# Supplementary material for: Charitable crowdfunding donation-intention estimation depending on emotional project images using fNIRS-based functional connectivity
Source: PLoS One. 2024 May 8;19(5):e0303144. doi: 10.1371/journal.pone.0303144 (PMC11078340; doi:10.1371/journal.pone.0303144)
Supplement: S1 File — (ZIP) [file pone.0303144.s001.zip › Some donation dataset/negative/subject32.xlsx]

## Sheet: D780
	SNR :	54	42	42	43	35	46	35	32	48	40	37	38	43	47	56
Time	Marker	ch1	ch2	ch3	ch4	ch5	ch6	ch7	ch8	ch9	ch10	ch11	ch12	ch13	ch14	ch15
0.24576	0	505	241	324	296	385	428	200	134	297	168	336	121	361	713	829
0.36864	0	505	241	324	296	385	428	200	134	297	168	336	121	361	713	829
0.49152	0	508	238	320	303	386	432	209	137	299	175	346	128	375	732	876
0.6144	0	508	235	321	303	385	432	208	138	305	185	356	132	378	740	903
0.73728	0	508	236	323	301	386	431	210	139	305	194	363	133	379	746	907
0.86016	0	510	238	323	302	387	433	210	140	306	196	363	136	383	748	905
0.98304	0	512	235	317	300	384	426	208	144	310	194	361	139	382	740	902
1.10592	0	513	234	314	298	381	421	206	147	315	196	361	138	383	741	910
1.2288	0	513	237	317	299	381	421	208	148	316	197	362	138	385	742	907
1.35168	0	514	238	318	301	382	422	209	147	316	196	364	139	385	745	908
1.47456	0	516	240	320	302	386	424	212	148	317	197	364	138	388	750	907
1.59744	0	514	237	319	301	385	423	210	148	316	198	363	138	383	744	913
1.72032	0	513	235	314	299	381	423	209	146	313	197	363	138	384	743	909
1.8432	0	515	237	316	301	380	422	209	148	315	195	363	138	385	744	910
1.96608	0	516	238	318	301	383	423	209	148	315	196	365	138	386	747	913
2.08896	0	516	242	321	303	386	425	211	148	318	198	366	138	389	752	913
2.21184	0	517	241	321	303	386	427	211	146	314	198	364	138	387	748	910
2.33472	0	518	234	313	300	381	425	207	143	311	195	364	139	384	742	910
2.4576	0	520	235	315	301	381	424	207	143	312	195	364	139	384	744	914
2.58048	0	517	238	316	303	381	422	208	147	315	196	364	139	386	745	913
2.70336	0	519	241	319	304	383	424	210	147	318	197	366	138	389	750	918
2.82624	0	521	243	322	305	386	425	211	148	317	197	365	138	388	750	915
2.94912	0	520	235	313	301	380	425	207	144	311	196	363	139	384	742	915
3.072	0	517	236	314	301	377	424	209	143	312	197	364	139	385	744	909
3.19488	0	519	238	315	303	381	423	208	147	316	196	365	139	386	746	912
3.31776	0	526	242	319	305	383	423	207	148	318	194	365	139	389	750	916
3.44064	0	527	244	321	306	385	425	210	149	317	196	365	138	390	752	921
3.56352	0	523	237	315	302	380	426	207	144	311	197	364	139	386	744	917
3.6864	0	524	238	315	302	381	425	209	144	311	196	364	139	386	746	913
3.80928	0	526	239	316	303	378	424	207	147	314	196	365	138	387	746	917
3.93216	0	525	242	319	304	382	423	210	147	317	197	365	138	389	751	915
4.05504	0	526	244	322	305	386	426	212	149	318	199	365	139	391	754	917
4.17792	0	511	238	318	303	381	427	210	144	311	197	364	137	387	746	913
4.3008	0	508	236	314	301	377	425	208	143	311	197	363	138	386	745	916
4.42368	0	512	238	317	302	381	426	209	143	311	197	363	138	386	746	915
4.54656	0	507	240	317	302	382	424	210	149	315	199	364	138	387	750	912
4.66944	0	518	244	321	304	385	425	212	148	317	198	363	138	389	753	912
4.79232	0	516	238	320	304	382	428	211	144	312	198	363	138	386	747	912
4.9152	0	518	233	313	301	378	424	211	144	310	198	360	138	383	744	914
5.03808	0	518	236	315	302	379	424	210	144	311	199	362	137	386	744	915
5.16096	0	518	237	317	303	381	424	213	146	313	199	362	137	386	748	915
5.28384	0	521	242	321	303	384	424	213	148	316	199	362	137	389	753	917
5.40672	0	522	240	321	305	383	426	215	147	312	201	362	137	387	750	917
5.5296	0	520	233	313	302	377	424	211	144	310	200	361	137	384	743	910
5.65248	0	512	235	315	301	379	424	213	144	310	198	362	138	385	744	911
5.77536	0	513	237	315	301	379	424	212	144	311	199	362	137	384	747	912
5.89824	0	516	241	320	303	380	423	215	148	316	201	362	136	388	751	913
6.02112	0	521	242	322	304	384	425	216	148	316	202	362	137	387	751	912
6.144	0	504	233	315	301	378	423	212	145	310	200	360	137	384	744	919
6.26688	0	513	235	316	301	378	424	213	145	310	199	361	136	385	746	924
6.38976	0	516	237	317	301	380	423	214	145	313	200	362	136	385	748	914
6.51264	0	519	239	320	302	383	423	215	148	316	201	362	137	387	751	916
6.63552	0	522	242	323	305	385	425	216	149	316	200	362	136	388	754	917
6.7584	0	519	232	315	301	378	425	213	144	309	199	359	137	384	744	911
6.88128	0	520	234	315	300	378	424	213	143	310	200	360	137	385	745	915
7.00416	0	518	236	316	301	377	426	213	143	310	199	361	137	385	746	914
7.12704	0	522	238	318	302	380	422	213	147	316	199	362	136	387	750	915
7.24992	0	523	243	322	304	385	425	215	148	315	200	361	136	390	754	915
7.3728	0	520	234	317	301	379	426	213	144	309	201	358	136	385	745	915
7.49568	0	520	231	312	299	375	423	213	143	308	199	358	136	383	744	913
7.61856	0	520	234	314	300	375	423	211	143	309	197	358	136	384	745	910
7.74144	0	520	236	316	301	378	423	213	144	312	199	359	136	385	748	917
7.86432	0	520	240	320	303	381	423	215	147	314	200	360	136	389	753	917
7.9872	0	521	238	319	303	381	426	215	145	312	201	358	135	386	747	915
8.11008	0	521	231	312	299	374	423	211	143	308	198	356	136	383	742	910
8.23296	0	520	233	313	302	374	423	212	143	308	198	356	135	382	744	917
8.35584	0	517	234	315	301	375	424	213	142	309	199	356	135	383	746	913
8.47872	0	520	239	318	301	378	421	213	146	313	199	358	135	387	750	915
8.6016	0	521	241	321	303	383	423	214	148	315	200	357	135	388	753	918
8.72448	0	518	234	315	301	375	424	211	142	308	200	355	135	383	745	911
8.84736	0	518	233	314	301	374	424	212	141	308	200	354	134	383	745	914
8.97024	0	519	235	315	300	376	424	212	142	309	198	355	135	383	747	909
9.09312	0	519	238	317	302	378	421	213	145	312	199	355	135	387	750	912
9.216	0	517	242	322	302	382	423	215	147	314	202	355	134	389	756	910
9.33888	0	517	238	322	303	382	426	216	144	310	203	354	134	385	751	915
9.46176	0	520	234	314	302	374	424	213	142	307	200	351	135	383	746	909
9.58464	0	520	236	316	301	375	425	213	141	307	200	352	135	384	749	912
9.70752	0	518	238	318	303	377	422	214	145	312	201	353	134	386	751	910
9.8304	0	517	243	322	304	382	424	217	147	314	202	355	134	389	756	910
9.95328	0	522	245	326	305	386	427	217	146	313	202	354	134	391	758	912
10.0762	0	520	234	317	302	379	427	214	142	308	201	351	134	386	747	914
10.199	0	518	234	315	301	377	425	214	142	308	200	351	134	384	748	910
10.3219	0	518	236	316	302	375	425	213	141	308	201	351	134	384	747	907
10.4448	0	520	238	319	303	378	424	215	144	310	200	353	134	387	752	911
10.5677	0	520	244	322	304	382	425	215	145	312	202	353	134	390	757	912
10.6906	0	518	243	324	305	384	428	218	144	310	204	352	134	388	757	908
10.8134	0	518	234	315	302	374	424	216	141	306	204	349	134	383	749	905
10.9363	0	519	235	315	302	376	425	215	141	307	201	350	133	382	750	903
11.0592	0	520	237	317	302	376	426	215	141	307	202	352	134	384	752	911
11.1821	0	520	242	321	306	380	423	216	145	312	204	352	134	387	755	910
11.305	0	522	245	324	306	382	425	219	145	312	204	354	135	391	760	910
11.4278	0	524	242	324	308	383	428	218	144	310	204	354	133	387	755	912
11.5507	0	520	236	316	305	376	426	216	141	307	203	352	133	384	751	910
11.6736	0	521	239	318	306	378	427	219	141	307	205	352	133	385	753	910
11.7965	0	522	240	319	307	380	425	217	143	310	204	354	134	386	755	913
11.9194	0	524	245	323	309	382	426	219	146	312	204	354	133	389	761	913
12.0422	0	523	247	326	311	386	427	221	146	313	206	355	134	391	763	914
12.1651	0	522	240	319	307	381	428	219	142	307	206	354	134	386	754	914
12.288	0	525	239	317	308	379	426	219	140	307	205	354	133	386	754	911
12.4109	0	524	242	319	309	379	428	219	141	307	206	354	133	386	756	914
12.5338	0	524	244	321	310	381	427	222	143	309	206	355	133	389	759	912
12.6566	0	524	248	324	310	386	426	222	145	313	208	356	133	392	765	915
12.7795	0	528	244	325	312	386	429	223	143	310	208	355	129	388	763	915
12.9024	0	526	236	314	308	377	425	219	142	306	207	353	133	385	751	917
13.0253	0	524	239	316	309	378	425	221	141	307	208	355	133	385	752	916
13.1482	0	524	241	316	309	378	426	222	140	306	207	356	133	385	754	912
13.271	0	527	244	320	310	380	423	221	145	311	207	355	133	389	759	916
13.3939	0	527	246	323	311	385	426	222	145	311	208	355	132	388	761	913
13.5168	0	525	237	315	308	375	424	220	141	305	209	353	128	383	754	913
13.6397	0	523	237	314	307	374	423	221	139	304	209	354	133	382	751	911
13.7626	0	527	238	315	307	375	424	219	140	306	209	353	132	382	752	907
13.8854	0	527	242	318	309	377	422	220	141	308	211	353	132	384	755	914
14.0083	0	527	245	320	311	379	422	223	144	310	212	354	132	387	761	915
14.1312	0	528	239	317	308	375	424	222	142	307	211	354	133	382	753	914
14.2541	0	528	237	313	307	372	422	217	139	305	210	353	133	381	750	913
14.377	0	528	238	314	307	374	424	219	139	306	211	354	133	382	752	906
14.4998	0	527	240	315	308	374	422	220	141	308	211	354	132	383	755	902
14.6227	0	530	243	319	310	377	422	218	143	312	210	356	133	386	758	899
14.7456	0	530	241	320	310	378	423	218	142	309	210	355	129	383	757	907
14.8685	0	528	234	311	307	370	422	216	138	306	209	353	134	380	747	911
14.9914	0	526	237	314	308	371	421	215	139	306	208	356	133	380	748	920
15.1142	0	529	238	315	308	374	419	212	143	312	206	357	134	382	748	918
15.2371	0	532	243	318	311	376	421	213	143	313	204	359	135	384	753	924
15.36	0	531	243	319	311	379	423	212	144	314	207	359	134	383	751	919
15.4829	0	529	234	311	307	371	422	210	141	307	204	356	131	379	747	913
15.6058	0	527	235	311	306	371	421	209	140	308	202	357	135	378	743	902
15.7286	0	532	236	311	309	371	420	210	141	311	201	358	135	378	743	904
15.8515	0	529	239	314	310	375	418	212	145	315	205	360	136	380	747	915
15.9744	0	531	242	318	311	379	421	215	145	314	206	361	135	382	752	921
16.0973	0	529	235	314	309	374	422	211	141	310	205	358	135	378	744	926
16.2202	0	528	233	311	308	370	420	211	141	309	204	357	135	377	743	912
16.343	0	528	236	312	308	373	420	212	142	310	205	359	136	377	743	864
16.4659	0	528	237	313	310	373	417	214	145	313	206	360	135	379	747	852
16.5888	0	513	240	316	309	379	419	216	147	315	207	360	135	381	751	897
16.7117	0	521	238	318	310	377	421	218	145	312	209	359	134	378	748	800
16.8346	0	526	233	310	308	371	418	218	143	309	211	358	134	375	744	658
16.9574	0	519	236	313	309	372	419	220	142	309	212	357	134	376	747	581
17.0803	0	502	238	314	310	374	416	222	146	313	213	356	133	377	750	397
17.2032	0	518	243	316	313	377	418	225	147	314	218	356	133	380	754	374
17.3261	0	528	246	322	316	380	419	229	147	314	221	355	133	379	754	648
17.449	0	517	236	312	313	371	419	227	143	310	220	355	133	375	746	698
17.5718	0	528	236	314	314	371	418	227	142	311	219	355	134	375	747	359
17.6947	0	529	238	314	312	370	417	227	144	314	221	355	133	377	749	511
17.8176	0	528	240	317	313	374	416	228	146	315	221	358	133	378	750	866
17.9405	0	535	243	320	314	375	419	228	146	316	222	357	134	379	753	877
18.0634	0	530	234	314	312	367	417	225	141	311	221	356	133	377	745	799
18.1862	0	527	235	312	312	366	418	224	142	310	221	356	134	377	745	681
18.3091	0	524	236	314	312	369	419	223	141	311	221	357	134	377	746	766
18.432	0	527	239	317	314	371	418	224	143	313	219	359	134	379	751	901
18.5549	0	517	243	320	316	375	418	222	145	316	218	361	135	378	752	858
18.6778	0	535	240	313	316	375	417	203	146	320	199	377	138	380	748	835
18.8006	0	527	240	312	315	375	421	190	147	324	191	382	142	381	742	810
18.9235	0	532	239	312	313	372	422	192	148	324	192	377	143	380	740	720
19.0464	0	540	240	314	315	373	423	194	148	325	191	379	143	383	741	582
19.1693	0	540	241	316	315	378	425	194	149	325	194	378	143	383	742	549
19.2922	0	540	233	310	312	371	425	193	144	319	191	374	143	378	735	669
19.415	0	543	234	310	312	371	423	194	145	322	190	374	143	378	736	806
19.5379	0	541	234	312	312	373	423	196	145	322	192	373	143	379	738	871
19.6608	0	539	238	315	314	374	424	199	147	325	194	375	143	382	741	915
19.7837	0	539	240	317	315	380	427	200	146	322	196	373	142	381	741	929
19.9066	0	538	230	310	312	371	424	198	144	318	192	369	142	374	734	920
20.0294	0	539	233	311	312	375	423	198	143	319	192	371	143	375	734	920
20.1523	0	540	234	313	312	375	423	197	145	321	190	374	143	377	736	918
20.2752	0	540	237	315	313	375	424	197	148	324	190	375	144	379	739	926
20.3981	0	545	239	317	314	380	425	197	149	324	189	375	144	379	739	932
20.521	0	543	230	311	311	373	424	196	143	318	189	371	145	374	731	928
20.6438	0	543	231	311	311	372	425	197	143	319	190	371	145	374	733	927
20.7667	0	544	235	314	312	375	425	199	142	318	191	371	145	375	734	922
20.8896	0	544	238	317	314	375	423	200	147	323	191	372	146	378	737	899
21.0125	0	549	240	320	315	380	426	203	149	323	194	372	145	378	741	880
21.1354	0	539	233	310	312	375	425	198	144	319	191	370	145	373	735	894
21.2582	0	539	238	313	315	376	427	196	144	319	190	370	145	374	736	926
21.3811	0	544	240	315	316	376	423	196	148	325	188	372	145	376	738	928
21.504	0	545	243	317	317	376	424	196	148	326	188	376	146	382	743	919
21.6269	0	547	248	322	322	381	428	196	149	327	189	376	146	384	744	922
21.7498	0	536	236	312	316	373	427	195	144	321	188	372	145	377	736	916
21.8726	0	538	237	313	314	371	426	196	144	321	190	371	145	376	737	918
21.9955	0	534	238	315	316	374	424	200	147	323	192	371	145	378	738	915
22.1184	0	542	240	317	316	378	424	200	149	325	192	374	145	381	743	917
22.2413	0	538	244	321	318	382	427	200	150	328	192	375	145	384	746	921
22.3642	0	533	238	317	316	378	426	198	148	324	189	375	146	379	740	924
22.487	0	530	237	313	315	378	426	198	145	322	189	375	147	379	738	921
22.6099	0	536	239	316	315	377	426	198	146	322	189	377	148	379	740	922
22.7328	0	532	240	318	315	377	425	200	151	327	189	376	148	381	742	917
22.8557	0	529	243	321	316	382	425	203	150	327	192	376	147	385	745	907
22.9786	0	525	238	319	314	380	428	205	147	321	195	374	145	379	742	904
23.1014	0	519	236	315	313	374	425	206	146	321	195	373	145	378	738	903
23.2243	0	542	238	316	314	378	427	208	146	320	196	372	145	376	737	903
23.3472	0	530	241	320	314	379	425	212	150	325	198	371	143	378	743	922
23.4701	0	529	245	323	317	383	428	217	151	326	203	371	142	383	752	889
23.593	0	531	243	323	316	382	431	218	151	321	203	369	142	378	746	889
23.7158	0	530	235	313	312	373	427	215	147	320	202	366	142	376	740	917
23.8387	0	538	238	316	313	375	426	215	147	319	202	367	141	377	744	926
23.9616	0	537	243	317	313	378	425	210	151	324	196	371	141	383	747	914
24.0845	0	524	244	320	314	379	425	212	152	323	199	368	142	384	747	901
24.2074	0	519	244	322	316	380	428	213	150	321	199	368	141	382	745	915
24.3302	0	522	233	312	308	376	424	207	147	317	195	368	141	377	741	896
24.4531	0	511	237	313	307	377	423	197	152	325	185	374	142	381	740	895
24.576	0	511	239	312	308	375	423	196	151	327	184	372	143	383	738	914
24.6989	0	519	242	317	310	376	424	196	151	327	183	372	143	389	741	893
24.8218	0	514	244	319	313	381	426	197	152	328	184	372	143	393	743	874
24.9446	0	501	236	313	308	373	426	194	147	322	183	368	144	385	733	793
25.0675	0	489	235	312	306	370	426	194	147	322	183	367	145	384	735	468
25.1904	0	493	236	313	308	371	425	197	146	322	183	366	144	383	735	699
25.3133	0	505	238	315	307	373	426	198	147	323	188	366	145	386	735	707
25.4362	0	510	240	320	308	377	426	201	150	326	189	367	146	387	737	736
25.559	0	516	235	314	307	371	424	201	145	320	189	364	145	382	731	847
25.6819	0	516	235	314	305	372	424	202	145	320	189	364	145	382	733	889
25.8048	0	503	236	316	306	373	425	208	145	319	194	363	144	384	738	910
25.9277	0	499	240	319	308	377	423	210	151	323	196	363	143	386	742	916
26.0506	0	514	243	324	311	382	424	210	151	323	197	364	143	388	745	924
26.1734	0	518	233	316	307	374	424	209	147	317	198	361	143	382	736	925
26.2963	0	520	235	314	307	371	423	210	147	317	198	360	142	380	737	919
26.4192	0	519	237	315	307	373	423	211	146	317	199	360	142	380	738	913
26.5421	0	529	243	317	310	376	421	208	150	323	196	362	141	384	742	909
26.665	0	527	244	320	311	379	422	210	151	323	199	363	141	385	743	916
26.7878	0	517	234	312	307	372	424	208	146	317	198	359	142	381	735	912
26.9107	0	516	234	310	305	370	420	208	146	317	197	360	142	380	734	909
27.0336	0	515	235	312	306	371	421	208	146	317	196	360	140	380	736	914
27.1565	0	519	239	314	307	371	420	209	148	319	197	361	141	383	739	917
27.2794	0	518	242	318	308	376	420	211	151	321	199	362	141	385	742	914
27.4022	0	517	234	311	305	370	420	208	146	315	197	360	141	380	736	907
27.5251	0	517	233	310	303	368	418	206	146	315	195	359	141	379	733	919
27.648	0	514	235	311	302	365	419	208	145	315	196	358	141	379	734	919
27.7709	0	507	238	313	304	369	417	210	147	317	198	359	141	381	737	886
27.8938	0	529	241	318	306	373	417	212	149	320	199	360	140	381	740	895
28.0166	0	534	234	311	303	368	418	208	146	314	197	356	137	376	737	917
28.1395	0	522	232	308	300	364	416	209	144	313	197	355	140	374	732	909
28.2624	0	519	233	309	300	362	415	210	144	312	199	353	140	376	733	893
28.3853	0	515	237	310	302	365	413	210	149	318	198	354	140	377	735	901
28.5082	0	528	239	314	303	367	414	212	148	318	199	356	139	379	740	898
28.631	0	518	235	311	302	367	416	211	146	314	199	352	136	376	738	894
28.7539	0	514	230	306	299	361	413	209	144	311	198	351	135	374	734	896
28.8768	0	515	232	307	298	361	413	205	144	312	194	353	139	373	731	904
28.9997	0	526	237	306	299	363	412	196	147	317	188	359	141	375	732	906
29.1226	0	526	239	308	300	364	414	199	147	318	189	358	141	378	735	909
29.2454	0	526	238	310	301	365	414	201	147	317	193	358	140	378	736	907
29.3683	0	518	229	303	297	358	413	200	142	312	191	351	136	373	732	908
29.4912	0	523	230	302	298	358	412	198	141	312	190	351	139	373	729	913
29.6141	0	522	232	304	299	357	413	202	142	311	192	351	139	373	731	909
29.737	1	521	235	307	300	361	411	204	145	316	194	352	139	376	735	910
29.8598	0	517	238	311	300	364	411	207	146	317	196	353	139	379	740	915
29.9827	0	521	232	307	300	361	412	204	144	313	195	350	138	374	733	916
30.1056	0	520	231	304	299	357	412	206	141	311	195	350	139	374	734	912
30.2285	0	520	234	306	300	360	411	206	144	313	195	350	138	375	736	914
30.3514	0	522	236	309	300	362	411	206	146	315	196	351	138	378	740	917
30.4742	0	523	239	313	302	364	412	208	147	316	198	353	138	381	744	922
30.5971	0	522	238	312	303	366	414	208	145	312	199	352	138	379	741	917
30.72	0	520	231	306	300	360	412	208	142	309	198	349	137	376	736	916
30.8429	0	523	234	307	301	360	412	208	143	309	197	351	137	376	738	919
30.9658	0	523	236	308	303	360	408	209	147	313	198	352	136	378	741	922
31.0886	0	522	240	312	304	364	411	211	147	315	201	353	136	380	746	922
31.2115	0	523	243	316	305	369	414	212	147	315	201	355	136	382	748	921
31.3344	0	525	233	307	303	360	414	209	143	308	199	351	136	378	739	922
31.4573	0	526	233	306	304	359	411	209	142	308	199	351	136	375	739	924
31.5802	0	525	236	307	303	361	412	210	143	307	201	352	136	376	743	923
31.703	0	526	238	309	304	362	410	211	147	313	201	353	136	380	746	926
31.8259	0	529	242	313	307	366	411	211	148	314	202	355	135	383	750	926
31.9488	0	529	242	315	308	370	416	213	147	312	203	354	136	381	748	925
32.0717	0	528	236	307	305	361	412	212	143	308	202	353	136	378	743	924
32.1946	0	531	237	308	306	363	411	211	145	310	201	354	136	377	744	924
32.3174	0	530	240	311	304	364	409	210	147	311	201	355	136	379	747	930
32.4403	0	532	243	314	308	367	411	216	148	313	206	356	136	383	754	932
32.5632	0	534	246	317	310	371	414	217	148	313	207	358	135	383	758	928
32.6861	0	535	242	313	308	370	414	216	147	310	205	359	135	380	751	931
32.809	0	534	241	310	308	366	412	214	145	310	204	357	135	380	752	931
32.9318	0	535	244	312	310	366	411	216	148	312	206	359	136	380	753	934
33.0547	0	535	246	316	311	370	413	218	148	313	208	361	135	383	758	934
33.1776	0	537	249	318	313	376	415	219	148	313	208	361	135	385	763	933
33.3005	0	537	250	319	313	376	419	219	147	311	207	362	136	385	761	937
33.4234	0	543	244	311	311	370	415	217	144	307	208	359	136	381	753	938
33.5462	0	547	244	312	312	370	416	218	143	309	208	362	136	381	755	938
33.6691	0	550	247	313	312	371	415	219	145	310	206	361	135	382	758	943
33.792	0	549	250	316	313	373	415	220	148	313	208	363	135	385	762	949
33.9149	0	551	255	321	316	378	417	222	148	313	211	364	135	388	767	949
34.0378	0	554	249	318	316	373	417	222	146	308	211	364	136	384	759	951
34.1606	0	554	246	313	313	371	416	219	144	307	209	363	135	381	757	947
34.2835	0	555	248	314	314	371	417	219	143	308	208	363	135	383	759	950
34.4064	0	557	254	316	318	373	414	217	148	313	208	366	136	385	762	946
34.5293	0	557	257	320	318	376	418	218	149	313	209	367	135	388	767	942
34.6522	0	555	261	322	324	380	420	215	149	315	206	370	136	389	769	955
34.775	0	568	258	317	325	376	420	201	149	317	196	374	138	388	760	959
34.8979	0	571	257	315	325	370	417	201	150	319	198	373	140	388	756	954
35.0208	0	557	257	317	326	370	418	206	151	319	198	372	141	387	757	948
35.1437	0	562	259	318	324	374	418	206	151	319	199	372	140	388	762	955
35.2666	0	568	261	321	326	376	420	211	151	320	202	372	139	391	766	953
35.3894	0	564	261	323	326	381	421	213	151	320	204	371	139	390	766	951
35.5123	0	556	253	316	323	375	421	211	147	313	203	370	139	386	760	951
35.6352	0	556	255	318	322	376	421	212	149	316	202	371	138	387	762	944
35.7581	0	557	257	319	324	376	420	213	151	318	203	370	139	389	763	949
35.881	0	556	260	323	325	379	421	216	151	320	204	372	139	392	768	947
36.0038	0	561	264	326	327	386	423	217	152	321	206	372	139	393	772	955
36.1267	0	565	255	321	324	379	423	216	150	316	204	370	139	389	763	952
36.2496	0	556	252	317	323	376	422	215	148	313	205	369	140	387	760	958
36.3725	0	554	255	318	322	376	423	217	147	314	206	371	140	387	761	954
36.4954	0	552	257	321	323	377	422	216	150	317	205	372	139	388	765	950
36.6182	0	559	261	323	323	379	421	219	151	320	206	371	139	392	769	953
36.7411	0	557	262	327	324	384	424	220	153	318	208	372	139	391	769	956
36.864	0	558	251	317	321	377	421	219	147	314	209	370	139	388	760	947
36.9869	0	560	252	318	320	376	421	216	147	313	207	370	138	386	760	949
37.1098	0	559	255	319	320	376	421	217	149	316	206	371	139	386	762	953
37.2326	0	560	256	321	322	380	418	218	152	319	208	372	138	388	765	952
37.3555	0	562	260	324	321	380	421	221	153	319	209	372	138	391	770	950
37.4784	0	561	257	324	320	379	421	222	151	315	210	370	138	387	765	947
37.6013	0	558	252	318	318	375	420	219	148	313	208	369	138	385	762	953
37.7242	0	559	255	319	317	376	420	220	147	313	210	370	137	386	764	951
37.847	0	565	257	320	318	376	422	220	147	313	210	370	137	387	766	950
37.9699	0	556	260	323	320	380	420	221	151	318	208	372	137	389	770	951
38.0928	0	561	262	326	323	384	422	219	152	319	207	372	138	390	768	955
38.2157	0	557	252	317	319	374	421	216	147	312	208	369	138	387	759	950
38.3386	0	555	251	315	319	373	421	217	146	313	207	369	138	386	759	956
38.4614	0	550	253	316	318	373	418	214	148	316	205	369	137	386	759	950
38.5843	0	555	255	319	319	374	418	216	152	317	206	370	138	388	762	954
38.7072	0	561	260	321	319	375	421	220	151	318	208	369	137	390	766	952
38.8301	0	558	253	320	318	376	420	217	149	315	208	367	138	387	759	948
38.953	0	552	247	313	314	370	419	215	147	311	207	365	138	384	754	948
39.0758	0	550	249	313	314	367	418	216	146	311	207	364	137	385	755	952
39.1987	0	552	249	315	313	370	419	216	146	312	208	364	137	385	757	946
39.3216	0	554	253	318	313	372	417	218	150	317	210	363	136	386	762	945
39.4445	0	557	255	321	316	374	419	219	151	316	209	364	135	388	763	946
39.5674	0	552	247	315	313	368	419	218	147	310	209	362	137	384	755	944
39.6902	0	551	248	313	311	366	417	216	146	312	210	361	136	384	755	942
39.8131	0	552	249	315	312	365	419	217	146	312	209	360	135	384	755	941
39.936	0	553	251	316	311	367	418	219	148	313	210	359	135	385	759	936
40.0589	0	553	254	320	313	371	417	221	149	315	211	359	134	387	765	949
40.1818	0	551	251	320	313	370	419	222	148	311	213	359	134	385	762	941
40.3046	0	550	245	313	311	364	417	219	145	309	211	358	134	382	758	942
40.4275	0	553	249	315	311	366	419	216	144	309	210	359	135	384	759	939
40.5504	0	551	251	316	311	367	416	219	145	312	210	360	134	384	761	943
40.6733	0	544	254	320	313	370	417	220	149	314	211	359	134	388	765	944
40.7962	0	552	256	323	314	375	419	220	148	314	212	360	134	389	767	948
40.919	0	549	245	314	312	367	418	217	144	308	211	357	135	385	756	938
41.0419	0	547	245	312	311	363	417	217	143	309	210	357	135	383	756	940
41.1648	0	540	247	312	310	363	417	218	142	309	212	356	135	384	757	936
41.2877	0	549	259	306	312	366	414	218	146	312	211	358	134	386	760	938
41.4106	0	550	254	319	313	370	417	217	147	313	210	358	134	389	765	938
41.5334	0	547	252	320	314	370	419	219	144	311	212	359	133	387	762	939
41.6563	0	538	244	311	311	365	416	217	142	308	212	356	133	384	755	935
41.7792	0	539	246	312	311	364	416	217	141	307	210	357	134	383	756	935
41.9021	0	547	247	312	312	364	416	216	141	307	211	358	134	384	758	938
42.025	0	546	251	316	313	367	414	219	145	313	213	357	134	386	762	938
42.1478	0	546	255	319	314	371	416	220	144	313	213	359	133	388	766	941
42.2707	0	542	250	317	314	367	417	219	144	311	213	358	133	386	760	939
42.3936	0	547	246	312	312	362	415	215	139	306	212	357	133	384	757	938
42.5165	0	546	249	313	312	364	416	218	140	308	214	357	133	385	760	937
42.6394	0	545	251	315	313	366	415	218	142	310	213	357	134	386	762	942
42.7622	0	549	255	319	315	370	415	220	144	312	213	358	133	389	767	942
42.8851	0	550	258	323	317	374	417	221	143	311	215	358	133	389	770	944
43.008	0	547	247	313	315	366	416	219	138	306	216	358	133	385	759	938
43.1309	0	547	249	313	314	364	415	219	138	306	215	358	134	385	760	939
43.2538	0	551	251	315	315	365	415	216	138	306	214	360	133	385	762	942
43.3766	0	551	255	317	316	369	414	219	142	311	214	360	132	388	768	944
43.4995	0	550	259	321	318	371	416	220	142	311	216	360	133	392	773	943
43.6224	0	550	257	322	318	373	419	223	141	309	217	359	133	387	769	938
43.7453	0	548	248	312	315	365	415	217	138	305	215	359	133	385	761	942
43.8682	0	546	250	314	315	365	415	216	138	307	215	360	133	385	761	944
43.991	0	551	253	315	316	364	415	218	137	306	216	360	132	386	764	943
44.1139	0	553	256	318	316	369	414	218	142	310	215	362	134	389	769	940
44.2368	0	551	260	321	319	374	417	218	141	312	214	363	134	392	774	945
44.3597	0	547	257	321	318	373	418	217	141	309	215	363	134	388	766	942
44.4826	0	552	251	313	317	365	416	216	137	305	215	362	134	386	761	942
44.6054	0	553	254	315	317	367	416	215	137	306	214	363	134	386	763	943
44.7283	0	556	256	316	317	367	413	214	141	311	212	364	133	387	766	947
44.8512	0	556	260	320	320	372	415	217	142	312	214	364	134	390	771	948
44.9741	0	556	263	324	321	376	417	221	143	312	216	364	134	393	774	946
45.097	0	556	257	320	321	371	417	219	140	309	216	364	134	388	767	946
45.2198	0	558	256	316	319	367	417	216	138	307	215	364	134	388	766	949
45.3427	0	558	259	318	320	371	418	217	138	307	216	365	134	388	768	945
45.4656	0	558	260	320	321	372	415	220	141	312	217	365	133	390	772	950
45.5885	0	558	264	324	323	377	418	221	142	313	217	366	133	394	777	949
45.7114	0	561	266	326	325	377	420	222	143	313	217	365	133	392	776	953
45.8342	0	559	256	317	321	371	419	219	138	307	217	364	134	389	766	951
45.9571	0	554	259	318	322	369	418	220	137	308	219	365	134	390	770	951
46.08	0	559	260	321	322	370	419	220	137	308	218	366	133	389	772	952
46.2029	0	562	264	323	324	374	417	221	141	311	218	366	134	393	777	955
46.3258	0	563	269	327	324	379	418	224	141	312	221	367	133	394	782	954
46.4486	0	555	260	322	324	373	421	222	138	307	221	366	134	390	772	953
46.5715	0	562	256	316	321	368	416	218	137	306	219	365	134	389	768	952
46.6944	0	564	259	317	322	367	418	218	136	307	217	366	134	389	769	951
46.8173	0	564	261	319	323	370	418	219	137	306	218	366	134	390	772	955
46.9402	0	559	265	323	325	372	416	220	141	311	219	368	134	393	777	958
47.063	0	566	267	326	326	377	418	221	141	312	219	367	133	392	777	957
47.1859	0	566	256	317	322	367	417	216	137	307	216	366	134	389	768	951
47.3088	0	564	258	316	322	367	416	217	135	307	219	365	134	390	768	953
47.4317	0	558	260	318	321	367	417	217	135	307	218	366	133	389	769	957
47.5546	0	565	263	321	324	369	414	219	139	311	217	367	134	390	773	957
47.6774	0	566	266	324	325	371	417	218	140	312	218	366	133	393	778	937
47.8003	0	565	263	325	324	372	418	218	138	309	220	367	133	391	771	910
47.9232	0	557	258	316	322	364	415	219	135	306	219	365	134	389	768	895
48.0461	0	566	262	318	322	366	416	218	135	306	220	365	133	389	771	892
48.169	0	566	263	319	322	366	417	218	135	306	218	365	133	390	775	913
48.2918	0	566	267	324	325	370	416	221	138	310	220	365	132	392	779	926
48.4147	0	567	269	326	327	371	417	223	139	311	222	365	132	393	780	951
48.5376	0	562	258	317	322	361	416	217	134	305	221	363	132	389	770	952
48.6605	0	560	259	316	322	361	416	217	133	305	220	363	132	389	770	947
48.7834	0	555	260	317	321	362	416	218	133	305	222	362	132	389	772	940
48.9062	0	546	263	320	322	362	415	218	136	307	223	363	132	391	776	943
49.0291	0	546	266	323	324	367	416	220	138	310	222	363	131	394	780	947
49.152	0	549	263	323	323	367	417	220	136	307	223	361	131	390	774	949
49.2749	0	548	255	313	320	357	414	215	133	303	222	360	132	388	767	936
49.3978	0	551	257	315	318	355	414	217	132	304	222	359	133	388	768	926
49.5206	0	546	258	315	319	357	414	216	132	304	222	360	132	389	769	949
49.6435	0	551	262	319	320	359	413	216	136	308	221	360	131	391	775	909
49.7664	0	555	265	322	321	361	414	219	137	310	224	360	131	393	777	922
49.8893	0	545	256	317	318	355	415	216	133	303	224	358	132	389	767	895
50.0122	0	540	255	313	316	352	412	212	131	303	220	358	132	388	766	940
50.135	0	548	255	314	316	352	413	213	131	303	221	357	132	389	766	946
50.2579	0	554	259	316	317	354	412	214	133	305	221	358	131	390	768	942
50.3808	0	556	262	319	318	358	413	217	136	308	222	357	131	392	773	925
50.5037	0	552	262	321	320	359	413	215	135	308	222	357	132	390	772	887
50.6266	0	550	252	313	316	352	412	213	131	303	221	356	132	388	763	883
50.7494	0	549	255	315	318	353	413	212	130	303	222	356	132	389	766	917
50.8723	0	553	257	315	318	353	412	212	133	305	221	356	133	389	768	940
50.9952	0	556	261	319	317	358	411	213	135	308	220	358	133	392	771	945
51.1181	0	555	264	322	321	361	414	213	135	310	220	358	132	395	776	940
51.241	0	552	259	320	320	358	416	214	134	306	221	357	129	391	770	944
51.3638	0	552	253	313	316	351	413	208	130	303	219	358	134	389	760	941
51.4867	0	556	254	314	318	355	413	208	131	303	217	357	133	388	761	946
51.6096	0	554	256	316	317	359	410	210	134	308	217	357	133	390	764	950
51.7325	0	554	260	319	318	360	413	211	135	309	218	358	134	393	769	945
51.8554	0	554	264	324	321	367	415	215	135	309	219	358	132	394	773	942
51.9782	0	555	254	315	317	360	416	212	131	303	218	357	133	389	761	943
52.1011	0	553	253	312	317	357	414	211	131	304	219	356	133	388	762	944
52.224	0	552	255	315	317	358	413	214	130	303	221	356	133	388	764	940
52.3469	0	553	259	317	319	361	411	212	134	308	218	358	133	391	768	941
52.4698	0	560	263	320	321	365	414	209	135	310	217	361	134	393	770	942
52.5926	0	561	263	322	323	367	416	209	136	311	216	361	134	393	767	947
52.7155	0	553	253	314	320	361	416	208	132	305	216	360	135	390	759	942
52.8384	0	549	256	315	320	363	414	208	134	308	215	361	135	390	760	945
52.9613	0	562	257	316	321	364	413	209	136	310	213	361	135	391	761	945
53.0842	0	553	261	320	322	368	414	210	137	311	214	361	135	395	767	950
53.207	0	554	265	323	324	374	417	214	139	312	216	362	135	397	770	946
53.3299	0	548	260	322	323	371	419	214	136	308	217	362	135	393	764	946
53.4528	0	558	251	313	320	363	415	210	134	305	217	361	135	391	758	945
53.5757	0	557	255	316	320	366	416	213	134	306	216	361	135	390	760	946
53.6986	0	550	257	317	320	368	415	214	136	308	217	362	135	391	763	946
53.8214	0	559	260	320	322	371	416	217	138	310	218	362	134	392	767	944
53.9443	0	559	263	326	323	376	417	218	139	311	218	362	134	395	771	949
54.0672	0	557	253	316	321	368	417	216	134	305	218	361	135	391	760	946
54.1901	0	557	251	313	320	364	415	216	134	305	219	361	135	390	758	946
54.313	0	560	254	315	320	366	416	214	134	305	218	361	136	390	759	947
54.4358	0	560	257	317	321	369	415	215	136	308	218	362	133	391	763	949
54.5587	0	558	260	321	322	371	415	218	138	311	219	363	135	393	768	948
54.6816	0	559	262	322	323	372	417	220	138	311	221	363	133	393	768	952
54.8045	0	555	252	315	320	365	415	216	134	305	219	361	134	389	760	947
54.9274	0	561	254	315	320	365	416	216	134	305	220	362	134	390	761	951
55.0502	0	562	256	316	320	367	416	217	133	305	221	362	135	390	763	946
55.1731	0	560	259	319	322	369	414	217	138	311	220	363	134	392	769	948
55.296	0	560	263	323	324	370	416	220	138	310	220	364	133	394	773	952
55.4189	0	558	258	320	323	368	417	217	136	307	222	363	133	391	765	953
55.5418	0	557	253	314	322	362	414	219	132	304	222	362	134	390	762	950
55.6646	0	563	255	315	321	365	415	217	133	304	221	362	134	391	764	948
55.7875	11	566	258	317	323	365	416	216	133	305	221	362	133	392	768	953
55.9104	0	561	262	321	323	367	414	219	137	310	222	364	133	395	773	954
56.0333	0	560	263	324	325	371	416	220	137	310	223	363	133	395	773	951
56.1562	0	565	252	313	321	360	414	216	132	304	222	362	133	390	761	947
56.279	0	566	251	313	320	357	413	213	131	304	221	362	133	390	761	947
56.4019	0	564	253	314	319	359	413	214	132	304	222	360	133	390	761	952
56.5248	0	559	255	316	320	361	413	215	133	307	221	361	133	392	764	951
56.6477	0	564	259	319	321	361	413	215	135	308	220	363	134	393	769	954
56.7706	0	565	258	321	322	363	416	214	133	306	220	362	132	391	766	948
56.8934	0	563	247	310	317	352	412	212	129	303	219	361	130	388	753	950
57.0163	0	554	248	310	316	353	411	211	130	302	219	360	134	387	756	944
57.1392	0	553	249	312	315	352	411	210	129	303	217	361	134	388	757	944
57.2621	0	562	252	314	317	357	409	209	133	308	215	362	133	388	761	947
57.385	0	560	256	317	319	358	411	212	134	308	216	361	134	391	764	944
57.5078	0	554	254	320	318	360	414	212	133	305	218	359	133	389	761	943
57.6307	0	548	245	310	314	352	411	207	129	302	215	358	134	387	752	917
57.7536	0	559	247	310	315	354	411	209	129	302	217	357	134	387	754	934
57.8765	0	557	248	311	315	352	410	208	130	305	217	356	133	387	755	945
57.9994	0	555	252	315	316	355	410	210	133	308	218	357	134	389	759	943
58.1222	0	547	255	317	316	358	412	211	134	308	217	357	133	390	762	941
58.2451	0	551	249	317	317	357	412	210	131	305	217	355	132	388	756	946
58.368	0	555	245	310	314	351	411	210	128	302	218	354	134	386	753	941
58.4909	0	554	248	312	314	353	412	210	128	303	217	354	133	387	754	938
58.6138	0	550	249	312	314	355	409	209	132	306	215	354	133	387	757	943
58.7366	0	556	252	316	316	356	411	210	132	307	217	354	132	391	762	947
58.8595	0	554	254	321	319	361	413	213	133	308	219	355	133	391	764	939
58.9824	0	552	243	311	314	352	412	210	129	302	219	352	133	386	752	939
59.1053	0	548	243	309	314	351	411	208	127	301	216	350	132	386	752	938
59.2282	0	547	245	309	314	350	410	208	127	302	216	352	132	385	753	946
59.351	0	551	246	312	314	354	407	210	132	306	218	352	131	387	756	942
59.4739	0	552	252	315	316	355	411	210	131	307	218	352	132	389	760	939
59.5968	0	553	248	316	316	355	413	209	130	305	217	352	132	387	757	943
59.7197	0	550	239	307	312	348	408	209	127	300	218	348	132	383	749	937
59.8426	0	545	240	306	312	346	407	207	127	300	219	349	131	383	750	935
59.9654	0	550	242	308	312	346	407	208	128	302	218	350	130	384	753	936
60.0883	0	553	247	311	314	348	407	207	130	307	216	351	132	387	757	942
60.2112	0	553	249	314	317	354	408	207	131	307	216	353	132	389	760	940
60.3341	0	546	244	312	315	352	409	206	129	304	217	351	132	385	752	935
60.457	0	546	239	305	313	346	407	203	126	301	214	350	132	384	747	937
60.5798	0	551	241	306	313	347	408	203	126	302	213	351	133	382	748	938
60.7027	0	550	241	307	313	348	405	204	130	306	214	352	133	385	751	940
60.8256	0	550	245	312	315	351	406	206	132	308	215	354	132	387	754	936
60.9485	0	549	247	314	317	356	408	208	132	308	216	355	133	389	758	939
61.0714	0	552	242	308	314	352	407	205	129	305	214	353	132	385	750	939
61.1942	0	550	240	307	314	351	407	207	128	302	216	352	132	385	750	940
61.3171	0	551	242	308	315	352	404	207	130	307	217	354	133	385	752	942
61.44	0	548	244	310	316	353	405	208	131	308	216	354	133	386	756	940
61.5629	0	554	247	313	316	355	407	211	132	307	217	356	132	389	761	944
61.6858	0	555	248	316	320	356	411	212	132	308	220	356	132	389	761	941
61.8086	0	552	240	307	317	350	408	208	128	302	219	354	132	386	753	937
61.9315	0	550	241	308	318	349	408	208	127	301	218	354	132	385	754	945
62.0544	0	555	243	309	319	349	407	211	129	305	218	354	131	385	757	944
62.1773	0	554	246	311	318	353	406	211	130	307	221	355	131	388	763	939
62.3002	0	554	249	315	320	354	408	214	130	307	222	356	131	390	768	941
62.423	0	552	246	314	319	355	409	212	130	304	222	354	131	387	762	946
62.5459	0	551	238	305	316	347	406	208	126	301	220	355	131	386	755	939
62.6688	0	554	240	307	317	347	406	208	126	301	221	355	131	385	757	942
62.7917	0	556	243	307	317	346	405	207	127	304	220	355	131	386	759	937
62.9146	0	552	247	311	319	348	405	209	130	306	219	356	131	388	764	945
63.0374	0	552	249	314	320	354	407	210	131	307	222	357	130	390	768	940
63.1603	0	551	243	310	318	348	407	208	129	303	222	355	132	387	758	943
63.2832	0	556	239	305	317	345	403	206	125	300	219	354	131	385	754	937
63.4061	0	552	240	306	316	344	403	206	127	303	219	354	131	385	756	941
63.529	0	550	243	308	317	344	404	208	127	303	220	354	131	387	759	940
63.6518	0	549	247	311	318	347	404	210	129	306	222	355	131	388	766	941
63.7747	0	556	250	315	319	351	407	209	130	308	221	356	130	390	768	939
63.8976	0	556	243	311	318	347	407	207	128	303	220	354	131	386	758	935
64.0205	0	555	240	307	316	343	405	206	125	302	222	354	131	386	757	938
64.1434	0	549	242	308	316	344	405	205	127	303	220	355	131	387	758	934
64.2662	0	550	244	311	317	345	403	205	128	305	219	356	130	388	763	937
64.3891	0	557	248	314	317	347	406	207	130	306	219	356	130	390	767	943
64.512	0	556	250	317	320	350	407	209	129	307	221	356	131	391	768	941
64.6349	0	548	241	308	318	345	407	207	125	299	221	354	131	388	760	936
64.7578	0	545	243	309	318	346	405	206	126	303	220	355	131	388	762	935
64.8806	0	556	246	311	319	345	404	207	129	305	220	355	131	389	763	937
65.0035	0	555	247	314	319	348	406	209	129	306	221	356	130	391	769	938
65.1264	0	555	252	317	322	352	409	211	130	306	223	357	130	393	774	935
65.2493	0	552	249	318	321	352	411	210	127	304	223	355	129	390	769	943
65.3722	0	557	242	309	319	343	407	208	125	300	221	355	130	387	763	938
65.495	0	555	245	310	320	343	407	208	124	301	223	355	130	388	765	935
65.6179	0	556	246	311	321	345	405	208	128	305	223	355	130	390	768	934
65.7408	0	554	249	316	320	348	407	209	128	305	222	357	129	392	774	941
65.8637	0	559	251	319	324	353	411	211	129	306	223	357	129	393	776	942
65.9866	0	557	243	311	320	346	408	210	125	300	225	354	129	388	764	938
66.1094	0	555	241	308	319	340	405	208	124	300	224	354	129	389	765	935
66.2323	0	553	243	309	320	343	406	207	123	299	223	355	130	388	766	938
66.3552	0	558	245	311	320	344	402	207	128	304	223	355	129	390	770	942
66.4781	0	558	250	314	323	346	406	211	129	305	224	356	129	393	774	939
66.601	0	557	251	316	325	348	406	212	129	304	224	355	129	391	772	934
66.7238	0	553	240	307	319	340	405	207	124	298	222	355	130	388	763	934
66.8467	0	553	242	307	321	339	403	208	123	299	223	354	129	388	764	930
66.9696	0	554	243	308	319	338	403	209	125	301	223	355	130	388	766	934
67.0925	0	557	247	311	321	343	402	210	128	303	224	357	130	389	771	933
67.2154	0	555	250	316	324	344	404	212	128	304	223	357	130	392	775	936
67.3382	0	559	250	315	324	347	405	211	129	303	225	356	129	390	773	934
67.4611	0	552	242	308	321	340	404	208	123	298	225	356	131	388	766	936
67.584	0	559	244	309	321	341	405	208	123	299	223	357	130	388	767	938
67.7069	0	560	247	310	323	342	400	208	127	303	223	357	130	389	770	939
67.8298	0	561	249	314	323	346	403	210	127	304	223	356	130	391	775	941
67.9526	0	556	253	317	327	349	405	212	128	305	226	358	129	393	780	941
68.0755	0	561	248	313	325	344	405	212	127	300	227	356	129	390	773	941
68.1984	0	563	246	309	324	340	404	212	124	297	226	357	128	389	772	944
68.3213	0	556	249	311	326	342	401	212	127	302	227	355	128	390	775	944
68.4442	0	556	250	312	326	344	404	214	128	302	228	356	127	392	779	943
68.567	0	564	254	315	328	345	405	216	128	303	228	357	128	394	785	940
68.6899	0	566	254	317	330	348	406	216	128	303	229	355	127	394	784	940
68.8128	0	563	246	309	325	340	405	214	124	296	229	355	129	390	774	942
68.9357	0	558	246	308	326	339	404	214	122	297	229	355	129	392	776	942
69.0586	0	558	249	310	325	339	404	214	123	297	227	355	128	392	778	941
69.1814	0	565	252	313	326	342	402	214	127	300	227	355	128	393	781	944
69.3043	0	563	255	315	327	342	406	217	128	302	229	355	128	395	785	941
69.4272	0	556	248	312	325	340	404	214	125	298	230	352	125	392	774	941
69.5501	0	550	243	305	321	333	401	211	122	294	228	351	125	390	769	941
69.673	0	561	244	306	320	333	402	211	122	295	227	350	127	389	773	939
69.7958	0	560	247	308	321	333	401	213	123	296	228	350	127	390	776	938
69.9187	0	552	250	311	322	336	401	213	125	299	229	349	127	392	780	936
70.0416	0	549	253	315	323	338	406	214	123	296	228	349	127	393	783	935
70.1645	0	560	245	308	321	332	403	211	122	294	228	346	125	390	769	937
70.2874	0	556	241	303	318	326	399	210	120	292	227	344	124	389	766	931
70.4102	0	547	242	305	316	327	399	210	121	292	227	344	127	389	769	933
70.5331	0	542	245	306	316	325	398	210	122	295	225	343	127	390	771	931
70.656	0	553	248	309	316	329	402	211	121	294	224	342	127	391	774	934
70.7789	0	552	251	312	317	332	408	211	117	291	227	343	127	393	778	932
70.9018	0	550	245	309	316	330	405	209	119	290	226	340	124	389	767	933
71.0246	0	537	239	302	313	323	399	207	119	292	223	338	128	388	765	926
71.1475	0	548	242	305	313	324	400	207	119	293	222	338	128	388	767	929
71.2704	0	547	244	306	313	325	397	207	122	295	224	338	127	388	770	925
71.3933	0	545	248	310	314	327	406	210	116	291	225	338	127	391	774	929
71.5162	0	543	251	312	316	329	409	210	116	290	224	337	127	393	779	930
71.639	0	547	245	310	316	328	405	209	118	291	225	335	127	391	771	930
71.7619	0	544	241	303	312	321	400	207	118	291	224	333	127	389	767	924
71.8848	0	542	243	306	312	323	399	207	119	293	224	332	126	389	768	924
72.0077	0	544	244	306	312	322	401	207	118	292	223	332	126	390	771	925
72.1306	0	544	248	311	315	324	406	210	115	289	225	333	125	394	777	930
72.2534	0	543	253	314	316	328	410	212	115	291	226	333	126	395	781	926
72.3763	0	543	244	310	314	326	406	208	117	291	226	332	127	391	770	922
72.4992	0	537	240	303	312	320	399	206	118	290	222	330	127	389	765	924
72.6221	0	534	241	304	312	320	400	205	118	289	223	329	126	389	766	923
72.745	0	531	243	305	312	320	404	207	114	288	223	330	127	391	769	922
72.8678	0	540	248	308	312	325	406	208	115	288	224	331	126	393	775	919
72.9907	0	542	251	312	315	326	409	211	115	289	225	332	125	396	779	925
73.1136	0	540	243	307	313	322	405	209	116	288	224	329	126	391	767	922
73.2365	0	531	240	300	311	318	398	207	118	290	224	326	126	388	764	918
73.3594	0	538	241	302	310	319	400	206	115	289	223	328	126	389	765	919
73.4822	0	537	243	304	310	318	402	207	114	287	222	328	126	390	767	913
73.6051	0	536	246	309	312	323	405	207	115	288	224	330	126	394	772	921
73.728	0	537	251	312	314	325	409	204	115	290	222	331	127	396	774	922
73.8509	0	539	241	306	313	324	403	202	117	291	220	329	127	392	764	919
73.9738	0	538	240	301	311	321	398	202	119	292	218	329	127	390	762	899
74.0966	0	535	241	304	311	323	403	204	114	288	219	329	128	390	763	876
74.2195	0	527	243	305	311	324	404	205	115	288	220	330	128	392	767	901
74.3424	0	535	247	309	313	326	406	207	114	289	222	329	127	395	772	922
74.4653	0	537	248	312	315	329	409	208	114	289	223	330	126	395	773	920
74.5882	0	534	238	302	312	321	400	206	117	290	221	327	127	391	761	918
74.711	0	532	241	302	311	320	400	205	116	288	223	327	127	390	764	919
74.8339	0	535	242	303	311	321	402	205	115	289	221	327	126	390	766	914
74.9568	0	533	245	306	313	322	404	208	115	288	222	328	126	393	770	920
75.0797	0	534	248	310	315	325	406	210	114	288	224	330	126	395	775	917
75.2026	0	533	245	309	314	328	408	208	113	285	225	330	126	393	770	914
75.3254	0	530	238	298	311	320	397	206	117	289	220	327	127	389	760	917
75.4483	0	534	239	301	312	317	397	205	116	288	221	326	127	389	762	922
75.5712	0	533	240	302	312	319	398	205	115	287	220	327	127	389	763	916
75.6941	0	532	244	305	312	321	403	207	113	287	222	329	127	392	769	905
75.817	0	536	248	308	313	324	404	208	114	287	221	330	126	396	773	875
75.9398	0	534	243	307	313	323	402	206	115	287	222	329	123	391	769	909
76.0627	0	532	237	298	311	320	395	202	116	287	219	328	128	387	759	917
76.1856	0	533	239	300	311	322	391	201	120	293	218	328	128	389	760	919
76.3085	0	535	240	301	312	321	395	201	116	289	217	329	128	388	762	921
76.4314	0	537	244	305	313	323	401	203	114	288	218	331	128	392	766	920
76.5542	0	536	248	309	315	328	404	206	114	288	220	333	128	395	770	923
76.6771	0	536	242	306	316	325	401	204	115	288	220	332	128	391	763	920
76.8	0	538	239	299	312	321	393	202	117	290	218	330	128	388	759	923
76.9229	0	537	242	301	313	322	392	203	120	294	218	332	128	389	761	924
77.0458	0	537	243	303	314	325	400	204	114	287	221	333	128	390	766	925
77.1686	0	539	247	308	316	325	402	205	114	288	221	335	128	393	771	921
77.2915	0	541	250	311	318	331	404	207	115	289	221	335	127	394	772	934
77.4144	0	540	240	302	315	325	401	205	115	286	220	331	128	389	761	927
77.5373	0	538	241	301	316	322	393	205	119	291	220	333	128	389	763	925
77.6602	0	540	242	302	315	322	392	203	121	293	219	333	128	389	765	926
77.783	0	543	246	304	316	324	401	207	114	286	220	333	127	392	769	926
77.9059	0	542	251	308	320	327	403	211	115	287	224	335	127	395	774	929
78.0288	0	543	250	310	320	331	405	211	115	287	225	335	126	394	773	931
78.1517	0	544	241	299	316	321	396	206	117	287	222	332	127	389	761	928
78.2746	0	544	240	299	317	320	392	205	118	288	220	332	128	388	762	929
78.3974	0	542	243	301	315	320	391	205	120	291	221	332	127	389	764	926
78.5203	0	543	246	304	316	323	400	206	113	285	222	334	128	390	768	931
78.6432	0	545	250	306	317	327	401	207	114	287	221	336	127	394	773	928
78.7661	0	545	246	307	317	327	403	206	114	284	222	334	127	390	768	928
78.889	0	546	239	299	314	319	393	205	116	287	220	332	127	387	760	924
79.0118	0	542	241	299	313	322	391	203	118	290	219	332	128	387	761	929
79.1347	0	544	242	301	315	320	393	203	116	288	218	332	128	388	763	928
79.2576	0	545	248	305	315	322	398	205	114	286	220	334	126	390	768	930
79.3805	0	544	250	307	317	327	401	207	114	286	222	335	127	393	773	931
79.5034	0	544	246	307	316	326	398	205	115	287	222	334	128	390	765	927
79.6262	0	541	242	300	314	318	390	202	118	289	220	331	127	387	762	929
79.7491	0	549	244	302	314	322	390	203	120	291	219	333	128	388	763	931
79.872	0	545	246	303	314	323	394	205	117	289	221	334	127	389	768	925
79.9949	0	547	250	307	318	326	400	208	114	286	222	337	128	392	773	926
80.1178	0	551	251	311	320	330	403	207	115	287	222	337	127	394	774	934
80.2406	0	550	243	301	316	323	396	204	116	286	222	334	128	389	764	928
80.3635	0	547	246	302	318	322	390	205	120	292	222	334	128	390	765	933
80.4864	0	548	247	304	316	323	395	204	117	289	222	336	128	391	767	933
80.6093	0	552	250	307	319	325	400	206	114	286	221	337	128	393	772	928
80.7322	0	553	254	310	320	330	403	207	114	287	224	338	127	396	778	915
80.855	0	544	249	309	320	329	400	208	116	288	223	337	128	392	769	918
80.9779	0	551	244	300	318	322	393	205	117	287	222	336	129	389	763	913
81.1008	0	551	246	302	318	325	390	204	119	291	221	337	128	391	764	938
81.2237	0	552	247	303	319	324	394	206	117	289	222	338	128	392	768	934
81.3466	0	551	251	307	320	327	400	208	114	286	223	341	128	395	773	932
81.4694	0	553	253	310	323	332	402	209	114	287	225	340	128	394	774	932
81.5923	0	553	245	300	319	324	393	204	116	287	221	337	128	391	763	938
81.7152	0	554	245	300	318	321	390	206	119	290	221	338	128	390	763	934
81.8381	0	546	247	302	320	324	389	206	121	292	223	340	128	391	765	931
81.961	0	553	250	305	321	325	397	207	115	286	223	341	128	394	771	931
82.0838	0	554	254	308	323	330	399	209	114	287	223	342	128	395	775	933
82.2067	0	555	252	309	324	329	396	209	119	291	224	343	127	394	771	936
82.3296	0	554	245	301	321	322	392	207	117	288	223	341	129	392	764	940
82.4525	0	558	249	303	322	326	389	206	121	293	222	342	128	392	767	936
82.5754	0	557	250	305	323	326	390	207	121	294	223	344	128	394	770	938
82.6982	0	557	253	308	324	330	398	209	115	287	224	345	128	397	775	941
82.8211	0	558	256	312	326	332	402	211	116	288	226	346	128	398	778	943
82.944	0	554	248	304	323	324	392	208	120	290	224	344	129	393	767	941
83.0669	0	560	250	303	323	326	389	208	121	292	225	344	128	394	769	942
83.1898	0	558	251	305	324	327	390	209	122	293	226	344	128	395	771	936
83.3126	0	557	254	308	325	328	399	211	116	287	226	346	128	396	776	938
83.4355	0	561	258	311	326	332	401	211	116	289	225	346	128	399	781	945
83.5584	0	562	254	311	326	332	399	212	119	290	226	344	128	397	774	947
83.6813	0	560	247	301	325	324	393	209	118	289	226	342	128	395	767	943
83.8042	0	558	249	303	323	324	389	209	121	292	226	344	128	394	770	941
83.927	0	556	251	305	323	325	391	210	121	293	225	344	127	396	773	943
84.0499	0	551	255	308	325	328	399	210	116	287	225	345	128	398	777	939
84.1728	0	552	257	312	326	331	402	213	116	287	227	344	127	398	780	941
84.2957	0	550	246	303	323	323	392	210	120	289	226	342	127	393	767	938
84.4186	0	546	245	301	322	320	391	209	117	287	224	341	128	393	765	939
84.5414	0	541	246	302	320	320	388	207	121	292	224	341	127	395	766	940
84.6643	0	540	249	304	320	324	393	208	118	290	226	341	127	396	770	939
84.7872	0	547	252	308	320	327	399	210	115	287	225	342	128	398	775	942
84.9101	0	550	252	309	322	328	400	209	116	287	224	342	128	397	771	937
85.033	0	548	243	300	320	320	392	206	117	287	223	340	128	393	763	940
85.1558	0	548	244	301	318	320	389	207	119	290	224	339	128	394	765	938
85.2787	0	548	245	302	319	320	388	205	121	292	223	340	129	394	767	934
85.4016	0	549	248	305	320	323	393	207	118	289	223	340	127	396	771	939
85.5245	0	548	253	309	321	328	401	210	115	286	225	340	128	398	775	926
85.6474	0	540	245	303	319	324	395	207	116	287	225	339	128	394	767	928
85.7702	0	547	244	300	319	319	389	207	118	290	223	338	127	393	766	925
85.8931	0	548	246	302	320	320	389	207	120	291	224	338	127	394	768	933
86.016	0	546	248	303	320	322	397	210	115	285	225	337	127	395	771	931
86.1389	0	547	253	306	323	325	400	213	115	286	228	338	127	398	777	936
86.2618	0	544	251	307	324	328	401	212	115	285	226	339	127	398	773	932
86.3846	0	549	242	299	319	321	391	208	116	286	225	336	127	394	764	934
86.5075	0	548	244	299	320	320	389	209	121	290	227	336	126	394	766	930
86.6304	0	546	246	300	319	320	389	208	121	290	227	337	127	394	768	935
86.7533	0	549	249	304	321	325	397	210	114	286	225	338	127	396	772	935
86.8762	0	548	252	309	321	328	399	211	115	285	227	338	128	397	776	934
86.999	0	546	242	300	319	322	394	209	117	285	226	336	128	394	764	931
87.1219	0	546	239	297	318	318	389	208	115	286	225	335	128	392	760	928
87.2448	0	543	242	298	318	320	388	207	118	288	224	335	128	393	763	931
87.3677	0	548	245	301	320	319	390	209	118	287	225	336	127	394	767	938
87.4906	0	548	249	305	320	324	396	210	114	285	227	335	127	396	772	930
87.6134	0	545	249	306	322	327	398	212	115	284	228	336	126	396	770	929
87.7363	0	544	238	296	319	318	390	208	116	285	224	334	128	392	759	928
87.8592	0	541	239	297	317	317	387	206	118	287	225	333	128	392	759	927
87.9821	0	542	242	298	317	320	386	209	120	288	226	334	128	393	761	925
88.105	0	542	245	301	318	321	394	209	114	283	226	335	128	394	765	927
88.2278	0	547	248	304	320	324	398	213	114	284	225	336	127	396	770	929
88.3507	0	546	243	302	319	322	393	211	118	285	227	334	128	393	762	928
88.4736	0	538	240	298	317	319	388	209	118	286	226	332	127	392	759	926
88.5965	0	535	242	299	317	319	386	209	120	288	225	333	127	392	760	927
88.7194	0	547	244	302	320	320	392	210	118	285	225	334	128	395	763	923
88.8422	0	538	248	305	320	324	397	212	114	284	227	334	128	397	769	927
88.9651	0	537	247	307	320	326	399	212	115	283	228	333	127	395	767	923
89.088	0	530	238	298	320	317	390	210	117	284	225	332	128	392	757	926
89.2109	0	545	240	299	316	319	386	207	121	288	223	332	128	393	759	928
89.3338	0	543	242	300	317	321	390	208	117	285	224	332	129	394	761	926
89.4566	0	537	245	304	318	324	396	211	115	283	227	334	127	396	766	924
89.5795	0	533	248	308	320	328	398	211	115	285	227	333	127	398	770	925
89.7024	0	544	240	301	318	323	394	208	116	284	225	332	128	394	758	926
89.8253	0	542	238	298	317	317	388	207	115	283	224	330	128	392	755	923
89.9482	0	540	241	299	316	319	386	209	119	288	224	332	129	393	757	928
90.071	0	536	243	302	317	323	394	208	114	283	225	333	128	394	761	925
90.1939	0	543	248	306	319	325	398	212	114	283	225	334	128	398	767	929
90.3168	0	542	247	307	321	328	399	213	114	283	228	334	128	397	766	926
90.4397	0	538	238	299	316	323	389	205	119	287	222	335	130	393	755	925
90.5626	0	542	239	300	317	324	387	199	120	290	216	338	130	392	755	929
90.6854	0	540	239	301	315	326	395	197	114	284	213	343	131	392	755	931
90.8083	0	540	242	304	314	333	398	196	114	286	212	346	133	394	758	927
90.9312	0	540	245	307	318	336	401	200	116	287	212	347	133	397	762	923
91.0541	0	542	239	303	316	335	398	197	116	287	211	345	133	393	753	923
91.177	0	538	237	300	317	335	389	199	120	291	213	343	133	391	752	924
91.2998	0	538	240	302	318	336	397	200	115	284	215	344	134	392	754	923
91.4227	0	539	242	305	320	336	399	206	114	285	218	343	132	394	759	922
91.5456	1	541	246	309	323	338	401	210	115	287	218	344	131	398	765	930
91.6685	0	542	244	310	323	341	402	211	116	286	221	343	130	396	761	929
91.7914	0	533	235	299	318	333	393	207	118	288	222	340	131	393	752	924
91.9142	0	540	238	301	320	332	390	207	121	291	221	340	131	393	754	926
92.0371	0	542	241	303	320	334	393	208	119	288	221	342	131	395	757	923
92.16	0	541	244	307	322	336	399	210	116	286	222	342	130	397	762	930
92.2829	0	535	248	311	324	339	402	213	117	287	226	341	130	398	766	925
92.4058	0	542	239	303	321	333	396	209	118	286	223	341	130	394	754	925
92.5286	0	543	237	300	321	329	391	210	118	286	223	340	130	393	753	927
92.6515	0	540	239	302	322	330	388	208	122	290	225	341	130	393	754	926
92.7744	0	541	241	304	322	329	392	210	119	288	225	342	130	395	758	926
92.8973	0	545	245	307	324	333	398	212	116	286	225	342	130	396	764	925
93.0202	0	543	245	307	325	336	400	213	117	285	227	342	129	394	763	926
93.143	0	543	238	300	322	326	391	212	118	286	226	341	130	392	754	925
93.2659	0	542	240	301	322	329	388	211	122	290	226	342	130	393	756	930
93.3888	0	545	241	303	323	329	389	210	122	291	225	342	130	394	759	924
93.5117	0	547	245	305	326	330	397	213	117	285	226	342	129	396	765	929
93.6346	0	546	247	309	328	334	401	216	116	286	229	343	129	396	768	926
93.7574	0	545	240	301	323	330	394	212	117	285	228	341	130	394	757	922
93.8803	0	542	240	300	324	327	389	213	121	288	228	342	129	394	758	924
94.0032	0	546	241	301	324	326	388	214	122	290	228	342	129	393	761	923
94.1261	0	546	245	303	326	330	393	217	119	288	230	342	129	395	765	928
94.249	0	547	247	306	330	331	399	219	117	285	230	343	128	398	770	925
94.3718	0	549	244	307	328	332	396	217	121	287	229	342	129	395	764	927
94.4947	0	549	237	297	323	325	390	213	119	286	229	341	129	394	757	922
94.6176	0	547	238	297	324	324	386	213	122	290	229	341	129	394	757	927
94.7405	0	547	241	299	325	326	386	213	121	290	228	342	130	394	760	924
94.8634	0	549	244	304	325	329	392	214	120	288	227	343	129	396	765	932
94.9862	0	551	246	307	328	332	397	215	116	284	229	344	129	397	767	932
95.1091	0	549	236	298	323	324	388	212	121	288	229	343	130	393	756	926
95.232	0	549	238	297	321	322	386	212	121	288	228	342	130	393	757	927
95.3549	0	551	238	299	323	323	386	211	121	291	227	343	131	393	758	929
95.4778	0	549	242	302	324	327	387	213	122	291	228	343	129	394	764	931
95.6006	0	547	245	303	324	327	395	215	116	285	229	344	130	396	767	930
95.7235	0	546	242	303	323	328	391	213	120	287	229	343	129	393	761	929
95.8464	0	551	237	296	322	325	386	212	119	288	226	344	130	392	759	932
95.9693	0	548	239	297	323	324	385	212	122	290	227	344	129	392	761	928
96.0922	0	548	242	301	325	324	387	215	122	290	228	345	130	394	764	928
96.215	0	541	245	303	326	330	395	215	116	284	228	346	129	395	770	931
96.3379	0	546	245	306	329	328	397	218	116	284	229	345	129	394	768	933
96.4608	0	550	237	296	323	322	387	213	118	285	229	342	129	392	760	928
96.5837	0	549	239	298	323	323	384	214	121	289	230	343	129	392	761	926
96.7066	0	540	241	299	324	324	385	213	122	289	228	343	129	393	764	934
96.8294	0	551	244	302	327	326	390	215	118	287	226	347	129	395	769	936
96.9523	0	551	247	305	328	331	397	216	115	285	229	347	130	395	772	932
97.0752	0	550	238	298	324	326	387	213	120	286	229	345	130	391	761	928
97.1981	0	551	237	296	323	321	386	211	117	283	226	345	130	391	761	930
97.321	0	549	239	297	323	323	383	210	120	289	225	346	131	391	762	928
97.4438	0	550	242	300	323	325	384	208	120	290	223	350	131	394	764	932
97.5667	0	550	245	304	324	327	390	210	117	288	223	351	131	395	770	932
97.6896	0	552	243	304	323	331	392	210	118	286	223	349	132	393	765	938
97.8125	0	551	235	297	320	323	386	208	116	286	222	349	133	392	757	930
97.9354	0	542	236	297	320	323	383	206	119	289	222	349	132	391	758	933
98.0582	0	550	237	299	320	324	383	207	120	290	221	349	133	393	759	934
98.1811	0	550	242	302	321	327	385	208	121	291	221	349	132	394	764	933
98.304	0	549	244	305	324	331	395	211	116	286	224	350	132	396	769	938
98.4269	0	548	237	302	321	326	387	209	119	289	224	348	133	392	759	935
98.5498	0	549	237	297	321	324	384	208	118	289	224	348	132	394	760	935
98.6726	0	550	238	300	322	325	383	208	120	291	222	348	133	393	761	940
98.7955	0	549	241	302	323	326	385	210	122	292	225	348	132	395	765	938
98.9184	0	548	245	306	325	329	394	213	115	285	227	350	132	397	771	936
99.0413	0	552	243	306	324	329	391	211	119	289	226	347	131	395	767	935
99.1642	0	551	236	298	322	324	384	210	119	288	225	347	131	394	763	937
99.287	0	550	238	301	323	324	384	211	122	291	227	348	132	394	765	935
99.4099	0	548	241	302	323	326	385	212	121	292	226	347	132	396	767	933
99.5328	0	545	244	305	326	330	390	214	118	289	228	349	130	398	773	939
99.6557	0	550	247	309	327	332	396	215	116	287	230	348	130	398	776	940
99.7786	0	547	237	300	324	323	386	213	120	289	230	346	130	395	765	932
99.9014	0	548	237	299	323	323	384	213	119	288	229	346	130	396	764	932
100.024	0	544	240	300	322	323	383	213	121	290	229	347	130	396	767	939
100.147	0	549	243	303	324	325	385	216	121	291	229	348	129	398	773	941
100.27	0	548	246	306	327	329	394	218	116	286	231	348	129	399	778	939
100.393	0	548	241	303	325	327	392	215	117	285	231	346	129	396	769	935
100.516	0	544	236	298	323	320	383	213	120	288	229	346	129	396	765	936
100.639	0	549	239	299	323	323	383	213	121	290	229	346	129	395	767	938
100.762	0	548	241	302	325	322	384	215	121	291	230	347	129	398	772	936
100.884	0	549	245	305	327	327	389	218	118	288	231	348	128	399	778	937
101.007	0	551	247	309	329	330	396	219	116	284	231	348	128	400	779	943
101.13	0	550	238	300	325	325	385	216	120	288	232	346	130	398	768	939
101.253	0	542	239	300	326	324	382	216	122	290	232	347	129	397	770	938
101.376	0	548	242	302	326	324	384	216	122	290	232	348	128	397	774	936
101.499	0	550	244	304	327	327	387	217	122	291	231	348	128	400	780	936
101.622	0	550	248	308	329	331	396	221	116	286	234	349	128	400	785	942
101.745	0	549	245	307	329	330	393	220	120	289	235	348	128	398	779	940
101.868	0	550	239	301	327	327	387	217	120	288	234	348	128	398	777	939
101.99	0	553	243	303	328	326	387	219	122	291	232	349	128	398	779	941
102.113	0	549	245	305	330	328	387	220	123	292	234	350	128	399	782	941
102.236	0	551	250	310	331	330	397	222	116	286	235	350	128	402	789	942
102.359	0	555	250	311	332	337	399	222	117	286	235	351	128	402	787	942
102.482	0	552	241	302	330	326	389	218	119	287	234	350	129	399	777	947
102.605	0	553	243	304	330	326	386	219	121	291	235	350	129	399	778	943
102.728	0	552	245	305	330	327	386	219	122	292	235	351	128	401	780	945
102.851	0	556	249	309	331	331	389	221	123	292	234	352	128	402	786	948
102.973	0	556	251	311	333	334	398	222	116	287	235	353	128	404	791	953
103.096	0	553	244	307	331	331	389	221	121	289	237	351	128	400	780	950
103.219	0	553	242	302	329	328	386	221	120	289	236	350	129	399	779	941
103.342	0	552	245	304	330	329	386	220	122	291	235	352	129	399	781	946
103.465	0	558	247	307	333	329	387	222	122	292	236	352	128	401	785	945
103.588	0	556	252	310	334	334	393	224	120	289	238	352	128	403	792	948
103.711	0	556	252	311	337	334	395	226	120	289	239	352	128	401	790	946
103.834	0	559	244	304	331	326	388	220	118	287	237	352	129	400	780	952
103.956	0	558	247	304	331	327	385	221	122	291	237	351	128	399	782	950
104.079	0	551	248	305	331	329	386	221	122	291	238	351	128	400	783	947
104.202	0	558	251	309	333	329	389	223	123	291	238	351	128	402	789	949
104.325	0	560	253	312	334	335	397	224	117	287	238	350	128	404	792	948
104.448	0	558	247	307	332	331	390	222	120	289	239	349	128	401	781	949
104.571	0	551	246	303	332	326	388	222	120	289	239	348	128	400	782	946
104.694	0	557	248	305	331	328	387	221	122	291	237	347	128	400	783	947
104.817	0	557	252	308	331	328	389	224	123	291	238	347	127	403	787	951
104.94	0	555	254	312	334	331	397	227	117	285	239	347	127	404	791	948
105.062	0	553	251	311	331	333	396	225	117	286	240	346	124	401	781	949
105.185	0	549	243	302	328	324	389	221	118	286	239	343	127	400	777	948
105.308	0	553	247	305	329	323	385	222	121	289	237	343	128	400	779	947
105.431	0	551	248	305	328	324	387	223	121	290	238	342	127	401	781	940
105.554	0	550	252	309	329	327	395	223	115	284	239	342	126	402	786	942
105.677	0	547	253	312	330	332	397	223	116	284	237	341	127	403	787	948
105.8	0	549	243	301	326	321	389	220	117	284	236	338	125	400	771	948
105.923	0	546	243	301	325	320	387	219	115	284	238	337	127	399	774	940
106.045	0	546	245	302	324	322	384	219	120	287	236	335	127	399	775	940
106.168	0	548	249	305	325	321	388	219	117	285	235	336	127	400	779	943
106.291	0	546	252	308	326	324	395	222	114	282	236	336	126	403	783	938
106.414	0	544	246	307	325	324	392	221	115	283	238	334	127	398	775	938
106.537	0	543	240	298	322	318	386	218	115	282	236	332	127	398	769	935
106.66	0	543	242	300	322	315	382	215	119	287	234	332	127	398	771	933
106.783	0	540	243	302	321	318	387	217	115	284	235	331	127	399	774	939
106.906	0	540	248	305	324	322	393	220	112	281	236	332	127	400	780	938
107.028	0	541	250	308	325	325	395	220	113	282	236	332	125	401	780	939
107.151	0	542	240	300	321	316	386	216	115	283	234	331	126	399	768	934
107.274	0	538	241	299	321	317	385	215	116	284	235	329	126	398	770	935
107.397	0	531	243	300	321	315	386	217	114	284	235	330	126	399	772	935
107.52	0	539	246	303	321	316	391	217	112	280	234	331	126	401	777	938
107.643	0	539	250	307	323	322	394	219	112	281	234	332	126	402	781	939
107.766	0	537	244	303	321	320	390	218	114	281	235	331	126	400	771	934
107.889	0	535	241	298	319	316	383	216	115	283	235	328	126	398	769	937
108.012	0	531	243	300	318	316	382	215	117	285	233	329	127	400	771	937
108.134	0	536	244	301	320	317	390	216	111	280	233	329	126	401	774	938
108.257	0	535	248	306	320	318	393	218	111	280	235	330	126	403	780	933
108.38	0	536	247	307	322	323	393	218	111	281	236	329	126	401	777	934
108.503	0	531	239	297	318	314	384	214	112	281	232	328	127	398	767	934
108.626	0	536	240	297	318	314	382	214	115	282	233	328	126	398	769	935
108.749	0	533	241	298	319	312	384	215	114	281	233	328	126	399	770	934
108.872	0	534	245	302	320	315	389	216	111	280	234	329	125	400	775	932
108.995	0	537	248	306	321	319	392	218	111	281	232	328	126	401	779	937
109.117	0	534	240	298	319	315	387	215	112	280	233	327	127	398	767	932
109.24	0	526	238	295	316	312	381	214	114	281	232	326	126	398	765	932
109.363	0	533	239	298	317	312	383	213	112	281	231	326	126	397	767	934
109.486	0	534	243	299	319	313	388	214	110	279	230	327	126	399	772	934
109.609	0	535	246	304	319	316	390	217	111	279	232	327	126	401	777	937
109.732	0	533	246	305	321	320	392	217	110	280	233	328	126	400	775	934
109.855	0	533	237	295	316	311	382	211	112	281	230	325	126	397	766	898
109.978	0	535	241	297	317	311	382	213	113	281	230	326	126	398	768	939
110.1	0	533	241	299	318	313	386	213	110	279	231	327	127	399	769	932
110.223	0	533	244	302	318	314	389	215	110	279	232	328	126	400	776	926
110.346	0	535	246	305	320	318	391	217	110	280	231	329	126	401	778	934
110.469	0	533	240	299	318	316	386	213	111	280	230	328	127	398	768	933
110.592	0	531	240	297	317	314	380	214	116	285	231	327	126	398	768	937
110.715	0	533	241	298	318	314	387	214	110	278	231	328	128	398	770	941
110.838	0	536	245	302	320	315	389	215	110	280	231	328	126	400	774	936
110.961	0	535	248	305	322	318	391	217	110	280	232	329	126	402	780	929
111.084	0	535	244	304	321	318	387	217	114	281	233	328	126	400	771	939
111.206	0	532	238	296	317	311	382	214	112	280	231	327	128	397	766	929
111.329	0	536	241	298	318	314	379	214	117	285	230	327	126	397	768	937
111.452	0	535	243	299	320	312	387	216	110	279	230	328	128	399	771	934
111.575	0	534	246	303	319	316	389	217	111	280	232	329	126	401	778	935
111.698	0	535	246	306	320	319	390	218	111	280	233	329	126	399	775	934
111.821	0	537	236	295	316	313	381	214	113	279	230	327	127	395	766	928
111.944	0	534	239	296	317	312	379	213	113	282	230	327	127	395	767	933
112.067	0	527	241	297	317	312	381	215	113	281	232	328	127	396	769	933
112.189	0	536	243	302	320	315	386	217	110	278	232	329	126	397	774	938
112.312	0	539	246	305	322	316	389	219	111	279	231	329	126	399	779	938
112.435	0	535	239	297	319	313	384	215	112	279	232	328	127	396	766	938
112.558	0	535	239	296	317	313	376	215	116	283	231	327	126	395	767	932
112.681	0	536	240	298	318	314	377	213	116	284	231	328	127	395	768	934
112.804	0	537	243	301	319	313	382	215	114	282	230	329	126	397	772	936
112.927	0	538	247	303	319	317	388	218	111	280	232	330	127	399	778	940
113.05	0	537	242	301	319	314	383	217	114	282	233	329	127	396	769	940
113.172	0	538	238	296	319	312	379	213	114	281	230	329	127	394	766	938
113.295	0	537	241	298	318	314	377	214	117	284	230	329	127	395	768	943
113.418	0	536	243	300	319	315	382	216	114	281	232	330	127	396	772	940
113.541	0	537	247	304	323	314	388	221	112	279	233	331	127	398	778	940
113.664	0	542	245	304	322	318	384	215	114	282	232	330	126	397	774	943
113.787	0	540	236	294	317	312	379	213	113	279	231	329	127	395	765	936
113.91	0	537	239	295	317	313	375	213	116	283	232	329	127	394	767	938
114.033	0	538	240	297	319	312	376	215	117	283	232	329	127	394	769	935
114.156	0	541	244	301	319	316	385	215	111	279	231	331	126	398	774	941
114.278	0	538	245	304	322	321	388	217	111	280	232	331	126	397	774	940
114.401	0	536	237	294	317	312	379	214	114	279	231	328	127	393	763	939
114.524	0	537	236	294	315	312	376	212	114	281	230	328	127	393	764	939
114.647	0	540	239	295	317	313	375	212	117	282	228	329	128	393	765	944
114.77	0	540	241	299	319	313	380	216	114	281	230	329	127	395	769	945
114.893	0	542	244	302	320	316	385	216	111	278	232	330	127	396	773	943
115.016	0	537	237	297	316	314	381	213	113	278	230	329	127	393	764	943
115.139	0	538	236	295	316	312	375	211	116	282	228	329	128	393	763	940
115.261	0	533	239	297	314	313	375	213	117	283	229	328	128	393	764	945
115.384	0	531	241	298	317	314	380	214	114	280	231	329	127	395	769	941
115.507	0	541	243	302	320	316	386	217	111	278	230	331	127	396	773	944
115.63	0	538	240	300	317	315	381	215	115	280	230	328	128	394	765	945
115.753	0	535	235	294	316	310	376	213	116	280	229	326	127	391	761	936
115.876	0	535	237	296	315	312	374	213	115	282	230	326	127	392	764	940
115.999	0	538	239	298	316	313	376	213	117	283	229	328	127	394	767	936
116.122	0	540	242	302	318	315	384	215	111	278	230	327	126	397	772	939
116.244	0	543	241	302	319	316	387	217	111	277	232	326	125	395	769	937
116.367	0	532	233	293	316	309	377	214	113	277	229	324	127	391	759	933
116.49	0	527	235	294	313	311	375	211	114	279	227	324	126	391	761	939
116.613	0	530	236	295	313	311	374	211	116	282	227	323	126	391	762	944
116.736	0	534	240	298	315	314	383	213	110	276	229	324	126	394	767	937
116.859	0	534	241	303	318	316	385	215	111	277	232	326	126	395	770	938
116.982	0	529	233	293	314	310	375	212	114	279	228	321	126	391	759	938
117.105	0	533	233	293	313	310	374	210	114	278	226	320	126	390	759	937
117.228	0	530	236	294	313	311	373	212	116	280	228	320	126	390	762	934
117.35	0	533	238	298	315	313	382	213	110	276	228	322	126	392	766	933
117.473	0	535	242	301	318	313	385	215	110	277	228	324	125	395	770	938
117.596	0	532	236	298	316	314	380	214	113	278	229	321	127	392	762	937
117.719	11	524	233	293	313	308	375	211	114	278	228	319	125	390	760	932
117.842	0	531	235	295	313	311	374	212	116	281	227	321	126	391	761	931
117.965	0	533	237	297	315	313	382	212	110	275	227	321	126	392	766	933
118.088	0	532	241	301	317	315	385	216	110	276	228	322	126	396	772	937
118.211	0	529	238	302	316	317	384	214	111	276	230	322	126	393	767	938
118.333	0	529	232	293	313	311	375	211	115	277	226	319	126	390	760	936
118.456	0	530	234	294	313	310	378	211	114	277	226	319	127	391	762	933
118.579	0	528	235	296	315	311	381	213	110	274	228	320	126	392	765	935
118.702	0	528	239	300	318	314	384	217	110	275	229	322	126	394	770	937
118.825	0	531	241	304	318	319	387	215	110	276	229	322	125	393	770	941
118.948	0	530	231	294	314	310	378	212	113	276	227	319	126	389	758	933
119.071	0	528	233	293	313	311	373	212	116	279	226	319	127	390	759	931
119.194	0	526	235	294	314	312	374	213	116	280	228	320	126	389	763	929
119.316	0	529	238	298	317	313	382	216	111	274	228	321	126	392	769	930
119.439	0	531	241	303	320	317	386	217	110	275	229	323	125	394	772	933
119.562	0	528	234	295	316	313	381	215	112	275	229	320	126	389	761	928
119.685	0	528	232	292	315	310	374	213	114	277	227	320	126	388	759	927
119.808	0	530	234	295	316	310	377	212	113	277	226	321	126	388	762	933
119.931	0	529	236	297	317	315	382	214	111	274	227	321	126	390	766	938
120.054	0	529	240	301	321	315	384	220	111	275	230	323	125	393	771	933
120.177	0	529	238	302	321	316	386	218	111	275	231	323	126	392	768	926
120.3	0	530	232	293	317	314	374	213	117	280	227	320	127	388	761	929
120.422	0	529	234	297	317	315	375	215	117	280	227	322	127	390	763	935
120.545	0	528	237	296	319	315	382	217	111	274	229	323	126	390	765	934
120.668	0	530	240	301	323	317	385	219	112	275	229	325	126	393	772	930
120.791	0	533	242	305	323	322	388	220	112	276	230	326	126	393	773	935
120.914	0	530	234	295	320	317	380	217	115	277	230	322	127	390	763	933
121.037	0	529	236	296	319	315	376	218	118	281	230	324	126	389	765	931
121.16	0	530	237	298	320	317	383	217	112	275	230	324	126	389	768	934
121.283	0	534	241	302	324	319	385	220	112	276	230	326	126	392	773	934
121.405	0	534	245	305	328	320	388	225	113	277	233	327	125	396	779	938
121.528	0	533	240	301	323	323	383	220	116	279	233	326	126	391	768	934
121.651	0	533	235	295	320	318	376	217	117	279	230	324	127	388	764	934
121.774	0	535	238	298	324	319	376	218	118	280	230	325	125	389	766	935
121.897	0	534	240	299	323	320	381	220	115	279	232	327	126	391	770	933
122.02	0	534	245	304	329	322	387	224	113	276	233	329	126	393	776	931
122.143	0	538	245	305	328	325	389	224	114	277	233	329	126	393	776	930
122.266	0	536	235	295	322	319	380	219	116	277	230	326	126	387	764	933
122.388	0	535	238	296	323	319	376	218	119	280	231	326	127	388	767	933
122.511	0	535	239	299	323	321	376	219	118	281	232	327	126	389	768	937
122.634	0	538	243	302	327	320	385	222	112	275	232	329	126	392	775	935
122.757	0	539	247	306	330	324	388	226	114	277	233	330	126	394	780	941
122.88	0	538	244	305	329	326	385	224	117	279	234	328	126	392	773	938
123.003	0	536	238	297	325	321	378	219	117	279	233	328	127	390	767	941
123.126	0	540	242	300	326	322	377	220	120	281	232	330	126	391	770	936
123.249	0	540	243	301	327	325	385	221	113	276	233	331	127	392	772	942
123.372	0	538	247	306	329	326	387	225	114	277	235	331	126	394	779	937
123.494	0	539	249	309	333	327	390	228	114	277	235	332	126	395	781	936
123.617	0	541	241	301	326	325	382	221	118	280	232	331	127	391	770	939
123.74	0	541	242	301	327	326	379	222	120	283	233	330	126	393	774	940
123.863	0	539	244	303	328	326	380	222	120	283	235	331	127	393	775	938
123.986	0	541	247	306	330	328	388	227	114	277	236	333	126	394	780	937
124.109	0	543	251	309	335	330	391	229	115	278	235	333	126	396	785	943
124.232	0	543	244	304	331	329	387	225	116	278	236	332	127	392	775	941
124.355	0	542	242	299	329	325	380	223	118	280	236	331	127	392	773	940
124.477	0	542	244	303	328	329	379	224	121	282	234	333	127	391	774	938
124.6	0	545	246	306	331	328	388	227	114	276	232	337	126	392	779	943
124.723	0	545	250	309	331	335	391	227	114	278	232	339	127	395	784	946
124.846	0	544	247	308	332	334	387	225	118	280	235	337	128	393	776	942
124.969	0	544	240	299	327	327	381	221	116	278	232	335	127	390	769	943
125.092	0	547	242	300	328	327	379	221	117	280	231	334	128	391	771	943
125.215	0	544	244	303	329	328	379	223	120	282	234	334	127	391	773	946
125.338	0	546	249	306	331	331	388	226	114	277	234	335	127	394	778	943
125.46	0	548	249	308	330	335	390	225	115	276	234	335	127	393	777	941
125.583	0	546	238	298	329	326	381	221	116	277	232	332	128	389	766	943
125.706	0	545	241	299	328	327	378	221	118	279	232	331	127	389	767	941
125.829	0	545	242	299	328	326	377	221	119	282	232	333	128	389	769	944
125.952	0	548	245	303	330	329	385	223	113	276	232	334	127	391	773	943
126.075	0	548	248	307	331	331	388	225	114	277	233	333	127	393	777	947
126.198	0	544	241	300	329	327	380	223	119	279	234	332	127	387	767	940
126.321	0	544	239	298	328	324	377	221	118	279	234	332	127	388	767	941
126.444	0	541	241	300	328	328	377	221	120	282	231	333	127	390	769	941
126.566	0	547	245	303	330	329	382	223	118	279	233	334	127	390	772	947
126.689	0	547	248	306	335	330	388	229	115	277	234	334	127	393	777	941
126.812	0	546	244	305	332	331	384	224	119	280	235	333	126	390	771	937
126.935	0	549	239	298	328	326	378	221	117	279	232	332	127	389	765	939
127.058	0	548	242	300	329	328	376	223	120	282	232	332	127	390	768	940
127.181	0	547	244	301	330	327	382	224	117	279	234	334	127	392	772	940
127.304	0	548	247	306	333	330	387	226	115	276	234	333	126	392	775	942
127.427	0	551	248	308	331	334	389	226	116	277	235	333	126	392	776	945
127.549	0	548	238	298	328	325	380	222	117	278	234	331	127	388	765	942
127.672	0	546	239	299	327	327	378	221	117	277	234	331	127	388	767	938
127.795	0	546	240	300	329	325	376	222	121	281	234	332	127	390	769	940
127.918	0	548	243	302	331	329	382	224	117	280	233	333	126	392	773	936
128.041	0	549	246	306	332	332	388	227	115	277	235	333	126	393	778	939
128.164	0	546	239	300	329	328	379	224	119	279	235	331	127	390	766	935
128.287	0	546	238	297	326	325	376	221	118	278	233	330	126	388	764	935
128.41	0	547	238	298	327	323	375	222	120	280	232	330	126	388	765	940
128.532	0	544	240	301	328	326	377	223	120	282	234	331	126	390	768	940
128.655	0	546	244	304	329	328	385	226	114	276	235	331	126	393	774	935
128.778	0	546	243	304	329	329	387	225	116	275	234	330	125	391	770	940
128.901	0	546	235	296	325	324	378	221	116	276	233	328	126	388	762	937
129.024	0	545	237	297	324	323	375	224	121	280	234	327	125	389	764	933
129.147	0	542	238	298	325	323	376	224	119	280	234	327	125	389	767	937
129.27	0	544	240	301	325	325	384	224	113	275	235	327	126	391	770	936
129.393	0	542	243	305	327	329	387	228	115	275	235	327	125	392	773	940
129.516	0	541	235	297	325	323	378	224	119	277	235	324	126	389	761	933
129.638	0	539	234	296	323	321	376	224	118	276	233	323	126	388	761	931
129.761	0	539	236	297	322	320	376	223	120	280	233	322	125	389	763	936
129.884	0	540	239	299	323	323	384	224	114	273	234	322	125	390	767	937
130.007	0	538	243	304	325	324	386	227	114	273	236	323	125	393	771	938
130.13	0	538	238	302	325	325	384	226	117	277	236	320	126	390	764	931
130.253	0	537	232	293	320	319	376	223	115	274	231	317	126	386	756	930
130.376	0	534	232	294	320	318	376	221	117	276	232	315	126	385	757	924
130.499	0	532	236	296	320	319	378	223	115	275	233	316	125	388	761	926
130.621	0	532	239	300	322	319	384	225	113	272	233	316	125	390	766	928
130.744	0	534	240	303	323	323	386	226	113	273	233	317	125	389	766	922
130.867	0	530	230	293	318	317	377	221	115	273	232	313	125	385	753	920
130.99	0	526	232	294	317	316	376	222	116	275	232	311	126	384	755	925
131.113	0	525	233	295	317	316	377	221	115	275	230	312	125	384	757	924
131.236	0	529	236	297	318	317	383	222	112	272	230	312	125	387	760	924
131.359	0	532	239	302	322	321	386	225	113	273	233	314	124	390	765	926
131.482	0	524	232	296	318	319	379	222	116	275	232	311	125	386	755	917
131.604	0	522	233	293	318	315	374	220	118	278	230	310	126	384	754	912
131.727	0	527	233	295	317	315	377	220	114	275	229	310	125	385	756	924
131.85	0	525	235	297	319	315	382	224	112	272	232	311	125	387	762	924
131.973	0	529	239	302	323	318	386	228	112	273	233	312	124	390	767	931
132.096	0	531	235	302	321	322	386	223	113	272	232	310	124	387	758	930
132.219	0	531	231	293	318	316	376	221	116	276	230	309	125	384	754	925
132.342	0	529	233	296	321	315	382	223	111	271	232	308	124	385	756	924
132.465	0	527	236	298	318	317	382	224	111	272	232	311	124	386	760	928
132.588	0	526	240	303	324	319	385	226	113	273	233	312	125	390	765	925
132.71	0	530	238	301	323	322	386	227	112	273	233	311	121	387	766	924
132.833	0	526	230	292	318	315	377	222	114	273	231	308	126	384	752	925
132.956	0	526	232	294	319	316	377	223	114	274	230	309	124	385	755	916
133.079	0	529	234	295	318	317	382	222	112	271	231	308	125	385	756	919
133.202	0	527	238	300	321	319	383	224	111	272	233	310	125	388	763	917
133.325	0	526	238	303	323	319	385	228	112	272	235	311	124	388	763	921
133.448	0	525	230	293	316	315	377	221	114	273	231	308	125	383	752	914
133.571	0	527	232	293	317	316	374	220	115	273	230	308	125	383	753	918
133.693	0	525	234	294	317	314	380	220	112	271	230	309	125	384	755	920
133.816	0	524	236	298	318	318	382	222	112	271	233	310	125	387	761	919
133.939	0	526	239	302	321	321	384	226	111	272	234	311	125	388	763	923
134.062	0	526	231	293	318	316	376	220	115	274	230	308	125	384	751	920
134.185	0	525	232	294	316	316	377	222	115	274	230	308	125	384	753	921
134.308	0	523	233	295	317	316	380	222	111	270	231	309	126	384	755	917
134.431	0	525	237	299	320	317	381	225	112	271	232	310	126	385	760	920
134.554	0	528	241	303	322	318	385	228	112	271	233	312	125	388	765	918
134.676	0	524	232	296	318	319	379	224	114	272	232	308	126	384	754	921
134.799	0	523	231	293	316	315	373	221	115	275	232	308	125	384	754	917
134.922	0	525	234	296	317	317	376	223	115	273	231	309	126	383	756	922
135.045	0	525	236	298	317	318	382	224	112	271	232	311	126	386	760	922
135.168	0	526	240	301	322	319	384	229	112	273	234	312	126	389	766	922
135.291	0	524	236	300	318	319	380	224	116	273	234	309	124	386	757	925
135.414	0	525	230	291	315	314	375	219	113	272	230	309	125	383	751	921
135.537	0	524	232	294	316	316	371	220	116	275	230	309	126	384	753	926
135.66	0	524	235	295	317	316	375	221	114	273	232	310	125	385	757	922
135.782	0	525	237	300	319	316	381	226	112	271	233	313	126	388	763	924
135.905	0	528	238	301	319	321	383	224	112	272	233	312	126	387	761	926
136.028	0	525	229	292	316	314	372	220	113	272	230	309	126	383	752	926
136.151	0	524	231	292	317	314	372	221	115	274	231	309	126	383	754	926
136.274	0	524	234	295	316	315	374	221	114	272	231	311	126	385	757	926
136.397	0	527	237	299	317	317	379	221	111	270	231	313	125	387	762	930
136.52	0	526	239	302	321	319	382	225	112	272	233	314	126	390	766	932
136.643	0	525	233	295	318	316	378	222	112	271	233	312	126	386	755	929
136.765	0	525	232	294	317	317	370	220	117	276	231	312	126	385	757	929
136.888	0	527	234	296	318	315	370	220	118	276	230	312	126	386	759	934
137.011	0	528	237	298	319	316	379	223	111	271	233	315	125	388	764	934
137.134	0	526	240	302	323	318	381	228	111	272	235	317	125	391	770	933
137.257	0	530	239	301	322	320	382	227	113	272	236	317	125	389	764	935
137.38	0	529	233	293	317	315	372	222	116	274	232	314	126	386	758	935
137.503	0	528	235	295	318	316	371	222	118	276	233	314	125	386	761	937
137.626	0	528	237	297	320	318	375	225	114	274	235	314	125	388	764	937
137.748	0	531	241	301	324	319	381	228	113	272	236	317	126	392	770	939
137.871	0	532	244	305	326	322	384	230	113	273	237	318	125	392	773	938
137.994	0	529	234	294	320	315	373	225	116	275	235	315	125	387	760	936
138.117	0	527	234	294	319	317	372	225	115	274	235	313	126	387	759	939
138.24	0	529	236	296	318	315	370	225	117	276	234	314	125	388	762	939
138.363	0	529	240	299	320	318	378	226	113	270	235	314	125	390	766	941
138.486	0	531	242	302	325	317	382	231	113	272	238	316	125	392	772	940
138.609	0	528	238	301	320	320	378	226	116	275	238	315	125	389	764	945
138.732	0	529	232	293	317	314	373	222	114	272	232	312	125	386	759	939
138.854	0	528	235	294	316	316	370	223	118	276	233	312	126	386	760	942
138.977	0	525	237	297	317	315	373	225	115	273	235	312	125	387	763	936
139.1	0	528	240	301	320	316	380	228	112	271	235	313	125	390	768	936
139.223	0	530	242	305	319	321	382	228	113	272	235	315	124	391	770	941
139.346	0	527	234	295	316	314	373	224	117	274	233	310	125	386	759	934
139.469	0	525	235	295	317	314	370	225	118	276	234	311	126	385	760	938
139.592	0	526	236	296	315	316	372	225	118	276	234	310	126	386	762	934
139.715	0	528	239	300	316	318	380	225	112	271	234	312	126	389	767	938
139.837	0	528	243	305	322	317	383	231	113	272	236	312	125	392	772	939
139.96	0	526	239	302	317	320	378	227	116	274	237	311	125	388	764	935
140.083	0	526	235	295	315	313	372	225	116	275	234	309	127	386	761	934
140.206	0	528	237	297	317	315	372	225	117	277	234	309	125	387	763	939
140.329	0	527	239	299	317	317	377	228	114	274	236	310	125	388	766	937
140.452	0	525	244	305	322	318	382	233	112	272	237	312	126	391	772	936
140.575	0	527	244	306	323	322	383	231	113	272	238	311	125	391	771	934
140.698	0	528	234	295	317	314	374	227	115	273	234	308	126	385	758	933
140.82	0	525	235	295	317	314	372	226	115	273	235	307	125	386	760	935
140.943	0	524	238	296	316	315	371	227	117	275	236	308	125	387	762	933
141.066	0	527	241	301	320	314	380	230	111	269	236	309	125	388	768	937
141.189	0	529	245	304	322	318	383	235	112	271	239	310	126	392	773	937
141.312	0	527	238	301	319	320	379	229	113	272	238	307	126	387	762	934
141.435	0	525	235	295	317	314	372	226	116	274	236	305	125	384	758	934
141.558	0	527	238	297	317	316	370	226	117	276	235	307	126	386	759	931
141.681	0	528	240	298	317	317	374	228	114	273	235	307	125	386	762	936
141.804	0	527	243	303	322	316	380	233	112	271	238	308	126	389	768	933
141.926	0	526	245	305	322	320	383	233	113	271	240	308	125	389	768	938
142.049	0	528	236	295	316	316	372	226	116	274	235	306	125	384	757	935
142.172	0	527	237	296	316	315	370	226	118	276	235	306	125	385	760	936
142.295	0	525	239	297	317	317	374	230	114	273	236	306	126	386	761	933
142.418	0	526	243	301	321	318	380	231	113	271	237	308	125	389	766	933
142.541	0	529	246	306	324	320	382	234	111	271	239	309	125	390	770	935
142.664	0	527	237	299	317	317	377	229	113	271	236	306	125	386	759	935
142.787	0	525	237	294	318	315	371	229	115	273	236	304	126	384	758	935
142.909	0	525	239	297	318	316	370	228	118	275	236	306	126	386	760	929
143.032	0	530	241	300	318	316	377	229	111	270	236	307	125	387	764	934
143.155	0	528	245	303	324	318	381	235	112	271	238	309	126	390	770	930
143.278	0	527	243	304	321	321	381	232	112	271	239	307	125	388	764	933
143.401	0	527	234	294	318	312	372	227	114	271	235	304	125	383	755	929
143.524	0	528	237	295	316	315	368	226	116	275	233	304	126	383	757	932
143.647	0	526	239	297	316	315	372	227	114	271	235	304	125	385	760	936
143.77	0	526	243	302	322	315	378	233	111	270	237	306	126	387	765	933
143.892	0	528	244	305	323	318	381	233	113	270	237	307	125	389	767	933
144.015	0	528	234	294	316	313	370	225	115	272	233	303	122	383	757	934
144.138	0	525	235	294	315	314	368	225	115	271	234	302	125	382	753	931
144.261	0	523	238	295	313	314	368	227	116	273	234	302	126	383	755	929
144.384	0	527	240	299	318	314	372	229	114	272	235	304	125	385	761	932
144.507	0	529	243	302	320	315	378	232	112	269	236	305	125	387	765	931
144.63	0	526	239	301	319	317	375	229	115	272	236	304	125	385	759	932
144.753	0	525	234	292	315	311	370	225	113	269	233	303	126	382	752	930
144.876	0	526	236	295	314	314	367	224	116	274	233	303	125	383	754	933
144.998	0	528	237	297	316	314	371	225	113	271	233	303	126	384	756	931
145.121	0	527	242	300	320	314	377	231	111	270	235	305	126	386	761	930
145.244	0	527	242	304	320	319	379	231	111	270	238	305	125	387	762	934
145.367	0	528	234	295	316	315	369	224	115	272	232	302	126	382	752	932
145.49	0	528	236	295	316	313	367	224	117	273	233	302	127	383	753	932
145.613	0	526	239	297	317	313	368	226	116	274	234	303	126	383	755	930
145.736	0	527	241	300	320	315	376	231	111	269	235	306	126	385	762	933
145.859	0	531	245	305	323	319	380	232	111	269	236	307	126	389	767	934
145.981	0	529	238	298	317	316	375	226	112	269	234	303	126	384	755	935
146.104	0	527	235	293	316	313	368	225	115	270	234	303	126	382	751	931
146.227	0	527	237	295	316	314	367	225	116	273	234	304	126	383	755	924
146.35	0	530	239	297	318	317	375	225	111	268	233	304	125	384	758	934
146.473	0	530	243	302	320	318	377	228	111	269	234	307	125	388	765	934
146.596	0	529	241	301	321	318	379	231	112	269	237	306	127	386	758	935
146.719	0	530	233	292	316	312	368	222	113	269	232	304	127	382	749	932
146.842	0	529	236	294	316	312	365	222	116	273	231	303	127	383	751	935
146.964	0	529	236	295	317	314	366	223	116	273	232	304	127	383	754	937
147.087	0	529	240	299	321	315	375	229	111	268	234	306	126	387	761	937
147.21	0	531	242	303	324	316	378	231	111	268	235	308	126	387	762	936
147.333	0	531	233	293	315	315	366	221	116	272	230	305	126	383	750	932
147.456	0	529	234	293	315	313	367	221	114	271	231	304	126	382	750	937
147.579	0	528	235	294	316	313	366	222	116	273	231	305	126	383	753	936
147.702	0	531	238	298	319	314	374	226	110	269	231	306	126	386	757	936
147.825	0	530	241	300	322	315	378	227	111	269	233	308	126	386	761	937
147.948	0	528	235	296	319	315	373	224	111	269	232	305	126	383	752	935
148.07	0	529	233	292	315	311	366	222	114	271	231	305	127	383	750	935
148.193	0	530	235	295	317	314	366	221	116	274	229	305	125	383	752	932
148.316	0	530	237	297	319	313	370	224	113	271	231	306	127	385	756	939
148.439	0	530	240	301	322	315	376	229	110	269	233	308	127	388	763	936
148.562	0	528	237	301	318	319	373	224	114	270	233	306	127	386	754	940
148.685	0	531	230	291	315	311	366	220	113	271	230	303	127	382	748	935
148.808	0	529	232	292	316	313	365	220	116	273	229	305	127	383	750	937
148.931	0	527	235	294	315	313	365	222	116	273	231	305	127	383	752	938
149.053	0	529	237	298	322	315	373	226	110	267	232	307	127	386	758	936
149.176	0	532	239	300	321	318	375	225	110	268	231	308	126	386	758	938
149.299	0	529	228	290	314	311	367	219	112	268	228	304	127	380	744	934
149.422	0	527	229	289	315	311	363	218	112	269	229	302	127	379	745	933
149.545	0	529	231	292	315	312	362	219	115	272	228	305	127	382	748	930
149.668	0	531	235	297	319	311	371	221	109	267	229	307	126	384	752	938
149.791	0	531	237	300	323	316	375	225	109	269	231	308	126	386	757	938
149.914	0	529	232	293	316	316	370	221	111	267	229	305	126	381	746	935
150.036	0	530	229	290	316	311	363	217	113	269	226	305	127	380	744	934
150.159	0	532	230	292	316	312	363	217	114	271	225	306	126	380	746	936
150.282	0	530	233	294	317	315	368	219	111	269	227	306	126	382	750	939
150.405	0	529	237	299	321	315	372	223	110	268	229	308	127	385	756	937
150.528	0	533	236	299	320	315	374	220	110	268	229	309	127	384	753	937
150.651	0	532	229	292	316	311	362	215	115	272	225	306	128	382	746	937
150.774	0	532	232	293	316	314	363	217	114	272	227	307	127	382	749	938
150.897	0	532	233	294	320	313	371	220	109	267	229	308	127	383	751	934
151.02	0	534	237	299	323	314	372	224	110	268	229	310	127	386	757	938
151.142	0	536	239	302	325	320	375	225	110	268	232	312	126	387	760	942
151.265	0	534	232	293	320	314	366	219	114	271	228	307	127	382	747	934
151.388	0	532	232	293	321	314	362	221	115	272	230	308	126	383	749	937
151.511	0	537	234	295	320	316	363	220	116	272	229	308	126	384	752	937
151.634	0	537	236	298	325	315	372	226	110	268	230	310	127	386	757	940
151.757	0	537	240	302	327	319	375	230	110	268	234	312	126	389	764	938
151.88	0	537	238	300	325	321	371	226	113	271	233	310	126	384	755	943
152.003	0	538	231	292	319	316	366	219	112	269	228	308	126	381	748	934
152.125	0	538	232	293	321	315	362	222	115	271	229	308	127	382	751	941
152.248	0	536	235	295	322	318	366	224	113	271	231	311	127	385	754	937
152.371	0	538	239	299	325	320	374	226	111	268	232	313	126	387	760	935
152.494	0	542	241	304	328	321	376	229	111	269	233	314	126	388	763	937
152.617	0	540	231	294	322	318	366	222	114	271	230	309	125	382	750	935
152.74	0	537	232	293	322	317	363	222	116	271	230	309	127	381	749	937
152.863	0	539	234	294	321	316	363	220	116	272	230	311	127	383	752	937
152.986	0	540	236	297	323	320	369	222	113	271	230	313	127	384	756	940
153.108	0	542	240	302	327	319	374	228	110	268	232	314	127	387	762	940
153.231	0	540	239	303	326	324	376	226	111	268	234	314	126	386	759	938
153.354	1	540	230	293	322	317	364	220	115	272	229	313	127	382	750	937
153.477	0	543	234	296	323	319	365	221	116	274	228	314	128	383	753	937
153.6	0	540	236	296	324	320	369	223	113	271	231	314	127	385	755	941
153.723	0	541	238	302	329	320	375	228	111	269	232	316	127	388	762	940
153.846	0	544	243	304	331	323	377	231	111	270	234	317	127	389	765	940
153.969	0	543	234	298	325	323	371	223	114	271	231	314	127	384	754	941
154.092	0	543	233	295	324	318	364	223	115	274	232	313	127	384	754	940
154.214	0	541	236	297	326	320	366	223	116	274	233	314	127	385	756	939
154.337	0	544	238	300	327	321	374	226	111	269	232	316	128	387	762	937
154.46	0	544	242	305	330	324	377	231	111	269	234	317	127	390	766	942
154.583	0	545	243	306	331	327	378	230	112	270	237	317	126	388	765	939
154.706	0	541	232	295	323	321	369	223	113	270	231	314	128	384	753	941
154.829	0	544	234	296	325	320	367	223	115	273	231	315	128	384	754	938
154.952	0	544	236	298	326	322	366	224	117	275	231	315	128	385	757	943
155.075	0	543	240	302	330	320	375	228	111	270	234	317	128	387	763	939
155.197	0	546	244	305	332	326	379	232	112	271	236	319	127	390	767	939
155.32	0	545	238	302	327	324	373	224	115	271	232	315	127	385	756	944
155.443	0	545	235	297	324	319	366	222	114	272	231	315	128	384	753	943
155.566	0	543	238	299	325	321	366	223	117	275	233	315	128	385	755	940
155.689	0	544	240	300	328	322	370	227	115	273	233	318	127	387	759	938
155.812	0	548	244	305	331	322	376	230	111	271	233	319	127	389	764	942
155.935	0	547	245	307	329	330	379	228	112	271	235	319	128	389	764	939
156.058	0	543	236	297	326	321	366	226	117	276	233	316	128	385	754	940
156.18	0	547	239	299	327	323	368	224	117	276	232	318	127	386	756	942
156.303	0	547	240	300	327	323	368	224	117	275	232	319	127	387	760	938
156.426	0	548	244	304	332	324	376	231	112	271	235	321	128	389	765	944
156.549	0	547	247	308	334	327	380	233	112	272	237	321	127	392	768	944
156.672	0	548	241	302	328	324	372	226	115	273	235	319	127	387	757	940
156.795	0	550	240	298	327	322	366	226	118	276	233	319	128	386	757	944
156.918	0	548	242	301	328	323	368	227	118	277	235	318	127	388	759	940
157.041	0	546	244	304	331	324	372	230	114	274	236	321	127	389	765	939
157.164	0	551	247	307	335	327	379	234	112	271	238	323	127	392	770	940
157.286	0	551	246	305	333	330	375	231	116	275	236	322	127	390	763	943
157.409	0	548	238	296	328	322	369	224	114	272	234	320	128	387	755	942
157.532	0	545	240	299	329	323	365	224	118	277	233	321	128	387	757	947
157.655	0	549	241	300	328	325	366	223	118	278	232	323	128	388	759	944
157.778	0	552	244	305	330	325	369	225	119	279	233	325	128	391	764	948
157.901	0	551	247	308	332	327	378	228	113	273	235	327	127	393	767	948
158.024	0	550	238	298	327	323	367	223	116	275	232	323	128	388	755	941
158.147	0	548	240	297	327	323	364	220	117	277	232	324	128	388	756	945
158.269	0	554	241	298	327	321	364	221	117	279	231	325	129	389	758	942
158.392	0	552	243	301	329	325	366	222	118	281	233	328	129	391	763	948
158.515	0	553	248	305	332	326	369	226	120	281	233	329	129	393	767	944
158.638	0	557	245	305	331	327	369	223	119	280	232	328	128	392	762	951
158.761	0	548	239	297	326	323	364	217	118	280	228	329	130	390	757	946
158.884	0	546	242	300	328	323	365	219	118	281	228	331	130	392	758	950
159.007	0	553	243	301	330	324	366	220	119	281	229	333	131	393	760	953
159.13	0	556	247	305	332	328	369	221	119	282	230	335	130	396	766	957
159.252	0	555	248	308	333	331	372	222	119	282	232	335	129	395	768	956
159.375	0	553	241	300	329	322	367	221	117	279	232	333	130	393	758	949
159.498	0	556	241	299	328	323	365	219	117	281	230	334	129	392	760	953
159.621	0	556	243	302	328	324	365	218	118	281	231	334	130	393	762	952
159.744	0	555	246	304	331	327	368	223	118	283	232	335	130	395	766	953
159.867	0	556	248	307	334	328	370	225	119	284	232	337	130	397	770	951
159.99	0	558	247	306	331	331	370	220	119	282	230	337	130	396	763	953
160.113	0	557	239	297	327	324	367	216	115	278	229	334	131	392	756	955
160.236	0	555	241	299	328	323	365	216	119	281	230	334	130	393	757	951
160.358	0	554	242	300	327	323	365	219	118	283	231	335	130	395	760	955
160.481	0	557	246	304	328	327	368	221	118	283	231	335	130	395	764	953
160.604	0	556	247	308	331	328	371	224	120	283	232	335	129	395	767	957
160.727	0	553	239	298	325	322	366	218	116	279	231	331	129	392	754	950
160.85	0	550	238	296	323	320	363	218	117	281	230	330	129	391	753	947
160.973	0	553	240	298	324	321	364	218	118	282	229	329	130	390	754	951
161.096	0	552	242	300	326	322	366	218	118	283	230	330	130	391	757	952
161.219	0	549	244	305	325	324	369	223	117	283	233	330	129	394	763	948
161.341	0	550	244	304	326	326	369	222	118	282	233	328	128	392	758	944
161.464	0	551	237	295	323	317	363	219	117	281	230	324	129	390	750	945
161.587	0	548	240	298	323	318	364	218	116	281	229	325	129	389	752	944
161.71	0	545	240	299	322	318	365	219	117	280	231	324	128	390	754	944
161.833	0	546	244	302	324	320	367	224	118	282	232	323	127	393	759	938
161.956	0	549	246	306	327	324	369	225	119	282	234	325	127	393	763	948
162.079	0	545	239	298	321	320	368	222	116	277	231	320	128	389	752	939
162.202	0	537	237	295	320	317	364	220	117	279	232	318	128	388	750	938
162.324	0	544	239	297	320	316	365	220	117	279	231	319	127	387	752	938
162.447	0	545	241	299	321	318	366	220	117	280	230	319	127	388	755	934
162.57	0	544	245	302	324	320	368	225	117	280	232	319	127	392	761	940
162.693	0	542	244	303	324	321	370	224	118	280	234	318	127	390	757	935
162.816	0	543	235	294	317	312	366	220	112	275	229	316	127	386	747	937
162.939	0	543	237	294	318	314	362	218	116	279	228	316	127	387	749	938
163.062	0	541	239	295	318	313	362	217	116	280	229	316	127	387	751	935
163.185	0	540	243	299	320	317	364	221	117	279	231	317	127	388	755	933
163.308	0	544	245	303	321	318	366	224	117	280	232	319	127	391	761	929
163.43	0	543	241	300	320	318	365	219	117	279	231	316	128	389	751	935
163.553	0	540	236	293	318	312	361	218	115	278	230	315	128	386	747	927
163.676	0	539	237	294	318	313	361	218	115	279	231	315	127	385	748	933
163.799	0	542	239	296	318	315	363	218	116	280	229	317	128	388	751	932
163.922	0	541	243	300	320	317	364	220	117	281	231	317	127	389	756	934
164.045	0	540	244	303	324	316	368	228	118	281	234	319	127	391	759	933
164.168	0	540	238	295	318	315	364	219	116	279	233	316	127	386	749	931
164.291	0	542	238	294	317	313	362	220	116	280	231	316	128	387	749	932
164.413	0	542	240	295	319	313	362	220	116	279	232	316	126	388	752	932
164.536	0	539	243	299	320	317	364	223	117	280	234	317	126	389	757	933
164.659	0	539	246	301	323	319	367	227	117	281	236	319	126	392	762	928
164.782	0	544	244	302	324	319	368	223	118	279	235	318	126	390	757	933
164.905	0	542	238	294	320	315	362	222	117	278	233	317	127	387	751	928
165.028	0	541	241	295	319	314	362	222	117	279	234	317	126	388	754	931
165.151	0	550	241	296	320	316	363	222	117	279	234	319	127	389	757	930
165.274	0	545	244	301	322	316	366	225	117	280	234	321	127	392	762	937
165.396	0	541	247	304	324	322	369	227	119	280	237	322	126	393	763	933
165.519	0	536	236	296	318	316	365	222	115	277	236	318	127	388	752	932
165.642	0	549	237	293	317	314	361	221	116	278	233	318	127	388	752	930
165.765	0	544	240	295	319	316	362	221	117	278	233	319	127	389	755	931
165.888	0	542	241	298	321	318	363	224	117	280	235	319	126	391	759	937
166.011	0	539	244	301	323	318	366	227	118	280	238	322	126	393	764	933
166.134	0	541	241	299	322	320	366	224	117	279	236	320	126	389	756	917
166.257	0	546	235	292	318	312	361	221	115	277	233	318	127	389	751	923
166.38	0	544	237	293	320	312	360	222	116	278	235	319	127	387	752	935
166.502	0	543	239	296	318	315	361	223	117	280	235	320	127	389	756	938
166.625	0	546	241	298	322	317	363	226	117	280	235	321	128	391	760	937
166.748	0	547	243	300	322	319	366	226	119	280	236	322	127	392	762	937
166.871	0	544	236	293	319	315	362	221	115	275	235	318	127	387	752	931
166.994	0	543	237	294	318	316	360	222	116	278	235	319	128	388	754	936
167.117	0	547	239	295	319	314	360	222	116	278	234	320	128	388	756	934
167.24	0	546	242	298	320	317	363	223	118	278	235	321	127	390	760	937
167.363	0	545	244	301	325	318	364	231	117	279	238	322	127	391	764	931
167.485	0	544	239	297	319	320	362	224	117	277	236	320	127	388	755	934
167.608	0	548	237	293	319	315	359	222	116	278	234	319	128	388	754	936
167.731	0	547	239	294	321	316	360	223	117	277	234	319	127	388	756	941
167.854	0	546	241	298	321	317	362	224	117	278	237	321	128	390	760	940
167.977	0	548	245	302	324	319	363	227	118	278	237	323	128	393	765	937
168.1	0	545	242	300	323	320	364	224	117	279	236	322	127	391	761	941
168.223	0	549	236	293	320	315	360	222	114	276	235	319	127	388	753	936
168.346	0	547	238	294	321	316	358	222	116	277	235	320	128	388	754	938
168.468	0	546	240	295	321	316	358	223	117	278	236	322	129	389	758	935
168.591	0	551	243	300	323	317	362	225	117	279	236	322	128	391	764	941
168.714	0	550	244	302	326	321	364	228	117	279	238	323	127	393	767	943
168.837	0	548	238	294	321	317	360	224	117	276	237	320	128	389	755	937
168.96	0	549	238	293	321	314	358	222	116	276	235	319	127	389	755	939
169.083	0	550	241	295	322	317	358	222	116	278	235	321	128	389	756	942
169.206	0	550	243	298	323	319	360	224	116	278	237	321	127	391	761	941
169.329	0	549	245	301	326	319	363	231	117	279	239	323	128	393	765	940
169.452	0	552	245	301	327	322	364	228	118	279	238	323	127	391	762	940
169.574	0	551	239	294	321	316	359	222	117	277	235	321	128	390	755	942
169.697	0	550	242	295	322	316	359	224	116	278	236	321	128	391	756	942
169.82	0	549	243	297	323	317	360	225	117	279	236	323	128	392	759	940
169.943	0	551	245	300	325	319	363	227	118	279	237	324	127	393	764	943
170.066	0	552	248	304	326	322	366	229	118	280	237	325	128	394	766	943
170.189	0	549	241	296	324	318	362	226	117	277	237	322	127	392	758	939
170.312	0	547	241	296	321	318	360	225	117	278	238	323	128	392	758	939
170.435	0	549	243	298	325	317	361	227	117	278	238	321	127	392	760	938
170.557	0	549	245	301	323	321	363	227	118	279	239	322	127	394	765	944
170.68	0	548	249	305	327	323	366	230	118	280	240	323	127	395	770	939
170.803	0	546	245	302	324	324	365	229	119	278	240	322	127	394	761	938
170.926	0	543	238	295	323	318	363	225	114	274	238	322	128	392	757	939
171.049	0	545	241	297	323	318	361	226	117	278	238	322	127	392	758	941
171.172	0	544	242	298	322	320	362	227	118	278	240	321	127	393	762	934
171.295	0	544	246	303	325	322	365	232	118	278	240	323	127	395	768	938
171.418	0	539	246	303	326	325	366	231	119	278	241	322	127	393	766	934
171.54	0	542	236	296	320	318	360	226	117	277	237	319	127	391	756	939
171.663	0	541	239	295	321	318	360	225	116	276	239	319	128	392	757	937
171.786	0	540	240	297	321	316	361	227	117	278	237	320	128	393	760	933
171.909	0	544	245	301	322	321	364	227	118	278	238	321	127	395	765	936
172.032	0	543	247	304	326	324	367	232	118	279	239	321	127	395	768	934
172.155	0	539	239	296	323	318	365	227	115	276	239	319	127	393	757	931
172.278	0	540	238	295	320	317	361	225	117	276	238	319	128	391	757	931
172.401	0	541	240	296	319	320	362	225	118	277	236	320	127	392	758	936
172.524	0	539	242	300	321	318	365	226	117	278	239	320	127	394	763	934
172.646	0	533	245	303	325	319	367	233	117	279	240	320	127	395	767	933
172.769	0	539	241	301	320	322	366	227	117	278	238	318	127	393	759	930
172.892	0	538	237	295	319	317	362	224	116	276	237	317	128	392	757	928
173.015	0	535	240	298	320	317	364	226	117	277	238	317	127	392	759	912
173.138	0	533	242	300	322	318	364	230	117	278	239	318	128	394	763	881
173.261	0	532	245	303	324	322	371	232	114	275	240	318	127	396	768	836
173.384	0	539	242	302	321	324	371	228	115	274	238	316	127	393	760	872
173.507	0	534	237	295	318	317	364	226	114	274	237	314	127	390	754	921
173.629	0	529	240	299	320	316	362	228	116	275	239	314	128	391	757	893
173.752	0	523	241	300	322	318	363	228	116	278	239	314	128	392	758	886
173.875	0	535	244	305	323	319	369	232	113	274	239	316	128	394	763	893
173.998	0	532	241	303	324	320	369	231	114	275	241	314	127	391	757	900
174.121	0	531	235	294	318	314	361	228	115	274	238	310	129	388	749	914
174.244	0	522	237	296	319	314	361	227	116	276	237	311	128	388	751	872
174.367	0	532	239	299	318	315	363	226	116	276	237	311	127	389	753	795
174.49	0	530	243	302	321	315	365	232	117	277	240	311	127	391	759	778
174.612	0	528	238	300	319	317	363	228	117	275	239	309	127	388	751	807
174.735	0	530	233	294	316	311	361	226	114	272	235	307	128	387	746	863
174.858	0	528	236	295	316	312	361	223	115	274	234	306	128	387	747	898
174.981	0	523	237	298	318	312	363	229	115	276	236	307	127	387	750	902
175.104	0	525	239	301	319	314	367	231	113	273	238	308	127	388	754	873
175.227	0	528	233	296	315	313	362	226	114	272	235	304	128	385	744	909
175.35	0	524	233	293	316	309	359	226	114	273	234	303	128	385	745	906
175.473	0	524	235	296	314	311	360	225	114	273	234	303	128	385	746	896
175.596	0	521	238	298	316	311	362	228	115	274	235	305	128	386	750	902
175.718	0	523	240	304	319	314	370	229	109	269	235	305	127	389	754	915
175.841	0	522	232	294	315	311	360	225	115	273	233	302	128	385	744	913
175.964	0	525	234	294	314	311	360	226	115	274	235	302	128	385	746	905
176.087	0	525	235	297	316	312	360	226	114	274	235	304	128	386	747	902
176.21	0	526	238	299	318	312	366	229	112	272	234	303	128	387	752	911
176.333	0	525	239	303	320	315	371	231	109	269	237	304	128	389	753	910
176.456	0	521	233	294	315	311	361	227	115	273	236	301	128	386	745	907
176.579	0	522	236	296	315	312	360	226	115	274	236	302	128	386	748	858
176.701	0	523	238	297	316	311	362	226	115	274	235	303	127	386	750	807
176.824	0	525	241	302	322	314	366	231	113	271	237	303	127	390	756	912
176.947	0	517	241	303	321	317	369	232	113	272	239	304	127	388	754	908
177.07	0	522	233	293	316	310	360	225	115	273	234	301	128	385	746	905
177.193	0	524	235	294	316	311	360	226	115	273	233	302	128	386	748	903
177.316	0	523	238	297	316	314	361	227	115	274	235	302	127	387	751	910
177.439	0	523	242	301	321	312	366	232	112	272	237	304	128	390	758	896
177.562	0	524	239	301	317	315	367	227	113	271	235	303	126	387	751	902
177.684	0	525	233	292	314	310	361	224	111	268	233	300	128	384	745	904
177.807	0	523	234	293	315	311	358	225	113	272	235	301	127	385	747	904
177.93	0	522	237	297	318	310	359	227	114	274	234	303	127	387	751	903
178.053	0	527	240	300	318	313	365	230	112	272	235	304	127	390	756	916
178.176	0	525	239	300	320	315	366	227	113	271	235	304	127	388	750	916
178.299	0	523	234	291	316	309	356	224	114	272	234	302	127	385	745	912
178.422	0	523	235	293	315	311	358	224	113	272	233	303	128	385	748	914
178.545	0	527	237	296	317	314	358	224	115	273	232	306	128	388	751	916
178.668	0	525	240	300	318	317	365	223	113	272	228	312	129	389	755	926
178.79	0	523	240	301	314	321	366	218	113	272	225	315	130	390	751	926
178.913	0	523	233	293	312	314	358	212	115	274	222	315	131	388	744	921
179.036	0	525	235	295	313	315	357	213	114	274	224	315	131	388	747	927
179.159	0	524	237	297	314	313	359	217	114	275	226	315	131	389	750	927
179.282	11	525	240	300	320	315	360	224	114	276	230	316	130	392	755	927
179.405	0	526	241	302	320	319	363	223	116	276	232	315	129	391	754	922
179.528	0	529	234	293	316	314	356	219	114	274	229	313	129	389	747	927
179.651	0	527	237	295	318	315	358	221	114	275	231	314	129	389	749	928
179.773	0	527	238	297	321	314	358	224	114	275	232	315	128	391	753	927
179.896	0	528	242	301	323	314	360	227	114	276	234	316	128	394	759	928
180.019	0	532	243	303	323	321	365	227	112	272	235	316	128	394	760	931
180.142	0	529	235	292	318	314	357	222	114	273	233	312	128	389	750	930
180.265	0	527	236	294	317	314	355	222	114	273	234	312	128	389	751	931
180.388	0	530	238	294	319	313	357	223	113	273	233	314	127	390	753	930
180.511	0	531	240	299	320	317	359	224	115	274	234	314	127	393	758	930
180.634	0	530	243	303	326	319	366	230	113	272	237	316	127	394	762	932
180.756	0	530	235	294	320	316	359	223	113	272	234	313	128	389	750	932
180.879	0	531	236	292	319	312	357	223	112	270	233	312	128	390	750	932
181.002	0	531	237	293	319	314	355	222	115	272	232	312	128	390	752	936
181.125	0	530	239	297	320	314	357	226	115	274	234	313	127	392	757	935
181.248	0	529	242	299	325	314	360	230	115	274	236	315	127	395	761	941
181.371	0	533	242	298	321	319	363	225	112	271	235	313	127	391	756	934
181.494	0	533	236	292	319	313	355	223	114	272	233	311	127	391	752	935
181.617	0	529	238	294	319	313	356	224	114	272	236	312	127	390	754	936
181.74	0	530	240	295	321	315	357	226	115	274	234	314	127	391	757	931
181.862	0	534	243	300	322	315	360	229	115	274	235	315	127	393	763	939
181.985	0	533	244	302	326	319	365	231	113	273	237	315	127	395	761	940
182.108	0	531	236	294	319	313	357	227	115	273	236	312	128	391	753	933
182.231	0	532	240	296	320	316	357	228	115	273	236	313	127	392	756	932
182.354	0	535	241	297	322	314	358	227	115	273	235	314	127	392	758	935
182.477	0	533	244	300	323	315	360	231	116	274	237	314	127	394	764	932
182.6	0	533	247	304	327	319	365	234	113	272	240	313	126	396	767	933
182.723	0	533	240	296	321	316	360	228	114	271	236	312	127	391	755	935
182.845	0	535	239	293	320	312	357	225	114	272	235	310	127	391	755	944
182.968	0	533	240	295	319	314	356	225	115	273	235	311	127	391	757	938
183.091	0	531	243	299	322	313	359	232	115	273	238	312	127	393	762	940
183.214	0	534	247	302	325	317	365	232	112	272	238	313	126	395	767	940
183.337	0	533	243	301	321	319	365	228	113	271	238	311	126	392	759	938
183.46	0	532	238	292	319	313	356	226	114	272	236	309	127	390	754	933
183.583	0	530	241	295	318	312	357	226	115	272	236	310	127	390	756	942
183.706	0	533	244	297	320	313	358	226	115	274	236	311	127	391	760	945
183.828	0	534	247	302	323	315	364	230	112	271	237	312	127	394	765	943
183.951	0	533	249	304	326	317	369	235	110	268	240	313	126	395	766	943
184.074	0	531	240	295	319	314	358	227	116	273	238	310	127	391	755	944
184.197	0	533	242	296	320	315	357	226	115	273	236	311	126	391	758	945
184.32	0	534	244	298	322	315	358	228	115	273	237	311	127	392	759	947
184.443	0	533	247	301	326	314	361	233	116	275	239	312	127	394	765	946
184.566	0	532	251	305	327	317	366	235	113	273	240	314	126	396	770	947
184.689	0	538	247	303	323	320	366	230	112	271	237	316	126	393	762	946
184.812	0	535	243	297	323	315	358	228	115	273	235	316	129	392	759	942
184.934	0	536	247	300	325	315	360	233	115	273	239	314	128	393	763	945
185.057	0	536	248	302	327	318	362	235	115	275	240	315	127	395	767	945
185.18	0	540	254	307	329	321	368	236	114	273	240	315	127	397	774	942
185.303	0	540	253	307	330	323	369	236	114	273	241	315	126	396	770	947
185.426	0	537	245	297	325	318	361	230	114	272	240	312	127	393	761	946
185.549	0	540	247	299	326	319	360	231	116	274	239	313	127	394	763	939
185.672	0	541	250	301	327	320	362	233	116	275	240	314	127	394	766	944
185.795	0	541	252	305	331	319	363	237	117	275	242	315	126	396	772	939
185.917	0	541	257	309	333	322	373	241	111	270	244	315	126	397	775	939
186.04	0	543	247	299	326	320	363	233	115	272	241	313	127	394	761	945
186.163	0	544	248	298	325	320	359	230	116	273	239	313	127	392	762	945
186.286	0	541	249	300	327	321	360	231	116	274	240	313	127	394	764	950
186.409	0	541	252	303	331	319	362	238	118	274	242	315	127	396	769	947
186.532	0	545	256	307	332	322	368	240	115	273	242	316	126	398	774	954
186.655	0	544	252	305	331	324	367	235	115	271	241	314	127	394	766	956
186.778	0	542	247	297	327	319	360	233	114	271	242	313	127	392	762	949
186.9	0	541	250	301	328	319	361	234	117	273	242	313	127	393	764	955
187.023	0	545	251	302	329	321	362	236	117	273	241	314	127	395	768	958
187.146	0	546	255	307	333	322	364	241	117	275	242	315	126	398	773	958
187.269	0	545	255	308	333	326	369	239	115	272	244	315	126	396	772	954
187.392	0	543	247	298	327	320	360	234	116	273	242	312	128	393	761	950
187.515	0	547	250	302	327	323	361	234	116	273	241	313	127	393	765	957
187.638	0	547	253	302	327	322	362	234	117	274	241	313	127	395	768	959
187.761	0	546	256	307	332	320	364	240	117	275	244	315	125	397	773	958
187.884	0	545	259	310	332	327	373	241	112	269	244	313	125	398	776	955
188.006	0	547	248	300	326	322	363	234	115	271	241	312	127	392	762	951
188.129	0	547	249	299	327	320	361	234	115	271	240	311	127	392	762	951
188.252	0	545	251	300	325	323	360	234	117	273	241	312	127	393	764	954
188.375	0	545	254	304	329	322	362	237	116	273	241	312	126	395	770	957
188.498	0	550	257	308	332	323	371	239	112	269	242	312	126	397	774	948
188.621	0	547	252	304	328	322	367	233	114	270	242	310	126	393	764	945
188.744	0	546	248	297	324	318	362	234	113	269	240	307	125	392	760	946
188.867	0	547	250	300	325	319	360	232	115	273	240	308	126	392	762	951
188.989	0	548	253	301	327	320	360	234	115	274	240	309	126	393	765	954
189.112	0	549	257	306	331	321	363	239	117	274	242	310	126	395	772	954
189.235	0	547	257	308	331	324	368	240	114	271	244	310	125	394	769	952
189.358	0	548	250	297	325	318	361	233	114	271	239	307	127	391	761	953
189.481	0	550	252	301	326	319	360	233	117	273	238	308	127	391	764	952
189.604	0	548	253	301	327	320	360	234	116	273	240	308	127	392	765	955
189.727	0	550	257	305	331	320	363	239	117	274	242	310	127	394	770	957
189.85	0	552	260	310	333	322	369	240	115	273	242	311	125	396	775	958
189.972	0	551	252	301	327	322	363	233	115	272	240	308	126	392	763	958
190.095	0	550	253	300	328	319	360	234	115	272	241	308	126	392	764	955
190.218	0	550	255	302	329	321	361	235	116	274	242	309	126	392	765	958
190.341	0	555	258	305	331	322	362	238	116	274	242	311	126	395	771	955
190.464	0	555	261	309	334	323	368	241	115	271	243	310	125	397	776	963
190.587	0	554	256	307	334	323	367	239	114	271	243	309	126	394	767	958
190.71	0	553	252	298	330	319	361	236	115	271	243	308	126	393	762	961
190.833	0	556	256	302	330	322	359	236	116	272	241	308	126	394	765	961
190.956	0	556	257	303	332	322	361	236	116	272	241	309	126	394	768	965
191.078	0	556	261	307	336	320	363	243	116	274	244	310	126	396	773	960
191.201	0	556	262	309	336	327	368	243	115	271	245	310	125	396	772	965
191.324	0	559	253	298	329	320	361	235	114	269	241	309	126	392	760	958
191.447	0	559	254	300	331	319	358	236	116	272	241	308	125	393	762	962
191.57	0	556	257	302	331	321	359	236	117	273	243	309	126	393	764	962
191.693	0	558	260	305	335	323	360	240	116	274	243	311	126	395	769	959
191.816	0	562	263	309	339	323	367	244	115	272	243	312	126	397	775	962
191.939	0	560	256	304	333	324	363	238	117	271	244	310	125	393	762	967
192.061	0	558	252	298	331	318	358	237	115	269	243	309	126	392	760	963
192.184	0	557	254	301	331	321	357	237	117	271	242	309	126	390	761	954
192.307	0	562	257	302	334	320	358	240	117	272	242	310	125	393	766	960
192.43	0	561	261	307	338	322	361	244	118	274	244	312	125	396	772	963
192.553	0	561	264	311	339	328	367	244	115	271	246	311	125	397	774	962
192.676	0	561	253	300	331	321	359	237	116	270	243	308	125	393	761	956
192.799	0	562	254	299	331	321	358	235	114	269	241	309	125	392	761	964
192.922	0	561	256	300	332	322	358	238	117	272	243	310	126	393	763	963
193.044	0	560	259	305	335	321	360	242	118	272	243	311	125	394	768	962
193.167	0	562	263	310	339	323	362	245	118	274	244	312	126	397	774	965
193.29	0	563	260	308	336	327	367	244	115	270	245	313	125	395	770	961
193.413	0	562	253	299	332	322	358	239	117	272	243	309	126	392	762	963
193.536	0	554	256	302	332	322	358	239	117	272	244	310	127	394	764	961
193.659	0	562	258	303	332	324	360	240	117	273	244	311	127	395	767	966
193.782	0	565	260	308	335	325	363	242	119	274	244	312	126	397	772	969
193.905	0	563	264	311	338	326	368	246	117	271	246	313	125	397	776	965
194.028	0	561	258	304	332	325	361	242	118	273	246	310	127	394	764	962
194.15	0	563	256	301	332	321	360	240	117	273	244	310	126	394	765	964
194.273	0	563	258	305	334	323	361	239	118	273	244	310	126	395	766	966
194.396	0	562	261	306	334	326	363	242	117	274	245	311	126	396	771	966
194.519	0	562	266	311	337	326	368	249	116	272	247	312	126	399	777	964
194.642	0	564	266	314	338	330	373	247	114	268	248	311	126	398	777	963
194.765	0	563	255	301	332	322	362	240	116	271	244	309	127	394	764	966
194.888	0	562	258	302	331	322	360	240	116	273	245	309	126	393	765	964
195.011	0	560	260	304	330	323	360	239	117	274	245	310	126	395	766	967
195.133	0	564	262	308	335	323	362	244	118	274	245	310	126	397	772	965
195.256	0	564	265	312	337	324	369	247	116	272	245	313	126	398	778	970
195.379	0	561	262	310	335	329	368	244	116	271	248	310	126	395	770	966
195.502	0	559	255	300	330	322	361	239	116	271	245	309	126	394	763	967
195.625	0	557	258	302	330	323	359	239	117	274	244	310	128	394	766	964
195.748	0	562	260	305	332	323	361	240	117	273	243	311	126	396	769	970
195.871	0	562	264	309	337	323	364	245	118	275	247	311	127	397	774	965
195.994	0	563	267	312	339	326	373	248	113	270	248	312	126	398	777	973
196.116	0	565	258	304	332	325	362	241	118	274	245	310	126	395	766	967
196.239	0	562	258	302	331	323	359	239	117	273	244	310	127	395	765	969
196.362	0	562	260	303	332	325	360	240	118	274	245	311	126	395	767	965
196.485	0	562	262	307	335	323	361	244	118	276	246	312	127	397	772	965
196.608	0	566	266	310	338	324	365	246	118	276	245	313	126	398	777	969
196.731	0	565	265	311	336	328	366	245	119	275	246	313	126	397	773	970
196.854	0	563	257	302	332	322	362	239	116	272	245	310	127	395	764	968
196.977	0	562	260	303	332	324	360	240	118	274	246	311	126	395	767	963
197.1	0	566	260	305	334	322	360	242	117	275	245	312	126	396	770	967
197.222	0	566	265	310	337	325	363	245	119	275	246	312	126	398	776	963
197.345	0	567	267	313	340	328	369	249	116	273	248	313	125	399	777	963
197.468	0	565	258	302	334	323	363	243	116	271	245	311	127	395	765	961
197.591	0	568	257	302	332	324	360	238	118	273	244	310	126	396	765	964
197.714	0	566	260	304	332	324	360	239	117	273	244	311	126	395	767	964
197.837	0	566	263	307	335	326	362	242	118	275	246	312	126	397	773	967
197.96	0	567	266	310	339	324	364	247	118	275	247	313	125	398	777	967
198.083	0	570	262	309	336	327	363	241	118	274	246	312	125	395	768	972
198.205	0	568	255	299	332	324	359	237	115	271	244	311	127	395	763	965
198.328	0	566	257	301	332	323	358	239	118	272	244	311	126	395	764	968
198.451	0	568	260	304	333	324	359	240	118	273	244	312	127	396	767	965
198.574	0	571	263	308	337	324	361	243	118	275	244	312	126	396	773	970
198.697	0	571	266	311	339	328	363	244	119	275	246	313	125	398	774	975
198.82	0	567	255	300	334	323	360	240	116	270	245	311	126	394	761	968
198.943	0	569	256	299	332	322	356	237	116	273	244	311	126	393	761	968
199.066	0	570	258	301	334	324	357	238	117	273	242	311	126	394	763	972
199.188	0	569	260	304	335	323	358	239	118	273	244	312	126	395	768	972
199.311	0	568	264	307	339	325	361	246	118	275	246	313	126	396	773	965
199.434	0	568	259	307	335	330	362	240	118	274	245	312	125	395	766	968
199.557	0	570	254	298	332	321	356	236	117	273	241	311	127	392	761	971
199.68	0	569	258	302	332	322	357	238	117	273	243	311	126	393	762	968
199.803	0	569	259	303	332	324	358	240	117	274	244	312	126	395	766	965
199.926	0	570	262	307	337	324	361	243	118	274	245	313	125	396	772	969
200.049	0	572	264	310	337	327	362	242	119	274	245	312	125	396	772	965
200.172	0	568	255	299	332	324	358	239	117	272	243	309	126	393	761	969
200.294	0	563	257	302	333	324	357	240	117	273	244	311	126	394	763	967
200.417	0	569	258	303	335	323	358	238	117	272	244	312	126	393	765	967
200.54	0	572	262	307	336	325	360	242	117	274	243	311	126	396	770	971
200.663	0	571	265	311	340	325	363	248	117	275	246	312	125	397	774	967
200.786	0	562	259	305	334	327	362	242	117	271	246	310	125	394	763	968
200.909	0	569	254	299	332	321	357	238	115	270	242	309	126	394	759	968
201.032	0	570	256	302	335	324	356	237	117	272	242	311	125	393	762	970
201.155	0	568	258	304	334	325	357	240	118	273	244	310	125	395	766	965
201.277	0	569	263	308	338	322	360	245	118	273	246	311	126	396	771	963
201.4	0	570	263	310	336	328	362	246	118	274	245	311	126	396	771	965
201.523	0	570	253	299	333	322	358	239	114	267	241	308	126	392	759	964
201.646	0	567	255	300	334	322	355	239	117	271	243	308	126	392	760	961
201.769	0	567	257	301	334	322	356	239	117	272	243	310	126	392	761	965
201.892	0	570	260	305	335	321	359	241	118	273	243	311	126	396	767	962
202.015	0	571	264	309	339	324	361	244	118	274	244	312	126	396	772	969
202.138	0	570	260	307	337	324	360	242	119	273	245	310	126	395	764	963
202.26	0	566	254	299	332	322	356	239	117	271	243	309	126	393	760	966
202.383	0	565	257	301	336	321	357	239	118	271	242	310	126	392	762	963
202.506	0	570	259	303	334	322	357	239	117	273	243	311	127	394	765	965
202.629	0	569	263	307	339	323	361	244	118	275	245	312	126	396	770	962
202.752	0	569	264	312	340	326	363	248	119	275	247	312	125	398	772	965
202.875	0	565	255	301	335	324	358	239	117	272	243	308	126	394	761	964
202.998	0	570	257	302	335	324	357	239	118	272	244	309	126	394	764	967
203.121	0	570	259	304	337	326	358	240	117	273	245	310	126	395	764	959
203.244	0	569	262	308	339	326	361	244	118	274	245	311	126	398	770	964
203.366	0	573	266	311	343	326	364	248	118	274	246	311	125	399	775	964
203.489	0	571	261	310	341	329	362	244	118	274	246	309	125	397	765	967
203.612	0	570	255	300	338	322	359	242	115	270	245	308	126	393	760	962
203.735	0	570	258	303	336	324	358	242	117	273	246	310	126	394	762	961
203.858	0	571	260	304	338	327	359	241	118	274	246	310	126	395	765	962
203.981	0	571	265	309	343	326	361	247	119	274	246	311	125	397	770	962
204.104	0	571	265	313	343	331	363	248	119	274	248	311	125	398	771	962
204.227	0	570	255	300	336	325	359	242	117	270	246	308	126	394	757	962
204.349	0	566	256	302	337	325	357	239	116	271	244	307	126	395	759	961
204.472	0	572	257	303	339	324	357	242	118	273	245	309	126	393	760	965
204.595	0	569	259	305	339	326	358	243	118	274	246	311	126	397	766	962
204.718	0	570	264	311	344	327	362	248	119	275	248	311	125	397	770	957
204.841	0	573	261	309	340	332	362	243	119	274	246	310	126	396	764	962
204.964	0	564	253	300	336	324	358	240	116	270	245	307	127	392	757	960
205.087	0	568	257	302	336	326	357	242	118	273	246	307	126	393	758	955
205.21	0	570	258	303	337	327	358	242	118	274	245	309	127	394	760	955
205.332	0	572	262	309	342	326	360	246	118	275	245	310	127	396	766	959
205.455	0	572	264	311	344	328	363	249	119	275	247	310	126	396	770	959
205.578	0	563	255	304	336	328	359	243	118	273	247	309	126	394	758	956
205.701	0	569	255	302	336	324	357	242	118	274	246	308	127	394	759	953
205.824	0	570	257	304	334	326	358	243	118	273	245	308	127	393	761	957
205.947	0	567	260	307	337	328	360	244	118	274	246	308	127	395	764	954
206.07	0	562	264	311	340	327	363	250	119	275	249	310	126	397	770	955
206.193	0	567	259	310	337	331	364	246	120	274	247	308	126	395	764	955
206.316	0	569	252	300	333	323	360	240	115	270	243	306	126	392	756	956
206.438	0	565	254	303	334	325	357	241	118	273	245	306	126	391	757	953
206.561	0	559	257	303	333	325	358	243	118	273	246	306	126	393	761	952
206.684	0	564	260	308	338	326	361	246	118	274	247	308	126	395	766	950
206.807	0	566	263	311	340	331	363	247	118	275	246	307	126	396	766	943
206.93	0	563	252	302	332	323	360	240	116	271	244	304	126	391	752	932
207.053	0	561	251	300	331	322	357	240	115	269	244	303	126	390	753	922
207.176	0	562	252	301	331	323	357	240	116	272	243	303	126	391	756	935
207.299	0	563	256	305	333	324	359	241	118	273	244	304	126	393	760	936
207.421	0	564	261	308	339	322	361	247	118	274	245	305	126	395	766	946
207.544	0	555	257	307	333	327	361	242	118	273	246	304	126	392	758	947
207.667	0	560	250	299	331	321	357	239	115	269	242	302	126	390	751	941
207.79	0	563	252	301	332	321	356	237	117	271	241	302	126	390	752	940
207.913	0	560	253	302	333	321	358	242	117	273	242	302	127	391	755	941
208.036	0	561	258	307	335	323	360	245	118	274	245	304	127	393	761	949
208.159	0	564	260	310	336	326	363	246	118	275	245	304	126	394	763	948
208.282	0	562	251	299	331	320	357	239	117	271	242	300	127	389	752	941
208.404	0	560	253	300	331	322	357	240	117	272	243	300	126	390	754	945
208.527	0	560	255	303	331	322	357	241	117	272	243	302	126	391	755	947
208.65	0	563	258	306	335	321	359	243	117	273	244	303	127	392	761	943
208.773	0	563	261	310	335	327	362	245	118	274	244	304	126	394	765	946
208.896	0	562	254	306	333	324	360	243	118	273	245	301	126	392	755	944
209.019	0	559	252	299	333	321	357	240	115	270	244	300	126	389	750	944
209.142	0	563	254	302	332	321	356	240	117	271	243	301	127	391	754	943
209.265	0	563	256	304	334	323	357	242	117	272	243	302	126	391	757	947
209.388	0	563	260	309	339	322	360	247	118	274	244	303	126	394	762	944
209.51	0	562	260	309	339	326	362	246	118	273	246	303	126	394	760	948
209.633	0	557	249	300	332	321	358	239	114	270	241	299	126	389	749	945
209.756	0	562	252	299	333	321	355	240	116	271	241	299	126	388	750	947
209.879	0	562	253	301	333	320	355	240	117	272	242	300	126	390	753	945
210.002	0	562	257	305	335	322	357	243	118	273	243	302	126	391	759	943
210.125	0	566	261	308	340	322	360	247	117	274	243	303	126	394	763	944
210.248	0	565	255	304	333	324	359	240	117	272	243	301	126	389	752	949
210.371	0	561	251	299	330	319	353	238	116	272	242	299	126	387	750	944
210.493	0	563	253	300	332	322	355	238	117	272	240	303	126	387	753	943
210.616	0	565	255	302	332	321	356	237	116	272	238	305	127	390	757	948
210.739	0	565	258	307	335	322	358	242	118	273	240	306	126	392	762	949
210.862	0	562	259	308	336	325	359	243	118	274	243	305	125	392	760	949
210.985	0	562	251	300	330	320	355	238	116	271	240	302	126	388	750	943
211.108	0	566	253	300	332	320	355	237	116	271	240	303	126	389	753	947
211.231	0	564	254	302	332	322	356	238	116	272	240	303	126	391	756	946
211.354	0	564	258	306	338	322	358	244	118	273	242	305	127	392	760	946
211.476	0	567	261	308	340	324	364	246	114	270	244	306	126	394	765	947
211.599	0	567	254	303	333	325	358	238	117	271	241	304	126	391	754	942
211.722	0	564	251	299	332	320	353	237	116	270	240	303	127	389	751	948
211.845	0	559	253	301	334	322	355	239	116	271	241	304	126	390	753	946
211.968	0	565	255	303	334	319	355	240	117	272	242	305	126	392	758	949
212.091	0	568	260	308	338	323	360	245	117	274	242	306	126	394	763	952
212.214	0	567	259	307	338	328	361	243	117	273	244	306	125	394	761	953
212.337	0	565	249	298	332	320	355	237	114	269	241	303	126	389	751	948
212.46	0	566	251	299	332	322	353	235	115	271	240	303	126	390	752	950
212.582	0	567	254	302	333	322	353	237	116	272	239	304	126	391	755	949
212.705	0	565	257	305	335	324	356	240	117	272	243	305	127	392	761	952
212.828	0	566	261	308	339	323	360	245	117	274	244	307	126	394	766	949
212.951	0	567	257	306	335	327	359	241	117	273	242	306	126	390	757	946
213.074	0	567	251	298	333	321	354	238	116	272	239	304	126	390	753	950
213.197	0	565	254	301	332	323	354	238	116	273	241	305	127	390	755	951
213.32	0	566	256	304	334	323	356	238	117	275	242	306	127	392	759	948
213.443	0	570	259	307	339	323	358	243	118	274	243	307	126	393	764	944
213.565	0	569	261	309	338	326	360	243	119	274	243	308	126	394	765	953
213.688	0	567	252	301	333	322	355	238	116	272	242	305	127	391	754	950
213.811	0	567	254	302	334	324	355	238	117	273	242	305	127	391	756	947
213.934	0	569	256	303	334	323	356	238	117	273	241	306	126	392	758	953
214.057	0	568	258	306	336	326	358	240	118	274	243	307	127	393	763	955
214.18	0	568	261	309	341	328	360	247	118	274	245	308	126	396	768	956
214.303	0	568	254	304	336	326	357	241	118	273	244	306	127	392	757	954
214.426	0	564	252	300	334	321	355	238	114	270	241	306	127	390	754	953
214.548	0	569	254	301	334	324	353	238	117	272	241	306	127	391	756	957
214.671	0	568	256	304	336	325	355	240	117	274	243	307	127	393	760	950
214.794	0	569	261	308	339	324	358	242	118	274	243	310	127	395	765	951
214.917	0	573	259	308	339	330	359	241	119	274	244	307	126	394	763	958
215.04	1	569	250	300	334	323	355	237	113	268	241	305	127	390	753	954
215.163	0	568	252	299	335	322	352	237	115	272	241	305	127	390	753	953
215.286	0	569	253	301	334	323	352	239	117	272	240	306	127	391	756	952
215.409	0	571	258	304	337	326	355	240	117	273	241	308	126	392	762	961
215.532	0	572	260	308	342	324	358	246	118	273	244	309	126	394	766	955
215.654	0	569	255	304	336	325	357	238	116	271	243	306	127	391	755	956
215.777	0	569	251	299	334	322	353	236	114	269	241	306	128	390	752	955
215.9	0	570	254	301	334	323	351	236	116	272	239	306	127	391	755	953
216.023	0	570	255	302	335	326	353	238	116	273	241	307	127	391	759	959
216.146	0	571	260	307	336	327	356	241	118	274	243	309	127	394	763	958
216.269	0	572	262	311	338	331	359	242	118	273	243	309	127	394	765	959
216.392	0	572	252	301	334	324	354	237	117	273	240	307	128	391	755	960
216.515	0	571	255	301	334	324	353	237	116	273	242	307	127	391	756	955
216.637	0	563	255	302	335	326	354	239	117	273	243	309	127	392	757	960
216.76	0	574	258	305	338	326	356	241	117	274	241	309	128	395	763	959
216.883	0	574	262	309	343	325	358	245	118	274	242	310	127	396	768	958
217.006	0	572	258	308	339	329	358	244	117	274	244	309	128	393	761	956
217.129	0	571	253	300	335	324	355	239	115	271	241	308	128	392	756	958
217.252	0	569	256	304	336	326	355	238	117	273	241	308	127	393	758	959
217.375	0	572	257	305	337	327	355	240	117	274	241	309	127	395	760	961
217.498	0	573	261	310	341	325	358	245	118	274	244	310	129	395	767	958
217.62	0	573	263	312	343	330	361	248	118	274	245	312	126	398	769	964
217.743	0	569	254	304	337	326	356	239	117	273	243	308	127	394	757	959
217.866	0	572	253	302	335	325	355	238	115	271	241	307	127	392	755	960
217.989	0	570	256	302	336	326	354	238	117	273	243	309	127	393	758	958
218.112	0	570	259	305	336	325	356	242	117	274	244	310	128	395	763	959
218.235	0	574	261	310	339	328	359	244	118	274	242	311	127	397	769	964
218.358	0	573	260	309	341	329	361	242	118	274	245	310	127	396	766	963
218.481	0	564	252	301	334	323	353	238	117	272	242	307	126	393	755	961
218.604	0	570	254	302	333	325	354	238	117	274	242	309	128	393	758	954
218.726	0	564	254	303	334	326	355	239	117	275	241	310	128	394	759	964
218.849	0	564	259	307	336	326	358	241	118	275	242	309	127	396	765	957
218.972	0	563	261	310	341	325	359	248	118	276	245	311	128	397	770	957
219.095	0	568	257	308	335	328	360	242	118	275	244	309	126	394	762	957
219.218	0	569	252	301	334	324	355	239	117	273	242	308	127	392	758	963
219.341	0	566	255	304	333	323	355	240	118	274	243	309	128	393	760	959
219.464	0	560	256	305	334	326	356	242	117	275	243	309	128	395	764	959
219.587	0	566	260	310	338	326	359	245	118	276	243	311	127	398	768	962
219.709	0	569	262	313	339	330	362	246	118	276	244	310	127	397	770	959
219.832	0	565	252	302	333	326	356	239	118	273	244	308	127	393	758	960
219.955	0	558	254	303	333	325	356	241	117	274	243	308	129	394	760	957
220.078	0	565	254	304	334	325	356	240	117	275	243	310	128	395	761	963
220.201	0	566	258	307	336	328	359	242	117	275	243	310	128	396	766	960
220.324	0	564	262	311	340	326	360	249	118	276	245	311	128	397	771	958
220.447	0	557	257	310	338	330	360	247	119	275	246	309	127	396	765	945
220.57	0	556	250	301	331	322	355	239	117	273	242	308	128	392	758	940
220.692	0	565	254	302	332	325	356	239	117	275	242	310	128	392	759	938
220.815	0	570	255	304	334	325	357	239	117	275	244	309	128	395	763	948
220.938	0	566	260	309	339	324	358	247	118	275	244	311	128	397	769	960
221.061	0	562	261	312	341	329	361	249	119	276	245	312	128	398	771	957
221.184	0	561	252	303	334	324	358	240	116	273	243	309	129	394	758	959
221.307	0	558	251	302	334	324	353	239	116	274	244	309	129	393	758	952
221.43	0	564	254	303	335	326	356	241	117	275	244	310	128	393	760	955
221.553	0	562	256	306	336	328	357	242	118	276	243	311	128	395	764	954
221.676	0	563	260	309	340	329	359	246	118	277	244	312	127	397	770	946
221.798	0	557	257	309	339	330	360	246	118	276	245	312	128	395	764	952
221.921	0	563	252	301	334	324	355	240	116	275	243	309	129	393	759	949
222.044	0	573	255	303	334	327	356	238	117	275	242	311	128	394	762	956
222.167	0	570	256	306	336	326	356	241	118	276	244	312	128	395	764	953
222.29	0	565	259	310	340	326	359	247	118	277	245	312	128	397	769	956
222.413	0	567	261	313	342	333	360	247	119	276	246	313	127	396	771	955
222.536	0	565	251	302	336	326	358	240	115	272	243	309	128	394	759	952
222.659	0	563	253	304	335	327	355	240	118	275	243	310	128	395	761	960
222.781	0	559	254	306	335	329	356	242	117	275	245	310	127	394	762	955
222.904	0	567	257	309	340	326	359	247	118	276	245	311	127	395	766	954
223.027	0	567	259	311	343	330	361	249	118	276	245	311	128	397	771	960
223.15	0	561	253	307	336	331	358	243	118	273	246	308	127	394	759	953
223.273	0	561	249	301	334	325	355	240	116	272	244	307	128	392	756	950
223.396	0	568	252	303	333	328	355	241	118	274	243	307	127	392	758	954
223.519	0	573	253	305	335	327	356	241	117	274	242	307	128	394	761	955
223.642	0	564	257	310	337	330	359	244	119	275	245	309	128	395	766	957
223.764	0	562	256	308	337	329	359	247	119	274	246	308	128	393	762	957
223.887	0	557	246	301	332	322	356	240	113	269	242	305	128	389	752	956
224.01	0	566	248	300	332	324	353	237	116	274	240	305	127	389	754	953
224.133	0	565	250	300	332	323	354	241	116	273	243	304	127	390	756	953
224.256	0	558	252	305	335	323	355	243	118	274	243	307	127	392	760	955
224.379	0	567	256	310	336	327	358	244	117	275	243	306	127	392	763	954
224.502	0	564	247	300	333	321	356	241	114	271	239	302	127	388	751	951
224.625	0	563	247	299	329	322	352	238	116	272	240	301	128	387	752	951
224.748	0	554	248	300	328	322	353	238	116	272	241	302	127	387	754	949
224.87	0	560	251	303	331	324	355	240	117	274	240	302	128	390	757	951
224.993	0	564	254	307	334	320	358	245	117	273	241	303	127	391	762	952
225.116	0	562	251	307	333	324	357	244	117	273	243	302	127	389	756	949
225.239	0	559	246	299	328	321	354	238	114	270	240	300	127	388	751	946
225.362	0	556	248	300	329	320	353	239	116	272	240	300	127	388	754	953
225.485	0	561	249	302	330	322	354	239	116	273	241	301	127	390	757	952
225.608	0	560	254	306	335	321	357	245	117	273	242	301	126	391	761	951
225.731	0	561	255	311	337	324	359	246	116	273	245	303	126	392	763	946
225.853	0	560	246	299	329	321	355	239	115	270	240	299	127	387	751	950
225.976	0	559	246	299	328	320	352	238	115	272	240	298	127	386	752	948
226.099	0	552	248	300	330	320	353	240	115	272	241	299	127	388	753	948
226.222	0	559	252	303	333	320	355	243	116	273	242	301	126	390	759	947
226.345	0	562	255	307	336	321	358	245	116	273	242	302	127	393	764	954
226.468	0	559	252	306	333	326	358	244	118	272	243	300	127	391	757	951
226.591	0	552	245	297	329	318	352	238	114	269	241	298	127	387	751	946
226.714	0	558	247	298	329	319	352	238	116	272	241	299	126	388	752	950
226.836	0	558	249	301	329	321	354	238	115	273	240	299	126	388	755	948
226.959	0	558	253	305	336	319	355	245	116	274	242	302	128	391	760	951
227.082	0	558	255	309	337	324	358	248	117	274	244	302	126	393	764	948
227.205	0	558	247	300	330	323	355	239	115	270	241	300	127	387	753	949
227.328	0	560	247	298	330	320	352	239	116	272	239	299	127	388	752	954
227.451	0	558	249	300	332	321	353	239	116	273	240	299	127	389	755	951
227.574	0	557	252	303	333	320	354	243	117	273	242	301	127	390	758	953
227.697	0	561	256	307	335	323	357	246	117	273	243	303	127	393	763	954
227.82	0	561	254	307	335	325	358	245	117	273	243	302	127	392	760	952
227.942	0	557	246	298	331	318	352	240	117	272	242	298	127	389	752	950
228.065	0	557	250	300	333	323	352	240	116	272	241	300	126	389	755	952
228.188	0	554	251	302	331	323	354	240	116	272	240	302	127	390	757	956
228.311	0	559	254	305	336	321	356	245	117	273	241	303	128	392	763	954
228.434	0	559	257	309	338	326	358	249	118	273	245	305	128	393	766	950
228.557	0	556	247	301	332	323	357	242	115	269	243	300	127	390	753	947
228.68	0	553	248	299	331	321	352	239	116	270	240	300	127	389	752	951
228.803	0	558	249	300	330	320	352	240	115	271	241	300	127	390	753	952
228.925	0	554	251	303	331	321	354	243	116	272	242	300	128	389	758	949
229.048	0	555	254	307	335	321	356	247	116	273	243	301	128	392	761	947
229.171	0	557	251	306	334	324	357	244	117	272	242	300	127	391	756	950
229.294	0	554	243	297	329	318	354	239	112	266	240	297	127	388	747	948
229.417	0	551	246	298	329	315	350	241	115	270	240	297	127	386	748	945
229.54	0	552	247	300	327	317	351	239	115	270	240	297	127	386	751	943
229.663	0	553	250	304	328	319	354	240	116	271	239	297	127	388	756	945
229.786	0	553	254	307	334	319	357	246	116	270	242	298	126	390	759	950
229.908	0	550	246	301	327	319	355	239	114	268	241	294	127	386	748	947
230.031	0	549	244	297	325	315	351	238	112	267	238	294	128	385	747	947
230.154	0	550	245	299	326	316	351	236	114	269	237	293	126	385	749	949
230.277	0	547	246	301	326	317	353	239	115	269	238	294	126	386	752	946
230.4	0	547	250	304	327	316	354	242	115	270	240	295	127	388	757	950
230.523	0	548	250	304	326	321	357	239	115	270	239	295	126	387	754	949
230.646	0	546	242	295	321	313	352	236	111	267	236	291	127	383	745	944
230.769	0	545	245	298	321	312	351	236	115	268	237	292	126	383	748	941
230.892	0	541	246	299	320	314	352	235	114	269	237	293	128	385	750	946
231.014	0	548	252	304	322	319	355	228	115	271	228	300	130	388	753	942
231.137	0	546	255	306	326	320	358	223	115	273	226	305	131	394	751	947
231.26	0	543	244	298	323	313	354	222	115	272	227	303	131	391	740	945
231.383	0	542	240	294	320	311	353	219	112	269	227	302	130	388	738	943
231.506	0	536	241	296	318	308	350	222	113	271	227	302	130	389	741	946
231.629	0	539	244	298	318	309	351	224	114	272	229	303	128	391	746	950
231.752	0	538	248	302	322	309	354	231	114	272	232	304	128	393	751	944
231.875	0	539	244	302	317	314	354	226	114	271	233	303	128	391	747	939
231.997	0	536	237	291	316	307	351	222	109	267	230	299	128	387	738	940
232.12	0	535	239	293	314	308	349	224	112	269	229	300	127	387	740	943
232.243	0	532	240	295	314	308	349	225	112	270	231	300	127	388	743	937
232.366	0	534	243	299	316	307	350	230	112	272	232	301	127	389	749	935
232.489	0	536	246	303	319	311	354	232	113	272	232	302	127	391	751	937
232.612	0	531	237	295	313	309	349	226	112	270	231	298	128	388	741	937
232.735	0	522	238	293	313	306	347	227	111	269	232	297	127	387	742	932
232.858	0	529	239	294	312	307	350	226	112	270	231	296	126	386	743	933
232.98	0	531	242	298	314	307	350	229	112	270	232	298	128	388	748	936
233.103	0	530	245	300	317	310	353	235	112	270	234	298	126	390	753	934
233.226	0	526	240	298	313	310	352	230	113	269	234	295	126	387	743	934
233.349	0	528	236	292	310	305	349	227	109	267	231	295	127	384	739	931
233.472	0	528	238	293	311	306	347	225	111	269	230	295	127	384	741	934
233.595	0	526	239	295	311	308	350	228	111	269	232	294	127	386	743	932
233.718	0	525	243	299	315	307	352	234	112	270	234	296	126	388	750	938
233.841	0	529	241	300	314	312	353	232	113	269	233	296	126	388	747	932
233.964	0	525	234	289	308	304	349	224	107	263	230	292	126	383	736	909
234.086	0	521	234	289	308	304	345	225	111	266	230	292	126	381	738	877
234.209	0	524	237	292	308	305	347	224	111	268	229	293	126	382	740	917
234.332	0	528	240	295	311	305	347	227	111	268	229	294	126	384	745	929
234.455	0	525	242	299	314	307	351	231	111	269	232	295	126	387	748	936
234.578	0	522	235	291	309	306	348	224	111	267	231	294	126	384	738	929
234.701	0	525	234	289	307	304	345	221	110	267	227	295	127	382	737	926
234.824	0	524	236	290	308	304	345	219	111	268	225	295	127	382	737	932
234.947	0	525	238	294	309	305	348	222	112	270	227	297	127	383	741	934
235.069	0	524	240	296	313	306	350	226	112	270	229	300	127	386	746	934
235.192	0	526	238	296	312	308	349	222	112	269	228	299	128	385	740	933
235.315	0	527	235	289	309	301	345	220	111	268	225	297	127	384	737	931
235.438	0	525	238	291	309	306	346	221	111	269	228	298	127	384	739	935
235.561	0	523	238	293	311	305	347	224	111	268	228	298	126	385	741	939
235.684	0	526	241	297	314	304	349	226	111	269	230	299	127	387	747	938
235.807	0	528	242	299	313	313	351	226	112	270	229	300	127	387	745	937
235.93	0	525	234	289	311	304	347	222	111	268	228	296	126	384	738	932
236.052	0	525	237	291	311	307	346	223	111	267	230	297	126	383	740	932
236.175	0	527	237	293	312	306	347	221	111	267	227	299	126	384	742	936
236.298	0	527	241	297	316	307	349	227	112	268	228	301	127	387	746	937
236.421	0	528	244	301	318	310	353	232	112	269	232	301	126	387	750	934
236.544	0	525	235	289	311	305	349	224	109	265	230	296	126	384	738	931
236.667	0	526	234	288	310	304	344	223	110	266	227	296	126	383	736	933
236.79	0	523	236	290	312	305	345	223	111	267	228	294	126	382	738	934
236.913	0	525	238	293	313	305	347	227	111	267	230	295	126	383	742	935
237.036	0	527	242	297	314	310	350	229	112	268	232	297	126	385	748	921
237.158	0	522	238	294	312	308	349	225	111	267	230	294	125	384	740	918
237.281	0	521	233	287	310	303	344	222	111	265	229	292	125	380	734	901
237.404	0	527	235	289	310	304	346	224	110	266	229	291	125	381	736	916
237.527	0	526	237	291	313	305	346	227	111	266	230	291	125	382	739	921
237.65	0	527	241	295	315	306	348	231	111	267	229	292	125	383	745	921
237.773	0	525	242	298	316	309	354	230	109	265	232	292	125	383	746	926
237.896	0	522	234	289	310	304	346	225	110	265	230	289	125	380	735	924
238.019	0	523	235	290	310	304	346	225	111	266	230	290	124	380	738	924
238.141	0	526	237	291	311	304	346	225	111	266	229	290	125	380	739	922
238.264	0	523	240	295	315	306	348	232	111	267	232	291	125	382	744	926
238.387	0	522	243	299	317	311	354	236	108	264	234	292	124	385	749	925
238.51	0	524	238	294	314	308	349	227	112	265	231	290	125	381	739	926
238.633	0	514	236	290	312	305	346	224	110	264	229	289	125	380	738	873
238.756	0	513	238	292	313	306	347	227	112	264	231	289	126	382	740	864
238.879	0	531	240	296	318	307	349	233	111	265	233	291	125	383	745	878
239.002	0	529	244	299	318	310	356	235	109	264	234	292	124	385	751	927
239.124	0	527	243	298	318	312	355	232	110	262	234	291	124	384	745	905
239.247	0	524	236	290	313	309	346	225	112	264	229	290	125	380	738	910
239.37	0	520	238	293	312	309	348	223	111	264	227	293	127	381	739	920
239.493	0	516	239	294	314	309	347	224	112	266	227	295	126	382	743	929
239.616	0	529	243	298	317	311	350	231	112	266	231	296	126	385	749	931
239.739	0	528	244	302	320	315	358	232	107	261	234	296	125	385	748	926
239.862	0	527	235	291	314	307	347	226	110	261	230	292	124	381	737	923
239.985	0	529	237	291	315	307	345	226	111	263	229	292	124	380	739	927
240.108	0	528	239	294	318	307	346	228	112	264	230	292	124	380	741	931
240.23	0	528	243	297	320	311	349	232	111	265	233	293	125	383	747	926
240.353	0	529	245	300	323	314	358	232	107	260	233	296	125	385	751	922
240.476	0	530	239	296	319	311	350	227	112	265	230	294	126	382	741	925
240.599	0	529	237	292	316	308	345	226	111	263	230	293	126	380	739	928
240.722	0	528	239	293	318	310	347	226	112	264	232	294	125	381	742	924
240.845	0	531	242	297	321	312	349	229	113	265	231	296	125	383	746	924
240.968	0	533	245	300	323	312	357	232	107	259	231	300	126	385	751	930
241.091	11	531	244	300	324	316	355	231	110	263	232	298	125	384	747	928
241.213	0	530	238	292	319	311	347	227	112	263	231	297	126	381	741	924
241.336	0	533	240	295	321	311	348	227	112	264	231	296	125	381	744	928
241.459	0	533	241	296	322	311	349	230	112	264	231	297	125	383	747	924
241.582	0	533	245	301	325	314	353	233	110	262	234	298	126	385	753	931
241.705	0	533	246	303	326	318	360	235	108	259	236	298	125	385	754	928
241.828	0	533	238	295	320	311	348	226	112	263	232	295	124	381	742	926
241.951	0	533	238	294	319	313	346	227	113	263	231	295	125	379	743	927
242.074	0	533	239	295	321	314	347	229	113	263	233	295	126	383	745	926
242.196	0	532	242	299	326	312	349	235	113	265	235	298	124	384	750	930
242.319	0	537	247	302	328	316	359	237	108	259	236	298	125	387	755	926
242.442	0	536	240	298	324	318	353	230	111	260	234	295	124	382	744	929
242.565	0	534	235	292	321	311	347	230	110	260	233	293	125	381	740	925
242.688	0	533	238	295	322	311	346	229	113	262	233	294	125	381	742	929
242.811	0	536	240	296	323	312	347	232	112	263	233	296	125	383	746	929
242.934	0	537	243	300	328	314	353	234	110	261	235	297	125	384	752	934
243.057	0	536	244	302	326	318	355	235	112	262	236	296	125	383	751	929
243.18	0	534	234	292	320	312	346	229	112	262	234	294	125	379	740	925
243.302	0	539	237	293	322	314	345	229	113	262	233	294	125	379	741	929
243.425	0	536	238	295	323	311	346	230	113	263	233	295	125	381	745	933
243.548	0	538	241	298	325	313	348	233	113	264	234	296	125	383	750	934
243.671	0	538	244	302	330	316	354	238	112	261	237	298	126	384	754	931
243.794	0	540	237	296	322	315	349	229	115	263	233	295	125	380	744	932
243.917	0	539	236	293	323	311	346	231	113	262	233	294	124	379	744	933
244.04	0	539	238	296	324	315	347	233	113	263	235	296	125	380	746	929
244.163	0	540	240	298	327	313	349	234	114	264	235	296	125	382	750	931
244.285	0	543	244	302	330	318	357	237	108	258	237	298	125	384	756	935
244.408	0	542	241	300	328	319	354	236	112	260	238	296	124	383	749	934
244.531	0	539	235	292	322	311	347	230	111	260	235	294	125	380	744	930
244.654	0	541	237	294	324	313	345	233	112	261	235	296	124	381	745	934
244.777	0	544	238	296	326	313	347	233	113	262	234	296	125	382	749	930
244.9	0	541	241	301	330	316	354	239	112	261	237	297	126	385	753	938
245.023	0	541	244	304	332	320	358	240	109	258	240	296	125	385	754	928
245.146	0	542	233	292	323	312	348	233	111	259	235	293	125	380	742	932
245.268	0	542	234	292	322	313	345	230	113	261	234	293	124	379	743	933
245.391	0	541	236	294	325	313	346	233	113	261	235	293	125	380	745	931
245.514	0	539	238	297	327	312	348	236	114	263	236	294	124	382	749	930
245.637	0	544	241	300	329	317	357	237	109	258	238	295	125	383	754	931
[truncated: 776 more rows]

## Sheet: D850
	SNR :	47	43	39	45	34	43	42	35	49	42	37	34	42	56	55
Time	Marker	ch1	ch2	ch3	ch4	ch5	ch6	ch7	ch8	ch9	ch10	ch11	ch12	ch13	ch14	ch15
0.24576	0	358	178	189	269	292	376	171	116	238	136	294	103	300	628	743
0.36864	0	358	178	189	269	292	376	171	116	238	136	294	103	300	628	743
0.49152	0	364	177	177	280	285	365	180	119	240	147	305	109	312	645	780
0.6144	0	367	177	177	281	283	362	179	120	246	158	315	109	314	651	813
0.73728	0	369	181	177	282	285	362	182	122	250	165	322	111	317	658	813
0.86016	0	372	184	181	283	289	365	185	123	251	169	324	109	322	665	816
0.98304	0	371	178	180	281	285	361	182	128	253	170	323	109	321	658	818
1.10592	0	370	176	174	282	280	354	182	132	256	169	324	108	322	658	809
1.2288	0	371	178	177	281	283	354	184	131	257	171	324	108	325	660	811
1.35168	0	373	181	177	282	283	356	186	131	258	172	326	110	326	663	816
1.47456	0	375	186	180	285	286	358	188	132	259	172	327	109	329	669	822
1.59744	0	372	178	183	280	286	358	184	132	257	172	325	110	327	661	817
1.72032	0	372	175	176	282	281	351	182	134	258	172	324	109	327	659	813
1.8432	0	374	178	179	284	282	355	182	132	257	172	326	109	327	661	817
1.96608	0	379	181	178	284	283	356	184	132	257	171	328	109	329	667	816
2.08896	0	377	185	181	286	287	358	187	132	259	172	329	108	332	672	823
2.21184	0	377	183	186	282	289	359	186	135	259	172	327	110	330	665	818
2.33472	0	377	176	175	282	280	349	181	135	259	171	325	109	327	659	821
2.4576	0	379	177	175	282	280	349	182	136	260	170	326	109	327	661	817
2.58048	0	380	180	177	282	282	354	182	132	257	170	327	110	330	664	823
2.70336	0	382	183	179	286	283	356	186	133	257	172	329	108	330	671	815
2.82624	0	383	184	184	287	291	359	185	132	258	172	329	109	330	670	824
2.94912	0	382	176	176	282	279	350	181	135	260	170	326	109	328	660	818
3.072	0	382	178	177	283	280	349	180	136	259	171	326	109	328	662	821
3.19488	0	385	181	177	284	281	353	181	132	257	171	328	109	330	665	820
3.31776	0	390	184	179	286	284	356	182	132	259	171	330	109	330	669	826
3.44064	0	387	187	183	288	287	360	183	133	258	171	330	109	332	671	821
3.56352	0	386	178	179	284	279	350	181	136	260	172	327	109	329	662	821
3.6864	0	388	179	175	284	281	349	182	136	261	172	326	109	331	664	822
3.80928	0	390	181	178	285	281	352	182	134	258	172	327	109	330	666	825
3.93216	0	388	183	178	285	282	357	183	133	258	172	329	109	332	670	827
4.05504	0	387	187	180	286	286	359	187	132	258	173	329	108	333	675	826
4.17792	0	394	178	181	281	284	353	183	137	260	172	326	110	330	663	822
4.3008	0	392	178	176	284	279	349	183	136	260	173	325	109	330	664	821
4.42368	0	385	178	179	284	282	351	183	136	260	172	326	109	331	665	823
4.54656	0	384	183	179	284	283	355	184	132	258	173	327	109	331	669	820
4.66944	0	378	186	180	286	287	358	189	134	258	174	329	108	333	675	821
4.79232	0	379	178	185	283	287	354	185	137	260	173	325	110	329	666	827
4.9152	0	380	175	175	282	279	348	184	136	258	173	323	108	327	662	823
5.03808	0	379	177	177	281	280	349	184	135	259	173	324	109	328	664	818
5.16096	0	382	181	178	283	280	351	185	133	258	174	326	108	329	669	823
5.28384	0	385	184	181	283	285	356	187	133	257	175	328	108	331	674	822
5.40672	0	383	181	184	284	287	356	187	135	257	174	325	108	329	668	827
5.5296	0	379	175	176	282	277	348	185	136	258	174	322	108	327	662	818
5.65248	0	390	176	176	282	279	348	185	136	258	175	324	108	327	664	823
5.77536	0	383	177	177	282	280	349	185	136	259	174	324	107	329	665	817
5.89824	0	375	183	180	284	281	354	189	132	256	174	326	107	331	672	826
6.02112	0	379	183	184	284	287	358	190	132	256	177	324	107	330	672	824
6.144	0	391	175	176	279	277	348	186	136	258	175	323	107	326	662	821
6.26688	0	378	177	178	281	280	348	186	135	258	174	323	107	327	665	818
6.38976	0	377	178	176	283	280	351	187	134	256	175	324	107	329	667	829
6.51264	0	380	182	180	282	282	355	190	132	255	175	325	106	331	672	826
6.63552	0	382	183	185	284	288	358	188	132	256	175	327	107	331	674	828
6.7584	0	381	174	178	278	279	349	185	135	258	173	323	107	326	662	825
6.88128	0	381	176	176	280	278	347	184	135	258	173	322	106	328	664	823
7.00416	0	381	177	177	279	279	349	185	134	258	174	323	106	328	666	824
7.12704	0	384	180	179	282	280	354	186	131	255	174	324	106	330	671	825
7.24992	0	382	183	181	283	284	358	189	131	256	174	326	106	332	676	830
7.3728	0	379	173	181	278	279	351	184	134	257	173	321	107	327	662	825
7.49568	0	380	173	174	278	276	347	183	133	256	173	319	105	325	661	822
7.61856	0	381	175	176	279	274	347	184	134	257	173	320	106	326	663	829
7.74144	0	380	176	177	281	277	350	184	132	256	174	321	106	328	667	825
7.86432	0	380	182	179	281	280	354	188	130	255	175	323	105	330	673	822
7.9872	0	380	178	183	280	284	355	186	132	256	175	321	106	328	667	822
8.11008	0	379	171	173	278	273	346	183	132	256	172	316	106	324	659	823
8.23296	0	377	173	175	277	275	347	183	133	256	172	317	106	325	661	819
8.35584	0	377	175	174	279	275	347	185	134	257	173	318	105	326	664	816
8.47872	0	378	179	178	281	278	353	188	130	254	174	320	105	328	669	820
8.6016	0	380	182	182	281	283	357	189	130	255	174	320	105	328	673	819
8.72448	0	376	172	177	277	275	350	185	134	255	173	316	105	324	660	819
8.84736	0	377	173	175	279	274	347	183	133	257	172	315	105	324	662	812
8.97024	0	376	175	177	279	275	347	183	133	256	173	316	105	326	664	821
9.09312	0	379	179	178	281	277	353	186	129	254	175	317	105	327	668	818
9.216	0	377	183	180	281	278	357	189	130	254	176	318	104	329	675	821
9.33888	0	377	178	184	282	282	356	188	132	255	176	316	104	327	667	810
9.46176	0	377	173	175	277	275	348	186	133	255	174	312	104	324	663	817
9.58464	0	376	176	177	281	276	349	186	133	256	174	313	104	325	664	812
9.70752	0	375	178	178	281	275	354	188	129	253	175	314	103	328	668	815
9.8304	0	379	182	180	282	278	357	191	130	253	177	316	103	329	674	814
9.95328	0	380	186	184	284	286	360	191	131	255	177	317	104	332	677	820
10.0762	0	375	174	180	280	277	354	186	134	255	174	312	104	326	662	810
10.199	0	374	174	176	282	273	349	184	133	255	174	311	104	325	662	811
10.3219	0	376	176	176	280	274	350	186	132	256	175	313	104	324	663	812
10.4448	0	377	180	179	283	276	354	188	131	254	175	313	103	327	668	813
10.5677	0	378	184	181	284	279	357	189	130	255	176	315	104	329	674	815
10.6906	0	376	183	186	284	285	360	190	132	256	177	314	104	330	674	815
10.8134	0	374	173	177	279	275	350	189	132	255	176	309	103	323	662	811
10.9363	0	377	176	176	280	274	351	187	133	256	176	311	103	323	664	813
11.0592	0	376	177	178	282	276	350	188	132	256	176	312	102	324	667	811
11.1821	0	376	181	179	284	277	357	189	130	253	178	313	102	327	672	810
11.305	0	379	186	181	287	280	360	193	130	255	178	316	102	331	678	812
11.4278	0	379	181	187	283	286	360	190	131	255	178	315	103	328	670	812
11.5507	0	377	176	176	282	275	351	188	133	255	176	312	103	324	664	813
11.6736	0	377	178	179	285	277	352	187	133	256	178	313	104	326	667	810
11.7965	0	379	180	178	285	277	354	191	131	254	179	315	103	326	670	813
11.9194	0	382	185	181	288	282	359	193	130	254	179	317	103	328	677	814
12.0422	0	382	189	185	289	287	363	196	130	254	178	318	103	330	682	820
12.1651	0	380	178	182	286	279	355	192	133	257	179	314	103	327	666	809
12.288	0	381	178	177	287	276	353	191	133	256	180	315	102	327	668	818
12.4109	0	383	181	180	285	280	354	191	133	258	179	316	102	327	669	813
12.5338	0	381	185	181	289	280	356	194	132	256	181	317	103	329	675	819
12.6566	0	385	190	183	290	283	362	196	130	255	183	319	102	332	683	816
12.7795	0	385	184	188	288	288	362	194	132	256	182	317	107	330	669	820
12.9024	0	383	177	177	286	275	353	189	132	256	180	314	101	325	664	812
13.0253	0	382	179	178	285	278	352	192	133	256	180	315	102	325	666	812
13.1482	0	384	181	178	286	276	352	191	133	257	181	316	102	327	669	816
13.271	0	386	186	180	287	279	359	194	129	253	182	318	101	328	676	818
13.3939	0	385	186	185	289	286	363	194	129	254	182	319	102	328	676	821
13.5168	0	381	175	177	282	275	353	191	132	255	181	312	105	323	659	813
13.6397	0	384	177	174	283	274	351	191	132	255	182	312	102	323	664	810
13.7626	0	386	178	176	284	273	350	192	132	256	182	314	101	322	666	819
13.8854	0	386	181	177	286	276	353	193	130	254	184	315	101	324	672	815
14.0083	0	385	185	179	288	279	358	196	128	253	185	317	102	326	676	813
14.1312	0	386	178	181	286	278	356	190	131	253	185	314	102	321	663	813
14.2541	0	386	177	174	284	271	348	188	132	255	183	313	101	322	663	815
14.377	0	386	178	176	284	273	350	188	132	256	184	314	101	321	664	804
14.4998	0	386	181	175	286	272	353	188	129	255	184	316	101	324	669	797
14.6227	0	388	184	178	287	276	356	192	128	253	185	317	101	325	673	811
14.7456	0	388	179	182	284	279	356	189	130	255	184	317	106	322	661	798
14.8685	0	385	174	173	283	271	348	186	131	254	181	313	102	319	658	813
14.9914	0	387	176	175	283	272	349	186	131	256	180	314	102	321	659	810
15.1142	0	389	178	175	286	273	353	183	128	253	180	316	102	322	661	820
15.2371	0	391	183	177	288	277	356	184	128	255	179	320	103	325	666	819
15.36	0	391	183	181	287	280	359	185	128	254	178	320	103	324	665	826
15.4829	0	390	174	172	283	270	348	180	132	255	176	315	107	319	650	818
15.6058	0	398	174	172	283	270	346	180	132	257	175	316	102	318	655	809
15.7286	0	394	175	172	286	269	349	182	131	256	176	317	105	318	656	806
15.8515	0	393	180	174	287	272	352	184	129	255	177	320	104	321	661	817
15.9744	0	395	183	175	288	278	355	187	129	255	179	321	104	321	667	827
16.0973	0	400	175	177	285	275	349	182	133	256	177	318	103	318	656	824
16.2202	0	392	173	171	286	270	345	182	132	257	176	317	103	317	654	809
16.343	0	388	175	172	286	271	345	182	133	258	177	318	104	317	656	775
16.4659	0	395	177	173	287	272	351	186	130	255	179	320	103	318	659	761
16.5888	0	400	180	175	290	277	353	188	130	256	179	323	104	319	666	792
16.7117	0	394	175	180	288	277	351	188	132	257	181	320	103	317	660	710
16.8346	0	396	172	171	286	270	344	186	133	257	183	318	103	316	657	577
16.9574	0	411	175	173	288	271	345	190	132	258	185	318	102	316	660	508
17.0803	0	403	178	174	292	271	349	193	129	253	188	319	102	316	664	382
17.2032	0	376	184	173	293	274	351	195	130	255	189	319	102	318	670	347
17.3261	0	395	186	181	294	279	355	198	130	255	191	317	102	318	670	559
17.449	0	393	175	175	290	270	345	195	133	257	191	315	103	315	658	614
17.5718	0	384	176	173	291	269	343	197	134	258	191	316	102	315	660	355
17.6947	0	388	177	175	293	271	347	196	130	257	191	317	102	316	662	449
17.8176	0	390	180	177	294	271	351	199	129	256	193	319	103	317	666	749
17.9405	0	390	183	180	294	276	354	198	130	256	193	321	102	318	668	790
18.0634	0	404	174	175	289	269	344	194	132	258	193	317	103	314	657	710
18.1862	0	409	175	171	289	267	342	192	132	257	191	317	102	315	660	592
18.3091	0	417	176	174	291	267	342	193	132	258	191	318	102	316	660	677
18.432	0	416	181	176	292	268	346	194	130	258	192	321	103	317	666	819
18.5549	0	424	184	180	293	278	354	192	128	256	190	324	103	317	670	765
18.6778	0	411	180	173	293	275	349	174	129	259	171	335	105	319	661	750
18.8006	0	417	180	172	293	271	353	164	130	261	163	337	109	321	656	727
18.9235	0	405	180	172	293	271	353	166	131	263	164	335	110	320	655	635
19.0464	0	406	182	173	296	275	355	166	131	264	165	336	110	323	656	506
19.1693	0	408	182	178	295	280	359	169	131	263	166	336	111	323	658	476
19.2922	0	407	174	171	291	270	349	166	135	265	164	329	111	318	649	579
19.415	0	409	175	170	292	273	351	167	133	264	165	332	111	318	651	719
19.5379	0	408	175	172	292	272	351	169	133	264	165	331	111	319	653	778
19.6608	0	407	178	174	295	276	355	172	131	263	167	332	111	322	658	818
19.7837	0	407	178	178	295	280	357	174	134	265	169	332	110	320	658	836
19.9066	0	404	169	172	291	271	348	172	134	264	166	327	111	314	648	827
20.0294	0	405	171	171	290	274	347	169	134	265	165	329	111	316	650	822
20.1523	0	407	174	172	291	275	351	170	132	263	164	331	112	318	652	825
20.2752	0	410	177	174	294	276	355	172	131	263	164	334	112	319	657	832
20.3981	0	412	178	178	295	282	359	171	131	263	163	334	113	319	657	835
20.521	0	409	171	171	290	273	348	169	134	265	162	330	113	314	646	833
20.6438	0	407	172	170	292	273	348	169	134	266	163	329	113	315	649	828
20.7667	0	410	172	173	291	272	349	174	135	266	164	330	113	315	652	826
20.8896	0	412	178	175	292	275	356	175	131	264	165	332	113	317	656	802
21.0125	0	411	178	181	293	281	360	175	131	264	166	332	114	317	659	789
21.1354	0	419	173	172	293	273	351	173	135	265	165	329	113	314	650	796
21.2582	0	430	177	173	295	276	352	170	136	267	163	330	114	315	653	832
21.3811	0	424	180	174	295	275	355	169	131	264	162	332	114	316	655	824
21.504	0	423	185	176	302	278	359	168	132	267	163	335	115	322	661	832
21.6269	0	424	190	180	302	284	363	172	133	267	163	336	114	324	663	833
21.7498	0	426	176	174	297	273	353	170	136	268	163	331	114	317	652	828
21.8726	0	417	177	175	293	272	351	170	136	269	162	331	114	317	654	818
21.9955	0	414	177	174	295	273	354	171	135	267	165	332	115	319	656	817
22.1184	0	406	180	176	297	277	358	173	133	267	165	333	114	321	662	823
22.2413	0	415	186	178	299	284	361	175	134	267	165	337	113	324	666	829
22.3642	0	410	177	179	296	278	357	171	135	268	164	334	113	320	657	824
22.487	0	409	177	174	295	276	352	171	137	271	162	335	116	321	657	823
22.6099	0	401	177	177	295	277	353	171	138	271	163	337	116	321	658	820
22.7328	0	407	180	177	298	279	358	173	134	268	164	338	115	322	662	818
22.8557	0	407	184	179	297	282	362	179	135	268	165	340	115	324	668	813
22.9786	0	401	176	183	293	282	357	176	140	270	168	335	116	321	659	813
23.1014	0	390	176	174	293	275	351	180	139	269	169	333	115	319	656	810
23.2243	0	394	176	178	294	279	353	181	139	269	170	333	114	319	657	804
23.3472	0	395	181	179	296	277	360	183	134	267	172	334	112	320	662	823
23.4701	0	396	187	180	298	282	364	189	135	267	175	333	111	324	672	803
23.593	0	396	181	188	295	286	363	189	137	268	176	331	111	320	664	803
23.7158	0	396	173	175	293	275	353	185	139	267	176	327	111	316	657	827
23.8387	0	395	178	176	292	276	353	186	140	267	173	329	110	318	661	829
23.9616	0	404	182	176	293	277	359	181	135	265	169	331	111	324	664	816
24.0845	0	406	184	180	295	277	359	186	136	265	173	330	110	325	666	802
24.2074	0	406	182	185	293	285	362	183	139	266	171	330	111	324	663	813
24.3302	0	392	174	174	288	277	351	178	140	267	169	327	110	320	656	801
24.4531	0	401	177	173	287	276	357	171	135	266	158	332	110	325	657	800
24.576	0	395	178	174	287	272	358	171	135	267	160	331	112	325	655	811
24.6989	0	389	181	175	290	276	359	170	136	268	158	331	112	329	660	792
24.8218	0	396	183	181	291	284	362	169	136	268	157	332	112	334	663	783
24.9446	0	391	174	175	288	273	354	167	138	271	157	326	113	326	650	697
25.0675	0	386	173	173	285	272	351	169	138	271	158	325	113	325	651	466
25.1904	0	379	175	175	288	273	353	171	138	270	159	325	113	324	654	616
25.3133	0	364	177	177	288	274	353	173	138	271	160	327	113	326	653	597
25.4362	0	366	180	180	288	280	361	175	133	268	162	326	114	329	657	644
25.559	0	368	172	179	285	274	352	176	136	268	164	323	114	323	648	756
25.6819	0	368	172	176	286	272	352	175	137	269	162	323	113	323	650	788
25.8048	0	377	174	179	284	273	352	180	137	267	166	321	113	325	655	809
25.9277	0	366	179	179	289	276	358	183	133	264	170	323	112	327	661	814
26.0506	0	368	184	184	291	283	362	186	134	265	171	325	112	327	664	822
26.1734	0	372	171	178	286	274	353	179	138	266	170	319	112	323	652	809
26.2963	0	373	172	176	283	272	350	181	137	266	170	319	110	322	652	813
26.4192	0	377	174	177	287	272	349	182	137	266	172	318	111	323	655	809
26.5421	0	385	181	176	290	274	356	179	134	263	170	321	110	326	659	816
26.665	0	384	182	181	289	279	358	181	134	262	170	322	110	328	661	805
26.7878	0	386	172	175	284	272	351	178	138	265	170	316	111	321	649	804
26.9107	0	382	171	173	285	267	347	178	137	265	170	316	110	321	649	808
27.0336	0	384	173	175	283	270	347	179	137	264	170	317	109	322	650	809
27.1565	0	376	176	175	285	270	351	180	135	264	169	319	109	324	655	810
27.2794	0	375	179	178	287	276	356	182	133	263	169	321	109	326	659	808
27.4022	0	373	170	176	282	271	348	177	138	263	168	316	110	320	648	803
27.5251	0	373	169	173	280	266	344	176	137	263	167	314	109	319	647	809
27.648	0	373	170	172	282	267	345	175	136	263	167	314	109	320	647	809
27.7709	0	371	175	173	282	267	348	179	133	262	169	315	110	321	652	784
27.8938	0	377	177	175	283	273	352	183	133	259	171	317	109	323	656	790
28.0166	0	384	169	175	279	267	345	178	135	260	169	312	113	317	641	819
28.1395	0	390	167	169	278	262	342	179	134	260	168	310	109	315	643	794
28.2624	0	389	169	171	275	264	341	180	135	261	170	310	108	315	645	795
28.3853	0	394	171	170	278	264	346	181	131	256	171	311	108	316	648	790
28.5082	0	382	175	172	280	266	349	183	130	258	170	314	108	320	654	792
28.631	0	384	170	178	276	266	347	181	132	258	170	309	111	315	641	777
28.7539	0	382	164	167	273	258	339	176	133	257	167	307	111	312	636	786
28.8768	0	382	166	168	274	261	337	173	133	257	166	307	107	313	641	795
28.9997	0	383	173	166	275	262	344	168	129	254	160	312	108	315	643	796
29.1226	0	382	175	169	277	262	346	169	129	256	161	312	109	318	646	795
29.2454	0	379	173	172	275	266	348	172	128	256	163	311	107	318	648	799
29.3683	0	382	164	165	273	256	338	170	132	257	163	305	111	312	633	793
29.4912	0	376	165	164	271	255	336	169	131	256	162	305	106	312	638	792
29.6141	0	374	167	164	273	256	337	171	131	258	163	304	107	313	640	801
29.737	1	375	170	166	276	258	342	174	127	254	166	306	106	315	644	801
29.8598	0	380	173	169	279	264	345	175	127	255	167	307	106	318	650	805
29.9827	0	372	165	170	274	260	340	172	130	255	165	304	106	314	642	797
30.1056	0	370	165	166	276	258	336	172	131	256	165	303	105	313	643	802
30.2285	0	370	167	167	274	257	339	173	129	254	166	303	105	314	643	799
30.3514	0	373	170	168	275	260	342	175	127	253	167	307	105	317	648	804
30.4742	0	374	174	169	279	262	344	177	128	254	169	308	104	319	655	802
30.5971	0	373	170	174	277	264	345	176	129	255	169	306	105	318	649	806
30.72	0	372	167	166	276	257	335	174	131	255	168	304	104	314	644	799
30.8429	0	373	168	167	276	258	335	176	130	256	168	305	103	314	646	803
30.9658	0	375	170	168	278	258	341	177	128	252	170	306	103	316	650	804
31.0886	0	376	175	170	278	261	343	180	128	252	170	307	104	319	655	805
31.2115	0	379	177	175	281	268	347	181	128	253	172	309	103	320	658	809
31.3344	0	378	167	169	278	259	337	178	131	254	170	304	103	314	646	808
31.4573	0	378	168	166	275	258	334	177	131	254	170	304	103	314	646	805
31.5802	0	378	170	167	277	258	335	177	132	254	171	306	102	315	647	807
31.703	0	381	174	168	280	260	341	181	128	251	172	307	102	317	654	805
31.8259	0	383	178	170	284	264	343	182	128	252	173	310	103	320	660	808
31.9488	0	382	176	174	281	267	344	182	131	253	173	310	103	320	657	813
32.0717	0	381	169	168	279	258	336	178	132	254	172	307	103	315	649	808
32.1946	0	385	173	169	281	260	338	179	131	252	172	309	102	316	652	809
32.3174	0	387	174	169	282	261	340	179	129	251	173	310	103	317	655	804
32.4403	0	387	179	171	285	264	342	182	129	252	175	313	102	319	663	815
32.5632	0	389	183	171	288	267	347	187	129	253	176	315	102	321	668	814
32.6861	0	388	176	176	283	266	343	183	132	253	176	313	103	319	658	815
32.809	0	393	175	168	284	264	340	182	131	253	176	313	102	318	659	815
32.9318	0	392	179	172	285	264	343	184	129	252	176	314	103	318	662	822
33.0547	0	394	181	171	288	266	344	187	130	254	177	316	101	321	668	820
33.1776	0	396	186	174	289	268	348	188	130	254	178	319	102	323	675	823
33.3005	0	397	185	177	289	275	348	187	133	254	178	319	103	322	670	809
33.4234	0	400	177	171	287	265	340	184	134	255	177	315	102	319	662	821
33.5462	0	406	179	171	287	265	340	186	133	255	178	317	101	320	665	821
33.6691	0	409	182	172	289	267	342	185	132	254	179	318	102	321	668	832
33.792	0	414	186	173	292	269	347	189	131	253	178	321	101	322	675	828
33.9149	0	415	192	175	294	273	350	191	131	254	180	323	101	326	681	837
34.0378	0	416	184	179	289	273	348	186	132	254	180	320	103	322	669	827
34.1606	0	426	181	171	288	265	340	187	134	255	179	320	103	320	667	839
34.2835	0	427	185	174	290	267	340	186	134	256	178	321	102	322	669	832
34.4064	0	432	190	173	294	268	347	185	130	254	178	323	103	324	673	827
34.5293	0	435	195	175	299	273	349	187	131	255	179	325	103	326	680	837
34.6522	0	446	200	179	302	278	353	187	131	257	176	329	103	328	683	841
34.775	0	448	195	176	304	272	352	172	132	258	168	331	104	328	671	832
34.8979	0	449	195	173	302	269	349	173	133	257	168	329	107	327	668	839
35.0208	0	459	195	174	300	271	349	173	134	258	170	328	107	327	670	839
35.1437	0	455	196	176	304	271	351	180	134	260	172	329	106	328	676	842
35.2666	0	448	200	179	304	275	354	182	134	261	173	331	106	329	681	839
35.3894	0	443	199	182	306	280	356	186	135	260	174	330	106	329	681	841
35.5123	0	443	191	175	300	269	346	183	138	262	175	328	107	327	673	836
35.6352	0	444	193	177	301	274	350	184	136	261	175	329	106	326	675	849
35.7581	0	437	195	177	303	273	353	185	134	259	175	330	106	329	678	831
35.881	0	436	198	180	306	276	355	187	135	260	176	331	106	330	684	835
36.0038	0	436	204	180	308	281	358	189	135	261	178	332	106	333	689	845
36.1267	0	429	193	183	303	278	354	186	137	261	178	330	107	328	676	850
36.2496	0	433	191	175	300	271	348	185	139	261	177	330	106	327	674	839
36.3725	0	430	193	177	302	274	348	186	139	262	177	330	107	328	676	837
36.4954	0	428	196	178	302	275	351	189	137	262	178	331	107	329	680	845
36.6182	0	424	201	181	305	278	356	192	135	261	178	333	106	331	686	849
36.7411	0	427	200	186	305	283	359	192	137	260	179	333	106	331	686	849
36.864	0	424	189	178	299	274	348	188	138	262	179	329	106	328	674	838
36.9869	0	426	191	176	299	273	347	188	139	262	181	330	107	326	675	841
37.1098	0	429	193	178	300	273	350	189	136	261	179	331	106	327	677	833
37.2326	0	428	195	178	301	275	354	188	136	261	180	332	106	329	682	845
37.3555	0	429	200	181	303	277	356	193	136	260	181	333	106	331	687	841
37.4784	0	427	194	186	300	280	354	193	137	261	182	331	106	327	681	845
37.6013	0	427	191	175	298	273	346	190	138	262	182	330	106	326	677	841
37.7242	0	427	193	179	296	274	347	190	138	263	181	330	106	326	680	842
37.847	0	430	196	178	297	273	348	191	138	263	181	331	105	328	683	838
37.9699	0	446	200	181	301	278	354	191	135	260	181	333	105	330	688	846
38.0928	0	439	201	186	301	283	358	191	136	261	180	334	105	331	687	843
38.2157	0	434	191	177	298	272	348	186	139	262	179	328	106	326	674	847
38.3386	0	435	191	176	297	270	346	187	138	262	179	328	106	326	675	835
38.4614	0	440	192	176	296	272	350	187	137	261	179	329	106	327	675	849
38.5843	0	435	195	178	297	274	352	188	134	259	178	330	105	328	680	844
38.7072	0	426	199	177	301	276	355	188	135	260	180	331	106	331	684	844
38.8301	0	425	190	183	294	275	353	189	137	260	180	327	106	326	673	841
38.953	0	429	186	174	292	268	344	187	138	260	180	324	105	325	668	842
39.0758	0	427	186	175	290	267	344	186	138	261	178	324	106	324	669	836
39.1987	0	419	187	174	291	267	345	187	137	262	180	324	105	325	673	838
39.3216	0	420	192	176	294	269	351	190	133	258	181	325	104	327	678	840
39.4445	0	421	194	180	293	276	354	190	134	258	182	325	104	329	680	842
39.5674	0	417	184	175	289	267	346	186	136	260	180	322	104	324	668	836
39.6902	0	415	185	174	287	263	344	186	135	260	180	320	104	323	668	836
39.8131	0	417	185	174	287	265	344	185	136	260	181	320	103	324	669	836
39.936	0	417	189	175	290	266	348	187	134	258	183	320	103	324	676	842
40.0589	0	417	192	177	292	269	352	192	133	257	183	321	101	326	682	831
40.1818	0	413	187	180	287	273	351	189	134	258	183	319	102	324	675	834
40.3046	0	414	183	171	285	264	343	189	134	258	183	317	103	321	672	831
40.4275	0	416	187	174	287	266	344	186	134	258	183	317	103	322	672	837
40.5504	0	414	188	174	287	266	347	188	133	258	182	318	102	323	675	835
40.6733	0	420	192	176	290	267	350	189	131	256	182	318	102	327	681	833
40.7962	0	413	193	181	291	272	356	191	131	256	183	320	103	328	683	835
40.919	0	410	181	175	285	264	345	186	134	257	182	315	103	322	668	835
41.0419	0	409	182	171	284	261	343	185	133	257	181	315	102	322	666	832
41.1648	0	415	183	172	287	262	342	184	133	258	181	314	102	323	669	828
41.2877	0	409	177	183	288	263	348	187	129	255	182	316	101	324	674	830
41.4106	0	411	191	175	288	268	350	189	129	255	183	319	102	326	680	829
41.5334	0	408	188	180	289	270	352	187	130	256	183	317	102	325	675	834
41.6563	0	411	180	170	284	260	342	185	130	257	182	314	102	321	665	825
41.7792	0	412	181	171	284	260	341	186	131	256	183	314	102	321	667	832
41.9021	0	406	184	171	284	262	341	185	131	257	182	314	101	322	669	829
42.025	0	407	188	173	287	263	348	188	128	254	182	316	101	324	675	832
42.1478	0	408	193	175	291	266	350	189	128	254	184	317	101	326	681	824
42.2707	0	413	184	178	287	267	348	187	130	255	184	315	101	323	670	832
42.3936	0	407	181	170	284	260	341	185	131	256	183	315	101	321	668	826
42.5165	0	406	185	172	286	262	342	185	131	256	183	315	101	323	671	831
42.6394	0	409	188	173	287	262	344	186	128	255	186	316	101	324	675	821
42.7622	0	410	191	175	291	264	350	191	127	253	185	317	100	326	681	833
42.8851	0	412	194	180	291	270	353	190	126	254	186	317	100	326	682	830
43.008	0	407	184	173	286	262	342	186	129	255	185	315	101	323	669	831
43.1309	0	411	185	172	286	261	342	186	129	255	186	316	100	323	672	827
43.2538	0	412	187	173	289	262	342	185	129	256	186	317	100	323	673	832
43.3766	0	413	192	174	291	264	348	187	125	253	186	319	100	326	681	828
43.4995	0	415	196	178	292	267	350	189	125	254	187	319	100	327	687	833
43.6224	0	414	192	181	291	272	351	189	127	255	188	319	100	326	682	832
43.7453	0	420	185	172	288	261	341	185	128	255	185	317	101	323	670	833
43.8682	0	419	186	171	288	262	341	183	127	255	185	319	102	322	672	829
43.991	0	415	189	173	289	261	341	185	127	255	184	319	101	323	675	830
44.1139	0	417	192	174	293	264	347	187	125	252	185	321	100	326	682	833
44.2368	0	426	198	176	294	269	351	189	125	254	185	323	101	329	688	836
44.3597	0	422	193	182	292	270	350	186	127	256	184	322	102	325	677	839
44.4826	0	414	187	171	289	261	341	182	128	255	184	321	102	324	672	834
44.6054	0	416	190	174	290	263	341	184	128	256	184	321	101	324	674	833
44.7283	0	420	192	174	292	264	346	184	125	253	184	322	102	325	679	838
44.8512	0	420	197	176	295	266	350	188	125	254	185	324	101	328	685	837
44.9741	0	420	201	177	296	271	353	189	125	254	186	324	101	330	691	839
45.097	0	421	192	180	292	270	350	186	127	256	186	322	102	325	679	836
45.2198	0	423	192	173	292	265	344	185	128	257	185	323	102	326	680	836
45.3427	0	422	195	177	294	266	345	187	128	257	186	324	101	325	683	842
45.4656	0	423	198	177	296	268	349	188	124	254	187	325	101	328	687	837
45.5885	0	427	202	180	299	272	353	191	125	255	187	327	101	329	693	838
45.7114	0	427	202	184	299	276	356	192	125	255	188	326	101	330	691	842
45.8342	0	425	194	176	296	266	346	185	128	257	186	324	102	327	680	840
45.9571	0	431	196	177	297	266	346	187	127	258	188	326	101	327	684	840
46.08	0	429	198	177	298	268	347	188	129	258	189	326	102	328	687	842
46.2029	0	430	203	179	300	270	353	191	125	255	189	327	101	330	693	843
46.3258	0	430	207	181	300	274	355	193	124	255	189	329	101	332	701	848
46.4486	0	433	197	184	295	272	351	189	128	257	189	326	101	328	685	843
46.5715	0	429	194	175	295	264	344	188	128	256	190	324	101	326	683	842
46.6944	0	431	196	177	297	267	344	185	127	256	187	326	101	327	683	849
46.8173	0	430	199	177	298	265	346	188	128	258	188	327	102	327	688	846
46.9402	0	438	206	180	300	268	351	190	124	255	189	329	101	331	695	842
47.063	0	434	205	185	299	275	356	190	124	256	190	328	102	331	694	848
47.1859	0	432	194	176	294	265	346	184	127	257	189	326	102	326	680	848
47.3088	0	432	196	175	296	263	344	186	127	258	188	327	102	326	683	847
47.4317	0	438	197	176	297	263	345	185	127	257	188	327	102	327	685	839
47.5546	0	434	201	178	300	267	350	189	122	255	189	327	102	330	690	849
47.6774	0	436	206	180	301	269	353	189	123	255	190	329	101	330	696	828
47.8003	0	433	201	184	298	271	353	188	125	257	189	327	103	327	688	806
47.9232	0	439	196	175	294	262	345	185	126	257	190	326	102	326	684	799
48.0461	0	434	199	177	296	264	344	186	125	257	190	325	102	327	688	787
48.169	0	437	201	177	298	263	345	187	126	258	190	327	101	328	691	807
48.2918	0	436	207	181	302	266	352	188	121	254	190	329	101	331	697	827
48.4147	0	437	208	185	299	273	356	190	122	255	191	328	100	331	698	845
48.5376	0	440	196	178	295	262	346	185	125	256	191	325	102	326	686	847
48.6605	0	436	197	176	295	262	343	185	125	256	191	324	100	326	687	829
48.7834	0	420	200	176	296	262	344	185	125	256	191	325	100	327	689	835
48.9062	0	411	203	178	296	262	348	189	123	255	194	324	100	328	694	838
49.0291	0	412	208	179	298	263	352	190	121	255	193	326	100	332	700	850
49.152	0	409	201	186	294	267	351	186	122	255	193	322	101	328	690	841
49.2749	0	408	194	174	292	257	342	183	123	254	192	321	101	325	683	830
49.3978	0	412	196	174	292	256	342	184	122	255	192	321	101	325	684	822
49.5206	0	417	196	174	293	257	343	185	123	256	192	321	100	327	687	841
49.6435	0	413	201	176	294	259	349	185	119	252	192	322	100	329	693	811
49.7664	0	414	205	178	298	262	352	186	120	253	193	322	100	331	698	824
49.8893	0	422	194	179	290	257	346	183	123	255	193	319	101	326	683	801
50.0122	0	428	193	173	289	253	341	181	121	254	191	318	100	325	682	830
50.135	0	422	194	173	289	253	341	182	121	255	191	319	100	325	682	835
50.2579	0	416	197	174	292	253	346	183	119	253	192	319	100	327	687	841
50.3808	0	421	202	176	292	256	349	184	118	252	193	320	100	329	691	826
50.5037	0	427	201	181	292	261	352	185	118	252	192	320	101	328	690	789
50.6266	0	426	191	174	289	252	341	179	121	253	191	317	101	324	679	781
50.7494	0	423	194	174	289	254	342	181	120	255	190	317	101	326	682	817
50.8723	0	419	196	175	290	253	345	183	118	253	191	317	100	327	684	838
50.9952	0	421	200	176	294	255	348	181	116	252	191	319	99	329	691	843
51.1181	0	421	205	178	295	259	352	185	118	253	191	320	100	331	695	843
51.241	0	419	195	183	290	263	350	179	120	254	190	318	105	328	678	840
51.3638	0	419	192	172	288	253	341	178	120	253	188	316	101	325	675	839
51.4867	0	419	193	174	291	254	342	177	120	255	187	317	102	326	677	841
51.6096	0	419	195	174	289	256	346	180	117	251	187	318	101	326	681	833
51.7325	0	418	200	176	294	258	349	182	118	252	189	319	101	330	688	838
51.8554	0	422	204	182	294	266	353	184	119	253	190	320	102	330	692	841
51.9782	0	418	193	178	291	259	344	179	121	256	188	316	102	325	676	838
52.1011	0	417	192	172	290	257	341	179	121	254	187	316	101	325	677	837
52.224	0	416	194	175	292	258	341	182	120	254	190	316	101	324	681	835
52.3469	0	422	198	174	294	259	347	182	118	252	189	318	102	327	685	841
52.4698	0	426	204	178	296	264	350	181	118	253	188	321	102	329	689	849
52.5926	0	425	203	181	296	267	354	179	119	255	185	322	103	331	687	843
52.7155	0	429	194	174	293	259	343	177	122	256	184	319	103	326	674	839
52.8384	0	437	197	174	294	261	346	178	121	254	185	320	104	327	678	841
52.9613	0	427	197	175	296	260	348	178	119	254	185	321	103	329	679	844
53.0842	0	433	201	177	297	264	350	181	119	254	185	323	103	331	685	843
53.207	0	432	206	179	300	269	353	183	120	256	186	323	103	334	691	844
53.3299	0	437	197	184	295	271	352	182	123	255	187	322	104	329	680	843
53.4528	0	423	191	174	294	261	342	181	123	256	186	320	104	327	675	841
53.5757	0	423	194	175	294	263	344	181	124	257	185	322	104	327	677	845
53.6986	0	430	197	175	295	264	347	182	122	255	187	321	104	329	682	842
53.8214	0	426	202	178	297	267	351	187	120	255	189	323	103	331	688	850
53.9443	0	428	205	183	300	273	355	187	121	254	189	325	103	333	692	846
54.0672	0	424	194	178	294	267	346	184	124	257	189	321	103	328	677	848
54.1901	0	425	192	174	295	263	342	182	124	256	188	320	104	326	676	837
54.313	0	426	194	175	295	262	343	184	124	257	188	323	104	326	678	845
54.4358	0	427	196	176	299	266	346	184	122	255	188	323	103	329	683	842
54.5587	0	428	202	179	299	267	350	187	121	254	190	324	103	331	689	847
54.6816	0	428	202	182	300	272	354	186	121	255	190	324	103	330	687	837
54.8045	0	434	193	175	295	262	343	184	123	255	189	323	103	327	677	849
54.9274	0	429	195	175	296	264	343	184	124	256	189	323	103	327	681	841
55.0502	0	428	196	177	298	263	343	185	124	256	190	323	103	328	684	847
55.1731	0	433	201	178	299	264	349	188	120	254	191	325	102	330	690	846
55.296	0	440	205	179	300	270	352	190	120	255	192	325	102	332	696	853
55.4189	0	438	198	184	296	269	350	186	122	255	190	324	103	328	685	845
55.5418	0	437	194	174	296	261	342	185	123	255	190	323	103	328	682	846
55.6646	0	433	197	177	295	263	343	185	123	256	192	323	102	329	684	849
55.7875	11	436	199	176	298	262	344	186	122	256	191	325	102	330	689	851
55.9104	0	442	204	179	303	265	350	187	119	254	192	326	101	331	695	850
56.0333	0	442	205	185	301	270	354	188	120	254	193	325	101	333	696	852
56.1562	0	434	193	177	296	260	343	184	122	254	191	323	103	328	680	850
56.279	0	435	193	173	293	257	340	183	121	255	189	323	102	327	681	855
56.4019	0	434	194	174	295	256	341	181	121	255	189	323	103	328	682	849
56.5248	0	439	197	176	295	259	343	182	119	254	191	323	102	329	687	848
56.6477	0	436	200	178	297	260	348	184	118	253	192	324	102	332	693	850
56.7706	0	435	198	180	296	264	349	183	119	254	189	324	102	329	687	855
56.8934	0	430	188	172	292	255	340	177	120	253	187	321	106	325	679	848
57.0163	0	435	189	171	289	251	338	178	119	254	188	320	102	325	676	844
57.1392	0	435	190	172	291	254	339	176	119	253	187	320	102	324	678	846
57.2621	0	430	194	173	290	253	345	177	116	251	186	322	102	327	683	844
57.385	0	430	197	175	292	259	347	178	115	251	187	322	102	329	687	849
57.5078	0	434	195	180	293	263	349	179	118	253	187	321	102	328	682	839
57.6307	0	437	185	171	287	251	339	176	118	252	186	317	103	323	671	822
57.7536	0	425	187	172	289	252	338	175	119	253	186	317	102	323	673	822
57.8765	0	423	188	171	289	252	341	176	116	251	185	317	102	325	675	845
57.9994	0	424	191	174	290	253	344	180	115	250	187	316	102	326	681	838
58.1222	0	437	196	175	291	256	347	181	115	251	189	318	101	327	686	844
58.2451	0	428	188	179	289	258	346	177	116	252	186	315	103	325	675	840
58.368	0	420	185	169	288	251	339	176	117	252	186	313	101	323	672	841
58.4909	0	420	187	172	287	252	339	177	118	252	187	313	102	324	674	837
58.6138	0	427	189	172	288	253	344	178	114	250	187	314	101	324	677	843
58.7366	0	419	193	175	291	255	347	179	114	251	186	315	101	327	683	839
58.8595	0	420	195	179	291	261	350	181	114	250	188	315	100	329	684	843
58.9824	0	417	183	172	287	253	341	176	117	252	186	311	102	323	670	837
59.1053	0	424	183	169	286	250	338	175	116	251	186	310	101	322	670	841
59.2282	0	422	184	170	286	248	337	174	116	252	186	311	100	323	671	834
59.351	0	417	188	171	286	250	344	176	113	249	187	311	100	324	677	835
59.4739	0	419	192	172	290	253	345	178	113	249	188	312	101	326	682	841
59.5968	0	419	187	177	289	256	346	177	115	250	188	310	101	324	676	838
59.7197	0	414	179	167	284	245	336	174	117	250	185	307	101	319	666	835
59.8426	0	419	179	167	284	246	335	174	116	250	186	308	100	320	668	835
59.9654	0	416	182	167	285	246	338	177	113	249	187	307	100	321	671	833
60.0883	0	419	186	170	288	247	343	176	112	248	187	311	100	322	676	835
60.2112	0	418	190	170	290	251	345	176	112	249	186	312	100	325	681	839
60.3341	0	421	183	175	286	252	343	174	113	249	185	309	101	321	669	835
60.457	0	421	178	165	285	246	335	173	115	251	183	309	100	319	664	835
60.5798	0	416	179	168	283	246	334	172	117	252	183	309	101	320	666	836
60.7027	0	416	181	167	286	247	339	172	111	249	182	311	100	322	669	840
60.8256	0	416	184	169	287	250	341	175	112	250	184	312	101	322	674	837
60.9485	0	423	188	169	291	253	345	176	113	250	185	314	100	325	679	846
61.0714	0	417	179	172	287	252	340	172	114	250	184	312	102	321	667	838
61.1942	0	417	179	166	287	247	335	173	116	252	183	310	101	321	669	841
61.3171	0	416	180	169	287	247	338	174	113	249	185	312	101	321	670	832
61.44	0	424	184	168	289	250	341	176	112	248	186	313	100	322	677	845
61.5629	0	421	189	171	293	254	344	178	113	250	186	314	100	324	682	840
61.6858	0	419	188	176	293	257	347	178	114	249	187	314	100	325	681	846
61.8086	0	419	179	167	290	248	336	174	117	251	187	311	99	322	670	841
61.9315	0	427	181	167	289	249	335	176	116	252	187	312	99	321	673	843
62.0544	0	422	183	168	289	250	338	175	114	250	188	314	99	321	677	837
62.1773	0	421	187	170	293	249	341	178	112	249	190	314	98	324	683	844
62.3002	0	423	192	170	293	253	344	179	112	249	190	315	97	326	690	840
62.423	0	431	186	178	293	255	343	179	114	250	190	314	99	323	680	842
62.5459	0	428	178	166	289	244	333	175	115	249	188	313	99	321	674	843
62.6688	0	423	181	167	289	245	333	174	114	250	188	312	99	321	675	841
62.7917	0	424	182	167	289	243	336	176	112	249	188	314	99	322	678	840
62.9146	0	432	187	169	293	247	340	177	111	248	188	315	98	325	684	842
63.0374	0	432	190	170	296	251	342	176	111	249	189	316	98	327	690	849
63.1603	0	428	182	173	290	248	339	174	113	248	188	313	100	322	676	840
63.2832	0	422	179	165	287	241	332	172	114	249	188	312	98	321	672	838
63.4061	0	431	180	167	289	243	333	173	111	248	187	312	99	321	675	836
63.529	0	430	181	167	289	243	335	175	112	248	187	312	98	323	680	840
63.6518	0	428	187	170	293	245	339	178	110	247	190	314	97	325	686	837
63.7747	0	425	191	170	294	249	342	179	110	249	190	314	97	326	691	839
63.8976	0	425	181	173	287	247	339	175	111	248	188	312	99	323	677	840
64.0205	0	422	180	166	288	242	332	172	113	249	187	312	99	322	677	838
64.1434	0	428	181	168	289	242	335	173	111	249	187	312	99	323	678	837
64.2662	0	429	185	167	291	243	337	173	109	248	188	313	99	324	683	838
64.3891	0	425	190	171	293	246	340	177	110	248	188	314	99	326	689	838
64.512	0	425	192	177	294	251	344	177	110	248	189	314	98	327	689	843
64.6349	0	428	182	170	289	244	335	173	113	251	188	313	99	324	678	835
64.7578	0	435	184	168	290	244	336	173	111	249	189	313	98	324	682	844
64.8806	0	424	185	170	290	244	338	174	109	247	188	314	98	324	685	841
65.0035	0	424	189	171	294	244	340	175	109	248	189	314	97	328	691	843
65.1264	0	425	195	175	297	249	344	179	109	250	190	315	97	330	698	844
65.2493	0	429	189	179	293	252	344	177	111	250	190	314	98	326	689	842
65.3722	0	424	183	168	291	242	334	174	112	250	190	313	98	324	682	837
65.495	0	424	185	170	291	244	335	174	112	251	189	313	98	324	686	843
65.6179	0	425	187	171	292	245	339	177	109	248	191	315	96	325	690	841
65.7408	0	432	192	173	297	247	342	178	109	247	192	316	97	328	697	848
65.8637	0	428	196	177	297	252	345	180	109	249	192	316	97	330	700	842
65.9866	0	424	183	173	290	246	338	175	112	250	190	312	98	325	685	843
66.1094	0	426	182	167	291	242	332	175	111	249	191	313	97	323	685	837
66.2323	0	433	184	169	293	241	333	176	111	250	190	314	97	323	687	845
66.3552	0	427	187	169	295	241	338	177	108	247	191	316	96	326	693	840
66.4781	0	426	192	173	296	246	341	179	109	248	192	315	97	327	698	842
66.601	0	429	191	177	297	250	344	179	109	247	193	315	97	327	696	841
66.7238	0	433	182	168	292	241	332	173	112	249	191	313	98	323	682	843
66.8467	0	431	183	168	292	241	331	174	111	250	190	314	98	323	685	845
66.9696	0	426	184	169	295	241	334	174	109	248	191	314	97	323	688	840
67.0925	0	429	189	170	296	244	338	178	108	246	193	315	97	326	694	840
67.2154	0	436	193	173	296	247	340	177	109	247	193	318	96	328	700	844
67.3382	0	428	192	177	294	250	343	180	109	247	192	317	98	326	695	847
67.4611	0	432	183	169	292	241	331	174	112	250	191	316	98	323	688	842
67.584	0	429	186	169	293	243	333	177	112	250	192	317	98	324	690	841
67.7069	0	430	187	170	295	243	336	177	108	246	191	317	97	325	693	846
67.8298	0	431	192	173	298	245	339	179	110	248	193	319	97	327	698	846
67.9526	0	438	196	173	300	249	342	182	110	248	195	320	96	329	706	847
68.0755	0	431	190	177	297	247	339	180	111	249	194	318	98	326	694	844
68.1984	0	434	188	169	299	241	333	178	112	249	195	318	97	326	696	843
68.3213	0	441	190	171	298	243	338	179	108	246	195	318	97	326	698	848
68.4442	0	439	194	171	300	244	339	182	108	247	196	318	96	328	703	845
68.567	0	436	198	174	303	246	342	185	109	247	199	319	95	330	711	847
68.6899	0	438	199	178	301	251	345	186	110	247	198	318	96	330	709	851
68.8128	0	434	188	170	295	241	334	180	112	248	196	316	97	326	696	849
68.9357	0	438	189	169	297	241	333	181	112	247	196	316	96	327	698	844
69.0586	0	441	191	170	297	240	333	181	112	249	195	317	96	328	701	848
69.1814	0	437	195	172	300	243	339	182	109	245	197	316	95	329	707	846
69.3043	0	435	199	173	299	246	342	183	109	246	197	318	95	331	712	849
69.4272	0	438	190	178	295	245	340	181	109	246	196	314	98	326	702	842
69.5501	0	442	185	167	291	235	331	178	110	246	196	312	100	325	696	843
69.673	0	429	186	167	290	235	330	178	110	246	195	311	96	323	695	841
69.7958	0	427	189	168	292	234	332	180	108	244	195	311	95	326	700	844
69.9187	0	433	194	170	292	236	337	181	108	244	197	311	94	328	704	840
70.0416	0	439	196	171	293	240	344	184	103	239	198	311	95	330	708	848
70.1645	0	424	184	172	288	236	333	178	110	245	195	306	98	324	695	837
70.2874	0	420	182	165	287	228	327	174	110	243	194	303	97	323	692	839
70.4102	0	426	183	165	287	229	328	175	109	243	193	302	95	323	690	829
70.5331	0	430	184	164	286	229	331	175	107	241	193	302	95	324	693	839
70.656	0	417	188	168	288	232	338	178	102	237	193	303	94	326	698	833
70.7789	0	415	192	168	289	232	344	178	98	234	194	303	94	329	704	839
70.9018	0	414	183	173	284	234	340	175	104	238	192	299	98	324	692	826
71.0246	0	423	180	162	283	224	329	172	108	241	190	297	95	322	685	837
71.1475	0	410	181	166	282	226	329	173	107	243	191	296	93	322	687	829
71.2704	0	406	183	164	282	225	332	175	104	238	191	295	94	323	690	832
71.3933	0	408	188	167	284	226	341	176	97	232	193	297	94	326	696	827
71.5162	0	414	192	169	286	230	345	178	97	233	194	297	93	328	701	835
71.639	0	406	183	173	282	231	341	176	102	236	191	292	94	324	689	824
71.7619	0	401	182	162	281	224	328	174	106	241	190	290	94	322	684	825
71.8848	0	401	182	165	282	223	331	175	105	239	191	289	94	323	686	822
72.0077	0	402	184	165	283	223	337	175	99	235	192	290	93	324	691	826
72.1306	0	401	189	168	284	228	344	176	96	232	193	292	93	328	698	822
72.2534	0	402	194	170	284	231	347	178	97	233	194	292	92	331	703	825
72.3763	0	399	183	174	282	230	341	176	101	235	192	288	94	325	686	823
72.4992	0	405	180	163	278	222	328	171	105	240	190	285	94	321	682	821
72.6221	0	403	180	164	280	223	329	172	105	240	189	285	93	322	682	820
72.745	0	401	183	164	282	220	340	174	95	230	190	285	93	324	687	817
72.8678	0	396	188	167	283	224	344	175	95	231	193	287	93	327	694	820
72.9907	0	399	193	168	285	229	347	178	96	233	193	288	92	331	699	818
73.1136	0	394	181	171	282	227	340	173	100	235	191	284	94	324	682	817
73.2365	0	398	178	162	278	219	329	172	105	240	188	281	93	321	679	813
73.3594	0	392	178	163	279	218	334	173	100	235	189	282	94	320	680	813
73.4822	0	393	181	163	278	220	340	174	95	230	190	282	94	322	683	816
73.6051	0	390	187	167	281	224	342	176	94	231	191	284	93	326	690	816
73.728	0	392	190	167	283	229	346	173	95	233	189	287	93	331	693	814
73.8509	0	390	177	169	280	225	339	169	101	236	186	284	94	323	676	813
73.9738	0	390	177	163	279	221	331	169	103	238	185	282	94	322	676	790
74.0966	0	387	177	163	277	222	340	169	94	229	185	282	94	323	677	769
74.2195	0	394	182	164	280	224	341	171	95	231	187	283	93	325	683	792
74.3424	0	388	186	167	282	226	344	175	94	232	190	285	93	328	689	810
74.4653	0	389	187	172	283	230	348	175	95	231	190	285	94	329	689	812
74.5882	0	384	176	163	279	222	330	171	105	240	187	281	94	323	674	811
74.711	0	385	178	162	280	221	333	171	99	235	187	281	94	322	678	802
74.8339	0	386	180	162	280	220	334	173	99	235	187	282	95	323	680	812
74.9568	0	387	184	165	281	221	342	174	95	230	189	283	94	325	685	807
75.0797	0	386	189	166	283	226	344	175	95	231	190	285	93	329	691	815
75.2026	0	386	183	171	283	230	344	175	97	232	190	284	93	326	684	809
75.3254	0	391	176	161	279	219	327	170	104	239	186	279	94	320	672	803
75.4483	0	386	177	161	278	219	326	169	104	238	186	280	94	320	674	797
75.5712	0	384	178	161	281	219	331	171	98	235	186	281	94	321	677	808
75.6941	0	386	183	163	281	222	339	173	94	229	189	283	93	323	684	806
75.817	0	387	188	165	284	226	343	174	94	230	189	285	93	327	690	766
75.9398	0	385	180	170	279	226	336	172	99	234	188	282	97	323	674	805
76.0627	0	384	174	160	277	219	324	166	104	237	183	280	95	319	670	806
76.1856	0	386	176	161	277	220	327	167	100	234	184	282	94	320	672	805
76.3085	0	386	178	161	279	221	331	167	97	231	184	282	94	321	675	809
76.4314	0	388	183	163	282	223	337	169	94	229	184	285	94	323	682	812
76.5542	0	388	187	165	285	227	340	173	94	229	186	288	94	326	687	813
76.6771	0	387	179	170	280	228	335	170	99	234	186	284	94	323	675	812
76.8	0	391	177	160	282	222	326	167	102	237	184	283	95	321	673	811
76.9229	0	389	178	163	281	222	328	169	100	235	184	285	94	320	675	811
77.0458	0	389	181	162	283	224	336	168	93	228	185	286	94	323	679	809
77.1686	0	392	186	164	284	226	338	173	94	229	188	289	93	325	685	809
77.2915	0	396	189	168	287	232	342	173	94	230	188	289	93	327	688	806
77.4144	0	392	177	164	283	225	330	168	101	234	184	285	94	320	674	813
77.5373	0	392	179	161	283	222	325	169	102	235	185	286	94	320	676	811
77.6602	0	394	181	162	284	222	328	169	101	234	187	286	94	321	677	812
77.783	0	397	186	162	288	224	336	171	93	227	187	288	93	324	684	816
77.9059	0	398	190	166	287	228	339	173	94	229	189	289	92	326	691	819
78.0288	0	398	188	169	289	230	343	174	94	229	190	288	93	326	688	811
78.1517	0	397	177	161	282	221	324	171	103	236	187	285	94	320	673	814
78.2746	0	398	179	158	282	220	323	168	102	233	185	285	93	320	674	811
78.3974	0	397	181	160	283	220	325	170	99	233	185	286	93	321	677	817
78.5203	0	399	184	161	286	220	334	170	93	227	187	287	92	323	683	811
78.6432	0	400	189	163	285	225	337	174	94	227	189	289	93	326	689	822
78.7661	0	398	185	168	283	229	338	171	95	228	187	287	94	323	681	814
78.889	0	397	177	159	280	220	321	167	103	234	184	284	93	318	672	814
79.0118	0	398	178	159	282	220	322	167	100	233	184	283	94	319	673	806
79.1347	0	399	180	160	282	220	327	169	95	229	185	285	94	320	677	815
79.2576	0	401	184	161	284	223	334	170	93	226	185	287	93	322	684	811
79.3805	0	400	190	164	287	226	336	171	93	227	187	288	93	326	688	819
79.5034	0	402	183	168	283	227	331	168	98	231	186	286	94	322	678	813
79.6262	0	408	179	158	281	220	321	168	100	233	185	283	94	319	675	816
79.7491	0	402	181	162	283	220	325	169	99	233	184	285	94	320	677	812
79.872	0	401	183	161	283	221	329	169	97	229	185	287	93	321	683	818
79.9949	0	404	189	164	286	224	336	173	93	227	188	289	93	325	689	818
80.1178	0	407	191	169	287	229	339	173	93	227	188	290	93	326	690	822
80.2406	0	404	180	163	286	222	327	169	98	231	185	287	94	319	677	821
80.3635	0	405	182	161	284	223	325	169	100	233	186	286	93	321	680	818
80.4864	0	407	185	162	287	222	329	171	96	229	186	289	93	323	682	817
80.6093	0	410	189	164	288	225	335	172	93	227	187	291	94	326	690	816
80.7322	0	409	194	165	290	230	339	174	94	229	188	293	93	328	696	814
80.855	0	411	186	170	288	230	333	172	98	231	187	290	95	324	683	812
80.9779	0	406	181	160	287	221	320	169	103	235	186	287	94	321	677	815
81.1008	0	411	183	162	286	222	324	170	99	231	186	289	94	322	678	810
81.2237	0	408	187	162	289	221	328	170	96	230	185	290	93	325	684	820
81.3466	0	410	192	164	292	225	334	173	93	228	188	293	93	327	691	820
81.4694	0	413	193	169	293	232	338	173	94	228	188	293	93	327	690	823
81.5923	0	411	181	161	287	222	321	170	103	236	186	290	94	322	677	821
81.7152	0	411	183	160	290	222	321	168	101	233	186	291	95	323	678	824
81.8381	0	416	186	161	290	221	324	170	99	233	187	293	94	324	682	822
81.961	0	412	190	162	292	225	332	173	93	227	188	295	94	325	687	830
82.0838	0	415	195	164	294	228	335	173	93	228	189	296	93	328	695	828
82.2067	0	415	190	169	293	230	333	173	97	230	187	295	95	326	687	832
82.3296	0	414	185	160	289	223	319	170	103	236	187	294	94	324	681	822
82.4525	0	416	187	163	291	225	325	172	100	233	188	296	94	325	685	831
82.5754	0	418	188	162	294	225	324	172	100	233	188	296	94	327	687	830
82.6982	0	419	194	165	293	228	333	175	94	228	189	299	94	329	694	835
82.8211	0	420	197	169	296	233	338	175	94	229	190	299	93	330	697	825
82.944	0	426	186	164	294	226	323	171	102	235	189	297	94	326	683	836
83.0669	0	421	189	162	295	224	324	173	101	233	188	297	94	327	687	832
83.1898	0	419	190	164	295	226	326	173	100	234	190	298	94	326	689	837
83.3126	0	422	194	165	295	228	334	176	94	228	190	299	94	330	695	832
83.4355	0	424	200	167	299	230	337	177	95	229	191	301	93	331	702	841
83.5584	0	421	194	172	295	233	336	174	98	231	191	299	94	329	691	832
83.6813	0	420	187	161	292	225	321	171	105	237	189	297	94	327	684	832
83.8042	0	420	188	163	294	224	324	174	101	233	190	298	94	327	687	831
83.927	0	428	191	163	295	227	325	173	101	233	189	298	94	329	691	838
84.0499	0	429	195	166	296	226	335	175	94	227	190	300	93	330	697	839
84.1728	0	424	198	170	297	233	339	175	94	229	192	300	93	332	700	838
84.2957	0	410	184	165	288	224	323	172	102	234	190	296	94	326	683	832
84.4186	0	409	184	160	287	223	318	169	103	235	189	295	94	325	682	833
84.5414	0	412	185	162	289	221	323	169	100	232	187	296	94	326	684	833
84.6643	0	412	188	163	290	222	327	172	97	230	188	296	94	328	689	833
84.7872	0	409	194	166	292	225	334	175	94	227	189	296	93	331	696	835
84.9101	0	409	191	170	289	230	337	173	94	227	190	296	93	330	691	840
85.033	0	404	181	160	286	221	319	169	103	235	186	293	94	325	679	830
85.1558	0	403	182	160	285	219	320	169	101	234	187	292	94	326	681	827
85.2787	0	404	185	161	286	220	323	169	99	233	187	293	93	326	685	829
85.4016	0	406	189	162	290	222	328	173	96	230	188	294	93	329	691	818
85.5245	0	404	193	164	291	228	335	172	93	227	188	295	93	331	697	830
85.6474	0	408	183	166	287	225	327	170	98	230	188	292	94	326	683	824
85.7702	0	402	183	159	287	221	320	169	100	233	189	291	94	326	683	828
85.8931	0	403	184	162	288	222	323	171	98	232	189	292	94	326	685	825
86.016	0	404	188	162	290	223	331	174	92	225	190	293	93	328	692	831
86.1389	0	405	193	163	291	224	334	176	93	227	192	294	93	330	698	823
86.2618	0	410	190	167	291	229	337	176	93	227	191	293	93	330	691	833
86.3846	0	406	181	158	286	219	318	170	102	234	189	290	94	325	680	825
86.5075	0	404	182	160	287	220	322	172	99	230	190	290	93	326	684	831
86.6304	0	404	184	159	290	221	322	173	99	230	191	290	93	327	687	818
86.7533	0	405	190	162	291	223	331	175	93	225	191	293	92	329	693	832
86.8762	0	406	193	165	291	231	335	175	93	225	191	294	92	330	698	826
86.999	0	401	180	164	286	224	325	172	97	228	189	289	94	325	680	829
87.1219	0	402	179	157	284	218	316	171	102	233	189	289	94	325	678	824
87.2448	0	410	181	158	286	219	318	172	100	231	189	290	94	324	680	830
87.3677	0	403	184	158	288	219	325	172	95	226	189	290	93	327	686	821
87.4906	0	403	190	161	291	223	330	175	93	224	191	290	92	330	692	827
87.6134	0	403	188	167	290	228	334	177	92	225	191	291	93	328	689	828
87.7363	0	399	179	157	286	218	316	171	102	232	188	287	94	323	676	825
87.8592	0	397	179	157	286	217	316	171	100	230	189	287	94	323	677	825
87.9821	0	398	180	157	287	217	319	172	99	228	188	287	93	324	679	824
88.105	0	399	185	159	287	219	328	174	91	222	190	288	93	327	685	823
88.2278	0	401	189	159	289	222	332	175	92	224	191	290	93	329	690	821
88.3507	0	398	181	164	286	222	327	171	95	226	189	287	94	325	677	822
88.4736	0	405	178	155	285	217	316	171	100	229	189	285	93	324	676	817
88.5965	0	410	180	159	287	219	320	172	98	228	191	285	94	324	678	818
88.7194	0	400	184	159	288	218	324	174	95	226	190	287	94	327	682	823
88.8422	0	407	189	162	291	221	330	174	93	223	191	288	93	329	688	823
88.9651	0	405	186	165	289	227	334	175	93	223	192	287	93	328	684	819
89.088	0	408	177	157	282	220	315	169	101	232	189	284	93	323	673	818
89.2109	0	397	179	159	285	218	319	170	98	228	188	284	92	325	675	816
89.3338	0	396	180	158	285	219	323	170	95	226	187	285	93	325	678	823
89.4566	0	403	186	161	288	223	328	174	92	222	191	286	92	329	685	819
89.5795	0	411	190	163	289	226	333	176	93	224	191	288	93	331	689	826
89.7024	0	397	178	164	285	223	324	173	97	227	188	283	94	325	672	819
89.8253	0	394	176	157	284	217	314	171	101	230	187	282	94	323	670	819
89.9482	0	396	178	158	286	218	319	172	99	226	188	284	94	325	673	810
90.071	0	401	182	159	287	219	327	172	91	222	189	286	93	326	678	822
90.1939	0	397	188	162	289	223	330	176	92	224	189	288	94	330	685	819
90.3168	0	395	187	167	285	228	335	174	94	223	190	286	93	329	682	822
90.4397	0	395	176	159	285	221	317	169	99	229	185	285	95	325	668	816
90.5626	0	394	177	159	283	223	320	165	98	228	182	288	96	324	669	821
90.6854	0	394	177	160	284	224	327	163	92	223	177	291	97	325	670	815
90.8083	0	394	181	160	285	228	330	164	93	224	175	296	96	328	674	820
90.9312	0	394	185	163	284	235	334	165	92	225	177	297	97	330	679	822
91.0541	0	392	176	165	284	231	327	163	97	229	178	294	98	325	666	817
91.177	0	392	175	159	287	229	321	165	98	229	178	293	98	325	667	822
91.2998	0	391	178	162	288	231	329	164	92	224	180	294	97	324	668	817
91.4227	0	391	181	162	288	234	330	169	92	225	183	294	97	327	676	819
91.5456	1	397	187	165	291	238	334	174	93	226	185	296	96	329	683	818
91.6685	0	395	185	170	290	241	337	171	94	225	185	295	97	328	677	820
91.7914	0	398	175	160	286	228	318	170	104	233	185	290	97	324	665	814
91.9142	0	395	176	160	286	230	322	172	99	230	186	291	95	326	669	816
92.0371	0	395	180	162	291	229	325	171	96	227	187	293	97	326	672	821
92.16	0	394	185	164	293	232	331	175	93	225	187	294	96	328	678	819
92.2829	0	402	189	166	294	236	335	175	93	226	189	295	95	331	685	820
92.4058	0	395	176	165	290	230	326	173	99	228	187	292	96	326	668	818
92.5286	0	397	176	159	289	228	316	171	104	233	186	291	95	323	667	814
92.6515	0	395	178	160	290	228	320	172	100	229	187	292	96	325	669	820
92.7744	0	397	182	160	293	228	325	173	97	227	189	293	95	326	675	815
92.8973	0	398	185	163	293	230	332	176	94	225	190	294	95	328	681	824
93.0202	0	399	184	166	293	235	335	177	94	225	190	295	95	328	678	815
93.143	0	397	176	159	290	226	316	175	104	233	189	292	95	324	668	817
93.2659	0	398	179	160	291	224	320	175	100	230	190	293	96	326	671	808
93.3888	0	401	181	159	293	226	321	176	100	230	190	294	94	326	674	820
93.5117	0	402	186	162	294	230	331	177	94	225	191	296	94	328	681	816
93.6346	0	403	190	165	297	234	334	180	94	226	193	295	94	330	685	822
93.7574	0	402	179	163	291	227	325	175	98	229	193	294	95	326	670	817
93.8803	0	410	179	158	292	226	319	176	102	231	191	294	94	326	672	821
94.0032	0	403	181	160	295	226	321	175	100	230	192	295	94	326	676	822
94.1261	0	403	185	160	297	227	326	179	98	228	194	295	94	329	682	819
94.249	0	407	190	163	297	232	334	180	95	225	195	296	94	331	689	822
94.3718	0	407	185	168	295	234	332	180	98	227	194	295	94	328	679	822
94.4947	0	404	177	158	293	224	316	175	104	232	192	294	94	325	670	820
94.6176	0	404	178	158	292	225	319	176	100	230	192	294	94	325	672	815
94.7405	0	405	181	158	294	224	319	177	100	230	192	295	94	326	676	817
94.8634	0	408	185	161	296	227	326	178	99	227	193	297	94	328	683	817
94.9862	0	407	188	165	297	233	333	180	96	225	193	298	94	330	684	822
95.1091	0	404	176	159	292	225	317	176	102	231	192	295	95	324	670	818
95.232	0	406	177	157	294	223	316	174	102	231	192	295	95	325	671	821
95.3549	0	407	178	158	294	223	318	175	101	229	191	296	95	325	674	825
95.4778	0	407	182	159	294	225	320	177	100	232	192	297	94	327	680	825
95.6006	0	407	186	160	297	227	330	178	94	226	193	299	93	328	686	822
95.7235	0	410	180	164	292	229	327	178	97	227	194	296	95	324	675	822
95.8464	0	405	176	156	292	223	314	176	103	231	190	297	95	324	674	821
95.9693	0	406	179	158	293	224	318	176	99	229	190	297	94	325	676	827
96.0922	0	407	181	159	294	225	319	179	101	231	193	298	95	326	682	821
96.215	0	420	186	160	298	227	329	178	94	226	194	300	93	328	689	827
96.3379	0	414	186	164	295	233	332	178	95	224	193	299	94	328	685	822
96.4608	0	405	176	156	291	222	314	176	103	232	192	297	95	324	673	826
96.5837	0	407	179	156	293	224	317	177	99	229	193	296	94	324	676	822
96.7066	0	420	181	158	293	224	319	177	99	229	193	297	93	325	681	827
96.8294	0	409	184	159	298	225	324	179	97	227	191	301	94	327	687	824
96.9523	0	408	189	162	297	229	332	180	95	225	193	302	94	329	691	829
97.0752	0	407	178	161	292	225	318	177	103	230	192	299	95	323	675	821
97.1981	0	406	177	156	292	221	312	175	103	231	191	299	95	323	676	826
97.321	0	405	178	157	293	222	316	175	99	228	188	300	95	322	678	828
97.4438	0	406	182	158	296	224	318	172	100	229	186	303	97	326	682	830
97.5667	0	410	186	161	296	227	324	174	96	227	188	303	95	327	687	828
97.6896	0	410	183	165	294	232	327	174	96	227	188	304	96	326	680	827
97.8125	0	404	174	157	290	222	311	169	102	231	185	301	97	323	671	830
97.9354	0	410	176	157	290	223	314	169	99	228	186	302	97	324	673	827
98.0582	0	405	177	158	293	223	316	171	99	229	187	302	97	324	676	825
98.1811	0	408	181	159	294	226	318	172	99	231	187	304	97	326	681	835
98.304	0	405	185	161	294	230	328	175	93	225	189	305	95	329	688	834
98.4269	0	404	177	162	291	226	317	172	101	231	188	301	97	325	674	828
98.5498	0	404	176	157	291	222	312	171	101	231	189	302	97	325	676	831
98.6726	0	406	178	159	292	225	316	173	99	230	189	301	97	326	677	829
98.7955	0	406	181	160	296	226	318	175	99	231	188	304	97	328	685	836
98.9184	0	407	186	162	298	228	328	178	94	226	191	304	96	330	690	833
99.0413	0	407	183	166	296	231	327	176	96	228	192	303	96	328	685	839
99.1642	0	406	177	158	294	224	313	174	101	231	189	301	96	326	679	832
99.287	0	405	178	160	293	225	317	175	100	231	190	302	97	326	680	838
99.4099	0	407	181	160	296	224	317	177	99	231	192	303	96	328	685	834
99.5328	0	413	186	163	298	228	323	178	98	229	193	303	95	330	694	840
99.6557	0	407	188	168	300	233	331	180	94	226	194	304	95	331	695	832
99.7786	0	404	177	161	295	224	317	176	102	232	192	300	94	328	680	836
99.9014	0	405	177	158	296	221	313	175	102	232	193	301	95	328	682	831
100.024	0	414	179	160	297	224	316	177	100	230	193	302	95	328	685	835
100.147	0	406	184	161	298	226	318	178	100	231	193	302	94	330	692	830
100.27	0	406	188	162	300	228	328	181	95	226	194	303	94	333	700	835
100.393	0	407	181	168	296	229	324	179	99	230	194	302	95	329	686	833
100.516	0	413	178	158	295	222	313	179	101	230	193	300	96	328	682	835
100.639	0	406	179	159	297	222	316	178	100	229	193	301	94	328	686	833
100.762	0	405	182	160	298	225	317	178	101	229	194	302	94	329	692	835
100.884	0	407	187	161	301	226	323	183	98	228	195	303	93	332	699	835
101.007	0	410	190	167	301	232	331	183	95	226	196	304	94	333	700	835
101.13	0	405	179	160	296	225	316	179	103	232	193	301	95	329	686	836
101.253	0	412	181	159	298	224	316	179	100	229	196	302	94	330	690	833
101.376	0	405	182	161	300	225	318	181	100	231	196	302	93	330	695	833
101.499	0	409	186	162	301	227	320	182	101	231	196	304	94	331	701	838
101.622	0	407	191	164	303	231	330	185	95	226	197	306	93	334	708	839
101.745	0	408	185	169	301	232	328	183	97	228	198	304	94	331	699	833
101.868	0	409	182	160	301	226	317	183	103	232	198	305	94	330	697	837
101.99	0	411	185	164	300	226	320	182	100	231	197	305	94	330	701	837
102.113	0	411	187	164	303	229	321	184	101	231	199	307	94	333	706	845
102.236	0	412	192	166	304	231	331	186	95	227	201	308	93	335	712	839
102.359	0	413	192	172	306	237	335	187	96	227	199	308	94	336	710	847
102.482	0	414	182	163	302	228	317	182	104	235	198	306	94	333	697	839
102.605	0	412	184	163	304	228	319	183	101	232	197	306	94	333	701	847
102.728	0	415	186	165	303	229	320	184	101	232	199	308	95	334	705	842
102.851	0	416	190	166	305	231	324	186	102	233	200	309	95	336	711	852
102.973	0	417	195	167	306	236	333	188	96	227	201	311	94	337	717	845
103.096	0	414	184	169	303	231	322	183	102	234	199	308	95	333	702	842
103.219	0	415	184	163	301	227	317	184	102	233	200	307	94	333	701	844
103.342	0	423	186	164	304	229	319	185	101	233	200	309	94	332	705	850
103.465	0	417	190	165	306	228	321	186	101	233	201	309	94	335	711	850
103.588	0	418	195	167	308	232	328	189	98	231	202	311	93	336	717	848
103.711	0	418	195	172	306	239	331	187	98	231	202	310	93	336	714	849
103.834	0	420	186	163	305	228	317	184	104	235	201	307	94	332	703	844
103.956	0	418	187	164	305	229	321	186	100	232	201	308	94	333	705	847
104.079	0	423	190	164	305	229	322	186	101	232	202	308	94	334	708	847
104.202	0	420	194	167	306	231	324	189	102	234	203	309	92	336	715	846
104.325	0	423	198	170	309	236	335	190	96	229	203	310	93	337	719	852
104.448	0	418	187	169	304	230	323	184	103	235	202	307	95	334	703	848
104.571	0	422	188	164	303	228	319	187	103	235	203	305	93	334	706	843
104.694	0	417	189	166	302	229	323	186	102	232	202	305	93	334	708	847
104.817	0	417	193	165	306	231	324	187	101	233	202	304	93	336	713	844
104.94	0	417	198	168	305	234	334	188	95	228	203	305	92	338	719	851
105.062	0	412	192	173	304	233	331	187	101	232	204	302	96	335	711	838
105.185	0	417	183	161	299	224	317	185	103	235	202	301	94	332	700	843
105.308	0	411	187	164	298	226	321	183	100	230	201	300	93	334	702	841
105.431	0	408	190	164	301	226	322	186	100	231	202	299	93	334	706	845
105.554	0	411	195	166	303	227	332	188	93	226	203	299	92	336	712	842
105.677	0	416	195	171	301	233	335	189	95	227	203	299	93	336	712	850
105.8	0	405	183	162	295	224	318	182	102	233	199	295	97	332	697	836
105.923	0	403	184	161	294	221	315	181	103	233	200	293	93	332	695	840
106.045	0	402	184	163	296	220	320	182	99	230	200	294	93	332	698	835
106.168	0	402	190	163	295	222	325	185	96	228	201	293	92	334	703	839
106.291	0	400	193	164	299	225	332	188	93	225	201	294	91	336	710	842
106.414	0	397	185	170	295	228	328	184	98	228	201	291	93	332	697	833
106.537	0	396	181	159	290	218	314	180	101	232	200	288	92	330	691	832
106.66	0	396	182	160	291	218	319	181	98	229	199	287	92	331	692	837
106.783	0	393	185	161	293	217	322	183	94	226	199	289	92	332	697	831
106.906	0	392	190	163	293	221	328	185	92	223	201	289	92	334	704	830
107.028	0	393	190	168	295	226	332	185	92	224	201	289	92	335	703	831
107.151	0	391	179	160	291	217	316	179	101	232	199	287	93	331	688	832
107.274	0	389	181	161	291	217	316	179	99	230	198	286	92	330	692	831
107.397	0	394	181	161	289	217	322	180	94	226	199	286	92	332	693	824
107.52	0	388	187	161	293	219	327	183	90	222	199	287	91	333	699	830
107.643	0	391	192	162	294	222	330	183	91	224	200	287	92	336	705	828
107.766	0	386	181	167	290	222	324	181	95	227	198	284	91	332	691	831
107.889	0	386	179	158	288	216	316	180	98	230	199	284	92	332	688	818
108.012	0	391	181	160	290	216	319	179	96	228	198	283	92	332	691	829
108.134	0	386	185	162	290	216	326	182	90	222	198	284	91	334	696	823
108.257	0	384	189	164	292	219	329	183	90	223	199	285	91	335	703	823
108.38	0	385	188	169	292	224	333	184	90	223	199	285	92	335	699	816
108.503	0	389	176	159	288	214	314	178	99	229	197	281	91	331	684	827
108.626	0	383	178	158	287	215	314	178	97	229	197	282	92	331	688	815
108.749	0	381	180	159	289	214	321	178	92	224	196	282	91	332	689	817
108.872	0	381	185	161	290	216	326	181	89	221	198	282	91	334	697	825
108.995	0	384	190	163	292	222	330	183	89	222	199	284	90	336	702	827
109.117	0	381	177	162	288	216	321	180	94	224	196	281	92	331	684	825
109.24	0	385	176	156	286	212	312	177	97	227	196	280	92	329	684	819
109.363	0	379	177	158	285	214	318	177	92	222	196	280	91	329	685	818
109.486	0	381	181	157	287	214	323	180	89	220	196	282	91	332	691	825
109.609	0	381	186	161	290	216	327	181	89	220	196	283	91	335	697	824
109.732	0	380	184	165	288	221	329	181	90	222	196	282	92	334	694	822
109.855	0	379	175	157	286	213	311	176	98	230	194	279	92	329	683	799
109.978	0	379	177	157	287	213	318	176	92	223	193	280	92	330	686	817
110.1	0	377	179	159	287	213	323	177	89	220	195	281	92	331	688	822
110.223	0	379	183	160	289	215	325	179	89	221	197	282	91	333	696	816
110.346	0	381	187	164	288	221	329	182	90	222	196	283	92	335	700	818
110.469	0	378	176	161	287	216	320	179	94	225	194	281	92	332	685	820
110.592	0	379	177	157	284	213	316	177	95	226	194	282	91	332	686	826
110.715	0	380	178	160	285	214	323	178	89	220	194	282	91	332	688	814
110.838	0	380	183	160	288	216	325	181	89	221	195	282	92	333	695	824
110.961	0	384	188	161	291	221	328	181	90	222	197	285	91	336	702	826
111.084	0	380	181	167	288	221	325	180	93	224	195	281	92	332	689	821
111.206	0	380	176	157	287	213	311	176	99	229	194	279	92	329	684	823
111.329	0	380	178	157	285	212	315	177	95	226	194	281	92	331	686	822
111.452	0	380	180	158	285	216	322	178	89	220	194	282	92	331	690	827
111.575	0	379	186	161	289	217	326	181	90	221	197	284	91	333	697	823
111.698	0	381	184	165	288	222	329	182	90	222	197	283	92	332	694	823
111.821	0	378	174	156	284	213	310	178	99	228	195	280	92	328	681	825
111.944	0	380	176	156	284	212	311	178	96	227	193	279	92	328	684	820
112.067	0	386	178	157	287	212	316	179	93	222	195	281	91	329	688	819
112.189	0	382	182	159	286	214	323	181	90	220	196	282	91	330	695	822
112.312	0	384	186	162	287	221	326	180	90	221	196	284	90	332	699	826
112.435	0	381	175	159	286	214	317	179	94	224	195	280	93	328	683	823
112.558	0	381	176	155	285	213	312	178	95	224	194	280	92	327	684	820
112.681	0	382	177	157	285	213	312	178	95	225	195	281	92	328	686	822
112.804	0	385	181	157	289	215	318	178	93	223	195	283	92	329	692	818
112.927	0	383	185	159	289	217	324	182	90	220	196	284	91	332	699	828
113.05	0	384	178	164	288	220	320	179	93	223	195	282	92	328	686	819
113.172	0	385	175	154	285	213	309	178	97	226	194	282	92	327	684	830
113.295	0	385	178	158	286	213	313	177	96	225	195	283	92	328	686	824
113.418	0	384	180	158	286	214	317	178	93	222	195	284	92	330	692	829
113.541	0	387	186	160	287	220	323	179	90	221	197	285	92	332	700	824
113.664	0	386	181	164	290	223	322	181	94	224	197	284	92	330	692	833
113.787	0	386	173	155	286	211	307	176	99	227	192	282	92	327	682	828
113.91	0	385	175	156	284	212	311	176	95	224	193	283	92	327	684	827
114.033	0	386	178	155	285	214	311	179	96	224	195	283	92	328	688	827
114.156	0	388	182	159	287	215	320	180	90	220	195	285	92	329	694	830
114.278	0	386	184	164	288	221	323	181	89	220	195	285	92	330	695	832
114.401	0	382	172	156	283	213	306	176	99	228	192	281	93	326	680	827
114.524	0	386	173	154	285	212	306	176	97	225	192	281	93	325	681	821
114.647	0	388	175	156	283	212	308	177	95	224	193	282	92	325	684	823
114.77	0	388	178	155	284	215	314	176	92	221	193	283	92	327	689	828
114.893	0	388	181	156	286	218	320	179	89	219	194	284	92	330	694	828
115.016	0	393	173	158	283	214	313	177	94	223	193	281	94	325	680	826
115.139	0	395	173	154	281	213	307	175	96	223	192	281	92	325	680	830
115.261	0	394	174	156	283	211	308	175	95	223	192	281	93	326	682	828
115.384	0	392	178	156	284	213	313	177	92	221	194	282	92	328	688	825
115.507	0	387	182	157	284	218	319	177	90	219	195	284	91	329	694	829
115.63	0	387	175	162	285	219	317	176	93	220	193	282	93	325	682	824
115.753	0	382	171	153	281	211	306	175	96	224	192	279	93	323	678	828
115.876	0	380	172	155	282	212	307	174	95	223	192	278	92	324	681	817
115.999	0	383	175	156	282	213	308	177	95	223	193	280	91	326	685	829
116.122	0	386	180	157	283	216	319	177	90	219	194	282	91	327	692	829
116.244	0	383	177	162	282	220	321	176	90	218	194	280	92	327	686	831
116.367	0	389	168	153	277	212	304	172	98	225	191	275	92	322	674	822
116.49	0	394	171	154	280	211	304	176	96	223	191	276	92	322	676	827
116.613	0	388	171	154	280	210	307	174	95	222	190	276	92	323	679	815
116.736	0	379	176	155	280	212	316	177	89	217	192	278	92	325	686	826
116.859	0	380	179	161	282	217	321	177	89	218	194	279	92	327	687	824
116.982	0	385	168	153	279	210	306	174	96	223	190	274	92	320	673	823
117.105	0	377	168	151	280	209	304	172	95	222	189	273	91	321	675	819
117.228	0	376	170	153	278	209	305	174	94	220	190	274	92	320	676	818
117.35	0	375	174	154	280	210	315	176	88	215	191	276	91	323	682	821
117.473	0	378	179	155	281	215	319	175	88	217	193	276	90	326	689	826
117.596	0	375	170	160	279	215	314	176	92	218	190	274	91	322	677	821
117.719	11	380	168	151	280	209	304	175	95	223	189	272	91	320	674	819
117.842	0	373	170	155	280	209	307	175	94	221	190	272	91	321	677	821
117.965	0	375	174	154	279	211	315	177	87	216	190	274	91	323	683	826
118.088	0	376	179	156	280	215	318	175	89	217	192	276	90	326	689	823
118.211	0	374	173	161	281	217	320	177	88	217	192	274	92	324	681	817
118.333	0	372	167	153	279	209	304	173	95	221	189	271	91	320	674	820
118.456	0	373	170	153	280	210	311	174	91	216	188	272	91	321	677	822
118.579	0	372	172	154	281	210	314	176	87	215	189	274	91	323	681	820
118.702	0	372	177	157	282	215	317	175	89	216	192	275	90	325	687	819
118.825	0	373	177	161	282	219	323	177	89	216	193	276	91	326	686	819
118.948	0	372	166	154	277	211	304	174	97	223	188	271	91	319	671	817
119.071	0	369	168	153	280	209	305	173	94	219	187	270	91	319	673	817
119.194	0	368	168	154	280	209	307	176	94	219	189	272	91	320	677	810
119.316	0	371	174	154	281	214	315	174	88	214	191	274	91	323	684	818
119.439	0	374	178	156	283	219	320	177	88	215	191	277	90	325	690	818
119.562	0	369	167	157	279	215	311	174	93	218	189	272	92	319	674	819
119.685	0	371	166	152	279	211	304	175	95	220	188	271	91	318	672	813
119.808	0	371	169	154	282	211	310	174	91	216	190	272	91	319	675	818
119.931	0	372	171	154	281	213	313	176	88	213	189	273	90	321	681	810
120.054	0	373	177	156	281	219	317	175	89	215	192	276	90	324	687	820
120.177	0	372	173	161	282	221	321	178	89	215	193	275	91	322	683	815
120.3	0	373	167	153	281	211	307	177	95	219	190	273	91	318	674	819
120.422	0	373	169	155	283	214	309	176	95	221	189	275	91	319	678	816
120.545	0	372	172	155	283	214	315	178	89	214	191	275	91	320	681	817
120.668	0	374	177	156	284	218	319	179	89	216	194	277	90	324	687	822
120.791	0	377	180	162	284	223	323	178	90	217	194	279	91	325	689	826
120.914	0	374	168	156	284	215	314	177	93	219	190	275	92	318	675	819
121.037	0	375	172	154	286	215	309	176	96	221	192	275	92	320	679	819
121.16	0	375	172	157	286	216	316	180	90	216	193	278	91	320	683	818
121.283	0	379	178	157	286	221	319	180	90	216	193	278	91	323	690	825
121.405	0	380	183	157	287	225	323	181	91	217	196	283	90	326	697	825
121.528	0	378	173	164	287	223	319	179	94	220	194	278	92	321	681	819
121.651	0	379	170	154	286	217	308	178	98	222	192	277	91	318	677	820
121.774	0	379	172	157	287	217	311	179	96	221	192	278	92	320	682	817
121.897	0	380	175	157	289	217	315	180	94	220	192	280	92	321	687	823
122.02	0	382	181	159	288	223	321	180	91	217	196	283	91	324	694	821
122.143	0	381	181	163	289	228	325	183	92	218	196	282	91	324	693	826
122.266	0	381	169	155	288	218	307	178	100	224	192	279	92	317	678	817
122.388	0	380	172	155	289	216	310	180	97	222	192	279	91	319	681	823
122.511	0	382	174	156	288	219	311	181	98	223	193	281	91	320	685	813
122.634	0	384	178	157	291	221	321	181	92	218	195	282	90	323	692	825
122.757	0	386	185	160	290	227	324	182	93	218	196	285	90	325	699	820
122.88	0	384	178	166	289	227	322	182	96	221	196	283	92	323	688	827
123.003	0	384	174	155	289	219	310	181	100	224	193	281	92	320	683	814
123.126	0	387	175	158	291	221	313	182	98	223	195	283	92	321	685	825
123.249	0	387	178	158	294	220	321	182	92	217	194	284	91	322	691	822
123.372	0	386	185	161	293	225	324	183	93	220	196	286	91	325	698	826
123.494	0	389	186	166	291	232	328	184	93	220	197	287	91	325	700	827
123.617	0	389	176	161	292	223	315	183	100	226	196	284	91	321	685	828
123.74	0	389	177	158	292	223	314	183	99	225	195	284	92	322	690	824
123.863	0	389	179	160	295	223	316	185	99	226	196	286	91	323	692	824
123.986	0	391	184	162	295	226	325	186	93	220	198	286	91	326	700	828
124.109	0	394	189	161	295	233	329	188	94	221	200	289	91	328	707	830
124.232	0	392	179	168	295	229	321	186	100	224	197	286	92	323	690	828
124.355	0	391	178	158	295	221	313	185	100	226	197	285	92	322	690	827
124.477	0	390	179	161	295	224	316	185	99	225	197	288	92	322	692	822
124.6	0	396	184	162	295	228	325	185	93	220	196	291	93	322	698	827
124.723	0	395	189	163	298	232	327	187	94	222	195	293	92	326	705	832
124.846	0	394	183	170	296	232	327	186	98	223	196	291	93	323	694	828
124.969	0	395	176	158	293	224	311	183	103	227	194	288	94	319	685	830
125.092	0	395	177	160	295	223	313	183	101	226	194	288	93	320	688	833
125.215	0	395	180	161	296	224	315	185	99	226	195	288	94	322	692	833
125.338	0	396	185	161	296	227	325	187	93	220	197	291	92	324	698	831
125.46	0	396	185	167	296	233	329	187	94	221	197	289	93	324	696	837
125.583	0	396	174	158	293	222	310	181	103	227	194	287	94	319	682	827
125.706	0	393	175	158	292	223	311	184	100	226	194	287	93	319	685	834
125.829	0	395	177	159	294	224	314	184	99	225	195	288	93	319	687	825
125.952	0	398	182	159	297	225	323	186	93	220	197	289	92	320	693	838
126.075	0	399	185	161	298	229	325	187	93	221	197	290	92	323	699	830
126.198	0	394	175	163	293	227	314	182	101	227	195	287	94	319	683	831
126.321	0	397	176	158	293	223	310	183	101	225	195	287	92	319	687	827
126.444	0	405	176	158	295	223	314	184	100	225	196	288	93	319	688	836
126.566	0	398	181	159	295	225	318	184	97	223	196	289	92	321	694	830
126.689	0	398	186	161	296	233	324	183	94	220	197	290	92	324	700	834
126.812	0	400	179	166	297	230	322	187	97	223	197	289	93	321	688	830
126.935	0	398	176	157	296	224	310	183	100	226	195	287	93	319	684	833
127.058	0	399	177	159	297	224	313	183	99	224	195	288	93	320	688	834
127.181	0	398	180	159	297	226	317	184	97	222	196	289	92	322	693	832
127.304	0	400	185	162	297	229	324	186	95	220	198	291	92	324	699	829
127.427	0	401	184	165	299	234	327	187	94	220	198	290	92	323	696	831
127.549	0	397	173	158	293	223	309	184	103	227	194	287	93	319	684	830
127.672	0	396	174	157	295	224	307	185	103	228	196	287	93	320	686	830
127.795	0	398	175	158	296	225	311	184	100	224	197	289	92	321	689	829
127.918	0	401	181	158	296	226	317	186	96	221	198	290	91	322	696	833
128.041	0	398	184	161	299	230	324	188	94	220	198	290	92	325	700	832
128.164	0	396	174	162	292	227	312	184	102	225	196	287	93	320	684	827
128.287	0	397	171	155	291	222	307	183	100	224	196	286	92	318	682	829
128.41	0	396	173	157	294	222	310	184	99	222	195	286	92	319	685	825
128.532	0	397	176	157	294	223	311	184	99	223	196	286	92	322	690	831
128.655	0	395	181	159	295	226	320	188	93	218	198	287	92	323	696	828
128.778	0	396	179	163	295	230	324	185	94	218	198	286	92	321	692	830
128.901	0	395	170	155	291	221	306	183	102	226	195	282	92	318	681	826
129.024	0	392	172	156	290	221	310	184	99	222	195	283	92	319	684	829
129.147	0	392	172	156	290	222	310	185	98	223	197	284	91	319	687	818
129.27	0	392	176	158	292	223	319	187	93	217	198	284	92	322	693	830
129.393	0	393	179	160	294	229	324	188	93	218	199	285	92	323	696	825
129.516	0	389	169	160	288	223	311	183	100	224	195	279	92	319	679	828
129.638	0	387	168	155	289	219	308	185	100	222	195	278	92	318	680	821
129.761	0	387	170	156	288	220	311	185	99	221	195	277	91	319	683	827
129.884	0	385	174	156	290	222	319	185	93	216	196	279	91	321	688	821
130.007	0	385	180	158	289	224	322	189	93	217	198	280	91	323	695	823
130.13	0	384	172	163	287	227	319	185	96	218	196	276	91	319	682	822
130.253	0	381	165	154	283	216	304	183	102	224	193	272	91	316	674	820
130.376	0	379	166	154	284	217	307	182	98	221	193	271	92	315	676	818
130.499	0	379	170	154	286	216	312	184	94	216	196	271	90	317	680	816
130.621	0	380	174	158	286	221	318	185	92	215	196	273	91	320	687	811
130.744	0	375	174	161	285	227	322	184	92	215	197	271	91	320	686	822
130.867	0	384	164	154	284	216	306	181	100	223	192	266	91	314	669	800
130.99	0	384	164	153	281	214	306	183	98	220	192	266	91	313	672	803
131.113	0	381	167	155	282	215	311	181	93	216	193	266	91	315	674	814
131.236	0	376	172	155	282	217	317	184	90	214	194	268	91	317	681	816
131.359	0	374	175	157	285	223	321	184	92	214	194	269	90	320	686	814
131.482	0	378	166	159	281	218	316	180	94	216	193	264	91	315	671	807
131.604	0	383	165	153	282	214	309	182	97	218	192	264	91	314	671	811
131.727	0	374	167	155	282	215	313	181	93	216	192	264	91	315	673	803
131.85	0	372	170	155	286	216	318	183	91	214	194	266	91	317	679	811
131.973	0	373	176	157	283	222	322	183	90	215	196	267	89	321	686	808
132.096	0	372	169	163	285	220	322	182	90	214	194	264	91	317	674	813
132.219	0	372	164	152	282	214	307	182	98	220	192	262	91	314	670	810
132.342	0	370	166	155	282	217	317	181	89	213	192	262	90	316	673	811
132.465	0	372	170	155	282	216	318	185	90	214	195	263	91	316	678	797
132.588	0	380	175	158	285	219	321	185	90	215	196	265	90	319	685	811
132.71	0	372	172	163	283	226	323	185	91	215	195	264	94	317	674	803
132.833	0	369	164	152	282	213	306	182	100	222	192	260	91	313	666	801
132.956	0	368	165	154	282	214	312	182	93	215	192	261	90	313	670	800
133.079	0	369	167	154	283	214	316	183	90	212	194	262	90	314	674	806
133.202	0	368	173	156	285	217	319	186	90	213	194	263	90	316	681	807
133.325	0	366	172	160	284	224	323	185	90	214	195	264	90	318	679	803
133.448	0	366	162	153	280	212	305	182	99	221	192	260	91	312	666	800
133.571	0	367	165	153	279	213	306	180	97	220	192	259	91	312	668	802
133.693	0	365	166	154	280	213	316	182	90	212	191	260	90	313	670	800
133.816	0	365	171	154	283	214	317	184	90	213	194	262	90	316	677	802
133.939	0	366	174	160	281	222	322	185	91	213	196	264	90	317	679	800
134.062	0	366	162	155	280	214	314	181	93	216	192	260	90	312	664	797
134.185	0	363	165	152	280	212	311	181	93	216	191	260	91	312	668	800
134.308	0	364	167	152	281	213	316	182	90	213	193	261	90	314	670	795
134.431	0	365	172	156	280	218	318	182	89	214	195	262	90	316	677	799
134.554	0	366	175	157	282	224	322	184	90	215	196	265	90	318	683	800
134.676	0	365	164	159	281	216	314	182	95	218	193	260	91	313	667	799
134.799	0	364	164	152	280	213	306	182	98	220	192	260	91	312	668	798
134.922	0	365	167	154	281	215	313	183	93	215	192	261	89	313	670	799
135.045	0	366	171	155	283	214	316	183	91	213	193	262	89	316	676	799
135.168	0	366	175	156	281	222	319	184	91	214	196	265	90	318	683	807
135.291	0	365	168	162	282	219	318	183	94	216	194	262	91	314	670	795
135.414	0	365	162	151	279	212	303	182	99	221	191	260	91	312	664	802
135.537	0	365	165	153	280	213	306	180	96	217	191	261	90	312	667	798
135.66	0	364	168	152	281	213	310	182	91	215	191	263	91	314	672	805
135.782	0	365	172	155	282	217	317	182	90	213	194	264	90	317	679	802
135.905	0	367	171	159	283	220	320	184	91	213	195	265	91	316	676	806
136.028	0	365	162	151	279	212	302	180	100	220	191	261	92	312	664	799
136.151	0	363	165	152	280	212	303	181	96	219	191	262	91	313	668	802
136.274	0	365	167	152	280	212	309	181	92	215	192	263	91	313	671	802
136.397	0	367	172	154	281	216	315	182	90	213	193	265	90	316	678	808
136.52	0	368	175	155	281	221	318	184	91	214	194	267	90	319	684	810
136.643	0	366	165	157	281	214	310	182	95	216	192	263	91	314	669	807
136.765	0	365	166	151	279	211	304	183	96	217	192	264	91	315	672	807
136.888	0	368	168	154	281	214	306	181	96	218	193	265	91	315	673	808
137.011	0	368	172	153	284	217	313	182	90	213	193	267	90	318	680	813
137.134	0	370	177	155	283	220	317	183	91	214	197	269	90	320	687	812
137.257	0	370	172	162	283	223	319	184	91	214	195	268	91	319	680	812
137.38	0	370	166	153	281	214	304	184	98	219	193	265	91	314	672	810
137.503	0	369	169	154	283	214	306	184	97	219	193	268	90	316	676	814
137.626	0	369	171	155	282	215	310	184	93	215	195	267	91	317	680	807
137.748	0	371	176	157	284	220	317	186	91	214	197	270	90	321	688	818
137.871	0	374	179	163	286	225	321	188	91	214	197	272	89	322	689	820
137.994	0	369	166	156	283	216	305	182	98	220	193	265	91	315	673	819
138.117	0	371	167	153	284	212	303	184	98	219	195	265	91	315	674	810
138.24	0	370	169	154	283	215	305	183	96	217	195	266	90	315	677	822
138.363	0	372	173	155	283	215	314	186	91	212	195	267	89	319	685	816
138.486	0	370	179	156	282	222	318	186	91	214	198	268	89	322	692	823
138.609	0	370	171	162	282	221	315	186	94	216	196	266	91	318	678	809
138.732	0	369	166	152	279	211	300	184	100	221	193	264	91	314	673	820
138.854	0	369	167	153	280	212	306	184	96	217	193	264	91	315	675	814
138.977	0	367	170	154	278	214	309	184	94	214	195	264	91	316	679	819
139.1	0	367	175	156	279	217	315	185	91	213	197	266	90	320	686	818
139.223	0	369	177	162	280	221	319	187	92	214	197	267	90	320	687	822
139.346	0	367	165	155	278	213	305	183	98	220	194	262	91	314	672	818
139.469	0	366	167	154	278	212	306	184	96	218	194	262	91	314	675	814
139.592	0	364	168	155	277	213	306	183	97	218	194	262	91	315	677	814
139.715	0	367	173	155	278	216	314	185	91	213	195	264	90	318	684	817
139.837	0	368	178	158	280	221	318	184	91	215	198	265	89	321	690	818
139.96	0	365	171	162	279	220	317	185	94	215	196	263	90	317	678	817
140.083	0	364	167	153	279	212	305	184	97	219	195	260	90	314	674	812
140.206	0	365	170	156	278	213	307	184	97	218	195	261	90	315	678	812
140.329	0	366	173	155	279	214	311	186	93	215	196	263	91	317	682	816
140.452	0	368	179	157	277	220	318	185	91	215	198	264	89	322	689	812
140.575	0	368	177	162	280	224	322	189	91	214	199	264	90	320	687	816
140.698	0	364	166	154	278	211	304	186	100	221	195	259	90	313	672	809
140.82	0	364	168	153	278	212	304	186	98	219	195	259	90	313	674	812
140.943	0	365	171	155	278	213	306	185	96	218	196	259	90	315	678	809
141.066	0	368	175	157	278	216	315	188	90	212	198	261	90	318	685	813
141.189	0	368	181	157	278	220	319	189	90	213	200	263	89	321	690	815
141.312	0	365	170	163	278	217	313	188	96	217	196	259	91	316	674	816
141.435	0	364	169	153	277	211	303	186	97	218	195	257	90	313	671	806
141.558	0	366	170	155	279	212	306	186	96	217	195	258	89	313	673	816
141.681	0	366	173	154	278	213	311	188	92	215	197	259	90	315	678	810
141.804	0	367	179	158	277	219	317	186	90	213	198	260	89	318	686	818
141.926	0	367	178	161	279	224	320	189	91	213	199	261	90	318	684	809
142.049	0	365	168	154	278	211	305	185	97	219	196	258	91	313	670	815
142.172	0	366	171	154	278	212	305	185	96	218	195	258	91	313	674	810
142.295	0	365	171	154	278	211	309	187	92	214	196	258	90	314	676	814
142.418	0	366	177	157	278	216	315	187	91	213	199	260	90	317	683	811
142.541	0	368	181	158	277	222	319	187	91	214	200	262	90	319	688	818
142.664	0	366	169	161	278	217	311	186	95	217	196	258	90	312	671	807
142.787	0	365	169	154	278	211	304	187	98	219	195	256	90	312	671	808
142.909	0	365	171	155	279	211	305	185	96	218	196	258	91	314	674	810
143.032	0	367	175	154	279	214	314	188	90	212	197	259	90	316	680	813
143.155	0	368	180	157	277	219	316	187	90	213	199	261	89	319	686	816
143.278	0	365	174	162	279	221	319	188	90	213	198	258	90	317	678	812
143.401	0	364	168	153	275	211	301	183	98	219	195	255	91	311	668	811
143.524	0	367	168	154	278	212	304	186	95	217	196	254	90	311	670	813
143.647	0	365	172	153	277	209	308	185	92	213	195	256	90	312	674	809
143.77	0	366	177	156	275	217	314	186	89	211	198	258	90	316	681	808
143.892	0	366	179	161	277	223	319	187	90	213	199	259	90	317	682	810
144.015	0	365	165	154	275	210	303	185	97	218	194	254	94	310	661	803
144.138	0	363	167	151	275	209	299	182	96	217	193	253	90	311	665	807
144.261	0	362	168	151	274	208	302	185	94	216	194	254	90	311	668	803
144.384	0	365	173	153	275	212	308	185	92	213	196	256	90	314	676	807
144.507	0	367	178	155	275	217	314	185	89	211	197	258	90	317	682	809
144.63	0	365	171	161	275	219	312	184	92	214	195	256	91	312	672	810
144.753	0	363	166	150	275	208	297	183	97	219	193	252	89	310	665	802
144.876	0	364	167	152	276	209	301	184	94	216	193	253	89	311	666	806
144.998	0	365	170	152	274	210	305	184	91	214	194	255	90	312	669	806
145.121	0	365	176	155	274	216	312	182	89	212	195	257	90	315	677	812
145.244	0	367	176	159	277	219	315	186	90	212	197	257	90	315	677	803
145.367	0	367	166	152	276	209	300	182	96	217	193	253	91	310	663	809
145.49	0	367	168	151	275	209	301	183	93	215	192	254	90	310	667	804
145.613	0	365	170	152	277	209	302	184	94	216	193	255	91	312	668	810
145.736	0	367	175	154	276	215	311	183	88	210	196	257	89	314	677	808
145.859	0	370	179	155	277	220	314	184	90	212	198	259	90	317	683	816
145.981	0	368	169	159	275	214	308	185	93	216	194	255	90	312	665	805
146.104	0	366	167	151	275	208	299	182	95	216	192	253	90	310	664	808
146.227	0	367	169	153	276	210	300	184	93	215	193	254	91	310	666	807
146.35	0	370	171	152	278	210	308	184	88	209	193	256	91	313	671	813
146.473	0	370	178	155	278	214	311	185	88	211	196	258	90	316	678	815
146.596	0	369	173	160	275	221	313	183	89	211	195	258	91	314	671	811
146.719	0	368	164	151	274	207	296	181	96	218	191	253	91	309	660	807
146.842	0	370	167	152	276	209	298	180	93	215	191	254	91	310	663	806
146.964	0	368	169	151	275	208	300	182	92	215	191	255	91	311	667	810
147.087	0	370	174	152	275	215	309	181	88	210	193	257	90	315	674	810
147.21	0	371	177	158	274	221	312	183	88	211	194	259	90	316	676	813
147.333	0	370	166	153	275	209	300	181	93	215	190	254	92	310	661	813
147.456	0	370	166	151	276	207	296	179	94	217	190	254	91	310	663	812
147.579	0	369	167	152	275	210	299	180	92	215	190	255	91	311	664	809
147.702	0	370	172	152	275	211	306	180	86	210	192	257	90	314	671	814
147.825	0	371	176	153	274	217	311	181	87	210	194	259	90	315	676	812
147.948	0	369	166	157	273	214	304	178	92	214	190	256	91	311	663	815
148.07	0	368	165	149	276	208	296	178	94	216	189	255	91	310	662	806
148.193	0	369	167	152	276	210	299	180	92	214	190	256	92	311	664	816
148.316	0	371	170	152	276	212	304	178	89	213	190	257	91	314	670	811
148.439	0	370	176	154	274	216	310	181	87	211	193	260	90	317	677	818
148.562	0	370	169	159	276	216	307	180	89	213	192	257	91	314	667	804
148.685	0	369	162	149	276	208	295	177	93	215	188	254	91	309	658	813
148.808	0	370	164	150	273	208	298	177	91	214	188	255	90	310	662	810
148.931	0	368	167	150	274	209	298	178	91	214	189	256	91	312	665	811
149.053	0	370	172	152	274	215	306	178	87	210	191	258	90	315	672	812
149.176	0	371	171	157	276	219	310	181	87	209	191	259	91	314	670	817
149.299	0	369	160	150	274	206	293	176	94	216	186	253	90	307	655	810
149.422	0	367	162	148	273	206	293	176	92	214	186	253	92	308	657	810
149.545	0	368	163	149	273	207	295	176	91	213	187	254	90	308	661	813
149.668	0	372	169	150	276	212	304	176	85	209	189	256	91	311	668	812
149.791	0	371	173	152	275	218	308	178	86	209	190	258	90	314	674	816
149.914	0	369	163	154	274	211	300	178	90	212	186	255	91	308	656	811
150.036	0	370	160	148	274	207	293	176	92	214	185	253	91	308	656	810
150.159	0	371	162	150	275	209	295	176	90	213	185	255	92	308	658	810
150.282	0	371	167	149	277	209	299	175	88	211	186	256	91	310	664	815
150.405	0	374	171	152	276	214	305	175	85	209	189	259	91	313	670	814
150.528	0	372	169	156	276	217	309	176	86	208	188	259	91	312	665	816
150.651	0	373	161	147	275	207	294	173	90	212	184	255	91	308	656	811
150.774	0	373	166	150	277	210	296	175	91	214	185	257	91	309	661	817
150.897	0	373	167	150	277	210	302	174	84	207	187	257	90	312	665	814
151.02	0	376	172	152	278	216	306	176	86	208	189	260	90	314	672	818
151.142	0	379	174	158	278	221	309	179	86	210	191	262	90	315	676	816
151.265	0	375	162	153	278	212	296	176	93	215	186	258	91	310	659	818
151.388	0	378	164	150	280	209	295	177	91	212	187	258	91	310	662	808
151.511	0	378	166	150	282	211	296	178	91	213	188	258	90	312	665	819
151.634	0	380	171	152	280	217	304	177	87	209	190	261	90	314	673	816
151.757	0	380	177	154	282	220	309	180	86	210	192	263	89	317	680	822
151.88	0	382	170	161	282	221	307	181	89	212	192	260	91	312	668	810
152.003	0	380	163	149	280	210	292	178	95	216	188	257	91	308	660	819
152.125	0	381	166	151	282	212	295	178	91	212	187	260	90	310	665	813
152.248	0	381	169	152	284	211	299	179	89	211	190	261	90	313	669	818
152.371	0	383	173	153	282	216	306	182	86	209	192	263	89	315	676	819
152.494	0	386	176	158	282	224	312	182	87	210	194	266	90	317	680	824
152.617	0	383	164	154	281	212	298	178	94	215	188	260	91	310	661	821
152.74	0	384	164	150	280	211	295	179	92	213	187	260	91	310	663	817
152.863	0	383	167	152	282	213	297	179	92	214	187	261	91	311	665	821
152.986	0	386	170	152	284	214	301	181	90	212	190	264	91	313	673	820
153.108	0	385	175	155	283	219	308	180	88	209	191	266	90	315	679	823
153.231	0	385	172	158	284	224	312	181	87	210	191	265	91	314	674	821
153.354	1	384	164	151	282	213	297	179	92	214	189	262	91	310	664	818
153.477	0	387	167	152	284	214	298	180	93	215	189	263	91	311	668	823
153.6	0	385	169	153	284	214	301	180	90	212	189	265	92	313	673	822
153.723	0	387	175	155	284	220	308	180	87	210	192	267	90	316	680	821
153.846	0	390	178	157	287	226	313	183	88	212	194	269	90	320	686	825
153.969	0	389	167	158	286	218	306	180	90	212	191	265	91	312	667	819
154.092	0	388	167	152	285	214	298	180	93	214	189	264	91	312	670	824
154.214	0	388	169	154	285	216	301	181	94	215	191	264	91	313	672	817
154.337	0	389	173	154	286	219	308	183	88	210	193	267	90	316	679	830
154.46	0	393	179	157	285	224	311	183	88	211	195	270	90	320	687	822
154.583	0	390	177	162	287	229	315	185	89	212	196	268	91	318	682	828
154.706	0	390	167	152	285	215	297	182	97	219	189	265	91	313	668	816
154.829	0	391	169	153	288	217	299	180	93	216	191	266	91	313	670	828
154.952	0	391	171	155	287	215	300	182	94	216	190	267	92	314	675	820
155.075	0	390	176	156	286	221	310	182	88	211	193	269	91	317	683	828
155.197	0	392	181	157	287	227	313	183	88	213	196	271	91	320	688	825
155.32	0	393	171	162	286	223	308	182	91	214	192	267	92	314	671	827
155.443	0	391	169	153	289	216	298	180	95	217	190	267	92	312	669	822
155.566	0	391	172	155	288	217	300	181	94	216	191	267	92	313	672	823
155.689	0	393	175	156	288	221	305	182	91	214	192	270	91	317	679	825
155.812	0	394	180	156	289	224	312	182	89	213	194	273	92	320	685	829
155.935	0	395	181	161	292	227	315	186	89	212	194	273	92	318	684	833
156.058	0	393	171	155	287	217	301	182	95	217	192	268	92	315	672	826
156.18	0	394	174	155	288	219	302	184	94	218	194	269	92	315	676	826
156.303	0	397	176	156	290	219	303	184	95	219	193	272	92	317	680	832
156.426	0	396	181	157	290	225	312	183	90	213	195	274	92	319	686	829
156.549	0	398	185	160	291	231	316	185	90	214	198	275	91	322	690	828
156.672	0	397	174	161	292	222	308	186	93	215	194	271	93	317	675	829
156.795	0	399	174	155	291	220	302	185	94	217	194	271	92	316	676	825
156.918	0	398	177	157	292	221	303	184	95	218	194	272	92	318	678	832
157.041	0	398	181	157	290	225	307	186	93	216	197	275	91	319	686	829
157.164	0	400	186	160	293	229	313	186	90	214	199	277	91	322	693	836
157.286	0	402	180	164	291	231	314	186	93	217	196	275	91	321	683	834
157.409	0	399	174	154	291	219	297	182	98	221	192	273	93	316	674	834
157.532	0	399	176	156	293	220	300	183	95	219	193	274	92	317	676	824
157.655	0	399	177	156	293	220	302	183	95	220	194	277	93	319	681	837
157.778	0	400	183	159	293	224	304	183	96	221	194	280	93	322	688	832
157.901	0	402	186	163	294	231	314	183	90	215	195	281	92	323	689	834
158.024	0	402	174	157	290	221	300	182	97	221	192	276	94	317	674	832
158.147	0	411	173	155	291	220	299	180	95	219	192	277	92	318	677	839
158.269	0	406	177	156	292	220	300	181	95	221	192	280	93	320	681	839
158.392	0	405	180	157	296	222	302	183	96	222	193	282	93	323	685	839
158.515	0	408	185	158	295	227	304	182	97	223	195	284	93	325	691	838
158.638	0	407	181	163	294	229	306	182	96	222	194	283	93	322	683	839
158.761	0	413	176	155	292	221	300	178	96	221	189	282	94	322	678	842
158.884	0	412	178	158	295	224	302	177	95	222	189	286	95	323	680	840
159.007	0	407	181	157	294	226	302	177	96	223	191	286	94	325	684	840
159.13	0	411	184	159	296	227	304	179	97	225	192	289	94	327	690	843
159.252	0	409	187	164	296	232	308	181	97	225	193	290	94	328	692	846
159.375	0	406	177	159	293	224	300	178	98	224	190	287	95	323	679	840
159.498	0	408	178	157	293	224	299	181	95	223	192	287	94	324	683	843
159.621	0	411	180	158	296	222	301	180	95	224	192	289	94	325	684	846
159.744	0	410	183	160	296	225	303	182	97	224	193	290	94	327	692	847
159.867	0	411	188	161	297	231	305	182	97	226	194	292	94	329	698	848
159.99	0	411	183	167	296	231	307	179	97	225	191	291	96	327	685	853
160.113	0	409	176	156	294	221	296	176	99	226	190	288	96	324	677	847
160.236	0	408	176	157	293	222	301	178	96	224	189	286	95	325	680	850
160.358	0	409	179	157	296	221	301	180	96	224	191	288	95	326	683	839
160.481	0	410	183	159	296	224	303	182	96	225	194	290	95	327	689	851
160.604	0	410	186	163	294	232	307	181	96	226	193	289	95	329	691	845
160.727	0	405	175	157	290	222	300	178	97	225	191	284	94	323	676	845
160.85	0	403	174	155	291	218	298	178	95	223	190	283	94	323	675	840
160.973	0	405	176	156	290	219	298	180	95	223	190	283	95	323	676	845
161.096	0	403	179	155	291	220	301	179	95	224	191	283	95	324	682	838
161.219	0	402	183	159	293	222	304	181	95	224	192	284	93	327	688	839
161.341	0	401	181	162	292	226	307	181	96	224	193	281	95	325	682	839
161.464	0	400	173	154	288	218	299	178	94	222	190	277	94	321	672	838
161.587	0	398	175	156	290	218	300	179	95	222	190	276	94	321	675	834
161.71	0	398	177	155	289	218	300	180	94	222	191	276	94	322	679	833
161.833	0	396	182	157	290	222	304	181	95	222	194	277	93	324	684	836
161.956	0	399	185	160	290	228	306	184	95	224	195	278	93	326	689	833
162.079	0	395	173	159	288	218	301	179	96	223	191	273	93	320	671	832
162.202	0	400	174	153	285	216	298	180	94	220	191	271	92	319	672	827
162.324	0	393	175	155	287	215	299	180	94	220	192	271	93	320	674	827
162.447	0	395	179	155	289	218	301	181	94	221	193	272	92	321	679	832
162.57	0	394	184	156	289	221	303	180	94	222	194	274	93	324	685	831
162.693	0	392	181	162	287	225	306	181	95	221	194	272	93	323	680	827
162.816	0	391	172	152	285	214	294	177	96	222	189	267	92	317	667	825
162.939	0	392	174	154	285	213	297	177	93	219	190	268	93	318	669	823
163.062	0	391	176	154	285	214	297	178	93	221	188	269	93	318	672	829
163.185	0	390	180	155	288	215	300	181	94	221	192	270	92	322	679	824
163.308	0	391	185	156	287	220	303	181	94	222	195	272	91	323	684	832
163.43	0	391	177	161	285	220	303	179	95	221	192	270	93	319	672	824
163.553	0	389	172	151	283	213	296	179	93	219	190	268	93	316	668	829
163.676	0	389	173	152	285	213	296	179	94	220	191	267	92	317	669	817
163.799	0	390	176	152	284	213	297	180	94	221	192	270	92	319	673	825
163.922	0	391	181	155	287	217	300	180	94	221	193	271	92	322	680	820
164.045	0	389	185	158	286	224	303	178	95	222	194	272	92	322	683	828
164.168	0	390	174	155	286	215	298	180	95	219	192	268	92	318	669	819
164.291	0	391	176	153	285	213	297	180	93	220	193	269	92	319	672	827
164.413	0	390	177	153	285	215	297	181	94	221	194	270	92	319	675	820
164.536	0	389	181	154	289	216	300	183	95	222	196	271	91	321	680	825
164.659	0	393	186	157	287	221	303	183	96	222	198	273	92	324	687	824
164.782	0	392	181	161	288	224	305	184	96	221	197	271	92	321	680	826
164.905	0	392	175	152	287	214	296	182	94	219	194	270	93	319	673	826
165.028	0	390	178	153	287	217	297	181	95	220	195	271	92	320	676	824
165.151	0	395	180	154	288	215	298	184	95	221	196	272	92	321	681	823
165.274	0	405	185	155	289	222	301	181	96	222	196	274	91	324	687	828
165.396	0	406	187	161	289	225	305	183	97	222	198	275	92	325	690	832
165.519	0	392	174	155	285	218	298	183	96	222	196	271	93	320	673	823
165.642	0	392	175	152	285	215	296	182	95	219	195	271	92	320	674	826
165.765	0	405	177	152	287	215	297	182	94	220	195	272	92	321	677	828
165.888	0	405	181	154	290	218	299	184	96	220	196	274	92	324	683	827
166.011	0	404	185	155	288	222	302	184	95	222	199	276	91	326	689	828
166.134	0	403	179	161	287	221	303	185	95	222	197	273	93	323	679	820
166.257	0	395	174	151	284	213	294	181	96	221	196	271	93	319	673	817
166.38	0	395	175	152	284	217	296	179	95	221	194	272	92	321	676	827
166.502	0	394	176	153	287	216	297	183	95	221	197	273	92	322	679	819
166.625	0	396	180	153	286	220	299	182	95	221	197	275	92	324	685	830
166.748	0	396	182	159	286	225	303	183	95	222	198	277	92	324	685	830
166.871	0	392	172	153	285	216	294	181	95	220	194	272	94	319	674	830
166.994	0	396	176	152	285	215	295	183	94	220	196	272	93	319	677	819
167.117	0	396	177	153	287	217	296	183	94	220	196	274	93	320	679	833
167.24	0	397	181	153	288	219	298	184	95	221	197	275	92	322	685	827
167.363	0	395	184	154	285	224	300	184	95	222	199	277	93	325	691	831
167.485	0	397	175	158	286	219	299	183	95	220	196	273	94	321	677	826
167.608	0	398	175	151	286	215	294	182	93	219	195	273	94	320	676	834
167.731	0	399	177	153	289	215	296	184	94	220	196	274	93	322	680	829
167.854	0	399	180	154	289	216	297	184	95	221	197	276	93	323	686	831
167.977	0	403	186	155	289	223	299	184	95	221	200	277	93	325	692	835
168.1	0	409	182	161	289	224	302	186	95	220	199	276	93	323	684	836
168.223	0	401	175	152	285	215	292	182	95	220	194	274	92	321	675	835
168.346	0	401	176	152	285	215	294	183	93	218	195	275	93	322	679	834
168.468	0	401	180	153	288	217	294	183	94	219	197	275	93	321	683	832
168.591	0	403	183	155	290	221	297	184	95	220	199	278	93	324	689	835
168.714	0	404	188	158	290	226	301	187	95	221	200	279	93	326	692	837
168.837	0	401	177	155	288	218	296	183	94	218	198	275	93	322	677	834
168.96	0	401	177	153	287	215	291	183	93	218	197	275	93	320	678	832
169.083	0	405	178	154	289	216	293	183	93	219	196	275	93	322	680	831
169.206	0	403	183	153	291	219	295	183	93	221	199	277	93	324	686	837
169.329	0	403	187	155	289	223	298	183	94	221	201	278	92	325	693	837
169.452	0	404	185	161	289	225	302	184	95	220	200	278	93	324	687	837
169.574	0	405	177	152	288	215	294	182	94	218	197	275	93	321	679	834
169.697	0	403	180	154	290	218	295	182	94	219	196	276	93	322	681	839
169.82	0	403	183	154	289	217	295	185	94	220	197	278	93	325	684	833
169.943	0	406	186	156	289	221	298	187	95	220	200	279	92	325	691	839
170.066	0	406	189	159	291	226	302	186	96	221	200	280	93	327	695	839
170.189	0	401	179	156	287	222	297	181	95	219	198	278	94	323	680	841
170.312	0	403	181	153	289	216	296	185	94	219	199	276	93	325	683	834
170.435	0	402	182	155	288	220	297	184	95	220	200	278	93	325	686	842
170.557	0	402	185	157	293	220	299	188	95	220	201	280	93	327	693	837
170.68	0	401	191	158	293	225	303	189	96	222	203	281	92	329	699	843
170.803	0	400	184	163	290	225	303	189	96	221	201	278	94	326	686	836
170.926	0	405	179	154	288	216	294	186	96	220	199	276	93	325	681	841
171.049	0	400	180	156	289	218	296	186	94	220	199	277	94	325	685	834
171.172	0	396	183	157	291	219	297	186	94	220	200	278	93	326	689	836
171.295	0	397	187	158	289	222	300	189	96	222	203	279	92	328	697	834
171.418	0	402	187	162	288	228	304	189	96	221	202	279	93	327	693	840
171.54	0	395	176	155	287	217	296	184	94	219	199	275	94	324	680	829
171.663	0	392	178	154	287	218	297	186	94	219	198	276	94	324	683	831
171.786	0	392	179	155	288	218	298	187	94	221	201	276	93	325	686	832
171.909	0	394	185	156	291	220	299	190	96	222	202	278	93	328	693	836
172.032	0	395	189	160	288	227	304	189	96	222	201	279	93	328	697	837
172.155	0	391	178	158	285	221	298	184	96	222	199	276	94	325	680	832
172.278	0	389	177	154	287	216	296	186	94	220	199	275	93	324	682	832
172.401	0	391	179	155	287	218	298	186	94	220	200	276	94	325	685	829
172.524	0	391	182	156	288	219	300	188	94	221	199	277	93	325	691	834
172.646	0	397	188	158	287	226	303	188	96	223	202	278	93	329	696	832
172.769	0	388	179	163	287	223	303	187	95	221	201	275	95	326	684	832
172.892	0	387	176	153	285	216	297	185	93	220	199	274	93	325	683	833
173.015	0	383	179	157	284	218	299	188	94	220	199	275	93	325	685	809
173.138	0	394	182	156	285	221	301	186	94	221	201	276	93	327	691	779
173.261	0	395	186	158	288	224	307	190	93	219	203	276	92	329	696	738
173.384	0	383	180	163	287	225	309	188	92	218	201	273	94	326	685	763
173.507	0	391	175	154	284	215	296	188	96	220	198	270	93	323	679	813
173.629	0	389	177	157	284	218	299	187	94	219	200	271	94	323	681	793
173.752	0	396	180	157	286	219	301	189	95	221	202	272	93	324	685	787
173.875	0	384	184	159	290	221	306	190	93	219	203	273	93	327	691	786
173.998	0	381	178	164	284	224	308	188	91	218	201	270	94	324	679	793
174.121	0	379	173	154	283	214	295	188	96	221	200	267	94	321	672	803
174.244	0	391	174	156	282	215	299	188	93	219	200	268	94	320	674	772
174.367	0	380	177	156	285	215	299	188	94	219	200	267	94	321	678	694
174.49	0	379	182	156	285	219	303	189	94	221	201	268	93	324	685	681
174.612	0	377	175	162	282	220	302	187	94	219	199	265	94	320	671	711
174.735	0	375	171	153	280	212	295	185	95	218	198	263	94	317	667	762
174.858	0	372	173	153	279	212	297	185	93	218	197	262	94	318	669	788
174.981	0	370	175	155	279	216	298	185	93	218	198	263	94	320	673	800
175.104	0	372	178	155	282	220	305	186	91	216	201	265	93	321	679	774
175.227	0	370	169	157	279	216	298	186	95	218	198	260	94	316	664	801
175.35	0	371	169	152	276	213	295	182	92	216	196	259	94	315	665	788
175.473	0	369	171	154	278	212	297	185	92	217	196	258	93	316	667	781
175.596	0	368	174	154	278	216	299	185	93	218	198	261	93	318	672	799
175.718	0	369	178	158	280	221	310	185	88	212	199	261	92	320	677	806
175.841	0	365	168	155	277	213	299	184	93	216	196	258	93	315	663	803
175.964	0	364	170	152	279	211	298	184	92	217	197	258	93	316	666	794
176.087	0	366	171	154	279	212	298	186	92	217	197	258	93	317	668	789
176.21	0	368	177	155	279	215	303	185	91	215	199	260	92	319	674	793
176.333	0	368	178	160	280	221	310	186	88	212	199	259	93	320	674	796
176.456	0	364	168	154	278	211	299	185	92	216	197	256	93	315	662	789
176.579	0	364	172	154	278	214	298	186	94	217	198	257	93	316	667	760
176.701	0	364	174	154	281	213	299	186	93	218	198	258	93	318	671	699
176.824	0	367	179	156	279	219	306	186	90	215	199	259	93	320	678	789
176.947	0	373	177	160	279	223	308	188	91	216	200	258	93	320	672	783
177.07	0	367	169	153	278	210	297	185	93	216	197	255	93	315	662	789
177.193	0	365	171	153	278	212	298	186	93	216	197	256	93	317	667	790
177.316	0	364	174	154	280	213	299	185	93	217	197	257	92	318	671	790
177.439	0	364	179	155	279	219	305	186	91	215	200	258	92	321	677	785
177.562	0	365	175	161	279	218	307	186	91	215	198	257	93	318	668	796
177.684	0	364	168	151	276	211	292	183	95	218	195	256	93	315	661	792
177.807	0	363	170	152	277	211	295	184	92	215	194	257	92	316	664	790
177.93	0	365	173	153	279	212	297	184	94	216	197	257	93	317	669	787
178.053	0	366	178	154	280	215	303	185	91	215	199	260	92	321	675	796
178.176	0	366	174	159	278	220	305	186	90	214	197	258	93	318	668	795
178.299	0	363	167	151	278	209	294	183	92	215	194	256	93	316	660	798
178.422	0	365	171	152	279	210	295	184	94	216	196	257	93	317	664	793
178.545	0	366	173	152	281	212	296	183	93	217	196	260	93	319	668	801
178.668	0	366	177	155	278	218	302	181	92	215	191	265	93	321	674	799
178.79	0	366	174	159	277	222	305	177	91	214	187	267	96	321	667	804
178.913	0	365	168	152	276	211	295	173	92	216	185	265	96	318	660	802
179.036	0	366	171	153	276	215	295	175	92	217	188	267	95	319	663	802
179.159	0	365	173	153	279	213	295	177	93	218	188	268	95	320	666	797
179.282	11	365	176	155	279	218	297	178	93	219	193	269	94	322	673	801
179.405	0	368	176	159	279	222	301	181	94	220	194	269	94	322	670	805
179.528	0	369	170	152	279	211	294	179	92	216	191	265	94	319	661	801
179.651	0	369	171	153	280	214	294	180	92	216	193	266	93	320	666	805
179.773	0	370	174	153	279	215	295	182	94	218	194	266	94	322	670	802
179.896	0	371	179	154	283	220	298	183	93	219	197	268	92	324	677	806
180.019	0	374	180	159	284	223	304	186	91	216	197	269	92	324	677	805
180.142	0	370	169	153	282	213	294	182	93	215	193	264	93	320	663	805
180.265	0	370	171	151	281	214	293	182	92	215	195	265	94	320	665	799
180.388	0	371	173	152	282	213	294	183	92	216	195	266	92	321	669	806
180.511	0	374	178	153	285	215	297	186	93	217	195	268	92	322	675	810
180.634	0	373	181	157	282	224	304	183	92	215	197	269	93	324	679	813
180.756	0	371	169	154	283	215	295	183	95	217	194	265	93	320	663	805
180.879	0	373	170	151	283	211	290	184	95	215	194	265	93	319	664	814
181.002	0	373	171	151	282	213	293	181	93	214	194	266	92	320	668	808
181.125	0	371	175	152	284	213	294	184	92	216	195	266	92	322	673	810
181.248	0	375	180	155	284	221	298	183	95	217	199	269	91	325	679	803
181.371	0	374	175	159	284	219	302	186	91	214	197	267	92	322	669	813
181.494	0	372	170	150	281	211	292	183	92	215	195	265	92	320	666	807
181.617	0	371	172	153	281	214	292	185	94	214	195	265	93	320	668	808
181.74	0	373	175	152	283	214	295	185	93	216	197	266	92	321	673	810
181.862	0	375	180	154	285	220	297	185	94	218	200	269	91	324	680	818
181.985	0	375	181	158	285	222	304	187	91	214	198	269	91	324	677	812
182.108	0	372	172	152	283	211	293	185	93	215	196	265	92	320	667	812
182.231	0	374	173	152	283	214	294	185	93	216	196	266	92	321	671	806
182.354	0	375	176	153	284	216	296	186	94	217	198	266	92	322	674	806
182.477	0	376	181	155	286	219	298	186	94	217	199	267	91	325	681	811
182.6	0	376	184	159	285	224	304	188	91	216	200	269	91	326	685	808
182.723	0	375	173	156	284	216	296	187	96	218	199	264	92	321	667	804
182.845	0	374	173	152	284	212	293	184	93	215	196	263	91	320	669	803
182.968	0	374	174	154	284	213	294	186	93	216	196	264	91	322	672	813
183.091	0	374	179	153	281	215	295	187	95	216	200	264	92	323	678	804
183.214	0	376	185	155	285	220	303	189	92	215	202	266	91	326	685	813
183.337	0	375	177	160	285	219	305	189	92	213	199	265	92	322	673	811
183.46	0	370	172	151	282	211	293	184	93	215	196	262	92	319	667	807
183.583	0	372	176	154	282	212	294	186	92	216	197	263	91	321	671	806
183.706	0	372	179	152	285	213	296	188	94	216	199	264	91	322	676	815
183.828	0	376	183	155	283	218	302	187	92	214	199	266	91	324	682	818
183.951	0	374	185	161	283	224	309	186	89	213	201	267	91	326	684	823
184.074	0	373	174	155	282	213	297	187	93	216	199	264	92	322	668	809
184.197	0	375	177	153	283	213	296	186	94	216	199	264	92	321	673	821
184.32	0	374	179	154	283	213	296	186	93	218	199	265	91	321	675	815
184.443	0	375	183	155	282	219	299	185	94	218	200	267	91	325	683	816
184.566	0	378	188	157	285	222	305	189	92	217	203	268	91	327	689	813
184.689	0	377	180	163	286	220	306	190	92	215	200	268	92	324	677	824
184.812	0	377	179	153	285	214	298	187	94	217	196	269	93	321	676	821
184.934	0	377	181	157	287	219	298	186	95	218	201	268	93	323	678	821
185.057	0	380	184	157	287	219	300	190	94	220	203	269	92	325	684	814
185.18	0	382	190	160	287	226	306	191	93	217	204	270	91	328	692	819
185.303	0	382	190	164	289	228	310	193	94	217	204	270	93	327	688	824
185.426	0	381	179	156	289	216	297	191	97	220	201	266	92	323	676	816
185.549	0	383	182	156	288	217	299	190	94	218	202	267	92	323	680	811
185.672	0	385	185	156	290	218	299	192	95	219	203	268	91	325	683	809
185.795	0	384	189	158	289	224	302	190	97	220	205	270	91	327	690	822
185.917	0	386	193	165	292	232	312	193	91	214	206	271	92	329	693	819
186.04	0	384	181	158	289	219	299	192	96	219	203	268	93	324	675	818
186.163	0	386	181	156	290	216	297	190	95	218	202	267	92	322	678	825
186.286	0	386	184	157	289	218	299	191	96	218	203	269	92	323	681	817
186.409	0	385	188	157	289	223	301	191	97	221	205	270	91	326	688	814
186.532	0	388	193	158	290	228	307	194	94	218	206	272	91	328	694	826
186.655	0	389	185	166	290	227	308	192	93	216	205	270	93	324	682	824
186.778	0	386	181	154	289	217	295	191	98	220	203	268	93	324	678	827
186.9	0	386	184	158	290	218	299	193	95	218	204	269	92	325	681	819
187.023	0	387	187	157	289	221	300	193	96	219	205	270	92	326	687	829
187.146	0	390	192	160	291	226	304	193	97	220	206	272	91	328	693	828
187.269	0	389	190	163	292	228	310	196	94	218	206	271	92	327	689	833
187.392	0	390	182	157	292	218	300	194	96	219	204	267	93	323	677	827
187.515	0	390	185	158	291	219	299	193	95	219	204	269	92	325	682	833
187.638	0	390	187	158	291	220	301	194	96	219	205	269	91	326	686	826
187.761	0	390	192	160	288	225	303	194	97	221	206	270	92	328	693	829
187.884	0	391	194	166	294	229	313	197	92	215	207	270	91	329	695	830
188.006	0	389	182	161	288	219	299	195	96	220	204	266	92	322	677	831
188.129	0	390	183	156	290	218	296	193	97	220	203	267	92	323	680	831
188.252	0	390	186	158	290	217	298	192	96	218	203	267	93	324	681	828
188.375	0	391	190	157	291	221	301	193	96	219	205	267	92	326	688	825
188.498	0	393	195	159	291	226	311	195	90	215	206	269	90	328	694	810
188.621	0	390	185	167	291	224	308	194	92	216	204	266	91	324	679	824
188.744	0	390	181	155	289	215	293	191	99	221	202	264	92	320	676	821
188.867	0	389	185	157	288	217	298	192	95	218	203	264	92	321	678	821
188.989	0	392	188	157	289	218	299	194	96	218	203	265	91	324	683	821
189.112	0	392	193	160	291	222	302	193	96	219	205	266	91	326	690	826
189.235	0	393	191	162	289	226	308	195	94	216	205	266	92	325	687	826
189.358	0	393	183	156	289	216	297	192	97	218	203	263	91	321	676	824
189.481	0	394	186	157	290	216	298	193	95	218	202	263	91	323	680	828
189.604	0	392	189	157	291	217	299	191	95	219	202	264	91	323	683	827
189.727	0	395	193	159	288	223	302	191	96	220	205	266	91	326	690	827
189.85	0	396	196	162	291	230	309	193	93	217	207	268	91	327	694	831
189.972	0	397	186	161	290	220	301	193	97	220	202	265	91	322	679	828
190.095	0	396	188	157	291	218	298	193	95	219	202	263	92	323	681	833
190.218	0	396	189	159	293	217	299	196	95	218	204	264	91	323	683	823
190.341	0	398	194	159	292	221	301	194	96	219	206	267	91	326	690	837
190.464	0	401	200	161	291	228	307	195	93	217	207	267	91	328	696	830
190.587	0	399	191	166	291	227	309	195	93	217	205	264	91	325	683	838
190.71	0	399	187	156	293	216	297	194	98	219	204	264	91	323	679	825
190.833	0	402	191	158	293	219	299	196	96	218	204	265	91	323	681	836
190.956	0	403	193	158	296	221	299	196	97	219	205	267	90	324	687	831
191.078	0	404	199	162	296	226	303	194	97	220	207	268	90	328	693	838
191.201	0	405	198	166	295	230	310	198	93	217	207	267	92	327	691	828
191.324	0	405	186	157	294	218	295	194	99	220	204	263	91	323	677	839
191.447	0	405	189	156	293	219	297	196	95	216	204	265	92	322	679	831
191.57	0	405	191	157	296	218	298	197	96	218	204	266	92	324	682	832
191.693	0	406	197	159	295	224	301	196	96	219	206	267	91	327	690	835
191.816	0	409	202	159	295	229	306	197	94	216	208	268	90	328	696	842
191.939	0	407	190	165	296	224	301	197	98	220	205	265	93	324	679	829
192.061	0	406	188	156	295	219	293	194	97	217	204	264	91	321	676	832
192.184	0	406	190	157	294	219	296	197	95	217	205	266	91	322	679	836
192.307	0	409	194	157	295	222	297	195	96	217	206	267	91	324	686	837
192.43	0	410	198	159	295	226	300	196	97	220	208	269	91	327	692	835
192.553	0	410	200	166	298	232	307	200	95	216	208	269	91	327	693	836
192.676	0	408	188	158	294	220	296	198	98	217	204	264	92	322	677	836
192.799	0	411	190	157	296	218	293	196	98	216	204	264	91	322	678	833
192.922	0	409	191	158	296	220	297	197	96	216	204	266	91	323	682	836
193.044	0	408	196	158	295	224	299	197	97	217	207	268	91	326	689	836
193.167	0	412	201	160	297	227	302	199	97	219	209	270	90	328	694	840
193.29	0	413	197	166	296	231	307	199	94	215	208	268	90	326	689	842
193.413	0	409	189	157	294	220	296	196	96	216	203	266	91	323	678	839
193.536	0	415	192	159	297	221	298	199	96	217	206	266	92	324	682	836
193.659	0	411	193	159	296	221	299	198	97	218	206	268	91	325	687	840
193.782	0	411	199	161	296	227	301	200	97	218	208	269	91	327	694	840
193.905	0	413	205	163	296	232	309	199	95	217	209	271	91	330	700	846
194.028	0	410	191	165	295	226	302	200	98	218	207	266	93	326	682	840
194.15	0	411	191	159	296	222	298	198	96	218	207	266	91	325	684	841
194.273	0	412	194	161	295	223	299	199	97	218	207	268	91	326	687	839
194.396	0	411	199	162	297	222	301	200	97	219	208	268	91	327	693	845
194.519	0	411	204	164	294	229	308	201	94	217	210	269	90	329	699	842
194.642	0	413	204	169	297	235	315	203	92	215	211	270	91	329	699	848
194.765	0	412	191	160	296	221	299	199	98	220	206	266	91	324	682	841
194.888	0	410	193	160	295	220	299	199	97	219	206	267	92	326	685	847
195.011	0	411	195	160	295	221	300	200	96	219	208	268	92	326	689	837
195.133	0	412	200	161	294	225	303	202	97	219	209	269	92	329	696	850
195.256	0	415	206	164	296	230	309	202	95	218	211	271	90	330	703	845
195.379	0	410	198	171	294	231	310	201	94	216	209	268	92	327	690	848
195.502	0	409	191	158	292	220	296	199	98	219	207	265	92	324	682	833
195.625	0	417	193	160	295	221	299	199	97	218	208	267	92	325	686	848
195.748	0	413	197	161	295	221	300	201	97	219	207	268	92	327	692	843
195.871	0	411	203	163	294	227	304	199	97	220	209	270	91	329	698	850
195.994	0	414	207	167	295	233	313	203	92	215	211	270	91	331	702	837
196.116	0	412	193	164	295	223	303	199	97	219	208	268	93	326	685	849
196.239	0	413	194	159	293	220	300	198	96	218	207	268	92	325	686	844
196.362	0	411	195	161	294	220	300	200	97	220	207	269	91	327	689	850
196.485	0	413	201	161	294	224	301	199	97	220	209	270	92	328	697	845
196.608	0	416	205	163	295	229	305	200	97	222	210	271	91	331	702	852
196.731	0	414	201	169	296	232	307	200	98	221	210	271	92	330	696	848
196.854	0	412	193	160	295	219	298	199	98	221	207	268	93	325	686	845
196.977	0	414	197	162	294	222	300	201	97	220	209	270	93	327	690	847
197.1	0	415	198	161	295	225	301	200	97	220	210	270	92	328	694	851
197.222	0	417	204	164	296	228	303	200	99	221	210	272	91	330	701	855
197.345	0	417	208	169	298	233	311	202	95	219	211	272	91	331	704	849
197.468	0	416	192	163	294	226	301	199	98	220	208	268	92	326	685	845
197.591	0	417	195	159	296	222	298	200	96	219	208	269	93	326	688	851
197.714	0	417	197	161	297	222	299	200	97	219	208	270	92	327	691	852
197.837	0	418	202	161	297	224	301	202	97	220	210	272	92	329	698	849
197.96	0	421	207	164	298	230	304	201	98	221	212	272	92	330	704	850
198.083	0	421	198	170	298	229	305	202	98	220	209	271	92	327	692	852
198.205	0	419	193	156	297	220	295	197	97	220	206	269	92	325	684	851
198.328	0	418	194	159	295	221	298	200	96	218	207	270	92	325	688	849
198.451	0	420	198	159	296	221	298	200	96	219	208	271	91	327	692	851
198.574	0	424	203	163	298	227	301	200	96	220	209	273	92	329	699	854
198.697	0	422	205	168	298	232	305	202	98	221	210	272	92	329	699	851
198.82	0	419	191	160	297	221	297	198	98	219	206	270	93	325	683	849
198.943	0	421	193	158	296	220	295	199	96	218	207	269	93	325	686	847
199.066	0	424	195	159	295	222	297	198	95	218	206	270	93	326	688	849
199.188	0	423	200	160	297	223	299	199	96	219	207	271	91	328	694	851
199.311	0	418	203	162	297	230	300	199	97	221	210	272	91	328	700	849
199.434	0	422	197	167	298	229	302	199	98	220	208	271	92	327	689	850
199.557	0	423	192	157	296	221	296	197	97	218	206	270	92	324	685	849
199.68	0	420	194	160	297	222	297	198	95	218	205	270	93	325	687	851
199.803	0	420	197	159	297	222	299	199	96	219	208	271	92	326	691	850
199.926	0	424	202	162	297	227	300	199	97	220	209	272	91	329	698	853
200.049	0	425	203	167	296	232	305	201	98	220	210	272	92	329	697	859
200.172	0	422	191	159	296	222	299	197	96	218	206	269	93	324	683	851
200.294	0	426	194	158	297	222	298	200	96	218	207	270	93	326	687	849
200.417	0	423	196	159	298	223	299	200	97	219	209	270	92	327	691	852
200.54	0	424	201	161	298	226	300	201	97	220	208	272	91	329	697	851
200.663	0	425	207	161	297	234	305	201	99	221	210	272	91	330	703	858
200.786	0	428	195	167	298	229	301	201	99	220	208	270	93	326	687	849
200.909	0	422	192	158	297	221	295	197	98	219	207	268	92	324	683	852
201.032	0	423	194	159	296	221	297	200	96	218	206	269	93	325	686	849
201.155	0	423	198	159	297	223	299	200	96	219	208	269	91	327	693	856
201.277	0	421	203	162	295	228	301	200	97	221	210	271	91	329	699	852
201.4	0	423	202	167	299	233	305	202	98	220	210	271	92	329	697	858
201.523	0	420	191	159	296	220	293	198	99	219	206	267	92	324	682	852
201.646	0	420	193	157	296	223	295	198	96	217	206	268	92	324	685	854
201.769	0	422	196	159	297	221	296	200	96	218	207	269	92	326	688	845
201.892	0	422	200	161	295	224	299	198	97	219	208	270	91	328	694	859
202.015	0	424	205	161	298	230	302	200	97	220	209	271	91	329	700	852
202.138	0	422	198	169	298	232	303	198	98	219	208	270	92	328	689	856
202.26	0	422	193	157	297	221	295	199	96	218	206	267	92	325	686	846
202.383	0	428	195	160	295	224	297	197	97	218	208	269	92	326	688	857
202.506	0	425	198	159	297	223	299	201	96	218	208	271	91	327	693	853
202.629	0	423	203	162	297	230	301	198	96	220	210	272	91	329	699	857
202.752	0	425	205	168	300	236	306	200	98	220	210	272	91	330	700	853
202.875	0	429	194	161	298	224	299	200	97	218	208	268	92	326	685	855
202.998	0	425	197	159	299	224	298	200	97	218	208	269	91	327	689	851
203.121	0	423	198	162	300	224	299	201	97	218	208	269	92	328	692	856
203.244	0	426	204	162	300	228	301	202	98	220	211	271	91	330	698	850
203.366	0	428	209	164	303	234	305	203	98	221	212	273	91	331	705	859
203.489	0	427	200	172	302	233	305	202	98	220	210	270	93	329	691	851
203.612	0	423	195	158	298	224	296	198	99	219	208	268	92	327	686	849
203.735	0	424	196	161	300	225	298	203	97	219	209	270	92	327	689	849
203.858	0	427	200	160	302	225	299	203	97	219	210	271	92	329	693	854
203.981	0	425	206	164	300	232	302	203	98	220	211	272	92	331	700	853
204.104	0	427	207	170	304	238	306	206	99	221	212	272	92	331	700	852
204.227	0	426	194	162	301	225	298	202	99	219	209	268	92	326	683	847
204.349	0	433	195	160	302	224	294	201	99	220	208	268	92	326	685	853
204.472	0	426	197	161	299	226	298	201	97	218	208	269	93	327	688	847
204.595	0	426	202	162	302	227	299	203	98	220	210	270	92	329	694	849
204.718	0	428	208	165	302	234	303	204	99	221	212	272	91	330	700	852
204.841	0	428	202	170	304	235	305	205	98	220	211	271	93	329	691	853
204.964	0	431	194	159	302	222	295	200	98	220	208	268	92	325	682	848
205.087	0	425	196	160	302	224	298	202	97	218	208	268	93	326	685	848
205.21	0	425	199	161	301	225	299	204	97	220	211	270	93	328	689	849
205.332	0	427	203	163	302	230	301	204	98	221	211	272	92	329	696	852
205.455	0	427	207	167	302	235	306	203	98	222	213	271	92	330	700	851
205.578	0	429	195	164	302	227	302	201	98	219	210	269	93	327	684	847
205.701	0	424	195	161	300	225	298	203	97	219	210	268	94	326	686	846
205.824	0	424	197	162	300	226	299	203	97	220	210	269	92	327	688	845
205.947	0	422	200	163	302	226	301	205	98	221	211	270	93	328	694	849
206.07	0	429	206	164	300	234	304	204	98	221	214	271	92	331	702	848
206.193	0	422	200	171	302	234	307	205	98	221	212	270	93	329	692	848
206.316	0	421	192	159	298	222	296	201	99	221	208	267	93	325	682	841
206.438	0	420	193	161	297	223	298	203	97	218	208	267	93	325	684	844
206.561	0	423	196	160	299	223	300	204	98	219	211	268	92	326	688	840
206.684	0	419	201	163	299	228	302	203	97	220	212	269	92	329	695	837
206.807	0	421	204	169	299	234	307	207	98	222	213	269	92	330	697	825
206.93	0	416	190	162	297	225	298	202	99	220	207	264	93	323	677	832
207.053	0	414	190	158	297	219	295	202	97	218	208	264	93	322	679	816
207.176	0	415	192	159	297	221	297	201	97	218	209	264	92	324	683	829
207.299	0	417	197	160	297	223	299	202	98	220	209	266	93	325	689	819
207.421	0	416	202	162	296	230	303	202	97	221	211	266	92	329	694	839
207.544	0	420	195	168	298	229	305	205	98	220	210	265	93	325	684	828
207.667	0	413	188	157	295	220	295	199	97	218	207	262	94	322	676	832
207.79	0	415	191	159	295	222	298	200	96	218	207	262	93	323	679	835
207.913	0	413	194	159	297	221	298	202	97	219	208	262	92	324	683	833
208.036	0	413	199	162	298	227	301	201	97	219	210	264	92	327	689	827
208.159	0	415	201	166	299	232	305	203	97	220	211	265	93	327	690	837
208.282	0	414	189	160	297	222	298	199	96	218	207	262	93	322	676	837
208.404	0	412	191	159	297	221	297	201	96	218	207	261	93	322	680	835
208.527	0	413	194	160	296	220	298	203	96	219	208	262	93	323	682	829
208.65	0	415	199	161	295	226	301	204	97	218	210	264	92	324	688	841
208.773	0	416	203	162	299	229	304	206	98	220	211	265	92	328	695	836
208.896	0	412	193	168	299	229	303	201	97	218	208	262	92	323	679	838
209.019	0	413	190	157	297	219	294	201	98	219	207	260	93	321	676	828
209.142	0	415	193	160	298	221	298	203	95	218	207	261	92	321	679	838
209.265	0	416	196	159	296	224	298	202	97	218	209	263	92	324	684	833
209.388	0	415	203	162	297	229	301	202	97	219	211	264	91	326	691	838
209.51	0	417	201	168	300	233	306	203	97	219	211	263	93	326	688	829
209.633	0	421	188	158	297	220	295	200	97	217	207	258	93	321	673	839
209.756	0	416	191	156	297	221	295	201	96	217	206	260	93	320	675	833
209.879	0	415	194	159	298	221	295	199	95	218	206	260	92	322	678	836
210.002	0	416	198	160	298	224	298	202	96	219	209	261	92	324	684	834
210.125	0	420	203	161	297	229	301	201	97	219	210	264	92	327	691	841
210.248	0	417	193	166	297	227	300	200	96	217	206	261	93	322	676	832
210.371	0	416	190	156	296	219	294	199	95	216	205	259	93	321	673	832
210.493	0	417	192	158	297	221	295	198	95	217	204	261	92	321	678	835
210.616	0	418	196	158	296	221	296	198	96	218	204	265	92	323	683	840
210.739	0	417	200	161	298	227	298	201	96	219	206	266	92	324	688	836
210.862	0	417	198	164	297	232	301	200	96	219	208	265	92	325	686	836
210.985	0	417	190	158	296	222	294	197	95	217	205	261	92	320	675	836
211.108	0	419	192	158	296	222	294	199	96	217	206	261	92	321	678	839
211.231	0	419	194	158	298	222	295	199	95	217	205	263	93	323	680	839
211.354	0	419	200	160	296	228	298	198	96	218	208	266	91	325	688	839
211.476	0	421	204	162	298	233	304	201	94	216	210	266	92	328	693	841
211.599	0	421	192	165	299	225	298	201	96	216	206	263	92	323	677	847
211.722	0	421	191	156	297	219	293	199	94	215	204	262	93	322	675	838
211.845	0	424	193	158	298	223	294	198	95	216	205	263	92	322	679	838
211.968	0	421	196	158	299	224	296	197	96	217	207	264	91	324	684	838
212.091	0	424	202	161	298	229	299	200	96	219	208	267	91	327	691	838
212.214	0	421	201	166	300	233	302	201	97	219	208	266	92	327	687	842
212.337	0	420	190	158	297	220	291	199	97	216	205	262	92	321	673	836
212.46	0	420	190	156	299	221	293	200	95	217	205	262	92	322	676	838
212.582	0	423	194	158	298	221	293	198	96	216	206	264	93	323	680	843
212.705	0	421	198	159	300	225	296	201	96	218	207	265	92	325	687	843
212.828	0	421	203	160	299	230	299	200	97	220	209	266	92	328	693	844
212.951	0	421	196	167	300	230	300	200	97	218	208	265	93	323	681	843
213.074	0	423	191	158	297	221	292	198	96	216	204	263	92	322	677	838
213.197	0	422	194	158	299	221	294	198	97	217	205	264	93	323	681	846
213.32	0	421	197	158	299	223	296	201	96	219	208	266	92	325	686	842
213.443	0	425	201	161	298	229	298	199	97	220	209	267	92	327	691	837
213.565	0	425	203	166	300	233	301	203	97	220	209	268	92	326	691	847
213.688	0	423	193	160	299	221	295	198	96	216	205	264	92	324	678	845
213.811	0	423	195	158	299	223	294	199	96	218	207	265	92	324	682	844
213.934	0	424	196	160	300	223	295	201	96	218	207	266	92	325	684	851
214.057	0	426	201	161	302	226	297	202	97	219	209	268	91	326	691	845
214.18	0	425	206	162	302	232	300	201	97	220	210	270	92	328	696	844
214.303	0	424	195	165	301	228	300	201	97	217	207	266	93	325	680	837
214.426	0	431	193	158	301	221	292	200	97	219	205	265	93	323	678	848
214.548	0	424	195	160	301	222	294	199	96	217	206	266	93	324	682	844
214.671	0	425	198	159	302	226	296	201	98	219	208	268	92	325	687	849
214.794	0	428	203	162	302	228	298	203	97	220	210	270	92	328	695	848
214.917	0	429	203	166	305	233	302	205	98	219	210	270	93	327	689	851
215.04	1	425	191	158	298	222	290	199	100	219	204	265	93	323	677	849
215.163	0	424	193	157	301	221	292	198	97	217	205	265	93	322	679	847
215.286	0	427	195	159	301	222	293	200	96	218	206	267	92	324	683	851
215.409	0	429	200	159	305	225	296	201	97	218	209	269	93	327	689	848
215.532	0	429	206	161	300	233	299	199	98	219	209	271	93	328	695	853
215.654	0	424	195	165	303	228	295	202	99	220	207	267	93	324	680	848
215.777	0	427	192	156	300	222	290	199	98	218	206	266	93	322	678	845
215.9	0	429	194	159	300	223	292	198	96	218	205	267	93	324	681	853
216.023	0	427	197	159	300	226	294	200	97	218	206	268	93	325	686	850
216.146	0	428	203	162	304	226	297	203	98	220	208	270	93	327	692	848
216.269	0	431	205	166	303	234	300	205	98	221	210	271	93	327	694	854
216.392	0	430	193	161	300	224	295	199	97	218	205	267	93	324	680	847
216.515	0	429	195	158	301	223	293	200	97	218	205	267	93	325	682	853
216.637	0	434	196	160	303	224	295	200	98	219	206	269	94	326	685	844
216.76	0	431	201	161	302	228	297	200	98	220	208	270	93	328	690	853
216.883	0	433	205	163	304	234	300	201	98	221	210	273	93	329	697	855
217.006	0	432	201	168	302	233	301	200	98	219	208	271	93	327	687	860
217.129	0	430	194	158	303	224	292	201	99	219	207	268	93	326	682	847
217.252	0	436	197	160	303	225	295	202	98	218	207	269	93	325	685	856
217.375	0	433	200	160	304	227	296	202	98	219	207	272	93	327	690	849
217.498	0	431	204	163	301	234	299	201	98	221	209	271	92	329	696	855
217.62	0	433	208	168	302	238	303	203	99	220	211	273	93	331	700	846
217.743	0	437	194	163	303	228	297	202	98	218	207	269	94	326	682	858
217.866	0	430	194	159	300	225	291	201	99	219	206	269	94	325	682	851
217.989	0	428	197	160	302	226	294	201	97	219	206	270	94	327	686	855
218.112	0	430	200	160	304	227	296	202	98	219	209	271	93	328	692	853
218.235	0	431	205	164	304	231	301	203	99	221	210	273	92	330	699	859
218.358	0	429	204	168	302	237	304	204	99	221	209	273	93	329	694	857
218.481	0	431	192	159	299	224	294	201	97	219	205	268	94	326	681	853
218.604	0	426	193	159	301	224	295	202	97	219	207	269	94	326	685	855
218.726	0	433	196	161	300	225	296	200	97	219	208	270	94	327	687	856
218.849	0	431	201	161	302	228	297	203	98	221	208	272	93	328	693	859
218.972	0	432	205	162	302	234	302	203	98	221	211	274	92	331	701	858
219.095	0	424	197	168	303	232	301	203	99	220	209	271	94	328	688	857
219.218	0	424	193	158	300	223	295	201	98	219	207	269	94	326	683	853
219.341	0	423	194	162	301	226	297	200	98	220	207	270	94	327	687	856
219.464	0	426	198	160	300	226	298	203	97	221	209	272	94	329	693	852
219.587	0	423	203	164	302	232	301	205	99	221	211	273	93	330	698	856
219.709	0	425	205	169	302	238	304	206	98	223	211	273	94	330	700	862
219.832	0	420	192	161	301	226	298	202	98	220	207	269	94	327	684	857
219.955	0	426	194	160	301	225	297	203	97	220	208	271	94	327	688	854
220.078	0	421	196	162	300	227	298	202	97	220	209	272	94	328	690	856
220.201	0	423	200	163	302	228	301	205	98	223	210	274	93	330	697	856
220.324	0	420	205	165	299	234	303	204	99	222	211	275	93	332	703	858
220.447	0	420	200	170	300	237	305	204	99	221	210	273	95	329	693	845
220.57	0	413	192	158	300	224	296	202	97	220	208	271	94	327	684	841
220.692	0	415	194	160	300	226	296	201	98	221	207	272	93	328	687	833
220.815	0	419	197	160	300	226	297	201	98	221	209	272	93	329	692	850
220.938	0	431	202	163	301	233	300	201	99	223	210	274	93	331	699	849
221.061	0	436	206	169	300	239	305	205	100	223	212	275	93	332	702	864
221.184	0	429	192	163	303	230	298	202	99	222	208	272	95	327	684	853
221.307	0	426	192	159	300	225	294	200	97	220	207	272	94	327	686	857
221.43	0	420	195	161	301	226	296	201	98	221	209	273	94	328	690	852
221.553	0	427	198	160	302	228	298	203	98	223	210	275	94	329	695	854
221.676	0	422	203	164	303	233	301	204	99	223	211	276	93	330	702	854
221.798	0	415	199	169	303	235	303	204	99	223	210	275	94	329	694	850
221.921	0	414	192	159	302	224	296	203	98	221	208	272	94	327	687	830
222.044	0	424	195	162	301	228	297	202	98	221	209	274	94	328	690	855
222.167	0	433	197	161	303	227	298	204	98	222	209	273	94	329	694	858
222.29	0	434	202	165	302	234	301	204	99	223	211	276	93	331	700	854
222.413	0	433	202	169	304	238	304	206	99	223	212	276	92	331	700	855
222.536	0	432	192	163	302	229	296	202	100	222	209	273	95	328	685	859
222.659	0	431	193	161	303	228	296	203	98	222	208	274	94	329	689	846
222.781	0	429	195	162	302	228	297	204	98	222	210	275	94	328	692	852
222.904	0	422	199	165	302	233	299	203	99	222	212	274	94	329	698	850
223.027	0	427	203	166	302	238	304	205	100	223	213	276	93	331	703	851
223.15	0	420	193	169	302	234	301	204	99	221	209	271	95	327	686	854
223.273	0	416	190	159	301	226	293	202	99	221	208	271	95	326	684	846
223.396	0	420	192	161	300	225	295	203	98	220	208	271	94	326	686	850
223.519	0	424	195	161	302	227	297	203	98	221	209	272	94	326	690	850
223.642	0	431	200	164	303	230	300	204	99	221	210	273	94	329	696	853
223.764	0	430	197	168	300	237	302	203	98	222	210	271	94	327	690	843
223.887	0	433	186	159	298	223	289	201	100	222	206	267	95	323	679	847
224.01	0	421	187	159	297	224	292	202	97	219	206	268	95	322	681	850
224.133	0	416	189	159	297	225	294	201	96	220	206	268	94	323	683	849
224.256	0	423	194	161	297	229	296	200	97	220	208	269	93	326	689	842
224.379	0	419	196	164	299	232	300	203	97	221	210	270	93	327	692	855
224.502	0	417	185	161	294	227	294	197	98	221	206	265	94	321	677	847
224.625	0	413	185	156	297	223	293	200	96	218	204	265	95	321	678	848
224.748	0	420	187	159	296	222	293	200	96	218	206	264	94	322	681	837
224.87	0	421	191	160	296	224	296	202	96	219	207	265	94	323	685	848
224.993	0	418	195	162	295	230	298	200	97	219	209	267	93	325	691	842
225.116	0	412	189	167	295	231	299	201	97	218	207	265	94	323	683	847
225.239	0	412	184	156	295	220	291	198	97	220	205	261	94	320	677	839
225.362	0	419	187	159	295	222	294	200	95	218	207	263	93	321	681	847
225.485	0	413	189	160	295	222	295	202	97	218	207	264	93	323	684	841
225.608	0	412	195	161	294	228	297	201	96	219	210	265	93	325	691	843
225.731	0	413	197	166	295	236	302	203	98	220	212	267	93	325	692	845
225.853	0	411	183	160	294	222	293	200	97	219	206	262	93	321	676	844
225.976	0	410	185	157	294	220	292	200	95	216	206	261	93	320	677	842
226.099	0	416	187	157	294	222	294	201	96	218	207	262	93	321	681	842
226.222	0	410	192	158	294	225	296	200	97	219	208	263	93	324	688	846
226.345	0	414	197	161	295	230	299	202	96	220	210	266	93	326	694	845
226.468	0	409	190	166	295	232	300	200	97	219	208	264	93	323	684	846
226.591	0	413	184	156	294	219	290	200	96	219	205	260	93	320	676	842
226.714	0	410	186	156	297	221	292	200	95	217	206	262	93	320	678	840
226.836	0	411	189	157	296	221	293	201	96	218	207	263	93	322	683	847
226.959	0	409	195	161	294	228	296	199	96	219	208	263	93	324	688	844
227.082	0	411	198	162	295	232	300	203	97	220	210	265	92	326	692	843
227.205	0	408	185	161	295	223	295	201	98	220	207	261	93	321	678	843
227.328	0	408	185	157	296	221	293	200	96	219	206	262	93	321	679	840
227.451	0	408	188	157	296	222	293	199	96	219	206	262	93	322	682	845
227.574	0	409	191	158	297	224	295	202	98	220	208	263	93	323	687	838
227.697	0	412	197	160	297	228	298	204	97	220	211	266	92	326	693	848
227.82	0	412	194	166	297	233	301	202	97	220	210	265	93	325	688	846
227.942	0	409	186	156	297	221	293	199	96	218	206	262	93	321	678	848
228.065	0	409	188	158	296	222	295	202	97	218	206	262	93	322	682	838
228.188	0	416	191	158	298	224	295	204	97	219	207	264	93	324	686	853
228.311	0	412	196	160	294	229	298	202	98	220	208	266	93	326	693	837
228.434	0	409	200	163	297	234	301	202	97	220	211	266	92	327	696	850
228.557	0	408	186	162	296	225	296	202	98	220	207	262	93	323	679	842
228.68	0	414	186	157	294	221	294	201	96	217	207	262	94	321	678	847
228.803	0	407	187	157	295	221	294	201	97	218	206	262	93	322	680	842
228.925	0	406	190	158	295	222	296	202	97	218	208	263	93	323	685	844
229.048	0	407	194	162	294	228	299	202	98	220	210	263	93	326	692	843
229.171	0	407	191	166	294	231	302	201	97	219	208	262	93	323	683	845
229.294	0	401	182	156	292	220	288	200	99	220	204	258	93	319	672	840
229.417	0	400	183	157	290	220	292	198	96	216	205	258	93	320	674	840
229.54	0	399	185	157	290	219	293	202	96	218	205	258	93	319	677	839
229.663	0	402	189	158	293	223	296	201	97	218	208	259	92	321	683	845
229.786	0	399	193	159	291	229	298	199	96	218	208	260	92	324	688	840
229.908	0	397	183	162	289	222	294	200	97	218	205	256	93	319	672	834
230.031	0	395	181	154	287	215	289	198	97	218	204	255	93	316	671	836
230.154	0	395	183	156	288	216	293	198	94	216	203	254	93	317	674	836
230.277	0	394	186	156	287	218	294	199	96	217	204	257	93	319	677	837
230.4	0	394	190	159	289	221	296	198	96	217	206	257	93	321	684	829
230.523	0	395	187	163	287	223	299	201	95	217	206	256	93	320	680	837
230.646	0	392	179	154	284	214	291	195	97	217	201	252	93	316	669	830
230.769	0	388	181	155	281	215	292	196	95	216	201	252	93	316	673	834
230.892	0	387	183	156	281	216	292	197	94	215	202	253	93	317	676	824
231.014	0	391	191	156	284	219	294	193	96	217	197	259	94	322	679	839
231.137	0	393	194	161	287	222	300	187	96	219	194	264	96	326	679	837
231.26	0	386	178	159	285	217	295	182	95	217	191	261	96	322	661	837
231.383	0	383	176	153	282	210	289	181	95	217	191	259	96	321	661	831
231.506	0	389	175	154	280	212	291	183	94	216	193	259	95	321	663	832
231.629	0	382	180	154	280	212	292	186	94	217	194	261	94	322	670	826
231.752	0	381	185	156	279	218	294	186	93	218	196	262	94	325	677	829
231.875	0	378	179	160	280	218	296	189	94	217	197	260	94	324	668	830
231.997	0	377	173	151	278	207	285	185	96	219	194	256	94	319	660	827
232.12	0	374	173	151	277	208	289	184	92	215	194	256	93	319	662	821
232.243	0	372	176	152	275	208	289	187	93	217	195	256	93	319	664	822
232.366	0	372	180	153	275	213	292	188	92	217	198	257	92	321	672	827
232.489	0	373	182	158	275	219	294	188	94	217	198	258	92	324	674	830
232.612	0	370	172	153	276	208	292	186	92	215	195	253	93	317	660	822
232.735	0	374	173	151	273	208	288	187	91	215	195	253	93	317	661	819
232.858	0	369	173	152	273	209	289	189	91	215	195	252	93	316	663	818
232.98	0	369	178	151	273	211	290	188	91	215	197	254	91	319	670	818
233.103	0	368	182	154	271	215	294	189	93	217	199	255	91	321	675	825
233.226	0	366	173	159	274	213	294	189	92	214	197	251	92	317	663	813
233.349	0	366	170	148	272	205	285	185	93	215	195	248	92	315	658	821
233.472	0	366	171	152	270	207	288	187	91	213	194	250	92	316	660	815
233.595	0	363	175	150	271	207	289	187	91	214	195	250	91	317	665	817
233.718	0	366	179	153	270	212	291	188	91	215	197	251	91	319	670	809
233.841	0	364	177	157	270	215	294	190	92	214	196	251	92	318	665	817
233.964	0	363	167	148	270	205	283	185	94	215	193	247	92	313	653	786
234.086	0	356	168	148	270	202	284	186	91	212	192	246	91	313	655	768
234.209	0	360	171	148	270	204	286	184	90	213	192	247	91	314	659	793
234.332	0	363	176	150	269	209	288	185	90	214	194	249	91	316	664	812
234.455	0	364	178	153	269	215	291	186	91	214	196	251	91	317	669	805
234.578	0	360	168	151	269	207	287	184	90	211	191	247	92	314	654	806
234.701	0	359	168	148	267	203	283	181	90	212	191	247	92	313	654	813
234.824	0	362	170	148	268	204	284	180	90	212	190	248	91	313	655	813
234.947	0	361	174	149	271	205	286	182	91	212	190	251	92	315	659	813
235.069	0	363	178	150	268	211	288	182	91	214	191	254	92	318	665	812
235.192	0	361	173	155	269	211	289	183	90	213	191	252	92	317	658	813
235.315	0	361	168	147	271	204	283	179	89	211	189	250	92	315	653	816
235.438	0	360	170	148	270	205	285	180	91	212	189	251	92	316	656	815
235.561	0	362	173	147	269	206	286	181	89	213	190	252	92	318	661	807
235.684	0	365	179	151	270	211	287	183	91	215	193	253	91	319	667	817
235.807	0	364	176	155	273	213	291	186	91	214	193	254	92	319	664	815
235.93	0	361	169	148	271	205	284	181	90	211	190	249	91	314	654	815
236.052	0	361	170	148	272	205	284	183	89	210	191	249	90	315	657	807
236.175	0	364	173	149	272	206	284	183	89	211	190	253	91	315	660	816
236.298	0	365	178	150	269	210	287	181	90	212	191	254	92	318	667	814
236.421	0	364	179	155	271	216	291	184	91	214	193	254	91	319	669	818
236.544	0	362	168	150	273	206	284	182	91	212	191	248	91	314	653	810
236.667	0	363	167	147	271	203	281	182	89	209	190	247	90	313	652	815
236.79	0	363	170	147	271	204	283	182	89	211	190	248	90	313	655	808
236.913	0	361	175	147	271	206	285	181	89	210	192	248	90	315	661	807
237.036	0	361	179	148	272	209	287	186	90	211	193	249	90	317	667	805
237.158	0	360	171	154	270	208	288	184	90	209	191	247	91	314	654	790
237.281	0	355	166	146	269	203	281	181	88	208	189	243	90	310	650	793
237.404	0	356	168	145	270	201	281	183	88	208	189	243	90	310	651	797
237.527	0	362	171	147	270	205	283	182	89	208	192	244	89	311	657	804
237.65	0	362	175	148	268	208	285	184	90	210	193	246	89	315	663	811
237.773	0	362	178	153	272	212	293	187	87	208	194	246	89	316	664	799
237.896	0	359	167	147	270	203	283	183	88	208	191	241	89	310	650	790
238.019	0	358	169	146	270	204	283	183	89	208	192	241	89	311	653	805
238.141	0	359	171	148	269	204	283	184	89	209	192	243	89	311	656	807
238.264	0	359	174	148	268	207	286	184	90	210	193	243	89	313	662	807
238.387	0	361	179	150	269	212	291	187	88	208	195	245	88	316	668	805
238.51	0	359	171	154	271	209	288	186	90	208	193	243	90	311	654	802
238.633	0	359	170	148	272	204	283	184	89	208	192	242	89	311	655	750
238.756	0	346	172	149	273	204	285	186	90	208	193	242	89	311	656	738
238.879	0	352	176	149	272	209	286	186	90	209	196	243	89	314	662	760
239.002	0	379	182	151	275	213	293	187	88	208	197	246	88	316	669	798
239.124	0	373	175	157	274	215	295	187	87	206	196	244	89	314	661	785
239.247	0	371	170	148	272	206	284	184	90	208	190	242	89	310	653	780
239.37	0	371	171	149	271	207	284	182	91	208	188	245	89	311	654	801
239.493	0	377	174	149	273	209	285	182	90	208	190	247	90	313	659	806
239.616	0	367	179	151	272	213	288	184	90	210	194	248	89	316	667	802
239.739	0	365	180	156	276	216	297	187	85	204	195	248	89	315	665	807
239.862	0	363	169	149	273	207	283	184	92	208	192	244	88	311	652	800
239.985	0	364	170	147	277	207	283	183	90	207	191	244	88	311	654	802
240.108	0	366	172	149	275	208	284	183	90	207	190	245	89	312	658	795
240.23	0	364	178	150	276	210	287	184	91	208	194	247	89	315	664	801
240.353	0	367	182	150	276	217	296	187	86	205	196	249	89	315	671	805
240.476	0	366	172	156	274	213	289	183	91	207	192	246	89	311	655	804
240.599	0	365	171	148	276	207	282	186	90	207	191	245	89	310	655	800
240.722	0	365	172	148	278	207	284	183	90	208	192	246	89	312	657	800
240.845	0	368	177	150	277	211	285	184	91	209	193	249	89	315	664	806
240.968	0	371	181	152	278	216	294	185	86	204	193	252	89	316	670	806
241.091	11	368	176	156	278	218	294	186	89	207	194	251	90	314	664	807
241.213	0	368	172	148	279	207	285	184	91	207	191	248	89	312	656	803
241.336	0	368	174	151	278	210	286	185	91	207	193	249	89	312	659	803
241.459	0	370	177	150	280	212	286	186	91	208	193	250	89	314	663	807
241.582	0	372	180	153	280	215	293	187	89	206	196	251	89	317	671	806
241.705	0	371	182	159	280	222	299	187	87	204	198	253	89	317	672	805
241.828	0	371	171	151	279	209	286	186	91	207	193	248	90	312	657	804
241.951	0	372	171	149	280	209	284	187	91	206	193	248	89	311	659	800
242.074	0	371	174	151	280	211	285	187	91	207	194	248	88	312	662	807
242.196	0	373	178	152	281	215	287	186	92	208	196	251	89	315	669	800
242.319	0	375	183	152	283	219	297	189	87	204	199	253	88	318	675	813
242.442	0	373	172	157	284	216	293	187	89	204	195	248	89	313	659	805
242.565	0	372	169	149	281	209	282	186	93	208	193	246	88	310	656	806
242.688	0	374	170	150	283	209	284	187	91	207	194	247	88	311	658	800
242.811	0	375	175	150	282	211	284	187	91	207	196	249	89	313	665	808
242.934	0	377	180	153	282	217	291	187	90	206	196	251	88	315	670	806
243.057	0	375	178	157	282	221	296	189	91	206	197	251	88	315	669	811
243.18	0	374	168	150	282	208	284	188	91	206	194	248	90	309	656	803
243.302	0	377	170	150	282	209	284	188	92	206	195	248	88	310	659	809
243.425	0	378	172	151	284	209	284	187	91	206	195	249	89	312	664	806
243.548	0	377	176	152	283	213	287	189	92	208	197	250	89	313	669	807
243.671	0	380	181	154	285	220	293	188	90	207	199	253	88	316	675	810
243.794	0	380	170	155	282	212	288	189	93	207	195	249	89	312	660	811
243.917	0	380	171	150	286	211	284	187	92	207	194	249	88	311	662	807
244.04	0	380	171	152	285	211	285	190	92	206	196	250	89	312	664	810
244.163	0	383	176	152	286	216	287	191	93	208	198	251	88	314	670	811
244.285	0	385	181	154	288	217	296	194	88	203	199	254	88	317	676	809
244.408	0	383	175	160	286	221	295	190	92	205	198	251	88	315	668	811
244.531	0	381	168	149	284	211	282	188	94	207	196	248	89	311	660	806
244.654	0	383	171	151	285	213	284	191	92	206	196	248	89	312	663	808
244.777	0	385	174	150	287	211	285	192	93	207	197	251	89	314	668	815
244.9	0	384	178	153	285	219	292	192	91	205	199	252	88	315	675	815
245.023	0	385	179	159	286	225	300	192	88	203	201	252	90	316	675	812
245.146	0	383	167	151	285	213	285	189	95	207	197	247	89	310	659	811
245.268	0	384	168	149	284	209	283	189	92	205	195	248	88	310	659	808
245.391	0	381	170	151	285	210	284	190	92	206	195	248	89	311	663	814
245.514	0	383	174	152	284	215	286	192	93	207	198	250	89	313	670	810
245.637	0	384	178	152	287	218	296	194	88	203	200	251	88	315	676	818
[truncated: 776 more rows]

## Sheet: Short_ch
	SNR :	51	45	43	48	43	35	54	46	38	52	43	36	0	0	0	0	0	0	0	0	0	0	0	0
		D780						D850						D725						D940
Time	Marker	ch16	ch17	ch18	ch19	ch20	ch21	ch16	ch17	ch18	ch19	ch20	ch21	ch16	ch17	ch18	ch19	ch20	ch21	ch16	ch17	ch18	ch19	ch20	ch21
0.24576	0	0	0	0	0	0	0	0	0	0	0	0	0	0	0	0	0	0	0	0	0	0	0	0	0
0.36864	0	91	107	39	119	156	36	89	111	39	107	146	27	2	0	-49	0	0	-46	-2	-2	6	4	0	25
0.49152	0	90	107	37	118	156	36	87	110	43	106	145	27	4	1	-55	0	0	-52	-3	-2	9	4	0	28
0.6144	0	89	106	37	118	158	38	87	110	42	105	145	28	3	2	-59	0	0	-55	-3	-2	8	4	0	26
0.73728	0	88	106	37	118	161	38	87	110	42	106	141	29	3	2	-65	0	0	-57	-2	-2	7	4	-1	26
0.86016	0	89	107	38	118	164	39	87	110	41	106	141	29	3	3	-65	-1	-1	-58	-3	-3	8	4	-1	26
0.98304	0	90	106	37	118	162	39	87	109	45	106	141	29	3	3	-62	0	0	-59	-4	-2	10	4	0	25
1.10592	0	89	106	36	118	161	40	85	110	45	105	141	30	3	3	-62	0	0	-60	-3	-2	10	4	0	24
1.2288	0	89	106	36	118	161	40	87	109	44	106	141	30	4	2	-62	0	0	-59	-4	-3	10	5	0	23
1.35168	0	89	105	35	118	162	39	86	111	45	107	142	30	4	3	-63	0	0	-60	-4	-3	11	3	0	23
1.47456	0	88	107	36	118	162	41	86	110	46	106	143	30	3	3	-64	0	0	-62	-4	-2	10	5	0	24
1.59744	0	89	106	36	118	162	40	86	111	46	106	141	30	3	2	-62	0	0	-62	-4	-3	11	4	1	22
1.72032	0	88	105	36	119	160	40	86	110	45	106	141	29	4	3	-64	0	0	-61	-3	-3	10	4	0	23
1.8432	0	88	106	37	119	161	40	86	110	46	105	141	29	4	3	-62	0	0	-61	-4	-3	11	4	1	23
1.96608	0	89	106	36	119	162	40	88	111	46	105	143	31	4	3	-64	-1	0	-62	-4	-3	10	4	0	23
2.08896	0	89	107	36	119	162	40	87	111	45	107	143	30	4	3	-64	-1	0	-61	-4	-4	10	5	0	23
2.21184	0	89	107	37	119	163	41	86	110	46	106	142	30	3	4	-62	0	0	-62	-4	-3	10	5	0	22
2.33472	0	89	106	37	119	161	39	87	110	45	107	142	30	3	3	-62	0	0	-61	-4	-2	11	5	1	22
2.4576	0	89	106	37	119	163	39	87	110	45	106	140	29	3	3	-62	0	0	-62	-4	-2	10	4	1	22
2.58048	0	89	106	36	120	164	41	87	111	46	106	141	30	3	3	-62	0	0	-61	-4	-3	11	5	1	22
2.70336	0	89	107	36	119	163	40	87	110	45	106	143	30	3	3	-62	0	0	-62	-4	-4	10	4	0	22
2.82624	0	89	107	37	119	164	40	87	111	45	106	142	31	4	3	-63	0	0	-61	-4	-2	10	6	0	23
2.94912	0	89	105	36	119	164	40	87	111	45	106	140	30	4	2	-63	0	1	-62	-4	-3	10	5	2	23
3.072	0	89	107	37	119	163	40	86	110	45	106	141	30	4	3	-61	0	0	-61	-4	-2	11	5	1	22
3.19488	0	89	107	37	120	162	40	86	111	45	105	143	30	4	3	-61	0	0	-61	-3	-3	11	4	0	23
3.31776	0	89	108	37	118	164	40	87	111	45	107	143	31	5	3	-62	0	0	-62	-3	-3	11	4	0	23
3.44064	0	89	107	37	119	164	41	87	112	46	107	143	30	3	3	-62	0	0	-62	-4	-3	10	4	0	23
3.56352	0	89	106	37	118	163	40	87	111	46	106	142	30	3	3	-62	0	0	-62	-4	-2	11	4	1	23
3.6864	0	89	106	37	119	163	40	86	111	45	107	142	30	3	3	-63	0	0	-61	-4	-2	10	4	0	22
3.80928	0	89	106	36	119	164	40	87	111	45	107	142	30	3	3	-63	0	0	-62	-4	-3	12	5	0	23
3.93216	0	89	106	37	119	164	40	86	111	45	107	143	30	4	3	-63	0	0	-62	-3	-3	10	4	0	23
4.05504	0	89	107	36	119	164	40	86	110	46	107	145	31	3	2	-64	0	0	-62	-4	-3	11	4	1	23
4.17792	0	88	106	37	119	163	40	86	110	46	106	140	31	4	2	-62	0	1	-62	-4	-2	11	5	2	22
4.3008	0	88	106	37	119	163	41	86	109	45	106	141	31	3	3	-62	0	1	-63	-4	-3	11	4	2	23
4.42368	0	89	106	36	119	163	40	86	110	45	106	141	30	3	2	-62	0	1	-61	-4	-3	10	5	0	22
4.54656	0	89	106	36	119	163	40	87	111	44	106	143	30	4	3	-63	0	0	-62	-4	-3	11	4	0	23
4.66944	0	89	107	38	119	163	40	86	111	46	106	143	31	4	3	-64	-1	0	-62	-4	-3	11	4	0	23
4.79232	0	89	107	38	120	164	40	85	111	45	107	141	30	3	3	-63	-1	1	-63	-5	-3	12	3	2	23
4.9152	0	88	106	36	118	164	40	86	109	45	106	139	30	4	3	-63	0	1	-63	-4	-3	11	5	1	22
5.03808	0	88	106	36	119	163	40	86	110	45	106	140	30	3	3	-63	0	1	-63	-4	-3	12	4	2	23
5.16096	0	89	106	37	118	163	40	87	110	45	105	141	30	3	3	-63	0	1	-63	-4	-2	11	5	0	22
5.28384	0	89	107	37	118	162	41	86	111	46	107	143	31	4	3	-65	0	0	-63	-4	-3	11	5	0	23
5.40672	0	88	105	38	119	162	40	87	110	46	105	142	31	4	3	-64	0	0	-63	-3	-2	12	5	0	22
5.5296	0	89	106	37	118	163	40	86	110	45	107	140	31	4	4	-62	-1	2	-61	-3	-3	11	4	1	22
5.65248	0	88	106	36	118	163	40	85	111	46	106	139	30	3	3	-63	0	1	-62	-3	-3	12	4	2	23
5.77536	0	88	106	36	119	163	40	86	110	45	105	140	30	3	2	-64	0	0	-64	-4	-2	11	5	0	23
5.89824	0	89	107	36	118	162	41	86	110	45	107	142	31	3	3	-64	0	0	-63	-4	-3	12	4	1	22
6.02112	0	89	107	37	119	162	40	86	111	46	106	142	31	4	3	-64	-1	0	-63	-3	-3	11	4	2	23
6.144	0	89	105	37	118	164	40	86	110	46	106	139	30	4	3	-64	0	0	-63	-4	-3	12	4	2	22
6.26688	0	88	106	37	119	162	41	85	110	45	105	140	31	3	3	-63	0	0	-63	-3	-3	12	5	1	22
6.38976	0	88	106	36	118	163	41	86	110	46	105	141	30	3	2	-64	0	0	-62	-3	-3	11	4	1	22
6.51264	0	88	106	37	120	162	40	86	110	45	106	142	31	3	3	-64	0	0	-63	-4	-2	12	4	0	23
6.63552	0	88	106	37	120	164	41	86	110	46	106	142	31	3	3	-65	0	0	-63	-4	-3	12	4	1	23
6.7584	0	88	105	38	119	163	40	86	109	46	107	138	30	3	3	-64	0	1	-63	-4	-3	12	4	1	22
6.88128	0	89	106	37	119	162	40	85	109	45	106	140	31	3	4	-62	0	1	-62	-4	-3	12	4	1	22
7.00416	0	88	106	37	118	162	41	86	109	46	106	141	31	3	3	-64	0	0	-62	-4	-2	11	4	1	22
7.12704	0	89	106	36	118	162	40	86	109	46	106	143	30	3	3	-64	0	0	-63	-4	-4	12	5	0	23
7.24992	0	88	106	37	119	163	41	85	110	45	107	142	31	4	3	-64	-1	0	-63	-4	-3	11	4	0	23
7.3728	0	88	105	38	119	163	40	87	109	45	106	140	30	4	3	-64	0	1	-63	-4	-3	11	4	1	22
7.49568	0	88	106	37	119	163	41	86	110	46	105	139	30	4	3	-64	-1	0	-62	-3	-3	12	3	2	22
7.61856	0	89	105	37	119	163	41	85	109	46	106	139	29	3	3	-62	0	1	-63	-3	-4	12	4	2	22
7.74144	0	89	105	36	118	163	41	86	108	45	106	141	31	4	3	-64	0	0	-62	-4	-3	11	4	0	23
7.86432	0	88	105	36	119	163	40	86	110	46	106	141	31	4	3	-64	0	0	-61	-4	-3	11	4	1	22
7.9872	0	89	105	37	119	164	40	85	109	45	106	139	31	3	3	-64	0	1	-62	-3	-3	11	4	1	22
8.11008	0	88	106	37	119	162	41	86	109	45	106	138	30	3	3	-62	-1	1	-63	-4	-2	12	5	1	21
8.23296	0	89	105	37	119	163	39	86	109	45	105	138	30	3	4	-63	0	1	-62	-4	-3	12	4	2	22
8.35584	0	89	105	37	118	162	40	86	109	46	106	139	29	4	3	-63	0	1	-61	-3	-3	11	4	2	22
8.47872	0	88	106	37	119	161	41	86	108	46	106	141	29	3	2	-64	0	0	-62	-4	-3	11	4	0	22
8.6016	0	88	107	37	119	162	40	85	109	45	106	142	31	3	3	-64	0	0	-62	-3	-2	11	4	0	23
8.72448	0	89	105	37	119	162	40	86	108	45	106	139	31	2	3	-63	-1	1	-61	-4	-3	12	4	2	21
8.84736	0	88	106	37	117	162	41	85	108	46	106	139	30	3	4	-63	0	1	-61	-3	-3	11	4	1	22
8.97024	0	88	105	36	119	161	40	85	108	45	106	139	30	3	3	-63	-1	0	-62	-3	-3	10	4	1	22
9.09312	0	89	107	37	118	162	41	86	108	45	106	140	30	3	4	-64	0	0	-62	-4	-3	11	4	0	22
9.216	0	88	105	36	120	161	40	86	109	45	106	143	30	3	3	-65	0	0	-61	-3	-3	11	5	0	23
9.33888	0	89	107	38	119	163	41	85	108	46	106	140	31	3	3	-64	0	1	-62	-4	-3	12	4	1	22
9.46176	0	89	106	36	118	163	40	85	108	45	105	139	30	4	3	-63	0	1	-62	-4	-4	13	4	2	22
9.58464	0	87	105	37	118	161	41	86	108	46	106	139	30	4	3	-63	0	1	-62	-4	-3	12	4	1	22
9.70752	0	89	106	37	118	163	41	85	110	46	106	138	31	3	2	-64	0	0	-62	-4	-3	12	4	1	23
9.8304	0	89	106	37	119	162	41	86	110	46	106	142	31	4	4	-64	-1	0	-62	-3	-2	12	4	0	22
9.95328	0	89	107	38	119	163	42	86	109	47	106	143	31	4	3	-65	0	0	-63	-3	-4	10	4	0	22
10.0762	0	89	107	38	119	164	40	86	108	46	106	138	30	3	4	-63	0	1	-63	-4	-3	11	4	1	21
10.199	0	90	105	37	119	162	40	85	109	45	106	138	30	4	2	-62	0	1	-61	-4	-3	12	4	2	21
10.3219	0	88	106	37	118	162	40	86	109	45	106	138	30	3	3	-63	0	1	-62	-4	-3	11	4	1	22
10.4448	0	89	106	37	118	162	41	86	110	46	106	140	31	4	3	-64	0	0	-62	-4	-4	11	4	1	22
10.5677	0	89	107	37	119	163	41	86	109	46	106	141	30	4	3	-65	0	0	-62	-4	-3	11	5	1	22
10.6906	0	89	107	38	119	163	41	86	109	46	106	141	31	3	3	-63	-1	0	-61	-4	-3	11	5	0	22
10.8134	0	89	106	36	118	162	40	86	108	45	105	138	30	4	3	-63	-1	1	-63	-4	-3	12	4	1	22
10.9363	0	88	106	37	118	161	40	86	109	45	107	138	31	3	3	-63	0	0	-62	-4	-3	11	4	2	22
11.0592	0	89	106	37	118	163	40	86	110	45	106	139	31	3	3	-64	0	1	-63	-4	-3	11	4	1	21
11.1821	0	89	105	37	119	160	41	86	110	46	105	140	31	4	3	-64	0	0	-62	-3	-3	11	4	0	23
11.305	0	89	107	37	118	162	41	86	109	46	106	142	30	4	3	-64	0	0	-62	-4	-3	11	4	0	22
11.4278	0	89	108	38	118	162	40	86	109	47	106	140	31	3	3	-64	0	0	-64	-4	-3	12	5	1	23
11.5507	0	89	107	37	119	161	41	86	110	46	106	139	29	3	3	-64	-1	0	-63	-3	-4	11	3	0	22
11.6736	0	89	107	37	119	162	41	87	110	46	107	138	31	4	3	-64	0	1	-62	-4	-4	13	5	2	22
11.7965	0	89	108	37	119	162	40	87	110	46	106	138	30	3	3	-65	-1	2	-63	-3	-3	12	4	2	22
11.9194	0	89	108	36	118	161	41	87	111	47	106	142	31	3	3	-65	0	0	-63	-4	-3	12	5	0	23
12.0422	0	89	109	38	119	163	40	86	112	47	106	142	31	4	3	-66	0	0	-63	-4	-3	12	5	1	23
12.1651	0	90	107	38	118	163	41	87	110	47	105	139	31	3	3	-64	0	1	-64	-4	-4	13	4	1	22
12.288	0	89	108	37	118	161	41	86	110	47	107	139	31	2	3	-65	0	0	-64	-4	-4	12	4	1	23
12.4109	0	89	108	37	118	162	41	87	110	46	106	140	31	4	3	-65	0	0	-64	-3	-2	11	4	1	22
12.5338	0	89	108	38	119	161	41	87	111	48	107	141	31	4	4	-65	0	0	-63	-3	-3	12	4	0	23
12.6566	0	89	108	37	118	162	41	86	111	48	107	142	31	3	3	-66	0	0	-64	-3	-4	12	4	0	23
12.7795	0	90	108	39	119	164	42	87	111	47	107	138	31	3	3	-65	-1	1	-64	-4	-3	12	4	1	23
12.9024	0	89	108	37	119	162	41	87	111	47	106	138	31	3	3	-65	-1	1	-64	-4	-2	12	4	2	21
13.0253	0	89	108	38	119	162	41	86	111	47	106	138	31	4	3	-64	0	2	-63	-3	-4	12	5	2	22
13.1482	0	90	108	38	119	163	41	86	111	47	106	138	31	4	3	-66	0	1	-64	-3	-3	12	4	3	22
13.271	0	89	108	38	119	163	41	86	112	46	106	140	31	3	3	-66	-1	0	-65	-4	-3	12	5	0	23
13.3939	0	90	110	38	118	163	41	87	112	47	106	140	31	3	3	-67	0	1	-65	-4	-4	12	4	1	22
13.5168	0	89	108	38	118	162	41	86	110	46	106	138	30	4	3	-65	0	2	-65	-4	-3	12	4	2	22
13.6397	0	89	108	38	118	161	40	87	110	46	106	138	30	3	3	-65	0	1	-65	-4	-3	13	5	1	21
13.7626	0	89	108	38	118	161	41	86	111	47	105	137	31	3	4	-65	0	1	-65	-4	-3	12	5	1	22
13.8854	0	89	109	37	118	162	41	86	110	46	104	138	32	4	3	-65	-1	1	-65	-4	-3	12	4	1	24
14.0083	0	89	108	38	118	160	41	87	112	47	105	140	32	3	3	-65	-1	0	-65	-4	-3	12	5	0	23
14.1312	0	89	108	38	118	162	41	87	110	47	105	138	30	4	3	-65	0	1	-65	-5	-4	12	5	2	23
14.2541	0	89	108	38	118	161	41	86	111	47	105	137	30	4	3	-64	0	1	-66	-4	-4	12	4	1	23
14.377	0	90	107	38	118	161	41	86	110	46	105	136	30	4	2	-64	0	1	-64	-4	-3	12	5	2	23
14.4998	0	89	107	37	118	160	41	87	111	46	105	138	31	3	3	-64	-1	0	-66	-3	-4	12	5	1	23
14.6227	0	89	108	38	118	162	41	87	111	46	105	138	31	3	3	-64	0	0	-64	-4	-3	11	5	1	23
14.7456	0	90	108	39	119	161	41	86	111	46	106	138	30	4	3	-64	-1	0	-66	-4	-3	12	4	0	22
14.8685	0	89	108	38	118	161	40	86	110	46	106	136	30	3	3	-63	0	1	-65	-3	-4	11	4	2	21
14.9914	0	89	108	38	118	161	40	87	111	45	105	136	30	4	3	-63	0	1	-65	-4	-4	12	4	1	23
15.1142	0	89	107	37	119	161	40	86	111	46	105	137	30	3	3	-63	0	0	-64	-4	-3	12	5	1	22
15.2371	0	89	109	38	119	161	41	87	112	46	107	140	30	3	3	-62	0	0	-65	-3	-3	11	5	1	22
15.36	0	89	109	38	118	160	41	88	112	46	106	139	30	4	3	-62	-1	0	-65	-4	-3	11	5	0	22
15.4829	0	89	107	38	118	160	41	87	110	45	106	136	30	3	3	-62	-1	1	-65	-4	-3	12	4	2	22
15.6058	0	90	108	37	118	160	40	87	110	45	106	136	29	3	3	-62	-1	0	-64	-4	-2	10	4	2	23
15.7286	0	89	108	37	119	160	40	86	111	45	106	136	30	4	3	-63	-1	1	-64	-4	-4	11	4	2	21
15.8515	0	90	107	38	119	160	40	87	111	46	106	138	30	3	3	-62	0	0	-64	-3	-4	11	5	1	23
15.9744	0	89	108	37	118	160	41	87	111	46	106	139	31	3	3	-63	0	0	-64	-4	-3	11	3	0	23
16.0973	0	90	108	37	118	160	40	87	111	45	106	136	30	3	3	-61	-1	2	-65	-4	-3	12	5	1	23
16.2202	0	89	108	38	118	160	39	86	110	46	106	136	29	3	3	-63	0	1	-64	-4	-3	11	4	2	22
16.343	0	89	108	37	118	160	40	87	111	46	105	136	30	3	3	-63	-1	1	-64	-3	-3	12	5	2	23
16.4659	0	90	108	37	118	160	41	87	111	46	105	139	29	3	3	-63	0	0	-64	-4	-3	11	4	0	23
16.5888	0	90	109	36	119	161	40	87	112	47	106	137	30	3	3	-64	0	1	-65	-3	-3	11	4	2	24
16.7117	0	90	107	38	119	161	40	86	111	46	107	136	31	4	3	-65	0	1	-65	-4	-3	11	4	2	24
16.8346	0	90	108	37	118	159	40	86	111	46	106	135	30	3	3	-64	0	1	-66	-4	-3	11	4	1	23
16.9574	0	90	108	37	118	161	40	86	111	48	106	135	30	3	4	-65	0	1	-66	-4	-3	12	5	1	23
17.0803	0	90	108	37	119	161	40	87	112	47	105	136	29	4	3	-67	0	1	-67	-3	-3	12	5	2	25
17.2032	0	91	110	38	119	160	41	88	114	48	106	138	30	3	3	-68	0	0	-67	-3	-3	13	4	0	24
17.3261	0	91	110	40	120	161	40	88	114	49	107	138	31	4	3	-68	0	0	-69	-3	-3	13	4	0	24
17.449	0	89	110	37	119	160	41	88	112	48	106	136	30	3	3	-67	0	0	-69	-3	-4	13	4	1	24
17.5718	0	90	109	38	119	161	40	87	114	49	106	136	30	3	4	-68	0	1	-69	-4	-3	13	4	2	23
17.6947	0	90	109	38	119	161	41	87	112	49	107	137	30	3	3	-67	0	1	-69	-4	-4	13	3	2	24
17.8176	0	90	109	38	118	161	41	87	113	48	106	137	30	3	4	-67	0	1	-69	-4	-4	13	4	1	24
17.9405	0	90	110	39	119	160	41	87	114	49	107	139	30	4	4	-67	-1	0	-70	-4	-3	13	5	1	24
18.0634	0	90	110	38	119	160	41	87	112	48	107	135	30	3	3	-65	0	1	-70	-5	-3	13	4	1	23
18.1862	0	90	109	38	120	161	41	88	113	47	107	136	31	3	4	-65	-1	1	-70	-5	-3	13	4	1	22
18.3091	0	90	110	38	119	160	40	87	112	47	107	136	30	3	4	-65	0	1	-71	-4	-4	14	5	1	23
18.432	0	90	110	38	119	159	41	87	114	47	106	139	30	2	2	-65	0	0	-70	-4	-3	13	4	0	23
18.5549	0	90	110	39	119	161	40	88	113	48	107	138	30	3	3	-66	0	1	-69	-4	-3	14	5	2	23
18.6778	0	91	111	42	120	160	39	88	114	46	107	138	30	4	3	-60	0	0	-67	-4	-4	10	4	1	21
18.8006	0	92	110	37	120	161	40	88	115	46	106	139	30	4	3	-58	0	0	-64	-3	-3	9	4	1	21
18.9235	0	91	109	37	120	161	39	88	114	45	106	138	30	3	4	-58	-1	0	-64	-4	-4	10	4	1	22
19.0464	0	91	109	37	120	161	39	88	113	46	107	140	29	4	4	-58	0	0	-63	-4	-3	9	4	1	21
19.1693	0	90	110	39	120	161	39	87	113	45	106	140	30	3	4	-58	0	1	-63	-5	-3	10	4	0	22
19.2922	0	91	109	38	120	161	39	87	112	44	107	137	29	3	3	-58	0	1	-63	-4	-3	9	4	1	21
19.415	0	90	109	38	120	161	39	87	113	45	107	138	29	3	4	-58	0	0	-63	-5	-3	10	4	1	21
19.5379	0	90	109	38	119	161	39	87	113	44	107	138	28	3	3	-58	0	1	-62	-4	-3	10	4	1	22
19.6608	0	90	109	37	119	162	40	88	114	45	107	139	29	3	4	-59	-1	1	-63	-4	-3	9	5	2	23
19.7837	0	90	109	38	119	161	39	88	114	45	107	140	29	3	3	-60	0	0	-63	-3	-3	11	4	1	22
19.9066	0	90	109	37	119	161	40	87	112	44	107	136	29	3	5	-59	0	1	-62	-3	-3	10	4	2	22
20.0294	0	90	109	37	120	160	39	87	112	44	107	136	28	4	3	-59	-1	1	-62	-4	-2	10	4	1	22
20.1523	0	90	108	37	120	159	39	87	113	44	107	139	29	4	4	-57	0	0	-61	-3	-3	9	5	0	22
20.2752	0	91	108	37	120	160	39	88	113	44	107	139	29	3	3	-58	0	0	-61	-4	-4	10	4	0	23
20.3981	0	90	110	38	119	160	39	88	113	45	107	139	29	3	2	-59	-1	0	-61	-4	-3	9	4	1	21
20.521	0	90	109	38	120	160	38	88	112	44	107	137	28	4	3	-58	-1	1	-60	-4	-3	10	5	2	22
20.6438	0	90	109	37	119	159	38	87	113	44	107	136	28	4	3	-58	-1	2	-60	-4	-3	9	5	2	22
20.7667	0	90	109	37	120	160	39	88	113	44	107	136	29	4	3	-59	0	1	-60	-4	-3	10	4	1	23
20.8896	0	90	110	37	119	160	39	88	113	45	107	138	29	3	3	-60	-1	0	-61	-4	-4	9	5	2	23
21.0125	0	90	110	38	120	160	39	88	114	45	107	138	28	4	3	-59	0	0	-61	-4	-3	9	5	1	23
21.1354	0	90	109	38	119	159	38	88	114	45	107	136	29	4	3	-58	-1	0	-61	-4	-3	10	3	2	23
21.2582	0	91	110	37	119	159	38	88	115	45	106	137	28	4	3	-57	-1	1	-60	-4	-3	10	4	2	23
21.3811	0	91	110	38	120	161	39	88	115	45	107	138	28	4	4	-59	0	0	-61	-4	-3	9	4	1	22
21.504	0	91	110	38	119	161	38	88	116	46	106	141	29	3	4	-58	0	0	-61	-4	-4	9	5	0	23
21.6269	0	92	110	40	119	161	38	88	115	47	107	141	29	3	3	-58	0	0	-61	-5	-3	9	4	1	23
21.7498	0	91	110	38	119	162	38	88	115	45	107	137	28	3	4	-58	0	0	-61	-4	-4	10	4	1	22
21.8726	0	91	109	38	120	162	39	88	114	44	108	137	29	3	3	-59	0	1	-61	-4	-4	10	4	1	23
21.9955	0	91	109	37	119	161	39	88	114	44	107	139	28	4	3	-59	0	1	-61	-4	-3	9	4	0	23
22.1184	0	92	110	37	119	161	39	89	115	45	107	140	28	4	4	-61	0	0	-61	-4	-4	9	5	0	24
22.2413	0	91	111	38	120	162	39	89	114	46	107	142	30	3	3	-60	0	0	-61	-4	-3	10	5	0	24
22.3642	0	91	109	39	120	162	39	88	114	45	106	139	29	4	3	-59	0	1	-62	-4	-2	10	4	2	22
22.487	0	91	109	38	119	162	39	89	113	45	106	139	29	3	3	-59	0	1	-61	-3	-4	10	4	2	23
22.6099	0	91	109	38	120	162	38	88	114	45	107	137	29	4	3	-59	-1	1	-61	-4	-2	10	4	2	22
22.7328	0	91	109	38	120	161	39	88	114	46	108	142	29	3	4	-60	0	0	-62	-4	-3	10	4	0	24
22.8557	0	90	110	36	120	161	39	89	115	46	108	142	29	4	4	-60	0	0	-60	-4	-3	10	4	0	24
22.9786	0	90	110	38	119	162	39	88	114	45	107	139	29	4	2	-60	0	1	-61	-4	-3	10	4	2	23
23.1014	0	90	110	36	120	160	38	88	114	46	107	137	29	4	3	-62	0	1	-62	-5	-3	10	4	2	23
23.2243	0	90	110	38	120	160	39	88	114	46	108	137	29	3	4	-61	0	1	-63	-4	-4	10	4	1	24
23.3472	0	91	110	37	120	160	39	88	115	47	107	139	29	3	3	-63	0	0	-63	-4	-4	10	4	0	24
23.4701	0	91	110	37	121	161	39	88	114	46	106	142	30	4	3	-65	0	0	-64	-4	-3	11	4	0	24
23.593	0	90	110	38	119	161	39	87	114	48	107	138	30	3	3	-64	0	0	-64	-3	-3	11	5	1	23
23.7158	0	90	110	37	120	160	40	87	115	46	107	136	29	3	3	-64	0	1	-65	-4	-4	12	4	2	23
23.8387	0	90	110	39	119	161	39	88	114	47	106	136	29	3	3	-64	0	1	-64	-4	-3	11	5	1	22
23.9616	0	89	109	37	119	160	40	88	113	47	107	141	30	4	3	-63	0	0	-64	-4	-3	11	5	0	22
24.0845	0	90	109	38	119	161	39	87	114	47	107	141	29	3	3	-64	-1	0	-64	-4	-4	11	4	0	22
24.2074	0	90	110	39	119	160	40	88	114	47	107	140	30	3	3	-64	0	0	-64	-4	-3	12	5	1	23
24.3302	0	90	108	39	118	161	38	87	112	45	106	137	29	4	4	-63	0	0	-63	-5	-4	12	5	1	23
24.4531	0	90	107	38	119	161	39	87	112	45	106	139	29	3	4	-59	0	0	-61	-4	-3	10	4	1	21
24.576	0	89	108	37	119	160	39	87	112	44	106	140	29	2	3	-59	-1	0	-62	-5	-4	10	4	0	22
24.6989	0	90	109	37	119	162	39	87	111	45	106	143	30	3	3	-60	0	0	-60	-3	-3	10	4	0	23
24.8218	0	90	109	40	119	163	39	88	112	44	106	145	30	3	3	-59	0	0	-61	-4	-3	10	3	0	22
24.9446	0	90	107	38	119	164	39	87	111	44	107	140	29	4	3	-59	-1	0	-59	-4	-3	9	4	2	22
25.0675	0	89	106	37	119	163	38	86	111	44	106	139	29	3	3	-59	0	1	-60	-3	-3	10	5	1	22
25.1904	0	90	107	36	119	163	39	86	111	44	106	139	29	3	3	-58	-1	0	-60	-4	-3	9	3	2	23
25.3133	0	89	108	37	119	163	39	87	111	44	107	140	29	3	4	-60	0	0	-59	-4	-3	10	4	0	22
25.4362	0	89	107	37	120	164	39	86	111	44	106	141	29	3	3	-60	0	0	-59	-4	-3	9	4	1	23
25.559	0	89	107	37	118	162	38	87	110	45	106	138	29	4	3	-60	0	1	-60	-4	-3	9	3	1	22
25.6819	0	89	106	36	119	162	39	86	110	44	106	138	29	3	3	-60	0	0	-61	-3	-3	10	5	2	23
25.8048	0	89	106	36	118	162	39	87	111	45	106	138	30	3	4	-61	0	1	-60	-4	-3	10	3	2	22
25.9277	0	89	107	37	118	162	39	86	111	45	106	141	31	3	3	-62	0	1	-61	-4	-3	10	4	1	22
26.0506	0	89	108	37	119	163	40	86	112	45	107	140	30	3	2	-63	0	0	-62	-4	-2	10	4	0	23
26.1734	0	89	107	37	118	161	39	86	112	46	106	138	29	3	2	-62	0	1	-61	-4	-3	11	4	1	22
26.2963	0	89	106	37	119	161	39	86	110	45	106	138	29	3	3	-62	0	1	-61	-4	-3	10	4	2	22
26.4192	0	89	107	37	118	161	40	86	110	46	106	138	29	4	3	-61	-1	1	-62	-4	-3	11	5	2	23
26.5421	0	90	108	37	118	161	39	87	111	46	106	141	29	4	3	-62	0	0	-63	-4	-3	11	3	0	23
26.665	0	89	107	37	119	163	40	86	111	46	106	140	30	3	3	-63	0	0	-62	-5	-4	11	4	1	22
26.7878	0	89	107	38	118	160	38	86	110	45	105	138	30	3	2	-62	-1	1	-62	-4	-2	11	4	1	21
26.9107	0	90	107	37	118	161	39	87	109	44	106	137	29	4	3	-62	0	1	-62	-4	-3	11	4	2	22
27.0336	0	90	107	37	118	161	39	86	109	45	105	137	29	4	3	-61	0	0	-62	-4	-3	11	5	2	23
27.1565	0	89	106	37	118	161	39	86	109	45	106	139	29	4	3	-61	0	0	-61	-4	-3	11	4	1	23
27.2794	0	89	106	38	119	160	40	87	111	45	107	141	30	3	3	-62	0	0	-61	-4	-3	10	4	0	22
27.4022	0	89	106	37	118	161	39	87	109	45	105	137	29	3	3	-61	0	1	-61	-4	-3	12	5	1	22
27.5251	0	89	106	36	118	161	39	87	108	45	105	136	28	4	3	-61	-1	1	-62	-5	-3	11	4	2	21
27.648	0	89	106	36	118	161	38	86	109	45	105	136	29	3	3	-61	0	1	-61	-4	-3	11	5	1	22
27.7709	0	89	106	35	118	160	39	85	109	45	106	137	28	3	3	-61	-1	1	-61	-3	-3	12	4	2	22
27.8938	0	89	106	37	118	161	40	85	108	45	107	137	29	3	3	-63	0	1	-61	-3	-3	11	4	2	23
28.0166	0	89	106	37	118	160	39	85	108	45	106	136	29	4	3	-62	0	1	-60	-4	-4	11	4	2	21
28.1395	0	89	105	36	117	160	38	86	108	45	104	135	30	4	3	-61	0	1	-61	-3	-3	12	4	1	22
28.2624	0	89	104	37	117	159	39	86	107	44	105	135	29	3	3	-62	0	1	-60	-3	-3	10	4	1	22
28.3853	0	88	105	37	118	160	40	85	107	45	105	135	29	3	3	-63	-1	2	-61	-3	-3	11	4	1	22
28.5082	0	89	106	37	117	158	39	86	108	45	105	138	30	3	3	-63	-1	0	-61	-5	-4	12	4	1	22
28.631	0	88	105	38	117	159	39	86	108	45	105	135	29	3	2	-63	-1	1	-60	-4	-3	12	4	2	21
28.7539	0	88	105	37	117	158	39	85	106	46	105	134	29	3	3	-62	-1	1	-61	-4	-3	12	5	2	21
28.8768	0	89	104	36	118	159	39	85	106	44	104	134	29	3	3	-61	0	1	-61	-4	-2	11	4	2	21
28.9997	0	89	105	37	116	158	39	86	106	43	104	134	29	3	3	-58	0	2	-59	-4	-3	10	5	2	21
29.1226	0	89	104	37	117	158	39	86	106	44	104	137	29	3	2	-59	0	0	-58	-4	-3	10	4	0	22
29.2454	0	89	104	38	117	159	39	85	107	44	105	136	29	3	3	-59	0	0	-59	-4	-2	10	4	0	22
29.3683	0	89	104	36	117	158	39	84	105	42	104	134	28	4	2	-58	0	1	-58	-4	-3	11	5	1	21
29.4912	0	88	103	36	117	159	39	85	105	43	104	134	28	3	2	-59	0	1	-59	-3	-2	10	4	2	22
29.6141	0	88	103	36	117	159	39	84	105	43	105	134	28	3	3	-59	-1	1	-59	-3	-3	10	5	1	22
29.737	1	88	104	36	117	159	38	85	106	44	104	134	29	3	2	-60	0	1	-58	-4	-3	10	4	2	22
29.8598	0	89	104	36	118	158	39	85	106	45	104	138	30	3	3	-62	-1	0	-59	-4	-3	11	5	0	22
29.9827	0	89	104	37	117	159	39	85	105	44	104	134	29	4	2	-60	0	2	-59	-3	-2	10	4	1	21
30.1056	0	89	103	36	118	159	39	85	106	44	104	134	29	3	3	-59	-1	1	-59	-4	-3	12	4	2	22
30.2285	0	88	103	35	117	158	39	86	105	44	104	135	29	3	2	-59	0	2	-58	-4	-3	11	4	1	22
30.3514	0	89	104	36	117	158	39	84	106	44	104	136	28	3	2	-62	-1	0	-59	-4	-3	11	5	0	21
30.4742	0	89	105	35	117	159	39	85	106	45	105	138	29	4	3	-61	0	0	-59	-4	-3	11	4	0	22
30.5971	0	89	105	38	117	160	40	86	106	44	106	137	29	4	3	-61	0	1	-59	-3	-2	10	4	0	22
30.72	0	89	104	36	118	159	40	85	106	44	105	135	29	3	3	-60	0	1	-61	-3	-3	12	4	1	21
30.8429	0	89	104	37	118	159	39	86	106	44	104	134	29	4	2	-61	0	0	-60	-5	-2	11	5	1	23
30.9658	0	89	104	36	117	159	39	86	106	45	105	136	29	3	2	-61	0	0	-60	-4	-2	12	5	0	22
31.0886	0	89	105	36	117	159	40	85	107	45	105	137	30	3	3	-62	0	0	-60	-3	-3	10	4	1	22
31.2115	0	89	106	38	118	160	39	87	107	46	105	138	30	3	2	-63	-1	0	-61	-4	-3	10	4	0	22
31.3344	0	89	105	38	118	159	41	85	107	44	105	134	29	3	3	-61	0	2	-61	-4	-3	11	5	2	22
31.4573	0	90	105	37	117	160	39	86	106	44	105	135	29	3	3	-61	0	2	-60	-5	-2	11	4	1	22
31.5802	0	90	105	36	118	160	40	85	107	45	105	134	30	3	2	-61	0	1	-61	-4	-3	11	5	1	22
31.703	0	90	105	37	117	160	40	86	107	44	105	135	30	3	2	-62	0	1	-60	-3	-3	11	4	1	23
31.8259	0	90	105	37	118	160	40	86	108	46	106	138	29	4	3	-63	0	0	-62	-3	-2	11	4	0	23
31.9488	0	89	107	37	119	160	40	86	107	45	105	137	29	4	4	-61	0	1	-62	-4	-3	10	4	1	22
32.0717	0	90	106	37	117	160	40	86	109	45	105	135	30	3	3	-61	-1	0	-62	-4	-3	11	4	2	21
32.1946	0	90	106	37	118	160	40	87	108	45	105	135	29	4	3	-62	-1	2	-62	-4	-3	12	4	2	23
32.3174	0	89	105	36	118	160	40	86	108	45	106	136	29	3	2	-63	0	2	-62	-4	-4	12	4	2	23
32.4403	0	90	107	37	118	161	40	87	109	46	105	136	30	4	3	-64	0	0	-62	-4	-4	11	4	1	23
32.5632	0	91	106	37	119	160	40	87	110	46	106	138	30	3	3	-64	0	1	-62	-4	-3	12	5	1	23
32.6861	0	90	108	37	118	161	40	86	109	46	105	136	29	3	4	-64	0	1	-63	-5	-3	12	5	2	22
32.809	0	90	107	37	118	160	40	87	109	45	106	136	30	4	3	-63	-1	1	-63	-4	-3	11	4	2	22
32.9318	0	90	108	37	119	161	41	88	110	45	106	136	30	3	3	-63	0	1	-63	-4	-2	11	4	2	22
33.0547	0	91	108	37	119	160	40	87	110	47	106	138	31	3	3	-64	0	0	-63	-4	-3	11	4	0	23
33.1776	0	90	110	37	118	160	41	88	111	47	106	140	30	3	3	-65	-1	0	-64	-4	-4	12	4	1	23
33.3005	0	91	109	39	118	161	41	87	110	47	106	139	31	3	3	-65	0	0	-64	-4	-3	12	5	0	23
33.4234	0	91	109	37	118	161	42	88	110	46	106	136	30	4	3	-64	0	1	-64	-4	-4	12	4	2	22
33.5462	0	91	109	37	118	161	40	87	111	46	106	135	30	3	2	-64	0	1	-63	-4	-4	12	4	1	21
33.6691	0	92	109	38	119	161	41	88	111	47	106	137	30	4	3	-64	0	0	-64	-4	-3	11	4	1	23
33.792	0	91	110	38	119	160	41	88	111	48	106	140	31	3	3	-65	0	0	-65	-4	-3	12	5	0	23
33.9149	0	91	110	38	119	161	42	88	114	48	107	141	31	4	4	-66	0	0	-65	-4	-3	12	5	0	24
34.0378	0	91	109	39	119	162	41	88	113	47	107	137	30	4	3	-64	0	1	-66	-4	-3	12	4	1	23
34.1606	0	91	110	37	119	160	41	88	112	47	106	137	30	3	4	-66	0	1	-66	-4	-2	12	3	1	23
34.2835	0	92	110	38	119	162	41	88	112	47	106	137	30	3	3	-64	0	1	-64	-4	-2	13	3	2	23
34.4064	0	92	111	37	117	161	40	88	113	47	106	140	31	4	3	-64	0	0	-65	-4	-3	12	4	0	24
34.5293	0	91	111	39	119	161	42	88	114	48	107	140	31	3	4	-65	0	0	-65	-4	-4	11	5	0	23
34.6522	0	92	112	40	119	162	41	89	115	47	105	142	31	4	3	-64	0	0	-65	-4	-4	12	4	0	23
34.775	0	93	113	40	120	164	40	91	115	47	106	140	31	4	4	-61	0	1	-65	-5	-4	10	4	2	21
34.8979	0	93	113	40	120	162	40	91	116	47	107	140	30	4	4	-61	0	1	-64	-4	-3	10	4	0	22
35.0208	0	92	113	39	119	162	40	90	116	47	107	140	30	4	4	-61	0	0	-64	-4	-3	11	4	1	22
35.1437	0	92	111	38	119	164	41	89	116	47	107	141	31	4	4	-62	0	0	-65	-4	-4	10	5	2	23
35.2666	0	93	113	39	119	164	41	89	116	47	107	143	31	4	5	-63	0	0	-65	-3	-3	10	5	0	24
35.3894	0	92	112	39	120	164	42	89	116	48	108	142	31	4	3	-63	0	1	-64	-4	-4	11	4	1	23
35.5123	0	92	112	39	120	164	41	90	116	47	107	140	30	3	3	-63	0	1	-66	-5	-4	11	4	2	23
35.6352	0	92	112	39	118	164	41	88	116	47	107	140	30	4	3	-63	0	1	-65	-4	-3	11	4	2	23
35.7581	0	92	112	39	119	162	42	89	116	48	107	142	30	4	4	-63	0	0	-65	-4	-4	11	4	1	24
35.881	0	92	112	38	119	163	41	89	117	48	107	143	30	4	4	-64	0	0	-65	-4	-3	11	4	1	24
36.0038	0	92	113	39	120	164	41	89	117	49	108	144	31	3	3	-65	0	0	-66	-4	-3	11	4	0	24
36.1267	0	91	113	40	120	165	41	89	116	48	107	140	30	4	3	-64	-1	1	-66	-3	-3	13	4	1	23
36.2496	0	92	112	38	120	164	42	90	116	47	107	139	31	4	3	-64	-1	1	-65	-4	-3	12	4	2	23
36.3725	0	92	112	39	120	164	41	89	116	48	108	141	31	4	3	-64	0	1	-66	-4	-3	11	4	1	23
36.4954	0	92	112	38	119	162	41	89	116	48	107	142	31	4	4	-65	0	0	-65	-4	-4	13	5	0	24
36.6182	0	92	113	38	120	164	42	89	117	49	107	144	31	3	4	-65	0	0	-66	-4	-4	12	5	0	24
36.7411	0	92	113	40	120	165	42	89	117	49	108	143	31	3	3	-66	-1	0	-67	-4	-4	12	4	1	24
36.864	0	91	112	38	120	164	41	88	116	47	106	140	31	4	4	-64	0	1	-66	-4	-3	13	5	2	23
36.9869	0	91	112	38	119	163	41	90	115	47	107	140	31	3	3	-65	0	1	-67	-4	-4	13	3	2	23
37.1098	0	91	112	38	119	164	41	89	116	47	107	139	30	4	4	-65	0	1	-66	-5	-3	12	4	2	24
37.2326	0	91	111	39	118	163	42	88	115	48	107	140	32	3	3	-64	0	1	-67	-4	-4	13	4	1	23
37.3555	0	91	112	38	119	164	41	88	116	48	107	142	31	4	3	-65	0	0	-66	-4	-4	11	4	1	23
37.4784	0	91	112	39	118	163	41	89	115	49	107	140	31	3	3	-66	0	1	-67	-4	-3	13	4	1	24
37.6013	0	92	111	38	119	163	41	87	114	48	107	139	31	4	3	-65	0	1	-68	-4	-4	13	4	2	23
37.7242	0	90	111	38	118	162	41	88	115	48	107	139	31	4	4	-65	0	1	-67	-4	-3	13	4	1	23
37.847	0	91	111	38	119	164	41	89	114	48	107	140	31	4	3	-65	0	2	-67	-4	-4	12	4	1	24
37.9699	0	92	112	39	120	162	41	88	115	48	107	142	31	4	3	-65	0	0	-67	-3	-3	12	4	0	24
38.0928	0	92	111	39	119	164	42	89	117	48	106	142	32	3	2	-67	0	0	-68	-4	-3	12	4	1	24
38.2157	0	92	111	39	118	164	41	89	115	47	107	139	31	4	3	-65	0	1	-67	-4	-4	12	3	2	23
38.3386	0	91	111	39	118	163	41	88	115	48	107	139	31	4	3	-64	-1	2	-67	-4	-3	13	5	2	23
38.4614	0	91	111	38	118	162	42	88	113	48	106	139	30	3	3	-65	-1	2	-67	-4	-3	12	4	1	23
38.5843	0	91	112	38	118	163	40	88	115	47	107	141	31	3	4	-65	-1	0	-66	-4	-4	12	4	0	23
38.7072	0	92	111	38	119	163	42	89	115	48	107	142	32	3	3	-66	0	-1	-66	-4	-3	11	4	0	23
38.8301	0	91	110	39	118	163	41	88	114	46	107	139	32	4	4	-65	0	1	-66	-4	-3	12	4	1	23
38.953	0	91	109	39	118	162	41	87	112	47	106	138	30	4	4	-65	0	1	-66	-4	-3	13	4	2	23
39.0758	0	90	110	38	118	161	41	88	113	46	106	139	31	3	4	-65	-1	1	-67	-4	-3	13	4	1	23
39.1987	0	90	108	37	118	162	41	87	113	46	107	138	31	4	4	-65	0	1	-66	-4	-3	12	5	1	23
39.3216	0	91	108	38	118	162	42	88	113	48	107	140	31	3	4	-65	-1	0	-67	-4	-2	13	4	0	23
39.4445	0	90	109	39	119	163	41	87	112	48	107	140	31	4	3	-65	0	0	-67	-4	-3	12	4	1	23
39.5674	0	90	109	39	118	162	40	87	112	46	106	138	31	4	3	-64	0	1	-67	-4	-3	13	4	2	23
39.6902	0	90	109	38	119	161	41	87	111	47	105	138	31	3	4	-64	0	1	-66	-4	-3	12	5	2	23
39.8131	0	90	109	38	118	162	41	87	111	47	106	138	30	3	3	-64	-1	0	-65	-4	-3	12	4	2	23
39.936	0	90	108	36	118	160	41	87	111	47	106	140	31	3	3	-65	0	0	-67	-4	-3	12	5	0	24
40.0589	0	90	108	37	118	163	41	87	112	47	105	140	31	2	2	-66	0	1	-67	-4	-3	12	5	0	23
40.1818	0	90	109	38	118	161	41	87	110	47	107	139	30	4	2	-66	0	0	-66	-3	-3	12	4	1	22
40.3046	0	90	107	37	118	161	41	87	110	47	106	136	31	4	2	-65	-1	1	-66	-4	-4	13	4	1	22
40.4275	0	90	108	38	118	162	41	87	111	47	105	137	30	3	3	-65	-1	1	-67	-4	-3	13	3	2	23
40.5504	0	90	108	38	118	162	42	86	110	46	105	137	31	4	3	-65	0	1	-66	-4	-3	12	4	2	22
40.6733	0	90	109	38	118	161	41	87	111	47	106	139	30	3	3	-65	0	0	-66	-4	-3	12	4	1	23
40.7962	0	91	109	39	118	162	42	87	111	47	106	141	31	4	3	-66	-1	0	-66	-4	-4	12	4	0	23
40.919	0	90	107	38	118	162	41	87	110	46	106	138	30	3	4	-65	0	2	-67	-3	-3	12	4	2	21
41.0419	0	90	108	37	118	162	41	86	109	46	106	137	31	3	3	-63	0	1	-66	-5	-2	13	5	1	22
41.1648	0	90	108	38	118	161	42	88	111	47	105	136	30	3	3	-64	-1	1	-66	-5	-3	12	4	2	23
41.2877	0	90	107	39	118	161	41	87	110	46	105	138	30	3	3	-65	0	1	-65	-4	-2	12	5	2	23
41.4106	0	90	108	37	117	161	41	87	111	47	105	140	31	4	3	-66	0	0	-66	-3	-3	11	4	0	24
41.5334	0	90	108	39	118	162	42	87	111	46	106	139	31	4	3	-64	0	2	-66	-4	-4	12	4	2	22
41.6563	0	90	108	38	118	161	41	88	110	46	105	136	30	4	3	-64	0	1	-65	-4	-3	12	4	2	22
41.7792	0	90	108	39	119	161	41	87	110	47	105	136	30	4	3	-64	0	1	-66	-3	-4	12	3	1	22
41.9021	0	90	108	38	117	162	41	87	110	45	106	137	30	4	3	-64	0	1	-65	-3	-3	13	4	2	23
42.025	0	90	108	38	119	163	42	86	110	46	105	137	31	3	3	-64	0	0	-67	-4	-3	12	5	2	23
42.1478	0	90	109	38	118	161	41	86	111	47	107	140	31	4	3	-65	0	0	-66	-4	-3	11	4	0	23
42.2707	0	90	108	39	118	163	41	87	112	46	106	137	30	4	4	-64	0	1	-67	-4	-4	12	4	2	23
42.3936	0	90	110	39	117	161	41	86	110	45	106	136	31	3	3	-64	0	1	-66	-4	-3	12	4	2	23
42.5165	0	91	109	38	118	162	42	87	110	46	106	137	30	4	3	-63	0	2	-66	-4	-3	13	5	2	22
42.6394	0	91	109	37	119	163	41	88	111	46	106	138	31	3	4	-65	0	1	-66	-5	-3	12	3	2	23
42.7622	0	90	109	37	119	161	41	87	112	46	106	140	31	4	3	-64	0	0	-67	-4	-4	12	4	0	24
42.8851	0	91	110	38	119	162	42	87	112	47	106	140	31	3	3	-64	-1	0	-67	-4	-4	11	4	1	24
43.008	0	91	109	39	118	162	41	88	111	46	106	137	31	3	2	-63	-1	2	-67	-4	-3	12	5	2	22
43.1309	0	91	109	38	117	162	42	87	111	45	106	137	30	4	4	-63	-1	1	-67	-4	-3	12	4	1	23
43.2538	0	91	109	39	118	163	42	87	111	47	106	138	31	4	3	-64	0	1	-67	-4	-3	12	4	1	23
43.3766	0	91	109	38	119	161	43	88	112	47	105	140	31	4	3	-64	0	0	-67	-3	-3	12	4	1	24
43.4995	0	91	111	38	118	163	43	88	112	48	106	140	31	4	3	-65	-1	0	-67	-4	-3	12	5	1	24
43.6224	0	91	111	39	118	164	42	87	112	47	107	139	32	3	3	-63	0	1	-68	-4	-3	12	4	1	24
43.7453	0	91	110	38	119	163	41	87	112	47	106	137	30	2	4	-63	0	1	-67	-3	-3	13	4	1	22
43.8682	0	91	110	37	119	161	42	88	111	46	106	138	31	4	3	-62	0	1	-68	-4	-3	11	5	2	22
43.991	0	91	110	38	118	162	42	88	112	46	106	139	30	3	4	-63	0	0	-67	-5	-2	12	4	1	23
44.1139	0	91	111	38	119	161	43	88	112	47	106	140	32	4	3	-63	0	0	-67	-4	-3	12	4	0	23
44.2368	0	91	110	38	118	163	42	88	113	47	107	141	31	4	3	-64	0	0	-68	-4	-3	11	4	0	24
44.3597	0	91	110	39	119	164	42	88	113	46	105	138	32	3	3	-62	0	1	-68	-3	-4	12	4	1	23
44.4826	0	91	110	39	119	163	42	87	112	47	105	137	32	4	3	-62	0	1	-67	-4	-3	12	4	2	23
44.6054	0	92	110	38	119	163	42	88	112	46	106	137	31	3	3	-63	0	1	-67	-4	-3	12	4	2	23
44.7283	0	91	111	38	118	162	43	88	113	47	106	139	32	3	4	-63	0	0	-68	-3	-4	13	5	1	23
44.8512	0	92	112	38	118	162	42	89	114	47	106	140	31	3	4	-64	0	0	-68	-4	-4	12	4	0	23
44.9741	0	91	112	38	118	163	43	88	114	48	107	142	32	3	3	-64	0	0	-68	-5	-3	11	4	0	24
45.097	0	91	111	38	118	163	43	87	113	47	107	138	31	4	3	-63	0	0	-68	-5	-3	12	5	1	23
45.2198	0	92	112	38	118	163	43	88	114	46	106	138	30	3	3	-64	0	0	-68	-4	-3	12	4	2	23
45.3427	0	92	112	39	118	163	42	89	114	46	106	139	31	4	3	-63	-1	1	-68	-4	-3	12	4	2	23
45.4656	0	92	112	39	118	163	42	88	114	47	108	140	31	3	3	-64	0	1	-67	-4	-4	12	4	0	24
45.5885	0	92	112	39	120	163	43	89	116	48	107	142	32	3	3	-64	-1	0	-69	-4	-3	12	4	0	24
45.7114	0	92	113	39	119	164	43	88	114	48	107	142	32	3	3	-65	0	0	-69	-5	-3	12	4	0	24
45.8342	0	92	112	38	120	163	43	89	115	48	107	139	31	4	4	-64	0	0	-69	-4	-3	12	4	2	22
45.9571	0	92	113	39	119	163	43	89	114	47	107	141	31	4	3	-63	0	0	-69	-3	-4	11	5	0	23
46.08	0	92	113	39	118	162	43	89	116	48	107	140	31	4	3	-64	0	0	-69	-4	-3	11	4	1	24
46.2029	0	91	113	38	119	164	43	89	115	48	106	141	32	4	4	-64	0	0	-69	-4	-3	12	4	1	24
46.3258	0	92	114	38	118	163	43	89	115	48	107	143	31	3	4	-65	0	0	-70	-4	-3	12	4	0	24
46.4486	0	92	113	39	118	164	43	90	116	47	107	140	31	3	4	-63	0	1	-70	-4	-3	12	4	1	23
46.5715	0	91	112	39	119	163	42	89	115	47	107	139	32	2	4	-63	0	1	-69	-4	-3	12	4	1	23
46.6944	0	91	112	40	118	163	42	89	115	46	107	139	31	3	3	-63	0	1	-69	-4	-4	12	5	2	23
46.8173	0	91	113	39	118	163	43	89	117	48	107	141	32	4	4	-63	0	0	-69	-4	-3	11	4	0	24
46.9402	0	92	113	39	119	163	43	90	115	48	107	142	32	3	2	-64	0	0	-70	-4	-3	12	4	0	24
47.063	0	92	113	40	120	164	43	89	117	48	107	143	32	3	4	-64	0	0	-70	-4	-3	12	5	0	24
47.1859	0	92	113	39	119	164	43	89	115	46	108	139	31	3	3	-63	-1	1	-70	-5	-4	12	4	2	23
47.3088	0	92	113	39	119	164	43	88	116	47	107	139	31	4	3	-62	0	1	-69	-4	-4	12	5	2	23
47.4317	0	92	113	39	119	164	41	89	115	46	107	139	31	3	4	-61	0	1	-69	-4	-4	12	4	2	23
47.5546	0	91	114	38	119	162	43	89	117	48	107	142	32	3	4	-63	0	0	-70	-4	-3	12	4	0	24
47.6774	0	92	114	39	118	164	43	90	116	48	107	142	32	4	4	-64	0	0	-70	-4	-4	12	5	0	25
47.8003	0	92	113	40	119	164	43	88	116	47	106	141	32	3	3	-62	-1	1	-70	-4	-3	11	4	1	24
47.9232	0	92	114	40	119	164	43	89	116	46	108	139	32	3	3	-63	0	0	-69	-3	-3	12	4	2	24
48.0461	0	92	113	38	119	163	43	89	116	47	107	140	32	3	4	-62	0	1	-69	-4	-4	11	4	1	24
48.169	0	92	113	39	120	163	43	88	115	47	107	140	31	4	3	-63	0	0	-70	-4	-3	11	4	0	23
48.2918	0	92	113	39	118	164	44	89	115	47	108	142	32	4	3	-64	0	0	-70	-4	-2	12	4	0	24
48.4147	0	92	113	39	119	164	43	89	116	48	107	142	32	3	4	-63	0	0	-70	-4	-4	12	4	0	24
48.5376	0	92	112	39	119	163	43	88	115	47	106	139	33	3	3	-62	0	1	-70	-3	-3	12	4	1	23
48.6605	0	92	113	40	119	165	43	88	115	46	107	139	31	4	4	-62	0	2	-70	-4	-4	12	4	1	23
48.7834	0	92	113	39	118	163	43	88	115	47	106	139	32	4	4	-62	-1	1	-71	-4	-3	11	5	2	24
48.9062	0	91	113	38	119	161	43	89	115	48	106	142	32	4	3	-62	0	0	-70	-4	-4	12	5	0	24
49.0291	0	92	113	38	119	163	44	88	116	48	107	143	32	4	3	-62	0	0	-71	-4	-3	12	6	0	24
49.152	0	92	113	40	119	165	43	89	116	47	107	140	32	4	4	-61	-1	1	-71	-4	-3	11	4	2	23
49.2749	0	92	112	39	119	164	43	88	115	46	106	138	32	3	3	-60	-1	1	-70	-4	-3	13	4	2	22
49.3978	0	91	112	39	119	163	43	87	115	47	107	139	32	3	3	-60	0	1	-71	-5	-3	12	4	2	23
49.5206	0	92	112	39	118	163	42	88	114	45	106	140	32	4	3	-61	0	0	-70	-4	-3	12	5	1	23
49.6435	0	91	113	38	118	163	43	88	114	47	107	141	32	3	3	-61	-1	0	-70	-4	-3	11	4	1	24
49.7664	0	91	113	39	119	163	43	88	115	48	107	143	32	3	4	-62	0	0	-71	-4	-4	11	4	0	24
49.8893	0	90	110	39	118	164	44	87	113	46	107	139	32	3	4	-59	0	1	-71	-3	-3	12	5	2	23
50.0122	0	91	112	38	118	162	43	87	113	46	107	138	32	4	4	-60	-1	1	-70	-4	-3	11	5	2	23
50.135	0	91	113	38	119	163	43	87	113	45	106	138	33	3	3	-60	0	1	-70	-4	-3	11	5	2	23
50.2579	0	90	111	38	119	162	43	87	114	47	106	141	32	4	4	-60	-1	0	-69	-4	-3	11	4	0	23
50.3808	0	91	112	37	119	162	43	88	114	46	107	141	33	4	4	-60	0	0	-69	-4	-3	10	4	0	23
50.5037	0	91	112	38	118	163	43	87	114	46	107	141	31	4	4	-61	0	0	-70	-4	-4	12	4	1	24
50.6266	0	92	112	39	118	162	44	88	113	46	106	137	32	4	3	-60	0	1	-70	-4	-3	12	5	2	22
50.7494	0	91	111	38	118	163	43	88	114	45	106	138	31	3	3	-60	0	2	-70	-4	-3	12	4	2	23
50.8723	0	91	112	37	118	163	43	88	112	46	106	139	31	4	4	-59	0	1	-69	-5	-4	11	3	2	23
50.9952	0	91	111	38	118	163	43	88	114	46	106	141	32	4	4	-61	0	1	-70	-5	-4	11	5	1	23
51.1181	0	92	113	39	118	164	44	88	114	46	105	143	32	4	3	-60	-1	0	-70	-4	-3	10	4	0	23
51.241	0	91	112	40	118	165	43	87	114	45	106	140	33	3	4	-59	-1	1	-69	-4	-4	11	4	2	22
51.3638	0	92	111	39	118	163	43	88	113	46	106	138	31	4	4	-59	0	1	-69	-4	-3	11	4	1	22
51.4867	0	91	112	38	118	163	42	88	112	46	106	138	32	4	3	-59	0	1	-70	-4	-4	11	4	1	22
51.6096	0	91	112	38	118	163	43	88	114	45	107	139	32	3	3	-59	-1	1	-68	-4	-4	10	3	2	23
51.7325	0	92	112	37	118	163	43	88	114	46	106	141	32	4	4	-60	0	0	-69	-4	-3	11	4	1	23
51.8554	0	92	111	39	118	164	43	88	114	46	106	141	32	4	3	-60	0	0	-69	-4	-3	10	4	1	24
51.9782	0	91	111	39	118	164	44	88	113	45	106	138	31	4	3	-60	0	1	-69	-4	-3	10	4	2	23
52.1011	0	91	112	38	117	163	43	87	113	46	106	138	32	3	3	-60	-1	1	-69	-4	-3	11	3	1	22
52.224	0	91	112	37	118	163	42	88	114	45	106	138	31	3	3	-61	0	0	-68	-5	-3	11	5	2	23
52.3469	0	91	112	39	118	164	42	88	114	46	106	139	31	4	3	-60	0	0	-69	-3	-2	10	5	2	23
52.4698	0	91	112	38	119	163	43	88	115	47	106	141	31	4	3	-59	0	0	-69	-4	-4	10	4	0	23
52.5926	0	91	114	41	119	164	43	89	114	46	106	141	32	3	4	-60	0	0	-68	-5	-3	10	4	0	23
52.7155	0	92	112	38	118	163	42	88	113	46	105	138	31	3	4	-58	0	1	-68	-4	-3	10	5	1	23
52.8384	0	91	113	39	118	163	43	88	114	46	106	139	31	3	3	-59	0	1	-68	-4	-3	11	4	1	23
52.9613	0	91	113	39	118	163	43	89	113	47	105	141	31	4	2	-58	0	0	-68	-4	-4	10	4	0	24
53.0842	0	91	112	38	118	163	43	88	115	46	106	143	32	4	3	-61	0	0	-68	-4	-3	11	4	1	23
53.207	0	92	113	38	119	165	43	89	116	47	107	144	32	3	3	-61	0	0	-68	-4	-3	10	4	0	23
53.3299	0	92	112	39	117	164	43	89	114	47	106	140	32	4	4	-61	-1	1	-69	-4	-3	11	5	1	23
53.4528	0	92	113	39	118	164	42	88	113	45	106	140	32	3	4	-60	0	1	-69	-4	-4	11	3	2	23
53.5757	0	91	112	38	119	164	43	88	115	46	107	140	32	3	3	-60	0	1	-68	-5	-3	11	5	2	23
53.6986	0	92	112	38	118	164	43	88	115	47	107	141	32	3	3	-62	0	1	-69	-4	-4	11	4	1	23
53.8214	0	92	113	39	118	163	43	88	114	46	106	143	32	4	4	-62	0	0	-69	-4	-3	11	4	0	24
53.9443	0	92	114	39	118	164	43	89	115	47	106	143	32	3	3	-63	0	0	-68	-4	-4	11	4	1	24
54.0672	0	92	113	38	119	164	43	88	115	46	106	140	31	4	3	-62	-1	1	-69	-4	-3	12	5	1	23
54.1901	0	91	112	39	119	163	43	88	115	46	106	139	32	4	3	-61	0	1	-68	-4	-4	11	4	3	24
54.313	0	91	112	38	119	163	43	89	114	47	106	140	32	4	3	-61	0	0	-69	-4	-3	12	4	2	23
54.4358	0	92	113	38	118	164	43	89	115	46	106	140	32	3	3	-61	0	1	-69	-5	-4	11	4	1	23
54.5587	0	92	113	39	118	163	43	89	115	47	107	143	32	4	4	-61	0	0	-69	-4	-3	11	4	0	24
54.6816	0	92	113	39	118	163	43	89	116	48	106	142	32	3	4	-63	0	0	-70	-4	-3	11	4	0	24
54.8045	0	91	113	39	118	164	43	89	115	46	106	139	32	3	4	-62	0	1	-71	-4	-3	12	4	1	22
54.9274	0	92	113	39	118	164	43	89	115	46	106	140	32	5	4	-60	-1	1	-70	-4	-3	12	4	2	23
55.0502	0	92	112	39	119	163	43	89	115	47	106	141	32	4	3	-61	0	0	-70	-3	-4	12	4	0	24
55.1731	0	92	113	39	118	163	44	89	115	47	107	143	32	3	3	-62	0	0	-70	-4	-4	11	4	0	24
55.296	0	93	113	38	118	163	45	89	117	48	107	144	32	4	3	-63	0	0	-71	-5	-3	11	5	0	25
55.4189	0	92	113	40	119	164	43	88	116	47	108	141	33	4	3	-61	-1	1	-70	-3	-3	10	4	1	23
55.5418	0	92	112	38	119	164	43	89	115	47	108	139	31	3	4	-61	0	1	-69	-4	-4	12	5	1	24
55.6646	0	92	113	39	119	164	43	89	116	47	107	140	32	3	3	-61	-1	1	-70	-4	-3	11	4	2	23
55.7875	11	92	113	39	117	163	45	89	117	47	106	142	33	4	4	-61	0	0	-71	-4	-4	11	4	1	24
55.9104	0	92	114	39	118	163	44	89	117	47	107	143	32	3	3	-63	0	0	-71	-4	-3	11	4	0	24
56.0333	0	93	113	39	119	164	44	89	117	48	107	144	33	3	4	-62	0	0	-71	-4	-3	11	3	0	24
56.1562	0	92	113	39	120	164	43	89	116	47	107	140	33	4	4	-60	0	1	-71	-4	-3	11	4	2	23
56.279	0	92	113	39	119	163	43	89	115	46	107	139	31	3	4	-60	0	1	-71	-3	-3	12	4	2	23
56.4019	0	92	112	38	119	163	43	88	115	46	106	140	32	4	3	-60	0	1	-71	-4	-4	11	5	2	23
56.5248	0	92	113	38	119	164	43	89	116	46	107	140	33	4	3	-60	-1	1	-70	-4	-4	10	4	1	25
56.6477	0	92	113	38	118	164	44	88	116	47	107	141	32	3	3	-60	0	0	-71	-4	-3	11	4	1	23
56.7706	0	92	113	40	119	164	43	89	115	47	106	141	33	3	3	-59	0	0	-70	-3	-3	11	4	1	23
56.8934	0	91	112	38	118	163	44	89	114	45	106	138	32	3	3	-59	0	1	-69	-4	-3	12	5	2	22
57.0163	0	91	111	38	118	162	43	87	114	45	105	137	32	4	3	-59	0	1	-68	-4	-3	11	5	1	23
57.1392	0	91	111	39	117	162	43	88	114	46	106	138	31	4	4	-59	0	1	-69	-4	-4	11	4	2	23
57.2621	0	91	111	38	117	163	43	88	114	46	106	139	31	3	3	-59	0	1	-68	-5	-4	10	5	2	22
57.385	0	91	111	38	117	163	42	87	115	46	106	141	32	4	4	-59	0	0	-68	-4	-4	9	5	1	23
57.5078	0	92	111	39	118	162	43	88	114	46	106	140	32	4	3	-59	0	0	-69	-5	-3	10	5	1	24
57.6307	0	91	111	38	118	161	42	87	113	44	105	137	31	3	3	-59	-1	1	-67	-4	-3	11	4	1	23
57.7536	0	91	110	39	119	161	42	87	112	44	105	138	32	4	3	-59	0	1	-68	-3	-3	10	4	2	23
57.8765	0	91	111	38	117	161	43	87	113	45	106	138	31	4	3	-60	0	1	-67	-4	-3	11	4	1	23
57.9994	0	91	112	38	118	162	42	87	113	46	106	140	32	4	3	-59	0	0	-67	-4	-3	10	4	1	23
58.1222	0	91	111	38	118	161	44	87	113	46	106	141	32	4	3	-59	0	0	-67	-4	-3	9	5	0	24
58.2451	0	91	112	39	118	162	43	87	113	45	106	139	32	3	4	-58	0	0	-68	-4	-3	11	4	2	23
58.368	0	91	110	38	118	160	42	88	112	45	105	138	32	4	2	-58	0	0	-67	-5	-3	11	5	0	22
58.4909	0	91	111	38	118	161	42	87	112	45	105	137	31	3	3	-58	0	1	-67	-4	-4	9	4	1	23
58.6138	0	91	110	38	118	163	42	87	113	46	106	138	31	4	2	-59	0	1	-67	-4	-3	10	4	1	23
58.7366	0	91	111	39	118	161	43	88	113	46	106	140	32	4	3	-59	0	0	-67	-4	-3	10	4	0	24
58.8595	0	91	111	38	118	161	43	87	114	46	106	141	32	3	3	-59	-1	0	-67	-4	-4	11	4	0	23
58.9824	0	90	110	39	117	162	43	87	113	45	106	137	32	4	4	-58	-1	1	-68	-4	-3	11	4	2	22
59.1053	0	91	111	38	117	161	42	87	111	45	105	136	31	3	3	-58	-1	1	-67	-5	-3	10	4	2	23
59.2282	0	91	111	38	118	161	43	87	112	44	105	137	31	4	3	-58	-1	1	-66	-4	-3	11	4	2	23
59.351	0	91	111	37	117	161	42	87	112	44	105	138	31	3	3	-57	0	1	-66	-4	-3	10	5	0	23
59.4739	0	92	111	38	117	162	43	88	113	46	105	139	32	3	3	-57	0	0	-67	-4	-3	9	4	0	24
59.5968	0	91	111	39	118	163	43	87	113	46	106	138	31	4	4	-58	0	2	-67	-4	-3	10	4	1	23
59.7197	0	91	110	38	118	160	43	87	111	45	106	136	31	4	3	-58	0	1	-67	-4	-3	11	4	1	22
59.8426	0	90	110	38	117	160	43	87	112	45	105	136	32	3	4	-57	0	0	-67	-4	-4	11	3	2	23
59.9654	0	91	110	37	117	160	42	87	112	44	105	136	31	4	3	-58	-1	0	-67	-4	-3	10	5	2	22
60.0883	0	91	110	37	117	160	43	87	112	45	106	139	31	3	2	-57	-1	0	-67	-4	-3	11	4	0	23
60.2112	0	91	111	38	118	161	43	88	113	45	105	141	31	4	3	-57	0	0	-67	-3	-3	11	5	0	23
60.3341	0	91	110	38	117	162	42	88	112	45	105	136	32	3	3	-57	0	1	-67	-4	-3	10	5	2	23
60.457	0	91	110	37	118	161	42	87	112	44	106	137	31	3	4	-56	-1	0	-67	-4	-3	11	4	1	23
60.5798	0	91	110	37	119	161	43	87	112	44	105	137	31	4	3	-55	0	2	-67	-3	-3	10	4	1	23
60.7027	0	90	110	37	118	161	42	88	112	43	106	137	30	3	3	-57	0	0	-65	-4	-4	10	5	1	23
60.8256	0	91	110	37	118	162	43	88	113	45	106	137	32	3	4	-57	-1	1	-66	-5	-4	10	5	2	23
60.9485	0	92	111	39	118	162	43	88	112	45	107	140	32	3	3	-57	0	0	-67	-4	-4	9	4	0	23
61.0714	0	92	111	38	118	161	43	88	113	44	106	137	32	4	3	-56	0	2	-67	-5	-3	10	4	1	23
61.1942	0	91	111	37	118	161	42	87	113	44	105	137	31	4	3	-56	0	0	-67	-4	-2	10	5	1	22
61.3171	0	91	111	37	118	161	43	88	113	45	105	138	31	3	3	-57	0	0	-67	-3	-4	9	4	1	24
61.44	0	92	112	37	118	163	42	88	113	45	106	138	31	4	3	-58	0	1	-66	-4	-4	10	5	2	23
61.5629	0	91	112	37	118	162	43	87	114	45	106	141	31	4	3	-57	0	0	-67	-4	-3	10	5	0	23
61.6858	0	92	111	38	118	162	44	87	113	46	106	139	32	4	3	-58	0	0	-67	-4	-4	10	4	1	23
61.8086	0	92	112	38	118	163	43	88	113	45	106	137	31	4	4	-57	0	0	-68	-4	-4	10	4	2	23
61.9315	0	91	112	38	118	162	43	88	113	45	106	138	32	3	3	-57	0	1	-67	-4	-4	10	4	2	23
62.0544	0	91	112	38	117	161	44	88	114	45	105	139	31	4	3	-57	0	0	-68	-5	-3	10	5	1	24
62.1773	0	92	112	37	118	161	43	89	115	45	107	141	32	3	4	-58	-1	0	-68	-4	-4	10	5	0	23
62.3002	0	91	112	38	118	162	43	88	115	45	106	141	32	4	3	-58	0	0	-68	-4	-3	10	5	0	24
62.423	0	92	112	40	118	163	43	89	114	46	106	138	32	3	3	-57	0	1	-69	-4	-3	10	4	2	23
62.5459	0	91	112	38	118	162	43	88	114	44	106	138	31	3	3	-56	0	1	-69	-4	-3	11	4	1	23
62.6688	0	92	112	38	117	162	43	88	113	44	106	137	31	4	2	-57	0	1	-67	-4	-3	10	4	1	23
62.7917	0	91	112	38	118	163	42	88	114	44	106	139	32	4	4	-56	0	0	-69	-3	-3	10	4	0	23
62.9146	0	92	112	37	118	162	43	88	114	45	106	140	32	4	4	-58	0	0	-69	-4	-3	10	3	0	23
63.0374	0	93	112	38	118	162	44	88	116	46	106	142	33	3	3	-57	0	0	-69	-4	-4	10	5	0	23
63.1603	0	92	113	38	118	163	44	88	115	45	105	138	32	3	3	-56	0	1	-69	-4	-3	10	4	2	23
63.2832	0	92	111	39	118	161	42	88	113	45	106	137	32	3	3	-56	0	1	-68	-4	-3	10	5	2	23
63.4061	0	92	111	38	118	162	42	88	113	44	106	137	31	4	3	-57	-1	1	-68	-4	-4	10	5	2	23
63.529	0	92	112	38	119	160	43	87	114	45	107	139	31	2	3	-56	0	0	-68	-4	-3	10	4	2	23
63.6518	0	92	112	39	119	161	43	88	115	45	106	141	31	4	4	-57	0	0	-68	-4	-4	10	4	0	24
63.7747	0	92	112	39	118	162	43	88	115	45	106	142	32	3	4	-58	0	0	-67	-5	-4	10	4	0	24
63.8976	0	92	112	39	118	163	43	88	114	45	106	137	32	4	4	-55	0	1	-69	-4	-2	10	5	2	22
64.0205	0	92	112	38	118	162	43	88	114	45	106	137	31	3	3	-55	0	1	-68	-3	-3	10	4	2	23
64.1434	0	93	112	38	119	163	43	87	113	44	106	138	31	4	3	-54	0	1	-67	-4	-3	10	5	2	22
64.2662	0	92	112	37	119	160	43	88	114	45	105	140	31	3	4	-56	0	0	-68	-4	-3	10	4	0	23
64.3891	0	92	113	39	118	162	44	88	115	46	106	141	32	4	4	-57	0	0	-68	-4	-4	10	4	0	24
64.512	0	92	112	39	118	161	43	88	115	45	106	141	32	2	4	-56	-1	0	-67	-4	-3	10	4	0	23
64.6349	0	91	111	38	118	162	43	89	114	45	106	138	32	3	3	-56	0	0	-67	-3	-3	10	4	2	23
64.7578	0	91	113	39	118	163	43	88	114	44	106	138	32	3	3	-56	-1	1	-68	-4	-4	10	5	3	23
64.8806	0	92	112	38	118	163	43	88	115	45	107	139	32	3	3	-55	0	1	-67	-4	-3	10	4	2	23
65.0035	0	92	112	38	118	161	43	88	115	45	106	141	32	4	4	-56	0	0	-68	-5	-2	10	5	0	24
65.1264	0	92	114	39	119	162	44	88	115	46	106	143	32	4	3	-56	0	0	-68	-5	-3	10	4	0	23
65.2493	0	93	112	39	118	163	43	88	115	44	107	139	32	3	3	-56	0	0	-69	-5	-3	10	4	0	22
65.3722	0	91	112	38	118	162	44	88	115	45	106	138	31	4	3	-55	0	1	-68	-4	-4	10	4	1	24
65.495	0	91	113	39	118	163	43	87	114	45	105	138	32	3	3	-56	0	0	-68	-4	-4	10	4	1	23
65.6179	0	92	113	39	118	163	44	89	114	46	106	137	32	3	4	-56	0	2	-68	-4	-3	10	4	1	24
65.7408	0	92	113	38	117	162	44	88	115	45	106	141	32	3	3	-56	-1	0	-69	-4	-3	11	4	0	23
65.8637	0	91	114	39	118	163	44	88	115	46	107	142	32	4	2	-57	0	0	-69	-4	-4	10	4	0	24
65.9866	0	91	114	39	118	162	43	89	114	45	106	138	33	3	4	-56	-1	1	-69	-5	-4	10	4	1	23
66.1094	0	92	112	39	118	162	43	88	115	44	107	138	32	4	4	-56	0	1	-68	-4	-4	10	4	1	22
66.2323	0	91	114	38	118	162	44	89	115	44	106	139	32	4	3	-55	-1	2	-68	-4	-4	9	5	2	23
66.3552	0	92	114	37	118	161	43	89	116	45	107	141	32	3	3	-57	0	0	-68	-4	-3	10	5	0	24
66.4781	0	92	114	39	119	162	44	88	116	46	107	141	33	3	3	-57	0	0	-68	-4	-3	10	4	1	25
66.601	0	93	114	39	119	161	43	89	116	45	106	140	32	3	4	-57	-1	0	-69	-3	-4	10	4	1	23
66.7238	0	92	113	39	118	163	44	89	115	45	106	137	32	3	4	-55	0	1	-70	-4	-3	11	5	1	23
66.8467	0	92	114	39	118	162	43	88	115	45	107	138	32	4	4	-56	0	0	-70	-4	-4	9	4	1	23
66.9696	0	92	113	38	118	161	43	88	115	46	107	140	32	3	4	-56	-1	0	-68	-4	-3	10	4	1	23
67.0925	0	92	113	38	118	163	44	88	116	46	107	140	32	3	4	-57	-1	0	-68	-4	-3	9	4	1	23
67.2154	0	91	113	39	118	162	44	89	116	45	106	141	32	3	3	-57	-1	0	-70	-5	-4	10	5	0	24
67.3382	0	92	114	39	119	163	44	89	116	45	107	140	33	4	4	-57	0	0	-70	-4	-3	10	4	0	24
67.4611	0	92	113	38	118	163	44	89	115	45	106	138	32	3	3	-55	0	1	-69	-5	-4	11	4	1	23
67.584	0	92	114	38	119	163	44	89	116	46	107	138	32	3	4	-56	0	1	-69	-5	-4	10	4	1	23
67.7069	0	92	113	38	118	162	44	88	116	45	107	141	32	4	3	-56	0	-1	-68	-4	-3	9	4	0	24
67.8298	0	92	115	38	117	161	44	89	116	45	106	141	32	3	3	-57	0	0	-70	-4	-3	10	5	0	23
67.9526	0	93	114	39	119	162	44	88	117	46	107	143	33	3	3	-57	-1	0	-70	-4	-4	10	4	0	24
68.0755	0	92	115	39	118	164	44	89	117	47	107	139	32	3	3	-57	-1	0	-71	-4	-4	10	5	1	24
68.1984	0	92	114	39	118	163	44	89	115	46	107	139	33	4	4	-57	0	1	-70	-4	-4	10	4	2	24
68.3213	0	92	115	39	118	163	44	89	116	46	107	139	32	4	4	-58	0	1	-70	-4	-4	10	4	1	23
68.4442	0	93	115	39	118	163	45	88	117	47	107	141	32	4	4	-58	0	0	-70	-4	-3	11	4	0	24
68.567	0	92	116	40	119	163	45	89	117	47	106	143	33	4	4	-58	0	0	-71	-4	-4	10	5	0	25
68.6899	0	92	115	41	118	164	45	89	117	46	107	142	33	3	3	-58	0	0	-71	-4	-3	10	4	0	24
68.8128	0	92	115	39	119	163	45	89	116	46	106	139	32	4	3	-57	0	1	-71	-5	-4	11	5	1	23
68.9357	0	92	115	39	119	163	45	89	116	46	107	140	33	3	5	-56	0	1	-70	-4	-3	11	4	1	23
69.0586	0	92	114	39	119	163	44	89	117	46	107	140	33	4	4	-57	-1	0	-71	-4	-4	11	4	1	23
69.1814	0	91	115	39	118	162	44	88	117	47	107	142	33	3	3	-58	-1	0	-70	-4	-4	11	5	0	23
69.3043	0	93	114	38	119	162	45	88	116	46	106	143	33	3	4	-58	-1	0	-70	-5	-4	11	4	0	24
69.4272	0	92	115	40	117	164	44	88	116	47	107	139	33	3	3	-57	-1	1	-70	-4	-4	10	4	2	23
69.5501	0	92	114	38	118	162	44	87	115	44	106	139	33	3	3	-57	0	1	-71	-4	-4	11	3	1	22
69.673	0	91	113	38	117	162	44	87	115	45	105	138	33	3	4	-56	-1	1	-70	-4	-4	11	5	2	23
69.7958	0	91	113	39	118	161	44	86	114	47	106	139	32	4	4	-56	0	0	-70	-4	-4	10	4	1	23
69.9187	0	92	114	39	118	162	45	87	114	46	106	139	33	4	3	-56	0	0	-69	-4	-3	10	4	0	23
70.0416	0	91	113	39	118	162	44	88	115	45	106	141	34	4	3	-57	-1	0	-69	-5	-3	11	4	0	23
70.1645	0	91	112	40	118	163	44	87	113	44	106	138	33	4	3	-56	0	1	-69	-5	-3	11	5	2	22
70.2874	0	91	111	38	117	161	45	86	113	45	105	136	32	3	3	-55	-1	0	-69	-4	-4	11	4	1	21
70.4102	0	90	111	38	117	162	43	86	112	45	106	136	33	4	3	-56	0	1	-68	-4	-3	11	4	2	21
70.5331	0	91	112	38	116	162	43	86	112	44	105	137	33	3	3	-56	0	1	-68	-4	-3	11	4	1	22
70.656	0	91	112	38	117	161	45	86	112	45	104	140	32	3	3	-56	0	0	-68	-4	-3	10	4	0	22
70.7789	0	91	112	39	117	161	44	87	112	45	105	140	32	4	4	-56	0	0	-67	-4	-4	10	4	0	22
70.9018	0	90	111	39	117	161	44	86	111	44	105	137	33	4	3	-55	-1	1	-67	-4	-3	10	4	2	22
71.0246	0	90	110	37	116	161	43	86	110	44	106	136	32	4	3	-54	0	1	-67	-4	-4	11	4	2	21
71.1475	0	90	110	38	116	161	44	85	111	44	105	136	33	4	3	-54	0	1	-66	-4	-4	10	5	1	22
71.2704	0	90	110	37	117	160	44	85	110	45	104	137	32	3	3	-54	0	0	-66	-4	-4	10	4	0	22
71.3933	0	90	110	38	117	160	43	85	111	45	105	140	33	3	4	-56	0	0	-66	-3	-2	10	4	0	22
71.5162	0	90	110	39	117	161	45	86	111	45	104	140	33	3	2	-55	-1	0	-67	-4	-3	11	4	0	23
71.639	0	90	110	39	117	162	44	85	110	44	105	137	32	3	3	-54	0	2	-66	-3	-3	9	4	2	22
71.7619	0	90	109	38	117	161	43	85	109	44	104	136	32	4	3	-54	0	1	-65	-4	-3	10	3	2	21
71.8848	0	89	109	38	117	161	44	85	109	44	104	137	32	4	3	-55	-1	1	-65	-4	-3	11	5	2	21
72.0077	0	90	109	37	117	162	44	86	110	44	105	137	32	4	3	-56	0	1	-65	-4	-3	10	3	2	22
72.1306	0	90	110	38	116	162	44	85	110	45	105	139	33	4	3	-55	0	0	-65	-4	-2	11	4	1	22
72.2534	0	90	110	39	118	161	44	85	110	44	105	140	32	3	3	-55	-1	0	-65	-4	-2	10	4	0	22
72.3763	0	90	109	38	116	162	44	85	109	44	105	137	32	3	3	-53	-1	1	-66	-3	-3	10	4	1	22
72.4992	0	90	109	37	117	161	44	85	109	42	104	136	32	4	3	-54	-1	0	-66	-5	-4	9	5	2	21
72.6221	0	90	109	38	117	161	43	85	109	44	104	135	32	4	3	-53	0	1	-64	-3	-3	11	4	2	21
72.745	0	89	108	37	117	161	44	85	108	43	103	137	32	4	3	-53	0	1	-64	-4	-2	10	5	1	21
72.8678	0	90	108	37	116	161	44	86	109	45	105	138	32	3	3	-54	0	0	-65	-3	-3	10	4	1	21
72.9907	0	90	108	39	116	161	44	86	110	45	105	140	33	3	3	-55	-1	0	-64	-4	-4	11	5	0	23
73.1136	0	90	109	37	117	162	44	85	109	44	105	137	32	3	2	-54	0	1	-64	-4	-3	10	4	2	21
73.2365	0	89	109	37	116	161	43	85	108	44	103	135	32	4	3	-53	-1	1	-64	-4	-4	10	4	1	21
73.3594	0	90	108	38	116	161	43	85	107	43	104	135	33	4	3	-54	0	1	-65	-4	-3	10	4	2	22
73.4822	0	89	109	37	116	161	43	84	107	43	104	136	32	3	4	-54	0	1	-64	-4	-3	10	5	1	22
73.6051	0	89	108	39	116	161	44	85	108	43	105	138	33	3	3	-54	0	0	-64	-4	-2	10	4	1	21
73.728	0	91	109	38	117	161	43	87	109	45	104	140	33	4	3	-53	-1	0	-63	-4	-3	9	3	1	21
73.8509	0	89	108	38	117	162	43	85	108	43	104	136	32	3	3	-52	0	1	-63	-4	-3	10	4	1	21
73.9738	0	90	108	37	116	162	43	86	107	43	105	137	31	3	4	-53	0	1	-63	-4	-3	9	5	2	21
74.0966	0	89	108	37	116	162	44	85	107	43	104	137	31	3	3	-53	-1	2	-63	-4	-3	9	4	2	21
74.2195	0	89	108	38	117	162	44	84	107	44	105	138	32	3	3	-53	0	1	-63	-3	-3	9	4	2	22
74.3424	0	90	108	38	117	162	44	85	108	43	104	138	32	4	2	-54	-1	0	-63	-5	-3	10	5	1	22
74.4653	0	90	109	38	116	162	44	85	108	45	104	139	33	4	3	-54	0	0	-64	-4	-3	10	4	1	22
74.5882	0	89	108	38	116	162	43	84	108	43	104	137	32	3	2	-54	0	2	-63	-3	-3	10	4	1	21
74.711	0	90	108	38	116	162	43	85	108	44	104	136	32	3	3	-53	-1	2	-63	-5	-2	10	4	1	21
74.8339	0	90	108	37	116	161	43	85	108	44	104	137	32	3	3	-54	0	1	-64	-4	-3	10	4	2	22
74.9568	0	90	109	37	117	161	44	86	108	43	104	139	32	5	4	-54	0	0	-63	-4	-4	11	4	0	22
75.0797	0	90	109	39	117	161	44	85	109	44	105	140	33	3	3	-55	0	0	-64	-2	-2	10	5	0	22
75.2026	0	90	109	39	117	162	44	85	108	44	104	138	33	3	3	-54	0	1	-63	-4	-3	10	4	2	22
75.3254	0	90	108	37	116	161	43	85	107	44	104	135	31	4	4	-53	0	1	-63	-4	-3	11	4	1	21
75.4483	0	90	107	38	116	162	44	85	107	43	104	137	33	3	4	-53	0	1	-62	-4	-2	11	4	1	21
75.5712	0	89	108	37	117	161	44	84	108	44	105	136	31	4	4	-52	0	1	-63	-4	-3	10	4	2	21
75.6941	0	91	109	37	116	162	44	85	108	44	104	137	31	3	2	-53	0	1	-63	-3	-3	9	4	1	22
75.817	0	90	109	38	117	162	43	85	109	44	104	138	32	4	3	-54	-1	0	-64	-4	-3	11	4	1	22
75.9398	0	90	109	38	116	162	43	85	108	43	105	136	32	4	3	-52	-1	2	-64	-3	-2	8	4	1	22
76.0627	0	90	107	37	116	162	43	85	108	42	104	136	31	3	3	-50	0	0	-63	-4	-2	9	4	2	21
76.1856	0	90	108	37	116	161	43	86	107	42	104	135	31	3	3	-52	0	1	-62	-4	-3	9	4	2	21
76.3085	0	91	108	36	116	162	43	86	108	43	105	136	31	3	3	-52	0	1	-63	-4	-3	10	3	1	22
76.4314	0	90	109	38	117	160	45	85	109	42	104	139	31	3	3	-53	0	0	-63	-3	-2	9	4	0	21
76.5542	0	90	109	38	117	162	43	85	109	44	105	140	32	3	3	-54	0	0	-62	-4	-3	10	3	0	23
76.6771	0	90	109	38	117	163	42	86	108	43	104	137	32	4	3	-52	-1	1	-63	-4	-3	9	4	2	21
76.8	0	90	109	37	116	162	43	85	109	43	105	136	31	4	2	-52	0	0	-63	-4	-3	9	4	1	22
76.9229	0	91	109	38	117	161	44	84	109	43	105	136	31	3	3	-53	0	1	-63	-4	-3	10	4	2	21
77.0458	0	91	109	37	117	162	44	85	109	44	104	136	32	3	3	-53	0	1	-63	-4	-3	9	4	1	22
77.1686	0	90	110	38	117	161	44	86	109	42	104	139	32	3	3	-53	0	0	-63	-5	-3	9	4	0	23
77.2915	0	91	110	38	117	162	44	86	110	44	104	139	31	4	3	-53	0	0	-63	-5	-3	10	4	1	23
77.4144	0	91	109	38	117	162	44	86	109	43	104	137	32	4	2	-52	0	1	-63	-4	-4	9	5	1	22
77.5373	0	92	110	37	117	162	43	86	110	43	104	136	32	3	3	-53	0	2	-63	-4	-4	10	5	1	22
77.6602	0	90	110	38	117	162	43	86	110	44	105	136	32	4	4	-53	0	1	-63	-3	-3	10	5	1	22
77.783	0	91	110	39	116	163	45	86	110	44	106	137	32	4	3	-53	-1	1	-63	-4	-4	9	5	2	22
77.9059	0	90	112	39	116	162	45	87	111	44	104	140	32	4	4	-54	0	1	-63	-4	-3	10	5	1	23
78.0288	0	91	111	40	117	163	44	87	111	44	104	138	32	3	3	-53	0	1	-64	-4	-3	10	4	2	22
78.1517	0	91	111	38	116	162	44	86	110	43	104	136	32	4	4	-52	0	2	-63	-4	-4	10	4	2	21
78.2746	0	90	110	38	116	163	43	85	110	43	105	137	31	3	3	-52	0	1	-63	-4	-3	10	4	1	21
78.3974	0	91	111	37	116	161	44	86	109	44	104	137	31	3	3	-52	-1	1	-63	-4	-4	10	4	1	22
78.5203	0	90	110	39	117	161	44	86	109	42	105	139	32	3	3	-53	0	0	-64	-5	-3	10	4	1	23
78.6432	0	91	111	38	117	162	44	86	110	43	104	139	32	3	3	-53	0	0	-63	-3	-3	10	4	0	22
78.7661	0	91	111	38	118	163	43	86	110	44	103	137	32	4	3	-54	0	1	-64	-4	-3	10	4	1	22
78.889	0	90	110	38	117	162	43	86	110	42	103	136	32	4	4	-52	0	2	-64	-4	-4	10	4	2	22
79.0118	0	90	109	38	117	161	43	86	109	43	104	135	31	4	3	-52	0	1	-62	-3	-2	9	4	1	21
79.1347	0	90	109	37	116	161	43	86	109	42	104	136	31	4	3	-53	0	1	-63	-4	-3	10	4	3	21
79.2576	0	90	110	38	116	162	44	86	110	43	104	137	31	3	3	-53	0	1	-63	-3	-3	9	4	2	22
79.3805	0	90	111	39	117	162	45	86	110	43	104	139	33	5	3	-52	0	0	-62	-4	-4	10	4	2	22
79.5034	0	90	110	39	116	162	43	86	110	43	105	137	32	3	3	-52	0	1	-63	-4	-3	10	4	0	21
79.6262	0	91	110	37	116	161	44	86	109	43	104	136	31	3	3	-52	-1	1	-64	-4	-4	9	4	1	21
79.7491	0	90	111	38	117	161	44	86	110	43	104	137	31	4	3	-53	0	1	-64	-4	-4	9	5	0	22
79.872	0	90	111	37	116	162	43	86	109	44	104	138	32	4	3	-51	-1	0	-63	-3	-4	10	4	1	22
79.9949	0	91	111	39	117	162	44	86	111	43	105	139	32	4	3	-53	0	0	-64	-4	-4	9	3	1	22
80.1178	0	92	111	38	117	162	44	86	111	44	105	140	31	4	3	-54	0	0	-64	-4	-3	9	4	1	23
80.2406	0	92	110	38	117	162	44	86	110	44	104	137	31	3	2	-53	0	1	-63	-4	-4	10	4	2	22
80.3635	0	91	111	39	117	162	44	86	111	44	105	136	32	3	3	-54	-1	1	-63	-3	-3	9	4	1	21
80.4864	0	91	111	38	116	163	44	87	112	43	105	137	31	3	3	-52	0	2	-63	-4	-3	9	4	2	22
80.6093	0	91	112	38	116	163	44	87	111	43	105	140	32	4	3	-53	0	0	-64	-3	-4	10	4	0	22
80.7322	0	92	111	39	116	162	44	87	113	44	104	141	32	4	3	-54	0	0	-64	-3	-3	9	4	0	23
80.855	0	91	112	39	117	163	44	86	112	43	104	137	32	3	3	-53	0	1	-64	-4	-3	10	5	2	22
80.9779	0	91	111	37	117	162	45	87	112	44	105	137	32	3	3	-52	0	1	-64	-4	-3	10	4	2	22
81.1008	0	91	112	38	118	163	43	87	112	44	104	137	32	3	2	-53	0	1	-63	-4	-3	10	4	2	22
81.2237	0	91	112	38	117	163	44	87	113	44	105	138	31	3	3	-53	-1	1	-63	-4	-3	10	5	1	22
81.3466	0	91	113	39	118	162	44	87	112	44	106	141	32	3	4	-52	0	0	-64	-3	-4	10	4	0	23
81.4694	0	91	112	40	117	163	45	87	113	44	105	140	33	4	3	-54	0	0	-64	-4	-4	9	3	0	22
81.5923	0	92	112	39	117	163	44	86	113	43	105	137	32	4	3	-52	0	1	-64	-4	-4	9	4	2	22
81.7152	0	91	112	39	117	162	43	87	113	44	105	138	31	4	3	-53	-1	0	-64	-4	-3	9	4	2	22
81.8381	0	92	112	37	117	163	44	88	113	43	105	138	32	4	4	-52	-1	1	-63	-3	-3	8	4	1	22
81.961	0	92	113	38	117	163	44	87	113	44	105	140	32	4	4	-53	0	1	-64	-4	-4	10	4	0	23
82.0838	0	92	113	39	118	163	44	87	114	44	105	142	32	4	4	-54	0	0	-65	-3	-3	10	4	0	23
82.2067	0	92	113	39	117	164	45	87	113	44	106	140	32	3	3	-53	0	0	-64	-3	-3	10	4	2	22
82.3296	0	92	113	38	118	165	44	87	113	44	105	138	33	3	3	-53	0	1	-65	-4	-3	9	3	2	23
82.4525	0	92	113	39	118	163	44	88	114	43	105	139	32	4	3	-53	0	1	-65	-4	-4	9	4	1	22
82.5754	0	92	114	38	117	162	44	86	114	44	106	142	32	4	4	-53	-1	0	-65	-4	-3	10	4	0	22
82.6982	0	92	114	39	117	163	44	88	113	43	105	142	33	4	3	-54	-1	0	-65	-4	-2	10	4	0	23
82.8211	0	92	114	39	118	164	45	88	115	44	106	143	33	3	4	-54	0	1	-65	-4	-3	10	4	0	24
82.944	0	92	114	39	118	165	44	88	114	45	105	140	32	4	4	-53	0	1	-66	-3	-3	10	4	1	23
83.0669	0	92	114	39	117	163	44	87	114	44	106	140	32	4	4	-53	0	0	-66	-3	-4	9	4	1	22
83.1898	0	92	112	39	117	163	45	88	115	45	105	140	32	3	4	-53	0	1	-65	-4	-4	10	4	0	22
83.3126	0	93	114	39	117	164	45	88	115	44	105	141	33	4	3	-54	0	0	-66	-4	-3	10	4	1	23
83.4355	0	91	115	39	118	164	46	89	116	45	106	144	32	4	4	-54	0	0	-66	-4	-4	11	4	0	24
83.5584	0	92	114	41	117	164	46	88	115	45	105	141	33	4	3	-54	-1	1	-66	-4	-3	10	5	1	23
83.6813	0	92	114	38	118	164	44	87	115	44	106	139	33	3	4	-54	0	1	-66	-4	-4	10	3	2	23
83.8042	0	91	114	38	118	164	45	88	114	45	106	139	32	3	3	-53	0	1	-66	-4	-4	10	5	1	23
83.927	0	91	113	38	118	164	46	87	114	45	106	141	33	3	3	-54	0	1	-66	-4	-3	10	5	1	22
84.0499	0	92	114	39	117	164	44	87	114	45	105	143	32	3	3	-55	0	0	-66	-4	-4	10	4	0	22
84.1728	0	93	114	39	117	165	45	88	115	44	106	143	33	4	4	-54	-1	0	-66	-4	-4	10	4	1	23
84.2957	0	91	113	39	117	165	45	87	113	44	105	140	32	4	3	-54	-1	1	-65	-3	-3	9	4	2	21
84.4186	0	91	112	38	116	164	44	87	113	44	105	138	32	3	4	-53	0	1	-66	-4	-3	10	5	2	22
84.5414	0	91	112	39	118	164	45	87	113	44	105	139	32	4	3	-53	0	1	-65	-4	-4	10	4	1	22
84.6643	0	91	112	38	117	162	45	86	113	43	105	141	32	3	3	-52	0	0	-66	-3	-3	10	5	0	22
84.7872	0	92	113	38	117	163	45	87	113	45	106	142	34	3	3	-54	0	0	-66	-4	-3	11	4	0	22
84.9101	0	91	112	39	118	163	44	87	114	44	106	141	33	3	3	-53	0	1	-66	-4	-4	10	4	1	22
85.033	0	91	112	37	116	164	45	86	111	44	105	139	32	3	3	-53	-1	1	-65	-4	-4	10	4	2	21
85.1558	0	91	111	38	117	163	44	87	112	44	105	139	32	3	3	-52	0	1	-65	-4	-4	9	3	2	22
85.2787	0	90	111	37	117	164	45	86	111	44	105	139	32	3	4	-53	0	1	-64	-5	-3	9	4	1	22
85.4016	0	92	112	38	117	164	45	86	112	44	105	140	32	4	4	-54	0	0	-66	-4	-4	10	4	1	22
85.5245	0	91	112	39	117	165	45	87	112	44	105	142	33	4	4	-53	0	0	-66	-4	-4	10	3	1	23
85.6474	0	92	112	39	117	164	45	87	113	44	104	139	33	4	3	-53	-1	2	-65	-4	-4	10	5	1	22
85.7702	0	90	112	38	117	164	45	86	112	44	105	139	32	4	3	-52	0	2	-64	-4	-4	10	4	2	22
85.8931	0	91	112	38	117	164	44	86	112	43	105	138	32	4	3	-54	0	0	-65	-4	-3	9	4	2	22
86.016	0	92	112	39	117	163	44	86	112	44	106	140	32	3	3	-54	0	0	-65	-4	-4	10	4	0	22
86.1389	0	92	112	39	118	163	45	87	113	44	105	141	33	3	3	-54	-1	0	-65	-4	-4	10	4	0	22
86.2618	0	91	112	40	117	164	45	86	113	44	105	140	32	3	3	-54	0	0	-65	-4	-3	10	4	0	22
86.3846	0	92	111	38	117	163	44	86	111	45	105	137	33	4	3	-54	-1	1	-66	-4	-3	11	4	2	22
86.5075	0	91	112	38	117	163	44	86	112	44	105	139	32	3	3	-53	0	0	-65	-4	-4	10	4	2	22
86.6304	0	92	112	39	118	163	45	87	112	45	105	140	32	3	4	-53	-1	0	-66	-3	-3	11	4	0	22
86.7533	0	91	111	38	117	162	45	87	113	45	105	141	32	4	2	-54	0	0	-65	-5	-3	11	4	0	23
86.8762	0	91	111	40	117	163	44	87	113	43	105	143	33	3	2	-54	0	0	-65	-5	-4	10	4	0	22
86.999	0	92	112	39	117	163	44	86	111	44	105	139	33	4	3	-52	-1	1	-65	-5	-3	10	4	1	22
87.1219	0	91	112	38	118	163	44	86	112	44	104	138	32	3	3	-53	-1	1	-65	-4	-3	10	4	2	22
87.2448	0	91	110	38	117	163	44	86	112	43	105	138	32	4	4	-53	-1	0	-65	-4	-3	10	5	2	22
87.3677	0	91	111	38	116	164	45	86	112	43	104	140	33	4	3	-52	0	0	-65	-4	-3	11	5	2	22
87.4906	0	90	111	38	118	163	45	86	113	44	105	141	33	4	4	-55	0	0	-65	-4	-4	10	5	0	23
87.6134	0	90	112	40	117	164	45	88	112	44	104	140	32	3	3	-54	0	0	-65	-4	-3	10	4	2	22
87.7363	0	91	111	38	117	163	45	87	111	44	105	138	33	3	4	-53	-1	2	-65	-4	-4	9	4	1	22
87.8592	0	92	111	37	116	162	44	86	112	43	105	138	31	4	3	-53	0	0	-65	-4	-4	9	4	2	22
87.9821	0	91	111	38	117	162	44	86	112	44	104	138	31	3	3	-53	0	1	-65	-4	-4	10	4	2	22
88.105	0	90	111	39	116	162	45	86	112	44	105	140	32	3	2	-54	-1	0	-64	-4	-3	9	4	0	22
88.2278	0	90	112	38	117	164	44	86	112	44	105	139	33	4	3	-53	0	1	-66	-4	-4	10	5	2	22
88.3507	0	90	110	39	117	163	45	86	111	43	105	138	33	3	2	-53	0	0	-65	-3	-4	10	4	2	21
88.4736	0	91	111	38	116	163	46	86	111	44	104	138	32	3	4	-53	0	1	-64	-4	-3	10	5	2	22
88.5965	0	89	111	37	117	162	44	85	111	44	104	139	32	3	3	-53	-1	0	-64	-4	-2	10	4	0	22
88.7194	0	91	111	37	117	163	43	86	111	44	104	139	33	4	4	-54	-1	2	-65	-3	-3	11	4	2	23
88.8422	0	91	111	39	117	162	45	85	111	44	104	141	33	3	3	-54	0	0	-64	-4	-2	10	4	0	23
88.9651	0	90	111	39	117	163	44	85	112	44	104	140	32	4	3	-53	0	1	-64	-4	-3	11	5	0	23
89.088	0	90	110	38	116	163	44	86	110	43	105	137	32	4	3	-54	0	1	-65	-4	-3	10	4	1	21
89.2109	0	90	110	38	117	163	45	86	110	45	104	137	33	4	3	-53	0	2	-64	-3	-3	9	4	1	22
89.3338	0	90	112	38	117	162	45	86	110	44	104	140	32	3	3	-53	0	0	-64	-4	-3	9	4	0	21
89.4566	0	90	110	38	116	162	44	86	111	44	104	140	33	3	3	-53	-1	0	-64	-4	-3	10	4	0	23
89.5795	0	91	111	40	117	163	44	86	111	44	105	141	32	2	3	-54	0	0	-64	-3	-2	10	4	0	22
89.7024	0	90	110	38	117	165	45	86	111	44	104	138	32	3	3	-53	0	2	-64	-5	-3	10	4	1	21
89.8253	0	90	110	37	117	162	44	86	111	43	104	138	32	4	4	-53	0	1	-64	-4	-3	10	4	2	21
89.9482	0	90	110	37	117	163	44	86	110	44	104	137	32	4	3	-53	0	1	-63	-3	-3	9	4	1	22
90.071	0	91	110	38	117	163	44	86	111	44	104	138	32	4	3	-53	0	1	-65	-4	-3	10	4	2	22
90.1939	0	90	111	38	117	163	45	86	110	43	104	141	33	3	4	-53	0	0	-64	-4	-3	10	4	0	23
90.3168	0	91	111	40	117	163	46	86	111	43	105	140	33	3	3	-53	0	0	-64	-4	-2	10	4	1	22
90.4397	0	90	110	39	117	164	44	85	110	43	105	138	32	3	3	-51	-1	1	-64	-4	-3	10	4	2	21
90.5626	0	91	109	38	116	162	44	86	110	42	105	138	32	4	3	-51	-1	0	-63	-4	-3	8	4	1	21
90.6854	0	90	109	38	116	163	44	86	109	42	103	139	32	4	2	-51	-1	0	-62	-3	-4	9	4	2	21
90.8083	0	91	110	37	117	162	44	85	110	42	105	140	32	3	3	-51	0	0	-60	-4	-3	9	4	0	21
90.9312	0	91	110	37	117	163	43	86	109	43	104	139	33	3	2	-52	-1	0	-61	-3	-2	9	5	1	22
91.0541	0	90	109	37	117	163	43	86	111	43	104	138	30	4	3	-51	0	0	-60	-4	-4	9	4	1	22
91.177	0	90	110	37	116	163	44	86	110	43	105	138	32	4	2	-52	0	0	-61	-5	-3	9	4	2	22
91.2998	0	91	111	38	117	163	43	87	111	43	104	138	32	3	3	-51	0	1	-60	-4	-2	9	5	1	22
91.4227	0	91	110	38	117	163	43	86	111	42	104	140	32	4	2	-53	-1	0	-61	-4	-3	8	4	1	23
91.5456	1	91	111	38	117	162	44	86	112	43	104	140	32	3	3	-53	-1	0	-63	-4	-3	10	5	0	23
91.6685	0	91	111	39	117	164	44	86	112	44	105	140	32	3	3	-54	-1	0	-62	-3	-3	8	4	1	23
91.7914	0	91	111	38	117	164	44	86	111	44	104	138	32	4	3	-53	-1	1	-63	-4	-3	10	4	1	22
91.9142	0	91	111	38	117	164	44	86	111	43	104	138	32	3	3	-53	0	1	-64	-4	-4	8	4	2	22
92.0371	0	91	111	38	117	164	45	86	112	44	105	138	33	4	3	-54	0	1	-64	-3	-3	10	4	2	23
92.16	0	91	112	39	116	164	45	86	112	44	104	140	32	3	3	-54	0	0	-64	-4	-2	10	4	1	23
92.2829	0	91	112	39	117	164	45	87	114	44	105	141	33	4	4	-54	-1	1	-64	-4	-3	10	5	0	23
92.4058	0	91	112	38	116	163	45	86	112	44	104	139	32	3	4	-53	0	1	-64	-4	-4	10	4	2	22
92.5286	0	91	112	38	117	163	44	86	112	44	104	138	32	4	4	-54	0	1	-64	-4	-3	9	4	2	22
92.6515	0	91	112	38	117	163	44	86	112	44	105	138	33	3	3	-53	0	2	-64	-3	-3	11	4	2	22
92.7744	0	91	112	38	117	163	44	87	113	44	105	139	32	4	3	-54	-1	1	-64	-4	-3	10	5	2	23
92.8973	0	91	113	38	116	162	44	86	114	45	105	141	32	4	3	-54	0	0	-65	-4	-2	11	4	0	23
93.0202	0	91	113	39	117	164	45	87	113	44	104	140	33	3	3	-55	0	0	-66	-4	-3	10	4	1	23
93.143	0	91	112	37	116	163	45	87	113	44	105	138	32	3	3	-54	0	0	-65	-3	-3	11	4	1	22
93.2659	0	91	112	38	117	163	45	87	113	44	104	139	32	4	4	-54	0	1	-65	-4	-3	10	4	2	23
93.3888	0	91	113	39	117	163	44	86	113	45	105	138	33	4	3	-55	0	2	-65	-4	-4	11	5	2	22
93.5117	0	90	114	39	117	163	45	87	114	44	105	140	33	4	3	-55	0	0	-65	-4	-4	10	4	1	23
93.6346	0	91	114	40	117	164	45	87	114	45	105	141	33	3	3	-55	0	0	-65	-4	-3	10	4	1	23
93.7574	0	92	113	39	117	165	44	87	113	45	105	140	33	3	4	-55	-1	1	-66	-4	-3	10	4	3	22
93.8803	0	91	113	39	116	163	44	87	113	45	104	139	32	3	3	-55	0	0	-66	-4	-4	10	4	1	22
94.0032	0	91	113	38	117	164	45	87	114	44	104	138	33	3	3	-55	-1	1	-67	-4	-4	11	5	1	23
94.1261	0	91	114	40	117	163	44	87	115	45	104	140	33	4	3	-55	0	0	-66	-3	-3	10	5	0	22
94.249	0	91	114	40	117	163	45	87	115	45	105	141	33	3	3	-55	0	0	-66	-3	-4	11	4	0	23
94.3718	0	91	115	40	118	164	45	87	114	46	105	140	33	3	4	-55	0	0	-67	-4	-3	10	4	1	24
94.4947	0	91	113	38	116	164	45	87	114	45	104	138	32	4	3	-55	-1	1	-67	-4	-3	11	4	2	22
94.6176	0	91	114	38	117	164	44	88	114	45	105	138	32	3	4	-54	-1	1	-65	-5	-4	11	5	2	22
94.7405	0	91	113	38	115	164	44	87	114	45	105	139	32	3	3	-54	0	1	-66	-4	-4	11	4	1	22
94.8634	0	91	113	40	117	164	45	87	114	45	105	142	33	4	3	-55	0	0	-66	-3	-3	10	4	0	24
94.9862	0	91	113	39	118	165	45	87	114	45	105	142	33	3	4	-55	0	1	-67	-4	-3	10	4	0	23
95.1091	0	91	112	39	117	164	45	87	113	45	105	139	33	3	4	-54	0	1	-66	-5	-4	10	4	1	22
95.232	0	91	113	38	116	165	44	87	114	45	106	139	32	4	3	-54	-1	1	-65	-4	-4	10	5	1	22
95.3549	0	91	113	39	117	164	45	87	113	44	105	137	32	4	3	-54	-1	1	-67	-4	-2	10	4	1	23
95.4778	0	91	114	38	116	163	45	87	114	45	105	141	33	3	4	-55	0	0	-66	-4	-4	11	4	0	23
95.6006	0	91	114	39	116	162	45	86	114	46	105	141	33	3	3	-54	0	-1	-67	-3	-3	11	4	0	22
95.7235	0	91	112	40	117	164	44	87	113	45	104	139	32	4	4	-55	0	1	-66	-4	-3	10	4	2	23
95.8464	0	91	113	38	116	164	45	86	113	45	105	139	33	3	3	-54	0	2	-67	-3	-3	9	4	1	22
95.9693	0	91	112	39	116	164	45	87	114	45	105	138	33	4	3	-54	0	1	-66	-4	-2	10	4	2	22
96.0922	0	91	113	38	116	163	45	86	113	45	105	140	33	3	3	-55	0	1	-66	-3	-3	11	4	1	23
96.215	0	90	113	39	117	163	45	87	115	46	105	142	33	3	3	-55	0	0	-66	-3	-3	11	5	0	23
96.3379	0	91	114	40	117	163	45	86	114	45	105	140	33	3	4	-55	-1	0	-68	-4	-3	10	4	1	23
96.4608	0	90	113	39	116	163	45	86	113	45	105	139	32	3	4	-55	0	1	-67	-3	-3	10	4	1	24
96.5837	0	91	114	39	117	164	45	87	114	45	106	140	33	4	3	-55	-1	0	-67	-5	-4	10	5	2	22
96.7066	0	90	113	38	117	164	45	86	114	45	104	140	34	4	3	-55	0	0	-67	-4	-4	10	5	1	22
96.8294	0	91	113	39	117	163	45	87	114	45	105	141	33	3	4	-55	0	0	-66	-3	-3	10	4	0	22
96.9523	0	90	113	39	117	164	45	86	115	45	105	141	33	3	3	-56	-1	1	-67	-4	-4	11	4	2	23
97.0752	0	91	113	38	117	164	45	87	114	45	106	138	33	4	4	-55	-1	1	-66	-4	-3	10	4	3	22
97.1981	0	90	113	38	117	163	44	86	113	44	105	138	32	3	3	-53	-1	1	-67	-4	-4	10	4	1	23
97.321	0	90	113	39	118	163	45	87	114	44	105	138	32	4	3	-54	0	2	-66	-4	-3	10	4	2	22
97.4438	0	91	114	38	117	164	45	87	114	45	106	140	33	3	3	-53	0	0	-66	-5	-3	10	5	1	22
97.5667	0	92	114	39	118	163	44	86	114	44	105	142	33	3	3	-53	0	0	-66	-4	-3	11	4	0	23
97.6896	0	91	113	39	117	164	44	86	113	45	105	141	33	3	3	-54	0	0	-66	-3	-4	10	4	0	22
97.8125	0	90	112	38	117	164	45	86	113	44	106	138	32	4	3	-52	0	1	-66	-4	-3	10	5	1	22
97.9354	0	91	112	37	117	164	43	87	113	44	105	138	32	4	4	-52	-1	1	-65	-5	-4	9	4	1	23
98.0582	0	91	113	37	117	163	45	86	114	45	105	140	32	3	4	-53	0	0	-65	-4	-4	10	5	1	23
98.1811	0	91	112	38	117	164	45	86	113	44	105	141	32	4	4	-54	-1	0	-64	-3	-3	10	4	1	23
98.304	0	91	114	39	117	165	45	86	114	44	105	141	33	3	3	-53	0	0	-65	-4	-3	10	4	2	23
98.4269	0	90	112	38	118	165	45	87	114	45	105	138	32	5	3	-52	0	1	-66	-4	-3	10	4	2	23
98.5498	0	90	112	39	117	164	45	86	113	43	105	140	33	3	3	-53	0	1	-66	-4	-3	10	4	1	22
98.6726	0	90	113	37	117	165	44	87	113	44	106	140	33	3	4	-54	0	1	-66	-4	-3	10	4	2	23
98.7955	0	91	114	39	117	164	46	86	114	44	105	142	33	4	4	-54	0	0	-66	-3	-3	10	4	0	24
98.9184	0	91	113	40	117	165	45	86	115	45	106	143	33	3	3	-55	-1	0	-66	-4	-3	10	5	0	23
99.0413	0	91	113	39	117	164	45	87	114	45	106	142	33	4	5	-55	-1	1	-66	-4	-4	10	4	1	23
99.1642	0	91	113	38	117	165	44	88	114	45	105	139	33	3	3	-53	0	1	-67	-5	-4	11	5	2	22
99.287	0	90	113	39	117	164	45	87	114	45	106	141	32	3	3	-53	0	1	-66	-4	-3	10	4	1	24
99.4099	0	91	113	38	117	164	45	86	114	45	105	141	32	3	3	-53	-1	0	-66	-4	-4	10	5	2	24
99.5328	0	91	114	39	117	165	46	86	114	44	105	143	33	3	3	-56	0	0	-68	-4	-3	10	4	0	23
99.6557	0	90	114	40	118	165	46	87	115	45	106	144	33	4	4	-55	0	0	-68	-4	-2	11	4	0	23
99.7786	0	91	112	39	117	165	45	87	115	45	106	141	33	3	2	-54	0	0	-68	-5	-4	10	5	2	22
99.9014	0	90	114	38	117	166	45	87	114	45	106	141	33	3	4	-54	0	0	-67	-4	-3	10	4	2	22
100.024	0	90	113	39	117	165	45	86	115	45	105	142	33	2	4	-54	-1	0	-67	-4	-4	11	4	1	23
100.147	0	91	114	39	117	164	45	87	115	45	106	144	33	3	4	-55	-1	0	-68	-3	-3	11	4	0	23
100.27	0	91	115	39	117	164	46	87	115	45	106	144	34	3	3	-54	0	0	-68	-4	-3	10	4	0	23
100.393	0	90	114	40	117	165	45	87	115	45	105	140	34	4	4	-55	0	1	-68	-4	-3	11	3	2	23
100.516	0	92	113	39	117	165	46	87	114	45	106	141	32	3	3	-55	0	1	-68	-3	-4	10	4	1	23
100.639	0	91	114	39	118	164	45	87	115	46	106	140	34	3	3	-55	-1	0	-67	-5	-2	11	4	1	23
100.762	0	91	114	39	117	164	45	87	115	44	106	143	33	3	3	-54	0	0	-68	-4	-3	10	4	0	23
100.884	0	91	115	40	118	165	47	87	115	47	106	144	33	4	3	-56	0	0	-68	-4	-4	11	5	0	23
101.007	0	91	115	40	117	165	46	87	115	46	107	144	34	4	4	-56	0	0	-69	-4	-4	11	5	0	24
101.13	0	91	114	39	117	166	46	88	116	45	106	141	34	4	3	-55	0	1	-68	-4	-3	11	5	2	22
101.253	0	91	113	39	117	165	45	87	115	45	106	142	33	4	4	-55	-1	0	-68	-4	-3	10	4	0	23
101.376	0	91	114	39	116	165	45	88	115	46	106	142	33	4	4	-56	0	2	-68	-3	-4	11	4	2	23
101.499	0	91	115	39	117	164	46	88	116	46	106	144	32	3	4	-56	0	0	-69	-5	-3	11	4	0	24
101.622	0	91	115	40	117	164	46	87	116	46	105	145	33	3	4	-56	-1	0	-69	-4	-3	11	4	0	24
101.745	0	92	114	41	117	166	46	88	116	46	105	143	34	4	3	-57	-1	0	-68	-4	-3	10	3	1	24
101.868	0	92	114	38	117	166	46	88	116	45	105	141	34	4	4	-56	-1	2	-69	-4	-4	11	4	2	22
101.99	0	92	115	39	118	165	46	87	117	46	106	144	33	4	4	-55	-2	0	-69	-4	-4	11	5	0	23
102.113	0	91	115	39	118	165	47	88	117	45	106	144	34	4	3	-57	0	0	-69	-4	-3	11	4	0	23
102.236	0	92	115	40	118	165	46	88	117	47	106	145	35	3	4	-57	-1	0	-69	-4	-4	11	4	0	24
102.359	0	92	116	41	118	167	47	88	117	47	106	145	35	4	4	-57	-1	0	-69	-4	-3	11	4	1	23
102.482	0	92	115	39	118	166	47	87	118	46	106	144	34	4	4	-56	0	0	-70	-3	-4	10	4	0	23
102.605	0	92	115	39	117	165	46	88	117	47	106	145	34	4	3	-56	0	0	-70	-5	-3	11	4	0	24
102.728	0	92	115	40	119	166	46	88	117	47	106	144	34	4	4	-56	-1	1	-70	-4	-3	10	4	1	24
102.851	0	92	116	40	118	166	47	87	117	46	106	146	35	3	3	-57	0	0	-71	-4	-3	11	4	0	23
102.973	0	92	116	40	118	166	47	87	119	46	107	146	34	4	4	-56	0	0	-71	-5	-3	12	4	0	24
103.096	0	92	116	40	118	167	47	87	118	47	106	143	34	3	3	-56	0	1	-71	-4	-4	11	5	2	23
103.219	0	92	116	39	117	166	46	89	117	47	107	144	33	4	3	-56	0	0	-70	-4	-3	11	4	1	23
103.342	0	91	116	40	118	167	46	88	117	46	107	143	34	3	3	-56	0	1	-71	-5	-4	11	5	1	23
103.465	0	92	117	40	118	166	48	88	118	46	106	146	33	4	3	-56	0	0	-72	-4	-3	11	4	0	24
103.588	0	92	116	41	118	166	47	89	119	47	106	147	35	3	4	-57	0	0	-71	-4	-3	12	5	0	24
103.711	0	92	116	42	118	167	46	88	119	47	107	145	36	5	5	-57	0	1	-72	-5	-3	11	4	1	24
103.834	0	92	116	39	117	167	47	87	118	47	106	143	34	3	4	-57	0	1	-72	-4	-4	11	4	2	23
103.956	0	93	116	40	117	165	47	88	118	47	106	144	35	3	3	-57	0	0	-70	-4	-4	11	5	0	24
104.079	0	91	117	39	118	165	47	88	118	47	105	145	34	3	4	-57	0	0	-71	-4	-3	11	4	0	24
104.202	0	91	116	40	117	165	46	87	119	46	106	145	35	3	3	-57	-1	0	-71	-5	-3	11	5	0	23
104.325	0	92	116	41	117	166	47	87	120	47	106	146	35	4	4	-59	0	0	-72	-4	-4	11	4	1	24
104.448	0	91	116	39	117	167	47	87	118	47	106	143	34	3	5	-57	0	1	-72	-4	-4	11	4	1	23
104.571	0	90	115	39	118	165	46	87	117	48	106	144	34	4	3	-58	0	1	-71	-4	-3	11	5	0	24
104.694	0	91	114	40	117	166	47	86	117	46	106	143	35	3	4	-57	0	0	-71	-4	-3	11	4	1	23
104.817	0	91	115	39	117	165	47	87	117	47	105	145	34	3	3	-57	-1	0	-71	-4	-4	12	4	0	23
104.94	0	90	115	41	117	166	47	87	116	47	106	146	35	4	3	-58	0	0	-71	-4	-4	11	4	1	23
105.062	0	91	115	40	117	166	47	87	117	47	106	143	34	3	3	-57	0	0	-71	-4	-3	12	4	0	23
105.185	0	90	114	38	116	166	47	86	115	46	105	141	34	3	3	-57	-1	1	-71	-4	-3	11	4	1	22
105.308	0	91	114	39	117	165	46	86	115	46	105	143	35	3	3	-56	-1	0	-71	-4	-3	11	4	1	22
105.431	0	90	113	39	116	165	45	87	116	47	106	142	34	4	4	-56	0	0	-70	-4	-4	12	4	1	22
105.554	0	90	114	40	116	164	47	86	116	47	105	145	35	4	2	-57	0	0	-70	-4	-3	11	4	0	24
105.677	0	89	114	41	117	164	47	86	116	47	105	145	35	4	3	-57	-1	0	-70	-4	-3	11	4	0	22
105.8	0	91	112	40	117	165	46	86	114	46	105	141	34	4	4	-55	0	0	-69	-4	-3	11	4	2	22
105.923	0	90	114	39	115	165	47	86	114	46	105	140	34	4	3	-56	0	1	-69	-4	-4	11	4	2	23
106.045	0	90	112	39	116	164	46	86	113	46	104	140	34	3	3	-55	0	1	-69	-4	-4	11	4	2	22
106.168	0	90	112	40	116	163	46	85	114	47	105	143	34	3	4	-56	0	0	-69	-4	-3	11	5	0	23
106.291	0	90	112	40	116	164	47	85	114	47	104	144	35	4	3	-57	0	0	-69	-4	-4	10	5	0	23
106.414	0	90	113	40	117	166	46	85	113	47	105	141	33	3	3	-55	-1	1	-68	-4	-4	11	4	1	22
106.537	0	90	111	38	115	164	46	85	113	45	104	139	33	4	4	-55	0	1	-68	-3	-3	11	4	1	21
106.66	0	89	111	39	115	165	45	85	112	45	104	140	33	4	2	-55	0	1	-68	-3	-4	10	5	2	22
106.783	0	89	111	39	115	163	46	85	112	45	104	142	34	4	3	-55	0	1	-68	-4	-3	11	4	1	21
106.906	0	90	113	39	116	165	46	85	113	45	105	142	34	4	3	-56	-1	1	-67	-4	-3	11	4	1	23
107.028	0	89	111	40	116	163	47	85	112	46	104	143	34	3	3	-56	0	-1	-68	-4	-2	11	5	0	22
107.151	0	90	110	38	115	164	46	84	110	45	104	139	34	4	4	-55	0	1	-68	-3	-3	10	4	1	22
107.274	0	90	112	39	116	165	45	85	112	45	104	140	33	3	4	-54	0	1	-67	-3	-3	12	4	2	21
107.397	0	90	111	38	115	164	47	85	111	46	105	141	34	4	4	-56	0	0	-67	-4	-3	10	4	0	22
107.52	0	89	111	38	116	165	46	85	112	45	103	141	34	3	3	-56	0	0	-67	-3	-3	11	4	1	22
107.643	0	89	111	39	116	165	47	85	112	45	104	142	34	4	2	-56	-1	0	-67	-4	-3	11	3	1	22
107.766	0	90	111	39	116	163	47	85	110	45	105	142	34	3	2	-55	0	0	-67	-4	-3	11	4	0	22
107.889	0	89	110	38	116	165	47	85	111	45	103	140	34	4	3	-54	-1	2	-67	-4	-3	10	5	1	22
108.012	0	89	109	39	116	163	47	84	110	45	105	141	34	3	3	-54	-1	0	-67	-4	-2	11	5	0	21
108.134	0	89	110	38	115	164	47	84	111	45	104	141	33	3	3	-55	0	0	-67	-3	-4	10	4	1	22
108.257	0	89	110	39	116	164	46	85	112	45	104	144	33	3	3	-55	-1	0	-66	-4	-3	11	4	0	22
108.38	0	89	110	40	116	166	47	85	110	45	104	141	33	3	3	-55	-1	2	-66	-4	-4	11	4	2	23
108.503	0	89	109	38	116	164	46	84	110	45	103	140	34	3	3	-54	-1	1	-66	-4	-4	10	5	1	21
108.626	0	89	110	38	115	164	46	84	110	44	104	139	33	4	3	-54	0	1	-66	-4	-3	10	4	2	22
108.749	0	89	109	39	116	164	45	84	110	45	104	140	34	3	3	-54	0	0	-66	-4	-3	11	5	1	23
108.872	0	89	110	39	116	165	46	84	110	45	104	141	34	4	3	-55	0	0	-66	-5	-2	12	4	0	22
108.995	0	89	110	39	116	163	46	84	111	45	105	143	34	4	3	-55	0	0	-67	-4	-3	11	4	0	22
109.117	0	89	110	39	116	164	46	84	109	45	104	141	33	3	3	-54	0	2	-66	-4	-3	11	5	1	21
109.24	0	89	109	37	115	164	46	84	109	45	103	139	34	3	3	-54	0	2	-65	-4	-4	10	5	2	21
109.363	0	88	110	39	115	164	45	83	109	44	104	139	33	4	4	-53	-1	1	-64	-4	-3	10	4	1	22
109.486	0	89	109	38	116	163	46	84	110	44	104	141	33	3	3	-54	0	0	-66	-4	-2	10	4	1	22
109.609	0	89	109	38	114	163	47	85	110	45	104	142	34	3	3	-55	-1	0	-66	-3	-3	12	4	0	22
109.732	0	88	110	40	116	165	46	84	109	45	104	141	34	3	3	-54	0	0	-66	-3	-2	11	4	0	22
109.855	0	90	109	38	116	166	46	84	109	44	104	140	33	4	2	-53	0	1	-66	-3	-3	11	4	2	22
109.978	0	89	109	38	116	164	46	84	109	45	104	140	33	3	3	-54	0	2	-65	-4	-3	11	4	2	21
110.1	0	89	110	38	116	164	46	83	109	45	104	139	33	3	4	-54	0	1	-64	-4	-2	10	4	2	22
110.223	0	89	109	39	116	164	45	84	109	45	104	141	33	3	3	-53	-1	0	-64	-3	-3	10	4	0	21
110.346	0	89	110	40	117	163	45	84	109	45	104	143	33	2	3	-55	0	0	-66	-4	-2	11	3	0	22
110.469	0	88	110	38	115	165	45	84	110	45	104	140	33	3	3	-54	-1	1	-65	-4	-3	12	4	2	21
110.592	0	89	109	38	116	164	46	84	110	44	104	140	33	4	3	-54	0	1	-65	-4	-4	10	5	2	22
110.715	0	88	110	38	116	163	45	83	109	46	103	140	33	3	3	-53	0	0	-65	-4	-4	11	4	1	22
110.838	0	89	109	39	116	164	46	84	110	45	104	142	33	3	4	-55	0	0	-64	-4	-2	11	4	1	22
110.961	0	89	111	39	116	163	46	85	110	46	105	143	34	3	4	-55	0	-1	-64	-4	-3	11	5	0	23
111.084	0	90	110	40	116	165	46	84	109	44	105	140	34	3	1	-54	-1	1	-64	-4	-3	11	4	1	22
111.206	0	89	110	38	117	164	46	84	109	45	105	139	33	3	2	-54	-1	0	-65	-3	-2	10	4	1	22
111.329	0	88	110	37	116	164	46	84	109	44	104	140	34	4	3	-55	0	2	-65	-4	-3	11	4	1	21
111.452	0	88	110	38	116	165	45	85	110	44	103	140	33	3	3	-55	0	1	-64	-4	-3	12	4	2	22
111.575	0	89	111	39	116	162	46	83	110	45	104	143	33	4	2	-55	0	0	-65	-4	-4	11	5	0	22
111.698	0	89	110	40	116	162	46	84	109	45	104	141	34	4	4	-55	0	0	-65	-4	-3	11	4	1	22
111.821	0	88	109	37	117	163	46	84	108	43	104	139	33	3	3	-54	0	1	-64	-4	-4	10	5	2	22
111.944	0	89	110	38	115	164	44	84	109	44	103	138	33	4	3	-54	0	0	-65	-3	-3	11	3	1	22
112.067	0	89	109	39	116	163	44	84	109	44	103	140	33	3	4	-55	-1	0	-64	-3	-3	11	4	1	21
112.189	0	88	109	39	116	162	45	84	109	44	104	142	33	4	3	-55	-1	-1	-65	-4	-3	11	4	0	22
112.312	0	89	111	39	116	163	46	84	109	45	103	142	33	3	4	-55	0	0	-65	-4	-2	10	4	0	22
112.435	0	88	110	39	116	163	46	84	110	46	104	140	33	3	4	-54	0	1	-65	-3	-3	10	4	2	21
112.558	0	89	109	38	116	164	45	84	109	45	104	139	33	4	3	-54	0	1	-66	-4	-3	10	4	2	22
112.681	0	89	109	38	116	163	45	84	110	45	104	140	33	3	4	-54	0	1	-66	-3	-3	10	5	2	21
112.804	0	89	110	38	116	163	46	84	110	45	105	140	33	3	3	-55	-1	1	-66	-4	-3	11	4	1	22
112.927	0	89	110	39	117	163	45	84	109	44	104	142	34	3	3	-55	-1	0	-65	-3	-4	11	5	0	23
113.05	0	89	111	39	116	163	45	84	109	44	104	139	32	3	3	-54	0	1	-65	-4	-3	11	5	2	22
113.172	0	89	109	38	115	161	46	83	109	45	105	142	33	4	3	-54	-1	0	-65	-3	-3	10	4	0	22
113.295	0	89	110	38	116	164	46	84	108	45	103	139	33	3	2	-54	-1	0	-65	-4	-3	10	3	2	22
113.418	0	90	111	38	116	163	46	83	109	44	104	141	33	4	4	-54	0	0	-65	-3	-3	11	4	1	23
113.541	0	89	111	39	116	163	45	84	110	44	104	142	34	4	3	-55	-1	0	-65	-3	-4	10	4	0	22
113.664	0	89	110	40	116	164	46	85	111	44	104	142	33	3	3	-54	-1	0	-65	-4	-2	10	4	1	23
113.787	0	88	110	39	116	162	45	84	110	44	104	139	32	3	4	-53	0	0	-66	-4	-3	11	4	1	21
113.91	0	88	110	38	116	164	46	84	108	44	104	139	34	4	3	-54	-1	2	-65	-4	-2	10	5	1	22
114.033	0	88	111	39	116	163	46	84	109	44	104	139	34	3	3	-54	0	0	-65	-4	-3	10	3	2	23
114.156	0	88	111	39	116	162	46	83	110	44	105	142	33	3	3	-54	0	0	-66	-3	-3	9	4	0	23
114.278	0	89	111	40	116	163	45	84	111	45	105	141	33	3	3	-55	-1	0	-64	-3	-3	12	4	1	23
114.401	0	88	109	38	115	163	45	83	108	44	104	139	33	4	3	-54	0	1	-66	-4	-2	10	5	2	21
114.524	0	89	110	38	116	163	44	83	109	44	103	137	33	4	3	-54	0	1	-65	-3	-3	10	4	1	21
114.647	0	89	108	38	116	164	45	83	109	44	104	138	33	4	4	-54	0	1	-65	-4	-2	11	4	1	21
114.77	0	89	110	39	115	161	45	84	108	44	104	142	33	4	3	-54	0	0	-65	-4	-3	11	4	0	23
114.893	0	88	109	38	116	162	45	84	110	44	104	142	34	4	4	-53	0	0	-65	-4	-2	11	4	0	21
115.016	0	89	110	38	115	164	45	82	108	44	104	138	33	4	3	-54	0	1	-65	-4	-4	9	5	1	20
115.139	0	88	109	38	116	162	46	84	109	44	104	138	33	3	3	-54	0	1	-64	-3	-3	11	4	2	22
115.261	0	89	109	38	116	161	45	82	109	45	104	140	33	3	3	-53	0	0	-64	-3	-3	10	4	0	22
115.384	0	89	110	38	116	162	45	84	109	43	103	141	33	3	2	-54	0	0	-64	-4	-3	11	4	0	21
115.507	0	89	111	38	116	162	45	84	109	44	104	142	33	3	3	-54	0	0	-65	-4	-3	11	4	0	23
115.63	0	89	109	39	116	163	46	83	109	44	104	138	32	3	3	-55	-1	1	-64	-4	-3	10	4	2	21
115.753	0	88	109	37	116	163	45	83	108	43	104	137	32	4	2	-54	0	0	-65	-4	-3	11	4	1	22
115.876	0	88	109	38	116	163	45	82	109	44	104	137	32	3	3	-53	0	0	-64	-4	-4	11	4	2	21
115.999	0	88	110	38	115	163	45	83	108	43	104	138	33	4	3	-53	0	2	-64	-3	-3	11	5	2	22
116.122	0	88	110	38	116	162	46	83	109	43	104	141	33	3	4	-55	0	0	-65	-4	-3	11	4	0	22
116.244	0	88	110	39	115	164	46	83	108	44	104	138	34	3	3	-54	0	1	-64	-3	-2	10	5	2	22
116.367	0	88	108	37	116	163	45	82	108	44	103	138	32	3	2	-52	0	1	-65	-4	-3	9	4	2	20
116.49	0	88	108	37	116	162	46	82	108	44	104	137	33	3	3	-53	0	1	-64	-3	-3	10	4	1	21
116.613	0	88	109	37	115	163	45	82	107	44	103	138	33	4	3	-54	0	1	-64	-3	-3	11	5	1	21
116.736	0	88	109	38	116	162	45	83	108	43	104	140	33	3	4	-54	-1	0	-64	-4	-3	10	5	1	22
116.859	0	88	110	40	115	162	45	83	108	44	104	140	33	4	3	-54	-1	0	-64	-4	-3	11	4	1	22
116.982	0	88	109	37	115	162	45	81	106	44	104	137	32	3	3	-52	0	1	-64	-3	-2	10	4	2	21
117.105	0	87	108	37	115	163	44	82	107	44	104	137	32	3	3	-53	0	0	-64	-3	-3	10	4	2	21
117.228	0	88	108	37	116	163	44	82	107	42	102	137	32	3	3	-53	0	1	-63	-3	-3	10	5	2	22
117.35	0	89	109	37	115	162	46	82	107	43	104	139	33	4	3	-54	0	0	-63	-4	-3	11	3	1	22
117.473	0	88	109	38	116	163	45	82	109	44	103	139	33	3	3	-54	0	0	-64	-3	-3	10	5	1	21
117.596	0	88	109	37	115	162	45	82	107	43	103	137	32	3	2	-54	-1	1	-63	-4	-3	11	4	2	21
117.719	11	88	108	37	116	162	45	83	108	43	104	137	33	4	3	-53	-1	1	-63	-3	-2	11	3	0	21
117.842	0	88	108	38	115	162	46	83	107	43	103	136	33	3	2	-54	0	1	-63	-4	-4	10	5	2	21
117.965	0	88	108	38	115	162	46	83	108	43	103	138	33	3	3	-54	0	0	-63	-4	-2	11	4	0	22
118.088	0	88	108	39	116	162	45	83	108	43	104	140	33	2	2	-54	-1	0	-63	-4	-3	10	4	0	22
118.211	0	88	109	39	116	164	45	84	107	43	104	138	33	3	4	-53	0	0	-64	-4	-3	11	4	1	21
118.333	0	88	108	38	116	163	44	82	107	44	103	136	32	3	3	-54	0	2	-64	-4	-3	10	4	1	21
118.456	0	87	109	38	114	163	45	83	107	44	103	137	33	3	3	-53	-1	2	-63	-4	-3	11	5	1	21
118.579	0	89	108	38	115	164	45	83	107	44	103	137	32	3	2	-54	0	0	-63	-4	-3	9	4	2	22
118.702	0	88	109	39	116	162	45	82	107	44	103	139	32	4	3	-54	0	0	-63	-3	-3	11	5	0	22
118.825	0	88	109	39	116	164	45	83	108	43	104	139	33	3	3	-53	-1	2	-64	-4	-3	11	3	2	22
118.948	0	89	109	37	116	162	45	83	107	43	103	137	32	4	3	-53	0	1	-64	-3	-3	10	4	1	21
119.071	0	89	108	38	116	164	45	83	108	44	104	138	32	4	3	-53	0	1	-63	-4	-3	10	4	1	21
119.194	0	88	109	37	116	162	45	83	107	43	103	138	33	3	3	-53	0	1	-63	-4	-3	11	4	2	22
119.316	0	88	109	37	116	163	46	83	108	43	103	137	32	3	3	-54	-1	0	-64	-4	-2	11	5	2	22
119.439	0	88	108	39	116	162	45	84	109	43	105	141	32	4	3	-54	-1	0	-64	-3	-3	10	4	0	22
119.562	0	89	109	38	115	163	45	83	108	43	103	137	33	3	3	-53	0	1	-64	-3	-4	11	4	2	22
119.685	0	88	108	38	116	162	45	83	107	43	102	136	33	3	2	-53	0	1	-63	-4	-3	11	4	2	21
119.808	0	87	109	38	116	162	44	83	107	44	104	136	32	3	3	-53	0	1	-64	-4	-3	11	4	2	21
119.931	0	88	109	38	116	161	45	82	108	43	103	138	32	3	3	-54	0	0	-64	-4	-3	10	5	0	21
120.054	0	88	110	38	116	161	45	83	108	43	104	140	33	3	3	-53	0	0	-63	-4	-3	11	4	0	23
120.177	0	88	110	39	115	164	44	83	109	43	103	137	32	3	3	-54	0	0	-63	-4	-2	10	5	1	22
120.3	0	89	109	38	116	163	44	83	109	44	103	137	32	3	3	-54	0	1	-63	-4	-3	11	4	1	21
120.422	0	88	110	38	116	163	44	83	108	44	103	136	31	3	3	-53	-1	1	-64	-4	-3	10	4	2	21
120.545	0	88	109	39	116	162	45	83	109	43	104	137	33	4	3	-54	0	1	-63	-4	-3	11	4	1	22
120.668	0	88	111	38	116	164	46	83	109	44	104	138	33	3	3	-55	0	1	-64	-3	-4	11	4	2	22
120.791	0	88	110	40	115	163	46	83	109	44	104	138	32	4	3	-55	0	0	-65	-3	-3	11	5	0	22
120.914	0	89	110	38	116	162	45	83	109	44	104	137	32	3	4	-55	0	1	-64	-3	-4	11	4	1	21
121.037	0	88	110	38	116	163	45	84	108	45	103	137	32	4	4	-54	0	2	-64	-4	-3	11	4	1	22
121.16	0	89	110	39	115	164	45	83	110	44	104	138	33	3	3	-55	0	1	-64	-4	-4	11	4	2	22
121.283	0	88	111	39	116	163	45	83	110	44	104	139	33	3	3	-55	0	0	-64	-3	-3	11	4	1	22
121.405	0	89	112	39	116	163	46	84	110	44	105	139	33	3	3	-55	0	0	-65	-3	-4	10	3	2	23
121.528	0	89	112	39	115	164	45	84	110	44	103	138	33	4	3	-54	-1	1	-65	-5	-3	11	4	1	22
121.651	0	89	112	38	116	162	45	84	110	44	103	137	33	3	4	-55	0	0	-64	-4	-4	11	5	2	21
121.774	0	89	111	38	115	164	44	83	110	45	104	137	32	3	4	-54	0	1	-64	-4	-4	11	4	1	22
121.897	0	90	111	39	116	163	45	84	111	44	104	138	32	3	3	-55	0	1	-65	-4	-3	11	4	1	23
122.02	0	89	112	40	117	162	44	84	110	44	104	139	32	3	3	-55	-1	0	-65	-4	-2	10	5	0	22
122.143	0	90	112	40	117	164	45	85	111	45	104	140	33	3	2	-55	0	0	-66	-4	-3	11	4	0	23
122.266	0	90	111	38	116	163	45	84	110	44	104	137	32	3	2	-55	0	1	-65	-4	-3	10	4	2	21
122.388	0	90	112	39	116	162	45	84	110	45	104	138	32	3	3	-54	0	1	-65	-3	-3	11	4	1	22
122.511	0	89	111	38	116	163	45	83	110	44	104	137	32	3	3	-56	0	0	-64	-4	-3	11	4	2	22
122.634	0	90	112	39	116	163	45	84	111	44	104	139	33	4	3	-56	0	0	-66	-3	-3	12	4	0	22
122.757	0	89	113	41	116	164	44	84	112	45	104	140	34	3	3	-57	-1	0	-66	-4	-3	11	4	1	22
122.88	0	89	112	41	116	164	45	84	111	45	104	138	33	3	3	-56	-1	1	-66	-4	-3	11	4	1	22
123.003	0	90	112	38	116	163	45	84	111	45	104	138	32	2	4	-55	-1	1	-65	-4	-4	11	4	1	22
123.126	0	90	112	39	116	163	45	85	111	46	104	138	32	4	3	-56	0	1	-65	-4	-3	11	4	1	22
123.249	0	90	112	39	116	163	46	85	112	45	104	139	33	2	4	-56	-1	0	-65	-4	-3	11	4	0	22
123.372	0	90	113	41	116	164	45	85	113	45	104	139	33	4	3	-56	0	0	-66	-4	-3	11	5	0	23
123.494	0	89	113	40	117	164	45	85	113	45	105	139	33	3	3	-57	0	1	-66	-4	-3	11	4	1	23
123.617	0	89	113	39	116	164	46	85	113	46	104	138	33	3	3	-56	1	1	-67	-4	-4	11	4	2	22
123.74	0	90	113	38	116	163	45	85	112	45	105	138	32	4	3	-57	0	1	-66	-3	-3	10	4	1	22
123.863	0	90	112	40	116	164	46	85	113	46	104	140	33	3	4	-56	-1	1	-65	-3	-3	11	3	2	22
123.986	0	89	113	40	117	162	45	85	113	46	104	141	33	3	3	-57	0	0	-66	-4	-3	11	4	0	22
124.109	0	90	114	39	117	164	46	85	114	46	105	141	34	4	3	-57	0	0	-68	-4	-3	11	4	0	23
124.232	0	89	114	41	117	165	46	85	113	46	105	140	33	3	3	-57	0	1	-67	-4	-4	11	5	2	22
124.355	0	90	113	39	116	165	46	85	113	46	105	138	33	3	3	-56	0	0	-66	-4	-3	11	5	2	22
124.477	0	90	113	39	117	164	45	84	113	45	105	138	33	3	3	-57	-1	1	-66	-5	-4	11	4	1	22
124.6	0	90	114	40	116	164	45	85	114	46	104	139	33	4	4	-57	-1	1	-66	-4	-4	12	5	2	22
124.723	0	90	114	40	117	163	46	85	113	45	104	140	34	4	3	-56	0	1	-66	-4	-3	12	5	1	23
124.846	0	90	113	41	117	163	46	85	113	45	105	139	33	3	4	-56	0	0	-66	-4	-2	11	5	2	22
124.969	0	90	113	39	116	164	45	85	113	45	105	138	32	3	4	-56	0	1	-66	-4	-3	10	4	1	22
125.092	0	90	114	39	116	163	45	85	113	45	105	138	32	3	3	-56	-1	1	-66	-4	-3	10	4	2	22
125.215	0	90	113	40	117	163	46	85	113	47	104	138	33	4	3	-56	0	0	-67	-4	-3	11	4	1	22
125.338	0	90	114	40	117	162	45	85	113	45	105	141	32	3	3	-56	0	0	-66	-4	-3	11	3	0	23
125.46	0	90	114	40	116	163	45	85	114	46	106	141	33	3	3	-57	-1	0	-66	-4	-4	12	5	1	23
125.583	0	90	113	39	116	162	45	85	114	46	105	137	33	4	4	-56	0	2	-68	-4	-4	11	5	2	22
125.706	0	90	113	39	116	162	46	85	113	45	104	138	33	3	3	-56	0	1	-65	-3	-3	11	4	1	23
125.829	0	89	114	39	116	163	45	84	113	45	105	138	32	4	3	-55	0	1	-66	-5	-4	11	4	2	21
125.952	0	90	113	39	116	162	45	84	113	45	105	140	33	3	3	-56	-1	0	-67	-4	-3	12	5	0	23
126.075	0	89	115	41	117	162	45	85	114	45	105	141	33	3	4	-57	-1	0	-67	-4	-4	10	4	0	23
126.198	0	89	113	40	117	163	45	85	113	46	104	138	32	3	3	-56	-1	1	-66	-4	-3	11	5	1	22
126.321	0	90	113	39	116	163	45	85	113	45	105	138	32	3	4	-56	0	1	-66	-5	-3	11	3	1	22
126.444	0	90	114	39	116	163	45	85	112	45	105	139	32	3	3	-56	-1	1	-66	-3	-4	11	4	1	22
126.566	0	90	114	40	117	163	45	85	114	46	105	139	32	3	4	-56	0	1	-67	-3	-2	11	4	1	23
126.689	0	90	115	39	116	161	45	85	113	45	104	142	33	3	3	-57	-1	0	-67	-4	-4	11	4	0	23
126.812	0	90	113	40	116	162	46	84	114	46	105	139	32	4	4	-57	-1	1	-66	-4	-3	10	5	1	23
126.935	0	89	114	39	118	163	45	85	114	46	104	138	32	3	3	-56	0	0	-67	-3	-4	12	4	2	22
127.058	0	89	114	39	117	163	46	85	113	46	104	138	33	4	3	-56	0	2	-67	-4	-3	11	4	1	22
127.181	0	91	114	40	116	162	45	85	114	46	104	140	34	4	4	-56	0	0	-67	-3	-4	10	4	0	23
127.304	0	90	114	39	117	163	45	85	114	46	105	141	33	3	3	-58	0	0	-67	-4	-3	11	4	0	23
127.427	0	90	115	40	116	165	45	85	114	46	106	139	33	4	4	-57	0	1	-68	-4	-3	11	4	1	23
127.549	0	89	113	39	117	163	45	85	113	45	105	137	32	4	3	-56	-1	1	-67	-4	-3	10	4	2	22
127.672	0	90	114	40	117	162	45	85	113	45	104	138	32	3	4	-56	0	0	-66	-4	-2	11	4	1	21
127.795	0	89	113	39	116	163	45	85	113	45	105	139	33	4	3	-57	0	2	-67	-4	-3	11	4	2	21
127.918	0	90	113	40	117	164	45	85	113	46	105	138	33	4	2	-57	0	2	-66	-4	-3	12	4	2	23
128.041	0	89	113	40	117	164	44	84	113	46	105	140	34	3	3	-57	0	1	-67	-3	-3	12	4	2	23
128.164	0	89	113	39	116	163	46	84	112	46	105	138	33	2	3	-56	-1	0	-66	-3	-4	11	4	2	21
128.287	0	89	113	39	116	163	45	84	113	45	104	138	32	4	4	-56	0	1	-68	-3	-3	11	4	1	21
128.41	0	89	113	39	115	163	44	84	112	45	104	137	33	3	3	-57	0	1	-67	-4	-3	11	4	2	22
128.532	0	89	113	39	116	162	46	84	112	45	104	140	33	3	3	-57	0	0	-67	-4	-4	11	4	0	22
128.655	0	88	113	40	117	162	46	84	113	45	105	140	32	4	3	-56	0	0	-67	-4	-3	11	4	1	23
128.778	0	89	112	41	117	162	45	85	112	46	104	140	33	3	4	-57	0	0	-67	-5	-4	12	4	0	23
128.901	0	88	112	38	116	162	45	83	111	45	104	137	33	3	3	-56	-1	1	-67	-4	-3	11	4	1	21
129.024	0	88	112	38	116	162	45	83	111	45	104	138	32	4	3	-57	0	1	-67	-4	-4	10	4	2	22
129.147	0	88	112	39	116	163	45	83	112	44	104	138	33	4	3	-57	0	0	-67	-3	-3	11	4	1	21
129.27	0	89	112	39	116	163	46	83	112	45	103	138	34	3	4	-57	0	1	-67	-4	-4	11	3	2	21
129.393	0	89	111	40	115	163	45	84	112	46	104	140	34	3	2	-57	-1	0	-67	-3	-3	11	4	1	21
129.516	0	88	112	39	116	162	46	83	111	46	103	137	33	3	3	-56	0	1	-67	-4	-4	12	4	1	22
129.638	0	88	111	38	115	162	45	83	110	45	103	136	33	4	3	-56	0	1	-66	-3	-4	12	4	2	22
129.761	0	88	111	38	114	162	45	83	110	44	103	137	32	4	3	-57	0	1	-65	-3	-3	11	4	2	21
129.884	0	87	112	39	116	162	46	83	111	45	103	137	33	3	3	-58	0	0	-66	-4	-3	10	4	2	23
130.007	0	87	111	40	115	163	45	84	111	45	103	138	33	3	3	-57	0	0	-66	-4	-3	12	4	2	21
130.13	0	88	111	40	116	163	45	83	110	45	103	138	32	3	3	-57	0	1	-66	-3	-3	12	4	2	21
130.253	0	88	110	37	115	161	45	83	109	43	103	136	32	4	3	-56	0	0	-65	-3	-3	11	4	1	21
130.376	0	87	109	38	115	162	44	83	108	44	103	136	32	3	3	-55	0	1	-65	-3	-3	11	4	2	21
130.499	0	87	110	39	114	162	45	83	109	44	103	137	32	3	3	-55	0	0	-65	-4	-3	11	4	1	21
130.621	0	88	109	38	115	161	45	83	109	45	103	138	33	3	2	-56	0	1	-64	-3	-3	11	4	1	21
130.744	0	88	110	40	115	162	44	81	109	45	103	137	31	3	3	-57	0	1	-65	-3	-3	10	5	1	21
130.867	0	88	109	38	114	161	45	83	108	45	103	135	32	4	3	-55	0	0	-64	-4	-3	11	5	1	21
130.99	0	87	109	37	114	161	46	82	108	43	102	136	32	3	2	-56	0	1	-64	-4	-2	10	5	2	20
131.113	0	88	109	38	115	161	45	82	108	44	101	134	32	4	3	-57	-1	1	-64	-3	-3	11	4	2	21
131.236	0	87	108	39	114	161	44	82	108	44	102	135	32	3	2	-56	0	1	-64	-4	-2	10	3	1	20
131.359	0	87	109	39	115	161	45	83	108	45	102	137	33	3	3	-57	0	0	-65	-4	-3	12	4	0	22
131.482	0	88	109	39	114	161	45	83	107	44	103	135	32	3	2	-55	0	0	-64	-4	-3	11	4	1	21
131.604	0	88	109	38	115	161	45	83	107	43	102	136	31	3	4	-56	0	1	-63	-4	-2	11	4	2	21
131.727	0	87	108	38	114	160	44	82	107	44	102	135	32	3	3	-56	0	1	-64	-4	-3	10	5	2	21
131.85	0	87	109	38	115	162	45	83	107	44	102	136	32	3	2	-56	-1	0	-63	-3	-2	11	5	3	21
131.973	0	88	110	39	114	161	46	82	108	44	103	138	33	3	4	-57	-1	1	-63	-3	-2	12	4	1	21
132.096	0	87	110	39	115	162	44	83	108	45	102	136	32	3	2	-57	-1	1	-64	-3	-3	11	5	1	20
132.219	0	88	109	38	115	161	45	83	108	44	102	134	32	2	3	-55	-1	0	-64	-3	-3	11	4	1	20
132.342	0	88	109	38	115	162	45	82	108	44	102	135	32	4	3	-55	-1	1	-62	-4	-3	11	3	1	21
132.465	0	87	109	38	115	161	44	82	107	43	103	135	32	3	3	-56	0	1	-62	-4	-3	11	3	2	21
132.588	0	88	109	39	115	162	45	83	108	45	103	138	33	3	3	-57	0	0	-63	-3	-3	11	4	1	21
132.71	0	88	110	40	115	162	45	83	107	46	102	136	32	3	2	-57	0	1	-64	-4	-3	11	5	1	21
132.833	0	87	109	38	114	160	45	82	107	45	102	134	32	3	3	-56	0	0	-62	-4	-3	11	4	2	21
132.956	0	87	109	39	115	160	45	82	106	45	103	135	33	3	2	-56	-1	1	-63	-3	-3	12	4	1	20
133.079	0	88	108	39	114	161	46	83	107	45	103	135	32	3	3	-56	0	1	-63	-4	-3	11	4	1	21
133.202	0	87	109	39	114	160	45	83	107	44	102	136	32	3	3	-57	0	0	-63	-4	-3	12	3	0	21
133.325	0	88	108	41	115	161	45	83	107	45	103	135	32	4	3	-56	0	1	-63	-3	-3	11	5	3	21
133.448	0	87	109	37	115	160	44	82	106	45	102	133	32	3	3	-55	0	1	-63	-4	-3	10	4	1	20
133.571	0	87	109	38	115	160	45	82	106	44	103	135	32	3	2	-56	-1	1	-63	-4	-3	10	4	1	21
133.693	0	88	108	38	114	159	45	82	106	44	103	135	31	4	3	-56	-1	0	-63	-4	-2	10	4	0	20
133.816	0	87	108	38	114	159	45	82	107	44	103	137	32	4	3	-56	0	0	-63	-4	-2	12	5	0	21
133.939	0	88	108	40	115	161	45	82	107	44	102	136	32	3	3	-56	0	0	-63	-4	-2	11	4	1	21
134.062	0	88	108	38	114	161	45	83	106	44	103	134	32	3	2	-55	0	1	-62	-4	-3	10	4	1	21
134.185	0	87	108	38	114	160	44	81	106	44	102	134	32	2	3	-54	0	1	-63	-3	-3	11	4	1	21
134.308	0	87	108	37	115	159	44	82	106	44	102	136	32	3	3	-56	0	0	-62	-4	-3	12	4	1	21
134.431	0	87	108	39	113	161	45	83	107	44	102	136	31	4	3	-55	0	0	-63	-3	-2	12	4	2	21
134.554	0	87	109	40	115	160	45	82	106	45	103	136	32	3	3	-57	0	1	-62	-4	-2	11	5	1	22
134.676	0	88	108	38	114	161	45	82	107	45	102	134	33	3	3	-56	0	1	-62	-4	-4	12	4	1	21
134.799	0	87	109	37	114	161	45	82	106	45	103	134	32	3	2	-55	-1	0	-62	-3	-2	11	4	2	20
134.922	0	88	108	38	114	161	45	83	107	44	102	135	32	3	3	-55	0	1	-63	-4	-4	11	4	1	21
135.045	0	87	108	38	114	161	45	83	106	44	103	136	32	3	2	-56	0	0	-62	-4	-3	11	5	0	21
135.168	0	88	109	40	114	160	45	82	107	43	102	137	32	3	3	-55	0	1	-63	-4	-3	12	4	1	22
135.291	0	87	109	39	114	161	44	83	107	45	103	136	32	3	3	-55	0	1	-63	-4	-3	11	5	2	21
135.414	0	87	108	37	115	161	44	81	106	44	103	135	32	3	4	-55	0	1	-63	-3	-3	11	5	1	21
135.537	0	87	108	37	115	161	45	82	106	44	103	135	32	3	3	-55	-1	1	-63	-4	-3	11	3	2	21
135.66	0	87	107	38	114	160	44	82	106	43	102	137	32	4	2	-55	0	0	-62	-3	-2	12	4	1	21
135.782	0	87	108	38	115	160	44	83	106	45	102	138	33	3	2	-56	0	0	-62	-4	-2	10	4	0	21
135.905	0	88	108	39	115	161	45	83	107	44	102	136	32	3	3	-56	0	1	-64	-4	-3	11	4	1	21
136.028	0	87	108	38	115	161	44	82	106	44	103	135	31	3	3	-55	0	1	-63	-3	-3	10	4	1	21
136.151	0	88	108	38	114	161	44	82	106	44	102	135	32	3	3	-55	0	1	-62	-3	-3	11	4	1	21
136.274	0	87	107	38	114	162	45	81	106	43	102	136	32	3	4	-55	-1	1	-62	-4	-3	11	4	2	20
136.397	0	87	108	39	115	161	45	82	106	43	102	137	32	2	3	-56	0	0	-64	-3	-2	11	4	1	22
136.52	0	88	109	39	115	162	45	83	107	44	104	138	33	4	3	-56	0	0	-64	-3	-3	11	4	1	21
136.643	0	88	108	38	115	162	45	82	106	43	103	136	33	4	3	-55	-1	1	-61	-3	-3	11	4	2	21
136.765	0	88	109	38	115	162	46	83	106	43	103	136	32	3	4	-55	-1	0	-63	-4	-3	11	4	2	22
136.888	0	87	108	37	116	162	45	82	107	44	103	135	31	4	2	-54	0	0	-64	-3	-2	11	4	1	20
137.011	0	87	108	39	115	161	45	82	106	44	103	138	32	3	3	-56	0	-1	-63	-4	-3	11	5	0	22
137.134	0	87	109	39	115	162	45	83	109	44	103	138	32	4	2	-56	0	0	-64	-4	-2	11	4	1	23
137.257	0	88	109	39	115	162	45	83	107	45	103	138	32	3	3	-55	0	0	-65	-4	-3	11	4	1	21
137.38	0	87	109	38	115	162	45	82	107	43	102	136	32	4	2	-56	0	1	-64	-3	-2	10	4	2	22
137.503	0	89	109	38	114	162	45	83	107	44	103	136	33	4	3	-56	0	1	-64	-4	-3	12	4	2	21
137.626	0	87	110	38	116	164	45	83	107	44	102	136	32	3	3	-55	-1	1	-63	-3	-3	12	4	2	21
137.748	0	88	110	39	115	161	44	83	108	43	104	139	32	3	3	-56	0	0	-64	-3	-3	12	4	0	22
137.871	0	88	110	41	116	162	46	83	108	44	103	139	32	3	3	-57	0	0	-64	-4	-3	12	5	0	22
137.994	0	88	109	38	115	162	45	82	107	45	103	137	32	2	3	-55	0	1	-64	-4	-3	12	4	2	21
138.117	0	87	109	38	116	162	45	82	107	44	103	136	32	3	3	-56	-1	0	-64	-4	-2	12	4	2	21
138.24	0	87	109	38	115	162	45	82	107	44	103	137	33	4	4	-56	0	0	-64	-4	-4	12	4	2	22
138.363	0	87	109	39	114	163	45	83	107	45	103	138	32	3	2	-56	0	1	-65	-4	-4	10	4	0	22
138.486	0	88	110	40	114	162	46	82	107	44	102	138	32	3	2	-57	-1	1	-64	-3	-2	12	5	1	21
138.609	0	87	109	39	114	163	45	82	107	45	103	137	33	3	2	-56	0	1	-64	-4	-3	11	4	1	21
138.732	0	87	108	37	115	162	45	81	106	44	103	136	33	3	2	-56	0	1	-64	-4	-2	11	5	2	21
138.854	0	87	108	38	115	162	45	82	105	44	102	135	33	3	3	-56	0	2	-64	-4	-3	11	4	1	21
138.977	0	88	108	38	114	162	45	82	107	44	102	136	32	3	2	-56	0	1	-63	-3	-2	12	4	2	21
139.1	0	88	108	40	114	162	45	82	106	44	103	136	32	3	3	-55	0	1	-64	-4	-3	12	4	1	21
139.223	0	87	109	39	114	161	45	82	106	44	102	139	33	3	3	-57	0	0	-64	-4	-3	12	5	0	22
139.346	0	86	108	38	115	162	45	82	106	45	102	136	32	3	3	-55	0	0	-64	-3	-3	11	4	1	21
139.469	0	87	108	38	114	161	45	81	105	44	102	136	33	3	3	-55	0	1	-63	-3	-2	11	5	2	21
139.592	0	87	107	37	114	162	45	81	105	43	102	136	33	3	3	-56	-1	1	-63	-4	-2	11	4	2	20
139.715	0	87	108	39	113	162	45	81	105	43	102	136	33	3	3	-57	-1	1	-63	-3	-3	11	5	2	22
139.837	0	87	108	40	114	162	45	82	106	44	103	136	33	3	3	-57	0	2	-63	-3	-3	12	5	1	22
139.96	0	87	109	39	115	162	45	82	105	44	102	136	33	4	3	-56	0	1	-64	-3	-3	12	5	2	22
140.083	0	87	108	36	114	161	45	81	105	44	102	136	31	4	3	-55	-1	1	-64	-4	-2	12	4	2	21
140.206	0	88	108	37	115	162	45	81	105	43	102	136	33	4	3	-57	0	1	-63	-4	-2	11	5	1	21
140.329	0	87	108	38	115	162	45	81	106	44	102	137	32	2	4	-57	0	1	-64	-3	-3	12	4	0	22
140.452	0	87	109	39	115	162	45	81	106	44	103	137	33	3	2	-57	0	1	-63	-3	-2	11	5	2	22
140.575	0	87	108	40	114	163	45	82	106	44	103	136	33	4	3	-57	0	1	-63	-4	-3	11	5	1	21
140.698	0	87	108	37	115	161	45	82	105	45	103	135	31	3	3	-56	-1	1	-64	-3	-3	11	4	3	19
140.82	0	88	108	38	114	162	45	82	105	44	102	135	33	3	3	-56	0	1	-64	-4	-3	12	5	2	20
140.943	0	87	109	38	114	162	44	82	105	43	102	135	32	3	3	-56	-1	1	-63	-4	-2	12	4	1	21
141.066	0	87	108	38	115	162	46	82	106	43	101	136	32	3	3	-56	-1	1	-63	-4	-3	12	4	1	21
141.189	0	87	108	39	114	163	45	82	106	44	102	137	33	3	2	-57	0	1	-63	-3	-3	11	4	2	22
141.312	0	88	108	39	115	161	45	81	104	45	103	135	32	4	3	-56	0	0	-63	-3	-4	11	4	2	21
141.435	0	87	108	38	115	161	44	82	104	44	102	134	31	3	2	-56	0	2	-63	-3	-2	12	4	2	21
141.558	0	87	108	38	115	161	44	81	105	45	102	135	32	3	3	-56	0	1	-62	-4	-3	12	4	1	21
141.681	0	87	108	39	115	160	45	82	105	43	102	135	32	3	3	-56	-1	1	-63	-4	-3	11	5	2	21
141.804	0	87	108	39	115	161	46	82	106	44	102	137	33	2	3	-57	0	1	-63	-4	-2	11	5	1	21
141.926	0	87	109	40	115	161	45	82	106	45	102	137	33	3	3	-57	0	1	-63	-4	-2	12	3	1	21
142.049	0	87	108	37	115	160	45	82	105	45	102	135	33	3	3	-56	-1	1	-64	-4	-2	11	4	1	20
142.172	0	87	108	38	114	161	45	82	105	44	102	133	32	3	2	-56	0	2	-63	-4	-3	12	5	2	21
142.295	0	87	108	38	115	162	45	82	105	44	102	135	32	3	3	-57	-1	1	-63	-4	-3	11	4	2	20
142.418	0	87	109	38	114	161	46	82	106	44	101	136	32	3	3	-57	-1	0	-64	-4	-3	11	4	0	20
142.541	0	87	108	39	114	162	46	82	105	44	103	137	33	3	3	-58	-1	2	-64	-3	-2	11	5	1	21
142.664	0	87	108	38	114	161	45	82	105	45	103	135	32	3	2	-56	0	2	-64	-4	-3	12	5	1	21
142.787	0	87	108	38	114	161	46	82	104	44	103	136	32	3	3	-56	-1	0	-63	-4	-4	11	4	3	21
142.909	0	87	107	37	114	161	45	81	106	45	102	135	32	3	3	-56	-1	1	-63	-4	-3	12	4	2	21
143.032	0	87	108	38	114	160	46	82	105	44	102	137	33	3	3	-56	0	0	-63	-4	-3	12	4	0	21
143.155	0	87	108	41	113	162	46	82	106	44	102	136	33	3	3	-59	0	1	-63	-4	-3	10	4	1	22
143.278	0	87	108	39	115	162	46	82	106	45	102	136	33	3	1	-56	0	1	-63	-3	-3	11	4	2	22
143.401	0	87	106	37	113	161	45	82	104	44	102	135	32	3	4	-55	0	1	-63	-3	-3	12	4	2	20
143.524	0	87	108	39	114	161	45	81	104	43	102	134	32	3	3	-56	-1	0	-63	-3	-3	12	5	1	20
143.647	0	87	106	38	114	161	46	81	104	44	101	134	32	3	3	-56	0	1	-63	-4	-4	12	4	2	21
143.77	0	87	109	39	114	161	45	81	104	44	102	136	33	3	3	-55	0	0	-62	-3	-2	13	4	1	21
143.892	0	87	108	40	115	162	45	82	105	43	102	136	33	3	3	-56	-1	1	-63	-4	-2	13	4	2	21
144.015	0	87	107	38	114	161	45	81	104	44	102	134	33	3	4	-55	0	1	-63	-3	-3	11	5	1	20
144.138	0	87	107	38	114	160	45	82	104	43	102	134	31	3	3	-55	0	1	-63	-4	-3	11	4	1	20
144.261	0	86	107	38	114	160	45	82	103	43	102	134	32	3	2	-55	-1	1	-62	-4	-3	11	3	1	21
144.384	0	87	107	38	114	161	45	81	104	42	102	134	32	3	4	-56	-1	1	-62	-4	-2	11	4	2	22
144.507	0	87	108	38	113	162	45	82	104	44	102	136	33	3	3	-57	-1	2	-63	-3	-2	12	4	2	22
144.63	0	87	107	39	114	161	46	81	104	44	103	135	33	3	1	-55	0	0	-63	-3	-3	11	4	1	20
144.753	0	87	107	37	114	159	44	82	104	43	102	134	32	3	3	-54	-1	1	-62	-3	-2	11	4	2	20
144.876	0	87	108	38	114	160	44	81	104	43	101	134	32	4	2	-55	0	1	-62	-4	-3	11	4	2	20
144.998	0	87	106	38	114	159	45	82	104	43	102	134	32	3	3	-55	-1	1	-63	-3	-3	11	5	1	21
145.121	0	87	108	39	114	161	46	81	104	43	101	135	32	3	3	-56	0	1	-62	-3	-2	12	4	1	22
145.244	0	87	108	40	114	161	45	81	105	44	102	136	32	3	2	-56	-1	1	-62	-3	-3	11	5	2	21
145.367	0	86	106	37	115	160	45	82	104	44	102	134	32	3	2	-55	0	1	-62	-3	-3	11	5	1	20
145.49	0	87	108	39	114	160	45	82	104	43	102	134	31	3	1	-55	0	1	-63	-3	-2	11	5	1	21
145.613	0	87	107	38	114	161	45	81	104	43	102	135	32	3	2	-55	0	1	-61	-4	-3	11	4	1	21
145.736	0	87	108	39	114	162	45	82	105	43	102	135	32	3	2	-56	0	1	-63	-3	-3	12	5	2	21
145.859	0	87	108	39	115	161	45	82	105	44	103	136	32	4	3	-58	0	0	-63	-4	-3	11	5	1	22
145.981	0	87	108	38	114	161	45	82	104	44	101	135	32	4	3	-55	0	1	-63	-4	-3	11	4	2	20
146.104	0	87	108	37	114	161	45	81	104	44	102	134	32	4	2	-55	0	1	-63	-4	-3	11	5	1	21
146.227	0	86	108	37	115	161	45	81	104	43	102	134	31	3	3	-55	-1	2	-61	-4	-2	11	4	2	21
146.35	0	87	108	38	114	162	44	81	104	43	103	134	32	3	3	-56	-1	1	-62	-3	-3	11	4	2	21
146.473	0	87	108	39	115	161	46	82	104	44	102	136	33	3	2	-56	0	0	-62	-4	-3	11	4	1	22
146.596	0	87	108	39	114	162	45	82	105	44	102	136	32	3	2	-54	0	1	-62	-4	-3	11	4	2	21
146.719	0	87	108	37	115	160	44	81	103	43	103	135	32	3	2	-54	0	1	-62	-4	-2	10	3	1	20
146.842	0	87	107	37	114	161	44	82	104	43	102	135	31	3	3	-54	0	1	-62	-4	-4	11	4	1	20
146.964	0	87	109	38	114	160	45	81	105	43	102	135	32	3	2	-55	0	1	-62	-3	-3	11	4	1	21
147.087	0	86	108	39	115	162	45	81	105	43	102	136	31	3	3	-54	0	1	-62	-3	-3	12	4	1	21
147.21	0	87	108	39	114	161	45	82	105	43	102	136	33	4	3	-55	-1	0	-61	-3	-2	11	4	1	21
147.333	0	87	107	37	114	162	45	82	104	44	102	135	32	3	2	-54	0	1	-63	-3	-2	11	4	1	20
147.456	0	87	107	38	115	161	45	82	105	43	101	135	32	4	3	-54	0	1	-61	-3	-4	10	4	2	21
147.579	0	87	109	37	115	161	45	80	104	43	101	135	32	3	3	-55	0	0	-61	-3	-3	11	4	1	20
147.702	0	88	108	39	114	161	46	82	105	42	102	137	32	3	3	-54	-1	0	-62	-3	-2	12	4	1	21
147.825	0	87	108	40	114	162	46	82	105	43	102	137	32	3	3	-55	0	0	-62	-4	-3	11	5	2	21
147.948	0	88	107	38	114	162	45	82	105	42	102	135	31	3	2	-54	0	0	-62	-4	-2	11	5	1	21
148.07	0	87	108	37	114	161	45	82	104	43	102	135	32	4	3	-54	-1	1	-61	-4	-3	11	5	2	20
148.193	0	87	108	38	114	162	44	81	104	43	102	135	32	3	3	-54	0	1	-61	-4	-3	10	4	2	20
148.316	0	87	107	39	114	160	45	81	105	43	102	136	33	3	3	-55	0	1	-62	-4	-3	11	4	0	21
148.439	0	86	107	39	115	161	45	81	105	43	102	138	33	3	3	-55	0	0	-62	-3	-2	11	5	0	22
148.562	0	87	108	39	114	162	44	80	105	43	103	136	32	3	2	-54	-1	1	-62	-3	-3	11	5	0	21
148.685	0	87	108	37	114	162	45	81	104	43	102	135	32	4	3	-53	0	1	-62	-4	-2	10	4	2	20
148.808	0	86	107	37	114	161	45	81	104	43	103	135	32	4	2	-54	-1	1	-61	-4	-3	11	4	2	21
148.931	0	87	108	38	114	162	44	82	104	43	102	136	32	4	2	-54	0	2	-61	-4	-3	10	5	1	21
149.053	0	87	109	39	114	161	45	82	105	43	102	137	32	3	2	-55	0	0	-61	-3	-4	11	4	0	21
149.176	0	88	107	39	114	162	44	82	105	42	102	136	31	4	3	-53	0	1	-62	-3	-2	11	4	2	21
149.299	0	87	107	37	114	160	44	82	104	42	102	135	31	3	2	-52	0	1	-61	-3	-2	10	4	1	20
149.422	0	87	107	38	114	161	44	82	104	43	103	134	32	4	3	-54	-1	1	-61	-3	-3	10	5	1	20
149.545	0	87	108	38	114	161	44	81	104	43	101	135	31	4	2	-52	0	1	-61	-3	-3	11	4	0	20
149.668	0	87	107	38	114	161	45	82	104	43	101	136	31	3	3	-54	-1	0	-61	-4	-3	11	4	1	21
149.791	0	87	108	40	114	162	45	81	105	42	103	136	32	4	3	-54	0	0	-61	-4	-2	11	5	2	21
149.914	0	87	107	38	114	161	45	82	105	42	102	135	32	3	2	-53	-1	2	-60	-4	-2	10	4	1	20
150.036	0	87	108	38	115	160	45	81	104	42	102	135	31	3	2	-52	0	1	-60	-4	-3	10	4	2	20
150.159	0	88	107	37	114	161	44	81	105	42	103	135	32	3	3	-53	-1	2	-61	-4	-3	10	4	2	21
150.282	0	87	108	38	115	161	44	82	105	41	102	135	31	4	2	-53	0	0	-61	-3	-3	11	4	2	21
150.405	0	87	108	38	115	161	45	82	106	42	102	137	31	3	2	-53	0	0	-60	-4	-3	10	4	1	21
150.528	0	87	109	39	114	161	45	82	105	42	102	137	31	3	3	-53	-1	0	-61	-3	-3	10	5	0	21
150.651	0	88	108	38	115	162	44	82	106	42	103	135	31	4	3	-52	0	1	-61	-4	-3	10	4	1	20
150.774	0	87	108	38	114	162	44	82	106	41	103	136	31	4	3	-52	0	2	-60	-3	-3	11	4	1	21
150.897	0	87	109	38	115	162	45	82	105	42	103	136	31	3	2	-51	0	1	-60	-3	-3	11	4	1	21
151.02	0	87	109	39	115	162	44	82	107	42	102	137	32	3	2	-54	0	0	-61	-3	-3	11	5	2	22
151.142	0	88	110	39	114	163	45	82	107	44	104	139	32	3	3	-53	0	0	-61	-3	-3	10	5	0	22
151.265	0	88	110	38	115	162	44	82	106	42	103	136	31	3	3	-52	0	1	-61	-4	-3	10	4	2	20
151.388	0	87	109	38	115	162	45	82	106	43	102	136	32	3	3	-54	0	2	-61	-4	-3	11	5	2	21
151.511	0	87	109	39	115	162	45	83	107	42	102	136	31	3	3	-53	-1	1	-61	-4	-2	10	4	2	21
151.634	0	88	109	39	115	163	45	82	107	43	103	137	32	3	3	-53	0	1	-62	-4	-3	11	4	2	21
151.757	0	88	111	39	116	162	46	83	108	43	104	140	32	3	3	-54	0	-1	-62	-4	-3	10	4	0	22
151.88	0	87	110	39	115	163	45	83	108	43	103	136	32	3	3	-54	0	1	-62	-4	-3	11	4	2	22
152.003	0	87	110	37	115	162	45	82	107	43	103	136	32	4	3	-54	0	1	-62	-4	-3	10	4	1	21
152.125	0	88	110	38	115	162	45	82	107	43	103	136	32	3	2	-54	0	1	-62	-4	-4	10	3	2	21
152.248	0	88	110	39	115	161	44	83	107	42	103	137	31	4	3	-54	0	0	-62	-4	-3	11	4	1	21
152.371	0	88	111	40	115	161	45	82	108	42	103	139	32	3	4	-54	-1	0	-62	-4	-2	10	4	0	22
152.494	0	87	111	40	115	163	45	82	108	43	103	137	32	4	3	-55	0	1	-62	-3	-2	11	4	2	22
152.617	0	87	111	39	115	162	45	83	107	43	102	136	32	2	3	-53	0	1	-62	-3	-3	11	5	2	20
152.74	0	88	111	38	115	162	44	83	107	43	103	137	31	3	3	-52	0	1	-61	-4	-3	10	4	1	21
152.863	0	88	110	39	115	161	45	82	108	44	103	136	31	3	3	-53	0	2	-62	-3	-4	11	4	2	21
152.986	0	87	111	39	115	160	45	82	108	44	104	139	31	3	2	-54	-1	0	-62	-3	-3	11	4	0	22
153.108	0	87	111	39	115	161	45	83	109	43	103	139	31	4	3	-54	0	0	-62	-3	-3	10	6	0	22
153.231	0	88	111	39	116	162	46	83	108	43	102	138	32	3	3	-54	0	1	-62	-3	-2	10	5	2	21
153.354	1	88	111	39	115	162	44	83	108	42	104	136	31	4	3	-53	0	1	-62	-4	-3	10	5	1	21
153.477	0	88	111	38	115	162	45	83	108	43	103	137	31	3	3	-53	0	0	-62	-4	-3	10	5	2	20
153.6	0	89	110	40	115	161	44	83	109	42	103	138	31	3	3	-54	0	-1	-61	-4	-3	12	4	0	22
153.723	0	88	112	39	115	162	45	83	109	43	104	138	32	4	3	-54	0	0	-61	-3	-3	11	4	1	22
153.846	0	89	112	40	115	162	45	83	109	44	104	140	32	4	3	-53	0	-1	-63	-4	-2	11	4	0	21
153.969	0	87	111	39	116	162	45	83	109	44	103	136	31	4	3	-54	0	0	-63	-4	-3	10	4	2	20
154.092	0	88	111	38	115	162	45	83	109	44	104	135	33	3	3	-53	-1	1	-61	-3	-3	10	5	1	21
154.214	0	88	111	39	115	162	45	83	109	43	104	136	32	3	4	-54	-1	1	-62	-4	-3	11	4	1	21
154.337	0	88	112	39	115	162	45	83	110	44	104	138	32	3	3	-54	0	1	-62	-4	-3	11	4	1	22
154.46	0	88	112	39	116	162	45	82	110	44	104	138	32	4	3	-55	-1	1	-63	-3	-3	11	4	2	21
154.583	0	89	112	42	115	164	45	83	110	43	103	137	33	3	4	-57	0	1	-62	-4	-3	9	4	2	22
154.706	0	88	113	38	115	162	46	83	109	44	103	137	32	3	3	-54	0	2	-62	-4	-2	10	4	2	20
154.829	0	88	112	38	115	162	44	83	109	43	103	137	32	4	3	-54	0	1	-63	-4	-4	10	4	2	21
154.952	0	89	111	38	116	162	46	83	109	44	103	137	32	4	3	-54	0	1	-63	-3	-3	10	4	2	21
155.075	0	88	112	39	115	162	45	84	110	43	104	138	32	3	2	-55	0	1	-63	-4	-3	10	4	1	22
155.197	0	88	113	41	115	163	46	84	111	43	103	138	33	4	2	-56	-1	0	-62	-3	-3	11	4	1	21
155.32	0	88	112	40	116	162	45	83	110	45	103	137	32	4	3	-54	0	1	-63	-4	-3	11	4	2	22
155.443	0	87	112	39	115	162	46	83	110	44	103	136	32	3	3	-54	0	1	-63	-4	-4	11	4	2	20
155.566	0	89	112	39	115	163	45	83	109	44	103	137	32	3	3	-54	-1	1	-62	-3	-4	10	5	2	21
155.689	0	87	112	39	116	163	45	83	110	44	104	136	32	3	2	-55	0	1	-62	-3	-3	11	4	1	22
155.812	0	89	113	40	116	162	46	83	110	44	103	139	32	3	3	-55	0	0	-64	-4	-3	11	4	0	21
155.935	0	88	113	41	116	163	46	83	111	44	104	138	33	4	3	-55	-1	0	-63	-4	-3	10	5	0	21
156.058	0	88	112	38	116	162	45	83	110	44	104	137	32	3	3	-55	0	1	-63	-4	-4	11	5	2	21
156.18	0	88	111	40	115	163	45	84	110	44	103	137	32	3	3	-55	0	0	-63	-3	-4	11	4	2	20
156.303	0	88	112	39	114	162	45	83	111	44	103	138	32	4	3	-55	0	0	-64	-4	-4	12	4	0	22
156.426	0	89	113	40	115	161	45	83	111	44	104	140	33	4	3	-56	0	0	-64	-3	-3	12	4	0	22
156.549	0	89	113	41	115	163	46	84	112	44	104	139	34	3	3	-55	0	0	-64	-3	-3	11	4	0	23
156.672	0	88	113	40	115	162	46	84	110	45	104	138	32	4	4	-56	-1	1	-64	-4	-3	11	4	2	21
156.795	0	88	112	39	115	162	45	84	111	45	103	139	31	3	4	-55	0	0	-64	-4	-4	11	4	1	21
156.918	0	90	113	39	115	162	46	84	111	45	104	139	33	4	3	-54	-1	0	-63	-3	-3	12	4	0	22
157.041	0	88	113	39	115	162	46	84	112	44	104	140	33	3	3	-55	0	-1	-64	-4	-3	11	3	0	22
157.164	0	89	113	40	115	162	46	84	112	45	104	140	33	3	3	-56	0	0	-65	-4	-4	10	4	0	23
157.286	0	88	112	41	116	163	46	84	111	45	104	140	33	3	3	-56	0	1	-65	-3	-3	11	4	0	22
157.409	0	88	112	38	115	163	45	84	111	44	104	138	31	3	3	-54	-1	1	-64	-4	-3	10	5	1	21
157.532	0	89	113	40	116	163	45	84	112	44	104	138	33	3	4	-54	-1	2	-64	-4	-2	11	5	1	21
157.655	0	89	112	39	115	162	46	83	111	44	104	139	32	4	3	-54	0	0	-64	-4	-2	11	5	1	22
157.778	0	88	113	39	116	163	45	84	112	44	104	141	34	4	3	-55	0	0	-64	-3	-3	11	4	0	22
157.901	0	89	113	40	116	164	46	83	112	44	105	140	33	3	2	-54	0	1	-64	-4	-3	11	4	1	22
158.024	0	88	112	39	116	163	45	84	111	45	104	139	32	3	3	-54	-1	0	-65	-4	-4	10	4	2	22
158.147	0	88	112	38	116	163	45	83	112	44	106	138	33	4	4	-54	0	1	-64	-3	-4	10	5	1	22
158.269	0	89	112	39	115	162	44	84	112	43	105	141	33	4	3	-53	0	0	-64	-3	-4	10	5	0	21
158.392	0	89	113	40	116	163	46	84	112	44	105	142	33	3	3	-54	0	0	-64	-4	-3	11	4	0	21
158.515	0	88	114	39	115	163	45	84	113	45	105	142	33	3	3	-55	0	0	-64	-5	-3	10	4	0	23
158.638	0	89	113	40	116	164	46	84	112	44	105	140	33	3	3	-54	0	1	-66	-4	-3	10	4	0	23
158.761	0	89	113	38	116	164	44	84	112	44	105	141	32	3	4	-53	0	0	-64	-4	-3	9	5	1	21
158.884	0	88	114	39	117	164	45	85	113	45	104	142	32	3	3	-53	0	0	-64	-4	-4	10	4	0	22
159.007	0	88	114	39	117	163	45	84	113	44	104	143	33	2	3	-54	-1	0	-64	-4	-3	10	5	0	22
159.13	0	90	114	39	116	164	45	84	113	44	105	143	33	4	3	-53	-1	0	-64	-3	-3	10	4	0	23
159.252	0	89	114	40	116	165	46	84	114	44	105	143	33	3	3	-54	0	1	-65	-4	-3	11	4	1	23
159.375	0	89	114	39	116	165	46	84	112	43	104	141	34	4	3	-54	0	1	-64	-3	-3	11	4	2	22
159.498	0	89	114	39	116	164	45	84	113	44	105	141	33	3	3	-53	0	0	-64	-4	-3	10	4	1	22
159.621	0	89	113	39	116	163	47	84	113	44	105	142	33	3	3	-53	0	0	-65	-3	-3	10	4	0	22
159.744	0	88	114	40	116	164	46	84	113	45	105	143	33	3	4	-54	0	0	-65	-4	-3	10	5	0	23
159.867	0	89	115	41	117	164	46	83	113	44	105	144	33	3	3	-54	0	0	-65	-3	-3	10	4	0	23
159.99	0	89	114	40	116	166	46	84	114	44	105	143	33	4	3	-53	0	0	-66	-4	-3	10	4	1	22
160.113	0	89	114	38	117	165	46	84	113	45	104	140	33	3	3	-54	0	1	-64	-3	-3	10	4	2	22
160.236	0	88	114	39	116	165	46	83	112	43	105	142	33	3	4	-52	0	1	-64	-3	-3	10	4	1	22
160.358	0	88	113	39	116	164	46	83	113	44	105	143	33	4	3	-53	-1	0	-65	-3	-3	10	5	0	22
160.481	0	88	113	40	116	164	46	83	113	44	105	143	33	3	3	-54	0	0	-66	-4	-4	9	3	1	23
160.604	0	88	113	40	116	165	46	83	113	44	104	143	33	3	4	-54	0	0	-66	-4	-3	10	4	0	22
160.727	0	88	112	39	115	165	45	83	112	44	104	140	32	3	3	-53	0	2	-64	-4	-4	10	4	1	21
160.85	0	87	113	39	115	164	45	83	112	45	104	140	33	3	3	-53	0	1	-64	-3	-3	10	4	2	21
160.973	0	87	113	39	116	164	45	83	111	44	104	139	33	4	3	-53	0	0	-64	-4	-4	11	3	2	22
161.096	0	87	113	39	115	164	44	82	112	43	103	140	32	2	3	-53	-1	0	-65	-4	-2	11	4	1	22
161.219	0	87	113	39	114	163	46	83	111	45	102	141	34	3	3	-54	-1	0	-64	-3	-4	11	4	0	21
161.341	0	87	112	41	115	162	46	82	112	45	103	141	33	4	4	-55	-1	0	-64	-4	-2	11	4	0	22
161.464	0	88	112	38	114	163	45	81	110	44	103	139	32	3	4	-54	-1	1	-64	-4	-3	10	4	2	21
161.587	0	88	112	38	114	163	45	82	111	44	103	139	33	3	4	-54	0	1	-64	-4	-3	11	4	1	21
161.71	0	88	111	39	115	163	45	82	111	44	103	139	33	3	4	-54	0	0	-63	-3	-3	10	5	1	22
161.833	0	87	112	39	115	162	45	83	110	43	103	140	33	3	3	-54	0	0	-64	-3	-4	11	4	1	21
161.956	0	87	112	40	114	163	45	83	110	43	103	141	34	5	3	-55	0	0	-64	-4	-3	10	5	0	23
162.079	0	87	111	38	115	162	46	82	109	44	103	137	33	3	4	-53	-1	1	-64	-5	-4	10	4	2	21
162.202	0	87	112	38	115	162	45	83	109	43	103	138	33	3	3	-53	-1	0	-62	-4	-3	10	5	2	21
162.324	0	87	111	39	114	162	45	82	109	44	102	137	33	4	3	-54	0	1	-63	-3	-3	10	4	2	21
162.447	0	87	111	38	114	160	45	83	110	45	103	140	32	3	2	-53	0	0	-63	-4	-4	11	5	0	21
162.57	0	87	112	39	114	162	46	83	109	44	103	140	33	3	2	-54	0	0	-64	-4	-3	11	4	1	22
162.693	0	86	110	40	114	162	46	83	110	44	102	139	34	4	2	-54	-1	0	-63	-3	-3	11	4	0	22
162.816	0	87	110	38	115	162	45	82	109	44	102	137	33	3	2	-53	0	1	-63	-4	-3	10	4	1	21
162.939	0	87	110	37	115	162	45	82	108	44	102	137	32	3	3	-54	0	2	-64	-3	-3	10	4	2	21
163.062	0	88	110	37	114	161	45	82	108	44	103	138	32	3	3	-53	-1	0	-62	-3	-2	10	4	1	21
163.185	0	87	110	38	114	160	45	82	108	44	103	140	32	3	3	-54	0	0	-63	-3	-3	11	5	-1	22
163.308	0	87	110	39	114	163	45	83	110	44	104	137	33	3	2	-55	0	1	-63	-4	-3	11	5	2	22
163.43	0	88	110	38	114	162	46	82	109	44	102	137	33	3	4	-54	0	1	-63	-4	-3	10	4	0	21
163.553	0	88	110	38	114	162	45	82	108	44	103	138	33	3	3	-53	0	1	-62	-4	-3	11	5	2	20
163.676	0	87	110	38	114	162	45	82	108	42	103	136	33	2	3	-52	0	1	-63	-3	-3	10	4	2	21
163.799	0	87	109	39	114	162	45	82	109	43	102	137	32	3	3	-53	0	1	-63	-4	-3	11	3	2	21
163.922	0	87	110	39	114	161	46	82	109	44	103	138	33	3	3	-53	0	0	-63	-2	-3	10	5	1	22
164.045	0	87	110	39	114	161	45	83	109	44	103	139	33	4	3	-54	0	0	-63	-3	-2	10	5	0	21
164.168	0	88	110	39	114	162	45	82	109	44	102	137	32	3	3	-53	0	1	-63	-4	-4	10	4	2	22
164.291	0	88	110	38	114	161	45	82	108	44	103	137	34	3	4	-54	0	1	-63	-3	-3	10	4	1	22
164.413	0	87	110	38	114	160	45	83	109	44	103	139	32	3	3	-53	0	0	-64	-4	-3	10	4	0	21
164.536	0	87	110	38	114	162	46	82	109	44	103	139	33	3	3	-54	-1	0	-63	-4	-4	10	4	0	22
164.659	0	87	111	39	115	162	46	82	109	44	103	140	33	3	2	-55	0	0	-64	-3	-3	11	4	1	22
164.782	0	88	111	40	115	163	46	82	109	44	104	138	33	4	2	-55	-1	1	-65	-3	-3	11	4	2	21
164.905	0	88	109	38	114	162	45	82	109	43	102	137	33	3	3	-54	0	2	-65	-4	-3	11	4	2	21
165.028	0	87	109	38	114	162	45	83	108	44	102	137	32	3	3	-54	-1	0	-64	-4	-4	12	5	2	21
165.151	0	87	110	38	115	161	45	82	110	44	103	140	33	3	3	-54	0	0	-64	-4	-4	11	4	1	22
165.274	0	88	110	39	114	161	45	82	109	44	102	141	32	3	3	-55	0	0	-64	-4	-3	10	5	0	23
165.396	0	87	111	40	115	162	47	82	110	44	102	139	34	3	3	-55	0	0	-64	-3	-2	11	4	0	23
165.519	0	87	110	39	115	162	46	82	108	44	103	138	33	4	3	-54	0	1	-64	-3	-3	10	5	1	22
165.642	0	87	110	38	114	163	45	83	109	44	103	138	33	4	4	-54	0	0	-65	-4	-3	11	4	1	21
165.765	0	87	110	39	115	163	45	82	109	44	103	138	33	3	3	-55	-1	1	-64	-4	-4	11	4	2	21
165.888	0	88	109	38	116	162	46	83	109	44	103	139	33	3	3	-54	0	0	-64	-4	-4	11	4	0	22
166.011	0	86	110	39	115	161	46	82	110	44	104	141	33	3	2	-55	0	0	-65	-3	-3	11	4	0	22
166.134	0	88	110	40	114	162	45	82	109	45	104	139	34	3	3	-55	-1	0	-65	-4	-3	11	4	1	21
166.257	0	87	109	38	115	162	46	82	109	43	103	138	33	3	2	-54	0	1	-65	-3	-3	10	4	1	22
166.38	0	88	109	38	115	162	46	82	110	43	104	137	33	4	3	-54	0	0	-64	-3	-3	10	4	2	22
166.502	0	88	110	38	115	162	46	82	108	44	103	139	34	3	2	-53	0	0	-64	-3	-3	11	5	1	22
166.625	0	88	111	39	116	161	46	83	110	44	103	140	33	4	3	-55	0	0	-64	-4	-2	11	4	0	22
166.748	0	87	110	39	114	162	46	82	110	44	103	140	33	3	3	-54	0	0	-64	-3	-3	11	5	0	22
166.871	0	87	109	38	115	162	46	83	108	44	104	139	33	4	2	-54	0	1	-65	-3	-3	11	4	1	22
166.994	0	87	111	38	115	163	45	83	109	44	103	137	33	4	3	-53	0	2	-65	-4	-4	11	4	3	21
167.117	0	87	110	39	114	161	45	82	110	43	103	139	33	3	3	-55	-1	0	-65	-4	-3	11	4	1	22
167.24	0	87	110	39	115	161	46	82	110	44	103	140	33	3	3	-55	0	0	-65	-4	-4	11	4	0	22
167.363	0	87	110	39	115	162	45	83	111	44	102	139	33	4	4	-56	0	0	-64	-3	-3	10	3	1	22
167.485	0	87	111	38	115	162	45	82	109	43	103	137	33	3	3	-55	-1	1	-65	-3	-3	11	5	2	21
167.608	0	87	110	38	115	162	46	83	109	44	104	138	33	3	3	-54	0	0	-64	-4	-4	10	4	2	22
167.731	0	87	109	39	116	161	46	82	110	44	104	139	33	4	3	-54	0	0	-65	-4	-4	11	3	1	22
167.854	0	86	112	38	114	162	45	83	110	44	104	139	34	3	3	-54	0	0	-65	-3	-3	11	5	0	22
167.977	0	87	111	39	114	161	46	84	111	44	104	141	34	3	3	-55	0	0	-65	-3	-3	11	4	0	22
168.1	0	88	110	40	116	162	46	83	110	44	104	139	34	3	3	-54	0	0	-65	-3	-3	11	3	0	21
168.223	0	88	111	38	116	162	45	82	110	45	103	138	33	4	3	-54	-1	0	-65	-4	-3	11	4	0	21
168.346	0	88	110	38	116	162	45	83	110	44	103	139	34	4	3	-54	0	0	-64	-4	-3	11	4	0	22
168.468	0	87	111	38	115	162	45	84	109	44	102	140	32	3	3	-55	-1	0	-64	-4	-3	11	4	0	22
168.591	0	87	112	39	116	162	45	83	111	44	103	141	33	3	3	-55	-1	0	-65	-4	-3	11	4	0	22
168.714	0	88	111	40	115	162	46	83	111	44	103	142	34	4	3	-55	-1	0	-65	-3	-3	11	4	0	24
168.837	0	88	110	39	115	163	46	82	110	45	104	139	34	3	3	-54	0	1	-65	-4	-3	10	4	1	21
168.96	0	88	111	38	115	163	46	82	110	44	103	138	33	4	3	-54	0	1	-66	-4	-3	11	5	2	21
169.083	0	88	112	38	115	161	46	83	110	44	103	140	33	3	3	-55	0	0	-66	-4	-3	11	5	0	21
169.206	0	88	111	38	114	163	46	83	111	44	104	138	33	4	3	-54	-1	0	-65	-4	-3	11	4	1	22
169.329	0	87	112	39	115	162	45	83	111	44	104	140	33	2	2	-55	0	0	-65	-4	-4	11	4	0	22
169.452	0	87	111	40	115	162	46	84	111	45	104	140	33	3	3	-55	0	1	-65	-3	-4	11	4	1	22
169.574	0	87	111	38	114	163	46	83	111	43	103	138	33	4	3	-54	-1	1	-66	-4	-3	10	4	2	22
169.697	0	88	111	38	114	163	47	83	111	43	103	138	33	4	3	-54	-1	1	-65	-5	-3	11	4	2	22
169.82	0	87	111	39	114	162	45	83	110	45	103	140	34	3	3	-55	-1	0	-64	-4	-3	11	5	0	22
169.943	0	87	111	39	114	162	47	83	111	44	103	140	33	3	4	-56	0	0	-66	-4	-4	11	4	0	22
170.066	0	87	111	39	114	163	46	83	112	44	103	141	34	3	3	-56	0	0	-66	-3	-4	11	4	0	22
170.189	0	88	111	39	115	163	47	82	110	45	103	138	34	3	3	-55	0	1	-66	-4	-3	11	4	2	22
170.312	0	87	111	38	115	161	46	83	111	45	103	141	34	3	3	-55	0	0	-65	-4	-3	11	5	0	22
170.435	0	87	111	38	113	161	46	83	110	44	104	141	33	3	4	-55	0	0	-65	-3	-3	11	4	0	22
170.557	0	88	112	39	115	161	46	83	111	44	104	141	33	4	3	-55	0	0	-67	-5	-3	11	4	0	22
170.68	0	88	111	39	115	163	47	83	111	46	104	142	34	4	3	-57	0	0	-66	-4	-3	11	3	1	23
170.803	0	87	112	39	115	164	47	83	111	45	103	139	34	4	3	-55	0	1	-66	-3	-3	12	4	1	21
170.926	0	87	111	38	115	164	46	82	110	44	103	138	34	4	3	-55	0	1	-66	-4	-4	11	4	2	22
171.049	0	87	111	38	114	163	46	82	109	45	103	139	33	4	3	-57	0	1	-66	-4	-3	12	4	2	22
171.172	0	86	111	39	114	163	46	82	109	45	102	140	34	3	3	-55	0	1	-65	-4	-3	11	4	1	22
171.295	0	87	112	39	114	161	47	83	110	45	104	141	34	4	3	-57	-1	0	-65	-4	-3	10	4	0	22
171.418	0	87	110	40	115	163	47	82	111	46	103	141	34	3	3	-57	-1	1	-66	-3	-4	12	4	0	22
171.54	0	86	110	38	115	163	46	82	110	45	104	138	34	4	2	-55	0	1	-66	-4	-3	12	4	1	21
171.663	0	86	109	38	114	162	47	82	110	44	103	140	34	4	3	-55	0	0	-65	-4	-3	11	4	2	22
171.786	0	87	110	38	114	162	46	82	110	44	103	140	34	4	3	-55	-1	0	-66	-3	-2	12	4	1	22
171.909	0	88	111	39	115	161	46	82	110	45	103	142	34	3	2	-56	-1	0	-65	-3	-3	12	4	0	22
172.032	0	87	110	41	115	162	47	82	110	44	104	142	34	3	3	-57	0	0	-66	-3	-3	11	4	0	22
172.155	0	87	110	38	114	163	47	83	109	44	104	139	33	3	2	-56	0	1	-65	-3	-3	11	4	2	21
172.278	0	87	110	38	115	163	45	82	109	45	103	139	33	3	4	-56	-1	1	-65	-4	-3	12	4	2	22
172.401	0	87	110	38	115	162	46	82	109	45	103	140	33	3	2	-56	0	0	-66	-3	-4	11	4	1	21
172.524	0	87	110	37	114	162	46	82	108	45	103	141	33	3	3	-56	0	0	-66	-3	-4	11	4	1	21
172.646	0	87	110	39	115	163	46	82	110	45	103	141	34	3	3	-57	0	0	-65	-4	-4	10	4	1	22
172.769	0	87	109	39	114	163	46	82	109	45	104	139	33	4	2	-56	0	1	-65	-4	-3	11	5	2	20
172.892	0	87	110	38	114	164	46	82	109	45	103	139	33	3	4	-56	-1	0	-66	-4	-2	10	5	2	21
173.015	0	87	109	38	115	162	46	82	110	44	103	138	33	3	3	-56	-1	1	-65	-3	-3	11	4	0	21
173.138	0	86	109	39	114	162	46	82	109	45	103	141	34	4	3	-56	0	0	-66	-4	-3	11	4	0	22
173.261	0	87	110	39	115	162	46	82	109	45	103	141	35	4	3	-57	0	0	-65	-4	-3	12	4	0	21
173.384	0	87	109	40	115	164	46	82	109	45	103	138	34	3	2	-57	0	0	-65	-4	-4	12	4	2	21
173.507	0	86	109	38	115	163	46	82	109	44	102	138	33	3	3	-56	0	0	-65	-4	-3	11	4	1	21
173.629	0	86	110	38	114	163	46	82	108	44	103	138	34	3	3	-56	0	2	-65	-4	-3	12	5	1	21
173.752	0	86	109	39	115	163	46	82	109	44	103	138	33	3	3	-56	0	1	-65	-3	-3	12	5	1	21
173.875	0	87	111	40	114	163	46	82	109	43	102	139	34	3	3	-57	0	1	-66	-3	-3	12	5	2	22
173.998	0	88	109	40	114	163	47	82	109	45	103	137	34	3	4	-56	0	1	-65	-4	-3	10	4	1	22
[truncated: 1,359 more rows]

## Sheet: Add_info
Time	Marker	Accel_x	Accel_y	Accel_z	Gyro_x	Gyro_y	Gyro_z	Magnet_x	Magnet_y	Magnet_z	battery		ld_gain	pd_gain
[truncated: 2,774 more rows]
