# Supplementary material for: Charitable crowdfunding donation-intention estimation depending on emotional project images using fNIRS-based functional connectivity
Source: PLoS One. 2024 May 8;19(5):e0303144. doi: 10.1371/journal.pone.0303144 (PMC11078340; doi:10.1371/journal.pone.0303144)
Supplement: S1 File — (ZIP) [file pone.0303144.s001.zip › Some donation dataset/negative/subject33.xlsx]

## Sheet: D780
	SNR :	47	49	51	46	43	40	46	39	43	42	44	45	44	46	40
Time	Marker	ch1	ch2	ch3	ch4	ch5	ch6	ch7	ch8	ch9	ch10	ch11	ch12	ch13	ch14	ch15
0.24576	0	603	197	242	177	221	169	285	182	240	522	153	122	180	350	318
0.36864	0	603	197	242	177	221	169	285	182	240	522	153	122	180	350	318
0.49152	0	606	195	244	172	222	164	282	183	241	535	156	121	189	352	319
0.6144	0	609	198	240	171	222	166	282	183	239	540	160	123	197	354	319
0.73728	0	609	199	240	170	220	168	287	182	238	544	164	124	201	355	320
0.86016	0	605	192	236	164	212	162	285	176	236	532	168	123	203	352	318
0.98304	0	605	189	235	163	210	159	284	176	235	528	167	123	202	353	314
1.10592	0	605	189	234	165	208	159	283	176	234	529	167	123	201	352	314
1.2288	0	604	190	235	165	208	158	284	175	233	532	168	122	202	353	313
1.35168	0	605	192	236	163	213	159	286	178	235	537	167	122	203	354	313
1.47456	0	606	194	239	167	211	159	289	178	235	542	169	123	205	356	314
1.59744	0	605	193	237	164	216	161	281	177	233	536	169	122	204	354	312
1.72032	0	602	187	233	161	210	157	278	174	231	525	168	119	202	351	310
1.8432	0	601	188	234	161	209	158	278	174	231	526	167	119	201	351	309
1.96608	0	599	188	233	159	210	157	278	174	231	527	166	120	201	351	308
2.08896	0	601	189	233	161	208	158	279	174	231	531	167	120	202	350	308
2.21184	0	600	191	236	163	211	158	281	175	232	536	167	121	203	351	308
2.33472	0	602	193	238	164	212	159	283	176	233	542	167	122	205	353	308
2.4576	0	599	191	237	163	212	160	281	176	232	535	169	120	203	350	307
2.58048	0	599	186	232	159	210	157	276	173	230	525	167	120	201	348	304
2.70336	0	597	186	232	162	209	157	277	173	229	526	167	119	200	347	304
2.82624	0	596	187	233	164	205	156	280	174	230	528	166	120	200	347	304
2.94912	0	596	189	235	163	206	157	279	174	231	533	167	120	201	348	304
3.072	0	598	192	237	162	208	158	283	176	232	538	167	121	202	349	304
3.19488	0	601	194	239	164	211	159	283	177	233	544	168	123	203	351	304
3.31776	0	600	195	240	166	212	162	286	176	233	542	170	122	203	349	302
3.44064	0	598	189	234	162	211	158	280	175	232	531	168	119	202	348	301
3.56352	0	598	190	235	163	211	160	281	175	231	532	167	121	202	347	302
3.6864	0	597	191	235	163	209	159	281	175	232	533	169	120	201	347	302
3.80928	0	599	193	237	163	211	159	282	177	233	539	168	122	202	348	302
3.93216	0	600	195	239	166	211	161	287	177	234	543	168	121	204	349	302
4.05504	0	601	197	242	170	210	162	291	179	236	549	170	122	206	351	304
4.17792	0	601	197	241	166	217	162	288	178	234	545	170	122	205	350	303
4.3008	0	599	193	237	165	214	161	286	177	234	539	169	122	204	349	303
4.42368	0	599	194	238	165	215	163	287	179	234	541	170	121	204	350	303
4.54656	0	601	195	238	166	213	161	286	179	234	543	170	122	205	351	304
4.66944	0	602	197	240	167	216	164	289	180	236	548	170	123	206	351	304
4.79232	0	603	200	242	173	215	164	296	181	237	553	170	123	207	353	305
4.9152	0	604	201	244	170	221	166	293	182	239	556	171	123	207	354	306
5.03808	0	602	197	240	168	217	164	290	179	236	545	172	123	206	351	304
5.16096	0	601	195	238	167	218	164	289	180	236	542	171	122	207	351	305
5.28384	0	601	196	238	167	216	164	289	180	237	545	171	122	206	351	304
5.40672	0	602	197	239	169	219	165	291	180	237	548	171	123	206	352	305
5.5296	0	603	200	242	169	220	166	293	181	239	553	171	124	208	353	306
5.65248	0	604	200	242	172	220	166	296	183	240	557	171	124	209	354	307
5.77536	0	604	200	241	173	220	168	294	182	239	554	173	124	208	354	306
5.89824	0	602	195	238	168	217	164	290	181	236	543	172	121	206	348	305
6.02112	0	602	194	238	169	220	164	290	179	237	541	172	121	206	349	306
6.144	0	601	194	238	170	219	163	291	180	237	543	171	122	206	350	304
6.26688	0	602	196	239	171	217	163	293	181	238	547	171	123	206	351	306
6.38976	0	602	197	241	171	220	163	293	181	239	551	171	123	207	353	307
6.51264	0	604	199	242	173	221	166	295	182	240	554	171	125	209	353	306
6.63552	0	602	196	240	172	220	165	292	181	237	545	173	123	208	350	304
6.7584	0	601	193	237	168	218	163	290	180	236	539	171	122	206	349	305
6.88128	0	599	194	239	169	219	162	290	179	236	540	171	122	206	348	305
7.00416	0	599	194	239	169	217	163	290	179	237	543	172	122	206	349	306
7.12704	0	600	196	239	170	220	163	291	181	238	546	171	123	207	350	306
7.24992	0	604	201	241	169	224	161	289	182	241	544	175	123	206	351	305
7.3728	0	604	204	245	167	225	162	280	182	242	538	175	124	206	350	303
7.49568	0	599	197	241	165	220	162	283	177	238	533	172	123	205	348	303
7.61856	0	599	195	239	164	220	160	283	178	236	534	171	123	207	348	304
7.74144	0	599	196	239	165	218	159	284	178	236	534	172	123	205	349	303
7.86432	0	599	199	240	165	218	159	281	179	238	532	172	124	205	350	305
7.9872	0	599	199	241	164	220	159	282	178	238	539	172	123	206	351	305
8.11008	0	600	199	242	166	221	160	286	179	238	545	172	123	207	352	305
8.23296	0	597	196	239	164	217	161	281	177	236	536	172	123	205	350	304
8.35584	0	597	193	238	161	216	158	279	176	234	532	170	123	204	349	303
8.47872	0	596	195	238	164	214	157	280	176	234	533	170	122	205	349	304
8.6016	0	595	195	238	164	215	158	282	176	235	535	171	122	205	350	303
8.72448	0	595	197	240	165	216	159	282	177	235	539	171	123	205	350	303
8.84736	0	597	198	240	166	217	160	284	177	236	544	170	123	207	351	304
8.97024	0	597	199	241	168	217	160	283	177	235	538	173	122	206	352	303
9.09312	0	595	194	237	160	213	157	275	176	232	524	170	122	203	348	301
9.216	0	594	192	235	162	212	157	276	175	231	526	168	121	202	348	301
9.33888	0	593	194	237	160	211	156	275	174	231	527	168	121	203	348	302
9.46176	0	594	194	237	162	210	156	277	175	232	532	168	121	203	349	301
9.58464	0	594	195	238	163	213	157	280	175	233	536	169	121	204	350	301
9.70752	0	595	197	239	163	214	158	281	176	234	542	169	122	205	351	303
9.8304	0	593	195	239	164	213	158	280	175	231	535	170	121	204	350	301
9.95328	0	592	192	236	162	211	156	277	174	230	527	168	120	202	347	300
10.0762	0	592	192	236	162	211	156	278	173	229	528	168	120	202	347	299
10.199	0	592	193	235	162	209	155	278	173	230	530	167	120	202	347	301
10.3219	0	593	194	237	163	210	156	279	174	231	535	168	121	203	349	300
10.4448	0	595	196	238	164	212	157	282	175	232	538	167	122	203	350	302
10.5677	0	595	198	240	165	214	158	283	177	233	543	169	122	205	351	303
10.6906	0	595	196	238	163	214	158	278	176	231	532	169	121	203	348	300
10.8134	0	594	193	236	160	213	156	275	174	229	528	168	120	202	348	300
10.9363	0	594	193	237	161	212	156	277	175	230	529	168	120	202	348	300
11.0592	0	594	194	237	162	212	156	278	175	230	532	167	121	202	348	300
11.1821	0	595	196	237	163	212	158	279	175	231	537	168	121	203	350	301
11.305	0	596	198	240	165	213	157	280	177	231	542	167	122	205	351	302
11.4278	0	597	200	241	166	216	160	283	178	233	545	169	122	206	351	302
11.5507	0	595	194	237	161	214	157	281	175	230	532	169	121	203	349	300
11.6736	0	595	193	236	163	213	156	279	175	231	531	168	121	203	349	301
11.7965	0	594	194	237	164	210	156	281	176	230	532	167	120	203	349	301
11.9194	0	595	196	237	162	213	158	283	176	231	537	167	121	204	349	301
12.0422	0	596	197	238	165	214	158	284	178	232	542	168	121	205	351	302
12.1651	0	598	200	241	166	217	159	286	179	234	546	168	123	207	353	303
12.288	0	598	200	242	166	218	160	284	179	233	542	170	122	206	352	301
12.4109	0	596	193	236	163	215	158	281	175	230	531	168	121	204	349	301
12.5338	0	595	194	236	162	215	158	281	175	231	531	168	121	204	349	301
12.6566	0	595	193	235	164	214	157	280	175	231	532	167	120	204	349	301
12.7795	0	596	194	238	165	215	158	284	177	233	537	167	121	204	349	301
12.9024	0	598	197	238	164	217	159	285	178	234	542	169	122	205	350	302
13.0253	0	598	199	241	169	215	160	289	179	235	546	168	122	207	353	303
13.1482	0	597	197	241	167	218	160	284	177	233	541	170	122	207	351	302
13.271	0	596	192	235	164	215	158	283	176	232	533	168	121	205	348	301
13.3939	0	595	193	237	164	216	158	284	176	231	532	168	121	205	348	301
13.5168	0	596	195	237	165	215	157	283	176	232	534	167	122	204	348	302
13.6397	0	598	196	237	165	217	158	284	177	234	539	167	121	206	349	303
13.7626	0	598	197	240	167	218	159	287	177	234	543	168	122	207	350	303
13.8854	0	599	200	241	169	218	160	289	179	236	547	169	123	207	351	304
14.0083	0	596	195	239	165	217	160	286	176	233	537	170	122	206	349	301
14.1312	0	596	193	238	164	218	159	284	176	233	534	168	121	205	349	303
14.2541	0	595	194	237	164	217	159	284	176	233	536	169	120	205	348	302
14.377	0	597	195	237	166	218	159	286	178	234	540	168	121	205	348	303
14.4998	0	597	196	239	166	219	159	287	179	235	543	169	122	207	350	303
14.6227	0	599	199	241	167	219	160	289	179	236	548	169	123	209	350	304
14.7456	0	598	198	241	167	220	161	288	179	234	544	171	122	206	350	303
14.8685	0	595	193	236	164	217	159	285	178	233	535	169	121	206	348	301
14.9914	0	596	194	237	166	218	159	284	176	233	534	168	121	206	348	303
15.1142	0	595	194	237	165	217	158	284	177	234	535	168	120	206	348	302
15.2371	0	596	195	239	166	215	159	287	177	235	540	169	121	207	349	301
15.36	0	597	197	239	166	218	159	288	179	236	545	169	122	206	350	303
15.4829	0	598	199	242	169	219	161	288	179	236	547	171	122	207	351	303
15.6058	0	596	194	238	165	219	160	283	178	233	536	169	121	206	348	301
15.7286	0	595	191	236	163	215	159	281	175	232	531	167	120	205	347	301
15.8515	0	594	191	236	164	214	158	281	177	232	531	168	120	205	347	301
15.9744	0	592	192	237	166	214	158	282	176	232	534	168	121	205	346	301
16.0973	0	594	194	237	166	214	158	284	176	233	537	167	121	205	348	301
16.2202	0	595	196	239	167	217	159	287	178	234	543	168	122	206	349	302
16.343	0	596	196	241	168	219	160	286	178	235	543	168	121	207	349	302
16.4659	0	592	191	236	165	213	157	281	175	231	530	168	120	205	346	301
16.5888	0	591	190	235	163	213	157	281	175	231	529	166	120	204	346	300
16.7117	0	592	190	236	164	212	157	281	175	231	530	166	119	204	345	300
16.8346	0	592	191	237	166	212	157	284	175	232	534	167	121	205	347	300
16.9574	0	593	194	238	167	214	158	285	176	233	539	166	121	206	348	301
17.0803	0	594	195	240	169	217	159	289	177	234	544	167	122	207	348	301
17.2032	0	593	195	240	170	217	159	285	177	233	538	169	121	206	348	300
17.3261	0	592	190	235	165	214	157	281	175	231	530	167	120	204	346	300
17.449	0	593	191	237	164	214	157	282	174	231	530	166	120	204	347	300
17.5718	0	592	192	236	167	217	156	281	175	232	532	166	120	203	347	298
17.6947	0	593	193	238	165	214	157	284	176	232	536	166	120	204	349	300
17.8176	0	594	195	239	167	216	157	286	176	232	541	166	121	205	348	300
17.9405	0	594	196	240	168	217	159	286	177	233	544	168	121	205	350	300
18.0634	0	593	192	237	165	214	157	283	174	229	532	167	120	205	346	298
18.1862	0	592	192	235	163	214	155	281	175	228	532	166	119	205	346	299
18.3091	0	592	191	236	164	215	156	283	174	230	532	165	120	204	347	298
18.432	0	592	192	236	164	213	156	282	175	229	536	165	121	205	348	298
18.5549	0	592	194	239	166	214	157	286	176	230	541	166	120	206	349	298
18.6778	0	593	196	240	165	213	158	288	177	231	546	167	123	206	350	299
18.8006	0	591	193	238	166	216	158	284	175	229	537	167	121	205	348	297
18.9235	0	589	189	235	163	210	155	280	173	226	528	165	120	202	346	296
19.0464	0	590	190	235	162	212	154	281	173	226	529	166	119	203	345	296
19.1693	0	587	191	235	162	211	154	281	173	226	530	164	119	202	346	295
19.2922	0	588	192	235	163	209	154	283	173	227	535	165	119	203	346	296
19.415	0	589	194	238	164	211	155	284	174	228	539	165	121	205	347	295
19.5379	0	590	194	240	165	215	157	285	176	229	542	166	120	205	349	296
19.6608	0	587	189	235	164	210	154	280	173	226	528	165	119	203	345	294
19.7837	0	582	189	234	163	216	151	274	174	227	505	172	118	200	342	290
19.9066	0	580	194	236	155	213	146	257	166	233	473	164	118	198	343	288
20.0294	0	578	194	237	158	210	148	271	165	230	502	161	117	200	347	290
20.1523	0	588	196	238	160	211	149	271	168	231	510	163	115	199	357	287
20.2752	0	599	202	243	158	216	150	269	168	232	508	164	114	203	374	287
20.3981	0	609	201	242	157	217	150	267	169	232	506	163	116	203	369	289
20.521	0	611	194	237	155	211	149	266	165	231	497	162	118	199	364	288
20.6438	0	612	189	236	155	210	149	268	167	231	502	161	117	200	365	289
20.7667	0	613	186	235	158	212	151	274	167	231	510	160	121	205	365	300
20.8896	0	611	187	234	163	208	152	280	170	234	521	161	124	207	361	309
21.0125	0	608	190	235	165	209	154	287	172	236	529	163	126	207	360	312
21.1354	0	608	191	237	164	215	155	282	173	235	529	165	125	205	359	311
21.2582	0	606	187	233	161	210	154	278	172	233	519	165	123	204	353	309
21.3811	0	605	188	233	162	210	153	280	172	233	521	164	124	204	355	308
21.504	0	604	188	233	161	212	154	280	172	234	525	164	124	204	353	308
21.6269	0	603	190	234	165	210	154	285	174	235	529	165	124	204	353	307
21.7498	0	603	193	235	163	215	156	285	176	237	536	165	126	205	354	308
21.8726	0	603	193	236	165	216	157	284	176	236	535	168	126	204	352	308
21.9955	0	601	188	232	163	215	156	282	175	234	525	165	125	202	349	306
22.1184	0	600	189	233	162	213	156	283	176	236	528	166	124	202	347	305
22.2413	0	600	191	234	164	213	157	284	176	236	529	166	124	202	347	304
22.3642	0	599	193	235	164	217	157	285	177	238	533	167	126	203	347	305
22.487	0	599	194	237	165	216	158	288	179	240	539	168	127	203	348	305
22.6099	0	598	193	237	169	217	159	289	179	239	534	169	126	203	347	304
22.7328	0	596	191	233	164	216	157	284	177	237	527	167	125	201	345	304
22.8557	0	595	191	234	167	215	158	288	178	239	529	169	125	202	344	302
22.9786	0	595	193	234	165	219	159	287	179	240	528	168	126	201	344	302
23.1014	0	594	195	235	166	218	160	288	179	240	538	169	126	201	345	303
23.2243	0	595	197	238	167	220	160	292	181	242	544	168	127	204	346	302
23.3472	0	593	195	237	168	219	162	290	181	241	539	170	125	204	345	301
23.4701	0	591	192	234	166	217	160	289	180	240	535	169	125	202	343	301
23.593	0	591	193	236	166	219	161	290	180	240	537	169	125	202	343	301
23.7158	0	589	194	236	166	219	162	291	181	241	540	169	125	203	343	302
23.8387	0	588	196	237	168	220	163	293	182	241	546	169	125	204	344	302
23.9616	0	589	197	239	168	222	164	296	184	243	552	170	126	205	345	302
24.0845	0	587	195	237	168	219	163	292	182	241	541	171	125	205	343	300
24.2074	0	585	192	235	166	217	162	291	181	240	534	170	124	203	342	299
24.3302	0	584	194	236	166	220	162	291	181	240	538	170	124	202	342	299
24.4531	0	583	195	237	167	219	162	291	181	241	543	169	125	204	341	300
24.576	0	585	196	238	167	220	163	292	182	242	547	169	126	204	342	300
24.6989	0	584	198	240	169	222	165	294	182	243	551	170	126	205	344	299
24.8218	0	582	194	237	167	220	163	290	180	239	539	169	124	204	340	297
24.9446	0	580	192	235	165	215	162	289	179	238	536	168	124	202	339	296
25.0675	0	578	192	235	165	215	161	289	179	238	537	167	123	203	337	295
25.1904	0	579	194	237	165	217	160	289	179	237	541	168	124	202	339	296
25.3133	0	578	195	239	166	216	160	291	180	237	547	168	125	203	339	296
25.4362	0	579	198	239	169	216	162	293	179	239	550	168	125	204	340	295
25.559	0	578	193	237	164	216	160	288	178	234	537	168	124	203	335	294
25.6819	0	578	191	234	163	214	158	286	176	233	534	166	125	201	334	293
25.8048	0	576	192	236	164	214	158	285	176	233	535	166	125	200	333	293
25.9277	0	578	196	237	163	218	154	279	175	236	525	171	125	200	333	290
26.0506	0	578	204	239	167	223	149	254	175	241	509	174	127	200	330	289
26.1734	0	573	213	243	172	232	143	230	173	243	479	175	129	199	326	288
26.2963	0	574	207	246	161	212	145	237	163	241	473	167	131	200	325	289
26.4192	0	580	198	237	165	202	153	273	165	236	515	162	130	203	328	295
26.5421	0	580	195	237	169	203	156	286	171	234	530	163	130	204	330	294
26.665	0	578	195	236	169	201	156	287	173	234	533	164	129	205	334	292
26.7878	0	579	197	239	171	206	159	289	177	235	540	165	129	204	337	291
26.9107	0	576	198	242	173	206	161	292	178	236	544	167	127	206	341	290
27.0336	0	575	199	245	173	212	164	290	180	237	544	168	127	205	341	288
27.1565	0	567	192	240	168	211	162	282	177	234	524	166	124	203	339	283
27.2794	0	564	192	239	165	210	161	279	178	232	523	165	124	201	339	282
27.4022	0	566	192	240	166	209	159	277	176	233	522	166	123	202	341	282
27.5251	0	568	194	242	166	209	160	279	176	233	529	166	123	203	342	283
27.648	0	569	196	244	169	212	161	285	178	235	536	166	124	205	343	285
27.7709	0	570	198	245	173	210	162	292	180	236	541	167	125	205	343	288
27.8938	0	572	195	244	167	215	163	284	179	234	531	167	124	207	343	288
28.0166	0	572	192	241	165	212	161	282	178	233	523	166	123	205	343	290
28.1395	0	573	194	241	166	213	161	284	179	233	526	165	124	205	344	290
28.2624	0	575	194	242	166	214	161	284	179	235	529	166	124	206	344	290
28.3853	0	577	196	243	166	216	162	286	180	235	536	166	124	207	346	291
28.5082	0	577	199	244	170	218	163	287	182	236	543	166	125	209	348	291
28.631	0	580	199	246	170	220	164	290	182	237	543	168	124	209	348	292
28.7539	0	579	195	241	166	215	162	286	180	235	528	167	123	207	345	291
28.8768	0	578	195	241	166	216	163	285	181	235	530	168	125	206	347	292
28.9997	0	581	196	242	167	217	162	287	180	235	534	167	124	208	348	294
29.1226	0	580	197	243	168	216	162	290	181	236	540	168	124	210	349	294
29.2454	0	582	199	245	173	217	163	294	183	238	545	169	125	210	352	294
29.3683	0	582	200	246	172	222	166	290	184	239	542	171	126	211	353	294
29.4912	0	584	196	242	169	216	164	288	182	236	535	169	124	209	350	294
29.6141	0	582	196	241	170	216	164	292	182	237	538	169	124	210	351	294
29.737	0	584	197	242	170	219	164	290	182	237	539	169	124	211	352	295
29.8598	0	585	198	244	171	218	165	294	183	239	544	170	125	210	353	295
29.9827	0	586	201	246	172	219	167	295	186	241	551	168	126	212	355	297
30.1056	0	587	200	247	171	222	167	294	185	240	546	172	126	211	354	296
30.2285	0	588	196	242	169	219	166	290	184	239	537	171	124	209	352	295
30.3514	0	587	196	243	170	220	166	292	184	239	535	171	125	208	351	295
30.4742	0	588	197	243	170	222	165	290	186	240	534	170	125	209	352	295
30.5971	0	589	198	243	170	223	164	291	185	242	541	172	125	210	354	297
30.72	0	590	201	246	171	222	165	293	184	242	546	172	126	210	355	298
30.8429	0	591	196	241	168	220	164	287	183	238	533	171	124	208	352	296
30.9658	0	589	195	240	167	221	163	288	183	239	533	170	124	208	352	296
31.0886	0	589	195	241	167	218	163	289	183	239	535	170	124	209	353	297
31.2115	0	592	197	241	164	220	164	289	184	239	540	170	125	208	353	297
31.3344	0	594	198	241	168	220	164	290	184	241	547	170	125	210	355	299
31.4573	0	593	197	242	168	222	164	289	183	239	545	171	125	209	352	297
31.5802	0	594	192	237	165	220	162	282	181	236	529	171	123	206	349	296
31.703	0	594	195	236	160	221	160	268	181	235	519	169	123	204	349	293
31.8259	0	593	192	237	160	216	159	273	179	236	525	167	122	205	349	296
31.9488	0	593	193	237	161	215	159	277	179	236	532	167	123	206	348	297
32.0717	0	594	194	238	164	214	160	281	181	237	538	167	123	207	349	299
32.1946	0	594	194	237	164	217	161	279	181	235	536	169	123	207	349	298
32.3174	0	592	187	233	161	211	159	275	178	232	521	167	122	205	346	296
32.4403	1	591	185	230	160	210	157	275	178	232	519	165	121	202	346	295
32.5632	0	591	185	230	159	209	156	275	177	233	520	166	121	203	345	296
32.6861	0	592	187	232	163	209	158	279	178	234	525	165	122	204	345	297
32.809	0	592	190	233	163	208	158	281	179	235	530	166	121	205	348	298
32.9318	0	592	192	235	167	211	159	286	181	237	536	166	122	205	348	299
33.0547	0	592	188	233	166	213	159	281	179	234	524	168	121	204	345	297
33.1776	0	590	182	229	163	209	156	276	176	231	514	165	121	201	344	297
33.3005	0	589	182	229	162	206	156	278	177	233	513	164	121	200	343	297
33.4234	0	591	183	229	162	208	157	279	177	234	516	165	119	200	343	298
33.5462	0	590	185	230	164	206	156	285	179	235	521	165	121	202	343	299
33.6691	0	591	187	232	168	207	158	289	180	237	527	165	122	203	345	301
33.792	0	593	189	233	169	208	160	293	182	239	535	165	124	205	346	302
33.9149	0	594	189	235	169	212	161	289	181	237	529	167	123	204	345	300
34.0378	0	593	181	229	164	208	158	282	178	235	515	166	121	201	341	299
34.1606	0	593	182	229	162	211	159	283	179	236	515	165	122	200	342	299
34.2835	0	595	183	229	163	210	159	285	180	238	518	165	121	200	342	299
34.4064	0	595	185	231	163	212	160	286	182	237	524	165	122	201	343	300
34.5293	0	596	186	232	166	211	161	290	184	240	530	166	122	202	344	301
34.6522	0	598	189	235	165	216	162	290	184	242	536	166	124	205	347	301
34.775	0	599	191	236	169	215	165	295	186	243	539	167	124	205	347	302
34.8979	0	598	186	232	166	214	163	288	183	239	524	167	122	203	346	300
35.0208	0	597	183	229	163	214	162	287	182	239	520	166	122	201	344	300
35.1437	0	598	185	231	164	215	163	288	183	240	523	166	122	201	344	300
35.2666	0	597	186	232	165	213	164	291	184	241	527	166	123	203	346	299
35.3894	0	597	188	233	165	216	163	294	186	242	534	166	123	205	347	301
35.5123	0	600	191	235	169	213	165	298	187	243	539	167	124	205	349	301
35.6352	0	601	192	237	171	216	167	299	188	243	545	167	125	207	350	301
35.7581	0	603	192	237	168	220	168	296	188	244	542	169	124	206	349	300
35.881	0	600	188	233	167	218	166	293	185	241	530	168	123	204	347	298
36.0038	0	601	189	233	167	218	167	294	186	241	531	168	123	204	347	298
36.1267	0	602	191	234	166	216	167	293	186	241	534	168	123	204	349	298
36.2496	0	602	192	236	168	217	167	297	187	242	540	168	124	206	349	299
36.3725	0	601	193	237	168	218	168	299	188	243	545	168	124	207	350	300
36.4954	0	604	197	239	169	220	169	301	190	244	551	169	126	208	352	300
36.6182	0	604	200	241	172	222	171	302	190	244	557	169	126	209	353	301
36.7411	0	604	195	239	170	222	170	299	188	242	545	171	125	208	351	299
36.864	0	605	194	236	170	219	169	300	188	241	544	170	124	207	351	299
36.9869	0	605	195	238	170	220	170	299	188	242	547	170	125	208	350	298
37.1098	0	606	196	239	168	222	171	300	189	243	550	170	125	207	352	299
37.2326	0	605	198	240	172	219	171	304	189	244	555	169	126	209	353	299
37.3555	0	606	199	241	170	221	172	304	191	245	559	170	127	209	354	299
37.4784	0	609	203	243	173	223	174	305	192	246	566	170	127	210	355	299
37.6013	0	608	200	242	172	225	173	302	191	244	559	172	126	211	355	298
37.7242	0	606	198	240	171	221	173	302	191	244	556	172	126	211	353	298
37.847	0	606	201	242	171	224	173	302	191	244	557	172	126	211	354	298
37.9699	0	608	201	241	172	225	173	302	191	246	561	172	127	210	355	299
38.0928	0	607	204	244	173	224	174	305	192	246	565	172	128	211	357	299
38.2157	0	608	205	245	174	225	175	309	193	248	571	172	128	212	359	301
38.3386	0	609	207	247	177	226	177	310	195	249	575	171	129	212	359	301
38.4614	0	610	203	245	175	226	176	304	192	246	564	175	128	212	357	299
38.5843	0	607	201	242	173	225	174	304	191	245	559	175	126	213	356	299
38.7072	0	608	202	243	174	225	174	305	191	245	561	174	127	212	357	300
38.8301	0	608	202	244	177	221	175	308	192	246	563	173	128	212	356	300
38.953	0	609	203	245	174	224	176	308	192	247	567	173	128	213	358	302
39.0758	0	610	206	246	177	225	175	309	193	248	572	172	128	213	359	302
39.1987	0	610	207	247	178	229	176	310	193	248	575	173	129	212	360	302
39.3216	0	609	201	244	175	226	174	304	192	245	561	175	127	214	356	300
39.4445	0	609	201	242	174	225	173	305	191	246	561	175	127	212	356	301
39.5674	0	609	201	243	174	225	173	304	191	245	560	174	127	213	356	301
39.6902	0	608	203	243	176	224	173	306	192	246	564	174	128	213	357	301
39.8131	0	609	204	245	177	225	173	308	192	247	568	173	128	212	358	302
39.936	0	610	207	247	177	228	174	308	194	248	574	171	129	213	359	304
40.0589	0	611	206	246	177	229	175	307	193	247	570	174	128	213	359	303
40.1818	0	610	201	243	174	224	173	303	191	244	561	174	127	214	357	301
40.3046	0	609	201	242	173	226	172	303	191	244	561	175	127	213	356	302
40.4275	0	610	202	242	174	225	172	303	190	244	562	174	127	213	357	302
40.5504	0	610	203	243	175	226	173	305	191	246	566	172	128	213	357	303
40.6733	0	611	205	246	176	227	173	308	193	246	570	172	128	213	359	304
40.7962	0	614	206	247	177	229	174	309	193	246	573	172	129	213	360	304
40.919	0	612	204	246	176	227	174	304	192	244	565	175	127	213	357	302
41.0419	0	611	200	243	173	224	171	303	190	243	561	174	127	214	356	302
41.1648	0	611	202	243	173	226	171	303	191	244	563	174	127	212	357	302
41.2877	0	612	203	243	174	225	172	305	190	244	564	173	127	213	358	303
41.4106	0	612	204	244	175	226	171	304	192	244	567	172	127	213	358	304
41.5334	0	614	205	246	176	228	173	308	192	245	571	172	129	213	360	304
41.6563	0	614	207	248	178	230	174	308	193	245	573	174	128	212	361	304
41.7792	0	613	203	243	174	225	172	302	191	242	563	175	127	215	358	303
41.9021	0	613	201	243	173	226	171	302	189	243	563	174	127	213	358	304
42.025	0	613	203	244	174	227	172	303	190	243	563	173	127	213	358	304
42.1478	0	614	204	244	175	226	172	306	191	244	565	173	127	213	359	304
42.2707	0	615	205	245	176	225	173	307	192	245	568	172	128	213	360	305
42.3936	0	616	207	247	177	227	174	309	192	245	573	172	129	214	362	307
42.5165	0	617	206	248	178	228	175	308	192	244	571	173	128	214	362	307
42.6394	0	616	202	243	175	227	172	304	189	242	562	175	126	214	360	305
42.7622	0	613	202	244	175	227	172	303	190	243	563	173	127	214	361	306
42.8851	0	615	203	244	175	225	171	304	191	243	562	174	127	214	361	305
43.008	0	617	204	245	176	226	173	305	192	244	566	173	128	213	361	306
43.1309	0	618	206	246	176	227	174	307	192	246	570	172	128	214	363	307
43.2538	0	618	208	247	177	230	175	308	194	246	573	172	129	215	364	307
43.3766	0	616	204	246	176	229	173	303	191	243	564	175	127	215	361	306
43.4995	0	616	202	243	173	225	172	303	190	243	563	175	128	214	361	305
43.6224	0	617	204	244	172	227	173	304	191	243	564	175	128	215	362	306
43.7453	0	617	205	245	173	226	173	303	192	245	566	173	128	213	363	307
43.8682	0	617	205	246	176	226	174	305	193	245	569	172	129	214	364	308
43.991	0	618	207	248	176	228	174	307	194	247	572	172	129	214	365	308
44.1139	0	617	205	245	174	227	174	303	191	243	564	174	128	214	363	306
44.2368	0	617	201	242	173	225	172	302	190	244	559	176	126	214	360	307
44.3597	0	614	202	243	174	224	172	302	190	244	560	173	127	214	363	307
44.4826	0	615	202	244	174	224	172	304	191	244	562	173	128	213	363	308
44.6054	0	616	204	245	175	225	172	304	192	245	565	173	128	214	364	308
44.7283	0	618	205	247	175	225	173	305	192	245	568	172	128	214	365	309
44.8512	0	617	204	246	176	228	173	303	191	242	562	174	127	214	362	307
44.9741	0	614	198	241	172	221	171	299	188	241	553	173	124	214	358	305
45.097	0	613	197	240	170	219	169	297	188	240	552	173	125	212	359	306
45.2198	0	614	198	240	171	220	170	297	187	241	552	172	125	212	360	305
45.3427	0	613	199	240	172	221	169	299	187	241	555	172	126	213	361	307
45.4656	0	613	200	243	173	220	168	299	187	242	558	172	128	212	362	306
45.5885	0	614	201	244	174	222	169	300	188	242	558	172	127	211	362	307
45.7114	0	613	195	240	170	217	168	293	185	237	545	172	123	210	357	305
45.8342	0	611	193	237	169	216	165	291	183	236	541	170	123	209	356	304
45.9571	0	611	192	237	168	215	164	291	182	237	541	171	125	208	357	304
46.08	0	610	194	239	169	216	164	291	183	237	545	170	124	210	358	305
46.2029	0	612	196	239	169	216	164	292	182	237	547	170	124	211	359	306
46.3258	0	611	198	240	170	215	163	293	183	239	552	170	125	210	359	305
46.4486	0	613	197	242	171	217	164	292	182	237	546	171	124	210	359	304
46.5715	0	610	190	236	168	215	162	289	180	234	535	169	122	207	354	303
46.6944	0	609	191	236	168	212	160	287	179	234	534	168	123	207	355	303
46.8173	0	608	191	236	168	213	160	288	179	234	535	168	122	206	355	304
46.9402	0	609	193	238	167	213	160	287	179	235	539	169	123	207	357	304
47.063	0	610	195	238	172	211	160	292	180	236	543	169	123	208	357	305
47.1859	0	612	196	239	171	213	161	291	180	236	548	168	123	209	359	307
47.3088	0	611	196	240	170	216	161	290	180	235	541	170	124	207	357	305
47.4317	0	608	191	235	167	214	159	286	177	233	532	168	122	205	354	304
47.5546	0	611	191	235	166	212	159	287	177	234	531	167	122	205	355	305
47.6774	0	610	192	236	167	212	159	287	177	234	532	168	122	205	354	305
47.8003	0	609	194	237	169	215	160	289	179	236	538	168	122	206	356	305
47.9232	0	610	196	238	169	213	161	291	179	236	541	168	124	206	358	305
48.0461	0	613	197	240	169	216	161	293	181	238	545	168	123	208	358	308
48.169	0	611	195	239	169	219	162	289	180	236	539	169	123	207	356	306
48.2918	0	610	192	236	168	214	161	288	178	234	532	168	123	205	356	304
48.4147	0	612	192	236	167	214	161	288	180	235	534	168	123	206	356	305
48.5376	0	610	193	236	168	215	162	289	180	237	536	168	123	206	356	306
48.6605	0	612	195	237	172	214	162	293	180	237	538	169	123	206	357	307
48.7834	0	614	197	239	168	218	163	295	181	239	547	168	124	208	358	307
48.9062	0	614	199	240	172	220	164	294	183	239	551	168	125	208	359	307
49.0291	0	612	194	237	168	219	163	288	180	236	536	170	123	208	356	306
49.152	0	612	192	236	167	215	163	288	180	236	534	168	122	205	355	306
49.2749	0	609	193	237	167	215	164	290	179	237	534	168	123	206	355	306
49.3978	0	611	194	236	168	217	162	291	181	237	538	168	124	206	355	306
49.5206	0	611	195	238	169	216	164	292	181	239	543	169	123	207	357	306
49.6435	0	612	197	239	173	215	164	296	183	239	548	169	124	209	357	308
49.7664	0	612	198	241	170	220	166	295	184	239	549	170	124	208	357	307
49.8893	0	610	192	236	168	215	164	291	181	236	534	169	123	207	354	306
50.0122	0	609	191	235	167	216	164	289	180	236	533	168	123	206	353	305
50.135	0	608	191	236	166	215	164	288	180	237	534	168	122	206	354	305
50.2579	0	609	193	236	167	216	164	291	181	237	538	168	122	207	354	305
50.3808	0	607	195	238	169	215	165	293	182	238	543	167	124	207	355	305
50.5037	0	609	197	240	170	216	165	294	183	239	549	169	124	209	356	307
50.6266	0	609	200	241	169	223	167	293	184	240	550	170	124	208	357	305
50.7494	0	610	196	238	164	219	166	283	183	237	533	170	122	207	352	303
50.8723	0	608	194	236	163	216	165	284	181	237	532	168	122	206	352	302
50.9952	0	606	193	237	163	217	164	284	181	237	534	168	123	206	352	304
51.1181	0	606	197	238	166	215	164	285	182	238	538	168	123	208	352	304
51.241	0	606	198	239	165	216	164	289	183	239	545	169	124	209	354	305
51.3638	0	609	202	241	165	219	166	289	184	239	548	169	124	210	355	305
51.4867	0	610	202	243	166	222	167	290	184	240	550	170	123	209	356	305
51.6096	0	606	197	238	163	218	165	286	182	237	539	169	123	208	352	304
51.7325	0	606	197	238	164	217	164	289	182	237	541	169	123	207	352	303
51.8554	0	607	197	237	165	219	164	288	182	238	542	170	123	208	352	303
51.9782	0	606	198	239	165	217	164	289	182	239	547	170	123	209	353	305
52.1011	0	607	200	241	167	218	165	291	185	241	552	170	124	210	354	304
52.224	0	608	203	242	168	222	166	294	186	242	558	169	126	209	355	306
52.3469	0	608	203	242	167	224	168	290	185	240	551	172	124	211	353	304
52.4698	0	606	198	239	164	218	165	285	183	238	541	171	123	209	352	303
52.5926	0	605	198	239	165	220	165	287	183	240	543	170	124	208	353	304
52.7155	0	606	200	239	165	220	165	288	184	239	545	170	124	209	352	305
52.8384	0	607	200	240	167	221	165	289	184	240	549	171	124	210	353	306
52.9613	0	607	203	242	168	220	166	291	185	241	554	170	124	211	354	306
53.0842	0	609	204	244	170	222	167	292	186	241	558	170	125	211	355	306
53.207	0	607	201	240	168	221	166	288	183	240	546	173	124	210	352	304
53.3299	0	606	199	238	165	219	164	287	183	238	543	171	123	208	352	305
53.4528	0	605	199	239	166	220	165	287	183	240	544	169	123	209	352	304
53.5757	0	605	200	240	166	220	164	291	183	239	549	171	123	210	352	305
53.6986	0	606	203	241	168	220	165	293	184	241	554	171	124	210	353	305
53.8214	0	607	204	243	168	223	165	294	185	242	558	170	125	210	354	306
53.9443	0	607	205	244	170	224	167	293	185	241	559	171	125	210	354	305
54.0672	0	606	200	239	168	222	165	291	183	239	547	172	124	211	352	304
54.1901	0	605	200	239	168	220	166	292	183	239	548	172	123	209	352	303
54.313	0	606	200	239	167	221	165	289	185	239	549	173	124	210	353	304
54.4358	0	606	202	240	172	220	166	294	184	240	553	171	124	210	354	304
54.5587	0	606	203	242	169	221	166	295	184	242	557	171	124	211	355	305
54.6816	0	608	206	243	171	224	167	297	186	241	562	171	125	210	356	306
54.8045	0	606	202	241	170	221	167	293	184	240	551	173	124	210	354	304
54.9274	0	605	201	239	167	221	166	292	184	239	550	172	123	209	354	305
55.0502	0	606	202	241	166	223	166	291	185	239	550	172	124	210	355	305
55.1731	0	605	202	241	168	222	166	293	186	240	555	171	125	210	355	306
55.296	0	607	205	241	169	222	167	293	185	241	558	170	126	211	357	307
55.4189	0	607	207	245	169	225	168	296	187	243	563	171	126	211	357	307
55.5418	0	606	203	244	171	228	168	292	186	241	556	174	125	212	357	306
55.6646	0	604	201	240	167	223	167	291	184	239	549	172	125	210	356	306
55.7875	0	604	200	240	167	222	167	291	184	240	550	172	124	210	356	306
55.9104	0	605	202	241	168	222	167	291	184	239	551	172	124	210	355	306
56.0333	0	606	204	242	168	225	167	294	186	242	556	172	125	211	357	307
56.1562	0	607	205	245	170	224	168	295	187	242	559	171	126	211	359	308
56.279	0	607	206	245	170	228	169	295	187	242	559	172	126	211	359	308
56.4019	0	606	200	240	167	226	167	290	184	240	547	173	125	211	355	306
56.5248	0	605	200	241	167	222	167	292	185	239	548	171	124	211	355	306
56.6477	0	605	200	241	168	224	166	293	184	240	549	172	124	211	356	307
56.7706	0	607	202	242	169	226	167	292	184	240	552	171	125	211	357	307
56.8934	0	607	205	243	171	223	168	297	186	242	557	171	126	211	358	307
57.0163	0	608	206	245	171	226	168	297	188	242	561	170	126	212	359	308
57.1392	0	606	203	243	169	226	168	292	185	241	552	173	125	212	357	306
57.2621	0	605	200	239	167	224	166	290	183	239	547	172	122	210	356	307
57.385	0	605	200	241	169	224	167	294	184	239	549	172	125	210	357	307
57.5078	0	606	201	241	169	224	167	294	185	241	552	171	124	210	358	307
57.6307	0	608	203	242	171	226	167	297	186	241	556	171	125	211	359	309
57.7536	0	609	205	242	173	226	169	298	186	242	559	171	125	212	361	309
57.8765	0	611	208	245	172	229	170	297	187	242	562	172	126	211	359	309
57.9994	0	609	202	241	169	226	167	293	185	239	551	173	123	212	354	307
58.1222	0	608	201	241	170	225	167	294	185	240	552	172	124	211	357	308
58.2451	0	608	202	241	167	226	167	294	186	240	552	173	125	211	359	308
58.368	0	609	204	242	170	227	167	295	187	242	556	171	125	212	360	308
58.4909	0	611	205	245	169	228	168	296	187	242	560	171	126	212	360	310
58.6138	11	610	207	246	171	227	169	298	189	243	564	170	126	212	361	310
58.7366	0	610	203	243	168	228	169	295	187	240	556	173	124	212	360	309
58.8595	0	609	203	241	169	227	168	294	186	241	555	172	124	213	358	309
58.9824	0	609	203	241	169	227	169	296	186	241	556	172	124	212	360	309
59.1053	0	609	203	243	170	227	170	297	187	243	558	172	126	212	361	309
59.2282	0	612	205	244	171	228	170	298	188	243	560	171	126	212	362	310
59.351	0	612	208	245	172	227	171	301	189	244	566	170	126	213	364	310
59.4739	0	610	207	245	171	232	171	298	189	242	561	173	125	213	361	310
59.5968	0	609	201	240	168	228	169	294	186	240	553	174	123	213	358	309
59.7197	0	610	202	242	170	227	169	295	185	241	552	173	123	212	359	309
59.8426	0	609	202	241	169	224	169	295	186	241	554	172	124	212	360	309
59.9654	0	611	204	242	169	227	169	298	188	242	557	172	126	212	362	310
60.0883	0	611	206	244	171	228	170	299	187	242	561	172	127	212	364	312
60.2112	0	612	206	245	172	230	171	297	188	241	560	171	125	212	362	310
60.3341	0	608	200	240	169	224	168	295	185	238	549	172	122	212	358	309
60.457	0	609	200	240	169	224	168	295	184	239	549	172	121	211	358	309
60.5798	0	609	200	240	169	224	167	295	183	239	550	172	122	212	358	309
60.7027	0	610	202	241	170	224	168	296	185	240	554	171	125	212	361	310
60.8256	0	611	203	243	170	225	168	298	186	240	557	171	126	211	363	309
60.9485	0	612	205	244	171	228	169	299	187	240	560	171	126	211	362	310
61.0714	0	610	200	241	169	224	168	293	184	238	548	172	122	212	358	309
61.1942	0	608	199	239	168	224	166	292	184	237	545	171	122	211	357	309
61.3171	0	608	199	240	169	222	166	293	184	237	547	171	122	211	357	310
61.44	0	610	200	240	170	224	166	295	184	238	549	171	122	211	358	310
61.5629	0	610	201	241	171	223	166	296	184	238	553	171	124	212	359	310
61.6858	0	611	202	242	172	225	167	298	185	239	555	171	126	211	361	310
61.8086	0	610	202	241	172	226	166	296	184	238	550	171	124	212	359	310
61.9315	0	608	197	239	171	220	165	293	182	236	545	171	122	211	357	310
62.0544	0	609	199	239	170	222	165	293	182	237	546	170	122	211	358	310
62.1773	0	609	198	239	171	223	165	294	182	236	546	170	124	211	359	310
62.3002	0	611	202	242	169	224	166	291	184	239	550	170	124	211	360	309
62.423	0	613	205	242	167	227	167	289	188	240	554	170	126	210	360	308
62.5459	0	611	203	243	169	223	167	289	186	237	552	172	124	211	358	309
62.6688	0	608	197	236	167	220	164	286	182	233	542	171	121	210	355	309
62.7917	0	606	196	235	165	220	161	285	181	233	542	168	120	209	355	309
62.9146	0	606	197	235	164	220	161	285	179	233	541	168	121	209	355	308
63.0374	0	607	197	236	165	218	160	285	180	234	544	169	122	210	357	309
63.1603	0	608	201	237	167	224	160	275	183	238	534	173	124	208	358	305
63.2832	0	608	204	241	167	222	159	272	180	237	533	171	125	208	358	306
63.4061	0	604	197	237	163	216	159	273	176	234	526	169	121	207	352	305
63.529	0	602	194	235	161	213	159	272	176	232	526	167	121	207	354	306
63.6518	0	602	194	235	162	215	159	275	177	233	529	167	121	206	354	306
63.7747	0	602	195	235	162	216	159	277	178	233	534	167	121	208	354	306
63.8976	0	603	197	236	163	213	160	278	178	235	539	167	123	208	357	306
64.0205	0	603	198	238	166	215	161	279	179	234	543	169	124	208	357	307
64.1434	0	601	194	235	162	215	160	275	178	232	532	168	120	208	352	306
64.2662	0	600	193	234	162	212	160	276	177	231	530	167	119	207	351	305
64.3891	0	601	193	233	162	211	159	274	176	232	531	166	122	207	354	305
64.512	0	601	194	234	162	210	158	277	176	231	534	166	122	207	356	306
64.6349	0	602	196	234	164	213	159	279	178	233	539	167	123	208	357	306
64.7578	0	602	196	237	164	213	161	282	178	234	540	167	122	208	355	306
64.8806	0	600	194	234	163	212	160	276	175	231	530	167	119	206	352	305
65.0035	0	601	193	232	163	212	159	277	176	231	531	167	119	207	352	305
65.1264	0	599	193	233	163	210	159	277	176	232	532	166	122	207	354	304
65.2493	0	600	195	233	163	210	160	281	178	233	536	166	121	206	356	304
65.3722	0	602	196	235	169	210	160	284	178	235	542	168	123	207	357	306
65.495	0	601	192	233	168	212	160	280	177	232	533	167	119	206	352	305
65.6179	0	600	192	230	164	211	159	281	176	231	529	166	119	204	352	304
65.7408	0	599	192	231	167	211	159	281	177	231	529	166	122	204	353	304
65.8637	0	601	193	233	166	209	160	281	178	232	531	166	122	205	354	302
65.9866	0	601	195	235	165	211	160	280	178	234	537	166	123	206	355	303
66.1094	0	600	194	234	164	214	162	280	179	232	536	167	122	206	354	303
66.2323	0	597	190	231	161	212	160	276	176	229	522	167	118	203	349	301
66.3552	0	596	190	231	160	211	158	271	175	231	515	166	120	202	348	299
66.4781	0	597	189	231	160	210	157	272	174	231	519	166	121	202	350	300
66.601	0	596	190	232	161	211	157	276	176	232	524	167	121	202	350	299
66.7238	0	597	193	232	162	212	156	274	177	235	513	170	122	202	350	297
66.8467	0	596	193	233	163	211	158	275	175	233	521	168	122	203	349	298
66.9696	0	594	187	229	158	209	157	272	173	229	513	165	119	201	345	297
67.0925	0	591	185	228	158	207	156	272	172	229	514	164	120	200	345	297
67.2154	0	592	186	228	159	206	156	272	173	229	517	164	120	200	344	296
67.3382	0	591	188	229	159	209	155	275	174	230	522	164	120	201	345	296
67.4611	0	592	191	231	162	210	157	277	175	232	529	165	121	202	345	295
67.584	0	593	193	234	163	212	158	280	177	233	535	166	121	203	345	296
67.7069	0	589	188	230	160	211	158	273	174	229	519	166	118	202	340	293
67.8298	0	588	185	227	158	208	155	269	172	228	512	164	116	199	338	292
67.9526	0	586	185	227	159	207	154	271	172	228	512	164	118	198	339	292
68.0755	0	585	187	230	159	206	154	272	172	229	516	164	119	198	339	291
68.1984	0	586	189	231	159	209	155	274	174	231	522	164	119	199	339	291
68.3213	0	588	192	232	159	210	156	274	175	231	528	165	120	200	341	291
68.4442	0	588	194	235	161	212	157	279	177	233	534	166	121	201	341	292
68.567	0	586	191	232	160	212	156	275	175	229	523	167	119	201	339	290
68.6899	0	584	186	228	158	208	155	272	173	227	513	164	120	198	335	288
68.8128	0	584	186	229	158	207	154	271	172	228	514	163	118	197	333	288
68.9357	0	582	187	230	156	207	154	273	173	229	517	163	118	197	334	287
69.0586	0	581	190	232	158	208	154	275	174	228	522	164	119	197	334	286
69.1814	0	582	191	233	160	208	156	276	174	230	529	163	119	198	336	287
69.3043	0	583	194	235	162	208	156	278	175	231	535	164	120	201	336	287
69.4272	0	582	195	236	164	210	158	281	176	231	533	166	119	201	335	285
69.5501	0	579	189	231	158	207	155	273	173	226	519	165	119	198	332	283
69.673	0	579	188	230	159	206	155	273	172	227	519	163	119	196	331	282
69.7958	0	576	189	230	159	206	155	273	173	227	520	163	119	196	331	282
69.9187	0	576	191	232	160	206	155	276	173	227	525	163	118	196	332	281
70.0416	0	576	193	234	162	207	155	277	175	230	531	163	119	197	332	281
70.1645	0	578	194	235	162	208	157	280	176	230	537	165	121	198	334	282
70.2874	0	578	198	238	164	212	158	281	178	232	542	165	120	200	335	282
70.4102	0	576	194	235	163	211	158	276	175	229	529	166	119	199	331	280
70.5331	0	576	191	233	160	206	156	276	174	228	526	164	119	197	331	279
70.656	0	575	192	233	159	208	156	276	174	228	528	164	119	198	330	279
70.7789	0	574	193	233	161	206	157	279	174	228	531	164	119	197	330	279
70.9018	0	575	195	235	162	207	158	281	176	230	538	165	119	198	331	279
71.0246	0	575	197	238	164	209	159	283	177	231	544	165	120	200	333	280
71.1475	0	576	200	239	166	212	161	284	179	233	548	166	121	200	334	280
71.2704	0	575	196	236	165	209	159	281	176	229	536	167	119	200	332	278
71.3933	0	574	195	235	163	207	158	280	176	229	533	166	119	196	332	277
71.5162	0	574	195	235	162	208	159	281	176	230	535	165	119	198	331	277
71.639	0	572	197	236	164	210	158	282	177	230	539	166	120	198	332	278
71.7619	0	574	199	238	165	210	159	284	178	232	546	167	121	201	333	279
71.8848	0	575	202	241	166	212	160	289	181	233	553	167	122	202	335	279
72.0077	0	577	205	242	169	214	162	291	181	236	558	167	122	202	336	281
72.1306	0	576	199	238	163	212	162	283	178	232	544	168	122	202	334	279
72.2534	0	574	197	237	162	213	160	281	178	232	539	167	120	200	332	278
72.3763	0	573	198	237	163	214	161	283	178	232	541	168	120	200	332	278
72.4992	0	573	199	238	164	211	161	283	178	233	546	167	121	200	332	278
72.6221	0	574	202	241	165	213	161	286	180	233	551	167	122	202	334	280
72.745	0	576	203	242	166	213	162	289	181	234	556	168	122	203	335	280
72.8678	0	577	205	244	170	217	164	292	182	236	560	168	122	204	337	282
72.9907	0	574	200	241	164	214	162	284	179	233	547	169	122	203	333	278
73.1136	0	574	198	239	162	215	161	284	179	233	544	168	121	202	332	278
73.2365	0	573	200	238	163	215	161	282	180	232	545	168	120	202	332	279
73.3594	0	574	200	239	164	213	162	285	181	232	549	168	121	202	332	279
73.4822	0	575	203	241	165	214	162	287	181	235	555	168	122	203	334	280
73.6051	0	576	205	242	167	215	163	290	182	235	560	168	122	205	335	282
73.728	0	576	206	244	168	218	164	291	182	236	562	169	122	204	336	281
73.8509	0	576	200	240	166	216	163	286	181	233	549	170	121	204	332	279
73.9738	0	575	200	239	164	215	162	285	180	234	548	169	121	203	333	278
74.0966	0	574	201	239	166	214	162	286	180	232	549	169	121	203	332	279
74.2195	0	574	201	239	165	213	162	286	180	234	553	169	121	205	333	280
74.3424	0	574	204	241	166	215	163	289	182	234	559	169	122	205	334	280
74.4653	0	577	205	244	168	217	164	291	183	236	563	169	123	205	335	282
74.5882	0	577	204	244	169	218	164	289	182	234	559	171	121	205	335	280
74.711	0	576	200	240	165	214	162	286	180	233	550	170	121	203	332	279
74.8339	0	576	200	239	166	217	162	288	181	233	551	170	121	204	332	279
74.9568	0	575	200	239	166	214	163	287	180	233	552	170	121	204	332	280
75.0797	0	575	202	241	167	215	162	287	181	234	557	170	121	205	334	280
75.2026	0	577	204	243	168	216	162	290	182	235	561	169	122	205	335	281
75.3254	0	579	207	245	172	217	164	295	183	236	565	169	122	205	337	281
75.4483	0	578	202	241	168	215	164	287	181	233	555	171	122	205	334	281
75.5712	0	577	199	239	167	215	162	289	180	233	553	171	121	204	335	280
75.6941	0	577	201	240	168	215	162	288	180	233	549	170	121	204	335	279
75.817	0	578	201	241	167	217	164	290	182	235	556	171	123	204	337	282
75.9398	0	579	204	243	170	215	164	294	182	235	562	170	123	207	338	282
76.0627	0	581	207	246	173	217	166	297	185	237	564	170	123	206	340	283
76.1856	0	582	205	247	173	220	166	294	184	237	558	172	124	206	340	282
76.3085	0	580	201	244	172	216	164	292	182	235	553	172	124	207	339	283
76.4314	0	582	201	243	173	218	167	294	182	236	554	172	123	208	340	284
76.5542	0	582	203	243	175	217	166	295	182	235	555	171	124	208	340	284
76.6771	0	582	204	247	176	217	167	300	184	236	559	170	125	208	342	285
76.8	0	586	207	248	175	221	168	300	186	238	564	171	125	208	342	286
76.9229	0	587	206	250	178	223	171	298	187	238	562	171	126	209	342	285
77.0458	0	586	201	244	173	220	169	295	185	236	554	171	125	209	340	285
77.1686	0	586	202	245	174	221	168	295	185	237	552	172	124	209	341	286
77.2915	0	587	201	246	174	221	167	295	185	237	553	171	125	209	341	288
77.4144	0	588	205	247	175	221	170	297	186	239	556	171	125	209	341	288
77.5373	0	590	207	250	178	221	171	301	190	241	564	169	126	210	343	289
77.6602	0	591	205	248	178	223	171	299	188	239	559	172	125	209	343	289
77.783	0	590	200	245	174	220	168	295	186	237	550	171	124	208	340	288
77.9059	0	589	201	245	174	221	168	294	185	237	550	171	123	208	338	287
78.0288	0	589	200	246	174	220	168	295	184	237	552	172	121	206	338	285
78.1517	0	591	202	247	176	220	167	294	185	238	555	172	119	207	343	288
78.2746	0	592	203	248	177	223	169	298	185	237	557	170	118	209	345	291
78.3974	0	591	199	245	172	221	167	290	182	234	544	171	117	209	341	293
78.5203	0	590	197	244	171	220	165	290	181	234	541	169	118	209	341	294
78.6432	0	591	197	242	171	219	163	289	181	233	541	168	118	208	341	294
78.7661	0	592	198	244	170	219	162	289	180	233	544	167	119	210	342	296
78.889	0	592	200	245	173	220	163	290	181	234	548	168	119	210	342	296
79.0118	0	593	200	246	171	220	163	288	180	232	544	169	119	209	341	296
79.1347	0	592	194	240	168	214	162	283	178	228	532	166	117	207	338	296
79.2576	0	591	193	241	167	214	159	281	176	228	531	166	117	205	337	295
79.3805	0	592	194	241	169	213	159	282	176	228	532	165	116	205	337	296
79.5034	0	592	195	242	168	213	158	284	177	229	536	165	117	206	338	297
79.6262	0	593	197	244	170	215	158	286	177	230	541	166	118	207	340	297
79.7491	0	593	196	244	169	217	158	283	176	228	532	167	117	205	337	296
79.872	0	592	190	238	167	212	156	276	173	226	524	164	116	203	336	295
79.9949	0	591	191	239	166	209	156	279	173	225	524	163	116	202	336	294
80.1178	0	590	191	240	167	208	154	276	173	226	526	163	115	201	336	294
80.2406	0	590	192	241	166	208	156	279	173	228	530	163	117	202	337	296
80.3635	0	592	195	241	168	210	156	281	175	229	535	164	116	204	338	297
80.4864	0	593	195	243	169	214	157	280	175	228	533	165	116	202	338	296
80.6093	0	591	190	238	163	210	154	278	172	225	521	162	115	199	335	294
80.7322	0	591	190	238	165	207	154	275	172	226	521	162	115	199	335	295
80.855	0	591	190	238	164	209	155	276	172	226	522	161	116	199	336	295
80.9779	0	592	193	240	165	209	154	278	174	226	527	163	116	200	336	296
81.1008	0	593	194	242	167	209	156	280	174	229	533	163	116	201	337	296
81.2237	0	593	196	243	169	212	158	283	177	229	538	164	117	203	339	298
81.3466	0	594	192	240	165	210	156	279	174	228	525	164	117	201	337	297
81.4694	0	593	190	238	165	209	155	279	174	228	522	162	117	198	337	296
81.5923	0	594	190	238	165	209	155	278	175	229	523	163	118	199	338	296
81.7152	0	593	191	240	167	210	156	279	174	229	526	162	118	198	340	296
81.8381	0	595	193	241	169	210	158	284	177	230	531	164	119	200	342	297
81.961	0	596	196	242	169	210	159	288	179	232	537	163	119	201	343	298
82.0838	0	598	197	244	169	215	161	285	179	233	539	165	120	202	344	298
82.2067	0	596	192	240	165	212	160	281	177	231	524	165	120	200	342	296
82.3296	0	596	190	239	166	212	159	281	177	231	526	164	119	198	342	297
82.4525	0	596	193	239	164	213	160	283	177	232	528	164	119	199	343	297
82.5754	0	598	195	241	167	214	160	283	179	234	532	164	120	200	344	297
82.6982	0	599	195	242	168	215	162	287	180	235	538	164	120	202	345	297
82.8211	0	599	198	244	169	215	163	289	183	235	544	166	121	204	347	298
82.944	0	601	198	245	170	219	165	289	182	236	541	168	121	203	348	298
83.0669	0	600	193	240	167	217	163	284	179	234	530	165	120	201	346	297
83.1898	0	599	195	240	167	215	163	285	181	235	530	166	121	201	347	298
83.3126	0	599	195	241	168	217	163	286	181	235	533	166	121	201	348	298
83.4355	0	601	197	241	168	218	163	289	182	236	538	167	121	201	349	299
83.5584	0	602	199	244	170	217	165	290	183	237	544	167	121	204	350	299
83.6813	0	604	201	245	172	218	166	294	185	239	551	168	122	205	352	300
83.8042	0	602	200	245	171	223	167	291	184	237	544	169	122	204	351	300
83.927	0	603	195	241	168	217	164	288	183	235	535	168	121	203	350	298
84.0499	0	602	196	242	169	216	165	287	183	236	536	166	121	204	350	300
84.1728	0	602	197	243	169	218	165	289	182	237	537	168	121	204	351	300
84.2957	0	603	199	244	169	220	165	291	184	237	546	168	121	204	352	300
84.4186	0	604	201	245	172	220	165	294	185	238	550	168	122	206	354	300
84.5414	0	606	202	247	173	221	166	294	185	239	555	169	122	207	355	301
84.6643	0	604	200	245	171	223	167	290	184	237	545	170	122	206	354	301
84.7872	0	603	197	243	169	217	164	289	182	235	539	168	122	204	353	300
84.9101	0	603	197	243	171	217	164	289	183	234	541	168	122	205	353	299
85.033	0	603	198	244	169	220	164	288	182	235	542	169	122	205	355	301
85.1558	0	604	200	245	173	218	165	294	182	237	547	168	122	207	355	301
85.2787	0	604	202	246	171	221	165	295	183	237	552	168	123	207	356	301
85.4016	0	606	203	247	172	222	167	293	183	237	553	169	123	207	357	300
85.5245	0	605	198	244	169	220	164	286	181	234	539	169	122	205	355	300
85.6474	0	605	199	243	168	219	164	286	181	233	540	168	121	205	355	300
85.7702	0	605	200	244	166	220	163	285	181	232	541	168	121	205	355	299
85.8931	0	604	201	244	167	219	162	286	181	234	544	167	121	206	355	300
86.016	0	604	203	245	168	219	163	288	181	234	548	168	123	207	356	301
86.1389	0	606	203	246	171	221	163	289	181	234	551	168	122	207	358	302
86.2618	0	605	200	244	167	219	161	285	179	231	539	169	121	206	356	299
86.3846	0	604	198	242	165	217	161	282	178	231	536	167	122	204	357	300
86.5075	0	603	199	242	167	218	160	283	178	230	537	167	121	203	357	301
86.6304	0	602	198	243	167	218	160	285	178	231	540	167	121	204	358	301
86.7533	0	604	201	244	169	216	160	288	179	232	545	167	122	204	359	302
86.8762	0	606	203	246	169	217	161	287	179	233	548	168	123	206	361	301
86.999	0	606	200	243	167	219	161	282	178	230	538	169	121	204	359	301
87.1219	0	603	196	241	166	216	158	281	176	229	530	166	121	203	357	301
87.2448	0	603	196	240	166	215	159	280	175	229	530	165	121	202	357	300
87.3677	0	603	197	241	166	213	157	281	175	228	531	166	121	201	357	301
87.4906	0	603	198	242	167	215	157	281	176	229	536	165	121	204	358	302
87.6134	0	604	200	243	168	214	159	284	177	230	539	166	122	203	358	302
87.7363	0	604	201	244	169	215	159	284	176	230	538	167	121	204	358	302
87.8592	0	605	195	239	166	213	157	278	174	228	524	166	121	202	355	301
87.9821	0	603	194	239	165	212	156	279	174	228	523	164	121	201	356	301
88.105	0	602	195	238	166	210	155	279	173	228	524	165	119	202	357	302
88.2278	0	603	196	239	165	212	155	280	174	227	528	165	120	201	357	302
88.3507	0	603	197	240	168	211	155	281	174	230	531	166	121	202	358	303
88.4736	0	606	199	242	170	215	157	286	176	231	536	165	121	203	359	303
88.5965	0	604	196	240	169	214	157	282	175	229	525	166	120	202	357	303
88.7194	0	603	192	238	165	212	155	280	173	228	520	164	121	201	357	303
88.8422	0	605	193	236	164	211	155	278	172	228	519	165	121	200	357	304
88.9651	0	604	192	237	166	210	155	279	173	228	522	164	121	200	358	305
89.088	0	606	195	239	165	214	156	281	175	230	526	164	121	201	359	305
89.2109	0	607	197	239	167	214	157	283	175	232	530	165	121	202	360	306
89.3338	0	607	199	241	168	214	159	283	177	232	531	167	121	203	361	306
89.4566	0	606	193	237	164	215	157	280	175	231	519	166	121	202	360	305
89.5795	0	607	193	235	164	211	158	281	175	231	520	164	120	202	360	305
89.7024	0	606	193	236	165	213	158	279	176	232	521	165	121	202	360	307
89.8253	0	607	194	237	165	214	159	281	176	233	523	165	122	203	361	307
89.9482	0	608	196	239	165	216	159	285	178	234	529	165	122	203	362	308
90.071	0	610	198	240	168	213	160	288	179	235	534	165	122	205	363	308
90.1939	0	609	197	240	167	218	162	285	178	234	532	168	123	205	363	307
90.3168	0	607	192	235	164	214	159	280	176	231	520	166	122	204	362	307
90.4397	0	608	191	234	165	214	159	282	176	233	519	165	121	203	362	308
90.5626	0	608	192	235	164	214	160	282	177	233	522	165	121	203	361	308
90.6854	0	608	194	237	166	216	160	284	177	234	527	164	122	204	363	309
90.8083	0	609	196	237	166	217	162	286	179	235	530	166	123	205	363	309
90.9312	0	612	197	240	168	217	162	288	181	236	536	166	123	205	365	309
91.0541	0	610	198	240	168	219	163	288	181	236	536	167	122	206	365	309
91.177	0	608	192	235	165	217	162	282	177	233	522	166	122	205	362	307
91.2998	0	607	190	234	165	215	161	282	176	233	522	166	122	203	362	308
91.4227	0	607	192	235	164	214	161	282	178	233	523	166	122	205	361	309
91.5456	0	607	194	237	164	215	162	284	179	235	528	166	122	205	362	307
91.6685	0	608	196	238	165	216	161	285	178	235	532	166	122	207	364	308
91.7914	0	609	198	240	168	216	162	288	180	236	537	166	124	207	363	308
91.9142	0	608	200	241	169	220	165	288	181	237	539	168	123	209	364	308
92.0371	0	606	193	238	167	218	162	285	178	234	527	167	123	207	362	306
92.16	0	607	194	237	168	215	161	284	177	233	526	167	122	207	361	307
92.2829	0	606	195	238	166	215	160	283	177	233	528	166	123	205	362	306
92.4058	0	605	197	238	166	214	161	285	178	234	532	167	124	205	362	306
92.5286	0	605	196	239	169	214	160	289	178	234	537	166	123	206	362	307
92.6515	0	607	199	241	168	218	161	288	179	235	543	166	124	208	363	308
92.7744	0	607	200	241	168	220	161	286	178	233	539	170	124	207	362	306
92.8973	0	603	195	238	166	213	160	284	175	230	529	166	122	206	360	305
93.0202	0	602	194	238	164	213	159	283	176	231	529	166	122	205	360	304
93.143	0	602	196	239	166	213	158	281	175	231	531	166	122	206	359	303
93.2659	0	600	197	239	166	214	157	284	175	230	537	167	122	206	359	303
93.3888	0	602	199	240	166	213	158	286	176	231	542	166	123	207	359	303
93.5117	0	602	200	243	167	215	158	288	177	233	549	167	123	207	361	304
93.6346	0	602	199	242	167	218	160	285	176	231	543	168	122	208	360	302
93.7574	0	600	194	237	165	211	158	281	174	228	529	166	122	205	357	301
93.8803	0	598	193	237	163	210	156	281	173	227	530	165	122	204	356	301
94.0032	0	598	194	238	162	211	156	280	172	227	531	165	120	204	356	300
94.1261	0	598	196	239	162	211	155	281	172	227	535	166	121	204	355	300
94.249	0	597	198	240	164	212	156	282	174	229	539	165	121	205	356	300
94.3718	0	598	201	242	164	213	157	284	176	229	546	166	121	206	357	300
94.4947	0	598	201	244	167	216	160	285	176	231	546	167	122	207	357	300
94.6176	0	598	195	238	164	212	157	280	173	228	531	166	121	205	354	298
94.7405	0	595	194	237	164	210	156	280	171	227	530	165	121	204	353	299
94.8634	1	593	195	238	163	211	155	281	172	227	530	165	120	203	353	299
94.9862	0	594	196	238	165	209	156	283	173	228	534	166	121	204	353	299
95.1091	0	593	199	241	166	210	158	283	175	229	539	165	121	205	354	300
95.232	0	596	200	242	166	214	159	287	176	231	546	166	122	208	355	300
95.3549	0	596	201	244	168	216	160	288	176	230	548	167	123	208	356	300
95.4778	0	595	196	239	165	214	158	284	174	228	534	167	121	206	354	299
95.6006	0	595	195	239	165	214	158	283	174	228	533	167	121	205	354	300
95.7235	0	594	197	239	165	215	158	284	174	229	535	166	121	204	354	300
95.8464	0	594	198	240	165	212	158	287	176	231	539	166	121	205	354	300
95.9693	0	596	200	241	167	216	159	287	177	231	544	166	122	206	355	301
96.0922	0	597	201	243	167	219	160	289	178	233	547	168	122	208	356	302
96.215	0	597	201	243	167	220	161	286	178	232	543	169	122	207	355	300
96.3379	0	596	198	239	165	219	158	278	178	232	530	169	121	205	354	299
96.4608	0	598	206	240	165	230	150	256	178	235	512	172	122	201	353	296
96.5837	0	586	217	243	176	251	140	218	174	244	443	176	122	197	350	291
96.7066	0	590	214	247	167	227	138	219	160	247	445	169	122	200	352	297
96.8294	0	596	210	246	163	210	146	251	160	244	505	165	123	206	354	305
96.9523	0	602	209	244	171	210	156	278	170	242	537	166	124	207	358	307
97.0752	0	602	204	241	166	215	158	270	171	237	529	168	123	208	356	304
97.1981	0	599	199	237	164	211	157	269	172	236	519	169	122	206	355	303
97.321	0	599	202	236	160	214	155	260	176	238	505	170	122	204	355	301
97.4438	0	601	201	237	161	211	156	267	172	238	513	168	123	206	355	304
97.5667	0	599	200	237	162	211	158	272	173	238	525	167	122	207	357	305
97.6896	0	598	203	238	165	212	159	278	176	240	530	169	123	208	358	304
97.8125	0	601	204	240	165	217	161	274	178	240	523	172	123	207	359	303
97.9354	0	600	198	236	162	212	159	270	175	236	512	169	123	206	357	302
98.0582	0	599	197	236	161	214	159	269	175	237	517	168	122	205	357	304
98.1811	0	597	196	236	162	215	158	272	176	238	521	167	123	207	357	303
98.304	0	596	198	236	163	215	159	274	176	240	527	167	123	207	359	305
98.4269	0	597	199	237	163	215	159	277	177	240	532	169	123	209	360	306
98.5498	0	598	200	239	164	217	162	277	178	241	536	169	123	209	360	307
98.6726	0	597	195	235	161	215	161	273	175	238	523	169	122	207	358	304
98.7955	0	595	192	233	159	213	159	272	176	238	520	168	121	206	357	304
98.9184	0	593	193	233	160	214	159	273	176	238	522	168	122	206	358	305
99.0413	0	593	194	234	162	213	159	276	177	239	526	168	121	207	359	305
99.1642	0	594	196	236	160	213	160	276	179	240	531	168	123	208	359	306
99.287	0	595	197	237	161	216	161	278	180	242	538	170	123	209	362	308
99.4099	0	596	195	235	161	218	161	276	177	239	529	170	122	208	360	307
99.5328	0	595	190	231	159	212	160	271	176	237	518	167	121	205	359	305
99.6557	0	594	190	232	159	213	160	273	176	237	520	166	122	205	359	307
99.7786	0	595	190	231	158	212	158	275	176	238	520	168	122	206	358	308
99.9014	0	597	192	232	161	212	159	276	177	239	525	169	123	206	359	310
100.024	0	597	195	234	160	213	160	275	178	241	525	169	125	207	361	311
100.147	0	599	197	236	160	220	161	275	181	242	526	171	125	206	362	310
100.27	0	598	194	233	156	217	159	264	175	238	510	169	125	206	360	310
100.393	0	599	190	230	155	214	158	263	175	237	505	167	124	205	359	311
100.516	0	597	190	230	156	214	157	264	174	237	505	167	125	204	359	312
100.639	0	600	191	231	157	214	157	265	174	238	507	167	125	204	361	312
100.762	0	600	193	232	158	215	157	266	175	239	511	168	125	205	361	312
100.884	0	601	195	234	158	217	158	266	175	240	515	168	126	206	363	313
101.007	0	602	197	232	158	221	158	263	177	240	507	171	125	205	362	313
101.13	0	606	194	231	155	216	155	259	172	240	495	167	125	203	361	309
101.253	0	602	192	230	154	215	153	252	171	240	491	168	124	202	360	313
101.376	0	600	193	229	154	218	154	248	171	241	487	167	125	202	359	313
101.499	0	600	195	232	154	218	154	242	171	241	483	167	125	203	359	313
101.622	0	602	196	232	154	214	155	247	170	241	493	167	125	204	360	315
101.745	0	601	198	232	156	216	156	248	173	239	501	168	125	204	360	316
101.868	0	602	193	229	155	213	155	246	171	236	493	166	125	202	358	314
101.99	0	601	192	226	156	207	155	249	171	235	497	165	124	203	357	314
102.113	0	602	191	227	154	207	156	254	172	236	503	166	125	203	357	315
102.236	0	605	194	228	155	209	156	259	172	237	508	166	125	204	357	314
102.359	0	608	197	231	159	211	157	252	173	239	499	168	125	204	357	311
102.482	0	607	197	234	157	210	155	237	170	240	482	167	127	204	358	313
102.605	0	607	197	234	156	205	156	245	171	239	490	165	126	204	358	316
102.728	0	604	191	227	155	204	158	253	171	235	497	165	125	203	354	313
102.851	0	603	188	226	156	200	158	261	172	235	500	164	125	203	353	311
102.973	0	601	189	226	160	200	159	271	175	236	509	163	124	203	352	311
103.096	0	601	190	226	162	201	159	276	174	236	519	164	124	204	352	309
103.219	0	599	192	229	162	200	160	279	176	237	528	164	124	205	353	309
103.342	0	600	194	231	166	200	162	282	177	238	533	165	124	206	353	310
103.465	0	601	195	232	165	207	162	280	176	236	532	166	125	207	351	310
103.588	0	598	190	228	161	205	161	274	174	232	521	165	125	205	348	308
103.711	0	598	188	227	163	204	160	276	173	233	520	164	125	204	348	308
103.834	0	597	190	228	162	206	161	275	174	234	523	165	125	204	346	308
103.956	0	596	192	229	165	204	161	280	175	235	528	164	125	206	347	309
104.079	0	596	194	230	166	206	162	283	177	236	534	165	127	207	346	310
104.202	0	599	195	232	168	208	161	286	177	236	539	166	127	208	348	312
104.325	0	600	196	233	167	214	162	280	178	239	530	171	127	206	348	310
104.448	0	598	193	229	164	208	159	277	173	236	520	167	126	204	345	309
104.571	0	597	193	230	165	208	159	280	174	236	525	166	126	205	345	309
104.694	0	596	193	230	164	210	159	280	174	236	527	167	126	205	345	310
104.817	0	598	194	231	165	212	160	283	175	237	531	166	126	206	345	310
104.94	0	599	197	232	166	214	162	284	176	238	537	167	127	206	345	312
105.062	0	600	199	234	169	212	162	288	178	239	543	168	128	207	346	312
105.185	0	599	197	234	169	212	162	283	177	238	535	169	126	206	346	310
105.308	0	599	195	230	168	212	160	282	176	237	529	169	126	205	344	311
105.431	0	599	194	232	165	214	160	282	175	237	530	168	126	205	344	311
105.554	0	599	195	232	166	214	161	284	176	239	532	167	126	205	344	311
105.677	0	600	197	233	166	215	162	285	178	240	538	169	127	206	346	312
105.8	0	602	199	234	167	217	162	286	179	241	541	170	128	207	346	313
105.923	0	602	201	236	169	219	163	289	180	242	548	170	128	209	347	314
106.045	0	600	199	235	169	217	164	286	178	239	538	172	127	208	345	312
106.168	0	599	195	232	166	215	162	284	177	238	531	169	127	206	343	311
106.291	0	601	196	231	165	216	161	282	177	239	530	169	126	205	343	311
106.414	0	602	200	233	167	220	160	276	179	241	528	170	127	204	344	309
106.537	0	597	204	236	167	225	159	257	179	244	517	171	128	204	344	304
106.66	0	594	204	238	168	225	157	247	178	246	511	172	128	204	343	305
106.783	0	595	206	240	169	222	156	248	176	247	513	171	128	205	344	308
106.906	0	596	206	239	168	221	157	250	173	245	509	172	128	206	344	308
107.028	0	595	200	233	163	216	155	245	171	243	497	169	127	203	341	307
107.151	0	595	198	233	164	214	155	246	172	243	494	169	127	202	341	307
107.274	0	595	198	234	163	217	153	237	173	245	476	174	127	201	340	306
107.397	0	593	201	236	162	216	146	220	168	248	450	174	126	199	341	304
107.52	0	590	200	236	162	211	136	204	158	249	413	176	127	200	341	304
107.643	0	589	203	238	163	213	131	200	155	248	391	176	127	202	342	303
107.766	0	586	202	241	161	213	132	195	149	248	363	170	126	204	342	300
107.889	0	586	195	234	155	202	135	207	147	241	408	161	124	200	343	305
108.012	0	591	194	231	157	200	149	237	158	241	467	162	125	203	347	308
108.134	0	591	195	230	160	200	155	252	166	242	484	164	126	204	349	304
108.257	0	594	198	233	162	201	156	255	169	245	478	168	126	203	350	301
108.38	0	593	199	234	162	201	157	260	171	245	496	166	126	205	353	303
108.503	0	594	201	236	165	201	162	271	175	247	517	166	127	208	355	305
108.626	0	594	198	235	171	207	165	279	178	244	521	167	125	208	354	303
108.749	0	594	195	233	166	207	165	277	177	242	515	168	125	206	352	301
108.872	0	594	196	232	169	207	167	282	182	243	529	166	125	208	352	302
108.995	0	595	198	234	167	212	169	280	184	244	530	168	126	209	353	300
109.117	0	596	200	236	167	212	170	281	184	245	533	169	126	209	354	300
109.24	0	597	200	238	168	214	170	285	187	247	539	169	127	210	356	301
109.363	0	597	203	239	169	217	172	285	186	247	543	172	128	211	356	300
109.486	0	596	198	237	164	219	171	280	185	245	529	172	127	208	353	297
109.609	0	595	197	236	164	219	170	278	185	244	527	171	126	206	352	298
109.732	0	593	197	235	163	218	170	278	185	244	529	170	125	206	352	298
109.855	0	594	197	236	163	217	169	279	186	245	533	171	124	206	352	298
109.978	0	594	200	237	165	219	170	283	187	244	538	171	126	208	353	299
110.1	0	596	202	240	164	220	171	284	188	247	545	171	126	208	354	299
110.223	0	594	200	239	165	219	172	283	186	246	539	173	125	207	353	298
110.346	0	594	197	236	164	219	170	282	185	243	532	171	124	206	350	298
110.469	0	593	197	236	164	220	169	282	184	244	534	171	124	206	351	298
110.592	0	593	197	236	165	218	169	283	185	245	536	171	125	205	351	299
110.715	0	594	198	237	166	219	168	285	186	245	542	172	124	206	352	300
110.838	0	596	200	239	167	221	169	286	187	246	546	172	125	208	353	300
110.961	0	597	203	241	170	221	170	291	188	247	551	173	127	208	354	301
111.084	0	595	197	237	166	220	169	284	186	243	539	173	125	207	351	300
111.206	0	595	196	235	164	219	167	282	185	244	536	172	124	206	351	299
111.329	0	593	197	236	165	220	168	282	185	244	536	172	124	206	352	300
111.452	0	594	198	236	165	220	167	285	185	245	540	171	124	206	352	302
111.575	0	595	199	238	167	220	167	286	186	245	545	171	126	207	354	302
111.698	0	597	202	240	167	222	168	288	186	246	549	172	127	207	355	303
111.821	0	597	202	241	169	222	169	289	188	246	553	173	127	209	356	302
111.944	0	595	198	237	167	219	167	284	185	242	540	173	126	207	354	301
112.067	0	595	196	236	165	220	167	285	184	243	538	172	125	206	353	302
112.189	0	595	196	236	166	218	167	285	184	244	538	171	125	207	353	302
112.312	0	596	199	236	166	221	166	287	185	244	542	173	126	207	354	302
112.435	0	598	201	237	167	221	166	289	186	245	547	172	126	208	356	304
112.558	0	599	201	239	167	221	168	288	187	246	552	172	127	209	357	303
112.681	0	599	203	241	170	222	169	290	188	246	552	173	127	209	357	303
112.804	0	597	199	238	165	222	168	284	186	242	538	174	126	207	355	301
112.927	0	597	198	238	165	221	167	283	186	242	537	173	125	206	354	301
113.05	0	598	199	238	164	221	166	282	186	242	536	173	126	206	355	301
113.172	0	598	200	238	165	221	166	281	187	244	535	174	126	205	355	301
113.295	0	598	201	240	165	222	167	282	186	245	543	173	126	207	356	303
113.418	0	600	203	241	166	221	167	285	187	245	548	173	127	208	356	303
113.541	0	597	202	241	166	222	167	284	186	243	544	175	126	208	356	302
113.664	0	596	198	237	163	220	166	280	184	241	534	174	125	206	354	301
113.787	0	596	199	237	166	219	165	281	184	242	534	172	126	206	354	300
113.91	0	597	198	238	163	219	165	280	184	242	536	172	125	205	354	300
114.033	0	598	200	239	163	219	165	282	184	242	540	173	127	206	354	301
114.156	0	599	203	240	166	221	165	284	186	242	545	173	127	208	356	301
114.278	0	600	204	242	167	223	166	285	186	243	550	172	127	208	357	302
114.401	0	599	201	240	165	221	167	283	184	241	540	174	126	208	354	299
114.524	0	597	198	237	163	220	165	280	183	239	533	172	126	206	353	298
114.647	0	596	199	238	163	218	164	281	182	239	534	171	125	205	353	299
114.77	0	596	199	238	164	218	164	282	182	240	538	171	126	206	352	298
114.893	0	595	200	239	164	220	165	285	184	240	543	171	126	207	353	299
115.016	0	597	202	240	166	220	165	287	184	240	549	172	127	207	355	298
115.139	0	599	205	242	167	220	166	289	185	242	552	172	127	208	355	299
115.261	0	595	199	238	167	221	165	284	182	240	540	173	126	207	352	297
115.384	0	596	198	237	166	219	163	286	183	239	538	171	126	205	352	297
115.507	0	596	198	237	166	220	164	285	182	238	540	171	126	206	352	297
115.63	0	597	200	238	167	219	164	287	183	240	541	172	126	206	352	297
115.753	0	597	201	239	168	222	165	290	183	241	547	173	127	207	353	296
115.876	0	598	203	241	170	218	165	293	185	241	552	172	128	209	353	297
115.999	0	600	206	241	169	224	167	290	186	242	552	173	128	208	354	297
116.122	0	599	202	240	165	222	165	282	184	239	540	173	126	207	351	295
116.244	0	597	200	238	166	221	165	284	183	240	541	173	127	206	352	296
116.367	0	597	201	239	165	217	165	283	183	239	542	172	127	206	350	297
116.49	0	597	202	239	165	219	165	284	185	241	545	172	126	206	352	297
116.613	0	598	203	240	167	219	165	285	184	241	550	173	128	208	352	297
116.736	0	598	206	242	168	220	167	286	185	243	555	172	128	208	354	298
116.859	0	598	202	241	165	220	166	283	184	239	545	173	127	208	351	296
116.982	0	596	200	238	164	218	165	282	183	239	541	172	127	208	352	296
117.105	0	595	200	239	164	217	165	282	183	240	541	172	127	206	352	296
117.228	0	594	200	238	164	215	164	282	183	241	545	172	126	208	352	297
117.35	0	595	203	241	165	217	165	284	184	241	551	173	128	208	354	297
117.473	0	596	204	242	166	217	166	287	185	241	554	173	127	209	355	297
117.596	0	597	205	243	166	218	167	285	185	242	555	174	128	209	355	297
117.719	0	594	199	238	164	217	165	281	183	239	541	174	127	208	351	296
117.842	0	593	199	239	163	217	165	280	182	238	540	172	125	207	351	296
117.965	0	592	199	238	164	215	163	280	182	239	542	172	125	207	351	295
118.088	0	593	200	239	165	215	164	282	183	240	546	171	126	207	351	296
118.211	0	594	201	240	164	217	164	283	184	240	551	172	127	208	352	297
118.333	0	595	204	243	168	215	165	287	185	241	554	172	127	208	354	297
118.456	0	595	204	241	164	217	165	280	183	240	546	174	126	208	352	295
118.579	0	594	199	238	161	214	162	276	181	238	537	172	125	207	350	295
118.702	0	592	199	239	161	215	163	277	183	239	539	171	125	207	350	295
118.825	0	593	199	238	161	212	162	278	181	239	540	172	125	207	351	297
118.948	0	594	202	240	163	215	163	277	184	240	545	172	126	208	351	298
119.071	0	594	204	241	164	215	163	278	184	241	549	172	126	209	353	298
119.194	0	596	205	242	166	216	164	280	185	243	553	172	126	209	354	299
119.316	0	595	200	240	163	215	164	276	182	240	542	174	125	208	352	297
119.439	0	593	199	238	161	213	162	277	182	240	537	171	125	208	351	298
119.562	0	593	198	239	162	213	163	277	182	239	538	172	126	207	352	299
119.685	0	595	200	240	162	215	163	277	182	239	541	171	125	208	352	300
119.808	0	595	201	240	164	216	164	279	184	242	547	172	126	208	353	300
119.931	0	596	203	241	167	214	165	283	185	243	551	173	127	210	355	303
120.054	0	597	205	243	165	218	166	282	185	242	551	173	127	209	356	302
120.177	0	595	201	239	164	214	164	276	183	241	539	173	126	208	354	301
120.3	0	595	200	239	164	217	164	278	184	241	538	173	126	208	355	301
120.422	0	597	201	239	163	215	165	276	183	242	540	173	126	209	355	302
120.545	0	597	202	240	163	218	165	279	184	242	544	173	127	209	357	304
120.668	0	599	203	241	164	219	166	280	186	244	550	173	127	211	357	304
120.791	0	600	209	243	167	226	165	270	189	248	539	178	127	208	357	301
120.914	0	595	205	240	165	219	162	260	184	244	520	174	126	207	355	300
121.037	11	596	203	239	162	219	163	259	182	243	524	173	127	208	356	304
121.16	0	595	203	239	163	217	162	258	183	244	522	174	127	208	357	303
121.283	0	597	203	240	164	215	162	260	183	246	528	174	127	208	357	305
121.405	0	594	219	242	183	251	153	228	189	256	478	189	128	204	356	297
121.528	0	590	224	253	190	253	144	203	177	259	433	184	128	201	356	298
121.651	0	584	215	252	181	240	139	192	167	255	405	181	128	204	354	298
121.774	0	586	207	243	165	218	139	201	157	251	421	171	126	200	355	304
121.897	0	595	201	240	161	206	148	229	162	246	482	167	127	207	356	313
122.02	0	598	199	237	162	200	157	250	172	247	510	168	127	210	359	314
122.143	0	602	199	237	170	203	166	276	179	249	532	168	129	212	361	316
122.266	0	605	202	239	169	211	167	280	183	250	541	170	129	212	361	314
122.388	0	603	199	238	166	211	169	276	183	248	534	172	127	212	359	311
122.511	0	601	193	235	163	214	167	272	182	245	525	172	126	210	358	310
122.634	0	599	199	234	162	221	164	255	185	248	520	172	127	208	357	305
122.757	0	596	198	237	162	218	163	244	184	249	514	171	128	208	355	304
122.88	0	594	200	236	164	216	161	237	184	251	513	171	127	208	356	303
123.003	0	591	200	240	165	217	161	232	184	253	510	171	127	208	355	304
123.126	0	590	199	239	164	217	162	231	182	252	508	172	127	208	355	303
123.249	0	588	192	235	157	210	159	229	179	248	499	169	126	206	353	303
123.372	0	590	190	234	158	206	160	231	179	248	501	169	125	206	353	304
123.494	0	588	191	233	157	209	159	230	180	248	502	169	125	207	353	304
123.617	0	587	191	235	157	207	159	228	179	250	503	170	126	207	354	303
123.74	0	588	192	235	157	207	159	231	181	250	509	170	126	208	355	304
123.863	0	587	192	236	157	207	162	233	180	248	509	171	126	209	354	305
123.986	0	586	185	231	153	202	160	230	179	247	501	168	125	207	352	303
124.109	0	584	183	230	153	202	159	231	179	246	501	168	124	206	352	304
124.232	0	583	184	230	152	200	159	233	179	246	503	168	124	207	352	304
124.355	0	583	185	230	153	203	159	234	180	247	507	169	126	207	353	305
124.477	0	583	187	233	154	203	160	235	183	248	512	170	124	209	353	305
124.6	0	583	188	234	154	204	161	237	183	248	515	170	126	210	354	306
124.723	0	580	182	229	149	202	159	232	180	245	503	169	124	208	352	306
124.846	0	580	179	227	147	199	156	232	179	245	499	168	123	207	353	306
124.969	0	579	179	227	147	198	157	232	180	246	501	167	124	207	352	306
125.092	0	579	180	228	148	200	158	234	179	247	505	167	124	208	352	307
125.215	0	578	182	229	149	200	158	236	181	248	511	168	125	209	354	307
125.338	0	580	183	231	150	200	160	238	182	249	517	170	126	210	356	308
125.46	0	580	183	230	151	200	160	237	181	247	510	170	125	209	354	308
125.583	0	577	178	226	146	195	158	233	180	246	500	168	123	208	353	305
125.706	0	576	178	226	147	198	157	233	180	246	502	169	124	206	353	306
125.829	0	576	178	227	147	196	157	233	180	246	504	169	124	206	354	306
125.952	0	578	180	229	148	198	158	237	181	248	510	170	124	207	354	306
126.075	0	578	183	230	150	196	158	240	183	249	515	170	125	208	355	307
126.198	0	578	184	231	150	199	160	238	184	249	517	171	125	209	355	307
126.321	0	576	179	227	146	198	157	233	180	246	506	170	125	207	353	307
126.444	0	575	178	226	146	198	157	236	180	247	506	169	124	206	353	307
126.566	0	576	178	227	147	196	158	236	181	247	508	168	124	206	353	306
126.689	0	577	179	228	148	196	158	238	183	248	512	170	124	207	353	307
126.812	0	578	181	230	149	196	160	240	183	249	517	170	125	208	353	307
126.935	0	577	184	232	151	198	160	244	185	250	523	170	126	209	354	307
127.058	0	576	182	230	148	199	162	240	183	249	515	172	125	208	353	307
127.181	0	576	177	226	145	197	158	237	182	246	508	169	124	206	351	306
127.304	0	575	177	226	146	197	159	237	182	246	509	169	124	207	351	305
127.427	0	576	178	227	148	196	160	239	184	248	511	169	124	206	350	305
127.549	0	577	180	229	149	196	161	243	183	249	519	170	125	208	352	306
127.672	0	578	182	231	151	195	162	249	185	249	526	170	125	209	353	306
127.795	0	581	185	234	155	197	164	254	186	251	533	171	126	210	353	307
127.918	0	579	181	231	149	201	164	249	185	248	523	171	125	209	351	305
128.041	0	579	178	229	148	198	163	247	183	245	517	169	124	207	350	305
128.164	0	578	179	228	150	197	162	250	184	246	519	169	124	207	349	303
128.287	0	578	179	229	149	198	164	250	185	247	522	169	123	206	349	303
128.41	0	579	182	232	149	199	163	254	185	248	529	169	124	208	350	303
128.532	0	579	184	233	153	200	164	258	187	248	535	171	125	208	351	304
128.655	0	580	187	235	155	200	166	260	187	249	541	170	125	210	351	304
128.778	0	579	185	234	152	203	166	256	185	246	531	172	124	209	349	303
128.901	0	577	181	230	151	202	165	255	185	245	526	170	124	206	347	301
129.024	0	577	183	231	152	201	165	256	185	246	529	170	124	207	347	301
129.147	0	578	182	232	151	202	165	257	185	246	533	170	124	207	348	301
129.27	0	579	186	233	154	205	166	259	187	247	535	171	125	207	348	300
129.393	0	579	188	236	155	202	165	262	187	248	541	171	125	207	349	300
129.516	0	579	189	237	156	206	167	259	187	248	540	172	125	209	349	300
129.638	0	577	185	234	152	205	165	255	185	246	529	171	124	206	347	298
129.761	0	576	185	233	152	206	164	251	187	247	521	173	125	204	347	296
129.884	0	575	187	233	151	207	162	252	186	247	520	173	125	204	348	296
130.007	0	575	188	234	154	206	163	253	186	247	520	173	126	205	348	296
130.13	0	577	190	235	155	206	163	254	186	247	526	173	126	206	349	297
130.253	0	575	190	236	154	206	163	255	185	247	529	173	125	206	349	296
130.376	0	575	186	233	152	202	163	253	183	245	522	172	125	204	348	295
130.499	0	575	185	232	152	205	162	253	183	245	523	173	123	203	350	294
130.621	0	573	186	232	153	202	162	252	183	245	525	171	123	203	352	294
130.744	0	574	188	233	156	202	163	258	184	246	532	172	124	205	350	296
130.867	0	576	190	235	154	205	163	259	185	246	537	172	125	206	349	298
130.99	0	577	190	236	158	205	164	260	186	247	537	173	125	208	348	298
131.113	0	575	185	232	153	203	162	254	183	244	523	172	124	205	345	297
131.236	0	573	184	231	152	202	162	254	182	243	523	170	122	203	346	298
131.359	0	569	184	231	153	202	162	260	183	244	531	171	119	202	348	297
131.482	0	568	186	232	155	202	161	267	184	244	538	170	118	201	351	294
131.604	0	570	188	236	160	204	162	275	184	245	543	170	119	204	356	293
131.727	0	573	190	237	163	209	164	277	185	245	549	171	121	205	357	294
131.85	0	567	189	232	156	211	161	268	183	241	531	173	120	202	352	289
131.973	0	575	186	233	153	209	158	263	182	241	523	170	123	201	347	295
132.096	0	578	184	232	155	208	159	267	181	242	529	169	124	204	347	303
132.219	0	581	186	232	157	208	159	265	182	243	530	171	125	203	348	301
132.342	0	581	189	234	158	206	159	268	182	244	535	170	126	202	348	303
132.465	0	582	190	235	156	210	160	269	182	244	543	171	127	205	348	304
132.588	0	579	186	233	155	207	160	266	180	240	531	170	126	203	344	301
132.71	0	578	185	231	154	205	159	263	181	241	527	172	126	202	342	302
132.833	0	577	187	231	153	205	158	261	181	240	527	170	126	201	340	302
132.956	0	577	188	232	154	206	158	262	181	242	532	170	128	202	340	302
133.079	0	578	190	233	155	204	158	262	183	242	535	171	128	201	340	301
133.202	0	578	192	235	156	205	159	260	182	242	534	172	128	202	339	301
133.325	0	574	187	232	152	203	157	256	180	238	525	169	128	201	337	300
133.448	0	574	186	231	153	200	157	257	180	238	527	169	127	201	337	301
133.571	0	573	186	230	152	198	157	258	179	238	531	168	126	201	337	300
133.693	0	574	187	232	152	198	158	265	180	239	539	169	127	201	337	301
133.816	0	575	190	235	155	201	160	269	182	239	546	169	126	203	338	301
133.939	0	575	190	234	156	203	161	268	181	239	545	170	127	202	337	299
134.062	0	573	186	231	152	200	159	264	178	235	535	168	125	201	334	298
134.185	0	572	186	232	153	199	159	266	179	236	537	168	125	200	334	298
134.308	0	573	186	231	152	199	157	266	180	236	539	168	125	201	333	298
134.431	0	572	188	233	154	199	158	267	180	237	545	168	126	201	334	298
134.554	0	574	192	235	157	202	159	269	182	238	551	168	126	203	335	298
134.676	0	574	193	235	155	205	161	271	182	237	551	169	126	203	334	298
134.799	0	571	188	233	154	198	159	265	179	234	538	169	125	201	332	296
134.922	0	572	187	232	152	201	157	265	179	234	539	168	125	201	332	295
135.045	0	571	188	232	153	200	158	266	179	234	541	167	125	201	331	295
135.168	0	572	190	234	155	201	159	268	181	235	547	167	125	201	332	293
135.291	0	573	192	236	157	201	159	270	182	237	552	168	126	201	333	294
135.414	0	574	196	238	157	205	161	268	183	238	555	169	127	202	333	294
135.537	0	572	194	236	157	203	160	262	182	236	543	170	126	201	330	292
135.66	0	571	191	234	153	200	158	259	180	235	539	168	125	200	330	292
135.782	0	571	191	233	155	201	158	262	180	235	541	168	125	200	330	292
135.905	0	571	192	234	157	199	158	264	181	236	545	167	125	201	330	293
136.028	0	573	194	235	156	200	160	265	182	237	552	168	126	202	332	294
136.151	0	575	197	237	158	202	161	267	184	239	557	170	127	204	334	294
136.274	0	575	196	239	159	204	162	268	184	239	557	171	127	205	334	296
136.397	0	573	194	234	158	201	161	264	182	237	547	171	125	203	331	293
136.52	0	573	194	235	156	202	161	264	183	238	548	170	125	202	331	293
136.643	0	573	195	236	158	204	161	264	183	238	549	170	126	204	332	294
136.765	0	574	196	237	159	203	162	266	185	241	555	171	127	204	332	294
136.888	0	576	197	238	160	203	162	267	185	241	559	170	127	205	334	296
137.011	0	576	200	240	162	206	164	270	187	242	561	172	128	206	335	296
137.134	0	576	196	236	159	204	162	267	184	240	551	172	127	205	334	294
137.257	0	575	197	237	159	203	162	264	185	240	551	172	127	205	334	295
137.38	0	575	197	237	160	205	162	264	185	241	552	172	127	205	333	295
137.503	0	575	197	238	160	205	162	267	186	243	556	172	128	206	335	296
137.626	0	577	199	239	160	204	163	270	188	244	561	171	129	206	335	298
137.748	0	578	199	240	163	207	166	272	188	244	563	172	128	207	336	297
137.871	0	576	195	236	158	206	164	265	185	241	551	172	128	207	334	295
137.994	0	576	195	236	158	204	163	266	185	242	550	172	127	206	334	296
138.117	0	576	195	236	159	204	163	266	186	242	551	172	127	206	335	297
138.24	0	576	196	237	159	203	163	267	187	243	555	172	127	207	335	297
138.363	0	577	197	238	159	206	164	268	187	243	558	173	128	207	336	298
138.486	0	577	198	239	163	212	166	267	187	244	559	174	128	207	335	297
138.609	0	575	193	235	157	206	163	265	185	241	545	173	126	206	333	295
138.732	0	574	193	234	157	204	162	263	184	241	543	172	127	205	333	296
138.854	0	574	192	235	157	203	162	261	184	241	544	172	126	204	332	296
138.977	0	575	193	235	158	203	161	263	185	242	549	171	126	205	333	297
139.1	0	576	196	237	159	206	163	266	185	243	552	172	127	205	334	297
139.223	0	576	195	238	163	204	163	267	186	242	552	173	127	206	334	297
139.346	0	574	190	234	155	203	161	261	183	239	537	172	127	205	331	296
139.469	0	574	189	233	155	202	160	259	182	240	536	171	125	203	331	296
139.592	0	573	188	232	154	202	159	259	182	239	536	171	126	202	330	296
139.715	0	573	189	233	156	200	160	260	181	241	541	171	125	203	331	296
139.837	0	574	191	234	156	202	159	261	183	241	544	172	126	204	332	297
139.96	0	576	194	236	158	204	160	264	184	241	549	172	126	204	333	298
140.083	0	573	189	234	156	203	160	259	182	239	537	172	125	203	330	297
140.206	0	572	186	232	153	200	159	257	180	237	532	171	124	201	330	296
140.329	0	572	187	231	153	199	158	257	180	238	531	170	125	201	330	297
140.452	0	573	187	232	153	198	158	257	180	239	534	170	125	201	331	297
140.575	0	575	189	233	155	201	158	259	181	239	540	170	125	202	332	298
140.698	0	576	191	234	156	200	158	260	182	240	544	171	126	203	333	299
140.82	0	576	191	237	156	203	160	260	183	240	544	172	126	203	334	299
140.943	0	573	187	232	154	198	159	257	180	238	531	170	125	202	331	298
141.066	0	574	186	231	153	199	158	256	180	238	531	169	125	200	332	298
141.189	0	575	186	232	154	200	157	258	180	239	532	170	125	202	332	301
141.312	0	576	188	234	155	199	158	258	181	239	536	169	125	202	333	300
141.435	0	577	191	234	157	199	159	262	183	241	542	170	126	202	335	301
141.558	0	578	192	236	159	203	160	263	184	241	547	171	127	203	336	303
141.681	0	577	191	236	156	202	160	260	182	240	539	173	125	203	336	301
141.804	0	578	188	233	155	200	158	257	182	239	533	171	126	202	335	302
141.926	0	578	188	234	154	200	159	259	182	240	535	171	126	202	335	301
142.049	0	578	189	234	156	202	159	260	183	240	537	170	126	202	337	304
142.172	0	579	190	234	157	201	160	262	184	242	542	172	127	203	338	304
142.295	0	581	194	236	158	203	160	262	185	243	548	170	128	205	339	305
142.418	0	580	193	236	158	202	161	263	185	242	545	173	127	205	339	305
142.541	0	579	189	232	156	201	160	259	183	240	536	173	126	203	338	305
142.664	0	580	188	233	156	201	160	260	183	241	537	171	127	203	338	305
142.787	0	580	188	234	156	203	161	260	184	242	539	171	125	204	340	307
142.909	0	581	190	235	156	202	162	262	186	243	544	172	127	204	340	307
143.032	0	583	193	236	158	201	163	265	185	244	549	172	128	205	342	308
143.155	0	582	192	238	158	206	164	264	187	244	548	173	127	206	342	307
143.278	0	580	188	234	156	203	163	259	183	240	534	173	126	204	340	306
143.401	0	582	186	233	154	200	161	259	184	240	534	171	126	203	339	307
143.524	0	581	186	233	154	202	162	259	183	241	535	171	126	203	340	308
143.647	0	581	188	233	155	200	161	263	184	242	539	171	127	204	341	309
143.77	0	583	190	235	157	201	163	263	184	243	544	171	127	205	342	309
143.892	0	583	192	236	157	203	164	265	187	244	550	172	129	206	342	310
144.015	0	581	187	235	156	203	163	261	185	240	536	173	127	205	341	307
144.138	0	580	183	232	154	198	161	258	183	239	531	172	126	202	339	307
144.261	0	580	184	231	153	198	160	258	182	240	531	170	126	202	340	308
144.384	0	579	184	233	153	198	161	260	183	240	532	170	127	203	340	308
144.507	0	580	187	233	154	200	162	262	184	241	538	171	126	203	342	309
144.63	0	581	190	235	156	200	162	263	185	241	544	172	128	204	342	309
144.753	0	582	190	237	157	202	163	263	185	242	543	172	126	206	342	309
144.876	0	579	185	232	153	200	161	258	183	238	530	172	126	202	339	307
144.998	0	579	183	231	153	197	160	258	182	238	528	170	125	200	339	307
145.121	0	578	183	231	154	197	160	258	182	238	529	170	125	202	340	308
145.244	0	579	185	232	154	199	160	258	182	239	534	170	125	203	340	309
145.367	0	580	187	234	156	197	160	263	183	240	539	170	127	203	342	308
145.49	0	581	188	235	156	198	160	263	184	242	544	171	127	204	343	309
145.613	0	581	189	237	156	202	162	261	183	240	541	173	126	204	342	308
145.736	0	579	184	233	153	198	159	256	182	238	529	170	126	202	339	307
145.859	0	578	184	232	153	196	159	257	182	238	529	170	126	201	340	308
145.981	0	578	185	232	153	197	158	257	182	239	531	170	125	201	340	308
146.104	0	579	186	234	154	198	158	258	182	239	535	170	126	202	342	309
146.227	0	580	188	234	156	198	159	260	183	241	541	169	127	203	341	309
146.35	0	581	191	236	156	199	159	261	185	241	546	171	127	204	343	311
146.473	0	581	188	236	155	200	161	261	183	239	539	173	127	204	342	308
146.596	0	580	186	233	153	196	158	258	181	238	532	170	126	203	342	308
146.719	0	580	186	233	154	199	158	257	182	239	533	171	126	202	342	310
146.842	0	581	187	234	155	198	159	258	183	240	536	170	126	203	342	310
146.964	0	582	189	235	157	197	160	263	183	240	540	171	127	203	343	310
147.087	0	582	191	236	157	197	161	264	184	242	546	171	128	204	344	312
147.21	0	584	192	238	157	201	161	262	184	241	547	173	127	205	344	312
147.333	0	582	187	233	153	200	160	258	182	238	534	171	126	204	343	310
147.456	0	580	186	233	154	197	158	258	182	239	534	171	126	203	342	311
147.579	0	581	186	233	154	198	159	258	182	239	535	170	126	204	343	312
147.702	0	582	188	234	156	199	159	259	183	240	539	170	127	204	343	312
147.825	0	582	190	236	156	199	160	262	184	241	544	171	128	205	344	312
147.948	0	584	193	238	157	200	161	264	186	242	549	172	128	206	346	313
148.07	0	582	189	236	155	202	161	260	182	239	538	173	127	205	344	312
148.193	0	580	184	232	152	198	159	256	181	237	530	170	126	204	342	311
148.316	0	580	184	232	153	196	159	256	181	237	530	170	126	201	342	311
148.439	0	580	185	232	153	197	159	257	181	238	532	169	127	203	344	312
148.562	0	582	188	234	154	199	158	261	183	239	537	170	127	204	345	312
148.685	0	582	189	235	157	198	159	262	183	240	542	171	128	204	346	313
148.808	0	582	194	237	158	204	159	255	185	243	531	175	128	202	347	310
148.931	0	580	187	234	153	199	157	251	178	238	521	170	127	202	345	310
149.053	0	579	184	231	152	195	158	255	179	237	524	169	127	202	344	311
149.176	0	579	183	231	152	196	159	255	181	237	527	168	127	203	345	312
149.299	0	581	185	232	152	198	162	260	181	239	534	168	126	203	347	311
149.422	0	582	187	234	155	198	162	265	185	240	541	169	127	204	348	309
149.545	0	583	189	236	156	200	164	268	186	241	547	170	128	206	350	309
149.668	0	583	188	236	155	202	165	264	186	240	542	172	126	205	349	307
149.791	0	581	184	232	153	201	163	262	183	239	532	170	126	203	348	305
149.914	0	581	184	232	154	200	164	263	185	240	533	170	126	204	348	305
150.036	0	582	185	234	153	201	164	263	185	241	536	169	126	203	349	305
150.159	0	584	187	234	155	202	165	264	187	242	541	170	126	205	350	306
150.282	0	584	190	236	155	203	165	266	187	242	546	170	127	206	351	306
150.405	0	585	191	237	158	204	167	267	188	243	547	171	127	206	351	306
150.528	0	584	186	234	154	202	165	263	185	240	534	170	126	204	349	305
150.651	0	584	186	232	153	202	165	262	186	240	534	170	126	203	350	305
150.774	0	584	186	234	156	203	164	264	186	240	537	170	126	203	351	306
150.897	0	585	188	235	155	203	164	266	186	241	541	170	126	204	352	307
151.02	0	586	190	235	155	203	164	266	186	242	545	171	127	207	353	308
151.142	0	587	192	237	159	204	165	268	188	243	550	172	128	207	355	309
151.265	0	585	188	236	156	204	164	265	186	240	539	172	126	207	352	307
151.388	0	584	185	232	153	203	163	263	184	239	533	170	126	204	351	306
151.511	0	585	185	232	154	203	163	262	185	240	533	169	125	204	352	307
151.634	0	585	186	233	154	200	163	263	184	239	537	169	125	205	352	308
151.757	0	586	188	234	153	203	163	265	185	241	540	170	126	205	353	308
151.88	0	587	190	236	155	203	162	267	187	241	546	170	127	206	354	308
152.003	0	588	192	237	158	205	164	266	186	240	545	171	127	207	353	308
152.125	0	585	186	233	154	202	162	260	183	238	531	171	126	203	351	307
152.248	0	584	184	231	153	202	161	260	182	238	530	169	124	203	351	307
152.371	0	585	185	231	154	199	160	261	183	238	530	169	125	204	352	307
152.494	0	585	186	233	154	200	160	262	184	238	534	168	125	204	353	309
152.617	0	586	189	234	154	199	162	264	184	239	540	169	126	205	354	310
152.74	0	587	191	236	156	202	161	266	185	239	545	170	127	206	355	310
152.863	0	587	190	235	157	201	162	262	184	239	539	171	126	206	353	309
152.986	0	585	184	232	153	199	160	258	181	235	528	169	125	203	351	308
153.108	0	584	184	232	152	198	160	257	181	236	529	168	125	202	351	308
153.231	0	584	185	231	152	195	158	259	181	236	529	168	125	203	351	308
153.354	0	584	186	233	153	197	158	259	182	237	533	168	125	204	352	309
153.477	0	586	188	234	154	199	159	261	183	237	540	168	125	204	353	309
153.6	0	586	190	235	156	198	160	263	184	238	544	169	126	205	354	310
153.723	0	584	188	234	154	199	160	261	182	236	535	170	125	204	352	308
153.846	0	582	184	231	151	195	158	258	181	235	529	168	125	203	352	309
153.969	0	582	185	231	152	195	159	258	180	236	531	168	125	203	352	309
154.092	0	582	186	231	153	195	158	259	181	236	534	168	125	204	351	309
154.214	0	583	188	233	153	197	159	262	182	237	538	167	125	204	352	309
154.337	0	584	189	234	153	199	159	263	183	237	543	168	125	205	353	310
154.46	0	584	189	235	154	198	160	262	182	236	541	169	126	205	352	309
154.583	0	582	185	232	152	194	158	259	180	234	530	168	124	203	351	307
154.706	0	581	185	231	152	195	158	260	181	234	531	167	124	203	351	308
154.829	0	581	186	231	153	194	158	260	180	234	534	167	125	204	350	309
154.952	0	582	187	233	154	197	158	262	181	236	538	167	124	204	352	309
155.075	0	583	190	235	155	197	158	263	182	236	543	168	126	205	353	309
155.197	0	584	192	236	157	197	160	267	184	237	549	169	126	205	354	310
155.32	0	582	188	234	155	197	159	262	182	235	536	169	125	204	351	308
155.443	0	580	185	232	152	194	157	258	180	234	529	167	124	202	350	309
155.566	0	580	186	231	151	196	157	258	180	234	530	167	123	203	350	307
155.689	0	581	186	232	152	195	157	260	181	234	534	168	125	203	350	308
155.812	0	582	188	233	153	195	158	263	181	235	538	167	125	203	352	308
155.935	0	584	189	235	154	199	158	263	183	236	543	167	125	204	352	309
156.058	0	583	191	236	156	199	160	264	183	236	545	169	126	204	353	309
156.18	0	581	186	233	152	197	157	258	181	233	531	169	125	203	348	307
156.303	0	578	185	230	152	197	158	258	180	234	526	167	124	201	350	306
156.426	0	580	185	231	152	195	157	258	179	234	528	167	124	201	350	306
156.549	0	581	186	232	153	195	157	258	181	235	532	167	125	203	350	307
156.672	0	581	188	234	153	198	158	262	181	236	538	168	126	204	350	307
156.795	0	582	190	235	155	198	159	262	183	238	543	168	126	204	352	308
156.918	0	583	191	237	154	201	160	263	183	237	541	169	126	205	351	308
157.041	1	581	186	233	153	197	158	259	181	234	531	168	125	204	348	308
157.164	0	580	186	232	153	198	158	259	180	234	530	168	125	202	348	309
157.286	0	581	186	231	153	197	158	260	181	235	532	167	125	202	348	309
157.409	0	581	188	233	154	197	158	262	181	237	536	168	126	203	348	310
157.532	0	582	190	235	155	199	158	262	182	238	541	169	127	204	348	310
157.655	0	584	191	235	156	200	160	264	184	237	544	169	127	205	349	311
157.778	0	581	187	233	154	198	158	260	181	235	530	169	126	203	346	310
157.901	0	581	185	232	152	198	157	259	179	236	530	168	126	202	345	310
158.024	0	580	185	232	156	195	157	261	179	235	529	168	126	202	345	311
158.147	0	581	188	233	154	199	157	261	181	235	533	167	126	202	345	311
158.269	0	583	189	234	154	200	158	262	181	237	539	169	127	203	346	310
158.392	0	584	191	236	156	201	159	263	182	239	543	169	127	204	345	312
158.515	0	582	190	235	155	200	159	262	183	237	537	171	127	204	345	311
158.638	0	581	185	230	153	196	158	257	180	235	524	168	126	203	343	309
158.761	0	580	184	231	153	198	156	256	180	235	525	167	126	201	342	311
158.884	0	580	186	231	152	197	156	256	179	235	526	167	125	203	342	311
159.007	0	580	187	232	153	198	156	257	180	236	530	167	127	203	342	312
159.13	0	582	189	233	154	199	156	260	180	237	535	167	126	203	342	312
159.252	0	583	191	236	156	199	158	260	182	238	539	170	127	203	343	311
159.375	0	581	187	232	154	198	157	257	180	235	526	169	126	203	341	311
159.498	0	579	183	230	151	195	155	253	179	234	520	168	125	202	340	310
159.621	0	580	184	231	151	196	155	255	178	234	522	167	125	201	340	310
159.744	0	579	184	231	152	196	155	255	178	234	525	167	126	202	340	311
159.867	0	581	188	232	152	196	156	257	179	237	529	167	126	202	340	313
159.99	0	582	188	234	153	199	157	259	181	237	533	168	127	203	342	312
160.113	0	584	191	235	156	197	159	260	182	239	536	169	127	203	342	313
160.236	0	581	187	232	152	196	157	255	180	235	524	168	126	203	340	311
160.358	0	580	185	231	152	197	157	255	178	235	520	168	126	201	340	311
160.481	0	580	185	232	152	196	156	254	179	236	518	168	125	201	340	310
160.604	0	581	187	232	152	195	157	256	180	236	522	168	127	202	340	310
160.727	0	582	188	232	152	198	157	259	181	237	529	168	127	202	341	312
160.85	0	583	190	236	155	199	157	260	182	239	532	170	128	203	343	311
160.973	0	583	190	235	156	201	159	259	182	238	526	171	128	203	343	310
161.096	0	581	186	232	152	198	158	255	180	236	519	169	127	202	342	310
161.219	0	582	187	232	154	197	158	257	180	237	521	169	127	203	342	310
161.341	0	582	189	233	153	197	157	258	181	238	525	167	128	203	343	311
161.464	0	583	190	234	154	199	159	261	181	239	530	169	128	205	343	311
161.587	0	584	191	235	156	200	159	263	183	239	536	169	129	206	344	312
161.71	0	584	192	237	156	203	161	264	183	240	538	170	129	207	344	312
161.833	0	582	187	233	154	198	159	260	181	237	526	169	128	205	343	310
161.956	0	582	187	232	154	201	160	259	182	238	527	169	129	204	342	311
162.079	0	582	189	233	153	199	159	261	182	238	529	170	128	205	342	311
162.202	0	583	190	234	156	200	161	262	184	239	533	169	128	205	343	311
162.324	0	583	192	235	157	201	161	265	184	241	537	169	129	207	344	312
162.447	0	585	193	236	157	202	162	264	184	241	538	171	129	208	344	312
162.57	0	581	187	232	154	200	160	260	182	237	526	170	128	205	342	310
162.693	0	581	187	231	154	199	160	260	182	238	526	169	127	204	342	311
162.816	0	581	186	232	154	199	159	260	182	238	527	169	129	204	341	311
162.939	0	581	188	233	156	199	160	264	182	239	532	169	129	206	342	311
163.062	0	583	191	234	155	199	160	266	184	240	538	170	129	206	342	311
163.185	0	583	192	236	156	203	161	265	185	240	542	171	130	207	343	311
163.308	0	580	187	233	155	200	160	261	182	237	526	170	128	206	340	309
163.43	0	579	185	231	154	199	158	260	181	236	525	168	128	205	340	310
163.553	0	578	185	232	153	200	158	261	181	236	526	168	128	204	340	308
163.676	0	579	187	232	155	200	159	261	181	237	529	168	128	205	339	309
163.799	0	580	189	233	155	200	159	264	183	239	536	169	129	206	340	310
163.922	0	581	192	235	156	199	160	266	184	240	540	170	129	207	341	309
164.045	0	581	191	235	158	204	160	265	184	239	539	173	128	206	339	309
164.168	0	578	185	231	152	199	158	260	181	236	525	170	127	204	336	308
164.291	0	577	185	230	153	198	158	258	182	238	519	170	128	203	337	307
164.413	0	577	186	231	154	200	157	258	182	238	521	169	127	202	337	306
164.536	0	577	188	233	155	200	157	261	182	238	528	169	127	204	337	306
164.659	0	578	190	234	156	198	158	261	183	240	535	171	129	205	338	307
164.782	0	579	191	236	158	200	158	264	185	240	542	171	129	206	337	309
164.905	0	578	190	236	156	203	160	261	184	239	536	172	128	206	336	307
165.028	0	575	185	232	153	198	158	259	181	237	525	170	128	204	334	306
165.151	0	575	186	232	154	199	157	253	182	238	523	170	128	203	332	306
165.274	0	575	186	233	152	198	156	254	181	238	523	169	127	203	332	305
165.396	0	575	188	233	154	199	158	257	182	240	531	169	128	204	332	306
165.519	0	577	190	234	154	200	158	262	184	240	537	169	129	205	333	306
165.642	0	577	192	236	155	201	160	265	184	241	542	171	128	207	333	306
165.765	0	577	192	238	156	203	160	262	184	240	538	172	128	206	331	305
165.888	0	574	186	233	154	198	159	259	182	238	526	171	128	204	329	304
166.011	0	573	187	232	154	198	159	258	182	238	527	170	127	203	329	304
166.134	0	574	188	233	153	200	159	260	182	238	529	169	127	202	329	304
166.257	0	574	189	234	157	197	159	263	183	239	537	170	126	203	329	303
166.38	0	574	191	235	156	201	160	264	184	240	542	170	128	205	329	303
166.502	0	576	193	237	158	202	161	266	185	241	548	170	127	206	330	304
166.625	0	575	191	237	155	203	161	262	183	239	541	171	127	205	328	302
166.748	0	572	188	233	154	198	160	260	182	237	534	170	127	204	327	301
166.871	0	571	189	234	154	200	161	262	183	238	536	170	126	204	327	302
166.994	0	571	189	234	155	200	159	263	184	238	538	169	127	204	326	301
167.117	0	571	191	235	155	200	160	263	185	239	542	170	127	204	328	301
167.24	0	572	194	237	158	199	161	267	185	239	547	170	128	205	329	301
167.363	0	572	194	238	159	204	162	266	185	240	548	171	128	206	329	300
167.485	0	570	189	234	153	198	160	261	182	236	536	170	126	204	327	299
167.608	0	570	190	234	155	199	160	262	183	236	537	169	126	204	327	300
167.731	0	569	190	234	155	199	160	262	183	238	540	169	126	204	328	299
167.854	0	570	191	235	156	198	161	266	184	238	556	167	126	205	329	300
167.977	0	571	194	237	158	199	162	267	186	239	558	169	127	206	330	300
168.1	0	572	197	240	159	203	163	267	187	240	558	171	128	207	331	300
168.223	0	570	191	235	156	202	161	261	184	237	542	171	127	207	328	298
168.346	0	570	187	233	156	199	160	261	183	237	538	170	126	205	328	297
168.468	0	568	189	234	156	198	161	263	183	238	540	170	127	205	329	298
168.591	0	568	190	234	156	200	161	263	184	238	544	170	127	204	329	299
168.714	0	569	191	236	156	199	161	266	185	240	549	170	127	206	330	299
168.837	0	571	194	237	159	200	163	268	186	241	554	172	128	206	331	300
168.96	0	569	191	235	156	201	163	264	183	237	543	172	126	206	329	297
169.083	0	568	187	233	154	200	160	260	183	237	537	170	126	206	329	297
169.206	0	568	187	233	155	197	161	263	183	238	538	170	126	206	330	298
169.329	0	569	188	233	155	199	160	263	183	238	541	170	127	204	329	299
169.452	0	570	190	234	156	199	162	267	184	239	546	170	127	207	331	299
169.574	0	572	192	236	159	202	161	268	184	240	551	171	127	207	332	300
169.697	0	572	191	236	157	202	162	267	184	239	547	172	127	206	331	299
169.82	0	569	187	232	155	201	159	264	183	237	536	171	127	205	330	298
169.943	0	570	188	232	155	199	160	263	182	238	537	170	126	204	331	299
170.066	0	572	188	232	155	199	159	263	183	239	537	171	127	205	332	298
170.189	0	572	188	232	155	201	160	265	184	239	543	171	127	206	334	300
170.312	0	573	192	234	158	202	160	267	185	240	547	170	128	207	334	301
170.435	0	574	194	236	158	201	161	268	185	241	551	172	129	208	335	302
170.557	0	573	189	233	155	202	159	263	183	239	538	171	127	206	333	301
170.68	0	573	188	232	155	199	159	264	183	239	537	171	127	206	333	302
170.803	0	574	190	232	156	199	158	263	183	239	538	170	127	206	335	301
170.926	0	574	191	233	155	201	160	264	183	240	543	171	128	207	335	303
171.049	0	576	191	234	157	201	160	266	184	240	547	171	128	207	335	304
171.172	0	577	195	235	160	201	160	270	186	241	551	171	129	208	337	303
171.295	0	575	191	234	155	201	160	264	184	237	540	172	127	207	336	302
171.418	0	575	189	233	155	199	159	263	183	238	539	171	126	206	336	303
171.54	0	575	190	233	155	199	159	263	183	238	542	170	127	207	337	303
171.663	0	577	190	233	156	198	159	263	184	238	544	170	127	206	338	304
171.786	0	577	192	233	157	200	159	266	184	239	549	170	128	208	338	305
171.909	0	578	194	236	159	203	161	267	184	239	553	172	129	208	339	305
172.032	0	576	190	232	156	199	159	261	183	237	540	171	127	208	336	302
172.155	0	576	188	232	154	198	159	261	181	236	538	169	127	206	337	303
172.278	0	575	190	231	155	197	157	260	182	236	538	170	127	206	338	302
172.401	0	576	190	232	156	198	158	262	183	237	544	169	127	207	338	302
172.524	0	577	192	233	157	197	158	263	183	237	548	170	129	209	339	304
172.646	0	578	193	235	157	200	160	264	184	238	550	171	128	209	341	304
172.769	0	576	189	230	154	197	158	259	182	235	537	170	127	208	337	303
172.892	0	575	188	229	153	196	156	256	180	235	529	170	127	205	337	301
173.015	0	575	187	230	153	197	155	254	179	235	530	169	128	205	337	302
173.138	0	576	189	230	153	197	155	255	179	235	535	169	127	206	336	303
173.261	0	577	191	232	156	196	155	256	181	237	536	169	128	206	338	302
173.384	0	578	194	234	157	199	156	256	182	238	539	171	129	206	338	302
173.507	0	577	190	231	153	195	155	251	178	234	525	169	128	206	336	302
173.629	0	576	187	229	153	195	153	250	177	234	522	167	127	205	335	302
173.752	0	574	185	228	152	195	153	250	177	234	524	167	127	205	335	302
173.875	0	574	187	228	153	196	153	250	178	234	528	168	127	204	335	303
173.998	0	575	189	230	155	194	154	255	178	236	532	168	128	206	336	303
174.121	0	577	191	231	154	196	155	255	180	237	536	169	128	206	338	304
174.244	0	577	189	230	153	196	155	251	179	237	524	171	127	206	336	302
174.367	0	575	185	227	151	196	152	248	177	235	517	169	127	202	335	302
174.49	0	576	186	227	152	194	153	248	177	234	522	169	127	203	335	304
174.612	0	576	186	228	152	196	153	251	178	236	525	168	127	204	336	304
174.735	0	579	188	229	154	197	154	255	179	236	532	168	127	205	337	306
174.858	0	578	191	232	155	196	156	257	180	238	537	169	128	206	338	307
174.981	0	580	189	230	157	197	156	256	180	237	534	170	128	205	338	306
175.104	0	578	185	227	151	195	155	253	178	235	524	169	127	204	336	306
175.227	0	577	185	227	152	195	155	253	178	236	525	169	127	205	337	307
175.35	0	579	185	227	153	194	155	252	178	236	528	168	126	204	337	306
175.473	0	580	187	230	154	196	156	254	180	238	531	168	127	205	337	309
175.596	0	580	189	231	155	198	156	257	181	239	537	170	128	206	339	309
175.718	0	582	191	231	157	200	158	259	182	240	539	172	128	206	340	308
175.841	0	579	187	228	153	198	156	254	180	237	519	171	128	204	338	305
175.964	0	580	185	227	153	196	156	251	178	236	519	169	127	203	338	306
176.087	0	579	185	227	153	195	155	251	178	237	522	169	128	204	339	307
176.21	0	579	186	228	153	193	156	253	179	237	526	169	128	204	338	308
176.333	0	580	187	229	154	196	156	255	180	239	532	170	128	205	339	309
176.456	0	582	190	231	154	197	157	258	180	240	535	171	129	206	340	309
176.579	0	583	191	232	156	200	159	258	182	240	532	173	128	205	341	308
176.701	0	578	186	228	153	196	157	253	180	237	522	170	128	205	339	307
176.824	0	580	185	228	153	196	156	253	178	237	523	168	127	204	339	308
176.947	0	580	186	228	152	194	156	252	179	238	525	169	128	205	339	308
177.07	0	580	187	229	153	195	157	253	180	239	530	169	128	205	339	309
177.193	0	580	189	231	155	197	157	256	180	240	535	170	129	206	341	309
177.316	0	581	191	232	155	199	158	257	183	241	539	172	129	207	341	310
177.439	0	581	188	231	153	196	158	255	180	237	529	171	127	206	340	308
177.562	0	579	185	227	152	194	157	253	180	238	527	169	128	206	340	308
177.684	0	578	186	229	153	193	156	253	179	237	529	170	128	206	340	308
177.807	0	578	187	229	153	195	156	254	181	239	525	171	128	205	342	307
177.93	0	579	190	230	154	196	157	255	183	239	532	170	129	206	343	308
178.053	0	580	192	231	157	195	158	258	183	241	539	170	130	208	344	308
178.176	0	580	192	233	157	198	160	256	182	240	538	172	130	208	343	307
178.299	0	579	187	229	154	194	157	254	180	237	526	170	129	206	341	306
178.422	0	579	186	227	153	196	157	254	180	237	527	169	128	206	341	307
178.545	0	578	187	229	154	194	156	253	180	237	529	169	128	206	340	307
178.668	0	578	189	231	153	193	158	257	181	238	536	169	128	208	341	307
178.79	0	579	191	233	154	195	158	259	182	239	541	171	129	208	342	307
178.913	0	579	193	234	156	196	159	261	183	240	547	171	130	209	343	308
179.036	0	579	191	232	154	196	159	258	181	238	536	172	130	208	341	305
179.159	0	577	187	229	153	196	157	254	181	237	529	169	128	207	341	305
179.282	0	579	187	229	153	196	158	257	181	237	532	169	128	207	340	305
179.405	0	578	188	230	155	195	158	259	181	238	532	171	128	207	340	304
179.528	0	579	190	232	156	196	158	258	183	239	529	173	129	206	342	304
179.651	0	581	193	233	156	197	159	262	183	240	539	171	130	208	342	305
179.773	0	582	194	235	158	199	160	262	184	240	543	172	130	209	343	306
179.896	0	580	189	232	154	197	159	256	182	238	532	171	129	207	341	304
180.019	0	579	188	230	155	197	159	257	181	238	528	170	129	207	341	305
180.142	0	579	190	231	156	197	159	257	182	239	526	171	129	206	341	304
180.265	0	580	190	231	155	196	158	260	182	239	534	171	129	207	342	305
180.388	0	580	192	233	156	198	159	259	183	239	540	171	130	209	343	306
180.511	0	582	195	236	157	200	160	264	184	240	544	173	130	208	344	307
180.634	0	581	191	232	157	198	160	258	182	240	534	172	129	208	341	305
180.756	0	580	189	230	155	195	158	258	181	238	532	170	129	207	341	306
180.879	0	580	190	230	155	196	158	258	181	238	533	171	129	207	341	307
181.002	0	581	190	232	158	195	159	261	182	239	537	171	129	208	341	306
181.125	0	582	192	232	157	197	158	262	183	240	544	171	130	209	343	308
181.248	0	583	194	235	157	200	160	265	184	241	548	173	131	211	342	308
181.371	0	583	196	236	158	202	161	262	183	240	545	173	130	210	343	308
181.494	0	583	189	231	155	196	158	258	182	237	532	172	129	208	339	306
181.617	0	580	188	230	155	196	159	258	182	238	532	171	129	208	340	307
181.74	0	581	189	231	155	195	158	259	181	238	533	170	129	207	341	306
181.862	0	581	191	231	156	197	158	260	181	239	536	171	128	208	340	307
181.985	0	583	193	233	158	198	159	263	182	240	540	170	130	209	341	307
182.108	0	584	193	236	157	200	160	263	184	240	546	172	130	210	342	307
182.231	0	582	190	232	157	199	159	260	182	237	533	172	129	208	340	306
182.354	0	582	187	229	155	197	157	257	180	236	528	170	129	207	339	304
182.477	0	581	188	230	154	197	158	255	179	235	527	169	128	207	338	305
182.6	0	581	187	230	154	196	156	256	179	237	530	170	128	207	338	304
182.723	0	581	190	232	155	195	157	258	180	238	534	170	129	207	339	305
182.845	0	582	191	233	156	195	157	260	181	237	538	170	129	208	340	305
182.968	0	582	192	233	157	200	158	259	181	236	536	170	129	207	340	304
183.091	0	580	187	230	154	195	155	255	178	234	527	169	128	206	338	303
183.214	11	580	187	230	154	194	155	254	178	234	528	169	127	205	338	303
183.337	0	580	188	229	153	194	155	255	178	233	528	169	128	205	338	303
183.46	0	580	190	232	156	192	156	258	179	235	534	168	128	206	338	303
183.583	0	581	191	233	155	194	155	258	180	236	538	168	129	207	339	304
183.706	0	582	192	233	157	197	158	259	180	236	541	169	130	207	340	305
183.828	0	581	188	230	154	195	155	254	177	233	529	168	128	206	338	304
183.951	0	579	187	229	152	195	155	255	177	233	528	168	129	206	339	304
184.074	0	580	188	230	155	194	155	255	177	233	529	168	128	204	338	304
184.197	0	582	193	232	154	199	152	246	181	236	519	171	129	203	339	302
184.32	0	582	195	234	156	200	150	241	179	239	513	172	128	203	339	301
184.443	0	582	200	237	160	204	148	234	177	241	503	175	130	203	339	300
184.566	0	575	210	239	173	242	135	201	174	246	408	185	128	198	336	296
184.689	0	562	212	248	182	250	118	174	153	243	320	174	126	193	331	299
184.812	0	565	200	243	167	212	115	177	136	241	356	165	126	196	335	301
184.934	0	575	195	235	155	192	129	197	142	234	416	159	128	198	340	307
185.057	0	578	194	233	161	195	138	209	153	236	448	162	128	200	342	310
185.18	0	580	194	234	162	196	144	218	160	238	466	163	129	202	342	311
185.303	0	582	195	235	161	194	148	231	166	239	481	163	129	203	344	311
185.426	0	582	192	233	156	192	150	235	170	237	480	164	127	202	342	309
185.549	0	580	189	230	153	190	150	233	172	237	480	164	127	200	340	307
185.672	0	581	187	228	155	189	149	234	172	236	485	164	127	201	340	308
185.795	0	579	186	228	155	191	150	237	172	236	490	163	127	203	340	308
185.917	0	579	187	229	155	190	151	243	174	237	501	164	127	203	340	309
186.04	0	579	188	231	159	188	152	250	176	239	509	165	128	205	341	309
186.163	0	580	188	231	154	193	155	245	176	237	505	167	128	203	341	309
186.286	0	578	182	226	154	191	153	242	174	236	499	165	127	203	339	308
186.409	0	579	181	227	154	191	153	245	175	235	500	165	127	202	339	308
186.532	0	577	182	227	152	191	153	245	175	236	504	164	126	203	339	308
186.655	0	576	184	228	153	193	153	248	177	237	507	165	128	203	340	308
186.778	0	578	185	230	154	192	154	249	177	237	513	165	128	204	340	309
186.9	0	577	187	231	155	194	156	251	178	239	517	166	128	204	341	310
187.023	0	577	182	228	152	193	155	245	176	236	504	166	128	203	338	308
187.146	0	575	178	225	150	188	153	243	175	234	500	164	127	201	337	308
187.269	0	574	179	225	150	188	154	244	175	235	502	164	126	202	337	308
187.392	0	574	179	227	149	191	153	246	176	236	505	164	127	202	337	310
187.515	0	574	182	228	152	189	155	249	177	237	510	164	126	203	338	310
187.638	0	576	183	229	152	189	155	250	178	237	517	165	127	204	340	310
187.761	0	578	185	230	154	192	156	252	179	238	517	167	128	203	339	310
187.884	0	574	178	227	150	190	154	247	176	234	506	165	127	202	338	309
188.006	0	575	177	225	149	189	153	244	176	235	505	165	126	201	336	309
188.129	0	574	178	225	148	188	154	244	176	235	505	164	126	201	336	310
188.252	0	573	179	226	150	189	153	246	176	236	509	164	126	202	338	309
188.375	0	574	181	228	150	188	154	249	177	237	513	166	128	202	338	310
188.498	0	575	184	231	152	189	154	250	179	239	519	166	128	203	339	311
188.621	0	576	184	231	152	194	155	247	179	237	516	168	128	203	338	310
188.744	0	574	180	228	148	190	153	244	176	235	506	165	127	202	336	308
188.867	0	572	179	227	148	188	153	244	176	235	507	166	126	201	336	309
188.989	0	573	180	227	148	189	153	245	176	236	507	165	128	202	336	309
189.112	0	573	181	228	148	189	154	244	177	237	511	165	126	202	336	310
189.235	0	575	184	229	151	189	155	248	178	238	516	166	127	204	337	310
189.358	0	576	185	231	153	191	156	250	179	239	520	167	128	203	339	310
189.481	0	575	182	229	148	190	155	246	178	237	511	167	127	203	336	309
189.604	0	575	180	226	149	188	154	245	176	236	508	166	127	202	337	309
189.727	0	574	180	228	148	188	154	246	176	236	510	165	128	202	336	309
189.85	0	574	181	228	150	189	155	248	177	238	515	167	127	204	336	310
189.972	0	574	184	231	152	188	155	252	178	238	520	168	128	203	337	310
190.095	0	575	186	232	151	190	156	251	179	239	525	167	128	205	338	311
190.218	0	576	188	233	154	192	158	253	180	239	525	169	129	205	339	309
190.341	0	575	183	230	150	190	156	249	177	236	513	168	128	202	335	307
190.464	0	575	182	228	150	190	155	248	177	235	512	167	127	203	335	307
190.587	0	574	183	229	149	190	154	248	176	236	513	166	127	203	335	308
190.71	0	573	183	230	152	192	155	248	176	236	517	167	128	203	335	307
190.833	0	573	186	232	152	190	155	252	178	237	522	167	128	203	336	307
190.956	0	574	187	233	155	190	157	256	180	239	527	168	129	204	337	308
191.078	0	576	189	235	156	193	157	255	180	239	528	169	129	205	337	308
191.201	0	573	186	231	151	192	156	248	177	236	515	169	128	203	334	306
191.324	0	573	184	229	150	189	154	248	177	235	515	167	128	201	334	305
191.447	0	572	184	231	151	192	154	248	177	236	516	167	127	201	335	306
191.57	0	573	185	231	153	192	154	249	177	237	520	167	129	202	335	306
191.693	0	572	188	232	154	191	155	252	179	238	525	168	129	203	335	307
191.816	0	573	190	234	155	193	155	256	180	239	530	169	129	205	337	308
191.939	0	575	191	236	156	197	157	256	182	240	532	169	130	204	337	306
192.061	0	575	188	233	154	192	156	251	178	237	520	169	129	204	336	305
192.184	0	572	187	231	153	192	155	249	179	237	519	168	129	204	335	306
192.307	0	572	187	232	154	194	155	251	179	237	522	168	128	203	335	306
192.43	0	573	189	233	154	194	156	252	180	239	526	168	129	204	336	306
192.553	0	573	191	235	156	195	156	255	180	239	530	170	129	206	337	307
192.676	0	574	193	237	157	197	158	258	182	242	536	170	130	206	337	307
192.799	0	574	192	235	156	198	158	255	181	239	528	171	130	206	337	306
192.922	0	573	189	233	156	194	158	254	180	239	524	169	128	205	336	306
193.044	0	573	190	234	156	195	158	254	180	239	524	169	129	205	335	307
193.167	0	575	191	233	157	197	158	258	181	240	531	170	129	205	337	308
193.29	0	576	194	236	160	195	158	260	183	241	536	170	130	206	337	308
193.413	0	577	196	237	158	200	158	260	184	243	540	170	131	207	339	309
193.536	0	578	195	237	158	200	160	258	183	241	535	172	131	208	338	308
193.659	0	576	190	233	155	197	158	255	181	239	526	169	129	206	336	308
193.782	0	576	190	233	156	196	158	255	181	239	526	170	129	205	335	307
193.905	0	576	191	234	155	197	158	256	181	240	529	170	130	205	336	308
194.028	0	577	192	236	157	198	159	258	183	242	534	170	129	207	336	309
194.15	0	578	194	236	158	198	160	258	183	242	539	171	131	207	338	309
194.273	0	578	196	239	161	201	161	262	184	243	542	172	131	207	337	309
194.396	0	578	191	235	156	199	160	256	181	240	528	172	129	206	335	308
194.519	0	576	189	231	154	195	158	253	180	239	524	170	129	205	335	307
194.642	0	576	189	233	155	198	158	254	181	240	525	170	129	204	335	307
194.765	0	577	190	234	157	198	159	256	181	241	528	170	129	205	335	307
194.888	0	576	192	235	156	198	158	257	183	241	533	170	129	207	336	308
195.011	0	578	193	236	158	197	159	258	183	242	538	171	130	208	337	309
195.133	0	579	194	238	158	201	161	257	183	242	535	172	130	206	336	307
195.256	0	576	190	234	155	197	158	254	181	239	523	170	129	205	334	307
195.379	0	575	188	232	155	196	158	252	180	239	523	169	129	204	334	307
195.502	0	576	189	233	155	195	158	254	180	239	524	170	128	203	333	307
195.625	0	573	190	234	155	197	157	255	180	239	528	170	128	205	335	307
195.748	0	575	192	236	155	195	158	257	182	241	531	170	129	205	335	308
195.871	0	577	194	237	158	196	159	258	182	242	538	171	129	207	335	309
195.994	0	578	194	237	157	199	160	256	181	240	533	171	129	206	335	308
196.116	0	575	190	234	153	195	158	253	179	238	522	169	127	203	332	306
196.239	0	575	189	234	154	194	158	254	179	238	523	170	128	204	332	306
196.362	0	575	189	234	154	196	157	252	178	239	524	169	128	204	334	306
196.485	0	575	190	234	154	194	157	255	180	238	529	169	129	205	333	306
196.608	0	575	193	237	157	198	158	258	181	239	535	169	129	205	334	307
196.731	0	576	195	238	159	196	160	259	182	240	540	170	129	206	335	306
196.854	0	577	194	236	157	198	159	256	179	238	530	171	129	204	333	305
196.977	0	575	190	234	155	194	157	253	178	236	525	168	128	203	333	305
197.1	0	575	191	235	154	194	157	254	178	236	527	168	127	204	333	304
197.222	0	575	190	235	154	196	156	255	178	236	532	168	128	204	333	303
197.345	0	575	193	237	158	196	158	257	179	238	536	168	128	205	334	305
197.468	0	575	195	238	158	196	158	258	181	239	541	169	129	206	335	305
197.591	0	576	195	239	158	199	159	258	181	239	541	170	129	205	334	304
197.714	0	573	191	235	155	194	157	255	178	235	528	168	128	204	332	303
197.837	0	575	190	234	156	193	156	254	178	235	527	167	127	203	332	303
197.96	0	574	191	235	154	194	156	253	177	235	528	167	128	204	333	303
198.083	0	573	191	235	155	195	157	256	178	235	532	167	128	204	333	304
198.205	0	575	193	236	159	193	157	261	179	236	537	168	129	206	336	304
198.328	0	577	195	239	158	194	158	260	180	238	543	169	129	207	336	305
198.451	0	577	194	238	158	197	158	258	179	236	536	169	128	206	335	303
198.574	0	574	189	234	154	194	156	255	176	233	527	167	127	203	333	302
198.697	0	576	189	234	154	193	155	254	178	233	527	167	128	203	333	302
198.82	0	575	189	233	156	194	156	255	176	234	528	166	128	202	334	303
198.943	0	575	191	235	157	195	156	257	178	235	533	167	128	204	335	304
199.066	0	576	192	236	157	194	157	259	179	236	538	167	128	205	336	303
199.188	0	577	196	238	158	198	158	260	181	237	543	169	130	206	337	305
199.311	0	578	192	236	156	196	158	256	178	235	532	169	129	205	335	303
199.434	0	576	189	234	156	193	156	256	177	234	527	167	128	204	335	303
199.557	0	576	189	234	154	192	156	255	177	234	528	167	128	204	335	302
199.68	0	577	190	234	154	193	156	257	178	235	528	167	128	202	335	304
199.803	0	577	192	236	156	194	157	257	178	237	534	167	128	205	338	304
199.926	0	578	195	237	158	194	157	259	180	238	540	168	130	206	338	306
200.049	0	578	195	239	159	199	158	257	180	238	539	170	129	206	338	304
200.172	0	577	190	236	155	196	157	255	179	237	528	169	129	205	337	305
200.294	0	578	190	234	157	195	159	256	180	238	530	168	130	204	337	305
200.417	0	578	190	235	156	196	159	257	180	238	532	168	130	206	339	307
200.54	0	579	192	237	157	196	161	263	182	240	538	168	131	206	340	307
200.663	0	580	195	238	162	197	162	267	184	242	544	169	131	208	342	307
200.786	0	582	196	240	161	202	165	267	186	243	548	171	132	208	342	306
200.909	0	581	191	236	162	194	164	272	184	240	552	167	129	210	341	305
201.032	0	583	192	235	167	198	164	279	185	240	560	167	129	210	342	306
201.155	0	584	193	236	159	201	164	272	186	240	551	169	130	209	342	305
201.277	0	584	194	237	164	195	164	277	188	241	568	167	131	212	343	307
201.4	0	586	197	237	173	207	168	285	192	244	606	159	131	213	345	309
201.523	0	589	199	240	164	208	167	274	189	243	582	171	132	217	344	308
201.646	0	587	193	236	159	204	164	268	185	240	559	173	130	215	343	308
201.769	0	587	191	236	158	205	164	268	185	241	554	172	129	213	343	309
201.892	0	586	192	236	158	202	162	267	184	240	555	171	130	213	344	308
202.015	0	586	193	236	159	203	163	270	185	241	558	171	130	214	344	309
202.138	0	587	194	238	158	204	163	270	186	242	562	171	131	214	346	310
202.26	0	587	194	239	159	206	165	269	187	242	562	172	130	214	345	310
202.383	0	586	189	235	156	201	163	264	183	239	547	172	130	211	343	308
202.506	0	585	187	234	153	201	161	263	183	238	544	169	128	209	341	308
202.629	0	584	188	233	154	202	160	264	183	239	545	170	129	209	341	308
202.752	0	583	188	233	155	201	161	264	183	239	548	170	129	209	342	309
202.875	0	585	190	235	155	201	160	269	184	240	552	170	129	210	343	310
202.998	0	586	191	238	156	203	161	270	185	241	558	171	130	210	343	310
203.121	0	585	187	235	155	200	161	262	183	238	543	171	129	209	341	307
203.244	0	583	184	231	150	197	159	258	181	236	536	168	128	208	340	308
203.366	0	582	184	231	151	198	157	261	180	236	536	167	127	206	339	307
203.489	0	583	184	231	151	198	158	262	181	237	538	167	127	206	340	308
203.612	0	583	186	234	153	198	159	262	181	238	542	168	128	207	340	310
203.735	0	584	188	234	153	199	159	265	183	239	549	168	128	208	342	309
203.858	0	584	190	236	155	202	161	266	183	240	549	170	129	207	341	310
203.981	0	582	183	232	151	196	158	260	180	236	534	168	128	205	338	310
204.104	0	582	181	231	149	196	157	259	180	236	530	167	128	203	337	311
204.227	0	581	182	231	152	197	157	260	180	237	532	166	128	202	336	311
204.349	0	581	184	232	151	198	156	261	181	236	536	166	128	202	336	312
204.472	0	582	185	233	153	196	158	263	182	239	538	167	127	203	336	312
204.595	0	583	189	236	153	199	157	262	183	240	540	169	129	203	338	312
204.718	0	585	190	237	153	200	160	262	183	239	542	171	130	205	337	313
204.841	0	581	184	232	151	198	158	257	181	236	528	168	128	203	334	311
204.964	0	581	182	230	150	198	157	257	180	237	527	167	128	201	334	311
205.087	0	580	183	231	150	196	157	258	181	236	529	167	128	201	334	313
205.21	0	580	184	232	152	196	157	260	181	237	535	166	129	202	334	313
205.332	0	582	187	234	154	197	158	264	182	238	540	168	129	203	336	314
205.455	0	583	188	235	155	198	158	266	184	240	545	168	129	203	336	315
205.578	0	581	187	234	153	199	158	260	182	237	535	169	129	204	334	313
205.701	0	580	183	231	150	195	157	260	180	235	530	167	128	202	333	312
205.824	0	581	184	231	151	197	157	260	181	236	532	167	128	201	334	312
205.947	0	580	184	233	151	196	157	261	181	237	534	167	129	202	334	313
206.07	0	581	187	233	153	195	158	264	182	238	540	167	129	203	335	313
206.193	0	582	189	235	153	198	159	266	183	239	547	167	129	205	335	314
206.316	0	583	191	237	158	197	161	271	185	240	551	169	130	205	336	314
206.438	0	582	187	234	154	198	159	262	182	237	537	168	129	204	334	311
206.561	0	579	183	231	152	195	158	261	179	235	531	167	127	202	332	311
206.684	0	578	184	232	151	195	157	262	181	236	533	167	128	202	333	311
206.807	0	578	185	233	151	196	158	263	181	236	536	167	128	202	333	311
206.93	0	579	187	234	154	195	159	264	183	238	542	168	129	203	334	311
207.053	0	581	189	235	155	198	160	267	184	239	549	169	130	205	335	312
207.176	0	582	192	238	156	198	161	269	185	239	553	168	130	206	336	312
207.299	0	579	187	235	153	197	160	263	182	235	537	169	128	204	334	310
207.421	0	578	184	233	151	197	159	260	181	236	534	167	128	203	332	310
207.544	0	578	185	233	153	198	159	263	181	236	536	167	128	203	333	310
207.667	0	579	186	233	154	196	160	264	182	237	540	166	129	204	333	311
207.79	0	579	189	236	154	196	160	267	183	238	544	168	129	204	335	311
207.913	0	581	191	237	155	196	161	270	184	240	550	168	130	205	336	313
208.036	0	581	193	240	159	199	162	271	185	239	554	170	130	206	336	311
208.159	0	579	188	235	154	197	161	263	182	237	539	169	129	205	334	309
208.282	0	578	188	233	154	198	159	263	183	236	535	169	128	203	334	310
208.404	0	579	189	234	153	200	158	259	183	237	530	171	129	202	334	308
208.527	0	578	190	236	154	199	158	258	182	239	526	170	128	203	335	309
208.65	0	578	192	237	155	198	157	262	181	240	537	170	130	204	335	311
208.773	0	579	193	239	157	199	159	266	183	240	546	170	131	206	337	312
208.896	0	579	190	237	156	201	160	262	181	238	538	170	130	206	335	310
209.019	0	578	187	234	153	198	158	261	181	237	531	168	129	205	334	312
209.142	0	578	188	235	153	199	158	262	181	237	534	169	129	204	336	311
209.265	0	576	188	234	155	196	158	264	182	238	536	169	129	204	335	311
209.388	0	578	191	236	156	199	158	265	183	238	541	169	130	205	335	312
209.51	0	579	193	237	155	201	160	267	184	240	547	170	130	205	337	313
209.633	0	580	193	239	156	203	161	267	185	240	547	171	130	207	338	313
209.756	0	577	188	235	153	197	160	261	182	236	532	170	129	206	335	311
209.879	0	576	187	234	153	196	158	262	180	236	532	169	129	204	335	311
210.002	0	577	186	234	153	198	157	262	180	236	532	168	128	204	335	311
210.125	0	576	187	234	153	196	157	263	181	237	534	169	129	206	336	311
210.248	0	577	190	236	154	198	157	263	182	237	539	169	129	205	336	311
210.371	0	578	191	238	156	198	158	266	183	237	545	168	130	206	337	311
210.493	0	578	190	235	156	197	159	265	181	236	537	170	129	206	336	309
210.616	0	575	186	233	152	194	156	260	179	233	528	168	128	204	333	309
210.739	0	575	185	232	152	195	156	259	179	233	527	168	128	203	334	310
210.862	0	574	185	231	150	194	155	258	178	233	529	167	128	202	334	309
210.985	0	574	187	233	151	195	156	262	179	234	534	167	128	203	334	310
211.108	0	577	189	236	154	194	156	263	180	235	538	167	128	204	335	310
211.231	0	577	191	237	155	197	157	264	180	235	543	168	129	205	336	311
211.354	0	575	187	235	152	194	156	259	178	231	530	168	128	203	333	308
211.476	0	573	185	232	152	192	154	259	177	230	526	165	128	202	333	309
211.599	0	574	185	232	151	193	154	258	176	230	527	166	127	203	332	307
211.722	0	574	186	232	153	190	154	260	177	231	529	166	126	202	333	308
211.845	0	575	188	234	153	192	154	262	178	231	534	165	127	202	333	308
211.968	0	576	190	236	153	193	154	264	179	231	539	166	128	203	334	309
212.091	0	577	190	236	156	193	157	266	179	231	540	166	128	203	335	308
212.214	0	575	187	232	151	193	155	258	177	228	528	165	127	201	332	307
212.337	0	576	187	232	151	192	154	258	178	228	529	166	126	202	333	307
212.46	0	574	187	233	153	192	153	260	177	228	530	164	126	202	333	305
212.582	0	576	189	234	153	191	154	261	176	229	537	164	127	202	334	307
212.705	0	577	190	235	154	192	155	263	178	229	542	165	128	202	335	308
212.828	0	577	192	236	155	195	156	263	178	230	542	166	127	203	334	308
212.951	0	575	187	233	152	193	154	259	176	228	531	165	126	201	333	305
213.074	0	575	188	233	152	191	155	259	176	227	532	163	126	201	333	306
213.197	0	576	187	232	152	192	154	259	175	227	533	163	126	201	334	306
213.32	0	577	189	234	154	191	155	261	177	228	537	163	127	201	334	307
213.443	0	578	191	235	155	190	156	265	178	229	544	164	128	203	335	308
213.565	0	576	191	236	162	191	158	271	179	230	553	162	127	205	337	311
213.688	0	579	190	231	157	196	155	261	176	227	538	163	127	203	333	306
213.811	0	578	190	233	154	193	154	254	176	227	530	162	126	201	332	306
213.934	0	576	189	231	157	184	154	262	176	229	542	160	126	204	334	308
214.057	0	577	191	232	164	190	156	269	179	230	562	160	126	206	334	310
214.18	0	579	193	233	163	184	156	272	181	232	577	158	128	212	336	313
214.303	0	581	199	235	171	198	163	275	184	234	597	157	128	211	338	316
214.426	0	583	194	233	155	195	156	257	178	229	558	167	128	213	335	312
214.548	0	581	188	231	153	192	156	257	176	228	548	164	126	210	334	311
214.671	0	580	187	231	153	191	156	258	175	228	547	164	126	208	333	313
214.794	0	580	188	232	152	194	156	261	177	229	552	163	126	208	334	313
214.917	0	581	190	233	154	195	157	262	178	230	558	165	127	209	335	314
215.04	0	582	193	235	156	196	158	263	179	232	562	165	128	210	335	315
215.163	0	581	190	234	154	197	158	259	178	231	554	167	128	210	334	315
215.286	0	580	186	230	152	193	155	256	175	229	541	165	127	207	333	313
215.409	0	583	192	232	152	201	150	241	179	233	523	169	127	202	333	309
215.532	0	574	205	237	166	231	139	205	173	241	451	172	126	194	328	305
215.654	0	574	201	240	155	208	135	204	155	242	443	163	127	196	331	308
215.777	0	580	195	239	150	194	143	234	156	238	504	160	129	202	335	312
215.9	0	583	194	237	155	191	153	253	168	237	531	163	129	205	338	311
216.023	0	581	187	234	148	194	155	247	171	233	519	164	126	204	336	309
216.146	0	582	185	231	148	190	155	248	172	233	517	163	125	202	335	308
216.269	0	581	184	231	149	191	156	247	173	233	520	163	125	203	336	308
216.392	0	581	186	231	149	192	157	251	175	234	525	164	125	204	336	309
216.515	0	582	187	233	150	193	157	252	176	235	531	164	126	205	337	310
216.637	0	583	189	235	153	192	158	257	177	237	537	165	127	207	339	312
216.76	0	583	192	236	154	195	160	260	179	237	542	166	127	207	339	312
216.883	0	580	186	234	150	195	158	253	176	234	526	166	126	206	337	310
217.006	0	580	182	230	150	191	158	252	175	233	522	164	124	204	335	309
217.129	0	579	184	231	148	192	157	251	175	233	524	164	125	204	337	309
217.252	0	579	183	231	147	193	157	253	176	234	527	164	124	203	336	310
217.375	0	580	186	233	149	193	157	254	178	235	534	165	125	205	337	311
217.498	0	581	189	235	151	194	157	256	177	236	539	164	125	206	337	311
217.62	0	581	191	236	152	197	159	258	179	237	544	166	126	207	338	311
217.743	0	578	186	234	150	197	159	253	178	234	531	167	125	206	336	308
217.866	0	579	182	231	148	192	157	251	176	232	524	164	125	204	335	309
217.989	0	578	183	231	148	192	157	252	176	232	526	165	123	204	334	308
218.112	0	577	184	232	149	192	156	253	177	233	530	164	124	204	335	308
218.235	0	579	186	233	151	191	157	258	178	235	535	164	125	205	335	309
218.358	0	579	188	234	149	192	158	259	179	235	542	165	124	206	336	309
218.481	0	580	189	236	153	195	159	260	180	236	548	164	126	207	337	310
218.604	0	579	189	235	151	198	159	258	179	235	539	166	125	206	335	308
218.726	0	576	184	232	149	193	157	255	178	233	530	165	124	204	333	307
218.849	0	576	184	232	149	193	157	255	178	233	531	165	124	203	333	307
218.972	0	577	185	232	150	195	158	256	178	233	534	165	125	204	334	307
219.095	1	578	187	235	153	193	157	259	180	234	540	165	125	205	334	306
219.218	0	579	189	236	151	195	159	260	181	235	545	166	125	206	335	307
219.341	0	581	191	239	153	197	160	261	181	236	551	166	126	208	336	308
219.464	0	579	190	238	153	200	160	259	180	235	546	167	126	207	335	307
219.587	0	577	186	233	153	199	159	254	179	234	535	167	125	205	333	305
219.709	0	578	187	235	150	199	159	258	180	234	536	166	125	205	334	306
219.832	0	577	188	236	151	197	160	257	180	235	539	165	125	206	334	306
219.955	0	578	190	236	153	196	160	260	182	236	545	166	125	207	335	307
220.078	0	580	191	238	154	198	162	261	182	236	551	166	126	209	335	308
220.201	0	580	193	240	155	201	163	265	183	238	556	168	127	209	337	308
220.324	0	579	190	236	153	198	162	260	181	235	544	168	126	208	334	306
220.447	0	579	189	236	152	199	161	260	181	234	542	167	126	206	334	306
220.57	0	579	189	236	153	199	161	261	182	234	544	167	125	208	334	306
220.692	0	578	191	237	152	198	161	261	182	236	548	167	125	207	334	305
220.815	0	581	192	238	153	198	162	264	183	237	553	168	127	209	335	306
220.938	0	582	194	241	155	201	163	265	184	238	557	167	128	210	336	308
221.061	0	580	194	240	156	203	164	263	183	237	552	169	126	210	334	306
221.184	0	578	189	235	152	199	161	259	180	234	540	167	125	209	333	304
221.307	0	578	187	235	151	199	161	260	180	235	541	167	125	207	333	304
221.43	0	578	189	235	153	200	161	259	180	234	542	167	126	207	334	305
221.553	0	578	191	237	153	199	161	261	182	235	547	167	126	208	334	304
221.676	0	580	193	239	154	200	160	263	182	236	551	169	126	208	335	305
221.798	0	580	194	241	156	201	162	265	183	237	557	168	127	208	335	306
221.921	0	579	192	238	153	202	161	258	180	235	542	169	127	208	334	304
222.044	0	577	187	235	152	196	158	255	179	232	532	167	125	205	332	302
222.167	0	576	187	235	150	198	157	254	179	233	531	166	126	204	332	303
222.29	0	575	187	235	151	198	157	254	178	234	533	167	125	204	330	304
222.413	0	577	189	236	153	198	157	255	179	235	536	167	125	205	332	303
222.536	0	577	192	238	153	197	157	258	180	235	543	167	126	206	333	305
222.659	0	577	193	239	154	201	158	259	180	236	547	169	127	207	333	306
222.781	0	575	188	236	150	197	156	253	177	232	531	169	127	205	331	304
222.904	0	575	185	234	150	194	155	251	177	232	525	166	126	203	331	304
223.027	0	574	186	234	149	196	155	250	176	232	525	166	125	203	330	304
223.15	0	574	186	235	148	196	153	252	177	232	527	167	126	202	330	303
223.273	0	576	188	237	151	194	154	253	177	234	531	167	126	203	331	305
223.396	0	577	191	237	151	196	154	251	180	235	527	169	127	203	332	304
223.519	0	577	193	239	153	198	156	254	179	235	533	168	128	204	332	305
223.642	0	575	187	234	150	196	155	250	177	232	519	169	127	203	330	302
223.764	0	575	187	233	150	194	153	248	175	232	516	167	127	202	330	303
223.887	0	575	185	234	150	195	154	248	175	232	518	166	126	202	330	305
224.01	0	576	187	234	151	194	153	250	176	234	521	166	127	202	330	304
224.133	0	577	189	236	151	194	154	252	178	235	524	167	127	202	332	306
224.256	0	578	191	237	151	195	154	253	178	235	530	167	128	203	332	307
224.379	0	578	191	238	153	199	156	253	178	234	529	168	128	203	332	305
224.502	0	576	186	233	150	193	154	250	177	233	520	166	126	202	331	305
224.625	0	577	186	233	150	195	155	250	177	233	521	167	126	202	332	307
224.748	0	576	187	234	150	193	155	252	177	234	523	166	126	202	332	307
224.87	0	578	189	235	152	194	156	253	178	234	528	165	127	203	333	308
224.993	0	581	191	237	152	196	156	256	180	236	535	167	128	204	334	309
225.116	0	582	193	240	156	197	159	262	181	238	539	168	129	205	337	311
225.239	0	580	191	237	155	195	158	257	179	235	529	169	128	205	335	308
225.362	0	579	186	233	151	194	156	251	177	233	520	166	127	203	333	308
225.485	0	579	186	233	150	194	157	253	177	234	520	167	127	202	335	309
225.608	0	578	186	233	151	194	157	255	178	235	522	167	127	203	335	308
225.731	0	580	188	235	152	195	157	256	179	235	529	166	127	204	336	310
225.853	0	581	191	236	154	197	158	258	180	236	534	166	128	206	338	311
225.976	0	583	193	238	155	199	160	262	181	238	541	167	130	207	339	311
226.099	0	580	189	235	153	197	159	256	180	235	527	168	128	206	336	310
226.222	0	579	185	233	150	196	158	252	178	234	522	166	127	205	335	310
226.345	0	581	185	234	151	194	158	254	179	235	523	165	127	205	336	309
226.468	0	579	186	234	153	195	158	259	180	236	528	165	126	205	336	310
226.591	0	580	188	235	152	195	159	259	181	237	533	166	128	207	337	311
226.714	0	582	190	236	153	196	160	263	183	237	540	166	129	208	338	312
226.836	0	584	192	238	155	201	162	263	184	238	544	167	130	209	338	314
226.959	0	581	189	235	153	198	161	258	181	236	530	167	128	207	337	310
227.082	0	580	186	234	150	197	159	256	180	236	527	166	128	205	337	311
227.205	0	580	187	234	151	198	160	257	180	235	527	166	128	206	336	311
227.328	0	581	188	235	152	197	159	258	181	235	528	166	127	206	336	311
227.451	0	583	190	236	151	197	160	258	183	237	534	166	129	207	336	311
227.574	0	582	191	237	153	197	161	261	182	238	540	166	130	208	337	313
227.697	0	582	192	238	155	198	161	260	182	237	539	168	129	208	337	312
227.82	0	578	187	234	150	197	160	252	179	235	525	165	128	208	335	310
227.942	0	579	186	234	151	197	159	255	179	234	527	165	127	206	335	311
228.065	0	578	186	234	152	192	158	257	179	234	531	164	127	207	334	312
228.188	0	579	188	233	151	194	159	257	179	235	534	165	128	208	335	311
228.311	0	580	190	236	153	196	159	259	180	235	541	165	128	209	336	313
228.434	0	580	192	238	153	198	159	262	182	236	547	165	129	209	337	313
228.557	0	578	189	237	154	198	160	257	179	234	537	166	128	209	334	310
228.68	0	577	185	233	151	196	158	252	179	231	524	164	127	206	333	310
228.803	0	577	186	233	149	196	156	250	179	232	520	164	127	204	333	308
228.925	0	575	187	233	150	194	155	250	177	231	523	162	127	205	332	308
229.048	0	576	188	234	151	192	155	252	177	232	527	164	127	205	333	310
229.171	0	577	190	235	151	194	155	254	179	234	534	164	127	206	333	311
229.294	0	577	192	237	152	196	157	257	179	234	540	164	128	207	334	312
229.417	0	576	188	235	151	192	157	250	177	230	526	166	128	206	331	309
229.54	0	575	185	232	149	192	155	250	176	229	520	162	126	204	331	309
229.663	0	574	184	232	148	192	154	250	174	230	521	162	126	204	329	309
229.786	0	574	185	233	149	191	154	250	175	230	524	161	126	204	330	309
229.908	0	576	187	234	150	193	154	253	176	231	528	162	126	205	331	310
230.031	0	576	188	235	151	194	155	255	176	232	534	163	127	205	332	310
230.154	0	577	191	237	153	194	157	256	178	233	537	164	127	205	332	311
230.277	0	575	187	234	151	192	154	248	175	230	521	163	126	204	330	309
230.4	0	574	185	233	148	193	153	249	175	229	520	162	126	203	330	309
230.523	0	574	186	232	149	193	153	248	175	230	518	163	126	203	330	308
230.646	0	574	187	233	150	193	154	248	176	231	521	162	126	203	330	309
230.769	0	575	189	234	150	194	155	250	176	232	527	162	128	204	331	311
230.892	0	576	190	236	153	196	155	254	177	233	532	163	127	205	333	312
231.014	0	575	186	234	150	193	154	250	176	231	520	164	127	204	331	309
231.137	0	574	184	230	148	191	153	246	174	230	516	161	126	204	330	309
231.26	0	573	185	232	149	193	153	247	174	230	517	161	126	203	330	310
231.383	0	574	185	232	149	191	153	249	175	230	520	160	126	203	330	310
231.506	0	576	188	234	151	190	154	252	176	231	526	162	126	204	331	311
231.629	0	576	190	235	152	193	155	253	177	233	531	163	127	206	332	312
231.752	0	575	188	235	150	193	156	249	176	231	523	164	126	205	331	311
231.875	0	574	182	230	148	191	153	247	174	229	513	160	126	203	330	309
231.997	0	572	183	229	148	191	154	247	174	228	513	160	125	202	331	309
232.12	0	572	183	230	147	190	154	246	174	230	514	159	125	202	331	310
232.243	0	575	185	232	150	190	154	248	175	231	519	160	126	202	331	312
232.366	0	575	188	234	151	190	154	253	176	232	524	161	126	204	333	311
232.489	0	576	189	234	151	194	157	254	177	232	528	162	126	204	333	312
232.612	0	573	183	230	149	193	154	245	174	229	512	161	125	203	331	310
232.735	0	573	180	228	147	189	154	244	173	229	507	159	125	201	330	310
232.858	0	572	181	229	147	191	153	246	173	230	509	158	125	201	330	310
232.98	0	574	183	229	148	190	153	247	174	230	511	158	125	201	330	311
233.103	0	575	184	231	149	190	153	250	174	231	516	159	126	202	332	311
233.226	0	575	186	233	149	193	155	250	177	233	521	160	126	203	333	312
233.349	0	576	187	233	150	195	156	250	176	233	520	162	126	204	334	312
233.472	0	573	182	229	148	191	155	244	174	229	504	159	125	201	332	310
233.595	0	573	181	228	148	190	153	244	173	230	502	159	125	202	332	311
233.718	0	573	180	228	148	190	153	245	174	231	502	159	125	202	332	312
233.841	0	574	182	229	148	191	154	248	174	231	509	158	125	200	332	313
233.964	0	574	185	231	149	191	154	248	175	233	514	159	127	203	334	314
234.086	0	577	187	233	150	194	156	252	177	235	520	160	127	203	335	315
234.209	0	577	187	232	153	193	157	251	176	234	516	161	127	203	335	315
234.332	0	574	183	230	148	192	155	246	175	232	505	160	126	202	334	313
234.455	0	575	184	229	148	193	155	244	176	232	502	160	126	201	334	314
234.578	0	575	184	230	148	194	155	245	175	233	505	159	125	202	333	314
234.701	0	576	186	231	149	193	155	247	177	235	512	159	127	203	335	316
234.824	0	578	187	232	152	193	157	252	178	235	518	160	128	204	335	317
234.947	0	579	189	234	152	195	158	253	179	236	523	162	128	205	337	317
235.069	0	577	184	230	150	194	156	247	176	233	511	160	127	204	335	315
235.192	0	576	184	228	149	193	156	248	177	234	509	160	127	203	335	317
235.315	0	577	185	229	149	194	156	249	177	235	510	160	127	203	335	318
235.438	0	578	186	231	150	195	158	249	177	235	515	160	127	204	336	318
235.561	0	578	188	232	152	193	158	251	178	238	521	161	129	205	337	318
235.684	0	579	192	234	152	195	158	255	180	238	525	161	129	206	338	319
235.807	0	580	193	235	153	199	159	251	181	239	514	166	129	205	339	315
235.93	0	578	188	232	150	195	156	242	176	235	493	162	128	202	337	315
236.052	0	577	186	231	150	196	156	242	176	235	493	160	128	202	336	315
236.175	0	578	186	231	149	196	155	244	175	234	494	160	127	202	337	316
236.298	0	576	188	232	152	192	155	247	176	234	499	161	128	202	337	315
236.421	0	578	190	233	152	195	155	247	177	235	505	161	129	204	337	317
236.544	0	579	192	235	152	194	156	250	178	236	512	161	129	205	338	317
236.667	0	579	193	236	153	197	157	248	178	236	510	163	129	204	337	316
236.79	0	577	187	232	150	192	155	244	175	232	496	161	128	202	336	315
236.913	0	577	187	232	150	192	154	244	175	233	496	161	128	202	335	314
237.036	0	576	186	231	150	195	154	243	174	232	498	160	128	202	336	315
237.158	0	577	188	232	152	193	155	246	175	232	503	160	128	203	335	314
237.281	0	577	192	234	152	195	154	246	176	234	505	161	128	203	335	314
237.404	0	578	201	237	157	204	153	237	177	238	497	165	130	202	336	310
237.527	0	575	200	240	158	202	151	230	172	237	487	165	129	203	335	309
237.65	0	572	195	235	152	195	150	227	170	233	482	161	128	201	334	310
237.773	0	573	193	235	150	195	150	231	169	232	488	160	127	202	333	312
237.896	0	572	193	234	150	195	150	232	171	232	491	160	127	202	334	314
238.019	0	574	195	236	151	194	152	235	172	233	496	161	127	203	334	314
238.141	0	574	196	237	153	194	152	239	173	235	505	161	128	204	334	314
238.264	0	574	197	238	153	196	153	241	174	235	510	163	129	206	335	315
238.387	0	573	193	235	150	193	152	237	173	233	500	161	128	204	333	313
238.51	0	572	191	232	152	191	152	236	173	232	500	161	128	203	333	313
238.633	0	572	192	233	151	193	151	235	172	232	497	160	128	203	333	311
238.756	0	572	191	234	152	190	151	238	173	233	500	160	127	204	333	313
238.879	0	572	193	236	152	192	152	240	173	233	504	159	128	204	334	314
239.002	0	573	195	237	152	193	152	241	174	235	511	162	129	206	334	315
239.124	0	573	196	237	154	192	154	244	175	235	512	162	129	206	334	313
239.247	0	571	191	234	150	193	151	236	172	231	499	162	127	204	332	312
239.37	0	571	190	232	149	191	151	235	172	232	496	160	127	203	332	312
239.493	0	570	189	233	150	192	151	235	172	231	497	160	126	203	331	313
239.616	0	570	190	233	149	189	151	238	172	232	502	159	127	204	333	313
239.739	0	572	195	235	153	195	149	233	175	235	497	164	127	204	334	311
239.862	0	571	196	238	155	197	149	230	174	236	497	162	128	205	333	312
239.985	0	569	194	237	152	195	150	229	171	233	492	161	127	204	333	312
240.108	0	567	188	232	149	191	148	229	170	230	487	159	126	202	330	312
240.23	0	567	190	232	149	190	150	230	170	230	489	158	127	203	332	313
240.353	0	566	188	231	149	188	149	231	170	231	492	158	126	203	332	312
240.476	0	567	190	233	151	188	150	234	171	231	498	159	127	203	332	313
240.599	0	568	192	235	150	188	150	237	172	232	503	160	127	204	332	313
240.722	0	567	192	235	150	192	151	236	172	230	500	161	127	203	332	313
240.845	0	567	187	230	148	187	149	232	170	228	492	159	125	202	330	310
240.968	0	565	186	231	148	186	149	233	169	228	492	157	126	202	330	310
241.091	0	564	187	232	148	189	148	234	169	228	495	158	125	202	329	311
241.213	0	565	189	233	148	186	148	235	170	229	501	158	126	203	331	311
241.336	0	566	191	234	150	186	150	237	171	230	506	159	126	203	331	313
241.459	0	566	190	234	149	189	151	236	171	228	504	160	126	203	331	310
241.582	0	563	185	230	147	185	148	234	168	225	492	157	125	201	329	308
241.705	0	564	183	230	146	183	147	234	167	225	492	157	125	199	328	309
241.828	0	563	184	229	147	184	147	233	168	226	493	157	125	200	328	309
241.951	0	564	187	231	147	185	148	234	168	227	498	156	125	200	329	309
242.074	0	565	187	231	149	186	147	236	169	227	503	157	126	201	329	310
242.196	0	566	189	234	150	188	150	237	170	228	504	158	126	200	331	310
242.319	0	565	183	230	146	184	148	232	167	224	489	157	124	199	328	307
242.442	0	563	181	228	145	182	146	230	166	223	486	155	124	198	328	307
242.565	0	562	182	227	144	181	146	229	165	222	486	155	123	197	327	308
242.688	0	563	183	228	145	183	145	231	166	224	489	155	125	197	328	308
242.811	0	564	184	230	146	184	146	233	167	225	491	156	124	197	329	308
242.934	0	565	187	231	148	183	146	234	169	226	497	156	125	199	330	309
243.057	0	566	187	233	148	187	147	234	168	225	493	157	124	200	330	307
243.18	0	564	180	228	144	183	146	230	165	223	481	154	123	197	328	307
243.302	0	563	180	228	145	182	146	229	165	223	481	154	124	196	328	307
243.425	0	564	181	227	146	182	145	230	165	223	481	153	124	196	328	307
243.548	0	564	182	229	145	182	145	231	165	224	487	154	123	198	329	308
243.671	0	566	184	232	148	183	147	235	168	226	491	154	124	198	331	309
243.794	0	568	186	232	148	185	148	235	169	228	496	156	126	199	331	311
243.917	0	567	184	231	148	185	148	233	168	225	489	156	124	199	331	309
244.04	0	565	181	228	147	183	147	233	166	224	483	154	125	197	330	310
244.163	0	566	182	229	146	183	146	231	167	224	485	154	124	198	330	310
244.285	0	567	181	228	145	183	147	232	167	225	487	154	124	198	331	311
244.408	0	568	184	231	147	184	147	236	168	227	493	154	124	199	331	312
244.531	0	570	186	233	152	181	148	241	170	228	499	157	124	200	332	313
244.654	0	570	187	235	148	189	150	238	170	228	500	157	126	200	333	313
244.777	0	568	183	230	148	188	148	231	168	225	488	155	124	199	331	311
244.9	0	568	182	229	147	185	148	233	168	226	487	155	125	197	332	312
245.023	0	569	183	229	147	185	148	234	169	226	489	154	124	199	331	312
245.146	0	569	183	231	148	186	149	235	169	228	492	155	124	200	332	313
245.268	11	571	186	232	150	186	149	238	170	229	499	156	125	200	333	314
245.391	0	573	188	233	151	185	151	242	172	231	504	157	126	201	334	314
245.514	0	574	189	235	153	190	152	242	172	230	505	158	126	202	334	314
245.637	0	571	183	231	148	189	150	235	170	227	491	156	125	199	332	312
[truncated: 835 more rows]

## Sheet: D850
	SNR :	43	43	40	41	37	38	41	38	39	43	38	43	41	46	37
Time	Marker	ch1	ch2	ch3	ch4	ch5	ch6	ch7	ch8	ch9	ch10	ch11	ch12	ch13	ch14	ch15
0.24576	0	429	163	126	154	164	148	244	156	186	463	133	110	148	367	299
0.36864	0	429	163	126	154	164	148	244	156	186	463	133	110	148	367	299
0.49152	0	434	164	124	156	161	131	245	161	186	479	136	110	157	369	297
0.6144	0	438	167	119	156	160	126	246	160	183	485	141	109	166	370	297
0.73728	0	441	167	121	150	164	126	247	160	182	488	144	109	169	370	295
0.86016	0	438	160	116	143	160	126	243	152	182	475	144	107	171	366	295
0.98304	0	439	159	112	143	157	124	240	152	182	473	144	106	169	365	297
1.10592	0	438	159	114	144	157	124	240	151	183	474	143	105	171	364	298
1.2288	0	439	160	113	144	156	124	242	152	183	477	144	106	170	365	298
1.35168	0	441	162	115	148	154	124	244	153	183	482	144	107	171	366	298
1.47456	0	442	164	116	144	156	125	247	154	185	488	145	108	172	368	299
1.59744	0	440	161	118	147	155	128	247	154	183	480	144	108	172	366	299
1.72032	0	437	154	112	144	148	125	240	152	179	469	141	106	170	361	297
1.8432	0	434	154	112	144	146	124	241	151	179	469	141	106	169	361	297
1.96608	0	434	154	112	143	146	123	241	151	179	470	141	107	169	361	296
2.08896	0	434	157	113	146	146	123	241	151	180	476	142	107	169	361	295
2.21184	0	435	160	114	145	148	123	243	152	180	481	143	107	171	362	295
2.33472	0	435	162	116	147	147	124	247	153	182	486	144	107	172	364	297
2.4576	0	434	158	117	146	151	126	243	153	180	477	143	107	171	360	296
2.58048	0	429	152	110	145	145	124	242	152	178	468	140	105	168	358	294
2.70336	0	428	152	112	145	145	123	239	151	177	470	140	106	168	357	292
2.82624	0	429	155	113	143	146	124	240	150	178	472	141	106	168	357	293
2.94912	0	431	157	114	146	144	123	244	151	179	478	141	107	168	358	293
3.072	0	433	161	115	148	147	123	246	152	181	484	143	107	169	360	292
3.19488	0	435	164	116	148	148	124	246	152	183	490	145	108	171	362	293
3.31776	0	434	162	121	147	152	128	245	154	181	486	144	108	171	361	292
3.44064	0	431	155	114	145	145	124	243	152	179	475	141	107	169	358	291
3.56352	0	430	157	114	144	146	125	244	153	180	476	142	107	169	356	291
3.6864	0	432	159	114	146	148	124	244	153	180	477	141	107	169	358	291
3.80928	0	433	161	116	148	147	125	245	152	182	483	143	107	171	359	292
3.93216	0	435	164	117	148	150	125	245	154	183	488	145	107	172	360	292
4.05504	0	437	168	120	148	155	126	248	155	185	495	146	108	173	362	291
4.17792	0	435	165	120	150	154	129	250	155	184	490	146	109	174	361	292
4.3008	0	436	162	115	149	149	126	248	155	182	484	144	109	171	359	293
4.42368	0	436	163	117	150	151	128	250	156	183	487	144	109	172	360	293
4.54656	0	437	165	118	152	150	126	252	155	184	489	145	108	172	361	293
4.66944	0	439	168	119	153	152	129	253	156	186	495	147	109	173	362	293
4.79232	0	440	170	120	150	157	129	251	157	188	501	148	109	175	365	295
4.9152	0	443	172	124	155	158	133	257	158	189	504	149	110	175	365	295
5.03808	0	439	166	120	153	154	130	254	158	185	490	147	110	175	362	294
5.16096	0	440	166	118	151	152	130	253	157	184	489	145	109	173	362	295
5.28384	0	439	166	118	153	153	129	255	157	186	490	146	109	174	363	295
5.40672	0	441	168	118	154	153	130	256	159	186	495	147	110	175	364	295
5.5296	0	443	171	120	156	155	130	257	159	188	500	149	110	176	365	296
5.65248	0	444	174	122	158	157	131	260	160	190	505	149	111	176	366	297
5.77536	0	443	172	123	155	161	134	259	160	189	500	148	111	177	365	298
5.89824	0	439	165	117	154	154	131	256	158	185	488	146	110	175	363	296
6.02112	0	440	166	117	152	153	130	253	159	185	487	145	111	173	363	297
6.144	0	440	166	118	154	154	130	254	158	186	489	145	109	174	361	296
6.26688	0	441	168	119	155	154	130	257	158	187	494	146	110	175	363	298
6.38976	0	442	170	120	158	156	130	258	159	188	498	149	110	177	363	297
6.51264	0	443	172	123	159	158	131	260	158	189	502	149	111	175	364	297
6.63552	0	440	167	121	155	157	133	255	158	186	489	147	110	175	361	297
6.7584	0	437	163	117	154	152	129	254	159	185	484	146	109	173	360	297
6.88128	0	438	164	117	152	154	129	254	157	185	484	146	109	173	359	296
7.00416	0	439	165	117	155	154	129	253	158	186	487	146	109	174	360	297
7.12704	0	439	168	118	156	154	128	257	158	186	492	146	109	174	361	297
7.24992	0	443	173	118	153	162	128	252	160	189	490	150	110	175	362	296
7.3728	0	443	176	123	151	162	130	246	158	190	485	151	111	175	361	297
7.49568	0	438	166	119	149	155	127	246	155	185	477	147	109	173	359	297
7.61856	0	437	165	117	147	155	127	245	156	185	478	146	110	173	359	297
7.74144	0	435	166	117	147	156	126	246	155	184	479	146	110	172	360	296
7.86432	0	438	168	117	149	154	127	248	157	186	479	147	110	173	360	297
7.9872	0	437	169	119	149	154	126	246	156	186	486	147	110	175	362	297
8.11008	0	438	170	121	151	156	127	250	156	186	491	149	111	175	363	297
8.23296	0	434	165	120	149	154	128	244	156	183	479	146	110	173	360	297
8.35584	0	430	162	115	147	150	126	244	154	181	475	144	108	172	359	296
8.47872	0	431	162	116	145	150	124	245	154	182	476	145	108	172	360	295
8.6016	0	432	165	117	146	150	124	245	153	182	479	145	108	172	360	297
8.72448	0	432	167	118	148	151	124	247	153	182	484	145	109	172	361	296
8.84736	0	434	169	118	150	151	125	247	154	184	488	147	109	173	362	296
8.97024	0	434	168	121	146	158	127	243	155	183	483	147	109	174	362	296
9.09312	0	429	162	115	145	149	123	238	153	178	467	144	108	169	359	294
9.216	0	427	160	114	144	148	123	240	152	178	468	142	107	169	358	293
9.33888	0	427	160	115	144	147	123	239	152	178	470	143	107	170	359	294
9.46176	0	428	163	114	143	147	122	241	152	179	475	143	107	170	359	294
9.58464	0	430	165	116	145	146	123	242	152	180	480	143	109	171	360	294
9.70752	0	432	167	118	146	150	123	244	153	181	487	145	109	173	362	295
9.8304	0	430	164	119	145	152	126	241	153	179	477	143	107	172	360	294
9.95328	0	427	159	113	144	145	121	240	150	176	469	140	106	169	357	293
10.0762	0	426	159	113	145	145	122	240	151	176	469	140	106	169	358	293
10.199	0	427	160	114	144	145	122	240	150	176	471	140	106	169	357	293
10.3219	0	428	161	115	146	147	121	240	150	178	476	142	107	169	359	293
10.4448	0	431	166	116	145	148	122	244	151	179	481	143	108	171	360	294
10.5677	0	432	167	118	148	151	122	245	152	181	487	144	108	173	361	294
10.6906	0	430	163	117	144	152	124	241	152	178	474	143	107	171	359	293
10.8134	0	430	162	113	144	146	122	238	151	176	468	141	106	169	359	292
10.9363	0	429	161	114	142	146	123	237	151	176	471	141	106	169	358	292
11.0592	0	430	162	113	143	148	122	240	151	176	474	141	106	170	358	293
11.1821	0	431	165	115	145	148	122	242	151	177	480	142	108	170	360	293
11.305	0	432	167	117	147	151	122	244	152	179	485	144	107	172	361	293
11.4278	0	434	168	120	148	152	125	245	153	180	487	144	109	173	362	295
11.5507	0	430	161	115	145	147	124	242	151	176	472	141	107	171	359	293
11.6736	0	431	161	115	144	146	123	242	151	176	472	140	107	170	359	293
11.7965	0	431	162	114	144	150	123	239	151	176	474	141	106	171	359	293
11.9194	0	432	165	115	147	147	121	243	151	177	478	142	107	171	360	293
12.0422	0	433	166	117	149	149	123	246	152	179	485	143	107	173	362	293
12.1651	0	436	169	119	150	150	124	249	152	181	490	144	108	173	364	294
12.288	0	436	168	119	148	155	127	246	153	180	484	144	108	173	362	294
12.4109	0	432	162	115	144	148	124	241	151	176	472	141	107	170	360	293
12.5338	0	433	162	115	147	148	123	241	151	175	472	140	106	171	359	294
12.6566	0	433	161	115	145	148	122	242	152	176	474	141	106	171	359	294
12.7795	0	433	164	116	149	150	124	246	152	178	480	141	107	171	360	294
12.9024	0	436	168	116	150	150	124	247	152	180	485	142	108	174	361	295
13.0253	0	437	169	119	149	154	124	248	153	181	491	145	108	174	363	295
13.1482	0	434	166	119	149	153	128	249	152	179	482	143	107	173	361	294
13.271	0	433	161	114	148	149	124	245	152	177	473	141	106	172	359	294
13.3939	0	433	162	115	147	149	124	246	152	178	473	141	106	171	358	294
13.5168	0	434	163	116	148	150	124	245	151	178	475	141	107	172	358	294
13.6397	0	435	166	117	148	150	124	246	152	179	481	143	107	173	359	295
13.7626	0	436	167	118	152	152	124	247	153	181	487	144	108	174	361	295
13.8854	0	437	170	120	151	155	125	251	153	182	492	145	108	175	361	295
14.0083	0	435	163	118	149	152	126	249	152	179	479	142	107	173	359	294
14.1312	0	434	163	116	148	149	124	245	153	179	477	142	107	172	359	295
14.2541	0	434	163	115	147	151	124	245	152	179	479	142	107	173	359	295
14.377	0	435	165	116	148	152	124	248	152	180	482	142	108	172	359	297
14.4998	0	436	167	118	152	150	125	250	153	181	487	143	108	174	361	296
14.6227	0	437	171	119	152	153	124	253	153	182	492	145	108	176	362	297
14.7456	0	437	168	122	151	156	127	250	153	182	486	144	108	175	361	297
14.8685	0	433	162	116	149	150	126	247	153	179	475	141	107	172	358	296
14.9914	0	434	163	115	149	151	125	246	153	179	476	142	107	173	359	297
15.1142	0	433	163	116	148	149	124	246	152	179	478	142	107	173	359	296
15.2371	0	435	165	116	152	150	125	248	153	180	483	143	106	173	360	296
15.36	0	436	168	118	151	152	124	250	153	182	488	143	107	175	361	297
15.4829	0	437	168	120	152	156	127	252	154	183	491	145	108	175	362	297
15.6058	0	433	163	118	149	151	127	245	154	179	477	142	108	173	359	296
15.7286	0	430	160	114	146	148	125	244	152	178	471	141	106	172	357	295
15.8515	0	430	161	115	146	149	124	244	152	177	472	140	106	172	357	295
15.9744	0	432	161	115	146	148	123	245	152	178	476	142	106	172	357	295
16.0973	0	432	164	115	149	150	124	247	151	180	479	142	108	173	358	296
16.2202	0	434	166	117	149	151	124	249	152	180	485	143	107	174	361	295
16.343	0	433	165	120	150	155	126	248	152	180	484	144	107	174	360	296
16.4659	0	430	159	114	148	149	124	242	151	177	470	140	105	172	356	294
16.5888	0	429	157	113	148	147	123	243	150	176	470	139	106	171	356	294
16.7117	0	429	158	114	148	148	123	244	150	177	471	138	106	171	356	295
16.8346	0	431	162	115	147	149	123	246	151	177	475	141	107	171	357	294
16.9574	0	432	163	115	150	149	123	247	152	180	480	142	106	173	359	294
17.0803	0	434	166	117	151	151	123	250	152	180	488	143	107	174	359	295
17.2032	0	432	163	119	150	155	128	247	153	179	478	142	106	174	359	295
17.3261	0	432	159	115	147	149	123	244	151	176	470	140	106	172	357	295
17.449	0	431	160	114	148	150	124	244	152	176	471	139	106	171	357	294
17.5718	0	432	160	114	150	146	122	241	150	176	472	140	106	171	357	294
17.6947	0	432	163	116	150	150	123	245	151	177	477	141	106	172	358	294
17.8176	0	434	165	116	148	150	123	247	152	178	482	141	107	173	359	294
17.9405	0	434	166	119	149	154	126	248	152	179	484	142	107	174	361	295
18.0634	0	430	159	114	147	150	124	242	151	175	472	139	106	171	358	293
18.1862	0	431	159	114	147	148	122	245	150	175	473	138	106	171	357	293
18.3091	0	430	159	114	147	148	122	244	151	174	473	138	105	171	357	292
18.432	0	431	162	114	148	150	122	246	151	175	477	139	106	172	359	293
18.5549	0	432	164	116	149	149	122	248	150	177	482	139	106	173	359	293
18.6778	0	433	166	117	148	149	123	251	152	177	487	141	107	173	361	292
18.8006	0	431	161	117	147	153	125	245	151	175	477	140	106	172	359	292
18.9235	0	428	157	113	147	146	121	244	149	172	467	137	105	170	356	290
19.0464	0	425	157	113	144	147	121	242	150	171	468	137	104	170	356	290
19.1693	0	427	158	112	144	146	121	242	149	172	470	137	106	170	357	290
19.2922	0	428	160	114	145	146	121	246	149	173	476	138	105	171	357	290
19.415	0	428	162	115	148	147	120	247	149	174	481	138	106	172	358	289
19.5379	0	429	163	118	147	150	124	249	150	175	483	140	106	172	359	290
19.6608	0	424	157	113	145	147	122	242	148	171	467	136	104	169	356	288
19.7837	0	419	157	110	143	152	118	236	149	171	446	141	103	165	354	282
19.9066	0	410	160	113	139	146	114	220	142	175	415	136	102	165	351	282
20.0294	0	415	161	114	140	145	114	231	141	174	446	134	102	169	355	284
20.1523	0	428	164	114	144	148	115	235	143	174	453	136	99	168	365	280
20.2752	0	440	171	117	142	149	115	231	144	176	453	137	96	171	381	278
20.3981	0	450	167	119	139	154	117	231	144	175	449	136	100	173	379	279
20.521	0	453	160	112	137	146	113	230	142	174	439	134	103	167	372	281
20.6438	0	453	154	112	138	145	114	232	142	174	445	134	103	168	374	282
20.7667	0	452	150	114	141	145	115	236	142	175	453	136	105	171	376	289
20.8896	0	452	153	110	142	149	116	239	142	177	462	137	108	172	373	295
21.0125	0	448	158	112	144	152	118	240	145	179	471	139	111	173	372	299
21.1354	0	447	158	115	145	151	122	244	145	178	469	139	110	172	370	298
21.2582	0	441	154	109	143	147	119	240	145	176	460	137	110	170	368	299
21.3811	0	442	154	109	144	147	119	242	146	177	462	136	109	169	366	300
21.504	0	442	155	110	146	146	119	242	147	177	464	138	109	168	365	299
21.6269	0	443	158	111	145	150	119	244	148	179	471	138	110	170	365	301
21.7498	0	444	161	113	148	148	121	247	149	180	476	141	110	172	365	300
21.8726	0	441	160	115	146	151	123	244	149	179	473	139	111	171	362	300
21.9955	0	438	155	109	143	147	120	243	149	178	465	138	109	169	359	299
22.1184	0	437	156	110	147	149	122	244	150	179	467	139	109	169	357	299
22.2413	0	436	158	110	148	148	121	246	149	180	469	139	110	168	358	298
22.3642	0	438	162	112	149	150	122	246	151	182	475	140	111	170	358	299
22.487	0	439	164	113	148	152	122	250	152	184	481	142	112	171	358	298
22.6099	0	436	162	114	146	157	125	246	152	182	474	142	112	171	358	297
22.7328	0	434	159	110	147	149	123	248	152	181	468	140	110	169	355	297
22.8557	0	432	159	111	146	152	123	247	153	182	470	141	110	169	355	295
22.9786	0	432	162	111	150	152	123	250	153	184	472	142	111	168	354	295
23.1014	0	433	164	113	151	153	123	251	154	185	479	142	112	171	356	296
23.2243	0	433	168	115	150	154	125	255	156	187	486	144	112	172	356	296
23.3472	0	429	163	116	150	156	128	252	155	186	479	144	111	171	355	295
23.4701	0	426	161	112	150	152	126	253	154	184	476	142	112	169	353	295
23.593	0	425	163	113	151	153	127	253	155	185	479	143	111	171	354	295
23.7158	0	426	164	113	152	153	127	255	156	187	482	143	112	170	355	295
23.8387	0	426	166	114	151	154	127	256	157	188	489	144	112	172	355	295
23.9616	0	427	170	116	155	157	129	259	158	189	494	146	112	173	356	295
24.0845	0	421	165	114	151	156	130	256	158	186	482	145	111	171	354	294
24.2074	0	420	163	113	153	152	128	255	157	185	478	142	110	171	352	293
24.3302	0	419	163	113	152	153	128	253	157	186	480	143	111	171	352	293
24.4531	0	419	166	112	151	154	127	257	157	187	486	144	111	172	351	293
24.576	0	419	168	116	152	155	128	257	157	188	493	145	112	173	353	292
24.6989	0	417	170	118	154	156	130	258	158	188	495	145	112	174	354	293
24.8218	0	413	163	115	151	153	128	253	157	185	481	142	111	172	350	291
24.9446	0	409	162	113	151	150	127	253	156	184	479	142	110	171	348	290
25.0675	0	408	163	114	151	151	126	253	156	183	480	141	110	170	348	289
25.1904	0	408	164	112	150	149	126	254	155	184	486	142	111	170	349	288
25.3133	0	409	167	115	150	150	127	254	156	185	492	143	111	172	349	288
25.4362	0	410	169	118	150	153	127	257	157	185	497	144	112	172	350	288
25.559	0	406	162	115	150	149	127	250	155	180	480	142	110	171	345	285
25.6819	0	402	160	112	149	147	124	249	154	179	477	140	110	169	342	285
25.8048	0	402	161	113	147	147	124	247	152	179	478	140	111	169	343	284
25.9277	0	404	165	114	145	152	120	241	152	181	470	144	112	169	342	283
26.0506	0	408	175	115	145	160	115	221	152	185	455	145	113	168	338	280
26.1734	0	405	182	119	151	168	113	198	150	189	424	145	114	167	334	280
26.2963	0	402	176	122	148	147	113	201	140	185	422	141	115	167	331	280
26.4192	0	400	167	116	145	138	116	236	143	181	458	139	116	171	337	283
26.5421	0	400	164	113	147	148	122	242	146	180	473	141	115	171	339	282
26.665	0	401	164	113	147	145	120	243	147	179	477	142	114	171	342	281
26.7878	0	399	168	115	154	146	122	248	150	181	484	143	114	172	345	280
26.9107	0	401	169	119	154	149	124	249	152	183	489	144	112	172	349	279
27.0336	0	399	169	123	153	155	128	248	153	183	488	145	112	174	350	277
27.1565	0	386	161	117	151	146	125	244	152	178	467	139	109	170	346	272
27.2794	0	384	161	117	147	145	125	241	152	178	468	140	110	169	347	271
27.4022	0	386	162	117	149	145	124	240	152	177	469	140	109	170	348	271
27.5251	0	390	165	119	150	146	124	242	152	179	475	140	109	171	350	272
27.648	0	394	167	120	152	148	125	247	153	180	482	142	110	173	351	273
27.7709	0	398	170	123	150	155	125	247	155	183	488	144	110	174	351	275
27.8938	0	395	166	121	150	152	128	248	154	180	477	142	110	175	351	276
28.0166	0	393	162	117	149	149	124	244	153	179	469	140	109	173	351	277
28.1395	0	395	163	118	148	150	125	247	153	179	472	140	110	173	353	277
28.2624	0	397	165	119	149	150	125	249	154	180	476	141	109	174	353	277
28.3853	0	400	168	120	152	150	126	252	155	181	484	143	110	174	354	277
28.5082	0	403	171	121	154	151	126	252	155	183	490	144	110	177	356	279
28.631	0	402	171	125	153	157	129	251	157	183	489	144	110	177	357	279
28.7539	0	400	166	119	150	151	127	248	157	182	474	143	110	175	354	278
28.8768	0	403	166	119	151	151	127	249	156	182	476	143	110	175	356	279
28.9997	0	403	167	120	151	152	127	249	156	181	481	144	110	176	357	280
29.1226	0	405	170	120	155	151	127	252	157	183	488	144	110	177	359	281
29.2454	0	409	173	122	154	157	127	254	158	186	494	146	110	178	361	281
29.3683	0	408	174	125	155	159	131	256	159	185	490	147	111	179	363	281
29.4912	0	405	168	119	152	153	129	251	157	183	482	144	110	177	360	282
29.6141	0	408	168	120	155	153	130	254	158	185	485	144	111	178	361	282
29.737	0	408	169	120	155	153	129	253	158	185	488	144	111	178	362	282
29.8598	0	412	173	122	156	155	129	256	160	186	493	147	112	179	362	283
29.9827	0	415	175	124	157	157	130	257	160	188	499	148	111	180	365	284
30.1056	0	413	173	126	158	160	134	257	161	189	493	148	112	180	365	285
30.2285	0	409	169	120	153	155	131	254	161	186	484	146	111	178	362	284
30.3514	0	412	170	121	157	155	131	256	161	187	483	146	111	177	361	283
30.4742	0	414	172	121	154	156	131	254	161	188	483	147	112	177	362	284
30.5971	0	416	173	121	154	156	130	255	161	190	489	148	111	178	364	285
30.72	0	417	175	125	155	160	132	257	161	190	494	149	112	179	365	286
30.8429	0	412	169	120	154	156	131	251	159	186	479	146	111	177	361	285
30.9658	0	415	169	119	153	154	129	250	159	186	479	146	111	176	361	285
31.0886	0	416	169	118	150	155	129	251	159	185	482	145	111	176	361	287
31.2115	0	418	172	119	151	157	129	252	160	187	487	146	111	177	362	286
31.3344	0	419	173	120	154	155	129	253	160	188	494	147	111	178	365	288
31.4573	0	418	171	122	152	160	133	251	160	186	490	147	111	177	361	287
31.5802	0	415	166	116	149	156	128	243	159	183	472	144	108	172	358	286
31.703	0	416	168	114	146	155	128	232	159	183	463	143	109	172	357	283
31.8259	0	413	165	117	144	150	125	235	157	182	469	143	108	173	357	285
31.9488	0	414	165	114	145	150	126	239	156	183	476	143	110	174	358	285
32.0717	0	418	168	116	148	149	126	242	157	184	482	145	109	176	359	287
32.1946	0	414	166	117	146	154	129	243	157	183	479	144	109	175	358	287
32.3174	0	410	158	111	144	149	126	237	155	178	462	140	107	171	353	284
32.4403	1	409	155	109	144	144	124	237	154	179	459	140	106	170	353	285
32.5632	0	408	156	109	144	144	123	237	154	179	461	140	107	171	353	285
32.6861	0	410	158	110	145	148	123	240	153	180	466	141	108	171	354	286
32.809	0	411	161	112	147	148	124	242	155	181	472	142	108	172	355	286
32.9318	0	415	163	114	150	152	124	243	155	183	479	145	108	174	357	287
33.0547	0	410	157	114	146	151	127	240	154	179	464	142	106	171	353	285
33.1776	0	406	152	107	146	145	122	237	153	178	453	138	106	167	351	286
33.3005	0	406	151	107	146	144	124	237	153	179	453	138	106	168	350	285
33.4234	0	408	152	108	147	144	122	238	152	180	455	140	106	168	351	286
33.5462	0	410	154	109	147	147	122	241	154	181	463	140	107	169	351	287
33.6691	0	414	159	111	151	150	123	244	155	183	469	141	109	171	352	288
33.792	0	416	161	112	149	152	125	247	156	185	478	143	109	172	354	289
33.9149	0	413	158	114	150	155	127	245	155	183	469	142	108	172	352	289
34.0378	0	409	150	108	148	145	125	243	154	180	455	138	107	168	350	288
34.1606	0	410	149	106	148	146	124	244	153	181	454	139	108	168	349	288
34.2835	0	412	152	108	147	149	124	244	155	182	456	139	107	169	350	288
34.4064	0	415	153	109	147	150	125	245	156	184	463	141	108	169	351	289
34.5293	0	418	156	110	148	152	125	247	157	186	470	142	109	171	353	289
34.6522	0	420	160	112	150	153	127	250	158	187	476	144	109	172	355	290
34.775	0	422	162	115	150	159	129	249	159	189	479	144	110	174	356	291
34.8979	0	416	154	111	149	152	129	250	158	185	463	141	108	170	353	290
35.0208	0	416	152	108	148	148	127	249	158	185	459	140	109	169	353	290
35.1437	0	416	153	110	149	151	128	249	158	186	463	140	108	169	354	289
35.2666	0	419	155	110	151	151	128	249	159	186	466	141	109	170	355	290
35.3894	0	422	157	112	152	153	130	253	160	187	473	142	109	172	356	290
35.5123	0	424	162	113	150	155	130	255	161	189	481	146	111	172	357	290
35.6352	0	427	164	115	153	159	131	256	162	191	488	146	110	175	359	291
35.7581	0	424	163	118	156	159	135	257	163	189	481	146	111	175	358	290
35.881	0	421	157	112	152	153	132	253	162	186	469	143	109	172	355	290
36.0038	0	422	157	113	150	154	133	254	162	187	473	143	109	172	356	289
36.1267	0	423	160	112	152	154	133	253	162	187	476	144	109	173	357	289
36.2496	0	425	162	114	154	156	132	258	162	188	481	144	110	175	358	289
36.3725	0	428	165	115	156	157	133	260	163	189	489	146	110	175	358	289
36.4954	0	430	169	117	155	158	134	263	165	191	494	147	111	176	360	290
36.6182	0	432	171	119	158	161	136	263	165	193	500	147	112	177	362	290
36.7411	0	428	166	119	155	157	136	260	164	188	487	146	111	176	359	289
36.864	0	428	165	115	155	156	135	261	164	188	487	146	111	175	360	289
36.9869	0	428	166	117	156	157	135	262	166	189	490	145	112	177	360	288
37.1098	0	431	168	118	156	157	136	262	165	190	494	146	112	177	362	288
37.2326	0	432	172	120	155	160	136	262	166	191	500	147	112	178	362	288
37.3555	0	435	174	120	161	159	136	264	167	193	505	149	112	178	364	289
37.4784	0	435	178	123	161	162	138	271	169	196	512	150	113	179	366	289
37.6013	0	433	175	123	159	164	141	265	168	193	503	148	113	180	364	289
37.7242	0	433	173	120	158	159	138	267	168	192	501	149	113	180	363	290
37.847	0	436	175	122	160	162	140	267	168	194	504	149	113	181	364	290
37.9699	0	434	177	122	159	161	139	267	169	196	508	149	114	180	366	290
38.0928	0	438	179	124	161	163	140	270	170	197	513	151	114	180	366	290
38.2157	0	440	182	125	165	164	140	273	170	199	518	151	115	180	370	291
38.3386	0	441	185	128	167	170	143	273	172	200	523	151	115	182	370	290
38.4614	0	436	181	127	162	165	143	270	171	197	511	152	114	182	367	290
38.5843	0	438	178	123	163	161	141	269	171	196	508	152	114	182	367	290
38.7072	0	438	179	124	162	162	141	271	171	197	509	152	114	182	367	291
38.8301	0	438	181	125	162	164	142	269	171	198	512	151	115	182	367	291
38.953	0	440	183	126	166	165	142	274	172	200	518	153	116	182	369	292
39.0758	0	443	185	127	167	166	142	277	172	201	522	152	116	182	370	292
39.1987	0	444	186	130	167	170	145	278	174	202	524	153	116	183	371	293
39.3216	0	438	181	126	164	165	143	272	172	197	510	153	115	183	368	293
39.4445	0	439	180	125	163	164	141	271	171	199	509	152	115	184	367	292
39.5674	0	440	181	126	166	164	141	270	171	199	510	152	115	182	367	292
39.6902	0	442	182	127	165	165	142	273	171	199	514	153	116	182	368	293
39.8131	0	443	185	127	168	168	142	276	173	201	519	152	115	182	369	292
39.936	0	445	187	128	169	167	142	278	173	202	525	153	116	183	370	293
40.0589	0	442	186	131	167	171	145	275	172	201	520	153	115	184	370	293
40.1818	0	440	182	126	164	163	142	272	171	199	510	152	114	183	368	292
40.3046	0	441	182	126	164	165	142	273	171	199	511	153	115	183	367	292
40.4275	0	440	182	126	165	165	141	273	172	200	512	152	115	183	368	293
40.5504	0	444	184	128	166	166	141	274	172	200	516	152	115	183	368	294
40.6733	0	447	186	128	167	167	142	277	173	201	521	152	115	183	370	294
40.7962	0	447	189	131	171	170	143	277	173	202	525	153	117	184	371	294
40.919	0	444	184	129	166	170	144	275	173	199	515	153	115	184	369	294
41.0419	0	445	182	126	165	165	142	273	172	197	512	152	114	184	367	294
41.1648	0	444	182	127	166	166	142	273	170	197	512	152	114	183	367	294
41.2877	0	446	184	128	165	165	141	273	171	198	514	152	115	183	369	294
41.4106	0	447	185	128	166	168	141	275	170	199	518	152	115	183	369	295
41.5334	0	449	186	130	169	167	141	275	172	200	523	153	116	184	371	295
41.6563	0	449	188	132	167	171	143	278	172	200	524	152	116	184	372	296
41.7792	0	447	184	128	166	165	142	273	171	196	512	153	115	184	369	295
41.9021	0	448	183	128	166	165	141	274	171	197	512	152	115	184	369	295
42.025	0	447	184	128	167	166	142	271	170	196	512	152	116	183	369	295
42.1478	0	449	185	129	166	166	141	274	171	198	516	152	115	184	370	297
42.2707	0	452	188	129	169	167	141	276	171	199	521	152	116	184	372	296
42.3936	0	452	189	130	171	168	142	278	172	200	524	153	116	185	374	297
42.5165	0	451	188	133	170	171	145	277	172	199	521	153	116	185	373	297
42.6394	0	450	183	128	168	164	142	273	171	197	511	152	115	185	372	297
42.7622	0	451	184	127	166	165	142	275	170	197	512	153	115	184	372	297
42.8851	0	452	185	128	165	168	142	275	170	197	513	153	115	183	372	297
43.008	0	453	186	129	165	169	142	274	170	199	517	153	115	184	373	297
43.1309	0	455	188	130	168	167	142	275	171	199	521	152	116	185	374	299
43.2538	0	455	190	132	167	169	144	279	171	200	524	153	117	184	376	299
43.3766	0	453	186	130	166	170	144	273	170	198	513	153	117	186	374	298
43.4995	0	453	184	126	166	166	142	272	170	197	512	151	116	184	373	298
43.6224	0	452	185	128	166	165	143	273	170	197	514	153	116	184	374	299
43.7453	0	453	185	129	167	167	142	274	170	198	515	153	115	185	375	299
43.8682	0	455	187	130	167	168	143	276	171	200	519	152	116	185	376	300
43.991	0	456	189	132	171	169	144	277	171	201	523	153	117	185	377	300
44.1139	0	452	185	131	165	168	144	271	171	198	512	152	116	186	374	300
44.2368	0	450	182	125	164	166	142	272	169	196	509	152	116	185	375	299
44.3597	0	453	182	127	164	164	142	271	169	197	509	153	115	185	374	299
44.4826	0	452	183	128	166	166	142	272	170	198	510	152	115	184	375	300
44.6054	0	453	184	129	166	167	142	272	170	198	514	152	116	184	376	300
44.7283	0	455	186	129	169	168	142	273	170	199	519	153	116	184	376	300
44.8512	0	449	183	130	165	168	145	270	170	197	509	151	117	185	376	300
44.9741	0	446	176	124	161	162	140	265	167	193	499	151	116	182	375	299
45.097	0	447	176	124	163	161	139	264	167	193	498	150	115	182	373	299
45.2198	0	446	175	123	161	159	138	266	166	192	498	150	114	181	371	299
45.3427	0	449	177	125	163	160	138	267	166	193	502	151	113	182	372	300
45.4656	0	449	179	126	162	163	138	267	166	194	506	149	114	182	374	299
45.5885	0	449	179	128	164	163	140	267	166	194	506	150	114	182	374	300
45.7114	0	443	171	124	157	159	137	262	164	189	490	148	112	179	370	298
45.8342	0	441	169	121	157	157	134	257	162	188	485	147	112	178	369	297
45.9571	0	442	168	120	158	155	133	259	161	187	485	147	111	178	368	297
46.08	0	444	169	120	156	156	133	259	161	188	488	148	111	179	368	297
46.2029	0	444	171	121	158	157	132	258	161	187	492	147	112	179	369	297
46.3258	0	446	174	123	161	157	132	259	160	189	497	148	111	180	370	297
46.4486	0	443	171	125	159	161	134	257	161	187	490	147	112	178	369	297
46.5715	0	439	166	118	155	154	131	255	159	184	477	145	110	175	367	296
46.6944	0	440	165	118	154	155	130	251	158	184	477	144	109	175	366	295
46.8173	0	440	165	119	154	152	129	252	157	184	478	145	109	176	366	296
46.9402	0	443	167	119	155	155	128	253	157	185	482	145	110	175	367	297
47.063	0	444	169	121	155	158	129	254	157	185	486	146	109	177	368	297
47.1859	0	446	171	121	160	156	129	259	158	186	492	148	110	178	370	297
47.3088	0	444	168	123	157	158	132	254	156	185	484	146	110	177	367	296
47.4317	0	442	163	117	154	154	129	250	156	182	473	143	109	174	365	296
47.5546	0	441	164	117	153	154	128	253	156	183	473	143	108	175	365	296
47.6774	0	442	165	117	154	152	128	253	155	183	475	144	109	175	365	296
47.8003	0	445	167	118	155	154	128	254	155	185	480	145	109	175	366	296
47.9232	0	446	169	119	157	157	128	254	156	186	483	146	110	176	368	297
48.0461	0	448	171	122	159	158	129	257	157	187	489	147	111	178	368	298
48.169	0	445	168	121	156	159	132	255	156	186	480	146	110	177	367	297
48.2918	0	445	165	118	154	155	128	251	156	184	474	144	109	175	367	297
48.4147	0	445	165	117	154	155	130	254	156	185	475	144	110	175	367	298
48.5376	0	447	167	118	157	155	129	255	157	186	477	144	109	175	367	298
48.6605	0	449	170	119	156	159	129	254	157	186	483	146	110	176	368	298
48.7834	0	450	171	121	158	157	129	258	158	188	490	147	111	177	369	298
48.9062	0	451	173	123	158	161	132	257	159	190	492	147	111	178	370	299
49.0291	0	446	166	120	155	157	132	253	157	185	477	145	110	176	367	299
49.152	0	444	165	116	156	157	131	252	157	186	475	144	110	175	366	298
49.2749	0	447	166	118	155	155	131	254	157	185	477	144	110	175	366	299
49.3978	0	447	168	118	157	156	131	254	158	187	481	144	110	176	366	297
49.5206	0	448	169	120	157	158	131	258	158	188	487	146	110	178	368	299
49.6435	0	449	172	121	156	161	131	256	159	190	492	147	111	178	369	299
49.7664	0	447	172	124	161	161	135	258	160	190	491	148	111	179	369	300
49.8893	0	442	165	118	155	156	133	254	158	185	475	144	109	175	365	298
50.0122	0	441	164	115	156	155	132	254	158	186	474	144	110	175	365	298
50.135	0	442	164	117	156	153	131	254	158	186	476	144	109	175	366	298
50.2579	0	441	166	119	155	154	130	257	159	187	479	145	110	174	365	298
50.3808	0	444	168	119	157	154	132	258	160	189	486	146	110	177	366	298
50.5037	0	445	172	121	159	156	132	260	160	189	494	147	111	177	367	298
50.6266	0	446	173	123	158	163	135	256	161	189	492	148	111	179	367	297
50.7494	0	443	169	120	151	156	134	248	159	186	476	144	110	175	363	296
50.8723	0	439	166	118	150	152	132	248	159	186	473	144	109	175	363	296
50.9952	0	440	167	117	153	155	132	249	159	187	475	144	109	176	362	296
51.1181	0	442	169	119	151	157	132	252	160	188	481	145	110	177	363	296
51.241	0	444	172	119	155	157	132	254	160	189	487	147	110	177	365	297
51.3638	0	446	174	121	155	158	132	255	162	190	493	148	110	180	366	297
51.4867	0	445	175	124	153	161	135	256	161	190	494	148	111	179	367	297
51.6096	0	442	169	120	152	158	133	251	160	187	482	147	110	177	364	296
51.7325	0	441	168	119	153	155	131	253	161	188	483	146	110	177	363	296
51.8554	0	442	170	118	154	156	132	252	160	188	485	146	111	178	364	297
51.9782	0	444	173	120	155	156	131	255	160	189	490	148	111	178	364	297
52.1011	0	445	175	121	157	159	132	257	161	191	497	149	111	179	365	298
52.224	0	446	178	123	159	162	132	258	162	193	502	149	111	179	366	298
52.3469	0	445	176	124	154	163	135	254	163	190	493	148	111	180	365	298
52.4698	0	442	171	120	152	158	132	252	161	188	484	146	111	177	363	297
52.5926	0	443	172	120	153	157	133	251	161	189	485	147	111	178	363	297
52.7155	0	443	174	119	155	157	132	254	161	189	487	148	111	179	364	297
52.8384	0	444	175	120	156	159	133	254	161	191	493	148	112	180	364	298
52.9613	0	446	178	122	158	160	132	257	161	192	500	149	111	180	366	297
53.0842	0	446	179	125	158	165	134	257	162	193	503	149	113	181	366	298
53.207	0	442	174	122	154	161	133	254	163	189	490	149	111	180	363	298
53.3299	0	442	172	118	155	157	133	253	161	189	486	147	111	179	364	298
53.4528	0	444	173	120	154	158	132	254	161	189	487	147	111	179	363	298
53.5757	0	443	175	120	154	159	132	254	162	190	492	148	111	179	363	297
53.6986	0	445	177	121	156	161	132	258	162	192	498	149	111	181	364	298
53.8214	0	447	179	123	159	162	132	261	163	193	504	151	112	180	366	298
53.9443	0	446	179	126	160	164	135	260	163	192	501	150	112	181	367	298
54.0672	0	442	173	121	155	160	133	255	161	189	489	148	111	179	364	298
54.1901	0	444	174	120	157	159	132	257	161	190	491	148	111	179	364	297
54.313	0	443	174	120	155	159	132	256	161	189	492	149	111	180	364	297
54.4358	0	446	177	121	156	162	133	257	161	191	498	149	112	181	365	298
54.5587	0	446	179	122	161	162	132	260	163	192	502	149	112	180	367	299
54.6816	0	447	181	124	160	165	134	261	163	193	506	150	112	181	368	299
54.8045	0	445	176	123	154	164	134	255	163	190	494	150	111	181	366	298
54.9274	0	445	176	121	155	161	133	258	163	191	494	148	111	180	366	298
55.0502	0	446	178	122	155	162	134	256	163	190	495	150	112	180	367	299
55.1731	0	446	178	122	156	162	134	259	164	191	499	150	111	181	367	299
55.296	0	447	180	122	158	163	135	260	164	193	504	150	112	182	369	299
55.4189	0	448	182	126	161	166	135	262	165	193	510	150	113	182	371	301
55.5418	0	446	179	125	157	166	137	259	165	192	500	150	112	182	369	300
55.6646	0	445	175	121	154	162	134	257	163	190	492	148	112	181	368	300
55.7875	0	445	176	120	157	163	134	256	164	190	493	149	112	180	368	299
55.9104	0	446	176	120	157	161	135	257	163	192	496	149	113	181	370	300
56.0333	0	447	179	123	157	164	134	258	164	193	501	149	113	182	369	301
56.1562	0	448	182	124	160	165	135	262	166	195	507	150	113	182	371	302
56.279	0	449	181	126	158	168	138	262	164	193	505	151	112	183	371	301
56.4019	0	445	175	120	155	162	135	257	164	190	491	148	111	181	368	300
56.5248	0	446	175	121	155	162	134	257	163	191	492	149	113	182	370	301
56.6477	0	447	175	120	156	163	135	258	163	191	494	149	111	181	369	301
56.7706	0	448	178	121	158	163	134	258	164	192	498	149	112	182	370	301
56.8934	0	449	180	122	156	166	135	258	165	192	503	150	113	181	371	302
57.0163	0	451	183	124	159	165	136	262	165	194	507	151	112	182	373	301
57.1392	0	448	178	123	157	166	137	258	164	191	496	150	111	182	370	301
57.2621	0	448	175	119	156	162	134	258	163	191	491	149	112	181	371	301
57.385	0	448	176	119	159	161	135	259	163	190	494	149	111	181	369	302
57.5078	0	449	176	121	157	161	135	260	165	192	497	150	111	183	371	302
57.6307	0	451	180	123	159	163	135	264	164	193	502	150	112	183	372	302
57.7536	0	453	183	123	161	165	135	264	165	193	506	151	113	182	373	303
57.8765	0	454	184	126	162	168	138	262	165	195	507	151	113	183	374	303
57.9994	0	451	177	121	159	163	136	257	166	191	497	150	115	183	373	302
58.1222	0	451	178	121	157	164	136	259	165	192	498	150	114	182	372	303
58.2451	0	451	179	121	157	165	135	259	165	192	498	151	113	183	372	303
58.368	0	454	180	122	159	164	135	261	165	193	502	151	113	183	373	303
58.4909	0	455	183	124	160	166	136	262	166	193	507	151	113	183	374	304
58.6138	11	456	184	125	163	169	138	263	167	195	511	151	113	184	376	305
58.7366	0	455	181	123	160	166	137	261	166	192	502	150	113	184	375	304
58.8595	0	454	179	121	157	164	137	262	166	193	502	151	114	184	375	304
58.9824	0	455	180	121	158	164	137	262	166	193	502	151	114	184	376	305
59.1053	0	455	181	122	160	164	136	263	167	194	506	152	113	184	376	304
59.2282	0	457	184	124	160	166	137	266	167	195	511	151	113	184	376	305
59.351	0	459	186	125	163	168	137	267	167	197	514	152	114	184	378	305
59.4739	0	457	183	126	161	169	141	266	168	195	508	152	115	185	377	305
59.5968	0	455	178	120	158	162	137	260	166	192	499	150	115	183	377	304
59.7197	0	455	179	119	158	165	136	259	166	193	499	151	115	183	377	304
59.8426	0	455	179	120	158	165	137	260	167	193	502	151	113	184	376	305
59.9654	0	457	182	123	161	164	137	264	167	194	504	151	113	184	376	306
60.0883	0	459	183	123	160	166	137	263	167	195	510	151	114	184	378	306
60.2112	0	458	184	124	162	170	141	262	168	194	508	151	115	185	378	305
60.3341	0	454	177	120	158	162	137	260	166	190	496	150	115	183	377	305
60.457	0	454	176	120	159	162	136	259	165	190	496	150	114	184	377	304
60.5798	0	455	176	119	159	162	135	260	165	190	496	150	114	183	377	305
60.7027	0	456	178	120	160	164	136	261	165	191	501	150	112	184	375	305
60.8256	0	458	181	122	161	164	135	263	165	193	504	151	113	184	377	306
60.9485	0	459	182	124	160	166	138	265	165	193	507	151	113	184	377	306
61.0714	0	455	176	121	156	164	136	260	164	189	495	150	114	183	376	305
61.1942	0	455	175	119	157	161	134	259	164	189	492	148	114	182	375	305
61.3171	0	455	176	118	158	163	135	258	163	189	493	149	113	183	377	305
61.44	0	456	176	119	159	161	134	261	163	189	495	149	114	183	376	306
61.5629	0	457	178	119	161	163	134	262	164	191	499	149	114	183	377	306
61.6858	0	459	180	121	161	163	134	262	164	191	504	151	112	184	377	307
61.8086	0	456	175	121	160	166	135	260	163	189	496	149	113	184	376	306
61.9315	0	456	173	117	160	160	133	260	162	188	491	149	113	182	376	306
62.0544	0	456	173	119	160	161	133	259	162	188	492	149	114	183	377	306
62.1773	0	456	174	118	159	162	131	261	162	188	493	149	112	183	376	306
62.3002	0	459	178	120	159	164	133	257	163	190	497	149	114	184	376	305
62.423	0	462	181	120	158	163	134	256	165	192	500	150	112	182	375	305
62.5459	0	460	178	123	155	163	137	255	165	190	496	149	113	184	375	305
62.6688	0	455	171	115	153	159	133	251	161	185	486	147	113	181	374	305
62.7917	0	455	169	114	153	157	130	252	161	185	485	146	112	181	374	305
62.9146	0	455	169	114	153	156	129	250	160	183	484	146	112	180	373	305
63.0374	0	455	171	114	152	157	128	250	160	184	489	147	111	181	372	305
63.1603	0	456	177	115	154	164	127	239	162	188	480	150	111	180	371	302
63.2832	0	454	177	119	155	162	128	238	159	188	479	150	112	180	372	302
63.4061	0	450	169	116	150	157	127	237	157	182	470	145	112	178	371	302
63.529	0	449	166	112	146	153	126	239	156	181	469	144	111	178	369	302
63.6518	0	448	165	113	148	152	127	239	155	181	472	145	110	178	370	301
63.7747	0	449	166	113	147	153	127	242	156	182	478	144	110	179	370	302
63.8976	0	449	168	114	150	153	127	243	157	184	482	145	109	180	370	303
64.0205	0	449	171	116	151	155	128	244	157	184	487	147	110	182	372	303
64.1434	0	446	165	113	150	153	128	240	156	180	474	144	112	178	371	300
64.2662	0	446	164	111	147	150	126	239	155	180	472	143	111	178	370	301
64.3891	0	445	163	111	150	149	126	239	154	180	472	144	108	178	368	301
64.512	0	446	166	112	149	149	125	243	155	181	477	144	109	178	370	301
64.6349	0	448	168	112	150	153	126	243	155	182	483	144	109	180	371	302
64.7578	0	449	169	114	150	154	128	245	155	182	482	144	109	179	370	301
64.8806	0	446	164	111	149	150	127	242	154	180	472	142	110	177	370	301
65.0035	0	445	164	110	148	150	126	240	154	181	473	143	110	177	370	300
65.1264	0	445	165	110	149	148	126	242	155	180	474	142	108	177	368	300
65.2493	0	446	166	111	151	149	125	244	154	181	480	144	108	178	369	300
65.3722	0	448	168	113	153	153	127	249	156	182	484	144	109	178	370	302
65.495	0	445	164	110	151	151	128	245	154	180	474	143	110	177	370	300
65.6179	0	445	162	107	152	147	125	243	153	178	471	141	111	175	369	300
65.7408	0	445	163	107	151	149	126	245	154	179	470	142	108	174	367	299
65.8637	0	445	165	110	148	151	125	241	154	179	474	142	109	175	367	298
65.9866	0	445	167	111	150	150	126	245	154	181	479	144	109	177	369	299
66.1094	0	445	166	113	150	152	129	242	155	181	477	142	109	177	367	298
66.2323	0	441	159	109	146	147	126	240	153	177	463	140	108	172	366	296
66.3552	0	440	159	106	146	147	124	235	152	178	457	141	109	170	365	294
66.4781	0	439	159	108	145	146	123	235	152	178	459	140	109	172	362	294
66.601	0	439	161	108	147	147	123	238	152	179	465	142	109	173	363	295
66.7238	0	441	164	109	148	149	122	237	153	182	459	145	109	173	363	292
66.8467	0	440	162	112	149	150	126	238	151	180	463	143	108	174	362	293
66.9696	0	434	155	108	145	145	123	234	150	176	454	139	107	170	360	292
67.0925	0	434	154	106	143	143	121	233	149	175	453	139	106	170	358	291
67.2154	0	433	155	105	143	144	122	234	149	176	457	140	106	171	356	291
67.3382	0	434	157	107	147	145	121	238	150	177	462	140	106	171	357	290
67.4611	0	434	160	109	145	146	122	240	151	179	468	142	107	173	357	289
67.584	0	435	162	111	148	149	124	240	152	179	474	143	108	174	357	291
67.7069	0	431	157	109	144	147	124	235	150	175	457	140	107	170	354	287
67.8298	0	426	151	105	144	143	120	230	149	174	450	138	107	167	353	286
67.9526	0	426	151	105	141	144	120	230	149	174	451	138	105	168	350	285
68.0755	0	427	154	107	144	143	120	233	148	175	455	138	106	169	349	286
68.1984	0	428	157	108	146	144	121	235	149	177	461	141	107	169	351	285
68.3213	0	429	160	108	145	146	121	236	150	178	468	141	106	171	352	285
68.4442	0	430	164	111	147	150	124	239	151	180	475	143	108	172	352	285
68.567	0	426	158	111	144	147	124	234	150	177	460	140	106	169	349	284
68.6899	0	422	153	106	141	144	120	233	148	173	451	138	106	166	346	282
68.8128	0	420	152	107	143	142	120	230	148	173	452	139	105	166	344	280
68.9357	0	419	156	105	144	142	119	233	148	173	455	139	105	167	343	280
69.0586	0	421	158	108	145	143	120	234	149	175	461	140	106	168	345	280
69.1814	0	422	162	109	145	146	120	236	149	176	468	140	107	168	346	280
69.3043	0	423	165	111	147	146	120	238	151	178	475	143	107	170	346	280
69.4272	0	421	163	113	145	151	126	237	150	177	472	143	107	170	346	279
69.5501	0	417	156	109	144	144	122	235	149	173	457	138	104	166	341	277
69.673	0	414	155	108	144	141	121	235	149	173	457	138	105	166	340	276
69.7958	0	415	157	108	143	141	121	235	148	172	459	138	105	165	340	274
69.9187	0	414	159	109	143	144	119	235	148	173	464	138	106	166	341	273
70.0416	0	415	163	111	145	144	120	238	149	174	471	140	106	167	341	274
70.1645	0	417	165	112	147	144	121	240	149	175	478	142	107	169	343	274
70.2874	0	417	168	115	147	149	122	243	151	177	483	143	107	170	344	274
70.4102	0	412	163	114	146	147	123	237	150	175	469	140	106	167	340	272
70.5331	0	410	160	110	145	142	122	235	149	172	465	139	106	166	339	272
70.656	0	409	160	111	145	142	121	238	150	173	467	139	106	166	339	271
70.7789	0	410	163	111	146	143	121	238	150	174	472	139	106	166	338	270
70.9018	0	412	166	113	146	143	121	241	150	175	478	141	107	168	340	270
71.0246	0	413	168	115	149	145	122	244	152	176	485	143	108	168	342	270
71.1475	0	414	171	118	150	149	125	245	152	179	490	144	108	171	342	270
71.2704	0	410	166	116	147	147	125	241	152	176	475	141	107	168	340	270
71.3933	0	409	165	113	147	143	123	240	152	175	474	140	107	167	340	269
71.5162	0	409	165	112	149	146	123	240	151	175	476	141	107	168	339	269
71.639	0	411	169	114	148	144	123	243	152	177	481	142	107	168	341	268
71.7619	0	411	172	116	152	147	123	244	153	179	488	144	109	169	341	268
71.8848	0	413	175	118	152	147	124	247	154	181	495	145	108	171	343	269
72.0077	0	414	178	121	152	156	127	248	154	181	500	145	108	172	344	269
72.1306	0	410	171	119	151	149	127	243	154	179	485	143	109	170	341	269
72.2534	0	409	169	115	148	146	125	243	154	177	480	143	107	169	339	268
72.3763	0	409	171	116	149	147	126	244	155	178	482	142	108	169	339	268
72.4992	0	410	172	116	149	148	125	245	155	179	487	143	108	170	340	267
72.6221	0	412	175	119	151	149	125	247	155	181	494	145	108	170	342	268
72.745	0	414	178	121	152	150	127	248	157	182	500	146	109	172	343	269
72.8678	0	415	180	124	152	157	129	249	158	184	506	147	110	173	345	269
72.9907	0	412	174	121	151	151	128	247	156	180	489	145	108	172	340	268
73.1136	0	410	173	117	150	149	127	245	156	180	486	143	108	170	339	268
73.2365	0	409	173	119	148	151	126	244	156	180	488	144	108	171	339	268
73.3594	0	410	175	118	151	150	127	246	156	181	492	144	108	171	340	268
73.4822	0	412	179	121	152	152	126	249	157	183	499	145	108	173	340	269
73.6051	0	413	181	123	155	155	128	252	158	184	505	147	109	173	342	268
73.728	0	415	182	125	155	157	131	251	158	185	506	148	110	174	343	270
73.8509	0	410	176	120	151	151	129	247	158	181	492	145	108	173	338	268
73.9738	0	409	176	119	151	150	127	247	158	182	492	145	107	171	339	267
74.0966	0	410	176	120	151	151	128	247	157	181	493	145	108	173	338	267
74.2195	0	411	178	120	154	152	127	250	157	184	498	146	109	173	339	268
74.3424	0	412	181	122	155	153	128	253	158	185	505	147	109	175	341	269
74.4653	0	415	184	124	157	156	130	254	159	186	510	148	109	175	342	269
74.5882	0	413	181	126	154	158	131	252	159	186	505	148	109	174	341	269
74.711	0	410	178	120	151	150	129	250	158	183	494	146	108	173	339	267
74.8339	0	410	178	120	151	152	130	252	158	183	495	146	107	173	338	267
74.9568	0	410	179	120	153	152	129	251	159	184	498	146	108	173	339	267
75.0797	0	411	181	121	155	153	128	254	159	184	504	147	107	175	340	267
75.2026	0	413	184	123	156	154	129	255	159	186	508	149	109	175	341	268
75.3254	0	415	185	126	157	159	131	255	161	188	513	148	110	175	343	268
75.4483	0	410	180	123	155	154	130	254	160	184	500	148	108	174	339	268
75.5712	0	411	179	120	156	151	130	254	159	184	500	146	107	173	340	268
75.6941	0	411	179	121	155	154	129	252	159	184	497	147	107	174	340	267
75.817	0	413	181	122	156	152	130	255	160	185	504	147	109	175	342	268
75.9398	0	415	182	124	160	154	130	257	160	188	510	148	109	174	344	269
76.0627	0	417	185	126	162	157	132	260	162	189	515	150	110	175	345	269
76.1856	0	417	185	129	162	161	134	258	161	187	507	150	110	177	345	269
76.3085	0	416	180	124	160	153	132	259	160	187	500	148	111	176	345	269
76.4314	0	417	181	124	163	156	133	259	162	187	503	148	109	177	345	270
76.5542	0	418	182	125	162	156	133	261	161	188	505	149	110	178	345	270
76.6771	0	420	184	126	164	157	133	262	162	188	510	148	110	177	347	271
76.8	0	423	187	128	168	158	133	265	164	190	515	149	111	177	349	271
76.9229	0	423	186	131	164	163	137	263	164	190	512	150	112	178	348	272
77.0458	0	421	180	126	164	158	135	261	163	188	502	148	110	177	345	271
77.1686	0	423	181	126	164	157	136	262	163	188	502	148	110	179	346	273
77.2915	0	423	182	126	161	157	134	261	163	189	504	148	111	178	346	273
77.4144	0	424	185	129	166	159	135	263	164	192	508	150	112	178	348	275
77.5373	0	428	187	130	168	161	137	266	166	193	515	150	112	179	348	276
77.6602	0	427	184	131	166	163	139	262	166	191	508	150	110	179	346	275
77.783	0	424	179	125	162	157	137	262	164	188	499	148	109	177	344	274
77.9059	0	424	180	126	161	156	136	262	164	189	500	148	109	177	341	273
78.0288	0	425	180	125	163	156	135	261	164	188	502	148	106	175	340	274
78.1517	0	425	182	128	162	159	135	264	164	189	507	149	104	176	346	275
78.2746	0	426	182	129	165	161	136	263	164	190	506	148	104	178	348	275
78.3974	0	423	176	126	159	157	134	258	162	185	491	147	103	176	343	275
78.5203	0	422	174	122	156	155	132	255	160	183	489	145	102	177	343	277
78.6432	0	423	174	123	157	154	131	254	159	183	489	144	102	177	344	277
78.7661	0	424	176	124	159	154	131	257	159	183	492	145	103	177	344	279
78.889	0	426	177	125	161	157	131	255	159	184	498	145	105	178	345	280
79.0118	0	424	175	127	159	158	133	254	157	182	490	144	104	177	343	280
79.1347	0	418	168	120	156	151	128	250	156	179	477	141	102	172	339	280
79.2576	0	418	167	120	154	150	126	247	155	178	476	140	101	172	337	279
79.3805	0	418	167	119	153	149	125	246	154	178	478	141	100	172	338	280
79.5034	0	420	170	121	153	149	126	248	154	178	483	141	101	173	340	280
79.6262	0	422	172	123	156	150	125	249	154	180	487	143	103	175	342	282
79.7491	0	417	167	124	154	154	127	247	154	177	477	141	101	173	338	280
79.872	0	414	163	117	150	146	123	242	152	174	467	137	99	169	336	279
79.9949	0	413	162	117	149	145	123	241	150	174	467	137	99	169	336	279
80.1178	0	415	163	118	149	147	120	241	150	175	470	137	98	169	336	279
80.2406	0	418	165	117	151	146	121	243	151	176	475	138	100	170	338	278
80.3635	0	420	167	118	153	147	122	243	151	177	480	139	101	171	340	279
80.4864	0	416	167	122	152	150	125	244	150	175	475	139	100	170	338	279
80.6093	0	413	159	116	148	145	121	240	149	172	463	136	99	166	335	278
80.7322	0	414	159	115	147	145	121	240	149	173	464	136	99	165	335	278
80.855	0	415	161	115	149	144	120	239	148	174	465	136	97	165	335	279
80.9779	0	417	163	116	150	144	121	242	150	175	471	137	99	167	336	279
81.1008	0	421	165	119	152	147	122	244	150	176	476	138	100	168	338	280
81.2237	0	424	168	121	153	151	123	246	151	178	482	140	102	170	341	280
81.3466	0	418	161	118	148	147	123	239	150	175	465	137	101	166	338	279
81.4694	0	419	159	115	149	146	121	239	150	175	462	136	100	165	339	279
81.5923	0	418	160	116	149	146	122	240	150	175	465	136	100	165	339	279
81.7152	0	422	162	117	150	147	121	242	150	176	469	137	100	165	340	280
81.8381	0	423	164	118	150	150	123	242	152	178	474	138	102	167	342	280
81.961	0	427	168	118	150	152	123	247	152	180	481	140	103	167	345	281
82.0838	0	426	167	122	153	154	126	246	154	180	482	141	103	168	346	281
82.2067	0	422	161	116	149	150	125	243	152	177	466	139	101	166	343	280
82.3296	0	425	161	115	150	150	125	243	152	178	467	138	102	165	343	281
82.4525	0	425	163	115	151	149	125	245	153	179	469	138	103	166	345	280
82.5754	0	427	165	117	152	150	125	246	154	180	476	140	103	165	346	281
82.6982	0	431	168	118	153	153	126	248	154	182	481	141	104	168	348	281
82.8211	0	433	171	120	157	154	127	249	155	184	487	143	105	169	350	282
82.944	0	430	168	122	154	158	130	250	156	184	484	142	104	170	350	282
83.0669	0	429	164	115	150	151	128	246	155	180	471	140	103	167	348	281
83.1898	0	429	166	117	153	154	128	246	155	182	474	140	103	167	349	281
83.3126	0	433	165	117	151	153	128	249	156	183	476	140	104	168	349	283
83.4355	0	433	169	118	152	155	129	252	156	185	483	142	105	169	351	282
83.5584	0	436	172	121	155	157	129	253	158	184	489	144	105	169	353	284
83.6813	0	437	174	121	157	158	130	255	159	187	495	145	107	172	356	284
83.8042	0	436	171	123	157	159	133	252	158	186	487	145	105	172	354	284
83.927	0	432	167	118	152	155	130	250	157	183	478	142	104	170	352	283
84.0499	0	434	168	118	153	154	131	250	158	184	480	141	105	170	353	285
84.1728	0	434	169	119	154	156	130	251	158	184	482	143	106	170	354	285
84.2957	0	437	172	120	155	156	131	253	159	185	489	143	105	171	355	285
84.4186	0	439	174	123	158	156	131	256	158	187	496	146	106	172	358	286
84.5414	0	440	177	124	158	159	133	258	161	188	500	146	107	174	360	286
84.6643	0	437	173	123	154	159	134	254	159	185	488	144	106	173	358	286
84.7872	0	435	169	119	152	155	131	251	158	183	482	143	105	171	357	285
84.9101	0	436	170	119	155	154	131	251	159	183	484	142	106	172	357	285
85.033	0	437	171	121	156	156	129	251	157	184	487	143	106	172	359	285
85.1558	0	438	175	121	155	157	130	252	158	185	492	145	107	173	360	286
85.2787	0	441	177	123	158	158	130	256	158	185	497	145	107	175	360	287
85.4016	0	440	177	125	159	160	132	256	158	186	498	145	107	175	362	286
85.5245	0	437	172	121	154	156	131	250	157	182	483	143	105	173	359	286
85.6474	0	439	173	121	154	157	130	248	157	182	484	143	106	172	359	285
85.7702	0	439	173	121	153	154	129	249	157	182	484	142	106	173	359	284
85.8931	0	439	175	122	152	155	129	251	157	182	488	143	106	173	360	286
86.016	0	441	177	122	153	156	129	251	156	183	493	144	107	174	362	286
86.1389	0	441	178	124	155	158	130	250	156	183	496	145	107	174	363	287
86.2618	0	437	172	121	150	156	130	248	155	179	481	142	105	172	360	284
86.3846	0	436	171	118	152	153	127	246	154	178	480	141	104	171	360	285
86.5075	0	438	172	120	152	152	127	248	154	179	479	141	105	171	361	285
86.6304	0	439	173	120	153	152	126	248	154	180	483	141	106	171	363	286
86.7533	0	440	176	120	152	154	126	250	155	181	489	143	106	171	364	287
86.8762	0	442	177	122	154	156	127	250	155	180	494	144	107	173	366	288
86.999	0	438	173	121	153	156	129	248	153	178	480	142	106	171	363	286
87.1219	0	436	168	117	150	151	125	242	152	176	471	139	104	169	360	287
87.2448	0	436	168	117	151	152	123	244	151	176	472	140	104	168	360	286
87.3677	0	437	169	116	152	150	124	245	151	177	474	140	104	170	361	286
87.4906	0	440	172	118	153	152	123	245	151	177	479	140	105	170	361	286
87.6134	0	440	174	119	153	152	123	246	152	178	483	140	106	171	364	287
87.7363	0	439	172	121	153	156	127	246	151	178	479	141	105	171	363	288
87.8592	0	436	166	116	151	149	124	243	150	174	465	139	103	168	359	287
87.9821	0	436	165	115	148	148	123	241	149	175	463	138	104	167	359	286
88.105	0	437	165	114	149	148	122	243	149	175	464	138	102	166	359	287
88.2278	0	438	167	115	151	148	121	244	149	175	469	138	104	168	362	288
88.3507	0	439	168	116	153	151	122	244	149	177	473	140	104	169	363	289
88.4736	0	441	171	118	154	152	123	248	150	178	477	140	105	170	365	289
88.5965	0	440	168	118	152	153	125	243	149	175	465	139	104	169	362	290
88.7194	0	439	163	113	147	148	121	240	148	174	458	137	103	167	361	289
88.8422	0	438	163	113	148	148	121	240	148	174	459	137	103	166	361	289
88.9651	0	439	163	112	150	149	121	242	147	175	461	138	105	167	362	290
89.088	0	441	166	114	151	149	122	242	148	176	465	138	105	168	364	291
89.2109	0	442	167	115	152	152	122	245	149	178	470	140	105	169	365	292
89.3338	0	444	169	118	152	155	124	244	150	178	472	140	106	170	367	292
89.4566	0	440	163	114	148	151	124	240	149	176	459	138	104	167	364	292
89.5795	0	442	162	113	147	149	122	241	150	175	458	138	104	168	364	292
89.7024	0	442	161	113	148	152	123	241	150	177	460	138	105	168	365	293
89.8253	0	444	163	113	149	151	123	243	150	178	464	139	105	169	366	292
89.9482	0	445	166	115	151	152	124	246	151	180	468	140	105	171	367	294
90.071	0	446	169	116	151	156	124	245	152	181	474	140	106	172	369	295
90.1939	0	447	167	118	152	157	128	247	153	180	472	141	106	172	369	295
90.3168	0	444	161	113	148	152	124	242	151	176	458	138	104	170	366	294
90.4397	0	443	160	110	149	152	125	241	151	178	457	138	105	169	367	295
90.5626	0	445	160	112	147	151	124	243	151	179	461	139	105	169	367	296
90.6854	0	446	162	112	149	152	125	244	153	180	465	139	105	171	368	295
90.8083	0	448	165	114	150	154	125	246	153	181	470	140	106	171	370	295
90.9312	0	449	168	116	152	155	126	247	153	182	476	142	106	173	372	296
91.0541	0	449	167	118	152	157	130	247	155	181	473	142	106	172	371	297
91.177	0	444	161	113	149	152	127	244	152	177	460	139	105	171	367	296
91.2998	0	445	160	112	148	153	126	241	152	179	460	138	105	171	368	295
91.4227	0	445	160	112	151	151	126	242	152	178	461	139	105	171	368	296
91.5456	0	446	164	114	149	152	125	245	152	178	466	140	107	171	369	295
91.6685	0	447	165	115	150	154	127	246	153	180	472	141	106	173	370	296
91.7914	0	448	168	116	152	154	126	250	154	182	479	141	108	174	371	297
91.9142	0	447	170	120	155	159	129	249	154	181	478	143	107	175	371	297
92.0371	0	444	164	114	151	154	128	245	152	178	464	140	105	172	368	295
92.16	0	443	162	114	150	152	127	245	152	178	464	139	106	172	368	295
92.2829	0	442	164	114	151	152	126	244	151	178	467	140	105	172	367	295
92.4058	0	444	165	114	154	153	126	246	153	179	470	141	107	173	368	295
92.5286	0	444	169	116	151	155	125	247	153	178	477	141	107	174	369	296
92.6515	0	445	170	119	156	153	126	249	152	180	484	143	108	174	371	296
92.7744	0	441	168	119	152	156	128	248	152	178	478	142	107	175	369	296
92.8973	0	437	163	116	149	152	125	242	151	174	466	139	106	173	366	294
93.0202	0	437	163	115	148	150	124	245	151	174	469	139	106	172	366	292
93.143	0	435	163	115	150	149	123	243	149	174	472	139	105	172	365	291
93.2659	0	438	166	115	149	150	123	246	149	175	477	141	106	173	366	291
93.3888	0	437	169	117	151	152	122	246	150	176	483	141	107	174	367	292
93.5117	0	439	171	119	153	153	123	249	151	177	489	143	107	175	369	292
93.6346	0	434	168	120	153	155	127	245	151	176	482	142	106	175	366	291
93.7574	0	429	162	115	147	149	124	242	148	171	468	138	105	170	362	290
93.8803	0	429	161	115	150	146	121	243	147	170	467	138	105	170	361	289
94.0032	0	428	162	114	148	146	120	241	148	169	470	138	104	171	361	288
94.1261	0	428	164	115	148	148	120	243	148	172	476	139	105	171	362	287
94.249	0	432	167	116	149	150	120	244	148	172	481	139	106	173	363	287
94.3718	0	435	172	118	151	148	120	246	149	174	486	141	106	174	364	287
94.4947	0	431	170	122	150	154	125	247	150	174	486	142	107	174	364	287
94.6176	0	425	162	116	150	148	123	242	149	171	469	138	105	171	360	286
94.7405	0	425	161	114	149	146	120	242	148	170	468	137	104	171	359	286
94.8634	1	425	163	114	151	147	120	242	147	170	470	138	104	171	358	286
94.9862	0	427	165	115	150	148	120	243	147	170	475	139	104	171	359	287
95.1091	0	429	167	116	153	148	120	246	148	173	481	140	105	173	360	286
95.232	0	431	170	117	155	149	120	248	148	175	486	141	106	174	362	286
95.3549	0	430	171	121	153	154	124	248	150	176	488	142	106	174	363	287
95.4778	0	425	164	117	150	151	123	245	149	172	473	140	104	172	359	286
95.6006	0	426	164	115	151	148	122	243	148	172	472	138	105	171	359	286
95.7235	0	428	164	115	149	149	122	245	148	172	474	140	105	171	359	286
95.8464	0	429	167	117	151	148	122	246	149	173	479	140	106	172	361	288
95.9693	0	431	169	117	153	152	123	249	150	175	486	141	106	174	362	288
96.0922	0	433	172	119	156	154	124	249	151	177	490	143	107	175	364	288
96.215	0	431	169	120	151	155	126	247	150	176	482	141	107	175	362	288
96.3379	0	429	166	115	149	156	123	239	151	174	470	140	105	171	360	287
96.4608	0	429	172	119	146	163	117	219	152	177	450	141	105	169	358	285
96.5837	0	423	186	112	158	181	110	185	150	185	388	146	105	165	354	281
96.7066	0	425	179	123	153	159	108	187	138	186	393	141	107	167	357	286
96.8294	0	433	179	122	151	144	111	217	135	186	446	142	107	172	362	291
96.9523	0	437	178	120	150	158	118	232	142	185	477	144	107	175	366	292
97.0752	0	434	173	118	149	154	122	234	145	180	467	143	108	175	362	291
97.1981	0	433	167	113	148	149	120	230	145	179	457	141	106	173	361	290
97.321	0	435	169	113	144	152	121	222	148	181	445	143	106	171	361	291
97.4438	0	433	168	114	146	147	120	229	146	181	454	141	107	173	361	291
97.5667	0	435	169	115	150	150	121	232	147	181	466	142	107	174	364	292
97.6896	0	435	171	116	150	153	122	236	148	183	472	145	108	175	366	293
97.8125	0	435	171	117	150	155	126	234	149	183	465	145	108	175	366	292
97.9354	0	430	165	115	145	150	123	233	148	178	453	141	107	172	364	291
98.0582	0	429	164	112	147	149	124	233	148	180	457	141	106	173	364	290
98.1811	0	431	163	112	145	151	123	231	147	180	459	141	107	174	364	292
98.304	0	430	164	113	146	151	124	235	148	180	466	142	108	175	366	292
98.4269	0	431	166	113	149	151	124	238	149	183	472	143	107	176	368	293
98.5498	0	432	166	116	149	157	127	237	150	183	475	144	108	176	369	294
98.6726	0	427	160	113	145	151	124	233	149	179	460	141	106	173	365	293
98.7955	0	427	158	110	145	149	123	232	149	179	458	141	105	173	365	293
98.9184	0	428	158	110	144	149	124	233	148	180	460	141	107	173	366	293
99.0413	0	427	160	110	142	153	124	232	149	181	465	141	106	173	367	294
99.1642	0	430	162	111	147	151	124	236	150	182	470	143	107	174	367	295
99.287	0	432	163	114	147	153	124	240	150	183	477	143	107	176	370	296
99.4099	0	427	160	114	145	155	126	236	150	180	466	142	106	175	367	295
99.5328	0	425	155	110	141	150	123	232	149	179	455	140	105	172	364	295
99.6557	0	426	153	108	143	149	124	233	148	179	455	140	106	173	366	296
99.7786	0	429	154	108	141	149	123	233	149	179	457	140	106	173	366	298
99.9014	0	432	156	107	142	153	123	232	150	181	463	141	107	173	368	297
100.024	0	433	159	110	146	152	123	236	150	182	464	142	108	174	370	300
100.147	0	436	162	111	146	157	125	233	151	183	464	144	109	175	372	300
100.27	0	433	156	111	140	153	124	224	149	179	444	140	109	171	368	301
100.393	0	431	154	106	139	150	122	223	148	178	441	138	108	171	368	300
100.516	0	434	153	106	138	150	121	224	147	179	441	139	108	172	368	302
100.639	0	433	154	107	140	152	121	224	147	180	443	140	108	172	369	304
100.762	0	437	158	107	140	152	122	226	147	181	448	141	109	174	370	303
100.884	0	438	160	109	142	152	122	228	149	182	452	142	110	174	372	304
101.007	0	439	159	108	139	157	125	223	149	181	443	142	109	173	371	304
101.13	0	443	155	108	138	152	120	217	146	180	431	140	108	170	368	305
101.253	0	437	155	104	139	153	118	215	145	180	427	139	109	169	368	303
101.376	0	437	156	105	138	152	118	209	145	181	424	139	108	170	368	304
101.499	0	439	157	108	136	154	118	205	144	183	420	139	109	171	369	304
101.622	0	441	160	108	137	153	118	209	145	182	429	140	109	171	369	305
101.745	0	441	162	108	138	154	121	210	147	181	436	142	109	174	369	306
101.868	0	440	155	106	137	148	120	207	145	177	427	139	108	170	366	304
101.99	0	440	152	101	136	146	119	210	144	177	431	138	107	170	364	305
102.113	0	440	154	102	139	145	120	217	145	177	437	138	108	171	365	305
102.236	0	441	156	103	138	146	120	220	145	179	441	139	109	172	364	304
102.359	0	440	159	103	136	154	121	210	146	180	433	139	109	171	366	305
102.482	0	444	161	105	137	148	119	201	143	182	417	138	110	171	367	304
102.605	0	436	160	110	138	142	121	207	143	180	424	139	109	172	366	305
102.728	0	436	151	102	137	142	121	215	144	176	429	136	107	171	361	305
102.851	0	432	150	100	137	140	121	221	145	176	434	137	107	171	360	303
102.973	0	429	150	101	137	143	123	225	146	178	442	136	107	170	360	301
103.096	0	431	152	102	138	146	122	227	147	176	452	138	108	172	361	301
103.219	0	433	156	103	142	146	123	232	147	178	461	139	108	172	361	301
103.342	0	434	158	104	144	146	124	236	149	179	468	141	109	173	362	302
103.465	0	433	157	107	146	148	128	237	150	178	466	139	109	174	360	301
103.588	0	430	151	102	144	142	125	235	148	174	453	137	108	171	356	300
103.711	0	427	151	101	142	142	124	233	148	174	454	137	107	170	355	299
103.834	0	429	152	101	146	141	123	237	147	175	456	138	108	172	354	299
103.956	0	429	155	103	144	144	123	237	148	177	462	138	110	173	354	299
104.079	0	432	158	104	149	147	124	241	149	178	468	138	111	173	355	299
104.202	0	433	160	105	149	147	125	244	151	180	474	140	111	175	356	300
104.325	0	434	161	106	149	151	127	243	151	180	465	143	111	174	356	299
104.448	0	430	155	105	148	145	123	238	147	176	454	139	110	170	353	298
104.571	0	430	155	103	149	145	122	241	147	177	459	139	110	172	353	298
104.694	0	432	156	104	150	146	123	240	149	177	462	139	110	172	353	299
104.817	0	434	159	104	149	147	125	245	148	180	467	141	111	172	354	299
104.94	0	436	162	106	150	147	125	246	150	180	474	142	112	174	355	300
105.062	0	438	164	107	152	152	127	246	151	182	479	144	112	176	356	301
105.185	0	436	161	108	151	153	127	246	150	180	470	142	111	175	355	300
105.308	0	434	159	104	151	146	124	245	150	179	464	141	111	173	352	300
105.431	0	436	159	105	151	148	125	245	150	180	465	141	112	173	353	299
105.554	0	437	161	106	150	150	125	246	150	181	469	142	111	174	353	299
105.677	0	439	163	107	152	151	125	248	151	183	475	143	112	173	354	300
105.8	0	439	166	108	154	151	126	250	152	183	480	144	113	176	354	302
105.923	0	442	169	109	156	155	127	249	152	186	486	145	113	177	357	302
106.045	0	439	164	111	154	153	129	249	153	183	475	144	113	175	354	301
106.168	0	438	161	105	152	151	126	246	152	182	467	143	111	173	352	301
106.291	0	438	161	107	152	151	126	244	152	182	466	143	112	173	353	301
106.414	0	438	164	107	148	156	125	237	153	184	465	144	112	173	352	299
106.537	0	437	169	108	149	161	124	221	153	188	455	144	113	172	352	296
106.66	0	435	171	109	152	160	123	212	152	190	448	145	114	173	352	297
106.783	0	436	174	113	155	156	123	215	151	190	453	147	115	175	353	299
106.906	0	436	171	113	152	158	125	215	150	188	447	145	113	174	352	298
107.028	0	432	163	108	149	152	122	210	147	185	434	143	112	171	349	299
107.151	0	431	162	108	145	154	120	210	147	186	431	143	112	171	348	298
107.274	0	429	162	108	147	158	119	202	147	188	416	145	112	169	348	296
107.397	0	430	163	110	145	157	118	186	143	190	392	146	112	168	349	294
107.52	0	427	165	109	144	149	110	175	137	190	359	146	112	168	349	294
107.643	0	426	169	110	146	147	103	170	134	189	339	146	112	173	350	295
107.766	0	422	165	115	141	150	108	165	128	190	317	142	111	176	349	293
107.889	0	424	157	110	140	134	105	177	125	184	356	137	109	171	351	296
108.012	0	428	157	107	143	138	113	201	131	184	404	139	110	171	355	298
108.134	0	431	159	104	139	149	118	210	138	185	421	142	109	172	358	297
108.257	0	431	163	108	142	149	121	213	142	187	419	144	110	172	358	293
108.38	0	432	165	109	143	148	122	217	142	189	434	143	111	174	362	295
108.503	0	433	168	110	146	148	126	229	147	190	456	145	111	176	365	296
108.626	0	431	163	110	149	158	130	235	149	188	459	144	110	176	362	294
108.749	0	431	160	108	146	155	128	232	150	186	454	144	111	175	360	293
108.872	0	430	162	108	150	152	129	238	152	188	467	144	111	175	361	292
108.995	0	434	165	109	149	155	132	240	155	189	469	145	112	176	361	292
109.117	0	434	166	112	150	155	132	241	156	188	473	146	112	177	363	291
109.24	0	436	168	114	153	158	134	245	157	191	481	148	113	178	365	291
109.363	0	435	171	116	151	161	136	244	159	191	482	149	113	180	366	292
109.486	0	432	163	113	150	155	135	241	159	188	468	146	112	176	362	290
109.609	0	432	163	111	148	154	134	242	159	187	466	145	112	175	361	290
109.732	0	431	163	111	148	155	134	242	159	188	468	146	111	175	361	289
109.855	0	433	164	112	150	155	135	242	159	188	472	146	111	175	361	289
109.978	0	433	166	114	152	156	134	245	160	189	478	147	111	176	362	289
110.1	0	435	170	115	153	159	135	248	160	190	485	148	112	177	363	291
110.223	0	433	166	116	153	159	137	245	160	189	477	148	111	177	362	289
110.346	0	432	163	113	150	155	134	244	159	187	471	147	110	173	360	289
110.469	0	432	164	112	149	156	134	245	159	188	473	147	110	174	361	288
110.592	0	432	164	113	151	156	134	247	159	189	476	147	110	175	360	289
110.715	0	433	167	114	154	159	134	249	160	190	482	149	110	175	361	290
110.838	0	436	169	116	155	158	134	250	161	192	488	150	111	176	363	290
110.961	0	437	172	119	153	164	137	250	162	192	492	149	112	177	364	291
111.084	0	435	166	115	151	158	135	248	162	189	478	147	111	175	361	291
111.206	0	433	164	113	151	156	134	246	160	187	474	146	110	173	360	290
111.329	0	433	163	113	150	157	133	246	160	189	475	147	110	173	361	290
111.452	0	435	165	114	154	156	133	249	160	189	478	147	110	176	362	291
111.575	0	435	168	115	153	157	132	250	160	191	485	148	111	176	363	292
111.698	0	438	171	117	155	159	133	253	161	192	491	149	111	177	365	293
111.821	0	439	172	119	156	162	135	251	161	193	493	150	113	178	367	294
111.944	0	436	165	115	154	158	133	247	161	189	478	147	112	176	364	292
112.067	0	437	163	114	154	155	132	247	159	188	477	146	112	175	364	293
112.189	0	436	163	114	153	157	133	248	160	190	478	147	112	176	363	293
112.312	0	437	167	115	154	159	131	251	160	190	482	148	112	175	365	294
112.435	0	439	170	116	156	158	132	251	160	191	487	149	112	176	366	295
112.558	0	441	172	117	156	161	133	253	161	192	493	150	112	178	367	295
112.681	0	441	173	119	159	162	135	253	163	192	492	151	113	178	367	295
112.804	0	440	167	116	154	159	135	247	162	189	477	148	111	175	365	294
112.927	0	440	167	114	151	157	133	248	161	189	476	148	112	175	365	295
113.05	0	440	168	116	151	157	133	246	161	189	475	148	112	175	365	293
113.172	0	440	170	114	155	158	133	245	162	190	477	149	113	175	364	294
113.295	0	441	172	118	153	159	133	249	161	191	484	150	113	176	367	294
113.418	0	442	174	120	156	161	133	250	161	192	490	151	113	178	367	295
113.541	0	441	171	120	155	161	135	248	161	190	483	149	113	177	366	294
113.664	0	438	166	116	152	156	132	245	159	187	475	147	111	175	364	293
113.787	0	438	167	116	152	159	132	244	160	187	474	148	112	174	364	292
113.91	0	439	167	116	151	158	131	245	159	188	476	148	112	176	364	294
114.033	0	439	170	117	154	157	131	248	160	188	482	149	112	176	364	293
114.156	0	442	173	118	154	160	132	248	160	189	488	150	112	177	366	294
114.278	0	441	175	120	156	162	133	249	161	191	494	151	113	177	367	294
114.401	0	440	170	119	154	161	134	248	160	187	480	149	113	176	364	292
114.524	0	438	167	116	153	156	132	243	159	186	473	147	111	173	362	291
114.647	0	437	167	116	153	156	131	246	159	185	474	147	111	174	363	291
114.77	0	437	168	116	155	158	132	246	159	186	479	147	112	175	362	291
114.893	0	437	171	118	156	158	131	248	159	188	484	148	113	176	362	291
115.016	0	438	173	118	156	160	131	250	159	188	490	149	114	176	365	291
115.139	0	440	175	121	157	163	133	254	160	190	494	151	114	177	365	292
115.261	0	437	169	118	156	159	133	250	159	186	480	148	112	176	361	289
115.384	0	436	168	116	155	159	131	248	159	185	477	148	112	174	361	289
115.507	0	437	168	117	156	158	131	250	159	185	479	147	112	174	361	289
115.63	0	437	170	118	157	159	131	252	158	186	484	149	113	175	361	289
115.753	0	439	173	118	156	160	131	252	159	188	489	149	114	175	363	288
115.876	0	440	176	120	158	162	131	253	160	189	494	150	114	177	363	289
115.999	0	441	177	122	160	166	135	254	161	190	494	151	114	178	363	288
116.122	0	440	172	119	155	158	133	248	161	186	481	148	112	176	360	287
116.244	0	438	171	118	155	160	133	248	159	186	481	147	113	176	360	288
116.367	0	438	172	117	156	158	132	247	159	186	483	148	113	176	360	288
116.49	0	438	173	118	155	158	131	249	159	188	488	149	113	176	361	288
116.613	0	439	176	119	155	158	132	251	160	189	494	150	114	177	362	289
116.736	0	440	177	122	157	161	134	252	161	190	496	151	114	178	363	290
116.859	0	437	173	120	156	159	134	249	162	187	486	150	113	177	361	288
116.982	0	437	170	117	154	156	132	245	159	185	481	147	112	175	360	288
117.105	0	437	171	119	153	157	132	246	160	185	483	149	113	175	360	288
117.228	0	435	172	119	155	155	131	248	159	187	487	149	112	176	362	288
117.35	0	437	174	120	154	158	131	250	160	188	493	149	113	178	362	288
117.473	0	437	177	121	157	157	132	251	161	189	498	150	113	177	364	288
117.596	0	438	177	123	155	161	135	251	161	189	497	150	114	179	364	288
117.719	0	433	171	119	152	154	132	245	160	186	482	148	112	176	360	287
117.842	0	432	169	118	151	154	131	244	159	184	481	146	111	175	360	287
117.965	0	433	169	118	152	155	131	246	159	184	482	148	111	176	360	287
118.088	0	434	170	118	154	154	129	248	158	185	487	147	111	176	361	287
118.211	0	434	174	119	156	155	130	249	159	187	492	149	112	178	362	287
118.333	0	436	177	121	154	159	131	248	160	188	497	150	113	179	363	287
118.456	0	434	174	122	154	159	133	244	160	186	487	149	112	176	361	287
118.579	0	431	169	119	150	152	129	242	159	184	478	147	110	175	359	287
118.702	0	431	169	118	151	154	130	240	158	183	479	146	111	175	359	286
118.825	0	433	169	118	150	153	128	243	157	184	481	148	111	176	359	287
118.948	0	434	173	118	153	155	130	244	158	185	486	148	111	176	360	287
119.071	0	435	175	120	153	155	130	244	159	187	492	149	112	177	362	287
119.194	0	437	177	122	154	158	131	245	159	188	494	150	112	179	363	288
119.316	0	433	170	121	151	156	131	241	158	186	481	149	111	177	361	288
119.439	0	433	169	118	151	154	130	241	157	184	478	147	111	176	360	288
119.562	0	434	169	119	151	153	129	240	158	185	478	147	111	176	361	289
119.685	0	435	170	120	152	153	130	241	158	186	483	148	112	177	361	289
119.808	0	437	173	120	152	154	130	244	159	188	487	149	112	178	363	290
119.931	0	437	175	121	153	159	130	244	159	189	493	150	112	179	365	291
120.054	0	438	175	123	155	160	133	246	160	189	492	150	112	179	365	291
120.177	0	437	170	118	152	154	131	241	159	187	478	148	112	176	363	293
120.3	0	438	171	119	150	156	132	241	159	187	478	149	112	176	364	292
120.422	0	437	172	118	150	156	132	242	160	189	481	149	112	177	364	292
120.545	0	440	173	121	152	157	131	243	159	189	486	150	113	178	367	294
120.668	0	441	176	121	156	158	131	243	160	191	490	151	113	179	368	295
120.791	0	441	180	123	155	166	133	235	163	194	482	152	113	179	367	294
120.914	0	438	174	121	152	159	130	226	160	190	462	148	113	175	365	292
121.037	11	439	172	119	152	156	129	225	159	189	464	149	112	176	366	293
121.16	0	438	174	119	150	156	129	223	159	190	464	148	112	177	366	294
121.283	0	440	174	119	151	156	128	226	158	191	469	151	113	178	367	295
121.405	0	436	192	117	168	179	122	197	163	201	421	158	112	172	365	289
121.528	0	435	195	131	176	183	120	175	155	204	380	154	114	169	365	292
121.651	0	428	184	130	169	170	115	164	147	198	352	152	113	172	363	292
121.774	0	430	174	120	154	156	112	172	137	194	371	144	112	171	364	296
121.897	0	438	170	120	150	147	117	197	140	191	421	146	113	177	366	300
122.02	0	441	168	115	151	145	122	214	146	193	448	147	112	179	368	302
122.143	0	446	170	117	156	154	130	236	152	195	470	148	112	180	371	305
122.266	0	450	173	117	155	160	133	238	156	196	480	148	114	181	372	304
122.388	0	448	167	119	153	159	135	237	156	193	473	149	113	181	370	304
122.511	0	443	162	114	151	155	132	238	156	191	464	146	113	178	368	302
122.634	0	441	167	112	149	161	131	219	158	194	458	147	112	177	366	298
122.757	0	437	166	115	148	157	129	210	157	194	452	146	113	176	365	297
122.88	0	437	167	113	153	157	127	206	157	196	451	146	112	177	365	297
123.003	0	436	169	118	154	157	128	200	158	198	450	146	113	177	366	297
123.126	0	434	164	119	152	158	130	196	156	196	446	147	112	177	364	297
123.249	0	430	157	115	144	149	127	195	154	192	437	144	110	174	362	297
123.372	0	429	155	111	146	149	127	196	154	192	440	143	111	175	362	298
123.494	0	428	156	112	145	150	125	195	155	193	440	144	111	176	363	297
123.617	0	429	156	113	146	151	126	195	155	193	442	144	112	177	363	297
123.74	0	430	159	113	147	149	127	199	155	195	448	146	112	178	365	297
123.863	0	429	157	115	145	151	129	198	154	193	447	147	112	178	364	298
123.986	0	425	149	109	139	146	127	196	154	190	437	143	110	174	362	298
124.109	0	424	147	108	138	145	125	198	153	190	437	143	110	176	361	297
124.232	0	424	147	108	139	144	125	199	155	190	441	143	109	175	361	297
124.355	0	425	149	109	139	145	125	201	154	192	446	145	110	177	363	299
124.477	0	425	151	110	142	147	125	201	155	192	449	146	110	179	364	298
124.6	0	425	153	111	143	150	128	201	156	194	452	146	111	180	365	299
124.723	0	420	144	109	137	143	127	197	154	189	439	143	109	175	363	299
124.846	0	418	140	105	135	141	124	196	154	190	436	142	109	175	363	300
124.969	0	419	141	104	133	141	124	197	153	189	437	143	109	176	363	300
125.092	0	419	142	106	136	141	123	199	154	191	442	144	109	176	363	300
125.215	0	420	144	105	136	143	124	200	154	192	448	144	110	178	364	301
125.338	0	422	147	109	138	144	125	204	155	194	454	146	110	180	367	301
125.46	0	419	144	108	136	144	126	201	155	192	447	145	110	178	365	302
125.583	0	418	139	105	134	142	123	197	155	190	436	143	108	174	363	300
125.706	0	418	138	104	135	139	124	199	154	190	438	143	110	175	363	301
125.829	0	418	139	103	135	140	123	198	154	191	442	144	109	175	364	301
125.952	0	418	142	104	134	140	124	201	155	191	446	145	109	177	365	301
126.075	0	420	145	105	137	143	124	203	156	194	452	146	110	178	366	302
126.198	0	420	145	108	139	146	126	201	157	193	454	147	110	179	366	301
126.321	0	417	138	105	134	140	124	200	156	191	444	143	110	175	364	301
126.444	0	418	137	104	134	140	124	200	156	191	442	143	109	175	364	301
126.566	0	418	138	103	133	141	123	201	155	192	444	143	109	175	364	300
126.689	0	418	140	104	135	141	125	203	156	193	450	145	109	176	364	301
126.812	0	419	143	105	135	141	124	206	157	194	455	146	110	178	365	301
126.935	0	421	146	108	137	145	126	205	157	197	462	147	111	180	366	302
127.058	0	418	142	107	136	145	129	205	158	193	453	146	110	178	364	301
127.181	0	415	137	104	134	141	125	202	157	191	445	143	109	175	362	301
127.304	0	417	136	102	133	141	126	203	156	192	446	144	109	175	361	300
127.427	0	417	139	103	135	139	125	204	156	192	449	144	109	176	362	300
127.549	0	418	141	104	137	141	126	207	157	193	458	145	110	178	363	300
127.672	0	421	145	105	138	144	127	210	158	196	464	147	110	179	365	300
127.795	0	425	147	108	137	148	130	211	159	196	471	148	110	181	366	302
127.918	0	422	143	109	136	143	132	212	160	193	460	146	110	178	363	300
128.041	0	421	137	105	134	140	129	210	159	190	453	144	109	176	361	299
128.164	0	420	138	105	134	143	128	211	158	191	456	145	110	176	360	299
128.287	0	421	140	104	138	141	129	215	158	191	461	145	109	176	361	298
128.41	0	421	144	106	139	141	129	216	159	193	468	147	109	177	361	299
128.532	0	422	147	108	139	147	130	218	161	194	474	146	111	179	363	298
128.655	0	424	149	109	140	148	132	223	161	195	481	149	110	180	364	299
128.778	0	422	144	109	139	145	132	220	160	191	468	146	110	177	361	296
128.901	0	420	142	106	138	143	131	220	160	191	464	144	110	175	359	296
129.024	0	418	143	107	138	144	131	221	160	191	467	145	109	176	359	295
129.147	0	420	144	107	141	144	130	222	160	191	471	146	110	177	359	295
129.27	0	421	148	108	140	145	131	224	162	193	474	148	110	177	360	294
129.393	0	422	151	110	142	148	131	223	162	194	482	148	111	179	361	294
129.516	0	422	150	113	143	149	134	226	163	194	480	149	110	178	361	294
129.638	0	418	146	108	141	145	130	221	161	191	468	146	110	176	359	292
129.761	0	418	147	108	141	147	131	215	162	192	461	148	110	173	358	291
129.884	0	418	149	109	140	145	130	217	162	192	461	147	111	175	359	290
130.007	0	418	151	109	142	145	129	218	162	192	463	149	112	176	359	290
130.13	0	421	153	110	142	148	129	219	162	194	469	150	112	176	360	291
130.253	0	419	153	113	144	150	131	220	161	194	470	150	112	178	360	291
130.376	0	418	146	109	140	144	129	219	160	191	462	147	110	174	358	288
130.499	0	417	145	108	142	145	129	218	159	190	463	148	108	173	361	288
130.621	0	417	147	108	140	144	128	220	159	192	466	149	109	174	363	288
130.744	0	418	151	108	142	146	129	221	161	193	473	149	110	175	361	289
130.867	0	419	153	110	146	146	129	225	161	193	478	149	111	178	361	291
130.99	0	421	152	113	142	152	132	223	162	194	478	150	111	178	359	291
131.113	0	417	147	109	142	145	129	220	159	190	463	147	110	174	357	291
131.236	0	418	146	107	141	142	128	220	159	190	464	146	109	174	357	291
131.359	0	411	146	106	140	141	129	226	159	190	470	147	106	172	359	291
131.482	0	409	148	107	143	147	128	228	159	191	478	148	104	172	362	288
131.604	0	415	153	110	144	151	128	233	159	192	484	149	104	175	367	286
131.727	0	417	155	114	146	157	131	234	161	191	489	149	106	176	368	287
131.85	0	410	150	108	142	150	128	232	160	187	470	145	106	171	362	283
131.973	0	412	148	106	141	146	126	228	159	187	463	145	108	171	359	285
132.096	0	421	146	108	143	146	125	230	158	187	469	146	110	174	359	291
132.219	0	423	149	106	142	149	125	232	158	189	470	147	111	173	359	292
132.342	0	424	151	108	145	146	126	232	157	190	476	148	112	174	360	294
132.465	0	424	153	110	147	150	128	235	158	191	483	149	112	175	359	295
132.588	0	421	147	108	141	147	126	230	156	186	470	145	110	172	355	296
132.71	0	420	146	107	141	145	125	226	157	186	467	145	112	172	352	296
132.833	0	419	148	107	141	144	125	227	156	186	466	146	112	172	351	296
132.956	0	419	149	107	143	144	125	224	156	186	472	146	113	172	351	295
133.079	0	419	152	107	144	146	125	228	157	188	476	147	114	172	351	295
133.202	0	420	153	111	144	147	126	225	157	187	474	147	114	173	350	294
133.325	0	415	147	107	140	142	123	221	155	183	464	144	112	171	347	293
133.448	0	415	147	106	138	141	123	222	155	183	467	144	111	170	347	294
133.571	0	414	147	105	138	140	123	223	155	183	470	144	112	170	346	293
133.693	0	413	149	107	142	138	124	228	155	184	479	145	112	172	347	294
133.816	0	417	152	109	145	142	124	235	155	186	487	147	112	172	348	294
133.939	0	414	151	110	143	144	128	231	156	184	484	146	112	173	347	293
134.062	0	411	147	106	141	138	125	229	154	179	473	143	111	170	344	292
134.185	0	411	147	107	139	141	125	230	155	180	476	143	111	170	343	291
134.308	0	411	148	107	141	139	123	229	154	180	478	142	111	170	343	291
134.431	0	411	151	108	143	140	125	230	155	181	485	145	112	170	343	290
134.554	0	413	154	109	142	140	124	234	155	182	491	145	112	174	344	290
134.676	0	413	155	112	143	146	127	234	156	182	490	146	111	173	344	291
134.799	0	410	148	108	138	140	124	229	155	178	477	143	110	169	340	288
134.922	0	408	149	107	140	138	123	229	154	177	478	142	109	170	339	287
135.045	0	409	149	108	141	137	123	230	154	178	480	141	110	169	339	287
135.168	0	411	152	109	141	141	124	232	154	180	486	143	111	171	340	286
135.291	0	411	156	110	144	141	123	233	155	181	492	145	111	171	340	285
135.414	0	413	160	112	145	144	126	231	156	183	495	145	112	173	341	287
135.537	0	410	154	112	141	144	126	225	156	179	481	144	111	170	338	284
135.66	0	407	152	109	142	139	124	223	154	178	477	142	111	171	338	283
135.782	0	408	152	108	141	140	124	226	154	179	480	143	110	170	338	283
135.905	0	410	155	108	141	142	124	224	155	180	484	143	111	170	338	284
136.028	0	411	157	110	144	141	125	230	155	181	491	145	111	172	341	284
136.151	0	413	160	111	146	143	125	230	157	183	498	147	112	173	343	284
136.274	0	413	161	115	148	148	128	231	157	184	497	147	112	174	342	284
136.397	0	412	157	111	143	142	126	228	157	181	486	145	112	173	339	283
136.52	0	412	158	110	144	141	125	228	157	182	487	145	112	172	340	283
136.643	0	412	158	111	145	141	126	229	156	182	490	146	113	173	341	283
136.765	0	414	161	113	146	143	126	232	158	184	496	147	113	173	341	284
136.888	0	415	164	113	150	145	126	232	159	185	501	148	113	175	342	285
137.011	0	417	166	116	151	147	129	234	160	187	502	148	113	175	344	285
137.134	0	415	162	114	146	144	129	231	159	184	491	147	113	174	342	284
137.257	0	415	162	113	147	144	127	230	160	184	491	147	113	174	342	284
137.38	0	415	161	112	146	145	127	231	160	186	493	148	113	174	342	284
137.503	0	416	163	115	148	145	128	233	160	187	496	148	113	176	343	285
137.626	0	418	166	114	150	147	129	235	161	188	503	148	115	177	345	287
137.748	0	419	167	117	151	150	132	236	161	190	505	149	114	176	346	286
137.871	0	416	161	113	148	145	131	230	160	186	490	148	114	175	342	285
137.994	0	416	160	112	145	144	129	231	160	186	490	147	113	176	343	286
138.117	0	417	161	112	145	144	129	230	160	186	492	147	113	176	342	286
138.24	0	416	163	113	148	145	130	232	160	188	496	149	114	176	342	286
138.363	0	419	166	115	149	146	130	233	161	190	501	150	115	177	344	287
138.486	0	418	165	117	153	146	132	233	161	189	500	150	114	177	344	288
138.609	0	415	160	113	146	143	130	229	160	185	486	147	113	174	340	286
138.732	0	414	159	111	144	143	128	229	159	185	484	146	112	174	340	285
138.854	0	413	159	112	144	143	129	228	159	185	484	147	112	174	340	285
138.977	0	414	160	112	147	143	128	229	160	187	488	148	113	175	340	286
139.1	0	416	162	113	149	144	128	231	160	188	493	148	113	175	341	286
139.223	0	416	163	115	145	148	130	230	160	188	493	149	113	176	342	286
139.346	0	411	155	111	143	144	127	225	159	183	478	146	111	173	338	285
139.469	0	411	154	109	143	140	126	224	157	184	474	146	110	171	338	285
139.592	0	411	153	109	141	142	125	224	157	183	476	146	111	171	338	285
139.715	0	413	155	110	145	141	126	225	157	185	481	146	111	173	338	285
139.837	0	415	157	110	145	141	126	227	157	185	485	147	112	173	339	286
139.96	0	415	159	111	145	145	127	230	156	187	489	148	112	174	340	286
140.083	0	413	155	111	142	142	127	224	157	184	475	146	109	171	337	284
140.206	0	411	150	108	141	139	124	223	155	182	470	145	110	170	336	285
140.329	0	411	151	108	139	139	125	223	155	182	470	144	110	170	337	286
140.452	0	412	152	107	142	140	124	223	155	183	474	145	111	170	338	285
140.575	0	413	154	109	144	139	124	226	155	184	479	146	111	171	339	286
140.698	0	415	157	110	144	140	124	226	156	186	484	147	111	173	341	286
140.82	0	416	156	112	144	145	128	225	156	186	484	147	112	173	341	287
140.943	0	413	150	108	139	140	124	220	155	182	469	145	109	170	337	287
141.066	0	412	150	107	141	138	124	223	155	182	469	145	111	170	339	287
141.189	0	413	151	107	141	140	124	221	155	182	471	144	110	169	338	288
141.312	0	415	153	108	144	140	125	224	155	185	476	146	110	171	340	287
141.435	0	416	155	110	145	141	125	227	155	186	482	146	111	172	342	288
141.558	0	418	158	111	146	144	126	227	157	188	488	148	111	174	343	290
141.681	0	417	155	111	144	144	128	225	156	185	479	147	111	173	343	290
141.804	0	416	152	107	142	140	125	222	156	184	473	145	111	170	342	290
141.926	0	418	153	109	143	140	125	225	156	185	474	147	111	171	343	290
142.049	0	418	153	108	142	140	126	225	156	186	477	146	111	173	344	291
142.172	0	420	156	110	144	142	125	229	157	187	483	146	112	172	345	292
142.295	0	420	159	111	147	144	125	229	157	188	489	148	112	174	347	293
142.418	0	421	157	113	146	148	129	226	158	188	484	148	112	174	346	292
142.541	0	420	152	109	143	141	127	225	157	185	475	146	111	171	345	293
142.664	0	421	153	110	144	141	128	226	157	186	476	146	112	172	346	294
142.787	0	421	153	109	142	141	127	226	158	188	479	147	111	172	347	293
142.909	0	422	156	109	145	144	129	227	158	189	485	148	112	174	347	294
143.032	0	424	158	110	148	145	128	231	160	190	491	149	113	175	349	296
143.155	0	424	158	114	147	148	132	229	160	190	489	148	113	175	350	296
143.278	0	422	151	109	144	143	129	226	158	187	474	146	112	173	346	296
143.401	0	421	150	108	144	141	129	223	157	186	473	146	112	172	346	295
143.524	0	422	150	108	143	141	128	226	158	187	476	146	112	173	347	296
143.647	0	422	153	109	143	142	129	227	158	189	480	148	112	173	347	296
143.77	0	424	155	109	146	145	130	229	159	190	486	148	113	174	350	297
143.892	0	425	157	113	148	146	131	230	161	191	490	149	113	176	350	298
144.015	0	422	152	110	144	145	131	225	159	186	475	146	112	173	347	297
144.138	0	420	148	107	140	141	127	223	158	185	468	145	111	170	347	296
144.261	0	419	148	107	142	139	128	223	157	186	469	145	111	171	346	296
144.384	0	421	148	107	141	140	129	224	157	186	472	146	111	172	347	297
144.507	0	421	151	108	143	142	128	224	158	188	478	146	111	172	348	297
144.63	0	423	153	110	144	143	128	230	159	188	483	148	113	174	350	298
144.753	0	423	154	112	144	145	131	227	159	188	482	148	112	174	349	298
144.876	0	421	147	109	139	140	128	222	157	184	467	144	110	169	345	297
144.998	0	420	145	106	138	139	126	222	156	186	465	143	111	170	346	296
145.121	0	420	146	106	141	138	127	223	156	185	467	145	110	170	347	296
145.244	0	420	148	107	142	140	127	225	156	186	472	144	111	170	347	297
145.367	0	420	152	108	141	142	127	224	156	187	477	146	111	172	348	297
145.49	0	423	154	109	147	142	127	228	157	188	484	147	112	173	351	298
145.613	0	422	153	112	143	145	130	226	157	187	480	148	111	173	349	297
145.736	0	420	146	108	139	140	127	220	156	184	466	144	111	169	346	296
145.859	0	420	148	107	139	139	127	222	156	184	467	144	111	170	347	297
145.981	0	420	147	107	141	139	125	222	155	185	468	145	111	170	347	297
146.104	0	421	151	108	141	139	125	221	156	187	474	145	111	171	349	297
146.227	0	423	152	109	144	141	126	225	157	187	479	147	112	172	350	297
146.35	0	425	156	111	145	142	127	226	158	189	484	147	112	174	351	299
146.473	0	423	153	111	144	145	128	223	157	187	476	146	111	173	350	299
146.596	0	423	149	108	139	139	127	222	156	186	470	145	111	171	349	298
146.719	0	422	149	108	143	139	127	221	157	186	471	145	112	171	350	298
146.842	0	422	151	109	141	140	127	224	156	186	475	146	111	173	350	300
146.964	0	424	153	109	142	143	127	224	158	188	480	147	112	173	352	299
147.087	0	426	156	110	144	142	128	228	158	189	486	148	113	175	353	301
147.21	0	426	157	113	146	146	130	226	159	189	485	148	114	174	353	300
147.333	0	424	150	110	140	140	129	224	157	186	472	146	111	171	350	300
147.456	0	424	150	109	142	140	127	224	156	186	472	145	112	172	351	300
147.579	0	424	151	108	141	141	126	224	157	187	474	145	112	172	351	301
147.702	0	426	153	110	144	140	127	224	157	187	479	146	113	173	351	301
147.825	0	426	157	110	145	142	128	228	158	189	484	147	113	173	353	302
147.948	0	428	159	114	148	144	129	230	159	190	489	148	113	176	354	303
148.07	0	425	153	112	143	143	131	224	158	187	477	146	112	173	352	302
148.193	0	423	149	108	139	138	126	222	157	185	469	145	111	171	350	302
148.316	0	423	148	109	139	139	127	223	156	186	468	144	112	170	350	302
148.439	0	423	149	109	142	138	127	224	156	187	470	144	112	171	353	302
148.562	0	424	151	109	141	139	126	226	157	187	477	145	111	173	354	302
148.685	0	426	156	111	145	140	126	226	157	190	482	146	113	174	355	302
148.808	0	427	161	111	145	147	128	220	158	191	473	150	113	172	355	301
148.931	0	423	151	111	141	139	124	216	155	185	460	144	113	169	353	302
149.053	0	422	147	107	138	139	125	219	154	184	463	143	111	171	352	302
149.176	0	423	147	107	141	138	125	222	155	186	467	144	112	171	353	302
149.299	0	424	149	108	142	139	126	226	156	187	473	144	111	172	355	302
149.422	0	425	151	110	142	143	129	227	158	189	480	145	112	173	357	301
149.545	0	427	155	112	143	146	129	231	159	191	488	147	112	175	360	300
149.668	0	426	153	111	144	145	132	229	159	189	481	146	112	175	358	299
149.791	0	425	148	108	139	140	130	227	158	187	471	144	111	172	357	298
149.914	0	425	148	109	142	142	131	226	159	187	472	144	111	173	357	297
150.036	0	427	150	108	142	141	131	229	160	189	475	145	112	173	358	296
150.159	0	428	153	109	144	143	131	229	160	190	480	145	112	173	359	297
150.282	0	428	156	111	144	144	131	231	161	191	486	147	112	176	361	297
150.405	0	429	156	113	144	148	134	230	162	191	486	148	111	176	362	298
150.528	0	427	149	110	141	141	132	228	161	188	473	144	112	172	359	297
150.651	0	428	149	109	141	143	131	229	160	189	473	145	111	172	361	297
150.774	0	429	150	109	143	143	131	229	160	189	476	145	111	174	361	297
150.897	0	430	152	109	143	143	131	230	161	190	481	146	112	174	362	297
151.02	0	431	157	111	144	145	132	232	161	191	486	147	113	176	364	298
151.142	0	433	158	113	146	148	132	234	163	192	490	149	112	176	366	300
151.265	0	430	153	112	142	147	133	230	162	189	476	146	112	175	362	299
151.388	0	430	149	108	139	142	131	228	160	187	470	144	111	173	361	299
151.511	0	430	150	108	141	144	130	226	160	188	472	144	111	173	361	299
151.634	0	431	151	108	142	143	130	227	160	188	475	146	111	174	363	299
151.757	0	431	154	109	144	143	130	230	161	189	480	146	111	175	364	300
151.88	0	434	157	111	145	143	130	231	161	190	484	147	112	175	364	300
152.003	0	434	158	114	143	149	132	233	162	191	485	148	112	176	364	301
152.125	0	430	149	108	141	141	130	227	160	186	469	144	111	172	361	300
152.248	0	430	148	107	138	142	128	223	159	185	468	144	110	172	361	300
152.371	0	431	147	107	139	142	128	226	159	186	469	144	110	172	362	300
152.494	0	432	151	108	141	142	128	227	160	187	474	145	110	173	363	300
152.617	0	433	155	109	144	144	129	228	159	188	479	146	111	174	365	301
152.74	0	435	157	111	145	144	129	230	160	190	485	147	112	175	366	301
152.863	0	432	155	113	143	146	131	226	160	187	478	146	111	174	365	301
152.986	0	431	147	108	138	140	127	223	158	184	467	144	110	171	363	301
153.108	0	429	149	107	139	140	127	223	157	185	467	142	110	172	362	301
153.231	0	430	150	108	138	139	126	224	157	185	468	143	111	173	362	301
153.354	0	431	151	108	141	140	127	226	157	186	474	144	110	173	363	301
153.477	0	431	154	109	143	140	126	228	159	186	480	145	111	174	364	300
153.6	0	432	157	111	142	144	129	229	160	188	484	146	112	176	365	302
153.723	0	429	152	111	140	142	130	225	157	185	474	143	111	174	363	301
153.846	0	427	149	107	137	137	126	223	157	184	468	142	110	171	362	302
153.969	0	428	149	108	138	139	126	223	157	184	470	143	110	174	362	302
154.092	0	428	151	108	141	137	125	226	158	184	473	143	110	171	363	300
154.214	0	429	152	108	141	138	126	226	158	186	479	144	111	173	363	301
154.337	0	430	155	110	141	140	126	228	158	187	484	145	112	175	365	302
154.46	0	430	154	112	141	143	129	227	159	186	481	145	111	174	364	302
154.583	0	427	148	108	137	137	126	224	157	182	469	142	110	171	362	301
154.706	0	425	149	106	139	138	125	224	157	183	471	142	110	172	362	301
154.829	0	425	150	107	138	136	124	225	157	183	474	143	111	172	362	301
154.952	0	426	152	109	140	137	125	227	157	184	478	144	110	173	363	302
155.075	0	428	155	110	141	138	124	227	158	186	484	144	111	174	365	302
155.197	0	430	158	111	142	143	127	229	159	187	489	146	111	176	366	302
155.32	0	425	152	111	141	138	128	227	158	183	475	143	110	173	363	301
155.443	0	423	148	107	138	134	124	225	157	182	469	142	110	172	361	301
155.566	0	424	149	108	138	136	124	223	157	182	470	141	110	172	361	301
155.689	0	425	149	108	138	135	124	227	157	183	474	143	110	173	362	302
155.812	0	426	152	107	139	137	124	229	157	184	478	144	111	173	362	302
155.935	0	427	155	109	141	139	124	231	158	185	483	145	111	174	363	300
156.058	0	427	157	113	142	142	126	229	159	186	486	145	111	175	365	302
156.18	0	424	149	110	139	138	126	224	157	182	469	142	110	171	360	299
156.303	0	422	147	107	137	135	124	224	157	180	466	142	110	171	361	300
156.426	0	424	148	107	139	136	124	223	157	181	468	142	110	170	360	300
156.549	0	424	151	107	138	137	124	224	156	183	472	144	110	170	361	300
156.672	0	426	153	108	141	138	125	226	157	184	478	144	110	173	363	300
156.795	0	427	156	110	143	140	125	228	158	187	484	146	111	175	363	301
156.918	0	427	156	113	141	141	129	228	159	185	482	144	111	175	362	301
157.041	1	425	150	108	139	136	125	223	157	183	468	143	111	171	359	301
157.164	0	424	149	109	138	137	125	224	157	183	469	143	111	172	359	302
157.286	0	425	150	107	140	138	125	225	156	183	472	143	111	172	358	301
157.409	0	425	152	110	142	138	125	228	157	184	477	144	112	173	359	303
157.532	0	427	155	111	143	140	125	228	157	186	480	145	112	174	359	303
157.655	0	428	156	112	142	142	128	229	158	186	484	145	113	174	359	304
157.778	0	426	150	110	138	140	126	225	157	183	470	144	112	172	356	302
157.901	0	425	150	109	140	137	124	225	156	184	468	143	111	171	357	303
158.024	0	425	150	108	138	139	124	223	156	183	469	143	112	171	357	303
158.147	0	426	151	108	142	139	124	227	157	185	473	144	111	171	356	304
158.269	0	428	155	110	143	139	125	228	157	185	480	146	112	173	357	303
158.392	0	429	157	112	143	140	126	231	158	187	484	146	112	175	357	305
158.515	0	428	155	112	143	142	128	226	157	185	475	145	112	173	356	304
158.638	0	425	148	108	140	136	124	222	155	182	464	142	111	170	354	304
158.761	0	425	147	107	140	137	124	221	156	182	463	142	111	171	352	304
158.884	0	425	148	107	139	137	124	222	155	183	465	143	111	171	353	304
159.007	0	427	151	109	139	137	124	224	156	184	469	143	112	172	353	304
159.13	0	427	154	109	143	138	124	225	155	186	474	146	112	172	354	305
159.252	0	429	156	111	143	143	126	227	155	186	478	145	112	173	354	305
159.375	0	425	150	111	141	139	127	222	155	182	465	143	112	171	352	304
159.498	0	425	146	105	139	135	122	220	154	181	458	141	111	170	350	304
159.621	0	423	146	107	138	137	123	220	153	181	459	143	110	171	350	305
159.744	0	425	148	106	139	137	124	219	155	183	462	143	111	170	351	305
159.867	0	425	151	108	141	137	123	223	154	183	468	143	111	173	352	306
159.99	0	428	154	110	144	139	123	223	155	185	473	145	112	173	353	306
160.113	0	429	155	111	144	142	126	225	156	186	475	146	112	174	353	306
160.236	0	426	149	109	141	139	124	221	155	183	461	142	111	171	350	305
160.358	0	425	147	107	139	135	124	220	155	183	458	142	111	171	351	305
160.481	0	425	148	108	138	137	124	219	154	183	456	143	111	170	350	304
160.604	0	426	150	107	139	138	123	221	153	183	461	144	112	171	351	304
160.727	0	426	152	109	142	138	124	222	155	186	467	144	113	173	353	306
160.85	0	429	155	110	144	140	124	225	156	186	472	146	113	174	355	306
160.973	0	429	156	113	144	143	128	223	157	187	466	146	113	172	354	304
161.096	0	427	150	109	141	137	125	221	155	183	456	143	112	171	353	305
161.219	0	426	150	108	139	139	125	221	155	184	460	143	112	172	354	305
161.341	0	428	150	108	141	140	125	221	155	185	463	144	112	173	354	305
161.464	0	430	153	109	143	141	125	224	156	186	469	145	112	174	355	306
161.587	0	430	157	110	143	141	125	228	158	188	475	146	114	176	356	306
161.71	0	432	157	114	143	146	129	229	159	188	477	146	114	176	357	307
161.833	0	428	151	109	141	140	126	225	157	184	463	144	113	174	355	306
161.956	0	429	151	108	142	140	126	226	157	185	464	144	113	173	355	306
162.079	0	428	152	109	143	139	127	225	157	186	466	144	113	174	355	306
162.202	0	429	154	110	143	143	126	227	158	187	471	145	114	176	355	307
162.324	0	431	157	111	146	143	126	229	159	188	476	146	115	176	357	306
162.447	0	430	157	114	144	146	130	227	158	187	475	146	114	177	356	306
162.57	0	428	150	109	141	141	128	224	159	184	462	144	113	173	353	306
162.693	0	428	150	108	143	141	126	223	158	184	464	144	113	173	353	306
162.816	0	427	151	108	142	142	127	225	157	185	465	144	114	174	353	305
162.939	0	428	153	110	141	144	126	225	158	187	470	145	114	175	353	306
163.062	0	430	157	110	144	143	126	229	159	187	476	146	114	177	355	306
163.185	0	431	158	113	144	147	129	230	159	188	479	147	115	176	356	306
163.308	0	427	151	111	143	143	128	225	158	183	465	144	113	173	352	304
163.43	0	426	148	107	140	141	126	223	156	184	460	143	113	173	351	304
163.553	0	424	149	107	142	140	126	224	156	184	462	144	113	174	351	304
163.676	0	425	150	108	142	141	125	227	156	185	467	144	113	174	351	304
163.799	0	426	153	110	144	143	125	229	158	186	472	146	114	175	352	304
163.922	0	428	156	110	146	144	125	228	158	188	479	146	114	176	353	305
164.045	0	426	156	113	146	146	128	229	158	187	474	146	114	175	351	304
164.168	0	422	148	108	140	141	126	224	157	183	461	143	112	173	348	303
164.291	0	423	146	106	142	142	124	220	157	184	456	143	112	171	347	301
164.413	0	422	149	107	141	141	124	222	157	185	459	144	113	171	348	301
164.536	0	422	151	108	142	141	124	225	157	186	465	144	113	172	348	301
164.659	0	423	154	110	144	143	125	226	158	187	473	146	114	175	349	302
164.782	0	425	157	111	147	145	126	228	158	189	479	148	113	177	350	303
164.905	0	423	155	112	145	146	128	224	158	187	473	147	113	175	348	301
165.028	0	422	148	108	141	140	125	221	156	183	460	144	112	172	346	301
165.151	0	421	149	106	140	142	125	219	156	184	458	144	112	171	344	300
165.274	0	420	150	108	141	140	125	218	157	186	459	144	112	172	342	300
165.396	0	421	151	109	142	142	125	222	157	186	467	146	113	173	343	300
165.519	0	423	154	111	146	142	126	225	157	188	473	146	114	175	344	301
165.642	0	424	158	111	147	142	126	228	158	189	481	148	114	176	345	301
165.765	0	422	155	114	144	147	129	227	159	188	474	146	113	177	343	300
165.888	0	420	149	109	142	141	125	223	157	184	462	143	112	172	340	299
166.011	0	418	149	108	143	140	126	223	158	185	464	144	111	173	340	298
166.134	0	419	149	108	143	141	126	223	156	185	466	145	111	172	339	299
166.257	0	418	153	109	142	143	125	224	158	187	472	145	112	174	340	297
166.38	0	420	156	111	144	143	126	229	159	187	479	146	113	176	339	298
166.502	0	420	159	113	147	143	127	230	159	189	486	147	114	176	340	298
166.625	0	418	155	113	144	146	130	227	160	186	476	145	113	174	338	297
166.748	0	417	151	110	144	140	127	223	159	183	470	144	112	173	337	296
166.871	0	416	152	109	143	141	127	225	157	185	472	144	113	174	338	296
166.994	0	416	154	110	143	142	126	227	158	185	475	145	112	174	337	295
167.117	0	417	155	110	145	140	127	227	159	186	480	146	112	174	338	295
167.24	0	416	159	113	147	142	127	231	160	187	486	147	113	175	339	295
167.363	0	417	158	115	145	147	130	230	160	186	484	146	114	176	339	295
167.485	0	414	152	111	144	140	127	227	158	182	472	144	112	173	336	294
167.608	0	412	153	110	145	138	127	228	159	183	474	144	111	173	337	293
167.731	0	413	155	110	145	140	126	227	159	184	477	145	112	173	337	293
167.854	0	412	156	112	146	141	127	230	160	185	493	144	112	174	339	294
167.977	0	414	160	112	148	143	129	233	160	187	495	147	113	176	340	294
168.1	0	415	162	115	149	146	130	233	161	188	496	147	113	177	340	294
168.223	0	412	155	111	142	142	129	225	159	183	477	144	112	174	337	293
168.346	0	409	153	110	144	139	127	225	158	183	474	144	112	174	338	292
168.468	0	409	153	110	144	139	128	227	159	184	476	143	112	174	338	292
168.591	0	410	154	109	146	141	127	228	159	185	480	144	113	174	338	292
168.714	0	411	156	112	147	141	128	230	160	186	487	146	113	176	339	292
168.837	0	414	160	113	150	144	129	231	161	188	492	146	113	176	341	291
168.96	0	411	155	112	145	143	130	229	160	186	479	145	111	175	339	291
169.083	0	410	151	109	142	139	127	226	159	183	471	143	111	172	338	290
169.206	0	409	151	109	142	141	127	228	158	184	474	144	111	174	339	291
169.329	0	410	152	108	145	139	126	228	158	184	477	144	111	173	339	292
169.452	0	412	155	109	147	142	126	230	159	186	482	145	112	175	340	292
169.574	0	413	157	111	148	143	127	233	160	187	488	147	112	176	341	292
169.697	0	412	155	113	146	146	130	231	160	186	483	147	112	176	340	292
169.82	0	411	151	109	141	140	127	227	158	183	471	145	111	172	339	293
169.943	0	410	150	107	143	141	127	228	158	185	472	144	112	174	340	292
170.066	0	411	152	107	145	140	127	228	158	185	472	144	111	173	341	292
170.189	0	413	153	109	145	141	127	229	159	186	478	145	112	174	342	292
170.312	0	414	156	110	147	144	126	231	158	188	484	147	112	176	343	293
170.435	0	416	158	111	149	146	128	231	159	188	487	147	113	176	345	294
170.557	0	414	152	109	145	142	127	229	158	184	474	144	112	175	342	293
170.68	0	414	151	108	143	140	126	228	158	184	473	144	112	174	343	294
170.803	0	414	152	108	144	142	127	228	158	185	474	145	111	175	343	294
170.926	0	415	153	108	145	140	127	230	159	186	479	145	111	175	344	295
171.049	0	418	157	109	148	144	127	231	159	187	485	146	112	176	345	295
171.172	0	418	159	110	147	147	128	230	159	187	488	148	113	177	346	297
171.295	0	415	154	111	146	143	128	230	158	184	476	145	112	175	345	296
171.418	0	416	151	108	144	141	127	228	159	184	476	144	111	175	345	296
171.54	0	416	153	108	145	141	126	227	158	183	478	144	112	175	346	296
171.663	0	416	153	108	144	141	125	230	158	185	482	146	112	176	346	297
171.786	0	417	156	109	146	141	126	230	159	185	487	145	112	177	347	297
171.909	0	419	158	111	145	145	128	230	159	184	489	147	113	178	348	297
172.032	0	415	152	109	144	141	126	226	158	182	475	143	111	174	346	297
172.155	0	415	151	107	144	138	125	226	158	182	473	143	111	174	346	296
172.278	0	416	152	106	144	139	125	227	157	181	474	143	112	174	346	296
172.401	0	416	153	107	143	139	124	227	158	182	479	143	112	175	347	296
172.524	0	416	156	107	147	141	125	228	157	184	485	144	113	177	348	296
172.646	0	417	158	112	145	143	127	229	158	183	486	146	113	177	349	296
172.769	0	413	149	108	142	139	126	223	157	180	471	141	111	173	345	296
172.892	0	413	149	105	139	138	123	222	157	180	465	143	111	171	345	294
173.015	0	414	149	106	142	138	123	220	154	180	466	141	111	173	344	294
173.138	0	414	151	105	142	138	121	220	154	180	471	142	112	174	345	295
173.261	0	415	154	106	142	139	122	222	155	182	473	144	113	174	345	294
173.384	0	416	158	109	143	143	123	220	155	184	476	144	113	176	346	295
173.507	0	411	151	106	141	140	122	215	153	178	461	142	111	172	343	295
173.629	0	409	147	105	138	137	120	213	153	178	457	139	110	171	342	295
173.752	0	409	146	104	140	135	121	214	152	179	457	141	111	172	343	295
173.875	0	411	148	103	139	135	120	216	152	180	462	142	110	172	344	295
173.998	0	413	150	104	139	140	120	217	153	181	468	143	111	174	344	295
174.121	0	414	153	106	143	140	121	218	154	183	471	144	112	175	346	295
174.244	0	412	150	106	141	139	122	215	154	180	459	142	111	172	344	294
174.367	0	412	146	102	137	135	119	215	152	178	453	141	111	170	342	293
174.49	0	411	146	102	139	138	119	214	152	179	456	141	111	170	343	295
174.612	0	413	147	103	140	137	120	214	151	180	460	142	111	172	343	295
174.735	0	415	150	104	142	137	121	216	153	181	466	143	111	173	345	296
174.858	0	417	153	105	143	139	121	221	152	183	473	144	111	174	346	296
174.981	0	417	151	107	143	142	125	221	154	182	468	144	112	174	346	297
175.104	0	415	145	103	140	135	121	216	153	179	458	140	110	172	343	297
175.227	0	416	144	102	139	136	121	215	152	180	458	142	110	171	344	297
175.35	0	416	147	102	139	136	121	218	152	180	461	141	110	172	344	297
175.473	0	417	148	104	143	137	121	220	153	182	467	143	111	174	345	298
175.596	0	419	152	104	142	138	121	223	153	183	472	144	111	174	347	299
175.718	0	420	154	107	146	142	125	222	154	185	474	146	113	174	348	299
175.841	0	417	147	105	142	138	124	216	154	182	455	143	112	171	346	297
175.964	0	415	144	102	142	137	121	216	153	180	453	141	111	169	345	298
176.087	0	415	145	102	139	137	122	216	152	180	455	142	111	171	345	298
176.21	0	416	147	102	142	137	120	217	152	181	460	142	111	171	346	299
176.333	0	418	150	104	143	137	121	219	153	183	466	144	112	173	348	299
176.456	0	420	153	105	144	138	122	222	155	185	471	146	112	174	348	300
176.579	0	420	153	108	143	144	125	222	155	184	466	145	112	175	349	299
176.701	0	417	148	104	140	136	123	216	154	180	455	142	110	171	347	299
176.824	0	415	145	103	138	137	122	217	153	181	456	143	111	171	347	300
176.947	0	416	146	103	141	135	122	218	153	182	459	143	112	172	347	300
177.07	0	417	148	103	143	136	122	219	154	183	463	144	112	173	348	300
177.193	0	418	151	104	144	138	123	219	154	184	470	144	113	174	349	301
177.316	0	419	154	107	143	140	125	222	155	185	474	145	113	176	350	301
177.439	0	414	147	105	142	138	124	218	154	182	462	144	111	173	348	300
177.562	0	414	145	102	139	134	123	217	153	182	460	142	111	173	348	300
177.684	0	415	147	103	141	136	123	218	154	183	462	142	111	173	348	300
177.807	0	415	149	104	142	136	123	220	155	183	461	143	112	174	350	299
177.93	0	418	152	104	143	136	123	220	155	185	468	145	112	174	352	299
178.053	0	418	155	106	141	141	123	219	156	186	476	146	114	177	353	299
178.176	0	418	153	108	142	141	127	221	156	184	473	146	113	177	352	299
178.299	0	415	146	105	141	135	123	218	154	181	460	142	111	172	348	298
178.422	0	413	146	102	138	135	124	218	154	183	461	143	112	174	349	299
178.545	0	414	147	103	140	135	123	218	155	182	464	143	111	173	348	298
178.668	0	416	149	104	142	136	123	219	155	184	470	143	112	174	349	298
178.79	0	417	152	105	145	137	123	222	155	185	476	145	113	176	350	298
178.913	0	419	157	108	146	138	126	224	156	186	482	146	114	177	353	299
179.036	0	416	151	108	141	139	127	222	156	183	470	144	113	176	350	298
179.159	0	414	146	103	140	134	124	220	154	181	463	142	112	173	348	297
179.282	0	415	147	104	140	135	125	218	155	182	465	142	112	174	349	297
179.405	0	415	150	105	141	137	124	221	154	183	467	144	112	174	349	297
179.528	0	417	152	105	143	137	124	222	156	185	466	146	113	174	350	295
179.651	0	419	155	106	146	139	124	224	156	186	475	146	114	176	350	296
179.773	0	419	157	109	146	142	126	226	156	186	480	146	114	178	352	297
179.896	0	416	150	106	142	139	126	220	155	182	466	143	112	175	349	295
180.019	0	416	149	105	141	137	125	220	156	183	464	144	112	174	349	296
180.142	0	417	150	104	141	137	124	222	156	184	463	144	113	174	349	296
180.265	0	418	151	105	142	139	124	224	156	184	470	146	113	175	350	296
180.388	0	419	155	107	146	139	125	225	157	185	476	147	113	177	351	297
180.511	0	421	158	109	147	142	126	226	157	186	482	147	115	177	353	297
180.634	0	418	153	109	143	142	127	223	157	184	470	145	113	176	350	297
180.756	0	418	150	105	143	136	125	222	156	183	467	144	113	174	350	297
180.879	0	418	150	106	141	136	124	224	155	185	469	144	114	175	350	297
181.002	0	418	151	106	142	140	124	222	155	185	473	145	113	176	350	297
181.125	0	420	155	107	147	139	124	228	157	187	479	146	114	177	351	297
181.248	0	421	157	108	148	142	125	228	157	187	485	147	114	179	352	298
181.371	0	423	157	109	145	144	128	226	158	186	481	147	115	178	352	298
181.494	0	418	150	107	144	138	126	222	157	182	467	144	112	175	349	299
181.617	0	418	149	105	143	139	125	222	155	184	466	144	112	174	348	298
181.74	0	418	149	105	145	138	125	224	156	183	467	144	112	176	349	298
181.862	0	420	151	105	143	139	124	225	155	185	471	145	113	176	350	298
181.985	0	420	154	106	145	140	125	225	156	185	476	145	113	177	350	298
182.108	0	422	156	109	145	142	127	227	156	187	481	146	114	178	351	298
182.231	0	418	151	109	143	141	127	223	156	183	468	144	112	175	349	298
182.354	0	416	147	104	142	136	124	221	154	181	461	142	111	172	346	297
182.477	0	416	147	105	142	137	123	220	155	181	462	142	112	175	347	296
182.6	0	417	148	105	141	136	123	220	154	180	465	142	112	175	347	296
182.723	0	418	151	105	141	137	123	223	154	181	470	144	112	175	347	296
182.845	0	419	152	107	143	138	123	224	155	182	475	144	112	176	348	296
182.968	0	417	153	109	141	140	125	224	155	183	470	144	113	175	348	296
183.091	0	414	147	104	140	136	123	219	153	178	461	141	111	173	346	296
183.214	11	413	147	104	140	137	122	220	153	178	461	141	111	172	346	295
183.337	0	415	147	105	139	134	121	221	152	178	462	142	111	172	346	294
183.46	0	415	150	104	139	137	123	219	153	180	468	143	112	174	346	294
183.583	0	417	152	106	142	137	122	223	153	180	475	143	113	176	347	295
183.706	0	417	153	109	143	140	125	222	154	181	474	143	113	176	348	295
183.828	0	412	146	105	139	135	122	218	152	177	462	141	112	172	347	294
183.951	0	414	146	104	139	132	121	219	151	177	462	140	111	172	346	294
184.074	0	413	147	104	140	133	120	218	152	177	463	140	111	173	346	294
184.197	0	416	152	104	139	140	118	211	153	180	455	143	113	171	347	293
184.32	0	417	157	105	143	143	117	207	153	182	450	144	113	171	347	291
184.443	0	417	161	110	145	145	116	201	152	184	442	144	112	173	347	292
184.566	0	407	172	110	152	166	111	169	151	188	349	152	109	169	342	288
184.689	0	397	171	114	162	181	100	144	133	184	274	143	106	167	335	291
184.812	0	401	159	117	149	151	92	149	116	180	307	136	110	167	340	293
184.934	0	409	152	109	144	131	97	168	121	176	360	133	110	168	346	296
185.057	0	415	151	107	147	129	105	178	128	179	388	137	111	169	349	298
185.18	0	418	153	108	151	132	109	187	133	180	404	138	111	170	350	298
185.303	0	419	155	108	148	138	114	195	139	182	418	140	111	172	351	298
185.426	0	418	145	105	140	137	116	201	141	180	416	138	110	169	348	298
185.549	0	417	144	101	141	132	115	198	142	179	416	137	109	169	347	298
185.672	0	414	145	103	141	132	116	200	144	179	420	137	109	169	347	298
185.795	0	414	144	103	143	132	116	202	145	180	426	138	111	170	347	299
185.917	0	416	146	103	142	133	115	208	147	180	435	139	110	171	348	298
186.04	0	418	149	106	142	137	118	208	147	182	444	141	111	172	350	299
186.163	0	415	146	106	144	137	121	210	148	180	439	139	111	172	348	299
186.286	0	413	140	102	139	134	118	208	148	178	432	137	110	169	347	298
186.409	0	412	139	102	141	131	119	210	148	178	434	138	110	169	346	299
186.532	0	412	140	102	140	132	119	210	148	179	437	139	110	170	346	298
186.655	0	413	143	102	140	133	119	213	149	179	442	139	111	172	347	298
186.778	0	414	145	105	142	136	119	212	149	181	448	140	111	172	348	298
186.9	0	414	146	106	143	138	122	214	151	182	450	141	112	174	349	299
187.023	0	410	139	104	140	134	121	208	150	177	437	138	110	169	345	298
187.146	0	409	135	101	137	131	118	208	149	176	434	136	109	168	344	298
187.269	0	409	135	100	137	131	119	208	149	177	435	137	109	168	344	298
187.392	0	409	138	102	137	130	119	208	148	179	438	138	109	170	345	298
187.515	0	411	140	102	138	131	120	210	149	179	444	139	110	171	346	299
187.638	0	413	143	103	139	133	120	215	150	181	451	140	111	171	347	300
187.761	0	412	143	107	139	138	124	211	152	180	449	140	111	172	347	300
187.884	0	407	135	103	138	130	120	210	150	177	437	137	109	167	343	300
188.006	0	407	134	101	136	129	120	208	150	177	436	136	109	168	343	299
188.129	0	406	134	99	135	129	120	209	149	177	437	137	110	169	344	300
188.252	0	410	138	101	134	131	120	208	149	178	441	138	110	169	344	301
188.375	0	410	140	102	138	131	119	210	149	179	446	139	111	170	345	300
188.498	0	412	143	103	140	132	120	212	150	181	453	140	111	171	346	301
188.621	0	409	142	105	137	136	122	212	150	180	448	141	111	171	346	300
188.744	0	409	136	102	134	131	120	208	150	177	438	138	110	168	344	300
188.867	0	408	135	101	133	130	120	207	149	177	438	137	110	168	344	300
188.989	0	408	136	100	135	129	119	208	149	178	439	138	110	169	343	299
189.112	0	409	139	101	136	130	120	210	149	180	445	140	110	170	345	300
189.235	0	411	142	103	137	132	120	211	150	181	450	139	111	170	346	301
189.358	0	411	143	105	139	133	122	212	150	181	455	141	112	172	346	301
189.481	0	408	139	104	133	131	121	206	150	178	443	139	110	170	345	301
189.604	0	407	137	102	134	130	120	207	149	177	440	138	110	170	344	301
189.727	0	408	137	103	135	131	120	207	148	179	443	139	110	170	344	300
189.85	0	409	139	102	136	130	120	211	149	179	447	140	111	170	344	301
189.972	0	411	142	104	135	134	120	210	150	181	453	141	112	171	345	300
190.095	0	412	145	105	139	133	121	215	151	182	458	142	111	173	346	301
190.218	0	410	146	109	136	140	124	212	152	182	458	141	112	174	346	301
190.341	0	407	139	104	136	132	122	210	150	177	445	138	110	170	342	300
190.464	0	404	137	102	134	130	121	209	150	177	444	138	110	169	342	299
190.587	0	406	138	103	136	130	120	209	149	177	445	139	110	169	342	298
190.71	0	406	140	103	136	131	120	211	149	178	450	139	111	170	343	299
190.833	0	408	144	105	137	131	120	213	150	179	456	140	112	172	343	298
190.956	0	409	147	106	139	134	122	213	151	180	463	141	112	173	345	299
191.078	0	409	148	109	140	137	124	214	151	181	463	142	112	173	345	298
191.201	0	406	140	106	136	133	122	210	150	177	448	140	110	169	342	298
191.324	0	403	140	103	137	130	120	210	149	176	446	138	110	168	341	298
191.447	0	402	141	103	136	131	120	211	150	177	448	139	109	169	340	296
191.57	0	404	143	104	137	130	120	214	149	178	451	141	110	170	342	296
191.693	0	406	146	106	140	132	119	215	150	179	458	142	111	171	343	296
191.816	0	408	150	107	142	134	121	217	151	180	464	142	112	173	345	296
191.939	0	409	150	110	143	138	124	217	152	182	466	142	113	174	345	297
192.061	0	403	145	107	138	133	121	212	151	178	452	141	112	170	342	296
192.184	0	405	144	106	137	132	121	213	151	178	453	140	111	171	342	297
192.307	0	405	145	106	139	133	121	215	150	178	454	141	111	170	343	296
192.43	0	407	148	107	140	135	121	215	151	181	459	142	111	171	343	296
192.553	0	409	151	108	145	134	122	217	152	182	464	142	112	173	345	297
192.676	0	410	154	110	145	136	123	218	152	183	469	144	113	174	346	297
192.799	0	408	150	110	142	137	125	218	153	181	461	143	112	173	344	297
192.922	0	407	148	107	140	133	122	217	152	180	456	141	111	171	343	297
193.044	0	408	149	107	143	134	123	217	151	180	459	141	112	172	344	297
193.167	0	410	152	107	145	136	122	219	152	182	465	143	113	172	345	298
193.29	0	412	155	109	143	138	124	220	153	183	470	144	113	174	345	298
193.413	0	413	157	111	146	139	123	223	154	184	476	144	114	174	348	298
193.536	0	411	155	112	144	141	127	220	154	183	469	144	113	175	346	299
193.659	0	409	148	109	142	136	123	218	153	180	459	141	113	172	344	299
193.782	0	410	149	108	144	136	124	217	152	180	460	142	112	172	343	297
193.905	0	410	150	108	143	135	124	219	152	181	462	142	113	173	344	298
194.028	0	413	153	109	142	136	124	222	153	182	467	144	112	173	344	299
194.15	0	414	156	112	146	138	125	222	153	184	474	145	114	174	346	299
194.273	0	415	159	113	147	141	127	224	153	184	476	145	114	176	346	299
194.396	0	411	151	111	141	137	127	220	153	180	461	142	112	172	343	299
194.519	0	410	149	108	143	137	125	218	153	180	456	141	112	170	343	299
194.642	0	410	150	109	143	135	124	218	153	180	458	142	112	171	342	299
194.765	0	411	151	109	143	135	124	219	152	180	462	143	113	173	342	299
194.888	0	413	155	110	143	137	124	220	153	183	468	143	113	173	344	298
195.011	0	414	157	112	144	138	124	222	153	184	473	144	114	175	346	299
195.133	0	412	156	114	145	142	127	221	154	183	468	144	113	174	345	300
195.256	0	408	148	109	140	135	125	215	151	178	456	140	111	170	341	298
195.379	0	408	147	107	141	136	124	215	151	178	455	140	111	170	341	297
195.502	0	408	149	108	142	134	123	217	151	179	456	141	111	170	341	297
195.625	0	411	151	108	143	136	123	216	152	180	461	142	112	173	342	298
195.748	0	412	154	110	145	137	123	218	152	180	467	143	113	173	343	299
195.871	0	414	157	111	146	138	123	221	152	183	473	145	113	174	344	298
195.994	0	411	155	114	144	140	127	219	152	181	466	143	112	173	342	298
196.116	0	408	150	111	140	134	123	215	151	177	456	141	110	170	340	297
196.239	0	408	149	109	140	135	123	217	150	177	456	140	111	171	339	296
196.362	0	408	150	110	141	134	123	216	149	176	457	141	111	170	340	297
196.485	0	410	153	110	144	137	123	217	150	179	463	142	112	171	342	297
196.608	0	411	156	112	145	137	124	220	151	179	468	143	112	172	342	297
196.731	0	412	159	114	147	138	124	222	151	181	474	143	113	174	344	297
196.854	0	408	153	113	141	137	126	218	151	178	463	141	111	171	341	296
196.977	0	406	151	110	141	135	123	216	150	176	459	140	111	171	340	296
197.1	0	406	151	110	143	135	122	215	149	176	461	140	110	170	339	295
197.222	0	409	153	111	143	133	122	217	149	177	464	140	111	171	340	295
197.345	0	409	156	112	145	136	123	220	150	178	469	141	112	171	341	296
197.468	0	411	159	112	146	136	124	220	151	179	475	142	113	174	343	295
197.591	0	411	158	116	146	139	126	222	151	178	474	142	113	173	342	295
197.714	0	408	151	111	140	133	123	216	149	174	460	139	111	170	338	293
197.837	0	405	151	110	141	134	122	218	149	173	460	139	110	169	338	293
197.96	0	405	151	110	142	132	122	217	149	173	461	140	110	170	340	293
198.083	0	408	153	111	144	134	122	218	149	175	466	140	111	171	340	293
198.205	0	410	157	112	144	137	122	220	148	176	472	141	112	172	342	293
198.328	0	411	160	115	149	137	123	224	150	178	479	142	112	174	345	293
198.451	0	408	155	115	144	139	126	221	150	175	468	141	112	172	343	293
198.574	0	406	151	110	143	134	122	217	149	171	458	138	110	170	340	292
198.697	0	404	150	110	140	133	121	218	148	172	459	138	110	170	340	292
198.82	0	406	151	110	141	132	121	216	148	174	461	139	110	170	340	291
198.943	0	410	154	111	143	134	121	218	148	174	467	140	112	171	342	291
199.066	0	410	157	112	145	136	122	221	149	176	472	141	111	172	343	292
199.188	0	412	159	114	148	137	123	224	150	177	477	142	113	174	345	293
199.311	0	408	155	114	145	136	124	220	149	174	464	140	112	171	342	292
199.434	0	407	151	109	142	133	121	217	148	173	459	138	111	170	342	292
199.557	0	408	151	111	144	135	122	215	148	173	459	138	111	171	342	292
199.68	0	409	152	110	143	133	121	220	148	174	462	139	110	170	342	292
199.803	0	411	155	112	144	136	121	220	148	176	468	140	111	171	346	292
199.926	0	414	159	113	145	137	122	224	150	177	474	142	112	173	346	293
200.049	0	414	159	115	147	141	124	222	150	179	472	142	113	173	346	293
200.172	0	412	153	111	141	135	123	217	149	175	462	140	111	171	343	294
200.294	0	412	153	112	142	136	123	219	149	177	464	141	113	171	345	295
200.417	0	413	153	112	143	137	124	219	149	178	466	140	113	173	346	295
200.54	0	416	156	112	147	140	124	224	151	180	473	142	114	173	348	296
200.663	0	418	159	114	145	145	126	223	152	182	479	143	114	174	351	296
200.786	0	417	160	116	149	145	130	225	153	182	482	144	115	176	351	296
200.909	0	413	155	114	148	137	129	231	153	179	485	141	113	175	350	295
201.032	0	418	156	112	149	147	129	233	155	180	492	141	113	177	350	296
201.155	0	421	157	112	149	143	129	233	155	180	484	141	114	175	349	294
201.277	0	419	159	113	152	137	126	236	157	182	502	141	114	177	350	294
201.4	0	422	164	112	156	151	132	241	160	185	536	137	114	178	354	299
201.523	0	425	166	118	151	149	132	237	158	183	514	143	115	183	352	298
201.646	0	421	156	114	146	142	129	231	155	179	490	142	114	179	351	298
201.769	0	422	155	112	147	140	128	228	156	180	487	142	113	178	352	298
201.892	0	422	154	112	144	141	128	230	155	180	487	142	114	178	352	298
202.015	0	424	157	113	147	141	128	233	155	182	490	143	113	178	353	299
202.138	0	425	159	114	148	142	128	234	157	183	496	144	114	179	354	299
202.26	0	424	159	116	146	147	132	232	157	183	494	143	114	178	354	300
202.383	0	419	151	112	142	142	128	226	155	179	477	141	112	175	350	299
202.506	0	419	150	110	141	139	127	227	153	179	476	141	112	175	349	298
202.629	0	419	149	111	140	139	125	228	154	179	477	140	112	174	350	298
202.752	0	422	151	110	143	140	126	226	153	180	480	141	112	175	350	298
202.875	0	423	154	111	144	140	126	229	155	180	486	143	113	176	351	299
202.998	0	424	157	113	145	143	128	231	155	182	490	143	113	177	352	299
203.121	0	419	149	112	141	142	128	225	153	179	474	140	111	173	348	298
203.244	0	417	145	108	139	138	125	222	152	177	466	139	110	171	346	298
203.366	0	418	144	108	139	136	125	223	151	177	466	138	110	170	345	297
203.489	0	417	145	109	138	138	124	223	152	178	470	139	109	171	347	297
203.612	0	419	148	109	139	140	123	224	153	178	476	140	111	171	348	298
203.735	0	421	152	110	142	138	125	228	151	181	481	141	111	173	349	298
203.858	0	422	152	112	140	142	127	229	154	180	481	142	111	173	349	299
203.981	0	416	144	110	138	137	125	223	152	176	464	138	110	169	343	299
204.104	0	415	141	107	138	135	123	222	151	176	461	137	110	167	343	300
204.227	0	417	142	107	139	137	123	220	151	177	461	137	110	167	343	300
204.349	0	419	145	107	138	136	122	222	152	178	467	138	111	169	343	301
204.472	0	420	149	109	141	139	123	223	152	179	470	140	111	169	343	301
204.595	0	422	152	110	142	139	123	224	154	180	473	142	112	169	345	301
204.718	0	419	152	114	142	145	127	225	153	180	473	142	112	170	344	302
204.841	0	417	144	109	138	137	125	219	152	177	458	138	111	166	341	303
204.964	0	417	142	107	137	136	123	218	151	178	458	138	111	167	342	302
205.087	0	418	144	109	137	139	124	220	151	179	461	138	111	168	341	303
205.21	0	418	147	108	138	138	123	222	152	179	466	139	112	168	342	303
205.332	0	421	149	109	141	138	124	224	152	179	471	140	112	169	342	304
205.455	0	421	153	112	140	142	125	224	154	181	477	142	113	171	344	304
205.578	0	420	149	112	140	142	126	221	153	178	466	140	112	169	342	303
205.701	0	417	144	108	139	137	124	219	152	177	461	139	110	167	340	303
205.824	0	418	145	109	139	136	123	221	153	178	463	139	111	167	340	302
205.947	0	419	147	108	140	136	124	223	152	178	467	139	112	168	341	302
206.07	0	421	150	110	140	140	124	226	152	180	472	140	112	169	342	303
206.193	0	422	153	110	144	139	124	227	155	181	479	141	113	171	343	303
206.316	0	423	156	114	141	147	126	225	155	183	484	142	113	173	344	303
206.438	0	418	149	112	139	142	128	224	153	178	468	139	112	168	341	302
206.561	0	418	146	108	140	136	125	222	152	177	462	138	111	168	340	302
206.684	0	417	146	109	141	139	124	223	153	178	464	139	111	168	340	302
206.807	0	417	149	109	141	137	125	224	153	178	468	139	112	169	341	302
206.93	0	419	152	111	144	138	125	225	153	180	475	140	113	170	341	301
207.053	0	420	155	112	144	139	125	228	154	181	481	142	113	171	343	302
207.176	0	421	158	115	145	144	128	230	155	182	485	143	114	173	343	303
207.299	0	419	150	112	140	140	127	226	154	179	470	140	112	168	340	301
207.421	0	417	148	109	140	137	125	224	153	178	466	139	111	169	339	300
207.544	0	416	149	110	141	138	125	224	153	179	467	140	112	169	340	300
207.667	0	417	151	111	142	140	125	226	153	179	471	140	112	169	340	300
207.79	0	418	154	112	145	139	126	230	154	181	477	142	114	171	343	300
207.913	0	421	158	113	145	141	126	232	156	183	485	143	113	172	344	300
208.036	0	422	161	116	145	147	129	228	155	183	486	144	115	174	344	301
208.159	0	418	152	113	144	141	127	226	155	180	472	141	113	171	342	301
208.282	0	418	152	112	143	140	125	225	156	180	468	142	113	170	342	300
208.404	0	418	153	112	142	142	126	222	155	182	465	143	113	169	342	300
208.527	0	418	156	113	144	141	124	220	154	183	462	144	114	169	343	300
208.65	0	419	157	115	145	142	125	224	153	184	474	144	114	172	344	302
208.773	0	422	161	116	147	145	126	229	155	185	482	146	116	174	345	302
208.896	0	419	155	116	143	144	127	225	155	182	472	143	115	172	343	301
209.019	0	416	152	112	142	140	125	224	154	180	465	142	114	171	343	301
209.142	0	416	151	113	141	140	126	223	154	182	467	142	114	171	344	302
209.265	0	418	155	113	141	142	125	223	154	182	472	143	114	171	344	302
209.388	0	419	157	113	145	140	126	228	155	184	478	144	115	173	345	302
209.51	0	420	160	115	147	143	126	230	156	185	483	146	115	174	347	303
209.633	0	421	160	118	147	148	130	229	156	185	484	147	116	173	346	304
209.756	0	418	153	114	141	139	127	226	155	181	467	142	114	172	344	302
209.879	0	417	152	111	141	138	126	224	154	180	465	142	113	171	344	302
210.002	0	417	152	112	141	139	125	225	153	181	466	142	113	171	343	302
210.125	0	417	153	112	143	138	125	226	154	182	470	143	113	171	344	301
210.248	0	418	155	114	145	140	126	229	155	183	476	145	114	173	344	302
210.371	0	419	159	115	145	140	126	230	155	183	481	145	114	173	347	302
210.493	0	417	154	115	141	145	128	224	154	181	471	144	114	173	344	301
210.616	0	413	149	111	140	136	124	223	153	179	461	141	112	169	342	301
210.739	0	413	149	110	140	135	124	222	152	178	462	140	112	168	342	301
210.862	0	415	150	111	140	136	123	222	152	178	464	142	112	169	342	300
210.985	0	415	152	112	142	135	123	224	152	179	468	141	113	170	342	300
211.108	0	416	154	113	143	137	123	226	154	181	474	142	112	171	343	301
211.231	0	416	156	114	143	140	125	226	154	181	479	144	113	172	344	300
211.354	0	414	151	113	142	138	125	222	152	177	465	140	112	169	341	299
211.476	0	413	148	109	141	134	123	222	151	176	460	140	111	168	340	299
211.599	0	413	149	110	138	135	121	223	151	175	460	139	111	168	341	298
211.722	0	413	150	110	139	136	121	221	151	176	464	140	112	168	341	298
211.845	0	413	153	110	141	135	123	222	152	177	469	141	112	169	341	297
211.968	0	415	156	111	144	134	122	227	152	179	475	141	113	170	342	298
212.091	0	415	155	115	141	141	125	225	153	178	473	141	112	170	343	298
212.214	0	413	151	110	141	135	122	222	152	174	463	140	111	167	340	296
212.337	0	413	150	110	141	132	123	222	151	175	463	139	111	167	340	296
212.46	0	413	151	110	139	133	121	223	151	174	465	139	112	168	341	296
212.582	0	416	154	111	142	133	120	224	151	175	471	140	112	168	342	295
212.705	0	415	156	111	143	134	122	227	152	176	478	141	112	170	343	297
212.828	0	417	156	114	144	138	124	225	152	177	476	140	112	170	342	297
212.951	0	414	151	110	139	133	122	224	150	173	463	138	110	167	340	295
213.074	0	415	150	111	139	133	121	224	150	174	465	138	111	167	341	294
213.197	0	415	152	109	141	133	122	223	151	174	467	138	111	167	341	295
213.32	0	417	153	110	141	135	121	226	151	175	471	139	113	168	341	295
213.443	0	417	157	112	147	134	121	229	152	177	479	140	112	170	344	296
213.565	0	414	157	113	150	139	126	231	152	176	486	139	112	171	345	297
213.688	0	418	154	108	143	136	123	225	151	172	470	136	111	168	341	295
213.811	0	418	155	109	140	135	121	218	150	174	464	136	110	167	340	295
213.934	0	415	153	108	144	129	121	223	151	173	477	135	110	168	341	296
214.057	0	416	156	108	150	137	123	226	153	176	496	138	111	172	342	297
214.18	0	419	161	110	152	128	120	233	154	178	513	136	112	174	344	297
214.303	0	423	165	113	156	149	129	235	156	180	528	135	112	176	346	301
214.426	0	421	156	111	143	134	124	220	152	174	488	138	111	176	342	300
214.548	0	420	151	107	140	133	122	220	151	172	478	136	111	172	340	299
214.671	0	419	151	107	138	133	123	222	150	174	478	136	111	172	341	299
214.794	0	420	152	107	141	133	123	223	151	175	483	137	111	174	341	300
214.917	0	421	155	109	143	136	123	226	151	176	489	139	112	174	341	301
215.04	0	423	158	110	144	136	122	226	152	178	495	140	112	176	344	301
215.163	0	420	154	111	142	139	126	224	152	176	485	139	111	173	341	301
215.286	0	416	149	106	137	137	123	218	151	173	471	136	110	171	339	301
215.409	0	416	153	108	137	145	120	204	152	176	453	138	109	168	338	299
215.532	0	413	166	105	149	161	110	172	150	183	387	143	108	161	334	293
215.654	0	413	161	114	141	146	107	175	133	183	385	133	110	163	337	297
215.777	0	420	158	114	139	135	109	200	132	180	438	137	113	169	343	299
215.9	0	423	156	113	137	143	118	211	140	181	463	141	111	172	345	299
216.023	0	421	147	110	137	136	120	210	144	178	451	137	110	171	343	297
216.146	0	421	144	105	135	132	121	209	144	177	450	136	109	169	343	296
216.269	0	421	146	107	135	136	121	211	146	178	454	138	110	169	343	297
216.392	0	421	148	107	137	135	122	215	146	179	459	138	110	170	344	298
216.515	0	423	151	109	136	137	122	216	148	180	465	139	111	171	345	299
216.637	0	423	154	109	139	141	124	217	149	182	472	140	111	173	347	299
216.76	0	424	156	113	141	145	125	218	151	182	477	142	111	174	348	299
216.883	0	421	148	110	137	139	125	216	150	178	459	138	109	170	345	298
217.006	0	418	145	105	133	137	123	212	150	178	455	138	109	169	343	299
217.129	0	419	146	106	134	135	124	216	150	178	457	138	108	169	343	298
217.252	0	421	147	106	135	136	123	215	150	179	461	138	109	171	343	297
217.375	0	421	150	108	139	139	124	218	150	180	467	139	110	171	346	298
217.498	0	423	153	109	140	139	124	220	151	182	474	140	110	173	346	299
217.62	0	423	157	111	142	142	126	222	152	183	478	143	110	174	346	298
217.743	0	419	148	110	137	139	126	218	152	179	463	139	109	171	344	298
217.866	0	417	145	106	135	135	124	216	151	178	458	137	108	169	343	297
217.989	0	419	146	106	136	135	124	215	151	177	460	139	108	169	343	297
218.112	0	419	148	107	138	135	124	217	151	180	463	139	108	171	343	297
218.235	0	420	150	108	136	138	123	218	151	181	470	140	110	171	343	297
218.358	0	422	154	109	139	137	123	223	153	182	477	141	110	172	344	297
218.481	0	423	157	111	141	141	126	226	154	184	485	142	111	174	346	298
218.604	0	421	152	111	137	141	128	223	154	182	474	141	109	173	344	297
218.726	0	419	148	108	136	136	126	219	153	179	463	138	109	170	342	295
218.849	0	419	148	107	138	137	125	220	152	179	466	138	109	170	341	296
218.972	0	419	149	107	139	137	124	219	154	181	470	140	109	170	343	296
219.095	1	420	153	109	138	140	125	221	153	181	476	140	110	172	342	295
219.218	0	421	155	110	139	140	125	224	154	183	482	142	110	173	343	297
219.341	0	424	159	113	143	141	126	227	155	185	490	144	111	174	345	297
219.464	0	422	157	113	141	143	129	224	156	184	482	142	110	174	343	296
219.587	0	421	152	108	142	135	125	220	154	181	470	140	110	171	342	294
219.709	0	421	152	110	139	138	127	222	155	182	473	140	110	171	342	294
219.832	0	422	153	109	139	139	127	224	156	182	476	141	110	173	343	295
219.955	0	422	156	111	141	140	127	225	156	183	483	142	111	174	343	296
220.078	0	424	159	113	145	141	129	227	156	186	490	143	111	175	344	297
220.201	0	425	162	116	146	145	130	227	158	186	495	144	112	177	345	296
220.324	0	423	156	113	140	143	130	225	157	184	481	142	111	174	342	295
220.447	0	422	155	111	141	141	129	225	156	183	479	141	111	174	342	295
220.57	0	422	155	112	141	140	128	225	156	181	480	142	111	174	342	295
220.692	0	423	156	113	141	142	128	226	157	184	485	142	111	176	343	295
220.815	0	424	160	114	146	144	130	229	158	185	491	143	112	177	344	295
220.938	0	425	164	114	147	144	130	231	158	187	497	144	112	176	345	297
221.061	0	425	160	117	143	146	133	229	158	185	489	143	111	176	343	296
221.184	0	422	154	111	140	139	129	224	157	182	475	141	110	173	341	295
221.307	0	421	154	112	140	140	128	225	156	182	476	140	110	174	341	294
221.43	0	421	155	112	141	140	128	226	156	182	479	141	111	174	343	294
221.553	0	422	157	113	144	142	128	227	156	182	484	142	111	174	342	294
221.676	0	423	161	114	146	141	128	230	157	184	490	144	112	175	344	295
221.798	0	425	163	116	147	145	130	230	157	186	495	144	112	176	344	295
221.921	0	422	158	116	142	145	130	223	157	182	478	142	110	173	342	293
222.044	0	420	153	111	138	140	126	219	154	180	467	139	110	170	339	292
222.167	0	418	152	111	140	139	125	220	154	180	467	139	110	170	339	293
222.29	0	419	154	110	139	138	124	219	154	180	469	140	110	170	338	292
222.413	0	420	155	111	141	140	125	220	154	181	474	142	111	171	341	293
222.536	0	420	159	113	144	141	126	224	154	184	481	142	111	173	341	293
222.659	0	422	161	115	144	145	126	223	154	184	484	144	111	174	342	294
222.781	0	418	153	112	138	140	125	218	154	179	466	141	111	170	338	292
222.904	0	417	150	111	139	137	124	215	152	179	460	140	110	169	337	292
223.027	0	416	150	109	138	138	122	215	151	179	459	139	110	169	337	292
223.15	0	417	151	111	136	137	122	216	151	180	463	140	110	169	337	292
223.273	0	418	153	111	138	139	122	219	152	182	467	141	110	170	338	293
223.396	0	419	157	112	142	139	123	218	153	184	465	143	112	170	339	292
223.519	0	420	158	115	143	144	125	218	152	182	471	143	112	172	339	294
223.642	0	417	152	111	138	139	122	215	152	178	455	139	110	169	337	292
223.764	0	417	150	109	137	137	121	213	151	179	451	139	110	167	336	293
223.887	0	417	150	110	136	138	122	212	151	179	452	138	111	167	337	293
224.01	0	418	151	110	137	138	121	214	151	180	457	141	111	169	338	294
224.133	0	420	154	111	141	139	122	216	151	182	462	141	112	169	339	294
224.256	0	421	157	112	142	140	122	220	152	182	469	143	113	170	341	294
224.379	0	420	156	115	140	144	125	218	152	182	465	142	111	171	338	295
224.502	0	420	150	111	139	137	122	214	151	179	454	139	110	168	338	294
224.625	0	419	150	110	138	137	123	215	151	180	457	140	111	168	339	294
224.748	0	420	152	110	137	136	121	217	151	180	459	139	111	168	339	296
224.87	0	422	154	110	139	140	123	219	152	182	464	140	111	169	342	296
224.993	0	424	157	112	143	140	123	222	153	184	471	142	112	171	342	297
225.116	0	425	160	115	144	144	125	223	155	185	477	143	112	173	345	298
225.239	0	424	154	114	139	145	127	218	154	182	465	142	112	172	343	298
225.362	0	422	150	110	139	138	124	217	153	181	454	138	111	169	342	297
225.485	0	422	150	109	138	139	124	218	152	180	457	139	111	168	343	297
225.608	0	423	152	109	141	139	123	219	152	181	459	139	111	169	342	297
225.731	0	424	154	110	140	140	125	222	154	183	465	141	112	170	344	298
225.853	0	426	157	112	143	140	125	223	154	184	471	142	112	172	346	299
225.976	0	427	160	114	144	144	126	223	155	185	476	143	113	174	348	300
226.099	0	425	153	114	141	143	127	220	155	182	462	140	111	171	344	299
226.222	0	423	150	109	140	137	125	219	154	180	455	139	111	169	343	299
226.345	0	424	150	109	140	138	126	220	153	181	457	138	111	171	344	298
226.468	0	424	151	110	139	141	125	219	154	183	463	139	111	172	344	299
226.591	0	425	154	111	143	140	126	222	155	183	470	140	112	173	345	300
226.714	0	428	157	112	143	143	127	225	156	184	476	140	113	174	346	300
226.836	0	428	160	114	146	146	129	227	157	185	480	142	113	176	347	302
226.959	0	426	154	113	140	143	129	223	157	182	465	139	112	173	345	301
227.082	0	425	152	110	141	141	127	222	155	181	461	139	111	171	343	300
227.205	0	424	152	110	139	140	128	221	155	182	461	138	112	171	344	301
227.328	0	425	154	111	141	142	127	222	156	181	464	138	112	173	345	301
227.451	0	425	156	112	141	143	127	221	156	184	470	139	112	173	344	301
227.574	0	427	159	113	144	144	127	223	156	184	476	141	113	175	345	302
227.697	0	426	158	115	141	147	130	220	157	184	473	140	112	174	346	301
227.82	0	422	151	110	141	138	127	218	154	179	460	138	111	171	342	301
227.942	0	423	151	111	139	139	127	220	154	180	461	137	111	172	342	301
228.065	0	423	152	111	137	141	126	218	155	180	465	137	111	172	342	301
228.188	0	423	153	111	140	140	126	223	154	180	470	139	112	173	343	300
228.311	0	424	157	113	144	141	126	223	155	182	477	139	112	175	344	301
228.434	0	425	160	114	144	143	127	225	155	184	482	141	113	177	345	303
228.557	0	422	155	114	140	144	129	222	155	180	470	139	112	174	341	300
228.68	0	420	149	111	138	139	125	217	154	177	458	136	109	170	340	299
228.803	0	418	150	110	140	138	124	213	152	177	454	137	110	170	339	298
228.925	0	418	151	110	139	137	123	215	152	176	457	136	110	170	338	298
229.048	0	419	153	111	141	138	123	218	152	179	462	137	111	171	339	298
229.171	0	421	157	112	143	138	123	219	153	179	469	138	111	172	340	297
229.294	0	421	158	113	143	141	124	220	153	180	475	139	112	173	341	299
229.417	0	418	152	113	137	139	126	215	152	175	460	136	111	171	338	298
229.54	0	417	149	108	137	134	122	215	150	174	453	134	108	169	336	297
229.663	0	417	148	109	135	136	122	215	150	175	454	135	108	169	336	297
229.786	0	416	149	109	139	135	122	214	150	175	457	136	109	169	336	297
229.908	0	417	152	111	140	137	121	216	150	177	463	136	110	170	337	298
230.031	0	419	156	112	143	138	122	219	151	178	468	137	110	172	338	297
230.154	0	420	157	114	142	143	124	220	152	178	471	138	111	172	339	298
230.277	0	417	150	111	139	137	123	213	149	175	454	134	108	169	335	297
230.4	0	415	149	110	139	134	121	213	149	175	453	134	108	169	335	298
230.523	0	415	150	108	137	137	121	212	150	174	452	135	109	169	336	297
230.646	0	416	152	109	139	137	121	213	149	176	456	134	110	169	337	297
230.769	0	417	154	110	142	137	121	216	149	177	462	136	110	170	337	297
230.892	0	419	157	112	141	141	122	217	150	179	466	137	110	172	340	300
231.014	0	416	151	111	138	138	123	212	150	175	453	135	109	170	337	297
231.137	0	416	148	107	137	134	121	212	148	174	449	133	109	168	336	297
231.26	0	415	149	108	139	136	121	211	149	174	451	133	108	168	336	297
231.383	0	416	150	108	138	135	121	212	149	175	453	135	109	169	337	298
231.506	0	416	153	110	141	138	122	214	149	176	460	136	110	170	338	298
231.629	0	419	154	110	142	137	121	217	149	178	465	137	110	170	339	299
231.752	0	417	152	112	140	141	125	215	150	175	456	134	109	170	338	298
231.875	0	414	146	107	137	133	121	212	148	173	445	132	108	167	335	299
231.997	0	415	145	106	137	132	120	210	147	173	445	132	107	167	335	298
232.12	0	414	146	106	136	136	120	210	147	173	447	132	107	167	336	297
232.243	0	415	149	107	138	135	121	213	147	176	451	133	109	168	337	298
232.366	0	416	152	109	141	136	121	215	148	177	458	134	109	169	338	298
232.489	0	418	153	111	139	140	123	217	150	178	460	135	109	171	340	299
232.612	0	414	146	108	137	136	122	210	148	173	444	131	108	166	337	298
232.735	0	413	142	103	136	134	120	208	146	173	439	130	107	166	336	297
232.858	0	413	143	105	135	133	121	209	147	173	439	130	107	166	335	297
232.98	0	414	144	105	136	134	121	210	146	174	443	131	107	166	337	298
233.103	0	416	147	106	136	135	120	214	148	176	448	131	109	168	338	298
233.226	0	418	150	108	141	135	121	214	148	177	454	133	108	169	340	299
233.349	0	418	150	110	139	141	123	213	149	176	452	133	109	169	340	299
233.472	0	414	142	105	135	135	121	209	148	172	437	130	107	165	338	299
233.595	0	415	143	103	136	134	120	207	148	173	433	129	107	165	337	298
233.718	0	413	142	104	136	136	120	206	146	174	433	130	107	165	338	299
233.841	0	416	145	104	137	135	120	210	147	175	441	130	108	167	339	300
233.964	0	417	148	106	140	137	120	211	148	177	446	132	109	168	341	301
234.086	0	419	151	107	139	137	122	213	149	179	452	132	109	170	342	302
234.209	0	418	150	110	137	142	124	210	149	177	447	133	109	170	341	302
234.332	0	417	144	105	136	135	121	210	148	174	436	130	108	167	340	302
234.455	0	417	146	105	138	136	121	209	148	176	435	131	108	167	341	303
234.578	0	417	146	105	138	137	122	210	149	178	438	131	109	168	341	303
234.701	0	419	148	106	138	138	122	212	148	178	444	131	110	169	342	304
234.824	0	420	152	107	141	139	123	214	149	180	451	134	110	170	343	305
234.947	0	422	153	110	140	142	125	216	150	181	455	134	111	171	345	306
235.069	0	420	147	108	137	138	124	211	149	176	442	131	109	169	342	304
235.192	0	420	146	106	139	138	123	209	149	176	440	130	110	168	342	305
235.315	0	419	147	106	139	138	123	210	149	177	443	131	110	169	342	306
235.438	0	422	149	107	139	139	123	213	151	179	447	132	110	170	343	306
235.561	0	423	153	107	142	140	123	214	150	180	455	133	110	171	344	307
235.684	0	424	157	109	144	142	123	217	151	181	459	135	111	172	346	308
235.807	0	424	157	112	143	146	128	213	153	182	447	135	112	172	346	306
235.93	0	421	150	108	137	140	123	207	149	177	427	132	109	168	344	305
236.052	0	421	149	106	136	136	122	206	148	176	426	131	110	167	344	306
236.175	0	419	149	106	137	138	122	206	148	177	427	131	110	168	344	305
236.298	0	421	152	107	138	141	122	208	148	178	433	133	111	169	343	305
236.421	0	422	155	108	142	140	122	213	150	179	440	134	112	171	345	306
236.544	0	424	158	110	144	141	122	214	150	181	447	135	113	172	347	306
236.667	0	423	156	112	142	143	125	212	150	179	444	135	112	171	345	306
236.79	0	420	151	107	138	137	123	210	148	175	430	132	110	168	342	304
236.913	0	420	150	107	138	137	121	209	148	175	430	132	110	168	343	304
237.036	0	420	151	108	138	138	122	209	148	176	432	132	110	169	342	304
237.158	0	421	153	108	140	139	121	210	148	177	437	133	112	170	342	303
237.281	0	421	157	109	143	141	122	212	148	178	442	134	112	170	343	304
237.404	0	422	166	110	145	147	119	204	149	183	434	136	113	170	343	301
237.527	0	419	164	116	143	151	120	195	147	181	422	135	112	169	341	300
237.65	0	418	158	112	139	140	117	194	144	176	416	132	110	168	339	301
237.773	0	416	157	111	140	138	118	197	145	176	422	132	110	169	340	302
237.896	0	418	157	110	139	139	118	199	145	177	427	133	110	169	340	302
238.019	0	419	160	112	141	138	119	201	145	178	433	135	110	170	341	302
238.141	0	419	162	113	143	139	119	204	147	179	440	136	112	172	341	303
238.264	0	420	164	113	144	142	121	206	147	180	445	137	112	174	343	303
238.387	0	418	158	111	142	140	121	202	146	176	434	133	111	170	340	302
238.51	0	417	156	109	141	137	119	203	146	177	433	133	111	170	341	302
238.633	0	416	157	109	138	137	119	202	146	177	431	133	111	169	340	302
238.756	0	416	158	110	140	137	118	200	146	177	435	133	111	170	340	302
238.879	0	417	160	112	142	139	118	204	146	179	441	134	112	171	341	303
239.002	0	417	163	112	144	138	120	206	147	180	447	136	112	173	342	304
239.124	0	418	163	115	143	144	122	205	147	179	446	137	113	173	342	303
239.247	0	414	155	110	140	138	120	203	146	176	432	132	110	169	339	302
239.37	0	413	154	110	140	135	119	203	146	176	430	132	110	170	338	302
239.493	0	413	156	110	138	136	119	203	146	177	432	133	109	170	338	302
239.616	0	414	158	111	141	136	119	202	145	177	437	133	111	171	340	302
239.739	0	413	163	111	143	141	118	199	147	180	433	135	110	170	340	301
239.862	0	416	165	115	146	142	118	196	146	180	433	135	112	171	341	302
239.985	0	413	160	115	141	141	119	197	145	177	427	134	111	170	340	302
240.108	0	411	154	110	137	135	117	196	143	175	421	131	109	168	338	302
240.23	0	410	154	109	139	134	117	197	144	175	423	131	109	168	338	302
240.353	0	409	155	109	137	135	117	199	144	175	426	131	109	170	339	302
240.476	0	410	157	110	142	134	117	201	144	176	433	132	111	170	340	303
240.599	0	411	160	111	143	134	119	203	144	178	438	134	111	171	339	303
240.722	0	410	157	112	138	137	120	203	145	175	434	133	111	170	339	302
240.845	0	406	152	109	136	133	117	197	144	172	426	129	109	168	336	301
240.968	0	406	152	109	138	133	117	199	143	172	426	130	109	167	336	300
241.091	0	406	153	108	137	132	116	198	142	172	429	130	109	169	337	300
241.213	0	407	155	109	139	131	116	202	143	173	435	131	109	170	338	300
241.336	0	408	158	111	142	133	117	204	145	174	441	132	110	170	338	300
241.459	0	408	155	112	139	135	119	202	143	172	437	132	109	169	337	300
241.582	0	405	150	108	135	130	116	197	142	169	425	128	107	165	335	298
241.705	0	403	148	107	134	130	115	199	142	168	424	128	107	165	334	299
241.828	0	403	148	107	136	128	115	197	142	169	426	128	107	165	334	298
241.951	0	405	152	108	138	130	116	201	141	170	431	129	108	166	335	297
242.074	0	407	154	109	139	130	115	201	142	171	436	130	109	168	336	298
242.196	0	406	154	111	139	132	118	203	143	172	436	131	109	167	337	298
242.319	0	402	147	108	134	131	116	196	140	167	421	127	106	164	333	297
242.442	0	401	145	105	134	127	114	194	140	166	418	126	106	163	333	296
242.565	0	401	144	105	134	128	114	195	139	165	418	126	105	163	333	296
242.688	0	402	147	105	134	128	113	197	139	167	421	126	106	163	333	295
242.811	0	404	149	106	135	129	113	198	140	168	426	128	107	164	335	296
242.934	0	405	151	108	136	130	113	199	140	169	430	129	108	166	337	296
243.057	0	405	150	109	136	133	116	196	140	168	424	128	107	165	335	296
243.18	0	402	143	105	133	126	113	194	138	164	413	125	105	161	332	295
243.302	0	401	142	103	131	128	113	193	137	164	412	125	106	161	333	296
243.425	0	402	143	104	134	126	112	193	138	165	413	125	106	162	333	295
243.548	0	404	145	105	133	127	113	193	138	167	418	125	106	163	335	296
243.671	0	405	147	106	134	132	114	196	139	168	424	127	107	165	336	296
243.794	0	407	150	108	138	133	114	198	139	170	430	129	108	166	338	297
243.917	0	405	146	108	135	132	116	196	140	167	419	126	107	163	336	297
244.04	0	404	142	105	131	130	114	193	139	166	414	125	105	162	335	297
244.163	0	405	142	104	132	129	114	196	138	167	415	125	106	163	335	297
244.285	0	406	143	104	132	129	113	196	139	168	419	126	106	163	336	298
244.408	0	408	147	106	135	130	114	197	139	169	424	126	107	165	337	300
244.531	0	409	150	107	134	136	115	197	140	170	431	128	108	166	339	300
244.654	0	410	150	110	137	135	117	200	140	171	432	128	108	167	339	300
244.777	0	407	143	106	133	131	116	197	140	167	418	125	105	163	337	299
244.9	0	407	143	104	133	130	115	196	140	167	418	125	106	164	336	300
245.023	0	409	143	105	135	130	115	196	140	168	419	125	106	164	338	300
245.146	0	409	144	106	135	130	115	198	141	170	425	126	107	165	338	301
245.268	11	411	149	107	135	133	115	200	141	171	431	128	108	166	339	301
245.391	0	412	151	108	136	135	116	202	142	173	436	129	108	167	341	303
245.514	0	412	151	111	137	140	120	201	143	173	436	130	109	168	341	301
245.637	0	409	143	106	133	131	118	199	143	169	421	126	107	164	338	301
[truncated: 835 more rows]

## Sheet: Short_ch
	SNR :	45	44	37	46	40	37	46	40	38	49	39	40	0	0	0	0	0	0	0	0	0	0	0	0
		D780						D850						D725						D940
Time	Marker	ch16	ch17	ch18	ch19	ch20	ch21	ch16	ch17	ch18	ch19	ch20	ch21	ch16	ch17	ch18	ch19	ch20	ch21	ch16	ch17	ch18	ch19	ch20	ch21
0.24576	0	0	0	0	0	0	0	0	0	0	0	0	0	0	0	0	0	0	0	0	0	0	0	0	0
0.36864	0	57	66	21	58	72	15	55	62	28	54	63	10	0	3	-53	0	-1	-71	0	-2	14	4	2	43
0.49152	0	56	65	23	56	72	18	55	63	27	52	64	13	0	1	-62	-2	0	-86	0	-1	12	4	0	42
0.6144	0	56	65	23	55	74	20	55	63	29	51	63	15	1	0	-63	0	-1	-95	-1	0	12	4	0	39
0.73728	0	56	64	22	55	73	20	54	62	29	50	65	15	1	0	-64	-1	0	-100	-1	0	13	4	-1	37
0.86016	0	55	60	21	54	70	21	53	60	28	50	64	16	2	0	-63	0	0	-102	-2	0	13	4	0	31
0.98304	0	55	61	21	54	70	22	55	59	27	49	65	17	1	0	-62	0	0	-103	-2	0	13	5	0	30
1.10592	0	53	60	18	54	69	23	54	58	31	50	64	16	1	0	-58	0	0	-104	-1	0	15	4	0	31
1.2288	0	55	61	18	54	69	21	53	59	31	49	65	16	1	0	-58	0	0	-103	-1	0	16	4	1	31
1.35168	0	55	61	18	54	69	21	53	58	31	49	66	17	2	0	-59	0	0	-104	-1	0	16	4	0	32
1.47456	0	54	62	19	55	69	21	54	58	31	50	67	17	1	0	-59	-1	0	-105	-1	0	15	4	1	32
1.59744	0	55	61	19	54	68	22	54	59	31	49	67	17	1	0	-58	0	0	-105	-2	0	14	4	1	30
1.72032	0	54	60	19	54	66	22	53	57	30	49	66	17	1	0	-57	0	0	-105	-2	0	16	4	0	28
1.8432	0	54	60	18	54	67	22	53	57	30	49	66	17	2	0	-57	0	0	-105	-1	0	15	4	0	29
1.96608	0	54	59	18	54	67	22	52	58	30	49	66	16	2	0	-58	0	0	-104	-1	0	15	5	0	28
2.08896	0	54	60	18	54	67	21	53	58	30	49	66	16	2	0	-58	0	0	-104	-1	0	15	5	0	30
2.21184	0	55	60	18	54	67	22	53	58	30	49	66	16	1	0	-59	0	0	-105	-1	0	16	4	1	32
2.33472	0	54	61	18	54	68	21	54	59	30	49	66	17	1	0	-60	0	0	-106	-1	0	15	4	0	32
2.4576	0	55	60	18	54	66	21	53	58	30	50	66	16	2	0	-59	-1	0	-106	-1	0	16	4	1	30
2.58048	0	54	61	17	54	65	22	53	57	30	49	66	16	1	0	-57	-1	0	-105	-1	0	15	4	0	27
2.70336	0	54	60	18	53	66	22	53	58	30	50	65	17	1	0	-58	-1	0	-104	-2	0	17	4	1	28
2.82624	0	55	61	17	54	66	23	53	58	30	49	65	17	1	0	-57	0	0	-104	0	0	15	4	1	29
2.94912	0	55	61	18	54	67	22	55	58	30	49	64	16	2	0	-57	0	0	-104	-1	0	16	5	0	30
3.072	0	55	61	18	53	67	22	54	59	31	49	66	16	2	0	-58	0	0	-106	-1	0	17	5	1	32
3.19488	0	54	62	18	54	69	21	54	58	31	49	66	17	1	0	-59	-1	0	-105	-1	0	16	4	0	32
3.31776	0	54	61	19	55	68	21	53	59	31	49	65	16	2	0	-58	-1	0	-106	-1	0	16	4	0	30
3.44064	0	54	60	17	55	66	22	53	58	30	49	66	17	2	0	-58	0	0	-105	-2	0	15	5	1	28
3.56352	0	55	60	18	53	66	22	54	58	30	49	66	16	2	0	-58	-1	0	-106	-2	0	16	4	0	28
3.6864	0	55	61	17	54	67	22	54	58	31	49	65	17	2	0	-57	-1	0	-105	-1	0	15	3	0	29
3.80928	0	55	60	18	54	67	22	53	58	31	50	66	17	2	0	-58	-1	0	-106	-1	0	15	4	1	30
3.93216	0	55	61	18	55	68	22	53	59	31	50	65	16	1	0	-59	0	0	-105	-1	0	17	5	0	32
4.05504	0	55	63	18	54	69	21	54	60	31	49	65	17	1	0	-60	-1	0	-107	-2	0	16	4	1	32
4.17792	0	55	62	19	55	68	22	54	59	31	50	66	17	1	-1	-60	-1	0	-108	-1	0	17	4	1	31
4.3008	0	55	60	19	55	68	22	53	59	32	49	65	17	1	0	-60	-1	0	-108	-1	0	17	4	0	29
4.42368	0	56	62	19	54	69	21	55	58	31	50	65	16	1	0	-60	0	0	-107	-2	0	16	4	0	30
4.54656	0	56	62	18	54	69	23	54	59	31	49	66	17	2	0	-60	-1	0	-107	-1	0	16	4	0	30
4.66944	0	56	62	19	54	69	21	54	59	32	50	66	17	2	0	-61	0	-1	-107	-1	0	16	4	0	31
4.79232	0	56	62	19	54	69	22	55	60	33	50	66	17	1	0	-60	-1	0	-108	-2	0	16	4	1	32
4.9152	0	55	63	19	55	69	20	54	61	32	50	66	16	2	0	-60	-1	0	-108	-1	0	16	4	0	32
5.03808	0	56	61	19	54	68	22	55	59	32	51	67	16	2	0	-60	0	0	-109	-1	0	16	4	0	29
5.16096	0	57	61	18	55	69	22	54	60	32	50	67	17	2	0	-60	-1	0	-109	-2	0	16	4	0	29
5.28384	0	55	62	18	55	70	22	55	59	32	50	66	17	2	0	-59	0	0	-108	-1	0	16	4	1	30
5.40672	0	55	62	18	55	69	21	55	60	33	50	67	17	1	0	-61	0	0	-107	-2	0	16	4	1	31
5.5296	0	56	63	18	55	70	23	56	60	32	50	67	16	0	0	-62	-1	0	-108	-1	1	16	5	0	32
5.65248	0	56	63	19	55	70	22	55	61	32	51	67	16	2	0	-62	0	0	-109	-2	0	17	4	0	33
5.77536	0	56	62	20	54	70	21	55	61	32	50	68	16	2	0	-61	0	0	-109	-1	0	17	4	0	31
5.89824	0	56	61	18	54	68	23	55	58	31	50	68	16	1	0	-61	-1	0	-108	-2	0	17	4	0	29
6.02112	0	56	62	19	54	69	22	54	59	31	50	69	17	1	0	-62	0	0	-108	-2	0	16	4	1	30
6.144	0	57	62	19	54	68	22	56	60	32	50	68	17	2	0	-61	-1	0	-108	-2	0	16	4	1	29
6.26688	0	57	63	18	55	69	22	56	60	31	51	68	16	1	0	-60	0	0	-108	-1	0	16	4	1	31
6.38976	0	57	64	20	55	70	22	56	61	33	51	67	17	1	0	-61	0	0	-108	-2	0	17	4	1	31
6.51264	0	57	64	19	55	70	22	56	61	32	50	67	16	0	0	-62	0	0	-108	-1	0	17	4	1	32
6.63552	0	56	62	19	55	69	22	56	59	33	51	68	16	1	0	-60	-2	0	-109	-2	0	17	5	1	29
6.7584	0	57	62	18	55	68	22	54	59	32	50	68	17	1	0	-61	-1	0	-108	-1	0	16	4	0	28
6.88128	0	57	62	19	54	68	22	55	59	32	50	68	17	1	0	-61	-1	0	-107	-3	0	17	4	0	29
7.00416	0	56	62	18	55	68	22	55	60	33	50	67	17	1	0	-60	-1	0	-107	-1	0	16	4	1	30
7.12704	0	56	63	19	55	70	22	56	60	33	50	67	17	1	0	-61	0	0	-108	-1	0	17	5	1	30
7.24992	0	56	62	19	54	69	22	55	60	32	50	68	17	1	0	-60	-1	0	-108	-2	0	16	4	0	31
7.3728	0	55	62	17	55	70	21	54	58	31	50	67	17	2	0	-59	0	0	-108	-1	0	16	5	0	32
7.49568	0	54	61	18	55	69	22	53	58	31	50	68	17	2	0	-59	0	0	-107	-2	0	16	5	1	28
7.61856	0	54	61	19	54	69	22	53	58	31	50	68	16	1	0	-60	-1	0	-107	-2	0	16	5	0	29
7.74144	0	55	61	18	53	69	22	54	59	32	50	68	16	1	0	-59	-1	0	-107	-1	0	16	4	1	29
7.86432	0	55	60	17	54	68	22	53	58	32	49	67	17	2	0	-59	0	0	-106	-2	0	16	4	1	30
7.9872	0	54	61	18	54	70	22	53	59	31	50	67	18	1	0	-59	0	0	-106	-1	0	16	5	0	31
8.11008	0	55	62	19	55	70	22	53	59	30	50	68	17	1	0	-60	0	0	-107	-1	0	16	4	0	31
8.23296	0	54	61	18	54	69	22	53	58	31	50	68	17	1	0	-59	0	0	-106	-1	0	15	4	0	29
8.35584	0	55	60	18	54	68	24	53	58	30	50	68	17	1	0	-59	0	0	-106	-1	0	17	3	1	28
8.47872	0	54	61	18	55	67	22	53	58	30	50	68	17	2	0	-60	0	0	-105	-2	0	16	4	1	29
8.6016	0	54	61	18	55	68	23	54	58	31	49	67	16	1	0	-58	-1	0	-106	-1	1	16	4	1	30
8.72448	0	54	62	18	55	68	23	53	59	30	50	67	17	2	0	-59	-1	0	-107	-1	0	16	4	0	30
8.84736	0	54	61	18	55	69	22	54	59	31	50	67	17	1	0	-59	0	0	-107	-1	0	16	5	1	31
8.97024	0	55	62	19	55	68	21	53	59	30	49	67	15	1	0	-58	0	0	-107	-1	0	16	3	0	30
9.09312	0	54	60	17	54	68	23	53	57	31	50	67	17	2	0	-57	0	0	-105	-1	0	16	3	1	26
9.216	0	54	59	17	54	68	23	52	56	29	50	66	17	1	0	-57	0	0	-106	-1	0	16	4	1	27
9.33888	0	54	60	18	54	67	22	53	57	31	48	65	16	2	0	-58	0	0	-105	-2	0	16	4	0	28
9.46176	0	55	61	18	54	67	22	53	57	30	49	67	16	1	0	-57	-1	0	-106	-1	0	15	4	0	30
9.58464	0	54	61	18	54	69	22	53	59	31	49	66	16	2	0	-58	0	0	-105	0	0	16	4	1	31
9.70752	0	54	62	18	54	69	22	53	58	30	50	66	17	1	0	-58	-1	0	-106	-1	0	16	4	1	31
9.8304	0	54	61	18	54	68	21	53	58	30	50	67	17	1	0	-58	0	0	-107	-1	0	16	4	0	28
9.95328	0	54	60	18	53	66	23	53	57	30	50	66	17	2	0	-56	0	0	-105	-1	0	16	4	0	27
10.0762	0	54	60	18	54	66	22	53	58	30	49	66	16	1	0	-56	0	0	-104	-1	0	16	5	1	28
10.199	0	54	60	18	54	67	22	54	57	29	49	66	17	0	0	-58	0	0	-105	-1	0	15	4	1	28
10.3219	0	54	61	18	54	68	22	53	58	29	49	66	17	1	0	-59	0	0	-104	-1	0	15	4	0	30
10.4448	0	54	61	17	54	68	22	54	58	30	49	66	16	2	0	-58	0	0	-106	-1	0	15	4	1	31
10.5677	0	54	62	19	54	69	22	53	59	31	49	65	17	1	0	-58	0	0	-106	-1	0	15	4	0	32
10.6906	0	54	61	18	54	67	21	53	57	30	50	66	16	2	0	-57	0	0	-107	-1	0	16	4	1	28
10.8134	0	54	60	17	54	67	22	53	57	30	50	66	17	1	0	-57	0	0	-106	0	0	16	4	0	27
10.9363	0	54	60	18	54	67	23	52	57	29	49	66	16	1	0	-57	0	0	-105	-1	0	15	4	1	29
11.0592	0	54	61	18	53	67	22	52	57	30	49	65	17	1	0	-58	-1	0	-106	-1	0	16	4	0	29
11.1821	0	54	61	19	54	68	21	54	58	30	49	65	16	1	0	-58	-1	0	-105	-1	1	15	5	1	30
11.305	0	54	62	18	54	69	23	53	59	30	50	66	17	1	0	-58	0	0	-106	-2	0	16	4	0	31
11.4278	0	55	62	19	54	69	21	53	59	30	50	65	16	1	0	-59	-1	0	-106	-2	0	16	4	0	31
11.5507	0	54	61	18	54	67	23	52	57	30	50	66	17	1	0	-57	0	0	-106	-2	0	15	4	0	29
11.6736	0	54	61	18	54	67	22	53	57	30	49	65	17	1	0	-58	-1	0	-106	-1	0	15	4	1	28
11.7965	0	54	61	18	53	68	22	53	57	30	49	65	17	2	0	-57	-1	0	-106	-1	0	16	4	0	29
11.9194	0	54	61	18	53	68	23	53	59	31	49	66	17	1	0	-57	-1	0	-105	-2	0	15	5	0	30
12.0422	0	54	61	18	55	69	22	53	59	30	49	66	17	2	0	-58	-1	0	-105	-1	0	15	3	1	31
12.1651	0	55	62	18	54	70	22	53	59	30	50	66	16	2	0	-60	0	0	-107	-2	0	16	4	0	32
12.288	0	55	61	19	53	70	22	53	58	30	50	66	16	1	0	-59	0	0	-107	-1	0	16	4	1	30
12.4109	0	55	60	18	54	66	22	52	57	30	50	66	16	2	0	-57	0	0	-105	-2	0	15	4	1	28
12.5338	0	55	61	18	54	67	23	53	58	30	50	66	17	1	0	-58	-1	0	-106	-2	0	15	4	0	29
12.6566	0	54	61	18	54	68	22	54	58	31	50	66	17	1	0	-58	0	0	-105	0	0	15	4	0	29
12.7795	0	55	61	19	55	68	23	53	58	31	50	66	16	2	0	-58	-1	0	-106	-1	0	16	4	1	30
12.9024	0	54	61	18	54	69	22	54	58	31	49	66	17	1	0	-59	0	0	-105	-1	0	16	4	1	31
13.0253	0	55	62	19	54	70	22	54	60	31	50	65	17	1	0	-59	-1	0	-106	-1	0	16	3	0	32
13.1482	0	55	61	19	54	69	21	54	58	31	50	66	17	1	0	-59	-1	0	-107	-1	0	16	4	0	29
13.271	0	54	61	18	54	69	23	54	58	30	50	66	17	1	0	-59	0	0	-107	-1	0	16	4	0	28
13.3939	0	55	60	19	54	68	22	54	59	31	50	67	17	1	0	-59	-1	0	-105	-2	0	16	5	0	28
13.5168	0	55	62	18	53	68	23	54	58	31	50	66	17	1	0	-58	0	0	-106	-2	0	16	4	0	29
13.6397	0	54	61	18	55	69	22	53	60	30	49	66	17	1	0	-60	0	0	-105	-1	0	16	4	0	30
13.7626	0	55	62	19	54	69	22	54	59	31	50	67	17	2	0	-59	-1	0	-106	-1	0	16	4	0	31
13.8854	0	55	62	19	54	71	22	54	59	32	50	66	16	2	0	-59	0	0	-106	-2	0	16	5	1	31
14.0083	0	54	61	18	54	69	22	54	58	30	50	67	16	2	0	-59	0	0	-106	-1	0	17	4	0	28
14.1312	0	55	61	18	54	68	22	54	58	31	50	67	17	1	0	-59	-1	0	-106	-2	0	16	4	0	28
14.2541	0	55	61	18	54	69	23	54	58	32	50	68	16	1	0	-60	0	0	-107	-1	0	15	5	0	29
14.377	0	55	61	18	55	69	23	54	59	31	51	66	16	1	0	-59	0	0	-106	-1	0	16	4	0	30
14.4998	0	55	62	19	55	70	22	54	59	32	50	67	16	2	0	-60	-1	0	-106	-2	0	15	4	0	31
14.6227	0	55	62	19	54	70	23	54	59	32	50	67	17	0	0	-60	-1	0	-107	-2	0	16	4	1	31
14.7456	0	55	62	19	55	70	21	54	59	31	51	67	17	1	0	-60	0	0	-107	-1	0	16	4	0	30
14.8685	0	55	62	18	54	68	22	53	58	32	49	68	17	1	0	-60	0	0	-106	-1	0	16	5	0	28
14.9914	0	56	60	19	54	69	23	54	58	32	51	67	17	2	0	-59	0	0	-106	-1	0	16	4	0	28
15.1142	0	55	61	18	54	69	23	53	58	31	50	67	17	1	0	-59	0	0	-107	-1	0	16	4	0	29
15.2371	0	55	61	19	55	68	23	53	60	30	50	67	17	2	0	-60	-1	0	-106	-1	0	16	4	0	30
15.36	0	55	62	18	54	69	22	54	59	31	50	66	16	1	0	-59	0	0	-106	-2	0	16	4	0	31
15.4829	0	56	62	19	55	70	21	55	59	31	50	66	17	2	0	-60	0	0	-108	-2	0	17	4	1	31
15.6058	0	56	60	18	54	68	22	54	59	32	49	68	16	1	0	-59	-1	0	-107	-2	0	16	5	1	28
15.7286	0	55	59	18	54	68	22	54	58	31	50	67	16	1	0	-58	-1	0	-106	-2	0	16	3	0	28
15.8515	0	55	60	18	54	68	23	53	58	30	50	67	17	1	0	-58	-1	0	-105	-1	0	16	4	1	29
15.9744	0	55	61	18	54	68	23	54	58	30	50	67	17	1	0	-59	0	0	-105	-2	0	16	4	1	30
16.0973	0	55	62	19	55	68	22	55	58	31	50	67	16	2	0	-59	-1	0	-105	-2	0	16	3	1	30
16.2202	0	55	62	19	54	69	23	54	59	31	51	66	17	1	0	-59	-1	0	-106	-1	0	15	4	1	31
16.343	0	55	63	20	54	69	21	55	59	31	50	67	16	2	0	-60	0	0	-106	-2	0	17	5	0	31
16.4659	0	55	61	17	54	68	23	54	58	30	50	67	17	2	0	-58	0	0	-106	-1	0	17	4	0	27
16.5888	0	55	61	18	55	67	22	54	57	31	50	67	17	2	0	-59	0	0	-104	-1	0	15	4	0	28
16.7117	0	55	60	18	55	68	22	54	59	31	49	66	17	1	0	-57	-1	0	-105	-2	0	15	4	0	28
16.8346	0	56	62	18	54	68	23	54	58	30	49	66	16	2	0	-59	0	0	-106	-1	0	17	5	0	30
16.9574	0	55	63	18	55	70	22	55	59	31	50	67	17	1	0	-59	-1	0	-105	-2	0	16	4	0	31
17.0803	0	55	63	19	54	70	23	55	60	31	50	67	18	1	0	-59	0	0	-105	-1	0	15	4	0	31
17.2032	0	55	62	19	54	69	21	54	59	31	50	67	17	1	0	-58	0	0	-105	-1	0	16	4	0	29
17.3261	0	55	60	18	55	68	23	55	58	31	49	67	17	1	0	-59	0	0	-105	-1	0	16	4	0	28
17.449	0	54	62	19	54	68	23	55	58	32	50	67	18	1	0	-59	0	0	-104	-1	0	16	4	1	28
17.5718	0	55	62	18	54	69	22	54	58	30	50	66	16	1	0	-59	0	0	-105	-1	0	16	4	1	29
17.6947	0	55	60	18	54	69	22	54	59	30	50	66	17	2	0	-58	-1	0	-104	-1	0	15	4	1	30
17.8176	0	55	62	19	55	69	22	54	59	31	50	66	16	1	0	-58	-1	0	-105	-1	0	16	4	0	30
17.9405	0	55	61	18	55	69	21	54	59	31	50	66	17	1	0	-60	0	0	-106	-1	0	15	4	0	31
18.0634	0	54	60	19	54	68	23	54	58	31	50	67	17	1	-1	-58	0	0	-105	-1	0	15	4	0	28
18.1862	0	55	60	19	54	67	22	54	58	31	50	66	17	1	0	-58	0	0	-105	-1	0	16	4	0	29
18.3091	0	55	60	17	54	67	22	54	58	30	50	66	17	2	0	-58	-1	0	-106	-2	0	16	4	0	28
18.432	0	55	61	18	54	69	22	53	58	30	50	66	17	1	0	-59	-1	0	-105	-1	0	17	5	1	30
18.5549	0	55	60	18	54	68	23	53	59	30	50	66	16	1	0	-59	-1	0	-106	-2	0	17	4	0	31
18.6778	0	55	62	19	55	70	22	53	59	31	50	66	16	1	0	-59	0	0	-106	-2	0	17	4	1	31
18.8006	0	55	61	19	53	67	22	54	58	30	49	66	17	1	0	-59	0	0	-106	-1	0	16	5	1	28
18.9235	0	55	60	19	54	66	22	53	56	30	50	66	17	2	0	-59	-1	0	-106	0	0	16	4	0	28
19.0464	0	55	60	18	54	67	23	53	57	30	49	66	17	2	0	-58	-1	0	-104	-1	0	16	5	1	28
19.1693	0	54	60	18	54	68	22	54	58	30	49	65	16	1	0	-58	-1	0	-105	-1	0	16	4	0	29
19.2922	0	54	61	18	54	68	22	53	58	31	49	65	17	1	0	-57	0	0	-105	-2	0	15	4	0	29
19.415	0	55	61	18	54	68	22	53	58	30	49	64	17	1	0	-59	-1	0	-106	-2	0	16	4	1	30
19.5379	0	54	61	18	54	69	20	54	59	31	50	65	16	1	0	-58	-1	0	-106	-2	0	17	4	1	31
19.6608	0	55	61	18	54	67	22	53	57	31	50	66	17	1	0	-57	0	0	-105	-1	0	16	4	1	27
19.7837	0	55	60	20	53	66	22	53	57	30	49	65	17	1	0	-57	-1	0	-104	-1	0	14	4	1	25
19.9066	0	54	59	15	51	68	23	53	56	28	48	65	17	1	0	-55	0	0	-102	-1	0	14	5	0	25
20.0294	0	54	60	17	52	68	22	53	57	29	47	65	17	1	0	-57	-1	0	-102	-2	0	15	5	1	27
20.1523	0	55	60	18	51	68	22	53	57	30	48	66	16	2	0	-57	-1	0	-102	-1	0	14	4	0	29
20.2752	0	55	61	17	50	71	22	54	57	30	47	67	17	2	-1	-57	0	0	-103	-1	0	15	4	1	30
20.3981	0	55	60	18	52	71	21	54	57	30	48	67	17	2	0	-57	-1	0	-104	-1	0	15	4	1	28
20.521	0	54	59	16	53	67	23	53	56	29	47	67	17	2	0	-57	-1	0	-102	-1	0	15	5	1	27
20.6438	0	54	59	18	53	69	22	52	57	29	48	67	17	2	0	-57	0	0	-102	-1	0	15	4	0	28
20.7667	0	54	60	18	53	71	23	53	56	29	49	66	18	2	0	-57	-1	0	-102	-1	0	15	4	0	28
20.8896	0	54	61	19	54	72	22	53	58	30	50	67	18	2	0	-57	0	0	-103	-1	0	15	4	0	30
21.0125	0	55	61	17	54	72	22	53	58	30	49	67	17	1	0	-58	0	0	-104	-1	0	16	5	1	30
21.1354	0	55	61	18	53	70	22	53	58	31	50	67	16	1	0	-58	-1	0	-104	-2	0	15	4	1	29
21.2582	0	55	60	18	54	68	23	53	57	30	49	67	17	1	0	-58	-1	0	-104	-1	0	15	4	0	27
21.3811	0	54	60	17	53	69	22	53	57	30	50	66	17	2	0	-59	-1	0	-103	-1	0	16	4	1	29
21.504	0	54	60	18	53	68	23	53	58	31	49	68	17	1	0	-58	0	0	-103	-1	0	16	5	0	29
21.6269	0	54	61	18	54	69	22	54	59	30	50	67	17	1	0	-58	-1	0	-104	-2	0	16	3	1	30
21.7498	0	55	60	18	54	69	22	54	59	31	49	67	17	1	0	-58	-1	0	-105	-2	0	16	5	0	31
21.8726	0	55	61	19	54	68	22	53	57	30	49	67	16	2	-1	-59	0	0	-105	0	1	16	5	1	29
21.9955	0	54	61	18	53	66	23	54	58	30	48	66	16	2	0	-59	-1	0	-104	-1	0	16	4	0	27
22.1184	0	55	61	18	54	67	23	53	57	31	48	67	16	1	0	-58	0	0	-104	-2	0	15	5	0	29
22.2413	0	54	61	18	54	68	22	53	58	30	49	65	16	1	0	-59	0	0	-103	-2	0	16	4	0	29
22.3642	0	54	61	18	53	67	22	54	59	31	49	66	16	2	0	-60	-1	0	-104	-1	0	16	4	0	30
22.487	0	55	61	19	53	69	22	53	59	31	49	66	17	1	0	-60	0	0	-105	-1	0	16	4	0	31
22.6099	0	55	61	19	53	68	22	54	58	31	49	66	16	2	0	-60	0	0	-105	-2	0	16	4	1	29
22.7328	0	54	61	18	53	67	22	53	58	32	48	66	18	1	0	-60	0	0	-104	-1	0	16	4	1	27
22.8557	0	54	60	19	54	67	22	54	58	31	49	65	16	1	-1	-59	-1	0	-104	0	0	17	4	1	29
22.9786	0	54	61	18	53	69	22	53	58	31	49	66	17	1	0	-60	-1	0	-105	-1	0	16	4	0	30
23.1014	0	55	61	18	54	69	22	54	58	31	49	65	16	1	0	-61	-1	0	-105	-2	0	17	4	0	31
23.2243	0	55	62	19	54	70	21	54	60	32	50	66	17	2	0	-61	0	0	-105	-1	0	16	3	0	32
23.3472	0	55	61	19	54	69	21	54	59	31	49	66	16	1	0	-61	-1	0	-106	-1	0	17	5	0	29
23.4701	0	55	61	18	52	68	21	53	58	30	50	66	16	1	0	-60	0	0	-106	-1	0	16	4	1	29
23.593	0	55	61	19	53	67	22	54	59	32	50	67	17	1	0	-61	0	0	-106	-2	0	16	4	0	30
23.7158	0	55	62	18	54	68	22	54	59	31	49	66	16	2	0	-60	0	0	-106	0	0	17	4	1	30
23.8387	0	55	62	19	54	69	22	54	59	32	50	66	17	1	0	-61	0	0	-106	-1	0	17	4	0	31
23.9616	0	54	62	18	54	69	21	55	60	33	50	66	16	2	0	-62	0	0	-107	-1	0	17	5	0	32
24.0845	0	55	62	19	53	68	21	53	59	31	49	67	17	1	0	-62	-1	0	-107	-2	0	16	4	0	29
24.2074	0	55	61	18	53	67	23	54	59	31	49	66	16	2	0	-61	0	0	-107	-1	0	17	4	1	29
24.3302	0	54	61	18	53	68	22	54	59	31	49	66	17	2	0	-61	-1	0	-106	-1	0	17	4	0	30
24.4531	0	55	62	18	53	69	23	54	59	31	50	66	17	2	0	-62	-1	0	-107	-1	0	17	5	0	31
24.576	0	55	62	19	54	70	22	54	59	32	49	65	16	1	0	-61	-1	0	-107	-2	0	17	4	1	31
24.6989	0	56	62	19	54	69	21	54	60	33	49	67	16	1	0	-61	-1	0	-107	-1	0	17	4	0	32
24.8218	0	55	61	19	54	67	22	54	59	33	50	67	17	2	0	-61	0	0	-107	-2	0	17	4	0	28
24.9446	0	55	61	18	54	67	22	54	58	32	50	66	17	1	0	-61	-1	0	-107	-1	0	16	5	0	28
25.0675	0	55	61	18	54	68	22	54	58	31	50	65	17	2	0	-61	0	0	-106	-2	0	18	4	0	29
25.1904	0	55	62	19	53	69	22	54	59	32	49	67	17	2	0	-61	0	-1	-107	-1	0	16	4	0	30
25.3133	0	55	62	18	53	69	21	54	59	32	49	66	17	1	0	-60	-1	0	-107	-2	0	17	4	0	30
25.4362	0	55	62	19	54	68	21	54	60	32	50	67	16	1	0	-61	-1	0	-108	-1	0	16	4	0	32
25.559	0	55	60	18	53	66	22	53	57	31	49	66	16	1	0	-61	-1	0	-108	-2	0	17	4	1	28
25.6819	0	54	61	18	53	66	22	53	58	32	50	67	17	1	0	-60	-1	0	-106	-1	0	16	4	1	27
25.8048	0	54	61	18	53	66	22	53	58	31	49	66	16	1	0	-60	0	0	-107	-1	0	15	3	1	29
25.9277	0	53	60	20	53	67	22	52	57	31	49	66	16	1	0	-59	-1	0	-106	-1	0	16	3	0	29
26.0506	0	52	62	19	52	67	21	51	59	29	48	65	17	2	0	-54	-1	0	-105	-1	0	14	4	0	28
26.1734	0	52	64	19	52	69	23	52	63	28	47	66	18	1	0	-50	-1	0	-104	-1	0	13	4	0	26
26.2963	0	54	62	15	52	70	24	52	60	28	47	67	18	2	0	-51	0	0	-101	-1	0	13	4	0	25
26.4192	0	55	63	19	54	70	23	53	60	28	50	66	17	1	0	-58	-1	0	-102	-1	0	14	4	0	29
26.5421	0	55	63	21	53	68	23	55	60	27	50	67	16	0	0	-61	0	0	-104	-2	0	13	4	1	31
26.665	0	55	63	21	54	68	22	55	60	28	49	66	17	1	0	-62	-1	0	-104	-1	0	13	4	1	31
26.7878	0	56	63	22	54	68	21	54	60	28	49	66	17	1	0	-62	0	0	-105	-1	0	14	5	0	32
26.9107	0	57	64	22	53	69	22	54	62	29	50	66	17	1	0	-64	0	0	-106	-2	0	13	4	0	33
27.0336	0	56	64	21	54	69	21	55	60	31	49	66	17	2	0	-62	0	0	-107	-1	0	15	4	1	32
27.1565	0	55	63	19	54	66	23	53	59	31	49	66	17	2	0	-59	-2	0	-107	-1	0	16	5	0	27
27.2794	0	55	63	18	54	67	22	54	59	30	49	66	17	1	0	-57	0	0	-107	-1	0	16	5	0	28
27.4022	0	55	62	18	54	67	23	55	59	31	49	66	17	1	0	-58	-1	0	-106	-2	0	15	4	0	29
27.5251	0	55	63	18	54	68	23	54	60	31	50	66	17	1	0	-58	0	0	-106	-1	0	16	4	0	30
27.648	0	55	63	19	54	69	22	54	61	31	49	66	17	2	0	-59	-1	0	-107	-2	0	16	4	0	31
27.7709	0	55	63	19	53	69	21	54	62	31	49	66	16	2	0	-60	-1	0	-107	-1	0	16	4	0	31
27.8938	0	56	62	18	53	70	22	54	60	32	49	66	17	1	0	-60	-1	0	-108	-1	0	16	4	0	30
28.0166	0	55	62	18	54	69	22	54	59	31	50	66	16	1	0	-60	0	0	-107	-1	0	15	4	0	28
28.1395	0	55	62	19	54	69	23	54	60	31	50	66	17	2	0	-59	0	0	-107	-1	0	17	4	0	29
28.2624	0	55	63	19	54	70	23	53	60	31	50	66	17	1	0	-59	-1	0	-107	-1	0	16	5	1	30
28.3853	0	55	63	18	55	70	22	54	61	32	51	66	17	1	0	-61	0	0	-107	-2	1	16	4	1	31
28.5082	0	55	63	19	54	70	22	54	62	32	50	67	17	2	0	-61	-1	0	-108	-1	0	15	4	0	32
28.631	0	56	63	20	54	71	21	54	61	32	50	67	17	2	0	-60	-1	0	-108	-1	0	16	3	0	31
28.7539	0	55	62	18	54	69	23	54	60	31	50	67	16	1	0	-60	0	0	-108	-1	0	16	4	1	28
28.8768	0	55	62	19	54	69	22	53	60	32	50	67	17	1	0	-61	-1	0	-108	-2	0	16	4	0	30
28.9997	0	55	63	18	54	69	23	53	60	32	50	66	17	2	0	-60	0	0	-108	-1	0	16	4	0	30
29.1226	0	55	63	19	54	70	23	53	60	32	50	66	18	1	0	-60	-1	0	-107	-1	0	16	4	0	31
29.2454	0	55	63	19	55	71	22	55	61	31	50	67	17	2	0	-61	-1	0	-109	-2	0	16	4	0	33
29.3683	0	55	64	20	54	71	22	55	61	33	50	68	16	2	0	-63	0	0	-109	0	0	16	4	1	32
29.4912	0	55	63	18	54	70	23	54	61	32	50	67	17	2	0	-62	-1	0	-108	-2	0	17	5	0	29
29.6141	0	56	63	19	55	70	22	55	61	32	50	67	17	1	0	-61	-1	0	-108	-1	0	17	4	1	29
29.737	0	55	63	19	55	71	23	55	62	33	50	67	17	2	0	-62	-1	0	-108	0	0	17	4	1	30
29.8598	0	57	64	18	54	72	23	55	61	33	51	68	17	2	0	-62	0	0	-109	-1	0	16	4	0	31
29.9827	0	55	64	19	54	71	22	54	62	32	50	67	18	1	0	-62	-1	0	-109	-1	0	17	4	0	32
30.1056	0	56	64	19	55	72	22	54	61	33	50	69	17	1	0	-62	-1	-1	-110	-1	0	17	4	0	31
30.2285	0	56	62	19	55	70	23	54	61	33	51	68	17	1	0	-62	0	0	-109	-1	0	17	4	0	29
30.3514	0	55	63	20	54	69	23	54	61	32	50	68	17	2	0	-62	-1	0	-109	0	0	17	5	1	30
30.4742	0	55	62	19	54	71	23	54	60	32	50	67	17	1	0	-61	0	0	-108	-1	0	17	4	1	29
30.5971	0	55	63	19	54	70	22	54	61	32	50	67	17	2	0	-61	-1	0	-109	-1	0	17	4	0	31
30.72	0	54	63	18	54	71	21	53	62	33	50	68	17	1	0	-62	-1	0	-109	-1	0	16	5	0	31
30.8429	0	54	62	19	54	69	22	53	60	32	50	68	17	1	0	-62	0	0	-109	-1	0	17	4	0	28
30.9658	0	54	61	18	54	68	23	53	60	32	50	68	18	1	0	-62	0	0	-107	0	0	17	4	1	28
31.0886	0	55	62	19	54	69	22	53	60	31	49	68	17	1	0	-61	0	0	-107	-2	0	16	4	0	29
31.2115	0	54	62	19	54	70	23	53	60	32	50	67	18	1	0	-60	0	0	-107	-2	0	16	4	1	30
31.3344	0	54	64	18	54	71	22	52	60	32	50	67	17	2	-1	-61	0	0	-108	-1	0	17	4	1	32
31.4573	0	54	62	19	54	69	22	53	60	31	50	68	16	1	0	-61	-1	0	-109	-1	0	17	4	0	30
31.5802	0	54	60	19	54	68	22	53	59	31	50	68	16	2	0	-60	0	0	-108	-2	0	16	5	0	28
31.703	0	53	60	17	53	67	23	51	58	29	49	67	17	1	0	-55	-1	0	-107	-2	0	15	4	0	27
31.8259	0	53	60	17	54	68	23	52	58	29	50	67	17	1	0	-57	0	0	-105	0	0	15	4	0	27
31.9488	0	53	60	17	54	69	23	53	58	30	50	67	17	1	0	-58	0	0	-105	-1	0	15	4	0	30
32.0717	0	53	61	18	54	70	23	52	59	31	50	66	18	1	0	-57	0	0	-106	-1	0	15	4	0	30
32.1946	0	53	60	19	55	68	22	52	59	30	50	68	17	1	0	-59	-1	0	-106	-1	0	16	4	0	29
32.3174	0	54	59	17	54	67	24	52	58	29	51	67	16	1	0	-58	-1	0	-105	-2	0	16	4	1	27
32.4403	1	53	60	17	54	67	22	52	57	30	49	66	17	1	0	-58	0	0	-104	-1	0	15	4	0	26
32.5632	0	54	59	17	55	67	23	52	57	30	49	65	17	2	0	-58	0	0	-103	-1	0	15	4	0	28
32.6861	0	53	61	19	53	67	23	53	58	30	50	66	18	1	0	-59	0	0	-103	-1	0	15	4	0	29
32.809	0	54	62	18	54	68	23	53	58	30	50	65	17	1	0	-57	0	0	-104	-2	0	15	4	1	30
32.9318	0	54	62	20	54	69	21	54	60	31	50	66	18	2	0	-59	0	0	-104	-2	0	16	4	0	30
33.0547	0	54	61	19	53	68	23	53	58	31	50	66	17	1	0	-58	0	0	-104	-2	0	16	5	0	28
33.1776	0	54	60	18	54	66	23	53	57	30	49	65	17	1	0	-57	0	-1	-102	0	0	16	5	0	26
33.3005	0	54	60	18	54	66	23	53	57	31	49	66	18	2	0	-58	0	0	-102	-2	0	15	4	0	27
33.4234	0	55	61	18	53	67	23	52	57	32	50	65	16	2	0	-56	-1	0	-102	0	0	15	5	0	27
33.5462	0	55	61	18	55	68	22	53	59	31	50	64	17	1	0	-58	-1	0	-102	-1	0	16	4	0	29
33.6691	0	55	62	18	55	69	22	55	59	31	50	65	17	2	0	-59	0	0	-102	-1	0	16	4	0	31
33.792	0	55	62	19	55	70	22	54	59	31	49	66	17	2	0	-59	0	0	-103	-1	1	17	4	0	31
33.9149	0	54	62	20	54	68	21	54	58	32	50	66	17	1	0	-59	0	0	-103	-2	0	16	4	1	29
34.0378	0	55	61	18	54	66	23	54	58	31	50	66	16	2	0	-59	-1	0	-103	-1	0	15	4	0	26
34.1606	0	55	60	18	54	67	23	53	58	31	52	66	18	1	0	-58	-1	0	-102	-2	0	16	4	0	26
34.2835	0	54	60	17	54	67	24	53	57	30	50	65	17	1	0	-59	0	0	-102	-1	0	16	4	1	28
34.4064	0	54	61	17	54	68	22	54	57	31	50	65	18	2	0	-59	0	0	-102	-1	0	16	4	1	30
34.5293	0	55	61	19	54	70	22	54	58	31	50	66	17	2	0	-60	0	0	-102	-2	0	16	4	0	30
34.6522	0	55	62	19	54	69	22	54	59	31	50	65	17	1	0	-60	-1	0	-103	-2	0	15	4	0	31
34.775	0	56	62	19	55	70	21	54	59	31	50	66	16	2	0	-61	0	0	-104	-1	0	16	4	0	31
34.8979	0	54	61	19	54	68	22	53	57	31	50	66	18	1	0	-60	0	0	-104	-1	0	17	4	0	28
35.0208	0	54	61	18	55	68	22	54	58	32	50	66	17	1	0	-60	-1	0	-103	-2	0	16	5	0	27
35.1437	0	55	61	18	54	69	22	54	58	32	50	66	16	1	0	-61	0	0	-102	-2	0	16	4	0	28
35.2666	0	55	61	18	55	68	23	54	58	32	50	66	17	1	0	-60	0	0	-103	-2	0	17	5	0	30
35.3894	0	55	61	19	55	69	21	54	58	32	50	66	17	1	0	-61	0	0	-103	-1	0	16	5	0	31
35.5123	0	55	62	19	54	70	22	54	60	33	50	66	17	2	0	-61	0	0	-104	-2	0	16	4	0	32
35.6352	0	55	63	20	54	71	21	54	59	33	51	66	17	1	0	-63	-1	0	-105	-2	0	17	4	0	32
35.7581	0	55	62	20	55	69	22	55	60	33	51	67	17	1	0	-62	-1	0	-106	-1	0	17	4	0	30
35.881	0	56	61	19	54	69	23	53	58	32	51	67	17	2	0	-61	-1	0	-105	0	0	17	5	1	28
36.0038	0	54	61	18	54	68	22	54	59	32	51	67	16	2	0	-62	0	0	-105	-1	0	17	4	1	28
36.1267	0	55	61	18	55	69	23	54	59	33	51	67	17	2	0	-62	-1	0	-105	-2	0	16	4	0	30
36.2496	0	55	62	19	54	69	22	53	60	32	50	67	17	2	0	-62	-1	0	-105	-1	0	16	4	0	31
36.3725	0	55	62	19	55	70	22	53	60	32	50	67	17	2	0	-62	0	0	-105	-1	0	17	4	1	32
36.4954	0	54	62	19	54	71	21	54	60	33	51	67	17	2	0	-63	-1	0	-106	-1	0	18	4	0	33
36.6182	0	54	63	19	54	70	22	54	62	33	50	67	17	1	0	-64	-1	-1	-108	-2	0	17	4	0	32
36.7411	0	55	62	19	54	69	23	54	60	32	51	67	17	2	0	-63	0	0	-107	0	0	17	4	1	30
36.864	0	55	62	19	55	69	23	54	60	32	50	67	17	2	0	-63	0	0	-108	-1	0	17	4	0	29
36.9869	0	55	62	20	55	70	22	54	60	33	50	68	16	2	0	-64	0	0	-107	-2	0	17	4	1	30
37.1098	0	55	62	18	55	70	22	54	60	33	50	67	17	1	0	-64	0	0	-107	-1	0	16	4	0	31
37.2326	0	55	63	20	55	72	22	54	61	33	51	68	17	1	0	-64	-1	0	-109	-1	0	18	4	0	33
37.3555	0	56	64	19	54	71	22	55	62	34	51	68	17	2	0	-64	-1	0	-109	-1	0	18	4	1	33
37.4784	0	56	65	19	55	72	21	55	62	34	51	69	17	1	0	-66	0	0	-109	-1	0	17	4	0	33
37.6013	0	56	62	19	54	70	22	54	61	33	51	69	17	1	0	-65	0	0	-110	-1	0	18	4	1	31
37.7242	0	55	63	18	56	69	22	55	61	34	51	69	16	1	0	-65	-1	0	-110	-1	0	18	4	0	30
37.847	0	56	63	18	55	71	22	54	60	34	51	68	17	1	1	-64	0	0	-110	-2	0	18	4	0	31
37.9699	0	56	63	19	55	72	23	54	61	34	51	68	17	2	0	-64	0	0	-110	-2	0	17	4	1	32
38.0928	0	55	64	19	56	72	23	55	62	34	51	69	17	1	0	-66	-1	0	-110	-2	0	18	5	0	33
38.2157	0	55	64	20	54	73	22	54	63	34	52	69	17	2	0	-65	0	0	-111	-1	0	18	4	1	33
38.3386	0	56	65	20	56	73	22	55	63	35	52	69	16	1	0	-65	-1	0	-112	-1	0	17	4	1	34
38.4614	0	55	64	19	56	71	22	55	61	34	51	71	17	2	0	-64	0	0	-112	-1	0	18	4	0	31
38.5843	0	57	63	19	55	70	22	54	62	35	51	70	17	1	0	-65	-1	0	-113	-2	0	18	5	1	30
38.7072	0	56	63	19	55	72	22	55	61	35	52	69	16	2	0	-65	-1	0	-111	-2	0	18	4	0	31
38.8301	0	56	64	20	55	72	23	55	62	34	51	70	17	0	0	-66	-1	0	-112	-2	0	17	4	1	31
38.953	0	56	65	19	55	72	22	54	63	35	51	69	17	2	0	-65	0	0	-111	-2	0	18	3	0	33
39.0758	0	56	64	19	55	73	21	55	63	34	52	70	17	2	0	-67	0	0	-112	-1	0	18	4	0	33
39.1987	0	57	64	20	55	73	21	55	64	35	51	70	17	2	0	-66	0	0	-113	-1	0	18	4	0	33
39.3216	0	57	64	19	56	71	22	56	63	35	51	71	17	2	0	-66	-1	0	-112	-2	0	18	4	1	30
39.4445	0	55	63	19	56	72	22	55	62	34	51	70	17	0	0	-65	-1	0	-112	-1	0	19	4	1	30
39.5674	0	56	64	19	56	71	23	55	62	34	52	70	17	1	0	-66	-2	0	-111	-1	0	17	3	0	30
39.6902	0	56	65	20	55	73	23	55	63	35	51	70	17	2	1	-64	0	0	-112	-1	0	18	4	0	32
39.8131	0	56	64	20	54	72	22	55	63	35	51	71	17	2	0	-65	-1	0	-112	-2	0	18	4	0	32
39.936	0	57	65	19	56	73	21	55	64	35	51	71	17	2	0	-67	-1	0	-113	-2	0	18	3	0	34
40.0589	0	57	65	20	56	71	21	56	63	35	50	71	17	2	0	-67	-1	0	-113	-2	0	18	4	0	32
40.1818	0	57	63	19	55	72	23	55	63	35	50	72	16	2	0	-64	0	0	-112	-1	0	18	4	0	30
40.3046	0	56	63	19	55	71	22	55	62	35	52	71	17	1	0	-66	-1	0	-112	-1	0	18	4	1	30
40.4275	0	56	64	19	55	71	22	55	62	34	52	71	17	2	0	-65	0	0	-111	-2	0	18	4	0	31
40.5504	0	56	64	19	56	72	22	55	62	35	52	71	17	1	0	-66	-1	0	-112	-1	0	19	4	1	32
40.6733	0	55	65	18	55	73	22	56	63	34	52	71	17	2	0	-66	-1	0	-112	-2	0	18	4	0	33
40.7962	0	55	64	20	56	72	22	55	65	35	52	71	17	1	0	-67	0	0	-113	-2	0	18	4	0	33
40.919	0	56	64	19	56	71	22	55	63	35	51	71	17	1	0	-67	-1	0	-113	-1	0	18	5	1	30
41.0419	0	56	64	19	55	71	23	55	62	34	51	71	17	1	0	-66	0	0	-112	-1	-1	18	5	0	30
41.1648	0	55	63	20	55	71	22	55	62	34	51	71	17	2	0	-64	-1	0	-112	-2	0	18	4	0	31
41.2877	0	55	63	20	55	72	22	56	62	34	51	71	17	2	0	-66	0	0	-112	-1	0	18	4	0	33
41.4106	0	55	64	19	55	71	22	55	63	34	52	70	17	2	0	-66	-1	0	-112	-1	0	18	4	0	32
41.5334	0	56	64	19	54	72	22	55	63	36	52	71	17	2	0	-66	-1	0	-113	-1	0	18	4	0	33
41.6563	0	56	64	20	55	72	21	55	64	35	52	71	16	2	0	-66	-1	0	-113	-1	0	19	4	0	34
41.7792	0	56	63	19	55	71	22	55	62	36	52	71	17	2	0	-65	-1	0	-113	-1	0	18	4	1	30
41.9021	0	56	64	19	54	71	23	56	63	35	52	71	17	2	0	-65	0	0	-113	-3	0	18	4	0	31
42.025	0	57	63	19	56	71	22	56	63	35	51	70	17	1	0	-66	-1	0	-112	-1	0	18	4	0	31
42.1478	0	56	63	19	55	72	22	56	63	34	51	71	17	2	0	-66	0	0	-112	-1	0	19	4	0	32
42.2707	0	57	64	21	54	72	22	56	64	35	52	70	17	2	0	-66	0	0	-113	-2	0	18	3	0	33
42.3936	0	56	64	19	57	73	22	56	64	36	51	71	17	1	0	-67	-1	0	-113	-1	0	18	4	1	34
42.5165	0	56	65	21	56	71	22	56	64	35	53	71	16	1	0	-66	-1	0	-113	-1	0	18	4	1	32
42.6394	0	56	63	19	55	71	21	55	62	34	52	71	17	1	0	-66	-1	0	-113	-1	0	18	4	0	30
42.7622	0	56	64	20	55	72	22	55	63	35	53	72	17	1	0	-66	0	0	-112	-2	0	17	4	0	31
42.8851	0	56	64	19	55	71	22	55	63	34	51	71	17	1	0	-66	0	0	-112	-1	0	18	4	1	31
43.008	0	54	64	20	56	72	22	55	63	34	52	71	17	1	0	-65	0	0	-112	-2	-1	17	4	0	33
43.1309	0	56	64	19	55	72	22	55	63	35	51	71	16	2	0	-67	0	0	-113	-2	0	19	4	1	33
43.2538	0	56	64	20	55	74	22	56	64	34	52	71	17	1	0	-67	0	0	-113	-2	0	19	4	0	34
43.3766	0	55	64	20	55	72	22	55	62	35	52	72	17	1	0	-66	0	0	-114	-1	0	18	4	0	31
43.4995	0	55	63	19	55	71	23	55	62	35	52	71	18	1	0	-66	-1	0	-113	-1	0	18	5	1	31
43.6224	0	55	63	19	56	71	22	54	63	35	52	72	17	2	0	-66	0	0	-112	-1	0	18	4	1	31
43.7453	0	56	64	20	56	73	23	54	63	34	52	72	17	2	0	-65	0	0	-112	-2	0	18	5	1	31
43.8682	0	56	64	20	56	73	22	56	63	35	52	71	18	3	0	-66	0	0	-113	-1	0	18	4	1	32
43.991	0	55	64	20	55	74	21	55	64	35	52	71	17	2	0	-66	0	0	-112	-1	0	19	5	0	33
44.1139	0	55	63	20	55	72	22	56	62	35	51	72	17	2	0	-65	0	0	-113	-1	0	18	4	1	30
44.2368	0	55	63	19	56	72	22	54	62	35	52	71	17	2	0	-66	0	0	-112	-2	0	18	5	1	30
44.3597	0	56	63	19	56	71	23	55	62	33	51	71	18	2	0	-65	0	0	-112	0	0	18	4	1	31
44.4826	0	56	63	19	55	72	22	55	62	35	53	72	17	2	0	-65	0	0	-112	-2	0	18	4	0	31
44.6054	0	55	63	20	56	73	22	56	63	34	52	70	17	2	-1	-66	0	0	-111	-1	0	18	4	1	32
44.7283	0	56	64	20	56	72	22	55	63	35	51	71	17	1	0	-65	0	0	-112	-1	0	18	4	0	32
44.8512	0	56	64	19	55	71	21	54	62	34	51	71	17	1	0	-66	-1	0	-112	-1	0	18	3	1	31
44.9741	0	55	62	19	55	71	23	55	62	34	51	71	17	1	0	-64	-1	0	-111	-2	0	17	4	1	28
45.097	0	56	63	19	55	71	22	54	61	35	51	71	17	1	0	-64	0	0	-111	-1	0	18	5	0	29
45.2198	0	56	62	19	55	71	22	55	62	34	51	71	17	2	0	-64	-1	0	-110	-2	0	17	5	1	29
45.3427	0	55	63	19	55	71	22	55	62	33	51	70	18	2	1	-64	0	0	-110	-1	0	17	4	1	31
45.4656	0	55	63	20	55	71	22	55	62	33	51	71	17	1	0	-64	-1	0	-111	-1	0	18	5	1	32
45.5885	0	56	63	19	55	71	21	55	62	34	51	71	16	1	0	-64	-1	0	-110	-1	0	17	4	1	32
45.7114	0	55	62	19	54	69	22	54	61	34	50	70	18	1	0	-63	0	0	-110	-2	0	17	4	1	28
45.8342	0	55	61	18	55	70	23	55	60	33	51	70	17	2	0	-63	0	0	-109	0	0	17	4	1	29
45.9571	0	55	61	19	55	69	22	55	61	33	52	69	17	1	0	-63	0	0	-108	-2	0	17	4	0	29
46.08	0	55	63	19	55	70	22	54	60	34	51	70	17	2	0	-63	0	0	-109	-1	0	17	5	1	29
46.2029	0	56	62	18	55	70	22	54	60	33	51	69	17	2	0	-63	-1	0	-108	-1	0	16	4	1	31
46.3258	0	56	63	18	55	71	23	55	61	33	50	68	17	1	0	-63	-1	0	-108	-1	0	17	4	1	32
46.4486	0	55	62	20	54	69	22	55	61	33	50	69	17	1	0	-62	-1	0	-108	-1	0	17	5	0	30
46.5715	0	55	61	19	54	69	23	54	60	33	50	69	17	1	0	-61	0	0	-107	-2	0	17	4	0	27
46.6944	0	55	62	19	54	69	23	54	60	32	50	69	17	2	-1	-61	0	0	-106	-1	0	16	5	1	28
46.8173	0	56	61	19	54	68	23	54	59	33	50	68	18	1	0	-61	0	0	-106	-1	0	17	4	0	29
46.9402	0	56	62	19	54	68	23	54	60	33	51	69	17	1	0	-61	0	0	-107	-2	0	16	5	0	30
47.063	0	56	62	19	55	70	22	54	60	33	50	68	16	1	0	-61	0	0	-107	-1	0	17	5	0	30
47.1859	0	56	63	20	55	71	22	55	61	32	51	68	17	1	0	-62	0	0	-108	-1	0	17	5	0	32
47.3088	0	56	62	19	55	69	22	54	61	33	51	69	17	1	0	-61	0	0	-107	-1	0	18	4	0	29
47.4317	0	55	61	19	54	68	23	54	59	33	50	68	17	2	0	-60	0	0	-105	-1	0	17	3	0	27
47.5546	0	56	61	19	54	68	22	55	60	32	51	68	18	1	0	-61	0	0	-106	-2	0	17	3	1	28
47.6774	0	55	61	19	55	68	23	55	60	32	50	68	18	2	0	-61	-1	0	-106	-1	0	16	4	1	29
47.8003	0	56	62	18	55	70	23	54	60	32	50	67	16	1	0	-61	-1	0	-106	0	0	17	5	1	31
47.9232	0	56	62	19	55	70	22	55	61	32	49	68	18	2	0	-61	-1	0	-106	-2	0	17	4	0	31
48.0461	0	55	62	19	54	70	21	55	62	33	51	69	17	1	0	-61	-1	0	-107	-2	0	16	4	0	32
48.169	0	55	62	20	54	69	22	55	60	32	50	68	17	2	0	-62	-1	0	-107	-2	0	17	4	0	30
48.2918	0	55	61	19	54	69	23	54	59	32	51	68	18	2	0	-60	-1	0	-106	-1	0	16	4	1	28
48.4147	0	55	61	19	54	69	23	55	59	32	51	68	17	2	0	-60	0	0	-106	-1	0	17	5	1	29
48.5376	0	55	62	19	55	69	22	55	60	32	50	68	17	2	0	-61	0	0	-107	-1	0	17	4	1	29
48.6605	0	55	62	19	55	70	22	55	61	33	51	67	17	2	0	-62	0	0	-107	-2	0	16	5	0	31
48.7834	0	56	62	18	55	70	22	55	61	33	51	68	17	2	0	-62	0	0	-107	-2	0	16	4	0	31
48.9062	0	55	63	19	56	71	22	54	60	33	51	68	17	2	0	-62	0	0	-107	-1	0	16	4	1	31
49.0291	0	55	61	19	55	68	23	55	60	32	51	68	18	2	0	-62	0	0	-107	-2	0	17	4	0	28
49.152	0	55	62	19	54	69	22	54	59	32	51	69	18	1	0	-61	0	0	-107	-1	0	17	4	0	28
49.2749	0	56	62	19	55	68	23	54	59	33	51	68	17	2	0	-61	-1	0	-106	-1	0	17	5	0	29
49.3978	0	56	62	18	54	70	22	55	60	33	51	68	17	2	0	-62	-1	0	-105	-2	-1	17	5	1	30
49.5206	0	54	62	18	54	70	22	55	60	33	51	68	17	1	0	-62	0	0	-107	-1	0	17	3	1	32
49.6435	0	55	61	19	55	70	23	55	61	33	51	69	16	1	0	-62	0	0	-107	-1	0	17	4	1	31
49.7664	0	55	62	20	56	70	21	54	61	33	51	69	17	2	0	-62	0	0	-107	-1	0	18	4	1	31
49.8893	0	55	61	19	54	69	23	55	60	32	51	69	17	1	0	-61	0	0	-107	-1	0	17	5	1	27
50.0122	0	55	61	19	54	69	22	54	60	33	50	68	18	1	0	-62	-1	0	-107	-1	0	17	4	0	28
50.135	0	55	61	18	54	70	22	54	60	33	51	67	17	1	0	-62	0	0	-106	-2	0	16	4	1	29
50.2579	0	55	62	19	55	69	23	54	59	33	51	68	17	2	0	-61	-1	0	-106	-2	0	16	4	0	30
50.3808	0	55	62	19	55	71	23	55	60	33	50	68	17	1	0	-62	-1	0	-106	-1	0	17	4	0	31
50.5037	0	55	62	19	55	71	22	54	60	33	50	68	17	1	0	-62	0	0	-107	-2	0	17	4	0	32
50.6266	0	55	62	20	55	70	21	54	61	33	50	69	17	1	0	-63	-1	0	-108	-2	0	17	4	0	32
50.7494	0	53	60	18	54	68	22	53	58	33	50	69	17	2	0	-61	0	0	-107	-1	-1	16	4	0	28
50.8723	0	54	61	17	54	69	22	53	59	31	50	69	18	2	0	-61	-1	0	-106	-1	0	16	4	0	28
50.9952	0	54	61	18	55	69	23	54	58	31	50	69	17	1	0	-61	0	0	-106	-1	0	16	4	1	28
51.1181	0	54	61	18	54	70	23	54	60	32	50	68	18	1	0	-61	0	0	-106	-2	0	16	4	0	30
51.241	0	54	61	18	55	70	22	54	60	31	51	69	18	1	0	-60	0	0	-107	-1	0	16	4	0	31
51.3638	0	54	61	17	55	71	23	53	60	32	51	68	17	1	0	-61	-1	0	-107	-1	0	16	4	1	31
51.4867	0	54	62	19	55	70	21	53	60	32	51	69	17	1	0	-61	-1	0	-108	-1	0	16	4	0	31
51.6096	0	54	61	18	54	69	23	53	59	32	51	69	17	1	0	-60	-1	0	-108	-1	0	17	4	0	28
51.7325	0	55	61	18	55	69	22	53	59	33	51	69	17	1	0	-62	-1	-1	-108	-2	0	17	4	0	30
51.8554	0	55	61	19	55	69	22	54	60	32	51	68	17	1	0	-61	0	0	-107	-2	0	16	4	1	30
51.9782	0	55	62	18	55	70	22	54	59	31	51	69	16	2	0	-61	-1	0	-107	-1	0	17	4	1	30
52.1011	0	54	61	18	55	71	23	54	60	32	51	69	17	1	0	-63	0	0	-108	-1	0	17	4	0	32
52.224	0	55	62	18	55	71	22	54	60	33	51	69	17	1	0	-61	0	0	-109	-1	0	17	4	0	32
52.3469	0	54	62	18	55	70	22	54	60	32	52	70	17	2	0	-61	0	0	-109	-2	0	17	4	0	31
52.4698	0	54	61	19	54	69	22	53	59	32	51	70	17	2	0	-61	-1	0	-109	-1	0	16	5	1	29
52.5926	0	54	61	18	55	69	22	53	60	32	51	69	17	1	0	-61	0	0	-107	-1	0	16	5	0	29
52.7155	0	54	61	18	54	70	22	53	59	33	50	69	18	2	0	-62	-1	0	-108	-1	0	16	4	1	30
52.8384	0	54	62	19	55	70	23	53	61	32	51	69	17	1	0	-60	0	0	-109	-1	0	16	5	0	31
52.9613	0	55	62	19	55	72	22	53	61	33	51	69	17	2	0	-61	0	0	-108	-1	0	16	4	0	31
53.0842	0	54	63	20	56	71	22	54	61	33	51	71	17	1	0	-62	-1	0	-109	-1	0	16	4	1	33
53.207	0	54	62	18	55	70	22	53	60	32	51	70	17	2	0	-61	-1	0	-108	-1	0	16	4	0	29
53.3299	0	55	62	17	54	70	22	54	59	32	51	70	17	2	0	-61	0	0	-108	-1	0	16	5	1	29
53.4528	0	55	62	18	55	70	23	54	60	30	51	68	17	2	0	-61	-1	0	-108	-2	0	17	4	1	30
53.5757	0	55	62	19	55	70	23	54	60	33	51	69	17	2	0	-61	0	0	-108	-1	0	17	4	0	30
53.6986	0	55	62	18	55	71	22	54	59	33	51	70	18	1	0	-62	-1	0	-108	-1	0	16	4	0	31
53.8214	0	54	62	19	55	72	22	54	61	33	52	69	17	1	0	-63	-1	0	-109	-1	0	17	4	1	33
53.9443	0	55	63	20	56	71	21	54	61	33	50	71	17	1	0	-63	-1	0	-109	-1	0	17	4	1	31
54.0672	0	54	62	19	55	69	23	53	59	33	51	70	17	1	0	-62	0	0	-109	0	0	17	5	0	30
54.1901	0	54	62	19	55	69	22	53	60	33	51	69	18	1	0	-60	0	0	-109	-1	0	17	5	0	30
54.313	0	54	62	18	55	69	22	53	60	32	51	69	16	1	0	-62	0	0	-108	-1	0	17	5	0	30
54.4358	0	54	62	18	55	70	23	54	60	33	50	69	17	1	0	-63	-1	0	-109	-1	0	17	4	0	31
54.5587	0	55	63	19	55	70	23	54	61	33	51	71	17	2	0	-63	0	0	-109	-1	0	17	4	0	32
54.6816	0	55	63	19	55	72	21	54	61	33	52	70	17	2	0	-62	0	0	-110	-1	0	18	4	0	32
54.8045	0	55	61	19	55	69	22	54	61	33	51	70	17	1	0	-62	-1	0	-110	-2	0	17	4	0	29
54.9274	0	54	62	18	55	70	22	53	60	32	51	70	17	2	0	-61	0	0	-109	-2	0	16	4	0	30
55.0502	0	54	61	19	55	70	22	54	60	32	50	69	18	2	0	-62	0	0	-109	-1	0	17	4	1	30
55.1731	0	53	62	18	55	70	22	53	61	32	50	69	17	2	0	-62	0	0	-109	-2	0	16	4	0	31
55.296	0	55	63	18	55	71	22	53	61	33	52	71	18	1	0	-63	0	0	-109	-2	0	17	5	1	32
55.4189	0	54	63	19	55	71	22	55	61	32	52	70	16	1	1	-63	0	0	-110	-1	0	16	5	0	33
55.5418	0	55	62	19	55	71	22	54	60	33	51	71	16	1	0	-62	0	0	-111	-1	0	16	4	1	30
55.6646	0	54	62	19	55	70	23	54	60	32	51	70	17	1	0	-63	0	0	-110	-1	0	17	4	1	29
55.7875	0	54	62	19	55	70	23	53	60	33	52	70	16	2	0	-62	0	0	-109	-1	0	17	4	1	30
55.9104	0	54	62	19	55	70	24	54	60	33	51	70	17	1	0	-62	-1	0	-109	-2	0	16	5	1	30
56.0333	0	54	62	19	55	71	23	54	61	32	52	70	17	2	0	-63	0	0	-109	-2	0	16	4	0	31
56.1562	0	55	62	19	54	72	23	54	61	32	51	69	17	1	0	-63	-1	0	-110	-1	0	17	4	1	33
56.279	0	55	63	20	55	71	22	54	62	32	51	70	16	2	0	-63	0	0	-110	-1	0	17	4	1	32
56.4019	0	53	61	19	55	70	22	54	60	33	51	70	18	2	0	-63	0	0	-110	-1	0	16	4	0	28
56.5248	0	54	61	19	55	69	22	54	60	32	51	70	18	1	0	-62	0	0	-109	-2	0	16	4	1	30
56.6477	0	54	62	18	54	69	22	54	60	33	52	70	17	2	0	-62	0	0	-108	-1	0	17	4	1	29
56.7706	0	55	63	18	55	71	22	54	60	34	51	70	17	2	0	-63	0	0	-109	-2	0	17	5	0	31
56.8934	0	54	63	19	55	71	23	54	61	32	51	70	17	1	1	-63	0	0	-108	-2	0	17	4	1	32
57.0163	0	55	63	19	55	71	21	54	62	33	52	71	17	2	0	-63	0	0	-110	-1	0	18	5	0	33
57.1392	0	54	61	20	55	70	22	53	61	33	51	71	17	1	0	-63	-1	0	-111	-1	0	17	4	0	29
57.2621	0	54	62	18	55	70	23	54	60	32	51	70	18	2	0	-62	-1	0	-109	-1	0	17	5	0	30
57.385	0	55	62	19	55	70	23	55	60	33	51	70	18	2	0	-63	0	0	-108	-2	0	17	5	1	29
57.5078	0	54	63	19	55	70	23	54	61	33	51	70	17	2	0	-63	0	0	-109	-1	0	17	4	1	31
57.6307	0	55	63	18	55	72	23	55	61	34	51	69	17	1	0	-63	-1	0	-110	-1	0	17	5	0	32
57.7536	0	55	63	19	55	72	22	54	61	33	51	70	17	1	0	-64	0	0	-111	-2	0	17	4	0	32
57.8765	0	54	63	21	55	72	21	55	61	33	51	71	18	1	0	-62	-1	0	-110	-1	-1	17	3	0	32
57.9994	0	55	63	19	54	71	23	55	62	33	52	71	17	1	0	-62	0	0	-110	-1	0	17	4	1	29
58.1222	0	54	62	18	56	70	22	54	61	32	51	70	17	1	0	-62	0	0	-110	-1	0	17	5	1	30
58.2451	0	54	62	18	55	71	22	55	60	33	52	70	17	2	0	-62	0	0	-110	-1	0	16	4	1	31
58.368	0	55	62	19	55	70	23	54	61	33	52	70	17	2	0	-63	0	0	-110	-2	0	17	4	0	32
58.4909	0	54	63	18	55	71	22	54	62	33	52	71	17	1	0	-63	-1	0	-109	-1	-1	17	4	1	33
58.6138	11	55	64	19	55	72	22	55	62	34	51	71	17	1	0	-64	0	0	-111	-2	0	17	4	1	33
58.7366	0	55	62	19	55	70	22	54	61	33	51	70	18	1	0	-62	-1	0	-111	-1	0	18	4	0	30
58.8595	0	55	62	19	55	70	23	53	61	33	52	70	17	1	0	-63	0	0	-110	-1	0	16	4	1	30
58.9824	0	55	62	19	55	71	23	54	61	33	51	71	18	2	0	-63	-1	0	-110	-2	0	17	4	1	31
59.1053	0	54	62	19	54	71	23	55	62	34	51	71	17	1	0	-63	0	0	-111	-1	0	18	4	1	32
59.2282	0	54	63	19	55	71	22	54	63	33	51	71	17	1	0	-63	0	0	-110	-1	0	17	4	1	32
59.351	0	55	64	19	55	72	22	55	63	34	51	71	17	1	0	-65	-1	0	-111	-1	0	17	4	0	34
59.4739	0	55	62	20	55	71	21	54	62	33	51	71	17	1	0	-64	0	0	-111	-2	0	17	5	0	31
59.5968	0	55	62	19	55	71	23	54	61	33	52	71	17	2	0	-63	-1	0	-112	-1	0	18	4	1	29
59.7197	0	54	62	19	55	70	22	54	61	33	51	71	18	1	0	-63	0	0	-111	-1	0	17	4	0	30
59.8426	0	54	62	19	55	71	22	54	61	33	51	71	18	1	0	-63	-1	0	-111	-1	0	18	4	0	31
59.9654	0	54	62	19	56	72	22	55	62	34	52	71	17	2	0	-64	0	0	-110	-1	0	17	4	1	31
60.0883	0	54	63	19	55	72	23	55	62	33	51	71	17	1	0	-64	-1	0	-111	-2	0	17	4	1	33
60.2112	0	55	63	19	55	71	22	55	61	35	52	72	17	1	0	-64	0	0	-111	-2	0	17	5	1	32
60.3341	0	54	63	19	55	70	23	54	61	33	51	71	18	1	0	-62	0	0	-111	-2	0	17	4	0	29
60.457	0	55	61	18	54	70	22	55	61	32	51	71	17	2	0	-64	0	0	-110	-2	0	17	4	0	29
60.5798	0	56	62	19	55	71	23	55	61	33	51	71	17	1	0	-63	0	0	-109	-2	0	17	4	1	30
60.7027	0	54	62	18	55	71	23	55	61	33	51	70	17	2	0	-64	-1	0	-110	-2	0	17	4	1	31
60.8256	0	54	63	19	56	71	22	55	62	34	52	71	18	1	0	-62	0	0	-109	-2	0	17	4	1	31
60.9485	0	55	62	19	55	72	22	54	62	32	51	71	17	2	0	-63	-1	0	-110	-1	0	17	4	1	33
61.0714	0	55	63	20	56	70	22	55	60	33	51	71	18	1	0	-64	-1	0	-110	-1	0	17	4	0	30
61.1942	0	54	62	19	55	70	23	54	61	33	51	71	18	2	0	-63	0	0	-110	-2	0	18	4	0	29
61.3171	0	55	61	18	55	70	22	55	61	33	50	70	18	2	0	-63	0	-1	-110	-1	0	17	4	0	30
61.44	0	54	62	17	55	71	22	54	61	33	51	70	17	2	0	-63	-1	0	-109	-1	0	17	5	0	30
61.5629	0	55	62	19	55	70	22	54	61	34	51	70	18	1	0	-63	0	0	-109	-1	0	17	4	1	32
61.6858	0	55	64	19	55	71	23	55	62	33	52	70	17	2	0	-63	-1	0	-110	-2	0	18	4	1	33
61.8086	0	56	63	20	54	71	22	56	61	33	51	71	17	1	0	-63	0	0	-109	-1	0	17	4	0	30
61.9315	0	55	62	19	54	70	23	55	61	33	51	71	18	2	0	-63	0	0	-109	-2	0	17	4	0	29
62.0544	0	56	62	18	55	70	23	55	62	33	51	71	17	2	0	-62	0	0	-109	-1	0	17	4	0	30
62.1773	0	55	62	18	55	70	22	55	62	33	51	71	17	1	0	-62	0	0	-109	-1	0	17	4	1	31
62.3002	0	55	63	18	54	71	22	55	62	32	51	70	17	1	0	-62	0	0	-109	-2	0	17	4	1	31
62.423	0	54	63	18	55	72	23	54	61	32	51	71	18	2	1	-62	0	0	-109	-1	0	17	4	1	31
62.5459	0	54	62	18	54	71	21	54	60	32	51	71	17	1	0	-62	-1	0	-109	-1	0	17	5	1	30
62.6688	0	54	61	18	54	70	22	54	59	32	51	70	18	1	0	-61	0	0	-108	-1	0	15	4	1	28
62.7917	0	54	61	17	54	69	23	53	59	31	51	70	18	2	0	-61	0	0	-108	-2	0	17	4	1	29
62.9146	0	54	61	17	54	70	22	53	59	31	51	70	18	2	0	-61	0	0	-107	0	0	16	4	0	29
63.0374	0	53	61	18	55	69	23	53	60	31	51	70	18	1	0	-61	0	0	-107	-1	0	17	4	0	30
63.1603	0	53	61	19	54	70	22	53	61	31	49	70	18	2	0	-59	-1	0	-107	-2	0	16	4	0	29
63.2832	0	52	62	18	53	70	22	53	61	31	51	70	17	1	0	-58	-1	0	-106	-2	0	15	4	0	30
63.4061	0	52	60	17	54	69	23	52	59	30	49	70	18	2	0	-58	-1	0	-106	-1	0	15	4	0	27
63.529	0	52	60	18	54	69	23	52	58	31	51	70	18	2	0	-58	0	0	-106	-1	0	15	4	0	28
63.6518	0	53	60	18	54	69	23	52	59	29	50	69	18	1	0	-58	-1	0	-105	0	0	15	4	1	28
63.7747	0	53	60	18	54	69	23	52	59	30	51	70	18	1	0	-58	-1	0	-106	-1	0	15	4	1	29
63.8976	0	53	61	18	54	70	22	52	59	30	50	70	17	1	0	-57	0	0	-106	-1	0	16	4	1	31
64.0205	0	52	61	18	54	70	22	52	60	31	51	69	17	2	0	-58	-1	0	-106	-1	0	16	5	0	31
64.1434	0	52	60	18	54	69	22	52	58	31	50	70	17	2	0	-57	-1	0	-106	-1	0	15	5	1	29
64.2662	0	53	60	18	54	68	23	52	59	29	50	69	17	1	0	-56	-1	0	-106	-1	0	16	5	1	28
64.3891	0	53	60	18	54	69	23	52	59	30	49	69	18	1	0	-57	-1	0	-105	-1	0	16	4	0	28
64.512	0	53	61	18	53	69	23	52	59	31	51	69	17	1	0	-59	0	0	-105	-2	0	15	4	0	30
64.6349	0	53	61	18	55	69	22	52	60	31	50	69	17	2	0	-59	-1	0	-106	-1	0	16	4	1	31
64.7578	0	52	61	19	53	70	22	53	59	30	51	69	17	0	0	-59	0	0	-107	-2	0	15	5	0	29
64.8806	0	54	60	17	54	69	23	52	59	30	50	69	18	1	0	-58	-2	0	-105	-1	0	15	4	0	27
65.0035	0	52	61	18	54	68	23	52	59	30	50	69	17	2	0	-58	-1	0	-105	-1	0	16	4	0	28
65.1264	0	53	60	19	54	68	22	53	59	30	51	69	17	2	0	-58	0	0	-105	-1	0	15	4	1	28
65.2493	0	53	61	18	54	69	23	53	59	31	50	69	17	2	0	-58	0	0	-105	-1	0	16	4	1	30
65.3722	0	54	62	19	54	69	23	53	60	31	51	68	17	1	0	-60	0	0	-106	-1	0	16	4	0	31
65.495	0	54	61	19	54	68	22	54	59	31	49	69	17	2	0	-59	0	0	-105	-1	0	16	4	0	28
65.6179	0	54	61	18	54	68	23	54	58	30	50	68	18	2	-1	-58	0	0	-105	-1	0	16	4	0	28
65.7408	0	54	61	18	53	68	21	53	60	31	50	68	18	2	0	-58	-1	0	-105	-1	0	15	5	1	28
65.8637	0	53	60	18	53	68	22	53	58	30	50	67	18	1	0	-58	0	0	-104	-1	0	16	4	0	29
65.9866	0	53	60	18	54	70	22	53	59	31	50	67	18	1	0	-59	-1	0	-105	-1	0	16	4	0	30
66.1094	0	54	61	18	54	69	22	53	59	31	50	68	17	2	0	-58	-1	0	-105	0	0	16	4	0	29
66.2323	0	54	59	18	54	67	22	51	58	30	50	67	17	1	0	-57	-1	0	-104	-1	0	16	4	0	27
66.3552	0	52	59	17	54	66	23	52	57	31	49	67	18	2	0	-57	0	0	-104	-1	0	15	4	0	27
66.4781	0	53	60	18	54	68	22	52	57	30	49	67	17	1	0	-57	-1	0	-103	-1	0	16	3	0	27
66.601	0	54	60	19	54	68	22	53	59	30	49	68	17	1	0	-57	-1	0	-103	-1	0	15	4	0	29
66.7238	0	52	61	17	53	68	23	53	58	30	49	67	17	2	0	-56	-1	0	-104	-1	0	15	5	1	29
66.8467	0	53	61	19	53	68	22	52	58	30	49	67	18	1	0	-58	0	0	-104	-1	0	15	5	0	29
66.9696	0	52	60	17	54	67	23	52	57	30	50	68	17	1	0	-57	0	0	-102	-1	0	16	4	0	27
67.0925	0	52	59	18	53	67	22	52	57	29	49	67	17	1	0	-56	-1	0	-102	-1	0	15	5	0	27
67.2154	0	54	60	18	54	66	23	51	57	30	50	66	17	1	0	-57	-1	0	-103	-1	0	15	4	0	28
67.3382	0	53	60	19	53	67	22	53	58	30	49	66	17	1	0	-57	0	0	-102	-1	1	16	4	1	29
67.4611	0	54	61	18	54	68	22	52	58	30	50	67	17	1	0	-57	0	0	-103	-1	0	15	4	0	30
67.584	0	53	61	19	54	68	21	52	58	30	50	67	17	2	0	-57	0	0	-104	-1	0	15	4	0	31
67.7069	0	52	59	18	54	67	22	52	58	30	50	67	16	2	0	-57	-1	0	-104	0	0	16	4	0	27
67.8298	0	53	58	17	54	66	23	52	56	29	49	65	17	2	0	-55	-1	0	-103	0	0	15	4	1	27
67.9526	0	53	59	18	54	67	22	52	57	29	49	67	17	1	0	-56	0	0	-101	-1	0	16	4	0	27
68.0755	0	53	59	17	53	66	22	51	57	29	50	66	17	1	0	-56	0	0	-101	-2	0	15	4	1	28
68.1984	0	53	60	18	53	67	23	52	57	29	50	66	17	1	0	-57	0	0	-102	-1	0	15	5	0	29
68.3213	0	53	61	18	53	68	22	52	58	30	49	65	17	1	0	-58	-1	0	-103	-2	0	16	4	1	29
68.4442	0	53	60	18	55	68	21	52	58	30	50	66	17	1	0	-57	-1	0	-104	-1	0	15	5	0	31
68.567	0	53	60	18	54	66	22	51	57	30	49	67	16	1	0	-57	0	0	-103	-1	0	15	5	0	28
68.6899	0	53	59	19	54	66	22	53	56	29	50	66	17	1	0	-57	0	0	-102	-2	0	15	4	0	27
68.8128	0	53	59	17	53	66	22	51	57	30	48	65	17	2	0	-56	0	0	-101	-2	0	16	3	0	26
68.9357	0	53	59	18	54	65	23	51	56	30	49	65	17	1	0	-56	-1	0	-102	-1	0	15	4	0	28
69.0586	0	53	60	18	53	66	22	51	57	30	49	66	17	1	0	-57	0	0	-102	-1	0	16	5	0	29
69.1814	0	53	60	17	53	66	22	52	59	30	49	64	17	1	0	-57	-1	0	-103	-1	0	15	5	0	30
69.3043	0	53	61	18	54	67	22	52	58	29	49	65	17	2	0	-58	0	0	-103	-1	0	15	3	0	31
69.4272	0	52	60	19	53	67	22	52	58	30	50	66	16	1	0	-56	-1	0	-104	-1	0	16	4	0	29
69.5501	0	52	60	17	52	65	21	52	57	30	49	65	17	2	0	-56	-1	0	-103	-1	0	15	4	1	26
69.673	0	53	59	18	53	65	22	52	57	30	49	65	17	2	0	-57	0	0	-103	-1	0	15	4	0	27
69.7958	0	54	60	17	52	64	21	51	57	30	48	65	17	2	0	-56	0	0	-103	0	0	16	3	1	28
69.9187	0	52	60	18	53	65	21	51	57	30	48	65	17	1	0	-56	0	0	-103	-1	0	16	5	0	28
70.0416	0	52	60	19	53	65	22	52	57	30	49	64	16	1	0	-57	-1	0	-103	-1	0	15	4	1	31
70.1645	0	53	60	18	53	66	22	52	59	30	49	65	16	1	0	-57	0	0	-104	-1	0	15	4	1	31
70.2874	0	53	61	19	53	67	21	52	58	30	50	65	17	1	0	-58	-1	0	-106	-1	0	16	4	0	31
70.4102	0	53	61	18	53	65	22	52	57	30	49	65	17	1	0	-57	-1	0	-105	-1	0	15	4	0	28
70.5331	0	52	60	18	54	64	22	51	57	30	49	65	17	1	0	-57	-1	0	-105	-1	0	15	4	1	28
70.656	0	54	61	17	54	65	22	52	57	29	49	65	17	1	0	-57	-1	0	-104	-1	0	16	4	0	28
70.7789	0	54	61	18	53	64	23	51	58	30	49	63	16	1	0	-56	-1	0	-105	-1	0	15	4	0	29
70.9018	0	53	62	18	53	66	22	52	58	29	49	64	16	1	0	-57	0	0	-105	-1	0	15	4	0	30
71.0246	0	54	62	18	54	67	22	52	58	32	49	64	17	0	0	-56	0	0	-105	-1	0	16	4	0	31
71.1475	0	54	62	18	53	67	20	53	59	31	49	64	17	1	0	-59	-1	0	-107	-1	0	16	4	0	32
71.2704	0	53	61	18	53	65	22	52	58	31	48	65	16	2	0	-58	0	0	-107	0	0	15	4	0	29
71.3933	0	53	61	17	53	65	21	52	57	30	49	64	17	2	0	-56	0	0	-105	-1	0	15	4	0	29
71.5162	0	53	60	17	53	65	23	51	58	31	49	65	16	1	0	-57	-1	0	-106	0	0	15	3	1	29
71.639	0	53	61	18	53	67	22	52	58	30	49	64	16	1	0	-58	0	0	-106	-1	0	15	4	0	30
71.7619	0	53	62	18	54	66	22	52	58	31	48	65	17	2	0	-58	0	0	-106	0	0	15	3	0	31
71.8848	0	53	61	19	53	67	22	52	59	31	49	64	16	1	0	-59	0	0	-107	-1	0	16	3	0	32
72.0077	0	53	62	19	53	67	21	52	60	31	50	64	16	1	0	-59	-1	0	-107	-2	0	16	5	0	32
72.1306	0	53	61	18	54	66	21	52	58	31	50	65	17	1	0	-59	-1	0	-107	-1	0	16	5	0	28
72.2534	0	53	61	17	53	65	22	53	57	31	49	65	17	2	0	-58	-1	0	-106	-1	0	15	4	0	29
72.3763	0	53	61	17	53	66	22	53	57	30	49	65	17	1	0	-59	0	0	-107	-1	0	15	4	1	29
72.4992	0	53	60	18	53	66	23	52	59	30	49	64	17	1	0	-58	0	0	-107	-1	0	16	4	0	30
72.6221	0	53	61	18	54	68	22	53	59	30	49	65	17	1	0	-59	-1	0	-107	-1	0	16	5	1	31
72.745	0	54	62	18	54	68	21	53	60	31	49	65	16	1	0	-59	0	0	-109	-2	0	15	4	0	32
72.8678	0	53	62	18	54	68	21	52	60	31	49	65	16	2	0	-59	-1	0	-109	-2	0	17	4	1	33
72.9907	0	53	62	18	53	66	22	53	58	31	50	66	17	1	0	-59	0	0	-109	-1	0	16	4	0	29
73.1136	0	53	61	18	53	66	22	52	59	31	49	65	17	1	0	-58	0	0	-108	0	0	16	3	1	29
73.2365	0	53	61	18	53	66	23	52	60	31	50	64	17	1	0	-58	0	0	-107	-1	0	16	4	0	29
73.3594	0	53	62	18	53	66	22	52	59	31	50	66	16	1	0	-60	0	0	-107	-1	0	16	4	1	31
73.4822	0	52	61	18	54	68	22	52	60	31	50	66	16	1	0	-59	0	0	-108	-1	0	16	5	0	32
73.6051	0	53	62	18	54	69	21	53	60	32	50	65	17	1	0	-59	-1	0	-109	-1	0	15	4	0	32
73.728	0	54	62	18	54	69	21	53	60	31	50	66	17	1	0	-60	-1	0	-109	-1	0	16	4	0	33
73.8509	0	53	61	19	53	67	21	53	59	30	50	67	17	1	0	-59	0	0	-109	-1	0	15	4	0	29
73.9738	0	54	61	18	55	67	22	52	59	31	49	65	16	0	1	-59	0	0	-108	-1	0	16	4	0	30
74.0966	0	53	61	19	54	66	22	52	59	31	50	66	18	2	0	-59	-1	0	-108	-1	0	16	4	0	30
74.2195	0	53	62	19	54	67	22	53	60	31	49	65	17	1	0	-59	-1	0	-108	-2	0	16	4	0	31
74.3424	0	54	62	18	54	68	22	52	60	32	50	66	17	2	0	-60	-1	0	-108	-1	0	16	4	0	32
74.4653	0	54	62	18	54	69	21	53	61	31	50	66	16	2	0	-61	-1	0	-109	-1	0	15	3	1	33
74.5882	0	54	62	19	53	67	21	53	60	31	49	66	17	1	0	-61	-1	0	-110	-1	0	16	4	0	31
74.711	0	54	61	18	54	67	22	53	58	31	50	67	17	2	1	-58	-1	0	-109	-1	0	18	4	1	29
74.8339	0	54	62	18	54	67	23	52	59	31	49	66	17	2	0	-60	0	0	-109	-1	0	17	4	1	29
74.9568	0	54	62	18	54	67	22	53	60	31	50	66	17	1	0	-59	-1	0	-109	-1	0	16	5	1	30
75.0797	0	54	62	17	55	68	23	52	60	32	50	66	16	2	-1	-60	-1	0	-109	-1	0	16	4	0	31
75.2026	0	53	63	18	54	68	22	53	61	32	50	66	17	1	0	-60	0	0	-110	-1	0	16	4	1	32
75.3254	0	53	63	20	54	69	21	53	61	32	49	66	17	1	0	-61	0	0	-110	-2	0	16	4	1	33
75.4483	0	54	62	19	54	67	22	53	59	32	50	66	17	1	0	-60	-1	0	-110	-1	0	16	4	1	29
75.5712	0	54	61	18	54	67	23	53	59	32	49	66	17	2	0	-60	-1	0	-109	-2	0	16	4	0	29
75.6941	0	54	63	19	53	67	22	54	60	32	49	66	17	1	0	-60	0	0	-110	-1	0	16	4	0	29
75.817	0	54	63	19	53	69	22	53	61	32	49	66	17	2	0	-61	-1	0	-109	-1	0	16	4	0	32
75.9398	0	54	63	19	54	69	22	54	61	32	50	67	16	1	0	-62	-1	0	-109	-2	0	16	5	1	33
76.0627	0	54	64	19	55	70	21	54	63	32	51	66	17	0	0	-62	-1	0	-110	-2	0	16	4	0	33
76.1856	0	55	63	20	53	70	22	54	62	33	50	67	16	1	0	-61	-1	0	-111	-1	0	16	4	0	31
76.3085	0	55	63	19	55	69	22	54	61	33	49	66	18	2	0	-61	-1	0	-111	-1	0	16	4	0	31
76.4314	0	56	64	18	54	69	23	55	62	33	50	67	17	2	0	-62	-1	0	-110	-1	0	15	4	0	31
76.5542	0	56	63	20	54	69	22	55	62	33	51	67	16	1	0	-63	0	0	-111	-2	0	17	4	0	30
76.6771	0	56	65	21	55	70	22	56	63	33	50	67	17	2	0	-62	-1	0	-111	-1	0	17	5	0	31
76.8	0	57	65	20	55	70	22	55	64	34	50	67	17	1	0	-63	0	0	-111	-1	0	17	4	1	31
76.9229	0	56	64	20	54	68	21	56	63	34	50	68	16	1	0	-64	-1	0	-111	-1	0	17	3	0	32
77.0458	0	56	64	19	54	68	22	55	62	34	50	68	17	1	0	-62	-1	0	-111	-1	0	17	4	1	30
77.1686	0	56	65	21	54	69	23	55	61	33	51	68	16	2	0	-62	-1	0	-111	-1	0	17	4	1	30
77.2915	0	56	64	19	54	69	22	55	63	34	50	67	17	1	0	-62	-1	0	-110	-2	0	17	5	1	30
77.4144	0	55	65	20	55	71	22	56	63	33	51	67	16	1	0	-63	0	0	-110	-1	0	17	5	1	31
77.5373	0	56	65	20	55	72	22	56	64	34	51	69	17	2	0	-64	-1	0	-111	-2	0	17	4	1	33
77.6602	0	57	65	20	55	71	21	55	63	35	51	68	17	1	0	-63	0	0	-111	-1	0	18	4	1	30
77.783	0	56	64	19	53	69	22	55	63	34	51	68	17	1	0	-63	0	0	-111	-1	0	17	4	0	29
77.9059	0	56	64	19	54	69	22	55	62	34	50	68	17	2	0	-63	0	0	-111	-2	0	17	5	1	30
78.0288	0	55	64	19	53	68	22	55	63	34	49	67	17	1	0	-62	0	0	-110	-1	0	18	4	0	31
78.1517	0	56	65	19	53	71	21	55	62	33	50	68	17	1	0	-63	-1	0	-110	-2	0	17	4	0	31
78.2746	0	56	64	20	54	72	20	55	63	34	49	68	17	1	0	-64	0	0	-110	-1	0	17	4	0	31
78.3974	0	55	63	19	53	70	23	55	62	34	49	69	17	2	0	-62	0	0	-110	-1	0	16	4	0	28
78.5203	0	57	63	19	53	70	23	55	61	32	49	69	18	2	0	-62	-1	0	-109	-2	0	16	4	0	28
78.6432	0	55	63	18	54	70	23	54	61	33	50	69	17	1	0	-61	-1	0	-108	-1	0	17	4	1	28
78.7661	0	55	63	19	53	69	22	55	62	32	50	69	18	1	0	-62	0	0	-108	-2	0	17	4	0	31
78.889	0	56	64	19	54	71	23	55	62	32	50	69	18	1	0	-63	0	0	-109	-3	0	17	4	0	31
79.0118	0	56	63	20	53	69	22	54	61	32	50	68	16	1	0	-61	0	0	-108	-1	0	16	4	1	30
79.1347	0	56	62	18	53	68	22	54	59	31	49	68	17	1	0	-60	0	0	-107	-1	0	16	4	1	27
79.2576	0	55	62	18	54	67	23	54	60	32	49	68	17	2	0	-59	-1	0	-106	-2	0	16	4	1	27
79.3805	0	55	63	19	53	68	23	54	60	32	49	67	18	2	0	-60	-1	0	-106	-1	0	16	5	1	28
79.5034	0	55	62	18	54	69	23	54	60	33	49	67	17	1	0	-59	0	0	-105	-1	0	15	4	0	30
79.6262	0	54	63	19	54	69	23	55	61	32	49	67	17	1	0	-61	-1	0	-107	-1	0	16	4	0	30
79.7491	0	55	62	19	54	67	22	54	59	32	49	67	17	2	0	-59	-1	0	-107	-1	0	16	4	0	29
79.872	0	54	62	19	53	66	22	53	59	31	50	66	17	2	0	-58	0	0	-104	-1	0	15	4	1	27
79.9949	0	54	62	19	53	66	23	54	58	31	48	66	17	1	0	-57	-1	0	-104	-1	0	16	4	0	28
80.1178	0	55	61	18	52	67	23	54	60	31	49	66	16	1	0	-58	0	0	-104	-2	0	16	4	0	28
80.2406	0	55	61	18	53	67	22	53	60	30	49	65	17	1	0	-58	0	0	-104	-1	0	15	4	0	30
80.3635	0	56	62	18	53	68	23	54	60	31	49	66	16	2	0	-59	0	0	-105	-1	0	16	4	0	30
80.4864	0	54	61	19	52	66	21	53	60	31	49	65	18	2	0	-57	-1	0	-105	-1	0	15	4	0	28
80.6093	0	54	61	18	53	65	23	53	57	30	48	65	16	1	0	-58	0	-1	-104	-1	0	15	4	0	26
80.7322	0	55	61	18	53	65	22	53	58	30	48	65	17	1	0	-58	-1	0	-103	-1	0	15	4	0	27
80.855	0	55	61	18	52	66	22	53	58	31	48	64	17	2	0	-57	0	0	-103	-1	0	15	4	0	28
80.9779	0	55	61	19	52	66	22	53	59	31	48	64	17	2	0	-57	-1	0	-103	-1	0	15	5	0	29
81.1008	0	54	61	20	53	68	22	53	59	30	49	64	17	1	0	-58	-1	0	-103	-1	0	16	4	0	30
81.2237	0	55	62	19	53	68	21	53	60	31	49	65	17	1	0	-58	0	0	-105	-1	0	16	5	0	31
81.3466	0	54	60	19	53	64	22	54	59	31	49	65	17	1	0	-58	0	0	-104	-1	0	16	5	0	27
81.4694	0	55	61	19	53	65	23	53	58	31	48	64	16	1	0	-57	-1	0	-103	-1	0	15	4	0	27
81.5923	0	55	61	19	53	65	22	53	58	31	48	64	18	2	0	-57	-1	0	-104	-1	0	15	3	0	27
81.7152	0	54	63	18	53	65	23	53	59	32	49	63	17	1	0	-58	-1	0	-104	-2	0	16	4	0	29
81.8381	0	54	62	19	53	66	22	54	59	31	49	63	17	2	0	-58	-1	0	-105	-1	0	16	4	0	29
81.961	0	54	63	19	53	67	22	54	60	32	49	63	17	1	0	-59	0	0	-106	-1	0	16	5	0	31
82.0838	0	55	63	19	53	68	21	53	59	30	49	64	16	1	0	-59	0	0	-105	-2	0	16	4	0	30
82.2067	0	55	61	19	53	65	23	54	59	32	48	64	16	1	0	-58	0	0	-104	-2	0	16	4	0	27
82.3296	0	54	61	19	53	66	23	54	59	31	49	64	17	1	0	-59	-1	0	-103	-1	0	16	4	0	27
82.4525	0	55	61	19	53	66	22	54	59	32	49	63	16	0	0	-59	-1	0	-104	-2	0	16	4	1	29
82.5754	0	55	62	18	54	67	22	54	59	31	48	63	16	2	0	-59	0	0	-104	-1	0	16	4	1	29
82.6982	0	55	62	19	53	68	23	53	60	31	49	63	16	2	0	-60	-1	0	-105	-1	0	16	4	0	31
82.8211	0	55	63	18	53	69	22	54	60	32	49	64	17	1	0	-60	0	0	-106	-2	0	16	4	1	31
82.944	0	55	62	20	53	68	22	55	60	32	49	64	17	2	0	-61	0	0	-106	-1	0	16	4	0	30
83.0669	0	55	61	19	54	66	23	54	59	31	48	65	17	1	0	-59	0	0	-104	-2	0	16	4	1	28
83.1898	0	55	62	19	53	67	23	55	60	32	48	64	16	2	0	-60	0	0	-105	-2	0	15	4	0	28
83.3126	0	55	61	19	53	68	23	53	59	32	49	64	17	2	0	-60	0	0	-105	-1	0	15	5	0	28
83.4355	0	55	62	19	53	68	22	54	60	31	49	65	16	2	0	-60	-1	0	-106	-1	0	17	5	0	31
83.5584	0	55	62	19	53	68	22	54	61	32	49	64	17	2	0	-61	0	0	-105	-1	0	16	4	1	31
83.6813	0	55	63	19	54	69	22	55	61	32	49	65	17	1	0	-62	0	0	-107	-1	0	15	4	1	32
83.8042	0	55	62	20	54	68	22	54	60	33	50	66	16	2	0	-61	-1	0	-108	-1	0	15	4	1	30
83.927	0	54	61	19	53	67	22	54	59	31	49	65	17	1	0	-60	0	0	-107	-2	0	17	5	1	27
84.0499	0	55	62	19	53	67	22	54	59	33	49	64	16	1	0	-60	-1	0	-106	-2	0	16	4	0	29
84.1728	0	55	62	19	54	68	23	54	60	32	48	66	17	1	0	-60	-1	0	-106	-1	0	17	4	1	30
84.2957	0	55	63	19	53	68	22	53	61	32	50	66	17	1	0	-61	-1	0	-106	-1	0	16	4	0	31
84.4186	0	55	63	19	53	69	22	54	62	33	49	66	17	2	0	-60	0	0	-106	-1	0	16	5	1	32
84.5414	0	54	64	20	54	69	21	54	61	33	50	66	16	2	0	-62	-1	0	-107	-1	0	17	5	1	32
84.6643	0	55	62	19	53	68	22	55	60	33	49	68	17	1	0	-60	-1	0	-108	-2	0	16	4	1	29
84.7872	0	55	62	19	54	67	23	54	60	32	48	66	18	1	0	-61	-1	0	-107	-1	0	16	3	0	28
84.9101	0	55	62	19	53	68	22	54	60	31	48	66	18	2	0	-61	0	0	-106	-1	0	17	4	1	29
85.033	0	54	63	19	54	68	23	54	60	33	49	66	17	2	0	-60	0	0	-106	-2	0	17	4	0	30
85.1558	0	55	62	18	54	69	22	55	60	32	49	66	17	1	0	-60	-1	0	-107	-1	0	16	4	0	31
85.2787	0	56	63	18	54	70	22	55	61	33	50	66	17	2	1	-61	-1	0	-108	-2	0	17	4	0	32
85.4016	0	55	63	20	54	69	21	54	61	32	49	67	16	1	1	-61	0	0	-107	-1	0	17	3	0	31
85.5245	0	55	62	18	54	67	22	54	59	32	50	67	16	1	0	-61	0	0	-107	-1	0	16	4	0	28
85.6474	0	55	61	18	53	67	22	54	60	32	49	67	17	1	0	-60	0	0	-107	-1	0	16	4	0	29
85.7702	0	54	62	19	54	67	23	53	59	32	49	66	17	1	0	-60	-1	0	-106	-1	0	16	5	0	29
85.8931	0	53	62	18	54	69	22	54	59	31	49	65	17	2	0	-60	0	0	-107	-1	0	16	4	0	31
86.016	0	55	62	19	53	69	22	53	60	31	49	65	17	2	0	-61	-1	0	-108	-1	0	17	4	0	31
86.1389	0	54	62	19	53	69	21	54	60	32	49	66	16	1	0	-61	0	0	-108	-2	0	17	4	0	31
86.2618	0	54	62	18	53	67	23	53	59	31	49	66	17	2	0	-60	0	0	-106	0	0	15	4	1	28
86.3846	0	54	62	19	53	67	23	53	60	32	49	67	17	2	0	-59	0	0	-106	-2	0	16	5	1	27
86.5075	0	55	61	19	54	66	22	54	59	32	49	66	17	2	0	-59	0	0	-107	0	0	16	4	1	29
86.6304	0	54	62	18	53	67	22	54	60	32	49	65	17	1	0	-60	0	0	-106	-1	0	16	4	0	30
86.7533	0	55	61	19	53	67	22	54	60	32	49	66	18	2	0	-60	0	0	-107	-1	0	16	4	0	31
86.8762	0	55	62	18	53	68	22	55	61	31	50	66	17	1	0	-60	-1	0	-107	-1	0	15	4	1	31
86.999	0	54	61	18	53	66	23	53	60	32	48	65	16	2	0	-60	-1	0	-107	-1	0	16	4	0	28
87.1219	0	54	61	18	53	66	23	53	59	31	48	65	18	1	0	-58	-1	0	-105	-1	0	16	4	1	26
87.2448	0	54	61	20	53	66	23	54	59	30	49	65	17	1	0	-58	-1	0	-105	-1	0	16	4	0	28
87.3677	0	54	61	19	53	66	22	54	59	31	49	65	17	2	0	-58	-1	0	-105	-1	0	15	4	1	28
87.4906	0	55	61	20	53	68	22	54	60	32	48	64	17	1	0	-59	-1	0	-105	-1	0	15	5	0	29
87.6134	0	54	62	19	53	68	22	54	60	31	49	64	17	2	0	-58	0	0	-105	-1	0	16	4	0	31
87.7363	0	55	63	19	53	67	22	54	59	31	49	66	17	1	0	-59	-1	0	-104	-1	0	14	4	0	29
87.8592	0	54	61	17	53	65	22	54	59	31	48	65	17	2	0	-58	0	0	-104	-2	0	16	4	0	26
87.9821	0	54	61	19	53	65	23	53	59	30	48	65	17	1	0	-58	-1	0	-103	-2	0	15	4	0	27
88.105	0	54	61	18	53	66	22	54	58	31	48	64	17	1	0	-58	0	0	-103	-2	0	15	4	0	28
88.2278	0	55	61	19	53	67	23	54	59	31	49	64	17	1	0	-58	0	0	-104	-1	0	15	4	0	29
88.3507	0	54	62	19	53	67	22	53	59	31	50	64	17	1	0	-58	-1	0	-103	-1	0	16	4	0	30
88.4736	0	55	62	18	53	68	22	54	60	31	49	64	17	1	0	-58	0	0	-104	-1	0	15	4	0	31
88.5965	0	54	61	19	53	67	22	54	59	32	49	65	16	1	0	-57	-1	0	-103	-1	0	16	4	1	28
88.7194	0	55	60	18	52	67	23	54	58	31	49	65	17	1	0	-58	-1	0	-102	-1	0	15	4	0	27
88.8422	0	54	60	19	52	65	22	54	58	31	48	65	17	2	0	-58	-1	0	-102	-2	0	16	5	0	27
88.9651	0	55	61	18	53	66	23	54	58	31	49	66	17	1	0	-57	0	0	-102	-1	0	15	4	0	28
89.088	0	54	61	19	52	67	23	54	59	31	49	64	17	1	0	-58	0	0	-102	-2	0	15	5	0	28
89.2109	0	54	61	19	53	68	23	53	59	32	49	65	17	1	0	-58	0	0	-103	-1	0	15	4	0	29
89.3338	0	55	62	19	53	68	22	54	59	31	49	65	17	1	0	-59	-1	0	-104	-2	0	16	3	0	30
89.4566	0	55	61	18	53	67	23	53	58	31	49	65	17	1	0	-58	0	0	-104	-1	0	16	4	1	26
89.5795	0	54	61	18	54	66	23	53	58	30	49	65	17	2	0	-57	-1	0	-102	-1	0	16	5	0	28
89.7024	0	55	62	18	53	68	23	54	58	30	49	64	17	2	0	-58	0	0	-103	-1	0	16	5	0	28
89.8253	0	54	61	18	54	68	23	54	58	31	49	65	17	1	0	-59	-1	0	-102	-2	0	16	4	0	29
89.9482	0	55	62	19	54	68	23	53	59	31	48	66	17	1	0	-59	-1	0	-103	-1	0	16	4	0	30
90.071	0	54	62	19	53	69	22	53	59	31	50	65	17	1	0	-60	0	0	-103	-1	0	16	5	0	30
90.1939	0	54	61	20	54	69	22	53	59	31	50	66	17	1	0	-59	0	0	-104	-1	0	16	3	0	29
90.3168	0	54	60	19	53	67	23	54	58	31	49	66	16	2	0	-59	0	0	-103	-1	0	15	4	0	27
90.4397	0	54	61	18	53	68	23	53	58	31	49	66	17	2	0	-58	-1	0	-101	-2	0	16	4	0	27
90.5626	0	54	60	18	54	68	23	53	58	30	49	65	17	1	0	-58	0	0	-102	-2	0	15	4	1	28
90.6854	0	54	61	18	53	68	23	54	60	30	50	66	17	1	0	-59	-1	0	-102	-2	0	15	4	0	29
90.8083	0	55	63	19	54	69	23	53	59	30	49	67	17	1	0	-59	0	0	-103	-1	0	15	4	0	30
90.9312	0	55	62	19	53	69	23	54	59	31	50	66	17	1	0	-59	0	0	-104	-1	0	16	5	0	31
91.0541	0	54	62	19	54	69	22	53	59	31	50	67	17	1	0	-59	0	0	-104	-1	0	16	4	0	30
91.177	0	54	61	19	54	68	23	54	59	30	49	67	17	1	0	-59	0	0	-103	-2	0	17	4	1	26
91.2998	0	55	61	19	53	67	23	53	58	31	51	67	17	2	0	-58	0	0	-103	-1	0	15	4	0	27
91.4227	0	54	60	18	53	68	22	54	58	31	50	67	17	2	0	-59	0	0	-102	-1	0	16	4	0	28
91.5456	0	55	61	19	54	69	24	54	59	31	49	66	17	1	0	-58	-1	0	-103	-1	0	16	4	0	29
91.6685	0	55	62	18	53	69	22	54	58	32	50	66	17	1	0	-59	0	0	-104	-2	0	15	4	1	30
91.7914	0	55	62	18	54	70	23	54	59	31	50	66	17	1	0	-60	0	0	-104	-1	0	16	4	0	31
91.9142	0	54	63	19	54	70	22	54	60	32	50	67	17	1	0	-60	-1	0	-105	-1	0	16	4	0	30
92.0371	0	55	61	18	53	67	23	53	59	31	49	68	17	2	0	-60	-1	0	-104	-1	0	16	4	1	27
92.16	0	55	61	19	54	68	23	54	59	32	50	68	17	1	0	-58	-1	0	-104	-2	0	16	4	0	28
92.2829	0	54	62	19	54	69	22	54	58	31	49	67	17	1	0	-59	-1	0	-104	-1	0	16	5	0	28
92.4058	0	55	62	19	53	69	23	53	59	31	50	67	16	1	0	-59	0	0	-104	-1	0	16	4	0	30
92.5286	0	55	61	18	54	69	23	54	59	32	50	66	17	1	0	-60	0	0	-104	-1	0	16	4	0	31
92.6515	0	55	63	19	54	70	22	54	60	31	50	67	17	1	0	-60	0	0	-105	-1	0	16	5	0	32
92.7744	0	55	62	20	54	69	22	54	59	31	50	68	16	1	0	-60	0	0	-105	-1	0	16	5	1	29
92.8973	0	55	61	18	53	67	23	53	58	31	49	67	17	1	0	-58	0	0	-104	-1	0	16	5	0	28
93.0202	0	54	61	18	54	67	22	53	59	31	50	66	17	1	0	-59	-1	0	-104	-1	0	17	4	1	29
93.143	0	54	60	18	54	68	23	53	59	31	49	67	17	2	0	-59	0	0	-104	-1	0	16	4	1	29
93.2659	0	54	61	18	54	68	23	53	58	31	49	67	17	1	0	-59	0	0	-104	-2	0	16	5	0	30
93.3888	0	54	62	18	54	68	22	53	59	31	49	66	17	1	0	-59	0	0	-105	-1	1	15	4	0	30
93.5117	0	54	62	18	53	69	22	54	60	31	49	67	16	2	0	-59	0	0	-106	0	0	16	3	1	32
93.6346	0	54	62	19	53	68	22	53	59	31	49	67	17	2	0	-59	-1	0	-107	-1	0	16	5	0	30
93.7574	0	54	60	18	54	67	24	54	58	30	49	67	16	1	0	-59	0	0	-106	-2	0	16	3	0	28
93.8803	0	54	61	18	53	66	23	53	58	30	49	67	17	2	0	-58	0	0	-104	-1	0	16	4	1	28
94.0032	0	53	61	18	52	67	23	52	57	30	49	66	17	1	0	-58	-1	0	-105	-1	0	16	5	0	29
94.1261	0	54	61	18	53	68	22	52	59	31	49	66	17	2	0	-57	0	0	-105	-1	0	16	4	1	29
94.249	0	53	61	18	53	67	22	52	59	31	49	65	17	1	0	-58	-1	0	-105	-1	0	16	4	0	32
94.3718	0	54	61	18	53	69	23	52	59	30	49	66	17	1	0	-58	0	0	-106	-1	0	15	3	0	32
94.4947	0	54	62	19	53	68	21	54	60	31	49	66	16	1	0	-58	-1	0	-107	-2	0	16	4	1	31
94.6176	0	54	60	17	53	67	24	52	58	30	49	67	16	1	0	-58	-1	0	-105	-1	0	16	4	1	28
94.7405	0	54	61	18	53	67	23	53	58	30	49	67	17	1	0	-58	0	0	-105	-2	0	17	4	1	27
94.8634	1	54	61	18	53	67	22	53	58	30	49	65	15	1	0	-58	-1	0	-105	-2	0	16	3	0	29
94.9862	0	53	61	19	54	67	23	53	59	31	49	66	17	2	0	-57	-1	0	-104	0	0	16	4	1	30
95.1091	0	54	62	18	53	67	23	54	59	32	50	66	16	1	0	-59	-1	0	-106	-1	0	17	4	1	30
95.232	0	54	62	19	53	69	22	53	60	32	50	66	17	1	0	-59	0	0	-106	-1	0	15	4	0	32
95.3549	0	55	62	19	52	69	22	53	60	31	49	67	17	2	0	-58	-1	0	-106	-1	0	16	4	1	31
95.4778	0	55	61	18	53	66	22	53	58	30	49	66	17	1	0	-59	0	0	-106	-2	0	15	3	0	27
95.6006	0	54	62	18	53	67	23	53	59	31	49	66	17	2	0	-59	-1	0	-105	-1	0	16	4	0	28
95.7235	0	54	61	18	53	67	23	53	59	31	48	67	17	1	0	-59	-1	0	-106	-1	0	16	4	0	29
95.8464	0	55	61	18	53	67	22	53	59	31	49	65	17	1	0	-58	-1	0	-105	-2	0	16	4	1	30
95.9693	0	53	62	18	55	69	22	53	59	31	49	66	17	1	0	-58	-1	0	-106	-2	0	16	4	0	31
96.0922	0	54	63	19	54	69	22	53	60	32	50	66	17	1	0	-60	0	0	-108	-1	0	16	4	0	32
96.215	0	54	62	20	54	68	22	54	59	31	49	67	17	1	0	-59	0	0	-106	-2	0	15	5	1	29
96.3379	0	54	60	19	53	69	23	52	58	31	49	68	17	2	0	-57	0	0	-106	-1	0	15	4	0	28
96.4608	0	53	60	19	53	68	22	52	58	28	49	67	18	2	0	-52	0	0	-105	-1	0	13	4	0	26
96.5837	0	52	66	18	51	67	26	54	64	28	47	67	16	1	0	-49	-1	0	-90	-1	0	11	4	0	29
96.7066	0	54	64	16	52	70	26	54	64	27	47	67	18	2	0	-48	0	0	-97	-1	0	13	4	0	23
96.8294	0	54	63	18	54	72	24	53	62	28	49	66	18	1	0	-55	-1	0	-100	-2	0	12	4	0	30
96.9523	0	54	64	21	55	72	22	54	62	28	50	67	17	1	0	-61	0	0	-102	-2	0	12	3	0	34
97.0752	0	54	61	20	54	70	23	54	60	29	50	68	17	2	0	-58	0	0	-103	-2	0	13	4	1	29
97.1981	0	53	62	19	54	68	23	54	59	30	49	69	18	1	0	-56	0	0	-102	-2	0	15	4	0	27
97.321	0	54	61	17	53	68	24	53	59	31	49	69	17	2	0	-54	0	0	-102	-2	0	14	5	0	26
97.4438	0	53	61	18	54	69	23	53	59	30	49	68	18	1	0	-56	-1	0	-102	0	0	14	3	1	28
97.5667	0	54	61	18	53	69	23	53	60	29	49	68	18	2	0	-56	-1	0	-103	-1	0	15	4	0	30
97.6896	0	54	62	21	54	69	23	53	61	28	50	68	18	1	0	-59	-1	0	-103	-2	0	13	3	0	31
97.8125	0	54	62	19	53	71	22	54	60	30	49	67	17	1	0	-57	0	0	-103	-1	0	15	5	0	29
97.9354	0	54	61	18	54	69	23	53	58	30	50	68	17	2	1	-56	0	0	-103	-1	0	15	5	1	27
98.0582	0	53	61	17	54	70	23	53	59	31	50	68	18	2	0	-56	0	0	-102	-2	0	15	5	1	27
98.1811	0	55	61	18	53	69	23	53	59	30	50	68	18	1	0	-56	0	0	-101	-2	0	15	3	0	28
98.304	0	54	61	18	54	70	23	53	60	30	50	68	17	2	0	-57	0	0	-102	-1	0	14	5	1	29
98.4269	0	54	61	18	55	70	24	53	59	30	49	68	17	1	-1	-57	-1	0	-103	-2	0	16	5	1	30
98.5498	0	53	61	19	54	70	23	54	60	31	50	67	17	1	0	-58	0	0	-103	-2	0	15	4	0	31
98.6726	0	53	60	18	54	69	24	53	59	29	49	69	18	2	0	-57	0	0	-102	-1	1	16	5	1	26
98.7955	0	53	60	18	54	69	23	52	58	30	50	68	18	1	0	-57	0	0	-102	-2	0	15	4	0	27
98.9184	0	53	60	18	54	69	23	53	58	29	50	68	18	2	0	-57	0	0	-102	-1	0	15	4	0	29
99.0413	0	54	61	19	54	68	23	53	59	30	50	68	18	1	0	-58	0	1	-103	-2	0	15	6	0	29
99.1642	0	54	61	18	54	70	23	53	58	31	50	68	18	2	0	-57	0	0	-103	-1	0	16	4	0	30
99.287	0	54	61	18	54	71	22	52	59	30	51	68	18	2	0	-58	-1	0	-103	-1	0	16	4	0	30
99.4099	0	53	60	19	54	69	23	53	58	30	50	68	17	2	0	-58	-1	0	-104	-1	0	16	4	1	28
99.5328	0	54	59	18	54	68	24	53	57	29	50	68	18	0	0	-57	-1	0	-102	0	0	16	5	0	27
99.6557	0	53	60	17	55	69	23	53	57	30	50	67	17	2	0	-56	0	0	-103	-1	0	15	4	0	26
99.7786	0	54	60	17	54	69	23	52	58	28	50	67	17	1	0	-56	0	0	-102	0	0	15	4	1	28
99.9014	0	52	60	18	53	69	23	53	59	29	51	67	17	1	-1	-57	0	0	-102	-1	0	16	4	0	28
100.024	0	53	61	18	54	70	24	53	58	29	49	67	17	2	0	-58	0	0	-102	-1	0	15	5	0	29
100.147	0	53	61	20	53	71	22	53	58	30	50	68	17	2	0	-57	0	0	-102	-1	0	15	4	1	29
100.27	0	52	60	17	53	69	23	52	57	29	50	68	17	2	0	-56	0	0	-102	-1	0	15	4	2	27
100.393	0	52	59	17	54	69	24	53	57	29	50	68	17	1	0	-55	0	0	-100	-1	0	15	4	0	26
100.516	0	53	59	17	54	69	23	51	58	28	50	68	17	1	0	-55	-1	0	-100	-1	0	14	4	1	26
100.639	0	52	59	17	53	70	23	53	57	29	50	67	18	1	0	-55	-1	0	-99	-1	0	14	5	1	27
100.762	0	53	60	17	54	71	22	52	57	28	49	67	17	1	0	-55	-1	0	-100	-1	0	14	4	0	28
100.884	0	53	61	18	54	70	23	53	58	29	50	68	19	1	0	-56	-1	0	-101	-1	0	15	4	0	29
101.007	0	53	60	18	54	69	23	52	57	29	50	68	17	1	0	-54	0	0	-100	-2	0	15	4	1	28
101.13	0	53	60	17	54	69	24	52	57	28	50	69	17	1	0	-55	-1	0	-100	-1	0	14	5	0	26
101.253	0	52	60	17	53	68	23	53	57	28	51	67	18	1	0	-53	0	0	-97	-1	0	14	4	1	25
101.376	0	53	59	17	54	69	24	52	57	27	49	68	18	1	0	-52	-1	0	-96	-1	0	14	4	1	26
101.499	0	53	59	17	54	69	23	52	58	27	51	68	19	2	0	-52	0	0	-97	-1	0	14	4	0	26
101.622	0	53	60	17	54	70	22	53	57	27	50	67	18	1	0	-52	0	0	-97	-1	0	13	5	0	28
101.745	0	53	60	18	54	71	23	53	59	27	50	68	18	2	0	-51	0	0	-97	-1	0	13	4	0	27
101.868	0	53	60	17	53	69	24	53	57	28	50	69	18	2	0	-51	-1	0	-96	-1	1	13	4	0	25
101.99	0	52	60	17	54	68	23	52	57	28	50	69	18	1	0	-52	0	0	-97	-2	0	13	5	0	26
102.113	0	53	60	18	54	69	23	51	57	27	49	69	18	1	0	-52	0	0	-97	-2	0	14	4	0	27
102.236	0	54	60	18	54	69	23	52	57	28	50	69	18	2	0	-52	-1	0	-97	-2	0	13	5	0	27
102.359	0	54	60	19	53	69	23	53	58	29	49	68	18	2	0	-51	0	0	-97	-1	0	13	4	0	27
102.482	0	55	60	17	53	69	25	54	58	27	49	69	19	2	0	-49	0	0	-96	-1	0	12	4	1	26
102.605	0	55	61	16	54	70	23	54	58	27	50	68	18	1	0	-51	-1	0	-96	-1	0	13	5	0	26
102.728	0	54	59	16	53	69	24	53	56	28	49	69	18	2	0	-52	-1	0	-97	-1	0	14	4	0	25
102.851	0	53	59	20	53	68	23	53	56	24	50	67	18	1	0	-56	-1	0	-96	-1	0	11	4	0	26
102.973	0	53	60	20	54	69	25	53	57	26	50	67	17	2	0	-58	-1	0	-97	-1	0	12	5	1	28
103.096	0	54	60	21	53	68	23	53	57	26	50	67	17	1	0	-59	0	0	-99	-1	0	12	5	1	29
103.219	0	53	61	21	53	69	23	53	58	27	50	68	17	2	0	-58	-1	0	-99	-1	0	12	4	1	29
103.342	0	54	62	21	54	69	23	53	58	27	49	68	17	1	0	-59	-1	0	-101	-1	0	12	4	1	31
103.465	0	53	61	21	54	68	22	53	58	29	49	68	17	2	0	-58	0	0	-101	-1	0	14	4	0	29
103.588	0	54	60	18	53	68	23	53	57	30	49	68	17	1	0	-55	0	0	-101	-1	0	15	4	1	26
103.711	0	54	60	19	54	67	23	53	56	29	49	67	17	0	0	-56	0	0	-101	-1	0	15	5	1	28
103.834	0	53	60	18	53	67	23	52	57	30	48	66	18	2	0	-56	-1	0	-101	-1	0	15	4	1	28
103.956	0	53	60	19	53	69	23	53	58	30	49	66	17	1	0	-57	-1	0	-102	-1	0	14	4	0	29
104.079	0	54	61	18	53	69	23	52	58	30	49	66	17	1	0	-56	0	0	-102	-1	0	16	4	0	29
104.202	0	54	61	19	53	69	23	53	59	31	50	67	17	2	0	-57	-1	0	-103	-1	0	16	4	1	31
104.325	0	54	61	20	53	69	22	53	59	31	49	66	17	1	0	-57	0	0	-102	-1	0	16	4	0	29
104.448	0	54	60	18	53	67	23	53	57	30	49	67	18	1	0	-55	-1	0	-102	-1	0	15	5	1	27
104.571	0	54	61	19	54	69	22	54	57	30	48	67	17	1	0	-56	0	0	-102	-1	0	15	5	0	27
104.694	0	54	60	18	53	68	23	53	58	30	49	66	17	2	0	-57	0	0	-102	-1	0	15	4	1	28
104.817	0	55	61	19	53	68	22	53	59	30	50	67	17	1	0	-57	0	0	-102	-1	0	15	4	0	29
104.94	0	55	61	19	53	69	23	53	59	30	50	66	18	2	0	-57	-1	0	-103	-1	0	15	4	0	30
105.062	0	54	61	19	53	69	22	54	59	31	50	67	17	2	0	-57	0	0	-103	-2	1	16	4	0	31
105.185	0	54	61	19	54	68	23	53	58	31	50	67	17	1	0	-58	-1	0	-104	-1	0	15	4	0	28
105.308	0	54	61	19	54	67	23	53	58	31	50	68	18	2	0	-57	-1	0	-103	-2	0	16	4	1	28
105.431	0	54	60	17	54	69	23	53	58	31	49	68	17	2	0	-57	0	0	-103	-2	0	15	4	1	28
105.554	0	53	61	19	54	68	24	54	58	31	49	67	18	1	0	-58	0	0	-102	-1	0	15	4	1	29
105.677	0	54	62	19	53	69	23	53	59	31	50	67	17	1	0	-58	0	0	-104	-1	0	15	4	1	30
105.8	0	54	62	19	54	69	22	55	60	31	49	68	16	2	0	-59	0	0	-104	-1	0	16	4	0	31
105.923	0	55	62	19	54	70	22	55	59	31	50	67	18	2	0	-59	0	0	-106	-1	0	15	5	1	31
106.045	0	55	62	19	54	70	22	54	58	30	50	68	17	1	0	-57	0	0	-105	-1	0	15	4	1	29
106.168	0	55	60	18	54	68	23	53	58	30	50	68	17	2	0	-59	0	0	-104	-2	0	16	4	1	27
106.291	0	54	61	19	55	68	23	54	58	30	50	68	17	2	0	-58	-2	0	-103	-1	0	15	4	0	28
106.414	0	54	61	19	54	67	22	53	58	30	50	67	17	1	0	-57	0	0	-103	-1	0	15	5	0	28
106.537	0	53	62	18	53	67	23	53	61	29	49	67	17	2	0	-53	-1	0	-103	-1	0	14	5	0	27
106.66	0	53	64	18	53	69	23	52	61	28	49	68	19	1	-1	-52	0	0	-102	-2	0	13	4	1	27
106.783	0	53	63	17	54	70	23	53	62	30	50	68	18	1	0	-52	-1	0	-102	-1	0	13	5	1	29
106.906	0	54	62	19	53	70	23	52	61	29	50	68	18	1	0	-53	0	0	-102	-1	0	14	4	1	27
107.028	0	53	62	17	53	69	23	52	58	28	50	68	18	1	0	-51	-1	0	-101	-1	0	14	5	1	27
107.151	0	53	62	18	53	69	24	52	59	28	49	68	18	2	1	-50	0	0	-98	-1	0	13	4	1	25
107.274	0	53	62	18	53	69	24	52	59	28	48	68	17	2	0	-50	-1	0	-98	-1	0	13	3	0	25
107.397	0	52	62	18	52	70	22	51	59	26	48	68	19	1	0	-45	0	0	-96	-2	0	12	4	1	24
107.52	0	52	62	16	52	72	25	51	59	25	48	68	20	2	1	-42	0	1	-92	-1	0	10	3	1	21
107.643	0	52	61	16	51	74	24	52	61	25	49	69	20	1	0	-42	-1	0	-89	-2	0	11	4	0	21
107.766	0	51	63	16	52	74	25	50	59	26	48	72	19	2	0	-43	0	0	-86	-2	0	11	3	1	21
107.889	0	52	60	16	52	71	25	51	59	25	48	71	19	1	0	-45	0	0	-86	-2	0	10	5	0	24
108.012	0	52	62	18	54	70	24	51	59	25	50	71	18	2	0	-54	0	0	-90	-1	0	11	4	0	29
108.134	0	51	61	20	55	69	23	52	60	26	49	70	18	2	0	-56	-1	0	-93	-1	0	11	4	0	29
108.257	0	52	62	19	53	69	23	52	60	26	49	69	17	1	0	-55	0	0	-95	-1	0	12	4	0	29
108.38	0	52	62	19	55	71	24	51	60	26	49	69	18	0	0	-58	0	0	-97	-1	0	11	5	0	30
108.503	0	52	63	20	54	73	23	52	61	27	50	69	17	1	0	-60	-1	0	-100	0	0	12	4	0	33
108.626	0	53	63	22	54	71	23	53	61	28	51	70	17	1	0	-61	0	0	-101	-1	0	12	4	0	29
108.749	0	54	62	22	54	69	23	53	60	28	49	69	18	1	0	-59	0	0	-100	-1	0	12	4	0	29
108.872	0	54	63	22	54	71	23	54	61	29	51	70	17	0	0	-61	0	0	-102	-1	0	12	5	0	30
108.995	0	54	62	21	54	70	23	54	60	29	50	70	17	2	0	-59	0	0	-102	-1	0	14	4	0	30
109.117	0	54	63	18	54	69	23	53	60	31	50	69	18	1	0	-58	0	0	-103	-2	0	16	4	0	30
109.24	0	54	63	18	55	71	23	53	61	31	50	69	18	1	0	-59	-1	0	-103	-2	0	16	4	1	32
109.363	0	54	62	19	54	71	23	52	60	31	51	69	17	2	0	-60	0	0	-105	-1	0	15	4	1	31
109.486	0	52	61	19	53	68	24	53	59	31	50	68	18	3	0	-58	0	0	-105	-1	0	16	3	0	29
109.609	0	53	61	18	54	69	23	53	59	30	50	68	19	2	0	-58	0	0	-104	-2	0	16	4	0	28
109.732	0	53	61	18	55	68	24	53	59	31	50	68	17	1	0	-58	-2	0	-104	-1	0	16	4	1	29
109.855	0	53	61	19	55	68	23	53	59	30	49	68	18	2	0	-59	-1	0	-104	-1	0	16	5	0	30
109.978	0	53	62	18	53	69	23	52	60	31	51	69	17	1	0	-58	0	0	-105	0	0	16	4	0	31
110.1	0	53	62	19	54	69	22	53	60	31	51	69	18	2	0	-59	-1	0	-107	-1	0	16	4	1	32
110.223	0	53	61	19	54	68	22	52	59	31	50	69	17	1	0	-59	-1	0	-105	-1	0	15	5	0	29
110.346	0	54	61	19	54	68	22	52	59	30	51	68	16	1	0	-59	0	0	-105	-1	0	16	4	0	29
110.469	0	53	61	19	54	67	23	53	59	31	50	68	17	1	0	-59	-1	0	-105	-1	0	16	4	0	29
110.592	0	53	62	19	54	68	23	53	59	32	50	68	18	2	0	-59	0	0	-105	0	0	16	4	1	30
110.715	0	53	61	19	54	68	22	53	60	31	50	68	18	2	0	-59	-1	0	-105	0	0	15	4	0	31
110.838	0	54	63	18	55	69	22	54	60	32	50	67	17	1	0	-60	-1	0	-107	0	0	16	3	0	31
110.961	0	54	63	20	53	70	22	53	60	32	51	68	18	1	0	-60	0	0	-107	-1	0	15	3	1	31
111.084	0	53	61	18	54	68	23	53	59	31	50	67	17	1	0	-59	0	0	-107	-1	0	16	4	0	27
111.206	0	54	61	19	54	68	23	53	59	31	50	67	17	1	0	-59	0	0	-106	-2	0	16	4	0	28
111.329	0	54	61	19	55	68	23	53	60	31	50	67	17	1	0	-60	0	0	-104	-2	0	16	5	0	29
111.452	0	53	62	19	54	68	23	52	60	32	51	67	17	2	0	-59	-1	0	-105	-1	0	16	5	1	30
111.575	0	54	62	19	54	68	22	53	60	32	51	68	18	2	0	-59	0	0	-106	-2	0	15	4	0	30
111.698	0	53	62	18	54	68	22	53	61	32	51	68	18	1	0	-60	-1	0	-106	-2	0	16	4	1	32
111.821	0	53	62	20	54	70	22	53	61	32	52	68	18	2	0	-60	0	0	-107	-1	0	16	4	0	31
111.944	0	53	61	19	54	68	22	53	59	32	51	69	18	1	0	-60	0	0	-106	0	0	16	4	0	28
112.067	0	53	61	18	54	68	23	53	59	31	50	68	17	2	0	-60	-1	0	-107	-1	0	16	4	0	29
112.189	0	54	62	19	54	69	23	54	60	32	50	68	18	2	0	-60	0	0	-106	-2	0	16	5	1	29
112.312	0	54	61	18	55	69	24	54	60	31	50	67	18	1	0	-60	0	0	-106	-2	0	16	4	0	29
112.435	0	54	62	19	55	69	23	53	61	32	50	67	16	2	0	-60	-1	0	-106	-2	0	16	5	1	31
112.558	0	53	63	18	55	70	23	53	60	32	52	68	17	1	0	-61	0	0	-107	-1	0	16	4	1	31
112.681	0	54	62	19	54	70	22	53	61	32	50	68	17	2	0	-60	0	0	-108	-1	1	16	4	0	32
112.804	0	53	61	18	54	68	23	53	59	32	50	68	17	2	0	-60	0	0	-108	-2	0	16	4	0	28
112.927	0	53	60	19	54	68	22	53	59	31	51	68	18	1	0	-59	0	0	-106	-1	0	16	4	0	29
113.05	0	53	60	18	54	69	23	52	60	31	50	68	18	1	0	-59	0	0	-106	-1	0	16	5	1	28
113.172	0	52	61	19	53	68	23	52	59	32	49	69	17	2	0	-59	0	0	-106	-2	0	15	4	0	30
113.295	0	52	61	19	54	69	22	52	59	31	50	69	17	2	0	-59	0	0	-106	-1	0	16	5	0	31
113.418	0	52	61	18	54	71	23	53	60	31	51	68	17	1	0	-59	0	0	-106	-1	0	16	4	0	32
113.541	0	53	62	19	54	70	22	52	59	32	49	68	17	1	0	-59	-1	0	-107	-1	0	16	4	0	30
113.664	0	53	60	18	54	68	23	52	59	30	50	68	17	1	0	-59	0	0	-107	0	0	16	5	0	27
113.787	0	53	60	18	54	68	23	52	59	31	50	68	17	1	0	-58	0	0	-105	-1	0	16	4	0	28
113.91	0	53	60	18	53	69	23	52	59	32	50	68	17	2	0	-58	-1	0	-106	-1	0	16	4	1	29
114.033	0	53	61	18	54	70	22	52	59	31	51	68	17	0	0	-59	-1	0	-106	-1	0	16	4	0	31
114.156	0	53	61	19	53	69	23	52	60	31	50	68	18	1	0	-60	0	0	-106	-1	0	15	4	0	31
114.278	0	52	62	20	54	70	22	52	61	32	50	68	18	1	0	-60	0	0	-107	-2	0	16	4	0	31
114.401	0	52	61	19	54	69	22	52	60	31	50	69	18	1	0	-59	0	0	-107	-1	0	17	4	0	29
114.524	0	53	60	17	54	68	22	52	59	31	50	68	17	2	0	-58	-1	0	-106	-1	0	16	4	0	28
114.647	0	52	61	17	53	68	22	53	59	32	50	67	18	1	0	-60	0	0	-105	-2	0	16	4	1	29
114.77	0	53	61	18	53	69	23	52	59	31	49	67	17	1	0	-59	0	0	-107	-2	0	16	5	1	30
114.893	0	54	61	19	53	69	22	53	60	32	50	68	17	2	0	-59	0	0	-106	-1	0	16	4	0	31
115.016	0	53	62	20	53	69	23	53	60	32	49	68	17	2	0	-60	0	0	-107	-1	0	17	5	0	32
115.139	0	54	62	19	54	69	22	53	60	32	50	68	17	1	0	-60	-1	0	-107	-1	0	16	4	0	32
115.261	0	54	61	19	54	68	23	53	59	32	50	68	17	0	0	-60	0	0	-107	-1	-1	16	4	0	28
115.384	0	53	61	18	54	67	22	53	59	32	50	68	18	1	0	-59	-1	0	-106	-1	0	16	4	1	28
115.507	0	54	61	19	53	68	23	53	59	32	50	67	18	1	0	-59	-1	0	-106	-1	0	16	4	0	29
115.63	0	53	61	19	53	68	23	53	59	31	49	68	17	2	0	-59	-1	0	-107	-1	0	16	5	0	30
115.753	0	53	62	18	54	69	22	53	60	32	49	66	17	1	0	-60	0	0	-106	-1	0	17	3	1	30
115.876	0	53	62	19	54	70	22	54	62	33	50	68	18	2	0	-61	-1	0	-107	-1	0	16	4	0	32
115.999	0	54	62	20	54	69	21	53	60	32	50	68	17	1	0	-60	0	0	-108	-1	0	16	5	1	31
116.122	0	53	61	18	54	68	22	52	59	31	50	68	17	1	0	-59	0	0	-108	-1	0	15	5	0	29
116.244	0	53	61	18	54	68	23	52	59	31	49	68	17	2	0	-58	0	0	-107	-1	0	16	4	1	29
116.367	0	53	61	19	54	69	23	52	59	32	51	67	17	2	0	-60	0	0	-106	0	0	15	4	1	29
116.49	0	52	61	18	54	69	23	52	60	31	49	68	17	1	0	-60	0	0	-107	-1	0	16	4	0	30
116.613	0	53	62	18	54	70	22	52	60	32	49	68	17	1	0	-60	0	0	-107	-1	0	17	5	1	32
116.736	0	52	62	19	54	70	22	53	61	33	50	67	17	2	0	-60	0	0	-109	-1	0	16	4	0	32
116.859	0	53	60	19	54	69	22	53	59	32	49	68	17	1	0	-59	-1	0	-109	-2	0	16	5	0	29
116.982	0	53	60	18	54	68	23	52	59	31	50	68	18	1	0	-59	-1	0	-108	-1	0	16	4	0	29
117.105	0	53	60	19	54	69	23	52	59	31	50	68	17	1	0	-60	-1	0	-107	0	0	16	4	0	29
117.228	0	53	61	18	54	69	22	53	59	31	50	68	17	1	0	-59	-1	0	-107	-2	0	16	4	1	30
117.35	0	53	62	18	53	70	23	52	60	32	50	68	17	1	0	-60	-1	0	-107	-2	0	16	4	0	31
117.473	0	53	62	19	54	70	22	53	60	31	51	67	18	2	0	-59	0	0	-108	-1	0	16	5	1	32
117.596	0	52	61	19	54	70	22	52	61	32	51	68	17	1	0	-60	0	0	-107	-2	0	16	4	1	31
117.719	0	53	60	18	54	68	23	52	59	32	50	68	17	1	0	-59	0	0	-108	-1	0	16	4	1	28
117.842	0	52	60	18	54	68	23	52	58	31	49	68	18	2	0	-59	0	0	-107	-1	0	16	4	1	28
117.965	0	52	60	17	54	69	23	52	58	31	50	68	18	2	0	-59	0	0	-106	-2	0	15	4	1	29
118.088	0	52	61	18	53	68	23	52	59	31	51	68	16	1	0	-59	0	0	-106	-1	0	16	4	1	30
118.211	0	52	61	18	55	69	23	53	60	32	50	68	18	1	0	-60	-1	0	-107	-1	0	16	4	1	31
118.333	0	52	61	18	54	69	22	53	60	32	50	69	17	1	0	-59	0	0	-107	-1	0	16	5	1	32
118.456	0	52	61	18	54	69	22	52	60	31	50	69	17	1	0	-58	0	0	-108	-1	0	16	4	1	29
118.579	0	52	60	17	54	68	23	52	58	30	50	68	18	1	0	-57	-1	0	-107	-1	0	16	4	0	28
118.702	0	52	60	18	54	69	23	52	59	31	50	68	18	2	0	-57	0	0	-107	-1	0	15	4	1	28
118.825	0	52	60	18	54	69	24	52	58	31	49	68	17	1	0	-57	0	0	-107	-1	0	15	4	0	29
118.948	0	54	61	18	54	68	23	51	60	31	50	68	18	2	0	-58	-1	0	-106	-1	0	16	4	1	31
119.071	0	52	62	18	54	70	23	52	60	31	50	69	17	2	0	-58	0	0	-108	-2	0	15	5	0	31
119.194	0	52	61	18	53	71	22	52	61	31	50	68	17	1	0	-58	-1	0	-108	-1	0	16	5	1	32
119.316	0	53	60	18	54	69	23	53	59	31	50	69	16	1	0	-58	0	0	-108	-2	0	15	4	0	29
119.439	0	52	60	18	54	68	22	51	59	30	50	68	17	2	0	-58	0	0	-107	-2	0	15	5	0	28
119.562	0	53	61	18	54	69	23	52	58	32	50	69	17	2	0	-58	-1	0	-107	-1	0	15	4	0	28
119.685	0	53	60	18	54	69	23	52	59	31	49	68	17	2	0	-58	-1	0	-106	-1	0	16	4	0	30
119.808	0	53	62	19	54	69	23	53	59	31	49	68	17	2	0	-58	-1	0	-106	-1	0	15	4	1	31
119.931	0	52	62	19	54	71	23	53	60	30	50	69	18	1	0	-58	0	1	-107	0	0	15	4	1	32
120.054	0	53	61	18	54	70	23	53	59	32	51	69	17	1	0	-58	0	0	-108	-1	0	16	4	0	30
120.177	0	52	60	17	54	68	23	52	59	31	50	68	18	2	0	-58	0	0	-107	-2	0	15	4	1	28
120.3	0	52	61	18	54	70	23	52	58	31	50	69	18	1	0	-57	0	0	-107	0	0	16	5	1	29
120.422	0	52	60	19	54	69	23	52	59	31	50	68	16	3	0	-57	-1	0	-107	-1	0	15	4	1	30
120.545	0	53	61	18	54	70	23	52	60	30	50	68	17	1	0	-59	0	0	-107	-1	0	15	4	0	31
120.668	0	52	61	18	54	70	23	52	60	31	51	69	16	2	0	-57	0	0	-107	-1	0	15	5	0	31
120.791	0	52	61	20	53	70	22	52	60	30	50	69	17	2	0	-56	-1	0	-106	-1	0	15	4	0	30
120.914	0	52	60	16	54	69	24	52	59	29	50	69	17	1	0	-54	0	0	-106	0	0	15	4	0	27
121.037	11	53	60	18	53	68	23	52	60	30	50	69	18	1	0	-55	-1	0	-105	-1	0	16	4	0	29
121.16	0	52	60	18	53	71	23	52	60	29	50	69	18	2	0	-55	0	0	-105	-1	0	14	4	0	28
121.283	0	52	60	17	54	70	24	52	60	30	51	69	17	1	0	-55	0	0	-104	-1	0	14	4	1	29
121.405	0	53	66	21	52	69	26	55	66	30	50	70	15	2	1	-50	0	0	-100	-2	0	12	4	0	27
121.528	0	55	69	20	52	70	26	56	71	29	49	70	16	3	0	-47	-1	0	-95	-1	0	11	4	0	24
121.651	0	54	67	18	52	70	22	55	69	27	48	70	22	2	0	-45	-1	0	-85	-1	0	11	5	0	28
121.774	0	53	65	15	51	71	25	55	64	27	49	70	18	1	0	-45	-1	0	-92	-1	-1	11	4	1	22
121.897	0	53	62	17	54	73	23	54	62	27	50	69	19	2	0	-52	0	0	-95	-2	0	11	4	0	28
122.02	0	53	63	20	54	73	24	54	63	27	51	70	18	1	0	-58	0	0	-96	-1	0	11	4	0	30
122.143	0	54	65	21	55	74	23	54	64	29	51	70	18	2	0	-62	0	0	-99	-2	0	14	3	1	32
122.266	0	54	63	22	55	74	23	54	64	30	52	72	18	1	0	-63	-1	0	-102	-1	0	13	5	1	33
122.388	0	54	63	22	54	71	23	53	61	28	51	71	18	1	0	-61	-1	0	-103	-1	0	12	5	0	30
122.511	0	53	61	19	55	70	23	53	61	30	51	71	18	2	0	-58	-1	0	-102	-1	0	16	4	0	28
122.634	0	52	62	19	54	70	23	53	62	29	50	70	17	0	0	-55	-1	-1	-102	-1	0	14	4	0	27
122.757	0	51	63	17	54	70	24	52	62	28	49	70	18	1	0	-53	0	0	-100	-1	0	13	4	0	27
122.88	0	51	63	17	54	69	23	52	63	28	50	69	19	1	1	-52	0	0	-101	0	0	13	4	0	27
123.003	0	53	64	17	53	69	25	52	64	29	50	69	19	1	1	-51	0	0	-101	-1	0	13	5	0	28
123.126	0	52	63	17	54	70	23	53	63	29	50	70	18	1	0	-50	0	0	-101	-1	-1	13	4	0	28
123.249	0	52	61	16	53	70	24	52	60	28	50	70	19	1	0	-50	0	0	-99	-1	0	13	5	0	26
123.372	0	51	62	16	54	70	24	52	60	27	50	70	19	2	0	-50	0	0	-99	-1	0	14	5	1	26
123.494	0	51	61	17	53	70	24	51	61	27	50	69	19	1	0	-49	-1	0	-99	-2	0	12	5	1	27
123.617	0	50	62	17	53	70	24	51	60	28	49	69	19	1	0	-49	-1	0	-99	-1	0	13	4	0	28
123.74	0	51	62	16	53	70	24	51	61	27	50	69	20	2	0	-49	-1	0	-99	-1	0	13	4	1	28
123.863	0	51	61	18	54	70	24	51	60	28	49	70	19	2	0	-50	0	0	-100	0	0	13	5	0	28
123.986	0	51	59	16	53	69	24	50	59	26	51	69	18	2	0	-49	-1	0	-99	-1	0	13	4	1	25
124.109	0	50	59	17	53	69	24	51	58	27	50	69	19	1	0	-49	0	0	-97	-1	0	13	4	1	26
124.232	0	50	60	17	54	69	24	50	59	26	50	69	18	2	0	-49	-1	0	-98	0	0	13	4	1	27
124.355	0	50	59	17	53	70	23	50	59	26	49	69	19	1	0	-50	0	0	-99	-1	0	13	3	1	28
124.477	0	50	60	17	53	70	25	50	59	27	50	69	18	1	0	-49	-1	0	-99	-1	0	13	4	0	29
124.6	0	50	61	18	53	70	23	50	60	27	50	70	18	2	0	-50	0	0	-100	-1	0	13	4	0	28
124.723	0	50	59	17	54	70	25	49	58	27	50	70	19	2	0	-49	-1	0	-98	-1	0	14	4	1	26
124.846	0	50	59	16	53	69	24	49	57	26	51	68	19	1	0	-49	-1	0	-99	-1	0	13	4	1	27
124.969	0	49	59	16	54	69	24	48	58	27	50	69	18	0	0	-49	0	0	-98	-1	0	13	5	1	26
125.092	0	49	59	16	54	69	24	50	57	27	50	69	19	1	0	-50	0	0	-98	-1	0	12	5	0	28
125.215	0	49	59	17	54	70	24	49	59	26	51	69	19	1	0	-50	-1	0	-98	-1	0	13	5	0	28
125.338	0	50	59	17	54	71	24	49	58	26	50	69	19	1	0	-51	0	0	-99	-1	0	13	4	0	29
125.46	0	49	59	18	53	70	23	49	57	26	50	70	18	1	0	-50	0	0	-100	-1	0	13	4	0	27
125.583	0	50	57	16	53	68	24	49	57	27	50	69	19	2	0	-48	0	0	-99	-1	1	12	4	1	26
125.706	0	49	58	16	52	69	24	48	57	26	50	70	18	1	0	-50	0	0	-98	-1	0	13	4	0	26
125.829	0	49	58	17	53	69	23	49	57	26	50	69	19	1	0	-49	0	0	-99	-1	0	14	4	0	27
125.952	0	48	58	16	53	71	24	49	58	25	50	69	17	1	0	-50	-1	0	-99	-1	0	13	4	0	28
126.075	0	49	59	17	54	71	24	49	58	26	50	70	18	1	0	-51	-1	0	-100	-1	0	13	4	0	29
126.198	0	49	59	17	53	70	23	49	58	28	50	70	18	2	0	-51	-1	0	-101	0	0	13	4	1	28
126.321	0	49	59	16	54	69	24	49	56	26	50	69	18	1	0	-50	-1	0	-100	-1	0	13	4	0	26
126.444	0	48	58	16	53	69	24	49	56	27	50	70	19	1	0	-50	0	0	-99	-1	0	14	4	0	27
126.566	0	49	58	17	54	69	24	49	57	26	50	69	18	1	0	-50	0	0	-99	-1	0	13	4	1	27
126.689	0	48	58	16	53	70	24	48	58	27	50	69	19	1	0	-50	-1	0	-100	0	0	13	4	0	28
126.812	0	48	59	16	54	70	23	49	58	27	50	70	18	1	0	-50	0	0	-101	-1	0	14	5	1	29
126.935	0	49	59	17	53	71	24	50	59	27	50	70	18	2	0	-51	0	0	-102	-1	0	13	4	1	30
127.058	0	48	58	17	54	70	24	49	57	28	50	70	18	1	0	-51	-1	0	-101	-1	0	12	4	1	27
127.181	0	48	58	16	54	69	24	49	57	27	50	70	18	1	0	-51	-1	0	-100	0	0	13	4	1	27
127.304	0	48	58	16	53	69	24	49	56	27	50	69	18	1	0	-51	-1	0	-100	-1	0	13	4	1	27
127.427	0	49	58	16	54	69	23	48	58	27	50	69	18	1	0	-51	-1	0	-100	-1	0	14	4	0	28
127.549	0	49	58	17	53	70	24	49	58	27	49	70	18	1	0	-51	0	0	-100	-1	0	13	4	0	29
127.672	0	49	59	17	54	70	24	50	58	28	51	70	19	1	0	-52	-1	0	-102	-1	0	14	4	1	30
127.795	0	48	59	17	53	71	22	50	59	28	50	70	18	1	0	-53	-1	0	-102	-1	0	14	4	0	30
127.918	0	49	58	17	54	70	23	49	57	28	50	70	18	1	0	-52	0	0	-102	-1	0	13	5	0	28
128.041	0	49	58	16	53	69	24	49	58	28	50	70	19	1	0	-52	-1	0	-102	-2	0	14	5	0	27
128.164	0	48	58	17	53	69	23	49	57	27	50	70	18	0	0	-52	-1	0	-101	-1	0	14	5	1	28
128.287	0	49	58	17	53	69	23	49	57	29	49	69	18	1	0	-53	0	0	-102	-1	0	13	4	0	29
128.41	0	49	59	16	54	68	22	49	58	28	49	69	18	1	0	-54	0	0	-102	-1	0	14	5	1	30
128.532	0	49	59	18	54	70	23	50	59	29	50	69	18	1	0	-53	0	0	-103	-1	0	14	4	0	31
128.655	0	49	60	17	54	71	22	49	59	28	50	70	19	1	0	-54	-1	0	-104	-1	0	15	4	0	32
128.778	0	49	58	17	54	69	23	50	57	28	49	70	18	1	0	-54	-1	0	-103	0	0	15	4	0	28
128.901	0	50	58	17	53	69	23	49	57	28	50	69	18	1	0	-55	-1	0	-104	0	0	15	4	1	27
129.024	0	49	58	17	54	69	24	49	56	28	50	69	17	0	0	-53	0	0	-103	-1	0	14	5	0	29
129.147	0	50	59	17	54	69	23	50	57	28	50	69	18	1	0	-54	-1	0	-104	-1	0	15	3	0	29
129.27	0	49	59	18	54	70	23	50	57	29	49	70	18	2	0	-54	-1	0	-104	-1	0	15	4	0	31
129.393	0	50	59	17	54	70	24	50	58	29	49	68	18	2	0	-54	0	0	-105	-1	0	15	4	0	31
129.516	0	50	60	18	53	70	22	50	58	29	50	69	18	1	0	-55	0	0	-105	-1	0	14	4	1	29
129.638	0	50	59	17	53	68	23	50	57	28	50	69	18	1	0	-55	0	0	-104	-1	0	14	4	0	27
129.761	0	49	58	17	53	68	23	50	58	28	49	69	17	1	0	-53	-1	0	-103	-1	0	14	4	1	28
129.884	0	49	59	17	53	69	23	49	58	29	49	69	18	2	0	-54	0	0	-104	-1	0	15	4	0	29
130.007	0	50	58	16	52	68	24	50	58	28	49	68	18	1	0	-54	-1	0	-103	-1	0	15	4	0	29
130.13	0	50	60	16	53	69	23	50	59	29	50	68	18	1	0	-54	0	0	-104	-1	0	14	4	1	30
130.253	0	49	59	19	53	70	22	50	59	28	49	69	18	1	0	-54	0	0	-105	-2	0	14	4	0	30
130.376	0	49	57	17	54	68	23	50	57	28	49	69	17	2	0	-53	0	0	-104	-1	0	13	3	0	27
130.499	0	49	58	17	53	68	23	50	58	29	49	68	17	1	0	-54	-1	0	-104	0	0	13	4	0	28
130.621	0	49	59	17	53	68	23	49	57	29	50	68	18	2	0	-53	0	0	-104	0	1	14	5	0	28
130.744	0	49	59	18	54	69	23	50	58	28	50	68	18	2	0	-54	-1	0	-104	-2	0	14	5	0	30
130.867	0	50	60	18	54	70	23	51	58	29	50	69	17	1	0	-55	-1	0	-105	-1	0	14	4	0	31
130.99	0	50	59	18	54	70	22	50	58	29	51	69	17	1	0	-54	-1	-1	-105	-1	0	14	4	0	30
131.113	0	49	58	17	53	68	23	50	57	29	49	69	18	2	0	-54	-1	0	-104	-1	0	14	4	0	27
131.236	0	50	59	16	54	69	23	50	56	30	50	69	17	1	0	-53	0	0	-103	-1	0	15	4	0	28
131.359	0	50	59	17	53	68	22	50	57	28	49	69	17	2	0	-54	0	0	-104	-2	0	15	4	0	29
131.482	0	50	60	19	52	69	22	51	58	28	49	68	18	1	0	-58	0	0	-105	-1	0	13	4	0	30
131.604	0	51	60	21	53	71	22	52	58	27	50	68	17	1	0	-60	0	0	-105	-2	0	12	4	1	31
131.727	0	51	60	19	54	71	22	51	58	29	51	69	17	1	0	-60	-1	0	-105	-1	0	13	4	0	31
131.85	0	51	59	18	53	68	23	51	58	29	49	68	17	0	0	-56	0	0	-105	-1	0	15	4	0	27
131.973	0	51	59	18	53	68	23	51	56	29	49	69	17	2	0	-56	0	0	-104	-1	0	16	4	0	27
132.096	0	50	58	17	54	68	23	51	57	30	50	68	17	2	0	-56	0	0	-104	-1	0	15	4	0	28
132.219	0	51	58	19	53	68	23	50	57	31	49	69	17	1	0	-56	-1	0	-104	-1	0	15	4	1	29
132.342	0	50	59	18	54	68	23	50	57	29	50	68	17	1	0	-56	0	0	-105	-1	0	14	4	1	30
132.465	0	51	59	18	53	69	22	51	58	29	50	68	17	1	0	-57	-1	0	-105	-1	0	16	4	0	30
132.588	0	50	58	17	54	68	23	51	57	29	50	69	18	1	0	-56	0	0	-105	-1	0	15	5	0	28
132.71	0	50	58	17	53	67	22	50	56	28	49	68	17	1	0	-55	0	0	-104	0	0	15	4	0	28
132.833	0	50	58	16	53	68	23	50	56	29	48	68	18	1	0	-54	0	0	-104	-1	0	15	4	0	28
132.956	0	50	59	17	53	67	22	50	57	29	49	67	17	2	0	-56	0	0	-104	-1	0	14	4	0	29
133.079	0	50	59	17	53	68	23	49	57	29	49	67	17	1	0	-54	0	0	-105	0	0	14	4	0	30
133.202	0	49	58	18	52	68	21	50	58	29	49	67	18	1	0	-54	-1	0	-104	-1	0	15	3	1	29
133.325	0	49	58	16	53	67	23	49	56	29	49	67	18	0	0	-54	0	0	-104	-1	0	16	4	1	27
133.448	0	50	58	17	52	66	23	48	56	30	48	67	17	1	0	-54	0	0	-105	-1	0	14	4	0	29
133.571	0	49	59	17	53	66	23	49	55	29	49	66	17	2	0	-54	-1	0	-104	-1	0	14	4	0	29
133.693	0	50	59	17	53	66	22	49	57	29	49	66	17	1	0	-54	0	0	-104	0	0	14	4	0	30
133.816	0	50	60	17	52	67	22	50	58	30	49	67	17	1	0	-56	-2	0	-105	-1	0	15	4	0	31
133.939	0	50	59	17	52	67	21	49	57	29	49	67	17	1	0	-55	0	0	-106	-1	0	15	4	1	30
134.062	0	49	58	18	52	66	23	49	55	29	49	66	17	1	0	-55	-1	0	-105	-1	0	15	4	0	28
134.185	0	50	58	17	52	66	22	50	57	29	48	66	17	1	0	-55	-1	-1	-106	-1	0	14	3	0	29
134.308	0	51	58	17	53	66	22	50	56	29	49	66	17	2	0	-55	0	0	-106	-1	0	15	5	0	29
134.431	0	50	59	16	52	67	22	50	57	29	49	66	17	1	0	-56	0	0	-106	-1	0	15	4	1	31
134.554	0	50	60	18	53	67	23	50	57	30	49	66	17	2	0	-56	0	0	-107	-1	0	15	4	1	32
134.676	0	50	60	18	53	66	21	49	57	29	48	66	16	1	0	-56	-1	0	-107	-1	0	14	3	1	30
134.799	0	50	59	17	52	66	22	49	55	28	48	66	18	1	0	-55	0	0	-106	-1	0	14	4	0	27
134.922	0	50	58	17	52	66	23	49	55	29	48	66	17	1	0	-54	0	0	-105	-1	0	16	4	0	29
135.045	0	50	59	17	52	65	22	50	56	29	48	66	16	1	0	-55	-1	0	-106	-2	0	15	4	0	29
135.168	0	50	59	18	53	67	23	50	57	29	49	66	17	1	0	-55	-1	0	-106	-1	0	15	4	0	31
135.291	0	50	60	17	53	66	22	50	58	30	49	65	17	1	0	-55	-1	0	-107	-1	0	15	4	1	31
135.414	0	50	61	18	52	67	22	49	57	28	49	65	17	1	0	-55	0	0	-107	-1	0	14	4	0	32
135.537	0	49	58	18	52	66	22	49	57	28	49	66	17	2	0	-55	0	0	-107	-1	0	15	4	1	28
135.66	0	50	58	17	53	66	22	49	57	29	49	66	18	1	0	-54	0	0	-106	-2	0	15	5	0	28
135.782	0	50	59	16	52	66	22	49	56	29	48	65	17	2	0	-54	-1	0	-106	0	0	16	4	1	29
135.905	0	49	59	18	53	66	22	49	57	29	49	65	17	1	0	-54	0	0	-106	0	0	15	4	0	30
136.028	0	50	60	18	52	68	22	49	58	29	49	66	17	1	0	-55	0	0	-106	0	0	14	4	0	31
136.151	0	50	60	17	52	68	23	50	58	29	49	66	17	2	0	-55	-1	0	-108	-1	0	15	4	0	32
136.274	0	50	60	18	52	68	21	50	58	29	50	67	16	1	0	-55	-1	0	-108	-1	0	15	4	0	31
136.397	0	50	58	18	54	67	23	49	57	29	49	67	17	1	0	-54	-1	0	-108	0	0	15	4	0	28
136.52	0	49	59	17	52	66	22	50	57	29	49	66	18	1	0	-55	-1	0	-107	-1	0	15	4	1	29
136.643	0	50	60	18	53	67	23	50	57	29	48	67	16	0	0	-54	0	0	-107	0	0	15	5	0	30
136.765	0	50	60	17	52	68	22	50	57	29	49	66	18	1	0	-55	0	0	-108	-1	0	15	5	0	32
136.888	0	51	60	17	53	68	23	50	59	30	49	66	17	2	0	-56	-1	0	-107	-1	0	14	4	0	32
137.011	0	51	61	18	53	68	21	50	58	30	49	67	18	1	0	-56	0	0	-109	0	0	15	4	1	32
137.134	0	50	59	17	53	67	22	50	57	29	49	67	16	1	0	-56	-1	0	-108	-1	0	14	4	0	29
137.257	0	51	59	19	54	67	22	50	58	30	49	68	17	1	0	-56	0	0	-108	-1	0	14	4	0	30
137.38	0	50	60	18	53	67	22	50	58	30	49	67	17	1	0	-55	0	0	-108	-1	0	15	4	0	29
137.503	0	50	60	17	54	68	23	50	58	29	49	68	17	1	0	-56	0	0	-108	-1	0	15	5	0	31
137.626	0	51	60	19	53	69	22	50	59	30	49	67	17	2	0	-56	-1	0	-109	-1	0	15	4	0	32
137.748	0	51	61	19	53	69	21	51	59	31	49	68	17	1	0	-56	0	0	-110	-1	0	16	5	0	32
137.871	0	50	59	18	53	68	23	51	58	29	49	68	17	1	0	-56	-1	0	-109	-1	0	15	4	1	29
137.994	0	51	60	18	53	68	22	50	57	30	49	68	17	1	0	-55	0	0	-108	-2	0	16	3	1	29
138.117	0	50	59	17	52	69	22	51	58	29	49	67	17	1	0	-55	-2	0	-107	-1	0	14	4	0	29
138.24	0	51	60	18	52	69	23	50	58	29	49	67	17	1	0	-56	-1	0	-108	0	0	15	5	1	31
138.363	0	51	61	18	53	70	23	50	58	30	50	67	17	1	0	-56	0	0	-108	-1	0	14	4	1	32
138.486	0	50	60	19	53	70	21	50	59	30	49	67	17	1	0	-57	-1	0	-108	-1	0	15	4	0	31
138.609	0	51	59	18	53	68	23	50	58	29	50	68	18	1	0	-55	0	0	-108	-1	0	15	4	1	29
138.732	0	50	58	17	53	67	23	50	58	29	50	68	18	2	0	-56	-1	0	-107	-1	0	14	4	0	28
138.854	0	51	59	17	54	67	23	49	58	30	50	67	17	0	0	-56	0	0	-107	-1	0	14	4	0	28
138.977	0	50	60	19	54	68	23	50	58	30	49	68	17	1	0	-55	0	0	-107	-2	0	15	4	0	31
139.1	0	50	59	17	53	68	23	50	58	30	50	68	17	1	0	-56	0	0	-107	-1	0	14	4	1	31
139.223	0	51	60	19	53	68	22	50	58	29	50	68	17	2	0	-56	-1	0	-107	-1	0	16	5	0	31
139.346	0	50	59	17	53	67	23	50	56	30	49	68	17	1	0	-55	0	0	-106	-1	0	14	4	0	28
139.469	0	50	58	17	53	67	23	49	57	29	49	67	17	1	0	-54	-1	0	-106	-1	0	15	4	1	27
139.592	0	50	58	18	53	66	23	50	58	29	49	67	18	2	0	-54	-1	0	-105	-1	0	15	5	1	28
139.715	0	50	59	17	52	66	23	50	58	28	49	67	17	0	0	-54	-1	0	-105	-1	0	15	3	0	30
139.837	0	50	59	17	53	67	23	51	58	29	48	67	16	1	0	-55	0	0	-106	-2	0	14	4	1	31
139.96	0	51	59	18	53	68	21	50	58	29	49	66	17	1	0	-54	-1	0	-106	-1	0	14	4	1	31
140.083	0	49	59	18	53	67	22	50	57	29	48	67	17	1	0	-54	0	0	-105	-1	0	16	5	0	28
140.206	0	50	58	18	53	66	23	51	56	28	49	67	17	1	0	-54	-1	0	-105	-1	0	15	4	0	27
140.329	0	50	58	18	53	66	23	49	57	29	49	67	18	0	0	-54	0	0	-105	-1	0	14	4	1	28
140.452	0	49	58	18	52	67	23	49	58	29	49	66	17	1	0	-54	0	0	-104	-1	0	15	4	0	28
140.575	0	50	58	18	53	67	22	49	58	29	48	67	18	1	0	-53	-1	0	-105	-1	0	14	4	1	30
140.698	0	50	59	17	52	68	22	50	58	29	49	66	17	1	0	-55	-1	0	-106	-2	0	15	5	1	31
140.82	0	50	59	18	53	68	22	51	59	28	49	66	17	1	0	-54	0	0	-105	-1	0	14	4	1	30
140.943	0	49	59	17	52	66	23	50	56	29	48	67	17	1	0	-53	0	0	-105	0	0	14	5	1	28
141.066	0	49	59	17	52	66	23	50	57	28	48	67	17	1	0	-53	0	0	-104	-1	0	15	5	1	28
141.189	0	50	58	17	53	66	23	50	57	29	49	67	17	2	0	-54	-1	0	-104	-1	0	15	4	0	29
141.312	0	50	59	17	53	67	22	50	57	29	48	66	18	1	0	-54	-1	0	-104	-1	0	14	4	0	29
141.435	0	50	59	18	53	68	23	50	58	30	49	66	17	1	0	-54	0	0	-106	-1	0	14	4	0	31
141.558	0	51	60	17	53	68	22	50	59	29	49	66	18	1	0	-54	-1	0	-105	-1	0	15	4	0	31
141.681	0	50	58	17	52	67	23	50	57	29	49	67	17	1	0	-55	0	0	-105	-1	0	14	5	0	29
141.804	0	50	58	17	53	66	22	50	57	28	49	67	17	1	0	-54	-1	0	-106	-2	0	15	4	0	28
141.926	0	50	59	17	53	66	23	50	57	29	49	67	17	2	0	-53	0	0	-105	-1	0	13	4	0	29
142.049	0	50	59	16	53	67	22	50	58	28	49	67	18	1	0	-54	0	0	-105	0	0	15	4	1	29
142.172	0	50	59	17	53	67	23	50	58	29	48	67	18	1	0	-55	-1	0	-105	-1	1	14	4	0	30
142.295	0	51	60	18	52	69	22	50	58	30	49	67	17	0	0	-55	-1	0	-106	-1	0	15	4	1	31
142.418	0	50	59	18	53	68	22	50	58	29	50	68	18	1	0	-54	0	0	-105	-1	0	14	4	0	29
142.541	0	50	57	17	53	68	23	50	57	29	49	67	18	1	0	-55	-1	0	-106	-1	0	14	4	0	28
142.664	0	50	58	18	53	68	23	50	57	28	49	66	17	1	0	-54	-1	0	-105	-1	0	15	4	1	29
142.787	0	50	58	18	54	68	24	51	58	28	49	67	18	1	0	-54	-1	0	-105	-2	0	14	4	1	29
142.909	0	49	60	18	54	69	22	50	58	29	48	66	17	1	0	-54	-1	0	-106	-1	0	15	4	1	30
143.032	0	51	60	18	53	68	22	50	59	29	50	66	17	1	0	-56	0	0	-106	-1	0	15	5	0	31
143.155	0	50	60	18	54	69	22	51	58	29	49	68	17	1	0	-55	0	0	-106	-1	0	15	4	0	31
143.278	0	51	58	17	53	68	23	50	57	29	49	68	17	1	0	-54	0	0	-105	-1	0	15	4	1	27
143.401	0	50	58	18	53	67	22	50	57	29	49	67	17	0	0	-54	0	0	-105	-1	0	15	4	1	28
143.524	0	50	58	17	53	68	23	50	58	29	50	67	17	0	0	-55	0	0	-105	-2	0	15	4	0	28
143.647	0	50	58	17	54	68	23	51	57	29	50	67	17	1	0	-54	0	-1	-104	-1	0	15	4	1	29
143.77	0	50	60	18	53	68	23	51	57	29	50	67	17	1	0	-56	0	0	-106	-1	0	15	4	1	31
143.892	0	51	59	19	54	68	21	51	59	29	49	67	18	1	0	-56	-1	0	-106	-1	0	16	4	1	32
144.015	0	49	58	18	53	67	23	50	57	30	49	67	17	1	0	-55	0	0	-106	-1	0	14	4	0	28
144.138	0	50	58	16	53	67	23	50	56	29	50	67	17	2	0	-54	-1	0	-105	-1	0	14	4	0	27
144.261	0	50	58	17	52	67	23	50	57	28	49	68	17	2	0	-54	-1	0	-104	-2	0	15	4	0	28
144.384	0	50	59	17	54	67	23	50	57	29	48	67	17	1	0	-54	0	0	-104	-1	0	16	5	1	28
144.507	0	49	59	17	54	68	23	50	57	29	50	66	18	1	0	-54	-1	0	-104	-1	0	14	5	0	30
144.63	0	50	59	17	53	68	22	50	58	28	50	67	18	2	0	-56	0	0	-105	-1	0	15	4	0	31
144.753	0	50	59	18	53	68	22	50	58	29	50	67	17	1	0	-56	-1	0	-105	-1	0	14	4	1	30
144.876	0	50	57	17	53	67	23	50	57	29	50	66	17	2	0	-53	-1	0	-104	-1	0	15	4	0	26
144.998	0	49	58	17	53	67	23	51	57	29	49	67	17	2	0	-53	-1	0	-104	-1	0	14	4	0	28
145.121	0	50	58	17	53	67	22	50	56	29	49	67	18	1	0	-54	-1	0	-103	0	0	16	4	0	28
145.244	0	50	59	17	53	67	22	51	57	29	49	67	17	1	0	-55	-1	0	-104	-2	0	14	5	0	29
145.367	0	49	59	17	54	68	23	50	58	29	48	67	17	1	0	-54	-1	0	-104	0	0	15	4	1	30
145.49	0	49	60	17	53	69	22	50	58	29	50	67	18	1	0	-56	-1	0	-105	-1	0	14	4	0	31
145.613	0	50	59	18	53	68	22	51	57	29	49	67	17	2	0	-55	-1	0	-106	-1	0	14	4	1	30
145.736	0	50	58	16	53	66	23	50	56	30	49	67	17	1	0	-54	0	0	-104	0	0	15	4	1	27
145.859	0	50	58	17	53	67	23	50	57	29	50	66	17	1	0	-54	-1	0	-104	-1	0	14	4	0	28
145.981	0	50	58	18	53	67	23	49	57	29	49	66	17	1	0	-53	0	0	-104	-1	0	15	4	1	28
146.104	0	49	58	17	53	68	23	50	58	28	48	66	17	1	0	-54	-1	0	-103	-1	0	15	4	1	29
146.227	0	50	58	18	53	68	23	51	58	29	49	67	17	1	0	-54	0	0	-103	-1	0	15	4	1	30
146.35	0	50	59	16	53	68	22	51	59	29	49	66	17	1	0	-55	-1	0	-105	-1	0	15	4	0	31
146.473	0	50	59	18	53	68	22	50	57	29	49	67	16	2	0	-54	-1	0	-105	-1	0	15	4	0	29
146.596	0	49	58	17	54	67	22	51	57	28	49	66	17	1	0	-54	0	0	-104	-1	0	15	4	1	28
146.719	0	50	58	16	53	67	23	51	57	29	49	66	17	0	0	-54	-1	0	-104	-1	0	15	4	0	29
146.842	0	50	58	17	53	67	23	51	58	28	49	66	18	2	0	-54	-1	0	-104	-1	0	14	5	0	29
146.964	0	50	60	17	54	69	23	50	58	29	49	66	18	1	0	-54	-1	0	-105	-1	0	15	4	0	30
147.087	0	49	59	17	53	68	23	50	59	29	49	67	16	1	0	-55	-1	0	-105	-1	0	14	5	1	30
147.21	0	50	59	18	53	68	21	51	58	29	49	68	17	1	0	-55	0	0	-106	-2	0	15	4	0	30
147.333	0	50	58	17	54	67	23	50	57	29	50	67	17	1	0	-53	0	0	-105	-1	0	14	5	0	27
147.456	0	50	58	17	53	67	23	50	56	29	49	66	18	2	0	-54	0	0	-105	-2	0	15	4	0	28
147.579	0	49	58	17	53	67	23	50	58	29	49	67	17	1	0	-55	-1	0	-103	-1	0	14	4	0	29
147.702	0	50	59	17	53	69	23	51	57	29	49	68	18	1	0	-55	-1	0	-104	0	0	15	4	1	30
147.825	0	50	58	18	53	68	22	50	58	29	49	68	17	1	0	-53	-1	0	-105	-1	0	14	4	0	31
147.948	0	50	59	18	53	69	22	50	59	30	50	68	17	1	0	-55	0	0	-106	-2	0	15	4	0	31
148.07	0	50	58	18	52	68	22	50	58	29	49	68	17	0	0	-54	-1	0	-106	-1	0	15	3	0	28
148.193	0	50	58	17	53	67	23	51	56	28	49	68	18	2	0	-54	0	0	-104	-1	0	15	5	0	27
148.316	0	49	58	17	53	68	23	51	57	29	48	67	17	2	0	-53	0	0	-104	-1	0	15	4	0	28
148.439	0	50	58	18	53	68	22	51	57	29	48	67	17	1	0	-54	0	0	-104	-2	0	14	5	0	29
148.562	0	50	59	17	53	68	22	51	58	28	49	68	17	1	0	-53	-1	0	-104	-1	0	15	4	0	30
148.685	0	50	59	17	53	68	23	50	58	29	49	68	17	0	0	-54	0	0	-105	-2	0	16	4	1	30
148.808	0	50	59	18	53	68	22	51	59	29	49	68	18	1	0	-53	-1	0	-105	-1	0	15	4	0	29
148.931	0	50	58	16	52	68	23	50	56	29	49	68	17	0	0	-52	-1	0	-104	-2	0	14	4	0	27
149.053	0	49	58	17	52	67	23	50	56	29	49	67	18	1	0	-52	-1	0	-103	-1	0	14	4	0	28
149.176	0	50	58	17	53	67	24	51	56	29	48	66	18	1	0	-53	-1	0	-103	-2	0	14	4	0	28
149.299	0	50	59	17	53	67	23	50	57	29	50	67	17	1	0	-54	0	0	-104	-1	0	14	4	1	29
149.422	0	50	59	17	53	68	23	50	58	29	49	67	17	1	0	-55	-1	0	-104	-1	0	14	4	1	30
149.545	0	50	59	17	54	69	22	50	59	30	50	67	17	2	0	-55	0	0	-105	-2	0	14	5	1	32
149.668	0	50	59	18	54	68	22	51	57	29	50	67	17	1	0	-56	-1	0	-106	0	0	15	4	0	29
149.791	0	50	58	17	53	67	22	50	56	29	50	67	17	1	0	-55	0	0	-104	-1	0	14	4	0	27
149.914	0	50	58	17	54	68	23	51	56	29	49	67	17	1	0	-55	0	0	-103	0	0	15	4	0	29
150.036	0	50	58	17	54	68	23	51	56	30	49	68	17	0	0	-56	0	0	-104	-1	0	15	5	1	29
150.159	0	50	59	17	53	68	23	51	58	30	49	68	17	1	0	-55	0	0	-106	-1	0	15	4	0	30
150.282	0	51	60	17	53	68	22	50	58	29	50	68	17	1	0	-56	0	0	-106	-1	0	15	4	1	31
150.405	0	50	59	18	53	68	22	50	58	30	50	68	17	1	0	-56	-1	0	-106	-1	1	15	3	1	30
150.528	0	51	58	17	53	67	23	50	56	30	49	68	18	2	0	-56	-1	0	-105	-2	0	15	4	1	28
150.651	0	50	58	17	54	67	22	51	57	28	50	68	18	1	0	-56	-1	0	-104	-1	0	15	4	1	28
150.774	0	50	58	18	53	68	23	50	57	30	50	68	18	1	0	-56	0	0	-103	-1	0	15	3	1	29
150.897	0	50	59	16	54	69	24	51	57	31	49	68	17	2	0	-56	0	0	-105	-1	0	15	4	1	30
151.02	0	50	58	18	54	69	23	51	58	29	50	68	18	1	0	-56	-1	0	-105	-1	0	14	4	1	31
151.142	0	51	60	18	54	70	22	50	58	30	50	68	17	2	0	-56	-1	0	-106	-1	0	15	4	1	31
151.265	0	50	58	18	54	68	22	50	57	29	50	68	18	1	0	-56	0	0	-105	-2	0	16	4	0	27
151.388	0	50	57	17	54	67	24	52	57	29	50	68	18	1	0	-55	-1	0	-105	-1	0	15	5	0	27
151.511	0	50	58	18	53	67	23	51	57	29	49	68	17	1	0	-55	0	0	-104	-1	0	14	4	1	28
151.634	0	50	59	17	54	67	23	50	57	29	49	68	17	2	0	-56	-1	0	-104	-2	0	15	4	0	29
151.757	0	51	59	17	54	68	23	50	57	29	49	68	18	1	0	-55	-1	0	-105	-1	0	14	4	1	30
151.88	0	50	59	17	52	69	23	51	58	30	49	69	18	2	0	-56	-1	0	-105	-1	0	14	4	0	30
152.003	0	50	60	18	53	68	22	51	57	29	51	68	17	1	0	-56	0	0	-105	-1	0	15	4	0	30
152.125	0	50	57	17	53	68	23	50	56	28	50	68	17	1	0	-55	0	0	-104	-1	0	15	4	1	28
152.248	0	50	57	17	53	68	23	50	56	28	49	68	17	2	0	-55	0	0	-104	-1	0	15	3	0	28
152.371	0	50	58	16	53	67	23	50	57	29	50	67	18	0	0	-54	0	0	-104	-1	0	14	4	1	28
152.494	0	51	58	17	53	68	22	51	57	29	49	66	17	2	0	-55	-1	0	-105	0	0	16	4	0	29
152.617	0	50	59	18	54	68	23	51	58	30	49	67	17	1	0	-56	-1	0	-104	-1	0	14	4	0	31
152.74	0	50	59	18	52	68	23	51	59	29	50	67	18	1	0	-56	0	0	-104	-1	0	14	5	1	31
152.863	0	50	58	18	54	68	22	51	57	29	50	68	17	2	0	-55	0	0	-105	-1	0	15	4	1	29
152.986	0	50	57	17	53	67	23	50	56	29	49	68	17	1	0	-55	-1	0	-104	-1	0	15	4	0	27
153.108	0	50	57	17	54	67	23	51	57	30	49	68	18	1	0	-55	-1	0	-103	-1	0	15	5	1	28
153.231	0	50	58	17	53	68	23	51	56	28	49	67	18	1	0	-54	0	0	-104	-2	0	15	4	1	29
153.354	0	50	58	17	53	67	23	50	57	29	49	67	18	1	0	-54	0	0	-104	-1	0	15	4	0	30
153.477	0	49	58	18	53	68	22	50	58	30	50	67	17	1	0	-55	-1	0	-105	-1	0	14	4	1	30
153.6	0	50	60	18	53	68	22	51	59	29	49	67	18	0	0	-55	-1	0	-104	-1	0	14	4	1	31
153.723	0	49	59	18	53	67	23	50	56	29	49	68	18	2	0	-54	0	0	-104	-1	0	14	4	1	28
153.846	0	50	57	16	53	66	23	50	56	29	49	67	18	2	0	-54	0	0	-104	-1	0	15	4	0	27
153.969	0	51	58	17	53	67	23	51	57	29	49	67	17	1	0	-54	0	0	-104	-1	0	15	5	1	29
154.092	0	50	58	17	53	67	23	50	57	28	49	66	17	1	0	-54	0	0	-106	-1	0	14	4	0	29
154.214	0	50	58	17	53	67	23	51	57	29	49	67	17	1	0	-55	0	0	-105	-1	0	14	4	0	30
154.337	0	50	59	17	53	69	23	50	58	29	49	68	18	1	0	-55	0	0	-105	-1	0	15	5	0	31
154.46	0	50	58	18	53	68	21	50	57	29	49	68	16	2	0	-55	0	0	-105	-2	0	15	4	0	29
154.583	0	50	58	17	53	67	23	49	56	28	50	67	18	1	0	-54	0	0	-105	-1	0	14	4	0	27
154.706	0	49	58	18	53	67	23	50	57	29	49	67	17	2	0	-54	0	0	-104	-1	0	15	4	1	27
154.829	0	50	57	17	53	67	23	49	56	28	48	67	18	1	0	-54	0	0	-104	0	0	15	4	0	30
154.952	0	50	59	17	53	67	23	51	57	29	48	67	17	1	0	-54	0	0	-104	-1	0	15	4	1	30
155.075	0	50	59	17	53	68	22	49	57	29	50	67	17	1	0	-55	-1	0	-105	-2	0	14	3	0	31
155.197	0	50	60	18	53	69	22	50	58	29	50	67	17	0	0	-55	-1	0	-106	-1	0	16	4	0	31
155.32	0	49	58	18	53	67	23	50	56	29	49	67	17	1	0	-54	0	0	-106	-1	0	15	4	1	28
155.443	0	50	58	17	53	66	24	49	56	29	49	67	18	2	0	-54	-1	0	-104	-1	0	14	5	0	27
155.566	0	50	58	18	53	67	24	49	56	29	49	67	18	2	0	-54	0	0	-104	-1	0	14	4	0	28
155.689	0	51	58	17	54	67	22	50	57	29	49	67	18	1	0	-54	0	0	-103	-1	1	15	4	1	29
155.812	0	50	59	18	53	67	22	50	58	29	49	67	18	1	0	-54	-1	0	-105	-1	0	14	4	0	30
155.935	0	50	59	17	53	67	23	50	57	29	50	66	17	1	0	-56	0	0	-105	-1	0	15	4	1	30
156.058	0	50	59	18	52	67	22	50	57	29	50	67	17	1	0	-55	0	0	-105	-2	0	14	4	0	30
156.18	0	50	58	17	53	66	22	51	56	28	49	67	18	2	0	-54	-1	0	-105	-1	0	14	5	1	27
156.303	0	50	58	17	53	67	23	50	56	28	49	67	18	1	0	-54	-1	0	-104	-1	0	15	4	0	27
156.426	0	50	58	17	53	66	23	50	57	28	49	67	18	2	0	-54	-1	0	-104	0	0	14	4	0	28
156.549	0	50	58	17	53	67	23	50	57	28	49	67	17	2	0	-55	-1	0	-104	-1	0	15	5	0	29
156.672	0	50	59	16	53	68	22	51	57	28	49	67	18	1	0	-54	-1	0	-104	-1	0	15	4	0	29
156.795	0	50	60	18	53	68	23	50	57	30	50	67	17	1	0	-56	0	0	-104	0	0	14	4	0	30
156.918	0	50	59	18	54	67	22	50	57	29	49	67	18	1	0	-55	0	0	-105	-1	0	15	4	0	30
157.041	1	50	58	17	52	67	23	50	56	28	48	67	18	2	0	-54	0	0	-104	-1	0	15	4	1	27
157.164	0	50	58	17	53	66	24	50	56	29	49	67	17	2	0	-53	-1	0	-103	-1	0	15	4	1	28
157.286	0	50	58	17	53	67	22	50	57	29	50	67	17	1	0	-54	0	0	-104	-1	0	15	4	0	29
157.409	0	50	58	17	53	67	23	51	57	29	48	67	18	1	0	-55	0	0	-104	-2	0	15	4	1	29
157.532	0	50	59	17	53	68	23	50	57	30	50	66	17	1	0	-55	-1	0	-105	-1	0	15	5	1	31
157.655	0	50	60	18	53	68	22	51	59	30	49	67	18	1	0	-56	0	0	-105	0	0	15	3	0	30
157.778	0	51	58	17	53	67	23	50	56	28	49	67	18	1	0	-55	0	0	-105	-1	0	14	4	0	28
157.901	0	50	58	17	53	66	23	50	57	30	49	67	17	2	0	-53	-1	0	-104	0	0	15	4	0	27
158.024	0	50	59	18	53	66	22	51	56	29	49	66	18	0	0	-54	-1	0	-104	-1	0	14	3	1	28
158.147	0	49	58	16	52	68	23	50	57	29	48	67	17	1	0	-54	-1	0	-104	-1	0	14	4	0	30
158.269	0	51	59	18	53	67	23	50	57	29	49	67	17	2	0	-54	-1	0	-104	-1	0	15	4	0	30
158.392	0	51	59	17	53	69	23	50	58	29	50	67	17	1	0	-56	0	0	-105	0	0	15	5	1	31
158.515	0	50	59	17	53	67	22	51	57	29	48	67	17	1	0	-54	-1	0	-105	-1	0	15	5	0	28
158.638	0	50	58	17	52	66	23	51	55	29	49	67	18	1	0	-54	0	0	-104	0	0	16	4	0	26
158.761	0	51	57	17	53	66	23	51	57	28	49	66	18	1	0	-54	-1	0	-103	-2	0	14	4	0	27
158.884	0	50	59	17	53	66	22	50	56	28	50	67	18	1	0	-54	-1	0	-103	-1	0	15	4	1	28
159.007	0	50	59	17	54	67	23	51	57	29	49	67	18	1	0	-55	0	0	-103	-1	0	14	4	0	28
159.13	0	50	60	17	53	67	23	51	57	28	49	67	18	1	0	-54	0	0	-104	-1	0	14	5	1	30
159.252	0	51	59	17	53	67	21	50	58	29	49	67	17	1	0	-55	0	0	-104	-1	0	15	4	0	31
159.375	0	50	58	18	52	66	23	51	57	29	49	67	17	1	0	-54	0	0	-103	-1	0	15	4	0	27
159.498	0	50	58	17	53	66	23	50	56	28	49	67	18	1	0	-53	0	0	-102	-1	0	14	4	1	26
159.621	0	50	59	17	53	66	23	50	57	29	49	66	17	1	0	-53	0	0	-102	-1	0	15	3	0	28
159.744	0	50	58	17	53	67	23	50	57	28	48	67	18	1	0	-53	0	0	-101	-1	0	15	4	0	28
159.867	0	50	58	17	53	67	21	50	57	29	49	66	18	1	0	-53	-1	0	-103	0	0	15	5	0	29
159.99	0	51	59	17	53	68	23	50	58	29	49	66	17	1	0	-54	0	0	-103	0	0	15	4	1	30
160.113	0	51	59	19	53	67	22	51	58	29	48	67	17	1	0	-54	-1	0	-104	-1	0	15	4	1	31
160.236	0	51	58	18	52	66	23	51	56	29	49	67	18	1	-1	-53	0	0	-102	-1	0	14	4	1	27
160.358	0	50	58	16	53	67	23	51	56	29	49	67	18	1	0	-54	0	0	-102	-1	0	14	4	1	27
160.481	0	50	59	17	53	66	23	50	57	27	48	67	18	1	0	-53	0	0	-102	-1	0	14	4	0	27
160.604	0	50	59	17	53	67	23	51	57	29	49	67	18	1	0	-53	0	0	-102	-1	0	14	4	0	28
160.727	0	50	59	17	53	68	23	50	58	29	49	67	18	1	0	-53	0	0	-103	-1	0	15	5	1	30
160.85	0	51	60	17	53	68	23	51	57	29	48	67	18	1	0	-54	0	0	-104	-2	0	15	5	1	31
160.973	0	50	60	18	52	67	22	50	58	29	49	67	18	1	0	-54	0	0	-103	-1	0	14	3	1	28
161.096	0	50	59	17	54	67	24	50	57	28	48	67	18	1	0	-53	0	0	-102	0	0	15	4	0	28
161.219	0	51	59	16	53	67	23	50	57	28	49	67	17	1	0	-54	-1	0	-102	-1	0	15	5	0	27
161.341	0	50	59	17	53	68	23	50	57	28	48	68	18	2	0	-54	-1	0	-102	-2	0	14	4	1	28
161.464	0	51	59	17	53	69	23	50	58	29	49	67	17	1	0	-55	-1	0	-103	-2	0	14	4	1	30
161.587	0	51	59	18	53	69	23	50	58	29	49	68	17	1	0	-55	0	0	-104	-2	0	14	4	0	30
161.71	0	51	58	19	53	69	22	51	58	29	50	68	17	1	0	-54	0	0	-104	-1	0	14	4	0	30
161.833	0	51	58	17	53	68	23	50	57	29	49	68	18	1	0	-54	0	0	-104	-1	0	15	4	0	28
161.956	0	51	59	17	53	68	23	51	58	28	50	68	17	2	0	-54	-1	0	-103	-1	0	14	4	0	28
162.079	0	51	59	17	53	68	24	51	58	29	50	68	17	1	0	-53	0	0	-103	-1	0	14	3	0	29
162.202	0	50	59	17	53	69	23	51	57	28	50	69	17	2	0	-54	0	0	-103	-1	0	15	5	0	29
162.324	0	50	59	18	53	69	23	51	58	29	49	68	18	2	0	-55	-1	0	-104	-2	0	15	5	0	30
162.447	0	50	60	18	53	69	22	51	58	29	50	68	18	1	0	-55	-1	0	-104	-2	0	15	4	0	30
162.57	0	51	59	18	54	68	23	51	57	28	50	69	18	1	0	-54	0	0	-102	-1	0	14	4	1	27
162.693	0	50	58	16	54	68	23	50	57	29	49	69	18	1	0	-54	0	0	-103	-1	0	15	5	0	27
162.816	0	51	58	17	52	68	23	51	57	29	50	69	17	1	0	-55	-1	0	-103	-1	0	14	4	0	28
162.939	0	50	58	18	53	69	23	51	58	29	49	68	17	2	0	-55	0	0	-103	-1	0	14	4	1	29
163.062	0	50	60	17	54	69	23	51	58	30	49	68	18	2	0	-55	-1	0	-103	0	0	15	3	1	30
163.185	0	51	59	18	54	69	22	50	59	29	49	69	18	2	0	-55	-1	0	-104	0	0	15	4	1	31
163.308	0	51	59	17	53	68	23	51	57	29	49	68	17	2	0	-54	-1	0	-103	-2	0	15	4	0	26
163.43	0	50	58	17	53	67	23	51	57	29	50	68	18	1	0	-54	-1	0	-103	-1	0	14	4	1	26
163.553	0	50	59	16	53	67	24	51	57	28	49	68	17	1	0	-54	-1	0	-102	-2	0	15	3	1	28
163.676	0	50	59	17	54	67	23	51	58	29	49	68	17	1	0	-55	0	0	-102	-2	0	14	4	1	29
163.799	0	50	59	17	53	68	24	51	59	29	49	68	17	1	0	-55	0	0	-103	-2	0	14	4	0	29
163.922	0	50	59	17	54	69	24	51	59	29	49	68	18	1	0	-55	0	0	-104	-1	0	15	4	1	31
164.045	0	50	59	19	54	69	22	51	58	30	49	69	17	2	0	-54	0	0	-104	-1	0	14	3	1	30
164.168	0	50	58	17	53	68	23	51	57	28	49	68	17	1	0	-54	-1	0	-103	-1	0	14	4	0	26
164.291	0	51	59	17	53	66	23	50	56	29	49	67	18	2	0	-55	0	0	-102	-1	0	14	4	0	27
164.413	0	50	58	17	53	67	23	51	57	27	48	67	18	1	-1	-53	0	0	-102	-1	0	14	4	0	27
164.536	0	50	59	16	52	68	23	50	57	29	50	68	18	0	0	-54	0	0	-102	-1	0	14	4	1	29
164.659	0	50	59	17	53	68	23	50	58	29	50	68	18	1	0	-55	-1	0	-102	-1	0	14	4	1	30
164.782	0	50	60	17	54	70	23	50	58	30	49	68	17	1	0	-55	0	0	-104	-1	0	15	5	1	30
164.905	0	50	59	17	53	68	23	50	58	29	50	69	18	1	0	-54	0	0	-104	-1	0	14	5	0	29
165.028	0	49	58	18	53	68	24	50	57	29	50	69	17	1	0	-53	0	0	-103	-2	0	14	4	1	27
165.151	0	51	58	18	54	67	23	50	57	29	50	68	18	1	0	-54	-1	0	-102	-2	1	14	4	0	28
165.274	0	50	58	16	53	68	23	50	57	30	49	68	19	1	0	-54	0	0	-101	-1	0	14	4	0	27
165.396	0	49	59	17	54	68	23	50	58	28	49	67	18	1	0	-54	0	0	-102	-1	0	14	4	0	30
165.519	0	51	59	18	53	68	22	51	59	28	49	68	18	2	0	-54	0	0	-104	-1	0	15	4	1	30
165.642	0	50	59	18	53	70	22	51	59	29	50	68	17	1	0	-55	0	0	-104	-1	0	15	4	0	31
165.765	0	50	60	17	54	69	22	51	58	29	49	68	18	1	0	-55	-1	0	-104	-1	0	15	5	0	29
165.888	0	50	58	18	53	67	23	50	57	30	49	68	18	1	0	-54	0	0	-103	-1	0	15	4	0	27
166.011	0	49	58	17	53	67	22	49	58	29	49	68	17	1	0	-53	-1	0	-103	0	0	15	4	0	27
166.134	0	50	58	18	53	67	23	50	57	29	49	68	18	2	0	-53	0	0	-103	0	0	14	4	0	29
166.257	0	50	59	17	53	68	23	50	58	29	49	68	17	1	0	-54	0	0	-104	-1	1	15	4	1	30
166.38	0	49	59	18	53	69	23	51	58	29	49	68	17	1	0	-55	-1	0	-104	-1	0	15	3	1	31
166.502	0	50	59	17	52	69	22	51	59	30	49	68	17	1	0	-55	-1	0	-105	-1	0	15	3	1	32
166.625	0	51	58	19	53	68	21	50	58	29	49	69	18	1	0	-55	0	0	-105	-1	0	16	4	0	29
166.748	0	50	59	17	53	67	23	50	57	29	49	68	18	2	0	-54	0	0	-105	0	0	15	4	1	28
166.871	0	50	59	17	52	67	23	50	57	29	49	68	18	1	0	-54	0	0	-104	-1	0	14	4	1	29
166.994	0	50	59	17	53	67	23	50	58	29	50	67	17	2	0	-55	0	0	-104	-1	0	14	4	0	30
167.117	0	50	59	17	53	67	23	51	59	29	49	68	17	1	0	-55	0	0	-105	-1	0	14	4	0	30
167.24	0	50	59	16	53	68	22	50	59	30	50	67	17	1	0	-55	0	0	-106	-1	0	15	4	1	31
167.363	0	50	60	19	54	68	22	51	58	30	49	68	17	2	0	-55	0	0	-106	-1	0	15	5	1	29
167.485	0	50	58	18	53	67	23	50	58	30	50	68	17	1	0	-54	0	0	-105	-1	0	15	5	1	28
167.608	0	50	59	17	53	67	23	51	57	29	49	67	17	1	0	-55	0	0	-104	-1	0	15	5	0	28
167.731	0	50	59	17	53	67	23	51	57	30	49	67	17	1	0	-54	0	0	-105	-2	0	15	4	1	29
167.854	0	50	59	17	52	69	22	51	59	29	49	67	18	1	0	-56	0	0	-105	-1	0	15	5	1	32
167.977	0	50	60	18	53	68	23	51	59	30	49	68	16	2	0	-55	0	0	-107	-1	0	15	4	1	32
168.1	0	50	60	18	54	69	22	51	59	30	49	67	17	2	0	-56	0	0	-107	-1	0	15	4	0	32
168.223	0	49	58	16	53	67	24	51	58	29	49	68	16	1	0	-54	0	0	-106	-1	0	15	4	0	28
168.346	0	51	59	17	53	67	23	51	57	29	49	68	17	2	0	-54	0	0	-105	-1	0	15	4	0	28
168.468	0	50	59	17	53	68	23	51	57	30	49	68	17	2	0	-54	0	0	-104	0	0	14	4	0	28
168.591	0	49	59	18	53	68	23	50	58	29	49	68	17	1	0	-55	-1	0	-105	-2	0	15	5	1	29
168.714	0	49	59	17	53	68	22	51	58	30	49	68	17	2	0	-55	-1	0	-105	-2	0	14	3	0	31
168.837	0	50	60	17	53	69	22	50	59	30	50	68	18	1	0	-56	0	0	-106	-1	0	15	4	0	32
168.96	0	50	59	18	53	67	21	51	57	30	50	68	17	1	0	-55	0	0	-106	-1	0	15	4	1	29
169.083	0	51	58	18	53	67	23	50	57	29	49	68	18	1	0	-55	-1	0	-106	-1	0	15	4	0	27
169.206	0	50	58	18	53	67	22	50	57	29	50	68	17	1	0	-55	-1	0	-105	-1	0	15	4	1	29
169.329	0	50	58	17	53	67	23	51	57	29	50	67	18	2	0	-54	0	0	-104	-1	0	16	4	0	29
169.452	0	51	59	18	54	68	23	50	58	30	49	67	17	1	0	-55	0	0	-105	-1	0	14	5	0	30
169.574	0	50	60	18	53	69	23	50	58	30	49	68	17	2	0	-55	0	0	-105	-1	0	15	4	1	31
169.697	0	50	59	18	53	68	22	50	59	29	50	68	17	2	0	-55	0	0	-106	-1	0	15	5	0	29
169.82	0	50	59	16	53	68	23	50	57	29	49	68	18	1	0	-55	-1	0	-105	-1	0	15	4	1	27
169.943	0	50	59	17	53	67	22	50	58	29	49	68	18	1	0	-55	0	0	-104	-2	0	14	5	1	28
170.066	0	51	58	18	53	67	22	50	57	29	49	67	17	1	0	-55	0	0	-104	-1	0	15	5	0	29
170.189	0	50	59	18	53	68	22	50	57	29	49	68	17	1	0	-56	0	0	-105	0	0	14	4	0	30
170.312	0	51	59	18	53	69	23	51	59	29	49	68	17	1	0	-55	0	0	-105	-1	0	15	3	1	31
170.435	0	50	60	18	54	68	22	51	58	30	49	69	17	1	0	-55	0	0	-105	-1	0	15	4	0	30
170.557	0	50	58	17	53	68	23	50	58	29	50	69	17	1	0	-55	-1	0	-105	-1	0	15	4	1	28
170.68	0	51	59	18	53	68	23	51	57	29	49	68	17	0	0	-54	0	0	-105	-1	0	15	4	1	28
170.803	0	51	59	18	53	68	23	50	57	29	49	68	17	1	0	-54	0	0	-104	-1	0	15	4	0	29
170.926	0	50	59	17	53	68	23	51	58	30	48	68	17	1	0	-55	0	0	-105	-1	0	14	4	0	29
171.049	0	51	59	17	53	69	23	51	59	30	49	69	18	1	0	-56	0	0	-105	-1	0	14	5	1	30
171.172	0	50	60	18	53	69	22	51	59	29	51	67	17	1	0	-56	0	0	-106	-1	0	15	4	1	31
171.295	0	50	59	17	53	68	23	51	57	29	49	68	18	1	0	-55	0	0	-105	-1	0	14	4	0	28
171.418	0	50	58	18	53	68	22	51	58	29	49	68	17	2	0	-55	-1	0	-105	-1	0	14	4	1	28
171.54	0	51	58	16	54	68	23	50	57	29	49	68	18	1	0	-55	0	0	-105	-1	0	15	5	0	29
171.663	0	50	60	18	53	68	23	51	58	29	50	68	18	1	0	-56	0	0	-106	-1	0	15	4	0	30
171.786	0	50	59	18	53	69	23	51	58	29	49	68	18	1	0	-54	-1	0	-106	-2	0	15	4	0	30
171.909	0	51	60	18	53	68	22	50	58	30	49	68	17	1	0	-55	-1	0	-107	-1	0	16	3	0	31
172.032	0	50	59	17	54	68	22	50	57	29	49	68	17	1	0	-55	0	0	-106	-1	0	15	4	1	28
172.155	0	50	59	17	53	68	23	50	56	29	48	68	17	1	0	-54	-1	0	-104	-1	0	16	4	0	29
172.278	0	49	58	17	53	68	22	50	58	29	49	68	18	1	0	-55	-1	0	-105	-1	0	15	4	1	28
172.401	0	51	59	17	53	68	23	50	58	29	49	68	17	1	0	-54	-1	0	-104	-1	0	14	4	0	30
172.524	0	50	60	18	53	70	23	50	58	29	49	67	17	1	0	-55	0	0	-105	-1	0	15	4	0	31
172.646	0	50	60	18	53	70	22	50	58	29	50	68	17	2	0	-55	-1	0	-106	0	0	15	4	0	30
172.769	0	50	58	18	53	68	23	50	56	30	49	68	17	1	0	-54	0	0	-106	-1	0	15	4	0	28
172.892	0	50	58	17	53	67	23	49	57	29	49	68	17	2	0	-52	0	0	-104	-1	0	14	4	0	27
173.015	0	50	58	17	53	68	23	50	57	29	48	68	17	1	0	-54	0	0	-104	-1	0	14	4	1	28
173.138	0	50	59	16	52	68	23	50	57	29	50	67	17	1	0	-53	0	0	-103	0	0	14	4	0	29
173.261	0	49	59	18	53	68	23	50	58	29	48	68	17	1	0	-54	0	0	-104	-1	0	14	4	1	30
173.384	0	50	59	18	52	68	23	50	58	29	50	68	18	2	0	-53	0	0	-104	0	0	14	4	1	30
173.507	0	50	58	16	53	67	24	50	57	28	49	67	17	1	0	-52	0	0	-105	-1	0	14	5	0	28
173.629	0	50	58	17	52	67	24	50	56	28	49	68	19	1	0	-52	-1	0	-102	-1	0	14	4	0	27
173.752	0	49	57	16	53	67	23	49	57	28	49	67	18	2	0	-53	0	0	-102	-1	0	14	4	1	27
173.875	0	49	58	18	53	68	23	50	57	28	49	67	18	1	0	-52	-1	0	-102	-1	0	14	4	1	29
173.998	0	50	58	16	53	68	23	49	57	27	49	67	17	0	0	-52	-1	0	-103	0	0	14	4	0	29
174.121	0	49	59	17	53	69	22	50	58	29	47	67	17	1	0	-52	0	0	-103	0	0	14	5	1	30
174.244	0	49	59	18	53	68	23	50	57	28	48	68	17	2	0	-52	0	0	-103	-1	0	14	4	0	28
174.367	0	49	58	17	53	67	23	49	56	28	48	67	18	1	0	-52	0	0	-102	-1	0	14	5	0	26
174.49	0	49	59	17	53	68	22	49	56	28	49	68	18	1	0	-52	-1	0	-101	-1	0	15	4	0	27
174.612	0	49	58	17	52	68	23	50	57	28	50	67	18	1	0	-52	-1	0	-102	-1	0	14	4	0	28
174.735	0	50	59	17	53	69	23	50	58	28	48	67	17	1	0	-52	-1	0	-102	-1	0	14	4	1	30
174.858	0	50	60	18	52	69	23	49	58	28	48	67	17	1	0	-52	-1	0	-103	-1	0	13	4	0	30
174.981	0	49	59	18	54	69	22	50	58	29	49	67	17	1	0	-53	0	0	-103	-1	0	15	4	1	30
175.104	0	49	58	17	54	67	23	49	56	28	49	68	18	0	0	-52	-1	0	-103	0	0	14	4	0	27
175.227	0	50	57	17	52	67	23	49	57	28	48	67	18	1	0	-52	-1	0	-102	0	0	14	4	0	27
175.35	0	49	59	17	53	67	24	50	57	28	49	67	17	2	0	-52	0	0	-103	-1	0	14	4	1	29
175.473	0	50	60	16	52	68	23	50	57	29	49	67	17	2	0	-53	-1	0	-102	0	0	14	4	0	30
175.596	0	50	59	18	54	69	24	50	59	28	49	66	17	1	0	-52	0	0	-104	0	0	14	4	1	30
175.718	0	50	59	18	52	69	21	49	59	29	49	67	17	1	0	-54	0	0	-104	0	0	13	5	0	30
175.841	0	50	59	16	53	68	24	50	56	28	48	68	17	1	0	-52	0	0	-103	-1	0	15	4	0	28
175.964	0	49	59	17	53	68	23	50	57	28	48	67	18	1	0	-52	-1	0	-101	-1	0	15	4	1	27
176.087	0	50	59	18	52	69	23	50	56	28	49	67	18	2	0	-52	-1	0	-102	-1	0	14	4	1	28
176.21	0	50	59	18	52	69	23	49	57	28	48	67	17	1	0	-52	-1	0	-102	-1	0	14	4	1	28
176.333	0	50	60	18	53	68	23	49	58	28	48	67	18	1	0	-53	-1	0	-103	-2	0	13	4	1	30
176.456	0	49	60	17	54	69	23	50	58	29	49	68	17	1	0	-54	-1	0	-103	-1	0	14	4	1	30
176.579	0	50	60	18	53	68	22	50	58	29	49	68	17	0	0	-53	-1	0	-104	-1	0	14	4	0	30
176.701	0	49	58	17	53	67	23	50	57	27	49	68	18	1	0	-52	0	0	-103	-1	0	14	4	0	27
176.824	0	49	58	17	53	67	23	49	56	27	49	68	18	1	0	-53	-1	0	-102	-1	0	14	3	1	27
176.947	0	50	59	17	52	68	23	50	57	28	49	68	17	1	0	-52	-1	0	-102	-1	0	14	4	1	28
177.07	0	49	58	16	53	69	22	50	57	29	49	67	18	1	0	-52	0	0	-102	-1	0	14	4	0	29
177.193	0	50	59	17	52	69	23	50	58	28	49	67	17	0	0	-52	-1	0	-102	-2	0	14	4	0	30
177.316	0	50	60	17	54	70	23	50	57	28	49	68	18	1	0	-52	0	0	-103	-1	0	14	4	1	31
177.439	0	50	58	18	53	68	23	49	57	28	49	68	18	1	0	-53	-1	0	-103	0	0	14	3	0	28
177.562	0	50	59	17	52	67	23	49	56	28	49	67	18	1	0	-52	-1	0	-103	-1	0	14	4	0	28
177.684	0	49	58	17	53	68	24	49	57	28	49	67	18	2	0	-53	-1	0	-102	0	0	14	3	0	28
177.807	0	50	58	16	53	68	23	50	58	28	49	67	17	1	0	-52	0	0	-102	-1	0	15	4	0	29
177.93	0	49	60	17	53	69	23	50	58	28	50	68	17	1	-1	-53	0	0	-103	-1	0	13	4	0	30
178.053	0	50	60	18	53	71	23	50	58	28	49	68	18	1	0	-54	0	0	-104	0	0	15	5	0	31
178.176	0	50	60	18	53	69	22	49	57	28	49	69	17	2	0	-53	0	0	-104	-1	0	13	5	1	29
178.299	0	50	57	17	53	68	24	49	56	28	49	68	17	2	0	-53	0	0	-103	-1	0	14	4	1	27
178.422	0	49	59	17	53	68	23	49	56	27	49	68	18	2	0	-52	-1	0	-104	-1	0	14	4	1	27
178.545	0	49	59	17	53	68	24	49	57	28	49	68	18	1	0	-53	0	0	-103	-1	0	14	5	0	28
178.668	0	50	58	17	53	69	22	49	57	28	49	68	18	2	0	-53	0	0	-103	-1	0	15	5	0	30
178.79	0	49	59	18	53	69	24	50	57	29	48	68	17	1	0	-53	-1	0	-104	-1	0	14	5	0	31
178.913	0	50	59	17	54	70	22	50	58	27	50	67	18	0	0	-53	-1	0	-105	-2	0	15	4	0	31
179.036	0	49	59	18	53	68	24	50	56	28	49	69	17	1	0	-53	-1	0	-104	0	0	14	4	1	28
179.159	0	49	58	17	54	68	23	50	57	28	49	68	17	2	0	-53	-1	-1	-103	0	0	14	4	1	28
179.282	0	50	59	17	53	68	23	48	57	28	49	68	19	1	0	-53	-1	0	-103	-2	0	15	4	1	28
179.405	0	50	59	17	53	68	24	49	57	28	49	68	17	1	0	-53	-1	0	-104	-1	0	15	4	1	29
179.528	0	50	60	17	54	69	23	51	57	28	49	68	17	1	0	-53	0	0	-104	-1	0	15	4	0	29
179.651	0	51	60	16	54	69	23	50	58	29	50	67	17	1	0	-53	0	0	-104	-2	0	14	4	1	31
179.773	0	50	60	18	53	70	23	51	58	28	49	68	17	1	0	-54	0	0	-105	-1	0	14	4	0	31
179.896	0	50	57	17	53	68	23	50	57	29	49	68	17	1	-1	-53	-1	0	-105	-1	0	15	5	0	27
180.019	0	49	59	17	54	68	23	50	58	27	49	69	18	1	0	-53	-1	0	-103	-1	0	15	4	1	27
180.142	0	50	59	17	54	69	24	50	57	28	49	69	17	1	0	-53	0	0	-104	0	0	14	4	0	29
180.265	0	50	59	17	53	69	23	50	58	29	49	68	18	1	0	-54	0	0	-104	-1	0	14	4	0	30
180.388	0	50	59	17	53	69	23	50	58	29	50	67	17	2	0	-54	0	0	-105	-1	1	15	4	1	31
180.511	0	51	60	17	54	71	23	51	58	29	49	68	17	1	0	-55	0	0	-105	-1	0	14	5	1	31
180.634	0	50	57	18	53	69	23	50	57	28	50	69	17	1	0	-53	-1	0	-105	-1	0	15	4	1	28
180.756	0	50	59	17	53	68	23	50	56	28	49	67	18	2	0	-54	0	0	-104	-1	0	15	4	1	28
180.879	0	50	58	17	53	69	23	51	56	29	49	68	17	1	0	-53	-1	0	-104	-1	0	15	4	0	30
181.002	0	50	59	17	53	69	24	50	57	29	50	68	18	1	0	-54	-1	0	-104	0	0	14	4	0	30
181.125	0	50	59	17	54	70	23	50	59	30	49	67	18	2	0	-54	-1	0	-105	0	0	15	5	0	30
181.248	0	50	59	17	54	71	23	50	60	29	49	68	18	1	0	-55	0	0	-106	-1	0	15	4	0	31
181.371	0	50	59	18	54	70	22	51	59	30	48	69	17	0	0	-55	0	0	-105	-1	0	15	4	0	29
181.494	0	50	59	17	53	68	23	50	57	30	49	69	18	1	0	-53	0	0	-104	-1	0	14	4	0	27
181.617	0	50	59	17	53	69	23	50	57	28	48	69	18	1	0	-53	0	0	-104	0	0	15	5	1	28
181.74	0	50	58	17	53	69	23	50	57	29	48	68	18	2	0	-53	0	0	-104	0	0	16	4	1	28
181.862	0	50	59	17	52	69	24	49	58	29	49	68	17	1	0	-55	-1	0	-104	-1	0	14	5	0	28
181.985	0	50	59	17	53	70	24	50	58	29	48	68	18	1	0	-55	0	0	-104	-1	0	14	4	0	31
182.108	0	50	60	17	53	70	22	50	59	29	49	68	18	2	0	-54	0	0	-104	-1	0	15	4	0	31
182.231	0	50	58	18	53	69	24	49	56	29	49	69	18	1	0	-54	0	0	-105	-1	0	15	4	1	28
182.354	0	49	58	16	53	68	23	50	57	28	49	68	18	1	0	-53	0	0	-104	0	0	14	4	1	28
182.477	0	50	58	16	53	68	23	50	56	29	48	68	17	1	0	-52	0	0	-103	-1	0	14	3	1	27
182.6	0	50	59	17	53	69	24	49	57	28	49	69	17	1	0	-52	0	0	-103	-1	0	15	4	0	29
[truncated: 1,348 more rows]

## Sheet: Add_info
Time	Marker	Accel_x	Accel_y	Accel_z	Gyro_x	Gyro_y	Gyro_z	Magnet_x	Magnet_y	Magnet_z	battery		ld_gain	pd_gain
[truncated: 2,833 more rows]
