# Supplementary material for: Charitable crowdfunding donation-intention estimation depending on emotional project images using fNIRS-based functional connectivity
Source: PLoS One. 2024 May 8;19(5):e0303144. doi: 10.1371/journal.pone.0303144 (PMC11078340; doi:10.1371/journal.pone.0303144)
Supplement: S1 File — (ZIP) [file pone.0303144.s001.zip › Some donation dataset/negative/subject34.xlsx]

## Sheet: D780
	SNR :	53	51	50	47	55	57	48	38	51	49	54	59	50	54	53
Time	Marker	ch1	ch2	ch3	ch4	ch5	ch6	ch7	ch8	ch9	ch10	ch11	ch12	ch13	ch14	ch15
0.24576	0	694	336	409	255	310	275	188	189	329	247	321	396	271	440	713
0.36864	0	694	336	409	255	310	275	188	189	329	247	321	396	271	440	713
0.49152	0	706	351	436	254	305	285	190	196	354	255	335	435	281	474	741
0.6144	0	709	378	422	251	301	286	189	204	358	257	337	450	285	488	748
0.73728	0	711	386	436	251	300	285	188	214	359	257	337	457	285	495	751
0.86016	0	712	386	437	251	299	286	188	213	363	257	337	451	286	508	752
0.98304	0	714	389	438	253	300	287	188	201	362	256	338	450	288	509	756
1.10592	0	715	391	441	254	301	288	189	206	361	256	338	451	289	509	750
1.2288	0	712	384	437	249	299	288	188	216	360	256	336	462	283	494	749
1.35168	0	712	383	435	248	298	285	189	211	363	255	338	462	284	494	753
1.47456	0	713	385	436	249	298	285	187	201	361	255	337	462	283	493	748
1.59744	0	714	386	436	250	298	287	188	208	360	256	337	462	285	495	750
1.72032	0	716	389	438	251	299	288	189	217	361	257	339	464	287	496	751
1.8432	0	716	389	439	251	302	288	188	210	363	256	338	463	286	495	750
1.96608	0	713	383	435	247	299	286	187	201	360	254	338	461	282	495	749
2.08896	0	714	384	434	248	298	288	187	209	360	255	338	462	283	494	749
2.21184	0	714	384	435	248	299	287	188	217	362	255	339	462	284	495	749
2.33472	0	716	387	437	251	299	288	188	208	363	256	339	463	286	496	752
2.4576	0	717	390	438	252	301	288	189	201	361	256	339	465	288	498	754
2.58048	0	715	387	439	250	301	290	189	211	360	256	340	463	284	496	753
2.70336	0	714	380	434	247	299	288	189	217	362	254	339	462	281	494	749
2.82624	0	713	382	434	248	298	287	187	207	362	254	339	462	281	494	749
2.94912	0	713	382	435	248	298	287	188	202	360	255	339	463	283	495	750
3.072	0	715	384	436	249	299	289	188	213	360	256	338	463	285	496	752
3.19488	0	717	386	437	252	300	288	190	216	363	257	340	464	288	498	754
3.31776	0	715	387	439	250	301	289	189	206	363	256	339	464	285	496	754
3.44064	0	713	380	435	246	298	289	188	202	361	254	339	462	281	494	750
3.56352	0	713	380	435	247	298	288	188	215	359	255	338	463	281	494	751
3.6864	0	714	381	435	247	298	287	189	215	362	255	339	462	281	495	751
3.80928	0	714	383	437	249	299	288	188	204	362	255	338	463	284	495	754
3.93216	0	715	385	437	250	300	289	190	203	360	256	339	465	286	497	755
4.05504	0	716	389	440	252	301	290	191	216	361	259	340	465	287	497	757
4.17792	0	713	380	438	248	298	289	189	215	361	257	340	463	282	495	753
4.3008	0	712	380	435	247	297	288	189	202	361	255	338	462	281	493	753
4.42368	0	713	380	436	247	298	289	188	205	360	255	338	464	281	494	753
4.54656	0	713	382	437	249	298	288	188	217	360	256	337	463	282	495	754
4.66944	0	714	384	439	250	299	288	189	214	363	256	338	465	285	496	756
4.79232	0	715	387	439	253	298	288	189	201	362	257	339	465	287	497	758
4.9152	0	715	384	440	250	298	290	189	205	360	256	337	464	283	496	758
5.03808	0	713	378	436	247	295	289	190	217	360	256	338	463	280	495	755
5.16096	0	714	380	438	248	297	288	189	212	363	257	339	464	281	495	756
5.28384	0	714	382	437	249	298	289	189	202	361	256	338	464	283	496	757
5.40672	0	716	384	439	250	298	290	190	207	360	257	338	465	285	497	760
5.5296	0	717	387	440	252	299	290	190	218	361	259	339	465	288	498	761
5.65248	0	716	386	442	252	301	290	191	212	362	258	341	465	285	497	761
5.77536	0	713	379	438	248	296	289	189	201	360	256	339	464	281	495	757
5.89824	0	715	379	437	248	297	290	189	210	359	257	338	464	282	495	758
6.02112	0	715	380	437	248	298	289	190	218	360	258	338	464	282	496	758
6.144	0	717	384	438	251	299	289	190	210	363	259	339	466	286	497	760
6.26688	0	719	387	440	252	299	290	190	202	360	258	340	466	288	499	763
6.38976	0	720	391	443	255	301	291	191	211	360	259	340	467	289	500	765
6.51264	0	716	383	441	250	300	291	191	218	359	257	340	464	284	497	760
6.63552	0	716	380	437	248	299	290	190	210	361	256	339	464	282	496	758
6.7584	0	716	381	438	250	299	290	190	202	360	257	340	465	284	496	758
6.88128	0	716	382	440	250	299	290	190	211	359	258	339	464	285	497	759
7.00416	0	717	386	441	252	299	290	190	218	360	259	340	465	288	498	760
7.12704	0	719	389	442	255	301	292	191	208	363	260	341	467	289	499	763
7.24992	0	720	392	444	255	303	292	192	203	361	259	341	467	289	500	768
7.3728	0	717	382	440	250	299	291	190	213	358	259	341	464	283	496	765
7.49568	0	717	382	440	249	300	290	191	217	359	259	339	464	284	496	764
7.61856	0	723	383	440	250	301	290	190	208	361	258	340	465	283	495	766
7.74144	0	728	384	440	250	299	291	190	204	359	257	340	464	285	499	767
7.86432	0	730	387	441	251	301	291	191	216	359	259	340	458	283	509	769
7.9872	0	735	391	443	253	301	291	193	221	360	260	341	452	284	516	769
8.11008	0	733	385	444	251	302	291	192	211	360	259	342	459	280	507	767
8.23296	0	732	381	439	248	299	291	191	207	357	258	341	456	277	506	766
8.35584	0	732	382	440	249	299	291	191	218	356	258	342	455	276	506	767
8.47872	0	733	384	440	250	300	290	191	221	360	258	342	449	276	513	770
8.6016	0	735	387	441	253	301	290	192	211	360	259	342	445	279	518	765
8.72448	0	737	390	443	255	302	291	192	209	358	260	343	445	281	518	762
8.84736	0	736	388	444	254	304	291	193	220	357	260	343	448	279	514	764
8.97024	0	733	381	439	249	299	290	192	221	357	258	342	451	275	504	757
9.09312	0	734	381	439	249	299	289	191	208	358	257	342	451	274	503	758
9.216	0	733	381	439	249	300	290	191	207	356	257	342	447	275	508	760
9.33888	0	735	384	441	251	300	289	192	218	356	258	342	443	276	511	757
9.46176	0	736	387	440	253	302	289	191	220	359	260	341	443	278	514	761
9.58464	0	737	391	444	256	304	290	193	208	358	259	342	442	280	514	763
9.70752	0	737	382	440	250	302	291	192	209	355	259	341	449	274	501	759
9.8304	0	738	380	437	248	300	289	191	220	355	258	340	448	273	500	758
9.95328	0	740	381	437	248	299	289	192	219	356	257	340	443	273	504	758
10.0762	0	740	382	437	249	301	289	190	207	356	256	340	440	275	508	758
10.199	0	743	383	438	250	302	289	191	208	355	258	340	440	276	509	761
10.3219	0	743	386	440	253	302	288	193	220	357	260	341	442	278	510	759
10.4448	0	744	387	442	253	304	289	192	217	358	259	341	446	278	506	763
10.5677	0	739	379	437	248	300	288	190	205	356	256	340	448	272	498	757
10.6906	0	740	378	437	249	301	289	190	209	353	256	341	448	272	498	757
10.8134	0	740	378	437	248	300	287	191	220	355	257	340	444	272	502	758
10.9363	0	741	381	438	249	301	287	192	216	356	258	340	440	274	507	758
11.0592	0	743	383	438	251	302	288	191	205	356	259	340	441	276	509	757
11.1821	0	745	385	441	253	303	289	192	210	355	258	341	440	278	511	763
11.305	0	741	380	438	249	302	288	192	220	355	258	342	448	273	499	758
11.4278	0	741	377	437	249	300	286	192	215	356	257	341	443	271	502	757
11.5507	0	741	377	438	249	301	288	190	204	354	257	340	443	273	502	757
11.6736	0	741	379	436	249	300	288	191	210	353	257	339	440	274	507	759
11.7965	0	742	381	437	252	301	287	192	219	355	259	340	440	276	509	761
11.9194	0	743	384	440	253	301	288	192	214	356	258	341	441	277	509	762
12.0422	0	739	375	436	248	300	287	192	205	355	256	340	448	270	496	756
12.1651	0	739	375	435	248	299	287	192	211	352	257	340	448	271	496	757
12.288	0	740	376	436	249	299	287	192	219	355	258	340	444	273	499	757
12.4109	0	740	377	435	250	300	286	192	212	356	258	340	440	274	505	758
12.5338	0	742	380	438	252	300	287	191	204	355	258	340	441	276	506	757
12.6566	0	742	383	441	253	302	287	192	212	353	260	341	442	277	507	763
12.7795	0	737	375	436	249	299	287	192	218	354	257	339	448	272	495	756
12.9024	0	735	373	435	247	298	285	191	210	355	257	340	448	270	494	753
13.0253	0	736	374	435	248	298	286	191	202	354	256	339	449	270	493	754
13.1482	0	737	375	435	250	298	286	191	212	353	257	338	444	272	498	754
13.271	0	737	378	436	250	299	286	192	218	356	259	339	441	274	503	755
13.3939	0	738	381	437	252	301	286	193	210	357	259	340	441	276	506	757
13.5168	0	734	375	437	249	301	286	191	203	354	256	339	447	272	494	754
13.6397	0	732	372	434	247	297	285	190	212	353	256	339	448	269	492	750
13.7626	0	732	373	434	247	296	285	191	217	355	257	338	448	269	492	748
13.8854	0	734	374	433	248	297	284	190	208	356	256	338	448	269	493	748
14.0083	0	735	377	435	249	298	285	191	202	355	257	337	445	273	497	750
14.1312	0	737	380	437	252	299	285	192	213	354	258	339	442	275	504	749
14.2541	0	737	380	439	252	301	286	192	218	356	258	339	446	274	499	752
14.377	0	732	373	434	246	298	284	191	206	355	256	338	449	269	492	745
14.4998	0	734	373	434	248	296	285	191	203	354	256	339	448	270	491	744
14.6227	0	735	374	433	248	298	285	190	214	353	257	338	448	270	491	744
14.7456	0	736	376	434	249	297	284	191	217	356	258	338	449	270	492	744
14.8685	0	737	378	436	251	299	284	191	206	356	258	339	441	273	502	746
14.9914	0	738	380	438	251	300	285	190	203	354	257	339	446	274	499	748
15.1142	0	734	372	435	248	298	284	191	214	352	256	337	448	269	491	741
15.2371	0	733	372	434	248	297	284	191	215	354	256	339	448	268	490	741
15.36	0	735	373	434	248	297	283	190	206	356	256	338	448	269	490	741
15.4829	0	735	375	435	249	298	285	190	204	353	257	338	444	271	495	742
15.6058	0	734	378	436	251	298	284	191	215	354	258	338	440	273	501	740
15.7286	0	732	379	439	252	300	285	192	217	356	259	340	445	273	496	743
15.8515	0	728	372	434	247	296	284	191	204	354	256	337	447	268	488	737
15.9744	0	731	372	433	248	296	284	190	204	353	256	337	446	268	488	738
16.0973	0	732	372	433	248	296	284	191	216	353	257	337	447	268	488	736
16.2202	0	735	375	435	249	297	283	191	215	355	257	337	448	270	489	736
16.343	0	737	378	435	250	298	284	190	204	355	257	338	441	271	499	739
16.4659	0	737	381	437	252	299	286	191	206	354	258	338	444	273	496	740
16.5888	0	732	372	433	246	297	285	190	217	353	256	337	446	268	488	735
16.7117	0	731	370	431	246	294	282	189	213	354	255	336	446	266	486	732
16.8346	0	730	371	432	245	295	284	190	202	355	255	336	445	267	487	732
16.9574	0	731	372	431	248	294	283	189	205	352	255	335	446	268	488	734
17.0803	0	732	375	433	249	295	283	189	216	353	257	336	443	271	492	731
17.2032	0	732	378	434	249	295	282	190	212	356	256	336	439	273	498	737
17.3261	0	730	372	435	247	295	284	189	201	354	254	335	446	267	487	732
17.449	0	727	367	430	245	293	282	188	206	351	254	334	444	265	485	729
17.5718	0	728	369	429	245	292	281	189	216	353	254	335	444	265	484	728
17.6947	0	728	369	430	246	292	281	188	210	354	255	334	444	265	485	728
17.8176	0	730	372	430	248	293	282	187	200	354	255	335	445	269	486	731
17.9405	0	731	376	432	248	294	282	189	206	352	256	335	439	270	496	733
18.0634	0	730	376	434	249	295	283	189	216	353	257	335	441	269	493	733
18.1862	0	727	369	429	245	292	282	187	208	354	253	334	444	264	484	727
18.3091	1	727	369	428	245	291	281	187	199	352	254	334	444	265	484	727
18.432	0	728	369	429	245	291	281	187	206	351	254	333	444	265	483	728
18.5549	0	728	371	430	246	291	282	189	214	353	255	334	440	267	488	729
18.6778	0	729	374	431	248	292	281	188	207	355	255	334	437	270	494	730
18.8006	0	728	375	434	249	295	283	188	200	352	255	335	441	269	491	728
18.9235	0	723	367	428	245	291	281	187	207	351	253	333	444	264	482	727
19.0464	0	724	368	428	244	291	281	188	214	352	254	333	444	265	483	727
19.1693	0	724	369	428	246	291	280	188	207	354	254	334	444	266	483	727
19.2922	0	722	370	429	247	291	281	188	199	352	255	334	445	269	484	729
19.415	0	721	375	430	249	293	281	189	209	352	257	334	439	271	493	732
19.5379	0	721	377	434	251	295	282	189	215	353	257	335	443	272	490	733
19.6608	0	717	368	429	245	291	281	187	205	353	254	335	444	266	481	727
19.7837	0	719	368	428	245	290	280	187	199	351	254	334	444	266	481	727
19.9066	0	720	368	429	246	291	282	188	210	351	254	334	445	266	481	726
20.0294	0	720	370	429	246	292	282	188	214	353	255	335	446	267	481	727
20.1523	0	721	373	431	249	292	282	189	205	355	255	336	447	270	483	729
20.2752	0	721	376	432	251	294	283	190	200	353	256	335	444	272	489	732
20.3981	0	719	371	433	247	295	283	188	210	351	256	335	448	267	482	730
20.521	0	717	367	429	245	292	281	188	214	353	254	334	446	265	479	725
20.6438	0	720	368	429	244	291	281	188	203	355	255	334	447	266	480	725
20.7667	0	720	369	430	246	293	282	189	200	352	254	334	447	268	481	725
20.8896	0	721	372	431	249	294	282	189	211	352	255	336	448	269	482	725
21.0125	0	722	374	433	250	294	282	191	214	354	257	336	450	272	483	730
21.1354	0	722	377	436	251	296	283	189	203	355	257	335	446	271	488	730
21.2582	0	718	368	431	246	292	283	189	201	351	254	335	447	265	479	725
21.3811	0	720	368	430	245	292	281	189	213	352	255	335	447	267	480	725
21.504	0	721	370	431	247	294	282	190	213	354	256	335	448	267	480	724
21.6269	0	721	371	431	247	293	282	189	202	354	256	335	449	269	480	726
21.7498	0	723	374	434	250	295	283	190	202	353	256	335	450	271	482	729
21.8726	0	723	376	435	251	297	284	191	215	352	258	337	450	271	482	730
21.9955	0	719	370	433	246	294	282	190	212	354	255	336	449	267	480	725
22.1184	0	721	370	431	247	294	283	190	201	354	256	335	449	266	478	725
22.2413	0	721	369	433	248	294	283	189	203	353	256	336	449	268	479	723
22.3642	0	722	372	433	248	296	283	191	215	353	257	336	450	269	480	725
22.487	0	723	374	433	250	296	283	191	212	355	257	337	451	271	481	727
22.6099	0	724	377	436	251	297	284	191	201	355	258	337	452	272	482	729
22.7328	0	720	371	434	248	294	284	191	203	351	255	336	450	266	478	723
22.8557	0	720	370	433	247	294	283	191	215	353	256	336	450	266	478	721
22.9786	0	721	371	433	247	293	284	190	211	355	257	336	450	267	478	721
23.1014	0	723	371	433	248	294	283	190	200	355	256	337	451	269	479	722
23.2243	0	723	375	434	249	296	285	191	205	353	257	336	451	271	480	725
23.3472	0	723	378	436	251	296	285	192	216	355	258	337	453	272	481	723
23.4701	0	721	373	435	249	296	284	190	211	355	257	337	451	268	479	722
23.593	0	721	369	432	246	294	282	189	200	354	255	336	450	265	477	720
23.7158	0	723	370	432	248	294	283	191	205	352	256	335	450	266	478	720
23.8387	0	721	371	434	247	293	283	190	215	355	256	335	451	267	478	719
23.9616	0	722	373	434	249	294	282	190	207	356	256	336	452	269	479	720
24.0845	0	724	376	435	250	296	284	190	198	355	256	336	451	271	480	720
24.2074	0	723	377	437	250	297	285	192	207	353	257	337	452	269	480	724
24.3302	0	721	370	433	247	293	284	189	214	353	255	335	450	266	476	718
24.4531	0	721	370	433	246	294	282	190	207	356	255	335	450	265	475	718
24.576	0	722	371	433	247	293	283	189	199	355	255	335	451	267	476	718
24.6989	0	723	373	433	248	293	284	190	207	353	256	334	451	268	477	720
24.8218	0	723	375	435	250	295	283	191	215	355	256	335	452	270	477	721
24.9446	0	725	377	436	251	294	284	190	206	357	256	336	452	272	479	723
25.0675	0	722	374	437	251	295	285	188	198	353	254	335	451	268	477	722
25.1904	0	721	371	433	246	292	283	189	208	352	253	333	450	266	475	718
25.3133	0	721	371	433	247	291	282	189	213	354	253	333	449	266	476	719
25.4362	0	722	371	432	247	291	282	189	203	355	254	333	449	266	476	717
25.559	0	723	373	432	248	291	283	187	197	354	252	333	449	269	476	719
25.6819	0	722	377	433	250	293	283	188	208	353	254	333	449	270	478	721
25.8048	0	722	377	436	249	292	283	189	213	355	254	334	449	268	477	721
25.9277	0	718	370	430	245	288	281	186	201	354	250	332	447	265	474	717
26.0506	0	719	369	428	244	288	281	185	197	352	249	331	447	264	474	716
26.1734	0	718	371	429	245	286	282	185	207	351	249	330	445	264	474	715
26.2963	0	719	372	430	246	287	280	186	210	354	249	329	446	266	475	716
26.4192	0	719	375	432	247	287	281	184	199	354	250	330	448	268	476	719
26.5421	0	720	376	433	249	289	282	184	196	352	250	330	448	269	477	721
26.665	0	714	370	429	244	285	280	185	208	351	248	329	444	263	475	717
26.7878	0	714	368	427	243	283	278	183	207	353	247	327	444	262	474	714
26.9107	0	714	368	426	243	283	279	181	196	352	246	327	444	263	473	714
27.0336	0	715	370	426	244	283	279	182	196	350	246	327	443	264	474	715
27.1565	0	714	373	428	246	283	279	182	206	350	247	326	445	266	476	717
27.2794	0	716	376	428	248	285	279	183	205	352	249	327	445	268	477	719
27.4022	0	714	374	432	246	286	281	182	195	352	247	327	444	265	476	719
27.5251	0	712	368	425	243	282	278	180	196	348	244	325	443	262	473	715
27.648	0	712	369	425	242	280	278	180	207	349	245	325	442	262	473	715
27.7709	0	711	369	425	243	282	276	181	203	351	245	325	442	262	475	716
27.8938	0	713	372	426	245	281	277	180	193	351	246	325	444	265	475	716
28.0166	0	714	373	426	247	283	279	180	196	350	247	326	444	267	477	719
28.1395	0	713	376	431	247	286	279	182	208	350	248	326	444	268	476	720
28.2624	0	710	368	426	242	282	277	180	203	351	244	326	442	262	474	717
28.3853	0	710	368	424	242	281	277	179	192	350	244	324	441	263	474	716
28.5082	0	711	368	425	243	281	277	179	198	347	244	325	442	262	473	717
28.631	0	711	369	424	244	281	277	181	207	349	246	324	442	265	475	718
28.7539	0	712	373	426	245	282	277	180	201	351	246	326	443	267	476	720
28.8768	0	713	375	429	247	284	278	181	193	350	247	327	440	268	480	718
28.9997	0	709	367	425	243	281	278	179	199	348	244	324	442	261	475	720
29.1226	0	708	366	424	242	279	277	180	207	348	244	325	443	262	474	718
29.2454	0	709	368	423	242	280	276	179	198	351	244	325	442	263	474	719
29.3683	0	710	369	424	244	280	276	180	191	350	245	324	443	265	474	719
29.4912	0	710	373	425	245	281	278	180	200	349	247	326	443	268	477	722
29.6141	0	711	376	427	247	283	278	182	208	350	248	327	440	269	482	724
29.737	0	709	371	428	244	284	277	180	198	350	246	326	443	265	477	722
29.8598	0	708	366	422	241	279	276	179	192	348	244	325	442	263	475	720
29.9827	0	709	367	422	241	279	275	180	202	347	245	325	442	263	475	720
30.1056	0	708	368	422	242	279	275	179	206	349	245	325	443	264	475	718
30.2285	0	708	371	423	244	281	275	179	196	350	246	325	443	266	476	721
30.3514	0	710	374	425	246	281	277	178	191	349	247	326	441	268	483	724
30.4742	0	710	375	428	247	283	279	181	204	348	248	326	441	268	482	725
30.5971	0	707	367	422	242	279	276	179	206	348	245	325	442	262	475	719
30.72	0	707	368	422	242	279	275	178	195	349	245	325	443	264	475	719
30.8429	0	707	367	422	242	279	276	178	192	347	244	325	443	264	475	720
30.9658	0	707	370	422	243	279	275	179	205	348	246	326	445	266	475	720
31.0886	0	709	373	424	245	281	276	180	205	350	247	327	445	269	478	721
31.2115	0	709	376	427	247	282	276	180	195	350	248	327	442	270	482	724
31.3344	0	707	368	425	244	282	277	179	194	347	245	327	444	265	477	721
31.4573	0	707	367	423	242	279	275	179	206	347	246	327	444	264	476	721
31.5802	0	707	367	423	242	280	275	179	204	350	246	327	444	264	475	720
31.703	0	707	370	424	243	281	276	179	192	350	247	327	445	266	477	720
31.8259	0	709	371	424	245	281	277	180	196	347	247	328	446	268	476	722
31.9488	0	709	374	428	247	283	277	182	208	349	249	328	446	269	478	725
32.0717	0	705	366	422	243	280	276	180	203	349	246	327	444	264	476	720
32.1946	0	706	367	423	242	281	276	180	191	349	246	327	446	264	475	719
32.3174	0	706	367	423	242	281	276	181	198	347	247	328	445	265	476	719
32.4403	0	708	370	424	244	281	276	182	208	349	248	328	446	267	478	721
32.5632	0	708	372	425	246	282	275	181	201	351	249	329	448	269	478	723
32.6861	0	709	375	429	248	284	279	182	193	350	249	329	448	271	479	722
32.809	0	706	367	424	243	282	277	181	201	348	247	328	446	265	476	721
32.9318	0	706	364	422	241	281	276	181	208	349	247	329	445	264	475	719
33.0547	0	706	366	422	242	282	275	180	201	351	247	328	447	265	475	720
33.1776	0	706	366	423	243	282	276	180	192	350	248	329	447	266	476	720
33.3005	0	707	370	425	245	282	276	182	202	348	249	329	448	268	477	723
33.4234	0	708	372	426	246	284	278	182	209	350	251	331	449	271	479	724
33.5462	0	707	368	426	243	284	277	182	199	351	249	330	449	266	476	722
33.6691	0	706	366	423	241	282	276	182	193	349	247	329	447	265	475	719
33.792	0	707	365	423	242	282	276	181	204	348	248	330	447	265	475	719
33.9149	0	706	366	423	242	284	275	182	207	351	250	331	448	266	475	718
34.0378	0	708	369	424	244	284	275	182	197	352	249	331	449	268	476	721
34.1606	0	709	372	427	246	285	277	182	194	351	250	331	449	269	478	723
34.2835	0	709	372	429	246	286	278	184	206	350	251	332	450	269	478	725
34.4064	0	707	364	424	244	283	277	184	208	351	249	331	448	265	474	719
34.5293	0	708	365	424	243	284	277	183	196	352	250	332	449	266	475	722
34.6522	0	708	366	425	243	285	277	183	195	350	250	332	450	268	475	723
34.775	0	709	368	425	245	284	276	184	208	351	252	332	451	269	477	720
34.8979	0	711	370	428	247	287	277	185	206	352	252	334	452	271	478	727
35.0208	0	710	372	430	248	288	280	185	196	352	252	333	452	270	477	725
35.1437	0	708	365	426	244	285	278	184	198	350	251	333	449	266	474	726
35.2666	0	709	366	426	244	286	277	185	211	351	251	334	450	267	476	723
35.3894	0	709	366	425	245	287	278	185	205	354	252	333	451	267	476	726
35.5123	0	711	368	427	247	288	278	184	195	353	252	335	452	269	478	725
35.6352	0	712	371	429	247	288	280	185	201	351	253	335	453	272	478	728
35.7581	0	713	375	432	250	290	281	188	212	352	255	336	454	273	479	729
35.881	0	709	367	427	245	288	278	186	205	353	251	335	452	269	477	729
36.0038	0	709	365	426	244	286	280	185	195	352	252	335	451	268	475	729
36.1267	0	711	366	427	245	287	279	185	202	351	251	336	452	268	476	730
36.2496	0	712	367	427	246	288	279	186	212	353	253	335	452	269	477	727
36.3725	0	712	370	429	248	289	279	186	204	356	254	335	453	271	478	733
36.4954	0	714	374	430	249	290	281	187	197	353	253	336	454	273	480	729
36.6182	0	712	371	432	247	291	281	187	204	351	253	336	453	270	478	733
36.7411	0	710	367	427	245	287	279	186	211	353	252	335	452	268	476	729
36.864	0	711	366	427	245	286	279	186	202	354	252	336	452	268	475	729
36.9869	0	711	368	427	245	287	279	187	195	353	252	336	453	268	476	725
37.1098	0	711	370	429	247	288	280	186	206	351	253	336	453	270	477	729
37.2326	0	712	372	430	249	290	281	186	212	354	254	337	454	273	480	729
37.3555	0	713	375	433	250	290	281	187	202	356	255	337	454	274	480	730
37.4784	0	709	368	430	246	289	282	186	196	352	252	336	454	269	477	726
37.6013	0	711	367	429	245	287	280	186	208	352	253	336	453	268	476	726
37.7242	0	711	368	428	247	288	281	186	210	354	253	335	453	269	477	726
37.847	0	711	369	428	247	288	281	186	199	355	252	336	454	270	477	725
37.9699	0	712	372	430	248	288	281	186	196	353	253	336	453	272	480	728
38.0928	0	713	375	431	249	289	281	187	209	353	254	336	454	273	480	726
38.2157	0	710	368	429	246	288	281	187	210	354	253	337	453	269	477	726
38.3386	0	710	366	428	244	287	281	185	199	354	251	335	453	269	476	724
38.4614	0	711	368	428	246	288	282	185	198	352	251	335	453	269	477	725
38.5843	0	711	369	429	247	288	281	186	210	354	253	336	454	270	478	722
38.7072	0	712	372	431	248	287	281	186	208	355	254	336	454	272	479	727
38.8301	0	713	375	431	249	289	281	187	197	355	254	336	455	275	480	729
38.953	0	711	371	432	248	290	282	187	199	352	253	336	454	271	477	729
39.0758	0	710	366	428	245	287	281	186	211	351	252	335	454	268	476	723
39.1987	0	711	367	428	245	288	280	187	208	353	252	335	454	267	476	723
39.3216	0	711	369	428	246	288	280	186	195	354	252	335	455	269	476	723
39.4445	0	712	371	430	248	289	281	186	200	352	253	335	455	271	476	725
39.5674	0	712	372	432	249	290	282	187	211	354	255	336	455	273	478	723
39.6902	0	713	375	434	249	291	282	188	206	354	254	336	455	274	478	727
39.8131	0	710	367	430	246	287	281	186	195	352	252	336	454	268	474	722
39.936	0	711	367	429	246	289	281	186	201	351	253	335	455	268	474	722
40.0589	0	712	368	429	246	289	280	187	211	353	253	336	454	270	475	722
40.1818	0	712	371	430	247	289	280	187	203	355	253	335	455	272	475	721
40.3046	0	714	373	432	249	291	282	187	196	353	253	336	456	274	478	720
40.4275	0	714	375	435	250	293	283	188	203	351	255	337	456	274	479	725
40.5504	0	711	368	431	247	290	282	188	212	352	254	336	456	270	475	720
40.6733	0	711	368	431	247	290	280	187	202	354	253	336	455	269	475	720
40.7962	0	713	369	431	247	290	281	187	195	352	253	335	456	270	475	716
40.919	0	712	370	430	248	291	281	187	205	350	255	336	455	271	476	721
41.0419	0	714	373	432	249	291	282	189	212	353	255	336	456	273	478	721
41.1648	0	714	375	434	251	292	282	188	202	354	255	337	456	273	478	721
41.2877	0	711	367	430	246	291	282	187	196	350	252	336	456	269	474	718
41.4106	0	711	368	430	246	289	280	188	206	349	252	336	455	269	475	718
41.5334	0	711	369	430	247	289	280	188	210	351	252	335	455	269	475	718
41.6563	0	711	370	430	247	289	280	187	200	353	253	335	456	271	476	718
41.7792	0	712	373	432	250	289	281	186	196	351	252	335	455	273	477	717
41.9021	0	713	375	434	250	291	282	188	208	351	254	336	456	273	478	718
42.025	0	710	367	429	244	287	280	186	209	351	252	333	455	268	474	714
42.1478	0	709	365	427	244	285	279	184	197	351	249	333	454	268	473	713
42.2707	0	709	366	426	244	284	279	185	194	349	249	332	453	267	473	713
42.3936	0	708	367	426	245	285	278	183	207	348	249	331	453	268	473	713
42.5165	0	709	370	428	246	286	278	183	206	351	249	332	453	270	475	713
42.6394	0	710	373	430	247	285	280	183	195	352	251	332	453	271	475	715
42.7622	0	706	366	427	242	283	280	182	195	347	247	330	452	266	473	710
42.8851	0	704	364	424	241	280	276	182	206	348	246	328	451	264	470	708
43.008	0	704	364	423	241	281	276	180	203	351	247	328	450	265	471	706
43.1309	0	704	365	423	241	281	277	179	191	351	245	329	451	266	471	706
43.2538	0	704	368	425	244	282	277	180	194	347	247	329	450	267	472	709
43.3766	0	705	371	428	246	282	277	181	206	349	248	330	451	269	473	705
43.4995	0	702	366	425	242	281	278	180	201	350	247	329	450	266	470	706
43.6224	0	701	362	422	240	280	277	179	190	348	245	327	450	264	470	704
43.7453	0	702	362	422	241	280	276	178	195	346	244	328	449	264	470	704
43.8682	0	702	365	423	240	280	275	179	205	348	247	328	449	266	471	703
43.991	0	702	367	424	243	280	276	180	198	350	246	329	450	267	472	704
44.1139	0	703	370	426	244	283	277	179	189	348	247	328	450	270	473	703
44.2368	0	700	364	423	241	281	277	181	197	345	245	328	449	264	471	704
44.3597	0	700	363	422	242	279	276	179	205	347	245	328	449	265	470	701
44.4826	11	702	364	422	242	281	275	180	197	350	245	329	448	265	471	703
44.6054	0	702	365	423	243	281	277	179	189	348	247	328	449	266	472	703
44.7283	0	702	369	425	245	282	277	180	199	346	248	329	450	269	473	702
44.8512	0	704	371	428	247	285	278	182	205	347	249	331	450	269	474	706
44.9741	0	701	363	424	240	282	276	180	196	349	246	329	449	265	471	703
45.097	0	703	363	423	242	282	277	179	190	346	246	328	449	264	470	702
45.2198	0	702	363	423	242	282	277	181	200	346	248	329	450	265	471	703
45.3427	0	703	366	425	243	283	277	181	206	348	248	329	451	267	472	704
45.4656	0	704	368	427	245	284	277	182	195	350	248	330	451	270	474	707
45.5885	0	705	370	429	247	286	280	183	192	348	250	331	452	271	476	705
45.7114	0	702	364	426	242	285	279	183	203	345	249	331	451	266	472	704
45.8342	0	703	363	423	242	284	277	182	205	347	248	331	450	265	472	703
45.9571	0	703	363	425	244	285	277	182	194	348	248	331	451	266	472	703
46.08	0	704	365	426	244	285	278	182	192	347	249	332	452	268	472	704
46.2029	0	706	368	428	246	286	279	184	205	347	251	332	452	271	474	703
46.3258	0	707	371	430	248	288	280	185	206	350	253	333	453	273	477	709
46.4486	0	705	367	431	246	288	280	184	195	349	251	333	452	269	473	708
46.5715	0	704	363	427	243	287	278	184	194	345	250	332	451	266	472	706
46.6944	0	705	364	427	244	288	278	184	207	346	252	333	452	268	473	707
46.8173	0	707	366	428	246	287	279	185	204	348	253	334	453	270	474	706
46.9402	0	707	369	429	247	289	281	185	194	349	253	335	454	271	476	706
47.063	0	710	372	432	248	291	281	187	197	347	255	336	456	274	477	708
47.1859	0	708	370	433	249	292	281	188	210	348	255	335	455	272	476	711
47.3088	0	706	365	429	245	290	280	187	205	349	252	335	454	268	473	709
47.4317	0	709	366	430	245	289	281	187	193	349	253	335	454	268	473	707
47.5546	0	709	366	431	247	289	281	188	199	347	255	333	454	270	474	712
47.6774	0	710	369	432	248	290	283	189	210	349	256	335	455	273	477	710
47.8003	0	710	372	434	251	291	283	189	205	351	258	336	456	275	478	717
47.9232	0	709	369	435	249	292	284	189	195	350	255	337	456	272	476	712
48.0461	0	708	366	430	246	289	282	188	202	347	255	335	454	269	474	713
48.169	0	709	366	431	247	290	283	190	211	349	255	336	456	270	475	713
48.2918	0	710	367	430	248	290	282	189	203	351	256	336	455	271	476	715
48.4147	0	712	370	433	249	292	283	189	195	351	256	335	456	274	476	713
48.5376	0	712	372	435	252	293	284	190	206	349	257	336	457	275	479	716
48.6605	0	710	372	436	251	293	284	191	211	350	257	336	457	274	478	719
48.7834	0	709	365	431	247	289	283	189	202	350	255	335	455	269	475	716
48.9062	0	710	367	431	247	290	283	188	195	349	254	336	455	270	475	714
49.0291	0	710	368	431	248	290	283	189	206	349	255	336	456	271	476	714
49.152	0	710	370	433	249	291	283	190	211	351	256	336	456	273	477	717
49.2749	0	711	372	434	250	291	284	190	200	352	256	336	456	275	478	720
49.3978	0	712	375	436	253	294	285	190	196	351	256	336	458	275	479	718
49.5206	0	708	366	432	247	291	285	189	207	348	254	335	456	271	476	718
49.6435	0	708	367	431	247	289	284	189	209	351	254	335	456	270	476	717
49.7664	0	709	368	432	248	290	283	188	198	351	253	335	456	271	476	717
49.8893	0	711	370	432	248	291	284	188	195	350	254	335	455	273	477	719
50.0122	0	711	372	434	250	292	285	189	209	350	255	335	457	275	479	717
50.135	0	712	376	436	253	292	285	190	208	353	256	336	458	277	481	721
50.2579	0	710	372	436	251	293	285	189	197	352	254	336	457	273	479	721
50.3808	0	709	367	432	247	290	284	188	199	348	253	335	456	272	477	719
50.5037	0	710	369	433	248	291	283	188	209	350	254	335	457	272	478	716
50.6266	0	710	370	433	250	292	283	188	207	351	255	336	457	272	478	720
50.7494	0	711	373	434	251	292	284	188	196	352	255	336	457	276	479	717
50.8723	0	711	376	436	252	293	285	190	200	349	256	336	458	277	481	720
50.9952	0	710	373	436	252	294	285	189	212	350	256	337	458	274	478	722
51.1181	0	709	368	432	248	291	283	189	205	352	255	337	457	271	477	719
51.241	0	710	370	433	250	291	284	188	196	351	254	336	457	273	477	716
51.3638	0	710	371	434	250	292	285	188	201	348	256	336	457	274	478	721
51.4867	0	712	374	435	252	294	284	190	213	350	257	337	458	276	480	718
51.6096	0	713	377	437	254	294	285	191	204	353	258	338	458	278	481	723
51.7325	0	710	372	436	250	294	286	190	196	350	255	337	458	274	478	718
51.8554	0	709	369	432	248	292	284	190	203	348	255	337	458	272	477	721
51.9782	0	710	369	433	249	292	284	190	212	350	255	337	458	272	477	720
52.1011	0	710	371	433	250	291	284	189	202	352	255	338	458	274	476	720
52.224	0	711	373	434	251	292	284	189	195	351	255	337	457	275	479	719
52.3469	0	711	376	436	253	295	284	190	206	349	257	337	458	277	480	720
52.4698	0	709	371	436	250	294	284	191	211	350	256	336	457	273	477	721
52.5926	0	708	367	432	247	291	282	189	200	351	254	336	457	272	476	719
52.7155	0	709	368	433	247	291	284	188	195	349	254	337	457	272	476	715
52.8384	0	709	368	432	250	291	283	189	206	348	255	337	457	273	477	716
52.9613	0	709	372	433	249	291	282	189	209	350	256	337	457	275	478	721
53.0842	0	711	374	435	251	294	282	190	199	352	256	338	458	276	479	719
53.207	0	708	372	435	250	294	283	188	196	348	255	337	457	274	478	719
53.3299	0	708	367	430	247	291	282	190	208	347	254	335	456	271	475	716
53.4528	0	708	367	432	248	291	280	188	208	350	255	336	457	272	476	720
53.5757	0	709	368	431	248	291	281	188	197	350	255	337	457	273	477	717
53.6986	0	709	370	432	250	291	282	189	197	348	256	336	457	274	477	720
53.8214	0	710	373	434	250	292	283	190	209	348	256	336	457	277	480	720
53.9443	0	708	371	434	249	294	282	190	207	350	256	337	457	274	478	724
54.0672	0	708	367	431	248	291	282	188	195	349	254	336	457	272	475	721
54.1901	0	709	367	432	248	292	282	189	198	347	256	336	456	271	476	722
54.313	0	708	368	431	249	291	281	189	210	348	255	335	457	273	476	718
54.4358	0	709	370	433	250	293	281	190	205	351	257	337	458	275	478	724
54.5587	0	712	373	434	251	294	283	189	194	350	256	337	458	276	479	722
54.6816	0	707	368	432	248	292	282	188	200	346	254	336	457	272	476	724
54.8045	0	708	366	431	247	290	281	190	210	348	256	336	457	272	476	719
54.9274	0	709	368	431	248	291	281	189	202	350	256	336	456	272	475	723
55.0502	0	709	368	432	247	292	282	189	193	349	255	335	457	273	476	720
55.1731	0	711	371	432	250	293	282	190	202	349	256	336	457	276	478	722
55.296	0	711	374	435	252	294	282	191	212	350	258	337	458	277	480	724
55.4189	0	708	367	433	249	292	282	190	201	350	255	336	457	272	476	724
55.5418	0	709	366	430	247	291	282	187	195	349	254	334	456	271	476	720
55.6646	0	710	366	431	247	291	282	189	203	346	255	335	456	271	475	721
55.7875	0	710	368	431	248	290	282	190	210	349	256	336	456	273	476	725
55.9104	0	710	371	432	249	292	282	188	200	352	255	336	458	274	478	725
56.0333	0	712	373	433	251	294	282	189	195	349	257	335	458	277	479	724
56.1562	0	709	369	433	249	294	283	190	206	346	256	336	457	273	477	722
56.279	0	708	365	430	247	291	281	189	209	349	255	334	455	271	475	721
56.4019	0	710	366	430	247	290	281	189	198	350	254	335	456	271	474	722
56.5248	0	709	368	430	248	291	282	189	196	349	255	334	456	272	476	720
56.6477	0	709	370	432	249	291	282	189	206	348	255	334	456	274	477	720
56.7706	0	712	372	433	251	292	283	190	209	350	256	335	457	277	479	725
56.8934	0	710	372	434	251	293	283	189	197	351	255	335	457	274	478	722
57.0163	0	708	366	431	246	290	283	188	195	348	253	335	456	270	476	721
57.1392	0	709	367	431	246	291	282	188	208	347	254	334	456	271	476	717
57.2621	0	710	367	431	247	291	282	189	207	350	254	334	455	271	476	721
57.385	0	710	370	432	249	291	283	188	195	351	254	335	456	273	477	719
57.5078	0	712	373	434	250	292	283	189	196	349	255	334	456	275	478	722
57.6307	0	710	371	435	250	293	284	190	210	348	256	335	457	274	477	720
57.7536	0	708	365	430	247	290	282	189	205	351	253	334	455	271	476	721
57.8765	0	709	367	431	246	291	283	188	194	350	253	334	456	272	476	721
57.9994	0	709	368	431	247	291	283	187	198	347	253	333	455	272	476	721
58.1222	0	711	371	433	248	291	283	189	209	349	255	334	457	275	478	719
58.2451	0	711	374	434	250	291	283	189	205	352	256	335	457	275	480	724
58.368	0	710	374	437	252	293	285	188	195	350	255	335	457	276	478	721
58.4909	0	707	366	430	246	289	284	188	201	347	253	334	455	270	476	720
58.6138	0	708	367	430	246	288	283	188	210	349	255	333	455	270	476	719
58.7366	0	707	368	430	247	289	282	187	203	350	253	333	456	271	475	719
58.8595	0	709	370	431	248	290	283	187	193	349	254	333	455	273	476	717
58.9824	0	709	372	432	250	290	283	187	201	347	255	335	456	275	479	719
59.1053	0	709	374	435	251	291	284	189	210	349	256	335	457	277	479	719
59.2282	0	706	367	431	246	290	282	188	200	350	253	333	455	271	475	719
59.351	0	704	365	430	245	286	281	185	193	347	251	332	455	270	475	716
59.4739	0	705	366	428	246	286	281	185	202	346	252	332	453	271	476	717
59.5968	0	705	368	428	246	286	281	186	208	348	253	333	454	271	476	716
59.7197	0	706	370	430	247	287	281	186	197	348	252	333	455	274	477	718
59.8426	0	706	373	430	250	288	282	186	193	347	253	333	456	276	478	716
59.9654	0	704	370	431	247	289	282	186	203	346	251	333	455	272	477	718
60.0883	0	702	365	427	243	285	281	185	207	346	251	331	453	270	475	714
60.2112	0	702	365	427	245	285	279	185	195	348	251	331	454	270	475	714
60.3341	0	703	367	428	245	285	280	184	192	344	250	331	453	272	474	714
60.457	0	702	368	428	247	286	279	185	204	345	251	331	454	273	476	712
60.5798	0	703	372	429	249	286	280	185	206	347	253	332	454	275	477	717
60.7027	0	702	369	430	247	287	281	185	194	348	251	332	454	272	476	715
60.8256	0	700	363	426	244	285	280	184	193	344	250	331	453	269	474	712
60.9485	0	702	366	427	245	285	279	183	204	343	251	331	453	270	474	713
61.0714	0	701	367	427	245	284	278	184	203	345	250	331	453	271	474	712
61.1942	0	701	369	428	248	287	279	184	191	347	252	332	453	273	476	714
61.3171	0	703	372	429	248	287	280	184	193	344	252	331	455	275	477	716
61.44	0	701	369	430	247	286	280	186	206	344	253	331	454	273	476	715
61.5629	0	699	364	426	245	284	278	184	202	345	250	330	452	269	473	713
61.6858	0	700	365	426	245	285	278	183	191	344	250	330	452	270	474	712
61.8086	0	700	365	426	246	284	278	184	194	342	250	330	453	270	473	712
61.9315	0	701	369	426	247	286	278	184	206	343	252	330	452	273	474	709
62.0544	0	702	371	428	248	286	278	184	200	346	252	331	453	274	477	714
62.1773	0	701	371	431	248	289	280	184	191	345	252	332	454	274	476	711
62.3002	0	699	364	425	243	283	278	183	196	341	250	329	452	270	473	711
62.423	0	699	365	424	244	283	277	183	206	342	250	330	452	270	474	710
62.5459	0	699	365	425	244	284	276	183	197	344	250	329	451	270	473	709
62.6688	0	699	367	426	245	285	277	182	189	343	251	329	452	272	474	708
62.7917	0	700	369	428	247	286	278	182	197	342	252	330	453	274	475	708
62.9146	0	701	371	430	249	288	280	185	206	343	253	331	454	275	477	711
63.0374	0	697	365	426	244	284	277	183	197	344	250	328	452	270	474	711
63.1603	0	698	365	425	243	283	277	182	189	342	250	329	451	269	473	709
63.2832	0	698	365	425	244	283	277	183	198	340	250	328	451	271	473	709
63.4061	0	698	366	425	245	283	277	182	205	342	250	329	452	272	474	710
63.529	0	700	369	426	246	284	276	183	195	344	252	330	453	273	476	710
63.6518	0	701	373	428	248	286	277	183	189	343	252	331	453	275	477	710
63.7747	0	700	368	428	246	287	278	182	200	342	252	331	452	272	474	713
63.8976	0	698	364	423	244	283	277	183	205	342	250	330	451	270	474	709
64.0205	0	699	365	426	244	284	276	183	193	343	250	330	451	271	473	710
64.1434	0	700	366	425	244	284	277	182	188	342	251	330	452	271	474	707
64.2662	0	701	369	427	247	286	278	183	201	342	251	331	452	274	475	709
64.3891	0	702	373	429	249	287	279	185	204	344	253	331	453	275	476	714
64.512	0	700	366	427	245	286	277	183	195	344	251	330	452	271	475	712
64.6349	0	700	364	425	245	284	277	182	190	341	250	330	452	270	473	710
64.7578	0	700	366	426	244	285	278	183	202	341	251	330	452	271	473	707
64.8806	0	700	367	426	245	285	277	184	203	344	252	330	453	272	474	712
65.0035	0	702	369	428	246	286	278	184	193	344	252	331	453	273	475	713
65.1264	0	703	372	429	249	287	280	184	192	343	252	332	454	275	477	712
65.2493	0	700	366	428	246	286	278	184	203	341	251	331	452	272	475	713
65.3722	0	700	364	425	243	284	277	184	202	343	251	331	452	270	474	712
65.495	0	700	364	426	244	285	279	183	191	344	251	331	452	270	473	712
65.6179	0	702	366	426	244	284	277	182	191	341	252	331	453	271	473	708
65.7408	0	702	367	427	245	287	277	185	204	342	252	331	453	273	475	709
65.8637	0	703	370	429	248	287	278	184	203	344	254	332	454	275	477	715
65.9866	0	701	366	428	245	286	279	184	192	345	251	332	453	271	474	714
66.1094	0	700	364	426	242	284	278	184	192	340	250	331	452	269	473	711
66.2323	0	701	364	425	243	285	277	184	204	341	250	330	452	269	472	710
66.3552	0	700	364	425	243	284	277	183	201	343	250	331	452	270	473	710
66.4781	0	701	366	427	245	285	277	183	190	343	250	331	452	272	473	709
66.601	0	703	368	426	246	286	278	183	193	341	252	331	453	273	475	714
66.7238	0	703	368	429	247	287	279	184	205	342	251	331	454	272	475	714
66.8467	0	699	362	424	241	282	276	182	200	342	248	330	452	268	471	709
66.9696	0	700	362	423	241	282	276	181	188	342	247	329	451	268	471	709
67.0925	0	700	362	423	242	282	276	180	192	339	247	328	450	269	471	709
67.2154	0	700	364	424	242	282	276	181	203	340	248	329	451	269	472	709
67.3382	0	700	367	425	244	283	275	181	197	343	248	329	452	270	472	710
67.4611	0	702	368	426	244	284	276	181	187	343	248	329	452	272	473	709
67.584	0	699	363	425	242	281	276	180	192	340	247	328	450	268	471	709
67.7069	0	698	361	421	240	280	275	180	202	340	245	327	449	267	471	707
67.8298	0	698	363	421	240	279	274	179	196	342	245	327	449	267	470	706
67.9526	0	698	362	421	241	279	275	178	185	341	245	327	449	268	471	702
68.0755	0	698	364	423	242	280	276	178	191	339	246	327	449	270	472	707
68.1984	0	698	367	424	244	282	275	179	202	341	247	327	450	271	473	709
68.3213	0	696	364	423	242	281	275	179	195	342	246	326	449	267	471	706
68.4442	0	696	360	420	238	277	274	178	185	340	244	326	448	265	469	703
68.567	0	696	360	420	239	277	274	178	192	338	243	325	448	266	470	704
68.6899	0	695	362	420	240	278	274	178	201	340	245	324	448	266	470	703
68.8128	0	696	364	421	241	279	274	178	192	342	246	325	449	268	470	703
68.9357	0	698	365	422	243	281	275	178	185	341	246	327	449	270	472	703
69.0586	0	698	367	425	243	282	276	180	194	339	246	327	449	270	473	708
69.1814	0	695	361	421	239	278	275	179	202	340	245	326	447	266	470	704
69.3043	0	694	359	418	237	277	273	177	193	340	243	325	448	265	469	702
69.4272	0	694	361	419	238	278	274	178	184	339	244	326	447	265	469	702
69.5501	0	694	362	420	239	279	273	178	193	338	245	326	448	267	469	702
69.673	0	695	364	421	241	280	275	179	200	341	247	326	449	269	471	704
69.7958	0	697	367	423	242	281	274	179	192	343	247	327	450	270	472	706
69.9187	0	697	366	426	244	282	277	179	187	342	247	328	450	270	473	702
70.0416	0	694	360	421	239	279	275	179	197	339	246	326	448	267	470	702
70.1645	0	695	361	419	239	278	275	179	202	340	246	327	447	265	470	701
70.2874	0	695	361	420	240	279	274	178	192	342	246	326	449	267	470	700
70.4102	0	696	363	421	241	281	275	179	186	340	247	328	449	268	471	702
70.5331	0	696	366	422	243	281	276	181	197	339	249	328	450	271	472	700
70.656	0	698	368	424	244	283	276	182	203	342	250	329	451	272	474	706
70.7789	0	695	365	425	243	283	276	181	193	342	248	329	451	269	472	704
70.9018	0	696	361	422	240	281	276	180	188	340	248	329	450	267	471	702
71.0246	0	695	361	423	241	281	277	181	199	340	247	328	450	267	471	702
71.1475	0	697	362	422	241	281	276	182	203	342	250	329	450	268	471	703
71.2704	0	697	366	424	243	282	277	183	193	343	250	330	452	270	472	705
71.3933	0	700	367	426	246	284	277	182	189	342	251	331	452	273	474	705
71.5162	0	699	368	429	246	287	279	185	201	341	252	332	453	272	474	709
71.639	0	697	362	424	242	283	277	184	204	342	251	332	451	268	472	704
71.7619	0	697	362	424	243	283	277	184	194	343	251	331	453	269	472	705
71.8848	0	699	364	425	242	285	278	184	190	340	252	331	453	270	472	705
72.0077	0	699	365	426	244	286	278	185	202	341	253	332	453	271	473	702
72.1306	0	699	368	427	246	287	279	185	204	344	254	334	454	274	475	707
72.2534	0	701	371	429	247	288	280	185	194	346	254	334	455	276	477	706
72.3763	0	699	367	430	246	289	280	185	192	343	253	333	455	272	476	710
72.4992	0	697	362	426	244	285	279	185	204	343	252	332	454	270	474	705
72.6221	0	699	364	427	243	286	279	186	205	343	252	334	455	270	474	705
72.745	0	699	365	427	244	285	279	184	194	345	252	333	454	271	474	706
72.8678	0	701	368	428	246	287	279	185	192	343	253	333	455	272	476	708
72.9907	0	702	371	429	248	289	280	186	205	343	254	333	456	275	477	706
73.1136	0	702	374	433	250	290	282	187	205	346	255	334	457	276	478	710
73.2365	0	699	364	429	244	286	281	185	193	346	252	334	456	271	475	706
73.3594	0	699	364	427	244	284	279	184	192	343	251	333	455	271	475	705
73.4822	0	699	365	427	243	285	279	185	204	342	251	333	455	271	474	706
73.6051	0	699	367	427	245	285	279	184	203	346	252	333	455	272	475	706
73.728	0	701	369	430	247	286	281	184	192	346	252	333	455	275	477	708
73.8509	0	701	372	431	249	287	281	185	192	345	252	335	457	277	478	710
73.9738	0	700	369	433	246	288	281	185	206	345	253	334	456	273	476	708
74.0966	0	699	365	427	244	284	280	183	203	346	251	333	456	271	475	705
74.2195	0	700	366	428	244	286	280	183	192	346	250	333	455	272	475	705
74.3424	0	700	368	428	245	285	280	184	193	344	251	332	455	272	475	705
74.4653	0	700	371	430	247	287	280	185	205	344	252	333	456	274	476	703
74.5882	0	702	372	431	248	287	280	186	203	347	253	334	457	276	477	709
74.711	0	701	371	432	247	289	282	184	193	347	252	334	456	275	476	708
74.8339	0	699	366	428	244	285	281	184	193	344	249	333	455	271	474	705
74.9568	0	699	366	429	245	286	280	184	205	344	251	333	455	271	474	705
75.0797	0	699	367	428	246	285	279	184	201	345	251	333	456	272	476	704
75.2026	0	700	370	429	247	286	279	183	192	347	250	333	456	275	477	703
75.3254	0	703	373	431	249	288	282	184	194	345	252	333	456	276	478	707
75.4483	0	701	373	433	249	289	281	185	205	345	254	334	457	276	478	708
75.5712	0	697	365	428	243	285	279	185	203	346	250	332	454	270	474	702
75.6941	0	698	366	427	244	285	279	183	191	345	250	333	455	270	474	702
75.817	0	698	367	428	244	285	281	183	193	342	251	332	455	270	474	702
75.9398	0	700	368	428	245	286	279	184	205	344	250	332	456	273	476	700
76.0627	0	700	371	430	247	286	280	184	201	346	252	334	456	275	477	704
76.1856	0	701	373	432	249	288	281	184	191	346	252	334	457	276	478	702
76.3085	0	698	367	429	245	285	280	183	194	342	250	333	455	272	474	701
76.4314	0	697	365	427	243	285	279	183	205	343	250	333	455	270	474	699
76.5542	0	698	366	428	244	285	278	182	200	345	251	333	454	271	474	700
76.6771	0	699	368	428	245	286	279	183	189	345	250	333	455	273	475	700
76.8	0	700	370	429	248	287	280	184	194	342	250	333	456	275	476	703
76.9229	0	700	373	431	249	288	280	185	206	344	253	334	456	277	478	700
77.0458	0	699	370	433	247	289	280	185	201	345	252	334	456	274	475	702
77.1686	0	698	366	429	243	286	280	183	190	344	250	334	455	270	474	700
77.2915	0	700	367	429	245	286	279	184	194	342	251	334	455	272	475	700
77.4144	0	700	368	429	245	287	280	185	206	343	252	334	456	272	475	700
77.5373	0	702	370	431	247	289	279	185	201	345	252	336	456	275	477	702
77.6602	0	702	372	431	250	290	280	185	190	345	254	335	457	277	478	699
77.783	0	701	374	434	248	291	282	185	196	343	253	336	457	275	477	704
77.9059	0	700	366	430	245	287	280	185	207	343	252	334	457	272	474	700
78.0288	0	700	367	430	246	288	278	185	201	346	253	334	456	272	475	701
78.1517	0	701	368	430	246	288	280	185	189	344	252	336	457	273	475	701
78.2746	0	702	370	431	247	288	280	186	196	343	253	335	457	274	476	703
78.3974	0	702	373	432	249	289	281	186	207	344	255	335	457	277	478	701
78.5203	0	702	371	434	248	291	281	186	200	345	253	335	457	274	477	702
78.6432	0	700	366	429	244	285	280	184	190	343	251	333	455	271	475	699
78.7661	0	699	366	428	244	285	280	185	196	341	251	332	454	271	474	699
78.889	0	700	367	428	244	285	280	185	206	343	252	332	455	272	475	698
79.0118	0	701	370	429	245	285	279	184	199	346	252	333	455	274	476	699
79.1347	0	701	373	431	247	284	280	184	190	344	252	333	455	276	478	702
79.2576	0	701	373	432	248	287	281	184	198	343	253	333	455	275	478	703
79.3805	0	698	365	426	243	283	279	184	206	342	249	330	453	269	474	695
79.5034	0	698	363	425	243	280	277	182	196	344	248	329	451	269	473	694
79.6262	0	697	364	424	242	280	278	180	188	343	248	328	451	270	474	694
79.7491	0	697	366	424	243	281	277	181	196	341	247	328	451	270	474	693
79.872	0	696	368	425	244	281	278	182	203	343	249	328	451	273	476	695
79.9949	0	698	371	428	246	282	278	182	195	345	248	329	452	274	476	696
80.1178	0	695	365	426	242	280	279	179	187	342	246	326	450	268	473	692
80.2406	1	694	362	422	239	277	277	178	195	340	245	325	448	267	472	689
80.3635	0	693	362	423	240	277	276	178	202	341	244	325	448	268	472	687
80.4864	0	692	364	421	240	276	274	178	192	343	243	324	448	268	473	688
80.6093	0	693	367	423	243	278	277	177	185	342	245	324	448	270	475	691
80.7322	0	695	369	424	244	278	277	178	195	341	246	325	449	273	474	692
80.855	0	694	368	426	244	280	278	179	202	343	246	325	449	271	474	692
80.9779	0	691	363	420	240	276	275	176	192	343	243	323	447	267	472	687
81.1008	0	691	363	420	240	275	275	176	184	340	243	323	447	267	472	687
81.2237	0	691	364	421	240	275	276	176	194	340	243	323	447	268	473	687
81.3466	0	692	366	422	243	276	275	177	200	342	244	323	448	271	474	689
81.4694	0	694	368	424	244	277	276	177	191	344	245	324	449	272	475	691
81.5923	0	695	370	427	246	279	277	178	186	343	245	324	448	272	475	689
81.7152	0	691	363	420	241	275	276	176	197	340	243	323	447	268	473	688
81.8381	0	693	364	420	241	274	276	177	200	342	243	323	446	268	472	686
81.961	0	692	364	420	242	275	275	176	190	343	242	323	447	269	473	687
82.0838	0	693	366	421	243	277	275	177	186	342	244	323	448	270	474	689
82.2067	0	694	370	423	245	277	276	177	196	342	246	325	449	273	476	692
82.3296	0	695	374	427	247	280	278	179	202	344	248	325	450	275	476	694
82.4525	0	692	365	422	242	277	276	178	191	344	244	324	449	268	473	689
82.5754	0	693	363	420	241	275	276	177	186	341	243	323	448	268	473	687
82.6982	0	694	365	421	241	276	276	177	197	340	244	322	449	269	473	688
82.8211	0	694	366	422	243	275	275	179	201	342	245	324	449	271	474	688
82.944	0	695	370	423	244	278	276	178	190	344	246	325	450	273	476	691
83.0669	0	697	374	427	247	280	278	179	188	344	246	327	452	275	477	694
83.1898	0	695	368	426	243	279	278	180	199	342	246	326	451	271	475	692
83.3126	0	693	363	422	242	276	276	179	200	343	245	324	449	269	474	688
83.4355	0	695	364	422	243	277	276	178	190	343	245	326	451	269	474	690
83.5584	0	696	365	422	243	278	276	178	188	341	246	325	450	270	475	691
83.6813	0	696	369	424	246	278	277	180	199	341	248	326	451	273	476	693
83.8042	0	698	371	426	247	281	277	180	202	344	248	328	452	275	478	695
83.927	0	697	369	428	247	281	277	181	191	345	248	327	452	273	476	696
84.0499	0	695	364	422	243	279	276	179	188	341	247	326	451	269	473	693
84.1728	0	696	364	424	243	279	276	181	201	341	248	326	452	270	475	693
84.2957	0	697	365	423	243	279	276	181	202	343	249	327	452	271	475	694
84.4186	0	698	368	425	246	280	277	181	190	344	250	328	453	273	476	696
84.5414	0	699	372	428	248	283	279	181	191	343	251	329	454	275	478	699
84.6643	0	698	366	427	246	284	279	182	204	342	250	329	454	273	475	697
84.7872	0	698	363	425	244	282	278	182	201	344	249	329	454	270	474	696
84.9101	0	699	364	425	245	281	278	182	190	344	250	329	454	270	475	698
85.033	0	699	365	426	245	282	278	183	191	343	250	329	455	272	475	699
85.1558	0	700	367	427	247	284	279	185	204	344	252	330	456	274	477	698
85.2787	0	701	372	430	250	286	279	186	203	347	254	332	456	276	479	704
85.4016	0	700	367	430	247	285	281	185	193	346	251	330	455	272	476	702
85.5245	0	699	363	425	244	284	279	184	194	343	251	330	455	271	475	701
85.6474	0	701	365	427	245	284	280	184	206	344	251	330	455	271	474	702
85.7702	0	702	364	427	247	285	278	186	203	349	252	331	456	272	476	703
85.8931	0	703	367	428	247	286	279	185	192	348	253	331	456	274	478	706
86.016	0	705	371	430	250	287	281	186	195	347	254	331	457	276	478	708
86.1389	0	703	367	431	249	287	282	187	208	348	253	331	457	272	476	707
86.2618	0	702	364	427	245	286	280	187	203	350	252	331	457	270	474	704
86.3846	0	703	364	427	246	286	280	185	192	350	252	331	457	270	476	704
86.5075	0	704	365	427	247	286	281	186	196	349	253	331	457	272	476	706
86.6304	0	705	367	429	248	287	281	188	208	352	254	332	458	274	478	703
86.7533	0	707	370	430	251	288	282	188	203	354	255	332	459	275	479	708
86.8762	0	706	369	433	251	289	283	188	193	353	255	333	458	274	477	705
86.999	0	704	364	429	246	287	282	187	198	350	251	333	459	270	475	705
87.1219	0	705	364	428	247	287	281	188	209	352	254	331	459	271	475	706
87.2448	0	707	366	429	247	288	281	188	204	357	253	333	459	272	476	706
87.3677	0	708	368	431	249	289	283	188	193	356	254	334	460	273	477	703
87.4906	0	709	371	433	251	289	284	189	200	354	256	334	460	275	479	709
87.6134	0	707	370	433	250	290	283	190	211	356	255	334	460	274	479	709
87.7363	0	707	364	429	246	288	283	188	204	358	253	334	460	271	476	705
87.8592	0	708	366	430	248	288	283	188	193	357	253	334	461	272	476	706
87.9821	0	708	366	430	249	288	283	188	201	355	254	334	460	272	477	706
88.105	0	709	370	432	249	289	284	190	212	359	256	335	460	275	479	709
88.2278	0	710	372	432	252	289	283	190	204	361	256	336	461	276	480	710
88.3507	0	709	370	434	251	291	285	188	195	358	255	335	461	274	479	707
88.4736	0	707	365	430	247	286	284	188	202	358	253	335	460	270	476	706
88.5965	0	707	365	430	247	286	284	187	212	359	254	335	460	271	476	706
88.7194	0	708	367	430	248	287	283	188	202	362	253	335	460	272	476	707
88.8422	0	708	368	430	249	287	284	188	195	360	254	335	460	274	477	708
88.9651	0	709	372	431	251	288	284	188	203	359	255	335	461	276	479	711
89.088	0	709	372	433	250	290	285	189	211	361	256	336	462	274	479	710
89.2109	0	705	364	429	246	286	282	187	201	363	253	335	460	271	476	708
89.3338	0	706	366	428	247	285	284	186	194	361	253	335	461	271	476	708
89.4566	0	707	366	428	247	286	283	187	204	359	254	336	460	272	477	708
89.5795	0	706	368	428	249	287	284	188	211	362	254	336	460	274	478	709
89.7024	0	707	370	431	250	288	283	189	201	363	255	337	462	276	479	711
89.8253	0	708	372	433	251	290	284	188	195	361	255	337	460	276	480	710
89.9482	0	705	365	429	247	287	283	188	206	358	253	336	460	272	476	710
90.071	0	706	366	429	247	287	283	187	211	360	254	336	459	272	476	709
90.1939	0	707	365	429	248	286	282	187	200	361	254	335	460	272	477	710
90.3168	0	707	368	430	248	288	282	188	195	359	254	336	460	275	478	712
90.4397	0	709	371	431	251	289	283	189	206	358	255	337	461	277	480	711
90.5626	0	708	371	434	251	290	284	189	211	360	256	337	460	276	479	713
90.6854	0	705	366	429	247	288	282	189	200	361	254	336	459	273	475	711
90.8083	0	706	367	429	248	288	282	188	194	358	255	336	459	273	477	713
90.9312	0	707	367	429	249	288	282	189	206	357	255	336	460	275	477	709
91.0541	0	707	370	431	250	289	283	190	210	360	256	336	459	277	478	714
91.177	0	709	372	431	252	290	283	190	200	359	257	337	460	279	480	712
91.2998	0	709	370	433	250	290	284	189	195	357	254	337	460	275	478	716
91.4227	0	706	366	429	248	288	282	189	207	357	255	335	459	273	476	711
91.5456	0	707	366	428	248	289	282	189	210	358	255	335	460	274	477	713
91.6685	0	707	366	429	249	289	282	188	197	359	254	335	460	275	477	715
91.7914	0	709	369	430	249	289	283	188	196	357	255	335	459	277	479	712
91.9142	0	710	373	432	252	291	284	191	207	356	256	336	460	279	480	714
92.0371	0	708	369	432	250	290	284	190	209	357	255	335	460	276	478	716
92.16	0	706	365	429	248	287	283	188	197	358	253	334	459	273	477	713
92.2829	0	706	366	428	247	287	283	188	196	355	254	335	459	273	476	713
92.4058	0	707	366	429	248	288	282	188	208	355	254	333	458	274	477	711
92.5286	0	708	369	429	249	289	282	190	207	358	255	333	459	276	478	715
92.6515	0	710	372	431	251	288	284	189	197	358	255	335	459	278	480	713
92.7744	0	708	370	432	250	290	284	189	197	355	254	333	459	275	478	716
92.8973	0	706	364	428	246	286	282	187	207	355	253	333	458	272	477	712
93.0202	0	707	365	429	247	287	281	188	207	358	254	333	458	273	477	711
93.143	0	707	366	429	248	288	283	188	195	358	252	333	458	274	477	712
93.2659	0	708	368	430	249	288	283	189	197	355	254	332	458	276	479	713
93.3888	0	709	371	431	251	289	283	189	209	356	255	333	459	278	479	711
93.5117	0	707	369	431	248	290	283	189	207	358	254	333	459	274	477	714
93.6346	0	707	365	428	246	286	283	187	194	358	252	333	459	273	475	713
93.7574	0	707	366	429	248	288	282	187	197	355	253	333	458	273	478	714
93.8803	0	707	367	430	248	288	283	190	210	355	253	333	458	275	477	709
94.0032	0	708	370	430	250	289	282	188	207	358	255	334	459	277	479	713
94.1261	0	710	372	433	252	291	285	189	195	359	255	334	459	278	481	712
94.249	0	707	367	432	249	290	285	189	197	355	253	334	460	275	477	715
94.3718	0	707	364	430	247	288	284	189	210	356	254	333	458	273	477	708
94.4947	0	707	366	430	248	290	284	189	205	360	255	334	459	274	477	712
94.6176	0	708	367	430	249	289	284	189	194	358	255	333	459	275	478	710
94.7405	0	709	370	432	251	290	285	189	199	356	256	334	460	277	480	715
94.8634	0	710	372	434	253	292	285	190	211	358	257	336	461	280	481	713
94.9862	0	707	369	434	250	291	285	190	205	360	255	336	460	274	478	714
95.1091	0	708	365	430	248	289	284	188	195	359	254	335	460	273	477	713
95.232	0	708	367	431	248	290	285	190	200	357	255	335	460	274	477	714
95.3549	0	709	367	432	249	291	285	190	211	359	255	335	460	275	478	711
95.4778	0	710	371	433	251	291	285	191	205	360	257	337	461	278	480	716
95.6006	0	711	374	435	253	293	287	191	194	359	257	338	461	280	481	714
95.7235	0	710	371	435	252	294	287	191	201	357	256	337	461	277	480	718
95.8464	0	708	367	431	248	290	285	190	211	358	256	338	461	274	478	714
95.9693	0	709	368	432	250	291	285	190	204	361	256	338	461	275	478	714
96.0922	0	709	369	433	250	292	285	190	195	359	256	338	460	276	478	712
96.215	0	710	372	434	252	292	286	192	203	358	256	337	462	278	480	713
96.3379	0	711	374	436	253	293	287	191	212	360	258	339	462	281	482	715
96.4608	0	709	373	438	252	294	286	191	205	360	257	339	462	277	481	718
96.5837	0	709	368	432	249	292	286	191	194	359	255	338	461	275	478	712
96.7066	0	710	369	434	251	293	287	190	203	359	256	338	462	276	479	717
96.8294	0	710	370	433	251	291	286	190	212	359	257	337	462	278	479	713
96.9523	0	711	373	436	253	294	285	191	203	362	258	339	463	280	481	719
97.0752	0	713	376	437	255	295	287	191	196	360	257	339	463	281	483	716
97.1981	0	710	371	436	251	294	287	191	205	356	256	337	462	276	479	718
97.321	0	708	370	433	249	292	286	191	212	359	255	337	461	275	478	715
97.4438	0	710	371	434	250	291	285	191	202	360	254	336	460	276	478	715
97.5667	0	710	371	434	250	291	284	190	194	358	254	336	460	276	480	713
97.6896	0	711	374	435	251	291	286	190	205	357	256	336	461	278	480	713
97.8125	0	711	377	436	254	292	286	191	209	359	256	335	462	279	481	718
97.9354	0	708	369	433	249	290	285	189	200	358	253	334	460	275	478	714
98.0582	0	706	367	430	247	286	284	187	194	355	251	332	458	273	477	713
98.1811	0	706	368	430	247	286	283	186	204	355	250	332	458	274	477	711
98.304	0	707	369	429	247	285	282	186	208	356	251	331	457	274	478	711
98.4269	0	707	372	429	249	286	282	186	197	358	251	331	457	276	478	711
98.5498	0	709	375	431	251	287	283	185	193	355	252	331	457	278	479	710
98.6726	0	704	370	431	248	285	283	185	204	352	251	330	456	274	477	711
98.7955	0	703	366	427	245	282	280	184	207	354	248	328	454	272	475	706
98.9184	0	703	367	427	245	281	280	183	195	355	248	328	454	272	475	706
99.0413	0	702	368	426	246	281	279	182	190	352	247	327	453	273	476	706
99.1642	0	703	370	427	248	282	280	183	202	351	249	327	455	275	478	704
99.287	0	702	375	430	249	283	281	184	204	354	249	328	455	277	479	708
99.4099	0	701	369	428	246	282	280	182	193	354	247	327	453	273	476	705
99.5328	0	700	366	425	245	279	280	181	191	350	245	325	452	270	475	704
99.6557	0	700	367	424	246	280	279	181	202	350	246	326	453	271	476	703
99.7786	0	700	368	425	245	281	278	182	202	352	247	326	453	273	476	704
99.9014	0	702	370	427	247	281	279	181	192	353	247	327	453	275	477	705
100.024	0	703	373	430	249	284	281	182	192	351	248	328	454	276	478	707
100.147	0	698	365	425	244	279	280	180	204	349	246	325	452	271	475	703
100.27	0	698	366	424	244	279	278	180	200	351	245	326	452	270	474	701
100.393	0	700	366	424	244	278	279	180	190	351	245	325	450	271	475	703
100.516	0	699	369	425	245	279	278	180	191	349	246	326	452	273	476	704
100.639	0	700	371	427	247	281	279	181	203	349	248	327	452	276	477	702
100.762	0	700	373	429	248	282	280	182	201	352	248	326	453	274	478	707
100.884	0	699	364	424	243	278	279	180	189	350	245	326	451	270	474	702
101.007	0	698	365	423	242	278	279	180	192	347	246	325	450	270	474	702
101.13	0	699	365	424	243	278	278	181	204	348	248	325	451	271	474	702
101.253	0	700	367	424	245	279	277	181	199	351	248	325	452	272	475	703
101.376	0	701	370	426	247	281	279	181	188	351	249	327	453	275	476	702
101.499	0	701	372	429	248	282	280	182	193	348	249	327	453	275	476	706
101.622	0	697	363	423	243	278	280	182	205	348	248	326	450	270	474	702
101.745	0	698	366	423	243	279	276	181	198	350	247	325	452	270	473	703
101.868	0	698	364	423	244	278	277	181	188	349	246	325	451	271	474	702
101.99	0	699	367	426	245	281	278	181	194	347	248	327	452	273	475	703
102.113	0	701	370	427	248	281	281	184	205	349	249	328	453	275	477	702
102.236	0	701	370	429	248	284	279	183	198	351	250	328	453	274	475	706
102.359	0	698	364	425	243	280	278	181	188	349	248	327	453	270	474	703
102.482	0	700	365	425	244	280	279	182	196	347	249	328	453	271	473	704
102.605	0	699	366	424	244	281	278	183	205	350	250	328	453	273	475	704
102.728	0	700	368	426	246	283	279	184	197	351	251	329	454	274	475	707
102.851	0	703	371	428	248	283	280	184	189	351	251	329	456	276	477	706
102.973	0	701	367	428	246	284	280	183	199	348	250	329	454	272	475	708
103.096	0	701	364	426	243	282	280	184	205	350	250	329	454	271	473	706
103.219	0	701	365	427	245	282	279	185	197	351	251	330	455	271	474	706
103.342	0	701	366	426	246	283	280	185	190	350	251	329	455	274	475	705
103.465	0	703	369	428	247	285	279	186	200	350	252	330	456	275	477	707
103.588	0	705	371	430	250	287	282	187	207	351	254	331	457	277	478	708
103.711	0	702	365	427	245	284	280	185	197	352	252	330	456	272	475	709
103.834	0	703	364	426	244	284	280	184	190	350	250	331	456	271	474	706
103.956	0	703	364	426	245	284	280	186	202	350	252	331	456	272	475	707
104.079	0	703	366	427	245	284	280	186	206	352	252	331	457	273	475	711
104.202	0	705	368	428	248	285	281	186	196	354	252	331	457	276	478	712
104.325	0	706	371	432	249	287	282	186	192	352	254	332	458	276	479	711
104.448	0	702	364	428	243	284	282	186	203	349	252	331	458	271	475	710
104.571	0	702	363	426	244	284	281	185	206	352	251	331	457	271	474	710
104.694	0	704	364	427	244	284	280	184	196	354	251	332	457	271	475	710
104.817	0	705	366	427	246	284	281	185	192	351	251	331	457	273	476	708
104.94	0	705	369	428	247	285	282	186	205	351	253	332	458	274	478	708
105.062	0	706	372	431	249	287	283	186	206	354	253	333	459	275	478	714
105.185	0	703	364	427	243	284	282	185	195	352	250	331	457	270	474	709
105.308	0	704	364	427	242	283	281	184	191	352	249	330	457	270	473	709
105.431	0	703	365	427	244	282	281	184	205	351	250	331	457	271	474	706
105.554	0	705	366	427	246	284	281	185	205	355	252	331	457	271	475	709
105.677	0	705	369	429	246	285	281	185	194	355	251	332	458	274	476	707
105.8	0	706	370	431	247	286	284	184	194	352	251	332	458	274	477	707
105.923	0	701	363	426	242	283	281	184	206	351	250	331	456	270	473	708
106.045	0	702	365	427	243	282	280	184	204	354	250	331	456	270	474	707
106.168	0	703	365	426	243	282	281	183	192	354	249	331	457	270	474	707
106.291	11	703	366	428	245	283	281	183	194	352	250	331	456	273	475	708
106.414	0	705	370	428	247	285	281	184	207	352	252	332	457	274	477	705
106.537	0	702	368	430	247	285	283	186	204	353	250	331	457	273	476	708
106.66	0	701	363	425	242	280	281	183	191	351	247	329	456	269	472	705
106.783	0	701	364	426	243	282	281	182	194	349	248	330	456	270	472	705
106.906	0	701	364	426	243	281	280	183	206	350	249	330	455	270	474	701
107.028	0	702	366	426	245	281	280	182	201	352	249	330	455	272	475	706
107.151	0	703	370	428	247	284	281	184	190	352	249	330	456	274	476	703
107.274	0	701	367	429	245	283	282	184	196	348	249	330	456	272	475	706
107.397	0	698	363	424	241	280	280	183	206	349	248	329	454	268	472	703
107.52	0	699	363	425	242	280	279	182	200	350	247	329	454	267	472	702
107.643	0	699	364	424	242	280	279	181	189	350	247	329	454	269	473	702
107.766	0	700	366	427	244	281	280	181	196	348	249	330	455	272	474	704
107.889	0	701	369	428	246	282	281	184	206	350	250	330	456	274	476	701
108.012	0	699	371	430	246	284	280	183	199	351	250	330	456	273	476	705
108.134	0	697	362	426	241	280	280	181	189	348	246	329	454	268	472	701
108.257	0	698	363	425	243	280	280	181	196	346	247	329	454	269	473	702
108.38	0	698	364	425	243	281	280	181	205	348	248	329	454	269	473	701
108.503	0	699	366	426	244	281	278	182	197	350	249	330	454	272	473	702
108.626	0	700	370	428	246	284	281	182	189	349	249	331	455	274	476	701
108.749	0	700	369	431	246	284	282	183	198	347	250	331	455	273	474	705
108.872	0	696	363	425	242	281	280	183	206	347	247	330	454	268	472	700
108.995	0	698	365	426	244	282	279	182	196	349	249	331	455	270	473	701
109.117	0	698	365	427	244	282	280	183	190	347	248	330	454	270	473	699
109.24	0	699	367	429	246	283	280	183	199	346	250	331	455	273	475	700
109.363	0	700	371	429	248	285	281	184	206	349	252	332	456	275	476	702
109.486	0	698	366	429	245	284	281	184	197	350	250	332	456	272	474	704
109.609	0	696	363	427	242	281	279	182	190	347	248	330	455	268	472	703
109.732	0	697	364	427	242	282	280	183	201	345	250	331	455	270	473	699
109.855	0	698	365	427	244	281	280	184	206	348	250	331	456	270	473	702
109.978	0	698	368	429	245	283	279	184	195	349	251	331	455	272	475	704
110.1	0	700	371	430	247	285	281	184	192	347	251	332	457	274	476	702
110.223	0	696	364	428	243	283	280	183	202	345	249	331	455	271	473	703
110.346	0	694	361	424	242	280	279	183	205	347	248	329	454	268	471	701
110.469	0	695	362	424	241	279	279	182	193	348	247	330	455	268	471	701
110.592	0	695	364	425	242	279	279	180	189	347	247	329	454	269	472	701
110.715	0	695	367	426	243	280	280	182	201	346	249	329	454	271	474	699
110.838	0	696	369	428	245	282	279	182	204	348	250	330	454	273	476	703
110.961	0	692	363	426	242	280	280	182	192	349	247	329	453	268	471	700
111.084	0	692	361	423	239	276	278	179	189	346	245	326	452	267	469	698
111.206	0	691	362	422	240	277	277	179	201	345	246	326	452	266	470	697
111.329	0	691	361	421	240	276	277	179	201	348	246	327	452	267	471	697
111.452	0	691	366	424	241	276	278	179	190	348	246	326	452	270	472	698
111.575	0	693	368	426	244	279	279	179	190	347	247	326	452	271	473	700
111.698	0	690	362	424	240	276	278	179	202	345	245	325	452	268	470	697
111.821	0	689	360	421	238	274	276	178	200	347	244	325	451	265	469	693
111.944	0	690	361	420	238	274	278	177	188	347	244	326	452	266	469	694
112.067	0	688	361	422	240	275	278	177	190	346	244	325	452	267	469	694
112.189	0	690	365	423	241	276	278	179	202	347	245	325	452	269	471	693
112.312	0	691	367	425	242	278	279	179	200	349	246	327	452	270	471	697
112.435	0	688	359	421	238	275	277	178	188	347	242	324	451	266	468	694
112.558	0	689	360	421	238	274	277	176	189	345	244	324	451	265	469	694
112.681	0	689	362	422	239	274	277	177	203	346	244	325	451	266	469	693
112.804	0	689	363	422	240	276	277	178	199	348	245	327	452	268	470	695
112.927	0	691	367	425	242	277	278	177	188	348	245	327	451	271	472	694
113.05	0	691	366	427	242	279	279	180	192	346	246	327	453	269	471	698
113.172	0	688	361	422	238	274	278	178	203	346	244	326	451	265	468	693
113.295	0	689	361	422	238	275	276	178	197	347	245	326	452	266	468	694
113.418	0	689	361	421	239	274	277	177	187	347	244	326	452	266	469	695
113.541	0	691	364	423	241	276	278	177	193	345	245	327	452	269	471	696
113.664	0	692	367	424	242	277	278	179	205	347	248	328	453	271	472	695
113.787	0	691	365	426	242	278	279	180	198	349	246	329	453	268	470	697
113.91	0	690	361	422	238	274	278	178	188	347	244	327	452	265	467	695
114.033	0	691	362	422	237	276	278	178	194	345	244	328	452	266	469	694
114.156	0	691	363	423	240	276	277	178	204	347	247	328	453	267	469	695
114.278	0	692	366	426	241	278	278	180	196	350	247	329	454	269	470	697
114.401	0	695	368	426	243	279	280	180	188	348	248	331	454	273	474	695
114.524	0	692	366	429	243	281	281	181	197	346	249	331	454	270	472	699
114.647	0	692	362	425	239	278	279	180	204	346	246	330	455	267	469	696
114.77	0	692	363	424	239	279	279	180	196	349	246	330	454	266	469	696
114.893	0	693	364	425	240	279	279	179	188	347	246	331	454	268	470	695
115.016	0	695	367	428	243	280	280	182	197	347	248	331	455	270	472	696
115.139	0	697	371	429	244	280	280	183	206	348	250	333	456	273	474	698
115.261	0	695	368	431	243	283	281	182	197	350	249	332	456	270	471	701
115.384	0	694	363	427	241	280	280	182	190	348	246	332	456	267	469	699
115.507	0	695	366	429	241	280	281	182	199	347	248	332	456	267	471	701
115.63	0	695	366	428	242	281	281	183	207	348	249	332	457	268	471	701
115.753	0	697	369	430	245	282	280	182	197	352	250	333	457	272	473	703
115.876	0	698	372	432	246	283	282	183	192	350	251	333	457	274	476	701
115.999	0	697	368	433	244	284	283	182	202	348	249	333	457	269	472	703
116.122	0	696	365	428	241	280	281	182	207	349	248	332	456	267	470	701
116.244	0	697	366	430	241	281	281	182	196	351	247	332	456	268	470	701
116.367	0	698	366	428	242	280	281	181	191	349	247	332	457	269	471	702
116.49	0	698	369	430	243	281	281	182	202	348	249	332	456	271	473	700
116.613	0	699	372	432	245	283	282	183	207	351	249	333	457	273	475	704
116.736	0	698	369	433	244	283	282	182	196	350	247	332	457	269	471	703
116.859	0	696	363	428	240	278	280	179	190	348	245	331	456	266	468	700
116.982	0	695	365	426	239	277	281	180	202	348	245	329	455	267	469	699
117.105	0	695	365	428	240	276	279	179	205	350	245	329	455	266	470	698
117.228	0	696	368	427	242	277	280	179	192	351	245	329	455	269	470	699
117.35	0	697	371	428	243	278	280	178	191	348	245	329	455	272	473	698
117.473	0	697	372	432	243	280	281	179	202	349	246	329	455	271	473	702
117.596	0	692	364	425	239	276	280	178	204	348	243	326	453	266	467	695
117.719	0	693	365	425	239	274	279	176	191	349	241	327	453	265	467	695
117.842	0	692	365	425	238	274	279	176	188	347	241	326	453	264	468	694
117.965	0	692	367	425	240	273	277	175	201	347	242	327	453	267	469	695
118.088	0	693	369	426	241	274	278	177	202	350	243	327	453	268	470	695
118.211	0	694	372	430	243	277	278	178	190	351	243	327	453	269	471	696
118.333	0	690	363	424	237	272	278	175	189	346	240	325	451	264	466	691
118.456	0	690	364	424	237	271	277	174	201	347	240	324	451	264	467	690
118.579	0	689	364	423	237	272	277	175	200	349	240	324	452	264	468	691
118.702	0	690	366	424	239	273	277	174	189	349	240	324	451	265	469	691
118.825	0	692	370	425	241	273	277	174	189	347	241	325	452	269	471	694
118.948	0	692	373	428	242	275	278	176	202	347	243	325	451	270	471	694
119.071	0	688	363	423	236	270	277	174	199	348	240	323	450	263	467	688
119.194	0	689	362	423	237	269	277	172	187	349	237	322	449	262	466	687
119.316	0	688	362	421	236	269	276	172	188	345	238	321	449	262	466	686
119.439	0	688	365	421	237	269	275	172	201	346	238	322	450	264	467	687
119.562	0	689	367	423	240	270	275	173	197	349	239	323	450	266	469	688
119.685	0	690	371	426	241	272	277	173	186	349	239	323	450	267	471	686
119.808	0	686	364	423	236	270	277	172	189	345	236	322	448	262	466	686
119.931	0	686	361	419	235	266	274	172	202	346	236	320	448	260	464	683
120.054	0	685	363	420	235	266	273	171	195	348	235	319	446	261	465	681
120.177	0	685	363	420	236	267	274	170	184	346	235	321	447	261	466	682
120.3	0	686	366	421	237	269	275	171	190	344	237	321	447	264	467	684
120.422	0	687	370	423	241	269	274	172	201	347	238	322	449	266	470	685
120.545	0	685	364	423	238	269	275	171	195	348	236	320	449	263	466	683
120.668	0	684	361	418	234	265	274	170	184	346	232	319	447	260	465	680
120.791	0	684	362	419	234	265	274	169	189	343	234	319	447	260	464	681
120.914	0	684	362	419	235	265	272	170	199	345	234	319	448	262	466	678
121.037	0	685	365	421	237	266	272	170	193	348	235	319	447	262	467	680
121.16	0	686	368	422	239	267	274	171	183	347	236	321	448	266	469	683
121.283	0	683	363	421	235	267	275	170	191	343	234	320	448	261	465	679
121.405	0	682	361	417	234	264	273	169	200	345	234	318	447	259	465	676
121.528	0	684	362	418	235	265	272	170	191	347	232	318	447	260	464	676
121.651	0	683	362	419	235	264	273	167	184	347	234	318	447	261	465	676
121.774	0	684	366	420	236	265	273	169	193	345	235	320	447	262	467	679
121.897	0	686	368	423	239	268	274	172	202	347	237	320	448	265	469	680
122.02	0	683	362	421	235	266	273	170	192	347	234	319	447	260	465	677
122.143	0	682	359	417	232	262	272	168	184	346	231	317	447	258	463	674
122.266	0	682	359	418	233	263	272	168	193	344	232	318	447	258	463	674
122.388	0	682	361	418	232	263	271	169	200	348	233	319	447	259	464	675
122.511	0	683	364	419	235	263	271	168	191	348	234	318	447	261	465	675
122.634	0	685	367	422	238	265	273	169	184	347	234	319	448	264	467	678
122.757	0	683	362	421	235	265	274	169	195	345	233	319	447	259	465	676
122.88	0	680	357	416	232	261	271	168	200	346	232	317	446	257	462	671
123.003	0	681	358	416	232	262	270	168	189	347	230	318	447	257	462	671
123.126	0	681	360	417	232	262	270	165	184	346	232	317	446	258	463	672
123.249	0	682	362	418	234	262	271	167	194	345	233	317	447	260	464	674
123.372	0	684	366	420	236	263	272	169	200	347	235	319	448	263	467	674
123.494	0	680	360	419	234	264	271	167	190	347	233	318	447	258	464	673
123.617	0	680	358	416	231	260	270	165	183	344	231	316	446	256	461	669
123.74	0	680	358	415	231	259	269	166	195	343	230	316	446	256	462	669
123.863	0	679	358	415	231	259	269	166	198	346	231	317	447	257	462	670
123.986	0	681	362	417	234	260	269	166	187	347	231	317	446	260	464	671
124.109	0	681	365	419	236	262	270	166	185	345	233	317	448	261	466	673
124.232	0	677	357	417	230	260	270	166	196	344	230	315	446	256	461	668
124.355	0	677	357	413	231	258	268	166	198	345	229	315	446	255	460	666
124.477	0	677	357	415	230	259	268	166	187	346	230	315	446	255	461	666
124.6	0	679	358	415	231	259	269	165	184	345	229	315	445	256	462	668
124.723	0	679	362	416	233	260	270	166	197	344	231	316	446	259	465	670
124.846	0	680	363	419	235	262	271	167	198	346	233	316	447	260	465	670
124.969	0	676	354	414	229	258	269	165	186	346	227	314	446	254	460	665
125.092	0	677	354	412	228	257	268	164	184	343	227	314	445	254	459	665
125.215	0	676	354	413	229	258	268	164	196	343	229	313	445	255	460	665
125.338	0	677	356	414	230	257	268	165	196	347	229	314	445	255	461	665
125.46	0	678	360	416	232	258	269	165	185	348	230	315	446	257	462	667
125.583	0	678	361	418	233	262	270	165	186	344	230	314	446	257	462	669
125.706	0	674	352	413	228	257	269	164	197	343	228	312	445	253	458	664
125.829	0	674	352	411	227	256	267	165	195	345	227	312	445	252	459	663
125.952	0	676	353	412	229	257	267	162	183	346	227	312	445	253	458	663
126.075	0	676	355	413	230	256	268	162	184	344	228	313	445	254	460	666
126.198	0	677	357	414	231	259	268	164	198	345	229	314	445	256	463	666
126.321	0	677	358	417	232	260	269	166	196	347	229	314	446	256	461	666
126.444	0	674	351	411	228	256	269	163	185	346	225	313	445	250	457	662
126.566	0	675	352	412	229	257	268	163	186	344	226	312	445	251	457	664
126.689	0	676	352	412	228	257	267	165	198	345	227	313	445	252	459	664
126.812	0	676	354	413	230	259	268	165	196	347	229	314	445	254	460	666
126.935	0	677	357	415	231	259	270	164	184	348	228	314	446	256	462	668
127.058	0	676	353	415	230	260	270	164	187	344	227	313	445	252	460	667
127.181	0	675	350	411	227	256	268	164	199	345	227	313	445	251	458	664
127.304	0	677	351	412	228	257	268	165	195	348	227	314	445	251	459	665
127.427	0	678	352	413	229	258	269	165	184	347	227	313	445	253	459	667
127.549	0	679	355	414	230	259	270	165	189	346	229	315	446	254	461	671
127.672	0	680	357	418	233	262	270	166	201	347	231	316	447	255	462	671
127.795	0	677	350	414	228	259	269	166	196	349	227	314	446	251	458	668
127.918	0	676	350	413	227	257	270	165	185	349	227	314	447	249	457	667
128.041	0	679	350	412	228	259	270	166	190	346	227	313	446	249	458	668
128.164	0	678	352	414	229	259	271	166	201	348	230	316	446	251	459	669
128.287	0	681	353	416	231	260	271	167	196	350	229	316	447	254	461	670
128.41	0	682	356	419	232	263	272	167	187	350	230	316	448	256	461	671
128.532	0	678	350	415	228	260	271	166	191	347	226	315	448	251	457	668
128.655	0	678	349	413	228	258	271	167	202	348	227	315	446	250	456	666
128.778	0	679	350	415	227	260	269	167	196	350	227	316	446	249	457	666
128.901	0	680	353	416	230	260	272	167	186	350	228	316	447	250	458	666
129.024	0	682	355	417	232	261	272	168	192	348	229	317	447	253	460	669
129.147	0	682	357	419	233	263	273	169	204	350	230	318	448	254	461	669
129.27	0	678	351	417	230	261	272	167	197	350	227	316	446	249	456	665
129.393	0	678	350	415	228	259	273	166	187	349	225	315	446	248	455	663
129.516	0	679	351	415	229	259	272	167	192	347	226	315	447	250	457	663
129.638	0	679	353	415	229	261	272	166	202	349	227	315	446	251	457	663
129.761	0	679	355	417	230	261	273	167	196	351	227	317	447	253	458	664
129.884	0	679	358	421	232	262	274	167	186	350	228	316	446	253	460	667
130.007	0	675	351	417	227	258	273	166	192	348	224	313	445	249	455	663
130.13	0	675	351	415	227	257	272	165	201	347	224	312	445	247	454	660
130.253	0	676	352	415	227	256	270	165	194	350	223	312	444	247	455	661
130.376	0	675	353	415	228	256	271	163	183	349	223	313	443	249	456	662
130.499	0	675	356	416	230	258	272	164	191	346	223	314	445	251	458	663
130.621	0	676	358	419	231	259	272	165	200	347	225	313	445	250	458	666
130.744	0	671	351	413	226	253	270	162	193	348	220	309	442	246	454	660
130.867	0	670	349	411	224	251	269	160	182	347	218	309	442	244	453	659
130.99	0	670	350	411	225	251	268	160	188	344	218	308	443	245	454	659
131.113	0	669	352	410	225	250	268	160	197	346	219	308	442	246	456	660
131.236	0	669	355	412	227	252	269	159	189	347	219	309	442	249	458	661
131.359	0	670	358	416	229	254	270	160	181	345	221	310	443	250	459	664
131.482	0	666	350	410	223	250	269	159	187	342	218	306	441	245	454	659
131.604	0	665	348	407	221	247	266	157	195	343	216	305	440	243	452	656
131.727	0	664	349	408	223	248	265	156	187	345	215	305	439	243	454	656
131.85	0	663	350	408	223	247	266	156	178	343	215	305	440	245	454	656
131.973	0	664	354	409	225	249	267	157	186	342	216	305	439	247	456	660
132.096	0	666	358	412	227	251	267	157	195	344	219	307	440	249	459	662
132.219	0	663	351	411	224	251	267	157	186	344	216	304	441	245	454	659
132.342	0	662	348	405	221	246	265	155	177	342	214	303	438	242	453	656
132.465	0	662	350	406	221	245	265	154	185	340	214	303	439	242	454	656
132.588	0	661	350	406	223	246	266	155	193	341	214	303	438	243	454	654
132.71	0	662	353	408	224	246	265	155	184	344	214	303	438	246	456	656
132.833	0	664	356	409	226	249	267	155	177	343	216	305	440	249	458	659
132.956	0	663	353	411	225	250	267	156	187	339	215	304	439	245	456	657
133.079	0	660	348	405	221	245	265	154	192	340	212	301	438	242	452	654
133.202	0	660	350	406	221	245	264	154	184	342	212	301	437	243	453	653
133.325	0	660	351	405	222	244	264	152	175	339	213	302	437	244	454	654
133.448	0	662	354	407	224	245	265	154	185	338	214	302	438	246	455	656
133.571	0	663	359	409	227	247	266	156	193	341	217	304	438	248	457	657
133.693	0	662	353	409	225	248	266	155	185	342	215	302	437	245	454	656
133.816	0	659	349	405	221	243	265	154	176	338	212	301	435	243	452	652
133.939	0	661	350	405	222	243	264	152	185	337	212	300	436	242	452	652
134.062	0	659	352	405	223	244	264	153	192	339	213	301	436	244	454	651
134.185	0	662	355	407	224	246	264	154	183	342	214	303	436	246	455	654
134.308	0	663	359	408	227	247	266	155	176	340	216	304	437	250	458	657
134.431	0	664	357	410	225	249	268	156	186	338	216	303	437	247	456	657
134.554	0	661	349	404	220	244	265	154	193	339	213	300	436	242	452	651
134.676	0	661	350	404	221	243	264	153	183	339	212	301	435	243	453	651
134.799	0	662	352	405	223	244	266	153	176	338	213	301	436	244	453	651
134.922	0	663	355	406	224	246	265	154	185	337	215	302	436	246	456	654
135.045	0	664	358	410	226	248	267	155	194	339	217	303	437	249	458	656
135.168	0	666	360	413	227	251	267	157	186	342	218	305	438	249	457	657
135.291	0	663	352	407	222	246	267	156	178	338	213	302	437	244	453	653
135.414	0	664	351	406	222	246	265	155	187	336	213	302	438	245	453	652
135.537	0	664	352	406	223	245	266	155	193	338	215	303	436	245	454	653
135.66	0	665	354	408	224	247	265	156	183	341	216	303	437	247	456	654
135.782	0	668	358	409	227	249	267	156	178	339	218	305	440	250	458	658
135.905	0	667	359	413	228	251	270	158	189	338	219	306	439	250	458	660
136.028	0	666	351	407	223	247	267	157	196	338	217	303	439	245	454	656
136.151	0	666	352	408	224	247	266	156	186	339	216	304	439	245	454	656
136.274	0	668	353	407	223	247	267	157	179	338	216	304	439	246	456	657
136.397	0	669	355	409	226	248	267	157	189	337	219	304	440	249	456	659
136.52	0	670	359	411	228	250	269	160	197	340	221	306	440	250	459	661
136.643	0	670	357	412	226	250	269	158	187	341	219	305	440	248	456	660
136.765	0	668	351	406	222	246	268	157	179	337	217	304	439	244	453	658
136.888	0	669	352	406	223	246	268	157	189	337	217	303	439	245	454	659
137.011	0	669	353	406	223	248	268	158	197	339	218	305	439	246	455	658
137.134	0	671	356	408	226	249	268	158	187	341	218	305	440	249	456	661
137.257	0	673	359	411	228	249	270	159	181	340	220	306	441	251	459	664
137.38	0	669	353	409	224	249	269	159	191	337	218	305	441	246	455	660
137.503	0	669	349	406	222	244	267	159	196	338	216	303	439	243	453	658
137.626	0	669	351	405	222	246	267	157	186	339	216	303	439	244	453	658
137.748	0	670	351	405	222	246	267	157	180	338	216	303	439	246	454	659
137.871	0	670	355	406	224	248	269	158	191	338	218	305	438	248	456	661
137.994	0	673	358	410	227	250	270	160	198	341	219	305	440	249	458	663
138.117	0	669	350	406	221	246	267	158	186	341	216	304	439	244	453	660
138.24	0	669	349	403	221	245	268	156	181	339	214	302	438	243	453	659
138.363	0	668	350	404	222	246	267	157	191	339	215	303	439	244	453	660
138.486	0	669	352	406	223	246	268	158	197	342	217	304	439	244	454	660
138.609	0	669	353	407	224	247	267	158	186	344	218	305	440	247	456	663
138.732	0	671	356	411	226	250	271	158	182	342	218	305	440	247	456	665
138.854	0	668	350	405	221	246	268	158	192	339	215	304	440	243	452	661
138.977	0	669	350	404	221	246	268	158	197	343	215	303	440	243	453	661
139.1	0	670	351	405	221	247	266	157	186	344	215	304	440	243	453	662
139.223	0	671	353	407	223	247	268	158	181	342	217	305	440	245	455	665
139.346	0	671	356	408	225	249	270	159	193	343	219	307	441	249	457	668
139.469	0	670	353	409	223	250	269	160	197	344	218	306	441	245	455	666
139.592	0	670	351	406	221	246	269	158	187	346	216	304	442	242	453	665
139.715	0	671	352	407	222	246	269	159	183	343	216	305	442	243	453	666
139.837	0	670	353	407	223	248	269	159	194	344	218	305	441	244	455	667
139.96	0	672	355	408	224	249	270	160	198	347	218	307	442	247	457	670
140.083	0	674	358	411	226	251	271	161	188	349	218	309	443	248	458	672
140.206	0	672	353	409	223	248	270	160	184	345	216	307	442	243	454	670
140.329	0	671	351	407	219	246	269	161	196	345	216	307	443	241	453	669
140.452	0	672	353	408	221	248	269	160	198	348	217	307	443	242	453	668
140.575	0	672	353	409	223	247	269	160	186	349	217	308	443	245	455	671
140.698	0	674	356	410	224	249	271	160	185	348	219	309	444	246	457	673
140.82	0	675	359	412	225	252	271	162	198	346	221	310	445	247	458	676
140.943	0	672	352	410	221	248	270	161	198	348	218	308	444	242	453	670
141.066	0	673	352	409	220	247	270	160	187	350	216	308	444	242	453	670
141.189	0	674	352	409	221	249	270	160	186	347	217	308	444	243	454	671
141.312	0	674	354	411	221	248	271	160	198	348	218	309	444	244	455	671
141.435	0	675	356	412	225	251	271	162	198	350	219	310	445	246	457	673
141.558	0	678	360	415	227	253	271	163	188	351	221	311	446	248	458	676
141.681	0	675	354	412	223	251	272	162	186	347	218	308	445	243	454	671
141.804	0	674	353	411	220	249	271	162	199	348	218	309	445	242	454	670
141.926	1	675	353	411	222	250	271	161	199	349	218	308	446	243	454	670
142.049	0	676	355	411	223	250	272	162	187	350	218	310	446	245	455	671
142.172	0	679	357	413	224	251	273	163	187	348	220	310	446	246	457	674
142.295	0	679	360	417	227	255	274	164	201	348	222	311	446	247	458	675
142.418	0	676	352	412	222	252	272	163	199	350	218	310	446	243	453	671
142.541	0	676	353	413	223	249	273	161	186	350	217	309	445	242	454	670
142.664	0	676	354	413	222	251	273	163	188	347	217	309	445	243	453	671
142.787	0	678	355	413	224	251	273	163	200	348	219	310	445	245	456	672
142.909	0	679	358	414	225	252	274	164	199	349	221	311	446	248	458	674
143.032	0	680	360	417	227	255	275	163	187	350	221	311	446	246	458	675
143.155	0	677	352	412	221	249	273	163	188	346	218	308	444	242	453	671
143.278	0	677	352	412	221	249	273	162	201	347	218	308	443	241	453	670
143.401	0	677	353	412	221	248	272	161	197	349	217	308	444	242	454	670
143.524	0	679	355	413	224	250	274	161	186	349	218	308	444	244	456	672
143.647	0	680	358	414	225	251	274	162	189	348	219	309	445	247	457	674
143.77	0	680	361	417	227	254	275	164	201	348	221	310	445	248	459	677
143.892	0	677	354	411	221	249	273	162	197	348	217	308	444	242	454	672
144.015	0	676	352	409	221	249	273	161	185	348	216	306	444	241	453	671
144.138	0	677	354	411	221	249	273	160	188	346	216	307	444	243	455	672
144.261	0	677	355	412	223	248	272	161	200	347	218	308	444	244	456	673
144.384	0	679	358	414	225	250	274	161	195	350	219	310	445	247	459	675
144.507	0	679	360	416	227	253	275	161	185	350	220	310	446	248	459	677
144.63	0	676	354	413	222	250	273	161	189	345	217	308	445	242	455	674
144.753	0	676	354	412	221	248	273	161	200	346	216	308	444	241	454	673
144.876	0	676	354	412	222	249	272	161	194	349	217	309	445	242	456	673
144.998	0	677	356	413	223	250	273	161	184	348	218	309	445	244	457	674
145.121	0	677	359	416	226	251	274	162	191	347	219	309	446	247	458	676
145.244	0	678	360	417	227	253	275	163	203	348	221	311	446	247	459	678
145.367	0	674	354	413	222	249	273	161	194	348	217	309	446	242	455	674
145.49	0	674	355	413	223	249	273	161	185	348	217	309	445	243	456	676
145.613	0	675	356	415	223	251	274	162	191	346	218	308	446	243	456	676
145.736	0	675	358	414	224	250	273	162	202	348	219	310	446	246	457	676
145.859	0	677	362	416	228	253	274	163	194	351	221	311	446	248	459	678
145.981	0	679	362	420	228	255	275	164	186	349	220	311	447	248	459	680
146.104	0	675	354	413	222	249	274	162	192	346	218	310	446	242	455	675
146.227	0	674	355	412	223	249	272	163	200	348	217	308	446	241	455	674
146.35	0	675	356	414	223	250	272	161	192	350	218	310	446	243	455	674
146.473	0	674	358	415	224	251	273	161	183	349	218	310	446	245	457	676
146.596	0	676	362	416	227	252	274	163	193	347	219	311	447	247	458	677
146.719	0	676	363	420	228	255	275	165	202	349	220	312	447	249	459	679
146.842	0	673	355	414	222	250	272	162	192	350	218	308	446	242	455	672
146.964	0	673	355	414	221	250	272	161	183	348	217	309	446	241	454	672
147.087	0	673	356	415	223	250	272	162	194	347	217	309	445	242	455	672
147.21	0	674	358	416	223	250	272	162	201	350	219	309	446	244	456	673
147.333	0	677	362	417	227	252	273	163	191	351	220	310	447	246	458	675
147.456	0	677	364	419	229	254	275	163	186	350	221	312	447	248	460	678
147.579	0	674	359	417	223	252	274	163	196	347	218	310	446	243	456	673
147.702	0	675	356	416	223	250	272	163	201	348	218	310	446	243	455	672
147.825	0	675	357	416	224	251	272	162	190	351	219	311	446	243	455	672
147.948	0	676	359	417	224	252	274	163	185	349	219	310	446	245	456	672
148.07	0	678	362	419	226	254	275	164	197	348	221	311	447	247	459	674
148.193	0	679	364	421	229	255	275	166	203	350	223	312	447	248	459	675
148.316	0	676	357	418	224	251	275	164	191	351	220	310	446	242	455	672
148.439	0	677	357	418	223	252	274	163	186	348	219	310	446	244	456	673
148.562	0	678	359	418	224	253	274	165	198	348	220	310	447	245	457	673
148.685	0	678	361	420	226	254	275	165	202	350	222	312	448	246	458	674
148.808	0	680	364	422	230	256	275	166	191	351	223	313	448	249	460	676
148.931	0	681	366	423	230	258	277	167	189	350	224	314	448	250	460	678
149.053	0	678	358	419	225	253	276	166	200	347	221	311	447	243	456	674
149.176	0	678	358	419	224	253	275	165	202	351	221	311	447	244	456	674
149.299	0	679	358	420	225	254	275	165	190	352	221	313	448	244	457	675
149.422	0	681	361	421	227	256	276	166	188	349	223	314	449	246	458	676
149.545	0	683	364	423	229	256	277	167	201	350	225	313	449	250	460	679
149.668	0	685	366	425	232	259	279	170	204	351	227	315	450	251	461	680
149.791	0	680	359	421	225	256	277	167	192	350	222	313	448	244	457	677
149.914	0	681	359	421	225	255	277	166	189	348	222	313	448	244	457	677
150.036	0	682	360	421	226	256	277	168	202	349	223	313	449	245	458	678
150.159	0	682	362	422	227	257	277	168	203	352	224	313	450	247	459	679
150.282	0	686	364	423	230	258	278	169	192	353	225	315	451	250	461	681
150.405	0	686	367	426	232	260	279	170	191	351	227	316	451	251	462	684
150.528	0	683	361	425	228	259	279	169	204	348	224	315	450	246	460	682
150.651	0	684	360	423	226	258	277	169	202	352	224	314	449	245	458	680
150.774	0	685	361	424	227	258	279	168	190	353	223	315	450	246	458	681
150.897	0	686	362	424	228	259	279	169	192	351	224	315	451	247	459	682
151.02	0	686	364	425	230	260	280	170	205	351	226	316	451	249	461	684
151.142	0	688	368	427	232	263	281	171	203	354	227	317	451	251	462	686
151.265	0	685	361	425	228	259	280	169	191	353	224	315	451	246	459	683
151.388	0	685	361	424	228	259	279	169	192	351	223	315	450	246	459	683
151.511	0	686	362	426	229	259	279	169	204	351	225	316	451	246	459	684
151.634	0	687	364	426	230	260	279	171	203	355	225	317	452	248	460	685
151.757	0	688	367	427	231	262	281	170	191	354	226	317	453	251	462	687
151.88	0	690	367	430	233	263	282	171	193	352	227	318	453	251	462	689
152.003	0	685	361	424	228	259	279	171	205	352	224	316	450	245	459	684
152.125	0	685	361	425	229	259	278	170	202	354	224	316	450	245	459	684
152.248	0	687	362	424	229	259	278	168	190	355	223	316	451	246	459	685
152.371	0	688	364	426	230	259	278	169	193	352	225	316	451	248	460	687
152.494	0	689	368	426	232	260	279	170	205	353	226	317	452	251	461	688
152.617	0	689	367	428	232	262	280	171	201	355	226	317	452	249	460	688
152.74	0	685	360	423	226	255	278	167	190	355	222	315	450	245	458	684
152.863	0	685	361	422	226	256	277	168	192	351	222	315	449	245	457	684
152.986	0	686	362	421	226	255	275	167	204	353	222	315	449	245	458	684
153.108	0	686	364	423	228	255	275	167	200	356	224	317	451	248	460	685
153.231	0	688	366	423	231	258	276	167	188	356	224	316	452	250	461	688
153.354	0	687	366	425	230	257	277	167	192	351	225	316	451	248	460	687
153.477	0	684	359	420	225	253	274	166	203	352	222	314	450	244	457	684
153.6	0	684	360	420	226	252	274	165	198	356	221	314	451	244	458	683
153.723	0	685	360	421	227	252	274	164	187	355	220	315	450	245	458	684
153.846	0	686	363	421	228	253	275	166	192	353	223	316	451	246	459	686
153.969	0	686	366	422	229	255	275	167	203	354	224	316	452	249	461	688
154.092	0	684	362	422	227	255	274	166	198	355	223	316	451	246	460	685
154.214	0	684	359	418	225	252	274	164	187	355	220	315	450	244	457	684
154.337	0	683	361	420	226	253	273	164	191	353	222	315	451	245	458	685
154.46	0	683	361	420	227	251	275	166	204	353	224	315	451	247	460	686
154.583	0	685	363	421	229	255	273	166	198	357	224	316	452	248	461	687
154.706	0	685	366	423	230	258	276	166	188	355	224	316	451	250	462	688
154.829	0	682	359	420	225	252	275	165	193	351	221	314	450	244	459	684
154.952	0	683	359	418	224	252	273	166	205	354	222	314	450	244	458	684
155.075	0	684	360	419	226	254	273	166	197	356	223	315	451	244	459	684
155.197	0	684	362	420	227	254	275	166	187	355	223	315	452	246	460	686
155.32	0	686	364	423	229	255	276	167	195	353	225	315	452	250	461	688
155.443	0	686	364	425	229	259	278	168	205	354	226	315	451	247	463	688
155.566	0	683	358	420	225	254	275	166	197	354	222	313	451	243	458	683
155.689	0	684	360	419	226	253	275	166	188	354	220	314	450	244	458	684
155.812	0	684	360	420	225	255	276	167	194	351	222	313	450	244	458	683
155.935	0	685	362	421	228	256	276	167	205	352	224	314	451	246	459	684
156.058	0	687	364	424	231	257	276	167	197	354	226	316	451	248	461	686
156.18	0	686	365	426	230	259	277	168	187	353	225	315	452	246	461	687
156.303	0	684	360	422	225	255	276	167	195	350	221	312	449	242	458	682
156.426	0	685	361	422	226	256	276	167	204	352	222	313	450	243	458	682
156.549	0	686	361	423	227	257	276	168	196	354	223	313	450	244	458	682
156.672	0	687	363	424	229	259	278	168	188	353	224	314	450	246	460	686
156.795	0	688	366	426	231	260	279	170	196	351	225	315	451	248	461	686
156.918	0	687	364	426	230	260	278	171	205	351	225	314	450	245	459	685
157.041	0	686	360	425	227	257	277	169	196	353	222	313	450	243	457	682
157.164	0	687	361	425	228	258	279	168	189	352	224	313	449	243	458	682
157.286	0	688	363	425	230	260	279	170	197	351	225	314	449	244	458	685
157.409	0	690	365	427	231	260	279	172	206	352	226	315	451	247	460	685
157.532	0	691	367	429	233	264	279	171	198	354	227	316	451	248	461	687
157.655	0	687	361	425	228	260	279	169	188	352	222	313	449	242	458	683
157.778	0	689	362	427	229	259	280	169	197	350	224	314	449	242	458	683
157.901	0	689	363	427	229	261	280	171	206	352	225	314	450	244	457	684
158.024	0	690	364	428	231	262	279	171	197	354	226	315	450	246	460	686
158.147	0	691	367	429	232	261	280	171	189	353	227	317	451	248	462	687
158.269	0	690	365	431	232	264	282	171	199	350	226	316	450	247	461	689
158.392	0	688	361	427	228	259	280	170	206	352	224	314	450	242	457	684
158.515	0	689	362	427	228	260	278	170	196	355	224	315	450	244	458	684
158.638	0	689	362	428	228	261	279	170	189	353	224	315	449	244	458	685
158.761	0	691	365	428	230	261	280	170	199	352	226	317	451	246	460	687
158.884	0	693	367	430	233	262	281	171	206	354	228	317	451	249	462	689
159.007	0	691	366	431	231	263	279	171	196	355	226	316	451	246	460	688
159.13	0	689	362	427	228	258	279	168	188	352	223	315	450	243	457	686
159.252	0	690	363	428	227	259	278	168	199	353	225	316	450	244	458	687
159.375	0	690	364	427	229	259	279	169	205	354	224	316	451	244	459	687
159.498	0	692	367	429	231	260	278	169	195	356	225	317	452	248	461	689
159.621	0	693	369	429	233	261	281	169	189	354	227	318	453	250	462	692
159.744	0	690	365	429	230	260	279	168	200	351	225	317	452	246	460	690
159.867	0	690	363	425	227	258	278	169	205	353	224	317	451	244	459	689
159.99	0	690	364	427	229	258	278	168	194	355	224	317	452	245	460	688
160.113	0	691	365	428	229	258	278	168	189	354	225	317	453	246	460	689
160.236	0	692	367	429	231	258	279	168	201	353	226	318	453	249	462	692
160.358	0	693	369	430	232	261	279	171	205	355	227	318	453	250	463	694
160.481	0	689	362	426	227	257	277	168	193	355	223	315	452	243	458	689
160.604	0	689	362	426	229	257	276	167	189	353	222	316	451	243	459	689
160.727	0	690	363	426	229	258	278	168	201	352	223	315	451	245	459	689
160.85	0	689	366	426	230	259	278	168	203	356	224	316	452	246	460	690
160.973	0	691	369	428	233	259	278	169	193	356	225	317	452	248	462	690
161.096	0	692	369	431	233	261	279	169	190	353	224	316	452	247	462	692
161.219	0	688	362	425	228	255	278	167	200	351	220	313	451	242	457	686
161.341	0	688	362	424	227	256	276	167	203	353	220	312	450	242	457	686
161.464	0	688	362	424	228	256	276	166	190	355	219	312	450	242	458	686
161.587	0	688	364	425	229	256	277	166	189	352	220	312	450	244	460	687
161.71	0	689	367	426	231	258	277	167	201	352	222	313	451	247	462	689
161.833	0	688	367	428	232	259	278	168	202	354	222	312	450	245	461	687
161.956	0	684	360	423	227	254	275	165	189	353	217	310	448	241	457	683
162.079	0	684	361	424	227	255	275	165	187	350	218	308	448	240	457	683
162.202	0	685	362	423	227	255	275	165	199	350	218	309	448	241	458	682
162.324	0	686	363	424	229	256	276	166	198	352	219	310	449	243	459	683
162.447	0	687	367	425	230	258	276	165	188	354	221	310	449	245	461	685
162.57	0	686	365	427	230	258	277	166	189	350	219	310	448	243	459	684
162.693	0	682	360	423	226	254	275	165	200	349	218	307	447	240	456	680
162.816	0	684	361	422	227	255	275	165	197	351	216	308	447	240	457	680
162.939	0	684	362	423	228	254	275	165	186	352	216	307	446	241	457	680
163.062	0	685	365	424	229	255	276	165	188	349	218	308	447	243	459	681
163.185	0	686	367	427	231	257	276	166	201	350	221	310	446	245	460	684
163.308	0	683	360	424	227	255	276	165	197	350	217	307	445	240	456	679
163.43	0	683	359	422	226	253	276	164	185	350	215	307	445	239	456	678
163.553	0	683	361	422	227	254	275	164	188	347	217	307	445	239	456	680
163.676	0	683	363	423	228	255	276	165	200	347	218	308	446	242	457	679
163.799	0	685	365	424	231	255	276	165	195	351	219	308	446	244	460	682
163.922	0	686	368	427	232	258	277	165	186	349	219	309	446	246	461	684
164.045	0	683	360	422	226	253	276	165	189	346	215	306	445	238	455	679
164.168	0	683	359	422	225	253	274	165	200	346	217	305	444	239	454	677
164.291	0	682	360	421	227	252	274	164	194	349	216	306	444	239	456	677
164.413	0	683	361	422	228	255	276	164	184	348	216	307	444	241	457	678
164.536	0	685	366	424	230	254	275	165	190	346	219	308	444	243	460	680
164.659	0	685	366	427	231	258	277	166	202	347	219	308	445	244	459	680
164.782	0	682	358	421	225	252	275	164	193	349	216	306	443	239	454	676
164.905	0	683	360	421	225	253	275	163	183	347	216	305	443	238	454	676
165.028	0	682	360	421	226	252	274	163	190	345	215	306	443	239	455	676
165.151	0	684	362	422	226	252	274	165	200	346	217	307	444	241	457	677
165.274	0	684	365	423	228	255	273	164	193	348	219	307	444	243	459	680
165.396	0	685	364	424	229	256	275	164	185	347	218	308	444	242	457	679
165.519	0	682	359	421	224	252	274	163	191	344	215	305	443	237	454	676
165.642	0	682	360	421	225	252	274	163	200	346	216	306	443	238	454	675
165.765	0	682	360	420	226	251	273	163	191	348	216	306	444	238	456	676
165.888	0	685	362	422	227	253	275	163	182	347	217	308	445	241	457	678
166.011	0	687	365	425	229	255	274	164	192	345	219	308	445	243	459	681
166.134	0	683	359	422	225	254	275	164	199	345	217	307	444	239	455	676
166.257	0	683	358	420	225	251	273	162	190	348	216	306	443	237	454	675
166.38	0	683	360	420	225	252	273	162	182	347	216	306	444	238	455	677
166.502	0	684	360	421	226	251	274	163	193	346	217	306	444	239	456	678
166.625	0	685	363	423	228	254	274	164	200	347	219	308	444	242	458	679
166.748	0	685	365	424	229	255	274	165	191	349	219	309	445	243	458	680
166.871	0	682	358	420	224	251	274	161	183	346	215	307	444	236	453	676
166.994	0	683	357	418	224	250	271	162	193	345	215	306	444	236	454	677
167.117	0	683	358	419	225	251	272	162	198	347	217	307	444	238	454	677
167.24	0	684	360	421	225	251	272	162	188	349	217	308	445	240	456	679
167.363	0	686	364	422	227	253	273	163	182	347	218	309	445	242	457	681
167.485	0	684	363	422	227	253	274	163	195	345	218	308	444	240	457	680
167.608	0	683	357	419	223	249	272	162	198	346	215	306	443	236	454	676
167.731	0	683	357	419	223	249	270	162	187	348	216	307	444	237	455	678
167.854	0	683	359	419	223	250	271	161	182	346	216	308	444	238	455	678
167.977	11	685	361	421	226	250	272	162	194	346	218	308	445	240	456	680
168.1	0	685	364	422	228	253	273	163	198	349	220	310	445	243	459	682
168.223	0	684	360	422	227	254	272	162	188	349	217	309	445	239	456	681
168.346	0	683	357	419	224	250	271	161	183	346	216	307	445	237	455	679
168.468	0	684	359	420	224	251	272	162	194	347	217	309	444	238	455	680
168.591	0	684	360	419	226	251	272	163	198	349	218	309	445	240	456	681
168.714	0	686	363	421	228	253	272	162	187	350	219	310	447	241	458	682
168.837	0	686	364	425	228	256	274	164	185	348	219	311	447	242	458	685
168.96	0	684	356	420	224	251	273	162	197	347	218	309	446	238	454	681
169.083	0	685	358	421	225	252	272	163	198	349	218	310	447	238	455	681
169.206	0	684	359	420	224	252	272	164	187	351	218	310	446	240	455	683
169.329	0	686	362	421	228	254	273	164	185	349	220	311	447	241	457	684
169.452	0	687	364	424	229	255	274	166	199	349	222	312	448	244	459	688
169.574	0	686	362	425	227	255	274	165	200	350	221	312	448	241	457	686
169.697	0	684	356	421	225	252	273	164	188	350	217	311	447	238	455	683
169.82	0	685	358	421	225	253	273	164	185	348	218	311	447	238	457	685
169.943	0	686	359	422	226	254	274	164	199	350	219	312	448	240	456	685
170.066	0	687	361	422	229	255	274	167	199	352	220	313	449	243	457	687
170.189	0	689	365	425	230	257	275	166	188	353	222	314	449	245	459	689
170.312	0	685	359	423	226	255	275	165	188	349	218	311	449	239	456	685
170.435	0	685	357	421	225	251	273	164	200	349	218	311	447	237	455	684
170.557	0	685	359	421	224	253	273	164	198	352	218	311	448	238	455	684
170.68	0	685	359	423	226	254	274	165	186	353	218	312	449	239	457	684
170.803	0	687	362	422	228	255	274	164	188	349	218	312	449	242	457	686
170.926	0	688	364	425	231	257	276	166	202	350	222	313	450	244	460	687
171.049	0	685	358	422	224	253	274	164	198	352	217	310	448	238	455	683
171.172	0	685	357	421	225	251	275	163	186	352	216	310	447	236	455	682
171.295	0	685	358	421	225	251	274	162	187	349	215	309	447	238	454	681
171.418	0	685	359	422	226	253	275	163	200	350	218	310	447	240	456	682
171.54	0	686	363	423	227	254	273	163	197	352	218	310	449	242	456	683
171.663	0	685	362	424	228	256	276	163	185	352	217	310	449	240	457	682
171.786	0	683	356	420	222	251	275	162	187	348	214	307	447	236	454	679
171.909	0	684	357	420	223	251	274	163	199	349	215	309	446	237	454	677
172.032	0	684	358	419	224	251	272	162	194	352	215	308	447	239	454	676
172.155	0	684	361	421	226	253	274	163	183	350	216	309	446	240	455	679
172.278	0	686	363	423	228	254	276	163	189	349	218	310	447	242	458	680
172.401	0	684	360	423	226	254	276	164	200	348	217	310	447	239	456	678
172.524	0	682	356	419	223	249	273	162	194	350	214	308	445	236	454	674
172.646	0	683	356	419	224	251	273	160	183	349	214	308	445	236	453	675
172.769	0	683	357	419	224	251	273	161	189	347	214	308	444	238	454	675
172.892	0	685	360	421	226	252	274	163	200	349	217	310	446	240	456	677
173.015	0	685	364	422	228	254	274	163	192	350	219	310	447	243	457	679
173.138	0	682	359	424	226	254	276	164	184	349	216	310	445	238	455	677
173.261	0	681	356	419	223	251	274	163	190	346	215	309	445	236	453	674
173.384	0	683	357	420	224	251	273	162	200	348	217	308	446	237	454	674
173.507	0	683	359	421	226	253	274	162	191	349	217	310	447	239	455	676
173.629	0	685	361	422	227	255	275	164	183	349	219	311	447	242	457	678
173.752	0	686	365	424	230	255	276	165	192	347	221	313	448	244	459	681
173.875	0	684	360	425	228	256	276	166	202	348	219	311	447	240	457	678
173.998	0	684	357	421	225	253	274	164	191	350	218	312	448	238	454	676
174.121	0	684	359	422	226	254	275	164	185	349	218	312	448	240	454	678
174.244	0	685	359	423	227	255	275	165	194	348	221	313	448	241	456	678
174.367	0	685	362	425	229	256	276	166	202	349	222	314	449	243	458	680
174.49	0	687	366	427	232	258	276	167	192	351	223	315	450	245	459	682
174.612	0	684	358	425	227	257	277	166	186	348	220	313	448	240	456	678
174.735	0	684	358	423	227	255	277	166	197	347	220	313	448	240	455	678
174.858	0	685	360	424	228	257	275	167	203	350	223	315	448	241	456	680
174.981	0	687	360	425	229	257	276	167	191	352	222	316	450	244	458	681
175.104	0	688	363	427	232	259	277	167	187	349	224	316	450	246	459	683
175.227	0	689	365	431	234	261	279	170	200	349	226	318	452	247	460	686
175.35	0	685	359	426	228	257	278	168	202	350	222	315	449	240	456	680
175.473	0	685	358	425	227	258	276	167	192	350	222	315	449	239	456	680
175.596	0	687	359	426	227	258	277	167	188	350	222	315	450	241	457	681
175.718	0	687	360	427	229	258	277	168	201	350	223	315	451	243	457	682
175.841	0	689	363	428	231	258	278	169	203	352	224	317	452	245	458	684
175.964	0	689	364	431	233	261	278	169	191	353	225	318	450	246	460	685
176.087	0	686	358	426	227	257	278	167	188	349	221	315	449	240	455	681
176.21	0	686	358	425	226	257	276	167	201	349	220	313	449	239	455	680
176.333	0	686	359	426	228	258	276	166	201	352	220	315	449	240	456	681
176.456	0	688	362	426	228	257	277	167	190	354	220	315	450	242	456	681
176.579	0	689	363	427	230	258	278	167	189	351	222	316	451	244	458	683
176.701	0	688	364	430	232	260	278	168	202	350	223	316	450	244	460	685
176.824	0	685	358	424	226	256	276	167	200	353	219	313	450	238	455	679
176.947	0	686	358	423	226	254	276	165	187	353	218	313	450	239	455	678
177.07	0	686	358	425	227	256	277	166	189	352	217	312	449	239	456	680
177.193	0	687	360	424	227	257	276	166	202	353	219	314	450	241	456	679
177.316	0	687	363	427	230	257	277	167	198	355	220	314	451	243	457	680
177.439	0	685	361	428	229	258	277	166	187	352	220	313	450	241	456	680
177.562	0	684	357	423	225	254	275	164	189	350	216	311	449	237	454	675
177.684	0	684	358	424	225	254	275	164	202	352	217	311	449	237	455	674
177.807	0	685	359	423	226	253	275	164	196	355	216	312	449	239	455	674
177.93	0	685	361	424	227	254	275	163	185	353	217	312	450	241	456	675
178.053	0	686	363	425	229	256	276	163	192	351	218	313	449	242	457	677
178.176	0	683	359	424	227	255	276	165	201	351	217	312	448	239	455	673
178.299	0	681	354	420	222	250	273	162	193	352	213	307	447	235	452	669
178.422	0	682	354	421	221	250	273	161	182	351	212	308	446	236	452	669
178.545	0	680	356	419	223	249	272	160	189	349	212	308	446	236	452	668
178.668	0	681	357	421	224	250	272	162	199	352	214	308	446	239	454	669
178.79	0	682	361	421	226	252	272	160	191	352	215	309	446	240	456	670
178.913	0	680	358	422	224	251	273	161	181	350	212	307	445	236	453	669
179.036	0	677	353	416	219	246	272	159	189	346	209	305	443	233	450	663
179.159	0	677	353	416	220	245	270	157	197	349	210	305	442	233	450	662
179.282	0	676	353	415	221	246	269	157	186	350	210	305	442	234	451	662
179.405	0	676	356	416	222	247	270	156	179	348	210	305	443	237	453	663
179.528	0	677	359	417	224	248	271	158	189	346	213	305	443	240	455	666
179.651	0	676	359	420	224	249	271	158	197	348	212	305	442	237	454	663
179.773	0	673	353	414	220	244	269	156	186	348	208	303	441	233	449	658
179.896	0	674	353	414	220	245	269	155	178	345	208	303	440	233	450	658
180.019	0	673	355	415	220	244	268	155	188	344	209	304	440	235	451	659
180.142	0	674	356	415	222	245	269	156	194	347	211	304	441	236	453	660
180.265	0	676	359	416	223	247	269	157	184	348	211	304	442	239	455	662
180.388	0	674	356	417	223	247	271	156	179	345	210	304	441	235	453	661
180.511	0	672	353	413	219	243	269	155	190	343	209	302	440	232	450	657
180.634	0	673	353	413	219	243	268	154	193	345	210	303	440	233	450	658
180.756	0	672	354	413	221	243	268	155	183	346	209	303	441	234	452	658
180.879	0	674	358	416	222	246	269	155	180	344	211	303	440	238	453	661
181.002	0	676	361	417	226	248	270	157	192	344	213	305	441	239	456	663
181.125	0	673	354	416	220	246	269	155	194	344	211	303	441	235	452	659
181.248	0	672	352	413	218	243	268	154	181	345	209	302	441	232	449	657
181.371	0	672	353	414	219	243	267	154	178	342	209	302	439	233	451	657
181.494	0	672	355	415	219	244	267	155	191	342	210	303	440	234	452	658
181.617	0	674	357	415	222	245	268	155	193	344	213	304	441	237	454	660
181.74	0	675	359	418	223	248	270	157	183	346	213	306	441	239	455	664
181.862	0	672	352	414	219	245	269	155	181	342	210	303	441	233	451	659
181.985	0	672	351	413	218	243	267	155	193	341	210	303	440	233	449	659
182.108	0	671	353	414	219	245	267	155	192	344	211	303	441	233	450	658
182.231	0	673	355	415	220	246	269	155	181	345	211	305	441	236	452	660
182.354	0	673	357	416	222	247	269	157	182	343	213	305	443	238	454	663
182.477	0	674	358	419	224	250	270	159	195	343	215	306	442	238	455	664
182.6	0	672	352	416	219	246	268	156	193	343	211	305	443	232	450	661
182.723	0	673	353	416	220	246	269	156	182	345	211	306	442	233	450	661
182.845	0	673	352	416	219	246	269	156	183	342	212	306	443	235	451	662
182.968	0	674	355	418	221	248	270	157	196	343	214	307	443	237	452	664
183.091	0	676	358	419	224	251	270	159	194	347	216	307	444	238	455	667
183.214	0	674	355	420	221	250	272	159	183	345	213	308	444	235	451	665
183.337	0	674	352	418	220	247	270	158	185	341	212	305	444	233	451	664
183.46	0	674	354	419	221	250	270	158	197	343	214	307	444	234	452	665
183.583	0	675	354	420	222	249	271	159	194	347	214	308	446	235	452	666
183.706	0	677	357	421	223	251	271	160	183	346	216	309	447	238	454	669
183.828	0	677	358	423	224	253	273	160	188	344	217	309	446	238	454	671
183.951	0	674	352	419	219	249	271	160	198	344	213	307	445	234	451	666
184.074	0	674	353	419	220	249	270	160	193	346	213	306	445	233	450	666
184.197	0	675	354	419	220	249	271	159	181	345	211	308	445	234	452	667
184.32	0	677	356	420	222	250	272	159	188	344	214	307	445	235	453	668
184.443	0	677	357	423	224	251	272	161	199	346	216	309	447	238	454	670
184.566	0	677	355	423	222	252	271	160	192	347	213	308	446	235	453	667
184.689	0	673	352	418	218	247	271	158	181	346	210	307	445	232	450	663
184.812	0	674	352	418	219	247	271	158	187	344	210	305	444	232	450	663
184.934	0	674	352	417	219	248	270	157	197	346	210	306	445	232	451	663
185.057	0	674	355	419	221	249	270	157	188	349	211	307	445	234	452	665
185.18	0	676	358	421	223	250	271	157	182	346	212	307	446	236	454	666
185.303	0	674	354	420	219	248	272	157	189	344	209	306	444	233	451	662
185.426	0	671	351	417	216	246	270	158	196	346	209	304	443	230	449	659
185.549	0	672	352	417	217	245	270	156	187	348	208	305	444	231	449	659
185.672	0	672	353	416	217	247	270	154	179	346	208	305	443	232	449	659
185.795	0	673	355	419	220	248	270	155	188	344	210	306	444	235	451	661
185.917	0	673	357	420	221	249	271	157	197	348	211	306	444	235	451	661
186.04	0	671	351	417	217	245	270	155	185	347	207	304	442	230	448	656
186.163	0	671	351	416	216	245	269	154	179	344	207	304	442	230	448	655
186.286	0	670	352	416	217	245	270	154	188	344	208	303	442	230	448	656
186.409	0	670	354	417	219	245	269	155	194	347	209	304	442	232	449	656
186.532	0	673	356	418	221	247	270	155	184	347	210	305	443	234	451	659
186.655	0	670	354	418	218	248	270	154	179	344	207	304	441	230	448	656
186.778	0	668	350	415	216	243	268	154	188	342	205	301	440	228	448	653
186.9	0	669	351	414	215	243	267	153	193	344	206	302	439	228	448	652
187.023	0	668	352	414	217	243	268	153	182	346	204	302	440	230	448	652
187.146	0	668	355	415	219	244	268	152	177	343	206	303	441	232	450	654
187.269	0	670	358	419	220	246	269	154	190	342	209	303	441	235	452	656
187.392	0	668	351	415	216	243	268	154	193	343	205	300	439	229	448	652
187.515	0	666	349	412	214	240	266	150	181	342	202	300	438	227	446	649
187.638	0	664	350	412	215	241	266	151	176	339	202	299	437	227	447	649
187.761	0	665	352	412	216	241	266	150	187	339	203	299	438	229	448	648
187.884	0	666	355	414	218	243	267	152	191	342	205	299	438	232	449	651
188.006	0	667	359	417	220	245	268	152	181	343	207	301	439	233	450	653
188.129	0	664	350	413	216	241	267	151	176	338	202	298	437	227	447	649
188.252	0	665	350	412	214	240	265	150	187	337	202	297	436	227	446	647
188.375	0	663	350	412	214	240	266	150	189	339	202	296	436	226	446	645
188.498	0	664	353	413	215	242	267	150	178	341	202	296	436	229	448	646
188.621	0	664	356	415	218	242	266	150	176	338	204	298	438	232	449	650
188.744	0	665	358	418	221	245	267	152	190	338	206	299	437	233	451	652
188.867	0	663	351	414	215	241	266	151	190	339	203	297	436	227	447	648
188.989	0	664	350	412	214	240	266	150	177	340	200	296	435	226	446	646
189.112	0	662	351	412	215	242	266	149	176	337	202	296	436	227	447	646
189.235	0	664	354	413	217	241	266	150	188	337	203	297	435	229	449	647
189.358	0	665	357	415	221	244	267	151	189	340	204	298	437	232	451	650
189.481	0	666	357	418	220	246	269	153	177	341	205	298	438	232	450	652
189.604	0	664	351	412	215	240	267	149	177	336	201	295	436	228	447	648
189.727	0	663	352	413	216	240	266	149	189	336	202	295	437	228	448	647
189.85	0	662	355	413	217	241	266	151	188	338	202	296	436	229	448	648
189.972	0	664	357	414	219	242	267	151	176	340	203	297	437	232	451	651
190.095	0	667	361	416	222	244	268	152	178	339	205	299	437	235	453	654
190.218	0	665	357	418	220	245	268	152	192	338	205	298	437	231	450	654
190.341	0	663	353	412	215	240	266	151	188	338	201	295	436	228	447	649
190.464	0	663	353	412	217	241	266	149	176	339	201	295	436	228	448	648
190.587	0	663	353	414	217	241	266	149	177	336	201	295	436	229	449	649
190.71	0	665	357	414	219	243	267	151	191	337	203	297	436	232	451	650
190.833	0	666	362	417	222	244	267	152	189	341	205	298	438	235	454	653
190.956	0	665	358	418	221	245	270	151	178	340	204	297	438	232	451	653
191.078	0	662	352	413	215	240	267	149	179	335	200	295	436	228	447	648
191.201	0	662	354	414	218	242	266	150	190	335	201	295	436	229	448	649
191.324	0	662	356	415	218	241	266	151	187	338	202	297	436	231	450	648
191.447	0	664	360	416	220	243	268	151	176	340	203	297	438	233	452	652
191.57	0	666	363	418	223	245	269	152	181	338	205	299	439	236	454	656
191.693	0	665	360	420	223	246	270	153	194	338	205	299	438	233	453	654
191.816	0	663	354	415	218	241	266	151	187	339	202	297	438	229	449	651
191.939	0	665	356	416	219	243	269	150	176	339	202	297	438	230	449	651
192.061	0	666	357	415	220	244	267	152	181	336	202	297	437	231	451	652
192.184	0	666	361	416	223	244	268	153	193	338	205	298	438	234	454	654
192.307	0	668	364	421	225	248	269	154	188	341	207	300	438	237	456	656
192.43	0	665	356	418	220	245	269	153	178	340	203	298	439	231	449	653
192.553	0	665	356	416	219	242	269	152	184	336	203	297	438	231	450	652
192.676	0	665	357	417	220	243	268	154	195	338	204	298	439	232	451	654
192.799	0	667	360	418	221	245	269	153	186	341	206	299	440	233	452	655
192.922	0	667	362	419	225	247	270	155	178	340	207	300	440	237	455	657
193.044	0	668	365	423	226	250	271	156	186	338	209	301	441	237	456	661
193.167	0	665	356	418	220	244	270	154	195	338	205	298	440	231	451	654
193.29	0	666	356	417	220	243	269	154	186	341	204	298	439	231	450	654
193.413	0	665	357	417	220	244	269	153	178	338	205	299	440	231	451	655
193.536	0	667	359	419	223	244	269	155	187	337	207	299	440	234	454	657
193.659	0	667	363	419	225	247	269	156	195	340	209	300	441	237	456	658
193.782	0	668	361	421	224	248	270	156	186	342	208	301	441	235	454	659
193.905	0	665	354	416	218	243	268	152	178	338	204	298	440	231	451	655
194.028	0	665	355	418	219	244	268	154	187	336	205	298	441	231	451	654
194.15	0	665	356	416	220	243	269	153	194	340	205	299	441	232	452	654
194.273	0	666	358	418	222	244	267	154	183	341	207	299	441	234	453	657
194.396	0	666	362	418	225	246	270	155	179	339	208	299	442	238	456	659
194.519	0	665	358	420	221	246	269	155	190	338	206	299	440	233	452	657
194.642	0	663	354	415	219	242	267	153	193	339	205	298	440	230	451	653
194.765	0	665	354	416	218	242	267	153	182	340	205	298	441	231	451	654
194.888	0	664	355	416	219	244	267	152	178	338	205	298	440	233	452	655
195.011	0	664	359	418	222	244	268	153	191	338	206	300	442	235	454	657
195.133	0	666	360	419	224	247	268	154	194	340	208	299	442	235	455	658
195.256	0	663	353	415	218	242	266	153	182	341	204	297	440	230	450	654
195.379	0	663	354	415	218	241	267	152	178	337	203	297	440	229	450	654
195.502	0	662	354	413	219	241	266	152	190	337	205	295	439	231	450	653
195.625	0	662	356	414	220	242	266	152	191	341	206	297	439	232	452	655
195.748	0	664	360	417	223	244	267	152	180	342	206	298	440	235	454	657
195.871	0	663	354	414	219	243	266	151	178	338	204	295	438	230	450	654
195.994	0	661	351	411	216	240	264	151	189	336	202	292	438	229	448	650
196.116	0	660	352	411	217	239	263	149	188	339	201	293	437	229	448	649
196.239	0	661	353	410	217	239	264	150	177	339	200	293	436	230	449	649
196.362	0	661	356	412	221	241	264	149	177	337	202	293	437	232	451	651
196.485	0	661	359	415	222	244	265	151	190	339	203	294	436	233	452	652
196.608	0	659	349	409	216	237	263	148	186	338	200	289	435	226	446	644
196.731	0	658	349	407	215	236	263	147	174	338	197	289	433	225	445	642
196.854	0	657	349	407	215	237	261	147	175	335	198	289	432	226	447	642
196.977	0	657	351	407	217	237	261	146	187	335	200	289	432	228	447	643
197.1	0	657	354	408	220	238	262	147	184	339	201	290	433	232	450	645
197.222	0	658	355	412	221	241	264	148	173	339	201	290	432	231	449	645
197.345	0	654	347	405	215	235	261	146	175	333	198	287	430	225	444	640
197.468	0	655	347	404	214	234	258	145	186	334	196	286	430	225	444	637
197.591	0	654	348	403	216	234	259	145	182	337	197	287	429	226	445	637
197.714	0	655	351	406	217	237	260	145	171	338	198	287	429	228	448	639
197.837	0	656	354	407	220	238	260	146	177	334	199	288	430	231	451	642
197.96	0	656	350	407	218	238	261	146	188	335	198	287	429	228	447	639
198.083	0	654	345	402	215	234	258	145	181	336	195	285	428	224	444	636
198.205	0	654	346	403	216	234	259	144	170	335	196	285	427	225	446	636
198.328	0	653	348	403	216	233	259	144	176	333	196	285	427	226	447	636
198.451	0	655	351	405	218	236	259	145	188	336	198	286	428	230	449	639
198.574	0	656	354	407	219	238	260	146	182	338	199	288	430	230	450	641
198.697	0	655	345	403	215	234	260	145	171	335	196	284	427	225	445	636
198.82	0	653	345	400	215	232	258	144	177	333	195	284	426	225	446	636
198.943	0	653	346	401	215	234	257	145	186	334	196	284	427	226	446	636
199.066	0	654	348	402	217	234	258	144	180	336	198	284	427	227	448	636
199.188	0	657	352	405	220	236	259	146	171	335	199	286	428	231	451	640
199.311	0	655	349	405	218	237	260	146	178	333	200	286	428	228	448	638
199.434	0	653	343	400	214	232	257	145	186	333	196	283	425	224	445	633
199.557	0	653	344	399	214	231	256	144	178	335	196	283	425	225	446	633
199.68	0	653	344	399	215	232	256	143	169	334	195	283	425	225	447	634
199.803	0	653	346	401	217	233	257	145	178	333	198	284	426	229	448	637
199.926	0	655	351	403	220	236	259	146	187	335	201	285	427	231	450	640
200.049	0	653	344	402	216	234	258	145	178	334	197	283	425	225	447	635
200.172	0	652	341	396	213	230	255	143	169	332	195	282	424	224	445	633
200.294	0	651	340	398	215	231	256	143	179	330	196	282	424	225	446	633
200.417	0	651	343	398	215	232	256	145	186	333	198	283	425	226	447	634
200.54	0	652	347	400	219	234	256	146	178	336	200	285	427	230	449	638
200.663	0	654	349	403	222	237	258	146	172	333	201	286	427	232	450	640
200.786	0	651	341	398	214	232	257	145	181	330	197	284	425	225	447	635
200.909	0	650	339	396	213	232	254	145	186	333	198	283	425	225	446	634
201.032	0	652	340	396	214	231	254	144	177	336	197	283	426	225	447	634
201.155	0	652	341	397	216	233	255	145	171	332	198	285	426	228	449	637
201.277	0	653	345	398	218	233	257	146	183	331	202	285	427	230	451	640
201.4	0	651	342	399	216	233	257	146	188	333	200	285	426	228	448	638
201.523	0	650	338	394	213	229	254	144	178	335	197	284	425	224	446	635
201.646	0	652	339	395	214	230	254	145	171	332	198	284	425	225	446	635
201.769	0	650	340	396	214	231	254	145	182	331	199	283	425	227	448	637
201.892	0	651	342	396	217	232	255	146	186	334	200	285	426	229	450	640
202.015	0	652	342	399	217	234	256	146	177	335	201	286	427	229	449	639
202.138	0	650	335	392	213	229	254	144	171	331	196	281	424	224	446	634
202.26	0	649	336	391	212	228	253	144	182	330	196	283	424	224	446	633
202.383	0	648	336	391	212	228	252	144	185	333	196	282	423	224	446	633
202.506	0	648	339	393	214	230	252	143	173	334	197	283	424	227	446	635
202.629	0	650	341	394	216	232	253	145	171	331	200	284	425	228	449	637
202.752	0	647	334	392	213	229	253	143	182	330	197	281	424	224	445	632
202.875	0	644	330	388	210	224	251	142	183	331	195	280	421	221	442	628
202.998	0	644	331	387	210	226	250	141	172	332	194	280	419	222	443	627
203.121	0	644	333	387	211	226	250	140	168	329	195	280	419	223	444	628
203.244	0	644	336	388	213	228	251	142	180	329	196	281	421	225	446	630
203.366	0	645	337	392	216	232	252	143	184	332	198	282	422	225	445	630
203.489	0	643	330	386	209	226	251	141	172	332	193	279	419	220	440	625
203.612	1	642	329	384	209	224	249	140	168	328	192	278	417	220	442	622
203.735	0	641	329	385	209	225	248	141	180	329	193	277	417	220	442	623
203.858	0	642	331	385	211	227	249	141	182	330	195	279	418	221	442	623
203.981	0	643	334	388	213	229	251	142	170	332	197	281	419	225	444	626
204.104	0	642	331	389	212	228	251	142	169	329	194	279	418	222	441	624
204.227	0	641	327	382	208	224	248	140	180	327	193	277	417	219	440	620
204.349	0	642	327	384	209	225	248	141	181	331	193	277	415	219	441	620
204.472	0	640	330	384	210	225	248	141	169	331	193	278	416	221	442	621
204.595	0	642	333	387	211	226	249	142	169	329	195	280	419	223	443	624
204.718	0	642	333	389	213	229	252	144	182	329	197	280	415	224	447	625
204.841	0	641	327	383	208	224	249	141	181	330	193	278	416	218	440	620
204.964	0	641	327	382	207	224	248	140	168	330	193	277	416	218	440	618
205.087	0	641	327	383	208	224	247	140	167	327	192	277	416	219	440	619
205.21	0	641	330	383	211	226	248	142	181	327	195	278	416	220	441	621
205.332	0	642	334	386	212	227	249	143	181	332	197	279	415	224	447	624
205.455	0	643	331	387	210	228	250	142	171	331	195	278	418	221	442	622
205.578	0	640	325	381	207	222	248	140	169	327	191	276	415	217	439	617
205.701	0	639	324	381	207	221	247	139	180	326	192	275	414	218	440	615
205.824	0	638	325	380	208	223	247	139	179	329	193	276	415	219	440	616
205.947	0	641	329	382	209	225	248	140	168	330	193	276	417	220	441	619
206.07	0	640	332	385	211	227	250	142	170	329	197	279	412	224	450	622
206.193	0	641	330	387	211	228	250	143	182	328	195	278	418	221	442	620
206.316	0	639	323	381	205	222	247	140	180	330	192	276	415	216	439	615
206.438	0	638	324	380	206	222	247	140	168	329	192	276	415	217	440	615
206.561	0	639	325	380	207	223	247	139	169	327	192	276	416	217	440	616
206.684	0	639	328	382	209	225	248	141	183	328	196	278	417	220	442	619
206.807	0	641	332	385	212	227	250	142	181	332	197	280	415	224	446	621
206.93	0	639	326	384	209	226	250	141	170	331	195	278	418	219	441	619
207.053	0	638	324	379	205	223	249	140	170	327	192	276	417	217	441	616
207.176	0	638	324	378	206	223	247	141	183	327	194	277	417	218	441	616
207.299	0	639	325	380	209	223	248	140	180	331	195	278	418	219	442	617
207.421	0	640	329	383	211	225	251	141	171	331	195	279	416	223	448	621
207.544	0	642	332	387	213	229	252	143	174	330	198	281	417	224	449	625
207.667	0	639	325	382	207	223	249	141	184	329	195	278	418	219	442	619
207.79	0	640	325	379	207	222	248	141	181	332	195	278	418	218	442	617
207.913	0	640	325	380	208	224	250	141	170	332	194	278	419	218	443	620
208.036	0	640	327	382	209	225	251	141	173	330	197	279	419	221	444	621
208.159	0	641	331	384	212	226	250	144	186	331	199	282	418	224	450	625
208.282	0	642	334	388	214	231	253	144	183	334	200	283	420	226	451	626
208.404	0	640	326	383	208	223	252	141	172	333	196	281	419	219	444	621
208.527	0	641	324	380	207	222	250	141	173	330	195	279	420	219	443	620
208.65	0	640	326	381	208	224	250	141	185	330	196	280	419	220	445	622
208.773	0	641	328	383	210	225	252	143	181	334	198	282	420	223	446	623
208.896	0	644	333	385	212	227	253	144	173	336	199	283	423	224	448	627
209.019	0	644	338	390	215	230	255	145	176	333	202	285	417	228	456	631
209.142	0	642	330	388	212	228	254	145	188	333	199	284	423	222	445	627
209.265	0	643	326	382	208	224	252	143	184	335	197	282	421	220	444	623
209.388	0	643	328	385	210	225	254	143	173	336	197	283	421	221	446	625
209.51	0	644	331	386	212	227	254	143	177	335	199	284	422	223	446	627
209.633	0	646	334	388	214	229	254	145	189	336	201	286	424	226	448	629
209.756	0	645	338	391	216	230	256	147	187	340	204	287	422	229	454	632
209.879	0	647	334	392	213	232	258	146	175	338	200	287	426	225	447	632
210.002	0	645	331	386	210	228	254	145	177	337	199	287	424	223	446	628
210.125	0	646	332	390	213	229	255	146	190	338	201	287	425	223	446	630
210.248	0	648	334	391	213	230	256	147	186	341	202	289	426	226	447	632
210.371	0	650	338	393	216	232	258	147	176	342	203	290	427	228	449	634
210.493	0	651	343	396	220	236	259	149	180	340	205	292	428	231	451	637
210.616	0	650	337	395	214	233	259	149	192	339	204	292	428	225	447	634
210.739	0	650	334	392	212	232	259	148	189	342	203	291	428	224	446	632
210.862	0	652	336	395	213	233	259	149	177	344	203	291	428	225	447	634
210.985	0	653	338	395	215	234	261	149	182	341	205	293	428	229	449	637
211.108	0	653	341	398	217	237	261	151	194	342	207	295	430	230	451	638
211.231	0	655	346	401	221	239	263	152	191	345	208	297	431	234	453	642
211.354	0	654	340	401	218	238	264	152	180	344	206	296	431	227	449	639
211.476	0	652	336	397	215	234	262	151	183	340	204	294	431	226	447	637
211.599	0	655	338	399	214	236	262	152	196	342	206	296	431	226	447	638
211.722	0	654	340	400	217	237	263	153	191	346	207	296	432	227	449	640
211.845	0	656	344	402	219	239	265	153	180	346	207	298	433	231	451	641
211.968	0	657	346	405	223	241	266	155	186	344	210	300	434	234	453	645
212.091	0	657	344	406	220	243	267	156	197	343	209	298	434	230	450	643
212.214	0	655	339	402	216	238	264	154	192	345	206	297	434	226	448	640
212.337	0	656	339	403	217	241	266	153	181	345	206	298	434	227	448	641
212.46	0	656	341	404	219	240	266	154	186	343	207	298	435	229	450	642
212.582	0	656	343	406	220	243	266	155	198	344	209	299	435	232	452	644
212.705	0	659	347	409	222	245	268	156	193	347	211	301	436	235	455	646
212.828	0	657	343	409	220	245	268	155	183	345	208	301	437	230	450	644
212.951	0	656	339	405	217	241	267	155	187	343	207	299	436	228	450	643
213.074	0	657	341	407	218	243	266	155	198	343	208	299	437	229	450	643
213.197	0	657	342	407	220	243	267	155	193	347	207	300	437	230	452	644
213.32	0	658	343	410	223	245	269	156	182	346	210	301	437	232	454	646
213.443	0	658	348	413	224	247	269	157	188	344	212	302	438	234	455	650
213.565	0	656	340	407	219	243	267	155	200	343	208	299	437	228	450	645
213.688	0	657	340	406	218	243	266	155	193	347	207	300	438	227	449	643
213.811	0	658	342	407	219	243	268	154	182	345	208	300	438	229	450	645
213.934	0	658	342	408	221	244	267	155	187	344	209	300	437	231	453	648
214.057	0	659	345	411	222	246	267	157	198	345	211	302	438	234	454	650
214.18	0	660	347	414	224	247	269	157	193	348	211	303	439	234	456	652
214.303	0	657	340	408	218	243	268	156	182	346	207	300	437	227	449	647
214.426	0	658	340	407	217	242	267	154	188	344	207	300	437	226	449	647
214.548	0	658	341	407	218	242	265	154	198	346	208	300	437	228	450	647
214.671	0	658	342	409	220	244	266	156	191	347	208	301	437	230	452	649
214.794	0	660	345	410	221	245	267	155	181	346	210	302	438	232	454	652
214.917	0	661	346	413	222	247	269	156	189	345	210	302	438	231	453	653
215.04	0	658	340	408	217	241	267	154	198	345	207	299	437	226	449	649
215.163	0	658	339	408	217	241	265	153	190	348	206	301	437	226	449	650
215.286	0	661	342	409	217	242	266	153	180	346	205	300	437	228	451	650
215.409	0	662	343	411	218	242	266	155	187	344	208	300	438	229	452	652
215.532	0	662	344	411	220	243	266	155	198	347	209	301	438	231	454	654
215.654	0	661	344	412	219	244	267	154	190	348	208	300	438	229	451	654
215.777	0	660	340	407	215	240	265	153	180	346	205	298	436	225	449	650
215.9	0	660	341	407	215	238	265	153	187	344	205	297	435	226	449	650
216.023	0	659	341	407	215	239	264	152	195	346	204	297	436	227	450	650
216.146	0	659	344	408	217	239	264	152	187	347	204	298	437	228	451	652
216.269	0	661	346	410	219	242	265	152	178	345	206	298	436	230	452	653
216.392	0	657	339	405	214	237	264	151	185	342	201	295	434	224	447	647
216.515	0	656	337	403	212	234	261	150	192	344	201	293	434	223	447	645
216.637	0	656	339	402	213	234	261	149	183	346	200	292	434	223	446	644
216.76	0	656	340	403	214	234	262	147	175	343	200	292	434	224	447	644
216.883	0	654	343	404	215	235	261	147	184	341	202	293	433	227	449	647
217.006	0	654	344	406	216	237	262	149	192	343	201	293	434	227	450	646
217.129	0	651	335	401	211	232	260	146	181	343	198	289	433	221	443	639
217.252	0	651	335	399	210	229	259	144	172	340	195	288	430	221	444	637
217.375	0	648	337	398	209	231	258	144	181	338	196	287	430	221	444	636
217.498	0	647	339	399	212	232	259	144	188	339	198	288	430	223	446	637
217.62	0	649	341	402	215	233	258	146	178	342	199	289	430	225	449	638
217.743	0	648	342	404	214	235	260	146	172	340	199	290	430	224	446	639
217.866	0	645	335	397	208	229	259	144	181	336	195	286	429	220	443	634
217.989	0	644	335	397	208	228	257	144	186	338	195	285	429	219	443	632
218.112	0	644	337	398	211	230	257	143	176	339	195	286	429	219	444	631
218.235	0	645	339	398	213	231	258	144	171	337	196	286	428	222	446	633
218.358	0	646	343	401	215	233	260	145	182	336	199	288	429	226	448	636
218.481	0	645	340	401	212	233	260	146	187	338	199	288	430	223	445	635
218.604	0	644	335	398	210	229	257	143	176	337	196	286	428	220	443	631
218.726	0	645	337	398	210	230	258	143	171	335	195	286	429	220	443	633
218.849	0	644	338	398	212	231	259	145	181	334	197	287	429	221	446	633
218.972	0	645	341	401	213	233	260	145	187	337	199	288	428	224	448	635
219.095	0	647	343	403	214	235	261	146	177	339	201	290	430	226	449	638
219.218	0	646	337	399	209	230	259	144	172	335	196	287	429	220	443	634
219.341	0	646	337	399	209	231	258	145	182	333	197	287	429	221	444	634
219.464	0	646	339	400	211	231	259	145	187	336	198	287	430	222	446	635
219.587	0	648	342	400	213	233	260	146	177	337	199	288	430	224	448	638
219.709	0	650	345	403	215	235	261	146	173	335	202	290	431	227	451	641
219.832	0	651	345	406	216	237	263	149	185	334	202	290	431	225	450	642
219.955	0	650	339	401	210	232	260	147	189	335	200	288	431	221	445	638
220.078	0	650	339	401	211	233	261	146	176	336	199	289	432	220	446	638
220.201	0	650	342	401	211	235	261	146	174	333	199	290	431	223	448	640
220.324	0	652	345	405	214	235	263	148	187	334	203	292	432	226	450	641
220.447	0	655	347	407	217	237	264	150	190	337	206	293	434	228	453	645
220.57	0	655	346	408	215	238	264	149	179	337	204	293	434	225	450	646
220.692	0	654	342	405	211	235	264	148	176	333	201	292	434	222	448	643
220.815	0	655	342	406	212	235	263	148	188	332	203	293	434	223	449	644
220.938	0	657	344	407	214	237	263	151	190	335	205	294	434	225	450	645
221.061	0	659	347	409	217	240	265	151	180	338	206	295	436	228	453	647
221.184	0	660	350	412	218	241	267	152	178	335	207	297	436	229	454	651
221.307	0	658	346	412	215	240	267	152	190	334	205	296	436	225	450	649
221.43	0	659	345	409	213	238	266	150	191	336	205	296	436	224	449	647
221.553	0	661	346	409	215	240	266	152	180	338	205	296	436	225	450	649
221.676	0	660	347	411	216	239	267	152	179	336	207	297	437	227	451	651
221.798	0	663	350	413	218	242	268	154	192	336	210	299	438	230	454	653
221.921	0	663	351	416	219	245	268	155	193	339	210	300	439	231	454	655
222.044	0	661	345	410	214	238	267	153	181	339	205	297	438	225	449	651
222.167	0	661	346	411	214	239	268	152	180	336	206	299	438	226	450	652
222.29	0	661	347	411	215	240	266	153	193	337	207	298	438	226	451	652
222.413	0	663	349	411	217	241	267	153	191	339	208	298	439	229	452	653
222.536	0	663	352	412	220	242	268	153	180	341	209	301	439	232	454	657
222.659	0	662	351	414	218	242	268	153	181	337	207	300	439	228	453	656
222.781	0	659	345	408	213	236	265	151	192	337	205	297	437	225	449	650
222.904	0	659	346	409	213	236	264	150	190	339	204	296	437	224	449	650
223.027	0	659	347	409	213	236	266	149	178	340	204	297	438	227	450	650
223.15	0	658	350	409	217	237	266	151	180	338	205	297	437	228	452	653
223.273	0	659	352	411	219	239	266	151	193	339	208	299	438	232	454	655
223.396	0	658	349	412	216	238	266	151	190	341	205	297	438	226	451	652
223.519	0	657	345	407	212	234	265	149	176	340	202	296	437	223	447	648
223.642	0	655	347	406	212	234	264	148	178	337	202	296	436	224	449	649
223.764	0	655	347	407	213	234	263	148	190	338	203	295	436	225	449	649
223.887	0	656	350	408	216	236	263	148	186	341	204	297	437	227	451	651
224.01	0	657	352	410	218	238	266	149	176	342	205	298	438	229	452	653
224.133	0	655	345	408	211	234	264	149	180	337	202	295	435	224	448	648
224.256	0	654	345	405	211	233	262	148	190	337	202	293	436	223	448	646
224.379	0	654	347	406	212	234	262	146	186	340	202	295	436	223	448	647
224.502	0	654	349	406	213	235	264	147	173	340	203	295	435	226	450	648
224.625	0	654	351	409	216	236	264	149	179	336	205	296	436	229	452	651
224.748	0	655	351	410	216	238	265	149	192	338	205	296	437	227	451	651
224.87	0	654	345	405	211	233	262	148	185	339	202	294	435	222	447	645
224.993	0	654	346	405	211	233	263	146	172	338	201	295	435	223	447	646
225.116	0	653	346	406	213	234	263	148	179	335	202	294	435	225	448	647
225.239	0	655	350	408	216	235	262	148	191	337	205	295	435	227	451	649
225.362	0	656	354	411	218	236	264	149	184	340	207	297	437	230	453	652
225.485	0	656	350	411	215	238	265	148	175	337	204	295	436	226	451	650
225.608	0	653	345	405	211	233	263	147	180	334	201	294	434	223	447	647
225.731	0	654	346	407	211	235	262	148	189	337	204	295	436	223	448	648
225.853	0	654	348	407	213	235	262	148	182	338	203	295	436	224	450	648
225.976	0	655	351	409	216	237	264	148	173	337	205	297	436	228	452	652
226.099	0	658	354	411	218	239	266	150	183	335	208	298	437	230	454	655
226.222	0	657	349	410	215	238	265	150	192	337	205	297	438	226	450	651
226.345	0	657	346	408	211	234	263	149	181	338	203	297	437	224	449	649
226.468	0	657	347	409	213	236	264	149	174	335	205	298	437	226	450	651
226.591	0	659	349	409	214	237	264	149	184	334	206	298	438	227	451	652
226.714	0	659	351	412	216	239	265	152	193	337	209	300	439	230	452	654
226.836	0	661	354	415	218	242	267	152	183	340	210	301	439	231	454	658
226.959	0	660	348	411	213	238	266	150	176	335	206	300	438	225	450	653
227.082	0	661	348	411	213	237	266	150	186	334	207	300	438	226	451	655
227.205	0	661	349	411	214	239	266	152	192	337	208	301	440	227	452	656
227.328	0	662	351	412	217	240	267	152	184	338	209	301	441	230	453	658
227.451	0	665	354	415	219	242	268	153	178	338	211	303	441	232	456	661
227.574	0	665	351	417	217	242	269	154	191	336	210	303	441	229	454	660
227.697	0	664	348	413	214	240	268	153	194	337	209	302	441	226	452	657
227.82	0	664	350	414	215	241	267	153	183	338	209	302	442	228	453	659
227.942	0	666	351	415	216	242	269	154	179	336	210	303	442	230	453	662
228.065	0	668	353	418	219	243	271	156	192	337	213	304	442	233	456	664
228.188	0	668	357	419	221	246	271	156	196	339	214	305	443	233	457	666
228.311	0	668	351	417	216	244	269	155	185	339	211	304	442	228	453	663
228.434	0	667	348	414	215	242	269	154	181	335	209	301	442	227	452	661
228.557	0	667	350	415	216	241	269	154	192	336	210	302	442	227	452	662
228.68	0	667	351	415	217	240	269	154	194	339	210	302	442	228	454	663
228.803	0	669	355	415	219	242	269	155	183	341	212	302	443	232	455	665
228.925	0	669	358	420	223	245	270	157	181	339	212	303	443	234	457	668
229.048	0	667	351	416	216	241	271	154	193	338	209	301	442	228	453	663
229.171	0	666	349	413	215	239	269	154	192	340	207	299	440	227	452	662
229.294	0	667	351	413	216	238	269	152	180	341	207	301	440	227	453	661
229.417	0	666	353	413	217	239	269	152	180	339	207	300	440	228	454	664
229.54	0	666	355	415	219	240	269	153	193	339	209	301	441	232	455	665
229.663	0	667	358	418	222	245	270	155	193	341	211	301	442	233	457	666
229.786	11	665	351	414	216	239	269	153	179	341	206	299	440	227	452	662
229.908	0	663	350	412	215	238	268	152	180	338	205	299	439	226	451	661
230.031	0	664	351	412	215	239	268	152	193	339	206	300	439	228	452	661
230.154	0	664	354	413	218	239	267	151	190	341	208	300	440	229	454	662
230.277	0	666	357	415	220	240	269	153	178	342	208	299	441	232	456	663
230.4	0	664	356	417	220	243	270	153	181	339	209	300	439	232	456	665
230.523	0	662	350	412	213	237	267	152	193	338	206	298	438	226	450	659
230.646	0	663	351	411	215	237	267	152	187	341	205	298	438	226	452	659
230.769	0	663	352	412	216	237	268	151	176	341	205	298	438	228	452	660
230.892	0	664	355	413	218	239	267	151	180	338	206	298	439	230	455	662
231.014	0	664	359	414	221	241	268	152	193	339	209	300	440	233	457	665
231.137	0	664	356	416	219	241	268	153	188	341	207	298	439	230	455	662
231.26	0	663	350	410	213	237	266	150	175	338	204	297	438	226	451	657
231.383	0	660	351	409	214	236	266	149	179	336	203	297	437	226	451	658
231.506	0	660	352	410	216	236	265	149	191	336	205	297	437	227	452	657
231.629	0	661	355	411	217	238	266	150	185	339	206	298	438	230	454	659
231.752	0	663	358	413	221	240	268	150	174	339	207	298	438	232	457	661
231.875	0	662	354	414	217	240	267	150	181	335	206	297	438	229	453	660
231.997	0	660	350	409	213	234	265	149	190	336	204	296	437	225	451	655
232.12	0	661	350	409	214	236	264	149	183	337	203	296	437	225	452	654
232.243	0	661	352	410	215	236	264	148	173	337	203	296	436	227	452	654
232.366	0	662	355	412	218	238	265	149	180	335	205	297	437	230	455	657
232.489	0	663	358	413	222	241	267	152	191	337	208	299	438	233	458	659
232.612	0	662	354	414	218	239	267	152	184	338	206	299	437	230	453	657
232.735	0	661	350	410	215	235	266	148	174	336	203	296	436	226	451	655
232.858	0	662	351	410	215	237	265	150	181	333	203	297	437	226	452	654
232.98	0	662	352	412	215	238	265	149	190	335	205	297	436	228	453	655
233.103	0	662	355	413	218	239	265	151	182	337	207	298	436	231	455	658
233.226	0	665	358	415	221	243	267	152	175	336	209	299	438	233	456	660
233.349	0	662	352	412	215	238	267	150	182	334	205	298	438	228	452	656
233.472	0	661	351	410	215	237	265	150	190	334	205	298	437	227	452	655
233.595	0	662	352	412	217	238	264	151	183	336	206	298	437	227	453	656
233.718	0	663	354	412	218	239	266	150	175	336	207	299	438	230	454	658
233.841	0	665	357	414	221	240	268	152	184	335	209	300	438	233	457	661
233.964	0	665	358	417	222	244	269	154	194	336	210	301	440	234	458	662
234.086	0	664	351	412	214	238	267	151	184	337	207	299	439	227	452	657
234.209	0	664	351	411	215	237	266	151	175	334	205	300	439	228	453	657
234.332	0	664	351	411	217	239	265	151	184	333	207	301	439	229	454	658
234.455	0	664	354	412	219	239	266	153	192	335	209	301	438	232	457	660
234.578	0	667	358	415	221	242	266	153	183	338	211	302	441	234	458	662
234.701	0	668	358	417	222	244	269	154	177	336	211	303	440	234	458	663
234.824	0	664	350	412	215	238	267	152	185	332	207	300	440	227	453	659
234.947	0	664	350	412	215	239	266	152	192	335	208	301	439	228	452	659
235.069	0	664	352	412	216	239	266	152	183	337	208	302	439	229	454	660
235.192	0	666	354	414	218	241	267	152	176	337	210	301	441	232	456	662
235.315	0	669	358	416	221	242	268	153	187	335	212	304	440	235	460	666
235.438	0	669	359	419	223	245	270	155	194	338	213	304	443	234	458	666
235.561	0	667	350	412	216	239	267	154	184	337	209	302	441	228	454	662
235.684	0	668	351	413	217	240	267	153	177	335	209	302	441	228	454	662
235.807	0	667	352	413	216	241	267	152	186	335	210	303	441	230	455	662
235.93	0	668	355	414	219	242	268	153	194	337	212	303	442	233	458	664
236.052	0	669	358	416	221	244	269	154	186	340	214	304	442	235	459	667
236.175	0	669	355	418	220	245	270	156	179	338	212	304	443	233	457	667
236.298	0	667	350	412	216	239	268	154	188	335	210	302	441	229	454	665
236.421	0	668	351	413	217	240	268	154	194	338	212	303	442	229	455	665
236.544	0	668	352	413	218	241	268	153	185	340	211	304	442	230	455	666
236.667	0	669	355	415	221	242	269	155	179	340	213	305	443	234	458	668
236.79	0	670	359	417	223	244	270	156	190	339	214	307	444	236	460	671
236.913	0	670	353	415	219	244	270	155	196	341	213	306	442	231	456	668
237.036	0	669	351	412	216	240	268	155	186	341	210	304	442	230	455	667
237.158	0	668	352	413	217	241	269	154	178	340	210	304	443	229	456	668
237.281	0	668	353	414	218	241	269	155	190	340	212	304	443	231	456	669
237.404	0	669	356	415	221	242	270	155	196	342	214	306	443	234	459	670
237.527	0	671	359	417	224	245	270	157	186	345	215	307	444	236	459	673
237.65	0	670	352	414	218	242	270	155	179	342	211	305	442	231	456	669
237.773	0	668	350	413	216	240	268	155	189	341	210	304	442	229	455	669
237.896	0	669	351	412	217	241	269	156	195	344	212	305	443	230	455	668
238.019	0	669	353	413	218	241	268	155	186	347	212	306	443	230	455	669
238.141	0	670	356	415	220	243	269	155	179	345	213	307	444	234	457	671
238.264	0	672	359	417	223	245	270	157	190	344	215	308	444	236	460	675
238.387	0	670	352	414	218	243	270	156	197	345	212	306	444	231	455	671
238.51	0	670	349	412	217	241	268	155	186	347	210	307	443	229	454	670
238.633	0	669	351	413	217	241	268	154	180	345	210	307	444	230	455	671
238.756	0	669	352	412	219	242	268	155	190	345	212	307	444	231	456	672
238.879	0	671	356	415	220	244	269	156	196	347	214	308	445	235	458	674
239.002	0	672	358	417	223	246	270	157	186	349	215	309	445	234	459	675
239.124	0	670	350	413	218	243	269	157	181	345	210	308	445	230	455	671
239.247	0	670	350	413	217	241	268	155	190	344	211	307	444	230	454	671
239.37	0	671	350	412	217	242	268	156	195	347	211	307	444	230	455	671
239.493	0	671	353	414	219	242	268	156	186	349	212	307	444	232	456	672
239.616	0	672	356	415	221	244	268	155	180	346	213	308	445	235	458	674
239.739	0	673	355	417	221	245	270	156	191	344	212	308	444	233	457	674
239.862	0	670	348	410	216	241	268	155	196	347	210	305	444	229	454	668
239.985	0	670	350	411	215	240	266	154	184	347	209	305	442	229	454	668
240.108	0	670	350	410	216	240	268	153	179	344	208	304	443	229	454	669
240.23	0	670	353	412	218	241	267	153	190	344	210	304	442	231	456	671
240.353	0	671	356	412	221	242	268	155	195	347	211	306	443	234	458	670
240.476	0	671	356	415	220	243	268	154	184	347	211	305	443	233	456	670
240.599	0	669	348	409	214	237	268	151	178	342	207	302	441	227	452	665
240.722	0	667	348	408	214	237	266	151	188	341	206	300	440	227	452	664
240.845	0	666	349	408	215	236	265	151	193	344	206	301	439	228	452	664
240.968	0	667	352	408	217	238	265	151	181	345	205	300	439	230	455	665
241.091	0	669	354	410	220	239	266	152	176	342	208	301	440	233	457	668
241.213	0	669	356	413	221	241	268	153	189	341	208	301	440	232	457	667
241.336	0	665	347	406	215	235	266	151	192	343	205	298	439	225	451	662
241.459	0	666	347	405	213	235	264	150	180	344	203	297	439	227	450	660
241.582	0	664	348	406	214	235	264	149	175	339	203	298	438	226	451	660
241.705	0	665	351	407	217	236	264	150	187	340	204	297	437	229	453	660
241.828	0	665	354	409	219	238	266	150	191	342	207	298	438	231	456	663
241.951	0	667	355	411	219	240	266	151	180	343	206	299	438	231	455	663
242.074	0	666	348	405	214	234	264	149	175	339	202	295	437	226	450	657
242.196	0	664	348	406	215	235	264	149	186	338	203	296	436	225	451	657
242.319	0	664	349	405	215	236	263	149	190	341	203	296	436	227	451	657
242.442	0	664	351	408	217	237	264	149	178	341	204	296	436	229	454	659
242.565	0	666	354	408	219	239	266	150	175	340	206	297	437	232	457	662
242.688	0	665	352	410	218	240	267	151	189	339	206	297	437	228	453	660
242.811	0	663	347	405	212	234	264	149	189	340	203	295	436	225	450	656
242.934	0	665	349	405	215	234	264	149	178	341	203	295	436	225	451	657
243.057	0	663	349	405	215	236	264	149	174	338	203	295	437	226	451	658
243.18	0	665	352	406	218	237	265	149	188	338	206	296	436	230	455	660
243.302	0	666	355	409	221	239	266	151	191	342	208	299	436	233	457	663
243.425	0	666	353	412	219	240	266	152	180	343	207	298	437	229	453	661
243.548	0	664	346	405	213	235	264	149	176	339	203	296	436	225	451	657
243.671	0	663	348	406	214	234	264	149	188	338	205	296	436	226	451	657
243.794	0	664	348	406	215	236	263	149	189	342	205	296	436	227	452	659
243.917	0	666	351	408	217	237	264	151	178	342	206	299	436	230	454	661
244.04	0	667	355	410	220	239	266	152	178	340	209	299	437	234	458	664
244.163	0	666	353	412	221	241	267	152	190	340	209	300	437	230	455	664
244.285	0	664	348	406	214	235	265	152	190	341	207	298	437	227	451	660
244.408	0	666	349	407	215	238	265	151	178	342	206	299	438	228	452	661
244.531	0	665	349	408	216	237	265	151	177	340	207	299	438	228	454	662
244.654	0	666	352	408	219	238	265	152	191	340	209	301	438	231	456	664
244.777	0	668	356	411	222	242	267	154	191	343	213	303	439	235	458	667
244.9	0	669	352	413	220	243	267	155	180	344	211	302	440	232	456	666
245.023	0	666	347	408	216	237	266	152	179	340	208	301	439	227	453	664
245.146	0	666	349	408	216	240	266	153	192	340	209	302	440	230	454	666
245.268	0	668	350	410	217	239	267	154	192	343	209	302	440	231	455	666
245.391	0	668	353	411	220	241	267	153	180	344	212	304	441	233	457	669
245.514	0	670	356	414	222	244	268	155	181	342	214	305	441	235	459	673
245.637	0	668	350	412	218	241	267	155	194	342	211	304	442	231	455	669
[truncated: 680 more rows]

## Sheet: D850
	SNR :	53	48	52	46	54	52	52	43	56	57	51	57	47	50	49
Time	Marker	ch1	ch2	ch3	ch4	ch5	ch6	ch7	ch8	ch9	ch10	ch11	ch12	ch13	ch14	ch15
0.24576	0	561	308	458	240	356	364	182	185	281	233	274	359	216	392	626
0.36864	0	561	308	458	240	356	364	182	185	281	233	274	359	216	392	626
0.49152	0	560	337	481	242	340	349	188	207	303	244	286	394	226	427	645
0.6144	0	566	369	508	241	331	341	188	210	310	246	289	410	231	441	646
0.73728	0	569	362	492	242	327	337	188	210	310	247	291	415	232	447	647
0.86016	0	573	363	490	243	325	336	188	216	310	247	292	410	236	461	651
0.98304	0	577	368	489	246	325	338	189	216	314	248	294	414	238	465	651
1.10592	0	579	370	493	245	327	340	189	210	314	248	295	414	240	470	661
1.2288	0	576	360	483	241	323	336	188	212	311	247	292	422	235	458	654
1.35168	0	577	361	481	241	321	335	188	217	312	246	292	421	234	458	650
1.47456	0	579	362	481	242	321	337	187	214	313	246	293	421	235	459	655
1.59744	0	581	365	482	243	322	337	188	209	312	246	293	422	237	460	657
1.72032	0	582	368	483	246	324	336	187	213	312	247	295	423	239	462	659
1.8432	0	582	367	487	245	327	338	188	218	312	248	294	423	238	461	659
1.96608	0	580	362	479	240	322	338	187	213	313	246	292	421	234	459	656
2.08896	0	580	361	480	241	322	337	187	209	312	246	292	422	234	460	656
2.21184	0	581	362	480	241	322	336	187	213	311	247	293	422	235	460	657
2.33472	0	582	365	483	244	323	337	188	218	313	247	294	423	237	462	659
2.4576	0	585	369	485	246	326	339	189	214	314	248	294	424	240	464	661
2.58048	0	583	362	488	243	327	340	188	210	313	247	293	423	236	461	659
2.70336	0	580	358	477	239	323	337	187	215	310	247	292	422	234	459	658
2.82624	0	581	358	479	239	322	337	188	218	312	247	292	421	234	459	657
2.94912	0	581	359	479	241	323	338	189	212	313	246	293	421	234	459	657
3.072	0	582	363	481	243	322	336	189	210	313	248	294	423	237	462	661
3.19488	0	584	366	484	245	325	337	189	217	312	249	294	424	239	463	663
3.31776	0	583	363	487	243	327	340	189	219	312	249	295	424	236	462	663
3.44064	0	579	355	477	239	322	339	187	211	311	247	292	422	232	458	658
3.56352	0	578	356	478	238	321	336	187	211	311	246	292	421	233	459	660
3.6864	0	580	357	481	240	321	336	189	216	310	246	292	421	233	459	660
3.80928	0	582	359	481	241	324	337	188	217	313	247	294	422	235	461	661
3.93216	0	582	364	483	244	325	339	188	212	313	247	294	423	237	462	665
4.05504	0	584	367	489	245	328	339	190	212	312	248	295	426	239	464	667
4.17792	0	580	356	482	240	323	337	189	217	309	247	292	422	234	460	663
4.3008	0	579	356	479	239	321	338	188	216	312	246	292	422	233	459	661
4.42368	0	579	356	482	240	323	338	187	210	312	246	292	422	233	459	664
4.54656	0	580	358	482	241	322	336	188	212	311	247	292	423	234	460	664
4.66944	0	581	362	484	243	324	338	189	218	310	248	293	424	236	463	666
4.79232	0	584	366	487	245	326	340	189	215	314	249	294	425	238	464	669
4.9152	0	581	359	487	242	326	340	188	211	313	248	292	425	235	460	668
5.03808	0	580	355	482	240	320	336	189	212	310	248	291	424	232	460	666
5.16096	0	580	356	483	242	321	337	189	218	310	248	292	424	234	460	666
5.28384	0	582	358	484	242	322	339	189	215	312	248	293	425	234	462	668
5.40672	0	584	361	486	244	323	340	189	210	313	248	293	425	237	462	670
5.5296	0	586	367	488	246	324	339	191	214	311	249	294	427	239	465	673
5.65248	0	583	362	491	244	327	341	191	219	311	249	294	427	237	463	672
5.77536	0	582	355	483	240	322	339	190	214	311	249	291	425	233	461	669
5.89824	0	582	358	483	241	323	339	190	210	312	248	292	425	234	462	668
6.02112	0	582	359	484	242	323	336	190	213	310	249	292	425	236	463	670
6.144	0	585	362	486	244	324	338	191	219	312	250	294	426	237	465	671
6.26688	0	587	366	489	247	326	342	191	216	314	249	295	428	239	466	674
6.38976	0	590	371	493	250	329	343	191	211	314	251	296	429	240	467	676
6.51264	0	585	359	489	242	327	341	191	215	310	251	294	426	235	463	671
6.63552	0	584	357	484	242	322	340	189	220	310	249	293	426	234	463	669
6.7584	0	585	359	485	242	323	342	190	214	312	249	293	425	235	463	670
6.88128	0	586	360	486	243	325	340	190	210	313	249	294	426	236	463	670
7.00416	0	587	365	487	247	325	339	191	216	311	250	294	427	239	465	673
7.12704	0	590	370	492	248	328	341	192	220	312	251	297	428	241	467	677
7.24992	0	590	371	497	249	331	346	193	216	313	251	296	429	241	468	680
7.3728	0	585	360	487	243	326	342	191	212	311	250	294	426	235	463	675
7.49568	0	587	360	486	243	324	340	192	217	310	250	294	425	235	462	676
7.61856	0	591	360	488	245	326	341	191	220	311	251	294	426	236	462	678
7.74144	0	600	362	487	244	325	343	193	216	312	250	294	425	236	465	678
7.86432	0	603	366	490	246	327	342	193	215	312	251	296	420	236	474	681
7.9872	0	606	371	494	249	327	342	195	221	311	252	297	413	237	483	682
8.11008	0	605	363	494	244	330	345	194	223	311	253	297	420	232	471	677
8.23296	0	603	359	486	243	326	343	192	217	310	251	294	417	229	470	674
8.35584	0	605	360	487	244	327	340	194	216	310	251	296	416	228	471	676
8.47872	0	606	361	487	243	326	339	193	223	309	252	297	410	229	477	672
8.6016	0	610	366	488	248	329	342	194	225	311	252	298	406	231	483	676
8.72448	0	611	371	492	249	330	344	195	219	312	253	300	406	233	484	680
8.84736	0	609	367	496	248	333	344	194	217	311	252	298	411	233	477	676
8.97024	0	606	358	484	242	328	340	193	223	307	252	296	413	226	468	669
9.09312	0	607	359	485	243	327	341	193	223	309	252	295	412	227	468	669
9.216	0	607	359	485	244	328	340	193	217	309	251	296	407	228	471	669
9.33888	0	609	362	488	247	328	340	193	216	308	251	297	403	229	476	676
9.46176	0	611	367	489	248	329	340	194	223	308	252	297	404	231	478	674
9.58464	0	611	370	494	251	331	343	195	223	311	253	298	404	233	479	677
9.70752	0	611	360	487	242	329	343	193	216	309	251	295	410	228	466	670
9.8304	0	612	357	483	241	327	339	193	217	306	251	294	408	226	464	670
9.95328	0	615	358	484	242	328	339	193	223	307	251	294	405	227	468	670
10.0762	0	616	359	484	243	328	339	194	222	308	251	294	401	226	474	670
10.199	0	618	362	485	245	328	341	193	217	309	250	297	401	228	473	672
10.3219	0	620	365	489	248	331	338	194	218	308	251	298	403	231	476	679
10.4448	0	620	365	493	249	334	341	195	224	308	252	296	407	230	472	675
10.5677	0	616	356	483	242	329	340	193	221	308	251	294	408	226	462	671
10.6906	0	615	355	482	243	328	339	192	215	309	250	295	408	225	462	669
10.8134	0	615	355	483	244	328	335	193	216	306	250	294	404	226	467	670
10.9363	0	617	358	484	245	329	337	194	222	307	251	295	400	227	473	671
11.0592	0	621	362	485	247	331	339	194	220	309	251	296	400	229	475	678
11.1821	0	622	366	490	249	332	341	195	215	309	251	298	402	230	477	675
11.305	0	617	355	485	244	331	338	194	217	305	252	295	409	226	464	672
11.4278	0	618	353	481	243	328	337	193	223	305	252	295	405	225	468	671
11.5507	0	617	354	484	243	329	338	194	219	307	251	295	404	225	468	671
11.6736	0	618	356	483	245	327	338	194	214	307	251	295	400	228	473	673
11.7965	0	619	360	485	247	329	337	195	218	307	251	297	401	229	476	675
11.9194	0	620	361	489	248	333	339	195	224	307	253	296	402	229	476	677
12.0422	0	616	351	483	242	328	339	194	218	307	251	294	409	225	462	671
12.1651	0	616	351	482	241	327	337	193	214	307	250	293	409	225	462	671
12.288	0	616	352	482	243	326	336	194	217	305	251	294	405	225	466	671
12.4109	0	618	355	483	245	327	336	195	222	307	252	295	401	227	472	673
12.5338	0	619	358	485	248	329	338	195	218	309	252	297	402	228	474	679
12.6566	0	620	361	489	249	332	340	195	214	309	253	296	403	230	474	679
12.7795	0	614	350	483	243	329	337	194	218	305	252	294	410	224	461	672
12.9024	0	612	349	480	241	326	336	193	222	305	252	293	409	224	459	669
13.0253	0	613	350	481	242	327	336	193	217	306	251	294	409	224	459	669
13.1482	0	613	352	481	243	328	335	193	213	306	250	294	406	225	464	669
13.271	0	614	355	483	246	328	335	194	218	306	251	295	402	227	471	672
13.3939	0	616	359	486	248	330	336	195	222	307	252	296	403	229	472	673
13.5168	0	611	351	485	243	330	339	193	216	307	251	295	411	224	460	668
13.6397	0	610	347	478	241	325	334	193	213	306	251	293	409	223	457	664
13.7626	0	610	348	479	241	325	333	194	217	306	250	293	408	223	458	664
13.8854	0	611	350	479	243	326	333	194	221	306	250	293	409	223	459	665
14.0083	0	612	353	482	245	327	336	194	215	308	251	294	406	225	464	665
14.1312	0	614	357	484	246	328	335	194	213	308	252	296	403	228	471	673
14.2541	0	613	358	489	247	332	337	194	219	305	252	296	407	229	468	670
14.377	0	610	346	479	240	325	335	194	221	305	252	294	410	222	457	663
14.4998	0	610	349	479	242	325	335	193	214	307	250	293	409	223	457	661
14.6227	0	613	349	480	242	326	334	193	212	307	250	294	410	223	458	661
14.7456	0	613	352	481	244	327	333	194	219	306	251	295	410	224	460	662
14.8685	0	616	355	483	245	328	335	194	221	307	252	296	403	226	469	663
14.9914	0	617	357	488	247	332	338	194	216	308	251	296	407	227	466	666
15.1142	0	613	348	480	241	327	335	193	214	306	251	294	410	221	457	659
15.2371	0	611	348	478	242	325	333	193	219	305	251	294	409	222	457	658
15.36	0	612	350	479	243	326	335	194	219	307	251	294	409	222	457	659
15.4829	0	612	352	480	244	327	336	194	214	308	251	296	406	224	464	659
15.6058	0	613	356	484	246	327	334	195	213	306	251	295	401	226	469	666
15.7286	0	610	356	488	247	331	337	195	220	306	252	296	406	226	465	662
15.8515	0	605	347	478	240	326	335	193	220	305	252	293	409	221	456	656
15.9744	0	609	348	478	241	325	335	193	213	308	251	294	409	222	456	655
16.0973	0	610	349	478	242	325	334	193	214	306	250	293	409	222	456	654
16.2202	0	612	353	480	244	325	333	195	220	305	251	293	410	223	458	657
16.343	0	614	356	481	245	327	335	194	219	309	252	295	401	226	468	658
16.4659	0	616	357	487	246	329	337	194	214	308	251	295	406	227	464	660
16.5888	0	608	347	478	241	324	334	193	214	304	251	293	407	220	456	653
16.7117	0	607	345	475	239	321	332	192	220	304	251	292	405	219	454	651
16.8346	0	608	346	476	241	321	333	191	217	306	249	291	407	220	455	651
16.9574	0	608	349	476	241	321	333	191	212	307	249	292	407	221	456	652
17.0803	0	610	352	477	243	322	331	192	214	306	249	292	403	223	462	659
17.2032	0	612	356	480	245	324	333	193	220	307	251	294	399	224	468	658
17.3261	0	606	347	479	241	323	334	191	217	306	250	292	407	221	454	652
17.449	0	604	344	471	238	318	331	189	210	306	248	290	406	219	453	648
17.5718	0	604	344	471	238	318	328	190	213	304	249	289	405	219	453	649
17.6947	0	605	345	472	238	318	330	190	218	305	249	290	405	220	453	649
17.8176	0	608	349	474	241	318	331	191	215	306	248	292	405	222	456	651
17.9405	0	609	353	476	243	320	332	190	211	307	248	291	397	223	465	653
18.0634	0	608	352	480	242	322	332	191	214	305	248	291	402	223	461	655
18.1862	0	602	343	471	237	316	330	190	217	303	249	289	404	219	452	647
18.3091	1	604	344	470	237	315	330	190	213	304	248	289	404	219	453	649
18.432	0	604	344	469	238	316	329	189	210	306	247	289	404	219	452	648
18.5549	0	605	347	472	240	315	328	189	213	304	248	290	400	221	459	650
18.6778	0	606	350	473	243	319	329	190	218	306	249	290	397	222	465	653
18.8006	0	604	350	477	243	321	333	190	213	306	248	290	402	223	460	656
18.9235	0	600	342	469	237	316	329	187	209	304	247	288	403	219	452	648
19.0464	0	599	343	470	239	315	327	189	214	303	248	288	404	220	453	649
19.1693	0	598	344	469	238	316	328	190	217	304	248	289	404	220	453	650
19.2922	0	599	347	471	242	317	330	189	212	305	248	291	405	222	454	651
19.415	0	598	351	475	244	317	331	190	210	306	248	291	398	224	464	654
19.5379	0	597	354	480	244	320	332	192	215	305	250	292	403	226	461	656
19.6608	0	593	343	471	238	318	329	189	217	305	249	288	406	220	452	651
19.7837	0	595	343	469	238	316	330	190	211	305	248	289	405	220	451	649
19.9066	0	595	343	471	239	316	329	188	209	304	247	288	405	220	451	649
20.0294	0	596	346	471	240	316	328	191	215	304	248	290	406	222	452	652
20.1523	0	597	350	474	242	319	330	190	217	306	249	291	406	223	454	653
20.2752	0	598	354	477	246	321	333	191	213	307	249	293	404	226	460	656
20.3981	0	595	346	476	240	321	331	190	211	304	248	291	408	222	452	652
20.521	0	594	342	470	239	317	329	191	215	303	248	289	405	219	451	650
20.6438	0	596	343	470	239	317	329	190	216	305	248	289	406	219	451	650
20.7667	0	596	344	472	240	319	330	191	211	306	248	290	406	220	451	649
20.8896	0	598	347	473	242	319	329	190	210	305	248	291	407	222	453	656
21.0125	0	600	353	478	245	321	330	192	216	305	250	292	409	224	455	654
21.1354	0	600	352	482	244	325	333	192	217	306	251	292	406	225	458	656
21.2582	0	595	343	472	239	320	333	191	211	305	249	290	408	220	450	649
21.3811	0	598	343	472	240	318	329	190	210	304	249	290	407	220	451	650
21.504	0	598	343	472	241	320	329	192	216	303	249	290	408	220	451	651
21.6269	0	600	347	474	241	321	332	192	216	305	249	291	409	223	451	652
21.7498	0	602	351	477	245	323	334	193	210	306	250	293	410	224	453	654
21.8726	0	602	353	482	245	325	332	193	212	305	249	293	410	225	455	655
21.9955	0	598	344	475	241	322	331	192	217	303	250	290	409	221	450	651
22.1184	0	600	345	473	240	321	333	191	216	305	250	291	409	221	450	650
22.2413	0	601	346	476	241	322	333	192	211	305	249	291	410	221	450	650
22.3642	0	601	348	476	243	322	331	193	211	304	250	293	409	223	451	651
22.487	0	602	352	477	245	322	333	193	219	304	251	293	411	224	453	653
22.6099	0	603	354	484	246	327	336	194	217	307	251	294	412	226	454	655
22.7328	0	599	345	476	241	323	334	192	210	305	249	292	409	222	450	650
22.8557	0	601	343	475	241	321	331	192	213	304	249	291	410	220	449	648
22.9786	0	600	345	476	241	322	332	194	218	304	251	291	410	222	449	649
23.1014	0	602	347	477	243	323	334	193	216	306	250	292	410	222	451	649
23.2243	0	604	352	479	244	324	335	194	210	306	251	294	412	224	452	651
23.3472	0	605	355	482	246	326	333	194	214	306	251	293	412	227	454	659
23.4701	0	601	347	480	242	325	334	193	219	304	250	292	411	222	449	649
23.593	0	600	344	476	240	321	334	191	214	305	250	291	410	220	448	647
23.7158	0	602	346	476	240	322	333	192	209	307	249	291	410	220	448	646
23.8387	0	602	347	476	242	321	331	193	213	304	250	291	410	221	448	647
23.9616	0	604	350	479	244	323	333	192	217	305	250	291	410	222	449	648
24.0845	0	605	354	480	245	323	335	193	213	307	250	293	412	225	451	654
24.2074	0	604	352	484	245	326	336	193	209	307	250	292	412	224	450	651
24.3302	0	601	345	476	240	321	332	192	213	304	250	291	411	219	447	646
24.4531	0	603	346	477	240	321	332	192	216	304	249	289	410	220	446	646
24.576	0	603	346	477	241	320	333	191	212	306	249	290	409	220	446	646
24.6989	0	603	349	477	243	321	332	192	208	306	249	290	409	221	448	647
24.8218	0	605	353	480	245	321	332	193	213	304	249	291	410	224	449	650
24.9446	0	607	357	481	247	323	333	192	217	305	249	291	412	225	451	652
25.0675	0	604	351	482	242	324	336	191	213	306	250	290	411	221	448	648
25.1904	0	601	346	475	240	319	332	189	208	305	247	287	409	219	446	646
25.3133	0	603	347	475	240	319	330	190	213	303	247	287	409	220	446	647
25.4362	0	602	349	475	241	317	330	190	215	305	246	286	409	220	445	646
25.559	0	604	351	476	241	318	333	190	210	306	245	288	409	222	447	647
25.6819	0	604	354	477	245	319	333	190	207	305	244	288	408	223	448	649
25.8048	0	603	352	481	243	321	332	188	212	303	245	287	409	222	448	649
25.9277	0	598	345	473	238	314	330	187	214	305	243	284	405	216	443	644
26.0506	0	598	345	471	238	313	330	187	207	304	242	283	405	218	444	643
26.1734	0	597	347	470	239	312	328	185	204	303	241	282	405	218	444	643
26.2963	0	599	349	471	239	312	327	186	210	302	242	282	405	219	445	645
26.4192	0	599	352	474	241	312	329	186	211	304	241	283	406	220	446	646
26.5421	0	599	355	478	243	316	331	185	206	305	241	283	406	221	448	650
26.665	0	594	345	469	237	310	327	183	203	300	239	279	402	215	443	643
26.7878	0	593	343	467	235	306	325	183	208	300	239	279	401	216	442	642
26.9107	0	594	343	466	235	306	325	182	207	300	238	278	400	216	442	641
27.0336	0	592	345	467	237	306	325	181	201	301	238	278	401	217	444	642
27.1565	0	593	349	468	238	307	324	181	202	300	237	279	402	218	445	645
27.2794	0	596	352	471	240	308	325	184	208	299	238	280	402	221	448	648
27.4022	0	593	349	475	241	311	328	183	208	302	238	279	401	218	444	646
27.5251	0	590	343	464	234	304	326	180	201	300	236	276	399	214	442	641
27.648	0	590	342	463	235	302	322	180	201	298	235	276	398	214	442	642
27.7709	0	589	343	462	235	302	322	179	206	298	235	275	398	215	442	642
27.8938	0	590	345	464	236	304	323	179	204	299	235	276	398	217	444	644
28.0166	0	590	350	467	239	304	324	180	199	300	234	277	401	218	445	646
28.1395	0	591	350	472	239	307	323	181	201	299	235	278	401	220	445	647
28.2624	0	588	342	463	235	304	322	179	206	297	235	275	398	214	443	643
28.3853	0	588	341	460	235	302	322	178	203	299	234	276	397	214	443	643
28.5082	0	588	342	461	235	301	322	178	198	298	233	274	398	214	441	643
28.631	0	589	345	463	237	301	319	179	201	297	233	275	397	216	443	644
28.7539	0	591	349	465	239	303	321	178	206	298	234	275	399	218	445	648
28.8768	0	590	349	470	239	306	325	180	203	299	235	277	396	220	450	654
28.9997	0	586	340	461	233	302	322	177	197	298	235	273	397	213	442	646
29.1226	0	586	340	460	234	299	319	177	202	296	233	273	396	214	442	646
29.2454	0	586	341	459	234	300	320	178	205	296	233	273	396	214	442	645
29.3683	0	587	343	460	235	300	321	178	200	298	234	275	397	216	443	646
29.4912	0	587	347	463	238	301	322	178	198	299	233	276	398	218	445	649
29.6141	0	589	352	468	240	304	321	179	203	297	235	277	395	220	451	653
29.737	0	585	344	464	235	304	324	179	205	297	236	275	398	216	444	650
29.8598	0	585	339	457	233	298	322	177	199	297	234	273	397	214	442	647
29.9827	0	585	340	457	234	299	319	177	196	297	233	273	397	214	442	646
30.1056	0	584	342	458	234	298	318	177	202	295	233	273	396	214	443	647
30.2285	0	584	345	460	237	300	319	178	205	297	233	274	398	216	445	648
30.3514	0	588	349	462	238	301	321	179	199	298	234	276	395	219	451	651
30.4742	0	586	348	467	239	304	322	178	198	297	234	276	395	219	450	652
30.5971	0	584	340	458	232	298	319	177	204	294	234	274	396	214	442	647
30.72	0	583	340	456	233	298	318	176	204	296	234	272	396	214	442	647
30.8429	0	583	339	457	234	297	320	176	197	297	233	274	397	215	442	646
30.9658	0	584	343	459	236	298	318	175	197	296	232	274	397	216	444	649
31.0886	0	585	347	460	238	301	319	177	203	296	233	275	399	219	446	651
31.2115	0	587	351	466	240	304	322	178	204	299	235	277	396	221	451	654
31.3344	0	583	341	461	235	302	322	177	198	297	235	275	398	215	444	649
31.4573	0	583	340	457	234	299	318	178	198	295	234	274	399	215	443	649
31.5802	0	584	341	458	234	298	318	177	203	295	233	274	398	215	444	648
31.703	0	584	342	459	235	299	319	177	203	297	234	274	399	216	443	648
31.8259	0	585	346	461	236	301	321	178	198	298	234	276	400	218	446	651
31.9488	0	585	347	466	238	305	321	179	200	296	236	277	400	219	447	654
32.0717	0	582	338	459	233	299	319	178	205	295	235	275	399	214	442	649
32.1946	0	582	339	457	234	298	320	178	202	297	235	274	399	215	442	648
32.3174	0	582	339	458	233	299	318	178	197	297	235	276	400	215	442	648
32.4403	0	583	343	459	236	299	317	177	200	295	235	276	399	217	444	651
32.5632	0	585	346	463	238	302	320	179	207	296	236	277	402	219	447	652
32.6861	0	587	348	468	238	305	323	179	202	299	237	278	403	220	447	658
32.809	0	582	338	460	234	302	321	179	197	297	235	276	401	215	442	649
32.9318	0	582	336	456	232	300	317	178	202	294	235	276	400	215	443	649
33.0547	0	582	336	457	233	300	318	177	205	295	236	276	400	215	443	648
33.1776	0	584	339	459	234	300	319	178	200	297	235	277	400	216	443	649
33.3005	0	585	343	461	237	303	319	179	198	297	236	279	402	219	444	652
33.4234	0	586	347	465	239	304	319	180	204	297	237	279	403	220	447	655
33.5462	0	582	339	463	235	305	320	180	206	296	238	279	402	217	443	652
33.6691	0	581	336	457	232	301	319	179	200	297	236	277	401	215	443	648
33.792	0	582	336	458	232	301	318	179	198	297	236	278	401	215	442	649
33.9149	0	583	338	460	234	302	317	179	204	295	237	278	402	216	443	651
34.0378	0	585	342	462	237	304	319	180	206	297	237	279	403	219	445	652
34.1606	0	587	346	464	239	304	321	180	199	298	238	280	406	219	446	653
34.2835	0	587	343	468	236	306	322	181	199	297	238	281	406	219	445	655
34.4064	0	584	337	460	234	303	318	181	204	296	239	279	404	216	443	652
34.5293	0	585	338	461	234	303	320	180	205	297	239	279	404	217	443	653
34.6522	0	585	338	461	235	304	320	181	200	299	238	280	405	217	444	653
34.775	0	587	340	465	237	305	319	181	199	297	239	281	405	218	445	661
34.8979	0	588	345	465	240	306	321	182	206	297	241	282	406	221	446	660
35.0208	0	588	344	470	239	309	323	183	206	299	241	283	408	220	447	664
35.1437	0	586	336	462	235	305	321	181	200	299	240	281	407	217	444	658
35.2666	0	588	338	463	235	306	321	182	200	297	239	282	407	218	444	664
35.3894	0	589	339	464	237	305	320	183	207	298	240	282	407	218	445	660
35.5123	0	590	342	466	238	307	322	184	205	300	241	283	409	220	446	667
35.6352	0	592	346	469	241	309	323	184	200	300	240	284	409	222	448	668
35.7581	0	593	348	474	242	312	324	186	203	299	242	284	411	223	449	671
35.881	0	589	338	467	236	309	323	184	208	298	242	283	409	218	445	663
36.0038	0	590	338	464	236	307	323	184	204	300	241	283	409	218	445	663
36.1267	0	590	339	466	237	308	323	183	199	300	240	283	409	219	444	664
36.2496	0	591	342	467	239	308	320	184	204	298	241	285	410	219	445	668
36.3725	0	592	344	470	240	310	323	185	209	299	242	285	410	221	447	668
36.4954	0	595	349	471	242	311	327	186	205	302	242	286	412	224	449	672
36.6182	0	592	344	475	240	313	327	185	202	301	242	285	411	221	447	668
36.7411	0	590	339	466	236	308	323	184	205	299	240	282	409	217	444	664
36.864	0	591	340	467	237	308	324	185	209	300	242	284	410	218	444	664
36.9869	0	591	340	467	238	308	325	184	203	301	241	284	411	218	445	667
37.1098	0	592	343	468	239	309	323	184	201	302	240	285	410	221	446	665
37.2326	0	593	347	471	240	309	325	185	207	300	242	286	410	222	449	665
37.3555	0	594	351	475	243	312	327	186	210	302	242	286	412	224	451	666
37.4784	0	590	340	471	236	310	327	185	204	301	242	284	411	219	445	662
37.6013	0	591	340	467	237	308	324	183	201	300	240	283	411	218	446	661
37.7242	0	591	341	467	237	308	324	185	207	299	242	283	410	218	446	661
37.847	0	592	343	468	239	308	325	185	209	301	241	284	411	220	447	661
37.9699	0	594	347	472	240	311	327	186	203	303	241	285	411	222	449	663
38.0928	0	594	349	474	241	312	327	185	203	301	242	287	413	224	450	669
38.2157	0	590	341	471	237	309	325	185	208	300	243	285	410	219	447	662
38.3386	0	590	339	468	236	307	325	183	207	302	241	284	410	219	445	660
38.4614	0	590	340	467	236	308	326	184	201	302	241	285	410	219	445	660
38.5843	0	591	343	468	239	308	324	183	202	301	241	285	411	220	447	664
38.7072	0	593	346	471	241	310	324	185	208	301	242	286	412	223	448	663
38.8301	0	595	349	472	242	311	328	186	208	302	243	287	412	225	450	665
38.953	0	591	342	475	239	312	329	185	203	302	242	286	412	222	448	664
39.0758	0	589	338	466	237	308	324	184	202	299	242	284	411	219	444	659
39.1987	0	591	339	467	237	308	324	184	209	299	242	285	411	219	445	659
39.3216	0	591	340	469	238	309	325	184	205	302	242	285	411	219	445	658
39.4445	0	593	343	470	240	310	327	184	202	302	241	286	412	222	447	660
39.5674	0	594	347	471	243	312	326	186	203	300	242	286	412	224	448	666
39.6902	0	593	346	477	242	315	328	185	210	300	243	287	413	224	448	663
39.8131	0	590	338	468	237	309	326	184	205	301	242	285	411	220	443	658
39.936	0	591	340	468	237	310	324	185	201	301	242	286	411	219	444	657
40.0589	0	592	340	469	237	311	322	184	204	298	242	285	411	222	444	658
40.1818	0	594	342	470	241	310	324	185	210	299	242	286	412	222	446	657
40.3046	0	595	348	473	242	314	328	187	205	301	243	288	413	224	447	663
40.4275	0	596	350	477	244	316	328	187	201	302	243	288	414	226	448	662
40.5504	0	592	341	471	239	313	325	186	205	298	243	286	412	221	445	657
40.6733	0	592	341	470	238	311	324	186	209	299	243	286	411	220	444	656
40.7962	0	595	342	471	238	311	327	187	203	300	243	286	413	222	444	659
40.919	0	594	344	471	240	313	325	185	200	301	242	286	413	223	445	656
41.0419	0	596	346	473	243	313	325	187	207	300	243	287	413	224	447	658
41.1648	0	598	348	477	243	317	329	187	210	300	243	287	414	225	447	659
41.2877	0	593	340	470	237	312	327	185	203	299	243	286	412	219	443	655
41.4106	0	594	341	469	236	310	325	186	200	299	242	285	412	220	443	654
41.5334	0	594	341	469	239	312	324	185	205	298	242	285	411	219	443	655
41.6563	0	594	343	470	239	310	325	186	208	298	243	285	412	222	445	656
41.7792	0	596	347	472	241	312	326	185	202	300	242	285	412	224	447	660
41.9021	0	596	349	476	241	314	327	185	201	298	242	286	413	224	446	661
42.025	0	591	339	467	235	310	325	184	206	296	241	283	412	219	441	652
42.1478	0	591	337	464	234	306	322	182	205	297	241	281	410	218	441	650
42.2707	0	590	338	464	236	305	323	182	199	298	239	280	409	217	441	648
42.3936	0	589	339	464	236	304	320	181	198	297	238	280	409	218	442	650
42.5165	0	590	343	466	236	305	322	181	203	296	239	280	409	220	443	652
42.6394	0	591	345	470	239	307	323	182	204	298	238	281	410	221	444	652
42.7622	0	585	336	463	233	304	324	179	198	297	237	278	409	216	439	646
42.8851	0	584	334	459	232	299	318	177	197	295	235	277	406	215	438	644
43.008	0	583	335	459	231	300	318	177	202	294	235	276	405	215	438	642
43.1309	0	583	337	459	232	299	319	176	200	296	234	276	405	216	439	642
43.2538	0	583	340	461	234	300	320	178	195	297	234	277	407	218	439	644
43.3766	0	585	343	465	236	301	319	178	197	295	235	278	406	220	442	649
43.4995	0	580	336	463	232	301	320	178	202	294	235	276	405	215	438	641
43.6224	0	580	333	457	231	297	319	176	198	295	234	275	404	215	436	638
43.7453	0	580	333	458	230	297	318	175	193	294	232	275	404	214	437	638
43.8682	0	581	335	458	231	296	316	175	196	294	232	274	403	215	438	638
43.991	0	581	338	461	234	298	317	177	201	294	233	276	404	217	439	639
44.1139	0	582	341	463	235	301	321	176	198	296	234	277	405	219	440	645
44.2368	0	578	333	460	231	299	319	175	193	294	233	275	403	214	437	638
44.3597	0	579	333	456	231	297	316	176	197	292	232	274	404	214	437	637
44.4826	11	580	334	459	232	298	318	175	201	291	233	274	403	214	437	637
44.6054	0	581	336	459	232	298	318	176	196	294	233	276	404	216	438	638
44.7283	0	582	339	461	234	300	319	177	193	294	234	277	405	218	440	644
44.8512	0	582	341	467	236	303	320	178	199	293	235	277	405	219	441	642
44.9741	0	580	332	459	231	300	320	177	202	292	234	275	404	214	437	637
45.097	0	580	332	458	231	299	319	176	195	293	234	275	403	214	438	637
45.2198	0	580	333	460	231	298	318	177	193	293	234	276	404	215	438	638
45.3427	0	581	337	460	233	300	317	178	199	292	235	276	404	216	440	639
45.4656	0	584	340	463	235	303	320	179	203	293	236	278	406	219	441	642
45.5885	0	585	342	468	238	305	322	179	196	295	236	279	407	220	443	648
45.7114	0	581	333	462	232	303	320	179	194	291	236	277	405	215	438	640
45.8342	0	582	331	460	232	302	319	179	200	291	236	277	406	214	437	639
45.9571	0	582	333	462	232	302	320	179	202	293	236	277	406	215	438	639
46.08	0	583	336	462	234	303	321	181	195	294	237	280	406	217	440	640
46.2029	0	585	340	467	237	305	320	181	196	293	237	280	406	220	442	647
46.3258	0	587	345	470	240	308	322	182	202	292	240	281	408	222	444	646
46.4486	0	584	337	469	235	308	324	182	203	293	239	279	408	217	441	644
46.5715	0	585	334	464	233	303	322	182	196	293	238	280	407	217	439	642
46.6944	0	585	335	465	235	305	321	182	197	292	240	280	407	217	441	642
46.8173	0	587	337	466	236	307	321	183	203	292	240	281	408	219	441	643
46.9402	0	588	340	470	238	308	323	183	203	294	241	282	409	220	443	649
47.063	0	590	344	473	240	311	325	184	199	296	240	284	410	222	445	652
47.1859	0	588	341	475	239	313	324	185	200	293	242	282	410	221	443	648
47.3088	0	587	335	468	236	308	324	183	206	291	241	280	410	217	440	646
47.4317	0	588	336	470	237	309	325	185	203	295	242	282	410	218	442	650
47.5546	0	590	338	471	237	309	326	185	197	296	242	281	410	219	443	648
47.6774	0	591	341	472	240	310	323	185	201	293	244	283	411	221	445	654
47.8003	0	593	345	476	242	312	327	188	208	295	245	284	412	224	447	654
47.9232	0	591	341	478	240	314	330	187	204	296	245	284	412	222	444	657
48.0461	0	590	337	470	238	310	327	186	199	296	243	281	411	219	442	650
48.169	0	590	338	472	238	311	326	186	202	294	244	283	412	220	444	652
48.2918	0	592	340	473	238	310	327	187	208	295	244	283	413	220	445	653
48.4147	0	595	344	475	242	312	328	188	203	297	244	284	412	223	446	656
48.5376	0	595	347	477	244	314	329	188	200	298	246	285	414	225	448	660
48.6605	0	594	344	480	241	316	330	188	205	297	245	284	414	224	447	658
48.7834	0	591	337	471	237	311	328	188	208	295	245	282	412	219	444	655
48.9062	0	591	338	472	238	310	329	187	203	297	243	283	413	219	444	657
49.0291	0	592	339	473	239	311	328	187	200	297	244	283	412	220	444	658
49.152	0	593	343	474	240	312	328	187	206	296	244	284	413	223	446	656
49.2749	0	595	346	476	242	312	330	188	209	298	244	285	414	225	447	658
49.3978	0	596	349	482	244	316	331	188	204	300	244	285	415	226	448	663
49.5206	0	591	339	475	238	312	329	187	201	297	245	283	412	220	444	655
49.6435	0	591	338	472	238	310	328	186	205	295	243	283	412	221	444	655
49.7664	0	591	340	472	239	312	329	187	206	298	243	282	412	221	445	656
49.8893	0	592	343	475	241	312	330	187	201	299	243	284	413	223	446	656
50.0122	0	595	347	476	242	313	329	188	201	298	244	284	414	224	448	662
50.135	0	596	350	480	245	314	330	188	207	298	245	286	414	227	450	661
50.2579	0	593	343	480	241	317	332	189	207	299	245	285	415	223	447	660
50.3808	0	591	340	473	240	312	330	186	201	299	243	282	414	222	446	657
50.5037	0	593	342	474	241	311	328	187	201	298	244	283	413	223	447	662
50.6266	0	593	343	475	241	313	329	187	208	297	244	284	414	222	447	657
50.7494	0	596	346	477	243	314	332	187	207	300	244	286	416	225	448	663
50.8723	0	596	351	481	246	317	333	189	202	302	244	287	416	228	450	665
50.9952	0	593	344	482	243	318	331	188	204	298	245	285	415	225	448	660
51.1181	0	592	341	475	240	314	330	187	208	297	245	285	414	222	446	658
51.241	0	593	342	476	243	314	331	187	205	299	244	285	415	223	447	663
51.3638	0	594	344	475	243	315	331	189	200	299	245	286	416	224	447	659
51.4867	0	596	347	478	244	316	329	189	205	298	245	286	415	225	449	665
51.6096	0	597	352	482	247	318	332	189	211	299	246	288	416	228	451	663
51.7325	0	594	344	480	242	318	333	189	204	299	245	285	416	223	447	663
51.8554	0	592	341	474	241	314	330	188	201	297	245	285	414	223	446	658
51.9782	0	593	342	474	241	315	327	188	204	296	245	285	415	223	446	659
52.1011	0	593	344	475	241	314	328	188	209	297	244	286	415	224	447	659
52.224	0	596	347	477	244	316	331	189	204	298	245	287	414	226	449	664
52.3469	0	596	350	479	246	317	331	189	201	299	246	287	416	228	451	666
52.4698	0	593	342	478	242	317	330	189	206	296	245	286	415	224	447	660
52.5926	0	592	339	471	239	313	328	188	208	296	246	284	414	222	446	658
52.7155	0	591	340	472	240	314	329	188	202	298	244	286	414	222	444	662
52.8384	0	593	341	473	240	314	327	187	200	297	244	286	413	223	445	662
52.9613	0	594	345	474	242	314	326	190	206	296	245	287	414	226	448	661
53.0842	0	595	348	477	245	315	328	189	208	299	245	288	415	227	450	667
53.207	0	592	343	479	241	318	331	188	203	298	245	286	414	224	447	665
53.3299	0	590	338	470	239	313	326	187	201	295	246	285	412	222	445	662
53.4528	0	591	338	470	240	312	326	187	206	296	245	285	414	222	445	659
53.5757	0	592	340	471	241	313	325	187	206	297	245	286	413	224	446	663
53.6986	0	594	342	473	242	314	328	187	201	298	245	287	413	225	446	666
53.8214	0	595	347	475	244	315	325	188	201	297	246	286	414	227	449	668
53.9443	0	593	341	477	241	316	327	189	208	296	246	287	414	224	447	663
54.0672	0	591	338	470	237	313	327	187	205	295	245	285	413	223	445	661
54.1901	0	591	339	472	239	313	326	187	199	297	245	285	414	223	445	661
54.313	0	592	341	471	240	313	324	189	202	296	245	286	413	223	446	665
54.4358	0	593	344	473	242	314	326	189	208	296	246	286	413	225	447	665
54.5587	0	595	347	478	244	316	329	190	205	298	247	287	414	227	449	670
54.6816	0	592	339	473	239	315	328	188	200	297	246	286	413	222	444	664
54.8045	0	592	338	470	238	312	324	187	202	295	246	284	412	223	445	668
54.9274	0	593	339	470	239	314	325	188	208	295	247	285	412	223	446	663
55.0502	0	595	342	472	240	313	326	188	203	297	245	285	413	224	447	668
55.1731	0	595	344	473	242	314	327	189	199	297	246	287	413	226	448	670
55.296	0	597	348	477	244	317	327	190	204	296	248	288	415	227	449	673
55.4189	0	592	339	473	239	315	327	190	208	295	246	285	413	222	446	665
55.5418	0	593	338	469	238	312	327	188	202	295	247	285	412	222	445	668
55.6646	0	593	338	470	238	313	325	188	199	296	244	285	412	222	445	667
55.7875	0	594	341	471	239	313	324	188	204	294	246	285	413	223	447	666
55.9104	0	596	344	473	242	315	326	189	208	296	246	286	412	225	449	666
56.0333	0	598	348	475	243	316	327	190	203	298	246	286	414	227	450	672
56.1562	0	595	342	475	240	317	328	187	200	295	245	285	413	224	447	669
56.279	0	593	338	469	237	312	323	188	205	293	246	284	412	222	445	663
56.4019	0	593	339	469	238	313	326	187	206	296	245	283	412	221	445	662
56.5248	0	593	340	470	238	313	326	187	201	296	244	285	411	223	446	667
56.6477	0	595	343	472	241	313	326	188	199	295	245	285	412	225	448	667
56.7706	0	596	348	475	243	315	327	189	205	295	245	286	413	227	449	666
56.8934	0	596	346	478	241	318	329	188	206	297	245	285	413	225	448	670
57.0163	0	593	338	469	238	313	328	187	200	296	244	284	412	222	445	662
57.1392	0	593	341	470	238	312	326	187	200	294	244	284	411	221	446	665
57.2621	0	593	341	470	239	312	326	187	206	294	243	284	412	223	446	662
57.385	0	595	344	472	241	314	327	188	206	297	244	284	412	224	448	666
57.5078	0	596	348	474	244	315	329	187	201	298	244	285	413	226	449	668
57.6307	0	595	346	477	241	317	329	188	200	296	244	285	412	225	448	668
57.7536	0	593	340	470	238	313	326	187	206	294	244	283	412	222	446	661
57.8765	0	595	341	471	238	314	328	187	204	296	244	283	411	223	446	661
57.9994	0	594	343	471	240	313	328	186	199	297	243	284	412	222	447	661
58.1222	0	595	345	473	242	314	327	187	202	295	245	284	412	224	449	667
58.2451	0	597	350	476	244	315	328	187	208	295	245	287	413	227	449	664
58.368	0	596	349	480	243	317	331	188	204	298	245	286	413	227	450	669
58.4909	0	591	340	471	238	313	329	187	199	296	244	283	411	222	446	661
58.6138	0	593	341	470	237	311	325	185	201	294	244	284	411	222	446	660
58.7366	0	592	342	470	238	311	326	186	207	294	243	283	410	222	447	660
58.8595	0	593	345	471	240	311	328	186	201	297	242	283	412	224	447	664
58.9824	0	595	348	473	241	313	327	185	198	297	243	284	414	226	450	666
59.1053	0	595	351	476	244	314	328	187	203	296	244	284	413	227	451	668
59.2282	0	589	340	471	238	310	328	186	207	295	244	282	411	222	445	659
59.351	0	590	339	467	236	307	326	184	200	294	242	281	409	222	445	657
59.4739	0	589	340	466	237	307	325	183	196	294	242	281	409	221	445	656
59.5968	0	589	342	466	238	306	323	184	202	293	241	282	410	223	446	657
59.7197	0	590	346	469	239	309	324	184	205	294	242	283	410	224	448	659
59.8426	0	591	348	472	242	309	327	184	199	296	242	284	411	227	449	664
59.9654	0	587	342	471	238	311	326	184	197	293	241	282	410	223	446	657
60.0883	0	585	338	464	235	305	322	183	202	291	240	280	409	221	444	654
60.2112	0	585	339	464	235	304	321	182	204	292	241	278	408	221	444	653
60.3341	0	584	339	465	236	305	323	182	197	294	240	280	408	223	444	653
60.457	0	586	343	465	238	306	322	183	196	292	240	280	408	224	446	658
60.5798	0	587	347	469	239	307	322	184	201	292	240	282	409	225	448	657
60.7027	0	585	341	470	238	309	324	183	203	292	241	281	409	223	445	656
60.8256	0	583	337	462	235	303	322	182	196	292	241	279	407	219	443	651
60.9485	0	583	337	464	235	305	321	182	195	290	239	278	408	221	443	652
61.0714	0	582	340	463	236	304	320	182	201	290	240	280	407	221	444	652
61.1942	0	585	343	466	239	305	322	183	200	292	241	281	408	224	445	654
61.3171	0	586	347	467	240	306	323	184	197	293	242	282	409	226	447	656
61.44	0	582	341	469	238	307	323	183	197	290	241	279	409	223	443	655
61.5629	0	581	336	460	235	303	320	183	202	289	240	278	407	220	442	651
61.6858	0	581	337	462	235	302	320	182	199	291	239	279	407	220	442	651
61.8086	0	581	339	463	235	303	321	181	194	291	238	278	406	221	443	651
61.9315	0	582	342	464	238	304	318	181	196	289	240	279	407	223	444	656
62.0544	0	583	345	466	240	305	321	183	203	290	241	281	408	225	446	654
62.1773	0	583	342	471	239	309	324	183	200	292	241	281	409	224	445	658
62.3002	0	579	335	461	234	303	321	181	193	290	240	278	406	220	441	649
62.423	0	579	335	460	234	301	318	180	196	287	240	277	406	221	442	649
62.5459	0	578	335	461	234	301	317	181	201	288	240	278	406	221	442	649
62.6688	0	580	339	462	236	302	319	181	197	290	239	278	406	222	443	654
62.7917	0	582	343	464	238	303	320	182	192	291	240	279	407	224	444	657
62.9146	0	583	345	468	241	306	319	182	197	289	241	280	408	225	446	658
63.0374	0	578	336	462	235	304	320	182	202	288	240	277	405	221	441	650
63.1603	0	578	335	459	234	301	320	179	196	289	239	277	404	220	441	648
63.2832	0	578	335	459	234	301	318	179	192	289	239	277	405	220	442	648
63.4061	0	578	338	460	235	302	316	180	196	287	238	277	405	222	443	649
63.529	0	580	341	463	238	302	319	181	201	289	240	278	407	223	445	652
63.6518	0	583	346	466	241	304	321	181	196	291	240	281	409	225	447	657
63.7747	0	579	339	467	236	305	321	181	193	290	240	278	408	223	445	652
63.8976	0	578	335	459	234	301	318	181	198	288	239	277	406	221	443	650
64.0205	0	579	336	461	235	302	319	181	201	289	239	277	406	221	442	649
64.1434	0	580	338	461	236	301	320	181	194	291	239	278	406	222	443	653
64.2662	0	582	340	464	238	303	319	181	193	289	240	279	408	223	445	655
64.3891	0	582	344	467	240	306	320	181	200	289	241	280	408	226	446	655
64.512	0	579	336	463	236	305	322	181	201	290	240	279	407	221	444	651
64.6349	0	580	335	461	234	302	320	180	194	291	240	278	406	221	443	649
64.7578	0	580	336	462	235	303	319	181	193	289	240	279	407	221	444	654
64.8806	0	580	337	462	236	303	319	182	199	288	241	279	407	222	445	651
65.0035	0	582	341	465	238	306	320	182	200	290	240	280	408	224	446	652
65.1264	0	584	345	468	239	306	322	183	196	292	241	280	409	226	446	659
65.2493	0	581	336	465	236	305	320	182	194	289	241	279	408	221	444	653
65.3722	0	580	333	460	234	302	319	181	199	287	241	279	406	221	443	651
65.495	0	582	334	461	234	304	320	181	200	289	240	279	407	221	443	650
65.6179	0	582	336	462	235	304	320	180	194	290	239	279	407	222	444	655
65.7408	0	582	338	464	236	304	319	182	194	289	240	281	408	223	445	657
65.8637	0	585	342	466	238	306	320	183	201	289	241	281	409	225	446	655
65.9866	0	582	337	467	234	307	322	183	199	290	242	280	408	221	444	654
66.1094	0	581	332	460	233	303	320	181	193	290	240	278	406	220	442	650
66.2323	0	580	332	460	233	303	317	180	193	288	239	279	407	219	442	651
66.3552	0	581	333	461	232	302	318	180	200	288	240	279	406	219	443	651
66.4781	0	582	336	462	236	302	319	181	198	290	240	279	407	222	444	655
66.601	0	583	339	464	237	304	320	180	192	291	239	280	407	223	445	653
66.7238	0	582	339	468	236	306	319	180	194	288	240	280	408	223	445	654
66.8467	0	579	332	459	232	301	318	179	200	287	238	278	406	218	440	649
66.9696	0	579	330	457	231	300	318	178	196	289	238	276	404	219	440	648
67.0925	0	579	331	457	231	299	318	177	189	289	236	277	405	219	440	648
67.2154	0	580	334	458	233	299	314	176	192	287	237	277	405	220	440	649
67.3382	0	580	336	459	233	299	315	178	197	287	236	277	405	221	442	649
67.4611	0	581	339	462	234	302	318	178	195	289	237	278	406	223	443	655
67.584	0	578	331	459	231	300	318	176	189	288	235	276	405	218	439	647
67.7069	0	576	330	454	229	296	314	176	190	286	235	274	403	217	439	645
67.8298	0	577	330	455	230	295	314	176	196	286	234	274	403	217	439	645
67.9526	0	576	331	456	230	295	315	175	191	288	232	275	402	218	439	648
68.0755	0	576	334	455	232	296	315	174	188	288	233	274	403	219	439	645
68.1984	0	578	337	458	233	298	314	175	191	286	233	274	403	220	441	648
68.3213	0	574	332	458	230	298	315	176	196	287	234	274	403	217	438	644
68.4442	0	574	328	451	227	293	314	175	190	287	233	273	401	216	438	641
68.567	0	573	329	452	228	292	313	175	186	286	231	272	400	216	436	641
68.6899	0	573	331	451	228	293	311	173	190	284	232	271	400	216	438	642
68.8128	0	574	333	454	230	295	313	174	196	286	232	273	401	217	438	643
68.9357	0	575	337	456	232	295	315	175	190	287	233	274	403	220	440	647
69.0586	0	574	337	460	233	299	316	174	187	287	234	275	403	220	441	646
69.1814	0	572	329	452	228	294	313	174	191	283	232	271	400	215	437	642
69.3043	0	571	328	449	227	291	312	175	196	284	233	271	399	215	436	640
69.4272	0	570	328	450	227	292	313	173	189	285	233	272	399	214	436	639
69.5501	0	571	331	452	228	293	313	173	186	286	231	273	399	216	437	639
69.673	0	572	333	454	231	294	312	175	191	283	232	272	400	219	439	641
69.7958	0	574	337	457	232	295	314	175	196	286	232	274	402	220	440	644
69.9187	0	573	336	460	233	299	317	176	191	288	234	275	403	220	439	647
70.0416	0	571	329	452	227	294	314	174	188	286	234	273	400	216	437	639
70.1645	0	570	328	450	228	293	311	175	191	284	233	272	400	216	436	638
70.2874	0	571	328	452	228	294	313	175	196	285	233	272	399	216	436	638
70.4102	0	570	331	454	229	294	315	175	190	287	234	274	401	217	438	639
70.5331	0	573	335	455	231	296	315	176	188	286	234	276	401	219	439	645
70.656	0	574	338	459	234	298	315	177	195	286	236	276	403	221	441	645
70.7789	0	571	332	459	231	300	317	177	198	286	236	276	403	218	439	642
70.9018	0	571	329	454	229	296	317	175	191	286	237	275	401	216	437	639
71.0246	0	571	330	456	230	297	315	176	189	285	235	275	401	217	437	640
71.1475	0	572	330	456	229	296	315	177	194	284	236	275	402	217	438	641
71.2704	0	574	335	458	233	299	316	178	198	287	238	278	403	220	440	644
71.3933	0	576	337	461	235	300	319	180	194	289	239	279	405	222	442	648
71.5162	0	575	336	466	235	303	319	180	192	288	239	279	405	222	442	647
71.639	0	573	330	456	231	299	318	180	197	285	239	277	403	218	439	643
71.7619	0	574	330	457	231	300	318	179	199	288	240	277	404	217	440	642
71.8848	0	574	332	457	232	300	319	180	193	288	239	278	404	219	440	643
72.0077	0	575	335	460	233	301	319	179	193	287	239	280	406	220	441	648
72.1306	0	577	338	462	236	303	318	181	199	287	241	280	407	223	444	646
72.2534	0	579	342	466	238	304	322	183	201	289	242	282	408	225	445	653
72.3763	0	576	336	467	234	307	324	182	195	289	242	281	407	223	443	647
72.4992	0	576	332	460	232	302	320	181	194	288	240	279	406	220	441	644
72.6221	0	576	333	461	233	302	320	181	200	287	241	279	406	220	441	643
72.745	0	577	334	462	234	302	320	182	200	289	240	279	407	220	441	644
72.8678	0	578	338	463	235	303	322	181	195	291	240	280	408	222	444	645
72.9907	0	578	341	467	237	304	321	182	195	290	242	282	408	224	446	652
73.1136	0	580	343	471	239	307	323	184	201	289	241	282	410	227	447	649
73.2365	0	576	333	465	233	305	322	182	200	290	240	280	407	221	442	645
73.3594	0	576	333	462	233	302	322	182	195	289	240	280	407	221	441	644
73.4822	0	576	333	462	233	302	320	180	193	289	239	278	408	221	442	644
73.6051	0	577	337	462	234	302	320	181	199	289	239	280	407	221	443	646
73.728	0	579	340	465	237	304	323	180	199	291	240	281	408	224	444	646
73.8509	0	580	342	467	239	305	324	182	195	293	240	282	410	226	446	649
73.9738	0	577	338	470	237	307	324	180	194	290	240	282	410	222	444	647
74.0966	0	576	333	463	233	302	321	182	200	288	239	280	409	221	442	643
74.2195	0	577	335	463	234	303	321	180	199	291	239	280	408	221	443	644
74.3424	0	577	336	464	235	302	323	180	193	291	238	280	408	222	443	644
74.4653	0	578	340	466	236	304	322	180	194	290	239	280	409	224	444	650
74.5882	0	580	344	469	238	305	323	183	200	291	240	281	410	226	446	649
74.711	0	578	340	471	236	306	325	182	199	292	239	281	411	224	444	647
74.8339	0	576	334	463	234	302	323	181	193	291	238	279	408	220	442	643
74.9568	0	576	335	463	234	303	320	179	194	290	239	280	408	221	442	643
75.0797	0	576	337	463	234	303	322	181	200	289	237	279	408	222	443	643
75.2026	0	577	341	465	237	304	322	181	200	292	238	280	411	223	444	647
75.3254	0	579	344	468	239	305	324	182	193	293	239	281	410	225	447	645
75.4483	0	578	343	472	238	307	324	181	195	291	239	281	411	225	445	647
75.5712	0	573	333	463	233	303	321	181	201	289	239	279	409	220	441	641
75.6941	0	575	334	462	233	302	322	179	198	291	238	279	408	221	442	640
75.817	0	575	334	463	234	302	321	179	193	291	238	279	408	221	442	639
75.9398	0	576	338	463	235	302	320	179	194	289	238	279	408	223	443	644
76.0627	0	577	341	467	238	303	321	181	200	290	239	281	410	224	444	643
76.1856	0	577	343	471	238	307	323	182	199	292	239	281	411	226	446	647
76.3085	0	574	335	465	234	304	323	180	192	291	238	279	409	221	441	639
76.4314	0	572	334	462	232	303	318	180	194	288	238	279	408	220	440	638
76.5542	0	573	335	464	233	303	320	180	199	288	237	279	408	220	441	637
76.6771	0	575	337	463	234	302	320	179	196	290	238	279	409	222	441	638
76.8	0	576	340	468	237	305	321	181	191	291	238	281	410	224	444	639
76.9229	0	577	344	469	238	307	320	181	195	290	239	282	410	227	445	645
77.0458	0	575	338	472	236	308	322	182	201	289	240	281	411	223	443	640
77.1686	0	573	335	464	234	304	322	180	197	290	238	280	409	221	441	637
77.2915	0	574	336	465	234	305	321	181	192	290	239	280	409	222	441	637
77.4144	0	575	338	465	235	304	319	181	194	288	239	281	410	222	443	638
77.5373	0	577	340	469	237	306	320	183	201	289	240	281	410	224	443	640
77.6602	0	579	344	471	239	308	323	183	199	291	241	283	411	226	447	645
77.783	0	578	342	474	237	311	324	183	194	291	240	283	412	225	445	642
77.9059	0	576	337	466	235	306	319	181	195	288	241	281	410	222	442	638
78.0288	0	577	337	467	235	306	321	182	200	288	241	282	410	223	442	637
78.1517	0	577	338	468	236	307	323	182	198	290	240	282	411	223	444	638
78.2746	0	579	341	470	237	307	322	182	193	291	241	283	411	225	445	640
78.3974	0	580	345	473	239	308	321	184	197	289	241	283	411	226	446	645
78.5203	0	578	340	474	237	311	323	184	202	289	242	283	411	224	445	640
78.6432	0	576	335	467	233	304	322	182	197	290	241	280	409	220	441	635
78.7661	0	575	336	466	234	304	321	182	192	290	240	279	409	221	441	634
78.889	0	575	337	466	234	303	318	181	195	287	240	278	408	221	442	635
79.0118	0	577	339	467	236	303	321	181	200	288	240	279	408	223	443	635
79.1347	0	578	342	470	238	304	322	182	196	290	240	281	409	225	445	638
79.2576	0	577	343	473	237	306	324	180	192	290	240	280	409	225	445	638
79.3805	0	571	333	463	231	301	319	179	196	287	239	277	406	219	439	630
79.5034	0	571	333	461	231	297	317	179	199	287	237	275	404	218	439	628
79.6262	0	570	332	460	231	297	318	178	193	288	236	275	404	219	439	628
79.7491	0	570	335	460	231	296	317	177	189	288	235	274	404	220	440	628
79.872	0	570	339	462	234	297	316	177	194	287	236	275	404	222	441	630
79.9949	0	571	342	467	235	299	319	178	198	289	237	276	406	223	442	632
80.1178	0	566	333	462	230	296	320	177	193	289	234	274	403	218	438	625
80.2406	1	565	329	456	228	293	316	175	187	287	233	271	400	216	437	621
80.3635	0	564	331	456	229	292	314	174	191	284	232	270	400	217	437	621
80.4864	0	564	331	455	230	291	314	173	196	285	231	270	400	218	437	621
80.6093	0	566	336	458	231	292	316	174	190	288	231	270	400	220	439	623
80.7322	0	567	340	460	234	293	316	173	188	288	232	272	401	222	440	625
80.855	0	564	336	464	233	296	316	174	193	287	232	272	401	219	439	625
80.9779	0	562	330	453	228	290	315	173	195	287	231	269	399	216	435	619
81.1008	0	562	330	455	228	289	315	172	189	287	230	268	399	216	437	618
81.2237	0	561	332	454	229	288	314	172	185	287	230	268	398	216	437	619
81.3466	0	564	335	455	230	290	313	173	191	285	230	269	400	219	439	620
81.4694	0	565	340	457	233	291	315	174	194	287	231	271	400	221	440	624
81.5923	0	565	340	464	234	295	319	174	191	289	231	271	401	221	439	627
81.7152	0	562	331	453	229	289	315	172	185	288	230	269	398	216	435	618
81.8381	0	563	332	454	228	288	313	171	192	285	229	268	398	217	437	619
81.961	0	562	333	453	229	288	314	172	194	287	230	268	398	217	436	619
82.0838	0	564	336	455	232	289	315	173	189	289	229	268	399	219	439	620
82.2067	0	566	340	459	234	291	315	173	187	288	230	270	401	221	440	624
82.3296	0	568	344	464	236	294	318	175	193	287	233	271	402	223	442	626
82.4525	0	564	331	456	229	291	316	174	195	288	232	268	399	217	437	620
82.5754	0	564	332	453	229	289	315	172	188	287	231	268	399	217	438	618
82.6982	0	563	332	454	230	288	314	172	186	287	230	268	399	217	438	618
82.8211	0	564	335	455	231	289	313	173	192	286	230	268	400	219	439	620
82.944	0	566	339	458	234	290	316	174	194	287	231	270	402	221	440	623
83.0669	0	568	343	462	236	293	318	175	189	290	232	273	403	223	442	625
83.1898	0	565	336	462	232	294	318	174	189	288	233	270	402	219	440	622
83.3126	0	564	331	454	229	290	315	174	193	286	232	269	400	216	437	620
83.4355	0	565	331	456	231	291	315	175	195	287	232	269	400	217	438	621
83.5584	0	565	334	455	231	290	316	174	189	288	232	271	401	218	439	621
83.6813	0	566	338	459	234	291	315	175	189	287	233	272	402	221	441	624
83.8042	0	570	342	461	236	294	316	176	195	287	235	273	404	223	443	628
83.927	0	565	337	464	233	297	319	177	196	289	235	272	404	222	441	627
84.0499	0	565	331	455	232	292	317	175	190	288	234	271	403	218	438	624
84.1728	0	566	333	457	232	292	315	175	189	287	234	271	403	219	439	626
84.2957	0	567	333	458	233	293	315	176	195	285	235	272	403	219	440	626
84.4186	0	570	336	460	234	295	317	178	196	288	235	272	404	221	442	630
84.5414	0	572	342	464	237	296	320	178	191	290	236	276	406	223	443	632
84.6643	0	569	333	464	233	298	320	178	191	287	235	273	406	220	440	630
84.7872	0	569	331	457	232	295	317	178	196	287	238	273	405	219	439	631
84.9101	0	569	332	459	232	295	318	179	196	288	238	274	405	219	440	632
85.033	0	571	335	461	234	296	318	177	191	289	236	273	407	220	441	633
85.1558	0	574	337	462	236	298	318	179	193	288	237	276	407	222	443	639
85.2787	0	575	341	467	239	300	319	180	199	289	239	277	409	225	445	639
85.4016	0	573	333	466	235	302	322	181	197	290	240	276	409	220	441	637
85.5245	0	572	330	460	234	299	319	181	192	290	238	276	407	218	439	635
85.6474	0	574	332	461	234	298	318	181	193	290	239	275	408	220	440	637
85.7702	0	574	332	462	236	299	318	181	200	290	240	276	409	220	441	639
85.8931	0	577	336	465	237	301	321	182	199	293	240	277	409	222	442	642
86.016	0	579	341	467	239	302	323	182	194	293	239	278	410	225	445	643
86.1389	0	576	334	468	236	304	322	183	195	292	241	277	410	221	442	642
86.2618	0	576	330	461	235	301	320	182	201	292	240	276	410	219	439	640
86.3846	0	577	331	462	235	301	323	183	199	294	240	277	410	219	439	639
86.5075	0	579	333	464	236	301	322	181	194	295	240	277	409	220	441	640
86.6304	0	581	337	467	238	303	320	183	197	294	241	278	410	222	444	646
86.7533	0	582	340	468	239	305	323	184	203	295	241	279	412	224	445	645
86.8762	0	581	338	471	239	307	326	184	200	297	241	279	412	222	444	648
86.999	0	579	332	464	236	303	324	183	195	297	241	277	412	219	440	641
87.1219	0	581	334	465	235	302	321	183	198	295	241	278	412	220	441	641
87.2448	0	582	335	466	237	303	323	184	204	297	241	278	412	221	441	641
87.3677	0	584	337	467	238	305	325	184	201	300	242	280	412	223	443	646
87.4906	0	585	340	470	240	306	326	185	196	301	242	281	414	225	445	644
87.6134	0	583	339	473	240	308	326	185	200	298	242	280	414	223	445	645
87.7363	0	582	334	466	237	303	325	184	205	299	242	279	414	220	441	642
87.8592	0	583	335	468	237	304	326	185	201	301	241	280	414	221	443	642
87.9821	0	585	336	467	237	304	325	184	197	302	241	281	414	221	444	642
88.105	0	585	340	470	240	304	324	185	201	300	242	282	414	223	446	644
88.2278	0	587	344	472	242	304	327	186	206	303	243	282	415	225	448	646
88.3507	0	585	340	476	239	308	329	186	202	304	244	282	417	223	446	650
88.4736	0	582	335	467	236	302	326	184	197	304	242	281	416	220	442	643
88.5965	0	584	335	467	236	301	323	183	202	302	241	281	415	221	443	643
88.7194	0	583	337	467	237	301	325	184	207	303	242	282	414	222	444	644
88.8422	0	584	340	468	238	302	326	184	202	304	242	283	415	223	446	644
88.9651	0	586	344	471	241	305	327	185	198	305	242	284	415	226	448	647
89.088	0	585	342	474	241	305	327	186	203	303	243	283	417	224	447	648
89.2109	0	581	335	465	236	301	325	184	207	303	243	281	415	220	443	645
89.3338	0	582	335	465	235	300	325	184	201	305	242	282	415	221	444	644
89.4566	0	582	337	466	235	300	324	184	197	305	242	282	415	222	444	644
89.5795	0	584	339	467	237	302	323	185	203	303	242	283	415	223	446	646
89.7024	0	585	344	469	240	302	325	185	206	306	243	284	416	225	447	649
89.8253	0	585	343	474	240	307	328	186	202	306	244	285	417	227	448	654
89.9482	0	581	337	466	237	303	325	184	198	304	243	283	415	222	443	646
90.071	0	581	336	465	236	303	323	185	203	302	242	283	414	222	444	646
90.1939	0	582	337	466	236	302	324	186	207	303	242	283	415	222	445	647
90.3168	0	583	340	467	239	303	325	184	200	305	242	284	415	225	447	649
90.4397	0	585	343	470	241	305	324	185	198	304	243	285	415	226	448	656
90.5626	0	585	342	473	240	308	325	186	204	303	244	285	416	226	447	652
90.6854	0	582	336	467	237	303	324	185	206	303	244	285	415	223	443	650
90.8083	0	584	338	466	236	304	326	186	199	304	242	283	415	223	444	650
90.9312	0	584	339	467	239	304	323	186	198	303	244	284	414	224	445	654
91.0541	0	585	342	469	241	306	324	187	203	302	244	285	415	226	447	652
91.177	0	588	346	472	242	308	327	188	206	303	246	286	415	229	448	659
91.2998	0	585	341	473	240	309	327	186	199	303	244	285	416	225	446	654
91.4227	0	583	336	466	238	306	324	185	199	302	243	284	415	223	444	656
91.5456	0	585	338	466	238	305	323	187	205	301	243	283	414	225	445	652
91.6685	0	585	340	467	239	306	324	187	205	302	244	283	414	225	446	654
91.7914	0	587	342	469	241	306	326	186	199	303	244	284	415	227	447	659
91.9142	0	588	346	471	242	308	325	187	199	303	244	285	415	229	450	660
92.0371	0	586	340	473	240	310	326	187	204	300	245	283	415	226	447	656
92.16	0	584	336	465	237	306	324	187	205	302	244	282	414	223	443	652
92.2829	0	585	337	466	237	304	325	185	199	302	243	282	414	222	443	652
92.4058	0	584	338	465	237	304	322	185	198	301	241	281	414	225	445	656
92.5286	0	586	342	468	239	305	323	186	204	300	243	282	414	226	447	654
92.6515	0	589	344	470	242	307	325	186	204	302	243	284	415	228	449	659
92.7744	0	586	341	473	239	308	328	187	198	302	243	282	415	226	447	654
92.8973	0	584	336	466	236	304	324	185	199	300	241	281	415	222	444	651
93.0202	0	584	337	466	235	303	324	186	204	300	242	281	414	223	445	652
93.143	0	585	338	466	238	304	324	186	203	301	242	281	414	224	445	652
93.2659	0	587	341	468	237	306	326	186	198	303	243	283	415	226	447	653
93.3888	0	588	346	470	240	307	325	186	199	302	243	284	415	228	449	659
93.5117	0	586	340	473	239	308	326	187	205	300	243	282	416	225	447	654
93.6346	0	584	337	467	236	304	326	185	204	302	243	281	415	223	445	652
93.7574	0	585	338	468	237	304	327	185	198	302	242	282	415	224	445	652
93.8803	0	585	339	468	238	305	325	186	199	301	243	282	414	225	447	655
94.0032	0	587	343	470	241	306	327	187	206	301	244	283	416	227	448	654
94.1261	0	589	346	474	241	310	329	187	205	303	245	285	416	228	449	660
94.249	0	586	340	472	238	309	330	186	198	304	244	283	416	225	446	653
94.3718	0	586	338	467	237	306	327	186	200	302	244	283	415	223	445	654
94.4947	0	586	338	469	238	306	327	186	205	302	244	283	416	225	445	652
94.6176	0	587	340	470	239	307	328	187	204	304	244	284	417	225	448	657
94.7405	0	589	343	472	241	308	329	187	198	305	244	286	417	227	449	655
94.8634	0	590	347	476	243	311	328	189	202	302	245	286	418	230	451	662
94.9862	0	587	341	475	239	312	330	188	207	302	245	285	418	226	448	655
95.1091	0	587	338	469	237	307	329	188	203	304	245	285	417	225	447	652
95.232	0	588	339	471	239	308	330	187	199	305	244	286	417	224	447	653
95.3549	0	589	341	472	238	309	328	187	202	304	245	287	417	226	449	658
95.4778	0	589	344	474	242	311	330	189	208	304	246	288	418	228	450	657
95.6006	0	592	348	477	243	313	332	189	205	306	246	289	419	231	452	661
95.7235	0	589	343	479	241	315	333	189	199	306	246	287	418	228	450	657
95.8464	0	589	339	472	238	310	329	188	202	304	246	288	418	225	448	655
95.9693	0	589	341	473	240	311	330	188	207	304	246	287	419	226	449	654
96.0922	0	590	342	473	240	311	332	189	204	307	245	289	419	227	450	660
96.215	0	592	346	477	243	313	332	189	200	306	246	289	419	229	451	661
96.3379	0	593	349	479	245	314	331	191	203	305	247	290	420	231	454	663
96.4608	0	590	346	481	242	316	333	189	209	305	247	289	421	228	451	660
96.5837	0	590	342	474	240	312	333	190	204	307	247	288	420	226	449	660
96.7066	0	590	343	475	240	312	332	189	200	306	247	289	420	227	450	658
96.8294	0	591	345	476	242	313	330	189	204	306	246	289	420	228	452	662
96.9523	0	593	348	477	244	314	333	190	210	306	248	290	421	230	453	660
97.0752	0	595	353	481	246	316	335	191	205	308	247	291	421	233	454	665
97.1981	0	590	345	480	242	315	333	189	201	306	246	287	421	228	450	659
97.321	0	590	344	474	240	311	329	189	205	303	246	287	420	226	448	657
97.4438	0	591	344	474	240	312	331	190	209	305	246	286	420	227	449	657
97.5667	0	592	346	475	241	310	332	189	203	306	245	287	419	228	451	660
97.6896	0	593	351	476	244	311	331	188	199	305	244	287	419	229	451	662
97.8125	0	593	353	479	245	313	331	189	206	305	245	287	418	232	454	661
97.9354	0	588	343	476	239	310	330	186	208	304	244	284	418	226	447	655
98.0582	0	587	340	470	238	306	329	185	200	304	242	283	416	225	447	652
98.1811	0	586	341	469	237	305	327	184	197	303	240	282	415	225	446	651
98.304	0	586	343	468	239	303	325	184	202	301	241	281	414	225	447	651
98.4269	0	589	347	470	240	304	327	184	205	303	240	281	415	227	449	653
98.5498	0	589	351	473	242	304	329	183	199	303	241	282	415	230	451	657
98.6726	0	584	342	474	237	306	327	183	196	301	239	280	413	225	447	649
98.7955	0	582	340	465	234	299	324	181	201	299	238	278	412	223	444	645
98.9184	0	581	341	464	235	298	324	181	203	300	238	277	411	223	444	644
99.0413	0	581	342	463	235	298	324	180	195	301	237	276	410	224	444	645
99.1642	0	583	346	466	237	299	323	179	194	300	236	277	410	225	446	650
99.287	0	583	349	469	239	300	324	180	201	298	237	278	412	227	448	647
99.4099	0	579	342	466	235	300	324	180	201	299	236	276	410	223	445	644
99.5328	0	579	339	460	234	295	323	178	193	299	235	275	408	222	443	641
99.6557	0	578	340	462	235	296	321	179	193	298	235	274	408	222	444	642
99.7786	0	578	341	462	235	295	320	177	199	296	235	274	409	223	445	642
99.9014	0	580	345	464	237	297	322	179	199	299	235	275	408	224	447	644
100.024	0	580	347	470	238	300	325	178	194	300	235	276	409	226	447	645
100.147	0	576	337	461	233	296	321	177	194	295	235	273	407	220	441	640
100.27	0	576	339	459	233	294	321	178	199	295	234	273	406	221	442	640
100.393	0	578	339	460	233	294	320	177	197	296	235	274	407	221	444	641
100.516	0	578	342	461	234	294	321	176	191	297	234	274	407	223	444	641
100.639	0	580	345	464	237	295	321	178	193	296	234	274	407	225	447	648
100.762	0	579	345	469	238	300	323	178	200	296	235	275	409	225	446	645
100.884	0	575	336	460	232	294	322	177	197	295	235	272	406	220	442	639
101.007	0	576	336	459	232	293	320	177	191	295	234	272	406	220	441	639
101.13	0	576	337	459	233	292	318	177	193	293	234	272	405	221	442	640
101.253	0	576	340	460	235	294	319	177	199	295	235	273	406	223	443	641
101.376	0	579	345	463	236	295	321	177	197	296	235	274	407	224	445	647
101.499	0	579	343	468	236	298	323	178	192	296	236	275	408	224	445	643
101.622	0	575	336	458	232	294	319	178	194	293	236	274	406	220	442	640
101.745	0	575	336	458	232	293	319	177	199	293	236	272	405	220	441	640
101.868	0	576	337	459	233	294	320	177	196	295	235	273	406	221	442	640
101.99	0	577	340	461	234	294	320	177	191	296	234	274	407	223	443	642
102.113	0	578	344	465	237	296	319	178	195	295	236	276	408	225	445	648
102.236	0	578	342	467	236	300	322	179	201	294	237	277	409	224	444	644
102.359	0	576	335	459	232	296	321	179	196	294	236	274	406	220	441	641
102.482	0	576	337	460	233	296	320	177	191	295	236	274	408	221	442	643
102.605	0	577	337	462	234	294	318	179	196	293	237	275	407	222	442	644
102.728	0	579	341	463	235	298	320	179	201	294	238	276	408	224	444	646
102.851	0	581	344	466	237	300	322	180	196	297	238	277	410	225	446	651
102.973	0	579	339	468	234	301	323	180	193	296	238	277	410	223	443	647
103.096	0	579	336	461	233	297	318	180	197	293	238	276	408	221	442	646
103.219	0	579	337	463	233	298	320	180	202	295	238	276	409	221	443	648
103.342	0	581	339	464	235	298	322	181	195	296	238	278	409	223	443	651
103.465	0	583	343	466	237	300	323	182	194	296	239	278	411	224	446	654
103.588	0	583	345	470	239	304	322	183	200	295	240	279	412	226	447	657
103.711	0	580	336	465	235	302	323	182	204	297	240	278	411	222	442	649
103.834	0	581	335	463	233	300	322	181	195	297	239	278	411	221	442	652
103.956	0	582	337	464	234	300	322	181	194	296	239	278	410	221	443	654
104.079	0	583	339	465	235	301	321	183	200	296	239	278	411	223	444	652
104.202	0	585	342	467	237	301	323	183	202	298	240	280	411	225	447	654
104.325	0	586	345	472	238	305	327	183	198	299	240	281	413	226	447	659
104.448	0	583	335	465	234	302	324	183	195	296	240	279	411	221	443	651
104.571	0	582	334	463	233	299	322	182	200	295	240	277	411	221	442	651
104.694	0	583	336	465	233	300	324	182	202	298	239	278	411	220	444	651
104.817	0	584	339	465	234	300	324	182	196	300	238	279	412	223	444	656
104.94	0	586	342	467	236	300	323	182	195	298	239	280	412	224	446	657
105.062	0	586	345	472	238	303	326	183	202	298	239	281	413	226	447	655
105.185	0	582	336	465	233	300	325	182	203	298	240	278	411	221	443	651
105.308	0	583	336	462	233	298	325	181	196	298	239	277	411	220	442	650
105.431	0	583	336	464	233	299	323	181	195	298	238	277	412	221	443	653
105.554	0	584	339	464	234	299	323	182	201	298	238	278	412	223	444	651
105.677	0	587	342	466	236	301	325	181	201	299	239	279	412	224	445	656
105.8	0	585	343	470	237	303	327	181	196	300	239	280	413	224	445	655
105.923	0	581	334	463	232	298	324	180	196	297	238	277	411	219	441	648
106.045	0	582	335	463	232	299	323	181	201	296	237	277	411	219	442	648
106.168	0	583	338	463	232	298	323	181	200	298	237	278	410	220	442	647
106.291	11	584	340	464	235	299	325	180	195	300	237	278	411	223	444	648
106.414	0	585	343	467	236	300	324	181	196	297	238	279	411	225	447	654
106.537	0	582	339	469	236	302	325	181	202	297	237	278	412	222	444	649
106.66	0	581	335	460	231	297	323	180	199	297	237	276	410	219	441	644
106.783	0	580	336	461	230	296	323	180	194	297	236	276	410	219	441	645
106.906	0	580	337	461	231	296	321	178	195	296	236	277	409	221	441	648
107.028	0	582	340	463	234	296	322	179	201	295	235	277	409	221	444	647
107.151	0	583	344	465	237	298	324	180	200	298	236	278	410	224	446	651
107.274	0	580	339	468	234	301	326	179	195	297	236	278	410	221	444	646
107.397	0	577	334	459	230	295	320	177	196	294	236	274	407	218	439	642
107.52	0	578	335	459	230	295	320	179	201	293	234	276	408	219	440	643
107.643	0	577	335	460	231	295	322	178	197	295	235	275	408	219	441	641
107.766	0	578	339	462	234	296	321	178	192	296	235	276	408	221	443	643
107.889	0	580	344	465	235	297	321	179	196	294	235	278	409	223	445	649
108.012	0	579	342	469	235	300	323	180	202	294	236	277	410	223	444	647
108.134	0	575	334	461	230	296	322	177	197	295	236	276	407	219	439	642
108.257	0	576	335	461	232	296	320	177	192	294	235	275	407	218	440	641
108.38	0	576	336	461	232	296	318	178	196	292	235	276	407	220	441	642
108.503	0	578	339	462	234	296	320	178	202	293	236	277	407	221	443	643
108.626	0	579	343	465	236	298	323	179	196	295	236	278	409	223	444	648
108.749	0	578	341	469	235	301	323	180	193	293	236	278	409	222	443	645
108.872	0	575	334	461	231	297	320	179	197	291	236	277	408	219	439	641
108.995	0	576	336	462	232	297	320	179	202	291	236	277	408	219	440	643
109.117	0	576	337	464	233	298	321	179	195	293	236	277	408	220	441	645
109.24	0	578	341	464	234	298	322	179	193	294	236	278	408	222	442	648
109.363	0	579	344	469	238	300	321	181	199	292	238	279	410	225	445	650
109.486	0	576	338	468	233	301	324	181	202	292	237	277	410	220	441	645
109.609	0	575	335	462	233	297	322	178	195	293	236	277	408	219	440	643
109.732	0	576	336	463	233	297	320	179	192	293	236	277	408	219	440	646
109.855	0	575	337	463	233	298	320	180	199	292	237	278	408	220	441	645
109.978	0	578	342	466	235	299	321	181	202	293	238	279	409	222	443	646
110.1	0	578	344	470	238	301	324	181	196	295	238	278	410	224	445	652
110.223	0	574	335	465	232	300	323	179	193	292	237	276	409	219	440	644
110.346	0	573	332	460	230	295	319	178	198	289	236	276	407	218	438	641
110.469	0	573	333	460	230	295	319	178	200	292	236	275	407	219	438	641
110.592	0	573	335	460	231	294	321	177	194	293	235	275	406	219	439	640
110.715	0	573	338	461	233	295	319	177	192	292	234	275	407	221	441	646
110.838	0	575	342	465	234	296	320	178	198	292	235	276	408	222	442	645
110.961	0	569	333	462	229	296	322	177	199	292	235	275	407	218	438	641
111.084	0	568	330	457	227	290	320	175	192	293	233	272	406	215	436	637
111.206	0	567	330	456	228	290	317	174	190	292	232	272	405	217	437	637
111.329	0	567	333	456	229	289	316	175	197	290	232	272	405	217	437	638
111.452	0	569	336	458	230	290	318	175	196	293	232	272	405	219	439	638
111.575	0	570	340	462	233	292	321	175	192	294	231	274	406	221	441	640
111.698	0	565	331	459	227	291	318	174	191	291	231	272	405	217	436	636
111.821	0	564	330	453	225	287	317	173	197	289	231	270	405	215	435	634
111.944	0	564	330	455	226	288	317	173	195	292	230	270	404	215	435	633
112.067	0	564	331	455	228	288	318	172	189	293	230	271	404	217	435	634
112.189	0	566	336	458	230	289	317	173	190	292	231	272	404	219	438	639
112.312	0	566	337	463	232	291	319	174	197	291	231	273	405	219	438	637
112.435	0	562	328	454	225	287	317	173	195	292	230	269	404	215	433	632
112.558	0	563	329	453	227	286	317	172	189	292	230	269	404	215	434	632
112.681	0	563	331	454	226	287	315	172	190	291	229	270	404	215	435	633
112.804	0	564	333	456	227	288	317	173	196	291	230	272	404	217	437	635
112.927	0	566	338	458	230	289	319	173	195	293	231	272	405	219	439	641
113.05	0	565	335	462	229	293	322	174	189	294	231	273	406	218	437	636
113.172	0	562	328	452	225	287	317	172	191	290	231	271	404	213	433	632
113.295	0	563	329	455	226	286	317	173	197	290	230	271	404	215	434	633
113.418	0	564	330	454	226	287	318	172	194	291	230	272	403	215	435	633
113.541	0	565	333	457	228	289	317	173	190	294	230	273	404	217	436	635
113.664	0	567	339	459	230	289	318	174	193	292	232	274	406	220	439	641
113.787	0	566	333	462	229	294	319	174	198	292	232	273	407	217	438	637
113.91	0	564	329	454	224	288	320	174	195	293	231	272	405	213	433	633
114.033	0	564	330	456	226	289	319	174	189	293	231	273	406	215	435	633
114.156	0	565	332	456	226	288	317	173	193	291	230	273	406	216	436	635
114.278	0	567	335	459	229	291	318	176	199	293	232	275	406	218	438	637
114.401	0	569	340	462	231	293	322	176	196	295	234	278	407	220	440	643
114.524	0	569	337	466	230	297	323	176	192	294	233	276	407	218	438	639
114.647	0	565	330	457	226	292	318	175	195	291	233	275	406	215	435	637
114.77	0	568	332	459	227	291	319	176	200	292	233	275	407	215	436	637
114.893	0	569	333	461	228	292	322	176	195	294	234	276	408	217	438	641
115.016	0	571	337	463	232	294	321	177	191	295	233	277	408	219	440	643
115.139	0	572	341	466	233	296	321	178	197	294	236	278	410	221	442	647
115.261	0	570	337	468	231	299	323	179	202	294	236	279	410	218	439	642
115.384	0	570	333	462	228	295	323	178	196	295	235	276	409	216	438	640
115.507	0	571	335	464	229	295	323	178	193	295	234	278	409	217	438	642
115.63	0	573	336	464	230	295	321	178	198	294	235	279	410	218	440	642
115.753	0	575	340	467	234	296	323	178	203	295	236	280	410	221	441	644
115.876	0	577	344	470	235	299	326	179	198	298	236	280	412	223	444	650
115.999	0	574	337	471	232	301	325	179	194	295	236	280	411	219	439	644
116.122	0	573	335	464	229	295	323	179	199	293	235	279	411	216	437	642
116.244	0	573	336	466	230	295	324	178	203	295	236	277	410	218	439	642
116.367	0	574	338	465	230	296	325	178	197	296	234	278	411	218	439	643
116.49	0	576	342	466	233	296	324	178	195	296	234	279	411	220	441	647
116.613	0	578	345	470	235	296	324	180	200	296	235	280	411	222	443	647
116.736	0	575	339	471	231	299	327	177	204	296	234	279	412	218	440	644
116.859	0	571	335	464	227	293	325	176	195	296	233	276	411	215	436	639
116.982	0	571	335	463	230	290	321	174	192	295	230	276	409	216	437	639
117.105	0	571	336	462	229	291	320	174	197	295	232	275	408	217	437	638
117.228	0	573	341	465	231	291	322	175	199	297	231	276	409	219	439	639
117.35	0	574	345	466	232	291	323	175	194	297	231	277	410	220	442	644
117.473	0	572	343	470	232	295	323	175	193	296	231	276	410	220	441	642
117.596	0	568	335	461	225	289	320	173	197	293	229	273	408	214	435	634
117.719	0	568	335	460	227	287	320	173	198	296	229	272	407	214	436	634
117.842	0	566	336	459	226	287	321	172	191	295	228	272	407	214	436	632
117.965	0	568	338	461	228	286	318	172	191	294	228	272	407	217	437	634
118.088	0	569	342	463	230	287	319	171	196	294	228	273	406	218	439	635
118.211	0	568	343	467	230	290	322	173	197	296	228	274	408	218	439	635
118.333	0	563	334	459	224	286	320	170	190	295	227	271	406	213	434	628
118.456	0	564	335	458	226	285	317	169	189	293	226	270	405	213	433	629
118.579	0	564	335	459	226	283	317	169	196	293	225	269	404	214	435	629
118.702	0	565	338	459	228	285	318	170	195	295	226	271	405	215	437	629
118.825	0	566	343	462	231	285	320	170	190	295	226	270	406	218	439	631
118.948	0	567	344	467	231	289	320	171	191	295	226	271	406	219	439	632
119.071	0	562	334	457	224	284	318	169	196	292	225	268	404	211	433	627
119.194	0	561	332	454	223	281	316	167	194	293	224	268	404	211	432	624
119.316	0	560	333	455	224	281	316	167	188	294	223	267	402	212	433	623
119.439	0	560	335	456	225	281	314	167	189	292	222	267	402	213	435	624
119.562	0	562	340	458	227	282	316	168	195	294	223	268	404	215	436	626
119.685	0	564	343	462	230	284	318	169	194	295	223	269	404	217	438	631
119.808	0	558	333	457	224	282	318	166	187	294	222	266	403	211	432	622
119.931	0	556	330	452	221	276	313	165	188	291	221	265	400	209	430	619
120.054	0	557	333	452	222	277	313	164	194	291	221	264	400	210	431	619
120.177	0	557	334	453	223	277	313	165	190	293	220	264	400	210	431	618
120.3	0	558	337	454	225	278	313	164	185	294	220	265	401	213	434	620
120.422	0	559	342	458	228	279	313	167	189	293	221	266	401	214	436	622
120.545	0	556	335	459	223	282	315	165	194	292	220	265	401	211	432	618
120.668	0	555	330	451	221	275	313	163	190	292	218	263	400	207	430	614
120.791	0	555	331	451	221	275	312	162	185	292	218	263	398	208	430	615
120.914	0	554	332	451	223	275	310	162	188	290	218	263	398	210	430	615
121.037	0	556	336	452	224	276	310	164	193	292	219	263	399	211	432	616
121.16	0	558	340	457	226	279	314	164	189	293	218	264	401	214	434	618
121.283	0	553	331	453	221	278	313	163	185	292	218	262	400	209	429	613
121.405	0	551	330	448	220	273	309	161	187	290	217	261	399	207	428	611
121.528	0	553	330	450	221	273	310	161	193	291	218	261	398	208	429	611
121.651	0	552	332	450	221	273	311	163	187	292	218	262	399	209	430	611
121.774	0	555	335	452	225	274	310	163	184	292	217	263	399	211	431	614
121.897	0	556	339	456	225	277	310	164	190	291	218	264	400	213	434	616
122.02	0	552	329	454	220	276	312	162	194	290	218	263	399	207	427	612
122.143	0	551	327	448	219	271	309	161	187	291	217	260	399	206	426	608
122.266	0	550	328	448	219	271	308	161	183	291	216	260	398	206	427	607
122.388	0	551	330	448	219	270	306	161	188	289	215	261	397	208	428	609
122.511	0	553	333	451	222	271	309	162	193	291	216	262	399	209	430	611
122.634	0	554	337	454	224	275	311	163	187	292	217	263	400	211	431	613
122.757	0	550	330	453	220	274	310	161	185	291	217	261	399	207	427	610
122.88	0	549	326	445	217	269	306	158	188	288	215	260	397	206	425	605
123.003	0	548	326	446	217	267	306	158	191	290	216	261	397	205	426	606
123.126	0	549	327	447	218	268	307	158	186	291	215	260	397	206	427	605
123.249	0	549	331	449	220	268	307	160	183	290	215	260	398	208	428	607
123.372	0	553	335	451	224	271	306	162	189	289	216	263	398	211	431	610
123.494	0	548	328	451	217	271	309	160	192	289	215	261	397	206	425	606
123.617	0	547	325	443	215	267	307	157	185	290	213	260	397	204	424	602
123.74	0	547	325	444	216	265	305	157	182	289	213	259	397	205	426	602
123.863	0	546	327	443	217	266	304	158	189	288	213	259	396	206	426	603
123.986	0	548	330	447	219	267	306	159	191	290	214	260	397	208	428	605
124.109	0	549	334	452	220	271	309	159	186	291	214	261	398	208	428	607
124.232	0	544	324	445	215	267	306	156	184	288	213	259	396	204	423	601
124.355	0	544	323	442	214	262	303	155	189	287	212	258	396	203	423	599
124.477	0	543	324	443	214	263	304	156	190	289	212	258	396	203	423	599
124.6	0	544	326	444	216	264	305	157	183	290	212	258	397	205	426	600
124.723	0	546	330	445	220	266	303	157	183	289	212	259	397	208	427	604
124.846	0	546	330	451	220	269	306	159	189	288	213	259	397	207	428	604
124.969	0	542	321	443	214	264	305	156	189	288	212	257	396	203	422	599
125.092	0	542	320	440	213	261	304	154	182	288	209	255	396	201	421	596
125.215	0	540	321	440	213	262	301	154	182	287	209	256	395	201	420	597
125.338	0	542	323	441	216	262	302	155	188	287	211	256	395	204	424	598
125.46	0	543	328	444	217	264	304	157	189	289	211	258	396	205	426	600
125.583	0	543	327	450	219	267	307	156	184	289	211	258	396	206	425	600
125.706	0	540	320	440	212	262	302	154	182	287	210	254	395	200	419	596
125.829	0	539	318	439	212	259	300	154	189	286	209	255	395	200	420	596
125.952	0	540	319	439	213	261	302	154	187	288	209	254	394	201	421	596
126.075	0	540	321	440	214	261	303	153	182	289	208	256	394	202	422	597
126.198	0	542	325	443	217	263	302	155	183	288	209	256	396	205	424	600
126.321	0	542	325	448	216	266	304	156	190	287	210	257	396	203	423	600
126.444	0	539	318	439	211	261	302	155	188	288	208	254	395	199	419	596
126.566	0	540	317	439	211	260	304	154	182	289	208	255	394	200	419	596
126.689	0	540	318	440	213	261	302	153	183	287	208	255	394	200	420	597
126.812	0	542	321	442	214	262	301	155	189	287	209	255	396	202	422	599
126.935	0	544	324	445	216	264	304	156	189	290	209	257	396	204	425	602
127.058	0	540	318	445	212	265	307	154	183	290	208	255	396	200	421	600
127.181	0	540	315	438	212	261	302	155	184	287	209	254	394	198	419	598
127.304	0	542	317	440	211	262	302	154	190	289	209	255	396	198	421	600
127.427	0	543	319	441	213	263	304	156	189	291	208	256	395	201	422	601
127.549	0	545	322	444	215	265	306	156	184	292	209	257	397	203	424	603
127.672	0	546	324	449	217	268	306	158	187	290	209	258	397	203	425	605
127.795	0	543	315	443	211	264	304	155	191	290	209	257	397	198	419	601
127.918	0	544	315	441	212	262	306	156	189	290	208	256	396	197	419	601
128.041	0	545	316	441	212	263	306	155	184	292	209	256	396	198	420	601
128.164	0	546	319	444	214	264	304	157	187	291	209	257	397	200	422	603
128.287	0	548	322	446	216	266	306	157	193	291	210	258	397	202	424	605
128.41	0	549	324	450	218	270	310	158	191	294	211	260	399	203	425	607
128.532	0	545	316	445	212	265	308	156	185	293	209	257	397	198	419	602
128.655	0	545	315	442	211	264	305	158	187	291	208	256	397	197	418	600
128.778	0	546	317	443	213	264	307	156	194	292	209	257	396	198	418	600
128.901	0	549	319	444	215	265	308	158	190	293	208	258	396	200	420	600
129.024	0	550	322	448	216	267	309	159	187	294	209	259	397	201	422	601
129.147	0	550	325	451	219	270	309	160	190	292	209	261	398	203	424	605
129.27	0	546	317	448	213	268	309	158	195	292	209	259	397	198	418	599
129.393	0	545	316	444	212	265	310	155	191	293	208	257	396	196	416	596
129.516	0	546	317	445	213	265	309	156	185	294	207	258	395	197	417	595
129.638	0	546	319	446	214	265	307	157	189	292	207	258	394	198	418	597
129.761	0	547	321	449	216	266	310	158	195	292	208	258	394	200	420	598
129.884	0	547	325	453	217	269	312	159	191	294	208	259	396	202	421	599
130.007	0	542	317	447	211	265	311	155	186	293	206	256	394	196	415	594
130.13	0	542	316	444	211	262	308	154	187	291	205	254	392	194	415	593
130.253	0	541	317	444	210	260	308	154	193	292	204	254	392	195	414	593
130.376	0	541	320	444	212	261	308	154	188	293	203	254	392	197	416	593
130.499	0	542	323	445	213	262	308	154	184	292	203	255	393	199	418	596
130.621	0	542	324	450	215	265	308	155	187	291	203	255	393	199	421	598
130.744	0	536	316	442	209	258	307	151	191	290	202	251	391	194	414	593
130.867	0	535	315	438	208	255	304	149	184	289	200	250	391	193	413	591
130.99	0	532	315	437	207	254	303	149	180	289	199	250	389	193	414	590
131.113	0	533	318	437	208	254	302	149	183	287	199	250	388	195	416	591
131.236	0	533	322	440	211	256	303	149	189	288	199	249	389	196	418	593
131.359	0	534	323	444	212	259	306	151	184	289	199	251	389	198	419	595
131.482	0	527	314	437	206	253	303	147	179	288	197	247	388	192	413	590
131.604	0	526	312	433	205	249	299	146	181	285	196	245	386	190	412	587
131.727	0	524	313	432	205	249	299	144	185	284	194	244	386	191	412	586
131.85	0	524	314	432	206	249	300	145	179	287	195	245	386	192	414	587
131.973	0	527	318	434	208	252	299	145	176	287	195	246	387	195	416	591
132.096	0	528	323	438	211	253	299	147	181	285	196	247	387	197	419	594
132.219	0	524	315	437	206	253	301	145	185	284	195	245	387	192	414	589
132.342	0	522	312	430	204	247	300	143	179	284	194	243	385	190	410	585
132.465	0	520	312	431	203	247	298	142	173	283	192	243	384	189	411	585
132.588	0	521	314	429	204	245	295	143	179	282	192	242	383	191	413	585
132.71	0	523	319	432	207	248	297	144	184	284	193	243	384	193	415	586
132.833	0	525	322	435	210	251	300	145	178	285	193	244	385	196	418	589
132.956	0	520	316	436	207	252	301	143	175	284	193	242	385	192	413	587
133.079	0	520	312	428	204	246	296	141	178	280	191	240	382	190	411	583
133.202	0	520	313	428	204	246	297	141	182	282	192	240	382	190	411	582
133.325	0	520	314	429	204	245	298	142	177	283	191	240	381	190	412	582
133.448	0	522	319	431	207	247	297	142	173	282	190	242	382	194	414	584
133.571	0	524	323	434	211	249	298	145	178	281	192	242	384	196	417	587
133.693	0	520	315	435	206	250	301	143	183	282	192	241	383	191	413	585
133.816	0	519	312	426	203	245	298	141	176	282	190	238	381	190	410	579
133.939	0	519	313	427	203	244	296	140	172	280	190	239	381	189	410	580
134.062	0	520	316	427	206	244	294	140	176	279	191	239	380	191	411	581
134.185	0	521	320	429	208	246	298	141	181	280	190	240	381	193	414	582
134.308	0	524	325	433	211	249	300	144	177	284	191	242	382	196	417	586
134.431	0	522	319	437	209	253	303	144	174	282	192	241	383	193	413	585
134.554	0	519	313	426	204	244	296	141	178	278	190	238	381	189	409	580
134.676	0	520	313	426	204	244	298	141	180	279	191	238	379	190	409	578
134.799	0	520	315	427	205	244	298	141	176	280	190	239	380	191	410	579
134.922	0	522	318	429	208	246	298	142	172	280	191	240	381	193	412	582
135.045	0	525	323	433	210	248	297	143	178	280	191	242	382	196	415	585
135.168	0	526	324	439	210	253	302	146	185	281	194	242	383	195	415	586
135.291	0	523	314	429	204	246	301	143	178	281	192	239	381	190	410	581
135.414	0	524	315	428	204	246	298	143	174	279	190	239	381	190	410	581
135.537	0	523	316	428	206	245	297	144	178	278	191	239	380	191	411	581
135.66	0	525	318	431	208	247	299	144	182	280	193	241	381	193	412	583
135.782	0	528	324	434	212	250	301	146	178	282	193	242	383	196	415	586
135.905	0	528	323	438	211	254	304	146	175	282	194	243	384	196	415	588
136.028	0	526	314	430	205	248	299	144	181	277	193	240	382	192	410	585
136.151	0	528	316	429	206	247	299	146	185	279	194	241	382	192	410	584
136.274	0	528	316	430	206	247	302	145	179	281	194	241	382	192	411	585
136.397	0	530	319	432	209	250	301	145	176	281	194	242	383	194	414	587
136.52	0	534	323	435	212	251	301	148	183	280	196	244	384	197	417	590
136.643	0	532	319	438	209	253	305	147	187	280	196	243	384	194	413	589
136.765	0	530	313	429	205	246	303	145	180	281	194	240	383	191	410	585
136.888	0	530	315	428	206	247	302	145	176	279	194	240	383	191	410	587
137.011	0	531	315	429	206	247	300	147	182	278	195	241	383	193	412	586
137.134	0	534	319	431	209	248	302	147	186	280	195	243	383	195	414	589
137.257	0	536	323	436	211	252	305	148	181	282	196	243	385	197	415	592
137.38	0	532	315	433	207	251	304	146	177	280	194	241	383	192	410	587
137.503	0	531	311	426	204	246	300	146	182	278	194	240	381	190	408	586
137.626	0	532	312	426	204	246	301	144	185	279	194	239	382	191	408	586
137.748	0	532	314	426	205	245	302	146	179	282	194	239	382	192	410	587
137.871	0	534	317	428	207	247	302	145	177	281	194	241	384	193	412	590
137.994	0	534	320	433	208	251	303	148	184	280	195	242	384	195	414	591
138.117	0	530	311	427	204	246	303	146	186	280	194	240	383	190	407	588
138.24	0	531	310	424	202	244	302	144	179	282	192	239	382	189	407	585
138.363	0	529	311	426	203	245	300	144	177	281	192	239	382	189	408	586
138.486	0	531	314	426	204	246	299	145	182	280	193	240	382	191	409	589
138.609	0	532	316	428	206	247	302	147	186	283	194	241	383	193	412	591
138.732	0	534	317	433	207	250	305	148	181	284	194	242	384	194	412	592
138.854	0	529	311	426	202	246	301	144	177	282	193	240	382	189	407	589
138.977	0	531	311	426	202	245	299	145	182	282	193	239	382	189	406	590
139.1	0	531	312	424	204	245	302	145	185	283	193	240	383	190	408	590
139.223	0	532	315	427	205	246	303	146	180	285	193	242	383	191	410	593
139.346	0	534	318	430	207	249	302	147	179	285	194	243	384	194	413	595
139.469	0	533	315	432	205	249	303	147	185	284	194	242	385	191	408	595
139.592	0	533	311	425	202	245	302	147	187	285	193	241	385	188	406	593
139.715	0	532	313	427	202	246	304	146	180	286	193	242	384	189	408	594
139.837	0	533	314	428	203	246	301	146	179	286	193	243	385	191	410	596
139.96	0	535	317	431	206	248	301	148	185	285	193	244	386	192	413	600
140.083	0	537	321	435	208	252	306	149	189	288	195	246	387	194	414	602
140.206	0	533	314	432	203	249	305	147	182	288	195	244	387	189	408	599
140.329	0	533	312	429	201	245	302	147	179	287	193	243	386	188	407	598
140.452	0	534	314	429	202	245	302	147	187	287	193	244	386	189	407	598
140.575	0	536	317	431	204	247	303	147	188	289	195	245	387	190	410	599
140.698	0	537	319	434	205	248	305	149	183	290	195	246	388	192	412	601
140.82	0	538	321	438	207	253	305	149	182	289	195	247	389	194	413	605
140.943	0	535	313	432	200	248	303	148	188	288	195	245	388	188	408	600
141.066	0	536	313	429	201	247	303	147	189	289	194	244	388	187	408	599
141.189	0	536	315	431	201	247	304	148	182	290	195	245	388	189	408	599
141.312	0	538	317	433	203	248	302	148	182	289	195	245	389	190	410	600
141.435	0	541	320	437	206	250	304	151	189	289	196	248	390	193	412	602
141.558	0	542	324	441	208	254	308	151	190	291	197	248	391	194	414	605
141.681	0	538	316	436	202	250	307	149	184	290	196	246	390	188	409	599
141.804	0	538	315	433	202	247	303	148	183	288	195	247	389	188	408	599
141.926	1	539	315	434	202	248	304	150	189	287	196	246	390	190	408	599
142.049	0	541	318	436	203	250	306	151	189	290	196	247	390	190	409	600
142.172	0	543	321	437	206	252	308	150	185	291	197	248	391	193	412	602
142.295	0	544	322	443	207	255	307	152	185	289	197	249	392	194	413	603
142.418	0	541	315	437	202	250	306	150	191	287	196	247	390	188	408	599
142.541	0	542	316	435	202	249	307	150	190	289	196	247	390	188	408	599
142.664	0	542	317	436	203	250	308	150	184	289	195	247	389	189	409	598
142.787	0	544	319	437	205	250	306	150	184	288	196	247	390	191	410	601
142.909	0	546	322	441	207	252	307	151	191	289	197	248	391	193	414	603
143.032	0	545	323	443	208	255	311	152	191	290	197	249	391	194	414	604
143.155	0	542	316	436	202	248	309	148	184	289	195	246	389	188	407	598
143.278	0	542	317	434	202	247	307	149	185	287	195	245	389	188	408	598
143.401	0	543	316	436	202	248	307	150	190	287	196	246	388	189	409	598
143.524	0	544	319	436	205	248	308	150	188	290	195	247	389	190	412	600
143.647	0	545	323	440	207	250	311	151	183	290	195	248	390	193	413	603
143.77	0	545	324	444	208	254	309	150	185	288	197	248	391	194	415	605
143.892	0	542	316	435	202	248	309	148	190	286	195	246	389	188	408	600
144.015	0	542	315	434	202	247	307	148	188	287	194	245	389	188	409	598
144.138	0	541	317	434	202	247	309	148	181	289	193	245	388	188	410	599
144.261	0	543	319	436	204	247	306	149	184	287	194	246	390	190	412	601
144.384	0	544	323	438	206	249	308	151	190	288	195	247	389	194	415	604
144.507	0	545	325	443	208	254	312	150	188	289	196	248	391	196	416	606
144.63	0	541	318	438	203	249	310	149	182	289	194	248	390	189	410	602
144.753	0	541	318	435	203	246	307	149	185	288	194	246	390	189	410	602
144.876	0	540	318	436	203	248	307	149	189	287	195	246	390	190	411	603
144.998	0	541	321	438	206	248	309	149	186	289	194	248	391	191	413	604
145.121	0	543	323	440	207	251	311	150	183	291	196	249	392	193	415	606
145.244	0	542	325	445	207	254	310	152	186	288	197	249	393	194	416	608
145.367	0	539	319	437	203	249	308	149	191	288	195	248	391	188	411	604
145.49	0	539	320	438	204	248	310	148	186	290	195	247	392	189	412	605
145.613	0	540	319	439	204	250	309	149	182	290	196	248	393	190	412	605
145.736	0	540	323	441	207	250	307	150	186	289	195	249	393	192	414	607
145.859	0	543	328	442	209	252	310	152	192	289	196	250	395	195	416	610
145.981	0	541	326	448	209	256	312	152	188	292	197	251	395	194	416	610
146.104	0	537	318	438	202	249	310	149	182	290	196	248	393	189	411	605
146.227	0	538	318	437	203	247	306	149	186	288	195	247	393	189	410	604
146.35	0	538	320	439	203	248	306	150	191	290	195	248	392	190	412	604
146.473	0	538	323	440	205	250	309	149	186	292	195	249	393	193	413	605
146.596	0	541	327	444	209	251	309	151	182	292	196	250	395	193	414	607
146.719	0	541	327	449	209	255	308	151	188	290	196	250	395	195	416	609
146.842	0	537	319	441	204	250	309	150	192	289	195	249	394	188	410	603
146.964	0	536	318	440	202	248	308	149	185	291	196	249	392	189	409	601
147.087	0	537	320	439	203	248	306	150	182	290	195	247	392	189	411	601
147.21	0	539	322	440	206	249	305	150	188	289	195	248	393	190	412	602
147.333	0	540	326	445	207	252	309	151	192	291	197	250	393	193	415	604
147.456	0	542	330	449	211	256	311	153	186	291	198	252	395	196	417	607
147.579	0	538	321	444	205	252	309	150	183	290	197	249	394	190	412	602
147.702	0	538	320	440	204	250	306	151	189	288	197	249	394	189	410	600
147.825	0	539	321	443	204	251	308	151	191	290	197	249	393	190	411	600
147.948	0	542	323	445	207	252	309	152	186	293	197	250	394	192	413	601
148.07	0	542	327	447	208	253	309	153	185	291	198	251	394	194	415	603
148.193	0	544	329	452	210	258	311	154	191	290	198	252	395	195	415	605
148.316	0	542	321	446	205	253	310	152	193	292	199	250	394	189	411	601
148.439	0	541	322	446	205	252	311	152	186	292	199	251	395	190	412	601
148.562	0	543	323	446	207	253	309	153	184	292	198	251	394	192	412	601
148.685	0	545	325	447	208	255	310	155	190	291	199	251	395	193	414	603
148.808	0	547	329	451	212	257	312	156	195	293	200	254	396	196	417	604
148.931	0	548	330	455	212	261	316	156	189	294	201	254	397	197	418	608
149.053	0	544	322	448	206	254	311	154	187	292	200	251	395	189	412	603
149.176	0	545	322	448	207	254	311	155	191	291	200	251	396	191	412	603
149.299	0	547	324	449	207	256	312	155	194	293	200	252	395	192	413	604
149.422	0	548	327	450	209	257	315	157	189	294	200	253	396	193	415	605
149.545	0	550	331	454	212	260	314	156	187	294	202	254	398	197	418	608
149.668	0	552	333	458	214	263	316	159	196	292	204	256	399	197	419	611
149.791	0	548	323	452	207	258	316	157	195	293	202	253	397	191	414	607
149.914	0	549	324	450	206	256	315	156	189	293	202	253	397	191	414	605
150.036	0	549	325	452	208	257	313	157	189	294	202	254	397	193	415	608
150.159	0	550	328	453	209	259	314	157	195	293	202	255	398	194	417	608
150.282	0	553	332	456	213	261	317	158	196	295	203	256	399	196	419	611
150.405	0	555	335	460	215	265	319	160	190	296	203	258	400	199	421	614
150.528	0	550	327	458	210	261	318	157	190	292	203	256	399	193	416	611
150.651	0	550	326	455	208	259	316	157	196	292	203	254	399	193	416	610
150.774	0	553	327	457	209	261	318	159	195	295	203	256	399	193	415	611
150.897	0	553	329	457	210	262	318	159	190	295	203	256	399	195	418	611
151.02	0	555	332	460	213	264	318	160	192	294	203	257	401	197	419	615
151.142	0	557	334	464	215	268	319	161	198	295	205	259	402	198	420	617
151.265	0	554	327	459	210	264	319	159	196	295	204	256	401	193	416	613
151.388	0	553	327	457	210	262	320	159	190	296	203	257	400	194	416	613
151.511	0	553	329	458	212	262	318	159	191	295	203	257	402	195	417	615
151.634	0	555	330	460	213	264	318	161	197	295	203	258	402	196	418	615
151.757	0	558	335	462	216	266	321	162	197	297	205	259	403	198	420	618
151.88	0	557	334	466	216	269	323	161	191	297	204	259	403	199	420	619
152.003	0	554	327	458	210	263	318	158	192	295	203	258	401	193	415	615
152.125	0	555	328	458	210	262	317	159	198	296	203	257	401	195	416	616
152.248	0	555	328	458	211	261	317	158	195	296	204	258	400	194	416	616
152.371	0	557	333	460	213	263	319	158	190	299	203	259	402	196	418	618
152.494	0	558	336	460	216	264	317	161	192	297	204	259	403	199	421	620
152.617	0	556	333	465	215	266	319	159	198	296	204	260	403	196	419	620
152.74	0	553	327	455	209	259	316	157	194	296	202	257	401	192	415	616
152.863	0	554	327	455	208	258	316	156	189	298	201	257	400	192	415	614
152.986	0	553	329	454	209	256	313	155	190	297	201	258	401	193	416	615
153.108	0	554	331	455	211	257	313	155	195	296	203	258	402	196	418	618
153.231	0	556	334	456	214	259	316	158	194	299	204	259	402	198	420	619
153.354	0	554	332	461	212	260	317	157	189	299	202	259	401	196	418	619
153.477	0	551	326	451	207	254	312	154	190	297	201	258	400	191	415	614
153.6	0	551	326	451	207	254	311	155	194	297	201	256	400	192	416	615
153.723	0	552	327	451	208	254	312	155	192	298	201	256	400	193	417	615
153.846	0	552	330	452	211	255	313	154	187	299	202	257	402	195	419	616
153.969	0	554	334	454	213	257	311	156	189	298	202	259	402	198	420	619
154.092	0	551	328	455	208	256	313	155	195	296	202	258	401	194	417	616
154.214	0	550	326	450	207	252	312	154	192	299	201	258	400	193	416	614
154.337	0	551	327	450	208	253	312	154	187	299	202	257	402	194	418	615
154.46	0	552	329	449	209	253	308	156	190	297	202	258	402	194	419	617
154.583	0	552	332	453	211	256	311	156	198	298	203	259	402	196	421	618
154.706	0	553	333	458	213	259	315	157	194	299	203	259	403	197	421	620
154.829	0	551	325	451	207	254	312	153	188	298	202	257	401	191	416	614
154.952	0	549	325	450	207	253	309	154	190	297	202	257	401	192	416	613
155.075	0	551	326	450	208	254	310	155	197	296	203	257	401	193	417	615
155.197	0	552	329	451	209	255	313	156	193	298	202	258	403	195	419	616
155.32	0	554	333	455	212	258	314	157	188	299	204	259	404	198	422	618
155.443	0	553	332	458	212	260	313	157	192	297	203	259	404	196	421	618
155.566	0	550	325	451	206	256	311	156	197	296	203	256	400	191	416	614
155.689	0	550	325	451	207	255	313	156	192	297	202	256	400	192	416	613
155.812	0	551	327	452	208	256	312	156	188	297	202	257	401	192	417	614
155.935	0	552	330	454	211	258	311	157	192	296	203	258	401	195	419	615
156.058	0	554	334	457	213	259	313	159	198	296	204	258	402	197	421	618
156.18	0	555	332	460	212	263	317	158	194	297	203	259	402	195	420	617
156.303	0	551	327	453	207	258	315	157	189	296	203	257	401	190	416	613
156.426	0	552	326	454	208	258	313	157	192	294	203	256	400	192	417	612
156.549	0	553	328	455	210	259	313	158	198	295	203	257	400	193	417	612
156.672	0	555	331	458	212	262	316	159	193	297	203	257	402	195	419	614
156.795	0	557	336	461	215	263	318	161	189	298	203	259	402	197	422	617
156.918	0	554	331	463	211	264	317	160	193	293	203	258	401	194	419	616
157.041	0	555	328	457	210	260	316	160	199	295	203	257	400	191	416	613
157.164	0	555	329	460	211	262	318	160	194	296	203	256	401	192	417	613
157.286	0	556	331	460	211	263	317	159	189	296	204	257	400	193	419	615
157.409	0	557	335	462	215	265	317	162	194	295	204	258	402	196	419	616
157.532	0	559	336	467	215	270	321	162	200	296	206	259	402	197	422	618
157.655	0	556	328	460	210	265	320	160	194	295	203	257	401	191	415	614
157.778	0	558	331	461	212	264	319	160	190	295	204	257	400	192	416	614
157.901	0	558	331	462	212	266	318	161	195	294	205	257	401	193	417	614
158.024	0	559	333	464	214	267	320	161	199	295	205	259	402	195	419	618
158.147	0	561	337	467	216	269	322	163	195	297	206	260	402	197	421	619
158.269	0	559	335	470	214	272	324	161	190	296	205	260	403	196	421	618
158.392	0	558	329	462	210	264	319	161	195	294	203	257	401	190	416	615
158.515	0	558	331	463	210	264	320	161	200	296	204	259	401	192	417	616
158.638	0	559	333	463	212	264	321	160	194	298	205	259	401	193	418	616
158.761	0	561	336	465	214	266	322	162	191	297	205	261	402	196	420	619
158.884	0	562	337	469	217	269	321	162	197	296	206	261	404	198	421	621
159.007	0	561	335	469	215	269	323	160	200	297	205	260	402	194	419	620
159.13	0	558	331	463	210	263	322	159	193	298	204	259	402	191	417	616
159.252	0	560	333	464	210	264	320	159	190	297	204	259	402	192	418	618
159.375	0	560	333	464	212	263	318	159	195	296	204	260	403	194	418	618
159.498	0	562	337	466	214	265	319	161	200	298	205	262	404	196	421	620
159.621	0	564	341	468	216	267	323	162	194	299	206	263	405	198	424	623
159.744	0	560	335	467	212	267	321	159	190	298	206	261	405	194	420	620
159.867	0	559	332	463	211	263	318	160	195	297	204	262	403	193	419	619
159.99	0	559	334	464	212	263	318	159	198	299	205	261	404	192	420	620
160.113	0	561	335	465	213	264	320	159	192	300	204	260	405	195	421	621
160.236	0	563	339	466	216	264	318	160	190	299	205	262	405	197	423	624
160.358	0	562	340	469	216	269	320	161	197	298	206	263	407	198	423	625
160.481	0	559	332	463	211	263	319	158	198	300	204	260	405	192	418	621
160.604	0	559	332	462	211	261	319	159	192	300	203	259	404	192	419	619
160.727	0	559	334	462	211	261	316	158	190	299	202	259	404	192	421	620
160.85	0	560	337	462	213	262	316	160	196	298	204	260	404	195	421	621
160.973	0	562	340	465	217	265	319	160	197	300	204	261	406	197	424	623
161.096	0	560	339	469	216	267	321	159	192	300	203	260	405	196	423	622
161.219	0	556	330	460	210	261	317	157	190	297	200	257	403	189	418	617
161.341	0	556	331	459	210	260	315	157	195	297	200	255	402	189	418	618
161.464	0	557	332	459	210	260	315	158	195	298	200	255	401	190	418	617
161.587	0	558	336	461	213	260	317	157	190	299	199	256	403	193	421	617
161.71	0	559	339	463	215	263	316	158	189	298	200	256	402	195	423	620
161.833	0	556	336	466	215	265	319	157	195	296	200	256	403	193	420	618
161.956	0	553	329	457	209	258	315	155	194	297	199	253	401	188	416	613
162.079	0	553	330	457	209	258	315	155	188	297	197	252	400	188	416	611
162.202	0	552	330	458	209	258	314	154	187	297	197	253	399	190	417	612
162.324	0	554	333	459	212	259	314	156	195	294	198	253	400	191	419	613
162.447	0	555	337	462	215	262	316	158	194	297	199	253	401	195	421	616
162.57	0	553	335	464	213	265	318	156	188	297	198	253	400	192	419	613
162.693	0	550	328	456	210	257	313	155	188	294	195	251	399	188	415	609
162.816	0	551	329	457	210	258	314	155	193	293	196	250	398	188	415	610
162.939	0	551	330	457	210	258	314	156	192	295	195	250	398	189	416	609
163.062	0	552	333	459	211	260	316	155	186	296	196	251	398	192	418	611
163.185	0	553	337	463	216	263	315	156	188	295	197	252	399	194	420	613
163.308	0	549	329	459	209	259	314	155	193	292	196	250	398	188	414	608
163.43	0	549	327	455	208	256	314	153	190	294	196	248	397	187	415	607
163.553	0	549	329	456	209	258	314	155	184	294	195	249	397	188	414	607
163.676	0	551	331	458	212	258	313	154	187	292	196	249	396	191	417	608
163.799	0	552	336	460	214	259	314	156	194	292	197	250	397	192	419	612
163.922	0	554	337	465	215	264	318	156	192	294	197	252	398	194	419	612
164.045	0	548	326	456	208	257	316	153	185	292	195	248	396	187	413	607
164.168	0	549	327	455	208	255	313	153	187	291	195	247	395	186	412	605
164.291	0	549	328	455	209	257	312	154	192	291	195	247	395	187	413	606
164.413	0	550	330	456	211	258	315	154	190	293	195	248	395	188	416	607
164.536	0	552	335	458	214	260	315	154	185	294	195	249	395	191	419	609
164.659	0	552	334	462	213	262	316	156	187	292	196	249	396	191	418	610
164.782	0	548	326	455	207	255	313	153	193	290	195	246	394	186	412	605
164.905	0	549	326	454	207	255	314	153	188	292	194	247	394	186	413	603
165.028	0	549	327	453	207	256	313	152	183	291	195	246	394	187	413	604
165.151	0	551	330	455	210	256	311	153	187	290	194	247	394	188	414	606
165.274	0	551	334	457	212	258	314	154	192	291	194	249	395	191	417	608
165.396	0	551	331	461	211	261	317	154	188	292	196	248	394	189	416	607
165.519	0	548	325	453	206	255	313	152	184	290	193	246	394	185	411	604
165.642	0	549	327	454	206	254	310	152	187	288	195	246	394	187	412	605
165.765	0	550	327	454	207	254	311	153	192	289	195	247	393	186	413	604
165.888	0	551	330	456	210	256	313	153	187	292	195	248	393	188	415	607
166.011	0	553	334	458	212	258	314	154	184	292	195	249	394	191	417	608
166.134	0	549	327	456	207	256	311	151	187	288	195	247	394	187	412	605
166.257	0	549	326	452	205	253	311	151	191	289	194	246	393	185	411	604
166.38	0	550	327	453	207	254	312	151	186	290	195	247	394	185	412	605
166.502	0	550	329	454	208	255	311	152	182	291	194	248	394	188	414	606
166.625	0	553	333	457	210	256	310	153	189	289	195	249	394	190	417	608
166.748	0	553	333	461	210	259	314	154	193	290	197	250	395	190	416	609
166.871	0	549	324	451	205	253	313	151	185	290	194	247	393	184	411	604
166.994	0	549	325	451	205	252	309	150	181	290	194	247	393	185	411	605
167.117	0	549	326	452	206	252	309	152	187	288	194	247	394	186	412	605
167.24	0	551	329	452	208	252	310	151	191	290	194	248	394	188	414	607
167.363	0	552	333	455	210	255	312	152	185	291	195	249	395	190	417	609
167.485	0	550	329	458	208	257	311	152	182	290	195	249	395	188	414	609
167.608	0	547	323	451	204	250	307	150	186	287	193	246	394	184	410	606
167.731	0	549	324	450	204	251	309	151	190	289	193	248	393	185	412	606
167.854	0	549	326	451	205	252	310	149	184	290	193	248	393	186	413	607
167.977	11	550	330	452	208	253	308	152	182	290	194	249	394	187	415	608
168.1	0	552	333	455	211	255	309	153	189	289	195	250	395	191	417	613
168.223	0	550	326	456	205	256	312	151	190	291	195	249	394	186	413	610
168.346	0	549	324	451	204	251	310	149	184	291	194	249	393	185	411	608
168.468	0	549	325	452	206	252	308	151	182	291	194	248	394	186	413	608
168.591	0	550	328	452	206	253	307	151	189	290	195	250	395	187	413	610
168.714	0	553	332	454	210	255	311	153	190	292	195	251	395	189	416	613
168.837	0	552	331	459	210	259	313	152	185	294	196	252	396	190	417	614
168.96	0	549	324	451	205	253	309	151	183	290	195	251	395	185	412	610
169.083	0	550	325	452	205	253	309	152	189	290	196	250	396	186	415	612
169.206	0	552	327	453	208	255	311	153	191	293	197	252	396	187	414	613
169.329	0	552	329	455	210	257	312	154	186	294	197	253	397	189	416	614
169.452	0	556	334	457	211	258	311	155	186	293	197	254	399	192	419	618
169.574	0	553	328	459	209	259	313	154	191	292	198	253	398	187	415	616
169.697	0	551	324	453	206	256	311	153	192	294	198	252	397	185	413	613
169.82	0	552	326	453	206	256	312	153	185	294	196	253	397	186	414	614
169.943	0	553	327	455	208	256	310	154	185	293	197	253	399	188	414	615
170.066	0	554	330	456	211	258	312	156	193	293	198	254	399	189	416	618
170.189	0	557	334	460	213	260	314	156	193	296	199	256	401	192	419	621
170.312	0	552	326	457	208	259	315	154	186	295	198	253	398	187	414	616
170.435	0	552	323	454	205	255	311	153	187	293	196	252	398	185	413	613
170.557	0	553	325	454	206	256	312	154	192	293	196	252	399	186	414	615
170.68	0	555	328	455	207	256	313	154	191	295	196	253	398	188	414	614
170.803	0	554	330	457	210	256	314	154	186	296	197	254	399	190	417	615
170.926	0	556	333	461	212	261	314	154	187	295	197	254	400	191	418	618
171.049	0	551	324	455	207	256	312	152	192	293	195	251	398	185	413	613
171.172	0	552	324	453	205	253	313	152	190	294	195	250	397	185	413	610
171.295	0	552	325	454	207	254	313	152	185	296	194	250	397	186	413	610
171.418	0	553	328	454	208	254	311	152	186	293	194	251	397	187	414	611
171.54	0	555	331	457	211	256	312	153	192	293	195	251	398	189	417	613
171.663	0	553	329	459	208	258	315	153	190	295	194	251	397	188	415	611
171.786	0	550	323	451	205	252	313	149	183	294	192	248	395	183	412	607
171.909	0	550	325	452	203	253	310	150	185	292	193	248	395	184	412	606
172.032	0	551	326	451	206	253	311	151	191	292	193	248	395	186	413	606
172.155	0	552	329	455	209	254	312	151	189	293	193	249	396	187	415	608
172.278	0	554	333	457	212	256	314	152	184	294	193	251	395	190	417	609
172.401	0	550	326	458	208	256	314	151	187	292	194	249	396	185	412	606
172.524	0	548	322	450	205	251	311	151	191	291	192	248	394	183	410	603
172.646	0	549	323	452	206	252	311	150	187	292	193	248	394	184	412	604
172.769	0	549	325	452	206	252	312	150	182	293	192	248	395	185	413	603
172.892	0	552	328	454	209	253	311	152	187	291	194	250	395	187	414	606
173.015	0	553	333	457	212	256	314	153	193	292	195	252	396	190	418	609
173.138	0	549	325	458	207	258	316	152	188	293	194	250	396	187	413	605
173.261	0	549	322	451	204	253	312	150	182	292	193	250	395	184	412	602
173.384	0	548	324	453	206	252	310	151	186	291	194	250	395	185	412	604
173.507	0	551	326	453	207	254	311	153	192	291	194	250	395	187	413	605
173.629	0	552	328	456	209	257	314	153	187	293	195	252	396	189	416	606
173.752	0	554	333	459	213	259	314	154	184	293	196	254	397	192	418	609
173.875	0	550	327	460	209	260	313	153	189	289	198	252	397	188	415	607
173.998	0	550	324	454	207	256	314	153	194	291	197	252	396	186	413	605
174.121	0	551	325	455	208	257	314	154	188	292	196	252	397	187	414	607
174.244	0	552	327	456	210	257	313	154	184	294	197	254	397	188	414	607
174.367	0	554	331	460	212	260	313	155	191	292	198	255	398	191	417	610
174.49	0	555	334	465	214	264	316	158	196	293	199	256	399	193	419	613
174.612	0	552	325	459	209	260	317	155	190	293	199	254	399	188	414	608
174.735	0	553	326	457	209	259	314	155	186	292	198	255	398	188	415	608
174.858	0	553	326	459	210	259	314	156	192	291	200	256	400	189	415	610
174.981	0	555	329	461	212	261	316	157	195	294	201	257	399	191	417	612
175.104	0	557	332	464	214	263	318	158	189	295	201	258	401	193	419	614
175.227	0	558	334	469	215	269	319	159	189	295	203	260	402	194	420	616
175.35	0	553	325	460	210	262	317	157	194	292	201	256	401	188	415	611
175.473	0	554	325	460	209	261	316	158	196	294	201	255	400	188	414	611
175.596	0	555	326	460	211	262	318	157	190	296	201	257	400	188	415	611
175.718	0	555	329	463	212	262	316	157	188	295	202	258	401	191	418	614
175.841	0	558	332	465	215	264	318	160	194	294	202	258	402	193	419	615
175.964	0	557	333	470	215	268	321	160	195	297	202	259	403	194	420	617
176.087	0	554	324	461	209	263	319	157	189	296	200	256	401	187	415	611
176.21	0	553	325	460	210	261	315	158	189	295	199	256	401	188	415	611
176.333	0	554	325	460	209	261	316	157	195	295	200	256	400	188	415	611
176.456	0	555	328	461	212	261	316	157	195	296	199	256	401	189	416	612
176.579	0	557	331	462	213	264	318	160	189	297	200	257	402	191	418	615
176.701	0	557	331	468	215	267	318	158	189	296	200	257	403	193	419	616
176.824	0	553	323	460	209	260	315	156	195	294	198	254	400	186	414	610
176.947	0	553	324	458	208	259	316	156	193	296	197	254	400	186	414	609
177.07	0	554	325	458	208	260	317	155	187	297	198	254	400	187	415	608
177.193	0	555	328	460	210	261	315	156	188	296	196	255	401	189	416	610
177.316	0	556	330	462	213	262	317	156	195	296	198	256	401	191	417	611
177.439	0	555	328	465	211	265	318	156	192	297	197	255	401	189	417	610
177.562	0	552	323	459	207	258	317	153	185	297	194	253	398	186	413	604
177.684	0	551	323	458	207	258	314	153	188	296	196	253	399	185	413	605
177.807	0	553	325	456	207	258	315	153	193	295	195	253	399	186	414	604
177.93	0	554	327	459	210	258	315	154	190	298	195	253	400	188	415	606
178.053	0	554	330	461	212	261	317	155	185	298	195	254	400	190	417	608
178.176	0	551	324	461	208	262	315	152	188	295	195	252	398	186	413	604
178.299	0	548	321	452	204	254	313	149	192	295	192	249	396	183	409	599
178.422	0	548	320	452	203	254	313	150	187	295	191	249	395	184	410	597
178.545	0	547	321	451	205	253	312	148	181	295	191	249	394	184	411	596
178.668	0	548	325	453	206	252	310	150	185	292	191	250	395	187	412	598
178.79	0	549	328	454	209	253	310	150	191	294	192	250	395	188	414	599
178.913	0	545	323	456	205	256	314	147	186	293	191	248	395	183	411	596
179.036	0	543	317	446	202	248	309	144	179	292	188	247	392	181	407	590
179.159	0	541	318	445	201	247	306	144	184	291	187	244	391	180	407	589
179.282	0	540	318	445	201	246	306	145	188	291	188	245	391	181	408	589
179.405	0	541	322	448	205	248	308	145	181	292	187	246	391	185	410	591
179.528	0	542	327	448	207	250	308	146	177	291	188	246	391	187	412	593
179.651	0	540	323	451	205	252	309	145	183	289	189	246	392	184	410	591
179.773	0	537	317	443	200	246	306	143	186	289	187	244	389	180	406	585
179.896	0	538	317	443	200	245	305	143	178	291	185	243	389	181	406	584
180.019	0	536	318	443	201	245	304	143	176	290	186	243	388	182	406	584
180.142	0	538	321	445	202	246	304	143	181	289	187	244	389	183	409	587
180.265	0	540	324	446	206	248	306	145	186	290	188	245	390	187	413	590
180.388	0	536	320	449	202	250	308	143	180	290	187	244	389	183	408	586
180.511	0	534	316	441	200	243	303	142	176	288	186	243	388	180	406	582
180.634	0	535	318	442	201	244	303	142	182	286	186	242	387	181	407	584
180.756	0	536	319	442	202	244	304	143	184	288	187	242	387	182	408	584
180.879	0	538	322	445	204	246	306	143	178	290	187	244	388	185	411	587
181.002	0	539	326	448	207	250	306	144	178	288	189	246	389	187	414	590
181.125	0	535	318	445	200	247	305	143	183	286	188	243	388	180	407	585
181.248	0	534	316	440	199	242	304	141	184	286	186	242	387	180	406	583
181.371	0	534	317	441	199	243	305	142	177	288	186	242	387	181	407	583
181.494	0	534	319	441	201	244	302	143	177	286	186	244	387	182	407	585
181.617	0	536	323	445	203	245	303	144	183	286	188	244	388	185	411	588
181.74	0	537	324	449	205	250	307	146	185	288	189	246	389	187	412	589
181.862	0	533	316	443	199	245	306	143	178	287	188	244	388	180	406	584
181.985	0	534	316	441	198	244	302	143	177	285	187	243	387	179	406	584
182.108	0	532	317	442	200	244	302	143	183	284	188	243	388	180	406	585
182.231	0	535	319	444	202	245	303	145	183	287	188	244	387	182	408	588
182.354	0	536	323	447	205	247	306	143	179	287	188	246	389	185	411	590
182.477	0	536	322	452	204	251	305	145	180	286	189	246	390	186	411	591
182.6	0	534	315	445	199	246	303	144	185	284	189	244	388	180	406	588
182.723	0	535	317	446	199	246	304	144	183	287	189	244	389	180	407	588
182.845	0	536	318	446	201	247	304	145	178	287	188	245	389	181	407	590
182.968	0	536	321	449	203	250	303	147	180	286	190	246	390	183	409	592
183.091	0	538	324	452	206	252	306	147	186	286	191	248	392	186	412	595
183.214	0	537	319	452	202	253	307	147	185	288	192	248	391	182	408	594
183.337	0	537	317	448	200	250	307	147	179	288	190	246	390	181	407	591
183.46	0	537	319	449	202	251	305	147	181	286	190	246	391	182	408	593
183.583	0	538	319	451	203	251	306	147	187	286	191	247	392	182	409	595
183.706	0	540	323	455	204	253	307	148	186	289	191	248	394	185	411	598
183.828	0	541	322	458	206	256	310	150	181	288	192	249	394	186	412	599
183.951	0	537	317	451	200	251	306	147	183	285	190	247	393	179	408	595
184.074	0	538	317	450	200	250	306	147	188	287	190	246	392	181	407	594
184.197	0	538	318	451	201	250	306	147	185	288	190	247	393	181	409	595
184.32	0	539	320	453	202	251	308	147	179	289	189	247	393	183	410	596
184.443	0	541	323	455	205	252	306	148	184	287	191	248	395	184	412	598
184.566	0	538	320	456	201	254	309	147	188	288	189	248	394	181	409	596
184.689	0	537	316	448	198	249	307	144	183	288	188	245	393	179	406	591
184.812	0	536	316	449	198	248	307	143	177	288	186	245	392	179	406	591
184.934	0	536	319	449	199	248	304	144	181	286	186	245	393	179	408	591
185.057	0	537	321	451	200	249	305	145	187	288	187	245	394	181	409	592
185.18	0	539	323	454	202	251	309	146	182	290	187	247	395	184	411	595
185.303	0	534	318	452	199	250	307	144	178	288	186	246	392	178	406	590
185.426	0	534	315	448	197	246	303	143	182	286	184	243	391	177	405	588
185.549	0	534	315	447	197	246	304	142	185	287	184	243	391	178	405	586
185.672	0	533	318	448	199	246	305	142	180	289	184	243	391	179	407	586
185.795	0	535	321	450	200	247	305	142	176	288	184	245	392	181	408	588
185.917	0	534	322	453	200	251	306	143	181	286	184	244	392	181	408	589
186.04	0	530	316	449	197	245	304	141	185	287	184	242	391	177	404	584
186.163	0	532	315	445	196	243	304	141	179	288	183	242	390	177	404	582
186.286	0	531	316	445	197	243	303	140	174	287	182	242	388	177	404	582
186.409	0	531	318	446	199	244	302	141	180	285	183	243	389	179	405	583
186.532	0	532	321	450	200	246	304	142	184	287	184	243	391	181	408	585
186.655	0	531	317	450	198	247	306	141	178	287	182	242	389	178	405	582
186.778	0	527	314	443	194	241	302	138	174	286	181	239	388	175	402	577
186.9	0	526	314	443	195	240	300	138	179	284	180	239	387	176	402	578
187.023	0	526	316	443	197	240	301	139	182	285	180	240	387	177	404	578
187.146	0	529	319	444	198	242	302	139	176	286	180	240	387	179	404	581
187.269	0	530	322	448	200	246	303	139	173	285	181	241	387	180	407	583
187.392	0	525	314	444	195	242	302	137	178	281	180	239	386	174	401	577
187.515	0	523	312	439	193	239	299	136	180	282	178	236	384	173	400	573
187.638	0	523	313	439	194	237	300	135	173	283	176	236	383	175	400	573
187.761	0	522	314	439	194	237	298	136	171	282	177	236	383	175	401	573
187.884	0	525	319	442	197	240	299	137	178	281	179	236	384	177	404	576
188.006	0	526	321	447	199	244	302	138	180	283	180	238	385	180	406	578
188.129	0	521	313	441	195	240	301	135	173	282	176	234	383	174	400	573
188.252	0	521	312	437	193	235	296	133	169	279	175	234	382	172	399	570
188.375	0	519	312	438	194	236	296	134	175	277	176	233	381	173	399	571
188.498	0	520	315	438	195	237	298	136	177	280	176	233	381	175	401	571
188.621	0	523	319	441	198	238	301	136	172	282	177	234	381	176	404	574
188.744	0	524	322	447	199	243	300	137	172	280	178	236	383	179	406	576
188.867	0	519	313	441	194	239	299	134	177	278	177	234	382	173	399	572
188.989	0	518	313	438	194	237	297	135	177	279	176	233	380	173	399	570
189.112	0	519	313	439	194	237	298	134	171	280	175	233	380	173	400	570
189.235	0	521	317	440	197	237	297	135	170	279	176	232	381	176	401	572
189.358	0	524	322	443	200	239	297	136	177	278	176	234	382	178	404	576
189.481	0	521	320	446	199	243	302	137	178	280	178	235	382	177	404	576
189.604	0	519	314	440	194	238	300	135	172	280	175	231	381	173	399	572
189.727	0	519	315	439	195	236	297	134	169	276	175	230	379	174	399	571
189.85	0	519	316	439	196	237	296	136	175	277	175	231	379	175	400	573
189.972	0	522	320	442	199	239	298	137	176	279	175	233	381	177	404	575
190.095	0	524	325	445	201	242	301	137	171	281	177	234	382	180	407	578
190.218	0	521	320	449	199	244	301	136	172	278	177	233	382	176	402	578
190.341	0	518	315	438	195	236	297	133	177	276	175	229	380	173	399	572
190.464	0	517	316	439	196	237	297	134	176	278	175	230	380	174	400	572
190.587	0	518	318	440	196	237	298	135	169	278	174	230	380	175	401	572
190.71	0	521	322	443	200	238	297	135	170	277	175	231	380	177	404	574
190.833	0	523	326	446	203	241	300	137	178	279	177	234	381	180	407	578
190.956	0	520	321	449	200	245	303	137	177	279	176	233	382	177	403	577
191.078	0	517	315	440	195	237	300	134	170	278	174	229	380	173	399	571
191.201	0	517	317	440	197	238	297	135	171	277	174	230	381	174	400	571
191.324	0	518	319	442	198	237	297	135	177	276	175	230	380	175	401	572
191.447	0	519	323	443	200	240	299	138	175	278	175	232	380	177	405	575
191.57	0	523	328	447	204	243	301	138	171	280	176	233	382	181	407	578
191.693	0	521	322	451	201	246	302	137	173	278	177	233	383	179	404	577
191.816	0	519	318	442	197	239	300	136	179	277	174	230	381	175	400	573
191.939	0	519	320	445	199	240	299	137	175	279	175	230	382	175	401	573
192.061	0	519	321	444	199	240	301	137	170	279	176	231	382	177	402	575
192.184	0	522	324	446	202	242	299	140	174	278	177	232	383	179	406	578
192.307	0	524	329	452	205	246	302	140	181	279	178	234	384	182	409	580
192.43	0	520	320	448	199	244	304	139	177	280	178	232	383	177	403	577
192.553	0	521	319	445	199	241	302	137	171	279	177	232	383	176	402	576
192.676	0	521	320	446	200	241	300	138	175	278	178	232	383	177	402	577
192.799	0	522	324	447	201	241	301	139	181	278	178	232	383	179	406	578
192.922	0	526	328	450	204	245	304	141	177	281	179	235	384	182	408	581
193.044	0	525	328	455	206	250	306	142	174	281	179	236	385	182	408	582
193.167	0	520	318	447	199	242	301	138	177	277	178	232	384	176	402	578
193.29	0	520	319	446	199	240	301	139	181	277	178	232	384	176	403	577
193.413	0	521	319	445	199	241	302	139	176	280	179	232	383	178	403	578
193.536	0	522	322	447	202	243	302	140	172	280	178	233	384	179	406	579
193.659	0	525	327	450	205	244	301	141	178	278	180	234	386	182	408	582
193.782	0	522	323	455	202	249	305	141	183	280	179	234	386	180	406	582
193.905	0	518	317	445	198	241	302	138	176	280	178	232	385	175	402	576
194.028	0	518	317	444	198	240	299	138	172	278	178	231	385	176	402	576
194.15	0	518	318	444	198	241	299	138	177	277	178	231	385	177	404	578
194.273	0	520	321	446	202	242	301	139	181	280	179	233	385	180	406	579
194.396	0	523	325	450	205	245	303	140	176	281	180	234	386	182	408	583
194.519	0	518	319	449	199	245	302	138	173	280	180	232	385	178	403	580
194.642	0	516	315	442	197	240	299	136	177	276	178	231	384	176	402	576
194.765	0	516	315	444	199	240	300	139	180	280	178	230	384	176	402	577
194.888	0	518	317	443	199	240	301	138	174	281	179	231	385	177	404	577
195.011	0	520	320	445	201	241	300	140	172	279	179	233	385	180	406	580
195.133	0	520	320	450	202	246	301	140	179	279	181	233	386	180	406	582
195.256	0	514	313	442	196	239	299	138	179	278	178	230	385	175	401	576
195.379	0	514	313	440	197	239	299	136	173	279	178	230	383	175	401	576
195.502	0	515	314	440	198	238	297	136	170	278	177	229	382	175	401	575
195.625	0	518	318	442	200	239	297	137	177	277	177	229	383	178	404	577
195.748	0	519	321	444	201	243	299	138	178	281	178	232	383	180	406	580
195.871	0	512	313	441	197	241	301	135	173	280	176	228	382	175	400	573
195.994	0	509	311	436	195	235	294	133	169	276	174	227	380	172	399	571
196.116	0	511	311	435	194	235	294	134	175	276	174	226	380	174	399	570
196.239	0	510	312	434	197	234	294	134	175	279	174	226	380	175	400	570
196.362	0	513	317	438	199	235	296	135	169	279	174	227	379	177	403	571
196.485	0	513	318	443	199	240	296	135	170	278	174	227	380	179	402	572
196.608	0	506	309	433	194	234	293	131	174	275	172	224	377	172	397	565
196.731	0	505	308	430	193	230	292	130	171	276	171	222	375	171	395	561
196.854	0	504	308	430	193	230	291	130	165	277	170	221	374	172	395	561
196.977	0	505	311	430	195	231	289	131	166	275	170	222	373	174	397	563
197.1	0	508	315	433	198	232	291	133	173	275	172	224	374	176	399	565
197.222	0	508	314	437	198	237	295	132	171	277	172	223	375	175	399	565
197.345	0	502	306	428	193	230	292	128	164	275	169	220	373	169	393	558
197.468	0	502	306	426	192	228	287	129	164	274	168	219	370	170	393	556
197.591	0	502	307	426	193	229	286	128	170	273	169	219	370	170	394	557
197.714	0	503	310	427	194	229	289	130	169	275	170	220	371	173	397	558
197.837	0	506	314	430	198	231	291	131	165	277	170	222	371	175	399	561
197.96	0	502	308	432	196	233	291	130	167	273	170	219	371	171	395	558
198.083	0	501	305	422	193	228	287	128	171	272	168	218	368	169	394	554
198.205	0	499	305	422	193	228	287	128	166	272	169	217	368	171	393	555
198.328	0	501	307	424	194	227	287	128	162	274	168	218	368	172	395	555
198.451	0	502	309	425	197	229	286	130	166	273	169	219	369	174	398	558
198.574	0	504	313	431	197	234	290	130	172	273	171	220	370	175	398	560
198.697	0	498	304	423	192	229	288	127	167	273	169	217	368	170	394	554
198.82	0	500	304	421	193	225	285	127	162	272	168	216	367	170	393	554
198.943	0	500	304	421	193	226	284	127	166	270	168	216	367	170	394	553
199.066	0	502	307	422	195	227	284	128	171	272	169	217	367	173	397	555
199.188	0	504	311	425	199	229	288	130	168	275	170	220	369	176	399	558
199.311	0	501	307	430	197	233	289	128	163	274	170	218	369	173	396	557
199.434	0	499	300	420	191	225	284	126	166	269	168	215	365	169	393	552
199.557	0	497	302	417	192	224	282	126	170	270	167	215	365	169	393	551
199.68	0	498	302	418	192	224	284	126	165	271	167	215	365	170	394	551
199.803	0	499	306	420	195	227	284	128	161	272	168	217	366	173	397	554
199.926	0	502	309	425	199	229	285	129	167	271	169	219	367	175	400	558
200.049	0	495	301	422	193	229	286	127	171	271	169	216	366	171	393	552
200.172	0	495	298	414	190	224	283	126	164	270	168	215	364	169	394	549
200.294	0	496	299	414	191	224	281	126	160	271	167	215	364	171	393	550
200.417	0	496	301	416	193	223	280	127	167	268	168	215	364	171	395	553
200.54	0	499	305	419	195	226	283	129	172	272	170	218	366	174	398	556
200.663	0	500	307	425	198	231	287	129	167	274	171	219	368	176	399	557
200.786	0	496	298	416	191	225	281	126	162	270	170	216	366	169	394	552
200.909	0	495	298	414	191	223	280	127	166	269	169	216	366	170	394	552
201.032	0	495	297	414	192	223	281	127	171	270	170	216	365	171	395	552
201.155	0	497	299	416	193	225	282	128	166	272	170	217	366	173	397	555
201.277	0	499	304	419	196	226	283	129	163	272	171	219	367	175	399	558
201.4	0	496	299	420	193	228	282	128	168	269	172	218	367	173	397	555
201.523	0	495	295	412	191	223	281	127	170	271	170	216	366	170	394	552
201.646	0	493	296	413	192	222	282	127	164	272	171	217	366	171	396	553
201.769	0	495	297	413	192	223	279	127	161	271	171	217	366	172	396	555
201.892	0	496	301	415	195	224	279	129	169	268	171	219	367	174	398	558
202.015	0	494	300	419	195	227	284	128	172	272	172	219	368	173	398	557
202.138	0	490	292	408	189	222	280	125	164	271	169	216	365	169	393	551
202.26	0	489	292	408	189	220	277	124	160	269	169	215	364	169	394	550
202.383	0	489	294	407	190	220	275	125	166	267	168	214	363	169	395	550
202.506	0	491	295	409	191	221	278	126	169	270	169	216	364	172	397	551
202.629	0	491	299	413	195	223	279	128	164	272	170	218	366	174	398	554
202.752	0	486	291	411	189	223	278	125	160	268	169	215	363	168	394	548
202.875	0	484	287	402	187	217	273	123	166	266	167	213	359	166	392	545
202.998	0	484	286	402	187	217	275	124	167	268	167	212	359	167	391	544
203.121	0	484	289	401	188	218	275	123	160	269	166	213	359	168	391	545
203.244	0	486	292	405	191	219	273	125	159	267	166	214	360	170	394	547
203.366	0	487	293	409	191	222	276	126	166	266	169	215	361	171	393	548
203.489	0	481	284	401	187	218	274	122	167	267	166	211	357	165	390	540
203.612	1	480	285	398	186	216	274	121	159	268	165	212	356	166	388	540
203.735	0	482	285	397	185	216	270	122	158	265	165	211	356	166	389	539
203.858	0	482	287	399	188	217	271	124	164	266	165	212	357	168	390	539
203.981	0	484	291	402	190	219	273	124	166	268	167	214	358	170	392	543
204.104	0	482	285	404	188	221	276	123	160	267	166	212	356	168	390	539
204.227	0	481	282	395	186	215	270	121	158	265	165	211	355	164	388	537
204.349	0	479	283	395	186	215	269	122	163	264	165	210	354	165	388	537
204.472	0	481	284	396	187	215	271	123	165	266	165	211	355	167	389	538
204.595	0	483	287	399	189	217	273	124	160	267	166	213	357	168	391	541
204.718	0	483	288	404	190	221	274	125	159	266	167	213	355	169	394	543
204.841	0	479	281	395	185	216	270	122	165	264	165	211	354	164	386	535
204.964	0	480	281	393	184	214	270	121	164	265	165	210	354	164	387	535
205.087	0	480	281	394	184	214	271	122	157	266	165	211	353	165	388	534
205.21	0	481	285	396	187	216	269	123	158	265	165	211	355	168	389	536
205.332	0	484	288	398	191	218	270	124	164	264	166	214	352	169	395	541
205.455	0	479	285	401	187	220	274	124	166	267	166	212	356	166	389	539
205.578	0	478	277	389	182	213	271	121	158	266	164	210	352	162	387	533
205.701	0	478	278	389	183	213	267	120	157	264	163	208	352	165	387	533
205.824	0	478	278	390	184	211	267	120	163	262	165	209	352	164	388	532
205.947	0	480	283	394	186	213	269	122	163	265	165	210	354	166	389	535
206.07	0	482	287	396	189	216	272	123	159	268	166	213	350	168	398	538
206.193	0	479	281	398	186	218	271	122	160	265	166	211	355	166	389	536
206.316	0	476	275	387	183	211	267	120	164	262	164	209	351	163	386	532
206.438	0	476	277	388	183	212	268	120	163	265	164	210	352	164	386	531
206.561	0	476	278	389	184	211	268	122	156	265	164	209	352	164	388	532
206.684	0	478	281	392	186	214	268	123	159	264	166	212	353	166	390	534
206.807	0	481	285	395	188	216	270	124	166	266	166	213	353	169	395	538
206.93	0	476	279	395	184	216	272	121	165	266	166	210	354	165	389	534
207.053	0	476	275	388	183	211	270	121	157	266	165	210	353	163	387	531
207.176	0	477	277	388	183	212	267	121	158	264	164	209	353	164	388	533
207.299	0	477	279	389	185	212	270	123	165	264	164	210	354	165	389	534
207.421	0	480	283	392	188	214	271	124	165	267	167	212	353	167	394	538
207.544	0	481	284	399	188	219	275	125	161	268	168	215	355	170	396	540
207.667	0	478	276	391	184	214	271	122	161	265	167	211	355	164	388	535
207.79	0	477	275	386	184	212	270	122	166	265	166	211	355	163	389	534
207.913	0	478	278	389	184	213	271	122	165	267	166	210	355	164	390	535
208.036	0	480	281	391	185	213	272	123	159	269	167	213	356	166	392	537
208.159	0	483	284	394	188	215	272	124	162	267	168	215	355	168	397	540
208.282	0	484	287	402	191	221	276	126	170	269	170	216	356	170	399	544
208.404	0	479	276	390	184	215	275	123	167	270	168	212	357	164	390	538
208.527	0	478	277	389	184	212	272	123	160	269	166	211	356	164	390	536
208.65	0	480	278	389	184	212	271	122	161	267	167	213	357	165	391	538
208.773	0	481	281	392	187	214	272	124	169	269	168	214	358	167	392	541
208.896	0	483	285	396	190	217	276	125	168	272	169	217	360	170	394	543
209.019	0	487	291	401	192	220	279	127	163	273	171	218	355	172	403	547
209.142	0	482	282	398	188	218	277	125	166	270	170	215	360	166	392	542
209.265	0	481	279	393	185	214	274	124	170	271	169	214	359	165	390	541
209.388	0	483	281	394	186	216	275	125	168	273	169	216	359	166	392	542
209.51	0	485	284	396	187	216	276	126	163	273	169	217	360	168	393	544
209.633	0	488	286	400	190	219	276	128	166	273	171	220	362	171	395	547
209.756	0	492	293	403	193	222	280	130	173	274	173	221	361	174	402	551
209.879	0	486	287	406	190	223	283	128	171	276	173	220	364	170	394	549
210.002	0	489	284	398	188	218	280	127	165	275	172	218	362	168	392	546
210.125	0	490	286	402	189	219	279	128	167	275	173	221	363	169	393	548
210.248	0	491	288	403	191	220	280	128	173	276	172	221	364	171	394	549
210.371	0	493	293	406	193	223	283	131	172	279	174	224	365	173	397	553
210.493	0	497	296	411	196	227	286	133	168	280	176	226	367	175	399	556
210.616	0	492	290	411	191	227	285	130	170	277	176	223	366	171	395	553
210.739	0	493	288	406	190	222	284	131	175	277	174	223	366	170	393	552
210.862	0	496	291	409	191	225	286	132	174	279	175	224	367	171	395	553
210.985	0	498	292	411	192	226	287	133	169	281	177	226	368	173	397	555
211.108	0	501	296	414	196	228	287	135	172	279	177	228	369	175	399	557
211.231	0	504	302	419	200	232	290	136	179	281	179	230	371	178	402	562
211.354	0	499	295	422	194	234	293	135	177	282	179	229	372	173	396	558
211.476	0	501	292	415	192	228	290	133	170	281	177	227	371	172	395	557
211.599	0	501	293	416	192	229	289	134	173	281	178	229	370	172	396	558
211.722	0	503	295	416	194	231	291	136	180	280	179	230	371	174	397	559
211.845	0	504	298	421	199	234	293	137	178	282	179	232	374	176	400	561
211.968	0	507	304	426	200	237	295	139	174	284	181	234	375	179	402	564
212.091	0	502	298	428	197	240	295	137	177	282	180	233	375	176	399	563
212.214	0	501	294	421	194	233	293	137	182	281	179	231	375	172	396	561
212.337	0	503	295	422	194	235	294	138	179	282	180	232	376	173	397	561
212.46	0	504	296	424	196	236	296	139	174	284	180	233	376	175	399	562
212.582	0	506	299	427	199	238	295	139	177	284	181	234	377	177	402	566
212.705	0	508	302	431	203	240	297	141	184	283	183	236	379	180	403	567
212.828	0	503	297	432	198	242	299	140	181	283	183	235	379	176	399	565
212.951	0	503	294	425	196	237	298	138	175	284	181	234	378	174	397	562
213.074	0	505	296	428	197	238	296	138	178	283	181	234	378	174	399	564
213.197	0	505	298	430	199	238	296	139	184	284	182	235	378	176	400	565
213.32	0	507	301	432	200	241	300	141	182	286	182	237	379	177	403	567
213.443	0	509	303	437	203	245	301	141	176	287	184	238	381	179	404	569
213.565	0	503	296	431	197	240	298	139	178	283	183	236	380	173	397	565
213.688	0	504	296	429	197	238	297	140	184	283	182	235	379	174	399	565
213.811	0	505	297	430	197	240	297	139	181	285	182	235	380	175	400	566
213.934	0	507	299	432	199	240	299	140	176	287	182	236	380	176	402	567
214.057	0	510	302	435	202	242	297	141	179	285	183	238	380	179	404	571
214.18	0	509	303	440	202	246	300	142	186	285	185	238	381	179	405	573
214.303	0	505	296	431	196	239	298	137	181	285	183	236	380	172	397	567
214.426	0	506	296	430	196	239	298	138	175	286	182	236	379	173	398	567
214.548	0	508	296	430	196	238	296	139	178	284	182	236	380	174	398	570
214.671	0	511	298	432	198	238	297	141	184	285	182	237	380	176	401	572
214.794	0	511	302	435	200	242	298	140	181	287	183	239	381	177	403	573
214.917	0	511	301	440	199	245	300	141	176	288	184	239	382	177	402	575
215.04	0	508	296	432	195	238	295	137	179	284	182	236	380	172	397	570
215.163	0	510	298	430	195	237	296	137	184	285	182	237	381	172	398	570
215.286	0	509	298	432	195	237	298	138	179	288	182	237	380	173	399	572
215.409	0	512	300	434	198	238	297	138	174	287	182	237	380	175	400	575
215.532	0	514	303	436	199	240	296	139	180	286	182	239	381	177	403	577
215.654	0	510	300	438	197	242	298	138	184	285	182	239	381	175	401	576
215.777	0	508	297	430	192	236	296	136	179	287	180	236	379	171	396	572
215.9	0	510	298	430	194	234	294	135	173	287	179	235	378	172	397	572
216.023	0	510	300	429	194	233	293	136	177	284	180	235	378	173	397	572
216.146	0	511	301	430	194	235	294	138	182	285	180	236	379	175	400	574
216.269	0	511	304	435	196	237	297	137	178	287	180	235	380	176	401	575
216.392	0	505	296	427	190	231	294	133	172	285	177	232	377	169	395	568
216.515	0	505	294	424	189	228	289	133	175	283	175	231	376	170	394	566
216.637	0	502	296	423	190	228	290	131	178	283	175	229	376	169	394	564
216.76	0	502	299	424	191	228	291	132	173	284	175	229	375	171	395	565
216.883	0	503	301	426	193	229	290	133	169	284	175	230	375	173	397	566
217.006	0	500	302	429	193	233	290	132	174	282	176	230	375	173	397	567
217.129	0	495	293	421	186	225	288	128	176	281	172	227	372	167	392	559
217.252	0	492	292	417	186	223	288	127	168	282	171	224	371	167	391	556
217.375	0	492	294	418	187	223	285	126	164	280	170	224	370	166	391	554
217.498	0	492	297	418	189	224	285	127	170	278	170	224	371	169	394	556
217.62	0	493	299	420	192	226	287	130	174	280	172	225	372	171	396	558
217.743	0	492	298	426	191	230	291	128	168	281	172	226	372	171	395	557
217.866	0	487	291	417	186	222	286	126	163	278	170	222	369	165	389	551
217.989	0	487	291	416	186	221	283	126	167	276	169	222	368	166	390	550
218.112	0	486	293	416	187	222	284	126	171	278	169	222	368	166	389	550
218.235	0	486	297	418	189	223	287	127	166	278	170	223	368	169	393	551
218.358	0	490	301	422	191	225	286	128	164	278	171	225	369	172	396	555
218.481	0	487	296	422	189	227	287	128	170	275	172	224	369	169	392	552
218.604	0	485	293	416	186	222	286	126	172	276	169	221	368	165	389	549
218.726	0	485	293	418	187	222	287	127	165	277	170	222	368	166	390	549
218.849	0	488	296	417	189	222	284	127	162	276	170	223	369	168	392	550
218.972	0	490	299	420	189	224	285	128	169	275	172	225	370	170	396	554
219.095	0	490	301	426	192	230	290	130	174	276	172	225	371	171	396	556
219.218	0	487	294	419	187	224	289	127	167	275	171	223	370	165	391	551
219.341	0	489	295	419	186	222	285	128	163	274	171	223	370	166	391	552
219.464	0	490	296	419	188	223	285	128	170	272	171	223	369	168	394	553
219.587	0	492	300	422	190	226	288	129	173	275	172	225	371	170	396	557
219.709	0	498	304	425	193	227	291	131	169	276	173	227	372	172	399	559
219.832	0	496	303	430	191	231	291	131	167	274	174	227	373	171	397	560
219.955	0	494	297	421	186	225	288	128	170	271	173	224	372	167	392	555
220.078	0	495	297	422	187	225	290	129	174	273	173	225	372	167	393	556
220.201	0	498	298	424	188	226	291	129	168	275	173	226	372	169	395	559
220.324	0	501	303	426	191	228	290	132	167	274	175	228	373	171	398	561
220.447	0	503	307	431	194	231	293	132	173	273	177	230	374	174	401	565
220.57	0	502	304	434	191	234	296	132	176	275	177	229	376	171	398	564
220.692	0	502	300	427	189	229	294	132	171	274	175	227	375	168	394	561
220.815	0	503	300	429	188	229	291	132	168	273	176	228	375	169	396	563
220.938	0	506	303	429	189	229	293	134	175	273	176	230	376	170	397	565
221.061	0	508	306	433	192	233	295	134	178	276	178	232	377	173	401	567
221.184	0	510	310	438	196	236	298	136	172	277	178	233	378	175	403	571
221.307	0	508	305	436	192	235	296	135	171	274	179	232	379	171	398	568
221.43	0	508	303	433	191	232	295	136	177	273	179	231	379	170	397	568
221.553	0	509	304	434	191	232	296	135	178	277	180	232	379	171	399	569
221.676	0	511	306	436	194	234	299	136	173	278	179	234	379	173	401	570
221.798	0	513	310	439	195	236	297	137	172	276	180	234	381	175	403	574
221.921	0	515	310	442	196	240	301	138	180	276	182	236	382	176	402	575
222.044	0	510	304	435	191	234	299	135	179	277	180	234	381	170	397	571
222.167	0	510	305	434	192	233	299	135	172	278	180	233	381	170	398	571
222.29	0	511	306	435	193	232	296	136	172	277	179	234	381	172	399	572
222.413	0	513	310	436	194	234	297	137	179	277	181	235	381	174	401	573
222.536	0	514	313	438	197	235	299	138	180	280	182	236	383	176	404	577
222.659	0	511	310	441	195	239	302	136	174	280	180	235	383	174	400	575
222.781	0	507	305	432	190	230	296	133	172	277	178	233	381	170	397	571
222.904	0	506	304	432	191	230	294	133	177	276	178	232	381	170	397	570
223.027	0	506	306	431	191	229	295	133	176	280	178	232	380	172	398	571
223.15	0	508	309	432	193	231	297	134	171	281	177	234	381	173	400	571
223.273	0	510	313	436	196	233	296	135	172	280	180	235	382	176	403	575
223.396	0	505	307	436	192	234	297	133	178	278	178	232	381	171	398	573
223.519	0	501	304	429	188	227	294	131	175	279	176	231	379	169	395	568
223.642	0	502	305	429	189	227	295	131	169	280	175	230	379	169	395	568
223.764	0	501	307	428	191	226	291	131	169	279	176	230	380	171	397	569
223.887	0	503	309	431	194	227	293	131	176	278	177	233	380	173	399	571
224.01	0	504	312	434	194	232	296	134	175	281	178	233	381	174	401	573
224.133	0	499	305	430	190	228	295	131	168	280	175	231	379	170	396	565
224.256	0	500	304	427	189	225	290	131	168	277	175	229	378	168	395	566
224.379	0	498	305	427	189	226	291	130	174	278	175	229	377	169	396	566
224.502	0	502	307	429	191	227	292	131	173	279	175	230	378	171	399	568
224.625	0	504	311	430	194	229	294	133	166	281	176	232	379	173	401	569
224.748	0	501	307	434	192	233	294	132	170	277	177	232	379	172	399	570
224.87	0	499	304	427	188	225	291	130	175	275	175	230	378	169	394	566
224.993	0	499	304	427	188	225	292	129	170	278	176	229	378	169	396	565
225.116	0	499	306	427	190	225	291	130	166	278	175	230	379	171	397	565
225.239	0	502	310	429	192	228	290	131	170	276	176	231	378	172	400	569
225.362	0	505	313	434	195	231	293	133	177	278	178	233	380	175	402	571
225.485	0	501	308	435	192	232	295	132	172	278	177	231	380	170	398	568
225.608	0	501	304	427	188	226	291	130	167	276	174	230	378	168	395	565
225.731	0	501	305	428	188	225	290	131	170	273	176	230	379	169	396	568
225.853	0	502	307	429	190	227	290	131	176	274	177	232	379	171	398	568
225.976	0	506	310	432	193	229	293	133	171	277	177	233	379	173	401	570
226.099	0	508	314	436	195	232	295	134	168	278	178	234	381	175	403	574
226.222	0	504	307	435	190	231	293	132	172	273	178	233	381	171	398	570
226.345	0	506	305	431	188	228	293	132	176	274	177	232	380	169	397	569
226.468	0	505	307	431	190	228	293	132	171	275	178	233	380	170	398	570
226.591	0	507	308	433	192	229	292	133	167	275	178	234	381	171	400	572
226.714	0	511	311	436	194	233	293	134	174	274	181	236	383	174	403	576
226.836	0	512	314	441	196	237	298	137	179	277	181	237	384	176	404	577
226.959	0	509	307	435	191	232	297	134	173	276	180	235	383	170	399	573
227.082	0	511	308	435	190	230	295	133	169	276	180	237	383	172	400	575
227.205	0	511	309	436	191	233	294	136	176	274	182	237	384	173	401	577
227.328	0	515	312	439	194	234	297	137	179	276	182	238	385	174	403	579
227.451	0	517	315	443	197	236	300	138	175	279	183	240	386	177	406	581
227.574	0	515	311	444	193	239	299	137	172	277	183	239	386	175	403	581
227.697	0	515	308	438	192	234	298	136	177	274	182	238	386	172	401	579
227.82	0	516	309	441	193	235	300	138	181	277	184	239	386	174	401	581
227.942	0	518	312	441	194	236	301	138	175	278	184	240	386	175	403	582
228.065	0	521	314	445	196	239	302	139	173	278	185	241	388	177	406	586
228.188	0	522	318	448	198	242	302	142	181	277	186	242	388	180	408	589
228.311	0	518	311	444	193	239	303	138	183	279	184	239	387	173	403	585
228.434	0	518	310	440	191	235	303	137	176	280	183	238	386	173	401	582
228.557	0	518	310	441	193	236	300	137	174	278	183	238	385	173	402	584
228.68	0	520	313	441	194	236	300	138	180	278	184	238	386	174	403	585
228.803	0	522	315	444	197	238	303	139	181	281	185	240	387	177	405	587
228.925	0	524	319	448	199	242	305	140	177	283	185	240	387	179	407	589
229.048	0	517	311	442	193	236	302	137	175	279	183	237	386	173	401	584
229.171	0	518	311	437	192	233	300	136	180	277	182	236	385	172	400	582
229.294	0	517	311	438	192	234	301	136	180	280	183	236	385	172	401	582
229.417	0	517	313	439	195	234	301	136	173	282	181	236	385	174	403	584
229.54	0	519	316	441	197	235	299	138	174	280	181	238	385	177	405	585
229.663	0	521	319	446	199	240	303	139	181	280	183	239	386	179	407	588
229.786	11	513	311	440	193	236	302	136	179	282	180	237	385	172	401	582
229.908	0	514	311	436	193	232	301	135	173	281	180	235	385	172	400	580
230.031	0	513	312	437	193	232	298	135	173	280	180	235	384	172	401	581
230.154	0	516	315	439	194	233	300	136	179	279	180	236	383	174	403	584
230.277	0	517	318	441	198	235	301	137	179	282	181	237	384	177	406	584
230.4	0	516	317	443	197	240	304	136	173	284	182	237	384	176	405	585
230.523	0	513	310	435	192	231	298	134	173	281	179	234	383	171	400	579
230.646	0	513	312	435	193	231	298	134	178	280	179	234	383	173	401	580
230.769	0	513	313	434	193	231	299	135	176	281	179	234	383	174	401	579
230.892	0	515	316	438	196	233	300	136	171	282	179	235	383	176	404	582
231.014	0	517	321	440	198	235	299	137	173	281	181	236	383	178	407	584
231.137	0	512	315	441	196	237	301	135	180	280	180	236	383	175	403	581
231.26	0	509	310	432	192	230	298	133	174	281	178	232	381	171	399	577
231.383	0	511	312	432	192	230	297	133	169	280	177	232	381	172	399	577
231.506	0	510	311	432	193	229	295	133	171	277	177	233	380	173	400	577
231.629	0	512	315	434	196	231	297	134	177	279	178	234	381	175	403	579
231.752	0	515	320	437	197	234	299	137	174	280	179	236	381	178	406	581
231.875	0	511	314	439	193	235	301	134	169	280	179	233	381	174	401	577
231.997	0	507	310	430	192	228	295	131	171	276	177	231	380	171	398	574
232.12	0	507	310	430	191	230	295	132	175	276	177	231	379	172	399	573
232.243	0	509	311	432	192	230	295	133	171	278	177	232	380	173	400	574
232.366	0	511	316	434	196	231	296	133	167	279	177	233	379	175	403	577
232.489	0	514	319	437	198	234	296	135	172	277	179	235	380	178	406	579
232.612	0	511	314	439	195	237	299	135	177	277	179	234	381	174	401	577
232.735	0	508	310	431	191	229	296	132	171	276	178	232	379	171	398	573
232.858	0	510	309	433	192	230	296	132	166	276	177	233	379	173	399	573
232.98	0	512	313	432	193	231	294	133	171	274	178	233	380	173	401	575
233.103	0	514	315	435	196	232	297	135	178	275	179	234	380	176	404	577
233.226	0	515	319	440	198	236	300	136	173	279	179	236	381	179	406	579
233.349	0	511	309	435	192	234	299	132	168	276	178	234	381	172	399	575
233.472	0	512	310	432	193	230	295	134	172	274	179	234	380	172	399	575
233.595	0	512	312	434	194	232	296	135	177	274	179	234	380	174	401	576
233.718	0	515	314	434	195	232	298	134	172	277	180	236	380	175	404	578
233.841	0	518	318	438	198	235	298	138	168	278	181	237	382	178	406	580
233.964	0	518	319	444	197	240	300	137	174	276	182	238	382	179	406	582
234.086	0	512	309	435	193	232	298	134	178	275	181	236	382	173	399	577
234.209	0	515	310	434	193	231	298	134	173	276	181	236	381	173	400	577
234.332	0	514	312	435	194	233	297	135	168	275	180	236	381	174	402	577
234.455	0	517	315	437	196	233	296	136	174	275	182	238	382	177	405	581
234.578	0	520	319	439	199	236	299	139	180	277	182	238	383	180	407	583
234.701	0	520	318	444	198	240	303	137	175	278	184	239	384	178	407	584
234.824	0	515	309	435	193	232	299	135	170	276	181	236	383	173	400	580
234.947	0	516	310	435	193	233	297	135	175	273	182	236	383	174	402	579
235.069	0	517	312	435	194	232	298	137	179	275	183	237	382	174	402	580
235.192	0	519	314	437	196	235	301	137	174	277	183	238	383	178	405	582
235.315	0	521	319	440	199	236	300	138	172	278	183	239	384	179	407	586
235.438	0	522	318	445	199	242	302	139	176	277	185	240	385	180	408	587
235.561	0	516	309	436	194	234	299	137	180	277	184	238	384	174	401	583
235.684	0	518	310	436	194	234	301	137	175	278	184	238	384	174	402	582
235.807	0	518	311	435	195	234	299	137	170	277	183	238	384	176	402	583
235.93	0	520	314	438	196	236	299	138	177	276	184	239	384	177	406	585
236.052	0	524	318	440	200	238	302	139	180	279	186	241	385	180	408	588
236.175	0	521	316	444	198	241	305	139	177	280	186	240	385	178	406	587
236.298	0	519	309	435	194	234	301	138	172	278	184	238	385	174	402	585
236.421	0	519	312	436	195	236	300	139	177	277	184	238	385	176	403	585
236.544	0	520	312	437	196	235	303	139	182	279	185	239	385	176	404	587
236.667	0	523	316	439	198	237	303	139	176	281	186	241	386	179	407	590
236.79	0	526	321	443	200	240	304	141	173	282	186	243	387	182	410	592
236.913	0	521	313	440	196	239	303	139	179	279	186	240	387	176	404	589
237.036	0	520	310	436	195	235	303	139	182	281	185	239	386	175	402	587
237.158	0	521	311	437	194	235	304	139	176	283	185	240	386	176	404	588
237.281	0	521	314	437	196	235	301	139	173	283	186	241	386	176	405	590
237.404	0	524	318	439	198	239	302	141	178	282	186	242	386	180	407	592
237.527	0	526	320	443	200	242	305	142	184	284	188	244	388	181	409	594
237.65	0	519	311	439	196	238	305	139	177	284	187	241	387	174	403	590
237.773	0	520	309	434	194	235	302	138	174	284	185	240	386	174	402	589
237.896	0	520	311	435	193	235	300	139	178	283	186	241	386	175	402	590
238.019	0	522	313	436	195	236	302	140	183	285	186	242	386	176	404	591
238.141	0	526	315	438	199	239	304	140	177	287	186	243	387	179	407	593
238.264	0	525	319	443	202	242	304	143	174	287	187	245	389	182	409	596
238.387	0	522	310	439	196	239	302	139	179	284	187	243	388	176	404	594
238.51	0	521	309	434	194	235	301	139	183	286	186	243	388	176	403	591
238.633	0	522	310	436	194	236	303	139	176	287	185	242	387	175	404	592
238.756	0	525	312	436	196	238	302	140	174	287	186	244	388	177	405	594
238.879	0	525	315	439	199	239	301	140	180	286	187	246	388	180	407	596
239.002	0	527	317	443	201	243	305	142	185	288	188	246	390	180	409	597
239.124	0	524	309	438	194	239	304	139	178	288	186	245	388	175	403	593
239.247	0	523	309	436	193	237	301	139	175	286	186	244	388	175	404	593
239.37	0	524	310	436	194	236	300	139	179	286	186	244	388	176	403	594
239.493	0	526	312	437	197	238	301	140	184	287	186	245	389	177	405	595
239.616	0	528	317	439	199	238	303	141	178	289	187	246	389	180	408	597
239.739	0	526	315	441	198	243	304	140	175	288	188	246	389	179	407	596
239.862	0	523	308	434	193	235	300	138	179	285	185	242	387	173	402	592
239.985	0	524	309	433	193	234	301	138	182	286	185	242	387	175	403	592
240.108	0	525	311	433	194	235	301	137	176	287	184	242	387	175	403	591
240.23	0	525	313	434	196	234	299	138	172	287	185	243	387	178	405	592
240.353	0	527	317	436	198	237	300	139	178	285	185	242	387	180	407	594
240.476	0	525	316	441	198	240	303	139	182	286	185	243	388	178	406	593
240.599	0	520	306	431	191	233	301	135	175	286	182	240	384	172	401	587
240.722	0	519	307	430	191	230	298	134	172	284	181	238	384	173	400	585
240.845	0	519	309	428	192	230	296	134	176	282	180	237	383	173	401	585
240.968	0	521	312	430	195	231	297	135	179	284	180	237	383	177	403	586
241.091	0	523	316	433	197	234	299	135	174	286	181	238	384	178	406	588
241.213	0	521	315	437	197	237	300	135	171	284	182	239	385	178	406	588
241.336	0	517	306	428	190	231	296	133	176	281	179	236	382	172	399	582
241.459	0	516	307	426	190	228	296	132	178	282	179	235	381	171	399	580
241.582	0	517	308	426	191	228	297	133	170	283	177	234	380	172	399	580
241.705	0	518	311	428	193	229	295	133	169	282	179	234	380	174	401	581
241.828	0	519	315	430	196	231	295	135	175	280	181	236	380	177	405	584
241.951	0	519	315	435	197	235	299	135	178	283	180	236	381	176	404	583
242.074	0	514	307	425	190	228	297	131	171	282	178	233	379	171	398	578
242.196	0	515	308	425	191	227	294	132	167	280	177	232	379	172	399	578
242.319	0	514	308	425	192	228	294	132	174	278	177	232	378	172	399	578
242.442	0	517	311	428	195	230	296	133	176	281	178	234	378	175	402	580
242.565	0	520	316	431	197	232	298	134	171	283	179	236	379	178	405	582
242.688	0	517	311	434	194	235	297	133	169	280	179	234	380	174	402	581
242.811	0	514	307	423	190	228	294	132	174	278	177	233	378	171	397	577
242.934	0	513	308	425	192	228	295	132	176	280	177	232	378	172	399	576
243.057	0	516	310	426	193	228	296	132	169	281	178	234	377	173	400	576
243.18	0	518	314	429	194	230	295	134	168	280	180	235	378	176	403	580
243.302	0	521	318	432	198	233	296	136	176	279	180	236	379	179	406	583
243.425	0	518	313	435	195	236	299	134	178	281	180	235	380	175	402	582
243.548	0	515	307	426	190	228	297	133	170	281	179	234	378	171	398	577
243.671	0	515	308	427	192	229	294	132	169	279	178	234	378	171	399	578
243.794	0	516	309	426	193	228	293	134	175	278	179	234	378	173	401	579
243.917	0	517	313	430	195	231	296	134	176	281	180	237	379	176	404	581
244.04	0	521	318	433	199	234	299	136	172	282	182	237	381	180	407	584
244.163	0	519	313	438	196	238	298	135	172	281	183	238	381	177	404	584
244.285	0	516	308	429	192	231	296	134	176	278	181	236	381	173	399	581
244.408	0	516	309	429	191	232	296	134	177	280	181	236	380	174	400	581
244.531	0	518	310	430	194	232	297	135	172	281	181	238	381	175	402	582
244.654	0	520	314	432	195	233	295	137	171	280	182	239	382	177	405	586
244.777	0	524	318	436	200	237	298	138	179	281	184	241	383	180	407	590
244.9	0	520	315	440	197	240	300	137	179	283	185	241	384	178	404	589
245.023	0	520	310	431	193	234	299	136	173	281	184	240	383	174	401	585
245.146	0	522	311	433	195	233	297	136	173	281	184	240	383	176	403	587
245.268	0	523	312	434	195	234	297	138	179	281	184	241	384	176	403	589
245.391	0	525	315	437	197	238	299	139	180	283	186	243	385	179	407	591
245.514	0	526	320	441	200	240	301	141	175	285	187	243	386	181	409	594
245.637	0	522	311	438	195	239	299	138	174	282	187	242	386	176	403	591
[truncated: 680 more rows]

## Sheet: Short_ch
	SNR :	54	49	47	51	53	43	45	49	50	49	45	41	0	0	0	0	0	0	0	0	0	0	0	0
		D780						D850						D725						D940
Time	Marker	ch16	ch17	ch18	ch19	ch20	ch21	ch16	ch17	ch18	ch19	ch20	ch21	ch16	ch17	ch18	ch19	ch20	ch21	ch16	ch17	ch18	ch19	ch20	ch21
0.24576	0	0	0	0	0	0	0	0	0	0	0	0	0	0	0	0	0	0	0	0	0	0	0	0	0
0.36864	0	84	228	52	100	265	46	84	233	60	88	240	33	1	4	-50	-2	-2	-86	0	-4	24	5	1	41
0.49152	0	83	220	52	98	259	54	83	226	68	87	233	31	2	6	-61	-1	-1	-94	-2	-6	30	5	0	82
0.6144	0	81	218	47	97	259	49	83	224	70	86	233	27	3	8	-78	-1	-1	-105	-2	-7	29	5	0	84
0.73728	0	82	216	52	97	263	50	81	225	72	86	231	27	3	7	-93	-1	-3	-106	-3	-9	26	5	0	76
0.86016	0	81	217	57	97	268	53	82	225	75	87	228	28	3	8	-103	0	-2	-109	-3	-10	23	4	-1	68
0.98304	0	82	218	60	98	269	56	81	226	77	87	231	32	4	9	-110	0	-2	-112	-3	-10	22	4	0	64
1.10592	0	81	219	63	98	270	58	82	227	77	87	231	32	2	8	-113	0	-3	-113	-3	-10	21	4	-1	61
1.2288	0	80	216	58	97	265	58	81	222	84	87	225	33	2	7	-109	0	0	-114	-3	-10	27	3	2	58
1.35168	0	80	216	58	96	267	60	81	223	85	86	226	34	3	7	-109	-1	1	-114	-5	-11	27	4	4	57
1.47456	0	81	216	57	97	264	59	80	222	84	86	229	34	3	8	-111	-1	0	-115	-3	-10	28	4	0	56
1.59744	0	80	217	58	98	265	60	81	223	84	86	231	34	2	8	-111	0	-1	-115	-3	-10	27	4	1	57
1.72032	0	81	218	58	97	267	60	82	225	85	87	233	35	3	8	-110	-1	-2	-114	-4	-10	28	5	0	56
1.8432	0	80	218	57	97	267	60	81	225	85	86	230	35	3	8	-112	0	0	-114	-3	-10	28	4	2	54
1.96608	0	80	215	56	97	264	60	81	222	85	85	224	34	4	8	-112	0	2	-114	-4	-10	27	4	3	54
2.08896	0	80	216	56	97	267	60	80	222	85	86	224	34	4	8	-112	0	1	-114	-3	-11	27	4	3	55
2.21184	0	80	216	56	97	266	60	81	222	85	87	226	34	3	8	-111	0	1	-113	-4	-9	28	4	2	55
2.33472	0	81	217	57	98	266	60	81	224	85	86	229	34	4	8	-112	0	0	-114	-4	-11	27	4	1	54
2.4576	0	81	218	57	98	267	61	81	226	85	87	233	34	3	8	-112	-1	0	-115	-3	-10	28	4	1	55
2.58048	0	80	216	57	97	267	59	80	223	84	86	227	33	3	8	-112	0	1	-114	-3	-11	27	4	3	55
2.70336	0	80	215	56	97	263	59	80	220	84	85	223	33	2	7	-113	-1	0	-113	-4	-9	29	4	3	53
2.82624	0	80	215	57	97	265	59	81	221	84	86	224	34	3	8	-113	0	1	-114	-3	-10	27	4	3	53
2.94912	0	80	216	55	98	265	60	80	222	85	87	224	34	3	8	-114	-1	1	-115	-4	-12	28	4	3	54
3.072	0	81	216	55	98	266	60	81	223	84	87	228	34	4	9	-112	0	-1	-114	-3	-10	28	4	2	54
3.19488	0	81	218	57	98	267	60	81	225	84	87	232	34	3	9	-112	0	0	-114	-3	-10	28	5	1	54
3.31776	0	81	217	56	97	268	59	81	222	84	86	226	34	3	8	-113	0	1	-115	-4	-10	28	4	3	54
3.44064	0	79	214	54	97	264	60	79	220	84	85	223	33	3	7	-114	0	1	-114	-3	-10	28	4	3	53
3.56352	0	80	214	55	97	263	59	80	220	84	86	223	34	3	8	-113	-2	1	-114	-3	-10	29	4	3	53
3.6864	0	80	216	55	97	266	59	80	221	84	85	224	35	2	8	-112	0	1	-113	-4	-10	28	4	4	52
3.80928	0	80	216	56	98	267	59	81	222	84	87	225	34	3	8	-113	0	2	-114	-3	-11	27	4	3	54
3.93216	0	80	217	57	98	265	60	81	224	85	86	230	33	2	9	-112	0	0	-115	-3	-10	28	4	0	55
4.05504	0	81	219	56	97	268	60	81	225	85	87	230	34	3	8	-111	-1	0	-115	-3	-11	28	4	2	55
4.17792	0	80	215	56	97	264	59	80	221	83	86	223	33	3	7	-113	-1	1	-114	-4	-9	28	4	3	53
4.3008	0	80	214	55	97	263	59	81	220	84	85	222	33	3	8	-114	-1	1	-115	-4	-11	29	5	3	53
4.42368	0	80	215	55	97	265	59	80	221	84	86	223	34	3	8	-113	0	1	-114	-4	-10	28	4	4	53
4.54656	0	80	216	56	97	266	60	81	222	84	87	224	34	3	8	-113	-1	1	-114	-4	-10	28	4	3	55
4.66944	0	81	217	56	98	264	60	81	223	85	86	229	34	3	8	-113	0	-1	-114	-3	-11	27	5	0	54
4.79232	0	81	219	57	98	267	60	81	226	85	87	232	34	3	8	-112	0	-1	-115	-4	-11	28	4	0	55
4.9152	0	81	217	56	97	267	58	80	222	84	86	225	33	4	8	-112	0	2	-114	-4	-10	29	5	3	54
5.03808	0	80	215	54	98	264	59	80	220	85	86	224	33	3	8	-114	0	1	-113	-4	-11	29	4	3	53
5.16096	0	80	215	56	97	264	59	81	221	85	86	223	34	2	8	-114	-1	0	-114	-4	-10	28	4	4	54
5.28384	0	79	216	56	98	266	60	80	222	83	86	225	34	3	7	-114	0	1	-115	-3	-10	27	4	3	53
5.40672	0	80	217	55	98	266	60	81	223	85	86	229	34	3	9	-113	-1	0	-114	-4	-10	27	4	2	55
5.5296	0	80	219	57	99	267	59	81	226	85	86	232	35	3	8	-111	0	0	-113	-4	-10	29	4	0	55
5.65248	0	81	218	56	98	268	59	81	223	84	85	226	33	4	8	-113	0	1	-114	-3	-11	29	4	3	53
5.77536	0	81	216	55	97	264	59	80	220	85	85	223	34	3	7	-114	-1	1	-115	-4	-10	28	4	3	53
5.89824	0	79	217	55	98	265	60	81	221	84	87	224	33	3	8	-114	0	2	-115	-3	-11	28	4	3	54
6.02112	0	80	216	55	97	266	59	81	222	85	86	225	34	2	8	-113	0	0	-114	-4	-10	29	4	3	54
6.144	0	81	216	56	98	266	59	81	224	84	87	230	35	3	8	-114	0	-1	-114	-5	-11	28	5	1	55
6.26688	0	81	219	56	98	266	60	82	226	85	87	233	34	3	8	-113	0	-1	-115	-4	-10	28	4	0	55
6.38976	0	81	219	56	98	268	60	81	228	84	87	234	34	2	8	-112	-1	-2	-114	-3	-10	28	4	0	55
6.51264	0	81	216	56	97	266	59	80	222	84	86	225	33	3	9	-113	-1	1	-113	-3	-11	29	4	3	53
6.63552	0	80	215	55	98	265	59	80	221	84	86	224	33	3	9	-114	0	1	-114	-4	-11	29	4	2	52
6.7584	0	81	216	55	97	265	60	80	223	84	86	225	33	3	7	-113	-1	1	-115	-4	-10	29	4	4	54
6.88128	0	81	217	55	97	266	60	81	222	85	86	226	33	3	8	-113	-1	0	-115	-4	-11	28	4	3	54
7.00416	0	81	217	55	98	266	59	81	226	84	87	231	35	3	8	-112	-1	-1	-114	-3	-11	29	4	1	54
7.12704	0	81	219	56	98	267	59	81	227	85	88	233	34	3	8	-112	0	-1	-115	-4	-11	29	4	0	54
7.24992	0	80	221	57	98	269	59	82	227	83	87	232	33	3	9	-113	0	0	-116	-4	-10	29	5	1	55
7.3728	0	80	216	54	98	265	59	80	221	84	87	225	33	3	8	-113	0	1	-115	-3	-11	29	4	3	52
7.49568	0	81	217	55	97	265	59	81	223	85	86	225	33	3	8	-112	0	1	-114	-3	-10	30	5	2	53
7.61856	0	80	216	54	98	265	59	81	222	84	86	225	33	3	8	-113	0	1	-114	-4	-11	29	4	3	53
7.74144	0	80	216	55	98	267	59	81	223	84	87	225	33	3	8	-114	0	0	-115	-4	-10	28	4	3	54
7.86432	0	80	218	54	99	267	59	81	225	85	87	226	33	3	8	-113	0	1	-115	-3	-10	29	5	3	54
7.9872	0	81	220	55	98	267	58	81	227	84	87	226	33	3	9	-112	0	1	-114	-3	-11	30	4	4	54
8.11008	0	81	218	54	98	263	57	81	222	84	87	221	31	3	8	-113	0	0	-114	-3	-11	29	4	2	54
8.23296	0	80	215	53	97	259	58	80	221	83	86	218	32	3	8	-114	0	1	-115	-4	-10	29	5	3	53
8.35584	0	80	216	53	97	258	57	80	223	84	85	217	32	3	9	-113	-1	0	-115	-4	-10	29	4	4	54
8.47872	0	80	217	55	97	259	56	81	223	84	86	218	32	3	9	-113	0	1	-115	-4	-10	29	4	4	54
8.6016	0	81	218	55	97	261	57	81	226	85	87	220	32	3	8	-112	0	1	-115	-4	-10	30	4	4	54
8.72448	0	80	218	54	97	261	57	82	227	84	87	224	32	3	8	-113	-1	0	-115	-4	-11	30	4	1	54
8.84736	0	81	219	54	98	261	57	81	225	83	87	220	31	2	8	-112	0	1	-116	-4	-11	29	5	3	54
8.97024	0	80	216	53	96	257	56	80	221	84	85	215	32	2	8	-114	0	1	-114	-4	-11	30	4	4	53
9.09312	0	81	216	53	97	257	57	80	222	84	84	215	32	4	8	-113	0	1	-115	-4	-10	29	4	3	53
9.216	0	80	216	54	97	257	57	81	223	84	86	217	31	4	8	-114	0	0	-115	-4	-10	29	4	3	53
9.33888	0	81	217	54	97	259	57	80	224	84	85	218	32	4	9	-114	0	1	-115	-3	-10	30	4	3	54
9.46176	0	80	218	54	97	257	57	81	226	84	86	223	33	3	8	-112	0	-1	-115	-3	-11	30	5	0	54
9.58464	0	81	220	55	98	261	57	81	227	84	86	223	32	4	8	-113	0	0	-116	-4	-10	30	4	3	54
9.70752	0	80	215	53	96	257	56	80	221	84	84	216	32	3	7	-115	-1	1	-115	-3	-10	30	4	4	51
9.8304	0	80	214	53	97	256	57	80	220	84	86	214	32	3	7	-114	0	1	-115	-4	-10	30	5	3	52
9.95328	0	80	215	53	96	256	57	81	221	83	85	215	32	4	8	-114	0	0	-114	-3	-11	29	5	3	52
10.0762	0	80	215	54	96	257	57	80	220	84	85	216	32	2	8	-114	0	1	-115	-3	-11	29	4	3	53
10.199	0	81	216	54	97	258	58	81	224	84	86	218	32	4	8	-113	-1	0	-115	-4	-10	29	4	2	54
10.3219	0	81	217	54	98	258	57	81	227	84	85	222	33	3	8	-113	-1	-2	-115	-3	-10	29	4	0	55
10.4448	0	80	218	55	97	259	57	81	226	84	87	222	31	3	8	-112	0	0	-115	-4	-11	30	4	2	54
10.5677	0	80	214	53	97	256	57	80	220	84	85	214	31	3	8	-115	0	0	-115	-3	-11	30	4	3	52
10.6906	0	79	214	53	96	256	57	80	221	84	85	214	32	2	8	-114	0	0	-115	-3	-10	30	4	2	53
10.8134	0	81	215	53	96	256	57	80	221	84	85	214	31	4	9	-113	-1	0	-115	-3	-11	29	4	3	53
10.9363	0	81	216	54	97	257	57	80	223	84	86	216	32	3	8	-113	-1	1	-115	-3	-11	29	4	3	53
11.0592	0	80	217	54	97	256	57	81	224	84	86	221	32	3	8	-113	0	-1	-115	-4	-11	30	4	0	55
11.1821	0	80	219	55	98	258	57	81	226	84	86	221	33	3	8	-111	-1	0	-115	-4	-11	29	4	2	55
11.305	0	81	216	54	96	256	56	80	221	84	85	215	31	3	9	-113	-1	1	-115	-3	-10	30	4	3	52
11.4278	0	81	215	53	96	255	56	80	221	85	85	214	32	3	8	-114	0	1	-115	-4	-11	30	4	3	52
11.5507	0	81	215	54	96	256	57	81	222	84	85	215	32	3	7	-114	0	1	-116	-3	-10	29	4	4	54
11.6736	0	80	216	54	96	257	57	80	223	85	86	216	32	3	8	-113	0	1	-116	-4	-10	29	4	3	53
11.7965	0	81	217	54	97	257	56	81	224	83	86	219	32	3	7	-112	0	0	-115	-4	-10	30	4	3	54
11.9194	0	80	218	55	98	258	57	81	225	84	85	219	31	3	8	-112	0	0	-115	-3	-11	30	4	1	55
12.0422	0	80	214	53	97	256	56	80	221	84	85	213	31	3	7	-114	0	1	-116	-4	-10	30	6	3	52
12.1651	0	79	215	52	96	255	56	80	221	84	84	214	31	3	7	-115	0	1	-115	-3	-11	30	4	3	53
12.288	0	80	215	54	97	255	56	80	221	84	85	215	32	3	7	-113	0	1	-115	-3	-11	29	4	3	54
12.4109	0	80	216	54	97	257	56	80	223	83	85	217	32	3	8	-114	-1	1	-115	-4	-11	30	5	2	54
12.5338	0	81	217	54	97	257	57	81	225	84	84	219	32	2	8	-113	0	0	-116	-4	-10	30	4	1	54
12.6566	0	80	219	54	98	258	56	81	226	84	86	220	32	3	8	-113	0	0	-115	-3	-10	30	4	1	54
12.7795	0	80	215	53	97	254	55	80	220	84	85	213	31	4	8	-113	-1	1	-115	-3	-10	30	4	3	52
12.9024	0	80	213	53	97	254	56	81	220	84	85	213	31	3	8	-114	0	0	-115	-3	-11	30	5	4	52
13.0253	0	80	213	54	95	254	56	81	220	84	85	213	31	3	9	-115	0	1	-115	-4	-12	29	4	3	53
13.1482	0	81	215	54	96	256	56	80	221	84	85	214	31	3	8	-114	0	1	-116	-4	-11	29	4	4	53
13.271	0	80	217	54	96	257	56	80	224	84	85	216	32	3	8	-113	0	1	-115	-3	-10	30	4	3	54
13.3939	0	80	217	55	97	257	56	81	225	84	86	219	32	3	8	-112	-1	0	-116	-3	-11	30	4	2	53
13.5168	0	80	216	54	96	255	56	79	221	84	85	213	31	3	8	-114	0	1	-116	-4	-11	29	5	3	52
13.6397	0	80	213	52	95	253	56	81	219	84	85	211	31	3	8	-114	-1	0	-116	-3	-11	29	5	3	52
13.7626	0	80	214	53	96	254	56	81	221	83	85	213	31	3	8	-114	0	1	-115	-3	-10	29	4	2	52
13.8854	0	80	215	54	96	254	56	81	221	84	86	213	32	2	7	-114	-1	1	-115	-4	-10	30	5	3	54
14.0083	0	80	216	54	96	256	57	80	224	84	85	216	31	3	8	-114	-1	0	-116	-4	-10	30	4	4	54
14.1312	0	81	218	55	98	255	57	81	225	84	85	221	31	3	8	-113	0	0	-116	-4	-11	30	4	1	54
14.2541	0	80	218	54	97	256	57	81	224	84	86	219	31	2	8	-112	-1	0	-116	-4	-10	30	3	1	54
14.377	0	79	214	53	96	253	56	80	219	84	85	212	30	3	8	-115	0	1	-116	-3	-10	29	4	3	53
14.4998	0	80	214	54	96	253	56	80	221	84	84	212	31	3	8	-114	0	0	-116	-4	-10	28	3	3	54
14.6227	0	80	215	53	96	255	56	80	220	85	86	213	32	3	8	-113	-1	1	-116	-3	-10	29	4	3	53
14.7456	0	80	216	54	96	255	56	80	222	84	86	214	32	2	8	-113	-1	2	-115	-4	-11	30	5	3	54
14.8685	0	81	217	54	97	256	56	81	224	86	85	216	32	3	7	-113	0	1	-116	-3	-10	30	4	3	54
14.9914	0	80	218	55	97	257	56	81	225	84	86	218	32	3	8	-113	0	0	-116	-4	-10	30	4	1	54
15.1142	0	80	214	52	97	253	55	81	220	84	84	212	31	3	8	-114	0	0	-116	-4	-10	30	4	3	53
15.2371	0	80	213	53	95	253	56	80	220	85	84	212	32	3	8	-114	-1	2	-116	-4	-10	29	5	3	53
15.36	0	80	215	54	96	253	56	82	220	85	85	213	31	3	8	-115	0	1	-116	-4	-9	29	5	3	53
15.4829	0	80	215	54	96	254	56	81	223	84	85	215	31	3	7	-113	0	1	-116	-4	-11	29	4	3	54
15.6058	0	80	217	54	97	255	56	80	225	84	86	217	31	3	7	-113	-1	0	-116	-4	-11	30	4	2	54
15.7286	0	80	217	55	96	255	55	80	225	84	84	218	31	3	8	-112	0	0	-116	-3	-10	29	5	2	54
15.8515	0	80	213	53	96	252	56	80	219	84	84	211	30	3	8	-115	0	0	-116	-3	-10	29	4	3	53
15.9744	0	79	215	53	96	252	56	80	220	84	84	212	31	3	8	-114	0	1	-116	-3	-11	30	4	3	53
16.0973	0	80	215	54	96	253	56	80	221	84	84	212	30	2	8	-113	-1	2	-115	-3	-10	29	4	2	54
16.2202	0	80	215	54	96	254	55	81	223	85	84	214	32	2	8	-113	0	1	-115	-3	-10	29	4	3	54
16.343	0	80	216	55	97	254	56	81	225	85	85	216	31	3	9	-113	0	0	-117	-3	-10	29	4	2	54
16.4659	0	81	218	55	96	255	56	80	225	84	85	217	31	3	8	-114	-1	0	-116	-4	-11	30	4	1	54
16.5888	0	80	214	53	96	252	55	80	219	85	84	211	31	3	7	-114	-1	1	-115	-4	-10	30	4	3	52
16.7117	0	80	213	53	95	251	55	81	218	85	84	210	31	3	8	-115	0	1	-116	-4	-11	30	5	3	52
16.8346	0	80	213	53	96	251	56	80	219	84	84	211	31	4	8	-114	-1	1	-116	-3	-10	29	5	3	53
16.9574	0	81	214	54	95	253	57	80	222	85	85	212	32	4	8	-115	0	1	-116	-4	-10	29	4	3	53
17.0803	0	80	215	56	96	252	57	81	222	85	85	216	32	3	8	-113	0	0	-115	-3	-9	28	4	1	54
17.2032	0	80	217	55	96	255	56	80	224	85	84	217	32	3	8	-113	-1	0	-116	-3	-10	29	4	2	54
17.3261	0	81	214	54	97	252	55	80	220	85	84	211	31	4	8	-115	0	1	-116	-4	-10	29	4	3	54
17.449	0	79	213	53	95	250	56	80	218	84	84	209	31	3	8	-114	0	0	-116	-4	-10	29	4	3	53
17.5718	0	80	213	54	96	250	56	80	219	85	85	210	31	3	8	-114	0	1	-116	-3	-10	29	4	3	53
17.6947	0	80	214	54	96	252	56	80	219	84	83	211	32	3	8	-114	0	1	-114	-3	-10	29	5	3	53
17.8176	0	79	215	55	97	252	57	80	221	85	85	213	32	3	8	-114	-1	0	-116	-4	-9	28	5	1	54
17.9405	0	81	215	55	96	254	57	80	223	85	85	216	32	3	8	-114	0	0	-116	-4	-9	29	4	1	54
18.0634	0	81	216	56	96	254	56	80	222	84	85	214	31	3	8	-113	0	1	-115	-4	-10	28	5	3	54
18.1862	0	80	213	54	95	250	55	80	219	85	84	210	32	2	9	-114	0	1	-116	-3	-11	29	4	3	53
18.3091	1	80	213	54	96	250	56	80	219	85	84	210	32	3	8	-114	0	1	-115	-3	-10	28	4	3	53
18.432	0	80	213	54	96	252	56	79	220	85	85	210	33	3	7	-114	0	0	-116	-4	-11	28	5	3	53
18.5549	0	80	214	56	96	252	56	80	221	85	85	211	32	3	8	-113	-1	0	-115	-4	-10	28	4	3	54
18.6778	0	79	217	56	95	253	56	80	223	85	86	215	32	3	9	-114	-1	0	-115	-4	-11	28	4	2	54
18.8006	0	81	216	56	96	254	56	81	222	85	85	214	31	3	8	-114	0	0	-116	-4	-10	29	4	1	55
18.9235	0	80	213	54	96	251	56	80	219	84	84	209	31	3	8	-114	-1	1	-116	-3	-10	29	4	3	53
19.0464	0	79	213	55	96	251	56	80	219	85	85	210	32	3	9	-114	0	1	-115	-3	-11	29	4	3	53
19.1693	0	80	214	55	95	252	56	80	220	85	85	210	31	4	8	-114	0	1	-115	-4	-10	28	4	3	53
19.2922	0	79	215	55	96	252	57	80	221	85	85	214	32	4	8	-114	0	0	-116	-4	-10	28	5	2	54
19.415	0	80	216	57	97	253	57	81	223	86	85	218	32	3	7	-113	-2	0	-117	-4	-11	28	4	1	54
19.5379	0	80	217	56	96	256	56	82	223	85	86	217	32	4	8	-112	0	0	-115	-4	-10	29	4	2	54
19.6608	0	80	212	54	96	252	56	80	219	85	84	210	32	3	7	-115	0	0	-115	-3	-10	29	5	3	52
19.7837	0	79	213	53	94	250	56	80	219	84	84	211	31	3	7	-115	0	1	-116	-4	-10	28	5	3	53
19.9066	0	79	214	54	95	252	56	79	219	84	84	211	32	4	8	-113	0	0	-116	-4	-11	28	4	3	53
20.0294	0	80	214	55	96	253	56	80	221	84	85	212	33	3	8	-114	0	1	-116	-3	-10	28	5	3	54
20.1523	0	80	215	56	96	252	57	80	223	85	85	214	32	3	9	-114	0	0	-116	-3	-11	28	4	2	54
20.2752	0	80	217	56	96	254	57	81	224	84	86	219	32	3	9	-113	0	-1	-116	-3	-10	29	3	1	54
20.3981	0	80	215	55	96	253	55	80	220	84	85	212	32	3	7	-114	0	1	-116	-4	-11	28	4	3	54
20.521	0	79	213	55	96	251	56	79	218	84	83	209	31	3	8	-114	0	1	-115	-4	-10	29	5	3	52
20.6438	0	79	214	55	95	250	56	80	218	85	84	211	31	2	8	-115	0	0	-116	-3	-11	28	4	4	53
20.7667	0	80	215	54	96	252	56	80	220	84	85	210	31	3	8	-114	0	1	-116	-3	-11	29	4	3	54
20.8896	0	80	214	56	96	252	56	80	222	85	85	214	31	3	8	-113	0	0	-115	-4	-10	29	5	1	54
21.0125	0	80	217	55	96	254	56	80	224	85	84	216	32	3	9	-112	0	0	-115	-4	-10	29	4	2	54
21.1354	0	81	217	56	95	254	55	80	223	85	86	216	32	3	9	-113	0	0	-116	-3	-11	29	4	2	54
21.2582	0	80	212	53	95	251	55	80	219	84	84	210	31	3	8	-115	0	0	-116	-4	-10	29	4	3	53
21.3811	0	80	214	54	96	250	55	81	219	85	84	210	31	3	8	-114	0	1	-116	-3	-10	29	4	2	53
21.504	0	80	213	55	95	252	56	79	221	84	84	211	31	4	8	-114	-1	0	-115	-3	-10	29	3	3	54
21.6269	0	79	215	55	95	253	56	81	221	85	84	213	31	3	9	-112	0	0	-116	-4	-10	29	5	3	54
21.7498	0	80	217	55	96	252	56	81	224	84	84	217	32	3	8	-113	0	0	-116	-3	-10	29	4	0	55
21.8726	0	80	218	55	96	254	56	80	225	85	84	217	32	3	8	-112	0	0	-115	-4	-11	30	4	2	55
21.9955	0	79	214	53	95	251	55	79	220	85	84	210	31	3	8	-114	-1	1	-115	-4	-11	29	5	3	53
22.1184	0	80	214	54	95	252	56	80	220	84	84	211	31	3	8	-114	0	1	-116	-4	-11	29	4	3	53
22.2413	0	81	213	55	95	252	56	80	220	84	84	211	31	3	8	-114	-1	1	-116	-3	-10	29	5	3	54
22.3642	0	81	215	54	96	253	56	80	221	84	85	214	32	3	8	-113	0	1	-116	-3	-11	29	4	4	54
22.487	0	80	217	55	96	254	56	81	223	85	85	216	32	3	8	-114	0	0	-116	-3	-10	30	4	3	54
22.6099	0	81	218	55	96	255	55	81	224	84	85	218	32	3	8	-112	0	0	-116	-4	-10	30	4	2	55
22.7328	0	79	214	53	96	251	56	81	220	84	84	211	31	2	8	-114	0	0	-117	-3	-10	29	5	3	53
22.8557	0	79	214	54	95	251	56	80	219	84	84	209	31	3	8	-114	0	1	-115	-3	-10	29	4	3	53
22.9786	0	81	215	54	96	252	55	80	220	84	85	210	31	4	8	-114	0	0	-116	-3	-11	29	4	3	53
23.1014	0	80	215	54	95	252	56	80	221	84	85	212	31	4	8	-114	0	1	-116	-3	-10	29	5	3	54
23.2243	0	80	217	54	96	255	56	81	223	84	85	214	32	3	8	-113	0	1	-116	-3	-10	30	5	4	54
23.3472	0	80	218	55	97	254	56	80	225	85	86	219	33	3	8	-113	0	-1	-115	-3	-9	30	5	1	54
23.4701	0	80	215	54	96	253	55	80	220	84	83	212	30	4	8	-114	-1	1	-116	-3	-10	29	4	3	52
23.593	0	80	213	54	96	251	56	80	219	84	84	211	31	3	8	-115	0	1	-116	-4	-10	30	4	3	52
23.7158	0	79	215	54	95	252	56	79	219	84	85	211	31	3	9	-114	0	1	-116	-3	-10	29	5	3	53
23.8387	0	80	214	54	96	252	56	81	221	84	84	212	31	3	8	-113	0	1	-115	-3	-10	28	5	3	53
23.9616	0	80	217	54	96	255	56	80	222	84	84	213	32	3	7	-113	0	1	-116	-3	-9	29	4	4	54
24.0845	0	79	217	55	97	255	57	81	225	85	85	216	31	3	8	-113	-1	0	-117	-4	-10	29	4	2	54
24.2074	0	80	217	55	96	254	56	80	224	85	84	214	31	4	9	-113	-1	1	-116	-4	-10	29	4	3	54
24.3302	0	80	214	54	95	250	56	79	219	84	84	210	31	3	8	-114	-1	1	-115	-3	-10	30	4	3	52
24.4531	0	80	214	54	95	252	56	80	220	84	84	210	31	3	8	-115	0	0	-116	-4	-10	29	4	3	53
24.576	0	79	213	54	95	251	56	80	221	85	84	210	32	3	8	-114	-1	0	-116	-4	-10	28	4	3	54
24.6989	0	80	215	54	96	253	57	81	223	84	85	213	32	3	8	-114	0	1	-116	-3	-11	29	3	3	54
24.8218	0	80	216	55	95	254	57	81	224	85	86	216	31	3	8	-112	0	0	-115	-3	-9	28	4	2	54
24.9446	0	80	218	56	96	254	57	82	226	85	86	219	32	3	8	-113	0	-1	-116	-3	-11	29	4	1	53
25.0675	0	81	216	54	96	253	56	80	222	85	84	212	31	4	9	-114	-1	0	-116	-3	-10	30	4	3	53
25.1904	0	79	214	54	95	251	57	80	219	85	84	210	32	3	8	-113	0	1	-116	-5	-10	30	4	4	52
25.3133	0	80	215	54	96	252	56	79	220	85	85	211	33	3	8	-114	0	1	-114	-4	-10	28	4	3	52
25.4362	0	80	215	54	95	252	57	81	221	85	84	212	32	3	7	-114	0	1	-114	-4	-11	29	5	2	53
25.559	0	80	216	55	96	254	59	80	222	86	85	212	32	2	8	-114	0	1	-116	-4	-11	28	4	3	53
25.6819	0	80	217	56	97	252	58	80	224	86	85	218	32	4	8	-113	0	-1	-116	-3	-11	28	5	1	54
25.8048	0	80	216	56	96	254	57	80	223	85	85	214	32	3	8	-113	0	1	-115	-3	-10	29	5	3	53
25.9277	0	79	214	54	95	250	57	80	220	84	84	209	32	3	7	-115	0	1	-115	-3	-9	29	4	2	51
26.0506	0	80	214	56	95	251	59	80	220	85	84	209	32	3	7	-114	-1	0	-115	-4	-10	29	4	3	52
26.1734	0	80	214	56	96	251	58	80	220	85	85	210	32	3	8	-114	0	1	-114	-4	-10	28	4	3	52
26.2963	0	80	215	56	96	252	58	80	222	86	83	212	33	3	8	-114	0	1	-114	-4	-10	28	4	4	53
26.4192	0	80	217	57	97	253	59	81	223	85	85	214	33	3	8	-114	-1	0	-114	-3	-10	28	4	2	54
26.5421	0	80	218	58	97	254	58	81	224	85	85	216	33	4	8	-113	0	0	-115	-4	-10	28	4	2	55
26.665	0	80	214	57	96	251	59	80	220	85	84	208	32	4	8	-112	0	0	-113	-3	-10	28	4	3	52
26.7878	0	80	212	56	96	251	60	80	219	85	84	208	33	3	8	-113	0	2	-112	-3	-10	27	4	3	51
26.9107	0	80	214	57	95	250	61	80	219	85	84	209	32	3	8	-113	-1	1	-113	-3	-10	28	4	3	52
27.0336	0	80	214	57	96	252	61	81	220	85	85	210	33	3	8	-113	-1	0	-114	-5	-10	28	4	3	53
27.1565	0	80	215	58	96	252	59	81	222	86	85	213	34	3	9	-112	-1	0	-113	-4	-10	28	4	2	53
27.2794	0	80	216	58	97	252	59	81	224	86	85	217	35	3	9	-112	0	-1	-113	-4	-10	27	4	1	55
27.4022	0	80	216	58	96	254	58	81	221	85	84	212	33	3	8	-112	-1	1	-114	-5	-10	27	4	4	54
27.5251	0	79	213	56	96	250	62	80	219	84	84	208	32	3	8	-113	0	1	-114	-4	-10	27	5	3	53
27.648	0	80	213	57	95	250	61	80	218	84	84	209	34	3	8	-112	-1	1	-112	-3	-9	27	4	4	53
27.7709	0	80	214	58	96	252	60	80	219	84	84	209	34	3	8	-112	-1	1	-112	-3	-11	27	4	3	52
27.8938	0	79	215	58	96	252	60	81	221	85	85	211	34	3	8	-112	0	1	-114	-4	-10	27	4	3	54
28.0166	0	81	216	58	96	255	60	80	223	86	84	213	34	4	8	-112	0	1	-114	-4	-10	26	4	4	55
28.1395	0	81	217	58	97	252	60	81	223	85	86	215	34	3	8	-111	-1	0	-112	-4	-9	26	4	1	55
28.2624	0	80	214	58	96	250	61	80	218	84	84	209	33	2	8	-112	-1	1	-113	-4	-11	27	4	3	53
28.3853	0	80	213	58	95	251	61	80	218	84	84	210	33	3	8	-112	-1	0	-113	-4	-10	26	4	2	53
28.5082	0	80	214	58	96	251	61	80	218	84	84	209	33	3	8	-112	0	1	-113	-4	-10	27	4	3	54
28.631	0	80	214	57	97	252	60	80	220	85	84	211	35	2	8	-111	-1	1	-112	-4	-10	26	4	3	54
28.7539	0	80	216	58	97	253	61	81	222	84	86	214	34	3	8	-112	-1	1	-113	-3	-11	27	4	2	55
28.8768	0	80	217	58	96	253	59	81	223	84	85	216	34	2	8	-112	-1	0	-114	-3	-10	26	4	1	55
28.9997	0	80	213	57	96	250	61	80	218	84	84	209	33	3	8	-112	0	1	-113	-3	-10	26	5	3	54
29.1226	0	79	213	58	95	250	61	81	219	84	84	209	33	3	8	-111	-1	1	-111	-4	-10	26	3	3	53
29.2454	0	80	214	58	96	252	60	80	219	83	85	209	33	3	8	-112	0	1	-112	-4	-10	26	3	3	54
29.3683	0	80	214	58	95	252	61	80	220	84	84	212	34	3	8	-111	0	1	-112	-4	-10	25	4	3	55
29.4912	0	80	215	58	95	252	60	81	222	84	85	215	35	3	8	-111	0	-2	-113	-2	-10	26	3	0	55
29.6141	0	80	218	59	96	255	59	81	224	84	86	216	36	3	8	-111	-1	0	-112	-4	-10	27	4	2	55
29.737	0	80	215	59	96	253	59	80	220	84	84	210	33	4	8	-111	0	1	-112	-3	-10	26	4	3	54
29.8598	0	80	214	57	95	251	61	80	217	84	84	208	33	4	8	-112	-1	1	-113	-4	-11	26	4	2	54
29.9827	0	80	213	58	95	251	61	80	218	83	84	209	33	3	9	-111	0	1	-113	-4	-11	26	4	3	53
30.1056	0	80	213	58	96	252	61	80	219	84	85	210	34	3	8	-111	0	2	-112	-3	-11	26	4	3	53
30.2285	0	80	216	58	97	254	60	80	220	84	85	212	35	3	8	-111	0	1	-112	-3	-10	26	5	3	55
30.3514	0	80	217	58	96	253	61	80	223	84	85	217	34	3	9	-111	0	-1	-113	-3	-11	25	4	1	55
30.4742	0	81	216	59	95	255	60	81	223	84	84	214	33	3	8	-111	0	1	-113	-3	-11	26	5	3	56
30.5971	0	80	214	58	96	251	61	80	218	83	84	209	33	3	8	-111	-1	1	-112	-3	-11	27	4	3	54
30.72	0	80	213	57	96	252	62	80	218	83	85	209	33	3	8	-112	0	1	-113	-4	-11	27	4	3	54
30.8429	0	80	214	58	95	251	61	81	218	83	84	210	34	3	7	-111	0	1	-113	-4	-10	26	4	3	54
30.9658	0	80	214	58	96	252	61	80	221	83	84	213	33	3	9	-110	-1	0	-112	-3	-10	26	4	2	55
31.0886	0	81	216	58	97	253	60	80	222	84	85	216	35	3	8	-111	0	0	-112	-3	-11	26	5	3	55
31.2115	0	81	217	58	97	255	60	81	223	85	86	217	35	3	8	-111	-1	0	-113	-3	-10	26	4	2	56
31.3344	0	79	214	58	96	252	60	80	219	84	85	210	32	3	7	-111	-1	1	-113	-3	-10	26	4	3	54
31.4573	0	80	212	58	96	252	61	81	218	83	85	210	33	3	8	-111	0	1	-111	-4	-10	26	5	3	54
31.5802	0	80	214	58	96	252	60	80	220	83	85	210	34	3	8	-111	0	1	-111	-4	-10	27	4	3	53
31.703	0	81	214	58	96	253	61	80	220	83	85	212	33	3	8	-111	-1	1	-113	-3	-11	26	4	3	54
31.8259	0	81	216	58	95	253	60	80	222	84	85	214	34	3	8	-111	-1	0	-112	-3	-11	25	4	2	55
31.9488	0	80	217	58	97	254	60	81	222	84	85	216	33	3	8	-111	0	0	-112	-4	-11	26	4	1	55
32.0717	0	79	213	58	96	251	60	79	218	84	83	209	33	3	8	-111	0	1	-112	-3	-10	27	4	2	53
32.1946	0	80	214	57	95	251	60	80	219	83	85	209	34	2	8	-112	0	1	-113	-3	-10	26	5	3	54
32.3174	0	80	214	57	96	252	60	80	219	83	84	209	33	3	7	-111	-1	0	-112	-3	-10	26	3	3	54
32.4403	0	80	214	57	96	252	59	81	221	84	86	214	34	3	8	-110	0	0	-112	-4	-9	26	5	1	55
32.5632	0	80	215	58	96	255	60	81	222	85	85	216	34	3	8	-111	0	0	-112	-4	-10	26	4	2	55
32.6861	0	80	217	59	97	255	59	81	223	85	86	217	34	3	9	-112	0	0	-113	-4	-10	27	4	1	56
32.809	0	80	213	58	96	251	60	81	217	84	84	210	32	4	8	-112	0	0	-113	-4	-10	26	5	3	54
32.9318	0	79	212	57	95	250	60	80	217	83	84	209	33	3	8	-111	0	1	-112	-2	-9	27	3	4	54
33.0547	0	80	213	57	96	251	60	80	217	83	84	209	33	3	8	-112	0	1	-113	-3	-10	26	4	4	54
33.1776	0	80	213	58	96	252	60	79	218	84	85	211	34	3	8	-112	0	1	-112	-4	-10	27	4	4	54
33.3005	0	81	215	58	96	252	60	80	220	84	85	214	34	3	8	-112	0	0	-113	-4	-10	26	4	1	55
33.4234	0	81	216	59	96	254	59	80	222	85	85	216	34	3	8	-111	0	0	-112	-4	-10	26	4	1	55
33.5462	0	80	213	57	96	252	59	81	218	84	85	210	33	3	8	-112	-1	1	-113	-3	-10	26	4	3	54
33.6691	0	79	212	57	96	250	61	79	216	83	84	208	32	4	8	-112	-1	1	-113	-4	-11	26	4	3	55
33.792	0	79	213	57	95	251	60	80	218	84	84	210	33	3	7	-111	-1	1	-113	-4	-10	27	3	3	54
33.9149	0	80	213	58	96	251	58	80	219	83	84	211	34	3	8	-111	-1	1	-112	-4	-10	26	5	3	55
34.0378	0	80	214	58	96	252	59	80	220	83	85	213	34	2	8	-111	0	0	-113	-4	-10	27	5	1	55
34.1606	0	80	216	57	96	253	59	81	221	85	86	217	34	3	8	-112	0	0	-114	-3	-10	27	5	0	55
34.2835	0	81	215	58	96	254	59	81	220	84	85	214	33	3	8	-112	0	1	-113	-4	-10	26	5	4	55
34.4064	0	80	213	57	96	250	59	79	218	84	84	209	32	4	8	-113	0	1	-112	-4	-10	27	4	3	53
34.5293	0	80	213	57	96	251	59	80	218	83	85	209	33	4	8	-112	0	0	-113	-3	-10	27	5	3	54
34.6522	0	80	213	57	96	252	59	81	218	84	84	210	33	3	8	-113	0	2	-113	-4	-10	26	5	3	54
34.775	0	80	214	58	96	253	59	80	219	85	85	211	33	4	8	-111	0	1	-113	-3	-10	27	4	3	54
34.8979	0	81	216	58	97	254	59	80	221	85	86	215	34	4	8	-112	0	0	-113	-4	-10	27	4	2	55
35.0208	0	80	216	58	96	254	58	80	221	84	86	212	33	3	9	-112	0	2	-113	-4	-10	28	3	2	54
35.1437	0	80	212	57	97	251	60	80	216	84	85	209	32	2	8	-113	0	0	-113	-4	-10	27	4	3	54
35.2666	0	79	213	58	96	251	59	81	218	84	85	211	33	3	8	-111	0	2	-112	-4	-10	27	4	3	54
35.3894	0	80	213	57	95	252	59	79	218	83	84	210	33	3	8	-111	0	2	-112	-3	-10	28	4	4	53
35.5123	0	79	215	57	96	252	59	80	220	84	84	214	33	3	8	-113	-1	0	-114	-3	-10	27	4	2	54
35.6352	0	80	216	58	96	252	59	81	223	85	85	217	33	4	8	-112	0	0	-114	-4	-9	27	4	1	55
35.7581	0	80	218	58	96	255	58	80	223	86	85	217	33	3	8	-112	-2	0	-113	-4	-9	27	4	1	55
35.881	0	80	214	58	97	251	59	80	217	83	84	210	32	2	7	-113	0	0	-113	-4	-9	28	4	3	54
36.0038	0	80	213	57	96	251	60	80	218	84	84	210	32	3	8	-113	0	1	-113	-4	-10	28	4	3	54
36.1267	0	80	213	57	96	251	59	80	218	84	85	210	32	3	8	-112	0	1	-113	-4	-10	28	4	3	53
36.2496	0	80	214	57	95	253	59	80	219	84	85	211	33	3	9	-112	-1	0	-112	-4	-10	28	4	3	55
36.3725	0	80	215	57	96	255	59	79	221	86	85	213	33	3	7	-113	0	1	-113	-3	-11	28	4	3	54
36.4954	0	80	217	58	97	253	60	80	223	85	85	217	32	3	7	-112	-1	-1	-114	-3	-10	28	3	0	55
36.6182	0	80	216	57	96	254	58	80	220	84	86	212	32	2	8	-112	0	2	-113	-3	-10	28	5	3	54
36.7411	0	80	213	57	95	251	60	80	218	83	84	210	32	4	8	-112	-1	0	-113	-3	-10	28	5	3	53
36.864	0	79	214	57	96	253	59	80	218	84	85	209	32	3	8	-113	-1	0	-113	-3	-10	28	4	3	53
36.9869	0	80	213	57	96	253	60	80	219	85	85	211	33	3	8	-114	0	1	-113	-3	-10	28	4	3	53
37.1098	0	79	214	58	96	254	60	80	221	85	85	213	34	3	8	-113	-1	1	-113	-4	-9	28	5	3	54
37.2326	0	80	216	57	96	253	59	80	221	85	85	218	34	3	8	-112	0	-2	-113	-3	-9	28	4	1	55
37.3555	0	80	217	58	96	256	58	81	224	85	85	217	33	3	9	-112	-1	0	-113	-3	-10	27	5	2	55
37.4784	0	80	215	57	96	253	60	80	219	84	84	210	31	3	8	-113	0	0	-114	-3	-10	28	4	3	54
37.6013	0	80	213	56	96	251	60	80	218	84	84	210	32	3	8	-113	0	1	-113	-3	-10	28	5	3	53
37.7242	0	80	214	57	96	252	59	80	219	85	85	211	32	3	7	-112	0	0	-113	-3	-10	28	4	3	53
37.847	0	80	215	58	96	253	59	81	220	84	84	212	33	3	7	-112	0	1	-113	-4	-10	28	4	3	54
37.9699	0	80	215	57	97	254	59	81	222	85	86	214	33	3	8	-113	0	0	-113	-3	-10	28	5	2	55
38.0928	0	80	217	58	96	257	59	81	223	85	85	215	33	3	8	-112	0	1	-112	-3	-10	28	4	3	55
38.2157	0	80	214	58	96	252	59	80	219	84	85	210	32	3	8	-112	0	1	-112	-3	-11	28	4	2	53
38.3386	0	80	213	57	95	252	59	80	218	84	84	210	33	4	9	-114	0	1	-113	-4	-12	28	5	2	53
38.4614	0	79	213	58	96	252	59	80	219	83	85	210	33	4	7	-112	0	0	-113	-3	-10	28	4	3	53
38.5843	0	80	214	57	96	254	59	80	220	84	85	212	33	4	8	-111	-1	0	-112	-4	-9	28	4	3	54
38.7072	0	80	215	59	96	255	59	81	222	86	85	216	34	2	7	-111	0	1	-112	-4	-10	28	4	1	55
38.8301	0	80	216	58	97	255	59	80	223	85	86	219	34	3	8	-112	0	-1	-114	-3	-10	28	4	1	56
38.953	0	80	215	57	96	254	59	80	220	85	85	213	31	3	8	-112	-1	1	-114	-4	-10	28	4	2	54
39.0758	0	79	214	56	96	252	59	79	217	83	85	210	32	2	8	-113	0	1	-112	-3	-10	28	3	3	53
39.1987	0	80	213	57	96	252	59	80	219	84	84	211	32	2	8	-113	0	1	-113	-3	-9	28	5	3	53
39.3216	0	80	213	58	96	252	59	80	219	85	85	211	33	3	8	-113	-1	1	-113	-4	-10	28	5	4	54
39.4445	0	80	215	57	96	255	59	80	221	85	85	213	33	3	8	-113	-1	2	-114	-3	-10	28	4	3	54
39.5674	0	80	216	57	97	255	59	80	223	85	85	216	34	3	8	-113	0	0	-113	-3	-11	28	5	2	55
39.6902	0	81	216	59	96	256	59	80	222	84	86	214	32	3	8	-112	-1	1	-113	-4	-10	28	5	4	54
39.8131	0	80	212	57	96	253	59	79	217	83	86	210	32	3	7	-114	0	0	-114	-3	-11	28	4	3	54
39.936	0	79	212	56	96	253	59	80	219	83	85	210	33	2	8	-112	0	2	-114	-4	-9	27	5	3	53
40.0589	0	79	215	57	96	253	58	81	219	84	85	211	33	4	8	-113	0	1	-113	-3	-10	28	4	3	53
40.1818	0	81	214	58	96	254	59	80	222	85	85	213	33	4	9	-113	-1	0	-113	-3	-10	28	4	4	54
40.3046	0	80	216	58	97	256	60	80	223	84	85	214	33	2	8	-113	0	1	-114	-4	-11	27	5	3	55
40.4275	0	80	217	58	96	256	59	80	223	84	85	218	33	3	8	-112	-1	0	-114	-4	-10	28	5	2	55
40.5504	0	79	214	57	95	252	59	80	219	83	84	211	31	3	8	-112	0	1	-113	-3	-11	29	4	3	53
40.6733	0	80	214	57	95	252	59	80	219	85	84	211	32	3	8	-114	0	1	-113	-4	-10	28	4	3	53
40.7962	0	79	214	57	96	253	59	80	220	84	85	212	33	2	8	-113	0	1	-114	-3	-10	28	4	3	54
40.919	0	79	214	57	96	254	59	80	221	84	85	213	33	3	8	-114	-1	1	-113	-3	-10	28	4	3	54
41.0419	0	80	217	57	96	256	59	80	222	86	85	215	33	3	8	-113	-1	1	-113	-3	-11	29	4	3	54
41.1648	0	80	217	57	97	255	58	80	223	85	85	217	32	4	8	-113	0	0	-113	-3	-11	28	4	1	54
41.2877	0	79	214	56	96	252	59	79	218	84	84	211	32	3	8	-114	0	1	-114	-4	-10	28	4	3	53
41.4106	0	80	213	57	96	253	60	80	219	84	85	210	31	3	8	-113	-1	0	-113	-3	-10	28	4	3	54
41.5334	0	80	213	57	95	253	58	80	218	84	84	211	32	3	7	-112	0	0	-112	-2	-11	28	4	3	53
41.6563	0	79	215	57	96	254	60	80	221	85	85	213	33	4	8	-113	-1	0	-113	-3	-11	29	5	4	53
41.7792	0	80	217	56	97	256	60	80	223	84	85	215	34	2	9	-113	0	1	-114	-3	-10	28	5	3	54
41.9021	0	80	217	57	97	255	59	81	222	85	86	216	33	3	8	-113	0	0	-113	-3	-11	28	4	1	54
42.025	0	79	213	56	96	251	61	80	217	84	85	210	31	3	7	-112	0	1	-114	-4	-10	29	5	3	52
42.1478	0	80	213	56	96	252	60	81	217	84	84	209	32	3	8	-113	0	1	-113	-4	-10	28	4	4	53
42.2707	0	79	213	57	96	253	61	81	217	85	84	210	32	3	7	-113	0	2	-114	-3	-10	28	3	3	54
42.3936	0	79	213	57	96	253	62	80	218	84	85	212	33	2	8	-112	-1	0	-112	-4	-10	28	5	3	53
42.5165	0	80	214	58	96	255	60	80	221	84	85	213	34	2	8	-112	-1	1	-112	-3	-10	27	4	2	53
42.6394	0	80	216	58	97	256	60	81	221	85	85	215	33	3	8	-112	-1	0	-113	-4	-10	27	4	3	54
42.7622	0	80	212	57	96	250	62	80	217	85	85	209	32	3	8	-112	-1	0	-114	-3	-10	27	4	2	52
42.8851	0	79	212	57	96	251	62	79	215	84	85	208	32	3	8	-112	-1	1	-112	-4	-10	27	5	2	53
43.008	0	80	213	58	96	251	62	80	216	83	84	208	32	3	8	-112	0	1	-112	-4	-10	27	4	3	53
43.1309	0	79	212	57	96	252	62	79	218	84	85	209	33	3	8	-112	0	1	-113	-4	-10	26	5	4	53
43.2538	0	79	214	58	96	253	62	81	219	84	85	211	33	3	9	-112	0	1	-113	-3	-9	26	5	3	54
43.3766	0	80	215	59	97	255	61	81	221	84	85	214	34	3	8	-111	0	1	-111	-4	-10	26	4	3	55
43.4995	0	80	213	58	96	251	62	80	217	83	84	209	32	4	8	-111	0	1	-113	-4	-10	26	4	2	54
43.6224	0	80	212	58	96	250	62	80	215	84	84	208	33	3	8	-112	0	1	-112	-4	-10	26	4	2	54
43.7453	0	80	211	58	95	251	63	79	217	83	84	208	33	3	9	-111	0	0	-113	-3	-11	26	3	3	54
43.8682	0	80	212	58	96	251	62	80	217	83	85	209	33	3	8	-111	0	1	-112	-4	-10	26	4	3	55
43.991	0	80	213	58	96	253	60	80	219	82	86	211	35	4	8	-112	0	1	-112	-4	-10	26	4	3	54
44.1139	0	80	215	59	96	254	60	81	220	83	86	214	35	2	8	-112	0	0	-112	-4	-10	26	4	2	55
44.2368	0	79	212	58	96	252	63	79	216	82	84	209	32	3	8	-111	0	1	-113	-3	-11	26	4	2	54
44.3597	0	80	212	57	97	250	61	79	215	82	85	209	33	3	8	-110	0	1	-111	-3	-10	25	4	3	54
44.4826	11	79	212	58	96	251	62	80	216	82	85	209	33	3	8	-111	0	1	-111	-4	-10	26	4	3	53
44.6054	0	80	213	59	96	252	61	81	218	83	85	210	34	3	8	-111	0	1	-112	-3	-10	26	4	3	55
44.7283	0	80	213	59	96	254	61	80	220	84	85	214	34	3	9	-111	-1	0	-113	-4	-10	26	3	2	55
44.8512	0	80	215	59	97	254	61	80	220	84	85	212	33	3	8	-111	0	1	-112	-4	-10	26	4	3	55
44.9741	0	80	211	58	95	250	61	79	215	82	84	208	32	2	7	-111	0	1	-112	-3	-10	26	4	2	54
45.097	0	79	212	58	96	250	62	79	215	83	84	207	33	3	8	-111	0	1	-112	-3	-11	26	4	2	55
45.2198	0	80	212	58	95	251	61	80	216	82	84	209	33	4	7	-111	0	1	-112	-3	-10	26	5	3	54
45.3427	0	80	213	58	96	252	60	80	217	83	85	210	34	3	8	-110	0	1	-111	-4	-10	27	4	3	54
45.4656	0	80	215	58	96	255	60	80	219	83	85	213	34	3	8	-111	-1	0	-111	-4	-10	26	4	3	55
45.5885	0	80	215	58	96	254	60	81	220	84	85	215	33	2	8	-111	0	0	-113	-3	-10	26	5	2	56
45.7114	0	79	211	58	96	251	61	79	216	82	85	209	32	2	8	-112	0	1	-112	-4	-10	27	4	3	55
45.8342	0	79	212	58	95	251	61	79	216	82	84	208	32	3	8	-112	0	1	-112	-4	-10	27	5	3	54
45.9571	0	80	211	57	96	251	60	79	216	83	85	209	33	3	8	-112	-1	1	-113	-3	-11	27	4	3	55
46.08	0	79	213	57	96	252	60	79	217	83	85	210	34	3	8	-112	-1	1	-113	-3	-10	27	5	3	55
46.2029	0	80	214	57	96	253	60	80	220	83	85	214	33	3	8	-111	0	0	-112	-3	-10	26	5	2	55
46.3258	0	80	216	59	96	255	60	81	222	84	86	216	33	3	8	-111	0	1	-113	-4	-10	26	4	2	56
46.4486	0	79	213	58	95	253	60	80	218	84	86	211	32	3	7	-112	-1	1	-113	-3	-10	27	5	3	54
46.5715	0	80	212	57	96	250	60	79	216	83	85	209	32	3	7	-112	0	1	-113	-4	-10	27	4	3	53
46.6944	0	80	212	57	95	251	59	80	217	84	84	209	32	3	8	-112	0	1	-113	-3	-10	27	4	2	54
46.8173	0	79	213	57	97	253	59	80	218	85	84	211	33	3	8	-112	0	1	-113	-4	-11	28	3	3	54
46.9402	0	80	214	58	96	255	59	80	220	84	85	213	33	3	8	-112	-1	1	-114	-3	-10	26	4	2	55
47.063	0	80	216	57	96	253	59	81	221	84	86	218	33	3	8	-112	0	0	-114	-3	-10	27	4	1	56
47.1859	0	80	216	57	96	255	58	80	219	85	85	212	32	2	8	-112	0	1	-112	-4	-11	28	4	2	54
47.3088	0	79	213	57	96	252	59	80	216	84	84	211	32	3	8	-113	0	1	-112	-3	-10	28	4	3	54
47.4317	0	80	212	57	96	253	59	80	217	84	85	211	32	3	8	-112	-1	1	-113	-3	-10	28	5	2	54
47.5546	0	79	213	57	95	254	59	79	218	84	85	212	32	4	7	-112	0	1	-113	-3	-9	27	4	3	54
47.6774	0	80	216	57	97	254	58	81	220	84	86	215	32	3	8	-113	0	0	-113	-3	-9	28	4	2	54
47.8003	0	80	217	58	97	255	58	81	222	85	85	219	33	4	9	-113	-1	-1	-113	-4	-9	28	4	1	55
47.9232	0	80	216	58	97	256	58	80	220	84	85	215	31	3	8	-112	0	1	-113	-4	-10	28	4	3	54
48.0461	0	81	213	57	96	253	59	80	217	83	85	211	31	2	7	-114	0	1	-114	-4	-9	28	4	3	53
48.169	0	79	214	56	96	253	60	80	218	85	85	212	31	4	8	-113	-1	1	-113	-3	-10	28	4	3	53
48.2918	0	80	214	57	97	255	59	80	219	85	85	213	32	2	8	-113	-1	1	-113	-3	-10	28	5	3	54
48.4147	0	79	216	57	97	257	58	80	221	85	85	215	32	3	9	-112	0	1	-113	-3	-10	28	5	3	54
48.5376	0	80	216	57	96	255	59	80	223	85	85	220	33	3	8	-113	0	-2	-114	-3	-10	28	5	1	54
48.6605	0	80	217	57	97	256	58	79	222	84	85	214	32	3	8	-113	-1	1	-113	-3	-10	29	4	3	53
48.7834	0	80	213	56	96	253	60	79	218	84	84	211	31	3	7	-114	0	1	-113	-4	-10	28	4	3	53
48.9062	0	80	214	56	96	254	60	79	219	84	85	212	32	3	8	-114	-1	1	-114	-4	-10	29	5	3	54
49.0291	0	80	214	57	96	254	60	80	220	84	85	213	32	3	8	-113	0	0	-113	-4	-10	28	4	3	54
49.152	0	80	216	57	96	255	59	80	221	85	85	216	33	3	8	-113	-1	0	-113	-4	-10	29	4	2	54
49.2749	0	80	217	57	97	256	59	80	223	84	85	217	33	3	8	-114	0	0	-114	-3	-11	29	4	3	55
49.3978	0	79	218	57	96	258	58	81	223	85	85	219	33	3	9	-113	-1	0	-114	-3	-10	28	4	2	54
49.5206	0	80	214	56	96	254	61	79	218	84	84	211	31	3	8	-113	0	1	-114	-3	-10	29	4	3	54
49.6435	0	79	215	57	96	253	60	80	219	84	85	212	32	3	8	-113	0	1	-112	-3	-9	29	4	3	53
49.7664	0	79	215	57	96	254	60	79	220	84	85	212	32	4	8	-114	0	1	-114	-4	-10	28	4	3	52
49.8893	0	80	216	57	95	256	60	80	222	85	85	215	32	2	9	-114	0	0	-113	-3	-11	28	3	3	55
50.0122	0	80	217	58	97	256	60	80	224	85	85	220	33	3	8	-112	0	-2	-113	-3	-10	28	4	2	53
50.135	0	80	218	58	97	257	60	81	226	85	85	221	34	3	9	-113	-1	-1	-113	-4	-11	28	4	0	54
50.2579	0	80	216	57	97	257	59	81	221	84	85	215	32	3	8	-114	0	1	-114	-4	-10	29	5	3	53
50.3808	0	80	214	56	96	255	60	79	219	85	84	212	32	3	8	-114	-1	1	-114	-3	-10	28	4	3	53
50.5037	0	80	216	57	96	255	59	79	221	85	85	214	33	3	8	-113	-1	1	-113	-3	-10	28	4	3	54
50.6266	0	80	215	57	96	256	59	80	222	85	85	215	33	4	8	-113	0	1	-114	-4	-10	29	4	3	54
50.7494	0	80	218	57	96	257	60	80	223	85	86	218	33	4	9	-114	0	0	-114	-4	-10	28	4	2	55
50.8723	0	80	218	57	96	257	60	81	226	86	86	221	33	4	9	-113	-1	-1	-113	-3	-11	28	5	0	56
50.9952	0	80	217	57	97	257	59	80	221	85	86	215	32	3	7	-112	0	2	-113	-4	-10	29	5	3	53
51.1181	0	80	215	56	96	255	59	79	220	85	85	213	33	3	8	-114	-2	0	-113	-3	-12	29	4	3	54
51.241	0	80	215	57	96	255	59	80	220	85	85	214	33	3	7	-113	0	1	-114	-4	-10	29	4	3	54
51.3638	0	80	216	56	97	256	60	80	221	85	85	216	33	3	8	-114	0	1	-113	-3	-10	29	4	3	54
51.4867	0	80	217	57	97	257	59	80	225	85	85	218	34	3	8	-113	0	0	-114	-4	-11	29	4	2	55
51.6096	0	81	219	58	97	257	59	80	225	85	87	221	33	2	9	-112	0	-1	-114	-4	-11	28	3	1	55
51.7325	0	80	216	56	97	257	58	80	221	85	85	216	32	4	8	-114	0	0	-115	-4	-11	28	5	3	54
51.8554	0	79	215	56	96	254	60	79	220	85	85	213	32	2	8	-114	0	0	-114	-4	-11	28	4	3	53
51.9782	0	80	216	57	97	256	59	80	220	84	84	214	33	3	8	-113	0	1	-113	-3	-10	28	4	3	54
52.1011	0	80	215	56	96	256	58	80	222	85	85	215	33	2	7	-114	-1	2	-114	-4	-10	28	4	3	53
52.224	0	79	216	57	97	258	60	80	223	85	85	218	33	3	8	-114	0	0	-114	-4	-10	29	4	4	54
52.3469	0	81	218	57	97	258	59	80	224	85	86	220	34	4	8	-113	0	0	-114	-4	-10	28	4	2	55
52.4698	0	81	216	57	96	256	59	80	220	85	85	214	32	4	9	-113	0	1	-113	-4	-10	28	4	2	53
52.5926	0	79	214	57	96	255	59	80	219	85	85	213	33	3	8	-114	0	1	-113	-4	-11	29	5	3	53
52.7155	0	79	214	56	96	256	59	80	219	84	85	214	32	3	8	-113	0	1	-115	-4	-10	28	4	2	53
52.8384	0	79	214	57	97	256	59	79	220	84	84	214	32	3	8	-113	0	1	-114	-3	-10	29	4	4	54
52.9613	0	80	216	56	96	257	59	80	222	85	85	216	34	3	8	-113	0	1	-113	-3	-10	28	3	3	54
53.0842	0	81	218	57	97	258	60	80	224	86	85	219	33	3	9	-113	0	0	-114	-3	-11	28	4	2	55
53.207	0	79	216	56	97	256	59	79	221	85	85	215	32	3	7	-114	-1	1	-114	-4	-10	29	4	2	53
53.3299	0	79	214	56	96	254	60	80	219	83	84	212	32	3	8	-114	0	0	-114	-3	-10	28	5	3	52
53.4528	0	79	214	57	97	256	59	80	219	85	85	214	33	2	8	-113	0	1	-113	-4	-10	29	4	3	54
53.5757	0	80	214	56	96	255	60	80	220	85	85	213	32	3	8	-115	0	1	-114	-3	-10	28	3	4	54
53.6986	0	80	216	57	97	257	59	80	221	85	85	216	33	4	8	-114	-1	0	-114	-3	-10	28	5	4	54
53.8214	0	80	217	57	97	257	59	80	223	85	86	220	33	3	8	-113	0	0	-114	-3	-10	29	4	2	55
53.9443	0	79	215	57	96	257	59	79	221	83	85	215	31	3	8	-113	0	1	-114	-3	-10	29	4	3	53
54.0672	0	80	213	55	96	254	59	80	218	83	85	213	32	3	8	-114	0	1	-115	-3	-10	30	5	3	53
54.1901	0	80	214	56	97	255	59	79	219	84	85	213	32	3	8	-113	0	1	-115	-4	-10	29	5	3	54
54.313	0	80	214	56	96	255	59	80	220	85	86	215	32	3	7	-114	0	1	-114	-3	-10	28	4	3	54
54.4358	0	81	216	57	97	258	59	80	222	85	85	216	33	2	8	-114	-1	1	-113	-3	-10	28	4	3	55
54.5587	0	80	217	57	97	257	59	80	223	84	85	220	33	3	8	-113	-1	0	-115	-4	-10	28	4	3	54
54.6816	0	80	214	56	96	256	58	80	219	84	85	213	32	3	8	-114	0	1	-114	-3	-9	29	4	3	54
54.8045	0	79	213	55	96	254	59	80	218	84	85	213	32	2	8	-113	-1	0	-113	-3	-10	29	4	4	53
54.9274	0	80	214	57	97	256	59	79	219	84	85	214	32	3	8	-113	0	1	-113	-3	-10	29	4	3	53
55.0502	0	79	214	56	96	256	58	79	220	85	85	214	32	3	8	-113	0	1	-114	-3	-11	28	4	4	54
55.1731	0	80	216	56	97	258	58	80	221	85	85	217	33	3	9	-112	0	1	-114	-4	-11	27	4	3	55
55.296	0	80	217	57	96	258	58	80	223	85	87	219	32	4	8	-112	0	0	-113	-3	-10	28	4	2	54
55.4189	0	79	214	57	96	255	58	80	218	84	85	213	31	3	8	-114	0	1	-114	-3	-10	29	4	4	53
55.5418	0	79	213	56	96	254	59	79	218	84	84	213	32	4	8	-115	0	2	-114	-4	-10	29	5	3	52
55.6646	0	79	214	56	97	255	59	79	219	84	85	213	32	3	8	-114	-1	1	-114	-4	-11	28	4	3	54
55.7875	0	80	214	56	97	256	59	80	219	84	86	215	32	3	8	-113	0	1	-113	-4	-10	28	5	3	53
55.9104	0	80	216	57	96	257	59	80	221	85	85	217	33	3	8	-113	0	1	-114	-3	-10	29	4	3	54
56.0333	0	80	217	57	96	256	59	80	223	85	86	221	33	3	8	-113	0	-1	-114	-4	-11	28	4	0	55
56.1562	0	80	214	55	96	256	60	79	219	84	84	215	31	3	7	-113	0	1	-114	-3	-11	29	5	4	53
56.279	0	80	213	55	96	254	59	79	217	84	85	213	32	3	7	-113	0	1	-113	-3	-11	28	4	3	52
56.4019	0	79	214	56	95	254	59	80	218	83	84	213	32	3	8	-114	0	2	-114	-3	-10	29	5	3	53
56.5248	0	79	213	56	96	256	59	80	219	84	84	213	32	3	8	-113	0	1	-115	-4	-10	28	4	3	54
56.6477	0	80	215	57	96	257	58	80	221	85	85	217	34	4	8	-113	0	0	-114	-4	-10	29	4	2	54
56.7706	0	80	216	56	96	255	59	80	223	85	85	220	33	3	7	-113	0	0	-114	-4	-10	28	4	0	54
56.8934	0	79	216	58	96	257	58	80	221	84	85	216	33	3	8	-114	0	1	-113	-3	-10	28	4	3	54
57.0163	0	79	213	56	96	255	60	79	218	84	85	213	32	3	7	-115	0	1	-114	-4	-11	28	4	3	53
57.1392	0	79	213	56	95	254	59	80	219	83	84	213	33	3	7	-113	0	1	-113	-3	-10	28	4	4	53
57.2621	0	79	214	56	97	255	59	79	219	83	85	214	33	3	8	-115	0	1	-113	-4	-10	28	3	2	53
57.385	0	80	215	56	96	255	59	80	221	85	85	217	34	2	8	-114	0	0	-114	-3	-10	28	4	2	55
57.5078	0	79	217	57	97	257	60	79	222	85	85	219	33	3	8	-113	-1	0	-115	-3	-11	27	3	2	54
57.6307	0	79	216	58	96	257	59	80	221	84	84	216	32	4	7	-112	0	0	-113	-4	-10	29	5	3	54
57.7536	0	79	213	56	96	254	59	79	218	84	85	213	32	3	7	-114	0	1	-113	-4	-10	29	5	3	53
57.8765	0	79	213	57	96	255	60	79	218	85	85	213	32	3	8	-113	0	0	-114	-4	-11	28	4	4	54
57.9994	0	80	214	56	96	255	60	79	219	85	84	214	33	3	8	-114	0	1	-114	-3	-11	28	5	3	54
58.1222	0	80	215	57	96	256	60	80	221	85	85	217	33	3	9	-113	0	0	-113	-4	-11	29	4	3	54
58.2451	0	80	217	57	97	257	60	80	223	85	86	219	33	4	8	-112	0	0	-114	-3	-11	27	4	2	55
58.368	0	79	216	57	96	257	58	80	222	85	85	220	33	3	8	-112	0	0	-115	-4	-10	28	4	2	55
58.4909	0	79	213	57	96	255	60	79	218	84	84	213	32	3	8	-113	0	0	-113	-4	-10	28	4	2	53
58.6138	0	79	214	56	96	255	60	79	218	84	85	214	32	3	7	-114	0	2	-113	-4	-9	29	4	4	53
58.7366	0	79	213	57	96	255	60	79	219	84	84	213	33	3	8	-114	-1	1	-113	-3	-10	29	4	3	54
58.8595	0	80	214	57	95	256	59	80	219	84	85	216	34	3	9	-114	-1	1	-114	-3	-10	28	5	4	54
58.9824	0	80	215	57	97	257	60	79	223	85	85	218	34	3	8	-113	0	0	-113	-3	-10	27	4	2	55
59.1053	0	80	217	58	97	258	59	80	222	86	85	219	34	2	8	-112	0	0	-112	-3	-10	28	4	1	54
59.2282	0	80	213	57	95	255	60	79	218	84	84	214	32	3	8	-113	0	1	-113	-4	-10	28	4	2	53
59.351	0	80	213	57	96	253	61	80	217	85	84	213	32	3	8	-114	0	1	-114	-3	-10	28	4	3	54
59.4739	0	81	212	57	96	255	61	79	218	84	85	213	32	3	8	-113	0	2	-113	-4	-10	28	5	3	53
59.5968	0	79	214	57	96	256	60	79	219	85	84	215	33	3	8	-113	0	1	-112	-3	-10	28	4	3	54
59.7197	0	81	215	57	97	255	60	79	221	85	85	220	34	3	7	-113	0	-1	-114	-3	-10	28	4	0	54
59.8426	0	80	216	58	96	256	60	81	223	86	85	222	34	3	9	-113	-1	-1	-114	-3	-10	28	5	0	55
59.9654	0	80	214	58	96	256	60	79	219	85	85	215	32	3	8	-112	0	1	-113	-3	-11	28	4	3	55
60.0883	0	79	213	57	96	255	60	79	218	83	84	212	33	3	8	-113	0	1	-112	-3	-10	28	4	3	52
60.2112	0	80	213	57	96	254	62	80	218	84	85	213	32	3	8	-114	0	1	-113	-3	-10	27	5	3	54
60.3341	0	79	213	57	96	255	60	80	218	84	85	214	34	3	8	-113	0	1	-113	-5	-10	28	4	3	53
60.457	0	80	215	57	96	256	60	80	220	84	84	215	35	3	8	-113	-1	1	-113	-4	-11	27	3	3	53
60.5798	0	80	215	58	97	258	60	80	222	85	86	218	34	3	8	-112	-1	0	-113	-4	-10	28	5	2	55
60.7027	0	79	214	58	96	256	60	80	219	84	85	214	32	3	8	-112	0	1	-114	-4	-10	28	4	3	53
60.8256	0	79	213	57	96	254	61	80	217	84	85	213	33	3	9	-113	-1	1	-114	-3	-10	27	4	3	54
60.9485	0	80	213	58	96	255	60	80	219	83	85	214	33	3	8	-111	0	1	-112	-4	-9	27	5	2	53
61.0714	0	80	214	58	96	255	60	79	219	85	84	214	34	3	8	-112	0	0	-112	-4	-11	27	4	3	53
61.1942	0	80	214	58	96	256	60	80	220	85	85	217	34	3	8	-112	-1	0	-113	-4	-10	28	5	3	55
61.3171	0	80	215	58	97	258	60	80	223	86	85	219	34	3	9	-112	0	0	-114	-3	-10	27	4	2	54
61.44	0	79	214	58	96	257	60	80	220	84	86	215	33	3	8	-112	0	0	-113	-3	-10	28	3	3	54
61.5629	0	80	212	57	96	254	60	79	216	84	84	212	33	4	8	-112	-1	2	-112	-3	-9	27	4	3	53
61.6858	0	79	213	57	96	254	61	80	218	84	85	213	33	3	8	-113	-1	0	-114	-4	-10	28	4	3	54
61.8086	0	80	212	58	97	256	61	79	218	84	85	214	34	3	9	-113	-1	1	-113	-3	-11	27	4	3	53
61.9315	0	80	214	58	97	256	60	81	220	85	85	217	34	4	8	-112	0	0	-112	-4	-10	26	4	2	54
62.0544	0	81	216	58	98	255	60	80	222	86	86	220	34	3	7	-112	0	0	-113	-3	-10	27	5	0	55
62.1773	0	80	216	59	96	256	60	80	221	85	86	218	33	4	8	-113	0	0	-114	-3	-11	27	5	2	54
62.3002	0	80	212	56	95	253	61	80	217	84	84	213	32	3	7	-113	0	1	-113	-4	-10	27	5	2	54
62.423	0	79	212	57	96	254	61	80	217	85	85	212	33	2	8	-112	0	1	-113	-3	-10	27	4	3	53
62.5459	0	78	213	57	96	254	61	80	217	84	85	213	33	3	8	-113	0	0	-112	-3	-11	28	4	3	53
62.6688	0	79	214	58	96	255	60	80	218	84	85	215	34	3	9	-112	-1	2	-113	-3	-10	26	4	3	54
62.7917	0	80	215	59	97	256	61	81	221	85	85	218	34	3	8	-113	0	0	-113	-4	-10	27	4	2	54
62.9146	0	80	217	59	98	259	60	81	222	85	85	217	34	3	8	-112	0	1	-113	-4	-10	26	4	3	55
63.0374	0	79	213	59	96	255	61	79	218	84	84	212	32	2	7	-112	-1	1	-113	-4	-10	27	4	3	53
63.1603	0	79	212	57	96	254	61	80	216	84	85	213	33	2	9	-112	-1	1	-113	-3	-10	27	4	3	53
63.2832	0	79	212	57	96	254	61	80	217	83	85	213	34	3	8	-112	0	1	-113	-4	-10	26	5	3	54
63.4061	0	79	213	57	97	256	60	80	219	84	86	215	34	3	8	-112	0	1	-112	-4	-9	26	4	3	54
63.529	0	81	215	58	96	257	60	80	221	84	85	217	35	3	7	-112	0	0	-113	-3	-10	27	3	2	55
63.6518	0	80	216	59	97	257	61	80	223	85	86	221	35	3	8	-112	0	-2	-114	-4	-10	27	4	0	55
63.7747	0	80	214	58	97	257	61	79	218	84	85	215	32	3	8	-112	0	1	-114	-3	-10	27	4	3	54
63.8976	0	80	213	58	96	255	61	80	217	84	85	213	34	3	8	-112	0	0	-113	-4	-10	27	5	3	53
64.0205	0	79	212	58	96	255	61	79	217	83	84	213	34	3	7	-112	-1	0	-113	-4	-10	26	4	3	53
64.1434	0	79	213	58	96	255	60	80	219	83	85	214	34	3	8	-112	0	1	-114	-4	-10	27	4	3	55
64.2662	0	80	215	57	97	257	60	80	221	85	85	216	34	3	9	-112	0	1	-113	-4	-10	27	4	3	55
64.3891	0	80	216	59	97	258	59	80	222	85	86	220	35	3	8	-112	-1	0	-112	-4	-10	27	5	2	54
64.512	0	79	213	58	96	256	60	79	217	84	85	214	33	3	8	-112	-2	1	-114	-4	-10	27	4	2	54
64.6349	0	79	213	58	96	255	61	79	218	84	84	213	33	2	8	-112	-1	0	-114	-3	-11	27	3	3	53
64.7578	0	79	212	58	96	254	60	80	217	84	84	214	33	3	7	-112	0	1	-113	-3	-10	27	4	3	54
64.8806	0	80	214	57	96	256	60	80	218	84	85	214	34	4	7	-111	0	1	-112	-4	-9	26	3	2	54
65.0035	0	80	214	57	95	257	60	80	220	85	85	216	35	3	8	-113	0	1	-114	-3	-9	27	4	3	55
65.1264	0	79	216	58	96	257	60	80	222	85	87	220	34	3	8	-111	0	-1	-114	-4	-9	27	3	0	55
65.2493	0	79	213	58	96	255	61	80	216	84	85	214	32	3	8	-111	0	1	-114	-4	-10	26	4	3	53
65.3722	0	79	213	57	96	255	60	78	217	85	85	212	33	3	7	-112	-1	1	-112	-3	-10	27	4	3	53
65.495	0	79	212	57	96	255	59	79	216	83	85	213	34	2	8	-112	0	1	-113	-3	-10	27	5	3	53
65.6179	0	79	212	58	96	255	60	79	217	84	85	213	33	2	8	-112	0	0	-114	-2	-10	28	5	3	54
65.7408	0	79	213	57	96	256	60	81	219	84	86	214	34	3	9	-111	-1	1	-113	-3	-10	27	4	3	55
65.8637	0	81	215	58	97	258	60	80	219	85	86	217	34	3	9	-112	0	0	-113	-4	-10	27	5	3	55
65.9866	0	79	212	59	96	255	59	80	217	84	85	214	32	4	8	-113	-1	1	-113	-3	-11	27	4	3	53
66.1094	0	78	211	58	96	254	61	79	215	83	85	212	33	4	7	-112	0	1	-114	-3	-10	28	3	2	54
66.2323	0	79	212	57	96	253	61	80	215	83	84	211	33	3	7	-111	-1	1	-113	-4	-10	27	5	3	53
66.3552	0	79	211	58	97	254	60	79	216	83	84	212	33	3	8	-111	-1	0	-113	-3	-9	26	4	3	53
66.4781	0	79	212	58	96	256	60	80	218	84	85	214	34	4	7	-112	0	2	-113	-4	-10	27	4	3	53
66.601	0	80	214	58	96	255	61	79	219	84	85	217	34	3	8	-112	0	0	-114	-3	-10	26	3	1	54
66.7238	0	80	214	58	96	257	60	80	219	84	85	216	33	3	8	-112	0	1	-113	-3	-10	27	4	3	55
66.8467	0	79	211	57	95	253	62	78	214	83	84	211	32	2	8	-112	0	1	-114	-3	-10	27	4	3	53
66.9696	0	79	210	57	95	253	61	79	214	83	84	211	33	3	8	-112	0	1	-113	-3	-11	27	5	3	53
67.0925	0	79	211	57	95	253	63	78	214	84	84	212	33	3	8	-111	0	0	-114	-3	-10	26	5	3	54
67.2154	0	79	212	58	96	254	62	79	215	84	85	212	34	3	9	-111	-1	1	-112	-3	-10	26	4	3	53
67.3382	0	79	212	59	96	254	62	79	216	83	84	215	34	2	8	-112	0	0	-112	-4	-10	27	4	2	53
67.4611	0	79	214	58	96	257	62	81	218	83	85	215	35	4	9	-112	0	1	-112	-3	-10	26	5	3	55
67.584	0	80	210	58	96	253	62	78	214	83	84	212	33	4	7	-111	0	1	-113	-3	-11	26	4	3	54
67.7069	0	79	210	57	95	253	62	79	213	82	84	210	34	3	8	-111	-1	1	-112	-3	-10	27	4	3	54
67.8298	0	80	211	58	95	252	62	78	213	82	85	211	34	3	9	-111	0	1	-112	-3	-10	25	5	3	53
67.9526	0	78	211	58	97	254	63	79	214	82	84	211	34	3	8	-111	0	1	-113	-4	-10	26	4	3	54
68.0755	0	79	211	58	96	255	62	79	216	82	85	213	35	3	8	-111	0	1	-112	-4	-10	26	4	3	54
68.1984	0	80	212	59	96	254	62	80	217	83	85	217	36	3	8	-110	-1	0	-110	-3	-10	26	4	2	55
68.3213	0	79	210	59	96	254	62	79	214	82	84	211	33	4	7	-110	0	1	-112	-3	-10	25	5	3	55
68.4442	0	79	209	56	95	252	64	78	212	82	85	210	33	2	8	-112	0	1	-112	-4	-9	25	4	3	54
68.567	0	79	209	57	95	253	64	80	214	82	83	210	33	2	8	-111	-1	1	-112	-3	-9	26	5	3	54
68.6899	0	79	211	58	95	253	63	79	214	82	84	211	35	3	9	-110	-1	1	-111	-3	-10	25	5	4	54
68.8128	0	79	212	58	95	255	62	79	216	82	85	212	35	2	9	-110	-1	1	-111	-3	-10	25	4	3	54
68.9357	0	80	212	58	97	254	63	79	216	81	85	216	36	3	8	-110	0	0	-112	-4	-10	26	5	2	56
69.0586	0	79	214	58	97	257	63	80	217	83	85	215	34	4	8	-111	0	1	-112	-3	-9	25	4	3	56
69.1814	0	79	210	57	95	252	62	78	212	82	85	209	34	3	7	-110	0	0	-111	-3	-10	26	5	2	54
69.3043	0	79	209	57	96	251	63	78	212	81	84	209	34	3	8	-110	0	1	-111	-3	-10	26	5	3	54
69.4272	0	79	209	57	95	252	63	78	213	82	84	209	35	2	8	-111	0	1	-112	-4	-9	26	4	3	55
69.5501	0	79	211	57	95	252	62	79	214	80	85	210	35	3	7	-110	0	1	-112	-3	-9	25	5	3	54
69.673	0	79	212	58	95	255	62	80	215	82	85	212	35	2	8	-110	-1	1	-111	-4	-9	25	4	3	55
69.7958	0	80	212	58	97	255	62	80	217	82	84	215	35	3	8	-111	-1	0	-111	-3	-10	26	4	2	55
69.9187	0	80	213	59	96	255	62	80	216	81	85	214	34	3	9	-110	0	1	-113	-3	-10	26	4	4	55
70.0416	0	79	208	58	95	252	62	79	212	81	83	209	34	3	8	-110	0	1	-111	-4	-10	25	4	3	54
70.1645	0	80	210	57	95	252	61	80	213	81	84	210	35	3	7	-111	-1	1	-111	-4	-9	26	4	3	54
70.2874	0	79	210	57	95	253	62	79	213	81	84	210	34	3	8	-110	0	1	-111	-3	-9	25	4	3	54
70.4102	0	79	211	58	96	254	61	79	215	81	85	211	35	4	8	-110	0	0	-112	-4	-10	25	4	3	56
70.5331	0	79	213	58	96	254	61	79	216	83	85	215	34	3	8	-111	-1	0	-112	-4	-10	26	4	2	56
70.656	0	79	214	58	96	256	61	80	218	83	85	215	35	3	9	-111	-1	0	-111	-4	-10	25	4	3	56
70.7789	0	79	212	59	97	254	60	80	215	82	84	212	33	2	8	-111	0	1	-112	-4	-10	26	5	3	54
70.9018	0	79	210	58	95	251	62	79	213	82	84	211	33	3	8	-111	-1	1	-114	-4	-10	26	4	2	55
71.0246	0	79	210	57	96	254	60	79	214	82	84	210	34	3	9	-111	0	0	-112	-3	-10	26	3	3	55
71.1475	0	79	211	57	95	253	60	78	214	82	84	211	33	3	7	-111	0	1	-111	-3	-10	25	5	3	55
71.2704	0	80	212	59	97	254	60	80	216	83	85	215	34	3	8	-111	0	0	-113	-3	-10	26	4	2	55
71.3933	0	80	214	58	96	256	60	80	218	84	85	216	35	3	8	-111	0	0	-113	-4	-9	26	4	1	56
71.5162	0	80	213	58	96	257	60	79	217	84	84	214	33	3	8	-111	0	2	-112	-4	-10	26	4	2	55
71.639	0	79	211	58	96	253	60	79	214	82	84	210	33	3	8	-111	-1	1	-111	-4	-9	27	4	3	54
71.7619	0	79	211	58	96	253	60	78	214	82	84	211	33	3	8	-112	0	1	-112	-3	-10	26	4	2	54
71.8848	0	78	211	58	96	254	60	79	215	82	84	212	33	2	8	-112	-1	1	-113	-4	-10	27	4	3	54
72.0077	0	79	212	57	96	255	61	79	216	83	85	214	34	3	8	-111	0	1	-112	-4	-9	27	5	3	55
72.1306	0	80	214	58	96	254	59	79	219	83	85	218	34	3	9	-111	0	-1	-112	-3	-10	27	4	1	55
72.2534	0	79	215	58	96	256	61	80	220	84	85	220	34	3	8	-112	0	-1	-112	-3	-10	27	4	0	56
72.3763	0	79	214	58	96	256	60	79	216	83	84	214	31	2	9	-112	0	1	-113	-3	-10	28	3	3	54
72.4992	0	78	211	57	96	253	61	79	214	83	84	211	32	3	7	-111	-1	1	-113	-3	-9	28	4	3	54
72.6221	0	79	211	58	95	255	60	79	215	83	84	212	33	2	8	-112	-1	1	-112	-4	-9	27	4	3	54
72.745	0	79	213	58	97	254	60	79	216	83	84	213	33	3	8	-112	-1	1	-112	-4	-10	27	4	3	53
72.8678	0	79	213	58	96	256	61	80	217	84	85	216	33	3	8	-112	-1	1	-113	-3	-10	27	4	4	54
72.9907	0	80	214	58	97	256	60	80	218	84	85	220	34	3	8	-112	-1	-1	-113	-4	-10	27	4	0	55
73.1136	0	80	215	59	97	257	61	79	221	84	86	219	34	3	9	-111	0	0	-112	-4	-10	28	4	2	54
73.2365	0	78	212	58	96	254	61	79	215	83	85	213	32	3	8	-112	0	1	-113	-3	-9	28	4	3	54
73.3594	0	79	212	58	96	255	63	78	215	83	84	213	32	3	9	-113	-1	1	-114	-4	-10	27	4	3	54
73.4822	0	80	212	57	96	256	62	79	216	83	84	214	32	3	9	-112	0	0	-112	-4	-10	27	5	4	53
73.6051	0	79	213	58	96	256	61	78	218	83	85	214	34	2	9	-111	0	1	-112	-3	-10	27	4	4	53
73.728	0	80	214	58	96	256	61	80	219	83	85	218	35	2	8	-112	-1	0	-112	-3	-9	27	3	1	55
73.8509	0	80	215	58	97	257	62	80	221	85	86	221	35	3	8	-112	0	-1	-113	-4	-9	27	4	2	55
73.9738	0	80	214	58	97	257	62	79	218	83	85	215	33	3	9	-111	0	1	-112	-4	-10	27	4	3	54
74.0966	0	79	212	58	96	255	62	79	215	83	84	213	34	3	8	-111	-1	1	-112	-4	-10	27	4	2	52
74.2195	0	79	212	58	96	255	62	79	216	83	85	214	34	3	8	-112	-1	1	-113	-4	-10	27	4	3	54
74.3424	0	79	213	58	97	257	62	79	217	83	84	214	34	2	8	-113	-1	1	-112	-3	-10	27	4	2	54
74.4653	0	79	215	58	96	257	61	79	219	84	85	217	35	3	8	-111	0	2	-112	-4	-10	27	5	3	54
74.5882	0	80	215	58	97	258	61	80	221	84	85	219	35	2	8	-112	0	0	-112	-3	-11	26	4	2	54
74.711	0	79	214	59	96	257	60	79	218	85	85	216	33	3	8	-112	0	1	-112	-4	-10	27	4	3	55
74.8339	0	79	212	58	95	255	63	79	216	84	84	213	32	3	7	-112	0	0	-113	-3	-10	28	5	2	55
74.9568	0	80	213	57	95	255	62	79	217	83	85	215	34	3	8	-111	0	1	-112	-3	-11	26	5	3	55
75.0797	0	80	213	58	96	256	61	79	217	83	86	215	34	3	8	-111	-1	1	-111	-3	-10	27	5	4	53
75.2026	0	79	214	59	96	257	61	80	219	83	85	217	35	4	8	-111	0	1	-113	-3	-10	27	4	3	55
75.3254	0	81	215	59	97	256	62	79	221	84	86	221	35	3	7	-112	0	-1	-113	-4	-11	27	5	0	55
75.4483	0	80	217	58	97	258	62	80	220	84	86	219	33	2	8	-111	0	0	-112	-5	-10	27	4	1	55
75.5712	0	79	212	58	95	255	61	80	216	83	84	213	33	3	8	-112	-1	1	-111	-3	-10	27	3	4	53
75.6941	0	78	212	58	96	254	63	80	216	83	84	213	33	3	8	-112	0	1	-112	-4	-10	26	5	3	53
75.817	0	80	213	58	96	256	62	79	216	83	84	214	34	2	7	-111	0	1	-112	-4	-10	26	4	3	54
75.9398	0	80	213	58	96	257	62	80	218	84	85	215	34	3	7	-112	0	1	-111	-4	-10	26	4	3	54
76.0627	0	79	215	59	96	259	61	80	219	83	86	218	35	3	8	-112	-1	1	-112	-4	-10	27	5	3	54
76.1856	0	80	216	59	97	258	60	80	221	84	85	220	35	4	8	-112	0	0	-113	-4	-10	27	5	2	55
76.3085	0	79	213	59	96	256	63	79	215	83	84	213	32	3	8	-112	-1	1	-113	-3	-10	27	4	3	54
76.4314	0	80	211	58	97	255	61	78	215	84	84	212	33	4	7	-111	-1	1	-112	-4	-11	27	5	4	54
76.5542	0	79	212	59	96	255	62	78	216	83	85	213	34	3	8	-111	-1	2	-111	-3	-10	26	5	3	53
76.6771	0	79	212	58	95	257	62	79	216	83	84	215	34	3	7	-112	-1	0	-113	-4	-10	26	4	4	54
76.8	0	79	215	58	96	257	62	79	219	84	84	218	34	3	8	-112	0	0	-112	-3	-11	27	4	2	54
76.9229	0	80	215	58	97	257	61	80	221	84	86	220	35	3	8	-111	-1	0	-112	-4	-10	27	5	2	56
77.0458	0	79	214	58	96	256	60	79	217	84	85	215	33	3	9	-112	-1	1	-112	-4	-9	27	4	3	54
77.1686	0	79	212	59	95	253	62	79	216	83	85	213	32	2	7	-112	0	0	-112	-3	-11	27	4	3	54
77.2915	0	78	212	58	96	255	62	79	216	83	86	212	33	3	8	-112	0	1	-113	-4	-10	27	5	3	54
77.4144	0	79	213	58	96	256	61	79	218	83	85	215	34	3	7	-111	0	1	-111	-3	-10	27	4	2	55
77.5373	0	78	215	59	96	257	61	79	219	83	85	215	35	3	8	-111	-1	0	-112	-3	-10	27	4	4	55
77.6602	0	79	216	58	97	258	61	79	220	85	86	219	35	3	9	-112	-1	0	-113	-3	-10	28	4	2	55
77.783	0	79	214	59	96	258	61	80	219	84	85	217	33	3	8	-112	0	1	-113	-4	-10	27	4	3	55
77.9059	0	79	212	58	96	254	61	79	216	84	85	213	33	3	7	-111	-1	1	-112	-4	-10	27	5	3	53
78.0288	0	79	212	58	96	256	60	79	217	84	85	213	34	3	8	-112	0	2	-113	-3	-11	28	4	3	53
78.1517	0	79	213	58	96	257	61	79	217	83	85	214	34	3	7	-113	0	2	-113	-4	-9	27	4	2	54
78.2746	0	79	214	57	96	258	61	79	219	84	84	216	34	4	9	-112	0	1	-113	-3	-10	27	4	3	55
78.3974	0	79	215	58	98	257	61	80	220	85	86	221	34	3	9	-112	0	-1	-113	-3	-11	28	5	1	55
78.5203	0	79	215	57	96	257	60	79	218	83	85	215	34	3	8	-112	0	1	-113	-3	-10	28	4	3	53
78.6432	0	79	212	57	96	254	61	78	216	84	83	212	32	3	7	-113	0	1	-113	-3	-10	28	4	3	54
78.7661	0	79	212	57	96	254	61	79	216	83	85	213	33	4	8	-112	0	1	-113	-3	-10	27	4	3	53
78.889	0	79	213	58	96	255	61	79	217	84	85	213	33	3	8	-112	0	1	-113	-3	-10	28	5	3	54
79.0118	0	78	214	58	96	257	62	79	219	84	84	216	34	3	8	-113	-1	1	-112	-3	-10	28	4	3	53
79.1347	0	80	214	58	97	256	62	79	219	84	86	220	35	3	8	-112	0	-1	-113	-3	-10	27	4	0	54
79.2576	0	80	215	59	97	258	62	80	219	84	84	217	33	3	8	-112	0	2	-113	-4	-10	27	5	3	55
79.3805	0	78	211	57	95	253	62	79	215	83	85	212	33	3	8	-112	0	1	-113	-4	-9	27	4	3	53
79.5034	0	80	212	57	96	254	63	79	214	84	84	212	33	3	8	-112	0	1	-113	-4	-9	27	4	3	52
79.6262	0	79	211	57	95	255	64	79	215	84	85	212	34	3	8	-112	0	1	-113	-3	-9	26	5	1	53
79.7491	0	79	212	57	96	255	64	79	216	83	85	214	33	3	9	-112	-1	1	-113	-4	-11	27	4	3	54
79.872	0	79	214	59	96	257	63	79	218	84	86	216	35	3	8	-111	0	1	-111	-4	-10	26	4	3	53
79.9949	0	80	215	59	97	257	62	80	220	83	86	219	35	4	8	-112	0	0	-112	-4	-10	26	3	2	54
80.1178	0	79	211	58	96	254	63	78	215	83	85	212	34	4	7	-112	-1	1	-113	-4	-10	26	4	3	53
80.2406	1	78	210	57	96	252	64	78	214	82	84	212	34	2	8	-112	-1	0	-112	-2	-10	26	5	2	53
80.3635	0	79	211	58	97	252	64	79	214	83	85	211	34	3	8	-111	0	1	-111	-3	-10	25	4	3	53
80.4864	0	80	211	57	96	255	64	79	216	83	85	213	34	2	8	-111	0	1	-112	-4	-10	26	4	3	54
80.6093	0	79	214	58	96	257	65	80	218	82	84	215	35	4	8	-111	0	1	-112	-3	-10	26	4	4	55
80.7322	0	79	215	58	96	255	64	80	219	83	86	219	35	3	8	-111	-1	-1	-111	-3	-10	25	4	1	55
80.855	0	79	214	59	97	256	63	79	218	82	85	215	34	3	8	-110	0	1	-111	-3	-10	26	4	3	54
80.9779	0	79	211	57	96	253	65	79	214	82	85	211	34	3	7	-110	-1	1	-111	-4	-10	25	4	3	54
81.1008	0	79	212	58	96	253	65	80	215	82	86	210	35	3	7	-111	0	1	-112	-4	-10	25	4	3	55
81.2237	0	79	211	58	96	254	65	79	216	82	85	213	35	4	8	-110	-1	1	-112	-4	-10	26	5	4	54
81.3466	0	80	213	59	97	255	65	80	218	82	85	216	36	3	8	-109	0	0	-111	-3	-10	25	4	2	54
81.4694	0	80	215	59	97	255	64	81	220	83	86	220	36	4	8	-110	-1	-1	-111	-3	-10	25	4	0	55
81.5923	0	79	215	60	97	257	63	81	220	82	86	218	34	3	8	-110	0	0	-111	-4	-10	25	4	2	56
81.7152	0	79	211	58	97	254	65	79	214	82	85	211	35	3	8	-109	0	1	-111	-3	-10	26	4	3	54
81.8381	0	79	212	58	96	254	64	79	216	82	85	211	35	4	8	-110	0	1	-110	-3	-10	25	5	3	54
81.961	0	79	212	58	96	255	65	80	216	82	85	213	35	4	8	-110	0	2	-111	-4	-10	25	4	3	55
82.0838	0	80	213	59	97	257	64	79	218	82	86	214	36	3	7	-110	0	1	-112	-3	-10	25	4	3	55
82.2067	0	79	215	59	97	256	64	80	220	83	85	221	36	3	8	-110	-1	-2	-111	-4	-10	26	4	1	57
82.3296	0	80	217	60	97	259	62	79	221	83	86	221	36	3	8	-109	0	0	-111	-4	-10	25	4	2	55
82.4525	0	79	212	59	96	255	64	79	216	82	85	213	34	2	8	-110	-1	1	-112	-3	-10	26	4	3	54
82.5754	0	79	212	58	95	254	64	79	216	82	85	213	34	3	8	-111	0	1	-112	-4	-10	25	4	3	55
82.6982	0	80	213	58	96	256	64	80	216	82	85	213	34	3	8	-110	-1	0	-112	-4	-10	25	4	4	54
82.8211	0	80	213	58	96	257	64	79	216	83	86	215	35	3	9	-109	0	1	-110	-4	-10	25	4	3	55
82.944	0	79	215	59	97	256	63	80	220	82	85	219	36	3	8	-110	0	-1	-111	-4	-9	26	4	0	55
83.0669	0	80	215	59	97	258	63	79	221	82	86	222	36	3	9	-110	0	0	-111	-4	-10	25	4	1	56
83.1898	0	79	213	58	97	256	63	79	218	82	85	214	34	3	7	-110	0	1	-112	-4	-10	25	4	3	55
83.3126	0	80	212	59	96	254	63	79	214	82	85	212	35	3	7	-110	0	0	-110	-4	-10	25	4	2	53
83.4355	0	80	212	58	97	255	64	79	216	82	86	212	34	3	7	-111	0	1	-112	-3	-10	26	5	3	54
83.5584	0	79	212	58	97	256	63	80	216	82	85	214	36	2	8	-110	-1	1	-111	-3	-10	25	5	3	54
83.6813	0	80	214	59	96	257	63	79	219	83	85	217	35	3	9	-111	0	0	-111	-3	-10	26	3	1	55
83.8042	0	80	215	59	97	259	63	81	222	84	85	220	36	3	8	-110	-1	0	-111	-3	-11	26	4	2	57
83.927	0	79	215	59	97	257	62	80	218	83	86	215	34	3	8	-110	0	1	-112	-4	-11	25	4	3	55
84.0499	0	79	212	59	96	254	63	80	215	82	85	212	33	3	8	-111	-1	0	-112	-4	-10	27	4	3	54
84.1728	0	79	212	58	96	255	62	79	216	83	85	213	34	3	8	-111	-1	2	-112	-3	-10	25	4	3	55
84.2957	0	80	214	59	97	256	62	80	218	82	85	213	35	3	7	-111	0	1	-111	-3	-10	26	4	4	54
84.4186	0	79	214	59	97	258	63	80	219	83	86	215	35	3	8	-111	0	1	-112	-4	-10	25	4	3	55
84.5414	0	79	215	58	97	256	62	80	221	84	86	220	34	3	8	-111	0	-1	-112	-3	-10	26	4	0	55
84.6643	0	80	213	60	96	255	62	79	217	83	85	213	32	2	8	-110	0	1	-112	-3	-10	26	5	3	55
84.7872	0	79	212	59	97	254	61	79	216	82	85	212	34	3	8	-111	0	1	-111	-3	-10	27	4	3	54
84.9101	0	80	213	58	96	255	61	80	217	84	85	212	34	3	8	-111	0	1	-112	-4	-11	26	4	2	54
85.033	0	79	214	59	97	255	62	79	218	83	86	214	33	4	8	-112	0	1	-113	-3	-9	26	3	3	55
85.1558	0	80	215	58	97	256	61	79	219	83	86	217	34	3	8	-111	-1	0	-112	-3	-10	26	4	2	55
85.2787	0	80	216	59	97	256	61	79	221	84	85	222	35	3	8	-111	0	0	-112	-3	-10	26	4	1	56
85.4016	0	79	214	59	95	255	61	79	217	83	86	213	32	3	7	-113	-2	1	-113	-4	-10	27	5	2	54
85.5245	0	80	213	59	97	254	60	79	216	84	84	211	33	2	8	-111	-1	2	-112	-4	-11	27	5	3	54
85.6474	0	79	213	59	96	254	61	79	217	83	85	211	33	4	9	-111	0	0	-112	-4	-10	28	4	4	54
85.7702	0	79	213	58	96	254	61	79	218	83	85	213	34	3	9	-112	0	1	-112	-4	-10	27	5	3	54
85.8931	0	81	215	58	97	256	60	80	220	85	86	214	34	3	8	-112	-1	0	-112	-3	-10	27	4	3	55
86.016	0	80	217	60	97	256	61	80	221	85	86	220	34	3	8	-112	0	0	-113	-4	-10	27	4	0	55
86.1389	0	79	214	59	96	255	61	79	219	84	85	214	31	3	7	-111	0	0	-113	-4	-10	28	5	3	54
86.2618	0	79	213	58	96	253	60	79	215	83	84	211	33	3	8	-112	0	0	-112	-3	-10	28	5	3	53
86.3846	0	79	213	58	96	253	62	79	217	83	84	212	32	4	8	-113	0	1	-113	-3	-10	28	4	3	54
86.5075	0	79	214	59	95	254	62	79	217	83	85	213	33	2	8	-112	0	1	-113	-4	-11	28	5	3	54
86.6304	0	80	214	59	97	257	61	80	219	84	85	216	33	3	8	-111	0	1	-112	-4	-10	28	3	3	54
86.7533	0	79	216	59	97	256	60	81	222	84	85	218	34	3	9	-112	0	0	-112	-4	-11	27	3	1	55
86.8762	0	80	216	58	96	257	61	79	220	84	85	215	32	3	8	-112	0	0	-113	-3	-10	27	4	3	54
86.999	0	79	214	58	96	253	62	78	217	83	85	211	32	3	8	-113	-1	1	-112	-3	-11	28	4	4	53
87.1219	0	79	213	58	96	254	60	78	217	83	85	212	31	3	8	-112	0	0	-112	-4	-10	27	4	3	54
87.2448	0	78	214	59	96	255	60	79	217	84	84	212	32	3	7	-112	0	1	-113	-3	-10	29	5	4	54
87.3677	0	78	215	58	96	256	61	80	219	85	86	215	33	2	8	-112	0	1	-114	-4	-11	28	4	4	55
87.4906	0	79	215	58	98	256	60	79	221	84	86	220	33	3	8	-113	0	0	-113	-3	-11	28	5	0	55
87.6134	0	79	217	59	97	256	60	80	220	84	85	215	32	3	9	-112	0	1	-113	-3	-11	28	4	3	55
87.7363	0	79	213	58	96	253	61	79	218	84	84	212	32	3	8	-113	0	1	-112	-3	-9	28	4	3	53
87.8592	0	79	215	58	96	255	61	80	218	84	85	213	32	2	8	-113	-1	1	-113	-4	-10	28	4	3	54
87.9821	0	79	214	59	96	256	60	79	219	84	84	213	33	3	8	-112	0	0	-113	-3	-11	28	5	2	54
88.105	0	79	216	58	97	257	60	79	221	84	85	217	34	2	8	-113	0	1	-113	-4	-10	28	5	4	54
88.2278	0	80	217	60	96	256	60	80	222	84	86	221	33	4	8	-112	0	-1	-113	-3	-10	28	4	1	55
88.3507	0	79	216	59	97	257	60	80	221	84	86	216	32	3	9	-113	-1	0	-114	-3	-10	28	4	3	54
88.4736	0	79	212	57	96	254	61	79	217	84	84	212	32	3	8	-113	0	0	-112	-3	-11	28	4	3	53
88.5965	0	80	214	58	96	254	60	79	218	84	85	212	33	3	8	-112	0	1	-111	-4	-10	28	4	3	53
88.7194	0	80	213	58	97	255	60	78	218	84	85	213	34	4	7	-113	-1	0	-113	-5	-10	29	5	3	53
88.8422	0	80	215	58	96	257	60	80	220	84	84	215	34	2	9	-114	0	0	-113	-3	-10	28	3	4	55
88.9651	0	80	216	58	96	256	61	81	222	85	86	219	33	3	8	-112	0	0	-112	-4	-10	28	4	2	55
89.088	0	80	216	59	97	257	60	80	220	84	85	217	33	3	8	-112	0	1	-113	-4	-10	28	4	3	54
89.2109	0	79	213	58	97	254	61	78	216	84	84	212	33	3	8	-112	-1	0	-113	-3	-10	28	4	4	53
89.3338	0	79	214	58	96	253	62	79	217	85	85	212	33	3	9	-113	0	1	-113	-4	-10	28	5	3	54
89.4566	0	79	214	58	96	255	60	79	217	84	85	212	34	3	8	-112	0	1	-113	-4	-11	28	3	3	54
89.5795	0	79	215	58	97	255	60	79	220	85	85	214	33	3	7	-112	-1	1	-112	-3	-10	28	5	4	54
89.7024	0	79	215	58	97	256	60	80	221	84	86	219	34	3	8	-112	0	0	-112	-4	-10	28	4	2	55
89.8253	0	79	217	60	97	257	60	80	222	85	85	218	33	2	8	-112	-1	0	-114	-4	-10	28	4	2	55
89.9482	0	78	214	58	96	253	61	79	217	84	84	213	32	3	8	-113	0	1	-113	-3	-9	28	4	3	53
90.071	0	79	213	58	97	254	61	79	218	84	85	213	33	3	8	-112	-1	1	-112	-3	-11	28	5	3	54
90.1939	0	79	214	58	96	254	60	79	218	84	85	214	34	3	8	-113	-1	1	-112	-4	-11	28	4	3	54
90.3168	0	79	214	59	97	257	60	79	220	85	85	214	33	3	9	-113	0	1	-113	-4	-10	28	4	3	55
90.4397	0	80	216	58	96	255	60	80	222	85	85	220	34	2	8	-112	0	-1	-114	-4	-10	28	4	1	55
90.5626	0	80	216	59	96	257	60	80	220	84	85	215	33	3	8	-112	0	1	-113	-4	-11	28	5	4	54
90.6854	0	79	213	58	96	254	60	79	217	84	85	213	33	3	8	-113	0	1	-113	-3	-11	28	5	4	52
90.8083	0	79	214	58	96	255	60	80	219	84	85	214	33	3	8	-113	-1	1	-114	-4	-10	28	4	3	54
90.9312	0	79	214	58	97	256	61	80	219	84	85	215	33	3	8	-113	-1	1	-113	-2	-9	29	4	3	53
91.0541	0	79	215	58	97	256	60	80	221	85	85	218	34	3	8	-113	0	0	-113	-4	-10	28	4	2	54
91.177	0	79	217	58	96	257	60	80	222	85	86	222	34	3	9	-113	-1	-1	-113	-4	-10	27	4	0	55
91.2998	0	80	215	58	96	257	60	80	219	85	85	216	33	3	8	-114	-1	1	-114	-3	-10	29	4	3	54
91.4227	0	79	214	57	96	256	60	80	218	83	85	214	32	2	8	-113	0	0	-113	-4	-10	28	4	3	53
91.5456	0	79	213	57	96	257	61	80	218	84	84	215	34	3	8	-113	0	2	-112	-4	-10	28	6	3	53
91.6685	0	80	215	57	97	258	60	79	219	85	85	216	33	3	8	-114	0	2	-112	-3	-10	28	4	3	54
91.7914	0	79	216	58	97	256	61	79	220	85	86	220	34	3	7	-114	0	-1	-114	-3	-11	28	4	0	54
91.9142	0	80	217	58	97	257	61	79	221	85	86	223	34	3	8	-113	0	0	-113	-3	-10	28	4	0	55
92.0371	0	80	216	58	96	258	60	80	219	84	85	218	33	3	8	-113	0	1	-113	-4	-10	29	4	2	53
92.16	0	79	213	57	96	256	61	78	216	84	84	214	33	3	8	-114	0	1	-114	-4	-10	28	5	3	54
92.2829	0	79	214	58	96	257	61	79	217	85	85	215	33	3	7	-114	-1	1	-114	-3	-9	29	4	4	53
92.4058	0	80	213	58	96	258	61	79	218	84	85	217	35	4	7	-112	0	1	-113	-4	-10	28	4	4	53
92.5286	0	80	216	58	97	258	61	80	220	84	85	220	34	3	8	-113	-1	0	-112	-4	-10	28	5	1	54
92.6515	0	79	216	59	97	258	61	79	222	85	85	223	34	4	8	-113	0	-1	-113	-3	-10	28	4	0	55
92.7744	0	80	215	58	96	259	61	80	219	85	85	217	33	3	8	-112	0	1	-113	-4	-10	28	4	2	54
92.8973	0	80	213	57	96	257	61	79	217	84	85	214	33	2	8	-112	0	1	-114	-3	-10	29	4	3	53
93.0202	0	79	213	58	97	257	61	78	218	83	84	215	34	3	8	-113	0	1	-113	-4	-11	28	5	3	53
93.143	0	78	213	58	96	258	60	79	219	84	86	217	34	3	8	-113	0	1	-113	-4	-11	29	4	4	54
93.2659	0	80	214	58	96	256	60	80	220	84	86	221	34	4	7	-114	-1	0	-114	-3	-10	28	3	1	54
93.3888	0	80	216	59	97	257	60	80	222	85	85	223	35	3	9	-113	0	-1	-113	-3	-10	29	4	0	54
93.5117	0	79	215	59	96	259	60	79	218	84	85	217	33	3	9	-113	0	1	-113	-3	-10	28	4	3	53
93.6346	0	79	213	57	96	257	60	79	217	84	85	215	33	3	9	-114	0	1	-113	-3	-10	29	5	3	53
93.7574	0	79	214	58	96	257	61	79	219	84	85	216	33	3	8	-113	-1	1	-114	-4	-10	28	4	4	54
93.8803	0	80	214	58	96	258	60	79	220	84	85	218	34	3	8	-112	0	1	-113	-3	-10	29	5	4	54
94.0032	0	79	215	58	98	259	60	80	221	85	85	219	34	3	8	-112	-1	1	-113	-4	-10	29	4	4	54
94.1261	0	79	216	58	96	259	60	79	222	85	85	221	34	3	8	-113	0	0	-114	-4	-10	28	4	1	56
94.249	0	80	214	57	96	257	60	79	218	85	85	217	33	3	8	-113	-1	1	-114	-4	-10	28	5	3	54
94.3718	0	79	214	57	95	256	60	79	218	84	84	215	34	2	9	-113	0	0	-114	-3	-10	29	4	3	54
94.4947	0	79	214	57	96	256	60	79	218	84	85	216	34	4	8	-114	0	2	-113	-4	-10	29	3	4	53
94.6176	0	79	214	58	97	258	60	79	219	84	85	217	33	3	8	-114	0	1	-114	-4	-10	29	5	3	55
94.7405	0	79	215	57	96	257	60	79	222	85	85	222	34	4	7	-113	-1	-1	-114	-3	-10	27	5	1	54
94.8634	0	79	217	58	97	258	59	79	222	85	86	224	35	3	9	-112	-1	-1	-113	-4	-10	28	4	1	55
94.9862	0	78	215	58	95	259	60	79	218	84	85	217	33	3	8	-113	-1	1	-113	-3	-10	29	5	3	53
95.1091	0	79	213	57	96	256	60	79	217	84	84	215	33	2	8	-113	0	1	-114	-4	-10	28	4	3	54
95.232	0	79	215	57	96	258	60	79	217	84	84	216	34	3	9	-114	0	0	-114	-3	-9	29	4	3	54
95.3549	0	79	215	57	97	259	60	80	218	85	85	218	34	3	7	-113	-1	1	-113	-3	-10	29	4	3	55
95.4778	0	79	215	58	98	258	60	79	221	85	85	220	34	4	8	-113	0	0	-114	-3	-10	28	5	2	55
95.6006	0	80	217	58	98	259	60	80	223	85	85	224	34	4	8	-113	0	-1	-115	-3	-10	29	4	1	55
95.7235	0	79	216	57	97	259	60	80	219	84	84	218	33	2	8	-113	0	1	-114	-3	-11	29	5	3	54
95.8464	0	79	214	57	95	257	60	79	218	84	85	217	33	3	8	-113	0	1	-114	-4	-10	29	4	3	53
95.9693	0	78	214	57	96	257	59	79	219	84	85	215	34	3	8	-114	0	1	-113	-3	-11	29	5	3	54
96.0922	0	79	214	57	97	259	60	80	219	85	85	217	34	3	9	-114	0	1	-115	-4	-10	29	4	4	55
96.215	0	79	217	57	97	259	60	79	222	85	86	220	34	2	8	-114	-1	0	-114	-4	-10	28	4	2	54
96.3379	0	79	217	58	98	259	60	81	224	85	86	225	33	3	8	-112	0	-1	-114	-4	-11	28	4	0	54
96.4608	0	80	216	58	98	260	59	79	220	85	85	219	33	3	8	-113	-1	1	-114	-3	-10	29	5	3	54
96.5837	0	79	213	56	96	257	59	79	218	85	85	217	34	3	8	-114	0	1	-115	-3	-11	29	3	3	53
96.7066	0	79	215	57	96	258	60	78	220	84	85	218	34	3	8	-114	-1	1	-113	-3	-10	28	4	3	54
96.8294	0	80	215	56	96	260	59	79	220	85	85	218	34	3	8	-113	-1	1	-114	-3	-10	29	4	3	54
96.9523	0	79	217	57	96	261	60	80	223	86	86	223	34	3	8	-113	0	0	-114	-3	-10	28	4	2	55
97.0752	0	80	218	57	97	262	60	80	224	86	86	224	34	3	8	-113	-1	0	-115	-4	-10	29	4	2	55
97.1981	0	79	215	56	96	259	60	79	220	84	85	218	32	2	7	-114	0	0	-113	-3	-10	29	4	3	53
97.321	0	78	214	56	96	258	60	78	219	85	85	217	34	3	8	-113	-1	0	-114	-3	-10	29	5	3	53
97.4438	0	79	215	57	96	259	60	80	219	84	85	218	34	2	9	-114	0	1	-114	-3	-10	29	4	3	53
97.5667	0	79	216	56	97	260	60	80	222	85	84	218	34	3	8	-115	0	1	-114	-4	-10	29	4	3	53
97.6896	0	79	216	58	97	259	61	80	223	85	86	224	35	3	8	-114	0	-1	-113	-3	-10	28	4	0	54
97.8125	0	80	218	59	97	262	60	80	224	86	86	225	35	3	8	-113	0	0	-113	-3	-11	28	4	1	54
97.9354	0	79	215	56	96	259	62	80	219	85	85	217	33	2	7	-115	0	0	-114	-3	-11	30	4	3	53
98.0582	0	79	213	57	97	257	63	79	219	85	85	216	33	3	8	-114	-1	1	-115	-4	-10	28	4	2	53
98.1811	0	79	214	57	97	259	63	79	219	84	85	217	33	3	8	-113	0	1	-113	-4	-9	28	4	3	53
98.304	0	80	215	57	96	259	62	80	220	86	86	218	35	3	8	-112	0	1	-112	-4	-10	28	5	3	52
98.4269	0	80	216	59	97	261	62	80	222	85	85	219	35	3	9	-114	0	1	-112	-4	-9	28	4	3	53
98.5498	0	80	218	59	98	260	62	80	224	86	86	225	36	4	8	-113	-1	0	-114	-4	-10	27	4	0	54
98.6726	0	80	216	58	96	260	62	79	220	85	86	218	34	3	8	-112	0	1	-114	-3	-10	28	4	3	52
98.7955	0	79	214	57	95	257	63	79	218	85	85	217	34	3	8	-112	0	0	-113	-4	-10	28	4	3	53
98.9184	0	79	213	57	95	258	63	79	218	85	85	216	35	3	9	-113	0	0	-113	-5	-10	27	5	3	53
99.0413	0	79	215	58	97	258	64	80	219	85	85	217	35	3	8	-113	-1	1	-113	-3	-10	27	4	3	53
99.1642	0	80	216	59	97	258	63	81	221	85	85	220	35	3	8	-112	-1	0	-112	-4	-10	27	4	2	54
99.287	0	79	217	59	97	260	62	80	223	84	86	222	36	3	8	-112	0	0	-112	-3	-10	27	4	2	55
99.4099	0	79	215	58	97	258	62	79	219	84	85	217	34	3	8	-113	0	1	-113	-4	-11	27	4	3	54
99.5328	0	79	213	58	97	258	64	79	218	84	86	215	34	2	8	-112	0	1	-113	-4	-10	27	5	2	53
99.6557	0	80	214	58	96	257	64	79	218	85	85	217	35	3	8	-111	0	0	-112	-4	-11	27	5	4	54
99.7786	0	79	215	59	97	258	64	80	220	85	86	218	36	3	8	-112	0	2	-111	-4	-10	26	5	3	53
99.9014	0	80	216	60	97	259	63	80	221	84	85	221	37	3	7	-112	0	0	-113	-4	-10	27	4	2	55
100.024	0	80	216	60	97	260	62	79	222	84	86	222	35	3	9	-112	0	0	-113	-3	-11	26	5	1	55
100.147	0	79	213	59	96	256	62	79	218	84	85	216	35	4	8	-111	0	1	-112	-3	-10	27	4	3	53
100.27	0	79	213	58	96	258	63	79	218	83	85	216	35	3	7	-112	-1	0	-112	-3	-10	27	5	3	53
100.393	0	79	213	59	96	258	64	80	218	84	85	216	34	3	8	-112	0	1	-113	-3	-10	26	5	2	54
100.516	0	80	214	58	97	260	64	79	220	84	86	218	36	3	8	-112	-1	0	-112	-3	-10	26	4	3	55
100.639	0	79	216	59	99	259	62	79	221	83	86	222	35	3	9	-111	-1	0	-111	-3	-10	26	4	2	55
100.762	0	79	217	59	96	259	62	80	222	85	86	221	36	2	9	-111	0	0	-111	-3	-10	26	4	1	55
100.884	0	79	213	57	96	256	63	78	217	84	85	215	34	2	8	-112	0	1	-113	-3	-11	27	4	4	54
101.007	0	79	213	58	96	256	63	79	216	83	85	214	34	3	8	-112	0	1	-112	-3	-10	26	5	3	55
101.13	0	80	213	59	96	257	63	79	218	83	85	215	35	4	7	-111	0	1	-112	-3	-10	26	4	3	54
101.253	0	79	214	58	96	258	62	79	219	83	85	217	36	3	8	-112	0	1	-111	-3	-10	26	4	3	54
101.376	0	79	215	59	97	257	62	79	220	83	86	223	36	3	8	-112	0	-1	-113	-4	-11	26	5	0	55
101.499	0	80	216	59	96	259	61	80	221	84	85	220	34	3	7	-111	-1	0	-113	-4	-10	26	4	2	55
101.622	0	80	213	59	96	256	63	79	216	83	85	215	34	3	7	-111	0	1	-112	-3	-9	27	4	4	54
101.745	0	80	212	59	97	256	62	79	216	83	85	215	34	2	7	-111	0	1	-111	-3	-9	25	4	3	53
101.868	0	79	213	58	95	257	63	79	217	83	85	215	34	3	7	-112	-1	1	-112	-4	-11	27	4	3	55
101.99	0	80	214	59	97	258	62	80	218	83	85	216	35	3	8	-112	0	1	-112	-3	-10	26	4	3	55
102.113	0	80	215	59	96	259	61	80	221	84	85	220	36	3	9	-111	0	0	-112	-4	-9	27	4	2	56
102.236	0	79	216	59	96	257	60	80	220	84	85	219	35	3	8	-112	-1	0	-112	-4	-9	25	4	2	54
102.359	0	79	212	58	96	255	62	80	217	83	85	214	33	2	7	-112	0	1	-114	-4	-10	26	4	3	54
102.482	0	80	214	58	95	257	61	79	216	83	84	214	35	2	8	-112	0	1	-113	-4	-10	26	5	2	54
102.605	0	79	213	58	97	257	61	80	218	83	85	215	35	3	8	-111	-1	1	-112	-3	-10	26	5	4	55
102.728	0	79	214	58	96	259	61	79	219	83	85	217	35	4	7	-112	0	1	-112	-3	-10	27	4	4	54
102.851	0	79	215	58	96	259	60	80	220	84	86	220	35	2	8	-113	-1	0	-114	-4	-10	26	5	3	56
102.973	0	79	213	59	97	258	61	80	218	83	85	215	33	2	8	-112	0	0	-113	-4	-10	27	4	4	55
103.096	0	79	212	58	96	256	61	79	216	84	84	215	33	3	7	-111	0	1	-112	-3	-10	28	4	3	54
103.219	0	79	212	58	96	256	60	78	217	83	85	214	34	3	8	-112	0	1	-112	-4	-10	27	4	4	53
103.342	0	79	213	59	97	257	61	78	217	83	85	215	34	3	8	-113	-1	1	-113	-3	-10	27	4	4	54
103.465	0	79	214	58	96	258	61	80	219	85	85	219	34	3	8	-112	0	-1	-113	-3	-10	27	4	1	55
103.588	0	80	216	59	97	259	60	81	220	85	86	221	34	3	8	-111	0	0	-113	-4	-10	26	4	1	55
103.711	0	79	212	58	96	256	60	79	216	83	84	214	33	3	8	-113	0	1	-113	-3	-10	28	3	3	53
103.834	0	79	212	58	95	255	62	79	216	83	85	213	32	3	7	-112	0	1	-114	-3	-10	27	4	3	55
103.956	0	79	212	59	96	256	60	79	217	83	86	214	34	3	8	-112	-1	1	-114	-3	-9	27	4	3	55
104.079	0	79	212	58	97	257	61	79	217	83	85	215	34	3	7	-113	0	2	-112	-2	-10	28	4	3	54
104.202	0	79	214	59	96	259	60	80	219	84	85	218	34	3	8	-112	0	2	-114	-4	-11	27	4	4	55
104.325	0	80	216	59	97	259	60	79	220	85	86	221	34	3	9	-112	-1	0	-113	-4	-10	27	4	1	55
104.448	0	79	211	58	96	256	61	79	216	83	84	213	32	3	8	-113	0	1	-114	-4	-11	28	4	3	53
104.571	0	79	211	58	96	255	61	79	215	84	84	214	33	3	8	-112	0	2	-112	-4	-9	28	4	4	53
104.694	0	79	212	57	96	255	62	80	217	84	85	214	33	4	8	-112	0	0	-113	-4	-10	28	4	3	55
104.817	0	80	213	57	96	257	61	79	218	84	85	215	34	3	8	-113	0	1	-113	-3	-11	27	4	2	54
104.94	0	79	215	59	97	257	61	80	220	84	85	218	34	3	8	-112	0	0	-113	-4	-10	28	4	1	54
105.062	0	79	215	59	96	259	60	80	220	84	86	220	33	3	8	-113	-1	0	-113	-2	-10	27	5	2	55
105.185	0	79	211	58	95	255	61	79	216	83	84	214	32	3	7	-112	0	1	-113	-3	-10	28	4	3	53
105.308	0	79	211	57	96	255	62	80	216	84	84	214	33	3	8	-113	-1	1	-114	-3	-9	27	4	3	54
105.431	0	79	211	58	96	256	62	79	215	84	85	214	33	3	8	-112	0	1	-113	-3	-10	27	4	3	53
105.554	0	79	212	58	96	257	62	80	218	83	84	216	34	3	7	-112	0	1	-112	-3	-11	28	5	3	54
105.677	0	79	214	58	96	257	60	79	219	85	85	219	35	3	7	-112	-1	0	-113	-3	-10	27	5	2	54
105.8	0	80	216	58	97	257	62	80	219	84	86	219	32	3	8	-111	-1	0	-113	-3	-10	27	5	2	55
105.923	0	79	211	58	96	255	62	79	214	84	84	213	33	2	8	-112	-1	1	-112	-3	-9	28	4	3	54
106.045	0	79	212	58	96	255	61	78	216	83	84	214	33	3	8	-112	0	0	-112	-3	-9	27	5	2	53
106.168	0	79	211	57	95	255	63	79	217	83	85	215	34	3	8	-113	-1	1	-112	-3	-10	28	4	3	54
106.291	11	79	212	58	97	257	61	79	218	84	86	216	34	3	7	-112	-1	0	-113	-3	-10	26	4	3	54
106.414	0	79	215	58	96	256	62	80	220	84	86	221	35	3	8	-112	-1	0	-112	-3	-10	27	4	0	54
106.537	0	79	213	59	97	258	62	79	218	84	85	216	33	4	8	-112	-1	1	-113	-3	-11	27	4	3	55
106.66	0	79	211	57	95	254	62	79	214	83	83	212	33	4	8	-112	0	1	-113	-4	-10	27	4	3	54
106.783	0	78	211	58	96	255	63	78	215	84	84	213	33	3	7	-112	0	1	-113	-4	-10	26	5	3	55
106.906	0	79	212	58	96	255	62	79	216	83	84	215	34	2	9	-112	-1	1	-112	-3	-9	27	4	2	54
107.028	0	80	212	59	96	257	62	79	219	83	85	216	34	4	9	-113	-1	1	-112	-3	-10	27	4	3	54
107.151	0	80	214	59	97	257	61	79	219	84	85	220	36	3	8	-112	0	0	-113	-4	-11	27	5	1	56
107.274	0	79	213	60	97	256	61	79	217	83	85	216	33	4	8	-111	0	1	-113	-4	-10	27	4	3	54
107.397	0	78	211	57	96	253	62	79	214	83	85	211	34	3	8	-112	0	0	-112	-3	-10	26	5	3	54
107.52	0	79	211	58	96	253	63	79	214	83	85	213	33	2	9	-112	0	1	-112	-4	-10	27	3	3	53
107.643	0	79	212	58	96	254	62	79	215	83	85	214	34	2	7	-112	-1	1	-112	-4	-11	26	4	3	54
107.766	0	79	214	58	96	256	62	79	218	85	84	217	35	3	8	-112	-1	0	-112	-3	-11	27	5	2	55
107.889	0	79	215	58	97	255	61	79	219	84	85	221	35	4	8	-111	0	-1	-111	-3	-9	26	4	0	55
108.012	0	79	213	58	96	257	61	80	219	83	86	218	34	2	8	-111	0	0	-112	-3	-10	26	4	1	54
108.134	0	79	211	57	96	253	62	78	215	83	84	212	33	3	8	-113	0	0	-113	-3	-10	26	4	3	53
108.257	0	80	211	58	96	254	62	78	215	83	85	212	33	3	8	-112	0	0	-113	-3	-10	27	5	3	54
108.38	0	79	211	58	96	255	62	80	217	83	85	212	33	3	8	-111	0	1	-111	-4	-10	27	4	3	53
108.503	0	79	213	58	97	256	61	80	217	83	85	216	34	3	8	-111	0	1	-112	-4	-10	26	4	4	54
108.626	0	79	214	58	97	257	62	80	220	83	85	218	34	3	7	-112	0	0	-113	-4	-10	25	4	2	56
108.749	0	79	213	59	96	257	61	79	218	84	85	216	33	2	8	-112	-1	1	-113	-3	-10	27	4	3	56
108.872	0	79	210	58	96	254	62	79	215	83	85	213	34	3	8	-112	0	0	-111	-4	-10	27	4	3	53
108.995	0	79	212	58	96	254	62	78	215	83	85	213	33	3	8	-112	0	2	-112	-3	-10	27	4	3	55
109.117	0	80	212	57	97	255	61	79	216	83	86	214	34	3	8	-112	-1	0	-112	-3	-10	26	4	3	55
109.24	0	79	213	59	97	256	62	79	218	83	85	217	34	3	8	-112	0	0	-112	-3	-10	27	4	2	55
109.363	0	80	215	58	97	256	60	79	221	84	85	221	35	3	8	-111	-1	-1	-111	-4	-10	26	4	0	55
109.486	0	79	213	59	96	256	61	79	216	83	86	214	33	3	7	-112	-1	1	-112	-3	-9	27	5	2	54
109.609	0	80	211	57	96	254	61	79	216	83	84	213	34	3	8	-112	-1	1	-113	-4	-10	27	5	3	54
109.732	0	79	211	58	96	255	62	79	216	83	85	213	33	3	9	-113	0	1	-113	-3	-10	28	4	3	54
109.855	0	79	212	58	96	255	61	80	217	84	85	214	33	3	8	-112	0	1	-112	-4	-10	26	4	2	54
109.978	0	80	214	58	96	256	61	80	219	84	86	217	34	3	9	-112	-1	0	-112	-4	-10	27	4	2	55
110.1	0	80	215	59	97	258	61	80	220	84	86	220	34	1	8	-113	0	0	-113	-3	-10	26	4	2	56
110.223	0	79	213	58	95	255	62	79	215	83	85	213	32	3	8	-112	-1	0	-113	-3	-10	27	4	3	54
110.346	0	78	210	57	96	253	63	79	214	83	84	212	33	3	8	-112	0	1	-112	-3	-9	27	4	3	54
110.469	0	79	211	58	95	254	63	79	214	83	85	212	33	3	7	-112	0	1	-113	-3	-9	27	4	3	53
110.592	0	79	212	57	96	255	63	79	216	83	85	213	34	3	9	-112	0	1	-112	-4	-10	27	5	3	54
110.715	0	79	213	58	97	257	63	79	218	83	86	215	34	3	8	-112	0	0	-111	-3	-11	27	4	4	54
110.838	0	79	214	58	97	255	61	80	220	83	85	221	35	3	8	-111	-1	-1	-111	-4	-11	27	4	1	55
110.961	0	79	212	58	96	254	62	79	214	83	84	212	33	3	8	-112	0	1	-113	-3	-10	27	4	2	53
111.084	0	79	210	57	96	252	63	79	214	83	85	210	34	3	7	-112	0	1	-112	-3	-10	26	5	3	54
111.206	0	79	210	57	96	253	63	80	213	82	85	212	33	3	8	-111	0	1	-112	-4	-10	25	4	4	55
111.329	0	79	211	57	97	254	63	79	215	82	84	213	34	3	8	-112	0	1	-110	-3	-10	26	4	2	54
111.452	0	80	213	58	96	256	64	79	217	82	85	215	34	3	7	-111	0	2	-112	-4	-9	25	4	3	55
111.575	0	79	213	59	97	256	63	80	218	83	85	219	35	4	8	-111	0	0	-112	-3	-11	25	4	1	54
111.698	0	79	211	58	96	254	63	79	214	82	84	212	32	3	8	-111	0	0	-112	-3	-10	26	5	3	55
111.821	0	79	210	57	96	253	63	79	213	81	85	210	34	3	8	-111	0	2	-112	-3	-9	26	4	2	54
111.944	0	79	211	56	96	253	63	79	214	81	86	211	34	4	8	-111	0	0	-111	-3	-10	26	4	3	53
112.067	0	79	212	57	96	255	64	79	215	82	85	212	33	3	8	-110	0	2	-112	-3	-9	25	4	3	54
112.189	0	80	212	58	96	255	63	80	217	82	85	216	34	4	8	-110	-1	0	-110	-3	-10	25	4	3	55
112.312	0	79	213	59	97	254	62	79	218	82	86	217	35	3	8	-111	-1	0	-111	-4	-10	25	4	2	55
112.435	0	78	210	56	96	253	63	79	213	82	84	210	33	3	7	-111	0	2	-112	-3	-10	26	5	3	54
112.558	0	79	210	57	95	253	64	79	214	82	84	211	34	4	8	-111	0	0	-112	-3	-10	25	5	3	54
112.681	0	79	210	58	96	254	63	78	214	81	84	213	34	3	7	-110	-1	1	-111	-3	-9	27	4	3	54
112.804	0	79	212	58	96	255	63	79	215	81	85	214	35	3	8	-110	0	1	-110	-3	-9	25	5	4	54
112.927	0	79	213	57	97	255	62	80	218	82	86	219	35	3	8	-111	0	-1	-111	-3	-10	26	4	1	55
113.05	0	79	212	59	96	255	63	79	216	81	85	214	33	3	7	-111	0	0	-112	-4	-10	26	4	3	55
113.172	0	79	210	58	96	252	64	79	213	81	84	211	33	4	8	-110	0	2	-112	-3	-9	25	4	2	55
113.295	0	78	211	58	95	253	63	79	213	81	84	211	33	2	7	-111	0	1	-111	-4	-9	26	4	3	54
113.418	0	78	210	58	96	253	63	80	213	81	84	212	34	3	7	-111	0	1	-112	-3	-10	26	4	3	55
113.541	0	80	212	57	96	253	62	79	215	81	85	214	35	3	8	-111	0	0	-111	-4	-10	25	4	1	55
113.664	0	79	213	58	97	254	62	79	218	81	86	218	34	3	8	-110	0	-1	-110	-3	-10	26	4	2	56
113.787	0	79	212	58	96	255	61	79	216	81	84	213	33	3	8	-112	-1	0	-111	-3	-10	26	4	2	55
113.91	0	79	210	57	96	252	62	78	213	81	84	210	33	3	7	-112	-1	1	-112	-3	-10	26	4	3	55
114.033	0	79	210	57	96	253	63	78	213	81	85	210	33	3	8	-111	0	1	-112	-3	-9	25	4	3	55
114.156	0	78	210	57	95	254	63	79	215	80	85	212	34	3	8	-111	0	1	-110	-4	-10	27	4	3	55
114.278	0	80	212	58	96	255	61	79	217	82	85	214	34	3	7	-110	0	1	-111	-4	-10	26	4	3	55
114.401	0	79	213	58	96	256	61	79	218	82	85	218	35	3	8	-111	-1	0	-112	-3	-10	26	4	2	56
114.524	0	79	213	58	96	256	62	79	216	82	85	214	33	3	8	-111	-1	1	-112	-3	-10	26	4	3	56
114.647	0	79	209	58	95	253	63	79	213	81	84	210	33	3	8	-111	0	1	-112	-4	-10	26	4	3	55
114.77	0	78	211	57	95	253	61	79	215	82	85	211	33	3	8	-111	0	1	-111	-3	-9	26	5	3	53
114.893	0	79	211	57	96	255	61	79	215	82	85	212	33	3	8	-113	-1	1	-112	-4	-9	26	4	3	55
115.016	0	79	212	57	95	256	62	79	217	82	85	215	34	3	8	-111	0	1	-112	-3	-9	27	5	2	56
115.139	0	79	214	58	96	254	61	80	219	83	85	219	35	3	8	-110	-1	-1	-111	-4	-10	26	4	0	55
115.261	0	80	212	58	97	256	61	80	216	82	85	214	33	4	8	-112	0	2	-112	-3	-10	26	4	3	55
115.384	0	79	211	57	96	253	62	78	215	82	84	212	32	4	8	-113	-1	1	-112	-3	-10	26	4	3	55
115.507	0	79	211	58	96	253	61	78	215	81	85	212	33	3	9	-112	0	1	-112	-3	-9	27	4	3	55
115.63	0	79	211	58	96	254	61	79	215	82	85	213	34	3	8	-111	0	1	-111	-4	-10	27	5	4	55
115.753	0	80	213	58	97	255	61	80	219	83	85	217	34	3	8	-112	0	0	-111	-4	-10	27	5	2	55
115.876	0	79	214	57	97	255	61	79	220	84	86	221	34	4	8	-113	0	-1	-112	-3	-10	27	4	1	56
115.999	0	79	213	58	97	256	61	78	217	83	85	214	32	3	7	-111	0	2	-112	-3	-10	27	5	3	54
116.122	0	80	211	57	96	253	61	79	215	83	85	211	33	3	8	-112	0	1	-112	-3	-10	27	4	3	54
116.244	0	79	210	58	96	254	62	79	214	82	85	212	34	3	7	-113	0	1	-112	-3	-9	27	5	3	55
116.367	0	78	211	57	95	255	62	79	216	83	85	214	34	3	8	-112	0	1	-113	-3	-11	27	4	4	54
116.49	0	80	213	58	97	256	62	80	219	83	86	215	34	3	8	-112	-1	1	-110	-3	-10	27	4	2	54
116.613	0	79	215	59	98	257	62	80	220	84	86	219	34	3	9	-112	-1	-1	-112	-4	-10	27	4	0	55
116.736	0	80	213	59	97	255	61	79	217	83	84	214	32	2	7	-112	0	2	-112	-3	-10	28	4	3	54
116.859	0	80	211	56	96	252	63	78	214	83	85	211	33	3	7	-113	-1	0	-112	-4	-10	27	5	4	53
116.982	0	79	210	57	96	254	63	78	215	83	83	212	33	2	8	-112	0	1	-112	-3	-10	27	3	2	53
117.105	0	80	212	58	96	255	64	79	215	82	85	213	33	3	7	-112	0	1	-111	-3	-9	26	4	4	54
117.228	0	79	212	57	96	256	63	79	217	83	86	214	34	3	8	-112	0	1	-112	-4	-10	26	4	4	54
117.35	0	79	215	57	96	255	64	79	219	83	86	220	34	3	8	-111	-1	-2	-112	-3	-10	26	4	0	55
117.473	0	80	214	58	97	256	62	79	219	83	86	219	34	3	8	-111	0	0	-111	-4	-10	26	4	1	54
117.596	0	78	211	57	96	252	63	79	214	82	85	210	35	2	8	-111	0	1	-110	-3	-10	27	5	3	53
117.719	0	79	210	57	96	253	64	80	215	82	85	211	34	2	7	-111	0	0	-111	-4	-11	26	4	3	53
117.842	0	79	210	56	97	254	65	79	215	83	85	212	35	3	9	-110	0	1	-111	-3	-9	25	5	3	54
117.965	0	78	212	57	97	254	65	79	216	81	85	214	34	4	7	-111	0	2	-111	-3	-10	25	5	4	55
118.088	0	79	214	58	97	256	64	80	218	82	86	217	36	3	8	-110	-1	0	-110	-3	-10	25	4	2	55
118.211	0	79	213	59	96	256	63	80	218	82	85	217	34	3	8	-110	-1	0	-112	-3	-10	25	4	2	55
118.333	0	79	210	56	95	252	64	78	213	81	84	211	34	2	7	-110	0	1	-111	-3	-9	25	4	3	54
118.456	0	79	210	57	97	253	64	78	213	82	86	211	35	4	8	-110	0	1	-110	-3	-10	25	5	3	54
118.579	0	79	210	57	96	253	65	79	215	81	85	211	34	3	7	-110	0	1	-111	-3	-10	26	4	3	54
118.702	0	79	212	57	96	255	65	79	217	81	85	214	35	3	8	-111	0	2	-111	-4	-9	25	4	4	55
118.825	0	80	213	58	96	255	64	80	219	81	85	220	36	3	8	-110	-1	-1	-110	-3	-9	25	4	0	56
118.948	0	80	214	58	97	256	63	79	219	82	86	218	35	3	8	-109	0	0	-111	-3	-10	26	4	2	56
119.071	0	79	211	57	96	253	64	79	214	81	85	211	34	3	7	-109	0	2	-111	-4	-10	25	4	3	54
119.194	0	79	211	56	96	253	64	79	213	80	84	211	35	3	7	-110	0	1	-111	-3	-10	25	4	3	54
119.316	0	79	210	56	96	253	64	79	214	80	85	211	35	3	8	-109	0	1	-111	-3	-10	24	4	3	54
119.439	0	79	211	57	97	253	65	79	216	81	86	212	35	2	9	-109	0	1	-110	-4	-10	25	5	3	55
119.562	0	80	213	56	96	255	64	80	217	81	85	216	36	3	8	-109	0	0	-109	-3	-10	24	5	2	54
119.685	0	80	215	58	96	256	65	80	219	80	86	218	35	4	8	-109	0	0	-111	-3	-10	25	4	2	57
119.808	0	79	210	56	96	253	63	80	214	80	85	210	35	3	7	-109	-1	1	-110	-3	-10	24	5	2	54
119.931	0	78	209	57	96	251	64	79	213	80	84	210	35	3	7	-108	0	2	-109	-3	-10	24	3	3	54
120.054	0	79	210	57	96	252	65	79	213	80	85	210	35	3	8	-109	0	2	-109	-3	-10	24	4	3	54
120.177	0	79	211	57	97	253	65	80	214	79	86	211	35	3	8	-108	-1	1	-109	-3	-10	25	4	3	55
120.3	0	79	212	57	97	254	66	80	216	79	85	214	35	3	8	-108	0	0	-110	-4	-10	25	5	2	56
120.422	0	80	213	58	96	253	64	79	218	80	85	218	37	3	8	-108	-1	0	-109	-3	-10	24	5	1	55
120.545	0	79	212	58	96	254	64	79	215	80	85	211	34	3	8	-108	0	1	-110	-3	-11	24	3	3	55
120.668	0	80	210	57	96	251	65	79	212	79	85	209	36	3	8	-109	0	1	-110	-4	-10	24	4	3	54
120.791	0	79	210	57	96	252	65	79	213	80	85	209	35	3	7	-107	-1	0	-109	-3	-10	24	4	3	55
120.914	0	79	210	57	96	252	65	80	214	79	85	211	35	3	8	-107	0	1	-110	-4	-10	24	4	4	55
121.037	0	79	212	58	97	254	65	79	216	79	86	212	35	2	8	-108	0	1	-109	-4	-9	24	4	4	55
121.16	0	79	214	58	97	254	65	80	217	79	86	216	36	3	8	-108	0	0	-110	-3	-9	24	3	2	56
121.283	0	79	210	57	96	252	64	78	213	78	85	210	34	3	8	-109	-1	0	-111	-3	-10	23	5	2	55
121.405	0	79	209	57	96	251	65	79	212	79	85	209	35	3	8	-107	-1	1	-109	-4	-10	24	4	3	55
121.528	0	79	210	57	96	251	65	79	213	79	84	210	34	3	8	-108	0	1	-109	-4	-9	23	4	2	55
121.651	0	79	210	56	96	253	66	79	214	77	85	210	34	2	8	-107	-1	0	-110	-4	-10	24	4	2	56
121.774	0	79	212	57	96	252	65	79	216	79	85	215	36	3	8	-108	-1	-1	-110	-3	-10	24	4	0	56
121.897	0	79	213	58	96	255	64	80	217	79	86	216	35	3	8	-107	-1	0	-109	-3	-9	23	4	1	57
122.02	0	79	210	57	96	252	64	79	212	79	84	209	34	3	8	-108	-1	1	-109	-4	-10	23	5	3	55
122.143	0	78	208	57	96	249	64	79	212	79	84	208	34	3	7	-108	-1	1	-110	-4	-10	23	4	2	54
122.266	0	79	209	56	95	249	64	79	211	78	84	209	34	3	8	-107	-1	1	-109	-4	-10	23	4	4	55
122.388	0	79	209	57	96	251	65	78	212	79	85	209	35	3	8	-107	0	1	-109	-4	-10	23	4	5	55
122.511	0	79	211	57	97	253	65	79	216	78	85	212	36	3	8	-107	0	0	-109	-3	-9	24	3	3	56
122.634	0	79	212	57	97	252	65	80	217	78	86	216	35	3	9	-107	0	-1	-110	-3	-10	24	4	0	57
122.757	0	79	210	57	96	251	64	79	211	78	85	210	33	4	8	-107	-1	1	-110	-3	-10	23	5	2	55
122.88	0	79	208	57	95	249	64	79	210	79	85	207	34	3	8	-107	-1	1	-109	-4	-10	23	4	3	54
123.003	0	79	209	56	96	250	64	78	211	78	84	207	35	3	8	-107	-1	2	-110	-3	-10	23	4	3	55
123.126	0	79	209	57	96	250	65	78	212	78	85	209	35	3	8	-107	0	1	-109	-3	-10	23	4	3	55
123.249	0	79	210	57	96	252	66	80	214	79	85	211	34	2	8	-105	0	1	-110	-4	-10	22	4	3	57
123.372	0	79	212	58	97	252	64	79	216	78	85	214	37	3	8	-106	-1	0	-108	-4	-9	23	4	2	56
123.494	0	79	209	57	96	251	65	79	212	77	84	209	35	3	8	-106	0	1	-109	-4	-10	23	4	3	55
123.617	0	78	207	57	95	248	64	78	211	78	85	206	35	4	8	-107	0	1	-109	-4	-10	22	5	3	54
123.74	0	79	208	58	96	250	64	79	211	78	84	208	34	3	7	-106	-1	2	-109	-4	-9	22	4	3	55
123.863	0	79	208	58	96	250	65	79	212	77	85	209	35	4	8	-105	0	1	-108	-3	-9	23	4	3	56
123.986	0	79	210	58	97	252	65	79	213	78	85	210	36	3	8	-106	-1	1	-108	-3	-9	23	4	4	56
124.109	0	80	211	58	96	252	65	80	215	78	86	214	34	3	8	-106	0	0	-110	-4	-10	23	4	1	57
124.232	0	79	208	58	96	249	63	79	210	77	84	206	34	2	8	-106	0	0	-109	-4	-9	22	4	3	55
124.355	0	79	207	57	95	249	65	79	210	79	85	206	35	4	7	-105	-1	1	-108	-3	-9	22	5	3	53
124.477	0	79	207	58	95	249	65	78	210	77	85	207	35	3	8	-106	0	1	-109	-3	-10	22	4	3	55
124.6	0	79	209	57	96	250	65	80	212	77	84	209	34	3	8	-105	0	1	-110	-3	-9	23	5	4	56
124.723	0	79	209	58	96	251	65	80	214	77	84	211	34	3	8	-106	0	0	-109	-3	-10	22	4	2	56
124.846	0	80	210	58	96	251	64	80	213	76	85	213	35	2	9	-105	0	0	-108	-4	-10	22	4	2	56
124.969	0	79	206	58	95	248	64	78	209	78	84	205	35	3	7	-105	0	0	-109	-3	-9	22	4	3	53
125.092	0	78	207	59	95	247	65	79	208	78	84	204	35	3	8	-106	0	1	-109	-4	-9	23	4	2	53
125.215	0	79	207	57	96	248	64	78	210	77	84	205	35	3	7	-105	-1	1	-109	-4	-10	23	4	3	55
125.338	0	79	207	58	96	249	65	79	211	77	84	207	35	3	8	-105	-1	1	-109	-4	-9	23	4	3	55
125.46	0	80	209	58	97	251	65	79	214	78	85	209	35	3	7	-105	0	1	-109	-4	-10	22	4	2	57
125.583	0	78	209	58	96	251	65	79	212	77	84	209	33	3	8	-105	-1	1	-110	-4	-9	22	5	3	56
125.706	0	79	207	59	96	247	64	79	207	77	84	204	35	3	8	-105	0	1	-108	-4	-10	22	4	3	54
125.829	0	79	206	57	96	247	65	79	208	77	84	205	35	3	8	-105	0	1	-108	-3	-9	22	4	3	54
125.952	0	78	207	59	95	248	64	79	209	78	84	205	35	2	8	-105	0	1	-109	-3	-10	22	5	3	55
126.075	0	78	208	58	96	248	65	79	210	78	84	207	34	3	8	-104	0	1	-109	-4	-10	22	4	4	55
126.198	0	78	209	58	96	250	65	79	213	77	84	208	34	3	9	-104	0	2	-109	-4	-9	22	4	3	57
126.321	0	79	208	58	96	249	64	79	212	77	85	207	34	3	8	-104	0	0	-109	-3	-9	22	5	3	56
126.444	0	78	206	57	94	245	64	78	208	77	84	204	35	2	9	-105	0	1	-109	-3	-10	22	4	3	53
126.566	0	79	205	59	96	246	64	78	208	77	84	204	34	3	8	-105	-1	1	-109	-3	-10	22	3	3	55
126.689	0	78	206	57	95	246	64	78	209	77	84	205	34	4	8	-105	0	1	-108	-3	-10	22	4	3	56
126.812	0	79	207	57	96	248	65	79	211	76	84	207	34	3	8	-105	0	1	-109	-4	-9	22	4	3	57
126.935	0	79	209	58	96	248	65	78	211	75	84	210	34	3	9	-106	-1	0	-109	-3	-10	22	5	1	57
127.058	0	78	206	57	96	247	64	79	209	76	84	205	34	3	7	-105	-1	1	-109	-4	-10	23	3	3	55
127.181	0	78	206	57	95	246	64	79	208	77	85	204	34	3	8	-105	-1	1	-109	-3	-9	22	4	3	54
127.304	0	79	206	57	96	246	64	79	209	76	84	204	34	4	8	-105	0	1	-108	-3	-9	22	4	3	55
127.427	0	78	206	57	95	248	64	79	210	75	85	205	34	3	7	-105	-1	1	-109	-3	-10	21	4	3	56
127.549	0	78	208	57	96	248	65	79	211	76	85	209	33	3	8	-105	0	0	-109	-3	-10	22	5	2	58
127.672	0	78	210	57	96	249	63	79	212	75	85	208	34	2	8	-105	0	1	-108	-4	-10	22	4	3	57
127.795	0	78	205	57	95	245	63	78	207	76	83	203	34	2	7	-105	-1	1	-108	-4	-9	22	4	3	55
127.918	0	79	206	56	95	246	63	79	207	75	83	203	34	3	8	-106	0	0	-109	-4	-8	24	5	2	55
128.041	0	79	205	57	96	246	63	78	208	76	84	203	33	3	8	-105	0	1	-109	-3	-9	22	4	2	56
128.164	0	79	207	57	95	247	64	78	210	75	84	205	33	3	8	-105	0	1	-108	-3	-10	22	3	3	57
128.287	0	79	208	57	95	250	64	79	210	76	85	207	34	3	8	-106	0	0	-108	-4	-10	22	4	3	57
128.41	0	79	209	57	95	248	63	79	212	76	84	210	33	3	8	-105	0	0	-109	-3	-10	23	4	2	58
128.532	0	79	206	56	95	245	63	78	208	77	84	203	34	3	8	-106	-1	1	-109	-3	-10	23	4	2	55
128.655	0	79	205	56	95	245	63	78	208	75	85	203	33	3	7	-105	0	1	-108	-4	-9	24	4	4	55
128.778	0	78	206	56	95	246	63	79	208	76	84	204	33	3	8	-106	-1	1	-109	-3	-9	22	4	4	55
128.901	0	79	207	56	95	247	63	78	209	75	85	205	33	2	7	-106	0	1	-109	-3	-10	23	4	3	56
129.024	0	78	209	57	95	249	64	79	211	77	85	207	33	3	8	-107	0	2	-109	-4	-9	24	4	2	57
129.147	0	80	210	57	96	249	63	79	213	76	85	208	33	4	8	-106	-1	1	-108	-4	-10	23	4	2	57
129.27	0	79	206	56	96	245	62	78	208	76	84	204	33	3	8	-107	-1	1	-108	-3	-9	23	5	3	54
129.393	0	78	205	56	95	244	63	78	207	76	84	202	34	3	8	-107	0	0	-108	-3	-9	23	5	3	54
129.516	0	78	206	56	95	246	63	78	208	76	84	202	33	3	7	-106	0	1	-109	-3	-9	23	4	2	56
129.638	0	78	206	57	95	246	64	78	209	75	84	204	34	3	7	-106	-1	0	-108	-4	-9	23	4	3	56
129.761	0	78	207	56	95	249	64	78	211	76	84	206	33	3	8	-106	0	1	-108	-4	-10	23	5	3	56
129.884	0	79	209	56	96	247	64	80	211	76	84	210	33	3	8	-105	-1	0	-109	-3	-9	22	4	2	57
130.007	0	78	206	56	95	244	62	78	208	76	84	201	35	3	9	-106	0	1	-108	-3	-9	22	5	2	54
130.13	0	78	204	57	95	244	62	78	208	77	84	202	35	3	7	-106	0	1	-107	-3	-9	23	4	4	53
130.253	0	78	205	58	95	245	63	78	208	76	84	203	34	3	8	-105	-1	1	-107	-4	-10	22	4	3	54
130.376	0	78	206	57	95	246	63	79	210	78	83	204	36	3	8	-106	0	1	-108	-3	-10	22	5	3	55
130.499	0	79	208	59	96	248	65	79	211	76	84	206	35	3	9	-105	0	2	-108	-4	-9	22	4	3	56
130.621	0	79	208	58	96	249	64	79	211	76	84	206	34	3	8	-104	0	1	-108	-4	-9	22	4	3	56
130.744	0	78	204	59	95	243	63	78	207	78	84	200	36	4	7	-105	0	0	-107	-3	-9	22	5	2	52
130.867	0	78	204	59	95	243	63	78	206	79	84	201	37	4	8	-104	0	1	-108	-3	-9	21	4	3	53
130.99	0	78	205	59	95	244	64	79	207	79	83	202	37	3	8	-104	-1	1	-108	-3	-10	20	5	3	54
131.113	0	78	206	59	95	245	65	79	208	78	85	203	37	3	8	-104	0	1	-107	-3	-10	21	4	3	55
131.236	0	78	207	59	96	247	65	79	210	78	84	205	37	4	8	-103	0	1	-108	-4	-9	20	4	3	56
131.359	0	80	208	59	96	247	65	79	211	76	85	208	36	2	7	-103	0	0	-107	-3	-9	21	4	2	56
131.482	0	78	205	60	95	243	62	79	206	79	83	201	38	3	8	-102	0	1	-109	-4	-9	20	5	2	55
131.604	0	78	204	60	95	242	63	78	205	79	84	200	38	2	7	-102	0	1	-108	-4	-10	20	4	3	54
131.727	0	78	203	61	95	244	64	78	206	79	84	201	38	3	8	-101	-1	1	-106	-3	-9	20	5	3	54
131.85	0	79	204	61	95	246	65	79	207	79	84	202	37	3	8	-102	0	0	-107	-3	-8	19	4	3	54
131.973	0	79	206	60	96	246	67	79	209	78	85	205	38	3	8	-102	0	2	-107	-3	-10	19	4	3	57
132.096	0	79	208	60	97	247	67	79	211	77	85	210	37	2	8	-101	0	-1	-106	-3	-9	20	3	1	58
132.219	0	78	205	61	96	245	64	78	207	77	84	202	37	3	8	-101	0	0	-107	-3	-9	19	4	3	55
132.342	0	78	204	61	95	243	64	78	205	79	84	201	39	3	8	-101	0	0	-108	-3	-9	18	4	2	54
132.465	0	78	204	63	95	244	66	78	207	79	84	201	38	3	8	-101	0	1	-107	-3	-9	18	4	2	54
132.588	0	78	205	62	95	245	66	79	206	78	84	201	39	3	7	-100	0	2	-108	-3	-9	18	4	3	55
132.71	0	79	206	61	96	247	68	79	209	77	85	205	37	3	9	-101	0	1	-107	-3	-8	18	4	2	55
132.833	0	80	208	61	96	247	68	79	212	77	85	207	38	3	8	-101	0	0	-107	-4	-9	19	3	2	57
132.956	0	79	207	61	96	246	66	78	208	78	83	204	37	3	7	-100	0	1	-107	-4	-9	19	5	2	55
133.079	0	79	204	62	96	244	65	78	205	78	84	202	40	3	8	-100	0	1	-107	-4	-9	18	4	3	55
133.202	0	79	204	62	96	244	66	78	207	78	84	202	39	3	7	-101	0	0	-106	-3	-9	18	4	2	55
133.325	0	79	205	62	95	245	68	79	207	78	84	203	38	3	7	-99	0	1	-106	-3	-10	18	4	2	55
133.448	0	80	207	61	97	247	69	79	210	78	84	205	37	3	7	-100	-1	1	-106	-2	-9	18	4	3	56
133.571	0	79	208	61	96	247	68	79	212	78	85	211	39	3	8	-100	0	0	-106	-3	-10	18	5	0	57
133.693	0	79	207	62	96	246	65	79	208	77	85	202	39	3	7	-100	0	1	-106	-3	-9	18	5	2	55
133.816	0	78	204	61	95	244	65	78	205	79	85	202	40	3	8	-100	0	1	-108	-3	-9	18	5	2	55
133.939	0	79	204	62	95	245	66	78	207	79	85	202	40	3	8	-99	0	1	-106	-3	-9	19	4	3	55
134.062	0	79	205	62	96	245	68	79	207	78	85	203	39	2	7	-99	-1	1	-106	-4	-9	18	4	3	55
134.185	0	79	206	61	96	248	68	79	209	79	84	206	38	3	9	-100	0	1	-106	-4	-10	18	5	3	57
134.308	0	80	208	61	96	247	69	79	212	77	86	210	38	2	8	-101	0	-1	-106	-4	-10	19	4	0	58
134.431	0	79	208	62	97	248	67	79	209	77	85	206	37	2	8	-99	0	1	-106	-3	-10	18	4	2	56
134.554	0	79	204	62	96	244	65	78	205	78	84	202	39	3	7	-99	-1	0	-107	-3	-9	18	4	2	55
134.676	0	79	205	61	96	245	67	78	206	78	85	202	40	3	8	-100	-1	1	-107	-3	-9	18	5	3	55
134.799	0	78	204	62	95	246	68	79	207	78	85	203	39	2	8	-100	0	1	-106	-3	-10	18	5	3	54
134.922	0	79	206	61	96	248	69	79	210	78	85	205	38	2	8	-100	-1	2	-106	-3	-9	18	4	3	57
135.045	0	79	208	61	97	247	69	79	211	77	86	210	38	3	8	-101	0	-1	-106	-3	-9	18	5	0	58
135.168	0	79	209	60	97	249	66	80	211	76	85	209	37	2	8	-100	-1	0	-106	-3	-9	19	4	1	57
135.291	0	79	205	61	95	245	66	79	206	77	84	203	39	3	7	-100	0	1	-107	-3	-10	18	4	2	55
135.414	0	79	205	61	95	245	66	79	207	78	85	203	39	3	8	-101	-1	1	-106	-4	-9	19	5	3	55
135.537	0	79	206	61	96	246	67	79	207	77	84	203	38	3	8	-100	0	1	-106	-4	-9	19	5	3	56
135.66	0	78	207	61	96	246	68	79	210	77	85	207	38	3	7	-100	0	0	-106	-4	-9	19	4	1	57
135.782	0	79	208	60	96	247	68	80	212	77	86	211	37	3	9	-101	-1	-1	-107	-4	-9	20	4	0	59
135.905	0	80	209	60	97	248	66	79	212	76	85	209	37	3	7	-101	0	0	-107	-4	-10	20	4	2	58
136.028	0	79	206	61	95	245	65	79	207	77	83	203	37	3	7	-100	0	0	-107	-4	-9	20	5	3	55
136.151	0	79	205	60	96	246	66	78	208	77	85	203	37	3	8	-102	0	1	-106	-3	-9	20	5	3	56
136.274	0	78	205	60	95	247	67	79	207	77	84	204	37	3	8	-101	0	1	-106	-4	-10	19	4	3	56
136.397	0	79	207	60	95	248	67	80	210	78	85	206	37	3	8	-102	0	1	-106	-3	-10	20	4	3	57
136.52	0	79	208	60	96	249	68	80	212	76	85	210	36	3	7	-102	0	0	-106	-4	-10	20	4	1	58
136.643	0	79	206	60	95	248	65	79	209	76	85	206	37	3	8	-102	0	2	-107	-3	-9	21	5	4	57
136.765	0	78	204	59	95	244	65	79	207	77	84	202	37	3	7	-103	-1	1	-108	-4	-9	20	4	4	55
136.888	0	79	204	60	95	245	65	78	206	76	84	204	38	3	7	-102	0	1	-107	-3	-9	20	4	2	56
137.011	0	78	205	59	96	246	66	78	207	77	84	204	37	3	8	-101	0	1	-106	-2	-10	20	4	3	56
137.134	0	79	206	59	96	249	67	79	209	77	84	207	37	2	8	-103	0	1	-107	-3	-9	20	4	3	57
137.257	0	80	208	59	97	250	67	79	211	76	84	208	36	2	8	-103	-1	1	-108	-3	-9	20	4	3	57
137.38	0	78	205	60	95	246	64	79	207	76	84	204	36	3	8	-102	-1	2	-107	-3	-10	20	4	3	56
137.503	0	79	203	60	95	243	64	78	205	77	84	201	39	2	8	-102	0	1	-108	-3	-9	19	5	4	55
137.626	0	79	203	61	95	245	64	79	205	77	84	203	38	3	8	-102	0	1	-107	-4	-9	20	5	3	55
137.748	0	79	204	60	95	245	67	79	206	77	84	204	38	3	7	-102	0	2	-107	-3	-9	20	4	3	55
137.871	0	79	206	60	96	248	67	79	208	77	84	205	37	3	8	-101	-1	2	-107	-3	-10	20	4	3	57
137.994	0	78	208	59	96	250	66	79	210	76	84	207	36	3	8	-102	0	1	-106	-2	-10	19	5	2	58
138.117	0	79	204	60	95	244	64	78	206	77	83	202	37	3	7	-101	0	1	-107	-3	-10	20	4	3	54
138.24	0	79	203	60	95	243	65	78	204	77	85	201	37	3	7	-102	-1	1	-107	-4	-9	20	4	3	55
138.363	0	78	203	61	95	244	64	78	205	77	84	202	39	3	8	-101	0	1	-107	-3	-9	19	4	3	56
138.486	0	78	204	60	96	245	67	78	206	76	84	202	37	3	9	-102	0	1	-107	-4	-10	19	4	3	56
138.609	0	79	206	59	97	247	67	79	208	75	84	205	36	3	9	-102	0	1	-106	-4	-9	20	5	3	57
138.732	0	78	207	59	97	247	66	79	208	76	84	207	35	2	7	-102	-1	0	-108	-4	-9	20	5	2	57
138.854	0	78	203	60	95	243	65	78	204	76	84	200	37	3	7	-102	0	1	-107	-3	-9	21	4	3	54
138.977	0	78	202	60	95	243	66	79	204	76	84	201	36	2	8	-101	0	2	-106	-3	-9	20	4	2	55
139.1	0	79	204	59	95	244	67	78	205	76	84	202	36	3	8	-101	0	0	-107	-3	-10	20	4	2	55
139.223	0	79	204	58	95	245	66	78	207	76	84	203	37	3	9	-102	0	1	-107	-3	-9	20	5	3	57
139.346	0	78	207	58	95	248	66	79	208	75	84	205	36	3	9	-103	0	1	-107	-3	-9	20	5	3	58
139.469	0	79	204	59	95	245	63	79	205	75	84	202	36	3	7	-103	-1	1	-106	-3	-9	19	5	3	57
139.592	0	79	203	59	95	243	66	78	204	76	83	200	37	3	7	-102	-1	1	-107	-4	-9	21	4	3	54
139.715	0	79	203	59	94	243	66	78	203	75	84	201	35	3	7	-103	0	1	-107	-4	-9	20	5	3	56
139.837	0	78	203	59	95	244	66	78	205	76	84	201	37	3	7	-103	0	0	-106	-4	-9	20	4	3	56
139.96	0	79	204	58	96	246	66	78	206	76	84	203	36	3	8	-102	0	1	-106	-4	-8	20	4	3	58
140.083	0	78	206	58	95	247	65	78	208	75	84	205	35	3	8	-103	0	1	-107	-3	-10	21	4	3	59
140.206	0	78	203	59	95	244	64	79	204	75	83	201	35	3	8	-103	0	1	-107	-3	-9	21	4	2	55
140.329	0	77	202	58	95	243	64	78	203	76	84	200	36	3	8	-104	0	1	-107	-3	-9	21	5	3	55
140.452	0	78	202	58	94	243	65	78	203	75	83	199	35	3	8	-103	0	1	-106	-3	-9	20	5	3	55
140.575	0	78	204	57	95	244	65	78	204	76	85	201	35	2	7	-104	0	0	-107	-4	-9	21	4	3	56
140.698	0	78	204	57	95	245	66	79	207	75	84	203	34	3	8	-103	0	1	-107	-3	-9	21	4	2	58
140.82	0	78	206	58	96	246	65	80	207	75	84	206	34	3	8	-104	-1	0	-107	-3	-9	20	4	1	58
140.943	0	78	202	58	95	242	63	79	202	75	84	199	36	3	8	-103	0	0	-106	-4	-9	21	4	2	56
141.066	0	78	201	58	95	242	63	78	202	75	83	198	35	3	7	-104	-1	0	-106	-3	-9	21	4	3	55
141.189	0	77	202	58	95	243	64	77	203	75	84	200	34	3	7	-103	0	0	-107	-2	-9	21	4	2	56
141.312	0	78	202	58	94	243	65	78	205	75	84	201	34	3	8	-104	-1	1	-107	-3	-9	22	4	3	57
141.435	0	78	203	57	95	246	65	79	207	73	84	204	34	3	8	-104	0	1	-107	-4	-9	21	4	4	58
141.558	0	79	206	58	95	245	64	79	207	73	85	206	33	4	8	-104	-1	0	-107	-3	-9	22	4	1	59
141.681	0	78	202	58	95	242	63	77	202	74	83	199	34	3	8	-105	0	0	-107	-3	-9	20	4	3	55
141.804	0	78	202	58	94	242	63	77	202	74	83	200	35	3	9	-104	0	2	-107	-3	-9	21	5	3	56
141.926	1	78	203	57	94	243	64	77	202	74	83	199	34	3	8	-105	0	2	-106	-4	-9	21	4	3	55
142.049	0	78	204	58	95	243	64	79	205	75	84	201	35	2	8	-104	0	1	-107	-3	-9	22	3	3	57
142.172	0	78	204	56	97	246	65	79	206	75	84	202	34	3	8	-105	0	2	-107	-3	-9	22	4	3	57
142.295	0	79	205	57	95	247	64	78	207	74	85	205	33	3	8	-104	0	1	-107	-3	-10	22	4	3	58
142.418	0	78	203	57	94	242	63	77	203	75	83	199	35	2	7	-104	0	1	-106	-3	-9	22	5	2	55
142.541	0	78	202	58	95	242	64	78	203	74	83	199	35	3	8	-104	-1	0	-107	-4	-10	22	5	2	55
142.664	0	78	202	57	94	243	64	78	204	75	83	200	35	4	8	-106	-1	1	-107	-3	-9	21	4	2	56
142.787	0	78	203	58	94	245	64	78	206	75	83	202	34	2	8	-104	0	1	-107	-4	-10	23	4	3	57
142.909	0	78	205	57	96	246	65	79	207	74	85	204	34	3	8	-104	-1	1	-107	-3	-9	21	5	3	57
143.032	0	79	206	56	95	246	63	78	207	74	85	204	34	3	8	-105	0	2	-107	-2	-9	22	4	3	57
143.155	0	79	202	58	95	241	63	78	203	74	82	199	35	3	8	-104	0	0	-108	-4	-8	21	4	2	55
143.278	0	78	203	58	95	242	63	78	203	75	83	199	36	3	8	-104	0	0	-106	-3	-9	22	4	3	55
143.401	0	77	203	58	95	243	64	78	204	74	84	201	36	3	8	-104	0	1	-108	-3	-9	21	5	2	56
143.524	0	79	204	57	95	245	65	78	205	76	83	202	35	3	8	-104	-1	1	-107	-4	-9	22	4	4	56
143.647	0	78	205	57	95	247	66	79	207	75	84	204	34	3	7	-104	-1	1	-107	-3	-9	21	4	4	58
143.77	0	79	206	57	96	247	64	79	208	74	84	206	35	3	8	-103	0	1	-107	-3	-9	21	4	3	57
143.892	0	78	202	58	94	242	63	78	203	76	83	199	36	3	8	-104	0	1	-108	-3	-9	21	4	3	55
144.015	0	77	202	59	95	241	62	77	202	76	83	199	37	3	8	-104	-1	1	-108	-4	-8	21	4	3	55
144.138	0	78	203	58	96	243	64	78	204	76	83	200	36	3	8	-104	0	2	-107	-3	-9	21	4	3	55
144.261	0	78	204	58	95	244	65	78	205	76	84	201	35	2	8	-104	-1	1	-106	-3	-8	21	4	3	56
144.384	0	79	204	58	96	247	66	79	207	75	85	204	35	3	8	-104	0	1	-107	-3	-10	21	5	2	57
144.507	0	78	206	57	95	246	65	78	207	75	84	207	34	3	7	-104	0	-1	-107	-3	-9	22	5	2	58
144.63	0	78	202	58	94	242	63	78	203	76	83	200	36	3	7	-104	0	0	-107	-4	-9	21	4	3	55
144.753	0	78	202	58	95	243	64	78	203	75	83	200	36	3	8	-103	0	2	-106	-4	-9	21	4	2	56
144.876	0	78	202	58	95	242	65	77	204	75	83	200	35	3	7	-104	-1	1	-106	-3	-10	22	4	2	56
144.998	0	78	204	58	95	245	65	78	205	75	83	202	35	3	8	-105	0	1	-107	-3	-8	22	4	3	58
145.121	0	78	206	57	95	245	66	79	207	76	84	205	35	3	7	-104	-1	0	-107	-4	-10	21	5	1	58
145.244	0	79	206	57	96	247	65	78	207	75	84	205	34	3	9	-104	0	2	-106	-3	-10	21	4	2	59
145.367	0	78	202	58	95	243	63	77	204	75	83	200	36	3	8	-105	-1	1	-107	-4	-9	22	4	2	55
145.49	0	78	202	57	95	243	64	78	204	75	84	200	35	3	7	-104	0	1	-107	-3	-9	22	4	3	55
145.613	0	78	203	58	95	244	65	78	205	75	84	201	34	3	7	-104	0	1	-106	-3	-9	22	4	3	56
145.736	0	79	204	57	94	246	65	79	205	75	83	203	35	3	8	-103	0	1	-106	-3	-9	22	5	3	58
145.859	0	78	206	57	95	246	66	79	209	75	84	207	34	3	7	-105	0	0	-107	-3	-8	22	4	2	58
145.981	0	79	206	58	95	245	64	78	208	73	85	206	34	3	7	-104	0	0	-108	-4	-9	22	4	1	57
146.104	0	78	203	58	95	242	63	78	203	74	84	200	36	2	7	-104	0	1	-107	-4	-9	22	5	4	55
146.227	0	78	203	58	95	242	64	78	204	76	84	199	35	3	8	-104	0	0	-106	-3	-8	20	4	3	54
146.35	0	77	203	57	95	243	65	78	204	76	83	201	34	3	8	-104	0	1	-106	-3	-10	22	4	3	56
146.473	0	79	204	58	96	246	65	78	206	76	84	203	35	3	8	-105	-1	1	-108	-3	-9	22	4	2	56
146.596	0	79	206	57	95	245	66	79	207	75	85	206	34	3	8	-103	-1	0	-107	-4	-10	21	4	1	58
146.719	0	79	207	58	96	248	65	78	209	75	84	205	34	3	7	-104	-1	1	-107	-2	-9	22	4	3	58
146.842	0	78	202	57	95	243	62	77	203	76	83	199	35	3	8	-105	0	1	-107	-4	-9	22	5	2	54
146.964	0	78	203	57	95	242	64	77	204	76	83	199	35	3	8	-104	0	2	-107	-3	-9	21	4	3	55
147.087	0	78	203	58	94	243	63	78	203	75	83	200	35	3	8	-105	0	0	-107	-2	-10	21	5	3	56
147.21	0	78	205	58	96	244	65	79	206	75	84	203	35	3	7	-104	0	0	-106	-3	-9	22	4	2	57
147.333	0	78	205	57	96	245	66	79	209	75	84	206	33	3	8	-104	0	0	-107	-3	-9	22	4	1	58
147.456	0	79	208	58	96	247	65	79	210	74	85	207	35	3	8	-104	0	0	-108	-4	-9	22	4	1	59
147.579	0	79	204	57	96	243	63	78	204	76	84	201	34	3	8	-104	0	1	-107	-3	-9	22	4	3	55
147.702	0	78	203	58	95	242	64	78	204	75	84	201	34	2	7	-104	-1	1	-107	-3	-8	22	4	3	55
147.825	0	78	204	58	95	244	63	78	205	75	83	201	34	2	8	-105	-1	1	-107	-2	-9	22	5	3	56
147.948	0	79	204	56	95	245	65	78	206	75	84	202	34	3	8	-104	-1	1	-107	-3	-9	22	4	3	58
148.07	0	78	205	57	95	246	65	78	208	75	84	204	34	3	8	-104	0	0	-107	-3	-10	22	4	3	58
148.193	0	79	207	58	95	246	64	79	209	75	84	207	33	4	9	-105	0	0	-107	-4	-10	22	4	1	59
148.316	0	79	204	57	94	243	64	78	205	75	84	201	34	3	7	-106	0	1	-107	-3	-9	23	4	3	55
148.439	0	79	204	56	94	244	64	78	205	74	83	201	34	2	7	-106	-1	1	-107	-4	-9	22	4	3	56
148.562	0	78	204	56	95	244	65	77	206	75	84	202	34	3	7	-105	0	2	-107	-4	-9	23	4	2	56
148.685	0	78	206	56	95	246	64	78	208	75	84	203	34	3	8	-105	0	1	-107	-3	-9	22	5	3	57
148.808	0	78	207	57	95	248	65	79	210	76	84	206	33	3	8	-106	-1	1	-108	-4	-9	23	4	3	58
148.931	0	78	207	56	96	247	63	79	210	76	85	207	33	2	7	-106	-1	0	-107	-4	-10	22	4	1	59
149.053	0	78	203	57	93	243	62	78	205	74	83	200	34	3	8	-105	-1	0	-107	-4	-10	22	4	3	55
149.176	0	79	203	57	95	243	64	77	205	75	84	201	34	3	8	-106	-1	0	-107	-4	-9	23	5	3	55
149.299	0	80	204	57	95	244	64	79	206	75	84	202	33	3	8	-106	-1	1	-107	-3	-9	23	4	3	56
149.422	0	78	205	55	95	245	65	78	207	74	84	203	33	3	7	-106	0	1	-108	-4	-9	23	4	3	58
149.545	0	79	207	56	96	246	64	80	209	76	85	207	33	2	8	-106	-1	0	-107	-4	-9	22	4	2	59
149.668	0	79	208	57	97	248	63	79	211	75	84	207	33	3	8	-107	-1	1	-107	-3	-9	23	4	3	58
149.791	0	78	203	56	96	244	62	78	205	74	83	201	33	3	8	-107	0	1	-107	-4	-9	24	5	2	55
149.914	0	78	204	55	95	243	62	77	205	74	83	201	34	3	7	-107	0	1	-107	-3	-9	24	5	4	55
150.036	0	79	204	56	95	243	63	78	206	75	83	202	33	3	7	-106	0	1	-107	-3	-9	23	5	3	56
150.159	0	78	205	56	94	246	63	78	208	75	84	203	33	3	8	-107	-1	2	-106	-3	-10	23	4	3	56
150.282	0	78	207	56	95	246	64	79	210	74	83	207	32	4	8	-107	0	0	-108	-3	-9	23	5	2	58
150.405	0	79	208	57	96	248	64	79	211	76	85	209	33	3	9	-108	-1	0	-108	-4	-9	24	5	2	59
150.528	0	78	205	55	95	245	62	78	206	75	83	202	33	4	8	-107	0	1	-108	-3	-9	24	4	3	55
150.651	0	78	204	55	95	244	63	78	206	75	83	202	33	2	7	-107	0	0	-107	-3	-9	23	5	2	55
150.774	0	78	204	56	95	244	63	78	206	74	83	202	33	2	8	-108	0	1	-107	-2	-8	23	5	3	55
150.897	0	78	206	56	95	245	64	78	207	75	85	203	32	3	9	-108	0	1	-108	-4	-9	24	4	3	56
151.02	0	79	207	56	95	248	63	79	209	75	83	205	33	3	7	-107	0	0	-108	-4	-9	23	4	2	58
151.142	0	79	207	56	95	247	63	78	211	77	85	208	32	4	7	-107	0	0	-108	-4	-9	24	5	2	58
151.265	0	78	205	56	95	244	62	78	206	76	84	201	34	4	8	-107	0	1	-107	-3	-9	24	4	3	55
151.388	0	78	205	56	95	243	63	78	206	75	84	201	33	3	8	-107	0	1	-107	-3	-10	23	5	2	55
151.511	0	78	206	56	94	245	63	78	207	75	84	202	33	3	8	-107	0	1	-107	-3	-9	23	4	3	56
151.634	0	78	206	56	95	245	64	79	209	76	85	204	32	3	9	-108	0	1	-108	-4	-9	24	4	3	57
151.757	0	79	207	55	95	246	64	79	211	76	85	207	32	3	8	-108	0	0	-108	-4	-9	24	5	2	59
151.88	0	79	209	56	96	248	62	78	210	75	84	206	32	3	8	-108	0	1	-108	-3	-9	24	5	2	57
152.003	0	78	205	55	94	243	62	78	206	76	83	201	34	3	8	-106	0	1	-107	-3	-9	24	4	3	54
152.125	0	78	205	56	94	243	63	78	207	76	83	202	34	2	7	-107	0	1	-107	-3	-9	23	4	3	55
152.248	0	78	205	55	95	243	63	78	208	76	84	202	33	3	8	-108	0	1	-107	-4	-9	23	4	3	55
152.371	0	78	206	57	96	246	64	79	209	76	83	204	33	3	8	-107	0	1	-108	-4	-9	23	5	3	57
152.494	0	79	209	56	95	248	64	79	211	77	84	207	33	4	8	-106	0	0	-107	-3	-9	23	4	3	58
152.617	0	79	208	57	95	247	62	79	210	77	84	205	33	3	9	-106	0	2	-107	-4	-9	24	5	3	56
152.74	0	78	204	56	95	243	63	78	206	76	84	201	34	3	7	-107	-1	1	-107	-3	-10	23	4	3	54
152.863	0	78	204	57	95	243	63	78	206	76	84	201	34	3	7	-107	0	1	-107	-3	-10	24	5	3	54
152.986	0	78	205	57	95	245	63	78	207	77	84	202	34	2	8	-106	-1	1	-107	-4	-9	23	4	3	56
153.108	0	78	206	57	96	246	64	79	208	76	85	205	33	3	8	-107	0	0	-107	-4	-10	23	4	3	56
153.231	0	78	207	57	96	248	65	79	211	76	84	206	34	3	8	-106	0	1	-108	-3	-10	23	4	3	58
153.354	0	78	207	58	96	247	62	79	210	76	84	206	33	3	8	-105	0	1	-107	-4	-9	23	4	3	56
153.477	0	78	204	57	95	243	62	78	206	77	83	201	34	3	7	-107	0	2	-107	-3	-9	23	4	3	55
153.6	0	78	205	57	94	244	62	78	206	76	84	202	34	3	7	-106	0	0	-107	-3	-10	24	4	3	55
153.723	0	78	205	57	96	245	63	78	207	77	83	203	34	3	7	-106	0	1	-108	-4	-9	23	4	3	56
153.846	0	79	205	57	96	246	64	78	208	76	83	205	33	3	8	-107	-1	1	-109	-3	-9	22	4	3	58
153.969	0	78	207	58	95	247	64	79	211	76	84	207	34	3	8	-106	-1	0	-107	-3	-9	22	4	3	59
154.092	0	78	205	58	95	245	62	78	206	76	84	202	33	3	8	-105	0	1	-107	-4	-10	23	4	2	55
154.214	0	78	205	56	96	243	64	78	205	76	83	201	34	4	7	-107	0	1	-107	-4	-10	22	4	3	56
154.337	0	78	205	57	94	244	63	78	207	76	83	201	33	2	7	-106	0	1	-107	-3	-9	23	5	3	55
154.46	0	79	205	57	95	245	64	78	208	76	85	203	33	3	8	-105	-1	1	-107	-3	-9	23	4	3	56
154.583	0	79	206	56	95	247	64	79	209	75	84	205	33	3	8	-106	-1	2	-108	-4	-9	23	4	3	58
154.706	0	79	207	57	95	245	63	78	210	76	84	206	32	3	8	-107	0	0	-108	-4	-10	22	5	2	58
154.829	0	78	204	56	96	243	62	78	205	76	84	200	34	3	7	-107	0	0	-107	-3	-9	23	5	2	54
154.952	0	78	204	57	95	242	63	78	206	75	83	200	33	3	8	-105	0	1	-107	-4	-9	23	4	3	55
155.075	0	78	204	57	94	243	63	78	205	75	84	202	33	3	8	-106	-1	2	-107	-3	-9	23	4	2	55
155.197	0	78	205	56	95	245	64	79	208	75	84	203	33	3	7	-106	-1	1	-109	-3	-9	23	3	3	57
155.32	0	79	207	56	95	247	65	79	210	75	84	206	32	3	8	-106	0	0	-109	-4	-10	23	4	3	58
155.443	0	79	207	57	95	246	62	79	209	75	85	205	33	4	9	-106	0	1	-108	-3	-9	23	4	2	57
155.566	0	78	204	56	94	242	61	78	204	74	84	199	35	4	8	-107	0	1	-108	-3	-10	24	5	3	54
155.689	0	78	203	55	95	241	63	78	206	75	83	200	34	2	6	-107	0	1	-108	-3	-9	23	4	2	55
155.812	0	78	204	56	95	243	63	78	206	75	83	200	33	3	8	-106	0	1	-108	-3	-10	23	4	3	56
155.935	0	78	205	57	96	244	64	78	207	75	83	203	32	2	8	-106	-1	1	-108	-3	-9	23	4	3	57
156.058	0	78	208	57	96	247	63	79	209	75	84	204	34	3	8	-107	0	1	-107	-3	-8	23	5	3	57
156.18	0	78	207	56	95	245	62	78	208	75	85	204	33	2	8	-107	-1	0	-108	-4	-9	23	4	3	56
156.303	0	78	204	56	95	241	63	78	205	75	83	199	34	3	7	-107	-1	1	-107	-4	-9	23	5	2	54
156.426	0	77	204	56	95	242	63	78	206	74	84	201	33	2	8	-106	0	0	-107	-3	-9	23	4	2	56
156.549	0	78	203	57	96	242	63	78	205	74	84	201	33	2	8	-107	0	0	-107	-4	-9	23	4	2	55
156.672	0	78	205	56	95	245	64	78	208	75	84	203	33	4	8	-107	0	2	-109	-4	-9	24	4	2	58
156.795	0	78	207	56	96	246	64	78	210	76	84	207	32	2	7	-107	0	0	-108	-4	-10	24	4	2	58
156.918	0	77	205	56	95	243	62	78	207	75	84	202	33	3	8	-107	-1	1	-107	-3	-10	24	4	2	56
157.041	0	78	204	56	95	242	62	78	205	75	83	200	34	3	8	-108	0	1	-108	-4	-9	24	4	3	55
157.164	0	77	204	55	95	242	63	78	206	75	84	201	33	3	8	-108	0	1	-109	-3	-10	24	4	3	56
157.286	0	79	205	55	95	243	63	78	207	76	83	201	32	3	8	-107	0	1	-108	-3	-9	24	4	3	57
157.409	0	78	208	56	95	245	64	79	210	76	84	204	33	2	8	-108	-1	0	-108	-4	-9	24	4	3	58
157.532	0	79	207	56	96	246	62	79	210	76	84	204	32	3	8	-107	-1	1	-108	-4	-9	24	4	2	58
157.655	0	78	204	55	94	242	62	77	205	76	83	199	33	2	8	-108	0	0	-108	-3	-9	25	4	2	55
157.778	0	78	204	55	95	242	63	78	205	76	83	200	32	3	8	-108	-1	2	-108	-4	-10	24	4	3	56
157.901	0	79	204	55	94	242	63	77	208	76	84	200	32	3	8	-108	-1	1	-107	-3	-9	24	4	3	57
158.024	0	79	206	55	95	244	62	78	209	75	83	203	33	3	8	-109	0	1	-108	-4	-9	24	4	3	57
158.147	0	78	208	56	95	245	63	79	210	76	84	206	33	3	7	-108	-1	0	-108	-4	-10	25	4	2	58
158.269	0	79	208	57	96	244	62	78	209	76	84	203	32	3	7	-107	-1	1	-108	-4	-9	25	4	2	56
158.392	0	78	204	56	94	242	62	77	205	76	84	199	33	3	8	-108	-1	1	-107	-3	-9	24	3	3	55
158.515	0	78	204	56	95	242	62	77	205	76	84	199	33	3	8	-108	0	0	-108	-4	-9	25	4	2	55
158.638	0	79	205	55	95	243	63	78	207	76	83	201	33	3	8	-108	0	1	-109	-3	-9	23	4	3	57
158.761	0	79	206	56	95	245	63	78	210	77	84	203	32	3	8	-107	-1	1	-108	-4	-9	24	4	4	57
158.884	0	78	206	57	95	246	62	79	212	76	84	207	33	4	8	-108	0	0	-107	-3	-10	23	4	1	58
159.007	0	78	206	56	95	244	61	79	208	77	83	202	32	3	7	-108	0	2	-108	-4	-9	23	5	3	56
159.13	0	78	205	56	95	242	62	78	206	76	83	200	33	3	7	-109	0	0	-108	-3	-9	24	4	2	54
159.252	0	78	205	55	95	242	63	78	206	76	83	201	32	3	7	-108	0	1	-108	-3	-9	24	5	3	56
159.375	0	78	206	56	94	243	63	79	208	76	84	201	32	3	7	-106	0	1	-107	-3	-11	23	4	3	57
159.498	0	78	207	57	96	245	62	79	210	77	84	204	33	3	8	-108	0	2	-108	-4	-10	23	5	3	57
159.621	0	79	208	57	95	246	63	78	212	77	84	207	32	4	8	-108	0	0	-108	-3	-10	23	5	2	59
159.744	0	78	206	57	94	244	61	78	207	76	84	201	33	3	8	-107	0	1	-108	-3	-9	24	4	3	55
159.867	0	78	205	56	94	242	63	78	206	77	82	200	34	3	8	-107	0	0	-107	-3	-10	24	5	2	55
159.99	0	79	206	55	94	243	63	78	208	77	84	201	32	2	8	-108	0	2	-109	-4	-10	23	4	4	56
160.113	0	79	206	56	95	245	64	78	208	75	84	203	33	3	8	-108	-1	1	-109	-3	-9	24	4	3	57
160.236	0	78	208	56	95	246	64	79	211	76	85	205	32	2	8	-107	0	1	-108	-4	-10	23	3	3	57
160.358	0	79	209	57	96	247	62	78	211	75	84	206	33	3	8	-106	0	1	-107	-3	-10	24	4	3	56
160.481	0	79	205	55	95	242	62	78	207	76	84	200	33	3	7	-107	0	1	-108	-3	-10	23	5	2	54
160.604	0	78	205	56	95	243	62	78	207	76	84	201	34	3	8	-107	0	1	-108	-3	-10	24	4	3	54
160.727	0	77	206	56	95	244	63	78	208	76	84	201	34	3	9	-107	0	1	-108	-4	-8	23	4	3	54
160.85	0	78	206	56	95	245	64	79	210	76	84	203	33	3	8	-106	0	2	-107	-3	-9	23	4	3	56
160.973	0	79	208	57	96	247	64	79	212	76	84	206	34	3	8	-108	0	1	-108	-4	-10	23	4	4	57
161.096	0	79	208	57	96	247	62	80	211	77	84	204	33	2	8	-107	-1	0	-108	-3	-10	23	4	3	55
161.219	0	79	204	56	95	241	60	78	207	76	84	200	36	3	8	-107	0	0	-109	-3	-8	23	5	3	54
161.341	0	78	204	56	95	241	62	78	206	77	84	200	35	3	8	-107	-1	1	-108	-4	-10	23	4	3	54
161.464	0	78	205	57	95	243	63	78	207	77	84	200	35	4	7	-107	0	1	-107	-3	-10	24	4	2	53
161.587	0	79	206	57	95	244	64	79	209	75	84	203	34	2	8	-106	0	1	-108	-4	-9	23	4	2	55
161.71	0	79	208	57	96	247	65	78	211	76	84	205	34	2	8	-107	0	1	-107	-3	-9	23	5	4	57
161.833	0	78	207	57	96	245	63	78	209	76	84	203	34	3	8	-106	-1	1	-107	-4	-9	23	5	3	56
161.956	0	78	204	57	94	241	62	77	206	77	84	199	36	3	8	-106	0	1	-108	-4	-9	23	4	2	53
162.079	0	77	204	57	94	242	63	78	206	76	83	199	36	3	7	-107	-1	1	-108	-3	-9	23	4	2	54
162.202	0	78	204	57	95	242	64	78	207	77	84	201	35	3	9	-106	-1	1	-106	-3	-9	23	3	2	55
162.324	0	79	206	58	95	244	66	79	208	76	85	203	34	4	8	-106	0	2	-106	-4	-9	23	3	3	57
162.447	0	79	208	57	96	245	66	79	210	76	85	204	34	3	8	-106	0	1	-108	-3	-9	23	4	3	58
162.57	0	78	208	58	96	243	63	78	208	76	84	202	34	3	8	-107	0	1	-108	-4	-9	23	4	2	56
162.693	0	78	204	58	95	241	63	78	205	76	84	200	36	3	8	-106	-1	1	-107	-3	-9	23	4	4	54
162.816	0	78	205	58	94	242	64	78	207	76	84	201	34	2	8	-107	0	1	-106	-3	-9	23	4	3	54
162.939	0	78	205	57	95	243	64	78	207	76	84	201	34	3	8	-106	0	1	-106	-3	-10	23	4	4	55
163.062	0	78	206	57	95	244	65	79	209	77	85	202	34	3	7	-106	-1	2	-107	-3	-9	22	4	3	58
163.185	0	79	208	57	96	246	65	79	211	76	85	206	34	4	8	-106	0	1	-108	-3	-9	22	4	3	58
163.308	0	79	205	57	95	242	63	78	206	76	84	199	36	3	7	-106	-1	0	-107	-3	-9	22	4	2	54
163.43	0	79	204	57	95	241	64	78	206	76	83	198	35	3	8	-106	0	1	-107	-4	-10	23	4	3	54
163.553	0	78	205	58	96	242	64	78	207	76	84	200	35	3	7	-107	0	1	-107	-3	-9	23	4	3	55
163.676	0	79	205	58	95	244	65	79	208	76	84	202	34	2	8	-105	0	2	-106	-3	-9	22	4	3	57
163.799	0	78	207	57	96	244	66	78	211	76	85	206	34	4	7	-105	0	0	-106	-3	-10	22	5	2	58
163.922	0	79	208	57	96	245	65	79	210	75	85	206	34	2	8	-106	-1	0	-108	-4	-9	23	4	2	58
164.045	0	78	204	57	94	240	63	78	205	77	84	198	35	3	7	-106	0	0	-108	-4	-9	23	4	2	54
164.168	0	78	204	57	94	241	64	78	206	76	84	198	35	2	7	-105	0	1	-107	-3	-9	22	5	2	56
164.291	0	77	204	58	95	241	64	79	205	76	84	199	35	3	9	-106	-1	1	-107	-3	-9	22	4	2	56
164.413	0	78	206	57	96	243	65	78	206	77	84	200	35	3	8	-105	0	1	-107	-3	-9	22	4	3	56
164.536	0	78	207	57	96	243	66	79	209	76	85	205	35	3	8	-106	0	0	-107	-3	-9	21	4	1	57
164.659	0	79	208	58	96	246	64	79	209	75	84	203	33	3	7	-105	0	1	-106	-3	-9	22	4	3	58
164.782	0	78	203	57	95	240	62	78	204	77	84	197	36	3	7	-106	-1	1	-107	-2	-10	22	4	3	55
164.905	0	78	203	57	95	240	63	77	205	77	84	197	36	4	7	-106	0	0	-107	-3	-9	22	5	2	55
165.028	0	79	203	58	95	240	64	78	205	76	84	199	35	3	7	-106	-1	1	-107	-4	-9	22	4	3	55
165.151	0	78	205	57	95	242	65	79	208	76	84	201	35	2	8	-105	-1	1	-107	-3	-9	22	4	2	57
165.274	0	79	206	56	96	244	66	78	209	76	84	202	34	3	8	-105	0	1	-107	-3	-9	22	4	2	57
165.396	0	79	207	57	96	243	64	79	207	75	84	201	34	3	8	-106	0	1	-107	-4	-9	22	4	3	57
165.519	0	78	204	57	94	240	63	78	204	75	83	197	36	3	8	-106	0	0	-108	-4	-9	22	4	2	55
165.642	0	79	204	57	95	240	64	79	205	76	84	197	35	3	8	-104	0	0	-107	-4	-9	22	4	3	56
165.765	0	79	204	58	95	240	64	79	205	75	84	199	34	3	8	-105	0	1	-107	-3	-10	22	4	3	56
165.888	0	79	206	56	96	243	65	78	207	75	84	200	34	4	8	-105	0	1	-107	-3	-10	22	4	3	58
166.011	0	79	207	58	96	244	64	79	209	75	85	203	34	4	8	-105	0	1	-108	-3	-9	23	3	3	58
166.134	0	78	204	58	95	241	62	78	205	76	83	198	35	2	8	-104	0	1	-108	-3	-9	22	4	3	56
166.257	0	78	203	58	95	240	63	78	204	77	83	197	34	3	7	-105	0	1	-107	-4	-10	23	5	3	55
166.38	0	78	204	58	95	241	63	78	205	76	84	197	35	3	8	-105	-1	1	-108	-4	-9	21	4	4	55
166.502	0	78	205	57	95	241	65	79	207	75	83	200	34	2	8	-105	-1	1	-106	-2	-8	22	4	3	57
166.625	0	78	205	57	95	243	65	78	209	76	84	201	34	3	8	-105	-1	0	-107	-3	-10	22	4	3	58
166.748	0	79	206	58	96	243	63	78	208	75	84	201	34	3	8	-105	-1	1	-107	-3	-9	23	5	3	57
166.871	0	78	202	57	95	239	63	78	204	76	83	196	34	3	8	-105	-1	1	-107	-3	-10	22	4	3	54
166.994	0	78	202	58	95	239	62	78	204	76	83	196	36	3	8	-106	-1	1	-108	-4	-8	22	4	2	55
167.117	0	79	202	58	94	240	64	78	205	76	84	197	35	3	8	-104	0	1	-106	-4	-9	21	4	3	55
167.24	0	78	204	58	94	241	64	78	206	77	84	199	35	3	7	-105	0	1	-106	-4	-9	22	4	3	56
167.363	0	79	206	57	95	243	66	79	208	77	84	202	34	3	8	-104	0	0	-108	-4	-9	21	4	3	58
167.485	0	78	206	59	95	242	63	79	206	75	84	199	33	3	8	-104	-1	1	-108	-3	-10	22	4	3	56
167.608	0	78	202	58	95	238	62	77	202	76	83	195	36	3	7	-104	-1	0	-107	-3	-10	21	3	3	56
167.731	0	77	203	58	95	239	64	78	204	77	84	196	34	2	7	-104	0	1	-107	-3	-9	21	4	3	55
167.854	0	78	203	57	95	240	64	78	205	76	84	196	35	3	7	-104	0	0	-107	-4	-10	22	4	3	56
167.977	11	78	204	59	96	242	65	78	206	76	84	199	33	3	8	-103	0	1	-108	-5	-9	22	4	3	58
168.1	0	78	206	57	96	242	64	79	209	75	85	204	35	3	8	-105	-1	-1	-107	-3	-10	21	5	0	58
[truncated: 1,311 more rows]

## Sheet: Add_info
Time	Marker	Accel_x	Accel_y	Accel_z	Gyro_x	Gyro_y	Gyro_z	Magnet_x	Magnet_y	Magnet_z	battery		ld_gain	pd_gain
[truncated: 2,678 more rows]
