# Supplementary material for: Charitable crowdfunding donation-intention estimation depending on emotional project images using fNIRS-based functional connectivity
Source: PLoS One. 2024 May 8;19(5):e0303144. doi: 10.1371/journal.pone.0303144 (PMC11078340; doi:10.1371/journal.pone.0303144)
Supplement: S1 File — (ZIP) [file pone.0303144.s001.zip › Some donation dataset/negative/subject35.xlsx]

## Sheet: D780
	SNR :	52	49	49	47	39	47	36	34	46	37	45	49	41	43	47
Time	Marker	ch1	ch2	ch3	ch4	ch5	ch6	ch7	ch8	ch9	ch10	ch11	ch12	ch13	ch14	ch15
0.24576	0	680	297	319	138	249	171	245	301	208	188	239	100	173	281	679
0.36864	0	680	297	319	138	249	171	245	301	208	188	239	100	173	281	679
0.49152	0	684	305	327	135	245	173	244	304	211	184	240	102	174	282	686
0.6144	0	686	308	326	135	244	172	242	305	213	181	239	102	175	283	695
0.73728	0	686	304	324	134	245	171	228	297	215	172	241	101	174	289	697
0.86016	0	687	298	312	127	243	162	217	285	216	164	243	100	175	289	684
0.98304	0	693	298	316	126	241	160	218	287	214	164	241	101	174	289	684
1.10592	0	696	296	316	126	241	160	218	287	214	162	241	100	176	289	684
1.2288	0	698	299	318	128	240	163	217	285	215	163	239	102	177	292	682
1.35168	0	694	303	320	131	240	164	221	287	216	163	241	103	180	295	682
1.47456	0	693	306	323	134	244	165	227	291	218	165	242	104	181	298	687
1.59744	0	688	298	322	131	239	163	222	294	212	166	239	102	177	291	685
1.72032	0	686	289	319	128	235	164	224	293	210	169	237	102	174	286	686
1.8432	0	688	292	317	129	236	164	230	296	209	173	236	102	174	285	689
1.96608	0	689	292	319	130	236	164	234	299	211	175	236	102	175	286	698
2.08896	0	694	296	320	131	238	166	237	299	211	175	237	103	176	287	696
2.21184	0	696	299	324	133	242	167	236	298	212	176	239	103	176	288	694
2.33472	0	695	300	328	133	242	168	237	299	211	176	237	103	176	288	694
2.4576	0	687	288	319	129	236	164	238	300	210	175	235	102	174	283	685
2.58048	0	687	291	318	129	237	165	239	298	210	176	234	102	174	281	677
2.70336	0	686	290	317	128	237	165	238	297	211	176	235	102	175	281	670
2.82624	0	689	293	320	131	239	166	240	299	210	177	235	103	175	282	677
2.94912	0	690	297	323	132	241	166	241	303	212	178	237	104	176	285	687
3.072	0	694	301	328	134	244	169	239	302	212	178	238	104	177	286	692
3.19488	0	687	288	322	130	239	166	235	299	210	176	234	102	172	283	684
3.31776	0	684	287	319	129	237	165	235	299	210	176	233	102	171	284	686
3.44064	0	683	289	319	128	237	165	235	302	211	175	234	102	170	285	684
3.56352	0	684	290	319	130	238	165	235	300	212	176	234	102	171	286	687
3.6864	0	687	294	322	131	240	167	235	298	212	176	235	103	173	286	691
3.80928	0	688	298	326	133	242	168	237	301	212	178	235	103	173	287	694
3.93216	0	681	288	322	130	239	166	235	301	211	177	235	102	169	286	685
4.05504	0	680	286	319	128	235	163	234	297	210	176	232	103	169	284	685
4.17792	0	679	289	319	129	236	164	233	294	210	175	232	102	168	284	685
4.3008	0	678	289	319	129	235	164	234	298	210	176	233	103	170	284	682
4.42368	0	681	292	321	130	238	166	236	299	212	176	234	103	170	285	686
4.54656	0	684	295	326	132	238	167	233	296	212	176	233	103	169	286	685
4.66944	0	676	284	318	127	233	163	231	293	208	174	230	101	165	282	678
4.79232	0	674	282	317	126	232	163	233	295	208	174	230	102	165	281	677
4.9152	0	673	284	316	127	231	163	233	294	208	174	230	101	165	281	675
5.03808	0	674	286	318	127	232	162	232	291	210	173	229	102	166	280	676
5.16096	0	676	289	320	129	233	163	233	290	209	174	230	103	167	282	677
5.28384	0	674	288	322	128	233	163	234	293	208	173	229	101	165	280	671
5.40672	0	665	277	314	123	225	159	231	290	205	171	226	99	160	276	664
5.5296	0	666	278	313	124	226	160	229	285	206	171	225	100	160	276	663
5.65248	0	666	279	312	123	225	159	229	283	206	170	226	100	161	275	662
5.77536	0	667	282	315	125	227	159	231	288	207	170	226	101	161	277	661
5.89824	0	670	286	318	127	228	160	232	286	208	171	228	101	164	278	671
6.02112	0	669	285	320	127	230	162	229	284	207	169	228	100	162	276	662
6.144	0	661	274	312	122	223	157	227	281	203	168	223	98	157	271	654
6.26688	0	659	272	311	121	221	156	228	284	203	167	223	99	156	270	651
6.38976	0	658	275	309	121	222	156	225	281	203	167	223	99	157	270	650
6.51264	0	660	277	312	122	222	156	225	278	205	166	224	100	158	272	650
6.63552	0	661	282	315	124	224	158	226	278	206	166	224	101	160	273	653
6.7584	0	665	286	318	127	227	160	229	283	208	168	225	101	161	275	656
6.88128	0	660	279	317	123	226	159	225	281	205	166	224	99	158	272	649
7.00416	0	656	271	310	120	220	156	222	277	202	164	221	97	155	267	645
7.12704	0	654	274	309	120	220	154	221	277	201	163	222	98	156	267	643
7.24992	0	654	275	308	120	220	155	220	278	201	162	223	98	156	268	642
7.3728	0	657	279	313	123	223	156	220	278	204	162	225	99	158	269	646
7.49568	0	661	282	316	125	225	158	223	279	206	163	226	100	161	272	651
7.61856	0	666	286	321	127	229	160	227	282	206	167	228	101	161	273	657
7.74144	0	659	274	313	122	224	158	228	284	203	166	225	99	157	268	646
7.86432	0	659	273	309	120	221	156	226	281	204	165	224	98	156	267	645
7.9872	0	660	275	309	121	222	156	225	279	204	166	223	98	156	267	645
8.11008	0	661	276	311	122	222	156	226	282	204	166	224	98	158	269	650
8.23296	0	663	280	313	124	224	157	229	284	206	166	227	99	160	269	649
8.35584	0	664	284	316	125	228	159	225	283	208	166	228	100	161	271	658
8.47872	0	667	288	321	128	231	162	225	284	208	166	228	101	163	273	658
8.6016	0	659	274	313	123	225	158	224	285	204	166	226	98	159	268	654
8.72448	0	661	276	310	123	224	157	225	286	205	166	227	99	158	268	654
8.84736	0	662	278	312	122	226	157	223	286	206	167	227	99	160	269	651
8.97024	0	663	280	313	124	228	158	224	288	207	167	228	100	161	270	654
9.09312	0	665	282	315	126	228	160	225	290	207	169	230	100	163	273	658
9.216	0	668	285	318	127	231	160	227	292	210	171	231	102	164	274	665
9.33888	0	669	285	322	127	232	162	225	292	209	169	231	101	162	274	658
9.46176	0	661	278	313	123	226	159	229	288	206	165	228	100	161	272	655
9.58464	0	661	281	315	123	229	159	231	290	208	164	227	99	161	272	661
9.70752	0	662	281	315	124	229	159	234	290	208	165	227	99	162	272	667
9.8304	0	666	284	318	126	230	161	233	291	208	167	229	100	164	272	662
9.95328	0	671	289	320	128	233	163	235	294	210	170	232	100	165	274	665
10.0762	0	673	291	324	129	236	164	240	298	210	172	232	101	166	275	670
10.199	0	665	278	315	124	229	160	237	296	209	170	228	99	162	271	659
10.3219	0	667	282	314	124	230	161	236	294	209	172	230	100	162	272	661
10.4448	0	666	282	316	125	230	161	234	294	208	171	229	100	162	272	661
10.5677	0	664	285	317	127	231	162	233	298	210	171	231	101	164	273	662
10.6906	0	668	290	320	128	232	164	234	298	211	172	233	101	165	275	671
10.8134	0	672	294	327	130	236	166	235	299	211	172	233	102	166	276	668
10.9363	0	664	281	319	125	230	162	234	297	208	173	230	99	163	272	663
11.0592	0	663	277	314	123	227	159	238	298	207	174	228	98	162	270	667
11.1821	0	666	281	314	126	228	161	240	298	210	174	229	99	161	271	674
11.305	0	669	282	316	125	231	161	237	297	209	173	230	100	163	272	671
11.4278	0	673	286	319	126	232	163	239	299	211	175	231	100	165	274	676
11.5507	0	675	293	325	130	234	165	242	301	211	175	233	101	165	276	684
11.6736	0	670	283	321	124	232	162	234	300	208	172	229	99	162	271	664
11.7965	0	664	278	313	123	229	160	229	297	207	170	229	98	162	268	660
11.9194	0	664	282	316	125	230	160	229	297	207	169	229	100	162	271	664
12.0422	0	663	283	316	124	230	161	227	299	209	169	231	100	164	272	672
12.1651	0	667	288	319	127	232	162	230	300	210	170	233	101	167	273	676
12.288	0	671	294	324	129	236	165	230	301	211	172	234	101	167	275	672
12.4109	0	664	281	317	124	231	162	233	301	208	172	231	99	164	270	668
12.5338	0	666	280	314	124	229	161	237	303	208	172	230	99	163	270	667
12.6566	0	668	283	314	125	229	162	238	301	210	172	231	99	164	271	678
12.7795	0	672	284	317	126	231	163	240	302	210	174	232	101	166	272	675
12.9024	0	674	290	319	128	235	165	242	305	211	175	234	102	167	274	683
13.0253	0	675	292	324	129	237	167	244	307	211	175	233	102	166	274	676
13.1482	0	665	278	314	124	230	160	236	303	207	171	229	98	162	270	664
13.271	0	664	280	313	123	229	161	230	301	208	171	229	99	162	270	671
13.3939	0	665	282	314	124	229	161	234	303	209	171	230	100	163	268	673
13.5168	0	668	285	317	127	230	163	241	306	210	174	233	100	166	271	682
13.6397	0	676	289	318	129	234	164	243	307	212	175	235	101	167	273	690
13.7626	0	676	289	324	128	236	167	242	306	210	175	233	100	166	273	686
13.8854	0	669	276	314	123	228	160	241	305	206	174	229	98	162	269	680
14.0083	0	666	279	313	123	229	162	238	305	208	173	231	99	163	269	674
14.1312	0	665	281	313	124	229	160	224	301	208	170	231	98	159	278	689
14.2541	0	681	282	317	123	229	161	221	301	209	168	231	98	160	285	694
14.377	0	686	288	321	126	232	164	231	305	210	172	233	99	166	281	691
14.4998	0	677	282	318	126	231	163	236	306	208	173	231	98	165	275	686
14.6227	0	675	276	311	123	228	161	237	303	208	173	230	98	165	272	687
14.7456	0	677	279	314	124	228	163	239	304	209	173	230	99	165	273	689
14.8685	0	677	282	315	127	231	162	242	307	209	175	231	100	166	274	695
14.9914	0	678	286	318	128	234	165	241	308	211	175	233	101	167	277	685
15.1142	0	677	289	326	129	238	167	227	306	211	171	233	102	164	285	699
15.2371	0	697	277	312	119	227	160	214	302	206	164	228	97	155	294	698
15.36	0	717	284	311	118	227	159	214	302	207	164	229	95	156	299	696
15.4829	0	723	289	315	120	229	161	219	303	209	167	231	96	160	297	697
15.6058	0	720	290	318	125	232	164	229	304	211	171	234	99	166	288	686
15.7286	0	711	291	321	130	237	167	234	307	211	174	235	101	169	287	694
15.8515	0	702	288	324	128	236	166	237	310	210	174	232	99	168	282	688
15.9744	0	693	276	313	124	229	161	236	306	208	172	230	95	166	275	686
16.0973	0	694	280	315	125	232	163	234	305	210	173	231	98	167	279	688
16.2202	0	695	284	315	128	231	163	235	306	210	173	232	100	168	280	690
16.343	0	696	287	319	129	234	166	241	310	212	175	234	100	170	281	690
16.4659	0	699	293	324	131	238	168	240	311	214	176	236	101	171	284	695
16.5888	0	692	286	322	127	235	167	235	307	210	174	232	99	168	279	686
16.7117	0	689	281	314	124	232	163	235	306	209	173	230	99	167	277	687
16.8346	0	690	284	316	126	233	164	237	309	210	174	232	99	168	279	684
16.9574	0	691	286	317	128	234	165	238	309	211	175	234	100	169	281	689
17.0803	0	695	292	321	131	239	167	238	309	213	175	235	100	172	283	691
17.2032	0	699	298	328	133	242	169	241	312	213	176	237	102	173	286	689
17.3261	0	691	284	319	128	237	165	239	311	211	176	233	99	169	281	683
17.449	0	691	285	317	129	235	165	238	311	211	175	234	101	170	281	687
17.5718	0	692	289	319	129	238	166	237	309	212	175	234	101	170	282	685
17.6947	0	694	291	320	131	238	168	240	311	213	176	235	101	172	283	688
17.8176	0	697	297	324	133	242	171	243	314	214	179	238	102	173	286	692
17.9405	0	701	301	329	135	245	172	242	315	216	179	238	103	174	288	690
18.0634	0	691	286	320	129	238	168	237	312	212	176	234	100	171	283	683
18.1862	0	693	292	322	130	241	169	240	313	213	178	236	102	171	285	684
18.3091	0	692	293	323	130	241	170	240	314	214	178	236	101	173	285	684
18.432	0	694	296	325	133	243	170	241	315	215	179	238	103	175	287	688
18.5549	0	697	301	328	136	246	173	242	316	216	179	239	103	176	289	693
18.6778	0	694	299	331	134	246	173	242	316	214	179	238	102	173	288	686
18.8006	0	689	289	320	130	240	169	242	315	213	179	236	102	172	285	687
18.9235	0	694	296	325	132	242	171	242	313	214	179	236	103	173	286	697
19.0464	0	693	296	325	132	242	171	241	313	215	179	237	102	173	287	693
19.1693	0	696	300	327	135	246	172	245	317	215	180	238	104	175	289	702
19.2922	0	698	304	333	136	248	176	248	319	217	181	239	104	175	290	701
19.415	0	689	291	323	131	241	169	241	315	212	178	235	100	171	285	690
19.5379	0	689	292	323	130	240	169	240	312	212	177	234	101	171	285	686
19.6608	0	688	293	323	130	240	170	241	313	213	177	234	103	171	287	685
19.7837	0	688	295	324	131	240	171	243	314	214	178	235	102	173	286	687
19.9066	0	690	299	328	135	244	173	242	313	215	177	236	103	174	289	687
20.0294	0	685	295	327	131	241	172	237	311	212	176	234	101	170	286	677
20.1523	0	677	286	318	127	234	166	236	310	209	174	230	101	167	282	672
20.2752	0	676	288	322	128	235	168	235	308	211	173	231	100	169	284	672
20.3981	0	676	290	320	128	234	168	233	305	211	172	231	101	169	284	674
20.521	0	679	294	323	131	238	168	233	305	211	173	232	103	171	286	676
20.6438	0	681	298	328	132	239	170	235	307	211	173	232	102	171	286	674
20.7667	0	672	283	318	126	232	166	232	303	208	171	228	99	166	281	669
20.8896	0	671	282	317	126	231	165	228	299	208	169	227	100	166	281	665
21.0125	0	671	285	317	126	230	165	228	297	207	170	227	101	167	282	669
21.1354	0	672	288	319	127	231	165	231	299	209	171	229	102	168	282	668
21.2582	0	676	292	322	129	233	168	233	299	210	172	231	102	171	285	674
21.3811	0	677	290	326	129	234	168	229	297	208	169	229	101	168	284	667
21.504	0	671	280	316	124	228	162	227	294	205	169	227	99	165	280	667
21.6269	0	673	282	317	125	229	163	230	295	206	169	227	100	166	280	663
21.7498	0	672	284	317	125	228	163	229	293	207	168	228	100	166	282	667
21.8726	0	676	288	319	126	231	165	228	291	208	168	229	101	169	283	668
21.9955	0	679	291	323	129	233	166	230	294	208	169	230	101	170	285	668
22.1184	0	675	288	323	127	232	166	229	294	207	169	229	100	168	284	667
22.2413	0	671	280	316	125	228	163	227	291	206	168	227	100	167	281	665
22.3642	0	672	284	317	125	230	163	223	289	206	166	228	100	167	283	665
22.487	0	672	286	318	126	229	163	223	289	206	167	228	101	168	283	664
22.6099	0	675	289	321	128	231	164	228	292	208	168	230	101	170	285	670
22.7328	0	680	293	324	130	235	166	228	292	210	169	232	102	171	287	681
22.8557	0	677	288	322	129	234	165	226	290	207	168	230	101	169	286	670
22.9786	0	675	284	317	125	230	162	227	290	206	168	229	101	168	285	677
23.1014	0	677	287	319	127	231	164	229	292	207	169	229	101	168	285	673
23.2243	0	678	287	319	127	231	163	228	291	207	168	230	101	170	287	679
23.3472	0	681	291	321	129	234	166	228	291	208	170	230	102	170	287	680
23.4701	0	683	295	326	131	236	167	230	293	208	171	232	102	172	289	683
23.593	0	677	286	321	128	233	165	229	293	207	170	229	101	169	287	675
23.7158	0	679	286	319	126	230	164	228	291	206	170	230	101	168	286	684
23.8387	0	681	288	318	126	231	163	229	290	207	169	229	101	169	288	684
23.9616	0	682	290	320	127	232	164	231	292	206	171	229	101	170	287	691
24.0845	0	686	292	323	131	234	164	234	294	209	172	232	103	171	289	698
24.2074	0	688	292	326	129	236	167	233	292	207	171	232	102	170	290	692
24.3302	0	682	282	317	125	230	162	226	289	205	170	228	101	167	287	685
24.4531	0	681	286	318	125	230	162	229	291	206	170	229	100	167	287	683
24.576	0	680	286	317	125	230	162	229	290	206	170	228	101	168	287	680
24.6989	0	682	289	320	128	231	162	230	290	206	170	230	101	169	288	682
24.8218	0	682	292	324	128	234	164	228	291	207	170	231	102	170	289	684
24.9446	0	675	284	320	126	230	162	228	290	205	169	228	100	167	285	671
25.0675	0	670	279	314	123	224	158	227	288	204	169	226	99	165	283	670
25.1904	0	667	278	314	124	226	160	223	284	204	168	226	99	163	284	679
25.3133	0	680	276	314	122	225	158	214	282	204	166	227	98	160	295	704
25.4362	0	694	282	317	120	224	158	213	283	204	166	227	99	161	302	701
25.559	0	700	286	320	122	229	159	214	283	204	165	228	99	162	300	691
25.6819	0	691	273	312	120	222	156	210	278	201	163	225	98	160	292	676
25.8048	0	689	275	311	119	221	155	212	278	202	164	225	98	163	287	666
25.9277	0	687	274	311	119	222	156	213	281	201	163	226	97	163	286	665
26.0506	0	687	277	314	122	223	157	215	281	204	164	228	98	166	287	668
26.1734	0	679	281	317	124	226	158	216	282	205	165	229	100	167	288	679
26.2963	0	674	280	319	124	227	158	215	282	203	166	228	99	167	286	675
26.4192	0	668	270	312	121	222	156	217	282	202	164	226	98	166	282	673
26.5421	0	669	274	313	121	223	156	217	282	204	165	227	98	166	283	673
26.665	0	670	275	312	122	224	155	217	280	204	165	227	99	167	282	671
26.7878	0	671	278	315	124	225	157	222	282	205	167	229	99	169	283	674
26.9107	0	675	283	319	126	227	159	224	285	206	169	229	99	169	285	677
27.0336	0	670	274	311	123	224	157	221	282	206	168	227	98	165	283	673
27.1565	0	670	278	312	121	225	156	216	279	205	165	230	98	167	282	669
27.2794	0	669	280	310	123	231	152	219	273	210	163	237	99	172	283	670
27.4022	0	674	284	313	124	225	156	226	275	213	162	235	100	174	287	673
27.5251	0	678	285	316	127	229	155	227	279	211	166	235	101	175	289	685
27.648	0	678	283	319	127	230	157	223	281	209	168	232	100	173	289	678
27.7709	0	674	274	313	123	225	154	223	283	206	168	229	99	169	285	676
27.8938	0	674	276	311	123	225	156	225	285	207	168	230	99	168	286	677
28.0166	0	675	277	312	124	225	155	224	283	207	168	230	99	170	285	676
28.1395	0	676	280	315	125	229	156	222	284	206	169	231	100	170	286	676
28.2624	0	677	285	319	127	230	157	224	288	209	171	233	101	172	288	678
28.3853	0	672	276	315	124	227	157	224	288	207	171	230	99	169	284	675
28.5082	0	671	274	312	122	225	156	221	286	204	168	228	99	168	281	674
28.631	0	671	277	314	124	226	157	223	284	205	168	229	100	167	282	676
28.7539	0	671	279	314	124	227	157	224	286	206	169	229	100	169	282	674
28.8768	0	675	282	317	126	228	159	227	289	208	171	231	101	171	284	680
28.9997	0	677	286	322	128	231	161	228	289	208	171	232	101	171	285	678
29.1226	0	669	274	314	124	225	157	224	286	205	172	228	99	167	282	675
29.2454	0	671	277	312	123	225	158	225	288	206	172	228	99	167	281	673
29.3683	0	669	277	313	123	226	157	225	288	207	172	229	100	167	282	674
29.4912	0	671	279	315	125	225	158	225	286	208	172	229	100	169	283	674
29.6141	0	673	284	319	127	228	160	225	287	209	172	230	101	170	285	677
29.737	0	671	280	318	124	228	159	224	289	206	172	229	100	168	283	671
29.8598	0	666	275	311	123	222	157	223	287	207	171	227	99	165	281	672
29.9827	0	667	277	312	124	226	158	225	285	206	171	228	99	167	282	669
30.1056	0	668	278	313	124	225	157	223	286	206	171	229	100	167	281	672
30.2285	0	670	281	316	126	227	159	227	290	207	173	230	100	169	283	671
30.3514	0	670	279	318	125	227	159	226	289	208	173	229	100	167	282	671
30.4742	0	663	271	312	121	222	156	223	284	204	170	227	98	164	278	667
30.5971	1	664	274	311	123	223	156	224	284	205	171	226	98	165	279	667
30.72	0	663	274	311	122	223	156	225	287	205	171	227	99	166	280	664
30.8429	0	665	279	314	124	225	158	227	288	207	172	229	100	167	281	669
30.9658	0	667	280	318	125	228	160	226	287	207	172	229	100	167	281	664
31.0886	0	660	270	311	122	220	156	224	285	204	171	225	97	163	275	661
31.2115	0	659	271	308	120	220	155	226	287	204	171	226	98	163	276	662
31.3344	0	659	272	308	121	220	155	224	285	205	170	226	98	164	276	661
31.4573	0	662	275	310	121	223	156	224	283	205	170	227	98	165	278	661
31.5802	0	665	279	314	125	225	157	228	287	207	172	228	100	166	279	665
31.703	0	661	274	314	123	223	158	228	289	205	172	226	98	163	277	662
31.8259	0	657	267	306	119	218	154	224	285	203	171	224	96	162	272	657
31.9488	0	657	268	305	121	219	154	225	282	203	170	225	97	163	273	658
32.0717	0	657	269	306	120	220	155	225	285	203	171	226	97	163	274	656
32.1946	0	660	273	309	123	221	155	229	288	206	172	227	98	165	276	661
32.3174	0	663	278	313	124	225	158	229	287	208	173	229	99	166	278	666
32.4403	0	661	274	313	122	223	157	226	286	205	172	226	98	164	275	660
32.5632	0	656	265	306	119	219	153	226	287	201	171	223	96	161	271	656
32.6861	0	657	266	305	120	220	154	228	288	204	172	225	97	162	271	657
32.809	0	657	268	305	121	221	154	228	286	205	171	227	96	163	271	659
32.9318	0	661	273	309	123	222	155	230	286	206	173	228	98	165	274	659
33.0547	0	662	276	311	125	225	157	233	291	207	174	229	99	166	275	662
33.1776	0	664	279	315	126	227	159	234	294	208	175	229	98	167	277	664
33.3005	0	658	267	305	121	222	155	230	289	204	172	225	96	162	271	659
33.4234	0	659	269	305	122	223	156	232	292	205	175	227	96	163	272	657
33.5462	0	661	271	308	124	224	156	234	294	207	175	228	97	165	273	662
33.6691	0	664	276	312	125	226	158	234	292	207	175	230	98	166	275	663
33.792	0	667	281	314	126	231	160	234	295	209	177	231	99	167	277	663
33.9149	0	667	278	316	126	230	161	235	297	208	177	230	99	166	276	665
34.0378	0	662	269	307	121	224	156	234	296	207	175	227	97	164	273	663
34.1606	0	664	273	309	123	227	158	235	297	208	177	230	97	165	275	664
34.2835	0	666	278	312	126	229	160	239	299	209	179	231	98	167	276	665
34.4064	0	669	282	316	128	232	161	239	302	211	179	233	100	169	278	671
34.5293	0	674	286	318	128	235	165	239	301	212	180	233	100	171	280	671
34.6522	0	669	281	317	127	232	162	238	301	209	179	231	99	167	279	667
34.775	0	666	275	311	124	229	160	238	303	209	179	230	98	166	277	663
34.8979	0	669	279	313	125	233	161	237	300	211	177	230	99	167	277	667
35.0208	0	671	284	318	128	233	163	237	303	211	179	232	100	167	277	674
35.1437	0	673	288	320	130	236	165	241	307	213	181	234	100	170	278	673
35.2666	0	677	292	325	131	240	167	241	307	215	180	236	101	172	282	682
35.3894	0	671	285	320	128	237	166	237	304	211	179	232	100	168	280	671
35.5123	0	671	281	317	126	233	164	239	305	210	179	231	100	168	279	671
35.6352	0	670	284	318	127	234	164	240	305	211	180	231	101	168	280	674
35.7581	0	672	286	319	128	235	165	240	304	212	178	232	101	169	280	673
35.881	0	675	290	322	129	238	168	239	303	214	180	233	102	170	281	673
36.0038	0	676	293	325	131	239	168	242	307	213	181	234	103	171	284	676
36.1267	0	680	297	329	134	242	170	243	310	215	182	235	103	172	285	678
36.2496	0	671	285	321	128	235	166	239	304	212	179	232	101	168	281	671
36.3725	0	673	288	320	128	235	166	237	303	212	179	231	101	169	282	669
36.4954	0	673	288	321	127	234	166	240	305	211	179	231	101	169	283	669
36.6182	0	675	290	322	129	236	168	241	306	213	180	232	102	170	282	673
36.7411	0	677	295	325	131	239	169	241	304	215	180	233	103	171	284	673
36.864	0	681	298	329	132	241	171	241	304	214	179	234	104	172	287	675
36.9869	0	675	291	328	129	238	168	239	305	211	178	232	102	169	284	668
37.1098	0	670	284	319	126	233	165	238	303	211	177	230	101	168	282	666
37.2326	0	671	288	321	127	233	166	237	300	212	177	230	101	168	282	668
37.3555	0	671	289	320	128	233	166	236	300	211	177	230	102	169	282	666
37.4784	0	673	293	324	130	236	168	241	302	212	178	232	103	170	283	667
37.6013	0	677	297	327	132	238	169	241	304	215	179	233	103	172	285	673
37.7242	0	674	295	330	130	238	169	237	300	212	177	231	102	169	283	666
37.847	0	666	283	319	124	229	164	234	298	209	176	229	101	166	281	662
37.9699	0	666	284	320	126	231	165	236	299	209	175	229	101	167	281	660
38.0928	0	666	286	319	126	230	164	235	298	209	175	229	102	166	281	659
38.2157	0	669	290	322	127	232	165	234	295	210	174	230	102	168	282	660
38.3386	0	671	293	325	129	234	167	235	295	211	175	231	103	170	283	663
38.4614	0	671	297	328	130	236	168	237	299	212	177	232	103	169	284	663
38.5843	0	663	283	319	125	227	163	233	295	208	173	229	102	165	280	655
38.7072	0	663	285	319	125	228	164	230	290	209	172	228	101	165	280	655
38.8301	0	663	286	318	125	228	163	230	290	208	172	227	102	166	280	654
38.953	0	665	288	320	126	228	164	232	294	209	172	229	102	167	281	654
39.0758	0	668	292	323	128	232	165	233	293	210	174	230	103	168	282	659
39.1987	0	671	297	327	130	233	168	233	291	210	174	230	104	170	284	660
39.3216	0	664	286	323	126	230	165	230	290	208	173	229	101	166	281	655
39.4445	0	663	285	318	125	227	163	231	292	208	171	228	102	165	280	654
39.5674	0	663	287	319	125	229	164	231	290	209	172	229	102	166	280	654
39.6902	0	666	288	320	127	228	164	230	287	209	171	228	102	167	281	653
39.8131	0	668	293	324	128	230	165	231	289	209	172	230	103	167	282	657
39.936	0	670	296	327	130	233	167	234	294	211	174	231	103	170	283	660
40.0589	0	670	293	327	129	233	166	231	293	209	174	230	103	167	283	656
40.1818	0	666	285	319	126	229	163	229	287	208	172	228	102	166	281	657
40.3046	0	668	290	321	127	231	164	230	289	208	173	229	102	167	282	658
40.4275	0	668	290	321	126	229	164	231	292	208	172	229	102	167	281	655
40.5504	0	671	294	324	129	231	166	233	292	211	173	231	103	169	283	662
40.6733	0	675	296	326	132	235	167	234	290	211	175	232	104	170	285	663
40.7962	0	675	296	329	131	237	168	234	294	211	174	232	103	169	284	663
40.919	0	670	287	321	127	231	164	234	294	209	174	231	102	166	282	660
41.0419	0	673	291	321	127	232	164	233	292	210	174	230	102	168	283	662
41.1648	0	673	290	321	127	232	166	233	291	209	174	230	103	167	283	661
41.2877	0	675	294	324	129	233	166	236	294	210	176	232	103	170	284	665
41.4106	0	678	297	326	132	236	167	239	298	212	177	234	104	170	286	668
41.5334	0	679	294	328	129	238	168	234	297	211	177	233	103	169	285	666
41.6563	0	675	286	321	127	233	164	234	293	210	174	230	103	167	283	663
41.7792	0	676	291	321	128	233	164	235	295	209	176	231	102	168	283	665
41.9021	0	676	289	320	127	233	164	236	297	210	177	232	103	169	283	666
42.025	0	678	294	324	130	234	166	238	297	211	177	234	103	170	285	673
42.1478	0	682	298	327	132	237	168	237	297	212	178	233	103	170	286	670
42.2707	0	674	285	321	127	232	164	236	297	209	177	231	102	166	282	665
42.3936	0	673	285	319	125	231	162	236	298	209	177	232	101	167	283	668
42.5165	0	674	286	318	126	232	163	236	296	209	177	231	101	167	282	669
42.6394	0	675	287	317	127	232	163	236	295	210	178	232	103	167	283	668
42.7622	0	676	291	321	128	234	164	239	299	211	179	232	103	168	284	671
42.8851	0	676	290	323	129	235	164	240	301	210	180	233	102	167	284	670
43.008	0	668	280	316	123	227	160	237	296	209	177	229	100	163	280	666
43.1309	0	667	278	315	123	226	161	237	293	208	177	229	100	163	279	666
43.2538	0	665	280	312	123	225	159	238	296	208	179	229	100	164	279	662
43.3766	0	667	282	314	124	226	159	238	297	210	180	231	101	164	281	667
43.4995	0	669	286	317	127	228	161	237	295	211	179	231	102	165	281	664
43.6224	0	665	282	317	124	226	160	234	293	208	178	230	100	162	278	662
43.7453	0	657	273	311	119	220	155	233	293	204	177	227	98	159	274	656
43.8682	0	656	272	311	120	219	155	232	293	207	175	226	98	159	273	654
43.991	0	656	274	308	120	219	155	229	288	206	174	226	99	159	273	655
44.1139	0	658	277	310	121	221	156	229	287	207	174	226	100	160	275	656
44.2368	0	661	280	314	124	222	157	232	290	208	175	228	100	162	276	656
44.3597	0	659	279	317	122	223	158	230	291	207	175	227	100	159	275	653
44.4826	0	652	269	308	118	216	153	225	284	204	172	222	97	155	269	647
44.6054	0	650	268	306	118	214	153	224	282	202	171	222	97	155	268	645
44.7283	0	649	269	306	117	214	152	224	284	203	171	222	97	156	268	645
44.8512	0	652	270	308	119	215	153	225	283	205	171	223	98	156	270	646
44.9741	0	655	275	312	120	218	156	224	281	205	171	225	100	158	272	649
45.097	0	658	280	316	123	221	156	224	282	206	171	225	100	160	273	651
45.2198	0	650	269	311	118	216	154	223	284	203	169	222	97	154	268	642
45.3427	0	648	265	307	116	212	152	222	281	203	169	221	97	153	266	639
45.4656	0	649	266	305	115	213	152	219	278	202	168	221	97	153	266	639
45.5885	0	650	268	307	117	213	152	221	277	203	168	221	98	154	266	641
45.7114	0	652	272	310	119	216	154	224	283	204	169	222	98	156	269	640
45.8342	0	655	276	312	120	217	154	225	283	207	169	224	99	158	272	650
45.9571	0	659	279	317	121	222	157	222	281	207	170	225	100	158	272	643
46.08	0	651	268	310	116	215	153	221	280	203	168	221	96	154	266	640
46.2029	0	652	267	305	115	215	152	222	282	202	168	220	96	152	265	639
46.3258	0	652	267	306	117	214	152	223	281	203	167	220	97	154	265	639
46.4486	0	655	270	308	118	216	153	221	279	204	168	221	98	154	267	642
46.5715	0	657	274	312	119	218	155	224	282	205	168	224	99	156	269	646
46.6944	0	660	278	316	122	221	156	228	286	207	170	225	99	158	271	647
46.8173	0	661	279	318	122	223	158	227	286	207	171	225	100	157	272	648
46.9402	0	655	268	308	118	217	153	222	282	204	168	221	97	154	266	644
47.063	0	657	270	309	118	217	154	224	284	203	170	222	97	155	266	645
47.1859	0	656	270	308	119	216	155	227	287	204	170	223	97	155	267	645
47.3088	0	659	274	311	119	220	156	227	288	206	171	224	98	157	269	652
47.4317	0	662	278	315	123	221	157	227	286	207	171	226	100	159	270	650
47.5546	0	666	282	318	124	225	160	231	290	208	173	227	100	160	272	658
47.6774	0	667	284	321	125	228	161	231	294	209	173	227	100	160	274	654
47.8003	0	661	273	312	120	220	156	229	291	207	172	224	98	157	269	651
47.9232	0	663	276	313	121	223	157	229	289	207	171	225	99	158	270	649
48.0461	0	663	277	313	121	222	158	231	291	207	173	225	98	159	270	653
48.169	0	665	280	316	124	224	159	234	297	208	174	228	100	160	272	653
48.2918	0	669	285	320	125	228	161	235	296	210	174	228	101	161	274	665
48.4147	0	672	289	324	127	230	163	235	296	211	175	231	101	164	276	662
48.5376	0	671	288	325	126	231	163	234	297	210	176	228	101	162	276	661
48.6605	0	666	279	316	122	226	159	235	300	209	175	228	100	160	274	659
48.7834	0	669	285	319	124	228	162	236	299	210	176	228	100	161	275	661
48.9062	0	670	284	320	124	230	162	234	297	210	176	229	101	162	275	660
49.0291	0	672	288	322	127	232	165	238	301	211	177	231	102	165	276	664
49.152	0	675	292	326	130	234	166	242	305	213	179	232	102	166	279	668
49.2749	0	679	295	329	130	237	167	241	304	212	178	233	102	166	280	668
49.3978	0	671	283	320	124	231	163	236	300	210	177	229	101	163	276	662
49.5206	0	671	286	320	126	231	163	239	304	210	178	231	101	164	276	664
49.6435	0	673	286	320	125	232	163	241	306	211	179	232	101	165	277	665
49.7664	0	674	289	323	128	234	166	242	305	213	179	233	101	166	278	671
49.8893	0	678	294	325	130	235	167	243	305	213	180	234	103	167	280	671
50.0122	0	677	293	330	131	239	169	243	308	213	180	233	101	166	280	671
50.135	0	669	282	321	125	232	164	241	307	209	179	230	100	162	275	665
50.2579	0	672	285	319	126	232	163	241	305	211	179	230	101	164	276	666
50.3808	0	671	285	319	126	232	163	239	304	211	178	230	101	165	277	664
50.5037	0	673	288	321	127	234	164	243	306	211	180	231	102	166	278	666
50.6266	0	676	292	325	129	235	165	245	309	212	181	233	102	167	279	669
50.7494	0	677	292	326	129	237	167	243	307	212	181	233	101	165	278	667
50.8723	0	667	280	318	124	229	161	239	303	208	178	229	99	162	273	663
50.9952	0	668	282	317	124	229	161	240	305	208	178	230	99	162	274	662
51.1181	0	668	282	316	123	229	161	241	306	209	178	230	100	162	274	663
51.241	0	671	285	319	126	231	161	241	304	210	178	230	101	164	275	665
51.3638	0	674	288	322	129	233	164	241	304	211	178	232	101	165	277	666
51.4867	0	671	289	324	127	233	165	243	306	211	180	231	101	163	276	666
51.6096	0	665	279	316	123	226	160	238	304	206	177	228	98	160	272	658
51.7325	0	665	277	314	123	226	159	237	300	207	177	227	99	160	272	658
51.8554	0	665	279	313	123	226	159	235	299	207	176	228	99	161	272	660
51.9782	0	667	281	315	124	227	160	239	302	209	177	229	100	163	273	659
52.1011	0	670	285	317	128	228	161	241	303	210	178	230	100	164	275	666
52.224	0	672	290	321	128	232	163	239	302	211	177	231	101	165	277	663
52.3469	0	664	277	315	122	226	159	235	298	206	176	227	97	160	271	658
52.4698	0	662	274	312	121	221	156	235	301	204	175	225	98	159	269	654
52.5926	0	662	275	310	120	221	156	236	299	206	174	225	98	160	269	658
52.7155	0	663	276	311	122	223	157	233	295	208	174	226	98	161	271	658
52.8384	0	665	281	315	124	224	158	233	295	209	174	227	100	162	273	659
52.9613	0	665	285	317	125	226	161	237	299	210	175	228	101	163	275	661
53.0842	0	665	281	318	124	226	160	235	300	208	174	226	99	161	272	657
53.207	0	659	273	311	120	218	156	230	293	205	171	223	97	158	267	653
53.3299	0	659	272	310	119	218	155	229	290	205	171	222	97	158	268	653
53.4528	0	658	275	308	119	217	154	231	292	205	170	223	98	158	269	650
53.5757	0	660	278	312	122	219	156	230	291	206	171	223	99	160	270	656
53.6986	0	664	281	314	124	220	158	230	289	208	171	225	100	162	273	655
53.8214	0	666	285	320	124	224	159	229	291	208	172	226	100	163	274	657
53.9443	0	659	276	315	121	219	156	228	290	205	170	223	98	158	270	651
54.0672	0	657	272	310	119	216	154	228	287	205	169	222	97	156	268	649
54.1901	0	657	274	309	119	216	155	226	283	205	168	221	97	157	268	648
54.313	0	659	276	311	121	218	155	224	283	205	168	222	99	159	269	652
54.4358	0	660	280	314	122	219	156	230	286	206	169	224	99	160	272	650
54.5587	0	663	285	317	125	222	157	229	287	208	169	225	101	163	274	656
54.6816	0	668	288	321	126	225	161	227	284	209	170	227	101	163	276	652
54.8045	0	660	276	314	121	220	156	224	282	204	168	222	98	159	270	651
54.9274	0	662	277	310	121	219	155	226	286	205	168	223	99	159	270	651
55.0502	0	662	279	312	122	219	156	226	285	206	169	223	99	160	271	651
55.1731	0	665	281	314	124	221	158	226	282	206	168	224	100	162	272	650
55.296	0	667	285	318	125	224	160	228	286	207	170	226	101	163	275	658
55.4189	0	669	289	321	128	226	160	231	290	209	171	229	101	166	277	657
55.5418	0	671	289	325	128	228	162	231	291	209	171	227	101	165	277	658
55.6646	0	665	279	313	123	223	158	227	286	207	169	225	100	162	274	656
55.7875	0	668	284	316	125	225	159	229	288	207	171	226	101	164	275	657
55.9104	0	668	284	316	125	225	160	231	291	208	172	227	100	164	275	656
56.0333	0	671	287	319	127	228	161	233	291	211	172	228	101	166	278	662
56.1562	0	675	291	323	130	230	164	235	291	211	174	230	102	167	279	662
56.279	11	677	296	325	131	233	165	238	294	211	175	231	103	168	282	664
56.4019	0	674	289	324	129	233	163	237	297	209	175	229	101	166	280	659
56.5248	0	674	285	318	127	229	162	237	295	209	174	229	101	166	278	664
56.6477	0	676	288	320	128	232	163	235	295	211	174	229	101	166	279	662
56.7706	0	675	289	320	128	233	163	237	297	210	175	231	102	169	280	665
56.8934	0	678	294	323	130	234	165	242	302	213	178	232	102	168	282	668
57.0163	0	682	297	326	132	236	168	242	302	214	179	234	103	171	283	676
57.1392	0	683	298	330	133	240	169	240	302	214	178	233	103	170	285	671
57.2621	0	676	288	322	128	234	163	238	301	210	177	230	102	167	282	667
57.385	0	678	290	321	129	235	164	242	305	212	178	232	101	168	281	668
57.5078	0	677	291	321	129	234	164	242	302	213	178	231	102	168	282	671
57.6307	0	679	293	322	130	237	166	241	302	212	179	233	103	170	282	672
57.7536	0	682	298	328	133	239	168	245	305	213	180	233	104	171	284	676
57.8765	0	686	301	331	135	240	170	248	308	215	181	234	104	171	286	680
57.9994	0	677	290	325	129	237	167	242	305	212	179	232	102	168	283	673
58.1222	0	677	288	320	128	234	165	240	302	211	178	230	102	167	282	671
58.2451	0	677	290	320	129	234	165	242	305	210	178	230	102	168	283	672
58.368	0	677	290	320	128	234	165	245	306	212	179	232	102	169	283	673
58.4909	0	680	294	324	131	237	167	243	304	213	180	232	103	170	284	679
58.6138	0	683	297	327	132	239	169	243	304	214	179	233	104	172	285	679
58.7366	0	678	294	328	131	237	168	243	306	212	180	231	103	169	284	676
58.8595	0	673	284	320	126	231	163	240	305	210	177	229	101	167	282	674
58.9824	0	674	288	320	128	232	164	240	302	210	178	229	102	167	283	675
59.1053	0	674	286	319	127	231	163	238	300	211	178	229	103	167	283	673
59.2282	0	675	291	322	129	233	165	241	303	212	178	230	102	169	284	675
59.351	0	677	295	325	131	234	166	243	305	212	179	231	103	172	286	678
59.4739	0	680	295	327	129	236	167	239	304	213	178	231	102	169	286	678
59.5968	0	671	284	318	125	229	163	236	298	208	177	228	102	166	282	674
59.7197	0	671	286	318	126	229	162	238	300	209	176	228	101	166	282	670
59.8426	0	671	286	316	124	227	162	238	300	210	177	228	101	167	283	674
59.9654	0	674	289	319	127	229	162	236	298	211	176	230	103	168	284	673
60.0883	0	676	292	322	129	231	165	236	298	211	177	230	103	170	285	677
60.2112	0	677	296	327	130	233	166	238	300	211	178	231	103	169	286	677
60.3341	0	670	284	320	125	227	162	235	298	208	176	228	101	166	282	673
60.457	0	670	283	317	125	227	161	233	295	208	175	228	101	167	283	674
60.5798	0	669	284	316	125	225	161	232	293	207	174	227	101	167	282	670
60.7027	0	671	286	318	125	226	161	235	296	208	175	228	102	168	283	674
60.8256	0	675	291	322	128	228	162	236	298	211	176	230	103	168	285	679
60.9485	0	677	294	324	129	230	164	235	296	212	176	230	104	171	286	679
61.0714	0	671	285	321	125	228	162	232	293	209	174	227	101	167	283	676
61.1942	0	670	282	315	124	224	159	233	296	207	175	227	101	166	282	673
61.3171	0	670	284	314	125	224	160	234	295	208	176	227	100	166	282	676
61.44	0	672	285	315	125	225	159	233	293	210	176	228	101	168	284	674
61.5629	0	673	289	318	127	226	161	234	294	210	176	230	102	169	286	676
61.6858	0	675	292	321	128	229	162	237	297	211	178	231	102	170	288	682
61.8086	0	674	288	321	127	228	162	234	298	210	178	230	101	169	286	679
61.9315	0	670	279	313	123	223	158	230	290	208	176	227	100	165	284	674
62.0544	0	670	282	313	124	223	159	232	292	208	176	227	101	166	283	678
62.1773	0	671	282	313	124	224	158	232	294	209	177	228	101	167	284	677
62.3002	0	673	286	317	126	225	159	234	295	209	177	230	102	169	285	683
62.423	0	676	291	319	129	228	160	232	293	211	178	230	102	170	287	684
62.5459	0	676	291	322	129	231	162	233	295	210	179	231	102	171	288	682
62.6688	0	672	280	314	124	224	157	233	296	207	177	228	100	168	284	678
62.7917	0	674	282	313	125	223	158	232	295	210	178	229	101	168	285	682
62.9146	0	674	282	314	126	225	158	232	293	209	177	230	101	169	285	681
63.0374	0	677	286	316	126	227	160	234	294	210	178	232	102	170	286	681
63.1603	0	678	290	319	129	228	161	237	299	212	180	233	102	172	287	686
63.2832	0	683	295	324	131	232	163	236	299	213	181	234	103	172	289	692
63.4061	0	678	284	319	127	230	161	233	296	209	179	232	102	171	287	683
63.529	0	677	283	315	126	228	160	234	297	210	179	231	101	170	287	686
63.6518	0	678	284	316	126	229	160	236	300	210	180	232	102	171	288	685
63.7747	0	681	286	316	128	230	160	236	299	212	180	233	103	172	288	691
63.8976	0	683	291	319	130	232	163	237	299	212	181	233	103	173	289	692
64.0205	0	685	293	323	132	234	165	238	302	214	182	235	103	175	291	693
64.1434	0	683	289	321	130	234	163	239	304	211	182	233	102	173	290	689
64.2662	0	681	284	314	127	231	161	237	303	212	182	233	101	172	290	692
64.3891	0	682	286	317	129	232	162	236	301	212	181	233	102	173	290	690
64.512	0	683	287	317	129	232	162	239	303	212	182	234	102	173	290	693
64.6349	0	685	291	320	131	234	163	242	307	214	183	236	103	175	291	695
64.7578	0	689	295	323	132	237	166	242	307	215	184	237	104	175	292	697
64.8806	0	685	288	321	130	235	164	238	304	213	183	234	103	172	292	692
65.0035	0	681	283	315	127	232	161	238	306	211	183	232	102	172	289	691
65.1264	0	681	285	316	128	232	162	240	307	212	183	233	102	172	290	690
65.2493	0	681	286	317	129	232	162	240	305	213	183	233	102	172	290	691
65.3722	0	683	289	319	130	236	164	239	305	213	183	235	102	174	291	695
65.495	0	685	293	323	131	237	166	241	308	214	185	236	103	175	292	697
65.6179	0	680	287	320	129	233	164	241	308	213	184	235	102	172	290	693
65.7408	0	677	279	315	125	230	161	237	304	211	182	232	101	171	288	691
65.8637	0	677	281	314	128	230	162	236	303	210	181	231	101	171	289	687
65.9866	0	677	282	314	126	230	162	237	305	211	183	233	101	172	288	688
66.1094	0	676	285	317	128	232	163	240	307	212	183	233	102	172	290	690
66.2323	0	679	289	320	130	233	165	239	305	214	183	235	103	173	291	693
66.3552	0	676	285	319	128	232	163	236	303	211	181	232	101	171	289	685
66.4781	0	671	276	312	124	227	158	235	303	208	181	231	100	169	285	683
66.601	0	670	277	312	124	226	159	235	303	209	182	230	100	170	286	686
66.7238	0	670	278	311	125	226	159	234	299	210	180	230	100	170	286	684
66.8467	0	672	282	314	125	227	161	235	298	211	180	231	101	171	288	687
66.9696	0	674	286	317	128	230	162	238	303	211	182	233	102	173	289	689
67.0925	0	674	284	319	128	229	162	237	303	211	183	233	101	171	289	687
67.2154	0	668	274	311	123	223	158	234	298	208	180	229	99	169	285	679
67.3382	0	667	274	310	123	223	158	233	297	209	180	228	99	169	284	679
67.4611	0	665	276	309	123	222	158	236	301	209	181	230	99	168	285	679
67.584	0	668	278	311	125	224	159	237	301	211	182	230	100	170	286	685
67.7069	0	670	282	313	126	226	160	237	298	212	181	231	101	171	288	685
67.8298	0	672	285	317	127	228	163	238	300	212	183	233	101	171	288	681
67.9526	0	666	273	310	124	223	159	238	301	208	182	229	99	168	285	678
68.0755	0	666	273	308	123	221	157	236	299	209	181	229	99	167	284	679
68.1984	0	667	274	308	123	221	157	234	295	209	181	228	99	168	284	677
68.3213	0	668	276	309	123	222	158	236	296	209	181	230	100	168	285	679
68.4442	0	668	280	312	126	224	160	239	301	211	183	232	100	170	285	680
68.567	0	672	284	314	128	227	160	238	299	214	183	233	101	171	287	688
68.6899	0	673	283	318	128	229	162	237	298	212	183	232	101	171	288	680
68.8128	0	667	274	308	123	222	159	237	298	209	182	228	99	167	284	677
68.9357	0	668	276	309	124	224	159	237	301	210	182	229	99	168	285	676
69.0586	0	668	277	310	125	224	158	237	298	210	181	230	100	169	285	681
69.1814	0	670	279	313	126	227	160	237	297	213	182	232	100	170	286	680
69.3043	0	672	283	315	128	228	161	240	301	211	183	233	100	171	287	683
69.4272	0	675	287	318	130	230	163	243	304	214	185	234	102	172	289	684
69.5501	0	673	282	317	127	231	162	238	301	212	183	232	101	170	288	682
69.673	0	670	276	311	125	226	160	237	300	209	182	231	100	170	286	678
69.7958	0	669	279	312	126	228	160	240	302	210	182	230	100	169	287	678
69.9187	0	670	280	313	127	228	161	242	305	211	183	232	100	171	286	679
70.0416	0	674	283	316	129	230	163	241	302	214	184	234	101	172	288	683
70.1645	0	677	287	319	130	233	164	242	304	214	184	234	102	173	289	683
70.2874	0	679	291	322	132	236	166	245	309	214	185	236	103	174	291	687
70.4102	0	674	282	319	129	233	163	242	308	213	184	233	101	171	289	682
70.5331	0	673	280	315	127	231	163	240	304	212	183	233	101	170	287	680
70.656	0	673	284	316	128	233	162	240	305	212	184	233	101	172	288	680
70.7789	0	672	284	317	129	231	163	244	309	213	185	234	102	172	289	682
70.9018	0	676	288	320	130	234	165	246	309	215	185	236	102	173	290	688
71.0246	0	679	292	323	132	237	167	246	308	216	185	236	103	175	291	688
71.1475	0	680	293	327	133	240	168	245	309	216	186	236	103	174	292	685
71.2704	0	672	282	317	128	232	163	244	311	210	185	233	102	172	289	680
71.3933	0	673	286	318	128	234	164	244	309	214	184	233	102	172	289	683
71.5162	0	672	285	318	128	233	165	242	306	213	185	234	102	172	290	680
71.639	0	674	289	319	131	235	166	245	308	214	185	235	103	173	290	680
71.7619	0	677	292	324	132	236	168	247	313	216	186	236	104	175	291	685
71.8848	0	681	296	328	133	241	169	247	312	218	186	237	104	175	293	685
72.0077	0	673	284	321	128	235	167	243	307	214	184	234	102	171	290	677
72.1306	0	672	284	318	128	233	165	243	307	213	184	233	102	169	289	677
72.2534	0	672	285	319	128	233	164	244	311	214	183	232	102	170	289	676
72.3763	0	672	287	318	129	232	166	244	309	213	183	232	103	172	289	679
72.4992	0	676	291	321	130	236	167	243	306	215	184	234	103	173	290	680
72.6221	0	677	294	325	132	238	169	246	310	215	185	235	104	173	291	683
72.745	0	675	291	326	130	237	168	245	311	215	185	233	103	171	290	679
72.8678	0	668	280	316	126	230	163	240	307	211	182	230	102	169	288	676
72.9907	0	669	283	318	127	230	165	239	303	212	182	231	102	169	287	671
73.1136	0	668	284	316	126	230	164	241	304	212	182	231	102	170	288	672
73.2365	0	671	287	320	129	232	166	244	307	214	183	233	102	171	288	675
73.3594	0	673	290	321	130	235	168	243	305	216	183	233	103	173	289	679
73.4822	0	675	292	325	131	237	169	241	305	213	183	233	103	172	290	675
73.6051	0	667	280	315	126	229	163	239	306	209	182	230	101	168	287	670
73.728	0	669	282	317	125	229	164	240	305	211	181	230	101	169	287	673
73.8509	0	669	281	316	126	230	163	239	302	212	181	230	101	170	287	671
73.9738	0	671	285	318	127	231	164	239	303	213	183	231	103	170	288	672
74.0966	0	672	290	321	129	233	165	243	308	213	183	233	102	172	288	678
74.2195	0	677	293	325	132	235	168	244	309	215	184	235	103	174	290	682
74.3424	0	670	282	318	127	232	165	238	303	212	183	232	102	169	288	671
74.4653	0	671	281	316	125	230	163	237	304	212	182	230	102	169	288	670
74.5882	0	669	283	316	126	231	164	240	307	213	182	231	101	170	288	673
74.711	0	672	284	317	127	231	164	242	306	213	183	234	102	171	289	679
74.8339	0	675	288	320	130	234	166	241	305	215	184	235	104	173	290	679
74.9568	0	678	292	323	132	237	168	243	307	215	185	235	104	174	291	680
75.0797	0	675	288	323	128	236	166	242	310	213	185	234	103	171	291	676
75.2026	0	672	280	317	127	232	164	241	308	212	183	232	103	171	290	679
75.3254	0	674	285	317	128	233	166	240	305	213	183	233	101	171	289	677
75.4483	0	674	285	317	127	233	165	242	307	212	184	233	102	172	290	677
75.5712	0	677	289	322	131	234	166	246	311	214	186	235	103	173	291	682
75.6941	0	682	292	323	132	238	168	245	312	216	186	237	104	174	291	686
75.817	0	681	291	326	131	239	169	243	309	214	187	236	103	173	293	682
75.9398	0	676	281	316	126	233	165	242	309	212	186	233	102	171	290	682
76.0627	0	676	285	317	128	234	165	245	314	213	185	234	102	172	290	681
76.1856	0	677	284	317	128	233	165	244	311	214	185	234	103	171	290	683
76.3085	0	681	289	320	130	237	167	243	309	214	185	236	103	173	291	686
76.4314	0	682	292	322	131	239	168	246	314	215	188	237	104	175	293	688
76.5542	0	684	294	325	134	240	170	247	317	216	188	236	104	175	293	687
76.6771	0	676	281	317	126	234	163	244	313	213	187	234	102	171	290	682
76.8	0	679	283	317	128	236	165	242	311	213	185	234	102	172	291	685
76.9229	0	677	284	316	128	236	164	244	315	211	187	235	102	173	291	686
77.0458	0	679	287	320	130	235	166	247	316	215	187	236	102	173	291	689
77.1686	0	683	290	321	131	240	168	246	313	216	188	237	104	175	293	691
77.2915	0	685	292	326	133	242	170	246	314	217	188	238	104	175	294	691
77.4144	0	676	281	318	128	236	165	245	316	213	187	234	101	172	291	685
77.5373	0	678	282	318	128	235	166	245	316	213	187	235	102	172	290	685
77.6602	0	678	282	318	127	236	163	244	314	211	187	234	102	172	291	687
77.783	0	680	285	318	129	237	166	244	312	214	188	236	103	173	291	688
77.9059	0	682	289	320	131	239	168	248	317	215	189	237	104	174	292	692
78.0288	0	683	293	325	133	241	170	248	318	216	189	238	103	176	294	696
78.1517	0	678	280	318	128	237	164	243	315	212	188	234	102	172	291	686
78.2746	0	678	282	317	127	236	165	243	313	212	187	234	102	171	291	685
78.3974	0	676	282	315	128	236	164	245	317	212	187	235	102	172	291	687
78.5203	0	679	285	317	129	237	166	247	316	214	188	236	103	173	291	690
78.6432	0	681	288	321	131	239	167	245	314	216	189	237	103	174	292	694
78.7661	0	684	292	324	132	241	168	246	315	215	189	237	103	174	293	691
78.889	0	676	280	317	127	236	164	244	317	211	188	235	101	171	290	687
79.0118	0	677	280	316	127	235	162	245	315	212	187	235	102	172	291	691
79.1347	0	677	282	316	128	235	164	243	312	213	187	234	101	172	291	688
79.2576	0	677	284	317	128	237	165	244	313	213	188	235	102	172	291	687
79.3805	0	679	287	320	129	238	166	246	316	214	188	236	102	174	292	693
79.5034	0	683	291	323	131	240	168	243	316	215	188	236	103	175	292	694
79.6262	0	677	280	317	127	234	163	240	312	210	186	234	102	172	290	687
79.7491	0	676	280	316	127	234	162	240	312	211	185	234	102	172	290	686
79.872	0	676	280	315	126	234	163	242	314	211	186	233	102	172	290	689
79.9949	0	679	283	318	128	235	165	242	312	214	186	235	102	172	290	690
80.1178	0	680	285	320	129	238	166	242	311	214	186	236	103	174	293	694
80.2406	0	682	289	324	132	238	168	242	314	214	187	236	102	174	293	690
80.3635	0	676	277	317	127	233	163	242	314	211	186	233	101	172	290	688
80.4864	0	678	280	317	127	234	163	241	312	212	185	233	102	172	290	689
80.6093	0	677	280	316	126	234	164	239	309	211	185	233	101	172	291	689
80.7322	0	677	282	317	127	234	165	241	310	213	185	233	102	173	291	688
80.855	0	680	286	321	130	235	166	243	314	214	186	234	103	173	292	693
80.9779	0	679	282	321	127	235	165	239	311	212	185	233	102	172	291	688
81.1008	0	675	275	315	125	230	162	236	306	210	183	231	101	170	289	686
81.2237	0	673	279	315	125	229	162	237	308	208	183	231	101	169	289	686
81.3466	0	673	279	316	125	229	162	239	308	211	182	231	101	170	290	686
81.4694	0	675	281	318	127	230	163	237	305	212	182	231	101	172	290	687
81.5923	0	674	282	321	129	230	165	235	303	211	181	230	102	170	290	685
81.7152	0	668	272	313	123	224	159	233	304	207	180	228	100	168	287	680
81.8381	0	669	275	312	122	224	161	234	301	208	180	227	101	167	286	682
81.961	0	667	275	312	123	224	160	231	297	208	178	227	101	168	286	678
82.0838	0	669	277	314	124	225	161	230	297	210	178	228	101	169	287	676
82.2067	0	669	279	317	126	227	162	232	299	208	179	228	101	169	287	678
82.3296	0	662	269	311	121	219	158	229	296	206	176	225	100	166	283	673
82.4525	0	660	268	311	119	217	156	225	289	206	175	224	100	164	282	669
82.5754	0	659	269	309	120	217	157	224	286	206	173	225	100	165	283	667
82.6982	0	660	273	311	120	218	157	225	290	206	174	226	101	165	284	668
82.8211	0	662	276	315	123	220	159	225	288	207	174	226	101	167	285	671
82.944	0	658	270	311	119	217	157	221	282	205	171	223	99	164	282	660
83.0669	0	653	264	308	117	212	155	219	279	202	170	222	98	162	279	660
83.1898	0	652	266	306	117	212	154	220	281	203	171	223	99	163	280	654
83.3126	0	652	268	307	119	212	154	220	280	205	170	223	99	164	281	657
83.4355	0	656	273	310	120	214	156	219	277	206	169	224	100	166	282	656
83.5584	0	658	276	315	122	216	158	221	278	206	171	225	100	166	283	656
83.6813	0	649	265	308	117	211	154	218	279	202	170	221	97	162	277	651
83.8042	0	648	261	305	116	209	151	215	275	202	166	219	97	161	275	647
83.927	0	649	263	304	117	209	152	213	271	203	167	221	98	161	277	644
84.0499	0	649	266	306	118	210	153	215	273	203	167	222	98	164	278	646
84.1728	0	651	270	310	120	213	155	218	276	205	169	224	99	165	279	649
84.2957	0	655	275	314	122	216	157	218	277	206	169	225	100	165	281	653
84.4186	0	648	264	309	117	211	153	214	272	201	167	221	97	163	276	641
84.5414	0	647	261	303	116	209	151	214	273	201	166	220	97	161	274	642
84.6643	0	645	263	303	116	209	151	215	275	202	168	221	97	162	275	640
84.7872	0	646	265	304	119	210	152	215	273	204	168	222	97	163	276	643
84.9101	0	649	269	308	119	213	153	215	272	206	168	224	99	165	278	643
85.033	0	652	273	313	121	216	155	217	276	205	170	226	99	166	280	645
85.1558	0	644	263	308	118	212	153	215	277	203	168	222	98	162	274	638
85.2787	0	640	260	303	116	208	151	212	273	201	166	221	97	161	273	636
85.4016	0	638	263	302	117	210	151	209	272	201	166	221	97	163	273	637
85.5245	0	638	265	305	118	210	152	212	275	203	166	223	98	164	275	639
85.6474	0	642	270	309	119	213	154	216	277	205	168	224	99	166	277	640
85.7702	0	647	273	313	122	216	156	219	277	207	169	225	100	166	279	641
85.8931	0	645	266	309	120	214	155	218	276	203	169	224	98	164	276	632
86.016	0	641	263	305	118	212	152	218	278	201	169	222	97	162	274	630
86.1389	0	637	265	306	118	213	152	218	280	203	168	222	98	163	274	633
86.2618	0	650	266	309	117	215	154	202	275	203	163	222	97	161	275	636
86.3846	0	692	277	306	112	215	154	191	272	203	160	223	97	156	300	629
86.5075	0	697	288	311	113	218	155	190	274	203	160	225	97	158	312	631
86.6304	0	702	293	311	115	218	155	193	275	203	161	225	93	158	315	632
86.7533	0	699	277	315	116	212	153	202	272	202	164	224	93	160	309	640
86.8762	0	675	267	311	120	214	156	218	277	204	168	225	95	164	286	631
86.999	0	670	267	310	121	215	156	225	282	205	170	225	95	165	279	632
87.1219	0	670	272	311	123	218	158	226	284	207	172	228	99	168	281	637
87.2448	0	671	276	314	126	221	161	226	285	209	173	228	99	168	281	644
87.3677	0	668	277	321	125	223	161	214	284	207	170	226	96	160	308	664
87.4906	0	667	266	311	119	216	156	205	283	204	165	223	94	155	311	651
87.6134	0	694	275	308	116	216	156	201	283	205	163	224	92	157	313	644
87.7363	0	701	277	312	116	215	157	206	282	206	165	226	93	160	314	630
87.8592	0	698	280	316	120	220	160	219	286	207	169	229	97	165	298	641
87.9821	0	688	283	318	125	225	163	229	293	209	175	230	99	169	291	649
88.105	0	681	280	321	127	225	164	230	293	210	176	230	98	169	286	647
88.2278	0	671	269	312	123	221	160	227	289	208	174	227	95	168	281	641
88.3507	0	671	273	313	124	223	160	230	292	208	176	227	98	167	283	642
88.4736	0	670	273	314	125	222	162	233	295	210	176	229	99	167	285	640
88.5965	0	671	278	316	127	225	162	234	296	212	176	230	100	169	285	643
88.7194	0	673	283	321	128	228	165	235	295	213	178	232	101	170	288	643
88.8422	0	667	278	320	126	227	165	235	297	210	178	229	100	167	284	637
88.9651	0	660	271	312	123	223	161	233	299	210	177	228	99	167	282	633
89.088	0	661	274	314	125	224	162	233	295	211	178	230	100	167	282	632
89.2109	0	660	276	315	124	226	162	232	294	211	178	230	100	168	283	631
89.3338	0	661	281	319	126	229	166	236	299	213	179	231	101	169	283	634
89.4566	0	661	284	323	129	231	167	237	302	213	180	232	101	169	285	632
89.5795	0	650	271	314	124	225	163	232	298	210	177	228	99	165	280	624
89.7024	0	648	273	314	124	225	161	232	296	210	178	229	99	167	279	623
89.8253	0	647	274	313	124	225	163	234	299	211	178	229	100	168	279	622
89.9482	0	648	278	317	126	228	164	237	302	212	180	232	101	168	280	623
90.071	0	650	283	321	128	231	166	237	301	215	181	233	102	169	281	625
90.1939	0	643	277	319	125	231	165	233	299	211	180	231	100	166	279	617
90.3168	0	636	269	313	122	224	161	233	301	210	179	230	99	165	276	611
90.4397	0	635	273	313	123	226	162	235	302	210	179	230	100	166	276	610
90.5626	0	634	273	315	125	226	164	234	299	211	179	232	100	167	277	611
90.6854	0	636	278	318	127	230	166	235	300	213	181	233	101	169	278	615
90.8083	0	638	283	324	128	232	166	237	305	214	181	234	101	168	279	613
90.9312	0	627	272	317	122	227	163	236	304	210	179	230	99	164	273	602
91.0541	0	625	269	312	123	224	162	233	299	210	178	229	99	165	273	599
91.177	0	623	272	313	123	226	162	232	299	210	179	230	100	165	273	600
91.2998	0	625	274	315	125	226	162	237	302	212	180	232	101	166	274	602
91.4227	0	627	278	318	128	229	164	239	304	214	181	234	102	169	276	609
91.5456	0	630	283	323	128	233	166	236	304	214	181	233	102	168	277	603
91.6685	0	619	269	314	122	225	161	234	300	210	180	231	98	164	271	593
91.7914	0	617	268	311	123	224	160	237	304	209	181	230	99	164	270	591
91.9142	0	618	271	311	123	225	161	237	303	212	181	231	99	165	271	594
92.0371	0	620	273	314	125	226	162	237	301	212	181	233	101	166	272	594
92.16	1	624	278	317	128	229	163	239	303	213	182	234	101	168	274	603
92.2829	0	628	282	322	128	231	164	241	308	213	184	234	101	167	275	600
92.4058	0	617	268	313	123	225	159	235	304	211	181	230	99	163	270	591
92.5286	0	618	268	313	124	224	160	234	299	211	181	231	99	164	270	587
92.6515	0	619	271	312	122	223	161	234	301	211	181	230	100	165	270	591
92.7744	0	622	275	314	124	226	161	237	304	213	182	232	100	166	271	600
92.8973	0	627	279	318	127	228	163	238	303	214	183	234	102	167	274	598
93.0202	0	632	283	323	128	232	165	235	301	214	182	234	103	167	275	596
93.143	0	624	270	315	125	227	161	232	301	210	180	230	100	164	272	594
93.2659	0	625	273	313	124	224	161	235	303	211	181	231	101	165	272	600
93.3888	0	627	274	315	124	225	161	233	300	212	180	230	102	166	273	597
93.5117	0	632	277	317	125	227	162	232	298	212	180	232	102	167	274	598
93.6346	0	638	281	320	128	230	164	236	301	214	182	233	102	167	276	608
93.7574	0	643	285	325	130	232	166	239	305	214	184	234	104	168	278	612
93.8803	0	637	275	317	125	227	162	234	300	212	181	232	101	165	275	604
94.0032	0	641	278	317	126	229	163	233	298	212	181	232	102	167	276	604
94.1261	0	643	279	318	128	228	163	234	301	211	181	232	102	167	277	612
94.249	0	647	282	320	128	229	163	237	304	213	183	233	103	169	278	621
94.3718	0	653	287	323	130	234	166	237	303	215	182	234	103	170	281	623
94.4947	0	654	285	326	130	233	166	235	300	213	182	234	103	167	281	621
94.6176	0	651	278	318	126	229	163	234	302	212	181	232	102	167	279	619
94.7405	0	655	282	320	128	230	164	235	303	212	181	232	103	167	281	623
94.8634	0	657	282	320	127	231	165	232	300	213	180	233	102	167	281	630
94.9862	0	662	286	323	130	233	166	235	300	214	181	234	103	169	282	636
95.1091	0	665	288	326	131	233	168	236	304	213	182	234	103	170	284	635
95.232	0	658	278	318	126	228	163	235	303	211	181	231	101	166	279	630
95.3549	0	661	280	317	126	229	164	235	299	213	181	232	101	167	281	634
95.4778	0	662	281	318	126	229	163	233	299	211	180	231	102	168	281	635
95.6006	0	666	283	320	128	230	164	238	303	213	182	232	103	168	283	643
95.7235	0	670	286	325	130	232	166	237	304	213	182	234	103	169	284	646
95.8464	0	663	277	317	126	227	162	234	298	210	180	230	100	164	280	635
95.9693	0	663	275	313	124	226	160	233	297	209	179	229	100	164	279	636
96.0922	0	663	277	314	124	224	161	235	299	209	179	229	100	165	280	642
96.215	0	665	279	314	125	226	162	236	298	211	179	229	102	166	281	645
96.3379	0	670	283	319	127	228	164	234	296	212	179	231	101	168	284	645
96.4608	0	664	277	317	124	226	162	231	294	209	179	228	99	164	280	638
96.5837	0	660	271	312	121	220	158	231	296	207	177	226	98	162	277	640
96.7066	0	661	272	311	121	220	158	230	293	208	176	226	99	162	276	637
96.8294	0	663	273	310	122	221	157	228	290	209	175	226	99	163	278	640
96.9523	0	666	277	313	124	223	160	228	289	209	176	228	101	165	280	645
97.0752	0	671	281	318	125	225	160	231	293	209	177	229	101	165	282	652
97.1981	0	662	271	312	121	219	157	226	289	206	175	225	97	161	277	639
97.321	0	661	267	309	119	217	155	224	284	206	172	223	97	159	275	637
97.4438	0	661	268	307	119	217	155	224	284	205	173	223	98	159	275	640
97.5667	0	662	272	308	121	217	155	226	286	206	173	224	99	161	276	646
97.6896	0	667	274	311	123	219	158	226	285	208	174	226	99	163	278	646
97.8125	0	672	279	315	124	222	159	226	283	209	174	228	101	164	281	657
97.9354	0	669	273	313	123	220	157	225	285	206	174	225	98	160	277	645
98.0582	0	664	267	307	120	216	154	224	285	204	171	222	96	158	274	645
98.1811	0	663	266	305	119	215	153	223	282	204	172	223	96	158	273	642
98.304	0	667	268	306	120	215	153	221	280	205	171	223	98	160	273	650
98.4269	0	669	271	309	122	218	155	224	283	206	172	224	98	162	277	651
98.5498	0	674	274	312	123	221	157	227	285	208	173	227	99	163	280	660
98.6726	0	677	278	316	125	222	158	226	285	209	174	227	99	163	279	660
98.7955	0	670	267	309	119	216	153	223	281	205	171	222	96	158	274	655
98.9184	0	670	266	304	118	217	153	223	283	204	172	222	96	158	273	650
99.0413	0	671	267	304	120	217	152	225	285	204	172	222	96	159	273	656
99.1642	0	674	270	306	120	219	154	225	283	206	173	225	97	161	275	655
99.287	0	677	273	311	123	221	155	225	282	208	175	227	99	163	278	667
99.4099	0	682	277	312	125	223	157	228	288	207	175	228	99	163	281	671
99.5328	0	683	277	315	125	224	158	229	290	208	176	227	99	162	279	666
99.6557	0	677	267	306	120	219	154	225	285	205	174	223	96	159	274	660
99.7786	0	679	268	306	121	221	154	225	285	206	174	224	96	160	274	662
99.9014	0	679	269	306	122	220	154	228	289	205	174	225	97	161	275	668
100.024	0	684	271	309	123	220	156	231	291	208	176	227	98	163	277	673
100.147	0	687	276	312	124	225	157	230	290	209	177	228	98	165	281	679
100.27	0	691	280	315	127	227	159	231	291	210	177	230	99	166	283	684
100.393	0	690	278	317	125	228	160	232	296	209	178	229	98	164	281	680
100.516	0	685	270	309	121	223	156	231	295	208	177	226	96	163	277	678
100.639	0	687	271	308	123	224	157	230	291	209	178	228	97	162	277	676
100.762	0	688	273	308	122	225	157	231	292	208	177	228	98	164	278	679
100.884	0	691	277	312	124	225	159	235	298	210	179	229	99	165	280	688
101.007	0	694	280	315	125	229	160	234	298	213	180	232	99	166	283	693
101.13	0	699	285	319	127	231	162	234	296	213	180	232	101	168	286	696
101.253	0	694	280	319	125	228	161	234	298	210	181	231	99	165	284	687
101.376	0	690	276	311	123	226	159	234	300	210	180	229	98	164	281	691
101.499	0	692	277	312	123	226	159	233	298	210	180	230	99	164	282	688
101.622	0	694	278	314	125	226	160	232	296	211	180	231	99	165	282	696
101.745	0	697	282	317	125	228	162	235	299	212	181	230	101	166	285	694
101.868	0	701	286	319	128	229	164	237	302	214	182	232	101	168	287	702
101.99	0	702	287	323	129	231	165	236	300	214	182	233	101	168	288	697
102.113	0	693	276	314	123	225	161	232	296	210	180	228	99	164	283	697
102.236	0	696	279	314	123	227	161	233	298	211	180	229	100	164	284	693
102.359	0	694	279	314	124	226	160	234	300	211	180	229	100	165	284	698
102.482	0	697	281	316	125	225	161	235	297	213	181	230	101	166	285	696
102.605	0	701	286	320	127	228	164	235	297	214	181	231	101	168	288	706
102.728	0	705	292	325	128	231	166	237	302	213	182	232	103	168	289	702
102.851	0	696	280	319	124	227	163	234	300	211	180	228	98	164	285	698
102.973	0	694	277	313	123	223	160	232	295	210	178	227	98	163	284	693
103.096	0	694	278	313	123	224	161	230	293	209	178	227	100	163	284	694
103.219	0	696	281	314	124	223	160	233	296	210	178	227	100	164	284	700
103.342	0	699	284	317	126	225	162	235	297	211	179	230	102	166	287	705
103.465	0	703	289	322	127	229	164	234	296	214	179	231	102	168	290	704
103.588	0	703	287	323	127	230	164	233	295	211	179	229	101	165	289	699
103.711	0	696	277	313	121	222	159	232	295	209	177	226	99	162	284	700
103.834	0	696	279	313	123	223	159	232	296	210	177	227	99	163	285	700
103.956	0	696	279	313	123	223	160	229	291	209	176	227	100	164	286	699
104.079	0	701	283	317	126	225	161	232	292	210	177	228	101	166	288	702
104.202	0	704	287	320	128	227	162	236	297	211	179	229	102	168	291	710
104.325	0	708	291	325	130	231	165	236	298	214	179	231	102	168	293	711
104.448	0	700	280	318	124	226	161	231	293	209	177	228	99	164	288	702
104.571	0	701	280	313	123	224	160	232	292	209	177	227	100	166	288	704
104.694	0	701	281	313	124	224	160	235	296	211	178	227	100	165	288	710
104.817	0	704	284	316	125	225	161	235	296	212	178	229	101	167	290	709
104.94	0	707	287	320	127	228	163	236	295	213	179	230	101	168	292	718
105.062	0	711	292	322	128	231	166	237	297	213	179	232	103	170	295	719
105.185	0	710	288	324	128	230	164	237	301	211	180	231	101	168	294	718
105.308	0	706	280	314	124	225	160	235	298	209	179	229	100	166	291	712
105.431	0	709	284	315	125	227	161	235	295	211	179	229	101	167	291	720
105.554	0	710	284	315	127	227	162	238	297	212	180	229	101	167	292	719
105.677	0	714	289	319	128	229	162	240	301	212	180	232	102	170	295	727
105.8	0	717	292	322	131	233	165	240	301	215	182	233	103	171	297	727
105.923	0	720	295	325	132	235	167	238	300	214	181	233	103	171	298	727
106.045	0	713	283	318	126	229	162	236	301	211	180	231	101	168	295	728
106.168	0	715	287	316	128	230	162	242	304	212	182	231	101	169	295	735
106.291	0	717	287	316	128	231	163	240	303	214	181	231	102	169	296	733
106.414	0	721	290	319	129	233	164	239	301	214	182	234	103	171	296	735
106.537	0	724	294	322	131	235	166	241	306	214	183	235	103	172	299	738
106.66	0	724	298	327	133	239	167	235	306	215	181	235	104	170	305	761
106.783	0	716	287	321	129	233	163	226	301	212	178	232	100	164	309	762
106.906	0	718	287	317	129	231	162	232	301	213	178	232	100	169	305	752
107.028	0	721	288	317	130	233	164	240	306	212	182	234	102	171	299	745
107.151	0	724	289	319	131	235	165	246	310	214	184	234	102	173	299	751
107.274	0	729	293	322	133	237	166	246	308	215	185	236	104	174	300	752
107.397	0	732	297	326	135	240	169	247	309	216	186	236	104	175	301	756
107.52	0	728	292	325	132	239	167	247	311	213	185	235	101	173	299	748
107.643	0	725	284	318	128	235	164	246	311	213	185	234	102	171	297	747
107.766	0	727	286	317	130	236	164	245	308	214	185	233	101	172	297	748
107.889	0	727	288	317	130	235	164	244	308	214	185	234	102	172	298	750
108.012	0	731	291	320	130	238	165	249	312	215	187	236	102	173	299	757
108.134	0	733	295	322	132	239	167	249	314	216	187	237	104	175	300	755
108.257	0	732	295	327	132	242	168	246	311	215	187	236	102	173	302	752
108.38	0	724	283	317	129	234	163	244	309	212	186	234	101	170	297	747
108.503	0	725	287	317	129	235	164	247	312	212	186	234	101	172	298	747
108.626	0	726	286	316	130	234	163	246	311	214	186	234	101	172	298	747
108.749	0	728	289	318	130	237	164	244	308	215	185	235	102	173	299	751
108.872	0	731	293	321	132	238	167	246	310	215	187	236	103	175	301	754
108.995	0	732	297	325	133	241	167	248	314	215	188	238	104	174	301	756
109.117	0	724	283	317	127	234	163	243	311	212	186	234	100	171	298	744
109.24	0	724	284	315	129	234	163	241	308	213	185	233	101	171	297	741
109.363	0	724	284	314	129	233	163	241	309	212	185	233	102	171	297	746
109.486	0	725	286	316	130	234	163	244	311	214	186	233	102	172	298	753
109.609	0	729	291	320	132	236	165	244	309	215	186	235	103	173	300	750
109.732	0	732	294	324	133	240	167	243	308	215	186	236	104	174	301	747
109.855	0	723	285	318	128	234	163	241	309	212	185	233	101	170	297	744
109.978	0	722	281	315	127	231	162	242	310	212	184	232	101	169	296	747
110.1	0	721	284	313	127	230	161	240	307	212	185	232	100	170	296	743
110.223	0	722	284	315	128	231	162	238	305	212	184	231	102	170	297	740
110.346	0	725	289	318	129	232	163	241	307	213	184	232	102	171	299	748
110.469	0	728	292	322	131	233	164	244	309	215	185	234	103	173	300	754
110.592	0	722	285	319	128	232	162	238	306	211	183	232	101	169	297	741
110.715	0	717	280	312	126	226	159	235	301	210	182	229	100	168	295	735
110.838	0	717	280	313	125	226	160	235	302	210	182	229	100	167	295	740
110.961	0	718	281	313	125	226	160	237	303	211	182	229	101	168	295	739
111.084	0	721	285	316	127	226	161	236	299	212	181	230	102	169	297	742
111.206	0	723	289	318	129	229	163	235	299	212	181	231	103	170	299	746
111.329	0	722	288	322	129	229	164	237	302	211	182	230	102	169	297	741
111.452	0	714	277	313	123	222	159	235	299	209	179	228	99	167	293	736
111.575	0	715	278	311	123	224	159	231	294	210	179	227	100	167	294	736
111.698	0	714	278	311	124	222	159	229	292	208	179	226	101	165	293	737
111.821	0	717	283	313	125	224	159	233	296	210	179	228	101	167	295	738
111.944	0	720	286	317	126	225	161	233	295	211	179	228	102	169	297	741
112.067	0	724	290	321	128	228	163	233	293	211	179	229	103	170	299	744
112.189	0	716	280	317	125	224	160	229	291	208	178	227	100	167	295	735
112.312	0	714	276	311	123	220	158	229	292	208	177	225	99	165	293	734
112.435	0	714	278	310	123	221	158	229	291	208	176	225	99	165	293	732
112.558	0	716	279	312	124	222	158	228	287	208	175	227	101	166	294	736
112.681	0	719	284	314	126	223	159	229	288	209	177	228	101	169	296	739
112.804	0	722	287	318	128	226	160	232	292	210	178	230	102	170	298	745
112.927	0	722	287	321	128	227	162	232	292	211	177	229	101	168	298	737
113.05	0	715	277	312	124	222	158	228	286	207	176	225	99	165	294	728
113.172	0	716	279	310	124	222	158	229	287	207	176	226	99	166	294	733
113.295	0	716	280	311	125	222	158	231	290	208	176	227	100	166	294	738
113.418	0	720	281	313	126	224	158	231	290	210	176	228	101	168	295	737
113.541	0	724	286	317	128	226	160	232	288	210	177	229	102	170	298	737
113.664	0	727	290	320	129	229	162	234	292	210	178	230	103	170	299	744
113.787	0	722	282	317	127	228	161	234	295	209	178	228	100	168	296	741
113.91	0	720	278	310	125	224	158	232	291	208	177	227	100	167	294	736
114.033	0	721	280	311	126	225	159	232	290	208	177	228	99	167	294	733
114.156	0	722	280	312	126	225	158	234	292	208	177	228	101	169	295	740
114.278	0	726	284	315	129	227	161	236	295	209	179	231	101	170	297	748
114.401	0	729	287	318	130	231	161	235	294	212	180	232	102	172	299	747
114.524	0	730	289	321	131	232	164	235	295	210	179	231	101	170	299	744
114.647	0	723	277	312	126	226	159	235	295	209	180	228	100	169	294	741
114.77	0	724	280	310	126	227	159	236	297	209	180	229	99	168	294	742
114.893	0	725	280	311	128	227	159	235	294	210	180	230	99	169	294	743
115.016	0	729	282	313	129	230	160	238	294	210	181	230	101	170	296	747
115.139	0	731	286	316	130	232	161	240	300	211	182	233	101	171	298	751
115.261	0	734	290	320	132	234	164	242	302	213	182	233	102	173	299	753
115.384	0	728	281	317	129	233	161	238	299	210	182	231	100	170	297	741
115.507	0	727	278	310	126	229	159	238	298	209	182	230	100	169	294	747
115.63	0	728	279	310	128	229	159	242	302	210	182	230	99	170	294	747
115.753	0	729	280	312	129	232	160	242	302	211	183	232	100	171	295	749
115.876	0	733	284	314	131	232	162	241	300	212	185	233	100	172	297	753
115.999	0	735	287	317	132	236	163	243	303	213	184	234	101	173	298	757
116.122	0	736	289	320	132	237	164	244	308	212	186	234	100	173	299	754
116.244	0	727	277	311	127	231	159	242	306	210	185	231	99	170	294	750
116.367	0	729	279	309	128	231	160	240	302	210	184	231	98	171	294	747
116.49	0	730	279	310	128	231	161	242	304	211	185	232	99	171	294	753
116.613	0	731	281	313	131	233	161	247	308	212	186	234	100	172	296	760
116.736	0	735	286	315	132	234	163	246	308	213	187	235	100	174	299	758
116.859	0	738	289	320	132	238	165	246	307	213	187	237	102	175	300	753
116.982	0	731	281	315	131	235	163	245	309	210	188	234	100	172	296	754
117.105	0	725	278	312	128	232	160	244	311	210	185	233	99	170	294	747
117.228	0	721	279	312	128	232	160	233	307	210	182	232	99	170	298	762
117.35	0	726	280	312	129	232	161	237	305	211	184	233	99	172	297	758
117.473	0	730	284	316	131	237	164	243	309	212	186	234	100	173	297	761
117.596	0	733	287	318	133	236	165	247	314	214	188	236	101	175	298	760
117.719	0	730	283	319	131	237	164	244	313	213	187	234	100	173	297	750
117.842	0	727	276	312	129	233	162	242	308	211	185	232	99	172	295	749
117.965	0	729	280	313	130	234	163	245	312	211	187	233	100	172	296	755
118.088	0	729	279	313	130	233	163	245	313	212	188	234	99	173	296	756
118.211	11	732	283	316	131	236	165	244	311	213	187	234	100	175	297	759
118.333	0	736	287	319	133	238	166	246	311	213	189	235	101	174	299	756
118.456	0	730	280	315	130	236	164	246	313	211	189	234	99	173	296	754
118.579	0	729	278	312	128	234	163	245	312	211	187	231	99	171	294	753
118.702	0	729	278	312	129	234	163	242	308	212	186	231	99	172	294	749
118.825	0	731	279	313	128	233	164	243	308	211	185	232	99	172	295	751
118.948	0	732	281	316	131	235	165	245	311	212	188	232	100	172	295	757
119.071	0	734	282	318	130	236	166	245	311	212	187	232	99	172	296	753
119.194	0	726	272	311	127	230	160	240	306	208	184	229	98	169	291	743
119.316	0	726	275	310	126	229	161	241	303	209	184	228	99	168	292	743
119.439	0	725	275	309	126	228	160	240	306	207	183	229	98	169	292	740
119.562	0	725	278	312	128	227	162	240	303	209	183	228	99	170	293	746
119.685	0	727	281	316	128	230	163	238	300	211	182	231	100	170	294	741
119.808	0	721	272	312	126	225	160	236	299	206	180	226	98	167	290	734
119.931	0	715	268	307	124	222	156	235	298	204	179	224	97	166	288	729
120.054	0	713	270	306	123	220	157	232	293	205	178	225	97	166	288	732
120.177	0	715	272	308	123	221	158	230	289	207	177	225	98	166	288	728
120.3	0	716	275	311	125	221	158	231	290	206	178	226	100	168	290	735
120.422	0	719	279	314	127	223	160	234	293	207	179	228	99	168	293	730
120.545	0	712	271	311	125	220	158	230	289	205	177	225	97	166	288	722
120.668	0	711	265	305	122	217	155	225	284	202	174	222	95	164	285	719
120.791	0	708	267	304	122	216	154	226	284	203	174	222	96	165	285	723
120.914	0	709	269	306	122	215	154	226	286	205	175	223	97	166	286	718
121.037	0	712	272	309	124	218	156	226	283	205	175	226	98	168	289	725
121.16	0	715	277	311	127	220	157	226	282	207	174	227	99	170	290	725
121.283	0	717	276	313	126	221	159	226	286	206	176	226	99	169	290	727
121.405	0	709	266	306	122	216	154	225	285	204	175	223	96	165	285	716
121.528	0	709	266	303	123	214	154	224	282	204	174	224	96	166	284	715
121.651	0	709	268	303	123	215	154	223	281	204	175	224	96	168	285	717
121.774	0	712	271	307	124	217	155	225	284	205	175	226	97	169	287	725
121.897	0	715	274	310	126	219	156	228	287	207	176	228	99	171	289	728
122.02	0	719	279	313	128	222	158	229	285	209	176	229	100	171	293	732
122.143	0	716	273	310	127	222	157	226	285	206	177	227	97	169	289	722
122.266	0	713	266	304	124	218	154	227	289	203	176	226	96	169	286	723
122.388	0	713	268	302	125	217	155	229	290	206	178	226	96	170	287	725
122.511	0	715	269	305	126	219	155	226	288	207	178	227	97	171	288	723
122.634	0	719	273	308	127	222	156	229	290	207	179	230	98	171	290	731
122.757	0	722	276	310	129	224	158	233	294	209	181	231	98	173	292	730
122.88	0	725	280	316	130	227	161	234	296	211	181	233	99	174	293	735
123.003	0	719	271	309	126	225	158	230	293	207	180	228	97	171	289	726
123.126	0	717	267	304	126	222	156	230	294	206	180	228	95	171	287	725
123.249	0	718	269	304	126	223	157	234	298	206	182	229	96	171	288	725
123.372	0	720	271	306	126	223	157	234	298	209	182	231	97	172	290	733
123.494	0	723	275	309	129	227	159	234	297	210	183	232	98	174	292	728
123.617	0	725	277	312	130	229	161	237	300	210	184	234	99	175	293	738
123.74	0	728	282	317	132	231	163	241	305	213	186	234	100	175	296	735
123.863	0	720	269	310	128	227	158	237	304	208	185	231	96	172	290	728
123.986	0	718	268	306	126	227	159	235	300	208	184	228	96	171	289	728
124.109	0	717	269	306	128	226	159	238	303	208	185	230	96	173	290	728
124.232	0	718	271	308	128	227	159	241	308	210	187	232	98	173	290	728
124.355	0	722	275	311	130	230	162	241	306	213	186	233	98	175	292	735
124.477	0	723	278	314	132	232	163	243	304	213	187	233	99	175	293	731
124.6	0	727	284	319	133	235	166	244	309	212	189	235	100	176	295	742
124.723	0	718	272	313	129	231	163	241	310	211	189	232	97	172	292	728
124.846	0	716	269	306	126	228	159	239	305	208	187	230	96	170	289	726
124.969	0	716	271	308	127	227	161	238	304	209	186	229	97	171	290	725
125.092	0	716	272	310	129	228	162	242	307	211	188	231	97	172	290	722
125.215	0	719	277	313	130	231	163	243	310	214	188	233	99	173	291	726
125.338	0	720	280	316	132	233	166	242	307	215	188	234	100	174	293	729
125.46	0	724	285	319	134	235	167	243	307	214	188	235	101	175	296	728
125.583	0	716	278	316	130	233	166	242	310	211	188	231	99	173	292	723
125.706	0	713	271	311	127	228	163	241	309	211	186	231	98	171	290	720
125.829	0	714	274	311	129	228	163	239	304	211	186	230	98	171	291	719
125.952	0	715	275	312	129	230	164	239	302	210	186	231	99	172	291	720
126.075	0	716	279	315	131	232	165	242	308	212	187	232	100	173	292	719
126.198	0	718	284	318	133	233	167	244	309	214	187	234	100	174	294	724
126.321	0	722	287	322	133	236	170	242	306	215	188	234	101	176	296	721
126.444	0	715	280	318	131	233	167	241	305	211	186	232	100	172	294	718
126.566	0	713	276	314	128	231	163	241	308	209	187	230	99	171	291	716
126.689	0	714	278	313	129	231	165	242	305	212	185	232	99	172	292	717
126.812	0	715	279	314	131	232	166	239	303	212	185	231	99	173	293	715
126.935	0	717	283	318	133	233	167	239	304	212	186	233	101	175	293	714
127.058	0	719	286	321	134	235	169	242	309	214	186	235	102	176	297	725
127.181	0	722	291	326	135	239	171	240	309	214	188	236	103	176	297	727
127.304	0	714	278	318	130	233	166	236	305	211	185	233	100	173	294	713
127.427	0	713	280	315	130	233	165	236	305	211	185	232	100	174	293	717
127.549	0	713	280	314	130	232	166	236	307	211	185	233	100	174	295	717
127.672	0	714	284	318	132	233	167	238	307	213	185	234	101	175	295	721
127.795	0	718	288	322	134	236	169	240	307	214	184	236	102	176	296	722
127.918	0	719	292	324	136	239	172	241	309	214	186	238	103	177	297	727
128.041	0	717	288	324	134	238	170	243	310	214	187	236	102	176	298	717
128.164	0	712	279	316	130	233	167	240	306	212	186	233	101	173	295	725
128.287	0	713	282	316	130	233	167	237	305	212	184	234	101	174	296	718
128.41	0	712	282	317	132	234	167	239	305	212	184	235	101	174	295	725
128.532	0	711	287	320	134	235	168	240	308	214	185	236	102	176	297	724
128.655	0	711	292	325	135	240	170	232	307	214	182	236	103	175	301	739
128.778	0	752	294	323	130	240	170	216	301	212	178	235	100	167	323	721
128.901	0	750	288	317	126	230	165	221	301	209	178	233	99	170	310	727
129.024	0	730	286	321	132	233	166	237	304	211	183	235	100	177	298	724
129.147	0	726	283	319	133	235	167	240	303	212	183	234	100	176	294	725
129.27	0	725	287	321	135	236	169	240	303	213	183	235	101	177	297	727
129.393	0	721	292	325	136	240	170	237	306	213	182	237	103	177	299	730
129.516	0	759	296	325	132	242	171	226	306	214	179	236	103	173	312	740
129.638	0	766	295	319	126	235	166	214	300	209	174	234	98	166	327	711
129.761	0	770	299	321	126	235	165	214	298	209	175	235	97	167	334	720
129.884	0	768	297	323	128	236	166	221	300	211	177	236	97	170	334	746
130.007	0	759	294	325	131	236	169	234	304	212	183	239	102	176	315	734
130.13	0	748	296	326	136	241	170	241	307	214	186	240	101	180	305	730
130.253	0	745	296	331	139	243	174	241	307	214	187	240	101	180	300	731
130.376	0	735	285	321	134	237	169	240	307	212	185	237	100	178	297	728
130.499	0	737	289	323	135	239	170	242	308	213	186	238	100	179	299	729
130.621	0	736	291	322	136	239	169	241	307	213	185	238	101	180	301	731
130.744	0	738	292	325	137	241	170	242	308	214	185	238	103	181	303	733
130.867	0	738	298	328	138	244	172	244	311	215	188	240	104	182	304	731
130.99	0	735	291	327	136	243	170	242	310	214	186	240	102	180	301	728
131.113	0	732	287	321	134	240	168	240	307	213	185	238	101	179	300	726
131.236	0	733	290	321	135	241	168	239	308	213	186	238	102	179	301	726
131.359	0	732	291	322	137	241	169	242	311	213	186	239	103	180	301	728
131.482	0	733	294	325	138	243	171	244	313	215	188	240	104	181	303	734
131.604	0	733	292	326	137	244	171	241	311	214	187	239	102	180	302	725
131.727	0	727	283	318	134	239	167	239	309	212	186	237	102	178	299	724
131.85	0	727	287	319	136	240	167	242	311	213	188	238	102	178	299	722
131.973	0	727	287	318	134	238	167	244	311	214	187	239	101	180	299	726
132.096	0	729	291	322	135	242	168	242	310	215	188	240	103	180	299	725
132.219	0	727	288	325	136	243	169	241	310	213	188	238	101	179	297	724
132.342	0	719	279	315	132	236	164	241	312	209	187	236	98	176	292	714
132.465	0	719	279	317	133	237	164	240	309	212	186	238	100	176	293	716
132.588	0	719	281	316	133	236	164	239	307	212	187	238	101	178	294	713
132.71	0	719	285	318	135	238	165	240	310	213	188	238	102	178	295	716
132.833	0	720	287	322	136	241	167	243	312	213	188	240	102	178	296	716
132.956	0	711	275	314	132	235	161	239	310	209	186	236	96	173	286	708
133.079	0	706	273	313	131	233	161	232	306	210	184	235	97	170	287	715
133.202	0	701	274	312	131	233	161	229	306	209	183	235	100	168	291	724
133.325	0	704	276	313	130	234	162	226	306	211	183	237	99	170	292	735
133.448	0	708	280	316	131	235	162	230	306	213	184	239	100	173	290	732
133.571	0	706	279	319	133	236	164	235	307	211	185	237	99	176	287	721
133.693	0	700	267	309	129	231	160	237	307	210	186	234	97	172	281	712
133.816	0	699	268	309	129	232	159	238	308	210	187	234	99	172	282	706
133.939	0	695	271	310	130	232	161	235	306	211	185	235	98	172	281	701
134.062	0	701	273	313	129	235	160	219	302	210	180	234	97	164	306	707
134.185	0	741	282	311	124	233	159	208	301	209	176	235	96	161	323	685
134.308	0	747	285	314	124	232	159	212	302	209	177	235	94	163	322	715
134.431	0	733	272	309	123	228	158	219	300	209	178	234	96	167	300	708
134.554	0	727	271	309	125	231	159	224	303	209	180	234	95	169	286	689
134.676	0	722	270	308	125	231	160	226	305	209	180	234	95	170	285	695
134.799	0	719	275	311	128	231	160	231	306	210	182	235	98	171	287	699
134.922	0	715	278	316	131	234	162	229	305	213	182	236	99	173	287	700
135.045	0	735	270	311	124	232	161	222	304	209	179	233	96	170	280	692
135.168	0	721	269	306	124	227	159	228	302	208	181	232	96	169	278	689
135.291	0	710	270	309	127	228	160	232	303	209	182	233	97	169	280	688
135.414	0	707	270	309	128	227	160	231	302	210	182	233	98	170	281	685
135.537	0	707	274	312	130	231	162	231	301	211	182	234	99	171	283	686
135.66	0	707	278	316	131	231	163	235	303	211	182	234	100	171	284	685
135.782	0	700	271	313	128	229	162	231	302	209	182	233	98	168	280	677
135.905	0	697	270	309	127	227	160	227	299	208	180	231	98	167	279	675
136.028	0	696	272	310	126	227	160	226	296	208	179	231	98	167	279	675
136.151	0	695	273	311	128	227	161	229	297	208	180	233	98	169	280	672
136.274	0	698	277	314	129	229	161	230	298	211	180	233	100	169	281	675
136.397	0	699	282	319	131	230	164	228	295	211	181	233	100	170	283	673
136.52	0	693	274	314	128	228	161	226	295	208	179	231	99	167	281	670
136.643	0	691	273	311	126	226	160	227	294	208	179	231	99	167	280	664
136.765	0	691	276	314	127	227	161	226	293	208	178	230	99	168	281	666
136.888	0	692	277	314	128	228	161	225	291	209	178	231	100	168	282	664
137.011	0	693	281	318	129	229	163	226	293	210	177	233	100	170	283	667
137.134	0	698	286	321	132	233	164	230	295	211	180	233	101	170	284	668
137.257	0	691	277	317	129	229	163	225	292	208	178	232	100	168	283	662
137.38	0	690	278	315	127	229	161	224	291	209	176	231	100	167	283	660
137.503	0	690	280	316	129	230	162	225	291	209	178	232	101	169	284	660
137.626	0	689	282	318	130	229	162	227	293	210	179	232	101	169	284	663
137.748	0	693	285	320	132	232	164	228	292	211	178	234	102	170	285	666
137.871	0	693	287	323	132	234	166	226	292	210	178	234	102	170	285	660
137.994	0	687	275	315	128	229	162	226	291	208	177	231	100	168	283	655
138.117	0	687	280	317	128	229	162	228	292	208	178	231	100	168	284	658
138.24	0	687	279	316	129	228	162	225	290	210	177	232	101	169	283	657
138.363	0	689	282	317	130	231	163	224	291	209	177	232	101	170	285	658
138.486	0	691	288	324	132	234	165	229	294	211	178	234	102	171	286	659
138.609	0	683	275	317	129	229	163	226	292	208	177	231	100	167	284	654
138.732	0	682	276	314	126	227	161	224	288	207	176	230	100	167	282	654
138.854	0	682	277	314	128	226	161	224	289	207	176	230	100	167	282	652
138.977	0	680	278	313	127	227	160	226	290	208	176	231	101	168	283	651
139.1	0	682	281	317	130	229	162	228	290	210	177	233	101	169	284	661
139.223	0	682	281	321	129	230	163	224	289	209	176	231	100	168	284	652
139.346	0	674	271	312	125	222	159	221	286	205	175	227	98	165	279	648
139.469	0	674	273	309	125	223	158	224	287	206	175	228	99	164	279	646
139.592	0	673	273	311	125	222	159	223	286	206	174	229	100	165	280	646
139.715	0	674	276	313	126	224	158	222	284	208	174	229	100	166	281	647
139.837	0	678	282	317	129	226	160	224	285	209	175	230	101	168	284	652
139.96	0	672	275	315	127	223	160	224	287	205	175	228	99	165	280	643
140.083	0	667	268	310	123	218	156	219	283	203	173	226	98	163	277	640
140.206	0	666	269	307	123	219	156	218	280	204	171	227	99	163	277	639
140.329	0	666	270	308	123	220	155	218	280	203	172	226	99	164	278	641
140.452	0	669	275	312	125	219	156	221	281	205	173	227	99	166	280	643
140.575	0	671	279	314	126	222	158	221	283	207	174	230	101	168	282	650
140.698	0	670	277	317	126	224	159	218	281	206	173	228	99	164	280	642
140.82	0	663	267	309	122	218	154	216	280	203	172	225	98	162	276	638
140.943	0	664	268	306	123	216	154	218	280	204	172	225	98	163	277	637
141.066	0	663	269	308	122	216	154	217	277	204	171	226	98	163	277	637
141.189	0	666	273	310	123	219	155	216	278	205	171	227	99	164	279	637
141.312	0	668	277	313	125	221	156	219	280	206	173	228	99	166	280	645
141.435	0	671	279	318	127	223	158	221	282	208	174	230	100	166	282	644
141.558	0	664	268	309	122	218	155	216	279	204	173	227	99	163	278	638
141.681	0	665	270	307	122	217	155	215	277	203	172	225	98	163	277	639
141.804	0	664	270	307	122	216	154	218	278	204	172	226	98	162	278	641
141.926	0	666	273	310	123	218	154	218	279	205	173	227	99	165	279	646
142.049	0	668	277	312	126	220	155	218	279	207	173	229	100	166	282	645
142.172	0	674	280	315	128	222	157	220	280	208	174	230	101	166	283	647
142.295	0	671	277	315	126	223	158	220	283	206	174	229	99	165	282	650
142.418	0	668	270	308	124	219	155	220	283	205	174	228	98	164	280	648
142.541	0	669	273	308	125	219	155	219	282	206	173	228	100	164	281	645
142.664	0	670	274	308	125	219	154	219	281	206	174	229	99	165	281	647
142.787	0	671	278	312	127	221	156	223	285	206	175	229	100	166	282	651
142.909	0	675	282	315	128	223	158	224	286	209	177	230	101	168	285	658
143.032	0	678	285	320	130	229	161	222	287	210	176	231	101	168	286	651
143.155	0	673	273	313	126	222	156	221	286	207	176	229	99	166	282	651
143.278	0	674	276	310	126	222	156	225	289	207	177	230	99	165	282	648
143.401	0	673	277	311	126	223	156	224	288	207	175	229	100	166	282	656
143.524	0	677	279	312	127	224	157	224	287	209	176	230	100	167	284	653
143.647	0	677	283	316	128	227	159	227	291	209	177	231	101	169	285	661
143.77	0	681	287	319	131	229	161	230	295	211	180	233	102	170	287	659
143.892	0	683	287	321	132	231	163	230	295	210	180	234	102	169	287	659
144.015	0	676	275	312	126	225	158	225	291	208	178	230	100	166	283	653
144.138	0	677	279	313	128	226	159	228	292	209	178	230	100	167	285	658
144.261	0	676	278	313	127	225	159	229	294	209	179	232	100	167	284	654
144.384	0	679	284	316	129	227	160	230	295	210	179	233	101	169	285	665
144.507	0	681	287	319	131	229	162	230	294	211	180	233	102	170	287	661
144.63	0	684	290	322	132	233	164	233	298	212	181	233	103	171	289	667
144.753	0	679	282	318	129	230	162	231	298	210	180	232	101	168	286	658
144.876	0	677	278	312	128	227	161	229	295	210	179	231	100	166	286	658
144.998	0	677	280	314	127	228	160	230	294	209	178	230	100	167	285	658
145.121	0	677	282	314	128	227	160	231	295	209	179	231	101	168	286	662
145.244	0	678	285	318	130	229	162	233	297	212	181	233	102	169	287	663
145.367	0	683	289	321	131	231	164	233	298	212	180	234	102	171	288	667
145.49	0	683	288	323	132	233	165	231	297	212	180	233	102	169	288	660
145.613	0	676	277	314	127	226	160	230	295	208	179	230	100	167	285	656
145.736	0	677	280	315	128	226	162	231	296	209	179	231	101	167	285	658
145.859	0	676	280	315	128	227	161	229	294	210	178	231	101	168	285	660
145.981	0	678	284	317	129	229	162	229	294	210	179	231	101	169	287	661
146.104	0	681	289	319	131	231	162	233	296	211	180	233	103	171	288	667
146.227	0	684	292	324	132	233	165	234	299	213	181	235	102	171	289	664
146.35	0	676	279	316	128	227	161	228	295	209	179	230	100	167	285	658
146.473	0	676	281	314	127	227	161	228	293	209	178	230	101	167	285	660
146.596	0	674	281	313	128	227	161	230	295	209	180	231	100	168	285	656
146.719	0	677	284	316	128	227	161	232	295	210	179	233	101	169	286	666
146.842	0	680	287	319	130	231	162	230	295	211	179	232	102	169	288	663
146.964	0	683	291	324	131	233	164	231	296	213	180	234	102	171	290	666
147.087	0	677	280	318	128	229	163	232	297	210	180	232	100	168	285	657
147.21	0	675	279	313	127	227	161	231	296	209	179	232	100	167	285	665
147.333	0	677	280	314	127	226	161	229	293	209	179	231	101	167	285	658
147.456	0	678	281	314	128	228	161	228	294	209	179	231	101	169	285	665
147.579	0	679	286	318	130	228	163	233	297	210	180	233	101	169	287	664
147.702	0	683	290	321	131	231	164	233	297	212	181	233	102	171	288	674
147.825	0	681	285	320	131	232	163	229	295	210	179	232	102	168	288	662
147.948	0	676	279	313	127	226	160	229	293	209	179	231	101	167	284	664
148.07	0	678	281	314	127	227	160	230	296	208	179	230	101	167	285	664
148.193	0	677	281	314	129	227	160	230	294	210	178	231	101	168	285	664
148.316	0	680	284	317	129	229	161	229	293	210	179	232	102	169	287	665
148.439	0	682	289	320	130	231	162	231	295	211	180	233	102	169	288	673
148.562	0	682	286	321	130	231	164	232	297	210	181	233	101	168	287	668
148.685	0	676	279	312	127	227	160	229	294	209	178	230	100	167	284	665
148.808	0	678	282	313	128	227	161	227	293	209	177	230	101	167	285	662
148.931	0	677	282	314	128	228	160	229	293	209	178	231	100	167	285	665
149.053	0	680	285	317	130	228	162	232	295	210	179	232	102	170	287	666
149.176	0	685	289	321	131	230	163	231	295	212	179	234	103	171	289	678
149.299	0	682	286	321	129	232	164	228	294	210	178	232	101	169	286	665
149.422	0	679	278	314	128	225	160	228	293	209	178	230	100	167	285	662
149.545	0	680	282	314	128	228	160	229	295	209	179	231	101	168	285	664
149.668	0	679	281	314	128	226	160	228	293	209	178	230	101	168	285	665
149.791	0	681	286	317	129	230	161	228	292	209	178	231	102	169	287	665
149.914	0	684	289	321	131	231	163	231	294	210	179	233	102	170	288	672
150.036	0	679	280	317	128	227	160	229	294	207	179	231	99	167	283	663
150.159	0	677	277	312	127	225	159	226	291	207	178	229	99	166	282	661
150.282	0	676	279	313	126	224	159	224	290	206	177	229	100	166	283	662
150.405	0	676	280	313	128	224	159	228	290	208	177	230	100	167	283	660
150.528	0	678	283	316	130	226	159	230	293	208	179	230	100	168	284	665
150.651	0	681	284	319	129	229	161	228	291	209	177	231	100	167	284	660
150.774	0	675	274	312	125	222	157	224	288	205	176	227	98	164	278	658
150.897	0	673	273	310	125	221	156	226	289	206	175	228	98	163	278	654
151.02	0	673	275	309	126	222	155	227	288	206	176	228	99	163	278	656
151.142	0	674	277	312	127	222	157	225	286	207	176	229	100	165	280	655
151.265	0	677	281	314	128	224	158	225	287	208	176	229	100	166	282	658
151.388	0	672	275	313	126	223	157	226	289	205	176	228	97	163	276	655
151.511	0	667	268	308	122	219	153	225	285	204	174	225	97	162	274	650
151.634	0	667	270	305	122	218	153	223	283	204	174	225	97	162	273	648
151.757	0	666	270	306	125	219	153	222	283	205	175	227	98	161	275	649
151.88	0	667	275	310	125	221	154	226	285	205	175	229	99	164	276	649
152.003	0	671	278	313	126	223	155	227	286	208	177	229	99	164	278	653
152.125	0	666	270	309	125	221	154	222	283	204	174	225	97	161	272	646
152.248	0	663	265	305	122	218	151	221	282	202	173	224	95	158	268	644
152.371	0	661	265	302	122	216	152	223	283	202	174	224	96	158	268	643
152.494	0	661	266	302	123	216	151	223	282	203	174	225	97	159	269	644
152.617	0	664	270	307	124	219	152	221	281	204	174	226	97	161	271	643
152.74	0	665	274	310	126	222	153	223	283	205	174	227	98	162	272	649
152.863	0	663	268	307	124	218	152	224	284	202	174	225	96	158	268	642
152.986	0	659	262	302	121	216	149	221	282	201	172	222	95	157	265	639
153.108	0	659	262	300	122	215	149	219	279	201	172	222	95	156	265	638
153.231	0	659	264	301	123	216	149	221	280	202	172	224	96	158	266	641
153.354	0	661	268	305	124	217	150	223	283	203	173	225	97	160	268	639
153.477	0	663	271	307	125	221	153	223	282	206	174	227	97	160	270	649
153.6	0	664	271	309	125	221	153	221	282	205	173	226	97	159	268	638
153.723	0	658	262	302	120	216	150	220	281	202	171	221	95	156	263	637
153.846	1	657	262	301	121	215	150	221	282	202	172	221	94	156	263	635
153.969	0	658	263	301	122	214	150	220	281	203	171	222	95	156	264	633
154.092	0	658	266	304	122	216	151	219	279	204	171	223	96	158	266	633
154.214	0	659	271	308	124	219	152	221	280	205	172	225	97	160	268	640
154.337	0	664	275	312	125	220	155	224	282	206	174	226	97	160	270	641
154.46	0	659	266	307	123	219	153	220	281	204	171	222	95	157	265	633
154.583	0	656	263	301	121	215	152	218	277	202	170	221	94	155	263	631
154.706	0	656	265	304	122	215	151	220	278	202	170	222	96	156	263	630
154.829	0	657	267	304	123	214	152	221	280	203	170	222	96	155	264	631
154.952	0	659	271	307	124	218	154	220	278	204	171	224	97	157	268	639
155.075	0	663	275	311	126	220	156	221	278	206	172	226	98	160	269	635
155.197	0	665	278	315	127	224	157	224	282	206	172	226	99	160	270	638
155.32	0	659	268	307	122	217	153	222	280	204	171	223	96	157	265	630
155.443	0	659	269	307	123	218	154	221	279	203	170	222	96	157	266	630
155.566	0	659	269	306	123	218	152	218	277	203	170	222	96	157	266	631
155.689	0	659	273	309	124	219	155	221	279	205	171	224	98	158	269	634
155.812	0	663	277	314	126	221	157	224	282	206	171	226	99	160	271	636
155.935	0	667	282	316	129	224	158	224	282	208	172	228	100	162	273	636
156.058	0	665	276	316	127	223	159	221	282	205	171	225	98	159	271	634
156.18	0	660	271	309	125	221	156	220	283	204	171	224	97	158	270	632
156.303	0	659	275	310	126	222	157	220	283	205	171	225	98	157	268	640
156.426	0	659	277	312	126	221	156	218	281	206	169	225	98	158	268	644
156.549	0	663	280	314	128	222	158	224	282	207	172	227	99	162	272	643
156.672	0	668	284	318	130	228	160	230	287	208	175	229	100	164	276	650
156.795	0	666	282	319	129	227	161	229	288	207	175	228	99	163	276	644
156.918	0	662	275	312	125	223	157	225	285	207	174	226	98	161	274	634
157.041	0	660	276	312	127	226	158	222	284	205	173	226	97	160	275	641
157.164	0	666	276	315	126	224	158	207	283	205	168	225	97	154	296	628
157.286	0	705	287	313	122	225	158	201	283	206	164	227	94	154	308	636
157.409	0	719	297	316	123	228	160	204	283	208	166	229	96	159	313	640
157.532	0	711	292	322	126	226	160	215	285	207	169	228	96	161	293	639
157.655	0	683	276	314	126	222	158	226	288	205	173	227	95	163	277	635
157.778	0	677	276	315	128	222	158	229	288	206	173	227	95	163	274	634
157.901	0	675	277	315	126	227	158	218	286	206	170	226	95	161	277	641
158.024	0	718	286	311	121	225	158	206	285	205	166	227	97	157	302	652
158.147	0	729	299	316	121	228	160	207	287	207	167	228	96	158	312	656
158.269	0	725	297	316	120	227	157	205	285	204	167	226	93	154	310	653
158.392	0	720	285	310	121	221	155	202	282	203	165	225	91	154	312	659
158.515	0	711	280	310	122	220	155	212	282	204	168	226	93	158	300	661
158.638	0	699	275	312	125	221	156	224	286	205	172	228	95	162	283	633
158.761	0	691	277	312	127	223	158	229	287	207	175	229	97	165	281	640
158.884	0	691	283	318	130	226	160	230	288	207	176	230	98	166	280	641
159.007	0	677	272	312	127	223	157	229	289	204	175	226	94	161	274	634
159.13	0	669	271	310	125	221	156	220	286	203	172	224	92	156	294	656
159.252	0	689	272	309	121	220	154	202	282	202	166	224	93	150	302	628
159.375	0	711	282	307	117	220	153	199	281	204	165	226	92	153	300	635
159.498	0	716	291	310	122	223	156	206	283	205	167	228	93	159	305	637
159.621	0	709	290	320	126	226	160	220	289	208	173	232	96	164	287	636
159.744	0	681	273	315	126	224	157	225	289	206	173	228	94	164	274	621
159.867	0	672	268	310	126	221	156	226	287	205	174	227	94	163	271	620
159.99	0	667	270	310	126	222	155	228	289	206	175	227	96	163	272	618
160.113	0	662	271	311	127	223	156	228	291	207	176	229	97	163	274	616
160.236	0	663	276	313	127	227	157	217	290	207	172	229	97	160	286	629
160.358	0	698	283	314	123	229	158	206	288	207	170	230	96	158	302	642
160.481	0	704	284	312	120	226	157	206	289	205	169	228	92	154	302	637
160.604	0	701	280	309	120	224	154	210	290	206	171	229	93	157	299	644
160.727	0	688	276	313	124	225	156	218	290	207	172	231	96	162	284	624
160.85	0	676	275	312	127	227	157	223	292	209	174	231	97	164	279	610
160.973	0	671	277	314	129	228	159	228	296	209	177	233	99	166	280	612
161.096	0	669	280	318	132	232	161	233	299	211	179	234	99	167	280	612
161.219	0	659	274	317	130	231	161	231	298	209	179	232	97	164	275	604
161.341	0	651	269	310	128	226	157	230	297	209	179	232	98	163	273	600
161.464	0	648	271	311	129	227	159	233	300	209	180	231	98	164	273	597
161.587	0	646	272	312	129	228	159	236	301	210	181	233	98	165	273	594
161.71	0	647	277	315	131	230	160	233	300	210	180	234	100	165	274	596
161.833	0	648	282	320	132	232	163	234	301	211	181	234	100	166	275	597
161.956	0	638	272	315	129	229	160	235	303	209	181	232	98	163	271	587
162.079	0	635	272	310	129	228	159	235	303	209	181	232	98	164	270	583
162.202	0	635	273	312	128	229	159	233	300	210	180	232	99	163	270	581
162.324	0	634	275	313	131	228	160	234	301	211	180	233	100	165	271	583
162.447	0	636	279	316	132	231	161	237	303	212	181	233	101	165	273	584
162.57	0	636	280	320	132	233	162	238	304	212	182	234	100	165	272	581
162.693	0	627	269	312	128	228	158	231	300	210	180	230	98	163	268	574
162.816	0	627	272	311	128	228	160	232	300	210	178	231	99	163	268	573
162.939	0	625	273	312	128	227	160	235	301	209	180	232	99	163	268	572
163.062	0	627	275	314	130	229	160	234	302	212	180	233	101	164	269	579
163.185	0	632	280	318	132	233	163	233	301	211	180	233	101	166	271	576
163.308	0	623	271	313	127	228	160	230	298	208	178	230	97	161	266	567
163.43	0	621	266	309	126	224	158	231	298	207	177	229	97	161	264	565
163.553	0	620	269	308	126	224	158	231	298	208	178	229	98	161	263	568
163.676	0	623	271	310	126	226	159	229	295	209	178	229	99	162	264	567
163.799	0	627	275	314	130	228	160	231	296	210	177	231	100	163	267	576
163.922	0	631	278	317	130	230	162	232	298	211	179	231	99	163	268	575
164.045	0	620	265	310	125	223	157	227	295	206	176	227	96	159	261	567
164.168	0	619	264	307	124	221	156	224	290	206	174	226	97	159	260	562
164.291	0	619	264	307	124	222	156	223	290	206	173	227	97	158	259	567
164.413	0	623	268	308	126	222	157	227	291	207	175	228	98	159	261	574
164.536	0	627	272	312	127	225	158	228	291	209	175	230	99	162	264	576
164.659	0	632	275	315	129	227	161	225	290	210	174	229	100	163	265	574
164.782	0	623	263	308	124	221	156	222	287	205	173	225	95	159	260	573
164.905	0	622	262	306	123	219	156	223	287	204	173	225	96	158	259	577
165.028	0	623	263	305	125	218	155	223	286	204	172	227	97	158	259	574
165.151	0	628	266	307	125	220	156	222	284	206	172	227	98	160	263	580
165.274	0	632	272	311	127	223	158	224	286	208	174	229	99	162	266	587
165.396	0	640	276	315	130	226	159	227	289	210	176	231	100	164	269	596
165.519	0	635	271	314	127	224	158	224	289	206	175	228	98	161	265	587
165.642	0	632	264	306	124	220	155	221	285	206	173	226	96	159	263	589
165.765	0	635	266	307	126	222	156	224	287	206	173	227	97	161	265	592
165.888	0	637	269	308	127	222	157	225	288	206	174	228	98	162	267	599
166.011	0	643	274	311	127	224	158	226	289	208	175	230	99	163	269	601
166.134	0	649	277	315	130	227	160	226	289	209	175	231	100	166	273	614
166.257	0	653	281	320	131	231	162	228	291	209	177	232	100	165	275	614
166.38	0	645	270	312	127	224	157	227	292	208	176	229	98	162	270	616
166.502	0	648	272	310	127	225	158	227	291	207	175	230	98	162	271	616
166.625	0	650	273	311	127	225	158	224	290	208	175	229	98	163	272	620
166.748	0	655	276	314	130	227	160	229	292	210	177	231	99	164	274	626
166.871	0	661	281	317	131	229	161	233	295	210	178	233	100	167	278	635
166.994	0	667	286	321	133	232	163	233	296	213	179	234	102	168	280	637
167.117	0	666	284	322	133	234	163	229	296	211	179	233	101	167	280	630
167.24	0	661	276	313	128	229	160	230	295	208	177	231	100	165	276	636
167.363	0	664	279	315	132	230	159	234	298	210	179	232	100	167	278	641
167.485	0	667	280	315	131	230	161	233	298	211	179	233	100	166	279	641
167.608	0	672	285	318	132	230	162	234	298	212	180	233	101	168	282	650
167.731	0	678	290	323	133	235	165	237	301	213	182	235	102	170	285	650
167.854	0	682	294	327	136	238	166	239	304	213	183	236	103	170	287	656
167.977	0	674	282	319	132	233	162	236	301	211	182	234	101	168	283	647
168.1	0	677	285	317	131	234	162	235	301	211	181	234	101	168	284	648
168.223	0	679	286	318	133	233	164	237	301	211	181	234	102	169	285	655
168.346	0	682	290	321	135	234	165	241	305	213	184	235	102	171	287	662
168.468	0	687	294	324	135	238	166	240	306	214	183	237	103	172	289	662
168.591	0	694	298	328	138	240	169	240	305	215	184	238	104	173	291	666
168.714	0	686	289	324	134	238	165	238	306	212	185	235	102	171	288	660
168.837	0	685	288	319	132	234	164	240	308	213	184	235	102	170	288	667
168.96	0	687	290	322	135	236	165	239	307	213	185	236	103	171	289	665
169.083	0	690	290	322	134	237	165	240	306	213	184	236	103	172	290	664
169.206	0	694	294	325	136	240	167	242	310	215	186	238	103	173	292	672
169.329	0	697	298	329	139	241	169	245	311	215	187	238	104	173	294	676
169.452	0	688	286	322	133	236	166	240	308	212	185	235	101	169	289	667
169.574	0	689	286	318	133	234	164	237	307	212	184	234	102	169	289	664
169.697	0	689	288	318	134	235	164	240	308	212	186	235	102	170	290	669
169.82	0	690	289	320	134	235	164	243	309	212	185	235	103	171	291	675
169.943	0	694	293	322	136	237	166	242	309	214	186	237	104	173	293	675
170.066	0	695	294	328	136	241	167	239	308	213	185	236	102	172	293	674
170.189	0	685	282	318	131	232	162	238	306	210	184	233	101	169	288	669
170.312	0	686	283	315	130	231	162	238	307	210	184	233	101	168	287	673
170.435	0	685	283	313	130	231	161	235	303	211	183	233	101	168	287	669
170.557	0	689	287	316	131	231	162	235	303	211	184	233	103	169	290	669
170.68	0	692	290	321	133	234	164	238	305	212	184	235	103	170	292	675
170.803	0	687	284	319	131	231	163	237	304	210	184	232	100	168	288	673
170.926	0	682	276	313	127	225	159	233	300	207	181	230	99	165	285	665
171.049	0	682	277	311	128	226	159	233	299	208	181	230	100	165	284	661
171.172	0	680	279	311	127	223	158	233	300	208	181	231	100	165	284	666
171.295	0	684	282	314	126	222	158	233	301	209	181	232	101	166	287	672
171.418	0	689	288	320	130	224	160	232	299	210	181	233	102	167	289	671
171.54	0	681	277	315	125	221	158	229	296	207	180	229	98	164	284	660
171.663	0	677	274	310	123	216	155	228	293	205	178	228	98	163	282	662
171.786	0	678	273	308	122	215	156	228	294	205	178	228	98	162	282	665
171.909	0	680	275	307	124	216	155	227	291	206	178	228	99	164	282	663
172.032	0	684	279	312	125	219	155	225	290	207	178	229	100	165	285	666
172.155	0	687	283	317	128	220	159	229	293	209	179	231	101	166	288	669
172.278	0	682	277	315	124	219	157	227	293	206	179	228	98	163	284	667
172.401	0	679	272	310	121	213	153	224	288	205	175	226	97	162	281	660
172.524	0	679	273	307	123	214	154	221	287	204	175	226	98	162	280	662
172.646	0	680	274	309	123	213	153	223	288	204	175	226	99	163	282	663
172.769	0	684	278	311	126	215	154	225	289	206	176	228	100	164	285	670
172.892	0	688	282	315	127	218	156	224	288	208	177	229	101	166	287	670
173.015	0	689	282	317	127	220	159	222	288	207	177	229	100	165	287	669
173.138	0	683	273	309	122	215	154	222	288	204	176	227	98	163	282	664
173.261	0	683	275	308	124	214	153	223	287	204	176	227	98	162	283	668
173.384	0	684	276	308	124	213	153	221	285	205	175	226	99	162	283	666
173.507	0	686	279	310	124	216	154	220	284	206	175	228	100	164	285	670
173.629	0	690	283	314	127	218	156	223	287	207	176	231	101	166	288	673
173.752	0	694	288	319	127	221	157	225	290	208	178	231	102	167	291	680
173.875	0	689	280	314	125	219	156	220	288	205	176	228	99	164	286	669
173.998	0	687	276	309	123	216	154	219	286	204	175	227	98	164	285	672
174.121	0	687	278	311	124	215	154	221	287	205	176	228	99	164	284	671
174.244	0	689	279	311	125	217	156	224	289	207	176	229	99	165	287	678
174.367	0	693	284	314	126	218	157	223	289	208	177	230	101	167	289	678
174.49	0	697	288	318	128	220	159	223	289	209	177	231	101	168	291	682
174.612	0	700	292	322	130	223	159	226	293	209	179	232	102	168	292	681
174.735	0	691	280	313	125	218	157	224	292	207	178	229	99	165	287	676
174.858	0	693	281	312	127	219	157	224	291	207	178	229	100	166	288	677
174.981	0	693	281	314	126	219	156	223	290	207	177	230	100	165	288	680
175.104	0	696	284	315	127	221	157	226	293	208	178	231	101	168	290	683
175.227	0	701	290	319	129	223	159	230	296	209	180	233	102	169	292	691
175.35	0	704	294	322	130	225	161	228	296	211	182	235	103	170	294	690
175.473	0	703	290	324	131	227	161	228	297	209	181	233	102	169	293	686
175.596	0	696	282	314	127	222	158	228	297	208	181	232	100	166	290	685
175.718	0	699	286	315	129	221	159	230	300	208	182	232	101	168	291	685
175.841	0	699	285	315	129	223	159	229	298	209	181	232	101	168	291	689
175.964	0	702	290	318	130	226	161	230	299	210	182	234	101	169	293	693
176.087	0	707	295	322	131	228	162	234	303	211	185	236	103	172	295	697
176.21	0	710	297	326	134	230	164	236	305	212	186	237	104	171	297	703
176.333	0	702	288	320	130	228	162	230	302	210	184	235	101	169	294	693
176.456	0	702	286	316	128	225	160	231	301	210	183	233	101	169	292	690
176.579	0	702	287	317	130	225	160	234	304	209	185	234	101	169	293	695
176.701	0	703	288	317	130	227	161	236	305	210	186	235	101	170	293	698
176.824	0	707	293	320	132	230	163	236	305	212	185	237	103	171	296	702
176.947	0	711	297	323	134	232	165	237	307	213	187	237	103	173	297	706
177.07	0	710	297	326	134	234	167	238	308	212	188	237	103	172	298	703
177.193	0	702	285	318	130	227	161	238	309	210	187	235	100	169	294	699
177.316	0	704	288	317	131	228	162	236	307	211	186	234	101	169	294	701
177.439	0	704	288	316	130	229	161	235	306	210	186	235	102	169	294	698
177.562	0	706	291	319	132	231	163	240	309	211	188	237	103	171	295	703
177.684	0	710	295	322	134	232	164	242	311	213	189	238	103	172	297	709
177.807	0	714	299	326	136	235	167	241	312	214	188	238	104	174	300	712
177.93	0	707	292	323	132	233	164	237	309	211	188	236	102	171	297	703
178.053	0	704	287	316	129	230	161	240	310	210	188	235	101	170	295	707
178.176	0	705	290	318	130	230	162	241	309	211	187	236	102	171	295	707
178.299	0	706	289	317	131	229	162	238	308	211	187	235	102	171	296	709
178.422	0	710	293	321	132	231	164	240	309	213	187	236	103	173	297	714
178.545	0	713	297	324	134	234	166	243	313	212	189	238	103	174	299	713
178.668	0	714	300	326	136	235	166	244	313	214	190	239	103	174	300	714
178.79	0	706	288	319	130	231	163	239	309	211	187	234	101	170	296	706
178.913	0	707	290	317	131	231	163	238	308	211	187	235	101	171	297	708
179.036	0	706	288	316	131	229	162	240	310	211	188	235	102	171	296	710
179.159	0	709	292	319	132	231	162	242	309	212	188	236	103	172	299	715
179.282	0	712	295	322	134	233	165	242	309	213	189	237	103	173	300	715
179.405	0	716	300	325	136	236	167	242	311	213	189	238	104	175	302	721
179.528	0	709	290	321	132	232	163	241	311	211	188	235	102	171	298	711
179.651	0	709	288	317	131	230	162	240	309	210	188	235	102	172	297	715
179.773	0	708	290	318	132	230	162	238	307	210	187	235	102	171	298	711
179.896	11	709	290	317	132	230	163	239	307	211	187	235	102	172	299	714
180.019	0	712	294	320	133	234	164	244	311	212	189	237	103	174	300	717
180.142	0	716	298	325	137	234	165	244	312	213	189	238	104	174	301	723
180.265	0	711	289	321	132	233	164	239	308	211	187	236	101	173	299	713
180.388	0	709	287	316	131	230	161	238	308	211	187	235	101	171	298	714
180.511	0	709	289	316	132	232	162	241	310	210	188	234	102	171	299	710
180.634	0	710	290	317	133	231	162	242	309	211	189	236	102	172	299	719
180.756	0	713	293	319	134	233	163	241	309	212	188	237	103	174	300	714
180.879	0	714	295	322	135	235	164	240	308	212	187	236	102	173	300	721
181.002	0	707	283	315	131	230	159	240	309	209	187	234	101	171	297	713
181.125	0	708	286	315	131	229	160	239	307	210	187	234	101	171	297	718
181.248	0	708	285	314	131	229	159	236	304	209	185	233	101	171	297	709
181.371	0	709	289	316	132	230	161	238	305	209	185	234	101	172	298	715
181.494	0	711	292	320	133	233	162	240	307	211	187	235	102	173	300	713
181.617	0	704	283	316	131	230	158	237	306	207	186	233	100	170	295	708
181.74	0	703	280	311	129	227	157	233	301	207	183	231	100	169	294	707
181.862	0	702	283	311	129	225	156	233	299	207	184	232	100	168	294	707
181.985	0	702	283	311	129	225	157	233	299	207	183	231	100	170	294	704
182.108	0	703	286	315	132	227	158	233	298	209	183	233	101	170	296	712
182.231	0	700	282	314	130	227	157	229	296	207	182	230	99	168	293	701
182.354	0	694	275	309	128	221	155	227	291	204	180	229	99	166	289	698
182.477	0	694	275	307	127	221	154	228	291	204	179	228	98	166	289	695
182.6	0	693	276	307	127	221	154	225	287	205	178	228	99	167	290	696
182.723	0	695	279	311	128	223	154	223	285	205	178	229	100	167	292	697
182.845	0	694	279	313	129	222	155	224	287	204	178	229	98	166	290	698
182.968	0	688	271	307	125	217	152	222	283	201	176	225	97	163	285	686
183.091	0	686	269	305	125	215	150	218	280	201	174	225	97	164	284	682
183.214	0	685	270	304	125	216	149	215	276	201	174	225	97	163	285	683
183.337	0	686	272	305	126	216	150	217	276	202	174	226	98	165	286	684
183.46	0	689	276	309	128	217	151	219	277	203	175	228	99	166	288	686
183.583	0	689	276	313	128	219	152	217	276	203	174	227	98	165	287	682
183.706	0	681	265	304	124	213	148	212	271	199	171	224	96	162	281	676
183.828	0	679	264	302	123	211	146	210	270	197	170	222	95	161	280	672
183.951	0	679	265	300	123	211	146	212	271	199	171	223	96	162	280	671
184.074	0	681	268	303	124	212	147	210	269	201	172	224	96	163	281	673
184.197	0	683	272	306	125	215	148	210	268	202	171	225	97	164	284	677
184.32	0	686	276	310	127	216	150	213	272	203	172	227	97	167	285	682
184.443	0	680	269	305	125	214	148	213	271	200	172	224	96	162	280	670
184.566	0	676	261	301	122	210	145	208	267	198	169	221	93	161	277	667
184.689	0	675	263	299	122	210	144	207	265	196	169	222	94	161	277	665
184.812	0	675	263	299	123	208	144	210	266	198	171	222	95	162	278	671
184.934	0	677	267	302	125	211	145	212	268	200	172	224	96	164	280	672
185.057	0	679	271	306	127	214	147	211	268	201	172	226	96	166	283	675
185.18	0	684	275	310	127	216	150	214	270	203	173	227	97	165	284	670
185.303	0	677	264	304	124	213	148	213	271	199	172	223	94	162	278	669
185.426	0	673	261	299	123	210	145	212	270	197	172	221	93	161	276	663
185.549	0	673	261	298	123	209	144	210	268	199	171	221	93	162	276	662
185.672	0	675	262	298	122	210	145	210	267	198	172	223	93	163	277	665
185.795	0	676	266	302	125	211	145	215	271	200	173	224	94	165	279	668
185.917	0	679	271	305	126	213	149	217	275	203	175	226	96	165	281	674
186.04	0	684	274	310	127	216	151	217	275	203	175	228	96	165	283	669
186.163	0	676	264	304	124	214	147	213	275	199	174	223	94	163	278	667
186.286	0	673	261	300	123	210	145	215	276	199	174	222	93	162	276	665
186.409	0	673	262	298	123	209	145	216	275	199	174	222	93	162	275	668
186.532	0	674	263	300	124	211	146	214	274	201	174	224	94	164	278	666
186.655	0	677	267	304	125	212	149	216	276	202	174	226	95	165	279	669
186.778	0	679	271	306	127	216	151	220	280	203	177	227	96	165	282	672
186.9	0	682	275	310	128	220	154	221	282	205	177	228	97	168	283	677
187.023	0	676	267	306	126	217	151	217	280	202	176	225	93	165	279	667
187.146	0	674	262	301	124	213	148	217	280	201	175	223	93	163	277	666
187.269	0	673	264	300	125	213	149	221	281	201	177	224	94	164	277	665
187.392	0	674	265	301	125	213	149	220	281	203	177	226	95	165	279	669
187.515	0	677	269	305	126	217	151	220	282	203	177	227	96	166	281	665
187.638	0	680	274	308	129	218	151	223	284	204	178	228	97	168	283	671
187.761	0	682	277	312	129	221	155	226	288	206	180	230	97	170	285	669
187.884	0	680	276	313	130	221	155	225	288	205	180	229	96	168	283	668
188.006	0	675	267	305	127	217	151	222	286	203	178	225	94	166	278	663
188.129	0	675	266	303	125	217	151	224	287	202	179	227	95	166	280	663
188.252	0	672	268	303	126	217	151	226	287	203	179	227	95	166	280	664
188.375	0	676	271	307	128	219	152	226	287	206	179	229	96	168	282	664
188.498	0	679	276	311	129	220	154	225	288	206	179	229	96	169	284	664
188.621	0	680	279	312	131	224	156	228	289	207	181	232	99	170	286	671
188.744	0	684	285	318	132	227	159	230	294	208	183	233	99	171	287	669
188.867	0	677	272	311	127	221	154	226	290	205	181	229	96	167	282	661
188.989	0	676	272	306	127	221	153	223	288	205	180	229	96	168	281	661
189.112	0	676	271	308	127	220	153	226	289	205	181	229	97	168	282	657
189.235	0	676	274	309	129	221	154	230	291	207	182	231	98	170	284	661
189.358	0	678	279	313	131	223	156	228	290	208	181	232	98	170	285	666
189.481	0	681	284	316	132	227	158	229	292	209	182	233	100	172	287	665
189.604	0	686	288	320	134	231	161	232	296	209	185	235	100	172	289	671
189.727	0	678	277	316	131	225	157	229	296	207	184	232	97	170	286	661
189.85	0	677	276	310	129	224	155	228	292	206	182	232	98	170	285	661
189.972	0	677	277	310	130	225	156	227	292	207	183	231	98	169	286	658
190.095	0	676	279	311	129	226	156	231	295	208	184	233	99	171	287	659
190.218	0	679	283	316	134	227	158	234	297	209	184	235	100	172	288	669
190.341	0	682	288	320	134	232	159	232	297	211	185	236	101	174	290	665
190.464	0	686	291	324	136	233	162	233	299	211	185	237	101	174	292	666
190.587	0	679	278	316	132	229	159	233	298	208	185	234	100	172	289	660
190.71	0	678	279	313	131	228	157	233	298	208	185	233	99	171	288	663
190.833	0	679	281	314	131	228	158	231	296	209	184	234	100	172	289	660
190.956	0	679	282	314	132	229	158	233	297	209	185	235	100	173	290	664
191.078	0	681	288	319	133	231	160	237	300	210	187	236	101	174	291	665
191.201	0	684	290	321	137	233	162	238	301	212	187	238	102	176	292	676
191.324	0	685	291	326	135	236	164	234	301	212	186	236	101	174	293	665
191.447	0	678	280	316	131	229	159	232	299	209	185	234	100	171	290	664
191.57	0	679	283	315	131	228	159	233	301	209	185	234	100	172	290	660
191.693	0	677	282	315	133	228	159	234	300	209	185	234	101	172	290	663
191.816	0	679	286	316	133	230	159	233	298	210	184	234	101	173	291	663
191.939	0	680	289	321	134	233	161	235	301	211	185	236	102	175	292	666
192.061	0	685	294	324	137	235	164	238	302	212	187	236	103	175	294	667
192.184	0	678	283	319	132	231	161	234	300	210	185	233	101	172	291	661
192.307	0	676	281	315	131	229	158	231	297	209	184	233	100	172	290	658
192.43	0	676	283	315	132	229	158	232	298	208	184	233	100	172	290	659
192.553	0	675	285	317	132	228	160	235	299	209	184	234	101	173	291	660
192.676	0	679	289	321	134	231	161	234	298	211	184	235	103	174	293	667
192.799	0	683	293	323	136	235	162	234	299	212	185	236	103	176	295	667
192.922	0	680	289	325	136	235	163	233	299	210	185	234	102	174	293	660
193.044	0	675	282	315	131	229	159	233	298	208	184	232	101	171	291	660
193.167	0	677	285	316	132	229	159	231	296	209	183	233	101	172	291	660
193.29	0	676	285	317	131	228	159	230	295	208	182	232	101	173	292	659
193.413	0	678	289	320	134	230	161	233	297	210	183	234	102	174	293	661
193.536	0	680	293	323	136	233	162	236	299	210	184	235	103	176	294	665
193.659	0	684	294	325	136	236	164	232	298	211	185	236	103	174	295	664
193.782	0	676	280	317	131	228	160	228	294	209	181	233	101	172	292	658
193.905	0	675	285	317	131	230	160	231	297	208	183	232	102	173	292	658
194.028	0	677	285	317	132	228	159	232	296	209	183	233	102	172	292	660
194.15	0	678	288	319	134	230	160	232	295	210	183	233	102	174	293	662
194.273	0	681	292	322	135	233	161	231	295	211	183	235	103	175	294	665
194.396	0	679	290	325	136	234	162	232	297	209	184	234	101	173	294	660
194.519	0	674	280	316	132	227	158	231	295	207	183	233	101	171	292	660
194.642	0	676	283	316	131	228	158	229	294	208	182	233	102	171	291	657
194.765	0	674	284	316	131	228	158	228	292	208	182	233	101	172	292	657
194.888	0	676	287	318	133	230	159	232	295	208	183	233	103	173	293	661
195.011	0	680	291	323	134	231	160	233	295	209	184	235	103	174	294	665
195.133	0	675	282	318	132	229	159	227	292	208	182	232	101	171	291	656
195.256	0	672	277	314	130	225	157	226	291	205	182	232	100	170	289	658
195.379	0	670	280	313	130	225	157	228	292	207	181	231	100	170	290	654
195.502	0	670	280	313	131	225	156	229	291	208	180	231	101	172	290	657
195.625	0	672	284	316	131	227	157	228	290	208	181	233	102	172	291	657
195.748	0	675	286	320	133	229	159	229	291	208	181	232	101	172	291	657
195.871	0	666	275	312	128	222	155	227	290	204	180	229	99	168	286	649
195.994	0	666	274	309	127	222	153	225	288	204	179	229	98	167	285	650
196.116	0	664	274	308	128	220	153	223	285	205	178	229	99	168	285	647
196.239	0	665	276	310	127	221	153	223	285	204	178	229	101	170	287	649
196.362	0	667	281	314	130	224	154	228	288	206	180	232	100	170	289	651
196.485	0	668	281	315	130	225	156	225	287	206	179	231	99	170	288	651
196.608	0	661	270	308	127	219	152	221	282	202	177	228	98	166	282	642
196.731	0	658	268	306	125	216	150	219	282	201	177	226	97	165	281	645
196.854	0	658	268	305	125	217	150	221	282	201	177	228	98	165	281	644
196.977	0	660	271	307	127	217	150	220	281	204	177	229	99	167	283	646
197.1	0	662	275	310	128	220	153	219	280	205	178	230	99	168	285	645
197.222	0	664	278	313	129	223	153	221	282	204	178	230	99	168	285	645
197.345	0	657	267	306	124	217	149	220	281	201	177	226	96	164	280	641
197.468	0	656	266	302	125	215	149	218	277	201	175	226	96	164	279	639
197.591	0	655	267	303	124	216	148	217	276	201	176	227	97	164	280	636
197.714	0	655	270	305	126	216	149	220	278	202	176	227	98	165	280	637
197.837	0	658	275	309	128	218	150	223	280	203	177	229	99	166	282	642
197.96	0	662	278	312	128	221	153	220	280	205	177	231	99	168	284	641
198.083	0	657	268	307	125	219	149	217	278	201	176	228	96	164	279	638
198.205	0	656	266	302	125	213	148	218	278	200	176	226	96	163	278	633
198.328	0	655	266	301	125	214	148	220	279	202	175	227	96	164	278	636
198.451	0	656	269	304	125	216	148	218	276	202	176	227	97	164	279	639
198.574	0	658	273	307	126	218	149	217	277	203	175	229	98	166	281	639
198.697	0	661	275	310	128	220	151	221	280	204	177	230	98	167	283	641
198.82	0	659	273	311	128	220	151	220	280	203	177	229	97	165	281	640
198.943	0	655	266	303	125	217	147	216	278	201	176	226	96	163	277	637
199.066	0	654	266	303	124	216	148	217	277	201	175	226	96	162	277	637
199.188	0	654	268	302	126	215	148	219	278	202	175	227	96	163	279	635
199.311	0	657	271	306	128	218	150	220	279	204	176	229	98	165	280	639
199.434	0	660	275	309	128	219	151	219	279	205	176	229	99	166	283	639
199.557	0	661	279	314	130	223	153	220	281	204	177	229	98	167	283	639
199.68	0	656	268	306	126	219	150	220	281	202	175	227	96	164	279	633
199.803	0	655	268	303	126	217	149	219	281	203	176	227	96	163	278	635
199.926	0	656	268	304	126	217	149	218	278	202	174	227	97	164	279	633
200.049	0	657	272	306	126	219	150	219	279	203	175	228	97	165	280	636
200.172	0	658	275	309	129	221	152	223	283	205	177	229	98	167	282	639
200.294	0	663	279	313	130	223	155	225	284	206	178	231	99	168	283	648
200.417	0	662	277	315	130	225	155	221	284	205	177	230	98	166	282	636
200.54	0	656	267	306	125	220	152	221	282	202	176	227	96	163	279	637
200.663	0	655	270	305	126	220	151	222	284	203	177	227	97	165	278	633
200.786	0	655	271	306	126	219	151	223	284	204	177	228	97	165	280	637
200.909	0	658	274	308	127	222	154	222	283	206	177	230	98	165	281	637
201.032	0	660	278	313	129	225	155	225	286	206	178	230	99	167	283	646
201.155	0	663	283	315	131	227	157	228	291	208	180	233	99	169	285	644
201.277	0	663	277	314	129	226	156	225	288	206	180	230	98	166	283	640
201.4	0	657	270	308	127	220	153	223	285	204	179	228	96	165	280	635
201.523	0	657	271	306	126	221	153	225	287	206	178	228	97	165	280	636
201.646	0	656	272	307	128	221	154	228	289	205	179	230	97	165	281	636
201.769	0	659	277	311	128	223	155	227	288	207	179	231	99	167	283	643
201.892	0	663	280	314	131	225	157	228	289	208	180	232	99	168	285	643
202.015	0	664	285	318	131	229	158	231	292	208	182	233	100	170	287	650
202.138	0	660	275	313	128	225	156	229	293	206	180	231	98	167	283	641
202.26	0	658	273	308	128	222	154	227	290	205	181	231	98	167	282	639
202.383	0	658	273	308	128	222	154	226	289	206	181	230	98	166	282	636
202.506	0	656	275	309	128	223	155	229	291	206	181	231	99	167	284	639
202.629	0	659	279	312	130	224	157	231	292	208	183	233	98	169	285	641
202.752	0	663	283	316	132	227	159	230	293	209	183	234	100	170	287	646
202.875	0	664	283	318	132	229	159	230	293	208	183	233	100	170	287	643
202.998	0	659	272	310	127	223	154	231	294	205	182	231	97	168	283	639
203.121	0	658	274	309	129	223	154	231	295	206	182	232	98	167	283	642
203.244	0	659	275	308	128	223	155	229	293	207	182	232	99	169	284	641
203.366	0	661	279	311	130	224	156	230	293	208	182	233	100	170	285	645
203.489	0	664	281	314	132	227	158	234	297	209	185	234	100	170	288	647
203.612	0	666	285	319	132	229	159	234	299	210	185	235	100	171	288	650
203.735	0	662	274	312	127	225	155	229	295	207	182	232	98	168	285	642
203.858	0	661	274	308	129	225	155	229	294	206	183	232	98	168	284	643
203.981	0	660	274	309	129	223	154	232	296	207	184	233	98	169	285	643
204.104	0	662	277	311	130	226	155	233	297	208	184	234	99	170	286	649
204.227	0	664	281	313	131	227	157	232	296	209	185	235	100	171	288	650
204.349	0	667	285	318	133	231	159	232	298	209	185	236	100	173	290	651
204.472	0	661	273	311	128	225	156	231	298	207	184	232	98	169	285	645
204.595	0	660	273	307	129	224	154	232	296	206	184	233	97	169	285	648
204.718	0	660	273	307	128	224	154	229	295	207	183	233	98	169	285	645
204.841	0	660	276	310	129	224	155	232	295	207	184	234	98	170	285	643
204.964	0	662	280	312	131	228	156	235	297	208	185	236	100	171	288	647
205.087	0	667	283	317	133	230	158	233	299	210	185	236	100	172	289	653
205.21	0	660	274	310	129	226	155	228	295	207	184	233	98	168	285	643
205.332	0	659	271	307	127	223	154	228	293	205	183	231	97	167	283	645
205.455	0	658	271	306	127	222	153	230	294	206	183	231	97	168	283	641
205.578	0	657	273	307	129	222	153	229	293	206	182	232	98	168	284	645
205.701	0	661	277	310	130	224	153	228	292	207	183	233	99	170	286	645
205.824	0	662	280	314	131	227	156	229	293	208	183	234	100	170	288	647
205.947	0	658	272	310	128	224	154	228	293	205	182	231	97	168	284	641
206.07	0	655	268	306	126	220	152	225	290	205	181	229	98	167	282	641
206.193	0	653	269	305	127	220	152	222	287	205	179	229	97	166	283	638
206.316	0	655	271	306	128	221	151	224	287	204	180	230	97	167	284	639
206.438	0	657	275	309	130	221	153	226	289	206	180	230	98	168	285	641
206.561	0	659	279	313	130	224	154	226	289	207	181	233	100	169	287	646
206.684	0	656	272	309	128	223	153	221	286	205	179	229	97	167	283	637
206.807	0	653	268	304	126	218	152	221	285	203	177	227	97	166	281	638
206.93	0	653	270	305	126	218	151	222	285	203	178	227	96	165	282	636
207.053	0	653	270	306	126	219	151	221	283	205	177	228	98	166	283	638
207.176	0	655	274	309	128	220	153	221	282	206	177	229	98	167	284	637
207.299	0	657	278	313	130	223	155	222	285	206	179	230	99	169	286	639
207.421	0	655	273	311	129	220	154	222	285	204	178	229	97	167	283	637
207.544	0	652	267	306	125	218	151	218	280	203	175	227	96	165	281	634
207.667	0	651	267	304	125	217	150	216	279	202	175	225	96	164	280	634
207.79	0	651	269	305	125	217	151	219	280	203	175	226	97	165	281	632
207.913	0	653	273	308	128	218	152	220	281	205	176	228	98	166	283	637
208.036	0	656	275	311	129	220	154	219	280	207	176	230	99	169	286	640
208.159	0	655	273	312	129	221	155	218	280	204	176	228	97	166	282	635
208.282	0	650	264	305	124	216	150	217	280	201	175	225	95	164	279	629
208.404	0	648	265	302	124	216	150	217	280	202	175	226	96	164	280	631
208.527	0	650	267	302	125	215	150	216	278	203	174	226	96	165	281	633
208.65	0	652	270	305	126	217	151	217	277	204	175	227	98	166	282	634
208.773	0	654	273	309	129	220	154	220	281	205	176	230	98	167	284	639
208.896	0	656	275	310	129	221	154	222	283	205	177	228	98	166	283	636
209.019	0	650	264	304	125	216	151	218	280	202	174	225	95	164	279	633
209.142	0	652	264	302	125	216	151	217	279	202	175	225	95	164	279	633
209.265	0	651	265	302	125	216	150	221	281	203	175	226	96	165	280	633
209.388	0	654	269	305	127	217	153	222	283	205	177	228	97	167	282	643
209.51	0	656	273	308	128	221	154	222	283	206	177	231	98	168	283	638
209.633	0	657	271	308	127	221	154	221	284	205	178	229	96	167	282	637
209.756	0	652	265	302	126	217	152	223	286	203	177	227	95	166	280	635
209.879	0	655	266	303	126	218	152	224	286	204	178	228	96	167	281	638
210.002	0	656	267	303	127	219	152	223	285	204	178	229	96	167	281	637
210.125	0	658	271	307	128	221	154	224	288	206	179	231	97	169	284	642
210.248	0	661	273	310	131	222	156	227	291	206	181	232	98	170	285	647
210.371	0	658	266	306	128	220	154	227	291	204	181	228	95	167	281	640
210.493	0	658	264	302	127	219	152	224	288	204	180	228	95	167	281	638
210.616	0	659	265	302	126	219	152	225	289	203	181	229	95	168	281	644
210.739	0	659	267	303	129	219	153	228	292	205	181	231	95	168	282	643
210.862	0	662	269	307	130	221	154	230	294	207	183	232	96	169	283	653
210.985	0	663	271	309	129	222	156	226	294	206	182	231	96	169	283	644
211.108	0	658	259	302	125	219	152	225	291	203	181	228	94	167	280	645
211.231	0	656	260	298	126	218	151	227	294	205	182	228	93	167	279	640
211.354	0	655	260	300	126	218	151	226	291	204	181	228	95	166	280	644
211.476	0	657	264	303	128	219	152	226	291	205	181	229	95	167	281	644
211.599	0	659	268	305	127	220	154	226	292	206	182	231	96	169	283	646
211.722	0	657	262	305	127	220	154	228	293	203	181	228	94	166	279	643
211.845	0	652	258	299	124	214	150	224	290	202	180	226	92	164	276	639
211.968	0	651	256	297	123	214	149	221	286	201	179	225	93	163	276	635
212.091	0	650	257	298	124	214	149	220	284	202	178	225	94	165	277	638
212.214	0	650	262	301	125	214	150	224	286	203	178	227	95	165	280	636
212.337	0	653	266	305	126	218	152	222	287	205	179	229	96	167	281	641
212.46	0	651	262	302	125	217	152	218	284	202	178	225	94	165	277	635
212.582	0	645	254	297	123	211	148	216	280	198	175	222	92	162	274	630
212.705	0	643	255	297	122	210	146	217	279	199	174	222	93	162	274	628
212.828	0	643	256	296	123	209	147	216	277	200	174	223	93	163	275	628
212.951	0	646	261	300	125	212	148	213	275	201	174	224	94	163	277	628
213.074	0	649	264	303	125	214	149	215	277	202	176	226	96	166	279	635
213.197	0	652	267	307	127	216	152	217	280	202	177	227	95	166	280	632
213.32	0	645	255	300	123	211	148	213	276	199	174	222	93	162	274	624
213.443	0	643	255	296	122	209	146	210	272	197	172	221	92	161	273	622
213.565	0	642	255	296	123	209	146	211	272	198	173	222	92	162	273	623
213.688	0	642	258	299	123	210	146	214	274	201	173	223	94	163	275	624
213.811	0	646	264	302	126	213	149	212	272	202	173	226	94	164	279	630
213.934	0	649	267	306	127	216	149	213	273	203	174	228	95	166	280	627
214.057	0	649	268	308	127	217	151	214	276	202	176	226	94	166	280	632
214.18	0	644	256	299	124	213	147	214	275	198	174	223	93	162	275	620
214.303	0	644	257	297	123	211	146	213	272	200	173	222	92	163	274	620
214.426	0	645	257	298	123	213	147	211	272	198	173	224	93	163	275	621
214.548	0	647	262	301	125	214	148	215	273	202	174	225	94	164	278	629
214.671	0	649	267	303	127	215	150	217	276	202	176	226	96	166	280	631
214.794	0	653	270	306	129	219	151	217	277	204	176	228	97	168	282	636
214.917	0	654	270	309	128	220	152	218	277	203	177	227	95	167	281	626
215.04	0	648	261	299	126	215	148	217	278	200	176	224	93	163	277	630
215.163	0	649	260	300	124	215	149	219	280	201	176	224	94	164	277	626
215.286	0	649	260	299	125	215	149	218	279	202	176	225	94	164	278	626
215.409	0	651	264	302	127	217	150	218	279	202	177	227	95	165	280	628
215.532	1	653	270	306	128	219	152	223	283	204	178	229	96	168	283	635
215.654	0	657	273	309	130	222	154	226	286	205	181	230	97	169	285	641
215.777	0	656	270	311	129	222	154	223	287	205	180	229	95	167	283	633
215.9	0	653	263	303	127	219	151	222	286	202	179	226	94	165	280	632
216.023	0	654	264	302	127	218	152	225	288	202	180	226	94	166	280	635
216.146	0	654	265	303	127	220	153	228	290	205	182	229	95	167	281	640
216.269	0	657	269	306	130	222	155	227	290	206	181	231	97	169	284	640
216.392	0	661	273	310	131	224	157	229	291	208	182	231	98	170	285	641
216.515	0	665	279	314	133	228	158	231	296	208	184	232	98	172	288	648
216.637	0	660	270	308	130	224	157	231	297	206	184	230	95	168	285	642
216.76	0	660	266	303	128	223	156	230	295	206	183	230	95	169	283	644
216.883	0	660	268	305	128	224	155	229	295	205	183	229	96	170	284	644
217.006	0	662	269	305	129	224	156	232	298	206	184	231	96	170	285	650
217.129	0	664	273	309	132	226	158	234	301	208	186	233	98	171	287	655
217.252	0	667	276	312	133	230	160	234	301	210	187	235	98	172	290	652
217.375	0	669	279	316	133	230	161	233	302	209	186	234	98	172	289	650
217.498	0	663	268	306	129	225	158	233	303	206	187	231	96	170	285	649
217.62	0	664	270	307	130	226	158	236	303	207	190	234	97	172	286	653
217.743	0	665	271	307	130	227	158	233	302	208	190	236	97	172	287	654
217.866	0	667	273	311	131	228	159	234	302	208	189	234	97	173	288	654
217.989	0	669	278	313	134	231	161	238	306	211	191	237	99	174	290	661
218.112	0	673	281	318	136	232	163	238	308	211	192	238	99	174	292	664
218.235	0	666	271	310	130	227	159	233	303	208	189	234	97	171	288	656
218.358	0	667	271	308	130	227	158	234	303	208	190	234	97	171	287	654
218.481	0	667	272	308	131	227	159	235	306	208	191	236	97	172	288	653
218.604	0	668	275	309	132	229	159	236	306	210	190	236	98	174	289	665
218.726	0	671	279	314	133	232	160	235	306	211	190	238	100	175	292	660
218.849	0	674	283	318	135	234	163	237	307	211	192	239	100	174	293	662
218.972	0	669	272	311	131	230	160	236	306	209	191	235	97	172	289	656
219.095	0	669	273	308	133	227	159	235	306	209	191	236	97	172	289	659
219.218	0	670	272	309	130	227	159	234	304	209	189	235	98	172	289	657
219.341	0	671	275	312	133	230	161	235	304	210	190	236	99	173	290	662
219.464	0	672	279	314	135	230	161	237	307	211	191	238	100	175	291	662
219.587	0	677	282	318	134	233	162	237	307	212	191	239	101	175	293	671
219.709	0	671	272	312	131	228	159	231	303	208	189	235	97	172	289	658
219.832	0	672	274	309	130	228	158	232	303	208	190	235	98	173	289	663
219.955	0	671	274	308	132	227	158	234	305	209	189	236	98	172	290	661
220.078	0	673	276	310	132	229	159	233	304	210	189	236	99	173	292	671
220.201	0	675	280	313	134	229	161	233	302	211	189	237	100	174	294	665
220.324	0	676	279	316	134	231	161	232	303	209	189	235	99	172	293	667
220.447	0	670	271	309	130	225	157	232	302	207	188	234	97	172	289	660
220.57	0	670	272	308	131	227	158	233	301	208	188	234	98	171	290	661
220.692	0	671	274	309	131	226	158	226	298	209	186	232	98	171	290	660
220.815	0	673	276	312	132	227	158	229	298	208	186	234	99	172	292	669
220.938	0	675	281	315	134	228	160	231	300	210	188	235	100	173	294	668
221.061	0	669	270	311	131	225	157	227	297	206	185	232	97	170	287	661
221.184	0	668	270	306	129	222	156	225	294	206	182	230	97	169	288	657
221.307	0	667	270	305	128	222	156	225	293	205	183	230	97	169	288	661
221.43	0	668	272	308	129	222	156	226	294	206	184	231	98	170	289	659
221.553	0	670	275	311	132	224	157	226	294	208	183	232	99	171	292	667
221.676	0	668	270	310	128	222	156	223	292	205	182	230	97	169	288	659
221.798	0	662	263	305	126	218	154	221	291	203	182	228	95	167	285	656
221.921	0	663	265	302	127	217	153	221	289	204	181	227	96	168	285	654
222.044	0	663	267	304	128	217	154	221	286	204	181	229	96	169	287	656
222.167	0	667	271	306	129	220	154	219	286	206	180	230	98	169	289	656
222.29	0	666	274	311	131	222	156	220	287	206	180	230	98	170	291	662
222.413	0	660	263	305	126	217	154	213	286	202	177	226	95	165	286	671
222.536	0	669	258	302	123	213	150	203	280	201	171	224	94	159	296	665
222.659	0	668	262	300	124	213	150	209	279	201	174	226	93	164	290	677
222.781	0	666	265	302	127	215	151	220	284	203	177	227	95	168	284	662
222.904	0	668	269	305	129	217	154	225	285	205	181	230	96	170	286	665
223.027	0	673	274	310	131	221	155	226	287	207	181	231	98	170	287	667
223.15	0	669	265	303	128	217	153	222	286	203	180	227	94	167	283	661
223.273	0	665	260	300	125	215	151	221	285	201	179	224	93	166	281	656
223.396	0	658	263	302	127	219	152	214	285	202	178	225	93	165	295	674
223.519	0	694	266	299	121	216	151	191	278	201	166	225	92	156	317	620
223.642	0	711	278	304	119	218	151	186	275	202	164	227	91	155	322	621
223.764	0	715	289	307	121	222	153	189	278	204	167	228	92	157	325	626
223.887	0	717	285	305	120	221	152	191	280	203	168	228	89	157	323	630
224.01	0	715	277	301	123	214	150	201	280	202	169	228	90	163	306	640
224.133	0	690	262	303	127	220	154	216	285	204	176	227	90	168	286	653
224.256	0	687	263	300	128	218	154	223	290	204	179	230	92	167	285	658
224.379	0	684	266	304	129	223	156	225	292	207	181	232	95	169	286	661
224.502	0	685	274	311	131	227	158	217	292	207	178	231	96	168	293	684
224.625	0	728	274	303	124	225	157	202	290	204	171	228	92	159	315	666
224.748	0	740	274	297	120	219	152	200	291	204	171	228	90	157	317	667
224.87	0	730	268	303	122	219	154	206	290	205	173	229	90	162	303	679
224.993	0	719	265	302	125	222	157	214	292	207	176	231	93	165	290	649
225.116	0	714	266	304	128	224	158	218	295	207	178	232	93	167	289	656
225.239	0	705	270	307	130	226	159	222	298	209	180	233	95	169	290	658
225.362	0	700	273	311	132	229	160	227	301	211	182	234	96	168	289	657
225.485	0	688	260	304	130	226	157	225	299	207	182	230	92	167	282	648
225.608	0	681	259	302	128	225	158	226	300	206	183	230	93	166	279	643
225.731	0	676	261	303	129	224	158	231	303	208	184	231	94	167	278	639
225.853	0	675	265	306	130	226	160	230	303	209	184	233	95	168	279	635
225.976	0	676	269	310	133	229	161	230	302	210	184	234	97	168	281	636
226.099	0	677	274	314	134	233	164	232	306	211	186	235	98	169	282	634
226.222	0	667	266	308	131	229	161	232	307	210	186	233	95	166	277	620
226.345	0	663	263	305	130	228	161	230	304	209	184	232	96	165	275	615
226.468	0	662	264	307	129	228	160	229	302	209	185	231	96	165	275	611
226.591	0	659	267	309	131	228	161	232	304	209	185	234	97	166	276	615
226.714	0	660	272	313	133	231	163	235	305	212	186	235	99	168	278	609
226.836	0	662	276	316	135	235	165	232	305	212	186	236	100	169	280	616
226.959	0	659	276	318	135	235	165	230	304	211	185	233	99	167	278	605
227.082	0	649	267	307	131	230	162	229	303	209	185	233	97	164	274	598
227.205	0	648	269	310	132	231	161	231	304	210	185	233	98	165	275	594
227.328	0	647	270	312	132	231	163	230	302	211	184	234	98	165	274	595
227.451	0	648	274	314	134	233	164	230	302	212	185	235	99	168	277	597
227.574	0	651	280	318	136	236	166	234	306	212	187	237	100	169	279	604
227.697	0	652	284	322	138	238	167	235	307	213	188	238	101	169	280	602
227.82	0	642	271	314	132	233	164	229	302	210	185	234	98	165	275	590
227.942	0	642	274	313	132	234	163	229	302	210	185	234	99	166	275	590
228.065	0	639	274	314	134	234	164	231	305	210	184	234	100	167	275	592
228.188	0	641	277	316	134	235	165	233	305	212	186	235	100	168	277	594
228.311	0	644	283	320	137	237	167	232	304	213	187	238	102	170	279	598
228.434	0	648	285	323	138	239	168	233	307	212	187	237	102	170	280	598
228.557	0	637	272	316	133	236	164	233	306	211	187	235	99	166	277	589
228.68	0	638	276	315	135	234	164	233	305	212	186	235	100	167	276	589
228.803	0	638	277	315	135	236	165	229	303	211	185	235	101	167	277	587
228.925	0	640	279	317	135	236	165	233	305	211	185	236	101	169	277	594
229.048	0	644	284	321	137	237	166	236	307	213	187	238	103	170	280	601
229.171	0	642	282	323	137	240	167	234	308	213	188	237	101	168	279	592
229.294	0	634	272	315	134	235	164	231	303	210	186	234	99	166	275	583
229.417	0	635	276	314	134	234	164	231	304	210	185	234	100	166	275	587
229.54	0	634	276	315	134	234	163	232	307	211	185	235	101	167	275	591
229.663	0	637	279	317	135	235	164	233	304	212	185	236	102	168	277	591
229.786	0	642	283	322	136	238	166	231	305	212	186	236	102	169	278	593
229.908	0	631	273	316	132	233	164	230	305	209	185	234	99	165	273	582
230.031	0	628	270	311	132	230	161	230	303	208	184	233	99	164	271	579
230.154	0	626	271	311	132	229	162	228	301	208	183	233	99	164	271	578
230.277	0	628	272	312	131	229	161	228	299	209	183	233	100	165	272	581
230.4	0	632	276	316	134	231	163	230	302	210	184	234	102	167	275	585
230.523	0	632	277	319	132	232	164	230	302	209	183	234	99	165	273	585
230.646	0	624	265	309	128	225	159	224	295	206	180	229	97	162	268	574
230.769	0	624	265	307	128	226	158	222	294	206	179	231	97	162	267	574
230.892	0	623	265	308	128	224	158	224	294	205	180	229	98	162	267	573
231.014	0	628	270	311	130	225	159	224	294	207	179	230	99	163	269	582
231.137	0	633	273	314	132	228	161	222	292	209	179	232	101	166	272	584
231.26	0	632	271	317	132	228	160	221	292	207	180	231	99	163	270	580
231.383	0	625	261	307	127	222	156	219	290	204	177	227	97	161	266	577
231.506	0	625	263	306	127	221	155	219	288	204	177	227	96	161	265	573
231.629	0	626	263	305	127	221	155	216	286	205	176	228	98	161	265	575
231.752	0	630	267	307	129	223	156	217	286	206	176	230	99	163	269	580
231.875	0	636	271	312	130	225	157	221	288	207	179	231	100	164	272	589
231.997	0	640	274	316	132	227	158	220	289	208	178	232	100	165	273	590
232.12	0	633	262	308	127	222	156	214	285	204	176	228	96	161	267	584
232.243	0	632	260	304	126	221	154	215	284	203	176	228	97	161	267	581
232.366	0	634	261	304	127	221	154	217	285	203	176	228	96	161	267	587
232.489	0	638	264	306	128	221	155	216	285	207	176	229	97	163	270	590
232.612	0	644	270	311	130	224	156	216	284	207	176	231	99	165	273	597
232.735	0	649	273	313	131	227	157	219	287	208	178	231	100	166	277	604
232.858	0	650	273	314	132	228	158	220	290	207	179	231	98	165	274	601
232.98	0	647	264	307	128	222	155	215	286	205	176	229	97	162	270	595
233.103	0	647	264	305	128	222	154	216	286	205	177	229	97	163	270	601
233.226	0	649	265	305	128	222	155	218	287	206	178	230	97	164	272	604
233.349	0	653	269	309	130	224	155	221	289	208	180	231	98	165	274	609
233.472	0	660	273	312	131	227	158	220	290	209	180	233	99	167	278	615
233.595	0	664	277	315	134	230	159	221	291	210	180	234	101	168	281	622
233.718	0	663	273	315	132	229	159	222	293	208	181	232	98	166	278	618
233.841	0	660	267	306	129	225	156	222	293	206	180	230	97	164	275	616
233.964	0	662	267	307	131	225	156	221	292	207	180	231	98	164	275	620
234.086	0	664	269	308	131	226	156	221	292	207	180	231	98	165	277	623
234.209	0	668	272	311	132	228	158	225	294	209	182	233	99	166	279	628
234.332	0	673	277	313	133	230	160	227	296	210	183	235	100	168	283	633
234.455	0	679	281	318	134	232	160	226	297	211	182	235	101	169	286	639
234.578	0	675	277	316	133	232	161	225	297	210	183	232	99	166	281	630
234.701	0	672	270	307	131	228	157	227	297	208	182	231	99	165	279	633
234.824	0	674	273	311	132	228	157	227	298	210	183	232	99	166	280	634
234.947	0	674	273	311	131	229	157	225	296	209	182	231	100	167	281	638
235.069	0	680	277	314	133	231	160	226	298	210	183	233	100	167	284	644
235.192	0	684	282	317	134	232	162	231	301	211	184	234	102	169	288	648
235.315	0	688	286	321	136	235	164	231	302	213	185	235	102	171	290	652
235.438	0	682	275	317	133	232	161	226	299	209	183	232	99	166	284	646
235.561	0	680	273	310	131	230	160	226	297	209	182	231	98	166	284	647
235.684	0	681	275	311	132	230	160	228	300	210	183	232	100	166	283	647
235.807	0	684	276	312	132	229	160	227	299	210	182	232	100	167	286	651
235.93	0	688	280	316	134	231	161	227	297	211	183	234	101	169	288	656
236.052	0	692	285	320	136	234	163	230	300	212	184	234	102	170	291	663
236.175	0	695	288	322	137	237	165	232	301	212	185	236	102	170	291	660
236.298	0	685	274	313	131	229	160	227	298	209	182	231	98	166	286	649
236.421	0	685	275	311	131	228	160	223	295	209	180	230	99	166	285	656
236.544	0	685	276	311	130	229	160	225	296	209	180	230	100	166	285	656
236.667	0	687	277	313	132	228	160	227	297	209	182	232	100	167	287	659
236.79	0	690	283	317	134	231	161	227	296	211	182	233	101	169	291	665
236.913	0	697	287	320	135	234	164	227	296	212	181	235	103	171	293	670
237.036	0	694	284	322	135	233	164	227	299	210	183	233	100	169	291	665
237.158	0	686	273	313	130	226	159	224	297	208	181	231	98	165	286	661
237.281	0	686	274	310	130	226	159	224	294	208	180	230	98	166	286	657
237.404	0	685	274	309	130	227	158	222	291	208	180	230	99	166	287	664
237.527	0	689	278	313	133	227	159	225	293	208	180	231	101	167	289	668
237.65	0	692	282	316	133	228	161	228	295	210	181	233	101	169	292	672
237.773	0	698	287	321	134	232	162	226	295	211	181	233	101	169	293	676
237.896	0	689	276	316	130	228	160	223	293	207	181	231	99	166	288	664
238.019	0	687	273	310	129	225	159	224	294	207	181	229	98	165	287	668
238.141	0	687	273	309	129	224	158	224	292	207	179	230	98	166	286	668
238.264	0	689	276	310	130	226	158	222	290	208	179	230	100	166	288	672
238.387	0	693	280	315	132	227	159	224	293	208	180	231	100	168	291	676
238.51	0	696	284	316	133	228	161	228	294	210	181	233	102	169	294	680
238.633	0	697	284	320	134	231	162	226	295	209	182	233	101	168	292	678
238.756	0	690	272	309	130	225	158	221	291	206	179	230	98	165	288	675
238.879	0	690	274	310	129	224	158	223	291	206	180	230	99	165	287	673
239.002	0	690	274	308	129	225	157	224	293	207	180	230	99	165	288	678
239.124	0	692	276	311	131	225	158	224	292	208	180	232	99	167	291	682
239.247	0	696	281	314	132	228	159	224	291	209	181	232	101	168	292	689
239.37	0	702	286	318	134	229	161	226	294	210	180	233	101	169	295	693
239.493	0	696	279	316	132	229	160	226	295	207	182	232	99	167	290	685
239.616	0	694	274	309	129	225	157	223	291	206	180	230	98	166	288	682
239.739	0	694	275	308	130	224	157	222	290	206	179	230	98	165	289	688
239.862	0	695	275	309	130	224	157	224	292	207	181	230	98	167	290	689
239.985	0	698	279	313	132	226	158	226	293	208	181	231	100	168	293	693
240.108	0	701	282	316	132	228	159	227	292	210	181	233	101	169	294	696
240.23	0	705	287	320	134	232	162	226	293	209	182	234	101	169	296	700
240.353	0	698	276	313	130	227	157	226	294	206	182	231	98	166	291	693
240.476	0	697	274	310	130	224	156	225	293	208	181	231	98	165	289	693
240.599	0	699	275	308	129	225	157	223	291	207	180	230	99	167	289	689
240.722	0	700	277	310	130	225	157	224	291	207	181	231	99	167	292	698
240.845	0	703	282	313	134	227	158	228	294	209	183	232	100	169	294	700
240.968	0	708	284	316	134	229	160	229	296	211	183	234	101	170	296	704
241.091	0	709	284	319	134	233	161	227	295	210	183	234	100	170	296	704
241.213	0	702	274	310	130	226	158	226	293	206	182	231	98	166	291	696
241.336	0	703	275	308	130	227	156	228	294	207	183	231	98	167	291	700
241.459	0	704	275	309	130	227	157	228	295	208	182	231	99	167	291	701
241.582	11	706	279	310	132	228	158	228	292	209	183	233	99	169	294	706
241.705	0	711	282	314	134	230	159	229	294	208	184	235	100	170	297	705
241.828	0	714	286	317	135	233	160	233	299	211	186	236	102	171	298	712
241.951	0	710	280	315	133	231	160	231	297	209	186	233	99	168	295	702
242.074	0	708	275	308	131	228	156	229	295	208	184	232	99	168	292	708
242.196	0	709	275	308	132	228	156	231	297	207	185	232	98	169	292	705
242.319	0	709	276	309	133	228	156	234	299	208	186	234	99	168	293	711
242.442	0	714	280	312	133	231	157	234	299	210	187	235	99	170	295	710
242.565	0	716	284	314	136	232	160	235	299	211	187	236	101	172	298	720
242.688	0	719	285	319	136	237	160	236	302	211	188	237	100	172	298	714
242.811	0	712	275	311	132	232	158	237	302	208	188	233	98	169	293	714
242.934	0	713	274	307	134	231	157	235	300	209	187	234	98	170	292	711
243.057	0	714	274	308	133	231	156	233	299	210	187	233	99	169	292	714
243.18	0	716	277	309	134	233	158	237	302	209	189	235	99	171	294	721
243.302	0	719	280	312	136	234	160	239	305	211	190	237	100	172	297	724
243.425	0	722	285	315	138	237	160	237	305	213	190	238	100	173	300	723
243.548	0	719	279	315	136	236	161	237	305	210	190	236	98	170	296	718
243.671	0	716	274	307	133	232	158	237	306	209	190	234	97	169	293	723
243.794	0	716	274	308	134	232	158	239	307	209	190	234	98	171	293	724
243.917	0	718	274	308	134	233	158	237	305	211	190	236	99	171	294	722
244.04	0	720	277	310	135	235	161	237	306	211	191	236	99	172	296	726
244.163	0	723	281	314	137	236	161	241	310	212	192	237	100	173	298	734
244.285	0	724	282	316	137	238	162	242	311	213	192	239	100	174	298	732
244.408	0	717	271	307	133	233	158	236	307	209	190	234	96	170	293	724
244.531	0	717	272	307	134	233	159	238	307	209	192	234	97	170	293	725
244.654	0	716	272	307	133	232	158	239	310	208	192	235	97	170	293	730
244.777	0	718	275	308	134	233	159	238	309	212	191	235	99	171	295	728
244.9	0	720	277	311	134	234	161	236	307	212	191	236	99	172	297	732
245.023	0	724	280	315	135	236	163	238	309	212	192	237	100	173	298	734
245.146	0	718	273	311	134	232	160	237	310	209	191	234	97	169	294	733
245.268	0	715	270	306	132	230	157	234	308	208	189	232	97	169	292	726
245.391	0	714	269	306	131	229	158	233	305	208	188	232	97	168	292	722
245.514	0	714	271	307	131	231	159	235	304	209	188	232	99	169	292	727
245.637	0	716	274	309	127	227	160	232	306	210	188	234	98	170	295	733
[truncated: 774 more rows]

## Sheet: D850
	SNR :	44	48	45	41	35	39	34	31	37	33	38	46	38	41	41
Time	Marker	ch1	ch2	ch3	ch4	ch5	ch6	ch7	ch8	ch9	ch10	ch11	ch12	ch13	ch14	ch15
0.24576	0	478	294	208	125	199	154	242	319	187	172	227	101	147	301	618
0.36864	0	478	294	208	125	199	154	242	319	187	172	227	101	147	301	618
0.49152	0	485	295	196	126	193	151	242	321	188	169	228	104	150	304	620
0.6144	0	491	303	191	125	191	146	241	325	189	168	229	105	151	306	626
0.73728	0	493	294	190	123	189	145	226	316	191	160	228	101	150	307	623
0.86016	0	496	291	174	119	180	131	217	299	191	152	229	99	151	306	628
0.98304	0	502	291	176	119	178	128	216	300	189	152	227	99	153	306	623
1.10592	0	506	292	171	118	177	127	216	302	189	152	227	98	153	305	618
1.2288	0	505	299	176	120	179	129	217	302	190	151	228	100	155	310	631
1.35168	0	502	305	179	122	180	131	219	302	191	152	229	101	157	314	638
1.47456	0	501	308	185	124	186	133	224	305	193	153	230	101	160	315	639
1.59744	0	490	290	178	123	180	131	219	309	187	155	227	97	156	302	626
1.72032	0	491	283	170	120	173	130	223	313	185	159	226	95	153	297	633
1.8432	0	492	282	173	120	177	131	228	314	186	162	225	96	153	296	632
1.96608	0	496	283	173	121	177	131	230	316	186	163	225	97	153	296	625
2.08896	0	499	290	176	122	178	133	235	319	186	164	227	98	153	299	633
2.21184	0	504	297	180	124	181	135	236	319	188	165	228	100	154	301	640
2.33472	0	501	294	185	124	184	136	235	319	188	166	228	98	155	300	634
2.4576	0	491	280	168	120	176	129	237	319	185	165	224	96	154	294	619
2.58048	0	492	279	172	120	176	131	239	320	186	166	224	96	154	292	614
2.70336	0	491	281	173	121	176	131	238	320	186	166	225	97	153	292	614
2.82624	0	494	285	175	122	179	132	237	319	186	167	225	98	154	294	615
2.94912	0	500	293	181	124	180	134	238	321	188	168	227	100	154	298	632
3.072	0	500	296	187	126	185	136	238	323	189	168	228	100	155	299	633
3.19488	0	490	281	175	122	178	133	236	320	186	167	225	96	154	294	625
3.31776	0	488	280	172	121	177	131	235	318	186	166	223	96	152	295	629
3.44064	0	486	280	174	122	176	131	235	320	185	166	224	96	151	296	629
3.56352	0	488	281	174	122	176	131	235	321	186	167	224	97	152	297	633
3.6864	0	492	288	179	124	179	133	235	320	188	168	226	98	151	299	635
3.80928	0	495	293	185	124	181	135	236	320	190	167	226	100	152	300	637
3.93216	0	483	281	174	121	177	131	234	320	186	167	223	96	151	297	629
4.05504	0	483	278	171	121	174	129	234	318	186	167	222	97	150	295	629
4.17792	0	481	278	174	121	175	130	234	316	187	166	222	96	150	295	627
4.3008	0	482	280	173	121	173	129	234	314	186	167	222	97	149	295	630
4.42368	0	486	286	177	122	176	131	235	317	186	167	223	98	149	297	631
4.54656	0	486	287	183	123	178	133	235	318	188	167	223	98	149	297	629
4.66944	0	476	275	171	118	172	129	230	312	185	165	219	95	148	292	619
4.79232	0	474	274	169	118	170	127	231	310	184	164	218	95	146	291	619
4.9152	0	474	273	170	118	170	127	232	311	184	163	218	95	145	291	617
5.03808	0	475	276	171	120	170	127	232	311	184	163	218	96	146	291	617
5.16096	0	478	281	175	120	172	130	232	309	186	163	220	98	146	293	619
5.28384	0	473	275	176	118	174	130	231	309	183	162	218	95	145	291	611
5.40672	0	465	266	164	115	165	123	228	305	181	161	214	93	142	285	603
5.5296	0	463	265	166	115	164	124	229	303	180	159	213	94	141	285	602
5.65248	0	462	265	166	115	163	124	227	300	180	159	213	94	141	286	600
5.77536	0	465	270	168	115	164	124	229	301	180	159	213	95	140	286	606
5.89824	0	469	275	173	116	168	125	229	303	182	160	215	97	141	289	602
6.02112	0	467	273	177	116	170	128	227	301	181	158	215	95	141	288	600
6.144	0	455	259	161	111	161	121	223	295	178	156	210	93	139	281	591
6.26688	0	455	259	161	111	159	120	223	293	176	155	209	93	138	279	588
6.38976	0	454	258	163	110	159	120	223	294	176	155	208	92	138	280	588
6.51264	0	456	262	165	112	160	121	223	292	178	154	210	93	136	281	587
6.63552	0	460	269	170	114	163	123	221	291	178	155	211	95	137	283	590
6.7584	0	463	274	173	114	165	125	222	293	180	155	211	96	138	287	595
6.88128	0	456	262	168	113	165	125	221	293	177	155	208	93	138	281	587
7.00416	0	451	257	159	109	158	120	219	289	174	152	206	92	135	277	581
7.12704	0	451	256	162	110	158	119	216	287	174	150	206	92	135	276	579
7.24992	0	450	258	162	109	157	118	214	286	174	149	207	92	136	277	581
7.3728	0	455	265	166	111	161	120	216	289	174	150	209	93	136	279	584
7.49568	0	460	269	170	113	164	123	219	290	177	151	210	95	137	282	588
7.61856	0	464	274	177	115	168	127	221	291	178	153	212	96	138	284	586
7.74144	0	454	260	162	110	162	123	222	292	175	152	208	92	135	277	581
7.86432	0	455	257	161	111	159	120	221	292	175	152	207	92	135	275	581
7.9872	0	455	257	163	109	160	121	222	291	175	151	207	91	134	276	581
8.11008	0	458	259	162	111	160	120	220	291	176	152	208	92	135	278	578
8.23296	0	460	265	166	111	163	121	221	293	177	152	210	94	135	279	588
8.35584	0	464	272	171	114	166	124	221	295	178	153	212	95	137	281	597
8.47872	0	467	275	179	115	170	127	220	296	179	153	212	96	138	283	595
8.6016	0	456	261	163	112	164	121	219	293	176	152	210	92	138	277	583
8.72448	0	459	260	164	111	161	121	219	295	175	153	210	92	136	277	584
8.84736	0	460	261	165	112	162	122	220	297	176	153	211	93	136	279	588
8.97024	0	462	264	165	112	165	123	219	299	177	155	212	94	137	280	592
9.09312	0	466	268	169	114	167	124	220	301	178	156	214	96	138	283	595
9.216	0	470	274	172	115	168	125	220	303	179	157	215	96	140	285	597
9.33888	0	467	271	175	114	169	128	221	303	180	156	215	95	141	284	598
9.46176	0	461	263	164	111	163	122	224	299	179	151	211	93	141	281	595
9.58464	0	461	266	168	113	166	123	225	299	178	150	210	93	140	281	602
9.70752	0	463	268	168	112	167	124	228	301	178	152	211	93	140	282	599
9.8304	0	468	272	170	115	168	125	230	303	179	154	213	94	139	282	608
9.95328	0	476	280	175	117	171	128	231	307	181	155	215	96	141	284	611
10.0762	0	476	280	182	117	175	130	233	307	181	157	216	96	142	286	602
10.199	0	465	266	165	114	165	124	233	307	179	158	211	93	140	280	601
10.3219	0	466	268	167	115	166	126	233	309	180	159	213	94	139	281	601
10.4448	0	467	268	169	115	167	125	230	307	180	158	214	93	139	281	601
10.5677	0	467	274	170	116	168	126	228	308	181	158	216	95	141	283	604
10.6906	0	471	281	175	117	170	127	230	311	182	160	217	97	142	286	606
10.8134	0	475	285	183	119	175	131	232	313	184	161	218	97	143	288	616
10.9363	0	465	267	168	114	168	126	232	310	181	159	214	93	141	282	603
11.0592	0	463	266	163	112	163	122	232	310	180	161	214	93	140	280	604
11.1821	0	467	267	168	112	166	124	234	311	181	161	214	93	139	281	604
11.305	0	470	269	168	114	166	126	235	311	182	161	215	94	140	282	616
11.4278	0	475	277	173	116	170	128	234	313	183	161	217	96	141	284	621
11.5507	0	481	284	181	118	175	131	235	315	184	163	218	97	143	286	618
11.6736	0	469	269	171	115	170	127	231	312	180	160	215	93	142	281	608
11.7965	0	466	266	164	113	165	123	227	310	180	157	214	93	142	278	605
11.9194	0	464	268	170	114	166	125	223	309	180	155	215	93	142	280	608
12.0422	0	466	270	169	115	166	124	222	311	182	155	216	94	141	282	618
12.1651	0	472	278	173	116	170	129	225	313	182	156	218	97	143	285	623
12.288	0	477	283	182	118	174	132	227	315	184	159	220	97	144	286	624
12.4109	0	465	270	168	115	168	127	228	314	180	158	216	93	143	280	611
12.5338	0	469	267	165	113	166	125	232	315	180	159	216	93	142	279	617
12.6566	0	473	269	169	114	168	127	234	316	181	160	216	93	143	280	613
12.7795	0	478	273	169	116	171	128	237	318	182	161	218	95	142	283	624
12.9024	0	484	280	174	117	172	130	238	319	184	161	220	96	144	285	624
13.0253	0	482	281	181	118	177	133	239	320	184	163	219	96	144	286	623
13.1482	0	468	265	162	113	167	123	233	318	179	160	215	93	143	280	613
13.271	0	468	267	165	114	165	125	229	314	181	158	216	92	142	279	618
13.3939	0	470	268	167	113	166	125	230	316	181	159	216	94	142	278	620
13.5168	0	477	273	169	116	169	127	235	319	182	160	218	95	142	281	625
13.6397	0	486	282	175	118	173	130	240	323	185	163	220	97	144	286	631
13.7626	0	482	277	178	117	177	131	237	322	184	163	219	95	145	284	626
13.8854	0	473	264	159	113	165	124	235	319	179	161	214	92	143	278	624
14.0083	0	473	267	166	115	169	126	233	318	181	161	216	93	143	281	620
14.1312	0	471	267	167	114	167	124	221	316	182	157	216	95	141	291	634
14.2541	0	489	271	169	114	166	127	218	316	183	156	218	95	139	299	639
14.377	0	494	281	177	115	171	130	225	319	184	158	220	97	142	295	641
14.4998	0	482	266	171	113	171	128	230	319	181	161	217	93	143	285	632
14.6227	0	480	262	162	112	167	124	233	320	181	161	215	92	142	282	639
14.7456	0	483	266	167	113	169	127	235	320	182	161	217	93	143	283	639
14.8685	0	486	268	166	115	168	127	236	321	182	162	217	93	143	284	633
14.9914	0	489	276	172	117	172	128	235	323	183	163	219	96	144	287	636
15.1142	0	490	279	183	118	179	133	225	321	184	158	220	96	144	296	649
15.2371	0	510	265	159	109	165	123	210	314	180	152	214	92	138	306	642
15.36	0	530	272	163	109	164	122	209	313	180	152	215	92	138	310	642
15.4829	0	535	277	171	109	166	124	215	315	180	155	217	92	139	310	632
15.6058	0	529	281	175	113	172	128	227	321	182	158	219	93	141	298	637
15.7286	0	523	285	177	117	177	132	230	322	185	160	221	95	145	298	643
15.8515	0	510	275	178	117	177	133	231	324	183	160	219	95	147	295	638
15.9744	0	499	264	161	113	168	125	231	322	181	161	215	93	145	291	636
16.0973	0	501	269	166	115	170	128	233	323	182	161	217	92	145	288	638
16.2202	0	503	270	167	115	171	127	231	324	184	162	218	93	145	290	641
16.343	0	507	280	173	117	175	130	235	325	184	163	220	95	146	292	649
16.4659	0	513	288	181	121	178	132	236	327	186	164	221	97	149	296	648
16.5888	0	499	273	171	116	175	131	233	325	183	162	218	93	147	291	637
16.7117	0	497	270	164	114	169	126	232	325	183	161	218	92	147	287	638
16.8346	0	500	273	169	116	171	128	233	325	184	162	219	93	146	290	642
16.9574	0	503	278	170	118	173	129	234	326	184	164	221	95	146	292	642
17.0803	0	511	287	176	121	176	132	236	328	186	164	223	96	148	296	650
17.2032	0	515	293	185	122	182	137	236	330	189	165	225	98	151	299	655
17.3261	0	501	275	170	118	175	130	236	328	184	165	220	93	149	292	642
17.449	0	503	276	168	117	172	129	237	329	185	165	220	94	149	291	641
17.5718	0	506	279	172	119	175	131	237	329	186	164	221	95	149	293	645
17.6947	0	511	285	175	121	178	132	236	330	187	166	223	96	150	296	648
17.8176	0	518	294	181	123	181	134	240	333	188	168	226	98	151	300	654
17.9405	0	516	296	188	124	186	140	240	334	189	168	227	98	152	300	652
18.0634	0	505	280	170	119	177	132	238	331	186	166	223	95	151	294	643
18.1862	0	507	285	174	122	177	133	238	332	188	166	224	96	151	296	645
18.3091	0	507	287	176	123	179	134	238	333	188	167	224	96	152	297	647
18.432	0	512	293	179	124	183	136	240	335	189	168	226	98	152	300	651
18.5549	0	518	301	184	126	186	139	242	337	191	169	228	100	154	304	657
18.6778	0	510	294	186	124	186	140	239	336	189	168	226	97	153	300	648
18.8006	0	507	286	170	121	177	132	241	334	188	168	223	96	153	296	650
18.9235	0	511	291	178	124	181	136	242	336	188	169	225	97	153	298	648
19.0464	0	511	292	178	124	182	136	243	336	189	169	226	97	152	300	658
19.1693	0	518	300	182	125	185	139	242	338	190	170	228	99	154	303	660
19.2922	0	519	303	190	127	189	142	244	340	191	171	228	99	153	303	657
19.415	0	503	286	174	122	180	135	242	337	186	169	224	96	153	299	647
19.5379	0	505	287	174	121	178	135	241	334	188	168	224	96	152	298	649
19.6608	0	504	287	176	122	179	136	240	334	187	167	222	96	152	298	646
19.7837	0	505	292	178	122	179	135	241	335	188	168	224	98	152	299	645
19.9066	0	510	298	183	126	184	139	241	336	190	169	225	99	153	302	647
20.0294	0	499	289	182	122	183	139	236	332	188	165	223	96	153	298	634
20.1523	0	490	280	168	119	172	131	234	329	184	164	218	95	151	294	630
20.2752	0	489	283	172	119	173	132	233	326	185	163	219	95	151	295	630
20.3981	0	491	283	174	120	174	133	233	325	185	163	219	96	150	296	631
20.521	0	496	290	178	121	176	135	233	325	186	163	220	98	150	298	638
20.6438	0	497	292	185	122	180	138	232	324	186	163	221	98	151	299	638
20.7667	0	482	276	168	117	171	131	230	320	183	161	216	93	150	293	625
20.8896	0	482	276	167	117	169	130	229	318	182	160	215	94	149	291	627
21.0125	0	482	276	170	117	169	130	227	316	182	158	215	94	148	292	623
21.1354	0	486	279	172	118	169	130	227	314	182	160	216	96	148	294	631
21.2582	0	491	287	177	119	173	132	229	317	183	160	218	97	148	297	631
21.3811	0	489	282	181	118	174	135	229	315	182	160	216	95	149	295	628
21.504	0	479	271	164	115	164	128	225	309	179	158	213	93	147	291	620
21.6269	0	483	275	169	115	166	128	226	309	179	157	213	93	147	291	623
21.7498	0	484	274	171	117	167	128	228	310	179	157	213	94	146	292	622
21.8726	0	489	280	173	117	169	130	227	310	180	159	215	96	146	295	628
21.9955	0	494	286	179	118	173	133	228	310	182	159	216	98	148	298	634
22.1184	0	485	278	177	117	171	132	224	309	179	158	215	94	148	295	622
22.2413	0	481	273	165	115	165	126	224	307	178	156	213	94	147	292	621
22.3642	0	481	274	170	114	168	127	222	305	178	156	213	94	146	293	619
22.487	0	483	276	170	117	166	127	220	305	178	155	213	95	147	294	624
22.6099	0	489	282	174	118	170	130	222	306	179	157	215	97	147	298	630
22.7328	0	493	288	180	119	174	132	226	308	180	158	217	98	148	300	627
22.8557	0	487	279	176	117	172	132	224	306	179	157	215	95	148	297	628
22.9786	0	486	276	168	116	167	128	224	305	179	156	214	94	148	296	626
23.1014	0	487	277	172	117	169	128	225	306	177	157	215	95	148	296	631
23.2243	0	491	279	172	116	169	128	225	305	178	158	216	96	148	298	631
23.3472	0	495	284	176	119	172	130	227	307	180	158	217	97	149	300	638
23.4701	0	499	291	182	121	176	134	227	307	182	159	218	98	149	301	639
23.593	0	489	277	171	117	170	129	225	307	179	158	215	95	149	298	635
23.7158	0	492	279	170	117	167	127	226	305	178	158	215	95	148	297	632
23.8387	0	493	279	173	118	169	128	225	305	179	157	215	95	148	299	638
23.9616	0	498	281	173	117	169	129	226	305	179	158	216	96	147	299	638
24.0845	0	503	287	177	118	172	131	229	307	180	160	217	97	149	302	637
24.2074	0	500	285	182	119	175	134	232	307	180	161	216	96	149	302	640
24.3302	0	491	275	166	116	166	127	226	304	176	158	214	94	147	297	642
24.4531	0	492	276	171	116	167	127	225	302	178	156	213	94	147	297	634
24.576	0	490	276	171	115	165	126	225	303	177	157	213	95	148	298	634
24.6989	0	492	280	172	117	169	128	227	305	177	158	215	95	147	299	636
24.8218	0	496	284	178	118	173	131	226	305	179	158	216	98	148	302	638
24.9446	0	483	272	170	115	169	128	222	301	176	156	212	93	148	297	624
25.0675	0	478	268	163	114	162	123	221	299	174	156	211	92	145	294	624
25.1904	0	474	267	164	112	164	125	220	297	174	155	210	94	144	297	630
25.3133	0	491	267	162	111	163	125	210	292	175	152	210	95	142	310	642
25.4362	0	508	272	168	112	159	121	209	290	174	152	212	94	141	319	648
25.559	0	508	272	176	112	166	125	209	292	175	151	212	94	142	312	643
25.6819	0	497	260	161	108	159	120	208	288	173	150	209	91	141	302	624
25.8048	0	495	259	164	108	159	119	206	287	171	149	207	91	141	298	615
25.9277	0	494	259	162	107	158	118	206	287	172	149	208	91	141	297	617
26.0506	0	493	262	166	108	160	120	208	289	172	151	210	92	142	298	621
26.1734	0	487	268	170	112	165	123	211	291	174	152	212	94	144	299	633
26.2963	0	480	263	169	112	166	124	210	290	173	151	211	92	143	296	628
26.4192	0	474	258	159	110	159	118	210	289	172	150	209	91	143	292	625
26.5421	0	473	257	165	109	162	120	211	289	172	151	209	91	143	292	625
26.665	0	475	258	163	110	161	121	213	290	172	152	210	92	143	292	629
26.7878	0	478	265	167	111	163	121	215	289	173	153	211	93	144	294	632
26.9107	0	480	268	173	111	168	125	217	292	175	155	212	94	146	297	635
27.0336	0	473	260	161	110	162	122	216	290	173	153	209	92	144	293	625
27.1565	0	476	262	164	110	159	118	213	287	174	151	212	92	145	292	628
27.2794	0	475	267	163	109	170	113	213	278	178	149	218	93	147	294	628
27.4022	0	482	269	165	110	160	121	219	279	180	149	216	94	150	301	633
27.5251	0	489	273	168	114	168	118	221	288	178	152	217	96	151	303	633
27.648	0	488	270	172	114	168	125	220	290	178	154	215	95	150	301	636
27.7709	0	479	260	158	110	161	118	217	289	175	153	212	92	147	295	634
27.8938	0	480	261	165	111	161	119	219	290	175	153	212	92	147	296	631
28.0166	0	480	262	164	110	163	120	219	292	176	154	213	93	147	295	631
28.1395	0	483	268	166	113	164	122	217	293	177	154	214	94	147	297	635
28.2624	0	488	271	172	114	167	122	217	295	178	155	216	95	148	299	639
28.3853	0	479	262	166	112	165	123	218	295	176	156	212	93	147	295	630
28.5082	0	478	259	162	110	160	119	218	295	174	153	211	92	147	291	628
28.631	0	479	261	165	111	163	120	218	294	175	153	211	93	147	292	628
28.7539	0	480	263	165	111	163	121	218	293	175	154	212	93	146	293	634
28.8768	0	485	269	170	114	167	123	220	296	177	156	213	95	147	295	634
28.9997	0	486	273	177	114	172	127	222	300	177	159	214	96	147	297	639
29.1226	0	477	261	162	112	163	123	220	296	175	157	211	92	146	292	628
29.2454	0	477	261	164	112	162	122	219	295	176	157	212	92	146	291	631
29.3683	0	477	262	165	112	161	122	218	295	176	157	212	93	145	292	629
29.4912	0	480	266	165	112	164	123	219	296	178	157	212	94	146	294	634
29.6141	0	485	272	171	114	166	125	219	296	179	157	214	95	146	296	637
29.737	0	478	266	168	112	166	124	216	296	177	157	213	94	146	294	630
29.8598	0	474	260	160	111	159	120	219	297	175	156	210	93	145	291	626
29.9827	0	476	261	165	112	162	123	220	296	176	158	211	93	145	292	628
30.1056	0	475	263	166	112	162	121	218	295	177	157	212	94	145	292	624
30.2285	0	481	268	168	112	165	123	220	297	178	159	213	96	146	294	632
30.3514	0	476	265	171	112	167	125	220	298	177	158	212	94	145	293	624
30.4742	0	470	258	158	110	158	119	219	294	175	157	209	92	145	288	619
30.5971	1	471	258	162	110	159	121	219	294	176	156	210	92	144	289	618
30.72	0	471	259	161	110	158	120	219	294	175	156	210	92	144	290	623
30.8429	0	476	263	164	111	162	122	221	297	177	158	212	94	144	292	622
30.9658	0	475	264	170	112	165	126	221	298	177	158	211	94	144	292	623
31.0886	0	465	252	155	109	157	119	218	293	174	156	208	91	144	286	613
31.2115	0	466	253	159	109	156	119	219	293	174	156	207	91	143	285	613
31.3344	0	465	253	158	109	157	118	219	294	174	156	208	92	142	285	613
31.4573	0	469	258	161	109	160	121	219	294	175	156	211	92	143	288	618
31.5802	0	473	263	166	111	161	123	220	295	177	156	212	93	143	290	622
31.703	0	467	256	163	109	162	123	219	295	175	156	208	92	144	287	613
31.8259	0	460	248	153	107	155	118	220	294	172	156	206	89	142	283	608
31.9488	0	462	249	157	107	156	119	219	292	173	156	207	89	142	282	607
32.0717	0	463	250	157	108	155	118	219	292	174	156	208	91	141	284	614
32.1946	0	466	255	160	109	158	119	220	294	174	157	209	92	141	286	613
32.3174	0	472	261	164	111	162	123	223	296	176	158	212	94	142	289	618
32.4403	0	466	254	163	111	163	124	221	296	175	157	209	91	143	285	611
32.5632	0	460	247	152	107	154	117	220	292	171	157	205	90	141	280	607
32.6861	0	462	246	154	108	155	117	222	295	172	157	206	90	140	281	608
32.809	0	462	249	155	107	157	118	223	296	173	157	209	90	141	281	610
32.9318	0	468	254	159	110	160	121	224	296	175	159	210	92	142	284	617
33.0547	0	473	260	162	110	163	122	225	298	176	160	212	94	142	287	621
33.1776	0	472	261	169	111	167	125	225	301	176	161	212	93	143	288	617
33.3005	0	465	249	155	108	157	119	225	299	173	159	208	89	141	280	609
33.4234	0	466	249	156	109	158	119	225	299	174	160	209	90	140	281	615
33.5462	0	470	253	158	110	161	120	227	303	175	161	210	92	141	283	615
33.6691	0	474	260	163	111	164	123	228	305	177	162	212	92	143	287	622
33.792	0	480	265	167	114	166	125	229	305	179	163	214	95	144	289	629
33.9149	0	474	259	166	112	167	126	228	307	177	163	213	93	144	287	618
34.0378	0	469	253	156	110	160	120	229	306	175	162	210	90	143	282	615
34.1606	0	472	255	159	111	163	122	228	307	177	162	212	91	143	284	617
34.2835	0	478	261	163	112	166	122	231	309	178	164	213	93	143	287	626
34.4064	0	481	267	167	114	168	127	233	313	180	166	215	95	145	290	624
34.5293	0	486	273	171	116	172	130	234	315	182	166	216	95	147	293	632
34.6522	0	478	261	166	114	171	127	232	313	180	165	215	92	146	288	621
34.775	0	475	260	159	112	164	122	233	312	178	164	214	91	145	287	625
34.8979	0	478	263	163	114	167	126	232	314	180	165	215	93	145	287	628
35.0208	0	481	270	168	115	170	127	231	315	183	165	216	94	144	287	630
35.1437	0	486	276	172	117	172	129	234	319	183	166	217	96	146	292	636
35.2666	0	490	283	179	119	177	132	236	321	185	168	220	97	147	296	636
35.3894	0	481	270	171	116	173	131	234	319	183	166	217	93	148	291	631
35.5123	0	480	269	165	115	169	127	234	317	182	166	215	94	147	289	632
35.6352	0	480	270	169	116	170	127	234	319	181	167	215	94	148	290	628
35.7581	0	483	272	169	116	170	129	235	319	183	167	216	95	148	291	629
35.881	0	489	279	173	118	173	131	236	318	184	167	218	97	148	294	634
36.0038	0	493	285	177	121	176	133	236	320	186	168	219	98	150	296	638
36.1267	0	493	288	183	121	180	136	237	323	186	169	221	97	150	297	635
36.2496	0	483	275	169	116	171	130	236	320	184	167	217	95	150	292	627
36.3725	0	484	275	171	117	171	130	235	319	184	166	217	96	149	292	630
36.4954	0	484	276	172	117	171	130	234	316	184	166	216	95	148	294	630
36.6182	0	487	280	173	117	172	131	235	319	184	167	218	97	148	294	629
36.7411	0	492	287	178	120	175	133	236	321	185	167	219	98	150	297	636
36.864	0	496	292	183	121	179	136	237	320	187	168	221	99	150	299	637
36.9869	0	484	279	176	119	175	134	234	317	184	166	218	96	150	294	625
37.1098	0	479	274	168	116	169	129	234	316	183	165	215	95	149	293	622
37.2326	0	481	275	172	117	170	129	233	316	183	164	216	95	149	293	620
37.3555	0	481	277	172	117	169	130	233	313	182	164	216	96	148	293	625
37.4784	0	486	283	176	118	172	131	234	314	184	164	217	98	149	295	629
37.6013	0	490	291	182	120	175	133	236	317	185	166	220	98	149	297	629
37.7242	0	483	283	182	120	177	135	234	317	183	165	217	97	149	295	620
37.847	0	472	271	165	115	165	127	232	310	182	163	214	95	147	292	613
37.9699	0	475	274	169	114	166	128	230	309	181	163	213	95	146	291	613
38.0928	0	473	272	170	115	165	127	230	309	181	161	214	95	146	291	612
38.2157	0	478	279	173	117	168	129	231	309	182	161	215	97	146	293	614
38.3386	0	482	285	178	117	170	132	231	308	182	162	216	98	147	294	620
38.4614	0	482	286	185	119	175	134	230	310	183	162	215	97	147	296	616
38.5843	0	468	270	166	113	165	127	226	307	180	160	212	95	146	290	606
38.7072	0	469	273	170	114	164	126	226	304	180	159	212	95	146	290	605
38.8301	0	469	271	170	114	165	127	225	302	180	158	212	95	145	290	604
38.953	0	472	276	171	115	164	127	227	302	180	158	213	97	146	291	611
39.0758	0	476	282	174	116	168	129	228	305	180	159	215	98	145	294	611
39.1987	0	480	287	183	118	173	133	227	306	182	161	216	99	146	296	616
39.3216	0	470	274	171	115	168	129	224	301	180	159	213	95	146	291	603
39.4445	0	469	273	169	114	162	126	224	300	179	158	212	95	144	290	605
39.5674	0	470	273	172	114	164	128	225	301	178	159	212	95	145	290	604
39.6902	0	472	276	172	114	164	127	225	299	180	158	213	97	145	292	610
39.8131	0	477	282	175	117	167	129	224	300	181	158	215	98	145	294	612
39.936	0	484	289	180	118	171	131	226	302	181	160	216	99	146	295	617
40.0589	0	476	281	180	118	170	132	226	302	180	159	214	97	146	294	606
40.1818	0	472	275	168	115	164	127	223	299	179	158	212	95	145	291	604
40.3046	0	475	278	173	116	165	128	224	299	179	158	212	96	145	293	605
40.4275	0	476	278	173	115	164	127	225	300	178	158	213	96	144	292	611
40.5504	0	481	284	176	117	169	129	228	302	181	160	215	99	145	294	611
40.6733	0	486	290	180	119	172	131	229	304	182	160	216	99	146	297	618
40.7962	0	483	286	184	119	174	134	227	302	181	160	216	97	146	295	611
40.919	0	477	277	169	116	165	127	226	302	179	159	213	96	146	292	610
41.0419	0	481	279	174	118	169	128	229	303	179	160	214	96	146	293	611
41.1648	0	482	280	173	117	168	129	229	303	180	160	214	97	145	293	617
41.2877	0	488	286	176	118	171	130	228	304	181	163	216	98	147	295	622
41.4106	0	493	291	181	120	173	131	231	307	181	163	218	99	147	297	626
41.5334	0	487	284	180	120	174	133	230	308	181	163	217	97	147	296	616
41.6563	0	483	278	169	115	166	128	231	305	180	162	215	97	146	293	620
41.7792	0	485	278	173	117	169	128	229	305	180	162	215	96	146	294	621
41.9021	0	487	278	172	117	168	128	231	307	180	163	216	97	146	293	623
42.025	0	490	283	175	119	170	130	232	309	181	164	218	98	147	296	624
42.1478	0	493	288	182	120	176	133	232	311	183	164	219	98	148	297	628
42.2707	0	481	275	171	117	170	128	230	307	180	163	215	95	147	293	621
42.3936	0	482	274	168	115	165	126	232	308	179	163	215	95	146	293	620
42.5165	0	481	273	170	114	167	127	232	309	180	163	215	95	146	292	620
42.6394	0	483	275	170	115	167	127	233	308	180	164	216	97	145	293	625
42.7622	0	488	279	174	117	170	128	233	309	181	165	217	97	144	296	630
42.8851	0	484	278	177	115	173	130	234	310	180	165	216	96	145	294	623
43.008	0	473	264	160	112	162	123	233	309	178	164	214	94	144	290	616
43.1309	0	474	266	164	111	162	124	233	307	178	164	213	94	142	289	615
43.2538	0	471	263	162	111	161	124	232	306	178	164	213	93	142	289	618
43.3766	0	473	266	164	112	162	123	233	308	178	165	213	95	142	291	618
43.4995	0	476	271	168	114	164	126	233	309	180	166	215	96	142	292	623
43.6224	0	468	262	168	111	163	126	231	304	178	164	213	94	141	288	612
43.7453	0	461	254	156	107	156	117	227	303	175	162	209	92	140	284	605
43.8682	0	459	256	158	107	155	119	227	301	175	160	208	92	138	283	604
43.991	0	459	255	159	108	154	119	225	299	174	160	208	92	137	281	603
44.1139	0	461	259	162	108	155	120	224	297	177	160	209	94	137	285	605
44.2368	0	465	264	165	109	159	121	223	297	177	161	211	95	138	287	611
44.3597	0	461	259	168	109	160	123	224	297	175	161	209	93	138	285	603
44.4826	0	451	247	153	105	151	116	220	295	172	158	204	91	136	279	595
44.6054	0	450	248	155	104	151	116	218	290	172	157	204	90	135	277	592
44.7283	0	449	246	156	104	150	115	218	289	171	155	204	90	133	277	591
44.8512	0	452	250	159	104	150	116	218	291	172	155	204	91	133	279	593
44.9741	0	456	257	162	105	154	119	218	291	174	156	206	94	133	282	596
45.097	0	460	260	169	107	158	122	218	290	174	156	207	95	135	283	598
45.2198	0	450	246	156	104	152	117	215	288	171	154	203	91	134	276	587
45.3427	0	447	243	152	102	147	113	216	287	170	152	201	90	132	274	585
45.4656	0	446	243	155	103	148	114	214	285	170	153	201	90	131	274	584
45.5885	0	449	246	156	103	149	115	214	284	170	152	202	91	131	275	585
45.7114	0	454	251	159	103	152	116	213	285	170	153	202	92	131	277	593
45.8342	0	459	256	163	105	154	119	216	288	173	153	205	93	132	280	588
45.9571	0	460	258	168	107	157	122	218	290	173	154	205	94	133	281	596
46.08	0	450	244	152	103	150	116	214	285	170	152	201	90	131	274	585
46.2029	0	451	243	155	102	148	115	214	285	169	151	199	90	131	273	584
46.3258	0	451	243	155	101	149	115	214	287	169	152	200	91	131	273	586
46.4486	0	454	247	158	103	151	117	215	286	171	151	202	91	130	275	587
46.5715	0	459	253	161	105	153	118	216	287	173	153	203	93	131	277	592
46.6944	0	463	259	164	106	156	121	217	290	173	154	204	93	132	280	600
46.8173	0	463	257	171	107	160	123	219	294	174	155	205	93	133	280	595
46.9402	0	455	246	155	104	151	117	217	292	171	152	201	90	132	274	589
47.063	0	458	247	158	103	151	118	217	289	172	152	202	90	131	275	590
47.1859	0	457	248	158	104	152	116	218	290	171	153	202	90	132	275	591
47.3088	0	462	252	160	104	155	119	221	294	173	155	203	92	131	277	591
47.4317	0	466	259	165	107	159	121	222	296	174	156	205	94	133	279	603
47.5546	0	471	266	167	110	160	123	223	296	175	157	208	95	134	282	603
47.6774	0	471	264	174	110	163	127	223	299	175	157	207	93	134	283	603
47.8003	0	464	253	157	105	155	119	223	299	173	156	204	91	135	277	598
47.9232	0	467	257	163	108	158	121	223	299	174	157	205	93	134	279	604
48.0461	0	466	256	161	107	157	121	224	299	175	156	205	92	134	279	601
48.169	0	472	263	166	107	160	122	225	302	176	158	207	93	134	281	608
48.2918	0	475	268	170	112	163	126	227	305	177	159	208	95	136	284	606
48.4147	0	481	274	173	114	167	127	227	307	179	160	212	95	138	287	618
48.5376	0	476	271	176	112	167	129	228	307	178	160	209	94	137	285	609
48.6605	0	471	264	163	110	160	122	228	307	176	159	209	93	137	283	609
48.7834	0	475	266	170	110	164	126	230	309	177	160	209	94	139	284	611
48.9062	0	476	268	168	111	163	124	231	309	178	161	210	94	138	284	616
49.0291	0	484	275	172	113	167	127	231	310	179	162	213	96	138	286	621
49.152	0	487	281	175	115	171	129	234	314	181	163	214	97	141	290	626
49.2749	0	487	281	182	116	173	133	235	317	181	164	213	96	141	290	620
49.3978	0	478	268	165	113	165	126	233	313	179	162	212	94	141	285	619
49.5206	0	480	270	171	114	167	126	232	312	180	163	213	95	141	286	621
49.6435	0	481	271	169	113	166	127	233	314	180	164	214	95	141	287	623
49.7664	0	485	276	172	114	169	129	237	318	181	166	215	96	142	288	624
49.8893	0	490	283	176	115	173	130	237	319	183	166	217	98	142	291	630
50.0122	0	488	282	181	116	175	133	236	319	182	166	217	96	143	290	623
50.135	0	478	268	165	113	166	125	235	317	179	164	213	94	142	285	616
50.2579	0	480	270	168	114	167	126	236	318	180	164	212	94	141	286	618
50.3808	0	480	270	169	113	167	127	236	316	180	165	214	94	142	286	622
50.5037	0	485	276	171	115	169	127	237	318	181	165	216	95	141	288	624
50.6266	0	489	282	175	116	173	130	238	320	182	167	217	97	143	290	629
50.7494	0	485	279	179	117	175	133	239	321	182	166	216	95	144	289	621
50.8723	0	476	265	163	113	165	125	235	316	180	165	212	93	141	283	615
50.9952	0	476	268	166	113	165	125	235	314	180	163	212	93	140	284	616
51.1181	0	476	267	166	112	164	124	235	316	179	164	213	93	142	284	616
51.241	0	480	271	169	114	168	126	236	317	182	165	215	95	141	285	618
51.3638	0	486	277	172	115	170	129	237	318	182	165	215	96	141	288	624
51.4867	0	482	276	176	116	173	130	235	318	181	165	214	94	142	287	617
51.6096	0	471	261	159	111	162	121	235	314	178	163	211	92	141	281	611
51.7325	0	472	263	161	111	162	123	234	314	177	163	210	92	140	280	610
51.8554	0	472	261	162	110	162	122	232	311	178	162	211	93	140	281	610
51.9782	0	475	264	165	111	164	123	232	311	179	163	212	94	140	284	618
52.1011	0	479	272	170	114	166	125	234	315	180	163	214	96	140	287	618
52.224	0	482	274	176	116	169	129	236	316	181	165	214	95	141	287	623
52.3469	0	470	259	161	109	162	123	230	312	177	162	210	91	140	280	610
52.4698	0	469	257	159	108	159	119	231	309	174	160	208	91	139	279	612
52.5926	0	468	256	161	108	158	120	231	309	176	161	208	91	139	278	609
52.7155	0	470	260	163	109	159	121	231	308	176	159	208	92	138	281	610
52.8384	0	474	264	165	111	162	124	230	308	178	160	210	94	139	283	617
52.9613	0	478	270	169	112	163	124	230	308	179	160	211	96	140	286	621
53.0842	0	470	263	169	111	164	126	229	307	176	160	209	93	140	281	610
53.207	0	465	253	155	107	156	119	226	303	174	156	205	91	138	277	606
53.3299	0	463	254	159	107	156	118	225	300	174	155	205	91	137	277	604
53.4528	0	463	254	160	107	153	118	223	298	173	154	205	91	137	277	608
53.5757	0	467	259	163	107	157	120	223	300	175	156	205	93	137	280	607
53.6986	0	471	265	166	110	158	122	225	301	177	155	207	94	137	283	613
53.8214	0	474	269	172	110	162	125	223	300	177	156	208	95	139	284	613
53.9443	0	462	255	160	107	156	120	223	296	174	154	204	91	137	278	601
54.0672	0	461	254	158	106	153	116	222	295	172	153	202	91	136	277	600
54.1901	0	461	254	159	106	153	118	221	293	173	153	202	91	136	277	600
54.313	0	463	256	160	106	154	119	219	291	173	151	203	93	136	279	600
54.4358	0	468	263	165	107	156	120	220	292	174	153	204	93	136	281	608
54.5587	0	472	268	168	109	161	122	222	294	175	155	207	96	137	284	608
54.6816	0	473	270	173	111	162	125	221	295	176	155	208	95	138	285	609
54.8045	0	464	258	159	107	154	119	218	290	172	152	203	91	138	279	600
54.9274	0	465	258	162	108	154	118	219	290	172	152	204	92	138	279	601
55.0502	0	466	259	163	109	155	119	219	291	172	152	203	92	137	280	600
55.1731	0	470	263	165	108	157	120	220	292	175	152	206	94	137	282	606
55.296	0	474	269	168	111	160	123	221	293	177	153	207	95	139	284	606
55.4189	0	480	274	170	113	163	124	222	296	177	155	209	96	140	287	615
55.5418	0	478	274	176	113	167	127	223	298	176	157	208	96	141	287	609
55.6646	0	471	263	162	110	158	121	223	295	174	154	206	93	140	283	605
55.7875	0	474	266	167	111	160	123	223	295	176	155	207	94	139	284	606
55.9104	0	474	267	167	112	160	122	224	297	175	155	207	94	140	285	611
56.0333	0	481	272	168	113	164	124	227	300	177	156	210	95	140	287	613
56.1562	0	486	279	173	115	168	127	228	302	179	159	212	97	142	290	621
56.279	11	492	285	179	117	170	130	229	303	181	159	213	98	143	293	627
56.4019	0	483	276	173	115	168	128	229	304	179	159	211	94	143	289	617
56.5248	0	481	273	167	115	165	125	231	305	178	158	210	94	143	288	615
56.6477	0	485	274	171	115	167	127	231	306	179	160	212	95	143	289	619
56.7706	0	486	275	170	116	168	126	231	306	180	159	212	96	143	290	622
56.8934	0	492	283	174	118	170	128	234	310	181	161	214	97	145	293	627
57.0163	0	497	289	178	121	174	132	237	313	183	163	216	99	146	296	629
57.1392	0	496	289	184	120	178	135	236	314	183	164	216	98	146	295	629
57.2621	0	487	275	166	116	168	127	233	311	181	162	213	95	146	291	624
57.385	0	490	277	172	117	170	127	236	312	180	163	214	95	145	291	627
57.5078	0	489	277	171	117	170	128	238	314	182	164	214	95	146	292	624
57.6307	0	493	282	174	120	172	130	239	315	183	164	216	97	146	294	631
57.7536	0	500	288	179	121	174	132	238	316	184	164	217	98	147	296	636
57.8765	0	501	292	184	121	179	134	239	318	184	166	218	99	148	298	635
57.9994	0	488	278	172	118	173	130	238	317	182	165	215	95	147	294	627
58.1222	0	488	276	169	116	168	128	237	315	181	164	214	95	147	292	630
58.2451	0	488	276	172	118	170	129	237	314	182	163	214	95	146	292	630
58.368	0	490	278	171	118	169	127	238	316	182	164	215	96	146	293	633
58.4909	0	494	283	176	118	173	130	239	318	183	165	216	98	147	295	633
58.6138	0	498	290	179	121	174	133	240	317	184	166	218	99	147	297	640
58.7366	0	489	281	178	119	174	133	236	315	183	165	215	96	147	295	629
58.8595	0	484	273	166	116	165	126	235	314	180	164	213	95	146	292	627
58.9824	0	484	274	171	115	168	127	236	314	181	164	213	95	146	293	627
59.1053	0	485	274	170	116	166	127	235	312	181	163	213	96	145	293	630
59.2282	0	490	279	173	116	168	128	234	312	181	164	215	97	147	296	634
59.351	0	494	285	177	118	171	130	235	314	182	165	216	98	147	298	639
59.4739	0	490	284	182	119	174	133	235	315	183	164	215	96	147	297	631
59.5968	0	480	271	164	115	164	127	232	309	179	163	212	95	146	292	625
59.7197	0	481	272	170	114	165	126	231	308	179	161	212	95	146	292	629
59.8426	0	480	271	169	113	163	125	231	309	180	162	212	95	145	293	627
59.9654	0	484	276	171	114	165	126	231	310	180	162	213	96	145	295	633
60.0883	0	488	282	175	117	168	128	232	309	181	162	214	98	146	296	636
60.2112	0	489	282	181	117	172	131	231	310	181	162	214	97	147	297	635
60.3341	0	478	269	165	114	163	125	229	307	179	161	211	94	145	292	626
60.457	0	479	270	167	113	162	124	230	306	178	159	210	94	145	292	627
60.5798	0	478	269	166	113	162	124	228	303	178	159	210	94	145	292	629
60.7027	0	481	272	169	115	161	124	227	304	178	160	211	96	145	294	634
60.8256	0	485	278	173	115	165	127	229	305	180	161	212	97	145	296	634
60.9485	0	489	282	178	116	168	129	230	306	181	162	213	97	147	297	639
61.0714	0	480	270	167	114	164	127	227	303	178	160	211	94	146	293	628
61.1942	0	478	269	165	112	159	122	226	302	177	159	209	94	145	291	631
61.3171	0	478	267	166	112	159	123	227	303	177	160	210	93	144	292	629
61.44	0	480	270	166	112	160	123	228	303	178	161	211	94	144	293	634
61.5629	0	485	274	169	115	163	126	227	302	178	162	212	96	145	296	641
61.6858	0	489	279	173	116	163	126	229	305	180	162	213	97	146	300	643
61.8086	0	483	273	172	114	165	127	228	306	179	162	211	95	146	296	634
61.9315	0	478	266	162	111	156	122	226	303	177	161	209	93	145	293	635
62.0544	0	480	265	164	111	159	123	224	301	177	161	210	93	144	293	631
62.1773	0	480	266	164	111	158	121	225	301	178	161	210	94	145	293	636
62.3002	0	485	272	167	113	161	122	227	304	178	162	212	95	146	296	638
62.423	0	490	277	170	115	163	125	228	304	180	164	214	97	145	299	644
62.5459	0	491	276	176	115	167	127	227	305	180	163	214	96	147	299	643
62.6688	0	481	266	162	112	158	120	225	302	177	162	210	93	146	294	640
62.7917	0	483	267	165	112	159	121	226	305	177	162	212	94	145	295	637
62.9146	0	485	268	164	113	160	122	226	304	178	162	211	94	145	295	642
63.0374	0	488	272	167	113	162	122	227	305	179	163	213	96	146	297	649
63.1603	0	494	278	171	114	166	125	230	308	180	164	214	97	147	300	650
63.2832	0	497	281	176	118	169	128	231	310	181	166	217	98	148	302	649
63.4061	0	490	273	166	115	164	125	229	308	179	164	215	95	148	298	647
63.529	0	491	271	164	115	162	123	228	307	179	164	214	94	147	298	647
63.6518	0	493	270	166	115	163	123	230	308	179	165	214	95	148	298	649
63.7747	0	496	274	167	115	165	124	231	312	180	166	215	96	148	300	648
63.8976	0	500	279	171	117	169	127	232	313	181	167	217	98	148	302	656
64.0205	0	507	285	174	119	171	128	232	314	183	168	219	98	151	305	663
64.1434	0	497	276	172	118	170	127	232	314	181	168	216	95	150	302	654
64.2662	0	497	272	164	116	165	123	233	315	180	167	217	94	150	300	652
64.3891	0	498	273	169	118	167	126	233	315	182	167	217	96	150	300	655
64.512	0	501	275	167	117	168	125	233	316	182	167	218	96	150	301	657
64.6349	0	505	279	172	118	171	127	234	318	182	169	219	97	150	304	661
64.7578	0	508	285	175	119	174	130	237	321	184	171	220	98	152	306	665
64.8806	0	498	276	173	118	172	129	234	319	183	169	218	96	151	303	658
65.0035	0	496	271	163	116	166	124	233	317	181	168	216	95	151	300	657
65.1264	0	497	271	167	117	168	126	235	317	181	170	216	95	151	301	658
65.2493	0	499	273	167	117	167	126	235	319	182	170	218	95	150	301	659
65.3722	0	502	278	171	119	170	128	235	319	184	170	219	97	151	303	662
65.495	0	506	283	175	119	173	131	235	320	185	170	220	98	152	306	665
65.6179	0	496	272	170	118	172	128	233	320	183	170	217	95	152	302	654
65.7408	0	492	268	162	116	164	124	233	318	181	169	216	94	151	299	652
65.8637	0	491	269	163	115	165	125	232	317	181	167	216	94	150	299	654
65.9866	0	492	268	164	116	165	124	233	316	181	168	215	95	150	300	656
66.1094	0	497	273	168	116	168	127	233	318	182	169	217	97	150	302	659
66.2323	0	499	278	172	119	171	129	234	319	183	169	218	97	151	304	662
66.3552	0	491	268	169	116	169	129	231	317	181	168	217	94	150	300	653
66.4781	0	485	263	160	113	161	121	230	314	178	167	214	93	150	297	649
66.601	0	484	263	161	112	162	123	231	314	178	167	213	93	150	296	647
66.7238	0	484	262	162	112	161	123	230	314	180	166	213	94	148	297	650
66.8467	0	488	268	166	115	164	125	230	313	181	166	216	94	148	299	653
66.9696	0	494	272	169	115	166	126	230	313	182	168	217	96	149	302	657
67.0925	0	488	270	172	115	167	128	231	315	181	168	215	94	149	300	648
67.2154	0	480	259	157	111	159	121	230	312	179	167	212	92	148	296	646
67.3382	0	479	259	159	111	158	122	230	310	178	166	212	92	147	294	646
67.4611	0	481	258	159	110	157	122	230	309	178	166	212	93	147	295	647
67.584	0	484	263	162	111	161	123	232	312	179	169	213	93	147	297	646
67.7069	0	487	268	165	112	162	125	233	313	181	169	214	95	148	300	653
67.8298	0	490	270	171	114	166	128	233	311	182	169	216	96	147	301	657
67.9526	0	480	260	159	111	159	123	230	310	178	167	211	92	147	295	646
68.0755	0	479	258	157	110	157	120	230	311	177	168	212	91	147	294	641
68.1984	0	479	258	158	111	158	121	230	308	178	168	211	92	146	294	644
68.3213	0	482	260	160	111	160	122	229	308	179	167	213	93	146	295	647
68.4442	0	487	266	163	112	162	123	231	310	180	168	214	94	147	297	650
68.567	0	491	271	167	115	164	125	235	314	181	170	216	96	147	301	649
68.6899	0	490	270	170	114	168	128	233	313	180	169	215	94	147	300	650
68.8128	0	481	259	157	111	158	121	231	309	178	168	212	92	149	295	644
68.9357	0	484	260	159	112	159	121	232	311	178	168	213	92	146	295	646
69.0586	0	485	261	160	112	159	122	232	314	179	168	213	92	147	296	643
69.1814	0	489	265	163	113	163	125	233	312	180	169	215	94	147	298	649
69.3043	0	493	271	165	116	165	126	233	313	181	170	216	95	148	299	653
69.4272	0	499	277	171	116	168	127	235	317	182	172	218	96	150	303	656
69.5501	0	491	269	169	115	168	128	235	317	181	170	216	95	150	299	646
69.673	0	488	263	160	113	162	123	234	314	180	168	215	93	148	296	648
69.7958	0	490	265	164	113	164	125	234	314	180	169	214	93	147	298	650
69.9187	0	492	267	163	114	164	124	235	317	181	170	216	94	148	297	651
70.0416	0	495	272	167	116	167	126	236	320	183	171	218	96	149	300	654
70.1645	0	498	278	171	118	170	128	238	320	184	173	219	96	150	303	660
70.2874	0	503	283	178	120	175	131	238	322	184	172	221	97	151	305	660
70.4102	0	492	271	167	116	169	128	239	322	182	172	217	95	151	300	648
70.5331	0	492	270	164	116	165	125	238	322	182	172	217	94	151	299	653
70.656	0	492	271	167	116	167	128	238	321	183	171	217	95	150	300	651
70.7789	0	496	273	167	117	168	128	239	323	183	172	219	96	150	301	655
70.9018	0	500	280	171	119	171	129	242	325	185	173	220	97	151	303	655
71.0246	0	505	286	176	120	174	133	243	328	186	173	223	98	152	306	662
71.1475	0	503	285	182	120	177	135	240	327	186	174	222	98	153	306	657
71.2704	0	492	273	164	117	168	126	240	326	182	173	218	95	152	301	652
71.3933	0	495	275	170	118	169	129	241	327	184	172	218	96	151	301	650
71.5162	0	494	274	168	118	169	129	239	326	184	173	219	95	151	301	653
71.639	0	500	279	172	118	171	131	240	325	186	172	220	97	151	302	658
71.7619	0	504	285	176	121	174	132	242	328	187	174	221	99	151	304	659
71.8848	0	505	290	184	122	177	136	244	330	187	175	222	99	153	307	659
72.0077	0	492	276	170	118	172	131	240	327	185	173	219	96	152	301	650
72.1306	0	490	273	167	117	167	128	239	324	185	171	219	96	150	300	649
72.2534	0	490	275	168	116	169	128	239	324	183	172	217	96	151	300	649
72.3763	0	492	277	170	117	169	129	241	326	184	172	218	97	150	300	647
72.4992	0	498	281	174	120	171	132	240	326	186	173	220	98	151	303	654
72.6221	0	504	288	178	121	174	134	242	326	187	173	221	100	151	306	656
72.745	0	492	279	177	119	174	134	240	325	184	172	219	97	151	303	645
72.8678	0	486	271	164	115	166	125	238	324	182	170	216	95	150	300	641
72.9907	0	487	272	167	115	167	128	237	321	183	170	217	96	150	299	644
73.1136	0	488	272	168	116	166	127	237	319	182	170	217	96	149	299	645
73.2365	0	493	278	171	118	168	130	238	322	184	170	217	97	149	301	648
73.3594	0	498	284	174	119	172	131	240	325	185	171	220	98	150	303	651
73.4822	0	495	283	180	118	176	135	238	323	185	171	220	97	150	303	647
73.6051	0	483	270	164	115	166	126	236	320	180	169	216	95	150	299	643
73.728	0	486	271	167	115	165	128	236	321	182	169	216	95	149	299	639
73.8509	0	486	272	165	114	165	127	237	320	182	170	215	95	149	298	643
73.9738	0	490	275	169	117	167	129	237	319	184	170	218	97	149	300	648
74.0966	0	496	280	172	118	169	130	238	321	184	171	219	98	149	303	650
74.2195	0	498	285	180	119	175	133	238	324	185	172	220	99	150	305	648
74.3424	0	487	273	168	116	168	129	237	322	183	170	218	96	151	301	644
74.4653	0	489	272	166	116	166	128	237	320	183	170	216	95	149	299	647
74.5882	0	491	271	168	117	166	128	236	320	182	170	216	94	149	299	646
74.711	0	493	273	168	116	168	128	237	324	182	171	218	96	150	301	645
74.8339	0	499	280	172	118	171	131	238	324	184	171	219	98	150	304	652
74.9568	0	503	286	177	119	175	133	239	324	186	173	221	99	151	305	659
75.0797	0	496	277	175	118	173	132	238	324	183	173	220	97	151	303	651
75.2026	0	494	273	164	116	167	126	238	325	183	172	218	95	150	302	646
75.3254	0	496	273	168	117	169	128	237	324	183	172	219	96	150	301	651
75.4483	0	499	275	168	117	170	129	238	323	184	173	219	97	151	302	656
75.5712	0	503	280	172	118	172	130	239	326	184	174	221	99	151	304	658
75.6941	0	508	286	175	120	175	132	242	331	186	175	223	100	152	306	661
75.817	0	505	282	179	121	177	135	241	329	186	174	222	98	152	305	658
75.9398	0	498	273	163	117	168	127	239	327	183	173	219	96	151	302	654
76.0627	0	501	275	171	117	171	129	240	327	184	173	219	97	151	302	656
76.1856	0	501	276	168	116	171	129	240	330	183	175	220	96	150	302	658
76.3085	0	506	280	172	119	173	131	242	330	186	174	222	97	150	305	661
76.4314	0	511	285	177	121	177	133	242	331	186	176	224	99	152	307	669
76.5542	0	509	285	181	121	180	135	243	333	186	177	224	99	153	307	664
76.6771	0	500	273	165	118	171	127	240	334	183	176	220	96	152	303	660
76.8	0	503	275	168	117	173	131	241	332	184	175	221	96	151	303	660
76.9229	0	504	273	167	118	171	127	242	332	184	175	221	96	151	303	662
77.0458	0	508	278	170	118	174	130	243	333	185	176	222	98	152	305	666
77.1686	0	510	283	175	121	176	131	244	335	187	177	223	98	153	306	668
77.2915	0	513	286	181	122	180	135	245	335	188	178	225	99	153	308	669
77.4144	0	502	272	166	117	173	129	242	333	183	176	221	96	153	303	662
77.5373	0	503	274	166	118	171	129	242	333	184	176	220	96	152	303	664
77.6602	0	503	273	167	117	172	128	243	335	183	177	223	96	151	302	664
77.783	0	505	277	170	119	174	131	243	334	186	177	222	97	151	305	670
77.9059	0	511	281	172	121	177	132	243	335	185	178	225	99	152	306	670
78.0288	0	512	285	181	121	180	135	244	338	187	179	225	99	153	307	668
78.1517	0	501	272	167	117	173	129	243	336	183	177	222	95	152	303	665
78.2746	0	503	272	167	118	172	129	242	333	184	177	221	95	151	303	669
78.3974	0	504	273	167	117	172	127	242	334	183	176	222	96	152	303	666
78.5203	0	506	275	170	118	175	130	244	336	185	178	222	97	152	304	669
78.6432	0	510	280	173	119	177	132	245	336	187	178	224	99	151	306	672
78.7661	0	512	284	180	122	180	134	243	336	188	178	225	99	152	307	677
78.889	0	502	272	167	117	172	128	241	335	184	177	221	96	152	303	667
79.0118	0	503	271	166	117	172	128	242	336	183	177	221	95	152	303	663
79.1347	0	502	271	168	117	172	129	243	334	184	177	222	95	151	302	666
79.2576	0	507	274	169	118	173	129	243	332	186	177	221	97	152	304	673
79.3805	0	511	279	172	119	175	132	243	334	185	177	224	98	152	307	673
79.5034	0	511	281	179	120	179	133	243	335	186	178	225	99	152	307	674
79.6262	0	502	271	167	117	173	127	240	334	182	176	221	96	152	303	667
79.7491	0	506	270	166	116	170	126	238	331	183	176	221	96	152	303	672
79.872	0	505	269	167	117	171	126	239	333	182	175	221	96	152	302	669
79.9949	0	506	273	169	117	173	128	241	333	184	176	222	96	152	304	671
80.1178	0	511	278	172	120	175	131	240	333	186	177	223	98	152	306	674
80.2406	0	513	279	179	120	179	134	240	332	186	176	223	98	153	307	679
80.3635	0	504	269	165	116	170	126	239	333	182	175	220	95	153	302	669
80.4864	0	505	270	167	116	170	128	240	333	182	175	221	96	152	303	670
80.6093	0	505	269	168	116	171	128	239	330	184	175	221	96	152	303	670
80.7322	0	509	272	170	118	171	129	239	329	184	175	221	97	151	304	676
80.855	0	512	277	173	118	174	130	238	331	185	176	222	98	153	306	675
80.9779	0	505	272	174	117	174	130	239	332	183	174	220	96	153	304	669
81.1008	0	500	267	163	115	168	127	236	327	182	172	218	94	151	301	667
81.2237	0	501	267	167	115	167	126	235	326	181	171	218	95	150	301	666
81.3466	0	502	267	167	114	166	126	235	325	181	171	217	95	150	302	668
81.4694	0	504	271	170	115	170	129	235	326	182	172	218	97	151	304	669
81.5923	0	501	271	174	115	172	131	233	324	182	171	218	96	151	304	665
81.7152	0	493	262	161	112	162	123	231	320	178	169	215	93	150	299	659
81.8381	0	492	260	165	112	162	125	230	316	178	168	213	94	149	297	656
81.961	0	492	262	164	112	162	124	230	315	179	167	214	94	148	298	657
82.0838	0	492	265	167	113	162	126	229	313	180	167	214	96	148	299	662
82.2067	0	492	266	172	111	165	128	228	311	179	166	214	96	148	301	658
82.3296	0	480	255	159	109	156	122	225	308	176	165	210	92	148	295	644
82.4525	0	479	255	159	107	154	121	223	306	175	162	209	93	146	294	644
82.5754	0	477	255	161	108	154	120	219	300	175	161	209	93	145	294	641
82.6982	0	481	258	162	109	155	121	220	299	175	161	209	94	145	296	644
82.8211	0	482	262	168	109	157	123	220	300	176	161	211	95	145	297	641
82.944	0	473	251	160	106	155	122	217	297	173	159	208	92	145	293	635
83.0669	0	468	249	154	105	150	118	214	290	172	157	205	91	143	289	625
83.1898	0	467	248	158	104	149	117	212	287	171	156	205	92	143	290	627
83.3126	0	469	251	158	105	149	117	212	288	171	156	205	93	142	291	624
83.4355	0	473	256	162	106	152	120	213	287	172	156	206	95	143	294	629
83.5584	0	473	257	169	106	157	123	211	286	173	156	208	95	143	295	627
83.6813	0	462	244	153	104	148	117	211	281	169	155	203	90	143	288	614
83.8042	0	459	244	152	103	145	114	209	280	168	152	201	90	142	286	610
83.927	0	460	245	154	103	145	115	208	278	169	152	202	91	140	286	612
84.0499	0	463	249	157	104	147	116	207	277	170	151	203	92	140	288	613
84.1728	0	468	254	160	105	150	118	208	278	171	153	205	93	140	292	617
84.2957	0	471	257	167	106	155	122	210	280	171	154	205	94	142	292	614
84.4186	0	460	243	153	104	148	117	207	277	169	151	202	91	142	287	608
84.5414	0	457	240	151	103	144	113	207	274	167	150	200	90	140	284	600
84.6643	0	457	241	154	102	144	113	206	275	167	150	201	90	140	284	601
84.7872	0	460	246	156	103	147	114	207	275	169	151	201	91	140	286	601
84.9101	0	465	251	159	105	149	118	207	277	170	151	203	93	140	288	607
85.033	0	467	256	167	106	153	120	207	276	171	151	205	93	142	290	610
85.1558	0	456	244	154	103	148	117	207	276	167	152	201	90	141	285	597
85.2787	0	450	240	152	102	144	114	205	274	167	150	200	90	140	283	594
85.4016	0	449	242	155	103	145	114	202	274	167	148	200	91	140	283	593
85.5245	0	451	245	155	104	146	115	202	273	168	148	201	91	140	284	598
85.6474	0	457	251	160	104	149	117	206	276	169	150	203	93	140	288	604
85.7702	0	465	256	164	106	154	120	210	281	172	152	204	94	141	290	603
85.8931	0	456	245	159	105	151	120	209	279	169	152	203	91	142	286	593
86.016	0	455	241	152	103	147	116	209	277	167	150	200	90	140	283	591
86.1389	0	453	241	156	103	147	115	208	278	168	151	200	91	141	284	589
86.2618	0	469	246	151	101	150	117	194	275	169	145	201	93	141	289	593
86.3846	0	511	260	156	100	149	115	182	271	169	141	203	91	138	314	586
86.5075	0	519	276	168	102	152	117	179	271	169	141	204	91	138	327	594
86.6304	0	522	280	164	102	153	118	183	273	168	142	203	88	137	330	589
86.7533	0	513	252	166	101	146	115	194	275	167	145	202	87	137	320	598
86.8762	0	489	247	154	103	151	120	208	279	169	151	202	90	139	299	589
86.999	0	483	248	155	105	152	120	214	282	169	153	203	92	140	295	588
87.1219	0	484	255	161	107	156	122	218	287	171	155	204	91	142	293	591
87.2448	0	488	261	164	109	159	125	217	289	173	155	206	94	142	298	601
87.3677	0	482	258	172	110	159	126	206	285	172	153	206	93	140	324	616
87.4906	0	486	247	154	105	150	116	195	281	169	148	203	86	136	324	608
87.6134	0	515	256	157	103	150	118	192	282	170	147	203	86	137	326	589
87.7363	0	519	259	162	104	151	119	196	284	171	147	205	86	138	328	593
87.8592	0	514	265	166	106	155	122	209	289	173	152	207	90	141	308	598
87.9821	0	505	268	169	111	162	125	218	296	176	156	209	93	144	303	606
88.105	0	495	264	173	111	164	128	221	298	175	158	208	93	145	301	602
88.2278	0	482	253	157	108	155	122	221	296	174	157	206	92	144	296	596
88.3507	0	482	254	163	108	157	124	222	296	175	157	207	91	145	295	596
88.4736	0	481	256	162	110	158	125	223	298	176	158	207	92	144	295	597
88.5965	0	485	265	167	111	161	127	226	303	177	160	209	93	145	296	600
88.7194	0	489	270	172	113	165	130	227	303	179	162	211	95	147	299	605
88.8422	0	476	261	169	112	164	128	225	302	178	162	210	92	146	295	591
88.9651	0	472	256	161	110	156	123	225	302	176	160	209	91	145	292	588
89.088	0	471	259	165	110	159	126	226	304	178	161	208	93	145	292	586
89.2109	0	470	261	164	112	160	126	227	304	178	161	210	93	145	294	590
89.3338	0	476	269	169	115	163	129	228	305	180	163	211	96	146	296	593
89.4566	0	474	270	177	115	168	131	228	307	181	164	213	95	146	296	589
89.5795	0	459	256	160	111	160	125	227	306	177	161	209	92	146	290	577
89.7024	0	456	258	162	111	159	125	227	305	179	162	210	92	145	289	575
89.8253	0	456	259	165	111	160	126	226	304	179	162	211	93	146	290	574
89.9482	0	458	264	167	113	164	127	228	309	181	164	212	95	145	291	576
90.071	0	460	272	172	114	168	131	230	311	182	164	213	96	146	293	579
90.1939	0	449	261	169	113	167	130	229	309	181	163	212	93	146	290	566
90.3168	0	441	256	160	110	158	123	226	307	179	162	210	93	145	286	562
90.4397	0	440	257	164	111	161	126	228	309	179	163	211	93	145	286	559
90.5626	0	440	259	165	111	162	126	229	309	180	164	213	94	145	287	559
90.6854	0	442	266	169	114	165	130	229	311	182	164	214	96	145	289	562
90.8083	0	444	271	178	115	169	132	230	312	182	165	216	96	146	290	562
90.9312	0	428	255	161	112	162	126	229	311	179	164	212	93	146	284	549
91.0541	0	425	253	162	110	161	125	227	311	179	164	212	93	144	283	545
91.177	0	423	255	165	112	160	125	228	309	180	163	212	93	144	282	542
91.2998	0	424	258	165	112	164	126	228	311	180	164	214	94	144	284	544
91.4227	0	428	265	169	114	166	128	232	315	182	167	215	96	146	286	545
91.5456	0	429	268	177	116	169	133	232	316	183	167	217	96	146	287	544
91.6685	0	413	251	159	111	161	126	229	311	179	163	212	92	145	281	532
91.7914	0	411	254	161	110	161	123	230	312	179	165	212	92	143	279	529
91.9142	0	409	254	163	111	160	125	232	314	180	166	213	93	144	280	523
92.0371	0	412	258	165	112	163	126	232	315	183	167	214	94	143	281	528
92.16	1	417	264	169	114	166	128	233	315	183	167	216	95	145	284	528
92.2829	0	417	266	177	115	169	131	233	317	183	168	216	96	145	285	527
92.4058	0	405	252	160	111	160	124	232	315	179	167	213	93	144	279	515
92.5286	0	404	254	162	111	160	125	230	314	180	166	213	93	144	279	517
92.6515	0	404	253	163	112	160	125	229	312	181	165	213	93	143	279	511
92.7744	0	406	257	165	113	161	125	230	313	181	167	215	94	143	281	511
92.8973	0	412	264	170	114	165	127	232	316	183	168	217	96	144	283	518
93.0202	0	415	268	178	116	169	132	232	316	183	169	217	97	144	285	522
93.143	0	403	255	162	113	161	125	228	312	181	166	214	93	145	280	509
93.2659	0	405	255	166	113	162	125	229	312	180	167	214	94	144	281	506
93.3888	0	406	257	167	113	162	126	229	313	180	167	213	95	144	282	510
93.5117	0	410	262	168	114	163	126	230	312	181	167	215	96	144	283	517
93.6346	0	416	268	173	116	166	129	232	313	183	167	216	97	146	285	518
93.7574	0	421	273	180	116	171	131	231	316	184	169	218	98	147	287	515
93.8803	0	411	260	167	114	163	126	229	314	181	167	215	95	146	284	512
94.0032	0	417	263	170	115	164	128	229	312	182	166	215	95	146	285	519
94.1261	0	418	265	171	115	164	127	229	312	182	167	216	95	145	286	518
94.249	0	422	269	172	117	166	128	230	315	182	169	217	97	146	288	518
94.3718	0	428	276	177	118	169	130	234	317	184	169	219	98	147	290	528
94.4947	0	427	272	179	118	171	132	230	315	183	167	218	97	147	290	522
94.6176	0	422	264	167	114	165	126	230	312	182	167	215	95	147	288	522
94.7405	0	426	267	173	116	166	128	229	314	183	167	216	96	146	290	524
94.8634	0	429	269	172	117	166	128	231	315	183	167	216	96	146	290	530
94.9862	0	434	274	175	118	168	130	231	315	184	168	218	98	146	292	534
95.1091	0	435	274	181	119	173	133	231	316	183	168	218	97	148	293	533
95.232	0	426	263	165	115	165	126	230	315	181	167	214	95	146	288	528
95.3549	0	429	265	169	116	165	127	231	315	182	167	216	95	147	290	530
95.4778	0	430	265	169	115	164	127	230	313	183	167	215	95	146	290	528
95.6006	0	434	270	172	117	166	128	231	315	182	167	216	96	147	292	530
95.7235	0	437	272	180	117	170	132	233	316	183	167	216	97	147	293	531
95.8464	0	426	259	164	113	163	126	230	314	181	166	213	94	146	288	526
95.9693	0	426	260	165	113	161	125	229	309	181	165	212	94	144	288	526
96.0922	0	427	259	166	113	160	124	228	309	180	165	212	93	144	289	523
96.215	0	429	263	166	113	163	126	229	311	180	164	213	95	145	290	525
96.3379	0	434	267	173	115	166	127	229	311	182	165	213	95	144	292	533
96.4608	0	425	258	167	112	163	127	226	308	179	163	211	93	144	287	525
96.5837	0	421	251	161	110	156	121	224	304	177	162	209	92	143	285	519
96.7066	0	420	251	162	110	156	121	224	303	176	161	208	92	143	285	524
96.8294	0	422	254	163	110	158	121	223	301	177	161	209	92	142	287	525
96.9523	0	426	259	167	111	159	123	223	300	179	160	211	95	141	289	528
97.0752	0	428	262	173	112	162	125	222	301	178	162	211	95	142	290	528
97.1981	0	417	248	158	108	156	121	221	299	175	160	206	91	142	283	522
97.321	0	417	246	157	108	153	118	219	294	174	158	205	91	140	281	519
97.4438	0	416	246	159	107	153	119	219	292	174	157	204	91	139	281	519
97.5667	0	419	249	160	108	153	118	218	291	174	157	206	92	139	283	519
97.6896	0	423	254	162	108	156	121	220	294	175	158	208	93	139	286	528
97.8125	0	429	260	169	110	160	124	220	294	177	160	210	94	140	288	527
97.9354	0	421	250	163	107	158	123	217	291	174	157	206	92	140	283	524
98.0582	0	416	241	154	106	151	117	216	290	171	156	202	90	138	279	516
98.1811	0	417	242	157	105	151	117	216	289	171	156	203	90	137	280	521
98.304	0	420	245	157	105	152	118	217	288	172	156	203	91	137	281	517
98.4269	0	423	251	161	106	155	119	216	288	174	155	205	92	138	283	527
98.5498	0	429	255	164	108	157	121	217	291	175	157	207	93	138	286	528
98.6726	0	429	256	170	109	162	124	219	293	175	159	207	93	138	286	528
98.7955	0	421	241	154	105	153	119	217	290	172	156	203	90	137	278	520
98.9184	0	420	240	154	106	151	116	217	288	170	156	202	90	136	279	525
99.0413	0	423	243	155	104	153	116	216	289	171	157	203	90	136	280	522
99.1642	0	426	246	158	106	154	119	219	292	172	157	204	91	136	282	530
99.287	0	431	251	162	107	158	120	218	291	173	157	206	93	137	284	530
99.4099	0	437	258	164	109	160	120	220	293	176	159	209	93	138	286	537
99.5328	0	435	252	168	110	162	124	221	295	175	159	207	92	138	286	534
99.6557	0	429	243	153	106	154	118	221	294	171	158	203	90	137	280	534
99.7786	0	431	244	157	107	155	118	220	294	172	158	205	89	137	281	534
99.9014	0	433	245	157	106	156	118	220	294	172	159	206	90	137	282	534
100.024	0	436	251	160	107	158	120	222	297	174	160	208	91	137	284	538
100.147	0	441	255	163	111	161	122	224	301	176	161	209	92	138	286	543
100.27	0	446	261	166	111	165	124	225	301	178	162	212	94	139	288	547
100.393	0	443	256	169	110	165	125	225	302	176	163	209	92	139	288	544
100.516	0	438	248	156	108	157	119	226	302	175	162	206	90	139	284	543
100.639	0	440	250	160	108	159	121	226	302	175	161	209	90	139	285	549
100.762	0	440	252	160	110	159	121	226	302	176	162	210	91	139	286	551
100.884	0	444	256	162	109	162	122	226	304	176	164	211	92	140	288	552
101.007	0	448	262	167	112	164	124	228	307	179	164	212	93	140	289	556
101.13	0	453	267	171	114	167	127	230	310	181	166	213	95	143	292	559
101.253	0	447	259	170	112	167	128	228	307	179	165	213	93	142	291	559
101.376	0	445	255	160	110	159	122	227	308	177	164	210	91	141	289	555
101.499	0	446	257	165	111	162	124	227	310	178	165	211	92	142	290	560
101.622	0	446	259	164	111	161	124	228	308	179	165	212	92	141	290	558
101.745	0	451	264	168	112	163	126	228	308	180	166	213	94	141	292	567
101.868	0	455	269	171	114	166	127	230	311	181	167	214	95	143	294	567
101.99	0	456	269	177	114	170	131	230	313	181	167	214	95	144	295	570
102.113	0	446	256	161	109	160	124	228	309	179	166	211	92	142	290	559
102.236	0	447	259	166	111	161	125	227	306	180	165	212	93	141	292	565
102.359	0	447	260	165	112	160	123	227	308	179	165	211	93	142	292	562
102.482	0	452	263	168	112	162	125	228	310	181	165	212	94	141	294	570
102.605	0	456	269	171	113	165	128	229	309	182	165	214	95	142	295	568
102.728	0	460	276	179	115	169	131	230	310	183	166	214	97	143	296	575
102.851	0	449	259	166	111	163	126	229	309	179	164	210	92	144	292	562
102.973	0	446	257	162	110	158	122	228	307	178	164	209	92	142	291	564
103.096	0	447	258	165	110	158	124	225	305	178	161	209	92	141	292	564
103.219	0	449	260	165	109	159	123	225	302	179	162	209	93	141	292	564
103.342	0	454	268	170	113	161	125	228	306	180	164	211	96	141	295	567
103.465	0	459	273	173	115	165	129	229	308	181	164	213	96	143	297	576
103.588	0	456	267	175	113	168	130	226	307	179	163	212	94	143	297	571
103.711	0	447	257	159	111	157	122	224	302	178	161	208	93	141	292	562
103.834	0	449	259	164	109	157	123	225	304	177	162	208	93	141	293	563
103.956	0	450	260	164	109	159	123	225	303	178	161	209	93	141	294	569
104.079	0	455	266	168	111	161	125	226	301	180	163	210	94	141	295	573
104.202	0	460	271	172	113	165	126	227	304	180	162	211	96	141	298	573
104.325	0	464	276	179	115	169	130	228	307	181	164	213	96	143	300	575
104.448	0	453	260	162	110	162	126	226	305	179	162	210	93	143	296	573
104.571	0	455	260	164	111	159	124	226	301	178	161	210	93	142	296	574
104.694	0	456	261	165	111	158	123	227	303	178	161	209	93	142	296	573
104.817	0	460	264	166	112	161	124	229	305	179	163	211	95	142	298	582
104.94	0	465	271	170	113	165	128	230	307	181	164	212	96	143	300	580
105.062	0	470	277	174	116	168	129	230	307	182	165	214	97	144	303	590
105.185	0	466	270	174	114	168	130	229	308	180	164	212	94	145	302	582
105.308	0	463	264	163	111	161	124	230	308	179	164	211	93	145	299	586
105.431	0	466	266	167	113	164	126	230	308	179	163	211	94	144	300	583
105.554	0	467	268	167	114	164	126	230	308	181	164	212	94	145	301	591
105.677	0	474	272	170	114	166	127	232	310	181	165	214	96	145	304	592
105.8	0	478	278	174	117	169	130	234	314	182	167	216	97	146	305	602
105.923	0	479	280	181	117	173	132	232	313	183	166	217	96	147	307	602
106.045	0	471	268	163	114	165	125	230	311	181	164	213	94	146	304	602
106.168	0	475	270	169	114	166	127	234	314	180	166	213	94	145	304	601
106.291	0	477	270	168	116	167	127	236	315	181	167	215	94	147	305	607
106.414	0	482	275	170	117	168	129	236	315	183	167	216	95	147	306	609
106.537	0	486	280	174	120	172	130	234	316	183	167	218	97	147	309	614
106.66	0	486	286	181	120	176	133	229	317	184	166	217	97	149	316	628
106.783	0	477	274	171	117	167	126	221	314	182	164	215	95	146	315	632
106.906	0	481	271	169	117	165	126	228	315	183	164	216	95	146	312	635
107.028	0	484	273	171	117	170	128	233	317	182	167	216	94	146	308	632
107.151	0	487	275	170	117	172	129	239	321	183	170	217	94	147	308	628
107.274	0	493	281	174	119	176	131	242	324	185	171	218	96	149	309	630
107.397	0	497	286	176	121	178	134	242	325	186	172	220	97	150	311	633
107.52	0	490	277	177	119	176	133	240	323	184	170	219	95	150	309	625
107.643	0	487	271	165	117	169	127	242	325	183	171	217	95	149	306	625
107.766	0	490	272	169	117	171	129	242	325	184	171	217	94	149	307	625
107.889	0	491	273	168	118	171	128	242	324	184	173	219	95	149	307	627
108.012	0	495	278	172	119	173	130	244	325	186	172	219	96	150	309	626
108.134	0	499	284	175	122	177	131	245	328	185	174	221	98	151	311	635
108.257	0	498	282	181	122	179	135	244	329	186	174	221	96	151	311	629
108.38	0	488	270	163	118	169	128	241	324	183	171	218	94	151	306	625
108.503	0	490	271	169	118	170	128	241	325	183	172	217	95	149	307	626
108.626	0	490	270	168	116	170	127	240	326	183	172	218	94	150	307	627
108.749	0	495	276	170	119	172	128	242	326	185	173	220	96	149	309	630
108.872	0	498	281	173	121	174	131	241	327	186	173	221	97	150	311	634
108.995	0	499	282	180	121	178	133	241	328	185	174	221	97	150	312	628
109.117	0	489	269	163	117	169	127	241	327	183	173	218	94	151	307	626
109.24	0	490	268	166	117	169	127	238	325	182	172	218	94	150	307	631
109.363	0	490	269	167	116	169	127	238	325	183	171	218	95	149	306	625
109.486	0	492	273	168	118	170	127	240	324	183	173	218	95	149	308	625
109.609	0	497	277	172	120	172	129	240	327	186	173	220	97	150	310	632
109.732	0	500	281	178	120	176	133	241	327	186	173	220	97	150	311	638
109.855	0	488	267	165	117	170	128	237	322	183	170	217	94	150	306	627
109.978	0	488	267	164	116	166	125	237	322	182	171	216	93	149	306	622
110.1	0	488	266	165	115	166	125	235	324	181	171	216	93	148	305	626
110.223	0	489	269	166	117	166	127	236	321	183	170	216	94	148	306	632
110.346	0	493	274	170	117	169	128	235	321	184	170	217	96	148	308	632
110.469	0	496	278	175	118	172	130	236	323	184	172	218	97	149	310	630
110.592	0	488	268	168	116	169	127	234	322	181	170	215	94	149	306	626
110.715	0	484	263	162	113	162	125	232	318	182	168	213	93	148	305	628
110.838	0	482	263	164	114	161	124	230	315	180	168	212	93	147	304	622
110.961	0	484	265	165	114	161	123	231	315	180	168	212	93	146	305	624
111.084	0	487	269	168	115	164	125	232	315	182	168	213	95	147	307	628
111.206	0	492	276	171	117	165	128	231	315	182	168	215	96	147	309	631
111.329	0	488	271	173	115	167	130	230	313	181	168	213	95	147	306	626
111.452	0	480	260	158	112	158	122	228	311	177	165	209	92	146	302	621
111.575	0	481	260	163	111	158	122	228	308	179	164	209	93	145	303	620
111.698	0	480	261	163	112	157	122	225	305	177	163	209	93	144	303	621
111.821	0	484	266	165	113	160	123	225	304	179	164	210	95	145	305	624
111.944	0	488	270	167	114	162	124	226	306	180	165	212	96	145	307	627
112.067	0	493	274	175	115	166	128	227	307	181	165	212	96	146	309	628
112.189	0	482	262	163	112	161	125	223	303	177	163	209	94	146	304	619
112.312	0	481	260	160	111	155	121	222	300	177	162	207	92	144	302	620
112.435	0	480	259	162	111	156	121	222	300	176	161	207	92	143	302	619
112.558	0	483	262	163	111	157	122	222	299	176	161	208	94	144	303	620
112.681	0	487	267	166	111	160	124	223	299	179	161	209	94	144	306	624
112.804	0	492	273	169	113	162	125	223	300	179	162	211	96	144	308	623
112.927	0	489	271	174	114	165	127	224	301	178	163	210	94	145	307	624
113.05	0	483	261	158	111	157	122	222	299	176	161	207	92	145	303	623
113.172	0	485	261	163	111	156	122	223	296	176	160	207	92	144	303	619
113.295	0	485	262	161	111	156	120	223	297	175	160	208	92	144	303	616
113.418	0	489	265	164	111	160	124	224	299	177	161	209	94	144	305	624
113.541	0	495	270	168	114	163	125	224	299	178	162	210	96	144	308	633
113.664	0	499	277	173	115	168	127	227	300	179	162	212	97	146	310	632
113.787	0	491	264	166	113	165	126	225	301	176	162	211	93	146	305	620
113.91	0	490	262	160	112	158	122	227	301	176	163	209	92	145	303	625
114.033	0	492	262	162	113	160	123	226	300	176	162	209	92	145	303	630
114.156	0	494	264	162	114	162	122	225	299	177	161	210	94	145	304	628
114.278	0	500	270	166	114	164	122	226	303	177	163	212	94	145	307	629
114.401	0	505	274	169	117	167	126	230	305	178	165	213	96	146	309	638
114.524	0	504	273	175	117	170	130	229	306	179	165	213	94	147	309	635
114.647	0	496	263	158	113	163	123	228	303	177	163	210	92	146	305	630
114.77	0	499	262	162	114	162	123	228	304	177	165	210	92	146	304	632
114.893	0	499	263	161	114	163	123	230	306	177	165	212	92	145	304	634
115.016	0	504	267	163	115	165	125	231	307	179	166	213	94	147	306	638
115.139	0	508	272	168	117	167	126	233	309	179	167	215	95	147	309	642
115.261	0	512	277	171	118	172	128	234	313	180	169	216	96	148	311	646
115.384	0	504	266	164	116	168	126	235	312	179	167	215	92	147	307	645
115.507	0	503	263	160	114	164	124	233	310	178	167	213	92	148	304	640
115.63	0	504	263	161	115	166	124	233	311	178	169	214	91	147	303	642
115.753	0	506	264	162	115	166	123	235	313	179	169	214	92	147	306	646
115.876	0	512	269	165	117	168	126	237	315	179	171	217	94	148	308	648
115.999	0	515	274	169	118	170	128	237	316	183	171	218	95	149	310	652
116.122	0	515	275	174	120	174	130	237	317	181	171	218	94	150	310	651
116.244	0	506	262	157	116	165	123	238	319	178	171	214	92	149	304	647
116.367	0	508	262	162	117	166	124	238	318	179	171	215	91	148	304	653
116.49	0	509	263	162	115	165	124	238	317	180	171	216	91	148	304	649
116.613	0	512	266	164	116	169	126	238	319	180	172	217	93	148	307	648
116.736	0	515	272	167	118	170	127	240	323	182	174	218	95	150	309	658
116.859	0	521	275	173	119	174	130	242	323	184	175	220	97	150	312	669
116.982	0	512	267	165	118	171	127	238	321	181	174	217	93	150	307	652
117.105	0	508	264	160	116	167	124	236	322	178	172	215	92	150	305	659
117.228	0	503	264	161	117	166	123	231	322	179	169	215	92	150	308	662
117.35	0	510	266	163	118	166	125	234	321	182	170	217	93	148	308	668
117.473	0	515	270	167	118	171	128	236	322	183	173	219	94	150	308	663
117.596	0	518	275	170	119	174	129	239	326	183	174	220	95	151	309	665
117.719	0	514	270	171	119	174	130	240	328	182	174	218	94	151	308	664
117.842	0	511	263	160	117	168	126	239	325	182	173	217	92	151	305	662
117.965	0	513	265	165	117	169	127	238	324	181	173	216	92	151	306	659
118.088	0	515	266	163	118	170	127	239	326	181	175	218	92	150	306	660
118.211	11	519	270	167	119	172	129	240	328	184	174	219	93	151	308	663
118.333	0	522	275	172	121	176	132	242	328	184	175	220	95	151	310	670
118.456	0	516	267	167	119	173	129	241	326	181	174	217	92	151	307	659
118.579	0	516	264	161	118	169	126	240	325	181	174	215	92	151	305	660
118.702	0	517	264	164	118	170	127	239	325	180	174	216	92	150	304	664
118.825	0	519	266	165	117	170	127	239	323	182	172	217	93	150	305	665
118.948	0	521	271	166	119	171	129	239	324	182	173	216	94	150	307	664
119.071	0	519	269	170	118	173	131	240	325	182	174	216	93	151	307	661
119.194	0	513	261	159	115	166	124	237	323	178	171	212	91	150	302	660
119.316	0	513	260	163	116	165	125	237	318	180	169	212	92	149	302	658
119.439	0	512	259	160	114	164	123	234	316	177	169	211	91	149	302	657
119.562	0	513	263	163	114	166	125	235	315	179	169	212	92	148	303	654
119.685	0	515	267	170	117	168	127	234	315	180	169	213	94	149	306	659
119.808	0	504	257	159	114	164	125	230	309	177	166	209	91	147	300	650
119.931	0	501	254	156	112	158	119	229	307	173	164	207	90	146	298	646
120.054	0	499	253	158	111	156	121	228	304	175	163	207	90	145	297	640
120.177	0	500	254	159	112	157	121	226	301	175	162	207	91	145	298	644
120.3	0	502	260	162	114	159	123	225	300	176	162	209	93	144	301	642
120.422	0	505	263	169	112	161	124	225	301	176	163	210	93	145	303	649
120.545	0	496	254	159	111	158	122	224	299	173	162	207	90	146	298	639
120.668	0	492	248	151	109	153	118	221	293	171	160	204	89	143	295	635
120.791	0	492	248	155	108	151	117	218	290	171	159	204	89	144	294	629
120.914	0	493	251	156	110	151	118	217	291	172	159	205	90	144	296	635
121.037	0	497	256	160	111	154	120	219	292	174	159	206	92	144	299	634
121.16	0	502	260	163	112	158	122	219	292	175	160	208	93	145	302	642
121.283	0	500	259	168	112	160	124	218	292	174	160	209	93	145	301	636
121.405	0	493	248	152	108	151	117	218	290	170	159	204	89	144	295	634
121.528	0	493	249	153	109	152	117	217	290	170	158	204	89	145	294	632
121.651	0	494	249	155	109	152	118	217	288	171	158	206	89	145	295	634
121.774	0	499	254	157	110	153	118	217	289	173	160	207	91	144	297	634
121.897	0	503	258	161	111	157	120	219	292	175	161	209	93	145	301	639
122.02	0	508	263	165	114	160	124	221	295	175	162	211	93	147	305	643
122.143	0	503	256	162	113	160	123	218	294	173	162	208	90	146	300	640
122.266	0	499	249	152	110	153	117	218	292	171	161	206	89	147	296	635
122.388	0	501	249	155	111	155	118	220	295	171	162	207	89	146	297	637
122.511	0	504	252	155	111	156	119	220	297	174	162	208	90	147	297	643
122.634	0	508	256	158	113	158	122	221	297	176	164	211	91	147	301	643
122.757	0	512	261	161	114	161	122	222	301	176	165	211	92	149	304	651
122.88	0	516	266	168	116	165	126	225	304	178	166	213	94	150	306	651
123.003	0	508	253	155	113	160	123	225	304	174	165	210	90	148	299	648
123.126	0	506	250	152	113	157	120	224	302	174	165	208	88	148	297	648
123.249	0	508	250	155	112	158	120	224	304	174	166	209	89	149	298	650
123.372	0	512	253	157	114	160	121	229	308	176	168	210	91	149	300	649
123.494	0	515	259	160	115	163	123	229	309	177	168	213	92	149	303	660
123.617	0	519	263	162	117	166	126	230	311	179	170	215	94	151	305	655
123.74	0	521	267	170	117	169	128	232	314	179	170	217	93	151	307	663
123.863	0	513	255	157	115	163	123	231	316	176	170	212	90	152	301	655
123.986	0	511	251	154	113	161	121	231	314	175	170	211	89	151	299	653
124.109	0	511	252	156	113	162	123	230	313	176	169	211	89	149	300	655
124.232	0	512	254	158	114	165	123	233	317	177	171	213	91	150	300	656
124.355	0	516	260	161	117	165	126	235	319	180	173	214	92	150	302	655
124.477	0	520	265	164	117	170	128	236	318	181	173	216	93	151	306	667
124.6	0	524	269	172	120	172	130	237	320	182	174	218	94	152	308	661
124.723	0	513	256	159	116	166	127	235	320	179	173	214	90	153	303	657
124.846	0	510	254	156	114	162	124	235	320	176	173	212	89	151	299	656
124.969	0	511	252	158	115	162	126	234	318	179	172	212	90	150	300	655
125.092	0	511	255	159	115	164	125	233	318	178	172	213	91	150	301	659
125.215	0	514	260	164	115	167	127	235	320	180	174	215	93	150	303	658
125.338	0	519	266	166	118	169	130	237	322	182	174	216	94	150	306	661
125.46	0	522	273	172	119	173	133	238	322	184	174	218	95	152	309	666
125.583	0	514	261	165	118	170	130	234	321	181	173	214	92	152	304	654
125.706	0	509	258	157	114	163	125	235	320	179	172	213	91	152	301	652
125.829	0	510	258	162	116	164	127	234	319	179	171	212	91	149	301	651
125.952	0	511	259	162	116	165	128	234	317	181	172	214	93	150	301	652
126.075	0	515	265	165	118	167	129	235	318	182	173	216	93	151	304	659
126.198	0	518	272	169	119	170	131	237	321	183	174	216	96	150	307	658
126.321	0	522	277	176	121	173	135	238	321	184	174	218	96	153	311	663
126.444	0	513	265	167	119	170	132	237	317	182	172	215	93	152	305	651
126.566	0	512	261	162	117	164	127	235	318	180	172	213	92	151	302	651
126.689	0	512	264	164	118	165	129	236	318	181	172	213	92	151	304	651
126.812	0	515	266	165	119	168	129	235	317	182	171	215	94	150	304	657
126.935	0	518	271	169	119	170	132	234	318	182	172	217	95	151	307	662
127.058	0	524	278	172	121	173	132	234	320	183	171	218	97	152	310	661
127.181	0	524	280	180	123	176	136	235	323	184	174	219	97	154	311	656
127.304	0	514	265	163	119	168	130	231	320	182	171	216	94	153	305	658
127.427	0	514	267	164	118	167	129	231	318	182	170	216	93	153	304	654
127.549	0	515	267	166	118	167	129	230	318	182	170	216	95	153	306	657
127.672	0	518	272	167	120	169	132	234	321	182	171	217	96	153	307	662
127.795	0	521	278	172	121	173	133	235	322	184	172	220	97	154	310	668
127.918	0	526	285	177	123	175	137	237	323	185	172	221	99	155	313	671
128.041	0	519	273	174	121	175	136	235	322	184	173	219	96	155	310	664
128.164	0	515	269	162	119	167	130	237	322	182	173	217	95	153	307	656
128.287	0	516	269	167	120	170	132	236	320	182	171	218	95	154	307	665
128.41	0	516	271	167	121	169	131	234	320	184	170	217	95	154	308	660
128.532	0	522	276	170	121	173	132	234	321	183	171	219	97	155	310	665
128.655	0	521	281	177	123	177	135	229	320	185	169	221	100	155	318	664
128.778	0	560	284	174	119	175	134	213	316	184	165	220	96	151	343	659
128.901	0	553	275	168	116	164	128	217	313	180	163	218	95	151	325	657
129.024	0	537	273	173	119	172	130	230	317	182	168	218	96	153	313	665
129.147	0	532	273	169	121	172	132	236	318	182	170	219	97	154	312	668
129.27	0	532	277	172	121	175	133	234	319	183	170	220	97	155	311	676
129.393	0	531	281	177	124	178	136	231	318	183	168	221	98	157	312	674
129.516	0	571	288	174	121	179	137	218	316	184	164	221	100	155	329	675
129.638	0	577	285	167	116	170	129	210	313	182	161	218	95	151	346	658
129.761	0	581	291	174	116	170	129	209	310	181	161	219	92	150	354	659
129.884	0	579	286	176	118	170	131	216	311	182	163	220	93	150	353	685
130.007	0	570	285	175	121	173	133	229	316	183	167	221	96	154	329	680
130.13	0	560	288	178	124	181	136	236	322	185	170	223	99	157	324	677
130.253	0	554	289	182	127	182	140	237	323	186	172	224	100	159	321	675
130.376	0	544	277	168	124	174	133	234	322	184	171	222	97	158	318	672
130.499	0	546	280	173	124	176	134	237	322	185	172	222	98	158	317	677
130.621	0	546	280	173	124	176	134	237	324	185	172	223	97	158	316	677
130.744	0	549	285	176	126	177	136	237	324	186	173	225	98	158	316	681
130.867	0	555	292	182	128	181	137	239	326	187	175	225	100	159	318	689
130.99	0	545	284	177	125	180	135	238	325	186	174	224	97	159	317	678
131.113	0	544	280	170	123	174	133	238	325	186	174	224	97	159	315	681
131.236	0	545	281	175	126	176	134	237	325	186	174	225	97	159	315	681
131.359	0	546	283	173	125	177	134	237	326	186	175	226	98	159	315	685
131.482	0	550	288	178	127	180	135	240	329	188	175	227	99	160	317	684
131.604	0	544	283	179	127	181	137	240	329	186	175	226	97	161	316	682
131.727	0	538	276	166	123	174	131	237	325	186	175	225	96	160	312	679
131.85	0	540	277	172	124	175	132	237	326	186	174	225	96	159	312	680
131.973	0	540	277	172	125	176	132	237	328	186	175	225	96	158	313	677
132.096	0	543	283	173	127	178	133	240	329	187	177	227	98	160	313	683
132.219	0	539	279	177	125	180	136	238	327	186	176	227	97	159	313	674
132.342	0	531	270	163	124	172	126	237	327	183	174	222	95	158	309	674
132.465	0	531	271	166	123	173	129	239	326	184	174	224	96	157	307	669
132.588	0	531	269	167	123	174	130	238	327	184	176	224	95	157	306	672
132.71	0	533	274	169	124	176	131	237	327	186	176	226	97	157	309	675
132.833	0	534	275	176	125	179	133	238	329	186	177	226	97	158	309	670
132.956	0	521	262	161	121	172	127	236	327	182	174	221	95	157	304	659
133.079	0	517	262	161	121	170	126	230	323	182	171	222	96	154	304	670
133.202	0	512	262	162	120	169	126	225	321	183	171	222	93	151	302	672
133.325	0	517	262	164	122	169	125	224	321	184	171	222	94	151	304	673
133.448	0	522	267	168	120	173	128	226	323	184	172	225	96	153	307	681
133.571	0	516	263	170	121	175	130	232	325	185	175	223	94	154	301	670
133.693	0	510	254	157	119	168	124	233	323	182	173	220	92	153	296	662
133.816	0	510	254	159	118	169	124	234	323	182	174	220	93	152	294	659
133.939	0	508	254	162	119	170	126	232	323	183	175	221	92	152	294	654
134.062	0	518	258	167	119	174	126	216	316	183	168	221	95	149	325	661
134.185	0	557	270	161	115	168	124	203	314	182	165	221	90	146	344	641
134.308	0	560	269	168	114	169	125	206	314	181	164	219	89	146	337	661
134.431	0	545	254	162	112	164	122	216	317	179	167	218	90	147	312	658
134.554	0	540	254	161	113	168	125	221	318	181	167	218	92	148	303	647
134.676	0	536	254	160	113	168	125	220	317	182	167	220	93	149	301	649
134.799	0	534	259	164	115	169	126	224	320	182	169	220	92	149	298	653
134.922	0	535	262	169	118	174	130	226	321	184	170	222	93	151	297	657
135.045	0	548	257	158	114	169	128	220	319	182	168	219	92	151	294	647
135.168	0	534	251	159	113	163	124	223	318	180	168	218	92	150	292	645
135.291	0	522	252	161	115	165	124	227	318	181	170	217	91	149	290	643
135.414	0	519	254	160	116	166	125	228	318	182	170	217	92	149	291	647
135.537	0	519	259	164	116	168	127	228	317	183	169	219	93	150	294	646
135.66	0	520	264	170	117	170	128	226	318	183	170	219	95	149	296	647
135.782	0	511	255	163	117	167	127	227	316	181	170	217	91	149	291	634
135.905	0	508	253	160	115	163	124	225	314	180	168	216	91	149	289	630
136.028	0	507	254	162	115	164	125	223	311	181	168	216	92	148	289	628
136.151	0	508	257	163	116	163	125	223	310	181	167	216	93	148	291	632
136.274	0	511	261	166	116	165	127	225	311	182	168	217	94	148	293	631
136.397	0	513	268	173	119	169	130	225	311	183	169	219	95	149	296	635
136.52	0	503	258	165	117	166	128	222	307	180	167	217	92	149	291	622
136.643	0	503	257	162	117	162	125	221	306	180	166	215	92	147	290	625
136.765	0	502	260	165	116	163	126	222	306	181	166	215	93	147	291	621
136.888	0	504	262	166	117	164	126	222	305	181	165	216	94	147	293	624
137.011	0	508	268	170	119	167	129	220	306	182	166	218	96	148	295	627
137.134	0	510	273	176	120	172	131	222	307	183	166	219	97	149	297	628
137.257	0	502	263	167	118	167	128	222	306	181	166	217	93	149	294	618
137.38	0	502	262	166	117	164	127	221	304	180	165	216	94	148	293	620
137.503	0	502	264	168	116	165	128	219	303	181	164	216	95	148	294	619
137.626	0	505	268	168	118	167	127	221	304	181	165	216	95	148	296	617
137.748	0	510	274	172	120	169	130	223	305	183	166	218	97	148	298	619
137.871	0	508	273	178	120	173	132	221	305	183	165	218	97	149	298	619
137.994	0	498	264	162	118	164	126	221	302	180	163	215	94	149	294	614
138.117	0	500	265	168	119	166	127	221	303	180	164	216	94	148	295	611
138.24	0	499	266	168	116	165	127	220	303	181	165	216	95	148	295	609
138.363	0	503	271	171	118	166	128	222	303	182	164	217	97	148	297	615
138.486	0	506	275	178	120	171	131	221	303	183	164	219	97	148	299	617
138.609	0	494	264	167	117	166	127	221	302	181	164	215	93	148	294	606
138.732	0	492	261	163	117	161	124	221	301	180	163	214	93	147	292	604
138.854	0	492	261	166	116	163	126	218	298	179	162	214	93	148	292	602
138.977	0	494	264	167	117	162	126	219	298	180	163	215	95	147	293	608
139.1	0	497	270	170	118	166	128	221	300	181	163	216	97	147	297	603
139.223	0	491	264	171	116	167	130	220	300	180	162	214	95	148	295	601
139.346	0	483	254	158	114	158	123	217	295	177	159	212	93	146	289	594
139.469	0	482	255	162	113	158	122	215	293	177	160	211	93	145	289	594
139.592	0	481	256	162	112	158	121	216	293	177	159	211	93	144	290	594
139.715	0	484	261	164	114	160	123	218	292	178	159	212	95	144	292	599
139.837	0	489	266	170	116	164	126	216	292	179	160	214	97	145	296	599
139.96	0	480	255	165	113	162	126	214	291	177	159	211	93	145	291	592
140.083	0	474	250	156	110	155	119	214	289	174	158	208	91	143	287	586
140.206	0	473	250	159	110	154	119	211	286	174	156	208	92	143	287	583
140.329	0	472	252	160	110	154	120	211	285	174	155	208	92	142	288	584
140.452	0	477	257	163	111	156	120	210	285	175	156	209	95	143	291	589
140.575	0	481	263	166	114	160	123	213	286	177	157	211	96	143	294	588
140.698	0	477	257	167	113	161	126	212	285	175	158	210	94	143	291	587
140.82	0	469	248	154	109	153	118	209	282	173	155	207	91	142	286	581
140.943	0	468	248	157	108	152	117	209	280	173	155	206	91	141	286	580
141.066	0	469	249	157	109	152	117	209	280	174	155	207	92	141	286	580
141.189	0	473	254	161	110	155	120	209	281	175	155	208	94	141	289	586
141.312	0	479	260	164	111	157	121	209	282	176	156	209	95	142	292	586
141.435	0	480	261	171	112	161	124	211	285	176	157	210	95	142	293	588
141.558	0	470	250	156	109	153	119	210	282	174	156	206	92	142	287	580
141.681	0	470	250	158	108	153	118	208	280	174	154	206	91	141	287	579
141.804	0	470	249	158	109	153	117	206	279	173	154	207	92	140	288	579
141.926	0	473	254	161	110	154	119	209	281	175	156	207	93	141	290	580
142.049	0	479	260	164	111	157	121	210	283	176	157	209	94	142	293	588
142.172	0	484	265	168	113	161	123	211	285	178	157	211	97	142	295	595
142.295	0	479	258	166	112	160	124	210	285	176	156	209	93	144	293	584
142.418	0	475	253	157	109	153	117	211	284	174	157	208	92	142	289	582
142.541	0	477	254	159	110	156	120	211	285	175	157	208	93	142	290	588
142.664	0	479	256	161	111	156	120	210	285	175	157	210	92	143	291	590
142.787	0	484	261	163	113	159	120	212	286	176	157	210	94	142	293	593
142.909	0	488	268	166	113	162	122	215	289	178	160	211	96	144	296	593
143.032	0	491	268	173	115	165	126	216	292	179	161	213	96	144	297	601
143.155	0	482	258	159	113	158	121	214	289	177	159	210	92	144	292	592
143.278	0	484	259	162	112	158	120	215	290	176	160	210	93	144	292	598
143.401	0	485	258	162	113	157	121	216	292	177	160	210	94	144	292	591
143.524	0	489	263	163	114	160	123	218	295	179	161	212	94	143	294	601
143.647	0	495	269	168	115	163	125	218	295	180	161	214	96	145	297	602
143.77	0	498	275	171	117	165	126	220	297	180	163	215	97	146	299	612
143.892	0	495	270	176	116	170	129	220	300	181	163	215	96	146	298	604
144.015	0	488	262	160	115	159	122	219	298	179	162	212	94	145	294	603
144.138	0	490	263	165	114	162	123	219	298	179	161	212	94	145	295	601
144.261	0	489	263	164	114	160	123	221	298	179	163	212	94	145	295	605
144.384	0	493	268	166	116	163	125	222	301	181	164	214	95	145	297	601
144.507	0	498	274	170	116	168	127	222	302	183	164	215	97	146	299	612
144.63	0	502	279	176	119	169	130	225	304	183	165	217	98	147	302	610
144.753	0	491	267	170	117	165	127	223	303	181	164	214	95	147	298	604
144.876	0	490	265	162	116	160	124	224	302	181	163	212	94	146	296	604
144.998	0	489	265	166	115	162	125	224	302	181	163	212	94	146	296	603
145.121	0	491	267	166	115	163	125	221	301	180	162	213	95	146	296	604
145.244	0	496	272	170	117	165	127	223	304	183	165	214	96	147	298	609
145.367	0	500	278	174	119	168	129	226	306	183	165	217	98	147	301	613
145.49	0	497	275	178	119	170	131	224	305	182	165	216	96	147	300	611
145.613	0	488	265	161	115	161	123	223	302	181	163	212	95	147	296	608
145.736	0	490	266	167	116	163	125	222	302	180	164	214	94	146	295	604
145.859	0	489	266	164	116	163	124	223	302	181	164	213	95	146	296	606
145.981	0	495	272	169	117	164	126	224	302	182	164	215	96	146	299	611
146.104	0	499	276	172	118	167	128	224	304	183	164	216	97	148	300	612
146.227	0	499	278	179	118	171	131	225	306	182	165	216	97	148	301	612
146.35	0	488	265	163	115	162	125	224	303	181	163	213	94	147	295	606
146.473	0	489	265	165	115	162	125	222	301	181	162	213	94	147	296	605
146.596	0	491	265	165	114	162	125	222	300	180	163	212	94	146	296	609
146.719	0	493	270	168	117	164	126	223	302	182	163	214	96	147	297	604
146.842	0	498	275	172	118	167	128	225	304	182	164	216	97	147	300	616
146.964	0	503	280	177	119	171	131	225	304	184	165	217	98	148	303	618
147.087	0	493	268	168	116	166	128	225	303	181	164	214	94	148	297	612
147.21	0	492	266	163	116	162	125	225	302	180	163	213	94	146	295	603
147.333	0	491	266	166	115	163	126	222	302	181	163	213	95	147	296	610
147.456	0	492	268	166	116	163	125	222	300	181	163	214	95	146	296	609
147.579	0	498	274	169	117	165	128	223	303	182	164	215	96	147	299	618
147.702	0	502	278	173	118	169	130	227	305	183	165	217	98	148	302	614
147.825	0	497	272	173	118	169	130	224	304	181	164	216	95	147	298	616
147.948	0	492	265	164	116	162	125	222	301	181	162	213	94	147	295	611
148.07	0	493	265	166	116	163	124	222	301	180	163	212	95	146	296	611
148.193	0	494	267	166	115	163	124	223	302	180	162	212	95	145	296	613
148.316	0	498	272	169	117	165	126	224	303	182	163	214	97	147	299	621
148.439	0	503	277	173	119	167	128	223	303	183	164	216	98	148	301	620
148.562	0	499	273	176	117	169	128	223	304	182	164	214	95	147	299	616
148.685	0	494	266	163	116	162	123	223	301	180	164	213	94	146	295	614
148.808	0	495	267	167	116	163	125	222	300	180	162	213	94	146	295	617
148.931	0	497	267	167	117	162	124	221	299	180	161	212	95	146	296	620
149.053	0	502	272	169	117	166	126	222	302	181	162	215	97	146	299	623
149.176	0	505	278	173	119	168	127	225	303	183	164	216	98	148	301	620
149.299	0	500	273	174	117	169	130	222	303	182	163	215	96	147	297	620
149.422	0	496	266	162	115	162	123	221	299	180	162	212	93	146	296	618
149.545	0	496	267	167	116	163	125	221	299	180	162	212	94	145	295	616
149.668	0	498	269	165	115	162	124	221	300	180	163	212	95	146	296	616
149.791	0	501	274	169	117	166	125	223	300	181	162	214	97	146	299	621
149.914	0	505	277	176	119	168	128	222	299	181	162	215	97	146	300	620
150.036	0	495	267	166	116	164	125	222	300	179	162	212	94	147	294	615
150.159	0	494	263	163	115	160	122	221	299	179	161	211	92	145	292	613
150.282	0	493	263	165	114	161	123	218	297	178	160	211	94	145	293	612
150.405	0	497	265	165	115	161	122	219	296	180	161	212	94	144	294	617
150.528	0	500	270	168	116	165	125	219	298	180	162	212	96	145	296	618
150.651	0	498	270	173	116	167	127	220	298	179	161	212	94	146	296	617
150.774	0	489	258	159	113	158	121	218	295	177	159	209	92	144	289	607
150.897	0	488	258	160	113	157	119	217	293	176	159	209	92	143	288	610
151.02	0	487	257	160	112	157	119	218	293	176	160	209	92	143	288	608
151.142	0	491	261	163	113	159	120	218	292	177	160	210	93	143	290	614
151.265	0	494	265	168	115	163	123	218	294	178	160	211	94	142	293	615
151.388	0	486	256	163	113	161	121	216	291	175	159	208	91	143	286	605
151.511	0	482	250	153	111	154	117	216	290	174	157	206	91	141	284	601
151.634	0	480	249	157	111	154	117	217	288	173	158	205	91	140	283	598
151.757	0	481	251	157	111	155	117	216	286	174	157	207	92	139	284	599
151.88	0	486	256	162	112	157	119	216	288	175	158	208	92	139	286	606
152.003	0	489	260	166	113	160	120	218	290	176	159	209	94	140	288	606
152.125	0	479	249	159	111	157	119	217	289	174	158	207	91	140	283	597
152.248	0	475	242	149	109	152	114	214	285	171	156	204	89	138	278	593
152.371	0	475	243	154	108	151	114	214	284	171	155	203	89	137	277	592
152.494	0	476	245	154	109	153	114	213	285	173	157	204	90	137	278	594
152.617	0	481	250	158	110	154	117	214	286	173	157	206	91	137	280	601
152.74	0	485	254	162	112	158	119	215	287	174	157	207	92	138	282	600
152.863	0	476	244	158	109	155	118	214	286	172	157	204	90	138	278	593
152.986	0	471	236	147	108	150	113	214	284	170	156	202	89	136	274	589
153.108	0	470	239	151	107	150	113	211	282	171	155	202	88	136	274	589
153.231	0	472	242	152	108	152	114	212	282	171	155	203	90	135	275	589
153.354	0	475	246	155	108	154	115	213	283	173	156	203	90	136	277	596
153.477	0	480	251	159	110	155	117	216	286	174	157	205	91	136	280	592
153.6	0	477	246	162	111	157	120	214	286	174	157	204	90	136	277	594
153.723	0	469	235	148	108	150	113	211	283	170	154	201	88	135	271	585
153.846	1	468	238	152	108	150	113	212	282	170	154	199	88	134	271	584
153.969	0	469	239	151	107	150	113	212	281	171	154	200	88	133	273	585
154.092	0	473	244	154	108	153	116	212	281	173	153	202	90	133	274	589
154.214	0	476	249	158	110	154	118	212	282	173	154	203	91	134	278	587
154.337	0	481	254	165	110	158	120	213	284	175	156	204	92	135	280	592
154.46	0	471	243	156	109	154	117	213	283	171	153	201	89	134	274	583
154.583	0	467	239	153	109	150	115	210	280	171	152	199	88	135	272	579
154.706	0	468	241	153	106	150	114	209	278	170	151	199	89	132	272	579
154.829	0	469	244	154	107	151	115	210	279	172	152	200	89	133	273	580
154.952	0	474	250	158	109	154	117	212	281	172	153	201	92	133	277	579
155.075	0	479	255	162	111	157	118	211	281	174	154	203	92	133	279	590
155.197	0	481	258	168	112	160	122	212	282	174	154	203	93	135	280	584
155.32	0	470	243	153	109	151	116	212	280	171	152	199	89	134	274	579
155.443	0	471	247	157	108	152	116	212	279	171	152	199	90	134	274	578
155.566	0	472	247	156	109	152	117	211	278	172	151	200	90	134	275	577
155.689	0	476	252	159	111	154	119	211	279	173	151	201	92	133	278	580
155.812	0	482	259	162	112	157	121	212	282	174	153	203	93	135	280	586
155.935	0	487	264	167	113	160	123	215	283	176	154	205	94	137	284	593
156.058	0	479	256	163	113	160	124	212	283	174	153	204	92	136	281	583
156.18	0	475	253	157	112	154	118	212	281	173	151	201	91	135	279	583
156.303	0	474	254	161	113	156	120	210	282	173	151	202	91	135	277	592
156.426	0	476	256	160	112	156	119	210	283	175	151	203	92	136	278	597
156.549	0	483	262	165	114	159	123	213	284	175	154	205	94	137	282	603
156.672	0	490	268	169	114	163	125	218	287	177	155	206	95	138	288	597
156.795	0	484	262	168	114	164	126	217	289	177	157	206	93	139	285	586
156.918	0	481	254	157	111	157	121	218	288	175	155	204	91	138	283	591
157.041	0	481	257	161	114	160	123	214	286	175	153	204	94	138	281	585
157.164	0	492	260	166	112	159	120	197	281	174	149	204	91	135	311	594
157.286	0	531	270	161	110	158	120	192	281	176	147	206	90	135	322	591
157.409	0	547	286	168	110	163	125	195	283	177	148	208	91	137	330	587
157.532	0	532	273	180	112	164	126	206	286	175	151	206	91	137	303	586
157.655	0	499	255	158	113	160	121	216	288	175	154	204	92	138	291	588
157.778	0	493	256	158	113	161	122	218	289	175	155	204	93	139	290	584
157.901	0	499	258	161	112	164	123	210	287	176	152	205	93	139	290	589
158.024	0	543	270	160	109	159	122	198	283	176	147	206	93	138	317	607
158.147	0	555	285	172	110	162	124	197	285	177	148	207	91	137	329	615
158.269	0	549	279	167	108	160	122	195	283	174	148	205	87	135	322	598
158.392	0	538	264	161	108	156	118	195	281	173	147	203	84	135	322	598
158.515	0	529	258	161	109	156	117	202	282	173	149	204	87	135	310	604
158.638	0	516	254	159	111	158	121	213	286	173	153	205	90	137	297	589
158.761	0	509	259	162	113	160	123	220	290	176	156	206	92	139	294	595
158.884	0	507	263	170	115	165	126	223	292	177	158	207	92	140	292	592
159.007	0	490	250	157	112	160	122	218	289	174	157	204	92	140	290	581
159.13	0	485	248	158	112	157	118	208	285	173	153	203	92	136	300	602
159.252	0	510	251	153	107	155	117	194	281	173	149	204	87	132	312	584
159.375	0	532	263	156	107	155	116	191	279	172	146	205	86	133	312	574
159.498	0	537	271	173	109	157	120	196	282	174	149	207	88	137	319	590
159.621	0	525	271	174	114	164	124	209	288	176	153	208	91	139	298	589
159.744	0	495	250	161	112	162	122	216	291	174	155	206	91	139	288	576
159.867	0	484	246	154	111	158	120	217	290	174	155	205	92	139	284	568
159.99	0	478	247	157	111	157	120	218	290	173	156	206	90	138	282	564
160.113	0	473	249	160	113	161	121	217	291	176	157	207	91	139	284	565
160.236	0	480	255	165	114	162	122	208	290	175	154	208	93	140	296	584
160.358	0	517	266	165	111	163	123	199	289	176	152	210	90	137	315	595
160.481	0	520	263	162	108	160	120	196	288	175	150	208	87	135	312	584
160.604	0	515	259	160	108	157	118	199	290	174	151	208	86	136	309	587
160.727	0	500	255	163	111	161	121	210	294	175	154	208	90	138	294	573
160.85	0	488	253	161	112	163	122	214	295	177	156	210	90	140	289	564
160.973	0	484	258	165	115	165	124	218	298	178	158	211	91	141	289	564
161.096	0	483	264	169	117	169	127	223	303	180	160	213	93	142	290	563
161.219	0	469	253	166	116	167	126	223	303	178	162	212	91	141	285	553
161.341	0	460	248	158	115	162	122	224	302	177	161	211	91	141	282	549
161.464	0	456	251	162	116	162	122	224	303	178	161	210	91	140	282	546
161.587	0	455	253	162	116	163	123	225	305	179	162	211	92	140	283	547
161.71	0	457	259	166	117	167	126	228	308	180	163	213	93	141	284	548
161.833	0	458	264	173	119	170	128	228	309	182	164	215	95	142	286	546
161.956	0	445	254	162	116	166	124	226	307	179	163	213	92	142	281	535
162.079	0	441	252	161	115	162	123	228	308	179	163	211	92	142	279	532
162.202	0	439	254	164	117	163	124	226	308	180	163	211	92	141	279	528
162.324	0	441	257	163	119	163	125	227	307	180	163	213	93	141	280	528
162.447	0	442	263	168	118	168	127	228	309	181	164	214	95	142	283	531
162.57	0	440	263	174	119	172	129	228	310	182	166	214	95	143	282	526
162.693	0	429	250	157	116	162	123	226	308	179	163	211	92	142	276	516
162.816	0	428	252	163	117	162	124	226	307	179	162	212	92	141	277	515
162.939	0	426	253	163	116	163	122	225	307	180	162	211	93	141	277	513
163.062	0	429	257	165	118	165	125	228	308	180	164	212	94	141	278	512
163.185	0	432	262	172	118	168	128	228	309	182	163	214	95	142	280	516
163.308	0	421	249	159	115	163	123	223	304	179	162	210	92	141	273	504
163.43	0	416	246	156	114	158	120	223	303	178	160	209	91	140	271	501
163.553	0	416	247	159	114	158	121	224	303	177	161	209	91	138	272	495
163.676	0	417	249	161	115	161	122	223	302	178	160	209	92	139	273	500
163.799	0	422	256	165	116	163	123	223	302	180	160	211	93	140	275	499
163.922	0	422	257	172	117	167	128	222	303	179	160	210	93	140	276	499
164.045	0	408	241	154	114	157	121	221	299	176	159	207	91	138	268	488
164.168	0	408	239	154	112	156	120	219	295	175	158	205	91	137	267	489
164.291	0	406	241	157	112	156	119	217	294	176	155	206	90	136	267	485
164.413	0	409	244	159	112	157	120	217	293	176	156	207	92	137	270	485
164.536	0	414	251	162	114	160	123	220	295	176	158	210	94	137	272	493
164.659	0	417	253	170	115	164	126	219	295	178	157	209	94	137	273	497
164.782	0	405	237	153	111	155	119	215	290	174	155	204	90	137	266	486
164.905	0	405	236	154	111	153	117	214	288	173	154	203	90	136	266	482
165.028	0	404	238	156	110	155	118	214	289	173	154	205	91	135	267	487
165.151	0	408	243	158	113	156	120	214	289	175	155	206	92	136	269	490
165.274	0	415	250	162	114	159	122	215	289	176	155	207	93	137	272	496
165.396	0	421	256	167	115	163	125	216	292	178	157	209	96	137	275	498
165.519	0	413	245	164	113	161	124	216	291	174	156	207	91	138	272	496
165.642	0	411	240	152	111	155	119	215	290	175	154	205	91	137	270	495
165.765	0	411	242	158	113	157	120	214	289	174	154	206	90	137	273	497
165.888	0	415	245	159	112	158	119	215	289	174	156	207	92	137	274	499
166.011	0	422	251	162	114	160	122	218	292	176	157	208	93	137	276	507
166.134	0	428	257	166	116	163	125	219	294	178	157	210	95	138	279	510
166.257	0	430	260	174	118	168	128	218	295	178	157	211	95	139	281	518
166.38	0	422	245	156	114	159	121	217	294	175	157	207	92	138	277	513
166.502	0	425	250	161	114	159	122	218	295	175	157	209	91	139	278	520
166.625	0	427	251	162	115	160	122	220	295	176	158	210	92	140	279	522
166.748	0	432	255	164	116	162	124	220	296	178	158	210	93	139	281	528
166.871	0	438	262	168	118	166	126	222	299	179	160	212	96	141	284	529
166.994	0	445	269	172	120	170	127	225	302	181	162	213	97	142	287	541
167.117	0	442	262	173	119	170	129	223	303	179	161	213	95	142	286	539
167.24	0	437	255	158	117	162	123	222	302	179	160	210	94	141	284	536
167.363	0	441	259	166	116	166	125	223	303	179	162	210	93	142	286	534
167.485	0	443	260	164	117	165	125	227	304	179	162	212	94	142	287	541
167.608	0	450	266	169	120	168	127	227	305	181	163	214	95	143	290	541
167.731	0	455	274	174	122	171	129	228	309	182	164	216	97	143	292	550
167.854	0	460	278	181	123	175	132	229	311	183	165	217	98	145	295	548
167.977	0	451	266	168	119	169	127	230	309	180	165	214	94	145	292	548
168.1	0	454	266	169	120	168	127	229	310	181	163	215	95	145	292	554
168.223	0	456	268	169	121	170	127	228	310	182	164	215	95	144	294	552
168.346	0	460	271	171	121	171	129	231	312	182	167	216	96	146	295	553
168.468	0	466	280	175	124	174	132	234	315	183	168	218	98	146	297	561
168.591	0	471	284	184	124	178	134	234	317	184	168	220	98	147	299	564
168.714	0	462	272	174	122	174	130	231	316	182	167	216	95	147	297	557
168.837	0	464	270	169	123	169	128	233	317	183	168	217	95	147	297	556
168.96	0	466	273	171	121	172	128	233	318	183	169	217	96	147	298	563
169.083	0	469	276	171	123	172	130	235	318	185	169	219	96	148	299	569
169.206	0	474	282	177	124	175	132	235	319	185	170	220	98	148	301	569
169.329	0	476	284	182	124	179	134	236	322	186	171	220	98	148	303	566
169.452	0	465	268	166	121	171	129	235	320	183	170	217	95	148	298	563
169.574	0	466	270	168	121	169	128	233	318	183	169	217	95	147	297	569
169.697	0	465	270	170	121	171	128	233	317	184	169	217	95	146	299	565
169.82	0	468	274	171	122	172	128	235	319	184	170	218	96	146	300	563
169.943	0	473	279	175	123	174	131	235	320	185	170	219	98	148	302	572
170.066	0	472	276	180	124	176	134	235	319	185	170	219	96	148	301	568
170.189	0	462	262	161	118	166	126	231	315	182	168	215	94	146	296	563
170.312	0	462	264	165	118	166	125	231	315	181	168	214	94	146	296	560
170.435	0	461	264	165	118	165	125	232	314	181	166	214	94	145	296	564
170.557	0	465	268	167	120	167	127	231	313	182	166	216	96	146	299	572
170.68	0	470	273	172	121	170	129	231	313	182	168	217	97	146	300	571
170.803	0	461	263	169	118	168	128	230	313	181	167	214	94	145	295	560
170.926	0	456	257	158	115	160	121	228	310	179	165	211	94	144	292	560
171.049	0	455	257	162	117	161	123	227	309	178	164	212	93	142	292	563
171.172	0	456	258	162	115	160	122	226	307	178	164	211	93	142	293	560
171.295	0	459	262	164	115	158	122	227	308	179	165	212	94	142	295	560
171.418	0	464	267	173	115	162	126	227	308	180	165	213	96	142	298	566
171.54	0	453	254	160	113	159	124	223	305	177	162	209	92	141	290	561
171.663	0	450	248	155	111	153	118	221	300	175	161	207	92	140	289	555
171.786	0	450	249	159	110	152	118	221	300	175	161	207	92	139	289	551
171.909	0	452	253	158	110	153	118	221	298	175	161	207	93	140	291	556
172.032	0	457	258	162	112	155	121	220	298	176	161	209	94	140	293	560
172.155	0	462	264	167	113	159	123	220	298	178	162	210	95	141	295	564
172.278	0	455	254	164	111	157	122	218	298	174	161	208	92	140	290	553
172.401	0	452	246	154	110	151	118	217	296	173	158	205	92	139	287	555
172.524	0	453	249	157	109	151	117	216	293	173	158	205	92	138	289	555
172.646	0	454	251	156	109	151	118	214	292	173	158	206	92	138	290	557
172.769	0	458	257	160	110	154	119	215	292	174	158	206	93	138	292	557
172.892	0	463	261	166	111	156	122	217	295	175	159	208	95	139	294	565
173.015	0	463	260	171	112	159	124	215	295	175	158	208	94	140	294	562
173.138	0	455	249	154	108	150	117	214	291	172	157	204	92	138	290	559
173.261	0	457	252	158	109	152	117	214	291	172	157	205	91	138	291	556
173.384	0	458	252	158	109	151	118	213	290	172	157	204	92	139	291	561
173.507	0	462	258	161	110	152	118	214	290	174	157	206	93	138	293	565
173.629	0	467	263	165	111	156	120	214	291	175	157	208	94	139	295	570
173.752	0	472	268	171	113	158	123	214	293	176	159	208	95	140	298	569
173.875	0	465	256	162	112	155	121	214	292	173	158	206	92	139	294	566
173.998	0	464	254	158	110	151	117	213	291	173	156	205	92	139	293	567
174.121	0	465	256	160	110	153	118	212	290	172	157	206	92	139	293	568
174.244	0	468	258	159	111	152	118	214	292	173	157	206	92	138	295	567
174.367	0	472	265	164	113	156	120	216	294	174	159	208	94	139	297	576
174.49	0	477	271	168	113	159	122	215	295	176	160	210	95	141	299	580
174.612	0	478	271	174	115	162	125	216	296	176	160	210	95	141	301	580
174.735	0	469	258	159	112	154	120	217	295	174	159	207	92	140	295	575
174.858	0	473	261	162	111	155	120	217	296	175	160	208	93	140	296	578
174.981	0	474	262	163	113	155	121	216	296	175	159	208	93	140	297	578
175.104	0	477	268	165	114	156	122	218	297	175	160	210	94	142	299	582
175.227	0	483	273	169	115	161	124	219	300	177	162	210	95	142	301	583
175.35	0	489	279	172	117	162	125	223	302	178	163	213	97	143	304	592
175.473	0	484	273	173	117	164	128	221	302	177	163	213	95	144	301	586
175.596	0	479	265	159	114	155	121	220	303	176	162	210	93	143	298	585
175.718	0	481	268	165	114	160	123	220	304	176	163	210	94	144	300	588
175.841	0	483	268	164	114	159	123	223	305	177	163	212	94	143	301	590
175.964	0	487	275	168	117	162	126	223	307	178	165	214	95	143	302	595
176.087	0	492	280	172	118	165	127	226	308	180	167	215	96	145	304	600
176.21	0	498	285	179	121	169	129	227	311	181	168	216	98	146	307	599
176.333	0	487	272	167	117	165	127	226	311	178	167	214	95	145	303	596
176.456	0	486	270	164	117	161	125	225	310	178	167	214	94	144	301	601
176.579	0	488	272	166	117	162	124	225	310	179	167	214	94	145	302	599
176.701	0	491	273	167	117	162	124	227	313	179	168	215	94	144	303	604
176.824	0	496	279	170	118	166	127	230	315	180	169	217	96	145	305	608
176.947	0	502	284	174	120	170	130	230	315	182	170	219	98	147	308	612
177.07	0	499	283	181	122	171	131	230	318	182	170	219	96	147	308	609
177.193	0	491	271	161	118	163	124	230	316	179	170	216	93	147	303	607
177.316	0	493	273	168	117	165	126	230	316	180	170	216	94	146	303	609
177.439	0	492	273	167	119	165	126	231	316	180	169	217	94	146	304	614
177.562	0	497	278	169	119	166	127	230	318	182	171	218	96	146	305	618
177.684	0	502	283	173	120	169	128	233	321	183	172	219	97	147	308	619
177.807	0	506	289	178	121	172	132	236	322	185	174	221	97	148	310	623
177.93	0	498	276	173	120	171	130	232	320	182	173	219	95	148	307	620
178.053	0	495	273	165	118	165	124	234	318	181	171	217	94	148	305	617
178.176	0	497	274	169	119	167	126	234	319	181	172	217	94	147	305	618
178.299	0	498	276	167	117	166	127	233	319	182	172	218	95	147	306	620
178.422	0	503	281	171	122	169	129	234	320	183	173	220	97	148	308	624
178.545	0	507	286	174	123	170	130	237	322	184	174	222	98	149	310	633
178.668	0	507	286	181	122	174	133	236	323	184	174	221	97	149	311	629
178.79	0	498	273	165	119	166	126	235	322	181	172	218	94	149	306	628
178.913	0	501	274	168	119	167	126	234	319	182	172	219	95	149	306	630
179.036	0	501	274	167	119	165	126	234	318	181	171	218	95	149	306	631
179.159	0	505	278	169	120	166	127	235	320	182	173	218	96	148	309	630
179.282	0	509	284	173	121	170	130	237	322	184	173	221	97	149	311	639
179.405	0	513	288	180	123	173	131	236	322	184	174	222	99	150	314	637
179.528	0	504	278	170	120	169	129	235	321	182	172	218	94	150	309	636
179.651	0	504	275	166	119	166	126	235	321	182	173	218	94	149	307	632
179.773	0	505	276	168	120	167	127	235	321	182	172	218	95	149	309	637
179.896	11	507	277	169	122	166	126	236	320	182	172	219	95	148	309	641
180.019	0	510	282	172	121	170	128	236	321	183	173	221	97	150	312	644
180.142	0	515	287	178	122	173	132	237	323	184	175	221	98	150	313	643
180.265	0	507	277	169	120	169	128	235	322	182	173	219	95	150	309	641
180.388	0	508	275	165	120	166	126	234	321	182	172	219	94	150	308	642
180.511	0	508	275	169	120	165	126	235	321	181	173	218	95	150	309	647
180.634	0	509	277	168	121	167	126	235	321	181	174	219	95	150	310	640
180.756	0	513	281	171	123	170	128	236	322	183	173	221	97	150	312	652
180.879	0	513	280	176	122	172	130	233	321	183	173	221	95	151	312	642
181.002	0	506	271	162	119	165	122	233	320	179	172	217	94	150	308	644
181.125	0	508	272	166	119	165	124	234	319	180	173	217	94	149	307	640
181.248	0	507	271	165	120	164	123	233	318	180	172	216	94	148	307	648
181.371	0	510	274	167	120	167	125	232	317	181	171	219	95	149	309	648
181.494	0	513	278	172	121	170	126	232	317	181	172	218	96	150	311	653
181.617	0	504	269	165	118	165	123	232	317	179	170	215	93	149	306	642
181.74	0	502	266	161	118	162	120	230	313	178	169	214	93	148	304	639
181.862	0	500	265	162	118	162	121	227	309	177	167	213	93	148	304	639
181.985	0	500	265	162	118	160	120	227	308	178	168	213	93	146	304	643
182.108	0	503	270	166	119	163	121	226	308	177	168	215	95	148	306	637
182.231	0	497	262	163	116	162	122	224	305	176	166	212	92	148	303	635
182.354	0	491	257	154	115	156	117	221	299	174	164	209	92	145	299	630
182.477	0	490	256	158	114	155	116	219	297	173	163	208	92	145	299	629
182.6	0	490	258	159	115	155	117	219	295	173	163	209	92	145	299	629
182.723	0	494	261	161	115	156	118	218	293	174	161	210	93	144	302	630
182.845	0	492	260	164	115	159	119	214	291	173	160	210	92	145	300	620
182.968	0	483	249	151	111	152	113	212	286	170	159	205	90	142	295	618
183.091	0	480	248	151	111	150	113	211	283	168	158	204	91	142	294	615
183.214	0	480	249	153	111	149	111	208	280	169	157	204	90	141	294	613
183.337	0	484	253	156	112	151	113	206	278	169	155	205	90	141	296	615
183.46	0	487	256	159	112	153	113	207	279	170	157	206	92	141	298	618
183.583	0	485	254	161	113	156	117	208	279	169	157	206	91	141	296	614
183.706	0	475	241	147	109	147	111	204	274	166	155	201	89	140	291	605
183.828	0	473	239	148	108	145	108	201	271	166	152	200	88	139	289	603
183.951	0	474	241	149	107	145	108	202	267	164	153	200	88	139	289	603
184.074	0	476	246	152	108	148	109	201	268	166	153	202	89	138	290	604
184.197	0	480	251	155	110	150	112	203	267	166	152	203	90	139	293	607
184.32	0	484	255	161	111	153	114	201	268	168	153	204	91	140	295	605
184.443	0	475	242	152	109	149	112	201	267	165	153	200	88	140	290	601
184.566	0	471	236	144	107	144	107	201	265	163	152	199	86	138	285	597
184.689	0	469	235	147	107	144	108	198	262	162	150	197	87	137	286	595
184.812	0	471	238	149	107	145	107	197	261	163	150	199	88	138	287	592
184.934	0	473	244	152	107	147	109	199	264	165	152	200	89	137	289	595
185.057	0	478	249	155	108	149	111	203	265	166	153	202	89	138	292	599
185.18	0	482	252	162	110	154	115	202	267	168	153	203	90	139	293	607
185.303	0	472	239	147	108	147	111	201	265	164	153	199	87	139	287	592
185.426	0	468	233	142	106	143	106	201	265	162	152	198	86	138	285	595
185.549	0	468	233	145	105	144	106	201	265	162	152	197	87	137	284	594
185.672	0	469	238	147	106	144	108	201	264	164	152	199	86	137	286	595
185.795	0	474	243	151	106	146	110	201	266	164	153	199	88	138	288	599
185.917	0	479	247	155	109	149	112	204	271	166	154	202	89	138	291	600
186.04	0	482	252	160	111	154	115	205	274	168	156	204	90	140	292	611
186.163	0	473	237	148	108	148	113	204	271	164	154	199	87	139	286	600
186.286	0	471	232	144	106	144	108	202	270	164	154	198	86	138	285	599
186.409	0	471	235	147	106	145	108	205	270	164	153	198	86	138	285	595
186.532	0	473	238	148	107	147	109	204	271	165	154	199	87	138	287	601
186.655	0	477	244	152	110	150	112	205	274	166	155	201	88	138	288	604
186.778	0	482	249	156	110	152	114	205	275	168	157	203	89	139	291	608
186.9	0	487	254	162	111	154	118	209	280	170	158	204	90	141	294	607
187.023	0	477	241	151	109	151	114	208	279	167	157	202	87	141	288	605
187.146	0	474	237	146	108	147	112	207	277	166	155	199	86	140	286	602
187.269	0	473	237	149	108	147	112	208	277	165	156	199	87	139	286	603
187.392	0	476	241	150	108	149	112	210	279	167	157	201	87	140	288	600
187.515	0	480	247	154	110	151	114	210	282	169	158	203	89	141	290	610
187.638	0	485	253	157	111	154	116	210	282	170	158	205	90	141	293	609
187.761	0	489	257	161	113	156	118	214	285	172	160	207	91	143	296	618
187.884	0	484	252	162	111	159	120	214	287	172	161	206	89	143	293	610
188.006	0	478	242	149	111	150	114	213	286	168	159	203	87	143	289	604
188.129	0	478	244	152	110	151	114	211	284	168	158	202	87	143	289	605
188.252	0	479	246	152	110	151	114	213	285	169	159	203	88	143	289	605
188.375	0	483	250	155	112	154	115	216	286	171	160	206	89	143	293	608
188.498	0	487	257	159	112	156	118	215	287	172	161	208	90	143	295	614
188.621	0	492	263	162	116	158	120	216	289	174	162	210	92	145	298	614
188.744	0	496	266	170	116	163	123	217	293	174	164	211	93	146	299	616
188.867	0	483	251	154	113	155	118	218	291	172	162	208	88	146	292	607
188.989	0	483	250	156	113	154	117	215	289	171	162	207	89	145	290	605
189.112	0	482	250	157	113	155	116	214	288	171	161	207	90	144	292	609
189.235	0	485	255	159	114	157	117	216	291	173	163	209	91	145	294	609
189.358	0	490	262	163	116	160	119	219	292	174	163	211	92	146	296	612
189.481	0	495	267	167	117	163	122	219	294	176	164	214	94	147	299	620
189.604	0	499	274	174	119	166	124	220	296	177	165	215	94	149	302	618
189.727	0	489	261	162	116	162	121	218	295	174	164	211	91	148	296	611
189.85	0	487	259	158	116	158	119	219	295	174	164	211	91	148	295	610
189.972	0	487	259	160	116	159	119	219	295	175	164	212	91	147	296	612
190.095	0	489	262	162	118	159	119	220	294	175	164	213	92	147	297	616
190.218	0	493	268	165	117	163	121	222	299	176	167	215	95	148	301	612
190.341	0	499	274	170	120	166	125	223	301	178	167	216	95	149	303	624
190.464	0	504	279	177	121	170	128	225	302	179	168	218	96	150	305	625
190.587	0	492	265	164	119	164	123	223	300	177	167	215	93	150	299	619
190.71	0	492	264	162	118	162	120	223	301	176	167	214	92	150	299	617
190.833	0	493	264	164	119	162	121	224	301	177	167	215	93	149	299	619
190.956	0	494	267	164	119	164	122	224	302	177	168	217	94	150	301	623
191.078	0	500	273	169	121	167	123	226	303	179	169	217	95	151	304	626
191.201	0	505	280	174	123	170	125	228	307	181	171	219	97	151	307	622
191.324	0	503	279	179	124	173	129	228	307	180	170	219	95	152	306	626
191.447	0	493	267	161	120	163	122	224	303	179	168	215	93	152	301	619
191.57	0	494	267	165	120	163	121	224	304	178	168	216	93	151	301	622
191.693	0	494	268	166	119	165	121	225	305	178	167	214	94	150	302	619
191.816	0	497	274	168	121	166	124	226	304	179	168	217	95	151	304	625
191.939	0	503	277	172	122	168	126	225	305	179	168	219	97	151	306	628
192.061	0	506	282	179	124	173	128	228	308	182	169	218	97	153	308	631
192.184	0	493	272	169	122	167	124	225	306	179	169	216	93	152	303	618
192.307	0	494	270	164	120	163	122	226	303	180	167	215	94	151	302	621
192.43	0	493	267	168	120	164	122	224	302	179	167	214	94	150	301	621
192.553	0	495	271	168	120	165	123	224	302	179	167	215	95	151	303	623
192.676	0	500	278	172	122	167	125	227	304	180	168	218	97	151	306	623
192.799	0	505	284	177	124	171	128	226	305	181	168	219	99	153	310	631
192.922	0	500	278	178	123	171	128	224	305	181	168	217	96	152	305	623
193.044	0	492	268	165	120	163	121	225	302	179	167	213	94	151	302	618
193.167	0	495	271	168	120	166	123	223	302	179	166	214	95	151	303	619
193.29	0	495	272	168	121	164	123	224	301	179	166	216	95	151	303	622
193.413	0	501	277	172	122	166	124	224	302	180	167	218	97	151	307	625
193.536	0	507	283	176	124	169	126	226	304	181	167	219	98	152	309	631
193.659	0	502	281	182	123	172	129	226	304	181	167	217	97	153	307	623
193.782	0	494	271	164	121	163	122	224	300	178	166	215	94	151	303	622
193.905	0	498	271	169	121	163	122	223	300	178	165	214	95	151	303	622
194.028	0	496	271	168	121	163	123	223	299	178	167	215	96	151	304	621
194.15	0	502	277	171	121	167	124	224	301	180	166	217	97	152	306	627
194.273	0	505	283	176	125	169	126	224	302	181	167	218	98	152	309	629
194.396	0	501	277	177	122	172	128	223	300	179	167	217	96	152	307	626
194.519	0	494	270	165	120	163	120	223	300	178	167	214	95	151	303	619
194.642	0	496	270	169	121	165	122	221	298	177	166	215	96	151	303	622
194.765	0	497	270	167	121	163	121	221	296	179	164	215	95	151	303	623
194.888	0	501	275	170	121	165	122	221	298	179	166	216	97	151	305	627
195.011	0	503	280	176	122	169	126	224	301	179	167	216	98	152	307	626
195.133	0	494	269	169	119	166	124	220	298	178	166	215	94	151	303	621
195.256	0	491	266	162	118	162	119	220	295	176	164	214	93	150	300	615
195.379	0	491	264	164	119	161	119	220	294	176	163	213	93	150	300	619
195.502	0	491	266	165	118	161	120	221	294	176	164	213	95	148	301	617
195.625	0	497	271	168	119	163	121	221	295	177	165	215	96	150	303	623
195.748	0	497	271	174	121	167	125	220	294	178	164	215	96	150	304	622
195.871	0	484	257	159	117	159	117	217	291	174	162	210	92	149	298	614
195.994	0	483	256	160	115	156	116	217	289	172	163	210	92	148	297	609
196.116	0	482	255	159	115	156	116	215	288	173	161	210	92	147	296	611
196.239	0	484	260	163	115	157	116	217	287	174	161	211	94	147	298	613
196.362	0	489	265	166	116	160	118	216	287	174	162	213	94	147	301	616
196.485	0	486	262	171	116	163	121	216	288	174	162	211	93	147	299	610
196.608	0	476	248	154	113	155	115	213	284	171	159	208	91	146	293	606
196.731	0	474	249	155	113	153	114	210	281	170	159	207	90	145	291	601
196.854	0	474	249	156	113	152	114	210	280	170	158	208	91	144	291	602
196.977	0	478	253	159	113	154	115	212	280	171	159	208	93	144	293	604
197.1	0	483	258	161	115	156	116	211	282	172	158	210	93	145	296	610
197.222	0	482	258	168	115	160	120	210	281	171	160	211	93	146	296	608
197.345	0	472	244	152	112	152	113	210	280	168	159	207	90	144	290	599
197.468	0	470	244	154	111	151	111	210	278	169	158	207	89	142	288	595
197.591	0	469	244	154	111	150	111	210	275	168	157	206	89	142	289	597
197.714	0	474	250	157	112	152	113	210	275	169	157	207	91	142	290	600
197.837	0	478	255	160	112	155	113	210	278	170	159	208	93	143	293	601
197.96	0	482	258	166	114	159	117	212	280	172	160	210	93	143	294	605
198.083	0	471	244	154	112	154	115	209	277	168	157	206	90	143	289	595
198.205	0	470	242	152	110	149	110	208	275	167	156	205	89	141	288	597
198.328	0	470	243	153	110	151	110	208	276	167	156	205	89	141	287	593
198.451	0	471	246	155	111	151	112	209	276	167	156	205	90	141	288	595
198.574	0	476	252	158	113	155	113	208	276	169	156	208	91	142	291	600
198.697	0	480	257	162	115	156	115	209	277	171	157	209	93	142	294	606
198.82	0	475	251	161	113	156	117	209	278	170	158	207	91	141	291	597
198.943	0	470	243	150	111	149	110	210	276	167	157	205	89	141	287	592
199.066	0	469	243	153	111	150	112	207	274	167	155	205	89	140	287	592
199.188	0	471	246	153	111	151	111	207	274	168	155	205	90	140	288	597
199.311	0	475	251	156	112	153	113	209	277	169	157	206	91	141	290	596
199.434	0	480	256	160	115	157	115	210	278	170	156	208	92	141	293	602
199.557	0	482	258	167	115	160	117	210	279	172	157	209	92	142	293	602
199.68	0	470	244	151	112	152	113	208	277	168	156	205	89	142	288	595
199.803	0	471	244	155	111	153	112	209	278	168	157	205	89	141	287	591
199.926	0	470	245	154	110	153	112	208	277	168	155	205	89	141	288	595
200.049	0	474	250	157	112	154	113	209	278	169	156	206	91	140	290	597
200.172	0	479	255	160	113	157	116	212	280	170	157	208	92	142	292	600
200.294	0	481	261	164	115	159	118	213	283	173	158	209	93	142	295	597
200.417	0	480	255	166	115	162	120	213	284	172	158	209	91	143	293	599
200.54	0	471	247	152	112	153	114	211	280	170	157	206	89	142	288	592
200.663	0	471	247	157	112	154	114	211	282	170	157	206	89	142	288	595
200.786	0	473	248	156	113	154	115	212	282	170	158	206	90	141	289	594
200.909	0	477	254	159	113	156	117	213	284	171	158	208	91	142	291	600
201.032	0	483	260	163	115	159	119	213	285	173	159	210	93	142	295	598
201.155	0	488	265	168	117	163	121	217	288	174	159	211	93	144	296	607
201.277	0	477	255	164	115	161	121	217	289	173	161	209	91	144	293	597
201.4	0	473	248	155	115	155	116	215	286	171	158	207	89	144	289	597
201.523	0	473	250	158	112	157	117	214	285	170	159	207	90	142	290	597
201.646	0	475	251	158	113	157	116	215	287	171	160	208	90	142	290	600
201.769	0	478	257	162	114	159	119	218	290	173	161	209	92	143	294	600
201.892	0	484	262	165	116	163	120	217	292	175	161	212	94	144	296	606
202.015	0	488	266	172	118	165	124	218	293	175	162	213	94	146	298	604
202.138	0	477	255	160	115	160	119	219	292	173	162	210	91	145	293	598
202.26	0	476	251	158	113	157	117	218	292	173	162	209	90	144	291	597
202.383	0	474	251	159	114	157	118	218	290	172	161	210	91	143	292	599
202.506	0	477	254	160	114	158	118	217	291	173	161	210	92	144	293	602
202.629	0	481	260	163	115	160	120	219	294	174	163	212	93	145	296	605
202.752	0	486	266	167	118	163	122	222	297	176	164	213	94	145	299	610
202.875	0	484	263	173	119	166	124	221	296	176	164	214	93	146	298	607
202.998	0	476	254	156	115	157	117	220	293	172	162	210	90	146	293	603
203.121	0	476	254	161	114	157	118	220	295	174	164	211	91	145	293	601
203.244	0	478	254	160	115	159	118	220	295	174	164	210	92	146	294	606
203.366	0	482	258	162	116	160	120	221	296	175	163	213	93	145	296	608
203.489	0	486	265	166	118	164	120	221	299	176	165	215	93	146	299	612
203.612	0	487	266	171	119	166	124	223	300	176	166	215	94	147	300	610
203.735	0	478	253	156	116	160	118	221	298	173	166	212	91	146	294	606
203.858	0	481	254	160	115	159	119	221	298	175	164	212	91	146	294	607
203.981	0	481	254	158	115	159	118	220	298	174	165	213	91	146	294	608
204.104	0	483	258	162	116	159	119	222	300	175	166	214	92	147	297	610
204.227	0	487	263	165	119	163	121	224	301	177	167	216	94	147	298	615
204.349	0	491	265	171	119	167	124	223	302	176	167	215	94	148	301	616
204.472	0	479	252	157	116	160	118	222	300	174	167	212	91	148	295	611
204.595	0	480	252	158	115	159	117	222	300	174	167	212	90	147	294	607
204.718	0	480	252	158	116	158	117	222	299	173	166	213	91	147	295	611
204.841	0	483	256	160	116	160	118	223	299	175	167	214	91	146	296	614
204.964	0	485	262	163	117	163	120	223	301	175	167	215	93	148	298	614
205.087	0	489	264	169	118	165	123	224	302	177	168	216	94	148	300	613
205.21	0	478	251	160	115	161	119	222	300	174	167	213	91	148	295	608
205.332	0	476	250	154	115	157	116	219	296	173	165	211	90	147	293	603
205.455	0	474	249	156	114	157	115	219	295	173	165	211	90	146	293	607
205.578	0	477	252	158	114	157	116	220	296	174	165	212	91	146	294	605
205.701	0	481	257	162	116	160	118	220	296	174	164	213	93	145	296	610
205.824	0	484	262	167	116	162	120	219	297	176	164	214	93	146	299	612
205.947	0	474	251	159	115	160	118	218	295	173	163	210	90	146	294	605
206.07	0	470	246	154	112	154	115	218	292	171	163	208	90	144	292	598
206.193	0	470	247	156	113	155	114	215	291	172	161	208	90	144	292	600
206.316	0	470	249	157	113	154	116	215	290	172	160	208	91	144	294	602
206.438	0	475	254	160	114	158	116	214	289	172	161	210	92	145	295	605
206.561	0	478	259	165	115	160	119	216	291	174	162	210	93	145	297	603
206.684	0	470	248	159	113	157	117	215	288	172	160	208	90	144	293	599
206.807	0	467	245	155	113	152	114	211	285	171	159	206	90	145	291	593
206.93	0	466	246	155	112	153	113	211	284	170	159	205	89	144	292	593
207.053	0	469	248	156	112	152	115	212	284	170	158	206	91	143	292	593
207.176	0	472	253	160	113	155	117	211	284	172	158	208	92	143	294	598
207.299	0	476	258	163	115	158	118	211	284	172	159	208	93	145	298	600
207.421	0	469	249	161	113	157	118	210	283	171	158	206	90	143	293	591
207.544	0	464	242	151	111	151	113	209	281	169	157	204	89	143	290	589
207.667	0	463	243	155	110	151	113	207	279	169	156	204	89	143	289	586
207.79	0	464	245	156	111	150	113	206	278	169	155	204	90	143	290	591
207.913	0	468	249	158	112	154	115	207	280	171	156	206	91	142	292	591
208.036	0	473	255	161	113	156	117	210	282	172	156	206	92	144	295	594
208.159	0	468	250	161	112	156	119	208	280	170	156	205	90	143	292	588
208.282	0	461	241	148	110	149	112	206	276	167	155	201	88	142	288	588
208.404	0	460	240	152	109	150	112	206	276	166	155	202	88	141	289	583
208.527	0	461	242	153	108	151	113	207	277	168	155	202	89	141	290	585
208.65	0	466	248	156	111	152	115	206	276	169	154	205	91	141	292	589
208.773	0	470	252	159	113	155	116	208	278	170	156	206	91	142	294	590
208.896	0	468	247	163	112	157	118	209	280	169	156	204	91	143	292	589
209.019	0	461	239	150	110	149	112	210	279	168	155	202	88	142	288	584
209.142	0	463	240	153	110	150	114	208	277	168	154	202	88	140	288	583
209.265	0	464	241	152	110	150	114	208	279	168	155	203	88	141	288	588
209.388	0	468	246	155	112	154	115	210	281	169	157	205	89	141	291	585
209.51	0	474	250	159	113	155	117	212	283	172	158	207	91	143	294	596
209.633	0	470	244	160	112	157	120	212	284	170	157	206	89	143	292	593
209.756	0	467	238	151	111	151	114	210	283	168	157	203	88	142	289	592
209.879	0	468	241	154	111	152	115	212	285	169	158	203	88	142	290	590
210.002	0	471	243	153	111	153	115	213	286	170	159	205	89	143	291	597
210.125	0	474	247	156	112	156	117	214	287	172	159	208	90	143	293	599
210.248	0	479	252	161	113	158	120	215	290	173	160	208	91	144	295	597
210.371	0	471	241	152	112	155	117	215	291	170	161	205	88	143	290	594
210.493	0	472	239	151	110	153	116	215	290	170	161	205	87	143	290	597
210.616	0	472	241	152	112	154	116	214	290	170	161	206	87	143	290	595
210.739	0	476	243	154	112	155	116	214	292	171	161	207	88	143	291	603
210.862	0	478	247	156	112	157	118	219	294	173	163	209	90	144	294	598
210.985	0	477	244	160	113	159	121	219	296	173	163	208	89	145	293	604
211.108	0	471	234	146	111	152	115	217	293	169	162	204	86	145	289	597
211.231	0	470	234	150	110	151	114	216	292	169	162	204	87	144	288	602
211.354	0	471	235	149	110	152	114	216	292	169	162	205	88	143	289	598
211.476	0	473	239	153	111	153	117	216	294	171	162	207	87	143	290	603
211.599	0	475	244	156	113	156	118	216	294	172	163	208	89	144	292	605
211.722	0	468	236	154	112	155	117	214	292	170	162	205	87	144	288	597
211.845	0	463	225	146	109	147	113	213	289	167	160	201	85	142	285	593
211.968	0	460	229	146	109	147	112	212	287	167	160	202	85	141	285	594
212.091	0	460	232	148	108	148	112	210	284	167	158	203	86	141	286	589
212.214	0	464	236	153	108	151	113	210	284	169	159	204	87	142	288	595
212.337	0	466	240	155	111	152	115	212	286	170	161	205	88	141	290	593
212.46	0	460	232	154	109	153	116	210	284	168	159	202	86	143	286	587
212.582	0	453	223	142	107	145	110	206	278	164	156	198	85	140	282	580
212.705	0	450	224	145	107	144	109	205	276	163	155	197	86	139	282	577
212.828	0	451	228	147	106	145	110	204	275	164	155	198	86	138	283	577
212.951	0	454	234	150	107	147	111	203	274	166	154	200	87	140	286	582
213.074	0	458	239	153	110	148	113	203	273	167	155	202	89	140	287	580
213.197	0	459	241	159	110	153	115	203	275	167	156	202	88	141	288	581
213.32	0	451	225	145	107	145	110	203	273	163	154	198	86	140	282	573
213.443	0	448	224	144	106	143	108	202	269	162	152	197	85	138	281	568
213.565	0	447	227	146	106	144	108	198	267	163	151	197	85	138	282	568
213.688	0	449	232	148	107	146	109	199	268	164	152	198	87	137	284	570
213.811	0	455	237	152	109	149	111	201	269	165	153	200	87	139	287	568
213.934	0	460	242	155	110	151	114	202	270	167	154	202	89	140	289	579
214.057	0	458	238	159	110	153	116	201	271	166	153	201	87	140	288	568
214.18	0	451	226	143	107	146	109	202	269	163	154	197	85	139	283	567
214.303	0	449	226	145	107	145	109	202	270	163	152	198	85	139	283	566
214.426	0	450	229	146	108	147	110	202	268	163	152	198	86	138	283	565
214.548	0	453	234	150	109	148	111	202	269	164	153	200	87	139	287	565
214.671	0	458	241	154	109	151	113	203	272	165	155	202	89	140	289	569
214.794	0	464	246	157	111	154	115	206	276	168	156	204	90	141	292	574
214.917	0	461	241	160	111	156	117	208	276	167	156	203	87	141	290	576
215.04	0	454	228	146	109	149	111	205	275	165	155	199	85	140	286	566
215.163	0	455	230	148	108	148	111	207	275	164	156	199	86	140	285	570
215.286	0	455	234	149	109	150	112	207	278	166	156	200	86	141	287	571
215.409	0	460	239	153	110	152	114	207	279	167	157	202	88	140	288	577
215.532	1	465	245	156	112	155	115	209	281	168	158	204	89	141	292	578
215.654	0	470	250	160	114	157	117	213	284	170	161	206	91	142	294	580
215.777	0	465	244	159	113	159	120	213	287	169	160	204	88	143	292	579
215.9	0	461	235	147	112	151	115	213	285	167	159	202	87	142	288	577
216.023	0	461	238	151	111	152	115	213	285	169	159	202	87	142	289	577
216.146	0	463	240	152	111	155	115	215	288	169	161	204	87	142	290	578
216.269	0	467	245	156	113	156	117	218	292	171	162	205	89	143	293	585
216.392	0	472	251	159	115	159	120	218	293	173	162	208	90	144	296	593
216.515	0	478	257	164	116	162	122	220	296	174	164	209	92	145	298	593
216.637	0	469	243	157	114	159	121	219	298	170	165	207	87	146	294	588
216.76	0	468	241	153	113	156	118	220	299	170	164	205	88	145	292	590
216.883	0	470	242	154	113	156	119	219	298	171	164	207	89	144	293	594
217.006	0	472	246	156	114	157	119	221	300	173	165	209	89	144	295	594
217.129	0	476	251	159	115	162	121	223	303	174	166	209	90	145	297	595
217.252	0	481	257	162	118	163	123	226	306	176	168	212	92	146	300	607
217.375	0	479	253	166	118	165	126	223	306	176	167	211	91	148	299	602
217.498	0	473	244	152	116	158	119	223	305	173	167	209	88	146	295	601
217.62	0	473	246	157	115	160	120	225	307	173	171	211	89	146	296	600
217.743	0	474	248	157	114	161	122	226	307	175	172	212	90	146	297	600
217.866	0	479	252	159	117	161	122	225	308	176	171	214	90	147	298	606
217.989	0	484	259	163	119	164	124	226	309	177	171	215	93	149	301	606
218.112	0	484	260	170	120	168	127	227	313	177	173	215	92	149	302	603
218.235	0	476	247	154	117	161	122	226	311	175	172	212	90	149	296	602
218.358	0	477	248	157	117	160	122	225	310	176	171	214	89	148	297	606
218.481	0	477	249	158	116	161	121	225	309	175	172	213	90	148	297	607
218.604	0	482	253	161	117	162	122	226	311	176	172	214	91	148	298	603
218.726	0	487	258	164	119	165	125	228	314	178	173	217	93	149	302	613
218.849	0	489	263	171	122	169	128	228	313	180	175	218	93	150	304	616
218.972	0	480	250	157	119	162	123	226	312	177	173	214	91	150	299	610
219.095	0	480	251	158	118	161	121	226	313	176	173	214	90	150	298	606
219.218	0	481	251	159	119	162	123	225	311	176	172	215	90	149	298	611
219.341	0	483	256	160	119	163	123	226	311	177	173	216	92	149	299	609
219.464	0	489	260	164	120	165	124	225	313	178	174	218	93	150	302	617
219.587	0	489	263	170	122	169	127	227	315	180	175	218	93	150	304	609
219.709	0	481	250	155	119	163	122	226	312	177	172	215	90	150	299	611
219.832	0	482	252	160	118	163	122	224	310	176	171	215	91	150	299	609
219.955	0	482	253	160	118	162	122	224	309	176	171	215	91	150	300	614
220.078	0	487	256	162	119	163	122	225	312	177	172	216	92	149	302	609
220.201	0	490	263	165	119	167	124	224	311	179	172	217	93	150	304	620
220.324	0	486	259	168	118	168	126	223	310	178	172	216	92	149	302	612
220.447	0	480	250	155	117	158	120	222	308	176	170	212	90	149	299	613
220.57	0	479	252	159	116	161	121	222	306	176	171	213	90	148	299	608
220.692	0	481	252	158	118	160	120	221	304	176	169	212	91	149	300	613
220.815	0	483	257	162	117	162	121	220	304	177	168	214	92	148	302	612
220.938	0	487	261	168	118	165	125	220	305	178	170	214	93	149	304	615
221.061	0	477	247	155	116	159	121	218	302	175	168	210	90	149	297	607
221.184	0	476	244	154	115	157	118	216	300	173	165	208	90	147	297	608
221.307	0	474	247	157	115	155	118	215	297	174	164	208	90	146	297	604
221.43	0	476	250	158	115	156	119	216	298	174	164	208	90	147	299	610
221.553	0	480	255	162	115	159	121	216	299	175	165	210	91	147	302	605
221.676	0	475	246	160	116	160	121	214	296	174	165	208	89	147	297	602
221.798	0	469	240	148	113	153	116	212	293	171	164	205	87	144	294	599
221.921	0	467	240	153	113	151	116	211	291	171	162	205	88	145	295	599
222.044	0	469	243	154	111	153	117	212	291	172	163	206	88	144	296	600
222.167	0	472	249	157	115	154	118	211	290	173	162	207	91	145	299	607
222.29	0	475	252	164	115	158	121	209	289	173	161	209	91	146	300	606
222.413	0	466	237	150	112	153	117	201	287	169	158	203	89	143	292	604
222.536	0	476	233	144	109	147	111	195	281	168	154	202	87	139	303	609
222.659	0	473	236	150	109	146	112	199	281	168	155	203	87	141	297	604
222.781	0	472	240	152	111	152	116	208	284	170	159	205	87	142	293	603
222.904	0	476	246	156	112	155	117	213	287	171	162	206	89	143	295	604
223.027	0	481	251	162	114	159	121	216	291	173	164	208	90	145	297	606
223.15	0	471	236	150	112	155	117	213	289	170	162	203	87	143	290	600
223.273	0	469	232	145	110	149	114	212	287	168	160	201	86	143	289	597
223.396	0	469	233	152	110	156	116	203	285	168	158	202	89	142	297	610
223.519	0	506	242	143	105	151	112	180	277	169	150	204	85	135	327	571
223.642	0	522	255	156	106	153	112	176	274	169	147	205	84	135	334	561
223.764	0	528	267	162	108	157	117	178	276	171	147	206	83	136	338	572
223.887	0	526	260	157	107	157	117	179	277	169	147	204	81	136	331	559
224.01	0	526	246	152	108	150	114	192	282	169	150	204	82	138	315	589
224.133	0	499	236	149	109	157	118	207	288	171	158	204	86	141	295	595
224.256	0	491	235	148	111	156	119	211	291	171	160	205	86	142	294	599
224.379	0	492	243	153	112	158	120	214	296	172	162	206	87	143	295	602
224.502	0	497	247	158	115	165	123	207	296	176	160	209	90	145	305	611
224.625	0	538	249	149	109	158	120	192	291	172	153	207	85	139	322	607
224.748	0	544	246	143	106	152	114	190	290	170	152	205	82	137	322	609
224.87	0	535	241	155	107	153	117	197	292	171	154	206	82	138	311	617
224.993	0	524	238	152	110	159	120	204	296	174	158	207	84	140	296	593
225.116	0	517	241	154	112	160	122	206	298	174	160	209	86	142	297	597
225.239	0	510	246	157	114	162	123	211	302	176	163	211	88	142	299	600
225.362	0	503	248	164	116	167	126	217	306	177	163	211	88	143	298	599
225.485	0	487	233	148	114	159	122	217	306	174	164	208	85	143	288	589
225.608	0	480	233	151	114	159	122	216	305	174	164	208	86	142	287	584
225.731	0	475	235	154	113	160	122	219	307	175	165	209	87	141	287	580
225.853	0	475	240	156	115	161	123	222	308	176	166	210	88	142	287	577
225.976	0	476	247	160	115	164	125	222	311	178	167	212	90	143	289	576
226.099	0	477	251	166	118	167	129	222	311	179	167	213	90	143	292	574
226.222	0	465	240	159	115	163	126	221	311	177	167	211	88	143	285	560
226.345	0	461	240	155	115	162	123	221	310	177	167	210	89	142	283	554
226.468	0	458	241	158	116	162	124	220	310	177	167	210	89	141	284	548
226.591	0	457	245	159	117	164	124	223	310	178	167	211	89	142	285	542
226.714	0	459	251	164	118	167	127	223	311	179	168	214	91	142	287	547
226.836	0	462	258	167	120	169	129	224	313	180	169	215	93	143	289	545
226.959	0	456	252	170	118	171	130	222	313	180	169	214	93	143	286	539
227.082	0	445	245	158	117	163	124	220	309	178	167	211	91	143	282	532
227.205	0	445	248	162	117	165	124	222	309	178	167	212	91	142	282	530
227.328	0	442	249	162	118	166	125	222	310	179	167	213	91	143	283	527
227.451	0	444	255	165	120	168	128	222	311	181	168	214	93	143	285	529
227.574	0	449	263	168	121	171	130	224	313	182	169	217	95	144	287	528
227.697	0	448	265	177	122	176	133	225	314	181	170	216	94	145	288	526
227.82	0	436	251	161	121	169	127	222	313	180	168	214	92	144	284	520
227.942	0	436	253	164	120	167	127	221	311	180	167	214	92	144	284	518
228.065	0	433	255	164	120	168	127	222	311	181	167	214	93	143	284	513
228.188	0	436	259	165	122	170	129	225	313	181	169	215	93	144	286	516
228.311	0	439	265	170	123	173	130	226	315	183	170	218	95	145	287	518
228.434	0	440	267	177	124	177	134	225	316	183	170	218	95	145	289	515
228.557	0	427	257	162	121	170	127	224	314	180	169	215	93	144	285	506
228.68	0	430	258	166	120	171	128	225	314	181	170	216	93	145	285	506
228.803	0	428	259	167	122	170	129	224	314	182	168	217	94	145	285	509
228.925	0	430	262	168	123	173	130	225	315	182	169	217	94	145	286	508
229.048	0	433	268	173	124	176	131	226	316	183	170	219	96	146	289	507
229.171	0	429	265	176	124	176	134	228	317	183	171	218	94	145	288	504
229.294	0	420	257	160	122	169	128	226	314	181	169	216	93	145	283	501
229.417	0	419	257	166	122	170	128	225	314	182	168	217	93	146	283	495
229.54	0	418	258	166	122	169	127	224	314	181	169	216	94	144	284	492
229.663	0	421	263	169	122	172	129	225	316	182	169	217	96	144	285	498
229.786	0	424	267	176	125	174	133	226	315	183	169	218	95	146	286	498
229.908	0	411	252	162	120	169	127	222	312	180	167	215	92	144	280	487
230.031	0	406	251	161	119	164	124	223	311	178	167	213	92	143	278	484
230.154	0	405	251	163	118	166	125	223	310	179	167	214	93	143	278	481
230.277	0	405	254	164	120	167	126	221	309	180	166	214	93	142	280	480
230.4	0	408	259	168	120	168	127	221	310	180	166	215	95	143	283	485
230.523	0	405	254	171	119	170	128	220	308	180	166	214	93	142	280	475
230.646	0	394	243	154	116	160	122	218	305	175	165	210	92	141	273	469
230.769	0	392	242	159	116	160	121	216	301	176	162	210	91	140	273	467
230.892	0	391	244	160	116	160	121	214	300	176	162	210	92	140	274	467
231.014	0	395	248	162	116	162	122	215	301	176	164	212	92	140	276	466
231.137	0	400	253	166	118	165	124	216	301	177	163	213	95	141	278	475
231.26	0	396	248	168	117	166	126	213	298	177	161	211	93	141	275	467
231.383	0	387	236	152	113	157	118	210	294	174	161	207	91	139	269	457
231.506	0	386	236	155	114	156	118	210	293	173	159	206	91	139	270	458
231.629	0	388	239	157	113	156	118	209	291	172	159	207	91	139	271	458
231.752	0	390	244	160	115	159	120	208	290	175	159	210	93	139	274	462
231.875	0	396	250	164	116	162	122	210	291	175	160	211	95	139	276	463
231.997	0	399	250	170	116	167	125	210	294	176	160	210	94	139	277	464
232.12	0	389	236	155	113	158	119	208	291	172	158	207	91	139	271	455
232.243	0	388	233	154	112	156	116	206	287	172	157	207	90	138	271	458
232.366	0	390	236	156	112	155	118	207	288	172	158	207	91	138	272	455
232.489	0	393	241	158	112	158	119	207	288	172	159	209	92	138	274	459
232.612	0	399	247	162	115	160	121	208	289	174	159	210	93	139	277	463
232.735	0	405	252	166	117	163	122	209	290	176	159	211	94	140	278	469
232.858	0	403	247	168	116	165	124	209	292	174	161	210	92	140	278	466
232.98	0	398	236	154	114	157	117	208	290	172	159	208	91	139	274	466
233.103	0	399	238	157	112	159	118	208	291	173	159	208	91	140	275	463
233.226	0	401	240	157	113	158	119	208	290	173	159	208	92	138	276	466
233.349	0	405	245	161	114	160	119	210	292	175	161	209	92	139	277	470
233.472	0	411	251	164	117	164	122	213	295	175	162	212	94	140	280	475
233.595	0	417	256	168	118	168	124	213	296	177	163	213	95	141	283	480
233.718	0	413	248	166	117	166	124	211	296	175	162	211	92	141	282	475
233.841	0	409	240	156	115	159	120	213	296	174	163	210	91	139	278	474
233.964	0	412	243	159	116	160	120	214	296	175	163	210	91	140	280	475
234.086	0	414	245	160	117	161	121	213	296	175	163	210	92	140	281	478
234.209	0	419	251	163	117	164	121	214	298	176	164	212	93	140	283	484
234.332	0	424	255	166	118	167	124	217	301	178	165	213	95	142	285	489
234.455	0	429	260	169	120	170	127	219	304	179	166	215	95	143	288	494
234.578	0	424	251	167	119	169	126	216	302	178	165	212	93	143	286	490
234.701	0	420	247	159	118	162	121	216	302	177	164	211	92	143	285	488
234.824	0	422	248	163	117	164	122	218	303	176	165	211	92	141	286	489
234.947	0	423	251	162	118	165	123	218	303	178	165	212	94	142	286	490
235.069	0	428	255	166	118	166	126	219	304	179	164	213	94	142	288	495
235.192	0	434	262	169	120	169	126	221	305	180	166	213	96	143	290	502
235.315	0	440	266	176	122	172	130	221	308	181	167	216	97	144	294	504
235.438	0	430	251	162	119	167	125	219	306	179	166	213	93	144	288	496
235.561	0	429	251	163	118	164	123	219	304	178	164	212	93	142	289	496
235.684	0	429	252	164	119	163	122	219	303	178	165	211	93	143	289	499
235.807	0	432	254	163	118	165	124	219	305	178	166	212	93	143	291	502
235.93	0	437	260	168	120	167	127	220	305	181	165	213	95	142	292	506
236.052	0	442	266	171	122	169	128	220	306	181	166	214	96	144	295	511
236.175	0	443	266	177	123	173	131	221	308	180	167	215	96	145	296	511
236.298	0	431	250	160	118	163	123	219	304	178	166	212	93	143	289	508
236.421	0	432	252	163	118	162	123	218	302	177	164	210	93	143	290	503
236.544	0	431	252	163	119	162	122	216	301	178	162	211	93	142	291	504
236.667	0	434	256	165	118	163	123	218	301	178	164	211	94	143	292	509
236.79	0	441	262	169	119	167	126	220	302	180	165	213	95	143	294	513
236.913	0	444	267	172	122	169	128	219	304	180	165	215	97	144	297	518
237.036	0	442	261	175	121	172	130	218	303	180	164	213	94	144	295	513
237.158	0	433	250	158	117	162	122	217	300	177	163	210	93	143	290	510
237.281	0	433	250	163	118	162	122	216	299	176	162	210	93	142	291	514
237.404	0	434	251	161	117	160	122	214	298	177	161	209	92	142	293	511
237.527	0	437	256	165	118	164	123	214	298	177	162	210	94	142	294	516
237.65	0	443	261	168	119	167	125	216	300	178	163	212	96	143	296	520
237.773	0	446	265	175	121	169	129	219	301	179	164	213	96	143	298	523
237.896	0	436	252	162	117	164	125	215	299	177	162	210	92	144	293	519
238.019	0	435	248	159	116	160	122	215	297	176	161	208	92	142	291	516
238.141	0	434	249	161	116	160	121	215	296	176	161	209	92	143	293	517
238.264	0	436	252	162	116	160	122	216	297	176	161	210	93	141	293	519
238.387	0	441	257	165	118	164	124	215	297	178	162	211	94	142	296	523
238.51	0	446	263	169	118	166	125	217	299	178	163	212	95	143	298	529
238.633	0	446	258	174	119	169	128	218	300	178	163	212	95	143	298	527
238.756	0	437	248	158	116	160	121	216	297	176	162	209	92	142	292	523
238.879	0	437	249	160	116	159	122	213	295	176	161	210	92	142	294	529
239.002	0	438	249	161	115	159	120	214	295	175	162	210	93	141	294	527
239.124	0	442	253	164	115	162	121	216	297	176	162	210	94	143	296	530
239.247	0	446	259	166	117	164	124	217	297	177	162	212	95	142	297	535
239.37	0	451	264	171	120	167	126	216	298	179	162	214	96	143	300	540
239.493	0	444	254	166	117	165	125	216	299	177	163	211	93	143	296	534
239.616	0	441	248	158	115	159	120	215	297	175	162	208	92	143	294	539
239.739	0	442	250	162	116	159	120	214	295	176	161	209	92	141	296	534
239.862	0	443	253	161	115	160	120	214	295	176	162	209	92	142	296	537
239.985	0	448	257	166	115	163	122	216	296	177	163	211	94	143	299	541
240.108	0	453	262	168	119	165	124	217	299	178	164	212	95	143	300	545
240.23	0	457	265	174	121	169	127	217	300	179	164	213	95	144	302	547
240.353	0	447	250	160	116	162	123	215	297	176	163	211	93	143	296	541
240.476	0	447	252	160	116	158	120	216	297	176	163	209	91	143	296	542
240.599	0	449	250	161	116	160	121	216	296	175	163	209	92	141	296	547
240.722	0	451	254	161	117	161	122	216	296	176	163	210	93	142	298	545
240.845	0	456	260	166	116	164	123	216	297	178	164	211	94	143	299	550
240.968	0	461	265	169	120	167	124	219	300	178	166	213	95	143	302	554
241.091	0	461	263	174	119	169	127	219	301	178	166	214	94	144	302	552
241.213	0	454	250	157	117	160	121	217	298	176	163	210	92	143	296	552
241.336	0	456	250	161	117	161	121	218	297	176	164	211	92	143	298	550
241.459	0	457	252	161	117	161	120	220	299	176	165	211	93	143	298	552
241.582	11	461	257	163	118	164	122	219	300	177	166	213	93	143	300	556
241.705	0	464	261	165	120	165	124	219	300	179	165	215	94	144	303	564
241.828	0	470	265	171	120	169	125	222	303	179	167	215	96	144	304	565
241.951	0	464	255	165	119	168	124	223	303	177	168	213	92	144	301	564
242.074	0	462	250	157	118	162	121	222	303	177	168	212	91	144	298	558
242.196	0	464	252	161	119	164	120	221	302	176	166	213	92	145	299	564
242.319	0	465	254	160	118	165	121	223	304	177	168	214	93	144	301	563
242.442	0	469	260	163	119	166	122	226	305	178	170	215	93	144	302	571
242.565	0	474	263	166	122	170	125	227	307	180	170	217	94	144	305	571
242.688	0	476	263	172	123	173	127	228	307	180	171	217	94	146	305	576
242.811	0	469	251	156	120	165	122	228	307	177	171	213	92	146	299	568
242.934	0	471	252	159	119	166	121	228	308	177	170	214	91	145	300	573
243.057	0	472	252	159	119	165	122	228	309	179	171	214	92	145	300	575
243.18	0	475	256	161	120	167	122	228	309	179	171	216	92	145	301	574
243.302	0	480	260	165	121	170	124	228	313	180	173	217	93	145	304	579
243.425	0	482	265	167	124	172	125	232	315	182	174	218	94	147	306	588
243.548	0	478	257	165	122	172	126	229	315	180	173	217	92	148	303	583
243.671	0	476	249	157	120	167	122	229	314	178	173	214	91	146	300	579
243.794	0	477	250	160	120	167	123	230	315	178	174	215	92	146	301	580
243.917	0	479	254	160	121	169	123	230	316	180	175	216	91	146	302	589
244.04	0	482	256	162	122	170	125	230	317	181	175	218	92	146	303	591
244.163	0	485	260	165	123	171	125	232	319	181	176	220	94	147	305	591
244.285	0	486	260	169	123	175	129	233	321	181	176	219	93	147	306	591
244.408	0	480	248	156	120	166	124	231	320	178	175	215	90	147	300	591
244.531	0	479	249	159	120	168	123	231	318	179	175	216	91	147	300	591
244.654	0	479	249	159	119	166	122	230	319	177	174	214	90	147	302	589
244.777	0	482	252	160	120	168	124	232	319	180	176	216	92	147	303	598
244.9	0	486	258	163	122	169	125	232	320	181	175	218	92	148	305	601
245.023	0	488	261	168	123	171	128	229	321	183	175	219	94	148	306	603
245.146	0	482	249	161	120	167	126	229	319	180	175	215	91	148	301	594
245.268	0	479	245	157	119	164	122	228	319	177	173	213	90	147	299	596
245.391	0	478	246	158	119	165	122	228	315	178	171	213	90	147	300	601
245.514	0	478	249	158	117	166	123	227	314	179	171	213	91	146	301	598
245.637	0	481	253	161	115	164	124	225	314	179	171	214	92	146	303	597
[truncated: 774 more rows]

## Sheet: Short_ch
	SNR :	46	48	-2	54	47	33	53	46	42	48	40	26	0	0	0	0	0	0	0	0	0	0	0	0
		D780						D850						D725						D940
Time	Marker	ch16	ch17	ch18	ch19	ch20	ch21	ch16	ch17	ch18	ch19	ch20	ch21	ch16	ch17	ch18	ch19	ch20	ch21	ch16	ch17	ch18	ch19	ch20	ch21
0.24576	0	66	95	5	75	104	2	67	96	45	69	102	-1	2	3	-66	0	-1	-53	-2	-4	23	2	1	34
0.36864	0	65	99	-5	73	103	8	67	101	36	66	102	2	1	3	-79	-1	0	-82	0	-3	29	4	1	56
0.49152	0	65	103	-8	72	103	9	67	106	23	65	101	4	1	1	-93	-2	0	-106	-1	-1	27	4	0	54
0.6144	0	65	102	-8	72	104	7	67	106	32	65	101	5	2	1	-80	0	0	-113	-1	-1	39	4	0	47
0.73728	0	64	100	2	71	104	10	65	103	44	63	98	3	2	1	-76	-1	-1	-121	-2	-2	51	5	0	45
0.86016	0	63	96	0	70	102	16	64	98	60	64	96	1	2	2	-73	0	0	-111	-2	-2	61	5	0	59
0.98304	0	62	96	1	70	103	12	64	99	60	64	97	7	1	2	-68	0	0	-106	-3	-2	62	4	0	63
1.10592	0	63	96	0	69	103	12	65	98	61	63	98	8	2	2	-67	0	0	-106	-2	-2	62	4	0	62
1.2288	0	63	96	1	69	104	12	65	100	62	64	98	8	2	2	-70	0	0	-107	-1	-1	64	4	0	62
1.35168	0	63	99	0	70	105	13	66	101	61	64	99	9	3	2	-71	0	0	-109	-2	-2	61	5	0	62
1.47456	0	65	101	0	70	105	12	66	104	59	64	100	7	2	2	-66	0	0	-106	-2	-2	62	4	0	63
1.59744	0	63	98	1	70	104	13	65	101	63	64	100	7	2	3	-63	0	0	-115	-2	-3	64	5	0	53
1.72032	0	62	97	0	70	103	13	65	100	62	64	99	7	2	1	-67	0	0	-123	-2	-2	64	4	0	44
1.8432	0	63	97	-2	71	103	12	64	100	60	64	99	5	2	2	-67	-1	1	-122	-3	-2	62	5	0	43
1.96608	0	63	98	-3	70	103	15	65	100	60	64	100	0	2	1	-61	0	0	-115	-2	-3	61	4	0	48
2.08896	0	63	98	-3	70	104	11	65	101	60	64	100	5	1	2	-61	0	0	-99	-3	-3	61	5	0	64
2.21184	0	63	99	-4	71	104	11	66	104	61	65	101	6	2	3	-63	0	0	-100	-2	-3	62	5	0	64
2.33472	0	64	99	-2	72	104	11	65	103	60	65	100	5	2	2	-61	0	0	-99	-3	-3	63	3	0	64
2.4576	0	63	97	-2	71	104	11	65	98	62	64	101	5	2	3	-56	0	0	-97	-2	-2	64	4	0	64
2.58048	0	62	97	-2	71	104	11	64	100	62	65	100	5	2	2	-57	0	0	-96	-3	-2	64	5	0	64
2.70336	0	63	97	-2	71	104	11	64	100	62	65	100	6	2	2	-60	0	0	-97	-2	-3	65	5	0	64
2.82624	0	63	98	-1	71	104	11	65	101	61	65	100	5	3	1	-59	0	0	-97	-2	-2	63	4	0	65
2.94912	0	63	100	-2	72	105	11	65	103	61	65	101	5	3	2	-56	0	0	-96	-2	-2	63	4	0	65
3.072	0	64	101	-2	71	104	11	66	105	61	65	101	6	2	2	-58	-1	0	-96	-2	-3	63	4	0	66
3.19488	0	63	98	0	72	101	10	65	100	63	64	102	6	2	2	-60	0	0	-98	-3	-3	66	4	0	65
3.31776	0	63	97	-1	70	101	11	64	99	63	64	100	6	2	1	-59	0	0	-97	-2	-2	65	4	0	66
3.44064	0	63	97	-1	71	101	11	65	100	64	64	100	6	1	2	-55	0	0	-96	-2	-4	65	4	0	65
3.56352	0	64	97	-1	71	101	11	65	101	62	64	99	6	2	2	-57	0	0	-97	-2	-3	65	4	1	65
3.6864	0	64	99	-2	71	103	11	66	102	62	64	98	6	2	2	-62	0	0	-98	-2	-3	64	4	0	65
3.80928	0	63	100	-1	70	103	11	66	104	61	64	99	5	1	2	-59	0	0	-96	-3	-3	64	5	0	65
3.93216	0	62	98	0	70	99	11	64	101	63	63	100	5	1	2	-55	0	0	-96	-3	-3	66	5	1	65
4.05504	0	62	96	0	70	101	11	64	100	63	63	98	6	2	3	-58	0	0	-96	-2	-2	66	4	0	65
4.17792	0	63	98	0	71	101	11	64	99	63	63	98	5	2	2	-61	0	0	-97	-2	-2	65	4	0	65
4.3008	0	63	98	0	70	101	11	64	100	62	64	98	5	2	2	-59	-1	0	-97	-2	-2	65	5	0	65
4.42368	0	64	98	-1	70	103	11	67	102	62	64	98	5	3	1	-56	0	0	-96	-3	-3	64	4	0	65
4.54656	0	63	98	0	70	102	10	65	102	62	63	98	6	3	3	-59	0	0	-97	-2	-2	65	4	0	65
4.66944	0	63	96	1	70	98	10	64	98	64	63	98	6	2	2	-62	-1	0	-98	-2	-2	66	5	0	65
4.79232	0	63	96	0	70	100	11	64	99	63	63	97	5	2	2	-60	-1	0	-98	-2	-2	65	5	0	65
4.9152	0	62	96	0	69	99	11	64	98	63	63	98	5	1	2	-57	0	0	-97	-2	-3	65	4	0	65
5.03808	0	61	96	0	69	98	11	64	99	63	63	96	5	2	2	-60	-1	0	-98	-2	-2	66	5	0	64
5.16096	0	62	97	0	71	101	11	65	100	62	63	95	5	3	2	-64	0	0	-98	-2	-2	64	4	0	64
5.28384	0	62	97	1	69	99	10	64	98	61	63	96	5	2	2	-59	-1	0	-97	-3	-2	65	5	0	65
5.40672	0	62	94	1	69	95	10	63	95	64	62	97	5	2	2	-56	0	0	-97	-2	-2	65	3	1	64
5.5296	0	61	94	2	69	97	10	63	95	63	62	94	5	3	2	-60	-1	0	-98	-2	-2	66	5	0	64
5.65248	0	62	94	1	68	97	11	62	96	63	62	93	5	2	1	-63	0	0	-99	-2	-2	66	5	0	64
5.77536	0	62	95	0	69	98	11	63	97	62	62	94	4	2	2	-60	0	0	-98	-2	-2	65	4	0	64
5.89824	0	62	96	0	69	98	11	64	98	62	63	94	5	2	1	-59	-1	0	-98	-2	-2	64	4	0	64
6.02112	0	62	96	2	69	97	10	64	98	62	62	94	5	2	2	-62	0	0	-99	-2	-2	66	5	0	64
6.144	0	62	93	3	69	95	10	62	93	63	62	94	5	2	1	-62	0	0	-100	-3	-2	66	5	0	64
6.26688	0	61	92	3	69	95	10	63	94	63	62	92	5	2	2	-59	0	0	-98	-2	-1	66	4	0	63
6.38976	0	61	92	3	68	96	11	63	94	62	62	92	5	2	1	-58	0	0	-99	-2	-2	65	4	0	63
6.51264	0	62	94	2	68	97	10	63	95	63	62	91	5	2	1	-64	-1	0	-100	-2	-3	66	4	0	63
6.63552	0	62	95	2	68	97	11	63	97	62	61	93	5	2	2	-64	0	0	-101	-2	-2	64	4	1	63
6.7584	0	62	97	1	69	98	10	63	98	61	62	92	6	2	2	-61	0	0	-99	-1	-3	64	4	0	63
6.88128	0	62	94	4	68	95	10	63	95	62	61	91	5	3	3	-60	0	0	-99	-1	-3	65	4	0	63
7.00416	0	61	92	4	69	95	10	62	93	64	60	91	5	2	2	-65	0	0	-101	-1	-2	66	5	0	63
7.12704	0	61	92	4	68	95	10	62	93	63	61	90	5	2	1	-65	0	0	-102	-1	-1	66	5	0	63
7.24992	0	62	93	3	68	95	11	62	92	62	62	90	5	2	1	-61	0	0	-102	-2	-2	65	4	0	62
7.3728	0	62	94	3	67	97	11	63	95	62	62	91	5	2	3	-63	0	0	-103	-2	-3	64	5	0	62
7.49568	0	63	95	1	69	98	12	64	96	61	62	92	5	1	2	-69	0	0	-103	-2	-2	64	5	0	63
7.61856	0	63	96	0	70	98	11	64	98	60	62	92	5	2	1	-67	-1	0	-102	-2	-2	62	4	0	63
7.74144	0	61	94	2	69	96	10	62	94	60	61	91	4	1	2	-60	0	0	-100	-2	-2	64	4	0	63
7.86432	0	61	94	2	68	96	10	63	94	62	62	91	5	2	2	-61	0	0	-100	-2	-3	64	4	0	62
7.9872	0	61	93	2	68	95	11	62	94	62	62	90	4	2	2	-66	0	0	-101	-2	-2	65	4	0	63
8.11008	0	62	93	1	69	96	10	62	94	61	62	91	5	2	3	-63	-1	0	-100	-2	-2	64	4	0	63
8.23296	0	62	95	1	68	96	10	63	96	60	62	91	5	2	2	-60	0	0	-99	-2	-3	63	4	0	63
8.35584	0	62	95	0	69	97	11	63	99	62	62	92	5	1	2	-62	0	0	-100	-3	-2	64	3	0	64
8.47872	0	62	97	2	69	98	11	64	99	61	62	92	5	2	1	-66	0	0	-102	-1	-2	64	4	0	63
8.6016	0	62	94	3	69	97	11	63	94	62	62	91	5	2	2	-62	0	0	-101	-2	-3	65	5	0	64
8.72448	0	62	94	2	69	96	10	63	95	62	63	90	5	2	1	-59	0	0	-98	-2	-2	64	4	0	63
8.84736	0	62	94	2	69	97	10	63	94	62	62	91	4	2	2	-62	0	0	-99	-2	-2	65	4	0	63
8.97024	0	62	95	1	69	98	10	63	96	62	63	92	5	2	2	-66	-1	0	-100	-1	-2	64	5	0	63
9.09312	0	62	96	1	70	98	16	64	98	60	63	93	-1	2	2	-63	-1	0	-103	-2	-3	63	5	0	58
9.216	0	62	97	0	69	99	10	65	99	60	63	93	6	2	2	-60	-1	0	-96	-2	-2	63	4	0	63
9.33888	0	63	96	2	70	99	9	64	97	61	63	93	6	2	2	-63	0	0	-99	-3	-2	64	5	0	64
9.46176	0	62	94	0	70	98	11	63	94	62	63	92	5	2	2	-64	0	0	-101	-2	-2	63	4	0	64
9.58464	0	62	94	0	69	98	12	63	96	60	63	93	6	2	2	-60	0	0	-102	-2	-2	64	4	0	61
9.70752	0	62	94	-1	70	98	12	63	95	60	62	93	6	2	1	-58	0	0	-101	-2	-2	62	4	0	62
9.8304	0	61	96	-2	69	98	11	64	97	61	63	93	5	2	2	-62	0	0	-102	-2	-3	63	3	0	63
9.95328	0	63	97	-2	70	98	11	65	99	59	63	94	6	3	1	-64	0	0	-101	-2	-3	62	3	0	63
10.0762	0	63	98	-1	70	98	16	64	99	59	63	94	0	2	2	-58	0	0	-104	-2	-3	62	3	0	58
10.199	0	63	94	0	70	98	11	64	95	62	63	93	5	2	2	-55	0	0	-97	-2	-2	63	4	0	64
10.3219	0	63	94	0	70	98	5	64	96	61	62	92	10	2	1	-58	0	0	-102	-1	-2	64	5	0	58
10.4448	0	62	95	0	70	98	11	64	97	61	63	94	4	2	3	-61	0	0	-97	-2	-2	65	4	0	64
10.5677	0	63	96	0	68	98	11	65	98	61	64	93	5	2	2	-57	0	0	-97	-3	-3	64	4	0	64
10.6906	0	63	98	-1	70	100	11	65	101	61	63	93	5	2	1	-56	0	0	-96	-2	-2	63	5	0	64
10.8134	0	64	99	0	70	100	10	65	101	60	64	95	6	2	2	-61	0	0	-98	-2	-2	64	4	0	64
10.9363	0	62	96	0	70	98	11	63	96	62	63	94	5	2	2	-60	0	0	-97	-1	-3	65	4	0	65
11.0592	0	62	94	0	70	97	10	63	95	62	64	94	5	3	2	-56	0	0	-95	-2	-2	64	4	0	64
11.1821	0	62	94	0	70	98	10	64	96	61	63	93	4	2	2	-55	0	0	-94	-2	-2	64	5	0	64
11.305	0	62	95	0	70	98	10	63	97	62	64	93	5	3	2	-60	0	0	-96	-2	-2	65	4	0	65
11.4278	0	64	97	-1	70	99	11	64	99	60	64	94	4	2	1	-59	0	0	-96	-2	-2	63	4	0	65
11.5507	0	63	99	0	70	99	11	65	101	59	63	94	5	2	3	-55	0	0	-95	-2	-2	63	4	0	65
11.6736	0	62	95	2	71	98	11	63	97	63	63	94	4	1	2	-53	-1	0	-95	-2	-2	66	4	0	64
11.7965	0	62	95	2	71	98	11	63	96	64	63	93	4	2	1	-59	0	0	-99	-3	-2	67	5	0	65
11.9194	0	62	96	1	70	99	12	63	96	63	64	93	4	2	1	-60	0	0	-100	-3	-2	66	4	0	64
12.0422	0	64	96	0	69	98	11	63	98	63	64	93	5	2	2	-56	0	0	-100	-2	-2	65	4	0	63
12.1651	0	63	97	0	71	100	11	65	99	62	64	94	5	2	2	-57	0	0	-100	-2	-2	64	4	0	63
12.288	0	63	98	-1	72	100	11	65	102	60	64	94	6	2	3	-62	0	0	-101	-2	-2	63	4	0	63
12.4109	0	62	95	-1	70	99	11	64	96	62	64	95	5	1	3	-60	0	0	-99	-2	-2	63	4	0	64
12.5338	0	62	94	-2	70	99	11	63	97	59	63	95	5	2	2	-55	0	0	-96	-2	-2	63	5	0	64
12.6566	0	62	95	-2	71	100	11	63	96	61	64	95	5	2	1	-55	0	0	-97	-2	-2	63	5	0	63
12.7795	0	62	96	-3	71	101	10	64	98	60	65	95	5	3	2	-61	0	0	-97	-2	-3	63	5	0	65
12.9024	0	63	97	-6	71	100	11	64	100	61	64	96	5	2	1	-59	0	0	-97	-2	-2	62	4	0	64
13.0253	0	63	98	-2	71	100	10	64	101	59	64	96	5	2	2	-52	0	0	-95	-2	-2	63	4	0	65
13.1482	0	62	94	1	71	97	11	63	96	62	64	96	4	2	2	-52	0	0	-97	-3	-2	66	4	0	65
13.271	0	62	95	1	70	97	11	63	95	63	63	95	5	2	2	-59	0	0	-100	-3	-2	66	4	0	64
13.3939	0	63	95	-1	70	98	11	63	96	63	64	94	5	2	2	-58	-1	0	-99	-2	-2	65	4	0	65
13.5168	0	63	96	-3	70	100	11	63	98	60	64	95	5	2	1	-52	-1	0	-95	-2	-1	62	4	0	64
13.6397	0	63	97	-4	71	100	11	64	100	60	64	95	5	2	3	-55	-1	0	-96	-2	-2	62	4	0	64
13.7626	0	63	97	-1	71	100	11	65	99	61	64	95	4	2	2	-58	-1	0	-97	-2	-2	64	5	0	65
13.8854	0	62	95	-1	70	98	11	63	95	62	65	95	5	3	1	-55	0	0	-95	-2	-2	65	5	0	65
14.0083	0	62	95	0	70	100	10	63	97	62	64	95	4	3	2	-51	0	0	-95	-2	-2	65	4	0	65
14.1312	0	63	95	3	69	94	10	63	96	65	64	96	5	2	2	-55	-1	0	-101	-2	-1	67	4	0	64
14.2541	0	62	95	0	69	94	12	63	97	65	63	94	5	2	1	-61	0	0	-103	-2	-4	66	4	0	64
14.377	0	63	97	-2	69	100	11	64	99	61	63	94	5	2	1	-58	0	0	-100	-2	-3	63	4	0	64
14.4998	0	62	96	-1	71	100	11	63	96	60	64	95	6	2	1	-54	0	0	-97	-2	-3	63	4	0	64
14.6227	0	61	94	-2	70	100	11	63	95	61	64	94	5	1	3	-56	-1	0	-97	-2	-2	64	4	0	64
14.7456	0	62	94	-2	70	100	11	63	97	61	64	96	5	2	2	-60	0	0	-97	-2	-2	64	4	0	64
14.8685	0	63	96	-2	70	101	10	63	97	60	64	95	5	3	1	-55	0	0	-96	-1	-3	63	4	0	65
14.9914	0	63	97	-1	71	101	10	65	99	60	64	96	5	2	2	-53	0	0	-96	-2	-3	63	4	0	65
15.1142	0	62	97	4	70	98	10	64	99	61	63	96	4	1	3	-56	0	0	-101	-2	-3	67	4	0	64
15.2371	0	61	91	5	68	93	11	62	93	67	61	93	6	2	2	-61	-1	0	-104	-2	-3	68	4	1	61
15.36	0	61	91	3	69	92	12	63	92	65	63	95	6	2	2	-58	0	0	-104	-2	-2	67	4	0	62
15.4829	0	61	92	0	68	97	12	62	93	62	62	92	6	2	1	-56	0	0	-104	-2	-2	63	5	0	62
15.6058	0	63	95	-4	69	100	11	63	97	60	63	94	5	3	1	-61	0	0	-112	-2	-2	62	4	0	54
15.7286	0	62	98	-5	70	103	11	64	100	59	64	95	5	2	1	-62	-1	0	-111	-2	-2	61	4	0	53
15.8515	0	63	98	-1	71	103	10	64	99	58	65	96	5	1	3	-55	0	0	-98	-2	-2	63	4	0	63
15.9744	0	62	94	-1	70	101	10	63	96	61	65	96	6	2	2	-53	0	0	-97	-2	-3	63	4	0	64
16.0973	0	62	95	-2	70	101	10	64	97	62	64	96	5	2	1	-57	0	0	-100	-3	-2	65	4	0	64
16.2202	0	62	96	-3	71	101	11	63	99	61	64	96	5	2	3	-59	0	0	-98	-2	-1	64	4	0	64
16.343	0	63	98	-3	71	102	11	64	99	60	65	97	5	2	2	-53	0	0	-97	-2	-3	62	4	0	65
16.4659	0	63	99	-2	70	103	10	65	102	60	65	98	5	3	2	-54	0	0	-97	-2	-2	63	4	1	65
16.5888	0	63	97	0	71	101	11	63	98	63	64	98	5	2	2	-56	0	0	-99	-2	-2	66	4	0	65
16.7117	0	61	94	0	71	101	11	64	97	62	64	97	5	2	2	-59	-1	0	-99	-1	-2	65	4	0	65
16.8346	0	62	96	-2	71	102	11	64	98	62	65	98	5	2	2	-53	0	0	-97	-3	-3	64	3	0	65
16.9574	0	63	97	-3	71	102	11	64	100	62	64	98	6	2	1	-53	-1	0	-97	-2	-3	63	5	0	63
17.0803	0	64	98	-3	71	103	11	64	101	61	65	98	5	2	2	-59	0	0	-98	-2	-2	64	4	0	65
17.2032	0	63	100	-2	71	104	11	65	104	60	65	98	5	2	2	-59	-1	0	-98	-2	-2	63	3	0	64
17.3261	0	63	96	-1	72	102	11	63	99	62	65	98	5	2	2	-52	0	0	-96	-2	-3	65	4	0	65
17.449	0	63	97	-1	71	102	11	65	99	62	65	98	5	1	3	-52	0	-1	-96	-3	-3	64	3	0	65
17.5718	0	63	97	-2	71	102	11	63	100	63	64	98	6	2	2	-59	0	0	-98	-2	-2	65	4	0	65
17.6947	0	63	99	-4	71	103	11	64	102	62	64	98	5	2	2	-58	-1	0	-97	-2	-3	63	5	0	65
17.8176	0	63	100	-4	71	105	10	66	104	59	65	99	5	2	2	-53	0	0	-95	-2	-2	62	3	0	65
17.9405	0	63	102	-2	72	104	10	65	104	60	65	100	5	2	2	-54	-1	0	-96	-2	-2	63	5	0	66
18.0634	0	63	97	-1	71	103	12	64	100	63	65	99	5	1	3	-58	0	0	-97	-2	-1	66	5	0	66
18.1862	0	63	98	-2	71	103	11	64	101	61	65	99	6	2	3	-56	-1	0	-96	-2	-2	65	4	0	66
18.3091	0	63	99	-3	71	103	11	65	103	62	65	99	6	2	2	-52	0	0	-95	-2	-2	63	4	0	65
18.432	0	64	100	-4	71	105	11	65	104	62	66	100	6	2	2	-55	0	0	-96	-3	-2	64	4	0	65
18.5549	0	65	101	-4	71	105	11	66	106	61	66	101	6	2	2	-60	-1	0	-97	-3	-3	63	4	0	66
18.6778	0	63	100	-1	72	104	11	66	104	61	65	101	5	2	2	-56	0	0	-96	-1	-2	64	5	0	65
18.8006	0	63	99	-4	71	103	11	65	101	62	66	100	6	2	3	-49	0	0	-95	-2	-3	63	3	0	65
18.9235	0	64	99	-4	71	104	10	65	103	63	65	100	6	2	2	-53	0	0	-95	-2	-3	64	4	0	65
19.0464	0	63	100	-5	71	104	10	65	103	62	65	100	5	2	3	-59	0	0	-97	-3	-2	64	4	0	65
19.1693	0	64	101	-5	71	104	11	66	105	60	66	101	6	3	2	-56	0	0	-95	-2	-3	63	5	0	65
19.2922	0	65	102	-4	71	105	10	66	106	60	65	101	4	2	2	-51	0	0	-94	-2	-3	63	4	0	66
19.415	0	62	98	-1	72	100	11	65	101	63	66	103	5	3	2	-52	0	0	-95	-3	-2	66	4	0	66
19.5379	0	63	99	-2	71	102	11	65	102	64	66	102	6	2	3	-57	0	0	-96	-2	-3	66	5	0	65
19.6608	0	64	99	-3	71	104	11	65	102	63	66	101	6	2	2	-54	0	0	-96	-2	-3	65	4	0	66
19.7837	0	64	100	-4	71	104	11	65	104	62	65	100	6	1	2	-50	-1	0	-94	-2	-2	63	4	0	66
19.9066	0	64	100	-3	71	104	11	66	105	62	65	101	5	2	2	-54	-1	0	-96	-3	-2	64	3	0	66
20.0294	0	64	99	0	72	103	10	65	103	62	65	100	6	3	3	-58	0	0	-97	-2	-2	66	4	0	66
20.1523	0	63	98	0	71	102	11	64	100	63	65	100	5	1	3	-55	0	0	-97	-3	-3	66	4	0	65
20.2752	0	63	97	-1	70	102	11	64	100	64	64	100	5	2	2	-50	0	0	-96	-2	-2	66	5	0	65
20.3981	0	63	98	0	71	103	11	64	101	63	64	100	6	1	3	-55	0	0	-99	-2	-2	66	4	0	65
20.521	0	63	99	-3	71	103	11	65	102	63	65	100	6	3	2	-60	0	0	-99	-1	-2	65	4	0	65
20.6438	0	64	100	0	70	104	11	66	104	60	65	101	6	1	2	-57	-1	0	-98	-2	-2	64	5	0	65
20.7667	0	63	97	1	71	102	10	63	98	63	64	100	6	2	2	-51	-1	0	-98	-3	-2	66	5	0	64
20.8896	0	63	96	1	70	101	11	65	98	64	64	98	6	2	1	-57	-1	0	-100	-3	-3	66	4	0	64
21.0125	0	63	97	0	70	101	10	64	98	64	64	98	6	2	2	-60	-1	0	-100	-2	-3	66	4	0	64
21.1354	0	63	97	0	70	102	11	65	100	62	64	99	5	1	1	-57	-1	0	-99	-2	-1	65	4	0	65
21.2582	0	63	99	-1	71	102	10	65	102	62	65	99	6	1	3	-55	0	0	-99	-2	-3	63	5	0	64
21.3811	0	63	98	1	71	102	12	65	101	62	64	100	5	2	1	-58	-1	0	-100	-2	-3	67	4	0	64
21.504	0	62	95	1	70	100	11	63	97	65	64	98	6	2	2	-61	0	0	-101	-3	-2	66	4	0	64
21.6269	0	62	95	0	70	102	11	63	98	63	64	98	5	2	1	-57	0	-1	-99	-2	-3	65	4	0	64
21.7498	0	62	97	0	70	103	11	64	98	63	65	98	5	3	2	-56	0	0	-99	-2	-2	64	5	0	64
21.8726	0	63	97	0	70	102	11	65	99	63	64	98	6	2	2	-62	0	0	-100	-2	-3	65	4	0	65
21.9955	0	64	99	0	71	103	11	64	102	61	64	98	5	2	2	-63	-1	0	-101	-2	-3	64	5	0	63
22.1184	0	62	98	0	70	102	10	64	99	62	65	98	5	1	2	-58	0	0	-99	-2	-2	65	4	0	64
22.2413	0	63	95	2	71	102	11	63	98	63	64	99	5	2	2	-56	0	0	-99	-3	-2	66	5	0	64
22.3642	0	63	96	4	70	100	10	64	98	63	64	99	5	2	2	-62	-1	0	-102	-1	-2	67	5	0	64
22.487	0	62	95	1	71	101	12	64	99	64	64	98	5	2	2	-64	0	0	-102	-2	-3	66	4	0	64
22.6099	0	62	98	0	71	103	11	65	101	61	64	98	6	2	2	-59	0	0	-100	-2	-2	63	5	0	63
22.7328	0	63	100	0	70	104	10	65	102	61	65	99	6	2	2	-59	0	0	-99	-2	-2	63	5	0	64
22.8557	0	63	97	2	71	103	11	64	99	62	64	99	5	2	2	-63	-1	0	-102	-2	-2	65	4	0	65
22.9786	0	63	95	0	70	101	12	64	98	63	64	98	5	2	3	-63	0	0	-100	-2	-2	65	4	0	64
23.1014	0	63	96	0	70	102	11	64	100	62	64	98	5	2	2	-59	0	0	-98	-2	-2	64	4	0	64
23.2243	0	63	97	1	71	102	11	64	99	62	64	98	5	2	2	-59	-1	0	-99	-2	-2	65	5	0	64
23.3472	0	64	98	0	70	103	12	65	102	61	64	98	6	3	1	-65	0	0	-101	-3	-2	64	4	0	65
23.4701	0	64	100	0	70	104	11	66	102	60	64	99	5	2	2	-62	0	0	-99	-2	-3	64	5	0	64
23.593	0	63	98	1	71	102	10	64	99	62	64	100	5	2	2	-57	-1	0	-98	-2	-3	65	4	0	64
23.7158	0	62	96	0	70	102	10	64	98	63	65	99	5	2	2	-58	0	0	-98	-3	-3	65	4	0	64
23.8387	0	63	97	0	71	102	11	63	99	63	63	99	5	2	1	-64	0	0	-100	-2	-2	65	4	0	64
23.9616	0	63	97	0	70	103	11	64	99	61	65	98	5	3	2	-61	0	0	-99	-2	-2	64	5	0	65
24.0845	0	63	99	-1	71	103	11	64	102	61	64	99	5	2	2	-57	-1	0	-96	-2	-2	63	5	0	64
24.2074	0	63	99	1	71	103	11	64	102	61	63	99	5	2	1	-60	-1	0	-97	-2	-3	65	5	0	65
24.3302	0	62	95	2	70	101	11	63	97	63	65	99	5	3	2	-63	0	0	-98	-3	-2	66	4	0	65
24.4531	0	62	96	1	71	102	12	63	98	62	64	97	5	2	2	-60	0	0	-99	-2	-2	65	4	0	65
24.576	0	63	96	1	70	101	11	63	99	62	64	98	6	2	2	-56	-1	0	-97	-2	-2	64	4	0	64
24.6989	0	63	98	1	71	103	11	64	99	62	65	98	5	2	2	-60	0	0	-98	-2	-3	65	4	0	64
24.8218	0	63	98	1	71	103	11	65	100	61	64	99	5	2	2	-65	0	0	-99	-2	-2	64	4	0	64
24.9446	0	62	96	3	71	100	11	64	97	62	64	99	5	2	2	-60	-1	0	-99	-2	-2	66	4	0	64
25.0675	0	62	94	3	71	98	10	63	96	64	64	99	5	1	2	-56	0	0	-97	-3	-3	66	4	0	64
25.1904	0	62	94	5	69	98	10	63	95	63	65	97	5	2	2	-61	0	0	-100	-2	-2	66	3	0	64
25.3133	0	61	94	6	68	95	12	63	94	65	63	97	5	2	2	-66	-1	0	-103	-2	-2	67	4	0	63
25.4362	0	62	93	5	69	96	11	62	95	64	62	95	6	2	2	-63	0	0	-102	-2	-2	67	4	0	63
25.559	0	61	95	5	69	99	11	62	95	62	63	95	5	2	2	-61	0	0	-102	-2	-3	65	4	0	63
25.6819	0	61	92	7	69	97	11	60	92	64	62	95	4	2	2	-65	0	0	-103	-2	-2	67	5	0	62
25.8048	0	61	91	6	69	98	11	61	93	63	63	94	6	1	2	-68	0	0	-104	-2	-2	66	5	0	62
25.9277	0	61	90	4	70	99	11	61	92	63	62	94	5	2	1	-64	0	0	-102	-2	-2	66	4	0	63
26.0506	0	61	93	4	69	99	11	62	93	62	62	94	5	1	2	-63	0	0	-102	-1	-2	64	4	0	63
26.1734	0	62	95	3	69	101	12	63	97	61	62	95	5	2	1	-68	0	-1	-102	-2	-2	64	5	0	63
26.2963	0	62	96	5	70	101	11	63	95	61	63	95	5	2	2	-68	-1	0	-103	-1	-2	64	5	0	63
26.4192	0	61	92	4	69	99	11	62	92	61	63	96	5	2	2	-63	0	0	-101	-3	-1	64	4	0	63
26.5421	0	62	93	4	70	100	12	61	93	62	63	95	5	2	1	-63	-1	0	-101	-1	-2	64	5	0	63
26.665	0	61	94	3	69	101	12	62	95	62	63	96	6	2	1	-67	0	0	-101	-2	-2	65	4	0	63
26.7878	0	61	95	1	70	102	12	64	95	61	63	96	5	2	1	-68	0	0	-100	-3	-3	63	4	0	63
26.9107	0	62	96	3	70	101	11	63	96	59	64	97	5	3	2	-62	0	0	-100	-1	-3	63	4	0	63
27.0336	0	62	93	4	70	100	10	62	94	62	64	96	6	3	2	-61	-1	0	-100	-3	-2	65	4	0	63
27.1565	0	61	93	6	69	99	12	62	94	62	63	95	6	2	1	-67	0	0	-102	-2	-2	66	4	0	63
27.2794	0	62	94	4	70	100	13	62	94	64	64	97	0	2	2	-69	0	0	-102	-2	-2	65	5	0	63
27.4022	0	61	94	2	70	102	13	62	95	59	63	98	5	1	2	-63	0	0	-102	-2	-1	63	5	0	63
27.5251	0	62	96	2	71	104	11	63	97	62	63	98	7	2	1	-64	0	0	-101	-3	-2	63	3	0	63
27.648	0	62	96	3	71	102	11	63	96	61	64	98	5	1	2	-66	0	0	-101	-2	-2	64	5	0	63
27.7709	0	61	93	4	69	99	10	62	94	62	64	99	6	2	2	-65	-1	0	-100	-2	-2	65	4	0	63
27.8938	0	61	94	3	70	100	11	62	94	61	64	98	6	2	2	-61	0	0	-99	-2	-2	64	4	0	64
28.0166	0	61	93	3	70	100	11	62	94	62	64	97	5	2	2	-62	0	0	-100	-2	-2	65	4	0	63
28.1395	0	61	94	3	70	101	11	63	97	62	64	97	5	2	1	-66	-1	0	-100	-2	-2	65	5	0	64
28.2624	0	61	96	2	71	102	11	63	98	61	64	98	5	2	1	-64	0	0	-100	-2	-2	64	4	0	63
28.3853	0	62	94	3	71	101	10	63	94	62	63	98	5	2	1	-60	0	0	-98	-2	-1	65	4	0	63
28.5082	0	61	94	4	69	100	11	62	94	62	64	97	5	2	2	-61	0	0	-99	-2	-2	65	3	0	63
28.631	0	61	93	3	70	102	11	62	95	62	63	97	5	2	1	-66	0	0	-102	-2	-2	65	5	0	63
28.7539	0	61	94	2	70	102	12	63	95	61	64	98	5	2	1	-64	0	0	-101	-2	-2	64	5	0	64
28.8768	0	62	96	0	70	103	11	63	98	60	64	97	6	2	1	-61	0	0	-98	-2	-2	62	5	0	64
28.9997	0	63	97	1	70	102	12	63	98	60	64	98	4	2	1	-64	-1	0	-98	-2	-3	64	4	0	64
29.1226	0	61	94	3	70	99	11	62	94	62	63	98	6	2	1	-64	0	0	-99	-2	-2	65	4	0	63
29.2454	0	62	94	3	71	100	11	62	94	61	63	97	5	2	2	-62	0	0	-98	-2	-3	65	4	0	64
29.3683	0	61	94	2	70	100	12	63	95	62	64	97	5	3	2	-60	0	0	-97	-2	-2	64	4	0	63
29.4912	0	62	94	3	70	101	11	63	97	62	64	97	4	3	1	-63	0	0	-98	-2	-2	65	4	0	63
29.6141	0	62	97	2	70	103	11	63	97	61	63	97	5	3	1	-65	0	0	-98	-1	-3	64	4	0	64
29.737	0	61	95	4	70	101	11	63	95	61	63	98	5	2	1	-62	-1	0	-97	-2	-2	65	4	0	64
29.8598	0	61	94	3	70	100	12	62	94	62	64	97	5	2	2	-59	0	0	-96	-3	-1	64	4	0	63
29.9827	0	61	94	3	70	101	11	62	95	62	64	96	4	2	2	-64	-1	0	-97	-2	-2	65	5	0	64
30.1056	0	62	94	2	70	101	11	61	96	62	64	96	5	2	2	-66	0	0	-98	-2	-2	64	5	0	63
30.2285	0	62	95	1	69	101	11	63	97	60	63	97	5	2	1	-62	0	0	-96	-3	-2	63	5	0	64
30.3514	0	62	95	3	70	101	11	63	96	62	63	96	5	3	2	-60	0	0	-95	-2	-3	65	4	0	64
30.4742	0	60	93	3	70	99	10	62	93	64	63	96	6	2	2	-63	-1	0	-97	-2	-2	66	4	0	64
30.5971	1	61	93	3	70	100	11	61	93	62	63	96	5	1	2	-65	0	0	-98	-3	-2	64	4	0	64
30.72	0	62	94	3	70	100	11	61	94	61	64	95	6	2	2	-60	-1	0	-96	-2	-2	64	4	0	64
30.8429	0	61	95	1	70	101	11	62	95	61	64	97	6	2	2	-61	0	0	-95	-2	-2	63	4	0	64
30.9658	0	61	96	3	70	101	10	62	96	61	64	96	5	2	2	-65	-1	0	-97	-1	-2	64	4	0	64
31.0886	0	61	93	4	69	99	11	61	92	62	64	96	5	2	2	-64	-1	0	-98	-2	-2	66	4	0	63
31.2115	0	61	93	3	69	99	10	61	92	62	63	96	5	1	2	-60	0	0	-96	-2	-2	64	4	0	64
31.3344	0	60	92	4	70	99	11	61	93	62	63	95	6	2	2	-60	0	0	-96	-2	-2	64	3	0	64
31.4573	0	61	93	3	70	100	11	61	93	61	62	95	5	2	1	-65	0	0	-98	-1	-2	65	3	0	64
31.5802	0	62	94	1	70	101	11	62	96	60	63	95	5	2	2	-65	0	0	-97	-3	-2	63	4	0	64
31.703	0	61	93	3	70	99	10	61	93	61	63	96	5	3	2	-60	-1	0	-96	-2	-3	65	4	0	64
31.8259	0	60	91	4	70	98	11	61	91	62	63	95	5	2	2	-59	0	0	-96	-2	-2	66	4	0	64
31.9488	0	60	91	3	70	98	11	61	91	64	63	94	5	2	2	-64	0	0	-98	-3	-2	66	5	0	64
32.0717	0	60	92	2	70	99	11	60	92	61	63	94	5	2	1	-63	0	0	-97	-2	-1	64	4	0	64
32.1946	0	61	93	1	70	99	11	61	93	60	63	93	5	2	1	-59	0	0	-96	-2	-3	63	5	0	63
32.3174	0	60	95	1	70	100	11	63	95	61	64	94	5	2	1	-61	0	0	-95	-2	-2	64	4	0	64
32.4403	0	61	92	3	70	100	10	61	93	61	62	95	6	2	1	-64	0	0	-97	-2	-2	64	5	0	64
32.5632	0	60	91	1	69	98	11	61	91	62	62	94	5	2	2	-61	0	0	-97	-1	-3	65	4	0	64
32.6861	0	60	91	3	70	98	11	60	90	61	63	94	4	3	2	-57	0	0	-95	-1	-2	64	4	0	64
32.809	0	60	92	2	69	99	11	61	91	61	62	94	4	2	2	-60	0	0	-96	-2	-2	64	5	0	64
32.9318	0	61	93	1	70	99	11	62	93	61	63	94	5	3	1	-65	0	0	-97	-2	-2	64	4	0	64
33.0547	0	62	95	0	70	100	10	62	94	60	64	94	5	2	1	-60	0	0	-95	-2	-2	62	4	0	65
33.1776	0	62	94	1	70	100	11	62	95	59	63	95	4	2	2	-58	0	0	-94	-2	-1	63	4	0	64
33.3005	0	60	92	1	70	99	12	61	91	62	64	94	5	1	2	-62	-1	0	-96	-2	-2	65	4	0	65
33.4234	0	61	92	1	69	99	11	60	91	61	63	94	5	2	2	-59	0	0	-94	-3	-2	65	4	0	64
33.5462	0	61	93	0	70	99	11	61	94	61	63	94	5	2	1	-57	-1	-1	-94	-2	-2	63	4	0	64
33.6691	0	62	94	0	70	100	11	62	95	60	63	95	5	2	1	-61	0	0	-96	-2	-2	63	5	0	65
33.792	0	63	96	0	70	100	11	62	96	59	65	95	5	2	1	-63	-1	0	-95	-2	-2	63	4	0	65
33.9149	0	61	94	1	70	100	11	62	95	60	64	95	5	2	2	-57	-1	0	-94	-2	-2	64	4	0	65
34.0378	0	61	93	0	70	99	11	61	92	62	64	95	5	2	1	-54	0	0	-93	-1	-2	64	4	0	65
34.1606	0	61	93	0	70	99	12	61	93	61	65	95	5	1	1	-60	0	0	-94	-2	-2	63	5	0	65
34.2835	0	62	94	-1	71	100	11	62	95	60	65	95	5	2	2	-55	-1	0	-92	-2	-2	63	4	0	65
34.4064	0	62	95	-1	70	102	11	63	96	60	64	95	5	1	0	-56	-1	0	-93	-2	-2	63	4	0	65
34.5293	0	61	98	-1	71	101	11	63	98	60	64	96	5	2	1	-60	0	0	-95	-3	-2	64	5	0	66
34.6522	0	62	95	0	71	101	11	62	95	60	65	97	4	2	3	-59	-1	0	-94	-2	-1	63	4	0	65
34.775	0	62	95	0	71	100	11	62	94	61	64	96	5	2	2	-54	0	0	-92	-2	-2	64	4	0	66
34.8979	0	62	95	-1	69	100	10	63	96	62	63	96	5	2	2	-59	0	-1	-94	-2	-2	64	5	0	65
35.0208	0	61	96	-2	70	100	11	63	97	62	64	96	6	2	2	-59	0	0	-94	-2	-2	64	4	0	65
35.1437	0	62	97	-2	69	102	11	63	99	60	64	97	5	2	2	-54	0	0	-92	-1	-3	62	4	0	65
35.2666	0	63	98	-2	71	103	11	64	101	60	64	97	5	2	2	-56	-1	0	-93	-2	-2	63	5	0	65
35.3894	0	63	96	0	71	103	11	63	98	62	63	97	4	2	2	-57	-1	0	-94	-3	-1	65	3	0	66
35.5123	0	62	95	0	71	102	11	62	97	62	64	97	5	2	1	-57	0	0	-93	-1	-2	65	4	0	65
35.6352	0	62	96	-1	70	101	11	63	97	62	64	96	4	2	2	-53	0	1	-91	-2	-2	64	4	0	66
35.7581	0	63	96	-1	69	102	11	64	98	62	65	97	5	2	2	-54	0	0	-92	-2	-3	64	4	0	65
35.881	0	63	99	-2	71	103	11	63	100	62	64	97	5	2	2	-59	0	0	-93	-2	-3	64	5	0	66
36.0038	0	64	100	-3	71	103	11	64	101	60	64	98	5	2	2	-56	-1	0	-93	-2	-2	63	4	0	66
36.1267	0	64	101	-1	71	104	10	65	103	59	64	99	5	1	2	-53	0	0	-92	-3	-2	63	4	0	66
36.2496	0	63	97	0	70	102	11	64	98	64	64	98	5	2	2	-53	0	0	-92	-2	-2	66	4	0	65
36.3725	0	62	96	0	70	102	11	64	100	62	64	98	5	2	2	-58	0	0	-95	-2	-3	65	4	0	66
36.4954	0	63	96	-1	70	103	12	63	100	62	64	98	4	2	2	-56	0	-1	-93	-3	-3	65	4	0	66
36.6182	0	63	97	-2	71	103	11	64	100	61	64	99	6	2	2	-53	-1	0	-92	-2	-2	64	4	0	65
36.7411	0	64	99	-1	71	103	11	65	102	61	63	99	5	2	2	-55	-1	0	-93	-2	-2	64	4	0	65
36.864	0	64	101	-2	71	104	10	65	104	60	65	99	5	2	2	-58	0	0	-94	-2	-3	63	4	0	66
36.9869	0	63	99	0	70	102	11	64	100	62	65	99	5	1	3	-55	0	0	-94	-2	-3	65	4	0	66
37.1098	0	63	96	0	70	101	10	64	98	62	64	98	6	2	2	-51	0	0	-92	-2	-2	64	5	0	66
37.2326	0	63	96	0	70	103	11	64	99	63	64	98	6	2	2	-55	0	0	-93	-2	-2	65	4	0	65
37.3555	0	63	98	-1	70	103	11	63	99	63	64	98	5	1	2	-58	0	0	-95	-2	-3	65	4	0	65
37.4784	0	64	99	-2	71	104	12	65	102	61	64	98	5	2	2	-55	-1	0	-94	-2	-2	64	4	0	65
37.6013	0	64	101	-2	71	103	10	65	102	60	64	99	6	2	2	-54	0	0	-93	-2	-2	62	4	0	65
37.7242	0	64	99	0	70	102	10	64	101	61	64	99	5	2	3	-55	-1	0	-95	-3	-2	66	5	0	65
37.847	0	62	95	1	70	100	11	63	97	63	63	98	6	2	2	-57	0	0	-96	-2	-3	66	5	0	65
37.9699	0	62	96	0	71	101	11	64	98	62	64	97	5	2	2	-55	0	0	-95	-2	-3	66	5	0	65
38.0928	0	63	96	0	70	101	11	63	98	63	63	97	5	2	2	-52	0	0	-94	-2	-3	66	5	0	65
38.2157	0	63	98	0	69	103	11	64	100	62	64	98	5	2	1	-58	0	0	-96	-2	-2	65	4	0	65
38.3386	0	63	98	-1	70	102	11	64	102	62	63	98	5	2	2	-59	0	-1	-96	-3	-3	64	4	0	65
38.4614	0	64	99	0	70	102	11	66	102	60	63	97	5	3	2	-56	0	0	-95	-2	-1	65	5	0	65
38.5843	0	63	96	1	69	101	11	63	96	64	63	96	6	2	1	-53	0	0	-95	-2	-2	65	5	0	64
38.7072	0	63	96	1	69	101	11	64	98	64	63	96	5	3	2	-57	0	0	-96	-2	-2	66	4	0	64
38.8301	0	63	96	1	70	101	11	63	96	62	63	96	5	2	1	-60	0	0	-98	-2	-2	66	4	0	64
38.953	0	63	97	0	69	101	11	63	98	62	63	96	5	2	2	-56	0	0	-96	-2	-2	64	5	0	64
39.0758	0	64	97	0	69	102	11	65	100	62	64	97	5	2	2	-55	-1	0	-95	-3	-2	64	3	0	64
39.1987	0	64	99	1	70	103	11	65	102	61	64	98	4	2	2	-60	0	0	-98	-3	-3	64	4	0	65
39.3216	0	63	97	1	70	101	11	64	98	62	63	97	4	2	2	-59	0	0	-98	-3	-2	65	4	0	64
39.4445	0	63	96	1	70	101	11	64	98	63	63	97	5	2	2	-55	0	0	-96	-2	-2	65	4	0	64
39.5674	0	63	97	1	70	100	12	64	97	62	63	97	5	2	2	-55	0	0	-97	-3	-2	64	4	0	64
39.6902	0	63	97	2	70	101	10	64	98	62	63	97	5	2	1	-61	0	0	-98	-2	-2	65	4	0	64
39.8131	0	64	98	0	70	102	12	64	100	62	63	97	5	2	2	-61	0	0	-98	-3	-2	64	4	0	64
39.936	0	63	99	0	70	102	11	65	101	60	62	98	6	2	2	-56	-1	0	-96	-2	-3	63	4	0	64
40.0589	0	64	98	1	69	101	11	64	101	62	64	97	5	2	2	-56	0	0	-95	-2	-3	64	3	0	64
40.1818	0	63	97	1	70	102	11	64	99	63	63	96	4	3	2	-59	0	0	-98	-1	-3	65	5	0	64
40.3046	0	63	97	1	71	101	11	64	98	62	63	96	5	2	2	-61	0	0	-97	-3	-3	65	4	0	64
40.4275	0	63	97	0	70	101	11	64	99	61	64	96	5	2	1	-57	0	0	-95	-2	-3	63	3	0	64
40.5504	0	63	98	0	71	102	11	64	100	62	63	97	6	2	3	-57	0	0	-96	-2	-3	64	3	0	64
40.6733	0	64	100	0	69	102	11	65	102	61	64	97	5	2	3	-62	-1	0	-97	-2	-2	64	3	0	64
40.7962	0	64	100	1	71	102	11	65	102	61	63	98	6	2	2	-60	0	0	-96	-3	-2	64	4	0	64
40.919	0	63	97	0	70	101	11	64	98	62	63	98	5	2	2	-54	0	0	-95	-2	-2	64	4	0	64
41.0419	0	63	98	0	70	101	11	64	100	62	63	97	5	2	1	-57	-1	0	-95	-3	-3	64	3	0	64
41.1648	0	64	97	0	70	101	11	65	100	62	63	97	5	2	2	-61	0	0	-97	-2	-2	65	4	0	64
41.2877	0	63	99	-2	70	102	11	64	101	61	63	97	5	3	2	-59	-1	0	-96	-2	-2	63	3	0	64
41.4106	0	63	100	-1	70	103	12	65	104	59	63	98	5	1	2	-54	0	0	-94	-3	-3	63	4	0	65
41.5334	0	64	100	0	70	102	11	65	101	62	63	98	5	2	2	-56	0	0	-94	-2	-2	64	4	0	65
41.6563	0	63	97	0	69	102	12	64	99	63	64	98	5	2	2	-60	0	0	-96	-3	-3	65	5	0	65
41.7792	0	63	98	-1	70	101	12	64	99	62	63	97	4	1	2	-57	0	0	-95	-2	-2	64	5	0	65
41.9021	0	63	98	0	69	101	11	65	99	61	64	97	5	2	2	-53	0	0	-93	-3	-2	64	3	0	64
42.025	0	63	100	-1	70	102	11	64	100	62	63	97	5	2	2	-55	-1	0	-94	-2	-2	64	4	0	65
42.1478	0	64	99	0	71	102	11	65	102	60	63	97	5	2	2	-60	-1	0	-95	-2	-3	65	4	0	65
42.2707	0	63	97	0	70	100	12	63	98	62	63	98	4	1	2	-57	-1	0	-95	-3	-2	65	4	0	65
42.3936	0	63	97	0	71	101	11	63	97	62	63	97	5	2	2	-53	0	0	-93	-2	-2	64	4	0	65
42.5165	0	63	96	0	70	101	11	63	98	61	62	97	5	1	2	-55	-1	0	-93	-2	-2	65	3	0	65
42.6394	0	63	97	-1	70	101	11	64	98	62	64	96	5	2	1	-60	0	0	-95	-3	-2	65	4	0	65
42.7622	0	63	98	-2	70	101	11	65	99	61	63	97	5	1	2	-57	0	0	-94	-2	-3	63	5	0	65
42.8851	0	63	97	0	71	101	11	64	99	61	64	97	5	2	2	-54	0	0	-92	-2	-2	64	4	0	64
43.008	0	62	94	0	69	99	11	63	94	63	62	97	5	2	2	-55	0	0	-93	-2	-2	66	4	0	65
43.1309	0	62	94	0	71	100	11	62	95	63	63	95	4	1	2	-59	0	-1	-94	-2	-3	66	4	0	65
43.2538	0	63	94	0	69	99	10	63	95	62	63	95	5	2	1	-56	-1	0	-92	-2	-2	65	4	0	65
43.3766	0	61	95	0	70	99	10	63	96	62	62	95	5	1	2	-53	0	0	-91	-3	-3	64	4	0	66
43.4995	0	62	96	0	69	99	11	63	97	62	63	95	4	2	2	-57	-1	0	-92	-3	-2	64	5	0	65
43.6224	0	62	94	3	69	97	11	63	94	62	62	96	4	1	1	-60	0	0	-93	-2	-2	67	4	0	66
43.7453	0	61	92	3	68	96	11	61	92	62	63	96	4	2	2	-57	0	0	-92	-2	-1	66	4	0	65
43.8682	0	61	92	2	68	96	11	62	92	63	62	94	4	2	2	-54	0	0	-92	-3	-2	66	4	-1	64
43.991	0	62	93	3	69	96	11	61	92	64	63	94	5	1	1	-58	-1	0	-94	-2	-2	66	5	0	65
44.1139	0	61	93	2	69	98	12	62	93	63	62	92	4	2	2	-62	0	0	-95	-1	-2	66	4	0	65
44.2368	0	63	94	1	69	98	11	62	95	62	63	93	5	1	2	-59	0	0	-93	-2	-2	65	4	0	65
44.3597	0	62	94	3	68	98	11	62	93	61	62	93	5	2	1	-57	-1	0	-93	-3	-2	65	4	0	65
44.4826	0	61	90	5	68	96	11	61	90	63	61	91	4	2	1	-59	0	0	-95	-2	-3	67	4	0	65
44.6054	0	61	91	4	69	96	10	60	89	63	62	91	5	2	2	-64	0	0	-97	-2	-2	67	4	0	64
44.7283	0	60	90	4	68	96	11	62	91	62	61	90	5	2	1	-60	0	0	-95	-2	-2	66	3	0	63
44.8512	0	61	92	3	68	96	11	62	92	62	62	91	4	2	1	-58	0	0	-95	-2	-3	64	5	0	64
44.9741	0	62	93	3	69	96	11	62	94	62	62	91	5	2	1	-63	0	0	-96	-2	-1	65	5	0	64
45.097	0	62	94	3	69	97	11	62	94	61	61	91	4	2	3	-65	0	0	-97	-1	-1	64	4	0	65
45.2198	0	60	91	4	69	95	10	62	90	62	61	90	5	2	2	-61	0	0	-96	-2	-2	66	4	0	64
45.3427	0	60	90	5	68	95	10	60	89	62	62	90	4	1	1	-59	0	0	-96	-3	-2	66	4	0	64
45.4656	0	60	90	6	69	95	11	60	89	62	61	89	4	1	1	-64	0	0	-98	-1	-1	65	5	0	64
45.5885	0	61	91	4	68	95	11	61	90	62	61	90	4	2	1	-66	0	0	-98	-2	-3	65	3	0	64
45.7114	0	61	92	3	68	96	10	62	92	60	61	90	4	3	1	-63	0	0	-97	-1	-1	64	4	0	63
45.8342	0	61	93	3	68	97	11	61	94	60	61	91	5	2	1	-61	-1	0	-96	-1	-2	63	5	0	63
45.9571	0	62	95	3	68	97	10	62	93	61	62	91	4	2	1	-65	0	0	-98	-3	-2	65	5	0	64
46.08	0	61	91	4	67	95	10	61	89	61	60	91	4	1	2	-65	-1	0	-98	-1	-1	65	4	0	63
46.2029	0	61	91	4	68	94	10	61	89	61	62	89	4	2	2	-61	0	0	-97	-2	-2	65	3	0	64
46.3258	0	61	92	4	68	95	10	61	90	61	61	89	4	1	2	-60	0	0	-97	-2	-1	64	5	0	63
46.4486	0	61	91	3	69	95	11	60	92	61	61	89	4	2	2	-65	-1	0	-99	-1	-2	65	4	0	63
46.5715	0	62	93	2	69	96	11	61	92	61	62	90	4	2	1	-66	0	0	-99	-1	-3	64	4	0	63
46.6944	0	62	95	1	68	97	10	62	93	59	61	91	4	2	2	-61	0	0	-96	-1	-3	63	4	0	64
46.8173	0	62	94	3	69	97	11	63	94	59	62	91	4	3	2	-61	-1	0	-97	-3	-2	64	4	0	63
46.9402	0	61	91	4	68	96	10	61	90	62	62	91	4	2	1	-64	0	0	-98	-2	-1	66	4	0	63
47.063	0	61	92	2	67	95	11	61	91	61	62	89	4	2	1	-64	0	0	-97	-2	-2	64	4	0	63
47.1859	0	61	92	2	69	95	10	62	91	61	61	90	4	2	1	-59	0	0	-96	-3	-2	63	4	0	63
47.3088	0	61	93	1	69	96	11	61	93	60	62	90	5	2	1	-60	0	0	-96	-1	-2	63	4	0	63
47.4317	0	62	94	0	68	97	11	62	94	60	62	91	4	3	2	-64	0	0	-97	-2	-2	64	4	0	64
47.5546	0	63	95	0	70	97	11	63	96	60	62	92	5	2	1	-64	0	0	-97	-2	-2	62	4	0	64
47.6774	0	63	95	1	69	97	11	63	95	58	63	92	4	2	1	-58	-1	0	-95	-2	-2	63	4	0	64
47.8003	0	61	92	1	69	96	11	61	92	61	62	91	4	2	2	-57	0	0	-95	-2	-2	64	4	0	64
47.9232	0	62	93	1	69	97	10	61	93	61	62	91	5	3	2	-62	0	0	-96	-1	-3	65	3	0	64
48.0461	0	61	94	1	69	97	11	63	93	61	62	92	4	2	3	-61	0	0	-96	-2	-2	64	4	0	64
48.169	0	62	95	0	69	98	11	62	94	59	62	92	4	2	1	-56	0	0	-94	-3	-3	63	4	0	64
48.2918	0	63	96	0	70	99	11	63	97	60	63	93	4	2	2	-58	-1	0	-95	-2	-2	63	4	0	64
48.4147	0	63	98	-1	69	101	11	65	99	59	62	94	4	3	2	-61	0	0	-96	-3	-2	62	4	0	65
48.5376	0	63	97	0	70	99	11	64	97	60	63	93	4	2	1	-59	0	0	-96	-2	-2	64	3	0	64
48.6605	0	62	94	0	70	98	11	62	95	60	62	92	5	2	2	-55	0	0	-94	-2	-2	64	5	0	65
48.7834	0	62	96	0	69	98	11	63	97	61	63	93	4	1	2	-56	0	0	-94	-1	-2	64	4	0	64
48.9062	0	61	95	-1	70	100	11	64	96	61	63	94	4	2	1	-60	0	0	-95	-2	-1	64	5	0	65
49.0291	0	63	97	-2	69	99	11	64	98	60	63	94	5	2	2	-59	-1	0	-95	-1	-2	63	5	0	64
49.152	0	63	99	-2	70	101	11	64	100	58	64	95	4	2	2	-54	-1	0	-93	-1	-2	61	4	0	65
49.2749	0	65	99	-1	70	100	11	65	101	59	63	95	4	3	2	-55	0	0	-94	-2	-3	63	5	0	65
49.3978	0	62	96	0	70	99	11	64	96	62	63	95	4	2	1	-57	0	0	-94	-2	-3	65	5	0	65
49.5206	0	62	97	-1	70	99	11	64	97	60	63	95	5	2	3	-56	0	0	-95	-2	-3	63	5	0	65
49.6435	0	63	96	-2	70	100	11	64	97	61	63	95	5	2	1	-51	-1	0	-93	-2	-2	63	4	0	65
49.7664	0	63	97	-3	70	100	11	64	99	61	63	95	5	2	2	-53	0	0	-93	-2	-2	63	4	0	65
49.8893	0	63	98	-3	70	100	11	65	101	60	63	97	4	2	2	-58	-1	0	-94	-2	-2	63	3	0	65
50.0122	0	64	99	0	71	100	11	64	100	60	63	96	4	2	1	-55	-1	0	-93	-2	-2	65	4	0	65
50.135	0	62	95	-2	69	99	11	63	97	63	63	95	5	2	2	-50	0	0	-92	-2	-3	65	5	0	65
50.2579	0	63	96	0	70	100	11	63	97	61	63	96	5	2	2	-52	0	0	-93	-2	-2	65	4	0	65
50.3808	0	63	97	-2	70	100	11	64	97	63	63	95	5	2	2	-56	-1	0	-94	-3	-2	65	4	0	65
50.5037	0	63	96	-3	70	100	11	65	98	61	63	95	4	2	1	-54	-1	0	-93	-1	-3	63	3	0	65
50.6266	0	63	99	-2	70	101	11	64	100	59	64	95	5	3	3	-51	0	0	-92	-2	-3	63	4	0	66
50.7494	0	63	98	-2	70	100	11	65	99	61	63	95	4	2	1	-52	0	0	-93	-2	-2	64	4	0	66
50.8723	0	62	95	0	70	98	11	62	96	62	63	95	5	2	3	-55	-1	0	-94	-3	-3	66	4	0	66
50.9952	0	63	95	0	69	99	11	63	96	62	63	94	5	2	1	-54	-1	0	-93	-2	-2	65	5	0	66
51.1181	0	62	96	-1	69	100	11	63	96	62	63	94	4	2	2	-50	0	0	-92	-2	-3	64	4	0	66
51.241	0	62	97	-2	70	99	11	64	97	62	64	94	5	2	2	-53	0	0	-93	-1	-2	64	4	0	65
51.3638	0	63	97	-3	70	99	11	65	99	62	63	94	5	2	1	-58	0	0	-95	-3	-3	64	4	0	65
51.4867	0	62	97	0	70	99	11	64	98	60	62	95	4	2	2	-54	0	0	-94	-1	-3	64	4	0	65
51.6096	0	61	94	0	69	98	10	62	95	63	63	95	5	2	1	-50	0	0	-92	-3	-2	66	5	0	65
51.7325	0	62	94	0	70	99	11	62	95	63	63	93	4	3	2	-53	0	0	-94	-1	-2	66	4	0	66
51.8554	0	61	95	0	70	98	11	62	94	63	63	93	5	3	1	-57	0	0	-94	-1	-2	65	5	0	65
51.9782	0	62	95	-1	70	99	11	63	96	62	63	94	5	1	2	-54	0	0	-95	-2	-3	64	4	0	65
52.1011	0	63	97	-2	70	99	11	64	98	60	63	94	5	2	2	-52	0	0	-93	-2	-2	63	4	0	65
52.224	0	63	98	-2	69	99	11	64	99	61	63	94	5	2	2	-55	0	0	-94	-3	-2	64	4	0	65
52.3469	0	62	94	0	70	98	10	63	94	63	63	93	5	1	1	-57	0	0	-96	-2	-3	66	4	0	65
52.4698	0	62	93	0	69	97	11	61	92	63	63	93	4	2	1	-54	0	0	-95	-1	-2	66	4	0	65
52.5926	0	61	93	0	69	98	11	62	93	62	63	94	5	2	2	-52	0	0	-94	-2	-2	66	4	0	65
52.7155	0	61	93	0	70	99	12	62	94	62	62	94	5	1	2	-55	0	0	-95	-1	-2	66	5	0	64
52.8384	0	62	95	-1	71	99	11	61	95	62	63	93	5	2	1	-58	0	0	-96	-1	-2	65	5	0	65
52.9613	0	62	96	-1	70	99	11	63	97	61	63	93	5	2	2	-56	-1	0	-95	-3	-2	65	4	0	65
53.0842	0	63	94	0	69	99	10	62	95	62	62	94	5	2	2	-52	0	0	-95	-2	-1	65	4	0	65
53.207	0	60	92	3	69	98	11	61	92	63	62	92	4	1	1	-56	0	0	-97	-2	-2	67	4	0	65
53.3299	0	61	92	2	69	97	11	61	91	63	62	92	5	2	2	-59	0	0	-98	-1	-2	66	3	0	64
53.4528	0	61	93	1	69	97	11	62	92	62	63	92	5	2	0	-57	0	0	-97	-2	-2	65	4	0	64
53.5757	0	62	93	1	69	98	11	62	93	61	62	92	4	2	3	-55	-1	0	-96	-2	-2	65	4	0	64
53.6986	0	61	95	2	69	99	11	62	95	62	63	93	4	2	1	-59	-1	0	-98	-3	-2	65	4	0	64
53.8214	0	63	96	1	69	99	11	63	96	62	62	93	5	2	3	-62	0	0	-99	-2	-2	65	3	0	64
53.9443	0	61	92	3	69	98	11	62	93	62	62	93	4	2	1	-58	0	0	-97	-1	-2	66	4	0	65
54.0672	0	61	91	3	69	97	10	61	92	63	63	92	5	2	2	-56	0	0	-97	-2	-2	66	4	0	63
54.1901	0	62	93	4	68	96	10	61	91	63	62	92	5	2	1	-60	0	0	-98	-2	-2	66	4	0	64
54.313	0	62	93	2	68	97	11	61	93	62	62	92	4	2	1	-63	-1	0	-99	-2	-2	65	4	0	63
54.4358	0	63	94	1	68	98	11	62	95	61	62	93	5	2	2	-60	-1	0	-98	-2	-3	64	4	0	63
54.5587	0	62	96	2	69	99	11	63	96	61	62	93	4	2	2	-59	0	0	-97	-2	-1	64	4	0	63
54.6816	0	62	96	3	69	100	10	63	97	61	62	94	5	2	2	-62	0	0	-99	-3	-2	65	4	0	64
54.8045	0	62	93	4	69	97	11	62	93	63	63	92	4	1	2	-63	0	0	-100	-2	-3	66	4	0	64
54.9274	0	61	94	2	69	97	11	62	93	62	62	92	5	2	2	-60	0	0	-97	-2	-2	66	4	0	63
55.0502	0	61	93	3	69	98	11	62	94	62	63	92	4	2	2	-58	-1	0	-98	-2	-2	65	5	0	64
55.1731	0	61	94	2	69	98	12	62	95	62	62	92	4	2	1	-64	0	0	-99	-2	-2	65	4	0	64
55.296	0	62	96	0	70	99	11	64	97	61	62	93	4	1	3	-66	0	0	-99	-2	-2	63	4	1	63
55.4189	0	62	96	1	70	99	11	64	98	59	62	94	4	2	2	-59	0	0	-97	-1	-2	63	4	0	63
55.5418	0	63	97	2	70	100	11	63	98	60	63	95	4	2	1	-59	0	0	-96	-3	-2	63	4	0	63
55.6646	0	61	94	2	69	99	11	62	95	63	62	94	4	2	2	-62	0	0	-99	-1	-2	66	4	0	64
55.7875	0	63	95	2	69	100	12	62	96	61	63	94	4	2	2	-63	0	0	-99	-2	-2	64	5	0	63
55.9104	0	62	96	0	70	99	11	62	96	60	63	94	5	2	2	-58	0	0	-97	-2	-3	63	4	0	64
56.0333	0	62	97	0	70	99	11	63	97	60	62	95	5	2	2	-58	0	0	-97	-3	-2	62	4	0	64
56.1562	0	63	98	-1	69	101	11	64	99	61	63	95	5	2	2	-62	-1	0	-97	-2	-2	63	4	0	64
56.279	11	62	98	-1	70	102	11	64	101	59	63	96	5	3	2	-63	0	0	-97	-2	-2	63	5	0	64
56.4019	0	63	97	1	70	100	11	63	98	60	64	95	5	2	3	-56	0	0	-95	-2	-2	65	4	0	64
56.5248	0	62	97	0	70	101	11	63	96	61	63	95	5	2	2	-56	0	0	-95	-2	-3	64	5	0	64
56.6477	0	63	97	0	70	100	10	63	99	61	64	95	5	2	2	-60	0	0	-97	-2	-3	65	5	0	64
56.7706	0	63	97	-1	70	101	12	63	99	61	64	96	4	2	2	-60	0	0	-96	-2	-2	63	5	0	64
56.8934	0	63	99	-3	71	102	11	64	101	59	64	96	5	2	2	-54	0	0	-94	-3	-2	62	4	0	65
57.0163	0	64	100	-3	70	103	12	65	103	60	64	96	4	2	2	-56	0	0	-94	-2	-2	62	4	0	64
57.1392	0	64	101	-1	70	103	12	65	102	60	63	97	4	2	1	-59	-1	0	-95	-2	-3	64	3	0	65
57.2621	0	62	96	-1	70	101	12	64	98	62	63	96	5	3	2	-56	0	0	-95	-3	-3	65	5	0	64
57.385	0	62	98	-1	71	102	11	63	98	60	64	96	5	3	2	-52	0	0	-93	-2	-2	63	4	0	65
57.5078	0	63	97	-1	70	102	11	63	99	61	63	96	5	2	2	-53	-1	0	-93	-2	-2	64	4	0	64
57.6307	0	63	99	-2	71	102	11	64	101	61	63	97	5	2	2	-58	0	0	-95	-2	-3	64	5	0	65
57.7536	0	63	100	-5	71	104	11	65	102	61	63	98	5	2	2	-56	0	0	-94	-2	-2	63	5	0	65
57.8765	0	64	100	-2	71	103	11	65	103	59	63	98	5	2	2	-51	0	0	-92	-2	-2	63	5	0	64
57.9994	0	62	98	-1	70	101	11	64	98	63	63	97	5	2	3	-51	0	0	-93	-2	-2	65	4	0	65
58.1222	0	62	96	0	71	102	12	64	97	62	64	98	5	2	3	-56	0	0	-94	-2	-2	66	4	0	66
58.2451	0	62	96	-1	71	101	11	64	99	62	64	97	5	2	2	-55	0	0	-94	-1	-2	65	4	0	66
58.368	0	63	97	-2	71	102	10	64	99	61	64	97	5	2	2	-51	0	0	-92	-2	-2	63	4	0	65
58.4909	0	64	99	-3	70	102	11	64	101	62	63	97	5	1	2	-52	-1	0	-93	-3	-3	64	4	0	65
58.6138	0	63	100	-3	70	104	11	65	103	61	64	98	6	3	2	-57	0	0	-94	-2	-3	64	4	0	65
58.7366	0	63	99	0	70	103	11	64	100	62	63	98	5	1	2	-54	0	0	-93	-2	-3	66	4	0	66
58.8595	0	62	97	-1	71	102	12	63	97	63	63	97	5	1	2	-49	0	0	-93	-3	-3	65	4	0	65
58.9824	0	63	97	0	70	101	12	63	98	62	64	97	5	2	3	-51	0	0	-94	-3	-2	65	5	0	65
59.1053	0	62	96	-1	71	101	11	64	97	63	63	97	6	2	2	-57	0	0	-95	-3	-3	65	4	0	66
59.2282	0	63	98	-1	70	103	11	63	99	61	64	97	5	2	2	-54	-1	0	-94	-2	-2	64	4	0	65
59.351	0	63	99	-1	71	103	11	64	100	60	63	98	5	2	2	-52	0	0	-93	-3	-3	62	4	0	65
59.4739	0	62	99	0	70	102	11	64	100	62	64	97	5	2	2	-53	0	0	-93	-2	-2	65	5	0	65
59.5968	0	62	96	0	70	100	11	63	96	64	64	97	5	2	2	-56	0	0	-94	-2	-2	66	5	0	65
59.7197	0	62	96	0	71	101	11	63	97	63	64	96	6	2	2	-55	-1	0	-94	-2	-2	66	5	0	66
59.8426	0	62	97	0	70	101	12	63	97	63	63	97	5	2	3	-52	0	0	-93	-2	-2	65	3	0	65
59.9654	0	62	97	0	70	101	11	63	98	62	64	97	6	2	2	-55	0	0	-94	-3	-3	65	4	0	65
60.0883	0	64	97	-1	70	103	11	64	100	62	64	97	5	2	2	-59	0	0	-96	-3	-3	64	5	0	65
60.2112	0	63	99	0	71	102	12	64	101	61	63	98	4	2	1	-56	0	0	-94	-2	-3	64	4	0	65
60.3341	0	62	95	1	70	101	12	63	97	63	63	97	5	2	2	-52	0	0	-94	-2	-3	66	4	0	65
60.457	0	63	95	1	70	100	12	63	96	64	63	96	5	2	1	-56	0	0	-95	-3	-2	66	3	0	65
60.5798	0	62	95	1	69	101	11	62	96	62	63	96	5	2	2	-59	0	0	-96	-2	-3	66	4	0	65
60.7027	0	61	95	0	70	102	11	63	97	62	63	96	5	2	2	-56	0	0	-94	-3	-1	65	4	0	65
60.8256	0	63	97	0	71	102	11	65	99	61	63	96	5	2	2	-54	0	0	-94	-3	-2	64	4	0	65
60.9485	0	64	98	0	70	103	11	64	100	62	63	97	6	2	1	-58	0	0	-95	-3	-2	65	4	0	65
61.0714	0	62	96	1	70	101	12	63	97	63	63	96	5	3	2	-59	0	0	-96	-2	-1	66	4	0	64
61.1942	0	62	95	1	70	101	11	63	96	62	63	96	5	2	1	-55	-2	0	-95	-3	-2	65	4	0	64
61.3171	0	62	95	1	70	100	12	63	95	62	63	96	5	2	2	-54	0	0	-94	-2	-2	65	4	1	64
61.44	0	62	96	1	70	102	11	63	96	62	63	96	5	2	1	-58	0	0	-94	-2	-2	66	4	0	65
61.5629	0	62	96	0	70	101	12	64	98	61	63	97	5	2	2	-61	-1	0	-95	-2	-2	63	4	0	65
61.6858	0	62	97	0	70	102	11	65	99	61	64	97	4	2	2	-57	0	0	-93	-2	-2	63	3	0	65
61.8086	0	63	96	2	70	102	11	63	98	61	64	97	5	2	2	-55	-1	0	-93	-2	-2	65	4	0	65
61.9315	0	62	95	2	70	101	11	62	95	64	64	95	5	3	2	-58	0	0	-95	-1	-1	66	4	0	65
62.0544	0	62	95	2	71	101	11	63	95	62	62	96	5	2	2	-61	0	0	-95	-1	-2	66	4	0	65
62.1773	0	63	95	2	70	101	11	62	96	61	63	96	5	2	2	-57	-1	0	-93	-2	-3	65	4	0	65
62.3002	0	63	96	1	70	101	11	63	97	61	64	96	5	1	1	-56	0	0	-93	-2	-2	64	5	0	65
62.423	0	63	97	1	71	103	11	64	98	61	63	98	5	2	2	-61	0	0	-94	-1	-1	65	4	0	65
62.5459	0	63	97	2	70	102	11	63	99	60	64	97	5	1	2	-61	0	0	-94	-2	-2	64	4	0	65
62.6688	0	62	95	1	70	100	11	63	95	63	64	97	5	3	2	-56	0	0	-94	-2	-2	66	5	0	65
62.7917	0	63	96	2	70	101	12	62	95	61	64	97	5	1	1	-56	0	0	-93	-2	-2	64	4	0	65
62.9146	0	61	95	1	70	102	11	63	96	62	64	97	6	2	2	-61	-1	0	-94	-2	-3	65	4	0	64
63.0374	0	62	96	0	71	102	11	63	97	62	63	97	5	2	1	-62	0	0	-94	-2	-2	63	5	1	65
63.1603	0	62	97	0	70	103	11	64	98	60	63	98	4	2	3	-57	0	0	-94	-1	-3	63	5	0	65
63.2832	0	63	98	0	71	104	11	64	100	60	64	98	5	2	2	-58	0	0	-92	-2	-2	63	4	0	65
63.4061	0	63	97	1	70	102	11	62	96	62	64	98	5	2	2	-60	-1	0	-94	-2	-2	66	4	0	65
63.529	0	62	96	0	71	102	12	63	97	62	64	97	5	2	2	-61	0	0	-94	-2	-3	65	4	0	65
63.6518	0	62	95	0	71	103	11	63	97	61	64	97	6	2	2	-57	-2	0	-92	-2	-3	64	5	0	65
63.7747	0	63	96	0	70	103	11	63	98	61	64	98	4	1	2	-56	-1	0	-93	-2	-2	64	4	0	65
63.8976	0	62	97	0	70	103	11	63	99	61	65	98	5	2	2	-60	0	0	-94	-1	-2	64	4	0	65
64.0205	0	64	98	-1	72	104	11	64	100	60	64	98	5	1	2	-60	0	0	-94	-1	-3	64	4	0	65
64.1434	0	63	97	0	71	103	11	64	98	61	64	98	5	1	1	-55	0	0	-92	-2	-2	64	3	0	65
64.2662	0	62	96	0	71	103	11	63	96	62	65	99	5	2	1	-55	0	0	-92	-3	-2	65	4	0	65
64.3891	0	63	97	0	71	103	11	63	98	62	64	99	5	3	1	-59	0	0	-94	-2	-2	65	4	0	65
64.512	0	63	97	-1	72	103	11	62	98	61	64	99	5	2	2	-59	0	0	-93	-2	-3	64	5	0	65
64.6349	0	62	98	-1	70	103	10	63	99	60	65	99	5	2	2	-55	0	0	-91	-2	-2	63	4	0	65
64.7578	0	63	99	-1	70	105	10	64	101	61	65	100	5	2	2	-55	0	0	-91	-2	-2	63	4	0	66
64.8806	0	63	98	0	72	104	11	64	99	62	64	100	5	3	2	-58	0	0	-94	-2	-2	65	4	0	67
65.0035	0	61	96	0	72	103	11	62	96	63	65	99	5	2	1	-57	0	0	-92	-2	-2	65	5	0	66
65.1264	0	63	96	0	71	103	11	63	98	62	64	98	5	2	2	-54	0	0	-91	-3	-2	64	4	0	66
65.2493	0	62	97	0	71	103	11	63	97	62	64	98	5	2	2	-54	0	0	-92	-2	-2	65	4	0	66
65.3722	0	63	97	-1	71	104	11	64	99	61	65	99	5	2	2	-60	0	0	-93	-3	-3	65	4	0	66
65.495	0	63	99	-1	72	105	11	64	101	61	64	100	5	1	2	-57	0	0	-92	-3	-2	64	4	0	66
65.6179	0	62	97	0	71	103	11	63	98	62	65	100	4	2	2	-53	0	0	-92	-3	-2	65	3	0	66
65.7408	0	62	95	0	71	102	11	63	96	63	65	99	4	1	2	-54	0	0	-92	-2	-2	66	5	0	66
65.8637	0	62	96	0	71	102	12	62	97	63	64	98	5	2	2	-59	-1	0	-94	-2	-2	66	4	0	66
65.9866	0	62	95	0	70	103	11	63	96	61	64	99	5	3	2	-56	0	0	-92	-2	-3	65	4	0	66
66.1094	0	62	96	0	71	104	12	63	98	62	64	99	5	1	2	-54	0	0	-91	-2	-2	63	4	0	65
66.2323	0	62	98	-1	72	103	11	63	99	62	64	99	5	2	2	-57	0	0	-92	-2	-2	64	5	0	66
66.3552	0	63	96	1	72	103	11	62	98	62	64	99	5	1	2	-59	0	0	-93	-2	-2	66	4	0	66
66.4781	0	62	94	1	71	102	11	62	94	63	63	98	5	2	2	-56	0	0	-92	-2	-2	66	4	0	66
66.601	0	62	94	1	71	102	11	62	95	62	65	98	5	1	2	-53	0	0	-91	-2	-2	65	5	0	66
66.7238	0	61	94	0	70	101	11	62	95	63	63	98	5	2	1	-58	0	0	-93	-2	-2	65	5	0	66
66.8467	0	62	95	0	71	103	11	63	96	62	64	98	6	1	2	-61	0	0	-94	-2	-2	64	4	0	66
66.9696	0	62	96	0	71	103	11	63	98	61	64	99	5	2	2	-58	0	0	-92	-2	-2	64	5	0	65
67.0925	0	61	97	1	71	103	11	62	97	61	64	98	5	3	2	-55	0	0	-92	-1	-2	65	4	0	65
67.2154	0	61	93	1	71	102	11	62	93	64	64	98	5	2	2	-56	0	0	-93	-1	-2	66	4	0	66
67.3382	0	61	93	1	70	101	11	61	94	62	64	98	5	2	2	-60	0	0	-93	-3	-3	66	5	0	66
67.4611	0	61	94	0	71	101	11	62	93	62	64	98	5	2	2	-56	0	0	-92	-2	-3	65	4	0	65
67.584	0	61	94	0	70	102	10	62	96	61	64	97	5	2	3	-55	-1	0	-90	-2	-2	64	4	0	66
67.7069	0	62	95	0	70	103	10	62	96	62	64	97	5	2	2	-60	0	0	-93	-2	-2	66	4	0	66
67.8298	0	62	96	0	70	103	11	62	98	61	64	97	4	2	2	-61	-1	-1	-93	-2	-2	64	4	0	65
67.9526	0	61	94	2	70	101	11	61	93	62	63	97	5	1	2	-56	0	0	-90	-3	-3	65	3	0	65
68.0755	0	61	94	2	70	101	11	61	92	63	63	97	4	1	2	-54	0	0	-89	-2	-1	66	5	0	65
68.1984	0	61	93	2	70	101	10	61	93	64	63	97	5	2	1	-60	-1	0	-91	-2	-2	67	4	0	66
68.3213	0	61	93	1	69	101	11	61	94	62	64	96	5	1	1	-61	0	0	-93	-2	-2	65	4	0	66
68.4442	0	61	95	0	70	102	11	62	95	61	64	97	4	2	2	-57	0	0	-90	-2	-2	64	4	1	66
68.567	0	62	96	0	70	102	11	63	97	61	64	97	4	1	1	-58	0	0	-91	-2	-2	64	5	0	66
68.6899	0	62	96	2	71	102	10	62	97	61	64	98	4	2	1	-61	0	0	-92	-2	-2	65	3	0	66
68.8128	0	61	93	1	70	101	11	61	93	63	64	97	5	2	2	-60	0	0	-92	-1	-2	65	4	0	66
68.9357	0	61	94	1	69	101	10	62	93	62	63	97	5	2	2	-56	0	0	-90	-2	-2	65	4	0	66
69.0586	0	61	95	1	70	101	10	61	94	62	64	98	5	2	2	-56	0	0	-90	-1	-3	65	4	0	66
69.1814	0	62	95	0	71	102	12	62	95	61	65	97	5	3	2	-62	0	0	-92	-2	-2	65	4	0	67
69.3043	0	62	96	0	70	102	11	62	97	61	63	98	4	2	2	-59	-1	0	-92	-2	-2	64	5	0	65
69.4272	0	62	97	-1	70	103	11	63	98	60	64	98	4	2	2	-56	0	0	-90	-2	-2	63	4	0	66
69.5501	0	63	96	0	70	102	11	63	96	62	64	98	4	2	1	-57	0	0	-91	-2	-2	65	4	0	66
69.673	0	62	94	0	70	101	11	62	94	63	64	97	5	2	2	-60	0	0	-92	-3	-2	66	4	0	66
69.7958	0	62	95	0	71	102	11	63	96	61	64	98	5	2	2	-58	0	-1	-92	-2	-2	64	5	0	66
69.9187	0	62	95	0	70	102	10	61	96	61	64	97	5	2	2	-55	0	0	-91	-3	-2	64	4	0	66
70.0416	0	62	96	-2	69	103	11	63	98	61	65	98	5	2	2	-58	0	0	-92	-2	-2	64	4	0	65
70.1645	0	62	97	-2	71	104	11	63	99	61	64	99	4	2	1	-61	0	0	-93	-2	-2	63	4	0	66
70.2874	0	63	98	-2	71	105	10	64	100	59	65	99	5	2	2	-57	0	0	-92	-2	-2	63	5	0	66
70.4102	0	62	96	0	71	103	11	63	97	62	64	97	4	2	2	-53	-1	0	-91	-2	-2	65	5	0	67
70.5331	0	62	95	0	70	102	11	63	96	62	65	99	5	2	2	-56	0	0	-91	-2	-2	65	4	0	66
70.656	0	62	96	0	71	103	11	62	97	62	65	98	5	2	2	-58	0	0	-92	-2	-1	64	5	0	66
70.7789	0	62	96	-3	71	104	10	63	98	62	64	99	5	2	2	-54	0	0	-91	-2	-3	64	3	0	66
70.9018	0	63	98	-3	70	104	11	64	99	61	65	99	4	3	1	-53	-1	0	-90	-2	-2	63	5	0	66
71.0246	0	63	100	-3	71	105	11	65	101	61	65	100	4	2	2	-57	-1	0	-91	-1	-2	65	4	0	66
71.1475	0	63	99	-2	71	104	11	65	101	61	64	100	5	2	2	-57	-1	0	-92	-2	-2	63	4	0	66
71.2704	0	62	96	-1	71	102	10	63	97	63	65	100	5	2	2	-52	0	0	-90	-1	-2	65	4	0	66
71.3933	0	62	97	-1	71	103	10	63	99	62	64	100	5	2	1	-52	0	0	-90	-2	-2	65	5	0	66
71.5162	0	62	97	-1	71	103	11	63	98	62	64	99	5	3	2	-56	0	0	-92	-2	-2	65	4	0	66
71.639	0	63	98	-2	71	103	11	64	99	61	64	99	4	3	2	-57	0	0	-93	-3	-2	64	5	0	66
71.7619	0	64	99	-4	70	104	11	64	101	60	65	99	5	3	2	-52	-1	0	-91	-2	-2	63	4	0	66
71.8848	0	64	101	-3	71	105	10	64	103	61	65	100	5	2	2	-54	0	0	-90	-1	-2	63	4	0	66
72.0077	0	62	97	0	72	102	11	64	98	63	64	100	5	2	2	-55	0	0	-93	-3	-2	66	4	0	67
72.1306	0	62	96	-1	71	103	12	63	97	63	65	99	5	2	2	-56	0	0	-91	-2	-2	65	4	0	66
72.2534	0	62	96	-2	72	103	11	63	97	63	64	99	4	2	2	-51	-1	0	-91	-2	-3	64	4	0	66
72.3763	0	62	97	-1	71	103	11	64	99	62	65	99	5	2	2	-53	0	0	-91	-2	-2	64	3	0	65
72.4992	0	63	98	-2	70	103	10	64	101	62	64	99	5	1	2	-58	0	0	-93	-2	-3	64	4	0	67
72.6221	0	63	100	-3	71	104	11	65	102	61	64	99	4	2	1	-56	0	0	-92	-2	-2	64	4	0	66
72.745	0	63	98	-2	71	103	10	63	100	62	65	100	4	2	2	-52	-1	0	-90	-3	-2	65	4	0	67
72.8678	0	62	95	0	71	103	11	62	96	64	65	99	6	1	2	-52	0	0	-91	-2	-2	67	4	0	66
72.9907	0	62	96	0	71	102	11	63	97	63	63	99	5	3	3	-57	0	0	-93	-2	-2	66	4	0	67
73.1136	0	62	96	-1	71	103	11	63	98	62	64	99	5	2	2	-55	0	0	-92	-2	-2	65	5	0	66
73.2365	0	63	98	-2	71	103	11	64	99	61	64	99	5	2	1	-52	-1	0	-91	-2	-3	63	4	0	66
73.3594	0	63	98	-2	71	104	10	64	100	62	65	99	5	2	2	-55	0	0	-92	-2	-2	64	5	0	66
73.4822	0	63	99	0	70	104	10	63	100	61	64	100	5	2	3	-57	0	0	-93	-2	-2	65	5	0	66
73.6051	0	62	96	0	71	102	11	63	96	63	64	98	5	2	2	-55	-1	0	-92	-3	-2	66	3	0	66
73.728	0	62	96	0	70	103	11	63	97	63	64	98	5	2	2	-52	-1	0	-91	-2	-3	64	3	0	66
73.8509	0	62	95	0	70	103	10	63	97	63	63	99	6	3	2	-54	-1	0	-93	-3	-2	66	4	0	67
73.9738	0	62	97	-1	70	103	11	64	99	62	64	98	5	2	2	-59	0	0	-94	-2	-2	65	4	0	66
74.0966	0	63	97	-2	71	103	11	64	100	61	64	99	5	2	2	-55	0	0	-92	-2	-2	64	4	0	66
74.2195	0	63	99	-1	71	104	9	64	101	60	64	99	5	2	3	-54	0	0	-90	-2	-2	63	4	0	65
74.3424	0	62	96	0	71	102	11	63	97	63	64	99	5	2	2	-56	-1	0	-92	-2	-2	67	4	0	67
74.4653	0	63	96	-1	70	102	11	63	97	63	64	98	5	2	2	-59	0	0	-93	-2	-2	66	3	0	66
74.5882	0	62	96	-2	72	103	10	62	98	63	64	99	5	2	1	-55	0	0	-92	-2	-2	65	3	0	66
74.711	0	63	97	-2	71	104	10	64	98	62	65	98	6	2	2	-53	0	0	-91	-3	-2	63	4	0	65
74.8339	0	63	97	-1	70	104	10	64	100	61	65	100	5	2	1	-58	0	0	-93	-2	-2	65	4	0	66
74.9568	0	64	99	-3	71	105	11	65	102	60	65	100	5	2	2	-60	0	0	-93	-2	-2	63	4	0	66
75.0797	0	63	98	0	71	103	10	64	99	61	64	100	4	1	2	-54	0	0	-91	-2	-3	65	5	1	66
75.2026	0	62	95	0	71	103	10	63	98	62	64	100	5	2	3	-52	0	0	-91	-2	-2	65	4	0	66
75.3254	0	63	96	-1	71	103	11	63	98	62	64	99	5	2	2	-57	-1	0	-93	-2	-2	65	4	0	67
75.4483	0	63	97	-2	71	103	11	63	98	62	65	99	5	2	2	-57	0	0	-92	-2	-2	64	5	0	66
75.5712	0	64	97	-3	72	103	11	64	100	61	65	99	5	2	2	-53	0	0	-90	-3	-2	63	5	0	66
75.6941	0	64	99	-3	71	104	10	65	101	61	65	100	4	3	2	-54	0	0	-91	-2	-2	63	5	1	66
75.817	0	63	99	-1	72	103	10	64	100	61	64	100	5	2	1	-57	-1	0	-93	-2	-2	65	4	0	67
75.9398	0	62	96	-1	72	102	11	63	97	63	65	100	5	1	2	-56	0	0	-92	-1	-3	65	5	0	66
76.0627	0	62	97	-2	71	103	10	64	98	62	65	99	4	2	2	-52	-1	0	-89	-1	-2	65	4	0	66
76.1856	0	62	97	-2	71	103	10	63	98	62	64	99	5	2	2	-53	-1	0	-91	-1	-3	65	4	0	66
76.3085	0	63	98	-2	72	105	10	64	99	61	64	99	5	2	1	-58	0	0	-92	-2	-2	64	4	0	66
76.4314	0	63	99	-4	71	104	11	65	101	61	65	99	4	2	2	-57	-1	-1	-91	-2	-3	65	4	0	66
76.5542	0	64	99	-2	71	104	10	64	102	60	65	99	4	2	2	-52	0	0	-90	-3	-3	64	4	0	67
76.6771	0	63	97	-1	71	102	11	64	98	63	66	99	4	2	3	-52	0	0	-90	-3	-4	66	4	0	66
76.8	0	63	97	-2	71	103	11	64	98	63	64	100	5	1	2	-57	-1	0	-92	-2	-2	66	4	0	67
76.9229	0	63	96	-1	71	103	11	64	98	62	64	100	4	2	2	-55	0	0	-91	-1	-2	65	4	0	66
77.0458	0	62	97	-3	71	104	10	64	100	61	65	100	5	3	2	-50	0	0	-89	-2	-2	63	4	0	66
77.1686	0	63	98	-3	72	105	10	65	101	61	65	100	5	2	2	-54	0	0	-90	-3	-2	64	4	0	67
77.2915	0	63	99	-2	71	104	11	64	101	61	66	100	4	2	2	-58	0	0	-93	-3	-3	64	4	0	67
77.4144	0	62	96	-1	72	103	10	63	97	62	65	101	5	2	2	-54	-1	0	-91	-2	-2	66	4	0	67
77.5373	0	63	96	-3	71	103	10	63	98	63	64	100	5	3	3	-51	-1	0	-89	-3	-1	65	4	0	66
77.6602	0	63	96	-2	72	103	11	63	98	63	64	99	5	2	3	-53	0	0	-91	-2	-3	65	3	0	67
77.783	0	62	97	-3	72	103	10	63	99	62	66	99	5	2	3	-57	-1	0	-92	-2	-2	64	4	0	67
77.9059	0	64	98	-4	71	104	10	64	101	61	64	100	5	2	3	-54	-1	0	-90	-2	-3	64	5	0	67
78.0288	0	64	99	-2	71	104	10	64	101	61	65	101	5	2	2	-52	-2	0	-89	-2	-2	64	4	0	66
78.1517	0	63	96	0	72	102	11	63	97	62	64	101	3	2	1	-53	0	0	-90	-2	-2	66	4	1	67
78.2746	0	63	95	-3	71	104	11	64	98	63	64	100	5	2	2	-57	0	0	-91	-2	-3	65	4	0	67
78.3974	0	63	96	-1	71	103	11	63	98	63	65	99	4	2	2	-53	0	0	-90	-2	-2	65	4	0	67
78.5203	0	63	96	-3	71	103	10	64	98	61	65	99	4	2	1	-51	-1	0	-90	-2	-2	64	5	0	66
78.6432	0	62	98	-3	71	104	10	64	100	62	65	100	5	2	2	-57	0	0	-91	-2	-3	65	4	0	67
78.7661	0	63	99	-2	71	104	10	64	102	61	66	100	4	2	2	-57	-1	0	-91	-1	-3	64	5	0	67
78.889	0	63	96	-1	71	103	10	63	97	62	65	99	5	2	1	-52	-1	0	-90	-1	-2	66	5	0	66
79.0118	0	62	96	-1	72	103	10	63	97	62	65	99	4	2	2	-51	0	0	-89	-3	-2	65	4	0	67
79.1347	0	63	96	-2	71	103	10	63	97	64	65	99	4	1	1	-56	0	0	-90	-2	-1	66	5	0	67
79.2576	0	62	97	-2	71	104	10	63	98	63	65	100	5	2	2	-57	0	0	-92	-3	-2	65	4	0	67
79.3805	0	63	98	-2	71	104	10	64	100	61	65	100	5	2	2	-53	-1	0	-90	-1	-3	63	5	0	67
79.5034	0	63	99	-2	71	105	10	65	100	62	65	100	4	3	1	-53	0	0	-90	-2	-2	65	4	0	67
79.6262	0	63	97	0	71	103	11	63	97	64	65	99	5	3	2	-56	0	0	-92	-2	-3	66	4	0	67
79.7491	0	62	95	-1	71	103	10	63	97	63	65	99	6	2	2	-57	0	0	-93	-1	-2	66	5	0	67
79.872	0	63	96	-2	71	103	10	63	97	63	65	99	5	3	2	-54	0	0	-91	-2	-2	65	4	0	67
79.9949	0	63	96	-3	72	103	10	63	98	62	64	99	5	2	2	-54	0	0	-91	-2	-1	64	4	0	67
80.1178	0	63	98	-3	70	104	11	64	100	63	65	100	5	2	1	-59	-1	0	-93	-1	-2	65	4	0	67
80.2406	0	62	98	-1	71	104	11	65	100	60	65	100	4	2	2	-57	0	0	-93	-2	-3	64	4	0	66
80.3635	0	63	95	0	71	103	11	64	97	62	65	100	5	2	1	-52	0	0	-91	-1	-2	65	4	0	67
80.4864	0	62	95	0	71	103	10	63	97	63	65	100	5	1	3	-53	-1	0	-91	-2	-3	65	5	0	67
80.6093	0	63	95	-1	71	103	11	63	97	63	65	99	5	2	2	-59	0	0	-93	-2	-3	65	4	0	67
80.7322	0	62	96	-2	71	103	11	64	99	62	65	99	5	2	2	-57	0	0	-93	-1	-3	65	4	0	67
80.855	0	62	97	-2	70	103	10	64	101	61	65	99	6	2	2	-53	0	0	-90	-2	-2	64	4	0	66
80.9779	0	62	96	0	71	103	10	64	97	62	64	100	5	1	2	-55	-1	0	-92	-1	-3	66	4	0	66
81.1008	0	62	95	0	71	102	11	62	96	63	64	100	6	1	1	-58	0	0	-94	-2	-3	67	5	0	67
81.2237	0	62	95	0	71	103	11	63	96	63	65	100	5	2	2	-57	0	0	-93	-2	-2	66	5	0	66
81.3466	0	62	95	0	71	103	10	63	96	62	63	99	5	2	1	-53	0	0	-92	-2	-2	66	4	0	67
81.4694	0	63	96	-1	70	103	11	63	98	63	64	99	5	3	2	-56	-1	0	-93	-2	-2	65	5	0	66
81.5923	0	62	95	1	71	102	11	64	97	62	64	99	5	3	2	-60	-1	0	-95	-3	-3	66	4	0	67
81.7152	0	62	94	1	71	100	11	62	94	64	64	100	5	2	2	-57	0	0	-93	-2	-2	66	4	0	66
81.8381	0	62	93	1	70	101	10	63	94	63	64	98	6	2	2	-54	0	0	-93	-2	-2	66	5	0	66
81.961	0	62	94	1	70	102	11	62	94	64	63	98	5	2	2	-57	0	0	-94	-2	-2	66	4	0	66
82.0838	0	62	94	0	70	102	11	62	96	64	64	98	6	2	2	-62	-1	0	-96	-1	-2	65	4	0	66
82.2067	0	62	96	1	70	102	11	63	96	62	64	98	5	2	1	-59	0	0	-95	-2	-2	65	5	0	66
82.3296	0	62	94	4	70	98	10	61	92	64	63	99	6	2	2	-55	0	0	-94	-2	-2	67	4	0	65
82.4525	0	61	93	4	70	100	11	62	93	65	63	98	5	2	1	-60	-1	0	-96	-2	-2	68	4	0	65
82.5754	0	61	93	4	69	101	11	61	93	63	63	97	5	2	2	-63	0	0	-98	-2	-2	67	5	0	65
82.6982	0	61	93	3	69	101	11	62	94	63	64	96	4	2	2	-61	0	0	-96	-2	-1	66	3	0	65
82.8211	0	62	95	3	70	102	11	62	95	62	64	97	5	2	2	-60	0	0	-96	-3	-2	65	4	0	64
82.944	0	61	92	6	70	100	11	62	92	64	62	97	5	2	1	-64	0	0	-98	-2	-2	67	5	0	65
83.0669	0	61	92	7	70	98	11	61	91	63	62	97	5	1	2	-66	-1	0	-99	-3	-2	67	4	0	64
83.1898	0	60	91	6	69	99	11	60	91	63	63	95	5	1	1	-63	-1	0	-97	-1	-2	67	4	0	64
83.3126	0	61	92	5	68	100	11	62	92	63	62	95	5	3	2	-62	0	0	-98	-2	-2	66	4	0	64
83.4355	0	61	94	5	69	101	11	61	94	63	63	96	5	3	1	-67	0	0	-99	-2	-2	66	5	0	64
83.5584	0	62	94	5	70	100	11	61	94	61	62	95	4	3	1	-66	-1	0	-99	-1	-2	65	5	0	64
83.6813	0	61	91	6	69	99	11	61	90	63	63	95	4	2	1	-63	0	0	-98	-2	-2	66	4	0	63
83.8042	0	60	90	7	69	99	10	60	89	63	62	94	5	2	1	-64	0	0	-98	-2	-3	66	4	0	63
83.927	0	60	90	6	69	99	11	60	90	63	63	94	4	2	1	-68	0	0	-100	-1	-2	66	4	0	63
84.0499	0	61	91	6	68	99	11	60	90	62	62	94	5	1	1	-68	0	0	-100	-3	-2	65	4	0	63
84.1728	0	61	93	5	69	100	10	62	92	61	63	95	5	2	1	-64	0	0	-98	-2	-2	65	4	0	63
84.2957	0	62	94	5	69	100	11	62	94	60	63	95	4	2	2	-66	0	0	-98	-2	-2	64	4	0	63
84.4186	0	61	90	7	69	99	11	61	90	62	61	95	5	1	2	-69	-1	0	-100	-2	-2	66	5	0	64
84.5414	0	60	91	6	69	99	11	60	89	63	62	95	5	2	2	-67	-1	0	-100	-2	-1	66	4	0	63
84.6643	0	60	91	6	68	98	11	60	89	62	62	94	5	1	2	-64	0	0	-99	-1	-2	65	4	0	62
84.7872	0	60	91	6	69	99	11	61	91	62	61	94	5	2	1	-66	0	0	-99	-1	-2	64	4	0	63
84.9101	0	62	93	5	69	99	11	61	92	62	62	94	5	1	1	-69	0	0	-101	-2	-1	65	4	0	63
85.033	0	62	94	6	69	101	11	62	94	59	63	94	4	2	2	-68	0	0	-99	-2	-2	64	4	0	63
85.1558	0	61	91	6	70	99	10	60	90	61	62	94	5	1	1	-64	0	0	-98	-1	-1	65	5	0	63
85.2787	0	60	90	8	69	98	10	61	89	61	61	94	4	2	2	-66	0	0	-100	-2	-2	65	5	0	63
85.4016	0	61	92	6	70	99	11	61	91	63	62	94	4	2	1	-70	0	0	-102	-2	-2	65	4	0	63
85.5245	0	61	92	6	68	99	11	61	91	62	62	94	5	2	1	-68	-1	0	-101	-2	-2	65	5	0	62
85.6474	0	62	93	4	69	100	16	61	92	60	63	95	0	2	2	-65	0	0	-105	-2	-2	63	5	0	57
85.7702	0	62	93	4	68	101	11	63	95	59	63	96	4	2	2	-67	0	0	-108	-2	-2	64	4	0	53
85.8931	0	61	92	5	70	100	11	61	91	60	62	95	4	2	2	-68	0	0	-100	-2	-2	64	4	0	63
86.016	0	60	91	5	70	99	11	61	90	60	62	93	4	1	1	-65	0	0	-98	-2	-2	63	5	0	62
86.1389	0	61	91	6	70	100	10	60	90	61	62	95	5	2	1	-63	-1	0	-98	-1	-2	65	4	1	62
86.2618	0	61	91	11	68	96	10	61	90	60	62	95	5	2	2	-67	-1	0	-102	-2	-2	66	4	0	61
86.3846	0	60	88	8	68	92	13	60	88	61	61	93	7	1	1	-76	0	0	-106	-2	-2	63	4	0	58
86.5075	0	61	89	7	68	95	14	61	89	61	60	91	8	2	2	-73	0	0	-106	-2	-2	63	4	0	59
86.6304	0	60	89	7	67	96	14	61	90	61	62	92	7	2	1	-70	0	0	-106	-1	-2	63	5	0	59
86.7533	0	61	91	3	68	97	9	60	90	62	62	92	11	2	1	-71	0	0	-118	-2	-2	63	4	0	48
86.8762	0	61	92	1	69	101	12	61	91	58	63	94	5	1	2	-71	-1	0	-119	-3	-1	61	3	0	44
86.999	0	62	93	0	69	100	12	62	92	57	62	94	5	2	1	-66	0	0	-117	-2	-2	61	4	0	43
87.1219	0	62	94	0	70	101	11	62	94	57	61	94	4	2	2	-63	0	0	-117	-2	-1	61	4	0	43
87.2448	0	63	95	2	70	100	15	63	96	57	63	95	0	2	1	-65	0	0	-114	-2	-2	62	4	0	47
87.3677	0	63	96	7	68	96	10	63	95	60	62	95	4	2	2	-65	-1	0	-102	-2	-3	65	4	0	64
87.4906	0	62	92	7	68	92	11	61	91	62	61	93	5	2	2	-63	0	0	-103	-2	-2	65	5	0	62
87.6134	0	61	90	7	68	94	12	61	89	63	62	92	6	2	1	-63	0	0	-104	-1	-2	65	4	0	61
87.7363	0	60	91	4	68	97	12	61	90	63	62	92	7	1	1	-66	0	0	-104	-2	-1	65	5	0	62
87.8592	0	62	93	0	69	100	13	62	93	58	62	94	5	2	2	-68	0	0	-122	-2	-2	60	4	0	43
87.9821	0	62	97	-3	69	103	11	64	97	57	63	96	5	1	2	-62	0	-1	-117	-2	-1	61	4	0	43
88.105	0	63	97	0	70	101	11	63	97	57	63	96	4	1	2	-60	0	0	-117	-3	-2	62	4	0	42
88.2278	0	62	93	0	69	102	17	62	93	61	63	95	-1	1	1	-62	0	0	-113	-1	-2	64	5	0	47
88.3507	0	62	95	0	70	101	6	62	96	60	63	96	10	1	2	-63	-1	0	-112	-2	-2	63	4	0	48
88.4736	0	61	95	0	70	101	17	63	95	60	62	96	0	2	2	-56	-1	0	-111	-2	-2	63	5	0	48
88.5965	0	62	96	0	70	103	16	63	97	60	63	96	0	2	2	-58	0	0	-100	-2	-2	63	3	0	59
88.7194	0	63	97	-1	70	102	5	64	99	60	63	97	11	2	2	-61	0	0	-100	-2	-2	63	5	0	59
88.8422	0	63	96	2	69	102	11	63	97	60	62	97	4	2	1	-59	0	0	-95	-2	-2	65	4	0	64
88.9651	0	62	94	1	69	101	10	62	94	61	63	96	5	2	1	-54	-1	0	-94	-2	-2	65	4	0	64
89.088	0	62	95	1	69	101	11	63	95	62	63	96	4	2	2	-55	0	0	-93	-2	-2	64	5	0	64
89.2109	0	62	96	0	70	101	12	63	95	62	63	97	5	2	2	-60	0	0	-95	-2	-3	65	4	0	64
89.3338	0	62	97	-1	70	103	11	63	98	61	62	97	5	1	2	-59	0	0	-94	-2	-2	63	4	0	64
89.4566	0	63	98	0	70	102	11	63	98	59	63	98	5	2	2	-54	0	0	-92	-1	-3	63	4	0	64
89.5795	0	62	94	2	70	100	11	63	94	62	63	97	4	2	2	-55	0	0	-94	-2	-2	66	4	0	65
89.7024	0	62	95	0	70	101	11	62	94	63	62	96	5	2	2	-60	0	0	-96	-2	-2	65	4	0	64
89.8253	0	61	95	0	69	101	11	62	96	61	63	96	5	2	1	-58	0	0	-95	-3	-2	64	4	0	65
89.9482	0	62	96	0	69	101	11	63	97	60	62	96	5	1	2	-54	0	0	-92	-2	-2	64	4	0	64
90.071	0	63	97	-1	70	102	11	64	98	61	63	96	5	1	2	-57	0	0	-94	-3	-1	64	5	0	65
90.1939	0	62	96	1	69	100	10	63	97	61	62	97	6	2	2	-59	0	0	-95	-2	-2	65	4	0	65
90.3168	0	62	94	0	69	99	11	63	93	62	63	97	5	2	2	-56	0	0	-94	-2	-2	65	5	0	65
90.4397	0	62	94	0	69	100	11	62	94	62	63	97	5	2	2	-54	-1	0	-94	-2	-2	65	5	0	64
90.5626	0	62	96	0	69	100	11	63	96	62	63	96	5	3	1	-57	0	0	-95	-2	-3	65	4	0	64
90.6854	0	62	96	-1	69	101	11	63	97	62	63	96	5	2	1	-60	-1	0	-95	-2	-2	64	4	0	64
90.8083	0	63	97	0	69	102	11	63	98	59	63	97	5	2	2	-56	0	0	-94	-1	-2	63	4	1	66
90.9312	0	62	95	0	70	98	11	62	96	63	62	96	5	2	2	-53	0	0	-94	-2	-2	65	4	0	65
91.0541	0	62	94	0	70	100	11	62	93	62	63	96	5	2	2	-57	0	0	-95	-3	-2	65	4	0	65
91.177	0	62	93	0	69	100	11	62	94	62	63	95	6	2	2	-59	0	0	-96	-2	-2	65	4	0	65
91.2998	0	62	95	0	69	100	10	62	95	61	62	96	5	2	2	-55	0	0	-94	-2	-2	64	4	0	65
91.4227	0	63	96	-1	69	101	11	63	98	60	62	96	5	2	2	-55	0	0	-93	-2	-2	62	4	0	65
91.5456	0	63	98	0	70	101	11	64	97	61	63	97	5	1	1	-57	0	0	-94	-2	-2	65	4	0	65
91.6685	0	62	93	0	68	99	11	62	93	62	63	95	5	2	2	-58	0	0	-95	-2	-2	65	4	0	65
91.7914	0	61	93	0	69	99	11	62	94	62	62	96	6	1	3	-54	0	0	-93	-2	-3	64	4	0	65
91.9142	0	62	93	0	69	100	11	62	93	62	61	95	5	3	1	-53	0	0	-92	-2	-2	64	3	0	65
92.0371	0	61	94	0	69	99	10	62	94	61	62	95	5	1	1	-58	0	0	-94	-2	-3	66	4	0	65
92.16	1	63	95	-1	69	100	11	63	97	60	64	97	5	3	2	-58	0	0	-94	-2	-2	63	3	0	65
92.2829	0	63	97	0	69	101	10	64	97	60	63	96	5	2	2	-54	-1	0	-92	-2	-2	65	4	0	65
92.4058	0	61	93	1	69	99	11	63	93	63	63	94	5	1	1	-52	0	0	-92	-2	-2	67	4	0	65
92.5286	0	62	93	0	69	98	10	62	93	64	63	95	5	2	2	-58	0	-1	-94	-3	-2	66	5	0	66
92.6515	0	62	94	0	69	100	11	62	94	63	62	95	5	2	2	-59	0	0	-94	-2	-1	66	4	0	65
92.7744	0	62	95	0	70	99	11	63	95	62	64	95	5	2	1	-55	0	0	-92	-3	-2	64	4	0	65
92.8973	0	63	97	-1	70	100	11	63	98	61	63	95	5	2	1	-55	0	0	-93	-3	-2	63	3	0	65
93.0202	0	63	98	0	69	100	11	63	97	62	62	96	5	3	3	-59	0	0	-94	-2	-2	66	5	0	65
93.143	0	62	94	1	69	100	11	61	95	64	62	95	5	1	1	-59	0	0	-94	-2	-3	66	5	0	65
93.2659	0	62	94	0	69	99	11	62	95	63	62	95	5	2	1	-54	0	0	-93	-2	-1	65	4	0	65
93.3888	0	62	94	0	69	100	10	62	95	62	63	95	6	2	2	-55	0	0	-93	-2	-2	65	5	0	65
93.5117	0	62	96	0	70	100	11	63	98	62	62	96	5	2	1	-62	-1	0	-95	-2	-2	65	4	0	66
93.6346	0	63	97	-1	70	101	11	64	99	61	63	95	5	2	2	-60	-1	0	-93	-2	-3	64	4	0	65
93.7574	0	63	98	0	69	101	10	64	100	60	63	97	6	2	2	-55	0	0	-93	-2	-2	63	4	0	65
93.8803	0	62	95	1	69	100	11	63	96	63	62	96	5	1	0	-55	0	0	-93	-3	-3	65	4	0	66
94.0032	0	63	96	0	68	100	11	63	96	64	63	96	6	2	2	-61	-1	0	-95	-2	-2	65	4	0	66
94.1261	0	63	97	0	69	101	11	63	97	62	63	96	5	2	0	-59	0	0	-95	-1	-3	65	4	0	66
94.249	0	63	97	0	69	102	10	64	98	61	63	97	5	2	2	-55	-1	0	-93	-2	-2	64	4	0	66
94.3718	0	64	100	-1	70	103	11	64	101	61	63	97	5	2	2	-57	0	0	-93	-2	-3	64	5	0	65
94.4947	0	64	99	1	69	102	11	64	99	62	64	97	5	2	2	-60	0	0	-95	-2	-2	65	4	0	66
94.6176	0	63	96	0	69	101	11	63	97	62	62	97	5	3	2	-58	-1	0	-94	-3	-2	65	4	0	65
94.7405	0	62	97	0	69	101	11	64	98	62	62	97	6	2	2	-54	-1	0	-93	-3	-3	64	4	0	66
94.8634	0	62	97	0	70	102	11	62	98	63	63	97	5	3	3	-57	-1	0	-94	-2	-3	66	4	0	66
94.9862	0	63	98	-1	69	102	11	64	99	62	63	96	5	2	2	-61	0	0	-95	-2	-2	64	4	0	65
95.1091	0	63	99	0	70	102	11	65	99	60	62	97	5	2	2	-56	0	0	-94	-2	-2	64	5	0	66
95.232	0	62	95	0	69	101	11	63	97	63	62	96	5	1	2	-53	0	0	-93	-3	-2	65	5	0	65
95.3549	0	63	95	0	70	101	10	63	97	63	62	96	5	2	1	-57	0	0	-94	-2	-2	66	4	0	65
95.4778	0	63	96	0	70	101	11	64	97	63	63	96	5	2	2	-61	0	0	-95	-2	-2	65	4	0	66
95.6006	0	63	97	-1	69	102	11	63	98	61	63	96	5	2	2	-56	0	0	-93	-2	-2	64	3	0	65
95.7235	0	63	97	0	69	102	11	64	99	60	63	97	4	2	2	-55	0	0	-92	-2	-2	64	4	0	65
95.8464	0	63	95	2	70	100	11	62	95	63	62	96	5	1	2	-56	-1	0	-94	-2	-2	67	4	0	66
95.9693	0	62	94	0	70	100	11	62	95	63	62	95	5	3	2	-60	0	0	-95	-2	-2	66	4	0	65
96.0922	0	62	94	1	70	101	11	63	95	62	62	96	5	2	2	-56	0	0	-94	-2	-3	66	4	0	65
96.215	0	62	95	0	70	101	11	63	97	62	63	96	5	2	1	-54	0	0	-93	-2	-2	64	5	0	66
96.3379	0	63	96	0	69	101	11	63	98	62	62	96	6	1	1	-58	0	0	-94	-2	-2	65	4	0	65
96.4608	0	62	95	2	69	100	11	62	94	62	62	96	5	2	1	-60	-1	0	-94	-2	-2	66	4	0	65
96.5837	0	61	93	2	68	98	11	61	92	63	62	94	5	2	1	-56	0	0	-94	-1	-2	67	5	0	65
96.7066	0	61	93	2	69	99	10	61	93	63	61	95	5	2	2	-55	-2	0	-94	-2	-1	66	4	0	64
96.8294	0	61	93	2	68	100	12	62	93	64	61	95	5	2	1	-59	0	0	-96	-2	-2	66	5	0	65
96.9523	0	62	94	2	68	99	11	62	95	62	62	94	5	2	1	-61	0	0	-97	-3	-1	65	4	0	65
97.0752	0	63	95	1	68	100	10	63	95	61	62	95	5	1	1	-58	0	0	-95	-2	-2	65	4	0	65
97.1981	0	62	92	4	68	99	10	62	92	63	61	93	5	2	1	-56	-1	0	-94	-2	-2	67	4	0	65
97.321	0	61	91	4	68	98	11	61	91	64	62	93	5	2	1	-61	0	0	-97	-2	-2	67	4	0	64
97.4438	0	61	92	4	68	98	11	60	91	63	61	92	5	2	1	-63	0	0	-97	-2	-2	66	5	0	65
97.5667	0	61	92	2	69	99	11	62	91	62	62	94	4	2	1	-60	0	0	-95	-2	-2	65	4	0	65
97.6896	0	62	93	3	67	99	11	62	94	62	61	93	5	2	2	-60	0	0	-96	-1	-1	65	4	0	64
97.8125	0	61	95	3	69	99	11	62	94	61	61	93	5	2	2	-65	0	0	-97	-2	-3	65	4	0	65
97.9354	0	62	93	5	68	98	11	62	92	62	62	93	4	2	2	-64	0	0	-97	-2	-2	65	3	0	64
98.0582	0	60	91	3	68	97	11	60	89	64	62	92	4	2	1	-59	0	0	-95	-1	-2	66	4	0	64
98.1811	0	60	91	4	68	97	11	60	90	63	60	91	4	1	1	-60	0	0	-97	-2	-2	65	4	0	64
98.304	0	60	91	4	68	98	12	60	91	63	61	91	4	2	1	-65	0	0	-98	-2	-2	67	4	0	64
98.4269	0	61	93	3	68	97	11	61	92	61	61	92	4	2	1	-64	-1	0	-97	-2	-2	65	4	0	64
98.5498	0	61	94	3	68	99	11	62	95	60	61	93	5	2	2	-60	0	0	-95	-3	-2	64	3	0	64
98.6726	0	62	95	3	69	98	11	61	94	61	61	92	4	2	2	-62	0	0	-96	-2	-2	64	4	0	64
98.7955	0	60	91	4	68	96	10	61	90	63	61	91	4	2	0	-64	0	0	-98	-2	-2	66	4	0	65
98.9184	0	60	91	3	68	97	10	60	89	62	61	91	5	2	2	-64	0	0	-98	-2	-1	66	5	0	63
99.0413	0	61	91	4	69	97	11	60	91	61	61	92	4	1	1	-60	0	0	-96	-2	-1	65	3	0	64
99.1642	0	62	92	3	69	97	11	60	90	62	61	92	5	2	1	-61	-1	0	-96	-2	-3	64	4	0	64
99.287	0	61	93	2	68	98	11	61	92	62	62	92	4	1	1	-67	-1	0	-97	-2	-2	64	4	0	64
99.4099	0	61	94	1	69	99	11	62	94	61	62	92	4	2	1	-64	0	0	-97	-2	-1	63	3	0	64
99.5328	0	62	94	2	68	98	11	61	94	60	63	92	5	2	1	-59	-1	0	-96	-2	-2	64	4	0	64
99.6557	0	60	92	4	68	97	11	61	89	62	61	91	5	2	2	-61	0	0	-96	-2	-2	65	4	0	64
99.7786	0	61	91	2	69	97	11	61	90	62	61	93	5	1	2	-64	0	0	-97	-2	-2	65	4	0	64
99.9014	0	61	91	2	68	97	11	62	91	61	62	92	5	2	1	-61	0	0	-96	-1	-2	65	4	0	64
100.024	0	61	93	1	69	97	11	61	92	60	62	92	4	2	2	-59	-1	0	-94	-2	-2	63	5	0	64
100.147	0	62	94	0	69	99	12	61	93	62	62	93	4	2	2	-63	-1	0	-96	-1	-2	64	5	0	64
100.27	0	62	95	0	69	99	12	62	95	60	62	93	4	2	1	-65	0	0	-96	-1	-2	63	4	0	64
100.393	0	62	94	2	69	100	11	61	94	59	62	93	4	2	2	-60	0	0	-94	-2	-2	64	3	0	65
100.516	0	61	92	1	70	98	11	61	91	62	62	92	5	2	1	-57	-1	0	-94	-2	-2	64	5	0	65
100.639	0	61	93	3	69	98	11	61	91	61	63	93	4	1	2	-61	0	0	-96	-2	-2	65	5	0	65
100.762	0	61	92	1	69	98	11	61	92	62	62	93	4	2	1	-63	0	0	-96	-2	-3	64	4	0	65
100.884	0	61	93	0	70	100	12	61	93	61	62	94	4	1	1	-57	-1	0	-94	-2	-2	64	5	0	64
101.007	0	62	95	0	70	100	11	62	95	60	62	94	5	2	1	-58	-2	0	-94	-3	-2	63	4	0	64
101.13	0	63	96	0	69	101	11	63	97	60	63	94	5	2	1	-61	0	0	-95	-2	-2	64	4	0	64
101.253	0	63	94	2	69	100	11	62	95	60	62	95	4	3	1	-61	-1	0	-96	-2	-2	64	3	0	65
101.376	0	62	94	1	70	99	11	62	93	61	63	94	5	2	1	-56	0	0	-93	-2	-2	65	4	0	65
101.499	0	61	94	1	69	100	11	62	93	62	64	94	4	2	2	-56	0	0	-93	-2	-2	64	4	0	65
101.622	0	62	94	0	69	100	12	61	93	63	63	94	4	2	2	-61	0	0	-95	-2	-2	66	3	0	65
101.745	0	62	95	0	69	101	12	63	95	61	63	94	5	2	2	-61	0	0	-94	-2	-2	64	4	0	65
101.868	0	62	96	0	70	101	11	64	98	59	63	95	5	1	1	-55	-1	0	-93	-1	-2	63	3	0	65
101.99	0	62	97	0	69	101	11	64	97	60	63	95	4	3	2	-58	0	0	-93	-2	-2	65	4	0	65
102.113	0	62	93	1	70	100	12	62	92	63	63	95	5	1	1	-60	0	0	-94	-1	-2	65	4	0	66
102.236	0	63	94	1	69	100	11	63	94	62	62	94	5	2	1	-59	0	0	-94	-2	-2	65	4	0	65
102.359	0	62	95	1	70	100	11	61	94	61	63	94	5	2	2	-55	0	0	-93	-2	-2	65	4	0	65
102.482	0	62	95	0	69	100	11	62	95	62	62	95	4	1	2	-56	0	0	-93	-2	-2	64	4	1	65
102.605	0	62	96	0	69	101	11	63	96	60	63	95	5	3	2	-61	0	0	-95	-2	-3	64	4	0	65
102.728	0	63	98	-1	69	101	11	64	99	60	63	95	4	2	2	-58	0	0	-94	-3	-2	64	4	0	66
102.851	0	62	94	1	70	100	11	62	94	62	63	95	4	2	1	-53	0	0	-92	-1	-3	65	4	0	66
102.973	0	62	94	2	70	99	11	62	93	63	62	94	5	3	1	-56	0	-1	-94	-2	-2	65	4	0	65
103.096	0	62	93	1	69	99	11	63	93	64	62	94	5	2	2	-60	0	0	-96	-2	-2	66	4	0	65
103.219	0	62	94	0	69	101	11	62	95	62	62	95	5	1	2	-57	0	0	-94	-2	-2	65	4	0	66
103.342	0	62	96	0	69	101	12	63	96	60	63	95	4	2	1	-55	0	0	-93	-2	-2	64	4	0	65
103.465	0	62	97	0	69	102	11	64	97	62	63	96	5	2	2	-58	0	0	-94	-3	-2	64	4	0	64
103.588	0	63	96	2	69	100	11	63	97	61	63	95	4	2	1	-60	-1	0	-96	-2	-2	65	4	0	65
103.711	0	62	94	2	70	99	11	62	94	63	62	95	5	1	2	-56	0	0	-95	-2	-2	67	4	0	65
103.834	0	62	94	1	69	99	11	61	93	63	62	94	4	2	1	-54	-1	0	-94	-2	-2	65	4	0	65
103.956	0	62	95	2	69	100	11	62	94	62	62	95	5	3	2	-58	-1	0	-95	-2	-2	66	4	0	65
104.079	0	62	95	0	69	101	11	62	96	62	62	94	6	2	1	-61	0	0	-96	-3	-1	64	4	0	64
104.202	0	63	96	-1	70	101	11	63	98	61	63	95	6	3	2	-56	0	0	-95	-2	-2	63	4	0	64
104.325	0	63	97	0	70	102	11	64	98	59	62	96	6	2	2	-56	-1	0	-94	-1	-2	63	4	0	65
104.448	0	62	95	2	70	101	11	62	94	62	63	95	5	2	1	-58	-1	0	-96	-2	-3	66	4	0	65
104.571	0	62	95	0	70	100	11	63	94	62	62	95	5	3	2	-60	0	0	-96	-2	-2	64	4	0	65
104.694	0	62	95	0	70	100	11	63	94	61	63	95	5	3	1	-55	0	0	-94	-2	-2	64	5	0	65
104.817	0	62	95	0	69	100	11	62	96	61	62	95	5	2	1	-55	-1	0	-94	-2	-2	64	4	0	65
104.94	0	63	97	0	69	101	12	64	96	62	63	95	4	3	2	-59	-1	0	-95	-2	-3	64	4	0	65
105.062	0	63	98	-2	69	102	11	65	99	61	63	96	5	3	3	-60	-1	0	-95	-1	-1	63	4	0	65
105.185	0	63	97	0	70	101	11	63	97	61	63	96	5	1	2	-54	-1	-1	-93	-2	-2	65	4	1	65
105.308	0	62	95	0	69	101	11	62	95	63	62	96	5	2	2	-53	0	0	-93	-2	-2	65	5	0	64
105.431	0	62	95	1	70	101	11	62	95	61	62	96	4	1	1	-59	-1	0	-96	-2	-2	66	5	0	66
105.554	0	62	96	0	70	101	12	62	97	61	63	97	5	2	1	-58	0	0	-94	-2	-2	64	4	1	65
105.677	0	63	96	-1	70	101	11	63	97	59	63	97	5	2	2	-53	-1	0	-93	-2	-2	63	4	0	65
105.8	0	63	98	-2	69	103	11	64	100	60	64	96	5	2	2	-55	0	0	-94	-2	-2	63	5	0	65
105.923	0	64	98	0	70	103	11	64	99	61	63	97	5	2	2	-58	-1	0	-95	-2	-2	64	4	0	66
106.045	0	62	96	0	70	102	12	62	95	63	63	96	5	2	1	-56	0	0	-94	-2	-3	65	4	1	65
106.168	0	63	96	-1	69	103	11	63	96	60	63	97	5	2	2	-52	0	0	-92	-2	-2	64	5	0	65
106.291	0	63	97	-1	70	102	11	62	96	62	63	97	5	2	1	-54	0	0	-94	-2	-2	64	4	0	65
106.414	0	63	97	-2	70	102	12	62	97	61	63	97	5	2	1	-59	0	0	-94	-2	-1	64	5	0	65
106.537	0	63	99	-2	70	103	11	64	99	61	64	97	5	2	2	-56	-1	0	-94	-3	-3	64	4	0	65
106.66	0	63	99	0	71	103	11	65	101	61	63	98	4	2	2	-53	0	0	-95	-2	-3	65	4	0	65
106.783	0	63	97	2	69	98	12	64	97	65	63	96	4	2	2	-54	0	0	-99	-2	-2	67	5	0	65
106.906	0	63	97	-2	70	101	12	64	97	64	62	96	6	2	2	-60	-1	0	-99	-1	-3	65	4	0	64
107.028	0	63	96	-3	71	103	11	63	97	60	63	97	5	2	3	-55	0	0	-96	-3	-2	63	4	0	64
107.151	0	63	97	-5	70	103	11	63	98	60	64	98	4	2	2	-52	0	0	-93	-2	-2	62	4	0	64
107.274	0	64	98	-4	70	104	10	64	100	60	64	98	5	2	2	-54	0	0	-93	-3	-2	63	4	0	64
107.397	0	64	99	-4	70	104	11	64	102	59	64	99	5	2	2	-58	0	0	-95	-3	-2	62	4	0	65
107.52	0	63	99	-2	71	103	11	63	99	61	64	98	4	2	2	-52	-1	0	-92	-3	-2	65	4	0	65
107.643	0	63	96	-3	70	102	11	64	97	62	64	98	5	3	2	-49	0	0	-91	-2	-2	64	5	0	65
107.766	0	63	97	-1	70	102	10	62	98	61	64	98	5	2	2	-53	-1	0	-93	-3	-3	65	4	0	65
107.889	0	63	97	-3	70	103	11	63	97	62	64	98	5	1	2	-55	0	0	-93	-2	-3	65	4	0	66
108.012	0	63	98	-3	70	104	10	63	99	60	64	98	5	2	2	-51	0	0	-91	-3	-2	64	4	0	65
108.134	0	64	98	-4	71	105	11	64	100	60	64	98	4	2	2	-50	0	0	-91	-3	-2	63	5	0	65
108.257	0	64	99	-2	71	104	10	64	100	62	64	99	5	2	2	-53	0	0	-92	-2	-2	65	3	0	66
108.38	0	63	96	-1	70	102	11	62	96	63	64	98	5	2	2	-54	-1	0	-93	-2	-2	66	4	0	66
108.503	0	62	96	-2	71	103	11	63	97	62	64	98	5	2	2	-50	0	0	-92	-2	-2	65	4	0	66
108.626	0	62	96	-3	70	102	11	62	96	63	64	98	5	2	2	-49	0	0	-91	-2	-2	64	4	0	66
108.749	0	63	96	-1	70	103	11	63	99	62	65	98	6	3	1	-54	0	0	-93	-2	-1	65	5	0	66
108.872	0	62	97	-3	70	104	11	64	100	61	64	98	6	2	2	-55	0	0	-93	-2	-3	64	3	0	64
108.995	0	64	98	-2	71	104	11	65	101	60	63	99	5	2	2	-50	0	0	-91	-1	-2	64	4	0	65
109.117	0	62	96	-1	70	103	11	62	96	63	63	99	4	2	2	-49	0	0	-92	-2	-2	65	4	0	66
109.24	0	62	96	-1	70	101	11	63	96	64	64	99	4	2	1	-54	-1	0	-93	-2	-3	67	4	0	67
109.363	0	62	96	-1	70	103	11	63	97	62	64	98	5	2	2	-55	0	0	-93	-2	-3	65	5	0	65
109.486	0	62	97	-2	70	103	11	62	96	62	63	99	4	2	1	-51	0	0	-91	-2	-2	65	5	0	66
109.609	0	62	99	-2	71	104	10	64	98	62	63	98	5	2	1	-52	0	0	-92	-2	-2	64	4	0	66
109.732	0	64	99	-1	70	104	11	63	100	61	64	99	4	1	2	-57	0	0	-93	-3	-3	65	5	0	66
109.855	0	62	96	0	71	102	12	62	96	63	63	98	5	2	2	-55	0	0	-93	-1	-3	66	4	0	66
109.978	0	62	96	0	70	103	11	63	95	63	63	99	5	2	1	-50	0	-1	-91	-2	-3	65	4	0	66
110.1	0	61	95	0	70	102	11	62	95	63	63	98	5	2	2	-52	0	0	-92	-1	-2	66	5	0	66
110.223	0	62	95	-1	70	102	11	63	97	63	64	98	5	2	2	-58	0	-1	-94	-1	-2	65	4	0	66
110.346	0	62	97	-1	70	103	11	63	98	61	64	97	6	2	1	-56	0	0	-93	-1	-2	64	5	0	66
110.469	0	63	98	0	70	103	11	63	99	60	63	98	4	2	1	-52	0	0	-92	-2	-3	64	5	0	66
110.592	0	63	96	0	70	102	11	63	96	63	63	99	4	2	1	-53	0	0	-93	-2	-2	66	5	0	66
110.715	0	62	94	1	70	102	11	62	94	63	63	97	6	2	1	-57	-1	0	-94	-2	-2	67	4	0	66
110.838	0	62	95	0	69	102	11	61	95	63	62	97	5	2	2	-56	0	0	-93	-2	-1	66	4	0	66
110.961	0	62	96	0	70	102	11	63	95	63	63	97	5	3	2	-53	0	0	-92	-3	-2	65	5	0	65
111.084	0	63	96	0	70	102	11	62	96	62	63	97	5	3	2	-56	0	0	-93	-2	-2	65	4	0	66
111.206	0	62	97	-1	70	102	12	63	97	63	63	97	4	3	2	-60	-1	0	-95	-2	-2	65	4	0	66
111.329	0	63	97	1	70	102	11	62	98	60	62	98	4	2	2	-56	-1	0	-93	-1	-2	65	4	0	66
111.452	0	61	94	1	69	102	11	62	95	64	63	96	5	1	2	-52	0	0	-93	-2	-2	66	4	0	65
111.575	0	61	94	2	70	102	11	61	94	64	63	96	5	2	2	-56	0	0	-94	-2	-2	67	4	0	65
111.698	0	62	94	2	69	101	12	62	93	64	62	97	5	3	1	-61	0	0	-96	-2	-3	66	4	1	65
111.821	0	62	95	1	69	102	11	63	96	62	63	96	5	2	1	-58	-1	0	-95	-2	-3	65	4	0	66
111.944	0	62	97	1	70	102	11	63	97	62	62	97	5	3	1	-55	-1	0	-93	-2	-2	65	4	0	65
112.067	0	63	97	2	70	103	11	63	99	61	63	97	5	2	2	-60	0	0	-95	-2	-2	66	4	0	66
112.189	0	62	95	3	69	100	11	62	95	63	62	97	4	2	1	-61	-1	0	-97	-2	-2	66	4	0	65
112.312	0	62	94	3	69	100	11	62	94	63	61	96	5	2	2	-58	0	0	-95	-3	-2	66	4	0	65
112.435	0	62	94	3	70	100	11	61	94	63	62	96	5	3	2	-56	0	0	-95	-2	-2	66	5	0	64
112.558	0	61	95	2	69	101	11	62	94	63	62	96	5	2	2	-61	0	0	-96	-2	-2	66	4	0	65
112.681	0	62	96	2	70	102	12	63	97	62	63	96	5	2	2	-63	0	0	-96	-2	-1	65	4	0	65
112.804	0	62	97	2	70	101	11	62	98	60	62	96	5	1	2	-59	-1	0	-94	-2	-2	64	4	0	64
112.927	0	62	97	3	70	102	12	63	97	61	62	97	4	2	1	-59	0	0	-95	-2	-2	64	4	0	64
113.05	0	62	94	3	70	100	11	61	94	63	62	96	5	2	2	-61	-1	0	-97	-2	-2	66	5	0	65
113.172	0	61	94	3	69	101	10	62	94	62	62	96	6	2	2	-63	0	0	-97	-2	-2	66	4	0	64
113.295	0	62	95	2	68	101	11	62	95	61	63	96	4	2	1	-58	0	0	-95	-2	-2	64	4	0	64
113.418	0	62	96	1	69	102	10	62	96	61	62	97	5	2	1	-58	-1	0	-95	-2	-2	64	4	0	64
113.541	0	63	96	1	69	102	11	63	97	61	63	97	5	2	1	-63	0	0	-97	-2	-2	65	4	0	65
113.664	0	63	98	0	70	103	11	64	99	61	62	97	5	2	2	-62	0	0	-96	-2	-2	64	4	0	64
113.787	0	62	96	2	70	102	11	62	96	60	63	97	5	3	3	-56	-1	0	-95	-2	-2	64	5	0	65
113.91	0	61	94	2	69	101	12	62	95	61	62	97	5	2	2	-57	-1	0	-95	-2	-2	64	5	0	65
114.033	0	62	94	1	70	101	11	62	95	62	62	96	5	1	2	-62	0	0	-96	-2	-2	65	4	0	65
114.156	0	62	96	1	69	101	12	62	96	62	62	96	4	2	2	-61	0	0	-96	-2	-2	65	4	0	64
114.278	0	62	96	0	69	102	11	63	97	60	63	97	5	2	2	-56	0	0	-93	-2	-3	63	4	0	64
114.401	0	63	98	0	69	103	12	63	98	61	64	96	5	2	2	-58	0	0	-94	-2	-2	64	5	0	65
114.524	0	63	98	1	70	103	11	64	98	60	62	97	5	1	2	-61	0	0	-96	-2	-2	64	4	0	66
114.647	0	62	95	1	70	102	12	63	95	62	63	97	5	2	2	-58	0	0	-94	-2	-3	65	4	0	66
114.77	0	62	95	1	69	101	12	62	95	61	64	96	4	1	2	-55	0	0	-93	-2	-2	64	4	0	65
114.893	0	62	95	1	70	102	11	63	95	62	63	97	5	2	2	-58	0	0	-95	-2	-2	65	4	0	65
115.016	0	62	96	0	70	103	12	62	96	62	64	97	4	2	1	-62	0	0	-95	-1	-2	64	4	0	65
115.139	0	63	97	-1	70	102	12	63	98	60	63	97	5	2	2	-58	0	0	-93	-2	-3	63	4	0	65
115.261	0	63	97	0	69	103	11	63	100	59	63	97	5	1	1	-55	0	0	-93	-2	-2	63	3	0	65
115.384	0	62	97	0	69	102	11	63	96	62	63	97	5	2	2	-57	0	0	-94	-2	-3	66	4	0	65
115.507	0	62	95	0	70	101	11	62	95	63	65	96	5	2	1	-60	0	0	-94	-2	-2	65	5	0	65
115.63	0	62	94	0	71	102	11	62	96	61	63	97	4	1	1	-56	0	0	-92	-2	-3	64	4	0	66
115.753	0	62	95	-1	71	103	11	63	96	62	64	97	5	2	3	-54	0	0	-92	-2	-2	64	5	0	65
115.876	0	62	96	-1	70	103	11	63	98	61	63	97	5	2	1	-58	0	0	-93	-2	-3	64	4	0	65
115.999	0	62	98	-2	70	103	11	63	99	61	63	98	5	1	2	-60	0	0	-94	-2	-2	63	3	0	65
116.122	0	62	99	-1	70	103	12	63	99	59	64	98	4	2	2	-54	-1	0	-92	-1	-2	63	4	0	65
116.244	0	62	95	0	70	102	12	62	95	62	63	97	4	2	2	-52	-1	0	-91	-2	-1	64	3	0	66
116.367	0	62	95	0	70	102	11	62	95	62	64	98	4	2	2	-57	0	0	-92	-2	-1	66	4	0	67
116.49	0	62	95	-1	70	102	12	61	95	62	63	98	5	2	2	-58	-1	0	-93	-1	-2	64	4	0	66
116.613	0	62	96	-1	70	102	11	63	97	60	64	98	5	2	2	-51	-1	0	-91	-2	-2	63	5	0	65
116.736	0	62	98	-3	71	103	11	63	98	61	64	98	4	2	2	-53	-1	0	-91	-2	-3	64	4	0	66
116.859	0	62	97	-2	71	104	11	63	99	61	64	98	4	2	3	-58	-1	0	-93	-2	-3	64	4	0	66
116.982	0	62	96	-1	69	102	11	63	97	61	64	99	5	2	2	-55	0	0	-92	-3	-2	64	4	0	66
117.105	0	62	95	0	71	102	11	62	96	62	64	98	5	2	2	-51	0	0	-92	-2	-2	65	4	0	66
117.228	0	62	95	1	71	101	11	62	97	64	63	98	5	2	2	-52	0	0	-94	-2	-2	67	4	0	66
117.35	0	61	95	-2	69	102	12	62	97	64	63	98	6	2	2	-58	0	0	-95	-1	-3	66	4	0	66
117.473	0	62	97	-2	71	103	12	63	98	60	64	98	5	2	2	-57	0	0	-93	-2	-2	63	4	0	65
117.596	0	62	98	-3	70	103	10	64	100	60	64	99	5	2	2	-52	0	0	-91	-2	-1	62	4	0	65
117.719	0	63	97	-2	70	103	10	63	98	62	64	98	5	3	2	-53	0	0	-92	-2	-2	65	4	0	66
117.842	0	62	96	-2	70	103	11	63	97	63	64	99	4	3	1	-57	0	0	-94	-2	-3	66	4	0	65
117.965	0	63	96	-1	70	102	11	63	98	61	63	98	5	2	2	-54	0	0	-92	-2	-3	65	4	1	66
118.088	0	62	97	-2	70	103	11	62	98	61	64	98	5	2	2	-51	0	0	-90	-2	-2	64	5	0	66
118.211	11	62	98	-3	70	104	11	63	98	62	64	99	4	1	3	-54	0	0	-92	-2	-2	65	4	0	66
118.333	0	63	98	-3	71	103	11	64	100	61	65	99	5	2	2	-57	0	0	-93	-2	-2	65	4	0	66
118.456	0	62	97	-1	71	104	11	62	97	62	65	98	5	2	2	-53	-1	0	-91	-3	-2	65	4	0	67
118.579	0	61	96	-1	70	103	11	62	97	63	63	99	4	2	2	-49	0	0	-90	-2	-3	65	4	0	66
118.702	0	62	95	0	70	102	11	63	96	63	64	98	5	2	1	-53	0	0	-91	-2	-2	65	5	0	66
118.825	0	62	96	-1	70	103	11	63	97	62	64	98	5	2	2	-56	0	0	-92	-1	-2	65	4	0	66
118.948	0	62	97	-2	70	104	11	63	98	61	64	99	5	2	2	-53	0	0	-91	-2	-3	64	5	0	67
119.071	0	62	96	-1	71	102	11	63	97	62	63	99	5	1	2	-51	0	0	-91	-2	-2	65	4	0	66
119.194	0	61	95	0	70	101	11	62	95	64	63	99	5	2	2	-54	0	0	-92	-2	-3	66	4	0	66
119.316	0	62	94	0	70	100	11	61	96	62	64	98	5	1	2	-56	-1	0	-93	-2	-3	66	5	0	66
119.439	0	61	95	0	70	101	11	61	96	63	64	98	5	2	2	-53	0	0	-92	-2	-2	66	4	0	66
119.562	0	62	95	0	70	102	12	62	96	63	63	97	5	3	2	-51	0	0	-91	-2	-2	65	5	0	66
119.685	0	62	96	0	70	102	12	62	97	62	63	97	5	2	1	-57	0	0	-94	-1	-2	66	4	0	66
119.808	0	61	94	2	69	101	11	61	94	64	63	97	5	2	2	-57	0	0	-94	-2	-2	67	4	0	65
119.931	0	61	94	2	70	100	11	61	93	63	63	97	6	2	2	-53	0	0	-93	-2	-2	66	3	0	66
120.054	0	60	94	3	69	100	11	61	93	64	62	96	6	2	1	-54	-1	0	-94	-3	-1	67	3	0	66
120.177	0	60	94	2	69	100	11	60	93	64	63	96	5	1	2	-58	0	0	-96	-2	-2	67	4	0	65
120.3	0	61	94	2	70	101	11	61	95	63	63	96	5	2	2	-60	0	0	-96	-2	-3	66	5	0	65
120.422	0	61	95	1	69	101	10	62	96	61	63	97	5	2	2	-57	0	0	-95	-2	-2	64	4	0	65
120.545	0	61	93	5	69	100	10	60	94	63	63	95	5	1	2	-56	-1	0	-95	-2	-2	67	4	0	64
120.668	0	61	93	5	70	99	12	61	92	64	62	96	5	1	2	-62	0	0	-97	-2	-3	68	4	0	64
120.791	0	60	93	5	69	100	11	60	92	64	62	95	5	1	1	-61	0	0	-97	-2	-2	67	4	0	65
120.914	0	60	93	4	68	99	11	60	93	63	62	96	5	2	2	-57	0	0	-96	-2	-3	66	4	0	63
121.037	0	61	94	4	69	101	11	62	95	62	63	95	5	2	2	-61	0	0	-97	-2	-2	65	4	0	64
121.16	0	62	95	3	69	101	11	61	96	62	62	95	6	2	1	-65	0	0	-98	-3	-2	66	4	0	64
121.283	0	61	95	5	69	101	11	61	95	60	63	96	6	2	2	-63	0	0	-98	-3	-2	66	4	0	64
121.405	0	61	93	5	69	100	11	61	93	63	62	95	5	2	1	-59	0	0	-96	-1	-3	66	4	0	64
121.528	0	61	93	6	68	99	12	61	92	62	63	94	5	2	2	-61	0	0	-97	-1	-2	66	4	1	64
121.651	0	61	93	5	69	100	12	61	93	62	63	95	5	2	1	-66	0	0	-98	-2	-2	66	4	0	64
121.774	0	61	93	4	70	100	12	62	94	62	63	95	5	1	1	-64	0	0	-97	-3	-2	65	5	0	64
121.897	0	61	95	3	70	102	12	61	95	61	63	96	5	2	2	-61	0	0	-96	-2	-1	65	3	0	64
122.02	0	62	96	2	71	102	11	62	97	61	62	97	5	1	2	-63	0	0	-97	-1	-2	64	4	0	65
122.143	0	61	95	4	70	101	11	62	95	61	63	96	5	2	1	-65	-1	0	-98	-2	-2	64	5	0	64
122.266	0	61	93	4	70	101	11	61	92	61	63	96	5	3	1	-62	0	0	-95	-2	-2	65	5	0	64
122.388	0	60	94	3	69	100	13	61	93	62	63	96	4	1	2	-59	0	0	-95	-2	-1	64	4	0	64
122.511	0	61	95	3	70	101	12	61	94	62	63	97	5	1	1	-63	0	0	-96	-2	-2	65	5	0	64
122.634	0	60	96	2	70	102	12	60	95	61	63	97	5	2	2	-66	-1	0	-96	-2	-3	64	4	0	64
122.757	0	62	96	2	70	103	11	62	97	59	64	97	6	2	2	-60	0	0	-95	-2	-2	63	5	0	64
122.88	0	61	97	2	71	103	11	63	98	59	64	98	5	2	2	-60	0	0	-94	-3	-2	64	4	0	65
123.003	0	61	95	3	70	102	12	61	94	61	63	97	5	1	2	-61	-1	0	-95	-2	-3	66	4	0	65
123.126	0	60	93	2	70	102	11	61	94	62	63	97	5	2	2	-63	0	0	-95	-2	-2	64	4	0	64
123.249	0	61	95	2	70	102	11	61	93	60	64	97	5	1	1	-58	-1	0	-93	-2	-3	64	4	0	64
123.372	0	62	95	1	69	102	11	61	95	61	64	98	5	2	2	-58	0	0	-93	-3	-1	64	4	0	65
123.494	0	61	96	0	70	103	12	62	97	61	63	97	5	2	2	-62	0	0	-94	-2	-2	65	5	0	65
123.617	0	63	97	0	71	104	11	62	98	61	65	98	6	2	2	-63	0	0	-94	-2	-2	64	4	0	65
123.74	0	62	97	0	71	104	10	63	99	58	64	99	5	2	2	-56	0	0	-92	-2	-2	63	5	0	65
123.863	0	61	95	0	70	103	11	61	95	62	64	98	5	2	1	-56	0	0	-92	-2	-2	65	4	0	65
123.986	0	61	94	0	70	102	11	61	95	62	64	97	5	2	1	-60	0	0	-94	-2	-2	65	5	0	66
124.109	0	61	95	0	70	103	12	61	95	61	63	98	5	2	2	-59	0	0	-92	-2	-2	65	4	0	65
124.232	0	61	95	0	70	103	11	61	96	60	64	98	5	2	1	-54	0	0	-91	-2	-2	64	4	0	65
124.355	0	61	97	-1	71	103	11	62	97	61	64	98	5	2	2	-57	-1	0	-91	-2	-3	64	5	0	66
124.477	0	62	96	0	70	104	11	62	98	60	64	99	5	1	1	-61	-1	0	-93	-2	-3	64	3	0	66
124.6	0	62	98	-1	71	104	11	63	99	60	64	99	4	2	2	-59	0	0	-92	-3	-3	63	4	0	65
124.723	0	61	96	1	70	103	10	62	95	61	64	98	5	2	2	-53	0	0	-89	-2	-2	65	5	0	65
124.846	0	61	94	1	71	103	11	62	95	62	63	98	5	1	2	-54	0	0	-91	-2	-2	66	3	0	66
124.969	0	62	94	0	70	102	11	61	95	63	64	98	5	2	2	-59	0	0	-92	-2	-3	66	4	0	67
125.092	0	61	96	0	70	102	11	61	96	62	64	98	5	2	1	-57	0	0	-91	-1	-2	65	4	0	66
125.215	0	62	96	-1	70	103	11	61	97	60	63	99	4	1	1	-54	0	0	-90	-2	-4	63	4	0	65
125.338	0	63	98	-1	70	103	11	63	99	62	62	98	4	2	2	-55	-1	0	-90	-2	-3	64	5	0	66
125.46	0	63	99	-1	71	104	11	63	100	60	63	99	5	2	2	-59	0	0	-92	-1	-3	64	4	0	66
125.583	0	62	97	1	70	103	11	61	96	61	64	99	4	2	2	-56	0	0	-91	-1	-3	66	4	0	66
125.706	0	62	96	0	69	103	10	61	95	62	63	98	5	2	2	-51	-1	0	-89	-2	-2	65	3	0	66
125.829	0	62	95	1	70	103	11	61	96	63	63	98	5	1	2	-55	0	0	-91	-2	-2	67	4	0	66
125.952	0	62	96	0	70	103	11	62	97	63	63	98	5	1	2	-59	0	0	-92	-3	-3	66	4	0	66
126.075	0	62	97	0	70	104	11	62	98	61	62	100	5	2	2	-56	0	0	-91	-2	-2	65	4	0	66
126.198	0	62	98	-1	70	104	11	63	100	61	64	99	5	2	3	-54	0	0	-90	-2	-2	63	5	0	66
126.321	0	63	99	-1	70	105	11	64	102	61	64	100	5	2	2	-57	0	0	-92	-2	-2	65	3	0	66
126.444	0	63	98	0	69	103	11	63	98	62	64	99	5	2	2	-58	0	0	-92	-1	-2	66	4	0	66
126.566	0	62	97	0	71	102	10	62	97	62	63	98	5	1	2	-54	0	0	-90	-2	-2	66	5	0	66
126.689	0	62	96	0	70	103	11	62	97	62	63	98	5	2	3	-53	-1	0	-91	-2	-2	65	4	0	66
126.812	0	62	97	0	70	104	11	63	97	63	64	99	5	2	1	-56	0	0	-92	-1	-2	65	4	1	66
126.935	0	63	99	-1	70	104	11	64	100	62	64	99	5	2	2	-57	-1	0	-93	-2	-2	65	4	0	66
127.058	0	63	99	-2	70	105	10	64	101	61	64	100	6	2	3	-54	0	0	-92	-2	-2	63	5	0	65
127.181	0	64	100	0	70	104	11	64	102	60	63	100	5	3	1	-54	0	0	-91	-2	-2	64	3	0	65
127.304	0	62	97	0	70	104	12	63	98	64	64	100	5	1	2	-55	0	0	-92	-2	-2	67	5	0	66
127.427	0	62	98	0	72	103	12	62	99	63	63	100	5	2	1	-58	-1	0	-94	-2	-2	66	4	0	67
127.549	0	63	97	-1	71	103	11	62	98	62	63	100	6	2	3	-54	0	0	-93	-3	-4	65	4	0	66
127.672	0	62	98	-1	70	104	11	63	100	62	64	100	6	2	2	-54	0	0	-92	-2	-2	64	4	0	66
127.795	0	62	99	-2	71	105	11	64	101	62	64	99	5	2	1	-58	-1	0	-94	-2	-3	65	4	0	66
127.918	0	64	100	-4	70	106	11	64	103	61	63	101	5	2	2	-59	0	0	-94	-2	-2	62	4	0	66
128.041	0	63	100	-1	70	106	11	65	100	60	65	101	5	2	3	-53	-1	0	-92	-3	-2	64	4	1	66
128.164	0	62	97	0	70	104	11	62	98	62	64	100	6	2	1	-52	0	0	-92	-3	-3	65	4	0	66
128.287	0	62	97	-1	70	104	11	63	98	63	63	99	5	3	2	-57	0	0	-94	-2	-2	65	5	0	66
128.41	0	63	98	-1	71	103	11	62	100	62	63	100	5	2	2	-56	-1	0	-94	-2	-2	65	4	0	66
128.532	0	63	100	-1	70	105	10	64	101	60	64	101	6	2	1	-52	0	0	-92	-2	-3	65	4	0	66
128.655	0	64	101	1	71	102	10	65	102	63	64	102	5	2	3	-54	-1	0	-95	-2	-3	66	4	0	66
128.778	0	62	97	5	69	97	11	63	100	66	62	100	6	2	2	-60	0	0	-101	-2	-1	69	4	0	64
128.901	0	62	95	0	70	101	13	62	96	66	63	98	6	2	1	-60	0	0	-101	-2	-2	67	4	0	65
129.024	0	63	98	-2	71	105	11	63	100	60	65	100	6	2	2	-55	-1	0	-106	-3	-3	62	4	0	53
129.147	0	63	99	-3	72	105	16	63	100	60	63	100	0	2	2	-56	0	0	-101	-2	-3	63	4	0	58
129.27	0	63	99	-2	69	106	11	63	102	60	64	101	5	2	2	-60	-1	0	-95	-2	-1	64	4	0	65
129.393	0	63	100	0	71	106	11	64	103	60	64	101	5	2	2	-58	0	0	-96	-2	-2	64	4	0	66
129.516	0	63	99	4	69	101	11	64	100	62	63	102	6	1	2	-54	0	0	-99	-2	-2	67	5	0	64
129.638	0	61	94	6	68	97	11	62	96	66	62	100	7	2	2	-56	0	-1	-103	-2	-3	68	4	0	64
129.761	0	62	95	3	69	98	12	63	96	64	62	99	6	2	2	-63	-1	0	-104	-3	-2	67	5	0	63
129.884	0	62	97	-1	70	101	11	63	98	63	63	97	7	2	2	-61	0	0	-103	-2	-2	65	4	0	63
130.007	0	63	99	-5	71	106	17	64	102	60	64	100	1	2	2	-56	-1	0	-113	-2	-3	61	4	0	48
130.13	0	64	102	-4	70	107	11	64	104	57	65	101	4	2	2	-58	0	0	-118	-2	-3	62	4	0	42
130.253	0	64	102	-4	71	108	11	66	105	59	65	102	5	2	2	-61	0	0	-107	-3	-3	62	4	0	54
130.376	0	64	100	-2	71	106	11	64	102	61	63	102	5	2	2	-55	0	0	-95	-2	-3	63	4	0	65
130.499	0	63	101	-1	70	106	11	65	103	60	65	102	5	1	2	-52	0	0	-94	-2	-3	64	5	0	64
130.621	0	63	100	-3	70	106	11	64	103	63	65	103	7	2	2	-54	0	0	-95	-2	-3	65	4	0	66
130.744	0	64	100	-3	71	107	12	65	104	61	64	102	5	2	2	-59	0	0	-95	-3	-2	63	4	0	65
130.867	0	64	103	-3	71	107	11	65	106	60	65	103	6	2	2	-54	0	0	-94	-2	-2	63	3	1	66
130.99	0	64	101	-1	71	105	11	65	104	63	65	103	5	2	2	-50	0	0	-93	-2	-2	65	5	0	65
131.113	0	63	100	-1	70	106	12	65	102	63	65	103	5	2	1	-54	-1	0	-94	-3	-3	66	3	0	66
131.236	0	64	101	-2	71	106	11	64	103	63	65	102	6	2	3	-57	0	0	-95	-2	-3	65	4	0	66
131.359	0	64	102	-3	71	107	11	65	104	62	64	103	5	2	2	-53	0	0	-93	-2	-3	64	4	0	65
131.482	0	64	101	-3	72	107	11	65	106	61	65	104	5	1	3	-52	0	0	-92	-3	-3	64	4	0	66
131.604	0	64	102	0	70	106	11	64	103	63	64	104	5	2	3	-55	-1	0	-94	-2	-2	66	5	0	66
131.727	0	63	100	-1	71	105	12	64	102	63	65	103	5	2	2	-57	0	0	-94	-2	-3	66	4	0	66
131.85	0	63	99	-2	72	106	11	64	102	62	65	102	5	3	2	-53	0	0	-92	-2	-3	65	4	0	66
131.973	0	63	99	-1	70	105	11	64	102	62	65	102	6	1	3	-51	0	0	-92	-2	-2	64	5	0	66
132.096	0	63	100	-3	71	106	11	65	104	62	64	103	5	2	2	-56	-1	0	-94	-2	-2	65	5	0	66
132.219	0	63	100	0	71	105	12	63	103	61	65	103	5	2	2	-56	0	0	-95	-2	-2	65	4	0	66
132.342	0	63	99	-1	71	102	12	63	100	63	64	104	5	2	2	-51	0	0	-93	-2	-3	66	4	0	66
132.465	0	62	98	-1	71	103	10	63	100	63	65	103	6	2	2	-51	0	0	-92	-2	-2	64	4	0	66
132.588	0	62	99	-1	71	103	11	63	100	64	64	102	6	2	1	-57	0	0	-94	-2	-3	66	4	0	66
132.71	0	63	99	-2	71	105	12	64	102	62	64	101	6	2	2	-58	-1	0	-94	-2	-2	65	4	0	66
132.833	0	63	100	-1	70	105	11	64	102	61	64	101	5	2	2	-53	0	0	-92	-2	-3	65	4	0	66
132.956	0	63	97	1	71	101	11	62	98	63	64	103	5	3	3	-51	0	0	-92	-1	-2	67	5	0	65
133.079	0	62	97	2	69	97	11	62	98	64	63	101	6	1	2	-58	0	-1	-96	-1	-2	67	4	0	67
133.202	0	62	95	2	69	97	11	62	98	65	63	100	5	2	2	-59	0	0	-97	-2	-3	67	5	0	66
133.325	0	63	96	0	69	99	11	63	98	64	62	99	6	1	2	-54	0	0	-96	-2	-2	66	4	0	65
133.448	0	62	98	0	69	103	12	63	99	62	64	98	6	2	2	-56	0	0	-96	-2	-2	65	4	0	66
133.571	0	62	98	0	71	104	11	63	99	61	65	99	6	2	2	-61	0	0	-96	-2	-3	65	4	0	65
133.693	0	61	95	0	70	101	11	61	96	61	65	99	5	1	1	-58	0	0	-94	-2	-2	65	5	0	64
133.816	0	61	96	0	70	100	10	61	96	61	64	100	5	2	2	-53	0	0	-92	-2	-2	64	4	0	65
133.939	0	61	95	0	70	100	9	61	97	62	65	99	5	2	2	-55	0	0	-93	-2	-2	65	5	0	66
134.062	0	61	95	7	68	96	10	61	96	63	62	97	4	1	2	-62	0	0	-99	-2	-2	68	4	1	67
134.185	0	61	93	5	67	93	12	61	94	66	62	96	7	2	1	-63	0	0	-103	-3	-2	68	5	0	64
134.308	0	61	93	3	68	94	12	61	93	64	62	97	6	2	2	-59	-1	-1	-101	-2	-2	65	3	0	64
134.431	0	60	92	0	69	97	11	60	93	63	63	95	6	2	2	-61	0	-1	-101	-2	-1	65	4	0	64
134.554	0	60	92	0	69	100	11	61	94	61	63	95	5	1	1	-66	-1	0	-100	-2	-2	64	5	0	65
134.676	0	60	95	0	69	100	11	60	94	60	63	95	5	3	2	-61	0	0	-98	-2	-2	64	5	0	64
134.799	0	62	94	-1	70	102	11	62	95	60	63	96	5	2	2	-58	0	0	-96	-2	-3	63	4	0	64
134.922	0	62	97	0	69	102	10	61	98	61	62	96	5	2	1	-61	0	0	-97	-2	-3	64	4	0	66
135.045	0	60	93	2	69	100	12	60	93	63	63	97	5	2	1	-63	-1	0	-99	-2	-2	66	4	0	65
135.168	0	60	92	0	69	101	11	60	93	62	63	97	6	1	1	-60	-1	0	-96	-2	-2	65	4	0	65
135.291	0	61	94	0	70	101	11	61	94	61	63	96	5	1	2	-55	0	0	-95	-2	-2	64	4	0	65
135.414	0	61	96	0	70	101	11	61	96	62	62	96	5	2	2	-60	-1	0	-96	-2	-2	65	4	0	65
135.537	0	62	97	0	70	101	11	62	97	62	63	97	6	2	1	-63	0	0	-97	-2	-2	64	4	0	65
135.66	0	62	97	0	70	102	11	63	98	61	62	97	6	2	2	-58	0	0	-95	-2	-1	64	4	0	66
135.782	0	62	95	1	69	100	11	62	95	63	63	98	5	2	1	-55	0	0	-93	-2	-2	65	5	0	66
135.905	0	61	95	2	69	99	11	61	96	65	62	97	5	2	1	-59	0	0	-95	-2	-3	67	4	0	66
136.028	0	61	95	2	70	100	10	62	96	63	62	96	6	3	2	-63	0	0	-96	-2	-2	67	3	0	66
136.151	0	62	96	1	68	100	11	62	97	63	63	96	5	2	1	-59	-1	0	-95	-2	-2	65	4	1	66
136.274	0	61	97	1	69	101	11	62	98	62	63	97	6	1	2	-58	0	0	-95	-2	-2	64	5	0	65
136.397	0	63	97	1	68	102	10	63	100	62	63	96	6	3	2	-63	0	0	-97	-2	-2	66	5	0	65
136.52	0	61	96	3	69	101	12	62	97	63	63	96	5	3	2	-63	-1	0	-97	-2	-2	67	4	0	65
136.643	0	62	96	1	69	101	11	62	97	64	63	97	6	2	1	-58	-1	0	-95	-2	-2	66	4	0	65
136.765	0	62	96	2	69	100	11	62	97	63	62	96	5	2	2	-59	0	0	-96	-2	-2	66	4	1	65
136.888	0	62	97	2	69	101	11	63	98	64	62	96	5	2	2	-64	0	0	-98	-2	-2	66	4	0	65
137.011	0	63	98	1	69	101	11	64	100	61	62	96	5	2	3	-64	-1	0	-97	-2	-3	64	4	0	64
137.134	0	63	98	1	69	102	11	64	100	61	63	97	5	2	1	-60	0	0	-96	-2	-2	64	4	0	65
137.257	0	62	97	3	69	101	11	63	98	63	63	98	6	2	3	-59	0	0	-96	-2	-2	66	5	0	65
137.38	0	62	97	3	69	101	11	63	98	64	63	97	5	1	2	-65	0	0	-98	-3	-3	66	4	0	65
137.503	0	62	97	3	69	101	12	62	99	61	62	97	5	2	2	-63	0	0	-97	-2	-2	65	4	0	65
137.626	0	62	98	2	69	101	11	63	99	61	63	97	5	2	2	-59	-1	0	-96	-2	-3	64	4	0	65
137.748	0	63	99	0	69	102	11	64	101	62	63	97	5	1	2	-61	0	0	-97	-2	-3	65	5	0	65
137.871	0	63	99	2	69	102	11	64	100	62	62	97	5	2	2	-66	0	0	-98	-2	-2	65	4	0	65
137.994	0	63	96	3	70	101	11	62	98	63	62	97	6	2	2	-62	0	0	-97	-1	-3	66	5	0	64
138.117	0	63	97	2	68	100	12	62	98	62	63	96	5	2	2	-59	0	0	-95	-2	-2	64	4	0	65
138.24	0	63	97	2	69	101	11	63	99	63	62	97	5	2	1	-61	-1	0	-97	-2	-2	65	4	0	66
138.363	0	63	98	1	69	101	12	64	99	62	62	97	6	1	2	-66	0	-1	-98	-2	-2	65	4	0	66
138.486	0	64	99	2	69	103	11	64	101	60	62	97	6	2	2	-61	-1	0	-96	-2	-3	64	4	0	65
138.609	0	63	97	2	70	100	11	63	97	62	62	96	5	2	2	-57	0	0	-96	-3	-2	65	4	0	64
138.732	0	62	96	4	69	100	11	63	97	62	63	96	6	2	2	-61	0	0	-97	-2	-3	66	4	0	64
138.854	0	62	96	3	69	100	11	62	98	62	62	96	5	2	2	-65	0	0	-99	-1	-2	66	3	0	64
138.977	0	62	97	2	69	101	11	63	98	62	62	96	5	2	2	-61	0	0	-97	-2	-3	65	4	0	64
139.1	0	62	98	1	70	102	11	63	99	61	62	97	5	2	2	-59	-1	0	-96	-2	-2	63	4	0	65
139.223	0	62	97	4	69	101	11	62	98	63	63	96	5	2	1	-63	0	0	-97	-2	-3	66	5	0	65
139.346	0	61	94	3	69	99	11	62	95	64	62	96	5	2	3	-64	0	0	-99	-3	-2	66	4	0	64
139.469	0	61	95	4	69	99	11	62	95	62	61	96	5	2	2	-60	0	0	-97	-2	-2	66	4	0	64
139.592	0	62	95	4	68	99	11	61	96	63	62	95	5	2	2	-58	-1	0	-97	-2	-2	65	5	0	64
139.715	0	61	96	4	69	100	11	62	97	63	61	95	5	2	2	-64	0	0	-98	-2	-2	66	4	0	64
139.837	0	62	97	2	69	101	11	63	98	61	62	96	5	2	2	-66	0	0	-99	-2	-2	64	5	0	64
139.96	0	62	95	5	68	100	11	62	95	62	62	96	5	1	1	-60	0	0	-97	-3	-1	66	4	0	64
140.083	0	61	93	5	68	99	11	62	94	63	61	94	5	2	2	-58	0	0	-97	-2	-2	66	4	0	63
140.206	0	61	93	5	68	98	11	61	94	63	61	94	5	2	2	-66	0	0	-100	-2	-3	66	4	0	64
140.329	0	61	94	5	68	99	10	61	95	63	61	94	5	2	2	-66	-1	0	-99	-2	-3	65	4	0	64
140.452	0	61	95	4	69	99	11	61	95	61	61	94	5	2	3	-61	0	0	-97	-1	-1	64	4	0	64
140.575	0	62	97	3	69	101	11	63	96	63	63	94	5	1	1	-62	-1	0	-97	-2	-2	65	4	0	64
140.698	0	63	95	6	69	99	11	61	96	62	61	94	5	3	3	-67	0	0	-99	-2	-2	65	4	0	63
140.82	0	61	93	6	68	97	11	61	93	63	62	94	5	2	2	-66	-1	0	-99	-2	-2	66	4	0	63
140.943	0	60	93	5	67	98	11	61	92	63	62	93	5	2	1	-61	0	0	-98	-2	-2	66	4	0	62
141.066	0	61	93	6	68	99	10	60	93	62	61	93	5	3	2	-63	0	0	-98	-1	-1	66	4	0	63
141.189	0	61	94	5	67	99	12	61	95	63	61	94	5	2	2	-68	0	0	-100	-1	-2	66	4	0	63
141.312	0	62	95	4	68	100	12	62	96	61	61	94	5	2	1	-66	0	0	-99	-2	-2	64	4	0	64
141.435	0	63	97	4	68	100	10	62	96	60	62	94	5	1	2	-61	-1	0	-97	-3	-3	64	4	0	64
141.558	0	61	94	6	67	98	12	61	93	63	60	93	4	2	2	-64	0	0	-98	-2	-3	65	3	0	63
141.681	0	61	93	5	68	99	11	62	93	63	60	94	5	1	2	-69	0	0	-100	-1	-1	66	4	0	63
141.804	0	60	93	5	68	98	11	61	92	62	61	93	4	2	2	-66	0	0	-99	-2	-2	65	4	0	63
141.926	0	61	94	4	68	100	11	61	95	61	62	94	5	2	2	-62	0	0	-97	-2	-2	64	4	0	63
142.049	0	62	95	4	68	99	11	61	96	62	61	94	5	2	0	-65	-1	0	-98	-2	-2	64	4	0	64
142.172	0	62	97	4	69	100	11	62	98	60	63	94	5	2	1	-70	0	0	-99	-2	-2	64	4	0	64
142.295	0	62	96	5	69	99	11	62	96	61	61	95	4	2	2	-65	0	0	-97	-2	-2	65	4	0	64
142.418	0	61	94	5	69	98	11	61	94	61	61	94	4	2	2	-61	0	0	-97	-2	-1	64	4	0	63
142.541	0	61	94	4	69	99	11	61	94	62	61	94	5	2	1	-65	0	0	-98	-2	-2	65	4	0	64
142.664	0	61	95	4	68	99	11	61	94	62	62	94	4	2	2	-68	0	0	-99	-2	-2	65	4	0	65
142.787	0	62	95	4	68	100	11	62	96	60	61	94	5	1	1	-63	0	0	-96	-2	-2	64	4	0	64
142.909	0	62	96	2	69	100	11	63	97	60	62	95	5	2	2	-62	0	0	-95	-2	-2	63	4	0	64
143.032	0	63	97	2	69	100	11	63	98	61	62	95	5	2	2	-65	0	0	-97	-2	-3	65	5	0	64
143.155	0	62	95	4	69	98	10	61	94	62	62	96	6	2	2	-66	0	0	-98	-2	-2	64	4	0	64
143.278	0	62	95	3	68	100	11	62	95	61	62	94	5	3	2	-60	-1	0	-96	-2	-2	64	4	0	64
143.401	0	61	95	2	68	99	11	61	94	61	61	94	5	2	1	-60	0	0	-95	-1	-2	64	4	0	65
143.524	0	62	95	2	69	100	11	62	96	62	61	95	5	1	1	-65	0	0	-97	-1	-2	64	4	0	64
143.647	0	62	97	1	69	101	11	62	98	61	63	95	5	1	2	-66	-1	0	-96	-2	-2	64	4	0	64
143.77	0	63	98	1	69	101	11	64	99	59	62	96	5	2	2	-59	0	0	-94	-2	-2	62	4	0	65
143.892	0	62	97	1	70	101	11	63	99	60	62	97	5	2	2	-59	0	0	-94	-2	-2	64	4	0	64
144.015	0	62	95	3	70	100	11	61	95	62	62	96	5	1	2	-63	0	0	-96	-3	-2	66	4	0	65
144.138	0	62	95	2	69	100	12	63	96	61	62	96	5	1	2	-63	0	0	-96	-3	-3	64	4	0	64
144.261	0	62	96	1	69	99	12	62	97	60	62	96	5	2	1	-56	0	0	-94	-2	-2	64	5	0	64
144.384	0	62	96	0	69	101	10	62	98	62	61	95	5	2	2	-58	0	0	-95	-2	-2	64	4	0	64
144.507	0	63	97	0	69	102	12	64	98	61	62	96	5	2	2	-63	0	0	-96	-2	-2	64	3	0	65
144.63	0	62	99	0	69	102	11	64	100	60	63	96	6	2	2	-61	0	0	-95	-3	-2	64	4	0	65
144.753	0	62	97	2	69	101	12	63	98	60	62	96	5	2	2	-55	0	0	-93	-2	-1	64	5	0	65
144.876	0	62	96	2	69	100	11	62	96	62	63	96	6	2	2	-56	0	0	-94	-1	-3	66	4	0	64
144.998	0	62	96	1	69	101	11	63	96	63	63	95	5	2	1	-61	0	0	-96	-3	-2	66	4	0	65
145.121	0	62	96	1	70	101	11	62	97	61	62	96	5	3	2	-59	0	0	-95	-3	-1	65	4	0	65
145.244	0	62	97	1	69	100	12	62	98	61	62	97	5	2	2	-55	-1	0	-93	-2	-2	64	3	0	64
145.367	0	62	97	0	69	102	11	64	101	62	62	96	6	2	2	-58	0	0	-94	-3	-2	64	4	0	64
145.49	0	63	98	2	69	101	10	63	99	61	62	96	5	2	3	-61	-1	0	-96	-2	-2	64	4	0	65
145.613	0	61	96	2	69	100	11	62	97	63	62	97	5	2	2	-59	0	0	-95	-3	-2	66	4	0	65
145.736	0	62	96	1	69	100	11	62	97	62	61	96	6	2	2	-54	0	0	-94	-2	-2	64	5	0	65
145.859	0	62	96	2	69	101	11	63	97	62	62	96	5	2	1	-58	0	0	-95	-3	-2	66	5	0	64
145.981	0	62	97	1	69	101	11	63	98	62	62	96	5	2	2	-62	-1	0	-96	-2	-3	65	4	0	65
146.104	0	63	98	0	70	102	11	63	99	61	62	96	6	3	2	-58	0	0	-95	-2	-2	63	4	0	65
146.227	0	63	99	1	69	101	11	64	100	60	63	97	6	2	2	-56	0	0	-93	-2	-2	64	4	0	65
146.35	0	62	96	2	69	100	11	63	96	64	63	97	5	1	1	-59	0	0	-96	-2	-2	66	3	0	65
146.473	0	62	97	2	69	100	11	63	97	62	62	96	5	2	2	-62	0	0	-97	-3	-2	65	4	0	65
146.596	0	61	96	2	70	100	11	62	95	61	63	95	5	1	2	-57	-1	0	-94	-2	-2	65	4	0	64
146.719	0	63	97	0	69	101	12	62	97	62	62	96	5	2	2	-56	-1	0	-95	-2	-2	64	4	0	65
146.842	0	62	98	0	69	102	12	63	99	62	62	97	5	2	2	-60	0	0	-96	-1	-2	64	4	0	65
146.964	0	63	98	0	69	102	11	64	101	61	63	97	5	2	2	-63	-1	0	-97	-2	-3	64	4	0	65
147.087	0	62	97	2	69	100	11	62	97	61	62	96	5	2	2	-57	-1	0	-94	-2	-3	65	4	0	65
147.21	0	62	96	2	69	100	11	62	96	62	62	96	5	2	2	-55	0	0	-94	-2	-2	65	4	0	65
147.333	0	62	95	2	69	100	11	62	97	63	62	96	5	1	1	-61	0	0	-96	-2	-2	66	4	0	65
147.456	0	63	96	1	69	101	12	63	97	62	62	96	5	3	2	-61	0	0	-96	-2	-2	65	4	0	64
147.579	0	62	97	0	69	100	11	63	98	61	62	96	6	2	2	-56	0	0	-94	-1	-3	64	5	0	65
147.702	0	63	99	0	69	102	12	63	100	61	62	97	6	2	2	-57	0	0	-94	-1	-3	63	4	0	65
147.825	0	63	97	2	69	101	11	63	98	62	62	97	5	2	3	-61	0	0	-96	-2	-3	66	4	0	65
147.948	0	62	96	2	70	100	11	62	96	63	62	95	6	3	2	-61	0	0	-96	-2	-3	65	4	0	64
148.07	0	62	96	1	69	100	11	62	96	62	62	95	6	2	1	-56	0	0	-94	-2	-3	65	4	0	65
148.193	0	62	96	1	68	101	11	62	97	63	62	96	6	1	1	-56	0	0	-95	-2	-2	65	4	0	65
148.316	0	62	97	2	69	100	11	63	98	61	63	96	6	1	2	-63	0	0	-96	-2	-3	65	4	0	65
148.439	0	63	98	0	69	101	11	63	99	61	63	96	6	2	2	-61	-1	0	-96	-2	-2	63	4	0	65
148.562	0	62	98	2	69	101	11	62	100	60	61	97	5	1	2	-55	-1	0	-94	-2	-3	64	5	0	65
148.685	0	62	96	3	69	101	11	63	96	62	62	97	5	2	2	-56	0	0	-95	-2	-2	66	4	0	65
148.808	0	62	96	2	69	100	11	62	96	63	62	96	6	2	2	-61	0	-1	-97	-2	-2	66	5	0	65
148.931	0	61	96	2	68	101	10	62	96	62	62	95	6	2	1	-60	0	0	-96	-2	-2	65	4	0	64
149.053	0	62	97	2	69	101	11	64	98	60	62	95	6	2	2	-56	0	0	-93	-2	-3	64	4	0	65
149.176	0	63	98	0	69	102	11	64	100	62	62	96	6	2	2	-57	0	0	-95	-2	-3	64	5	0	65
149.299	0	62	98	2	68	101	11	63	98	62	62	96	5	2	1	-62	-1	0	-97	-2	-3	65	4	1	64
149.422	0	62	96	2	69	100	11	63	95	63	63	95	5	2	3	-60	0	0	-96	-3	-2	66	4	0	64
149.545	0	62	96	3	69	100	11	62	96	61	61	96	5	2	0	-56	0	0	-95	-2	-2	65	4	0	64
149.668	0	63	96	2	69	100	11	63	97	62	62	95	5	2	1	-58	-1	0	-95	-2	-3	65	5	0	64
149.791	0	63	97	1	69	101	11	63	99	62	63	96	6	2	2	-63	0	0	-97	-2	-3	65	4	0	65
149.914	0	63	98	1	69	101	12	63	99	61	61	96	5	2	2	-60	-1	0	-96	-2	-2	64	4	0	64
150.036	0	62	96	3	68	100	11	62	96	62	63	96	6	2	2	-56	0	0	-95	-2	-2	65	4	0	65
150.159	0	62	95	4	69	99	11	62	95	63	62	95	5	3	2	-58	0	0	-96	-2	-2	67	4	0	64
150.282	0	61	96	3	69	99	11	62	96	63	62	95	4	2	2	-63	0	0	-97	-2	-3	66	5	0	65
150.405	0	62	96	2	69	100	11	62	95	63	62	95	5	2	1	-60	-1	0	-96	-2	-2	65	4	0	65
150.528	0	62	96	2	69	100	11	62	98	61	62	95	5	2	2	-56	-1	0	-94	-2	-2	64	4	0	64
150.651	0	62	97	3	69	100	10	62	98	62	61	95	6	2	2	-59	0	0	-96	-3	-2	65	5	0	64
150.774	0	61	95	4	68	99	12	62	95	63	62	94	5	1	3	-64	0	0	-97	-2	-1	67	4	0	64
150.897	0	61	93	3	70	97	11	61	93	63	61	94	5	2	2	-60	0	0	-97	-2	-2	66	4	0	64
151.02	0	60	94	3	69	98	11	62	94	62	62	94	6	2	2	-56	-1	0	-95	-1	-2	65	5	0	64
151.142	0	61	95	3	68	98	11	61	95	62	61	94	4	2	2	-60	-1	0	-97	-2	-2	65	4	0	64
151.265	0	62	96	3	69	99	11	62	96	61	61	94	5	3	2	-64	0	0	-98	-2	-2	65	3	0	64
151.388	0	61	94	3	68	98	11	61	93	62	62	93	5	2	2	-60	0	0	-97	-2	-2	65	4	0	64
151.511	0	61	92	4	67	97	11	61	92	63	61	93	5	2	1	-57	0	0	-95	-2	-2	65	4	0	64
151.634	0	61	93	5	68	96	11	60	92	64	60	92	5	2	1	-62	0	0	-97	-2	-2	66	4	1	64
151.757	0	61	93	3	68	97	12	61	92	62	61	92	5	2	2	-65	0	0	-98	-2	-2	65	5	0	64
151.88	0	61	94	2	68	97	11	61	94	61	60	93	5	1	2	-60	-1	-1	-96	-1	-2	64	4	0	64
152.003	0	61	95	3	68	98	11	62	95	61	61	93	5	2	1	-59	0	0	-96	-2	-2	64	4	0	64
152.125	0	61	94	5	68	97	11	60	92	62	60	92	5	2	1	-62	-1	0	-97	-2	-2	66	4	0	65
152.248	0	59	91	4	68	95	11	60	91	63	60	91	4	2	1	-64	0	0	-98	-2	-2	66	4	0	63
152.371	0	59	91	4	68	95	10	60	91	63	61	91	5	1	2	-60	0	0	-96	-3	-1	65	4	0	64
152.494	0	61	92	4	67	96	11	60	92	62	60	90	5	2	1	-59	0	0	-97	-2	-2	64	5	0	63
152.617	0	61	93	5	68	97	11	61	93	62	60	91	4	2	2	-65	-1	0	-98	-1	-2	66	4	0	64
152.74	0	60	94	4	68	97	11	61	93	62	60	90	5	2	2	-67	0	0	-98	-2	-2	64	4	0	64
152.863	0	61	92	4	67	96	10	60	90	61	60	91	5	2	2	-60	-1	0	-96	-2	-2	65	4	0	64
152.986	0	60	91	5	68	95	11	59	90	62	60	90	4	3	1	-59	-1	0	-96	-2	-1	65	5	0	64
153.108	0	59	91	6	68	95	10	59	90	63	60	90	5	2	2	-65	0	0	-99	-2	-2	67	5	0	64
153.231	0	59	92	6	68	96	11	59	91	61	60	89	4	2	1	-65	0	0	-98	-1	-2	65	4	0	63
153.354	0	60	93	4	68	96	10	60	92	61	61	90	5	2	2	-60	0	0	-97	-2	-3	64	4	0	64
153.477	0	60	94	4	67	96	11	61	94	60	61	91	5	1	1	-62	0	0	-97	-2	-2	64	4	0	64
153.6	0	61	94	6	68	96	11	61	92	61	61	91	4	2	2	-66	0	0	-99	-2	-2	66	4	0	64
153.723	0	60	91	6	68	95	11	60	90	62	60	89	4	1	2	-65	0	0	-98	-2	-2	65	4	0	64
153.846	1	61	91	5	67	94	11	59	90	62	59	89	4	1	1	-60	0	0	-96	-2	-1	65	4	0	63
153.969	0	60	91	6	68	94	10	59	90	62	59	89	4	1	1	-61	-1	0	-97	-2	-2	66	5	0	63
154.092	0	61	92	6	67	95	11	60	91	62	59	89	5	1	1	-68	0	0	-100	-1	-3	65	5	0	63
154.214	0	61	94	4	67	96	11	61	93	61	61	90	5	2	2	-66	-1	0	-99	-2	-2	64	4	0	63
154.337	0	62	94	4	68	97	12	61	94	60	60	91	4	2	1	-60	0	0	-97	-2	-2	64	4	0	64
154.46	0	60	92	6	68	95	10	60	91	62	59	90	5	2	2	-61	0	0	-98	-1	-2	65	4	0	63
154.583	0	60	92	6	67	95	10	60	90	63	59	89	5	2	1	-67	0	0	-101	-3	-3	66	4	0	63
154.706	0	60	92	5	67	95	11	60	91	62	60	90	5	2	1	-65	0	0	-99	-3	-2	65	4	0	63
154.829	0	61	93	5	67	95	11	60	92	61	60	89	4	2	1	-60	0	0	-97	-2	-2	64	3	0	63
154.952	0	61	95	4	67	96	11	61	93	62	59	90	4	3	1	-63	0	0	-99	-2	-1	65	5	0	63
155.075	0	62	95	4	67	96	11	62	95	61	60	90	4	2	1	-68	0	0	-101	-2	-3	64	5	0	64
155.197	0	62	96	4	67	96	16	62	96	61	60	91	0	2	1	-65	0	0	-104	-2	-2	63	4	0	58
155.32	0	61	93	5	67	96	11	60	91	61	60	90	4	1	2	-59	0	0	-97	-2	-1	65	4	0	63
155.443	0	61	93	5	66	95	11	61	92	62	60	90	4	2	1	-62	-1	0	-98	-2	-2	65	4	0	63
155.566	0	61	93	5	67	97	11	60	93	62	60	90	4	2	2	-68	0	0	-100	-1	-2	65	5	1	64
155.689	0	61	94	5	68	97	11	61	94	61	60	90	4	2	1	-64	0	0	-98	-2	-2	65	4	0	63
155.812	0	61	95	3	67	97	16	62	96	60	61	90	0	2	2	-60	-1	0	-102	-1	-2	64	4	0	57
155.935	0	62	97	2	68	98	10	62	97	61	61	91	4	2	1	-63	-1	0	-99	-1	-3	63	4	0	63
156.058	0	63	95	5	68	97	10	62	95	61	60	92	5	3	2	-66	0	0	-100	-2	-2	64	4	0	63
156.18	0	62	95	4	67	96	11	62	94	62	59	90	4	3	2	-62	0	0	-98	-2	-3	66	4	0	63
156.303	0	61	95	5	66	95	10	62	94	61	60	90	5	2	1	-59	0	0	-98	-2	-2	65	4	0	63
156.426	0	61	95	3	68	96	11	62	95	63	60	91	4	2	1	-63	-1	0	-100	-2	-2	65	3	0	62
156.549	0	62	96	2	68	99	7	63	98	60	60	91	9	3	1	-68	0	0	-115	-3	-2	64	4	0	47
156.672	0	62	97	1	69	99	16	63	99	59	62	92	0	2	1	-62	0	0	-112	-1	-2	62	4	0	48
156.795	0	62	97	2	69	98	17	62	97	60	60	92	0	1	2	-57	0	0	-101	-2	-2	63	5	0	58
156.918	0	62	95	3	67	98	11	61	95	61	60	92	5	1	1	-60	-1	0	-97	-2	-3	65	4	0	63
157.041	0	62	95	6	67	97	10	62	96	61	61	92	4	1	1	-64	-1	0	-99	-2	-2	65	4	0	63
157.164	0	62	94	9	66	91	10	62	94	63	60	92	5	2	2	-61	0	1	-102	-2	-2	67	4	2	61
157.286	0	60	92	6	67	92	13	62	93	64	60	90	6	2	2	-63	0	0	-103	-2	-2	66	3	0	60
157.409	0	62	94	6	67	96	14	62	94	63	61	91	6	2	2	-67	0	0	-105	-1	-2	65	5	0	61
157.532	0	62	95	1	68	98	14	62	95	61	62	91	6	2	2	-70	0	0	-122	-2	-2	63	4	0	43
157.655	0	62	95	0	69	98	12	62	95	58	62	92	5	2	1	-61	0	0	-117	-3	-2	62	4	0	43
157.778	0	62	95	0	67	98	11	62	95	59	61	93	5	1	2	-59	0	0	-117	-2	-2	62	4	0	42
157.901	0	62	94	5	68	97	10	61	94	60	60	93	4	1	2	-64	0	0	-101	-2	-3	65	4	0	64
158.024	0	60	92	6	67	94	12	61	92	64	60	93	5	2	1	-66	0	0	-104	-2	-2	66	5	0	61
158.147	0	61	91	5	67	95	12	62	92	62	61	91	7	3	2	-62	0	0	-105	-2	-2	65	4	0	62
158.269	0	61	91	6	66	92	12	61	91	63	60	91	7	1	2	-61	0	0	-104	-2	-2	65	4	1	60
158.392	0	61	91	5	66	93	13	60	91	64	60	90	6	1	1	-67	0	0	-105	-1	-2	67	5	0	61
158.515	0	60	93	2	68	96	13	62	93	62	60	91	5	1	1	-67	-1	0	-123	-2	-1	64	4	0	42
158.638	0	61	95	0	68	98	11	62	95	58	61	92	6	2	1	-60	0	0	-117	-2	-3	62	4	0	44
158.761	0	62	96	0	68	99	12	62	96	58	61	93	5	2	1	-59	0	0	-117	-2	-3	60	5	0	43
158.884	0	62	97	0	68	99	12	63	97	59	61	93	4	2	2	-64	0	0	-118	-3	-2	63	4	0	43
159.007	0	61	94	3	68	97	11	61	94	60	61	92	4	2	1	-61	0	0	-108	-2	-2	65	4	0	52
159.13	0	61	93	5	67	93	9	61	93	62	60	91	4	1	2	-56	-1	0	-98	-2	-2	66	4	1	62
159.252	0	61	91	9	66	90	11	60	90	64	59	89	6	2	2	-61	0	0	-103	-1	-2	66	4	1	60
159.375	0	60	90	6	67	94	12	60	90	65	60	89	7	1	2	-67	0	0	-105	-2	-2	67	4	0	60
159.498	0	61	93	3	66	96	8	61	93	64	60	90	11	2	2	-67	-1	-1	-109	-1	-2	64	4	0	57
159.621	0	63	95	0	68	99	12	62	96	59	62	92	6	3	2	-61	0	0	-119	-2	-1	61	4	0	42
159.744	0	62	95	0	68	98	12	62	94	60	61	93	5	1	1	-60	-1	0	-118	-3	-2	63	4	0	43
159.867	0	62	94	1	68	98	11	61	93	59	61	92	4	1	2	-64	0	0	-119	-2	-2	64	4	0	43
159.99	0	62	94	0	69	98	11	61	93	61	61	92	4	2	2	-62	0	0	-119	-2	-2	63	5	0	42
160.113	0	62	94	2	68	98	16	62	94	59	62	93	0	2	2	-55	0	0	-101	-2	-3	64	4	0	57
160.236	0	62	95	6	68	96	11	62	96	62	61	92	4	2	2	-58	0	0	-102	-3	-1	66	4	0	63
160.358	0	61	94	6	67	95	12	60	93	63	60	91	5	2	2	-65	0	0	-104	-2	-2	66	4	0	62
160.481	0	61	91	6	66	92	12	59	91	63	60	91	6	2	1	-64	-1	0	-105	-2	-3	67	4	0	62
160.604	0	60	90	2	67	94	13	60	91	63	60	91	6	2	2	-59	0	0	-102	-1	-2	64	4	0	62
160.727	0	61	93	0	68	97	8	61	92	61	61	91	10	1	1	-63	-1	0	-117	-2	-2	63	4	0	48
160.85	0	61	95	-1	68	98	12	62	95	60	61	92	4	2	1	-66	0	0	-122	-2	-1	63	4	0	43
160.973	0	62	97	-1	69	99	13	63	97	59	62	92	4	2	1	-62	0	0	-119	-2	-1	61	4	0	42
161.096	0	62	98	-2	68	99	11	63	99	59	62	93	5	2	1	-56	0	0	-117	-2	-3	61	4	0	42
161.219	0	62	96	0	68	99	11	62	97	60	60	93	4	2	1	-58	-1	0	-108	-2	-2	63	4	0	54
161.341	0	61	96	0	69	98	11	62	95	60	61	93	5	2	2	-61	0	0	-109	-2	-2	64	4	0	53
161.464	0	62	96	-1	68	98	12	61	94	60	61	93	4	2	2	-55	0	0	-107	-1	-2	64	5	0	54
161.587	0	61	96	-1	68	99	17	62	97	61	62	93	0	2	1	-53	0	0	-100	-2	-3	63	4	0	58
161.71	0	62	98	-1	68	99	10	63	98	61	62	94	5	2	2	-56	0	0	-95	-3	-2	64	4	0	64
161.833	0	62	98	-1	68	99	11	63	99	60	62	94	5	2	2	-60	0	0	-96	-2	-2	63	4	0	64
161.956	0	62	96	0	69	98	11	61	95	62	61	93	4	2	2	-55	0	0	-94	-2	-3	66	4	0	64
162.079	0	61	96	0	68	98	12	62	96	62	62	93	5	2	1	-51	-1	0	-94	-2	-2	64	4	0	65
162.202	0	62	95	0	68	98	11	62	96	63	61	93	4	2	2	-55	0	0	-95	-2	-3	66	4	0	64
162.324	0	62	96	0	68	98	11	62	96	62	62	93	5	2	2	-59	-1	0	-96	-2	-2	64	4	0	65
162.447	0	62	97	-1	69	100	11	63	99	60	61	94	5	2	2	-54	0	0	-95	-2	-2	64	4	0	65
162.57	0	63	98	0	68	100	10	63	99	59	62	94	6	2	2	-52	0	0	-93	-2	-2	63	4	0	64
162.693	0	61	95	1	68	98	11	62	95	63	62	93	5	1	2	-56	0	0	-95	-3	-3	66	4	0	65
162.816	0	62	96	0	69	98	11	63	96	62	62	94	4	2	2	-58	0	0	-97	-2	-3	65	4	1	64
162.939	0	62	95	0	68	98	11	62	97	61	62	93	5	1	1	-54	0	0	-94	-2	-3	65	4	0	64
163.062	0	62	97	-1	69	99	11	62	97	62	62	94	5	2	2	-52	-1	0	-94	-2	-2	64	4	0	64
163.185	0	62	98	0	68	99	10	64	98	61	63	93	5	2	2	-57	0	0	-96	-2	-2	65	4	0	65
163.308	0	61	95	2	68	97	11	61	95	62	61	93	5	2	3	-58	0	0	-97	-2	-2	66	5	0	64
163.43	0	61	94	0	68	97	11	62	94	63	61	92	4	2	1	-54	0	0	-96	-2	-2	66	4	0	64
163.553	0	62	94	1	68	96	11	62	95	62	61	92	4	2	2	-52	0	0	-95	-2	-2	65	4	0	64
163.676	0	61	95	1	69	98	11	62	95	63	61	93	5	1	1	-58	0	0	-97	-2	-2	66	4	0	64
163.799	0	62	96	0	68	98	12	62	97	61	61	93	4	1	1	-60	-1	0	-97	-2	-2	65	4	0	64
163.922	0	62	97	1	69	99	10	63	98	61	60	93	5	2	1	-55	0	0	-96	-2	-2	65	4	0	64
164.045	0	61	94	3	67	96	11	60	93	63	60	91	5	1	1	-52	0	0	-96	-2	-1	66	5	0	64
164.168	0	61	93	3	67	96	10	61	92	64	61	91	5	2	1	-58	0	0	-99	-1	-2	67	5	0	64
164.291	0	61	94	3	67	96	11	61	93	63	61	91	5	1	2	-61	0	0	-99	-2	-2	66	4	0	63
164.413	0	61	94	2	67	97	11	61	94	62	60	91	5	1	1	-56	0	0	-98	-2	-3	65	4	0	63
164.536	0	62	96	1	69	97	11	61	96	62	61	92	5	1	2	-55	0	0	-97	-2	-2	64	4	0	63
164.659	0	62	96	3	68	98	10	62	96	61	61	92	4	1	1	-61	0	0	-99	-2	-2	66	4	1	63
164.782	0	61	93	4	68	97	11	60	93	64	61	90	4	2	1	-61	0	0	-99	-2	-2	67	4	1	63
164.905	0	61	92	3	68	96	11	61	92	63	60	90	5	2	2	-56	-1	0	-98	-2	-1	66	3	0	63
165.028	0	60	94	3	67	96	10	60	93	64	59	91	5	2	1	-56	0	0	-98	-2	-2	65	5	0	63
165.151	0	61	93	3	68	97	11	61	95	63	61	90	4	1	1	-62	0	0	-100	-2	-1	66	4	0	63
165.274	0	61	94	1	67	98	12	61	96	62	61	91	5	1	1	-64	0	0	-100	-1	-2	64	5	0	63
165.396	0	62	97	1	68	98	11	63	97	60	61	92	5	2	2	-58	0	0	-98	-2	-3	63	5	0	63
165.519	0	62	95	3	68	98	11	61	95	62	61	91	5	1	2	-57	-1	0	-98	-2	-1	65	4	0	63
165.642	0	61	93	3	68	97	11	61	93	63	61	90	5	2	2	-62	-1	0	-99	-2	-2	66	5	1	64
165.765	0	61	93	3	68	97	12	61	94	61	61	91	4	2	2	-62	0	0	-99	-2	-2	65	5	1	64
165.888	0	61	95	2	68	98	11	61	95	61	60	91	4	2	2	-57	-1	0	-97	-2	-2	64	4	0	62
166.011	0	61	97	0	68	98	12	62	96	62	61	91	4	2	2	-58	0	0	-98	-3	-2	63	5	0	64
166.134	0	62	96	1	68	99	11	62	99	61	62	92	5	2	2	-64	0	0	-100	-2	-2	64	4	0	64
166.257	0	63	98	0	69	99	12	63	98	60	61	92	4	2	2	-62	0	0	-99	-2	-2	64	4	0	63
166.38	0	61	95	2	69	98	11	61	94	62	62	91	5	2	2	-56	0	0	-98	-2	-2	64	4	0	63
166.502	0	62	95	1	68	98	11	61	95	62	61	93	5	2	2	-57	-1	0	-98	-2	-2	65	4	0	63
166.625	0	61	95	1	68	99	11	61	95	62	61	93	5	2	2	-62	0	0	-99	-2	-2	65	4	0	63
166.748	0	62	96	0	69	98	12	61	97	62	61	92	4	2	2	-62	0	0	-99	-1	-2	64	4	0	63
166.871	0	62	98	0	69	99	11	62	99	59	62	93	5	2	2	-55	0	0	-96	-2	-2	63	4	0	64
166.994	0	63	99	-1	69	100	17	64	101	60	61	94	0	3	2	-57	0	0	-102	-2	-2	63	4	0	58
167.117	0	63	99	1	69	100	11	63	100	61	62	93	4	2	2	-60	0	0	-98	-2	-2	65	4	0	64
167.24	0	62	96	0	68	100	12	61	96	62	63	93	5	1	2	-59	0	0	-98	-2	-2	64	4	0	64
167.363	0	63	97	0	69	100	11	62	97	60	62	94	5	2	1	-53	-1	0	-95	-2	-2	65	4	0	64
167.485	0	63	98	-1	69	99	11	62	98	62	61	94	5	1	2	-54	0	0	-96	-3	-3	64	4	0	64
167.608	0	63	98	0	69	100	11	64	99	61	62	94	5	3	2	-60	0	0	-98	-2	-2	65	5	0	65
167.731	0	63	100	-3	69	101	12	64	101	61	63	96	5	2	2	-58	-1	0	-95	-2	-3	63	4	0	65
167.854	0	63	101	-1	69	102	10	64	103	59	62	95	5	2	3	-52	-1	0	-94	-2	-2	63	4	0	64
167.977	0	62	98	0	69	101	12	63	98	62	62	95	4	2	3	-53	0	0	-95	-2	-3	64	4	0	64
168.1	0	62	98	0	69	101	11	63	99	62	63	95	5	2	1	-58	0	0	-97	-2	-2	66	4	0	65
168.223	0	63	99	-1	70	102	11	63	100	62	60	95	5	2	3	-57	-1	0	-96	-3	-3	65	4	0	64
168.346	0	63	99	-2	69	101	12	63	101	60	63	96	5	3	2	-50	-1	0	-94	-1	-2	64	5	0	65
168.468	0	63	101	-3	70	102	11	64	102	61	63	96	5	2	2	-53	0	0	-94	-2	-3	63	4	0	64
168.591	0	64	101	-2	69	102	12	66	105	60	62	97	5	2	2	-57	0	0	-95	-2	-3	64	5	0	65
168.714	0	63	100	0	71	102	12	64	101	61	62	96	5	2	2	-55	0	0	-95	-2	-2	65	4	0	65
168.837	0	62	98	-1	70	102	11	62	100	60	63	97	5	1	2	-49	0	0	-93	-2	-2	64	4	0	65
168.96	0	63	100	-2	69	102	11	64	101	63	62	97	5	2	2	-51	0	0	-93	-2	-2	65	4	0	65
169.083	0	63	100	-2	69	102	11	64	101	61	64	96	5	2	2	-57	-1	0	-94	-2	-3	65	3	0	65
169.206	0	63	101	-4	70	102	11	64	103	61	63	97	5	3	2	-54	0	0	-93	-2	-2	64	4	0	66
169.329	0	63	101	-2	69	103	11	65	104	60	62	97	4	2	2	-49	0	0	-91	-2	-3	64	5	0	65
169.452	0	63	98	-1	70	102	11	63	99	63	63	96	5	3	3	-49	-1	0	-92	-3	-1	66	3	1	66
169.574	0	62	99	-1	69	102	12	63	100	63	63	97	5	2	2	-55	-1	0	-94	-2	-2	66	4	0	66
169.697	0	63	98	-2	69	101	12	64	100	62	63	96	5	2	2	-54	0	0	-93	-2	-3	65	4	0	65
169.82	0	63	99	-2	69	103	11	64	101	62	63	97	4	2	2	-48	0	0	-92	-2	-1	64	3	0	66
169.943	0	63	99	-3	69	102	11	64	103	62	63	97	5	2	3	-51	0	0	-92	-2	-2	64	4	0	65
170.066	0	64	100	0	69	102	11	64	101	62	63	96	4	3	2	-56	0	-1	-94	-2	-2	66	4	0	66
170.189	0	62	96	0	70	100	11	62	98	63	62	96	5	1	2	-53	0	0	-92	-2	-3	66	3	0	66
170.312	0	62	97	-1	70	101	11	63	97	63	63	96	5	2	2	-48	0	0	-92	-1	-2	65	4	0	66
170.435	0	62	97	0	70	100	12	62	97	62	62	96	5	2	2	-51	-1	0	-93	-2	-3	66	4	0	65
170.557	0	62	98	-1	69	101	12	63	98	63	62	96	5	2	1	-57	0	0	-94	-2	-2	66	4	0	66
170.68	0	62	98	-1	69	101	11	64	100	62	62	96	5	2	3	-55	0	0	-93	-2	-2	64	5	1	65
170.803	0	62	96	0	69	102	12	63	97	63	62	95	4	2	2	-50	-1	0	-93	-2	-2	66	4	0	66
170.926	0	62	95	0	68	99	12	62	95	64	62	94	5	2	2	-52	0	0	-93	-2	-2	66	4	0	65
171.049	0	62	95	0	68	99	12	61	96	63	61	94	4	2	1	-57	-1	0	-94	-2	-2	66	4	0	65
171.172	0	62	95	0	69	100	12	62	96	62	62	94	5	1	2	-55	0	0	-93	-2	-1	65	4	0	66
171.295	0	61	96	0	69	100	11	63	96	61	62	94	5	2	1	-50	0	0	-92	-1	-2	64	5	0	66
171.418	0	62	97	0	69	101	11	62	98	62	61	95	4	2	2	-54	-1	0	-93	-2	-2	65	5	0	65
171.54	0	61	95	2	68	99	11	62	94	63	62	95	5	2	1	-58	0	0	-95	-2	-2	66	4	0	66
171.663	0	61	93	2	68	99	12	60	93	63	61	93	4	2	2	-55	0	0	-94	-1	-2	67	4	0	65
171.786	0	62	94	2	68	98	11	61	94	63	61	93	4	2	2	-51	-1	0	-93	-2	-1	66	5	1	65
171.909	0	61	94	3	69	98	11	61	94	63	61	92	4	1	2	-56	0	0	-95	-2	-1	67	3	0	65
172.032	0	61	95	1	68	99	12	61	95	63	62	93	4	2	1	-61	0	0	-96	-2	-2	66	5	0	65
172.155	0	62	97	2	68	99	11	62	97	60	61	93	5	1	1	-59	0	0	-95	-2	-2	65	4	0	65
172.278	0	62	95	3	68	99	11	61	96	61	61	93	5	1	2	-54	0	0	-94	-1	-3	66	4	0	64
172.401	0	61	93	4	68	98	12	60	92	63	60	92	4	2	1	-56	0	0	-95	-2	-2	67	4	0	64
172.524	0	61	93	3	68	97	11	61	92	63	61	92	4	1	2	-62	0	0	-97	-2	-3	66	4	0	64
172.646	0	61	93	3	69	98	11	61	93	62	60	92	5	1	2	-60	-1	0	-96	-2	-2	65	4	0	64
172.769	0	61	96	2	68	98	11	61	95	61	61	92	5	3	2	-55	0	0	-94	-2	-2	65	5	-1	64
172.892	0	62	96	2	69	99	11	62	96	62	61	93	4	2	1	-59	0	0	-95	-2	-2	65	5	0	65
173.015	0	61	96	4	68	99	12	62	96	61	61	93	4	3	2	-63	0	0	-96	-2	-1	65	3	0	64
173.138	0	61	94	3	68	98	11	61	93	63	61	92	4	2	2	-60	-1	0	-96	-1	-3	66	4	0	64
173.261	0	61	94	3	68	98	12	61	93	62	61	91	4	0	1	-56	0	0	-95	-1	-2	65	4	0	64
173.384	0	61	94	4	68	97	12	61	93	62	61	92	5	2	2	-59	0	0	-96	-2	-2	65	4	0	64
173.507	0	61	95	2	68	98	11	61	95	62	62	92	5	2	2	-64	0	0	-97	-2	-2	65	4	0	64
173.629	0	62	97	2	68	99	12	62	97	61	61	93	5	2	2	-61	0	0	-96	-2	-2	64	4	0	64
173.752	0	62	97	1	68	100	11	63	98	60	61	94	4	2	2	-57	0	0	-94	-2	-2	64	4	0	64
173.875	0	62	96	4	68	98	11	61	94	62	62	92	4	2	1	-59	-1	0	-96	-2	-2	65	4	0	64
173.998	0	61	95	2	68	99	11	61	93	63	61	92	4	2	1	-63	0	0	-97	-2	-2	66	4	0	64
174.121	0	61	95	3	69	99	12	62	94	61	61	92	5	2	2	-61	0	0	-96	-2	-1	65	4	0	64
174.244	0	61	95	2	68	99	11	61	95	61	62	92	5	2	1	-56	-1	0	-94	-1	-2	64	4	0	64
174.367	0	62	96	0	69	100	12	62	97	62	61	93	4	2	1	-59	0	0	-95	-2	-2	64	4	0	64
174.49	0	61	98	2	68	100	11	62	98	60	62	94	6	2	2	-65	0	0	-96	-2	-2	64	5	0	64
174.612	0	63	98	2	69	100	11	63	99	59	62	93	5	2	2	-59	0	0	-95	-2	-3	64	4	1	64
174.735	0	61	95	2	69	100	12	61	95	61	61	93	4	2	2	-54	0	0	-94	-3	-2	64	4	0	64
174.858	0	62	95	1	69	99	11	62	95	63	62	94	4	1	2	-57	-1	0	-95	-3	-1	66	4	0	64
174.981	0	61	96	1	69	99	12	61	96	62	62	93	5	2	1	-62	0	0	-97	-2	-2	65	4	0	64
175.104	0	61	97	0	69	100	12	62	97	61	62	93	4	2	2	-59	0	0	-95	-2	-2	64	3	0	64
175.227	0	62	97	0	70	101	11	63	99	59	61	94	5	1	2	-54	0	0	-93	-1	-2	63	5	0	64
175.35	0	63	99	0	68	101	11	64	100	60	61	95	5	2	2	-57	0	0	-95	-2	-3	64	4	0	64
175.473	0	62	99	1	70	100	12	63	99	60	62	95	4	2	2	-59	0	0	-97	-4	-2	64	5	0	64
175.596	0	61	96	0	69	100	12	62	96	62	62	94	4	2	2	-56	0	0	-96	-3	-2	65	4	0	64
175.718	0	61	97	0	69	100	11	62	97	61	62	94	5	3	2	-52	-1	0	-94	-2	-2	64	4	0	65
175.841	0	62	97	0	68	101	12	63	97	62	62	95	5	1	2	-55	0	0	-95	-2	-2	65	4	0	64
175.964	0	62	98	-2	69	101	12	63	99	61	62	95	5	2	2	-60	0	0	-96	-1	-1	63	4	0	64
176.087	0	62	99	-2	69	102	12	64	101	59	63	95	5	1	2	-55	0	0	-95	-2	-2	62	4	0	64
176.21	0	63	100	-3	69	103	11	64	103	59	63	96	5	2	2	-51	0	0	-93	-2	-2	62	4	0	64
176.333	0	62	98	0	69	100	12	64	98	61	62	96	5	2	3	-53	-1	0	-94	-3	-2	65	4	0	65
176.456	0	62	97	-1	69	101	12	62	97	62	62	95	4	2	2	-57	0	0	-97	-2	-3	65	4	0	65
176.579	0	61	98	-1	69	101	12	63	98	61	62	95	5	2	2	-53	0	0	-94	-2	-2	65	4	0	65
176.701	0	62	98	-2	69	100	11	63	98	60	62	95	4	2	2	-49	-1	0	-92	-2	-2	63	4	0	65
176.824	0	62	99	-3	70	102	11	64	101	61	63	95	5	2	3	-52	-1	0	-93	-1	-3	64	5	0	65
176.947	0	63	99	-2	70	102	12	64	102	59	63	96	4	2	2	-58	0	0	-94	-2	-3	64	4	0	66
177.07	0	63	100	-2	69	102	11	64	101	60	63	97	4	2	2	-51	0	0	-93	-3	-3	64	4	0	65
177.193	0	62	96	-2	69	101	11	63	97	61	62	96	5	2	2	-47	0	0	-92	-3	-2	64	5	1	65
177.316	0	63	98	-1	69	101	12	62	98	62	62	96	5	2	2	-51	0	0	-93	-3	-2	65	4	0	65
177.439	0	62	97	-2	69	102	12	62	98	62	63	96	5	2	2	-55	0	0	-95	-2	-2	64	3	0	65
177.562	0	62	98	-3	69	102	11	63	99	61	63	97	5	2	2	-51	0	0	-93	-2	-3	64	4	0	65
177.684	0	63	100	-4	70	102	11	64	102	60	62	96	5	2	2	-48	0	0	-91	-2	-2	63	4	0	65
177.807	0	63	101	-4	70	103	11	64	103	61	63	97	4	2	3	-51	0	0	-92	-2	-3	64	4	0	66
177.93	0	62	99	-1	69	102	12	63	100	61	63	97	4	2	2	-54	0	0	-94	-1	-3	65	4	0	66
178.053	0	63	98	-2	69	101	11	63	99	61	63	96	5	2	2	-50	0	0	-92	-2	-3	65	4	0	66
178.176	0	62	98	-2	70	101	12	63	98	62	62	96	4	2	2	-46	0	0	-92	-3	-2	64	4	0	66
178.299	0	63	97	-3	70	102	11	63	99	63	63	97	5	2	2	-50	0	0	-93	-3	-3	66	5	0	65
178.422	0	62	98	-4	70	102	12	63	101	61	63	97	5	2	2	-55	0	0	-94	-2	-2	64	4	0	66
178.545	0	63	101	-5	69	102	11	64	101	61	63	97	5	2	2	-49	0	0	-92	-2	-2	63	4	0	65
178.668	0	63	100	-3	70	103	11	64	102	60	63	98	5	2	2	-47	0	0	-91	-2	-3	64	4	0	66
178.79	0	63	97	-1	70	101	12	63	99	63	63	97	5	2	2	-50	0	0	-93	-2	-3	66	4	0	66
178.913	0	62	98	-2	70	102	12	63	99	63	63	97	5	2	2	-53	0	0	-94	-2	-2	65	5	0	66
179.036	0	62	98	-3	70	102	12	62	98	62	63	97	4	2	3	-49	0	0	-93	-2	-2	65	4	0	66
179.159	0	62	98	-4	69	103	11	64	100	62	63	97	5	2	1	-47	0	0	-92	-3	-2	64	4	0	65
179.282	0	62	99	-4	70	103	11	64	101	62	63	97	5	2	2	-50	0	0	-93	-2	-3	65	4	0	65
179.405	0	63	100	-3	69	103	12	65	102	61	64	97	5	2	2	-54	-1	0	-95	-3	-3	64	4	0	66
179.528	0	62	98	-1	70	102	11	63	100	61	62	98	5	2	2	-49	0	0	-92	-2	-3	65	4	0	65
179.651	0	62	98	-2	70	102	11	62	98	63	63	97	5	2	3	-45	0	0	-92	-2	-2	65	4	0	65
179.773	0	63	98	-1	70	102	11	63	99	63	63	97	5	2	2	-50	0	0	-94	-2	-3	67	4	0	66
179.896	11	61	98	-3	69	102	12	64	100	62	64	97	5	2	2	-53	0	0	-94	-1	-3	64	4	0	65
180.019	0	63	99	-4	70	103	11	63	101	62	63	97	6	2	2	-49	0	0	-93	-3	-3	64	4	0	66
180.142	0	64	99	-3	70	104	10	64	102	61	63	98	5	1	3	-47	0	0	-91	-2	-2	63	4	0	66
180.265	0	63	98	-1	70	102	12	63	99	63	63	97	5	3	2	-51	0	0	-93	-2	-2	66	4	0	66
180.388	0	63	97	-3	69	102	11	63	99	64	63	96	5	1	1	-53	0	0	-95	-2	-3	66	4	0	66
180.511	0	62	98	-2	69	102	11	63	98	62	63	97	5	2	2	-49	-1	0	-93	-2	-2	66	5	0	65
180.634	0	62	98	-3	69	102	11	63	99	63	63	97	5	3	2	-48	0	-1	-91	-3	-2	65	4	0	66
180.756	0	63	100	-2	69	103	11	63	101	62	64	98	5	2	2	-52	-1	0	-93	-2	-3	66	4	0	66
180.879	0	62	99	-1	70	102	11	64	100	61	63	98	5	2	3	-54	-1	0	-94	-3	-2	65	4	0	66
181.002	0	62	96	-1	71	103	12	62	97	63	63	98	5	2	2	-48	0	0	-92	-2	-3	65	4	0	66
181.125	0	62	97	-1	69	101	12	63	97	63	63	98	5	2	1	-47	0	0	-93	-2	-2	65	4	0	66
181.248	0	61	96	-1	70	101	11	63	98	64	63	97	5	1	1	-53	-1	0	-94	-2	-3	67	4	0	66
181.371	0	62	97	-1	70	102	12	62	99	62	62	97	5	2	1	-54	-1	0	-95	-1	-2	66	4	0	65
181.494	0	62	98	-2	69	103	11	62	99	61	63	97	5	1	2	-50	0	0	-92	-2	-2	65	4	0	66
181.617	0	62	96	0	69	101	12	62	97	63	62	96	4	2	2	-47	0	0	-93	-3	-2	66	4	0	66
181.74	0	61	95	0	70	101	11	62	95	64	63	97	5	1	2	-53	0	0	-95	-2	-2	67	4	0	66
181.862	0	61	95	0	70	101	12	62	96	64	62	96	6	3	2	-56	0	0	-96	-2	-3	66	4	0	65
181.985	0	61	95	0	69	100	11	62	96	63	62	95	6	2	2	-51	0	0	-94	-2	-2	67	4	0	65
182.108	0	62	96	0	69	101	11	62	98	63	62	96	6	2	1	-51	0	0	-94	-3	-1	65	5	0	65
182.231	0	61	95	3	69	100	11	62	95	64	62	96	5	2	2	-56	0	0	-96	-1	-2	68	4	0	65
182.354	0	61	94	3	69	100	12	61	93	64	62	94	5	3	2	-58	0	0	-97	-1	-2	67	4	0	64
182.477	0	60	94	3	68	99	12	60	93	64	61	94	5	1	2	-54	0	0	-96	-3	-2	67	4	0	64
182.6	0	60	94	4	68	99	12	60	94	64	62	94	4	2	2	-55	0	0	-95	-2	-2	67	4	0	64
182.723	0	61	94	4	68	99	11	61	95	64	62	95	5	1	2	-60	-1	0	-98	-2	-2	67	4	0	65
182.845	0	60	96	4	69	100	12	61	94	63	62	95	4	2	2	-61	0	-1	-98	-3	-2	66	3	0	64
182.968	0	60	93	6	68	97	11	60	92	64	61	93	5	1	2	-56	0	0	-97	-2	-2	67	4	0	63
183.091	0	59	93	7	68	98	11	60	92	64	61	94	5	2	2	-57	-1	0	-97	-2	-2	67	4	0	63
183.214	0	60	93	6	68	98	11	60	92	64	60	93	5	1	1	-64	0	0	-100	-2	-2	67	5	0	64
183.337	0	61	93	6	67	98	12	60	93	63	61	93	4	2	1	-65	0	0	-99	-2	-1	67	3	0	63
183.46	0	61	94	5	67	99	11	61	94	62	60	94	5	2	1	-61	0	0	-97	-2	-2	65	5	0	63
183.583	0	61	95	6	68	98	11	61	94	62	61	93	4	1	1	-61	0	0	-98	-2	-2	66	5	0	63
183.706	0	59	92	8	68	98	12	60	90	63	60	92	4	2	2	-67	0	0	-101	-2	-2	67	4	0	63
183.828	0	60	92	7	68	96	11	60	89	64	59	92	5	2	1	-67	0	0	-100	-2	-1	67	5	0	63
183.951	0	59	91	7	67	98	11	60	90	62	60	91	5	2	2	-63	0	0	-99	-1	-2	65	5	0	63
184.074	0	60	92	8	68	97	11	60	92	62	59	92	5	2	1	-65	0	0	-99	-2	-2	66	5	0	63
184.197	0	60	93	7	67	98	12	60	92	61	60	93	5	1	2	-71	0	0	-101	-2	-2	66	4	0	63
184.32	0	60	94	7	68	99	17	61	94	61	61	93	0	2	2	-68	0	0	-105	-2	-1	64	5	0	57
184.443	0	60	93	8	68	96	11	60	91	62	61	92	4	2	1	-64	0	0	-98	-2	-2	65	4	0	62
184.566	0	60	92	8	68	97	11	59	89	62	59	91	4	3	1	-67	-1	0	-99	-2	-2	66	4	0	62
184.689	0	59	91	7	67	97	11	60	89	63	60	91	5	2	2	-71	-1	0	-102	-2	-1	65	4	0	62
184.812	0	60	91	8	67	96	12	60	90	62	60	91	4	2	1	-68	0	0	-111	-3	-2	65	4	0	52
184.934	0	60	92	8	67	97	17	60	91	60	60	91	0	2	2	-65	0	0	-104	-2	-2	64	4	0	57
185.057	0	61	94	6	67	98	12	61	93	62	60	92	5	2	1	-67	0	0	-110	-2	-2	65	3	0	52
185.18	0	61	95	7	67	99	12	60	94	59	61	92	5	2	2	-72	-1	0	-111	-2	-3	64	5	0	52
185.303	0	60	93	7	68	97	17	59	90	61	60	92	0	2	2	-67	0	0	-104	-2	-2	65	4	0	58
185.426	0	59	91	8	67	96	11	59	90	60	61	91	4	2	1	-63	0	0	-98	-2	-2	65	4	0	63
185.549	0	60	90	8	68	97	10	58	90	61	61	91	5	2	2	-65	0	0	-99	-3	-2	66	4	0	63
185.672	0	59	92	7	68	98	12	59	89	61	61	91	4	2	1	-70	0	0	-101	-1	-2	65	4	0	62
185.795	0	60	92	5	68	98	11	59	91	61	59	91	4	2	1	-65	0	0	-109	-2	-2	64	4	0	52
185.917	0	60	93	5	67	98	12	60	93	60	61	92	4	1	1	-63	0	0	-108	-2	-2	64	4	0	52
186.04	0	61	95	5	67	99	12	60	93	60	62	93	4	2	1	-67	0	0	-109	-2	-2	65	4	0	52
186.163	0	59	92	7	68	97	12	59	91	61	61	92	4	2	1	-68	0	0	-100	-2	-2	65	4	0	62
186.286	0	59	92	6	68	98	12	58	89	61	61	92	5	2	1	-64	0	-1	-98	-2	-1	65	3	0	62
186.409	0	59	91	6	68	97	17	59	89	61	60	91	0	2	2	-61	-1	0	-103	-2	-1	65	4	0	57
186.532	0	60	92	6	68	97	7	60	89	62	60	91	10	1	1	-65	0	0	-104	-2	-2	66	5	0	57
186.655	0	60	94	4	68	99	12	60	91	61	61	92	4	2	2	-69	0	0	-109	-2	-3	64	4	0	52
186.778	0	61	95	4	68	99	17	60	93	59	61	92	0	2	2	-62	-1	0	-112	-2	-2	62	4	0	47
186.9	0	60	95	4	69	100	17	60	94	60	61	94	0	1	3	-62	0	0	-102	-2	-2	64	5	0	58
187.023	0	60	92	6	68	98	12	60	91	62	62	93	4	1	1	-64	-1	0	-98	-2	-2	66	4	0	63
187.146	0	59	92	5	67	98	11	60	91	61	60	93	5	2	0	-66	0	0	-98	-2	-2	65	4	1	63
187.269	0	60	92	4	68	98	11	59	90	61	61	93	4	1	2	-59	-1	0	-96	-1	-2	64	5	0	63
187.392	0	60	92	4	69	98	17	58	91	61	61	92	0	3	1	-59	0	0	-102	-2	-2	64	5	0	57
187.515	0	61	93	4	69	99	6	60	92	61	62	92	10	2	2	-65	0	0	-103	-2	-1	65	4	0	58
187.638	0	61	95	2	68	99	12	60	93	60	62	94	5	2	2	-66	0	0	-108	-1	-2	64	4	0	53
187.761	0	61	95	1	69	100	17	61	96	58	61	94	0	2	2	-58	-1	-1	-112	-2	-2	62	3	0	47
187.884	0	62	94	3	68	100	11	60	93	60	61	93	5	2	1	-58	0	0	-95	-2	-2	64	4	0	64
188.006	0	60	92	4	68	98	12	60	91	62	61	93	4	2	2	-62	0	0	-97	-2	-2	66	4	0	64
188.129	0	61	93	3	68	99	11	61	91	61	61	93	5	1	1	-62	0	0	-97	-2	-2	64	4	0	63
188.252	0	60	93	3	69	99	11	60	91	60	61	93	5	1	1	-55	0	0	-94	-1	-2	64	4	0	63
188.375	0	61	94	3	69	100	12	60	93	61	61	94	5	2	1	-57	0	0	-96	-2	-2	64	4	0	63
188.498	0	60	95	3	69	100	13	61	95	60	62	94	4	2	2	-63	0	0	-98	-1	-1	65	4	0	63
188.621	0	62	96	0	68	101	12	62	97	61	62	95	5	2	1	-62	0	0	-107	-2	-3	63	5	0	53
188.744	0	62	96	1	69	102	11	62	97	59	61	96	5	1	1	-56	0	0	-94	-2	-2	63	4	0	64
[truncated: 1,237 more rows]

## Sheet: Add_info
Time	Marker	Accel_x	Accel_y	Accel_z	Gyro_x	Gyro_y	Gyro_z	Magnet_x	Magnet_y	Magnet_z	battery		ld_gain	pd_gain
[truncated: 2,772 more rows]
