# Supplementary material for: Charitable crowdfunding donation-intention estimation depending on emotional project images using fNIRS-based functional connectivity
Source: PLoS One. 2024 May 8;19(5):e0303144. doi: 10.1371/journal.pone.0303144 (PMC11078340; doi:10.1371/journal.pone.0303144)
Supplement: S1 File — (ZIP) [file pone.0303144.s001.zip › Some donation dataset/negative/subject36.xlsx]

## Sheet: D780
	SNR :	43	39	47	37	42	43	40	40	42	38	40	45	34	38	39
Time	Marker	ch1	ch2	ch3	ch4	ch5	ch6	ch7	ch8	ch9	ch10	ch11	ch12	ch13	ch14	ch15
0.24576	0	654	183	392	181	319	275	406	163	173	353	210	163	314	507	747
0.36864	0	654	183	392	181	319	275	406	163	173	353	210	163	314	507	747
0.49152	0	651	180	389	179	318	274	406	165	175	354	207	167	314	512	746
0.6144	0	652	178	389	183	315	276	405	164	174	353	207	170	316	516	751
0.73728	0	668	181	395	185	317	278	406	163	174	354	210	172	319	521	753
0.86016	0	665	184	398	188	320	280	411	164	174	357	212	173	322	525	755
0.98304	0	661	180	388	182	313	272	409	172	179	353	208	166	316	520	746
1.10592	0	664	180	387	184	313	273	409	170	179	353	209	166	318	523	748
1.2288	0	662	180	389	183	312	273	410	170	179	353	208	167	318	524	753
1.35168	0	663	182	393	185	314	273	412	172	180	357	210	170	322	529	756
1.47456	0	670	185	397	187	318	276	416	175	181	360	213	172	326	533	756
1.59744	0	661	185	394	186	320	277	415	174	181	360	211	167	324	526	748
1.72032	0	668	179	387	184	313	275	411	172	180	356	208	162	319	519	749
1.8432	0	660	181	389	183	314	275	412	173	180	358	208	162	322	522	751
1.96608	0	667	182	389	185	314	277	414	175	181	360	210	163	323	525	753
2.08896	0	669	184	394	187	317	279	415	175	183	362	212	168	326	532	753
2.21184	0	673	187	398	189	322	282	417	175	184	364	213	169	328	534	758
2.33472	0	666	182	387	186	316	280	413	175	182	360	210	162	323	523	750
2.4576	0	669	180	386	184	314	281	413	177	184	360	209	162	322	524	753
2.58048	0	668	181	388	185	315	281	414	177	185	360	210	163	323	526	752
2.70336	0	674	182	390	186	318	283	415	176	185	362	212	165	326	530	757
2.82624	0	676	186	396	189	320	285	418	179	185	365	215	169	330	537	759
2.94912	0	668	186	393	189	321	286	417	181	186	365	214	164	327	530	754
3.072	0	678	181	386	184	316	284	414	177	185	362	211	163	323	527	751
3.19488	0	679	180	387	186	317	285	414	177	187	361	211	162	325	530	758
3.31776	0	668	181	389	186	318	285	417	179	187	365	213	164	326	532	759
3.44064	0	673	182	393	188	322	286	420	182	187	367	216	166	329	536	760
3.56352	0	684	186	395	189	324	287	421	180	187	367	215	166	329	535	756
3.6864	0	690	181	387	185	319	284	417	178	184	364	213	162	326	529	755
3.80928	0	668	180	389	186	319	284	418	180	184	366	212	162	327	533	757
3.93216	0	676	180	390	187	320	285	419	180	186	367	213	164	329	535	760
4.05504	0	691	183	392	188	322	286	421	179	186	368	216	165	332	539	761
4.17792	0	690	185	396	189	325	286	423	179	186	370	216	165	333	542	764
4.3008	0	665	180	389	186	322	285	418	180	184	366	213	161	328	533	757
4.42368	0	677	179	387	186	320	284	418	180	184	367	213	161	328	535	759
4.54656	0	697	178	388	185	320	284	418	177	185	366	213	161	329	536	759
4.66944	0	686	180	390	188	323	284	419	177	184	366	214	164	331	540	763
4.79232	0	677	183	394	189	324	286	420	179	185	369	216	165	333	543	766
4.9152	0	677	178	389	185	322	285	418	180	184	366	213	162	329	535	757
5.03808	0	689	175	384	183	319	283	414	176	183	362	212	160	326	533	757
5.16096	0	680	174	386	184	318	282	413	175	183	361	211	160	326	534	758
5.28384	0	670	175	386	184	319	282	415	176	182	363	212	161	328	536	758
5.40672	0	673	176	390	185	320	282	416	178	183	363	212	163	332	539	763
5.5296	0	686	177	389	186	323	283	415	176	184	363	214	162	329	539	759
5.65248	0	674	171	382	182	316	278	409	173	181	356	210	159	325	530	754
5.77536	0	664	169	382	180	315	277	408	174	179	356	207	158	324	531	754
5.89824	0	658	169	382	181	314	277	408	173	179	356	208	159	325	531	756
6.02112	0	681	171	383	182	317	277	409	172	180	355	208	160	327	536	760
6.144	0	693	173	386	182	318	277	411	172	180	357	209	160	328	539	763
6.26688	0	649	173	387	184	319	278	410	173	180	358	210	161	328	537	758
6.38976	0	652	166	379	180	313	275	406	172	177	352	206	158	324	528	753
6.51264	0	668	165	379	179	312	272	404	170	178	350	206	157	322	530	755
6.63552	0	672	166	379	179	312	272	403	168	177	350	206	157	322	530	759
6.7584	0	647	168	382	180	313	273	406	171	179	353	207	158	324	535	760
6.88128	0	642	170	384	181	315	274	409	172	180	355	208	160	328	538	761
7.00416	0	677	169	382	182	316	273	406	170	179	353	208	159	326	533	757
7.12704	0	669	165	378	179	310	270	404	169	176	350	204	157	322	530	757
7.24992	0	639	165	377	179	311	271	406	171	178	351	205	157	323	531	758
7.3728	0	639	167	379	179	311	271	406	171	178	352	206	158	325	534	762
7.49568	0	674	169	382	182	314	272	407	170	179	353	208	159	328	540	768
7.61856	0	670	171	386	183	318	272	410	171	180	356	209	161	331	542	771
7.74144	0	653	168	380	181	316	272	409	174	178	355	207	159	327	536	764
7.86432	0	637	162	377	179	312	268	407	171	178	352	206	157	325	534	766
7.9872	0	668	164	375	179	313	269	407	170	178	353	205	157	326	537	769
8.11008	0	659	165	378	179	314	268	408	171	178	354	206	158	327	541	772
8.23296	0	652	168	382	182	316	269	412	173	180	357	209	160	332	545	774
8.35584	0	647	171	385	185	320	271	415	173	180	360	212	161	335	548	778
8.47872	0	660	165	379	181	316	270	410	172	178	355	208	158	331	540	770
8.6016	0	659	163	376	179	314	267	410	171	177	354	206	156	329	541	773
8.72448	0	648	163	377	180	314	268	411	174	177	355	207	157	328	543	776
8.84736	0	642	167	380	181	316	269	412	173	178	356	208	159	332	546	780
8.97024	0	661	169	384	184	318	270	415	173	180	359	211	161	336	551	780
9.09312	0	664	173	387	186	323	272	417	174	180	362	212	162	339	553	782
9.216	0	663	167	381	183	318	273	415	176	179	360	209	159	334	545	774
9.33888	0	661	167	379	183	316	271	413	174	180	359	209	158	333	546	773
9.46176	0	660	168	380	184	317	272	413	172	180	358	207	159	334	548	777
9.58464	0	669	171	384	185	319	273	415	175	181	360	211	161	337	550	780
9.70752	0	670	173	387	187	323	275	419	177	182	364	212	163	341	555	781
9.8304	0	672	179	392	190	327	277	420	177	183	365	214	164	343	558	779
9.95328	0	676	174	386	186	322	278	417	175	183	360	212	161	339	550	768
10.0762	0	676	176	384	187	320	279	416	178	184	359	211	161	339	549	769
10.199	0	676	177	387	187	321	282	418	180	187	364	212	162	341	552	781
10.3219	0	681	180	390	189	322	285	421	180	189	366	214	164	345	557	789
10.4448	0	687	183	396	191	327	287	423	180	191	367	216	168	348	562	799
10.5677	0	683	183	395	192	328	290	422	184	191	366	215	165	346	561	790
10.6906	0	676	181	388	188	321	290	420	185	193	364	214	163	343	557	784
10.8134	0	702	182	391	190	323	292	420	185	194	365	215	165	345	561	783
10.9363	0	700	184	392	191	323	296	422	187	200	363	217	167	350	561	783
11.0592	0	683	190	399	194	325	303	424	197	210	366	222	174	358	569	786
11.1821	0	694	195	403	197	324	312	426	208	221	367	223	178	360	577	796
11.305	0	707	192	392	193	314	319	422	215	224	363	217	170	357	572	797
11.4278	0	685	192	392	194	316	319	429	213	222	374	219	170	358	578	824
11.5507	0	698	194	395	193	320	318	437	214	217	383	221	171	363	583	828
11.6736	0	686	194	400	196	322	311	444	204	211	394	224	170	366	601	861
11.7965	0	729	198	408	202	328	310	447	196	211	402	223	172	368	610	893
11.9194	0	709	194	396	195	318	309	451	193	207	402	220	165	361	595	888
12.0422	0	692	192	394	195	316	304	451	193	206	401	217	164	361	595	895
12.1651	0	694	195	396	196	318	306	447	194	208	395	219	164	362	597	887
12.288	0	710	195	400	197	319	307	445	193	212	392	221	166	365	599	882
12.4109	0	703	198	404	200	320	311	447	197	216	395	223	167	366	602	888
12.5338	0	697	198	401	198	317	312	447	201	217	395	220	166	362	599	894
12.6566	0	696	195	394	196	314	310	445	201	215	393	218	164	361	598	894
12.7795	0	725	198	395	196	317	310	443	199	216	390	219	164	362	599	889
12.9024	0	724	199	397	198	319	310	443	199	216	392	220	166	365	601	889
13.0253	0	702	200	403	200	321	311	448	201	218	395	223	168	368	605	892
13.1482	0	692	202	403	201	322	313	448	202	217	397	222	166	365	612	807
13.271	0	722	197	396	197	318	312	448	200	215	396	221	162	363	637	750
13.3939	0	730	198	398	198	322	310	448	199	213	399	221	156	364	632	695
13.5168	0	693	199	399	199	325	307	450	196	206	402	223	156	368	621	659
13.6397	0	695	202	404	201	328	303	452	192	202	401	224	156	371	629	705
13.7626	0	733	205	407	202	333	300	449	188	199	398	224	160	372	614	744
13.8854	0	720	198	398	199	326	297	443	186	197	392	220	163	368	597	749
14.0083	0	695	199	398	199	328	296	445	188	196	393	221	162	369	595	732
14.1312	0	693	199	398	199	328	293	443	186	195	391	222	160	370	596	720
14.2541	0	726	201	403	201	327	298	445	186	199	394	221	161	368	591	733
14.377	0	723	204	406	202	330	299	449	187	198	398	221	161	367	591	721
14.4998	0	691	199	397	197	333	291	439	185	189	384	221	161	366	584	677
14.6227	0	695	201	398	198	335	287	434	181	187	377	221	163	364	577	643
14.7456	0	726	201	398	196	330	289	434	181	191	379	220	164	361	571	673
14.8685	0	718	202	402	198	329	292	440	183	193	383	219	164	360	577	744
14.9914	0	703	202	403	197	336	291	438	186	189	381	221	163	362	578	751
15.1142	0	694	196	396	195	331	286	430	181	186	372	217	163	359	569	758
15.2371	0	722	197	397	194	328	287	431	179	190	373	216	162	356	569	777
15.36	0	709	196	397	194	329	287	431	181	188	373	216	162	358	572	783
15.4829	0	704	198	401	194	331	286	431	182	187	374	216	163	358	574	780
15.6058	0	685	196	397	191	328	285	428	181	186	368	214	163	352	567	768
15.7286	0	711	190	392	190	323	283	423	177	184	362	211	162	349	561	769
15.8515	0	700	190	392	189	323	281	422	177	184	361	210	160	348	560	773
15.9744	0	695	191	392	190	322	281	422	179	183	362	210	160	349	562	772
16.0973	0	681	193	396	190	325	281	422	177	184	362	211	162	350	564	773
16.2202	0	693	188	389	189	320	280	417	175	183	355	209	162	346	554	763
16.343	0	687	185	386	186	316	278	413	174	181	352	206	159	342	554	768
16.4659	0	676	185	385	186	314	277	412	176	182	351	206	159	340	552	770
16.5888	0	663	187	387	186	316	277	411	175	182	350	208	160	341	554	763
16.7117	0	683	187	392	189	320	278	412	174	184	349	207	160	343	554	756
16.8346	0	676	184	384	185	313	277	409	174	183	348	204	160	337	546	760
16.9574	0	671	183	382	183	309	276	409	175	181	348	204	158	336	546	766
17.0803	0	672	184	380	184	311	274	408	174	181	347	203	157	336	548	761
17.2032	0	675	186	383	185	312	274	409	170	180	346	204	158	338	550	762
17.3261	0	678	187	387	186	316	276	412	173	182	350	206	159	339	551	761
17.449	0	674	185	382	184	314	274	410	174	180	349	204	159	334	543	755
17.5718	0	671	185	378	184	311	272	408	172	180	346	204	157	335	542	754
17.6947	0	679	185	380	185	312	271	409	171	179	344	202	156	336	543	748
17.8176	0	676	188	382	186	313	274	411	174	180	350	204	157	339	546	762
17.9405	0	678	189	387	188	315	277	418	176	182	356	207	161	341	550	774
18.0634	0	684	191	386	189	316	277	417	175	182	356	207	158	339	545	770
18.1862	0	683	188	380	187	314	273	413	172	178	349	205	157	339	544	761
18.3091	0	676	189	380	187	316	272	414	172	178	350	204	156	339	547	761
18.432	0	672	190	382	188	317	273	415	174	180	354	206	157	340	549	767
18.5549	0	684	193	385	190	319	276	419	174	181	356	208	160	345	554	767
18.6778	0	684	195	388	191	324	276	421	174	180	358	211	161	346	558	772
18.8006	0	672	192	382	190	321	275	418	177	179	358	207	157	342	551	768
18.9235	0	678	191	378	189	318	274	418	178	179	357	206	157	342	551	771
19.0464	0	689	194	380	191	319	275	420	176	180	357	207	158	344	554	772
19.1693	0	683	196	383	192	321	276	421	174	181	359	209	158	346	557	779
19.2922	0	678	199	387	195	328	277	423	179	181	360	213	161	352	565	771
19.415	0	689	201	390	197	329	277	427	179	183	361	213	161	351	568	773
19.5379	0	703	196	383	193	325	279	425	179	182	362	211	158	349	564	798
19.6608	0	695	195	382	194	321	278	426	177	184	364	208	158	349	566	812
19.7837	0	680	199	382	194	324	280	428	180	184	367	210	158	349	570	818
19.9066	0	698	203	386	196	326	283	429	182	186	367	212	159	353	572	813
20.0294	0	710	204	390	199	328	285	430	181	189	368	215	162	356	576	813
20.1523	0	703	207	395	200	331	289	433	182	191	370	216	163	358	578	817
20.2752	0	702	206	388	198	325	291	430	186	193	368	213	160	354	570	813
20.3981	0	700	204	386	198	323	293	430	187	194	368	214	160	354	574	818
20.521	0	726	206	389	198	326	294	431	187	195	369	214	160	355	578	819
20.6438	0	719	207	390	199	329	293	433	186	194	372	216	162	358	582	825
20.7667	0	705	210	394	201	333	294	437	189	194	375	218	164	361	587	829
20.8896	0	699	212	399	202	336	296	439	190	195	378	220	164	363	589	830
21.0125	0	724	207	393	200	332	294	435	187	193	372	216	161	358	582	824
21.1354	0	730	204	391	199	332	293	434	186	191	371	216	160	359	583	827
21.2582	0	697	205	391	198	333	293	434	187	191	373	215	161	358	583	827
21.3811	0	694	207	393	200	334	293	436	188	192	375	217	161	359	584	826
21.504	0	729	210	398	201	339	293	438	187	191	377	219	164	363	588	826
21.6269	0	728	209	398	201	341	292	436	186	189	376	218	163	361	589	823
21.7498	0	693	202	393	199	335	289	433	185	187	371	215	160	359	588	823
21.8726	0	689	202	393	201	336	288	433	185	187	373	216	161	359	593	827
21.9955	0	722	205	396	201	336	289	432	183	191	372	216	162	363	594	824
22.1184	0	720	208	400	200	337	293	434	185	194	374	218	165	365	594	824
22.2413	0	699	211	404	204	339	295	437	189	195	377	221	166	368	598	828
22.3642	0	694	205	398	200	335	294	433	188	194	373	216	162	363	592	822
22.487	0	727	203	395	198	334	292	430	185	193	371	216	163	361	592	822
22.6099	0	726	204	395	199	332	292	430	185	192	370	215	162	362	594	825
22.7328	0	711	206	398	200	333	294	433	188	193	373	217	164	365	597	826
22.8557	0	702	209	403	200	336	296	434	188	196	375	219	166	367	601	829
22.9786	0	735	209	401	202	336	296	434	186	195	375	218	164	365	598	827
23.1014	0	721	203	395	198	330	294	429	185	193	371	215	162	361	595	826
23.2243	0	715	203	396	198	332	293	430	187	193	372	215	161	362	598	824
23.3472	0	700	205	397	199	330	293	431	187	194	373	215	163	364	600	825
23.4701	0	726	207	401	200	334	294	431	184	194	374	217	165	367	603	828
23.593	0	725	212	405	202	338	295	435	186	195	376	219	165	367	605	828
23.7158	0	715	207	399	198	334	293	432	187	192	373	215	163	364	599	826
23.8387	0	705	205	398	199	330	291	431	186	191	371	215	163	362	599	826
23.9616	0	721	207	397	200	332	292	429	184	192	370	215	163	364	598	827
24.0845	0	719	208	401	200	335	292	432	185	193	372	216	165	365	600	828
24.2074	0	717	212	406	203	336	295	435	188	193	375	219	166	369	602	827
24.3302	0	706	215	407	202	339	297	435	188	193	376	219	167	367	601	820
24.4531	0	725	207	401	200	334	294	432	185	192	371	216	165	364	595	815
24.576	0	729	209	402	201	336	294	434	187	192	373	218	164	366	596	820
24.6989	0	721	211	401	201	336	295	436	190	193	375	217	165	367	596	822
24.8218	0	716	215	406	203	339	297	439	189	194	378	220	167	370	598	822
24.9446	1	730	217	411	205	343	299	440	189	195	380	221	169	372	599	819
25.0675	0	727	212	405	202	337	297	438	190	192	376	219	168	366	591	807
25.1904	0	721	212	404	202	339	296	440	191	191	378	219	167	369	592	809
25.3133	0	718	214	403	203	340	297	441	191	193	379	220	167	370	592	812
25.4362	0	736	216	409	205	344	297	443	189	194	381	222	167	373	596	817
25.559	0	734	220	413	206	347	299	447	192	194	385	223	170	375	598	818
25.6819	0	726	212	406	203	342	297	443	192	192	381	220	166	371	593	812
25.8048	0	726	212	405	203	341	297	443	191	192	380	220	167	371	593	812
25.9277	0	734	215	404	204	342	297	443	190	193	381	220	167	371	595	817
26.0506	0	730	216	408	205	344	299	445	192	193	384	222	168	375	598	820
26.1734	0	736	220	412	207	348	302	447	194	195	386	224	169	376	599	819
26.2963	0	722	212	405	205	344	299	443	192	193	382	221	167	371	591	809
26.4192	0	738	212	403	204	342	299	441	191	192	379	219	166	369	592	815
26.5421	0	726	212	404	205	343	298	443	193	192	380	220	166	370	593	816
26.665	0	725	213	406	204	345	300	444	193	194	383	221	167	372	595	818
26.7878	0	730	217	409	207	347	301	444	193	194	384	222	168	372	597	817
26.9107	0	734	211	403	203	343	299	440	189	193	378	220	167	368	590	816
27.0336	0	724	209	400	203	341	298	439	190	192	378	218	166	367	588	815
27.1565	0	721	210	401	202	340	300	437	192	193	376	219	167	365	587	815
27.2794	0	728	212	402	202	343	301	437	191	195	376	220	166	367	590	812
27.4022	0	731	214	406	204	347	302	438	190	195	378	220	168	370	591	820
27.5251	0	720	209	402	201	342	301	437	191	193	374	218	167	365	585	814
27.648	0	724	207	398	201	339	299	434	191	193	373	216	165	363	583	816
27.7709	0	738	208	399	200	339	299	433	189	193	373	218	165	363	584	813
27.8938	0	734	210	399	201	339	298	434	188	193	373	217	165	365	586	818
28.0166	0	715	212	402	203	342	298	437	190	194	375	217	166	366	588	819
28.1395	0	725	211	400	202	341	298	435	190	193	374	217	166	363	584	814
28.2624	0	740	207	397	199	338	295	432	187	191	370	216	165	360	580	811
28.3853	0	728	209	395	200	337	296	433	187	192	371	214	163	360	591	764
28.5082	0	723	208	397	201	339	296	434	189	191	375	215	163	360	596	749
28.631	0	721	212	400	202	341	295	437	188	192	376	217	164	363	592	757
28.7539	0	749	212	400	203	341	297	436	186	191	374	216	163	362	591	750
28.8768	0	739	206	395	200	336	294	432	186	190	369	214	163	357	583	737
28.9997	0	719	207	394	201	337	293	431	187	189	370	214	163	359	579	745
29.1226	0	724	209	394	200	337	293	434	187	189	371	215	163	359	580	776
29.2454	0	744	212	397	202	338	294	433	186	191	371	216	164	361	582	789
29.3683	0	730	214	400	203	341	295	435	187	191	372	216	165	362	583	792
29.4912	0	723	208	395	200	336	294	431	187	188	369	213	163	357	576	785
29.6141	0	722	207	395	200	333	292	432	186	188	368	212	162	356	576	792
29.737	0	741	210	393	200	335	291	432	185	189	368	213	161	356	577	792
29.8598	0	727	211	395	200	336	292	433	185	188	368	213	163	359	580	800
29.9827	0	723	213	398	202	338	294	435	188	189	372	215	164	361	584	801
30.1056	0	716	211	397	201	338	294	434	188	189	370	213	163	358	580	796
30.2285	0	743	206	391	199	333	291	430	184	187	366	212	161	355	575	793
30.3514	0	747	206	390	198	333	290	429	184	187	366	212	162	356	577	802
30.4742	0	719	207	391	199	333	290	431	187	187	368	213	163	356	579	801
30.5971	0	719	211	394	200	335	292	434	186	188	370	215	163	358	581	804
30.72	0	745	213	396	202	339	292	435	185	189	372	216	165	361	584	805
30.8429	0	746	211	395	200	336	290	433	186	187	370	214	163	357	579	800
30.9658	0	710	205	390	198	333	288	432	185	186	367	212	161	355	576	798
31.0886	0	710	206	390	198	333	288	430	186	186	368	212	161	355	577	799
31.2115	0	741	209	391	198	334	289	431	185	188	366	213	162	358	579	801
31.3344	0	739	211	394	200	336	291	432	186	189	370	215	165	360	582	806
31.4573	0	715	213	399	201	338	293	436	189	189	374	217	165	363	585	808
31.5802	0	712	213	398	201	339	293	435	190	189	372	216	165	359	581	802
31.703	0	748	207	393	199	333	292	431	186	189	367	214	164	357	578	799
31.8259	0	742	209	393	199	334	292	431	187	188	368	214	163	356	580	802
31.9488	0	718	211	393	199	334	294	432	189	189	370	215	164	358	581	803
32.0717	0	717	213	397	199	338	296	434	190	191	371	217	166	360	584	803
32.1946	0	751	216	402	202	340	298	437	189	192	374	219	167	364	588	808
32.3174	0	739	214	400	201	339	297	434	189	190	373	217	165	360	584	804
32.4403	0	733	209	397	199	336	296	434	191	190	371	216	164	358	582	805
32.5632	0	717	212	397	200	337	297	435	191	191	371	216	164	359	584	808
32.6861	0	745	214	399	200	339	298	435	188	192	371	217	165	361	586	809
32.809	0	744	216	402	203	341	299	437	190	192	374	219	168	365	591	815
32.9318	0	736	219	406	204	346	301	440	193	193	377	220	168	365	592	814
33.0547	0	723	213	401	200	340	298	436	191	193	371	217	166	360	586	807
33.1776	0	744	211	400	200	338	298	434	189	192	370	216	165	359	585	808
33.3005	0	739	212	400	201	338	299	434	190	194	370	217	167	361	587	814
33.4234	0	736	216	402	201	340	301	435	192	195	372	218	167	364	593	816
33.5462	0	735	219	407	203	341	303	438	191	199	375	220	170	368	599	823
33.6691	0	745	219	408	204	344	305	438	192	198	375	220	168	366	598	824
33.792	0	742	212	401	200	337	302	433	190	196	370	216	166	362	591	817
33.9149	0	734	211	402	201	337	302	432	191	196	369	216	167	360	591	816
34.0378	0	735	215	402	201	337	304	432	191	197	369	217	167	362	590	817
34.1606	0	743	216	405	201	339	305	434	190	200	371	218	168	365	595	825
34.2835	0	737	219	410	203	342	307	437	191	200	375	221	171	367	598	825
34.4064	0	736	219	409	203	342	305	436	193	200	372	219	170	365	594	817
34.5293	0	733	212	401	201	333	304	429	193	204	364	216	169	361	588	816
34.6522	0	740	212	403	201	334	308	429	194	205	364	217	169	363	589	830
34.775	0	732	214	403	202	335	309	430	196	207	369	217	169	364	592	834
34.8979	0	732	216	407	202	338	310	434	198	207	373	221	171	368	597	832
35.0208	0	748	220	412	204	340	311	436	197	208	376	223	172	371	603	832
35.1437	0	743	218	410	203	341	309	435	195	204	376	221	169	367	600	833
35.2666	0	724	213	404	200	336	305	433	194	202	372	218	168	363	594	827
35.3894	0	733	214	406	202	337	306	434	195	203	373	218	168	363	594	826
35.5123	0	749	215	406	202	339	306	434	193	203	374	219	168	366	597	826
35.6352	0	737	219	410	203	341	307	436	193	203	376	221	170	368	600	829
35.7581	0	729	222	413	205	342	307	438	196	203	379	222	171	369	600	828
35.881	0	726	215	407	202	339	305	435	195	199	376	219	169	364	594	823
36.0038	0	747	214	406	202	338	304	434	193	199	375	219	169	364	595	822
36.1267	0	731	214	406	202	340	303	435	192	199	376	219	167	365	596	828
36.2496	0	728	217	409	204	341	304	438	195	198	379	221	170	368	599	827
36.3725	0	722	220	413	205	345	304	442	195	199	381	223	172	371	601	827
36.4954	0	749	217	409	204	342	303	437	193	197	377	221	169	367	596	819
36.6182	0	751	212	403	202	338	301	436	191	195	375	218	168	364	594	822
36.7411	0	718	212	405	202	340	301	437	193	195	376	218	168	366	595	822
36.864	0	717	215	405	202	339	301	438	194	196	379	219	168	367	596	824
36.9869	0	754	219	409	205	342	303	440	193	197	380	222	171	370	599	825
37.1098	0	746	218	410	205	344	302	440	192	197	380	221	171	368	595	821
37.2326	0	716	211	402	201	338	299	436	192	192	376	218	169	364	588	811
37.3555	0	717	211	403	201	337	299	436	192	193	376	217	167	363	587	811
37.4784	0	751	213	403	202	339	299	436	190	193	375	218	168	365	588	811
37.6013	0	741	215	405	204	342	299	439	191	193	378	220	168	367	591	814
37.7242	0	740	218	410	204	344	300	441	194	194	382	221	170	369	592	813
37.847	0	720	211	403	200	340	298	436	192	192	376	218	168	362	585	804
37.9699	0	742	211	401	200	338	298	434	189	192	374	218	167	362	586	808
38.0928	0	741	212	401	200	338	297	435	191	192	374	217	167	364	588	813
38.2157	0	734	214	404	202	339	299	438	192	194	377	220	169	366	591	814
38.3386	0	733	216	407	203	343	299	439	193	196	379	222	170	369	594	819
38.4614	0	742	215	406	203	342	300	437	189	194	376	220	168	364	590	811
38.5843	0	739	210	402	200	338	298	434	191	192	373	217	167	362	586	813
38.7072	0	732	212	401	200	339	297	434	192	192	375	218	167	364	588	814
38.8301	0	732	212	404	201	340	298	434	189	193	374	218	167	364	589	813
38.953	0	738	216	406	203	341	300	436	190	193	376	221	169	366	592	820
39.0758	0	735	217	408	204	343	300	437	192	194	377	220	169	367	592	819
39.1987	0	731	210	402	200	338	298	434	191	192	374	218	167	363	587	817
39.3216	0	749	211	402	201	338	298	433	190	192	373	218	167	363	586	815
39.4445	0	738	212	401	201	338	299	433	188	192	373	219	167	363	588	820
39.5674	0	725	215	405	202	342	298	435	191	194	376	220	168	366	591	822
39.6902	0	733	217	407	203	344	300	436	191	194	377	220	169	366	592	820
39.8131	0	745	211	402	201	339	297	432	189	192	372	218	168	361	584	815
39.936	0	732	212	401	201	338	298	430	188	192	371	217	167	362	585	818
40.0589	0	728	212	401	201	339	297	432	189	190	371	218	166	361	586	817
40.1818	0	718	214	403	202	341	298	434	190	192	374	219	167	365	588	821
40.3046	0	752	217	406	204	343	299	433	189	193	375	221	169	366	589	820
40.4275	0	750	210	401	200	341	298	431	187	190	369	217	168	360	581	812
40.5504	0	715	207	398	199	336	295	428	188	188	367	215	166	358	578	810
40.6733	0	710	206	398	198	335	295	427	187	188	367	215	166	358	578	811
40.7962	0	745	209	399	198	337	293	426	185	188	366	215	166	360	580	813
40.919	0	739	211	402	200	340	293	428	186	189	369	217	168	362	584	819
41.0419	0	714	210	402	200	340	294	429	189	188	368	216	167	359	580	812
41.1648	0	703	202	395	196	334	291	423	185	186	362	213	166	354	572	807
41.2877	0	736	202	395	195	334	288	422	182	186	360	212	164	352	572	808
41.4106	0	719	203	394	195	332	288	422	182	186	360	212	164	353	573	811
41.5334	0	715	205	396	196	334	288	424	185	186	363	213	166	354	575	810
41.6563	0	709	207	400	198	336	288	425	184	187	364	214	168	358	578	813
41.7792	0	720	205	398	197	335	289	423	183	186	361	213	167	353	571	806
41.9021	0	717	198	391	193	329	284	418	181	183	356	209	165	349	565	804
42.025	0	718	198	392	193	328	284	418	183	184	356	209	164	347	566	803
42.1478	0	705	200	393	194	329	284	417	182	185	356	211	165	349	567	802
42.2707	0	716	202	396	195	331	284	419	180	185	357	212	166	351	569	805
42.3936	0	709	205	399	197	334	286	422	182	186	361	214	167	353	573	807
42.5165	0	711	206	399	197	335	287	423	184	185	360	213	167	352	568	801
42.6394	0	706	199	393	193	328	284	418	180	184	355	209	164	347	562	794
42.7622	0	710	199	393	194	328	283	418	179	184	354	209	163	347	563	798
42.8851	0	697	200	393	194	330	283	419	180	183	355	209	165	348	565	800
43.008	0	705	204	399	196	331	285	422	182	186	358	211	167	350	568	798
43.1309	0	723	206	404	196	334	287	423	182	188	358	215	169	353	571	795
43.2538	0	716	208	404	197	336	290	423	182	187	358	213	168	352	566	794
43.3766	0	696	201	396	194	331	287	420	181	185	355	211	166	348	561	791
43.4995	0	704	204	397	194	331	288	420	184	186	357	211	166	347	562	791
43.6224	0	721	203	398	195	331	288	421	182	187	356	211	167	350	564	790
43.7453	0	706	206	403	197	334	290	423	181	188	360	213	169	353	568	796
43.8682	0	707	209	409	200	337	292	427	185	190	364	216	170	355	571	796
43.991	0	698	206	403	198	333	291	425	185	188	360	212	168	351	564	791
44.1139	0	722	203	399	196	333	290	423	182	188	358	212	168	349	564	792
44.2368	0	730	206	400	196	333	290	423	182	188	358	213	167	351	565	796
44.3597	0	695	206	404	196	334	291	426	185	188	362	214	170	352	567	796
44.4826	0	696	211	409	198	338	293	429	186	191	365	217	172	355	571	797
44.6054	0	729	208	408	198	337	294	427	185	190	363	215	170	353	566	793
44.7283	0	720	202	399	196	331	291	423	183	188	358	211	168	349	561	791
44.8512	0	689	203	401	195	332	292	424	186	188	361	213	168	349	562	792
44.9741	0	694	205	402	196	333	291	425	186	189	361	213	169	352	563	793
45.097	0	727	207	405	197	336	293	427	185	190	363	216	170	353	567	795
45.2198	0	722	209	407	200	338	294	428	186	190	364	216	171	354	566	792
45.3427	0	705	201	398	194	331	291	423	186	187	360	212	168	348	559	787
45.4656	0	691	200	398	194	330	290	422	183	187	359	212	168	348	559	789
45.5885	0	715	201	397	194	329	290	422	182	188	359	212	168	348	560	790
45.7114	0	707	203	400	197	332	290	424	184	188	362	214	169	351	565	794
45.8342	0	710	206	405	198	336	291	426	187	189	365	216	170	352	567	794
45.9571	0	694	200	398	195	330	290	423	184	187	360	213	168	347	558	784
46.08	0	706	198	395	193	328	288	419	182	186	359	212	166	345	557	787
46.2029	0	713	196	395	192	328	288	419	182	187	359	211	166	347	559	791
46.3258	0	708	200	396	194	330	288	422	185	186	361	213	168	349	562	792
46.4486	0	703	202	400	196	332	288	424	183	187	362	216	169	352	566	792
46.5715	0	714	201	401	196	334	289	422	183	187	362	215	168	350	563	791
46.6944	0	701	196	393	193	329	287	418	183	186	359	212	166	346	557	788
46.8173	0	698	196	394	193	327	287	419	183	185	360	212	166	346	558	790
46.9402	0	712	198	394	193	329	287	419	181	186	359	213	167	346	560	788
47.063	0	716	200	397	195	331	288	421	182	186	361	214	167	349	565	794
47.1859	0	697	204	400	197	334	289	422	184	188	363	217	169	352	568	795
47.3088	0	705	199	396	194	331	288	420	184	186	361	214	167	348	559	786
47.4317	0	722	196	393	193	328	286	417	181	186	358	214	166	346	559	786
47.5546	0	709	198	392	194	329	287	418	181	186	359	215	167	346	560	791
47.6774	0	701	200	395	195	331	287	419	182	185	363	215	167	350	564	792
47.8003	0	706	201	398	196	334	288	422	185	188	364	216	169	352	569	798
47.9232	0	720	203	399	196	334	290	422	183	188	364	217	169	351	568	795
48.0461	0	716	196	393	193	328	286	418	180	186	359	214	166	346	560	794
48.169	0	701	195	393	193	330	286	418	182	185	360	213	166	346	562	793
48.2918	0	696	198	393	193	331	286	417	183	186	360	214	166	346	563	796
48.4147	0	727	200	396	196	332	287	420	180	188	360	216	168	350	565	796
48.5376	0	727	201	399	197	335	288	422	182	187	362	216	169	350	568	800
48.6605	0	695	198	395	194	332	288	419	183	186	360	214	168	346	560	790
48.7834	0	686	193	390	191	328	285	415	181	184	355	211	166	343	555	789
48.9062	0	718	192	390	192	328	284	413	178	184	353	210	166	342	555	788
49.0291	0	715	194	392	192	328	284	413	178	185	353	211	165	342	556	788
49.152	0	702	196	395	193	328	284	415	181	185	357	212	166	345	559	789
49.2749	0	695	197	397	194	331	285	417	181	187	357	214	168	346	561	791
49.3978	0	712	192	392	190	328	284	412	178	184	353	211	168	340	549	781
49.5206	0	700	188	387	188	323	280	409	177	182	349	208	166	337	544	780
49.6435	0	694	187	388	188	321	279	409	178	182	349	208	164	335	545	781
49.7664	0	686	189	387	189	323	278	409	177	183	349	209	164	336	546	781
49.8893	0	697	191	391	189	325	279	411	175	183	349	209	166	338	550	782
50.0122	0	701	192	396	191	328	281	412	178	184	352	210	167	340	553	786
50.135	0	698	190	394	190	327	281	412	179	183	351	210	166	336	546	779
50.2579	0	686	185	386	187	321	278	407	176	181	345	207	164	333	538	774
50.3808	0	694	185	386	187	319	277	405	174	181	346	206	163	332	539	777
50.5037	0	686	184	387	187	321	276	405	175	182	346	207	164	333	541	777
50.6266	0	681	187	392	189	322	277	410	178	183	348	208	165	335	545	779
50.7494	0	691	189	395	191	325	278	411	178	184	351	211	168	339	549	780
50.8723	0	692	191	396	192	329	280	413	177	184	352	212	167	339	546	779
50.9952	0	672	185	387	188	322	278	409	177	182	348	207	164	333	538	773
51.1181	11	679	185	388	189	322	277	409	178	183	349	208	163	333	540	774
51.241	0	699	188	387	188	321	278	410	176	184	349	209	166	334	541	775
51.3638	0	687	188	392	189	325	278	411	177	184	351	211	165	338	546	778
51.4867	0	679	192	397	192	328	281	415	179	185	355	214	168	342	550	779
51.6096	0	687	195	400	194	331	282	417	182	187	358	215	169	343	550	779
51.7325	0	698	190	391	190	326	281	413	179	185	353	212	166	338	543	773
51.8554	0	700	191	391	191	327	280	413	179	184	354	212	166	338	545	780
51.9782	0	684	191	391	191	326	282	415	182	186	356	212	166	340	549	780
52.1011	0	679	194	395	193	329	283	419	182	186	360	215	170	344	553	784
52.224	0	708	197	401	195	333	284	421	182	188	361	217	171	347	557	787
52.3469	0	711	197	400	196	333	286	420	182	188	361	216	169	346	553	783
52.4698	0	678	192	393	194	329	283	419	184	186	360	213	167	342	549	783
52.5926	0	682	194	394	194	331	284	421	184	188	362	215	168	344	552	786
52.7155	0	719	197	395	194	332	286	421	182	189	363	216	169	347	555	788
52.8384	0	716	199	400	197	334	287	423	184	189	367	219	171	351	559	793
52.9613	0	694	202	404	198	337	289	426	187	190	369	220	171	352	561	792
53.0842	0	686	195	394	194	332	287	422	186	188	364	216	167	346	552	787
53.207	0	720	196	393	194	332	286	421	183	188	364	217	167	346	555	790
53.3299	0	708	195	394	195	333	287	423	185	188	365	216	168	347	557	792
53.4528	0	702	199	397	195	334	288	425	187	189	368	218	170	351	561	794
53.5757	0	698	201	401	199	338	290	427	188	191	370	221	171	353	563	797
53.6986	0	712	198	396	196	335	289	423	184	189	365	218	169	349	555	791
53.8214	0	707	193	391	194	331	285	422	184	186	365	216	167	346	553	793
53.9443	0	706	194	393	194	332	285	422	187	187	367	217	167	346	555	794
54.0672	0	692	197	394	195	333	285	422	185	188	367	218	168	349	558	798
54.1901	0	714	199	398	197	335	286	423	183	188	368	219	170	352	562	800
54.313	0	716	200	399	197	337	287	425	185	188	368	220	169	351	560	799
54.4358	0	707	193	392	195	333	284	419	185	186	363	215	167	345	551	792
54.5587	0	702	192	391	193	331	283	419	183	186	363	215	167	344	551	792
54.6816	0	711	193	391	194	330	282	417	180	185	361	217	166	346	552	796
54.8045	0	703	195	394	195	332	282	418	181	185	364	217	168	347	554	798
54.9274	0	698	197	397	195	335	283	421	183	186	365	218	169	349	556	799
55.0502	0	708	196	398	196	336	283	420	181	186	363	217	169	346	552	792
55.1731	0	705	191	389	192	330	278	413	178	183	357	215	167	343	546	790
55.296	0	693	190	390	192	329	278	413	178	182	357	213	165	342	546	792
55.4189	0	698	190	391	192	329	278	414	179	183	358	214	166	342	547	794
55.5418	0	718	193	393	192	331	278	414	177	183	358	214	167	345	550	792
55.6646	0	707	194	397	195	334	277	415	176	184	359	217	169	347	552	798
55.7875	0	688	192	391	192	331	276	413	177	182	357	213	167	341	545	790
55.9104	0	691	188	388	190	327	274	411	176	181	356	213	166	340	541	789
56.0333	0	707	188	388	190	328	274	410	175	182	353	212	165	339	543	787
56.1562	0	691	189	390	191	329	272	410	173	181	352	212	166	339	544	792
56.279	0	684	191	394	193	329	273	413	176	181	356	214	167	342	548	791
56.4019	0	686	191	395	194	333	274	414	177	181	356	214	168	343	547	791
56.5248	0	695	186	386	190	325	270	409	172	178	349	211	165	337	538	786
56.6477	0	693	185	387	189	323	268	407	172	179	348	209	163	336	537	788
56.7706	0	675	185	387	189	323	268	407	173	177	349	209	164	336	538	785
56.8934	0	672	187	389	190	325	268	409	174	179	350	210	165	338	541	788
57.0163	0	693	187	394	191	327	269	411	173	180	352	212	167	340	544	791
57.1392	0	704	187	392	191	328	268	408	171	179	350	210	165	337	539	783
57.2621	0	668	181	383	188	322	265	406	171	176	345	208	163	333	532	778
57.385	0	661	181	382	187	320	264	405	172	177	344	207	162	332	532	781
57.5078	0	688	184	384	187	319	264	404	169	177	345	207	163	332	534	781
57.6307	0	696	187	390	189	322	266	407	169	177	348	208	164	336	537	782
57.7536	0	665	188	394	190	325	268	409	173	179	350	211	165	338	542	782
57.8765	0	663	187	390	189	323	269	408	173	178	348	208	164	335	532	773
57.9994	0	694	183	384	186	319	265	403	169	176	342	206	161	331	529	770
58.1222	0	693	183	383	186	319	264	402	169	178	344	205	161	330	531	772
58.2451	0	666	184	385	187	319	266	405	171	177	345	207	162	333	534	772
58.368	0	661	186	390	188	322	268	407	172	180	347	210	164	337	540	775
58.4909	0	697	189	394	190	325	269	409	170	180	350	212	166	341	545	779
58.6138	0	682	189	391	190	324	270	409	172	179	349	210	164	337	539	772
58.7366	0	675	183	384	187	320	267	407	172	177	347	207	161	334	535	770
58.8595	0	666	185	385	188	319	268	407	172	178	347	208	161	334	538	773
58.9824	0	685	186	386	188	321	269	407	170	180	347	209	162	337	542	775
59.1053	0	683	188	391	190	325	269	410	172	180	351	212	165	340	546	779
59.2282	0	680	192	396	193	328	272	414	176	182	355	214	167	343	551	779
59.351	0	669	189	389	190	325	272	411	175	181	352	211	163	339	545	775
59.4739	0	683	188	386	189	323	270	411	173	179	351	210	164	339	547	777
59.5968	0	684	190	388	190	323	272	412	175	181	352	212	163	340	550	780
59.7197	0	690	190	391	191	327	272	415	178	182	356	213	165	344	553	782
59.8426	0	680	193	397	194	330	274	418	177	183	359	215	168	348	559	788
59.9654	0	695	193	395	194	331	276	416	177	183	358	215	166	346	555	782
60.0883	0	690	190	387	191	326	273	415	177	182	356	212	163	343	552	785
60.2112	0	687	191	388	191	328	275	417	179	182	357	213	164	345	556	791
60.3341	0	687	193	391	193	329	275	418	178	184	359	215	165	348	558	794
60.457	0	699	194	398	195	334	277	420	178	185	362	217	168	351	563	800
60.5798	0	691	197	398	197	335	278	422	180	183	364	217	167	352	564	793
60.7027	0	680	190	389	191	330	277	418	180	182	361	214	164	346	557	786
60.8256	0	696	190	389	192	329	275	418	178	182	361	214	164	346	561	786
60.9485	0	704	192	390	193	330	277	419	178	184	363	215	168	349	581	787
61.0714	0	689	194	395	195	333	278	422	181	184	365	217	165	353	576	790
61.1942	0	696	195	401	197	337	280	424	182	186	367	219	167	354	572	778
61.3171	0	711	193	391	194	333	279	419	180	184	362	217	164	349	565	776
61.44	0	698	190	388	192	329	277	417	178	183	359	215	163	348	564	782
61.5629	0	687	191	388	193	330	276	418	180	184	361	215	163	347	566	786
61.6858	0	690	193	392	194	332	278	418	181	185	363	216	164	351	569	785
61.8086	0	710	195	397	195	336	279	421	180	185	365	219	167	354	571	784
61.9315	0	696	197	397	196	337	280	420	179	185	365	218	166	353	570	786
62.0544	0	688	191	390	193	331	277	417	180	182	361	215	165	348	563	779
62.1773	0	693	190	390	193	332	277	418	180	183	362	215	164	348	565	779
62.3002	0	710	193	390	194	332	277	416	178	184	362	217	164	349	566	782
62.423	0	715	195	395	195	333	277	419	178	185	363	217	166	354	571	789
62.5459	0	696	195	400	197	338	279	422	181	185	367	219	167	355	573	790
62.6688	0	686	194	393	193	333	278	420	181	183	363	217	164	351	565	783
62.7917	0	712	191	392	193	332	277	416	178	183	361	216	164	349	566	786
62.9146	0	719	192	392	194	333	277	417	177	184	361	215	165	351	567	789
63.0374	0	685	194	394	195	334	277	418	179	185	364	218	166	353	571	791
63.1603	0	683	197	400	196	338	279	421	181	185	367	220	168	357	574	794
63.2832	0	718	195	397	196	337	279	419	179	185	364	218	166	354	569	788
63.4061	0	712	190	391	193	332	277	415	177	183	361	216	163	351	567	790
63.529	0	680	191	392	194	333	276	418	180	183	362	217	164	352	569	790
63.6518	0	684	194	393	194	333	277	418	179	185	362	217	165	354	570	792
63.7747	0	719	195	396	196	337	278	419	178	184	365	219	167	357	574	795
63.8976	0	714	196	400	198	340	279	421	179	184	366	219	167	356	575	795
64.0205	0	698	190	389	193	332	276	417	179	181	362	216	164	351	567	788
64.1434	0	682	188	389	192	331	276	416	178	182	360	216	163	350	567	790
64.2662	0	710	189	389	193	331	275	415	177	183	360	216	163	351	568	795
64.3891	0	703	191	391	195	332	276	417	177	182	361	217	165	353	572	797
64.512	0	695	193	395	196	336	276	419	181	183	365	219	167	356	575	798
64.6349	0	687	191	391	195	335	277	418	179	183	362	217	165	353	568	793
64.7578	0	698	185	385	191	328	274	413	176	182	358	214	162	349	564	792
64.8806	0	695	186	385	191	328	274	413	176	181	358	214	162	349	565	796
65.0035	0	696	186	386	192	329	272	413	178	181	360	215	163	349	567	796
65.1264	0	690	190	387	192	331	275	414	177	183	361	216	163	353	571	801
65.2493	0	704	190	392	195	333	275	417	177	183	362	218	166	355	574	803
65.3722	0	700	188	387	193	332	275	415	178	182	361	216	164	350	567	797
65.495	0	691	183	380	190	326	273	411	177	180	358	212	162	346	562	796
65.6179	0	688	182	381	190	326	272	411	176	181	357	213	161	346	561	794
65.7408	0	699	183	382	191	327	272	411	174	181	357	214	162	348	563	799
65.8637	0	688	186	385	192	329	272	413	177	181	360	215	164	349	566	799
65.9866	0	684	188	391	193	332	273	417	178	183	362	217	166	353	568	801
66.1094	0	697	187	388	195	333	274	416	178	181	361	216	165	351	564	794
66.2323	0	693	182	380	191	327	272	411	175	180	356	214	162	346	558	795
66.3552	0	679	182	381	190	326	271	411	176	179	357	214	163	346	558	796
66.4781	0	688	184	381	189	327	272	413	177	181	359	214	163	347	560	796
66.601	0	703	186	385	192	330	273	414	176	182	358	215	164	349	561	795
66.7238	0	693	187	389	193	332	275	415	176	183	361	217	167	352	564	799
66.8467	0	684	189	389	194	333	274	416	179	182	361	217	166	352	562	795
66.9696	0	682	182	382	190	328	272	412	178	181	358	213	164	346	553	790
67.0925	0	701	184	382	190	329	273	412	176	181	357	215	164	346	555	793
67.2154	0	686	184	383	191	328	272	412	174	181	357	214	164	346	555	796
67.3382	0	678	185	387	191	331	273	415	177	182	359	215	165	348	558	792
67.4611	0	678	186	392	194	334	274	417	179	182	361	217	167	351	561	796
67.584	0	696	184	386	191	332	275	414	176	181	357	215	165	347	552	788
67.7069	0	706	181	382	190	328	273	411	175	180	355	213	164	344	548	791
67.8298	0	669	180	384	189	328	272	412	176	179	356	212	164	344	547	790
67.9526	0	664	182	385	190	329	272	413	177	180	356	214	165	344	550	790
68.0755	0	699	183	390	191	330	273	414	175	182	356	215	166	347	552	791
68.1984	0	694	184	391	191	334	273	415	176	181	358	214	167	347	551	791
68.3213	0	657	177	380	188	327	271	411	176	179	353	210	165	341	539	783
68.4442	0	653	176	380	187	324	269	410	176	178	352	211	163	339	539	783
68.567	0	692	176	381	186	325	269	409	173	179	351	211	163	339	539	784
68.6899	0	681	178	384	187	328	270	409	174	179	352	211	165	341	542	786
68.8128	0	673	180	389	190	330	270	414	177	180	355	213	166	343	546	788
68.9357	0	658	178	386	188	327	271	412	176	180	353	212	167	340	537	781
69.0586	0	677	172	377	183	322	268	406	172	177	347	208	164	334	531	779
69.1814	0	671	173	377	184	322	267	405	173	177	347	207	163	333	531	780
69.3043	0	656	170	380	184	323	267	407	174	177	349	209	163	334	533	781
69.4272	0	653	174	385	187	325	267	408	175	179	350	210	165	339	537	783
69.5501	0	671	177	388	188	329	269	412	172	179	353	213	167	341	540	784
69.673	0	673	174	382	187	325	268	408	174	177	350	209	165	335	530	778
69.7958	0	666	169	376	183	320	266	405	173	176	347	206	163	332	526	777
69.9187	0	662	169	377	183	321	266	405	173	176	346	209	162	332	526	776
70.0416	0	666	170	380	183	322	265	404	171	177	347	208	163	333	529	776
70.1645	0	665	172	384	185	325	266	408	173	178	350	211	167	336	533	780
70.2874	0	667	176	389	188	329	268	412	175	178	354	214	168	340	536	784
70.4102	0	664	173	382	184	325	268	408	174	177	351	210	165	335	527	772
70.5331	0	664	170	376	183	321	265	404	171	175	348	208	163	333	524	777
70.656	0	659	169	379	182	322	265	405	173	176	349	208	163	333	526	777
70.7789	0	653	170	381	185	323	266	407	174	178	352	210	164	335	529	778
70.9018	0	665	173	385	186	325	266	409	173	178	353	213	167	340	533	778
71.0246	0	674	174	388	187	329	269	411	173	179	354	212	168	340	532	780
71.1475	0	650	169	379	184	323	266	407	173	176	351	211	164	335	523	775
71.2704	0	653	170	379	183	324	266	407	174	177	353	210	164	334	525	775
71.3933	0	676	170	381	184	324	267	408	172	177	352	210	165	336	526	775
71.5162	0	665	173	385	186	326	267	408	173	178	354	212	167	338	530	780
71.639	0	656	175	390	188	329	268	412	175	180	357	215	169	342	533	783
71.7619	0	655	170	381	184	325	269	409	176	178	355	212	166	335	523	773
71.8848	0	666	168	378	183	323	266	407	172	177	351	211	163	333	519	772
72.0077	0	660	168	380	184	324	266	406	172	177	352	211	164	334	520	778
72.1306	0	652	168	383	184	325	267	408	174	178	354	212	166	336	522	776
72.2534	0	652	170	387	186	328	267	411	175	179	357	214	169	339	526	779
72.3763	0	672	169	385	184	328	269	409	174	179	354	213	168	336	519	773
72.4992	0	675	163	377	181	321	265	404	171	176	350	209	165	328	510	770
72.6221	0	635	161	378	180	320	265	403	173	176	349	209	164	328	509	768
72.745	0	640	162	377	179	321	264	403	173	176	349	210	164	328	510	771
72.8678	0	661	164	380	181	323	264	404	171	177	349	210	166	331	513	771
72.9907	0	664	167	384	183	325	266	405	171	178	350	211	166	330	513	772
73.1136	0	636	158	375	178	318	263	400	172	175	346	207	165	324	499	762
73.2365	0	627	155	374	176	315	262	396	171	174	344	206	163	319	497	760
73.3594	0	658	154	374	176	314	261	396	168	174	341	206	162	319	496	760
73.4822	0	661	158	376	177	317	260	397	168	174	342	208	163	321	500	762
73.6051	0	637	161	379	178	319	261	399	171	176	346	209	167	323	504	762
73.728	0	635	161	380	180	321	263	399	171	175	346	209	167	322	501	758
73.8509	0	653	153	373	175	313	260	393	167	173	337	205	163	315	487	751
73.9738	0	644	152	372	174	311	258	392	167	172	338	204	161	313	488	753
74.0966	0	635	153	372	174	312	257	392	168	172	338	204	161	314	488	752
74.2195	0	624	156	375	175	313	258	394	168	174	340	206	163	316	492	754
74.3424	0	649	158	379	177	318	259	396	167	175	341	208	169	318	500	758
74.4653	0	641	156	377	175	317	259	394	169	173	339	206	163	314	488	750
74.5882	0	628	152	371	173	310	257	392	168	172	337	203	161	310	483	748
74.711	0	626	154	372	173	312	258	391	168	173	336	205	161	309	485	749
74.8339	0	641	155	373	173	313	258	392	165	173	338	206	162	311	487	750
74.9568	0	651	157	378	175	316	259	394	168	174	340	208	167	314	495	755
75.0797	0	648	160	380	177	318	260	396	170	174	343	208	166	315	493	755
75.2026	0	634	153	373	174	313	258	392	167	174	336	204	162	310	480	744
75.3254	0	645	154	371	172	311	258	390	165	173	335	203	161	308	481	747
75.4483	0	647	155	372	173	311	258	391	167	173	336	203	160	308	483	748
75.5712	0	642	156	375	175	314	259	394	169	173	339	204	166	312	491	752
75.6941	0	645	160	379	177	317	261	396	168	176	340	207	168	315	494	751
75.817	0	641	160	377	176	316	262	393	168	174	338	205	163	310	483	746
75.9398	0	636	153	372	172	310	259	390	167	172	334	202	161	306	475	742
76.0627	0	647	155	372	172	310	259	390	169	172	335	201	159	305	477	743
76.1856	0	646	157	373	173	312	259	390	168	173	336	203	161	307	481	741
76.3085	0	652	160	377	176	314	261	392	166	175	337	204	166	310	487	746
76.4314	0	653	163	382	178	318	263	396	169	175	341	206	167	313	489	745
76.5542	0	641	158	375	175	313	263	393	170	172	337	203	161	307	474	736
76.6771	0	645	154	371	173	309	260	389	167	173	333	201	159	304	473	734
76.8	0	647	156	371	172	310	261	389	166	173	334	203	159	303	476	739
76.9229	0	643	158	373	174	312	262	391	168	173	335	202	162	306	481	741
77.0458	0	645	160	379	176	314	263	395	171	175	339	205	167	310	487	744
77.1686	0	655	164	381	177	319	264	396	170	176	341	207	167	311	488	741
77.2915	0	660	156	374	173	313	263	391	168	173	335	203	159	305	475	739
77.4144	0	641	155	373	173	311	262	392	169	173	335	202	159	304	477	740
77.5373	0	642	156	372	173	312	262	392	170	174	337	202	161	305	481	742
77.6602	0	662	158	375	174	315	263	394	169	175	338	204	164	310	487	744
77.783	0	658	161	380	177	318	263	397	170	176	340	207	168	312	493	750
77.9059	0	640	163	382	179	321	265	398	172	176	343	207	167	314	490	747
78.0288	0	643	156	375	174	315	263	395	172	174	339	204	160	307	480	741
78.1517	0	664	158	374	174	315	263	394	170	175	340	205	161	308	482	741
78.2746	0	659	159	376	175	315	263	395	169	175	339	205	162	310	484	746
78.3974	0	642	162	380	176	318	264	398	173	176	343	207	166	313	493	748
78.5203	0	651	164	383	179	323	266	402	174	178	346	210	169	318	498	752
78.6432	0	664	162	382	177	321	266	399	173	177	343	208	165	314	490	743
78.7661	0	653	158	376	174	316	263	396	171	176	340	206	161	310	485	746
78.889	0	644	161	378	175	317	264	397	173	176	343	206	162	312	487	746
79.0118	0	646	161	380	176	318	265	400	174	178	344	207	165	314	492	750
79.1347	0	667	164	385	180	322	266	401	172	178	345	211	169	318	499	751
79.2576	0	656	166	387	180	326	267	403	174	179	347	211	168	318	497	749
79.3805	0	641	157	378	174	317	264	396	173	176	342	206	161	311	485	742
79.5034	0	639	156	378	173	316	263	397	174	177	340	205	161	310	486	744
79.6262	0	662	158	376	174	315	263	395	171	176	340	206	163	310	489	742
79.7491	0	670	160	380	175	317	264	396	171	176	341	206	165	314	492	750
79.872	0	643	163	384	177	321	264	400	174	178	344	208	169	317	499	749
79.9949	0	636	159	379	175	316	263	396	171	177	340	206	162	310	484	736
80.1178	0	650	153	374	171	309	260	390	168	174	334	203	160	306	479	734
80.2406	0	661	154	374	170	309	258	388	168	173	333	202	159	304	480	736
80.3635	0	627	154	376	171	310	258	389	168	174	334	203	159	305	481	736
80.4864	0	631	156	378	172	312	257	392	169	175	336	205	165	308	489	738
80.6093	0	646	159	381	175	315	259	392	168	175	336	205	165	309	488	737
80.7322	0	647	151	373	171	306	255	386	165	171	329	200	159	302	474	727
80.855	0	602	148	371	168	302	252	383	165	171	325	198	157	299	473	726
80.9779	0	612	148	370	167	303	251	381	165	171	324	198	157	298	473	725
81.1008	0	635	150	373	169	302	251	383	163	172	325	198	160	298	479	725
81.2237	0	637	153	376	170	306	251	384	163	171	326	201	164	301	483	730
81.3466	0	609	154	378	170	308	251	385	165	171	328	200	162	302	480	726
81.4694	0	599	147	370	167	300	248	379	162	168	321	197	156	295	468	715
81.5923	0	623	147	369	164	299	246	377	159	168	318	197	156	293	469	713
81.7152	0	624	149	369	165	299	245	376	158	167	317	196	156	293	469	714
81.8381	0	600	150	374	168	301	247	379	161	169	320	197	161	297	476	713
81.961	0	605	153	379	170	303	248	381	161	169	321	200	164	300	481	716
82.0838	0	625	154	379	171	306	248	380	159	170	323	200	161	298	476	710
82.2067	0	622	148	372	166	298	246	376	157	167	317	195	156	293	467	704
82.3296	0	602	149	370	166	298	245	374	159	166	317	195	155	293	469	705
82.4525	0	591	150	371	167	298	245	376	158	167	317	196	158	294	472	704
82.5754	0	627	153	376	169	302	246	377	156	168	317	197	162	297	477	705
82.6982	0	630	156	379	172	305	247	380	157	169	321	199	163	299	481	709
82.8211	0	607	153	376	169	302	247	378	159	168	320	198	158	297	470	700
82.944	0	592	151	371	167	298	245	376	158	166	318	196	156	293	468	700
83.0669	0	623	152	372	168	299	245	375	156	168	317	196	157	294	470	701
83.1898	0	619	153	375	169	300	244	376	157	167	318	197	161	296	477	705
83.3126	0	613	157	379	172	303	245	381	159	168	322	200	163	301	482	706
83.4355	0	595	157	379	173	306	248	382	159	169	323	200	162	299	478	705
83.5584	0	618	150	373	169	298	243	376	155	166	317	195	157	294	469	699
83.6813	0	611	151	373	168	299	243	376	156	167	317	195	156	292	471	701
83.8042	0	603	152	373	168	299	243	377	157	166	318	197	160	294	476	703
83.927	0	598	156	377	170	302	244	379	156	168	321	199	163	298	480	706
84.0499	0	620	158	381	173	305	246	381	156	169	323	199	163	300	482	706
84.1728	0	611	151	373	168	300	244	374	155	166	318	196	157	293	468	695
84.2957	0	598	148	370	167	296	240	373	156	165	314	193	154	290	466	697
84.4186	0	588	149	370	167	294	240	372	155	165	315	193	154	291	467	697
84.5414	0	609	150	371	167	296	240	372	152	166	315	195	159	292	473	701
84.6643	0	614	153	375	169	299	241	375	155	167	318	197	161	295	478	703
84.7872	0	608	155	377	170	300	241	375	156	167	318	197	159	295	472	698
84.9101	0	599	146	369	165	292	239	369	154	164	312	193	154	288	461	687
85.033	0	597	146	367	165	290	238	366	150	164	309	192	153	286	462	691
85.1558	0	601	147	366	164	291	237	365	151	164	309	192	153	286	463	692
85.2787	0	595	149	371	166	293	236	369	153	165	313	194	158	289	470	695
85.4016	0	600	152	375	167	297	238	371	152	166	314	196	161	292	473	692
85.5245	0	601	153	375	168	298	240	369	151	164	312	195	157	289	466	689
85.6474	0	591	147	368	165	290	236	364	150	163	308	191	152	284	457	683
85.7702	0	590	148	365	163	288	235	363	151	163	308	191	152	284	459	685
85.8931	0	594	149	367	165	289	235	363	150	163	309	192	155	285	462	683
86.016	0	597	153	372	167	292	236	365	149	164	310	193	158	288	468	687
86.1389	0	596	155	376	168	297	238	369	151	166	313	196	160	293	471	691
86.2618	0	590	153	373	167	294	239	368	153	164	313	194	156	288	464	684
86.3846	0	594	148	368	165	289	236	363	149	163	309	193	153	286	461	679
86.5075	0	596	150	368	165	290	235	363	149	163	309	193	157	286	465	683
86.6304	0	586	151	369	167	291	236	364	150	164	311	192	157	288	468	686
86.7533	1	600	157	376	169	295	239	368	152	167	314	197	162	294	477	694
86.8762	0	621	162	381	172	298	244	371	153	170	317	199	163	296	483	698
86.999	0	605	156	371	169	292	242	366	151	167	313	195	155	290	467	689
87.1219	0	596	156	371	168	292	240	367	151	166	313	194	155	289	464	685
87.2448	0	594	156	371	167	293	240	368	153	167	314	194	157	289	467	686
87.3677	0	616	158	375	169	295	241	370	152	167	315	196	160	295	474	688
87.4906	0	608	161	379	173	300	242	373	152	168	319	199	162	297	478	695
87.6134	0	595	159	376	170	297	242	371	154	168	318	197	157	292	468	685
87.7363	0	594	155	369	167	292	240	368	153	165	315	194	154	290	463	683
87.8592	0	612	156	370	167	293	240	367	152	166	314	194	156	291	467	684
87.9821	0	615	157	372	169	294	239	368	151	167	315	195	158	292	472	691
88.105	0	596	160	376	171	298	240	372	153	168	319	197	160	297	476	693
88.2278	0	605	162	377	172	300	242	373	154	169	322	199	160	297	477	692
88.3507	0	615	154	369	168	292	240	366	151	166	314	194	153	289	463	683
88.4736	0	624	153	367	167	289	238	365	150	164	314	193	152	289	462	686
88.5965	0	582	155	367	167	290	237	365	151	165	314	193	154	289	466	687
88.7194	0	595	156	369	169	293	238	367	153	167	317	196	157	293	471	690
88.8422	0	619	158	374	171	296	240	370	151	168	318	198	160	296	476	693
88.9651	0	622	159	373	172	298	241	368	152	167	318	197	156	294	469	690
89.088	0	589	154	364	167	290	237	364	152	164	314	193	152	287	459	682
89.2109	0	595	153	365	167	289	236	363	151	163	312	192	153	287	463	685
89.3338	0	620	154	365	167	288	236	362	149	165	313	194	153	289	464	686
89.4566	0	621	156	370	170	292	237	365	150	166	314	195	157	290	471	692
89.5795	0	610	158	373	171	296	238	369	153	167	318	197	159	294	475	692
89.7024	0	599	161	374	171	298	241	369	152	167	318	197	157	293	470	686
89.8253	0	621	155	366	167	290	236	362	150	165	313	193	152	288	460	681
89.9482	0	614	154	364	168	290	236	362	148	165	312	193	150	288	462	685
90.071	0	604	155	367	167	290	236	363	151	165	314	193	155	289	467	686
90.1939	0	604	158	372	169	294	237	366	150	166	315	196	158	293	471	690
90.3168	0	622	160	375	172	297	239	368	150	168	315	197	160	296	476	694
90.4397	0	621	163	376	173	300	241	369	151	167	318	199	160	297	476	693
90.5626	0	615	156	369	170	292	237	364	152	165	313	195	153	290	463	686
90.6854	0	608	157	368	169	293	237	363	150	165	313	194	154	290	466	686
90.8083	0	617	156	369	168	293	237	363	148	166	312	195	154	290	468	688
90.9312	0	617	160	373	171	296	238	366	150	166	315	195	159	293	473	693
91.0541	0	616	162	377	173	300	239	369	153	167	318	198	161	297	477	696
91.177	0	619	162	375	172	300	240	368	151	168	317	197	156	295	470	688
91.2998	0	617	157	369	170	294	237	364	149	166	312	194	153	290	465	688
91.4227	0	608	159	372	171	295	238	367	150	166	315	195	155	291	468	691
91.5456	0	611	160	373	171	296	238	368	152	167	316	196	160	293	472	693
91.6685	0	620	162	378	174	300	239	371	151	168	318	199	161	298	477	695
91.7914	0	631	164	381	175	303	241	372	151	168	320	199	161	299	478	697
91.9142	0	613	157	373	171	296	239	367	151	167	316	195	154	292	465	690
92.0371	0	611	159	370	170	295	237	367	152	166	315	196	156	292	466	693
92.16	0	627	159	372	170	296	238	367	150	167	316	195	156	293	469	694
92.2829	0	628	161	376	172	298	238	369	150	168	318	198	159	297	475	700
92.4058	0	610	164	379	174	302	241	374	153	168	321	199	162	300	479	704
92.5286	0	610	159	374	172	298	240	370	153	167	319	197	155	295	466	695
92.6515	0	628	157	369	169	293	238	366	150	167	315	194	153	292	464	695
92.7744	0	628	157	369	171	294	237	367	150	165	315	195	155	293	468	701
92.8973	0	606	158	371	171	297	238	369	152	167	319	197	158	295	472	702
93.0202	0	610	161	375	174	299	239	372	153	167	322	199	161	300	478	708
93.143	0	630	162	376	174	302	239	372	152	168	322	199	158	297	473	704
93.2659	0	637	156	367	170	294	237	367	150	164	317	195	152	292	463	700
93.3888	0	602	156	367	170	295	236	367	151	165	318	195	152	293	464	704
93.5117	0	608	156	368	170	294	236	368	151	166	319	196	154	293	468	705
93.6346	0	633	159	370	172	297	238	371	151	167	320	198	158	298	475	708
93.7574	0	640	161	375	174	301	237	373	151	167	323	201	160	302	479	713
93.8803	0	620	160	371	173	299	238	371	155	166	323	199	156	297	468	705
94.0032	0	609	157	365	170	295	236	369	152	165	320	196	152	294	462	705
94.1261	0	635	158	367	171	296	236	369	149	165	320	197	152	294	463	708
94.249	0	631	158	368	172	297	235	370	150	165	321	198	155	298	470	709
94.3718	0	619	161	372	174	300	238	373	153	167	324	200	159	301	475	712
94.4947	0	618	163	375	176	305	239	376	154	168	327	201	159	304	476	714
94.6176	0	633	159	369	173	299	238	372	151	167	323	198	153	297	463	709
94.7405	0	636	160	366	173	299	238	372	151	166	323	199	152	298	465	715
94.8634	0	632	160	368	173	301	238	375	153	167	325	199	156	299	469	716
94.9862	0	635	162	372	175	303	238	376	154	167	326	200	159	304	473	718
95.1091	0	637	165	375	177	305	240	378	151	169	329	203	161	307	476	722
95.232	0	632	165	373	175	305	241	377	154	168	328	201	156	302	470	717
95.3549	0	632	162	366	174	302	239	375	154	166	325	199	152	301	463	715
95.4778	0	638	162	369	175	302	239	375	153	167	326	200	154	303	465	716
95.6006	0	648	163	370	176	304	240	377	152	168	328	201	157	305	471	723
95.7235	0	635	165	375	178	307	241	380	155	168	330	204	159	309	476	726
95.8464	0	639	168	376	179	311	242	382	157	169	332	204	160	309	475	725
95.9693	0	658	162	368	176	304	241	377	153	167	326	200	153	303	461	717
96.0922	0	649	162	365	174	303	239	375	152	166	324	200	152	301	460	721
96.215	0	636	162	367	176	304	239	375	153	167	324	199	155	303	463	722
96.3379	0	642	162	371	177	307	239	378	153	167	327	201	157	305	469	724
96.4608	0	660	165	376	179	309	240	379	152	169	327	202	160	309	472	729
96.5837	0	667	165	372	177	309	241	377	153	167	325	202	155	305	465	724
96.7066	0	633	158	364	173	302	238	373	153	166	320	198	152	300	457	721
96.8294	0	636	160	363	174	301	239	373	152	166	319	196	154	299	458	723
96.9523	0	655	160	367	174	303	238	372	149	167	318	197	153	300	460	723
97.0752	0	658	162	372	176	305	238	374	150	167	319	199	157	303	465	726
97.1981	0	632	165	375	177	308	240	378	153	168	324	200	159	306	469	726
97.321	0	629	165	371	177	307	241	377	154	167	322	198	156	302	459	719
97.4438	0	661	161	363	173	301	238	370	149	165	316	196	152	297	452	716
97.5667	0	652	161	364	173	301	237	371	150	164	315	195	151	297	454	718
97.6896	0	637	160	367	174	302	237	372	151	166	317	196	155	298	460	719
97.8125	0	625	163	371	176	305	238	374	153	167	319	198	156	301	464	721
97.9354	0	652	164	375	177	307	240	377	152	168	321	200	160	306	469	723
98.0582	0	647	164	370	175	305	240	376	153	165	320	198	155	300	460	717
98.1811	0	633	160	366	173	302	238	373	153	166	319	196	154	299	459	720
98.304	0	629	161	367	174	303	239	375	153	167	319	197	155	300	463	722
98.4269	0	645	162	370	174	305	239	377	151	167	320	198	157	302	467	724
98.5498	0	650	165	375	177	307	241	378	153	168	324	201	159	307	472	729
98.6726	0	646	167	377	179	311	242	382	157	169	327	201	160	309	475	728
98.7955	0	643	162	367	175	304	241	377	155	166	322	199	154	303	462	719
98.9184	0	648	161	367	175	304	240	376	153	167	322	199	154	303	467	724
99.0413	0	646	160	368	175	305	241	378	155	168	324	198	157	305	471	727
99.1642	0	643	163	371	177	307	242	381	157	169	327	201	159	310	476	728
99.287	0	664	166	375	180	310	243	385	156	170	329	205	162	314	482	729
99.4099	0	663	167	377	180	313	245	385	156	169	330	204	161	313	481	729
99.5328	0	635	161	367	176	305	242	381	157	167	326	200	154	307	470	721
99.6557	0	636	162	366	175	304	242	381	157	168	327	200	157	307	476	723
99.7786	0	659	162	369	177	305	243	382	156	169	327	201	159	310	480	725
99.9014	0	644	164	374	179	308	244	384	156	169	331	202	161	315	485	732
100.024	0	642	167	377	182	311	245	389	159	170	335	205	164	319	490	733
100.147	0	645	169	379	181	314	247	390	160	172	337	206	163	318	490	729
100.27	0	658	163	368	176	307	244	384	156	169	329	202	154	313	479	723
100.393	0	672	163	368	177	308	244	384	156	169	332	203	158	313	486	728
100.516	0	636	163	371	177	308	245	386	159	169	333	203	159	317	488	728
100.639	0	637	166	376	180	312	246	388	159	171	335	206	163	320	493	728
100.762	0	673	169	381	183	316	248	391	157	172	338	209	166	324	499	734
100.884	0	669	170	381	182	317	249	391	159	171	339	209	163	323	496	729
101.007	0	649	165	372	178	311	247	388	159	170	333	204	158	317	487	722
101.13	0	635	165	373	179	311	247	388	159	170	335	205	160	318	492	725
101.253	0	658	165	375	179	312	248	388	157	171	334	205	161	320	495	727
101.376	0	655	166	381	181	316	249	391	159	172	337	208	165	325	499	731
101.499	0	646	170	385	184	319	249	395	161	173	342	211	166	328	504	734
101.622	0	646	167	379	181	316	250	392	161	171	338	207	161	323	493	722
101.745	0	652	163	374	178	313	248	389	157	171	335	206	159	321	493	726
101.868	0	652	164	377	179	314	248	390	159	171	335	207	162	322	497	729
101.99	0	647	165	380	180	315	248	393	160	172	338	207	165	325	501	733
102.113	0	648	168	384	183	319	250	395	161	174	340	210	167	328	506	732
102.236	0	656	169	384	182	320	251	394	160	174	339	208	164	326	501	731
102.359	0	639	160	375	177	312	247	389	160	170	334	205	159	320	493	726
102.482	0	639	161	376	177	312	248	390	160	171	335	205	159	320	495	728
102.605	0	655	161	376	178	312	247	390	159	171	335	205	162	321	498	727
102.728	0	651	164	380	179	315	247	391	158	172	335	207	166	324	504	733
102.851	0	635	166	384	181	318	249	394	161	173	338	207	167	326	506	734
102.973	0	634	159	373	177	310	247	388	160	170	332	203	158	318	492	725
103.096	0	653	159	372	176	309	246	385	157	170	330	203	158	317	492	726
103.219	0	662	157	372	175	308	245	385	157	170	329	201	157	316	493	732
103.342	0	626	159	375	177	310	245	387	159	171	332	204	164	319	501	732
103.465	0	633	161	378	179	313	247	391	160	172	335	205	165	323	506	734
103.588	0	650	159	375	177	311	248	388	158	171	330	203	159	318	495	728
103.711	0	649	155	367	174	306	244	384	157	168	327	201	157	315	492	728
103.834	0	629	156	368	174	306	244	385	160	168	328	201	156	314	494	729
103.956	0	621	156	369	175	308	244	386	159	170	330	201	161	316	502	732
104.079	0	658	159	372	178	309	246	388	157	171	331	204	163	321	505	735
104.202	0	653	161	377	180	313	246	390	159	171	334	204	163	323	507	736
104.325	0	639	156	368	175	309	244	386	160	170	330	202	156	316	495	730
104.448	0	629	155	366	176	307	245	386	160	170	330	202	156	316	498	733
104.571	0	647	157	366	175	309	245	386	157	170	329	203	158	317	502	733
104.694	0	647	158	370	177	311	245	390	159	170	333	205	163	321	509	740
104.817	0	650	162	374	180	313	247	393	162	171	338	207	165	325	513	742
104.94	0	650	163	375	181	316	249	394	162	173	338	208	163	325	511	740
105.062	0	652	159	367	178	311	248	390	160	170	334	204	157	321	504	736
105.185	0	653	160	367	178	313	247	391	161	170	336	204	157	322	505	740
105.308	0	649	160	368	180	313	248	394	163	172	338	206	162	325	513	742
105.431	0	658	162	372	181	316	250	395	162	172	339	208	164	328	516	740
105.554	0	667	165	376	183	320	251	399	162	174	343	210	166	331	521	748
105.677	0	650	164	371	182	318	252	397	164	172	342	208	159	327	512	742
105.8	0	651	162	368	180	316	250	397	165	172	342	207	158	326	513	743
105.923	0	671	162	370	181	317	252	396	164	173	342	208	159	327	514	745
106.045	0	667	163	372	182	319	252	399	163	174	344	208	165	330	522	753
106.168	0	655	166	377	184	321	254	402	167	174	347	211	167	333	526	755
106.291	0	653	167	377	184	323	255	403	167	175	349	211	164	333	523	751
106.414	0	674	164	368	182	319	254	398	164	173	343	208	159	328	514	746
106.537	0	681	163	368	182	318	254	399	164	173	343	209	158	327	515	750
106.66	0	649	164	370	182	319	253	400	167	174	346	209	162	328	519	752
106.783	0	648	165	374	182	322	254	402	166	175	347	211	165	332	524	755
106.906	0	690	167	377	185	324	256	403	165	176	348	212	167	333	528	759
107.028	0	674	166	373	182	323	256	399	166	174	346	210	160	329	516	749
107.151	0	664	162	367	180	318	254	398	166	173	342	208	159	325	513	749
107.274	0	657	161	366	180	319	255	396	165	173	342	208	159	325	514	750
107.397	0	671	160	370	181	319	254	396	163	174	341	209	160	327	516	753
107.52	0	672	163	373	182	321	254	398	165	175	343	210	165	329	523	757
107.643	0	676	165	376	183	325	256	400	168	176	345	210	166	332	525	758
107.766	0	668	162	370	180	320	255	396	165	173	340	209	160	325	512	745
107.889	0	663	159	366	177	316	252	392	162	173	336	206	158	322	511	749
108.012	0	663	158	367	178	316	252	391	163	173	336	207	159	323	511	749
108.134	0	656	159	370	179	316	252	393	165	174	337	208	160	323	514	752
108.257	0	666	161	374	179	318	253	394	163	176	338	207	165	327	521	752
108.38	0	675	164	377	181	322	254	395	163	176	339	210	168	329	526	757
108.503	0	652	163	375	181	321	255	395	165	174	339	209	164	325	518	748
108.626	0	655	158	367	176	316	252	392	164	172	334	205	159	321	511	743
108.749	0	672	158	368	177	314	252	389	162	173	333	207	159	321	512	744
108.872	0	656	160	370	178	314	252	390	160	173	333	207	162	322	517	752
108.995	0	651	160	374	178	317	253	393	165	174	336	207	166	326	523	750
109.117	0	653	163	380	180	319	253	396	166	176	340	210	168	330	528	756
109.24	0	674	166	379	182	322	255	397	164	176	341	210	166	329	525	751
109.363	0	683	161	371	177	316	252	392	162	174	335	208	161	324	516	750
109.486	0	646	161	372	180	315	252	394	165	173	336	207	161	325	518	751
109.609	0	645	161	373	179	317	253	394	165	175	338	208	164	326	522	750
109.732	0	681	163	376	181	319	254	396	163	175	338	210	168	330	529	754
109.855	0	676	167	381	183	321	254	399	165	176	342	212	170	334	533	759
109.978	0	668	168	381	184	323	255	400	168	175	344	211	168	333	528	755
110.1	0	648	166	371	180	318	253	397	166	175	339	209	163	329	522	752
110.223	0	673	164	374	182	318	253	397	163	175	340	209	163	330	524	754
110.346	0	670	165	375	182	319	254	399	166	175	342	208	164	331	526	757
110.469	0	664	169	380	184	323	255	403	168	176	346	212	170	335	535	759
110.592	0	667	172	385	186	325	257	404	168	178	349	215	172	339	540	765
110.715	0	678	173	384	186	325	258	404	168	177	348	213	169	336	533	757
110.838	0	675	169	375	183	319	256	402	167	175	344	209	163	332	527	755
110.961	0	668	171	376	183	320	255	402	169	176	346	209	163	332	528	758
111.084	0	669	171	378	185	320	255	404	167	177	345	211	165	334	532	758
111.206	0	678	173	382	186	325	257	405	167	178	349	213	169	339	538	764
111.329	0	667	176	387	189	328	259	409	170	178	352	215	173	342	544	768
111.452	0	672	178	384	189	328	259	408	173	178	352	215	169	340	538	761
111.575	0	689	172	377	185	321	258	403	168	177	348	212	164	335	531	756
111.698	0	678	174	377	185	323	258	405	168	177	349	213	164	336	533	762
111.821	0	670	175	379	187	325	259	407	171	178	351	213	166	338	535	763
111.944	0	672	177	385	189	327	260	411	171	179	355	216	172	344	545	768
112.067	0	697	179	389	192	332	262	413	170	180	356	219	175	347	549	769
112.189	0	705	182	388	191	333	263	411	170	180	357	218	171	345	544	766
112.312	0	669	179	379	188	325	261	409	171	178	354	214	167	340	537	764
112.435	0	668	179	380	188	327	261	408	172	179	355	216	166	341	540	767
112.558	0	694	179	383	188	330	262	410	171	181	355	216	168	344	543	769
112.681	0	698	182	388	192	332	264	413	172	181	359	219	170	347	546	774
112.804	0	674	185	392	193	336	265	416	174	181	362	221	175	351	554	776
112.927	11	667	185	387	191	333	265	414	174	180	359	218	169	347	544	768
113.05	0	702	181	383	190	331	264	411	171	180	356	218	167	345	544	771
113.172	0	692	183	385	192	333	265	412	172	181	359	218	169	347	547	773
113.295	0	686	184	388	192	333	265	416	174	181	361	220	170	349	549	776
113.418	0	676	186	393	193	337	266	418	175	182	364	223	176	354	558	782
113.541	0	695	188	395	195	339	268	418	174	183	364	222	174	354	556	776
113.664	0	695	183	385	191	333	266	412	173	181	359	220	168	348	546	775
113.787	0	694	184	386	192	335	265	414	176	181	361	220	169	349	549	778
113.91	0	684	184	387	192	334	266	415	174	182	361	220	169	349	549	776
114.033	0	695	185	393	193	337	267	415	173	182	361	222	172	351	553	778
114.156	0	691	188	396	195	341	268	418	175	183	365	223	173	355	556	783
114.278	0	681	186	392	193	338	268	417	177	182	363	220	169	351	548	776
114.401	0	703	182	386	190	333	266	412	173	181	357	218	168	347	545	773
114.524	0	699	183	384	191	333	265	411	171	180	357	217	168	347	547	779
114.647	0	681	183	387	190	334	265	413	173	181	358	219	168	347	548	776
114.77	0	684	184	391	191	336	265	416	175	181	361	220	170	351	551	780
114.893	0	701	186	396	194	338	267	416	174	183	362	221	171	353	552	779
115.016	0	686	181	386	190	332	265	411	172	180	355	218	168	346	541	771
115.139	0	676	178	383	189	330	262	411	173	179	354	215	167	344	540	773
115.261	0	674	180	383	189	330	262	409	172	179	355	216	167	344	541	772
115.384	0	700	179	387	190	332	262	410	170	180	354	216	169	346	545	775
115.507	0	701	182	391	191	333	263	411	171	181	357	218	170	349	549	780
115.63	0	667	184	391	193	335	264	413	175	181	359	218	172	348	548	777
115.753	0	661	177	383	188	328	262	408	172	179	354	216	166	343	539	769
115.876	0	699	178	381	187	329	260	407	169	179	351	215	166	342	540	771
115.999	0	683	177	383	188	329	260	406	170	178	352	215	167	343	542	774
116.122	0	679	178	386	190	330	260	409	172	179	355	215	168	346	545	774
116.244	0	670	181	392	192	334	262	412	173	179	357	217	172	349	550	778
116.367	0	686	180	388	191	332	262	409	170	179	355	217	168	346	543	772
116.49	0	682	177	383	188	327	259	407	171	177	353	215	166	343	542	774
116.613	0	682	177	384	189	329	260	409	173	178	354	216	167	343	543	775
116.736	0	676	178	386	189	330	261	410	171	179	355	216	168	346	546	775
116.859	0	684	180	390	191	331	262	412	170	180	357	218	170	349	550	781
116.982	0	676	182	392	192	335	263	413	173	179	359	218	173	349	550	778
117.105	0	671	176	382	189	327	261	411	173	178	356	216	167	344	542	776
117.228	0	693	177	383	188	330	261	410	172	179	355	217	167	345	546	777
117.35	0	683	177	386	189	329	260	410	171	178	357	217	167	345	546	783
117.473	0	673	180	389	191	333	262	414	173	179	360	219	169	349	551	785
117.596	0	675	182	393	193	336	264	416	176	181	363	220	170	350	552	785
117.719	0	687	178	383	189	330	262	411	173	179	358	217	167	345	544	777
117.842	0	686	178	382	188	328	261	410	171	179	356	217	166	345	545	785
117.965	0	668	178	381	189	329	262	411	174	178	358	217	167	346	547	785
118.088	0	671	178	386	189	329	262	414	174	179	360	219	168	348	551	788
118.211	0	693	180	391	192	334	263	416	172	180	361	221	171	351	555	790
118.333	0	689	182	390	191	334	264	415	174	180	362	220	170	350	551	788
118.456	0	659	176	380	188	327	261	412	175	178	358	216	166	345	545	783
118.579	0	658	177	379	187	329	263	411	175	179	358	218	166	345	548	785
118.702	0	697	178	383	188	331	263	412	171	179	358	218	166	347	548	788
118.825	0	681	179	387	190	331	263	415	173	180	361	219	168	350	553	791
118.948	0	678	181	390	192	334	264	418	176	181	365	222	171	353	557	793
119.071	0	670	182	388	190	335	265	415	176	181	364	220	169	350	553	789
119.194	0	681	177	380	189	329	264	411	172	179	359	218	166	346	547	787
119.316	0	684	178	381	188	330	263	412	174	179	360	218	166	347	550	791
119.439	0	684	178	382	189	332	263	413	176	180	362	219	166	349	553	793
119.562	0	677	180	387	191	333	265	415	176	181	364	222	168	352	557	792
119.685	0	684	182	392	193	335	266	417	175	182	366	223	171	356	559	797
119.808	0	680	183	389	192	337	266	417	176	181	365	222	169	352	555	791
119.931	0	670	177	383	190	333	264	413	176	179	362	219	166	349	549	788
120.054	0	685	180	383	190	332	264	412	175	179	362	220	167	349	552	788
120.177	0	691	178	385	190	333	265	414	172	180	361	221	167	350	554	793
120.3	0	674	180	390	191	335	265	416	175	181	365	222	169	353	557	794
120.422	0	682	183	395	193	338	266	419	177	183	367	223	171	356	559	796
120.545	0	691	185	394	193	339	268	418	175	183	364	224	170	355	557	788
120.668	0	675	181	385	189	334	265	413	173	181	359	220	168	350	549	788
120.791	0	671	180	386	189	333	265	413	174	180	360	220	168	349	551	788
120.914	0	666	179	389	190	334	265	414	175	180	362	220	169	350	551	788
121.037	0	688	181	393	191	336	265	414	173	181	361	221	170	353	554	789
121.16	0	701	184	397	193	339	266	418	175	182	364	223	172	354	556	791
121.283	0	660	180	391	189	336	266	413	175	180	360	221	170	349	548	781
121.405	0	657	178	388	189	333	265	412	173	180	358	219	168	348	547	783
121.528	0	690	179	389	189	334	264	411	172	181	359	220	169	348	548	784
121.651	0	689	180	392	189	334	265	412	173	181	359	219	169	350	550	788
121.774	0	676	182	397	192	336	265	416	175	182	362	221	172	354	553	788
121.897	0	660	181	397	190	338	266	416	176	182	362	221	172	352	549	784
122.02	0	681	176	386	186	329	263	409	171	180	356	217	168	346	542	778
122.143	0	668	176	387	186	329	262	409	171	179	355	216	167	345	543	781
122.266	0	661	174	387	186	329	262	410	173	180	357	217	169	346	544	782
122.388	0	657	177	392	188	332	263	412	173	181	357	218	170	347	547	784
122.511	0	671	180	396	190	333	264	413	172	182	359	219	171	350	548	782
122.634	0	665	173	385	185	327	261	408	172	178	354	215	168	343	538	775
122.757	0	661	170	382	184	324	260	406	172	178	353	213	166	341	537	777
122.88	0	658	170	382	183	324	259	406	171	179	352	214	166	341	537	776
123.003	0	664	171	386	184	324	259	406	169	179	353	216	168	342	542	780
123.126	0	661	175	389	186	328	260	410	172	180	355	217	168	344	543	783
123.249	0	646	172	387	185	327	260	408	173	178	354	216	168	342	539	776
123.372	0	670	167	379	182	320	257	404	171	177	350	212	165	337	533	772
123.494	0	660	167	379	182	320	257	403	168	176	350	213	164	337	535	777
123.617	0	638	167	379	182	321	256	404	170	177	352	214	165	338	537	778
123.74	0	646	169	383	183	321	257	407	171	177	353	214	169	342	542	778
123.863	0	664	172	387	186	326	258	409	171	180	355	215	172	343	547	779
123.986	0	649	168	380	182	323	257	404	169	176	351	214	166	337	534	772
124.109	0	638	164	377	179	319	255	401	171	175	350	213	164	335	534	772
124.232	0	639	165	378	181	319	255	403	170	175	351	213	164	336	535	778
124.355	0	660	166	379	182	321	256	404	169	177	351	214	166	340	538	779
124.477	0	671	169	383	184	324	258	404	169	177	354	216	171	343	546	784
124.6	0	643	171	386	186	326	258	409	173	177	358	217	170	344	545	783
124.723	0	630	165	379	182	320	257	404	170	176	354	215	163	338	534	776
124.846	0	669	164	377	182	320	256	404	168	175	351	215	163	336	536	779
124.969	0	661	165	377	182	321	256	404	168	175	352	214	164	338	537	782
125.092	0	647	167	380	183	323	256	406	171	176	356	216	164	341	541	783
125.215	0	638	169	384	186	326	258	408	171	177	358	218	170	344	547	787
125.338	0	661	171	387	187	329	260	410	170	178	359	219	170	345	546	785
125.46	0	653	165	380	183	323	257	405	169	176	355	216	164	340	537	781
125.583	0	648	165	378	182	323	256	406	171	176	355	215	164	339	536	783
125.706	0	650	165	380	182	323	257	406	170	176	357	217	164	341	538	787
125.829	0	657	166	381	183	326	258	408	169	177	356	216	166	343	541	788
125.952	0	657	168	385	185	329	258	410	170	178	359	218	171	345	548	791
126.075	0	653	169	384	185	329	260	410	172	177	359	219	167	343	540	786
126.198	0	645	165	378	182	324	258	407	170	176	356	216	164	338	535	781
126.321	0	651	164	380	182	326	258	406	168	176	355	216	165	337	536	782
126.444	0	642	166	381	182	327	258	407	170	176	355	216	166	340	537	785
126.566	0	643	167	385	185	329	260	410	172	178	359	217	170	343	543	787
126.689	0	669	169	387	185	331	261	410	171	179	360	219	168	343	540	784
126.812	0	652	162	380	181	325	259	406	168	176	352	215	165	337	529	779
126.935	0	639	161	379	180	325	256	404	170	175	353	215	164	336	528	777
127.058	0	640	161	379	181	323	257	405	170	176	352	215	164	336	528	777
127.181	0	653	163	382	181	326	258	405	168	177	352	216	165	337	530	778
127.304	0	667	164	385	183	328	258	405	169	177	354	217	169	340	535	784
127.427	0	627	161	382	181	327	258	405	170	175	353	214	165	334	525	773
127.549	0	622	155	377	178	319	255	400	168	175	347	211	163	329	518	769
127.672	0	644	155	377	177	318	254	398	164	174	346	211	162	329	519	770
127.795	0	643	156	377	176	318	253	398	166	174	346	211	163	329	520	771
127.918	0	631	157	379	179	321	255	400	167	176	347	212	166	330	525	772
128.041	0	621	160	383	179	324	256	401	167	176	349	214	168	332	523	769
128.164	0	638	151	375	175	318	252	395	165	173	343	210	162	324	510	761
128.287	0	628	149	372	174	314	251	394	163	172	340	208	160	321	509	762
128.41	0	617	151	372	173	314	250	393	165	172	341	208	161	323	509	763
128.532	0	612	152	375	174	315	250	395	165	173	343	210	164	324	514	764
128.655	0	626	154	378	176	318	251	397	163	173	344	210	168	327	520	767
128.778	0	627	154	378	176	320	252	397	165	174	345	211	165	326	514	764
128.901	0	613	147	371	173	314	250	394	164	171	341	207	160	319	504	759
129.024	0	617	148	370	173	313	248	392	163	172	340	207	160	319	505	757
129.147	0	615	149	372	172	313	248	393	161	171	339	208	162	320	509	761
129.27	0	615	151	375	174	316	249	395	164	173	343	210	166	323	515	763
129.393	0	616	153	379	176	320	250	399	166	173	346	211	169	328	520	766
129.516	0	631	155	378	177	321	251	399	165	174	346	212	166	325	514	758
129.638	0	618	150	371	172	315	249	394	163	171	342	209	161	321	506	762
129.761	0	601	151	372	174	315	249	396	165	173	344	208	161	321	508	762
129.884	0	608	150	373	174	316	249	398	166	172	345	211	164	322	512	763
130.007	0	628	154	377	176	319	251	399	164	175	346	212	167	326	518	766
130.13	0	636	157	381	178	323	253	401	165	174	349	215	170	331	523	773
130.253	0	606	155	378	177	322	252	402	168	174	349	212	165	327	515	765
130.376	0	613	152	374	175	318	253	400	167	174	349	212	163	325	513	767
130.499	0	633	153	374	177	321	253	401	166	175	349	212	165	327	518	770
130.621	0	634	155	378	177	322	253	402	167	174	352	214	167	329	523	772
130.744	0	620	157	382	180	326	255	406	170	176	354	216	170	334	527	775
130.867	0	613	162	385	182	330	257	409	170	178	358	217	171	336	529	776
130.99	0	642	155	376	178	324	257	404	168	176	354	215	163	330	517	773
131.113	0	639	156	376	178	324	256	405	169	175	354	214	163	332	520	775
131.236	0	627	156	377	180	324	257	406	171	176	356	216	167	333	524	776
131.359	0	620	159	381	181	328	257	408	170	177	357	217	170	336	530	780
131.482	0	643	162	385	183	331	259	411	170	179	360	219	172	340	534	782
131.604	0	642	161	382	182	331	261	409	172	178	360	217	167	335	526	779
131.727	0	636	156	377	179	325	259	408	172	177	357	216	163	332	520	779
131.85	0	639	157	377	180	327	259	407	172	177	357	216	164	333	522	777
131.973	0	644	158	379	180	327	258	407	170	177	357	217	169	336	528	782
132.096	0	645	161	383	182	331	260	410	172	179	361	218	169	339	533	785
132.219	0	641	164	387	185	334	263	412	174	179	364	219	172	341	534	785
132.342	0	655	158	379	180	327	261	408	171	177	359	217	165	335	519	774
132.465	0	649	156	376	179	327	260	405	169	176	355	216	163	333	520	779
132.588	0	626	158	377	180	328	260	406	171	177	356	216	163	334	522	780
132.71	0	638	161	381	180	329	260	408	172	178	359	218	168	335	526	782
132.833	0	656	163	384	182	333	262	409	171	180	359	219	172	340	532	783
132.956	0	661	165	388	184	335	263	411	171	180	362	220	170	341	530	786
133.079	0	634	159	379	180	330	261	406	172	176	357	216	165	335	519	776
133.202	0	633	159	378	179	328	260	406	170	177	357	216	165	334	519	778
133.325	0	653	159	380	180	329	260	404	170	177	355	216	165	334	520	780
133.448	0	655	160	382	182	331	259	406	169	177	357	217	168	338	526	782
133.571	0	635	163	386	182	334	261	410	172	178	360	219	171	340	531	783
133.693	0	628	164	386	182	333	262	408	172	177	360	219	169	338	525	779
133.816	0	656	158	379	179	329	259	404	169	176	355	216	164	334	519	776
133.939	0	648	159	381	180	329	260	405	169	176	354	216	165	335	520	778
134.062	0	642	159	382	180	330	259	405	170	176	358	216	168	337	525	778
134.185	0	632	162	386	181	331	260	408	171	179	357	218	171	340	529	781
134.308	0	647	165	390	184	335	261	408	169	178	359	219	173	341	531	779
134.431	0	646	158	381	180	328	258	405	169	176	354	215	165	336	517	773
134.554	0	636	156	379	178	326	257	405	169	176	353	214	165	334	517	776
134.676	0	638	157	380	179	325	257	403	168	175	352	214	165	333	518	774
134.799	0	643	159	383	180	326	257	404	166	176	353	215	171	336	525	777
134.922	0	641	161	387	182	329	258	407	169	177	356	217	172	338	529	779
135.045	0	633	159	383	180	328	258	405	170	175	355	215	167	335	516	770
135.168	0	648	152	378	176	321	255	399	166	174	349	212	164	331	512	766
135.291	0	632	153	377	176	320	253	399	164	174	348	212	164	330	513	772
135.414	0	617	154	378	176	321	253	399	166	173	349	212	166	331	517	770
135.537	0	624	157	382	178	323	253	401	167	174	351	213	170	335	522	771
135.66	0	642	158	385	179	326	256	403	167	175	351	215	171	335	522	770
135.782	0	647	152	377	176	319	251	398	164	172	345	210	164	330	507	764
135.905	0	600	150	373	174	316	250	396	165	171	344	210	163	328	507	766
136.028	0	612	151	374	174	316	248	397	165	172	344	210	163	328	508	766
136.151	0	634	153	377	176	318	250	397	162	172	345	212	166	330	513	765
136.274	0	637	156	382	177	322	251	400	163	173	346	213	170	333	520	770
136.397	0	616	158	382	177	323	251	401	167	171	349	213	167	332	513	766
136.52	0	604	151	374	175	316	249	396	164	171	343	210	162	328	505	759
136.643	0	638	151	373	174	315	247	394	162	169	343	212	163	327	506	761
136.765	0	626	153	374	175	317	247	395	161	170	343	211	164	328	510	763
136.888	0	615	154	378	177	317	247	398	164	172	347	212	168	332	516	766
137.011	0	616	157	381	179	322	248	400	164	173	348	215	170	335	519	768
137.134	0	625	155	379	178	321	249	397	162	171	347	213	167	332	511	762
137.257	0	624	152	375	176	316	247	396	162	170	345	211	163	329	506	762
137.38	0	621	154	375	177	317	247	398	163	171	347	212	165	330	511	764
137.503	0	618	154	378	178	319	248	398	163	174	347	213	168	333	515	761
137.626	0	623	158	381	180	322	250	400	163	172	350	215	170	337	519	768
137.748	0	625	160	384	181	325	251	403	165	172	352	216	168	337	517	767
137.871	0	620	154	378	177	319	248	400	165	170	349	213	164	333	509	765
137.994	0	640	155	378	178	319	249	400	163	172	349	214	166	332	514	770
138.117	0	634	156	377	180	319	248	400	162	173	349	213	167	335	518	773
138.24	0	620	158	381	180	324	250	403	165	172	354	215	170	338	520	773
138.363	0	629	161	385	183	327	252	406	167	174	356	217	172	341	523	772
138.486	0	637	158	380	181	323	251	402	164	173	351	215	166	336	509	761
138.609	0	649	155	376	179	319	249	400	163	171	349	213	164	332	505	764
138.732	0	614	156	376	178	319	249	400	165	171	350	213	164	331	506	764
138.854	0	613	155	378	180	320	249	400	164	172	351	215	166	333	512	766
138.977	0	645	159	382	181	322	251	403	163	173	351	217	171	338	522	773
139.1	0	647	161	383	182	327	251	404	164	174	354	216	171	340	523	776
139.223	0	628	153	375	178	319	249	399	166	171	350	213	163	332	506	765
139.346	0	608	154	373	177	318	249	398	164	172	348	213	163	330	504	762
139.469	0	638	154	374	178	317	248	397	161	171	347	213	163	330	505	762
139.592	0	631	156	376	179	320	249	399	163	172	349	214	168	334	511	765
139.715	0	624	158	382	180	323	250	402	165	172	353	215	169	337	515	765
139.837	0	628	159	381	181	323	251	402	165	172	352	215	166	334	508	758
139.96	0	631	155	375	177	318	249	397	162	170	346	212	162	329	498	754
140.083	0	632	155	374	178	317	247	397	162	170	347	212	161	328	499	754
140.206	0	627	156	376	178	318	248	397	164	171	348	213	164	330	502	757
140.329	0	626	159	379	180	321	250	400	164	172	349	214	168	334	509	756
140.452	0	633	162	384	182	325	251	400	163	173	351	216	170	337	512	761
140.575	0	624	161	380	181	324	251	400	165	172	351	215	167	333	503	753
140.698	0	622	157	374	179	318	249	399	164	171	350	212	163	330	498	752
140.82	0	638	158	375	179	320	249	398	163	172	349	214	165	331	502	752
140.943	0	639	158	378	180	320	249	399	162	171	348	214	168	332	506	759
141.066	0	623	160	382	182	324	249	402	165	173	354	215	170	336	511	759
141.189	0	629	163	385	183	327	251	404	166	174	355	217	170	337	511	760
141.312	0	638	157	377	179	322	250	400	164	171	351	215	164	331	500	749
141.435	0	652	158	377	179	322	249	399	164	171	350	215	166	332	504	757
141.558	0	615	159	378	180	322	250	402	165	171	353	214	167	334	507	758
141.681	0	618	162	381	182	324	251	404	166	174	355	216	170	337	511	761
141.804	0	651	164	387	184	329	253	407	165	175	357	219	172	341	516	763
141.926	0	645	162	380	182	326	254	405	165	173	356	216	167	335	506	756
142.049	0	624	157	375	181	322	251	403	166	172	354	215	162	333	501	757
142.172	0	626	158	376	181	323	251	402	166	171	354	215	163	334	504	758
142.295	0	652	159	377	182	324	252	402	164	173	354	217	168	336	510	762
142.418	0	644	163	381	182	327	252	406	165	173	358	217	170	339	514	766
142.541	0	632	164	383	185	330	255	407	169	174	360	219	169	339	513	765
142.664	0	627	158	375	181	323	252	403	167	173	356	215	163	334	502	757
142.787	0	640	158	372	180	323	251	401	164	171	352	216	162	333	503	761
142.909	0	642	158	373	181	324	250	401	166	171	354	215	162	334	505	762
143.032	0	643	159	377	183	325	252	404	168	173	357	216	168	336	512	767
143.155	0	643	162	381	184	328	252	407	167	174	359	219	170	340	517	770
143.278	0	648	162	379	184	329	253	405	166	173	357	217	166	338	510	765
143.401	0	642	156	373	181	323	251	402	166	171	354	215	161	332	502	761
143.524	0	636	158	372	182	323	250	402	168	171	355	214	161	332	504	763
143.647	0	657	158	374	182	324	250	402	165	173	354	216	164	334	509	764
143.77	0	653	161	377	183	327	252	405	164	173	356	217	168	337	515	770
143.892	0	631	163	381	185	329	254	408	167	174	359	219	170	340	519	773
144.015	0	640	161	379	183	330	254	405	168	174	359	218	165	336	511	763
144.138	0	654	157	372	182	325	251	402	165	173	354	214	161	333	505	762
144.261	0	653	159	373	183	326	252	402	164	172	355	216	161	334	507	769
144.384	0	635	160	375	183	328	251	404	167	173	356	216	164	335	511	768
144.507	0	643	162	380	185	330	253	406	168	174	357	218	168	338	517	770
144.63	0	664	164	383	188	333	256	408	167	175	359	220	170	340	520	770
144.753	0	661	160	376	183	328	254	404	166	173	354	218	162	333	508	765
144.876	0	632	159	375	182	330	252	405	168	172	355	216	162	333	508	765
144.998	0	630	160	376	184	329	254	405	167	173	355	217	164	334	512	766
145.121	0	661	162	379	184	331	254	406	165	175	354	217	167	337	516	767
145.244	0	660	165	383	186	335	254	409	166	175	357	218	170	339	520	772
145.367	0	646	162	382	185	333	255	408	169	173	357	218	165	335	513	767
145.49	0	637	159	375	183	328	253	405	167	173	351	215	161	331	506	765
145.613	0	653	159	376	183	330	252	403	164	172	352	215	162	331	508	767
145.736	0	653	160	378	184	331	252	404	165	173	352	216	164	332	511	769
145.859	0	645	162	382	186	332	253	408	166	174	355	217	169	336	517	770
145.981	0	653	164	384	187	335	255	408	167	174	356	218	166	336	515	766
146.104	0	644	155	375	182	328	252	402	163	171	348	213	160	328	502	761
146.227	0	644	154	372	181	326	251	402	163	170	348	212	160	327	503	765
146.35	0	642	156	373	181	327	249	402	166	170	349	212	160	328	505	765
146.473	0	641	157	377	183	328	250	403	164	173	350	214	165	330	512	766
146.596	0	645	161	381	184	331	252	405	164	173	351	215	169	333	515	771
146.719	0	635	158	378	183	329	252	403	165	171	350	213	161	329	505	763
146.842	0	630	153	372	180	324	248	401	165	169	346	211	158	325	500	760
146.964	0	652	153	371	181	325	249	400	163	170	345	211	159	326	503	760
147.087	0	647	154	373	181	325	249	400	162	170	346	211	163	329	509	765
147.21	0	635	157	377	184	328	249	403	164	171	350	213	165	331	514	768
147.333	0	639	160	381	185	332	252	406	166	173	353	215	167	334	517	770
147.456	0	650	156	375	182	326	250	402	163	171	348	213	160	328	505	759
147.579	0	665	154	372	181	324	249	400	162	169	347	211	159	328	504	768
147.702	0	627	154	372	181	326	248	401	164	170	348	211	160	328	509	767
147.825	0	630	156	375	183	327	249	404	164	171	351	213	164	332	515	769
147.948	0	653	159	380	185	329	251	404	164	173	353	215	167	336	521	772
148.07	0	657	161	379	185	332	252	406	164	172	355	216	164	334	517	771
148.193	0	626	154	373	182	326	250	404	166	170	352	212	159	331	510	769
148.316	0	627	155	373	183	328	251	404	165	171	352	215	162	331	514	770
148.439	0	659	156	375	184	329	252	405	163	172	352	214	164	336	520	773
148.562	1	657	160	381	187	332	252	408	165	172	356	217	166	338	524	776
148.685	0	651	163	384	188	335	254	412	169	173	359	220	168	341	527	777
148.808	0	639	158	375	185	330	253	407	167	171	356	215	160	336	515	769
148.931	0	658	156	373	183	328	251	406	164	171	354	215	159	334	515	772
149.053	0	659	157	375	184	329	253	406	166	171	355	215	159	336	517	774
149.176	0	651	158	377	184	329	253	408	168	173	359	216	164	337	524	775
149.299	0	659	162	382	186	333	255	411	167	174	360	218	167	342	529	780
149.422	0	659	163	382	186	336	256	411	167	173	359	217	165	339	523	776
149.545	0	659	158	373	183	329	254	406	166	172	354	216	159	334	514	770
149.668	0	665	164	375	186	329	260	403	168	175	353	218	160	335	517	772
149.791	0	672	164	377	187	331	261	405	167	175	356	217	160	337	519	768
149.914	0	672	167	381	189	334	261	408	165	175	356	218	164	341	523	772
150.036	0	666	168	386	190	336	261	411	168	175	360	220	168	343	528	774
150.159	0	665	168	382	187	335	262	410	170	175	358	217	164	338	519	765
150.282	0	684	164	375	184	330	259	406	166	173	353	216	159	334	513	761
150.405	0	672	162	376	185	331	259	404	165	173	353	216	159	334	514	766
150.528	0	656	163	377	187	330	258	406	166	173	356	216	160	336	516	767
150.651	0	662	165	380	187	332	259	408	168	174	357	217	167	340	524	769
150.774	0	677	166	384	195	335	260	406	166	175	358	222	167	348	528	762
150.897	0	681	162	376	192	332	258	401	165	172	354	220	159	347	519	758
151.02	0	658	160	376	187	331	257	405	167	173	355	216	160	344	516	764
151.142	0	655	159	376	183	329	257	405	168	172	354	216	160	340	516	763
151.265	0	672	161	380	184	333	257	407	165	173	354	218	164	342	520	767
151.388	0	672	161	382	188	334	257	407	165	174	355	217	168	347	527	769
151.511	0	645	159	380	188	333	256	404	167	172	353	217	164	344	521	762
151.634	0	635	152	373	183	326	252	401	166	170	346	212	158	338	512	762
151.757	0	669	151	374	180	325	252	400	163	171	344	212	159	336	513	763
151.88	0	658	151	374	179	325	250	401	164	171	345	212	160	335	514	765
152.003	0	641	154	378	180	327	251	404	166	170	347	214	165	339	521	766
152.125	0	633	156	381	182	330	253	406	166	172	348	215	167	339	522	766
152.248	0	645	149	373	178	324	251	399	162	170	341	211	159	330	507	756
152.371	0	641	147	371	177	320	248	398	162	169	339	208	158	329	508	760
152.494	0	630	147	371	175	321	247	399	163	169	338	209	158	328	509	762
152.617	0	633	150	374	176	321	246	399	162	169	339	211	164	331	516	763
152.74	0	641	152	379	178	324	248	401	162	171	341	212	166	335	519	766
152.863	0	641	153	379	178	325	250	401	163	171	342	212	164	333	513	761
152.986	0	634	145	372	175	319	246	397	164	167	337	209	158	326	504	758
153.108	0	634	145	371	175	319	246	396	160	169	337	209	159	326	506	757
153.231	0	633	147	371	175	319	246	396	160	169	337	209	161	328	510	762
153.354	0	631	150	377	178	324	247	399	163	170	340	211	166	331	517	765
153.477	0	628	154	382	179	326	249	403	165	172	344	214	168	335	521	767
153.6	0	648	153	378	177	326	250	401	164	171	343	212	163	331	513	758
153.723	0	642	149	372	175	319	247	398	161	168	339	209	160	328	507	762
153.846	0	619	149	373	176	321	247	399	164	169	341	210	162	328	511	762
153.969	0	625	150	375	176	322	248	401	164	170	343	213	165	331	517	763
154.092	0	648	153	380	179	326	249	403	163	171	345	214	168	336	521	765
154.214	0	649	156	384	182	330	250	406	163	173	348	217	170	339	525	771
154.337	0	628	156	381	180	329	251	404	166	172	349	215	164	337	518	764
154.46	0	627	151	376	178	326	250	404	166	171	346	213	162	334	515	765
154.583	0	649	152	378	178	325	251	404	164	172	346	214	167	335	521	767
154.706	0	659	153	379	179	328	252	405	164	172	348	216	167	338	524	770
154.829	0	634	157	385	183	331	253	409	168	173	353	218	171	342	529	773
154.952	0	635	160	390	185	335	255	414	170	175	357	222	173	348	533	774
155.075	0	667	160	386	183	336	256	411	168	175	355	220	168	344	527	769
155.197	0	664	156	381	182	331	254	409	167	174	353	218	165	343	524	774
155.32	0	644	157	383	181	334	256	411	170	174	357	219	171	343	533	773
155.443	0	637	160	386	183	335	257	414	170	176	358	221	172	347	536	778
155.566	0	668	164	391	186	339	260	416	170	177	362	224	175	352	539	780
155.689	0	667	166	394	188	343	261	419	172	178	364	225	172	354	539	782
155.812	0	648	160	385	184	337	260	417	173	177	362	221	167	348	531	778
155.935	0	647	162	387	185	338	261	417	172	178	363	222	170	351	537	784
156.058	0	665	162	389	186	340	262	417	172	178	363	222	171	352	540	784
156.18	0	670	166	393	188	343	264	421	174	179	367	225	175	356	545	790
156.303	0	669	169	398	190	347	265	424	179	181	371	228	177	359	548	791
156.426	0	665	163	389	186	342	264	421	175	179	366	225	169	353	537	780
156.549	0	672	161	387	185	340	264	419	172	179	364	224	168	352	537	786
156.672	0	667	162	388	186	341	264	420	175	179	366	223	168	354	539	787
156.795	0	664	164	390	187	342	267	422	176	180	368	224	170	356	541	790
156.918	0	680	168	395	190	346	266	424	175	182	371	227	176	359	550	790
157.041	0	683	165	391	186	345	267	421	176	180	366	226	169	355	539	788
157.164	0	663	158	385	184	339	265	417	175	178	364	222	167	351	534	786
157.286	0	667	160	384	185	339	266	417	176	179	366	222	167	351	535	788
157.409	0	682	161	386	185	340	265	417	174	180	365	223	168	352	537	788
157.532	0	673	163	389	186	342	265	418	174	180	366	225	170	356	541	794
157.655	0	668	165	390	188	345	266	421	176	179	368	224	172	355	541	790
157.778	0	657	157	384	183	338	263	415	175	177	362	221	166	348	530	785
157.901	0	683	158	381	182	337	262	414	172	178	360	221	166	348	531	788
158.024	0	693	158	381	183	337	262	414	172	177	360	220	167	347	533	791
158.147	0	657	160	385	184	338	263	415	175	178	362	221	168	351	536	792
158.269	0	655	163	388	186	341	263	417	175	179	364	221	173	354	543	793
158.392	0	685	159	383	183	339	262	414	172	178	359	220	167	347	530	786
158.515	0	682	156	380	182	335	260	412	171	176	357	218	165	345	529	790
158.638	0	656	157	379	182	336	261	412	172	176	358	218	166	346	530	790
158.761	0	660	159	381	182	336	260	412	172	177	358	220	166	347	532	791
158.884	0	683	160	385	184	339	261	413	171	177	358	220	170	351	538	794
159.007	0	680	162	386	184	340	262	414	171	176	361	222	170	350	538	791
159.13	0	664	158	380	180	336	259	410	172	175	355	218	165	345	528	788
159.252	0	655	158	379	181	335	258	410	170	175	356	218	166	345	530	789
159.375	0	671	157	380	181	335	259	410	169	175	354	219	165	345	531	790
159.498	0	676	159	383	182	337	259	411	170	175	357	218	167	347	534	792
159.621	0	673	161	386	184	339	259	415	173	177	359	220	172	350	540	795
159.744	0	666	158	382	181	336	259	410	171	175	355	218	166	345	529	785
159.867	0	671	156	378	180	333	257	409	168	174	352	217	163	343	529	788
159.99	0	662	156	379	180	332	257	409	169	173	353	215	163	343	529	790
160.113	0	657	157	380	180	334	257	411	171	175	355	218	166	344	531	790
160.236	0	673	160	385	180	336	259	410	170	177	355	218	169	348	537	787
160.358	0	676	160	385	183	337	258	412	169	175	355	217	169	346	535	786
160.481	0	645	153	378	177	330	255	407	169	173	349	214	163	339	524	778
160.604	0	652	153	375	175	328	254	406	169	172	348	214	163	338	524	777
160.727	0	665	153	375	177	327	254	406	167	173	349	215	163	339	526	777
160.85	0	655	155	378	177	330	254	406	166	173	350	215	166	342	531	784
160.973	0	645	156	382	178	331	256	409	170	174	351	217	169	344	537	781
161.096	0	643	158	381	179	333	256	408	171	176	352	217	168	343	532	777
161.219	0	659	150	375	175	325	254	403	167	172	345	213	162	336	522	771
161.341	0	665	149	373	174	324	253	401	165	172	344	212	162	336	523	772
161.464	0	629	151	373	175	324	253	403	168	172	346	212	163	337	526	773
161.587	0	628	153	376	174	326	254	404	168	173	348	213	167	340	531	773
161.71	0	660	155	380	176	328	255	406	166	175	348	215	169	343	537	775
161.833	0	664	158	383	178	332	256	407	167	175	351	217	171	344	540	775
161.956	0	640	153	376	174	326	255	403	169	173	346	213	162	338	526	767
162.079	0	622	150	373	173	324	253	401	167	173	345	212	161	337	527	767
162.202	0	655	152	373	173	323	254	401	165	172	344	213	162	336	528	768
162.324	0	643	153	375	175	325	253	403	167	174	347	213	163	340	532	769
162.447	0	634	156	381	177	329	255	406	170	174	349	215	169	343	541	771
162.57	0	633	159	384	179	332	258	408	170	176	353	218	172	347	546	776
162.693	0	649	160	383	178	332	258	408	169	176	352	217	167	344	541	769
162.816	0	646	155	376	176	326	255	404	168	173	348	214	163	340	536	769
162.939	0	641	156	376	177	326	257	405	170	174	350	214	163	341	538	770
163.062	0	643	158	377	176	326	257	406	169	175	350	214	163	343	540	769
163.185	0	650	158	381	179	331	258	409	168	175	351	217	169	347	546	773
163.308	0	646	162	386	180	333	259	411	170	176	355	219	172	350	554	777
163.43	0	645	164	387	180	335	261	413	173	177	358	219	170	351	551	775
163.553	0	652	160	380	179	330	259	408	171	175	353	217	165	346	544	768
163.676	0	660	160	381	179	332	259	408	170	176	355	217	165	347	548	775
163.799	0	642	161	383	180	333	260	411	172	177	355	217	166	350	549	775
163.922	0	648	164	387	182	335	262	413	174	178	358	219	171	353	555	776
164.045	0	667	168	392	183	339	264	416	172	179	360	222	175	358	562	778
164.168	0	660	168	392	184	341	264	415	173	179	360	221	171	356	558	776
164.291	0	645	162	384	180	334	261	411	173	175	357	218	165	350	551	772
164.413	0	645	163	385	181	334	261	413	174	177	358	218	166	352	552	774
164.536	0	666	164	386	181	336	262	412	172	178	357	218	167	353	556	775
164.659	0	679	167	391	183	338	262	414	172	178	359	220	169	356	558	778
164.782	0	645	170	395	185	340	264	417	174	179	362	221	171	359	562	778
164.905	0	644	169	393	185	341	265	416	176	180	361	220	170	358	556	769
165.028	0	670	163	386	180	334	262	412	173	178	355	217	167	352	551	767
165.151	0	672	164	385	182	334	261	411	172	177	354	217	166	351	553	771
165.274	0	646	163	387	182	335	261	412	174	178	355	217	167	353	554	769
165.396	0	646	166	391	184	339	262	415	174	179	357	218	169	357	557	771
165.519	0	678	169	394	186	341	263	416	173	179	359	221	174	359	563	774
165.642	0	662	167	391	184	339	262	414	173	177	357	220	168	355	555	767
165.765	0	654	162	384	181	333	260	410	173	175	353	216	166	351	551	764
165.888	0	647	163	386	181	334	260	410	172	176	353	217	167	351	552	766
166.011	0	659	164	388	182	335	261	411	170	178	353	218	168	353	554	768
166.134	0	661	166	392	184	339	261	413	172	177	356	218	170	357	558	772
166.257	0	663	169	396	185	342	263	417	175	178	359	221	174	360	564	774
166.38	0	658	166	390	183	336	262	412	172	177	354	219	168	355	554	763
166.502	0	658	163	385	182	334	260	409	169	176	352	218	167	353	553	765
166.625	0	654	164	387	181	336	260	410	171	176	352	217	167	353	555	768
166.748	0	650	166	389	183	337	260	413	173	177	355	218	169	356	559	770
166.871	0	658	169	394	185	340	261	414	173	178	357	221	171	360	562	770
166.994	0	672	170	395	186	342	262	415	171	178	358	221	171	359	562	774
167.117	0	650	166	388	182	335	261	413	173	176	356	219	167	355	556	770
167.24	0	654	166	388	184	338	261	413	173	176	358	220	168	356	559	772
167.363	0	676	167	389	185	337	261	413	172	178	358	220	169	358	561	772
167.485	0	665	170	394	185	341	262	416	171	178	360	222	171	362	564	779
167.608	0	652	173	396	187	342	264	420	175	180	365	224	172	364	567	780
167.731	0	655	169	392	185	340	263	417	175	178	362	221	168	360	560	771
167.854	0	672	167	387	184	337	262	415	171	177	359	221	168	359	560	773
167.977	0	684	167	388	185	338	262	415	171	177	360	221	168	360	563	776
168.1	0	651	169	390	186	340	263	416	174	178	363	221	169	361	564	779
168.223	0	651	171	394	187	343	264	419	175	179	366	224	172	365	569	780
168.346	0	684	173	394	188	344	265	418	174	179	364	225	170	363	566	776
168.468	0	677	167	385	183	336	263	414	172	177	360	220	168	358	561	772
168.591	0	651	168	386	183	336	261	414	174	176	360	220	167	357	561	771
168.714	0	650	167	387	183	337	262	414	174	178	361	220	167	359	562	774
168.837	0	682	169	390	185	339	262	415	171	178	360	222	169	362	565	777
168.96	0	674	171	394	186	342	263	417	173	178	364	223	171	363	568	780
169.083	0	660	167	387	183	339	263	413	173	177	361	221	169	358	559	771
169.206	0	652	164	383	181	333	260	411	171	175	358	218	166	355	556	771
169.329	0	662	165	383	182	333	260	409	169	176	357	219	167	354	557	773
169.452	0	663	166	385	181	334	259	409	170	175	356	218	166	356	560	775
169.574	0	661	166	387	181	335	260	412	172	176	359	220	169	357	561	777
169.697	0	660	169	391	183	337	261	413	172	177	360	221	168	358	561	773
169.82	0	655	163	382	180	332	259	407	168	175	353	217	166	353	552	768
169.943	0	650	160	381	178	329	257	406	169	174	352	214	164	350	551	769
170.066	0	639	160	381	177	329	256	406	170	173	352	215	165	349	551	769
170.189	0	655	162	383	180	330	258	407	168	175	352	216	166	351	554	766
170.312	0	662	165	386	180	333	257	407	168	175	353	217	167	354	555	771
170.435	0	638	167	389	181	334	259	409	170	175	355	216	168	354	556	769
170.557	0	643	163	381	178	329	255	407	170	173	350	215	165	349	546	761
170.68	0	657	162	379	178	328	255	405	167	173	349	214	164	347	546	761
170.803	0	643	161	380	178	327	254	404	166	173	347	214	164	347	547	763
170.926	0	634	163	383	179	329	255	405	169	173	350	214	166	349	549	761
171.049	0	633	164	386	180	332	256	408	170	175	352	216	167	351	551	764
171.172	0	653	166	387	180	333	256	408	168	174	352	216	167	351	549	759
171.295	0	662	160	381	179	328	255	403	166	172	348	214	164	345	543	758
171.418	0	628	162	381	178	327	254	405	168	173	349	214	164	346	544	759
171.54	0	626	161	382	178	327	255	405	168	173	349	213	165	346	546	759
171.663	0	661	164	385	180	329	255	406	167	173	349	215	167	350	549	761
171.786	0	662	167	388	182	333	256	409	168	175	352	216	172	352	552	763
171.909	0	640	165	384	181	332	257	408	170	173	350	215	167	347	544	755
172.032	0	621	159	380	179	326	254	404	168	171	346	213	164	343	540	752
172.155	0	650	160	378	178	325	253	403	165	172	346	211	165	342	541	752
172.278	0	643	161	381	178	327	253	403	166	172	346	212	166	344	542	754
172.401	0	635	164	385	180	328	254	406	168	173	349	213	168	347	546	756
172.524	0	642	166	389	182	330	256	408	169	175	352	216	170	349	550	757
172.646	0	641	161	382	179	328	255	404	166	173	346	213	165	343	539	747
172.769	0	638	158	379	177	324	252	402	166	171	344	210	164	340	535	748
172.892	0	635	159	378	177	323	252	401	167	172	344	210	164	340	536	750
173.015	0	630	160	381	177	325	253	403	165	173	345	213	165	342	539	745
173.138	0	641	162	385	179	327	253	404	166	173	345	214	169	345	545	750
173.261	0	636	165	389	180	332	255	406	168	174	350	215	171	347	547	752
173.384	0	629	159	382	177	325	253	403	168	173	346	212	165	342	536	744
173.507	0	648	157	377	176	323	252	400	166	172	343	211	164	339	535	742
173.629	0	642	159	379	177	324	252	400	164	172	342	211	164	340	536	746
173.752	0	621	160	382	177	325	253	402	166	173	346	212	168	342	541	747
173.875	0	632	163	388	179	328	254	406	170	174	348	215	173	347	548	750
173.998	0	652	165	391	183	333	256	406	168	175	350	216	174	348	549	749
174.121	0	655	161	382	179	327	254	402	166	174	347	213	166	343	536	744
174.244	0	626	160	380	178	325	253	403	167	173	346	212	165	342	538	746
174.367	0	624	160	382	178	325	254	404	168	174	347	214	166	342	539	747
174.49	0	643	162	385	180	328	255	406	167	174	348	214	169	346	544	749
174.612	11	653	165	391	182	331	256	407	168	175	352	217	173	350	550	753
174.735	0	624	167	391	182	334	258	410	171	175	353	218	172	351	547	751
174.858	0	621	163	383	179	329	256	405	170	175	350	216	166	346	540	748
174.981	0	656	162	385	180	329	256	406	168	175	350	215	167	348	542	752
175.104	0	650	164	385	182	331	257	407	168	175	353	216	168	349	544	755
175.227	0	644	166	390	183	333	258	412	172	176	357	219	174	352	553	756
175.35	0	638	170	395	186	338	261	413	173	178	359	222	176	357	557	761
175.473	0	657	168	390	184	336	260	411	171	177	357	219	169	353	547	755
175.596	0	659	165	385	181	332	259	409	170	176	355	217	166	351	545	758
175.718	0	654	165	385	183	332	259	411	174	177	358	218	168	351	548	761
175.841	0	650	167	389	183	334	261	412	172	178	358	219	169	354	550	763
175.964	0	652	171	393	185	338	261	413	171	178	359	222	173	357	557	766
176.087	0	654	173	396	186	342	264	417	175	179	362	222	175	358	559	768
176.21	0	649	168	387	184	336	262	414	175	178	360	219	168	354	548	763
176.333	0	652	166	385	182	334	262	412	172	178	358	219	168	352	548	762
176.456	0	668	168	386	183	336	262	411	172	177	359	220	168	354	550	766
176.579	0	646	168	389	185	337	262	413	174	178	362	220	169	356	553	768
176.701	0	657	172	392	187	339	264	418	177	180	364	222	172	359	556	771
176.824	0	678	174	395	187	342	266	417	174	179	364	223	171	359	555	768
176.947	0	660	167	387	183	335	262	412	172	177	358	219	168	353	547	767
177.07	0	651	168	386	184	335	262	412	175	177	360	218	167	354	548	765
177.193	0	651	169	386	184	335	263	412	174	179	361	219	168	354	549	768
177.316	0	672	170	389	185	338	263	413	173	178	361	220	170	357	553	768
177.439	0	688	173	395	187	341	265	416	174	179	363	223	174	360	558	775
177.562	0	652	174	394	188	343	266	417	177	179	364	223	173	358	556	771
177.684	0	647	169	386	184	336	264	412	175	178	359	219	168	354	547	765
177.807	0	676	169	388	183	336	263	412	172	178	358	219	168	352	548	766
177.93	0	678	170	388	184	336	263	411	172	177	358	219	168	353	549	769
178.053	0	653	171	391	186	339	264	414	174	178	361	221	170	357	552	769
178.176	0	656	174	395	188	343	264	415	174	180	363	221	174	359	558	772
178.299	0	681	171	391	186	340	264	412	173	178	359	221	169	355	548	764
178.422	0	670	169	387	184	337	262	410	171	177	357	219	169	352	546	766
178.545	0	660	170	389	183	337	263	411	175	177	357	219	169	352	546	768
178.668	0	653	170	390	186	337	263	412	173	177	359	220	170	353	549	770
178.79	0	669	173	395	186	340	264	413	172	179	359	220	171	357	552	771
178.913	0	677	175	396	188	343	264	415	173	179	361	220	174	358	553	772
179.036	0	666	168	388	183	335	262	411	174	178	356	218	168	351	543	766
179.159	0	665	167	387	183	335	261	409	172	177	355	218	168	350	542	766
179.282	0	668	167	387	183	335	261	409	171	177	354	217	168	350	543	770
179.405	0	662	169	391	185	337	262	410	172	177	356	218	170	353	547	770
179.528	0	661	173	395	185	339	263	414	175	177	359	220	173	355	553	772
179.651	0	678	170	393	185	338	263	411	173	177	357	219	170	353	545	764
179.773	0	673	165	386	181	332	259	407	169	175	351	216	167	349	539	765
179.896	0	654	166	385	182	331	259	407	171	175	352	217	167	348	541	766
180.019	0	660	167	386	182	333	259	408	172	177	354	217	167	349	543	767
180.142	0	674	169	389	184	336	260	409	171	177	355	218	172	352	548	768
180.265	0	663	171	393	186	339	260	412	171	178	357	220	175	355	553	773
180.388	0	653	169	389	184	335	260	410	172	175	357	219	169	350	541	764
180.511	0	649	164	384	182	331	258	406	171	175	353	216	167	347	539	765
180.634	0	673	166	383	182	332	259	407	170	176	352	216	166	347	539	766
180.756	0	683	167	386	183	331	258	407	169	175	353	217	167	349	541	770
180.879	0	649	169	390	184	334	260	410	172	176	357	219	172	353	548	772
181.002	0	649	172	394	187	339	261	412	172	179	359	221	175	356	554	774
181.125	0	680	170	389	184	335	262	410	170	177	356	219	169	351	541	766
181.248	0	679	166	385	183	333	259	407	170	176	354	217	167	350	540	769
181.371	0	664	167	386	183	333	259	408	172	175	355	218	167	350	541	768
181.494	0	651	169	388	185	334	261	410	172	178	357	219	169	353	544	768
181.617	0	678	172	393	186	337	261	411	171	178	359	221	173	356	550	770
181.74	0	678	175	396	188	341	263	414	173	178	362	222	174	357	551	771
181.862	0	662	170	387	184	336	262	411	174	177	359	219	169	352	542	764
181.985	0	654	170	388	186	335	262	412	173	177	359	220	169	353	544	769
182.108	0	674	170	389	185	337	262	412	171	178	358	220	170	354	545	769
182.231	0	677	173	393	188	339	264	414	173	179	361	222	172	357	548	772
182.354	0	674	176	397	189	342	265	418	176	179	365	225	178	360	555	777
182.477	0	672	175	394	187	342	265	415	175	180	363	223	171	357	548	767
182.6	0	674	170	388	186	336	264	413	172	178	360	220	169	355	544	771
182.723	0	670	172	390	187	338	265	415	175	179	361	221	170	354	547	774
182.845	0	667	173	392	188	341	266	417	177	180	364	223	171	358	549	774
182.968	0	683	175	396	189	344	267	419	175	181	366	225	175	361	555	774
183.091	0	688	178	399	191	345	268	419	175	180	367	226	173	361	553	776
183.214	0	665	172	390	186	338	266	415	176	179	362	222	169	355	542	770
183.337	0	677	172	389	186	339	266	414	177	179	362	221	169	355	545	772
183.46	0	689	172	390	186	340	266	414	174	179	361	221	170	355	546	774
183.583	0	676	174	394	188	341	267	416	175	181	363	223	172	358	549	778
183.706	0	672	176	397	189	344	269	419	177	182	367	226	174	361	553	778
183.828	0	668	175	394	188	342	268	418	177	181	364	223	171	357	546	772
183.951	0	686	169	387	185	338	266	413	174	178	361	221	168	353	542	772
184.074	0	697	170	388	186	337	266	413	173	178	360	221	169	354	543	776
184.197	0	662	171	389	186	339	266	415	176	179	362	221	169	355	546	777
184.32	0	658	173	393	188	341	266	417	177	179	364	223	172	358	549	780
184.443	0	694	176	397	189	345	268	417	175	181	365	225	173	360	552	779
184.566	0	689	171	390	186	340	266	413	176	178	359	221	169	353	542	770
184.689	0	675	169	388	184	338	265	413	176	178	360	220	169	352	542	772
184.812	0	668	169	389	185	338	267	413	174	179	360	220	169	353	543	775
184.934	0	684	171	391	187	340	264	415	174	179	360	221	169	355	546	777
185.057	0	682	173	395	188	343	266	416	175	181	364	223	172	358	550	781
185.18	0	680	175	398	189	346	267	420	178	182	366	224	177	360	557	781
185.303	0	663	170	392	188	341	266	415	175	180	361	222	170	354	543	771
185.426	0	677	170	389	186	339	265	413	173	178	358	221	168	353	543	776
185.549	0	679	169	390	186	339	265	413	175	178	361	221	169	354	545	780
185.672	0	677	171	392	187	342	266	415	177	180	362	221	171	356	548	780
185.795	0	675	174	398	188	343	267	418	176	180	364	224	175	360	554	780
185.917	0	680	178	401	190	348	268	420	175	181	365	225	177	362	559	784
186.04	0	667	172	394	188	342	267	416	176	179	362	222	171	357	547	777
186.163	0	671	170	391	186	341	265	415	176	179	360	221	169	355	547	779
186.286	0	691	171	392	187	341	266	415	174	179	360	223	170	355	548	777
186.409	0	677	173	396	188	343	266	417	174	180	362	222	172	358	550	782
186.532	0	669	175	400	189	345	267	420	177	181	366	225	174	362	555	783
186.655	0	671	178	403	192	349	269	423	178	181	367	226	177	363	559	783
186.778	0	691	172	394	188	343	266	417	175	180	362	224	172	358	548	776
186.9	0	693	173	395	188	343	266	417	175	179	363	222	171	359	550	781
187.023	0	660	172	395	188	344	267	420	178	180	364	223	172	358	551	782
187.146	0	658	174	400	189	345	268	421	178	182	366	224	173	362	554	783
187.269	0	694	177	403	191	347	269	424	176	182	368	227	176	365	558	785
187.392	0	689	175	398	190	346	269	420	176	180	366	224	174	360	551	779
187.515	0	664	170	396	187	343	267	419	177	180	363	222	171	357	549	779
187.638	0	663	172	397	187	344	267	419	177	181	365	222	172	358	551	781
187.761	0	683	172	398	189	345	267	420	175	181	364	223	173	362	552	782
187.884	0	680	176	403	190	347	269	422	176	182	367	226	176	364	556	786
188.006	0	674	176	402	189	347	269	422	179	181	368	224	174	361	553	781
188.129	0	660	167	393	185	342	267	416	176	180	361	221	171	356	545	772
188.252	0	675	167	393	186	340	266	416	173	180	362	222	171	355	545	775
188.375	0	672	167	394	186	340	266	416	175	179	361	221	171	355	546	778
188.498	0	669	171	396	188	342	266	419	178	180	362	222	172	358	549	781
188.621	0	671	173	400	188	345	268	419	175	181	364	223	174	360	550	778
188.744	0	669	165	393	185	339	266	413	174	178	360	221	171	353	540	775
188.867	0	656	162	390	184	335	263	412	173	177	356	218	168	350	539	774
188.989	0	659	160	390	183	334	263	411	175	178	357	219	168	350	538	773
189.112	0	678	165	391	183	336	263	411	172	177	357	220	170	351	541	773
189.235	0	661	166	394	185	338	263	413	172	179	358	221	171	354	543	779
189.358	0	653	166	394	184	339	264	413	174	178	358	220	171	352	539	773
189.481	0	645	158	388	180	333	260	408	172	176	353	217	168	346	531	767
189.604	0	666	159	387	182	332	259	406	170	175	352	217	167	344	531	768
189.727	0	674	159	386	181	332	258	406	170	176	352	217	167	345	532	772
189.85	0	642	161	390	182	333	260	408	172	176	355	219	169	349	535	771
189.972	0	637	163	393	183	335	260	411	172	177	357	221	173	351	540	773
190.095	0	672	160	390	182	335	261	409	170	176	354	219	170	346	530	762
190.218	0	660	157	384	179	330	258	405	169	175	349	216	165	342	527	763
190.341	0	651	158	384	180	330	257	406	171	174	351	217	167	343	527	763
190.464	0	645	157	387	180	331	258	406	170	175	352	218	167	345	530	766
190.587	0	661	160	389	183	332	258	408	167	177	352	219	172	348	534	765
190.71	0	662	162	393	183	337	259	410	170	176	356	221	175	350	539	768
190.833	0	654	158	388	182	334	259	408	171	175	354	219	167	344	527	760
190.956	0	650	156	384	179	331	256	405	169	174	350	218	167	342	526	759
191.078	0	654	155	386	179	331	257	406	167	174	350	217	167	342	526	762
191.201	0	649	157	388	180	333	257	407	169	175	353	218	169	344	529	762
191.324	0	649	158	391	182	335	258	410	171	175	355	219	173	348	535	763
191.447	0	673	162	394	183	338	259	412	169	177	356	220	173	348	535	760
191.57	0	657	154	388	180	333	257	406	167	174	351	218	167	342	524	759
191.693	0	636	156	386	179	332	256	407	169	173	352	217	168	342	525	757
191.816	0	642	155	386	179	331	256	407	170	174	352	218	167	342	525	757
191.939	0	657	157	391	180	334	256	408	169	176	352	218	170	345	529	757
192.061	0	659	159	394	183	337	257	411	169	175	354	219	174	347	535	761
192.184	0	637	157	392	181	335	258	409	170	175	353	218	169	343	525	752
192.307	0	633	152	386	178	331	255	407	169	174	349	216	167	338	521	750
192.43	0	652	154	387	179	332	254	406	167	174	350	216	168	339	522	752
192.553	0	655	154	388	179	332	255	406	167	174	351	216	169	343	525	755
192.676	0	626	156	393	180	334	255	410	169	175	354	217	172	344	529	754
192.799	0	624	158	393	181	335	257	411	169	175	353	218	172	343	527	751
192.922	0	652	149	384	176	329	254	405	165	173	345	214	167	336	515	743
193.044	0	642	149	384	175	328	253	403	166	173	345	213	166	335	515	745
193.167	0	632	148	384	176	327	251	404	167	172	346	213	166	334	516	746
193.29	0	625	149	388	177	329	252	405	167	174	347	214	169	337	520	748
193.413	0	646	153	390	178	332	253	407	165	174	348	215	172	339	524	746
193.536	0	640	148	385	175	328	252	403	166	172	345	213	167	332	509	740
193.659	0	629	143	380	173	324	249	401	164	171	342	210	165	328	506	739
193.782	0	627	145	379	174	322	248	400	164	170	341	211	164	328	507	738
193.905	0	622	145	380	173	323	247	400	162	171	341	212	164	329	509	743
194.028	0	624	147	383	175	325	248	403	165	171	345	212	169	331	515	745
194.15	0	625	149	386	176	328	250	405	166	172	346	214	169	332	514	743
194.273	0	622	141	378	172	323	247	399	164	170	341	210	164	326	502	734
194.396	0	625	142	376	172	322	246	397	161	169	339	209	162	324	501	738
194.519	0	614	142	376	172	322	246	398	162	169	341	210	162	325	504	740
194.642	0	615	144	379	173	323	247	400	164	170	343	211	167	327	510	741
194.765	0	641	147	382	174	325	247	402	163	171	345	213	169	330	514	741
194.888	0	629	149	384	176	329	248	403	162	172	346	213	167	332	511	743
195.011	0	617	144	376	173	321	246	401	164	169	343	210	161	325	502	737
195.133	0	617	144	376	173	323	246	400	165	170	343	210	162	326	505	741
195.256	0	637	144	377	173	324	246	401	163	170	342	210	163	327	508	742
195.379	0	648	146	379	175	326	246	402	162	170	345	212	168	330	512	750
195.502	0	618	150	383	176	328	248	405	166	172	348	214	168	334	517	750
195.625	0	621	151	384	176	331	250	407	166	172	351	215	167	333	515	749
195.748	0	639	147	377	174	325	248	402	163	171	346	213	162	329	508	747
195.871	0	646	147	378	175	327	247	403	163	170	347	212	162	330	510	753
195.994	0	626	149	379	176	328	247	405	165	171	349	213	166	332	516	753
196.116	0	619	151	382	178	330	249	407	166	171	352	214	168	336	520	755
196.239	0	654	154	385	180	333	251	409	164	173	353	217	169	339	524	758
196.362	0	649	153	382	178	331	251	407	166	172	352	215	164	335	515	755
196.485	0	637	151	378	178	329	250	407	166	171	351	213	161	334	514	756
196.608	0	632	153	379	178	329	250	407	165	172	350	213	162	334	516	759
196.731	0	655	154	381	179	331	250	408	165	172	352	215	167	337	522	758
196.854	0	657	157	385	181	334	251	410	167	172	355	217	168	341	527	763
196.977	0	648	160	390	182	336	253	413	169	173	358	217	170	342	529	765
197.1	0	651	155	381	178	333	252	409	166	172	353	215	162	337	515	753
197.222	0	652	154	377	178	329	250	405	164	171	348	213	161	335	513	754
197.345	0	641	154	377	178	329	250	405	165	171	349	213	160	335	514	758
197.468	0	646	156	381	178	330	250	407	167	172	352	215	163	337	519	760
197.591	0	644	157	385	181	332	252	408	166	173	351	215	168	341	524	759
197.714	0	651	161	387	181	336	252	408	165	173	353	217	168	341	526	761
197.837	0	638	156	379	177	330	251	405	166	170	348	212	160	335	511	752
197.96	0	635	152	376	176	326	250	403	166	170	346	211	160	331	509	749
198.083	0	657	153	377	176	326	250	402	163	171	345	211	161	333	510	751
198.205	0	652	155	379	177	328	248	402	162	172	345	212	163	335	516	754
198.328	0	640	159	383	179	330	250	406	165	172	349	213	167	339	520	756
198.451	0	646	161	387	180	334	252	408	167	174	352	215	169	342	523	754
198.574	0	654	157	381	177	329	252	403	164	172	347	212	162	335	509	746
198.697	0	667	154	377	176	326	249	401	162	170	344	210	159	333	508	748
198.82	0	630	155	376	176	325	249	402	164	170	344	210	160	332	509	749
198.943	0	632	155	380	177	328	249	402	165	171	347	212	164	334	513	749
199.066	0	653	158	384	178	330	251	404	163	173	347	213	167	338	519	751
199.188	0	659	161	389	180	332	252	408	164	173	350	214	171	342	523	755
199.311	0	629	162	386	180	333	253	408	169	173	351	214	166	339	516	749
199.434	0	624	157	380	177	327	250	404	166	171	347	211	161	334	510	745
199.557	0	658	157	380	177	328	251	403	163	172	346	210	162	335	512	746
199.68	0	650	158	382	178	329	250	405	165	172	347	212	167	338	517	747
199.803	0	648	160	387	180	332	252	407	167	173	351	214	169	341	522	749
199.926	0	639	163	392	182	334	254	411	167	175	354	217	172	346	526	753
200.049	0	659	165	391	182	336	255	410	167	175	353	216	168	344	522	749
200.172	0	658	160	383	179	330	252	406	167	173	350	213	163	340	516	750
200.294	0	651	162	385	180	331	253	409	168	173	352	214	165	342	518	751
200.417	0	649	162	386	180	332	254	411	168	175	352	214	168	344	522	752
200.54	0	657	165	392	182	336	256	411	167	175	355	217	172	347	527	757
200.663	0	655	168	396	184	339	258	415	170	176	359	219	174	350	532	759
200.786	0	648	166	390	182	336	258	412	171	175	356	217	167	346	521	752
200.909	0	658	162	386	181	332	256	410	169	175	354	214	166	344	520	750
201.032	0	667	163	387	182	335	257	410	168	175	354	215	166	345	522	756
201.155	0	648	165	390	183	334	258	413	170	175	356	217	172	347	528	757
201.277	0	656	168	394	185	337	259	415	172	177	359	219	174	351	533	758
201.4	0	673	170	397	186	340	261	415	170	178	360	220	175	351	533	756
201.523	0	658	163	389	182	334	259	410	168	175	355	216	166	345	519	754
201.646	0	647	162	386	181	332	258	411	170	174	354	215	165	344	519	754
201.769	0	648	163	386	180	333	258	411	171	174	355	216	165	344	520	755
201.892	0	669	165	390	183	335	258	412	169	175	354	216	169	348	525	756
202.015	0	679	167	393	184	337	259	412	169	176	358	218	173	350	531	760
202.138	0	651	167	391	184	337	260	413	172	175	357	217	169	348	525	756
202.26	0	639	162	385	180	330	257	408	170	174	353	215	164	343	516	753
202.383	0	678	163	384	179	331	256	406	166	174	351	215	165	342	517	753
202.506	0	670	162	384	181	332	256	407	168	174	352	214	164	343	519	755
202.629	0	660	165	387	182	335	257	409	169	174	355	216	171	346	525	756
202.752	0	652	167	391	184	337	258	411	170	175	357	218	172	349	529	758
202.875	0	667	165	386	182	333	257	407	168	174	353	216	165	345	516	750
202.998	0	665	161	382	181	330	254	405	167	172	351	214	163	342	514	751
203.121	0	659	163	383	181	330	255	406	168	172	352	215	163	343	515	753
203.244	0	660	164	384	182	331	254	407	167	173	353	216	166	344	519	754
203.366	0	669	168	388	183	333	256	407	166	174	354	217	171	348	525	757
203.489	0	660	168	391	185	337	256	409	168	174	356	218	172	349	526	758
203.612	0	660	166	383	182	331	255	407	169	172	354	215	165	344	514	751
203.735	0	660	164	381	181	330	253	404	166	172	351	215	163	343	513	750
203.858	0	664	164	383	181	331	254	403	165	171	351	214	164	343	513	753
203.981	0	653	166	385	182	332	253	406	167	172	352	215	169	344	520	753
204.104	0	658	168	388	183	334	254	410	168	173	354	217	172	347	523	755
204.227	0	680	169	391	184	336	255	408	167	173	354	218	170	346	520	752
204.349	0	662	163	382	180	331	254	404	164	171	349	215	165	342	511	751
204.472	0	653	163	383	181	331	252	404	165	170	351	215	164	342	510	752
204.595	0	651	163	382	180	330	252	405	166	171	350	215	165	341	510	756
204.718	0	670	165	386	182	332	252	405	164	172	350	214	170	344	516	760
204.841	0	681	168	389	183	333	253	407	164	173	352	216	171	346	520	768
204.964	0	643	166	386	182	331	254	405	167	172	351	215	168	342	510	760
205.087	0	640	160	381	179	327	250	402	165	170	347	211	163	338	504	757
205.21	0	662	161	381	179	327	250	401	163	170	345	212	163	337	504	757
205.332	0	663	162	382	179	326	250	402	163	169	345	212	166	339	506	760
205.455	0	639	164	386	180	330	250	404	166	170	348	213	169	341	512	759
205.578	0	639	166	389	181	332	252	405	165	171	350	214	170	341	512	758
205.701	0	660	159	381	177	326	250	401	161	168	342	211	164	335	497	749
205.824	0	648	157	378	175	322	248	397	160	167	340	210	161	332	494	748
205.947	0	639	156	379	175	321	246	397	162	167	340	208	161	331	494	747
206.07	0	629	158	381	176	321	247	398	161	168	340	210	167	332	500	747
206.193	0	641	160	384	177	325	247	399	160	169	340	210	167	335	503	749
206.316	0	644	160	384	178	326	248	399	161	168	343	211	166	333	497	743
206.438	0	632	153	377	174	319	245	395	161	165	337	206	161	328	486	734
206.561	0	630	154	375	174	317	244	392	159	166	335	205	160	325	485	731
206.684	0	622	152	376	174	316	244	392	157	166	334	205	164	326	490	733
206.807	0	631	154	379	174	319	244	394	159	166	336	207	165	329	493	732
206.93	0	625	158	382	175	321	245	397	162	168	339	208	167	331	497	732
207.053	0	643	159	383	176	323	246	397	160	168	339	209	165	329	491	725
207.176	0	624	153	376	173	316	243	392	157	166	333	205	161	326	482	725
207.299	0	609	153	374	172	315	243	392	159	165	332	205	161	322	485	721
207.421	0	614	154	375	173	315	243	391	159	166	333	204	164	323	488	719
207.544	0	633	156	380	175	320	244	393	158	167	334	207	165	328	492	723
207.667	0	648	157	384	177	322	245	396	160	168	337	208	167	331	496	731
207.79	0	605	157	381	176	320	246	396	161	167	338	207	165	328	489	721
207.913	0	613	154	375	173	317	245	394	160	165	335	205	163	325	486	721
208.036	0	635	154	377	174	317	244	393	158	166	336	206	165	326	490	722
208.159	0	638	155	378	175	318	244	394	159	167	336	206	165	328	492	725
208.282	0	618	158	383	177	321	246	399	162	168	340	208	169	332	496	726
208.404	0	615	161	386	178	325	248	400	162	170	343	211	170	334	499	727
208.527	0	637	156	378	176	321	247	396	160	167	340	208	164	328	489	720
208.65	0	631	155	376	175	318	244	396	160	166	337	206	164	327	490	723
208.773	0	623	156	377	175	318	246	396	162	167	340	206	164	329	492	726
208.896	0	614	157	380	177	320	246	398	162	168	340	208	167	331	496	730
209.019	0	633	160	384	179	324	248	400	161	169	343	210	169	334	500	733
209.142	0	637	162	386	180	327	250	401	163	169	344	211	168	334	500	736
209.265	0	629	155	377	176	320	246	398	164	167	341	208	161	328	486	734
209.388	0	631	156	375	177	318	246	396	161	167	339	207	163	328	490	733
209.51	0	644	156	376	176	320	247	395	160	168	339	207	164	329	493	738
209.633	0	624	159	380	178	322	247	399	163	168	343	209	167	331	498	740
209.756	0	629	161	384	180	326	249	403	165	170	346	212	170	336	502	737
209.879	0	637	162	385	180	327	251	402	165	170	346	212	168	334	500	727
210.002	0	640	157	375	179	320	249	398	162	168	341	208	162	329	489	726
210.125	0	622	157	376	177	321	249	399	163	168	342	208	165	330	495	729
210.248	1	634	158	377	178	321	249	399	164	169	343	209	165	332	497	731
210.371	0	651	160	380	180	325	250	401	162	170	344	211	169	335	502	733
210.493	0	668	163	385	182	328	252	403	163	171	347	213	170	338	506	740
210.616	0	630	161	380	180	325	251	401	166	170	346	210	165	334	497	737
210.739	0	638	158	377	179	323	250	400	165	169	345	209	164	332	498	743
210.862	0	657	159	379	179	324	250	399	162	169	344	211	166	334	503	745
210.985	0	650	160	381	180	325	251	401	163	169	347	210	168	336	506	743
211.108	0	634	163	385	184	329	253	404	167	171	349	217	171	348	512	726
211.231	0	649	168	388	192	335	253	399	166	171	356	225	171	363	526	681
211.354	0	664	160	379	183	326	253	401	166	171	351	217	166	346	539	652
211.476	0	648	159	379	181	325	254	402	168	172	355	216	162	343	534	614
211.599	0	658	160	380	181	326	254	404	169	172	356	217	162	342	520	576
211.722	0	639	163	384	182	330	255	406	169	173	355	218	164	345	501	555
211.845	0	653	164	388	185	333	256	407	168	173	358	219	166	347	501	578
211.968	0	649	163	383	182	332	256	405	168	172	355	217	163	342	493	619
212.091	0	647	158	379	179	327	253	403	168	170	351	215	163	339	488	635
212.214	0	651	159	379	181	327	253	403	166	171	352	215	164	339	493	647
212.337	0	643	160	381	182	328	253	403	164	171	351	216	167	342	499	654
212.46	0	641	162	386	182	332	254	407	168	172	354	217	169	344	504	667
212.582	0	643	164	385	183	332	255	406	169	172	354	217	169	343	502	682
212.705	0	660	158	377	180	328	253	401	165	170	350	215	165	339	496	693
212.828	0	656	158	379	180	327	253	402	165	170	349	215	167	338	502	705
212.951	0	641	159	379	179	328	252	403	167	170	350	215	167	339	505	711
213.074	0	649	162	383	181	330	254	405	168	171	352	217	170	343	510	713
213.197	0	667	161	385	181	334	257	404	167	171	352	217	169	341	509	713
213.32	0	671	154	378	179	327	252	400	165	169	348	213	162	336	499	714
213.443	0	634	156	377	179	326	253	402	166	169	349	215	166	336	504	720
213.565	0	632	157	377	179	326	253	402	168	169	350	215	167	337	508	722
213.688	0	663	159	381	181	330	255	403	165	170	350	217	170	340	511	724
213.811	0	667	160	383	182	332	255	403	166	170	351	217	169	340	511	724
213.934	0	638	155	377	179	328	254	401	168	169	348	215	162	335	501	721
214.057	0	639	155	377	178	328	253	401	167	169	348	215	165	334	505	726
214.18	0	662	155	378	179	328	253	401	164	169	348	214	167	336	509	728
214.303	0	656	157	380	180	330	253	404	166	170	351	216	168	339	513	732
214.426	0	648	159	383	182	333	255	406	169	170	353	218	169	340	514	732
214.548	0	637	155	377	179	328	254	402	166	169	349	215	162	333	503	728
214.671	0	654	155	377	179	329	253	402	163	168	348	215	164	334	507	732
214.794	0	656	155	376	179	328	253	402	166	169	348	214	167	334	509	735
214.917	0	654	156	380	181	332	254	405	168	169	351	216	168	337	513	739
215.04	0	658	159	383	181	334	256	407	168	171	353	218	170	339	514	738
215.163	0	659	155	377	179	331	255	401	164	168	349	216	163	333	505	737
215.286	0	654	155	375	179	330	253	403	166	167	349	215	162	332	505	740
215.409	0	652	155	376	179	330	254	404	168	168	350	216	164	332	506	738
215.532	0	674	155	378	180	332	254	405	166	170	350	216	168	336	512	736
215.654	0	666	158	382	182	336	255	407	166	170	353	218	170	338	515	743
215.777	0	647	157	380	180	334	255	406	168	169	352	216	166	333	507	736
215.9	0	649	151	375	179	329	253	404	167	168	348	214	161	329	500	734
216.023	0	665	153	375	178	329	253	402	166	168	349	213	162	330	502	735
216.146	0	664	153	376	179	330	253	403	164	168	348	214	164	331	505	739
216.269	0	647	155	380	180	332	254	406	167	168	352	216	167	333	510	738
216.392	0	654	157	382	181	334	255	408	169	170	353	217	169	334	510	735
216.515	0	666	152	375	177	330	254	402	165	167	346	214	162	328	495	726
216.637	0	666	150	372	177	328	250	400	164	166	344	212	160	325	494	730
216.76	0	636	151	371	175	328	251	401	165	167	344	211	159	326	495	733
216.883	0	635	152	374	177	329	250	402	165	168	345	213	164	326	502	731
217.006	0	666	153	377	178	329	252	403	164	168	345	213	167	330	505	733
217.129	0	661	156	380	178	332	252	404	165	169	346	214	167	329	504	730
217.252	0	645	150	373	174	327	251	401	166	166	343	210	160	321	490	724
217.375	0	639	149	370	174	324	249	399	165	166	341	210	159	322	490	725
217.498	0	651	150	370	174	325	248	398	162	167	340	209	159	322	492	726
217.62	0	656	151	373	175	325	249	399	164	167	341	211	164	325	498	729
217.743	0	656	153	378	176	328	251	403	167	167	344	213	167	327	504	731
217.866	0	653	156	381	178	331	252	404	166	170	346	214	168	330	505	729
217.989	0	648	153	374	175	327	251	399	163	168	342	211	161	323	492	723
218.112	0	639	150	370	173	324	249	398	164	167	339	209	159	322	492	726
218.235	0	641	151	371	173	323	249	399	165	167	340	209	164	324	497	725
218.358	0	644	153	374	175	324	249	399	164	168	341	211	165	326	500	722
218.481	0	646	154	379	177	326	250	401	164	169	342	211	167	329	505	724
218.604	0	639	157	382	177	330	251	403	166	169	346	214	169	332	509	725
218.726	0	644	158	381	177	329	252	403	168	170	345	212	166	330	503	718
218.849	0	661	154	375	174	323	251	399	165	169	340	210	163	327	501	716
218.972	0	652	154	375	175	325	251	400	164	168	341	211	165	328	505	722
219.095	0	642	156	378	176	326	251	402	167	168	343	211	166	330	508	721
219.218	0	645	158	381	178	329	252	403	168	171	346	214	169	335	512	727
219.341	0	668	162	386	180	334	255	406	167	173	348	216	170	338	516	729
219.464	0	675	160	383	178	332	254	405	167	170	346	214	166	334	509	725
219.587	0	633	156	378	177	327	252	404	167	169	345	212	165	333	509	726
219.709	0	638	157	379	177	328	254	404	168	171	346	213	167	333	513	728
219.832	0	662	158	382	178	329	254	405	168	172	346	214	168	337	516	729
219.955	0	665	161	387	181	334	255	408	167	171	350	216	172	341	521	734
220.078	0	646	164	389	182	335	257	412	171	173	354	219	173	344	526	735
220.201	0	637	162	385	181	334	256	409	170	172	350	216	168	339	517	729
220.324	0	671	157	379	178	330	255	405	167	170	347	213	164	336	513	729
220.447	0	659	158	381	179	331	255	405	168	170	348	213	163	336	514	731
220.57	0	654	159	383	180	331	256	408	170	172	350	215	170	339	521	733
220.692	0	649	162	388	181	336	257	411	170	173	352	216	172	342	525	737
220.815	0	668	165	393	184	339	258	412	169	173	355	219	175	348	531	738
220.938	0	665	164	389	182	337	258	410	169	172	353	217	169	343	522	733
221.061	0	662	157	383	179	331	256	408	170	172	351	213	164	339	516	732
221.184	0	657	160	383	180	333	256	407	170	173	351	215	165	339	519	732
221.307	0	658	161	384	181	335	257	408	168	173	349	215	168	342	523	736
221.43	0	657	163	390	182	338	257	411	169	173	354	218	173	345	528	737
221.553	0	655	166	394	184	341	258	413	172	174	357	220	175	349	532	740
221.676	0	665	166	392	185	340	261	412	170	175	356	219	171	345	526	733
221.798	0	671	159	385	182	335	258	409	168	172	350	215	165	341	519	733
221.921	0	650	160	386	181	336	259	409	169	172	352	216	166	342	522	734
222.044	0	658	161	388	181	337	259	411	170	173	353	217	169	343	526	736
222.167	0	673	164	392	183	339	260	411	170	173	354	219	173	348	531	734
222.29	0	666	167	396	186	342	261	413	169	175	357	221	176	350	535	739
222.413	0	654	168	396	185	344	262	415	172	175	359	220	172	351	532	734
222.536	0	649	162	388	182	337	260	411	171	173	352	216	167	346	523	730
222.659	0	674	163	389	182	339	260	411	169	173	353	218	167	346	525	733
222.781	0	682	164	390	181	340	260	411	170	173	352	218	168	346	527	733
222.904	0	649	166	395	184	343	260	414	171	174	356	219	174	349	535	738
223.027	0	650	168	398	186	345	262	416	174	175	359	222	176	354	538	740
223.15	0	681	168	395	185	345	262	414	171	175	355	219	169	349	529	735
223.273	0	678	163	391	183	340	260	412	170	173	352	217	168	347	527	735
223.396	0	662	165	392	183	341	261	412	173	173	355	218	168	349	529	737
223.519	0	654	165	395	183	342	261	414	172	175	355	217	171	351	534	739
223.642	0	674	169	398	187	344	263	415	170	175	356	221	175	354	538	741
223.764	0	673	171	401	187	347	264	417	173	176	359	221	176	355	541	742
223.887	0	672	165	393	184	341	262	413	173	174	354	218	168	349	527	734
224.01	0	661	162	390	182	337	260	411	170	173	350	216	167	345	526	733
224.133	0	662	163	391	181	338	259	410	168	174	349	215	167	346	526	738
224.256	0	658	164	392	182	339	259	410	170	173	351	216	167	347	527	738
224.379	0	660	166	395	183	342	261	413	173	174	352	217	171	350	533	739
224.502	0	668	168	397	184	343	261	413	171	174	353	217	170	350	529	733
224.625	0	670	160	388	180	334	257	406	167	171	345	213	166	342	519	730
224.748	0	645	159	385	179	332	256	405	169	170	345	210	164	340	519	731
224.87	0	649	158	385	178	332	255	405	169	171	344	211	164	341	519	731
224.993	0	665	160	388	179	332	256	406	167	171	344	213	168	342	522	731
225.116	0	654	162	391	179	335	256	406	167	171	345	212	171	345	527	736
225.239	0	642	163	392	179	335	256	408	169	171	345	212	169	343	522	729
225.362	0	637	156	383	176	329	253	403	168	169	340	208	163	337	511	728
225.485	0	655	155	383	175	325	251	400	164	169	339	208	162	335	512	730
225.608	0	658	156	383	175	326	250	400	165	169	338	208	163	335	513	733
225.731	0	628	158	386	176	328	252	402	167	169	341	210	168	337	520	733
225.853	0	626	160	389	178	330	253	404	167	171	343	212	170	342	523	737
225.976	0	659	161	391	179	334	254	404	166	171	344	213	168	341	519	734
226.099	0	646	155	384	175	326	251	400	164	167	338	209	163	336	510	730
226.222	0	640	156	381	176	324	250	401	166	168	339	209	162	336	511	732
226.345	0	631	156	383	176	325	250	400	166	169	338	209	165	336	515	732
226.468	0	642	158	386	179	327	250	400	164	170	339	210	168	342	520	729
226.591	0	646	161	391	180	330	252	404	166	170	341	212	170	345	524	736
226.714	0	639	160	387	178	331	252	403	168	170	341	211	165	341	519	732
226.836	0	638	157	381	177	328	250	401	165	169	339	209	162	338	513	731
226.959	0	641	158	383	178	327	250	401	164	168	338	210	163	339	516	735
227.082	0	639	159	385	179	328	250	403	167	169	340	211	167	341	522	738
227.205	0	636	160	389	180	331	253	406	168	171	343	213	169	345	526	738
227.328	0	656	163	392	182	335	254	406	168	171	342	213	169	346	527	735
227.451	0	649	159	383	178	328	253	403	166	170	340	210	162	340	514	736
227.574	0	632	158	384	179	329	252	403	167	169	340	211	162	340	516	737
227.697	0	638	158	385	179	329	252	404	168	170	341	211	165	341	519	738
227.82	0	653	161	387	180	332	253	405	167	172	343	213	169	344	525	738
227.942	0	667	163	392	182	336	254	408	167	172	345	216	170	346	529	743
228.065	0	629	160	389	181	334	255	405	169	170	343	212	164	343	518	735
228.188	0	627	158	382	179	328	252	405	167	170	341	210	161	339	515	736
228.311	0	656	159	383	179	330	252	402	165	169	340	211	161	340	516	735
228.434	0	661	159	385	180	331	253	404	166	169	340	211	164	342	519	740
228.557	0	638	162	389	182	333	254	407	170	171	343	213	167	346	525	737
228.68	0	632	164	392	183	336	256	407	169	172	344	214	168	346	526	737
228.803	0	653	159	383	179	331	254	402	166	169	337	211	161	339	512	730
228.925	0	645	158	381	179	329	252	400	165	169	337	210	160	339	512	732
229.048	0	638	158	383	179	329	253	401	167	169	339	210	160	339	513	731
229.171	0	644	160	386	180	332	253	402	167	170	339	211	165	343	519	733
229.294	0	649	162	389	182	335	254	405	167	171	341	213	167	345	523	735
229.417	0	645	163	390	182	335	256	404	168	171	342	213	165	343	518	732
229.54	0	641	158	383	179	330	253	400	168	169	336	209	159	338	508	730
229.663	0	642	158	382	180	330	254	400	166	170	335	209	159	337	510	728
229.786	0	656	159	382	179	330	252	400	165	170	335	208	160	339	510	733
229.908	0	638	159	387	180	332	253	402	167	170	338	210	165	342	517	736
230.031	0	642	163	390	182	337	255	406	169	171	341	212	167	344	521	738
230.154	0	661	163	389	182	337	256	404	166	172	340	212	164	342	517	732
230.277	0	646	159	382	179	330	253	400	165	169	334	210	159	338	507	733
230.4	0	635	158	384	180	332	254	401	167	170	337	210	159	338	510	734
230.523	0	638	159	385	180	333	253	403	167	170	337	210	163	339	513	734
230.646	0	656	162	388	182	336	256	404	166	171	338	212	166	344	519	736
230.769	0	670	165	393	184	338	256	407	167	172	341	214	168	347	523	741
230.892	0	644	165	391	184	340	257	408	170	172	342	214	165	345	518	735
231.014	0	633	160	385	179	334	255	406	169	170	338	210	161	341	511	734
231.137	0	665	161	387	182	335	256	405	166	172	338	211	163	341	515	735
231.26	0	661	163	388	182	335	256	406	167	172	340	211	166	342	518	738
231.383	0	653	165	392	183	338	257	409	170	173	343	213	168	347	522	739
231.506	0	645	167	397	185	342	259	412	172	173	345	216	171	349	525	741
231.629	0	665	164	390	183	339	259	409	168	173	341	213	163	345	515	735
231.752	0	662	162	389	182	337	258	408	169	171	340	211	162	344	514	739
231.875	0	660	163	390	182	338	258	409	171	173	343	211	167	344	520	739
231.997	0	657	165	393	183	340	259	412	171	174	344	214	169	346	523	743
232.12	0	656	168	396	185	343	260	412	170	175	345	215	171	350	527	743
232.243	0	655	168	396	185	343	262	413	172	174	346	215	167	349	523	743
232.366	0	650	160	388	182	337	259	409	172	171	343	212	162	343	514	742
232.489	0	658	161	386	182	337	258	410	170	173	342	213	162	343	515	740
232.612	0	670	162	388	183	338	259	408	169	173	342	213	164	344	517	745
232.735	0	652	165	392	184	339	259	410	171	174	346	214	168	348	523	749
232.858	0	656	167	395	186	343	261	413	173	175	348	215	170	351	527	748
232.98	0	670	162	389	182	338	261	408	170	174	343	213	163	344	513	740
233.103	0	659	159	384	181	334	257	406	168	171	340	211	161	342	512	745
233.226	0	645	159	385	181	334	258	406	171	173	342	211	161	342	512	744
233.349	0	649	161	386	182	337	258	408	172	172	342	212	164	345	517	747
233.472	0	668	163	390	183	339	258	409	169	174	343	213	168	346	522	749
233.595	0	678	165	391	185	340	259	409	170	174	344	215	167	348	519	749
233.718	0	648	158	384	181	334	257	406	170	171	341	211	162	341	508	742
233.841	0	638	158	382	181	334	258	405	170	173	341	211	161	340	510	745
233.964	0	678	158	383	180	333	257	405	167	172	340	211	164	342	513	746
234.086	0	671	160	386	182	336	257	406	169	172	341	213	167	345	519	749
234.209	0	660	161	389	183	339	258	410	171	174	344	214	168	348	521	749
234.332	0	650	162	390	183	339	259	409	170	174	345	214	165	346	517	746
234.455	0	665	158	383	181	334	257	404	167	171	339	212	160	342	509	745
234.578	0	664	158	383	181	335	256	405	168	171	341	211	161	342	511	749
234.701	0	660	159	383	182	336	256	407	169	172	343	211	163	344	514	748
234.824	0	660	160	386	183	336	257	408	169	173	344	214	167	345	520	752
234.947	0	670	163	390	184	341	258	409	167	173	345	216	168	348	523	755
235.069	0	662	162	386	184	338	258	408	169	172	344	214	162	346	512	749
235.192	0	662	158	383	182	335	256	407	169	171	342	213	161	343	509	753
235.315	0	661	159	383	181	337	256	407	168	171	342	212	163	345	513	752
235.438	0	664	160	385	183	337	256	407	167	172	343	213	165	346	517	757
235.561	0	657	162	388	185	340	257	410	170	172	347	215	168	349	522	759
235.684	0	662	164	391	186	343	258	414	171	173	349	216	170	352	524	759
235.807	0	679	159	386	183	340	258	409	168	171	344	214	162	345	511	750
235.93	0	667	155	381	182	336	255	406	165	171	341	212	160	342	509	754
236.052	0	653	157	382	180	336	255	408	169	170	341	211	161	342	510	751
236.175	0	657	158	383	182	338	255	408	169	171	343	212	164	345	513	756
236.298	11	674	160	386	185	342	256	410	166	172	345	214	166	347	519	758
236.421	0	675	162	390	185	342	257	411	167	172	346	216	168	350	520	759
236.544	0	649	157	385	183	339	256	408	168	171	344	212	161	343	507	752
236.667	0	643	153	381	180	337	254	406	167	169	340	211	159	340	503	751
236.79	0	669	154	381	181	336	254	405	165	169	337	209	159	340	504	749
236.913	0	668	153	381	180	336	253	405	165	169	339	210	159	341	506	752
237.036	0	648	155	384	181	338	253	407	167	169	342	211	164	342	512	751
237.158	0	646	156	388	182	340	256	409	167	171	342	212	167	345	516	751
237.281	0	674	155	386	182	338	255	405	166	170	338	211	161	341	506	743
237.404	0	654	149	379	178	333	252	402	164	167	334	207	157	336	501	741
237.527	0	647	150	377	177	333	251	402	165	167	334	206	158	335	502	742
237.65	0	639	151	379	177	332	251	402	164	167	333	208	160	336	505	740
237.773	0	657	152	383	179	333	250	401	162	168	334	207	164	339	511	740
237.896	0	654	154	385	180	335	251	405	165	168	337	209	166	341	515	743
238.019	0	650	156	389	181	338	253	407	168	170	338	210	166	342	516	741
238.141	0	647	150	380	177	331	249	401	164	168	332	206	158	335	503	728
238.264	0	648	148	377	177	330	249	398	162	166	330	205	158	333	503	733
238.387	0	639	149	378	176	327	247	398	163	167	329	204	158	333	504	731
238.51	0	634	149	381	176	328	248	400	164	168	332	206	164	335	510	731
238.633	0	662	153	385	178	330	248	400	163	168	332	206	166	338	514	731
238.756	0	654	155	387	179	334	250	403	162	169	333	208	166	339	516	732
238.879	0	627	149	380	176	328	248	399	163	166	330	204	160	333	505	722
239.002	0	631	148	379	175	326	247	398	162	166	329	203	159	332	505	722
239.124	0	647	149	379	175	327	246	397	161	167	327	204	162	332	508	720
239.247	0	646	150	383	177	327	247	398	161	168	328	204	165	334	513	727
239.37	0	630	153	387	178	330	247	401	164	168	331	206	167	337	517	723
239.493	0	635	155	390	179	334	249	403	165	169	334	208	168	338	518	724
239.616	0	647	148	381	175	326	247	398	160	166	328	204	161	332	505	715
239.739	0	646	147	379	174	324	245	396	160	165	326	203	160	329	504	717
239.862	0	615	147	379	174	324	245	398	161	165	326	202	160	328	504	715
239.985	0	615	148	382	176	325	244	398	162	166	327	204	165	331	512	715
240.108	0	646	152	386	177	327	245	399	160	167	329	205	167	335	516	717
240.23	0	641	155	389	177	331	247	400	161	167	331	207	170	335	515	716
240.353	0	627	147	381	175	324	244	396	161	164	327	202	161	329	501	707
240.476	0	612	145	378	173	320	242	394	158	164	324	201	160	325	500	707
240.599	0	631	146	378	173	320	242	391	157	164	323	200	162	326	503	708
240.722	0	634	147	382	174	322	242	395	159	165	326	202	165	328	508	709
240.845	0	627	151	385	176	324	243	396	161	166	328	204	167	331	513	714
240.968	0	630	152	388	177	328	245	398	160	167	330	204	168	332	512	708
241.091	0	617	145	378	172	321	242	392	157	164	324	201	160	326	500	705
241.213	0	617	145	377	173	320	241	391	158	163	323	201	159	324	501	704
241.336	0	620	145	378	173	319	240	392	158	163	325	201	164	324	504	704
241.459	0	635	147	381	174	321	241	394	157	163	325	202	165	328	508	703
241.582	0	635	151	385	176	326	241	395	157	165	328	205	168	330	511	708
241.705	0	613	152	386	177	328	243	397	159	165	330	205	166	331	509	703
241.828	0	613	147	377	174	320	240	393	159	163	325	202	160	327	501	699
241.951	0	631	147	379	173	321	239	392	157	163	326	203	162	326	504	700
242.074	0	642	146	379	174	321	240	393	156	163	325	202	163	327	508	705
242.196	0	609	149	383	176	324	240	395	159	164	328	203	166	330	511	705
242.319	0	616	152	386	177	326	242	398	160	165	332	206	168	333	515	707
242.442	0	636	152	383	177	326	242	395	158	165	329	206	165	331	509	702
242.565	0	635	147	378	175	322	241	392	157	162	327	203	161	328	506	702
242.688	0	615	148	380	176	323	241	394	160	163	329	203	165	328	511	702
242.811	0	613	150	381	176	324	241	394	160	164	330	204	166	331	513	705
242.934	0	641	151	384	178	327	242	397	158	165	332	206	167	333	517	709
243.057	0	636	154	387	180	330	244	398	160	165	334	207	167	335	518	711
243.18	0	621	150	380	176	325	242	396	160	164	330	205	161	330	508	704
243.302	0	621	150	379	176	324	241	395	159	164	330	205	163	331	511	709
243.425	0	631	150	381	176	324	242	394	157	164	330	204	165	331	514	710
243.548	0	635	152	383	178	328	243	396	158	165	333	206	167	334	519	714
243.671	0	633	155	388	180	330	244	400	162	165	336	207	168	336	522	717
243.794	0	627	152	383	178	329	244	397	160	166	333	207	162	334	512	707
243.917	0	632	150	376	175	323	242	394	157	163	329	204	160	329	508	711
244.04	0	627	150	377	176	323	242	393	159	162	330	204	159	329	510	712
244.163	0	626	150	379	177	324	242	395	161	164	332	205	164	331	516	715
244.285	0	651	152	383	179	327	243	396	159	165	333	206	166	334	518	715
244.408	0	639	155	386	180	330	244	398	159	165	333	207	166	334	518	716
244.531	0	620	151	377	175	324	241	393	159	164	330	204	159	328	507	707
244.654	0	624	148	375	175	321	240	392	159	162	329	203	158	327	507	710
244.777	0	642	149	376	176	322	241	392	157	162	328	204	160	327	509	712
244.9	0	653	150	378	176	324	240	393	157	164	330	203	165	330	515	716
245.023	0	622	153	382	177	325	242	395	160	164	334	206	165	332	519	718
245.146	0	623	154	382	178	327	243	396	160	165	336	206	164	332	514	715
245.268	0	649	149	375	176	321	240	391	156	163	329	203	159	327	503	709
245.391	0	645	147	374	175	320	240	390	156	162	329	203	158	325	505	713
245.514	0	629	148	375	175	321	239	391	158	162	330	203	160	326	509	713
245.637	0	620	149	378	175	323	239	393	159	164	332	205	164	329	513	715
[truncated: 723 more rows]

## Sheet: D850
	SNR :	37	31	40	35	39	43	39	42	44	37	39	46	32	38	40
Time	Marker	ch1	ch2	ch3	ch4	ch5	ch6	ch7	ch8	ch9	ch10	ch11	ch12	ch13	ch14	ch15
0.24576	0	404	104	223	150	229	213	345	121	117	271	162	125	223	529	664
0.36864	0	404	104	223	150	229	213	345	121	117	271	162	125	223	529	664
0.49152	0	415	105	222	153	223	206	346	120	115	273	160	125	226	532	669
0.6144	0	432	106	223	153	223	203	348	121	115	276	160	126	229	535	668
0.73728	0	420	105	225	156	225	201	351	122	115	278	162	129	234	540	672
0.86016	0	413	108	230	158	229	202	352	123	115	280	162	130	237	544	672
0.98304	0	413	102	224	155	224	193	347	129	120	276	160	132	233	535	665
1.10592	0	431	100	223	155	223	191	348	130	120	277	160	132	234	539	670
1.2288	0	426	102	225	155	223	193	349	130	121	278	160	132	235	541	670
1.35168	0	418	103	227	157	225	194	351	130	122	280	161	133	238	545	673
1.47456	0	417	107	231	160	229	194	357	132	123	284	163	135	241	551	676
1.59744	0	441	106	232	159	233	196	355	133	122	283	163	138	240	546	671
1.72032	0	426	101	223	155	224	193	351	132	121	279	163	138	236	543	666
1.8432	0	418	102	225	157	226	194	350	132	121	280	163	139	237	546	667
1.96608	0	421	103	225	158	224	194	351	132	123	282	163	139	239	549	671
2.08896	0	441	106	228	159	227	195	356	134	124	284	164	137	240	553	677
2.21184	0	432	109	235	162	234	199	357	134	125	286	166	139	243	556	676
2.33472	0	423	104	225	158	228	198	351	133	123	280	165	139	238	547	668
2.4576	0	422	104	222	157	225	197	351	134	123	280	163	139	238	548	669
2.58048	0	446	103	224	158	226	198	353	136	124	282	165	138	238	551	674
2.70336	0	439	103	226	159	227	199	354	136	126	285	166	139	242	555	673
2.82624	0	428	107	231	161	231	202	358	135	127	288	167	138	245	558	678
2.94912	0	422	106	231	161	233	203	356	136	126	286	166	140	242	555	672
3.072	0	449	104	222	158	226	200	352	137	125	282	164	139	240	552	676
3.19488	0	448	103	223	157	229	201	355	136	127	284	166	139	240	555	674
3.31776	0	434	104	224	159	229	202	356	136	126	285	166	139	242	558	678
3.44064	0	422	105	228	161	231	202	359	138	126	289	167	139	244	563	678
3.56352	0	449	107	232	162	236	204	359	138	126	290	168	140	244	562	680
3.6864	0	444	104	224	158	230	201	356	136	125	286	167	138	241	557	672
3.80928	0	436	103	224	160	231	201	358	136	125	286	168	139	242	560	677
3.93216	0	422	103	224	159	230	201	358	137	124	289	168	138	243	562	680
4.05504	0	456	105	227	162	233	201	361	139	126	291	169	139	246	567	684
4.17792	0	455	107	232	162	237	205	363	138	127	292	168	140	248	570	683
4.3008	0	442	106	222	159	232	202	357	137	125	286	167	137	242	560	676
4.42368	0	423	103	222	158	230	201	357	137	124	287	167	137	243	562	678
4.54656	0	447	101	223	158	231	201	358	136	125	288	168	137	245	564	681
4.66944	0	458	103	225	160	231	202	358	137	126	288	169	139	246	568	682
4.79232	0	444	106	229	162	235	203	360	136	125	290	170	140	249	572	686
4.9152	0	425	104	225	159	235	204	356	136	124	287	167	138	245	562	679
5.03808	0	442	101	218	157	229	199	354	136	123	284	165	137	242	561	680
5.16096	0	462	97	221	157	229	199	352	134	123	284	165	136	243	561	677
5.28384	0	437	99	222	156	230	198	353	134	123	283	166	137	245	564	682
5.40672	0	423	100	225	158	232	199	355	135	123	286	168	137	246	568	682
5.5296	0	444	100	226	158	235	202	354	135	124	285	166	137	245	566	682
5.65248	0	459	97	217	154	230	197	348	133	122	279	163	135	240	556	673
5.77536	0	436	95	216	154	227	195	346	131	120	277	163	134	240	557	678
5.89824	0	420	93	216	153	226	194	345	132	120	277	162	134	240	558	675
6.02112	0	425	93	219	155	226	194	348	132	121	280	163	135	242	562	681
6.144	0	432	95	222	156	229	195	349	132	122	280	164	137	245	566	683
6.26688	0	438	95	224	156	233	197	348	130	122	278	164	136	243	563	681
6.38976	0	411	93	215	152	224	193	342	130	119	273	161	133	239	554	672
6.51264	0	411	91	214	151	224	192	343	129	119	273	160	133	238	555	674
6.63552	0	428	90	215	152	222	190	342	128	119	272	160	133	238	556	675
6.7584	0	436	90	217	152	224	191	344	129	119	274	161	134	241	560	680
6.88128	0	417	92	220	155	225	192	348	131	120	276	162	135	242	563	680
7.00416	0	408	91	221	153	228	194	346	132	119	275	161	135	241	559	675
7.12704	0	423	90	213	152	222	190	342	128	118	270	159	133	239	555	675
7.24992	0	434	89	215	152	223	189	341	129	118	272	158	133	240	556	678
7.3728	0	412	89	215	152	222	190	345	129	119	273	159	133	240	560	681
7.49568	0	406	92	218	153	224	190	347	130	120	277	161	134	243	566	686
7.61856	0	419	94	222	156	229	191	350	130	120	277	162	135	246	571	688
7.74144	0	414	91	218	153	227	191	346	130	120	274	160	134	242	562	685
7.86432	0	419	89	211	151	222	187	345	130	117	273	158	133	241	562	685
7.9872	0	402	87	213	152	223	188	344	130	120	273	160	133	241	563	686
8.11008	0	416	88	214	153	223	187	347	129	119	275	160	133	244	568	690
8.23296	0	420	91	218	156	226	189	349	131	120	278	162	135	246	573	695
8.35584	0	422	92	222	157	231	191	353	132	121	281	162	135	249	576	696
8.47872	0	409	89	215	154	228	190	349	131	120	276	161	133	244	567	688
8.6016	0	411	88	211	152	224	188	347	129	119	275	160	133	243	568	690
8.72448	0	411	89	212	153	224	187	347	130	119	275	160	133	244	570	693
8.84736	0	426	90	215	156	225	189	350	131	119	279	162	134	247	575	695
8.97024	0	423	92	218	158	228	189	352	132	121	281	163	135	250	579	700
9.09312	0	411	95	224	160	232	193	356	132	123	283	164	136	252	582	700
9.216	0	409	91	217	156	229	191	351	132	121	279	162	134	249	573	691
9.33888	0	431	91	213	156	227	190	350	132	119	278	161	134	248	574	696
9.46176	0	428	92	216	156	227	190	352	133	121	280	163	134	249	575	695
9.58464	0	416	94	218	158	228	192	353	132	122	281	164	135	251	580	696
9.70752	0	425	97	222	161	231	193	356	134	123	285	164	137	255	584	698
9.8304	0	444	100	229	163	237	196	360	136	124	288	166	138	257	587	701
9.95328	0	435	98	222	160	234	196	353	135	123	282	164	136	253	578	686
10.0762	0	432	99	220	160	230	197	353	133	124	281	165	137	254	579	689
10.199	0	431	100	223	161	232	199	357	136	125	285	166	137	254	580	698
10.3219	0	460	102	225	163	232	201	360	139	127	287	167	139	257	586	712
10.4448	0	459	106	230	166	237	203	363	138	129	289	168	139	262	591	713
10.5677	0	442	106	231	164	240	206	361	138	130	287	168	140	261	589	709
10.6906	0	436	104	221	162	233	204	357	139	130	284	166	139	257	585	703
10.8134	0	453	106	225	164	234	206	360	142	132	287	168	140	259	589	706
10.9363	0	457	109	227	165	235	208	361	143	137	286	170	141	263	587	698
11.0592	0	456	113	232	169	237	214	364	150	146	288	172	141	271	590	708
11.1821	0	441	118	238	171	239	226	366	159	152	290	174	141	273	592	715
11.305	0	457	116	226	166	228	232	362	166	156	288	173	144	268	593	715
11.4278	0	468	116	227	167	229	231	370	166	155	296	173	143	270	602	740
11.5507	0	454	118	230	167	233	230	378	163	150	304	172	140	273	611	745
11.6736	0	441	119	232	171	230	223	386	156	145	315	174	135	276	627	762
11.7965	0	473	120	244	175	243	221	389	151	146	323	173	132	277	642	808
11.9194	0	481	119	231	169	234	220	389	149	142	318	172	138	271	622	801
12.0422	0	472	118	228	170	230	215	389	146	141	317	172	139	271	625	804
12.1651	0	454	120	231	170	232	216	384	149	142	312	174	139	272	626	800
12.288	0	469	120	234	172	233	218	385	150	147	313	176	140	276	629	797
12.4109	0	486	124	239	176	235	221	387	152	150	314	177	141	279	633	798
12.5338	0	472	124	237	173	234	226	385	153	150	311	175	140	274	627	808
12.6566	0	456	123	226	171	230	223	383	155	148	310	173	140	272	628	804
12.7795	0	469	123	231	171	232	222	383	154	148	310	174	139	274	629	804
12.9024	0	479	125	232	173	233	222	384	153	150	311	175	140	276	631	804
13.0253	0	479	127	237	175	235	223	387	154	151	315	176	141	279	636	808
13.1482	0	461	127	239	174	240	225	388	156	151	316	175	139	278	644	729
13.271	0	466	125	228	172	232	225	387	156	150	316	176	123	273	668	675
13.3939	0	479	125	233	173	236	223	386	153	148	317	176	129	275	664	622
13.5168	0	493	126	233	175	238	221	389	150	142	320	176	132	278	653	591
13.6397	0	467	127	239	177	240	217	392	149	138	319	177	129	282	669	638
13.7626	0	463	130	244	176	248	215	390	148	138	316	178	131	283	648	670
13.8854	0	481	128	230	172	239	211	384	143	135	311	174	129	278	629	674
14.0083	0	483	127	232	175	241	213	384	144	134	311	175	132	281	628	663
14.1312	0	473	126	234	174	242	208	382	144	134	309	175	134	281	628	651
14.2541	0	474	129	238	175	240	213	388	144	137	314	177	136	280	622	664
14.377	0	488	131	243	176	246	218	387	144	137	316	176	136	278	623	652
14.4998	0	474	129	230	173	245	209	377	142	130	303	175	135	277	620	612
14.6227	0	470	128	233	172	247	202	373	139	128	297	174	135	276	610	582
14.7456	0	464	127	233	171	243	206	375	141	130	300	173	136	274	604	603
14.8685	0	480	129	237	172	242	210	380	140	133	304	174	139	273	610	667
14.9914	0	477	128	238	172	249	210	377	142	130	300	175	138	276	613	678
15.1142	0	466	126	229	168	242	203	369	140	127	292	171	137	270	603	680
15.2371	0	459	124	231	169	240	205	370	139	130	293	170	137	269	601	698
15.36	0	467	124	231	168	239	205	370	139	129	293	171	138	270	606	704
15.4829	0	467	124	236	168	244	204	372	138	127	293	171	140	272	609	702
15.6058	0	462	122	234	166	244	205	365	140	126	287	168	136	265	599	690
15.7286	0	453	119	226	164	236	200	362	137	125	284	166	135	262	594	691
15.8515	0	464	118	225	162	235	200	360	136	125	282	165	135	261	593	693
15.9744	0	456	117	228	163	234	199	360	135	124	282	164	136	262	595	694
16.0973	0	458	117	233	164	238	200	360	136	124	282	164	137	264	596	693
16.2202	0	446	115	225	161	234	200	354	135	124	277	163	133	257	583	686
16.343	0	443	112	219	157	229	196	350	133	123	273	160	133	255	582	686
16.4659	0	445	112	219	160	228	195	349	133	122	272	160	134	254	580	690
16.5888	0	446	112	222	160	228	197	350	134	124	272	160	136	257	585	683
16.7117	0	442	112	229	160	233	195	350	133	124	272	163	136	256	585	676
16.8346	0	430	111	220	158	225	196	346	131	122	268	159	132	251	573	679
16.9574	0	433	109	216	157	223	194	346	131	121	268	156	133	251	574	684
17.0803	0	432	109	218	157	222	193	345	131	121	268	157	134	249	575	680
17.2032	0	436	110	219	158	224	192	347	131	121	270	158	134	251	578	677
17.3261	0	423	111	224	160	228	193	349	131	122	271	161	136	254	580	681
17.449	0	427	111	219	157	226	194	346	131	120	268	158	133	249	570	675
17.5718	0	440	109	215	157	224	191	345	131	119	269	157	133	250	571	674
17.6947	0	441	110	216	158	224	190	345	130	119	268	159	133	251	572	669
17.8176	0	437	111	218	159	225	192	349	131	121	271	158	134	253	574	681
17.9405	0	436	115	224	161	226	195	355	131	122	278	159	136	256	578	695
18.0634	0	449	116	222	161	229	197	354	134	120	276	160	134	253	574	688
18.1862	0	442	114	215	159	227	192	350	132	119	271	159	133	253	574	678
18.3091	0	435	114	215	160	226	191	350	130	119	271	159	133	252	576	680
18.432	0	432	115	216	162	226	191	353	131	119	274	160	133	255	579	686
18.5549	0	456	119	220	164	230	193	355	133	121	279	161	134	258	584	691
18.6778	0	460	121	225	166	234	196	359	134	121	280	162	135	260	588	692
18.8006	0	437	118	218	162	231	194	354	133	120	276	160	133	257	580	687
18.9235	0	423	118	214	163	229	192	354	134	118	276	160	133	256	582	692
19.0464	0	450	119	215	164	229	193	356	135	120	279	161	133	257	585	695
19.1693	0	456	121	218	166	232	194	360	134	121	281	162	134	260	589	696
19.2922	0	440	124	221	168	237	198	361	136	121	282	165	134	265	598	693
19.415	0	432	126	228	169	241	196	364	135	121	283	165	135	266	600	697
19.5379	0	453	124	219	166	236	199	362	137	122	283	163	133	263	598	711
19.6608	0	468	123	216	166	233	197	364	135	123	285	163	133	262	598	727
19.7837	0	456	125	217	168	234	198	365	137	123	285	163	133	263	603	734
19.9066	0	439	128	221	170	235	200	365	137	125	287	165	135	266	604	730
20.0294	0	464	131	224	172	239	204	368	140	127	290	167	135	269	609	735
20.1523	0	483	134	228	174	243	206	370	140	130	291	169	137	271	610	733
20.2752	0	470	131	223	171	238	208	367	140	130	286	167	136	267	601	733
20.3981	0	453	131	221	172	235	208	367	144	131	288	166	135	268	606	734
20.521	0	466	132	222	172	236	210	369	144	132	290	169	135	268	612	738
20.6438	0	481	135	224	174	239	210	372	142	132	292	169	135	271	617	738
20.7667	0	479	137	229	174	242	210	375	143	132	294	171	136	273	621	744
20.8896	0	461	140	233	176	248	212	378	145	132	299	171	137	275	625	747
21.0125	0	470	135	227	174	244	210	373	145	131	293	171	136	270	619	742
21.1354	0	476	134	224	173	242	209	371	143	130	292	169	136	270	620	741
21.2582	0	488	135	225	173	243	209	372	143	130	291	169	136	271	620	743
21.3811	0	461	135	228	173	244	210	374	144	130	295	170	136	272	622	742
21.504	0	468	139	232	175	248	210	378	145	131	298	171	138	275	626	743
21.6269	0	476	136	234	174	253	210	375	143	128	296	171	137	275	627	737
21.7498	0	484	134	225	172	245	206	370	141	127	290	169	135	271	628	740
21.8726	0	468	134	226	174	246	206	371	142	128	291	168	135	272	632	745
21.9955	0	465	133	229	174	246	207	372	141	129	293	171	137	274	631	743
22.1184	0	480	135	234	176	246	210	375	142	133	294	171	138	278	631	740
22.2413	0	493	139	239	177	252	213	375	144	133	296	172	138	280	635	744
22.3642	0	470	136	231	173	247	212	372	144	132	292	168	137	275	630	740
22.487	0	469	133	227	172	244	210	369	143	131	291	169	137	274	631	739
22.6099	0	476	133	230	172	243	211	370	142	131	290	169	137	274	632	741
22.7328	0	482	134	233	174	245	210	371	143	132	294	170	137	278	637	746
22.8557	0	480	136	237	176	247	212	373	144	134	296	172	138	280	640	748
22.9786	0	469	137	238	175	250	215	372	144	134	294	172	139	278	638	746
23.1014	0	482	133	228	173	242	211	368	141	132	290	169	138	275	634	743
23.2243	0	479	134	228	173	242	210	367	141	131	290	168	137	276	638	745
23.3472	0	481	134	231	173	243	209	370	142	132	292	169	138	276	640	743
23.4701	0	470	136	236	175	244	210	372	142	132	294	171	138	279	643	745
23.593	0	472	138	241	176	249	213	375	142	133	296	172	139	281	646	745
23.7158	0	484	136	233	174	245	211	368	142	132	291	169	137	277	640	744
23.8387	0	482	136	228	174	242	209	370	142	130	290	169	137	276	641	744
23.9616	0	477	134	233	174	244	209	370	142	131	291	171	138	276	641	746
24.0845	0	483	136	235	176	245	210	371	141	132	293	170	139	280	643	745
24.2074	0	489	140	240	178	248	211	375	143	133	296	172	140	282	645	746
24.3302	0	491	142	244	178	253	214	375	146	133	295	173	140	282	643	739
24.4531	0	487	138	232	175	245	211	371	144	131	292	170	139	278	636	736
24.576	0	480	140	235	177	246	212	373	144	133	293	171	140	279	638	737
24.6989	0	488	140	236	177	247	213	376	144	133	296	172	140	280	639	739
24.8218	0	491	144	241	180	249	214	380	147	133	300	173	142	284	642	739
24.9446	1	494	146	247	181	255	217	382	147	135	302	175	143	286	641	738
25.0675	0	483	144	237	178	250	215	378	145	133	297	174	140	281	633	727
25.1904	0	490	143	237	179	251	214	380	146	133	299	173	142	282	635	729
25.3133	0	500	143	239	179	252	214	382	149	133	302	174	142	283	635	729
25.4362	0	497	147	242	180	253	216	384	148	134	303	175	142	287	639	735
25.559	0	485	149	248	182	259	218	385	148	135	305	176	142	289	642	737
25.6819	0	488	145	239	180	254	216	382	148	133	301	174	140	284	635	729
25.8048	0	504	146	237	180	253	215	383	149	132	302	175	141	285	638	735
25.9277	0	502	144	239	180	254	216	384	149	133	302	176	141	284	639	734
26.0506	0	488	146	242	182	256	218	386	149	133	304	176	142	289	642	739
26.1734	0	491	148	248	182	262	219	388	150	135	307	177	142	290	644	739
26.2963	0	512	145	239	179	256	218	384	150	133	302	175	141	284	635	733
26.4192	0	501	145	236	178	253	216	382	150	134	301	175	140	285	636	731
26.5421	0	491	144	237	179	254	217	383	148	133	302	175	141	284	636	734
26.665	0	491	145	241	181	256	218	386	149	134	302	177	141	286	640	736
26.7878	0	515	145	244	181	259	220	387	152	135	305	178	142	287	641	741
26.9107	0	503	144	237	177	256	219	382	150	133	299	174	140	282	631	729
27.0336	0	486	141	235	177	253	217	379	148	133	298	174	139	280	630	733
27.1565	0	487	142	234	178	253	217	377	148	133	297	174	141	281	628	733
27.2794	0	505	142	238	177	254	219	379	149	135	298	175	143	282	631	735
27.4022	0	506	144	241	181	258	221	381	149	135	300	176	142	284	634	737
27.5251	0	491	141	236	176	254	219	377	148	134	295	173	139	279	623	733
27.648	0	478	139	231	176	251	216	375	148	134	295	171	139	278	623	734
27.7709	0	497	139	232	176	252	216	374	147	134	294	172	141	277	622	736
27.8938	0	497	140	235	177	253	217	376	146	134	296	173	141	279	625	735
28.0166	0	492	141	236	178	254	217	378	147	134	297	174	141	280	629	739
28.1395	0	475	141	235	177	256	217	375	147	133	296	172	140	278	622	734
28.2624	0	496	139	229	174	250	214	373	147	131	293	170	139	275	619	737
28.3853	0	505	138	231	176	250	215	374	145	131	294	171	137	273	632	688
28.5082	0	500	140	233	176	251	215	376	145	132	295	171	136	276	636	676
28.631	0	485	140	234	178	253	214	378	146	133	297	172	138	277	634	684
28.7539	0	506	143	236	177	255	217	378	147	132	296	172	138	276	631	681
28.8768	0	514	139	228	174	248	213	372	145	131	292	169	136	272	621	664
28.9997	0	502	139	228	175	248	213	372	144	131	292	168	137	274	616	674
29.1226	0	482	140	230	176	249	211	373	144	130	291	169	138	274	619	704
29.2454	0	504	142	232	177	250	213	376	145	131	294	171	139	276	622	709
29.3683	0	519	143	237	178	254	216	376	145	132	294	172	140	277	621	710
29.4912	0	497	141	229	175	249	212	371	144	130	290	169	137	272	612	712
29.6141	0	479	140	225	174	246	210	370	144	129	289	168	136	271	613	711
29.737	0	501	140	228	174	247	210	372	145	130	290	168	137	272	615	717
29.8598	0	514	142	229	175	248	212	373	144	131	291	168	139	274	619	716
29.9827	0	500	143	232	177	250	212	375	144	130	293	170	139	276	622	723
30.1056	0	481	142	232	175	252	212	373	145	130	291	169	138	273	617	718
30.2285	0	495	138	224	172	246	210	370	144	128	288	167	136	269	613	717
30.3514	0	495	138	224	173	246	209	371	143	128	288	167	137	270	614	715
30.4742	0	500	140	224	174	245	208	371	143	128	289	168	138	272	618	722
30.5971	0	477	141	229	176	247	210	373	144	129	293	169	137	273	620	723
30.72	0	495	143	231	177	249	211	376	146	130	295	170	138	278	625	727
30.8429	0	494	141	230	176	251	212	373	144	129	291	169	138	273	617	719
30.9658	0	505	140	222	173	246	207	369	143	128	287	166	136	270	614	721
31.0886	0	485	139	222	172	245	208	371	144	128	288	167	136	271	616	720
31.2115	0	489	139	226	174	246	209	372	145	129	289	168	137	272	619	722
31.3344	0	507	143	229	176	249	210	373	144	130	291	169	138	274	623	724
31.4573	0	514	143	232	177	249	212	377	146	130	295	171	138	277	625	730
31.5802	0	492	144	233	175	253	214	375	147	130	293	170	139	275	620	723
31.703	0	488	141	226	174	247	211	371	146	130	290	169	138	271	617	720
31.8259	0	496	141	226	174	248	211	370	144	130	290	170	138	272	619	721
31.9488	0	509	142	228	175	247	211	371	145	130	291	170	138	274	622	723
32.0717	0	496	144	231	176	249	214	376	148	132	294	171	139	275	624	724
32.1946	0	491	146	235	177	252	215	378	149	133	297	172	140	280	629	730
32.3174	0	502	146	235	176	253	218	376	147	132	294	172	140	276	624	726
32.4403	0	502	144	228	174	249	214	374	147	131	291	171	139	274	622	726
32.5632	0	503	143	230	175	250	215	375	148	131	293	171	140	274	625	728
32.6861	0	497	145	233	176	251	216	376	148	133	295	173	140	276	627	731
32.809	0	503	148	237	178	252	218	378	148	135	297	173	140	281	632	734
32.9318	0	510	149	242	179	258	221	381	149	134	298	174	141	282	633	735
33.0547	0	503	147	234	174	253	219	376	149	133	293	172	140	275	625	728
33.1776	0	499	145	230	175	252	217	375	148	133	291	171	140	274	627	729
33.3005	0	501	146	234	175	251	218	374	147	135	292	173	141	276	629	734
33.4234	0	504	147	236	177	252	219	377	148	136	293	174	141	279	632	736
33.5462	0	513	150	242	178	255	222	380	151	139	298	174	141	283	639	742
33.6691	0	510	150	243	179	259	225	378	150	139	297	175	142	281	639	741
33.792	0	494	147	234	175	251	219	373	147	135	289	171	140	276	630	737
33.9149	0	497	146	233	175	250	218	373	147	135	289	172	142	276	630	737
34.0378	0	514	145	236	176	248	221	373	148	137	292	172	142	277	630	736
34.1606	0	511	148	240	178	252	222	375	149	138	294	173	143	279	635	740
34.2835	0	503	150	244	180	254	223	378	148	140	297	175	143	283	639	744
34.4064	0	499	151	244	178	257	224	376	148	138	293	174	143	280	631	739
34.5293	0	521	146	235	175	248	221	370	150	141	287	172	143	276	621	740
34.6522	0	510	145	235	176	247	226	370	152	144	288	173	145	278	624	751
34.775	0	495	146	237	176	248	226	372	151	144	290	172	145	280	629	754
34.8979	0	492	147	242	177	250	226	375	153	144	295	174	145	282	634	753
35.0208	0	514	152	247	180	253	227	378	154	145	300	175	144	285	641	756
35.1437	0	507	150	246	178	256	227	377	153	144	296	176	144	282	639	748
35.2666	0	501	147	236	177	249	221	372	149	140	292	172	143	278	633	748
35.3894	0	485	147	239	176	250	222	373	150	140	293	173	143	278	635	747
35.5123	0	506	147	240	177	250	223	375	153	140	296	175	144	280	637	750
35.6352	0	518	150	245	179	252	224	378	151	142	298	175	144	283	641	748
35.7581	0	502	152	249	181	258	225	379	150	141	300	177	146	284	640	749
35.881	0	482	148	240	178	252	221	375	151	138	295	174	142	278	633	743
36.0038	0	507	149	238	176	252	221	376	150	139	296	173	144	279	635	746
36.1267	0	519	148	240	178	251	222	377	149	138	297	174	143	280	638	744
36.2496	0	507	149	243	179	253	222	379	150	138	300	175	144	283	641	746
36.3725	0	492	151	247	181	258	222	383	152	138	303	177	144	286	644	747
36.4954	0	502	150	245	178	257	222	380	150	137	298	176	144	281	635	741
36.6182	0	501	147	237	177	251	218	377	149	136	295	173	143	279	635	740
36.7411	0	513	148	237	177	252	218	377	149	137	298	174	143	280	636	742
36.864	0	496	147	241	179	252	219	379	151	137	301	175	143	280	639	744
36.9869	0	497	149	245	180	254	220	382	151	139	303	177	144	285	643	746
37.1098	0	508	150	246	179	259	222	381	151	137	300	177	143	283	636	738
37.2326	0	520	145	236	176	251	218	377	149	134	296	173	141	278	627	733
37.3555	0	499	145	236	176	252	217	377	152	134	297	172	142	278	628	731
37.4784	0	492	145	236	176	251	218	378	150	135	299	174	144	279	629	731
37.6013	0	508	147	241	178	254	220	381	150	136	300	176	144	283	633	734
37.7242	0	507	148	246	179	258	221	381	150	137	303	176	144	284	634	737
37.847	0	501	146	237	176	253	218	377	150	134	298	174	141	277	624	725
37.9699	0	502	144	234	175	251	216	377	149	134	296	173	142	277	626	728
38.0928	0	501	145	235	176	252	217	376	149	134	296	174	142	279	628	732
38.2157	0	502	145	238	177	252	218	378	150	135	299	175	143	281	632	737
38.3386	0	510	148	243	179	255	219	380	152	136	302	175	143	284	636	737
38.4614	0	504	147	242	177	257	221	378	151	136	298	175	143	281	629	733
38.5843	0	492	144	234	175	251	217	375	148	133	294	174	142	278	627	732
38.7072	0	496	146	235	175	252	218	375	149	133	295	173	142	278	629	733
38.8301	0	515	145	235	176	252	218	376	149	135	298	174	143	279	631	736
38.953	0	514	147	241	178	254	219	378	149	136	299	175	144	282	634	738
39.0758	0	496	148	244	178	258	221	378	149	136	298	176	144	282	632	739
39.1987	0	492	145	235	174	252	218	374	149	134	294	174	141	278	627	735
39.3216	0	507	146	235	176	253	218	375	149	133	295	174	142	278	628	738
39.4445	0	512	146	236	177	252	218	374	148	134	295	174	142	280	630	737
39.5674	0	503	147	238	177	254	218	377	148	135	298	177	143	282	634	742
39.6902	0	486	148	245	179	258	220	377	150	135	299	176	144	282	632	741
39.8131	0	508	145	235	174	253	218	373	148	133	293	173	142	277	624	738
39.936	0	520	145	235	175	252	217	371	147	133	294	174	142	277	625	736
40.0589	0	505	145	235	177	251	217	371	147	134	293	174	143	277	626	741
40.1818	0	487	146	238	177	254	217	375	149	134	295	174	143	280	629	741
40.3046	0	504	148	243	178	257	219	376	149	135	298	175	144	281	631	741
40.4275	0	500	144	237	174	255	219	369	147	132	291	173	141	275	618	730
40.5504	0	509	141	231	172	248	213	367	144	131	289	171	141	273	616	732
40.6733	0	489	141	231	173	249	214	367	145	131	289	171	140	273	617	731
40.7962	0	486	141	233	173	249	213	367	146	131	289	171	142	273	620	733
40.919	0	498	142	237	174	252	213	369	143	132	291	173	142	276	623	736
41.0419	0	506	142	238	174	254	215	367	144	131	289	172	142	274	617	734
41.1648	0	488	136	229	170	247	210	362	143	128	283	169	139	269	608	726
41.2877	0	474	136	228	169	246	209	361	142	129	281	167	140	267	608	728
41.4106	0	489	136	229	169	245	208	360	142	128	282	168	140	268	610	729
41.5334	0	488	135	233	171	247	208	361	141	128	283	169	141	270	612	732
41.6563	0	487	137	236	173	248	209	365	143	130	286	169	143	273	615	732
41.7792	0	482	136	236	170	251	210	362	142	129	283	169	140	269	607	725
41.9021	0	468	132	225	167	243	206	356	139	127	278	166	139	264	599	722
42.025	0	466	131	226	167	242	204	356	139	125	278	165	139	264	600	721
42.1478	0	481	131	227	168	242	204	357	140	127	278	165	141	265	602	723
42.2707	0	479	133	230	169	242	205	360	140	127	280	168	141	267	605	721
42.3936	0	471	135	235	170	244	206	361	140	129	283	167	143	270	608	724
42.5165	0	463	135	236	170	249	208	361	141	128	281	167	141	268	601	718
42.6394	0	485	131	227	167	242	205	356	140	127	277	164	139	263	595	715
42.7622	0	480	131	228	167	240	204	356	139	127	276	165	140	262	597	714
42.8851	0	464	131	227	167	240	204	357	138	127	276	165	142	264	599	716
43.008	0	457	133	233	169	242	205	359	140	127	279	167	143	266	602	716
43.1309	0	477	136	239	171	246	208	363	142	129	282	169	143	268	605	717
43.2538	0	482	137	241	171	250	210	362	141	129	281	168	143	268	600	710
43.3766	0	469	134	230	166	241	207	357	139	128	276	166	141	263	595	709
43.4995	0	452	133	233	169	243	207	359	140	127	277	165	142	264	596	711
43.6224	0	475	135	232	168	242	208	361	141	129	279	167	143	264	597	713
43.7453	0	493	137	238	171	245	209	363	141	131	281	168	144	268	601	713
43.8682	0	477	139	245	173	249	211	366	141	131	285	170	145	270	605	718
43.991	0	456	137	238	169	246	211	363	142	130	281	168	144	265	596	711
44.1139	0	469	136	232	169	243	210	362	142	129	278	166	144	265	597	711
44.2368	0	472	136	235	170	243	209	362	141	129	280	169	144	266	597	710
44.3597	0	484	137	236	171	244	210	364	141	131	283	168	145	267	600	714
44.4826	0	466	140	244	174	247	212	369	143	131	286	170	146	271	605	716
44.6054	0	464	139	245	172	252	213	367	144	131	285	169	145	268	598	710
44.7283	0	476	135	233	169	243	209	361	142	128	280	167	143	263	594	706
44.8512	0	483	135	235	169	242	209	363	142	130	280	167	144	264	595	710
44.9741	0	467	135	237	170	244	208	365	143	129	283	169	145	265	597	711
45.097	0	459	136	241	172	246	210	367	143	130	286	170	145	268	602	711
45.2198	0	473	137	245	172	250	214	367	142	132	285	170	146	269	598	709
45.3427	0	468	133	232	167	243	209	361	141	129	280	167	143	263	590	707
45.4656	0	470	133	231	167	241	209	361	142	128	280	166	143	262	591	707
45.5885	0	460	131	232	168	241	209	360	141	129	280	167	144	262	593	708
45.7114	0	465	133	236	170	242	209	363	141	130	282	168	145	266	597	710
45.8342	0	474	134	241	171	246	210	365	142	130	285	170	146	267	599	713
45.9571	0	474	132	232	168	242	209	359	142	128	281	167	142	262	589	706
46.08	0	464	129	228	166	239	206	358	140	128	278	166	142	261	589	707
46.2029	0	457	129	229	167	239	206	358	139	127	279	167	142	261	590	707
46.3258	0	461	128	231	168	240	207	360	141	128	282	167	143	263	595	711
46.4486	0	475	130	236	170	243	208	363	142	129	285	169	144	266	599	713
46.5715	0	470	132	237	169	246	209	360	141	128	282	170	143	265	594	705
46.6944	0	457	129	226	165	240	205	356	139	127	278	166	141	260	588	704
46.8173	0	455	128	227	167	239	205	357	140	126	280	167	142	261	590	706
46.9402	0	480	128	228	168	239	206	357	141	127	281	168	142	261	593	710
47.063	0	471	128	232	168	242	207	359	141	128	283	169	143	264	597	709
47.1859	0	466	133	236	169	245	208	361	139	129	285	170	143	268	601	712
47.3088	0	447	130	231	167	243	207	357	140	127	280	169	143	262	592	704
47.4317	0	471	129	226	167	239	205	356	141	127	280	168	142	261	592	707
47.5546	0	481	128	228	166	241	206	355	139	127	280	168	142	262	593	707
47.6774	0	467	128	231	168	241	207	357	140	127	280	169	143	264	597	713
47.8003	0	451	132	234	170	243	207	360	141	128	285	171	143	266	602	715
47.9232	0	472	131	236	169	248	211	361	142	129	284	170	144	266	599	715
48.0461	0	479	129	227	167	241	207	354	140	128	280	168	141	261	593	707
48.169	0	473	128	226	167	240	205	355	139	127	279	168	142	262	593	714
48.2918	0	453	126	228	166	240	206	355	140	126	279	168	141	263	596	712
48.4147	0	463	129	231	168	241	206	358	140	128	282	170	143	264	599	714
48.5376	0	475	131	234	170	245	208	359	140	129	283	169	144	267	602	713
48.6605	0	477	128	232	167	245	207	355	139	127	279	168	142	261	591	707
48.7834	0	460	125	223	163	238	204	351	138	124	275	166	139	257	586	704
48.9062	0	455	124	223	163	238	203	350	138	126	275	166	141	256	586	704
49.0291	0	458	124	225	164	238	203	351	136	126	274	166	142	257	587	702
49.152	0	463	125	230	165	238	203	352	137	125	276	166	142	260	590	708
49.2749	0	458	126	233	167	242	205	355	139	127	280	169	143	260	592	707
49.3978	0	446	124	228	164	240	204	350	137	125	274	165	139	255	578	698
49.5206	0	456	119	221	160	234	199	345	134	123	268	162	137	251	573	695
49.6435	0	453	119	221	160	233	199	345	134	122	269	161	140	251	573	696
49.7664	0	459	118	222	161	233	198	346	135	123	269	163	141	251	575	696
49.8893	0	450	119	227	162	235	198	348	135	124	272	164	142	253	579	700
50.0122	0	443	121	231	164	238	199	349	135	125	273	165	144	256	583	700
50.135	0	443	119	231	163	240	201	346	136	124	273	164	141	252	573	693
50.2579	0	454	116	219	159	231	197	342	134	123	267	160	138	246	566	691
50.3808	0	448	115	219	159	231	196	342	133	124	266	160	138	246	567	689
50.5037	0	439	114	221	159	229	196	342	132	123	266	161	140	247	569	690
50.6266	0	435	115	226	161	233	197	345	134	124	270	163	141	251	573	692
50.7494	0	460	118	230	162	235	197	349	136	125	273	164	143	254	578	697
50.8723	0	458	119	234	164	239	200	350	135	126	273	165	142	253	575	692
50.9952	0	438	116	221	160	232	198	344	133	124	268	162	139	249	566	687
51.1181	11	422	118	221	160	231	197	344	135	123	268	161	139	249	567	689
51.241	0	446	116	223	160	231	198	345	136	123	269	161	141	250	569	693
51.3638	0	458	117	228	162	233	199	348	136	125	273	164	142	252	575	691
51.4867	0	451	119	233	166	236	201	352	136	126	276	165	143	256	579	699
51.6096	0	426	122	237	166	241	202	353	137	127	279	167	144	257	580	696
51.7325	0	448	121	224	163	236	201	350	138	125	274	164	141	252	572	691
51.8554	0	459	120	225	163	235	200	349	137	126	274	165	142	253	575	692
51.9782	0	453	121	226	164	235	200	351	137	126	276	165	142	255	579	699
52.1011	0	439	123	231	167	238	201	355	139	126	281	168	143	258	584	699
52.224	0	449	126	236	169	241	205	360	141	129	284	169	144	261	588	702
52.3469	0	458	127	235	167	243	206	357	140	129	282	170	144	260	583	696
52.4698	0	466	125	225	165	237	202	355	138	127	279	167	144	257	580	698
52.5926	0	446	126	228	167	239	204	357	141	127	282	169	144	259	583	700
52.7155	0	449	126	230	168	240	204	357	141	129	283	168	145	260	587	704
52.8384	0	459	128	235	170	243	206	362	142	130	287	170	143	265	593	707
52.9613	0	471	131	241	172	248	209	364	143	131	289	172	146	266	593	711
53.0842	0	461	128	228	167	241	206	358	143	128	284	169	142	260	584	704
53.207	0	449	129	226	166	240	205	357	142	129	284	169	143	261	587	705
53.3299	0	464	127	228	167	241	206	359	141	130	285	170	143	261	589	708
53.4528	0	471	128	231	170	242	206	362	142	129	288	172	144	266	593	714
53.5757	0	469	131	235	171	247	208	365	144	131	290	173	144	267	597	713
53.6986	0	462	128	231	170	246	208	360	143	130	287	172	143	262	587	707
53.8214	0	457	128	224	167	240	204	358	141	128	284	171	143	261	586	708
53.9443	0	466	127	225	167	241	204	359	141	128	285	170	143	261	588	713
54.0672	0	477	126	228	168	243	204	359	142	129	287	172	144	264	592	713
54.1901	0	471	129	232	171	244	205	360	142	129	288	173	144	267	596	717
54.313	0	459	130	234	170	248	207	360	141	130	288	174	145	266	594	714
54.4358	0	459	127	225	168	242	203	355	140	128	282	170	141	260	584	708
54.5587	0	473	125	223	166	240	201	354	140	126	282	169	141	260	583	711
54.6816	0	468	125	224	166	239	201	354	138	127	281	170	142	260	585	710
54.8045	0	459	125	229	169	242	202	355	138	127	283	172	144	262	588	711
54.9274	0	454	127	232	170	244	202	356	139	128	285	172	144	265	591	714
55.0502	0	479	126	233	168	247	204	356	139	127	283	171	144	262	585	710
55.1731	0	471	123	223	164	240	200	350	136	125	278	168	140	257	577	704
55.296	0	455	123	224	165	240	198	349	135	124	276	168	141	257	578	706
55.4189	0	442	123	223	166	237	197	348	135	124	277	167	142	258	580	708
55.5418	0	464	123	227	166	240	198	351	136	126	280	168	143	259	582	711
55.6646	0	469	124	233	168	244	199	353	136	126	281	170	143	261	586	712
55.7875	0	457	123	228	164	242	199	349	133	125	276	168	141	257	575	706
55.9104	0	434	120	221	163	238	194	347	133	122	274	166	140	254	573	705
56.0333	0	455	120	224	163	238	195	347	133	124	274	166	141	255	573	707
56.1562	0	474	119	225	164	238	194	348	133	124	274	167	142	255	577	705
56.279	0	449	120	230	166	239	195	349	132	123	275	166	142	258	580	711
56.4019	0	434	121	234	167	243	196	351	133	123	277	167	142	258	578	708
56.5248	0	451	117	221	161	236	192	345	133	123	271	163	139	252	566	703
56.6477	0	453	115	220	163	235	191	343	130	122	270	161	140	250	566	701
56.7706	0	445	117	220	161	234	189	343	130	121	268	162	140	252	568	705
56.8934	0	431	115	225	163	234	190	346	131	122	270	163	141	254	571	703
57.0163	0	436	117	229	165	237	192	348	133	122	274	165	142	256	575	706
57.1392	0	441	117	229	163	239	192	345	131	121	270	165	140	253	567	698
57.2621	0	449	113	216	160	231	187	340	128	119	265	160	137	248	560	698
57.385	0	427	112	217	159	230	187	339	130	118	265	160	138	247	560	694
57.5078	0	429	113	219	160	229	185	340	130	120	266	161	138	249	562	695
57.6307	0	448	114	224	162	231	189	342	129	121	268	161	140	251	565	694
57.7536	0	453	117	230	163	235	189	345	130	121	271	163	141	254	569	698
57.8765	0	435	115	227	161	235	191	344	131	120	268	163	139	250	560	688
57.9994	0	424	114	216	158	228	187	338	128	119	264	159	135	247	556	684
58.1222	0	436	112	217	158	228	187	338	128	118	263	158	137	246	557	685
58.2451	0	444	112	220	158	228	186	340	128	119	265	160	138	248	561	689
58.368	0	435	115	224	161	229	188	343	130	120	269	161	139	252	567	692
58.4909	0	427	117	229	162	233	191	346	130	121	273	163	139	256	574	695
58.6138	0	435	117	227	160	236	192	344	131	122	269	163	140	253	568	688
58.7366	0	433	115	216	159	229	188	341	129	119	265	161	137	249	564	688
58.8595	0	437	114	218	158	229	188	342	131	120	267	161	137	250	568	689
58.9824	0	431	115	220	160	229	188	343	130	121	269	162	138	250	570	691
59.1053	0	437	117	226	163	231	190	346	129	121	271	164	139	255	576	692
59.2282	0	441	119	231	164	235	192	349	131	122	275	164	140	258	582	698
59.351	0	448	118	223	161	233	192	345	133	120	272	164	139	253	576	689
59.4739	0	436	119	220	161	232	190	346	133	122	272	163	138	254	577	694
59.5968	0	431	117	223	163	232	191	347	131	121	273	164	139	256	580	694
59.7197	0	432	119	226	164	234	192	350	132	122	276	166	139	258	584	699
59.8426	0	452	122	232	166	237	194	354	134	124	280	167	140	261	591	701
59.9654	0	443	122	231	165	240	196	352	135	124	279	167	140	261	587	699
60.0883	0	434	120	222	163	234	194	350	132	122	276	165	139	257	585	699
60.2112	0	434	120	223	163	236	194	352	135	122	278	166	140	259	589	704
60.3341	0	460	121	225	166	236	195	354	137	124	280	168	140	261	593	711
60.457	0	455	123	232	168	239	197	356	135	125	283	169	140	264	597	710
60.5798	0	441	124	235	168	244	199	357	136	125	283	170	141	264	598	708
60.7027	0	435	122	221	164	236	196	352	136	124	279	166	139	260	590	700
60.8256	0	464	123	221	165	238	196	352	137	124	280	166	140	261	596	710
60.9485	0	455	121	225	166	236	196	353	136	125	283	168	133	263	612	702
61.0714	0	456	123	228	169	240	197	357	136	125	284	169	138	265	611	706
61.1942	0	439	124	235	170	244	199	360	138	127	286	170	141	268	608	695
61.3171	0	458	123	226	167	241	200	354	137	125	281	168	138	262	599	697
61.44	0	466	122	220	164	238	197	352	136	125	280	167	138	261	600	697
61.5629	0	452	122	222	164	238	197	353	136	123	279	167	139	262	602	703
61.6858	0	438	122	226	168	239	197	355	136	125	283	168	140	265	604	704
61.8086	0	461	124	232	169	243	198	358	139	126	285	170	140	267	609	705
61.9315	0	478	125	234	168	247	201	357	136	126	283	172	141	266	605	702
62.0544	0	459	122	223	165	239	197	352	135	124	279	167	139	262	598	700
62.1773	0	440	123	222	166	239	197	352	136	124	279	168	138	263	601	697
62.3002	0	454	122	226	166	238	197	353	137	125	280	168	139	264	602	700
62.423	0	468	124	229	169	241	199	356	135	125	284	171	140	268	608	701
62.5459	0	466	125	235	171	246	200	357	136	126	285	171	141	269	610	706
62.6688	0	443	124	226	167	243	199	353	137	124	281	169	139	265	601	700
62.7917	0	453	123	223	166	239	197	353	136	124	280	168	139	264	603	703
62.9146	0	458	123	225	167	240	198	353	135	124	280	169	139	265	604	702
63.0374	0	473	123	229	169	242	198	355	135	125	282	170	140	267	608	708
63.1603	0	454	124	234	171	244	199	359	137	125	287	172	141	271	612	711
63.2832	0	451	124	233	168	247	201	355	137	125	284	171	141	268	606	704
63.4061	0	465	123	222	165	241	197	351	135	125	280	169	138	265	604	704
63.529	0	473	123	224	167	241	198	353	134	124	280	168	138	265	606	709
63.6518	0	456	122	227	167	240	198	354	136	125	282	170	139	267	609	708
63.7747	0	449	124	231	170	243	198	356	137	126	285	171	140	271	612	712
63.8976	0	464	125	235	170	249	201	357	136	127	286	172	141	271	613	712
64.0205	0	459	122	223	166	242	197	351	134	124	281	168	137	264	603	708
64.1434	0	459	121	222	166	239	195	352	136	123	280	168	138	264	604	707
64.2662	0	450	120	221	166	239	195	352	135	124	280	168	138	266	605	710
64.3891	0	459	120	225	167	241	197	354	134	125	283	170	140	268	610	714
64.512	0	466	122	229	169	243	198	356	136	125	285	170	140	270	613	719
64.6349	0	459	121	228	166	246	198	354	137	125	283	170	139	266	605	710
64.7578	0	452	117	218	164	239	196	349	135	123	278	166	136	262	600	709
64.8806	0	446	117	217	164	237	195	348	133	124	277	166	136	262	602	712
65.0035	0	454	116	219	164	238	194	350	135	123	278	167	138	264	604	715
65.1264	0	458	118	223	166	240	195	352	135	124	282	169	138	266	608	715
65.2493	0	456	119	226	168	242	195	354	136	126	284	170	139	269	612	718
65.3722	0	443	117	224	165	242	196	349	134	123	280	168	137	265	602	712
65.495	0	443	114	215	163	236	193	347	134	123	276	165	136	260	597	711
65.6179	0	460	114	214	162	236	193	347	135	122	278	165	136	260	597	714
65.7408	0	455	114	215	163	235	194	347	134	122	279	167	136	262	599	713
65.8637	0	446	116	221	165	237	195	350	133	124	279	168	138	264	604	713
65.9866	0	442	116	224	167	240	195	352	136	124	283	168	139	267	607	717
66.1094	0	466	116	225	165	243	197	352	136	124	282	170	138	265	600	715
66.2323	0	462	114	214	162	235	194	348	134	122	278	166	136	260	592	709
66.3552	0	447	112	214	163	235	194	347	134	123	277	165	137	260	594	712
66.4781	0	433	111	216	163	235	194	347	135	122	277	166	137	262	595	713
66.601	0	454	114	221	165	238	195	350	136	124	280	168	139	264	597	715
66.7238	0	464	115	224	166	240	196	352	136	126	281	170	140	267	601	714
66.8467	0	447	116	227	165	243	197	353	135	125	281	169	140	265	596	712
66.9696	0	429	114	216	163	237	195	348	134	123	277	167	138	260	588	708
67.0925	0	454	111	218	164	238	194	349	135	123	278	166	138	259	589	711
67.2154	0	467	112	218	163	236	194	348	133	124	278	167	139	260	590	710
67.3382	0	448	113	221	165	238	195	351	134	124	278	167	140	262	592	714
67.4611	0	436	114	226	166	242	197	353	135	123	282	168	141	265	596	713
67.584	0	439	114	222	163	242	197	350	136	124	277	168	139	260	584	706
67.7069	0	443	110	217	162	235	194	347	134	122	275	166	138	257	581	703
67.8298	0	452	110	216	161	236	194	347	133	122	274	165	139	257	580	705
67.9526	0	432	110	219	163	237	192	349	134	122	276	165	141	259	583	705
68.0755	0	433	110	225	165	238	194	350	135	123	278	167	141	261	587	707
68.1984	0	447	110	228	163	243	196	350	135	124	278	168	141	260	584	704
68.3213	0	448	107	215	159	235	192	345	133	121	272	163	137	253	570	699
68.4442	0	426	106	214	158	233	191	344	133	121	270	162	138	252	570	698
68.567	0	420	106	214	159	233	192	345	133	121	271	162	139	253	570	699
68.6899	0	430	105	220	161	234	192	346	132	122	273	163	140	256	573	701
68.8128	0	431	106	225	162	237	192	349	133	122	276	164	142	258	577	707
68.9357	0	427	105	222	160	238	193	345	133	120	273	163	139	253	566	697
69.0586	0	413	102	212	156	231	189	341	132	119	268	160	137	248	559	696
69.1814	0	422	100	213	155	231	189	339	131	119	267	161	137	248	560	697
69.3043	0	426	99	215	156	228	188	341	130	119	268	160	139	250	562	697
69.4272	0	429	101	220	158	233	189	344	133	120	271	163	140	252	566	698
69.5501	0	427	103	225	160	236	191	348	133	121	274	164	141	255	570	702
69.673	0	407	100	220	156	236	190	342	131	120	269	162	138	250	557	694
69.7958	0	407	98	210	154	227	187	339	130	118	267	159	137	246	553	693
69.9187	0	422	98	211	153	228	187	340	131	118	268	159	137	246	554	694
70.0416	0	412	95	216	155	229	186	340	130	119	268	161	139	249	558	695
70.1645	0	407	98	220	157	232	187	341	130	119	269	163	140	251	563	695
70.2874	0	411	102	224	159	236	189	346	131	120	275	163	141	255	566	698
70.4102	0	424	100	218	154	235	189	342	132	119	271	162	139	248	553	691
70.5331	0	420	97	212	155	229	188	339	131	118	269	160	138	247	551	690
70.656	0	410	96	214	154	229	188	339	130	117	269	160	138	248	553	691
70.7789	0	400	96	216	155	230	187	341	130	119	271	161	139	250	557	693
70.9018	0	427	99	222	158	232	189	345	132	119	275	164	141	253	562	698
71.0246	0	425	101	225	158	238	192	346	132	120	275	164	142	254	562	694
71.1475	0	411	99	213	154	231	189	341	130	119	271	161	138	249	551	690
71.2704	0	396	96	215	156	229	187	342	132	118	272	161	139	250	552	691
71.3933	0	421	95	216	156	229	188	343	132	119	273	163	140	249	554	694
71.5162	0	433	98	220	158	233	189	345	132	121	275	163	141	253	558	694
71.639	0	419	101	226	160	238	191	347	132	121	277	166	142	255	562	698
71.7619	0	397	98	219	155	234	190	342	132	119	274	164	139	250	549	691
71.8848	0	416	96	213	154	230	187	341	133	119	272	163	138	247	546	690
72.0077	0	437	94	216	154	230	188	343	131	119	272	163	139	247	547	687
72.1306	0	419	95	218	155	232	188	343	130	120	274	163	141	250	550	695
72.2534	0	406	96	223	158	233	189	347	133	120	277	165	143	252	554	695
72.3763	0	409	95	223	156	238	192	343	133	120	275	165	141	250	545	690
72.4992	0	411	92	211	151	229	187	338	130	118	269	161	136	242	534	683
72.6221	0	419	89	213	152	228	186	336	129	118	268	162	137	242	534	687
72.745	0	402	88	214	152	227	186	338	131	118	269	160	139	242	534	684
72.8678	0	397	88	217	153	229	187	339	131	119	271	164	139	244	538	686
72.9907	0	419	91	222	154	234	189	339	130	120	272	164	141	245	538	684
73.1136	0	414	84	211	148	227	186	333	128	116	266	160	135	237	522	674
73.2365	0	398	83	208	147	224	183	331	130	116	263	159	136	234	520	673
73.3594	0	391	83	209	146	222	183	330	129	116	264	158	136	233	519	674
73.4822	0	400	83	212	148	223	183	331	127	118	265	160	137	236	522	674
73.6051	0	411	85	216	150	226	183	335	128	117	265	160	138	239	524	679
73.728	0	396	85	219	150	231	186	334	129	117	266	161	136	238	520	673
73.8509	0	381	81	208	145	222	182	327	127	116	261	156	134	230	509	666
73.9738	0	395	80	206	145	220	181	326	125	115	258	157	135	228	509	666
74.0966	0	389	79	207	144	219	180	326	125	115	259	156	134	229	509	670
74.2195	0	394	79	211	145	221	181	328	127	115	261	158	137	231	514	668
74.3424	0	392	83	215	148	224	181	331	128	116	264	159	135	233	515	671
74.4653	0	388	81	215	147	225	184	327	125	116	260	157	136	231	509	666
74.5882	0	394	78	206	143	219	180	324	125	113	257	156	134	226	504	663
74.711	0	399	78	208	144	218	180	325	126	115	258	155	136	226	505	663
74.8339	0	395	80	211	144	219	180	326	126	115	259	157	136	229	509	666
74.9568	0	382	81	213	147	222	181	328	125	116	260	158	134	231	510	668
75.0797	0	381	83	218	148	226	183	330	126	117	263	159	137	232	511	668
75.2026	0	396	80	208	144	221	181	325	126	114	258	156	134	225	502	662
75.3254	0	393	78	207	143	219	180	323	125	114	256	155	135	225	501	659
75.4483	0	383	79	209	143	218	180	325	125	114	257	155	136	225	503	662
75.5712	0	389	81	211	146	220	180	327	126	115	260	157	134	228	504	663
75.6941	0	407	84	216	147	225	182	331	127	117	264	159	135	230	509	668
75.817	0	397	82	216	145	226	184	327	127	115	260	157	136	226	502	655
75.9398	0	388	80	205	143	218	180	322	125	114	255	153	134	222	496	655
76.0627	0	386	79	207	144	218	181	323	125	113	255	154	134	221	497	654
76.1856	0	413	81	208	144	218	181	325	127	114	257	154	135	225	500	658
76.3085	0	405	83	213	146	220	183	326	125	116	260	156	134	227	501	658
76.4314	0	398	86	218	148	225	185	330	126	116	261	158	135	228	504	659
76.5542	0	391	83	212	144	222	184	324	126	114	257	155	134	222	494	649
76.6771	0	408	81	204	142	217	181	323	126	113	255	153	133	220	493	652
76.8	0	409	81	207	142	218	182	322	126	114	255	153	134	221	495	651
76.9229	0	401	81	209	144	219	182	324	125	115	257	155	133	224	498	655
77.0458	0	388	84	214	147	220	183	328	127	115	261	156	134	226	501	657
77.1686	0	415	86	219	148	226	187	329	128	117	261	157	134	228	502	659
77.2915	0	409	81	208	144	221	184	324	126	115	256	154	133	221	495	647
77.4144	0	398	80	206	143	218	181	324	126	114	255	154	134	221	496	654
77.5373	0	381	81	207	143	217	181	325	126	113	257	154	132	222	497	656
77.6602	0	404	82	211	145	220	183	328	128	116	261	157	131	225	502	661
77.783	0	420	85	215	148	224	184	330	128	117	262	158	134	228	507	663
77.9059	0	405	87	220	148	228	187	331	128	117	264	159	136	229	508	663
78.0288	0	379	84	209	144	221	183	327	127	115	258	156	134	224	501	656
78.1517	0	404	83	211	145	221	183	328	129	116	260	156	134	225	504	660
78.2746	0	420	82	210	145	221	184	329	128	117	260	158	136	225	506	659
78.3974	0	404	85	214	148	224	185	331	128	117	264	158	134	230	508	666
78.5203	0	389	88	219	151	228	187	335	131	119	267	159	135	233	514	666
78.6432	0	410	88	219	148	229	188	332	130	118	265	159	134	229	509	661
78.7661	0	426	85	211	145	222	184	330	129	117	261	157	136	227	507	658
78.889	0	404	84	213	146	223	184	329	129	117	261	158	136	228	510	665
79.0118	0	389	86	216	147	224	185	332	129	117	264	159	135	230	511	664
79.1347	0	407	87	220	151	227	186	335	131	120	267	161	135	234	515	668
79.2576	0	425	89	224	150	233	188	336	131	120	268	161	138	233	517	667
79.3805	0	404	85	211	144	224	185	329	128	117	260	157	135	226	507	658
79.5034	0	389	85	210	144	222	183	328	130	117	261	157	136	226	508	658
79.6262	0	393	83	213	145	222	183	327	130	118	261	157	134	226	507	658
79.7491	0	403	83	216	147	223	184	331	129	118	262	159	137	229	512	656
79.872	0	410	86	220	149	227	184	332	128	118	264	161	136	232	514	662
79.9949	0	384	83	216	145	225	185	327	129	117	260	157	135	225	505	652
80.1178	0	386	80	208	141	218	180	323	127	115	256	154	133	221	500	649
80.2406	0	393	78	208	141	217	180	320	125	116	253	154	134	221	500	647
80.3635	0	398	78	210	142	216	178	320	124	115	253	154	134	221	503	649
80.4864	0	382	79	215	143	217	178	324	126	115	255	155	133	224	503	651
80.6093	0	386	81	219	144	224	181	325	126	116	257	156	135	225	505	651
80.7322	0	387	76	208	139	216	178	317	123	114	249	152	130	217	493	639
80.855	0	383	75	206	138	211	172	313	122	111	247	150	131	215	491	637
80.9779	0	373	73	205	136	209	172	313	121	112	246	148	132	215	491	637
81.1008	0	364	74	208	139	209	171	315	122	112	245	150	132	217	493	639
81.2237	0	385	76	213	142	212	173	316	120	114	248	152	132	219	497	640
81.3466	0	386	76	216	141	218	174	316	120	113	248	152	133	218	496	637
81.4694	0	371	72	205	136	208	169	310	119	110	242	149	130	211	487	628
81.5923	0	352	71	204	136	207	168	309	119	111	240	148	130	209	486	626
81.7152	0	373	70	205	136	206	168	308	117	110	239	147	130	210	486	625
81.8381	0	385	73	210	139	207	168	310	117	110	240	148	129	213	487	628
81.961	0	369	76	214	140	210	171	313	118	111	244	150	130	216	493	629
82.0838	0	355	77	216	140	215	172	313	118	111	244	150	132	215	491	623
82.2067	0	368	74	205	136	207	168	307	115	109	238	146	129	209	483	619
82.3296	0	375	73	206	135	205	166	306	115	109	238	146	130	210	484	620
82.4525	0	360	73	208	137	206	166	306	116	109	238	147	129	211	485	619
82.5754	0	352	75	211	140	206	167	310	116	110	241	148	129	212	488	620
82.6982	0	367	78	216	142	212	170	313	116	111	242	149	130	216	493	624
82.8211	0	366	77	213	138	211	169	310	115	109	239	148	131	212	487	614
82.944	0	355	75	206	137	205	166	307	116	108	238	146	130	210	485	615
83.0669	0	350	75	209	138	206	167	307	116	109	238	146	131	211	487	616
83.1898	0	368	75	211	139	207	167	308	115	110	240	148	129	213	488	619
83.3126	0	365	78	214	143	209	169	313	116	111	243	149	130	216	493	624
83.4355	0	363	79	217	141	214	171	314	117	110	244	150	131	215	493	621
83.5584	0	349	75	206	136	206	166	307	115	108	238	147	130	210	486	614
83.6813	0	362	75	208	138	207	165	306	114	109	237	146	131	210	487	617
83.8042	0	355	75	208	138	204	165	307	114	108	238	147	128	211	487	620
83.927	0	367	78	212	141	208	166	310	115	109	242	148	129	213	492	621
84.0499	0	363	79	217	142	213	170	312	116	110	244	149	131	216	495	622
84.1728	0	355	77	208	138	208	167	305	113	109	237	147	129	209	485	612
84.2957	0	355	74	202	135	201	163	302	113	106	235	145	128	206	483	613
84.4186	0	357	72	205	134	202	163	302	113	106	235	144	129	206	483	612
84.5414	0	356	74	207	138	203	163	304	112	108	236	146	127	209	483	613
84.6643	0	352	76	211	139	203	164	305	112	108	237	148	128	212	488	617
84.7872	0	340	77	214	139	211	166	305	113	108	239	147	130	210	486	613
84.9101	0	359	72	202	134	201	161	299	111	105	232	143	127	204	477	607
85.033	0	345	69	201	133	199	160	296	110	104	230	143	126	202	477	605
85.1558	0	341	70	202	134	198	158	296	109	105	230	143	127	203	478	606
85.2787	0	336	71	206	134	200	158	299	110	106	232	143	126	207	478	608
85.4016	0	361	75	210	138	202	162	302	112	107	236	145	128	208	483	610
85.5245	0	359	75	212	135	206	162	299	110	107	233	145	127	206	478	599
85.6474	0	336	72	202	133	198	159	294	108	105	228	141	125	202	472	597
85.7702	0	330	70	202	131	197	158	294	108	103	227	141	126	202	473	598
85.8931	0	356	70	202	133	196	157	295	109	104	228	142	125	202	474	602
86.016	0	352	74	208	135	199	159	296	109	105	231	144	125	205	476	600
86.1389	0	341	76	211	138	203	162	300	109	106	234	145	127	208	481	606
86.2618	0	339	75	209	134	203	162	297	110	106	231	143	127	205	475	597
86.3846	0	355	73	204	134	195	158	294	109	105	229	142	126	202	473	599
86.5075	0	344	72	204	133	197	158	295	107	105	229	143	124	203	473	597
86.6304	0	349	74	206	136	197	159	295	106	106	231	143	126	205	476	601
86.7533	1	328	79	209	139	201	159	299	109	107	235	144	126	209	487	609
86.8762	0	359	84	216	141	206	166	302	110	110	238	147	128	211	493	617
86.999	0	364	79	207	136	201	164	298	109	107	232	144	128	206	482	600
87.1219	0	357	78	207	136	200	162	298	108	106	232	143	127	206	479	601
87.2448	0	337	78	206	137	199	161	297	110	106	233	144	127	207	479	601
87.3677	0	359	80	210	139	201	162	301	110	107	237	146	127	208	483	607
87.4906	0	385	82	213	142	206	163	304	110	108	239	147	128	213	488	607
87.6134	0	357	81	212	139	206	165	300	109	108	235	146	128	208	480	601
87.7363	0	335	80	203	135	198	160	296	109	106	233	144	129	205	480	600
87.8592	0	354	78	206	138	200	160	297	109	107	234	144	126	207	479	602
87.9821	0	371	79	208	138	200	161	298	109	107	236	145	126	208	481	602
88.105	0	362	82	211	141	203	162	302	110	108	239	147	127	212	486	609
88.2278	0	352	84	216	141	208	163	303	111	109	240	147	127	212	486	608
88.3507	0	351	79	203	137	201	162	296	110	106	235	144	126	206	478	599
88.4736	0	359	79	202	136	197	158	295	107	106	233	143	127	206	478	599
88.5965	0	362	78	203	136	198	158	294	107	106	234	143	125	206	478	603
88.7194	0	359	79	206	139	199	160	298	108	105	236	144	124	208	481	604
88.8422	0	344	81	210	140	202	162	300	109	108	239	147	127	210	486	609
88.9651	0	368	80	211	140	207	163	299	109	107	238	147	126	208	483	602
89.088	0	374	79	198	135	198	158	292	106	105	233	144	125	204	476	600
89.2109	0	362	76	200	136	197	157	293	107	105	233	142	124	204	474	600
89.3338	0	343	77	201	137	195	157	293	107	106	233	144	125	206	477	603
89.4566	0	364	79	204	139	199	159	295	107	107	234	145	124	207	481	605
89.5795	0	362	81	209	140	202	160	299	108	108	238	147	125	209	486	609
89.7024	0	369	82	212	140	207	162	299	110	107	238	146	127	209	483	603
89.8253	0	350	80	201	136	198	159	293	107	106	233	144	125	205	475	598
89.9482	0	362	77	200	137	198	157	291	105	105	231	144	125	205	478	601
90.071	0	361	78	203	138	197	158	292	106	105	232	144	123	206	475	604
90.1939	0	371	80	206	140	199	159	295	108	106	235	146	124	209	480	605
90.3168	0	365	83	211	142	203	160	299	108	108	238	146	126	211	486	610
90.4397	0	361	84	214	142	210	162	299	108	108	238	148	127	211	486	608
90.5626	0	345	81	203	138	201	159	293	107	106	233	144	126	206	479	601
90.6854	0	374	79	203	139	200	158	293	106	106	232	144	125	206	478	601
90.8083	0	366	80	205	139	200	159	292	106	106	231	145	125	207	480	604
90.9312	0	351	82	208	141	203	159	295	106	107	234	146	125	209	482	606
91.0541	0	360	85	212	143	206	160	299	108	107	237	147	127	211	488	610
91.177	0	381	84	213	142	207	163	297	109	108	237	147	128	210	483	605
91.2998	0	369	81	207	139	201	159	294	107	106	233	144	127	207	481	602
91.4227	0	360	81	208	139	202	160	295	106	107	232	144	126	207	481	606
91.5456	0	360	82	208	142	203	160	296	107	106	234	145	126	210	482	608
91.6685	0	379	85	214	142	206	160	302	108	109	239	147	128	211	487	614
91.7914	0	377	87	218	144	212	164	302	110	108	240	149	128	214	488	611
91.9142	0	368	82	206	140	205	161	296	107	107	234	145	128	207	480	605
92.0371	0	346	82	207	141	202	159	297	107	106	234	144	126	209	480	608
92.16	0	366	81	208	141	202	161	297	109	108	236	145	127	209	482	612
92.2829	0	392	83	211	142	205	161	299	108	108	237	146	126	212	485	614
92.4058	0	370	86	216	144	210	162	303	108	109	241	148	129	215	491	619
92.5286	0	346	84	210	141	208	161	298	109	108	237	146	128	209	483	612
92.6515	0	369	80	204	139	201	158	296	108	106	235	144	126	208	480	612
92.7744	0	383	80	206	139	202	160	295	107	107	235	145	126	208	480	610
92.8973	0	371	81	207	141	203	158	298	107	106	237	145	125	211	483	618
93.0202	0	364	84	211	142	206	161	301	109	108	241	148	127	213	489	623
93.143	0	362	84	214	143	210	163	302	109	108	241	148	128	214	487	619
93.2659	0	368	80	202	139	202	159	296	108	106	235	145	125	208	479	613
93.3888	0	382	79	203	139	201	158	295	107	106	236	145	126	209	480	618
93.5117	0	368	79	204	141	202	158	296	108	106	237	145	125	210	481	620
93.6346	0	355	81	207	143	205	158	300	110	107	241	147	125	212	485	624
93.7574	0	375	83	210	143	208	160	303	108	108	243	149	126	216	491	627
93.8803	0	373	81	210	141	209	160	300	108	106	240	147	126	213	482	622
94.0032	0	364	81	200	139	203	158	297	108	106	238	146	125	210	479	621
94.1261	0	362	79	202	141	204	158	298	107	107	240	147	125	210	480	624
94.249	0	374	80	204	142	205	158	299	108	106	240	148	124	212	481	625
94.3718	0	375	83	207	144	206	159	303	109	107	244	149	125	216	486	631
94.4947	0	389	85	212	145	212	162	304	110	108	246	149	126	218	487	629
94.6176	0	384	82	206	142	206	160	300	110	107	241	149	126	213	480	627
94.7405	0	370	83	202	143	205	159	303	107	107	241	149	126	214	481	629
94.8634	0	372	83	204	142	206	160	303	109	107	242	147	123	215	479	630
94.9862	0	396	84	206	144	209	161	305	111	108	246	150	125	217	484	632
95.1091	0	387	88	211	147	211	162	308	110	109	248	151	126	221	488	636
95.232	0	377	86	211	144	214	164	306	110	109	246	150	126	219	484	630
95.3549	0	380	86	202	143	208	160	304	110	107	244	149	127	217	480	630
95.4778	0	398	85	205	144	210	161	306	110	107	245	149	127	217	482	634
95.6006	0	394	85	206	147	211	161	306	110	108	246	151	124	220	481	636
95.7235	0	397	88	209	149	212	162	309	109	109	248	151	126	224	487	641
95.8464	0	371	89	214	148	217	165	311	112	109	249	153	126	224	486	640
95.9693	0	396	88	204	145	211	162	306	112	108	244	150	126	217	478	635
96.0922	0	413	86	202	144	210	161	304	109	107	243	149	126	217	476	634
96.215	0	390	85	203	145	210	161	304	109	107	242	149	125	218	476	637
96.3379	0	378	85	206	147	211	161	306	111	108	244	150	124	220	479	641
96.4608	0	395	87	210	148	214	163	309	111	109	247	152	127	223	484	643
96.5837	0	395	88	210	146	217	164	307	109	109	243	150	126	218	477	637
96.7066	0	396	85	199	144	209	160	301	108	106	239	147	124	214	472	639
96.8294	0	381	83	200	144	209	160	301	108	106	238	146	123	215	470	638
96.9523	0	381	82	203	143	209	159	302	108	107	239	147	124	215	471	636
97.0752	0	403	86	205	147	211	161	303	107	108	240	148	123	217	474	638
97.1981	0	414	88	211	147	214	162	306	107	108	241	149	125	221	479	643
97.321	0	390	87	210	145	216	164	304	110	107	239	148	124	217	471	634
97.4438	0	377	84	200	142	208	160	299	108	107	235	145	124	213	467	632
97.5667	0	394	84	200	143	209	159	300	106	106	235	144	125	213	468	632
97.6896	0	390	83	203	143	208	160	300	107	106	236	145	123	215	468	636
97.8125	0	393	85	207	145	211	161	302	109	107	238	147	124	217	473	636
97.9354	0	391	88	211	147	215	162	307	110	108	241	148	125	220	479	642
98.0582	0	391	86	208	145	214	164	305	108	108	238	146	125	215	471	635
98.1811	0	388	86	200	144	209	160	302	108	106	237	145	124	215	469	635
98.304	0	404	85	204	144	209	160	303	109	106	238	145	122	216	472	635
98.4269	0	397	85	205	146	210	162	305	110	108	240	146	124	218	476	639
98.5498	0	384	88	211	147	212	162	309	110	109	243	149	126	221	482	642
98.6726	0	391	89	215	149	218	165	311	112	109	245	151	127	222	485	643
98.7955	0	406	87	204	145	211	162	307	112	107	241	148	126	218	477	637
98.9184	0	400	85	202	144	209	162	306	110	108	240	147	124	218	478	638
99.0413	0	392	85	204	145	210	162	307	110	108	242	148	124	220	480	640
99.1642	0	379	86	207	147	213	163	310	111	109	245	150	125	222	486	644
99.287	0	394	89	212	150	215	165	315	113	109	250	150	126	226	493	648
99.4099	0	410	90	215	151	220	168	314	113	111	249	151	126	226	492	643
99.5328	0	391	88	201	146	212	165	309	112	108	243	148	127	220	487	636
99.6557	0	378	86	203	146	211	162	309	113	108	245	149	124	222	486	641
99.7786	0	402	86	204	148	211	165	312	113	109	247	150	125	223	490	643
99.9014	0	423	87	209	150	214	166	315	112	110	249	151	126	228	496	643
100.024	0	405	92	213	152	216	167	318	114	111	253	153	128	232	503	652
100.147	0	396	92	216	151	222	169	319	115	112	254	153	128	231	502	646
100.27	0	395	89	202	149	214	167	314	114	108	248	152	128	225	498	640
100.393	0	404	87	204	147	213	166	314	113	109	248	152	125	227	497	640
100.516	0	417	87	207	148	213	166	315	112	110	250	152	126	228	500	644
100.639	0	398	88	211	150	217	167	319	114	111	253	153	128	231	506	645
100.762	0	389	91	215	153	219	169	322	116	112	256	156	130	235	513	650
100.884	0	405	93	219	152	225	172	322	115	112	255	155	132	235	513	644
101.007	0	397	90	207	148	216	169	316	114	110	252	153	131	230	506	640
101.13	0	406	88	210	150	218	168	317	115	111	251	153	129	232	508	641
101.253	0	397	88	210	149	217	170	318	115	111	253	155	129	233	507	642
101.376	0	401	90	215	152	219	168	322	114	112	256	157	130	236	513	645
101.499	0	401	92	221	154	224	171	323	116	112	258	157	132	239	519	649
101.622	0	406	92	216	149	224	172	321	117	112	256	156	134	235	513	643
101.745	0	398	88	210	148	218	168	318	114	110	253	155	133	233	512	642
101.868	0	389	87	213	149	219	168	320	115	111	252	155	131	235	513	643
101.99	0	392	89	215	151	220	168	322	115	112	254	155	130	236	515	645
102.113	0	413	91	220	154	223	171	326	117	113	259	158	132	240	521	651
102.236	0	407	91	222	152	228	173	324	116	114	256	157	134	238	519	644
102.359	0	395	87	208	147	219	170	317	114	111	251	152	132	232	512	641
102.482	0	375	85	211	147	218	168	319	114	110	251	152	132	233	514	643
102.605	0	395	86	212	148	218	168	320	116	112	252	153	132	233	515	646
102.728	0	414	86	216	149	220	168	321	115	112	253	155	131	236	517	647
102.851	0	393	89	222	150	225	171	323	115	113	256	156	132	237	519	650
102.973	0	372	84	209	145	217	168	317	115	110	249	151	132	229	511	641
103.096	0	387	82	207	145	215	166	316	115	109	247	150	131	228	511	644
103.219	0	389	81	208	145	214	166	315	113	110	246	151	131	228	513	640
103.342	0	398	82	211	147	215	166	317	113	110	248	152	129	231	513	647
103.465	0	386	84	215	149	218	168	321	116	111	252	154	131	235	519	651
103.588	0	375	83	212	146	219	169	317	115	110	249	152	131	230	513	643
103.711	0	394	80	203	142	212	165	315	113	109	245	149	129	227	511	642
103.834	0	398	79	205	145	213	163	313	113	109	245	149	129	227	512	647
103.956	0	387	80	206	145	213	164	315	114	109	247	151	127	230	514	648
104.079	0	381	82	210	147	215	166	318	114	110	250	153	128	231	519	651
104.202	0	393	83	213	149	220	168	320	116	111	252	154	129	234	520	653
104.325	0	390	80	204	145	214	166	315	114	109	248	150	129	228	514	646
104.448	0	399	78	203	144	213	165	316	115	109	248	149	130	229	518	647
104.571	0	393	79	204	145	212	166	317	115	110	249	150	128	229	519	649
104.694	0	380	81	206	148	215	166	319	114	110	250	152	127	234	522	654
104.817	0	391	83	209	150	218	168	323	116	112	255	153	129	236	528	659
104.94	0	409	86	213	151	222	171	323	118	112	256	154	131	237	529	654
105.062	0	401	81	204	148	217	168	321	115	110	252	153	130	232	525	650
105.185	0	394	81	204	147	217	169	320	116	110	253	152	131	234	527	654
105.308	0	383	83	204	149	218	168	323	117	110	254	154	128	236	527	656
105.431	0	410	85	208	151	219	169	325	118	111	259	155	129	238	532	659
105.554	0	421	88	211	153	223	172	329	118	112	261	157	130	242	538	662
105.677	0	402	87	210	151	223	173	326	118	112	257	156	132	238	534	657
105.8	0	389	85	205	151	219	170	326	118	111	257	155	132	238	536	659
105.923	0	413	86	206	152	221	171	327	119	111	259	156	132	238	537	663
106.045	0	422	86	208	153	223	172	328	119	114	262	158	129	240	538	663
106.168	0	414	89	212	155	224	173	331	120	114	264	159	131	244	544	670
106.291	0	406	91	213	154	229	175	332	122	114	264	158	132	243	543	667
106.414	0	400	88	204	150	223	174	329	121	111	260	157	131	237	537	662
106.537	0	418	87	205	151	223	174	328	120	112	260	157	132	238	539	663
106.66	0	432	88	205	152	221	174	328	119	113	260	156	130	240	539	668
106.783	0	415	88	209	154	225	173	330	121	113	264	159	129	241	542	670
106.906	0	408	92	212	156	229	176	333	121	115	266	161	131	245	546	674
107.028	0	419	88	210	153	228	177	330	120	114	261	158	133	239	540	663
107.151	0	413	86	201	150	222	174	325	119	112	257	156	131	235	537	664
107.274	0	421	86	203	149	222	172	326	120	112	258	155	132	236	537	664
107.397	0	414	85	204	150	222	174	325	120	113	258	156	132	238	538	667
107.52	0	407	87	210	152	224	174	327	119	114	260	158	130	240	540	669
107.643	0	403	88	212	153	227	175	329	120	114	261	159	131	242	542	670
107.766	0	418	86	207	149	226	176	325	120	113	256	156	132	235	536	664
107.889	0	415	84	200	147	220	172	322	118	111	253	154	131	233	533	661
108.012	0	406	83	201	147	220	173	319	117	112	251	154	132	233	534	663
108.134	0	403	83	206	149	220	172	322	117	111	253	155	132	234	537	664
108.257	0	426	84	209	150	223	173	323	119	113	256	157	130	237	537	669
108.38	0	418	87	212	151	225	174	326	119	114	256	158	131	241	542	670
108.503	0	405	85	213	150	227	176	323	117	114	254	157	132	237	537	662
108.626	0	383	84	201	147	219	171	319	118	112	249	153	131	231	534	658
108.749	0	408	81	204	147	220	171	318	118	111	249	153	132	232	536	663
108.872	0	431	82	206	148	220	171	319	116	112	251	154	130	235	535	661
108.995	0	410	85	209	149	222	172	322	117	113	253	155	131	237	538	668
109.117	0	399	87	213	151	223	173	326	119	114	257	157	132	240	543	669
109.24	0	406	88	216	151	228	176	326	120	114	256	156	134	241	544	667
109.363	0	413	84	207	148	220	172	322	118	113	251	154	133	235	539	662
109.486	0	425	84	207	149	221	172	321	117	112	252	154	133	236	542	667
109.609	0	403	85	208	150	220	171	324	119	112	253	155	132	238	542	665
109.732	0	394	87	212	151	223	173	327	119	115	257	156	132	239	544	670
109.855	0	415	89	215	154	225	175	330	119	115	258	158	133	244	550	673
109.978	0	410	91	218	153	229	176	329	120	115	259	158	135	242	549	670
110.1	0	415	89	207	150	222	173	325	120	113	256	155	135	239	546	667
110.223	0	412	88	210	151	223	173	327	120	113	256	155	135	240	549	670
110.346	0	413	89	211	153	223	174	328	119	115	258	156	136	242	551	672
110.469	0	412	92	215	155	225	174	332	120	115	262	159	134	245	554	677
110.592	0	425	96	220	156	227	177	336	122	116	265	160	134	248	559	678
110.715	0	417	96	221	156	231	179	333	122	116	263	159	136	246	555	671
110.838	0	408	94	208	154	224	175	331	121	115	259	158	135	242	553	670
110.961	0	412	94	210	154	225	175	330	121	114	261	158	136	243	555	672
111.084	0	437	94	213	155	225	175	333	122	114	263	159	137	245	558	677
111.206	0	435	96	216	158	227	176	336	122	117	266	161	136	248	562	678
111.329	0	423	99	220	158	231	178	339	122	117	268	162	136	251	565	683
111.452	0	405	100	222	157	234	180	338	124	117	268	162	137	249	562	677
111.575	0	427	99	210	155	226	177	335	124	116	265	159	137	246	559	676
111.698	0	440	97	211	157	227	177	335	122	117	265	159	136	246	561	676
111.821	0	421	99	214	157	226	178	337	122	117	267	161	138	248	564	682
111.944	0	407	101	219	160	231	180	340	125	118	270	163	136	250	565	684
112.067	0	425	105	223	161	234	181	343	126	119	274	165	137	256	570	687
112.189	0	429	105	225	161	238	183	341	125	120	273	165	138	254	568	679
112.312	0	439	103	215	158	230	180	338	123	117	269	162	138	249	567	681
112.435	0	421	103	216	159	231	180	341	127	117	270	162	139	250	570	682
112.558	0	425	104	218	159	232	181	342	125	119	273	165	140	251	573	685
112.681	0	441	106	223	162	235	183	344	126	119	274	166	141	256	577	687
112.804	0	443	109	228	163	239	184	347	127	120	278	168	138	259	577	695
112.927	11	433	108	224	161	238	185	345	128	120	274	166	141	255	575	684
113.05	0	424	106	218	160	235	184	344	127	120	273	165	140	254	575	687
113.172	0	440	108	220	162	235	184	344	127	120	274	166	141	255	577	688
113.295	0	438	109	222	162	236	185	346	127	120	276	167	142	258	582	694
113.418	0	445	112	227	165	239	185	350	129	121	280	169	139	261	581	695
113.541	0	439	113	232	165	245	188	350	129	122	281	170	141	262	583	697
113.664	0	428	111	220	161	237	185	344	127	120	275	167	141	256	579	689
113.787	0	433	111	220	162	237	183	344	127	120	274	166	140	257	581	692
113.91	0	448	110	222	162	237	185	345	130	120	276	166	142	258	583	695
114.033	0	443	111	226	164	240	185	349	127	122	278	169	143	260	586	693
114.156	0	438	114	230	167	245	187	352	128	121	280	170	144	264	589	698
114.278	0	431	112	228	164	244	188	347	128	120	277	167	142	259	580	690
114.401	0	443	111	218	161	237	184	344	128	119	274	167	140	256	577	695
114.524	0	446	108	221	162	237	184	344	127	119	274	165	140	255	578	692
114.647	0	433	108	221	163	237	183	344	125	120	274	166	141	257	580	692
114.77	0	424	109	227	163	239	184	347	128	120	277	168	142	260	584	697
114.893	0	444	111	232	165	245	187	349	128	122	278	169	143	262	583	699
115.016	0	457	109	220	160	238	184	341	127	120	272	165	140	254	572	689
115.139	0	439	106	216	160	234	181	341	126	119	270	163	139	252	571	689
115.261	0	423	104	219	160	234	181	340	126	119	271	164	139	253	571	688
115.384	0	427	104	221	161	235	181	341	126	119	271	165	140	256	575	691
115.507	0	442	106	226	163	237	183	344	126	120	275	167	142	257	579	693
115.63	0	450	107	228	162	241	184	345	126	120	274	166	140	257	575	692
115.753	0	425	105	216	159	234	181	339	126	118	270	162	139	252	567	686
115.876	0	422	102	217	158	234	180	339	126	118	269	162	138	252	570	688
115.999	0	434	102	219	159	232	179	339	125	119	268	162	140	253	572	689
116.122	0	432	103	222	160	234	179	342	125	118	271	164	140	255	575	695
116.244	0	436	105	226	162	236	181	345	128	119	274	166	139	258	578	695
116.367	0	428	104	225	160	239	183	341	126	119	272	165	140	255	573	688
116.49	0	418	104	217	159	232	179	340	124	118	269	162	139	252	572	689
116.613	0	424	101	218	160	233	180	339	126	117	270	163	139	252	573	690
116.736	0	440	103	221	160	232	180	343	127	118	273	165	140	254	576	694
116.859	0	434	104	225	163	236	182	345	127	120	276	166	140	258	580	696
116.982	0	428	105	228	162	240	183	345	127	120	276	166	139	257	578	694
117.105	0	417	104	217	160	232	179	341	127	117	271	164	139	254	574	691
117.228	0	433	102	219	161	233	180	342	128	118	273	164	140	254	576	697
117.35	0	440	102	220	161	232	181	344	127	120	274	165	140	255	578	696
117.473	0	429	103	224	161	236	181	346	127	119	276	167	141	258	582	701
117.596	0	418	106	228	163	241	184	350	129	120	279	168	141	259	584	704
117.719	0	433	104	219	160	236	183	343	128	119	275	164	140	254	575	697
117.842	0	443	103	215	159	233	180	342	127	118	274	164	139	254	576	695
117.965	0	433	101	217	161	233	182	343	127	118	274	166	139	254	578	702
118.088	0	416	103	221	161	235	182	347	129	119	277	167	140	256	582	704
118.211	0	421	104	225	162	237	184	349	129	120	280	168	141	260	587	708
118.333	0	440	106	226	162	241	185	349	129	120	278	168	141	260	584	703
118.456	0	446	104	214	158	232	181	344	127	119	274	163	138	253	577	701
118.579	0	427	102	215	159	233	181	343	129	118	274	165	138	253	579	702
118.702	0	419	103	217	159	233	182	345	129	119	276	167	138	255	581	705
118.825	0	431	103	221	161	235	183	346	128	120	278	168	139	258	586	708
118.948	0	434	105	224	164	237	184	350	129	120	282	169	140	262	590	714
119.071	0	435	106	224	161	242	186	349	130	121	281	169	140	260	584	705
119.194	0	430	103	216	159	234	182	344	128	119	276	165	137	254	580	703
119.316	0	416	103	216	160	234	184	343	128	119	276	166	137	256	582	706
119.439	0	425	103	217	159	234	182	345	128	119	278	167	139	258	585	708
119.562	0	442	103	222	161	237	184	349	130	120	281	168	140	260	589	712
119.685	0	439	107	226	164	240	186	351	130	122	283	170	141	265	594	713
119.808	0	430	107	227	163	244	186	349	130	121	281	170	140	262	587	707
119.931	0	422	106	215	159	235	183	344	129	119	277	167	138	256	582	704
120.054	0	446	104	218	159	236	184	345	130	119	278	167	139	257	584	709
120.177	0	439	104	221	160	237	184	346	130	120	279	168	140	259	586	706
120.3	0	428	105	224	163	238	185	348	129	121	280	170	141	263	590	710
120.422	0	410	108	230	164	242	186	352	130	122	284	170	141	265	593	712
120.545	0	437	109	231	163	246	188	350	131	121	282	171	142	263	589	709
120.668	0	455	106	219	160	238	185	345	129	120	277	168	139	258	582	700
120.791	0	432	104	223	160	238	184	344	127	120	276	168	140	258	583	704
120.914	0	418	104	224	160	238	184	346	128	119	277	168	141	259	584	704
121.037	0	427	106	228	163	240	185	347	129	121	280	170	142	261	587	706
121.16	0	433	109	232	164	245	186	350	129	123	280	171	143	264	590	704
121.283	0	441	106	226	159	242	186	345	128	120	276	168	142	259	579	696
121.405	0	423	104	221	158	237	182	344	129	119	274	166	141	256	579	699
121.528	0	418	103	225	160	237	185	343	128	119	275	166	141	257	579	701
121.651	0	429	104	227	160	238	184	345	128	121	276	168	142	259	581	702
121.774	0	425	106	231	164	240	186	348	128	122	278	169	144	262	586	707
121.897	0	424	106	233	161	244	186	347	130	120	279	168	143	260	580	699
122.02	0	409	102	219	157	235	183	341	128	119	272	164	140	253	570	695
122.143	0	420	100	223	158	235	182	340	126	120	271	164	140	254	572	695
122.266	0	420	99	223	157	233	181	341	126	119	272	164	140	254	574	698
122.388	0	430	102	227	158	235	182	344	129	120	274	166	142	256	577	698
122.511	0	421	103	232	160	241	183	346	129	121	276	167	142	258	577	701
122.634	0	403	100	220	155	234	182	338	125	118	269	163	139	251	566	689
122.757	0	406	97	215	155	229	179	335	125	117	268	161	139	249	565	691
122.88	0	423	93	219	153	228	178	338	126	118	268	160	139	248	565	694
123.003	0	415	95	220	155	230	179	338	126	119	269	163	140	250	569	693
123.126	0	406	98	225	157	231	180	341	125	119	271	164	141	254	573	696
123.249	0	394	95	224	154	234	181	338	126	118	271	164	140	251	565	691
123.372	0	405	94	212	151	225	177	335	126	117	267	160	137	246	560	691
123.494	0	416	89	216	151	225	176	334	124	117	266	160	137	246	561	690
123.617	0	404	90	216	152	225	175	335	124	116	266	160	138	247	564	693
123.74	0	386	92	220	154	227	176	338	125	117	271	163	137	250	566	695
123.863	0	408	94	224	155	232	179	341	126	118	273	164	135	253	567	699
123.986	0	420	92	216	152	228	178	334	125	117	268	162	138	246	560	689
124.109	0	401	90	210	150	223	174	333	123	115	266	160	136	245	560	692
124.232	0	393	88	213	150	224	174	334	126	115	267	161	137	245	562	694
124.355	0	395	89	215	153	225	176	336	125	115	270	162	138	247	565	696
124.477	0	411	91	218	153	227	177	339	125	119	272	164	134	251	566	697
124.6	0	418	94	223	156	233	178	341	125	118	273	164	138	252	569	699
124.723	0	397	90	213	151	227	177	336	126	115	270	161	137	246	561	692
124.846	0	384	88	212	151	224	175	335	126	115	269	162	136	245	562	695
124.969	0	403	88	212	152	225	176	335	125	116	269	162	137	247	564	696
125.092	0	398	89	215	153	226	175	338	124	116	271	163	138	250	569	702
125.215	0	408	92	219	155	229	178	341	127	118	275	164	136	253	570	702
125.338	0	402	93	224	156	234	180	342	127	117	276	165	138	254	570	701
125.46	0	397	89	214	152	227	177	336	125	116	271	162	137	248	563	696
125.583	0	399	89	213	151	227	176	337	125	115	271	162	136	248	564	700
125.706	0	409	89	214	153	228	176	337	126	115	272	162	136	249	566	699
125.829	0	400	90	217	153	230	178	340	125	116	274	165	138	251	568	701
125.952	0	392	91	220	156	232	179	341	125	118	275	166	135	254	568	704
126.075	0	396	92	222	154	235	181	341	126	116	276	165	138	252	567	700
126.198	0	417	88	214	152	228	177	337	125	115	272	163	137	248	562	698
126.321	0	410	88	215	153	230	178	338	125	116	271	163	138	247	563	695
126.444	0	401	89	217	153	228	179	337	124	117	272	164	137	248	564	698
126.566	0	379	90	220	155	232	178	342	125	116	275	165	137	251	566	701
126.689	0	406	92	225	155	236	181	343	127	118	276	166	140	252	566	703
126.812	0	414	88	214	151	230	180	337	125	117	271	163	135	245	554	689
126.935	0	393	85	212	149	228	177	334	123	115	268	162	137	244	554	692
127.058	0	378	85	214	152	227	176	335	124	115	268	161	136	243	553	693
127.181	0	393	85	217	152	228	177	337	125	116	270	162	139	246	555	692
127.304	0	395	88	220	153	232	178	340	124	116	272	165	137	248	557	689
127.427	0	400	85	219	149	232	178	334	122	115	268	162	137	243	548	687
127.549	0	384	81	209	147	224	174	331	122	113	263	159	134	238	540	682
127.672	0	369	80	209	145	223	173	328	122	113	263	158	135	237	540	683
127.795	0	387	78	211	146	223	173	329	121	113	262	159	135	238	541	683
127.918	0	383	80	215	149	224	173	332	121	115	264	160	135	240	543	687
128.041	0	379	81	220	148	229	176	332	123	114	266	162	136	240	542	683
128.164	0	364	77	208	144	223	172	326	121	112	260	156	133	233	531	676
128.287	0	378	75	205	141	220	170	325	119	112	257	155	133	231	529	675
128.41	0	368	73	207	142	218	169	324	118	111	257	155	133	232	529	677
128.532	0	384	74	210	144	219	170	325	120	112	259	156	133	233	532	677
128.655	0	376	78	214	146	222	171	330	120	113	262	159	133	236	534	679
128.778	0	361	76	216	144	226	173	328	119	113	261	158	134	235	531	675
128.901	0	355	73	205	142	219	169	324	118	110	255	155	132	230	524	670
129.024	0	378	71	205	141	217	168	322	119	111	256	155	132	229	524	672
129.147	0	367	71	207	142	218	167	323	118	111	257	155	132	229	525	672
129.27	0	360	73	209	144	220	169	327	118	112	259	157	131	233	528	676
129.393	0	350	76	214	146	222	170	330	119	112	262	158	133	236	533	679
129.516	0	365	76	215	145	227	173	330	121	113	263	159	134	236	532	677
129.638	0	375	72	207	142	219	169	325	119	112	258	156	135	230	527	670
129.761	0	369	72	208	143	221	168	325	119	111	259	155	134	231	528	675
129.884	0	342	73	208	144	219	168	327	119	111	261	156	132	234	528	678
130.007	0	367	76	212	146	222	171	331	121	113	265	159	133	235	532	681
130.13	0	378	79	216	148	226	173	333	121	114	267	161	133	240	538	682
130.253	0	370	77	215	146	227	173	330	121	113	265	160	133	236	532	681
130.376	0	363	76	208	146	222	171	330	122	113	264	158	135	235	534	681
130.499	0	357	76	211	145	224	173	332	122	113	267	159	134	237	535	685
130.621	0	381	77	213	148	225	174	333	121	114	268	161	133	239	538	684
130.744	0	390	80	216	149	228	174	339	123	115	271	162	134	243	542	692
130.867	0	377	83	221	151	233	177	339	124	115	274	163	135	244	545	691
130.99	0	363	79	212	147	228	175	335	123	114	271	161	136	239	541	688
131.113	0	379	78	210	147	228	175	335	123	114	270	162	136	240	542	690
131.236	0	376	79	213	148	227	176	337	122	115	271	162	134	242	543	693
131.359	0	390	81	216	150	229	177	340	126	115	275	164	135	245	547	692
131.482	0	388	84	220	153	234	177	343	125	116	277	166	135	249	552	699
131.604	0	373	83	219	151	235	180	340	125	116	275	165	136	244	546	692
131.727	0	376	82	210	148	229	178	337	125	114	272	162	136	241	544	691
131.85	0	399	80	212	149	230	177	337	126	115	274	162	137	242	545	693
131.973	0	393	81	213	150	230	178	338	125	116	274	164	134	243	546	695
132.096	0	386	84	217	153	231	179	342	125	118	277	166	135	247	549	698
132.219	0	373	86	223	153	238	181	343	126	117	280	166	137	249	551	699
132.342	0	389	83	215	149	234	181	339	127	116	273	164	136	242	545	693
132.465	0	407	80	211	149	230	179	336	124	115	272	163	136	242	544	691
132.588	0	387	81	212	149	230	178	336	125	115	272	164	137	243	545	694
132.71	0	370	82	215	152	232	178	340	126	116	274	164	136	245	546	696
132.833	0	397	85	220	154	236	181	342	127	117	278	166	135	247	550	697
132.956	0	403	87	224	154	239	182	343	125	119	278	168	138	248	552	692
133.079	0	394	83	215	149	233	180	337	124	116	273	163	136	243	543	690
133.202	0	384	82	213	150	232	178	336	125	115	272	164	136	242	543	691
133.325	0	382	82	214	150	233	178	336	124	116	273	163	136	243	544	692
133.448	0	397	84	218	151	233	178	339	123	117	274	165	136	246	546	693
133.571	0	404	86	222	152	235	180	342	124	117	276	166	136	248	548	699
133.693	0	391	85	223	152	239	181	340	125	116	276	166	137	246	544	691
133.816	0	378	82	214	150	232	178	336	124	115	272	163	137	242	542	690
133.939	0	396	82	216	150	233	178	336	122	116	271	163	136	243	543	691
134.062	0	391	83	217	152	231	177	338	123	116	271	163	137	245	543	695
134.185	0	402	84	221	153	233	178	340	125	116	274	165	136	247	545	693
134.308	0	396	87	226	153	240	180	341	125	117	276	168	137	249	547	694
134.431	0	379	83	216	148	233	178	335	123	114	269	163	137	242	540	686
134.554	0	378	81	213	149	229	175	335	123	115	268	160	137	242	540	687
134.676	0	399	81	216	148	229	175	335	123	114	269	161	137	243	538	688
134.799	0	391	82	218	151	230	176	337	122	115	270	163	135	244	541	689
134.922	0	385	82	222	152	233	176	339	122	116	271	163	136	248	544	691
135.045	0	368	82	220	148	234	178	337	123	114	270	162	138	243	538	684
135.168	0	379	78	210	145	225	173	331	122	112	266	159	135	239	533	685
135.291	0	389	77	211	147	225	172	329	121	112	265	159	136	238	534	680
135.414	0	378	77	213	146	223	171	330	120	112	264	159	135	240	534	683
135.537	0	360	79	217	149	226	172	334	122	113	267	160	135	244	536	686
135.66	0	376	81	221	149	230	174	335	122	114	270	162	135	245	535	686
135.782	0	378	76	211	145	224	171	328	119	112	263	159	135	237	528	676
135.905	0	372	74	209	144	221	169	327	119	111	261	157	135	237	527	677
136.028	0	369	74	210	144	220	167	326	119	111	261	157	134	236	528	679
136.151	0	358	75	212	146	220	168	329	119	111	262	158	134	239	529	678
136.274	0	380	78	216	146	223	170	331	119	112	265	161	134	242	533	681
136.397	0	383	78	218	147	228	170	330	118	112	264	160	136	242	529	678
136.52	0	355	75	208	144	220	167	326	119	109	260	157	134	236	524	673
136.643	0	361	74	209	145	219	167	326	118	111	260	157	134	236	525	676
136.765	0	369	74	210	145	219	166	326	116	111	260	157	133	237	525	675
136.888	0	372	76	213	147	221	167	329	118	111	263	159	133	240	528	680
137.011	0	386	79	217	149	224	168	333	119	111	266	161	135	243	534	681
137.134	0	375	77	215	147	224	170	329	119	111	264	160	135	240	527	675
137.257	0	356	76	208	145	220	167	327	117	109	260	157	136	239	525	675
137.38	0	365	75	211	147	221	166	328	118	110	262	158	133	238	526	677
137.503	0	383	77	213	149	221	168	330	119	110	265	160	134	241	527	678
137.626	0	384	79	217	149	224	169	333	118	112	266	162	134	244	532	680
137.748	0	378	81	221	150	229	172	333	119	113	267	162	137	244	534	680
137.871	0	354	77	211	146	222	167	330	119	110	264	159	135	240	528	678
137.994	0	376	77	212	149	223	169	330	119	110	265	160	134	241	532	687
138.117	0	397	78	212	149	222	168	331	119	111	266	160	133	242	531	685
138.24	0	373	80	216	150	224	168	334	118	112	267	161	134	245	534	686
138.363	0	361	83	221	152	229	170	338	121	113	272	163	136	248	538	687
138.486	0	374	81	216	149	228	171	333	121	112	268	161	136	242	529	678
138.609	0	376	78	209	148	221	168	330	118	110	265	159	134	239	526	675
138.732	0	385	78	211	149	221	167	329	118	110	263	158	135	240	526	678
138.854	0	377	78	212	148	222	168	332	119	112	266	159	135	241	527	678
138.977	0	366	79	216	152	224	169	334	121	112	269	161	133	245	536	688
139.1	0	379	82	219	151	230	171	334	118	113	271	162	134	247	537	688
139.223	0	373	78	208	146	224	169	328	118	110	265	159	134	239	526	678
139.346	0	369	75	209	145	220	166	328	118	109	264	158	134	238	524	675
139.469	0	370	75	209	147	220	167	327	118	110	263	157	134	238	523	676
139.592	0	374	78	212	148	222	167	330	117	111	265	160	133	241	524	677
139.715	0	372	80	215	150	224	168	332	118	111	267	162	135	244	527	679
139.837	0	382	80	217	149	228	170	332	120	111	268	161	135	242	522	672
139.96	0	376	77	208	146	222	167	328	117	109	263	158	133	237	517	666
140.083	0	365	78	209	146	220	167	326	116	109	262	157	134	237	517	667
140.206	0	370	77	209	148	219	166	327	116	110	263	158	133	239	517	668
140.329	0	391	79	214	149	222	167	330	118	110	266	160	133	239	519	672
140.452	0	390	83	217	151	225	168	332	118	112	268	162	134	244	525	673
140.575	0	380	81	217	149	227	171	330	117	110	265	160	134	241	518	666
140.698	0	354	79	209	148	220	167	328	117	109	263	158	134	237	517	665
140.82	0	373	79	211	148	221	167	328	118	109	265	158	133	238	517	669
140.943	0	394	79	212	149	223	167	329	117	110	265	159	132	239	519	666
141.066	0	374	82	215	151	226	168	332	118	110	268	161	133	243	523	675
141.189	0	364	84	220	151	229	172	336	119	111	270	162	135	245	524	673
141.312	0	374	80	212	148	223	169	329	119	110	266	160	135	239	519	666
141.435	0	378	80	210	149	224	168	330	117	110	266	160	133	239	519	667
141.558	0	393	81	212	150	224	168	331	117	110	268	161	131	241	520	672
141.681	0	381	83	215	151	225	168	334	119	111	270	162	134	244	524	676
141.804	0	370	86	219	153	229	172	338	120	113	273	164	135	248	530	678
141.926	0	386	83	216	151	230	172	333	119	112	270	162	135	243	522	669
142.049	0	391	82	208	149	223	168	331	118	110	268	160	135	240	521	673
142.172	0	376	81	210	150	224	168	332	118	110	269	160	134	241	524	673
142.295	0	374	81	211	151	225	169	334	119	111	271	162	132	243	524	676
142.418	0	383	84	214	153	227	170	335	120	113	273	163	134	246	529	679
142.541	0	388	85	219	153	232	172	337	121	112	273	164	137	247	531	679
142.664	0	395	81	208	149	225	169	333	120	111	269	160	134	241	522	672
142.787	0	387	81	207	150	224	168	332	120	110	269	160	133	241	524	671
142.909	0	372	81	208	150	225	168	331	118	111	268	161	134	241	525	675
143.032	0	383	82	211	152	225	168	333	120	111	272	162	132	244	527	679
143.155	0	405	83	215	154	228	171	337	122	111	274	163	133	247	533	683
143.278	0	394	84	215	152	232	173	336	120	112	273	163	134	245	529	676
143.401	0	383	81	205	150	223	169	331	118	111	269	160	133	240	525	674
143.524	0	373	80	207	151	224	168	332	119	110	268	160	133	240	526	677
143.647	0	387	80	207	152	224	169	331	120	110	270	161	131	242	528	681
143.77	0	408	82	211	153	227	170	335	119	112	272	163	131	245	531	681
143.892	0	393	85	214	156	230	171	337	121	113	274	164	133	248	536	686
144.015	0	371	85	213	154	232	172	336	122	112	271	164	133	245	529	678
144.138	0	393	82	206	152	227	170	334	121	110	270	160	133	240	529	679
144.261	0	405	82	208	152	227	171	332	120	111	270	160	133	241	530	675
144.384	0	395	82	209	152	228	171	334	119	110	269	162	132	243	530	681
144.507	0	383	84	213	154	231	171	337	121	112	273	164	131	245	534	683
144.63	0	386	86	217	156	236	174	339	122	113	275	166	133	247	536	684
144.753	0	404	82	211	152	230	173	335	119	112	269	161	134	242	530	675
144.876	0	412	83	209	153	229	170	334	119	111	269	162	134	241	532	679
144.998	0	392	82	210	155	231	171	334	120	111	270	162	133	242	531	679
145.121	0	381	83	214	155	232	172	336	121	113	271	164	131	244	533	680
145.244	0	403	86	217	157	233	173	339	120	114	272	166	133	247	537	684
145.367	0	394	86	216	155	236	174	337	120	112	271	164	134	243	531	680
145.49	0	401	83	208	152	229	171	335	120	112	267	161	133	239	529	678
145.613	0	394	81	210	154	230	172	335	119	112	269	161	134	239	530	680
145.736	0	388	82	212	153	232	171	337	118	111	267	161	133	242	531	682
145.859	0	392	84	215	155	233	172	338	119	111	269	162	132	244	534	683
145.981	0	403	85	220	156	237	174	339	122	113	271	163	135	244	534	679
146.104	0	394	81	208	152	232	171	334	119	111	264	159	132	236	524	671
146.227	0	381	79	206	151	229	169	332	118	110	263	158	132	235	525	676
146.35	0	385	79	208	152	228	169	331	118	109	263	158	132	236	526	676
146.473	0	403	79	211	152	230	170	334	119	110	265	159	129	240	527	682
146.596	0	402	82	214	154	233	171	336	118	112	268	162	131	242	532	683
146.719	0	393	81	214	151	233	172	334	118	110	264	159	133	237	526	676
146.842	0	366	77	204	149	226	167	330	117	107	261	156	130	233	522	674
146.964	0	388	76	206	150	228	168	331	118	109	261	156	131	234	523	678
147.087	0	411	76	208	151	226	168	331	117	109	263	158	128	236	523	678
147.21	0	387	79	212	154	228	168	334	117	110	264	159	130	240	529	684
147.333	0	374	81	216	153	233	172	336	119	110	269	161	131	242	533	684
147.456	0	390	79	209	150	231	169	332	119	109	264	158	132	237	526	675
147.579	0	388	77	205	151	227	167	330	117	109	262	157	130	235	526	674
147.702	0	398	77	206	152	228	167	332	116	109	262	157	128	236	527	681
147.825	0	383	78	209	153	229	168	335	118	108	266	160	129	239	529	683
147.948	0	382	81	213	154	232	171	337	119	112	268	161	131	243	536	688
148.07	0	400	82	216	154	236	173	337	118	111	270	161	132	243	536	683
148.193	0	412	80	205	152	230	169	334	117	109	265	159	131	238	532	684
148.316	0	392	78	209	153	230	169	337	119	109	267	159	130	241	534	685
148.439	0	380	79	210	154	229	170	337	119	110	269	161	128	242	536	687
148.562	1	402	82	214	156	233	171	339	119	111	271	162	131	246	540	690
148.685	0	399	85	218	158	239	172	343	121	112	274	163	131	249	545	694
148.808	0	402	82	210	155	234	173	338	122	110	271	161	132	242	537	684
148.931	0	401	80	208	153	231	171	337	120	111	269	160	131	242	539	686
149.053	0	393	79	208	154	231	172	337	120	111	271	162	132	243	541	688
149.176	0	398	80	211	156	233	171	340	122	111	272	162	129	246	542	692
149.299	0	409	83	216	157	235	173	343	122	112	275	164	130	249	547	693
149.422	0	400	84	217	156	240	175	342	122	113	275	165	132	247	545	684
149.545	0	394	82	205	153	233	170	336	119	110	269	161	131	241	537	684
149.668	0	406	87	209	157	231	175	334	121	114	268	162	132	244	538	685
149.791	0	432	87	211	158	232	177	337	123	113	271	163	132	245	542	688
149.914	0	434	89	215	159	235	177	340	122	114	274	164	132	247	543	685
150.036	0	419	92	217	161	237	179	342	120	114	275	165	131	251	546	687
150.159	0	400	90	220	158	238	180	340	122	113	274	164	132	245	540	679
150.282	0	421	87	207	156	233	176	336	121	112	270	162	131	242	537	681
150.405	0	432	85	209	156	232	176	335	120	112	270	162	131	242	538	679
150.528	0	416	86	211	157	232	176	337	120	112	270	162	132	244	540	682
150.651	0	398	88	214	157	233	177	339	121	112	273	164	131	247	540	685
150.774	0	421	88	220	162	239	179	339	122	114	275	166	130	255	546	679
150.897	0	434	83	211	159	235	176	332	120	111	270	164	132	251	543	672
151.02	0	419	83	209	156	232	174	334	119	110	268	163	132	248	541	679
151.142	0	404	82	211	154	230	174	336	120	111	269	162	133	248	541	677
151.265	0	399	83	214	154	233	174	338	121	112	270	162	131	249	542	682
151.388	0	416	85	216	157	234	175	340	121	112	272	165	131	252	546	682
151.511	0	419	82	216	155	237	175	334	120	111	268	163	132	250	540	674
151.634	0	397	77	205	151	230	171	331	120	109	263	159	131	242	535	675
151.757	0	385	75	206	150	228	170	332	119	109	263	158	130	242	535	677
151.88	0	398	75	210	148	226	170	331	118	110	260	158	132	243	537	678
152.003	0	392	75	212	150	228	170	334	118	111	262	160	129	245	536	683
152.125	0	396	77	218	152	232	172	336	120	111	264	161	131	246	538	681
152.248	0	384	72	207	146	226	169	331	118	109	257	157	130	238	528	671
152.371	0	384	71	205	145	222	166	328	116	107	254	156	131	236	528	673
152.494	0	380	70	206	145	222	166	328	117	108	254	155	130	236	529	676
152.617	0	391	72	209	146	223	166	330	119	108	256	157	128	239	530	676
152.74	0	386	73	213	149	227	168	332	118	110	259	159	131	242	534	678
152.863	0	375	74	216	148	230	169	331	118	111	257	158	132	240	531	674
152.986	0	376	70	204	144	221	166	326	117	108	253	154	130	234	525	671
153.108	0	394	68	205	144	221	164	326	118	107	252	154	131	233	526	675
153.231	0	389	69	207	144	221	165	328	116	109	254	156	130	235	527	675
153.354	0	382	72	211	147	222	166	330	116	109	256	157	130	240	530	678
153.477	0	367	74	215	150	226	167	333	118	110	260	159	132	243	535	681
153.6	0	381	72	216	147	230	169	333	118	110	258	158	131	239	530	677
153.723	0	397	69	207	145	222	165	327	116	108	255	156	131	235	528	672
153.846	0	382	71	208	146	222	167	330	117	109	255	156	130	237	528	677
153.969	0	362	72	209	147	222	166	331	118	109	258	156	129	240	530	679
154.092	0	388	74	214	149	226	168	335	119	111	261	160	131	243	537	683
154.214	0	400	78	218	152	230	170	338	119	112	265	161	133	247	542	683
154.337	0	385	76	219	149	233	172	337	119	111	263	161	134	244	537	679
154.46	0	376	73	210	147	225	168	333	120	109	261	159	134	241	537	680
154.583	0	379	74	212	148	227	169	336	120	111	263	160	132	243	536	683
154.706	0	395	76	213	150	228	170	337	120	112	264	161	132	246	541	682
154.829	0	404	80	219	152	231	172	341	121	113	268	163	134	250	547	689
154.952	0	390	82	224	155	234	173	345	122	115	272	165	134	253	552	691
155.075	0	379	81	222	153	237	175	342	123	114	270	165	136	251	549	686
155.197	0	396	79	215	151	232	172	341	121	114	269	163	137	249	550	687
155.32	0	405	80	217	153	234	174	343	122	114	269	164	133	251	550	692
155.443	0	393	82	219	154	234	175	346	124	114	275	166	136	253	555	695
155.566	0	398	86	224	157	237	176	350	125	116	277	168	136	258	560	697
155.689	0	406	87	230	157	244	179	351	124	117	279	170	139	259	563	696
155.812	0	405	84	222	153	237	178	347	125	114	275	166	139	255	559	696
155.935	0	416	85	222	155	239	178	350	126	115	277	167	138	256	561	698
156.058	0	409	86	224	156	239	179	350	126	117	279	170	139	258	564	702
156.18	0	398	88	227	160	242	180	353	126	117	282	171	138	262	567	703
156.303	0	409	91	232	160	248	182	357	127	118	284	172	139	265	570	705
156.426	0	425	88	225	156	244	182	352	129	117	281	169	140	258	564	699
156.549	0	416	86	219	155	240	180	350	126	117	280	169	140	258	566	700
156.672	0	412	86	222	156	241	181	350	126	117	280	170	140	259	568	702
156.795	0	403	87	225	157	244	182	353	128	117	283	170	142	261	571	705
156.918	0	424	90	228	160	245	184	357	130	119	286	172	139	264	573	710
157.041	0	425	89	227	156	247	185	352	129	119	282	171	141	260	567	698
157.164	0	411	85	217	154	239	181	348	127	116	278	168	139	256	562	702
157.286	0	397	84	219	154	241	182	350	127	117	279	168	140	257	563	704
157.409	0	422	83	219	156	240	181	350	128	117	280	169	140	259	565	707
157.532	0	446	86	224	156	242	183	352	128	118	282	170	141	261	570	705
157.655	0	422	86	227	156	247	184	350	127	118	281	170	140	260	565	707
157.778	0	403	83	216	152	239	181	347	128	115	277	167	138	254	557	702
157.901	0	413	81	216	153	238	179	346	126	116	276	167	138	253	559	704
158.024	0	421	81	217	152	238	179	345	126	115	275	166	138	255	560	705
158.147	0	433	83	219	154	239	179	347	125	117	276	167	139	256	564	708
158.269	0	415	85	222	155	243	180	350	127	116	280	169	136	260	564	710
158.392	0	407	83	219	154	241	180	345	126	116	275	167	139	254	555	702
158.515	0	422	81	213	151	236	177	343	125	114	272	165	138	252	555	704
158.638	0	426	81	215	151	236	177	344	124	115	272	164	137	252	558	708
158.761	0	411	81	216	153	237	177	344	126	115	273	165	137	254	560	707
158.884	0	412	84	219	154	239	177	346	126	116	276	168	137	256	562	709
159.007	0	418	85	223	154	243	179	346	125	116	275	168	137	257	562	708
159.13	0	419	81	215	152	237	176	343	124	113	271	164	136	251	554	704
159.252	0	424	81	214	151	237	176	342	125	114	271	164	136	251	556	705
159.375	0	417	81	214	151	236	176	343	124	114	271	164	137	253	558	708
159.498	0	408	82	218	153	237	177	343	124	115	273	165	138	255	561	708
159.621	0	414	84	220	154	241	178	346	124	115	275	167	136	258	561	709
159.744	0	428	83	217	150	239	178	344	125	114	270	163	137	252	556	704
159.867	0	417	79	213	150	236	174	341	122	114	268	163	136	250	555	702
159.99	0	411	79	213	150	235	175	340	122	113	268	162	137	250	555	705
160.113	0	399	80	215	150	235	174	342	124	113	270	163	137	253	559	706
160.236	0	419	83	217	152	236	176	344	124	115	273	165	137	254	561	708
160.358	0	421	82	222	151	241	179	343	124	115	271	164	137	254	558	701
160.481	0	405	80	210	146	232	174	338	122	112	264	161	136	247	551	694
160.604	0	380	77	208	146	231	172	338	122	111	264	160	134	246	551	695
160.727	0	407	77	211	146	230	173	337	122	113	264	160	135	247	552	698
160.85	0	425	78	212	149	232	173	338	122	113	266	162	135	249	554	693
160.973	0	404	79	216	148	232	175	340	122	114	267	163	134	252	557	702
161.096	0	391	80	217	148	236	175	340	124	113	268	162	135	250	555	695
161.219	0	391	77	207	143	228	172	336	122	112	262	159	134	244	548	689
161.341	0	395	75	206	144	228	171	333	120	111	261	158	134	243	549	685
161.464	0	407	73	207	144	227	171	332	120	112	260	158	134	245	551	690
161.587	0	393	76	211	145	227	172	334	122	113	263	160	135	247	553	689
161.71	0	382	77	215	146	230	173	339	123	113	266	162	133	249	556	691
161.833	0	398	79	220	147	235	176	340	122	114	267	163	134	252	559	691
161.956	0	390	76	210	144	230	174	334	122	112	263	160	134	246	552	682
162.079	0	384	75	205	141	225	172	333	122	112	262	158	133	244	553	684
162.202	0	380	76	208	143	225	173	332	122	112	262	159	133	245	555	685
162.324	0	390	76	210	145	226	173	334	121	113	263	160	136	247	559	685
162.447	0	393	79	214	147	228	174	338	122	113	266	163	132	250	560	690
162.57	0	403	82	219	149	232	175	341	124	116	269	164	134	254	566	690
162.693	0	393	82	220	147	235	178	339	124	114	267	163	136	253	565	685
162.816	0	379	80	209	145	228	174	335	121	113	264	160	135	248	563	684
162.939	0	382	78	211	146	229	174	336	122	113	265	160	135	249	567	685
163.062	0	404	79	212	147	229	174	338	124	113	267	162	136	250	569	689
163.185	0	398	82	216	148	231	175	341	124	114	269	163	135	254	572	688
163.308	0	394	84	220	150	234	177	343	123	116	271	166	134	257	576	694
163.43	0	384	87	224	150	240	179	343	125	115	272	165	137	257	579	691
163.553	0	407	83	214	148	231	176	341	125	114	268	162	137	253	575	690
163.676	0	406	83	216	148	233	177	341	124	114	269	163	137	255	578	689
163.799	0	393	84	217	150	233	178	343	124	116	270	164	137	256	582	692
163.922	0	377	87	221	152	236	178	346	126	116	274	166	136	260	584	693
164.045	0	407	91	226	153	239	180	349	127	117	278	167	136	263	586	698
164.168	0	425	91	228	152	242	183	348	125	117	277	167	138	262	586	690
164.291	0	401	87	216	150	235	180	344	125	116	271	164	138	257	582	692
164.413	0	389	87	218	150	235	178	344	126	115	273	163	139	258	584	692
164.536	0	399	87	219	151	236	179	344	126	116	275	166	139	258	587	693
164.659	0	409	89	224	154	239	180	347	126	117	276	167	140	263	590	692
164.782	0	420	92	229	155	242	181	350	127	117	276	168	142	267	594	695
164.905	0	404	91	230	154	246	183	349	127	117	276	167	141	263	590	686
165.028	0	392	88	218	150	237	179	343	126	116	271	163	139	257	583	685
165.151	0	413	87	220	152	236	179	342	125	116	270	163	140	258	585	685
165.274	0	416	88	221	152	236	178	343	125	115	271	163	140	259	587	689
165.396	0	404	88	225	153	238	178	346	126	117	274	166	140	262	591	689
165.519	0	398	92	229	155	242	181	349	127	118	276	167	140	266	593	692
165.642	0	408	90	227	152	243	182	345	126	117	272	166	141	262	587	683
165.765	0	405	87	219	150	234	177	341	124	115	268	162	138	257	583	685
165.888	0	410	86	219	150	236	178	342	125	115	269	163	139	257	584	683
166.011	0	406	87	221	152	236	177	344	125	116	271	164	140	260	587	685
166.134	0	399	89	227	154	239	178	345	124	117	272	166	141	263	591	688
166.257	0	398	92	230	156	244	181	348	127	117	275	168	140	267	594	690
166.38	0	417	90	227	152	241	181	345	126	115	272	165	141	260	587	683
166.502	0	404	88	220	151	236	177	343	124	116	269	163	140	260	587	684
166.625	0	398	88	222	151	237	178	343	124	116	269	165	140	259	589	684
166.748	0	398	89	224	153	238	178	345	125	116	272	166	141	262	593	687
166.871	0	415	93	228	156	241	179	349	127	117	274	167	141	266	597	692
166.994	0	415	93	231	156	245	181	349	126	118	276	168	143	266	596	689
167.117	0	404	90	221	153	237	180	345	125	116	271	166	140	261	591	688
167.24	0	387	91	221	154	238	178	346	126	117	273	165	140	263	594	690
167.363	0	410	91	224	154	238	179	347	126	116	276	168	141	264	596	694
167.485	0	433	93	227	155	242	180	349	126	118	276	169	143	269	600	693
167.608	0	414	95	231	157	245	181	353	126	118	281	169	142	270	604	698
167.731	0	394	94	226	155	242	181	349	127	117	278	168	141	266	596	691
167.854	0	405	91	222	154	239	179	348	127	117	276	166	140	265	596	692
167.977	0	413	92	222	154	240	181	348	127	117	276	168	141	266	599	693
168.1	0	426	93	224	156	241	180	349	125	118	278	169	141	268	602	696
168.223	0	412	96	228	157	243	182	353	128	118	281	171	142	271	606	699
168.346	0	407	96	231	157	247	184	352	128	119	281	170	142	269	602	694
168.468	0	420	93	220	153	240	180	347	126	116	276	167	140	264	596	689
168.591	0	422	91	219	154	237	180	346	126	117	275	167	139	263	597	691
168.714	0	410	91	219	153	238	181	347	127	116	277	166	140	265	597	693
168.837	0	405	92	224	155	240	181	349	128	118	279	169	142	267	600	694
168.96	0	414	95	227	156	244	182	350	127	118	280	170	142	270	603	697
169.083	0	410	92	223	152	242	181	346	126	116	276	167	140	264	593	688
169.206	0	415	90	214	151	236	179	343	126	115	273	165	138	260	591	690
169.329	0	408	89	217	151	235	178	343	125	115	273	165	139	261	591	691
169.452	0	396	88	219	151	235	178	342	124	115	273	166	139	262	593	691
169.574	0	402	90	222	152	237	178	345	125	116	275	166	140	265	596	691
169.697	0	421	92	226	151	242	180	347	127	116	276	167	140	266	595	693
169.82	0	403	87	216	149	236	178	341	124	114	271	164	138	259	584	682
169.943	0	396	88	213	147	232	176	338	122	115	268	162	136	257	583	685
170.066	0	393	85	214	148	231	174	339	123	113	268	162	138	256	583	685
170.189	0	411	86	217	148	232	175	340	124	114	269	163	139	257	584	687
170.312	0	409	88	220	150	234	176	341	124	115	271	165	140	261	588	686
170.435	0	399	90	224	151	237	178	342	123	114	272	166	140	262	588	686
170.557	0	372	85	216	148	231	176	338	123	113	267	162	137	255	577	679
170.68	0	398	84	215	147	230	175	336	123	113	265	160	138	254	576	681
170.803	0	414	85	214	147	230	174	337	121	113	265	161	136	254	576	675
170.926	0	395	86	217	149	231	172	338	122	112	266	162	138	256	579	681
171.049	0	384	87	220	151	232	174	341	123	113	269	164	139	258	583	682
171.172	0	385	88	223	150	236	176	341	124	114	269	164	139	257	580	678
171.295	0	392	85	214	148	230	174	335	121	112	265	161	137	252	573	672
171.418	0	406	84	215	148	229	173	336	121	112	264	160	137	252	573	676
171.54	0	391	84	215	147	229	172	337	123	112	265	160	138	254	576	675
171.663	0	381	87	218	150	230	173	339	122	113	267	163	139	255	578	678
171.786	0	395	90	222	151	233	174	341	122	116	269	163	139	258	580	679
171.909	0	391	87	221	149	234	176	339	123	113	266	161	138	254	572	672
172.032	0	380	85	212	147	228	172	334	122	111	262	158	137	250	568	669
172.155	0	384	83	214	147	228	172	335	121	112	262	158	138	249	569	670
172.278	0	385	83	215	148	228	172	335	120	112	263	160	138	251	570	671
172.401	0	385	86	219	150	229	173	337	121	113	265	162	140	254	573	673
172.524	0	397	88	225	151	236	174	341	122	114	268	162	139	257	575	673
172.646	0	385	84	216	147	231	174	336	121	112	262	160	137	250	566	664
172.769	0	372	82	212	145	225	171	333	119	112	260	157	137	247	564	664
172.892	0	378	81	214	146	225	170	332	120	110	260	157	138	248	563	664
173.015	0	400	81	214	146	225	170	334	121	112	261	158	138	248	566	665
173.138	0	389	85	220	149	229	171	338	121	113	263	161	138	251	570	665
173.261	0	388	88	225	150	235	173	339	120	113	265	162	139	255	571	669
173.384	0	361	83	215	147	228	173	333	121	111	261	157	138	248	562	660
173.507	0	380	81	212	144	225	169	332	120	110	259	157	138	247	561	663
173.629	0	401	81	215	145	225	169	331	119	112	260	157	137	247	562	661
173.752	0	380	82	216	147	226	170	333	119	112	261	159	137	250	565	665
173.875	0	364	86	220	149	228	172	337	121	113	265	161	138	254	567	667
173.998	0	383	88	226	151	235	174	339	122	114	267	163	138	255	570	669
174.121	0	384	84	217	146	228	173	332	121	112	262	160	138	250	564	659
174.244	0	387	83	214	147	226	171	332	120	112	261	158	139	250	565	664
174.367	0	376	83	217	146	225	171	334	120	112	263	159	139	250	566	663
174.49	0	371	86	220	149	229	172	336	121	113	266	162	138	254	569	666
174.612	11	391	87	224	152	231	175	338	122	114	268	163	138	257	572	667
174.735	0	407	89	226	151	237	176	339	122	115	269	163	140	257	572	667
174.858	0	384	86	217	149	230	173	336	123	113	265	161	140	253	569	665
174.981	0	374	86	219	150	230	173	338	123	114	268	163	140	254	572	669
175.104	0	393	87	220	151	231	175	339	123	115	268	163	140	256	575	670
175.227	0	391	89	223	154	234	176	342	124	114	272	165	138	259	575	676
175.35	0	399	93	228	155	238	177	347	126	116	276	166	139	264	580	677
175.473	0	394	91	226	152	239	179	343	125	116	273	166	142	260	577	672
175.596	0	382	89	218	150	233	176	341	122	114	271	163	140	256	575	675
175.718	0	383	89	219	152	233	176	342	124	114	272	163	141	258	578	676
175.841	0	406	90	222	153	235	178	345	126	116	275	165	142	260	582	679
175.964	0	398	93	225	155	237	179	347	125	117	277	167	140	263	584	681
176.087	0	395	96	231	156	244	181	349	125	118	278	169	142	266	587	683
176.21	0	393	93	222	152	238	179	344	127	115	274	165	142	260	578	677
176.333	0	409	91	219	151	234	178	343	126	115	274	164	141	258	578	684
176.456	0	408	91	220	153	235	180	344	126	116	274	165	141	260	580	681
176.579	0	407	92	222	155	238	179	346	125	116	276	166	142	262	584	686
176.701	0	380	94	226	157	239	180	349	127	117	279	169	142	266	588	689
176.824	0	410	96	231	156	245	183	349	128	118	279	169	143	266	587	688
176.947	0	426	93	219	152	237	181	344	126	117	275	166	140	259	578	678
177.07	0	405	91	219	154	236	179	342	125	116	274	166	141	259	579	686
177.193	0	392	91	219	154	237	179	345	127	116	275	166	141	261	581	684
177.316	0	404	94	224	155	239	180	345	127	117	278	168	142	263	584	685
177.439	0	414	96	228	157	241	181	349	127	118	280	169	141	267	587	687
177.562	0	422	97	229	156	245	183	348	127	118	279	169	141	265	584	683
177.684	0	407	94	221	153	237	181	344	127	115	274	166	141	259	576	681
177.807	0	395	93	222	154	239	179	343	126	116	274	166	141	259	579	682
177.93	0	417	93	221	155	238	180	344	126	117	275	166	142	260	580	683
178.053	0	421	95	225	156	240	180	346	125	117	276	167	143	263	583	689
178.176	0	405	97	229	157	243	181	348	128	118	279	169	141	265	585	689
178.299	0	401	95	227	154	243	182	344	126	117	275	167	142	260	578	681
178.422	0	409	93	221	153	237	179	342	125	116	273	165	141	259	576	683
178.545	0	413	93	222	154	238	179	342	125	115	273	165	142	259	577	685
178.668	0	422	94	224	155	239	180	345	126	116	275	166	141	260	579	685
178.79	0	416	96	228	156	241	181	347	127	117	277	168	144	264	583	689
178.913	0	406	97	232	157	245	183	347	126	118	277	169	143	264	581	688
179.036	0	402	95	220	152	238	179	341	125	115	272	165	142	258	572	682
179.159	0	424	92	221	153	236	178	341	126	115	272	164	141	257	572	685
179.282	0	415	92	220	153	236	178	342	125	116	270	164	141	258	573	684
179.405	0	409	93	224	154	237	178	344	125	116	273	166	143	260	578	685
179.528	0	400	95	228	157	239	180	347	126	117	275	167	142	262	579	686
179.651	0	414	94	227	154	241	181	344	127	116	273	166	142	260	574	684
179.773	0	416	91	218	152	235	177	339	124	115	269	163	140	254	568	679
179.896	0	403	91	219	153	234	177	337	124	115	269	163	140	254	569	683
180.019	0	384	91	219	153	233	177	339	125	115	270	164	142	257	571	684
180.142	0	414	93	224	154	235	178	342	125	116	273	166	140	259	574	688
180.265	0	436	96	227	155	240	179	344	125	117	275	167	139	262	575	687
180.388	0	411	93	225	152	239	180	342	125	116	271	165	142	257	570	683
180.511	0	395	89	216	152	233	175	338	125	115	269	161	140	254	567	682
180.634	0	406	89	218	152	233	176	339	124	115	270	163	140	254	567	683
180.756	0	412	91	219	154	233	177	339	124	115	270	164	140	257	571	683
180.879	0	426	93	224	155	234	177	342	124	117	274	166	139	259	574	690
181.002	0	407	94	227	156	240	180	345	127	116	276	167	139	263	575	691
181.125	0	399	93	224	153	239	180	341	126	116	273	166	141	259	571	684
181.248	0	412	91	218	153	234	178	339	124	115	270	164	141	256	570	684
181.371	0	409	91	219	153	234	177	340	125	114	271	164	140	257	571	687
181.494	0	407	92	222	153	235	177	343	125	116	275	167	142	260	574	686
181.617	0	410	95	226	156	237	181	345	127	118	276	167	141	263	577	688
181.74	0	419	98	231	158	244	182	346	126	118	278	170	142	265	579	688
181.862	0	420	93	223	154	238	179	343	127	116	274	167	142	260	572	685
181.985	0	425	94	221	156	237	179	345	128	116	275	167	141	259	574	685
182.108	0	421	95	223	156	237	180	345	127	118	277	169	143	261	576	689
182.231	0	409	96	226	158	240	181	347	126	118	278	169	142	264	581	689
182.354	0	417	99	230	159	243	183	351	128	118	282	170	140	268	581	692
182.477	0	432	98	230	157	244	184	349	129	119	279	170	144	263	578	688
182.6	0	421	95	223	156	238	181	345	128	118	277	167	143	261	576	687
182.723	0	418	96	223	156	240	182	346	128	119	277	169	143	263	578	690
182.845	0	407	97	226	158	240	182	349	128	119	280	170	142	264	580	691
182.968	0	430	99	228	159	244	185	352	129	120	284	172	143	268	583	696
183.091	0	433	100	234	159	248	186	352	129	121	283	172	145	267	585	692
183.214	0	417	97	223	156	241	183	346	128	118	278	168	142	262	574	689
183.337	0	402	96	222	157	240	183	347	128	117	278	168	142	261	576	690
183.46	0	430	96	224	156	240	184	348	128	119	279	168	143	263	578	693
183.583	0	452	97	226	157	242	185	350	129	119	282	171	143	265	582	691
183.706	0	431	100	230	160	246	186	353	129	120	284	172	145	268	586	700
183.828	0	415	99	229	156	247	186	349	130	118	281	170	144	263	577	691
183.951	0	420	96	218	155	240	183	346	129	118	278	167	141	260	573	690
184.074	0	428	94	222	156	239	183	346	128	118	276	168	142	260	575	689
184.197	0	439	96	222	157	240	182	347	128	118	278	168	143	262	578	695
184.32	0	422	97	228	159	243	183	350	130	119	282	171	143	265	582	696
184.443	0	415	99	231	160	247	185	352	131	120	283	173	144	267	584	696
184.566	0	423	96	225	156	243	185	346	128	120	277	169	143	260	573	686
184.689	0	421	95	220	154	239	182	345	128	118	275	168	141	259	572	693
184.812	0	423	95	223	155	239	182	347	128	118	278	168	141	261	575	693
184.934	0	418	95	225	158	242	183	348	129	119	279	169	143	263	577	695
185.057	0	432	98	228	158	243	184	350	128	120	281	171	144	266	582	698
185.18	0	431	99	232	160	249	185	352	129	120	282	172	141	269	581	700
185.303	0	436	96	225	156	242	185	348	129	119	278	168	142	262	575	695
185.426	0	428	94	222	156	240	182	346	129	118	276	168	142	260	575	695
185.549	0	414	94	223	156	241	183	346	127	118	277	168	142	262	577	695
185.672	0	416	95	226	158	242	183	349	128	118	279	170	143	263	581	696
185.795	0	439	98	231	160	245	184	352	130	120	283	172	141	268	584	701
185.917	0	441	101	234	161	250	186	354	129	121	283	173	141	271	584	700
186.04	0	421	98	228	158	246	185	349	128	119	279	170	143	264	579	693
186.163	0	407	95	224	158	242	182	350	129	119	278	168	143	263	580	696
186.286	0	430	96	226	157	244	183	351	130	118	278	170	142	263	581	699
186.409	0	442	97	229	160	245	184	352	129	119	280	170	144	265	584	698
186.532	0	421	100	233	160	246	185	353	130	121	282	173	145	270	588	703
186.655	0	409	102	237	163	252	187	356	132	121	285	173	144	272	588	701
186.778	0	420	98	228	158	246	184	352	131	120	280	170	145	265	582	697
186.9	0	426	97	229	160	246	185	352	129	120	280	171	144	265	584	697
187.023	0	441	97	229	159	245	185	353	129	120	281	171	145	267	586	700
187.146	0	422	99	232	161	247	186	356	131	120	284	172	145	269	589	701
187.269	0	418	102	237	162	252	188	359	132	121	285	173	147	273	593	704
187.392	0	433	99	235	159	250	188	355	130	122	282	171	146	268	585	695
187.515	0	436	97	227	158	244	184	353	129	120	279	171	144	265	584	700
187.638	0	423	97	231	158	246	185	354	132	120	283	170	144	266	586	699
187.761	0	419	97	232	160	245	186	356	131	122	283	173	146	268	587	702
187.884	0	430	101	235	162	249	187	357	131	121	285	174	147	271	591	703
188.006	0	429	100	238	161	252	188	356	131	121	283	173	147	270	587	699
188.129	0	436	95	225	158	242	185	352	131	120	279	170	143	262	578	695
188.252	0	423	93	226	157	243	184	351	130	120	278	169	145	262	578	695
188.375	0	408	93	226	156	242	185	350	128	120	278	170	145	263	579	696
188.498	0	416	95	230	159	244	185	352	130	120	280	171	146	265	583	697
188.621	0	435	95	236	159	248	187	354	130	121	282	172	146	267	583	700
188.744	0	429	93	226	155	243	186	348	129	119	277	169	142	260	571	687
188.867	0	410	89	221	154	239	182	345	126	118	274	166	141	258	569	690
188.989	0	390	89	222	154	237	181	346	127	117	274	167	142	258	569	691
189.112	0	416	87	225	154	237	181	346	129	118	276	168	143	258	571	695
189.235	0	438	90	228	155	241	182	347	128	119	277	171	144	261	574	694
189.358	0	414	89	230	156	245	183	346	127	118	275	169	143	259	569	693
189.481	0	397	85	220	151	235	178	340	127	116	271	165	140	253	559	687
189.604	0	402	84	220	152	235	178	340	126	116	271	165	141	253	560	687
189.727	0	415	84	221	152	235	178	340	125	118	270	166	142	254	562	685
189.85	0	425	84	225	154	236	179	342	126	117	272	167	142	256	565	689
189.972	0	408	88	229	155	240	180	346	127	118	276	169	141	258	566	691
190.095	0	393	85	225	152	239	180	342	126	116	272	168	141	254	559	681
190.218	0	408	82	218	149	234	176	339	123	115	267	164	140	250	555	681
190.341	0	404	81	220	151	234	176	339	123	115	269	165	140	252	556	684
190.464	0	410	81	220	151	235	176	340	126	116	270	166	141	253	558	683
190.587	0	405	83	225	154	237	178	343	125	116	274	166	140	256	560	686
190.71	0	396	85	228	155	240	179	345	124	117	274	169	139	259	562	686
190.833	0	392	83	224	152	237	178	341	125	115	271	165	141	253	555	678
190.956	0	415	80	220	150	234	176	340	125	114	270	164	140	250	553	680
191.078	0	405	80	220	150	235	177	340	124	115	269	164	141	251	554	678
191.201	0	401	81	222	152	235	176	340	123	115	271	166	141	253	557	679
191.324	0	386	83	225	154	237	177	344	125	116	272	168	139	256	556	681
191.447	0	400	84	230	154	242	179	345	126	117	274	168	141	258	560	683
191.57	0	414	82	221	150	238	177	341	124	116	269	165	141	251	552	671
191.693	0	397	79	221	150	235	174	340	123	114	269	164	141	251	553	677
191.816	0	379	80	222	152	234	175	340	124	114	269	164	141	251	553	676
191.939	0	401	81	225	151	236	175	343	124	115	271	166	143	253	556	677
192.061	0	414	83	228	153	240	177	344	124	116	272	169	140	255	557	675
192.184	0	401	82	227	151	241	177	341	123	115	270	166	142	251	551	671
192.307	0	386	78	220	149	234	174	339	123	114	267	163	140	248	548	668
192.43	0	386	78	222	148	235	174	340	123	113	268	163	142	248	548	669
192.553	0	400	78	224	150	235	174	340	122	115	268	165	142	249	551	670
192.676	0	413	80	227	152	237	174	344	122	115	270	166	142	253	553	673
192.799	0	390	80	231	151	241	177	343	125	116	271	166	141	251	549	668
192.922	0	374	76	217	146	233	173	337	122	113	265	162	139	244	540	662
193.044	0	389	73	217	146	232	171	336	120	113	264	161	140	244	540	662
193.167	0	383	72	219	146	230	170	336	120	112	264	161	140	243	541	664
193.29	0	390	73	222	147	232	170	339	122	112	266	163	139	245	541	665
193.413	0	387	76	227	148	236	173	341	122	114	267	164	139	248	543	668
193.536	0	377	72	221	145	234	172	335	120	112	263	160	138	241	532	658
193.659	0	362	71	213	142	227	167	333	118	111	259	157	137	237	530	657
193.782	0	387	69	215	142	227	168	333	120	111	260	158	138	238	530	658
193.905	0	371	68	216	145	228	167	334	119	111	261	159	138	238	532	656
194.028	0	370	70	219	145	229	169	336	119	112	262	160	136	241	532	661
194.15	0	370	71	223	146	233	171	337	119	111	263	162	138	242	534	660
194.273	0	384	69	212	142	227	168	332	119	110	260	158	136	235	524	654
194.396	0	368	66	211	141	224	165	331	118	110	258	157	135	235	525	653
194.519	0	375	67	211	142	225	164	331	117	110	258	157	136	235	525	656
194.642	0	348	67	214	143	227	166	333	118	110	261	160	134	238	527	658
194.765	0	375	70	217	145	228	166	336	119	112	264	161	135	240	531	663
194.888	0	396	70	220	145	234	169	336	119	112	264	161	137	240	532	659
195.011	0	369	68	212	143	227	166	333	117	110	260	159	135	235	525	659
195.133	0	354	67	211	142	226	165	333	118	109	261	157	136	235	527	658
195.256	0	373	69	211	141	226	165	333	118	110	263	160	134	236	527	660
195.379	0	377	70	214	145	228	167	335	118	111	264	161	134	239	530	659
195.502	0	389	72	218	148	230	168	339	118	111	265	162	134	243	535	668
195.625	0	376	73	220	147	235	169	339	119	112	268	162	136	244	535	666
195.748	0	370	71	212	145	228	167	336	119	110	265	160	135	239	532	665
195.871	0	388	70	212	145	230	167	337	118	110	265	161	135	239	535	667
195.994	0	395	73	213	147	230	167	337	118	110	267	161	132	242	534	672
196.116	0	383	75	218	149	232	168	340	121	112	270	163	134	244	538	674
196.239	0	374	78	220	151	236	170	344	121	113	272	164	135	247	543	676
196.362	0	393	76	219	149	235	171	341	120	113	269	164	137	244	539	673
196.485	0	386	76	212	148	231	169	339	119	111	267	161	135	243	539	675
196.608	0	396	75	214	148	232	170	340	121	110	269	162	135	243	541	676
196.731	0	393	78	216	149	233	170	343	119	112	272	163	133	246	542	679
196.854	0	382	80	219	151	236	172	344	120	113	273	165	133	250	546	680
196.977	0	392	83	225	153	240	173	347	121	114	275	165	135	252	548	681
197.1	0	401	80	216	149	236	172	341	122	111	270	163	135	246	540	674
197.222	0	391	77	212	147	232	169	339	119	112	267	161	134	243	538	673
197.345	0	387	78	212	147	232	169	338	118	111	267	161	135	243	538	673
197.468	0	389	79	214	150	233	169	341	120	111	268	162	134	246	540	675
197.591	0	410	81	218	150	234	171	342	121	113	271	163	134	249	542	679
197.714	0	406	83	223	152	240	173	342	120	113	272	164	134	250	543	676
197.837	0	396	79	214	147	234	171	336	119	111	266	160	134	243	534	668
197.96	0	368	79	210	147	230	169	336	118	109	263	159	134	240	533	665
198.083	0	392	78	212	147	230	168	335	120	111	263	159	135	242	533	669
198.205	0	413	79	215	147	232	169	337	118	111	265	160	133	244	535	669
198.328	0	390	82	218	150	232	170	337	118	112	267	162	133	246	537	671
198.451	0	380	85	222	151	237	172	342	120	113	269	163	134	250	542	673
198.574	0	388	83	217	147	235	172	336	121	111	265	160	135	244	532	664
198.697	0	390	80	211	145	229	168	334	117	110	262	158	134	241	530	662
198.82	0	400	79	213	146	229	168	334	117	110	262	158	134	242	531	665
198.943	0	384	80	214	147	229	168	335	118	110	263	160	133	245	532	665
199.066	0	381	82	219	149	232	170	338	120	112	266	162	133	247	536	667
199.188	0	399	85	223	152	235	172	342	118	114	268	162	135	251	541	668
199.311	0	411	85	224	150	238	173	340	120	113	268	162	137	247	536	662
199.434	0	388	81	213	147	230	170	336	120	112	264	160	135	243	533	661
199.557	0	377	81	216	146	232	169	337	120	112	263	159	136	246	534	662
199.68	0	395	82	216	149	231	170	337	119	112	265	161	133	246	534	664
199.803	0	396	84	221	150	234	172	341	119	112	268	162	135	250	539	669
199.926	0	401	88	225	152	237	172	345	122	115	271	163	136	254	544	669
200.049	0	398	88	227	153	240	175	344	122	114	269	164	139	252	543	666
200.172	0	384	84	219	150	234	172	341	120	112	266	162	138	249	540	666
200.294	0	387	85	220	151	234	172	343	120	113	269	161	140	250	543	668
200.417	0	409	86	221	152	235	173	343	123	114	271	162	137	252	545	671
200.54	0	404	88	226	153	237	175	346	123	116	273	165	138	255	546	672
200.663	0	400	92	229	155	242	176	348	122	116	275	166	138	259	552	675
200.786	0	393	90	227	152	241	177	346	123	115	273	165	141	254	547	667
200.909	0	412	88	220	152	235	174	344	123	114	271	163	139	252	545	672
201.032	0	411	87	223	153	237	175	344	122	115	272	164	140	253	548	670
201.155	0	398	88	224	153	237	176	346	123	115	273	164	137	256	547	674
201.277	0	386	91	228	156	239	177	349	124	116	276	166	139	260	553	676
201.4	0	411	93	234	157	244	180	350	126	117	278	167	140	261	553	677
201.523	0	427	90	221	152	237	178	344	123	114	271	164	140	254	545	666
201.646	0	406	89	220	152	236	176	342	122	114	270	163	140	251	547	671
201.769	0	397	87	220	153	236	176	343	124	115	271	162	139	253	546	672
201.892	0	401	88	223	154	237	175	346	125	115	274	165	139	255	549	674
202.015	0	415	92	227	154	240	177	347	123	116	275	166	138	259	551	675
202.138	0	423	91	227	153	243	179	344	124	116	273	166	139	255	547	671
202.26	0	403	88	217	151	235	174	341	123	113	270	163	137	250	541	669
202.383	0	390	87	218	151	234	176	341	123	114	269	163	138	251	543	670
202.506	0	408	87	218	150	234	174	341	122	114	269	163	139	251	544	671
202.629	0	408	88	221	152	236	175	343	122	114	272	164	137	255	545	676
202.752	0	414	91	225	154	239	176	345	125	115	275	167	137	259	547	676
202.875	0	406	88	223	153	238	177	342	123	113	271	164	138	252	541	668
202.998	0	406	88	216	151	233	173	339	121	113	268	162	137	250	539	668
203.121	0	407	87	218	151	234	173	338	122	112	269	162	137	251	540	670
203.244	0	418	88	219	153	233	174	340	123	113	270	164	137	253	541	669
203.366	0	406	90	223	154	236	175	341	122	114	273	166	136	256	543	674
203.489	0	405	92	226	155	240	175	344	123	114	274	167	137	259	545	675
203.612	0	403	89	219	153	236	175	340	121	112	270	165	138	251	538	667
203.735	0	422	89	216	152	234	172	339	121	111	269	162	137	251	537	670
203.858	0	421	88	216	153	234	173	338	121	113	268	163	138	251	538	669
203.981	0	411	89	219	154	235	173	339	120	112	270	164	135	253	537	671
204.104	0	390	91	222	155	236	174	342	121	112	273	165	137	255	541	673
204.227	0	416	92	225	155	239	175	343	123	114	273	166	138	257	541	675
204.349	0	425	89	217	150	235	173	337	120	112	268	162	137	250	533	665
204.472	0	403	88	217	152	233	171	337	119	111	267	163	137	250	534	670
204.595	0	390	88	217	152	231	171	338	120	111	267	162	138	252	534	674
204.718	0	402	89	220	152	234	173	340	121	112	269	164	135	252	534	678
204.841	0	409	91	223	154	236	173	341	120	113	270	164	137	254	537	677
204.964	0	416	90	223	152	237	174	338	119	112	267	161	137	250	529	674
205.087	0	398	87	213	149	230	170	336	120	110	265	160	137	246	525	674
205.21	0	388	86	215	149	230	170	336	119	111	265	159	137	246	525	674
205.332	0	404	84	217	148	231	169	335	118	111	264	161	136	247	525	675
205.455	0	409	86	220	151	230	171	339	119	111	265	161	136	250	527	678
205.578	0	396	88	224	151	236	172	339	120	111	268	163	136	251	528	675
205.701	0	383	84	215	148	231	170	334	118	109	262	158	135	243	517	666
205.824	0	389	81	212	144	226	167	330	116	108	258	156	134	241	513	664
205.947	0	387	81	212	145	224	165	329	116	109	258	156	135	240	513	664
206.07	0	399	81	214	145	225	166	331	117	108	260	156	132	242	511	663
206.193	0	388	83	219	148	226	167	332	117	109	261	159	135	242	516	664
206.316	0	376	83	221	145	231	169	333	116	109	260	158	136	244	513	661
206.438	0	372	79	209	143	223	165	327	116	107	254	154	133	235	504	650
206.561	0	391	77	210	143	220	163	326	115	106	253	153	133	235	503	650
206.684	0	375	77	210	143	220	163	326	114	106	253	152	131	235	499	648
206.807	0	374	78	213	145	222	164	327	114	108	254	154	132	238	504	648
206.93	0	358	80	217	146	224	165	330	115	108	257	156	134	241	510	649
207.053	0	375	80	220	146	227	167	330	116	107	258	157	134	239	505	647
207.176	0	379	77	209	142	219	163	324	113	106	252	152	133	234	499	637
207.299	0	368	75	209	143	220	163	324	113	105	250	152	131	234	497	639
207.421	0	347	76	211	142	218	162	325	114	105	251	153	130	234	498	639
207.544	0	371	78	214	145	222	162	327	115	107	255	155	133	237	502	642
207.667	0	371	80	217	147	224	164	331	115	108	257	156	134	241	508	642
207.79	0	366	79	218	146	226	166	327	115	106	256	156	135	238	502	639
207.913	0	364	77	210	144	219	163	326	115	106	253	153	132	234	499	638
208.036	0	358	77	212	143	220	163	326	115	106	254	153	132	236	499	639
208.159	0	377	78	212	145	221	164	327	114	106	254	155	132	238	502	639
208.282	0	385	81	217	147	223	165	331	114	108	257	156	135	241	509	645
208.404	0	371	82	222	148	228	167	334	117	108	261	158	136	243	510	645
208.527	0	357	80	214	144	225	165	329	116	107	256	155	133	237	501	638
208.65	0	371	78	211	145	221	163	327	114	107	255	154	131	236	501	640
208.773	0	369	79	211	145	221	164	327	114	107	255	154	132	237	502	643
208.896	0	384	80	214	146	224	164	331	117	107	259	156	133	240	507	645
209.019	0	383	82	217	150	225	166	334	116	109	261	157	134	242	513	652
209.142	0	365	84	222	149	231	169	334	117	109	262	158	135	244	511	652
209.265	0	367	82	210	146	223	165	328	116	107	258	155	134	237	504	652
209.388	0	396	79	211	146	222	165	329	117	106	257	154	132	236	503	655
209.51	0	394	80	211	146	221	165	329	115	107	258	155	131	237	504	650
209.633	0	383	82	214	148	223	167	330	115	108	259	157	134	241	509	657
209.756	0	344	84	220	150	227	168	334	118	109	263	157	135	245	515	655
209.879	0	380	84	222	149	232	170	335	119	109	263	158	135	244	510	649
210.002	0	391	80	212	146	224	167	330	116	107	258	155	135	238	506	643
210.125	0	377	81	211	147	224	165	329	116	107	259	156	133	239	505	647
210.248	1	371	80	211	148	223	166	330	117	108	260	156	132	242	508	648
210.371	0	389	83	215	150	226	167	334	117	109	262	158	135	243	513	651
210.493	0	394	86	220	153	231	169	335	117	110	265	160	136	246	520	654
210.616	0	397	84	219	149	229	169	333	118	108	262	158	135	243	513	651
210.739	0	386	81	211	147	224	167	331	118	107	261	156	134	242	513	661
210.862	0	383	83	214	148	227	168	332	117	108	262	158	134	242	514	663
210.985	0	392	83	216	150	228	168	333	117	109	265	159	135	245	520	661
211.108	0	402	87	220	154	229	170	336	118	110	268	162	134	252	528	647
211.231	0	397	91	225	159	236	172	334	120	110	271	167	135	265	540	605
211.354	0	386	83	214	151	229	171	334	119	110	268	162	128	250	554	578
211.476	0	398	83	213	151	229	171	334	119	111	269	163	129	248	547	539
211.599	0	382	82	216	151	227	171	337	120	110	270	163	131	250	535	507
211.722	0	401	85	219	152	230	172	339	122	111	273	165	135	251	519	492
211.845	0	399	87	222	154	234	174	342	122	113	274	166	136	255	516	511
211.968	0	380	86	222	151	234	174	337	119	111	270	164	136	249	511	546
212.091	0	386	82	213	149	229	170	334	119	109	267	160	135	246	506	562
212.214	0	403	81	213	149	229	171	335	121	109	267	161	134	247	508	573
212.337	0	399	82	215	151	230	171	337	121	110	268	163	134	249	510	579
212.46	0	390	85	221	154	233	172	339	119	110	270	164	136	252	517	592
212.582	0	369	85	222	152	236	174	338	121	110	270	163	136	250	514	608
212.705	0	391	81	213	148	228	170	334	121	108	266	161	134	246	513	612
212.828	0	413	82	214	150	229	170	333	120	109	266	161	132	246	515	625
212.951	0	390	81	215	150	228	170	335	119	109	266	163	134	247	519	631
213.074	0	382	84	218	153	231	172	339	121	109	269	164	135	250	524	633
213.197	0	391	84	222	153	236	174	339	121	110	269	164	134	249	523	634
213.32	0	391	81	211	148	229	171	334	120	108	264	161	136	243	521	630
213.443	0	403	80	213	149	229	172	334	118	109	265	161	132	244	519	639
213.565	0	388	79	213	150	229	171	335	120	108	266	161	133	246	522	643
213.688	0	386	81	217	153	231	171	337	121	110	268	165	135	248	527	645
213.811	0	397	82	220	151	236	174	337	119	110	267	163	135	248	527	641
213.934	0	405	79	210	149	230	171	333	119	107	264	161	135	242	524	644
214.057	0	388	78	212	149	230	171	334	120	108	264	161	135	243	525	646
214.18	0	389	79	212	149	231	171	335	120	109	266	162	132	244	525	648
214.303	0	394	80	215	152	231	171	336	119	110	269	163	135	248	529	650
214.426	0	397	82	219	152	236	173	337	121	110	269	164	135	248	531	651
214.548	0	407	79	213	148	231	171	335	120	108	266	161	136	242	526	646
214.671	0	399	76	211	149	231	171	335	119	108	266	162	134	243	526	649
214.794	0	386	78	211	150	230	171	335	119	109	266	163	132	243	526	652
214.917	0	396	80	214	152	233	171	337	121	109	268	164	133	245	531	656
215.04	0	419	82	218	153	237	174	340	123	110	270	166	134	247	533	656
215.163	0	407	78	214	151	233	173	338	120	109	267	163	136	241	528	654
215.286	0	396	78	210	149	232	171	335	119	108	266	162	136	241	529	657
215.409	0	384	78	211	149	232	171	336	119	107	267	163	134	243	528	656
215.532	0	401	79	213	151	234	173	338	122	108	269	164	133	244	529	660
215.654	0	421	81	216	153	237	174	341	121	110	272	165	134	247	534	661
215.777	0	402	79	216	150	237	175	339	120	108	268	163	134	242	526	656
215.9	0	381	77	208	148	231	171	337	120	107	265	161	134	239	524	654
216.023	0	403	76	208	148	232	171	336	120	107	267	161	135	239	525	657
216.146	0	416	77	210	150	232	171	337	119	109	266	161	133	240	525	652
216.269	0	408	79	213	150	234	172	339	119	107	269	164	133	244	527	657
216.392	0	393	80	218	152	239	174	340	122	109	269	164	134	244	527	655
216.515	0	388	76	209	148	233	172	336	121	107	264	160	134	236	518	647
216.637	0	408	76	206	146	230	170	334	118	107	262	159	134	235	517	647
216.76	0	416	74	207	146	230	169	334	118	106	262	159	133	236	517	650
216.883	0	397	76	209	147	230	170	335	120	107	263	159	130	238	517	651
217.006	0	384	78	213	149	233	170	337	120	108	265	162	132	239	521	652
217.129	0	404	79	217	148	237	173	338	120	109	265	163	132	239	520	649
217.252	0	394	75	208	145	230	170	334	119	106	259	158	132	233	511	644
217.375	0	402	73	205	144	228	168	331	118	105	258	156	131	231	512	645
217.498	0	392	72	206	144	228	168	330	118	105	258	157	131	233	511	646
217.62	0	390	74	208	146	228	169	332	117	107	259	158	131	235	512	646
217.743	0	381	77	213	147	230	168	334	118	107	262	159	132	237	517	648
217.866	0	404	78	216	148	234	170	337	121	108	265	161	133	240	521	648
217.989	0	394	76	211	144	231	171	334	119	107	260	158	133	233	512	641
218.112	0	386	74	207	143	226	168	330	117	108	258	156	133	233	512	643
218.235	0	386	75	207	143	226	168	329	118	106	258	156	129	233	511	643
218.358	0	403	76	209	145	227	169	332	120	107	259	158	131	235	515	645
218.481	0	404	77	213	147	229	170	335	119	109	262	160	132	239	520	643
218.604	0	400	81	216	149	232	170	337	120	109	264	160	134	244	526	645
218.726	0	375	81	217	146	234	172	336	120	108	263	160	135	241	521	639
218.849	0	397	78	209	146	229	169	333	120	108	260	158	133	237	519	640
218.972	0	415	79	210	145	229	170	334	119	108	260	157	131	238	520	641
219.095	0	394	79	212	148	230	169	334	120	108	261	158	131	241	523	646
219.218	0	381	82	215	149	231	171	338	121	108	264	161	133	244	530	647
219.341	0	395	86	220	151	235	172	341	122	111	268	162	135	247	535	649
219.464	0	397	83	220	148	236	174	339	122	110	264	162	135	244	529	644
219.587	0	410	81	211	147	230	171	335	120	109	262	160	134	241	528	648
219.709	0	398	81	214	148	231	171	338	122	109	263	159	133	243	529	648
219.832	0	392	82	217	150	232	172	340	122	110	267	161	134	246	534	652
219.955	0	408	85	221	151	235	173	342	122	111	268	163	135	249	540	652
220.078	0	417	87	225	154	239	175	345	122	113	271	164	136	253	546	659
220.201	0	403	86	222	150	239	176	342	124	111	268	163	137	248	537	650
220.324	0	393	82	215	149	232	173	339	122	111	264	160	137	245	538	652
220.447	0	407	82	216	149	234	173	340	121	111	266	160	137	246	541	653
220.57	0	406	84	218	151	234	173	341	122	111	267	162	135	248	541	657
220.692	0	412	86	223	153	238	174	345	123	112	271	164	136	252	546	658
220.815	0	410	90	226	155	241	177	348	124	113	273	165	137	256	551	662
220.938	0	397	88	227	152	243	179	344	123	113	271	165	138	250	545	654
221.061	0	394	85	216	149	236	174	341	123	111	266	161	138	247	542	654
221.184	0	418	83	218	150	235	174	342	124	111	269	162	139	248	545	656
221.307	0	411	85	220	152	236	176	343	123	113	269	164	138	250	546	654
221.43	0	402	88	224	154	239	176	345	123	113	272	165	137	254	550	658
221.553	0	404	89	228	155	242	177	349	124	114	275	167	138	257	555	660
221.676	0	424	90	229	154	246	180	348	126	113	274	166	140	255	551	658
221.798	0	416	85	219	151	238	177	343	123	112	268	163	139	250	548	652
221.921	0	407	85	221	151	239	177	344	122	112	269	163	139	251	550	656
222.044	0	386	86	222	153	239	176	345	124	113	271	164	138	252	551	657
222.167	0	417	89	228	154	241	176	348	125	114	274	167	138	257	553	660
222.29	0	438	92	230	156	244	180	350	125	114	275	169	139	260	558	660
222.413	0	413	92	234	156	249	181	350	125	114	275	168	142	259	558	657
222.536	0	398	87	223	153	241	178	345	125	112	271	164	141	254	552	654
222.659	0	410	88	224	153	243	178	346	125	113	271	166	142	255	556	657
222.781	0	414	88	226	154	242	179	348	124	114	272	166	141	255	558	653
222.904	0	430	90	229	156	244	179	349	125	115	275	167	139	260	556	660
223.027	0	411	94	233	158	247	180	352	127	116	278	169	140	263	561	662
223.15	0	405	93	233	155	249	182	349	126	116	274	167	142	258	559	657
223.273	0	414	90	224	153	242	178	347	125	114	270	165	141	255	557	657
223.396	0	415	90	227	155	244	179	348	125	114	272	165	142	257	558	663
223.519	0	420	90	228	156	245	179	350	126	115	274	167	141	258	560	662
223.642	0	416	93	233	158	247	181	352	126	115	276	168	140	263	562	663
223.764	0	416	95	237	158	252	183	355	126	116	277	170	141	266	564	663
223.887	0	403	91	229	154	246	181	347	126	114	271	165	141	257	555	656
224.01	0	427	90	222	153	242	178	347	125	113	270	163	141	255	554	658
224.133	0	415	88	225	153	243	179	346	125	113	268	164	140	255	554	657
224.256	0	409	89	227	154	241	177	346	124	114	270	165	141	257	557	659
224.379	0	409	91	230	155	244	179	350	126	114	272	165	141	260	559	660
224.502	0	427	91	234	155	248	181	350	127	115	272	166	142	259	558	658
224.625	0	416	87	221	150	239	178	343	125	112	265	160	137	251	546	650
224.748	0	402	85	220	151	237	175	340	122	111	263	160	138	250	545	652
224.87	0	384	84	221	149	235	175	341	123	112	263	160	138	251	544	653
224.993	0	408	84	223	151	236	175	342	124	112	264	160	137	253	546	656
225.116	0	429	85	227	152	238	176	344	123	113	265	163	137	254	547	653
225.239	0	404	86	228	151	242	177	342	123	112	264	161	139	253	545	655
225.362	0	384	83	216	147	232	172	336	122	109	259	157	136	246	536	650
225.485	0	391	81	217	147	231	171	336	122	110	259	157	137	245	536	652
225.608	0	405	80	218	146	231	170	335	120	110	257	157	137	246	537	652
225.731	0	413	82	222	147	231	171	338	121	110	260	158	134	248	537	656
225.853	0	393	84	225	150	233	172	340	122	110	263	160	136	252	541	657
225.976	0	380	84	229	150	239	174	339	123	111	263	161	137	252	541	655
226.099	0	395	81	217	146	230	169	335	120	110	257	157	136	245	534	649
226.222	0	391	80	217	147	229	169	336	120	109	258	157	136	246	535	656
226.345	0	397	80	218	147	228	169	336	121	109	257	157	134	248	535	653
226.468	0	395	81	221	149	231	169	337	120	111	260	159	134	251	538	651
226.591	0	381	85	225	150	234	171	340	120	111	262	160	135	254	543	656
226.714	0	382	83	225	149	236	173	337	122	109	260	159	136	250	539	653
226.836	0	404	81	218	148	230	169	336	121	110	258	156	136	248	538	655
226.959	0	398	81	219	148	231	171	337	121	111	258	157	135	250	540	654
227.082	0	391	83	220	149	231	170	338	120	110	260	158	133	251	540	657
227.205	0	373	84	224	152	234	172	343	123	111	263	161	135	254	544	659
227.328	0	395	86	228	152	240	174	343	124	111	264	162	136	255	544	660
227.451	0	412	82	219	149	233	172	338	122	110	259	158	136	248	538	652
227.574	0	392	82	218	149	233	171	338	121	110	259	159	136	249	541	658
227.697	0	377	82	219	150	231	171	340	123	110	262	159	134	250	542	659
227.82	0	394	85	222	151	234	172	342	124	112	264	160	134	254	544	662
227.942	0	395	87	227	154	238	175	344	123	112	266	162	135	257	549	660
228.065	0	406	85	223	150	238	175	341	123	111	262	161	137	252	543	657
228.188	0	394	82	217	149	232	171	339	122	109	260	158	134	249	539	656
228.311	0	380	83	218	149	232	172	338	122	110	260	159	135	249	540	657
228.434	0	396	83	220	150	232	173	339	120	111	261	160	134	252	541	658
228.557	0	405	85	223	152	235	173	341	122	111	262	162	133	255	544	662
228.68	0	395	87	228	153	240	176	342	124	112	264	163	134	255	544	658
228.803	0	391	83	219	149	235	173	338	123	111	259	159	133	249	536	651
228.925	0	390	82	217	149	233	173	335	121	110	257	158	134	248	536	652
229.048	0	388	82	217	149	232	171	336	120	110	258	158	134	249	537	655
229.171	0	410	83	220	151	234	172	338	122	109	260	160	132	251	536	653
229.294	0	397	86	223	153	237	174	341	122	112	261	162	132	255	541	655
229.417	0	388	87	226	152	241	175	340	122	111	261	161	134	253	539	652
229.54	0	388	83	216	148	233	171	335	121	109	256	157	133	248	532	647
229.663	0	406	82	217	149	233	172	336	122	109	255	157	132	248	532	652
229.786	0	402	83	217	150	233	172	335	120	111	257	158	135	248	533	651
229.908	0	397	84	221	151	236	172	338	121	111	258	160	131	252	535	656
230.031	0	375	86	225	154	237	173	341	122	110	261	161	132	254	540	659
230.154	0	403	87	226	151	242	176	339	123	112	260	160	134	252	537	656
230.277	0	418	83	217	149	234	173	335	120	110	255	157	132	249	531	651
230.4	0	397	84	218	150	234	173	335	120	109	255	158	133	248	533	656
230.523	0	390	84	219	150	234	172	339	122	110	257	158	133	250	534	655
230.646	0	390	86	223	152	237	174	340	122	111	260	160	133	253	537	657
230.769	0	408	88	228	155	240	175	343	123	112	261	161	133	256	541	658
230.892	0	416	89	228	155	244	176	342	122	112	261	161	136	254	538	655
231.014	0	397	85	220	152	238	174	340	123	111	257	158	135	250	535	653
231.137	0	385	85	221	152	238	174	341	123	112	259	159	132	250	535	656
231.26	0	406	87	222	153	238	174	341	122	113	259	159	132	253	536	657
231.383	0	404	89	226	155	240	176	344	123	112	262	161	133	257	540	662
231.506	0	408	91	231	157	245	177	348	125	113	266	163	134	259	545	661
231.629	0	403	88	227	153	242	178	343	124	112	262	161	136	253	539	656
231.752	0	396	87	221	153	239	174	343	123	112	261	161	136	252	540	659
231.875	0	393	87	224	153	240	176	343	125	112	262	160	133	254	538	662
231.997	0	418	88	226	155	240	178	348	126	113	265	162	134	256	541	662
232.12	0	411	91	230	158	244	178	349	125	115	266	163	135	260	547	662
232.243	0	401	92	233	155	248	181	348	125	115	266	163	137	259	544	663
232.366	0	398	89	219	153	239	176	343	125	112	262	159	135	253	540	660
232.489	0	422	86	222	153	239	176	343	125	113	262	160	137	253	540	665
232.612	0	416	86	222	153	239	176	343	124	113	263	161	137	255	542	664
232.735	0	405	88	226	156	242	178	346	124	114	265	163	134	257	544	668
232.858	0	393	90	230	157	245	178	349	126	114	267	164	135	261	546	669
232.98	0	412	87	223	152	242	179	344	126	113	263	161	136	254	538	663
233.103	0	431	85	218	151	237	176	341	124	113	261	159	135	252	537	663
233.226	0	408	84	220	152	237	177	342	124	112	260	159	135	252	538	668
233.349	0	400	86	221	152	237	176	343	125	113	264	162	134	253	540	667
233.472	0	403	87	225	155	239	178	345	126	114	265	163	133	257	542	671
233.595	0	416	88	228	155	244	179	345	124	114	266	164	136	257	543	667
233.718	0	423	84	218	151	237	176	340	122	112	260	160	135	251	534	663
233.841	0	407	83	218	151	237	175	340	124	111	261	159	134	250	535	665
233.964	0	392	83	218	152	236	176	340	124	113	262	160	133	253	535	666
234.086	0	411	85	221	153	238	176	343	123	113	263	162	132	255	538	667
234.209	0	414	86	224	154	240	177	345	124	113	264	162	134	257	542	672
234.332	0	412	86	226	154	244	178	345	125	113	265	163	134	257	540	666
234.455	0	406	83	217	152	238	176	341	124	111	262	160	134	252	534	664
234.578	0	406	83	218	154	238	176	340	123	112	262	160	135	252	536	667
234.701	0	409	83	218	153	238	175	342	123	112	263	160	133	254	537	672
234.824	0	423	85	221	155	240	176	345	125	112	265	163	132	258	539	671
234.947	0	411	87	226	156	244	177	347	124	114	266	165	133	260	543	675
235.069	0	404	86	224	154	243	178	344	123	113	263	162	136	255	538	669
235.192	0	406	83	218	153	239	175	343	123	111	263	161	135	253	537	671
235.315	0	428	84	218	154	240	175	343	125	112	264	161	133	255	536	676
235.438	0	424	84	220	155	241	176	346	123	113	265	163	134	256	539	675
235.561	0	416	86	223	156	243	177	346	123	113	266	164	134	259	543	679
235.684	0	396	87	227	158	246	178	350	125	114	269	166	134	263	545	679
235.807	0	420	86	221	155	244	177	345	125	112	265	163	134	255	538	674
235.93	0	432	83	217	153	241	175	343	123	112	263	160	134	253	534	673
236.052	0	412	82	217	153	240	175	343	123	111	262	161	134	254	536	675
236.175	0	397	83	218	155	241	175	346	123	111	266	162	133	255	536	676
236.298	11	418	84	222	155	243	177	347	124	113	267	165	133	259	538	679
236.421	0	425	86	225	158	246	178	347	124	113	268	164	134	261	540	680
236.544	0	418	84	220	153	245	178	344	123	111	264	161	134	254	533	672
236.667	0	406	81	214	152	239	174	341	123	110	261	159	133	250	529	670
236.79	0	397	78	215	151	240	173	341	122	110	260	158	133	251	528	670
236.913	0	412	79	217	152	239	173	341	121	111	261	159	134	252	531	668
237.036	0	420	80	219	153	241	174	344	121	111	262	161	130	255	530	672
237.158	0	408	81	222	154	243	174	346	124	112	264	162	133	256	535	671
237.281	0	398	80	223	152	246	176	342	123	111	261	159	135	252	530	663
237.404	0	409	78	212	149	238	172	338	120	110	257	156	130	245	524	661
237.527	0	407	75	213	149	237	172	337	120	109	257	156	131	246	525	661
237.65	0	413	74	214	149	235	171	338	120	109	255	156	130	247	526	660
237.773	0	404	77	219	150	238	172	339	120	110	257	158	130	250	528	662
237.896	0	390	78	222	151	240	172	339	119	111	258	159	131	253	533	662
238.019	0	394	80	226	152	244	174	342	122	112	260	160	132	253	534	659
238.141	0	412	76	215	148	236	171	337	121	110	254	155	132	245	527	653
238.264	0	403	74	214	147	234	170	335	119	109	252	154	131	244	527	650
238.387	0	392	74	213	146	233	169	334	118	109	252	154	132	245	528	649
238.51	0	385	74	217	149	233	168	334	119	108	253	154	130	247	528	650
238.633	0	397	77	220	149	235	170	338	120	110	255	156	131	248	532	654
238.756	0	412	78	224	150	239	171	339	119	111	256	157	133	250	535	650
238.879	0	387	75	217	146	235	170	335	117	109	251	153	133	244	528	643
239.002	0	370	73	215	147	231	167	333	118	107	249	153	133	242	529	643
239.124	0	390	73	216	145	231	167	333	118	107	250	152	132	243	529	643
239.247	0	403	74	219	147	231	167	334	117	109	251	154	131	245	530	640
239.37	0	396	76	223	150	234	168	336	118	110	253	155	133	249	534	648
239.493	0	381	78	228	151	239	170	338	120	109	255	157	134	251	536	645
239.616	0	375	73	216	146	232	168	333	117	108	249	152	135	242	528	634
239.739	0	391	71	214	144	227	165	331	116	107	247	151	134	240	526	633
239.862	0	402	71	215	144	227	164	330	116	107	248	151	134	240	527	635
239.985	0	384	72	219	146	229	165	332	117	107	249	152	133	242	527	635
240.108	0	368	75	223	148	230	166	334	117	109	251	154	133	246	531	636
240.23	0	388	77	228	149	236	168	336	117	109	252	156	135	246	533	635
240.353	0	376	73	215	144	230	166	331	116	106	248	151	134	238	523	628
240.476	0	378	71	212	143	226	163	328	116	105	245	149	133	237	523	627
240.599	0	377	69	214	143	223	162	327	114	105	244	150	132	237	522	627
240.722	0	367	70	217	145	225	162	329	114	106	246	151	132	239	523	628
240.845	0	370	73	221	147	228	164	332	116	106	250	152	133	242	528	629
240.968	0	390	74	226	148	233	166	333	116	107	251	154	133	243	528	630
241.091	0	369	70	215	143	226	163	327	114	106	246	150	134	237	520	618
241.213	0	369	70	213	143	224	161	326	113	105	245	149	133	236	522	622
241.336	0	355	69	214	145	223	160	326	114	105	245	149	130	236	519	622
241.459	0	370	71	217	146	225	162	329	115	105	248	151	132	238	523	626
241.582	0	393	73	221	147	228	162	332	114	107	250	154	133	242	528	626
241.705	0	372	74	224	147	233	166	331	114	106	251	153	136	242	528	624
241.828	0	349	70	214	143	225	162	326	115	104	246	150	133	237	523	620
241.951	0	372	70	214	145	225	162	326	114	104	246	150	132	237	522	622
242.074	0	373	71	215	146	225	161	327	113	106	247	150	131	238	523	619
242.196	0	381	71	219	146	226	161	329	112	105	249	153	131	241	527	625
242.319	0	372	74	221	149	229	162	332	115	106	252	154	133	244	532	628
242.442	0	360	74	221	147	232	165	330	115	106	252	154	134	243	529	622
242.565	0	377	70	214	145	226	161	327	113	105	248	151	134	240	529	620
242.688	0	386	72	215	146	226	163	327	113	104	249	151	131	239	527	624
242.811	0	367	73	217	147	226	162	330	115	105	251	153	132	241	530	626
242.934	0	372	75	220	149	229	163	332	115	106	253	155	133	244	535	629
243.057	0	375	77	225	150	233	166	333	115	107	254	156	134	246	536	630
243.18	0	375	74	216	147	228	163	328	114	104	251	153	134	241	531	627
243.302	0	392	73	215	147	227	162	329	116	106	251	153	133	240	532	627
243.425	0	383	72	215	147	229	162	329	114	106	252	154	132	241	532	630
243.548	0	366	76	219	149	230	163	332	113	106	253	155	132	244	536	631
243.671	0	375	78	222	151	233	163	334	116	107	256	156	134	247	540	635
243.794	0	396	77	220	148	232	165	331	116	107	254	154	136	243	536	630
243.917	0	390	73	212	146	227	162	327	114	104	250	152	133	240	533	628
244.04	0	385	73	213	147	227	162	327	114	104	250	152	133	240	534	631
244.163	0	359	74	215	147	226	162	327	115	104	252	153	131	241	533	634
244.285	0	385	75	219	149	229	164	332	117	105	254	155	132	244	537	637
244.408	0	406	76	222	149	234	166	332	115	107	255	156	134	246	539	635
244.531	0	378	73	213	145	228	163	325	113	104	250	151	133	238	530	626
244.654	0	370	71	209	146	225	160	325	114	104	250	151	132	238	530	629
244.777	0	375	72	212	146	226	161	325	114	104	249	152	130	238	529	632
244.9	0	383	73	215	147	227	161	327	113	105	251	153	130	240	532	633
245.023	0	401	74	217	149	228	162	329	114	106	254	154	131	242	535	638
245.146	0	381	76	219	148	232	164	330	116	105	254	155	133	243	534	634
245.268	0	362	72	211	144	225	161	324	114	103	250	151	133	236	527	628
245.391	0	384	71	210	144	225	160	324	112	104	248	151	131	236	528	630
245.514	0	379	71	210	145	223	159	324	112	103	249	151	130	237	527	634
245.637	0	383	73	213	147	225	161	326	113	104	253	153	129	238	529	633
[truncated: 723 more rows]

## Sheet: Short_ch
	SNR :	41	37	34	42	37	38	38	35	35	40	34	37	0	0	0	0	0	0	0	0	0	0	0	0
		D780						D850						D725						D940
Time	Marker	ch16	ch17	ch18	ch19	ch20	ch21	ch16	ch17	ch18	ch19	ch20	ch21	ch16	ch17	ch18	ch19	ch20	ch21	ch16	ch17	ch18	ch19	ch20	ch21
0.24576	0	0	0	0	0	0	0	0	0	0	0	0	0	0	0	0	0	0	0	0	0	0	0	0	0
0.36864	0	104	120	69	102	116	38	100	115	65	85	92	23	3	0	-68	0	-2	-66	-2	-1	10	4	0	33
0.49152	0	104	120	75	101	120	41	100	113	70	85	89	27	3	0	-77	-1	0	-69	-4	-1	8	5	0	31
0.6144	0	105	120	78	102	118	44	99	115	73	85	91	28	4	0	-83	0	0	-72	-3	-2	9	5	0	29
0.73728	0	105	121	79	103	120	46	99	114	75	85	91	30	4	0	-84	0	0	-74	-4	-3	9	4	0	30
0.86016	0	104	122	82	103	121	46	99	115	74	84	92	29	4	0	-85	-1	0	-74	-5	-3	8	4	0	29
0.98304	0	103	119	80	102	119	48	99	113	75	85	90	28	4	1	-83	0	0	-74	-5	-2	10	4	0	27
1.10592	0	104	120	80	102	120	48	98	113	75	85	91	28	4	1	-84	0	0	-76	-5	-2	10	4	0	25
1.2288	0	104	120	78	103	119	47	98	113	78	84	90	29	4	1	-83	0	0	-76	-5	-2	12	5	0	26
1.35168	0	105	121	78	102	121	50	99	115	79	86	92	28	5	0	-83	0	0	-78	-6	-2	13	4	0	28
1.47456	0	104	122	79	103	123	48	100	115	80	86	93	30	4	1	-84	0	0	-76	-5	-2	12	4	1	27
1.59744	0	104	121	80	102	121	49	99	116	80	87	93	29	3	1	-84	0	0	-77	-5	-3	13	4	0	28
1.72032	0	103	121	78	103	119	48	99	114	78	85	91	28	4	1	-83	0	0	-78	-5	-3	13	4	1	26
1.8432	0	104	120	80	102	120	47	99	114	80	85	91	29	4	1	-83	-1	0	-77	-5	-3	13	4	0	26
1.96608	0	104	120	78	103	121	48	100	115	79	85	91	29	4	0	-85	0	0	-77	-6	-3	13	4	0	27
2.08896	0	104	121	78	103	122	49	99	117	81	86	93	29	4	0	-83	0	0	-79	-5	-3	14	3	0	28
2.21184	0	105	122	81	104	122	50	100	117	80	86	93	30	4	1	-85	0	0	-78	-5	-2	12	4	0	28
2.33472	0	105	120	79	103	120	48	100	115	79	85	92	29	4	1	-84	0	0	-78	-5	-3	13	4	1	26
2.4576	0	104	121	79	103	120	49	99	115	79	86	92	29	4	1	-84	-1	0	-77	-5	-2	13	4	1	26
2.58048	0	105	120	79	102	121	49	99	115	79	86	92	29	5	1	-85	0	0	-79	-5	-2	13	4	0	27
2.70336	0	105	121	79	104	121	50	100	116	81	86	93	29	4	0	-85	0	0	-79	-5	-2	13	5	0	27
2.82624	0	105	123	80	105	122	50	100	117	80	86	93	30	4	0	-86	0	0	-79	-4	-2	13	4	0	28
2.94912	0	105	121	80	104	121	48	100	116	80	87	93	30	5	0	-84	0	0	-78	-5	-3	13	4	1	27
3.072	0	105	120	78	103	121	49	101	115	80	87	91	30	4	0	-85	0	0	-78	-5	-2	14	4	0	26
3.19488	0	105	121	79	104	120	49	100	116	79	87	91	31	4	1	-85	0	0	-79	-5	-2	14	5	1	26
3.31776	0	105	122	79	103	122	49	100	116	80	86	92	30	4	1	-87	0	0	-78	-4	-3	14	4	1	27
3.44064	0	104	122	79	104	122	48	100	116	81	87	93	30	4	0	-86	0	0	-79	-6	-3	14	4	0	28
3.56352	0	105	123	81	104	123	49	101	117	81	86	93	30	4	1	-87	0	0	-80	-5	-3	14	4	0	28
3.6864	0	106	121	79	104	121	49	101	116	80	87	92	31	4	2	-87	0	0	-79	-5	-3	14	4	0	27
3.80928	0	104	121	79	104	121	49	101	116	81	86	93	30	4	1	-86	0	0	-79	-4	-3	14	4	0	28
3.93216	0	105	121	80	104	122	49	100	117	80	87	92	29	4	0	-86	0	0	-79	-6	-3	12	4	0	27
4.05504	0	106	122	80	105	123	50	100	118	81	87	94	29	3	1	-88	0	0	-80	-5	-3	14	5	0	28
4.17792	0	105	123	81	105	123	49	101	118	81	87	93	30	4	1	-87	0	0	-81	-6	-2	14	4	1	28
4.3008	0	105	121	80	103	121	48	100	116	81	87	93	31	4	1	-86	0	0	-81	-5	-2	14	4	1	27
4.42368	0	106	122	79	105	121	50	101	116	81	87	93	30	3	2	-86	-1	1	-79	-4	-2	13	4	1	27
4.54656	0	105	120	79	104	121	49	101	116	80	87	93	30	4	1	-87	0	0	-80	-5	-2	14	4	1	26
4.66944	0	106	122	79	104	122	49	101	118	81	87	95	30	4	1	-87	0	0	-81	-5	-3	14	4	1	27
4.79232	0	105	123	81	105	123	50	101	118	80	87	93	31	4	1	-87	-1	0	-80	-6	-3	14	4	1	28
4.9152	0	106	121	80	105	121	48	101	117	81	87	93	31	4	2	-86	0	0	-79	-5	-3	14	3	1	27
5.03808	0	105	121	78	104	120	48	100	115	80	88	94	30	4	1	-86	-1	0	-80	-5	-3	14	4	1	26
5.16096	0	105	120	78	104	121	48	101	116	80	86	93	31	4	2	-86	0	0	-80	-6	-3	13	4	1	26
5.28384	0	106	121	78	105	121	48	100	117	80	86	93	31	5	1	-85	0	0	-79	-5	-2	14	4	0	26
5.40672	0	105	122	78	104	122	49	101	116	80	88	94	30	4	1	-85	0	0	-78	-5	-2	14	4	0	27
5.5296	0	106	121	80	104	122	49	100	116	80	87	93	30	4	1	-85	0	0	-79	-5	-3	13	4	0	26
5.65248	0	105	119	78	104	120	48	100	114	78	86	93	31	4	1	-85	0	0	-79	-5	-3	13	5	1	27
5.77536	0	104	119	78	104	120	48	99	114	79	86	92	30	4	1	-83	-1	1	-77	-4	-3	13	4	1	26
5.89824	0	105	120	78	104	121	48	99	114	78	87	92	30	4	1	-83	0	0	-76	-5	-2	13	4	0	27
6.02112	0	104	119	77	104	122	49	99	113	78	87	92	30	4	1	-83	0	0	-78	-5	-3	13	4	0	26
6.144	0	104	120	78	104	122	50	100	116	78	87	93	31	4	1	-84	0	0	-77	-5	-3	13	5	1	27
6.26688	0	104	120	79	105	121	49	99	115	79	87	93	31	4	1	-83	0	0	-77	-5	-3	13	4	0	26
6.38976	0	104	118	76	103	120	48	99	112	78	87	92	30	4	1	-83	0	1	-78	-6	-3	12	4	1	26
6.51264	0	103	117	77	104	120	48	98	112	77	87	93	31	4	1	-84	-1	0	-76	-4	-3	13	4	2	25
6.63552	0	103	117	77	105	120	48	99	112	78	86	91	31	4	1	-83	-1	0	-77	-5	-3	12	4	1	25
6.7584	0	104	119	76	104	122	49	98	113	77	87	92	30	4	1	-81	-1	0	-75	-5	-3	12	4	0	25
6.88128	0	103	120	78	104	123	49	99	114	77	88	93	29	5	1	-82	0	0	-76	-4	-3	12	5	0	26
7.00416	0	103	119	78	104	121	48	98	113	78	87	93	30	4	1	-83	0	0	-76	-5	-3	13	4	0	25
7.12704	0	103	117	77	104	120	48	98	112	77	87	92	30	4	0	-82	0	0	-76	-5	-3	12	4	1	25
7.24992	0	104	118	77	104	121	48	99	112	77	88	92	30	4	1	-81	0	0	-76	-5	-3	13	4	1	25
7.3728	0	103	119	77	104	121	48	99	112	77	87	92	29	3	1	-83	-1	0	-76	-5	-3	13	3	0	26
7.49568	0	103	119	78	104	123	50	97	114	77	88	93	31	4	1	-83	0	0	-77	-5	-2	13	4	0	26
7.61856	0	104	120	78	105	123	50	99	115	79	88	94	29	4	2	-83	-1	0	-77	-5	-3	12	4	2	27
7.74144	0	103	119	79	105	122	49	99	113	78	88	93	30	4	1	-82	0	0	-77	-5	-3	12	5	0	25
7.86432	0	103	119	77	104	121	49	98	113	77	87	93	30	4	1	-82	0	0	-77	-4	-3	13	4	1	26
7.9872	0	103	118	78	105	122	49	98	112	77	87	92	30	4	1	-83	0	0	-77	-5	-2	12	4	0	26
8.11008	0	103	119	77	104	123	50	99	112	78	88	93	30	4	1	-83	0	0	-77	-5	-2	13	4	1	27
8.23296	0	103	119	79	105	124	50	98	114	78	89	95	30	4	0	-84	0	1	-77	-5	-2	13	5	0	27
8.35584	0	104	121	80	105	125	50	99	115	79	89	96	30	4	1	-84	0	-1	-79	-4	-3	13	4	1	27
8.47872	0	104	120	79	105	122	49	100	114	79	89	95	30	4	2	-83	0	0	-77	-5	-3	12	3	1	26
8.6016	0	103	120	78	105	123	49	99	113	77	88	93	31	4	1	-84	0	0	-78	-5	-3	13	5	1	27
8.72448	0	103	119	77	105	123	49	99	114	79	88	94	29	4	1	-84	-1	0	-77	-5	-2	13	4	0	27
8.84736	0	104	120	77	105	124	50	99	114	78	88	95	30	4	1	-83	0	0	-78	-4	-3	13	4	1	27
8.97024	0	104	121	79	105	125	50	100	116	79	88	95	31	3	1	-84	-1	0	-78	-5	-2	13	4	1	27
9.09312	0	105	121	80	106	126	50	99	116	80	89	97	30	5	1	-85	-1	0	-78	-4	-3	13	5	0	28
9.216	0	104	121	79	107	125	49	99	114	80	89	95	31	4	1	-84	0	0	-79	-5	-3	14	4	1	27
9.33888	0	105	120	79	106	123	48	100	115	80	88	96	30	4	1	-84	0	0	-79	-5	-2	14	4	2	26
9.46176	0	104	120	79	106	124	50	99	115	80	88	95	31	4	1	-85	0	0	-79	-6	-3	12	4	0	26
9.58464	0	104	122	78	106	125	50	100	117	80	89	96	31	4	1	-85	0	0	-78	-5	-3	14	4	0	27
9.70752	0	105	122	81	107	127	50	100	118	80	89	98	30	3	1	-86	-1	0	-79	-5	-2	13	4	0	28
9.8304	0	105	124	81	107	126	50	100	119	81	89	98	31	4	0	-86	0	0	-80	-5	-2	13	4	1	28
9.95328	0	106	122	80	106	126	49	101	117	81	89	98	31	4	1	-86	0	1	-80	-5	-2	14	4	1	26
10.0762	0	105	122	79	107	126	50	101	117	80	90	98	32	5	1	-85	0	0	-79	-5	-2	13	4	1	26
10.199	0	105	122	80	106	127	52	101	117	80	90	99	31	4	0	-86	0	0	-79	-5	-2	14	5	0	28
10.3219	0	105	122	80	107	128	52	101	117	81	89	98	31	4	1	-86	0	0	-79	-5	-3	14	4	0	27
10.4448	0	105	123	80	107	130	51	101	120	81	90	99	32	5	2	-88	0	0	-81	-5	-2	14	4	1	27
10.5677	0	106	123	81	107	130	51	102	119	82	89	100	33	4	0	-87	0	0	-79	-5	-3	14	5	0	27
10.6906	0	106	123	81	107	128	50	101	117	82	90	98	33	4	1	-86	0	-1	-80	-5	-3	14	4	0	28
10.8134	0	105	123	81	107	129	52	101	119	82	90	100	32	4	1	-87	-1	0	-79	-5	-3	13	4	0	26
10.9363	0	106	123	81	108	130	53	101	120	83	91	101	32	4	1	-87	0	0	-79	-5	-3	13	4	0	26
11.0592	0	106	125	82	108	134	53	101	120	83	92	104	35	4	1	-87	-1	0	-79	-5	-4	13	3	0	27
11.1821	0	106	125	83	109	136	54	102	121	85	93	106	35	4	1	-86	0	1	-78	-5	-3	14	4	0	26
11.305	0	105	123	82	111	133	55	101	118	84	93	104	34	4	1	-88	0	0	-79	-5	-3	15	4	1	26
11.4278	0	106	122	81	111	135	54	101	119	84	93	105	34	4	1	-89	0	0	-80	-5	-3	15	3	0	26
11.5507	0	106	123	81	110	135	54	101	120	84	93	106	34	4	0	-89	-1	0	-79	-6	-2	15	5	0	28
11.6736	0	106	124	82	111	136	51	101	120	83	95	106	32	4	1	-93	-1	1	-81	-4	-3	13	5	1	31
11.7965	0	106	123	86	114	138	51	102	120	87	95	107	35	4	0	-90	-1	0	-84	-6	-3	16	5	0	31
11.9194	0	105	121	84	115	135	53	102	118	87	96	105	32	3	1	-92	0	0	-85	-5	-3	16	5	2	29
12.0422	0	105	121	84	115	134	53	101	117	87	96	105	32	4	1	-90	-1	0	-85	-5	-3	16	4	1	28
12.1651	0	106	122	84	115	135	53	102	119	88	96	106	35	5	1	-90	0	0	-84	-5	-3	15	4	1	29
12.288	0	106	122	85	115	137	53	103	120	87	97	106	33	4	1	-90	0	0	-84	-6	-3	15	4	0	27
12.4109	0	106	124	86	116	138	53	102	121	89	98	107	35	4	1	-90	0	0	-84	-5	-2	16	4	1	28
12.5338	0	106	122	85	115	136	54	102	118	89	96	107	33	4	2	-89	-1	0	-83	-5	-3	16	3	1	27
12.6566	0	106	122	84	117	134	54	102	119	87	97	106	33	4	1	-89	0	1	-83	-5	-3	16	4	0	27
12.7795	0	106	123	85	116	136	53	102	120	87	97	107	34	4	0	-90	0	0	-83	-5	-3	16	4	1	27
12.9024	0	106	124	85	116	136	54	102	120	88	97	107	34	4	1	-90	0	1	-84	-5	-3	16	4	1	27
13.0253	0	107	124	86	117	138	55	104	122	88	97	108	34	5	0	-91	-1	0	-84	-5	-2	16	5	1	29
13.1482	0	106	125	87	116	136	54	103	120	88	97	108	33	4	1	-89	0	0	-84	-5	-3	16	4	0	29
13.271	0	106	121	85	116	135	53	103	120	88	97	106	33	4	1	-91	-2	0	-85	-5	-3	16	4	1	29
13.3939	0	106	124	85	117	135	54	103	120	88	97	107	32	3	1	-90	0	1	-84	-5	-2	16	5	0	30
13.5168	0	107	124	85	116	136	53	103	122	89	97	105	32	4	1	-90	0	0	-85	-6	-3	15	4	0	31
13.6397	0	106	125	86	115	136	54	104	123	88	97	107	32	4	2	-91	-1	0	-85	-5	-3	16	5	1	30
13.7626	0	106	126	86	116	137	54	103	123	88	97	107	33	4	0	-90	0	0	-85	-5	-3	16	5	0	30
13.8854	0	107	124	84	115	133	53	103	122	88	97	106	34	4	1	-91	0	0	-85	-5	-3	15	4	1	28
14.0083	0	106	125	86	115	134	52	103	123	89	96	107	34	4	1	-90	0	0	-85	-5	-3	14	4	0	29
14.1312	0	106	126	85	113	134	53	103	123	88	97	107	35	4	1	-90	0	1	-85	-6	-3	15	4	2	28
14.2541	0	107	125	85	114	135	54	103	123	88	97	107	34	4	1	-90	0	1	-85	-5	-3	16	5	1	29
14.377	0	107	125	86	114	133	53	103	123	89	96	105	35	4	2	-91	0	0	-85	-5	-4	16	4	1	28
14.4998	0	106	125	83	112	132	53	103	122	87	94	105	36	5	1	-89	0	1	-84	-6	-3	15	4	1	27
14.6227	0	106	125	83	110	131	53	102	123	86	94	105	34	4	1	-89	-1	0	-82	-5	-3	14	3	1	26
14.7456	0	105	125	83	110	131	53	102	123	86	94	104	35	4	2	-89	0	0	-83	-6	-3	15	4	1	29
14.8685	0	106	126	84	110	131	53	101	122	87	94	105	33	5	2	-89	0	0	-82	-5	-3	14	3	1	28
14.9914	0	105	125	83	110	132	52	102	123	85	93	105	34	4	1	-89	0	0	-82	-6	-3	15	4	2	28
15.1142	0	105	124	83	109	130	53	101	121	86	93	103	35	4	1	-88	0	0	-81	-6	-3	13	4	0	27
15.2371	0	105	123	82	109	130	52	101	121	86	92	102	34	4	2	-88	0	0	-82	-5	-3	14	3	1	27
15.36	0	105	123	82	109	130	52	100	119	85	92	103	35	5	1	-88	-1	0	-80	-5	-3	14	5	1	27
15.4829	0	105	124	83	109	131	53	101	121	84	93	104	34	5	2	-87	0	0	-80	-5	-3	14	4	1	27
15.6058	0	105	122	82	109	129	52	99	119	83	92	103	33	4	1	-87	0	1	-80	-5	-3	13	4	1	26
15.7286	0	103	121	81	109	129	51	99	118	82	91	102	34	4	1	-87	-1	0	-80	-5	-3	14	4	1	27
15.8515	0	104	121	80	107	129	52	98	117	82	92	101	33	4	0	-87	0	0	-79	-5	-4	13	4	1	25
15.9744	0	104	121	79	108	129	51	98	116	81	91	102	35	4	1	-86	-1	1	-79	-5	-3	13	4	2	26
16.0973	0	103	122	81	108	130	51	98	118	82	91	102	34	4	1	-85	0	0	-78	-5	-3	13	5	0	27
16.2202	0	102	119	81	107	128	52	98	115	81	90	100	33	4	1	-85	0	0	-79	-5	-3	12	4	1	24
16.343	0	103	119	79	108	128	50	97	115	81	90	100	33	4	1	-84	0	1	-78	-5	-3	14	4	1	25
16.4659	0	103	119	79	106	128	51	97	115	80	90	99	33	4	1	-82	-1	0	-77	-4	-2	12	4	1	25
16.5888	0	102	120	79	108	129	51	97	115	80	89	99	33	4	1	-83	-1	0	-75	-5	-3	13	4	1	25
16.7117	0	102	121	80	107	129	52	97	115	80	90	100	32	4	1	-83	0	0	-75	-5	-3	12	4	0	25
16.8346	0	102	120	80	107	128	50	96	114	79	90	99	33	4	1	-82	0	1	-75	-5	-3	12	4	1	26
16.9574	0	102	118	79	107	126	50	96	113	79	91	98	32	4	1	-82	0	0	-75	-4	-3	13	4	1	25
17.0803	0	102	118	79	106	126	50	96	114	79	89	98	33	4	1	-82	0	0	-75	-5	-3	13	5	1	26
17.2032	0	103	119	79	107	126	52	97	113	79	90	99	31	4	1	-82	0	1	-75	-5	-3	12	3	1	25
17.3261	0	102	119	79	107	126	51	97	115	80	90	100	32	4	1	-83	-1	1	-74	-5	-3	12	4	1	26
17.449	0	102	119	79	107	126	50	97	113	79	89	98	32	4	0	-82	0	1	-74	-5	-3	13	4	0	25
17.5718	0	102	119	78	107	126	50	96	113	78	90	98	31	3	0	-82	0	1	-74	-5	-2	12	4	0	25
17.6947	0	103	119	79	107	125	51	98	115	78	90	98	31	3	1	-83	0	0	-74	-4	-2	12	3	1	25
17.8176	0	103	120	79	107	127	51	98	115	81	90	99	30	4	1	-83	-1	0	-75	-5	-2	12	4	0	26
17.9405	0	103	121	82	107	128	51	98	116	81	90	98	32	4	1	-85	-1	0	-75	-5	-3	13	4	0	27
18.0634	0	104	121	81	107	127	51	98	115	80	91	99	32	4	1	-84	0	1	-76	-4	-2	12	4	1	26
18.1862	0	103	120	80	108	126	50	98	115	80	90	98	32	4	1	-83	0	0	-76	-4	-3	14	4	2	25
18.3091	0	104	120	80	107	126	49	98	115	80	91	99	32	5	1	-84	0	1	-76	-4	-2	13	4	1	27
18.432	0	103	121	81	108	127	51	98	116	80	91	99	32	5	0	-85	0	0	-76	-5	-2	13	4	0	26
18.5549	0	104	122	82	108	128	52	99	117	82	90	100	31	4	1	-85	0	0	-77	-5	-2	13	5	0	27
18.6778	0	105	124	82	107	129	52	100	118	82	91	99	31	3	1	-85	0	0	-78	-5	-3	14	5	0	27
18.8006	0	104	121	82	108	127	51	100	117	82	91	99	31	5	1	-85	-1	0	-77	-5	-3	13	5	0	26
18.9235	0	104	121	81	107	128	51	99	117	82	91	99	31	4	1	-85	-1	0	-77	-5	-4	14	4	1	26
19.0464	0	105	123	80	109	128	51	100	118	82	91	100	32	4	1	-85	0	0	-77	-5	-2	14	5	1	27
19.1693	0	105	123	82	108	129	52	100	119	83	91	99	31	3	1	-87	0	0	-79	-5	-3	14	4	1	27
19.2922	0	106	125	83	108	130	53	100	120	83	91	101	32	4	1	-86	0	0	-78	-5	-3	13	3	1	29
19.415	0	106	126	85	109	131	52	101	120	85	91	103	33	4	2	-86	0	0	-79	-5	-4	13	4	1	28
19.5379	0	106	123	82	109	130	52	100	120	84	92	101	32	4	1	-88	0	0	-79	-5	-3	14	4	1	26
19.6608	0	106	124	83	109	130	52	101	120	84	92	101	32	4	1	-88	0	0	-79	-5	-3	15	4	0	26
19.7837	0	106	123	83	109	130	52	101	120	84	92	101	32	4	2	-88	0	0	-79	-5	-3	14	4	1	27
19.9066	0	106	126	84	108	132	53	100	121	86	92	102	33	4	1	-88	-1	0	-78	-6	-3	13	4	1	26
20.0294	0	106	127	84	110	132	52	102	122	86	92	103	33	5	1	-89	0	0	-80	-6	-2	13	5	0	27
20.1523	0	106	127	86	110	134	52	101	124	85	93	103	34	4	2	-90	0	0	-80	-5	-3	13	5	0	28
20.2752	0	107	126	85	110	130	53	101	123	87	92	104	34	4	0	-88	0	0	-79	-6	-4	14	3	1	26
20.3981	0	106	125	84	110	131	53	101	122	86	92	103	33	5	1	-89	-1	1	-79	-5	-3	15	4	1	26
20.521	0	106	125	84	109	132	53	102	122	87	92	103	33	5	1	-90	0	0	-79	-5	-3	15	4	1	26
20.6438	0	107	126	85	109	133	54	103	123	87	93	103	34	4	1	-89	0	0	-81	-5	-3	14	4	0	28
20.7667	0	108	126	84	110	132	53	102	124	86	92	104	34	4	1	-90	0	0	-80	-6	-3	15	4	0	28
20.8896	0	107	127	85	110	134	54	102	124	87	93	104	34	4	1	-89	0	0	-81	-6	-3	14	4	0	29
21.0125	0	107	126	85	109	131	54	102	123	87	92	103	34	4	1	-90	0	1	-80	-6	-3	14	4	1	27
21.1354	0	107	126	84	110	131	53	102	123	87	92	103	33	5	3	-90	0	0	-81	-5	-3	13	4	0	27
21.2582	0	106	127	84	109	131	52	102	122	87	91	104	33	4	2	-89	0	1	-80	-4	-3	15	4	1	26
21.3811	0	107	127	86	109	132	53	102	124	87	92	105	33	4	1	-90	0	1	-80	-5	-3	13	4	1	27
21.504	0	107	128	85	109	132	53	103	125	86	93	106	32	4	1	-90	0	1	-82	-5	-4	15	3	2	28
21.6269	0	107	128	85	109	132	54	102	123	87	92	104	34	4	1	-89	0	0	-81	-5	-3	14	4	0	27
21.7498	0	108	126	84	109	131	52	102	122	87	92	104	34	4	1	-89	0	0	-81	-5	-2	14	5	1	27
21.8726	0	108	127	85	110	132	53	102	124	87	92	104	34	4	1	-88	-1	1	-82	-5	-3	13	3	1	28
21.9955	0	107	127	85	110	133	54	102	124	88	92	105	34	3	1	-89	0	1	-81	-5	-3	14	4	2	27
22.1184	0	107	127	84	110	134	54	102	125	88	93	105	34	4	1	-89	0	0	-81	-5	-3	14	4	0	27
22.2413	0	106	128	86	111	136	54	101	125	87	93	107	34	4	2	-90	0	0	-80	-5	-3	14	4	0	28
22.3642	0	107	127	85	110	133	53	102	124	88	93	105	34	3	2	-89	0	1	-81	-5	-3	14	4	2	27
22.487	0	107	126	85	110	133	53	101	123	86	92	105	34	4	2	-89	-1	0	-80	-5	-3	13	4	1	26
22.6099	0	106	125	83	110	132	53	102	123	86	93	106	35	4	2	-90	-1	0	-80	-5	-3	13	4	1	27
22.7328	0	106	127	85	110	134	54	102	124	87	94	106	34	4	2	-87	-1	0	-79	-5	-3	13	4	1	28
22.8557	0	107	128	85	110	135	54	101	125	87	93	107	34	5	1	-89	0	0	-80	-6	-3	14	3	1	27
22.9786	0	106	127	86	110	134	54	102	124	87	94	107	34	4	2	-89	0	0	-81	-5	-4	14	4	1	27
23.1014	0	106	127	85	109	133	53	101	123	87	92	105	33	4	2	-89	0	0	-81	-5	-3	14	4	1	27
23.2243	0	106	125	85	111	132	54	101	122	87	94	107	34	4	1	-88	0	1	-80	-6	-3	14	4	0	27
23.3472	0	106	127	85	110	134	54	102	124	86	94	106	35	4	2	-88	0	0	-81	-5	-3	14	4	1	27
23.4701	0	106	127	85	111	136	54	102	124	86	94	107	33	3	0	-90	0	0	-80	-5	-3	14	4	1	28
23.593	0	107	128	85	111	136	55	101	125	87	95	107	34	4	2	-89	-1	0	-81	-5	-4	14	5	0	28
23.7158	0	106	126	85	111	133	54	102	124	87	94	107	34	3	0	-88	0	0	-79	-5	-3	13	4	2	27
23.8387	0	106	126	84	110	133	54	102	124	86	94	106	35	4	1	-88	-1	1	-80	-5	-3	14	4	1	27
23.9616	0	107	126	85	110	134	53	101	125	87	94	106	34	4	2	-89	-1	0	-80	-5	-3	13	4	1	27
24.0845	0	107	127	85	112	134	55	102	124	87	94	107	34	4	2	-89	0	0	-81	-5	-3	13	4	1	27
24.2074	0	106	128	85	111	135	55	103	125	86	94	107	34	4	2	-90	0	0	-80	-5	-2	13	4	0	29
24.3302	0	107	128	85	111	135	53	103	126	87	94	108	35	5	2	-90	0	0	-81	-6	-3	14	5	1	27
24.4531	0	107	127	85	111	134	53	102	125	87	94	107	34	4	2	-91	0	1	-82	-5	-3	14	4	1	27
24.576	0	107	127	85	111	134	53	102	125	88	94	107	34	5	1	-89	0	1	-81	-5	-3	15	4	2	27
24.6989	0	107	128	84	110	134	54	103	126	87	94	107	34	4	1	-90	0	0	-81	-5	-3	14	3	2	29
24.8218	0	108	129	85	112	136	54	103	127	87	95	108	35	4	2	-91	-1	0	-83	-6	-4	15	5	0	28
24.9446	1	108	130	86	111	136	54	103	128	87	95	109	34	4	0	-91	0	1	-83	-5	-4	15	4	1	29
25.0675	0	107	129	84	111	134	54	103	126	88	94	108	34	5	2	-91	-1	0	-83	-5	-4	15	4	2	28
25.1904	0	108	129	85	112	135	54	102	127	88	96	109	34	4	1	-91	0	1	-82	-5	-4	15	4	1	29
25.3133	0	108	129	85	111	136	54	104	126	87	95	109	34	4	1	-92	0	0	-84	-6	-4	14	4	1	27
25.4362	0	108	129	85	112	136	54	104	128	88	96	110	33	4	1	-92	0	1	-85	-5	-3	15	4	2	29
25.559	0	108	131	85	112	137	54	104	128	88	95	111	34	4	1	-93	0	1	-84	-5	-3	15	4	1	29
25.6819	0	108	129	86	112	135	53	104	127	89	95	108	35	5	1	-91	0	1	-83	-5	-3	15	4	1	28
25.8048	0	108	129	85	111	136	54	104	127	88	95	109	34	4	2	-93	-1	0	-84	-6	-3	15	3	1	28
25.9277	0	108	129	85	112	136	53	104	128	89	96	109	34	4	2	-93	0	0	-85	-5	-2	15	4	1	29
26.0506	0	108	131	84	112	136	54	104	128	89	96	110	35	4	2	-93	0	1	-85	-5	-3	15	4	1	30
26.1734	0	109	131	86	112	137	54	105	129	88	96	110	34	5	2	-93	-1	0	-85	-5	-4	16	4	1	30
26.2963	0	108	130	85	111	136	53	104	128	89	96	109	34	4	2	-93	0	1	-85	-6	-3	15	4	1	29
26.4192	0	108	129	85	111	135	54	104	128	89	95	109	34	5	2	-94	-1	1	-85	-5	-4	15	4	2	28
26.5421	0	109	129	85	111	136	54	104	127	89	95	108	35	4	1	-92	-1	1	-85	-5	-4	16	4	1	28
26.665	0	108	129	85	111	137	54	103	128	89	95	109	35	3	1	-92	0	1	-84	-5	-3	15	4	1	28
26.7878	0	108	130	85	112	136	54	104	129	87	94	110	34	5	2	-93	0	0	-84	-5	-3	15	4	2	29
26.9107	0	108	129	85	111	134	54	103	127	89	95	108	34	5	2	-93	0	1	-84	-4	-3	15	4	1	27
27.0336	0	107	129	84	109	135	53	103	126	89	94	109	35	5	1	-93	0	1	-83	-6	-3	15	4	1	28
27.1565	0	107	128	85	110	134	52	103	126	89	94	108	36	3	2	-92	-1	0	-84	-6	-2	14	4	1	28
27.2794	0	107	129	84	110	135	54	102	127	88	94	108	34	4	2	-92	0	0	-83	-5	-3	14	4	1	27
27.4022	0	107	129	85	110	136	54	102	128	88	94	109	34	5	1	-93	0	0	-83	-5	-3	16	4	1	28
27.5251	0	108	127	85	109	134	53	102	124	88	93	107	35	4	1	-91	0	1	-83	-5	-3	14	4	2	28
27.648	0	107	128	85	109	134	52	102	124	89	93	107	35	4	1	-91	0	1	-83	-5	-3	14	3	1	28
27.7709	0	106	127	84	110	135	53	102	125	88	93	107	34	4	2	-91	0	0	-83	-5	-3	14	4	1	27
27.8938	0	106	128	84	109	134	53	102	125	88	93	107	35	4	1	-92	0	1	-82	-5	-3	14	5	1	27
28.0166	0	108	127	84	110	134	53	102	126	88	93	108	34	5	1	-91	0	0	-82	-4	-3	15	5	1	27
28.1395	0	107	127	85	110	134	53	101	125	88	94	107	35	4	2	-90	-1	1	-82	-5	-4	15	4	2	28
28.2624	0	107	125	86	109	133	53	102	124	88	94	107	33	4	1	-91	-1	1	-81	-5	-3	14	4	1	27
28.3853	0	106	128	85	110	132	53	102	124	89	93	105	34	4	2	-91	-1	1	-82	-5	-4	15	4	1	27
28.5082	0	106	127	85	109	133	53	102	124	88	93	106	34	4	2	-90	0	2	-82	-5	-3	14	4	1	27
28.631	0	107	128	85	110	134	54	102	125	89	92	107	34	4	1	-91	0	1	-82	-5	-2	15	4	1	28
28.7539	0	107	128	85	110	133	52	102	126	87	93	106	35	5	1	-90	0	0	-82	-6	-4	15	4	0	28
28.8768	0	106	126	85	109	132	52	103	124	87	93	105	35	4	1	-92	0	1	-82	-5	-4	14	4	1	27
28.9997	0	107	126	85	109	131	52	102	123	87	93	105	35	4	1	-90	0	1	-81	-5	-3	13	4	1	28
29.1226	0	107	127	84	111	132	53	102	125	88	94	106	34	5	1	-90	-1	0	-81	-5	-3	14	4	0	27
29.2454	0	107	128	85	110	133	53	102	125	89	94	106	34	5	1	-90	0	0	-82	-5	-4	15	5	1	28
29.3683	0	107	129	86	110	133	54	103	126	88	94	106	34	4	1	-90	-1	0	-82	-5	-4	14	4	0	28
29.4912	0	107	127	85	110	132	52	101	124	88	93	105	35	4	1	-90	0	1	-81	-6	-3	14	3	2	28
29.6141	0	107	126	83	109	131	53	102	124	89	93	104	34	4	1	-89	-1	0	-80	-5	-4	14	4	2	27
29.737	0	107	127	85	110	132	53	102	124	87	93	105	33	4	1	-90	-1	1	-81	-5	-3	14	3	1	28
29.8598	0	107	127	85	110	132	53	102	125	88	94	106	33	4	1	-91	0	0	-82	-5	-3	14	4	2	27
29.9827	0	108	128	85	110	133	53	103	125	87	94	106	33	5	1	-90	0	1	-81	-5	-4	14	5	1	28
30.1056	0	107	126	85	110	132	52	103	123	88	94	107	34	5	2	-90	0	0	-82	-5	-3	14	4	1	27
30.2285	0	107	126	85	110	132	53	102	123	87	93	105	33	3	1	-90	0	0	-81	-5	-4	14	4	1	27
30.3514	0	107	126	85	110	131	53	103	122	88	94	105	34	4	1	-90	0	1	-82	-6	-3	14	5	1	27
30.4742	0	107	127	85	110	132	53	103	123	87	95	104	33	4	2	-91	0	1	-81	-6	-3	14	4	1	26
30.5971	0	108	127	85	110	133	53	103	124	87	94	107	34	5	2	-90	-1	0	-81	-5	-3	14	5	1	28
30.72	0	108	128	86	112	134	53	103	125	87	94	106	33	5	1	-91	-1	0	-82	-5	-3	16	5	0	28
30.8429	0	107	127	85	110	131	54	102	124	87	94	105	33	5	1	-91	0	1	-81	-5	-2	14	4	1	27
30.9658	0	107	126	84	110	131	52	102	123	89	93	105	34	4	1	-90	0	1	-82	-5	-3	14	5	2	28
31.0886	0	107	126	85	110	131	52	102	124	88	94	104	33	3	1	-90	0	1	-81	-5	-4	14	4	0	27
31.2115	0	107	126	84	109	132	53	102	123	88	93	105	34	4	1	-90	0	0	-81	-5	-3	13	4	1	27
31.3344	0	106	126	85	111	133	53	103	124	87	94	106	33	4	1	-90	0	0	-82	-6	-3	14	4	1	28
31.4573	0	107	127	85	110	134	53	104	124	87	94	106	34	4	1	-91	0	0	-82	-5	-3	14	4	0	28
31.5802	0	107	127	85	111	133	53	103	124	88	94	106	34	4	1	-91	0	0	-83	-5	-3	14	4	1	28
31.703	0	108	126	84	111	132	52	103	123	87	95	105	34	6	2	-91	0	1	-81	-6	-4	15	5	0	26
31.8259	0	107	126	84	110	132	52	104	124	87	95	105	34	4	2	-90	0	0	-82	-6	-3	14	4	1	27
31.9488	0	107	126	84	111	133	52	103	124	88	94	106	33	4	1	-91	0	1	-81	-5	-3	15	4	1	27
32.0717	0	107	126	83	111	133	52	102	125	87	94	107	34	3	1	-91	0	0	-82	-5	-3	15	4	1	29
32.1946	0	107	128	85	111	134	53	104	124	87	95	108	33	4	2	-92	0	1	-83	-6	-4	15	5	1	28
32.3174	0	108	127	86	110	133	53	102	125	88	95	106	34	4	1	-92	0	0	-83	-5	-2	15	4	1	28
32.4403	0	107	126	86	110	133	53	103	123	87	94	106	33	4	1	-90	0	0	-81	-5	-4	15	4	1	27
32.5632	0	107	127	84	110	134	53	102	123	88	95	107	33	4	1	-91	0	1	-81	-5	-4	14	4	1	27
32.6861	0	107	127	84	111	134	53	103	124	87	95	107	34	3	1	-92	-1	1	-83	-5	-3	15	3	1	28
32.809	0	108	128	84	111	135	54	103	125	87	95	109	33	4	1	-92	0	0	-83	-5	-4	14	5	1	28
32.9318	0	107	129	84	111	137	53	103	126	88	94	107	34	4	3	-91	0	0	-83	-6	-3	14	5	0	28
33.0547	0	107	128	85	111	134	52	103	123	87	94	107	33	5	1	-90	0	1	-82	-6	-4	14	4	1	27
33.1776	0	108	127	84	110	133	53	103	124	87	94	106	34	5	1	-91	0	0	-82	-6	-4	15	5	1	26
33.3005	0	107	127	85	110	134	53	103	124	88	94	107	35	4	1	-91	0	1	-82	-5	-3	15	4	1	28
33.4234	0	108	127	84	110	135	54	103	125	89	96	108	34	4	2	-91	0	0	-81	-5	-4	15	4	0	27
33.5462	0	108	129	85	111	136	54	102	126	87	95	109	33	4	2	-92	0	0	-82	-5	-4	15	4	0	28
33.6691	0	107	128	87	111	135	55	103	125	87	94	109	34	4	1	-91	0	1	-82	-5	-3	14	3	2	27
33.792	0	107	127	85	110	133	53	103	124	89	95	106	34	4	2	-91	0	1	-81	-5	-3	13	4	1	28
33.9149	0	107	127	85	110	134	53	103	124	88	94	106	35	4	1	-91	0	0	-81	-5	-3	14	4	1	27
34.0378	0	107	127	85	111	134	54	103	124	89	94	107	35	4	2	-91	0	0	-81	-5	-3	14	5	1	28
34.1606	0	107	128	84	111	135	54	103	125	88	94	109	35	5	1	-91	0	1	-82	-5	-3	15	4	2	27
34.2835	0	106	128	85	112	136	54	102	125	88	95	109	35	5	1	-91	0	0	-81	-5	-3	15	4	1	28
34.4064	0	107	127	85	110	135	53	103	125	88	94	109	35	4	2	-90	0	2	-81	-6	-4	14	4	1	27
34.5293	0	106	127	86	110	135	54	102	124	89	95	109	36	4	1	-91	0	0	-82	-6	-3	14	4	1	27
34.6522	0	107	127	85	111	135	54	102	123	89	94	108	35	4	1	-90	0	0	-81	-5	-4	14	4	1	26
34.775	0	106	127	85	111	136	54	102	123	88	95	107	35	4	1	-90	0	0	-80	-5	-4	14	4	1	27
34.8979	0	107	127	85	111	137	55	103	124	89	94	111	35	5	1	-90	0	0	-81	-5	-4	14	4	1	28
35.0208	0	107	128	85	111	137	54	103	126	88	95	111	35	5	1	-90	0	0	-81	-5	-3	14	4	2	29
35.1437	0	107	127	86	111	136	54	103	124	88	95	109	34	4	2	-91	0	0	-82	-4	-3	14	4	1	28
35.2666	0	108	126	85	111	135	55	103	124	89	94	108	34	5	1	-90	0	0	-81	-5	-3	14	4	1	27
35.3894	0	107	126	85	110	134	54	103	124	89	94	108	35	4	1	-91	0	0	-80	-4	-4	14	3	1	27
35.5123	0	107	127	85	110	134	54	102	124	88	95	108	34	4	2	-91	-1	1	-81	-5	-3	15	4	1	28
35.6352	0	108	128	85	110	136	55	103	125	87	95	108	34	4	2	-90	-1	0	-82	-5	-3	15	3	1	29
35.7581	0	107	129	85	111	136	54	103	125	88	95	109	34	4	1	-92	-1	1	-81	-5	-3	14	5	0	29
35.881	0	107	127	85	111	134	54	102	124	88	95	108	34	4	2	-90	0	0	-81	-5	-3	14	5	1	28
36.0038	0	107	127	85	111	135	54	102	125	88	94	108	34	4	1	-92	0	0	-82	-6	-3	14	4	1	27
36.1267	0	107	128	85	111	134	55	103	125	88	94	108	34	4	2	-91	0	0	-82	-5	-3	14	4	1	28
36.2496	0	107	128	85	110	134	55	103	126	88	94	109	34	4	2	-92	0	0	-83	-4	-3	16	4	1	29
36.3725	0	107	129	85	111	137	55	102	127	88	95	109	34	5	1	-91	0	0	-83	-6	-4	15	4	1	30
36.4954	0	107	129	85	110	135	54	103	125	89	95	109	34	5	2	-92	-1	0	-83	-5	-4	14	3	1	28
36.6182	0	107	127	84	111	134	53	103	125	88	95	108	34	4	2	-92	-1	0	-83	-5	-3	14	4	1	27
36.7411	0	107	127	85	111	134	54	102	124	88	94	108	34	4	2	-91	0	0	-82	-6	-3	15	4	2	28
36.864	0	107	129	85	111	135	54	103	124	88	95	109	34	5	1	-92	-1	1	-83	-6	-3	15	5	2	28
36.9869	0	108	129	84	111	136	55	103	127	88	95	108	33	5	1	-92	0	1	-84	-6	-3	14	4	2	29
37.1098	0	108	128	85	111	134	54	103	126	89	95	110	34	4	1	-92	-1	1	-84	-6	-4	15	4	1	28
37.2326	0	107	127	86	111	134	53	103	125	90	95	107	34	5	2	-92	0	0	-83	-5	-3	15	5	2	28
37.3555	0	107	127	86	112	133	53	103	125	89	94	107	35	4	2	-92	0	0	-83	-5	-3	16	3	1	28
37.4784	0	108	128	84	111	134	53	104	125	89	94	108	34	4	1	-93	0	1	-83	-5	-3	16	4	1	28
37.6013	0	108	129	84	112	135	54	103	126	89	96	108	33	4	1	-93	0	0	-84	-5	-3	15	4	2	30
37.7242	0	108	129	85	111	136	54	103	127	87	95	109	33	4	2	-91	0	0	-84	-5	-3	14	4	1	29
37.847	0	107	127	84	110	133	51	103	124	88	93	107	35	4	2	-93	0	0	-85	-6	-4	15	4	2	28
37.9699	0	107	127	84	110	134	53	102	125	89	95	108	33	5	1	-92	0	0	-84	-5	-2	15	5	2	28
38.0928	0	107	128	85	111	134	53	103	125	88	95	107	34	5	1	-91	0	0	-84	-5	-3	14	4	2	28
38.2157	0	108	128	85	111	135	54	103	125	88	95	109	35	4	2	-91	0	1	-83	-5	-3	15	4	1	28
38.3386	0	108	129	84	111	136	54	103	127	89	94	109	34	4	1	-91	0	0	-85	-4	-3	14	4	0	29
38.4614	0	108	129	86	111	134	54	104	126	88	95	108	34	5	2	-92	-1	1	-84	-5	-4	15	5	1	28
38.5843	0	107	128	85	110	134	53	103	124	88	95	107	34	4	2	-92	0	0	-84	-5	-3	15	4	1	27
38.7072	0	108	128	84	110	134	53	103	125	89	95	107	33	6	1	-91	0	0	-83	-5	-4	14	5	1	27
38.8301	0	108	128	85	111	135	53	104	125	88	95	109	34	3	1	-92	0	0	-84	-6	-3	15	3	1	28
38.953	0	107	128	85	110	135	54	103	126	88	94	108	34	4	1	-91	0	0	-84	-6	-3	15	4	2	28
39.0758	0	108	129	85	111	135	54	104	126	88	94	109	35	4	2	-91	0	0	-84	-5	-3	16	4	0	28
39.1987	0	107	128	85	111	134	53	103	125	89	94	107	34	4	2	-91	0	0	-83	-5	-3	14	4	1	27
39.3216	0	107	128	86	111	134	53	104	125	88	95	107	34	4	1	-92	0	0	-83	-5	-3	15	4	2	27
39.4445	0	108	128	85	110	134	54	103	125	89	95	108	34	5	2	-92	0	0	-83	-6	-4	14	4	1	27
39.5674	0	107	128	85	110	135	54	103	126	88	94	108	34	5	2	-90	0	1	-83	-6	-3	14	4	1	28
39.6902	0	108	129	85	111	135	53	103	127	88	94	108	34	4	1	-91	-1	0	-83	-5	-3	14	4	1	27
39.8131	0	108	128	85	110	133	52	103	125	88	94	106	35	4	2	-92	-1	1	-83	-5	-3	14	4	1	28
39.936	0	108	127	85	111	133	54	103	125	89	94	107	35	4	2	-91	0	1	-83	-5	-3	14	3	2	27
40.0589	0	108	129	85	110	133	52	103	125	89	94	107	34	4	2	-91	-1	0	-83	-5	-3	13	5	1	28
40.1818	0	107	128	86	111	135	53	103	126	88	95	108	35	4	1	-90	0	0	-82	-5	-3	14	4	1	28
40.3046	0	107	129	86	111	134	53	103	126	88	95	109	34	5	1	-91	0	1	-83	-6	-3	14	4	1	29
40.4275	0	108	127	85	110	132	54	103	125	88	93	106	34	4	1	-92	0	1	-82	-6	-4	13	4	1	27
40.5504	0	108	127	85	109	132	52	102	123	88	94	106	34	5	1	-90	0	0	-82	-5	-3	13	4	1	26
40.6733	0	108	127	85	110	133	52	102	124	88	94	106	34	3	2	-90	-1	0	-82	-4	-4	13	4	1	27
40.7962	0	107	127	86	111	133	53	102	123	88	94	106	33	4	1	-90	0	0	-81	-6	-3	13	4	1	27
40.919	0	107	127	85	110	133	52	102	125	87	94	106	33	4	2	-89	0	0	-82	-5	-3	13	5	1	27
41.0419	0	108	127	85	110	133	52	101	123	89	94	106	34	4	1	-90	0	0	-81	-5	-2	13	4	1	27
41.1648	0	106	125	84	109	130	51	101	123	87	93	105	33	4	2	-90	-1	1	-81	-5	-3	14	3	1	26
41.2877	0	106	124	85	109	131	51	101	121	87	93	104	33	5	1	-89	0	1	-81	-5	-2	13	4	1	26
41.4106	0	105	126	84	108	131	51	102	121	86	92	105	34	4	1	-89	0	1	-81	-5	-3	13	4	1	27
41.5334	0	107	126	84	109	131	52	102	121	85	93	105	33	5	2	-88	0	0	-80	-5	-3	13	4	2	28
41.6563	0	107	127	85	109	133	52	101	123	87	93	106	33	5	1	-88	0	1	-81	-5	-3	13	4	0	27
41.7792	0	106	126	85	109	131	52	100	121	86	94	104	33	4	2	-87	0	0	-80	-5	-4	13	4	1	27
41.9021	0	106	124	84	108	130	51	100	121	86	93	103	33	4	1	-88	0	1	-80	-5	-2	13	5	1	26
42.025	0	106	124	83	109	130	51	100	120	85	92	103	34	4	1	-87	0	0	-80	-5	-3	12	3	1	27
42.1478	0	106	125	84	109	130	52	100	120	85	92	105	33	4	1	-87	-1	0	-79	-6	-3	12	3	1	27
42.2707	0	105	124	83	109	132	52	100	121	85	93	104	33	4	1	-88	0	0	-80	-5	-3	13	4	0	27
42.3936	0	106	126	85	109	133	51	101	123	86	93	106	33	4	0	-87	0	0	-79	-6	-3	13	4	1	28
42.5165	0	105	125	84	108	131	51	100	121	86	93	105	34	4	1	-87	-1	1	-80	-5	-2	12	4	1	27
42.6394	0	105	123	83	108	129	51	100	119	85	92	104	33	5	0	-87	-1	1	-79	-5	-3	13	4	1	26
42.7622	0	105	125	84	108	130	51	100	120	85	92	104	32	4	2	-87	0	1	-79	-5	-3	12	4	2	26
42.8851	0	105	124	83	109	130	51	99	120	85	92	103	34	4	0	-88	-2	1	-79	-4	-3	12	4	2	27
43.008	0	105	125	84	109	132	52	100	122	85	93	105	33	4	2	-87	0	0	-78	-6	-3	13	4	0	26
43.1309	0	106	125	84	109	132	52	100	122	84	93	105	33	4	2	-89	0	0	-79	-4	-3	13	4	1	27
43.2538	0	106	126	85	109	132	52	101	122	85	93	106	32	4	1	-87	0	1	-79	-6	-3	13	3	1	27
43.3766	0	105	124	83	108	130	51	100	119	84	92	103	33	4	1	-87	0	0	-79	-5	-2	12	5	1	26
43.4995	0	106	124	83	108	131	51	99	121	85	92	104	33	4	2	-86	0	0	-78	-5	-3	13	5	2	27
43.6224	0	105	126	83	107	131	51	100	121	85	92	104	33	4	2	-87	0	0	-78	-5	-4	12	4	1	26
43.7453	0	106	126	84	108	131	53	100	122	85	93	105	33	4	1	-87	-1	1	-79	-5	-3	12	3	1	27
43.8682	0	107	126	85	109	133	53	100	123	85	92	106	32	4	2	-88	0	0	-79	-5	-4	13	4	1	28
43.991	0	105	126	85	108	131	52	101	121	85	92	104	33	4	1	-87	0	1	-79	-5	-4	12	5	1	27
44.1139	0	106	125	84	108	131	51	100	120	85	92	104	32	3	1	-87	0	0	-79	-5	-2	13	4	1	26
44.2368	0	105	124	84	108	131	51	100	121	85	92	105	32	4	1	-88	0	1	-80	-5	-3	13	4	1	27
44.3597	0	106	125	84	107	132	52	100	121	87	92	104	32	4	1	-88	0	0	-79	-6	-2	13	4	1	27
44.4826	0	106	127	85	109	133	52	101	123	86	93	106	33	3	1	-88	0	0	-81	-5	-3	13	4	0	28
44.6054	0	106	126	85	109	132	51	100	122	86	92	105	33	4	1	-88	0	0	-80	-6	-3	13	4	1	27
44.7283	0	106	125	84	108	131	51	99	121	86	91	103	33	5	0	-87	0	0	-80	-5	-4	13	4	0	27
44.8512	0	105	126	85	108	131	50	100	121	85	92	103	33	4	1	-88	0	0	-80	-5	-4	14	4	1	27
44.9741	0	104	126	84	107	131	51	100	121	85	91	104	32	4	1	-88	0	0	-80	-5	-3	13	4	1	27
45.097	0	105	127	85	109	132	52	100	122	86	91	105	32	4	1	-88	0	0	-80	-4	-3	13	4	1	27
45.2198	0	106	126	86	108	133	52	101	122	86	92	104	32	4	1	-88	0	0	-80	-5	-4	13	4	2	28
45.3427	0	106	125	84	109	131	51	100	120	85	92	103	33	4	1	-88	0	1	-80	-5	-3	13	3	1	27
45.4656	0	105	125	83	107	130	51	100	121	85	91	103	33	5	1	-86	0	1	-80	-5	-3	12	4	1	27
45.5885	0	105	125	83	108	130	51	100	120	85	91	104	33	5	1	-87	-1	0	-80	-5	-3	12	3	0	26
45.7114	0	106	126	84	109	131	53	100	121	85	92	104	33	4	1	-88	0	0	-81	-5	-3	13	4	2	27
45.8342	0	105	126	86	109	132	51	100	121	85	92	103	33	4	2	-88	-1	0	-80	-5	-4	13	5	0	27
45.9571	0	106	123	84	108	129	51	100	120	85	92	104	33	4	1	-87	-1	0	-81	-5	-3	13	4	1	27
46.08	0	107	124	82	107	129	51	101	119	85	92	102	31	4	1	-88	0	0	-79	-5	-2	13	4	1	26
46.2029	0	106	124	84	108	129	50	100	120	85	92	102	33	4	1	-87	0	1	-80	-5	-3	12	4	1	27
46.3258	0	106	125	84	107	130	51	100	121	86	92	103	32	5	1	-86	0	1	-78	-5	-3	12	4	1	26
46.4486	0	107	126	83	109	132	52	101	121	86	93	104	32	4	1	-87	0	0	-80	-6	-3	12	5	0	28
46.5715	0	106	126	85	108	131	52	100	121	85	92	103	32	4	1	-88	0	1	-80	-5	-3	13	4	0	26
46.6944	0	106	124	83	108	129	50	101	120	85	92	101	33	4	2	-87	0	0	-80	-5	-3	13	4	1	27
46.8173	0	106	125	83	109	129	51	101	121	84	92	103	32	5	1	-86	0	0	-79	-5	-3	13	3	1	26
46.9402	0	107	125	83	109	129	52	101	121	85	92	102	32	4	1	-87	0	0	-80	-6	-3	12	4	1	27
47.063	0	106	126	84	108	129	52	101	122	85	91	103	32	4	1	-87	-1	1	-79	-5	-3	12	4	1	28
47.1859	0	106	126	84	109	132	52	102	123	85	92	104	32	4	1	-87	0	0	-80	-5	-3	12	4	0	28
47.3088	0	107	125	84	108	130	51	101	121	84	92	103	32	4	1	-86	0	0	-80	-6	-2	12	4	1	27
47.4317	0	107	125	83	108	129	51	101	120	85	91	102	32	4	1	-86	0	0	-80	-5	-3	14	4	1	26
47.5546	0	106	126	83	108	129	51	102	121	84	91	102	33	4	1	-86	0	0	-80	-5	-3	13	4	1	26
47.6774	0	107	125	84	109	130	51	102	122	84	92	102	33	5	1	-86	0	0	-80	-5	-3	12	4	1	27
47.8003	0	107	126	85	108	132	52	101	123	85	93	103	33	4	1	-87	-1	0	-79	-6	-2	13	5	1	27
47.9232	0	107	126	86	108	130	52	102	122	85	92	104	32	4	1	-87	0	0	-80	-4	-4	12	4	1	26
48.0461	0	105	126	84	108	129	52	101	122	85	92	102	33	4	1	-86	0	0	-80	-5	-3	13	3	1	27
48.169	0	107	124	83	108	128	50	101	120	84	92	102	33	4	1	-85	-1	0	-79	-5	-4	12	4	2	27
48.2918	0	106	125	83	108	129	51	102	121	84	91	102	33	5	2	-85	0	1	-79	-5	-2	12	4	1	27
48.4147	0	107	126	83	108	129	52	103	122	85	92	102	33	4	1	-86	0	0	-80	-6	-3	12	5	2	27
48.5376	0	107	126	84	108	130	52	101	123	85	92	104	32	3	1	-87	0	1	-79	-6	-3	13	5	2	27
48.6605	0	106	124	84	107	129	51	101	121	84	91	102	33	5	1	-85	0	0	-79	-4	-3	12	5	1	27
48.7834	0	106	124	83	107	127	51	101	120	84	91	101	32	4	1	-85	0	0	-79	-5	-3	12	5	1	26
48.9062	0	106	123	83	107	126	49	101	119	83	91	100	34	4	2	-85	0	1	-78	-5	-3	12	4	0	27
49.0291	0	106	124	81	107	127	50	100	118	82	90	102	31	4	1	-85	-1	0	-78	-5	-3	12	4	0	26
49.152	0	106	124	82	107	129	50	100	121	83	90	102	32	4	1	-84	0	1	-78	-4	-3	12	4	1	27
49.2749	0	106	125	83	106	130	51	101	120	82	90	101	33	3	1	-85	0	0	-77	-5	-3	13	4	0	26
49.3978	0	106	124	83	107	126	49	100	118	82	90	100	32	4	1	-84	0	0	-78	-5	-3	12	4	0	26
49.5206	0	105	123	81	106	125	49	99	116	81	89	99	32	3	0	-84	0	1	-78	-5	-3	12	5	0	26
49.6435	0	105	121	81	106	126	50	99	117	81	89	98	32	4	1	-83	0	0	-77	-5	-3	12	4	1	26
49.7664	0	104	122	80	106	126	50	99	117	80	89	98	32	4	1	-83	-1	0	-75	-5	-3	12	4	2	26
49.8893	0	105	123	81	106	127	50	99	117	80	90	99	32	4	1	-83	0	0	-77	-5	-2	12	4	1	25
50.0122	0	105	124	82	106	127	51	99	118	80	90	100	31	4	1	-84	-1	0	-77	-5	-2	12	4	1	26
50.135	0	105	123	82	106	125	50	100	118	81	89	99	31	4	1	-82	0	0	-76	-5	-3	11	4	0	26
50.2579	0	105	122	80	105	125	49	99	116	81	89	97	31	3	2	-83	-1	1	-77	-6	-3	12	3	1	26
50.3808	0	104	122	80	105	125	49	99	116	79	88	97	31	5	1	-82	0	0	-76	-4	-3	12	4	2	25
50.5037	0	104	121	80	104	125	49	98	116	80	87	97	31	4	1	-82	0	0	-75	-5	-3	11	4	1	26
50.6266	0	104	122	81	106	126	51	99	117	80	89	98	31	4	0	-82	-1	0	-75	-5	-3	12	5	1	26
50.7494	0	106	123	81	105	126	51	99	118	80	90	99	31	4	2	-83	0	1	-75	-5	-3	11	4	1	27
50.8723	0	105	124	82	106	127	50	99	119	80	89	99	31	4	1	-83	0	0	-76	-5	-3	11	5	1	26
50.9952	0	105	122	81	105	125	49	99	116	80	88	97	32	4	1	-82	0	0	-76	-5	-3	11	4	1	27
51.1181	11	105	122	81	105	125	49	99	117	80	89	97	31	4	2	-83	0	1	-76	-5	-2	12	4	1	26
51.241	0	105	122	80	104	124	51	99	117	80	89	98	31	4	0	-82	0	0	-76	-5	-3	11	4	2	26
51.3638	0	106	124	82	106	127	50	100	118	81	90	98	31	4	1	-84	0	0	-76	-5	-3	12	4	1	27
51.4867	0	106	124	83	106	128	51	100	119	81	89	99	31	3	1	-84	0	0	-77	-4	-3	13	4	0	27
51.6096	0	105	125	84	106	128	51	101	119	82	90	100	32	4	1	-84	0	0	-76	-5	-3	11	4	1	28
51.7325	0	105	124	81	106	125	51	100	118	81	90	99	31	4	1	-84	0	0	-77	-4	-2	11	4	1	26
51.8554	0	107	124	82	106	126	50	100	119	82	90	99	31	4	1	-84	0	0	-77	-6	-3	13	4	1	26
51.9782	0	106	124	82	107	126	50	101	119	81	89	100	31	4	2	-84	0	0	-77	-5	-3	13	4	1	27
52.1011	0	105	124	83	107	128	51	100	120	82	90	100	31	4	2	-84	-1	0	-77	-6	-3	13	4	1	27
52.224	0	107	126	84	107	130	51	101	122	84	90	101	31	4	1	-86	0	0	-79	-5	-3	13	4	0	28
52.3469	0	106	126	84	107	129	51	101	121	83	91	100	32	4	1	-85	-1	0	-79	-6	-3	13	4	0	28
52.4698	0	107	124	82	107	126	50	101	121	83	90	100	32	4	2	-86	0	0	-79	-5	-4	13	4	2	28
52.5926	0	107	125	82	107	127	51	102	121	83	91	100	31	4	2	-86	-1	1	-78	-5	-3	13	4	1	27
52.7155	0	107	125	82	107	129	51	102	122	83	91	101	32	4	1	-86	-1	0	-80	-5	-3	13	4	1	28
52.8384	0	108	128	84	108	130	51	103	123	84	91	102	32	4	1	-87	0	-1	-80	-5	-2	13	3	0	29
52.9613	0	108	127	84	108	131	51	103	123	85	91	102	32	4	1	-86	0	0	-80	-5	-3	13	4	1	28
53.0842	0	107	126	83	108	128	50	102	121	85	91	100	33	4	1	-86	0	0	-80	-6	-4	12	4	0	28
53.207	0	107	126	83	107	128	51	102	121	83	91	101	31	4	2	-86	-1	0	-80	-5	-4	13	4	2	27
53.3299	0	107	126	83	107	129	51	102	122	84	91	100	31	4	1	-87	0	0	-79	-5	-4	13	4	1	27
53.4528	0	108	127	85	108	130	52	102	123	84	93	101	32	5	1	-86	0	0	-79	-5	-3	13	5	0	28
53.5757	0	107	128	85	108	131	52	103	123	85	92	102	33	5	1	-87	0	0	-80	-5	-4	13	4	1	28
53.6986	0	107	126	85	108	128	51	102	122	85	92	101	32	4	2	-88	0	0	-81	-5	-3	13	4	1	27
53.8214	0	108	126	83	108	128	51	103	121	84	92	101	32	5	1	-86	-1	0	-81	-5	-3	14	4	1	28
53.9443	0	108	126	84	108	127	51	103	122	84	91	101	32	5	2	-86	-1	0	-79	-5	-3	13	4	1	27
54.0672	0	107	127	83	108	129	51	103	122	84	91	102	32	4	1	-86	0	0	-80	-5	-4	13	4	2	26
54.1901	0	108	128	83	107	129	52	103	123	84	92	103	32	4	1	-86	0	0	-81	-6	-4	12	3	1	27
54.313	0	108	127	85	108	130	52	102	123	85	92	103	32	4	1	-87	0	0	-81	-5	-4	14	4	1	27
54.4358	0	107	125	83	108	127	50	102	121	84	90	100	32	4	1	-86	0	0	-80	-5	-3	13	4	2	28
54.5587	0	107	125	83	107	127	51	102	120	83	91	99	32	4	2	-86	0	1	-79	-5	-4	12	4	1	27
54.6816	0	107	126	83	107	127	51	102	121	84	90	99	32	4	1	-86	-1	0	-80	-4	-3	13	4	1	27
54.8045	0	107	125	83	107	128	51	101	122	83	90	101	33	4	1	-86	-1	0	-80	-5	-4	12	4	1	27
54.9274	0	108	127	83	107	129	52	103	122	84	91	102	32	4	1	-86	0	0	-79	-5	-4	12	4	1	28
55.0502	0	107	126	83	106	129	50	103	122	84	91	102	32	5	1	-85	0	0	-80	-6	-3	11	4	1	27
55.1731	0	106	125	82	106	127	50	102	121	83	90	99	32	4	1	-85	-1	0	-80	-6	-3	12	4	1	26
55.296	0	107	124	82	106	127	51	101	120	83	89	99	31	4	0	-85	0	0	-79	-5	-3	13	4	1	27
55.4189	0	107	124	82	106	127	49	101	120	81	89	100	34	3	2	-84	0	0	-78	-4	-4	12	4	1	28
55.5418	0	108	125	82	107	128	52	101	121	83	89	100	32	4	0	-85	0	1	-78	-5	-4	12	3	1	26
55.6646	0	107	126	82	106	129	51	101	121	82	89	101	32	5	1	-84	0	0	-78	-5	-3	13	5	0	27
55.7875	0	105	124	83	106	126	50	101	121	82	90	100	34	4	1	-83	0	1	-79	-6	-3	12	4	1	28
55.9104	0	106	124	81	106	126	50	100	120	82	89	99	32	4	1	-83	0	0	-78	-5	-3	12	4	2	26
56.0333	0	105	123	81	105	126	50	100	120	81	89	99	32	4	1	-83	0	1	-77	-5	-4	12	4	1	26
56.1562	0	105	124	81	106	127	49	101	120	81	89	100	32	4	1	-84	-1	1	-79	-5	-3	12	4	2	27
56.279	0	106	124	82	107	129	51	100	120	82	89	101	32	4	1	-83	-1	0	-76	-5	-3	11	4	0	26
56.4019	0	106	125	83	106	128	50	100	121	82	89	100	32	3	1	-83	0	0	-78	-5	-3	12	4	1	27
56.5248	0	106	122	82	105	125	50	100	118	81	89	99	31	5	1	-83	0	0	-77	-5	-3	12	4	1	25
56.6477	0	105	122	81	105	125	50	99	118	81	89	99	32	4	1	-83	0	0	-77	-5	-3	11	4	1	26
56.7706	0	105	122	81	105	126	49	99	118	81	89	99	32	4	1	-81	-1	0	-76	-6	-3	12	5	2	26
56.8934	0	105	123	82	105	127	51	100	119	81	89	99	31	4	1	-82	-1	0	-76	-5	-3	11	4	1	27
57.0163	0	105	123	82	105	128	51	100	119	81	89	100	32	4	1	-83	0	0	-77	-6	-3	11	4	1	27
57.1392	0	105	122	82	105	126	51	99	118	81	89	98	31	4	1	-82	0	0	-76	-5	-3	12	4	1	26
57.2621	0	105	121	80	105	125	48	99	117	80	89	97	32	5	1	-81	0	0	-76	-5	-4	12	5	1	27
57.385	0	104	121	82	105	124	49	98	116	80	89	98	32	3	1	-81	0	0	-76	-5	-4	11	4	1	27
57.5078	0	104	122	81	105	124	50	98	116	80	87	98	31	4	1	-81	0	0	-74	-4	-3	11	4	1	26
57.6307	0	104	122	81	105	126	50	99	117	81	88	99	31	4	1	-82	0	0	-75	-5	-3	12	4	1	26
57.7536	0	105	123	83	106	126	51	99	118	80	88	98	32	4	1	-82	-1	0	-75	-5	-4	12	3	1	27
57.8765	0	105	122	81	105	125	49	99	117	80	88	97	32	4	1	-82	0	0	-74	-5	-3	12	3	2	26
57.9994	0	104	121	81	104	124	48	99	115	79	88	97	32	4	1	-82	0	0	-76	-5	-3	12	5	1	25
58.1222	0	104	121	80	104	124	50	99	115	79	88	97	30	4	1	-82	0	0	-75	-5	-4	12	3	2	25
58.2451	0	104	121	80	107	125	50	99	115	79	88	97	32	4	1	-81	0	0	-75	-5	-3	12	4	0	26
58.368	0	104	121	81	104	126	50	99	116	79	89	98	31	4	0	-82	0	0	-75	-5	-2	12	4	0	27
58.4909	0	105	122	80	106	128	51	99	118	80	89	98	31	3	1	-83	0	0	-76	-5	-2	11	4	0	27
58.6138	0	105	122	82	106	126	51	99	116	79	89	98	31	4	1	-82	0	0	-76	-5	-3	12	4	1	25
58.7366	0	105	122	80	105	125	49	98	116	79	89	97	31	4	0	-82	0	0	-75	-4	-3	12	4	1	26
58.8595	0	104	121	80	106	125	50	99	116	81	89	97	32	4	1	-81	0	0	-76	-5	-3	12	4	2	27
58.9824	0	104	122	82	105	125	50	99	116	81	88	98	31	4	1	-83	0	1	-76	-4	-3	13	4	1	27
59.1053	0	104	123	81	105	127	51	99	116	81	89	100	32	4	1	-84	-1	0	-76	-5	-3	12	5	1	27
59.2282	0	105	123	83	106	128	51	99	118	81	89	99	32	4	1	-83	0	0	-77	-5	-3	12	4	0	28
59.351	0	105	123	82	105	126	50	100	117	81	89	99	32	4	1	-83	0	0	-78	-5	-3	13	4	1	26
59.4739	0	105	122	82	106	126	51	100	117	80	89	98	31	4	1	-83	0	0	-77	-5	-3	12	5	1	26
59.5968	0	106	123	82	106	127	51	100	117	82	90	99	31	4	1	-84	0	0	-77	-5	-3	11	3	1	27
59.7197	0	105	123	82	107	128	51	100	119	81	90	100	31	4	1	-83	0	0	-77	-5	-3	12	4	1	27
59.8426	0	106	124	83	107	129	51	101	120	83	90	101	32	3	1	-85	0	0	-78	-5	-3	12	3	0	28
59.9654	0	106	124	83	106	128	52	100	119	82	90	101	31	4	1	-86	0	0	-78	-5	-3	13	4	1	28
60.0883	0	105	122	82	107	127	50	101	117	83	90	99	32	4	2	-85	0	0	-79	-5	-3	13	4	0	27
60.2112	0	106	124	83	106	128	51	100	118	83	91	99	32	5	0	-85	0	0	-78	-5	-3	12	4	0	27
60.3341	0	106	124	84	108	129	52	101	120	83	91	100	32	5	0	-86	0	0	-79	-5	-3	13	4	0	27
60.457	0	106	125	83	107	130	52	100	121	84	91	102	31	4	1	-86	-1	0	-79	-5	-3	12	5	1	28
60.5798	0	106	125	85	107	130	52	101	121	84	92	102	32	4	1	-87	0	0	-79	-5	-3	12	4	1	28
60.7027	0	106	124	84	106	128	50	100	119	83	90	101	33	4	1	-86	0	1	-78	-5	-3	13	5	1	27
60.8256	0	105	124	83	107	128	52	101	119	83	91	101	32	4	1	-85	0	1	-80	-6	-3	14	4	2	27
60.9485	0	105	124	84	107	128	51	101	120	83	91	101	31	4	1	-87	0	1	-80	-6	-3	12	5	1	27
61.0714	0	106	126	83	107	130	53	101	121	83	91	102	32	4	1	-86	0	0	-80	-5	-4	13	4	2	28
61.1942	0	107	126	84	108	131	51	101	123	85	91	103	32	4	2	-86	0	0	-80	-5	-3	13	4	0	27
61.3171	0	106	124	84	108	129	50	101	119	84	90	101	33	5	1	-86	0	0	-80	-6	-4	12	5	1	28
61.44	0	107	124	83	107	128	51	102	120	83	91	101	33	4	0	-86	-1	0	-80	-5	-3	13	5	1	27
61.5629	0	108	124	84	107	129	51	101	120	84	90	101	33	3	2	-86	0	0	-80	-5	-4	12	4	1	28
61.6858	0	107	125	83	107	129	52	102	121	84	91	103	32	4	1	-86	0	1	-78	-5	-2	12	4	1	27
61.8086	0	107	127	83	107	131	52	103	122	83	91	103	32	4	1	-87	0	0	-79	-5	-4	12	5	1	29
61.9315	0	107	126	84	107	129	51	102	121	84	92	102	32	3	1	-88	0	1	-81	-5	-3	12	4	1	27
62.0544	0	106	125	83	107	128	51	102	120	83	91	101	33	4	2	-86	-1	0	-79	-5	-3	13	4	1	27
62.1773	0	107	125	83	108	128	51	102	119	83	90	101	33	4	1	-85	0	0	-80	-5	-3	13	4	1	27
62.3002	0	107	125	83	108	129	52	101	121	83	91	102	32	4	2	-86	0	0	-79	-6	-3	13	4	1	27
62.423	0	107	125	84	107	130	52	102	123	84	91	102	32	4	1	-86	0	0	-80	-5	-3	13	4	0	27
62.5459	0	106	127	85	108	131	52	102	123	84	92	103	32	4	1	-86	-1	0	-80	-5	-2	12	4	0	28
62.6688	0	107	125	84	108	128	52	101	121	84	90	101	34	4	2	-86	0	0	-79	-5	-3	13	4	0	27
62.7917	0	107	125	83	107	129	52	102	120	84	91	101	32	4	1	-86	0	1	-79	-5	-3	12	3	1	27
62.9146	0	107	125	82	108	128	51	101	122	84	91	102	33	4	1	-86	-1	1	-79	-5	-4	12	4	1	27
63.0374	0	107	125	83	108	128	52	102	121	85	91	103	32	4	2	-86	0	0	-79	-6	-3	13	4	0	26
63.1603	0	107	127	85	108	131	52	102	123	85	91	104	33	4	2	-86	0	0	-80	-4	-2	12	4	0	28
63.2832	0	107	127	85	107	130	51	102	121	83	92	102	33	4	1	-86	0	0	-80	-6	-4	12	4	1	27
63.4061	0	106	126	83	107	129	52	101	121	84	91	102	33	4	1	-86	0	1	-80	-5	-4	12	3	2	27
63.529	0	106	125	83	108	129	51	101	121	83	92	102	33	4	1	-85	0	0	-79	-5	-3	12	4	1	28
63.6518	0	107	126	84	107	130	52	102	121	84	92	102	33	3	1	-86	0	1	-79	-4	-2	13	4	1	27
63.7747	0	106	126	85	108	132	51	101	122	84	92	103	33	4	2	-86	0	0	-81	-5	-3	12	4	1	27
63.8976	0	106	127	85	107	131	53	102	122	85	92	104	32	4	1	-87	0	1	-80	-5	-3	11	5	1	28
64.0205	0	107	126	84	107	129	51	102	120	85	92	102	34	4	1	-85	0	0	-81	-5	-3	12	4	1	28
64.1434	0	106	125	83	107	128	51	102	120	84	91	101	33	4	2	-86	0	0	-78	-5	-4	13	4	1	27
64.2662	0	107	125	84	107	129	52	102	120	84	92	102	32	4	1	-86	0	0	-79	-6	-3	13	4	1	27
64.3891	0	107	125	83	108	130	51	102	120	84	91	103	33	4	1	-86	0	0	-79	-5	-4	12	4	0	28
64.512	0	106	126	84	107	131	53	101	122	84	92	105	32	5	1	-86	0	0	-79	-5	-3	12	3	2	29
64.6349	0	106	126	84	108	130	51	102	121	84	92	102	33	5	0	-86	0	0	-79	-6	-2	13	4	1	27
64.7578	0	107	124	83	108	129	50	101	119	83	91	102	32	4	1	-86	0	1	-80	-6	-2	14	4	1	27
64.8806	0	106	124	82	108	128	50	102	118	83	91	101	34	4	1	-85	0	0	-79	-6	-3	13	4	1	27
65.0035	0	106	124	82	107	129	52	100	119	84	91	101	32	4	1	-84	-1	1	-78	-5	-3	12	4	2	27
65.1264	0	106	125	84	108	130	52	101	120	84	92	103	32	4	1	-85	-2	0	-78	-4	-3	12	4	0	27
65.2493	0	106	125	84	108	131	51	102	121	85	92	103	33	5	1	-87	0	0	-80	-6	-2	13	5	1	28
65.3722	0	105	124	84	107	128	51	101	119	83	92	102	33	4	1	-86	0	0	-79	-6	-3	13	4	0	27
65.495	0	106	124	83	107	127	51	102	119	83	91	100	33	4	2	-84	0	0	-79	-5	-3	13	5	1	27
65.6179	0	106	123	82	107	127	51	101	118	83	91	101	32	4	0	-84	-1	0	-79	-5	-3	12	4	1	27
65.7408	0	106	123	82	107	128	51	101	118	83	90	101	33	5	1	-85	0	1	-80	-5	-3	13	5	1	27
65.8637	0	106	124	82	108	129	51	102	120	83	92	102	32	5	1	-85	-1	0	-79	-5	-3	12	4	2	27
65.9866	0	106	125	84	108	131	51	101	121	83	92	102	32	5	2	-86	-1	0	-78	-5	-3	12	4	0	27
66.1094	0	106	125	84	107	128	51	101	120	83	91	102	33	5	3	-85	0	0	-80	-5	-3	13	4	1	28
66.2323	0	106	124	82	107	127	51	101	119	82	91	100	33	4	1	-86	0	0	-80	-5	-2	12	5	1	27
66.3552	0	105	123	82	107	128	50	102	119	82	91	100	33	4	1	-85	0	0	-78	-5	-2	12	5	0	27
66.4781	0	107	123	82	107	129	52	100	120	83	91	99	32	3	1	-84	-1	1	-78	-5	-3	13	4	1	27
66.601	0	106	125	83	107	129	52	101	120	83	91	102	33	4	1	-85	0	0	-79	-5	-3	13	3	0	27
66.7238	0	107	125	83	107	130	52	101	121	84	91	102	32	5	1	-86	-1	0	-80	-5	-2	13	4	0	28
66.8467	0	106	125	83	108	130	51	102	121	83	92	102	33	3	0	-85	0	1	-79	-5	-3	14	4	0	27
66.9696	0	107	122	83	107	127	50	101	119	83	91	99	33	4	1	-85	-1	0	-79	-5	-3	12	4	1	27
67.0925	0	106	123	82	106	127	51	101	119	82	90	100	32	4	2	-85	0	0	-79	-5	-3	12	4	1	27
67.2154	0	105	123	82	107	128	51	101	118	82	90	101	32	4	1	-86	0	0	-78	-5	-3	12	4	1	26
67.3382	0	105	125	83	107	128	51	101	120	83	91	102	32	4	1	-85	0	1	-79	-5	-3	12	4	1	28
67.4611	0	105	126	84	107	129	51	102	120	83	91	102	32	4	2	-85	0	1	-78	-5	-3	12	4	1	27
67.584	0	106	123	84	107	127	50	100	119	82	90	101	33	4	1	-86	-1	1	-79	-5	-3	11	4	1	27
67.7069	0	105	124	82	106	127	50	100	117	83	90	100	31	4	1	-84	0	1	-79	-5	-3	12	4	1	26
67.8298	0	104	123	82	106	127	49	100	118	83	91	99	34	3	1	-84	0	0	-78	-4	-3	13	5	1	27
67.9526	0	105	123	83	106	127	50	100	118	81	90	99	33	4	1	-85	-1	1	-78	-5	-3	12	4	1	27
68.0755	0	105	124	83	106	128	51	99	119	83	90	102	32	4	1	-86	0	0	-79	-5	-4	12	4	1	27
68.1984	0	105	124	83	106	129	50	99	118	82	89	100	32	5	1	-85	0	0	-78	-5	-3	12	4	1	26
68.3213	0	104	122	81	105	125	49	99	116	80	89	99	33	4	1	-84	0	0	-78	-5	-2	12	4	1	26
68.4442	0	104	122	82	105	126	48	98	115	81	90	98	32	5	1	-84	0	1	-78	-5	-3	11	5	1	27
68.567	0	104	122	81	105	126	51	98	115	80	89	98	31	4	2	-83	0	0	-78	-6	-3	12	5	2	25
68.6899	0	103	122	81	105	127	49	99	117	81	89	100	32	4	1	-84	-1	0	-77	-5	-3	12	4	2	27
68.8128	0	104	123	82	106	128	51	99	116	82	89	99	31	5	1	-84	-1	0	-77	-6	-3	13	5	0	27
68.9357	0	103	122	83	106	127	50	99	116	81	89	99	33	4	1	-84	0	1	-77	-5	-3	11	4	1	26
69.0586	0	103	120	80	105	124	49	98	114	81	89	97	31	4	1	-83	0	0	-79	-4	-3	12	4	1	26
69.1814	0	104	120	80	106	125	49	98	114	80	89	96	31	4	0	-83	0	0	-76	-5	-2	11	4	1	27
69.3043	0	104	120	81	105	125	49	98	115	79	89	97	31	5	1	-82	0	0	-77	-5	-3	11	4	1	27
69.4272	0	103	121	80	105	126	50	98	115	79	89	97	30	5	2	-82	0	0	-76	-5	-2	12	4	1	27
69.5501	0	104	122	82	105	128	51	99	117	79	89	98	31	4	0	-83	0	0	-78	-4	-3	12	3	1	27
69.673	0	103	120	81	105	125	49	97	114	80	88	98	32	4	0	-82	0	1	-78	-5	-2	12	4	1	26
69.7958	0	104	119	79	104	125	48	98	113	80	88	95	31	4	1	-82	0	1	-77	-5	-2	12	4	1	27
69.9187	0	104	119	80	105	124	49	98	112	79	88	96	31	4	1	-82	-1	0	-77	-4	-2	12	4	2	26
70.0416	0	103	120	79	105	125	49	97	113	79	90	97	30	3	0	-83	-1	0	-77	-5	-3	12	4	1	26
70.1645	0	104	120	79	104	125	50	98	115	78	89	98	30	3	0	-83	0	0	-76	-5	-2	11	4	0	27
70.2874	0	103	122	81	106	127	50	98	115	80	89	99	31	4	1	-83	0	0	-77	-5	-3	11	4	0	27
70.4102	0	104	120	81	105	123	49	98	113	79	88	97	32	4	1	-83	0	0	-78	-4	-3	12	5	0	26
70.5331	0	103	119	79	105	124	48	98	113	79	88	95	31	4	0	-83	0	1	-78	-5	-2	12	5	1	26
70.656	0	104	120	80	106	125	49	99	113	79	88	95	31	4	1	-82	0	0	-77	-6	-2	11	4	1	26
70.7789	0	104	120	81	105	124	49	99	114	78	89	96	31	5	1	-82	0	0	-76	-5	-2	11	4	1	26
70.9018	0	104	121	81	106	126	50	98	115	79	89	97	31	4	1	-84	0	0	-78	-5	-3	12	3	0	27
71.0246	0	104	122	82	106	127	51	99	115	80	89	97	30	4	1	-83	0	0	-78	-6	-3	12	5	0	26
71.1475	0	105	120	80	105	124	50	99	113	80	89	97	32	4	1	-83	0	1	-78	-5	-3	12	4	0	27
71.2704	0	104	120	80	105	123	49	100	113	80	88	97	31	4	0	-83	0	1	-76	-5	-3	12	4	1	27
71.3933	0	104	121	81	105	124	50	98	114	79	89	97	30	4	1	-83	0	0	-78	-5	-3	12	4	1	26
71.5162	0	104	121	80	105	126	50	98	115	79	89	97	30	4	1	-84	0	0	-78	-5	-2	11	4	1	27
71.639	0	105	122	82	106	126	50	100	116	80	88	97	31	4	0	-85	0	0	-78	-4	-2	12	4	0	27
71.7619	0	104	120	81	104	124	50	98	113	80	88	97	30	4	1	-83	0	0	-78	-5	-3	12	4	1	27
71.8848	0	104	120	80	105	123	50	99	113	80	89	96	31	3	1	-83	0	0	-79	-5	-3	11	4	1	26
72.0077	0	104	120	79	104	124	50	98	113	78	89	95	30	4	0	-83	0	0	-78	-5	-3	12	4	0	26
72.1306	0	105	120	80	104	124	49	98	114	79	88	98	32	5	1	-84	0	0	-78	-5	-3	11	4	0	27
72.2534	0	105	121	81	105	125	50	99	115	79	89	97	30	5	1	-84	0	0	-79	-6	-3	12	4	1	27
72.3763	0	104	120	81	105	124	48	99	114	79	88	96	31	4	1	-83	0	0	-80	-6	-2	12	5	1	27
72.4992	0	103	118	79	103	121	48	98	111	79	87	94	31	4	0	-83	0	1	-78	-4	-3	11	4	1	27
72.6221	0	103	117	79	103	121	47	98	112	79	88	94	30	4	1	-83	0	1	-78	-5	-3	13	4	2	26
72.745	0	104	118	79	103	122	49	97	112	78	87	94	31	4	1	-82	0	0	-77	-5	-2	12	5	1	27
72.8678	0	102	119	79	103	123	49	97	113	79	87	94	30	5	1	-82	0	0	-76	-5	-2	12	5	1	26
72.9907	0	103	119	79	104	123	48	98	112	79	87	94	30	4	0	-83	0	0	-77	-5	-3	11	4	0	26
73.1136	0	103	116	79	102	120	47	97	110	77	87	92	30	4	1	-81	-1	0	-76	-5	-3	12	4	1	26
73.2365	0	102	116	77	102	119	47	97	110	77	86	90	30	4	1	-81	-1	1	-77	-5	-3	12	5	0	25
73.3594	0	103	116	78	102	118	45	97	108	75	85	90	29	3	1	-82	0	1	-77	-5	-3	12	4	1	26
73.4822	0	103	117	77	101	119	47	97	109	76	86	92	29	3	1	-82	0	0	-76	-5	-2	12	4	1	26
73.6051	0	103	117	79	103	121	47	96	111	76	85	91	30	4	1	-81	0	0	-75	-5	-2	12	4	1	27
73.728	0	102	118	78	103	120	47	96	110	76	86	91	30	4	2	-81	0	0	-76	-5	-2	11	3	1	26
73.8509	0	102	115	76	101	116	46	96	107	75	84	90	30	4	0	-80	0	0	-77	-5	-3	12	4	1	26
73.9738	0	101	114	77	100	117	46	96	107	75	84	89	29	4	0	-80	0	1	-75	-5	-2	11	4	1	25
74.0966	0	102	115	77	101	117	46	96	108	75	84	90	30	4	1	-79	0	0	-75	-4	-2	11	5	1	25
74.2195	0	103	115	77	101	118	45	96	109	75	85	90	28	4	1	-80	0	0	-74	-5	-2	10	4	0	26
74.3424	0	102	116	77	102	119	47	96	109	75	84	90	29	4	0	-80	0	1	-75	-5	-2	11	3	0	26
74.4653	0	102	116	77	101	118	47	95	108	75	84	89	29	4	0	-80	0	0	-74	-4	-2	10	4	0	26
74.5882	0	102	114	77	101	116	46	95	106	74	84	89	29	3	0	-78	0	0	-74	-5	-2	11	4	1	27
74.711	0	102	115	76	101	117	46	96	107	74	83	89	29	4	0	-79	0	0	-74	-4	-2	11	4	1	25
74.8339	0	103	116	76	101	116	46	96	108	74	84	90	28	3	1	-79	0	1	-74	-5	-3	11	4	1	26
74.9568	0	102	116	77	101	118	47	96	109	74	84	89	28	4	1	-80	0	0	-74	-4	-2	12	4	1	25
75.0797	0	102	116	77	102	118	47	97	109	75	85	89	29	4	1	-79	0	0	-74	-5	-2	10	4	1	25
75.2026	0	102	114	76	100	116	46	95	107	74	84	88	28	5	0	-79	0	0	-74	-5	-2	11	3	1	24
75.3254	0	102	116	75	100	116	45	95	107	75	83	87	29	4	2	-80	0	0	-75	-5	-3	11	4	1	26
75.4483	0	102	115	76	100	116	46	96	107	73	84	88	28	4	0	-79	0	1	-74	-5	-3	11	4	1	25
75.5712	0	102	116	76	101	116	46	96	109	75	84	89	28	4	0	-79	-1	0	-73	-5	-2	11	4	2	26
75.6941	0	102	117	78	102	119	47	96	109	74	84	89	27	4	1	-80	0	0	-74	-5	-2	11	4	0	26
75.817	0	103	117	77	101	116	46	96	109	73	84	89	28	4	0	-80	0	0	-76	-4	-3	10	4	0	26
75.9398	0	103	115	76	100	115	44	96	107	74	83	87	29	4	0	-79	-1	0	-74	-4	-3	11	4	0	26
76.0627	0	102	115	75	101	114	45	96	107	73	84	88	30	3	1	-78	0	0	-74	-6	-2	10	4	1	26
76.1856	0	102	115	75	100	116	45	96	109	73	84	88	28	4	0	-80	-1	0	-74	-4	-2	11	4	1	25
76.3085	0	101	117	77	100	117	47	97	109	74	84	88	27	3	1	-79	0	0	-74	-5	-2	11	4	0	26
76.4314	0	103	117	78	101	119	46	96	109	74	84	89	28	4	0	-80	0	0	-74	-5	-3	10	4	0	26
76.5542	0	102	116	75	100	116	46	96	108	74	84	87	27	4	0	-79	0	0	-73	-5	-3	11	5	1	25
76.6771	0	102	116	75	99	115	45	96	106	74	83	87	28	4	1	-79	0	1	-75	-5	-3	12	5	1	26
76.8	0	102	114	75	100	114	44	96	108	73	83	87	28	4	0	-79	-1	0	-74	-5	-2	11	4	1	26
76.9229	0	102	115	75	101	116	45	97	107	73	83	87	29	4	0	-78	0	0	-74	-5	-2	11	4	0	26
77.0458	0	102	116	77	101	118	47	97	109	73	84	88	28	3	1	-79	0	0	-73	-4	-3	11	5	0	26
77.1686	0	103	117	77	101	117	46	97	110	73	84	90	28	4	1	-80	0	0	-74	-5	-2	11	4	0	26
77.2915	0	102	115	75	100	116	45	96	107	73	83	86	29	4	1	-79	-1	0	-76	-4	-2	11	3	0	27
77.4144	0	102	114	75	100	115	45	97	108	74	84	87	28	4	1	-79	0	0	-74	-5	-3	11	4	1	26
77.5373	0	103	115	75	100	115	45	96	108	74	84	87	28	4	0	-80	0	1	-74	-5	-3	11	4	0	26
77.6602	0	103	116	76	100	117	46	97	109	74	84	88	27	3	0	-80	-1	0	-74	-5	-2	12	3	1	26
77.783	0	103	117	76	101	118	46	97	110	74	85	89	28	4	1	-81	0	0	-75	-5	-3	11	4	0	27
77.9059	0	103	117	77	102	118	47	98	110	75	85	89	27	4	0	-80	0	0	-75	-5	-2	12	4	1	26
78.0288	0	103	115	77	101	115	45	98	109	75	85	88	29	4	1	-79	0	0	-75	-4	-3	11	4	1	27
78.1517	0	103	116	75	102	116	45	97	109	74	84	87	28	4	2	-80	0	0	-74	-5	-3	12	4	1	26
78.2746	0	103	117	76	101	117	46	97	109	74	84	88	29	4	1	-80	0	0	-74	-6	-2	12	4	1	25
78.3974	0	103	117	77	101	119	47	97	110	73	85	90	29	4	0	-80	0	0	-74	-4	-4	12	5	1	27
78.5203	0	104	118	77	102	120	48	98	111	75	85	91	28	4	1	-81	0	0	-75	-5	-3	12	4	0	27
78.6432	0	104	117	78	101	118	45	97	110	74	85	90	29	4	1	-82	0	0	-75	-5	-2	11	4	1	27
78.7661	0	103	117	76	101	115	46	98	110	75	84	90	29	3	1	-81	-1	0	-77	-5	-3	12	4	0	26
78.889	0	103	117	76	101	117	47	97	109	74	85	89	29	4	0	-81	0	0	-75	-4	-3	12	4	1	27
79.0118	0	104	118	76	101	119	46	98	111	74	85	89	28	5	0	-81	0	0	-75	-5	-2	12	4	0	26
79.1347	0	104	118	77	102	120	47	98	112	75	85	90	28	4	1	-81	0	0	-76	-5	-2	11	4	1	26
79.2576	0	104	119	78	101	120	47	97	112	74	85	90	28	4	0	-82	0	0	-76	-5	-2	12	4	0	27
79.3805	0	102	116	76	101	116	45	98	109	76	84	89	29	4	1	-80	0	0	-76	-4	-3	11	4	1	27
79.5034	0	102	116	75	101	117	45	97	108	74	85	90	29	4	0	-79	0	0	-75	-5	-3	10	4	0	26
79.6262	0	103	116	76	100	116	45	96	109	74	84	89	28	4	1	-80	-1	0	-75	-4	-2	11	5	1	25
79.7491	0	102	115	76	101	118	46	96	110	75	84	90	29	5	0	-80	0	0	-75	-5	-2	11	4	0	26
79.872	0	103	117	77	101	119	47	97	110	74	85	90	29	4	1	-80	0	0	-74	-4	-3	11	4	1	26
79.9949	0	102	116	76	100	118	46	96	109	74	84	88	27	4	0	-79	0	0	-73	-4	-2	11	4	1	25
80.1178	0	102	114	74	99	116	44	95	106	73	83	87	28	4	0	-79	0	0	-74	-5	-2	10	4	1	24
80.2406	0	101	114	74	100	115	45	95	106	72	82	87	28	4	1	-78	-1	1	-75	-5	-2	12	4	0	25
80.3635	0	101	114	75	99	115	44	95	106	71	83	88	29	4	0	-77	-1	0	-73	-4	-2	11	4	2	26
80.4864	0	102	115	74	100	117	44	95	106	72	83	88	29	4	0	-78	0	0	-72	-4	-2	11	4	0	26
80.6093	0	101	116	75	101	118	46	95	108	73	83	88	28	4	1	-79	0	0	-73	-5	-2	11	4	0	25
80.7322	0	101	114	74	99	114	45	95	105	73	82	87	27	4	0	-78	0	0	-73	-4	-2	11	4	1	24
80.855	0	101	113	72	99	114	45	94	104	71	82	86	27	4	0	-76	0	1	-71	-4	-3	11	4	1	24
80.9779	0	100	112	73	98	114	44	94	104	70	82	86	27	4	1	-76	0	1	-72	-4	-2	10	4	1	25
81.1008	0	100	113	73	98	115	43	93	105	70	81	86	28	5	0	-76	-1	0	-72	-5	-2	11	5	0	25
81.2237	0	100	113	74	98	116	45	94	105	71	83	87	28	4	1	-76	0	0	-71	-5	-2	11	5	0	25
81.3466	0	101	113	75	100	115	45	93	105	71	82	87	26	3	0	-74	0	0	-69	-5	-2	10	4	0	24
81.4694	0	99	112	73	98	113	44	93	103	70	82	84	27	4	0	-74	0	0	-70	-5	-2	11	5	1	25
81.5923	0	100	112	71	98	112	42	94	103	69	80	84	27	4	1	-74	0	0	-70	-5	-3	10	4	1	25
81.7152	0	99	111	72	98	112	42	94	103	68	81	85	28	4	0	-75	0	0	-69	-4	-2	10	5	1	25
81.8381	0	99	112	72	98	114	43	93	104	69	81	84	26	4	0	-72	0	0	-69	-4	-2	10	4	0	24
81.961	0	99	113	74	99	114	45	93	105	69	81	85	27	3	0	-73	0	0	-68	-4	-2	10	4	0	24
82.0838	0	100	113	74	98	115	43	94	105	68	81	86	27	4	1	-74	0	0	-70	-5	-3	10	4	0	25
82.2067	0	99	111	72	97	113	43	93	103	69	81	84	26	4	0	-74	-1	0	-70	-4	-2	10	3	1	24
82.3296	0	100	112	72	97	113	43	93	103	70	81	84	27	4	0	-72	0	0	-68	-5	-2	10	4	0	24
82.4525	0	100	112	72	96	113	43	93	103	68	81	85	27	3	0	-73	-1	0	-68	-4	-3	10	4	1	25
82.5754	0	100	113	72	98	115	44	94	105	69	81	85	26	4	0	-74	0	0	-68	-5	-4	9	4	1	24
82.6982	0	100	114	74	99	115	44	94	105	70	82	86	26	4	0	-74	0	0	-68	-4	-2	10	4	1	25
82.8211	0	100	113	73	97	114	43	94	104	69	81	85	27	4	0	-73	0	0	-67	-5	-1	9	4	1	25
82.944	0	100	112	71	97	113	43	93	103	69	80	84	27	4	0	-73	0	0	-67	-5	-2	10	4	1	25
83.0669	0	101	112	73	97	113	44	94	103	68	81	84	26	4	0	-74	-1	0	-69	-4	-3	10	4	1	25
83.1898	0	100	113	72	98	115	44	93	104	69	81	84	27	5	0	-74	0	0	-67	-5	-3	10	3	0	25
83.3126	0	100	114	74	98	115	45	94	106	69	82	86	26	4	1	-74	0	0	-67	-4	-2	10	4	1	25
83.4355	0	100	114	75	98	116	44	94	106	70	81	85	27	4	0	-74	-1	0	-69	-5	-3	10	4	0	25
83.5584	0	100	113	72	97	113	43	94	104	68	80	84	27	4	0	-74	0	0	-69	-5	-3	10	4	1	24
83.6813	0	100	114	73	98	113	44	94	104	69	81	85	26	4	1	-74	0	0	-68	-5	-3	10	4	1	24
83.8042	0	100	113	72	98	113	42	93	104	69	80	84	28	4	1	-73	0	0	-68	-5	-2	10	4	1	25
83.927	0	100	114	74	98	115	45	94	105	69	80	85	27	4	0	-73	0	0	-67	-5	-2	10	4	0	25
84.0499	0	100	115	75	99	116	44	94	107	70	81	85	26	4	0	-74	-1	0	-68	-5	-2	10	3	0	24
84.1728	0	101	113	73	98	112	43	93	104	68	81	84	27	4	1	-73	0	0	-69	-4	-2	10	4	1	24
84.2957	0	100	112	72	96	112	42	93	103	67	81	83	26	3	0	-73	-1	1	-67	-4	-2	10	4	1	24
84.4186	0	100	112	71	97	112	42	93	103	67	79	82	26	4	0	-72	-1	0	-67	-5	-2	10	3	0	24
84.5414	0	100	112	72	97	112	43	93	103	68	79	83	26	4	0	-72	-2	0	-68	-4	-3	10	4	0	24
84.6643	0	101	113	73	98	113	43	93	105	68	80	85	27	4	0	-72	-1	0	-68	-4	-2	10	4	0	25
84.7872	0	100	113	74	97	114	43	93	105	69	81	84	26	4	0	-72	0	0	-67	-5	-2	10	4	0	24
84.9101	0	100	111	72	96	110	43	93	103	67	79	82	25	4	1	-71	0	0	-67	-5	-1	10	4	1	23
85.033	0	99	111	71	97	110	42	92	103	66	79	82	26	4	1	-70	-1	0	-66	-4	-2	10	4	1	24
85.1558	0	99	111	71	97	110	41	93	102	67	79	81	25	4	0	-70	0	0	-65	-5	-3	9	4	1	24
85.2787	0	100	112	72	96	112	41	92	103	66	80	82	27	4	0	-70	0	0	-66	-4	-1	9	4	0	25
85.4016	0	100	113	72	97	113	43	93	105	67	80	82	26	3	0	-71	-1	0	-66	-4	-2	10	4	1	24
85.5245	0	100	111	73	97	112	42	94	103	66	80	82	26	4	0	-72	0	0	-67	-5	-2	9	4	1	24
85.6474	0	100	111	71	96	109	41	93	102	66	79	82	25	3	0	-70	0	0	-65	-4	-2	9	5	0	24
85.7702	0	99	110	70	96	110	41	93	102	66	79	82	26	4	0	-69	-1	0	-65	-5	-2	9	5	1	24
85.8931	0	100	111	71	96	111	42	93	101	66	79	80	24	4	0	-70	0	0	-65	-6	-2	9	4	0	24
86.016	0	99	112	72	96	111	43	93	102	66	80	82	25	3	0	-70	0	0	-65	-5	-2	9	4	0	23
86.1389	0	100	114	72	97	112	44	94	103	68	80	84	24	4	0	-70	0	0	-65	-4	-2	9	4	0	23
86.2618	0	99	112	72	98	111	42	93	103	67	79	82	26	3	0	-70	0	0	-63	-5	-2	9	5	0	24
86.3846	0	100	111	70	96	111	41	92	101	67	79	81	25	3	0	-70	0	0	-65	-4	-2	9	4	0	24
86.5075	0	99	111	70	96	111	42	93	102	66	80	82	26	4	1	-70	0	0	-65	-5	-2	9	4	0	23
86.6304	0	100	112	72	97	112	42	93	103	67	80	81	26	4	1	-69	0	0	-65	-5	-2	9	5	0	24
86.7533	1	100	114	71	97	113	44	94	105	68	81	84	25	5	0	-69	0	0	-64	-5	-1	9	4	0	23
86.8762	0	100	116	73	98	114	44	94	107	68	81	84	27	3	0	-71	0	0	-65	-4	-2	10	5	0	23
86.999	0	101	112	73	97	111	42	94	104	67	80	82	27	4	0	-70	-1	0	-67	-5	-2	9	5	0	24
87.1219	0	100	113	72	97	111	42	94	103	66	81	83	26	4	0	-70	0	0	-65	-6	-2	9	4	1	23
87.2448	0	100	112	73	97	113	43	93	104	67	80	82	26	3	1	-70	0	0	-64	-4	-2	10	3	0	24
87.3677	0	101	114	73	97	113	44	94	105	67	80	83	25	4	0	-71	0	0	-64	-5	-2	9	4	0	24
87.4906	0	101	115	72	98	113	45	94	107	69	81	83	26	3	0	-71	0	0	-67	-5	-3	9	4	0	25
87.6134	0	100	114	73	98	112	42	95	105	68	81	82	27	4	1	-71	0	0	-67	-5	-1	9	4	1	24
87.7363	0	101	113	72	98	110	42	95	104	67	81	81	26	4	1	-70	-1	0	-66	-4	-2	10	5	1	24
87.8592	0	100	114	72	98	111	44	94	105	68	80	81	26	4	0	-70	0	0	-66	-4	-2	10	3	0	24
87.9821	0	101	114	72	98	113	43	94	105	68	80	81	26	4	0	-71	0	-1	-66	-4	-1	10	4	0	24
88.105	0	101	115	73	98	114	44	95	106	68	81	84	26	4	1	-71	0	0	-66	-5	-2	10	5	0	25
88.2278	0	101	115	74	98	114	44	94	108	68	82	84	27	4	0	-71	0	0	-66	-5	-2	9	4	0	24
88.3507	0	101	113	73	98	111	42	94	104	68	80	82	26	5	1	-71	-1	0	-66	-5	-2	10	5	1	24
88.4736	0	101	113	72	97	110	41	95	105	69	81	82	27	4	0	-70	0	0	-66	-5	-2	9	4	1	25
88.5965	0	101	113	72	97	111	42	95	105	68	80	81	27	3	0	-70	-1	0	-65	-5	-3	10	4	0	25
88.7194	0	102	114	72	98	112	42	95	105	67	80	81	26	4	1	-70	0	0	-66	-5	-2	9	4	0	24
88.8422	0	102	115	74	98	113	44	95	106	68	82	83	25	3	1	-71	0	0	-65	-5	-1	9	4	0	24
88.9651	0	101	116	73	98	112	43	95	106	69	80	82	25	4	0	-72	-1	0	-66	-5	-2	9	5	1	24
89.088	0	101	113	73	98	110	42	95	105	67	80	81	27	4	1	-68	0	0	-66	-5	-3	9	4	1	24
89.2109	0	102	113	70	97	110	42	96	105	67	80	80	26	3	1	-69	-1	0	-65	-5	-1	10	4	1	24
89.3338	0	102	113	71	97	111	42	94	106	67	80	80	26	3	1	-70	0	0	-66	-4	-2	10	4	0	24
89.4566	0	101	114	73	97	111	43	94	106	67	80	81	26	4	1	-70	0	0	-65	-5	-2	9	4	0	24
89.5795	0	101	115	72	97	113	44	95	108	68	81	84	26	4	0	-70	0	0	-65	-6	-2	9	4	0	24
89.7024	0	102	116	73	98	113	42	95	108	69	82	82	26	4	0	-70	0	0	-66	-5	-3	9	5	1	24
89.8253	0	102	114	72	98	110	42	95	106	67	81	82	26	3	1	-70	0	0	-67	-4	-2	9	4	2	24
89.9482	0	101	114	72	99	110	42	96	106	68	80	82	26	4	1	-69	0	0	-66	-5	-2	9	4	1	25
90.071	0	101	114	72	97	110	42	96	106	67	81	81	27	4	0	-69	0	-1	-65	-4	-2	9	4	0	24
90.1939	0	102	115	72	97	112	43	96	107	68	81	82	27	4	1	-70	0	0	-65	-5	-2	10	3	1	24
90.3168	0	102	115	74	98	113	44	96	108	68	81	83	26	4	1	-71	0	0	-65	-4	-3	9	4	2	24
90.4397	0	102	115	75	98	114	44	96	108	67	81	83	26	4	1	-73	0	0	-65	-5	-2	7	5	0	24
90.5626	0	102	115	73	98	111	42	95	106	69	81	82	25	4	0	-69	0	0	-66	-5	-2	10	4	1	23
90.6854	0	102	115	72	97	111	43	96	107	69	80	82	27	5	0	-69	0	0	-65	-5	-2	9	4	0	24
90.8083	0	102	115	73	98	111	42	95	106	68	80	82	27	4	0	-70	-1	0	-66	-4	-2	8	4	1	25
90.9312	0	102	116	74	98	113	43	96	109	68	81	83	26	4	1	-70	-1	0	-65	-5	-2	9	4	0	24
91.0541	0	102	116	74	98	114	43	96	109	67	82	84	25	4	0	-71	-1	0	-64	-5	-2	7	5	1	24
91.177	0	102	115	74	98	113	43	96	108	68	82	83	26	4	1	-69	0	0	-66	-5	-2	8	4	0	24
91.2998	0	101	115	73	98	111	42	96	106	68	80	82	27	5	1	-70	0	0	-66	-5	-2	9	4	0	24
91.4227	0	102	115	74	98	113	43	95	107	68	81	82	25	4	0	-69	-1	0	-65	-5	-3	9	4	0	24
91.5456	0	102	115	74	99	113	43	96	108	68	81	82	26	4	0	-69	0	0	-65	-4	-3	9	5	0	24
91.6685	0	101	116	75	98	114	44	95	109	68	82	84	26	4	0	-72	-1	0	-65	-5	-3	6	3	0	24
91.7914	0	102	116	74	98	115	44	96	109	69	82	85	25	3	0	-70	-1	0	-66	-4	-2	10	3	0	24
91.9142	0	102	115	73	98	112	42	96	108	69	81	82	26	3	1	-68	0	0	-66	-6	-3	9	3	0	25
92.0371	0	102	116	73	98	111	42	96	108	68	81	83	26	4	0	-70	0	0	-66	-5	-2	8	4	1	25
92.16	0	102	115	74	98	112	43	96	108	68	81	82	26	3	2	-70	0	0	-66	-5	-3	9	4	0	24
92.2829	0	102	117	75	98	114	44	96	109	69	82	83	26	5	1	-71	0	0	-66	-5	-2	9	4	1	24
92.4058	0	102	118	76	99	114	45	95	109	68	82	85	27	4	1	-72	0	0	-66	-5	-3	7	4	0	25
92.5286	0	102	116	74	98	113	43	96	107	69	82	82	26	4	1	-70	0	0	-66	-4	-2	9	4	1	24
92.6515	0	101	115	73	99	112	42	96	108	69	81	82	26	3	0	-70	0	0	-66	-4	-2	9	4	0	25
92.7744	0	101	114	74	98	112	43	96	107	69	81	83	26	4	0	-70	0	0	-67	-5	-3	9	5	1	24
92.8973	0	101	116	73	98	113	44	95	108	68	81	83	27	4	0	-70	0	0	-66	-4	-2	9	4	0	24
93.0202	0	103	117	76	99	114	44	96	109	68	82	84	26	3	1	-73	-1	0	-66	-4	-3	7	4	0	25
93.143	0	102	116	76	99	114	44	96	109	69	82	84	28	4	0	-71	0	0	-67	-5	-2	8	4	0	24
93.2659	0	102	115	74	99	111	43	96	108	69	81	83	27	4	0	-70	-1	0	-67	-5	-2	10	4	2	25
93.3888	0	103	115	74	98	112	42	96	107	68	81	82	26	4	1	-70	0	0	-67	-4	-2	9	5	0	25
93.5117	0	102	115	74	99	112	43	96	107	69	82	82	26	4	0	-71	0	0	-67	-5	-2	9	4	0	25
93.6346	0	102	117	73	99	113	45	97	109	69	81	83	26	4	0	-72	0	0	-67	-5	-2	9	5	0	24
93.7574	0	103	118	77	100	114	45	98	111	68	83	84	26	4	1	-73	0	0	-67	-5	-2	7	4	1	24
93.8803	0	102	116	75	99	113	43	96	108	69	83	83	26	4	0	-71	0	0	-68	-4	-2	9	4	0	25
94.0032	0	103	116	74	100	111	43	97	108	69	83	83	26	4	1	-71	0	0	-67	-5	-3	10	4	0	25
94.1261	0	103	116	74	99	111	44	97	108	70	82	83	26	4	0	-71	0	1	-67	-4	-2	9	4	1	23
94.249	0	102	116	74	99	113	45	97	109	69	83	82	27	5	0	-71	0	0	-67	-5	-2	9	4	0	24
94.3718	0	103	117	75	100	114	45	99	110	70	83	84	26	4	1	-71	-1	0	-66	-5	-2	9	4	0	24
94.4947	0	103	118	77	100	115	45	98	112	69	83	85	27	4	0	-72	0	0	-67	-5	-2	7	4	0	24
94.6176	0	103	116	75	100	113	43	98	110	70	84	83	27	3	1	-72	0	0	-68	-4	-3	9	4	1	24
94.7405	0	103	117	76	100	112	44	97	109	71	83	84	27	4	1	-72	0	0	-68	-6	-3	10	4	1	24
94.8634	0	103	116	76	99	113	44	98	111	71	84	84	28	4	1	-72	0	0	-68	-6	-3	11	5	0	25
94.9862	0	104	118	77	100	114	45	98	111	69	83	85	27	4	1	-74	0	0	-68	-5	-3	7	4	0	24
95.1091	0	104	119	76	100	115	47	98	112	72	84	85	27	4	1	-73	0	0	-68	-5	-3	8	4	0	25
95.232	0	103	119	78	101	114	46	98	111	69	84	84	27	4	2	-74	-1	0	-68	-4	-3	7	4	1	24
95.3549	0	103	118	74	100	113	44	98	111	70	84	84	29	4	0	-73	-1	0	-67	-5	-3	10	4	0	25
95.4778	0	104	117	76	101	114	45	99	112	72	85	84	28	4	1	-72	0	0	-69	-5	-3	10	4	0	25
95.6006	0	103	118	76	100	115	46	99	111	71	84	86	26	4	1	-74	-1	0	-68	-5	-2	10	4	0	25
95.7235	0	104	119	76	100	116	46	99	113	72	85	86	28	5	0	-73	0	0	-69	-4	-3	9	3	0	25
95.8464	0	103	119	79	101	116	45	99	112	70	85	86	28	4	1	-74	0	0	-69	-5	-3	7	4	0	24
95.9693	0	104	118	76	101	113	44	98	111	72	84	85	28	3	1	-73	0	1	-69	-5	-2	10	5	1	25
96.0922	0	104	118	75	101	113	45	99	110	72	83	85	28	4	1	-73	0	0	-68	-6	-4	10	3	2	24
96.215	0	104	118	76	100	114	44	98	111	71	85	86	28	4	0	-72	0	1	-67	-5	-3	9	3	1	25
96.3379	0	103	118	75	100	115	43	98	113	72	84	86	28	4	1	-72	0	0	-68	-5	-2	10	5	0	25
96.4608	0	104	119	76	101	116	46	99	112	71	85	87	26	4	1	-73	0	0	-68	-5	-2	9	4	1	23
96.5837	0	103	118	76	102	116	43	98	112	72	85	86	28	5	1	-72	-1	0	-69	-5	-3	9	4	0	25
96.7066	0	103	117	76	101	113	45	97	110	71	84	85	27	4	1	-71	0	0	-67	-5	-2	9	4	1	23
96.8294	0	104	116	74	100	113	44	97	109	70	83	84	27	4	0	-71	0	0	-66	-5	-3	10	4	1	23
96.9523	0	103	117	75	101	114	44	97	110	70	83	84	27	4	0	-71	0	0	-66	-4	-3	9	4	1	24
97.0752	0	103	118	75	100	114	44	98	111	70	85	86	27	4	2	-72	0	0	-66	-5	-3	10	4	1	24
97.1981	0	104	118	76	100	116	44	98	112	71	84	86	27	4	1	-71	0	0	-66	-5	-2	9	4	0	24
97.321	0	102	118	76	100	114	44	98	111	70	84	86	28	4	1	-71	0	0	-65	-5	-2	9	4	1	24
97.4438	0	102	116	74	99	112	43	97	109	70	83	84	27	4	1	-72	0	0	-66	-5	-3	9	5	1	24
97.5667	0	102	117	74	100	113	44	97	109	71	83	85	27	4	0	-71	0	0	-65	-5	-3	10	4	1	24
97.6896	0	102	117	75	100	114	44	97	110	70	84	84	27	4	1	-71	-1	1	-65	-5	-2	9	4	0	25
97.8125	0	102	118	75	100	115	45	97	111	70	84	86	26	5	0	-71	0	0	-65	-5	-3	8	4	0	24
97.9354	0	103	118	77	101	117	45	97	112	70	84	87	27	4	2	-74	0	0	-66	-5	-2	7	4	0	24
98.0582	0	103	117	77	100	114	44	97	110	70	84	85	26	4	1	-72	-1	0	-65	-5	-2	9	4	0	24
98.1811	0	102	116	75	101	113	43	97	109	70	84	85	27	4	1	-72	0	0	-67	-5	-2	10	4	1	24
98.304	0	103	116	75	101	115	44	97	110	72	84	85	27	4	1	-71	0	0	-66	-4	-2	9	4	0	24
98.4269	0	102	117	76	101	115	45	97	111	71	85	86	26	4	0	-72	-1	0	-66	-5	-3	10	5	0	24
98.5498	0	103	118	78	101	117	46	97	112	70	84	86	27	4	0	-75	0	0	-67	-5	-2	8	5	0	24
98.6726	0	103	119	81	101	117	46	97	113	69	85	87	27	4	0	-77	0	0	-67	-5	-3	5	4	0	24
98.7955	0	102	117	76	101	115	45	98	111	71	85	86	28	4	1	-73	0	0	-67	-5	-2	9	4	0	25
98.9184	0	102	117	76	101	115	45	98	111	72	85	86	27	3	1	-74	0	0	-67	-5	-3	9	4	1	24
99.0413	0	102	118	77	101	115	45	98	112	72	85	86	28	3	0	-73	0	0	-67	-5	-3	10	5	1	24
99.1642	0	103	118	77	101	118	46	97	112	72	84	87	27	4	1	-72	0	0	-66	-5	-2	10	5	0	24
99.287	0	104	119	79	102	119	47	98	113	73	85	88	28	4	1	-76	0	0	-68	-5	-2	8	5	1	25
99.4099	0	103	119	81	102	118	46	98	113	72	85	89	28	4	0	-76	0	0	-69	-6	-2	7	4	0	24
99.5328	0	103	117	76	102	115	44	98	111	72	85	87	28	4	1	-74	0	0	-69	-5	-2	10	4	1	25
99.6557	0	103	117	76	101	116	45	97	111	72	86	87	28	3	0	-74	0	0	-68	-5	-1	10	4	0	25
99.7786	0	103	118	77	102	117	46	98	111	73	85	87	27	5	2	-75	0	0	-69	-5	-3	9	4	0	25
99.9014	0	102	120	77	101	118	47	97	112	74	86	88	28	4	2	-75	0	0	-69	-5	-3	10	4	0	25
100.024	0	104	120	79	103	120	48	99	113	73	86	90	28	4	1	-77	0	0	-69	-6	-2	8	4	0	26
100.147	0	103	119	79	102	119	47	98	114	74	86	88	29	4	1	-75	-1	0	-71	-5	-3	9	5	0	26
100.27	0	103	118	77	102	117	47	98	111	74	85	88	28	4	1	-75	-1	0	-71	-5	-3	10	5	0	26
100.393	0	103	118	77	102	118	46	97	111	74	86	89	28	4	1	-75	0	0	-69	-4	-3	9	5	1	25
100.516	0	103	118	78	103	119	47	98	112	73	86	88	29	5	1	-75	-1	0	-69	-6	-2	9	4	0	25
100.639	0	103	119	77	102	120	48	98	113	73	86	89	28	4	2	-75	0	0	-70	-5	-3	9	4	0	24
100.762	0	103	121	77	103	121	48	98	114	75	86	90	29	4	1	-75	0	0	-71	-5	-2	10	4	0	26
100.884	0	103	120	79	103	121	48	97	113	76	86	91	29	3	0	-77	0	0	-70	-5	-1	10	3	0	25
101.007	0	103	118	77	102	118	45	98	111	74	86	89	29	3	0	-76	-1	0	-71	-5	-2	10	4	1	25
101.13	0	102	118	78	102	119	47	98	111	74	85	90	29	4	1	-76	0	0	-69	-5	-2	10	4	0	25
101.253	0	103	119	78	102	119	48	97	112	74	86	90	28	5	0	-76	-1	0	-70	-4	-3	10	3	1	25
101.376	0	102	119	78	102	121	48	97	112	74	85	90	30	4	1	-76	0	0	-71	-5	-3	10	4	0	26
101.499	0	103	119	79	103	122	48	98	114	75	86	92	30	3	1	-76	0	0	-70	-4	-3	10	4	1	26
101.622	0	103	119	78	102	121	48	96	113	75	86	90	30	4	1	-77	0	0	-71	-5	-3	10	4	1	25
101.745	0	102	118	77	102	119	47	96	110	74	85	91	29	4	1	-76	0	0	-71	-5	-3	11	4	1	26
101.868	0	102	118	78	103	121	46	96	111	73	86	90	30	4	1	-76	0	0	-72	-5	-2	10	4	1	26
101.99	0	101	118	78	102	121	47	96	111	74	85	91	31	4	1	-76	-1	0	-72	-5	-2	10	5	0	26
102.113	0	102	119	77	102	123	49	96	113	76	86	92	29	4	1	-76	0	0	-71	-5	-2	10	4	0	25
102.236	0	101	119	80	102	121	49	96	112	74	86	92	30	3	1	-77	0	0	-72	-5	-3	10	3	1	26
102.359	0	102	116	76	102	119	47	96	110	73	86	90	29	4	1	-76	0	0	-71	-5	-3	10	4	0	25
102.482	0	101	116	77	102	119	46	95	110	73	85	91	30	4	1	-75	0	0	-71	-5	-4	10	4	0	25
102.605	0	100	116	77	101	119	47	94	109	73	85	91	29	4	1	-76	0	1	-70	-4	-2	10	4	0	25
102.728	0	101	118	78	102	121	48	96	111	74	85	91	28	4	1	-76	0	0	-70	-5	-2	10	4	0	25
102.851	0	100	118	78	102	122	48	95	111	74	86	92	30	3	1	-76	0	0	-70	-5	-2	10	4	0	25
102.973	0	100	116	77	101	118	46	95	108	74	85	90	29	4	0	-75	0	1	-70	-5	-2	10	4	1	24
103.096	0	101	116	77	102	119	46	94	108	72	84	91	29	4	0	-75	-1	0	-71	-4	-3	10	4	1	25
103.219	0	101	116	76	101	119	46	95	108	73	85	89	30	5	2	-76	0	0	-69	-5	-3	10	5	1	25
103.342	0	101	117	76	101	121	47	95	109	72	85	90	29	4	1	-75	0	0	-69	-4	-2	10	5	1	25
103.465	0	101	117	78	102	121	48	95	110	73	85	91	28	4	1	-75	-1	0	-69	-4	-3	10	5	0	25
103.588	0	100	116	78	101	119	47	95	108	73	85	90	29	4	1	-76	0	0	-70	-5	-2	10	4	1	25
103.711	0	100	115	75	101	118	46	94	107	72	85	89	29	4	1	-76	0	0	-70	-5	-3	10	4	1	26
103.834	0	100	115	77	102	119	45	95	107	73	84	89	29	4	0	-76	0	0	-70	-5	-3	10	4	0	26
103.956	0	100	116	77	102	120	47	95	108	73	85	90	28	4	1	-75	0	0	-69	-4	-2	11	5	0	25
104.079	0	101	117	77	102	121	49	95	109	73	86	90	27	4	0	-76	0	0	-71	-4	-3	10	3	1	25
104.202	0	101	117	78	102	121	48	96	110	74	85	91	29	4	0	-75	0	0	-70	-4	-2	10	3	1	25
104.325	0	100	115	77	102	119	47	94	108	73	86	90	30	3	0	-75	-1	0	-70	-4	-2	10	4	1	26
104.448	0	102	116	77	102	119	46	96	109	73	85	88	28	4	0	-76	0	0	-70	-4	-3	11	3	0	25
104.571	0	102	116	77	103	120	47	95	109	73	85	89	28	3	1	-77	0	0	-70	-4	-2	9	4	0	25
104.694	0	102	117	78	102	121	48	96	110	74	86	90	29	4	0	-76	0	0	-70	-5	-2	10	4	0	25
104.817	0	103	118	80	104	123	49	96	111	73	87	91	29	5	1	-79	0	0	-70	-5	-2	8	4	0	25
104.94	0	102	117	79	103	121	48	96	111	76	86	91	29	4	1	-78	0	0	-71	-5	-2	10	4	0	25
105.062	0	103	117	78	103	119	48	96	110	74	86	90	29	4	1	-77	0	0	-71	-5	-2	11	5	1	25
105.185	0	103	117	77	103	120	47	97	110	74	86	90	29	3	0	-78	0	0	-72	-5	-2	12	4	0	26
105.308	0	103	117	78	104	121	47	96	111	75	87	91	30	4	0	-77	0	0	-71	-5	-2	11	5	0	25
105.431	0	103	119	79	103	121	49	97	111	75	87	92	30	4	1	-78	0	0	-72	-4	-3	10	3	1	26
105.554	0	102	120	79	103	123	49	97	113	77	87	92	29	4	1	-78	-1	0	-72	-5	-3	10	5	1	26
105.677	0	103	119	79	103	121	49	97	112	76	87	92	30	5	0	-79	0	0	-72	-5	-2	10	4	0	26
105.8	0	103	118	78	104	121	48	97	112	75	87	91	30	4	1	-79	0	0	-73	-4	-2	11	4	1	26
105.923	0	104	118	79	103	120	48	97	113	77	88	92	31	5	1	-80	-1	0	-74	-5	-2	11	4	0	27
106.045	0	103	119	80	103	122	49	97	113	75	88	92	30	4	1	-80	0	0	-74	-5	-2	10	4	0	26
106.168	0	103	120	79	103	123	49	99	113	77	88	94	30	4	1	-79	0	0	-73	-5	-2	11	4	0	27
106.291	0	103	121	81	104	123	49	98	113	78	87	93	30	4	0	-79	0	0	-74	-4	-3	10	5	1	27
106.414	0	102	119	79	103	121	48	98	111	76	87	91	29	4	1	-80	0	0	-74	-5	-3	11	4	0	26
106.537	0	104	120	80	103	121	48	98	113	77	87	91	30	4	1	-79	0	0	-74	-5	-3	10	4	1	26
106.66	0	104	118	79	103	122	49	98	113	77	88	91	30	4	0	-79	-1	0	-74	-5	-3	11	4	0	27
106.783	0	103	120	79	103	123	49	98	114	76	87	91	31	4	0	-80	0	0	-74	-5	-2	11	4	0	26
106.906	0	104	120	81	104	123	50	98	114	77	87	93	31	4	1	-80	0	0	-75	-5	-2	10	4	0	26
107.028	0	103	119	79	103	121	47	97	111	75	86	92	31	4	1	-80	0	0	-74	-5	-3	11	3	1	27
107.151	0	102	118	78	103	120	48	97	111	76	86	89	30	4	1	-79	-1	0	-74	-4	-3	10	4	1	25
107.274	0	103	118	78	102	119	48	97	111	76	85	90	29	5	0	-78	0	0	-73	-5	-2	10	5	0	26
107.397	0	102	118	80	103	121	47	97	111	76	86	91	30	4	1	-79	0	0	-74	-5	-3	10	4	1	26
107.52	0	103	118	79	102	121	49	97	112	75	86	91	31	3	1	-79	0	0	-73	-5	-2	10	4	0	27
107.643	0	102	118	79	103	122	49	97	113	76	87	91	30	4	1	-78	0	0	-73	-4	-2	10	4	0	26
107.766	0	102	118	80	102	119	48	95	110	76	86	91	30	4	1	-78	0	0	-73	-5	-3	10	4	1	25
107.889	0	102	116	78	102	119	48	97	110	74	85	90	29	3	0	-78	-1	0	-73	-5	-2	10	4	1	25
108.012	0	102	116	78	102	118	47	96	109	74	86	90	30	4	1	-77	0	0	-73	-5	-3	10	4	1	25
108.134	0	102	117	78	102	120	48	96	110	75	85	90	29	3	1	-77	0	0	-72	-5	-3	11	4	0	26
108.257	0	101	117	78	101	121	48	96	111	75	86	91	30	5	0	-78	0	0	-71	-4	-1	9	4	0	25
108.38	0	102	118	79	103	122	48	96	111	75	86	92	30	4	1	-78	-1	0	-73	-5	-3	10	5	1	26
108.503	0	101	117	80	103	121	48	96	110	75	86	91	30	4	1	-77	0	0	-72	-4	-2	11	5	1	27
108.626	0	101	116	77	102	119	48	95	108	73	86	90	29	4	1	-76	0	0	-72	-6	-3	10	4	0	25
108.749	0	101	116	78	102	120	47	95	109	74	86	90	29	5	1	-77	0	1	-71	-5	-3	10	4	1	26
108.872	0	101	117	77	103	121	48	96	110	74	86	90	29	3	0	-77	0	0	-71	-4	-3	10	4	0	25
108.995	0	101	117	79	103	122	48	96	109	75	86	91	29	4	0	-77	-1	0	-71	-5	-3	10	4	1	26
109.117	0	102	118	78	104	123	49	95	111	74	86	92	30	4	1	-77	0	0	-71	-5	-3	10	5	1	26
109.24	0	102	119	80	104	123	49	95	111	75	87	92	29	3	1	-79	0	0	-71	-4	-2	10	5	0	26
109.363	0	101	117	78	104	121	47	95	109	75	87	91	30	4	1	-79	0	1	-73	-5	-2	9	4	1	26
109.486	0	102	117	78	103	121	47	96	110	75	87	91	30	3	1	-78	-1	0	-72	-5	-3	10	4	0	27
109.609	0	101	116	79	103	121	48	97	111	75	86	91	30	4	1	-79	0	0	-72	-5	-3	11	4	0	25
109.732	0	101	118	79	103	123	49	96	112	76	86	93	29	3	1	-79	0	0	-72	-4	-2	11	3	0	26
109.855	0	101	118	80	104	124	50	95	112	77	88	93	29	4	1	-79	0	0	-73	-5	-2	10	4	0	27
109.978	0	102	119	80	104	123	49	96	112	77	88	93	31	4	1	-79	0	0	-72	-5	-3	10	4	0	26
110.1	0	102	117	79	104	121	48	96	110	76	87	92	30	3	0	-79	-1	1	-73	-4	-2	10	4	0	26
110.223	0	102	118	80	104	122	48	96	112	76	87	92	30	5	0	-80	0	0	-73	-5	-3	11	4	1	25
110.346	0	102	119	80	103	123	48	96	112	76	87	92	30	3	1	-79	0	0	-73	-4	-3	11	4	0	27
110.469	0	102	120	80	104	125	50	96	113	78	88	93	30	4	1	-79	-1	0	-74	-4	-2	10	4	0	26
110.592	0	101	121	83	105	126	51	97	114	76	88	95	30	4	1	-83	0	0	-74	-5	-3	9	4	0	28
110.715	0	103	120	82	105	123	50	97	113	78	87	95	30	4	1	-81	0	0	-75	-5	-3	10	4	0	26
110.838	0	102	119	81	105	123	49	98	111	78	88	93	30	4	0	-80	0	1	-75	-5	-2	11	4	1	26
110.961	0	103	119	81	104	123	48	96	112	77	88	93	32	4	1	-81	0	0	-75	-5	-2	11	4	1	28
111.084	0	102	120	81	104	124	50	97	112	78	89	93	29	5	1	-81	0	1	-75	-4	-2	11	4	1	26
111.206	0	103	120	82	105	125	51	97	114	78	89	94	30	4	1	-81	0	0	-76	-5	-3	10	4	1	27
111.329	0	103	121	81	105	126	51	97	114	79	88	95	30	4	0	-81	0	0	-76	-5	-2	10	4	0	27
111.452	0	103	121	82	104	125	50	97	115	80	88	95	31	5	0	-82	0	1	-76	-5	-2	11	4	0	27
111.575	0	103	120	81	105	122	49	97	113	79	88	94	31	5	1	-81	0	0	-76	-4	-4	10	4	0	26
111.698	0	104	120	81	104	123	50	97	114	77	87	95	30	4	1	-81	0	1	-76	-5	-3	11	5	1	27
111.821	0	103	120	82	104	125	49	98	114	78	87	94	31	4	1	-81	0	0	-76	-5	-2	11	4	0	27
111.944	0	103	121	82	104	125	50	98	116	80	88	95	31	5	1	-82	0	0	-76	-5	-2	11	4	0	26
112.067	0	104	123	83	105	127	50	98	118	80	89	96	31	4	1	-83	-1	0	-77	-5	-3	12	4	1	28
112.189	0	103	123	83	105	126	50	98	116	80	88	96	31	4	1	-84	0	0	-77	-6	-3	11	4	1	27
112.312	0	103	121	83	104	123	48	99	116	80	89	95	31	4	1	-82	0	1	-78	-5	-2	12	4	1	28
112.435	0	103	121	82	106	124	50	98	115	80	88	94	30	4	1	-82	0	1	-77	-5	-3	12	4	1	27
112.558	0	104	121	82	104	126	51	98	116	80	89	94	31	4	1	-83	0	0	-78	-4	-2	12	4	1	27
112.681	0	103	124	83	104	128	51	99	117	80	89	96	31	4	1	-83	0	0	-78	-4	-3	11	4	0	27
112.804	0	103	124	83	105	128	51	99	118	81	89	97	31	4	1	-83	0	0	-77	-4	-2	11	4	0	28
112.927	11	104	123	84	105	126	51	99	117	80	89	96	32	4	1	-83	0	1	-78	-6	-3	12	5	0	28
113.05	0	104	123	83	105	126	50	99	116	81	88	97	33	4	1	-84	0	1	-79	-5	-3	11	3	1	28
113.172	0	103	123	83	105	126	51	99	117	82	88	95	31	4	1	-84	0	0	-79	-5	-2	12	4	0	27
113.295	0	103	124	83	105	128	50	99	119	81	89	97	33	4	1	-84	-1	0	-78	-5	-3	12	4	0	28
113.418	0	104	124	83	105	128	52	99	118	82	90	98	31	5	1	-83	0	0	-79	-5	-2	11	4	1	28
113.541	0	104	124	85	105	129	51	99	119	82	90	99	31	4	1	-85	-1	0	-79	-5	-3	12	4	0	27
113.664	0	105	124	83	105	126	51	99	117	82	89	96	33	4	1	-85	0	0	-79	-5	-3	10	4	1	28
113.787	0	104	123	82	105	126	50	99	118	82	89	97	33	3	1	-84	0	0	-79	-5	-2	11	3	1	28
113.91	0	104	124	83	105	127	50	99	118	82	89	97	31	4	2	-84	0	0	-78	-5	-2	11	4	0	27
114.033	0	104	123	83	105	129	51	99	119	82	90	97	31	4	0	-85	0	0	-80	-5	-4	12	5	1	27
114.156	0	104	124	84	105	129	52	100	119	81	89	99	32	4	0	-85	-1	0	-78	-5	-3	11	4	0	27
114.278	0	104	123	85	106	127	52	99	118	82	89	98	31	5	2	-83	0	0	-79	-5	-4	11	4	1	26
114.401	0	104	122	82	105	126	50	98	118	82	90	97	33	4	1	-84	-1	1	-79	-5	-3	12	4	1	28
114.524	0	103	122	83	105	126	50	98	117	82	89	98	32	4	1	-84	0	0	-80	-4	-3	12	4	1	28
114.647	0	103	124	82	106	127	50	98	118	81	89	97	32	3	1	-84	-1	0	-77	-5	-3	12	4	1	27
114.77	0	104	124	83	105	128	51	99	119	81	89	98	31	4	0	-83	-1	0	-77	-5	-3	11	4	0	26
114.893	0	104	123	85	105	129	52	98	119	82	90	99	31	4	1	-85	0	0	-77	-5	-3	12	3	1	27
115.016	0	104	122	83	106	126	50	98	117	81	88	97	32	4	1	-84	0	1	-79	-5	-3	12	4	1	27
115.139	0	103	122	82	105	125	51	99	116	81	89	96	32	4	1	-82	0	0	-78	-5	-3	12	4	0	27
115.261	0	103	121	82	105	125	50	98	116	81	89	96	33	4	1	-83	0	0	-77	-4	-3	11	5	1	27
115.384	0	103	122	83	105	127	51	98	117	81	88	97	31	4	1	-83	0	1	-77	-5	-2	11	4	1	27
115.507	0	102	123	84	106	128	51	98	117	81	88	97	31	4	1	-84	0	0	-78	-5	-3	11	5	1	27
115.63	0	103	123	84	106	128	51	98	117	81	89	97	32	4	2	-83	-1	0	-77	-4	-2	11	4	0	28
115.753	0	102	121	82	106	125	49	97	116	81	89	96	33	4	1	-83	0	1	-77	-5	-3	11	5	1	27
115.876	0	103	122	82	105	125	49	97	116	81	88	96	32	4	1	-83	0	0	-78	-5	-3	11	5	0	27
115.999	0	103	122	82	105	126	50	98	115	80	89	96	32	4	1	-83	0	0	-77	-5	-3	11	4	0	26
116.122	0	103	121	83	105	126	51	98	117	80	89	97	32	5	1	-83	0	0	-77	-5	-2	11	4	1	28
116.244	0	103	123	84	105	128	51	97	118	81	89	97	31	4	1	-82	0	0	-77	-5	-3	10	4	0	27
116.367	0	102	122	84	105	126	50	97	116	80	88	97	30	4	1	-83	-1	1	-77	-5	-2	11	5	1	27
116.49	0	102	120	83	105	125	51	97	115	80	89	97	33	4	1	-83	0	0	-77	-5	-3	11	5	1	27
116.613	0	103	122	83	105	125	49	98	116	80	89	97	32	4	2	-82	0	0	-78	-4	-3	11	4	0	28
116.736	0	103	122	82	104	125	50	98	117	81	88	97	31	3	1	-83	0	0	-77	-5	-3	11	4	2	26
116.859	0	102	122	83	105	127	51	98	117	81	89	97	32	3	2	-83	0	0	-78	-5	-2	11	5	0	27
116.982	0	103	123	84	105	127	51	99	117	82	90	98	31	4	1	-84	0	0	-78	-5	-3	11	4	0	27
117.105	0	102	121	83	105	125	49	99	115	81	89	96	32	3	1	-83	0	0	-78	-5	-2	12	2	1	27
117.228	0	103	122	83	104	126	50	98	116	81	90	97	32	4	1	-83	0	0	-79	-5	-1	12	4	1	28
117.35	0	103	122	83	105	125	52	98	117	82	89	97	31	5	1	-84	0	1	-79	-4	-2	11	4	1	27
117.473	0	103	123	83	105	128	50	98	117	81	89	97	31	4	1	-83	-1	0	-78	-5	-3	11	4	0	27
117.596	0	104	123	85	106	130	51	98	118	82	90	97	32	4	0	-84	0	0	-79	-5	-3	11	4	0	27
117.719	0	103	121	83	105	126	51	98	115	81	90	96	31	3	1	-84	0	0	-79	-6	-3	12	4	2	28
117.842	0	103	121	82	104	125	49	97	115	81	89	97	31	4	0	-85	0	0	-80	-5	-3	12	4	0	27
117.965	0	102	122	83	105	125	51	98	115	82	89	96	32	4	0	-83	-1	0	-79	-5	-3	11	4	2	28
118.088	0	103	122	82	105	127	51	98	117	80	90	97	31	3	1	-84	0	0	-78	-5	-2	12	4	2	27
118.211	0	103	123	84	105	128	52	98	117	82	89	98	31	4	0	-85	0	0	-79	-5	-2	11	4	0	27
118.333	0	103	123	84	106	127	51	98	117	82	89	99	32	4	1	-85	0	0	-79	-5	-2	11	4	0	27
118.456	0	103	121	83	105	125	50	98	115	81	89	97	32	4	1	-84	0	0	-80	-5	-3	12	4	1	28
118.579	0	104	121	82	106	126	50	97	116	81	88	97	32	3	1	-84	0	0	-80	-5	-2	11	4	1	29
118.702	0	103	122	82	105	125	51	98	116	80	89	98	31	4	1	-85	0	1	-79	-5	-3	12	4	0	28
118.825	0	103	123	83	105	127	51	98	117	82	89	97	32	4	1	-85	-1	0	-79	-5	-2	12	4	0	27
118.948	0	103	123	83	106	128	51	98	118	82	90	98	32	4	0	-84	0	0	-79	-5	-2	11	4	0	29
119.071	0	103	123	84	105	126	50	99	117	82	89	97	32	4	1	-85	0	0	-80	-5	-2	12	4	1	28
119.194	0	102	121	83	105	125	50	98	115	81	89	97	32	4	1	-85	-1	0	-81	-5	-3	12	5	1	28
119.316	0	103	121	82	105	125	50	98	116	81	90	97	32	4	1	-85	0	1	-79	-5	-2	12	4	1	27
119.439	0	103	122	83	106	126	51	98	115	81	89	97	32	4	0	-84	0	1	-79	-5	-3	12	4	0	28
119.562	0	103	122	84	106	128	50	99	118	81	90	98	32	4	1	-84	-1	0	-80	-4	-3	12	4	0	28
119.685	0	105	123	84	106	129	51	98	118	83	90	99	31	4	0	-86	-1	0	-80	-4	-2	11	4	0	28
119.808	0	104	122	84	106	127	51	98	117	83	89	99	32	3	1	-85	0	0	-79	-4	-4	12	5	0	27
119.931	0	103	121	82	105	126	50	98	116	81	89	97	33	3	1	-84	0	0	-80	-5	-3	11	4	1	27
120.054	0	103	121	83	105	125	51	98	116	81	89	97	32	5	1	-84	0	1	-79	-5	-3	13	5	1	28
120.177	0	103	122	83	105	127	51	98	116	82	89	97	33	4	0	-85	0	0	-80	-5	-2	11	4	1	28
120.3	0	103	122	84	106	128	51	98	117	81	89	97	33	3	0	-85	0	0	-79	-5	-3	12	4	0	29
120.422	0	102	124	84	106	129	53	98	118	83	90	99	32	4	1	-84	-1	0	-78	-5	-2	12	3	0	27
120.545	0	103	124	84	106	129	51	99	117	83	90	98	32	4	1	-85	0	0	-81	-5	-3	11	3	0	28
120.668	0	103	122	82	105	127	50	98	116	81	89	98	33	3	1	-86	0	0	-80	-5	-2	12	4	1	28
120.791	0	102	122	82	105	126	50	98	117	82	90	97	32	4	1	-84	-1	0	-79	-4	-3	11	4	1	28
120.914	0	103	122	83	105	127	51	98	117	81	89	98	32	4	1	-84	0	1	-79	-5	-4	11	4	1	28
121.037	0	102	123	83	106	129	52	98	117	81	88	98	31	4	1	-85	0	0	-78	-4	-2	12	4	0	28
121.16	0	102	123	83	106	129	51	98	118	81	89	99	32	4	1	-85	0	0	-79	-5	-4	11	4	0	26
121.283	0	102	122	82	104	126	49	97	115	80	88	98	32	4	1	-84	0	0	-79	-5	-3	11	4	0	28
121.405	0	102	122	82	105	126	51	96	114	81	89	98	33	4	0	-84	-1	0	-79	-5	-3	11	5	1	28
121.528	0	102	121	82	105	127	50	96	115	81	89	97	32	4	1	-85	0	1	-79	-5	-4	12	4	1	27
121.651	0	102	121	82	105	128	51	96	115	80	88	98	32	4	1	-83	0	0	-78	-5	-3	10	4	1	27
121.774	0	101	122	83	105	128	52	96	116	81	88	99	32	4	1	-85	0	0	-78	-5	-3	12	4	0	27
121.897	0	102	122	84	105	128	50	96	115	82	88	99	32	4	1	-83	0	0	-79	-4	-3	12	5	0	27
122.02	0	101	119	81	104	126	50	95	115	80	88	97	32	4	1	-84	0	0	-78	-4	-3	12	3	1	27
122.143	0	101	120	81	104	126	50	94	113	80	88	96	32	4	1	-83	0	0	-79	-5	-3	11	4	1	26
122.266	0	101	119	81	104	126	49	95	114	79	88	97	33	4	1	-83	0	0	-79	-5	-3	10	4	1	28
122.388	0	101	121	82	104	127	51	95	114	79	87	97	32	4	1	-83	0	0	-78	-4	-3	11	4	0	28
122.511	0	101	122	83	104	128	51	95	116	80	88	98	32	4	1	-84	-1	0	-77	-5	-3	11	4	0	28
122.634	0	100	119	81	104	126	51	94	113	79	88	95	32	4	0	-82	0	0	-79	-4	-3	12	4	0	26
122.757	0	100	119	81	103	124	50	94	111	78	88	94	31	4	1	-81	0	1	-78	-5	-2	12	4	1	26
122.88	0	100	119	81	104	124	49	95	111	78	87	95	31	4	1	-82	0	0	-78	-5	-3	12	5	1	27
123.003	0	99	119	80	103	125	50	94	111	78	87	96	31	3	1	-82	-1	0	-78	-5	-2	11	4	0	27
123.126	0	100	120	81	103	127	50	95	113	79	87	97	32	3	1	-82	0	0	-78	-5	-2	11	4	0	28
123.249	0	101	119	82	104	125	50	95	111	78	88	95	31	4	1	-82	0	0	-77	-5	-4	11	4	0	28
123.372	0	100	117	80	103	124	49	94	110	78	87	95	32	4	1	-82	0	0	-78	-5	-2	11	4	1	26
123.494	0	100	118	80	103	124	49	93	110	78	87	94	31	4	0	-83	0	0	-78	-4	-3	11	3	1	28
123.617	0	100	118	80	103	124	49	94	112	77	87	94	31	5	0	-81	0	0	-76	-4	-2	11	4	1	27
123.74	0	101	119	80	104	125	51	95	112	78	87	94	31	4	1	-81	0	0	-76	-5	-2	12	5	0	27
123.863	0	101	119	82	104	126	51	95	112	79	87	95	30	3	1	-84	0	0	-77	-5	-3	11	5	0	27
123.986	0	100	118	81	104	124	47	95	111	77	88	95	32	3	1	-82	-1	1	-79	-5	-2	11	4	0	28
124.109	0	100	116	80	103	122	49	94	110	76	87	93	30	3	1	-81	-1	0	-76	-5	-3	11	4	1	27
124.232	0	100	117	80	104	123	49	94	110	78	87	95	31	3	0	-81	0	0	-77	-4	-2	11	4	1	28
124.355	0	101	118	80	103	124	50	95	111	78	88	93	31	4	2	-81	0	0	-77	-4	-2	11	4	1	27
124.477	0	101	119	81	104	125	52	95	112	78	88	95	30	4	1	-82	0	0	-77	-4	-3	11	5	0	26
124.6	0	101	119	83	104	126	51	96	113	79	88	95	31	4	0	-82	0	0	-77	-5	-2	11	4	0	27
124.723	0	100	117	81	104	124	50	95	111	78	88	93	31	4	0	-82	0	0	-77	-4	-2	12	4	1	27
124.846	0	100	118	80	103	123	50	96	110	77	88	93	31	4	0	-82	0	0	-78	-5	-2	11	4	1	27
124.969	0	101	118	81	103	123	49	96	110	78	87	94	31	4	0	-83	0	0	-78	-4	-2	11	5	2	26
125.092	0	101	119	81	104	125	50	95	113	78	87	94	32	4	1	-82	0	0	-78	-5	-2	12	4	1	28
125.215	0	102	119	81	105	126	51	96	113	78	87	95	31	5	1	-83	0	0	-79	-4	-3	12	4	0	27
125.338	0	102	120	82	104	126	50	96	113	79	87	95	31	5	1	-83	0	0	-78	-4	-3	11	4	0	28
125.46	0	101	118	81	103	123	50	96	110	79	87	94	31	4	1	-83	0	0	-79	-5	-3	12	4	2	27
125.583	0	102	118	81	104	123	48	96	110	79	87	94	32	5	1	-82	0	0	-78	-4	-3	11	4	1	27
125.706	0	102	118	81	104	124	50	95	111	79	87	93	31	4	0	-82	0	1	-78	-4	-3	11	4	0	27
125.829	0	102	118	81	104	125	50	96	112	78	88	94	31	4	1	-84	-1	0	-78	-5	-2	11	4	0	27
125.952	0	102	120	82	104	126	50	96	113	79	88	94	32	4	0	-83	0	0	-79	-5	-2	11	4	0	28
126.075	0	102	120	82	104	124	50	96	111	79	87	94	32	5	0	-82	0	0	-78	-5	-2	11	4	1	27
126.198	0	102	118	80	103	123	49	96	111	79	88	93	32	4	1	-82	0	0	-79	-4	-2	11	5	1	27
126.321	0	102	119	80	103	124	49	95	111	78	87	94	31	4	0	-83	0	0	-78	-4	-3	11	4	1	27
126.444	0	101	118	80	103	124	50	96	112	79	87	93	31	4	1	-82	-1	0	-78	-5	-2	12	4	0	28
126.566	0	101	119	81	103	125	50	95	112	79	86	94	31	3	0	-83	-1	0	-78	-5	-3	11	4	0	28
126.689	0	101	120	82	103	124	50	96	112	79	87	95	32	4	0	-83	0	0	-79	-5	-3	11	4	0	27
126.812	0	101	116	79	103	121	49	95	110	78	86	93	32	4	1	-82	0	1	-78	-6	-2	11	3	1	27
126.935	0	101	116	80	103	122	49	95	109	78	86	93	31	4	1	-81	0	0	-78	-5	-2	12	5	1	26
127.058	0	100	117	79	103	121	50	94	110	77	86	92	31	4	0	-81	0	0	-77	-5	-3	11	4	1	26
127.181	0	101	117	80	102	122	48	95	110	78	86	93	31	4	1	-82	0	0	-78	-5	-2	12	5	1	28
127.304	0	100	118	80	103	124	49	94	110	78	86	93	30	5	1	-82	-1	0	-77	-5	-3	11	4	0	27
127.427	0	100	115	80	101	122	49	94	108	77	85	92	30	4	1	-80	0	0	-78	-5	-2	11	4	1	26
127.549	0	99	115	78	101	120	48	93	106	76	84	90	30	3	0	-81	0	0	-76	-5	-2	11	4	0	25
127.672	0	100	115	78	101	119	47	93	106	74	85	90	30	4	0	-80	0	0	-75	-5	-3	11	4	1	26
127.795	0	99	115	78	100	121	49	93	106	76	84	91	30	3	1	-80	0	0	-77	-4	-2	11	4	1	26
127.918	0	98	115	78	101	122	48	93	107	75	85	91	29	4	0	-80	0	0	-74	-4	-2	10	4	0	27
128.041	0	99	116	80	101	121	48	94	107	75	85	91	30	3	1	-80	0	0	-75	-5	-2	11	5	0	26
128.164	0	99	113	78	101	118	48	93	105	74	83	88	30	3	1	-79	-1	0	-75	-5	-2	10	5	1	26
128.287	0	98	113	76	100	118	47	92	104	74	82	88	29	4	0	-80	0	0	-75	-4	-2	11	5	1	25
128.41	0	98	113	77	100	118	47	90	104	74	83	89	29	4	0	-77	0	0	-74	-4	-2	11	4	1	26
128.532	0	98	113	77	100	119	48	91	104	74	83	90	29	4	0	-78	0	1	-74	-4	-2	11	4	1	26
128.655	0	98	114	78	99	121	48	92	106	75	83	90	29	3	1	-80	0	0	-74	-4	-2	11	4	0	26
128.778	0	98	114	78	100	120	48	92	105	74	84	89	29	4	0	-79	0	0	-73	-5	-2	10	4	0	25
128.901	0	98	112	76	100	117	47	92	104	73	83	88	29	5	0	-79	0	0	-73	-4	-3	11	5	1	25
129.024	0	98	113	76	99	117	46	92	103	73	83	88	29	4	0	-78	0	0	-75	-5	-2	11	4	1	26
129.147	0	98	112	77	100	117	47	92	103	74	83	88	29	3	0	-79	-1	0	-74	-4	-2	11	4	0	26
129.27	0	98	114	78	100	119	47	92	105	73	83	88	30	4	1	-79	0	0	-74	-5	-2	10	4	1	27
129.393	0	99	114	78	99	121	48	93	105	75	83	89	29	3	1	-78	0	0	-74	-5	-2	10	4	0	26
129.516	0	99	114	79	100	119	48	92	106	74	83	89	29	3	0	-79	-1	0	-75	-4	-2	11	4	1	27
129.638	0	99	113	77	100	117	47	92	105	73	83	88	29	3	0	-80	-1	0	-76	-4	-2	10	4	1	27
129.761	0	99	112	77	99	117	47	92	104	74	83	88	30	4	0	-79	0	0	-74	-4	-2	11	4	1	27
129.884	0	99	113	77	100	118	48	93	105	75	84	88	30	4	1	-80	-1	0	-74	-4	-2	11	4	0	27
130.007	0	100	115	78	99	120	49	92	106	75	84	89	29	4	0	-80	0	0	-75	-5	-2	11	4	0	27
130.13	0	100	115	79	101	122	49	93	107	76	84	90	29	4	0	-81	0	0	-75	-5	-3	11	4	0	27
130.253	0	99	115	79	101	120	48	93	106	75	84	88	29	4	0	-80	0	0	-75	-5	-2	11	4	0	27
130.376	0	99	115	78	101	120	49	93	105	75	84	89	29	4	0	-81	0	0	-77	-5	-2	11	4	1	27
130.499	0	99	115	79	101	120	49	93	106	75	84	88	29	4	0	-80	0	0	-76	-5	-2	11	4	1	27
130.621	0	99	115	78	101	121	48	94	108	76	84	90	29	4	1	-82	-1	0	-76	-4	-2	11	4	1	26
130.744	0	100	116	78	101	121	50	95	109	77	85	90	30	4	0	-81	0	0	-76	-5	-2	11	4	0	28
130.867	0	100	116	80	101	123	49	94	109	77	85	92	29	4	0	-82	0	0	-77	-4	-3	10	4	1	27
130.99	0	100	115	79	101	119	50	94	108	77	84	90	30	4	1	-82	0	0	-77	-5	-3	11	4	0	26
131.113	0	100	116	79	102	120	48	94	108	76	85	90	30	4	1	-83	0	0	-78	-5	-2	11	5	0	27
131.236	0	101	116	80	101	122	48	95	109	77	86	90	30	4	1	-82	-1	0	-77	-5	-3	12	4	1	28
131.359	0	101	117	80	103	122	49	96	110	78	86	91	30	5	1	-83	0	0	-77	-5	-2	12	3	1	26
131.482	0	101	118	80	103	123	49	95	111	78	86	92	30	3	1	-84	0	0	-79	-4	-2	11	4	0	28
131.604	0	101	116	81	102	121	50	95	109	77	86	91	30	4	0	-82	-1	0	-78	-4	-3	12	3	0	28
131.727	0	101	116	81	102	120	49	95	108	77	85	90	31	4	0	-83	-1	1	-78	-4	-2	11	4	1	27
131.85	0	101	116	80	102	120	49	95	109	78	85	90	29	4	1	-83	0	0	-78	-5	-3	12	4	0	27
131.973	0	100	117	80	100	121	49	96	108	77	85	90	30	3	0	-84	0	0	-80	-5	-2	11	4	1	27
132.096	0	101	118	81	102	122	49	95	109	78	85	92	31	4	1	-84	0	0	-79	-5	-3	11	4	0	28
132.219	0	102	118	82	103	123	50	95	111	79	85	92	30	4	1	-85	0	0	-77	-5	-2	12	4	1	28
132.342	0	101	116	80	101	120	48	95	108	78	86	91	30	3	0	-82	0	0	-77	-5	-2	12	4	1	27
132.465	0	101	115	80	101	120	49	95	109	78	85	91	30	4	0	-83	0	0	-79	-5	-2	12	4	1	27
132.588	0	100	117	79	101	120	48	95	109	78	84	90	31	4	1	-83	0	0	-79	-5	-2	12	3	0	27
132.71	0	101	116	80	101	122	49	95	109	78	85	91	30	3	0	-83	0	0	-78	-4	-2	12	4	0	27
132.833	0	102	118	80	101	123	50	95	111	78	84	91	30	4	1	-83	0	0	-78	-5	-2	11	4	0	27
132.956	0	101	118	81	102	123	49	95	111	77	86	93	30	4	0	-84	0	0	-78	-5	-2	11	4	1	27
133.079	0	101	116	80	101	120	49	94	109	78	85	90	31	3	1	-83	0	0	-79	-5	-2	11	4	1	27
133.202	0	102	117	79	101	120	48	94	109	77	85	90	31	4	0	-82	0	0	-78	-5	-3	11	5	1	28
133.325	0	101	116	79	101	121	48	95	109	77	84	91	30	4	1	-83	0	0	-78	-5	-2	10	4	2	28
133.448	0	101	118	80	101	122	50	94	110	77	84	91	31	4	0	-83	0	0	-78	-5	-2	11	4	0	27
133.571	0	100	118	81	101	123	49	96	111	78	85	92	30	4	1	-83	-1	0	-77	-5	-3	11	4	0	28
133.693	0	100	118	81	102	123	49	94	110	77	85	92	30	3	1	-83	0	0	-78	-4	-3	11	4	0	27
133.816	0	101	116	79	102	121	48	95	108	78	84	90	31	3	0	-83	0	0	-78	-5	-3	12	4	0	27
133.939	0	100	116	78	101	121	49	95	109	77	85	91	30	3	1	-83	0	0	-77	-5	-2	11	4	1	26
134.062	0	101	117	80	101	121	49	94	109	77	84	92	32	3	0	-82	0	0	-78	-5	-2	10	4	2	28
134.185	0	101	118	80	102	123	49	95	110	77	85	92	30	4	0	-83	0	0	-78	-4	-2	11	4	0	27
134.308	0	99	118	80	101	124	51	94	111	78	85	93	29	4	0	-83	0	0	-77	-5	-2	11	5	0	26
134.431	0	100	115	80	100	121	50	93	108	77	85	91	31	4	1	-82	0	0	-78	-5	-2	11	4	1	27
134.554	0	99	116	80	101	120	48	94	107	77	85	92	30	4	1	-81	0	0	-77	-5	-2	11	5	1	27
134.676	0	100	115	79	101	121	49	94	107	76	84	91	31	4	0	-82	0	0	-78	-5	-2	11	5	0	27
134.799	0	100	116	79	102	121	49	93	108	77	86	91	30	4	1	-81	0	0	-78	-4	-2	11	4	0	27
134.922	0	99	117	80	101	123	49	95	108	77	85	93	31	3	0	-81	0	0	-77	-5	-3	11	4	1	28
135.045	0	99	115	80	101	122	49	93	107	77	84	91	30	4	1	-80	-1	0	-76	-5	-2	11	3	0	26
135.168	0	98	114	79	101	119	48	92	105	76	84	90	30	3	1	-81	0	0	-77	-4	-2	10	4	1	26
135.291	0	99	114	78	100	120	48	92	105	76	84	91	29	4	0	-81	0	0	-77	-5	-3	10	3	2	26
135.414	0	99	114	78	101	120	49	92	106	75	84	91	30	3	0	-80	0	0	-76	-4	-3	10	4	0	26
135.537	0	99	115	79	101	122	49	92	106	76	84	91	31	4	0	-80	0	0	-75	-5	-3	11	4	1	27
135.66	0	99	116	80	101	123	49	93	108	75	84	92	29	4	0	-80	0	0	-76	-4	-2	11	3	0	26
135.782	0	98	114	79	101	120	48	92	105	75	84	90	30	4	0	-79	0	0	-76	-4	-2	10	3	1	26
135.905	0	98	112	78	101	119	49	91	104	74	85	89	30	4	0	-80	0	1	-75	-4	-2	11	4	1	25
136.028	0	98	113	78	100	119	48	91	105	75	83	89	30	4	0	-79	0	0	-75	-5	-3	12	4	1	26
136.151	0	99	114	77	100	121	48	92	105	75	84	90	29	4	1	-80	0	0	-74	-4	-3	10	5	0	26
136.274	0	99	114	79	101	122	49	91	106	74	84	91	29	4	1	-81	0	0	-75	-4	-3	11	4	1	27
136.397	0	98	115	79	100	122	48	92	106	75	84	91	31	5	0	-80	0	0	-75	-4	-2	11	4	0	26
136.52	0	98	113	79	101	120	47	92	105	75	84	89	30	4	0	-79	0	0	-75	-4	-3	11	4	1	27
136.643	0	98	113	78	100	119	48	91	105	75	83	89	30	4	0	-79	0	0	-75	-5	-2	11	4	1	27
136.765	0	99	114	78	101	120	48	92	105	74	84	89	30	4	0	-80	-1	0	-75	-5	-2	11	4	0	26
136.888	0	99	115	78	101	121	48	93	106	75	85	90	30	4	0	-79	0	0	-74	-5	-2	10	4	0	27
137.011	0	99	115	80	101	123	49	92	106	76	84	91	30	4	1	-79	-1	0	-75	-4	-3	11	4	0	26
137.134	0	98	114	79	101	121	48	93	106	75	85	91	29	4	0	-81	0	0	-75	-4	-2	10	5	0	27
137.257	0	98	114	79	101	120	49	93	105	75	84	90	30	4	0	-80	0	0	-76	-4	-3	11	4	1	25
137.38	0	98	114	79	101	121	48	93	106	76	84	91	31	4	1	-79	0	0	-76	-5	-2	10	4	0	27
137.503	0	98	115	80	101	122	49	93	106	75	85	91	30	4	1	-80	-1	0	-76	-4	-2	11	5	1	26
137.626	0	100	115	79	101	123	50	92	108	77	84	92	30	4	0	-81	0	0	-76	-4	-2	10	4	0	27
137.748	0	99	116	81	102	123	50	94	108	77	85	92	31	4	0	-80	0	0	-75	-4	-2	11	4	0	26
137.871	0	99	114	79	100	120	47	93	106	77	85	91	30	4	0	-79	-1	0	-77	-5	-2	11	4	1	27
137.994	0	100	115	80	101	120	49	93	107	77	85	91	30	4	0	-81	0	0	-76	-4	-3	10	3	0	27
138.117	0	99	115	79	101	121	49	92	107	77	83	91	31	4	0	-81	0	1	-77	-5	-2	10	4	1	27
138.24	0	99	117	81	103	123	48	94	108	76	85	92	31	4	1	-81	0	0	-77	-5	-2	10	3	0	27
138.363	0	99	117	81	102	123	50	93	109	77	85	93	31	4	1	-82	-1	0	-76	-4	-2	10	4	0	26
138.486	0	100	116	81	101	121	48	94	107	76	85	91	30	4	1	-81	0	0	-77	-5	-2	12	4	1	27
138.609	0	99	115	80	100	119	48	93	107	77	84	91	30	4	0	-81	0	0	-77	-4	-2	11	4	1	26
138.732	0	99	115	79	101	120	48	94	107	77	84	91	31	4	0	-80	-1	1	-76	-5	-3	11	4	0	27
138.854	0	99	116	80	101	121	49	93	108	76	84	90	30	4	0	-80	0	0	-76	-5	-2	10	4	0	27
138.977	0	100	116	80	101	123	51	93	108	77	85	92	29	4	1	-82	0	0	-77	-4	-2	11	4	1	26
139.1	0	100	116	81	102	123	50	93	108	76	85	92	30	4	1	-81	0	0	-76	-5	-2	10	4	0	25
139.223	0	99	115	79	101	120	48	93	106	77	84	90	31	4	0	-80	0	0	-76	-5	-2	10	4	1	26
139.346	0	99	114	80	100	120	48	93	106	75	85	90	31	4	0	-80	0	0	-76	-4	-2	11	5	1	26
139.469	0	98	114	79	101	119	48	93	106	76	83	90	30	4	1	-80	0	0	-76	-5	-2	11	4	1	27
139.592	0	99	115	79	100	122	48	92	107	77	84	91	31	4	1	-80	0	0	-76	-4	-2	10	4	0	26
139.715	0	99	117	81	101	122	50	93	108	76	83	91	30	4	1	-80	0	0	-75	-4	-2	11	4	1	26
139.837	0	99	116	81	101	121	49	93	107	76	84	91	30	4	1	-80	0	0	-76	-5	-2	11	5	0	27
139.96	0	98	114	79	100	119	48	92	106	76	83	89	31	4	0	-81	-1	0	-76	-4	-2	11	4	1	27
140.083	0	99	115	79	100	119	48	92	106	76	83	89	29	4	0	-80	0	0	-76	-4	-2	10	4	0	26
140.206	0	99	114	78	101	119	48	93	107	76	84	89	31	4	1	-79	0	0	-75	-4	-2	10	5	1	26
140.329	0	99	117	80	100	121	48	94	108	75	84	90	30	4	1	-80	0	0	-75	-5	-2	11	5	1	26
140.452	0	99	116	80	101	122	49	92	109	76	85	91	30	4	0	-80	0	0	-76	-4	-2	10	4	0	27
140.575	0	100	117	80	100	121	48	93	108	76	84	90	31	4	0	-80	0	0	-76	-5	-2	10	4	0	28
140.698	0	99	114	80	101	120	49	93	108	76	84	89	30	4	0	-80	-1	0	-76	-4	-3	11	4	0	26
140.82	0	100	115	80	100	120	48	94	107	76	84	90	30	4	1	-80	0	0	-75	-5	-2	11	4	0	26
140.943	0	99	115	80	100	120	47	93	108	77	83	90	30	3	1	-81	0	0	-75	-5	-2	11	3	0	27
141.066	0	100	117	80	101	122	50	94	109	77	84	91	29	4	1	-81	0	0	-75	-5	-3	11	5	0	27
141.189	0	100	117	81	100	123	49	94	110	77	84	91	31	4	0	-80	0	0	-76	-3	-2	11	4	0	28
141.312	0	99	116	80	101	120	49	93	108	76	84	90	30	4	1	-81	-1	0	-76	-5	-2	11	4	1	27
141.435	0	100	116	79	101	119	48	94	108	77	84	90	30	4	0	-81	0	1	-76	-5	-2	11	4	0	27
141.558	0	100	117	81	101	121	49	94	109	77	84	91	31	5	1	-81	0	0	-76	-4	-3	11	4	0	27
141.681	0	100	117	81	101	122	50	94	110	77	84	90	30	4	1	-81	0	0	-76	-6	-2	11	5	0	27
141.804	0	101	117	80	101	123	50	95	109	78	85	93	30	3	0	-82	0	0	-77	-4	-2	10	4	1	27
141.926	0	100	117	81	101	120	49	95	110	78	85	90	30	3	0	-82	0	0	-77	-4	-3	11	4	1	26
142.049	0	100	116	80	101	120	49	94	109	77	84	90	31	3	0	-81	0	0	-77	-6	-1	11	4	1	27
142.172	0	100	117	80	101	120	49	95	110	78	84	89	30	4	1	-82	-1	0	-76	-4	-3	11	4	0	27
142.295	0	100	117	80	101	121	49	95	110	78	85	90	30	4	0	-82	-1	0	-77	-5	-2	11	5	0	27
142.418	0	101	118	80	101	123	50	95	111	78	85	91	30	4	0	-83	0	0	-77	-4	-2	12	4	0	27
142.541	0	101	119	81	102	122	50	95	111	78	86	91	31	4	0	-82	0	0	-75	-4	-3	11	4	0	27
142.664	0	101	117	81	102	120	48	95	109	78	85	89	30	4	1	-82	0	0	-77	-5	-2	12	4	1	27
142.787	0	101	117	80	101	120	48	94	110	78	85	90	31	4	0	-83	0	0	-78	-5	-2	12	4	1	28
142.909	0	100	117	80	101	120	50	94	109	77	85	90	30	5	1	-82	0	1	-77	-4	-2	11	5	1	26
143.032	0	102	117	81	102	122	49	95	111	78	85	91	31	4	1	-81	0	0	-78	-5	-3	12	3	0	28
143.155	0	101	118	81	101	123	50	95	111	79	84	91	30	4	1	-83	-1	0	-77	-5	-2	12	4	0	26
143.278	0	102	118	81	101	121	48	95	111	78	86	92	31	4	0	-83	0	0	-78	-4	-2	10	4	0	27
143.401	0	101	117	80	102	119	49	95	110	78	84	90	30	4	1	-82	0	1	-78	-5	-2	12	5	1	27
143.524	0	101	117	81	101	119	48	95	110	78	85	90	31	4	0	-82	0	1	-77	-5	-2	11	4	1	27
143.647	0	101	116	81	100	120	50	95	110	77	85	90	31	4	1	-82	-1	0	-78	-5	-2	11	4	0	27
143.77	0	101	119	81	101	121	50	96	111	78	86	92	30	4	0	-83	0	0	-77	-5	-3	11	4	0	26
143.892	0	102	119	82	102	122	50	97	113	79	86	91	30	4	1	-83	-1	0	-77	-5	-4	11	4	1	27
144.015	0	102	118	82	102	120	49	97	111	78	85	90	30	4	1	-83	0	0	-76	-5	-3	11	4	1	27
144.138	0	102	117	80	101	120	48	96	110	78	85	91	31	4	1	-83	-1	0	-77	-4	-2	10	4	1	28
144.261	0	101	118	81	101	120	49	96	111	79	85	90	30	4	1	-83	0	0	-76	-4	-3	11	4	0	26
144.384	0	102	119	81	102	121	49	96	111	78	85	89	30	3	1	-82	0	0	-76	-5	-2	11	4	1	27
144.507	0	102	118	82	102	122	49	97	112	79	86	91	30	5	0	-82	0	0	-76	-5	-3	11	4	0	27
144.63	0	103	120	82	101	122	50	97	113	79	86	92	30	4	1	-84	-2	0	-77	-5	-2	11	4	0	28
144.753	0	101	118	81	102	120	49	97	111	78	86	90	31	3	1	-84	0	0	-78	-4	-3	11	4	1	27
144.876	0	102	118	81	102	120	49	96	111	79	85	91	31	3	1	-83	0	0	-76	-4	-3	11	4	1	27
144.998	0	101	119	81	101	120	49	96	111	80	85	89	31	4	0	-82	-1	0	-77	-4	-3	12	5	1	27
145.121	0	102	119	82	101	121	50	96	112	79	85	91	30	4	1	-83	0	0	-76	-5	-3	12	4	0	27
145.244	0	101	120	82	101	122	49	96	113	80	85	92	30	5	0	-83	0	0	-76	-6	-3	12	5	1	27
145.367	0	102	119	83	101	121	48	97	112	78	85	90	31	4	1	-83	0	1	-77	-5	-3	10	5	1	27
145.49	0	102	118	81	100	119	48	96	111	78	85	90	30	4	1	-82	0	0	-77	-5	-3	12	4	1	26
145.613	0	101	117	81	101	119	49	95	111	77	85	90	30	4	1	-82	0	0	-76	-5	-3	11	4	1	27
145.736	0	101	119	81	101	120	49	96	111	78	84	90	30	4	1	-81	0	0	-76	-4	-3	11	4	1	26
145.859	0	102	119	82	101	122	49	96	112	79	84	91	30	4	0	-83	0	0	-75	-4	-3	11	4	0	27
145.981	0	101	118	82	101	122	48	96	112	79	84	91	30	4	0	-83	0	0	-76	-4	-3	11	4	0	27
146.104	0	101	118	80	100	119	48	94	110	78	84	89	31	4	1	-83	-1	0	-76	-6	-2	11	4	0	26
146.227	0	101	117	80	100	119	48	94	110	78	84	89	30	4	0	-81	0	1	-76	-5	-3	12	4	0	26
146.35	0	100	117	80	100	118	47	95	109	78	84	89	30	4	1	-80	0	0	-76	-5	-2	10	4	1	26
146.473	0	100	117	79	100	121	48	94	110	77	84	89	30	4	1	-81	0	0	-75	-5	-2	10	4	1	26
146.596	0	102	118	81	100	122	49	95	111	78	85	91	30	4	0	-82	0	0	-74	-5	-2	10	3	0	26
146.719	0	100	117	81	100	120	47	95	110	77	83	89	30	4	0	-82	-1	0	-75	-5	-2	11	4	0	26
146.842	0	100	115	79	100	118	47	94	108	77	84	88	29	4	0	-81	-1	0	-74	-5	-2	11	4	0	26
146.964	0	101	117	81	100	117	48	95	108	76	83	88	31	4	1	-81	0	0	-75	-5	-3	11	5	1	27
147.087	0	100	116	79	100	120	48	95	110	77	84	88	30	4	0	-81	-1	0	-75	-4	-3	10	4	0	26
147.21	0	100	116	80	100	121	48	95	110	77	85	90	30	3	0	-82	0	0	-75	-4	-2	10	4	0	27
147.333	0	101	118	81	100	121	48	95	111	77	84	91	30	4	0	-81	0	0	-74	-4	-2	11	4	0	26
147.456	0	100	117	80	100	119	49	96	110	77	83	89	30	4	0	-81	0	0	-74	-4	-3	11	4	0	27
147.579	0	100	117	79	100	119	48	95	109	78	83	89	29	4	1	-82	0	0	-75	-4	-3	10	4	0	26
147.702	0	100	117	80	100	120	49	95	109	77	83	89	30	4	1	-81	0	0	-75	-5	-2	10	4	0	26
147.825	0	101	118	81	101	120	48	96	111	78	84	89	30	5	1	-81	-1	0	-75	-5	-2	11	4	0	26
147.948	0	102	118	81	101	122	49	95	111	78	85	91	30	4	0	-83	0	0	-75	-5	-2	11	3	1	27
148.07	0	101	118	82	101	121	50	96	112	78	85	92	30	4	1	-83	0	0	-76	-5	-3	11	5	0	26
148.193	0	101	118	81	101	119	48	95	109	78	85	90	30	4	0	-82	0	0	-76	-4	-2	10	3	1	27
148.316	0	102	118	81	102	121	49	95	110	78	84	90	30	4	1	-82	0	0	-76	-4	-3	11	3	0	26
148.439	0	101	117	81	101	121	49	96	111	78	85	89	30	3	1	-82	0	0	-76	-5	-2	11	4	0	27
148.562	1	102	120	82	102	122	50	96	112	78	85	92	29	4	0	-83	0	0	-76	-5	-3	12	4	0	26
148.685	0	101	119	83	102	123	50	97	112	80	86	93	30	5	0	-83	0	0	-76	-4	-3	10	4	0	27
148.808	0	101	118	82	101	122	50	96	111	79	85	91	30	4	1	-82	0	0	-76	-5	-2	10	4	1	26
148.931	0	102	117	81	102	121	48	96	111	79	84	90	31	4	0	-83	0	-1	-78	-4	-2	11	4	0	28
149.053	0	101	118	80	101	120	49	96	110	79	85	92	32	4	0	-84	0	0	-77	-5	-2	10	4	1	27
149.176	0	102	119	82	102	121	50	97	111	79	85	91	30	4	1	-83	0	0	-76	-5	-3	12	4	1	27
149.299	0	102	120	82	101	123	50	97	113	80	86	93	30	4	0	-84	0	0	-76	-5	-2	11	4	0	27
149.422	0	101	119	82	101	122	50	96	112	79	86	93	30	5	1	-84	0	0	-77	-4	-2	11	4	0	27
149.545	0	101	119	82	102	120	49	97	111	78	85	90	31	4	0	-83	0	0	-78	-5	-2	11	4	0	26
149.668	0	101	121	81	101	121	50	96	114	79	85	91	30	4	1	-81	-1	1	-77	-5	-3	11	3	1	25
149.791	0	101	121	81	102	121	50	96	114	79	85	91	31	4	1	-83	0	0	-75	-5	-3	11	3	1	27
149.914	0	101	121	81	101	122	50	97	115	79	85	91	30	3	0	-84	0	0	-76	-5	-3	11	4	1	27
150.036	0	102	121	82	102	124	50	96	115	80	86	93	31	4	0	-83	-1	0	-77	-4	-3	11	5	0	27
150.159	0	101	119	83	102	121	50	96	114	80	85	92	31	4	1	-83	0	0	-76	-5	-3	11	4	0	27
150.282	0	101	119	81	102	120	50	96	112	78	85	90	31	4	0	-84	-1	0	-78	-4	-3	11	4	1	27
150.405	0	101	118	80	101	120	50	95	112	80	84	90	31	4	0	-83	-1	1	-77	-5	-3	11	3	1	28
150.528	0	101	118	81	101	121	50	96	112	78	85	91	29	5	0	-82	0	0	-76	-5	-3	11	4	0	27
150.651	0	101	119	82	101	122	50	96	114	80	86	91	30	4	1	-83	0	0	-77	-5	-2	12	5	0	28
150.774	0	102	122	86	102	123	53	96	115	81	86	92	30	5	0	-82	0	0	-78	-5	-3	11	5	1	28
150.897	0	100	120	84	102	120	51	94	113	81	85	90	32	4	0	-82	0	0	-77	-4	-2	10	4	1	27
151.02	0	98	117	82	102	121	50	93	111	79	84	90	31	3	0	-81	0	0	-77	-4	-3	11	4	1	26
151.142	0	99	117	80	101	121	50	93	109	78	84	91	31	3	1	-82	0	0	-77	-5	-3	11	5	0	27
151.265	0	98	118	81	101	122	48	94	110	77	85	91	32	4	1	-82	-1	0	-77	-4	-2	11	4	0	28
151.388	0	100	118	81	101	123	51	92	112	79	84	92	31	4	1	-83	0	0	-76	-5	-2	10	4	0	26
151.511	0	98	118	82	102	122	50	93	109	79	85	91	32	4	0	-81	0	0	-77	-4	-2	10	5	0	27
151.634	0	98	115	82	100	118	49	92	107	77	84	90	30	4	0	-80	-1	0	-76	-4	-3	10	4	1	24
151.757	0	97	114	79	101	119	48	92	107	76	83	89	30	4	1	-81	0	0	-75	-5	-2	11	4	1	26
151.88	0	97	114	79	100	121	49	91	106	76	84	90	30	4	1	-81	0	0	-75	-4	-2	11	5	1	27
152.003	0	96	115	79	100	121	48	91	107	76	84	91	30	4	0	-80	-1	0	-75	-5	-2	11	4	1	27
152.125	0	98	115	80	100	122	49	91	106	76	85	91	31	3	0	-81	0	0	-74	-5	-1	11	4	0	26
152.248	0	96	112	80	100	119	47	90	105	75	84	90	30	4	1	-80	-1	0	-74	-5	-2	11	4	0	26
152.371	0	97	112	77	100	118	48	89	103	75	84	88	29	3	1	-80	0	0	-74	-4	-2	11	4	1	24
152.494	0	96	112	78	100	119	47	90	104	75	83	88	29	4	0	-79	0	0	-73	-4	-1	10	4	0	26
152.617	0	95	113	78	100	119	47	90	105	76	84	90	31	4	0	-80	0	1	-73	-4	-3	11	4	1	27
152.74	0	96	114	79	100	121	49	90	105	75	84	91	29	4	1	-80	0	0	-74	-4	-1	11	4	0	26
152.863	0	97	113	80	101	120	47	90	105	74	83	91	30	4	1	-81	0	0	-75	-4	-2	10	4	0	27
152.986	0	96	111	77	100	118	47	90	103	74	83	88	28	3	1	-79	0	0	-73	-4	-2	11	4	1	26
153.108	0	96	111	77	99	117	46	89	103	74	84	88	28	3	0	-79	0	0	-74	-4	-1	10	4	0	26
153.231	0	96	113	77	100	120	48	90	104	74	84	88	29	4	0	-80	-1	0	-74	-4	-2	10	4	1	25
153.354	0	96	113	77	100	121	47	90	104	74	83	90	30	3	0	-80	-1	0	-72	-5	-3	10	3	0	27
153.477	0	96	113	78	100	121	49	90	105	75	85	90	29	4	0	-80	0	0	-72	-4	-3	10	4	0	27
153.6	0	97	112	78	100	120	48	90	105	75	84	89	29	3	0	-81	0	0	-73	-4	-2	11	4	1	26
153.723	0	96	111	77	100	118	47	91	104	75	84	89	30	4	0	-81	-1	0	-75	-5	-2	10	4	1	26
153.846	0	97	112	78	101	119	47	91	104	75	84	88	30	4	0	-81	0	0	-73	-4	-2	11	5	1	27
153.969	0	97	113	78	101	120	49	91	104	75	84	89	29	3	0	-80	0	0	-72	-4	-2	11	3	1	26
154.092	0	97	114	78	102	121	49	91	106	75	85	91	28	4	0	-81	0	0	-73	-4	-1	11	5	0	26
154.214	0	98	115	79	101	123	49	91	107	77	85	91	29	4	0	-81	-1	0	-74	-4	-3	11	4	0	27
154.337	0	96	114	80	101	122	48	90	106	75	85	91	30	3	0	-82	-1	0	-74	-5	-2	10	4	1	26
154.46	0	97	113	79	101	120	48	91	105	75	85	90	30	4	0	-81	0	0	-75	-5	-2	11	4	1	26
154.583	0	98	114	79	101	121	49	92	106	76	85	91	29	4	0	-82	0	0	-75	-4	-2	12	4	0	26
154.706	0	98	114	80	102	122	49	92	107	76	85	91	30	4	0	-83	0	0	-75	-4	-2	10	4	0	27
154.829	0	97	115	80	102	124	50	92	109	78	86	92	30	4	1	-82	0	0	-74	-4	-1	11	4	0	28
154.952	0	99	117	82	102	125	50	93	108	76	86	93	30	3	0	-84	0	0	-76	-4	-2	9	4	0	28
155.075	0	98	116	82	102	123	50	93	108	78	86	93	29	4	1	-84	0	1	-77	-5	-2	11	4	0	27
155.197	0	98	116	80	103	122	50	92	108	78	86	92	30	4	0	-84	0	0	-77	-5	-2	11	4	0	28
155.32	0	99	115	81	102	123	50	93	108	77	86	93	30	4	1	-84	0	0	-76	-4	-2	11	4	1	28
155.443	0	100	116	80	103	124	51	92	110	80	86	95	29	5	1	-84	0	0	-78	-4	-3	12	4	0	28
155.566	0	99	118	81	102	126	51	94	111	80	87	95	30	5	0	-85	0	0	-78	-4	-3	11	5	0	29
155.689	0	100	119	82	103	126	51	94	111	80	87	96	31	3	0	-86	-1	0	-78	-5	-2	11	4	0	28
155.812	0	99	116	82	103	124	50	94	110	80	87	94	31	4	1	-85	-1	0	-78	-5	-3	11	4	0	28
155.935	0	99	117	81	103	125	50	94	109	79	87	95	32	3	0	-86	0	0	-79	-4	-3	11	5	1	27
156.058	0	99	118	83	103	125	51	94	111	80	88	95	30	3	0	-87	-1	1	-80	-5	-3	12	4	0	28
156.18	0	100	119	82	103	127	51	94	112	81	87	96	32	4	0	-86	0	0	-80	-5	-3	12	4	1	29
156.303	0	100	121	83	104	128	51	94	112	80	88	97	31	4	0	-86	0	0	-79	-5	-3	12	4	0	29
156.426	0	99	117	83	103	126	50	94	111	81	87	96	31	4	0	-87	-1	0	-80	-4	-3	12	4	1	28
156.549	0	99	117	82	103	125	51	95	111	81	88	95	31	4	0	-87	-1	0	-80	-5	-3	13	4	1	28
156.672	0	100	117	82	103	124	50	94	111	81	87	95	32	4	0	-86	0	0	-80	-5	-2	12	4	1	28
156.795	0	100	118	83	104	127	52	95	112	81	87	95	31	4	1	-86	0	0	-78	-5	-2	12	4	0	28
156.918	0	100	119	84	103	128	52	95	113	81	87	97	31	4	1	-88	0	0	-80	-4	-3	11	4	0	28
157.041	0	100	118	83	104	126	50	94	111	81	87	96	32	5	1	-87	-1	0	-81	-4	-2	11	4	0	28
157.164	0	100	116	81	104	123	50	95	111	80	88	94	31	4	0	-87	0	0	-81	-4	-2	12	4	2	27
157.286	0	99	117	81	104	124	50	94	111	80	87	94	32	4	0	-86	0	0	-80	-4	-2	12	4	2	28
157.409	0	99	117	82	103	125	50	95	110	81	87	96	31	4	0	-86	0	0	-81	-5	-2	12	3	0	28
157.532	0	100	118	83	104	126	51	94	112	80	86	95	31	4	1	-87	0	0	-80	-5	-2	12	5	0	28
157.655	0	100	117	83	103	126	51	94	110	80	87	96	32	4	1	-85	0	0	-80	-5	-2	12	3	1	28
157.778	0	99	116	81	103	123	50	94	108	79	87	93	32	4	0	-86	0	0	-80	-5	-3	11	4	1	26
157.901	0	99	116	82	103	124	49	94	109	79	86	94	32	3	1	-86	0	0	-80	-5	-3	12	4	1	28
158.024	0	99	116	82	102	124	50	94	110	79	87	95	31	5	1	-86	0	0	-78	-5	-3	12	4	1	28
158.147	0	99	117	81	102	124	50	94	111	80	86	94	31	3	1	-86	0	0	-79	-4	-3	12	5	1	27
158.269	0	99	118	83	103	127	49	95	112	79	87	96	32	4	1	-86	0	0	-79	-4	-2	11	4	0	29
158.392	0	99	117	81	104	123	50	94	109	79	87	94	31	4	1	-86	0	1	-79	-5	-3	11	4	1	27
158.515	0	99	116	81	102	122	50	94	109	79	87	94	31	4	0	-85	-1	0	-80	-5	-3	11	4	1	26
158.638	0	100	116	80	103	123	49	94	109	79	87	93	32	3	1	-85	0	0	-79	-5	-2	11	4	2	27
158.761	0	99	116	81	103	123	50	95	109	79	87	94	32	4	0	-85	0	0	-78	-5	-2	12	4	0	27
158.884	0	100	117	82	103	124	51	95	109	79	86	95	30	4	1	-85	0	0	-78	-5	-3	10	4	0	27
159.007	0	100	117	82	103	125	49	95	110	81	86	94	32	4	0	-85	0	0	-79	-5	-2	11	4	0	27
159.13	0	99	115	81	103	123	50	94	108	78	86	93	31	4	0	-84	0	0	-78	-4	-2	12	4	1	28
159.252	0	100	116	80	102	124	50	94	108	79	86	93	31	4	1	-85	0	0	-77	-5	-3	12	4	0	28
159.375	0	99	115	80	103	124	50	93	108	78	87	94	32	4	0	-85	0	1	-79	-5	-3	11	4	1	28
159.498	0	99	116	81	103	125	51	94	109	79	88	94	31	4	1	-85	-1	0	-78	-4	-2	11	4	0	27
159.621	0	100	117	82	103	126	50	94	110	80	87	95	31	4	1	-84	0	0	-76	-5	-2	12	5	0	27
159.744	0	99	115	81	103	123	50	94	108	79	87	93	31	4	0	-84	0	1	-78	-5	-2	11	4	0	27
159.867	0	99	114	81	103	123	48	94	108	78	87	94	32	4	1	-85	0	1	-79	-4	-3	12	4	2	27
159.99	0	98	114	81	103	122	48	93	108	79	88	94	32	5	0	-85	0	1	-78	-4	-2	12	4	2	28
160.113	0	98	115	80	103	124	49	93	107	79	88	94	32	4	0	-83	-1	0	-79	-5	-2	11	4	1	28
160.236	0	99	115	81	104	125	51	93	107	78	87	95	31	3	1	-85	-1	0	-77	-5	-2	11	4	0	26
160.358	0	98	115	81	103	125	50	93	108	79	87	95	30	4	1	-83	0	0	-78	-4	-2	11	4	1	27
160.481	0	98	113	79	102	122	50	92	105	77	87	92	31	3	0	-83	0	0	-78	-5	-2	11	4	1	26
160.604	0	97	113	79	102	122	49	92	105	77	86	93	30	4	1	-84	0	0	-77	-4	-2	11	4	1	27
160.727	0	97	112	79	103	123	49	92	104	77	87	92	32	3	0	-84	0	0	-77	-5	-2	12	4	1	28
160.85	0	97	113	79	102	123	49	92	105	77	87	94	31	4	1	-83	0	0	-77	-4	-2	11	4	1	27
160.973	0	97	114	80	102	124	49	92	106	76	87	94	31	4	1	-83	-1	0	-77	-5	-3	11	5	0	27
161.096	0	97	112	80	102	123	49	92	105	78	87	93	31	4	0	-83	0	0	-75	-5	-2	11	4	0	27
161.219	0	97	110	78	102	122	49	91	103	76	86	92	31	3	0	-83	0	0	-77	-5	-2	11	5	1	26
161.341	0	97	110	78	102	122	49	90	103	75	85	92	31	3	0	-83	0	0	-77	-5	-3	12	3	1	26
161.464	0	96	111	79	101	122	48	91	102	76	87	91	31	4	0	-82	0	1	-76	-4	-2	11	4	0	27
161.587	0	96	111	77	102	122	49	90	103	75	86	93	30	3	0	-82	-1	0	-76	-5	-1	12	4	1	27
161.71	0	97	112	79	103	124	51	91	104	75	85	94	29	4	0	-84	0	0	-76	-4	-3	11	4	1	26
161.833	0	97	113	80	102	125	49	92	105	76	86	94	30	3	0	-83	0	0	-76	-5	-2	11	4	0	27
161.956	0	97	111	79	102	121	48	90	102	76	86	92	31	4	0	-82	0	1	-75	-4	-2	12	4	0	26
162.079	0	97	110	78	102	121	49	90	102	75	85	93	31	4	1	-82	0	0	-76	-4	-2	12	4	0	27
162.202	0	96	110	78	101	121	47	91	102	75	85	92	32	4	1	-82	0	0	-77	-5	-3	11	4	1	27
162.324	0	97	111	78	102	123	50	91	103	76	86	92	30	3	0	-82	0	0	-76	-4	-2	11	4	0	26
162.447	0	96	112	80	103	123	50	91	104	75	87	92	30	3	0	-82	0	0	-75	-5	-2	12	4	0	27
162.57	0	98	113	80	103	124	50	92	105	77	87	94	30	4	0	-83	0	0	-77	-4	-2	10	4	0	28
162.693	0	96	113	80	103	125	51	91	104	76	87	94	30	4	1	-83	0	0	-77	-4	-2	11	4	0	27
162.816	0	96	111	78	102	122	49	91	102	76	87	93	32	3	0	-83	0	1	-77	-4	-2	12	4	2	27
162.939	0	97	111	78	103	122	48	91	104	76	86	94	32	4	0	-82	0	1	-76	-4	-1	11	4	1	27
163.062	0	98	112	79	102	124	49	91	104	76	86	94	30	4	0	-83	0	0	-76	-4	-2	11	4	0	27
163.185	0	97	112	79	103	125	51	91	105	77	88	93	30	4	1	-84	0	0	-76	-4	-1	12	5	0	27
163.308	0	99	114	81	103	127	50	93	105	77	87	95	30	4	0	-83	0	0	-76	-5	-2	12	4	0	27
163.43	0	98	115	81	104	126	49	92	106	77	88	96	32	3	1	-84	0	0	-77	-5	-2	10	4	0	28
163.553	0	98	113	80	104	124	51	92	105	77	87	94	31	4	0	-84	0	0	-77	-5	-2	12	4	1	27
163.676	0	99	113	79	104	125	51	92	106	78	87	95	30	4	0	-85	0	0	-76	-4	-2	11	4	2	26
163.799	0	98	114	80	104	126	51	93	107	77	88	95	32	4	1	-85	-1	0	-77	-4	-2	12	4	1	27
163.922	0	99	114	81	103	128	52	92	107	77	88	96	31	3	0	-85	0	0	-77	-5	-3	12	4	0	27
164.045	0	98	115	82	104	128	52	93	108	78	87	96	31	4	0	-85	-1	0	-78	-5	-2	12	4	0	28
164.168	0	99	115	82	103	127	51	93	108	78	88	98	32	3	0	-85	-1	0	-79	-4	-1	11	4	0	27
164.291	0	99	113	80	103	125	50	92	106	78	88	96	31	3	0	-85	0	0	-79	-5	-2	12	4	1	27
164.413	0	99	114	82	104	125	50	93	106	80	87	96	31	5	1	-84	0	0	-77	-4	-2	11	3	0	27
164.536	0	98	115	81	103	126	51	93	107	79	88	96	32	4	0	-85	0	0	-79	-4	-2	11	3	0	28
164.659	0	98	115	81	104	128	52	93	108	79	88	96	31	4	0	-85	0	0	-79	-4	-2	10	4	0	27
164.782	0	99	116	82	104	128	52	93	110	79	88	98	32	4	0	-85	0	0	-78	-5	-3	11	4	0	29
164.905	0	99	116	83	104	127	51	93	108	80	88	97	32	4	0	-85	0	0	-80	-5	-2	12	4	1	27
165.028	0	99	113	81	103	124	50	93	107	79	88	95	32	3	1	-85	0	0	-79	-4	-3	11	4	1	27
165.151	0	99	115	81	103	125	51	92	106	79	87	96	32	4	0	-85	0	1	-80	-5	-2	11	4	1	27
165.274	0	98	114	81	104	126	50	93	108	79	87	97	32	4	0	-84	-1	0	-78	-4	-3	11	4	0	28
165.396	0	99	116	81	103	128	51	92	108	78	87	96	33	4	0	-85	0	0	-78	-5	-2	11	4	1	27
165.519	0	98	117	83	103	129	51	93	110	80	87	98	31	5	0	-86	0	0	-79	-4	-2	12	4	0	27
165.642	0	99	115	81	103	126	50	93	107	79	87	97	33	4	1	-85	0	1	-80	-5	-2	11	5	1	28
165.765	0	98	115	81	103	125	50	94	107	78	87	96	33	5	0	-84	0	0	-77	-4	-2	11	5	2	27
165.888	0	99	114	81	103	125	50	92	107	79	86	96	31	5	0	-85	0	1	-78	-5	-3	10	4	1	28
166.011	0	98	115	81	103	126	51	93	108	79	87	96	32	4	1	-85	0	0	-78	-5	-2	12	4	0	27
166.134	0	99	115	82	103	128	51	92	109	79	87	97	32	4	0	-85	-1	0	-77	-4	-3	11	4	1	28
166.257	0	98	116	82	104	128	51	93	110	79	87	98	32	4	0	-85	0	0	-77	-5	-3	11	3	0	27
166.38	0	98	116	83	103	127	50	93	108	80	86	97	32	3	0	-85	0	0	-78	-5	-2	11	4	1	27
166.502	0	99	114	81	103	125	52	93	107	78	87	97	31	3	0	-85	-1	1	-78	-5	-2	11	4	1	26
166.625	0	98	114	81	103	126	51	94	107	79	88	96	31	3	1	-83	0	0	-77	-4	-2	12	4	0	27
166.748	0	98	116	82	103	128	52	93	108	80	88	97	32	3	0	-85	-1	0	-76	-5	-1	11	4	0	27
166.871	0	98	117	82	104	129	52	94	109	79	87	98	32	3	0	-85	-1	0	-78	-4	-2	11	4	0	28
166.994	0	99	117	82	104	129	52	93	109	79	88	98	31	4	1	-86	0	0	-77	-3	-3	11	4	0	27
167.117	0	99	115	81	103	126	50	93	108	81	87	97	33	4	1	-85	-1	1	-78	-4	-2	11	4	2	27
167.24	0	99	115	82	104	127	51	93	108	79	87	98	32	4	0	-85	-1	0	-78	-5	-3	12	4	1	27
167.363	0	98	116	82	103	127	52	94	107	79	87	98	32	5	1	-87	0	1	-78	-5	-2	12	4	1	27
167.485	0	99	117	82	104	130	53	93	110	80	87	98	31	4	1	-86	0	0	-78	-4	-2	11	4	0	27
167.608	0	99	117	82	105	129	53	95	111	80	88	99	32	4	1	-86	0	0	-78	-4	-3	11	4	0	28
167.731	0	99	117	83	104	127	51	93	109	81	89	99	33	4	0	-86	0	1	-79	-5	-3	11	4	1	28
167.854	0	98	116	82	103	127	51	95	109	80	88	99	32	3	1	-87	0	0	-79	-5	-2	11	3	1	28
167.977	0	99	116	82	104	127	52	94	110	80	88	98	32	5	0	-86	0	1	-80	-5	-2	11	4	1	27
168.1	0	99	117	82	104	128	51	93	109	80	88	100	32	4	0	-86	0	1	-79	-4	-2	11	4	1	28
168.223	0	99	118	82	104	131	53	94	111	80	88	99	33	3	1	-87	0	0	-78	-4	-3	11	4	0	28
168.346	0	100	117	84	104	129	53	94	110	81	88	99	31	4	0	-86	0	0	-80	-5	-2	12	4	0	27
168.468	0	98	115	81	103	127	52	94	108	80	88	98	33	4	0	-86	0	0	-80	-5	-2	12	4	1	28
168.591	0	99	116	81	104	127	50	93	109	80	88	98	33	3	1	-85	0	1	-80	-5	-2	11	4	1	29
168.714	0	99	116	81	105	127	52	94	108	80	89	98	32	3	1	-86	-1	1	-79	-4	-3	12	4	1	27
168.837	0	99	116	82	103	129	52	94	110	81	88	99	31	4	1	-86	0	0	-79	-5	-2	12	5	0	28
168.96	0	99	117	83	104	129	53	93	110	80	89	99	32	3	1	-87	-1	0	-79	-5	-2	11	4	0	27
169.083	0	99	116	82	104	127	50	93	108	80	88	98	33	3	0	-85	0	0	-79	-4	-2	10	3	1	28
169.206	0	97	114	81	104	125	52	92	107	79	87	97	32	4	1	-85	0	1	-80	-5	-2	12	4	1	27
169.329	0	99	114	81	103	126	51	93	107	78	87	97	33	4	0	-84	0	0	-79	-4	-2	12	4	1	28
169.452	0	98	114	81	104	127	52	92	107	79	87	98	32	4	1	-84	0	1	-79	-4	-3	11	4	1	27
169.574	0	97	114	82	104	128	52	92	108	79	87	97	33	4	0	-84	0	0	-78	-4	-2	12	5	0	27
169.697	0	98	115	82	104	128	51	92	108	79	87	97	33	4	0	-85	0	0	-79	-5	-2	12	4	1	28
169.82	0	97	113	80	103	125	51	91	105	78	86	95	33	4	0	-84	-1	1	-80	-4	-3	11	4	1	26
169.943	0	97	114	80	103	125	51	90	105	77	86	96	32	4	0	-84	0	0	-78	-4	-2	12	5	1	26
170.066	0	97	112	79	102	125	51	90	105	78	86	96	31	4	0	-83	0	0	-78	-4	-1	11	4	1	25
170.189	0	97	114	79	103	125	50	90	105	78	86	96	32	4	0	-84	0	1	-76	-4	-3	12	4	0	26
170.312	0	96	113	80	103	127	51	91	107	78	86	96	32	3	0	-84	0	0	-77	-4	-2	11	4	1	26
170.435	0	97	114	81	104	126	51	91	106	78	87	97	31	4	1	-84	0	0	-77	-4	-2	12	4	0	27
170.557	0	96	112	80	103	124	50	92	105	77	86	96	31	3	1	-83	0	0	-77	-4	-2	11	4	1	26
170.68	0	97	112	79	102	124	50	91	105	77	86	95	32	3	0	-83	0	0	-78	-4	-2	11	4	1	28
170.803	0	97	112	79	102	125	50	91	104	77	86	96	33	4	0	-83	0	0	-78	-4	-2	10	4	2	27
170.926	0	97	113	81	102	125	50	90	105	77	86	95	31	4	1	-83	0	0	-75	-5	-2	11	5	1	26
171.049	0	97	114	80	103	127	52	91	106	78	87	96	31	4	0	-83	0	0	-76	-5	-1	10	3	0	27
171.172	0	97	114	81	102	125	50	91	106	77	86	96	32	4	0	-83	0	0	-76	-5	-2	11	4	0	27
171.295	0	97	112	80	102	123	49	90	104	77	86	95	32	4	1	-82	0	0	-77	-4	-2	11	4	1	27
171.418	0	97	113	80	102	124	49	92	104	78	86	95	31	3	0	-82	-1	0	-77	-5	-2	11	4	1	27
171.54	0	97	113	79	102	125	51	91	105	77	86	95	31	3	1	-82	-1	0	-76	-4	-2	10	4	0	27
171.663	0	96	114	80	102	126	51	91	106	77	86	96	31	3	0	-83	0	0	-76	-4	-2	11	4	0	27
171.786	0	97	114	80	102	127	51	91	106	77	85	97	31	3	0	-84	-1	0	-76	-5	-2	11	4	0	28
171.909	0	98	114	80	102	125	50	90	105	78	85	95	32	4	0	-82	0	0	-76	-5	-2	11	4	1	27
172.032	0	97	111	79	101	123	49	91	104	76	85	94	30	3	1	-82	0	0	-76	-3	-1	10	4	1	27
172.155	0	96	112	79	102	124	48	91	104	77	85	94	33	4	0	-82	-1	0	-77	-4	-2	11	4	0	26
172.278	0	97	111	80	102	124	50	90	104	76	86	95	31	3	0	-82	0	1	-75	-4	-2	10	4	0	26
172.401	0	97	113	81	102	125	50	91	105	77	86	95	32	3	0	-82	0	0	-76	-4	-2	11	4	0	28
172.524	0	97	115	81	102	127	50	91	106	77	85	96	31	3	1	-83	-1	0	-75	-4	-3	11	4	1	26
172.646	0	97	112	80	102	123	49	90	103	77	85	95	32	4	0	-82	0	0	-77	-4	-2	11	4	1	27
172.769	0	96	111	80	101	122	49	90	102	76	85	93	30	3	0	-81	0	1	-76	-4	-3	11	4	1	26
172.892	0	96	112	80	102	123	49	90	103	76	85	93	31	3	1	-82	0	0	-75	-5	-2	11	5	2	26
173.015	0	96	112	79	101	125	49	90	103	76	85	93	30	4	0	-81	-1	0	-75	-4	-2	11	4	1	26
173.138	0	96	115	79	102	125	51	91	105	76	85	94	31	4	0	-82	0	0	-76	-4	-2	11	4	0	27
173.261	0	97	114	80	102	126	49	90	105	77	86	95	31	4	0	-82	0	0	-75	-5	-3	11	4	1	27
173.384	0	96	112	79	101	124	49	90	103	76	86	94	31	4	0	-81	0	1	-76	-4	-2	11	4	1	26
[truncated: 1,311 more rows]

## Sheet: Add_info
Time	Marker	Accel_x	Accel_y	Accel_z	Gyro_x	Gyro_y	Gyro_z	Magnet_x	Magnet_y	Magnet_z	battery		ld_gain	pd_gain
[truncated: 2,721 more rows]
