# Supplementary material for: Charitable crowdfunding donation-intention estimation depending on emotional project images using fNIRS-based functional connectivity
Source: PLoS One. 2024 May 8;19(5):e0303144. doi: 10.1371/journal.pone.0303144 (PMC11078340; doi:10.1371/journal.pone.0303144)
Supplement: S1 File — (ZIP) [file pone.0303144.s001.zip › Some donation dataset/negative/subject37.xlsx]

## Sheet: D780
	SNR :	50	45	51	41	41	40	38	41	46	40	45	47	42	47	43
Time	Marker	ch1	ch2	ch3	ch4	ch5	ch6	ch7	ch8	ch9	ch10	ch11	ch12	ch13	ch14	ch15
0.24576	0	511	80	200	258	288	170	305	196	199	279	230	157	279	260	127
0.36864	0	511	80	200	258	288	170	305	196	199	279	230	157	279	260	127
0.49152	0	515	80	200	270	296	170	319	199	205	296	249	159	291	260	128
0.6144	0	518	83	200	276	304	172	325	204	206	306	261	160	298	259	127
0.73728	0	516	81	196	280	304	171	331	202	201	306	261	160	302	258	125
0.86016	0	514	80	195	283	304	171	332	202	200	306	261	160	303	259	126
0.98304	0	514	79	196	283	302	171	330	201	201	307	262	161	305	259	124
1.10592	0	517	79	196	285	303	171	330	202	201	308	263	161	306	261	124
1.2288	0	515	79	197	284	301	173	336	203	200	310	264	163	310	263	125
1.35168	0	508	79	196	279	298	173	334	204	199	308	264	164	309	264	125
1.47456	0	513	77	196	276	295	170	330	201	197	304	263	163	309	264	124
1.59744	0	516	78	196	276	299	171	330	202	198	305	263	164	309	263	122
1.72032	0	515	78	196	277	298	172	332	203	198	307	263	164	310	264	124
1.8432	0	516	78	197	280	298	173	336	205	200	310	265	164	312	265	125
1.96608	0	515	79	198	280	301	174	335	206	200	310	266	165	314	266	126
2.08896	0	516	77	196	277	298	172	332	204	197	306	263	165	310	266	123
2.21184	0	515	78	197	277	299	172	334	204	197	307	263	164	310	264	125
2.33472	0	509	79	197	277	299	172	335	205	197	309	264	164	310	265	125
2.4576	0	516	79	198	278	300	173	334	206	200	310	266	165	312	266	124
2.58048	0	518	79	199	280	300	174	336	207	200	311	267	165	314	266	123
2.70336	0	516	78	197	278	299	173	336	206	196	308	264	165	311	265	125
2.82624	0	510	78	196	277	298	170	335	202	199	309	262	164	311	265	125
2.94912	0	516	78	196	278	298	172	334	204	198	308	263	165	311	266	124
3.072	0	518	78	197	278	300	172	334	206	198	309	265	164	313	266	124
3.19488	0	517	79	198	279	302	174	336	206	199	312	267	165	315	267	126
3.31776	0	509	78	198	279	298	171	336	204	199	308	266	164	312	266	124
3.44064	0	504	77	195	275	296	167	333	199	200	304	264	163	311	264	124
3.56352	0	515	77	195	275	296	172	332	204	196	305	263	164	311	266	123
3.6864	0	514	77	197	276	297	172	331	205	197	305	265	164	313	266	124
3.80928	0	502	79	197	279	299	173	332	207	197	302	270	165	319	269	124
3.93216	0	493	77	197	278	296	170	321	203	196	285	273	164	323	266	123
4.05504	0	504	76	194	274	290	169	314	200	193	277	270	162	322	263	124
4.17792	0	503	75	194	272	289	170	316	204	191	281	270	163	320	262	127
4.3008	0	508	76	195	273	288	170	331	205	192	300	265	162	314	260	131
4.42368	0	512	76	196	274	289	169	350	204	194	318	262	164	313	262	138
4.54656	0	523	80	198	275	292	167	356	195	198	329	259	164	310	264	147
4.66944	0	522	78	196	270	288	167	350	192	195	326	256	162	305	263	145
4.79232	0	523	79	197	271	289	164	350	192	195	325	257	162	303	263	146
4.9152	0	522	79	198	270	291	166	347	190	196	323	258	162	302	262	144
5.03808	0	523	80	198	273	293	168	346	193	194	323	259	162	304	263	144
5.16096	0	526	80	198	273	294	172	349	197	193	324	261	162	305	264	144
5.28384	0	518	80	198	272	292	168	346	192	196	320	260	162	302	263	142
5.40672	0	517	79	196	272	291	168	343	190	196	318	261	161	302	264	143
5.5296	0	519	79	197	273	293	171	335	197	191	304	267	161	309	270	139
5.65248	0	508	80	196	279	296	170	312	205	190	276	276	162	321	268	139
5.77536	0	508	79	196	281	295	173	308	208	190	281	275	160	321	264	139
5.89824	0	513	78	196	277	291	172	317	207	190	286	271	160	314	262	141
6.02112	0	535	77	195	279	294	170	317	206	188	279	273	159	318	264	144
6.144	0	534	78	196	285	298	172	281	209	185	242	282	159	328	260	148
6.26688	0	534	77	196	294	295	171	265	208	184	230	286	162	338	257	145
6.38976	0	544	77	195	295	300	169	276	210	185	247	284	163	339	260	144
6.51264	0	546	79	196	290	300	170	286	208	184	257	279	162	331	260	144
6.63552	0	546	77	195	285	298	168	292	208	183	257	276	160	324	259	145
6.7584	0	538	76	195	285	298	167	295	208	184	262	275	160	325	259	145
6.88128	0	532	77	195	283	299	166	299	208	185	267	275	161	324	259	145
7.00416	0	536	79	196	284	299	166	309	209	187	278	273	162	325	260	148
7.12704	0	538	79	197	277	291	167	324	209	187	287	270	162	322	260	150
7.24992	0	526	78	196	271	285	167	329	204	185	291	266	162	317	260	148
7.3728	0	521	77	196	268	283	166	333	202	186	299	265	162	313	260	149
7.49568	0	533	76	196	267	284	166	336	199	186	303	264	162	312	260	151
7.61856	0	530	78	198	267	286	166	339	199	188	309	266	162	312	260	153
7.74144	0	524	78	199	268	287	166	343	196	192	311	266	163	312	261	154
7.86432	0	519	76	197	265	282	162	341	189	191	310	264	162	309	260	152
7.9872	0	530	76	198	266	281	162	341	189	192	308	264	160	307	259	153
8.11008	0	527	76	197	266	281	162	340	189	193	311	264	162	307	259	154
8.23296	0	527	77	199	266	285	163	344	189	195	314	265	162	309	261	155
8.35584	0	520	79	200	268	286	166	342	191	193	312	267	162	310	259	154
8.47872	0	530	78	198	265	282	164	339	187	194	308	264	161	306	259	154
8.6016	0	529	77	198	264	283	163	341	187	194	311	263	162	305	259	156
8.72448	0	522	77	199	265	281	163	341	186	194	311	264	161	305	258	154
8.84736	0	519	78	200	265	285	163	342	186	195	312	265	162	306	259	154
8.97024	0	526	79	200	266	286	166	341	190	195	312	266	162	308	259	155
9.09312	0	529	76	199	264	282	164	343	186	193	311	264	162	305	259	154
9.216	0	522	77	198	263	283	163	341	185	193	309	263	160	303	257	153
9.33888	0	518	77	199	263	281	164	338	185	195	307	264	160	303	258	154
9.46176	0	525	78	200	264	281	164	339	186	197	308	264	161	304	257	154
9.58464	0	531	78	200	266	284	168	344	191	195	314	266	162	307	259	155
9.70752	0	521	78	199	263	285	165	342	187	195	310	262	161	303	258	153
9.8304	0	518	80	199	270	293	167	318	197	190	286	270	160	309	261	152
9.95328	0	532	80	198	274	284	169	300	201	189	267	271	159	312	259	149
10.0762	0	538	79	195	282	293	169	307	202	190	283	270	160	314	259	151
10.199	0	547	80	197	284	294	169	309	204	189	284	272	160	317	259	152
10.3219	0	550	80	198	277	288	171	319	202	189	288	268	160	312	257	152
10.4448	0	550	79	196	275	288	168	321	202	188	288	266	160	310	257	154
10.5677	0	548	79	198	276	289	169	322	202	188	289	266	160	310	257	154
10.6906	0	549	79	197	276	290	167	322	204	189	291	267	161	312	258	154
10.8134	0	540	80	198	281	294	168	319	205	191	291	269	161	314	258	152
10.9363	0	551	81	198	278	292	170	320	203	189	289	267	162	313	259	152
11.0592	0	548	80	196	274	289	168	319	203	188	288	265	160	310	257	152
11.1821	0	541	79	196	275	290	168	319	203	188	288	267	161	311	259	152
11.305	0	538	80	197	276	292	167	319	202	190	288	267	160	313	257	151
11.4278	0	543	81	198	280	296	168	317	204	191	290	268	163	315	259	152
11.5507	0	545	80	198	277	292	170	320	203	189	287	268	163	314	260	152
11.6736	0	538	79	197	276	290	167	313	200	188	277	268	162	318	259	153
11.7965	0	537	79	195	279	294	167	301	202	187	267	270	162	323	257	150
11.9194	0	551	80	196	278	293	166	301	202	187	268	270	162	323	256	150
12.0422	0	547	79	198	283	298	166	302	204	189	274	271	163	325	257	150
12.1651	0	534	79	196	279	296	168	307	204	188	275	269	162	320	257	150
12.288	0	530	78	196	278	292	166	305	200	187	272	266	162	317	255	150
12.4109	0	535	78	195	280	297	166	301	200	187	273	266	162	317	256	149
12.5338	0	539	78	196	281	299	166	302	201	187	274	268	163	319	256	151
12.6566	0	532	79	197	283	301	166	300	203	189	272	271	163	324	257	151
12.7795	0	530	80	196	281	298	168	297	202	187	267	267	162	322	256	149
12.9024	0	543	78	194	277	293	165	299	200	186	266	266	162	320	254	148
13.0253	0	540	78	196	280	299	166	299	201	186	268	266	163	319	254	150
13.1482	0	531	78	195	280	299	165	300	202	187	271	268	163	321	254	149
13.271	0	529	80	195	284	303	166	300	203	189	272	269	164	323	255	149
13.3939	0	541	80	197	282	300	167	302	202	187	271	267	164	321	255	148
13.5168	0	539	78	196	280	298	165	302	200	186	272	265	163	318	254	149
13.6397	0	534	79	196	283	300	165	305	201	187	274	265	163	319	255	149
13.7626	0	530	79	196	283	300	165	304	200	188	275	267	164	320	255	148
13.8854	0	543	80	198	285	303	166	306	201	190	277	268	164	324	256	149
14.0083	0	540	80	197	281	298	167	310	201	188	279	265	165	321	256	151
14.1312	0	533	79	196	283	298	166	306	199	188	277	264	164	319	254	149
14.2541	0	532	80	196	284	301	165	307	200	188	278	265	164	319	255	150
14.377	0	544	80	197	285	302	166	307	201	189	279	267	165	320	256	149
14.4998	0	542	81	197	286	304	166	311	202	190	282	268	165	323	256	153
14.6227	0	536	82	199	284	302	168	313	203	191	283	266	166	322	256	150
14.7456	0	532	79	197	278	294	166	315	200	188	281	264	165	319	255	150
14.8685	0	546	81	198	282	298	165	313	200	190	283	264	166	319	257	151
14.9914	0	544	81	197	279	296	166	319	201	191	286	265	166	320	257	152
15.1142	0	539	82	199	287	305	167	315	203	192	288	267	165	321	257	151
15.2371	0	536	82	199	284	302	169	318	203	192	288	266	165	320	257	151
15.36	0	548	81	198	277	296	167	320	199	190	286	262	164	315	256	151
15.4829	0	547	80	198	279	298	167	322	201	191	289	263	164	315	256	155
15.6058	0	541	81	198	278	297	167	324	201	192	292	263	165	316	257	153
15.7286	0	539	82	198	280	298	168	324	204	193	293	265	166	318	258	153
15.8515	0	550	82	200	280	299	168	324	200	195	293	262	165	315	257	153
15.9744	0	548	80	197	277	295	168	325	200	190	291	260	164	312	256	155
16.0973	0	542	80	198	276	294	167	325	201	190	293	260	164	311	256	152
16.2202	0	540	81	198	277	296	168	325	201	191	293	261	165	311	256	153
16.343	0	553	81	199	279	298	168	325	203	192	294	263	165	313	256	154
16.4659	0	552	81	198	278	297	171	326	202	191	291	261	165	310	255	155
16.5888	0	545	81	198	275	293	166	325	197	192	290	258	164	307	253	153
16.7117	0	540	80	198	274	294	168	324	200	190	290	258	163	306	253	152
16.8346	0	552	80	198	274	294	168	322	200	190	290	260	164	306	253	152
16.9574	0	550	80	199	275	295	169	324	202	193	293	260	166	308	254	154
17.0803	0	545	81	199	273	297	171	326	202	192	292	259	165	305	254	152
17.2032	0	539	80	195	271	293	168	323	199	190	288	257	162	302	251	152
17.3261	0	553	80	197	272	292	168	322	200	191	289	256	164	301	251	152
17.449	0	543	81	198	271	295	168	324	202	191	291	256	165	302	252	154
17.5718	0	545	81	199	273	295	169	326	203	192	294	259	165	303	252	153
17.6947	0	540	82	199	274	297	170	325	204	192	293	258	164	302	252	152
17.8176	0	551	80	198	270	292	169	325	200	190	288	255	163	300	251	152
17.9405	0	544	81	198	271	294	169	324	201	190	289	256	164	300	251	153
18.0634	0	544	80	198	271	293	168	324	203	192	292	257	164	299	251	152
18.1862	0	540	81	197	271	294	169	325	203	191	293	257	164	301	251	152
18.3091	0	551	83	198	274	296	169	326	204	193	292	258	165	302	252	153
18.432	0	544	80	197	270	292	170	326	201	191	290	256	163	298	251	152
18.5549	0	545	81	197	270	292	169	325	202	190	291	254	164	298	251	151
18.6778	0	540	81	198	270	293	168	324	202	192	291	255	164	298	250	151
18.8006	0	550	81	198	271	295	168	326	203	192	292	256	164	299	251	152
18.9235	0	543	82	198	272	296	170	329	205	193	295	256	164	300	252	155
19.0464	0	542	81	197	269	291	169	328	199	194	292	254	164	296	253	151
19.1693	0	539	80	197	268	293	169	327	201	191	291	253	163	296	251	151
19.2922	0	550	81	197	270	290	168	327	201	192	292	254	164	296	251	151
19.415	0	541	82	197	270	292	168	328	201	192	295	255	165	297	252	152
19.5379	0	541	81	198	272	294	169	330	201	194	297	256	165	299	253	152
19.6608	0	537	81	198	269	293	167	327	198	194	293	254	164	295	251	151
19.7837	0	546	81	196	269	289	168	326	199	191	291	252	163	294	251	150
19.9066	0	537	81	197	266	290	168	329	199	192	293	253	163	294	251	151
20.0294	0	537	82	197	268	291	166	330	199	194	297	253	164	294	252	151
20.1523	0	532	82	197	269	291	168	332	199	195	300	253	164	296	252	149
20.2752	0	544	82	198	270	293	167	330	198	197	300	254	165	296	252	150
20.3981	0	535	81	197	267	291	163	330	193	196	296	251	163	293	251	150
20.521	0	535	80	198	267	290	168	331	199	193	296	252	163	293	251	151
20.6438	0	530	82	197	267	291	168	329	198	195	297	253	164	293	251	149
20.7667	0	542	82	199	269	292	168	330	198	195	298	254	165	296	252	149
20.8896	0	533	82	199	269	294	169	331	201	196	300	255	165	298	253	151
21.0125	0	534	81	199	269	291	168	331	198	196	298	254	164	296	252	150
21.1354	0	528	82	198	267	290	166	330	196	195	297	252	163	295	252	150
21.2582	0	534	82	198	267	290	168	329	199	194	297	253	164	295	253	149
21.3811	0	532	81	198	268	291	168	329	200	195	299	253	164	295	252	151
21.504	0	533	82	199	270	292	169	332	200	196	302	255	165	298	254	150
21.6269	0	529	82	199	270	295	169	332	199	199	301	256	165	298	254	149
21.7498	0	534	81	198	268	289	164	330	193	198	297	253	165	295	253	149
21.8726	0	532	82	198	267	291	168	330	200	195	298	253	164	296	254	151
21.9955	0	531	82	199	267	292	168	331	199	195	299	253	165	296	254	149
22.1184	0	532	82	199	268	293	169	331	200	197	301	256	166	299	255	149
22.2413	0	535	83	199	271	294	171	330	202	198	302	256	165	299	256	149
22.3642	0	533	83	199	268	292	166	329	195	199	297	254	164	297	255	150
22.487	0	532	82	198	268	292	166	330	197	196	297	253	164	296	255	150
22.6099	0	533	82	198	268	292	169	328	202	194	297	254	165	296	255	150
22.7328	0	534	82	199	269	294	169	328	200	194	298	255	165	299	256	149
22.8557	0	531	83	200	270	296	171	330	202	196	299	257	166	301	258	149
22.9786	0	531	83	200	271	295	172	330	204	196	299	258	166	300	258	148
23.1014	0	529	81	199	268	292	168	327	198	196	295	254	165	297	257	146
23.2243	0	531	81	198	267	292	169	328	202	193	294	255	165	297	257	148
23.3472	0	530	82	198	270	291	168	331	203	194	296	255	165	298	258	149
23.4701	0	531	82	200	270	294	170	330	203	196	299	256	166	300	257	148
23.593	0	530	84	200	271	295	172	334	205	197	304	258	166	301	258	147
23.7158	0	533	83	200	268	295	169	331	200	197	299	256	167	299	258	148
23.8387	0	531	82	198	267	293	170	331	202	194	299	255	165	298	257	148
23.9616	0	531	81	200	269	293	169	332	204	194	300	254	166	298	258	149
24.0845	0	537	82	198	269	296	170	333	203	195	303	256	166	300	258	148
24.2074	0	535	83	200	271	295	171	334	205	197	304	259	166	303	258	149
24.3302	0	534	84	201	272	297	172	335	206	197	306	258	167	303	259	150
24.4531	0	532	84	199	268	293	168	334	202	198	303	256	167	299	259	150
24.576	0	537	84	200	270	295	170	336	205	195	303	256	166	299	259	148
24.6989	0	534	82	200	270	295	170	335	204	195	303	255	166	300	259	148
24.8218	0	535	84	200	271	297	171	337	205	197	306	257	167	303	259	150
24.9446	0	534	84	201	274	298	172	340	209	197	310	258	168	304	261	149
25.0675	0	538	83	200	271	295	168	339	200	199	305	256	168	301	261	149
25.1904	1	535	83	198	269	295	170	338	204	193	304	254	167	299	260	149
25.3133	0	535	84	199	271	297	169	337	204	194	305	255	167	299	259	150
25.4362	0	534	84	201	271	298	169	340	206	196	309	256	168	301	261	149
25.559	0	538	85	201	274	299	172	342	207	198	311	257	168	304	261	151
25.6819	0	537	83	201	271	298	170	339	202	197	306	255	167	301	261	149
25.8048	0	535	82	199	269	295	168	339	201	197	306	253	166	298	260	149
25.9277	0	534	82	200	271	296	168	340	202	196	306	254	167	298	260	149
26.0506	0	539	83	200	270	296	169	340	204	195	308	254	168	299	261	150
26.1734	0	538	84	201	272	299	172	342	204	197	309	256	168	301	260	149
26.2963	0	536	84	201	273	299	170	341	203	197	308	255	168	300	261	150
26.4192	0	534	83	199	270	295	167	341	201	196	307	253	166	297	260	150
26.5421	0	540	83	199	270	296	170	340	204	193	306	253	166	296	259	150
26.665	0	537	83	199	270	297	169	340	204	194	305	253	167	297	261	149
26.7878	0	536	84	200	271	297	170	340	206	196	308	254	168	300	261	150
26.9107	0	537	85	201	273	300	171	343	207	196	310	255	169	301	262	150
27.0336	0	539	83	200	270	298	167	340	199	199	306	254	166	298	261	148
27.1565	0	530	81	199	269	295	170	339	204	193	304	252	166	298	260	149
27.2794	0	536	83	199	268	296	170	341	205	193	305	252	166	297	260	150
27.4022	0	535	83	199	270	298	170	343	205	195	308	254	167	298	261	150
27.5251	0	540	83	201	272	299	170	346	206	196	310	255	168	301	262	151
27.648	0	531	83	200	271	299	169	342	203	198	307	253	167	299	262	150
27.7709	0	535	83	199	269	296	170	344	204	194	305	251	166	296	261	151
27.8938	0	534	83	198	270	297	170	344	204	194	306	252	167	297	261	151
28.0166	0	540	82	200	270	297	169	344	205	195	307	252	167	299	261	151
28.1395	0	532	84	201	272	299	170	345	206	197	309	254	167	300	263	150
28.2624	0	538	84	202	275	298	171	349	206	196	309	254	168	300	263	152
28.3853	0	534	82	199	270	295	168	345	201	197	306	252	166	297	262	150
28.5082	0	539	82	200	270	296	167	344	202	196	305	251	166	297	261	149
28.631	0	530	83	200	268	297	169	344	205	195	305	251	167	297	262	150
28.7539	0	535	83	200	271	297	170	344	205	196	307	252	167	298	263	151
28.8768	0	535	84	201	272	300	170	347	207	197	310	254	168	301	264	150
28.9997	0	541	83	202	271	299	170	346	203	199	309	254	167	298	263	149
29.1226	0	531	82	199	269	295	165	343	198	199	305	251	165	296	262	150
29.2454	0	535	83	199	268	296	170	344	203	194	305	251	165	295	262	151
29.3683	0	534	83	201	269	297	169	345	203	195	307	251	166	296	263	150
29.4912	0	539	83	201	273	295	169	347	204	196	308	253	167	298	263	152
29.6141	0	530	83	200	272	298	170	346	206	198	309	254	168	301	264	151
29.737	0	535	84	200	271	298	170	345	202	199	307	253	167	298	263	151
29.8598	0	533	82	199	268	295	167	345	199	197	306	251	166	296	263	150
29.9827	0	537	83	199	269	295	170	344	203	196	307	250	167	296	263	150
30.1056	0	529	84	200	269	296	169	344	203	196	307	252	167	297	264	150
30.2285	0	534	83	201	270	299	170	345	203	197	309	252	168	300	264	151
30.3514	0	533	84	201	274	297	171	350	206	199	312	254	168	301	264	150
30.4742	0	538	84	201	271	298	170	347	202	200	310	252	168	299	265	150
30.5971	0	529	83	200	270	295	167	345	198	201	306	252	166	298	264	150
30.72	0	533	82	199	268	295	170	344	202	197	308	251	167	298	265	151
30.8429	0	530	83	200	272	297	170	348	204	197	310	252	166	298	264	151
30.9658	0	537	84	201	272	298	171	349	205	199	313	254	167	301	265	152
31.0886	0	530	85	202	273	300	173	348	205	200	314	255	168	303	266	151
31.2115	0	534	84	201	271	296	168	347	199	203	310	253	167	301	265	151
31.3344	0	531	83	199	269	295	168	348	200	199	310	251	167	298	265	150
31.4573	0	529	83	200	271	297	168	347	202	200	310	252	167	299	265	150
31.5802	0	527	84	201	272	296	172	347	204	198	311	253	167	300	265	151
31.703	0	532	84	201	273	297	172	347	205	201	312	254	168	303	266	151
31.8259	0	530	85	201	274	301	173	350	207	199	316	256	168	303	266	151
31.9488	0	529	84	200	270	296	167	347	198	202	309	253	166	300	266	150
32.0717	0	526	83	200	270	296	167	345	198	202	309	252	166	299	265	150
32.1946	0	531	83	200	271	296	171	346	203	197	309	252	167	299	265	151
32.3174	0	535	84	200	272	298	171	347	204	200	312	252	167	301	265	151
32.4403	0	530	84	202	274	298	173	348	205	200	315	254	168	304	267	151
32.5632	0	527	85	203	275	300	172	348	204	202	313	255	167	304	267	150
32.6861	0	531	83	201	270	296	166	347	198	202	308	251	167	299	265	150
32.809	0	534	82	200	270	296	167	348	199	203	311	252	166	299	264	149
32.9318	0	529	83	201	270	296	169	347	201	200	312	252	167	300	265	150
33.0547	0	527	83	201	272	297	171	348	204	199	313	253	167	302	265	150
33.1776	0	532	85	201	273	298	173	348	205	200	314	255	167	305	266	151
33.3005	0	536	86	202	274	298	171	349	204	202	313	255	167	302	266	150
33.4234	0	528	83	199	270	296	167	347	198	202	310	252	165	301	264	150
33.5462	0	525	83	200	270	297	168	345	199	202	309	252	166	300	265	150
33.6691	0	532	84	201	272	296	170	346	203	199	311	252	167	301	265	150
33.792	0	536	84	201	273	297	171	349	206	199	313	254	168	302	266	150
33.9149	0	530	85	202	275	301	174	350	206	201	317	256	168	305	267	150
34.0378	0	528	86	201	274	301	171	348	203	202	313	254	168	303	267	151
34.1606	0	533	84	200	272	295	167	346	199	202	309	252	166	301	266	151
34.2835	0	536	85	199	272	298	172	349	205	198	313	253	167	301	266	152
34.4064	0	531	84	201	273	298	171	348	206	198	313	254	167	302	266	151
34.5293	0	529	85	202	274	299	172	350	206	201	315	254	168	305	267	151
34.6522	0	540	85	202	275	302	174	350	207	201	316	256	168	305	268	151
34.775	0	539	84	200	272	298	168	349	201	203	313	253	167	302	267	151
34.8979	0	532	84	200	272	298	170	349	203	201	313	252	166	301	266	151
35.0208	0	529	84	201	273	298	172	350	205	198	312	252	167	301	267	151
35.1437	0	542	86	201	275	299	171	350	207	199	314	253	167	302	268	152
35.2666	0	541	86	202	276	301	173	351	208	200	316	254	168	305	268	154
35.3894	0	535	85	201	275	300	173	352	205	202	316	254	167	304	268	152
35.5123	0	529	84	200	272	296	167	350	200	202	313	251	166	299	267	151
35.6352	0	534	84	200	272	298	171	350	205	198	314	251	167	300	267	152
35.7581	0	536	85	201	273	299	171	353	206	199	316	252	167	302	267	153
35.881	0	532	85	202	275	301	173	354	207	201	317	254	169	304	270	153
36.0038	0	545	85	201	273	300	171	352	202	201	314	251	167	302	269	153
36.1267	0	536	84	200	271	297	169	352	202	199	312	251	166	299	267	152
36.2496	0	536	84	200	272	297	170	352	202	199	313	250	165	300	267	152
36.3725	0	532	85	199	271	299	171	351	204	199	314	251	167	299	268	152
36.4954	0	537	86	201	275	302	173	353	207	200	318	253	168	304	270	154
36.6182	0	536	85	201	274	298	168	352	200	203	315	251	166	300	269	153
36.7411	0	533	83	200	272	297	170	352	201	199	313	250	166	299	268	153
36.864	0	544	85	200	273	298	171	351	204	197	313	251	165	300	268	152
36.9869	0	538	84	200	274	300	171	351	206	198	316	251	166	302	268	153
37.1098	0	538	85	202	274	301	172	354	207	200	318	252	168	303	269	155
37.2326	0	535	87	201	276	302	173	354	208	200	317	254	167	303	270	154
37.3555	0	545	85	201	272	297	167	353	200	203	314	251	166	300	269	153
37.4784	0	537	86	200	274	298	172	353	204	197	314	250	165	300	269	154
37.6013	0	537	86	200	274	299	172	352	205	198	315	249	166	301	269	154
37.7242	0	534	86	201	274	301	172	353	205	199	317	251	167	301	269	154
37.847	0	546	86	202	275	301	173	354	206	200	318	253	168	305	270	155
37.9699	0	539	86	201	275	300	172	355	205	201	317	253	167	302	271	155
38.0928	0	538	84	200	273	297	168	352	200	202	314	250	166	300	270	154
38.2157	0	533	85	200	274	298	172	352	204	198	314	250	166	300	269	153
38.3386	0	546	84	200	274	299	171	351	204	198	314	251	167	301	270	154
38.4614	0	538	85	200	274	301	171	353	208	199	317	251	166	302	270	155
38.5843	0	538	86	202	276	302	173	356	207	201	320	253	168	305	272	156
38.7072	0	535	86	201	274	300	171	354	204	200	316	251	166	302	271	154
38.8301	0	544	85	200	272	297	167	351	199	203	313	249	166	299	269	154
38.953	0	537	85	200	272	297	173	352	204	198	313	250	166	300	272	154
39.0758	0	536	85	199	273	299	172	352	204	199	314	251	167	302	274	154
39.1987	0	533	85	201	273	299	171	352	205	199	315	252	166	304	272	153
39.3216	0	545	86	201	276	301	172	352	207	200	316	254	167	305	272	153
39.4445	0	536	85	201	274	298	168	352	200	203	313	250	166	302	272	153
39.5674	0	535	84	200	272	297	168	351	201	199	311	249	166	301	273	153
39.6902	0	531	84	199	272	297	171	349	204	196	309	250	166	301	273	152
39.8131	0	542	86	200	273	298	169	348	203	198	310	250	165	302	272	152
39.936	0	535	85	200	275	299	170	350	206	199	313	252	166	303	272	155
40.0589	0	537	85	202	275	302	171	352	207	200	316	254	168	306	272	153
40.1818	0	532	86	200	275	299	170	349	203	201	311	252	165	304	271	153
40.3046	0	543	85	200	273	295	172	346	204	196	308	250	166	301	270	154
40.4275	0	535	85	200	273	298	171	348	204	197	311	250	166	301	271	154
40.5504	0	536	85	200	273	298	170	350	206	197	313	250	165	302	271	153
40.6733	0	533	86	200	275	299	171	349	206	199	314	251	166	303	271	153
40.7962	0	545	87	201	276	302	173	351	208	200	316	253	167	305	272	154
40.919	0	537	86	200	274	297	171	351	203	200	313	250	166	302	271	154
41.0419	0	538	86	200	273	297	168	349	202	199	313	249	165	301	271	154
41.1648	0	533	85	200	274	297	171	350	206	199	312	250	166	300	271	154
41.2877	0	545	86	200	272	298	169	348	205	198	313	250	166	302	271	155
41.4106	0	544	86	201	274	299	171	351	207	199	317	252	167	304	272	155
41.5334	0	539	87	201	275	301	174	353	208	200	319	252	166	305	272	155
41.6563	0	535	86	200	272	297	167	350	199	202	312	249	166	301	272	155
41.7792	0	546	85	198	273	297	171	350	203	197	312	249	165	300	271	154
41.9021	0	537	85	200	272	297	171	350	204	197	314	249	165	301	271	155
42.025	0	539	86	199	272	298	170	351	206	198	315	251	166	302	271	155
42.1478	0	534	86	200	275	297	171	351	207	200	317	251	167	304	272	156
42.2707	0	547	86	201	276	301	171	352	204	202	316	251	167	303	272	156
42.3936	0	537	85	198	273	295	166	351	199	201	312	249	164	300	271	156
42.5165	0	538	85	199	271	297	168	352	202	200	312	249	166	299	272	154
42.6394	0	534	85	199	271	296	171	350	203	198	312	249	165	299	270	156
42.7622	0	544	85	200	272	297	171	350	204	198	314	249	166	301	271	155
42.8851	0	543	86	200	273	298	170	352	207	199	316	250	167	303	271	155
43.008	0	539	86	200	273	300	170	352	204	202	317	251	166	301	272	155
43.1309	0	534	84	200	270	294	165	349	198	201	311	248	165	299	270	155
43.2538	0	538	85	199	271	296	171	348	203	197	311	248	165	299	270	154
43.3766	0	544	84	199	272	297	169	351	204	199	312	248	165	300	270	156
43.4995	0	537	86	200	272	297	170	350	205	199	315	249	165	301	271	156
43.6224	0	534	86	201	273	299	171	352	206	200	316	251	167	302	271	156
43.7453	0	539	86	200	273	299	170	351	203	201	315	249	166	301	270	155
43.8682	0	542	84	199	270	295	169	349	202	199	312	247	165	299	270	154
43.991	0	536	85	199	271	296	172	351	204	197	312	248	165	299	271	155
44.1139	0	534	85	199	270	295	169	348	205	199	313	249	165	300	270	156
44.2368	0	539	85	200	271	298	170	350	205	199	315	250	166	302	272	156
44.3597	0	545	86	200	274	298	172	352	206	200	318	251	166	302	272	156
44.4826	0	537	84	200	270	297	170	351	202	200	314	249	165	301	271	155
44.6054	0	533	85	200	269	295	171	350	203	197	312	248	166	300	271	156
44.7283	0	539	85	199	271	294	170	350	204	198	313	248	166	300	272	156
44.8512	0	543	85	200	271	296	169	353	205	199	316	249	164	301	271	155
44.9741	0	537	86	201	273	296	172	353	206	199	318	251	166	303	272	156
45.097	0	536	87	201	274	298	172	353	207	200	317	251	166	303	272	156
45.2198	0	540	86	199	270	295	166	351	198	202	313	248	165	300	271	155
45.3427	0	543	84	199	271	295	171	350	203	197	313	247	165	299	271	156
45.4656	0	537	85	200	268	295	170	350	205	198	314	248	165	299	271	154
45.5885	0	535	85	201	270	295	170	351	204	200	315	249	166	302	271	156
45.7114	0	541	86	200	274	296	171	353	205	200	317	250	166	302	272	156
45.8342	0	543	87	201	273	299	173	353	206	199	318	251	167	302	272	156
45.9571	0	537	85	200	269	292	169	351	201	199	313	247	164	299	271	155
46.08	0	534	85	199	269	294	171	350	203	197	312	247	165	299	271	156
46.2029	0	539	85	200	270	296	170	350	203	198	313	248	165	298	271	156
46.3258	0	541	86	200	272	295	170	352	205	198	316	249	165	301	271	155
46.4486	0	537	86	201	273	296	171	353	206	200	319	251	166	303	272	156
46.5715	0	534	86	202	271	298	170	352	203	202	317	251	166	301	272	155
46.6944	0	538	85	199	269	293	166	351	198	202	313	248	166	299	274	155
46.8173	0	535	86	199	271	294	171	352	204	197	315	247	165	299	272	155
46.9402	0	536	85	199	270	296	169	352	204	198	316	248	165	301	272	155
47.063	0	534	86	200	272	298	170	352	205	200	318	250	166	302	271	156
47.1859	0	540	87	201	275	298	171	353	206	200	320	251	167	304	273	157
47.3088	0	537	87	201	272	297	172	355	206	199	317	249	166	302	272	155
47.4317	0	536	85	198	270	295	168	354	201	200	316	248	165	300	272	155
47.5546	0	534	86	199	272	294	171	353	204	198	316	248	166	301	272	156
47.6774	0	541	85	200	272	295	170	354	204	199	317	248	166	302	272	157
47.8003	0	538	86	202	274	298	172	356	206	201	321	251	167	303	273	156
47.9232	0	538	86	202	276	297	173	358	207	201	321	250	167	304	273	156
48.0461	0	536	86	200	271	295	166	353	198	203	316	248	166	300	273	156
48.169	0	541	86	200	271	295	172	352	203	198	316	248	166	300	273	157
48.2918	0	537	86	200	270	295	170	354	204	198	318	248	166	301	272	156
48.4147	0	538	86	200	273	296	170	354	205	200	319	249	166	302	273	157
48.5376	0	538	87	201	273	297	172	356	207	202	321	252	167	304	275	157
48.6605	0	542	86	200	272	296	167	354	200	204	318	249	166	302	274	157
48.7834	0	537	86	199	271	293	166	355	199	202	316	247	166	300	273	156
48.9062	0	537	86	199	271	293	168	353	201	200	316	248	165	299	273	157
49.0291	0	536	85	200	270	295	169	352	202	198	316	249	166	300	273	157
49.152	0	541	86	200	271	296	170	353	204	199	319	248	166	302	273	158
49.2749	0	539	86	201	273	298	172	355	205	200	322	250	166	302	274	157
49.3978	0	538	85	199	270	294	166	353	198	203	317	246	166	299	274	157
49.5206	0	536	85	199	269	291	164	350	197	202	315	247	166	299	273	157
49.6435	0	540	86	199	269	293	169	352	202	199	316	248	165	298	272	157
49.7664	0	537	86	199	271	293	170	354	202	199	318	247	166	299	274	156
49.8893	0	538	86	200	271	296	171	354	203	200	319	248	166	301	273	157
50.0122	0	536	86	201	273	297	170	353	202	203	319	249	167	302	275	158
50.135	0	541	86	199	270	292	166	352	197	202	314	247	165	299	273	158
50.2579	0	539	85	200	270	294	167	352	200	201	317	247	165	298	273	158
50.3808	0	538	85	199	270	293	167	352	200	202	317	248	166	299	274	158
50.5037	0	536	85	200	271	294	170	353	202	200	318	249	167	301	274	157
50.6266	0	542	86	201	272	296	171	355	204	201	321	249	168	304	275	158
50.7494	0	540	87	200	272	296	170	355	203	202	320	248	167	301	275	157
50.8723	0	538	85	199	270	292	165	352	197	203	316	247	165	299	274	157
50.9952	11	537	86	198	270	293	167	351	199	202	316	247	165	299	274	158
51.1181	0	541	86	200	270	293	170	353	203	200	318	247	166	301	275	159
51.241	0	540	85	200	271	295	170	355	204	200	321	249	166	301	275	158
51.3638	0	546	86	202	273	296	171	357	205	201	322	250	167	303	276	158
51.4867	0	537	86	200	271	293	167	353	198	203	317	248	166	301	275	157
51.6096	0	541	85	200	271	293	165	353	198	204	316	247	165	299	274	159
51.7325	0	540	86	199	271	292	168	355	200	201	319	247	166	300	275	158
51.8554	0	546	86	200	271	295	170	356	202	200	320	248	166	301	275	157
51.9782	0	538	87	201	273	296	170	355	203	202	322	249	167	303	276	158
52.1011	0	543	87	201	274	297	170	357	203	204	322	249	168	303	277	160
52.224	0	541	85	200	271	293	166	356	199	203	319	247	166	300	276	159
52.3469	0	545	85	200	271	293	165	354	198	203	319	248	166	299	275	158
52.4698	0	537	86	199	271	295	170	354	203	199	318	248	167	300	276	158
52.5926	0	543	87	201	271	294	170	354	203	200	321	248	167	301	277	159
52.7155	0	541	86	200	272	297	171	359	204	202	324	250	168	303	278	158
52.8384	0	546	87	202	275	297	172	360	206	202	325	251	167	304	278	158
52.9613	0	537	86	200	270	293	166	355	198	203	318	247	166	301	276	158
53.0842	0	542	85	199	271	293	165	354	198	203	318	247	166	300	277	159
53.207	0	540	86	199	270	294	168	355	200	201	320	247	166	300	276	158
53.3299	0	545	87	201	272	295	170	357	202	201	322	249	167	302	277	158
53.4528	0	536	86	201	274	296	172	357	203	201	323	251	168	305	278	159
53.5757	0	542	87	201	275	300	173	358	206	203	326	251	168	305	278	161
53.6986	0	540	86	200	272	295	167	357	199	205	322	248	167	302	277	158
53.8214	0	545	86	199	272	294	166	355	198	204	320	248	167	301	278	157
53.9443	0	536	86	199	272	295	169	356	201	203	321	248	167	301	277	158
54.0672	0	541	87	200	274	296	170	360	204	201	324	250	167	303	277	160
54.1901	0	541	88	201	274	298	173	360	206	201	327	251	169	306	279	159
54.313	0	547	88	201	275	301	173	359	207	203	329	253	169	307	279	158
54.4358	0	537	88	200	273	300	169	356	199	206	322	250	167	304	279	159
54.5587	0	542	87	200	273	298	171	355	204	199	320	250	166	303	279	159
54.6816	0	540	86	200	272	298	173	355	204	199	321	250	167	304	280	159
54.8045	0	546	87	201	274	299	173	355	204	201	324	251	168	306	280	158
54.9274	0	538	88	201	275	299	173	358	206	202	326	253	168	308	279	158
55.0502	0	543	88	202	275	301	173	359	204	205	327	253	168	308	280	159
55.1731	0	541	87	200	273	297	169	357	200	204	323	249	167	304	280	158
55.296	0	545	87	200	273	299	168	356	200	205	323	250	167	305	279	159
55.4189	0	537	87	199	274	300	170	357	201	202	323	250	167	305	279	158
55.5418	0	542	87	200	274	300	173	356	206	201	325	251	167	305	279	159
55.6646	0	542	88	201	276	302	175	359	206	203	328	252	168	308	281	160
55.7875	0	546	88	201	275	302	174	359	204	203	327	252	168	307	281	157
55.9104	0	535	87	200	273	297	169	357	197	203	321	249	167	304	280	158
56.0333	0	543	87	200	273	299	167	357	198	203	322	248	168	303	280	159
56.1562	0	540	87	201	273	299	170	358	201	201	324	249	168	304	280	159
56.279	0	546	88	200	273	299	172	359	204	201	325	250	168	305	281	158
56.4019	0	538	88	202	275	302	174	358	204	202	327	251	169	307	281	159
56.5248	0	543	88	202	273	302	172	359	203	203	325	250	168	304	281	160
56.6477	0	541	87	198	272	298	167	360	198	202	324	247	167	302	280	158
56.7706	0	545	86	199	272	298	167	359	197	203	323	248	167	302	279	158
56.8934	0	536	86	200	273	299	169	358	199	202	322	248	167	303	279	159
57.0163	0	541	86	201	274	299	172	358	203	201	324	250	168	304	280	159
57.1392	0	542	88	201	276	300	173	361	205	201	328	251	168	306	281	159
57.2621	0	545	88	200	273	301	169	359	198	205	324	249	168	303	281	158
57.385	0	543	87	200	272	298	167	358	197	203	321	248	168	302	280	158
57.5078	0	542	86	200	271	299	167	359	196	204	322	247	168	301	279	160
57.6307	0	542	87	200	272	299	170	360	200	201	324	248	168	302	280	159
57.7536	0	547	87	201	273	300	172	360	203	201	327	250	168	304	280	159
57.8765	0	543	87	201	274	301	174	360	205	201	327	251	169	305	281	160
57.9994	0	542	86	201	272	300	169	358	197	204	324	249	168	302	280	161
58.1222	0	541	86	200	271	299	168	359	196	203	323	247	167	300	280	160
58.2451	0	540	87	200	271	300	167	359	197	204	324	247	167	301	280	159
58.368	0	544	87	201	272	299	169	358	200	202	325	248	168	303	280	159
58.4909	0	543	87	201	273	301	173	361	203	202	327	249	168	305	280	162
58.6138	0	543	88	202	274	302	172	361	201	204	329	250	169	304	282	161
58.7366	0	541	86	200	271	298	167	359	197	202	324	247	168	300	281	159
58.8595	0	544	86	199	270	299	167	358	195	203	323	246	167	300	281	160
58.9824	0	542	86	200	271	299	169	358	198	200	323	247	168	300	281	161
59.1053	0	542	87	201	272	299	170	359	199	202	325	247	168	301	280	160
59.2282	0	540	87	200	271	302	173	359	204	201	327	249	167	303	281	159
59.351	0	545	87	202	272	303	170	358	201	202	324	248	168	303	281	159
59.4739	0	542	86	200	270	298	167	357	195	202	321	246	166	299	280	161
59.5968	0	541	86	200	270	298	167	358	195	202	322	245	166	298	279	160
59.7197	0	540	86	200	269	298	166	358	195	203	323	246	167	299	279	158
59.8426	0	542	86	201	271	299	168	357	198	202	323	247	167	301	280	158
59.9654	0	542	87	200	272	300	173	358	202	202	325	249	168	301	280	161
60.0883	0	540	87	201	269	301	169	360	197	206	325	247	168	301	280	160
60.2112	0	539	85	200	268	298	167	356	194	202	321	245	166	298	278	158
60.3341	0	543	85	200	269	297	166	356	194	203	322	246	167	297	278	159
60.457	0	540	86	200	269	298	165	357	194	204	324	246	167	298	279	161
60.5798	0	540	86	200	270	298	168	357	199	202	326	247	168	300	279	161
60.7027	0	541	87	201	272	301	173	359	201	203	327	249	167	303	279	160
60.8256	0	543	87	201	273	302	171	358	199	203	326	248	169	303	280	159
60.9485	0	540	86	200	270	299	167	357	195	203	322	246	166	299	278	160
61.0714	0	538	86	199	271	298	167	359	195	204	325	246	167	300	279	159
61.1942	0	534	86	199	270	298	166	358	194	205	325	247	167	300	279	159
61.3171	0	541	87	201	271	300	171	359	201	201	326	248	167	302	280	158
61.44	0	540	87	201	272	302	174	360	201	204	330	249	168	304	280	161
61.5629	0	540	87	202	272	301	169	363	198	206	330	249	169	303	281	159
61.6858	0	534	86	199	270	298	168	358	195	204	325	246	168	300	279	159
61.8086	0	540	86	200	270	298	166	360	194	204	326	246	168	300	280	159
61.9315	0	538	87	200	271	299	166	360	195	205	327	246	167	301	280	160
62.0544	0	538	87	201	273	300	170	363	198	204	330	248	168	304	280	160
62.1773	0	534	87	201	273	303	174	364	202	203	333	249	169	306	282	159
62.3002	0	540	86	201	272	300	169	361	194	206	328	248	168	303	281	159
62.423	0	538	86	200	271	298	166	361	194	205	327	245	168	301	281	160
62.5459	0	537	86	200	271	298	168	362	194	205	328	246	167	301	280	160
62.6688	0	534	87	200	270	300	166	361	194	206	329	247	167	302	281	159
62.7917	0	545	87	200	272	301	171	362	197	204	330	248	168	304	281	158
62.9146	0	538	88	201	273	304	171	364	199	205	333	250	168	306	281	159
63.0374	0	537	86	200	271	300	168	362	196	205	329	247	167	302	281	159
63.1603	0	532	85	199	271	297	167	362	194	204	326	246	167	300	280	158
63.2832	0	543	85	200	270	297	167	359	192	204	326	246	168	301	279	158
63.4061	0	535	87	200	270	300	166	361	194	206	330	246	168	301	280	159
63.529	0	536	87	200	272	299	170	364	197	204	332	247	168	304	280	158
63.6518	0	533	88	202	273	303	169	362	196	209	333	249	169	304	281	158
63.7747	0	543	86	200	270	298	168	361	194	204	329	246	167	302	281	159
63.8976	0	534	85	200	270	298	167	362	193	204	328	246	167	301	279	157
64.0205	0	535	86	199	270	298	167	362	193	205	328	246	167	301	279	158
64.1434	0	532	86	199	270	299	166	361	193	206	329	247	167	302	280	158
64.2662	0	542	86	201	272	301	168	361	194	207	331	248	168	303	280	158
64.3891	0	541	87	202	274	302	175	364	202	203	334	248	169	306	281	158
64.512	0	535	86	201	271	299	168	362	195	205	330	247	168	302	279	158
64.6349	0	531	85	199	270	298	168	361	194	206	327	246	168	302	279	157
64.7578	0	535	85	200	270	299	168	360	194	206	327	247	167	302	280	157
64.8806	0	539	86	200	271	300	167	361	194	207	330	247	168	302	280	157
65.0035	0	534	88	201	272	301	169	363	195	208	333	248	168	305	280	158
65.1264	0	532	87	202	273	304	172	363	199	207	333	250	169	306	281	158
65.2493	0	536	85	200	271	298	169	361	195	204	329	248	168	302	280	156
65.3722	0	540	86	199	269	299	167	362	195	204	329	245	167	302	281	157
65.495	0	533	86	199	270	300	168	362	193	206	329	246	167	301	279	156
65.6179	0	532	85	200	270	301	168	361	194	206	330	247	168	303	280	157
65.7408	0	537	87	201	273	302	169	362	196	208	332	248	168	306	281	157
65.8637	0	540	86	200	272	303	173	364	199	204	332	248	169	304	281	156
65.9866	0	535	85	200	269	298	168	363	195	205	328	246	167	301	280	156
66.1094	0	531	85	199	270	299	167	362	194	204	327	245	168	301	280	157
66.2323	0	537	85	200	270	299	167	361	193	205	329	246	168	301	279	157
66.3552	0	539	85	200	270	301	167	363	195	206	331	246	168	303	279	156
66.4781	0	534	86	201	272	301	169	365	196	208	334	248	168	304	279	156
66.601	0	533	86	201	272	301	169	362	195	206	330	246	168	302	280	156
66.7238	0	537	84	199	269	297	167	362	193	204	327	244	167	300	279	156
66.8467	0	534	84	200	269	298	167	362	194	204	328	244	167	299	278	156
66.9696	0	532	84	200	269	299	166	363	193	205	329	244	168	299	279	157
67.0925	0	531	84	200	270	301	167	362	193	206	330	246	168	302	279	156
67.2154	0	537	85	201	272	301	171	365	197	206	332	247	169	303	280	158
67.3382	0	533	85	200	270	299	168	364	195	205	331	245	167	300	279	156
67.4611	0	533	84	199	268	297	167	363	192	203	328	244	167	299	279	156
67.584	0	532	84	199	269	297	167	362	191	204	327	244	168	299	278	157
67.7069	0	536	84	200	269	299	167	362	192	205	330	244	169	300	280	157
67.8298	0	535	84	201	270	300	167	366	194	205	332	245	169	301	280	157
67.9526	0	540	86	202	271	301	169	365	195	208	335	246	169	302	280	156
68.0755	0	532	84	199	268	298	168	363	193	205	329	244	167	300	280	156
68.1984	0	536	83	200	269	297	167	362	192	204	329	243	168	299	280	156
68.3213	0	534	83	200	269	299	167	364	192	204	330	243	168	299	281	157
68.4442	0	539	84	199	269	299	167	363	193	206	332	245	168	300	281	156
68.567	0	532	84	202	270	299	168	364	194	207	334	246	170	302	283	156
68.6899	0	537	85	202	271	302	169	365	194	206	334	245	169	301	282	157
68.8128	0	535	84	200	268	297	167	364	192	203	330	242	166	299	281	156
68.9357	0	539	83	199	267	297	168	364	192	204	330	244	167	298	282	156
69.0586	0	531	84	201	267	298	167	363	191	206	330	243	168	298	282	157
69.1814	0	536	84	201	270	298	167	365	191	206	333	245	169	300	283	158
69.3043	0	536	85	201	272	300	171	367	197	204	336	246	168	302	283	157
69.4272	0	540	85	200	271	300	169	366	193	206	334	245	169	301	284	157
69.5501	0	532	83	199	268	297	167	362	190	203	331	241	167	299	283	158
69.673	0	535	83	200	268	297	167	363	190	205	331	243	167	298	282	158
69.7958	0	534	83	201	270	297	167	364	191	205	332	243	167	299	283	157
69.9187	0	540	84	201	269	298	170	366	194	203	335	244	169	300	284	156
70.0416	0	532	85	201	270	301	168	367	193	208	336	245	169	302	285	157
70.1645	0	535	85	202	271	299	169	365	192	205	334	244	169	301	285	158
70.2874	0	535	83	200	267	297	167	365	191	202	332	243	167	298	284	157
70.4102	0	538	84	200	268	298	167	365	191	204	331	242	167	298	284	156
70.5331	0	530	85	200	268	298	167	364	190	205	332	244	167	299	283	156
70.656	0	535	85	201	270	298	168	365	191	206	334	244	169	301	285	159
70.7789	0	533	84	201	271	300	172	368	195	205	338	245	169	303	286	157
70.9018	0	539	85	202	271	299	169	367	193	206	336	244	169	301	285	157
71.0246	0	531	82	200	268	296	167	365	191	203	332	243	167	300	284	156
71.1475	0	534	83	200	269	298	167	365	191	204	333	242	169	299	285	159
71.2704	0	533	83	201	268	299	167	365	191	206	334	244	167	301	285	158
71.3933	0	537	83	201	270	298	168	366	192	207	337	245	168	302	285	158
71.5162	0	531	84	201	271	301	169	367	192	207	338	246	169	303	285	157
71.639	0	533	84	202	271	301	169	367	192	206	336	245	169	302	286	159
71.7619	0	532	82	201	269	297	167	366	192	204	334	242	167	300	285	157
71.8848	0	535	82	202	269	297	167	366	192	206	335	243	167	300	285	156
72.0077	0	528	83	201	270	297	168	366	191	206	335	245	168	300	285	157
72.1306	0	532	83	201	271	298	168	368	192	207	337	245	168	303	287	158
72.2534	0	532	84	203	272	302	170	370	195	209	341	247	168	304	288	157
72.3763	0	535	83	201	270	297	169	367	192	205	334	243	168	301	287	157
72.4992	0	527	83	201	268	296	168	365	190	205	333	243	168	300	286	157
72.6221	0	531	84	201	269	295	168	366	190	205	335	243	168	301	286	158
72.745	0	529	84	202	271	297	168	368	193	206	336	244	168	302	286	156
72.8678	0	535	84	202	271	299	168	369	193	208	339	246	168	303	287	157
72.9907	0	528	85	202	273	300	169	368	193	207	339	246	169	303	287	157
73.1136	0	531	83	201	269	296	168	367	191	204	333	243	168	300	286	158
73.2365	0	530	83	200	270	297	167	366	191	204	334	242	167	299	286	156
73.3594	0	534	84	200	269	296	167	366	191	204	334	244	167	300	286	156
73.4822	0	527	82	202	270	296	167	366	191	206	334	245	168	301	286	157
73.6051	0	532	84	202	270	298	168	367	192	207	337	246	168	304	286	157
73.728	0	530	85	203	272	300	169	367	193	206	338	246	169	302	286	157
73.8509	0	534	83	200	269	296	166	365	190	204	333	244	167	300	286	156
73.9738	0	525	83	200	268	296	167	364	190	204	333	244	167	299	286	156
74.0966	0	530	82	200	269	297	167	365	190	205	334	243	167	300	285	157
74.2195	0	530	84	201	270	297	168	367	191	206	337	244	169	301	286	156
74.3424	0	535	85	202	271	299	170	369	195	205	338	246	168	303	286	157
74.4653	0	528	85	202	271	299	169	366	193	206	335	245	168	302	286	157
74.5882	0	532	83	201	269	295	166	365	190	204	333	244	167	300	286	157
74.711	0	530	83	200	269	295	167	365	190	204	334	244	167	300	286	156
74.8339	0	535	83	200	269	297	167	366	190	206	336	245	168	300	286	157
74.9568	0	528	85	202	271	297	168	366	192	207	337	246	168	302	286	158
75.0797	0	534	84	202	271	301	171	368	196	205	339	246	169	303	287	158
75.2026	0	532	85	201	267	297	168	367	191	203	336	243	167	300	286	157
75.3254	0	537	83	200	269	297	167	367	191	204	335	244	167	300	285	158
75.4483	0	529	83	201	269	296	167	366	190	205	335	243	168	300	286	158
75.5712	0	533	83	202	271	297	166	367	191	206	337	245	168	300	285	160
75.6941	0	533	84	202	271	299	170	369	194	204	340	246	169	303	287	159
75.817	0	539	84	203	271	300	169	368	193	206	339	246	169	302	287	158
75.9398	0	529	82	201	268	295	166	365	189	204	334	244	167	300	286	158
76.0627	0	534	84	200	269	297	166	366	189	203	334	243	168	299	286	160
76.1856	0	532	83	201	269	296	166	367	189	205	336	244	168	300	286	159
76.3085	0	538	84	202	269	298	166	367	191	206	338	245	168	302	286	158
76.4314	0	530	84	202	271	298	168	368	191	208	339	246	169	303	286	159
76.5542	0	535	84	202	270	298	167	365	190	205	337	245	168	300	286	159
76.6771	0	533	82	200	269	295	165	367	188	203	335	243	167	299	285	159
76.8	0	538	83	201	269	295	166	367	189	203	335	243	167	298	285	157
76.9229	0	529	83	201	268	297	165	367	189	205	335	243	167	300	285	158
77.0458	0	534	84	202	270	298	166	368	190	206	338	246	169	302	287	160
77.1686	0	533	84	202	271	299	167	370	191	207	341	247	169	302	287	159
77.2915	0	538	83	202	269	298	168	368	191	206	337	244	168	301	286	158
77.4144	0	531	83	200	269	296	167	366	189	204	335	244	169	299	286	160
77.5373	0	534	83	201	269	296	166	367	189	204	335	244	168	299	285	160
77.6602	0	533	83	201	270	298	166	368	189	206	338	244	168	301	286	160
77.783	0	538	85	202	272	300	167	369	190	207	340	246	169	302	287	160
77.9059	0	531	85	203	273	300	168	370	192	207	340	248	169	304	288	159
78.0288	0	535	84	201	270	298	167	367	190	204	337	244	168	302	286	161
78.1517	0	533	84	201	269	296	166	369	190	205	338	243	167	301	286	161
78.2746	0	539	84	201	270	298	166	369	191	206	337	245	168	301	286	159
78.3974	0	532	84	201	270	298	166	369	190	206	339	246	169	303	287	160
78.5203	0	536	85	202	272	300	168	371	192	207	341	246	170	304	288	161
78.6432	0	535	85	203	271	301	168	371	191	205	342	246	170	302	289	160
78.7661	0	539	85	201	269	298	166	369	190	203	337	245	168	301	287	159
78.889	0	533	84	201	269	299	167	368	190	204	337	244	168	301	286	160
79.0118	0	537	85	202	271	298	166	369	190	206	338	245	168	301	287	161
79.1347	0	534	85	203	272	299	169	372	193	204	341	246	169	303	287	160
79.2576	0	541	86	203	273	300	168	374	192	208	345	247	170	305	288	159
79.3805	0	533	85	201	272	298	167	370	190	205	340	244	169	302	287	160
79.5034	0	537	85	202	270	296	167	372	188	204	338	242	168	300	286	160
79.6262	0	534	85	202	271	296	166	373	188	205	341	243	168	301	286	160
79.7491	0	541	85	202	271	298	165	373	189	206	342	244	169	302	286	160
79.872	0	532	86	202	275	297	167	375	189	208	343	246	170	303	287	160
79.9949	0	538	86	203	273	300	169	374	191	207	344	247	171	305	288	160
80.1178	0	535	84	201	271	297	166	374	189	204	341	243	169	302	286	160
80.2406	0	539	84	201	270	296	167	371	187	204	339	244	168	302	286	159
80.3635	0	532	84	201	272	297	165	371	188	206	340	243	169	302	286	160
80.4864	0	537	85	202	272	299	165	373	189	207	341	245	170	303	286	160
80.6093	0	536	86	203	273	301	168	376	190	208	345	246	170	305	286	159
80.7322	0	542	86	204	273	301	169	374	192	207	344	246	169	304	286	159
80.855	0	532	85	202	271	297	165	371	188	205	340	244	169	302	286	159
80.9779	0	537	86	202	272	298	167	372	189	206	341	245	169	302	285	161
81.1008	0	535	85	201	274	297	167	375	189	206	342	244	170	302	285	160
81.2237	0	540	86	202	272	299	167	375	191	207	344	247	169	304	286	160
81.3466	0	534	86	202	273	301	169	373	191	209	346	247	171	305	287	159
81.4694	0	537	84	202	271	299	168	372	190	206	341	245	169	304	286	161
81.5923	0	535	85	200	271	298	167	373	189	205	342	244	169	303	286	160
81.7152	0	540	84	201	269	299	167	373	189	206	344	244	169	301	286	160
81.8381	0	533	84	201	271	300	166	374	189	207	344	244	170	302	286	161
81.961	0	539	86	203	273	300	168	376	190	208	347	245	171	305	287	162
82.0838	0	538	85	203	272	300	169	378	190	207	348	244	170	305	286	161
82.2067	0	542	82	201	271	298	166	376	188	204	344	243	169	303	285	161
82.3296	0	535	84	202	271	297	167	375	187	206	344	243	170	302	286	161
82.4525	0	539	83	202	270	299	166	377	187	207	345	243	169	302	286	162
82.5754	0	537	85	202	272	299	166	377	189	207	347	245	171	304	287	161
82.6982	0	541	86	203	273	301	168	378	191	209	348	245	170	304	287	161
82.8211	0	534	84	201	272	297	167	375	187	204	343	242	168	302	285	161
82.944	0	538	83	201	270	295	166	376	187	205	343	242	168	301	285	163
83.0669	0	537	84	201	269	298	166	376	187	205	345	242	169	302	286	161
83.1898	0	542	84	202	272	298	165	377	187	206	346	244	168	302	284	161
83.3126	0	535	84	203	272	299	168	378	188	209	348	244	170	304	286	161
83.4355	0	540	84	203	272	300	168	379	189	207	348	243	170	304	287	163
83.5584	0	538	83	201	270	297	166	377	186	204	345	240	170	301	286	163
83.6813	0	543	84	201	270	296	166	376	186	206	345	241	168	301	285	161
83.8042	0	535	84	201	270	298	166	376	186	207	345	242	169	302	286	162
83.927	0	540	84	202	272	300	166	378	187	207	348	243	171	303	286	163
84.0499	0	540	85	204	273	300	167	380	190	208	350	244	170	305	287	162
84.1728	0	544	84	203	272	298	168	378	188	206	347	244	169	304	286	162
84.2957	0	535	83	202	271	297	166	377	185	205	346	242	168	302	285	162
84.4186	0	540	85	202	272	297	167	378	186	207	346	241	168	302	285	164
84.5414	0	539	84	202	272	298	166	379	186	207	348	241	170	303	286	163
84.6643	0	544	85	203	272	299	167	382	188	208	350	245	170	305	287	162
84.7872	0	537	86	204	274	300	168	380	188	207	349	244	170	304	287	162
84.9101	0	541	84	201	272	297	167	380	186	204	347	242	168	303	285	164
85.033	0	540	84	202	271	298	166	379	185	205	349	242	169	303	286	163
85.1558	0	544	85	202	272	299	166	381	186	207	349	242	169	303	286	163
85.2787	0	538	85	203	273	300	167	380	187	207	350	244	171	305	288	162
85.4016	0	543	85	203	275	300	169	382	189	209	353	245	170	307	288	165
85.5245	0	540	84	202	273	299	168	382	188	205	350	242	170	304	287	162
85.6474	0	544	84	202	272	298	167	381	186	204	349	242	169	303	287	162
85.7702	0	536	85	202	273	297	166	379	185	206	349	242	170	304	287	162
85.8931	0	542	86	202	274	298	166	381	187	207	352	241	170	304	287	165
86.016	0	541	86	203	275	299	168	383	188	207	353	243	170	305	288	163
86.1389	0	547	87	204	275	302	168	383	189	208	354	244	171	306	289	163
86.2618	0	544	86	202	273	298	167	379	186	206	348	243	168	304	287	162
86.3846	0	542	86	202	272	297	166	379	186	205	349	241	168	303	287	164
86.5075	0	541	85	202	273	299	166	381	185	206	350	242	169	304	287	163
86.6304	1	546	86	203	275	298	166	382	187	206	352	244	171	305	288	162
86.7533	0	543	86	204	275	300	168	380	187	208	353	245	171	307	289	163
86.8762	0	542	87	204	276	301	170	382	189	208	355	245	171	308	290	165
86.999	0	541	85	202	274	298	167	383	187	205	352	241	170	306	289	162
87.1219	0	544	85	203	274	299	168	381	187	207	351	244	170	305	289	162
87.2448	0	542	86	204	275	300	166	381	186	208	351	243	170	306	289	163
87.3677	0	540	86	203	274	300	168	382	189	208	353	244	171	307	290	165
87.4906	0	541	86	204	277	302	169	384	191	209	356	245	171	309	291	164
87.6134	0	544	86	204	277	301	170	382	189	209	354	246	171	308	291	163
87.7363	0	542	85	203	274	299	168	381	187	207	351	243	169	307	291	162
87.8592	0	540	86	203	275	300	170	381	188	209	351	245	169	306	291	163
87.9821	0	539	86	204	275	301	168	382	188	208	354	245	170	308	292	163
88.105	0	544	87	203	276	301	169	383	190	209	355	246	171	310	293	162
88.2278	0	543	87	204	277	303	171	382	191	209	355	248	172	310	294	162
88.3507	0	540	85	203	275	300	169	380	189	207	352	245	169	308	293	164
88.4736	0	539	86	203	273	299	168	381	188	207	352	245	169	308	291	163
88.5965	0	538	86	203	273	298	168	381	189	208	353	244	169	307	291	161
88.7194	0	541	85	203	274	300	168	380	189	209	353	246	171	308	293	162
88.8422	0	540	86	204	275	300	169	383	190	210	357	247	170	311	293	164
88.9651	0	539	86	204	277	302	171	383	191	209	356	247	170	310	293	164
89.088	0	538	85	202	273	298	168	381	188	206	352	245	169	306	292	161
89.2109	0	539	85	203	274	299	168	380	187	208	351	245	169	306	292	161
89.3338	0	539	85	201	273	298	167	381	188	208	353	244	169	307	292	163
89.4566	0	537	86	203	275	299	169	382	189	209	355	246	170	309	291	163
89.5795	0	538	85	204	275	300	169	382	190	209	356	248	171	310	293	162
89.7024	0	540	87	204	274	301	169	380	188	208	353	246	169	309	292	162
89.8253	0	538	84	202	273	297	168	381	187	206	350	244	168	306	291	163
89.9482	0	536	86	202	273	298	167	380	187	208	352	244	169	306	291	163
90.071	0	536	84	202	272	298	166	380	187	208	353	245	168	306	291	161
90.1939	0	539	85	203	274	299	167	380	187	209	353	246	171	309	292	161
90.3168	0	539	86	204	276	300	169	383	189	211	356	247	171	310	293	164
90.4397	0	535	85	203	274	300	169	381	189	208	353	246	168	308	292	162
90.5626	0	536	84	203	273	298	168	380	187	208	351	245	168	306	291	161
90.6854	0	539	85	202	273	297	167	378	186	208	352	244	170	307	292	162
90.8083	0	537	84	204	273	299	167	379	187	208	352	246	169	308	291	163
90.9312	0	536	85	203	277	297	169	383	188	210	355	247	170	309	292	162
91.0541	0	537	87	204	276	300	169	381	189	209	354	247	170	309	294	161
91.177	0	539	86	202	273	298	168	377	187	206	349	245	168	306	293	160
91.2998	0	537	85	202	273	299	168	377	187	208	350	245	168	307	293	162
91.4227	0	536	85	202	273	297	167	378	188	209	351	245	168	306	293	161
91.5456	0	537	86	203	274	299	167	378	188	208	351	246	168	309	293	162
91.6685	0	540	86	203	275	301	169	378	189	209	353	247	170	310	295	161
91.7914	0	538	86	203	275	299	169	377	189	207	350	246	169	308	294	163
91.9142	0	536	85	202	272	297	167	377	187	205	348	245	168	306	294	161
92.0371	0	530	86	202	272	298	168	376	187	206	348	245	167	305	293	160
92.16	0	538	85	202	273	298	167	375	187	207	347	245	169	306	294	160
92.2829	0	535	86	202	274	298	168	376	188	207	349	247	169	308	294	162
92.4058	0	535	87	203	275	301	169	375	190	208	348	248	169	310	297	159
92.5286	0	530	86	202	272	297	167	373	188	205	343	245	167	307	293	158
92.6515	0	534	85	202	272	297	166	371	186	205	340	245	167	306	293	158
92.7744	0	532	85	202	272	296	166	370	186	206	338	245	167	307	293	158
92.8973	0	530	86	201	272	297	166	370	187	206	340	246	167	307	292	157
93.0202	0	528	86	202	273	297	168	370	188	208	341	248	167	309	291	157
93.143	0	538	87	203	275	300	168	370	189	208	340	249	167	309	291	157
93.2659	0	532	85	202	272	295	167	369	187	204	338	245	166	305	289	158
93.3888	0	531	85	201	270	296	166	368	187	205	338	245	166	305	289	157
93.5117	0	528	86	202	271	295	166	368	187	206	338	246	165	305	288	157
93.6346	0	538	86	203	272	298	166	369	188	207	341	246	167	307	289	158
93.7574	0	531	86	202	273	298	167	371	189	208	343	247	169	308	290	162
93.8803	0	532	86	202	274	299	169	372	189	207	344	247	168	308	291	161
94.0032	0	529	85	201	271	296	167	369	185	205	341	246	167	305	290	160
94.1261	0	539	85	201	272	297	167	369	186	206	341	245	167	305	290	160
94.249	0	532	85	201	272	296	166	370	187	207	342	245	167	306	289	162
94.3718	0	532	86	202	271	296	167	373	188	207	345	247	168	306	291	161
94.4947	0	529	87	203	272	299	168	374	189	209	348	247	170	308	292	161
94.6176	0	540	86	202	271	298	168	371	186	206	345	244	169	307	292	162
94.7405	0	539	86	201	270	297	167	373	187	206	345	244	167	305	290	162
94.8634	0	533	86	201	271	297	167	373	186	206	346	243	168	304	291	161
94.9862	0	530	86	202	272	296	166	371	186	208	345	245	167	306	290	162
95.1091	0	541	86	202	273	297	167	374	188	207	347	246	169	308	293	161
95.232	0	541	87	204	275	299	169	376	189	209	350	246	169	309	292	161
95.3549	0	533	85	202	272	298	167	376	187	206	347	245	168	305	291	161
95.4778	0	529	84	202	272	297	166	373	184	205	346	243	167	306	291	162
95.6006	0	540	83	202	272	295	167	373	185	206	347	243	167	305	290	160
95.7235	0	538	84	202	273	297	167	376	186	207	349	245	168	306	290	161
95.8464	0	531	84	204	273	297	168	377	187	207	351	246	168	308	291	162
95.9693	0	529	86	203	274	299	168	377	188	209	351	247	169	309	291	162
96.0922	0	534	83	201	271	296	168	375	185	204	347	244	168	306	290	161
96.215	0	535	83	202	271	296	167	376	185	206	347	243	168	305	290	161
96.3379	0	529	84	202	272	296	167	375	185	206	348	244	168	305	290	161
96.4608	0	527	84	202	273	297	167	376	186	207	349	245	169	307	290	162
96.5837	0	534	84	203	275	300	168	376	187	209	351	247	169	309	290	162
96.7066	0	535	85	204	275	300	169	378	189	209	353	246	170	310	291	162
96.8294	0	529	84	202	272	296	168	376	186	207	350	245	168	306	289	161
96.9523	0	527	83	202	271	296	168	376	185	208	349	245	167	306	289	161
97.0752	0	532	84	202	271	297	167	375	186	207	349	245	168	306	289	162
97.1981	0	534	84	203	273	297	168	377	187	209	352	245	169	309	291	162
97.321	0	529	85	203	273	299	168	379	189	209	354	248	169	311	291	162
97.4438	0	528	85	203	274	301	171	378	189	209	351	247	169	309	291	162
97.5667	0	532	83	201	273	296	169	376	186	207	349	245	167	307	289	162
97.6896	0	529	83	203	273	296	169	378	188	208	350	245	168	307	290	161
97.8125	0	535	83	203	272	297	168	377	189	209	353	246	169	308	290	162
97.9354	0	528	84	204	274	299	169	377	189	209	352	246	169	309	291	161
98.0582	0	533	85	204	275	300	170	378	190	210	354	247	170	311	291	163
98.1811	0	531	84	202	274	298	169	378	188	207	351	244	168	308	289	161
98.304	0	534	83	202	272	298	167	377	186	207	351	244	168	307	289	161
98.4269	0	527	83	202	273	295	167	375	186	208	349	245	168	307	289	161
98.5498	0	532	84	203	273	298	167	376	188	208	351	246	169	308	291	163
98.6726	0	532	83	204	274	299	169	379	189	209	355	246	170	309	291	161
98.7955	0	537	85	203	274	301	171	379	190	208	353	247	170	308	290	161
98.9184	0	528	84	200	271	296	168	376	185	206	348	244	168	306	289	161
99.0413	0	534	83	202	272	296	167	375	186	205	348	243	168	306	288	162
99.1642	0	531	83	202	272	296	167	377	187	207	350	244	168	306	288	161
99.287	0	537	83	203	272	298	167	379	187	207	352	246	169	308	289	161
99.4099	0	535	85	203	274	299	169	377	188	209	353	247	170	309	290	162
99.5328	0	533	83	203	272	299	169	376	187	206	350	244	168	306	289	163
99.6557	0	532	83	201	271	296	167	377	187	206	349	244	168	305	288	162
99.7786	0	537	82	202	272	297	167	376	187	206	349	244	169	306	288	163
99.9014	0	535	83	202	272	297	167	376	186	207	349	244	169	306	289	162
100.024	0	534	84	202	274	298	168	377	188	208	352	246	169	308	289	164
100.147	0	534	84	204	275	300	169	379	190	209	355	246	170	309	289	163
100.27	0	538	83	202	272	299	169	376	188	207	350	245	168	307	288	161
100.393	0	535	82	200	272	297	168	375	186	205	349	244	168	306	288	162
100.516	0	533	83	201	272	296	168	375	187	206	349	244	169	306	288	164
100.639	0	534	84	204	273	298	167	378	187	208	352	244	169	306	289	163
100.762	0	539	85	203	273	299	168	378	188	208	353	246	170	310	289	162
100.884	0	537	84	203	275	300	169	378	188	208	352	245	170	308	289	162
101.007	0	536	84	201	272	296	167	377	187	205	349	244	167	306	288	164
101.13	0	535	84	202	272	299	167	377	187	206	350	244	168	306	288	163
101.253	0	540	84	203	273	299	167	377	188	208	350	245	169	306	289	162
101.376	0	537	84	203	273	300	168	378	188	208	351	246	170	308	290	163
101.499	0	538	85	204	274	301	169	380	189	209	355	246	170	311	290	166
101.622	0	536	84	203	274	299	169	379	188	206	351	245	169	308	289	163
101.745	0	541	82	200	272	297	167	377	186	206	349	244	168	306	289	162
101.868	0	537	83	202	272	298	168	376	187	205	350	243	167	306	288	163
101.99	0	537	83	203	275	296	167	380	187	207	351	244	169	307	289	166
102.113	0	536	84	203	273	299	167	381	188	207	354	245	170	309	289	164
102.236	0	541	85	204	274	302	169	379	189	208	355	246	170	310	290	163
102.359	0	538	83	203	273	298	168	378	186	204	349	244	169	307	288	163
102.482	0	536	82	202	271	296	166	377	185	204	350	243	167	305	288	164
102.605	0	535	82	202	272	297	167	378	186	206	351	244	169	306	288	163
102.728	0	539	83	203	272	298	167	378	187	207	351	244	169	308	288	163
102.851	0	537	84	202	273	299	167	378	187	207	353	246	169	309	289	163
102.973	0	536	84	203	275	300	170	379	188	208	355	246	170	310	290	165
103.096	0	535	83	202	272	298	167	378	187	205	351	245	168	307	288	164
103.219	0	539	83	201	272	297	166	377	186	206	349	243	168	306	287	163
103.342	0	536	82	203	272	298	167	376	185	206	350	244	168	307	287	163
103.465	0	537	83	202	272	299	167	377	186	207	351	244	168	308	287	166
103.588	0	534	84	204	273	299	168	378	188	209	355	246	170	310	288	165
103.711	0	540	84	204	275	300	169	379	189	208	353	246	171	310	289	163
103.834	0	537	82	201	272	296	167	377	187	205	350	244	168	308	287	164
103.956	0	536	82	201	272	298	168	377	186	205	350	243	169	306	287	165
104.079	0	535	82	202	273	299	167	377	187	207	351	244	169	307	288	163
104.202	0	539	83	203	273	297	167	379	188	208	353	245	169	309	288	163
104.325	0	537	83	204	275	301	168	379	188	208	354	246	170	310	289	164
104.448	0	535	83	202	274	297	167	377	186	205	351	243	168	307	288	165
104.571	0	534	82	200	271	296	166	378	187	206	350	243	169	307	287	163
104.694	0	538	82	202	271	298	167	377	186	206	350	243	169	306	288	164
104.817	0	535	83	202	274	298	166	376	186	207	352	244	169	308	287	163
104.94	0	535	84	203	273	298	167	379	188	208	353	245	169	309	287	165
105.062	0	534	84	203	274	300	168	379	189	206	354	245	169	309	288	164
105.185	0	539	81	201	272	295	166	376	184	204	348	242	168	306	286	163
105.308	0	536	81	201	270	294	166	375	184	204	350	242	169	306	286	163
105.431	0	534	82	201	271	295	166	376	185	205	350	242	168	307	286	165
105.554	0	534	82	202	272	296	165	378	185	206	352	243	169	307	287	164
105.677	0	539	82	203	273	299	167	380	186	207	354	244	170	308	288	163
105.8	0	535	82	203	272	296	166	377	185	204	350	243	169	307	287	164
105.923	0	534	81	200	271	296	164	376	183	203	348	240	167	305	285	166
106.045	0	532	82	201	271	296	164	378	184	204	350	242	168	305	286	164
106.168	0	537	82	202	271	295	164	378	183	204	352	242	169	306	285	163
106.291	0	535	83	202	273	296	165	376	185	206	351	243	169	308	286	164
106.414	0	534	83	202	274	298	166	377	186	206	353	243	169	308	287	166
106.537	0	532	81	203	271	296	165	377	184	203	350	241	168	306	286	164
106.66	0	537	82	200	271	294	165	376	184	204	349	241	169	305	286	164
106.783	0	535	82	201	271	295	164	375	183	204	349	241	169	305	286	165
106.906	0	534	82	202	271	296	165	376	184	206	351	242	168	305	285	165
107.028	0	533	83	203	273	297	166	379	186	206	354	243	169	307	287	165
107.151	0	538	83	202	272	298	166	378	185	206	353	243	169	306	287	164
107.274	0	535	82	202	270	295	165	375	184	203	348	240	168	305	286	164
107.397	0	534	81	202	271	295	165	377	183	204	351	241	168	304	286	166
107.52	0	532	82	202	272	297	165	378	184	205	352	242	168	305	286	165
107.643	0	538	83	202	272	298	165	379	186	205	354	242	169	306	287	164
107.766	0	537	83	203	273	299	166	378	185	206	354	244	169	308	286	165
107.889	0	534	82	202	271	296	165	378	183	203	350	242	168	304	287	166
108.012	0	533	81	201	271	295	164	379	183	203	351	241	168	304	286	165
108.134	0	539	81	202	273	294	164	380	184	205	351	242	168	304	286	164
108.257	0	536	82	202	271	296	165	379	183	206	352	243	168	305	286	164
108.38	0	536	82	203	272	298	165	381	186	206	355	243	169	307	286	168
108.503	0	533	82	203	273	300	166	382	187	204	355	243	169	306	287	165
108.626	0	538	82	200	271	295	164	379	182	203	351	240	168	304	285	164
108.749	0	535	81	202	270	296	164	378	183	203	351	241	168	304	286	165
108.872	0	535	81	202	271	298	164	380	183	205	353	241	168	305	286	167
108.995	0	534	83	202	272	298	165	382	185	206	355	243	169	306	286	166
109.117	0	534	83	203	273	299	167	381	185	208	358	244	169	309	287	165
109.24	0	537	83	202	272	300	166	381	184	205	353	242	169	306	288	165
109.363	0	534	82	201	270	298	165	380	183	203	354	240	167	304	286	168
109.486	0	532	82	202	271	297	164	382	183	205	354	241	169	305	287	167
109.609	0	534	82	202	272	298	166	382	184	206	355	242	169	306	287	166
109.732	0	536	82	203	273	299	165	382	185	206	357	244	170	308	287	166
109.855	0	535	83	204	274	300	167	383	186	208	360	244	169	309	289	169
109.978	0	534	82	202	273	297	166	384	184	205	356	241	169	307	289	166
110.1	0	533	81	201	271	299	165	382	185	206	356	242	168	306	288	166
110.223	0	536	81	203	272	298	165	383	183	206	355	242	168	306	289	165
110.346	0	534	82	202	273	299	166	384	185	208	358	244	169	308	289	168
110.469	0	535	83	203	274	301	166	385	188	208	361	245	170	310	290	167
110.592	0	536	84	204	274	301	168	385	186	207	360	243	169	308	290	167
110.715	0	537	81	202	271	297	166	383	183	205	357	242	168	307	290	166
110.838	0	535	82	203	272	299	166	384	184	207	358	242	168	307	289	167
110.961	0	535	82	203	273	300	165	386	185	207	360	243	170	307	290	166
111.084	0	536	83	204	274	299	166	387	187	208	362	245	169	310	290	167
111.206	0	543	84	204	276	302	169	386	187	208	362	246	170	310	292	166
111.329	0	535	83	202	273	298	167	384	184	204	358	242	168	308	291	167
111.452	0	536	82	203	272	299	166	385	185	206	359	242	169	307	291	166
111.575	0	531	83	203	272	298	166	384	184	206	359	243	169	307	290	166
111.698	0	543	84	202	273	299	167	385	185	208	359	244	169	308	290	166
111.821	0	536	84	203	274	300	168	386	186	208	362	244	170	310	292	167
111.944	0	537	84	204	273	300	169	388	187	207	361	243	170	308	292	166
112.067	0	532	83	202	272	298	166	384	183	205	358	242	169	307	291	165
112.189	0	543	83	202	273	299	166	383	184	205	356	242	169	306	291	165
112.312	0	536	84	204	272	298	166	386	184	207	359	243	170	307	291	167
112.435	0	536	85	203	274	299	166	387	186	207	363	243	169	309	292	167
112.558	0	533	84	204	275	302	167	387	186	208	363	245	170	310	293	166
112.681	0	543	84	204	274	299	167	386	184	207	359	243	169	308	292	166
112.804	11	535	83	203	273	297	165	386	184	206	359	243	169	307	292	167
112.927	0	536	84	203	273	299	166	386	185	206	360	243	170	308	292	167
113.05	0	533	84	204	273	299	167	388	185	207	361	243	170	309	293	167
113.172	0	544	84	204	274	300	166	387	185	208	362	245	170	310	293	167
113.295	0	544	85	204	276	302	169	388	188	210	364	245	170	311	294	168
113.418	0	537	84	201	275	298	166	386	186	207	361	243	169	308	294	168
113.541	0	535	83	203	274	300	166	386	184	207	360	244	169	309	293	168
113.664	0	546	84	203	274	299	166	387	184	207	360	244	170	309	294	168
113.787	0	544	84	205	274	301	167	387	187	208	364	245	170	309	293	168
113.91	0	539	85	205	276	301	168	390	187	210	365	246	171	311	295	170
114.033	0	536	85	204	275	300	169	387	186	208	362	244	170	310	295	169
114.156	0	546	84	202	274	300	167	386	184	206	361	243	170	309	294	168
114.278	0	545	84	204	275	300	166	387	185	207	361	243	169	308	294	169
114.401	0	539	85	203	274	299	166	388	187	208	363	244	169	309	294	170
114.524	0	538	85	204	274	301	167	388	186	210	364	245	171	311	295	169
114.647	0	549	87	204	277	302	169	388	187	210	365	245	171	311	296	170
114.77	0	546	85	204	275	299	167	388	185	206	361	242	168	309	294	169
114.893	0	541	86	203	274	299	167	389	184	207	361	244	169	308	294	169
115.016	0	539	85	203	274	300	165	388	184	207	360	243	170	309	295	169
115.139	0	545	86	204	276	300	166	388	185	209	363	245	170	310	294	168
115.261	0	547	86	205	276	300	168	390	187	209	365	245	171	312	295	169
115.384	0	542	86	205	278	301	168	390	187	209	365	243	170	311	295	169
115.507	0	539	85	204	274	297	166	387	183	206	361	242	169	309	294	170
115.63	0	544	86	203	275	297	165	387	183	207	362	242	169	308	294	169
115.753	0	547	86	203	274	299	166	388	184	209	362	243	169	308	295	169
115.876	0	543	85	203	276	299	167	390	185	209	365	245	171	310	296	169
115.999	0	541	87	205	277	301	168	390	185	209	365	246	170	312	296	169
116.122	0	546	87	204	277	302	168	388	186	209	364	245	170	311	296	169
116.244	0	548	85	202	275	300	166	389	184	206	362	242	168	309	295	169
116.367	0	542	86	203	276	300	166	390	185	207	364	242	169	309	295	170
116.49	0	541	86	204	275	299	166	388	184	208	363	244	170	310	297	169
116.613	0	546	86	204	278	300	167	389	185	209	364	245	170	312	296	170
116.736	0	550	87	204	277	303	167	391	187	209	367	245	171	312	297	170
116.859	0	543	86	204	276	299	168	390	186	207	365	244	169	310	296	169
116.982	0	541	86	203	276	300	167	389	184	207	363	244	169	310	296	170
117.105	0	546	86	204	275	301	167	391	185	208	364	243	169	310	296	171
117.228	0	543	87	205	277	300	167	392	186	208	367	245	171	311	297	170
117.35	0	544	87	205	277	300	168	393	187	209	368	246	171	312	297	170
117.473	0	543	88	205	277	303	170	391	187	209	367	245	171	312	298	170
117.596	0	546	86	202	276	299	166	390	184	207	363	243	168	310	296	171
117.719	0	545	86	204	276	300	166	390	185	206	365	243	169	310	297	169
117.842	0	550	86	203	275	300	167	390	185	208	365	244	169	310	297	170
117.965	0	543	86	206	280	299	168	393	186	209	366	245	171	311	297	169
118.088	0	547	87	205	278	302	169	391	188	209	367	244	170	312	297	171
118.211	0	546	86	204	276	300	167	391	185	207	366	243	169	310	297	170
118.333	0	550	86	203	276	300	166	390	185	207	364	243	169	308	296	170
118.456	0	543	86	204	275	299	165	389	182	206	363	243	168	309	296	170
118.579	0	547	86	204	276	300	166	390	184	207	365	244	169	310	296	172
118.702	0	546	86	204	277	302	167	392	186	209	368	244	171	312	298	171
118.825	0	551	88	205	277	302	169	392	187	209	368	244	170	310	297	169
118.948	0	542	86	203	275	299	167	389	184	205	362	242	169	309	295	169
119.071	0	547	85	203	275	300	166	388	183	206	362	243	169	308	295	172
119.194	0	544	86	203	277	297	167	391	183	207	364	242	168	309	294	170
119.316	0	549	86	204	275	300	167	390	184	207	366	244	169	311	295	169
119.439	0	543	87	205	275	302	167	389	185	208	366	245	171	311	297	170
119.562	0	547	86	203	277	303	169	389	186	208	367	245	170	311	297	171
119.685	0	546	86	203	275	299	167	390	183	205	364	243	169	308	296	170
119.808	0	550	86	204	275	299	166	390	183	207	365	243	169	309	294	169
119.931	0	543	85	203	274	301	166	390	183	207	364	244	169	308	294	170
120.054	0	547	87	204	275	300	167	390	185	208	365	244	170	310	297	170
120.177	0	546	88	204	276	301	167	391	187	209	369	245	170	312	296	170
120.3	0	552	89	205	277	303	170	390	187	208	367	245	170	310	296	168
120.422	0	544	88	202	274	300	166	387	182	206	364	244	168	309	295	169
120.545	0	548	88	203	275	299	168	388	184	208	365	244	168	309	295	170
120.668	0	548	87	203	275	300	167	389	185	208	366	244	168	310	296	169
120.791	0	552	88	204	276	302	168	390	185	209	369	245	169	311	296	169
120.914	0	545	89	204	277	302	170	391	186	210	370	245	171	313	298	170
121.037	0	550	89	204	277	302	170	390	185	209	368	244	170	311	298	171
121.16	0	549	88	203	276	301	167	390	183	207	369	243	169	312	296	170
121.283	0	552	89	202	276	300	168	391	184	207	368	244	169	311	295	169
121.405	0	552	90	203	277	299	168	390	184	209	369	244	168	311	295	170
121.528	0	550	88	205	277	302	168	391	185	209	370	245	170	314	297	172
121.651	0	550	90	205	279	302	171	393	188	210	373	245	171	315	298	171
121.774	0	554	89	204	276	303	170	392	186	208	369	245	169	313	297	169
121.897	0	552	88	203	275	300	168	390	183	207	368	244	168	313	296	169
122.02	0	549	88	203	278	298	168	388	183	207	369	244	169	312	296	171
122.143	0	550	89	203	276	300	168	392	185	208	370	245	169	313	296	170
122.266	0	549	89	205	276	300	169	392	186	209	372	245	170	315	296	170
122.388	0	553	89	205	279	303	171	392	186	211	371	246	171	316	298	170
122.511	0	551	89	204	277	302	172	391	186	209	370	245	170	313	297	171
122.634	0	549	88	203	277	298	169	391	183	207	370	244	169	312	295	170
122.757	0	548	88	203	276	299	169	391	184	208	369	244	170	312	295	168
122.88	0	552	87	203	276	298	169	389	184	209	369	244	170	313	295	168
123.003	0	550	88	204	276	301	169	392	186	209	371	245	170	314	296	170
123.126	0	549	89	205	277	301	170	392	188	209	374	245	171	316	296	170
123.249	0	549	89	206	278	301	172	393	186	210	371	246	171	313	297	169
123.372	0	551	87	203	276	298	169	390	184	207	369	244	169	313	295	169
123.494	0	549	87	203	277	299	170	390	185	208	371	244	169	313	295	171
123.617	0	548	89	204	275	300	168	391	186	208	371	245	169	314	295	169
123.74	0	548	89	204	277	299	170	392	185	210	372	246	170	315	296	169
123.863	0	552	89	205	278	300	171	392	187	211	373	246	171	317	297	170
123.986	0	550	89	205	280	302	172	393	189	211	375	247	171	316	296	170
124.109	0	548	87	204	277	299	171	392	185	208	372	245	170	315	296	169
124.232	0	548	87	204	276	299	170	390	185	209	372	245	170	314	296	169
124.355	0	551	88	203	277	300	170	390	185	210	371	245	170	316	296	169
124.477	0	550	88	205	277	301	171	392	187	211	372	245	170	316	296	171
124.6	0	548	88	206	280	301	170	394	189	210	375	247	171	317	296	170
124.723	0	542	90	205	278	302	173	394	189	212	376	246	171	316	297	170
124.846	0	549	88	204	276	300	172	391	186	209	371	245	168	315	296	169
124.969	0	548	88	204	277	301	171	390	186	210	371	246	169	315	296	171
125.092	0	547	88	204	277	300	170	391	186	209	372	246	170	316	295	171
125.215	0	543	88	205	278	301	171	392	187	211	373	246	170	316	296	170
125.338	0	551	89	204	279	302	172	392	188	212	374	247	171	318	296	170
125.46	0	550	89	205	280	301	173	394	188	210	375	246	170	317	296	170
125.583	0	548	87	203	278	298	170	394	185	208	371	246	169	316	295	170
125.706	0	544	88	203	277	299	171	392	185	210	371	246	170	315	295	168
125.829	0	549	88	203	278	298	171	391	185	210	371	245	170	316	293	169
125.952	0	547	87	204	277	298	170	393	187	210	373	245	170	317	294	170
126.075	0	548	88	205	279	298	172	396	189	211	375	245	170	317	295	169
126.198	0	544	88	204	279	298	172	394	187	211	374	245	169	315	294	168
126.321	0	554	86	203	276	296	171	391	183	208	371	244	169	315	293	168
126.444	0	545	86	203	275	296	171	391	184	207	372	244	169	315	292	168
126.566	0	546	85	202	275	297	169	392	185	209	373	244	170	314	292	169
126.689	0	544	87	203	276	296	170	393	185	209	373	244	169	315	292	168
126.812	0	554	87	204	279	297	172	392	185	211	374	244	170	317	294	167
126.935	0	546	87	204	277	298	172	393	185	208	373	244	169	315	292	168
127.058	0	544	85	202	276	295	169	392	183	208	372	243	170	314	291	168
127.181	0	542	86	203	276	297	170	391	183	208	371	242	168	314	290	167
127.304	0	553	86	202	276	297	170	388	183	210	371	243	170	314	291	167
127.427	0	544	86	203	277	297	169	392	184	210	372	245	170	315	292	168
127.549	0	545	88	205	278	298	170	391	186	211	373	244	171	316	293	167
127.672	0	542	86	203	276	297	172	389	184	209	370	244	169	315	291	167
127.795	0	551	86	202	275	296	170	387	182	208	368	244	168	313	290	166
127.918	0	543	86	203	275	297	169	388	183	209	370	244	169	313	291	167
128.041	0	544	87	203	274	296	169	389	184	209	371	244	169	313	291	167
128.164	0	542	86	203	276	298	170	389	184	210	371	244	170	314	291	168
128.287	0	552	87	204	277	298	172	388	185	210	371	244	169	315	292	167
128.41	0	549	87	203	275	296	170	388	183	207	369	244	168	314	291	167
128.532	0	543	86	203	275	296	170	390	183	208	369	243	168	314	291	166
128.655	0	540	86	203	275	294	169	389	183	208	369	244	168	314	291	167
128.778	0	551	86	204	276	296	169	387	182	209	370	244	169	315	292	166
128.901	0	548	87	204	277	298	170	391	184	210	372	244	169	315	293	167
129.024	0	542	87	204	278	295	170	392	185	209	371	244	168	315	291	166
129.147	0	538	86	203	273	296	169	387	182	208	369	243	167	313	290	166
129.27	0	544	85	203	274	295	168	386	181	208	367	243	168	313	290	166
129.393	0	546	86	203	275	296	167	387	182	208	370	243	167	314	290	165
129.516	0	541	87	203	275	296	168	389	183	209	370	243	170	314	291	166
129.638	0	539	87	204	278	297	170	388	183	210	371	244	170	315	292	167
129.761	0	543	86	202	275	296	170	386	181	207	368	242	167	314	290	166
129.884	0	545	85	201	274	294	168	385	180	206	368	241	166	313	289	165
130.007	0	539	85	202	273	293	167	385	181	207	369	240	167	313	289	166
130.13	0	537	86	203	273	294	167	384	181	208	368	242	167	312	290	167
130.253	0	544	86	203	274	294	168	385	181	208	369	242	168	314	291	166
130.376	0	545	87	204	277	297	169	388	184	208	371	242	169	314	291	165
130.499	0	539	85	203	274	295	169	386	182	208	369	242	167	313	289	166
130.621	0	536	85	201	273	295	168	383	180	206	366	241	167	312	289	165
130.744	0	540	86	202	274	294	168	383	180	207	366	241	167	313	290	166
130.867	0	536	87	202	275	294	167	385	181	208	368	241	168	312	290	164
130.99	0	543	90	203	276	296	169	384	182	209	369	243	168	314	291	164
131.113	0	536	91	204	278	297	169	383	184	209	368	243	168	315	292	163
131.236	0	538	90	203	276	294	169	380	182	206	362	243	166	315	295	161
131.359	0	533	89	200	274	294	169	376	181	204	358	243	163	313	292	159
131.482	0	538	89	202	274	294	169	374	183	205	356	242	164	312	290	158
131.604	0	531	90	201	275	293	169	374	184	205	356	244	164	313	290	158
131.727	0	536	90	202	275	295	169	376	184	207	360	244	165	315	291	159
131.85	0	536	91	204	277	298	170	379	186	207	362	246	165	315	292	158
131.973	0	541	89	202	275	294	169	379	184	206	360	244	164	313	290	157
132.096	0	538	89	201	274	295	169	377	182	204	358	243	165	312	292	158
132.219	0	537	89	202	275	293	168	377	182	206	359	242	167	313	292	160
132.342	0	538	89	202	276	295	168	379	185	206	362	244	166	314	293	159
132.465	0	541	90	203	277	294	168	380	185	207	364	244	166	316	292	159
132.588	0	541	91	202	278	299	170	380	187	208	363	245	166	315	292	159
132.71	0	539	89	201	274	295	169	378	183	205	361	243	164	312	290	161
132.833	0	537	89	202	275	293	168	381	184	204	361	242	164	313	290	159
132.956	0	537	89	202	274	295	167	380	183	205	361	242	166	312	289	160
133.079	0	541	89	202	275	296	168	379	182	206	363	244	165	313	290	160
133.202	0	540	90	203	277	296	168	383	184	207	365	244	166	316	291	163
133.325	0	538	91	204	278	297	170	384	186	207	365	243	166	315	292	161
133.448	0	537	89	200	275	294	167	382	182	204	363	242	164	313	289	161
133.571	0	540	88	201	274	294	166	380	181	203	361	242	165	312	289	160
133.693	0	537	87	201	275	294	167	380	182	204	363	242	164	313	289	165
133.816	0	537	88	202	275	296	167	383	183	206	366	243	165	313	289	162
133.939	0	531	88	203	273	296	167	385	183	206	369	242	167	314	290	165
134.062	0	536	88	204	272	299	169	387	183	206	375	240	166	313	290	167
134.185	0	528	86	202	268	297	168	389	182	204	376	238	166	311	288	171
134.308	0	530	86	201	268	296	168	394	182	204	381	236	165	310	288	171
134.431	0	529	86	201	269	296	169	394	180	205	382	237	166	310	288	171
134.554	0	544	88	203	271	298	167	392	179	205	382	237	167	311	289	171
134.676	0	544	88	203	274	298	169	393	180	206	381	238	167	314	289	169
134.799	0	539	89	204	277	300	172	394	183	208	383	239	167	315	290	169
134.922	0	534	88	203	274	298	173	390	180	205	378	240	165	314	289	169
135.045	0	544	88	202	275	297	171	389	179	205	377	238	164	314	288	166
135.168	0	543	87	202	275	296	170	391	179	204	377	238	165	313	287	167
135.291	0	537	88	202	274	296	169	393	182	206	379	239	165	314	287	166
135.414	0	535	89	203	276	298	171	393	182	207	379	240	166	316	290	167
135.537	0	542	89	205	277	300	171	394	183	207	380	239	166	317	288	166
135.66	0	543	87	203	275	297	172	394	183	206	380	239	165	315	287	165
135.782	0	537	87	203	274	296	169	394	180	205	380	239	165	314	286	166
135.905	0	536	86	202	274	296	170	393	180	206	378	238	165	314	286	165
136.028	0	541	87	204	274	295	168	394	180	206	379	238	166	314	288	167
136.151	0	537	88	203	275	295	170	396	181	208	383	239	166	315	288	167
136.274	0	545	88	204	276	297	171	398	183	209	384	239	166	316	288	167
136.397	0	536	87	203	273	295	170	394	179	206	379	238	164	314	286	165
136.52	0	540	85	202	273	295	168	395	178	206	379	237	165	313	286	167
136.643	0	538	86	203	273	295	168	396	179	206	381	238	164	313	285	165
136.765	0	542	86	202	273	295	168	397	179	207	381	238	165	315	285	166
136.888	0	535	86	204	275	294	168	395	179	208	382	238	166	316	287	166
137.011	0	540	87	204	277	296	170	397	181	208	383	238	166	315	287	167
137.134	0	539	86	203	274	294	169	395	178	206	381	237	165	314	286	165
137.257	0	541	85	202	273	293	168	394	177	205	379	236	164	313	285	164
137.38	0	540	85	203	273	293	168	392	176	205	378	238	165	313	285	165
137.503	0	538	84	202	272	293	168	392	178	207	379	237	165	313	284	166
137.626	0	537	87	204	273	294	168	394	179	208	381	238	165	313	285	165
137.748	0	536	87	204	275	295	169	395	180	209	382	239	165	315	285	165
137.871	0	539	86	203	272	295	169	392	177	205	377	237	165	313	285	164
137.994	0	536	85	201	271	292	168	391	176	205	377	237	164	311	285	165
138.117	0	536	85	201	271	294	167	391	178	206	378	237	165	312	285	164
138.24	0	532	86	203	272	294	167	389	178	207	376	238	165	311	284	163
138.363	0	544	87	203	272	296	167	389	178	207	378	239	166	314	285	164
138.486	0	536	88	204	275	297	169	392	181	208	380	239	166	314	286	165
138.609	0	537	85	203	273	295	170	390	179	206	378	238	166	312	285	164
138.732	0	532	86	202	271	293	168	389	177	206	375	238	165	312	285	164
138.854	0	544	86	202	272	293	167	388	177	205	375	237	164	311	284	164
138.977	0	542	85	203	272	292	167	390	178	206	377	239	164	312	284	165
139.1	0	537	87	204	272	294	168	390	179	208	380	239	165	314	286	165
139.223	0	534	87	204	274	297	170	390	180	208	379	239	166	314	287	165
139.346	0	545	85	202	272	293	169	389	177	205	376	237	165	312	286	164
139.469	0	542	84	202	272	292	168	389	177	205	376	237	164	312	285	163
139.592	0	536	86	203	271	293	168	390	178	208	376	237	165	312	285	165
139.715	0	535	86	203	273	292	167	391	178	207	378	238	165	312	285	165
139.837	0	540	85	204	274	293	168	392	179	208	379	238	165	314	286	166
139.96	0	542	86	203	274	295	170	393	179	206	380	238	166	313	287	165
140.083	0	537	84	201	272	290	167	392	177	205	376	237	165	311	284	164
140.206	0	535	84	202	272	291	167	389	177	206	376	236	164	310	285	164
140.329	0	539	84	201	270	292	167	389	176	206	377	236	165	310	285	164
140.452	0	537	85	203	272	293	166	391	178	206	379	238	165	311	285	163
140.575	0	543	85	204	274	294	167	392	178	208	379	239	165	312	286	163
140.698	0	535	85	202	272	291	168	389	177	206	375	237	165	310	285	163
140.82	0	538	84	201	269	290	166	387	175	204	373	235	164	309	284	163
140.943	0	537	84	202	270	290	165	388	176	204	373	235	164	308	283	162
141.066	0	540	83	202	271	289	166	387	176	206	373	236	164	309	284	161
141.189	0	539	84	203	271	292	167	387	176	207	375	237	165	310	283	162
141.312	0	539	85	203	273	293	167	389	177	207	377	238	164	312	285	163
141.435	0	536	84	201	269	290	167	387	176	205	374	235	164	308	284	161
141.558	0	534	83	201	269	289	166	386	175	205	371	235	163	308	282	161
141.681	0	537	83	202	270	287	165	384	175	206	371	235	163	308	284	160
141.804	0	534	84	202	270	290	165	386	175	206	373	236	164	308	283	163
141.926	0	534	84	203	271	290	167	390	177	208	376	237	165	310	284	162
142.049	0	536	86	204	272	293	167	389	178	207	377	238	165	311	285	161
142.172	0	542	83	201	270	289	167	385	175	204	373	235	164	309	285	160
142.295	0	533	83	202	269	289	166	385	175	205	371	235	163	308	284	161
142.418	0	533	83	202	269	288	166	385	176	206	372	235	164	308	284	160
142.541	0	530	84	203	269	289	166	386	176	206	373	237	164	309	284	160
142.664	0	542	84	203	271	290	166	387	177	206	374	237	165	310	285	160
142.787	0	534	84	203	274	290	168	389	178	207	377	237	163	310	284	160
142.909	0	534	83	201	269	289	166	386	175	204	373	235	163	307	284	161
143.032	0	529	83	201	269	288	165	384	175	205	372	235	164	307	284	160
143.155	0	540	84	202	269	288	166	384	174	206	372	235	164	308	285	159
143.278	0	539	84	203	270	290	166	386	177	207	374	236	164	309	285	161
143.401	0	534	85	204	276	288	167	393	178	207	377	238	164	311	286	162
143.524	0	531	84	203	270	289	167	385	176	206	373	236	164	308	285	161
143.647	0	541	83	200	268	288	165	384	174	204	371	235	163	307	286	161
143.77	0	537	82	202	268	289	165	385	176	204	372	235	163	307	285	160
143.892	0	532	83	202	269	287	165	386	175	205	374	235	164	307	285	160
144.015	0	531	84	202	270	289	166	386	176	207	375	236	164	309	285	161
144.138	0	536	84	204	272	292	168	387	178	207	376	236	163	310	286	161
144.261	0	537	83	201	270	287	166	385	176	205	372	234	163	306	284	159
144.384	0	531	82	201	267	287	165	385	174	205	372	234	163	305	285	159
144.507	0	529	83	201	267	289	164	384	174	205	370	233	163	306	285	160
144.63	0	535	83	202	271	286	165	387	175	205	372	235	163	306	285	160
144.753	0	533	83	203	271	290	165	387	178	207	375	236	164	309	286	160
144.876	0	538	85	205	271	292	167	387	179	207	376	238	164	309	287	161
144.998	0	530	83	202	271	286	167	386	175	204	371	234	164	306	285	159
145.121	0	534	83	202	268	287	165	384	175	204	371	234	164	306	285	160
145.244	0	531	83	201	269	289	166	385	176	206	373	233	163	307	285	160
145.367	0	537	83	202	272	287	165	389	176	207	374	235	164	308	286	161
145.49	0	536	84	204	274	289	167	390	177	207	376	237	164	312	287	160
145.613	0	536	84	203	274	290	168	389	179	207	376	236	165	310	288	162
145.736	0	535	83	202	269	291	166	386	176	204	375	235	164	307	287	161
145.859	0	540	83	202	270	289	166	386	176	204	374	235	164	308	287	162
145.981	0	538	83	202	270	290	165	386	176	205	374	235	164	308	288	160
146.104	0	536	83	203	271	291	166	387	178	207	377	236	164	310	287	162
146.227	0	535	85	203	277	288	168	394	180	207	380	237	165	311	288	161
146.35	0	542	85	203	271	292	168	389	179	206	378	237	164	310	289	161
146.473	0	539	84	202	269	290	166	386	175	205	376	235	164	309	288	161
146.596	0	538	84	203	271	291	166	388	176	206	377	235	165	308	289	163
146.719	0	537	84	203	271	291	165	388	178	205	377	235	164	310	289	162
146.842	0	544	85	204	275	291	167	392	178	206	379	237	165	311	289	164
146.964	0	541	86	204	274	295	168	390	179	207	380	237	165	312	289	163
147.087	0	539	85	203	271	291	168	389	177	204	377	235	165	310	290	163
147.21	0	538	83	202	271	290	167	389	177	204	377	236	164	308	289	163
147.333	0	538	84	203	270	290	167	389	176	206	376	235	164	310	289	162
147.456	0	542	85	203	272	292	166	388	177	206	377	237	165	309	289	161
147.579	0	541	85	203	276	289	166	392	179	207	379	237	165	311	289	164
147.702	0	540	86	204	275	293	170	392	180	208	381	238	166	311	290	164
147.825	0	539	84	202	270	291	167	389	176	204	376	235	164	310	289	162
147.948	0	542	84	203	271	290	166	388	176	205	376	236	165	309	290	162
148.07	0	540	85	203	271	290	166	388	177	205	377	236	165	310	290	164
148.193	0	539	84	203	273	292	166	390	178	207	380	237	165	310	290	163
148.316	0	541	85	204	276	289	167	394	179	208	381	238	166	311	290	163
148.439	1	544	86	205	275	293	169	391	180	208	380	238	166	313	291	162
148.562	0	541	83	203	271	290	167	390	177	203	377	236	164	310	290	164
148.685	0	541	84	202	272	291	167	391	177	205	379	235	165	310	291	163
148.808	0	542	84	202	271	291	165	391	177	206	379	237	165	311	290	162
148.931	0	545	85	204	273	291	167	392	178	207	379	236	165	312	290	163
149.053	0	541	85	204	275	290	168	395	179	208	384	237	167	311	292	167
149.176	0	536	86	204	268	294	170	394	180	208	386	235	166	309	291	172
149.299	0	536	83	202	267	290	168	393	178	205	384	232	165	309	288	172
149.422	0	539	83	203	267	291	168	394	177	206	389	231	166	310	289	173
149.545	0	539	82	204	266	291	168	397	178	206	392	229	166	311	288	175
149.668	0	541	85	204	272	290	169	400	178	206	393	231	166	313	289	172
149.791	0	547	87	205	273	296	172	396	179	207	391	232	166	313	292	170
149.914	0	548	85	203	270	291	172	390	174	204	386	231	164	313	291	170
150.036	0	543	86	202	268	293	171	390	173	205	392	229	164	312	286	168
150.159	0	544	88	202	270	294	171	384	176	203	381	233	165	312	290	166
150.282	0	541	88	203	271	293	172	384	177	206	378	235	165	313	290	165
150.405	0	550	88	204	274	293	172	386	178	207	379	235	165	314	292	165
150.528	0	549	88	205	276	294	173	389	179	207	382	234	165	315	293	167
150.651	0	548	86	203	271	288	171	391	176	204	383	234	164	314	292	166
150.774	0	553	86	202	275	293	170	428	174	206	420	227	165	325	291	166
150.897	0	555	87	204	280	299	169	420	171	205	412	231	165	329	291	167
151.02	0	553	87	204	277	294	169	409	173	207	402	234	165	330	290	171
151.142	0	555	88	204	276	294	171	414	173	207	420	230	166	331	290	169
151.265	0	551	86	205	277	294	171	407	171	206	407	232	165	330	290	169
151.388	0	555	85	202	273	291	169	403	169	204	398	233	164	328	289	169
151.511	0	553	85	203	273	292	168	401	169	205	396	234	164	327	289	171
151.634	0	552	86	204	274	291	167	401	169	206	395	235	164	326	289	171
151.757	0	548	85	204	275	291	168	400	171	207	393	236	165	325	289	170
151.88	0	554	86	205	276	292	169	398	172	209	392	237	165	326	291	170
152.003	0	553	86	205	276	293	170	397	172	207	391	237	165	325	291	170
152.125	0	550	85	202	273	290	168	396	169	205	389	236	165	323	290	168
152.248	0	546	86	203	274	291	167	394	170	205	388	236	165	322	290	168
152.371	0	550	84	204	273	292	168	393	170	207	386	236	164	322	290	168
152.494	0	549	84	204	275	290	168	396	171	208	389	236	165	323	291	168
152.617	0	549	86	204	276	293	169	398	173	209	391	237	165	322	291	168
152.74	0	543	86	204	274	293	169	394	171	207	388	237	164	322	292	167
152.863	0	549	87	202	274	290	167	392	170	205	385	237	163	321	291	166
152.986	0	548	86	203	274	291	168	393	171	207	384	237	164	320	291	167
153.108	0	546	87	204	274	291	167	393	172	207	386	237	164	321	291	166
153.231	0	542	87	204	274	291	168	394	172	210	386	239	164	322	291	164
153.354	0	549	89	205	275	294	168	392	173	209	385	237	164	321	292	165
153.477	0	547	86	202	272	291	168	392	170	206	383	237	163	321	290	165
153.6	0	545	86	202	272	290	167	390	171	207	384	237	163	320	289	164
153.723	0	541	86	203	271	288	167	389	170	208	381	237	162	318	289	163
153.846	0	546	86	203	273	289	168	389	170	208	382	238	163	320	290	162
153.969	0	545	87	204	273	292	168	391	172	209	384	239	164	321	289	163
154.092	0	545	86	205	275	293	170	392	173	210	385	239	164	321	290	163
154.214	0	540	86	203	271	289	167	388	170	206	380	237	163	319	288	162
154.337	0	545	86	203	271	289	168	386	170	207	380	237	163	318	288	160
154.46	0	543	85	202	272	288	168	388	170	207	380	237	163	318	287	163
154.583	0	543	86	203	272	288	166	388	171	209	381	238	163	318	287	161
154.706	0	540	87	203	275	288	169	392	172	209	382	238	164	320	289	161
154.829	0	550	87	206	274	293	170	389	173	210	383	239	163	320	289	161
154.952	0	542	85	202	271	290	169	388	170	207	380	237	162	319	288	162
155.075	0	543	84	203	270	289	168	389	170	209	381	237	163	317	287	161
155.197	0	538	83	204	271	289	167	388	170	208	381	237	162	318	287	161
155.32	0	549	84	203	272	289	168	388	170	209	381	238	163	318	287	161
155.443	0	542	85	204	275	289	169	394	172	210	384	238	163	321	288	162
155.566	0	542	85	204	277	291	171	395	174	210	386	237	164	321	288	162
155.689	0	538	83	203	271	288	168	391	169	208	382	236	163	319	287	160
155.812	0	549	82	202	272	288	168	388	170	209	382	237	162	320	287	161
155.935	0	541	82	203	271	289	168	391	171	209	384	237	163	318	287	162
156.058	0	542	82	204	277	286	169	397	172	210	385	237	164	320	287	162
156.18	0	539	84	205	277	291	170	396	172	211	386	238	164	320	288	161
156.303	0	549	83	204	273	293	169	391	170	209	384	237	163	319	288	161
156.426	0	539	82	202	272	290	167	392	169	207	384	237	163	319	287	161
156.549	0	541	82	203	272	289	166	392	170	208	384	236	164	319	287	161
156.672	0	537	83	204	273	289	167	393	169	209	384	237	163	319	286	160
156.795	0	549	84	204	274	291	167	392	170	210	384	238	164	321	288	161
156.918	0	542	85	205	277	291	170	395	172	210	386	238	164	321	290	163
157.041	0	541	82	203	272	289	168	392	169	207	384	237	163	320	289	161
157.164	0	537	82	203	271	288	166	391	168	208	382	237	163	319	288	159
157.286	0	548	82	203	272	288	167	391	168	208	382	236	163	319	288	160
157.409	0	541	83	204	273	290	167	393	171	209	384	237	164	319	288	162
157.532	0	542	83	204	276	289	168	396	171	210	385	238	163	321	289	162
157.655	0	539	86	206	275	294	170	392	172	210	385	237	164	320	290	160
157.778	0	549	84	202	274	290	168	389	170	208	382	238	164	318	289	159
157.901	0	548	83	203	273	290	166	392	169	208	382	237	163	319	289	160
158.024	0	543	83	203	272	293	168	391	172	210	383	237	164	318	290	160
158.147	0	538	86	204	274	293	169	390	172	210	382	238	164	319	289	160
158.269	0	551	87	205	275	292	170	389	173	210	383	240	164	321	289	160
158.392	0	550	87	204	277	294	172	393	174	210	384	239	164	321	290	160
158.515	0	544	86	203	274	292	167	390	172	207	382	239	163	319	290	160
158.638	0	541	86	203	273	292	169	390	171	209	382	238	164	319	290	160
158.761	0	553	87	204	275	294	169	391	172	210	381	238	163	319	290	160
158.884	0	550	87	205	277	293	168	395	174	210	384	238	164	319	290	160
159.007	0	547	88	205	279	294	170	396	175	212	386	239	164	320	292	161
159.13	0	544	87	204	274	295	170	392	173	209	384	239	164	319	291	161
159.252	0	548	86	203	275	293	167	390	172	208	382	239	164	319	291	160
159.375	0	552	87	204	275	294	168	393	173	209	383	239	164	318	291	161
159.498	0	547	87	204	276	294	168	395	174	210	385	238	164	320	291	160
159.621	0	545	88	205	278	293	169	397	175	210	386	239	164	320	292	162
159.744	0	551	88	206	279	296	170	396	176	211	386	240	165	320	292	162
159.867	0	553	86	203	274	294	168	395	173	207	384	240	164	319	292	161
159.99	0	547	86	204	274	294	168	395	173	207	385	238	164	319	292	162
160.113	0	545	87	203	274	294	167	393	173	210	383	238	164	319	292	162
160.236	0	551	87	204	276	295	169	395	173	210	385	240	165	319	291	162
160.358	0	554	87	206	279	294	169	399	175	211	388	239	165	321	293	163
160.481	0	549	87	206	278	297	170	398	177	211	387	240	164	319	293	162
160.604	0	547	86	204	276	294	167	394	173	208	384	238	165	319	292	161
160.727	0	551	87	204	275	295	168	394	172	208	385	239	165	319	292	163
160.85	0	548	86	204	275	295	168	396	175	210	386	239	165	319	292	163
160.973	0	550	87	206	277	295	168	399	175	210	388	240	164	320	292	165
161.096	0	549	88	206	278	295	169	397	176	212	388	240	165	322	292	163
161.219	0	553	89	206	278	299	170	396	176	210	388	240	165	321	293	163
161.341	0	551	86	204	276	294	169	397	173	208	387	239	163	321	291	162
161.464	0	556	87	204	276	295	169	397	175	210	387	239	165	319	292	165
161.587	0	549	87	205	276	296	168	396	174	210	386	240	164	320	292	164
161.71	0	554	88	205	277	297	169	396	175	211	387	240	164	320	291	166
161.833	0	552	88	206	279	298	170	398	177	212	390	240	165	322	292	165
161.956	0	558	89	206	277	297	171	397	177	211	387	240	164	322	292	163
162.079	0	548	86	204	276	295	168	395	174	210	386	239	165	322	291	163
162.202	0	553	86	204	279	293	170	398	175	210	387	240	165	320	291	164
162.324	0	553	87	205	277	296	170	398	175	210	388	240	164	322	290	164
162.447	0	556	88	206	277	296	169	398	176	211	389	241	164	322	291	164
162.57	0	555	88	207	279	298	171	396	176	211	388	240	165	322	292	163
162.693	0	554	87	204	277	294	170	395	174	209	387	239	164	321	290	164
162.816	0	551	87	204	276	294	168	397	174	209	387	240	163	321	289	163
162.939	0	551	86	205	275	296	169	395	175	210	387	240	164	320	289	162
163.062	0	554	87	204	276	295	169	396	174	210	386	240	164	321	289	163
163.185	0	552	88	206	277	296	170	396	175	212	388	239	165	321	289	165
163.308	0	550	87	205	276	296	171	397	175	211	388	239	164	321	289	164
163.43	0	544	86	202	273	293	168	393	172	208	385	239	162	320	287	162
163.553	0	550	86	203	274	295	168	393	172	209	383	239	163	318	286	161
163.676	0	547	87	203	274	293	168	393	172	210	384	239	163	319	287	164
163.799	0	547	87	204	274	295	168	394	174	210	385	240	164	320	287	163
163.922	0	544	86	205	276	295	170	393	174	212	385	240	164	321	287	162
164.045	0	556	86	204	276	294	170	393	173	209	383	239	163	319	287	161
164.168	0	546	85	203	273	293	168	391	171	207	383	238	162	319	285	161
164.291	0	546	86	203	273	292	168	391	172	208	382	238	163	318	285	162
164.413	0	541	86	202	271	293	168	391	171	209	382	239	163	318	285	161
164.536	0	552	88	203	272	294	169	391	173	210	382	239	163	318	285	161
164.659	0	550	88	205	275	296	171	391	174	211	384	240	164	320	287	161
164.782	0	543	88	204	274	293	171	389	174	209	383	239	162	318	287	162
164.905	0	541	87	203	272	292	169	389	172	209	381	239	162	318	285	161
165.028	0	546	87	203	273	293	168	388	171	208	380	239	162	318	286	162
165.151	0	547	87	203	274	294	168	388	174	209	379	240	162	319	287	160
165.274	0	541	87	204	274	294	170	388	174	210	381	241	163	320	288	160
165.396	0	539	89	205	276	296	171	389	175	210	381	240	162	320	289	159
165.519	0	544	87	203	274	293	170	387	173	208	378	239	162	319	288	158
165.642	0	541	87	202	272	293	168	388	174	207	379	239	162	319	288	157
165.765	0	546	87	202	272	292	170	389	174	209	379	239	162	318	287	156
165.888	0	538	87	203	273	294	169	388	174	209	378	240	162	319	287	157
166.011	0	542	88	204	273	294	170	387	175	209	376	242	161	320	287	157
166.134	0	540	89	203	274	297	171	385	176	209	375	242	162	319	287	155
166.257	0	544	86	202	271	292	168	382	174	206	371	242	161	317	286	153
166.38	0	541	87	202	271	292	168	380	174	207	369	242	160	316	285	155
166.502	0	538	87	203	271	291	168	380	175	208	370	242	161	317	284	156
166.625	0	537	87	203	272	294	168	382	176	209	372	243	161	317	285	156
166.748	0	535	88	204	274	295	169	381	177	209	368	246	160	319	288	157
166.871	0	537	87	203	271	292	168	376	173	206	362	246	161	318	285	154
166.994	0	535	87	201	269	291	166	377	173	205	362	244	159	317	283	157
167.117	0	533	86	202	270	291	166	379	173	206	365	244	160	315	282	154
167.24	0	530	85	202	270	290	167	379	173	208	366	245	160	317	282	155
167.363	0	543	88	203	272	293	167	379	175	208	368	245	161	317	283	155
167.485	0	533	88	204	276	295	169	385	177	208	371	245	161	318	283	158
167.608	0	535	85	201	271	293	167	381	174	206	369	244	161	316	282	155
167.731	0	532	85	201	271	292	166	382	173	205	368	243	161	315	281	156
167.854	0	543	86	203	270	292	166	380	174	207	370	243	162	315	282	156
167.977	0	542	87	203	271	293	167	384	175	207	373	244	162	316	283	158
168.1	0	538	87	204	275	291	168	389	177	209	375	244	163	317	284	160
168.223	0	536	87	203	273	296	169	385	177	208	373	244	162	317	284	160
168.346	0	546	85	202	271	292	166	382	174	205	371	242	162	316	283	159
168.468	0	544	86	202	271	291	167	386	175	206	375	243	162	315	284	161
168.591	0	540	86	202	271	293	166	386	175	206	377	242	162	316	284	161
168.714	0	539	86	203	273	293	167	388	175	208	378	242	163	317	284	160
168.837	0	545	87	203	276	293	168	392	175	207	381	241	164	317	285	161
168.96	0	542	86	202	273	292	169	391	174	205	380	241	163	316	284	161
169.083	0	547	85	202	271	292	166	390	173	204	379	240	163	315	283	162
169.206	0	540	85	202	272	291	167	388	173	205	378	240	162	316	284	159
169.329	0	544	86	202	272	290	166	389	173	206	380	241	163	316	284	162
169.452	0	543	86	203	273	292	167	392	175	207	382	240	163	317	285	161
169.574	0	548	86	205	273	294	169	391	176	207	382	240	163	315	284	162
169.697	0	540	84	201	270	290	166	387	172	204	377	240	163	315	283	160
169.82	0	544	85	203	270	291	166	388	172	205	378	239	163	314	282	161
169.943	0	543	85	203	271	288	165	391	173	204	378	239	162	314	282	161
170.066	0	547	84	203	271	292	166	389	173	205	379	240	162	315	282	159
170.189	0	546	85	203	272	292	167	388	173	207	380	239	163	315	283	161
170.312	0	544	85	204	274	292	168	392	175	206	381	240	163	316	283	163
170.435	0	542	84	202	270	290	166	388	172	203	379	238	162	314	281	160
170.557	0	542	84	201	269	289	165	387	173	205	378	239	161	314	281	161
170.68	0	545	84	202	269	289	166	385	171	204	377	239	162	313	281	161
170.803	0	542	85	202	271	291	166	388	173	206	380	239	162	315	281	164
170.926	0	542	85	204	272	292	167	390	175	208	381	240	163	316	281	162
171.049	0	540	85	203	273	295	169	390	175	207	381	240	163	316	283	161
171.172	0	550	84	202	270	291	166	387	172	204	378	240	163	314	282	160
171.295	0	542	84	202	271	290	166	388	172	205	379	239	162	314	282	163
171.418	0	543	84	202	271	290	167	389	173	207	379	239	162	314	282	161
171.54	0	540	84	203	271	292	167	389	173	208	380	240	162	316	282	161
171.663	0	552	85	204	275	291	168	392	174	207	381	241	163	316	282	160
171.786	0	550	86	204	272	294	168	390	175	207	382	239	163	316	282	163
171.909	0	543	85	201	270	290	167	389	173	205	380	239	162	314	282	160
172.032	0	542	84	202	270	292	167	388	173	206	379	240	162	315	283	161
172.155	0	547	84	202	271	290	167	388	173	206	379	240	163	316	283	161
172.278	0	550	85	203	273	292	168	391	175	207	382	240	164	316	283	163
172.401	0	544	86	204	273	295	170	393	177	209	383	241	163	318	285	164
172.524	0	543	86	202	272	292	169	388	173	205	379	239	163	316	283	161
172.646	0	547	85	203	270	290	167	387	173	204	378	239	163	315	283	162
172.769	0	542	84	202	267	292	167	391	174	206	382	239	163	314	283	162
172.892	0	550	85	203	268	291	167	392	174	206	384	239	163	314	283	164
173.015	0	545	86	204	272	293	168	391	175	208	384	241	164	315	284	164
173.138	0	550	88	204	275	293	171	394	175	207	384	239	164	316	284	164
173.261	0	549	86	202	273	289	168	393	173	203	382	238	163	315	284	163
173.384	0	552	86	202	271	290	168	391	171	204	382	238	163	314	283	164
173.507	0	546	85	202	271	291	167	390	172	204	381	238	164	315	284	163
173.629	0	550	86	203	273	293	168	392	173	206	382	238	163	315	284	165
173.752	0	550	87	204	272	294	169	393	175	207	384	239	164	317	285	162
173.875	0	550	89	204	274	295	170	392	175	208	383	240	163	316	287	163
173.998	0	551	87	202	272	291	167	390	172	203	378	238	163	315	285	162
174.121	0	551	87	203	272	291	167	390	173	204	381	238	163	315	286	163
174.244	0	549	87	203	272	293	167	391	174	204	381	238	163	315	286	162
174.367	11	545	88	204	273	292	168	392	175	205	381	239	163	316	286	162
174.49	0	559	88	204	274	294	169	393	177	207	381	240	164	317	286	162
174.612	0	552	87	205	275	294	170	392	176	206	382	238	164	316	288	165
174.735	0	551	87	203	273	292	168	393	173	204	381	239	163	315	287	162
174.858	0	548	88	203	272	293	168	393	174	204	381	238	163	315	287	161
174.981	0	558	88	203	274	293	167	393	174	205	381	238	164	316	287	162
175.104	0	553	88	204	274	294	168	394	176	207	384	239	165	316	288	164
175.227	0	554	88	205	277	297	170	397	177	208	385	240	164	318	288	162
175.35	0	551	87	203	274	292	168	394	174	204	382	239	164	317	288	163
175.473	0	556	87	202	274	292	167	393	173	204	382	238	164	316	288	163
175.596	0	558	87	204	273	294	168	394	175	205	383	238	163	316	288	165
175.718	0	554	87	203	275	294	167	396	175	206	384	239	163	316	289	165
175.841	0	553	88	204	275	297	169	397	176	208	385	240	164	317	290	165
175.964	0	557	88	204	275	295	170	395	175	205	382	239	164	315	290	163
176.087	0	553	86	203	274	291	166	395	173	203	383	238	163	315	289	163
176.21	0	555	88	203	273	292	167	395	175	204	383	237	164	316	289	163
176.333	0	552	87	203	274	292	167	394	174	205	382	238	163	315	289	163
176.456	0	556	87	204	275	295	167	395	175	205	383	238	164	316	290	166
176.579	0	556	88	205	275	296	170	397	177	207	385	238	164	316	290	164
176.701	0	560	86	203	273	292	167	395	173	203	383	237	164	315	290	165
176.824	0	552	86	203	272	293	166	394	172	204	381	237	164	315	289	164
176.947	0	556	86	203	273	293	165	393	173	203	381	237	164	315	290	165
177.07	0	556	87	204	274	293	167	395	174	205	384	238	164	316	289	165
177.193	0	556	87	204	274	294	167	396	176	206	383	239	163	315	290	166
177.316	0	559	87	205	275	295	169	395	175	206	382	237	163	315	290	164
177.439	0	556	85	202	273	291	167	394	173	203	381	238	163	314	291	166
177.562	0	555	86	202	274	292	167	395	174	203	382	237	163	314	292	164
177.684	0	550	86	203	272	293	166	396	174	204	381	238	164	315	292	164
177.807	0	558	87	204	275	293	166	395	174	206	382	238	164	315	291	164
177.93	0	556	87	204	276	295	167	397	176	207	384	238	164	316	292	165
178.053	0	556	87	203	274	295	168	396	175	204	384	239	163	315	292	165
178.176	0	553	86	203	273	293	166	394	172	204	381	237	163	315	291	164
178.299	0	563	86	204	274	292	167	394	173	205	382	238	163	314	291	165
178.422	0	556	86	204	273	294	166	396	174	205	383	238	163	314	290	166
178.545	0	556	87	205	275	295	168	398	176	206	385	239	164	316	291	166
178.668	0	554	87	205	277	296	170	396	177	206	384	239	164	316	292	166
178.79	0	559	86	202	274	292	166	395	172	202	383	238	163	315	290	165
178.913	0	561	85	202	274	292	167	397	174	204	384	238	163	314	290	164
179.036	0	555	86	202	274	293	165	397	174	205	384	237	163	315	290	165
179.159	0	554	86	203	275	293	166	396	174	206	385	238	164	316	291	164
179.282	0	559	87	205	276	295	168	398	176	208	385	237	164	316	291	166
179.405	0	556	86	204	272	294	169	398	175	204	387	237	164	315	290	165
179.528	0	556	85	202	271	290	166	397	172	204	386	236	163	313	287	168
179.651	0	554	84	202	272	292	166	397	173	204	386	236	164	313	288	167
179.773	0	559	86	203	271	294	167	397	172	206	386	236	162	314	288	168
179.896	0	558	88	205	274	294	168	397	174	206	387	237	163	317	288	167
180.019	0	563	88	205	276	296	170	397	175	207	388	238	164	317	289	166
180.142	0	554	86	203	274	291	169	395	171	204	384	236	162	316	289	165
180.265	0	558	85	202	273	290	166	394	170	204	384	236	163	315	288	166
180.388	0	557	85	202	273	292	166	396	172	204	385	236	163	315	288	166
180.511	0	556	85	203	273	292	166	397	172	206	386	237	163	315	288	165
180.634	0	559	85	204	274	293	169	396	175	207	386	237	163	317	288	165
180.756	0	557	88	205	276	295	170	399	175	207	387	237	164	318	289	167
180.879	0	556	86	202	274	290	167	396	172	204	385	236	163	316	287	165
181.002	0	550	86	203	273	292	166	396	172	205	385	236	163	316	288	165
181.125	0	557	85	202	274	291	166	395	172	205	384	236	163	316	288	165
181.248	0	555	85	204	275	293	167	397	174	206	387	236	163	317	288	165
181.371	0	556	86	203	277	295	169	399	176	207	389	237	164	318	289	165
181.494	0	553	87	204	276	293	169	398	174	206	387	237	164	317	290	164
181.617	0	563	85	202	274	290	168	395	172	205	386	236	163	316	289	164
181.74	0	556	86	203	274	293	168	397	174	206	387	236	163	316	288	167
181.862	0	556	87	203	274	293	167	398	174	206	388	238	163	317	288	165
181.985	0	553	87	204	276	295	168	397	175	208	388	238	164	319	289	165
182.108	0	564	87	205	277	296	171	398	176	207	388	237	165	318	289	165
182.231	0	562	86	203	275	293	167	398	174	203	386	236	164	318	290	166
182.354	0	556	86	203	275	292	167	397	173	205	387	236	163	317	289	165
182.477	0	555	86	204	275	292	168	398	173	206	386	237	164	317	289	165
182.6	0	560	87	205	276	295	169	398	175	207	387	237	164	318	290	165
182.723	0	562	88	205	280	293	170	403	176	208	389	238	164	319	290	165
182.845	0	557	87	205	276	294	170	398	176	206	387	238	163	317	291	166
182.968	0	556	85	202	274	292	167	397	173	205	385	237	164	317	290	164
183.091	0	559	87	203	277	291	168	400	173	206	385	237	164	317	290	165
183.214	0	557	86	202	276	295	168	399	174	207	387	238	165	317	290	164
183.337	0	563	88	205	275	295	169	400	175	207	389	238	165	317	290	167
183.46	0	557	87	205	277	297	170	399	176	208	388	237	165	318	291	165
183.583	0	559	87	202	273	292	167	400	172	203	387	236	164	316	290	168
183.706	0	559	86	203	273	293	167	399	173	205	388	236	163	315	290	166
183.828	0	564	86	204	273	294	167	398	173	205	388	237	163	315	290	168
183.951	0	556	88	204	274	295	169	397	174	207	388	237	164	316	290	165
184.074	0	561	89	204	276	296	169	399	174	207	387	237	165	318	291	167
184.197	0	561	89	205	277	297	172	397	176	208	387	238	164	318	292	165
184.32	0	561	87	203	274	293	169	396	173	204	384	238	163	316	292	164
184.443	0	563	88	203	276	294	169	396	173	204	384	237	163	316	291	164
184.566	0	561	88	204	274	296	169	396	174	206	385	239	163	317	292	166
184.689	0	559	89	205	277	296	169	399	176	206	387	239	164	318	292	165
184.812	0	558	90	206	279	296	170	400	178	207	387	240	164	319	292	165
184.934	0	564	89	204	277	296	171	398	177	206	386	238	164	317	292	164
185.057	0	561	88	203	276	295	169	398	175	205	385	238	164	317	291	167
185.18	0	562	88	203	277	295	169	399	176	206	386	239	164	317	293	165
185.303	0	558	89	205	278	294	169	398	177	206	386	239	164	318	294	165
185.426	0	570	90	205	279	296	169	399	178	207	387	239	164	320	294	164
185.549	0	562	90	205	281	297	171	400	179	208	389	238	165	319	294	167
185.672	0	563	88	204	277	293	169	400	176	204	387	238	162	318	293	165
185.795	0	559	89	204	276	294	168	399	176	205	385	239	164	319	294	165
185.917	0	563	89	203	278	296	169	398	176	206	385	239	164	318	294	165
186.04	0	567	90	205	279	297	169	400	178	208	388	238	164	319	295	166
186.163	0	562	91	205	279	298	171	402	180	209	388	240	165	320	295	166
186.286	0	560	89	204	278	294	170	398	176	205	386	238	162	319	293	165
186.409	0	565	88	203	276	294	168	399	175	204	386	237	162	317	292	165
186.532	0	562	88	203	276	292	167	399	176	205	387	238	164	318	293	166
186.655	0	561	88	204	277	295	167	401	177	205	388	238	164	318	293	166
186.778	0	561	90	203	278	295	169	400	177	207	389	238	164	319	293	166
186.9	0	565	89	205	278	294	171	402	176	206	387	237	163	318	291	167
187.023	0	562	88	203	276	294	168	401	174	203	387	237	163	317	290	166
187.146	0	567	88	203	275	293	167	400	175	204	387	236	163	317	291	167
187.269	0	561	89	203	277	293	167	400	174	205	386	238	164	317	291	166
187.392	0	564	89	204	278	294	168	401	176	206	389	237	163	319	291	168
187.515	0	564	90	205	279	295	169	403	178	207	391	237	164	319	292	166
187.638	0	562	88	203	277	294	167	402	174	204	388	237	163	317	290	167
187.761	0	558	88	202	277	291	167	400	174	203	387	237	163	317	290	166
187.884	0	562	88	204	276	294	167	401	174	205	388	236	164	316	291	168
188.006	0	562	88	203	277	295	167	402	176	206	390	237	163	318	291	167
188.129	0	563	90	204	277	295	168	402	176	208	390	238	164	318	290	166
188.252	0	566	90	204	278	296	168	401	176	206	389	236	163	317	292	166
188.375	0	564	89	203	276	293	167	402	173	204	388	236	163	317	290	167
188.498	0	563	89	203	277	294	166	402	176	205	390	236	163	317	290	167
188.621	0	559	89	203	276	295	166	402	174	206	389	236	163	316	290	167
188.744	0	565	90	205	278	295	168	402	176	207	389	236	164	318	291	167
188.867	0	563	91	205	279	296	169	402	177	207	391	237	164	319	290	169
188.989	0	564	89	204	277	293	167	401	175	204	390	236	162	317	290	166
189.112	0	561	89	202	277	293	166	401	175	204	388	236	163	317	290	166
189.235	0	571	90	203	279	292	167	402	174	205	388	237	164	317	290	166
189.358	0	563	90	204	278	293	167	401	174	206	389	236	163	317	290	167
189.481	0	565	91	205	279	296	167	403	175	208	391	236	164	319	291	167
189.604	0	561	89	203	277	295	168	401	174	205	389	237	163	317	290	167
189.727	0	565	88	202	277	291	166	399	172	203	387	236	162	317	289	166
189.85	0	567	89	204	276	292	166	401	174	206	388	236	163	316	289	165
189.972	0	561	88	203	276	293	166	400	174	206	389	237	163	317	288	166
190.095	0	560	89	204	277	292	167	400	174	206	389	237	163	318	289	166
190.218	0	565	89	205	278	293	169	399	174	206	389	236	163	317	289	168
190.341	0	559	87	203	274	290	166	399	173	202	388	236	161	317	288	165
190.464	0	559	87	202	272	291	163	398	173	203	388	235	161	315	287	165
190.587	0	558	87	202	273	291	165	398	172	205	387	236	161	315	285	165
190.71	0	561	87	203	274	291	166	398	172	207	387	236	163	316	286	167
190.833	0	558	88	203	275	292	166	399	174	208	390	236	162	318	287	166
190.956	0	563	89	204	275	293	169	398	175	206	388	237	162	318	287	165
191.078	0	554	86	202	274	288	165	395	170	203	386	236	161	316	285	163
191.201	0	557	87	202	273	290	165	396	172	203	386	236	162	317	286	166
191.324	0	556	87	203	274	288	165	396	172	206	387	236	162	316	285	164
191.447	0	550	87	203	274	290	166	396	172	207	388	237	162	318	285	164
191.57	0	558	87	202	275	291	166	396	174	207	388	237	162	318	285	164
191.693	0	556	87	203	274	292	167	396	173	206	387	236	162	318	286	165
191.816	0	554	86	202	273	287	165	395	171	203	388	236	161	317	285	164
191.939	0	552	86	202	272	288	166	395	171	205	386	236	162	317	285	162
192.061	0	562	86	203	273	289	165	395	171	205	387	237	162	317	285	163
192.184	0	554	88	203	274	291	165	396	173	206	388	237	163	318	286	165
192.307	0	556	88	203	275	292	167	396	175	207	390	237	163	318	286	163
192.43	0	551	87	202	273	289	166	394	171	204	386	236	162	318	285	162
192.553	0	556	86	202	272	289	165	393	170	205	384	236	162	317	285	162
192.676	0	558	87	202	272	290	165	396	173	205	386	237	162	317	285	162
192.799	0	552	87	202	272	290	166	397	174	206	388	238	163	318	284	161
192.922	0	552	88	203	275	290	166	396	174	207	388	238	163	318	285	162
193.044	0	557	88	203	273	291	169	396	173	206	387	237	162	318	286	162
193.167	0	552	86	202	272	288	165	394	171	203	386	236	162	317	285	161
193.29	0	551	85	203	272	290	165	395	171	204	386	236	162	316	284	160
193.413	0	551	87	202	271	289	166	394	172	205	386	237	163	318	284	160
193.536	0	555	88	204	275	290	167	396	174	207	388	237	163	319	285	162
193.659	0	553	88	205	275	293	168	397	175	208	389	237	163	318	286	160
193.782	0	558	86	202	272	289	167	395	173	204	387	238	162	317	286	161
193.905	0	549	86	202	272	287	166	393	171	204	386	238	162	316	285	159
194.028	0	552	86	202	272	289	166	394	172	205	386	237	162	317	286	161
194.15	0	552	86	203	274	289	165	397	174	207	387	237	163	317	286	160
194.273	0	552	87	204	274	289	167	397	176	206	388	239	163	319	287	161
194.396	0	556	88	204	275	294	169	395	175	207	387	239	164	319	287	159
194.519	0	552	86	202	273	290	167	396	173	204	386	238	163	318	286	162
194.642	0	552	85	202	274	290	166	396	174	206	388	237	162	317	286	159
194.765	0	548	86	203	273	289	167	397	174	205	387	238	163	318	286	159
194.888	0	560	87	204	274	291	167	395	175	207	387	238	164	319	286	159
195.011	0	553	88	205	276	292	168	400	176	208	389	238	163	320	286	162
195.133	0	554	87	204	275	291	169	398	176	204	388	238	163	318	287	160
195.256	0	550	87	202	273	290	166	396	173	204	386	238	162	318	287	160
195.379	0	556	87	203	274	291	167	396	174	205	387	238	164	318	287	160
195.502	0	559	87	204	275	290	166	397	175	205	388	238	163	319	287	162
195.625	0	554	88	205	275	293	168	399	177	207	389	237	164	320	287	160
195.748	0	553	88	205	277	293	169	397	176	207	389	238	164	320	288	161
195.871	0	556	87	203	275	289	166	395	173	203	386	238	163	320	287	161
195.994	0	552	86	203	274	290	167	397	173	205	387	237	163	318	287	159
196.116	0	553	86	203	274	291	165	396	174	205	387	238	163	318	288	161
196.239	0	553	87	205	276	291	167	396	175	206	386	238	163	319	288	160
196.362	0	558	89	205	277	293	168	397	176	206	388	239	163	319	288	162
196.485	0	555	87	203	275	290	167	397	174	204	386	238	162	319	288	160
196.608	0	559	86	202	274	289	166	395	173	203	386	237	163	318	288	162
196.731	0	559	87	202	274	289	166	394	172	203	385	237	163	317	288	160
196.854	0	558	87	204	275	291	166	396	174	205	385	238	163	318	288	161
196.977	0	556	89	204	278	289	166	399	176	206	388	238	163	319	288	160
197.1	0	557	89	204	277	292	169	396	175	205	387	238	163	319	289	162
197.222	0	558	87	202	274	290	166	393	172	202	384	237	163	318	288	161
197.345	0	556	87	203	274	291	166	395	173	203	385	237	163	317	288	162
197.468	0	556	88	203	275	289	165	396	174	204	387	237	163	317	288	161
197.591	0	554	88	204	274	290	167	396	175	205	387	238	163	318	289	161
197.714	0	566	89	204	278	293	168	395	175	206	387	238	164	320	290	160
197.837	0	558	88	203	274	291	167	395	173	203	386	237	163	317	289	163
197.96	0	558	87	203	274	289	167	395	174	203	386	238	162	318	289	162
198.083	0	555	87	202	274	290	166	394	174	203	386	237	164	317	289	163
198.205	0	559	88	203	275	292	166	394	174	205	387	238	164	317	290	162
198.328	0	564	89	205	277	293	166	397	176	205	389	238	163	319	290	164
198.451	0	557	88	204	275	290	168	395	175	203	386	237	163	317	290	162
198.574	0	556	87	202	273	289	164	394	172	203	384	237	163	317	290	162
198.697	0	560	88	202	274	289	165	394	173	203	385	236	163	316	290	163
198.82	0	557	88	203	274	291	165	394	174	204	386	237	164	318	290	164
198.943	0	557	88	203	275	291	166	396	175	205	388	238	164	318	290	164
199.066	0	556	88	203	275	292	167	393	174	203	384	237	163	318	290	162
199.188	0	560	87	201	273	288	164	392	172	201	384	236	161	317	289	162
199.311	0	557	86	201	273	289	165	394	172	202	385	236	163	316	288	162
199.434	0	562	87	202	273	290	164	393	172	203	384	237	162	316	289	163
199.557	0	554	88	203	274	290	165	393	172	204	384	237	163	318	289	162
199.68	0	559	88	204	275	291	166	393	174	204	385	237	163	318	289	163
199.803	0	555	86	202	272	290	164	393	172	201	384	237	161	315	288	161
199.926	0	555	86	201	272	287	163	391	170	201	382	236	162	315	287	160
200.049	0	557	86	203	272	289	164	389	170	203	381	236	161	316	288	161
200.172	0	556	88	202	272	289	164	392	173	203	382	238	162	315	289	162
200.294	0	553	87	203	276	289	165	394	173	205	382	239	162	317	291	160
200.417	0	548	87	203	272	290	165	389	173	203	381	238	162	316	291	160
200.54	0	554	85	201	270	288	163	388	170	202	380	237	161	316	289	160
200.663	0	552	86	202	271	288	164	389	171	201	381	237	162	315	288	163
200.786	0	551	87	202	270	288	162	390	172	203	382	236	162	315	288	161
200.909	0	548	87	202	271	291	164	391	173	203	384	237	162	315	288	162
201.032	0	558	90	204	270	299	166	386	177	203	380	238	162	314	287	158
201.155	0	556	88	201	269	293	167	383	174	200	377	236	160	313	285	159
201.277	0	555	87	201	270	292	167	385	173	201	376	236	161	314	285	159
201.4	0	552	87	201	270	292	168	385	173	201	377	237	160	314	285	158
201.523	0	561	88	202	272	293	168	386	175	202	378	237	160	316	285	159
201.646	0	554	89	203	276	292	168	392	176	204	381	237	162	317	286	161
201.769	0	554	88	202	271	292	168	389	174	202	382	237	161	315	285	159
201.892	0	551	87	201	270	289	165	388	172	200	380	236	161	314	285	159
202.015	0	556	88	201	271	290	166	388	171	201	379	235	161	314	286	160
202.138	0	558	88	202	272	290	165	391	173	203	383	236	160	314	285	160
202.26	0	554	88	203	274	292	166	392	174	204	384	236	161	317	286	161
202.383	0	553	89	203	274	292	167	391	173	204	383	236	161	316	286	160
202.506	0	556	87	202	271	286	165	388	170	199	380	236	160	314	285	160
202.629	0	552	86	201	270	289	164	389	171	201	381	235	160	314	284	159
202.752	0	552	87	201	270	289	163	389	171	201	381	235	160	315	286	160
202.875	0	551	87	203	270	290	164	389	171	203	382	237	161	315	285	161
202.998	0	554	88	204	273	292	166	391	172	204	383	237	162	316	286	161
203.121	0	552	87	202	272	288	165	388	170	201	382	236	161	315	286	159
203.244	0	555	86	201	269	287	164	388	169	202	380	235	161	313	284	160
203.366	0	548	85	202	269	287	163	386	169	202	379	235	161	314	285	159
203.489	0	552	86	201	271	289	163	387	171	202	381	235	160	314	284	160
203.612	0	552	87	203	271	290	164	390	171	204	383	237	161	316	285	159
203.735	0	555	88	204	273	291	167	390	173	204	384	237	161	316	285	160
203.858	0	552	86	201	269	289	165	387	170	202	380	236	160	314	285	158
203.981	0	552	86	201	270	289	164	388	170	202	380	236	161	314	285	160
204.104	0	550	86	201	270	287	163	389	171	202	382	236	160	315	285	160
204.227	0	551	87	202	270	290	165	388	171	204	383	237	161	314	285	160
204.349	0	553	88	203	273	289	165	390	172	204	383	237	161	316	285	159
204.472	0	551	86	203	271	290	168	389	172	203	383	236	161	315	286	160
204.595	0	549	86	201	270	288	164	390	170	202	382	236	161	314	285	159
204.718	0	546	86	201	269	289	164	389	170	203	383	236	160	314	284	158
204.841	0	552	87	203	271	290	164	389	171	204	382	236	161	315	286	158
204.964	0	549	87	204	272	290	165	390	172	204	384	236	161	317	285	162
205.087	0	551	87	203	271	292	167	391	172	204	384	237	162	316	286	160
205.21	0	546	85	201	269	288	164	389	170	202	381	235	160	313	284	159
205.332	0	557	85	201	270	288	164	388	169	202	381	236	160	313	284	158
205.455	0	550	86	202	269	289	164	390	169	203	382	235	160	313	284	161
205.578	0	551	86	202	270	290	164	392	172	204	384	236	161	315	285	159
205.701	0	547	88	203	272	291	165	390	172	204	385	237	162	315	285	160
205.824	0	558	86	201	269	288	164	388	169	201	382	236	160	314	285	159
205.947	0	554	85	201	268	287	163	389	169	200	382	235	160	313	284	161
206.07	0	548	85	201	269	288	163	389	169	201	382	235	161	312	284	159
206.193	0	546	85	202	269	289	163	389	169	203	383	236	161	313	285	160
206.316	0	552	87	202	271	291	162	389	169	203	383	236	161	315	286	161
206.438	0	555	87	202	270	292	165	389	170	202	383	235	161	314	285	163
206.561	0	548	86	201	268	287	162	387	168	200	381	234	160	312	285	160
206.684	0	547	85	201	269	288	161	387	169	200	380	235	160	312	284	161
206.807	0	553	85	202	269	290	162	387	169	202	381	235	160	312	285	160
206.93	0	549	86	202	270	289	162	389	170	203	383	236	160	313	285	159
207.053	0	549	87	203	272	292	162	390	171	203	384	236	161	314	286	161
207.176	0	548	85	202	270	290	164	387	169	202	381	235	161	313	286	160
207.299	0	552	85	201	269	289	163	387	168	201	381	235	161	312	286	161
207.421	0	550	86	202	270	290	162	388	171	201	382	234	160	313	286	160
207.544	0	554	86	202	269	290	163	390	170	202	383	236	161	313	286	162
207.667	0	547	87	202	271	291	163	388	171	202	382	236	161	314	287	160
207.79	0	552	87	202	271	290	165	388	170	202	381	236	161	314	286	162
207.913	0	551	86	201	270	288	162	387	169	200	381	235	159	312	286	161
208.036	0	556	87	201	269	290	163	388	170	201	381	235	161	312	287	161
208.159	0	547	87	201	270	289	163	387	169	201	380	235	160	313	287	160
208.282	0	552	87	202	272	292	163	389	170	202	382	236	161	314	288	162
208.404	0	552	87	203	271	293	165	388	171	201	382	236	160	313	288	161
208.527	0	555	86	201	268	288	163	386	169	199	380	234	160	312	286	161
208.65	0	552	86	202	268	288	162	385	169	200	378	234	161	310	287	160
208.773	0	548	86	201	265	289	162	389	169	200	381	234	160	310	286	162
208.896	0	550	87	202	267	291	163	391	169	202	385	235	161	312	286	162
209.019	0	556	88	204	270	295	164	390	171	202	385	234	161	313	286	161
209.142	0	552	87	202	269	290	163	387	168	199	381	234	160	312	285	161
209.265	0	551	86	200	268	289	162	388	166	199	380	233	160	310	284	161
209.388	0	550	87	201	268	288	164	387	168	200	381	232	160	310	284	162
209.51	0	548	87	201	269	290	162	387	169	201	381	234	159	312	283	160
209.633	0	551	88	203	271	292	163	388	169	201	381	235	160	314	284	160
209.756	0	550	88	203	273	290	165	390	170	202	381	234	160	313	284	161
209.879	0	547	87	200	269	288	163	386	168	199	379	234	159	311	282	160
210.002	0	547	87	201	268	288	163	386	168	200	379	234	160	310	282	161
210.125	1	549	86	202	272	287	162	388	167	201	378	235	160	311	283	159
210.248	0	548	86	202	270	291	163	388	170	202	380	235	160	312	283	161
210.371	0	548	88	203	271	292	165	390	171	203	383	235	161	314	284	160
210.493	0	546	87	202	269	290	164	387	169	202	380	234	159	312	282	158
210.616	0	549	86	202	268	287	164	387	167	199	378	235	159	311	282	158
210.739	0	546	85	201	270	287	163	387	168	201	380	233	160	312	282	160
210.862	0	545	87	201	269	291	163	389	170	202	382	235	159	312	281	159
210.985	0	541	87	202	270	291	163	389	171	203	382	235	160	313	282	158
211.108	0	547	87	202	269	290	165	388	169	202	381	234	160	313	282	158
211.231	0	544	86	201	265	288	163	389	168	200	381	233	159	309	281	161
211.354	0	540	85	201	263	287	164	392	167	201	388	230	160	310	280	163
211.476	0	532	82	203	261	277	162	410	166	202	397	225	160	315	279	176
211.599	0	568	96	214	239	348	168	425	166	213	423	219	162	328	285	217
211.722	0	629	112	224	276	425	188	459	170	221	438	220	164	326	293	233
211.845	0	667	108	216	276	366	179	449	162	214	420	229	162	321	289	207
211.968	0	670	108	215	276	352	178	438	164	213	413	230	161	319	288	194
212.091	0	670	106	213	273	343	178	433	164	212	411	231	160	316	287	190
212.214	0	663	107	215	273	336	179	430	166	212	412	231	161	316	287	189
212.337	0	661	108	216	275	328	181	429	169	212	411	232	160	318	288	187
212.46	0	659	109	211	273	322	179	428	165	211	414	229	159	317	286	187
212.582	0	659	107	212	272	321	176	431	163	211	419	226	159	315	286	189
212.705	0	658	106	212	271	320	176	430	165	211	416	228	159	315	286	190
212.828	0	658	108	212	271	320	176	427	164	211	413	229	160	315	286	187
212.951	0	657	107	213	272	320	177	427	167	213	412	230	160	316	286	186
213.074	0	655	107	215	273	320	178	425	167	213	413	230	160	315	287	184
213.197	0	655	107	209	269	318	176	424	165	210	410	230	158	315	286	184
213.32	0	654	107	210	270	316	175	423	166	210	410	230	159	314	285	182
213.443	0	651	106	211	268	316	175	422	165	210	409	231	158	314	285	181
213.565	0	654	105	213	269	315	176	421	166	212	409	231	159	314	287	179
213.688	0	647	106	214	270	316	176	423	168	214	412	232	159	314	286	181
213.811	0	653	108	212	269	318	179	423	171	213	412	232	158	313	286	178
213.934	0	649	107	209	268	313	175	421	165	210	408	231	158	313	286	177
214.057	0	653	106	209	268	315	176	422	167	211	409	231	158	312	286	177
214.18	0	644	106	210	267	313	175	421	168	211	410	231	158	312	286	178
214.303	0	650	105	211	271	311	175	425	168	213	411	233	159	314	286	177
214.426	0	649	106	214	269	315	177	422	170	214	411	233	159	313	287	178
214.548	0	652	107	209	267	312	175	420	166	211	408	232	158	311	285	175
214.671	0	641	106	208	268	311	174	421	167	211	409	232	158	312	284	175
214.794	0	646	107	208	267	311	174	420	166	211	410	232	158	311	284	175
214.917	0	646	105	212	266	312	174	419	168	212	408	232	158	312	285	176
215.04	0	650	105	213	267	313	176	419	168	214	409	233	159	314	285	175
215.163	0	645	106	212	270	310	176	422	169	212	409	232	159	312	286	176
215.286	0	642	106	207	265	311	173	418	165	209	407	232	157	312	284	173
215.409	0	640	105	209	265	308	174	416	164	210	405	232	157	311	284	173
215.532	0	643	105	209	266	309	172	415	165	211	405	233	157	310	284	172
215.654	0	641	104	210	265	310	173	416	167	212	408	233	157	312	284	173
215.777	0	639	105	212	268	309	174	418	169	214	407	233	157	313	285	174
215.9	0	637	105	209	266	310	175	414	165	212	405	233	157	312	284	170
216.023	0	639	105	206	264	307	171	411	165	209	403	232	157	310	283	170
216.146	0	634	104	206	265	307	172	412	166	211	403	233	156	311	282	169
216.269	0	632	105	208	266	306	174	412	166	210	403	233	156	310	281	168
216.392	0	634	105	209	266	305	175	410	166	212	402	235	157	311	282	168
216.515	0	637	105	211	268	309	177	412	168	212	404	234	157	311	283	170
216.637	0	635	106	207	263	309	176	409	168	210	403	233	156	311	282	168
216.76	0	628	105	207	264	307	174	408	166	210	402	234	156	311	281	169
216.883	0	633	103	210	263	306	175	407	166	210	401	234	156	310	281	167
217.006	0	636	103	209	264	309	175	408	166	211	402	234	157	311	280	169
217.129	0	635	103	211	269	304	175	415	168	213	405	234	157	312	281	168
217.252	0	634	106	210	267	306	177	412	169	211	405	234	156	312	281	169
217.375	0	631	105	207	262	305	174	407	165	210	402	232	156	311	280	166
217.498	0	634	104	207	262	306	174	406	166	210	402	233	156	311	280	168
217.62	0	634	105	207	263	306	174	409	166	210	403	234	156	312	281	166
217.743	0	633	103	211	265	305	174	411	168	212	404	234	157	312	281	167
217.866	0	630	104	211	267	307	176	410	169	212	404	234	157	313	282	166
217.989	0	632	103	208	263	305	173	407	166	210	401	234	156	312	281	167
218.112	0	631	103	207	262	303	173	407	166	209	403	233	156	310	279	166
218.235	0	630	104	206	261	304	173	406	166	209	402	233	156	311	278	166
218.358	0	629	102	209	264	302	173	407	166	211	402	234	156	311	278	165
218.481	0	633	104	210	267	303	174	412	168	211	404	234	157	312	279	168
218.604	0	631	104	210	265	306	174	409	168	211	404	233	157	312	280	166
218.726	0	626	103	206	260	304	172	402	163	207	400	233	155	310	277	166
218.849	0	633	102	207	260	301	171	401	165	208	399	233	156	311	277	164
218.972	0	631	101	208	260	303	171	403	163	209	401	233	156	310	277	167
219.095	0	629	102	209	266	301	171	409	166	211	402	235	156	311	278	165
219.218	0	625	104	210	265	305	174	406	167	212	402	235	156	313	279	166
219.341	0	630	104	209	262	307	175	401	166	210	399	233	155	311	279	164
219.464	0	628	103	206	261	304	171	402	163	208	400	232	156	311	277	167
219.587	0	629	102	208	262	303	172	405	166	209	402	232	156	311	277	165
219.709	0	629	102	209	263	303	171	408	166	210	403	233	155	311	277	168
219.832	0	636	100	210	266	302	173	413	166	212	404	232	157	312	277	167
219.955	0	635	102	211	268	303	174	415	169	213	407	233	157	314	278	170
220.078	0	635	101	210	265	304	175	414	166	211	408	232	157	311	278	167
220.201	0	632	101	209	265	303	172	411	165	211	406	232	156	312	278	169
220.324	0	638	101	210	264	306	172	411	166	211	407	232	156	312	278	168
220.447	0	637	101	210	268	301	172	419	167	211	410	233	156	313	278	171
220.57	0	638	100	211	268	302	174	420	168	214	412	233	158	314	279	170
220.692	0	636	101	211	270	305	175	420	169	214	413	233	158	314	281	170
220.815	0	642	100	209	265	305	171	413	165	211	409	232	157	314	281	169
220.938	0	639	101	210	268	304	171	417	167	211	412	232	157	312	281	171
221.061	0	640	101	210	269	303	172	422	167	212	413	233	157	314	281	170
221.184	0	640	103	210	269	305	172	419	168	213	413	233	158	315	282	171
221.307	0	646	103	212	271	305	174	421	169	214	413	234	158	315	283	171
221.43	0	643	102	212	266	308	174	417	168	211	413	233	157	314	283	172
221.553	0	643	101	210	266	308	171	418	166	210	413	233	158	313	283	173
221.676	0	643	101	210	266	307	171	416	166	211	411	233	158	314	283	172
221.798	0	648	101	211	268	306	171	417	166	212	413	233	157	314	283	171
221.921	0	645	103	211	270	303	172	423	169	213	415	233	159	315	285	174
222.044	0	646	104	213	269	305	174	426	170	214	417	233	158	314	286	174
222.167	0	647	102	211	265	309	172	417	166	209	412	232	158	314	284	171
222.29	0	652	103	209	267	308	171	416	164	209	410	233	157	314	284	172
222.413	0	642	102	210	268	308	171	416	165	211	411	233	158	315	285	174
222.536	0	649	104	211	270	304	172	419	167	212	412	233	158	315	285	175
222.659	0	649	105	212	271	307	173	418	168	213	412	235	159	316	287	173
222.781	0	656	104	213	273	309	175	419	169	213	414	235	159	316	288	173
222.904	0	651	105	209	270	308	172	417	166	209	413	233	158	315	287	176
223.027	0	650	102	210	269	307	172	418	167	211	412	234	158	314	287	175
223.15	0	651	103	211	269	309	172	416	166	211	412	234	158	315	287	174
223.273	0	655	103	212	272	306	173	418	168	213	413	234	159	316	288	175
223.396	0	654	104	213	274	305	174	424	171	214	415	235	160	317	288	177
223.519	0	653	104	214	274	309	176	422	171	215	416	236	159	316	289	176
223.642	0	653	105	209	270	308	173	417	167	211	412	235	158	317	289	173
223.764	0	657	103	210	270	307	172	417	168	212	414	235	159	316	288	176
223.887	0	654	103	209	271	309	173	419	169	213	415	235	159	316	288	176
224.01	0	648	104	212	273	306	175	421	169	213	415	235	159	317	289	177
224.133	0	655	105	213	274	308	176	422	171	215	415	235	160	319	289	175
224.256	0	658	105	214	274	311	177	421	171	215	416	235	160	318	292	177
224.379	0	656	105	209	270	309	174	420	168	211	415	236	159	316	289	175
224.502	0	650	104	211	271	308	174	420	170	213	416	235	159	317	290	176
224.625	0	654	104	212	270	308	175	418	170	213	415	235	159	318	291	175
224.748	0	657	104	213	273	307	175	422	171	215	416	235	160	318	291	176
224.87	0	657	106	214	276	307	177	427	174	216	419	235	160	320	292	176
224.993	0	652	107	212	271	310	177	421	172	213	417	235	160	318	291	176
225.116	0	655	106	209	270	308	174	419	169	210	415	235	159	318	290	175
225.239	0	658	104	210	270	308	174	420	170	212	415	235	159	317	290	178
225.362	0	656	104	211	271	308	174	422	171	214	417	235	159	317	290	175
225.485	0	653	105	213	273	306	174	424	173	215	418	235	160	317	291	177
225.608	0	655	106	213	275	308	177	424	173	215	418	236	160	319	291	176
225.731	0	658	106	210	274	307	177	424	172	212	416	235	160	318	291	175
225.853	0	655	106	209	270	309	174	421	170	211	417	235	159	317	290	175
225.976	0	652	103	212	270	307	175	420	171	213	416	236	159	318	290	177
226.099	0	659	105	211	270	309	173	420	171	213	416	235	159	317	290	174
226.222	0	657	105	213	273	307	176	424	173	215	418	235	160	319	291	178
226.345	0	657	106	214	277	306	178	428	175	216	420	235	161	318	291	176
226.468	0	656	107	211	272	310	176	422	172	213	417	235	159	317	292	177
226.591	0	655	107	209	271	307	175	421	171	213	416	234	159	317	291	175
226.714	0	658	105	210	271	309	176	423	172	213	417	235	160	317	291	177
226.836	0	658	106	210	271	310	176	423	173	215	417	235	160	318	292	176
226.959	0	659	105	213	274	306	177	426	174	216	419	236	160	318	291	176
227.082	0	658	106	214	275	310	179	425	175	216	418	236	160	319	292	175
227.205	0	662	107	210	272	309	176	423	171	213	419	235	159	318	291	177
227.328	0	662	105	211	272	308	174	425	173	213	418	234	160	317	291	175
227.451	0	660	106	211	271	307	177	422	172	213	417	235	160	317	292	175
227.574	0	666	106	213	272	309	176	423	172	215	417	235	159	318	292	175
227.697	0	656	108	214	276	309	177	425	174	216	417	236	159	319	296	176
227.82	0	659	109	211	273	310	178	421	174	213	413	235	159	318	297	174
227.942	0	659	108	209	272	307	175	420	172	211	413	235	159	318	295	175
228.065	0	666	108	210	272	307	176	420	172	212	414	235	159	316	295	175
228.188	0	658	109	209	271	305	175	422	173	213	416	234	160	317	294	176
228.311	0	664	110	210	274	304	175	427	175	214	417	235	160	318	295	178
228.434	0	666	109	214	275	306	177	426	174	215	419	236	160	318	295	175
228.557	0	670	109	209	272	308	176	422	172	211	416	234	160	317	294	175
228.68	0	666	108	208	273	306	174	423	172	211	416	234	160	315	293	177
228.803	0	667	108	209	272	306	173	423	172	212	416	235	159	316	293	178
228.925	0	666	109	209	271	307	174	423	171	214	415	235	160	316	294	175
229.048	0	671	108	211	272	307	176	422	172	214	416	235	160	317	294	177
229.171	0	666	107	213	273	308	178	424	175	214	417	235	160	318	296	175
229.294	0	655	107	209	272	308	174	421	171	210	410	237	158	319	296	171
229.417	0	657	106	208	271	304	174	419	169	210	407	236	158	319	293	169
229.54	0	662	107	207	271	304	173	418	170	211	410	235	159	318	293	171
229.663	0	659	108	209	271	307	174	420	172	213	410	235	159	318	293	170
229.786	0	654	107	211	275	305	175	422	173	213	411	236	160	318	292	171
229.908	0	659	107	213	273	310	177	419	174	214	410	237	161	318	294	170
230.031	0	659	107	208	272	307	175	416	172	211	405	238	159	319	292	171
230.154	0	657	107	208	272	305	174	415	170	211	405	239	159	317	290	169
230.277	0	650	106	209	271	307	175	414	172	212	403	239	159	316	290	170
230.4	0	652	106	209	271	308	174	412	171	212	402	240	159	317	290	170
230.523	0	655	107	210	273	308	176	413	173	214	405	240	159	317	290	173
230.646	0	656	106	210	272	310	178	414	174	213	405	240	160	318	290	171
230.769	0	651	106	207	270	305	174	414	171	210	404	239	159	316	290	172
230.892	0	652	107	207	270	307	174	415	171	212	404	239	160	316	290	172
231.014	0	656	107	208	270	306	175	415	173	212	406	238	160	316	290	174
231.137	0	654	105	212	271	306	175	417	175	214	409	238	160	318	290	173
231.26	0	651	106	213	274	306	177	419	176	215	410	239	160	317	290	174
231.383	0	656	106	209	272	307	177	416	173	212	407	239	159	317	291	172
231.506	0	654	106	207	271	306	173	416	172	210	406	238	159	316	290	174
231.629	0	652	106	208	271	305	175	416	173	212	407	238	160	316	289	173
231.752	0	650	106	209	269	306	174	416	173	213	406	238	159	316	289	174
231.875	0	650	106	211	274	305	176	418	174	215	408	239	161	318	290	172
231.997	0	653	106	212	273	305	177	420	176	214	409	238	160	318	290	175
232.12	0	653	106	208	271	305	175	416	174	211	408	237	159	315	288	173
232.243	0	650	105	207	269	303	173	416	171	211	406	237	160	314	287	172
232.366	0	647	106	207	269	303	174	415	171	212	406	237	159	315	287	172
232.489	0	650	106	208	269	306	174	415	172	213	407	238	160	315	288	175
232.612	0	651	105	212	270	306	175	415	174	214	408	238	160	316	287	172
232.735	0	649	106	212	271	306	176	416	174	216	407	239	160	317	287	172
232.858	0	652	106	207	270	304	176	414	172	211	405	237	159	317	286	172
232.98	0	643	104	207	268	301	174	414	170	210	406	237	159	315	286	172
233.103	0	648	105	207	269	304	173	414	171	212	406	237	158	314	284	174
233.226	0	646	102	211	269	303	174	413	171	213	405	238	159	315	285	173
233.349	0	651	104	211	270	305	176	414	171	215	406	238	159	315	285	172
233.472	0	642	104	212	272	304	177	417	173	216	409	238	160	317	286	174
233.595	0	649	105	210	271	304	177	414	173	214	407	238	160	315	286	174
233.718	0	647	105	206	269	303	175	413	169	212	404	238	159	315	284	172
233.841	0	652	106	207	268	304	175	413	171	213	405	238	159	315	284	173
233.964	0	648	104	209	269	303	175	414	171	214	407	237	160	316	284	174
234.086	0	648	104	212	271	302	176	417	173	216	408	238	159	316	285	175
234.209	0	648	105	213	271	303	178	419	173	217	409	238	160	317	285	173
234.332	0	653	105	210	269	305	177	416	172	213	409	237	159	316	285	174
234.455	0	651	106	208	269	304	176	416	170	213	408	237	159	315	285	173
234.578	0	644	105	208	269	303	175	416	171	214	409	237	159	316	286	175
234.701	0	651	104	212	269	304	175	414	171	214	408	237	160	317	284	174
234.824	0	654	106	212	271	302	177	416	173	215	410	237	160	318	286	176
234.947	0	654	108	214	274	304	178	421	174	216	413	237	161	318	286	175
235.069	0	647	107	208	270	305	176	417	173	212	410	237	160	318	286	175
235.192	0	651	105	208	271	303	175	416	171	212	408	238	159	316	286	172
235.315	0	654	107	208	271	303	175	417	171	213	409	236	159	317	286	175
235.438	0	653	106	211	270	305	175	418	173	214	410	237	160	317	286	173
235.561	0	648	107	212	273	302	176	421	173	215	410	237	160	317	286	175
235.684	0	653	107	212	272	305	177	416	175	215	410	238	160	318	287	173
235.807	0	655	107	209	270	304	175	417	171	212	408	238	159	317	286	174
235.93	0	654	107	208	269	304	174	417	172	212	409	236	159	316	285	173
236.052	0	650	106	208	270	303	174	416	172	213	408	236	159	316	285	175
236.175	11	652	106	210	271	302	175	416	172	214	409	237	160	317	286	174
236.298	0	656	105	213	273	303	176	420	173	215	411	237	160	318	286	176
236.421	0	656	107	214	274	303	177	421	175	216	412	237	160	317	286	174
236.544	0	652	107	209	270	304	176	417	172	212	408	236	160	316	285	175
236.667	0	659	106	208	269	304	175	417	171	213	408	237	160	316	286	173
236.79	0	656	107	208	271	303	175	419	172	213	410	236	160	317	286	178
236.913	0	655	106	212	271	304	175	419	173	214	411	237	160	316	287	175
237.036	0	655	106	214	273	303	177	421	174	215	412	237	160	317	286	176
237.158	0	655	108	212	274	304	179	421	174	215	410	237	161	318	287	175
237.281	0	657	107	209	271	306	175	418	171	211	410	237	161	317	287	177
237.404	0	657	107	209	270	304	175	419	173	213	410	236	160	316	287	176
237.527	0	657	106	210	271	305	175	419	172	214	410	238	161	317	286	175
237.65	0	655	106	211	270	304	176	419	173	215	410	238	160	317	286	175
237.773	0	654	106	213	274	304	177	422	175	216	413	237	161	318	287	177
237.896	0	659	107	210	272	307	178	420	175	213	413	236	160	318	288	178
238.019	0	658	107	209	270	305	175	418	171	212	410	237	160	316	287	176
238.141	0	663	107	209	270	305	175	418	173	213	409	236	159	316	286	176
238.264	0	653	107	211	270	305	175	419	172	214	412	237	160	316	286	179
238.387	0	659	106	213	271	304	175	420	174	215	412	237	161	317	286	179
238.51	0	659	107	214	273	307	178	419	175	216	412	237	160	318	288	177
238.633	0	662	108	209	270	306	176	418	173	211	409	236	161	317	287	176
238.756	0	658	107	208	271	305	174	419	172	211	410	237	160	316	287	178
238.879	0	656	106	209	271	303	174	418	172	212	410	236	160	315	287	177
239.002	0	656	105	212	270	304	175	418	172	213	410	236	160	316	287	175
239.124	0	660	105	213	270	306	175	419	173	215	410	236	161	316	287	178
239.247	0	658	106	214	272	307	177	420	174	216	413	236	160	317	287	177
239.37	0	650	107	208	270	304	175	417	172	212	409	236	160	315	287	176
239.493	0	654	107	208	269	304	174	417	171	211	409	235	160	315	287	175
239.616	0	657	107	210	269	305	173	416	171	213	409	237	159	314	286	178
239.739	0	656	105	210	270	304	174	418	172	213	410	235	159	315	286	176
239.862	0	650	106	214	270	305	175	418	173	214	411	236	159	316	287	178
239.985	0	653	106	213	271	308	176	418	174	215	411	237	160	317	287	176
240.108	0	656	106	212	271	307	176	418	173	212	409	236	160	315	286	178
240.23	0	655	106	209	269	304	174	417	171	211	410	235	159	314	285	176
240.353	0	651	107	209	269	303	174	416	171	212	408	236	160	315	285	177
240.476	0	652	104	211	268	305	175	417	173	214	408	236	159	316	285	176
240.599	0	656	105	213	270	304	176	417	172	214	410	236	160	316	285	179
240.722	0	656	107	213	272	307	177	419	175	216	412	236	160	317	286	176
240.845	0	653	107	209	269	306	175	416	172	212	409	236	159	315	286	177
240.968	0	658	107	209	270	303	175	416	171	212	408	236	159	314	286	176
241.091	0	655	104	211	269	305	175	418	172	212	410	236	159	314	285	179
241.213	0	655	106	212	269	305	176	418	173	213	411	236	160	314	286	178
241.336	0	654	106	213	271	305	177	419	175	215	412	237	160	317	286	177
241.459	0	653	107	212	272	306	178	418	175	214	411	236	160	316	286	177
241.582	0	655	105	209	269	303	174	419	171	211	410	236	158	315	285	178
241.705	0	656	105	210	270	303	175	419	172	212	410	235	159	314	285	176
241.828	0	654	104	211	269	304	174	416	173	213	410	236	159	315	284	177
241.951	0	657	105	212	270	305	174	417	172	213	410	236	159	315	285	176
242.074	0	650	106	214	271	307	176	419	174	215	413	236	160	316	285	178
242.196	0	655	105	212	270	305	177	419	174	213	412	236	159	315	285	178
242.319	0	653	105	209	269	304	173	417	170	210	409	234	159	315	284	177
242.442	0	657	105	211	269	303	173	417	170	211	408	234	159	313	284	176
242.565	0	652	105	209	269	302	173	419	171	212	409	235	159	314	283	179
242.688	0	652	104	212	267	304	173	420	172	214	411	236	159	313	285	179
242.811	0	650	105	213	268	302	175	424	173	215	413	235	160	314	285	178
242.934	0	654	105	211	269	303	175	424	172	212	412	234	160	313	284	182
243.057	0	647	103	209	264	304	173	424	171	211	414	232	159	312	283	184
243.18	0	640	102	210	263	304	173	425	171	212	415	234	159	313	283	186
243.302	0	648	102	211	266	303	174	426	171	213	415	233	160	313	285	184
243.425	0	653	104	211	266	307	175	423	170	213	414	234	159	315	285	185
243.548	0	650	104	215	270	307	177	427	173	215	416	236	159	316	286	184
243.671	0	645	104	211	268	309	177	420	171	211	411	236	159	315	285	184
243.794	0	650	106	209	268	307	175	417	168	211	408	235	158	314	284	180
243.917	0	653	104	211	268	307	175	418	169	212	409	234	159	313	285	181
244.04	0	654	104	212	268	309	176	419	170	213	411	235	159	315	284	180
244.163	0	650	104	213	269	307	177	419	172	213	411	235	159	315	285	179
244.285	0	652	106	214	270	309	179	419	172	214	411	235	160	316	286	180
244.408	0	654	106	209	269	307	178	419	171	211	410	235	159	314	286	182
244.531	0	652	106	209	268	306	176	419	170	211	410	234	159	314	285	179
244.654	0	651	107	208	268	307	175	419	170	213	410	234	159	314	286	181
244.777	0	650	105	212	269	306	176	418	170	213	411	234	159	315	285	179
244.9	0	655	106	213	270	308	176	421	173	214	413	234	159	316	286	181
245.023	0	655	106	214	271	308	178	421	174	214	413	235	160	315	287	180
245.146	0	653	106	209	269	305	174	418	170	210	410	234	158	314	287	179
245.268	0	650	105	208	268	306	174	419	170	211	411	234	159	314	286	178
245.391	0	647	107	210	269	305	174	421	170	212	410	234	159	314	286	181
245.514	0	651	105	212	269	305	174	422	172	213	413	234	159	315	286	179
245.637	0	650	105	213	269	306	175	421	172	214	413	235	159	315	287	179
[truncated: 732 more rows]

## Sheet: D850
	SNR :	43	38	44	39	45	40	43	38	44	40	42	45	40	45	42
Time	Marker	ch1	ch2	ch3	ch4	ch5	ch6	ch7	ch8	ch9	ch10	ch11	ch12	ch13	ch14	ch15
0.24576	0	391	71	116	260	274	186	290	199	194	248	221	166	270	284	134
0.36864	0	391	71	116	260	274	186	290	199	194	248	221	166	270	284	134
0.49152	0	396	74	116	282	265	175	309	206	200	269	240	168	283	284	133
0.6144	0	400	73	115	290	269	167	316	209	203	280	252	170	291	284	131
0.73728	0	399	69	110	292	266	159	317	206	197	279	252	169	292	282	132
0.86016	0	398	69	107	293	262	156	317	207	195	278	251	168	294	282	130
0.98304	0	400	72	106	294	262	155	317	207	195	279	251	167	294	281	132
1.10592	0	402	73	105	296	263	155	319	208	196	280	251	166	296	282	132
1.2288	0	401	74	107	297	267	157	325	210	196	282	253	167	300	281	131
1.35168	0	405	73	106	293	273	157	329	209	195	280	252	166	299	283	130
1.47456	0	400	73	103	293	268	153	330	207	193	276	251	164	297	281	130
1.59744	0	401	73	104	293	268	154	329	208	194	276	252	164	297	280	130
1.72032	0	401	75	104	295	268	154	331	209	194	277	251	163	298	281	131
1.8432	0	400	75	105	296	270	155	332	211	196	280	252	164	301	282	132
1.96608	0	403	76	106	298	274	159	333	212	196	282	255	165	303	283	131
2.08896	0	402	73	103	295	269	154	331	211	193	278	250	163	299	281	131
2.21184	0	401	74	104	297	268	155	333	211	194	278	252	164	300	281	131
2.33472	0	407	75	104	297	269	155	332	211	195	279	252	164	301	282	131
2.4576	0	403	76	105	297	271	156	335	212	196	281	254	165	303	283	131
2.58048	0	404	76	106	302	275	158	335	213	197	282	255	166	305	283	132
2.70336	0	402	75	105	297	271	155	334	211	194	279	252	165	301	284	131
2.82624	0	407	75	103	296	270	156	334	209	196	280	251	164	301	282	131
2.94912	0	402	74	104	297	270	154	335	211	195	280	252	165	301	283	134
3.072	0	404	76	104	298	270	156	335	211	196	281	255	165	302	284	132
3.19488	0	402	77	105	301	273	158	336	213	197	283	256	165	306	284	132
3.31776	0	406	76	105	297	274	158	332	210	197	279	253	166	303	285	133
3.44064	0	412	74	103	296	269	157	332	206	199	277	252	165	302	284	134
3.56352	0	402	75	104	295	270	153	331	212	194	277	254	165	302	284	132
3.6864	0	398	75	104	296	270	154	331	212	194	275	254	164	304	284	133
3.80928	0	400	76	104	297	271	155	329	213	196	273	259	166	310	287	133
3.93216	0	400	74	105	296	274	160	316	210	196	259	262	165	316	285	132
4.05504	0	387	73	101	294	266	153	311	208	193	251	258	163	316	280	132
4.17792	0	388	72	102	295	265	151	314	211	192	254	257	164	311	280	132
4.3008	0	392	73	101	294	257	152	331	212	191	271	254	164	306	279	138
4.42368	0	400	75	103	291	257	153	344	211	194	289	251	165	303	281	149
4.54656	0	407	77	107	291	267	160	350	203	197	299	250	167	299	285	154
4.66944	0	408	76	103	289	258	152	348	198	196	295	246	163	293	283	156
4.79232	0	409	76	105	290	259	156	347	197	195	294	246	164	292	283	154
4.9152	0	417	77	105	289	262	156	346	197	196	294	247	165	292	283	155
5.03808	0	421	78	105	292	264	157	346	199	195	293	250	165	293	283	157
5.16096	0	415	79	106	294	265	157	347	202	192	294	252	166	295	285	156
5.28384	0	419	78	106	291	264	159	343	197	196	290	250	165	292	284	155
5.40672	0	425	78	104	291	263	157	341	197	196	288	250	164	291	285	154
5.5296	0	417	78	104	293	266	154	331	203	190	274	255	163	301	289	153
5.65248	0	417	80	104	298	272	155	307	210	189	249	264	164	316	288	152
5.77536	0	407	80	103	304	262	158	308	215	191	252	263	162	315	284	152
5.89824	0	414	76	103	297	264	157	320	216	190	261	260	162	307	282	152
6.02112	0	421	75	100	299	269	151	317	216	189	254	260	161	312	284	154
6.144	0	421	75	101	308	261	151	278	218	185	219	267	161	325	279	156
6.26688	0	423	74	97	320	261	150	266	217	185	208	270	164	337	276	154
6.38976	0	430	77	101	321	262	152	282	221	185	225	270	167	338	280	156
6.51264	0	434	74	104	312	266	149	288	218	185	232	266	164	329	278	157
6.63552	0	433	74	101	306	260	145	292	217	183	233	261	162	319	278	156
6.7584	0	435	76	101	306	258	147	299	217	184	236	261	163	320	279	158
6.88128	0	439	75	102	306	258	148	303	218	184	242	260	163	320	278	159
7.00416	0	434	76	102	307	256	149	312	218	186	252	262	165	321	280	160
7.12704	0	425	75	104	299	263	151	325	217	187	260	259	166	319	281	160
7.24992	0	427	74	102	292	257	143	330	213	184	264	253	164	310	280	162
7.3728	0	430	74	103	288	256	144	336	209	184	272	253	165	307	280	164
7.49568	0	418	74	104	286	256	146	339	206	186	276	254	165	304	280	164
7.61856	0	417	75	104	289	255	148	340	206	187	279	255	165	305	281	166
7.74144	0	422	75	108	289	259	153	341	202	191	283	256	165	305	282	165
7.86432	0	426	74	104	286	255	151	341	197	190	282	252	164	301	280	168
7.9872	0	413	74	105	286	254	151	339	195	191	281	253	164	300	280	166
8.11008	0	412	74	105	286	253	152	338	195	192	281	253	165	300	280	167
8.23296	0	412	76	106	288	256	153	342	195	192	285	254	165	302	281	168
8.35584	0	425	76	109	289	259	155	340	197	190	284	256	164	304	280	171
8.47872	0	414	75	106	286	256	153	337	193	192	280	253	164	299	280	168
8.6016	0	414	74	105	285	255	152	340	193	192	282	252	164	298	279	169
8.72448	0	421	75	105	286	254	153	338	192	192	282	252	164	298	278	169
8.84736	0	427	75	107	286	256	154	342	191	193	282	254	164	299	279	171
8.97024	0	421	75	108	288	258	154	341	195	191	284	256	165	300	280	170
9.09312	0	413	74	107	283	257	154	338	191	191	282	253	164	298	279	170
9.216	0	419	73	106	282	254	152	337	191	192	281	251	162	297	277	170
9.33888	0	423	75	107	283	254	154	335	192	192	280	253	162	296	278	168
9.46176	0	419	74	107	283	254	155	337	192	193	280	253	163	296	277	168
9.58464	0	413	74	107	286	257	156	343	195	192	285	255	164	298	278	170
9.70752	0	420	74	106	283	257	154	338	192	192	282	252	162	295	277	169
9.8304	0	424	77	105	288	272	149	313	203	187	262	256	162	301	280	164
9.95328	0	415	76	105	294	262	154	297	208	185	245	257	160	305	277	163
10.0762	0	424	76	102	303	254	155	307	208	186	255	257	161	308	277	165
10.199	0	431	79	105	308	256	155	311	211	187	258	259	162	311	277	165
10.3219	0	433	76	106	297	262	154	322	211	186	261	256	162	306	276	166
10.4448	0	434	77	102	296	260	149	323	209	185	262	254	161	303	274	165
10.5677	0	433	76	106	294	261	150	321	209	186	262	253	161	303	274	165
10.6906	0	434	77	103	297	263	152	322	211	186	263	254	161	305	275	165
10.8134	0	446	77	105	304	262	154	321	212	187	265	257	161	308	276	167
10.9363	0	435	77	107	299	266	152	322	212	186	264	254	161	306	275	165
11.0592	0	433	77	103	295	263	148	320	209	184	260	252	161	305	275	166
11.1821	0	438	76	104	296	263	148	320	210	186	260	253	161	305	275	166
11.305	0	443	78	104	296	265	152	321	211	186	262	254	161	306	274	165
11.4278	0	438	78	104	302	263	153	319	211	186	265	256	162	309	275	167
11.5507	0	432	77	106	297	270	152	318	210	185	260	254	161	309	276	167
11.6736	0	437	76	104	296	267	144	310	208	183	251	252	161	312	275	163
11.7965	0	444	77	101	299	265	146	300	211	183	243	254	161	317	272	165
11.9194	0	433	77	103	299	264	148	300	212	184	243	255	161	318	272	164
12.0422	0	430	77	104	303	259	152	303	212	184	249	256	161	320	273	165
12.1651	0	431	74	105	299	265	150	307	211	182	248	254	161	315	273	165
12.288	0	433	75	102	298	262	144	305	209	181	249	250	161	311	270	163
12.4109	0	427	74	101	301	259	146	303	209	182	248	251	160	311	271	163
12.5338	0	423	74	102	302	260	147	303	210	183	248	253	161	313	272	162
12.6566	0	429	76	103	304	263	151	301	210	183	246	255	162	319	273	163
12.7795	0	433	75	103	302	265	148	298	210	181	244	252	160	317	271	163
12.9024	0	423	74	101	297	262	142	298	208	179	241	249	160	314	270	162
13.0253	0	422	73	102	301	259	145	298	208	179	242	250	160	314	269	160
13.1482	0	428	73	102	301	260	147	301	209	181	245	252	161	317	269	163
13.271	0	435	76	103	303	264	149	304	211	182	248	254	162	320	270	163
13.3939	0	424	76	104	302	263	148	301	208	181	246	252	160	316	270	163
13.5168	0	424	74	101	301	261	143	303	207	179	247	249	160	312	268	163
13.6397	0	430	75	103	303	261	147	305	207	180	248	250	161	312	269	163
13.7626	0	437	75	103	304	261	148	306	207	181	250	249	161	315	270	163
13.8854	0	427	76	104	306	263	149	308	209	182	252	252	163	319	271	163
14.0083	0	426	76	105	302	268	149	309	208	183	252	250	162	316	271	162
14.1312	0	431	75	103	303	261	144	307	206	180	251	248	163	313	270	163
14.2541	0	438	76	103	305	261	148	307	207	181	253	249	162	314	270	163
14.377	0	429	76	104	307	262	148	309	207	181	253	250	162	315	270	164
14.4998	0	430	78	105	310	263	150	312	209	184	257	252	164	319	272	164
14.6227	0	435	78	106	305	271	152	314	209	184	257	252	164	318	271	164
14.7456	0	441	76	103	300	268	145	316	207	181	256	249	163	314	271	165
14.8685	0	431	77	104	304	267	148	314	206	183	256	250	163	313	271	164
14.9914	0	432	78	105	303	268	148	321	208	183	259	250	164	314	271	164
15.1142	0	440	80	106	309	265	151	318	209	184	263	252	164	317	272	166
15.2371	0	446	79	108	305	272	152	320	208	185	263	252	164	316	273	166
15.36	0	435	77	105	299	270	146	322	207	182	261	248	163	310	272	167
15.4829	0	436	78	105	302	271	149	322	207	183	264	249	164	309	273	167
15.6058	0	444	80	106	302	269	150	324	208	183	265	249	164	310	273	169
15.7286	0	452	80	106	304	273	153	326	210	186	268	251	164	312	273	170
15.8515	0	440	78	107	302	274	155	325	206	188	268	249	164	309	274	169
15.9744	0	439	77	104	298	270	146	323	207	183	265	246	163	304	272	167
16.0973	0	445	78	105	298	270	149	325	207	184	267	246	162	304	271	170
16.2202	0	453	78	106	299	269	150	326	209	184	267	247	162	303	270	169
16.343	0	445	78	106	301	272	152	327	209	186	268	249	164	305	271	170
16.4659	0	443	78	108	299	272	151	324	208	184	266	247	163	303	271	167
16.5888	0	447	77	103	296	268	147	322	204	184	264	244	163	298	269	167
16.7117	0	454	77	104	295	269	148	322	206	182	264	244	163	298	268	168
16.8346	0	443	78	105	295	269	150	323	208	183	264	245	162	298	268	169
16.9574	0	442	77	106	297	269	150	324	209	184	266	247	162	300	267	167
17.0803	0	446	76	106	294	271	151	323	208	183	267	245	161	297	267	168
17.2032	0	453	77	103	291	267	144	321	206	181	264	242	160	293	265	168
17.3261	0	443	77	102	291	267	147	321	208	181	264	242	161	291	265	169
17.449	0	448	77	103	293	266	149	322	207	182	264	243	161	292	264	167
17.5718	0	447	76	104	294	266	150	324	210	183	266	244	161	293	265	170
17.6947	0	454	78	106	292	271	154	325	209	184	267	244	161	293	266	169
17.8176	0	443	76	103	291	266	144	321	208	181	264	240	159	288	264	167
17.9405	0	447	76	103	289	266	146	320	207	181	263	240	159	288	262	168
18.0634	0	446	76	102	289	266	148	323	208	182	264	240	159	289	263	168
18.1862	0	453	77	103	292	265	150	324	209	183	266	243	160	290	263	168
18.3091	0	445	77	105	293	270	153	324	210	183	267	244	161	290	264	169
18.432	0	448	77	103	290	265	145	321	207	180	264	239	159	287	263	168
18.5549	0	447	76	104	287	263	145	322	207	180	264	238	158	286	262	169
18.6778	0	453	76	103	289	264	147	323	207	180	264	239	159	286	262	168
18.8006	0	444	78	103	289	266	148	324	209	182	264	240	160	286	263	169
18.9235	0	449	78	104	291	268	153	327	209	184	268	242	161	287	264	167
19.0464	0	446	76	102	288	263	147	323	204	181	265	237	159	285	264	168
19.1693	0	451	77	101	288	263	144	324	205	179	264	237	159	283	263	168
19.2922	0	443	77	103	287	263	145	323	205	180	264	238	159	282	262	168
19.415	0	446	78	102	290	262	148	326	206	181	265	238	160	284	263	167
19.5379	0	445	79	102	290	264	149	327	206	183	268	240	161	285	264	168
19.6608	0	450	78	103	287	265	149	324	202	182	267	237	159	282	263	168
19.7837	0	438	77	100	287	261	142	321	202	179	264	235	158	280	262	167
19.9066	0	441	77	101	286	261	143	322	203	179	264	235	157	280	262	166
20.0294	0	439	77	102	286	260	146	325	203	181	267	236	159	280	262	167
20.1523	0	446	78	102	286	261	148	328	203	182	270	237	160	282	264	167
20.2752	0	437	79	104	287	266	152	326	202	185	270	238	160	282	264	166
20.3981	0	440	78	101	286	260	147	322	196	184	266	234	158	279	262	165
20.521	0	436	78	102	284	260	143	323	200	178	267	234	157	278	262	166
20.6438	0	443	78	102	285	260	145	325	201	180	268	235	158	278	262	166
20.7667	0	433	78	102	286	261	147	325	203	183	268	238	159	281	263	166
20.8896	0	439	80	103	288	263	150	327	203	185	271	240	160	283	264	166
21.0125	0	435	79	104	287	262	150	323	200	184	268	236	158	281	264	165
21.1354	0	441	78	102	286	259	145	324	199	183	267	235	157	279	263	165
21.2582	0	437	79	102	284	261	146	323	202	181	267	236	158	278	264	165
21.3811	0	436	78	102	287	261	147	324	203	182	269	237	159	280	264	165
21.504	0	436	79	103	288	262	148	327	204	185	270	239	160	283	265	166
21.6269	0	442	81	105	287	265	153	327	201	188	271	239	160	283	266	165
21.7498	0	436	78	102	286	260	148	322	198	185	269	236	159	279	264	165
21.8726	0	434	78	103	286	262	145	325	203	181	268	236	159	279	265	164
21.9955	0	435	79	102	287	259	146	325	203	183	268	237	159	281	265	165
22.1184	0	436	79	103	287	262	148	327	204	185	271	239	161	283	266	166
22.2413	0	438	79	104	289	265	152	328	207	186	272	242	161	286	268	165
22.3642	0	437	79	105	287	262	152	323	198	188	267	238	159	282	266	163
22.487	0	434	79	102	285	261	146	322	201	184	267	237	159	281	266	163
22.6099	0	437	80	103	287	261	146	324	203	182	266	238	159	281	267	162
22.7328	0	436	80	104	288	262	149	325	205	185	268	240	161	282	269	164
22.8557	0	434	81	105	289	264	150	325	205	187	269	243	162	286	270	163
22.9786	0	432	80	106	289	269	153	325	206	187	268	243	161	287	271	163
23.1014	0	433	78	102	287	262	147	322	202	184	266	238	160	283	269	162
23.2243	0	433	78	104	287	263	147	323	203	183	265	239	160	283	269	162
23.3472	0	433	79	103	285	264	147	322	205	185	265	239	161	284	270	161
23.4701	0	432	80	105	287	264	150	327	206	187	269	242	162	286	271	161
23.593	0	435	81	106	289	268	154	329	208	189	273	245	164	289	272	163
23.7158	0	435	81	106	286	266	153	328	205	188	270	241	162	284	271	163
23.8387	0	433	80	103	286	263	146	326	206	186	269	241	162	284	271	161
23.9616	0	434	80	104	288	263	149	328	205	186	270	241	162	284	271	162
24.0845	0	430	81	105	290	265	150	329	207	188	273	242	163	285	271	164
24.2074	0	437	81	106	291	266	152	332	209	190	275	245	164	289	272	165
24.3302	0	437	81	106	292	270	157	331	211	191	276	246	165	289	274	164
24.4531	0	434	81	105	289	264	150	330	206	190	274	242	163	285	273	164
24.576	0	430	81	106	290	265	149	333	209	188	275	243	163	286	273	164
24.6989	0	439	81	106	290	265	152	334	209	188	276	244	164	287	274	164
24.8218	0	439	82	107	293	267	153	335	211	190	277	245	165	289	274	165
24.9446	0	438	83	107	293	272	157	337	210	192	280	247	166	291	276	165
25.0675	0	433	82	106	291	268	155	335	206	194	278	243	165	287	275	165
25.1904	1	441	82	106	291	267	150	335	210	189	278	242	165	286	275	164
25.3133	0	439	83	106	292	268	151	334	210	190	278	244	165	287	275	163
25.4362	0	440	83	106	293	269	153	338	212	190	278	246	166	289	276	165
25.559	0	437	83	106	296	271	155	341	212	193	282	248	167	290	276	163
25.6819	0	442	82	108	293	271	156	337	209	193	280	245	166	288	277	164
25.8048	0	440	82	105	292	268	150	334	207	191	277	242	165	285	276	164
25.9277	0	439	82	106	291	269	152	338	208	192	278	243	166	285	276	164
26.0506	0	437	82	106	292	268	152	339	212	189	280	244	166	286	276	163
26.1734	0	445	82	107	292	271	154	341	212	192	282	246	167	287	277	165
26.2963	0	443	82	108	293	275	159	340	209	193	282	245	167	287	277	163
26.4192	0	440	81	106	292	268	150	338	207	191	280	241	165	283	276	164
26.5421	0	437	81	106	292	271	149	340	211	190	280	241	166	284	276	163
26.665	0	444	81	105	292	270	152	340	211	190	281	242	166	284	277	164
26.7878	0	444	82	107	294	271	153	340	212	191	281	245	166	284	277	164
26.9107	0	442	82	108	294	274	157	343	213	194	284	246	167	289	277	165
27.0336	0	437	81	106	291	273	156	340	206	195	282	242	166	284	277	165
27.1565	0	450	80	106	289	270	149	340	211	190	281	241	166	283	277	164
27.2794	0	443	81	106	291	270	151	340	212	190	281	243	166	283	277	165
27.4022	0	442	81	106	293	270	152	343	213	190	282	244	165	285	277	166
27.5251	0	439	82	107	293	273	155	346	214	191	285	244	167	287	277	166
27.648	0	452	82	108	292	275	156	344	210	192	283	244	165	285	278	166
27.7709	0	443	81	105	292	270	149	343	211	188	280	241	166	283	277	165
27.8938	0	442	81	106	290	272	150	344	213	189	281	241	165	283	277	167
28.0166	0	439	81	106	292	271	152	345	213	190	284	242	165	284	277	166
28.1395	0	453	82	107	293	273	153	348	215	190	284	244	166	286	279	168
28.2624	0	446	82	108	291	278	157	345	214	192	285	245	167	285	279	166
28.3853	0	443	81	106	290	270	150	344	207	190	282	240	165	283	279	166
28.5082	0	439	81	106	291	270	151	344	209	191	282	240	165	282	278	167
28.631	0	451	81	105	289	270	150	344	212	188	281	240	165	282	278	167
28.7539	0	446	82	107	292	272	152	345	212	190	282	243	165	283	279	166
28.8768	0	445	82	107	293	273	155	346	213	191	284	244	167	286	280	167
28.9997	0	439	82	108	292	275	157	345	211	192	284	242	166	286	279	167
29.1226	0	451	81	105	290	270	151	343	205	192	281	239	164	282	279	166
29.2454	0	443	82	105	291	269	148	343	211	188	280	239	164	281	279	165
29.3683	0	443	82	106	292	269	149	343	211	188	281	240	164	282	278	167
29.4912	0	439	82	106	289	272	152	343	211	189	283	242	165	285	279	166
29.6141	0	452	84	108	293	272	155	347	212	191	284	244	166	286	279	167
29.737	0	443	82	108	291	274	155	345	209	192	283	242	165	285	279	165
29.8598	0	441	81	106	290	270	148	343	207	189	281	239	164	281	278	166
29.9827	0	437	82	105	289	269	148	344	209	187	281	238	164	282	278	166
30.1056	0	449	81	106	291	269	150	344	211	188	282	240	164	282	278	167
30.2285	0	443	83	107	294	270	152	345	211	189	283	241	166	284	279	165
30.3514	0	443	84	107	293	274	154	346	211	192	286	244	167	287	280	167
30.4742	0	436	82	108	292	273	157	347	209	193	285	241	166	284	280	166
30.5971	0	447	82	105	291	269	152	343	205	192	282	239	165	283	280	166
30.72	0	442	82	106	291	270	150	344	211	188	282	240	164	283	280	165
30.8429	0	440	81	106	290	268	151	345	210	190	283	241	165	284	281	166
30.9658	0	436	83	107	293	269	152	348	212	191	286	243	166	286	282	167
31.0886	0	449	83	108	295	274	155	351	213	193	288	245	167	289	283	167
31.2115	0	440	82	107	292	272	156	347	206	194	284	241	166	285	282	166
31.3344	0	438	81	105	292	267	151	346	207	191	283	240	165	285	281	167
31.4573	0	440	83	106	292	269	154	346	208	192	284	239	165	285	281	166
31.5802	0	446	84	106	291	269	152	348	211	191	285	241	165	286	282	167
31.703	0	440	84	109	295	270	154	349	212	192	287	244	166	289	282	166
31.8259	0	439	85	109	296	273	157	349	212	193	288	245	167	291	283	167
31.9488	0	440	82	106	292	270	154	345	205	194	284	241	165	286	282	166
32.0717	0	444	82	106	293	270	153	346	204	194	284	239	166	284	282	165
32.1946	0	437	83	106	292	269	150	345	210	190	284	241	166	285	282	165
32.3174	0	432	84	107	293	270	152	349	211	191	285	241	167	287	283	166
32.4403	0	440	85	108	296	270	154	350	212	193	288	243	167	290	283	167
32.5632	0	444	84	109	296	275	159	349	210	195	287	244	166	290	283	165
32.6861	0	438	82	106	292	270	153	345	205	194	283	239	166	286	282	164
32.809	0	430	83	106	292	269	154	346	205	193	284	239	166	285	282	165
32.9318	0	437	83	106	291	267	153	348	208	192	285	240	165	287	281	165
33.0547	0	443	83	107	294	270	152	350	212	192	286	242	167	288	282	166
33.1776	0	439	84	107	296	271	155	349	212	194	287	244	166	291	283	165
33.3005	0	433	84	110	296	275	158	349	210	195	286	243	167	290	284	165
33.4234	0	437	83	106	293	268	154	347	205	193	285	239	165	286	282	165
33.5462	0	443	83	105	292	270	155	346	207	194	284	240	166	287	283	165
33.6691	0	438	84	106	292	270	151	347	212	190	284	241	166	287	283	165
33.792	0	433	84	108	296	269	154	350	213	191	287	242	166	289	283	167
33.9149	0	440	86	108	298	273	155	351	213	194	289	243	168	292	283	167
34.0378	0	445	84	109	296	275	158	349	211	193	287	243	167	290	284	165
34.1606	0	440	84	107	295	270	155	347	206	194	285	240	167	288	284	166
34.2835	0	434	84	107	295	270	152	348	212	190	284	240	166	288	283	165
34.4064	0	441	84	106	295	270	153	350	213	192	286	242	167	289	284	167
34.5293	0	448	86	108	296	271	154	353	215	193	289	243	168	291	284	168
34.6522	0	439	86	109	298	276	157	353	215	193	289	245	167	292	285	167
34.775	0	437	85	107	296	273	156	348	208	195	285	240	166	288	284	167
34.8979	0	443	85	106	294	272	152	350	210	192	286	240	167	287	284	167
35.0208	0	449	85	107	295	272	151	351	213	190	287	240	167	287	284	168
35.1437	0	441	86	107	297	273	154	351	213	191	289	241	167	289	285	169
35.2666	0	440	85	108	298	273	154	353	215	193	290	244	167	291	285	167
35.3894	0	445	86	108	297	276	159	352	211	194	289	242	167	290	287	168
35.5123	0	451	85	106	294	271	154	350	207	193	287	238	166	287	285	168
35.6352	0	447	85	105	295	271	150	351	213	189	286	239	167	287	285	169
35.7581	0	447	86	107	295	271	152	353	214	191	288	241	167	288	285	169
35.881	0	454	86	108	298	274	155	355	215	191	290	243	167	291	286	170
36.0038	0	444	86	108	295	275	155	352	210	192	288	240	166	287	286	169
36.1267	0	447	85	105	294	270	150	350	208	190	285	236	166	285	285	169
36.2496	0	445	84	106	293	270	151	351	209	190	286	237	167	285	286	170
36.3725	0	454	85	107	295	271	150	352	212	189	287	239	166	286	286	170
36.4954	0	451	88	107	299	274	156	355	213	192	290	242	167	291	288	170
36.6182	0	448	86	108	295	273	154	351	207	194	287	237	166	288	287	170
36.7411	0	454	85	105	295	271	150	350	209	189	287	236	165	285	286	170
36.864	0	446	85	106	295	271	150	351	212	187	286	238	167	285	287	170
36.9869	0	451	86	107	296	271	152	353	212	189	287	239	166	288	287	170
37.1098	0	450	87	107	299	272	153	356	214	190	289	241	168	289	288	172
37.2326	0	457	87	109	299	276	156	356	215	191	291	242	168	290	289	172
37.3555	0	447	86	106	298	272	154	352	207	193	287	237	166	286	288	171
37.4784	0	451	85	107	297	271	150	353	212	187	286	237	166	285	288	172
37.6013	0	449	87	105	297	272	150	354	212	188	288	238	166	286	287	171
37.7242	0	456	87	107	297	272	152	356	213	190	289	238	168	288	288	172
37.847	0	449	88	108	300	275	153	356	215	191	291	242	168	291	289	173
37.9699	0	452	87	108	298	276	156	353	211	192	290	240	167	289	290	172
38.0928	0	450	86	104	295	272	152	353	207	192	287	237	167	287	288	171
38.2157	0	457	87	107	297	273	149	353	211	187	287	237	166	287	288	172
38.3386	0	447	86	106	297	270	150	354	212	189	287	238	167	287	288	172
38.4614	0	451	87	108	297	272	153	356	213	189	290	240	168	288	290	173
38.5843	0	451	88	107	300	274	153	357	214	193	292	241	169	291	291	173
38.7072	0	456	87	108	297	274	155	354	211	191	289	239	167	288	289	172
38.8301	0	446	87	105	296	271	152	351	205	192	286	236	166	286	288	172
38.953	0	449	86	107	296	272	148	350	211	187	284	236	166	286	290	171
39.0758	0	447	86	105	297	270	149	351	212	187	285	238	167	288	293	172
39.1987	0	455	87	105	298	271	151	354	212	191	287	239	168	290	292	171
39.3216	0	447	88	107	299	274	154	353	214	190	288	242	168	292	292	171
39.4445	0	448	86	107	296	273	155	351	206	193	284	237	167	288	291	170
39.5674	0	446	86	104	294	268	149	349	207	188	282	235	166	288	292	169
39.6902	0	453	86	105	295	270	147	349	210	186	282	236	167	287	292	170
39.8131	0	444	86	106	296	270	150	349	212	188	283	237	166	288	291	170
39.936	0	448	88	106	298	271	151	351	212	188	284	240	168	290	291	168
40.0589	0	449	89	106	301	273	153	351	214	189	288	240	168	293	291	171
40.1818	0	454	88	107	297	273	154	349	210	190	285	239	167	290	291	170
40.3046	0	445	86	105	297	271	147	347	210	186	282	237	165	287	289	170
40.4275	0	450	86	105	296	270	148	347	211	185	282	236	165	287	289	169
40.5504	0	449	87	105	299	270	149	350	211	187	284	237	166	288	289	172
40.6733	0	457	88	106	297	270	152	352	213	189	286	239	167	290	290	172
40.7962	0	448	88	107	300	274	155	352	214	191	288	242	168	293	290	173
40.919	0	451	87	107	298	273	153	348	209	190	285	236	166	289	290	172
41.0419	0	450	87	106	296	270	149	350	209	189	285	235	166	288	290	172
41.1648	0	457	88	106	297	269	148	351	211	186	286	236	166	287	290	172
41.2877	0	448	88	106	296	271	150	350	213	187	286	237	166	288	291	173
41.4106	0	448	89	108	298	272	152	352	213	189	288	240	167	291	291	173
41.5334	0	452	89	109	301	274	155	353	214	190	289	240	168	293	292	173
41.6563	0	458	86	104	296	270	152	350	207	191	286	236	166	288	291	172
41.7792	0	448	87	104	296	270	146	349	211	187	284	236	167	287	291	173
41.9021	0	453	87	105	295	268	147	350	211	186	285	236	166	287	291	173
42.025	0	452	89	107	297	269	151	352	212	188	285	236	167	289	290	173
42.1478	0	460	88	107	298	270	151	354	214	189	288	239	168	291	291	174
42.2707	0	449	89	107	298	274	156	352	211	191	288	239	167	290	291	174
42.3936	0	454	87	105	295	268	150	348	204	190	285	234	166	286	290	173
42.5165	0	451	87	104	295	268	148	349	208	188	284	234	165	286	290	173
42.6394	0	457	87	104	293	267	146	349	211	186	284	234	166	286	289	173
42.7622	0	449	87	105	297	269	150	350	211	188	285	237	166	288	290	174
42.8851	0	447	88	106	297	271	151	353	212	188	287	238	167	290	291	174
43.008	0	453	86	107	297	274	155	352	210	191	288	237	167	289	291	173
43.1309	0	458	86	104	293	268	150	348	205	190	283	234	166	286	289	173
43.2538	0	454	85	105	293	267	145	348	210	186	282	234	165	285	289	173
43.3766	0	446	86	105	293	266	147	349	210	185	284	234	165	286	289	174
43.4995	0	452	86	106	295	269	151	352	211	188	285	236	165	287	290	173
43.6224	0	460	88	107	296	269	152	353	213	189	288	239	167	289	290	174
43.7453	0	456	87	107	296	272	155	350	210	190	286	238	167	289	291	174
43.8682	0	446	86	105	293	268	147	347	207	188	283	233	166	287	290	174
43.991	0	452	86	105	294	267	147	348	211	186	283	235	165	286	289	174
44.1139	0	457	87	104	293	267	148	349	212	186	284	235	166	287	290	174
44.2368	0	454	88	106	295	269	151	350	212	189	285	237	167	288	291	174
44.3597	0	448	88	107	298	270	152	352	213	190	288	239	167	291	292	176
44.4826	0	453	86	106	294	269	150	349	209	188	284	235	166	287	290	175
44.6054	0	458	86	105	293	267	145	350	210	185	284	235	165	286	289	174
44.7283	0	454	86	106	293	267	147	349	211	185	285	234	166	286	290	174
44.8512	0	447	88	105	294	266	148	352	211	187	285	235	166	287	290	175
44.9741	0	455	88	106	296	268	151	353	213	189	288	237	167	289	291	175
45.097	0	461	87	106	296	270	153	353	213	188	288	238	167	290	291	175
45.2198	0	454	86	104	292	265	150	349	205	191	284	233	165	285	290	174
45.3427	0	447	87	104	292	265	143	349	209	185	283	233	165	285	290	176
45.4656	0	453	86	105	293	265	146	349	211	185	285	234	165	285	290	175
45.5885	0	459	87	106	294	265	148	352	211	187	285	235	167	288	291	175
45.7114	0	455	89	106	297	267	150	353	212	189	287	237	167	289	291	174
45.8342	0	449	88	106	295	270	151	352	213	189	286	237	167	289	291	176
45.9571	0	453	86	105	292	265	147	349	206	188	284	233	165	285	289	174
46.08	0	458	87	105	292	264	145	348	210	186	284	233	165	285	289	174
46.2029	0	452	87	105	293	265	146	349	210	186	284	234	166	285	290	173
46.3258	0	448	87	106	294	266	150	351	212	188	285	235	166	288	291	175
46.4486	0	455	87	106	298	267	150	355	213	190	288	237	167	290	291	175
46.5715	0	459	88	107	295	270	154	352	211	192	288	237	167	289	291	174
46.6944	0	451	87	106	292	265	149	348	204	191	284	234	165	286	291	173
46.8173	0	454	87	105	292	264	146	350	210	187	284	234	165	286	291	174
46.9402	0	453	88	105	294	265	149	352	212	187	286	234	166	287	292	175
47.063	0	460	88	105	295	267	150	353	213	189	288	237	167	289	291	175
47.1859	0	454	90	107	299	269	152	356	213	192	290	239	167	291	292	174
47.3088	0	454	89	107	296	268	150	352	213	187	288	236	167	289	292	175
47.4317	0	456	87	105	294	265	148	352	209	190	287	234	166	288	291	174
47.5546	0	460	87	105	295	266	147	353	212	187	288	234	166	286	291	175
47.6774	0	456	89	106	297	265	150	354	212	188	288	236	167	288	292	175
47.8003	0	457	88	106	299	267	152	356	213	190	290	238	167	291	292	177
47.9232	0	458	89	107	296	273	154	354	214	191	291	238	168	291	293	176
48.0461	0	462	89	105	295	268	151	352	206	192	288	234	166	287	293	176
48.169	0	456	88	105	295	266	146	353	210	187	287	234	167	288	293	175
48.2918	0	456	87	105	295	265	147	354	211	188	288	235	168	288	292	177
48.4147	0	458	89	106	297	266	150	356	212	190	290	237	167	289	293	176
48.5376	0	464	90	106	299	268	153	358	214	192	292	239	169	291	295	176
48.6605	0	458	89	106	296	269	155	351	206	195	289	236	167	288	294	175
48.7834	0	456	88	105	293	265	149	350	204	191	287	233	167	288	292	176
48.9062	0	457	87	105	294	265	148	352	208	189	287	233	166	286	293	175
49.0291	0	462	88	105	294	265	147	352	212	189	288	235	167	286	292	175
49.152	0	457	88	106	296	266	150	354	211	190	289	237	167	288	293	176
49.2749	0	458	90	107	298	268	152	354	212	191	291	237	167	290	294	177
49.3978	0	457	86	105	295	263	151	351	204	192	286	232	166	286	292	176
49.5206	0	462	88	104	292	264	149	350	204	191	286	232	166	285	292	176
49.6435	0	457	87	106	293	265	146	351	208	187	286	233	166	285	292	174
49.7664	0	457	88	105	294	263	148	353	208	188	288	234	166	285	293	176
49.8893	0	458	89	106	297	265	150	353	210	190	289	236	168	288	293	176
50.0122	0	463	89	106	296	268	154	352	209	192	290	237	166	289	294	177
50.135	0	455	88	105	294	264	150	350	204	191	286	232	165	285	292	175
50.2579	0	455	87	104	293	264	148	351	207	188	286	232	165	284	291	177
50.3808	0	457	87	106	292	262	149	352	207	189	287	233	165	285	292	177
50.5037	0	464	88	105	294	264	149	354	211	190	288	235	166	287	292	177
50.6266	0	459	88	105	296	266	151	354	211	191	291	236	166	288	292	177
50.7494	0	455	88	107	294	268	154	354	208	192	289	235	165	288	292	177
50.8723	0	458	87	104	293	264	150	352	204	191	287	232	166	285	293	177
50.9952	11	463	88	105	294	264	150	353	207	188	288	233	165	285	292	176
51.1181	0	457	88	105	296	265	148	351	210	188	288	234	165	285	292	176
51.241	0	457	89	106	296	265	150	354	210	190	289	236	166	288	294	178
51.3638	0	455	90	107	298	267	153	356	213	192	292	237	168	290	294	178
51.4867	0	464	88	104	294	266	153	352	204	192	289	233	165	286	294	177
51.6096	0	458	88	105	293	264	151	351	205	191	288	232	166	285	294	176
51.7325	0	456	88	105	294	263	149	353	207	190	288	232	166	285	294	178
51.8554	0	454	88	105	296	264	149	355	210	189	290	235	165	286	294	178
51.9782	0	465	90	106	297	265	151	357	211	191	292	237	167	288	295	180
52.1011	0	460	90	107	297	270	156	356	210	193	293	237	168	290	295	177
52.224	0	457	88	105	295	264	151	352	204	193	289	232	166	286	295	178
52.3469	0	453	88	105	294	263	150	353	204	192	290	232	165	285	294	179
52.4698	0	465	87	105	294	265	147	354	210	187	290	233	167	285	294	179
52.5926	0	458	88	106	296	264	150	354	210	190	290	235	166	286	295	178
52.7155	0	458	90	107	299	266	151	357	212	191	293	236	167	289	296	179
52.8384	0	454	90	108	296	272	154	354	213	193	294	238	167	290	296	180
52.9613	0	465	87	105	294	266	152	354	205	192	289	233	166	286	295	179
53.0842	0	457	87	104	293	264	150	352	204	193	290	233	166	285	295	177
53.207	0	455	88	105	294	265	148	355	207	191	289	233	166	286	295	179
53.3299	0	453	89	106	296	266	150	356	210	190	291	236	166	287	295	179
53.4528	0	466	90	106	297	266	151	358	212	192	293	237	168	290	297	180
53.5757	0	459	90	108	298	270	155	357	213	193	295	239	167	292	296	178
53.6986	0	456	90	105	296	267	153	353	206	195	291	235	167	287	296	178
53.8214	0	452	88	104	296	264	151	355	205	194	292	234	167	287	296	178
53.9443	0	465	88	105	296	265	152	356	209	191	291	235	167	287	296	179
54.0672	0	457	90	105	294	269	151	355	211	191	293	236	168	288	296	178
54.1901	0	458	91	106	298	267	152	361	212	193	296	239	168	290	297	180
54.313	0	455	91	109	300	271	155	360	215	194	298	241	169	293	299	181
54.4358	0	466	91	106	296	272	156	355	208	196	294	237	168	289	299	178
54.5587	0	459	90	105	297	269	150	353	213	190	292	238	167	289	299	177
54.6816	0	457	90	106	297	270	150	355	213	191	291	238	167	290	300	178
54.8045	0	454	91	107	300	269	153	356	213	192	294	239	169	292	300	178
54.9274	0	468	91	107	300	272	154	358	213	195	296	241	170	295	301	179
55.0502	0	461	92	108	301	275	160	359	213	196	297	241	169	295	301	178
55.1731	0	457	91	106	298	270	155	355	208	196	293	237	168	292	300	178
55.296	0	454	90	106	298	270	155	356	208	197	295	236	169	291	300	179
55.4189	0	467	91	105	297	269	154	357	210	195	294	238	169	291	300	179
55.5418	0	461	92	106	300	271	154	359	213	194	296	240	169	292	301	178
55.6646	0	460	92	108	302	272	155	362	215	195	298	241	171	295	303	181
55.7875	0	456	91	109	301	275	159	359	212	196	298	241	170	294	303	180
55.9104	0	466	90	105	298	270	154	356	206	196	294	237	168	290	300	177
56.0333	0	460	91	106	298	269	155	355	207	196	293	237	169	290	300	177
56.1562	0	458	91	106	297	270	153	357	211	194	295	238	170	290	301	178
56.279	0	455	91	107	299	271	155	359	213	194	296	239	170	291	302	179
56.4019	0	469	92	108	302	272	156	361	214	196	299	241	171	293	303	180
56.5248	0	460	90	108	298	275	158	358	210	196	297	239	171	292	302	178
56.6477	0	457	89	105	297	271	153	358	206	194	295	235	169	289	301	179
56.7706	0	454	90	106	296	268	154	358	206	195	295	235	169	287	300	179
56.8934	0	468	90	106	298	270	153	359	209	194	296	236	170	289	301	179
57.0163	0	460	91	106	299	271	153	360	213	193	296	239	171	290	302	178
57.1392	0	459	92	108	301	272	155	362	213	194	299	241	172	293	303	181
57.2621	0	455	91	107	297	274	159	360	207	197	297	238	170	291	302	180
57.385	0	462	89	104	296	270	154	357	206	195	295	235	170	288	301	179
57.5078	0	460	89	106	296	270	155	358	207	195	295	235	171	287	301	179
57.6307	0	460	90	106	297	270	153	360	210	193	296	238	170	289	301	180
57.7536	0	457	90	107	299	271	153	361	212	193	298	239	171	290	302	181
57.8765	0	463	91	108	300	275	156	362	212	195	299	240	172	293	303	183
57.9994	0	461	90	106	297	272	157	358	206	196	296	237	170	289	302	179
58.1222	0	459	90	106	294	270	155	357	206	196	295	236	169	287	301	180
58.2451	0	463	90	106	295	271	155	360	206	195	296	236	170	287	302	181
58.368	0	463	91	107	298	271	154	361	208	194	297	237	171	287	302	181
58.4909	0	464	91	107	298	272	153	361	210	195	298	239	171	290	303	180
58.6138	0	461	91	108	299	274	158	362	211	195	299	239	172	290	304	181
58.7366	0	464	90	106	296	270	153	358	205	195	296	235	170	286	302	181
58.8595	0	464	89	105	295	270	154	359	205	194	295	234	170	287	302	180
58.9824	0	463	90	106	294	271	152	357	207	193	296	234	169	286	302	179
59.1053	0	461	90	107	297	272	155	360	207	194	296	236	170	287	302	181
59.2282	0	466	91	107	298	272	153	362	211	193	297	237	171	289	303	182
59.351	0	463	91	107	297	277	158	359	208	194	297	238	170	289	302	181
59.4739	0	461	89	105	295	271	151	354	202	193	293	233	167	285	300	179
59.5968	0	460	90	105	295	270	153	356	203	193	292	233	168	284	300	179
59.7197	0	463	89	105	294	270	153	356	203	194	294	234	169	284	299	181
59.8426	0	463	90	107	296	271	153	357	207	194	295	235	169	287	300	181
59.9654	0	462	91	107	298	272	153	358	210	192	296	237	170	287	301	179
60.0883	0	458	89	108	294	273	158	358	204	197	296	235	169	286	300	181
60.2112	0	460	89	104	293	269	151	355	202	193	293	232	167	283	298	181
60.3341	0	462	88	105	293	270	152	355	203	193	293	233	168	282	298	182
60.457	0	460	89	105	294	269	153	356	202	194	293	234	169	284	299	179
60.5798	0	459	90	106	296	269	154	357	206	194	296	235	169	285	299	181
60.7027	0	462	91	107	297	271	153	361	210	193	298	237	169	287	300	181
60.8256	0	462	91	107	298	275	158	359	207	194	297	237	170	288	300	180
60.9485	0	459	89	105	293	270	152	356	202	194	293	232	168	284	299	177
61.0714	0	459	90	105	294	271	153	357	202	194	294	232	168	285	299	181
61.1942	0	465	90	106	294	270	155	359	202	195	295	234	168	284	299	180
61.3171	0	461	90	106	296	272	151	360	208	192	297	236	170	287	301	180
61.44	0	461	91	107	297	273	154	362	210	195	299	237	170	290	301	179
61.5629	0	459	91	108	296	274	159	361	204	197	298	236	169	288	300	180
61.6858	0	465	89	106	294	271	153	359	202	194	297	233	168	285	299	179
61.8086	0	461	90	105	294	272	154	358	203	195	297	234	168	285	300	179
61.9315	0	460	90	106	296	270	156	360	203	196	297	234	168	285	301	178
62.0544	0	458	91	106	298	270	156	363	206	194	300	235	170	288	301	180
62.1773	0	466	92	108	299	274	154	365	209	194	301	237	170	290	302	180
62.3002	0	462	91	107	296	274	158	360	203	195	299	235	169	287	301	180
62.423	0	458	89	104	296	269	154	358	202	194	297	232	168	286	300	178
62.5459	0	457	90	105	295	268	154	360	202	195	297	233	168	286	300	179
62.6688	0	463	90	106	296	271	157	363	203	196	299	234	169	287	301	179
62.7917	0	455	91	106	298	272	155	364	205	195	300	236	169	289	301	179
62.9146	0	459	92	108	299	275	158	363	207	196	300	237	171	291	302	179
63.0374	0	455	89	106	294	271	156	359	201	195	298	233	168	288	301	178
63.1603	0	460	90	104	294	270	153	360	202	194	298	232	168	285	300	179
63.2832	0	452	89	105	295	269	153	359	202	195	297	232	169	285	300	178
63.4061	0	456	89	106	294	271	156	361	201	197	297	233	169	287	300	178
63.529	0	455	91	106	297	271	156	362	205	195	300	235	170	289	301	179
63.6518	0	462	91	108	298	273	160	365	204	199	303	237	170	290	302	178
63.7747	0	451	88	105	294	273	156	360	202	196	299	233	168	286	300	177
63.8976	0	455	89	105	293	270	154	358	201	194	297	232	168	286	298	178
64.0205	0	453	89	106	295	269	154	360	201	195	298	232	168	286	299	177
64.1434	0	460	89	105	296	269	157	361	202	196	298	233	169	287	300	177
64.2662	0	451	90	107	296	271	158	361	202	199	299	237	169	289	300	177
64.3891	0	451	91	108	298	273	157	363	208	195	302	238	170	291	301	178
64.512	0	453	90	107	296	271	158	360	202	197	299	234	169	289	300	177
64.6349	0	459	89	105	296	269	155	359	202	196	298	233	168	287	299	176
64.7578	0	455	89	105	294	270	157	359	202	196	297	233	168	286	299	176
64.8806	0	448	90	106	297	271	158	359	202	197	298	234	169	287	300	178
65.0035	0	454	89	107	297	270	160	364	203	198	301	236	169	289	300	177
65.1264	0	461	91	109	298	274	159	364	208	198	303	238	170	291	301	176
65.2493	0	454	89	107	297	272	158	360	202	196	298	234	168	288	300	177
65.3722	0	446	88	105	294	269	155	360	202	196	298	233	167	287	301	177
65.495	0	453	89	106	294	270	156	361	202	197	297	233	168	287	299	176
65.6179	0	460	89	105	296	270	157	362	204	197	299	234	169	288	300	175
65.7408	0	456	90	107	297	271	159	363	203	199	301	236	169	290	301	176
65.8637	0	449	90	107	299	274	159	362	207	195	300	236	170	291	301	176
65.9866	0	453	87	105	295	270	155	360	201	194	297	231	168	286	299	175
66.1094	0	459	88	105	295	269	155	362	202	196	297	231	168	286	299	174
66.2323	0	454	88	106	295	269	156	361	202	195	298	232	168	286	299	174
66.3552	0	449	88	106	295	271	159	362	202	198	299	234	169	287	299	177
66.4781	0	456	89	107	298	272	159	364	203	199	302	235	170	289	300	177
66.601	0	460	88	107	296	274	159	363	203	196	300	234	169	287	300	175
66.7238	0	454	87	104	294	269	152	359	201	193	297	230	168	284	298	174
66.8467	0	453	86	105	293	269	154	359	200	193	297	229	168	285	298	176
66.9696	0	454	87	104	295	268	154	362	201	195	298	230	167	285	297	175
67.0925	0	461	88	105	295	269	156	363	201	197	299	233	168	286	298	175
67.2154	0	455	88	106	296	272	156	363	204	196	300	234	168	288	298	175
67.3382	0	454	87	106	293	272	157	360	200	195	298	230	168	285	299	176
67.4611	0	454	87	105	292	267	153	359	200	193	297	228	167	283	298	175
67.584	0	460	86	105	292	267	154	360	200	194	298	229	167	283	297	175
67.7069	0	454	86	105	293	267	156	361	200	195	297	231	168	284	297	174
67.8298	0	454	86	105	294	268	157	362	200	195	300	231	168	286	298	176
67.9526	0	451	88	107	295	273	160	364	202	199	302	232	168	287	299	176
68.0755	0	461	86	106	294	270	155	360	200	193	299	229	167	284	300	176
68.1984	0	454	85	105	293	267	153	359	198	193	297	228	168	284	299	174
68.3213	0	452	85	105	291	266	153	360	198	195	297	228	167	283	300	176
68.4442	0	449	86	105	293	269	156	362	199	195	299	229	168	284	301	175
68.567	0	462	87	106	296	269	158	363	201	196	301	232	168	287	301	176
68.6899	0	455	87	107	295	273	160	362	200	196	300	232	168	286	301	175
68.8128	0	453	86	104	293	267	152	360	198	192	298	227	167	283	301	176
68.9357	0	449	85	104	290	267	152	361	198	193	297	228	167	282	301	177
69.0586	0	461	86	105	292	267	154	361	198	193	299	228	168	282	302	176
69.1814	0	455	87	107	292	267	157	362	198	195	300	230	168	284	302	176
69.3043	0	454	87	107	294	270	155	365	202	194	303	232	169	286	303	178
69.4272	0	449	87	107	295	271	159	363	200	195	301	229	168	285	302	177
69.5501	0	460	86	105	292	268	153	360	197	192	298	226	168	281	303	177
69.673	0	455	86	106	291	267	153	359	197	192	299	226	167	282	302	175
69.7958	0	452	86	104	293	267	155	360	197	192	298	227	167	282	303	177
69.9187	0	450	87	107	294	268	153	363	201	192	301	229	167	285	303	177
70.0416	0	461	87	107	297	270	158	366	200	196	302	231	169	286	305	179
70.1645	0	454	87	107	294	271	158	362	198	194	300	228	167	283	303	175
70.2874	0	451	85	104	292	265	150	359	195	190	297	226	167	281	304	176
70.4102	0	448	85	106	291	266	153	361	196	192	298	226	167	281	303	176
70.5331	0	459	86	105	292	266	153	361	197	193	298	228	167	282	303	177
70.656	0	453	86	105	294	267	156	363	197	194	300	229	169	283	305	176
70.7789	0	453	88	106	297	268	155	366	201	194	303	232	169	286	305	177
70.9018	0	448	87	108	294	270	158	363	197	194	303	229	169	286	304	178
71.0246	0	459	85	105	293	267	151	360	196	191	299	226	168	282	304	177
71.1475	0	452	85	106	292	266	153	359	197	192	299	227	167	283	303	176
71.2704	0	450	86	105	292	267	154	362	196	192	299	228	168	283	305	176
71.3933	0	446	86	105	295	267	156	365	197	195	302	229	169	285	306	178
71.5162	0	459	86	107	297	270	158	367	199	197	305	231	169	288	306	178
71.639	0	450	85	108	294	271	159	364	199	195	302	229	170	285	307	176
71.7619	0	448	85	105	293	267	152	361	196	192	300	226	167	284	305	176
71.8848	0	443	84	105	293	268	154	363	196	192	300	228	168	283	305	178
72.0077	0	455	86	106	293	267	155	365	198	194	301	228	169	285	306	177
72.1306	0	449	87	107	295	269	157	365	198	196	303	230	169	286	308	176
72.2534	0	448	87	108	297	270	160	366	198	198	305	233	170	289	309	177
72.3763	0	443	85	108	294	268	154	363	197	192	301	228	168	284	307	177
72.4992	0	454	86	107	293	267	152	362	196	192	301	228	168	283	306	176
72.6221	0	448	86	107	293	266	153	363	197	193	300	227	169	284	307	175
72.745	0	446	87	107	296	265	155	365	197	194	301	229	168	285	307	177
72.8678	0	444	86	108	296	267	158	368	199	196	304	230	169	288	308	177
72.9907	0	455	87	109	297	272	160	365	199	196	304	232	170	288	308	176
73.1136	0	447	87	106	293	267	153	359	197	191	300	227	167	282	306	175
73.2365	0	444	86	105	294	266	152	360	196	192	298	226	167	282	305	175
73.3594	0	441	85	106	293	265	153	362	196	193	300	227	168	283	307	176
73.4822	0	453	86	107	296	266	156	364	196	194	300	229	168	284	305	176
73.6051	0	448	88	108	297	267	157	364	199	197	303	231	169	287	307	175
73.728	0	446	87	108	296	271	159	363	199	196	302	231	168	287	306	176
73.8509	0	441	86	106	292	265	151	360	195	193	300	228	167	282	306	176
73.9738	0	452	86	106	292	267	153	360	196	192	299	228	167	282	305	175
74.0966	0	447	86	106	293	266	154	361	196	193	300	227	168	282	305	174
74.2195	0	446	87	108	296	266	155	364	196	196	301	229	168	285	305	176
74.3424	0	444	87	108	297	268	156	365	201	194	303	232	169	287	307	177
74.4653	0	455	87	108	294	270	158	363	198	196	302	231	168	286	306	176
74.5882	0	448	86	105	293	265	152	359	196	193	300	227	167	282	305	175
74.711	0	446	86	106	293	265	153	361	196	192	300	228	167	284	305	176
74.8339	0	443	86	105	295	266	154	362	197	194	301	228	167	283	306	177
74.9568	0	455	86	107	296	268	156	364	197	196	303	231	168	286	306	177
75.0797	0	450	88	108	296	271	157	365	202	195	304	232	170	287	307	176
75.2026	0	447	87	106	293	266	153	362	197	193	301	228	168	284	306	177
75.3254	0	443	86	106	292	265	151	362	197	193	302	227	167	282	305	178
75.4483	0	456	85	106	294	267	152	363	196	193	302	227	167	282	305	178
75.5712	0	451	86	107	295	266	155	364	196	195	302	230	168	284	306	178
75.6941	0	450	87	108	298	268	154	365	200	194	304	231	169	286	306	180
75.817	0	446	87	108	295	270	158	365	199	195	305	231	169	286	307	179
75.9398	0	456	85	105	294	266	151	361	196	192	302	227	167	281	306	178
76.0627	0	451	85	106	293	266	151	362	196	193	300	227	168	282	305	178
76.1856	0	448	86	105	293	266	153	364	196	193	301	229	168	283	305	179
76.3085	0	445	87	108	295	267	155	365	196	195	304	230	169	284	307	179
76.4314	0	458	88	107	296	269	158	367	197	197	305	232	169	286	306	180
76.5542	0	451	86	107	293	270	155	362	196	193	302	229	168	284	306	177
76.6771	0	448	86	105	291	265	150	362	194	192	299	227	167	281	305	179
76.8	0	445	85	106	293	265	152	363	195	192	301	227	168	281	305	178
76.9229	0	457	86	106	294	266	153	363	195	193	301	228	167	282	305	179
77.0458	0	452	86	106	295	268	155	364	196	195	303	230	167	284	305	178
77.1686	0	450	86	107	298	270	157	367	197	197	306	233	169	287	306	180
77.2915	0	446	86	107	294	269	155	365	195	193	303	228	168	284	305	179
77.4144	0	457	86	105	293	266	150	364	194	192	302	228	167	283	304	179
77.5373	0	450	86	107	294	267	152	362	194	192	301	228	168	282	305	178
77.6602	0	449	86	107	295	267	153	365	195	195	303	229	168	284	305	181
77.783	0	447	88	107	296	269	155	368	197	196	305	231	169	285	306	181
77.9059	0	459	87	108	296	273	159	368	197	196	306	233	169	287	307	181
78.0288	0	451	86	106	295	268	153	364	195	193	303	229	168	284	305	180
78.1517	0	450	86	106	295	268	150	364	195	193	303	229	167	285	306	181
78.2746	0	447	87	107	296	268	152	367	195	193	303	229	168	283	307	181
78.3974	0	460	87	106	296	268	153	367	197	195	305	230	169	285	307	180
78.5203	0	454	88	108	297	270	156	369	197	196	306	233	169	287	307	180
78.6432	0	453	88	108	296	273	158	367	197	195	306	231	169	285	307	181
78.7661	0	448	87	106	293	268	151	366	195	192	302	228	167	283	306	179
78.889	0	460	86	106	295	270	152	365	194	192	303	229	168	284	306	179
79.0118	0	454	88	106	296	269	153	367	195	194	304	230	168	284	306	178
79.1347	0	453	88	108	297	270	152	368	198	194	306	231	168	286	306	181
79.2576	0	450	89	108	299	271	159	372	198	197	309	233	169	287	306	182
79.3805	0	460	87	107	296	270	154	368	196	192	306	229	168	284	306	180
79.5034	0	454	86	106	295	268	150	367	194	192	304	227	167	284	305	179
79.6262	0	452	87	106	296	267	151	368	194	193	305	227	168	283	305	180
79.7491	0	448	87	107	296	269	153	370	194	194	307	229	169	284	305	181
79.872	0	460	88	107	295	271	155	369	195	196	308	231	169	287	306	181
79.9949	0	454	89	108	297	273	158	371	196	196	309	232	169	287	306	180
80.1178	0	452	87	106	294	269	151	368	194	192	306	227	168	285	304	180
80.2406	0	447	88	106	295	269	150	369	193	193	305	227	168	284	305	179
80.3635	0	458	87	106	295	268	152	368	193	193	305	228	168	285	304	179
80.4864	0	453	87	106	296	269	155	369	194	196	307	230	168	286	304	178
80.6093	0	453	88	109	298	270	155	371	195	197	308	232	169	288	305	181
80.7322	0	449	87	108	297	273	158	371	195	196	308	232	169	288	306	180
80.855	0	460	87	106	296	269	150	367	194	193	307	229	168	285	305	178
80.9779	0	452	87	106	297	269	152	368	193	192	307	229	168	285	304	178
81.1008	0	453	87	106	294	270	153	367	194	195	306	230	169	285	303	180
81.2237	0	449	88	107	297	269	155	373	195	196	309	231	168	286	305	180
81.3466	0	462	88	108	298	273	158	371	197	197	311	232	169	289	306	182
81.4694	0	453	87	107	295	271	154	369	195	194	306	230	168	287	305	178
81.5923	0	452	86	106	295	269	151	368	193	192	306	229	168	285	304	181
81.7152	0	448	87	106	295	269	152	372	193	194	309	228	166	284	304	181
81.8381	0	461	87	107	296	270	154	371	194	196	310	230	168	286	304	181
81.961	0	457	88	108	298	271	156	373	196	196	311	232	169	287	304	181
82.0838	0	456	87	108	297	272	157	372	196	195	311	230	170	287	305	183
82.2067	0	450	85	106	296	267	150	371	193	192	309	228	168	285	304	182
82.3296	0	461	85	106	295	268	151	370	192	193	309	227	168	285	304	182
82.4525	0	455	86	106	295	266	151	372	192	194	310	227	168	285	304	180
82.5754	0	454	86	107	297	269	155	373	193	195	311	230	168	286	304	183
82.6982	0	451	88	108	297	272	157	375	195	197	313	231	168	288	305	183
82.8211	0	461	85	106	295	269	151	371	192	192	309	227	167	284	304	182
82.944	0	454	85	105	295	266	149	371	190	192	308	225	166	283	302	181
83.0669	0	453	84	104	294	266	150	370	191	193	308	225	166	282	301	182
83.1898	0	451	86	107	295	267	152	372	192	194	310	227	168	284	303	183
83.3126	0	464	85	107	296	269	154	374	193	195	312	229	168	285	305	183
83.4355	0	457	86	107	295	271	156	373	192	194	312	229	167	286	304	181
83.5584	0	454	85	105	293	266	149	371	190	192	309	225	166	283	302	183
83.6813	0	452	85	105	295	266	149	373	190	192	310	226	167	283	303	183
83.8042	0	463	85	107	294	267	151	372	190	193	311	226	166	283	302	183
83.927	0	458	86	106	295	267	153	374	192	194	311	228	166	285	302	182
84.0499	0	458	86	107	296	269	156	375	193	196	313	228	167	287	303	184
84.1728	0	453	85	107	296	267	153	372	191	192	312	226	166	285	302	183
84.2957	0	465	86	105	294	267	149	373	189	191	311	225	166	283	303	184
84.4186	0	459	85	105	296	265	151	373	190	192	310	225	167	283	304	182
84.5414	0	457	87	106	297	266	152	374	191	193	312	227	166	284	303	184
84.6643	0	455	87	107	298	267	154	377	193	195	314	227	167	287	304	185
84.7872	0	467	87	108	297	271	157	376	193	194	315	228	167	286	304	184
84.9101	0	459	86	104	296	265	149	374	189	191	311	224	167	284	303	182
85.033	0	457	86	105	296	266	151	375	189	191	312	224	166	284	303	184
85.1558	0	455	87	105	296	266	151	375	190	191	313	226	167	285	304	184
85.2787	0	468	87	106	298	268	155	379	192	193	314	227	167	287	304	185
85.4016	0	463	88	108	300	269	157	378	193	196	316	229	167	288	305	184
85.5245	0	459	87	107	296	268	153	377	190	191	314	226	167	285	303	184
85.6474	0	456	87	105	297	266	149	376	189	191	315	224	166	283	304	184
85.7702	0	468	88	106	297	267	151	376	189	190	314	224	166	284	303	185
85.8931	0	461	88	106	298	267	153	378	190	192	314	226	167	285	305	183
86.016	0	461	88	106	299	268	155	379	191	194	317	229	167	287	305	185
86.1389	0	458	90	109	300	272	159	380	193	194	318	228	167	289	305	185
86.2618	0	462	88	106	299	267	150	376	189	189	315	225	167	285	305	184
86.3846	0	461	88	105	299	268	150	377	189	190	314	224	166	284	305	182
86.5075	0	459	88	105	299	266	151	376	189	191	315	225	166	284	304	184
86.6304	1	456	88	107	300	266	154	379	191	193	317	227	166	286	304	185
86.7533	0	463	90	108	300	269	156	380	192	195	318	229	167	289	306	185
86.8762	0	462	89	107	302	273	159	379	193	195	319	230	168	289	307	184
86.999	0	458	87	105	300	267	151	376	189	192	316	226	166	286	305	184
87.1219	0	455	89	106	299	268	152	378	190	192	317	226	166	286	305	185
87.2448	0	461	88	107	301	269	152	378	191	192	317	226	167	287	305	185
87.3677	0	460	89	106	302	268	156	378	191	195	318	229	167	289	307	184
87.4906	0	460	90	108	303	270	157	382	193	197	320	231	168	291	308	185
87.6134	0	457	89	109	301	273	158	380	193	195	319	230	169	291	309	185
87.7363	0	461	88	105	300	270	152	378	191	193	316	227	168	288	309	184
87.8592	0	460	89	107	300	269	154	378	191	193	316	229	168	288	310	182
87.9821	0	457	89	108	299	269	155	380	192	194	318	230	167	290	309	184
88.105	0	456	90	108	302	271	158	380	194	197	320	232	168	291	310	185
88.2278	0	462	92	109	303	273	161	382	195	197	321	234	169	293	311	184
88.3507	0	458	88	107	301	272	155	377	192	194	317	229	168	289	311	183
88.4736	0	455	89	106	300	270	153	379	191	193	317	229	168	289	311	183
88.5965	0	457	88	107	299	269	154	379	192	194	318	229	168	289	310	184
88.7194	0	458	90	108	300	270	157	379	194	196	318	231	168	290	311	184
88.8422	0	457	90	108	302	272	159	380	195	197	320	233	169	292	312	183
88.9651	0	455	90	109	301	273	161	379	194	196	320	232	169	292	313	183
89.088	0	456	88	106	300	269	153	377	191	192	318	229	168	288	311	182
89.2109	0	456	88	107	299	270	154	377	192	194	317	229	168	288	311	182
89.3338	0	455	88	107	299	269	154	376	191	194	317	229	168	288	310	181
89.4566	0	453	88	107	301	268	157	379	192	195	319	231	168	290	311	182
89.5795	0	456	89	108	301	270	159	381	195	198	321	233	169	291	312	184
89.7024	0	456	89	110	299	272	159	377	192	196	319	231	169	290	312	182
89.8253	0	453	87	106	297	267	152	376	191	192	317	228	167	288	310	180
89.9482	0	451	86	107	298	268	153	376	190	193	317	228	167	288	310	182
90.071	0	454	87	107	298	267	154	378	191	194	318	230	167	288	311	182
90.1939	0	455	88	109	299	269	157	378	193	196	319	231	169	290	310	182
90.3168	0	455	89	108	301	271	159	379	194	197	321	234	169	292	311	182
90.4397	0	451	86	109	297	270	155	376	191	194	317	230	168	290	312	182
90.5626	0	454	87	106	297	268	152	376	190	193	317	229	167	288	310	182
90.6854	0	454	87	108	298	267	154	375	190	193	318	229	167	288	309	183
90.8083	0	453	87	107	297	267	154	376	191	195	317	230	168	289	310	181
90.9312	0	452	88	109	297	270	156	375	193	196	319	232	168	291	311	183
91.0541	0	454	89	109	300	272	160	379	194	196	320	233	168	291	312	182
91.177	0	454	89	107	298	268	152	374	190	193	316	229	168	287	312	181
91.2998	0	453	88	107	297	268	152	372	189	192	316	230	168	288	312	180
91.4227	0	452	88	107	297	267	153	374	191	192	316	230	167	288	313	181
91.5456	0	454	88	108	298	268	156	376	192	195	319	230	168	290	313	182
91.6685	0	457	89	108	302	269	157	375	193	197	319	233	168	291	314	182
91.7914	0	453	88	108	299	270	157	372	192	193	316	230	168	289	313	179
91.9142	0	450	88	106	297	267	151	370	190	192	314	229	166	286	312	181
92.0371	0	459	87	107	297	266	151	372	190	192	314	229	166	287	312	181
92.16	0	454	88	106	297	267	153	371	191	193	314	231	167	287	312	181
92.2829	0	455	90	107	298	267	156	373	192	195	313	232	167	289	314	179
92.4058	0	451	89	109	301	270	159	372	194	196	312	233	167	292	316	179
92.5286	0	456	89	106	296	268	152	368	191	191	310	228	166	289	313	177
92.6515	0	451	88	105	296	265	150	365	190	191	307	228	165	287	312	176
92.7744	0	448	87	105	295	264	150	363	189	191	305	229	165	289	312	174
92.8973	0	447	89	105	299	264	153	364	190	192	306	229	165	289	311	175
93.0202	0	453	89	106	299	266	157	366	193	194	308	231	166	290	310	177
93.143	0	444	90	107	300	269	158	367	192	195	308	233	166	291	309	177
93.2659	0	447	87	105	296	265	150	362	190	191	305	228	164	288	307	174
93.3888	0	446	88	105	294	264	150	361	189	190	305	229	164	287	306	176
93.5117	0	452	87	105	294	264	150	364	191	191	306	229	165	286	307	177
93.6346	0	445	88	106	297	264	153	366	191	193	308	231	164	288	307	179
93.7574	0	449	88	107	298	266	155	368	193	195	310	232	166	290	308	178
93.8803	0	447	88	107	297	269	157	366	193	194	310	233	166	290	309	178
94.0032	0	451	86	105	295	263	149	365	189	191	308	229	165	286	309	181
94.1261	0	443	87	105	296	265	151	364	191	191	308	229	165	286	308	180
94.249	0	446	86	106	295	263	150	365	189	192	308	230	166	288	308	180
94.3718	0	446	87	106	296	264	155	366	192	193	311	230	165	287	308	180
94.4947	0	453	88	107	297	267	156	371	192	195	315	233	167	290	309	182
94.6176	0	444	88	107	297	267	153	368	191	193	312	230	166	287	309	181
94.7405	0	442	87	105	295	263	150	366	190	190	311	227	166	286	309	181
94.8634	0	447	87	106	295	263	151	367	190	191	311	228	166	286	309	181
94.9862	0	454	88	106	295	265	152	370	190	191	313	229	166	287	309	181
95.1091	0	444	89	107	298	265	155	370	191	194	314	231	166	290	310	181
95.232	0	444	88	108	299	268	158	371	192	195	316	232	168	291	311	182
95.3549	0	448	86	107	294	265	151	368	190	191	313	228	166	287	309	181
95.4778	0	453	86	105	295	263	149	368	187	191	313	228	165	287	309	179
95.6006	0	442	86	106	295	263	150	368	189	191	313	228	166	287	308	179
95.7235	0	440	85	106	296	263	153	370	189	192	314	229	166	288	309	181
95.8464	0	446	86	106	297	263	155	373	190	195	316	231	167	290	309	181
95.9693	0	451	86	108	297	268	158	373	191	196	318	232	168	291	310	181
96.0922	0	443	84	106	295	263	151	368	189	192	314	228	166	287	309	179
96.215	0	437	84	105	293	262	149	369	188	191	313	227	166	286	308	181
96.3379	0	443	84	106	294	263	151	370	187	192	314	228	166	287	308	180
96.4608	0	449	85	106	296	263	152	371	189	194	317	230	166	289	307	180
96.5837	0	444	86	107	299	266	155	373	191	196	318	232	167	290	308	181
96.7066	0	438	87	108	298	269	158	371	191	196	318	233	167	291	308	182
96.8294	0	443	85	106	296	265	151	369	188	193	316	229	167	289	308	181
96.9523	0	448	84	105	294	265	151	370	189	193	316	229	166	288	308	180
97.0752	0	443	84	105	295	265	152	370	189	193	315	229	166	288	307	179
97.1981	0	438	85	107	296	265	154	373	190	195	317	232	166	291	308	182
97.321	0	444	86	107	299	266	157	374	192	197	319	233	166	293	309	181
97.4438	0	450	86	108	296	269	156	372	192	195	318	233	167	292	309	182
97.5667	0	443	85	105	296	265	150	370	188	194	316	229	166	289	308	179
97.6896	0	441	84	107	296	265	153	371	189	194	317	231	166	289	307	182
97.8125	0	437	84	106	297	264	153	372	190	195	317	231	167	290	308	181
97.9354	0	450	85	107	297	265	155	374	192	197	319	233	167	292	308	182
98.0582	0	444	86	109	299	269	159	374	192	198	320	234	168	294	309	181
98.1811	0	443	85	107	295	266	151	369	190	194	316	230	167	290	308	181
98.304	0	438	84	106	295	265	151	370	188	193	316	229	167	289	308	181
98.4269	0	450	85	105	296	264	151	370	190	194	317	229	167	288	307	181
98.5498	0	444	84	107	297	265	154	372	191	195	318	231	165	290	307	180
98.6726	0	444	86	108	297	265	156	375	191	196	319	233	167	292	308	183
98.7955	0	439	85	108	297	269	157	372	191	196	319	232	167	291	308	182
98.9184	0	451	84	106	294	265	149	370	189	192	316	228	165	287	306	181
99.0413	0	444	84	106	294	265	150	370	189	192	314	229	166	287	306	180
99.1642	0	444	83	105	294	264	151	371	188	192	316	229	166	288	306	182
99.287	0	440	84	107	296	264	155	372	190	194	318	230	167	289	307	182
99.4099	0	447	85	107	298	267	156	373	193	196	319	233	166	291	306	183
99.5328	0	446	84	107	295	268	154	369	190	193	316	230	166	289	306	180
99.6557	0	443	83	105	293	262	149	370	188	192	314	228	166	287	306	181
99.7786	0	441	83	105	295	264	151	370	188	192	315	227	165	287	304	179
99.9014	0	447	83	106	295	264	153	371	189	193	316	229	165	287	305	182
100.024	0	448	85	106	296	266	155	371	190	194	317	231	166	290	305	182
100.147	0	447	85	109	298	269	158	373	192	196	319	232	166	291	306	184
100.27	0	442	85	106	296	266	153	369	190	192	316	229	165	288	305	183
100.393	0	449	83	106	295	265	150	369	190	192	315	228	165	288	305	184
100.516	0	448	84	105	297	265	151	370	189	192	315	228	166	288	305	181
100.639	0	447	85	106	297	264	154	371	190	194	316	229	165	289	305	183
100.762	0	447	86	107	297	267	155	373	192	195	319	232	166	291	306	184
100.884	0	452	85	108	297	269	157	371	191	193	318	232	166	290	306	183
101.007	0	449	84	107	295	265	149	369	188	190	315	229	166	288	306	181
101.13	0	447	84	107	294	264	151	369	188	192	315	228	166	289	306	184
101.253	0	445	84	106	297	264	151	372	191	192	316	229	166	289	306	184
101.376	0	453	86	107	297	267	155	373	191	195	317	232	166	291	307	184
101.499	0	451	86	108	299	269	156	374	192	195	319	232	167	293	308	183
101.622	0	449	84	106	296	268	153	370	190	191	317	230	166	290	307	184
101.745	0	445	84	105	294	264	149	371	188	191	316	227	165	287	306	184
101.868	0	451	83	106	295	265	151	371	189	192	315	228	165	288	307	184
101.99	0	450	84	107	295	268	152	370	189	190	315	229	166	290	305	183
102.113	0	450	84	108	298	268	153	374	190	194	318	231	167	291	307	185
102.236	0	447	86	108	299	267	156	375	192	194	319	232	166	292	306	185
102.359	0	452	84	107	295	267	151	369	189	190	316	228	167	288	306	183
102.482	0	449	83	104	296	264	148	369	188	189	314	227	165	287	305	182
102.605	0	448	83	105	296	264	149	371	187	189	314	227	164	287	303	184
102.728	0	445	83	106	298	264	152	372	188	190	316	229	165	289	304	186
102.851	0	452	85	107	298	265	154	373	191	193	317	232	166	291	305	185
102.973	0	451	85	108	299	269	157	372	192	194	317	232	166	292	306	184
103.096	0	447	82	106	295	264	150	369	188	190	315	227	166	289	306	184
103.219	0	444	83	106	295	265	149	371	188	189	315	227	165	287	304	184
103.342	0	450	82	106	296	264	151	370	189	189	314	228	165	288	304	184
103.465	0	449	83	106	297	265	152	372	189	192	316	229	166	290	304	184
103.588	0	448	84	108	298	267	154	373	191	193	318	232	166	292	305	186
103.711	0	445	84	108	298	270	155	372	191	192	318	231	167	292	305	185
103.834	0	450	83	105	295	264	149	370	189	189	315	227	165	288	303	185
103.956	0	447	82	106	296	265	149	369	187	190	314	228	166	289	304	183
104.079	0	446	83	106	297	266	150	371	189	190	315	228	165	289	303	185
104.202	0	444	83	107	298	266	152	374	190	191	318	229	166	291	305	184
104.325	0	451	83	107	299	268	154	374	191	193	318	231	167	293	305	184
104.448	0	448	83	106	296	266	151	370	189	189	315	228	166	290	304	183
104.571	0	445	82	105	296	264	148	370	186	189	315	226	165	289	304	184
104.694	0	442	82	106	296	263	149	372	189	188	315	227	164	288	303	184
104.817	0	449	83	106	296	265	151	372	188	190	316	228	165	289	303	184
104.94	0	449	84	107	297	267	153	373	190	193	317	230	166	291	304	183
105.062	0	446	83	107	298	268	154	373	189	190	316	230	165	291	304	184
105.185	0	441	81	105	294	264	146	369	186	188	314	226	164	288	302	184
105.308	0	448	81	105	294	264	146	370	186	188	314	227	165	287	302	184
105.431	0	447	81	105	296	262	147	368	185	187	314	227	164	287	301	183
105.554	0	445	82	106	294	264	150	372	187	189	314	227	165	289	302	185
105.677	0	443	83	106	296	267	152	372	188	191	317	229	165	291	303	186
105.8	0	448	80	106	294	265	150	371	186	188	315	227	164	287	301	185
105.923	0	445	80	104	293	262	146	367	185	186	312	225	163	286	301	183
106.045	0	442	81	106	293	262	147	369	186	186	313	226	163	286	300	185
106.168	0	440	80	105	293	263	148	370	185	187	314	226	164	288	300	186
106.291	0	448	82	106	295	263	150	371	187	188	315	228	165	289	301	186
106.414	0	447	83	107	295	266	152	372	187	189	316	229	165	289	303	185
106.537	0	444	81	104	293	264	146	367	185	185	313	224	163	286	300	185
106.66	0	440	81	105	294	262	145	368	183	185	314	225	163	285	300	186
106.783	0	447	81	104	293	263	146	370	185	186	313	226	163	286	300	185
106.906	0	446	82	105	295	263	147	370	185	187	314	227	165	287	301	183
107.028	0	446	82	106	295	264	151	373	187	189	316	228	164	289	302	185
107.151	0	442	82	107	295	267	150	371	186	187	315	226	164	289	301	185
107.274	0	448	81	104	294	263	145	369	184	185	312	225	163	285	300	186
107.397	0	446	80	104	292	263	145	368	183	184	312	225	162	285	300	183
107.52	0	445	82	105	294	262	147	371	185	185	314	226	164	286	301	186
107.643	0	442	82	105	294	264	149	372	186	187	316	227	164	289	302	186
107.766	0	449	82	107	295	268	152	373	187	189	317	229	165	289	303	187
107.889	0	446	80	105	294	264	146	369	184	185	313	225	163	285	300	184
108.012	0	446	81	104	293	261	145	371	182	184	314	224	163	284	300	186
108.134	0	441	82	105	291	264	145	370	184	184	314	225	163	285	300	186
108.257	0	449	81	105	293	263	148	373	185	186	315	227	163	287	301	187
108.38	0	448	82	106	296	265	150	373	186	188	317	229	165	288	302	185
108.503	0	446	81	107	293	266	151	372	185	186	315	227	164	287	301	185
108.626	0	441	81	104	292	263	143	372	182	184	313	224	163	284	300	186
108.749	0	448	80	106	293	263	144	371	183	185	313	224	163	284	300	187
108.872	0	447	81	105	295	263	146	371	184	185	314	225	164	287	301	186
108.995	0	445	82	106	295	264	148	374	184	187	317	228	164	288	302	187
109.117	0	449	83	106	295	266	152	376	187	190	319	230	165	288	304	188
109.24	0	448	82	107	294	266	147	372	184	186	316	226	163	286	302	187
109.363	0	446	81	104	293	264	143	371	182	184	314	225	164	285	302	186
109.486	0	446	81	106	293	262	145	374	183	185	316	225	164	285	302	186
109.609	0	447	82	106	295	265	147	375	185	186	316	227	164	287	302	188
109.732	0	449	81	106	295	265	150	377	187	189	318	229	166	289	303	189
109.855	0	449	83	107	297	270	154	378	188	190	320	230	164	290	305	187
109.978	0	446	80	105	296	264	147	375	184	187	318	227	164	287	304	187
110.1	0	447	81	105	295	265	146	375	183	186	318	227	164	287	304	187
110.223	0	448	82	106	294	265	147	375	185	187	318	227	164	287	304	189
110.346	0	447	83	106	296	267	150	376	187	188	319	228	165	290	305	186
110.469	0	448	84	106	298	267	153	379	188	191	322	231	166	291	306	189
110.592	0	449	83	108	296	269	152	378	186	188	322	229	165	289	306	187
110.715	0	450	83	105	296	266	145	377	184	188	320	227	164	287	305	189
110.838	0	448	83	106	296	265	148	376	185	187	319	228	166	287	306	187
110.961	0	448	83	106	295	266	150	379	185	189	321	228	165	288	305	188
111.084	0	449	84	107	298	266	151	381	188	190	324	230	166	291	307	188
111.206	0	447	84	108	299	270	156	381	189	192	324	232	167	292	308	188
111.329	0	449	84	106	295	266	147	377	185	187	320	227	165	287	307	185
111.452	0	447	84	106	296	265	147	377	184	186	321	227	164	287	306	187
111.575	0	454	84	107	296	265	148	378	186	188	320	228	165	287	306	186
111.698	0	446	85	106	298	266	150	379	186	189	322	229	165	290	306	187
111.821	0	451	86	108	298	268	154	380	188	192	323	232	166	291	309	187
111.944	0	448	86	109	297	269	153	379	187	189	323	230	166	290	308	186
112.067	0	454	84	106	296	264	145	376	184	187	321	226	164	286	306	186
112.189	0	446	85	105	295	265	147	376	184	187	319	227	165	286	307	186
112.312	0	450	85	106	296	266	149	378	185	187	321	227	165	288	307	186
112.435	0	450	85	107	297	265	152	381	188	190	323	229	165	290	308	187
112.558	0	456	86	108	298	269	154	382	189	192	325	231	166	291	309	188
112.681	0	447	84	107	297	267	150	378	186	188	322	229	166	288	309	187
112.804	11	450	84	106	297	266	147	377	184	187	321	226	165	288	308	188
112.927	0	450	85	107	297	264	148	378	184	188	322	228	166	288	309	188
113.05	0	457	84	108	297	266	149	381	187	190	325	229	166	289	308	188
113.172	0	449	85	109	299	267	153	383	188	191	324	231	166	291	309	189
113.295	0	448	86	110	299	271	156	381	190	192	326	232	167	292	310	190
113.418	0	451	84	106	298	268	147	380	185	188	323	229	165	289	310	189
113.541	0	458	85	106	298	266	150	380	185	188	323	228	165	289	311	189
113.664	0	449	85	107	298	266	150	380	187	188	324	230	166	290	310	189
113.787	0	450	86	108	298	268	151	381	188	191	325	231	166	291	310	191
113.91	0	455	87	108	301	270	155	384	190	193	328	232	168	293	312	191
114.033	0	462	87	109	300	270	153	381	188	190	325	230	166	289	311	189
114.156	0	452	86	106	298	268	148	380	186	189	323	229	166	288	312	190
114.278	0	451	86	107	299	267	148	380	187	189	323	229	166	289	312	191
114.401	0	455	87	106	300	267	151	382	186	190	325	230	166	290	311	190
114.524	0	462	87	108	300	267	154	386	189	193	328	232	167	292	312	191
114.647	0	453	88	110	301	271	156	385	190	192	328	233	168	293	313	191
114.77	0	452	86	108	298	268	148	381	185	188	325	228	167	289	313	192
114.893	0	458	87	107	298	266	148	382	185	188	325	228	167	289	312	191
115.016	0	464	87	106	297	266	150	383	186	188	325	228	166	289	311	191
115.139	0	460	88	108	299	268	151	383	187	189	326	230	167	291	313	191
115.261	0	455	89	109	302	268	153	385	188	193	328	232	168	293	313	192
115.384	0	460	88	110	300	272	155	384	189	192	328	230	168	293	314	191
115.507	0	464	87	105	299	266	146	382	184	189	325	228	166	289	312	190
115.63	0	459	87	107	298	265	149	382	185	189	325	229	167	289	313	191
115.753	0	454	88	107	297	266	149	381	186	189	324	228	167	289	313	192
115.876	0	461	89	108	299	268	153	383	187	192	327	230	166	292	312	191
115.999	0	466	90	109	302	269	154	385	189	194	328	232	167	294	313	193
116.122	0	461	89	109	301	270	155	384	188	192	327	231	168	293	315	191
116.244	0	455	88	106	300	266	147	382	184	190	325	228	167	290	314	192
116.367	0	460	89	108	298	268	149	383	186	190	327	229	167	290	314	192
116.49	0	467	89	106	301	267	151	383	186	190	327	230	167	291	314	193
116.613	0	462	88	109	301	267	153	385	188	193	328	232	168	293	315	192
116.736	0	458	90	110	302	271	156	386	190	195	330	233	168	295	315	193
116.859	0	463	88	108	298	268	150	385	187	191	327	230	168	293	315	192
116.982	0	468	89	107	299	268	148	384	187	190	328	230	168	291	316	192
117.105	0	463	89	108	300	268	150	385	187	191	328	230	167	291	315	192
117.228	0	463	88	108	302	268	152	386	187	192	329	231	168	293	315	194
117.35	0	465	91	109	302	270	154	389	190	194	330	233	168	295	316	194
117.473	0	470	90	110	300	272	155	386	188	192	330	232	168	293	316	193
117.596	0	464	88	106	299	268	147	383	186	190	327	230	168	290	316	192
117.719	0	462	88	108	300	267	150	384	186	190	328	230	167	291	315	194
117.842	0	458	90	108	301	267	152	385	187	190	329	231	167	291	316	192
117.965	0	470	90	109	299	271	153	384	189	193	331	233	168	293	315	194
118.088	0	465	91	109	303	271	156	387	190	194	330	234	169	294	317	193
118.211	0	463	90	109	301	268	150	383	186	189	328	230	169	291	317	194
118.333	0	458	88	106	298	266	147	383	184	190	329	229	168	290	316	193
118.456	0	470	88	108	299	267	149	384	186	190	329	230	167	290	316	194
118.579	0	464	89	107	300	267	151	384	186	192	329	231	168	292	316	192
118.702	0	463	90	108	303	267	153	385	188	193	330	232	168	293	315	194
118.825	0	459	89	109	301	271	155	385	188	193	330	233	170	293	317	194
118.948	0	469	88	107	299	267	148	381	184	189	328	229	167	290	314	192
119.071	0	463	88	107	298	267	147	382	185	190	327	229	167	290	314	190
119.194	0	461	88	107	297	267	149	380	185	190	327	229	167	290	314	193
119.316	0	459	87	108	299	267	152	385	187	192	329	231	168	290	315	193
119.439	0	472	90	108	301	267	154	385	189	193	330	233	168	293	314	193
119.562	0	465	89	108	299	270	156	384	188	194	330	232	167	293	315	192
119.685	0	462	88	107	298	265	146	381	184	190	327	229	167	289	314	192
119.808	0	458	88	107	297	265	149	381	185	190	328	229	168	290	313	193
119.931	0	470	88	107	299	265	150	382	186	191	328	230	168	290	313	194
120.054	0	465	89	108	300	267	152	383	186	193	329	232	166	292	314	192
120.177	0	464	90	108	301	266	154	385	188	193	331	233	169	294	315	193
120.3	0	462	91	109	300	270	156	384	188	194	331	233	169	293	316	192
120.422	0	473	91	107	298	266	149	380	184	191	328	231	167	290	315	193
120.545	0	466	89	107	299	266	150	382	186	191	329	232	168	291	315	191
120.668	0	465	90	107	300	264	150	384	186	191	330	232	167	292	315	192
120.791	0	463	92	109	301	267	154	387	188	194	332	233	168	294	316	193
120.914	0	476	92	108	302	268	155	387	190	196	333	234	168	295	315	194
121.037	0	468	91	108	301	269	155	384	187	193	333	233	167	294	315	192
121.16	0	466	91	106	300	265	149	383	185	191	332	230	168	293	315	193
121.283	0	465	92	107	299	265	151	383	187	192	333	231	168	292	316	192
121.405	0	471	91	107	302	266	152	386	187	193	333	233	169	295	316	192
121.528	0	471	93	108	303	267	155	386	188	196	334	233	169	296	317	192
121.651	0	469	93	109	304	270	157	388	191	197	336	236	169	297	316	194
121.774	0	466	92	108	301	268	153	385	186	193	334	233	168	295	316	192
121.897	0	470	91	107	300	266	150	382	186	192	332	231	168	294	315	192
122.02	0	469	91	106	301	267	151	384	186	192	333	232	168	294	316	191
122.143	0	467	92	107	302	267	153	385	187	194	333	232	168	296	316	192
122.266	0	470	92	108	302	266	156	388	188	196	336	234	170	296	317	193
122.388	0	472	93	109	303	270	159	387	190	197	337	236	168	298	316	194
122.511	0	467	91	108	301	270	156	384	187	194	335	233	168	296	316	192
122.634	0	465	90	106	302	265	149	382	185	193	333	231	168	294	315	192
122.757	0	468	90	107	301	265	152	384	186	193	334	233	169	294	315	192
122.88	0	469	90	106	302	266	154	386	187	194	334	233	169	295	316	193
123.003	0	467	92	108	302	267	156	386	189	196	335	235	168	296	315	192
123.126	0	467	92	108	303	268	159	388	190	199	337	236	170	299	317	193
123.249	0	468	92	110	301	270	159	387	189	196	336	234	169	297	316	193
123.372	0	468	90	107	300	267	150	384	185	193	335	232	168	296	315	193
123.494	0	465	91	106	301	266	152	384	185	194	334	233	169	295	316	190
123.617	0	465	91	107	301	265	154	384	186	195	334	233	169	296	315	192
123.74	0	467	92	108	302	267	156	386	189	196	335	235	170	298	316	193
123.863	0	469	93	109	305	268	159	386	190	198	337	236	170	299	316	193
123.986	0	468	92	109	304	272	162	387	192	199	337	236	171	300	318	192
124.109	0	465	90	107	302	267	152	384	188	196	336	234	170	298	316	193
124.232	0	468	91	107	301	267	154	386	188	196	336	233	169	298	316	193
124.355	0	469	91	107	302	267	154	386	189	196	336	235	170	298	317	193
124.477	0	468	92	110	303	268	157	387	190	198	337	237	170	299	317	193
124.6	0	467	92	109	305	267	159	389	191	199	339	237	172	301	318	194
124.723	0	472	93	110	303	272	162	390	192	200	340	237	171	300	318	194
124.846	0	467	91	108	301	268	154	385	189	196	337	235	169	298	317	194
124.969	0	467	91	108	301	268	155	384	189	195	336	235	170	299	317	192
125.092	0	466	92	108	303	266	156	385	189	198	336	235	170	299	316	193
125.215	0	473	92	109	303	267	159	388	191	199	339	236	171	299	318	194
125.338	0	470	93	110	305	269	161	389	192	201	339	238	172	301	318	194
125.46	0	469	91	111	305	272	162	387	191	199	339	237	171	301	318	192
125.583	0	464	91	107	302	267	153	387	188	196	338	235	170	299	316	191
125.706	0	469	91	107	301	266	155	387	189	197	337	234	170	298	315	192
125.829	0	468	91	107	302	266	156	386	189	198	337	234	171	298	314	190
125.952	0	466	91	107	303	266	157	387	190	198	338	236	170	300	315	191
126.075	0	464	92	109	303	267	160	390	192	200	340	236	171	301	316	190
126.198	0	469	90	110	302	268	160	388	190	198	339	235	170	299	315	190
126.321	0	459	88	107	302	264	153	383	187	196	337	233	169	297	312	190
126.444	0	463	87	106	301	263	153	384	187	197	337	233	168	297	312	189
126.566	0	462	90	106	300	262	155	385	187	197	336	233	169	296	311	189
126.689	0	467	89	108	300	263	158	388	188	198	337	235	170	298	313	190
126.812	0	460	90	108	303	266	161	388	189	199	339	235	169	299	312	190
126.935	0	463	89	109	299	267	158	386	187	197	337	234	169	297	312	189
127.058	0	460	88	105	299	263	152	384	185	195	337	232	168	296	310	189
127.181	0	465	88	106	298	262	154	384	186	197	337	233	168	296	310	188
127.304	0	458	89	107	301	263	156	383	186	196	336	234	168	297	309	189
127.427	0	462	89	107	300	263	158	384	187	199	336	235	168	298	311	189
127.549	0	461	90	109	303	266	160	386	189	200	338	235	169	299	310	190
127.672	0	466	89	106	300	263	156	381	186	196	336	233	168	297	310	189
127.795	0	457	88	105	299	263	152	380	185	195	335	233	168	296	310	190
127.918	0	461	88	106	297	261	154	380	185	196	335	233	168	296	310	189
128.041	0	460	90	107	300	262	156	382	185	197	334	233	167	297	310	188
128.164	0	466	90	107	300	263	159	383	188	198	336	234	168	299	309	188
128.287	0	458	90	108	301	267	160	383	187	198	336	234	167	298	311	188
128.41	0	454	88	106	298	261	151	380	184	195	334	232	167	296	310	188
128.532	0	459	89	106	297	261	153	381	185	196	334	231	167	297	309	188
128.655	0	465	89	106	297	261	153	381	185	195	334	232	167	296	309	187
128.778	0	455	89	107	299	262	157	382	186	198	335	233	167	297	310	188
128.901	0	455	91	107	302	264	159	383	187	198	336	234	167	299	310	189
129.024	0	459	89	108	297	266	156	378	185	196	334	232	167	297	310	186
129.147	0	463	89	105	298	262	152	378	184	194	333	231	166	295	309	186
129.27	0	458	88	106	298	260	152	379	183	194	333	231	166	295	308	187
129.393	0	452	89	106	297	260	154	378	183	195	334	231	166	297	308	188
129.516	0	458	89	107	300	260	156	381	185	196	335	231	167	297	308	187
129.638	0	463	90	107	300	265	158	383	187	198	335	232	166	298	309	187
129.761	0	456	88	106	299	261	152	376	183	195	333	229	165	295	308	186
129.884	0	449	87	104	296	259	150	375	181	193	331	229	165	295	307	188
130.007	0	454	87	105	297	258	151	376	183	194	332	228	164	294	306	186
130.13	0	460	89	105	297	258	153	378	184	194	332	230	164	295	306	185
130.253	0	454	89	107	299	260	155	378	184	196	333	230	165	297	307	186
130.376	0	450	89	108	298	262	158	379	185	197	333	232	164	298	308	188
130.499	0	454	87	106	297	260	152	377	182	193	332	229	164	294	306	186
130.621	0	459	88	104	294	259	150	375	183	193	330	228	165	294	307	185
130.744	0	452	88	105	295	259	151	374	182	193	330	228	163	294	305	184
130.867	0	452	90	106	297	259	153	376	182	194	331	228	163	296	305	186
130.99	0	448	93	106	300	260	155	375	184	194	332	230	164	297	307	184
131.113	0	459	93	108	301	264	158	377	186	197	332	232	165	299	309	184
131.236	0	449	92	106	299	263	153	371	183	194	326	230	162	296	311	179
131.359	0	448	93	105	298	260	150	364	183	191	322	229	161	295	309	177
131.482	0	444	93	105	297	260	152	365	183	191	320	229	161	294	307	177
131.604	0	456	93	105	298	259	154	365	184	192	320	230	161	295	307	176
131.727	0	451	94	106	301	259	156	370	186	194	323	232	162	299	308	176
131.85	0	451	95	107	303	263	159	371	188	195	325	233	162	299	309	177
131.973	0	446	92	105	298	262	153	370	185	192	324	230	162	295	308	177
132.096	0	452	93	104	298	260	151	370	185	192	323	229	160	295	306	177
132.219	0	452	93	105	297	261	152	370	185	192	324	230	162	295	308	176
132.342	0	450	94	106	300	261	153	371	186	194	324	231	162	298	308	178
132.465	0	449	94	106	301	262	156	373	188	195	327	232	162	298	309	179
132.588	0	456	95	107	301	266	157	374	187	195	326	232	163	300	309	180
132.71	0	452	94	105	298	262	150	369	184	192	325	229	162	296	308	177
132.833	0	451	93	105	297	260	150	372	184	192	325	230	162	296	307	179
132.956	0	453	92	105	297	260	150	372	185	192	325	229	161	295	306	179
133.079	0	454	93	105	300	260	154	374	186	193	327	232	162	298	306	181
133.202	0	453	94	106	301	263	155	375	187	195	328	232	163	299	307	180
133.325	0	454	95	107	302	265	158	375	188	195	329	232	162	299	308	181
133.448	0	453	92	105	298	260	149	371	184	191	327	229	162	294	306	180
133.571	0	455	91	105	297	261	149	370	184	191	326	228	160	296	304	181
133.693	0	452	92	105	298	259	151	371	184	192	327	230	161	295	305	178
133.816	0	452	91	106	299	262	153	373	184	193	328	231	162	297	305	182
133.939	0	453	92	107	297	262	154	378	185	195	334	231	163	297	307	181
134.062	0	438	92	108	295	266	158	380	186	196	338	230	164	296	308	189
134.185	0	442	89	106	293	263	151	379	184	193	338	226	163	294	306	190
134.308	0	442	89	105	293	263	150	384	182	192	343	225	163	292	306	192
134.431	0	451	89	105	292	262	152	385	182	193	345	225	163	293	306	194
134.554	0	448	91	106	296	262	155	384	182	194	344	227	163	295	306	193
134.676	0	447	92	108	298	264	157	384	184	196	342	228	163	297	307	192
134.799	0	453	93	109	300	267	160	385	186	197	344	228	164	299	307	192
134.922	0	458	91	108	299	265	156	381	183	193	342	227	163	296	307	190
135.045	0	449	91	105	299	263	152	381	181	194	339	227	163	294	306	189
135.168	0	446	91	106	298	262	154	380	182	193	339	226	163	295	305	189
135.291	0	453	92	106	298	262	155	384	183	194	340	228	163	296	306	188
135.414	0	459	92	108	300	264	159	385	186	195	342	229	163	298	306	188
135.537	0	455	93	109	301	266	161	387	186	198	343	230	164	299	306	189
135.66	0	448	91	108	299	264	156	384	184	194	341	227	164	297	306	188
135.782	0	453	90	106	299	261	152	385	182	193	342	226	163	295	305	187
135.905	0	459	90	106	299	261	153	383	183	194	342	228	163	296	304	187
136.028	0	452	91	106	298	261	156	386	183	194	342	228	163	297	304	186
136.151	0	454	92	108	299	261	157	388	184	196	344	228	163	298	305	188
136.274	0	449	93	109	300	266	160	390	186	198	346	228	164	299	306	187
136.397	0	459	90	107	297	263	154	385	182	195	343	227	162	296	304	188
136.52	0	452	90	106	298	258	151	384	181	194	342	226	162	295	303	185
136.643	0	450	89	107	297	258	151	385	180	194	342	225	162	295	303	187
136.765	0	447	89	107	297	259	155	387	181	195	344	226	162	296	302	187
136.888	0	460	90	108	299	261	156	389	182	197	344	228	163	298	303	188
137.011	0	453	90	109	301	265	160	389	183	197	344	229	163	299	303	186
137.134	0	449	88	107	298	260	152	383	180	194	342	225	162	296	302	187
137.257	0	446	88	105	295	259	150	383	178	194	342	225	161	294	301	185
137.38	0	450	87	106	294	259	150	381	179	194	341	225	160	293	301	186
137.503	0	449	87	106	296	258	153	383	179	195	341	226	161	294	300	184
137.626	0	450	89	107	297	259	156	384	181	195	343	226	162	296	302	186
137.748	0	452	88	108	298	262	158	386	183	198	344	228	162	298	302	185
137.871	0	451	87	107	295	260	152	382	179	194	341	226	161	294	299	185
137.994	0	449	86	105	294	258	149	380	178	193	338	225	160	293	299	183
138.117	0	447	87	105	294	258	151	378	178	192	339	225	160	292	299	184
138.24	0	454	88	106	295	258	153	380	180	194	339	226	160	294	299	184
138.363	0	444	89	107	297	260	155	379	180	195	340	227	162	296	300	185
138.486	0	451	88	108	298	263	159	382	182	197	341	228	162	297	302	185
138.609	0	449	87	107	295	260	153	377	178	193	339	225	161	294	300	184
138.732	0	454	87	106	295	257	151	377	179	192	339	225	159	293	298	184
138.854	0	446	88	105	293	259	151	378	177	192	337	226	160	293	299	184
138.977	0	444	88	107	295	259	153	379	178	194	338	225	160	294	300	185
139.1	0	450	89	108	297	259	156	382	181	194	339	227	161	296	301	184
139.223	0	457	89	108	296	263	158	380	181	196	340	227	162	296	302	185
139.346	0	445	87	106	294	260	151	378	178	193	338	225	160	293	300	184
139.469	0	444	87	106	295	257	150	378	178	192	337	224	160	292	300	184
139.592	0	450	86	106	293	256	151	379	178	192	338	225	160	293	299	184
139.715	0	456	88	107	295	258	155	381	179	194	340	225	161	294	300	184
139.837	0	451	89	108	297	259	156	382	181	195	340	227	162	296	301	185
139.96	0	445	88	108	296	261	156	380	179	195	339	225	161	294	301	186
140.083	0	451	85	106	293	256	147	378	176	191	337	224	159	291	298	182
140.206	0	456	86	105	292	257	150	379	177	191	337	224	159	290	299	183
140.329	0	450	86	105	293	255	150	379	177	191	338	224	159	291	298	182
140.452	0	450	86	107	296	257	154	380	178	193	338	224	160	293	300	184
140.575	0	446	87	107	295	260	156	382	180	195	339	226	161	295	300	184
140.698	0	455	85	106	293	258	151	377	176	192	336	223	159	290	299	181
140.82	0	448	84	103	290	255	147	373	174	190	334	221	158	289	297	180
140.943	0	445	85	105	290	255	149	373	174	190	332	221	158	288	296	181
141.066	0	443	85	105	292	254	150	375	175	190	333	222	158	290	297	181
141.189	0	450	86	106	292	255	152	376	177	192	336	224	160	291	298	181
141.312	0	447	86	107	293	258	155	376	178	194	335	225	159	293	299	180
141.435	0	445	85	105	291	255	150	370	175	189	333	221	158	289	297	180
141.558	0	447	83	105	290	253	147	373	174	189	331	221	157	287	296	179
141.681	0	447	82	105	289	252	149	372	175	189	331	221	157	287	296	179
141.804	0	444	84	104	289	254	150	374	175	190	332	222	158	288	296	179
141.926	0	444	85	106	291	253	153	375	176	192	335	223	159	291	297	180
142.049	0	447	85	108	292	258	155	378	178	193	336	223	160	291	298	179
142.172	0	441	82	105	289	255	148	370	175	190	331	222	158	288	297	179
142.295	0	444	83	105	290	253	147	372	174	189	330	220	157	287	297	177
142.418	0	442	83	105	289	253	149	371	175	189	331	220	157	287	296	179
142.541	0	448	84	105	290	254	150	373	176	190	332	223	158	288	298	179
142.664	0	441	85	106	291	255	153	376	177	193	334	224	159	291	298	179
142.787	0	445	85	106	289	261	155	370	177	191	333	223	158	290	299	180
142.909	0	442	82	104	287	253	147	369	174	188	330	219	157	286	297	177
143.032	0	449	83	104	288	252	147	371	175	188	332	220	157	286	297	178
143.155	0	439	84	105	289	252	149	371	174	189	330	220	157	286	297	178
143.278	0	438	84	106	291	254	151	373	175	190	332	222	159	290	299	179
143.401	0	444	84	106	287	261	153	371	177	192	333	224	159	291	300	179
143.524	0	449	83	107	290	255	151	371	175	189	332	220	157	288	298	178
143.647	0	437	83	104	287	251	146	368	173	187	329	219	156	285	298	178
143.77	0	437	83	104	287	252	146	369	173	188	329	219	157	286	298	179
143.892	0	443	82	105	287	251	149	373	174	190	331	219	157	286	298	179
144.015	0	449	83	107	290	254	151	373	176	191	332	222	159	289	299	179
144.138	0	444	84	107	290	257	154	374	177	191	334	223	158	289	300	177
144.261	0	437	83	104	287	253	147	368	173	187	330	218	157	285	297	178
144.384	0	444	81	103	286	251	145	368	172	185	328	218	156	284	297	177
144.507	0	448	82	104	286	252	148	369	173	187	329	218	157	284	298	177
144.63	0	442	83	104	287	254	149	367	174	188	330	220	157	285	298	177
144.753	0	442	85	106	289	252	152	372	176	190	332	221	158	288	300	179
144.876	0	438	85	107	289	258	155	373	177	191	333	222	159	290	301	178
144.998	0	449	83	104	285	255	146	366	175	186	329	218	157	285	299	178
145.121	0	442	83	104	288	252	146	369	173	187	329	218	157	285	298	177
145.244	0	441	83	104	287	252	147	369	174	187	329	218	157	285	299	179
145.367	0	438	84	105	285	255	150	369	175	189	332	220	158	287	299	177
145.49	0	445	86	106	289	257	152	372	177	190	334	221	159	289	301	180
145.613	0	445	85	107	289	261	155	370	178	190	334	222	160	290	302	178
145.736	0	443	83	105	290	253	147	369	174	187	331	218	158	286	300	180
145.859	0	441	84	104	289	253	148	371	175	187	332	220	158	287	300	179
145.981	0	447	84	105	290	254	148	371	175	188	333	220	158	287	302	179
146.104	0	447	84	105	292	254	152	374	176	189	334	222	159	289	302	178
146.227	0	446	85	106	289	261	153	372	178	191	336	223	160	291	303	182
146.35	0	442	85	106	290	258	153	375	176	189	336	221	159	289	303	181
146.473	0	449	85	104	290	253	147	372	175	187	333	219	158	287	302	180
146.596	0	448	85	106	289	255	148	373	175	187	333	219	158	288	302	179
146.719	0	447	85	106	290	254	150	373	176	189	333	221	159	289	303	181
146.842	0	445	87	107	291	258	153	374	178	192	336	223	161	291	304	179
146.964	0	454	87	108	295	260	156	376	179	192	337	223	160	292	305	182
147.087	0	451	85	106	292	256	149	372	175	189	334	221	159	288	304	179
147.21	0	449	85	105	292	253	146	373	175	186	334	219	158	287	303	181
147.333	0	451	86	106	290	253	149	373	176	188	335	221	159	287	303	180
147.456	0	453	87	106	291	256	150	375	177	189	335	222	160	290	303	183
147.579	0	454	87	108	290	258	153	375	178	190	337	224	161	291	305	181
147.702	0	453	89	108	294	259	157	377	179	192	337	222	162	291	306	183
147.825	0	453	86	106	290	255	147	374	175	187	335	220	160	288	305	182
147.948	0	454	85	104	292	254	147	374	174	188	335	220	159	287	304	183
148.07	0	453	85	105	292	252	148	375	176	188	334	220	160	288	304	181
148.193	0	452	86	106	293	255	152	376	177	190	336	222	160	291	305	182
148.316	0	454	88	107	292	258	154	376	179	192	338	223	161	292	306	183
148.439	1	457	88	108	295	260	155	378	179	191	339	223	161	291	306	183
148.562	0	455	86	106	291	254	148	374	175	188	336	221	159	289	305	181
148.685	0	454	87	106	292	254	149	376	175	188	336	222	160	289	305	183
148.808	0	457	87	106	292	253	150	377	177	189	337	221	160	290	305	183
148.931	0	459	87	107	294	255	152	378	178	191	338	223	161	292	306	184
149.053	0	457	88	108	291	261	156	379	179	193	339	224	162	292	308	186
149.176	0	450	87	109	290	260	154	377	178	190	342	220	162	290	307	194
149.299	0	449	85	106	288	254	149	379	176	187	343	218	161	287	304	194
149.422	0	453	85	106	287	254	152	380	177	188	345	217	162	289	303	197
149.545	0	454	84	106	288	254	153	383	176	189	348	217	162	290	304	198
149.668	0	459	86	107	289	258	155	382	179	191	349	219	162	291	305	196
149.791	0	464	89	110	294	261	160	382	179	192	348	220	162	294	309	193
149.914	0	465	88	107	292	257	154	377	174	189	344	217	160	290	308	192
150.036	0	459	88	105	287	258	153	376	173	188	347	216	161	290	303	188
150.159	0	462	89	107	291	258	155	368	175	188	338	219	160	290	304	186
150.282	0	470	90	107	291	257	158	370	178	189	336	221	161	292	307	186
150.405	0	469	91	107	294	258	160	373	180	192	338	222	161	294	309	187
150.528	0	467	90	109	295	260	160	376	178	191	339	221	161	293	309	185
150.651	0	465	88	106	293	251	151	376	174	188	340	217	159	290	306	186
150.774	0	471	90	105	289	256	152	399	172	188	373	218	160	303	306	188
150.897	0	474	90	107	291	275	151	394	171	188	365	219	159	305	305	189
151.02	0	472	90	108	298	258	154	393	171	190	358	221	160	306	305	188
151.142	0	474	91	109	299	258	155	398	171	191	370	220	161	308	306	192
151.265	0	480	89	108	295	262	155	392	170	189	362	219	160	305	305	190
151.388	0	473	87	105	295	256	148	384	167	188	353	219	159	302	304	191
151.511	0	471	88	106	293	255	150	385	167	187	351	219	159	301	304	190
151.634	0	469	87	106	293	255	152	385	168	188	351	219	159	302	304	191
151.757	0	475	88	107	296	254	153	385	169	189	349	221	160	302	305	191
151.88	0	471	89	108	298	256	155	384	171	191	349	223	160	302	306	193
152.003	0	468	87	108	295	259	155	381	170	190	346	221	159	302	305	190
152.125	0	464	86	105	294	253	148	379	168	188	345	220	158	299	304	189
152.248	0	471	87	106	293	255	149	379	169	188	344	221	158	298	304	188
152.371	0	466	87	106	293	255	151	379	169	189	343	222	158	299	304	189
152.494	0	467	88	107	296	255	154	379	170	190	344	222	160	300	306	189
152.617	0	465	88	108	296	258	156	383	172	191	345	223	160	302	307	189
152.74	0	471	89	106	293	257	153	380	170	189	343	220	158	298	305	187
152.863	0	465	88	106	292	254	149	376	168	188	342	221	158	297	305	187
152.986	0	464	89	106	292	253	150	376	168	190	341	221	157	297	305	183
153.108	0	461	90	106	292	254	151	377	169	189	341	222	158	298	305	185
153.231	0	469	91	107	293	255	154	378	171	191	341	223	159	299	305	185
153.354	0	465	92	107	295	258	157	378	172	193	342	223	159	300	306	185
153.477	0	462	89	105	293	253	150	374	167	189	339	220	157	297	304	182
153.6	0	459	89	105	290	253	148	372	167	187	338	221	157	296	303	183
153.723	0	464	88	106	290	252	150	375	167	190	338	221	156	296	302	183
153.846	0	461	88	105	292	253	152	374	169	190	339	222	157	296	303	183
153.969	0	461	90	106	292	254	154	376	170	192	339	223	158	298	303	183
154.092	0	459	89	107	293	258	156	375	171	192	340	223	157	298	304	183
154.214	0	461	88	105	289	253	149	371	166	189	338	221	156	294	301	180
154.337	0	458	87	105	291	251	148	370	166	188	335	220	156	294	300	180
154.46	0	456	87	104	288	251	149	370	167	188	335	220	156	294	300	179
154.583	0	454	88	105	291	251	151	372	168	191	337	221	156	296	300	180
154.706	0	461	89	107	290	255	154	372	169	191	338	223	158	297	303	180
154.829	0	453	89	108	292	258	158	373	171	192	338	223	157	297	302	181
154.952	0	455	86	105	290	252	149	370	168	188	336	220	155	295	301	178
155.075	0	452	86	105	289	250	149	370	166	188	335	219	155	295	299	179
155.197	0	458	85	105	289	251	149	373	168	190	337	221	156	294	300	179
155.32	0	449	85	106	291	254	152	374	169	190	337	222	156	296	300	180
155.443	0	455	86	106	291	256	154	373	170	192	338	223	158	298	302	179
155.566	0	452	85	108	289	260	156	374	170	191	340	222	158	297	302	180
155.689	0	457	84	105	290	252	149	372	167	188	339	220	156	295	300	178
155.812	0	449	83	105	289	251	149	374	166	189	338	220	156	295	300	179
155.935	0	452	82	106	291	251	151	374	168	191	338	220	157	296	300	178
156.058	0	451	84	106	287	257	152	373	168	191	340	221	158	297	301	179
156.18	0	458	85	107	292	259	155	376	170	193	341	222	159	298	302	179
156.303	0	448	84	107	291	253	153	375	168	190	339	221	156	296	300	178
156.426	0	451	83	105	289	252	148	374	165	188	339	220	156	295	300	178
156.549	0	448	82	105	290	251	150	375	166	189	339	220	157	295	300	179
156.672	0	456	84	106	292	253	151	377	167	189	340	221	157	296	300	179
156.795	0	449	85	107	293	253	154	377	168	192	340	222	158	298	302	179
156.918	0	452	86	109	290	258	155	375	169	192	339	222	158	299	303	178
157.041	0	450	83	107	291	251	148	373	166	188	339	220	156	295	301	177
157.164	0	455	83	105	291	250	147	374	165	188	338	219	156	294	300	178
157.286	0	447	82	106	292	250	148	374	166	189	337	220	156	294	300	177
157.409	0	451	84	107	292	252	150	376	167	190	338	221	158	296	302	177
157.532	0	451	85	106	291	255	153	376	168	192	339	222	157	298	303	178
157.655	0	458	86	108	293	258	155	376	170	192	341	223	158	298	304	179
157.778	0	449	84	105	291	254	148	373	166	189	337	220	156	295	302	177
157.901	0	447	85	106	292	252	148	374	166	189	338	221	156	295	302	179
158.024	0	452	85	104	293	254	148	374	167	189	338	221	157	295	303	178
158.147	0	460	87	106	294	257	153	374	170	191	339	222	158	296	303	177
158.269	0	453	90	108	296	257	155	376	171	191	338	223	158	298	304	178
158.392	0	452	89	108	294	262	156	373	170	191	339	223	158	298	304	179
158.515	0	456	87	105	292	255	149	374	168	188	338	221	156	296	302	177
158.638	0	464	88	106	294	257	150	375	170	189	339	221	157	296	303	178
158.761	0	453	89	106	295	255	150	376	169	189	338	222	157	297	304	177
158.884	0	453	90	108	295	260	153	375	171	191	339	223	158	298	304	179
159.007	0	461	90	108	295	263	156	377	173	192	341	224	159	300	306	179
159.13	0	464	89	108	296	259	153	378	170	189	339	222	158	297	305	178
159.252	0	460	89	105	294	258	149	376	169	188	339	222	157	296	304	178
159.375	0	456	88	107	295	257	150	377	169	189	339	222	158	297	305	180
159.498	0	462	89	107	296	258	152	379	171	191	340	223	159	297	306	179
159.621	0	469	90	108	295	261	154	380	172	192	342	225	159	298	307	180
159.744	0	463	90	108	296	267	157	379	173	193	341	224	160	299	308	179
159.867	0	457	89	105	294	258	148	380	169	189	339	222	158	298	305	181
159.99	0	463	88	105	295	257	148	379	170	188	340	223	158	296	305	180
160.113	0	469	88	106	297	257	150	381	171	190	341	222	158	297	305	180
160.236	0	465	90	107	297	259	152	381	172	191	341	224	159	298	306	181
160.358	0	461	91	109	297	262	153	381	173	192	342	224	159	300	308	183
160.481	0	468	90	108	297	263	155	382	172	191	343	224	159	299	308	181
160.604	0	472	88	105	295	259	148	379	171	189	341	223	158	296	305	181
160.727	0	466	88	105	297	259	149	380	170	189	341	223	158	296	305	180
160.85	0	467	89	107	297	259	150	381	170	189	341	223	159	297	306	183
160.973	0	468	90	108	296	263	153	381	172	191	342	225	158	299	306	180
161.096	0	475	91	108	299	262	155	386	174	193	344	226	159	301	308	184
161.219	0	469	90	110	299	265	156	382	173	191	343	225	160	300	308	182
161.341	0	467	89	107	298	260	148	381	170	189	342	223	158	299	305	184
161.464	0	464	88	107	298	260	150	382	171	189	343	223	159	298	306	182
161.587	0	474	89	107	298	260	151	381	173	191	343	225	158	300	306	183
161.71	0	470	90	108	298	260	153	384	173	191	343	225	159	300	306	182
161.833	0	468	91	108	301	264	155	385	174	193	344	226	160	302	308	185
161.956	0	465	90	108	299	263	154	383	173	191	344	225	159	301	306	184
162.079	0	477	89	106	299	259	148	382	171	190	344	224	159	300	305	183
162.202	0	468	89	107	296	263	151	379	172	189	342	223	158	299	304	183
162.324	0	467	89	107	298	260	151	384	172	191	344	224	159	300	305	185
162.447	0	466	90	107	301	261	153	385	174	192	344	225	159	302	306	185
162.57	0	472	91	109	300	264	156	385	174	193	344	226	159	303	306	185
162.693	0	468	89	106	298	261	149	381	171	190	342	223	158	300	304	182
162.816	0	466	89	106	297	258	149	381	170	188	342	223	157	300	303	184
162.939	0	468	90	106	298	258	150	380	171	189	343	223	157	299	302	183
163.062	0	468	89	106	297	258	153	381	172	192	343	224	158	300	302	184
163.185	0	467	91	107	298	261	154	382	173	193	344	225	159	302	303	182
163.308	0	466	90	108	297	263	155	381	173	191	343	225	158	300	302	183
163.43	0	472	89	104	296	257	148	377	170	189	341	222	156	297	300	181
163.553	0	466	87	104	296	256	149	377	169	188	341	222	157	298	300	182
163.676	0	463	88	105	295	255	149	377	171	189	340	223	156	298	299	180
163.799	0	462	88	105	296	257	153	379	170	191	341	223	157	299	300	182
163.922	0	469	90	107	297	259	155	381	172	193	341	225	158	300	301	182
164.045	0	460	88	106	296	259	153	378	170	189	340	222	157	298	300	181
164.168	0	461	87	105	294	255	146	373	168	189	337	222	155	297	298	180
164.291	0	460	87	104	293	255	148	375	168	187	338	221	156	298	298	180
164.413	0	464	88	105	291	256	149	375	170	189	339	223	156	296	298	180
164.536	0	456	90	105	295	256	153	377	170	190	338	223	156	298	298	180
164.659	0	454	91	107	296	260	155	376	171	192	339	224	158	300	301	180
164.782	0	458	89	107	295	258	153	374	171	189	337	222	156	297	300	179
164.905	0	463	89	104	294	254	148	373	169	188	337	222	155	297	297	178
165.028	0	458	89	104	293	256	150	374	169	189	336	222	156	296	298	178
165.151	0	451	89	104	293	256	151	372	169	189	335	223	155	298	300	178
165.274	0	458	91	105	295	256	154	376	172	190	336	225	157	299	301	177
165.396	0	463	91	108	296	260	156	375	173	191	337	225	157	300	303	176
165.519	0	455	89	105	295	256	149	371	170	188	333	222	155	298	301	175
165.642	0	453	88	104	293	253	149	372	168	188	334	223	155	297	300	174
165.765	0	449	89	104	293	254	150	374	170	188	334	223	155	297	300	174
165.888	0	461	89	104	293	257	151	374	171	190	335	224	156	298	300	173
166.011	0	455	90	106	296	259	153	372	173	190	333	226	156	301	301	171
166.134	0	451	90	107	294	260	155	369	173	190	331	225	155	299	300	172
166.257	0	446	89	103	290	254	147	365	171	187	329	223	154	296	299	172
166.38	0	452	89	104	291	256	149	366	171	186	327	224	153	296	297	171
166.502	0	450	89	104	292	254	149	367	172	187	327	225	154	297	297	171
166.625	0	448	90	104	293	256	152	368	174	189	328	227	155	298	298	172
166.748	0	450	91	105	295	259	154	368	175	190	326	230	154	300	301	171
166.871	0	448	88	104	292	257	151	360	172	188	321	229	155	298	298	172
166.994	0	446	88	101	290	253	144	360	170	187	320	226	152	296	295	168
167.117	0	444	88	103	289	254	146	362	170	186	322	226	153	297	294	171
167.24	0	451	88	103	290	254	148	366	173	188	325	228	153	297	294	170
167.363	0	444	90	104	292	255	151	368	173	190	326	229	154	299	296	173
167.485	0	449	90	106	293	262	154	366	175	190	327	229	155	299	296	170
167.608	0	446	88	103	290	255	146	365	171	186	326	227	153	296	293	172
167.731	0	453	87	103	291	254	147	367	171	186	327	226	154	294	294	173
167.854	0	445	88	103	290	255	147	366	172	187	328	227	155	295	295	173
167.977	0	444	88	104	292	256	149	368	173	189	329	228	156	297	296	174
168.1	0	451	88	105	292	259	151	369	174	191	332	228	157	299	298	175
168.223	0	457	89	106	294	259	153	371	174	188	332	228	156	298	298	177
168.346	0	446	88	103	291	255	145	368	172	188	330	226	155	296	297	177
168.468	0	447	86	103	292	255	146	370	172	187	331	225	156	296	297	177
168.591	0	454	87	104	293	255	148	373	173	188	334	225	156	297	297	176
168.714	0	462	87	104	294	254	151	376	174	188	336	226	157	297	298	179
168.837	0	458	89	106	292	261	153	375	176	190	338	227	158	298	299	180
168.96	0	457	87	104	292	255	147	375	171	186	337	224	157	297	297	179
169.083	0	451	86	103	289	254	145	376	170	186	336	224	156	295	296	177
169.206	0	464	87	104	290	254	146	375	170	186	337	224	156	295	296	180
169.329	0	458	87	104	293	255	147	377	171	187	337	224	157	296	297	179
169.452	0	457	87	104	294	256	150	377	173	189	338	226	157	298	298	181
169.574	0	454	88	105	294	260	153	377	173	188	338	225	158	297	298	179
169.697	0	465	85	103	291	255	145	372	169	186	335	223	156	293	296	180
169.82	0	457	86	103	289	253	145	371	169	185	335	222	156	292	295	178
169.943	0	456	86	104	287	254	145	370	169	185	334	222	155	293	295	179
170.066	0	452	85	103	290	254	148	374	170	187	336	223	155	294	295	180
170.189	0	460	87	105	292	254	149	376	171	188	338	224	158	296	296	181
170.312	0	459	86	105	290	260	152	372	171	189	337	224	157	297	295	179
170.435	0	456	84	103	288	252	144	371	169	185	336	221	156	293	294	180
170.557	0	458	85	103	289	253	145	371	169	184	336	222	155	293	294	180
170.68	0	459	84	103	290	252	145	371	169	186	336	223	155	293	294	181
170.803	0	457	85	104	290	254	148	373	170	187	336	224	156	295	294	177
170.926	0	456	86	105	291	255	151	377	172	189	338	225	157	297	295	180
171.049	0	463	85	105	291	258	154	377	173	189	339	225	157	296	296	180
171.172	0	454	84	104	289	253	145	373	169	185	336	223	155	293	294	181
171.295	0	458	85	103	289	252	145	372	169	185	335	222	156	294	295	180
171.418	0	456	85	103	290	253	145	374	170	185	336	223	155	293	294	179
171.54	0	464	85	106	290	255	149	376	172	188	338	225	157	296	295	180
171.663	0	456	86	105	291	258	152	375	174	191	339	226	158	297	296	181
171.786	0	454	86	106	292	257	152	374	172	189	338	225	157	297	297	180
171.909	0	459	85	104	290	253	145	374	170	186	338	223	156	295	295	180
172.032	0	464	85	104	291	253	147	374	170	186	337	225	156	295	295	179
172.155	0	460	85	104	294	253	149	375	172	187	338	225	157	296	297	180
172.278	0	455	87	106	294	256	151	376	173	190	339	226	158	298	297	180
172.401	0	461	88	106	293	259	153	378	175	191	341	226	157	299	299	179
172.524	0	466	87	105	291	256	148	374	172	188	339	224	157	296	298	179
172.646	0	460	86	103	290	253	145	374	170	186	338	223	156	294	296	179
172.769	0	460	86	105	290	252	147	374	170	186	339	224	157	293	296	181
172.892	0	457	88	104	290	253	150	379	172	188	341	224	157	295	296	180
173.015	0	471	89	106	295	257	152	380	173	190	342	225	159	297	298	183
173.138	0	467	89	107	292	262	155	376	174	190	343	226	159	298	299	182
173.261	0	464	87	104	289	257	146	373	170	186	340	222	157	295	297	184
173.384	0	461	87	104	291	255	147	378	169	185	341	223	156	294	296	181
173.507	0	474	87	104	293	253	148	378	171	187	340	223	158	294	297	183
173.629	0	467	88	105	293	255	150	378	172	188	340	225	157	296	298	181
173.752	0	466	89	107	295	255	152	380	173	190	341	226	160	298	300	183
173.875	0	467	90	107	294	259	154	379	173	189	341	225	158	297	300	181
173.998	0	469	89	104	294	254	145	375	170	186	339	223	157	294	299	182
174.121	0	466	88	105	293	256	146	376	170	187	339	223	157	295	300	180
174.244	0	466	89	104	295	254	148	378	172	187	340	224	157	295	299	183
174.367	11	474	90	106	296	255	152	380	173	188	341	225	158	296	301	181
174.49	0	467	91	106	297	259	153	381	175	190	342	227	159	299	302	182
174.612	0	471	90	107	295	259	153	378	173	188	341	225	159	297	302	180
174.735	0	469	89	104	295	254	146	380	171	187	341	224	158	295	301	181
174.858	0	474	89	105	294	257	148	380	173	187	341	224	158	296	301	183
174.981	0	469	89	105	296	256	149	381	173	188	341	226	159	296	302	182
175.104	0	473	91	105	297	256	152	383	174	190	343	227	160	298	304	181
175.227	0	473	90	107	299	261	156	382	175	191	344	226	160	300	304	183
175.35	0	479	89	105	295	256	147	381	172	187	343	225	159	296	302	183
175.473	0	474	89	104	297	257	147	382	172	186	342	224	159	296	303	183
175.596	0	468	89	105	296	256	147	382	172	186	341	226	158	296	303	183
175.718	0	474	89	105	298	258	151	384	174	189	344	226	160	297	304	182
175.841	0	480	90	106	299	259	152	386	176	191	344	227	161	300	306	185
175.964	0	475	89	107	298	260	152	381	174	188	343	227	159	297	305	183
176.087	0	474	89	104	294	257	144	383	172	185	343	224	158	296	304	184
176.21	0	475	89	105	297	258	147	383	173	187	342	225	158	295	304	184
176.333	0	482	89	104	297	256	148	384	173	187	343	226	158	296	304	185
176.456	0	476	89	105	297	258	150	385	175	189	344	226	160	297	306	184
176.579	0	475	90	107	299	262	154	385	175	189	345	227	160	298	306	185
176.701	0	471	88	105	296	257	145	383	173	185	343	224	158	294	304	182
176.824	0	483	88	104	295	257	145	382	172	185	343	224	159	295	304	185
176.947	0	476	88	104	295	256	145	382	171	186	341	224	158	295	304	184
177.07	0	474	88	106	296	257	148	385	175	187	342	226	159	296	304	186
177.193	0	477	91	107	299	258	150	387	175	189	344	227	160	297	307	184
177.316	0	478	89	107	297	261	151	384	174	187	342	226	159	296	305	185
177.439	0	476	88	105	295	257	143	381	171	184	341	224	158	294	306	184
177.562	0	475	88	104	296	256	145	382	172	184	341	225	158	295	306	185
177.684	0	481	88	105	297	257	147	384	173	186	343	224	158	295	307	184
177.807	0	479	90	106	297	259	149	385	173	187	343	226	160	296	307	185
177.93	0	479	90	106	300	262	152	386	176	189	344	227	160	298	308	185
178.053	0	476	88	107	296	261	148	383	172	186	343	225	159	296	307	184
178.176	0	482	87	104	297	259	144	384	172	185	343	225	158	294	306	185
178.299	0	475	87	106	296	258	147	385	172	185	343	225	159	294	307	186
178.422	0	479	87	105	298	257	147	384	173	186	344	226	160	296	306	185
178.545	0	478	89	107	299	259	150	389	175	187	345	226	159	297	307	187
178.668	0	485	89	109	299	262	153	387	176	188	345	227	160	297	308	187
178.79	0	478	87	104	298	257	144	385	172	184	344	225	158	294	306	186
178.913	0	472	87	105	297	256	146	384	171	185	343	225	159	295	305	188
179.036	0	477	88	105	296	257	146	385	173	184	344	226	159	295	306	186
179.159	0	484	88	106	300	258	149	387	174	187	345	226	160	297	307	187
179.282	0	480	89	107	299	260	152	388	175	190	346	228	160	297	307	187
179.405	0	479	88	107	296	260	149	386	173	187	346	225	159	295	305	188
179.528	0	479	87	104	295	256	144	386	171	185	347	224	160	294	304	186
179.651	0	484	87	105	295	258	145	387	171	185	347	224	159	293	303	189
179.773	0	479	89	105	294	257	148	387	173	186	347	224	159	294	304	188
179.896	0	479	89	105	297	259	151	387	173	188	347	225	159	296	305	189
180.019	0	476	90	108	299	262	155	387	174	188	347	225	160	298	305	189
180.142	0	487	87	106	295	258	146	383	170	185	345	223	157	295	303	187
180.265	0	478	87	104	295	256	145	382	170	185	344	223	157	295	302	185
180.388	0	475	87	104	295	253	146	383	170	185	344	223	157	295	302	187
180.511	0	478	88	105	297	255	150	386	172	187	346	224	158	295	302	186
180.634	0	480	90	106	298	256	152	387	173	188	346	225	160	297	304	188
180.756	0	477	89	107	298	260	154	388	174	189	346	225	160	298	305	185
180.879	0	475	86	104	296	254	145	384	171	186	345	223	158	295	303	185
181.002	0	482	86	104	296	255	146	385	170	185	345	223	158	296	302	186
181.125	0	478	87	105	296	255	147	384	171	186	344	224	159	297	303	186
181.248	0	477	87	106	298	256	151	385	173	190	345	225	159	299	304	185
181.371	0	477	89	105	300	259	153	388	174	190	348	226	160	299	304	186
181.494	0	482	88	107	296	259	151	385	174	188	346	224	159	297	304	186
181.617	0	473	87	104	297	255	146	385	171	186	345	223	158	296	303	184
181.74	0	477	88	105	297	255	147	385	172	187	346	224	158	296	303	183
181.862	0	475	89	105	299	256	149	387	173	188	347	226	160	298	305	185
181.985	0	484	89	107	299	257	152	390	175	189	348	226	160	299	305	185
182.108	0	475	90	109	300	261	155	389	175	191	347	227	161	300	305	185
182.231	0	472	87	105	297	256	146	387	171	188	347	224	158	297	305	183
182.354	0	478	87	105	298	257	147	388	171	187	346	224	159	297	305	184
182.477	0	484	88	105	298	256	149	388	173	187	348	225	161	298	305	184
182.6	0	478	89	107	299	259	151	391	174	190	348	226	160	299	306	185
182.723	0	475	90	106	299	263	154	388	176	192	348	227	161	301	308	187
182.845	0	479	89	107	298	260	150	389	174	189	347	225	159	298	306	183
182.968	0	485	88	105	299	256	146	388	172	186	347	225	159	296	305	185
183.091	0	479	88	105	296	259	147	384	173	187	346	223	160	297	305	183
183.214	0	479	89	106	300	257	148	388	172	188	347	226	160	298	306	186
183.337	0	475	90	107	300	257	151	393	175	190	349	226	161	298	307	184
183.46	0	488	90	107	299	262	154	391	175	190	349	226	161	299	307	186
183.583	0	480	88	105	297	256	146	387	171	187	347	224	159	295	305	184
183.706	0	479	89	105	297	255	147	388	171	187	348	223	159	295	305	186
183.828	0	477	89	106	298	257	148	388	172	188	349	224	160	296	306	186
183.951	0	490	90	106	298	259	151	390	174	188	347	225	161	297	306	188
184.074	0	483	92	108	302	261	155	389	177	191	347	227	161	300	308	186
184.197	0	482	91	110	300	262	155	387	175	190	347	226	160	298	308	186
184.32	0	483	91	104	299	259	147	386	172	187	346	225	159	296	307	185
184.443	0	484	92	105	300	258	149	387	173	188	345	226	160	297	308	186
184.566	0	483	91	106	301	258	150	387	175	188	344	225	160	298	308	184
184.689	0	483	92	107	302	259	152	388	177	190	346	226	161	300	309	187
184.812	0	492	93	107	302	262	156	391	179	192	348	229	162	300	309	186
184.934	0	489	91	107	300	261	152	389	177	189	347	227	160	298	308	186
185.057	0	487	90	104	301	259	148	387	175	188	345	226	160	298	308	184
185.18	0	483	91	106	301	258	149	389	176	189	347	226	160	299	310	185
185.303	0	489	92	106	303	259	151	393	177	189	347	228	161	300	311	185
185.426	0	484	93	108	305	260	153	392	178	191	349	228	162	301	312	186
185.549	0	487	92	108	304	263	156	391	179	191	349	228	161	301	311	184
185.672	0	485	92	106	302	258	147	389	175	188	348	226	161	298	311	186
185.795	0	492	92	105	302	259	148	391	176	189	347	227	159	299	310	185
185.917	0	489	92	105	303	259	150	390	177	189	347	227	160	299	311	185
186.04	0	482	93	106	303	260	153	393	178	191	347	228	160	302	311	185
186.163	0	489	94	108	305	263	155	394	180	192	350	228	162	302	312	185
186.286	0	492	92	106	302	262	149	390	176	188	349	225	161	299	311	185
186.409	0	488	92	105	301	258	146	390	175	188	348	225	161	299	311	185
186.532	0	487	91	105	303	257	147	391	175	188	347	225	159	299	308	187
186.655	0	489	92	106	302	258	150	393	176	189	348	225	160	300	309	187
186.778	0	494	93	106	303	260	152	393	178	190	349	227	161	300	310	188
186.9	0	489	92	107	301	261	152	392	176	189	349	226	160	299	309	186
187.023	0	486	90	105	301	256	144	390	174	187	347	224	160	298	307	187
187.146	0	483	91	104	301	256	147	392	175	187	348	225	159	297	306	186
187.269	0	495	91	105	300	257	146	391	174	187	348	225	160	298	307	187
187.392	0	490	92	105	303	257	150	393	177	189	348	226	161	300	309	187
187.515	0	487	93	107	302	261	153	394	177	189	350	226	160	300	308	189
187.638	0	488	90	105	301	257	147	391	173	186	349	224	158	297	306	187
187.761	0	496	90	105	301	257	145	391	174	186	349	224	158	298	305	189
187.884	0	489	91	104	301	258	147	392	174	186	348	224	159	298	306	187
188.006	0	487	92	105	301	258	149	392	175	188	350	225	160	299	307	190
188.129	0	490	94	106	302	259	151	396	177	189	351	226	161	299	307	190
188.252	0	492	93	106	303	262	151	393	175	187	350	225	160	298	308	190
188.375	0	489	91	104	301	258	145	390	173	185	348	224	159	299	306	187
188.498	0	488	93	106	300	257	147	391	174	186	348	225	159	298	305	188
188.621	0	496	93	105	302	257	147	393	175	187	349	225	160	298	307	189
188.744	0	493	94	105	302	258	149	395	176	189	350	226	160	299	308	190
188.867	0	492	95	107	303	262	153	394	177	189	350	226	161	300	308	189
188.989	0	490	92	105	301	258	145	390	173	186	349	224	159	299	307	188
189.112	0	494	93	105	302	256	144	393	173	185	350	224	158	297	306	188
189.235	0	488	93	105	299	260	146	389	174	187	349	224	159	299	306	189
189.358	0	492	94	106	302	257	148	394	175	188	349	226	159	299	306	190
189.481	0	491	94	106	304	260	151	394	177	190	350	225	160	300	308	189
189.604	0	496	92	107	301	259	149	391	173	187	350	224	159	299	305	187
189.727	0	490	91	103	300	256	143	390	171	185	348	223	158	297	305	188
189.85	0	484	91	104	301	256	145	390	173	185	347	223	158	297	305	189
189.972	0	489	92	104	302	255	146	390	173	186	349	224	159	298	304	188
190.095	0	493	92	106	302	257	149	392	174	188	350	225	160	299	305	190
190.218	0	488	93	107	301	259	152	389	174	189	349	225	159	300	305	188
190.341	0	486	90	104	298	256	143	386	170	185	347	222	157	298	303	187
190.464	0	485	90	103	297	253	143	386	170	184	348	223	157	297	302	188
190.587	0	489	90	104	297	251	144	386	170	186	347	223	157	296	302	188
190.71	0	483	90	105	299	253	147	387	172	186	346	224	157	298	301	185
190.833	0	482	91	105	299	253	149	390	173	188	348	224	158	299	303	187
190.956	0	478	90	106	298	257	151	389	173	188	349	225	159	299	303	187
191.078	0	488	88	103	298	253	142	384	169	185	347	224	157	296	300	185
191.201	0	480	89	104	297	252	143	382	168	185	346	223	157	297	299	184
191.324	0	477	88	103	296	251	144	384	169	185	346	223	157	298	300	185
191.447	0	484	89	104	296	255	148	386	172	188	348	225	158	298	300	186
191.57	0	481	91	105	299	253	150	387	173	189	348	226	159	300	302	185
191.693	0	478	90	105	297	256	149	383	170	187	346	224	157	299	301	183
191.816	0	476	88	104	296	249	142	383	169	185	346	223	156	298	299	184
191.939	0	480	89	103	296	250	144	384	169	186	347	223	157	298	300	182
192.061	0	473	88	104	296	251	145	385	171	187	346	225	157	298	300	183
192.184	0	477	90	106	297	252	149	385	173	188	346	225	158	300	301	182
192.307	0	475	90	106	299	256	152	387	173	190	349	225	159	301	302	183
192.43	0	480	89	103	296	252	144	381	170	185	346	224	157	297	300	181
192.553	0	476	89	104	295	251	144	382	169	186	346	224	157	298	299	181
192.676	0	469	88	105	294	250	145	382	170	186	346	225	158	298	300	182
192.799	0	475	88	104	297	250	148	385	172	188	348	225	158	299	299	182
192.922	0	481	91	106	298	254	150	388	174	191	349	227	160	301	301	180
193.044	0	475	89	106	296	255	150	384	172	188	347	225	158	300	301	180
193.167	0	473	89	104	294	249	142	382	169	186	346	224	157	297	299	180
193.29	0	472	87	105	293	249	145	382	170	186	347	224	157	296	299	180
193.413	0	478	88	104	295	251	146	384	170	188	347	225	158	298	298	179
193.536	0	473	90	104	297	251	149	385	173	190	348	226	159	299	301	177
193.659	0	472	90	107	297	256	153	387	174	192	348	227	160	301	302	180
193.782	0	467	88	105	295	251	145	382	171	188	347	224	157	298	300	177
193.905	0	478	87	104	295	250	144	380	170	188	346	226	157	298	300	178
194.028	0	470	88	105	294	251	145	382	170	187	345	225	158	298	301	176
194.15	0	468	88	105	296	251	148	384	172	190	347	226	159	300	301	179
194.273	0	472	89	106	297	252	152	388	174	192	349	227	160	301	303	177
194.396	0	474	89	108	298	257	156	386	175	192	350	228	161	301	303	179
194.519	0	471	87	105	296	252	145	382	172	188	347	225	159	299	301	175
194.642	0	470	88	105	295	251	146	384	171	188	349	226	158	299	302	178
194.765	0	473	88	105	296	251	148	386	172	190	349	226	160	299	302	177
194.888	0	468	88	106	297	254	150	385	174	192	348	228	161	301	303	179
195.011	0	473	90	107	300	256	154	387	176	193	350	229	161	303	304	177
195.133	0	471	89	107	298	256	149	384	173	190	349	228	160	300	302	178
195.256	0	478	88	105	296	251	146	385	172	189	349	226	159	300	303	177
195.379	0	473	88	106	297	253	148	384	173	189	348	227	160	300	303	178
195.502	0	468	89	106	298	253	149	385	174	191	348	227	160	300	303	177
195.625	0	475	90	108	301	255	152	389	176	193	352	229	162	302	304	179
195.748	0	480	90	110	300	258	155	386	177	192	351	229	160	302	304	179
195.871	0	474	88	106	296	254	145	383	172	188	349	226	159	299	303	178
195.994	0	473	89	105	297	252	146	384	173	189	348	227	159	300	303	179
196.116	0	476	88	106	296	253	147	386	174	189	349	227	160	300	304	177
196.239	0	482	89	107	298	255	150	386	174	191	350	228	161	301	305	179
196.362	0	477	90	108	300	258	153	389	176	193	350	229	161	302	305	178
196.485	0	474	89	105	297	255	147	383	172	188	349	227	160	299	304	179
196.608	0	472	88	105	297	253	144	384	172	188	348	226	159	298	304	177
196.731	0	478	88	105	297	253	147	383	172	189	348	226	159	298	304	179
196.854	0	477	89	106	298	253	148	384	173	190	348	227	160	299	305	178
196.977	0	476	92	108	297	258	151	384	175	191	350	228	160	301	305	182
197.1	0	478	90	109	298	258	152	385	175	191	350	228	160	300	305	178
197.222	0	479	89	105	297	253	144	383	171	187	348	226	160	298	305	181
197.345	0	477	89	106	298	253	146	383	172	188	346	226	160	298	304	177
197.468	0	477	90	106	296	253	148	384	172	189	348	227	160	299	304	180
197.591	0	484	91	107	299	254	150	386	175	190	349	228	160	300	305	181
197.714	0	476	91	109	300	259	154	387	176	192	349	229	161	301	306	181
197.837	0	480	89	106	296	255	146	382	171	188	348	227	160	299	305	179
197.96	0	478	89	106	296	254	146	386	173	188	348	227	160	298	306	180
198.083	0	485	90	106	297	253	147	385	173	188	348	227	160	299	305	180
198.205	0	482	90	107	297	255	150	386	174	190	348	228	161	300	306	181
198.328	0	477	91	107	299	258	152	386	176	192	350	230	160	302	306	180
198.451	0	481	90	106	298	256	149	384	173	188	348	227	159	299	306	181
198.574	0	486	89	104	295	253	145	382	172	187	347	227	159	298	304	181
198.697	0	480	89	107	296	254	146	383	172	187	347	225	159	299	305	181
198.82	0	481	89	106	297	254	149	385	174	190	347	227	160	300	305	180
198.943	0	481	91	108	298	255	150	386	174	190	349	227	160	301	306	183
199.066	0	486	89	108	297	258	151	383	173	189	347	227	159	299	305	182
199.188	0	479	87	104	297	253	144	381	171	187	346	226	158	298	305	180
199.311	0	478	88	104	296	252	145	381	171	186	346	226	159	297	304	183
199.434	0	474	89	104	296	252	146	381	170	187	346	226	159	298	304	181
199.557	0	486	90	106	295	254	149	383	173	188	346	227	159	299	305	183
199.68	0	479	89	107	297	257	152	382	173	189	346	227	159	299	305	181
199.803	0	474	87	105	295	252	143	377	170	186	344	224	157	296	302	180
199.926	0	476	88	103	293	251	143	379	169	185	344	224	157	295	301	181
200.049	0	477	87	104	294	251	145	378	170	186	343	225	157	296	302	181
200.172	0	474	88	106	295	252	147	380	171	188	343	226	157	298	303	180
200.294	0	472	88	106	294	255	149	378	173	189	342	228	159	299	308	182
200.417	0	478	88	106	293	254	149	377	171	187	342	226	158	297	306	181
200.54	0	472	87	102	292	250	142	377	169	185	341	225	156	295	303	179
200.663	0	471	87	104	292	250	144	377	169	185	340	225	157	295	303	177
200.786	0	471	87	104	292	250	146	377	170	186	342	225	156	296	302	178
200.909	0	475	88	104	292	252	148	380	172	188	344	226	158	297	303	176
201.032	0	470	91	108	293	262	153	375	176	188	341	226	157	296	301	176
201.155	0	477	89	104	293	258	148	372	172	184	336	224	156	293	300	174
201.277	0	474	89	104	293	255	148	373	171	184	337	224	156	295	298	176
201.4	0	481	90	104	292	253	148	373	172	184	337	225	156	294	299	175
201.523	0	473	90	104	293	255	151	376	173	186	340	225	156	296	300	177
201.646	0	478	92	106	294	259	154	377	175	188	341	227	158	298	301	177
201.769	0	475	89	106	294	255	149	377	172	185	340	225	156	295	300	176
201.892	0	480	88	103	291	252	145	377	170	183	340	224	155	294	299	176
202.015	0	474	89	105	293	251	146	377	170	185	340	224	156	294	299	177
202.138	0	469	89	105	294	252	147	379	170	186	342	224	156	295	300	176
202.26	0	474	90	106	297	254	150	380	172	187	343	226	158	297	301	177
202.383	0	480	90	107	294	257	153	379	172	188	343	225	157	297	301	177
202.506	0	472	87	104	293	252	144	377	169	184	340	223	154	294	300	176
202.629	0	472	87	103	292	250	144	374	168	184	339	223	156	294	299	177
202.752	0	472	88	104	291	252	145	375	169	186	340	224	155	294	300	176
202.875	0	478	89	104	293	251	147	378	170	187	341	225	156	296	300	177
202.998	0	472	90	106	295	255	151	378	171	189	342	226	157	296	301	176
203.121	0	468	88	105	291	254	147	375	169	186	341	223	155	294	299	176
203.244	0	465	86	104	290	250	144	373	168	185	341	222	155	293	298	175
203.366	0	475	87	105	291	250	144	375	168	186	341	223	155	294	298	176
203.489	0	467	87	104	292	251	148	375	169	187	341	224	156	295	299	176
203.612	0	466	88	106	293	253	149	377	170	188	341	225	157	297	300	178
203.735	0	465	89	107	295	256	152	378	172	191	344	225	158	296	300	175
203.858	0	468	87	104	291	251	145	374	169	186	341	223	155	293	298	177
203.981	0	467	86	104	291	251	145	375	169	186	340	224	156	294	299	175
204.104	0	465	87	104	290	251	146	377	168	188	341	224	156	294	299	177
204.227	0	468	88	105	292	252	148	378	170	189	343	225	156	295	300	175
204.349	0	469	89	107	293	254	151	379	172	190	343	226	157	297	300	178
204.472	0	467	87	106	291	257	149	376	169	189	342	224	156	295	299	175
204.595	0	466	87	104	291	250	144	376	168	187	342	224	156	293	298	176
204.718	0	472	86	105	292	252	146	377	169	188	343	224	155	294	299	176
204.841	0	469	88	105	292	253	148	378	169	189	343	224	156	295	299	177
204.964	0	468	89	106	295	254	151	379	171	191	344	226	157	297	300	176
205.087	0	466	87	107	292	257	151	379	171	189	344	225	157	296	300	177
205.21	0	471	86	104	290	252	144	376	168	186	343	223	155	293	298	177
205.332	0	462	87	104	288	252	146	377	169	187	342	224	155	293	298	177
205.455	0	466	87	105	291	251	146	375	168	188	342	223	155	294	298	175
205.578	0	465	87	106	292	253	149	380	170	190	344	224	156	295	299	177
205.701	0	474	88	108	292	258	153	380	172	191	344	225	157	296	300	177
205.824	0	461	86	104	290	253	146	375	167	187	343	223	156	293	299	177
205.947	0	460	85	104	290	250	143	374	167	188	341	222	155	292	298	176
206.07	0	466	87	105	289	251	145	375	167	187	342	222	155	292	298	177
206.193	0	471	87	105	292	252	148	376	169	187	343	224	156	293	299	177
206.316	0	467	88	106	291	255	150	378	171	190	344	225	156	295	300	178
206.438	0	461	86	107	291	257	152	377	170	190	343	224	156	294	299	177
206.561	0	466	86	104	290	252	144	374	167	185	341	222	155	292	298	178
206.684	0	472	86	104	290	252	145	375	167	187	343	223	155	290	298	176
206.807	0	467	86	105	290	253	146	376	168	188	342	223	155	293	299	177
206.93	0	466	87	106	291	253	149	379	169	188	343	225	156	294	300	179
207.053	0	468	89	108	293	256	153	379	171	191	345	225	157	294	301	177
207.176	0	473	87	106	289	254	147	375	169	188	343	223	156	292	300	178
207.299	0	468	87	106	289	254	146	375	168	187	341	223	155	292	299	176
207.421	0	465	86	104	291	251	146	374	168	188	342	223	155	292	300	178
207.544	0	463	86	105	292	253	148	378	170	188	343	224	156	293	300	177
207.667	0	475	88	105	293	256	150	379	171	190	344	226	157	295	302	180
207.79	0	467	88	107	291	257	151	377	170	188	342	225	155	293	301	177
207.913	0	467	88	104	290	252	144	375	168	187	342	222	154	292	300	179
208.036	0	462	87	105	289	253	147	377	169	186	343	224	155	292	300	177
208.159	0	476	88	106	290	254	148	376	170	188	342	224	155	293	301	179
208.282	0	469	90	107	292	255	150	379	172	190	342	226	156	294	303	177
208.404	0	467	89	107	293	258	153	377	171	188	343	224	156	294	302	179
208.527	0	463	88	105	289	253	143	375	168	185	341	222	154	290	300	177
208.65	0	469	88	104	291	254	145	375	169	186	341	223	155	291	300	179
208.773	0	465	88	105	288	252	146	377	168	185	343	222	155	289	300	178
208.896	0	466	88	104	289	254	149	380	170	187	345	224	156	292	300	182
209.019	0	466	89	107	290	259	152	380	171	188	346	224	156	292	300	182
209.142	0	470	87	105	290	255	145	375	168	185	343	222	154	291	299	180
209.265	0	468	87	104	289	252	144	375	166	184	341	221	154	289	297	178
209.388	0	465	88	104	290	253	145	377	167	185	342	221	154	290	297	178
209.51	0	467	89	104	291	253	148	377	169	186	342	222	155	291	298	179
209.633	0	469	88	106	292	255	151	379	169	189	343	223	155	293	299	179
209.756	0	465	89	107	290	260	152	373	169	188	342	223	154	292	297	177
209.879	0	462	87	105	288	253	144	374	166	184	340	221	153	290	295	177
210.002	0	464	87	104	290	252	146	375	167	184	340	222	154	290	295	175
210.125	1	465	88	105	287	254	146	372	167	185	341	222	153	290	295	177
210.248	0	463	88	105	292	255	150	376	169	186	341	223	154	292	296	176
210.371	0	463	89	106	293	257	152	379	171	189	342	223	155	294	297	177
210.493	0	463	88	105	289	254	147	374	168	184	341	222	153	290	295	176
210.616	0	463	87	103	289	251	145	374	167	184	340	221	153	290	294	176
210.739	0	462	86	104	290	252	147	375	167	184	340	221	153	291	294	175
210.862	0	460	87	104	292	252	149	376	168	186	341	223	155	292	295	175
210.985	0	467	89	105	291	255	151	378	169	189	343	224	154	294	295	176
211.108	0	463	87	106	290	256	151	375	168	186	341	222	155	291	295	176
211.231	0	460	85	104	286	251	144	374	166	185	341	220	153	289	294	173
211.354	0	453	85	105	285	250	145	379	165	185	348	217	154	288	293	181
211.476	0	453	83	104	287	226	146	394	163	186	355	216	155	292	292	195
211.599	0	483	99	115	272	311	150	409	166	197	379	214	161	305	310	242
211.722	0	575	113	131	277	440	179	419	165	203	387	213	161	301	315	261
211.845	0	590	113	119	293	334	160	422	157	193	375	217	156	294	303	232
211.968	0	593	114	118	295	316	160	413	161	191	369	218	154	294	301	218
212.091	0	594	114	116	294	304	161	409	162	191	367	217	154	291	300	210
212.214	0	599	114	117	294	300	163	406	164	192	365	219	155	292	300	208
212.337	0	595	115	118	297	295	168	406	167	195	366	221	154	293	302	207
212.46	0	599	115	113	294	284	162	408	163	192	369	216	153	291	299	207
212.582	0	604	112	113	290	284	157	413	160	190	374	214	152	289	298	209
212.705	0	594	113	113	292	283	157	408	161	191	368	215	152	290	298	207
212.828	0	591	114	114	292	280	159	410	163	192	367	217	154	290	299	206
212.951	0	595	114	115	292	281	161	409	165	194	368	218	154	292	300	205
213.074	0	599	114	117	291	285	166	408	165	194	367	219	154	291	300	204
213.197	0	588	113	111	290	280	156	404	161	191	364	217	152	288	298	201
213.32	0	586	112	113	288	280	156	404	161	190	364	218	152	288	298	201
213.443	0	589	113	113	288	279	157	404	163	191	364	217	152	287	298	199
213.565	0	587	112	114	289	279	159	406	164	192	363	219	153	289	300	198
213.688	0	590	113	115	288	277	162	407	166	194	364	220	154	291	300	198
213.811	0	583	113	115	287	281	163	404	165	194	365	219	153	289	300	198
213.934	0	587	112	110	285	275	155	404	162	190	364	218	151	287	298	197
214.057	0	582	111	112	287	276	156	402	162	191	363	219	152	288	298	197
214.18	0	586	112	112	288	275	158	404	163	192	364	220	152	288	299	196
214.303	0	581	113	115	284	279	160	402	165	194	364	219	153	288	299	196
214.426	0	585	114	115	287	279	164	405	167	196	365	220	153	289	300	196
214.548	0	579	112	111	285	276	157	401	163	192	362	219	151	287	299	194
214.671	0	582	112	110	285	274	154	400	162	190	361	219	151	287	297	195
214.794	0	577	112	110	285	273	156	399	163	191	362	219	152	286	297	194
214.917	0	581	111	113	285	275	158	400	164	193	362	220	152	288	298	194
215.04	0	576	112	114	285	275	162	401	166	195	362	221	154	290	299	195
215.163	0	574	113	113	282	280	162	397	165	194	361	220	152	288	298	193
215.286	0	570	111	110	283	272	153	396	161	191	359	219	150	286	296	191
215.409	0	573	111	109	284	273	153	395	162	190	358	219	150	286	295	191
215.532	0	567	111	111	282	272	154	394	161	191	359	220	151	286	295	191
215.654	0	565	110	112	283	271	158	396	163	193	359	220	151	287	296	191
215.777	0	568	112	113	281	275	160	394	164	194	360	222	152	289	299	189
215.9	0	570	110	111	282	275	158	392	161	191	358	220	151	287	297	188
216.023	0	562	110	109	283	269	153	389	159	191	356	220	149	285	295	186
216.146	0	558	111	108	281	269	153	389	160	191	355	220	150	285	294	185
216.269	0	560	111	109	278	272	158	385	161	191	356	220	150	286	293	185
216.392	0	564	111	110	278	273	160	389	164	193	355	221	151	287	294	186
216.515	0	560	112	113	280	278	165	388	166	196	357	222	151	288	295	184
216.637	0	557	112	109	280	271	157	387	162	191	355	220	149	285	293	185
216.76	0	564	111	107	280	269	155	387	162	191	355	220	149	285	292	182
216.883	0	563	108	110	279	268	156	387	161	193	354	221	149	285	292	185
217.006	0	557	109	110	281	270	159	387	163	194	355	221	150	288	292	182
217.129	0	555	110	112	278	276	161	386	165	196	356	222	150	289	293	185
217.252	0	559	111	113	278	276	163	386	164	195	357	221	150	287	294	183
217.375	0	561	110	108	279	268	154	387	162	192	355	222	149	286	292	182
217.498	0	553	111	108	278	269	155	385	162	192	354	221	148	287	291	182
217.62	0	550	111	107	280	267	156	386	161	192	355	221	149	287	292	183
217.743	0	554	109	111	279	271	159	386	165	195	356	222	150	288	293	181
217.866	0	561	110	113	279	275	163	387	165	196	356	222	151	290	294	183
217.989	0	554	108	110	280	269	156	384	161	194	355	221	149	286	292	179
218.112	0	549	108	108	278	266	153	383	160	191	354	220	149	285	290	180
218.235	0	552	108	107	278	266	154	383	161	192	355	220	148	285	289	179
218.358	0	559	108	110	276	269	156	383	162	194	354	221	149	286	290	180
218.481	0	552	107	111	274	274	159	382	164	196	356	222	151	289	291	179
218.604	0	548	109	111	277	274	160	384	164	194	355	221	149	287	291	180
218.726	0	553	107	107	275	266	153	380	159	190	353	219	148	284	288	177
218.849	0	549	106	108	277	265	152	380	159	190	353	220	148	284	288	179
218.972	0	545	105	109	276	265	153	380	159	191	352	220	149	286	288	177
219.095	0	545	107	110	271	270	156	380	161	193	355	221	149	286	289	179
219.218	0	552	109	111	275	271	159	381	163	194	354	221	150	289	291	177
219.341	0	548	108	110	278	269	158	381	162	192	353	220	148	286	291	179
219.464	0	546	107	107	276	264	151	378	159	190	351	220	148	286	289	175
219.587	0	547	105	109	276	264	153	383	160	189	354	218	149	285	288	181
219.709	0	554	105	109	274	266	155	383	161	191	356	220	149	286	288	179
219.832	0	555	105	111	274	271	158	383	162	193	358	220	150	288	289	183
219.955	0	555	106	112	276	274	160	386	164	196	359	222	150	288	290	181
220.078	0	552	105	111	276	271	156	386	161	191	359	219	150	287	289	182
220.201	0	558	104	108	276	267	152	387	160	191	359	219	149	286	289	181
220.324	0	560	105	109	277	266	154	388	160	191	359	219	149	286	289	184
220.447	0	558	104	111	274	271	156	388	162	193	361	220	150	287	290	184
220.57	0	557	106	111	277	272	158	392	164	195	363	221	152	289	291	186
220.692	0	565	106	113	276	276	160	392	164	194	364	220	151	289	293	187
220.815	0	562	104	110	281	267	151	394	161	191	362	219	149	288	291	185
220.938	0	561	104	110	279	270	153	391	160	190	362	220	150	288	292	185
221.061	0	561	105	111	277	270	152	391	162	191	364	220	151	288	292	186
221.184	0	568	106	112	280	271	155	394	164	193	366	221	152	290	295	187
221.307	0	569	108	112	279	276	160	395	165	196	366	222	152	290	296	188
221.43	0	567	107	112	283	270	155	397	162	192	364	219	151	289	295	186
221.553	0	566	105	109	283	267	150	396	161	190	365	218	150	288	295	186
221.676	0	573	106	111	282	268	152	397	161	190	365	219	151	288	295	188
221.798	0	571	107	109	284	267	153	398	162	192	364	221	151	289	296	188
221.921	0	572	108	112	279	274	156	395	164	193	367	221	152	291	297	187
222.044	0	571	109	114	278	277	159	398	165	194	368	221	153	291	298	188
222.167	0	578	107	110	283	271	152	396	161	190	365	219	150	288	296	188
222.29	0	576	108	108	284	269	149	395	160	188	363	220	150	289	296	188
222.413	0	580	106	109	284	270	151	395	160	189	363	220	151	289	297	186
222.536	0	577	108	111	284	271	154	394	163	191	365	221	152	291	298	188
222.659	0	584	109	113	285	272	156	397	165	192	367	222	153	293	300	191
222.781	0	579	109	114	285	277	160	396	166	193	366	223	152	292	301	191
222.904	0	579	110	108	286	271	149	396	162	189	364	220	151	291	299	189
223.027	0	580	107	111	286	269	151	397	161	188	365	220	151	290	299	189
223.15	0	585	108	110	285	270	152	397	162	190	366	221	152	291	299	191
223.273	0	581	109	113	285	274	154	395	163	193	366	222	152	292	300	191
223.396	0	582	110	113	285	277	157	396	165	194	366	223	154	294	301	191
223.519	0	584	110	115	288	279	160	399	166	194	368	223	154	294	302	191
223.642	0	588	109	109	289	272	152	399	163	190	366	222	151	291	301	193
223.764	0	582	108	110	288	271	152	397	162	190	366	221	152	293	301	192
223.887	0	581	110	110	288	270	152	398	164	190	366	222	152	293	301	192
224.01	0	590	108	112	286	275	156	398	166	192	367	223	153	292	302	192
224.133	0	591	111	114	288	276	159	400	167	194	368	224	153	296	303	196
224.256	0	584	110	114	288	278	160	399	166	193	367	225	153	294	304	192
224.379	0	582	111	108	290	271	151	399	163	191	367	222	151	293	302	194
224.502	0	590	110	112	288	273	153	400	165	191	366	222	153	294	302	193
224.625	0	591	110	112	290	272	154	401	165	192	368	222	152	293	304	194
224.748	0	585	111	113	288	274	157	399	167	194	368	223	154	295	304	193
224.87	0	584	112	114	287	279	161	400	169	196	369	224	155	297	306	197
224.993	0	592	112	113	289	276	158	404	167	193	369	223	153	293	304	193
225.116	0	592	112	108	290	271	151	402	165	191	367	222	151	293	302	194
225.239	0	585	110	110	289	272	153	403	164	190	367	222	152	293	303	190
225.362	0	584	110	112	289	272	154	403	166	191	368	223	153	294	303	195
225.485	0	592	111	113	288	275	157	403	168	193	371	223	153	295	304	193
225.608	0	596	111	114	289	278	161	404	170	195	370	225	155	297	305	195
225.731	0	585	110	112	288	276	156	400	167	192	368	222	153	293	304	194
225.853	0	584	111	108	290	270	150	402	165	190	368	222	152	293	302	194
225.976	0	589	109	111	289	271	154	403	166	190	368	222	152	292	302	191
226.099	0	589	111	112	289	271	155	404	168	192	369	222	152	295	303	194
226.222	0	587	112	114	289	274	159	404	169	195	371	223	154	295	304	193
226.345	0	588	113	114	288	280	161	403	171	197	372	225	155	297	305	194
226.468	0	592	111	112	289	273	158	404	168	192	371	223	153	293	304	192
226.591	0	596	112	108	290	271	153	404	166	191	369	223	153	294	304	194
226.714	0	590	112	111	291	270	154	404	166	192	370	222	153	294	304	192
226.836	0	589	112	111	292	271	156	405	169	193	370	223	153	295	304	194
226.959	0	597	112	114	291	275	160	405	171	196	373	223	155	296	306	195
227.082	0	602	112	115	292	279	163	404	172	197	373	225	155	296	307	196
227.205	0	594	113	110	293	272	154	405	168	192	371	222	153	293	304	193
227.328	0	594	112	111	291	271	153	406	168	192	371	223	153	294	304	195
227.451	0	599	112	110	291	271	154	408	169	191	372	223	153	294	305	194
227.574	0	597	114	112	294	271	158	408	171	194	372	223	154	296	308	196
227.697	0	599	116	113	291	277	162	405	171	195	371	224	155	297	311	193
227.82	0	592	116	113	293	274	159	404	169	193	369	224	153	295	311	193
227.942	0	600	115	109	293	270	153	404	168	190	368	223	152	294	309	192
228.065	0	597	115	109	293	270	155	404	167	191	368	222	153	293	308	193
228.188	0	604	115	109	294	269	155	407	170	191	369	223	154	294	308	192
228.311	0	601	117	111	293	273	159	408	171	194	371	224	154	296	309	193
228.434	0	608	116	115	293	276	162	408	172	195	374	225	155	296	310	196
228.557	0	603	115	110	292	272	155	406	167	191	370	223	153	293	307	194
228.68	0	604	114	107	292	268	151	406	167	191	370	222	153	292	306	193
228.803	0	604	114	109	292	267	152	408	168	190	371	222	152	293	306	193
228.925	0	609	116	109	292	269	156	408	169	191	371	223	154	293	308	196
229.048	0	605	116	111	293	269	157	408	171	192	371	224	154	295	309	195
229.171	0	602	114	114	294	273	161	409	172	192	370	223	155	296	311	192
229.294	0	602	113	109	293	271	152	403	167	190	366	222	152	296	309	186
229.417	0	599	113	108	291	267	150	401	166	188	363	222	151	296	306	187
229.54	0	595	112	108	292	267	152	403	168	189	365	223	153	295	306	186
229.663	0	594	114	108	293	267	154	404	168	191	365	224	153	297	305	190
229.786	0	603	114	110	291	271	158	402	171	192	367	224	154	297	307	188
229.908	0	602	114	114	293	273	160	404	172	195	366	226	153	298	307	189
230.031	0	593	113	108	293	270	152	398	167	190	361	225	153	295	305	187
230.154	0	590	113	108	290	270	152	399	168	190	359	225	152	295	303	189
230.277	0	595	112	108	291	269	152	398	168	190	360	226	152	294	303	188
230.4	0	596	113	111	292	269	156	400	170	191	360	228	153	296	303	189
230.523	0	591	113	111	294	271	158	400	171	193	360	229	154	296	304	188
230.646	0	589	113	111	292	274	159	398	172	192	360	228	154	296	304	191
230.769	0	594	111	107	292	268	151	398	168	190	361	226	153	294	303	189
230.892	0	597	113	108	292	268	152	399	169	190	361	226	154	294	303	191
231.014	0	590	113	107	292	267	152	401	169	191	361	226	155	295	304	189
231.137	0	589	112	111	291	269	156	403	171	192	363	227	155	297	305	192
231.26	0	595	112	113	292	273	159	402	173	194	365	228	155	298	305	190
231.383	0	591	112	109	291	270	155	400	170	190	363	226	154	295	304	191
231.506	0	588	111	106	291	267	150	399	169	190	362	225	153	294	302	189
231.629	0	586	113	108	292	268	152	400	169	190	362	226	153	294	302	191
231.752	0	591	113	108	291	269	153	401	171	191	364	225	153	294	303	190
231.875	0	595	113	109	289	272	157	399	171	194	364	227	155	296	304	192
231.997	0	590	112	113	291	273	159	399	173	194	365	227	155	298	304	192
232.12	0	585	111	108	291	268	153	399	168	190	363	224	153	294	302	191
232.243	0	589	111	106	291	266	150	399	168	189	362	224	152	293	300	191
232.366	0	591	111	107	289	265	151	399	168	189	362	225	153	293	299	191
232.489	0	583	112	108	289	265	153	399	169	191	362	225	153	293	300	190
232.612	0	583	110	110	289	266	156	399	171	192	363	226	155	294	300	191
232.735	0	589	111	111	291	269	158	400	171	194	364	226	154	297	301	192
232.858	0	583	113	108	291	266	154	397	168	191	363	225	153	294	299	191
232.98	0	586	110	106	290	262	149	396	165	189	360	225	152	293	297	190
233.103	0	580	111	106	288	263	151	397	166	190	362	223	152	293	297	189
233.226	0	585	108	110	289	263	153	397	168	191	362	224	153	293	298	190
233.349	0	582	110	111	289	265	156	398	169	193	362	226	153	295	298	190
233.472	0	586	112	111	288	270	159	398	171	195	363	226	154	297	299	189
233.595	0	580	111	111	290	268	157	396	169	193	362	225	153	295	298	190
233.718	0	586	111	106	289	264	150	397	165	190	362	224	152	293	297	190
233.841	0	580	111	107	288	264	152	397	165	190	361	225	152	294	297	190
233.964	0	580	111	108	290	264	153	398	168	192	362	224	154	294	298	189
234.086	0	583	111	111	287	267	157	397	169	193	363	226	154	295	299	190
234.209	0	590	112	112	287	270	160	399	171	195	365	227	155	296	299	193
234.332	0	585	112	111	287	267	155	399	168	193	364	225	153	294	298	192
234.455	0	583	111	107	290	262	150	398	166	191	362	224	153	295	298	192
234.578	0	590	112	108	290	263	152	399	167	191	363	224	153	295	298	191
234.701	0	591	111	110	289	265	154	400	167	192	364	225	154	295	298	194
234.824	0	586	112	112	292	265	157	401	169	193	365	226	155	297	300	192
234.947	0	586	114	114	289	270	160	401	171	195	367	226	156	298	300	194
235.069	0	592	113	109	291	265	154	401	168	192	365	224	154	295	299	192
235.192	0	592	113	108	290	263	150	401	167	191	364	224	153	294	298	193
235.315	0	586	114	108	290	264	152	400	166	191	363	224	153	295	299	189
235.438	0	584	114	110	292	264	153	401	168	192	365	224	154	296	300	193
235.561	0	594	115	110	290	268	156	401	170	194	366	225	155	297	301	191
235.684	0	597	114	113	294	269	158	402	171	195	367	227	155	297	301	193
235.807	0	588	114	108	292	264	150	399	166	192	365	224	153	295	299	192
235.93	0	588	113	107	291	262	150	399	166	190	364	224	153	295	298	193
236.052	0	593	114	108	290	262	150	401	167	190	365	224	154	294	298	191
236.175	11	597	114	109	291	265	153	401	169	192	365	224	154	296	299	193
236.298	0	590	113	112	289	267	156	401	170	194	366	226	155	296	300	192
236.421	0	590	114	113	291	272	159	401	171	194	367	225	155	297	301	194
236.544	0	596	113	108	292	265	152	401	167	191	365	224	153	295	299	194
236.667	0	594	114	108	291	264	151	402	166	191	365	224	154	294	299	194
236.79	0	591	113	108	290	264	152	401	168	192	365	224	154	295	299	192
236.913	0	591	112	111	291	265	154	403	169	193	367	225	154	296	300	194
237.036	0	598	114	112	291	268	157	403	171	194	368	226	155	298	301	193
237.158	0	600	114	112	291	272	158	401	173	194	367	226	156	297	301	195
237.281	0	594	114	109	293	266	152	401	169	191	365	225	154	295	299	194
237.404	0	593	115	109	293	264	152	404	169	191	367	225	154	295	300	195
237.527	0	598	114	110	291	265	151	403	168	191	368	225	155	295	299	195
237.65	0	604	115	111	293	265	155	404	171	193	367	227	156	297	301	197
237.773	0	601	114	112	292	270	157	404	172	195	368	226	156	298	301	195
237.896	0	596	114	112	294	268	156	404	171	193	368	225	154	297	301	195
238.019	0	600	115	109	291	265	151	403	169	190	367	224	154	295	300	196
238.141	0	597	114	109	292	266	152	402	169	192	367	225	154	295	300	196
238.264	0	601	113	112	294	265	152	405	170	191	368	224	156	297	300	196
238.387	0	596	114	114	294	267	157	406	171	193	369	226	156	298	301	195
238.51	0	602	115	114	295	270	159	407	172	194	370	226	157	298	304	198
238.633	0	596	114	109	294	267	152	404	169	190	367	225	155	295	301	197
238.756	0	595	114	108	290	266	149	401	168	190	367	224	154	294	301	195
238.879	0	595	113	109	291	265	151	404	169	190	367	223	155	295	300	195
239.002	0	600	113	112	292	265	153	404	170	191	367	225	155	295	300	197
239.124	0	595	114	112	293	267	155	404	171	192	368	226	156	297	301	195
239.247	0	594	114	115	293	270	157	405	171	194	368	226	156	297	302	199
239.37	0	599	113	110	293	267	150	403	168	190	367	225	154	293	300	194
239.493	0	598	113	109	292	265	149	402	168	191	366	224	154	293	299	197
239.616	0	591	113	110	291	264	150	400	167	190	365	225	153	293	299	195
239.739	0	589	113	110	292	265	152	401	169	190	367	225	155	295	300	198
239.862	0	598	112	114	293	266	154	404	170	192	368	226	155	296	301	196
239.985	0	601	114	114	294	270	158	404	172	194	369	227	156	297	302	199
240.108	0	592	113	112	291	269	154	402	170	191	368	225	155	294	300	195
240.23	0	590	113	109	292	265	149	403	168	190	366	224	153	294	299	197
240.353	0	596	114	110	292	267	151	402	169	190	367	224	154	294	299	195
240.476	0	601	112	112	292	266	152	403	170	191	367	225	155	294	300	197
240.599	0	593	113	113	294	267	155	405	171	192	367	227	155	296	300	195
240.722	0	592	114	115	293	270	159	406	173	194	368	227	155	297	301	198
240.845	0	596	114	111	292	269	152	402	169	191	368	226	154	294	300	196
240.968	0	596	113	110	291	266	150	403	169	190	367	225	154	295	300	198
241.091	0	593	112	112	291	266	152	402	168	190	367	225	154	295	300	196
241.213	0	591	112	113	293	266	154	405	171	191	368	226	155	295	300	197
241.336	0	597	113	115	293	267	156	406	172	194	370	226	155	296	300	198
241.459	0	601	113	114	293	271	158	405	172	192	369	227	155	296	300	197
241.582	0	592	113	110	291	265	150	403	168	191	367	225	153	294	299	196
241.705	0	591	113	109	291	266	150	404	169	190	368	225	154	294	298	197
241.828	0	596	112	110	292	266	151	403	169	191	368	224	153	294	298	197
241.951	0	593	112	112	293	267	154	404	170	193	368	226	155	296	299	198
242.074	0	598	112	113	293	269	157	405	171	194	369	226	156	297	300	198
242.196	0	592	113	113	291	269	156	405	170	192	369	225	154	295	299	195
242.319	0	596	112	109	291	265	149	402	168	190	368	224	153	292	297	197
242.442	0	590	111	110	292	266	150	402	167	190	366	224	153	293	297	197
242.565	0	591	110	111	290	265	151	403	169	190	367	224	153	294	297	196
242.688	0	593	111	112	291	264	153	405	170	192	369	224	154	295	298	197
242.811	0	595	112	113	287	267	155	407	172	194	372	225	155	294	299	203
242.934	0	588	110	111	286	270	153	405	168	191	372	223	154	292	297	203
243.057	0	581	108	109	288	264	148	407	166	190	371	222	154	291	297	205
243.18	0	589	109	110	286	264	150	410	168	190	373	222	154	290	297	206
243.302	0	591	109	111	283	268	152	408	168	191	374	223	154	291	299	209
243.425	0	590	111	113	288	269	155	410	169	192	372	225	155	294	299	205
243.548	0	585	111	114	286	273	158	408	170	194	372	226	155	295	301	209
243.671	0	594	110	111	290	271	154	407	167	191	370	224	153	293	299	203
243.794	0	597	112	109	291	268	151	403	166	190	368	224	153	293	298	203
243.917	0	591	111	110	291	270	152	403	167	189	366	223	153	293	298	201
244.04	0	590	112	111	292	269	155	404	168	191	368	224	154	294	298	204
244.163	0	597	112	112	292	269	157	407	170	192	369	225	155	296	300	203
244.285	0	600	113	114	292	273	161	405	171	193	370	226	156	296	301	203
244.408	0	591	113	109	292	270	154	404	167	191	367	223	153	294	299	199
244.531	0	591	114	109	291	267	151	405	168	192	367	223	154	293	299	201
244.654	0	596	113	109	292	265	152	405	168	190	369	223	154	293	299	199
244.777	0	599	112	112	292	267	155	406	170	192	369	225	155	294	300	202
244.9	0	593	114	113	292	268	158	409	170	193	370	226	155	296	302	199
245.023	0	592	113	114	293	272	159	407	171	192	370	224	155	295	301	201
245.146	0	595	113	109	292	266	150	406	168	191	369	223	153	294	300	200
245.268	0	599	114	108	292	266	151	404	167	190	369	222	154	292	300	200
245.391	0	596	113	108	290	267	153	405	168	190	368	223	153	292	300	200
245.514	0	589	113	112	290	268	154	407	170	193	370	223	154	294	302	202
245.637	0	594	113	112	292	267	157	410	171	194	372	225	155	295	302	202
[truncated: 732 more rows]

## Sheet: Short_ch
	SNR :	46	41	39	48	40	37	45	41	44	52	41	38	0	0	0	0	0	0	0	0	0	0	0	0
		D780						D850						D725						D940
Time	Marker	ch16	ch17	ch18	ch19	ch20	ch21	ch16	ch17	ch18	ch19	ch20	ch21	ch16	ch17	ch18	ch19	ch20	ch21	ch16	ch17	ch18	ch19	ch20	ch21
0.24576	0	0	0	0	0	0	0	0	0	0	0	0	0	0	0	0	0	0	0	0	0	0	0	0	0
0.36864	0	103	152	25	106	165	26	101	158	42	98	169	24	1	2	-54	-1	-2	-54	-1	-1	23	4	4	42
0.49152	0	102	150	32	105	166	25	100	159	46	97	167	22	2	3	-83	-1	-1	-70	-2	-3	19	5	3	48
0.6144	0	102	148	34	105	167	28	98	158	53	97	167	26	3	4	-93	0	-1	-82	-3	-4	21	5	2	45
0.73728	0	101	146	39	105	166	30	97	155	55	96	166	27	4	5	-97	0	-2	-88	-3	-4	19	3	1	39
0.86016	0	100	145	38	104	164	31	96	155	56	96	166	29	4	4	-99	-1	0	-91	-3	-5	19	4	2	35
0.98304	0	101	145	35	104	165	32	97	155	60	97	166	29	4	6	-97	0	-1	-94	-4	-5	23	3	3	33
1.10592	0	101	146	35	104	167	34	96	155	61	97	165	30	4	6	-98	-1	-3	-95	-4	-5	24	4	4	32
1.2288	0	100	147	35	105	168	33	97	158	61	96	166	30	4	5	-98	0	-3	-95	-5	-5	23	4	6	33
1.35168	0	100	147	35	105	167	33	97	155	61	97	166	30	4	6	-97	0	-2	-96	-4	-5	24	4	4	31
1.47456	0	100	146	34	105	164	34	97	155	61	97	169	31	4	5	-97	0	-1	-95	-4	-7	23	4	3	30
1.59744	0	101	146	34	104	163	34	96	155	60	97	169	31	4	6	-99	0	-2	-96	-4	-6	24	4	3	31
1.72032	0	101	147	34	105	164	35	97	155	60	97	169	30	4	5	-98	0	-2	-95	-5	-6	23	4	3	31
1.8432	0	101	147	34	105	164	34	96	157	61	97	170	30	4	6	-99	-1	-1	-95	-5	-6	24	4	3	32
1.96608	0	100	148	35	105	165	34	97	157	61	97	170	31	4	6	-99	0	-2	-97	-5	-7	24	4	3	31
2.08896	0	101	147	34	105	163	34	96	155	61	98	170	30	4	5	-98	0	-2	-96	-5	-6	25	4	2	30
2.21184	0	101	147	34	105	164	34	96	155	61	97	171	31	4	5	-97	0	-1	-96	-5	-6	24	4	3	30
2.33472	0	100	146	34	105	163	34	97	156	61	97	171	31	4	5	-98	0	-2	-96	-4	-7	23	5	3	31
2.4576	0	101	146	34	105	164	35	97	157	60	96	171	31	3	6	-100	0	-2	-96	-5	-6	24	3	3	31
2.58048	0	101	148	35	104	165	35	98	158	61	97	172	30	4	5	-100	0	-2	-97	-5	-7	25	4	2	32
2.70336	0	101	146	35	105	164	34	97	155	61	97	171	31	4	6	-99	0	-2	-96	-4	-6	24	4	3	30
2.82624	0	100	146	34	105	164	35	96	156	60	97	170	31	4	6	-98	0	-2	-96	-5	-6	24	3	2	30
2.94912	0	101	146	34	105	164	35	96	155	61	97	171	30	4	5	-98	0	-2	-97	-5	-7	24	4	3	31
3.072	0	101	147	34	105	164	34	97	156	61	97	171	31	4	6	-100	0	-2	-97	-4	-7	24	4	3	29
3.19488	0	101	148	35	104	165	35	97	157	61	97	173	32	4	6	-99	0	-2	-98	-4	-6	24	4	3	32
3.31776	0	100	146	34	105	164	35	96	155	61	97	171	30	4	4	-97	-1	-2	-96	-5	-6	24	5	2	30
3.44064	0	100	146	34	104	163	34	96	154	62	97	171	31	3	6	-97	0	-1	-96	-5	-6	24	4	2	30
3.56352	0	101	145	34	104	164	34	96	155	61	97	171	31	4	6	-97	0	-2	-97	-4	-7	24	4	3	30
3.6864	0	101	147	35	105	164	34	97	156	61	98	171	30	4	5	-97	0	-3	-96	-5	-6	23	4	3	30
3.80928	0	101	147	35	104	167	35	97	158	60	97	172	32	3	6	-97	0	-1	-95	-4	-6	24	4	4	30
3.93216	0	100	147	35	103	170	35	97	157	61	96	174	33	4	6	-94	0	-2	-95	-4	-6	23	4	3	28
4.05504	0	100	147	33	103	169	36	96	157	60	96	176	33	5	5	-93	0	-2	-94	-5	-6	23	4	2	28
4.17792	0	100	147	32	103	168	36	97	157	60	96	176	33	4	5	-95	0	-1	-93	-5	-7	24	3	2	28
4.3008	0	101	148	32	105	166	35	97	158	61	96	173	31	4	5	-99	0	-1	-94	-5	-7	24	4	3	30
4.42368	0	100	147	33	105	166	34	97	156	62	98	172	30	3	6	-102	0	-2	-97	-5	-7	26	4	3	34
4.54656	0	99	145	34	106	164	33	96	154	62	98	170	29	4	5	-103	0	-2	-99	-5	-7	26	4	3	34
4.66944	0	100	144	34	106	163	33	95	152	60	98	168	29	4	5	-102	0	-2	-99	-5	-7	26	4	3	32
4.79232	0	99	144	34	106	161	33	95	153	62	98	168	29	5	5	-101	0	-2	-99	-5	-6	24	3	3	31
4.9152	0	100	145	33	106	161	33	95	153	61	98	167	29	4	5	-102	0	-2	-99	-5	-6	26	3	3	32
5.03808	0	100	145	33	106	160	33	95	155	61	98	167	30	4	5	-102	0	-2	-100	-4	-7	24	3	2	32
5.16096	0	100	146	33	106	161	33	96	156	62	98	168	29	4	5	-101	0	-2	-99	-5	-5	26	5	2	31
5.28384	0	100	145	33	107	160	33	96	154	61	97	167	30	5	6	-99	0	-3	-98	-4	-6	26	5	2	30
5.40672	0	99	144	33	105	160	32	95	153	61	98	167	29	4	7	-100	0	-2	-99	-5	-6	26	4	3	31
5.5296	0	100	146	34	105	168	34	96	155	61	96	167	30	4	6	-98	0	-2	-97	-4	-6	26	4	6	29
5.65248	0	100	148	34	102	171	34	96	159	61	96	172	36	4	5	-93	0	-2	-92	-5	-7	22	4	4	29
5.77536	0	100	150	31	103	171	37	97	161	61	96	173	34	4	5	-92	-1	-2	-93	-4	-7	23	4	3	28
5.89824	0	100	149	33	104	167	36	97	160	61	96	175	32	4	6	-96	0	-2	-93	-5	-7	24	4	2	29
6.02112	0	100	150	36	102	168	35	97	159	61	96	175	32	3	6	-97	0	-1	-93	-5	-7	24	4	3	29
6.144	0	98	150	35	102	173	37	96	162	60	94	175	36	3	7	-90	0	-2	-85	-5	-8	22	4	5	28
6.26688	0	98	152	34	100	174	38	96	165	60	94	180	38	4	7	-88	0	-1	-84	-5	-7	21	5	3	27
6.38976	0	99	152	33	102	174	40	96	166	60	96	181	37	4	6	-93	-1	-3	-87	-5	-7	22	4	2	27
6.51264	0	98	151	35	103	173	38	95	163	60	95	180	34	4	6	-95	0	-2	-89	-5	-7	22	4	3	28
6.63552	0	99	149	34	102	171	37	96	160	60	96	179	34	4	6	-95	0	-2	-88	-5	-6	23	4	2	29
6.7584	0	99	148	34	104	172	37	95	160	60	96	179	34	5	6	-95	0	-1	-88	-6	-7	23	4	3	30
6.88128	0	99	148	33	103	171	37	96	160	61	96	179	33	4	5	-99	0	-2	-89	-5	-6	24	4	2	29
7.00416	0	100	150	33	104	171	36	98	162	61	97	179	33	4	6	-100	0	-2	-91	-5	-6	24	4	2	30
7.12704	0	101	149	34	104	170	36	98	160	61	97	178	33	4	6	-101	0	-2	-93	-5	-6	25	5	3	31
7.24992	0	99	146	33	104	169	34	96	156	61	97	176	32	5	6	-101	0	-1	-93	-5	-6	25	4	2	30
7.3728	0	98	145	33	106	167	35	96	153	60	97	174	32	4	5	-102	0	-2	-95	-5	-7	26	4	2	31
7.49568	0	99	143	32	106	166	33	95	153	60	98	173	31	5	5	-102	-1	-2	-96	-4	-6	26	3	3	32
7.61856	0	99	143	32	106	166	34	95	153	61	98	173	31	3	6	-100	-1	-2	-96	-4	-7	26	4	3	32
7.74144	0	99	144	34	105	165	33	95	154	61	97	173	32	4	5	-102	0	-1	-97	-5	-6	25	4	3	32
7.86432	0	98	142	31	106	164	34	94	151	60	98	171	31	4	6	-102	0	-3	-98	-5	-6	26	4	3	31
7.9872	0	98	142	33	106	163	33	95	150	61	97	171	31	4	6	-101	0	-2	-97	-4	-6	25	4	2	31
8.11008	0	98	141	32	106	163	33	95	151	60	98	170	31	3	5	-100	0	-2	-97	-5	-6	25	4	3	31
8.23296	0	99	142	32	106	165	34	95	151	61	98	171	30	4	4	-102	0	-2	-97	-5	-6	25	4	2	30
8.35584	0	98	143	33	106	165	33	95	152	60	98	171	30	4	5	-101	0	-2	-97	-5	-5	25	4	3	30
8.47872	0	99	142	32	106	164	33	94	150	60	99	171	31	3	5	-100	0	-1	-98	-5	-7	26	4	2	30
8.6016	0	98	141	32	106	163	34	95	151	60	99	170	30	4	5	-99	0	-2	-97	-4	-6	26	4	3	31
8.72448	0	98	141	32	105	163	33	94	150	60	99	170	31	4	5	-100	0	-2	-97	-5	-6	25	4	3	30
8.84736	0	97	141	32	106	163	33	94	150	61	98	170	31	4	5	-101	0	-2	-97	-4	-6	26	4	2	30
8.97024	0	98	141	33	106	163	34	94	151	61	98	170	30	3	5	-101	0	-3	-97	-4	-6	25	3	2	30
9.09312	0	98	141	32	106	163	34	94	148	60	97	170	30	4	5	-99	-1	-1	-97	-4	-7	26	3	2	30
9.216	0	97	140	33	106	162	33	94	148	60	98	169	30	4	5	-99	0	-1	-97	-5	-6	26	3	3	30
9.33888	0	98	141	31	105	162	34	94	149	60	98	169	30	4	5	-99	0	-2	-97	-5	-6	26	4	3	29
9.46176	0	97	140	32	105	161	34	94	149	60	98	169	30	4	4	-100	0	-2	-97	-4	-5	25	5	3	30
9.58464	0	98	141	33	106	163	33	95	149	60	98	171	31	3	5	-101	0	-2	-96	-5	-6	25	4	2	31
9.70752	0	98	139	33	106	162	34	93	147	60	98	169	30	4	5	-100	0	-3	-96	-4	-6	26	4	3	30
9.8304	0	99	141	35	105	163	34	94	151	59	96	170	32	4	5	-93	-1	-2	-95	-4	-6	24	4	2	27
9.95328	0	98	144	31	103	165	36	95	153	59	96	172	32	4	5	-91	-1	-2	-92	-4	-5	23	4	2	26
10.0762	0	99	145	32	103	166	36	95	156	61	95	173	33	5	6	-95	0	-2	-93	-4	-5	24	4	3	28
10.199	0	100	147	34	103	167	35	96	158	61	95	174	33	4	5	-97	0	-2	-92	-5	-7	23	4	3	29
10.3219	0	99	146	35	104	165	35	95	156	61	96	172	32	4	5	-99	0	-1	-93	-5	-6	23	3	3	29
10.4448	0	99	145	33	103	164	35	95	155	60	96	172	31	5	5	-98	0	-2	-94	-4	-7	24	4	3	30
10.5677	0	99	146	33	103	164	35	95	156	60	96	171	31	4	4	-97	-1	-2	-92	-5	-7	24	4	2	30
10.6906	0	100	146	34	103	165	34	95	156	60	96	172	32	4	6	-97	0	-2	-93	-5	-7	24	4	3	30
10.8134	0	99	146	34	104	166	35	96	157	60	96	174	32	4	5	-99	0	-2	-94	-5	-7	23	4	3	30
10.9363	0	99	147	34	103	165	35	96	156	61	95	173	31	4	5	-97	0	-1	-94	-5	-7	24	4	2	30
11.0592	0	99	145	33	104	164	35	95	155	60	96	171	32	4	6	-96	0	-2	-93	-5	-6	24	4	2	29
11.1821	0	99	145	33	103	166	35	96	156	60	96	173	32	4	5	-97	-1	-2	-93	-4	-6	24	4	3	29
11.305	0	99	146	33	104	165	35	95	156	61	96	172	32	4	6	-97	0	-2	-94	-5	-6	25	6	2	29
11.4278	0	99	147	34	104	166	35	95	157	61	95	173	32	4	6	-98	0	-2	-94	-5	-6	24	4	2	30
11.5507	0	99	146	34	103	167	35	95	155	60	96	174	32	4	6	-97	0	-2	-93	-5	-6	24	4	2	29
11.6736	0	99	144	33	102	167	36	95	154	60	95	175	32	4	5	-94	0	-2	-92	-5	-6	23	4	2	27
11.7965	0	98	145	33	102	169	37	94	154	59	95	176	34	4	5	-92	0	-2	-91	-6	-7	23	3	3	27
11.9194	0	97	145	33	102	169	37	94	155	60	95	176	34	4	5	-93	0	-2	-90	-5	-7	22	4	2	28
12.0422	0	98	146	35	103	170	36	95	156	60	96	178	35	4	5	-95	0	-2	-92	-5	-7	23	3	2	29
12.1651	0	98	145	34	103	168	36	95	155	60	96	176	33	4	4	-94	-1	-2	-90	-5	-7	24	5	3	28
12.288	0	98	144	33	103	167	36	93	154	59	96	175	32	4	6	-95	0	-2	-92	-4	-6	23	4	2	28
12.4109	0	98	144	33	103	168	36	94	154	59	95	176	32	4	5	-95	-1	-2	-90	-5	-7	23	4	3	28
12.5338	0	98	145	34	102	169	36	94	155	60	95	176	33	4	6	-94	0	-3	-90	-5	-7	22	3	3	28
12.6566	0	98	145	34	101	169	37	95	156	60	96	177	33	4	5	-94	0	-3	-91	-5	-6	24	5	2	29
12.7795	0	98	145	33	102	169	36	93	155	60	95	177	34	5	5	-93	0	-2	-90	-5	-7	23	4	2	28
12.9024	0	97	143	33	103	168	37	94	152	59	96	176	33	5	6	-93	0	-2	-90	-4	-6	23	5	3	27
13.0253	0	97	143	34	102	169	36	93	154	59	95	176	34	4	6	-93	0	-2	-89	-5	-6	23	4	3	28
13.1482	0	98	144	34	103	168	36	94	155	60	96	176	34	4	5	-95	0	-2	-90	-4	-7	23	5	2	28
13.271	0	97	145	34	102	170	37	94	157	59	95	177	33	4	6	-96	0	-2	-89	-3	-6	24	4	2	28
13.3939	0	98	145	33	103	169	36	94	155	60	95	177	33	4	6	-94	0	-2	-91	-3	-7	22	3	3	29
13.5168	0	97	144	33	102	168	36	95	154	59	96	176	33	4	5	-94	0	-2	-90	-5	-6	23	5	2	29
13.6397	0	98	144	33	102	168	36	94	154	59	96	176	33	4	5	-94	-1	-3	-90	-5	-6	22	4	3	28
13.7626	0	97	144	34	102	168	36	95	155	59	95	176	33	3	6	-96	-2	-1	-91	-5	-6	23	5	2	29
13.8854	0	98	145	35	102	170	35	95	157	60	97	177	33	4	6	-96	0	-2	-92	-5	-6	23	5	2	29
14.0083	0	99	146	34	103	169	36	94	155	60	96	177	33	4	6	-94	0	-2	-91	-5	-6	25	5	2	29
14.1312	0	97	143	35	103	168	36	95	154	60	96	176	32	4	6	-95	0	-2	-92	-5	-7	23	4	2	28
14.2541	0	99	145	33	103	169	37	95	154	61	96	176	33	4	6	-95	0	-2	-92	-4	-8	24	4	2	29
14.377	0	99	145	35	103	168	36	95	155	61	96	176	33	4	6	-96	-1	-2	-92	-4	-7	23	4	2	28
14.4998	0	99	146	34	103	169	37	96	157	60	96	177	34	5	5	-96	-1	-2	-92	-5	-6	23	4	2	30
14.6227	0	99	147	34	104	169	36	95	157	60	96	177	34	4	5	-96	0	-2	-92	-5	-7	23	4	2	28
14.7456	0	98	144	33	103	168	36	94	155	61	97	176	32	4	6	-96	-1	-2	-93	-5	-7	23	5	2	29
14.8685	0	99	145	35	104	168	36	95	155	61	95	175	32	4	5	-97	0	-2	-93	-5	-7	23	4	2	30
14.9914	0	98	145	34	103	168	35	95	155	61	96	176	33	3	6	-96	0	-2	-93	-5	-7	23	4	2	30
15.1142	0	100	147	36	103	169	36	95	157	61	96	177	33	5	6	-96	0	-2	-94	-5	-7	23	4	2	31
15.2371	0	100	145	34	104	169	35	96	156	61	96	176	32	4	5	-97	-1	-2	-94	-5	-7	24	4	2	29
15.36	0	98	144	33	104	166	36	95	152	62	97	174	32	3	5	-97	0	-1	-94	-5	-7	23	5	2	29
15.4829	0	99	145	34	103	165	35	95	155	61	97	173	33	4	5	-96	-1	-1	-93	-5	-7	24	5	3	30
15.6058	0	99	144	34	104	165	35	96	155	60	97	172	32	4	6	-97	0	-2	-94	-4	-7	23	3	2	30
15.7286	0	100	145	34	104	166	36	96	155	61	96	174	33	4	6	-99	0	-2	-95	-5	-7	24	4	2	30
15.8515	0	98	145	35	103	166	35	94	154	61	97	174	32	4	6	-98	0	-2	-95	-5	-7	24	4	2	30
15.9744	0	98	142	33	102	163	35	95	152	61	97	170	31	5	5	-97	0	-2	-95	-5	-7	25	4	3	29
16.0973	0	98	143	34	104	164	35	95	153	60	96	171	32	4	5	-97	0	-2	-95	-5	-6	24	4	2	29
16.2202	0	98	143	34	103	164	35	95	153	61	96	171	32	4	5	-98	0	-2	-94	-4	-7	24	4	2	30
16.343	0	98	144	34	104	164	35	95	155	62	96	171	32	4	5	-98	0	-1	-95	-4	-7	24	4	2	30
16.4659	0	98	143	33	103	163	36	95	153	61	96	170	32	4	5	-96	0	-2	-94	-5	-6	24	5	2	29
16.5888	0	97	142	33	104	162	34	94	152	60	96	168	31	4	5	-96	-1	-2	-95	-5	-6	25	5	3	29
16.7117	0	97	142	33	103	161	34	94	150	60	96	168	31	3	6	-97	-1	-2	-94	-5	-6	23	4	2	29
16.8346	0	98	142	34	103	161	34	94	152	61	96	168	31	4	4	-98	0	-2	-95	-5	-6	23	4	2	30
16.9574	0	99	143	34	104	162	35	95	152	62	95	169	31	4	5	-97	0	-2	-95	-5	-6	24	4	3	30
17.0803	0	97	141	34	103	161	34	94	151	61	96	168	30	4	5	-96	0	-2	-94	-4	-6	24	5	2	29
17.2032	0	98	141	33	103	160	34	94	149	60	96	166	31	4	5	-96	0	-2	-95	-5	-6	24	4	3	29
17.3261	0	97	141	33	103	159	34	94	149	60	96	167	30	3	6	-97	-1	-1	-95	-5	-6	24	3	3	29
17.449	0	98	140	33	104	159	34	94	150	60	96	166	31	3	5	-97	0	-2	-94	-5	-6	24	4	2	29
17.5718	0	98	141	34	103	160	34	93	150	60	96	167	30	4	5	-97	0	-2	-94	-5	-6	24	4	2	30
17.6947	0	97	142	34	103	159	33	94	150	60	95	166	30	4	5	-98	0	-2	-95	-5	-6	24	3	3	30
17.8176	0	97	140	33	103	159	33	94	148	59	95	165	30	4	4	-97	0	-2	-94	-5	-6	24	4	3	29
17.9405	0	97	140	33	103	159	34	94	149	60	95	165	30	4	5	-96	0	-2	-94	-4	-7	24	4	3	28
18.0634	0	97	140	33	103	159	33	94	149	60	96	165	30	4	5	-96	0	-2	-92	-5	-6	24	4	3	28
18.1862	0	98	141	33	104	159	34	94	150	61	97	165	30	4	6	-98	0	-2	-94	-5	-6	24	4	2	29
18.3091	0	98	141	35	103	158	34	94	150	60	96	166	30	4	5	-99	0	-2	-95	-5	-6	24	4	2	29
18.432	0	97	140	34	103	159	34	93	149	59	95	164	31	5	5	-97	0	-2	-94	-5	-6	24	5	3	29
18.5549	0	97	141	33	103	158	34	94	148	60	96	164	30	4	5	-97	0	-2	-94	-5	-6	23	4	2	29
18.6778	0	97	140	33	103	157	34	94	149	60	95	164	30	3	5	-97	0	-2	-94	-4	-6	24	4	2	29
18.8006	0	98	140	33	103	158	34	94	149	60	95	164	30	4	6	-98	0	-3	-95	-5	-6	25	4	3	29
18.9235	0	98	141	34	103	158	33	94	151	60	95	164	30	4	4	-99	-1	-2	-94	-4	-7	24	3	3	30
19.0464	0	97	139	33	103	157	33	94	147	60	96	163	30	4	5	-97	0	-2	-94	-5	-5	23	4	3	28
19.1693	0	97	139	33	104	156	33	94	147	60	95	163	29	4	5	-97	0	-2	-95	-5	-5	24	4	3	29
19.2922	0	98	140	33	103	156	33	93	148	60	95	163	29	4	5	-97	-1	-2	-95	-5	-6	24	4	3	29
19.415	0	98	140	34	103	157	34	93	149	60	95	163	29	4	5	-98	0	-2	-94	-4	-6	24	4	3	30
19.5379	0	97	140	34	103	158	34	94	150	60	96	164	30	4	5	-97	0	-2	-94	-5	-6	24	5	3	30
19.6608	0	96	138	32	104	157	33	94	147	60	95	162	30	4	5	-97	0	-2	-95	-4	-5	25	4	3	28
19.7837	0	97	138	33	103	156	33	93	146	60	95	162	29	3	5	-96	0	-2	-95	-5	-6	24	4	3	29
19.9066	0	97	136	33	104	156	34	93	146	59	96	162	29	4	5	-97	-1	-1	-94	-4	-6	24	3	3	29
20.0294	0	98	139	32	103	156	33	93	148	59	95	162	29	4	5	-96	0	-2	-94	-5	-6	23	4	3	29
20.1523	0	98	140	33	104	157	33	94	147	60	95	161	28	4	5	-98	0	-1	-94	-5	-6	24	4	3	30
20.2752	0	97	138	33	103	158	32	94	148	59	95	161	29	4	6	-98	-1	-1	-95	-4	-6	24	4	4	30
20.3981	0	97	137	33	103	155	33	93	146	59	95	161	29	4	6	-96	0	-3	-94	-5	-6	24	4	3	29
20.521	0	96	137	34	103	155	33	92	146	59	95	161	28	4	5	-95	0	-2	-93	-4	-6	23	4	3	29
20.6438	0	96	138	33	104	156	33	93	147	59	95	160	29	4	5	-96	0	-2	-94	-5	-6	24	4	4	28
20.7667	0	97	139	33	103	156	33	92	148	60	95	160	29	4	6	-97	0	-1	-95	-5	-6	24	4	4	30
20.8896	0	97	140	34	103	158	33	94	149	59	96	161	29	5	5	-97	-1	-1	-94	-5	-6	23	4	3	29
21.0125	0	97	138	33	104	156	33	93	146	60	95	162	29	3	5	-96	0	-3	-95	-5	-5	24	4	3	29
21.1354	0	96	138	33	103	155	33	93	146	58	95	162	30	4	5	-95	-1	-2	-94	-5	-5	23	4	3	29
21.2582	0	97	138	32	103	155	33	93	146	59	95	161	29	4	5	-96	0	-2	-94	-4	-6	23	5	3	29
21.3811	0	96	139	33	104	158	34	93	146	59	95	160	28	4	5	-96	0	-1	-94	-5	-6	23	3	4	30
21.504	0	97	140	34	104	158	34	94	148	59	96	162	29	4	5	-96	0	-2	-95	-5	-6	23	3	4	30
21.6269	0	97	139	33	104	158	33	94	147	59	95	161	29	5	4	-98	0	-2	-95	-5	-6	24	5	3	29
21.7498	0	97	138	33	104	156	33	94	146	60	95	162	29	4	5	-96	-1	-2	-95	-4	-5	24	4	3	29
21.8726	0	97	137	33	105	156	33	92	146	59	95	161	29	4	4	-95	0	-2	-94	-5	-6	24	3	4	29
21.9955	0	96	138	32	104	156	33	94	147	59	95	161	30	4	5	-95	0	-2	-94	-4	-5	24	3	4	29
22.1184	0	98	139	33	104	158	34	93	147	59	96	161	30	4	5	-97	0	-1	-95	-4	-6	24	4	3	29
22.2413	0	98	140	34	104	159	34	93	149	60	95	161	29	4	5	-97	0	-3	-95	-5	-7	24	3	5	30
22.3642	0	97	138	34	104	156	34	93	146	60	96	162	29	4	4	-96	-1	-2	-94	-5	-6	25	5	3	29
22.487	0	97	138	33	104	155	34	93	146	60	96	161	30	4	5	-96	-1	-2	-94	-5	-6	23	3	3	29
22.6099	0	97	139	33	104	157	33	93	147	59	95	161	28	4	5	-96	0	-2	-94	-4	-6	24	4	4	29
22.7328	0	97	139	34	103	157	34	93	148	59	95	162	30	4	5	-97	0	-1	-95	-4	-5	23	4	4	29
22.8557	0	97	140	34	103	161	34	93	149	60	95	161	29	3	5	-97	-1	-2	-94	-5	-6	24	4	5	29
22.9786	0	97	139	34	103	160	34	93	148	60	95	162	30	3	6	-96	0	-1	-95	-4	-6	24	4	4	30
23.1014	0	96	138	33	103	156	33	94	146	59	95	162	29	4	6	-96	0	-2	-94	-5	-6	23	5	3	29
23.2243	0	97	138	32	103	156	34	94	147	59	95	162	29	4	4	-96	0	-2	-94	-4	-6	23	5	3	29
23.3472	0	97	138	34	103	157	34	92	146	60	95	163	29	4	5	-97	-1	-3	-94	-4	-6	24	5	2	29
23.4701	0	98	139	34	104	157	34	93	148	60	95	162	30	5	5	-96	0	-2	-94	-5	-6	23	4	3	31
23.593	0	98	140	33	104	159	34	94	150	60	95	162	29	4	6	-98	0	-1	-95	-5	-7	24	4	4	30
23.7158	0	98	139	33	104	157	34	94	147	60	96	163	29	4	4	-98	0	-1	-95	-4	-5	25	4	3	29
23.8387	0	97	138	34	104	157	34	94	146	59	95	162	28	5	6	-98	-1	-2	-95	-5	-6	24	3	3	30
23.9616	0	97	139	33	104	157	34	94	148	59	96	163	30	4	5	-97	0	-1	-95	-5	-7	23	4	3	30
24.0845	0	97	139	33	104	158	34	94	149	60	94	163	30	4	5	-99	-1	-2	-96	-6	-6	24	4	3	30
24.2074	0	98	141	33	104	160	33	94	150	60	96	163	29	4	6	-99	0	-2	-97	-5	-5	24	4	4	30
24.3302	0	98	141	34	104	159	33	95	150	60	95	164	29	3	5	-98	-1	-2	-96	-4	-6	24	3	3	30
24.4531	0	97	138	33	104	157	34	94	148	60	95	163	30	4	4	-97	0	-2	-96	-3	-6	24	4	3	30
24.576	0	97	138	33	105	158	33	95	147	59	96	164	30	4	5	-99	0	-1	-96	-5	-6	24	4	2	30
24.6989	0	98	139	33	103	159	34	95	149	61	96	164	29	5	5	-100	0	-2	-97	-5	-6	25	4	3	30
24.8218	0	98	140	34	104	160	34	94	150	60	97	162	30	4	5	-99	0	-1	-96	-5	-6	24	5	4	30
24.9446	0	97	141	34	104	161	34	94	151	61	96	164	30	4	5	-99	0	-2	-96	-4	-6	24	4	4	31
25.0675	0	97	139	35	104	158	33	94	148	61	96	164	28	4	5	-99	-1	-2	-97	-4	-6	24	5	3	30
25.1904	1	98	139	33	104	158	33	94	149	61	96	164	30	4	5	-99	0	-2	-97	-6	-6	25	4	2	30
25.3133	0	98	139	33	103	158	34	94	149	61	96	164	30	4	6	-98	0	-2	-97	-4	-6	24	4	3	31
25.4362	0	98	139	33	104	160	34	94	149	60	96	164	30	4	6	-99	0	-1	-97	-5	-6	25	5	4	31
25.559	0	98	140	34	105	160	34	95	151	62	96	164	30	4	6	-101	0	-2	-97	-5	-7	25	4	4	31
25.6819	0	98	139	33	105	158	33	95	148	61	96	164	29	4	4	-100	0	-2	-98	-4	-6	25	4	2	30
25.8048	0	98	138	33	104	157	33	93	148	61	96	163	29	4	5	-98	0	-3	-98	-4	-6	25	4	2	30
25.9277	0	98	138	33	104	157	34	94	147	60	96	163	30	4	5	-99	0	-2	-98	-4	-6	25	4	3	30
26.0506	0	97	139	33	104	157	34	95	148	61	96	163	30	4	6	-100	0	-1	-98	-4	-6	25	4	3	31
26.1734	0	98	139	35	105	158	33	94	150	62	95	162	29	4	5	-102	0	-2	-99	-5	-6	25	4	3	31
26.2963	0	97	139	34	104	158	33	94	149	62	96	163	29	3	5	-101	0	-2	-97	-5	-6	24	4	3	31
26.4192	0	97	138	33	104	157	33	94	148	61	96	163	29	4	5	-98	-1	-2	-98	-4	-6	25	5	3	31
26.5421	0	97	138	33	104	157	34	94	147	60	96	162	29	4	6	-100	0	-2	-98	-5	-5	26	4	3	30
26.665	0	98	138	34	104	157	33	94	148	61	96	163	29	4	4	-100	0	-2	-98	-5	-5	25	4	2	31
26.7878	0	98	139	35	104	158	34	93	149	61	96	163	29	3	5	-101	0	-2	-99	-4	-6	25	4	3	31
26.9107	0	98	139	33	104	160	34	95	149	62	96	163	30	4	5	-100	-1	-2	-98	-4	-7	24	4	4	31
27.0336	0	97	138	33	104	157	33	94	147	61	96	163	29	4	5	-101	0	-2	-98	-4	-5	25	4	4	30
27.1565	0	98	138	34	104	157	32	93	147	61	96	163	28	4	5	-101	0	-2	-99	-5	-6	26	4	3	30
27.2794	0	97	138	33	104	157	33	94	147	61	95	163	29	4	5	-100	0	-2	-98	-4	-6	25	4	2	30
27.4022	0	98	138	34	105	158	33	94	147	61	96	163	29	4	6	-101	0	-1	-97	-4	-6	25	4	3	30
27.5251	0	98	139	34	104	160	33	95	149	62	96	162	30	4	4	-102	0	-1	-98	-4	-6	26	5	5	31
27.648	0	98	138	34	104	157	33	93	147	61	95	163	29	4	4	-101	0	-2	-99	-5	-6	25	4	2	31
27.7709	0	98	138	33	103	156	33	94	146	61	97	162	29	4	5	-100	0	-3	-99	-5	-6	26	4	3	30
27.8938	0	97	138	34	104	156	33	93	147	61	96	163	29	4	5	-101	0	-2	-97	-5	-5	25	3	2	30
28.0166	0	97	138	34	104	157	33	93	147	61	96	162	29	4	5	-101	0	-2	-99	-5	-6	25	5	3	31
28.1395	0	98	140	33	104	160	32	95	149	62	96	162	29	4	5	-102	-1	-2	-100	-4	-6	25	4	4	31
28.2624	0	98	139	35	105	158	33	95	149	62	97	162	29	4	4	-101	0	-3	-100	-5	-6	25	5	4	30
28.3853	0	97	137	33	104	156	33	94	146	61	96	162	29	3	6	-100	-1	-3	-99	-5	-6	26	4	2	30
28.5082	0	97	137	33	104	156	33	94	146	62	96	162	29	4	5	-100	0	-2	-99	-4	-5	25	4	3	30
28.631	0	97	138	33	105	156	33	94	147	61	97	162	29	4	6	-101	0	-2	-99	-5	-5	26	4	4	30
28.7539	0	98	138	33	104	159	33	95	148	62	96	162	29	3	5	-102	0	-1	-99	-5	-6	26	4	4	31
28.8768	0	98	140	34	105	160	33	94	148	61	97	162	30	5	5	-101	-1	-1	-99	-5	-6	26	4	5	31
28.9997	0	97	139	35	104	158	33	94	147	62	97	161	30	3	5	-101	0	-2	-99	-5	-6	25	4	3	30
29.1226	0	98	137	33	104	156	33	95	147	62	96	161	29	4	5	-100	0	-2	-99	-5	-5	26	4	3	29
29.2454	0	97	137	33	105	156	34	94	147	61	96	162	29	4	4	-100	0	-2	-99	-5	-5	26	4	3	30
29.3683	0	97	138	33	105	157	33	94	147	61	97	161	29	4	5	-100	0	-2	-98	-4	-5	25	4	4	30
29.4912	0	96	138	32	105	159	33	94	148	61	96	159	29	4	5	-101	0	-2	-99	-5	-6	25	5	4	30
29.6141	0	98	139	34	105	161	33	94	148	61	96	160	29	4	5	-103	0	-1	-99	-5	-5	26	5	6	31
29.737	0	97	139	33	104	157	33	94	147	62	96	162	28	3	5	-101	0	-2	-99	-4	-5	25	4	3	31
29.8598	0	97	138	33	104	156	33	93	146	61	96	161	29	4	5	-100	0	-2	-99	-5	-6	25	4	3	30
29.9827	0	97	137	33	104	156	33	93	146	61	96	161	29	3	6	-100	-1	-2	-99	-4	-6	26	4	3	30
30.1056	0	98	138	32	104	157	33	94	147	61	97	162	29	4	5	-101	0	-1	-99	-5	-6	25	4	4	30
30.2285	0	98	139	34	105	159	34	95	149	61	97	160	28	4	4	-101	0	-1	-99	-4	-5	25	4	5	31
30.3514	0	97	140	34	104	161	33	94	149	63	96	161	29	4	5	-101	-1	-1	-99	-5	-6	25	4	5	31
30.4742	0	98	138	34	104	158	33	95	148	62	96	163	29	4	5	-100	0	-2	-98	-5	-6	25	4	3	30
30.5971	0	97	137	33	104	157	33	93	147	61	96	162	29	4	5	-100	0	-2	-99	-4	-5	26	5	3	29
30.72	0	97	138	34	105	157	33	94	146	62	97	162	28	5	4	-100	0	-2	-99	-4	-6	24	3	3	30
30.8429	0	98	138	33	105	158	34	93	147	61	96	162	29	4	5	-101	-1	-2	-98	-4	-6	25	4	4	30
30.9658	0	98	140	33	105	160	33	94	149	62	97	161	29	4	5	-102	0	-1	-98	-5	-6	25	3	5	31
31.0886	0	97	140	33	105	161	33	95	150	62	97	163	30	4	6	-102	0	-2	-100	-5	-6	25	4	4	31
31.2115	0	97	138	34	105	158	33	94	147	61	96	163	29	4	4	-101	0	-3	-99	-6	-6	26	4	3	30
31.3344	0	98	138	34	104	157	33	94	147	62	96	163	29	4	4	-100	-1	-2	-99	-5	-5	26	4	3	30
31.4573	0	97	139	33	104	157	33	93	147	61	96	163	30	4	5	-100	-1	-1	-99	-4	-6	26	4	3	30
31.5802	0	98	139	32	104	159	34	94	148	63	96	163	29	4	5	-101	0	-2	-100	-5	-6	24	4	3	31
31.703	0	98	138	35	105	161	33	94	149	62	96	162	29	3	5	-102	0	-2	-99	-4	-6	26	4	5	31
31.8259	0	97	141	35	105	161	33	94	150	62	97	163	30	4	5	-101	-1	-1	-98	-4	-6	25	3	4	31
31.9488	0	97	138	33	104	158	33	94	147	62	97	164	31	3	5	-101	0	-2	-99	-5	-6	25	4	3	29
32.0717	0	97	138	32	105	158	34	94	147	62	95	163	29	4	5	-101	-1	-3	-99	-5	-6	25	4	4	30
32.1946	0	98	139	33	105	158	33	95	148	62	96	163	28	4	5	-100	0	-2	-100	-5	-6	25	4	3	30
32.3174	0	98	140	34	104	160	33	94	149	62	96	163	30	4	5	-101	0	-1	-98	-5	-6	25	5	4	31
32.4403	0	98	139	34	105	162	34	94	149	62	97	161	29	4	5	-102	0	-2	-99	-5	-6	25	3	6	31
32.5632	0	98	140	34	105	161	33	94	150	62	97	165	29	4	5	-102	0	-2	-99	-5	-7	26	4	3	31
32.6861	0	97	138	33	104	158	33	93	147	61	97	163	29	4	5	-100	-1	-2	-99	-4	-7	26	4	2	31
32.809	0	97	138	33	105	157	33	94	147	61	97	164	28	4	5	-100	0	-1	-98	-5	-6	26	5	3	30
32.9318	0	97	139	33	105	158	33	94	148	61	96	164	29	4	5	-100	-1	-2	-98	-4	-6	26	4	3	30
33.0547	0	98	139	33	106	161	33	94	150	62	96	163	29	4	5	-101	-1	-1	-100	-5	-5	25	4	4	32
33.1776	0	98	140	34	106	161	33	94	151	62	96	163	30	4	5	-103	0	-2	-100	-6	-6	26	4	4	31
33.3005	0	98	140	35	105	160	34	94	149	63	97	164	30	5	6	-101	0	-2	-99	-4	-5	25	4	4	30
33.4234	0	98	138	34	105	159	33	94	147	61	96	164	28	5	5	-99	0	-2	-98	-5	-6	25	4	2	30
33.5462	0	97	139	33	105	158	33	94	147	61	96	164	29	4	5	-101	0	-3	-99	-5	-5	25	4	3	31
33.6691	0	98	138	34	105	158	34	94	148	61	97	164	29	3	6	-102	0	-2	-99	-5	-6	26	4	2	30
33.792	0	97	140	34	106	159	33	94	149	62	97	165	29	3	4	-101	0	-2	-100	-5	-5	26	4	4	31
33.9149	0	98	141	34	106	163	33	95	150	62	96	163	30	4	5	-102	0	-1	-99	-5	-5	25	5	5	31
34.0378	0	97	139	34	106	159	33	94	149	62	97	165	29	3	5	-102	-1	-1	-100	-5	-6	26	5	3	32
34.1606	0	98	139	33	105	159	34	94	147	62	97	165	29	4	5	-101	-1	-2	-100	-4	-6	26	5	3	31
34.2835	0	98	139	33	105	158	33	94	149	62	97	165	30	4	6	-101	0	-2	-99	-4	-7	26	5	3	31
34.4064	0	98	139	33	106	159	33	95	149	62	96	165	30	4	5	-102	0	-2	-99	-5	-6	25	4	3	31
34.5293	0	98	139	34	105	162	33	95	150	62	97	164	29	4	5	-103	-1	-2	-100	-5	-6	25	5	5	31
34.6522	0	99	140	34	105	162	34	95	150	62	97	164	29	5	5	-103	0	-1	-100	-5	-5	26	4	4	32
34.775	0	97	139	34	105	159	32	95	148	62	97	165	29	4	5	-102	0	-2	-100	-5	-6	26	4	3	30
34.8979	0	97	139	34	104	158	34	95	149	63	97	164	29	4	5	-102	-1	-2	-100	-5	-7	25	4	3	31
35.0208	0	97	139	34	105	158	33	95	149	62	97	164	29	5	5	-103	-1	-2	-100	-5	-6	26	4	3	31
35.1437	0	98	139	34	105	160	34	94	149	62	97	165	29	4	5	-103	0	-2	-100	-4	-6	25	4	5	31
35.2666	0	98	140	34	105	161	34	94	150	63	98	164	30	4	5	-103	0	-2	-100	-4	-6	25	4	4	31
35.3894	0	99	139	34	105	159	33	94	149	63	97	166	29	4	5	-102	0	-2	-101	-5	-6	26	4	3	31
35.5123	0	98	139	33	105	159	33	94	148	62	97	164	29	4	5	-103	0	-2	-100	-4	-6	25	4	3	30
35.6352	0	97	139	34	105	158	34	94	149	62	97	164	29	3	5	-102	0	-2	-100	-5	-6	26	5	3	31
35.7581	0	97	140	34	105	161	33	95	150	62	97	164	29	4	4	-102	-1	-1	-100	-5	-6	26	4	4	31
35.881	0	99	140	34	106	161	32	95	149	63	98	164	30	4	5	-104	0	-1	-101	-5	-6	26	4	4	31
36.0038	0	98	139	33	105	159	33	95	148	63	98	165	30	4	5	-103	0	-2	-101	-5	-6	26	4	4	30
36.1267	0	97	138	34	105	158	33	94	147	63	97	164	29	4	4	-102	0	-2	-100	-5	-7	26	5	4	30
36.2496	0	97	138	34	105	158	33	94	148	62	96	164	30	3	5	-102	-1	-3	-99	-5	-7	25	4	3	30
36.3725	0	98	139	34	106	160	33	94	149	63	97	163	28	3	5	-103	0	-1	-100	-5	-6	26	4	4	30
36.4954	0	98	140	34	106	159	33	95	151	63	98	165	30	4	6	-102	0	-2	-100	-3	-6	26	4	2	31
36.6182	0	98	139	33	105	159	33	95	148	63	98	165	29	4	5	-103	-1	-2	-99	-5	-6	26	4	3	31
36.7411	0	98	138	33	105	158	34	95	148	62	98	164	30	4	5	-102	-1	-2	-101	-5	-6	26	4	3	31
36.864	0	98	140	34	105	159	33	94	148	63	97	164	29	4	5	-103	0	-2	-101	-4	-6	26	4	3	31
36.9869	0	97	139	33	105	159	33	95	149	63	97	164	30	3	5	-103	0	-2	-100	-4	-5	26	4	3	30
37.1098	0	99	140	34	105	160	34	95	149	64	97	164	30	4	5	-103	0	-2	-99	-5	-6	26	4	3	31
37.2326	0	97	140	34	104	162	33	95	150	62	98	162	29	4	5	-104	0	-2	-101	-4	-6	26	4	5	31
37.3555	0	98	139	33	105	158	33	94	148	63	97	164	29	4	5	-102	0	-2	-100	-4	-6	26	5	3	30
37.4784	0	98	139	33	105	158	32	95	147	63	98	164	29	4	5	-102	0	-2	-101	-5	-6	26	4	3	31
37.6013	0	97	139	34	105	158	33	94	149	63	97	165	29	4	5	-102	0	-2	-99	-4	-7	26	4	2	32
37.7242	0	98	139	33	105	160	32	95	149	62	98	164	29	4	5	-103	-1	-2	-100	-4	-6	26	4	4	31
37.847	0	98	140	34	106	162	33	95	151	62	98	164	30	4	6	-104	-1	-2	-101	-5	-5	26	4	4	31
37.9699	0	98	139	35	105	161	33	95	149	63	98	164	30	4	5	-104	0	-2	-100	-5	-6	26	3	4	30
38.0928	0	98	138	34	105	159	34	94	148	63	97	165	29	3	4	-102	0	-2	-100	-5	-6	26	4	3	30
38.2157	0	98	138	33	105	159	33	95	149	63	98	164	29	4	6	-102	0	-2	-100	-5	-6	26	4	3	31
38.3386	0	97	139	34	105	159	33	94	149	64	98	165	28	4	5	-104	0	-2	-100	-4	-6	26	4	3	30
38.4614	0	98	139	34	104	161	34	94	149	63	98	163	29	4	5	-103	-1	-2	-101	-5	-6	27	5	4	31
38.5843	0	98	140	34	105	164	33	95	150	64	98	163	30	4	5	-103	0	-2	-100	-5	-6	26	4	6	31
38.7072	0	97	138	34	106	159	34	95	149	63	97	165	29	3	5	-103	0	-2	-101	-4	-7	26	4	3	31
38.8301	0	97	138	33	105	158	34	94	148	64	97	164	28	4	5	-103	0	-2	-101	-5	-6	26	4	3	30
38.953	0	98	138	32	105	159	34	94	148	62	97	164	29	4	5	-102	0	-2	-101	-5	-6	26	4	4	30
39.0758	0	98	138	33	105	159	33	94	149	63	98	166	30	4	6	-101	0	-1	-100	-5	-6	26	4	3	31
39.1987	0	97	139	33	105	162	33	94	150	63	98	165	29	3	5	-102	0	-1	-100	-5	-6	26	4	4	32
39.3216	0	98	140	34	105	162	34	94	151	63	97	166	29	3	5	-103	0	-1	-101	-5	-6	27	4	3	31
39.4445	0	98	139	35	105	160	33	94	149	63	98	166	29	4	4	-102	0	-2	-100	-5	-6	25	3	3	30
39.5674	0	97	139	33	104	159	33	94	148	62	98	166	29	4	6	-101	0	-1	-99	-5	-6	25	5	2	30
39.6902	0	97	138	33	105	159	33	94	148	62	97	166	29	4	5	-101	0	-2	-100	-4	-6	26	4	3	30
39.8131	0	97	139	34	105	159	33	95	149	63	96	165	30	4	5	-101	-1	-2	-100	-5	-6	26	4	3	31
39.936	0	97	139	34	106	161	33	95	151	63	97	165	30	4	5	-102	0	-2	-100	-5	-6	25	5	3	31
40.0589	0	97	140	34	105	163	34	95	151	63	97	164	30	4	5	-102	0	-2	-100	-4	-6	26	4	5	31
40.1818	0	97	139	34	105	160	33	94	150	63	97	166	29	4	5	-102	0	-2	-100	-4	-5	27	4	3	30
40.3046	0	97	138	33	105	159	33	94	148	62	97	165	29	4	5	-101	0	-2	-100	-5	-6	26	4	3	30
40.4275	0	97	138	33	105	159	33	95	149	62	97	166	29	4	6	-101	0	-2	-99	-5	-5	25	4	3	30
40.5504	0	97	139	34	105	160	33	94	149	61	98	166	28	4	5	-101	-1	-2	-100	-4	-5	26	4	3	30
40.6733	0	97	139	34	106	161	34	95	151	62	97	166	29	4	5	-102	0	-1	-99	-4	-6	26	3	3	31
40.7962	0	98	140	35	105	161	34	94	152	63	97	166	29	4	5	-103	0	-1	-100	-5	-6	26	4	3	32
40.919	0	98	139	34	106	160	34	94	148	63	98	166	29	3	5	-101	0	-2	-100	-4	-6	26	4	2	31
41.0419	0	97	138	33	106	159	33	94	150	62	97	165	29	4	5	-100	0	-2	-100	-5	-6	26	5	3	29
41.1648	0	97	138	34	105	160	34	95	150	62	97	166	30	3	5	-102	-1	-2	-100	-5	-6	26	4	3	30
41.2877	0	97	140	33	105	160	33	95	150	62	98	166	28	3	5	-102	0	-2	-100	-5	-6	26	4	2	31
41.4106	0	97	140	34	105	162	34	95	150	62	98	165	29	4	4	-103	0	-2	-100	-5	-6	27	4	4	32
41.5334	0	98	141	34	105	163	33	95	150	63	97	165	29	4	5	-103	-1	-2	-100	-4	-6	26	4	4	31
41.6563	0	96	138	33	105	160	34	94	148	63	98	166	29	3	5	-101	0	-1	-100	-5	-6	25	4	3	31
41.7792	0	97	138	33	106	159	34	94	148	63	98	165	30	4	5	-101	0	-2	-100	-5	-6	26	3	3	31
41.9021	0	98	138	34	105	159	34	94	149	62	97	165	29	4	5	-102	0	-2	-99	-5	-6	25	3	3	29
42.025	0	97	138	35	106	159	33	94	150	63	98	166	29	3	5	-101	0	-2	-100	-5	-6	25	4	3	30
42.1478	0	98	139	35	106	161	33	95	151	63	98	166	29	3	5	-103	0	-2	-100	-5	-6	26	4	4	31
42.2707	0	97	139	34	106	160	33	95	150	62	97	166	29	4	5	-104	0	-2	-100	-4	-6	26	5	3	30
42.3936	0	97	138	34	105	159	34	94	148	62	98	165	29	3	5	-101	0	-2	-100	-5	-6	26	4	2	30
42.5165	0	96	138	33	105	158	34	94	148	62	98	165	29	4	6	-101	-1	-1	-99	-5	-6	25	5	3	30
42.6394	0	97	138	33	105	158	33	94	148	62	98	164	29	4	5	-102	0	-2	-100	-5	-5	26	3	3	30
42.7622	0	97	138	34	105	159	33	95	149	62	97	165	30	4	4	-102	-1	-2	-100	-4	-6	26	4	3	31
42.8851	0	97	140	34	105	161	33	94	150	62	98	167	29	4	5	-103	0	-2	-99	-5	-6	25	4	3	31
43.008	0	97	139	33	106	160	33	94	150	63	97	166	30	4	5	-101	0	-2	-99	-5	-6	27	4	3	31
43.1309	0	97	138	33	105	159	33	94	147	62	98	165	29	3	5	-101	0	-2	-100	-4	-6	26	4	3	30
43.2538	0	97	138	33	105	158	33	94	148	62	97	164	29	3	5	-101	-1	-2	-100	-4	-6	26	5	3	30
43.3766	0	97	138	33	105	159	33	94	148	61	98	164	29	3	4	-100	-1	-2	-99	-4	-6	26	4	3	30
43.4995	0	97	138	34	105	160	32	95	149	62	97	164	29	4	5	-102	0	-1	-99	-6	-6	26	4	4	30
43.6224	0	98	139	34	105	161	33	95	150	63	97	165	29	4	5	-103	0	-1	-100	-4	-6	25	4	4	31
43.7453	0	97	138	34	106	161	34	93	149	63	97	166	28	4	6	-103	0	-2	-100	-4	-6	25	4	3	31
43.8682	0	97	137	33	104	158	33	94	148	62	97	164	29	4	5	-101	0	-2	-100	-4	-6	25	4	3	30
43.991	0	97	138	33	105	158	33	95	147	62	97	165	29	4	5	-101	0	-2	-99	-4	-7	26	4	2	30
44.1139	0	97	138	34	106	159	34	95	148	62	97	166	29	4	5	-102	0	-2	-100	-5	-7	26	4	3	30
44.2368	0	97	139	34	105	160	34	95	149	61	97	166	29	4	5	-103	0	-2	-101	-5	-7	26	5	3	31
44.3597	0	97	139	34	105	160	34	94	150	62	98	165	29	3	4	-103	0	-2	-100	-5	-6	26	4	3	31
44.4826	0	96	137	34	105	159	33	95	148	63	98	165	29	4	6	-101	0	-3	-99	-5	-7	25	4	3	30
44.6054	0	97	137	32	106	158	33	94	147	62	97	165	28	4	5	-102	-1	-2	-100	-5	-6	25	4	3	30
44.7283	0	97	138	33	106	159	33	94	148	62	98	165	29	3	6	-102	0	-1	-99	-5	-7	26	5	3	30
44.8512	0	98	138	34	105	159	33	94	149	63	97	165	29	4	5	-101	0	-3	-99	-5	-7	25	4	3	31
44.9741	0	97	139	33	105	162	33	94	150	62	97	163	29	4	5	-102	0	-1	-100	-5	-6	26	5	5	31
45.097	0	98	139	34	105	162	33	94	150	62	98	165	29	4	5	-103	0	-2	-100	-5	-7	26	4	3	31
45.2198	0	97	137	34	105	159	34	94	148	62	97	165	29	4	5	-102	0	-2	-100	-5	-6	25	5	3	30
45.3427	0	97	137	33	105	158	33	94	147	62	98	165	29	4	5	-101	0	-2	-100	-6	-6	26	4	2	31
45.4656	0	97	137	33	105	158	33	94	148	61	98	164	29	4	5	-102	0	-2	-99	-5	-6	25	4	4	29
45.5885	0	97	138	33	106	159	33	94	150	62	97	165	28	3	5	-103	0	-2	-100	-5	-6	26	4	2	30
45.7114	0	97	139	34	106	162	34	95	150	62	97	164	29	4	5	-102	-1	-1	-100	-5	-6	25	4	5	31
45.8342	0	97	138	34	105	160	33	94	149	62	97	165	30	4	5	-101	0	-2	-99	-5	-6	25	3	4	31
45.9571	0	97	136	32	105	159	33	94	146	63	97	165	30	3	6	-101	0	-1	-99	-4	-6	26	4	3	30
46.08	0	97	137	34	104	158	33	94	147	62	97	164	28	3	5	-102	0	-2	-100	-5	-6	26	5	3	30
46.2029	0	97	137	33	105	159	33	93	148	63	97	164	29	4	5	-101	0	-1	-100	-5	-6	26	4	3	31
46.3258	0	97	139	34	105	159	33	95	148	62	98	165	29	4	6	-102	0	-2	-100	-5	-6	26	3	3	31
46.4486	0	98	138	34	105	160	33	94	149	62	97	165	30	4	5	-102	0	-2	-99	-4	-6	25	4	3	32
46.5715	0	96	138	35	105	159	33	94	149	63	97	166	28	4	4	-103	0	-2	-101	-4	-6	25	4	2	31
46.6944	0	97	139	33	105	159	33	94	148	62	97	165	29	3	5	-102	-1	-2	-101	-5	-6	26	4	3	31
46.8173	0	97	138	34	105	158	33	94	147	62	97	165	29	4	6	-102	0	-2	-100	-4	-6	25	4	3	30
46.9402	0	97	138	33	106	159	34	94	148	62	97	165	29	4	5	-101	-1	-2	-99	-4	-7	26	5	3	30
47.063	0	96	139	34	105	160	34	95	150	62	98	166	29	4	5	-104	0	-2	-101	-5	-5	26	4	3	32
47.1859	0	97	139	34	105	161	33	95	152	62	98	166	30	3	5	-103	0	-2	-101	-5	-6	26	4	3	31
47.3088	0	97	138	34	105	160	33	95	148	62	97	166	30	4	5	-101	0	-2	-100	-4	-6	26	4	2	30
47.4317	0	97	137	33	105	159	33	94	148	62	97	165	29	3	5	-102	0	-2	-100	-4	-5	26	4	3	30
47.5546	0	97	139	34	104	158	33	94	148	63	97	165	28	4	5	-103	0	-2	-101	-5	-6	26	4	3	31
47.6774	0	97	139	33	105	160	34	95	149	63	98	164	29	3	5	-103	0	-2	-100	-6	-6	26	5	4	31
47.8003	0	97	139	34	105	162	33	95	150	62	97	166	29	3	5	-103	0	-1	-100	-4	-5	26	4	3	31
47.9232	0	97	140	35	106	160	33	94	150	63	97	167	29	5	5	-104	0	-2	-101	-5	-6	26	4	3	31
48.0461	0	97	138	33	105	159	33	94	148	62	97	165	29	4	5	-102	0	-2	-101	-4	-6	27	4	2	30
48.169	0	98	138	33	106	159	33	94	148	63	98	165	29	4	5	-102	-1	-2	-101	-5	-7	26	4	3	31
48.2918	0	97	137	34	105	159	33	94	149	63	98	165	30	4	5	-102	0	-3	-100	-4	-6	26	4	3	30
48.4147	0	97	138	34	106	160	34	94	149	62	97	164	29	4	5	-103	0	-2	-100	-4	-6	27	3	4	31
48.5376	0	98	140	32	105	162	32	94	150	63	98	165	30	4	5	-104	0	-1	-100	-5	-6	26	4	3	31
48.6605	0	97	138	34	105	160	33	94	148	63	98	166	29	4	5	-102	0	-2	-100	-5	-6	27	4	3	31
48.7834	0	96	138	32	105	158	33	94	147	62	97	165	28	4	6	-102	0	-2	-101	-5	-5	27	5	3	30
48.9062	0	97	137	33	105	158	33	94	147	63	98	165	29	4	4	-101	0	-2	-99	-4	-6	26	5	3	30
49.0291	0	97	137	33	105	158	33	94	148	62	98	165	29	4	4	-103	0	-2	-101	-5	-6	27	4	2	31
49.152	0	97	138	34	105	159	33	94	149	63	97	165	29	4	5	-103	0	-2	-101	-5	-6	26	4	2	31
49.2749	0	97	138	35	106	161	33	95	149	62	98	165	29	5	4	-102	0	-2	-100	-5	-5	26	4	4	31
49.3978	0	97	136	33	104	158	33	94	147	62	97	164	28	3	5	-101	0	-2	-101	-5	-7	26	4	3	30
49.5206	0	97	136	33	105	158	33	94	147	62	97	164	29	4	5	-101	0	-2	-101	-5	-6	26	4	3	30
49.6435	0	96	136	33	105	158	34	94	147	62	98	164	29	3	5	-102	0	-2	-101	-5	-6	26	3	3	31
49.7664	0	97	137	33	105	158	33	94	147	62	97	164	29	4	5	-101	0	-2	-100	-5	-6	26	4	3	31
49.8893	0	97	138	34	105	160	33	94	149	62	97	165	30	4	5	-103	0	-2	-99	-4	-6	26	4	3	31
50.0122	0	97	138	34	106	159	33	94	149	62	98	165	30	4	5	-103	0	-1	-101	-4	-6	26	4	3	31
50.135	0	96	137	33	105	159	33	94	147	62	98	165	29	4	4	-102	0	-2	-100	-4	-7	26	5	3	29
50.2579	0	97	137	34	105	158	33	93	146	62	98	165	29	3	6	-101	0	-1	-99	-4	-6	26	5	3	30
50.3808	0	96	137	33	105	158	33	94	147	63	97	163	28	3	5	-101	0	-2	-100	-5	-6	25	4	3	30
50.5037	0	97	138	34	106	159	33	94	149	62	97	164	29	5	4	-103	0	-1	-100	-5	-6	26	4	3	31
50.6266	0	97	138	34	106	160	33	94	149	63	97	165	29	4	5	-103	-1	-1	-100	-4	-6	26	4	3	32
50.7494	0	97	138	34	105	160	33	94	147	63	97	165	29	4	6	-101	0	-2	-100	-5	-6	26	4	3	31
50.8723	0	97	137	33	106	159	33	94	147	62	98	164	29	4	5	-102	0	-2	-100	-5	-6	26	5	3	31
50.9952	11	97	137	33	106	158	34	94	147	63	97	164	29	3	5	-102	0	-1	-101	-4	-6	26	4	2	31
51.1181	0	97	137	34	105	158	33	94	148	63	97	165	28	4	6	-103	-1	-2	-100	-4	-6	26	4	3	30
51.241	0	97	138	33	105	160	34	94	149	62	98	165	29	4	5	-103	0	-2	-100	-5	-6	26	5	4	32
51.3638	0	96	139	34	105	161	33	94	150	62	98	164	30	3	5	-103	0	-2	-100	-5	-6	25	5	4	31
51.4867	0	97	137	33	105	159	33	94	148	63	98	164	28	4	5	-102	0	-2	-100	-5	-7	26	4	3	29
51.6096	0	97	137	33	106	158	33	94	147	62	98	164	29	4	5	-102	0	-2	-101	-5	-6	25	4	4	30
51.7325	0	97	137	33	106	158	33	93	147	62	97	164	29	3	5	-103	0	-2	-100	-5	-6	26	3	3	30
51.8554	0	97	138	33	105	159	33	94	148	63	98	164	29	4	5	-102	0	-2	-100	-6	-6	26	4	3	30
51.9782	0	97	138	34	105	161	33	94	149	63	97	164	28	3	4	-103	0	0	-101	-5	-7	26	4	4	31
52.1011	0	97	138	34	106	161	33	94	149	63	98	165	29	4	5	-104	0	-2	-101	-5	-6	25	5	4	31
52.224	0	97	137	33	106	159	33	94	147	62	98	165	29	3	4	-102	0	-2	-100	-4	-6	27	3	3	31
52.3469	0	97	137	34	105	158	33	94	147	62	97	164	29	4	6	-103	0	-3	-100	-5	-6	27	3	3	30
52.4698	0	97	137	34	106	159	33	94	147	62	97	164	28	4	5	-103	0	-1	-101	-5	-6	26	4	3	31
52.5926	0	97	137	34	106	160	34	94	148	62	98	166	29	4	6	-103	0	-2	-101	-5	-6	26	4	3	31
52.7155	0	97	138	35	106	161	33	93	149	63	97	165	29	4	5	-103	0	-2	-101	-4	-6	26	4	4	32
52.8384	0	97	139	35	105	161	33	95	150	64	98	165	29	4	5	-104	0	-2	-101	-4	-6	27	5	3	31
52.9613	0	97	138	34	105	159	33	94	147	63	98	165	29	4	5	-103	0	-3	-101	-5	-6	27	4	3	30
53.0842	0	98	136	33	105	158	33	93	147	63	98	164	28	4	5	-103	0	-1	-101	-5	-5	26	4	3	30
53.207	0	96	136	33	106	158	33	93	148	62	97	164	30	4	5	-101	0	-2	-100	-5	-6	27	4	3	30
53.3299	0	97	137	33	106	160	33	94	148	62	98	164	29	4	5	-103	0	-2	-100	-5	-7	26	4	4	31
53.4528	0	97	139	33	106	162	33	94	151	63	97	164	29	4	6	-104	0	-2	-101	-4	-7	26	5	5	32
53.5757	0	97	139	35	106	161	33	95	151	63	98	165	29	4	5	-105	0	-2	-101	-4	-6	26	5	4	31
53.6986	0	97	136	34	106	160	33	94	148	63	97	165	28	4	5	-102	0	-1	-100	-4	-6	27	5	3	30
53.8214	0	97	137	33	106	159	34	94	148	63	98	166	29	4	5	-102	-1	-2	-101	-5	-6	26	4	2	30
53.9443	0	97	138	33	105	159	34	93	148	63	98	165	29	4	6	-103	-1	-2	-101	-5	-6	26	4	3	31
54.0672	0	97	138	33	105	159	33	93	149	62	98	165	29	4	4	-105	-1	-2	-102	-4	-6	26	4	3	32
54.1901	0	97	138	34	106	161	33	94	150	63	98	165	30	4	5	-103	0	-1	-101	-5	-5	26	3	3	32
54.313	0	97	139	34	105	163	33	95	151	62	98	166	30	4	4	-105	0	-2	-102	-6	-5	26	3	3	32
54.4358	0	98	138	33	106	160	33	94	148	63	98	167	28	5	6	-103	-1	-1	-102	-5	-6	26	4	3	31
54.5587	0	97	138	34	107	160	34	94	148	63	97	166	29	4	6	-103	0	-2	-101	-5	-6	27	4	3	31
54.6816	0	97	139	33	105	161	33	94	149	63	98	167	29	3	5	-102	0	-1	-101	-5	-6	27	4	3	31
54.8045	0	97	139	34	106	163	34	94	149	63	97	165	29	3	5	-103	0	-2	-101	-4	-7	26	5	4	31
54.9274	0	98	139	33	106	162	33	94	151	63	98	166	29	4	5	-105	0	-1	-102	-5	-6	26	4	4	32
55.0502	0	98	140	34	106	162	33	94	150	64	98	167	29	4	6	-104	-1	-3	-102	-5	-6	27	4	3	32
55.1731	0	97	138	34	107	161	34	94	150	63	99	167	29	3	6	-103	-1	-2	-101	-5	-6	26	5	3	31
55.296	0	97	138	34	106	161	34	94	148	63	99	167	29	4	5	-103	0	-2	-102	-5	-5	26	4	3	31
55.4189	0	97	138	34	106	160	33	94	150	64	98	167	29	4	4	-104	-1	-2	-101	-5	-6	25	4	3	31
55.5418	0	98	139	34	106	161	34	94	151	63	98	166	30	3	6	-104	0	-1	-102	-5	-6	25	4	4	32
55.6646	0	97	139	34	106	164	34	95	152	63	98	167	31	4	5	-104	-1	-1	-101	-5	-7	26	5	4	32
55.7875	0	97	139	34	106	161	34	95	149	63	99	168	30	3	5	-104	0	-1	-103	-4	-7	26	4	3	31
55.9104	0	97	138	33	106	161	34	94	149	64	98	167	29	4	5	-103	0	-2	-102	-4	-6	27	4	4	31
56.0333	0	97	138	33	106	160	34	94	148	63	99	166	29	4	5	-104	0	-2	-102	-4	-7	27	5	2	32
56.1562	0	96	138	35	105	160	33	94	149	63	98	167	29	3	5	-104	0	-2	-101	-5	-6	26	4	3	31
56.279	0	98	138	33	107	161	33	94	150	64	98	166	30	4	4	-104	0	-2	-102	-4	-7	26	5	3	32
56.4019	0	97	140	33	106	162	34	94	151	63	99	166	29	4	5	-105	0	-1	-103	-4	-6	26	4	4	32
56.5248	0	97	139	33	106	161	34	95	149	62	99	167	28	3	5	-104	-1	-2	-103	-5	-6	26	4	3	32
56.6477	0	97	137	33	106	159	34	94	148	63	98	166	29	5	5	-103	0	-2	-102	-5	-6	26	3	3	31
56.7706	0	97	137	33	106	160	34	93	148	63	98	166	29	3	5	-104	0	-2	-101	-4	-6	27	4	2	30
56.8934	0	98	138	33	107	160	34	94	148	64	98	166	29	4	5	-105	0	-2	-102	-4	-7	27	4	3	31
57.0163	0	98	138	33	106	161	34	94	149	64	98	165	30	4	5	-104	0	-2	-103	-5	-6	26	5	4	32
57.1392	0	97	138	33	107	161	34	95	151	63	99	167	29	3	5	-105	0	-3	-101	-5	-6	27	4	2	32
57.2621	0	97	138	33	106	160	33	94	149	63	98	167	30	5	4	-104	0	-2	-102	-5	-7	27	3	3	32
57.385	0	96	137	33	105	159	34	95	148	63	98	166	29	3	5	-104	0	-2	-103	-4	-5	26	4	3	31
57.5078	0	97	138	33	106	160	33	94	148	63	97	166	29	4	5	-103	0	-2	-102	-5	-6	26	3	3	31
57.6307	0	97	138	33	106	160	33	95	149	64	99	166	29	3	5	-103	0	-2	-102	-5	-6	27	4	3	31
57.7536	0	97	138	33	106	161	34	95	149	62	98	165	29	4	5	-105	-1	-1	-102	-5	-6	27	5	3	32
57.8765	0	97	139	34	106	162	33	95	150	64	98	167	29	4	5	-105	0	-1	-104	-4	-6	26	4	3	32
57.9994	0	97	138	34	107	160	34	94	148	63	99	166	29	4	5	-103	0	-2	-102	-5	-6	27	4	2	31
58.1222	0	97	137	33	106	160	33	94	148	63	99	165	29	4	5	-103	0	-2	-102	-5	-5	27	4	3	32
58.2451	0	97	137	33	106	159	33	95	148	63	99	166	29	4	5	-104	0	-2	-102	-4	-6	28	5	3	31
58.368	0	97	138	33	106	160	32	95	149	63	99	166	29	3	4	-106	0	-2	-103	-5	-7	27	4	3	32
58.4909	0	97	138	33	107	160	34	95	150	63	98	165	29	4	6	-105	0	-2	-102	-5	-6	26	4	3	32
58.6138	0	98	137	34	106	161	33	95	149	63	98	166	30	4	5	-104	0	-2	-101	-4	-6	27	4	4	32
58.7366	0	97	136	34	106	159	33	95	147	63	99	165	29	3	5	-104	0	-2	-103	-5	-5	26	4	3	32
58.8595	0	97	137	33	106	158	32	94	148	63	99	165	28	5	5	-104	0	-2	-102	-5	-6	26	5	2	32
58.9824	0	96	137	34	106	159	33	94	147	63	99	166	29	4	5	-104	0	-2	-102	-6	-6	26	4	3	31
59.1053	0	97	136	33	106	160	33	94	149	63	99	165	29	3	5	-104	0	-2	-102	-5	-6	26	4	3	32
59.2282	0	98	139	34	107	161	33	95	150	64	98	165	29	4	5	-105	0	-1	-102	-5	-6	27	4	4	33
59.351	0	97	138	33	106	160	33	94	148	64	99	165	28	4	5	-104	0	-2	-102	-4	-7	27	5	3	31
59.4739	0	97	136	34	106	158	33	93	147	63	98	165	28	5	5	-103	0	-2	-102	-4	-6	26	4	4	30
59.5968	0	98	136	33	105	158	33	94	147	62	98	164	29	4	5	-102	0	-3	-101	-5	-6	27	4	3	31
59.7197	0	97	137	33	105	158	32	94	147	63	97	164	28	4	6	-103	-1	-2	-101	-5	-6	26	4	3	32
59.8426	0	97	137	33	105	159	34	95	147	63	98	164	28	4	6	-104	-1	-1	-102	-4	-5	27	4	3	31
59.9654	0	98	137	33	106	160	33	94	148	63	98	166	29	4	5	-103	0	-2	-102	-5	-6	26	3	4	32
60.0883	0	97	137	34	105	159	33	94	147	63	98	165	29	4	4	-103	0	-2	-101	-5	-5	27	4	3	31
60.2112	0	96	136	32	105	158	32	93	147	63	98	164	29	3	5	-102	0	-2	-102	-4	-5	27	4	3	31
60.3341	0	97	136	33	106	158	33	93	146	63	98	164	29	4	6	-103	0	-2	-102	-4	-5	26	4	3	32
60.457	0	97	136	33	106	158	33	94	147	63	98	164	29	4	5	-103	0	-2	-101	-5	-6	27	4	3	31
60.5798	0	97	137	33	106	158	33	95	149	63	98	164	29	4	5	-103	-1	-2	-101	-4	-6	27	4	3	31
60.7027	0	97	138	33	107	160	33	95	149	63	98	165	29	3	5	-104	-1	-2	-101	-4	-5	26	4	4	32
60.8256	0	97	137	34	105	160	34	94	149	63	98	165	29	3	5	-104	-1	-1	-102	-4	-6	26	5	3	32
60.9485	0	97	137	34	106	158	34	94	147	62	97	164	29	4	5	-102	0	-2	-102	-4	-6	27	5	2	31
61.0714	0	97	136	33	105	158	34	94	147	63	97	164	29	4	5	-104	-1	-2	-101	-5	-6	26	5	3	30
61.1942	0	97	136	33	106	159	33	94	148	64	97	165	29	4	5	-104	0	-3	-101	-5	-6	27	4	3	31
61.3171	0	97	137	33	106	160	33	94	149	63	98	163	29	4	5	-105	0	-2	-101	-5	-6	27	3	4	32
61.44	0	97	137	33	106	163	33	95	150	63	98	163	29	4	6	-104	0	-2	-102	-4	-6	26	4	6	32
61.5629	0	97	138	35	106	160	33	94	147	63	99	165	29	5	5	-104	-1	-3	-101	-4	-6	27	4	3	32
61.6858	0	97	136	33	106	159	34	94	147	63	99	166	29	4	4	-104	0	-2	-102	-5	-5	26	5	2	31
61.8086	0	97	137	34	105	159	34	94	147	64	98	165	29	4	5	-105	-1	-2	-102	-5	-7	26	4	3	32
61.9315	0	97	137	33	106	159	34	94	148	62	97	165	29	4	4	-104	0	-2	-102	-5	-6	27	5	3	31
62.0544	0	96	138	34	106	161	33	94	150	63	98	165	29	3	5	-104	0	-1	-101	-5	-6	27	4	4	32
62.1773	0	97	138	34	106	161	33	94	150	63	98	165	29	4	5	-105	0	-1	-102	-4	-5	27	5	4	33
62.3002	0	97	137	33	106	160	34	94	148	63	99	165	28	4	5	-104	0	-2	-102	-5	-6	27	4	3	31
62.423	0	97	136	34	106	159	33	94	146	63	98	165	29	4	4	-104	0	-2	-101	-4	-6	26	3	3	32
62.5459	0	98	137	33	107	159	33	94	147	63	98	165	29	4	5	-103	0	-2	-102	-4	-6	26	4	3	30
62.6688	0	97	136	33	105	159	33	94	148	63	98	165	29	4	5	-105	0	-1	-102	-5	-6	27	4	3	32
62.7917	0	97	137	34	107	159	34	94	149	63	98	165	28	4	5	-106	0	-2	-103	-5	-6	26	4	3	32
62.9146	0	97	138	34	106	160	34	94	150	63	98	166	28	4	5	-104	-1	-1	-102	-5	-6	27	4	3	32
63.0374	0	97	136	33	106	159	33	93	148	63	98	165	30	4	6	-104	0	-2	-101	-5	-6	27	4	3	31
63.1603	0	96	136	33	106	159	33	94	147	62	98	165	28	4	5	-102	-1	-2	-102	-5	-6	27	4	3	30
63.2832	0	97	137	33	105	159	33	94	147	63	98	165	29	3	5	-104	-1	-2	-102	-5	-7	26	4	3	30
63.4061	0	97	137	33	106	159	34	94	148	62	98	164	29	3	5	-103	0	-2	-101	-5	-6	26	4	3	32
63.529	0	97	138	34	106	160	33	94	149	62	99	164	30	3	5	-105	0	-2	-101	-4	-6	27	3	3	32
63.6518	0	96	138	34	107	162	34	94	149	64	98	164	29	3	5	-105	0	-1	-102	-5	-6	26	5	4	33
63.7747	0	97	137	33	106	159	34	94	148	63	97	165	29	4	5	-103	0	-2	-102	-5	-6	27	4	3	31
63.8976	0	96	136	33	106	158	33	94	146	63	97	164	29	3	5	-104	0	-2	-101	-4	-6	27	4	3	31
64.0205	0	97	136	33	106	159	33	94	147	62	98	165	29	4	5	-103	0	-2	-101	-5	-6	26	4	4	31
64.1434	0	97	137	33	107	159	34	93	148	63	98	165	29	3	5	-104	-1	-1	-102	-5	-6	27	4	3	32
64.2662	0	97	137	33	106	160	33	94	149	62	98	165	30	4	5	-105	-1	-2	-101	-4	-6	26	4	4	32
64.3891	0	96	138	34	106	161	33	95	150	63	99	165	30	3	5	-104	0	-1	-102	-5	-6	27	4	4	32
64.512	0	97	136	34	106	160	32	94	148	63	98	166	29	3	5	-103	0	-2	-101	-4	-6	26	4	3	31
64.6349	0	97	136	33	106	159	33	94	147	63	98	165	29	4	5	-103	0	-2	-102	-4	-5	27	4	3	31
64.7578	0	97	137	33	106	159	33	93	147	62	97	166	28	3	5	-104	0	-2	-102	-5	-6	27	5	3	31
64.8806	0	97	137	34	106	160	33	95	148	63	98	164	30	4	5	-103	0	-2	-101	-5	-5	26	4	4	31
65.0035	0	97	138	33	106	161	33	94	149	63	98	166	29	4	6	-104	-1	-2	-102	-5	-6	27	4	4	32
65.1264	0	96	139	34	106	162	33	94	150	63	98	167	29	4	6	-106	0	-1	-102	-4	-6	26	4	4	32
65.2493	0	97	137	33	107	160	33	94	147	63	99	166	28	3	5	-104	0	-2	-102	-4	-6	27	4	3	31
65.3722	0	97	136	32	106	160	33	94	146	62	98	166	29	4	5	-104	0	-2	-102	-5	-6	28	4	3	31
65.495	0	97	137	33	106	159	33	94	147	62	97	166	28	4	5	-104	0	-2	-102	-4	-6	26	4	3	31
65.6179	0	97	137	33	106	160	33	94	147	63	98	165	29	4	5	-104	0	-2	-101	-4	-6	27	4	3	31
65.7408	0	97	137	34	106	161	33	94	150	63	99	165	29	4	6	-105	0	-1	-101	-5	-6	26	4	4	32
65.8637	0	97	137	35	106	160	33	94	149	63	99	167	29	4	6	-104	0	-2	-101	-4	-6	27	4	2	31
65.9866	0	96	137	33	105	159	33	94	147	63	98	164	29	4	5	-103	0	-2	-101	-4	-6	27	4	3	31
66.1094	0	97	136	33	106	159	32	94	146	63	98	165	29	4	5	-104	0	-2	-101	-5	-6	26	4	3	31
66.2323	0	95	137	33	106	159	34	94	147	62	98	165	28	4	5	-105	-1	-2	-102	-5	-6	28	4	2	31
66.3552	0	98	137	33	105	159	32	94	147	63	97	165	28	4	4	-105	0	-2	-101	-5	-6	27	4	3	32
66.4781	0	96	138	34	106	160	33	94	149	62	98	165	29	3	5	-106	-1	-1	-102	-5	-7	27	3	3	32
66.601	0	96	137	33	106	160	33	95	147	64	99	166	28	4	5	-104	0	-1	-102	-4	-6	27	4	3	31
66.7238	0	96	135	33	106	159	33	93	146	63	98	164	28	4	5	-104	0	-3	-102	-4	-5	27	5	3	31
66.8467	0	97	136	33	105	158	33	93	146	64	99	164	29	4	5	-104	0	-2	-102	-5	-6	26	4	3	31
66.9696	0	97	135	33	106	159	32	94	146	63	98	165	29	4	5	-104	0	-2	-101	-5	-6	26	4	3	31
67.0925	0	96	136	33	106	158	33	94	148	63	98	164	29	4	5	-105	0	-2	-101	-4	-5	26	5	4	31
67.2154	0	96	137	33	107	161	32	94	149	63	97	164	29	4	5	-106	0	-1	-102	-4	-6	26	4	4	32
67.3382	0	97	135	33	105	159	34	93	147	63	97	164	29	4	5	-103	0	-2	-101	-5	-6	27	5	3	32
67.4611	0	97	136	33	106	158	33	93	146	63	98	164	28	4	4	-104	0	-1	-101	-5	-6	26	4	3	30
67.584	0	97	135	33	105	157	33	93	146	63	98	163	29	4	5	-105	0	-2	-101	-6	-7	27	4	3	31
67.7069	0	97	136	32	105	158	33	94	146	62	98	163	29	3	5	-105	-1	-1	-102	-4	-6	26	3	3	32
67.8298	0	97	136	34	105	158	33	95	147	63	98	164	29	4	4	-104	0	-1	-101	-4	-6	27	4	4	31
67.9526	0	97	137	34	106	161	32	94	147	62	97	163	29	5	5	-105	-1	-2	-101	-5	-5	27	4	4	31
68.0755	0	96	136	34	105	158	33	94	145	63	98	163	28	4	5	-104	0	-2	-101	-4	-6	27	5	3	31
68.1984	0	96	134	33	105	157	33	94	146	62	99	164	28	3	5	-104	0	-2	-101	-4	-5	26	4	3	31
68.3213	0	96	136	32	106	157	33	93	146	62	98	164	29	3	5	-104	0	-2	-101	-5	-5	27	4	3	31
68.4442	0	96	136	33	106	159	33	93	147	63	98	163	28	4	5	-104	-1	-1	-101	-4	-6	26	4	4	31
68.567	0	96	136	34	105	159	34	94	147	62	98	164	28	4	5	-106	0	-2	-101	-5	-6	26	4	3	32
68.6899	0	97	136	34	106	160	33	94	148	63	98	164	29	4	5	-103	0	-2	-102	-4	-5	26	4	4	31
68.8128	0	96	136	33	106	158	33	94	146	62	97	163	28	4	5	-103	-1	-2	-101	-5	-6	27	4	3	31
68.9357	0	96	135	33	105	158	33	94	146	62	97	163	28	4	5	-104	0	-2	-102	-5	-6	26	4	3	30
69.0586	0	97	135	32	105	158	33	93	146	62	98	163	29	4	5	-105	0	-2	-101	-5	-6	27	4	3	31
69.1814	0	96	137	33	105	161	34	94	147	62	97	162	29	3	4	-106	0	-1	-101	-5	-6	27	4	4	30
69.3043	0	97	136	34	106	162	33	95	148	63	99	162	29	4	6	-106	0	-2	-101	-5	-6	27	4	5	32
69.4272	0	97	136	33	106	159	33	93	146	63	98	163	29	4	5	-104	0	-2	-102	-5	-5	27	3	4	31
69.5501	0	96	135	33	104	157	33	94	146	62	98	163	28	4	5	-104	0	-1	-101	-5	-5	27	4	3	31
69.673	0	97	135	33	106	158	32	93	146	63	98	163	28	3	4	-103	0	-2	-102	-4	-5	27	4	3	31
69.7958	0	97	135	33	106	157	33	94	146	62	98	163	28	4	5	-104	0	-2	-100	-5	-6	26	4	3	31
69.9187	0	97	135	33	106	160	32	93	147	63	98	164	29	3	5	-104	-1	-1	-100	-5	-5	27	4	4	31
70.0416	0	97	136	34	106	160	33	94	147	63	97	164	28	3	5	-107	0	-2	-101	-5	-5	27	5	3	32
70.1645	0	97	136	34	106	159	33	94	146	63	98	164	28	4	5	-105	-1	-1	-102	-4	-6	27	4	3	31
70.2874	0	96	136	33	105	157	34	93	145	62	98	163	28	3	6	-103	0	-2	-100	-5	-6	27	3	4	30
70.4102	0	97	135	33	106	157	32	94	145	62	98	163	28	4	5	-103	0	-2	-100	-4	-5	27	4	3	31
70.5331	0	96	135	33	106	159	33	94	146	63	98	163	28	4	5	-105	-1	-2	-102	-5	-6	27	4	3	31
70.656	0	97	136	34	106	161	34	95	147	63	97	162	28	4	5	-105	0	-1	-102	-5	-6	27	4	5	32
70.7789	0	97	137	34	106	162	34	93	149	63	98	162	29	3	5	-105	0	-1	-101	-5	-5	26	4	5	32
70.9018	0	97	136	33	106	159	33	94	146	63	98	165	27	4	5	-104	0	-2	-101	-5	-6	28	3	3	30
71.0246	0	97	135	32	106	157	33	94	146	63	98	163	28	4	4	-104	0	-2	-101	-5	-5	27	4	3	31
71.1475	0	96	135	33	105	158	33	93	145	63	98	163	28	4	5	-104	0	-2	-102	-5	-6	27	4	3	31
71.2704	0	96	135	34	106	159	32	94	146	63	97	163	29	3	5	-104	0	-2	-101	-5	-6	27	4	3	30
71.3933	0	96	136	33	106	160	33	94	147	63	99	163	29	4	5	-105	0	-1	-102	-5	-6	27	5	3	32
71.5162	0	97	138	34	106	161	33	94	148	63	98	163	29	4	4	-105	0	-2	-102	-5	-5	26	5	5	32
71.639	0	96	136	34	107	160	33	94	147	62	98	164	28	4	5	-104	0	-1	-102	-5	-6	27	4	3	31
71.7619	0	97	135	33	106	158	34	94	145	62	98	164	29	4	6	-103	0	-2	-101	-5	-7	26	3	3	30
71.8848	0	96	135	33	106	157	33	93	145	62	98	163	29	4	5	-104	-1	-3	-101	-5	-6	26	3	3	31
72.0077	0	96	136	33	106	159	33	94	147	64	98	163	28	4	5	-105	0	-2	-102	-5	-5	27	4	4	30
72.1306	0	96	137	33	107	161	33	94	148	64	99	162	29	4	5	-106	0	-1	-102	-5	-6	26	4	4	32
72.2534	0	97	137	33	106	162	34	95	149	63	98	163	29	4	5	-105	0	-1	-102	-5	-6	27	4	4	32
72.3763	0	97	136	34	107	158	33	93	146	63	98	165	28	4	5	-104	0	-3	-102	-5	-6	27	5	3	31
72.4992	0	96	136	33	105	158	32	94	146	62	98	163	28	4	4	-104	0	-1	-103	-5	-6	27	3	3	31
72.6221	0	97	136	33	106	158	34	94	145	63	98	163	28	5	5	-104	0	-2	-101	-5	-5	27	4	3	32
72.745	0	97	136	33	106	158	33	94	146	63	98	164	28	3	5	-103	0	-2	-101	-4	-5	27	4	3	31
72.8678	0	97	137	33	106	160	33	94	147	63	98	165	28	4	4	-105	0	-1	-102	-5	-6	26	4	4	32
72.9907	0	97	136	34	106	160	33	94	148	63	97	165	28	4	5	-106	0	-1	-102	-5	-6	27	5	4	32
73.1136	0	97	136	34	105	158	33	93	146	63	97	164	29	4	5	-104	-1	-2	-102	-5	-6	27	4	3	32
73.2365	0	97	136	33	106	158	33	93	145	63	98	163	29	4	5	-103	0	-2	-102	-5	-6	26	4	3	31
73.3594	0	96	135	33	106	158	33	94	145	62	98	163	29	4	5	-104	0	-2	-101	-5	-6	26	4	3	30
73.4822	0	96	135	33	105	160	32	94	147	63	98	164	29	4	5	-105	0	-1	-102	-4	-5	27	5	4	31
73.6051	0	97	136	33	106	161	33	95	147	62	98	163	29	3	5	-105	0	-2	-102	-5	-6	27	4	4	31
73.728	0	96	136	34	106	160	33	94	146	63	98	163	29	4	4	-103	-1	-1	-101	-4	-6	26	4	4	31
73.8509	0	97	134	34	105	159	33	93	145	63	98	163	29	3	5	-103	0	-1	-102	-4	-6	27	3	3	31
73.9738	0	96	136	33	106	158	32	94	145	62	97	163	28	3	5	-105	0	-2	-100	-4	-6	27	4	3	31
74.0966	0	96	135	33	106	158	33	93	146	63	98	163	28	3	5	-104	-1	-3	-102	-5	-6	26	4	4	32
74.2195	0	96	136	33	107	160	33	93	147	64	98	163	28	4	5	-104	0	-2	-102	-5	-6	27	4	5	32
74.3424	0	97	136	33	106	161	33	94	148	63	98	163	29	4	4	-105	0	-2	-102	-5	-6	27	4	4	32
74.4653	0	97	136	34	106	160	33	93	147	63	98	163	29	4	5	-104	0	-3	-103	-5	-6	27	4	4	32
74.5882	0	96	135	33	106	158	33	94	145	62	98	163	29	4	4	-104	0	-2	-102	-5	-6	26	4	4	30
74.711	0	96	135	33	105	159	33	93	146	62	98	163	29	3	5	-103	-1	-1	-101	-5	-5	27	4	4	31
74.8339	0	97	136	33	106	159	33	93	146	63	98	164	29	4	5	-104	0	-1	-102	-5	-6	26	4	3	31
74.9568	0	96	136	34	107	160	34	93	148	63	98	164	29	5	4	-106	0	-2	-103	-5	-6	27	4	4	32
75.0797	0	97	137	33	107	160	33	94	147	63	98	164	28	4	4	-105	0	-2	-102	-4	-5	26	3	4	32
75.2026	0	96	134	33	106	158	33	94	146	63	99	163	29	4	5	-104	-1	-2	-102	-5	-6	27	4	3	32
75.3254	0	96	135	33	106	158	33	94	146	62	98	164	28	4	4	-104	0	-2	-102	-5	-6	27	4	3	31
75.4483	0	96	135	33	106	157	32	93	145	63	98	163	29	4	4	-105	-1	-2	-103	-5	-6	26	4	3	31
75.5712	0	96	134	33	106	158	34	94	146	63	98	163	29	4	5	-105	-1	-2	-102	-4	-6	27	4	3	31
75.6941	0	97	136	34	106	162	33	94	147	64	98	162	29	4	5	-104	0	-2	-102	-4	-5	26	4	4	32
75.817	0	96	136	35	107	159	33	93	146	63	98	163	28	4	4	-105	0	-2	-102	-4	-5	28	4	3	32
75.9398	0	97	134	33	106	157	33	94	146	62	97	163	28	4	5	-104	0	-2	-101	-5	-6	26	4	3	31
76.0627	0	96	135	33	106	158	33	94	146	64	98	162	28	3	5	-104	0	-1	-102	-4	-6	27	4	4	31
76.1856	0	96	135	33	106	160	33	93	145	63	98	162	29	4	5	-104	0	-1	-102	-4	-6	28	4	5	32
76.3085	0	96	135	33	106	161	32	93	146	63	98	162	29	4	5	-104	-1	-2	-102	-5	-6	27	4	5	31
76.4314	0	97	137	33	106	161	33	94	147	63	99	161	28	4	5	-107	0	-2	-102	-4	-6	27	4	6	32
76.5542	0	97	135	34	107	159	33	94	145	63	98	164	28	4	5	-105	0	-2	-102	-4	-5	27	4	3	31
76.6771	0	97	133	34	106	157	33	93	145	63	98	163	28	3	5	-103	0	-2	-102	-4	-5	27	4	3	31
76.8	0	96	135	33	106	156	33	94	144	62	98	162	27	4	4	-104	0	-1	-102	-4	-5	28	3	3	31
76.9229	0	96	134	33	106	159	33	93	145	63	97	161	28	4	5	-105	-1	-2	-102	-5	-6	26	4	4	32
77.0458	0	96	135	34	106	159	33	94	146	63	98	162	27	4	4	-105	0	-2	-102	-5	-6	27	4	4	31
77.1686	0	96	136	35	106	162	34	94	147	63	98	162	28	4	5	-105	0	-2	-102	-6	-6	27	4	5	33
77.2915	0	96	135	34	106	158	33	93	145	63	97	164	28	4	6	-104	-1	-2	-103	-4	-6	27	3	3	32
77.4144	0	97	135	33	106	157	34	93	146	63	98	162	29	4	6	-105	-1	-2	-103	-5	-6	27	4	3	31
77.5373	0	97	135	33	107	158	33	93	145	62	98	162	29	4	5	-104	0	-1	-102	-6	-6	27	4	4	31
77.6602	0	97	135	34	107	158	34	94	146	64	99	163	29	4	4	-104	0	-2	-101	-4	-6	27	5	3	31
77.783	0	97	136	34	106	161	34	93	148	62	99	162	29	4	5	-106	0	-2	-102	-4	-6	25	4	5	32
77.9059	0	97	137	34	107	160	33	94	147	63	99	163	29	4	5	-107	0	-2	-103	-4	-6	27	4	4	32
78.0288	0	96	134	34	106	158	33	93	145	63	99	164	28	4	5	-105	-1	-2	-103	-5	-6	27	3	3	31
78.1517	0	97	135	33	106	158	34	94	145	64	99	163	28	5	5	-104	0	-3	-102	-5	-6	27	4	3	32
78.2746	0	97	135	33	107	158	34	93	145	63	99	162	29	3	5	-105	0	-1	-102	-5	-6	27	5	4	31
78.3974	0	96	136	33	106	161	33	94	147	63	98	163	29	3	6	-106	0	-2	-102	-5	-6	26	3	5	32
78.5203	0	97	137	35	107	162	34	94	148	63	98	162	28	4	5	-107	0	-1	-103	-5	-7	27	4	6	32
78.6432	0	97	136	34	106	159	34	93	147	64	99	164	28	4	5	-104	0	-2	-101	-4	-6	27	4	3	32
78.7661	0	96	135	34	105	157	32	94	145	62	98	163	28	4	5	-103	0	-2	-102	-4	-6	27	4	3	31
78.889	0	97	136	33	106	158	33	93	146	62	98	162	28	4	5	-105	0	-1	-103	-5	-5	27	4	4	32
79.0118	0	96	136	33	106	160	34	93	147	63	97	162	29	3	5	-105	0	-1	-102	-5	-6	26	4	5	32
79.1347	0	97	136	32	106	162	34	94	147	63	98	162	28	4	5	-106	0	-2	-102	-5	-5	26	4	5	31
79.2576	0	97	137	34	107	161	33	94	147	64	99	164	28	3	5	-107	0	-1	-103	-5	-6	27	4	4	33
79.3805	0	96	135	34	106	158	33	94	146	64	98	164	29	5	5	-106	-1	-2	-103	-5	-6	27	4	3	32
79.5034	0	97	136	33	106	158	33	94	145	63	99	163	28	3	5	-105	0	-2	-103	-5	-6	27	4	3	31
79.6262	0	96	135	34	107	157	33	93	146	64	98	163	28	4	5	-104	0	-2	-101	-4	-5	28	3	3	31
79.7491	0	97	136	33	106	159	33	93	146	64	98	163	29	4	5	-106	0	-2	-102	-5	-6	27	4	4	32
79.872	0	96	136	33	106	162	33	94	147	63	99	162	28	4	5	-106	0	-2	-103	-5	-5	28	4	5	33
79.9949	0	97	136	35	107	162	33	94	147	64	98	163	29	4	5	-107	0	-1	-103	-4	-6	27	4	4	33
80.1178	0	96	135	33	107	158	33	94	145	63	98	164	28	3	4	-105	0	-2	-103	-4	-6	28	4	3	32
80.2406	0	96	136	33	106	158	33	94	146	63	99	163	28	3	5	-105	-1	-1	-102	-5	-6	27	4	3	31
80.3635	0	97	136	33	107	160	33	94	145	64	98	162	28	4	4	-105	0	-1	-103	-5	-6	27	4	4	32
80.4864	0	97	136	34	107	160	33	93	146	64	99	164	28	4	5	-105	0	-2	-103	-5	-6	27	4	4	32
80.6093	0	97	137	33	106	162	33	93	147	64	99	162	29	4	5	-105	0	-2	-102	-4	-6	27	4	5	32
80.7322	0	97	137	34	106	161	33	95	146	64	99	165	29	3	5	-106	0	-1	-103	-5	-6	27	4	4	32
80.855	0	97	135	32	106	158	33	94	146	64	98	164	28	4	5	-105	0	-2	-103	-4	-6	27	4	3	31
80.9779	0	96	136	34	106	158	32	94	145	63	98	163	27	4	5	-106	0	-3	-103	-4	-6	26	4	3	31
81.1008	0	97	136	35	106	159	34	94	146	64	98	164	28	3	5	-105	0	-2	-103	-5	-6	27	4	4	31
81.2237	0	97	137	34	106	161	33	94	147	63	98	163	28	4	5	-106	0	-1	-103	-4	-6	27	3	5	33
81.3466	0	97	136	34	107	161	33	94	147	64	99	163	28	4	5	-107	0	-2	-103	-4	-6	27	4	6	32
81.4694	0	97	134	33	106	159	33	94	146	64	98	164	29	4	4	-106	0	-2	-104	-4	-5	27	4	4	32
81.5923	0	97	136	33	107	159	33	95	146	63	98	164	28	4	4	-105	0	-2	-103	-5	-6	27	3	3	32
81.7152	0	96	135	34	106	158	33	92	145	62	97	164	28	4	5	-106	-1	-2	-103	-4	-6	27	4	3	32
81.8381	0	97	136	34	106	159	34	93	147	65	99	164	28	4	5	-107	0	-1	-103	-4	-5	27	4	4	32
81.961	0	97	138	34	106	161	33	95	148	64	98	162	29	3	6	-107	0	-2	-103	-5	-6	27	4	5	33
82.0838	0	97	136	34	107	159	33	95	146	64	98	164	28	4	5	-106	0	-1	-104	-5	-6	27	4	3	32
82.2067	0	97	135	33	106	158	33	94	145	64	98	163	28	4	5	-106	-1	-2	-104	-5	-6	28	4	3	32
82.3296	0	97	135	33	106	159	34	93	145	63	98	163	29	4	4	-107	0	-1	-103	-4	-6	27	4	4	32
82.4525	0	97	136	33	106	159	34	94	145	63	99	163	28	3	5	-107	0	-2	-104	-5	-5	27	4	4	32
82.5754	0	97	136	34	106	161	34	94	146	64	99	163	29	4	4	-106	0	-1	-102	-5	-6	27	4	4	32
82.6982	0	97	137	34	106	160	33	94	146	64	98	164	29	4	5	-107	0	-1	-104	-5	-6	27	4	3	32
82.8211	0	97	135	33	106	158	34	94	144	64	98	164	27	4	5	-106	0	-2	-104	-5	-5	28	4	3	31
82.944	0	97	135	34	106	158	33	93	144	64	98	163	28	4	5	-105	0	-2	-103	-5	-5	27	3	3	31
83.0669	0	96	135	34	107	158	34	93	144	64	98	163	28	4	5	-105	0	-1	-103	-5	-6	28	5	3	31
83.1898	0	96	135	34	106	158	33	94	145	64	98	162	28	4	5	-106	0	-2	-102	-5	-5	27	4	4	32
83.3126	0	97	135	33	107	160	33	94	146	63	99	161	28	4	4	-107	0	-1	-104	-4	-5	28	5	6	33
83.4355	0	97	136	33	106	160	33	93	145	63	99	164	28	4	4	-107	0	-1	-104	-5	-6	27	4	4	32
83.5584	0	97	135	33	106	158	33	93	144	64	99	164	28	5	5	-105	0	-1	-102	-5	-6	28	4	3	32
83.6813	0	97	134	35	106	158	33	94	144	64	98	163	28	4	5	-105	0	-2	-103	-4	-5	27	4	3	32
83.8042	0	96	135	33	106	158	34	94	144	63	99	163	28	4	5	-107	-1	-1	-104	-5	-5	27	4	3	31
83.927	0	97	136	34	106	161	33	94	145	64	98	162	28	4	4	-107	0	-1	-103	-4	-6	27	4	5	31
84.0499	0	97	136	34	107	163	33	94	145	64	99	161	29	4	5	-106	0	-2	-103	-5	-6	28	3	6	33
84.1728	0	96	135	33	107	158	33	94	146	64	99	163	27	4	5	-106	0	-2	-103	-4	-5	28	4	4	32
84.2957	0	97	134	34	107	158	33	94	144	64	99	162	29	5	5	-107	0	-1	-104	-5	-6	27	5	4	32
84.4186	0	97	135	34	107	159	33	94	144	63	98	163	29	4	5	-106	0	-2	-104	-4	-6	28	3	4	32
84.5414	0	97	136	34	107	160	33	94	146	64	98	162	28	5	5	-106	0	-1	-103	-5	-6	27	4	4	32
84.6643	0	97	136	35	107	163	34	94	147	64	98	161	28	4	5	-107	0	-2	-103	-4	-6	27	5	5	32
84.7872	0	97	137	34	106	160	34	94	146	64	98	164	28	4	5	-107	0	-1	-104	-5	-5	27	4	3	32
84.9101	0	96	136	34	107	159	33	94	144	65	98	163	28	4	4	-107	0	-2	-104	-5	-6	28	5	4	31
85.033	0	97	135	33	106	158	32	94	146	64	98	163	29	4	5	-106	0	-2	-104	-5	-5	26	4	3	32
85.1558	0	96	136	33	107	159	33	94	146	64	98	163	28	3	4	-107	-1	-1	-103	-5	-6	28	4	4	32
85.2787	0	96	137	34	107	161	34	94	146	65	98	163	29	4	5	-109	0	-1	-105	-5	-5	27	4	4	33
85.4016	0	97	137	35	107	163	34	94	148	64	99	161	29	3	6	-108	0	-2	-104	-5	-6	27	4	6	33
85.5245	0	96	136	35	106	159	34	95	146	63	98	164	28	4	5	-105	0	-2	-103	-5	-6	28	4	3	32
85.6474	0	97	135	34	107	158	33	94	144	64	98	163	28	3	5	-107	-1	-1	-103	-6	-6	27	4	3	32
85.7702	0	97	136	34	107	159	33	94	145	65	99	163	28	4	6	-107	0	-1	-104	-4	-6	27	4	3	32
85.8931	0	97	136	34	107	160	33	94	147	65	99	163	29	3	5	-108	0	-1	-104	-5	-7	28	4	5	33
86.016	0	97	137	34	107	161	34	94	147	64	99	162	29	4	5	-107	0	-1	-103	-4	-5	28	4	5	33
86.1389	0	97	137	35	107	162	34	95	148	65	99	163	29	4	5	-108	-1	-1	-104	-4	-6	27	4	4	32
86.2618	0	96	136	33	106	158	33	94	145	64	98	163	28	5	5	-107	0	-2	-105	-5	-5	28	4	3	32
86.3846	0	97	135	34	106	159	34	93	145	64	99	162	28	4	5	-106	0	-1	-105	-4	-6	28	5	4	32
86.5075	0	97	135	34	107	158	33	94	147	64	99	164	28	3	4	-106	-1	-2	-103	-5	-6	27	4	3	31
86.6304	1	97	136	35	108	161	34	95	147	64	99	162	29	3	5	-107	-1	-1	-104	-5	-7	28	5	5	33
86.7533	0	97	137	34	107	163	34	94	148	64	98	162	29	3	5	-109	-1	-2	-104	-4	-6	28	5	6	34
86.8762	0	97	137	35	107	161	33	94	148	65	99	163	29	4	5	-107	-1	-2	-104	-5	-6	28	4	4	32
86.999	0	96	136	34	108	159	33	94	146	64	99	165	29	4	4	-106	0	-2	-103	-4	-6	28	5	3	31
87.1219	0	97	136	34	107	159	33	93	146	64	99	163	28	4	5	-107	-1	-1	-104	-5	-6	27	4	4	32
87.2448	0	97	136	34	107	160	33	94	146	64	98	163	28	4	4	-107	0	-1	-104	-4	-6	28	4	4	33
87.3677	0	97	137	34	106	162	34	94	148	64	99	163	29	3	4	-107	0	-1	-104	-5	-5	27	4	5	33
87.4906	0	97	138	34	107	164	33	94	149	65	99	163	28	4	5	-107	0	-3	-104	-4	-6	28	4	5	33
87.6134	0	97	137	35	107	162	33	94	147	64	98	165	29	3	6	-107	0	-1	-104	-5	-6	28	4	4	33
87.7363	0	97	136	33	107	160	34	94	146	65	99	165	28	4	4	-107	0	-2	-105	-5	-7	28	4	3	32
87.8592	0	96	136	33	106	159	34	94	147	64	99	165	28	4	4	-107	0	-2	-105	-5	-6	28	4	3	32
87.9821	0	97	137	34	107	161	34	95	147	65	98	164	29	4	5	-106	0	-3	-103	-5	-5	27	4	4	33
88.105	0	97	138	35	107	164	33	94	148	64	99	163	28	4	6	-107	-1	-2	-105	-5	-6	28	4	5	33
88.2278	0	98	137	34	106	163	33	94	150	64	99	164	28	4	5	-109	0	-2	-104	-5	-6	28	5	5	34
88.3507	0	97	136	34	107	160	34	94	146	64	99	165	29	4	5	-106	0	-1	-104	-5	-5	27	4	3	33
88.4736	0	97	136	34	107	159	34	94	146	65	98	165	30	3	5	-106	-1	-3	-104	-5	-5	28	4	3	32
88.5965	0	97	136	34	107	160	34	93	146	64	98	164	29	4	5	-107	0	-1	-105	-5	-6	28	4	3	32
88.7194	0	97	138	34	106	162	34	94	147	65	99	164	29	4	5	-108	-1	-1	-105	-5	-6	27	4	4	32
88.8422	0	97	138	34	107	163	34	95	149	65	99	162	28	4	5	-107	0	-2	-106	-4	-6	28	4	6	32
88.9651	0	98	137	34	107	162	34	93	148	64	99	165	29	4	5	-106	0	-2	-104	-5	-5	28	5	4	32
89.088	0	96	135	33	106	159	34	94	146	64	98	165	28	4	5	-106	-1	-3	-105	-5	-6	28	3	3	33
89.2109	0	96	135	34	107	160	34	94	145	65	98	164	29	4	5	-107	0	-2	-105	-4	-6	28	4	3	32
89.3338	0	96	135	33	106	159	34	94	147	64	99	165	28	4	4	-107	0	-2	-104	-5	-6	27	4	3	32
89.4566	0	96	136	35	106	162	34	95	148	64	99	163	29	4	5	-106	0	-2	-104	-5	-6	27	3	5	33
89.5795	0	97	137	34	106	163	33	94	148	65	99	163	28	5	5	-108	-1	-3	-104	-5	-6	27	4	5	33
89.7024	0	97	135	33	107	160	35	94	147	64	99	165	29	4	5	-107	0	-3	-105	-5	-6	27	4	3	32
89.8253	0	97	136	34	106	159	34	94	146	64	99	164	28	3	5	-106	0	-3	-104	-5	-6	27	4	3	32
89.9482	0	96	137	34	107	159	34	93	147	64	99	163	29	4	5	-105	0	-2	-104	-5	-6	27	4	4	32
90.071	0	97	135	34	107	159	33	93	146	64	99	164	28	4	5	-106	0	-1	-104	-4	-6	27	4	3	32
90.1939	0	97	137	33	106	162	34	95	147	64	99	163	29	3	5	-108	0	-2	-105	-4	-5	27	4	5	32
90.3168	0	96	137	33	107	162	34	93	148	65	98	164	30	5	5	-107	0	-1	-104	-5	-6	28	4	5	33
90.4397	0	97	136	34	107	160	33	94	147	63	98	165	29	3	5	-105	0	-2	-103	-4	-6	27	4	3	32
90.5626	0	96	136	34	107	159	33	94	146	63	98	163	28	4	5	-105	0	-2	-105	-5	-6	27	4	4	32
90.6854	0	97	136	34	106	159	34	93	145	63	98	163	28	4	6	-106	0	-2	-105	-5	-6	27	4	3	32
90.8083	0	96	137	34	108	160	34	94	148	64	99	163	28	4	5	-106	0	-1	-104	-5	-7	27	4	4	32
90.9312	0	97	137	34	106	161	34	94	147	64	98	163	30	4	5	-105	-1	-2	-104	-5	-6	28	4	4	33
91.0541	0	96	138	34	107	162	33	93	148	64	98	164	29	4	4	-107	0	-2	-105	-5	-5	27	4	5	32
91.177	0	97	136	33	107	159	34	93	146	65	99	164	28	5	4	-105	-1	-2	-104	-4	-6	27	4	4	31
91.2998	0	96	136	34	106	159	34	93	145	63	98	163	29	4	5	-105	0	-2	-104	-4	-6	28	4	3	32
91.4227	0	96	135	33	106	160	35	94	146	64	98	164	29	4	5	-105	0	-2	-103	-4	-5	27	4	4	32
91.5456	0	97	137	34	107	162	34	94	148	64	98	164	29	3	6	-106	-1	-1	-104	-4	-6	26	5	5	32
91.6685	0	96	137	34	107	163	33	95	149	64	100	163	29	4	5	-106	-1	-2	-105	-5	-6	26	4	6	33
91.7914	0	97	137	35	106	160	33	94	146	64	99	164	28	3	5	-105	-1	-1	-104	-5	-6	27	4	3	32
91.9142	0	96	136	33	108	159	34	94	145	63	98	165	29	4	5	-104	0	-2	-103	-5	-5	28	4	3	31
92.0371	0	98	135	34	106	158	33	94	146	63	98	164	29	5	5	-105	0	-2	-105	-5	-6	26	4	3	32
92.16	0	97	136	34	107	160	33	93	146	64	98	163	29	4	5	-105	0	-2	-104	-5	-5	26	3	4	31
92.2829	0	96	136	33	106	163	34	94	147	63	98	162	29	4	5	-105	0	-1	-103	-4	-5	27	4	6	32
92.4058	0	96	138	34	107	165	33	94	148	64	99	164	30	4	5	-105	0	-1	-103	-4	-6	27	4	5	31
92.5286	0	97	136	33	107	159	33	94	146	64	98	165	28	4	5	-104	0	-2	-103	-5	-5	27	4	3	31
92.6515	0	96	136	33	107	160	34	93	146	63	98	164	29	4	5	-104	-1	-1	-103	-5	-6	27	4	4	31
92.7744	0	96	136	33	106	161	34	93	146	63	97	163	28	4	5	-102	-1	-1	-102	-5	-6	27	4	5	30
92.8973	0	96	137	33	106	161	34	94	147	63	97	164	30	5	5	-102	-1	-2	-102	-4	-6	26	4	4	31
93.0202	0	97	137	34	106	163	34	94	148	64	99	164	30	3	5	-105	0	0	-102	-4	-6	27	5	5	32
93.143	0	96	138	34	106	161	34	94	148	63	98	165	29	4	5	-104	-1	-2	-103	-4	-6	26	5	3	32
93.2659	0	96	136	33	106	159	34	94	146	63	98	165	29	3	6	-102	0	-2	-102	-4	-6	26	5	3	30
93.3888	0	96	137	33	107	159	34	94	146	62	98	164	29	3	5	-103	-1	-2	-102	-4	-5	27	5	4	32
93.5117	0	97	136	33	107	159	34	93	147	62	99	164	29	3	5	-103	0	-2	-102	-4	-6	26	4	3	31
93.6346	0	96	137	33	107	160	34	93	147	62	98	164	29	3	4	-104	0	-1	-103	-4	-6	26	4	5	32
93.7574	0	97	137	33	106	161	34	94	148	62	98	164	29	3	5	-104	0	-2	-102	-5	-5	26	4	4	32
93.8803	0	96	137	34	107	160	34	94	147	63	98	165	29	4	5	-103	-1	-2	-102	-5	-6	26	3	3	32
94.0032	0	97	136	33	107	158	34	93	147	62	98	164	29	3	5	-105	0	-2	-102	-5	-6	26	4	3	31
94.1261	0	95	135	34	107	158	34	94	146	62	99	164	29	3	5	-103	-1	-2	-103	-5	-6	26	4	3	32
94.249	0	96	136	33	107	159	34	93	146	63	99	164	29	4	5	-104	0	-1	-103	-4	-6	26	4	4	32
94.3718	0	96	137	34	107	161	34	93	147	63	97	163	29	4	4	-103	0	-1	-102	-4	-5	26	4	4	32
94.4947	0	97	137	34	107	160	34	93	147	62	98	164	28	3	4	-105	0	-2	-103	-4	-5	26	4	4	33
94.6176	0	97	136	34	107	160	34	92	146	63	98	164	28	5	4	-104	0	-2	-104	-5	-5	27	4	4	32
94.7405	0	96	135	33	106	158	34	93	145	63	98	164	29	4	5	-104	-1	-3	-103	-5	-6	26	3	4	32
94.8634	0	96	136	34	107	158	34	94	146	63	98	163	29	4	5	-104	0	-1	-102	-5	-6	27	4	4	32
94.9862	0	97	137	33	106	160	34	93	146	62	98	163	29	4	5	-105	-1	0	-103	-4	-5	27	4	4	32
95.1091	0	96	137	33	106	163	34	93	147	63	99	162	29	5	5	-107	0	-2	-103	-5	-6	27	4	5	33
95.232	0	96	138	34	106	163	34	94	148	64	98	162	29	5	4	-105	0	-2	-103	-4	-6	26	4	5	33
95.3549	0	96	136	33	106	159	33	93	145	63	98	165	29	4	5	-104	0	-2	-103	-4	-6	26	4	4	32
95.4778	0	96	136	33	107	159	33	92	146	63	98	164	29	5	4	-104	0	-1	-103	-5	-5	26	4	4	31
95.6006	0	96	135	33	106	159	34	93	145	62	98	162	29	4	5	-104	0	-1	-103	-4	-6	27	4	4	31
95.7235	0	96	136	33	106	161	35	93	146	62	98	162	28	4	6	-104	-1	-2	-103	-4	-6	27	5	5	32
95.8464	0	96	136	34	107	162	34	93	147	63	98	162	29	4	5	-104	0	-2	-103	-4	-6	27	4	5	33
95.9693	0	97	137	34	107	161	33	93	148	63	98	163	29	4	6	-105	0	-1	-103	-5	-5	27	4	4	33
96.0922	0	95	136	33	106	158	34	93	145	62	97	164	29	3	4	-105	0	-2	-103	-4	-6	28	4	3	32
96.215	0	96	136	34	106	158	34	93	145	62	98	163	29	4	4	-103	-1	-1	-103	-5	-6	27	4	4	32
96.3379	0	96	135	33	106	158	33	93	145	61	98	164	30	4	5	-104	0	-3	-102	-5	-5	26	5	4	31
96.4608	0	96	136	33	107	160	34	93	147	63	98	163	28	4	5	-105	0	-1	-103	-5	-6	26	4	4	32
96.5837	0	96	137	34	106	163	34	93	147	63	98	161	29	4	5	-106	0	-2	-103	-5	-6	26	5	5	32
96.7066	0	97	138	35	106	163	34	94	147	63	98	162	30	4	5	-105	0	-2	-103	-5	-6	27	4	5	32
96.8294	0	97	136	33	106	159	33	94	146	63	99	164	29	4	5	-104	0	-2	-104	-5	-6	25	4	4	31
96.9523	0	97	135	33	107	160	33	93	145	62	99	164	30	3	5	-104	0	-2	-104	-5	-6	28	4	3	31
97.0752	0	97	136	33	107	160	35	93	146	64	99	164	29	4	5	-105	0	-3	-104	-4	-6	27	4	4	32
97.1981	0	96	135	34	107	161	34	94	148	63	99	163	30	4	5	-104	0	-1	-103	-5	-5	26	4	5	32
97.321	0	97	138	34	107	163	34	94	148	64	98	162	30	4	6	-106	0	-1	-103	-4	-6	27	4	6	32
97.4438	0	97	137	34	107	161	34	95	147	63	99	164	29	5	5	-106	0	-2	-104	-4	-6	26	5	4	33
97.5667	0	96	136	34	106	158	34	94	145	64	99	164	29	3	5	-105	0	-2	-104	-4	-7	26	5	3	32
97.6896	0	96	136	34	105	159	34	94	146	63	98	164	30	4	5	-104	-1	-2	-103	-5	-6	26	4	3	33
97.8125	0	96	137	33	106	160	34	94	147	63	99	163	30	4	4	-104	-1	-1	-104	-5	-6	27	5	4	32
97.9354	0	96	137	34	107	162	34	93	147	63	99	163	29	4	5	-107	0	-2	-104	-5	-5	26	4	5	33
98.0582	0	97	138	34	107	163	34	94	148	64	98	163	30	3	5	-106	0	-1	-104	-4	-6	27	4	5	32
98.1811	0	96	135	33	107	159	34	93	146	63	98	164	29	4	5	-104	0	-2	-103	-4	-6	27	4	4	32
98.304	0	96	136	33	106	158	34	94	146	62	99	164	29	5	5	-104	0	-2	-103	-4	-6	27	4	3	32
98.4269	0	96	136	33	105	159	34	93	146	64	98	164	28	4	5	-105	0	-1	-104	-5	-6	27	4	3	31
98.5498	0	97	137	34	108	161	34	93	147	63	97	163	29	3	5	-106	0	-2	-104	-4	-6	27	4	4	32
98.6726	0	96	136	34	107	163	35	93	148	64	99	163	30	3	5	-106	-1	-1	-104	-5	-6	27	5	5	33
98.7955	0	97	137	34	107	161	33	94	147	63	98	165	29	4	5	-104	-1	-1	-104	-4	-7	27	3	3	33
98.9184	0	96	136	33	106	158	34	94	145	62	99	164	29	4	4	-105	-1	-2	-105	-5	-6	27	4	3	32
99.0413	0	96	135	34	106	158	35	93	145	63	98	163	29	4	5	-104	-1	-2	-104	-5	-6	27	5	3	31
99.1642	0	96	135	34	107	158	34	94	145	63	98	164	29	3	5	-104	0	-2	-102	-5	-7	26	4	3	31
99.287	0	97	136	34	106	160	33	94	146	63	98	163	29	4	4	-105	0	-2	-103	-5	-6	26	5	3	33
99.4099	0	95	137	34	106	162	33	94	147	63	98	162	30	4	6	-106	0	-1	-104	-5	-5	27	5	6	33
99.5328	0	97	136	34	107	159	34	94	146	64	99	164	29	4	4	-104	0	-2	-104	-4	-6	27	4	4	32
99.6557	0	97	135	33	106	158	33	93	145	63	98	164	29	4	5	-104	0	-2	-103	-5	-6	26	4	3	32
99.7786	0	96	135	34	107	159	33	93	146	63	99	163	29	3	5	-105	0	-1	-103	-4	-6	26	5	3	32
99.9014	0	96	137	34	106	159	33	93	147	64	98	163	29	3	4	-105	-1	-2	-103	-4	-5	27	4	3	33
100.024	0	96	136	34	106	161	34	94	146	63	99	162	29	4	4	-104	-1	-3	-104	-5	-7	26	4	5	32
100.147	0	97	137	34	106	163	34	94	147	64	98	162	29	4	5	-105	0	-2	-103	-4	-6	26	4	5	33
100.27	0	96	136	34	107	159	34	93	146	63	98	164	29	4	5	-105	0	-2	-104	-5	-6	27	4	3	32
100.393	0	96	136	34	106	160	34	94	146	63	99	164	28	4	4	-104	0	-2	-103	-5	-6	27	4	4	32
100.516	0	97	136	34	106	160	35	93	146	64	98	162	28	4	6	-105	0	-1	-104	-4	-6	27	3	5	31
100.639	0	97	137	34	106	160	34	94	147	63	98	163	28	4	4	-104	0	-2	-103	-4	-6	27	4	4	32
100.762	0	97	136	34	107	162	34	94	148	64	99	163	30	4	5	-107	-1	-1	-104	-5	-6	27	4	5	32
100.884	0	96	136	33	107	160	34	94	147	64	98	164	29	4	5	-106	0	-1	-103	-4	-5	26	4	4	32
101.007	0	97	136	33	107	159	34	94	146	63	99	164	28	4	4	-105	-1	-2	-104	-4	-6	27	4	2	32
101.13	0	96	135	34	107	159	33	94	145	63	98	165	29	4	6	-105	-1	-2	-102	-5	-6	27	4	3	32
101.253	0	97	136	34	107	159	35	94	146	63	98	163	29	5	4	-106	-1	-2	-102	-5	-6	27	4	4	32
101.376	0	97	137	34	107	163	34	94	148	63	98	162	29	4	5	-106	0	-2	-104	-5	-5	27	4	5	33
101.499	0	96	136	35	106	162	34	94	148	64	99	163	29	4	5	-107	-1	-1	-104	-5	-5	28	4	5	32
101.622	0	96	135	35	107	159	34	94	146	63	99	165	29	4	5	-104	0	-1	-103	-5	-7	27	4	3	31
101.745	0	96	136	34	106	159	34	94	144	63	99	164	29	3	5	-105	0	-2	-103	-4	-6	28	4	3	31
101.868	0	96	136	34	106	159	34	93	145	63	99	164	29	3	4	-105	-1	-2	-104	-5	-5	27	4	3	32
101.99	0	96	136	34	106	160	34	93	146	63	98	163	28	4	5	-107	-1	-2	-104	-4	-6	27	4	4	32
102.113	0	97	136	34	106	162	35	94	147	63	98	162	29	5	5	-106	0	-2	-104	-5	-5	26	4	6	32
102.236	0	97	138	35	107	162	34	94	148	64	99	163	29	4	6	-106	0	-1	-104	-4	-5	28	4	5	32
102.359	0	97	136	34	107	159	34	94	145	63	98	164	29	3	5	-106	0	-2	-105	-5	-5	28	5	3	31
102.482	0	97	135	34	106	158	33	94	144	63	99	164	29	4	5	-104	0	-2	-104	-5	-6	27	4	3	32
102.605	0	96	135	34	106	159	33	94	145	63	97	162	30	4	6	-104	0	-1	-103	-5	-6	27	4	4	31
102.728	0	96	136	34	106	161	33	93	146	64	98	161	29	4	5	-105	0	-2	-103	-4	-6	27	4	5	31
102.851	0	97	137	33	106	162	34	94	147	63	99	163	29	5	6	-107	-1	-1	-104	-5	-5	27	4	4	33
102.973	0	96	137	34	107	161	34	94	148	64	99	165	29	4	5	-106	0	-2	-104	-5	-6	27	4	4	32
103.096	0	96	135	33	106	159	34	93	145	63	98	164	30	4	5	-104	-1	-2	-103	-4	-5	27	4	3	32
103.219	0	96	135	34	105	159	34	94	145	64	99	164	29	4	5	-104	0	-2	-104	-5	-5	27	4	3	32
103.342	0	96	136	33	106	160	34	94	145	63	98	162	29	4	6	-105	0	-2	-104	-5	-6	27	4	4	32
103.465	0	97	136	33	107	159	34	94	146	64	99	163	29	4	5	-105	0	-2	-104	-5	-5	26	4	3	32
103.588	0	97	137	33	107	163	34	94	148	63	98	162	30	4	5	-105	0	-1	-103	-5	-6	26	4	6	32
103.711	0	96	137	34	107	161	34	93	147	63	98	163	29	4	6	-106	-1	-2	-104	-4	-6	27	4	5	32
103.834	0	96	136	33	106	158	33	93	145	63	98	164	29	4	5	-106	0	-2	-104	-4	-6	27	4	3	32
103.956	0	95	136	34	107	158	34	94	146	62	98	164	29	3	5	-105	0	-3	-104	-5	-6	26	4	3	31
104.079	0	96	137	35	108	161	34	93	145	63	99	162	29	4	5	-104	-1	-1	-103	-5	-5	25	4	5	33
104.202	0	97	136	34	106	161	34	94	146	63	99	163	29	4	5	-105	-1	-2	-103	-5	-6	26	4	5	32
104.325	0	97	137	35	107	163	33	94	147	65	98	163	29	4	5	-107	0	-1	-104	-5	-6	27	4	5	33
104.448	0	96	136	34	107	159	33	93	145	63	99	164	29	4	5	-104	0	-1	-104	-5	-5	27	4	3	32
104.571	0	96	136	34	107	159	33	93	146	63	98	164	29	4	5	-104	0	-2	-104	-4	-6	28	4	3	33
104.694	0	96	135	34	107	159	34	93	145	63	99	165	29	4	5	-104	-1	-2	-103	-4	-6	27	4	3	31
104.817	0	96	136	34	107	160	33	94	146	63	98	164	30	4	4	-106	0	-1	-103	-4	-5	26	4	4	32
104.94	0	96	137	34	107	162	34	94	147	63	98	164	30	3	5	-106	0	-1	-104	-5	-6	27	4	5	32
105.062	0	96	137	34	106	161	34	94	146	63	98	163	29	4	5	-104	0	-2	-103	-5	-5	27	5	4	32
105.185	0	96	135	33	106	158	34	94	144	63	98	163	29	5	5	-105	0	-1	-104	-5	-6	27	4	3	32
105.308	0	96	134	33	106	158	34	93	144	63	99	164	29	4	5	-104	0	-3	-104	-4	-5	27	4	2	31
105.431	0	95	135	34	107	159	35	93	144	63	98	163	29	3	4	-104	-1	-3	-103	-5	-6	27	4	4	31
105.554	0	96	135	34	107	161	34	93	146	62	98	163	30	3	5	-104	0	-2	-103	-4	-6	27	3	5	33
105.677	0	96	137	35	107	163	34	94	146	63	99	162	29	4	5	-106	0	-2	-104	-5	-5	26	5	5	32
105.8	0	96	135	34	107	160	34	93	144	63	98	162	29	4	4	-105	0	-2	-104	-5	-6	27	4	4	32
105.923	0	96	135	33	106	158	34	93	145	63	98	162	29	4	4	-104	0	-1	-103	-5	-5	27	4	4	31
106.045	0	96	135	33	107	158	33	93	144	62	98	163	29	4	5	-103	0	-1	-103	-4	-5	27	4	4	31
106.168	0	96	135	33	108	160	35	93	145	62	99	162	29	4	5	-104	-1	-1	-103	-4	-6	27	4	5	31
106.291	0	96	135	34	106	161	34	94	146	63	98	161	29	4	5	-106	0	-1	-103	-5	-6	26	4	6	33
106.414	0	97	136	35	106	161	34	93	147	64	98	163	29	4	4	-104	0	-1	-103	-4	-6	27	4	4	32
106.537	0	96	134	34	107	158	34	93	144	63	98	163	29	4	4	-103	0	-2	-102	-5	-5	26	4	3	31
106.66	0	96	135	34	106	158	34	93	145	62	99	163	28	3	5	-105	0	-2	-102	-4	-6	28	4	3	32
106.783	0	96	135	34	106	158	34	93	144	63	99	163	28	5	5	-105	0	-2	-103	-5	-5	27	4	3	31
106.906	0	96	135	33	106	158	34	94	146	63	98	163	28	4	4	-105	0	-1	-103	-5	-6	26	4	3	31
107.028	0	96	135	34	106	162	34	95	147	62	98	162	29	3	5	-105	0	-2	-102	-5	-6	27	4	5	32
107.151	0	97	136	34	107	161	34	93	145	63	98	162	28	4	5	-105	0	-1	-103	-4	-6	26	5	5	31
107.274	0	97	134	33	106	159	34	93	144	63	99	163	28	4	4	-105	-1	-2	-103	-4	-6	26	4	4	31
107.397	0	96	135	34	107	158	34	93	145	63	99	162	28	3	5	-104	0	-1	-103	-5	-6	27	5	3	32
107.52	0	96	136	34	106	160	35	93	144	63	98	161	29	3	4	-103	0	-1	-103	-4	-6	27	4	5	33
107.643	0	97	135	34	106	162	34	93	146	62	99	161	29	4	5	-105	0	-1	-103	-4	-6	27	4	5	32
107.766	0	96	136	35	107	162	34	94	146	63	98	161	29	4	5	-106	0	-2	-104	-5	-6	26	4	5	32
107.889	0	95	135	33	107	159	34	93	144	62	99	162	28	3	5	-105	0	-2	-103	-5	-6	27	5	4	31
108.012	0	97	135	34	106	158	34	94	144	63	98	163	28	4	4	-104	0	-2	-102	-4	-6	27	4	3	30
108.134	0	97	136	34	107	158	35	93	144	63	98	160	28	4	5	-106	-1	-2	-103	-4	-6	27	4	4	31
108.257	0	97	135	33	106	161	34	93	144	63	98	160	29	4	5	-106	0	-2	-103	-4	-5	27	4	5	32
108.38	0	97	136	34	107	162	35	93	146	62	99	161	29	4	5	-106	0	-1	-103	-4	-5	27	4	6	32
108.503	0	96	136	33	106	159	34	93	145	63	98	163	28	4	5	-104	-1	-1	-102	-5	-6	27	3	4	33
108.626	0	96	134	33	106	157	34	93	143	62	98	162	28	4	5	-105	0	-2	-103	-5	-6	27	5	4	31
108.749	0	97	134	34	107	157	33	94	144	63	98	162	29	3	5	-105	0	-2	-104	-4	-6	26	5	4	32
108.872	0	97	135	34	106	158	35	93	144	63	98	161	29	4	6	-105	0	-1	-103	-3	-6	26	4	4	32
108.995	0	97	136	34	107	161	34	93	145	63	99	160	29	4	5	-105	0	-2	-102	-5	-5	27	4	5	32
109.117	0	97	136	34	106	161	34	94	145	63	99	162	29	4	4	-106	0	-2	-102	-5	-6	27	4	5	33
109.24	0	96	135	35	107	159	34	93	144	63	98	162	29	4	5	-106	0	-2	-103	-4	-6	27	4	4	32
109.363	0	96	134	33	106	159	34	92	144	63	98	162	29	4	5	-104	0	-1	-103	-4	-6	26	4	4	31
109.486	0	95	134	33	106	159	33	94	144	63	98	162	29	4	4	-104	0	-1	-102	-5	-5	27	5	4	31
109.609	0	97	135	33	107	161	34	93	145	64	98	160	29	4	4	-105	-1	-2	-104	-4	-7	27	3	5	32
109.732	0	96	136	33	106	162	34	94	147	64	99	161	29	4	5	-106	0	-2	-103	-5	-6	27	5	5	32
109.855	0	95	137	35	107	160	35	93	146	64	99	163	30	4	5	-107	0	-1	-103	-5	-6	27	4	4	33
109.978	0	96	134	34	107	159	35	93	144	63	99	161	29	4	5	-104	-1	-2	-102	-4	-6	26	4	5	32
110.1	0	96	135	34	108	160	34	93	144	64	99	162	28	3	5	-106	0	-1	-103	-4	-6	27	4	4	32
110.223	0	96	135	33	106	159	34	93	144	63	98	161	29	4	6	-106	0	-2	-104	-4	-5	27	4	5	32
110.346	0	96	136	34	107	162	34	93	147	63	99	161	29	4	5	-107	0	-2	-104	-4	-6	26	5	5	32
110.469	0	97	137	33	107	162	33	94	146	65	98	161	30	4	5	-107	0	-2	-103	-4	-6	27	4	5	33
110.592	0	96	136	35	106	161	34	93	145	63	98	163	29	4	5	-106	0	-2	-103	-4	-5	27	5	4	33
110.715	0	96	135	33	107	158	35	92	145	64	99	163	28	4	5	-106	0	-2	-104	-5	-6	26	4	3	32
110.838	0	96	136	34	106	159	34	94	145	63	99	162	29	4	5	-105	0	-1	-104	-5	-5	28	4	4	33
110.961	0	96	136	33	107	161	34	93	146	63	97	162	30	4	5	-105	0	-1	-103	-4	-6	28	4	5	32
111.084	0	97	136	34	107	163	34	94	146	64	99	161	29	3	5	-107	0	-3	-103	-4	-5	27	5	6	32
111.206	0	98	136	34	106	163	35	93	146	64	98	161	29	4	4	-108	0	-2	-106	-6	-7	27	4	6	33
111.329	0	97	136	34	107	158	33	93	145	63	99	163	29	4	5	-106	0	-2	-104	-5	-6	28	4	4	32
111.452	0	97	135	34	106	159	34	93	143	64	98	163	29	4	5	-105	0	-2	-103	-4	-6	27	4	3	32
111.575	0	96	134	33	107	161	33	94	145	64	99	161	29	4	5	-106	0	-1	-104	-5	-6	27	4	6	32
111.698	0	96	135	35	106	161	34	94	146	64	99	161	29	4	5	-107	0	-2	-105	-5	-5	27	3	6	33
111.821	0	96	136	34	106	163	35	93	147	64	98	162	30	4	5	-107	0	-1	-104	-5	-5	27	4	5	33
111.944	0	96	136	35	107	160	34	95	144	64	99	162	29	4	4	-105	0	-2	-103	-5	-5	28	3	5	32
112.067	0	96	135	32	106	158	34	94	144	63	98	163	29	4	5	-105	0	-1	-104	-4	-6	27	5	3	32
112.189	0	96	135	33	107	161	34	94	145	63	99	161	28	4	5	-107	0	-1	-105	-5	-6	26	5	5	32
112.312	0	95	135	34	107	161	34	94	145	63	99	159	29	4	5	-106	0	-2	-103	-5	-5	27	4	6	32
112.435	0	98	137	35	106	162	34	94	146	63	99	160	29	4	5	-106	0	-1	-103	-4	-5	27	4	6	33
112.558	0	97	137	34	107	163	34	93	147	65	99	161	30	3	5	-107	0	-1	-105	-5	-6	27	4	6	33
112.681	0	96	136	35	106	161	34	93	145	64	99	161	29	3	4	-107	-1	-2	-105	-5	-6	27	3	5	32
112.804	11	96	135	34	107	159	35	94	145	63	99	161	29	4	5	-106	-1	-2	-104	-5	-5	28	4	5	32
112.927	0	96	135	34	107	159	34	93	145	64	98	162	30	4	5	-107	0	-1	-104	-5	-6	28	4	5	32
113.05	0	97	136	34	107	161	34	93	146	64	98	161	28	3	4	-108	0	-1	-105	-4	-6	27	4	5	32
113.172	0	97	137	33	108	162	34	94	147	64	99	161	29	4	4	-107	-1	-2	-105	-5	-6	28	4	5	33
113.295	0	97	138	34	106	162	34	95	147	65	99	162	29	3	5	-106	0	-1	-105	-4	-5	27	4	5	33
113.418	0	96	136	34	107	160	34	93	145	64	99	164	29	4	5	-106	0	-1	-104	-5	-6	28	4	4	32
113.541	0	97	136	34	107	160	34	94	146	64	98	163	29	3	5	-108	0	-1	-105	-4	-7	27	4	5	32
113.664	0	97	136	35	108	160	35	94	146	64	100	161	29	3	4	-107	0	-1	-106	-5	-5	27	4	5	33
113.787	0	97	136	35	107	162	35	94	147	64	99	162	30	4	5	-107	0	-2	-105	-5	-6	27	5	5	32
113.91	0	98	138	35	108	163	33	95	147	64	99	161	29	4	5	-108	-1	-2	-104	-5	-6	28	4	6	33
114.033	0	97	136	33	107	161	33	94	146	64	99	162	29	4	4	-107	0	-1	-105	-5	-6	28	4	5	32
114.156	0	97	136	34	107	159	35	94	145	64	99	164	29	4	5	-107	0	-1	-106	-4	-6	28	4	3	31
114.278	0	97	135	34	108	160	35	93	145	64	100	162	29	4	5	-107	-1	-1	-105	-5	-6	28	4	5	34
114.401	0	98	135	34	107	161	34	95	146	64	99	162	30	4	5	-107	0	-1	-104	-5	-6	26	4	5	34
114.524	0	97	137	34	108	163	34	94	147	65	99	161	30	4	4	-108	0	-2	-106	-5	-6	28	4	6	34
114.647	0	96	138	35	108	162	33	94	148	65	98	163	29	4	5	-109	0	-2	-105	-5	-6	28	4	4	33
114.77	0	97	136	34	107	159	33	94	145	64	99	163	29	4	5	-107	0	-2	-105	-5	-6	27	4	4	33
114.893	0	96	136	34	107	159	34	93	146	64	99	163	28	4	5	-106	0	-1	-105	-5	-5	27	4	4	32
115.016	0	96	137	34	107	160	34	94	145	64	98	162	29	4	5	-108	0	-1	-105	-4	-5	28	3	5	33
115.139	0	97	136	34	107	161	34	93	147	64	99	162	28	4	5	-108	0	-1	-105	-5	-6	28	4	5	33
115.261	0	97	137	35	107	163	35	94	148	65	99	162	29	4	5	-108	0	-3	-105	-4	-6	27	4	6	33
115.384	0	97	138	36	108	161	34	95	147	64	99	163	29	5	5	-108	0	-1	-105	-5	-6	28	3	4	33
115.507	0	96	136	34	106	159	34	93	145	64	100	164	29	4	5	-107	0	-3	-105	-5	-6	27	4	4	32
115.63	0	96	136	34	107	158	34	94	146	65	98	163	28	4	5	-107	0	-2	-105	-5	-6	27	4	4	33
115.753	0	98	136	34	107	160	33	94	145	65	99	163	29	4	5	-107	-1	-2	-104	-5	-6	28	5	4	33
115.876	0	96	137	34	107	162	35	94	148	65	100	163	29	4	5	-107	-1	-1	-105	-5	-6	28	5	5	33
115.999	0	97	137	35	108	164	33	94	149	65	99	162	29	4	4	-109	0	-2	-106	-4	-6	28	4	7	34
116.122	0	97	138	34	108	161	34	94	148	65	99	164	28	3	5	-108	-1	-2	-106	-5	-6	28	4	5	32
116.244	0	97	136	34	107	161	34	94	146	65	99	163	29	3	5	-106	0	-2	-105	-4	-5	27	4	5	32
116.367	0	97	136	34	107	161	34	94	146	64	99	163	29	4	4	-107	-1	0	-106	-5	-5	28	4	5	33
116.49	0	97	137	34	108	162	34	94	147	65	99	163	29	4	5	-108	0	-2	-106	-4	-6	28	3	4	33
116.613	0	96	137	35	107	162	35	94	148	65	99	163	29	3	5	-109	0	-1	-106	-5	-6	28	4	5	34
116.736	0	97	139	35	107	164	34	95	149	65	99	163	29	3	5	-108	-1	-2	-105	-5	-6	27	4	5	34
116.859	0	97	136	34	108	160	33	94	147	64	99	164	29	4	5	-108	0	-1	-105	-5	-6	28	4	4	33
116.982	0	96	136	35	108	160	34	94	147	65	99	163	29	4	5	-108	0	-1	-106	-5	-6	28	4	4	33
117.105	0	96	136	34	108	160	34	95	147	64	99	165	29	4	6	-108	-1	-1	-106	-4	-6	28	5	3	33
117.228	0	97	136	34	109	162	34	95	147	65	99	163	29	4	5	-108	0	-2	-106	-4	-7	27	4	4	33
117.35	0	98	138	35	107	162	35	95	149	65	100	163	29	4	5	-110	0	-1	-105	-4	-6	28	4	5	34
117.473	0	97	137	35	107	161	34	94	147	65	99	164	29	4	5	-109	0	-2	-107	-5	-6	27	4	4	33
117.596	0	97	136	34	107	161	34	94	146	64	100	164	30	4	5	-108	0	-2	-107	-4	-6	28	4	5	32
117.719	0	97	137	34	107	159	34	94	147	65	99	163	29	4	5	-107	0	-2	-105	-5	-6	28	4	3	32
117.842	0	97	137	34	108	161	34	94	147	65	99	163	29	3	5	-108	0	-1	-106	-4	-6	28	3	5	33
117.965	0	96	137	35	108	162	34	95	148	65	99	164	30	4	5	-109	-1	-1	-106	-5	-5	28	4	5	34
118.088	0	98	137	35	107	163	34	94	148	66	100	164	30	4	6	-109	0	-1	-106	-4	-5	28	4	5	34
118.211	0	97	137	34	108	159	34	94	147	65	99	165	29	4	5	-107	0	-2	-105	-6	-6	28	4	3	33
118.333	0	97	137	34	107	158	33	94	146	64	99	164	29	3	5	-108	0	-1	-106	-5	-6	29	4	3	32
118.456	0	97	136	34	107	159	35	95	145	64	100	164	29	3	5	-108	0	-2	-106	-5	-6	28	4	3	32
118.579	0	97	136	34	107	162	34	94	147	64	99	161	29	4	5	-108	0	-1	-106	-5	-6	27	4	6	33
118.702	0	96	138	35	108	163	35	94	148	65	100	162	29	4	4	-107	0	-1	-105	-4	-7	27	4	5	33
118.825	0	98	138	35	108	161	33	94	147	65	99	163	29	4	5	-107	0	-1	-107	-4	-6	28	4	4	34
118.948	0	97	136	34	106	159	34	94	145	65	98	164	29	4	6	-107	0	-1	-106	-4	-5	29	4	4	34
119.071	0	97	136	34	107	159	34	94	145	65	99	164	29	3	5	-107	-1	-2	-106	-4	-6	28	4	3	32
119.194	0	97	136	34	107	159	34	94	145	64	99	163	29	5	5	-106	0	-1	-105	-4	-6	28	5	3	33
119.316	0	96	137	35	107	162	34	94	147	65	99	163	29	4	5	-108	0	-2	-106	-5	-5	28	4	5	33
119.439	0	97	138	34	107	162	34	95	148	65	99	161	30	4	5	-109	0	-2	-106	-5	-6	28	4	6	34
119.562	0	98	137	34	108	162	35	94	147	65	99	162	29	4	5	-108	0	-1	-106	-5	-6	27	5	5	33
119.685	0	97	136	34	107	158	34	94	145	65	99	164	30	3	4	-106	0	-2	-106	-5	-6	28	5	3	33
119.808	0	97	136	34	107	159	33	94	146	65	99	163	29	3	5	-107	0	-2	-106	-5	-5	28	4	4	33
119.931	0	97	136	33	107	160	34	93	146	64	99	163	30	3	5	-108	0	-1	-106	-5	-6	28	4	4	33
120.054	0	97	137	35	107	162	34	95	147	64	99	162	29	5	6	-108	-1	-1	-106	-4	-6	28	3	5	33
120.177	0	96	137	35	107	163	34	93	147	64	100	162	30	4	5	-108	0	-2	-105	-5	-6	28	4	6	34
120.3	0	98	138	35	108	161	34	94	147	65	99	164	29	5	6	-109	0	-2	-106	-4	-6	28	4	4	32
120.422	0	97	136	34	108	160	35	94	146	64	99	164	29	4	5	-107	0	-2	-106	-5	-5	28	4	3	33
120.545	0	97	135	33	107	161	34	94	145	65	100	162	29	4	5	-108	0	-2	-106	-5	-7	29	3	4	34
120.668	0	96	137	34	107	160	34	95	146	64	99	163	30	4	5	-107	0	-1	-105	-5	-5	28	4	4	33
120.791	0	97	137	35	108	161	34	94	148	64	98	161	30	4	5	-109	0	-1	-106	-5	-6	28	4	6	34
120.914	0	97	138	34	107	165	34	95	148	65	99	164	29	3	5	-108	0	-2	-107	-5	-6	27	4	6	33
121.037	0	97	137	34	108	162	34	94	146	65	99	163	29	4	5	-108	-1	-3	-107	-4	-6	28	5	5	34
121.16	0	98	137	35	108	160	34	94	146	65	99	164	29	4	5	-107	0	-1	-106	-4	-5	28	5	4	33
121.283	0	97	137	34	107	160	34	94	147	65	99	165	30	3	5	-108	0	-1	-106	-5	-6	28	4	3	32
121.405	0	97	137	34	108	163	34	95	147	65	99	164	29	4	5	-109	0	-1	-107	-5	-6	28	4	5	33
121.528	0	97	138	34	107	164	35	95	149	65	99	162	29	4	5	-109	0	-2	-106	-4	-6	28	4	5	34
121.651	0	98	138	35	108	165	35	94	148	65	99	165	30	4	5	-108	0	-2	-107	-5	-6	28	4	5	34
121.774	0	97	137	35	108	161	34	94	147	65	99	165	29	4	5	-108	0	-2	-107	-5	-6	27	4	4	33
121.897	0	97	137	34	107	160	34	94	146	64	99	165	29	4	5	-108	0	-2	-107	-4	-5	28	4	3	33
122.02	0	98	137	33	107	162	34	94	147	64	99	163	29	4	5	-108	0	-2	-107	-5	-6	28	4	4	33
122.143	0	97	137	35	108	163	34	94	147	64	99	163	30	4	6	-107	0	-2	-106	-5	-6	28	5	7	33
122.266	0	97	138	35	108	164	34	95	149	64	99	164	30	4	4	-108	0	-2	-107	-5	-6	28	4	5	33
122.388	0	97	139	35	109	164	35	95	149	65	100	164	29	4	5	-110	0	-1	-107	-5	-6	28	3	5	35
122.511	0	97	138	35	108	161	35	94	147	65	99	166	29	3	5	-107	0	-3	-108	-5	-5	27	4	4	34
122.634	0	97	136	34	107	160	34	94	146	64	99	165	29	4	5	-106	0	-2	-106	-5	-5	28	4	3	34
122.757	0	97	137	34	107	160	34	94	146	64	99	166	30	4	5	-108	0	-2	-107	-5	-6	28	5	3	33
122.88	0	97	137	34	107	162	34	94	147	65	99	164	29	4	6	-108	-1	-2	-107	-4	-6	28	3	5	34
123.003	0	97	138	34	107	164	35	94	148	65	100	163	30	5	5	-108	0	-1	-106	-5	-6	28	3	5	35
123.126	0	97	138	34	108	165	34	94	150	65	100	164	30	3	5	-108	0	-2	-106	-5	-5	27	4	6	34
123.249	0	97	138	35	107	163	34	94	148	64	100	166	30	4	5	-108	0	-1	-107	-5	-6	28	4	4	34
123.372	0	97	136	34	107	160	35	94	146	64	99	165	29	5	5	-108	0	-2	-107	-5	-6	27	4	3	33
123.494	0	97	137	35	107	161	34	94	147	64	100	166	29	4	5	-106	-1	-1	-107	-5	-6	28	4	3	32
123.617	0	96	137	34	107	161	35	94	148	64	99	165	30	4	5	-106	-1	-2	-106	-4	-7	28	4	5	33
123.74	0	97	138	34	107	163	34	95	149	64	99	165	30	4	5	-109	0	-1	-107	-4	-6	27	4	5	33
123.863	0	98	138	34	107	165	35	95	149	65	99	165	30	4	5	-109	0	-1	-107	-5	-5	28	4	6	34
123.986	0	96	139	35	107	164	35	95	149	65	99	166	30	4	5	-109	0	-2	-107	-5	-6	27	3	4	34
124.109	0	97	137	34	107	161	34	94	147	64	99	167	30	4	5	-106	0	-2	-107	-5	-6	27	4	4	33
124.232	0	97	137	34	108	163	35	94	147	64	99	166	29	4	5	-108	0	-1	-107	-5	-5	27	4	4	33
124.355	0	96	138	33	108	163	34	95	148	65	99	165	30	4	6	-108	0	-2	-108	-5	-6	28	5	5	34
124.477	0	98	138	34	108	164	35	94	149	65	99	165	30	4	4	-108	0	-1	-107	-5	-6	28	4	5	34
124.6	0	98	139	34	109	166	34	95	151	64	100	165	30	4	5	-109	-1	-2	-108	-5	-6	28	4	6	35
124.723	0	97	139	35	108	163	34	94	149	65	100	167	30	4	5	-109	-1	-2	-108	-5	-6	28	4	4	34
124.846	0	97	137	34	107	161	34	93	148	65	100	167	29	4	5	-107	-1	-2	-108	-5	-6	28	4	3	32
124.969	0	97	137	34	108	161	35	94	148	65	99	166	30	4	5	-107	0	-1	-107	-5	-5	28	4	4	33
125.092	0	97	137	36	107	161	34	94	147	66	98	167	30	4	6	-107	0	-2	-106	-5	-6	28	4	3	34
125.215	0	97	139	35	108	164	35	94	149	65	99	166	30	4	6	-109	0	-1	-108	-4	-5	27	4	5	33
125.338	0	97	139	35	107	165	35	95	151	66	99	166	30	5	5	-110	0	-2	-109	-5	-6	28	5	5	34
125.46	0	97	138	35	107	163	35	95	150	64	98	167	30	3	5	-108	0	-2	-108	-5	-6	28	4	4	33
125.583	0	97	137	34	107	161	35	94	147	65	99	167	30	4	5	-106	-1	-2	-107	-4	-5	28	4	3	33
125.706	0	98	136	34	107	161	34	94	147	65	98	167	30	4	5	-107	-1	-2	-107	-5	-6	28	4	3	33
125.829	0	97	138	34	107	162	35	93	148	65	99	166	30	5	5	-108	0	-1	-108	-4	-6	28	4	4	34
125.952	0	97	138	35	107	162	35	94	149	64	99	167	30	4	5	-109	0	-2	-107	-5	-7	28	4	4	34
126.075	0	97	138	34	109	165	34	94	151	64	99	165	31	4	5	-108	0	-2	-106	-5	-6	27	4	6	34
126.198	0	96	138	35	108	162	34	94	148	64	99	166	30	4	5	-108	0	-2	-107	-5	-6	28	5	3	33
126.321	0	97	136	34	107	161	35	93	146	64	99	167	29	3	5	-107	0	-2	-108	-6	-6	28	4	3	33
126.444	0	96	137	35	108	160	35	94	146	64	98	165	30	4	4	-107	0	-3	-107	-5	-6	28	4	3	34
126.566	0	97	136	34	107	161	34	93	147	65	99	165	30	3	5	-107	0	-2	-107	-4	-6	27	4	4	33
126.689	0	96	137	34	107	163	35	94	148	64	99	165	30	4	5	-107	0	-2	-106	-4	-5	27	5	4	32
126.812	0	98	137	35	108	164	34	94	148	65	99	165	31	5	5	-109	0	-2	-107	-5	-6	28	4	5	34
126.935	0	96	136	35	107	161	35	93	147	64	100	166	29	5	5	-106	0	-2	-106	-4	-6	27	4	4	34
127.058	0	96	135	34	107	161	34	93	146	64	98	165	29	4	4	-105	0	-2	-106	-6	-6	27	4	3	33
127.181	0	96	136	34	106	160	35	93	146	65	99	165	30	4	5	-106	0	-1	-106	-5	-6	27	4	4	33
127.304	0	96	135	33	107	161	35	94	147	64	99	165	30	4	5	-107	0	-2	-107	-5	-6	28	5	4	34
127.427	0	96	137	34	107	163	35	94	148	64	99	164	30	4	5	-106	0	-2	-105	-5	-5	27	4	5	33
127.549	0	96	139	34	107	165	34	94	149	64	99	164	30	4	6	-106	-1	-3	-106	-4	-6	27	4	5	34
127.672	0	97	136	34	107	160	35	94	145	64	99	165	30	4	5	-106	0	-2	-107	-5	-6	27	4	4	33
127.795	0	96	136	34	107	160	35	94	146	63	98	166	30	4	4	-106	0	-2	-107	-5	-5	28	4	3	33
127.918	0	96	135	34	107	160	34	93	146	63	98	164	30	4	5	-106	0	-2	-105	-4	-6	27	3	4	33
128.041	0	96	137	34	108	162	35	93	146	64	98	164	31	4	5	-107	0	-1	-105	-4	-6	26	4	5	33
128.164	0	97	137	34	107	163	35	93	147	64	99	163	31	3	5	-108	0	-1	-106	-5	-6	27	4	6	33
128.287	0	97	138	34	106	162	35	93	147	64	99	166	30	3	5	-108	-1	-1	-106	-4	-6	27	4	4	33
128.41	0	96	136	35	107	161	35	93	146	64	98	166	30	4	5	-106	0	-2	-106	-4	-6	27	4	3	32
128.532	0	96	136	34	107	160	35	93	146	64	98	165	30	4	5	-105	0	-2	-106	-4	-6	28	5	2	33
128.655	0	96	136	34	107	161	35	94	146	64	98	166	30	4	5	-106	0	-2	-106	-5	-6	27	4	3	32
128.778	0	96	137	34	107	162	35	93	147	64	99	164	31	4	4	-107	0	-1	-106	-5	-6	28	4	5	33
128.901	0	96	137	35	108	163	35	94	148	64	99	164	31	3	4	-107	0	-1	-105	-5	-6	27	4	4	34
129.024	0	97	137	35	106	160	35	94	146	64	98	166	30	4	6	-104	0	-2	-106	-5	-6	27	5	3	33
129.147	0	95	136	33	107	159	35	93	146	63	99	165	30	4	5	-105	0	-2	-105	-5	-6	28	4	3	33
129.27	0	97	136	33	108	160	35	93	145	64	98	164	30	3	5	-106	0	-1	-106	-5	-6	26	4	4	33
129.393	0	96	136	35	106	162	35	93	146	63	98	164	31	3	5	-105	0	-1	-105	-5	-6	28	3	5	33
129.516	0	96	137	34	107	163	34	93	146	64	98	165	31	4	5	-106	0	-1	-105	-4	-6	26	4	4	34
129.638	0	96	138	34	107	164	35	94	147	64	99	164	30	3	5	-107	-1	-3	-106	-4	-6	27	4	5	33
129.761	0	96	135	33	106	161	35	94	145	63	98	165	30	4	4	-105	0	-2	-106	-5	-6	27	4	4	32
129.884	0	97	135	34	107	160	35	93	144	63	98	165	30	4	5	-104	-1	-2	-105	-5	-6	27	4	3	32
130.007	0	96	135	33	107	159	35	93	144	63	98	164	29	4	4	-104	0	-2	-105	-5	-6	27	4	3	33
130.13	0	96	136	34	107	162	35	93	145	63	99	164	30	4	4	-105	0	-1	-105	-5	-6	27	4	5	33
130.253	0	96	137	34	107	164	35	93	146	64	99	162	30	4	4	-106	0	-2	-106	-4	-6	27	4	5	33
130.376	0	97	137	35	106	164	35	93	146	63	98	164	31	4	5	-106	0	-3	-105	-4	-5	27	4	6	33
130.499	0	95	136	33	106	160	35	93	145	63	99	165	30	4	5	-105	0	-2	-105	-4	-6	27	5	2	33
130.621	0	96	134	34	106	160	34	93	145	64	99	164	30	4	4	-105	0	-1	-105	-5	-6	27	4	4	32
130.744	0	96	136	34	107	159	36	93	145	63	98	165	29	3	5	-105	0	-2	-105	-4	-6	27	4	3	32
130.867	0	96	136	34	107	162	35	94	146	63	99	164	30	4	5	-104	-1	-1	-105	-4	-6	27	5	5	32
130.99	0	96	136	34	106	161	35	93	147	64	99	164	30	4	4	-106	0	-1	-105	-5	-6	27	4	4	33
131.113	0	96	138	35	106	165	35	95	149	63	99	163	31	3	5	-106	0	-2	-106	-6	-7	27	4	6	33
131.236	0	96	137	34	107	162	35	93	146	64	98	165	29	3	5	-104	0	-1	-104	-5	-5	26	4	3	32
131.359	0	96	136	33	106	162	35	93	146	62	97	165	30	3	5	-102	0	-1	-104	-5	-6	26	5	5	31
131.482	0	96	137	35	106	161	35	93	147	62	98	165	30	4	4	-102	0	-1	-103	-5	-6	27	4	4	30
131.604	0	97	137	34	106	163	35	93	147	63	98	164	31	3	5	-103	0	-2	-105	-5	-6	25	4	5	31
131.727	0	96	139	34	108	164	35	94	148	63	99	164	31	4	5	-104	0	-3	-103	-5	-6	27	4	6	32
131.85	0	97	138	35	106	164	35	94	149	63	98	164	30	4	5	-104	0	-2	-104	-5	-6	26	4	5	33
131.973	0	96	137	34	106	161	35	93	146	63	99	166	30	3	6	-104	0	-2	-104	-5	-6	27	4	3	32
132.096	0	96	137	33	106	161	34	93	146	63	98	166	30	4	5	-104	0	-3	-104	-5	-5	27	4	3	33
132.219	0	97	136	34	106	162	35	93	146	64	99	165	31	3	5	-104	0	-1	-104	-5	-6	26	4	4	32
132.342	0	96	136	35	106	163	35	93	148	63	99	164	30	3	5	-104	0	-2	-103	-4	-6	27	4	5	32
132.465	0	97	137	34	107	165	34	95	148	64	97	164	31	4	6	-105	0	-2	-104	-5	-6	26	3	5	33
132.588	0	96	138	35	106	163	35	93	149	64	99	166	30	4	5	-106	0	-1	-104	-4	-5	28	4	5	33
132.71	0	96	136	34	106	160	35	94	146	63	98	166	30	3	5	-104	0	-2	-103	-5	-6	27	4	3	31
132.833	0	97	135	34	107	160	34	94	147	63	98	165	30	4	5	-104	0	-2	-104	-4	-5	26	4	4	32
132.956	0	96	137	34	106	161	34	93	147	63	98	165	30	4	4	-105	0	-1	-103	-4	-5	28	4	5	32
133.079	0	96	136	34	107	162	35	93	148	63	98	165	31	4	5	-106	0	-1	-105	-4	-6	27	4	4	32
133.202	0	97	138	34	106	164	36	94	149	64	99	164	30	4	5	-106	0	-2	-104	-4	-6	27	5	5	33
133.325	0	97	138	35	107	163	35	94	148	64	98	166	31	4	4	-105	0	-2	-104	-4	-6	26	4	4	33
133.448	0	96	137	34	106	161	35	93	146	64	98	166	30	4	4	-105	0	-2	-105	-5	-5	27	5	3	32
133.571	0	95	135	34	106	160	34	93	145	63	99	165	30	4	4	-105	0	-2	-106	-5	-6	27	4	3	33
133.693	0	96	135	33	106	162	35	93	145	63	98	164	30	4	5	-104	-1	-2	-104	-4	-5	27	4	4	33
133.816	0	96	136	35	106	162	35	93	147	64	99	163	31	4	5	-105	0	-1	-104	-4	-6	27	4	4	33
133.939	0	95	137	33	106	162	35	93	147	62	99	164	30	4	5	-107	0	-1	-105	-5	-5	27	4	5	33
134.062	0	95	136	33	107	161	34	93	146	62	98	165	30	4	5	-107	0	-1	-106	-5	-6	27	4	4	34
134.185	0	95	134	32	106	159	34	92	144	62	97	165	29	4	5	-107	0	-2	-106	-5	-6	26	4	3	33
134.308	0	96	134	33	105	158	33	92	144	63	98	164	29	4	4	-108	0	-3	-106	-4	-6	28	4	3	34
134.431	0	96	133	34	107	160	33	92	145	63	98	164	29	4	6	-108	0	-2	-106	-5	-5	28	4	4	34
134.554	0	96	135	34	106	163	34	92	146	64	98	162	29	4	5	-109	0	-2	-107	-4	-7	28	4	5	34
134.676	0	96	137	34	106	163	35	93	147	64	98	164	30	3	5	-107	0	-2	-106	-4	-5	28	4	5	33
134.799	0	97	138	35	107	164	35	93	149	64	99	165	30	4	5	-107	0	-2	-106	-5	-6	28	4	4	33
134.922	0	96	136	33	106	162	35	93	145	63	99	165	30	4	5	-107	0	-2	-106	-5	-6	28	4	5	33
135.045	0	95	135	34	106	160	35	93	146	64	98	165	29	4	5	-107	-1	-2	-107	-4	-6	28	4	4	32
135.168	0	96	135	35	106	161	35	93	145	64	98	164	30	4	5	-106	0	0	-106	-4	-6	28	4	5	33
135.291	0	96	136	34	106	162	35	93	146	64	98	164	30	4	5	-107	0	-1	-106	-4	-6	27	4	4	34
135.414	0	95	136	34	106	164	35	93	148	65	97	163	30	3	5	-107	0	-2	-106	-4	-6	27	4	6	33
135.537	0	96	137	34	106	165	35	94	149	65	98	164	30	4	5	-108	0	-2	-106	-5	-6	28	4	5	34
135.66	0	95	135	34	107	161	35	93	146	64	99	165	30	4	4	-107	0	-2	-106	-5	-6	28	3	4	33
135.782	0	96	136	34	106	160	34	92	145	64	98	166	29	4	5	-107	0	-2	-105	-5	-6	28	4	3	33
135.905	0	95	135	34	106	160	35	93	145	64	99	166	29	3	5	-107	0	-2	-106	-5	-5	28	4	3	33
136.028	0	96	136	35	107	161	35	92	146	64	98	165	30	4	5	-108	0	-3	-107	-4	-6	28	4	4	33
136.151	0	96	136	35	107	163	34	93	146	64	98	165	30	4	5	-108	-1	-1	-107	-4	-6	28	3	4	34
136.274	0	96	137	35	106	162	35	93	147	64	98	166	30	3	5	-108	0	-2	-106	-5	-6	28	4	4	34
136.397	0	95	135	34	106	160	35	92	145	65	98	165	30	4	5	-108	0	-2	-107	-5	-6	28	4	4	33
136.52	0	96	134	33	106	159	35	92	144	63	98	166	29	4	5	-108	-1	-2	-107	-4	-6	27	5	3	33
136.643	0	95	135	34	106	159	35	92	144	64	98	165	29	4	6	-107	0	-3	-106	-5	-6	27	3	3	33
136.765	0	96	135	34	107	160	34	93	145	64	98	165	31	4	5	-107	0	-2	-106	-5	-6	28	4	3	32
136.888	0	95	136	34	106	163	35	93	146	64	98	165	30	3	5	-108	0	-2	-107	-4	-6	27	4	5	34
137.011	0	96	137	35	106	164	35	93	147	65	98	164	30	3	6	-108	0	-2	-107	-4	-6	28	4	5	33
137.134	0	95	135	34	106	160	34	92	144	64	99	165	30	4	5	-106	0	-2	-106	-5	-5	28	5	3	33
137.257	0	95	135	34	106	159	34	92	144	64	97	165	29	4	5	-106	0	-1	-106	-5	-6	28	4	3	32
137.38	0	95	135	34	106	159	34	92	144	63	98	165	29	4	4	-106	0	-2	-107	-4	-6	28	4	3	32
137.503	0	95	134	33	106	160	34	92	145	63	98	164	29	5	5	-105	0	-1	-106	-5	-5	28	4	4	33
137.626	0	96	135	34	106	162	35	92	146	64	98	162	30	5	5	-106	-1	-2	-106	-5	-6	27	5	5	33
137.748	0	95	136	35	106	163	35	93	147	64	97	164	30	4	5	-108	0	-2	-106	-5	-5	28	4	5	34
137.871	0	95	135	33	106	160	35	92	144	64	97	164	29	4	5	-106	0	-1	-106	-4	-5	28	4	4	32
137.994	0	96	135	33	106	158	35	92	144	63	98	164	30	2	5	-106	0	-2	-105	-5	-6	27	5	3	32
138.117	0	95	134	33	105	158	35	92	143	63	97	164	29	4	4	-104	0	-2	-105	-5	-6	27	5	3	32
138.24	0	96	135	33	106	159	35	92	146	63	98	163	30	4	5	-105	0	-1	-104	-5	-5	27	4	4	32
138.363	0	95	135	34	106	162	36	93	145	64	97	162	30	4	4	-107	0	-1	-106	-5	-6	27	4	5	32
138.486	0	96	136	35	106	163	35	93	146	64	98	163	30	4	5	-107	0	-2	-105	-5	-5	27	4	5	33
138.609	0	96	135	34	105	159	35	92	144	63	98	165	31	4	5	-105	0	-2	-105	-5	-6	26	4	2	33
138.732	0	95	135	33	105	159	34	92	144	63	97	163	30	4	5	-104	0	-1	-105	-5	-5	27	4	3	32
138.854	0	95	135	33	105	159	35	93	145	64	97	163	29	3	5	-106	0	-2	-106	-4	-5	27	4	4	33
138.977	0	95	134	33	106	161	34	91	144	64	98	162	30	3	4	-105	0	-2	-105	-5	-5	27	4	5	33
139.1	0	95	136	34	106	163	34	92	145	63	98	162	30	4	5	-105	0	-2	-104	-4	-6	26	4	6	32
139.223	0	96	136	34	106	164	35	92	147	63	98	161	29	4	5	-106	-1	-3	-106	-5	-6	27	3	6	32
139.346	0	95	135	33	106	158	35	92	143	62	97	164	30	4	5	-106	-1	-2	-106	-4	-6	27	4	3	33
139.469	0	95	135	35	106	160	35	92	144	63	97	164	30	4	5	-104	-1	-1	-105	-4	-6	27	5	4	33
139.592	0	95	134	33	106	160	35	91	144	62	97	162	30	4	5	-105	0	-2	-105	-4	-6	27	4	4	32
139.715	0	95	135	34	106	160	35	92	146	64	98	163	30	4	5	-106	0	-2	-105	-5	-6	27	4	4	33
139.837	0	96	136	34	106	163	35	93	147	63	97	163	30	4	5	-107	0	-2	-106	-5	-6	27	4	6	33
139.96	0	95	135	35	106	161	34	92	145	63	97	164	29	3	4	-105	0	-2	-106	-4	-6	27	4	4	33
140.083	0	96	134	35	105	159	35	92	144	62	97	165	29	4	5	-105	0	-2	-104	-5	-5	27	4	2	31
140.206	0	95	135	33	106	159	35	92	144	62	97	163	29	3	5	-105	0	-2	-106	-4	-5	27	4	5	31
140.329	0	94	134	33	105	158	35	92	144	63	97	162	30	4	4	-106	0	-1	-105	-5	-6	27	5	4	31
140.452	0	96	135	34	106	160	34	93	144	63	97	163	30	4	5	-105	0	-1	-104	-4	-6	27	4	4	33
140.575	0	95	136	34	107	162	35	93	146	64	97	161	30	3	5	-105	0	-3	-104	-4	-5	28	4	6	32
140.698	0	95	135	35	105	159	35	91	144	63	98	163	29	3	5	-105	-1	-2	-106	-4	-7	27	5	4	32
140.82	0	95	134	33	105	158	35	91	142	62	97	163	28	4	5	-103	0	-2	-105	-5	-5	27	5	3	31
140.943	0	94	134	32	105	158	35	91	142	62	97	162	30	3	4	-104	0	-1	-104	-4	-6	27	4	4	32
141.066	0	95	134	33	104	160	35	91	144	63	97	161	29	4	5	-104	0	-2	-104	-4	-5	26	4	5	32
141.189	0	94	134	33	105	161	34	92	144	62	96	160	29	4	5	-105	-1	-2	-105	-5	-5	26	4	5	32
141.312	0	96	135	34	106	161	34	93	145	63	97	161	30	4	5	-105	0	-2	-105	-5	-6	26	4	5	33
141.435	0	95	133	33	105	159	35	92	143	62	97	162	30	4	5	-103	0	-2	-103	-4	-5	27	4	4	32
141.558	0	95	133	33	105	157	34	91	143	62	97	161	29	4	5	-103	0	-2	-103	-4	-6	27	4	4	31
141.681	0	94	133	33	105	157	35	91	142	62	96	161	29	3	4	-104	0	-1	-103	-5	-6	27	4	3	31
141.804	0	95	134	34	105	161	35	91	143	62	97	159	29	4	5	-104	0	-2	-104	-4	-6	27	4	6	32
141.926	0	95	134	34	105	162	34	92	145	62	97	160	29	3	5	-104	0	-2	-103	-4	-5	27	4	6	32
142.049	0	95	135	34	106	162	35	92	144	62	97	160	30	3	4	-104	0	-2	-103	-4	-5	26	5	5	32
142.172	0	95	134	33	105	159	34	91	143	61	96	162	29	4	5	-104	0	-1	-104	-5	-6	26	5	5	32
142.295	0	95	133	33	105	158	34	91	143	62	97	161	30	4	4	-103	0	-1	-104	-4	-6	26	4	5	32
142.418	0	95	133	33	106	159	35	91	143	61	97	161	30	4	5	-102	0	-2	-103	-4	-6	26	4	4	31
142.541	0	95	134	34	105	161	35	91	143	61	98	160	29	3	6	-104	0	-2	-104	-5	-6	27	4	6	32
142.664	0	95	135	34	105	162	35	92	145	61	97	159	29	3	5	-105	0	-1	-104	-4	-5	26	4	7	32
142.787	0	95	135	34	106	161	34	92	145	61	96	161	29	4	5	-103	-1	-1	-104	-4	-5	26	4	5	33
142.909	0	95	134	33	105	158	34	92	142	61	96	161	29	4	5	-102	-1	-1	-103	-4	-5	27	4	5	32
143.032	0	95	134	34	105	159	36	93	142	61	97	161	29	4	5	-103	0	-1	-103	-5	-5	27	4	5	32
143.155	0	95	134	33	105	159	35	92	143	62	96	159	28	4	4	-103	0	-2	-104	-5	-5	26	5	5	32
143.278	0	95	135	34	105	161	35	91	144	62	96	160	29	4	5	-103	0	-2	-103	-5	-5	26	3	6	32
143.401	0	95	136	35	106	162	34	93	145	61	97	160	29	4	5	-104	-1	-2	-103	-5	-6	27	4	6	32
143.524	0	95	133	33	104	159	34	92	143	62	96	162	29	4	4	-105	-1	-1	-104	-4	-6	26	4	4	32
143.647	0	95	134	33	105	157	35	90	142	61	97	162	28	4	6	-104	0	-2	-104	-4	-5	26	4	3	32
143.77	0	95	133	33	105	157	34	91	142	61	97	161	29	3	5	-103	0	-2	-102	-5	-5	27	4	4	32
143.892	0	95	134	33	106	159	34	92	143	62	96	160	29	4	6	-103	0	-1	-103	-4	-6	26	4	5	31
144.015	0	95	134	33	106	161	35	91	144	61	97	160	29	4	4	-104	0	-2	-104	-4	-5	27	4	6	33
144.138	0	96	136	34	106	162	35	91	144	61	96	160	30	5	5	-104	0	-2	-104	-5	-6	26	5	6	33
144.261	0	95	134	33	105	157	35	92	142	62	96	161	29	3	5	-103	0	-2	-103	-5	-6	26	4	5	32
144.384	0	95	133	33	105	157	34	91	142	62	96	160	28	3	5	-103	-1	-2	-103	-5	-6	27	4	4	31
144.507	0	95	133	33	105	158	34	92	143	61	97	159	28	4	5	-104	0	-2	-103	-4	-5	26	4	5	31
144.63	0	95	134	33	105	158	35	91	143	61	97	160	29	4	5	-103	-1	-1	-104	-4	-5	26	4	5	32
144.753	0	95	136	34	107	162	35	92	144	62	97	159	28	4	5	-103	0	-2	-103	-5	-6	27	5	6	32
144.876	0	95	135	34	105	161	35	92	145	60	97	161	29	4	6	-104	0	-2	-103	-5	-6	26	4	5	32
144.998	0	95	134	33	105	157	34	92	143	61	97	162	28	4	5	-104	0	-2	-104	-5	-6	26	4	3	31
145.121	0	96	133	33	105	156	35	92	143	61	96	162	29	4	4	-103	0	-1	-104	-5	-6	27	4	3	32
145.244	0	96	134	33	106	159	34	92	143	61	96	159	28	4	5	-102	0	-1	-102	-4	-6	26	4	6	31
145.367	0	95	134	33	105	160	35	92	143	61	97	159	29	4	5	-103	0	-2	-102	-5	-6	27	4	6	32
145.49	0	96	135	35	105	162	34	92	145	62	98	160	30	5	5	-104	0	-2	-104	-4	-5	27	4	6	33
145.613	0	95	135	34	106	161	34	92	145	62	97	160	29	3	4	-105	0	-2	-105	-4	-5	27	4	5	34
145.736	0	95	133	33	105	159	34	92	143	62	97	160	29	4	5	-103	0	0	-104	-5	-5	26	4	5	32
145.859	0	95	134	33	105	159	35	92	143	61	97	161	28	3	5	-103	0	-1	-105	-5	-6	26	3	5	32
145.981	0	96	134	33	105	160	34	93	143	62	97	160	29	5	5	-104	0	-1	-105	-5	-6	27	4	6	32
146.104	0	95	134	33	106	162	34	93	145	61	97	160	29	4	5	-105	0	-3	-104	-5	-7	27	3	6	33
146.227	0	96	136	34	106	162	35	92	146	62	97	161	29	4	5	-104	0	-2	-104	-5	-5	27	4	4	34
146.35	0	95	136	34	106	160	35	92	144	61	98	161	29	4	5	-105	-1	-1	-104	-5	-5	26	5	5	33
146.473	0	95	134	32	106	158	34	93	144	62	97	161	29	4	5	-105	0	-1	-105	-5	-6	26	4	4	32
146.596	0	96	135	33	106	160	34	93	144	61	97	161	30	4	5	-104	0	-1	-105	-5	-6	26	4	5	32
146.719	0	95	135	34	106	161	34	92	145	62	97	160	30	4	4	-104	0	-2	-105	-5	-6	26	4	5	33
146.842	0	96	135	33	106	163	35	93	145	62	97	161	29	4	4	-104	0	-2	-105	-5	-5	27	5	6	33
146.964	0	96	136	34	106	162	35	93	146	62	98	162	29	4	5	-105	0	-2	-105	-6	-6	28	4	5	33
147.087	0	95	135	34	106	159	34	92	143	62	97	162	29	4	5	-104	0	-1	-105	-4	-5	27	4	4	33
147.21	0	96	135	34	105	158	34	92	143	62	97	163	29	4	5	-104	0	-2	-104	-5	-6	27	4	3	32
147.333	0	96	134	33	105	159	34	93	144	61	97	162	29	4	5	-104	0	-2	-105	-5	-6	27	4	4	33
147.456	0	96	135	34	106	161	34	93	145	63	97	161	29	4	4	-105	0	-1	-105	-4	-6	26	5	5	32
147.579	0	96	136	33	106	162	35	93	146	62	98	161	30	4	5	-105	0	-2	-105	-5	-6	28	4	6	33
147.702	0	96	136	34	106	162	35	93	146	63	97	162	29	4	4	-105	0	-2	-105	-5	-7	27	4	6	33
147.825	0	95	133	33	105	158	34	92	144	62	97	163	28	4	5	-104	0	-1	-105	-5	-6	27	4	4	32
147.948	0	96	134	33	106	158	35	92	143	62	97	162	28	4	5	-106	0	0	-105	-4	-6	26	4	5	32
148.07	0	96	134	33	106	159	34	92	144	62	97	162	29	3	4	-105	-1	-1	-105	-4	-5	27	4	4	33
148.193	0	96	136	33	105	161	34	92	145	62	97	161	30	4	5	-104	0	-1	-104	-5	-6	27	4	6	33
148.316	0	96	136	35	106	163	35	92	146	62	98	160	30	3	4	-106	0	-2	-105	-5	-5	27	4	6	33
148.439	1	96	136	34	106	162	34	93	146	63	97	161	28	4	5	-106	0	-2	-107	-5	-5	28	3	5	32
148.562	0	96	135	33	105	159	35	92	143	62	97	163	29	4	5	-104	0	-1	-106	-5	-6	27	4	4	32
148.685	0	96	135	33	106	159	33	93	144	62	97	163	30	3	5	-104	0	-2	-104	-5	-5	27	3	4	33
148.808	0	95	134	33	105	160	34	93	145	62	97	162	29	4	5	-105	0	-2	-106	-4	-6	26	4	5	33
148.931	0	96	135	34	106	162	34	93	146	62	98	161	29	4	5	-106	-1	-2	-106	-5	-6	27	4	6	33
149.053	0	95	136	33	106	163	35	92	146	63	98	162	28	4	4	-106	0	-2	-106	-4	-5	27	4	6	34
149.176	0	96	135	33	106	159	33	92	145	61	97	164	29	4	5	-105	-1	-1	-105	-5	-6	28	4	4	33
149.299	0	96	133	31	106	158	33	92	143	62	98	163	29	4	4	-106	-1	-2	-105	-5	-7	27	4	4	32
149.422	0	95	134	32	107	159	34	92	143	61	97	163	29	4	4	-107	0	-2	-107	-5	-5	27	4	4	33
149.545	0	95	133	32	106	163	34	91	144	61	98	161	29	4	5	-107	0	-2	-107	-4	-6	29	4	6	34
149.668	0	96	135	33	106	163	34	93	145	62	98	161	28	3	5	-107	0	-2	-106	-4	-6	28	4	6	34
149.791	0	96	137	35	107	164	34	93	147	64	98	161	29	4	5	-107	0	-2	-107	-5	-6	28	4	6	33
149.914	0	96	135	32	106	160	35	93	145	62	98	163	28	4	5	-105	0	-1	-106	-4	-6	28	4	4	32
150.036	0	95	134	33	106	162	33	92	144	62	97	162	28	3	5	-105	0	-1	-105	-4	-5	28	4	5	33
150.159	0	96	134	34	105	160	35	93	145	63	97	162	30	4	4	-103	-1	-1	-105	-5	-6	27	4	4	31
150.282	0	96	135	33	107	161	36	93	145	62	97	161	29	4	5	-105	-1	-1	-104	-4	-6	26	4	5	31
150.405	0	96	137	34	107	163	35	93	146	62	99	162	30	4	5	-106	0	-2	-105	-4	-6	27	5	6	32
150.528	0	96	136	33	106	163	35	93	146	63	98	162	29	3	3	-106	-1	-2	-106	-5	-6	27	4	6	33
150.651	0	95	134	32	105	160	39	93	144	64	98	163	28	3	5	-105	0	-1	-104	-4	-6	27	4	5	32
150.774	0	95	135	32	107	165	31	93	144	56	98	162	29	4	5	-115	-1	-2	-102	-5	-6	26	4	6	49
150.897	0	96	135	38	106	163	36	93	144	60	98	162	30	4	4	-114	0	-2	-109	-5	-6	27	4	6	38
151.02	0	96	135	35	107	164	39	94	146	66	98	163	32	4	5	-109	0	-2	-109	-5	-6	29	4	6	33
151.142	0	97	136	35	106	165	35	93	146	65	98	163	31	4	5	-110	0	-2	-108	-4	-6	29	4	5	41
151.265	0	96	135	36	106	163	35	93	145	64	97	164	31	4	5	-108	0	-1	-111	-5	-6	29	4	6	35
151.388	0	95	135	34	107	160	36	91	143	64	98	164	31	4	5	-106	0	-1	-111	-5	-5	28	4	4	31
151.511	0	95	135	33	107	160	36	92	143	63	97	163	32	4	5	-105	0	-1	-109	-5	-6	29	4	5	32
151.634	0	95	133	34	106	162	37	92	144	64	98	162	31	4	5	-105	0	-2	-107	-5	-5	28	4	6	31
151.757	0	96	135	34	106	164	36	92	145	64	98	162	31	4	5	-106	0	-2	-106	-4	-6	27	4	6	32
151.88	0	95	136	33	106	164	37	93	145	63	97	163	30	4	5	-107	0	-2	-107	-5	-6	28	5	6	33
152.003	0	96	135	34	107	162	37	92	143	64	98	163	31	4	5	-105	0	-2	-105	-4	-6	28	5	4	32
152.125	0	94	135	33	106	160	37	92	143	62	98	165	31	3	4	-104	0	-2	-105	-4	-7	27	5	3	32
152.248	0	95	134	33	106	161	37	92	143	63	97	162	30	3	5	-105	-1	-2	-105	-4	-5	27	4	5	32
152.371	0	95	135	33	107	161	37	92	144	63	98	162	31	4	4	-105	0	-2	-104	-5	-5	27	5	5	32
152.494	0	95	135	34	106	163	37	92	145	63	98	162	31	4	5	-105	0	-2	-104	-5	-6	26	4	6	32
152.617	0	96	135	35	107	164	36	93	145	63	98	162	31	4	5	-104	0	-2	-104	-4	-6	26	5	6	33
152.74	0	95	135	35	106	161	36	92	145	63	97	163	30	4	6	-105	0	-2	-104	-5	-5	26	4	4	32
152.863	0	95	135	34	106	160	37	92	142	62	97	164	30	4	5	-104	-1	-2	-105	-4	-6	27	5	4	32
152.986	0	96	134	34	106	161	36	92	144	62	97	161	31	4	5	-104	0	-1	-103	-4	-6	27	5	5	32
153.108	0	95	135	34	106	162	36	92	144	62	98	162	30	3	5	-104	0	-1	-104	-4	-6	27	4	5	32
153.231	0	96	135	35	106	163	37	92	145	63	98	162	31	4	5	-104	0	-3	-104	-4	-6	27	4	6	33
153.354	0	96	135	35	105	164	36	92	145	61	98	162	31	3	5	-105	0	-2	-104	-4	-5	28	5	6	33
153.477	0	95	133	33	106	160	36	92	143	62	96	164	31	4	5	-103	0	-1	-103	-5	-5	26	4	4	31
153.6	0	95	133	34	106	159	35	92	143	61	97	163	31	4	4	-102	0	-1	-104	-5	-5	26	5	4	32
153.723	0	95	134	34	105	161	37	92	142	62	97	161	31	4	5	-104	0	-2	-103	-5	-5	26	4	5	31
153.846	0	95	134	34	105	162	36	92	143	62	97	161	31	4	6	-103	0	-1	-104	-4	-6	26	4	7	31
153.969	0	94	135	34	105	163	37	92	144	62	97	161	31	4	5	-102	-1	-2	-103	-5	-6	27	4	6	32
154.092	0	94	135	35	106	163	36	92	143	61	96	161	31	4	5	-102	0	-2	-102	-4	-5	26	4	6	32
154.214	0	94	133	33	105	159	37	91	142	63	96	162	30	3	5	-102	0	0	-103	-5	-6	27	5	4	32
154.337	0	95	133	33	106	157	36	91	142	61	97	163	30	3	4	-103	0	-2	-103	-4	-6	27	4	3	31
154.46	0	94	132	33	105	159	36	90	142	62	96	161	32	3	5	-102	0	0	-102	-4	-5	26	4	5	31
154.583	0	95	134	33	107	161	37	91	142	61	96	160	31	3	5	-101	0	-2	-102	-5	-6	26	4	5	32
154.706	0	94	134	33	107	162	36	92	145	62	97	161	31	3	6	-103	-1	-2	-102	-5	-5	26	4	6	32
154.829	0	96	135	34	106	163	37	92	144	62	97	161	31	4	5	-103	0	-2	-103	-4	-5	26	4	6	32
154.952	0	95	133	34	105	160	36	91	142	60	97	162	31	4	5	-102	0	-1	-102	-5	-6	26	5	5	31
155.075	0	95	133	33	105	161	36	91	141	61	97	160	30	4	5	-101	0	-2	-102	-4	-5	26	5	5	31
155.197	0	94	133	34	105	160	36	91	142	62	96	160	30	3	4	-102	0	-1	-102	-4	-5	26	4	5	32
155.32	0	94	134	34	105	161	37	92	142	61	96	160	30	4	5	-103	0	-2	-102	-4	-5	26	4	6	32
155.443	0	95	134	34	105	163	37	91	145	60	97	161	30	4	4	-103	0	-2	-102	-4	-5	26	4	6	33
155.566	0	95	134	35	106	162	37	91	144	62	97	161	30	4	4	-102	0	-2	-102	-4	-6	26	4	5	32
155.689	0	94	132	34	105	159	37	91	141	61	96	162	30	3	5	-103	0	-1	-102	-4	-5	26	4	4	32
155.812	0	94	134	34	105	159	35	91	142	61	97	162	30	4	5	-103	0	-1	-102	-4	-6	25	4	4	32
155.935	0	94	133	34	105	161	36	91	143	61	97	162	32	3	4	-102	0	-2	-103	-4	-6	25	4	6	32
156.058	0	94	134	34	105	163	37	92	144	61	97	161	31	4	5	-102	0	-1	-101	-4	-5	27	4	5	32
156.18	0	94	136	34	106	163	36	92	144	62	97	162	31	4	5	-104	0	-2	-102	-5	-5	27	4	6	32
156.303	0	95	134	34	106	160	36	90	143	61	96	163	31	3	5	-104	0	-1	-103	-4	-5	26	5	3	32
156.426	0	94	133	34	105	158	36	90	141	61	96	162	31	4	5	-102	-1	-2	-103	-4	-6	26	4	4	31
156.549	0	95	133	33	105	159	37	91	142	61	96	162	31	4	5	-103	0	-2	-102	-5	-6	26	4	4	32
156.672	0	94	134	34	106	161	36	91	143	62	97	160	31	4	5	-103	0	-1	-103	-4	-6	26	4	6	32
156.795	0	94	134	34	106	162	37	91	144	62	97	160	30	3	5	-103	0	-2	-102	-4	-6	27	4	5	32
156.918	0	95	135	34	105	163	37	92	144	62	96	161	31	4	5	-103	0	-2	-103	-5	-6	26	4	6	32
157.041	0	94	133	33	105	160	36	91	141	61	97	162	30	3	4	-102	-1	0	-102	-4	-5	26	4	5	32
157.164	0	94	133	33	106	159	36	91	141	61	96	160	30	3	6	-103	0	-2	-103	-5	-6	25	4	5	32
157.286	0	94	133	33	105	161	37	91	142	61	98	161	30	4	4	-102	0	-2	-103	-5	-6	27	4	6	32
157.409	0	95	134	34	105	161	37	91	143	61	97	161	31	4	5	-103	0	-1	-102	-4	-5	26	5	5	31
157.532	0	95	135	34	106	163	36	92	144	62	96	160	31	4	6	-103	0	-3	-103	-5	-6	27	5	6	32
157.655	0	94	134	34	105	163	37	92	144	63	97	162	31	4	5	-104	0	-1	-104	-4	-6	26	4	5	33
157.778	0	95	133	33	105	159	36	91	142	62	96	163	31	4	4	-104	-1	-1	-104	-5	-5	26	4	4	33
157.901	0	95	133	34	106	160	37	90	142	61	97	162	30	4	4	-103	-1	-1	-104	-4	-5	27	4	5	32
158.024	0	94	133	35	106	160	37	91	142	62	96	161	31	3	4	-102	0	-1	-103	-5	-6	25	3	5	32
158.147	0	95	135	34	105	162	36	91	143	62	96	161	30	3	5	-104	0	-1	-103	-5	-5	26	5	6	32
158.269	0	94	135	34	106	163	36	92	145	62	97	161	31	4	5	-103	-1	-2	-103	-5	-5	26	3	7	32
158.392	0	95	135	34	105	163	36	91	144	61	98	162	31	4	5	-103	-1	-2	-103	-5	-5	27	4	5	33
158.515	0	94	134	34	105	159	36	91	143	62	96	163	30	4	5	-103	0	0	-103	-4	-5	26	4	4	32
158.638	0	95	134	34	105	160	35	92	144	62	97	162	30	4	5	-103	0	-1	-103	-4	-5	28	4	4	33
158.761	0	95	134	34	106	163	36	91	144	62	97	160	31	4	4	-104	-1	-3	-104	-4	-6	26	5	6	33
158.884	0	95	135	34	105	163	36	92	145	62	96	161	30	4	4	-104	0	-2	-103	-5	-5	27	5	5	33
159.007	0	96	136	35	106	164	37	92	146	62	97	162	31	4	5	-104	-1	-2	-103	-5	-6	26	5	6	33
159.13	0	95	133	34	106	160	37	91	143	63	97	163	30	3	5	-104	0	-1	-104	-4	-5	26	4	4	32
159.252	0	95	135	34	105	159	37	92	143	62	97	163	31	4	5	-104	-1	-2	-104	-5	-6	26	3	4	33
159.375	0	95	133	34	105	161	37	92	143	63	97	161	31	4	5	-104	-1	-2	-103	-5	-6	26	5	5	32
159.498	0	97	134	34	106	162	36	93	144	63	97	161	30	3	5	-104	0	-2	-103	-4	-6	27	4	6	33
159.621	0	96	136	34	106	164	36	92	146	64	98	162	31	4	4	-106	-1	-2	-103	-3	-6	27	4	6	33
159.744	0	95	136	35	107	163	36	93	146	63	97	164	32	3	5	-105	0	-3	-104	-5	-6	27	4	5	33
159.867	0	95	134	34	105	159	36	92	143	63	98	163	30	4	5	-104	0	-1	-104	-5	-6	27	4	5	33
159.99	0	95	134	33	105	160	36	92	144	63	98	163	31	4	5	-104	0	-1	-103	-4	-6	27	5	5	32
160.113	0	95	134	34	105	160	36	92	144	63	96	162	31	4	5	-105	0	-1	-105	-4	-5	26	3	4	33
160.236	0	95	135	34	107	162	37	92	144	63	98	161	30	4	4	-105	0	-1	-104	-5	-5	27	4	6	33
160.358	0	96	136	35	106	163	37	94	145	63	97	162	31	3	5	-104	0	-1	-104	-5	-6	27	4	6	33
160.481	0	95	134	35	106	161	36	92	145	63	97	164	31	4	5	-106	0	-1	-104	-5	-6	27	4	4	33
160.604	0	95	133	34	106	159	36	92	143	63	98	165	31	4	4	-105	0	-2	-105	-4	-6	27	3	3	32
160.727	0	95	134	34	106	159	36	92	144	62	97	163	30	4	5	-105	0	-1	-104	-4	-6	27	4	4	32
160.85	0	96	135	34	106	161	37	92	144	62	97	163	31	4	5	-103	-1	-1	-105	-5	-6	26	4	5	33
160.973	0	96	135	34	106	163	36	93	145	63	97	161	31	3	4	-105	0	-1	-105	-4	-6	27	4	6	34
161.096	0	95	136	34	105	165	37	93	146	63	98	162	31	3	5	-106	0	-2	-105	-4	-6	28	5	6	34
161.219	0	96	135	35	106	164	36	93	146	64	98	163	31	4	4	-105	0	-2	-105	-4	-6	27	4	5	34
161.341	0	95	135	34	106	160	36	93	144	63	98	164	31	4	5	-105	0	0	-104	-5	-5	28	4	4	33
161.464	0	96	135	35	107	161	35	92	144	63	97	163	31	4	5	-104	-1	-1	-105	-5	-6	27	4	5	33
161.587	0	95	135	34	107	161	36	92	145	63	98	163	30	4	6	-105	0	-2	-105	-4	-7	28	4	5	33
161.71	0	95	136	34	106	163	36	92	146	64	97	163	31	4	5	-106	0	-2	-105	-4	-7	27	4	5	33
161.833	0	96	136	36	106	165	36	92	147	64	98	162	31	4	5	-105	0	-2	-105	-4	-6	27	5	7	33
161.956	0	95	135	35	106	162	36	92	145	63	98	163	31	4	4	-106	-1	-2	-105	-5	-5	27	4	4	33
162.079	0	96	134	34	106	162	36	92	144	64	97	163	31	3	5	-106	0	-1	-106	-4	-6	27	4	5	32
162.202	0	95	135	34	107	160	37	93	144	64	98	164	30	4	4	-105	0	-2	-105	-4	-6	27	5	4	33
162.324	0	95	136	34	106	162	36	92	145	63	97	162	31	4	5	-104	0	-2	-105	-4	-6	26	4	5	32
162.447	0	96	136	35	107	163	37	92	145	63	98	163	31	4	5	-105	0	-2	-105	-5	-6	27	5	6	33
162.57	0	95	136	35	106	164	36	93	146	64	99	163	31	4	4	-107	-1	-2	-106	-5	-5	27	4	5	33
162.693	0	95	134	35	105	159	36	92	144	63	98	165	30	3	5	-105	0	-1	-105	-4	-5	27	4	3	32
162.816	0	95	134	35	105	160	36	91	144	63	98	163	30	4	4	-104	0	-1	-103	-4	-5	27	4	4	33
162.939	0	95	134	35	106	160	36	92	144	63	98	163	32	4	5	-105	-1	0	-104	-5	-6	27	4	4	33
163.062	0	96	135	34	105	162	36	92	144	63	97	163	31	4	4	-105	0	-1	-105	-5	-5	27	5	5	32
163.185	0	95	136	35	106	163	37	93	146	62	97	162	31	4	5	-105	0	-1	-105	-5	-5	27	4	6	33
163.308	0	95	136	34	106	161	37	92	144	63	98	164	31	4	5	-104	-1	-2	-104	-4	-6	26	4	3	32
163.43	0	95	134	34	106	159	36	92	143	63	98	164	31	3	4	-105	0	-1	-104	-4	-6	27	4	3	32
163.553	0	94	134	34	106	158	36	91	143	63	98	163	31	4	5	-104	0	-2	-105	-4	-5	26	4	4	32
163.676	0	95	133	34	105	160	37	92	143	63	98	162	31	4	5	-103	0	-1	-104	-4	-5	27	4	5	32
163.799	0	95	135	34	106	161	36	92	144	62	97	161	31	4	5	-104	0	-2	-103	-5	-6	26	4	6	32
163.922	0	95	135	35	106	163	37	92	145	64	97	162	31	4	5	-104	-1	-1	-103	-5	-6	26	4	5	34
164.045	0	94	133	34	105	160	37	91	143	63	97	164	30	5	5	-104	0	-1	-105	-4	-6	27	4	4	32
164.168	0	95	133	34	106	158	36	92	143	63	97	163	31	4	4	-102	0	-2	-104	-5	-6	27	4	4	32
164.291	0	94	133	34	105	158	36	92	143	62	97	163	31	3	4	-103	-1	-2	-102	-4	-6	27	4	4	32
164.413	0	95	134	33	105	158	37	91	143	62	96	162	30	3	5	-104	0	-2	-102	-5	-5	25	4	4	31
164.536	0	95	135	33	106	160	36	91	144	62	97	162	31	3	4	-103	0	-1	-103	-3	-5	27	4	5	31
164.659	0	95	135	35	105	162	37	92	146	63	98	162	32	4	5	-103	0	-2	-103	-5	-5	26	4	5	33
164.782	0	95	134	35	104	159	36	93	143	63	97	163	31	3	4	-103	0	-1	-102	-4	-5	26	4	4	32
164.905	0	94	133	34	106	159	37	91	142	62	97	162	31	4	4	-103	-1	-2	-102	-5	-6	26	4	4	31
165.028	0	95	133	34	106	160	36	92	142	63	98	161	31	4	4	-104	0	-2	-104	-4	-6	25	4	5	31
165.151	0	95	133	34	105	160	36	92	143	62	97	161	31	4	5	-102	-1	-1	-102	-5	-5	25	4	5	31
165.274	0	95	134	34	106	163	36	92	145	62	97	161	32	4	5	-102	-1	-1	-103	-4	-6	26	4	5	32
165.396	0	94	136	35	105	164	36	92	145	62	98	162	30	4	5	-103	-1	-2	-103	-4	-5	26	4	5	32
165.519	0	95	133	35	106	160	37	92	143	62	97	163	32	4	5	-102	0	-2	-103	-5	-6	25	4	4	32
165.642	0	95	134	34	106	160	36	91	143	62	97	162	31	5	5	-101	0	-1	-102	-4	-6	27	5	4	32
165.765	0	95	134	33	106	160	36	91	142	61	97	162	31	4	5	-102	0	-1	-102	-4	-5	27	4	5	33
165.888	0	95	134	34	105	163	36	92	144	62	98	161	31	4	5	-102	0	-2	-103	-5	-5	26	3	5	32
166.011	0	95	134	34	106	163	36	92	145	63	97	162	31	4	4	-103	0	-2	-103	-4	-5	27	4	6	33
166.134	0	95	136	35	105	162	36	92	144	63	98	165	31	4	5	-101	0	-1	-103	-5	-6	26	5	4	31
166.257	0	95	133	33	106	158	36	92	143	61	98	164	31	4	5	-101	0	-2	-102	-5	-6	25	4	3	31
166.38	0	95	133	34	106	157	37	92	143	60	97	163	30	3	5	-102	-1	-2	-102	-5	-6	25	4	3	32
166.502	0	95	134	34	105	158	37	92	144	60	98	163	31	4	5	-102	0	-2	-103	-5	-5	26	5	4	32
166.625	0	95	134	34	106	161	37	92	144	62	97	162	31	4	4	-102	0	-1	-102	-5	-6	26	5	5	32
166.748	0	96	134	35	106	163	36	93	145	62	98	163	30	3	5	-102	0	-2	-102	-4	-6	25	3	5	32
166.871	0	95	134	34	105	160	37	92	144	62	97	164	31	4	5	-101	-1	-1	-102	-5	-7	26	4	4	32
166.994	0	94	133	33	106	160	37	92	143	61	97	163	31	4	4	-101	0	-1	-102	-4	-6	26	4	4	31
167.117	0	94	134	34	105	158	36	91	144	61	97	163	31	4	5	-101	0	-2	-101	-5	-6	26	4	4	31
167.24	0	95	134	34	106	160	36	92	144	60	97	162	31	4	4	-102	-1	-1	-103	-4	-6	26	4	5	32
167.363	0	94	134	33	105	162	37	92	145	61	98	162	30	3	4	-102	0	-1	-102	-5	-5	27	4	5	33
167.485	0	95	135	35	106	162	36	93	146	61	97	162	31	3	4	-103	-1	-2	-101	-4	-6	27	5	5	32
167.608	0	96	133	34	105	158	36	92	143	62	98	163	31	4	4	-101	0	-2	-103	-5	-6	25	3	4	32
167.731	0	95	133	33	105	158	35	92	144	61	98	163	31	3	5	-102	0	-2	-102	-4	-5	26	5	4	32
167.854	0	95	134	34	106	159	36	93	144	62	97	163	30	4	5	-102	-1	-2	-102	-4	-6	26	4	4	32
167.977	0	96	135	33	107	160	36	92	144	61	98	161	30	5	5	-102	-1	0	-103	-4	-5	26	4	5	33
168.1	0	96	135	34	106	163	36	93	145	62	98	163	31	4	5	-103	0	-2	-103	-4	-5	27	4	6	33
168.223	0	96	134	34	106	160	36	92	144	62	97	162	30	4	4	-104	-1	-2	-104	-5	-5	26	5	4	33
168.346	0	95	134	34	106	158	36	92	143	62	97	163	31	3	4	-103	0	-2	-104	-4	-6	26	4	3	32
168.468	0	95	134	34	106	157	36	92	144	61	98	162	30	4	4	-102	0	-2	-103	-5	-6	26	4	3	33
168.591	0	95	134	34	105	158	35	92	143	62	97	163	31	3	4	-103	0	-2	-103	-5	-5	27	4	4	33
168.714	0	95	135	33	106	161	35	92	144	62	97	162	30	3	4	-104	0	-1	-104	-4	-5	27	4	5	33
168.837	0	95	136	34	105	161	36	92	145	63	98	162	30	4	5	-105	0	-1	-105	-4	-6	27	4	6	34
168.96	0	95	133	34	106	157	36	92	142	62	97	163	30	4	4	-102	0	-2	-104	-5	-6	27	4	3	33
169.083	0	95	133	33	106	157	35	91	142	62	97	163	30	4	4	-104	0	-2	-104	-4	-6	27	3	4	33
169.206	0	94	132	33	105	157	36	92	142	62	98	162	31	4	5	-104	0	-3	-105	-4	-6	26	4	4	32
169.329	0	95	133	34	106	159	36	91	144	62	98	161	30	5	4	-104	0	-2	-105	-4	-6	26	4	5	33
169.452	0	95	134	35	105	163	36	91	144	62	97	161	31	4	4	-103	0	-2	-105	-5	-6	27	3	6	33
169.574	0	95	135	34	106	159	35	92	144	62	98	162	31	3	5	-104	-1	-2	-105	-4	-6	27	4	4	33
169.697	0	94	132	33	106	157	36	91	141	62	98	162	30	4	5	-103	0	-2	-105	-4	-5	27	4	3	32
169.82	0	95	132	34	105	157	36	91	143	62	97	162	30	4	4	-103	0	-1	-105	-4	-6	27	4	4	32
169.943	0	95	132	34	105	156	35	91	142	62	97	163	31	4	4	-102	-1	-3	-104	-5	-5	26	4	3	33
170.066	0	95	134	33	106	159	36	92	143	62	96	161	30	4	4	-103	0	-2	-104	-5	-5	26	4	5	33
170.189	0	95	133	34	105	160	36	92	142	62	97	161	29	4	4	-105	0	-1	-104	-5	-5	27	4	5	34
170.312	0	94	134	35	106	160	35	92	143	61	98	162	30	4	5	-104	0	-2	-105	-4	-5	26	4	4	32
170.435	0	94	132	34	105	157	36	91	141	61	96	162	30	3	5	-102	0	-2	-103	-4	-5	26	5	3	32
170.557	0	94	133	33	105	157	36	92	142	62	97	162	30	5	4	-104	0	-2	-104	-4	-5	26	4	3	31
170.68	0	94	132	33	105	158	35	91	142	62	97	160	30	4	4	-103	0	-2	-105	-3	-5	27	5	5	33
170.803	0	95	133	33	105	159	35	91	142	62	96	161	31	4	5	-103	-1	-2	-104	-4	-5	26	4	5	33
170.926	0	96	134	34	105	162	35	92	143	62	96	159	31	4	6	-103	0	-2	-104	-5	-5	26	4	6	33
171.049	0	95	134	33	105	161	35	91	143	62	97	161	29	3	5	-104	0	-1	-104	-5	-6	26	4	5	33
171.172	0	94	132	33	105	158	35	92	141	61	98	162	30	3	5	-103	-1	-1	-105	-3	-5	27	4	4	32
171.295	0	95	132	34	105	158	36	91	142	61	96	162	31	4	5	-103	0	-1	-104	-4	-6	26	4	3	32
171.418	0	94	132	34	106	160	35	91	141	62	97	160	31	4	4	-103	-1	-2	-104	-4	-6	27	4	6	32
[truncated: 1,336 more rows]

## Sheet: Add_info
Time	Marker	Accel_x	Accel_y	Accel_z	Gyro_x	Gyro_y	Gyro_z	Magnet_x	Magnet_y	Magnet_z	battery		ld_gain	pd_gain
[truncated: 2,730 more rows]
