# Supplementary material for: Charitable crowdfunding donation-intention estimation depending on emotional project images using fNIRS-based functional connectivity
Source: PLoS One. 2024 May 8;19(5):e0303144. doi: 10.1371/journal.pone.0303144 (PMC11078340; doi:10.1371/journal.pone.0303144)
Supplement: S1 File — (ZIP) [file pone.0303144.s001.zip › Some donation dataset/negative/subject38.xlsx]

## Sheet: D780
	SNR :	49	47	55	47	53	52	52	44	50	49	54	44	42	45	47
Time	Marker	ch1	ch2	ch3	ch4	ch5	ch6	ch7	ch8	ch9	ch10	ch11	ch12	ch13	ch14	ch15
0.24576	0	948	230	285	208	245	185	363	239	269	469	183	44	137	155	680
0.36864	0	948	230	285	208	245	185	363	239	269	469	183	44	137	155	680
0.49152	0	945	232	287	210	249	184	365	240	269	474	184	43	138	156	682
0.6144	0	950	229	287	207	248	186	363	245	268	469	183	44	134	154	681
0.73728	0	948	226	284	204	243	181	358	240	270	462	182	42	132	154	683
0.86016	0	953	226	285	205	243	182	359	235	271	464	181	43	135	154	684
0.98304	0	946	228	285	206	245	184	360	240	267	469	182	43	136	155	684
1.10592	0	943	231	288	209	247	186	365	246	270	474	184	43	138	156	688
1.2288	0	950	230	288	207	248	184	364	242	273	470	184	43	135	155	686
1.35168	0	958	225	283	202	242	183	358	235	270	461	181	43	131	154	683
1.47456	0	947	226	284	203	243	183	358	238	269	463	182	43	133	155	683
1.59744	0	943	227	286	205	244	184	361	245	267	467	181	44	135	155	687
1.72032	0	953	229	288	207	246	182	364	241	273	472	183	43	138	156	689
1.8432	0	960	230	291	209	250	183	365	237	272	473	184	44	137	156	686
1.96608	0	954	226	285	202	241	183	361	239	269	463	181	42	132	155	687
2.08896	0	946	225	284	204	243	182	360	242	270	463	181	44	133	156	691
2.21184	0	949	227	285	203	243	182	361	239	270	467	181	43	134	156	700
2.33472	0	961	229	288	208	247	182	364	237	271	471	183	43	137	156	700
2.4576	0	957	233	288	211	249	184	369	241	273	477	184	45	139	158	702
2.58048	0	950	233	290	209	249	186	367	246	274	474	185	43	136	157	702
2.70336	0	954	228	285	203	243	183	360	239	271	465	181	42	133	156	703
2.82624	0	961	228	286	205	246	183	361	237	272	467	183	43	134	156	699
2.94912	0	958	230	287	206	246	183	362	242	271	469	183	43	136	156	699
3.072	0	957	233	290	210	249	184	365	245	275	475	184	44	139	158	703
3.19488	0	962	234	293	211	253	185	368	240	276	477	185	43	139	158	703
3.31776	0	960	229	288	203	245	185	361	238	272	468	183	43	134	157	700
3.44064	0	961	231	287	206	246	186	362	243	272	470	182	44	134	157	704
3.56352	0	959	232	288	208	247	185	364	245	274	471	183	43	137	158	703
3.6864	0	964	233	290	210	250	185	367	240	276	478	185	44	139	158	707
3.80928	0	961	236	293	213	254	189	371	243	273	481	186	45	140	158	709
3.93216	0	963	232	289	206	246	186	366	245	273	470	185	44	134	158	711
4.05504	0	965	230	288	205	245	184	364	246	273	470	182	44	134	158	712
4.17792	0	965	230	288	206	247	186	364	239	273	471	184	43	136	158	714
4.3008	0	962	232	289	208	248	185	367	240	274	477	184	44	139	159	716
4.42368	0	963	236	292	212	252	188	372	250	273	481	185	44	140	160	726
4.54656	0	967	233	290	206	250	187	367	245	274	474	185	44	135	160	724
4.66944	0	975	230	286	203	244	186	365	239	272	468	182	43	133	158	725
4.79232	0	961	231	288	206	246	186	365	240	272	471	183	44	135	159	725
4.9152	0	960	232	289	207	247	185	368	246	273	475	184	43	137	159	729
5.03808	0	968	234	291	210	250	186	371	246	276	479	184	44	140	160	728
5.16096	0	976	236	293	211	253	187	371	241	275	480	186	44	138	160	727
5.28384	0	963	231	287	204	244	186	365	241	272	470	182	44	134	159	727
5.40672	0	963	230	287	205	245	186	366	246	273	471	183	44	135	159	730
5.5296	0	965	233	289	207	247	186	367	243	274	474	183	43	137	160	730
5.65248	0	977	235	291	210	249	186	369	240	275	479	184	44	140	160	728
5.77536	0	973	238	294	213	254	187	373	245	276	484	186	44	141	161	729
5.89824	0	964	234	293	206	250	187	368	247	274	475	185	44	136	161	730
6.02112	0	968	233	288	206	248	187	367	242	274	473	183	44	136	160	730
6.144	0	979	234	290	207	247	185	366	239	274	474	183	44	137	161	726
6.26688	0	972	235	290	209	249	187	370	244	274	478	183	45	139	161	727
6.38976	0	969	238	293	212	253	186	373	249	277	483	185	44	141	162	724
6.51264	0	973	235	290	207	249	187	369	243	275	475	183	43	137	160	724
6.63552	0	971	232	288	206	245	186	366	240	274	472	183	44	135	160	724
6.7584	0	973	233	290	207	247	186	368	245	274	474	183	43	136	161	727
6.88128	0	970	235	291	208	249	187	370	247	276	478	184	45	139	161	729
7.00416	0	973	237	292	212	253	188	375	242	277	484	185	44	141	161	734
7.12704	0	970	234	291	207	252	188	369	242	275	475	185	44	137	161	731
7.24992	0	971	232	286	204	245	186	366	245	273	470	181	43	134	161	735
7.3728	0	972	232	289	206	246	185	367	245	274	473	182	43	135	160	735
7.49568	0	976	234	289	206	247	187	369	240	275	475	183	44	138	161	735
7.61856	0	971	236	292	209	249	187	372	242	275	482	184	44	140	161	734
7.74144	0	967	236	292	210	251	188	373	248	276	479	185	43	138	161	736
7.86432	0	973	231	288	202	244	185	368	245	273	470	181	44	134	160	737
7.9872	0	982	232	287	204	246	186	367	239	274	470	182	43	134	161	738
8.11008	0	966	232	287	205	245	185	367	242	273	471	181	43	136	161	742
8.23296	0	964	234	290	208	248	186	368	246	275	476	183	44	138	161	746
8.35584	0	973	236	292	211	252	187	370	245	277	478	184	43	138	162	747
8.47872	0	979	230	288	203	246	186	364	238	273	467	182	42	134	160	740
8.6016	0	972	232	287	204	245	186	363	242	272	468	182	44	135	161	741
8.72448	0	964	233	288	206	246	185	364	245	274	471	181	43	136	160	742
8.84736	0	969	234	290	208	248	185	367	242	275	475	183	44	139	161	743
8.97024	0	981	236	292	212	253	186	370	241	276	479	184	44	141	161	740
9.09312	0	975	234	291	206	247	187	364	244	274	472	183	43	136	161	741
9.216	0	969	232	287	205	246	185	365	246	275	469	182	43	135	160	742
9.33888	0	973	233	289	206	246	186	364	240	275	470	183	44	136	161	743
9.46176	0	973	234	289	208	246	185	366	239	275	474	183	43	138	160	742
9.58464	0	976	236	292	210	252	185	370	245	276	480	184	44	140	162	744
9.70752	0	975	234	290	205	247	186	368	246	276	472	182	43	136	162	745
9.8304	0	977	231	287	205	244	185	364	239	274	469	181	43	135	161	747
9.95328	0	972	232	288	206	246	185	364	239	273	470	182	43	135	160	745
10.0762	0	975	234	289	207	247	185	367	245	274	474	182	43	139	162	747
10.199	0	977	236	291	211	250	185	371	247	277	479	183	44	141	161	746
10.3219	0	978	233	289	204	248	187	365	238	274	470	183	44	136	161	745
10.4448	0	969	229	286	204	242	185	363	239	273	466	180	43	134	160	744
10.5677	0	972	231	287	204	246	184	364	244	273	468	180	42	135	160	745
10.6906	0	976	232	287	207	246	184	364	244	274	472	182	43	138	161	746
10.8134	0	983	234	290	209	249	185	368	239	275	477	183	44	140	162	742
10.9363	0	970	233	290	205	249	186	365	241	273	471	182	43	136	161	741
11.0592	0	967	229	284	203	242	184	362	243	272	464	179	43	134	160	744
11.1821	0	974	229	286	204	244	184	363	242	273	466	180	43	135	160	745
11.305	0	981	230	286	205	245	184	363	236	272	470	181	44	137	160	742
11.4278	0	974	232	289	208	246	184	367	241	273	476	182	44	139	160	743
11.5507	0	967	232	290	209	249	185	368	245	275	474	183	43	138	160	744
11.6736	0	969	229	285	202	243	183	362	240	272	465	179	43	134	160	745
11.7965	0	981	229	286	204	244	183	362	237	273	467	180	43	135	160	740
11.9194	0	974	230	287	205	245	185	363	241	272	470	181	42	138	161	743
12.0422	0	962	231	289	207	247	183	366	244	275	474	183	44	140	161	745
12.1651	0	974	234	290	210	249	184	369	241	275	476	183	44	139	161	744
12.288	0	973	229	285	203	242	182	364	237	272	467	180	43	135	160	741
12.4109	0	972	230	286	203	244	183	364	242	272	468	180	43	135	160	743
12.5338	0	969	230	286	205	244	183	364	244	273	471	181	44	137	161	745
12.6566	0	973	232	288	207	245	184	368	238	274	476	182	44	140	160	747
12.7795	0	972	233	291	209	250	187	370	243	271	477	183	44	139	162	747
12.9024	0	972	229	285	202	241	184	365	241	271	468	180	43	134	161	749
13.0253	0	974	228	285	203	243	183	365	244	272	468	180	43	135	160	748
13.1482	0	972	228	285	203	242	183	365	237	273	471	181	43	137	160	750
13.271	0	969	230	287	206	245	183	368	238	273	476	181	44	140	161	746
13.3939	0	971	233	290	210	249	185	373	246	275	480	183	43	141	161	752
13.5168	0	973	228	285	203	241	183	371	244	273	472	180	43	135	160	751
13.6397	0	980	227	284	201	240	184	369	237	273	470	179	43	134	160	750
13.7626	0	964	227	285	203	242	183	369	239	271	472	180	43	135	160	750
13.8854	0	963	229	287	205	242	182	373	245	273	477	180	43	138	161	755
14.0083	0	973	232	288	208	245	184	377	244	275	482	182	44	139	162	756
14.1312	0	979	230	288	205	244	185	374	239	274	477	181	44	137	160	753
14.2541	0	971	227	283	201	239	183	371	240	271	470	179	43	134	160	754
14.377	0	963	227	285	203	241	183	373	245	272	471	179	43	135	161	756
14.4998	0	966	228	286	204	242	183	373	242	272	476	180	43	137	161	759
14.6227	0	978	231	288	207	245	183	376	239	274	479	182	44	141	161	755
14.7456	0	973	233	291	209	248	184	379	243	274	482	182	44	139	161	756
14.8685	0	968	227	285	202	239	183	373	245	272	471	179	42	134	160	754
14.9914	0	973	229	285	203	241	183	370	240	272	471	179	43	135	161	756
15.1142	0	971	229	286	203	242	183	371	237	272	473	180	43	136	161	754
15.2371	0	974	231	288	206	244	183	375	244	273	478	180	44	140	161	756
15.36	0	971	234	290	208	248	184	378	247	276	482	182	44	141	161	757
15.4829	0	974	231	287	202	243	183	372	239	274	473	181	44	135	162	756
15.6058	0	968	228	286	203	241	183	371	239	272	472	180	43	135	160	754
15.7286	0	972	231	286	204	243	183	371	244	273	475	180	43	137	161	757
15.8515	0	974	230	287	205	244	184	374	245	275	479	181	44	139	161	756
15.9744	0	978	233	290	210	248	183	377	240	278	484	182	44	142	161	758
16.0973	0	971	232	287	203	244	185	372	240	272	473	182	43	136	161	754
16.2202	0	972	228	285	201	241	183	370	246	272	469	179	43	134	161	757
16.343	0	975	228	286	202	241	182	369	244	273	470	179	43	136	160	756
16.4659	0	984	229	287	205	244	184	370	239	274	474	180	43	138	161	755
16.5888	0	969	232	289	207	246	184	372	242	274	479	181	44	140	161	755
16.7117	0	969	232	290	207	246	185	373	247	275	477	182	43	137	162	759
16.8346	0	976	228	283	200	240	183	366	241	273	467	179	43	134	161	757
16.9574	0	982	228	285	202	241	183	366	237	273	468	178	43	135	160	754
17.0803	0	976	228	286	203	241	182	367	241	272	470	179	43	136	161	756
17.2032	0	968	231	287	204	243	183	370	246	274	476	180	43	139	160	757
17.3261	0	973	233	290	210	247	183	374	243	276	481	182	44	140	162	761
17.449	0	983	230	287	203	242	183	368	238	273	471	181	43	135	160	754
17.5718	0	977	227	284	201	239	183	367	242	271	467	178	43	134	161	757
17.6947	0	970	228	286	202	241	182	367	245	272	470	179	43	134	161	756
17.8176	0	975	229	286	204	243	182	368	240	273	474	180	43	138	160	758
17.9405	0	976	231	288	207	245	182	373	239	274	478	181	43	139	161	759
18.0634	0	977	235	291	209	248	184	376	246	275	483	182	44	140	162	761
18.1862	0	979	229	285	202	241	183	373	245	273	474	179	43	135	161	761
18.3091	0	977	229	285	202	242	181	373	239	273	474	180	43	136	160	762
18.432	0	972	229	285	203	242	183	372	239	273	476	179	43	136	160	761
18.5549	0	977	231	287	205	243	182	376	245	273	480	180	43	138	162	766
18.6778	0	976	234	289	209	247	183	380	246	276	485	183	45	140	162	767
18.8006	0	979	232	288	204	244	184	376	239	274	478	181	43	137	161	763
18.9235	0	971	229	285	202	240	183	373	239	271	473	179	43	135	161	762
19.0464	0	968	230	286	203	242	182	374	245	273	475	179	43	136	162	766
19.1693	0	976	232	287	206	244	183	375	244	275	479	181	43	139	162	765
19.2922	0	983	234	289	209	246	183	379	239	275	483	182	44	140	162	765
19.415	0	971	234	290	207	248	185	377	242	273	480	182	44	138	162	763
19.5379	0	968	229	285	202	239	183	373	245	272	471	179	43	135	162	766
19.6608	0	977	230	284	203	242	182	371	242	272	471	180	43	135	161	767
19.7837	0	981	230	286	204	242	184	370	237	273	472	180	43	135	161	772
19.9066	0	969	232	288	208	245	184	369	241	273	474	181	43	138	163	802
20.0294	0	971	233	290	212	250	185	362	246	277	473	183	44	139	164	830
20.1523	0	979	228	285	201	244	182	352	240	274	460	180	43	136	162	825
20.2752	0	988	225	283	201	243	182	353	236	271	457	179	44	133	162	811
20.3981	0	978	226	286	205	245	182	343	238	272	451	179	43	134	161	783
20.521	0	970	227	288	209	243	182	329	241	276	444	179	43	135	159	751
20.6438	0	982	228	290	214	246	184	326	237	278	445	181	44	138	157	743
20.7667	0	981	228	289	212	248	184	323	235	276	441	180	43	137	158	726
20.8896	0	981	223	285	207	241	183	321	237	273	438	178	43	134	156	716
21.0125	0	977	223	284	211	242	182	322	239	274	441	179	44	135	156	709
21.1354	0	980	223	285	211	243	183	325	234	275	445	179	43	137	157	704
21.2582	0	978	226	286	214	245	183	327	236	275	451	180	44	139	157	701
21.3811	0	984	227	287	215	248	184	331	243	276	454	181	42	139	157	700
21.504	0	987	222	283	208	241	182	329	241	274	446	180	43	135	157	702
21.6269	0	985	222	284	209	243	183	330	235	274	449	179	43	134	156	705
21.7498	0	981	224	284	210	243	182	333	236	274	452	180	43	136	157	701
21.8726	0	979	226	286	212	245	182	339	243	275	459	181	43	139	158	705
21.9955	0	988	229	288	216	249	184	345	242	277	466	182	43	140	158	704
22.1184	0	989	226	286	211	244	184	341	236	275	459	181	43	135	158	691
22.2413	0	965	225	284	211	243	182	342	238	273	459	179	43	136	158	681
22.3642	1	957	226	285	211	244	183	344	243	275	462	180	44	137	158	679
22.487	0	959	226	286	213	245	183	349	241	277	466	180	44	139	159	682
22.6099	0	965	229	288	215	249	184	351	238	276	472	182	43	140	160	681
22.7328	0	958	225	285	211	245	183	347	240	274	464	181	43	135	159	685
22.8557	0	947	222	283	209	243	183	348	244	274	463	179	43	135	159	687
22.9786	0	950	222	284	210	243	183	349	240	275	467	181	43	136	159	691
23.1014	0	957	225	286	213	245	183	352	238	275	470	180	43	139	159	690
23.2243	0	952	229	289	217	249	185	356	243	275	475	182	45	140	159	691
23.3472	0	948	223	286	210	245	183	352	245	274	465	181	43	135	160	691
23.4701	0	949	221	283	209	242	183	349	240	273	462	179	43	134	158	691
23.593	0	947	222	283	209	243	183	349	238	273	464	180	44	136	159	690
23.7158	0	947	223	285	212	244	184	352	243	273	469	180	44	138	159	691
23.8387	0	951	225	288	214	248	184	355	246	276	473	181	43	139	160	694
23.9616	0	952	223	284	208	244	184	351	238	273	465	181	43	135	160	693
24.0845	0	945	219	282	207	242	183	349	237	271	462	178	43	134	158	694
24.2074	0	946	220	283	208	241	182	350	244	272	464	180	43	135	159	703
24.3302	0	949	222	285	209	244	183	352	243	274	468	180	43	137	158	708
24.4531	0	956	224	287	212	247	184	355	239	275	473	180	43	140	159	712
24.576	0	955	221	284	207	244	183	351	240	271	463	180	44	135	159	712
24.6989	0	955	220	282	205	240	182	350	243	272	461	177	43	134	158	718
24.8218	0	965	220	283	207	242	183	351	242	271	463	178	43	135	158	719
24.9446	0	973	222	284	210	242	183	353	237	272	467	180	43	137	159	716
25.0675	0	963	225	287	212	246	184	357	241	273	472	181	44	140	159	720
25.1904	0	961	223	286	209	245	183	355	245	273	468	180	44	135	159	720
25.3133	0	969	220	283	205	242	181	353	241	271	464	179	43	134	159	722
25.4362	0	975	221	285	207	243	183	353	236	271	465	179	43	136	159	720
25.559	0	971	222	285	208	244	183	356	240	271	469	180	44	137	159	722
25.6819	0	963	225	287	212	247	182	359	245	274	474	181	43	140	159	724
25.8048	0	968	223	286	208	245	183	357	240	272	468	180	42	136	158	725
25.9277	0	978	220	282	206	241	182	355	236	271	463	179	43	134	157	720
26.0506	0	974	221	284	206	243	182	355	241	270	465	179	43	135	157	722
26.1734	0	970	222	285	207	244	183	358	244	272	469	179	44	137	159	722
26.2963	0	975	224	287	211	248	183	361	239	273	474	181	43	140	159	725
26.4192	0	975	222	285	204	244	184	357	237	269	465	180	43	135	158	723
26.5421	0	975	220	282	203	240	182	355	241	269	462	178	43	133	157	725
26.665	0	977	221	283	204	242	181	355	242	269	463	178	44	135	157	724
26.7878	0	975	222	284	205	243	181	357	236	270	467	178	43	136	157	724
26.9107	0	971	223	286	209	246	182	360	239	271	472	180	44	139	158	724
27.0336	0	974	220	285	202	244	182	358	241	269	464	179	42	134	157	724
27.1565	0	974	217	282	202	240	180	356	239	269	460	176	42	133	156	722
27.2794	0	983	218	282	203	241	180	355	233	268	459	176	43	134	156	720
27.4022	0	967	219	283	204	241	181	356	235	268	463	177	42	135	157	719
27.5251	0	966	221	285	207	243	181	360	241	271	469	178	43	137	157	723
27.648	0	974	220	286	205	244	181	358	240	270	464	177	44	135	156	722
27.7709	0	978	216	281	199	238	180	353	232	268	458	176	43	132	156	718
27.8938	0	972	217	283	202	240	179	354	235	267	459	177	42	133	155	719
28.0166	0	964	218	283	203	241	180	356	240	269	462	177	43	134	156	721
28.1395	0	966	222	287	207	243	179	359	238	271	468	179	42	138	157	723
28.2624	0	979	222	287	207	246	181	359	234	271	468	180	44	136	155	719
28.3853	0	971	217	283	201	239	179	356	237	267	459	177	42	133	155	720
28.5082	0	960	218	283	203	241	180	356	240	269	462	177	42	133	155	721
28.631	0	967	219	285	204	242	180	357	235	269	464	177	43	134	156	722
28.7539	0	970	220	285	205	243	180	361	235	270	469	179	44	137	155	719
28.8768	0	969	221	286	205	246	182	362	239	269	468	179	43	135	156	720
28.9997	0	966	216	282	200	238	179	357	240	269	459	176	42	133	155	719
29.1226	0	969	218	284	201	241	180	357	235	269	462	176	43	133	156	721
29.2454	0	968	218	284	203	241	179	358	235	269	466	177	43	134	155	719
29.3683	0	969	222	286	206	244	181	364	241	270	472	178	43	136	156	722
29.4912	0	970	223	287	205	246	182	363	242	270	470	180	43	135	156	720
29.6141	0	969	216	281	199	238	181	359	234	268	460	177	42	132	155	719
29.737	0	964	217	282	200	239	180	358	235	267	461	176	42	132	154	719
29.8598	0	967	218	283	202	240	180	359	241	269	464	176	42	134	156	722
29.9827	0	967	221	285	205	242	179	363	241	271	470	178	43	136	156	723
30.1056	0	978	223	288	206	246	183	363	236	271	471	179	43	136	156	723
30.2285	0	963	216	282	199	238	180	359	237	266	460	176	43	133	155	722
30.3514	0	961	217	282	201	238	180	359	241	267	461	176	43	132	156	725
30.4742	0	968	218	283	201	239	180	360	240	269	464	176	42	133	155	725
30.5971	0	975	220	284	203	242	181	364	236	270	469	177	43	136	157	724
30.72	0	964	224	287	207	245	181	367	240	271	474	179	43	137	157	727
30.8429	0	962	218	283	200	239	180	362	243	269	464	178	43	134	155	726
30.9658	0	964	219	282	201	238	180	360	239	269	463	177	43	134	157	728
31.0886	0	974	219	283	201	240	180	361	235	269	465	176	42	133	157	724
31.2115	0	970	221	285	204	241	180	365	240	270	471	177	43	136	157	727
31.3344	0	962	225	286	207	245	184	369	248	269	477	180	43	139	158	730
31.4573	0	968	223	287	204	245	181	365	240	272	471	178	43	135	157	730
31.5802	0	976	220	284	201	239	182	363	237	270	467	178	43	134	156	726
31.703	0	971	222	285	202	242	182	363	241	269	469	178	43	134	157	728
31.8259	0	967	223	286	205	243	182	367	245	271	473	178	43	137	158	727
31.9488	0	972	225	288	208	245	182	370	240	273	477	180	44	139	158	731
32.0717	0	971	223	288	205	246	182	367	239	271	472	179	44	136	157	728
32.1946	0	971	220	283	202	240	182	365	241	269	467	177	43	134	157	728
32.3174	0	968	222	284	203	243	181	365	244	271	470	178	43	134	157	729
32.4403	0	973	223	286	205	243	183	367	238	271	473	179	43	137	158	731
32.5632	0	968	227	287	209	246	186	371	242	269	479	180	45	139	159	730
32.6861	0	974	226	288	206	245	184	369	245	272	474	180	43	136	158	732
32.809	0	975	220	283	200	240	182	365	243	270	467	177	43	133	157	729
32.9318	0	974	222	284	202	242	182	365	237	271	469	177	43	134	157	731
33.0547	0	970	222	286	203	242	182	367	239	270	472	177	43	135	157	728
33.1776	0	972	225	286	206	244	186	371	248	269	477	179	44	138	158	732
33.3005	0	977	226	287	206	246	184	370	244	272	474	180	44	137	158	731
33.4234	0	984	220	283	200	240	182	365	237	270	465	176	43	134	157	729
33.5462	0	969	221	284	201	241	182	363	239	269	465	177	42	133	157	727
33.6691	0	968	222	284	203	242	186	365	247	267	469	177	43	135	156	732
33.792	0	975	225	286	206	244	181	367	243	271	475	179	44	137	158	732
33.9149	0	983	226	288	207	247	184	369	240	272	476	179	43	137	157	730
34.0378	0	969	221	282	200	240	182	365	240	267	466	176	43	134	157	730
34.1606	0	967	222	283	202	241	182	366	244	270	468	177	43	134	157	734
34.2835	0	974	223	284	203	242	181	366	241	269	470	177	43	135	157	736
34.4064	0	981	224	286	205	244	183	370	238	272	475	178	44	137	157	732
34.5293	0	977	227	289	209	247	183	372	243	272	479	180	45	138	157	733
34.6522	0	969	223	284	201	242	181	366	245	269	469	179	43	134	157	733
34.775	0	972	222	285	203	243	182	366	240	270	468	177	42	135	157	735
34.8979	0	983	224	285	203	242	182	366	237	270	469	178	43	134	157	730
35.0208	0	978	224	286	205	243	183	369	242	271	474	178	44	137	157	732
35.1437	0	973	228	289	208	248	183	372	246	273	477	179	43	137	158	731
35.2666	0	978	222	284	202	240	182	365	239	271	467	177	42	134	157	732
35.3894	0	976	222	284	202	241	183	366	237	269	468	177	42	135	157	733
35.5123	0	976	224	285	203	242	182	368	243	270	471	177	43	134	157	734
35.6352	0	974	225	287	206	245	186	371	249	268	476	179	43	138	159	736
35.7581	0	979	229	289	208	249	185	375	241	273	479	180	43	137	159	738
35.881	0	976	222	284	201	241	184	368	239	269	468	177	43	134	157	734
36.0038	0	977	222	283	201	240	183	368	243	269	467	176	43	133	157	737
36.1267	0	979	222	284	201	241	181	369	245	270	469	177	42	134	158	737
36.2496	0	977	224	286	204	243	183	372	239	271	475	178	43	136	157	738
36.3725	0	974	228	289	208	248	188	374	243	268	479	179	43	137	159	738
36.4954	0	979	223	283	199	240	182	370	245	270	468	177	42	134	158	740
36.6182	0	978	222	283	200	240	181	369	244	269	467	175	42	133	157	741
36.7411	0	987	223	285	200	241	184	370	238	270	470	176	43	134	158	740
36.864	0	975	225	286	203	242	186	374	243	266	474	177	43	135	157	740
36.9869	0	973	226	288	206	246	186	378	250	269	482	178	43	137	159	746
37.1098	0	980	224	285	200	242	183	374	244	270	471	177	43	134	158	744
37.2326	0	988	222	283	200	239	184	372	238	269	470	175	42	132	158	742
37.3555	0	973	223	283	200	240	183	373	242	269	472	176	43	133	159	743
37.4784	0	974	224	285	202	243	185	377	249	267	478	177	43	136	158	747
37.6013	0	980	227	287	205	246	183	382	245	272	484	177	43	138	159	749
37.7242	0	988	227	288	202	245	185	379	239	271	478	177	43	135	159	748
37.847	0	980	222	283	199	240	182	375	242	268	471	175	43	133	160	749
37.9699	0	975	225	285	200	242	186	376	249	268	474	176	43	134	159	753
38.0928	0	976	225	286	201	243	183	378	243	271	476	176	43	134	159	757
38.2157	0	989	228	288	204	246	186	380	243	269	482	178	43	137	160	754
38.3386	0	984	228	288	200	247	184	379	245	271	478	178	43	135	160	755
38.4614	0	972	224	283	198	241	186	376	250	268	472	176	44	133	158	753
38.5843	0	981	226	286	199	242	184	377	242	271	475	176	43	134	159	757
38.7072	0	987	228	288	200	244	187	380	243	269	480	176	44	134	160	755
38.8301	0	984	231	289	203	247	184	384	247	272	486	177	44	138	161	758
38.953	0	983	230	289	201	247	185	383	248	273	483	178	43	135	160	753
39.0758	0	986	226	284	196	240	183	379	241	269	474	175	43	132	160	754
39.1987	0	985	227	284	197	242	187	379	243	267	477	175	43	133	160	753
39.3216	0	986	228	286	198	243	186	382	248	268	481	175	44	133	161	753
39.4445	0	983	230	288	200	246	187	386	251	270	487	176	43	136	160	755
39.5674	0	987	230	291	202	249	186	387	243	273	488	178	44	135	161	756
39.6902	0	982	225	284	195	240	187	382	243	266	477	175	42	133	160	753
39.8131	0	986	225	284	196	241	186	383	250	267	478	174	43	132	159	754
39.936	0	989	226	286	196	241	183	383	246	271	478	175	43	133	160	753
40.0589	0	986	228	287	199	244	185	385	241	271	483	177	43	135	160	749
40.1818	0	980	231	289	203	246	187	387	245	269	487	177	44	137	161	748
40.3046	0	984	227	286	198	243	185	381	246	270	477	177	43	134	160	745
40.4275	0	981	226	283	197	240	183	378	245	271	472	174	42	133	160	745
40.5504	0	991	227	285	198	241	183	378	239	271	474	175	44	132	159	743
40.6733	0	976	227	286	200	242	188	380	244	267	479	176	44	134	159	742
40.7962	0	977	230	289	202	245	187	385	251	270	484	177	44	137	161	748
40.919	0	986	232	290	204	248	185	385	246	273	486	179	44	137	161	748
41.0419	0	992	227	285	197	240	184	379	240	272	474	175	43	133	160	743
41.1648	0	979	227	285	198	243	184	379	242	269	476	176	44	133	160	745
41.2877	0	979	228	286	199	243	186	381	250	269	477	176	43	134	160	748
41.4106	0	982	230	289	202	245	184	383	244	274	482	178	43	136	160	749
41.5334	0	993	233	291	205	249	188	386	244	271	485	177	44	136	161	748
41.6563	0	987	228	286	197	243	185	380	243	270	475	176	43	133	160	746
41.7792	0	978	227	286	199	242	186	380	251	269	475	175	43	132	161	748
41.9021	0	983	228	286	199	243	184	380	242	272	478	176	44	134	161	751
42.025	0	992	229	288	201	245	188	384	243	270	483	177	43	135	161	747
42.1478	0	987	233	290	204	248	185	389	246	274	489	178	45	138	162	750
42.2707	0	982	230	289	200	246	186	385	249	273	482	177	44	134	161	747
42.3936	0	986	227	284	196	241	184	382	243	271	476	175	42	132	160	748
42.5165	0	986	228	287	197	242	187	381	244	268	477	175	43	132	160	746
42.6394	0	986	229	287	199	242	184	384	246	272	481	175	43	134	161	747
42.7622	0	983	230	289	202	245	187	388	252	270	487	177	44	136	160	747
42.8851	0	987	232	292	204	249	186	390	245	275	490	178	45	135	161	750
43.008	0	984	227	285	196	241	185	384	241	270	477	176	43	133	161	746
43.1309	0	984	227	284	197	241	185	384	246	270	476	174	42	131	160	748
43.2538	0	986	228	286	197	241	183	383	247	271	478	175	44	132	159	746
43.3766	0	985	229	287	201	243	185	386	242	273	484	176	43	135	161	747
43.4995	0	981	232	290	204	246	189	390	247	271	489	178	44	137	161	745
43.6224	0	984	233	292	204	248	187	389	250	274	487	178	43	135	161	752
43.7453	0	984	227	285	198	240	184	384	245	271	477	176	43	132	160	751
43.8682	0	991	229	286	200	242	186	383	240	271	478	176	43	133	161	749
43.991	0	977	230	287	199	242	187	385	245	267	480	175	43	134	161	746
44.1139	0	978	231	290	204	245	187	389	252	270	486	178	44	137	161	753
44.2368	0	986	235	293	208	250	186	392	247	276	491	179	45	137	161	753
44.3597	0	994	231	287	201	242	187	387	240	272	480	177	43	134	160	746
44.4826	0	980	229	288	202	243	184	386	243	270	479	176	43	133	161	745
44.6054	0	978	231	288	202	243	187	387	252	270	483	176	44	134	161	748
44.7283	0	982	231	290	205	245	185	391	246	274	487	177	44	137	161	750
44.8512	0	993	235	291	208	248	189	395	245	272	492	179	44	139	162	747
44.9741	0	987	233	291	205	248	187	392	246	272	488	179	44	135	161	746
45.097	0	978	228	286	201	241	188	388	251	269	479	176	42	132	160	745
45.2198	0	983	229	286	202	243	186	388	243	272	482	176	43	134	161	748
45.3427	0	992	230	288	203	243	185	390	240	272	485	177	44	135	160	743
45.4656	0	985	232	290	207	245	186	393	245	273	490	177	44	138	162	744
45.5885	0	982	235	293	210	249	189	397	253	272	494	178	44	138	161	743
45.7114	0	985	230	288	201	241	185	389	242	273	482	177	43	134	160	742
45.8342	0	983	228	286	201	240	185	388	240	271	480	176	44	133	160	741
45.9571	0	984	228	287	202	241	184	388	245	271	481	175	43	133	159	740
46.08	0	981	229	289	204	243	184	390	247	273	486	177	43	136	160	738
46.2029	0	982	231	290	206	245	186	393	240	274	491	178	44	138	160	742
46.3258	0	980	231	291	206	247	190	393	243	269	489	178	44	136	159	738
46.4486	0	981	227	286	200	238	185	388	244	269	479	174	43	133	158	740
46.5715	0	983	227	287	201	241	183	387	244	270	479	175	43	133	159	739
46.6944	0	982	227	287	202	241	183	388	237	271	482	175	43	134	159	737
46.8173	0	976	229	289	204	244	183	391	240	271	487	177	42	137	161	737
46.9402	0	973	232	293	208	248	188	395	249	270	492	178	45	138	161	743
47.063	0	981	228	290	203	243	184	390	244	271	484	177	43	135	158	741
47.1859	0	988	227	286	201	239	184	387	236	272	480	176	43	133	159	738
47.3088	0	972	227	287	202	242	183	388	239	270	482	176	42	134	159	738
47.4317	0	971	228	288	203	242	186	389	248	268	485	177	44	136	159	742
47.5546	0	980	231	290	207	245	184	394	243	274	491	178	44	138	159	742
47.6774	0	987	230	292	204	245	184	392	238	272	487	178	43	135	159	738
47.8003	0	978	227	286	200	240	182	389	240	269	481	175	44	133	158	740
47.9232	0	971	228	288	201	241	183	390	245	271	484	176	43	133	159	742
48.0461	0	974	228	289	203	242	182	392	241	271	487	177	43	134	158	744
48.169	0	985	229	291	206	243	186	395	241	270	493	178	44	138	160	742
48.2918	0	979	230	292	206	247	185	396	243	272	492	178	44	136	160	744
48.4147	0	972	226	286	200	237	182	391	245	270	481	175	43	133	158	741
48.5376	11	976	225	287	199	240	182	390	240	270	484	175	43	133	159	744
48.6605	0	976	226	287	200	240	182	391	239	270	485	176	42	133	160	743
48.7834	0	976	227	289	202	241	183	394	243	271	491	176	43	136	159	744
48.9062	0	973	230	291	205	246	183	398	247	273	493	177	43	136	160	743
49.0291	0	975	225	286	198	239	182	392	239	269	481	175	44	132	159	745
49.152	0	973	225	285	197	238	182	392	238	268	480	174	42	132	159	744
49.2749	0	974	225	286	198	238	182	392	244	268	483	175	42	133	159	745
49.3978	0	976	227	287	200	240	181	394	246	270	488	175	43	134	160	747
49.5206	0	975	229	289	203	243	184	398	240	272	493	176	44	137	159	749
49.6435	0	971	226	287	198	241	186	394	243	265	484	177	43	133	160	744
49.7664	0	974	224	284	197	236	182	392	244	268	479	174	42	131	158	748
49.8893	0	975	225	286	198	238	181	393	244	269	483	174	43	132	160	748
50.0122	0	984	226	286	200	238	182	394	238	270	487	175	43	134	160	746
50.135	0	971	228	289	204	240	184	398	245	267	492	176	43	136	161	746
50.2579	0	971	229	289	204	245	186	397	250	269	490	177	43	135	161	749
50.3808	0	977	225	284	199	236	181	392	243	270	480	174	43	132	161	747
50.5037	0	984	226	286	200	239	183	391	238	269	481	174	43	132	160	746
50.6266	0	969	227	286	201	240	181	391	242	269	483	174	43	133	161	746
50.7494	0	969	230	289	204	242	185	395	250	268	489	176	43	136	161	752
50.8723	0	974	231	291	205	245	183	396	244	272	490	177	44	136	162	753
50.9952	0	984	227	285	199	239	183	390	238	270	479	175	43	133	161	743
51.1181	0	977	227	286	201	240	182	390	242	269	480	173	43	132	160	739
51.241	0	971	227	286	201	240	185	391	250	268	481	175	43	133	161	731
51.3638	0	964	228	288	204	242	182	393	243	273	488	176	43	136	161	702
51.4867	0	924	228	290	206	245	187	393	242	270	489	177	44	135	161	680
51.6096	0	854	221	284	199	237	182	389	242	269	478	173	43	130	160	670
51.7325	0	840	218	283	200	239	182	389	246	271	480	174	42	130	159	661
51.8554	0	832	217	284	201	239	182	391	240	271	482	174	42	130	159	666
51.9782	0	835	218	286	202	240	186	393	241	269	486	175	41	131	158	669
52.1011	0	830	220	287	205	244	185	395	245	273	489	176	43	132	159	677
52.224	0	826	214	282	197	237	182	388	244	270	478	173	41	129	158	670
52.3469	0	823	212	281	199	238	182	386	238	270	477	173	41	127	158	666
52.4698	0	826	215	282	200	238	182	387	237	271	477	174	42	129	158	675
52.5926	0	861	218	284	200	240	182	390	243	271	484	174	42	131	160	764
52.7155	0	911	226	287	204	245	183	395	246	273	487	175	43	132	161	798
52.8384	0	945	222	283	198	238	182	389	238	271	474	174	42	129	159	831
52.9613	0	957	225	284	200	239	182	389	238	269	474	174	42	130	161	859
53.0842	0	968	225	286	199	240	183	391	244	271	477	173	42	130	160	858
53.207	0	976	227	286	202	241	183	395	243	273	484	174	42	133	161	848
53.3299	0	983	228	289	204	243	184	396	237	272	485	175	43	133	162	830
53.4528	0	976	225	284	198	238	182	392	236	269	475	173	43	130	160	817
53.5757	0	973	223	284	200	240	182	393	243	270	477	173	42	130	160	811
53.6986	0	979	224	285	202	239	181	394	241	271	481	174	43	131	161	807
53.8214	0	986	226	286	205	240	183	398	236	271	486	175	42	133	161	806
53.9443	0	970	226	288	203	242	184	398	239	270	484	175	43	132	162	802
54.0672	0	967	223	283	200	237	182	394	243	269	478	174	42	130	160	782
54.1901	0	976	224	285	202	239	182	397	240	272	481	174	42	131	161	766
54.313	0	979	225	286	203	240	183	398	237	271	485	174	43	133	160	749
54.4358	0	975	228	288	206	244	184	403	240	272	491	175	44	135	161	743
54.5587	0	969	226	287	203	242	183	400	244	272	485	175	43	132	160	739
54.6816	0	970	225	285	202	241	183	400	239	271	484	173	43	131	159	742
54.8045	0	980	226	286	204	241	184	402	236	271	487	174	43	132	161	742
54.9274	0	973	228	288	206	241	184	405	240	271	491	176	43	135	161	739
55.0502	0	965	230	291	208	247	188	410	248	272	496	176	44	136	161	736
55.1731	0	971	226	286	202	241	185	405	240	272	487	175	42	133	160	737
55.296	0	980	227	288	204	241	185	406	237	272	489	175	43	132	159	732
55.4189	0	975	227	288	206	242	186	409	242	271	492	175	43	134	160	732
55.5418	0	972	229	289	207	243	187	413	250	272	499	177	44	136	161	733
55.6646	0	975	229	290	208	247	187	412	242	275	497	177	43	134	160	735
55.7875	0	975	225	286	202	240	186	407	239	274	489	175	43	132	160	732
55.9104	0	974	226	287	204	242	187	409	244	271	492	175	43	132	160	733
56.0333	0	970	226	288	204	242	186	411	248	273	494	175	44	135	159	731
56.1562	0	973	228	290	207	244	187	415	241	275	501	176	44	136	160	732
56.279	0	973	228	289	205	245	192	412	243	271	494	177	43	134	160	729
56.4019	0	973	225	285	201	240	186	409	245	271	490	175	43	132	159	730
56.5248	0	974	225	287	203	241	186	410	247	273	493	175	43	132	159	728
56.6477	0	971	227	288	204	243	187	412	240	273	496	175	43	134	160	728
56.7706	0	968	229	290	207	245	190	415	245	271	501	176	44	136	160	726
56.8934	0	971	228	289	203	243	187	412	247	273	494	176	43	133	160	726
57.0163	0	970	225	284	201	239	186	410	246	272	491	174	44	132	159	724
57.1392	0	973	226	286	203	241	187	410	240	272	491	175	43	133	159	727
57.2621	0	965	227	289	204	242	191	411	246	269	495	175	43	134	160	726
57.385	0	965	229	290	208	245	190	416	252	272	500	177	43	137	160	732
57.5078	0	970	227	289	205	243	187	411	247	273	494	176	44	135	159	728
57.6307	0	976	224	285	201	239	187	409	240	272	490	175	43	133	158	725
57.7536	0	962	225	286	203	240	191	408	246	269	493	176	44	133	158	723
57.8765	0	961	226	288	204	242	191	413	252	271	495	175	44	135	160	726
57.9994	0	968	229	291	207	244	188	415	247	276	502	177	44	138	160	727
58.1222	0	976	230	291	207	247	189	413	242	275	499	177	44	136	160	722
58.2451	0	963	225	287	202	240	188	408	244	272	491	176	43	134	159	720
58.368	0	960	227	289	204	243	192	408	252	271	493	176	43	134	158	724
58.4909	0	966	228	289	205	244	188	407	245	275	494	177	43	135	159	721
58.6138	0	976	231	291	209	245	188	410	241	276	500	178	44	138	160	717
58.7366	0	972	233	294	210	250	189	411	245	274	500	179	44	138	160	720
58.8595	0	963	230	289	205	243	187	406	249	275	492	177	43	134	159	720
58.9824	0	967	231	290	207	244	188	407	245	275	495	178	43	135	160	721
59.1053	0	977	230	290	207	245	188	408	241	275	496	177	44	138	158	717
59.2282	0	971	232	293	211	247	188	412	247	275	503	178	44	141	160	720
59.351	0	962	233	294	211	249	190	412	251	277	502	179	44	139	160	721
59.4739	0	969	229	289	205	242	188	408	244	275	494	177	44	135	159	720
59.5968	0	976	229	289	207	244	189	408	242	275	496	177	44	136	159	718
59.7197	0	970	231	291	209	245	189	410	247	275	500	178	45	137	159	718
59.8426	0	968	232	292	212	248	192	415	254	273	505	179	44	140	160	718
59.9654	0	972	233	294	212	251	191	416	245	278	504	179	44	139	160	721
60.0883	0	971	228	288	205	242	189	409	242	274	494	177	44	136	159	717
60.2112	0	970	228	289	206	243	189	409	247	273	496	177	43	136	159	718
60.3341	0	967	228	289	208	243	188	411	250	275	499	176	44	136	160	720
60.457	0	971	230	291	210	246	189	414	244	277	503	178	46	139	159	721
60.5798	0	969	232	293	212	249	193	416	248	274	505	178	44	139	160	722
60.7027	0	970	226	288	206	242	189	410	247	273	495	176	44	135	160	722
60.8256	0	971	226	288	205	242	187	410	248	274	495	177	43	135	159	720
60.9485	0	969	226	288	207	242	189	409	242	274	496	176	43	136	159	720
61.0714	0	965	227	289	209	244	189	412	242	274	499	177	43	138	159	719
61.1942	0	967	229	292	211	248	189	415	249	275	504	178	44	139	160	722
61.3171	0	966	224	287	204	241	187	410	247	274	493	176	43	136	159	719
61.44	0	969	223	287	205	240	187	406	239	272	490	175	43	135	158	721
61.5629	0	961	224	287	205	241	187	408	241	271	492	175	42	135	157	718
61.6858	0	962	224	289	207	242	186	410	247	273	497	176	43	137	158	722
61.8086	0	966	228	291	210	246	186	413	246	275	501	178	44	140	159	722
61.9315	0	973	226	291	207	245	187	409	239	273	495	177	44	136	159	718
62.0544	0	959	222	286	203	239	186	405	239	271	489	175	44	134	158	717
62.1773	0	957	223	288	205	241	187	405	246	271	490	175	43	135	157	721
62.3002	0	964	224	288	206	241	184	407	244	274	493	176	43	137	158	720
62.423	0	972	225	290	208	243	186	409	238	273	498	177	43	138	159	719
62.5459	0	960	226	291	208	245	187	408	241	272	495	177	43	137	159	720
62.6688	0	957	221	286	203	239	184	404	244	271	489	175	43	135	158	720
62.7917	0	963	223	287	204	240	184	406	241	272	489	176	43	134	158	721
62.9146	0	969	223	287	206	242	185	407	236	272	493	175	43	136	158	720
63.0374	0	964	226	290	208	244	185	411	241	272	499	176	43	138	159	723
63.1603	0	957	226	290	207	245	186	410	245	274	496	177	43	136	158	725
63.2832	0	962	221	285	201	238	183	404	240	270	487	175	43	133	158	724
63.4061	0	969	221	286	203	239	186	403	235	270	487	175	43	134	159	722
63.529	0	964	222	286	204	239	184	404	239	269	490	174	43	135	158	722
63.6518	0	955	224	288	206	243	188	407	248	270	495	176	43	137	159	725
63.7747	0	960	225	291	208	247	185	407	241	274	495	178	43	136	159	727
63.8976	0	969	220	285	201	238	186	401	236	269	485	174	42	134	158	722
64.0205	0	962	220	285	202	238	183	401	240	268	485	174	43	133	158	725
64.1434	0	953	221	286	203	238	183	401	244	271	487	174	43	134	158	726
64.2662	0	959	222	287	205	241	184	403	239	271	491	175	43	136	158	729
64.3891	0	967	224	289	207	244	184	407	237	273	495	176	43	137	159	727
64.512	0	962	220	286	201	239	185	401	240	269	484	175	42	134	159	727
64.6349	0	957	219	284	200	237	183	399	242	269	482	174	42	133	159	731
64.7578	0	962	221	284	202	237	182	399	238	269	483	173	42	133	158	730
64.8806	0	961	222	285	203	240	183	400	235	270	488	174	42	135	159	729
65.0035	0	962	224	288	207	242	184	404	241	271	493	175	43	137	161	733
65.1264	0	959	224	290	207	245	184	405	245	272	492	176	43	136	160	737
65.2493	0	962	220	285	201	237	183	399	236	270	483	173	42	133	160	735
65.3722	0	960	220	285	203	239	183	399	235	269	484	174	43	133	159	735
65.495	0	962	221	285	203	239	184	399	240	270	486	175	43	133	159	737
65.6179	0	959	223	287	205	241	182	403	244	272	491	176	43	137	160	738
65.7408	0	965	226	289	208	246	185	406	238	273	494	176	44	137	160	740
65.8637	0	961	221	285	201	239	183	400	236	269	484	174	43	133	160	737
65.9866	0	962	223	284	202	240	184	400	241	269	485	174	42	133	159	742
66.1094	0	966	223	285	202	239	183	401	244	270	487	174	43	133	161	741
66.2323	0	964	225	288	206	242	184	404	237	272	491	175	43	136	160	742
66.3552	0	963	227	290	208	246	188	407	241	269	496	176	44	137	160	742
66.4781	0	965	222	285	202	239	185	401	242	269	485	175	42	134	161	743
66.601	0	966	221	283	201	239	182	400	242	270	483	173	42	132	160	743
66.7238	0	966	222	285	202	239	184	399	236	270	484	173	42	132	160	743
66.8467	0	962	223	285	204	240	184	402	238	270	487	174	42	135	160	741
66.9696	0	965	225	288	206	243	186	406	247	269	493	175	43	137	162	745
67.0925	0	967	225	287	203	243	183	403	244	271	487	176	43	134	162	745
67.2154	0	969	220	282	199	237	184	398	236	269	479	173	42	132	161	744
67.3382	0	962	221	283	200	239	183	397	237	267	480	172	43	132	160	743
67.4611	0	964	221	284	201	239	186	399	246	267	483	173	41	133	161	745
67.584	0	968	224	286	204	241	183	403	243	271	488	175	42	136	162	746
67.7069	0	978	227	288	205	245	186	403	237	271	489	175	42	135	162	746
67.8298	0	964	221	282	199	237	183	397	237	268	478	172	43	132	161	742
67.9526	0	964	220	281	199	237	182	397	244	269	478	172	42	132	161	746
68.0755	0	967	221	283	200	237	182	397	241	270	480	173	43	132	161	746
68.1984	0	977	223	285	201	240	184	399	236	270	486	173	43	135	162	747
68.3213	0	964	225	287	206	242	187	403	243	267	491	174	43	137	163	747
68.4442	0	964	224	286	202	242	185	401	245	271	484	174	43	133	162	749
68.567	0	970	221	282	199	237	182	398	241	269	479	173	42	132	162	748
68.6899	0	978	223	283	201	239	184	396	236	269	481	173	42	132	162	746
68.8128	0	965	224	284	202	239	184	399	239	270	483	173	42	133	162	748
68.9357	0	965	226	286	204	242	187	402	248	269	489	174	42	136	163	751
69.0586	0	973	226	287	203	244	184	401	243	272	487	175	43	135	162	753
69.1814	0	977	222	282	199	237	185	397	236	269	479	173	42	132	162	748
69.3043	0	971	224	283	199	239	183	398	240	269	480	172	43	133	163	751
69.4272	0	965	224	284	200	239	187	400	248	268	484	173	42	133	163	754
69.5501	0	973	226	286	204	242	184	403	243	273	490	174	42	136	163	757
69.673	0	979	228	289	206	245	187	404	239	272	492	175	43	136	164	753
69.7958	0	974	222	282	198	236	184	398	240	269	480	173	42	133	163	753
69.9187	0	967	222	283	199	238	186	399	249	268	480	172	42	132	162	754
70.0416	0	969	223	283	199	238	184	399	241	271	482	172	43	131	163	757
70.1645	0	980	226	285	203	241	187	403	241	269	487	174	43	134	164	754
70.2874	0	974	228	287	205	244	185	406	243	272	492	175	43	137	165	756
70.4102	0	967	227	286	202	241	186	403	246	273	486	174	43	133	164	757
70.5331	0	970	223	281	198	236	184	399	242	270	479	172	42	132	163	759
70.656	0	981	224	282	199	238	184	399	238	271	480	173	43	131	164	756
70.7789	0	975	225	283	200	238	184	402	243	270	484	172	43	132	164	758
70.9018	0	966	226	285	203	240	187	405	249	269	490	174	43	136	164	761
71.0246	0	975	229	288	206	245	186	408	244	273	492	175	43	136	165	762
71.1475	0	982	224	283	198	237	185	401	238	270	481	173	42	133	163	758
71.2704	0	978	224	282	199	237	184	401	243	269	480	172	42	132	164	760
71.3933	0	972	224	283	201	238	188	402	249	268	482	172	43	132	164	762
71.5162	0	976	227	285	202	239	186	405	242	272	487	174	43	135	165	762
71.639	0	984	230	287	205	241	189	409	243	271	493	175	43	137	166	762
71.7619	0	979	230	288	204	243	187	407	245	271	491	175	43	136	165	762
71.8848	0	975	226	283	199	237	184	403	246	272	482	173	43	133	164	761
72.0077	0	979	226	284	200	239	185	403	241	271	484	173	43	134	165	764
72.1306	0	978	227	284	202	239	188	404	243	268	486	174	43	134	166	762
72.2534	0	980	229	287	204	242	186	408	245	272	492	175	43	137	165	764
72.3763	0	978	232	290	208	246	190	413	252	272	497	176	44	138	166	766
72.4992	0	981	229	286	201	240	186	405	242	272	486	175	43	135	164	763
72.6221	0	978	228	283	202	239	186	405	240	271	484	173	43	134	164	763
72.745	0	980	228	285	202	241	186	406	245	271	486	173	43	134	166	764
72.8678	0	977	229	288	204	242	189	409	251	270	492	175	44	135	166	766
72.9907	0	982	232	289	206	244	187	413	242	275	498	176	44	138	166	766
73.1136	0	982	230	288	204	242	190	407	244	268	491	176	43	136	165	764
73.2365	0	981	227	284	201	237	186	405	244	270	484	172	43	133	165	768
73.3594	0	983	227	284	202	239	186	406	247	271	486	174	43	133	165	769
73.4822	0	981	228	286	203	241	187	408	239	272	491	173	43	135	165	770
73.6051	0	978	230	289	206	242	189	411	245	269	496	175	44	138	165	769
73.728	0	981	231	290	208	246	188	414	247	274	497	176	43	138	166	771
73.8509	0	982	226	284	200	238	185	406	246	271	485	173	42	134	165	770
73.9738	0	980	226	284	201	239	187	405	239	270	484	173	43	133	164	770
74.0966	0	975	226	285	201	238	186	406	239	269	486	173	42	133	165	769
74.2195	0	979	228	287	203	240	185	409	246	271	492	174	43	136	165	772
74.3424	0	980	231	289	207	243	186	414	247	273	498	175	44	139	166	773
74.4653	0	983	231	289	204	244	188	410	240	272	492	175	44	137	165	769
74.5882	0	975	226	284	200	237	185	406	239	268	485	173	43	133	165	770
74.711	0	978	226	283	201	238	186	407	245	270	486	173	43	134	165	772
74.8339	0	979	227	286	202	239	184	410	244	270	490	173	43	135	165	772
74.9568	0	987	230	288	205	240	186	413	237	272	496	174	43	138	165	773
75.0797	0	976	232	291	208	245	190	419	244	269	500	176	43	139	166	771
75.2026	0	977	228	287	202	241	187	414	244	270	490	175	42	136	165	773
75.3254	0	980	226	285	201	238	186	411	242	270	488	173	43	135	164	773
75.4483	0	987	228	287	203	239	187	411	236	270	488	174	42	135	165	770
75.5712	0	974	231	287	204	241	187	413	239	270	492	175	44	136	165	769
75.6941	0	973	233	289	207	244	190	416	249	270	498	177	43	140	166	775
75.817	0	983	235	291	208	246	188	415	245	273	496	177	43	139	165	773
75.9398	0	989	228	286	201	239	188	409	237	270	487	173	43	135	165	768
76.0627	0	973	231	287	203	241	187	410	241	270	489	174	43	135	165	765
76.1856	0	972	231	286	205	240	189	411	247	269	492	174	43	136	165	769
76.3085	0	981	233	290	206	242	188	415	244	273	496	176	45	139	165	769
76.4314	0	990	235	292	210	247	188	417	240	274	499	176	43	138	166	767
76.5542	0	974	229	285	201	238	188	409	240	269	488	175	43	135	165	764
76.6771	0	973	229	285	201	240	190	411	249	268	488	174	42	135	166	768
76.8	0	980	230	286	203	241	186	410	243	271	490	174	44	136	165	767
76.9229	0	987	231	288	205	241	187	414	239	272	495	175	44	137	166	765
77.0458	0	974	234	290	208	244	189	419	243	271	500	175	44	139	166	768
77.1686	0	973	231	288	204	242	189	413	247	271	491	176	43	136	165	769
77.2915	0	979	227	284	201	238	186	409	242	269	486	173	43	134	165	770
77.4144	0	986	229	284	202	238	186	409	237	269	487	173	42	134	166	769
77.5373	0	980	229	285	204	239	186	412	242	269	491	174	43	135	166	771
77.6602	0	972	231	288	205	242	190	415	250	268	497	174	44	138	167	776
77.783	0	975	234	289	207	245	188	417	244	273	498	176	43	138	166	777
77.9059	0	984	227	284	201	238	188	411	238	268	486	173	43	134	165	770
78.0288	0	978	227	284	201	237	186	410	243	268	486	172	43	134	165	772
78.1517	0	971	228	284	201	238	189	410	249	266	488	174	42	134	165	774
78.2746	0	973	229	285	204	239	187	414	243	271	494	174	43	136	166	775
78.3974	0	985	232	288	207	242	190	417	243	269	498	175	43	138	167	773
78.5203	0	978	231	288	204	243	187	413	244	269	494	176	44	136	166	773
78.6432	0	970	227	283	201	238	189	410	250	266	486	173	43	135	165	772
78.7661	0	973	229	285	202	238	186	410	242	270	487	173	43	135	165	775
78.889	0	984	230	285	203	240	189	412	242	267	490	173	43	135	165	771
79.0118	0	979	233	287	205	241	187	415	244	269	496	174	44	139	167	773
79.1347	0	971	235	291	209	245	191	419	252	269	500	176	44	138	166	777
79.2576	0	975	231	285	202	240	187	411	243	269	488	174	44	136	165	776
79.3805	0	983	229	285	202	239	189	410	242	266	488	174	43	134	166	772
79.5034	0	978	229	285	202	240	187	410	244	270	489	174	43	134	165	773
79.6262	0	968	232	286	205	241	189	414	251	270	493	174	44	137	166	773
79.7491	0	975	234	288	208	244	188	416	245	274	499	176	43	139	167	775
79.872	0	984	230	287	202	240	192	410	242	267	489	175	44	136	166	772
79.9949	0	979	228	283	201	237	188	409	245	268	486	173	43	135	165	774
80.1178	0	973	229	285	202	239	190	411	250	268	489	172	43	134	166	774
80.2406	0	977	230	285	204	241	188	412	243	271	492	174	44	136	166	776
80.3635	0	984	233	288	206	242	190	416	243	269	498	175	43	139	167	775
80.4864	0	979	232	288	205	245	190	414	246	272	495	176	44	137	166	775
80.6093	0	974	228	281	201	237	186	410	248	270	485	172	43	134	166	772
80.7322	0	979	229	283	201	239	187	409	242	270	485	172	43	134	165	775
80.855	0	979	229	283	201	238	191	409	243	267	488	173	43	134	165	772
80.9779	0	977	231	286	204	240	188	413	245	270	492	174	44	137	166	774
81.1008	0	975	233	288	206	244	191	416	252	270	496	174	43	137	166	774
81.2237	0	978	228	283	200	237	187	408	241	270	485	174	43	134	165	773
81.3466	0	977	227	282	199	236	186	408	239	268	483	171	42	133	166	772
81.4694	0	977	227	282	200	237	186	408	244	268	485	172	43	133	165	772
81.5923	0	973	229	284	202	239	190	412	251	268	490	173	44	135	166	772
81.7152	0	978	230	287	205	241	188	414	242	272	495	174	43	138	167	775
81.8381	0	975	231	287	204	242	190	412	244	267	492	174	44	136	166	772
81.961	0	976	226	281	199	236	186	407	245	268	482	172	43	133	165	770
82.0838	0	972	226	282	200	238	185	408	247	270	483	172	43	134	165	770
82.2067	0	977	227	283	201	238	186	409	241	270	486	172	43	134	165	773
82.3296	0	974	230	286	204	240	190	411	244	268	491	174	43	136	166	770
82.4525	0	977	232	289	207	243	191	416	250	269	497	175	45	139	165	772
82.5754	0	979	229	284	201	239	187	409	247	271	487	174	43	136	165	769
82.6982	0	977	227	282	199	238	187	407	241	271	484	172	43	135	165	772
82.8211	0	976	229	283	200	237	188	408	243	267	486	173	44	133	165	770
82.944	0	975	229	285	203	240	190	411	249	268	491	173	43	136	165	771
83.0669	0	978	231	287	207	242	190	414	252	271	496	174	44	137	166	773
83.1898	0	977	230	287	203	242	189	411	242	272	489	175	43	135	165	772
83.3126	0	971	228	282	199	238	189	407	244	267	484	172	42	134	165	770
83.4355	0	975	228	284	201	239	190	410	250	268	486	172	43	134	164	772
83.5584	0	978	229	284	202	239	190	412	252	269	490	175	44	136	166	772
83.6813	0	976	231	287	205	242	188	416	243	274	496	175	43	139	166	773
83.8042	0	973	232	288	206	245	193	416	246	269	496	176	44	137	166	773
83.927	0	977	226	283	199	236	187	408	246	270	484	172	42	134	165	773
84.0499	0	977	226	283	201	237	187	408	247	271	484	172	43	133	165	771
84.1728	0	976	227	283	201	237	187	409	241	271	487	172	43	133	165	769
84.2957	1	973	230	285	202	240	190	413	246	269	492	174	43	136	166	768
84.4186	0	976	231	287	206	243	192	418	253	270	497	175	45	139	167	773
84.5414	0	978	229	285	202	240	188	411	248	272	489	175	43	134	166	770
84.6643	0	979	225	281	199	236	188	408	241	271	482	172	42	134	164	768
84.7872	0	970	227	283	200	237	191	409	245	267	483	172	42	134	164	766
84.9101	0	976	227	283	201	239	191	410	252	268	488	172	44	135	165	770
85.033	0	976	230	285	202	240	187	413	249	272	493	174	43	137	166	771
85.1558	0	980	233	288	206	244	190	415	243	273	496	176	44	137	166	769
85.2787	0	971	226	282	199	236	191	408	246	267	483	172	42	134	165	766
85.4016	0	973	226	282	199	236	190	408	251	268	483	172	43	133	165	770
85.5245	0	977	227	283	200	237	187	409	248	271	485	172	43	133	165	770
85.6474	0	985	229	285	202	239	188	412	241	271	490	173	43	137	165	766
85.7702	0	974	230	288	206	241	193	416	247	269	495	175	44	139	166	766
85.8931	0	971	231	288	204	244	190	414	250	274	492	175	44	136	166	769
86.016	0	977	226	282	199	237	187	408	248	272	483	173	44	133	164	769
86.1389	0	985	227	284	200	238	188	409	241	272	486	173	44	134	164	767
86.2618	0	970	228	284	201	240	191	410	247	268	488	173	43	134	164	765
86.3846	0	971	231	286	204	242	192	413	253	270	493	174	44	137	166	770
86.5075	0	978	232	289	206	245	189	416	248	275	497	176	44	137	166	772
86.6304	0	985	227	284	200	238	190	410	241	271	485	173	43	134	165	769
86.7533	0	971	227	282	200	239	191	409	247	268	485	173	42	133	164	766
86.8762	0	971	228	284	200	239	191	409	253	270	486	173	43	134	164	770
86.999	0	979	229	287	203	241	189	413	248	274	492	175	44	136	165	769
87.1219	0	986	232	288	206	246	193	416	245	272	496	176	44	137	166	767
87.2448	0	972	229	285	200	241	193	409	248	268	486	174	42	134	165	766
87.3677	0	969	226	283	199	238	191	408	252	269	481	173	43	132	164	770
87.4906	0	979	227	284	199	239	188	408	247	272	483	172	42	133	164	771
87.6134	0	986	228	285	200	240	189	409	241	271	488	172	43	133	165	769
87.7363	0	973	230	287	204	242	191	414	249	269	494	174	44	137	164	770
87.8592	0	973	231	288	202	246	194	413	253	271	493	175	44	135	165	774
87.9821	0	980	225	282	197	238	188	407	245	271	482	172	42	133	163	772
88.105	0	986	226	283	197	238	189	406	240	271	481	172	43	132	164	769
88.2278	0	979	227	283	197	237	187	407	244	269	484	172	42	133	164	768
88.3507	0	973	229	286	201	241	191	411	252	270	489	173	43	135	164	772
88.4736	0	976	231	288	203	245	189	414	246	274	494	174	43	135	164	775
88.5965	0	986	227	285	198	239	189	407	240	270	483	173	42	133	163	767
88.7194	0	977	226	282	197	238	187	405	243	268	481	172	43	132	163	765
88.8422	0	970	226	285	198	240	189	405	251	268	482	172	43	133	163	764
88.9651	0	973	228	286	200	241	187	408	243	272	487	173	43	134	163	768
89.088	0	984	230	288	202	243	191	411	244	269	492	174	44	137	163	764
89.2109	0	979	231	290	203	246	189	411	246	271	490	175	43	135	164	766
89.3338	0	967	225	284	197	238	189	405	251	267	482	172	43	132	163	764
89.4566	0	973	226	286	198	240	188	406	243	271	483	173	43	132	162	766
89.5795	0	982	228	286	199	239	190	407	242	268	486	173	42	133	163	766
89.7024	0	978	230	288	201	242	188	411	245	271	491	174	43	135	164	766
89.8253	0	974	231	291	202	247	191	414	253	271	494	176	45	135	164	767
89.9482	0	977	226	284	196	238	187	406	242	270	482	173	43	132	161	768
90.071	0	979	227	285	197	239	191	406	243	268	482	172	43	132	162	768
90.1939	0	978	227	285	198	240	187	409	246	270	486	172	43	132	162	770
90.3168	0	974	229	287	199	241	190	412	252	269	492	174	43	134	163	771
90.4397	0	980	233	292	203	246	188	415	244	274	496	175	43	135	164	775
90.5626	0	978	228	286	196	240	191	408	244	268	485	173	43	133	163	770
90.6854	0	978	226	283	194	239	187	408	246	269	482	172	43	131	162	772
90.8083	0	974	228	285	196	239	190	409	251	267	483	172	43	132	163	767
90.9312	0	976	228	287	199	241	188	410	243	272	487	173	43	132	163	763
91.0541	0	975	231	289	201	244	191	414	245	270	493	174	44	135	163	763
91.177	0	975	230	289	201	243	190	410	248	272	487	175	44	134	163	764
91.2998	0	976	227	283	196	238	187	405	248	270	480	172	43	131	162	760
91.4227	0	974	227	285	197	238	188	406	241	271	482	173	43	131	163	763
91.5456	0	970	228	287	199	240	190	408	245	269	486	173	42	132	164	762
91.6685	0	975	231	287	201	242	190	413	252	269	491	174	43	135	164	767
91.7914	0	978	232	291	203	246	189	414	251	274	494	175	43	135	164	767
91.9142	0	976	227	286	197	239	188	407	242	271	483	173	43	132	163	763
92.0371	0	972	228	286	198	239	191	407	245	268	483	173	44	132	163	761
92.16	0	977	228	286	199	241	191	409	253	268	487	173	43	132	163	767
92.2829	0	977	231	290	200	242	190	413	253	270	492	173	43	134	164	767
92.4058	0	982	234	292	204	247	190	417	244	273	498	175	44	137	163	765
92.5286	0	974	231	289	199	243	193	412	248	269	489	174	44	133	163	764
92.6515	0	971	229	286	197	239	191	410	253	268	486	173	43	132	164	769
92.7744	0	980	231	288	199	242	189	411	249	273	488	173	43	133	164	768
92.8973	0	987	231	289	199	242	190	415	243	274	494	173	43	135	165	766
93.0202	0	973	234	291	203	245	193	419	251	270	500	175	45	137	165	767
93.143	0	974	232	289	199	244	193	414	255	271	493	175	43	134	165	771
93.2659	0	981	229	286	197	240	188	411	248	272	489	173	43	133	163	770
93.3888	0	987	231	287	198	242	193	413	246	269	491	172	43	132	163	769
93.5117	0	974	232	289	199	242	192	416	251	268	496	173	42	134	165	769
93.6346	0	972	235	291	202	246	193	421	256	272	502	174	44	137	165	774
93.7574	0	981	235	292	200	247	190	418	251	274	497	174	44	135	165	773
93.8803	0	986	228	287	194	237	190	414	243	272	488	172	44	133	165	770
94.0032	0	979	230	285	196	241	192	413	250	267	490	172	43	132	164	770
94.1261	0	973	229	288	197	242	191	415	255	269	492	172	43	133	164	774
94.249	0	976	234	290	198	243	189	420	248	274	500	174	45	135	164	777
94.3718	0	988	235	293	201	247	194	421	248	271	501	174	43	135	165	772
94.4947	0	977	228	286	189	236	189	418	247	269	489	172	43	132	164	771
94.6176	0	968	228	287	194	240	191	414	254	268	489	171	44	132	163	771
94.7405	0	975	230	288	194	241	188	414	245	271	490	172	43	132	163	772
94.8634	0	982	230	289	196	243	191	419	245	269	495	172	43	134	164	770
94.9862	0	977	233	291	199	245	188	423	249	270	501	174	44	135	164	772
95.1091	0	973	232	290	195	241	188	418	249	271	492	174	44	134	163	765
95.232	0	974	229	288	192	237	187	414	243	271	485	171	43	131	163	766
95.3549	0	977	229	288	194	241	189	413	243	267	486	171	43	132	163	764
95.4778	0	976	231	289	196	241	187	416	246	269	490	172	44	132	163	765
95.6006	0	971	233	291	198	243	190	419	252	269	496	173	44	134	164	765
95.7235	0	976	234	293	200	248	188	419	243	272	495	174	44	134	163	765
95.8464	0	974	229	287	194	238	191	414	243	266	485	172	43	132	162	762
95.9693	0	974	230	288	196	240	187	413	245	268	486	171	44	131	162	763
96.0922	0	976	229	289	196	241	185	414	246	270	489	172	42	132	162	762
96.215	0	975	231	291	198	242	187	419	240	271	495	173	44	134	163	765
96.3379	0	971	233	293	200	248	191	422	244	268	497	174	44	135	163	764
96.4608	0	973	227	287	189	236	187	418	245	268	486	171	43	132	162	764
96.5837	0	974	227	287	191	237	185	416	245	268	487	172	43	131	161	764
96.7066	0	974	228	288	195	240	186	415	239	268	488	171	43	131	161	764
96.8294	0	969	230	289	196	242	188	419	243	266	493	172	43	134	162	763
96.9523	0	973	232	293	199	246	190	425	250	268	498	173	44	134	162	769
97.0752	0	973	229	289	192	241	186	419	245	269	489	173	44	132	161	766
97.1981	0	980	226	286	188	236	186	420	237	268	485	170	43	130	161	765
97.321	0	967	227	287	190	239	189	418	243	264	487	171	43	130	161	764
97.4438	0	964	228	289	194	241	189	419	250	265	492	171	42	131	162	770
97.5667	0	972	231	291	196	243	186	424	245	271	498	172	43	134	163	770
97.6896	0	981	233	293	195	245	187	425	241	269	496	173	44	133	162	768
97.8125	0	965	226	287	187	234	184	420	241	266	486	170	42	131	161	767
97.9354	0	963	227	287	187	235	188	421	250	264	487	170	43	130	162	771
98.0582	0	971	227	288	189	238	185	421	244	268	489	171	43	130	163	771
98.1811	0	978	230	290	195	242	189	421	242	266	493	172	43	132	162	768
98.304	0	966	233	292	197	246	190	426	247	265	500	173	44	135	162	772
98.4269	0	964	231	290	189	239	190	425	251	266	492	173	43	133	162	772
98.5498	0	971	228	286	187	236	186	422	243	268	487	170	42	130	161	773
98.6726	0	978	230	289	188	237	188	422	241	266	489	171	43	129	162	770
98.7955	0	972	231	288	194	242	188	420	247	264	493	172	43	131	163	772
98.9184	0	964	233	293	195	243	190	425	252	268	498	173	43	134	162	775
99.0413	0	969	235	294	194	245	187	427	245	271	499	174	44	134	163	777
99.1642	0	979	230	287	188	235	189	423	243	266	489	171	42	133	162	772
99.287	0	974	232	290	191	240	186	421	245	267	490	172	44	131	162	772
99.4099	0	964	233	290	191	240	189	423	251	267	492	171	43	132	163	769
99.5328	0	973	235	292	198	243	187	424	244	271	497	173	44	134	164	770
99.6557	0	976	237	294	200	247	191	425	245	269	499	174	44	135	163	767
99.7786	0	974	232	288	191	236	187	422	245	268	488	170	42	133	162	766
99.9014	0	971	231	288	195	239	190	420	252	267	490	171	42	132	163	764
100.024	0	974	233	288	197	241	187	420	242	271	490	171	44	132	163	766
100.147	0	974	235	291	199	243	191	424	245	268	496	172	43	135	165	765
100.27	0	976	237	293	201	247	191	426	251	269	501	173	44	136	164	765
100.393	0	972	233	289	192	236	187	422	249	270	489	172	43	133	162	761
100.516	0	975	231	287	192	237	187	422	243	270	488	172	42	132	164	764
100.639	0	973	231	288	197	241	189	417	245	267	488	171	43	131	163	762
100.762	0	975	233	289	198	241	191	421	252	268	493	171	42	133	164	763
100.884	0	978	235	291	200	244	190	425	253	269	499	172	43	135	165	766
101.007	0	977	235	293	198	244	189	424	243	271	493	173	44	133	164	766
101.13	0	971	231	287	192	236	190	421	245	265	486	171	43	132	164	764
101.253	0	975	231	287	198	240	189	418	252	266	487	171	43	132	163	766
101.376	0	977	233	288	198	241	189	420	252	267	491	171	43	132	164	766
101.499	0	978	234	290	199	243	189	423	242	272	496	173	43	135	164	767
101.622	0	974	237	293	203	247	192	426	247	269	499	174	44	136	166	766
101.745	0	974	232	287	193	237	190	422	252	266	488	171	43	133	164	766
101.868	0	976	232	286	195	239	186	420	248	270	488	171	42	132	164	767
101.99	0	985	233	288	199	241	188	419	242	271	489	172	43	132	164	765
102.113	0	972	235	289	200	242	191	423	247	267	495	172	43	133	165	765
102.236	0	971	237	291	202	246	192	427	254	270	501	173	44	137	164	771
102.359	0	981	238	293	200	245	189	426	249	272	497	173	43	135	165	772
102.482	0	985	234	287	197	238	189	420	242	271	489	171	42	132	165	768
102.605	0	974	234	288	199	242	190	420	249	266	492	172	43	133	164	768
102.728	0	971	235	289	199	243	191	422	254	268	494	171	43	133	165	774
102.851	0	982	238	291	202	245	188	426	249	273	500	174	44	136	166	774
102.973	0	988	238	292	202	248	192	426	247	270	500	174	43	135	166	772
103.096	0	978	234	287	194	237	187	424	246	269	491	172	43	133	165	774
103.219	0	971	234	288	200	243	191	423	254	268	493	172	43	132	165	777
103.342	0	976	235	289	199	243	189	426	248	272	497	173	43	133	166	780
103.465	0	986	235	291	201	244	192	430	247	270	503	173	44	135	167	780
103.588	0	980	237	295	203	250	193	434	252	268	506	173	44	136	167	786
103.711	0	969	232	288	192	239	191	431	255	268	494	172	42	134	166	783
103.834	0	976	231	287	192	238	188	429	246	271	493	172	43	132	166	786
103.956	0	981	230	288	193	239	192	431	246	268	494	171	43	132	166	784
104.079	0	976	232	291	198	244	188	430	248	269	500	172	43	134	167	787
104.202	0	973	234	292	202	246	192	435	255	270	505	173	43	136	167	787
104.325	0	976	232	291	196	243	189	431	245	271	497	174	43	134	167	788
104.448	0	975	228	287	191	237	191	431	245	266	491	170	43	132	166	787
104.571	0	974	228	288	191	238	188	431	248	268	493	170	44	132	166	788
104.694	0	971	230	290	192	239	190	433	254	267	496	171	43	133	166	787
104.817	0	975	232	291	199	244	188	432	244	271	502	173	43	135	166	791
104.94	0	973	232	293	198	245	192	436	247	267	502	174	44	135	167	790
105.062	0	973	227	288	189	236	190	431	251	264	491	171	42	133	166	790
105.185	0	974	227	287	189	238	189	431	252	266	492	171	43	132	166	790
105.308	0	972	228	289	190	238	187	432	241	269	494	171	42	132	165	789
105.431	0	969	230	291	196	244	191	430	247	267	499	172	43	135	167	788
105.554	0	972	233	292	200	247	191	435	253	269	506	173	44	136	167	792
105.677	0	973	231	291	192	242	187	433	249	271	497	173	43	134	166	789
105.8	0	975	229	288	190	238	188	430	242	269	493	171	43	133	165	787
105.923	0	969	230	289	191	239	191	432	246	264	494	172	44	133	165	786
106.045	0	965	231	290	195	242	190	432	252	267	499	173	44	134	166	790
106.168	0	974	232	293	199	246	187	435	249	272	505	174	44	136	166	790
106.291	0	981	232	292	195	245	190	434	242	270	499	174	44	134	165	788
106.414	0	967	228	288	189	238	190	432	247	265	494	172	43	132	165	787
106.537	0	963	230	290	191	239	190	435	253	266	497	172	43	132	166	791
106.66	0	974	230	290	192	240	187	439	248	271	502	172	43	134	166	791
106.783	0	979	232	292	200	247	192	438	246	268	507	173	44	136	166	791
106.906	0	975	233	294	197	246	193	439	250	268	505	174	44	136	166	792
107.028	0	965	228	287	190	237	190	435	255	266	494	172	43	132	165	789
107.151	0	968	228	287	191	238	186	436	245	270	495	171	43	133	166	794
107.274	0	977	229	289	192	237	191	436	245	267	497	172	44	134	165	790
107.397	0	972	230	292	195	238	190	441	251	266	504	172	43	136	167	792
107.52	0	960	233	294	197	244	192	444	255	269	506	173	44	136	167	794
107.643	0	969	228	287	190	236	187	436	246	270	494	171	43	133	165	792
107.766	0	970	227	286	190	236	191	435	244	266	493	170	42	132	166	791
107.889	0	967	227	289	192	236	187	437	248	268	496	170	43	132	166	792
108.012	0	963	229	290	194	237	190	440	254	267	500	172	44	134	167	791
108.134	0	969	231	293	196	240	188	444	246	272	505	173	44	136	167	795
108.257	0	966	228	290	193	237	192	438	246	266	496	173	43	134	166	791
108.38	0	966	225	286	190	236	190	436	252	264	493	171	43	132	165	791
108.503	0	969	227	288	192	236	189	438	254	266	495	171	43	132	166	791
108.626	0	968	228	290	194	236	189	437	244	269	499	171	44	134	166	790
108.749	0	965	232	292	201	244	191	435	247	268	504	173	44	136	167	790
108.872	0	969	233	293	199	244	193	438	253	268	502	173	44	135	167	792
108.995	0	970	229	288	193	235	186	433	248	269	492	171	43	134	166	791
109.117	0	973	230	289	194	238	188	432	242	270	493	171	43	133	165	787
109.24	0	968	231	289	197	239	190	429	246	266	494	172	44	133	166	784
109.363	0	964	233	291	200	244	190	431	254	269	500	173	44	136	167	790
109.486	0	972	236	292	201	245	189	434	250	272	500	174	44	136	166	789
109.609	0	979	231	287	193	236	188	428	241	269	490	171	44	134	165	783
109.732	0	966	231	288	195	238	190	429	246	265	491	171	42	133	166	781
109.855	0	966	233	289	197	239	190	429	253	268	494	172	43	134	166	785
109.978	0	974	233	291	202	243	187	430	246	272	498	172	43	136	167	784
110.1	0	981	237	293	205	247	192	432	245	269	501	174	44	137	167	779
110.223	11	973	231	286	194	236	187	427	244	268	488	172	43	134	165	776
110.346	0	965	230	286	194	236	190	426	252	267	487	170	43	133	164	781
110.469	0	969	229	287	196	238	186	426	243	269	489	170	42	133	165	782
110.592	0	979	232	289	200	241	190	426	242	266	493	172	43	134	166	778
110.715	0	974	233	291	203	244	187	430	245	269	499	172	44	135	166	779
110.838	0	962	230	289	194	237	186	427	247	268	489	173	44	134	165	776
110.961	0	969	227	285	192	234	185	424	241	267	484	170	42	133	164	778
111.084	0	970	228	285	193	235	185	423	237	268	484	169	42	132	164	775
111.206	0	968	229	288	199	240	185	422	243	266	489	170	43	133	164	775
111.329	0	965	230	290	200	241	187	425	250	267	495	172	43	135	165	774
111.452	0	969	231	291	201	246	186	425	239	270	493	173	43	135	164	774
111.575	0	966	226	285	192	233	185	422	237	265	483	171	42	132	163	772
111.698	0	964	226	285	195	237	184	420	242	265	485	170	42	133	163	774
111.821	0	966	227	287	198	239	183	419	243	268	485	170	42	133	163	771
111.944	0	964	230	289	199	241	184	423	236	268	490	171	43	133	164	773
112.067	0	961	231	291	201	245	188	425	241	265	494	172	43	135	164	772
112.189	0	963	227	287	193	236	183	422	242	267	483	171	42	134	162	772
112.312	0	962	226	286	194	236	182	420	242	267	482	169	42	132	163	771
112.435	0	967	227	287	198	239	184	417	235	266	484	170	42	132	161	767
112.558	0	960	229	288	199	240	186	421	240	263	488	171	43	134	162	766
112.681	0	956	231	291	201	243	187	425	247	266	495	171	43	136	162	771
112.804	0	963	229	289	196	239	184	421	242	268	486	171	43	133	163	768
112.927	0	970	225	285	193	234	183	421	233	265	481	169	42	132	161	764
113.05	0	956	226	286	198	239	182	416	236	265	483	169	42	132	162	764
113.172	0	955	227	287	198	239	186	420	246	265	487	170	43	133	162	768
113.295	0	961	230	289	200	241	183	424	241	269	492	171	42	135	162	768
113.418	0	969	231	291	202	245	187	423	238	266	492	172	43	134	162	766
113.541	0	962	224	285	192	232	182	420	238	264	481	170	42	132	161	765
113.664	0	955	224	286	194	236	186	419	247	264	483	169	42	132	162	767
113.787	0	956	225	286	198	238	182	419	239	267	485	169	43	131	161	768
113.91	0	968	227	288	199	240	186	422	239	265	491	171	43	133	162	765
114.033	0	962	230	291	203	244	184	426	241	268	495	172	43	135	162	767
114.156	0	958	226	287	193	235	183	422	243	267	484	170	42	132	161	765
114.278	0	962	225	284	193	233	183	421	238	267	483	170	42	132	162	766
114.401	0	962	226	287	197	238	186	418	239	264	485	170	43	132	162	765
114.524	0	961	229	289	199	240	183	422	243	267	490	170	43	133	162	767
114.647	0	960	231	290	202	241	186	426	248	266	497	172	43	136	162	767
114.77	0	964	232	292	203	245	185	425	239	271	494	173	42	135	162	768
114.893	0	962	226	286	194	234	186	422	240	264	485	170	42	134	163	766
115.016	0	963	228	287	200	239	183	419	243	268	486	170	43	132	162	768
115.139	0	964	229	289	200	240	182	421	245	268	490	171	43	134	163	769
115.261	0	964	233	290	203	241	185	425	238	270	495	171	43	136	163	770
115.384	0	962	233	293	204	246	188	426	243	267	497	174	42	136	165	769
115.507	0	963	228	286	195	234	184	423	244	267	486	170	43	133	162	770
115.63	0	964	228	287	201	240	184	420	245	269	488	171	43	133	162	769
115.753	0	968	229	287	201	240	186	421	238	270	490	171	43	134	163	766
115.876	0	961	232	290	204	242	189	424	244	266	495	172	43	136	163	767
115.999	0	962	235	293	207	246	190	429	251	268	500	174	43	138	165	771
116.122	0	968	229	288	195	236	184	423	243	270	487	172	42	135	163	769
116.244	0	975	228	286	198	237	186	420	237	268	485	170	43	133	162	766
116.367	0	963	229	287	201	239	184	418	241	267	486	170	43	133	163	765
116.49	0	962	231	288	202	241	188	423	250	266	490	171	43	134	163	769
116.613	0	965	232	291	204	243	186	427	244	272	496	173	43	137	164	770
116.736	0	976	231	289	199	241	186	422	239	270	489	173	42	134	164	767
116.859	0	967	227	285	194	233	184	420	241	267	483	170	43	133	162	768
116.982	0	960	228	285	199	239	187	418	248	265	485	170	42	132	163	769
117.105	0	962	228	286	201	239	185	421	241	269	488	170	43	133	163	770
117.228	0	972	231	289	202	240	188	424	241	267	493	171	44	135	163	767
117.35	0	968	233	291	204	244	187	424	243	269	493	173	44	136	164	769
117.473	0	964	228	284	195	234	184	422	245	268	483	171	42	134	162	768
117.596	0	966	228	286	199	238	185	418	239	268	484	171	43	133	163	770
117.719	0	966	228	286	200	238	187	418	241	266	486	170	42	132	163	769
117.842	0	967	231	288	202	240	184	423	244	269	491	172	43	135	164	770
117.965	0	965	233	291	206	244	188	427	250	268	498	172	43	137	164	772
118.088	0	969	232	290	201	240	186	423	240	270	489	172	43	135	163	771
118.211	0	964	229	286	201	239	187	418	242	265	485	171	43	134	164	771
118.333	0	968	231	287	200	240	186	420	245	269	487	172	43	133	164	773
118.456	0	968	232	288	202	240	185	423	247	270	491	172	43	134	164	774
118.579	0	972	234	291	205	243	187	427	240	271	496	173	44	136	164	775
118.702	0	966	234	292	203	246	191	426	244	267	492	173	43	136	165	771
118.825	0	965	230	285	199	237	189	422	250	266	485	171	44	134	164	777
118.948	0	970	231	287	202	241	185	421	246	270	487	171	44	134	164	777
119.071	0	978	232	288	203	240	186	423	240	271	491	172	43	135	165	774
119.194	0	963	233	290	205	243	190	429	246	267	497	171	43	138	166	775
119.316	0	965	237	293	208	246	191	431	253	270	499	174	43	138	166	779
119.439	0	972	230	285	196	235	185	426	246	271	487	172	43	134	165	778
119.562	0	977	230	287	199	238	187	424	240	270	486	170	43	133	165	776
119.685	0	972	231	286	202	239	187	423	244	270	489	171	43	134	166	779
119.808	0	964	232	289	204	240	190	428	253	269	494	172	43	135	166	781
119.931	0	966	234	291	207	242	187	432	246	273	500	173	43	138	167	784
120.054	0	978	233	289	202	240	191	428	244	268	492	174	43	136	166	779
120.177	0	971	230	285	197	234	186	426	245	268	486	171	43	134	166	779
120.3	0	961	230	285	200	236	189	426	252	267	488	171	43	134	166	779
120.422	0	968	232	287	203	240	186	426	244	270	492	171	42	134	166	782
120.545	0	970	232	289	205	240	190	431	245	269	496	172	43	136	167	781
120.668	0	970	236	292	208	245	189	432	248	271	500	174	44	137	167	782
120.791	0	967	230	286	198	234	189	429	252	267	487	172	44	135	167	776
120.914	0	970	230	286	198	235	187	429	243	270	487	170	42	134	167	778
121.037	0	969	230	287	203	239	190	424	245	267	488	171	43	134	166	775
121.16	0	971	233	289	204	240	190	427	250	267	493	172	44	135	166	777
121.283	0	972	235	291	207	242	189	431	253	270	499	172	43	139	167	778
121.405	0	971	235	291	205	243	189	430	243	272	494	173	44	137	166	774
121.528	0	967	231	286	200	237	190	425	244	266	486	170	42	135	166	773
121.651	0	969	233	287	203	240	190	424	251	267	488	171	42	134	167	776
121.774	0	969	233	288	204	241	187	425	247	271	491	171	43	135	166	775
121.897	0	973	235	291	206	242	187	428	241	272	496	172	44	137	166	773
122.02	0	967	237	293	207	246	192	430	246	268	497	174	43	137	167	772
122.143	0	963	231	287	197	234	190	426	251	267	486	171	44	135	165	773
122.266	0	969	232	287	204	239	186	423	245	270	486	170	42	135	165	775
122.388	0	977	231	288	203	240	188	423	239	269	488	171	43	135	166	771
122.511	0	965	233	290	206	241	191	428	246	267	493	172	43	137	166	771
122.634	0	963	235	292	208	244	192	432	252	271	499	174	44	139	166	775
122.757	0	970	234	290	202	241	187	428	245	271	490	173	43	137	166	774
122.88	0	977	230	285	197	233	189	425	238	268	482	170	43	134	164	769
123.003	0	969	230	286	202	238	187	422	242	268	484	170	43	134	164	771
123.126	0	961	232	288	203	239	190	425	250	268	489	169	42	134	165	769
123.249	0	965	233	290	206	240	188	429	242	271	493	171	43	136	165	772
123.372	0	974	234	292	206	245	192	431	243	268	496	174	43	137	165	770
123.494	0	968	229	286	196	232	188	426	242	267	483	170	43	135	163	768
123.617	0	962	228	285	196	233	186	427	245	268	483	169	42	133	163	767
123.74	0	966	229	286	202	236	186	422	239	268	484	170	43	133	163	769
123.863	0	965	230	288	204	238	189	426	240	265	490	170	43	134	164	768
123.986	0	965	233	291	205	240	186	430	245	269	496	171	43	137	164	771
124.109	0	968	233	293	204	241	187	432	246	270	494	173	43	136	164	768
124.232	0	965	228	285	197	231	186	427	239	267	483	170	42	133	163	770
124.355	0	960	229	287	197	233	190	427	240	264	484	170	42	133	163	768
124.477	0	963	230	288	202	237	186	424	244	267	486	170	43	133	162	769
124.6	0	964	231	290	205	239	187	429	244	270	492	171	43	135	163	770
124.723	0	967	235	294	206	243	187	433	239	270	498	172	43	137	164	772
124.846	0	961	234	290	201	239	191	429	242	264	489	172	42	135	164	767
124.969	0	961	229	288	200	235	189	426	248	265	485	170	42	134	163	772
125.092	0	963	231	289	202	238	186	424	243	269	487	170	44	133	163	770
125.215	0	972	231	290	204	240	187	427	237	269	491	171	43	134	163	769
125.338	0	958	233	292	206	240	191	431	244	266	495	172	43	136	163	769
125.46	0	957	235	293	206	244	192	431	249	268	495	173	43	135	163	777
125.583	0	963	230	287	197	233	187	427	241	268	485	171	43	134	162	784
125.706	0	968	230	288	197	234	188	428	236	268	486	170	41	133	161	797
125.829	0	963	231	289	202	238	188	425	241	267	488	170	43	133	162	797
125.952	0	956	233	290	203	240	191	431	250	267	494	172	43	135	162	799
126.075	0	961	235	292	207	243	188	435	243	272	499	173	43	137	163	800
126.198	0	972	233	290	201	238	189	429	237	270	488	173	43	134	163	793
126.321	0	966	229	287	197	233	188	428	242	266	484	171	42	133	162	794
126.444	0	954	230	287	196	234	191	430	249	266	485	170	42	132	160	792
126.566	0	965	231	288	202	239	188	428	241	270	490	170	43	132	162	794
126.689	0	965	234	291	205	240	190	432	242	267	495	172	43	136	162	794
126.812	0	966	236	294	207	245	190	435	246	271	499	173	44	135	163	796
126.935	0	960	230	288	195	234	187	431	246	269	486	170	43	132	162	793
127.058	0	964	229	287	196	233	189	430	241	269	485	170	43	133	162	795
127.181	0	964	230	288	196	234	191	430	241	265	486	170	43	132	162	794
127.304	0	965	231	289	202	239	190	430	248	266	491	170	43	132	162	794
127.427	0	967	234	292	204	240	191	434	250	268	496	172	43	136	163	795
127.549	0	967	236	293	203	243	190	435	241	271	496	172	43	135	163	793
127.672	0	962	231	287	196	232	192	430	243	265	484	171	42	133	162	792
127.795	0	965	231	289	197	234	191	431	249	266	486	170	42	131	162	795
127.918	0	965	232	288	199	236	187	428	246	271	487	170	43	132	163	795
128.041	0	970	233	291	203	240	190	431	240	271	493	172	43	133	162	792
128.164	0	962	235	293	206	242	193	435	246	268	498	172	43	137	164	792
128.287	0	961	235	293	203	241	191	434	248	271	493	173	43	134	163	796
128.41	0	965	232	288	197	234	188	430	246	271	486	170	43	133	162	794
128.532	0	974	233	289	200	237	191	428	238	271	487	171	43	132	163	791
128.655	0	962	233	290	202	239	190	429	242	270	491	171	42	132	162	791
128.778	0	960	235	293	205	242	193	434	252	270	496	172	42	135	163	796
128.901	0	965	237	294	207	246	191	433	245	273	496	174	43	135	164	797
129.024	0	973	232	289	196	235	191	431	238	271	484	170	42	132	161	790
129.147	0	968	232	288	197	235	189	431	242	270	486	170	43	132	162	792
129.27	0	960	232	290	199	238	192	430	250	269	487	171	43	132	162	795
129.393	0	963	234	292	204	240	190	431	243	273	493	172	43	134	163	794
129.516	0	974	236	294	208	244	194	434	243	270	498	174	43	135	164	793
129.638	0	969	232	291	197	236	190	432	245	270	487	173	42	133	162	793
129.761	0	962	230	288	195	233	188	428	247	271	482	170	42	132	163	791
129.884	0	967	231	288	197	233	189	428	241	270	483	170	42	132	162	793
130.007	0	966	232	290	201	240	192	426	242	268	486	170	42	132	163	792
130.13	0	967	235	291	204	242	190	432	245	270	493	172	43	134	163	794
130.253	0	964	235	293	206	245	190	432	248	274	492	173	43	134	164	793
130.376	0	966	229	287	195	233	189	428	240	270	482	171	42	131	162	795
130.499	0	959	229	286	196	233	191	427	241	265	481	169	43	130	162	792
130.621	0	964	230	288	198	235	188	427	246	270	483	169	42	129	162	793
130.744	0	965	232	290	202	240	187	429	247	271	488	170	43	132	163	795
130.867	0	964	234	292	205	240	189	433	241	274	495	171	43	135	164	797
130.99	0	960	234	292	201	241	194	433	244	268	489	172	43	133	164	790
131.113	0	961	228	286	194	232	188	429	246	269	481	169	42	131	163	797
131.236	0	962	229	288	196	233	188	430	245	271	483	169	43	130	162	797
131.359	0	970	230	288	197	235	189	432	238	271	486	170	43	130	162	794
131.482	0	957	232	290	204	239	192	432	244	267	492	171	43	133	163	794
131.604	0	958	235	293	207	242	193	437	250	271	498	172	44	135	164	800
131.727	0	965	234	292	201	241	190	434	245	273	490	173	42	133	165	798
131.85	0	971	231	287	196	233	190	431	238	270	483	171	42	132	163	795
131.973	0	959	231	290	198	235	189	433	242	270	486	170	42	131	164	795
132.096	0	957	233	289	200	238	193	432	250	269	489	170	43	131	163	800
132.219	0	960	234	291	204	242	190	435	244	273	495	172	44	134	164	801
132.342	0	972	236	294	206	245	192	438	239	273	498	173	44	135	165	800
132.465	0	965	231	289	196	235	190	435	243	270	486	172	44	133	163	800
132.588	0	957	232	288	197	236	193	436	250	269	488	171	43	131	164	803
132.71	0	962	232	290	197	236	192	437	242	273	490	171	42	132	164	804
132.833	0	971	234	292	204	243	194	436	242	270	495	172	43	134	164	802
132.956	0	966	236	294	207	245	192	441	245	273	501	173	44	135	165	804
133.079	0	963	234	292	200	240	192	439	248	273	492	174	43	133	164	802
133.202	0	965	230	287	196	233	191	435	242	272	485	170	43	131	164	803
133.325	0	965	231	288	196	235	195	434	242	269	486	170	43	131	164	803
133.448	0	966	232	290	200	239	192	435	246	271	490	172	42	131	164	804
133.571	0	963	235	291	205	243	194	437	252	271	496	172	44	134	165	804
133.693	0	968	236	294	207	247	193	440	242	275	499	173	43	134	166	806
133.816	0	960	230	287	195	235	192	434	240	271	486	171	43	132	164	802
133.939	0	964	230	287	195	234	192	432	245	270	484	171	42	131	164	803
134.062	0	966	230	287	196	235	190	431	249	271	484	170	42	130	165	799
134.185	0	966	231	288	201	241	192	427	242	272	489	171	43	132	165	797
134.308	0	962	234	291	203	243	195	430	247	271	493	172	43	134	165	796
134.431	0	963	234	292	199	243	194	430	250	273	490	173	44	132	165	799
134.554	0	963	228	286	192	235	191	427	249	272	480	170	42	130	164	798
134.676	0	973	228	286	194	235	192	425	241	272	481	169	42	131	165	797
134.799	0	959	228	287	198	241	194	421	246	268	482	171	43	131	165	796
134.922	0	957	230	288	201	242	194	423	253	271	487	172	43	132	164	802
135.045	0	965	233	291	204	245	191	427	249	276	492	173	44	134	165	800
135.168	0	972	232	289	198	241	192	422	241	274	482	173	43	132	164	795
135.291	0	958	228	285	197	237	190	419	243	271	478	170	43	131	163	793
135.414	0	956	229	285	198	240	193	417	252	270	480	170	43	130	162	797
135.537	0	965	231	288	200	242	190	421	247	275	484	171	43	131	163	798
135.66	0	971	232	289	202	243	195	425	245	272	489	171	43	134	165	795
135.782	0	966	234	292	203	248	192	426	247	274	491	173	44	134	165	797
135.905	0	957	230	286	193	236	190	423	250	274	480	171	42	132	164	795
136.028	0	959	230	287	199	241	191	419	245	274	481	171	43	131	164	799
136.151	0	971	230	287	199	241	191	421	240	273	483	172	44	130	164	797
136.274	0	966	231	289	200	242	191	425	246	273	488	172	43	132	164	799
136.397	0	956	233	292	204	247	195	431	254	273	495	173	43	134	164	799
136.52	0	963	230	288	197	241	191	424	245	273	482	171	43	132	163	799
136.643	0	968	226	286	192	236	191	423	241	272	479	170	43	131	163	798
136.765	0	960	227	287	198	242	190	420	246	272	481	171	43	131	163	800
136.888	0	958	227	289	197	242	194	424	253	271	485	171	42	131	163	799
137.011	0	962	229	290	200	244	192	428	243	275	491	172	43	133	164	802
137.134	0	960	228	291	197	246	195	430	245	271	490	173	43	133	164	801
137.257	0	959	223	285	189	235	191	423	247	270	480	170	42	131	162	801
137.38	0	954	223	285	189	236	189	425	247	272	479	169	42	130	163	802
137.503	0	957	223	286	189	237	191	426	241	272	481	171	43	129	161	807
137.626	0	952	225	288	196	242	193	424	244	269	486	171	42	131	162	805
137.748	0	955	227	291	199	244	190	433	248	273	494	171	44	133	163	816
137.871	0	956	225	291	194	243	191	433	247	274	490	173	43	131	164	819
137.994	0	953	221	285	187	236	191	429	238	271	483	170	42	129	163	824
138.117	0	947	220	286	188	236	190	432	238	269	484	169	42	128	162	820
138.24	0	948	220	287	189	238	190	434	245	271	487	170	43	129	163	824
138.363	0	950	225	289	191	239	190	439	245	272	492	171	43	130	164	824
138.486	0	960	226	292	198	246	192	438	238	272	498	172	44	132	165	822
138.609	0	948	224	290	190	241	191	436	241	269	490	172	42	130	164	818
138.732	0	943	221	287	188	236	192	433	248	267	484	170	43	129	164	820
138.854	0	950	221	287	189	236	191	434	243	271	486	170	43	128	163	819
138.977	0	957	223	288	191	238	191	436	238	270	489	171	42	129	164	816
139.1	0	949	226	291	194	242	194	437	245	268	494	170	44	132	165	815
139.223	0	947	229	294	201	248	194	440	251	271	500	172	43	134	165	820
139.346	0	950	226	290	192	240	191	436	244	272	489	173	43	131	165	819
139.469	0	960	223	287	191	238	191	433	238	270	487	171	43	131	163	815
139.592	0	956	225	288	190	239	191	433	242	270	488	171	43	130	165	818
139.715	0	948	227	290	195	242	194	435	251	270	492	172	43	131	165	818
139.837	0	954	230	292	200	247	192	437	244	275	498	173	44	134	166	819
139.96	0	963	231	294	199	248	196	438	243	271	497	173	43	134	166	816
140.083	0	956	225	287	191	237	192	433	245	271	486	171	42	131	164	815
140.206	0	953	226	288	192	240	195	435	252	270	488	171	42	130	165	816
140.329	0	956	227	290	192	240	192	436	243	274	491	171	43	130	166	818
140.452	0	956	229	292	200	246	196	435	244	271	497	172	44	133	166	818
140.575	0	959	231	294	202	247	192	441	248	274	503	173	44	136	168	819
140.698	0	957	230	293	194	244	193	439	249	274	494	173	43	132	166	814
140.82	0	958	225	287	191	237	193	434	242	272	486	170	42	131	165	815
140.943	0	953	227	288	192	239	196	435	244	269	489	171	43	130	166	814
141.066	0	958	227	290	194	240	192	439	248	273	493	171	43	132	165	814
141.189	0	958	228	291	198	244	193	441	250	275	499	172	44	134	167	817
141.312	0	961	232	294	205	250	194	442	242	276	503	173	43	135	168	816
141.435	0	953	227	290	193	239	197	437	246	268	490	172	44	132	166	812
141.558	0	954	224	286	193	238	193	435	249	272	488	171	42	130	166	818
141.681	0	956	225	288	193	237	191	437	248	273	491	172	43	131	166	816
141.804	0	966	227	290	195	239	193	440	242	274	495	171	43	132	166	815
141.926	0	952	229	292	202	245	196	440	248	272	501	173	43	135	167	814
142.049	0	954	232	295	202	247	197	444	255	273	503	174	44	135	168	819
142.172	0	959	225	288	192	238	193	438	247	272	491	172	43	132	166	817
142.295	0	964	225	288	193	238	194	437	241	273	492	171	43	132	168	815
142.418	0	954	226	289	195	239	194	439	246	273	493	172	44	132	167	815
142.541	0	953	227	291	199	242	196	441	255	272	499	172	44	134	167	819
142.664	0	954	231	294	204	246	194	444	248	277	505	174	44	136	167	822
142.787	0	966	231	293	200	246	195	441	243	275	501	174	43	134	167	818
142.909	0	957	226	287	195	238	193	439	246	272	493	171	44	132	167	820
143.032	0	949	227	289	195	240	197	441	254	271	496	172	43	132	168	820
143.155	0	956	227	290	196	241	194	443	245	276	499	173	44	133	168	823
143.278	0	960	230	293	198	242	198	447	246	273	504	174	44	135	168	821
143.401	0	959	232	295	204	248	197	448	250	274	506	175	44	135	169	821
143.524	0	955	226	288	194	238	194	441	250	275	495	172	44	133	168	817
143.647	0	959	225	288	196	239	195	442	245	275	494	172	43	132	168	820
143.77	0	958	227	290	196	240	198	442	246	272	497	172	44	133	167	819
143.892	0	958	228	291	201	243	195	444	250	275	501	173	43	134	169	819
144.015	0	956	231	294	206	249	198	446	256	274	507	174	44	137	168	819
144.138	0	961	230	292	200	246	196	442	245	276	499	175	44	133	169	817
144.261	0	956	224	287	193	237	197	438	246	270	491	172	43	133	167	818
144.384	0	957	225	288	194	239	195	439	249	274	492	171	44	131	168	821
144.507	0	958	225	290	195	239	193	441	250	274	496	172	43	133	168	820
144.63	0	961	228	292	201	243	196	443	243	276	501	174	43	134	168	818
144.753	0	956	231	294	206	250	200	444	248	272	505	174	44	136	170	817
144.876	0	955	225	289	194	238	195	440	250	274	492	172	43	134	167	820
144.998	0	957	223	287	195	238	194	438	248	274	491	171	43	133	168	819
145.121	0	965	224	288	196	238	195	439	241	274	493	171	42	132	168	814
145.244	0	952	225	290	197	239	195	442	245	274	497	173	44	133	169	814
145.367	0	951	228	292	204	245	198	442	255	273	504	173	44	136	168	819
145.49	0	958	228	292	203	247	196	443	248	276	501	174	44	135	169	817
145.613	0	963	222	286	194	237	195	438	241	274	491	171	43	133	169	814
145.736	0	956	224	287	195	239	195	439	245	273	492	172	43	133	167	814
145.859	0	950	224	290	195	238	198	440	254	272	496	171	43	133	168	819
145.981	1	952	227	290	201	242	195	443	246	277	501	173	44	135	169	820
146.104	0	964	229	293	207	248	198	445	246	273	506	174	44	137	169	819
146.227	0	959	226	290	196	240	196	442	247	273	497	175	43	134	169	818
146.35	0	946	223	287	195	238	195	441	251	275	494	171	43	134	169	817
146.473	0	955	224	288	196	240	196	441	245	275	496	172	44	134	169	821
146.596	0	956	226	290	197	240	198	443	245	272	499	173	43	134	169	820
146.719	0	956	228	291	202	245	196	446	249	275	505	174	44	136	169	822
146.842	0	953	226	291	198	243	195	445	252	276	500	175	43	135	169	819
146.964	0	956	222	286	194	237	195	440	244	274	493	171	44	133	168	822
147.087	0	953	223	287	196	238	198	441	245	271	495	172	44	133	168	820
147.21	0	954	225	288	196	239	195	444	249	275	499	172	43	133	169	821
147.333	0	958	226	291	199	241	195	448	252	276	504	174	44	137	170	824
147.456	0	957	227	293	202	246	197	445	244	276	504	175	44	136	169	822
147.579	0	950	221	286	193	237	200	440	245	270	492	172	43	133	168	822
147.702	0	952	220	285	194	237	195	439	250	274	492	170	44	132	168	825
147.825	0	951	221	286	193	236	194	441	249	275	493	171	43	132	168	826
147.948	0	956	223	287	195	238	195	444	243	275	499	172	44	134	168	823
148.07	0	949	224	290	199	242	200	448	248	271	503	173	44	135	170	823
148.193	0	945	220	285	192	237	195	438	251	274	492	172	42	133	168	826
148.316	0	950	217	283	192	235	193	437	248	274	490	171	43	132	169	825
148.439	0	957	219	285	193	236	195	437	241	274	490	171	44	132	168	821
148.562	0	946	221	286	194	237	197	439	248	270	494	171	43	133	168	820
148.685	0	944	223	289	200	241	198	442	255	274	501	172	44	136	170	825
148.808	0	951	223	289	197	240	195	441	248	275	496	173	44	135	169	824
148.931	0	956	218	284	192	235	195	435	241	274	487	170	42	132	169	821
149.053	0	951	220	285	193	236	194	435	246	272	489	171	43	133	168	819
149.176	0	943	220	286	195	236	197	437	255	272	493	171	43	133	169	821
149.299	0	947	222	288	201	244	194	436	247	277	499	172	43	135	170	825
149.422	0	959	224	290	199	246	199	439	246	274	500	173	44	136	170	820
149.545	0	952	219	285	193	237	194	433	246	273	489	171	43	133	169	820
149.668	0	942	220	285	194	238	198	435	254	272	490	171	43	133	169	819
149.791	0	949	221	286	194	238	194	436	245	275	492	170	43	134	169	823
149.914	0	951	222	287	199	241	197	438	246	273	498	172	43	135	170	823
150.036	0	950	225	290	204	248	197	439	249	275	502	173	44	136	170	825
150.159	0	948	220	285	192	238	194	436	251	276	490	173	43	134	169	823
150.282	0	951	219	284	192	237	194	435	244	275	490	171	43	133	169	826
150.405	0	948	218	285	193	237	198	437	246	272	492	171	43	132	169	825
150.528	0	949	221	287	195	239	195	442	250	275	497	172	43	133	169	827
150.651	0	945	223	289	200	243	197	443	255	275	504	173	44	136	171	830
150.774	0	951	221	289	194	240	196	440	246	277	496	173	44	134	170	829
150.897	0	942	216	283	191	235	197	437	246	271	489	171	43	132	168	827
151.02	0	944	218	284	192	238	197	438	254	271	491	171	44	132	169	828
151.142	0	946	219	285	193	238	193	440	252	276	495	172	44	132	169	831
151.265	0	948	222	288	196	239	195	446	245	277	501	173	44	136	170	829
151.388	0	945	224	290	201	246	199	445	249	274	504	174	44	136	171	827
151.511	0	944	218	284	191	236	198	439	254	271	491	172	43	133	170	830
151.634	0	945	217	284	193	237	194	439	251	275	492	171	43	132	170	829
151.757	0	954	217	285	192	237	195	439	244	276	494	171	43	132	169	828
151.88	0	941	219	287	195	238	198	444	249	273	499	173	43	135	170	827
152.003	0	941	223	290	200	243	198	447	257	275	507	175	45	138	170	833
152.125	0	947	223	290	200	246	195	443	252	278	502	174	43	136	171	831
152.248	0	953	218	285	193	237	195	440	243	275	493	171	44	133	170	829
152.371	0	943	219	287	194	238	195	441	248	274	495	172	43	133	171	829
152.494	0	940	220	288	195	238	199	444	256	274	499	173	43	134	170	835
152.617	0	943	223	291	197	241	195	449	251	279	504	173	44	137	171	835
152.74	0	954	225	292	200	246	199	447	248	276	506	175	44	137	171	834
152.863	0	948	219	286	194	236	195	442	248	274	494	172	43	133	170	831
152.986	0	940	218	286	194	239	199	444	257	274	498	172	44	133	171	833
153.108	0	943	220	288	195	239	196	447	249	277	500	172	44	135	171	835
153.231	0	954	222	291	198	240	199	451	248	275	506	173	44	137	170	835
153.354	0	949	224	293	201	245	201	456	255	274	512	175	45	137	172	838
153.477	0	938	219	287	194	238	199	448	257	274	498	173	43	135	172	834
153.6	0	944	218	285	194	237	195	446	247	277	497	172	43	134	171	837
153.723	0	946	219	287	195	238	198	446	248	273	498	173	44	133	171	834
153.846	0	945	220	289	196	240	196	451	252	276	503	173	44	135	171	834
153.969	0	943	224	291	199	242	199	456	259	276	509	174	44	138	172	833
154.092	0	948	222	292	197	242	196	450	248	278	503	174	44	136	172	835
154.214	0	945	217	286	193	237	199	446	248	272	494	172	44	133	171	830
154.337	0	945	218	286	194	237	196	446	251	275	497	172	43	133	170	832
154.46	0	942	220	287	195	237	197	449	257	274	500	173	43	133	171	831
154.583	0	946	222	290	198	239	195	453	247	278	506	174	43	136	171	835
154.706	0	944	225	294	200	244	200	456	251	275	512	174	45	138	171	832
154.829	0	944	219	289	195	238	197	448	252	275	499	174	42	135	171	832
154.952	0	945	219	287	195	237	194	447	253	277	498	172	43	134	170	830
155.075	0	946	220	289	196	239	196	447	245	276	499	173	43	134	171	831
155.197	0	943	222	290	197	239	199	450	250	274	504	173	43	136	171	829
155.32	0	944	224	293	201	242	199	455	258	275	510	175	44	139	171	835
155.443	0	947	224	294	199	244	196	452	253	278	507	175	44	137	171	831
155.566	0	953	219	288	195	237	196	447	245	277	498	172	43	135	171	831
155.689	0	942	221	291	196	240	199	448	250	272	501	173	44	135	171	830
155.812	0	940	221	291	197	240	199	450	256	274	504	173	43	135	172	835
155.935	0	946	224	293	200	242	195	455	251	279	510	175	45	138	172	834
156.058	0	953	225	295	201	245	198	455	245	277	508	176	44	138	171	830
156.18	0	942	219	289	194	237	196	448	247	274	498	173	43	135	170	827
156.303	0	939	220	289	196	240	199	449	257	274	501	172	44	134	170	831
156.426	0	943	221	289	197	239	196	450	250	277	503	173	44	135	171	831
156.549	0	953	223	291	200	241	200	454	248	274	509	175	44	137	171	830
156.672	0	949	226	295	202	245	200	456	253	273	511	175	45	138	171	829
156.795	0	940	219	288	195	238	196	447	253	275	498	173	44	135	171	829
156.918	0	942	219	288	196	237	195	446	246	275	497	172	43	134	170	830
157.041	0	952	219	289	197	238	197	447	242	275	498	173	44	135	171	830
157.164	0	947	221	291	197	240	195	450	248	274	503	173	45	136	171	830
157.286	0	938	223	293	201	242	198	455	257	274	509	174	44	138	171	830
157.409	0	945	220	291	196	240	195	446	247	275	500	174	44	136	170	830
157.532	0	944	218	287	194	236	195	444	242	274	493	171	43	133	170	827
157.655	0	943	218	288	195	237	194	443	248	272	495	171	43	134	169	827
157.778	0	941	219	290	197	238	196	447	254	272	499	172	43	135	170	826
157.901	0	945	222	293	199	241	194	451	245	276	505	174	44	138	170	829
158.024	0	943	223	293	199	243	198	451	245	271	503	174	44	137	170	827
158.147	0	943	217	287	194	235	193	443	248	271	494	172	42	134	169	825
158.269	0	938	218	288	195	237	191	444	249	274	496	172	44	133	169	824
158.392	0	944	219	288	196	238	194	445	242	274	497	172	44	134	169	824
158.515	0	938	222	291	198	239	196	449	246	271	503	173	43	137	170	826
158.638	0	942	225	295	204	246	194	450	249	276	507	174	44	138	170	828
158.761	0	942	220	290	197	239	192	446	250	274	497	173	43	135	169	825
158.884	0	942	219	289	196	237	193	444	241	273	495	172	43	134	170	825
159.007	0	937	218	290	197	238	196	444	245	269	497	172	43	135	169	823
159.13	0	938	220	291	197	239	196	448	252	271	501	173	44	135	170	828
159.252	0	941	223	294	200	243	193	453	250	275	507	175	45	138	170	831
159.375	0	944	220	292	196	240	195	446	241	273	498	174	44	136	170	824
159.498	0	937	218	288	195	237	192	444	242	271	494	171	43	135	168	822
159.621	0	933	220	289	196	239	196	445	252	271	498	172	44	135	169	828
159.744	0	940	220	292	197	239	192	449	248	274	502	173	43	135	169	827
159.867	0	947	223	294	200	241	193	452	242	275	507	174	45	138	170	826
159.99	0	937	221	293	197	243	194	448	245	273	502	174	44	137	169	824
160.113	0	931	217	287	195	235	195	444	252	269	493	171	43	134	169	827
160.236	0	939	217	288	195	237	192	443	245	272	494	172	43	134	169	827
160.358	0	946	219	289	195	237	193	444	240	273	497	173	44	134	168	824
160.481	0	936	221	292	198	240	193	448	246	273	503	173	43	138	170	824
160.604	0	935	223	293	199	243	197	450	253	273	503	174	44	137	170	828
160.727	0	934	217	288	193	236	191	442	244	272	492	171	43	134	169	828
160.85	0	944	217	287	194	236	193	442	239	272	493	170	42	134	169	824
160.973	0	938	219	288	194	235	193	444	244	271	494	171	43	133	169	824
161.096	0	932	220	290	197	238	195	447	252	271	500	172	45	136	169	825
161.219	0	937	222	292	200	242	194	451	245	275	505	174	44	137	170	828
161.341	0	944	219	290	194	237	193	442	240	273	494	172	44	135	169	824
161.464	0	939	218	287	195	236	192	442	245	270	491	171	43	133	169	825
161.587	0	936	218	288	195	237	191	443	248	273	494	171	42	133	170	824
161.71	0	939	220	289	196	237	191	445	242	273	498	172	44	135	169	828
161.833	0	939	222	292	199	241	195	449	244	271	503	173	44	138	170	828
161.956	0	940	221	291	197	241	194	446	247	272	499	173	43	135	170	826
162.079	0	934	219	287	193	236	191	442	248	272	492	171	44	134	169	826
162.202	0	939	219	289	195	237	192	442	242	273	493	172	43	134	170	829
162.324	0	938	221	289	197	238	195	444	244	269	496	172	43	135	169	825
162.447	0	941	221	291	198	240	196	448	250	271	502	172	43	137	170	826
162.57	0	942	223	292	198	242	192	446	249	275	499	173	43	137	170	825
162.693	0	941	217	287	193	235	192	441	241	272	490	171	42	134	169	825
162.816	0	936	219	289	195	236	196	441	243	268	491	171	42	133	170	826
162.939	0	940	219	288	194	237	195	443	251	269	495	171	44	135	169	829
163.062	0	941	220	291	198	237	191	447	249	274	500	172	44	137	170	829
163.185	0	945	224	293	199	243	194	449	241	274	501	174	43	137	170	826
163.308	0	937	217	287	193	236	195	440	245	267	490	171	42	135	169	824
163.43	0	938	217	287	194	236	195	440	250	269	489	170	42	133	169	829
163.553	0	940	218	287	194	236	191	441	247	272	491	170	43	132	169	828
163.676	0	949	220	289	196	237	192	444	241	272	496	170	43	134	170	826
163.799	0	937	223	291	199	240	196	448	246	269	501	172	43	137	170	826
163.922	0	936	220	289	195	238	193	441	249	272	492	171	43	134	169	828
164.045	0	941	218	285	193	235	189	439	247	272	488	170	42	133	169	827
164.168	0	948	218	287	194	236	192	440	240	272	490	170	43	133	169	825
164.291	0	938	220	288	196	237	195	442	246	268	494	171	43	134	169	824
164.413	0	936	223	291	202	241	195	445	253	271	500	171	43	137	171	829
164.536	0	940	225	293	201	246	193	445	247	275	500	173	43	137	171	829
164.659	0	948	218	287	193	236	193	440	240	272	488	170	43	134	169	826
164.782	0	944	219	288	195	237	193	440	245	271	491	171	43	134	169	825
164.905	0	935	220	289	196	237	194	442	253	270	493	172	43	134	169	827
165.028	0	938	221	290	198	239	193	446	246	274	499	172	44	136	170	830
165.151	0	950	224	293	203	245	196	445	245	272	501	173	43	137	171	829
165.274	0	945	219	286	193	236	193	440	246	271	490	170	42	135	169	827
165.396	0	934	220	287	193	237	195	441	253	270	489	170	43	134	170	826
165.519	0	943	220	288	195	237	192	441	244	274	493	171	44	134	170	829
165.642	0	944	222	290	198	239	195	446	244	272	499	172	44	136	170	829
165.765	0	944	225	293	205	247	194	447	249	273	506	172	43	138	171	830
165.888	0	941	222	290	195	239	192	443	251	274	495	173	43	135	170	827
166.011	0	946	219	286	194	236	191	439	244	272	489	170	43	133	169	829
166.134	0	943	220	287	194	237	195	440	245	270	490	170	43	134	169	826
166.257	0	945	222	289	196	238	195	443	251	270	496	171	43	135	169	826
166.38	0	942	224	290	198	239	194	446	253	273	500	172	44	137	171	827
166.502	0	948	225	293	202	245	194	444	244	275	500	173	43	137	170	827
166.625	0	943	219	286	193	235	195	439	245	268	489	170	43	133	169	826
166.748	0	944	220	287	195	235	192	440	248	273	490	170	43	133	170	830
166.871	0	946	222	288	195	237	191	441	249	274	493	170	44	133	170	828
166.994	0	951	223	291	197	240	193	445	242	275	499	172	43	136	170	825
167.117	0	944	225	293	206	246	197	445	248	272	504	172	44	138	171	826
167.24	0	946	225	291	197	241	197	444	254	271	497	173	43	136	170	830
167.363	0	949	220	287	194	236	191	441	248	274	491	170	43	134	169	828
167.485	0	957	222	287	196	237	194	441	242	274	493	171	42	133	170	826
167.608	0	944	223	291	197	238	195	444	248	270	497	171	43	135	170	824
167.731	0	944	227	292	202	243	196	447	256	273	504	173	44	138	170	831
167.854	0	952	229	295	204	247	193	448	250	277	506	175	44	137	171	831
167.977	0	956	222	290	195	238	194	443	242	273	494	172	44	135	170	826
168.1	0	946	223	289	197	238	193	444	247	273	495	172	43	134	171	827
168.223	0	944	224	291	198	239	195	446	255	272	498	172	44	135	171	829
168.346	0	946	226	292	199	240	192	450	249	277	505	173	44	138	171	832
168.468	0	958	229	295	205	247	198	452	248	274	509	174	44	139	171	830
168.591	0	951	224	290	196	239	194	446	248	274	496	173	44	136	170	827
168.714	0	943	222	289	197	237	196	444	256	272	496	172	43	135	170	827
168.837	0	947	224	289	197	238	193	446	246	275	497	171	44	134	170	830
168.96	0	956	225	291	199	240	197	449	247	273	503	173	44	136	170	829
169.083	0	950	228	294	203	244	194	451	250	275	508	174	44	139	171	831
169.206	0	950	227	293	199	244	194	451	253	277	503	175	43	136	170	829
169.329	0	952	221	288	194	237	193	444	245	274	494	171	43	135	169	831
169.452	0	949	223	288	196	239	197	445	247	271	495	171	43	134	170	829
169.574	0	951	224	290	197	238	194	446	250	274	499	171	44	135	171	829
169.697	0	948	226	292	200	240	196	451	257	273	505	173	43	138	170	828
169.82	0	953	229	295	204	248	195	451	246	278	509	174	44	139	171	831
169.943	0	946	224	289	196	238	197	444	247	271	496	173	43	135	170	827
170.066	0	951	222	288	196	237	194	444	250	273	495	173	43	135	170	827
170.189	0	951	224	290	196	239	192	445	252	275	498	172	43	134	171	829
170.312	0	952	224	291	200	239	193	448	244	276	502	173	43	137	170	827
170.435	0	949	228	295	202	240	197	453	250	273	509	174	43	140	171	827
170.557	0	948	229	295	203	247	198	451	256	274	507	175	45	139	171	833
170.68	0	950	223	289	195	238	192	446	251	275	497	172	44	136	171	832
170.803	0	958	225	290	197	239	194	447	244	275	499	172	44	135	170	829
170.926	0	945	225	290	198	238	196	448	250	271	501	173	44	137	172	829
171.049	0	945	227	293	201	241	197	454	257	273	508	175	45	140	172	835
171.172	0	951	230	295	203	245	194	455	252	279	509	176	44	139	173	835
171.295	0	957	224	290	197	239	195	447	245	277	499	173	44	136	172	832
171.418	0	946	224	289	198	239	193	448	248	274	499	173	43	136	172	832
171.54	0	943	226	290	199	240	197	449	258	274	501	173	44	137	172	837
171.663	0	948	228	293	202	240	193	453	252	279	508	175	45	139	173	838
171.786	0	959	230	295	206	248	198	454	249	275	512	175	44	139	174	835
171.909	0	954	226	290	197	239	194	448	251	274	499	173	44	137	172	834
172.032	11	945	225	289	198	238	196	447	257	273	498	173	43	136	173	835
172.155	0	948	225	289	198	238	194	449	251	276	500	172	43	136	172	836
172.278	0	959	227	291	200	240	197	452	250	275	505	174	44	138	173	836
172.401	0	955	229	294	204	244	195	456	253	276	511	175	44	139	173	839
172.524	0	945	227	291	197	241	197	450	258	274	501	174	44	137	173	835
172.646	0	951	224	287	197	238	193	446	248	277	496	171	43	135	172	838
172.769	0	952	225	289	198	239	197	447	249	273	497	172	43	136	172	835
172.892	0	950	225	291	198	239	194	450	251	275	501	172	44	136	172	836
173.015	0	949	228	293	201	242	197	455	259	274	507	173	43	139	173	837
173.138	0	954	228	292	200	243	196	451	248	277	503	174	44	137	173	838
173.261	0	950	224	287	196	237	194	445	245	274	494	171	43	135	172	837
173.384	0	949	224	288	197	238	194	448	252	274	496	172	43	135	171	835
173.507	0	946	226	290	197	238	193	449	253	275	500	172	43	135	172	836
173.629	0	952	227	292	201	240	194	454	246	276	506	173	44	138	172	840
173.752	0	949	229	294	202	245	197	457	250	273	510	174	45	139	174	838
173.875	0	949	224	289	197	238	194	449	250	273	497	172	43	136	171	838
173.998	0	950	224	289	198	238	193	449	251	275	497	172	43	134	172	834
174.121	0	952	224	290	198	239	194	449	243	276	499	171	43	135	171	833
174.244	0	946	226	291	200	241	197	452	249	271	503	173	45	137	172	831
174.367	0	948	228	294	203	243	198	454	256	273	507	174	44	138	172	836
174.49	0	949	225	290	197	237	192	446	249	275	495	171	43	136	171	833
174.612	0	958	224	288	198	238	194	446	242	274	494	172	43	134	170	830
174.735	0	944	224	290	198	238	192	446	244	273	497	171	44	135	170	829
174.858	0	944	226	291	201	240	195	451	254	272	502	172	44	137	171	832
174.981	0	950	228	293	203	243	194	454	249	278	507	174	43	138	171	831
175.104	0	956	224	289	196	239	194	445	240	273	495	172	43	135	170	826
175.227	0	944	222	287	196	236	192	443	244	271	491	170	43	134	170	825
175.35	0	944	223	288	197	237	195	445	253	270	493	170	43	134	169	825
175.473	0	943	225	289	198	239	192	447	245	274	497	171	41	135	169	830
175.596	0	954	226	290	201	241	193	449	242	274	502	172	44	137	170	825
175.718	0	949	225	290	199	240	193	446	246	272	497	172	43	135	170	823
175.841	0	938	221	286	195	235	191	441	249	272	488	170	43	134	169	823
175.964	0	943	221	286	195	237	191	440	243	272	489	170	42	133	168	825
176.087	0	951	221	287	195	237	191	442	240	272	492	170	42	133	168	824
176.21	0	945	224	289	199	238	192	446	245	271	497	170	43	135	169	826
176.333	0	943	225	291	200	242	192	449	249	274	501	173	44	137	170	825
176.456	0	947	220	286	193	236	190	440	242	271	489	170	42	134	168	824
176.579	0	943	220	286	194	236	189	439	240	271	489	170	43	133	167	823
176.701	0	945	222	287	195	236	190	440	245	270	491	170	43	133	168	822
176.824	0	940	222	289	197	238	189	444	248	272	496	170	43	135	168	821
176.947	0	944	225	290	199	239	191	448	242	272	500	172	43	137	169	826
177.07	0	941	225	290	198	241	194	445	245	269	497	173	43	134	170	825
177.193	0	941	220	286	194	236	189	441	248	271	490	170	42	133	168	827
177.316	0	943	221	287	195	237	189	443	248	272	492	170	43	133	169	826
177.439	0	944	222	288	195	238	190	445	240	272	494	170	43	134	169	824
177.562	0	940	224	290	198	239	193	448	245	269	500	170	44	136	169	825
177.684	0	937	225	291	198	243	195	449	252	271	500	173	44	136	170	829
177.807	0	942	220	285	194	235	189	443	246	271	491	170	43	133	169	827
177.93	0	949	221	287	196	236	190	443	239	271	491	170	42	132	168	824
178.053	0	937	221	287	195	237	193	444	245	267	493	170	42	133	169	823
178.176	0	936	223	289	197	238	193	449	252	270	500	171	43	135	169	828
178.299	0	944	225	291	200	243	191	453	247	274	504	173	44	136	169	827
178.422	0	949	221	287	193	237	192	444	239	272	492	171	43	134	168	823
178.545	0	944	220	285	193	235	190	442	243	270	490	169	42	133	168	822
178.668	0	936	221	286	194	236	192	445	252	268	493	170	42	132	168	824
178.79	0	938	222	287	196	236	190	445	243	272	497	170	43	134	169	828
178.913	0	948	224	289	199	238	194	450	244	270	502	171	43	136	169	823
179.036	0	945	224	290	198	240	192	447	246	271	499	171	43	135	170	824
179.159	0	934	220	285	194	234	192	442	251	268	490	170	42	133	168	820
179.282	0	941	221	286	194	235	190	441	243	271	490	169	43	133	169	822
179.405	0	941	222	286	194	236	194	442	243	269	493	170	42	133	169	820
179.528	0	942	224	289	197	237	191	447	247	270	499	171	43	135	169	821
179.651	0	938	226	291	200	242	194	451	254	271	504	172	43	137	169	824
179.773	0	943	222	287	195	238	192	444	243	272	494	172	42	134	170	827
179.896	0	940	220	284	194	235	193	441	244	267	491	169	42	133	169	826
180.019	0	940	221	286	195	236	191	443	247	270	492	170	43	133	169	827
180.142	0	942	222	287	196	237	193	446	252	269	498	170	44	134	170	824
180.265	0	943	225	290	199	239	192	450	242	273	503	172	43	137	170	828
180.388	0	941	227	292	203	246	196	448	247	270	503	173	43	136	171	826
180.511	0	941	222	287	195	236	194	444	252	269	494	170	42	134	169	827
180.634	0	940	223	287	197	238	190	446	249	273	495	171	43	134	169	829
180.756	0	950	223	287	196	238	192	447	242	273	497	171	44	134	169	827
180.879	0	937	225	290	199	240	195	451	247	269	502	172	43	137	169	826
181.002	0	937	228	292	201	244	195	454	255	272	508	174	44	138	171	831
181.125	0	941	223	287	196	237	191	446	249	273	495	172	43	135	170	829
181.248	0	949	222	285	196	237	192	446	241	273	495	171	43	134	170	826
181.371	0	939	224	287	197	238	195	448	249	269	497	171	43	135	170	826
181.494	0	936	225	290	199	239	195	451	255	271	502	172	42	136	171	832
181.617	0	938	227	291	202	243	193	456	249	276	509	173	45	139	171	832
181.74	0	950	226	291	198	241	197	450	246	272	500	174	43	136	171	828
181.862	0	941	221	286	195	236	192	446	247	270	493	171	43	133	169	826
181.985	0	936	222	287	195	238	195	447	254	271	496	171	43	134	171	829
182.108	0	939	224	288	198	238	192	450	247	274	499	172	43	135	170	832
182.231	0	948	226	290	200	240	196	455	246	271	504	172	43	138	170	830
182.354	0	943	229	293	202	244	194	457	250	274	509	174	43	138	172	833
182.477	0	940	223	287	194	237	192	448	252	273	496	172	43	137	170	829
182.6	0	943	222	286	196	237	193	447	245	274	495	171	43	135	169	831
182.723	0	941	223	287	196	237	195	448	246	269	497	171	44	134	170	830
182.845	0	941	225	289	198	239	196	452	254	270	502	172	43	136	171	830
182.968	0	937	226	292	200	242	195	457	256	273	508	174	44	139	172	830
183.091	0	943	227	292	200	243	194	453	246	275	505	174	43	137	171	830
183.214	0	937	220	287	195	236	195	447	247	267	495	171	43	135	171	830
183.337	0	939	223	287	196	238	196	446	254	270	497	171	43	135	171	832
183.46	0	940	224	289	197	238	192	449	252	275	501	171	43	136	171	831
183.583	0	945	227	291	200	239	193	452	246	275	505	173	45	139	172	829
183.706	0	940	230	295	203	243	197	457	250	272	511	174	43	141	172	829
183.828	0	937	227	291	198	241	198	450	256	273	503	174	44	137	172	832
183.951	0	944	225	288	197	238	193	449	251	274	499	172	44	136	171	832
184.074	0	951	226	290	197	240	193	449	245	275	501	173	43	136	171	830
184.197	0	940	226	290	200	241	197	454	251	271	505	173	44	137	172	829
184.32	0	937	228	293	201	242	198	458	257	274	510	174	44	140	172	836
184.443	0	945	228	293	200	244	195	455	252	277	507	174	44	139	172	835
184.566	0	952	224	288	197	237	195	451	244	274	499	172	43	136	172	831
184.689	0	947	225	289	198	240	197	451	252	271	501	173	43	137	173	832
184.812	0	938	226	291	198	240	197	455	258	273	505	173	43	137	172	834
184.934	0	943	228	292	201	242	196	458	251	278	511	175	44	139	173	837
185.057	0	953	230	295	203	246	199	458	250	275	512	176	44	140	174	835
185.18	0	947	224	287	196	238	195	450	250	273	499	172	43	137	172	834
185.303	0	937	225	288	197	239	197	449	257	272	499	172	44	136	172	832
185.426	0	946	225	289	198	240	194	451	249	276	500	173	44	136	172	835
185.549	0	945	227	290	200	240	198	453	250	273	506	174	44	137	172	834
185.672	0	949	230	293	202	243	196	457	253	276	511	174	45	139	173	835
185.795	0	944	227	290	198	242	194	450	254	276	500	174	43	137	172	832
185.917	0	949	224	287	196	237	194	447	246	275	496	172	44	135	171	835
186.04	0	942	224	288	197	238	197	448	249	271	497	172	44	136	172	833
186.163	0	947	226	290	198	239	197	450	255	272	501	172	44	137	171	833
186.286	0	949	228	292	200	241	197	454	257	274	507	173	44	139	172	832
186.409	0	950	229	294	201	245	196	453	247	277	507	175	43	139	173	831
186.532	0	944	223	288	195	237	197	445	249	271	496	172	43	136	171	828
186.655	0	946	225	288	197	239	196	447	256	271	496	172	44	136	171	833
186.778	0	946	225	288	198	239	192	448	251	275	499	172	43	136	171	833
186.9	0	956	226	290	200	239	195	451	245	275	504	175	44	139	171	830
187.023	0	943	230	293	202	244	199	454	250	272	508	175	43	140	173	830
187.146	0	941	225	288	197	238	197	447	255	272	497	173	44	137	171	833
187.269	0	946	223	288	197	238	193	445	251	275	496	173	44	137	172	833
187.392	0	954	225	288	197	239	194	447	243	275	498	173	43	137	172	829
187.515	0	944	227	290	199	240	196	450	250	271	503	173	44	138	171	829
187.638	0	942	228	292	202	244	197	455	257	274	508	175	44	139	172	834
187.761	0	948	225	289	196	239	193	447	249	274	497	174	43	138	171	833
187.884	0	953	223	286	196	237	194	445	242	274	494	172	43	136	171	830
188.006	0	948	224	287	195	238	193	445	247	274	496	172	42	136	171	828
188.129	0	939	224	288	197	239	196	448	256	273	500	173	44	137	171	830
188.252	0	944	226	292	200	241	194	452	247	276	505	174	43	139	172	833
188.375	0	954	225	289	197	240	197	446	246	271	498	173	43	138	171	829
188.498	0	947	221	285	194	236	192	442	248	272	492	171	44	135	170	829
188.621	0	941	222	287	195	237	195	444	254	271	492	171	43	135	171	829
188.744	0	944	222	288	196	237	192	446	246	275	496	173	43	136	171	832
188.867	0	945	225	289	198	240	196	449	246	272	501	172	44	138	171	831
188.989	0	946	226	292	200	243	195	450	250	274	503	175	43	138	172	831
189.112	0	939	220	286	194	235	191	443	250	274	491	171	43	135	171	828
189.235	0	945	221	286	195	236	192	441	245	273	492	171	42	135	170	831
189.358	0	937	222	287	196	237	195	443	246	269	493	171	43	135	171	829
189.481	0	943	223	288	197	238	195	446	253	271	497	171	43	136	171	830
189.604	0	945	226	290	199	240	192	450	252	276	504	174	44	139	172	832
189.727	0	947	225	290	197	241	194	445	244	275	498	174	44	137	172	828
189.85	0	940	221	285	193	236	192	441	244	272	490	171	43	135	171	826
189.972	0	942	221	286	195	237	195	442	254	270	492	172	43	135	171	831
190.095	0	941	223	287	196	237	190	445	250	275	495	172	43	136	171	830
190.218	0	951	225	290	199	239	193	448	243	275	501	172	43	138	171	829
190.341	0	940	228	292	203	246	196	448	250	271	503	174	44	138	172	828
190.464	0	936	222	286	195	236	195	443	255	270	492	172	43	137	170	832
190.587	0	942	222	287	196	237	191	444	249	274	494	172	43	135	170	831
190.71	0	950	223	287	196	237	193	444	243	274	496	172	43	136	171	830
190.833	0	941	225	290	198	240	195	449	250	271	501	173	45	137	171	831
190.956	0	939	228	293	201	243	196	452	256	274	505	174	43	139	172	835
191.078	0	944	224	287	196	238	191	445	249	274	494	172	42	137	172	833
191.201	0	949	221	286	196	237	192	443	242	274	493	172	43	134	170	829
191.324	0	945	223	287	195	237	191	445	247	273	495	171	43	136	171	830
191.447	0	938	224	288	198	239	195	448	256	272	500	172	44	136	171	831
191.57	0	941	227	291	200	241	193	452	248	277	505	174	44	139	172	833
191.693	0	951	225	290	198	241	197	447	246	272	499	173	44	137	172	830
191.816	0	944	221	285	196	235	192	444	247	272	492	171	44	135	170	831
191.939	0	940	222	286	196	237	194	444	254	271	493	171	43	135	171	828
192.061	0	944	224	288	197	237	192	445	246	275	497	171	43	136	172	830
192.184	0	943	226	290	199	239	196	449	247	272	503	173	44	138	171	830
192.307	0	944	228	293	201	243	194	452	250	275	505	174	43	138	172	831
192.43	0	938	223	286	195	236	191	443	251	273	493	171	43	136	170	828
192.553	0	943	221	286	196	235	190	443	245	274	493	171	43	135	170	830
192.676	0	941	222	287	196	236	195	443	246	271	495	171	43	135	171	827
192.799	0	942	224	289	197	238	195	448	253	271	499	173	43	136	171	828
192.922	0	946	227	292	203	243	194	451	255	273	507	174	44	139	173	832
193.044	0	945	226	291	199	241	193	447	244	274	499	173	43	137	172	828
193.167	0	940	222	286	196	237	195	443	245	268	493	171	43	136	171	828
193.29	0	941	224	288	197	237	193	444	253	270	495	172	42	135	171	831
193.413	0	942	224	287	198	237	190	447	251	274	500	172	44	136	171	831
193.536	0	946	226	291	200	239	193	450	243	275	504	173	43	140	173	828
193.659	0	941	229	294	205	246	197	450	249	272	507	174	43	140	173	827
193.782	0	940	223	288	197	236	194	445	253	270	496	172	43	137	170	831
193.905	0	943	223	287	197	239	191	446	249	275	497	172	43	136	171	830
194.028	0	950	225	289	198	238	193	448	243	274	500	172	43	136	172	830
194.15	0	938	227	291	200	240	195	452	250	271	506	173	43	139	171	829
194.273	0	939	229	294	205	246	196	454	256	274	511	174	44	141	172	835
194.396	0	945	226	290	197	240	192	450	250	275	501	173	43	138	171	834
194.519	0	950	224	287	197	238	194	447	242	274	497	171	43	136	171	832
194.642	0	941	224	288	198	238	192	448	247	272	499	172	43	136	172	832
194.765	0	937	226	290	198	239	196	454	256	272	503	173	43	137	172	836
194.888	0	940	228	291	201	241	193	458	249	276	510	173	44	140	172	835
195.011	0	952	229	295	203	244	197	458	248	273	510	175	44	140	174	835
195.133	0	945	223	288	197	237	193	450	248	272	497	171	43	137	172	831
195.256	0	936	224	288	197	238	195	450	256	271	498	173	43	136	172	831
195.379	0	942	225	289	197	237	193	452	248	275	501	172	43	136	172	834
195.502	0	953	227	291	200	240	196	455	247	272	507	174	44	139	172	833
195.625	0	946	230	293	203	243	194	459	251	275	512	175	44	142	173	835
195.748	0	945	228	292	200	241	193	454	254	276	505	174	44	138	173	833
195.871	0	944	223	288	198	237	192	451	246	274	498	172	44	136	173	836
195.994	0	943	225	289	197	239	196	452	247	271	501	172	44	136	173	834
196.116	0	947	226	291	199	238	193	455	251	273	506	172	44	138	172	838
196.239	0	942	228	293	202	241	196	459	257	273	512	174	43	141	174	837
196.362	0	948	230	294	205	244	196	462	247	278	515	175	43	142	175	840
196.485	0	941	226	290	198	238	197	453	248	270	503	174	43	138	173	836
196.608	0	944	225	289	198	237	192	451	252	274	502	172	43	137	172	837
196.731	0	946	225	290	200	238	192	453	253	275	504	173	43	138	173	835
196.854	0	947	228	292	201	241	194	457	246	276	510	174	44	139	173	836
196.977	0	944	230	295	204	243	198	461	251	274	514	175	44	143	174	835
197.1	0	946	232	296	204	245	196	460	255	276	512	176	44	140	174	840
197.222	0	946	226	290	200	238	194	453	251	276	504	173	43	138	173	839
197.345	0	951	228	291	202	240	195	454	245	276	506	175	44	138	173	835
197.468	0	945	227	291	201	240	198	455	250	272	508	173	44	140	173	835
197.591	0	941	231	293	205	242	198	460	258	275	514	175	44	142	174	840
197.714	0	950	232	296	206	247	195	460	253	278	515	177	44	142	174	839
197.837	0	955	228	290	200	238	196	453	245	275	504	173	44	139	173	835
197.96	0	945	228	291	202	240	198	454	252	271	506	174	44	138	173	834
198.083	0	943	228	291	202	240	199	455	259	273	508	174	44	139	174	838
198.205	0	950	231	294	204	242	196	459	252	278	513	175	44	142	174	839
198.328	0	958	234	296	207	245	200	462	250	276	517	176	45	143	175	838
198.451	0	951	228	290	200	239	196	453	250	275	505	175	44	139	174	834
198.574	0	944	227	289	199	240	198	452	257	273	503	173	43	138	173	836
198.697	0	946	227	290	200	239	195	454	250	276	503	174	44	139	174	836
198.82	0	958	228	292	202	240	198	456	249	274	508	174	45	139	174	838
198.943	0	954	231	294	205	244	197	460	252	275	513	175	44	142	175	840
199.066	0	944	229	293	201	242	196	454	254	276	506	175	43	140	174	837
199.188	0	948	225	287	198	237	195	451	248	275	500	173	44	137	174	838
199.311	0	955	225	288	199	238	199	451	248	272	501	173	43	137	174	836
199.434	0	950	226	290	201	238	197	453	250	274	504	173	43	139	173	835
199.557	0	949	229	291	202	240	198	456	258	275	510	174	44	140	174	833
199.68	0	953	230	292	203	245	197	454	248	278	508	175	44	140	174	839
199.803	0	949	225	287	197	237	199	449	247	270	499	172	42	138	173	837
199.926	0	949	225	287	198	238	196	450	250	273	500	172	43	137	173	839
200.049	0	945	225	288	199	237	194	451	252	275	503	172	44	138	174	837
200.172	0	950	228	291	202	239	195	455	246	276	507	174	43	140	175	841
200.294	0	946	229	293	205	244	199	458	251	274	513	174	44	141	175	840
200.417	0	948	227	289	200	238	196	451	252	275	501	173	43	139	174	838
200.54	0	949	224	287	198	238	194	450	252	276	500	172	44	138	174	838
200.663	0	950	226	289	200	239	196	451	245	275	502	172	43	138	174	839
200.786	0	945	228	290	201	239	199	454	249	272	506	173	44	140	174	837
200.909	0	947	230	292	204	242	199	459	257	275	512	174	44	141	175	843
201.032	0	949	228	291	202	242	195	453	252	277	506	174	43	139	174	843
201.155	0	955	225	288	199	237	196	450	244	276	500	173	43	138	173	838
201.277	0	943	226	289	201	240	198	452	250	272	503	174	44	138	175	840
201.4	0	941	227	291	201	240	198	454	257	274	506	173	44	139	175	844
201.523	0	949	229	293	205	242	196	458	252	278	513	174	45	142	175	843
201.646	0	956	229	291	202	243	197	454	245	276	507	174	43	140	174	842
201.769	0	944	225	286	199	238	195	450	247	274	500	172	43	138	174	840
201.892	0	941	225	286	200	238	197	451	256	273	502	173	44	137	175	845
202.015	0	948	227	289	200	238	195	454	250	277	504	172	44	138	175	843
202.138	0	954	229	291	203	241	196	457	245	278	510	173	43	141	175	843
202.26	0	950	230	292	202	244	200	457	253	272	509	175	44	140	176	842
202.383	0	941	223	286	197	236	198	452	256	273	499	172	43	137	174	844
202.506	0	943	223	285	199	237	194	451	248	275	500	173	44	137	173	846
202.629	0	952	224	287	198	238	199	452	246	272	501	172	43	138	175	842
202.752	0	948	226	289	201	238	194	455	249	274	506	172	44	140	174	840
202.875	0	939	229	292	204	243	199	459	257	274	511	174	44	140	176	840
202.998	0	945	224	288	198	238	195	452	247	275	500	172	43	139	174	841
203.121	0	946	224	287	198	236	194	449	243	273	497	171	44	137	174	838
203.244	0	943	223	286	199	237	194	450	248	272	498	171	43	137	174	839
203.366	0	939	224	288	199	238	196	454	255	271	502	172	43	138	174	839
203.489	0	946	226	290	201	241	194	460	246	276	510	173	44	141	174	847
203.612	0	945	227	289	201	242	199	456	247	271	506	173	44	139	175	844
203.735	0	944	222	285	197	237	193	452	248	272	497	171	43	138	174	844
203.858	0	941	223	287	199	238	193	451	250	275	499	171	43	137	174	846
203.981	0	944	224	287	199	236	194	452	244	274	501	172	43	138	174	842
204.104	0	940	226	290	201	239	197	456	247	272	508	173	44	139	175	842
204.227	0	942	229	293	204	243	195	460	251	276	512	174	44	141	176	843
204.349	0	941	223	287	197	238	193	451	250	274	499	172	43	138	174	840
204.472	0	944	224	287	198	238	194	452	242	275	498	172	44	137	173	839
204.595	0	937	224	287	199	238	198	451	246	270	501	172	43	137	174	836
204.718	0	940	225	290	201	240	197	455	254	272	506	172	45	139	174	841
204.841	0	943	229	292	204	242	195	459	250	277	510	175	44	141	174	840
204.964	0	950	226	289	199	240	197	452	242	275	502	174	43	139	174	835
205.087	0	938	223	287	199	238	197	450	247	270	499	172	44	137	173	835
205.21	0	938	225	289	199	239	198	451	254	271	501	172	43	138	174	838
205.332	0	943	226	289	201	240	194	454	249	276	505	174	44	139	174	840
205.455	0	951	229	294	204	242	195	459	244	277	511	174	44	142	174	838
205.578	0	942	228	291	201	242	196	454	247	275	506	174	44	140	174	837
205.701	0	937	223	286	199	238	198	450	255	272	499	172	43	137	173	838
205.824	0	939	223	286	199	238	195	451	248	275	499	171	43	137	173	841
205.947	0	949	225	288	200	240	198	452	246	272	503	173	43	138	173	837
206.07	0	944	227	291	202	239	196	456	248	274	508	174	44	141	174	837
206.193	0	939	228	292	202	244	200	456	257	274	508	175	44	140	175	839
206.316	0	941	222	285	197	237	195	448	247	274	497	172	44	137	172	839
206.438	0	948	222	285	198	239	198	448	246	270	496	171	43	137	173	836
206.561	0	943	223	285	198	237	195	448	248	273	498	171	43	136	173	835
206.684	0	940	225	289	199	240	197	452	255	272	504	173	43	139	173	837
206.807	0	945	227	291	202	242	196	456	246	276	508	174	44	139	174	839
206.93	0	943	223	287	197	237	200	449	246	271	497	172	43	138	173	836
207.053	0	941	221	285	196	236	194	447	248	272	494	171	43	136	172	836
207.176	0	938	222	284	197	236	193	448	251	274	496	170	42	136	172	833
207.299	0	943	223	288	198	237	194	450	244	275	499	171	43	137	173	834
207.421	0	937	226	289	200	239	198	454	247	271	505	173	44	139	173	835
207.544	0	943	227	290	201	242	196	455	251	275	505	174	44	139	172	836
207.667	1	942	221	285	196	236	193	448	250	273	494	171	43	136	172	833
207.79	0	943	222	285	197	237	194	449	243	274	494	171	44	135	173	832
207.913	0	939	223	286	197	238	198	451	247	270	498	171	43	137	173	832
208.036	0	941	225	288	198	240	197	453	254	272	503	173	44	139	173	836
208.159	0	942	227	291	202	242	194	457	251	276	508	174	44	139	174	837
208.282	0	950	225	287	197	238	195	450	242	275	498	173	44	137	172	830
208.404	0	939	223	285	196	238	196	449	247	269	496	171	43	136	172	831
208.527	0	936	223	286	198	237	197	452	254	271	499	171	43	136	173	836
208.65	0	944	225	288	200	239	194	455	249	276	505	172	44	138	173	838
208.773	0	952	228	291	202	241	195	460	243	276	510	174	44	140	174	838
208.896	0	944	226	288	198	239	196	454	249	270	502	174	43	138	173	837
209.019	0	940	221	285	196	236	196	451	254	270	497	171	43	136	173	840
209.142	0	946	223	286	197	238	193	452	248	274	499	171	44	136	172	840
209.265	0	953	224	286	199	237	194	455	242	276	503	172	44	137	173	835
209.388	0	948	227	289	201	240	196	458	250	271	508	173	44	139	173	834
209.51	0	941	227	291	202	242	198	458	256	273	509	175	44	139	173	837
209.633	0	943	222	285	196	235	193	451	247	275	497	171	43	137	173	838
209.756	0	953	223	285	197	236	197	450	245	272	496	171	43	136	172	837
209.879	0	948	224	286	197	237	193	452	247	272	499	171	43	136	173	840
210.002	0	938	225	288	199	238	197	457	255	273	504	172	44	137	173	840
210.125	0	947	228	290	201	241	195	460	247	277	510	173	44	140	173	844
210.248	0	949	224	287	197	238	197	453	246	271	499	173	43	137	173	840
210.371	0	945	223	284	195	236	194	452	249	272	497	171	43	136	173	840
210.493	0	942	224	285	197	236	195	452	255	271	498	171	44	135	173	839
210.616	0	948	225	287	197	238	194	454	245	274	502	171	43	137	173	843
210.739	0	946	227	289	200	240	197	458	247	271	507	172	43	140	173	841
210.862	0	947	229	291	202	244	197	460	252	274	509	174	44	141	174	842
210.985	0	948	224	286	197	236	192	451	251	274	498	172	43	137	173	839
211.108	0	948	224	286	196	237	194	451	245	275	498	171	43	136	173	838
211.231	0	944	226	287	198	237	197	451	247	270	500	171	43	137	174	839
211.354	0	947	227	289	201	239	197	455	254	272	505	173	44	139	173	841
211.476	0	949	229	291	202	242	194	459	253	276	510	174	44	141	174	844
211.599	0	951	228	289	198	240	195	452	245	275	502	173	44	138	173	839
211.722	0	944	225	287	197	238	197	451	247	270	500	172	44	138	173	837
211.845	0	946	226	288	198	238	197	453	255	271	502	172	44	138	173	845
211.968	0	948	227	289	199	239	193	455	251	276	507	173	44	140	173	844
212.091	0	957	229	292	201	242	195	459	244	277	513	173	45	142	174	842
212.214	0	946	229	292	201	243	199	456	251	272	509	174	43	140	174	842
212.337	0	943	224	287	196	237	196	452	255	271	501	171	43	138	173	846
212.46	0	948	226	288	197	238	193	451	250	275	502	172	44	138	173	846
212.582	0	955	227	289	198	238	195	454	244	275	505	172	43	138	174	843
212.705	0	946	227	291	200	240	197	457	251	271	510	173	44	140	173	843
212.828	0	944	231	293	201	245	199	460	258	274	514	174	44	141	175	848
212.951	0	950	226	289	196	237	194	452	250	274	502	171	44	138	173	846
213.074	0	956	225	287	196	237	194	450	244	274	500	171	44	137	173	842
213.197	0	950	226	288	195	238	194	451	248	273	500	172	43	137	174	840
213.32	0	943	228	289	198	239	197	456	257	272	506	173	43	138	174	844
213.443	0	946	229	292	200	238	195	458	249	277	511	174	44	140	175	846
213.565	0	956	231	293	200	243	198	457	248	273	509	174	43	140	175	845
213.688	0	950	225	287	197	236	194	451	248	273	498	171	44	137	173	841
213.811	0	944	227	289	198	237	196	450	255	272	500	172	44	138	174	843
213.934	0	947	227	288	198	238	193	453	248	275	503	171	44	138	174	844
214.057	0	956	229	292	200	240	197	455	248	273	506	173	44	140	175	843
214.18	0	951	232	293	203	242	195	460	251	276	512	174	44	142	176	846
214.303	0	944	231	294	200	242	198	455	257	274	506	175	43	140	175	843
214.426	0	951	229	288	196	238	194	452	248	276	500	172	44	138	174	845
214.548	0	952	230	289	198	239	198	453	247	273	502	173	44	138	175	843
214.671	0	952	230	290	198	239	194	456	251	275	506	173	44	140	174	846
214.794	0	948	230	293	200	241	198	460	258	275	512	173	45	141	175	844
214.917	0	952	233	296	202	245	196	461	248	279	512	174	45	140	175	845
215.04	0	952	228	289	196	238	199	454	248	272	502	173	44	138	174	844
215.163	0	951	229	290	198	239	196	454	252	275	504	173	44	137	175	844
215.286	0	948	230	290	199	240	197	455	258	275	505	173	44	138	175	844
215.409	0	952	231	293	201	241	196	458	247	278	511	174	44	141	174	845
215.532	0	949	234	295	204	245	200	461	251	275	515	174	44	142	175	846
215.654	0	953	230	292	198	240	197	454	254	275	504	174	44	140	175	844
215.777	0	952	227	288	197	238	194	453	254	276	500	172	44	138	174	842
215.9	0	953	228	289	198	239	196	452	246	277	500	173	44	138	174	842
216.023	0	947	229	292	199	240	198	455	251	273	504	173	45	138	175	837
216.146	0	951	231	294	200	241	199	458	258	275	511	174	44	142	175	846
216.269	0	953	233	294	202	244	196	458	254	278	510	175	45	140	176	843
216.392	0	956	227	289	197	237	195	451	245	276	498	172	44	138	174	842
216.515	0	946	227	289	197	239	198	451	250	272	498	173	44	137	174	840
216.637	0	943	227	290	198	238	198	451	257	273	501	172	44	137	174	844
216.76	0	952	230	292	199	240	194	456	253	278	507	174	44	139	174	845
216.883	0	960	232	294	201	243	196	460	246	278	512	174	45	142	176	843
217.006	0	947	229	291	198	242	199	456	252	272	503	174	44	139	175	840
217.129	0	945	227	289	197	238	197	453	257	273	499	171	43	137	174	845
217.252	0	950	227	290	197	239	193	452	252	276	499	172	44	137	174	844
217.375	0	957	229	291	199	240	196	454	245	277	503	173	45	139	174	842
217.498	0	947	230	293	200	241	198	457	252	273	508	174	44	140	175	841
217.62	0	944	232	294	201	243	199	458	259	275	507	175	45	140	176	844
217.743	0	950	227	288	197	239	193	450	250	276	498	172	44	138	174	843
217.866	0	957	228	290	198	239	197	451	244	275	499	173	45	138	174	840
217.989	0	950	228	290	199	239	194	453	248	274	501	172	44	138	174	838
218.112	0	943	230	293	200	241	198	457	257	274	507	174	44	141	175	841
218.235	0	947	232	295	202	245	196	460	251	279	511	175	45	142	175	842
218.358	0	955	226	289	196	238	197	452	243	275	498	171	45	139	174	840
218.481	0	948	226	289	197	238	196	452	248	274	498	172	43	138	174	838
218.604	0	942	226	290	197	240	198	453	257	273	499	172	43	137	174	840
218.726	0	945	228	291	199	240	196	456	248	276	504	173	45	138	174	842
218.849	0	954	230	293	201	242	198	459	247	274	508	174	44	141	174	841
218.972	0	949	227	292	198	240	196	454	249	274	501	174	44	139	173	838
219.095	0	943	224	288	195	238	194	450	251	274	497	171	43	137	173	837
219.218	0	946	224	290	196	238	194	451	246	275	497	172	44	137	173	840
219.341	0	947	225	291	196	239	197	454	246	272	501	172	45	137	174	839
219.464	0	945	227	293	198	241	194	456	249	274	506	174	44	140	173	839
219.587	0	942	228	295	200	243	195	457	252	277	507	174	44	139	174	838
219.709	0	947	223	289	195	237	193	450	244	274	495	171	43	137	173	838
219.832	0	943	224	289	195	236	196	449	246	271	496	172	44	137	173	836
219.955	0	943	224	290	196	238	194	450	248	273	498	172	44	138	173	837
220.078	0	940	225	293	197	240	196	454	254	272	503	172	43	139	172	835
220.201	0	945	229	295	200	242	194	458	244	277	509	173	44	142	174	840
220.324	0	942	228	293	198	242	198	453	246	271	502	173	44	140	173	835
220.447	0	942	224	289	194	237	194	450	249	272	497	171	43	138	172	836
220.57	0	944	225	292	195	239	193	451	249	275	499	171	43	137	173	835
220.692	0	945	226	292	195	239	194	452	243	275	500	172	43	138	172	836
220.815	0	942	228	294	198	240	196	457	247	271	507	173	45	141	173	834
220.938	0	943	230	296	200	244	196	456	250	276	507	175	44	140	173	838
221.061	0	942	224	290	195	237	192	450	249	274	498	172	44	138	172	836
221.184	0	945	225	292	198	238	194	450	242	274	499	172	44	138	172	832
221.307	0	940	227	291	198	239	193	450	244	273	501	173	43	138	172	830
221.43	0	934	229	294	199	241	196	455	254	273	507	174	44	140	173	837
221.553	0	942	231	297	202	244	194	457	249	277	511	175	44	141	174	837
221.676	0	948	225	291	195	237	194	449	241	273	498	174	43	139	172	831
221.798	0	938	225	291	197	237	192	448	244	272	497	173	43	138	172	831
221.921	0	936	226	291	196	238	196	449	253	271	499	172	44	138	172	834
222.044	0	943	227	293	199	240	192	453	246	275	504	172	44	140	172	835
222.167	0	949	229	295	201	242	194	456	242	276	509	174	44	141	173	834
222.29	0	945	227	293	197	240	194	451	246	272	501	174	44	139	172	832
222.413	0	935	224	289	195	236	196	448	253	270	496	171	43	137	171	833
222.536	0	938	224	290	196	237	192	449	246	273	497	171	43	137	170	837
222.659	0	948	225	291	197	238	192	451	242	274	500	171	44	138	171	834
222.781	0	944	227	294	198	239	193	456	247	273	506	172	44	140	172	839
222.904	0	935	228	295	200	243	197	457	254	272	507	173	43	140	172	842
223.027	0	940	223	289	193	237	192	450	245	273	496	171	44	137	172	842
223.15	0	945	222	289	194	237	196	451	245	270	497	170	43	136	172	841
223.273	0	941	223	290	194	238	193	452	246	272	500	171	43	136	171	844
223.396	0	939	225	292	196	239	196	457	254	271	505	172	44	138	172	844
223.519	0	942	228	294	198	243	194	462	245	276	511	173	45	140	172	847
223.642	0	941	225	292	195	239	197	455	246	269	502	173	44	139	172	845
223.764	0	940	223	290	194	237	193	454	248	272	499	171	43	136	171	846
223.887	0	934	223	290	193	239	195	455	253	270	501	172	44	136	173	848
224.01	0	940	224	291	194	240	194	458	245	274	504	171	44	138	172	852
224.133	0	931	226	294	195	242	198	462	248	271	510	173	43	140	173	852
224.256	0	933	225	294	194	243	196	461	251	273	506	173	43	138	173	858
224.379	0	932	221	289	191	239	192	458	251	273	500	171	44	136	172	860
224.502	0	933	221	291	191	239	194	458	244	273	503	172	43	136	172	862
224.625	0	930	223	291	192	240	197	460	247	269	505	173	44	137	172	858
224.748	0	932	225	294	193	243	197	465	255	271	511	173	44	140	174	866
224.87	0	933	225	295	193	245	195	466	252	275	510	173	44	139	173	867
224.993	0	942	219	289	189	238	194	459	242	272	500	171	43	137	172	863
225.116	0	932	221	290	190	240	197	461	249	268	501	171	43	136	173	860
225.239	0	927	221	290	189	239	197	462	255	269	503	171	44	137	173	864
225.362	0	936	225	292	192	240	194	466	251	275	508	171	43	138	173	863
225.485	0	942	226	294	194	245	199	469	247	271	512	173	43	139	174	860
225.608	0	932	221	290	189	239	198	462	250	267	500	172	44	137	173	859
225.731	0	926	219	289	190	237	197	461	255	269	499	171	43	136	173	862
225.853	0	935	220	289	190	239	193	461	249	273	500	170	43	136	173	862
225.976	0	941	222	291	191	239	198	464	246	270	503	170	44	137	173	857
226.099	0	937	225	293	194	241	198	467	251	268	508	172	43	138	174	858
226.222	0	931	224	292	192	241	198	462	256	270	504	172	44	137	173	856
226.345	0	929	221	288	190	236	194	459	246	271	495	170	43	135	174	858
226.468	0	940	221	288	190	237	197	458	245	269	498	170	42	135	174	855
226.591	0	937	223	290	192	238	194	459	248	271	500	171	43	136	173	852
226.714	0	929	227	292	194	240	197	462	256	270	505	171	44	138	175	851
226.836	0	939	229	295	198	243	196	462	247	275	506	173	43	139	174	850
226.959	0	939	224	289	192	237	198	455	246	270	496	171	44	137	173	847
227.082	0	938	224	289	193	238	194	454	249	271	496	170	43	136	173	847
227.205	0	935	224	290	193	237	197	455	255	270	498	171	43	136	173	846
227.328	0	940	227	292	195	240	195	460	245	274	503	171	44	138	174	849
227.451	0	939	229	294	198	243	199	463	248	271	509	171	44	139	175	850
227.574	0	940	226	292	193	239	195	456	250	272	497	172	43	137	173	849
227.697	0	941	224	289	194	238	197	457	254	270	498	170	43	136	174	848
227.82	0	940	224	290	194	239	195	458	244	274	499	171	43	136	175	849
227.942	0	938	227	292	195	240	198	462	248	270	505	171	44	138	174	849
228.065	0	942	228	294	198	243	198	466	255	272	511	173	45	140	174	852
228.188	0	942	227	292	195	242	195	460	252	275	501	172	43	138	175	849
228.311	0	943	224	288	193	238	196	457	244	273	496	170	43	136	173	848
228.434	0	939	225	290	194	238	199	457	248	268	498	170	43	136	173	846
228.557	0	940	226	291	196	239	198	460	255	270	502	171	44	137	174	851
228.68	0	943	228	292	197	242	195	464	251	275	507	171	45	139	174	850
228.803	0	951	228	294	198	245	197	462	244	275	508	173	43	139	174	846
228.925	0	938	222	289	193	237	197	457	248	268	495	170	43	136	174	844
229.048	0	934	222	288	194	237	197	457	254	269	496	169	43	136	174	848
229.171	0	940	223	290	195	237	193	458	248	273	498	170	44	136	172	847
229.294	0	948	225	291	195	240	196	459	242	273	503	171	43	137	174	844
229.417	0	937	227	294	198	242	198	464	249	269	508	172	43	140	174	843
229.54	0	932	224	291	195	240	198	458	255	269	498	173	43	137	173	842
229.663	0	940	222	288	192	237	192	456	247	272	493	170	42	136	173	845
229.786	0	945	222	289	193	237	194	455	240	271	496	169	42	136	173	843
229.908	0	941	224	290	195	238	193	457	245	270	499	170	43	136	172	839
230.031	0	933	226	292	197	240	195	460	254	271	506	172	43	140	174	840
230.154	0	937	228	294	199	243	195	460	246	275	506	173	43	139	173	843
230.277	0	945	222	290	194	236	194	452	240	271	495	171	43	137	173	837
230.4	0	940	224	289	195	238	192	451	245	270	495	171	43	137	173	835
230.523	0	931	225	290	195	237	195	452	252	270	496	170	44	137	173	837
230.646	0	941	226	293	197	240	193	455	244	273	502	171	43	139	173	838
230.769	0	943	229	295	200	242	197	458	245	271	506	173	44	140	174	835
230.892	0	942	225	291	195	239	194	450	246	270	495	172	44	138	172	834
231.014	0	938	225	289	196	237	195	451	251	269	495	171	42	136	171	831
231.137	0	944	226	291	197	237	193	450	242	272	497	170	43	136	171	833
231.26	0	942	228	292	199	240	195	453	244	270	501	171	44	138	172	832
231.383	0	943	230	295	201	242	195	458	251	271	507	173	44	140	173	832
231.506	0	947	228	292	197	239	192	452	249	274	498	173	43	139	173	826
231.629	0	947	225	289	195	237	193	445	241	271	491	171	43	137	171	822
231.752	0	946	227	290	196	238	195	443	242	268	492	170	43	136	171	822
231.875	0	949	228	291	198	237	193	446	247	273	497	171	44	137	171	826
231.997	0	950	231	294	200	240	192	449	248	275	502	173	44	139	172	826
232.12	0	955	232	294	203	247	195	445	241	274	499	173	43	139	172	821
232.243	0	945	227	288	195	236	192	442	239	271	490	171	43	137	170	821
232.366	0	946	226	288	196	237	192	443	247	272	491	171	43	136	171	827
232.489	0	949	228	289	196	238	191	443	246	273	494	170	43	136	171	825
232.612	0	959	230	292	198	239	193	445	240	274	499	172	43	139	171	824
232.735	0	946	232	295	207	248	196	446	246	271	504	173	44	140	172	823
232.858	0	945	230	291	197	240	196	444	252	270	494	172	42	138	171	827
232.98	0	950	226	288	195	238	191	442	246	273	490	171	43	136	171	827
233.103	0	957	227	289	196	237	192	442	239	272	491	171	43	136	170	824
233.226	0	947	228	290	196	239	194	446	247	269	496	171	43	137	171	825
233.349	0	944	231	292	202	242	195	448	253	272	503	173	44	139	173	831
233.472	0	951	233	295	207	250	194	448	247	277	507	175	44	140	173	832
233.595	0	958	228	290	198	238	193	445	240	273	494	173	43	138	171	827
233.718	11	952	228	289	198	239	192	444	245	272	494	172	43	137	172	826
233.841	0	944	229	289	198	238	195	446	254	271	496	171	43	138	172	828
233.964	0	948	230	292	201	240	193	448	245	275	501	172	44	138	173	833
234.086	0	958	232	294	208	248	196	447	245	273	505	173	42	141	173	829
234.209	0	954	231	293	199	242	194	447	247	273	500	174	44	139	173	830
234.332	0	943	228	289	198	238	195	445	253	271	494	171	42	138	172	829
234.455	0	951	229	290	199	239	192	446	244	274	497	172	42	137	172	832
234.578	0	952	229	290	200	240	196	449	245	271	500	172	44	138	173	832
234.701	0	952	232	292	202	242	193	455	249	275	506	173	43	141	173	835
234.824	0	952	233	294	202	244	194	454	252	277	506	174	43	140	173	835
234.947	0	955	227	288	197	238	193	447	244	274	495	171	43	137	172	835
235.069	0	951	228	288	198	238	195	448	246	271	496	171	44	137	172	834
235.192	0	952	229	290	199	238	193	450	249	273	499	171	43	137	173	835
235.315	0	950	230	291	201	241	196	453	254	274	504	172	43	139	173	834
235.438	0	954	232	294	203	242	194	456	245	276	509	173	44	141	173	837
235.561	0	950	230	291	199	240	197	450	247	271	500	173	44	139	173	832
235.684	0	951	226	287	197	237	193	447	249	273	494	171	42	137	173	834
235.807	0	953	227	287	197	237	192	446	250	274	496	171	42	136	171	830
235.93	0	955	228	288	199	238	194	448	243	275	498	171	43	137	172	830
236.052	0	951	231	291	199	240	198	450	246	271	503	171	42	138	173	830
236.175	0	953	232	293	202	244	196	456	254	272	508	172	43	139	173	838
236.298	0	952	228	288	198	239	193	449	250	275	497	172	44	137	173	838
236.421	0	959	226	286	197	237	193	447	242	273	495	171	42	136	172	834
236.544	0	947	227	287	197	237	196	450	245	268	496	170	43	137	172	834
236.667	0	945	228	289	198	238	196	453	253	271	501	170	43	136	173	840
236.79	0	951	230	292	201	240	193	458	250	275	505	172	43	139	174	840
236.913	0	959	231	294	203	244	194	458	243	275	508	173	43	139	174	839
237.036	0	945	227	288	198	238	192	451	244	271	496	171	44	138	172	835
237.158	0	943	227	288	198	238	195	450	254	272	496	171	44	137	172	840
237.281	0	951	228	289	199	238	192	450	248	274	497	170	43	137	173	838
237.404	0	956	229	289	200	240	193	452	241	274	501	171	43	138	173	837
237.527	0	947	232	292	202	242	197	456	249	270	506	172	43	139	172	835
237.65	0	944	229	290	198	240	196	450	254	271	498	172	42	138	173	835
237.773	0	949	226	287	197	238	192	448	246	273	494	171	42	137	171	838
237.896	0	957	227	288	197	239	194	448	241	273	496	170	43	136	172	836
238.019	0	951	228	289	198	239	193	451	246	272	499	171	44	136	173	836
238.141	0	945	229	291	200	241	197	455	255	273	505	172	43	140	173	842
238.264	0	949	233	294	202	246	194	456	247	275	507	173	44	139	173	841
238.387	0	960	227	288	195	239	194	447	241	273	495	171	43	137	172	837
238.51	0	954	227	287	194	238	193	447	246	271	494	169	43	136	173	839
238.633	0	944	227	288	195	238	195	449	253	270	496	170	43	136	171	840
238.756	0	952	228	289	197	240	194	451	245	273	500	171	43	137	172	843
238.879	0	957	230	291	198	242	197	456	246	271	506	172	44	138	173	842
239.002	0	954	232	293	201	245	195	457	249	275	508	173	43	139	173	843
239.124	0	949	227	286	194	238	193	449	250	272	496	171	43	137	172	838
239.247	0	953	227	287	194	237	193	448	243	272	496	170	42	136	172	841
239.37	0	952	227	287	195	237	196	448	244	269	496	170	42	135	173	839
239.493	0	952	229	289	197	240	193	452	249	272	501	170	44	137	173	840
239.616	0	949	231	291	199	240	196	457	255	272	508	171	44	139	173	839
239.739	0	955	233	293	202	246	195	458	244	276	509	173	44	140	173	839
239.862	0	951	228	287	196	238	197	450	246	269	498	171	42	138	172	838
239.985	0	949	228	287	196	238	193	450	249	272	497	170	43	137	172	841
240.108	0	953	228	288	196	237	192	451	250	273	499	170	42	136	172	838
240.23	0	954	230	290	198	240	193	454	242	274	504	171	43	138	172	839
240.353	0	949	232	293	201	241	197	458	246	271	509	173	44	140	173	838
240.476	0	952	233	294	202	245	198	458	254	272	510	174	43	139	174	842
240.599	0	952	229	288	197	238	192	453	249	273	500	171	44	138	172	839
240.722	0	960	229	290	197	241	194	453	242	273	501	171	43	137	173	839
240.845	0	947	230	291	198	239	198	454	247	270	502	172	45	138	172	838
240.968	0	950	231	292	200	242	197	458	254	272	508	172	44	139	174	843
241.091	0	953	233	294	203	244	194	462	251	276	513	173	43	141	174	843
241.213	0	961	230	290	199	241	194	456	243	274	504	173	43	139	174	837
241.336	0	947	228	287	197	238	197	454	248	268	501	171	43	137	172	836
241.459	0	945	230	289	198	239	197	455	255	270	502	172	44	138	172	840
241.582	0	953	230	291	199	240	194	457	250	275	506	172	43	138	174	840
241.705	0	960	232	293	202	242	198	462	247	273	512	173	44	141	174	839
241.828	0	955	234	294	202	246	199	462	251	270	512	174	44	140	173	838
241.951	0	944	227	288	196	237	197	454	254	271	501	171	43	139	173	836
242.074	0	948	228	287	198	238	194	454	247	274	500	171	43	137	173	840
242.196	0	958	228	289	198	238	196	455	245	271	502	171	43	138	173	836
242.319	0	952	231	290	199	241	193	457	248	273	506	172	44	139	173	835
242.442	0	946	232	293	202	242	198	461	256	273	511	173	44	141	174	838
242.565	0	950	232	291	199	241	195	456	247	274	506	172	43	139	173	841
242.688	0	957	227	287	195	236	197	452	245	270	499	171	43	137	173	836
242.811	0	951	227	287	197	237	193	453	248	271	500	171	43	137	173	837
242.934	0	948	228	288	198	239	195	456	256	271	504	171	43	138	172	836
243.057	0	952	231	291	200	240	194	459	247	275	508	172	43	140	173	840
243.18	0	952	234	294	202	243	198	460	247	273	513	173	44	141	174	840
243.302	0	951	228	289	197	239	195	454	250	273	502	172	43	139	174	838
243.425	0	946	228	288	197	237	196	454	255	271	500	171	43	139	173	836
243.548	0	952	229	289	197	238	194	454	246	274	502	171	43	137	172	840
243.671	0	951	230	290	200	240	197	456	247	271	506	172	43	140	175	839
243.794	0	951	232	294	202	242	197	460	254	272	513	173	44	141	174	841
243.917	0	953	232	293	200	242	194	458	253	276	506	173	44	138	174	837
244.04	0	952	228	288	198	238	195	454	244	274	501	171	43	138	175	837
244.163	0	947	229	289	199	239	197	455	247	270	502	172	43	138	173	837
244.285	0	948	230	291	199	239	197	457	255	272	507	172	43	139	174	840
244.408	0	950	231	292	202	242	197	461	255	273	512	173	43	142	174	840
244.531	0	954	233	293	202	244	197	462	245	275	511	175	44	141	174	838
244.654	0	945	228	287	197	237	198	454	247	270	500	172	42	139	174	834
244.777	0	947	228	287	198	238	198	454	254	270	501	172	43	139	173	841
244.9	0	950	229	288	199	238	193	456	251	275	503	172	43	138	174	840
245.023	0	959	230	291	200	239	195	458	244	275	508	172	43	140	175	838
245.146	0	947	233	294	203	244	199	462	250	272	513	173	44	141	174	837
245.268	0	945	229	290	198	239	198	456	256	271	502	172	43	140	174	840
245.391	0	950	227	287	197	237	194	453	249	274	498	172	43	138	174	839
245.514	0	956	227	288	197	238	195	452	242	273	499	170	43	138	173	836
245.637	0	946	230	290	198	239	197	455	249	269	504	171	43	138	174	836
[truncated: 714 more rows]

## Sheet: D850
	SNR :	52	44	44	45	51	55	48	49	52	50	51	45	50	46	51
Time	Marker	ch1	ch2	ch3	ch4	ch5	ch6	ch7	ch8	ch9	ch10	ch11	ch12	ch13	ch14	ch15
0.24576	0	932	268	182	215	210	168	347	264	250	463	182	58	126	207	715
0.36864	0	932	268	182	215	210	168	347	264	250	463	182	58	126	207	715
0.49152	0	933	271	186	220	214	170	351	262	252	470	184	59	129	207	716
0.6144	0	930	268	186	214	218	172	345	259	251	464	183	58	129	206	714
0.73728	0	925	264	179	212	209	171	341	258	251	459	180	57	127	205	716
0.86016	0	932	266	181	213	210	173	344	260	252	460	180	57	127	206	717
0.98304	0	933	269	180	215	210	169	345	260	250	462	181	59	126	207	720
1.10592	0	937	271	184	219	212	168	350	261	251	468	184	58	128	207	719
1.2288	0	925	268	186	214	219	174	345	261	253	465	182	59	129	206	719
1.35168	0	928	264	178	211	209	173	341	259	252	457	180	57	127	206	719
1.47456	0	933	265	179	211	209	172	341	255	251	457	179	57	127	206	719
1.59744	0	935	267	180	213	208	168	344	259	249	460	180	58	126	206	718
1.72032	0	923	271	182	217	211	171	347	262	253	466	183	58	128	207	718
1.8432	0	931	272	186	216	218	176	349	262	255	468	184	59	129	208	723
1.96608	0	930	265	179	209	211	173	339	256	251	458	179	57	127	206	721
2.08896	0	934	265	180	210	209	170	341	257	251	458	179	58	127	207	723
2.21184	0	930	267	180	211	208	171	345	261	252	459	180	58	125	207	729
2.33472	0	929	271	182	216	211	173	348	260	253	465	181	59	128	207	738
2.4576	0	932	275	186	221	214	173	353	258	255	472	184	59	129	210	740
2.58048	0	941	272	188	215	220	175	347	261	254	469	183	58	130	209	735
2.70336	0	933	268	181	212	209	173	342	262	252	461	180	57	128	208	732
2.82624	0	933	270	181	212	211	174	342	259	253	461	181	58	128	208	736
2.94912	0	935	271	182	215	210	172	345	256	253	463	181	58	128	208	735
3.072	0	938	275	185	218	213	173	350	261	255	469	183	60	129	210	732
3.19488	0	938	277	190	219	220	176	351	265	256	472	185	59	131	210	736
3.31776	0	939	270	183	213	212	175	343	260	254	463	182	59	129	210	736
3.44064	0	936	272	183	214	212	172	344	259	253	464	182	58	129	210	735
3.56352	0	940	274	185	216	211	172	347	263	254	465	182	60	128	210	737
3.6864	0	942	277	186	219	214	174	351	265	256	472	183	59	130	212	740
3.80928	0	946	281	190	221	221	174	354	266	254	476	186	60	132	212	746
3.93216	0	940	271	187	212	217	175	343	260	255	465	182	59	130	211	745
4.05504	0	934	271	183	212	211	174	344	264	253	464	181	58	129	210	746
4.17792	0	946	272	183	214	211	174	346	265	254	465	182	58	129	212	748
4.3008	0	944	276	185	216	212	175	350	261	255	470	182	59	129	212	758
4.42368	0	944	279	187	220	217	171	355	265	254	476	185	60	131	214	760
4.54656	0	938	275	189	214	218	177	347	265	255	470	184	59	130	213	759
4.66944	0	942	271	183	211	211	175	344	264	254	465	181	58	129	213	760
4.79232	0	947	273	183	212	212	175	346	261	253	465	181	58	128	212	761
4.9152	0	949	274	185	215	212	174	349	261	255	467	182	59	129	213	763
5.03808	0	939	278	186	219	214	174	355	265	256	474	183	60	130	214	766
5.16096	0	946	277	191	217	222	179	353	265	257	475	184	60	132	215	768
5.28384	0	949	272	183	213	211	176	345	260	253	465	181	58	129	213	766
5.40672	0	949	274	184	213	212	174	347	261	253	466	181	58	128	213	766
5.5296	0	945	274	184	214	211	175	349	265	254	468	182	58	129	214	763
5.65248	0	947	279	186	218	214	176	354	264	257	472	184	59	130	215	769
5.77536	0	948	282	191	222	219	176	358	263	258	478	186	61	133	216	769
5.89824	0	955	276	188	215	216	176	348	264	255	470	183	58	131	214	765
6.02112	0	949	275	184	213	213	175	347	266	255	468	181	59	131	214	763
6.144	0	947	277	186	214	213	176	348	263	255	468	181	58	130	215	767
6.26688	0	950	280	186	218	214	175	353	262	256	472	183	60	129	216	765
6.38976	0	951	283	189	221	218	176	357	265	257	477	185	60	132	216	766
6.51264	0	950	277	188	216	217	177	350	267	256	471	183	60	131	215	760
6.63552	0	953	276	184	213	212	176	346	262	254	467	181	58	129	215	763
6.7584	0	950	277	185	214	213	175	349	261	255	469	180	58	130	216	765
6.88128	0	952	278	185	216	214	175	354	265	256	473	183	59	130	216	767
7.00416	0	954	281	187	222	218	176	358	268	258	478	184	61	132	218	771
7.12704	0	954	277	189	216	220	179	350	264	256	472	184	59	131	217	772
7.24992	0	950	274	183	213	211	175	347	261	255	466	181	59	129	216	771
7.3728	0	945	274	184	213	212	175	348	265	254	468	181	58	129	215	773
7.49568	0	954	278	184	215	211	175	351	266	255	470	181	58	128	216	772
7.61856	0	954	281	186	219	214	176	356	264	256	475	183	59	130	217	778
7.74144	0	959	280	189	216	221	177	352	263	256	474	183	59	131	218	773
7.86432	0	945	274	182	211	210	175	347	264	253	465	180	57	128	215	774
7.9872	0	950	274	183	212	212	174	347	264	254	465	180	58	128	216	780
8.11008	0	954	275	181	213	211	175	348	260	255	466	180	58	128	217	782
8.23296	0	955	278	184	216	214	174	353	262	255	469	182	60	130	219	784
8.35584	0	946	280	189	218	220	177	353	266	256	473	184	59	131	218	782
8.47872	0	950	274	183	212	213	175	344	263	255	463	180	59	130	216	783
8.6016	0	948	274	182	213	212	174	343	260	254	462	180	58	129	217	782
8.72448	0	956	276	183	213	210	173	346	261	254	464	180	59	129	217	781
8.84736	0	951	278	185	217	212	173	350	266	255	468	181	60	129	217	778
8.97024	0	951	282	188	220	218	176	354	265	257	474	184	59	132	218	784
9.09312	0	952	276	186	214	216	177	344	260	256	468	181	58	131	217	782
9.216	0	954	275	182	213	212	173	345	261	254	465	181	59	129	218	780
9.33888	0	953	276	182	213	212	175	346	265	255	466	180	58	129	218	781
9.46176	0	956	278	185	216	213	175	349	262	256	468	182	59	130	218	785
9.58464	0	953	280	187	220	217	175	354	261	257	473	183	60	132	219	786
9.70752	0	957	275	186	212	215	177	346	263	255	467	181	59	131	217	785
9.8304	0	957	274	181	212	212	174	344	264	254	465	180	58	130	217	786
9.95328	0	960	275	182	214	211	175	346	260	254	464	180	59	129	217	786
10.0762	0	956	277	183	216	212	174	349	260	255	468	181	58	129	218	785
10.199	0	953	280	186	220	216	175	353	264	257	473	183	60	131	219	786
10.3219	0	960	274	185	214	216	177	346	265	254	466	181	59	130	217	784
10.4448	0	959	272	181	210	210	175	342	260	252	462	180	58	129	216	785
10.5677	0	956	272	182	211	211	174	344	258	253	462	179	58	130	217	783
10.6906	0	949	274	181	213	210	173	348	262	253	466	181	58	128	217	784
10.8134	0	954	278	184	217	213	174	351	265	256	471	182	60	130	219	787
10.9363	0	958	274	186	214	217	176	346	259	255	467	181	59	130	217	786
11.0592	0	957	269	179	210	210	173	340	257	252	459	178	57	128	216	782
11.1821	0	947	270	179	210	209	171	343	263	252	461	178	57	129	216	781
11.305	0	951	271	179	212	208	172	344	261	254	462	179	57	129	217	784
11.4278	0	950	275	183	216	210	172	350	258	255	468	181	58	129	217	785
11.5507	0	957	274	185	215	218	173	347	260	254	468	181	59	131	217	784
11.6736	0	951	269	179	211	208	171	342	261	252	460	179	57	129	215	779
11.7965	0	949	270	179	210	210	173	342	259	252	460	178	58	129	216	784
11.9194	0	949	271	181	212	209	171	345	257	253	464	179	58	129	216	784
12.0422	0	958	274	181	215	210	170	349	260	254	468	181	58	129	217	783
12.1651	0	950	275	185	214	218	175	351	263	256	469	182	59	132	217	784
12.288	0	953	268	178	209	209	173	341	258	252	462	178	58	129	215	785
12.4109	0	950	270	180	210	209	172	344	256	253	462	178	58	129	217	785
12.5338	0	951	270	179	212	208	170	346	260	252	464	179	58	129	216	785
12.6566	0	951	273	181	216	209	171	351	264	254	469	181	58	130	218	787
12.7795	0	954	273	184	216	218	173	351	262	253	471	183	59	131	220	791
12.9024	0	950	267	179	209	210	171	342	257	253	462	179	58	129	217	788
13.0253	0	944	267	178	209	208	171	344	260	252	463	178	57	130	217	790
13.1482	0	953	269	179	210	207	172	346	261	253	464	179	58	130	217	790
13.271	0	953	271	181	214	210	172	351	259	254	468	179	58	129	218	794
13.3939	0	951	275	184	215	215	173	355	259	255	474	182	59	132	218	792
13.5168	0	943	267	180	208	210	173	347	261	252	466	178	58	129	217	791
13.6397	0	947	265	178	207	206	171	349	261	252	464	177	57	129	216	795
13.7626	0	950	267	178	210	206	172	350	257	252	466	177	56	128	217	797
13.8854	0	952	269	179	212	206	170	354	258	252	469	179	58	128	218	794
14.0083	0	943	273	181	215	209	171	359	264	253	475	181	57	131	219	797
14.1312	0	949	268	182	210	214	175	353	261	253	470	180	59	130	218	799
14.2541	0	946	265	176	207	205	171	349	257	251	464	177	57	129	218	798
14.377	0	951	266	177	209	206	170	352	258	251	465	177	57	129	217	797
14.4998	0	947	268	178	210	205	170	354	263	252	467	178	58	129	218	795
14.6227	0	945	273	180	214	208	172	358	261	254	472	180	58	130	219	801
14.7456	0	947	273	183	213	215	173	357	258	255	474	181	58	131	220	799
14.8685	0	949	266	178	207	207	170	348	259	250	466	178	58	129	217	798
14.9914	0	947	268	178	209	207	172	349	262	251	465	177	58	129	218	796
15.1142	0	952	269	178	209	206	172	351	259	253	466	178	58	130	217	799
15.2371	0	949	272	180	214	208	171	355	258	253	470	179	58	130	220	799
15.36	0	952	275	183	216	214	172	358	262	254	475	181	60	132	220	799
15.4829	0	953	269	181	209	210	173	348	262	253	467	179	58	130	218	796
15.6058	0	955	268	179	210	206	172	349	258	253	466	178	58	130	217	799
15.7286	0	950	271	179	210	207	171	351	257	252	467	178	57	130	219	798
15.8515	0	946	273	180	212	208	171	355	262	254	470	180	59	130	219	798
15.9744	0	954	276	183	216	212	174	359	264	255	475	182	59	132	220	799
16.0973	0	956	269	182	210	212	175	348	259	254	468	179	58	129	219	799
16.2202	0	953	267	177	208	207	170	345	257	251	463	177	58	128	217	797
16.343	0	947	268	179	208	206	171	347	261	252	464	176	57	130	218	797
16.4659	0	951	271	179	211	207	171	350	262	253	466	179	58	129	219	800
16.5888	0	956	274	181	215	209	172	354	258	255	470	180	59	130	219	803
16.7117	0	958	272	184	212	217	172	349	259	254	470	180	58	131	219	798
16.8346	0	948	266	177	207	205	171	344	263	251	461	178	57	127	217	795
16.9574	0	952	266	177	207	206	171	344	261	253	462	177	57	129	217	800
17.0803	0	950	268	177	209	205	170	347	257	253	463	177	57	128	218	799
17.2032	0	957	270	179	212	208	170	351	259	253	467	179	58	130	218	798
17.3261	0	953	274	183	216	211	172	354	263	255	472	181	58	131	220	798
17.449	0	950	268	180	208	211	174	343	259	253	465	178	58	130	217	800
17.5718	0	950	265	178	207	205	170	343	256	251	461	176	56	128	217	801
17.6947	0	953	267	177	207	205	170	345	258	251	462	177	58	129	216	801
17.8176	0	952	270	178	211	206	170	348	263	252	465	178	57	129	218	800
17.9405	0	955	272	181	214	207	171	354	259	254	471	180	59	130	220	805
18.0634	0	953	275	185	216	215	172	356	258	254	475	181	59	131	221	807
18.1862	0	948	268	179	208	207	170	348	260	252	468	178	57	129	218	805
18.3091	0	954	269	177	208	206	171	351	262	253	467	178	57	129	219	804
18.432	0	956	269	178	209	205	171	351	257	252	468	177	57	129	219	808
18.5549	0	951	272	180	212	207	171	356	257	252	472	179	58	129	220	808
18.6778	0	949	275	183	215	211	171	361	261	254	477	181	59	132	222	810
18.8006	0	957	270	182	209	212	173	352	262	254	472	179	58	131	220	811
18.9235	0	955	268	178	209	206	171	351	258	252	468	178	58	130	219	812
19.0464	0	959	270	179	209	207	170	351	257	253	468	178	57	130	221	808
19.1693	0	948	272	179	213	207	170	355	261	254	471	179	58	130	220	807
19.2922	0	954	276	182	216	209	172	360	262	255	475	181	59	132	222	812
19.415	0	957	273	185	214	216	175	355	257	255	473	181	58	131	222	812
19.5379	0	958	268	178	207	206	170	348	256	252	466	178	57	129	220	809
19.6608	0	946	269	179	208	208	171	348	262	253	465	178	57	129	220	809
19.7837	0	951	270	179	210	207	170	349	259	253	465	179	57	129	220	819
19.9066	0	956	271	181	213	209	171	349	257	255	467	179	58	130	223	854
20.0294	0	964	272	184	216	216	173	340	259	257	466	182	59	133	225	882
20.1523	0	965	265	180	210	210	172	329	260	252	452	178	57	128	224	872
20.2752	0	963	263	177	209	207	167	330	256	252	450	177	58	128	222	861
20.3981	0	961	262	177	212	212	168	320	253	252	445	176	58	129	220	828
20.521	0	969	264	180	216	210	169	308	255	254	438	178	58	130	216	800
20.6438	0	963	266	183	220	210	170	307	258	256	439	179	59	133	216	789
20.7667	0	968	262	184	219	215	175	302	254	256	436	179	58	131	214	767
20.8896	0	964	257	177	216	207	170	299	251	253	431	177	58	129	212	757
21.0125	0	963	257	178	215	208	170	302	254	252	434	176	58	128	213	749
21.1354	0	966	260	177	218	207	171	307	257	254	437	177	58	129	213	745
21.2582	0	971	262	179	222	209	170	311	255	255	443	179	58	129	213	741
21.3811	0	968	261	182	222	215	173	312	254	255	447	181	58	132	214	738
21.504	0	967	255	177	215	208	171	307	258	253	440	178	57	129	211	740
21.6269	0	973	257	177	215	208	171	311	259	254	442	177	58	128	212	743
21.7498	0	971	259	177	216	207	170	315	255	254	445	178	58	128	214	742
21.8726	0	976	262	178	221	209	169	321	255	255	451	180	59	129	214	742
21.9955	0	966	266	181	224	215	171	327	260	256	458	181	59	132	215	743
22.1184	0	963	261	180	217	211	172	319	260	254	453	180	58	131	214	734
22.2413	0	955	260	177	216	207	170	322	255	254	453	178	58	129	215	718
22.3642	1	948	261	179	218	208	170	324	256	254	454	178	58	129	215	719
22.487	0	932	263	179	220	209	170	330	262	255	459	180	59	129	216	717
22.6099	0	934	265	182	225	215	173	334	260	256	464	182	59	132	218	722
22.7328	0	931	259	180	218	210	172	327	257	254	459	179	59	130	216	724
22.8557	0	935	257	177	216	208	170	328	259	253	457	178	58	129	216	725
22.9786	0	928	259	177	218	209	170	330	262	254	459	179	58	129	217	726
23.1014	0	924	261	179	221	209	172	334	259	256	462	180	58	129	218	730
23.2243	0	925	265	182	223	215	172	339	258	258	467	183	59	132	218	732
23.3472	0	928	257	180	215	213	172	328	259	253	460	178	58	129	217	728
23.4701	0	923	257	176	214	207	171	327	262	253	457	177	58	129	216	729
23.593	0	926	256	178	215	208	172	329	258	253	459	178	58	129	216	731
23.7158	0	922	258	179	218	207	171	333	258	254	462	178	59	128	217	734
23.8387	0	920	262	182	222	215	171	337	261	255	466	181	58	131	218	734
23.9616	0	928	254	180	215	212	173	327	261	253	460	178	57	130	217	733
24.0845	0	930	253	175	213	206	170	326	257	253	456	177	58	128	216	736
24.2074	0	925	253	176	213	206	169	329	256	252	457	178	58	128	216	745
24.3302	0	922	256	178	218	207	169	334	260	253	459	178	59	128	216	749
24.4531	0	935	260	179	218	213	171	338	263	256	464	180	58	129	218	754
24.576	0	941	254	179	214	211	173	328	257	252	458	178	58	129	216	760
24.6989	0	948	251	174	211	206	169	327	255	251	455	176	58	128	216	760
24.8218	0	939	254	176	213	206	169	329	260	251	456	177	57	128	216	761
24.9446	0	947	255	176	215	207	170	334	259	253	460	178	57	129	217	763
25.0675	0	951	259	180	220	210	170	339	257	255	466	180	58	130	217	764
25.1904	0	954	256	180	214	213	172	332	258	253	461	178	58	129	217	763
25.3133	0	943	253	176	212	206	169	331	260	251	457	177	58	128	216	761
25.4362	0	949	255	177	212	208	170	333	258	252	459	177	58	129	217	766
25.559	0	948	258	178	216	207	170	335	256	252	461	179	58	129	218	765
25.6819	0	957	261	180	218	211	170	341	258	253	465	180	58	130	218	766
25.8048	0	952	256	182	213	214	172	334	261	252	462	179	59	129	217	763
25.9277	0	951	253	175	211	206	170	332	257	250	457	177	57	128	216	766
26.0506	0	954	256	177	211	207	169	334	255	251	459	177	57	129	216	765
26.1734	0	956	257	177	214	207	168	337	258	251	461	177	58	128	216	768
26.2963	0	956	261	180	218	212	170	342	261	254	465	180	59	131	216	768
26.4192	0	959	256	180	213	211	173	334	256	251	459	178	57	129	216	768
26.5421	0	954	253	175	208	205	169	331	254	250	456	176	57	127	215	767
26.665	0	950	252	176	210	206	168	333	256	249	455	176	58	128	215	767
26.7878	0	957	255	177	212	206	169	336	258	250	459	177	57	128	215	766
26.9107	0	958	258	179	215	210	171	341	255	251	463	179	59	129	216	770
27.0336	0	953	252	179	209	210	168	334	253	248	457	176	57	128	214	763
27.1565	0	948	249	173	207	204	167	331	254	247	452	174	57	126	213	764
27.2794	0	951	250	174	207	204	168	333	255	247	453	174	57	126	212	765
27.4022	0	955	251	176	210	206	167	334	251	248	455	175	57	126	212	767
27.5251	0	955	254	179	214	207	167	338	252	248	458	177	58	129	213	764
27.648	0	945	251	180	209	211	170	333	255	248	456	176	57	127	213	761
27.7709	0	948	246	174	206	203	166	329	252	245	450	173	57	125	211	764
27.8938	0	946	247	175	206	205	167	332	249	246	451	174	56	126	211	762
28.0166	0	951	249	175	209	202	165	334	250	246	453	175	56	127	211	761
28.1395	0	946	253	178	211	205	166	339	256	249	458	176	57	128	212	760
28.2624	0	945	251	182	211	213	170	336	254	249	459	178	58	128	212	763
28.3853	0	944	247	175	206	203	167	329	248	246	451	174	57	126	211	762
28.5082	0	952	248	175	208	204	166	333	251	245	453	175	57	127	209	760
28.631	0	944	250	176	208	203	165	334	255	248	454	175	57	127	210	762
28.7539	0	947	253	178	212	205	167	339	253	249	458	177	58	128	211	765
28.8768	0	945	250	181	209	212	168	336	251	248	459	177	58	128	211	762
28.9997	0	944	245	175	205	202	165	330	252	244	452	174	55	126	211	763
29.1226	0	944	247	177	206	203	166	333	255	246	453	174	56	126	210	760
29.2454	0	945	249	176	208	204	167	336	251	247	455	175	57	126	210	763
29.3683	0	943	253	179	212	205	166	341	251	247	459	177	57	128	211	762
29.4912	0	939	251	183	209	212	169	338	255	248	460	177	57	128	212	761
29.6141	0	946	245	174	205	202	167	331	254	245	451	174	56	124	211	759
29.737	0	945	247	174	204	202	166	334	250	246	452	174	56	125	210	763
29.8598	0	941	248	175	206	202	164	336	250	246	453	175	57	126	210	761
29.9827	0	937	250	178	211	204	165	341	255	248	458	176	57	126	211	763
30.1056	0	941	252	182	210	211	171	340	256	249	462	177	58	129	212	767
30.2285	0	945	245	175	203	203	166	331	250	246	452	173	57	125	210	768
30.3514	0	945	246	175	203	201	165	334	251	244	452	173	56	125	210	766
30.4742	0	933	246	176	205	202	165	335	255	245	453	174	56	125	210	766
30.5971	0	938	250	177	207	202	166	341	255	247	457	176	57	126	211	769
30.72	0	945	253	182	211	210	168	344	253	249	463	178	58	128	212	771
30.8429	0	944	247	177	204	204	166	333	252	245	456	174	57	126	211	768
30.9658	0	938	247	175	203	202	166	335	256	246	454	173	57	127	211	766
31.0886	0	938	248	177	206	203	166	337	253	246	455	174	57	127	211	770
31.2115	0	938	252	178	209	204	166	342	251	247	459	176	57	127	212	771
31.3344	0	947	255	181	213	207	163	347	258	246	465	178	58	129	213	771
31.4573	0	942	252	181	207	210	169	340	258	248	463	176	58	128	212	768
31.5802	0	940	251	176	205	204	167	339	253	247	458	174	57	127	212	772
31.703	0	941	252	177	207	204	167	338	252	247	460	176	57	128	212	773
31.8259	0	944	255	178	209	203	166	343	255	248	461	176	58	128	213	772
31.9488	0	943	258	180	213	207	168	348	259	250	466	178	58	129	215	773
32.0717	0	947	256	182	208	212	171	340	255	249	463	178	57	129	213	772
32.1946	0	942	251	176	206	204	167	338	253	248	458	175	57	127	213	773
32.3174	0	945	253	178	208	204	167	340	256	248	461	176	57	128	212	773
32.4403	0	946	256	179	210	205	167	343	259	250	462	177	57	128	214	773
32.5632	0	950	259	182	213	207	167	348	259	249	467	179	59	129	215	776
32.6861	0	946	256	183	209	213	170	342	254	250	465	178	58	129	213	774
32.809	0	939	252	176	205	203	168	338	256	247	458	175	57	127	213	773
32.9318	0	950	252	176	206	203	168	339	257	248	460	175	57	127	212	772
33.0547	0	948	254	177	207	204	168	342	254	248	462	175	57	127	213	775
33.1776	0	947	258	179	211	206	165	347	257	246	467	178	58	128	214	773
33.3005	0	942	256	183	209	213	172	343	259	249	464	178	57	129	213	772
33.4234	0	946	251	176	204	203	168	336	257	248	456	174	57	126	212	774
33.5462	0	950	252	177	205	204	169	337	253	247	456	174	57	126	212	777
33.6691	0	950	253	176	206	203	164	339	255	244	458	175	57	128	212	772
33.792	0	942	257	177	210	204	167	345	258	248	462	176	58	127	212	774
33.9149	0	947	258	182	210	212	173	344	257	250	465	177	58	130	213	777
34.0378	0	949	251	175	203	204	168	335	252	247	457	174	57	126	212	778
34.1606	0	951	252	175	205	203	166	339	253	246	458	174	57	126	213	776
34.2835	0	941	254	176	205	203	167	341	258	247	459	175	57	128	213	774
34.4064	0	947	257	177	210	204	168	346	256	248	463	176	57	127	213	779
34.5293	0	946	260	181	212	211	170	348	254	250	468	178	58	130	214	779
34.6522	0	951	254	177	206	206	168	337	254	247	460	175	57	127	213	776
34.775	0	948	254	175	206	204	167	339	258	247	459	175	57	127	212	773
34.8979	0	946	256	177	208	203	168	340	255	246	459	176	57	128	212	777
35.0208	0	946	258	178	211	205	167	344	254	249	461	178	57	128	213	776
35.1437	0	950	261	182	211	211	169	346	256	249	466	178	58	130	215	777
35.2666	0	946	253	177	206	205	169	339	257	247	459	175	57	126	213	775
35.3894	0	951	255	176	207	204	168	340	254	248	459	175	56	127	213	778
35.5123	0	948	256	176	207	204	167	342	253	248	460	176	57	128	213	780
35.6352	0	950	259	178	211	206	164	347	259	246	465	177	58	128	214	780
35.7581	0	950	262	183	212	214	171	350	260	250	469	179	58	129	215	781
35.881	0	951	254	178	205	205	169	338	255	247	459	174	57	126	213	781
36.0038	0	948	255	175	204	202	168	340	253	245	458	174	56	126	213	779
36.1267	0	945	256	175	206	203	167	342	256	246	459	175	57	126	213	780
36.2496	0	954	258	177	208	203	167	347	259	249	462	176	57	127	214	781
36.3725	0	954	262	181	210	212	166	350	259	247	466	177	58	129	215	784
36.4954	0	951	255	177	203	205	167	341	254	245	460	173	57	126	213	784
36.6182	0	946	255	175	203	202	167	342	257	245	458	173	57	126	213	785
36.7411	0	950	256	175	204	202	167	344	258	246	459	174	57	126	214	788
36.864	0	953	258	176	207	203	165	347	257	245	462	175	57	126	215	791
36.9869	0	957	261	179	210	209	164	352	258	244	468	177	57	128	217	789
37.1098	0	947	255	177	204	206	170	344	259	246	462	173	56	126	215	787
37.2326	0	951	255	174	202	202	167	345	257	245	459	172	57	125	214	792
37.3555	0	956	256	175	203	203	169	347	255	247	461	173	57	126	215	793
37.4784	0	956	258	176	205	203	163	351	257	243	465	174	58	126	215	792
37.6013	0	949	263	178	209	206	167	357	260	248	471	176	58	128	217	793
37.7242	0	953	260	181	205	211	172	351	258	248	468	175	58	128	216	798
37.847	0	950	257	174	202	202	167	347	254	246	461	173	57	126	216	797
37.9699	0	956	258	176	203	204	164	349	259	244	463	173	57	126	217	798
38.0928	0	954	260	176	204	204	167	352	260	246	465	174	57	126	216	798
38.2157	0	953	264	179	208	207	166	356	260	246	469	176	58	127	218	803
38.3386	0	955	263	182	204	213	170	350	255	249	468	175	58	127	217	803
38.4614	0	962	259	175	201	203	164	347	259	242	462	173	56	125	217	804
38.5843	0	957	261	175	201	205	167	350	260	246	464	173	57	126	217	802
38.7072	0	960	263	177	204	204	165	353	259	245	466	175	57	126	217	805
38.8301	0	961	268	180	208	207	169	358	257	249	473	175	58	128	218	806
38.953	0	962	266	182	203	213	171	354	259	248	472	176	58	127	218	804
39.0758	0	960	261	174	198	204	167	348	261	245	465	172	56	125	217	800
39.1987	0	963	263	176	200	204	166	352	259	244	466	173	57	125	216	802
39.3216	0	961	265	176	201	205	165	356	258	243	468	173	57	126	217	803
39.4445	0	963	268	179	204	206	165	361	263	244	474	175	58	126	219	803
39.5674	0	965	268	183	203	213	172	360	261	248	477	175	58	127	219	802
39.6902	0	965	262	174	197	205	166	352	259	243	467	172	55	124	217	802
39.8131	0	961	262	175	198	204	164	353	258	242	467	172	57	124	218	799
39.936	0	956	263	176	199	202	168	357	259	245	467	172	56	126	218	798
40.0589	0	964	266	178	202	206	169	360	261	247	471	174	57	125	218	799
40.1818	0	964	270	181	207	210	167	362	260	247	474	175	58	128	220	798
40.3046	0	958	264	179	201	208	170	351	256	246	468	173	57	126	219	790
40.4275	0	954	262	175	201	203	169	349	259	245	461	172	57	124	218	788
40.5504	0	957	262	176	201	204	168	351	259	246	463	172	57	125	218	792
40.6733	0	961	265	178	203	204	166	354	259	244	466	174	57	126	219	794
40.7962	0	964	268	179	208	206	164	358	259	245	470	176	59	127	220	793
40.919	0	956	269	183	207	213	172	358	261	250	474	176	58	128	220	793
41.0419	0	961	264	177	200	204	169	349	258	247	465	173	57	125	218	795
41.1648	0	964	266	177	202	205	169	351	255	247	465	173	57	126	219	796
41.2877	0	965	267	178	202	204	164	353	259	244	466	174	57	126	219	794
41.4106	0	962	269	180	206	206	169	358	261	248	469	176	58	126	219	795
41.5334	0	964	272	183	208	212	168	361	263	247	474	176	59	128	220	798
41.6563	0	962	266	178	201	207	170	350	256	248	466	173	57	125	219	795
41.7792	0	967	266	176	201	205	165	352	260	244	465	172	58	125	217	795
41.9021	0	965	266	179	202	204	169	355	262	247	467	173	58	125	219	793
42.025	0	962	270	179	206	206	167	360	262	246	471	174	58	126	220	798
42.1478	0	965	273	181	208	210	171	364	258	250	477	177	58	126	222	799
42.2707	0	965	269	182	202	212	171	356	260	248	472	175	58	127	219	797
42.3936	0	963	265	175	200	205	169	353	262	246	467	173	57	124	219	794
42.5165	0	967	266	178	200	205	167	354	261	244	468	172	57	125	219	795
42.6394	0	963	269	178	204	204	169	357	256	248	469	173	56	125	218	794
42.7622	0	964	272	180	206	206	165	363	263	246	475	175	58	126	220	798
42.8851	0	965	273	184	207	214	172	363	263	250	478	176	59	128	220	797
43.008	0	966	266	178	200	206	171	354	258	248	468	172	58	125	218	796
43.1309	0	964	266	177	200	203	168	355	256	247	467	171	57	124	219	793
43.2538	0	959	267	177	200	203	168	357	260	247	468	173	57	125	219	793
43.3766	0	967	271	179	204	205	169	361	263	249	471	173	58	127	220	793
43.4995	0	967	272	182	209	207	168	366	262	249	476	176	58	127	221	800
43.6224	0	964	273	185	206	213	171	362	257	250	476	176	58	127	220	797
43.7453	0	959	266	177	201	204	169	355	261	247	468	172	57	126	220	797
43.8682	0	961	268	179	202	205	170	358	261	249	469	174	58	126	221	800
43.991	0	966	271	178	204	204	166	360	261	246	470	173	58	125	221	800
44.1139	0	969	273	181	209	207	166	363	260	248	474	175	58	127	222	799
44.2368	0	962	277	185	211	213	170	368	264	252	480	177	59	128	222	800
44.3597	0	967	271	182	205	209	172	358	260	250	472	174	58	126	221	799
44.4826	0	968	271	179	206	205	170	359	257	249	472	174	58	126	221	799
44.6054	0	971	272	181	207	205	165	362	260	246	473	174	58	127	220	795
44.7283	0	967	275	181	210	207	170	366	263	251	476	175	58	127	222	793
44.8512	0	967	278	185	214	210	170	372	264	249	482	178	58	129	223	799
44.9741	0	966	274	186	209	216	175	364	257	252	479	177	58	128	222	795
45.097	0	972	270	180	205	205	166	359	261	245	473	174	57	126	220	795
45.2198	0	968	272	180	206	206	171	362	262	250	473	174	58	127	220	790
45.3427	0	965	274	181	208	206	170	365	259	250	475	175	58	127	220	794
45.4656	0	967	275	184	212	208	170	370	257	252	479	177	59	128	221	793
45.5885	0	968	278	189	213	215	169	372	263	249	484	179	59	129	223	794
45.7114	0	965	270	182	204	208	172	360	261	248	474	174	58	127	219	788
45.8342	0	968	268	180	205	204	172	360	256	249	472	173	58	126	218	788
45.9571	0	964	269	180	205	204	170	362	255	249	472	173	58	126	220	788
46.08	0	964	272	182	209	205	170	366	259	248	475	175	59	127	219	789
46.2029	0	967	275	184	211	207	170	371	261	251	480	177	59	127	220	787
46.3258	0	967	274	188	209	214	170	365	259	248	480	177	59	129	218	787
46.4486	0	962	266	180	204	204	169	358	253	248	471	173	58	126	217	785
46.5715	0	957	267	181	203	204	170	360	257	246	472	173	58	126	217	784
46.6944	0	964	268	182	205	204	169	362	257	248	472	174	58	127	217	787
46.8173	0	964	271	184	209	206	170	367	253	250	477	176	59	128	218	790
46.9402	0	965	274	187	213	211	167	371	257	248	482	178	60	129	220	788
47.063	0	955	269	185	206	209	171	361	258	248	476	175	58	128	217	785
47.1859	0	957	267	181	205	204	170	361	256	247	472	175	57	127	216	787
47.3088	0	962	267	183	206	205	169	362	252	248	473	175	58	127	217	788
47.4317	0	963	269	183	208	206	164	365	256	244	475	175	59	128	218	785
47.5546	0	952	273	185	210	207	168	370	259	249	480	177	58	128	219	788
47.6774	0	958	270	188	207	213	173	365	257	249	479	177	59	128	218	789
47.8003	0	956	266	181	204	204	169	360	252	248	473	174	57	126	216	787
47.9232	0	962	267	183	205	204	168	364	253	247	474	175	58	127	217	786
48.0461	0	956	269	183	207	204	168	368	259	248	476	175	58	127	218	784
48.169	0	955	271	185	211	207	167	372	258	247	483	177	60	127	219	792
48.2918	0	956	271	189	209	214	171	369	253	251	483	177	58	129	218	791
48.4147	0	956	264	181	203	203	168	362	255	247	474	174	57	126	217	791
48.5376	11	953	264	180	202	203	168	363	258	247	474	173	57	125	217	788
48.6605	0	956	265	181	204	203	168	366	254	248	475	174	58	127	217	791
48.7834	0	953	270	183	206	204	168	370	253	247	479	175	58	126	218	792
48.9062	0	955	270	187	209	212	170	372	257	250	482	177	58	129	219	793
49.0291	0	954	263	182	201	205	169	361	257	246	473	173	57	125	217	789
49.152	0	955	262	180	201	202	168	362	254	246	471	172	58	125	217	793
49.2749	0	953	265	180	202	202	167	365	252	245	473	172	57	125	218	794
49.3978	0	949	267	181	205	202	167	369	258	246	476	173	58	125	218	793
49.5206	0	958	271	184	207	208	169	374	259	249	481	176	58	128	219	795
49.6435	0	957	265	183	202	206	168	365	257	244	475	173	57	126	219	793
49.7664	0	953	264	178	200	201	166	364	252	245	471	172	57	125	218	792
49.8893	0	950	264	179	201	201	166	366	256	244	473	173	58	125	218	793
50.0122	0	953	268	180	204	202	167	369	259	247	475	173	58	126	219	795
50.135	0	959	271	182	209	205	165	373	257	245	479	174	60	126	221	798
50.2579	0	960	270	185	206	212	165	371	258	245	480	175	57	128	220	794
50.3808	0	951	265	179	203	202	167	363	258	246	471	172	58	125	219	793
50.5037	0	955	266	179	203	203	168	364	258	247	472	173	58	126	218	796
50.6266	0	957	269	180	205	203	167	365	254	248	473	173	58	126	220	800
50.7494	0	959	272	182	208	205	163	370	259	244	476	175	58	127	220	799
50.8723	0	956	273	185	209	212	169	370	260	249	479	176	58	128	221	795
50.9952	0	957	268	180	203	204	167	362	257	246	470	173	58	125	219	794
51.1181	0	956	267	179	204	204	168	363	255	247	471	173	57	126	220	791
51.241	0	965	269	179	204	203	164	365	259	244	471	173	58	126	220	778
51.3638	0	943	271	181	209	205	168	368	261	248	475	175	58	127	218	746
51.4867	0	878	267	187	208	211	169	368	260	246	479	176	58	127	214	723
51.6096	0	815	254	178	203	203	168	360	254	246	469	172	57	122	211	707
51.7325	0	789	252	177	204	201	167	361	255	246	470	172	57	123	210	702
51.8554	0	783	250	179	205	202	168	364	259	246	471	172	56	124	208	699
51.9782	0	779	251	179	206	204	166	368	259	246	474	174	56	123	208	711
52.1011	0	783	252	183	208	211	170	370	253	249	478	176	57	124	209	719
52.224	0	770	244	177	201	203	167	357	256	247	467	171	56	120	207	712
52.3469	0	771	243	175	202	202	167	358	258	246	467	171	56	121	206	699
52.4698	0	784	246	177	202	202	168	359	252	247	467	172	56	122	207	720
52.5926	0	833	253	176	206	202	167	365	252	247	472	173	57	122	216	816
52.7155	0	891	261	182	205	210	169	368	257	249	474	174	56	124	219	856
52.8384	0	915	261	175	202	203	167	359	257	246	465	171	56	121	219	889
52.9613	0	936	265	176	202	202	167	361	252	247	464	171	55	123	222	917
53.0842	0	949	266	177	203	201	166	364	250	245	465	171	57	123	223	916
53.207	0	951	267	179	206	203	166	369	255	247	470	173	57	123	223	900
53.3299	0	965	268	180	206	210	170	368	256	248	472	173	57	124	222	887
53.4528	0	964	263	176	201	200	167	361	250	247	464	171	56	122	221	868
53.5757	0	965	264	176	203	202	166	365	250	245	465	171	56	122	221	864
53.6986	0	953	264	177	204	200	167	367	254	245	468	171	56	123	220	859
53.8214	0	956	268	178	208	203	167	373	255	248	472	173	57	123	222	859
53.9443	0	961	266	181	205	209	169	369	250	249	472	173	57	125	222	851
54.0672	0	959	262	176	202	201	166	365	250	245	467	171	56	122	220	834
54.1901	0	947	265	176	205	201	167	368	255	246	469	172	57	124	219	812
54.313	0	952	266	178	206	202	168	371	253	247	472	173	57	123	219	796
54.4358	0	951	271	180	212	207	168	377	251	249	477	174	57	125	221	793
54.5587	0	959	267	180	206	206	168	371	252	247	474	173	57	124	219	787
54.6816	0	954	267	177	206	201	168	372	256	247	472	172	57	124	219	782
54.8045	0	954	269	179	207	202	169	375	253	248	474	173	57	125	220	790
54.9274	0	954	270	179	211	205	169	379	251	249	478	174	58	125	220	783
55.0502	0	961	274	182	212	211	167	382	257	247	482	176	58	127	220	783
55.1731	0	956	268	179	206	204	170	375	258	249	478	173	57	125	219	775
55.296	0	953	269	179	207	205	170	379	253	249	479	173	57	125	218	778
55.4189	0	954	271	179	209	204	171	382	252	251	481	174	58	126	219	777
55.5418	0	957	274	182	213	206	167	387	260	248	486	175	58	126	221	781
55.6646	0	958	272	185	210	213	174	384	260	251	487	176	58	127	220	778
55.7875	0	958	268	179	205	204	171	378	255	250	479	173	58	124	218	779
55.9104	0	954	269	179	207	204	171	379	254	250	481	173	57	125	219	778
56.0333	0	955	270	181	209	206	171	383	258	250	483	174	58	125	219	779
56.1562	0	954	274	183	213	208	172	389	263	254	487	176	59	127	221	775
56.279	0	956	271	184	208	211	172	382	261	249	484	174	58	126	219	775
56.4019	0	951	268	179	205	203	171	379	255	250	480	173	57	124	218	772
56.5248	0	947	269	178	206	204	172	382	260	250	482	173	58	125	218	771
56.6477	0	956	271	180	209	205	173	385	262	251	484	174	58	125	219	770
56.7706	0	955	274	182	212	209	171	390	261	250	489	177	59	126	219	774
56.8934	0	952	269	183	206	209	173	382	256	250	485	173	57	126	218	767
57.0163	0	946	268	178	205	205	171	381	261	250	481	172	58	125	217	766
57.1392	0	953	269	179	206	205	173	382	262	250	482	173	58	126	218	770
57.2621	0	952	271	181	208	205	170	384	261	250	484	174	58	125	218	777
57.385	0	951	274	182	211	209	169	389	262	249	490	176	60	127	219	774
57.5078	0	942	270	183	207	210	175	381	263	251	485	174	58	127	218	771
57.6307	0	947	268	178	206	205	173	380	262	252	481	173	58	125	215	771
57.7536	0	952	268	180	207	205	170	380	262	248	482	174	58	125	217	773
57.8765	0	951	271	181	209	205	168	384	262	249	484	175	58	126	218	768
57.9994	0	942	275	184	213	209	173	390	264	253	490	177	58	127	218	770
58.1222	0	948	273	187	211	215	176	386	263	253	489	177	59	128	217	770
58.2451	0	950	269	180	208	206	174	380	258	252	483	174	58	127	216	768
58.368	0	952	271	181	209	208	170	380	262	249	484	175	58	127	217	765
58.4909	0	947	274	183	212	209	173	381	263	252	484	176	58	127	216	759
58.6138	0	949	277	185	216	210	175	386	262	255	488	177	59	129	218	764
58.7366	0	950	279	188	215	216	177	384	259	256	490	178	59	129	218	763
58.8595	0	954	274	183	210	208	173	378	260	252	484	176	59	128	216	761
58.9824	0	949	275	183	212	210	174	382	265	254	486	176	59	129	216	757
59.1053	0	947	276	184	215	209	175	382	262	254	488	176	60	129	216	763
59.2282	0	948	280	187	218	212	174	389	260	256	493	178	60	129	217	764
59.351	0	956	278	189	216	218	176	387	262	256	492	179	59	131	217	762
59.4739	0	948	274	183	211	208	175	381	265	253	486	175	59	129	215	758
59.5968	0	947	275	184	213	210	176	383	262	255	488	176	58	128	216	763
59.7197	0	948	277	184	215	209	174	386	260	255	489	178	59	129	217	762
59.8426	0	950	280	187	219	211	171	392	267	254	494	180	60	130	217	763
59.9654	0	950	280	190	217	219	178	389	267	257	495	180	60	132	217	760
60.0883	0	950	273	183	210	209	176	380	262	254	486	176	59	128	215	760
60.2112	0	946	272	183	212	210	174	382	259	255	488	176	59	129	217	761
60.3341	0	948	275	183	213	208	174	385	264	253	489	176	60	130	216	760
60.457	0	948	278	186	217	211	175	390	267	256	493	178	58	130	216	761
60.5798	0	949	278	189	217	218	176	391	266	255	497	179	59	130	218	765
60.7027	0	945	270	182	210	210	175	381	260	254	488	176	58	128	215	761
60.8256	0	939	270	181	210	207	175	383	264	252	487	175	58	128	214	760
60.9485	0	947	271	182	212	208	175	384	264	253	487	176	58	129	215	759
61.0714	0	947	273	184	215	209	176	388	260	254	490	177	58	129	216	762
61.1942	0	942	274	187	217	214	176	390	260	255	493	178	60	131	215	760
61.3171	0	937	266	183	210	209	175	381	262	251	486	174	58	128	214	757
61.44	0	943	266	180	210	206	174	380	261	251	482	174	58	127	213	757
61.5629	0	943	266	181	211	206	174	381	257	252	483	174	58	128	213	758
61.6858	0	939	268	182	212	207	173	384	257	252	487	175	57	128	213	758
61.8086	0	932	272	184	217	210	174	389	262	254	491	177	59	129	215	759
61.9315	0	937	267	186	211	214	176	381	261	253	488	176	59	128	214	759
62.0544	0	938	264	181	209	205	172	378	255	251	481	174	58	128	213	760
62.1773	0	940	265	182	210	206	172	379	255	251	482	175	57	128	212	756
62.3002	0	928	265	183	213	206	172	381	261	251	483	175	58	128	213	756
62.423	0	934	269	184	215	208	173	386	260	254	488	177	58	129	213	760
62.5459	0	939	267	186	212	214	175	382	255	253	486	176	59	130	213	757
62.6688	0	937	263	181	209	205	172	377	253	250	481	174	58	128	212	754
62.7917	0	926	264	181	209	205	172	379	258	251	481	174	58	127	211	752
62.9146	0	931	265	182	212	205	171	382	258	251	484	174	58	127	212	760
63.0374	0	932	268	184	215	208	172	387	253	253	488	176	58	129	214	761
63.1603	0	936	265	187	212	216	173	382	255	251	486	176	58	129	213	759
63.2832	0	926	260	180	207	204	171	376	258	249	479	174	57	126	211	756
63.4061	0	930	260	180	208	205	171	377	256	250	479	173	57	127	211	760
63.529	0	929	262	180	209	205	171	378	252	250	480	174	58	128	212	760
63.6518	0	936	266	183	213	206	167	383	258	248	484	176	59	128	213	760
63.7747	0	932	265	185	212	213	174	382	259	251	486	176	58	129	213	758
63.8976	0	927	257	179	206	203	171	371	255	249	476	172	58	126	211	761
64.0205	0	927	257	179	206	204	171	373	251	248	476	172	56	126	211	762
64.1434	0	935	259	179	206	202	170	375	252	247	477	173	57	127	212	760
64.2662	0	927	262	181	209	204	170	380	258	249	479	174	59	127	213	759
64.3891	0	925	264	184	212	210	173	382	255	251	484	176	58	128	214	766
64.512	0	926	256	181	206	206	171	371	252	248	476	173	56	126	213	764
64.6349	0	927	256	177	205	202	169	371	253	247	473	172	56	125	211	762
64.7578	0	923	257	179	205	203	169	373	256	247	474	172	56	127	211	765
64.8806	0	928	260	179	208	203	169	375	253	249	477	172	57	126	213	768
65.0035	0	925	263	182	213	205	169	381	253	250	481	175	58	127	214	770
65.1264	0	929	263	185	210	211	172	376	255	250	481	174	58	128	214	768
65.2493	0	926	257	178	206	202	169	370	256	247	473	172	57	125	213	770
65.3722	0	929	257	178	205	203	170	371	253	248	475	172	57	126	213	773
65.495	0	926	259	179	207	203	168	374	252	248	475	173	57	126	213	774
65.6179	0	928	263	180	212	205	168	378	256	249	479	175	57	127	214	775
65.7408	0	929	264	185	212	211	171	380	258	251	482	176	57	128	215	775
65.8637	0	930	258	180	206	203	171	371	253	247	475	172	57	125	214	776
65.9866	0	926	259	179	206	203	169	373	252	248	475	172	57	126	215	776
66.1094	0	921	260	179	206	202	169	375	256	247	476	173	57	127	215	777
66.2323	0	931	264	180	210	204	170	380	258	249	479	174	57	127	217	779
66.3552	0	933	265	185	213	211	169	382	258	248	484	176	58	128	217	782
66.4781	0	929	259	180	206	206	171	371	252	248	475	172	56	126	216	778
66.601	0	923	258	178	205	202	169	371	256	247	473	172	56	124	215	779
66.7238	0	934	259	178	204	203	170	372	257	248	473	171	57	126	216	778
66.8467	0	934	263	178	208	203	169	375	254	249	475	172	57	126	217	781
66.9696	0	930	266	181	211	206	166	380	258	247	480	175	58	127	217	780
67.0925	0	927	261	183	206	210	172	373	258	248	477	174	57	126	216	780
67.2154	0	934	257	175	204	201	170	368	257	247	470	170	56	124	215	779
67.3382	0	934	257	176	203	202	170	370	253	247	470	171	57	124	216	781
67.4611	0	931	259	176	205	201	165	372	255	244	472	171	56	125	217	780
67.584	0	926	264	178	209	203	168	376	257	248	476	173	57	126	218	781
67.7069	0	931	264	182	209	210	172	376	258	250	478	174	57	126	217	782
67.8298	0	934	256	176	202	202	171	366	252	247	469	170	55	124	215	784
67.9526	0	934	257	174	202	200	168	368	252	245	468	170	56	124	216	782
68.0755	0	926	258	174	202	200	168	370	256	246	469	170	56	124	216	782
68.1984	0	931	261	177	206	202	169	374	257	248	473	172	57	126	218	785
68.3213	0	938	264	179	209	206	166	377	256	247	477	174	57	126	219	787
68.4442	0	939	262	180	205	208	171	371	253	247	474	171	56	126	218	784
68.567	0	927	258	174	201	201	169	368	256	246	469	170	56	124	217	785
68.6899	0	933	259	176	203	202	170	368	256	247	469	171	56	125	218	789
68.8128	0	939	262	176	205	201	169	372	253	247	471	172	56	125	218	788
68.9357	0	940	265	177	210	203	166	376	258	245	475	173	58	126	220	788
69.0586	0	930	263	180	207	210	172	371	258	248	475	172	57	126	219	786
69.1814	0	935	260	174	202	201	169	367	256	247	469	170	56	124	218	790
69.3043	0	936	261	175	203	202	169	369	253	247	469	170	56	125	220	791
69.4272	0	940	263	176	205	201	166	373	257	244	471	171	56	125	220	790
69.5501	0	931	267	177	208	204	169	377	259	249	475	173	57	126	220	790
69.673	0	939	268	183	209	211	173	378	258	250	479	173	56	127	222	796
69.7958	0	935	260	174	202	202	171	367	252	246	469	170	56	123	220	793
69.9187	0	941	261	174	202	201	165	368	256	243	469	170	57	124	220	793
70.0416	0	938	262	173	204	200	169	371	259	247	470	170	56	124	220	791
70.1645	0	937	265	176	205	201	167	376	260	245	474	173	56	124	221	796
70.2874	0	939	269	179	210	205	170	380	255	250	479	174	58	126	222	799
70.4102	0	945	264	180	204	209	172	373	256	247	475	172	57	125	221	796
70.5331	0	939	260	173	202	199	170	369	259	246	468	169	57	123	221	793
70.656	0	938	261	174	202	200	170	371	255	247	469	170	56	124	221	799
70.7789	0	939	263	175	204	201	170	373	254	248	471	170	56	125	222	799
70.9018	0	947	268	176	207	202	166	378	260	245	475	172	56	127	223	799
71.0246	0	941	269	180	208	210	173	380	261	249	479	174	57	127	223	801
71.1475	0	941	262	175	201	202	172	370	255	247	470	169	56	125	222	800
71.2704	0	941	262	173	202	199	170	371	254	246	469	170	57	124	222	802
71.3933	0	945	264	174	204	199	166	373	259	244	469	171	56	125	223	800
71.5162	0	942	267	176	206	202	170	377	260	248	474	171	57	125	223	802
71.639	0	943	270	178	211	204	170	382	260	247	480	173	58	127	224	806
71.7619	0	946	269	181	208	211	172	378	255	250	480	173	57	128	225	805
71.8848	0	946	265	175	203	200	171	372	257	246	471	170	56	124	223	805
72.0077	0	945	266	174	205	202	171	373	260	248	472	170	56	125	223	803
72.1306	0	948	267	176	206	201	169	377	260	246	474	172	57	125	224	807
72.2534	0	946	271	177	210	204	171	381	256	250	478	173	58	127	225	806
72.3763	0	948	274	181	213	211	169	384	263	247	483	175	58	129	226	807
72.4992	0	947	268	179	206	206	173	374	261	248	476	172	57	126	224	803
72.6221	0	951	268	176	205	202	173	377	256	248	474	172	57	126	225	807
72.745	0	947	269	176	205	203	172	377	255	249	475	172	58	126	225	808
72.8678	0	949	272	177	208	204	168	382	262	247	479	173	58	127	225	807
72.9907	0	949	275	180	212	206	172	387	262	252	485	175	58	128	226	808
73.1136	0	950	269	181	206	209	172	378	259	247	479	172	57	127	225	808
73.2365	0	948	267	175	205	202	170	374	254	247	474	170	56	125	225	807
73.3594	0	942	267	176	205	203	172	376	258	248	475	171	57	126	224	811
73.4822	0	949	269	176	207	203	172	381	261	249	478	173	57	127	225	811
73.6051	0	951	272	181	210	205	170	385	261	248	482	174	58	128	227	815
73.728	0	949	273	184	211	213	174	384	256	251	485	175	58	129	226	813
73.8509	0	942	266	176	204	203	172	373	259	247	475	171	56	125	224	811
73.9738	0	951	266	176	204	202	172	375	259	247	475	171	58	125	224	812
74.0966	0	950	266	177	204	202	172	377	254	248	475	172	57	127	224	813
74.2195	0	947	270	179	209	204	172	381	255	249	479	173	58	127	225	813
74.3424	0	944	273	181	212	206	172	387	260	251	485	174	58	128	226	816
74.4653	0	951	270	184	208	212	174	381	259	250	483	173	58	129	225	816
74.5882	0	950	266	177	203	201	173	375	254	247	475	171	56	125	224	815
74.711	0	944	267	177	205	201	171	377	253	246	475	170	57	127	223	813
74.8339	0	940	269	178	206	201	171	380	257	247	477	172	58	127	225	813
74.9568	0	945	271	181	209	204	172	386	257	250	482	173	59	128	226	815
75.0797	0	949	275	184	213	210	172	392	256	248	486	175	58	130	227	821
75.2026	0	948	268	182	207	207	173	381	252	248	481	173	58	127	226	814
75.3254	0	940	268	177	206	202	172	381	256	246	478	171	57	128	224	815
75.4483	0	945	270	179	207	203	172	381	255	247	477	171	58	128	225	818
75.5712	0	949	271	181	209	203	173	385	253	249	479	174	58	128	226	818
75.6941	0	952	277	183	213	206	169	388	257	247	485	176	58	130	227	817
75.817	0	942	275	186	211	214	175	386	259	250	485	175	59	130	227	816
75.9398	0	947	270	178	207	203	173	379	257	248	479	172	58	128	225	816
76.0627	0	951	271	179	206	205	174	380	253	249	478	172	58	128	225	816
76.1856	0	952	273	180	209	204	169	383	257	245	480	173	58	128	226	811
76.3085	0	943	277	182	212	206	173	388	259	251	484	175	59	129	227	812
76.4314	0	948	277	187	213	214	177	389	259	251	487	176	59	130	227	815
76.5542	0	951	269	180	205	205	175	378	253	249	478	173	57	126	225	814
76.6771	0	951	270	178	206	203	169	379	257	245	477	172	58	127	226	811
76.8	0	942	271	179	207	203	173	383	258	248	479	172	58	128	226	811
76.9229	0	948	273	182	210	205	174	387	257	250	481	174	59	128	227	814
77.0458	0	952	278	183	213	210	175	390	255	252	486	176	59	130	228	815
77.1686	0	953	272	183	207	210	175	381	255	248	481	173	58	128	226	812
77.2915	0	942	269	178	204	202	172	379	259	247	477	171	58	126	226	814
77.4144	0	946	269	179	204	203	172	380	259	248	476	171	57	127	226	819
77.5373	0	943	271	179	206	202	173	383	254	249	479	172	58	127	227	819
77.6602	0	951	276	181	211	204	169	387	259	246	483	175	59	128	228	821
77.783	0	947	276	185	209	212	176	388	261	250	485	175	59	129	229	818
77.9059	0	946	268	177	204	204	174	378	257	248	476	170	57	126	226	820
78.0288	0	944	269	176	203	202	172	379	254	247	476	171	57	126	227	818
78.1517	0	949	269	178	204	202	168	382	258	244	476	171	57	127	226	819
78.2746	0	946	273	180	208	203	173	386	261	249	480	173	57	127	228	817
78.3974	0	945	276	182	212	206	172	390	262	247	485	174	59	128	228	822
78.5203	0	945	273	183	207	211	175	384	255	248	483	173	59	128	228	820
78.6432	0	950	269	177	204	201	168	378	259	243	475	170	58	127	227	818
78.7661	0	946	271	177	204	203	172	380	260	247	476	172	58	127	227	816
78.889	0	945	272	178	208	202	170	384	260	245	478	172	58	128	228	821
79.0118	0	945	276	180	210	205	173	389	256	249	483	174	59	129	229	821
79.1347	0	952	278	186	213	212	171	392	262	248	487	176	59	130	228	821
79.2576	0	947	272	180	206	205	174	379	261	248	479	171	58	128	227	818
79.3805	0	945	272	179	205	203	170	381	261	245	478	172	58	127	227	822
79.5034	0	947	274	178	206	203	174	381	256	248	478	172	58	128	228	822
79.6262	0	954	276	180	210	204	169	385	261	246	481	173	58	128	229	823
79.7491	0	948	279	182	212	209	173	390	263	251	485	176	60	130	230	822
79.872	0	947	272	181	206	207	173	380	261	246	478	172	58	127	228	822
79.9949	0	947	272	176	206	202	173	380	255	248	476	171	57	127	228	823
80.1178	0	950	273	178	206	203	169	381	261	245	476	171	58	128	227	824
80.2406	0	948	274	178	208	203	173	384	262	250	480	173	58	128	229	824
80.3635	0	948	278	181	212	205	172	390	262	249	484	175	59	129	230	827
80.4864	0	950	275	183	208	212	176	384	257	251	483	173	59	129	230	826
80.6093	0	949	269	176	205	202	172	377	258	247	474	170	57	125	228	824
80.7322	0	947	271	177	203	202	173	379	261	247	475	171	56	126	228	821
80.855	0	950	273	177	206	202	171	381	261	246	476	171	58	127	228	823
80.9779	0	951	275	180	208	204	173	385	256	250	479	173	58	128	229	823
81.1008	0	952	278	183	210	211	172	388	263	247	483	174	58	129	229	826
81.2237	0	949	270	177	204	204	174	377	261	247	475	170	58	126	227	820
81.3466	0	951	269	174	202	202	173	378	256	248	472	170	57	125	227	823
81.4694	0	947	269	175	202	201	172	379	255	247	473	170	58	126	227	823
81.5923	0	950	272	177	206	202	169	383	262	246	477	171	58	126	228	823
81.7152	0	948	277	179	210	204	173	388	263	250	481	173	58	128	228	823
81.8381	0	952	272	181	206	210	174	382	260	247	480	173	58	128	228	823
81.961	0	947	267	174	202	201	172	375	255	248	471	169	57	124	226	822
82.0838	0	948	268	172	203	201	172	378	258	247	472	170	57	126	225	823
82.2067	0	948	270	175	204	200	172	380	261	247	474	171	58	127	227	819
82.3296	0	951	273	178	207	202	170	385	260	246	477	172	57	127	228	823
82.4525	0	949	277	181	211	209	171	389	259	248	483	175	58	130	229	823
82.5754	0	944	270	178	205	205	174	378	259	248	476	171	57	126	227	821
82.6982	0	950	270	174	204	201	172	378	261	248	474	170	57	126	227	819
82.8211	0	950	271	174	205	201	171	379	260	246	474	171	58	127	228	823
82.944	0	948	273	176	206	202	169	382	259	246	477	172	57	127	229	823
83.0669	0	945	276	179	210	205	170	387	264	248	482	173	58	128	230	823
83.1898	0	952	273	180	206	210	176	380	262	251	479	173	58	127	228	820
83.3126	0	953	269	174	205	200	169	379	261	246	473	171	56	126	228	822
83.4355	0	949	271	175	204	202	169	380	259	246	475	170	57	127	228	822
83.5584	0	945	273	176	206	202	170	384	264	247	477	172	57	127	229	822
83.6813	0	954	276	178	211	204	174	389	264	252	482	173	58	128	229	822
83.8042	0	955	276	182	209	212	175	387	263	250	484	174	58	129	230	824
83.927	0	949	270	175	203	203	173	376	258	249	474	170	56	125	228	821
84.0499	0	945	269	174	204	201	173	379	261	249	475	171	57	125	228	820
84.1728	0	954	271	175	204	201	173	381	262	250	476	171	58	126	228	823
84.2957	1	953	274	177	208	203	171	385	261	249	478	173	58	127	228	824
84.4186	0	952	277	179	210	207	172	391	262	249	484	175	58	129	230	822
84.5414	0	948	271	179	205	209	177	380	263	250	478	171	58	126	229	819
84.6643	0	953	267	172	202	202	174	377	262	249	471	170	57	124	227	822
84.7872	0	956	269	174	203	200	171	378	262	247	472	170	56	126	227	823
84.9101	0	951	272	175	204	201	170	382	261	246	475	171	57	126	228	819
85.033	0	948	275	177	208	204	173	386	263	251	479	173	58	128	229	821
85.1558	0	955	275	182	209	211	177	387	264	252	482	174	58	129	230	823
85.2787	0	955	268	175	203	203	172	377	261	247	473	170	57	125	227	822
85.4016	0	953	268	173	202	201	168	377	260	246	472	170	58	125	227	818
85.5245	0	946	270	174	204	200	173	379	262	249	473	170	58	125	228	818
85.6474	0	951	273	175	207	203	174	385	263	251	476	172	58	127	228	821
85.7702	0	955	277	179	211	205	171	389	263	250	481	174	58	128	229	824
85.8931	0	959	274	180	206	212	176	383	259	251	480	173	57	127	228	818
86.016	0	947	269	174	203	201	174	376	262	249	473	171	56	124	226	818
86.1389	0	952	271	175	204	202	175	379	263	251	474	171	57	126	227	822
86.2618	0	957	272	175	205	201	171	381	262	248	475	171	58	126	228	822
86.3846	0	958	276	177	208	204	170	386	263	248	480	173	57	127	229	820
86.5075	0	951	277	182	209	211	176	387	265	253	483	173	59	128	229	822
86.6304	0	954	271	177	204	204	174	377	262	251	473	171	58	125	227	822
86.7533	0	957	271	176	203	203	172	379	261	248	474	171	57	126	227	823
86.8762	0	958	272	176	204	202	171	380	263	247	475	171	58	127	227	818
86.999	0	950	275	178	208	204	174	385	264	252	478	172	59	128	228	819
87.1219	0	956	278	181	211	210	173	388	266	251	483	175	59	128	229	824
87.2448	0	958	271	179	203	208	175	376	263	249	475	171	57	125	226	824
87.3677	0	961	269	174	203	202	170	376	262	246	471	171	57	124	227	821
87.4906	0	950	270	175	202	202	175	376	263	250	472	170	56	125	227	821
87.6134	0	954	273	176	205	204	174	381	262	251	475	171	57	126	227	824
87.7363	0	960	276	178	207	205	172	385	262	249	478	173	59	127	228	827
87.8592	0	962	275	182	207	212	173	382	264	248	479	173	58	127	227	824
87.9821	0	952	269	173	200	203	173	375	262	249	471	170	57	123	226	822
88.105	0	956	269	175	201	203	174	376	260	250	470	170	57	123	226	825
88.2278	0	954	270	176	201	201	174	378	257	249	471	170	58	126	226	825
88.3507	0	961	273	178	204	203	169	383	262	247	475	171	57	126	227	822
88.4736	0	957	276	181	207	209	175	385	264	252	479	173	58	128	228	821
88.5965	0	957	271	178	201	206	175	375	260	250	472	169	57	125	225	821
88.7194	0	955	268	174	200	202	173	373	256	248	469	168	57	123	225	820
88.8422	0	959	270	176	201	201	169	375	260	245	470	170	57	124	224	818
88.9651	0	955	272	177	203	203	172	379	262	249	473	172	58	125	225	813
89.088	0	953	275	179	207	205	171	383	263	248	477	172	58	126	226	820
89.2109	0	954	275	182	206	213	175	381	256	252	477	174	58	126	227	818
89.3338	0	960	269	176	201	203	169	374	260	244	471	170	57	123	224	817
89.4566	0	956	271	176	201	204	173	376	261	249	470	170	57	124	225	815
89.5795	0	954	272	177	202	202	171	378	261	246	471	171	57	125	224	820
89.7024	0	955	275	179	206	205	173	383	257	252	477	172	58	126	225	820
89.8253	0	957	276	183	205	211	171	384	264	249	480	174	59	127	226	821
89.9482	0	955	269	177	201	203	173	373	262	248	471	170	57	124	223	818
90.071	0	959	270	177	200	202	170	377	261	247	471	170	57	123	224	821
90.1939	0	957	272	178	201	203	173	379	257	249	473	171	58	125	224	823
90.3168	0	958	275	179	205	204	169	384	264	247	477	172	58	125	225	827
90.4397	0	958	278	184	206	212	174	388	264	252	482	174	59	127	225	825
90.5626	0	961	270	180	199	207	173	376	263	247	473	170	57	123	224	823
90.6854	0	956	270	176	199	202	172	377	257	248	470	170	56	122	224	825
90.8083	0	957	271	178	199	203	168	378	264	245	471	169	57	124	224	822
90.9312	0	956	273	179	202	203	173	381	264	249	473	171	58	125	225	819
91.0541	0	957	277	182	208	206	172	387	263	249	478	174	58	126	226	818
91.177	0	956	273	184	202	213	175	379	259	250	475	173	58	125	225	813
91.2998	0	949	270	176	200	202	172	374	262	248	468	169	57	123	223	815
91.4227	0	957	270	177	200	202	173	376	263	248	470	170	57	124	224	813
91.5456	0	958	272	179	202	203	171	380	262	247	471	171	58	125	224	816
91.6685	0	956	276	181	205	205	170	384	262	248	476	173	58	125	226	816
91.7914	0	952	278	184	206	213	176	386	265	252	480	175	58	126	226	818
91.9142	0	961	272	179	201	204	174	375	264	250	471	170	57	123	224	818
92.0371	0	961	273	177	201	203	171	378	263	247	471	171	57	124	224	820
92.16	0	958	274	179	202	204	170	379	263	247	473	171	57	124	225	817
92.2829	0	956	278	182	206	206	171	386	267	248	477	172	58	126	227	817
92.4058	0	963	281	184	209	211	176	390	268	253	484	175	59	127	227	822
92.5286	0	964	276	184	202	209	173	380	265	248	477	171	59	125	225	822
92.6515	0	966	275	179	201	204	171	380	264	247	475	171	58	125	225	818
92.7744	0	954	277	182	202	205	174	383	266	251	477	171	58	125	226	819
92.8973	0	960	279	182	205	206	174	387	267	253	480	172	59	125	226	823
93.0202	0	965	282	184	208	210	173	392	267	252	486	175	60	127	228	826
93.143	0	966	277	184	202	212	173	384	266	249	482	172	58	126	226	821
93.2659	0	956	274	180	200	206	174	384	267	251	478	170	58	125	227	822
93.3888	0	961	276	181	201	206	172	386	269	250	479	170	58	125	227	825
93.5117	0	964	278	182	204	205	172	390	266	249	482	173	60	125	228	827
93.6346	0	967	283	186	207	208	172	395	268	250	487	174	60	126	230	826
93.7574	0	959	280	187	204	215	179	389	269	252	485	173	59	126	229	825
93.8803	0	961	275	180	198	203	174	384	266	251	477	170	57	123	227	827
94.0032	0	959	275	180	200	206	172	384	265	247	478	170	58	124	227	827
94.1261	0	965	278	181	200	205	171	388	267	248	480	171	59	125	226	825
94.249	0	961	280	184	204	207	176	392	269	252	484	173	59	126	228	823
94.3718	0	961	282	189	204	215	175	394	269	250	487	174	59	127	228	828
94.4947	0	960	275	182	194	203	176	386	262	249	477	169	58	123	226	824
94.6176	0	965	274	179	199	204	170	384	265	246	477	170	57	122	226	825
94.7405	0	959	276	181	198	204	174	385	265	248	477	170	58	124	226	822
94.8634	0	958	278	184	200	206	171	391	265	248	481	171	58	124	228	825
94.9862	0	958	283	185	203	210	174	396	262	251	485	174	59	126	227	824
95.1091	0	957	277	187	197	209	176	387	262	249	480	171	58	124	225	818
95.232	0	956	275	181	197	202	174	384	263	248	473	169	58	123	225	814
95.3549	0	960	276	182	199	205	171	385	262	245	474	169	58	124	224	817
95.4778	0	956	278	183	200	204	173	388	257	248	477	170	58	124	225	817
95.6006	0	959	281	184	203	207	169	393	264	247	482	172	59	124	226	818
95.7235	0	955	281	188	203	215	176	392	264	249	482	172	59	126	225	813
95.8464	0	956	274	181	197	203	171	383	260	244	474	169	59	122	223	813
95.9693	0	952	275	183	199	205	172	384	255	247	474	170	58	124	223	813
96.0922	0	948	276	183	200	204	171	387	259	247	475	170	58	124	224	814
96.215	0	954	279	185	203	206	173	392	262	249	479	172	59	124	225	812
96.3379	0	956	280	189	203	214	174	393	260	246	482	173	59	125	225	815
96.4608	0	952	272	183	193	201	172	385	255	246	475	169	57	122	222	811
96.5837	0	946	273	182	195	202	173	387	258	246	474	169	58	122	223	812
96.7066	0	954	274	182	198	204	172	386	260	246	475	169	58	123	222	812
96.8294	0	954	278	185	200	205	170	392	258	245	478	171	58	124	224	817
96.9523	0	951	281	186	203	210	170	396	259	245	483	173	59	125	225	816
97.0752	0	946	274	187	195	209	174	388	260	246	477	170	58	123	223	813
97.1981	0	948	272	180	191	200	172	388	258	245	473	169	57	121	222	815
97.321	0	953	272	181	193	202	170	389	258	242	475	168	58	122	222	819
97.4438	0	954	275	183	197	204	167	391	258	242	477	169	58	122	222	815
97.5667	0	944	278	185	200	205	171	396	260	247	481	171	57	123	224	819
97.6896	0	948	278	188	197	211	175	396	260	247	483	172	58	124	223	820
97.8125	0	952	271	180	190	200	173	388	255	245	474	169	57	120	222	819
97.9354	0	952	272	181	189	200	166	390	258	241	473	168	56	121	221	817
98.0582	0	941	274	182	193	201	171	391	259	244	474	169	57	123	223	817
98.1811	0	948	278	184	197	206	170	393	262	243	479	170	57	123	224	821
98.304	0	952	281	186	201	210	170	399	259	246	484	173	58	125	224	821
98.4269	0	954	275	186	191	205	170	393	259	242	478	170	58	123	223	817
98.5498	0	943	274	181	191	200	171	391	260	246	474	168	57	122	223	815
98.6726	0	948	275	183	190	200	170	393	259	243	475	169	57	122	224	821
98.7955	0	948	278	183	197	205	169	392	258	244	478	169	57	124	223	822
98.9184	0	955	281	185	200	206	168	399	261	245	482	171	58	124	224	822
99.0413	0	950	281	189	196	212	174	398	262	248	484	171	58	125	225	820
99.1642	0	948	276	181	190	201	170	391	261	243	476	168	57	122	224	823
99.287	0	948	278	182	194	204	171	392	256	246	477	169	57	123	224	820
99.4099	0	955	281	184	197	203	168	394	261	245	477	169	57	124	225	820
99.5328	0	951	285	186	202	207	173	397	263	249	481	172	58	124	226	816
99.6557	0	954	286	189	203	214	174	396	262	248	484	173	59	126	226	817
99.7786	0	953	278	182	193	202	173	390	255	247	476	168	58	122	225	813
99.9014	0	953	279	182	196	203	170	391	261	245	475	169	57	122	225	814
100.024	0	952	281	183	199	204	173	390	263	247	477	169	58	124	225	813
100.147	0	957	284	186	203	206	171	396	261	247	481	171	58	125	226	815
100.27	0	953	287	187	205	212	172	400	260	248	485	172	59	126	225	815
100.393	0	955	280	184	195	204	175	391	261	249	477	169	58	123	224	813
100.516	0	954	279	181	194	200	173	391	261	248	474	168	57	121	224	810
100.639	0	956	279	182	198	205	171	389	260	245	475	170	57	123	224	812
100.762	0	954	282	184	201	205	169	393	259	245	478	170	57	124	226	814
100.884	0	951	287	186	204	207	170	398	264	248	483	172	59	126	227	814
101.007	0	958	284	187	201	211	177	394	263	249	482	171	57	125	226	812
101.13	0	958	278	181	194	201	171	390	260	246	474	168	57	122	225	815
101.253	0	955	280	181	200	205	170	387	260	245	474	168	58	123	225	812
101.376	0	951	282	181	201	205	170	392	264	246	476	169	58	124	225	813
101.499	0	960	285	184	204	207	174	396	263	250	481	172	58	125	227	815
101.622	0	960	288	188	206	213	173	399	263	250	484	173	58	127	228	817
101.745	0	958	281	182	196	203	171	391	260	246	476	169	57	122	225	812
101.868	0	952	281	180	198	202	173	390	262	247	475	169	58	122	227	814
101.99	0	957	282	180	201	205	174	390	262	250	477	168	57	123	227	817
102.113	0	961	286	182	205	206	171	396	262	248	481	171	58	124	228	821
102.236	0	964	289	186	208	208	171	400	262	248	485	173	59	127	228	819
102.359	0	956	287	188	202	213	177	397	265	251	484	172	58	125	228	818
102.482	0	962	283	180	200	204	173	391	262	251	478	169	58	124	228	821
102.605	0	964	286	182	202	207	172	392	262	247	479	169	57	125	228	824
102.728	0	967	287	183	204	207	170	395	263	246	480	170	57	125	228	821
102.851	0	956	289	185	207	208	174	400	265	252	485	173	59	125	229	823
102.973	0	962	290	188	205	215	174	397	266	249	487	173	59	126	230	826
103.096	0	961	284	181	197	201	174	394	259	250	480	169	57	124	228	825
103.219	0	968	284	182	201	208	171	394	262	247	480	170	58	125	229	826
103.342	0	962	285	184	203	207	174	399	265	251	484	170	57	125	230	829
103.465	0	961	288	184	205	209	173	404	265	250	487	172	58	126	232	834
103.588	0	961	288	190	206	217	174	406	263	250	492	174	59	127	232	837
103.711	0	967	280	183	196	204	172	399	264	245	482	169	57	124	230	837
103.834	0	959	280	181	196	202	175	400	264	249	481	169	57	123	229	835
103.956	0	959	280	182	196	203	172	402	263	247	481	170	58	124	230	837
104.079	0	959	282	183	203	208	174	403	259	251	486	171	58	124	230	838
104.202	0	958	284	185	205	212	171	408	265	249	489	173	60	126	233	842
104.325	0	958	279	187	197	212	178	401	264	250	485	169	57	125	231	838
104.448	0	959	276	180	193	202	171	400	262	246	480	168	58	123	230	840
104.571	0	955	276	181	194	202	174	401	257	247	480	169	58	123	231	840
104.694	0	955	277	183	196	202	170	404	263	245	482	171	57	124	230	840
104.817	0	956	282	185	203	209	173	405	264	249	486	172	58	126	231	840
104.94	0	956	281	188	200	214	174	407	261	248	489	172	59	125	233	842
105.062	0	954	274	180	193	203	170	399	259	244	479	169	57	122	229	838
105.185	0	950	275	181	192	202	169	401	263	243	480	169	57	122	229	838
105.308	0	957	277	182	194	202	173	403	261	248	481	169	58	124	229	838
105.431	0	956	278	185	201	208	171	402	259	247	484	172	58	125	231	840
105.554	0	953	282	188	203	212	171	408	260	247	489	173	59	126	232	841
105.677	0	950	279	188	195	209	176	402	261	249	485	170	57	126	230	838
105.8	0	957	276	182	193	203	173	401	261	248	481	169	58	124	229	840
105.923	0	955	278	183	194	204	171	403	260	246	482	170	58	125	230	843
106.045	0	959	280	183	198	206	169	405	260	245	485	171	58	126	230	838
106.168	0	949	283	187	204	211	174	409	263	250	489	172	59	127	230	840
106.291	0	954	279	189	199	213	176	403	261	250	488	172	58	126	231	841
106.414	0	957	276	182	193	202	170	403	259	246	482	170	58	123	230	842
106.537	0	960	277	183	194	204	169	406	261	244	484	170	57	124	229	840
106.66	0	949	279	184	197	202	173	411	263	249	487	172	58	125	231	841
106.783	0	956	282	187	204	209	173	412	264	247	492	173	59	125	232	846
106.906	0	954	281	190	200	215	173	411	261	248	492	172	59	126	232	843
107.028	0	958	274	182	193	202	169	403	261	244	483	169	58	123	230	844
107.151	0	952	275	182	195	202	174	406	263	248	484	170	58	123	230	839
107.274	0	949	276	183	196	201	170	408	263	246	485	170	58	125	231	844
107.397	0	950	279	185	198	203	171	413	261	248	489	172	59	126	232	844
107.52	0	958	280	190	199	211	172	415	263	248	492	173	59	127	233	844
107.643	0	950	274	183	194	203	175	405	263	248	482	169	57	123	230	842
107.766	0	952	273	182	195	200	171	404	262	245	481	169	57	123	230	844
107.889	0	950	274	182	195	200	172	407	257	248	482	169	58	125	230	844
108.012	0	951	276	184	197	202	169	413	263	246	485	172	58	125	231	847
108.134	0	949	279	186	199	206	174	415	265	251	490	173	59	126	232	845
108.257	0	951	274	186	195	205	172	406	262	247	485	169	58	124	230	843
108.38	0	946	271	181	193	201	169	405	260	244	480	168	58	123	231	844
108.503	0	944	274	182	194	200	169	407	263	245	482	170	57	124	230	847
108.626	0	952	277	183	197	202	173	408	264	249	485	170	57	126	231	845
108.749	0	954	281	187	205	207	172	409	261	248	489	172	59	126	233	846
108.872	0	951	281	189	201	212	172	407	261	247	488	173	58	126	232	842
108.995	0	947	276	182	196	201	174	402	262	247	480	170	58	124	230	840
109.117	0	956	279	184	197	204	174	402	262	249	481	169	58	124	231	842
109.24	0	956	280	183	199	204	171	401	260	247	481	171	58	125	230	843
109.363	0	959	285	186	205	209	170	403	261	247	486	172	59	126	231	838
109.486	0	951	284	189	203	212	176	404	263	251	487	173	59	127	231	837
109.609	0	955	280	182	197	203	174	397	261	250	478	170	57	124	230	838
109.732	0	958	280	182	198	203	171	398	258	247	479	170	58	125	230	837
109.855	0	960	282	183	201	204	170	399	260	246	479	171	57	126	229	833
109.978	0	952	285	185	206	207	174	401	263	251	483	172	60	126	230	832
110.1	0	957	285	190	206	216	175	402	263	249	486	173	58	128	232	834
110.223	11	955	279	182	197	203	175	394	255	249	476	170	58	123	228	832
110.346	0	959	278	181	197	201	168	395	259	245	475	168	58	124	228	829
110.469	0	954	277	182	200	203	173	395	260	248	476	169	57	125	228	827
110.592	0	952	280	183	203	206	170	397	259	247	479	171	57	126	228	831
110.715	0	953	283	186	206	210	174	401	255	251	483	173	58	126	229	832
110.838	0	960	276	185	197	205	174	394	255	248	476	169	58	124	228	829
110.961	0	950	273	180	195	200	172	391	258	246	471	168	57	122	226	825
111.084	0	951	274	181	195	200	172	393	253	246	471	168	57	123	225	826
111.206	0	949	275	181	201	203	171	392	251	247	474	169	58	125	226	824
111.329	0	949	278	185	205	205	167	397	258	244	479	171	58	125	227	826
111.452	0	948	277	188	203	212	174	395	257	249	480	172	59	126	226	822
111.575	0	948	272	180	195	199	171	389	250	245	470	167	57	122	224	820
111.698	0	945	271	181	196	201	170	389	249	245	471	168	57	123	225	820
111.821	0	939	273	180	200	202	169	388	253	245	471	168	57	124	223	821
111.944	0	947	276	183	202	203	170	392	255	245	474	170	58	125	224	819
112.067	0	947	278	186	204	210	168	396	254	245	478	171	58	126	225	822
112.189	0	941	271	183	195	202	169	389	248	243	471	167	57	123	223	816
112.312	0	935	271	179	198	200	169	388	252	244	469	168	57	122	222	815
112.435	0	943	271	180	198	202	169	386	252	244	470	168	57	124	222	817
112.558	0	942	274	182	202	204	166	390	251	243	473	169	57	125	223	818
112.681	0	946	278	185	204	207	165	395	252	243	478	172	58	126	224	816
112.804	0	934	271	185	197	206	172	387	253	245	473	168	56	123	221	812
112.927	0	938	270	178	194	198	169	388	250	244	467	167	56	121	221	815
113.05	0	943	270	180	197	202	169	384	247	244	468	167	57	122	221	814
113.172	0	943	273	181	201	202	164	389	251	240	470	169	58	124	222	811
113.295	0	932	275	183	204	204	169	395	253	246	476	171	58	124	223	812
113.418	0	936	275	186	202	212	169	391	254	243	476	171	58	124	221	814
113.541	0	936	268	179	193	197	169	385	247	243	467	167	56	121	220	811
113.664	0	939	268	179	196	199	164	386	251	240	468	167	56	122	220	810
113.787	0	936	270	180	199	201	168	387	253	244	469	167	56	122	220	807
113.91	0	933	274	182	201	202	166	392	252	242	473	170	57	124	222	814
114.033	0	934	276	185	204	207	170	395	248	246	478	171	58	125	222	815
114.156	0	937	269	182	195	199	169	387	250	243	471	167	57	122	221	812
114.278	0	933	268	179	193	196	169	388	253	243	468	166	56	122	220	809
114.401	0	937	270	181	200	200	167	386	252	241	470	168	57	122	221	811
114.524	0	935	274	180	202	201	168	390	248	245	472	169	57	124	221	813
114.647	0	938	278	184	207	203	165	395	255	243	478	171	58	126	223	813
114.77	0	939	276	187	203	212	172	391	255	246	478	172	58	126	223	811
114.893	0	939	272	181	197	197	166	388	252	242	470	168	57	123	221	813
115.016	0	937	273	180	202	202	168	387	248	244	472	169	57	124	222	812
115.139	0	933	275	181	203	202	168	390	253	245	474	170	57	125	223	814
115.261	0	944	278	184	206	203	170	395	255	248	478	171	58	126	224	815
115.384	0	944	280	187	206	212	170	395	255	246	481	173	57	127	225	816
115.507	0	939	275	179	197	199	169	389	249	245	473	169	56	123	222	812
115.63	0	935	276	180	203	203	170	388	255	245	473	169	57	124	223	813
115.753	0	946	276	181	204	203	171	390	256	247	474	170	57	125	223	816
115.876	0	945	280	184	207	204	168	394	255	246	478	172	58	127	225	818
115.999	0	948	283	188	208	212	169	398	254	246	483	173	58	128	226	815
116.122	0	937	275	182	198	201	172	389	256	246	473	168	57	124	224	813
116.244	0	941	273	179	199	200	170	387	254	246	470	168	57	123	223	817
116.367	0	945	276	180	202	203	171	387	250	247	471	169	57	124	222	817
116.49	0	946	279	182	204	203	165	391	254	243	474	171	57	125	223	814
116.613	0	942	281	183	207	206	170	396	256	248	479	171	58	127	225	815
116.736	0	941	276	185	200	207	174	388	253	247	473	169	57	124	222	815
116.859	0	941	272	178	196	198	171	386	248	245	468	167	57	122	223	814
116.982	0	946	274	180	201	202	166	384	255	242	469	168	56	123	223	812
117.105	0	942	275	179	202	202	170	388	255	246	470	169	57	125	223	811
117.228	0	941	278	182	206	204	168	394	255	244	474	171	58	127	224	816
117.35	0	942	279	185	205	210	172	392	250	248	477	171	58	127	224	816
117.473	0	942	273	178	196	197	170	385	252	245	468	168	56	123	222	816
117.596	0	942	273	179	201	201	170	384	255	245	468	168	56	124	222	815
117.719	0	944	275	179	201	202	168	387	253	243	469	168	58	124	221	817
117.842	0	942	278	181	205	203	170	392	250	246	474	170	58	125	224	818
117.965	0	944	282	184	209	206	166	395	258	245	479	172	58	127	224	819
118.088	0	946	277	186	202	207	173	390	257	247	475	169	58	124	224	817
118.211	0	948	275	180	202	203	168	385	254	244	470	168	57	123	224	820
118.333	0	944	277	181	203	204	170	387	250	246	472	170	58	124	225	818
118.456	0	940	279	181	205	203	170	390	255	247	474	170	58	126	225	820
118.579	0	948	282	184	207	206	172	397	258	249	478	173	59	127	227	821
118.702	0	949	280	187	205	212	171	390	256	246	478	171	59	126	227	825
118.825	0	947	277	179	201	201	167	388	255	243	471	169	58	123	226	820
118.948	0	940	278	181	204	205	171	389	258	247	472	170	58	125	225	822
119.071	0	946	280	182	205	203	171	393	258	248	475	171	57	127	227	825
119.194	0	951	285	184	209	206	170	397	257	247	480	173	58	127	228	828
119.316	0	953	286	187	209	213	170	398	258	246	482	173	57	128	228	825
119.439	0	942	278	180	199	200	172	391	259	247	472	169	57	123	227	824
119.562	0	947	278	179	201	201	171	390	257	249	472	169	58	124	227	829
119.685	0	946	279	180	205	203	172	390	254	248	472	169	57	125	228	828
119.808	0	952	282	182	208	204	168	395	258	245	476	172	58	127	229	828
119.931	0	950	285	184	210	207	173	401	261	251	481	174	59	128	230	827
120.054	0	948	281	186	203	208	173	394	260	246	477	170	59	126	230	830
120.177	0	947	277	179	199	198	171	392	254	247	471	168	57	123	228	831
120.3	0	955	279	180	201	200	168	393	259	243	473	169	58	124	228	831
120.422	0	948	281	180	205	202	171	394	261	248	474	170	58	126	229	830
120.545	0	951	284	183	210	204	170	400	260	247	478	171	59	127	231	832
120.668	0	949	285	187	210	211	173	400	256	251	482	173	59	128	231	833
120.791	0	950	279	180	200	200	169	393	261	245	472	169	58	124	229	829
120.914	0	949	279	180	200	199	171	394	259	247	471	169	58	124	229	826
121.037	0	951	280	181	206	203	170	392	258	245	473	170	58	127	229	826
121.16	0	947	284	181	208	204	169	395	258	245	476	172	58	127	229	824
121.283	0	946	287	184	213	206	169	400	262	246	480	173	59	129	231	827
121.405	0	955	285	186	206	211	175	398	260	251	480	172	59	128	229	826
121.528	0	953	280	180	204	201	170	391	259	245	472	169	58	124	229	824
121.651	0	949	282	181	207	204	169	391	256	245	473	169	59	125	229	822
121.774	0	945	284	182	208	205	172	393	258	249	474	171	58	126	230	821
121.897	0	954	287	184	211	206	173	397	260	251	478	172	59	129	230	824
122.02	0	952	287	188	210	214	172	398	259	248	481	172	59	128	230	826
122.143	0	955	280	181	201	200	169	391	257	244	472	169	57	124	227	819
122.266	0	944	280	180	206	204	172	390	258	247	472	170	58	125	228	819
122.388	0	948	283	181	206	203	172	391	258	248	473	169	58	126	228	822
122.511	0	952	284	183	210	205	171	397	256	247	476	172	59	127	230	823
122.634	0	954	288	185	213	209	170	401	259	247	481	175	59	130	229	822
122.757	0	944	282	186	204	208	176	393	259	248	475	169	58	126	228	816
122.88	0	946	278	179	200	199	172	390	256	247	468	168	57	123	226	819
123.003	0	946	279	181	206	203	173	388	252	247	469	169	57	125	226	818
123.126	0	951	281	182	208	203	168	392	256	244	472	171	58	127	226	820
123.249	0	947	284	183	211	204	172	397	258	249	475	171	59	128	228	817
123.372	0	946	285	187	209	212	173	397	257	246	480	172	59	128	227	819
123.494	0	945	278	180	200	199	173	390	251	246	468	168	57	122	225	815
123.617	0	946	277	180	198	197	171	390	253	245	468	167	57	123	223	817
123.74	0	944	278	179	204	200	172	389	255	246	469	167	57	124	223	814
123.863	0	947	280	182	207	202	170	394	254	245	472	170	58	126	225	818
123.986	0	943	284	184	209	203	172	400	251	248	477	172	58	127	226	819
124.109	0	940	283	187	206	210	175	398	255	247	477	172	58	127	225	819
124.232	0	945	277	180	199	196	171	391	256	246	468	167	56	122	223	814
124.355	0	947	277	180	199	198	170	394	254	243	469	169	57	123	222	816
124.477	0	943	279	182	205	200	170	390	249	245	470	169	57	125	223	813
124.6	0	938	281	184	208	202	172	397	254	247	474	171	58	126	223	816
124.723	0	948	285	186	212	207	173	401	256	250	479	173	58	128	225	817
124.846	0	947	280	186	204	207	172	392	254	245	474	169	58	125	223	821
124.969	0	944	279	181	202	199	168	391	253	243	469	169	57	123	222	816
125.092	0	938	278	183	205	203	173	390	255	246	471	168	57	124	222	816
125.215	0	942	281	182	208	203	173	394	255	248	473	170	57	126	222	819
125.338	0	948	284	186	210	204	170	398	254	247	477	172	59	126	223	821
125.46	0	948	285	189	209	211	171	397	255	245	478	172	58	126	223	822
125.583	0	933	279	181	199	198	172	393	255	246	470	169	57	123	222	836
125.706	0	939	279	181	200	198	173	393	254	247	471	169	57	124	222	844
125.829	0	939	281	182	206	202	174	391	251	247	471	169	57	124	223	848
125.952	0	948	284	185	209	203	169	397	256	245	476	172	59	126	223	847
126.075	0	944	287	186	211	208	175	402	259	251	480	173	59	128	225	846
126.198	0	942	280	186	203	206	177	392	254	248	474	170	57	124	223	846
126.321	0	943	277	180	198	198	173	393	251	246	469	167	56	122	222	843
126.444	0	953	279	181	200	198	168	394	256	243	470	168	57	123	221	844
126.566	0	944	282	182	205	202	173	394	257	247	473	170	58	125	222	841
126.689	0	949	285	185	208	204	171	400	256	246	477	172	58	126	222	846
126.812	0	947	286	189	208	212	177	402	252	250	481	173	58	126	224	847
126.935	0	949	278	182	198	199	173	394	255	246	472	167	57	122	221	846
127.058	0	948	278	180	199	198	174	396	257	247	470	167	56	121	221	844
127.181	0	948	280	181	199	196	171	397	256	245	471	168	57	123	221	845
127.304	0	945	282	183	206	202	170	396	255	245	473	170	58	124	222	845
127.427	0	944	286	186	209	205	171	401	260	247	478	172	59	125	223	844
127.549	0	952	285	189	205	210	177	402	259	251	479	172	58	126	223	845
127.672	0	951	279	181	198	198	173	394	255	245	469	169	56	121	221	844
127.795	0	947	280	182	198	198	171	395	255	244	471	168	57	122	220	842
127.918	0	944	282	182	202	199	174	396	257	247	472	169	58	124	222	843
128.041	0	953	285	184	208	204	175	398	258	251	476	171	58	125	222	847
128.164	0	953	287	187	210	206	173	403	257	250	480	173	58	126	223	849
128.287	0	956	285	188	204	209	176	397	254	250	478	170	58	124	222	842
128.41	0	945	281	182	200	199	175	396	258	249	471	169	57	122	221	842
128.532	0	951	282	182	204	202	175	396	257	250	473	170	58	124	221	846
128.655	0	953	284	183	206	204	176	396	254	251	474	170	57	124	221	847
128.778	0	956	287	185	209	205	172	401	258	248	478	172	58	126	223	845
128.901	0	949	288	188	208	212	178	399	261	251	480	172	57	125	223	842
129.024	0	949	280	182	199	199	176	394	257	251	471	168	58	122	220	845
129.147	0	949	281	182	201	199	176	398	253	250	471	168	57	122	221	844
129.27	0	955	283	182	204	202	171	396	258	247	471	169	58	124	222	842
129.393	0	950	287	184	208	204	176	399	261	251	476	171	58	125	223	843
129.516	0	951	289	186	210	211	175	404	261	251	481	173	59	126	224	847
129.638	0	950	282	186	199	204	178	396	253	251	473	169	57	123	221	843
129.761	0	951	280	179	198	199	175	393	256	249	468	168	57	121	220	845
129.884	0	950	280	181	199	198	176	395	259	249	469	168	56	122	221	843
130.007	0	953	283	182	205	203	173	395	258	249	471	169	57	124	222	845
130.13	0	949	286	183	207	203	175	399	254	252	475	171	58	125	223	846
130.253	0	951	285	187	207	212	178	398	258	252	477	171	58	124	222	847
130.376	0	949	277	178	197	198	176	392	259	249	467	167	57	121	220	843
130.499	0	954	278	180	199	198	172	393	257	247	467	167	57	121	221	846
130.621	0	947	280	179	200	198	175	394	252	249	467	168	56	122	221	845
130.744	0	943	282	181	205	202	175	396	258	251	471	170	57	123	222	844
130.867	0	952	286	185	209	203	176	402	260	252	476	171	58	125	223	846
130.99	0	949	283	186	202	209	175	398	258	249	475	170	58	124	223	847
131.113	0	945	276	178	196	196	174	393	252	249	466	167	57	120	220	845
131.236	0	942	277	179	197	198	175	397	259	248	468	167	56	121	221	845
131.359	0	946	279	180	198	196	176	399	258	251	470	169	57	122	222	848
131.482	0	951	282	182	207	204	173	400	256	250	474	170	58	123	223	851
131.604	0	952	286	185	209	206	172	405	258	250	480	173	59	125	224	849
131.727	0	942	282	185	204	208	178	398	259	250	476	170	58	124	223	848
131.85	0	947	279	178	198	198	176	395	257	251	469	169	57	121	221	851
131.973	0	951	280	180	199	199	177	399	252	252	470	168	57	122	221	851
132.096	0	952	282	181	203	200	172	401	258	247	473	169	57	123	222	849
132.219	0	948	285	183	209	205	176	404	259	252	477	172	57	124	224	850
132.342	0	949	286	186	208	212	181	405	257	253	480	172	57	125	225	855
132.465	0	947	281	180	198	199	178	399	254	251	472	168	56	121	222	853
132.588	0	953	280	178	198	200	172	402	259	247	473	169	57	122	223	853
132.71	0	949	282	180	201	199	177	404	260	251	474	169	58	123	223	852
132.833	0	949	285	183	208	204	176	405	260	251	478	171	58	124	224	857
132.956	0	951	290	185	211	209	179	409	256	255	484	173	59	125	226	857
133.079	0	952	282	184	201	208	180	403	258	252	478	170	58	123	224	857
133.202	0	950	279	178	199	198	178	399	261	251	471	168	57	121	223	854
133.325	0	953	280	179	198	199	175	400	259	250	472	169	57	121	223	857
133.448	0	949	281	180	203	201	177	402	255	253	473	170	58	123	222	856
133.571	0	952	285	181	208	205	174	405	262	250	479	171	58	124	224	859
133.693	0	953	287	186	209	213	181	406	262	254	482	172	58	125	226	856
133.816	0	956	278	180	197	201	179	397	256	252	471	168	56	121	224	856
133.939	0	948	278	178	198	198	177	398	255	251	468	167	56	119	223	855
134.062	0	945	279	176	197	199	176	397	260	250	469	168	57	121	223	854
134.185	0	953	280	178	204	204	178	394	263	253	471	170	57	124	225	851
134.308	0	953	284	182	206	205	176	399	262	251	475	172	57	124	226	855
134.431	0	948	281	184	202	211	179	394	259	252	473	171	58	122	224	848
134.554	0	942	275	177	195	198	177	390	262	250	465	167	56	119	223	847
134.676	0	948	276	177	195	199	178	391	262	251	464	167	57	120	224	853
134.799	0	952	277	176	202	203	175	388	261	249	466	169	58	121	224	855
134.922	0	954	280	178	204	204	173	390	261	249	469	170	58	123	225	852
135.045	0	945	283	181	206	209	178	396	263	254	474	172	59	125	226	852
135.168	0	950	278	180	199	208	179	388	263	254	469	169	57	122	224	852
135.291	0	953	275	175	198	201	177	385	257	252	463	167	56	120	222	852
135.414	0	954	276	175	200	203	173	385	260	248	464	168	56	120	222	848
135.537	0	943	280	177	203	203	176	389	263	252	467	170	57	123	223	848
135.66	0	949	283	179	206	205	176	393	264	253	472	171	57	124	225	852
135.782	0	949	284	183	207	213	180	394	260	256	474	173	58	124	224	851
135.905	0	954	277	177	196	201	176	387	258	252	465	168	57	120	222	850
136.028	0	948	278	176	200	205	177	386	262	253	466	168	57	121	223	849
136.151	0	946	278	178	201	204	177	388	259	252	467	169	57	121	223	853
136.274	0	947	280	179	204	205	178	394	257	255	471	171	57	124	224	852
136.397	0	955	284	183	206	210	175	398	265	253	475	172	59	124	224	855
136.52	0	947	275	181	197	207	180	388	263	253	468	168	57	120	222	850
136.643	0	945	272	176	195	200	178	390	258	252	464	168	56	119	222	853
136.765	0	947	272	177	198	204	176	386	256	252	466	168	57	121	222	854
136.888	0	946	273	178	200	204	173	390	263	249	468	168	57	122	222	855
137.011	0	946	277	182	203	206	178	397	264	255	473	172	57	122	224	854
137.134	0	947	275	183	198	212	177	395	262	251	474	170	57	123	223	855
137.257	0	941	266	176	191	199	177	387	256	251	463	167	55	118	221	854
137.38	0	942	266	176	190	200	176	390	258	250	463	166	56	119	219	857
137.503	0	942	267	177	192	198	176	392	261	251	465	168	56	120	219	855
137.626	0	945	270	179	197	205	174	392	259	249	469	169	57	121	220	859
137.748	0	939	273	181	201	206	177	401	256	253	476	171	58	122	222	867
137.871	0	932	267	183	194	210	179	397	259	251	474	169	57	120	222	870
137.994	0	941	262	176	188	198	176	395	258	249	466	166	56	117	221	874
138.117	0	938	263	175	189	200	176	398	253	250	468	166	57	118	222	878
138.24	0	935	265	177	190	200	175	401	252	248	469	167	57	119	221	873
138.363	0	929	268	179	193	201	176	407	257	250	473	169	58	120	223	873
138.486	0	935	272	182	201	210	177	406	259	253	479	172	58	122	225	877
138.609	0	938	267	182	191	207	179	400	253	251	474	167	57	120	224	875
138.732	0	938	264	177	189	199	172	397	256	246	468	167	56	118	223	869
138.854	0	927	265	177	190	200	176	399	258	248	468	167	57	118	223	868
138.977	0	933	268	179	193	199	177	403	257	250	471	168	57	120	223	871
139.1	0	939	271	181	197	205	174	405	256	250	475	170	57	121	224	873
139.223	0	941	276	184	203	211	175	409	258	250	481	172	59	123	226	870
139.346	0	935	270	182	193	206	179	401	260	250	474	168	58	120	224	865
139.469	0	935	269	179	193	200	177	399	257	251	470	167	57	119	223	871
139.592	0	936	270	180	193	202	178	401	253	250	472	169	57	120	224	871
139.715	0	945	273	181	197	204	173	403	259	248	475	170	59	121	225	868
139.837	0	939	277	185	204	208	177	406	262	254	480	172	59	122	227	867
139.96	0	939	277	187	199	215	179	406	262	252	481	172	58	123	227	870
140.083	0	940	270	180	193	202	178	399	255	251	472	168	57	119	225	868
140.206	0	941	270	180	194	203	175	401	260	248	473	168	58	119	225	870
140.329	0	940	273	180	195	202	177	404	262	252	474	170	58	122	225	868
140.452	0	943	277	183	203	208	176	405	261	251	479	171	58	123	227	872
140.575	0	941	280	185	206	212	180	411	258	255	484	174	58	125	228	873
140.698	0	941	274	186	196	210	182	403	261	253	478	170	57	121	227	869
140.82	0	941	270	178	193	202	178	399	262	252	472	169	57	120	227	865
140.943	0	946	272	180	194	201	176	402	261	250	472	169	57	121	226	868
141.066	0	939	275	180	196	202	179	405	257	252	476	169	58	122	227	869
141.189	0	938	277	184	202	205	179	409	262	254	481	171	58	123	229	868
141.312	0	947	280	187	206	216	181	411	264	256	486	173	59	125	230	871
141.435	0	945	271	182	195	205	178	402	261	251	476	169	56	121	227	871
141.558	0	940	270	178	194	202	179	402	257	252	474	169	56	120	227	866
141.681	0	934	272	180	194	201	180	404	262	251	475	168	58	121	227	866
141.804	0	939	273	181	197	202	180	409	262	254	478	170	58	123	228	870
141.926	0	946	279	183	205	209	177	410	261	252	482	172	59	125	230	873
142.049	0	946	279	187	204	214	178	413	262	253	486	172	59	125	231	869
142.172	0	935	271	180	196	203	180	403	263	253	476	169	57	121	229	867
142.295	0	941	271	179	196	202	181	405	262	253	477	169	58	121	228	871
142.418	0	945	272	181	197	201	181	407	257	254	477	170	59	122	229	873
142.541	0	946	275	183	202	206	175	409	262	250	481	171	59	124	230	870
142.664	0	943	279	185	208	210	181	414	266	255	486	173	60	126	231	872
142.787	0	941	277	187	202	214	184	409	261	255	484	173	58	124	230	875
142.909	0	942	272	180	198	202	181	407	257	253	478	170	57	122	229	874
143.032	0	948	273	181	196	202	177	409	264	250	479	170	59	123	229	875
143.155	0	941	276	182	200	203	181	412	265	253	482	171	59	124	230	873
143.278	0	944	279	184	203	205	179	417	264	253	486	173	58	125	232	876
143.401	0	944	279	188	205	215	183	416	260	258	489	174	59	127	232	876
143.524	0	943	272	181	198	203	180	407	261	254	479	169	57	121	230	874
143.647	0	941	273	181	198	203	182	409	263	254	480	170	58	122	230	871
143.77	0	944	275	181	199	202	179	411	262	251	481	170	59	124	231	873
143.892	0	943	277	182	203	206	182	413	258	255	484	172	58	125	232	874
144.015	0	945	281	186	210	212	179	415	267	253	489	174	60	126	232	876
144.138	0	948	275	186	203	214	184	408	265	255	485	172	58	124	232	873
144.261	0	946	271	179	198	201	179	404	262	250	476	169	58	121	230	873
144.384	0	942	272	180	197	202	181	407	257	252	477	169	58	122	230	872
144.507	0	937	273	180	200	202	181	411	263	254	480	170	58	124	232	871
144.63	0	945	277	183	204	206	183	413	264	255	484	172	59	124	231	874
144.753	0	947	280	187	207	217	181	413	263	254	488	174	59	127	233	878
144.876	0	944	270	180	197	204	181	405	258	252	478	169	58	123	231	870
144.998	0	935	270	178	197	201	182	405	262	251	477	169	58	121	230	869
145.121	0	939	270	179	197	201	182	408	262	253	477	170	58	123	230	872
145.244	0	946	274	181	200	203	182	411	259	255	479	171	58	124	231	873
145.367	0	948	277	183	209	209	178	413	263	251	484	173	59	126	233	871
145.49	0	936	276	185	204	214	184	410	264	254	486	172	58	125	231	868
145.613	0	939	269	179	197	202	181	404	261	253	476	169	58	122	230	870
145.736	0	940	269	179	197	203	182	407	257	253	478	170	57	123	230	873
145.859	0	945	271	179	199	201	177	410	262	249	478	170	58	124	231	871
145.981	1	941	275	181	204	205	181	412	265	255	483	172	59	125	232	872
146.104	0	939	279	184	210	213	180	415	265	254	488	174	59	126	234	875
146.227	0	940	271	183	198	208	184	409	258	254	484	171	58	124	232	872
146.35	0	947	270	179	198	201	179	409	260	253	480	170	58	123	231	874
146.473	0	939	272	181	199	202	182	409	265	253	480	170	58	124	232	872
146.596	0	943	273	181	200	203	180	413	263	252	483	172	59	125	232	876
146.719	0	942	277	183	207	208	182	415	258	256	487	174	58	126	234	878
146.842	0	944	273	185	200	209	183	410	261	254	484	171	59	124	232	877
146.964	0	941	268	177	197	202	182	407	263	253	478	169	58	122	231	874
147.087	0	942	269	179	198	202	179	409	261	250	479	169	57	124	232	877
147.21	0	940	271	179	200	203	181	412	258	254	482	170	58	125	232	877
147.333	0	936	274	182	203	204	182	418	263	255	486	173	59	126	234	877
147.456	0	945	274	185	203	214	184	414	265	255	487	173	59	126	234	879
147.579	0	944	265	176	196	202	180	405	261	250	477	169	57	121	232	878
147.702	0	937	266	176	196	201	180	407	257	251	477	168	57	121	233	877
147.825	0	933	267	177	197	200	181	409	262	252	478	169	57	123	233	879
147.948	0	941	268	178	199	201	182	413	264	254	482	170	59	124	234	883
148.07	0	941	271	181	201	208	180	416	263	253	485	173	59	126	234	883
148.193	0	942	263	178	194	204	181	404	258	252	477	168	58	121	232	877
148.316	0	930	262	174	195	199	181	404	263	251	474	168	57	120	232	877
148.439	0	936	263	175	194	199	180	405	261	252	475	168	57	122	233	879
148.562	0	940	265	176	196	199	177	409	261	250	478	170	58	123	233	882
148.685	0	942	270	179	204	204	177	412	263	250	482	172	58	125	235	880
148.808	0	930	266	181	198	208	183	408	264	253	480	170	58	124	234	877
148.931	0	935	263	174	195	199	180	401	261	253	473	167	57	121	232	879
149.053	0	936	264	175	195	200	181	402	258	252	474	169	57	123	233	880
149.176	0	941	266	175	196	201	177	405	262	249	476	169	58	124	233	879
149.299	0	937	270	178	205	206	181	406	265	254	481	171	58	125	234	874
149.422	0	937	269	181	202	212	181	408	264	252	483	171	58	125	235	878
149.545	0	936	264	175	195	202	181	401	257	252	474	169	57	122	233	876
149.668	0	943	266	176	196	200	176	402	263	249	475	169	58	123	233	878
149.791	0	936	266	176	197	201	180	406	265	252	476	169	57	124	234	877
149.914	0	939	270	177	203	204	179	408	265	252	481	171	58	125	234	881
150.036	0	939	271	183	206	214	183	408	260	257	485	173	59	127	236	882
150.159	0	937	263	176	196	202	181	401	261	253	476	169	58	123	233	883
150.282	0	936	263	174	196	201	180	403	264	252	476	168	58	123	233	880
150.405	0	939	263	175	196	201	178	406	262	250	477	169	57	124	234	883
150.528	0	935	266	177	199	201	179	410	260	255	480	170	58	124	235	884
150.651	0	939	271	180	204	207	177	414	267	252	486	172	58	126	236	884
150.774	0	939	265	180	197	209	184	407	266	255	482	170	59	124	235	883
150.897	0	940	261	174	194	199	178	403	263	250	475	168	57	122	234	886
151.02	0	935	262	175	194	200	176	406	262	249	475	168	57	122	234	886
151.142	0	931	263	175	196	199	179	409	264	253	479	169	57	124	235	885
151.265	0	941	267	179	199	202	182	415	266	256	484	172	59	125	236	889
151.388	0	941	270	183	203	212	180	415	265	254	487	172	60	126	237	891
151.511	0	935	261	177	195	201	177	405	263	250	477	168	56	122	235	884
151.634	0	929	261	175	196	200	181	406	265	253	477	168	57	122	235	884
151.757	0	934	263	175	196	199	180	409	266	254	479	169	58	123	235	889
151.88	0	940	266	178	199	202	178	413	264	253	483	171	58	124	236	891
152.003	0	941	270	182	205	206	178	417	265	253	488	173	59	126	237	888
152.125	0	932	268	184	203	213	183	412	267	255	487	173	58	126	238	887
152.248	0	935	264	178	197	200	181	406	264	254	480	170	57	123	235	889
152.371	0	941	265	178	197	202	181	409	261	254	480	170	57	124	237	892
152.494	0	941	266	179	199	201	177	414	264	252	483	171	58	125	237	889
152.617	0	934	270	181	203	204	183	418	267	256	488	173	59	125	238	891
152.74	0	935	270	185	205	214	182	415	268	254	491	173	60	127	238	895
152.863	0	933	263	178	197	201	182	409	260	254	481	169	57	123	237	895
152.986	0	940	266	178	199	202	178	414	265	251	483	169	57	124	238	895
153.108	0	935	266	180	198	202	181	417	267	256	486	170	58	125	239	893
153.231	0	933	270	182	201	204	180	424	268	254	490	172	58	126	239	897
153.354	0	935	273	186	205	212	181	427	267	255	495	175	60	127	240	896
153.477	0	941	263	183	197	205	180	413	268	251	485	170	58	124	238	895
153.6	0	933	263	178	197	203	183	414	267	254	483	169	58	123	237	892
153.723	0	935	264	180	197	201	180	416	267	252	484	170	58	124	238	894
153.846	0	935	268	180	200	202	182	421	262	256	487	172	58	126	239	893
153.969	0	937	271	184	205	205	179	426	269	254	493	174	59	126	240	896
154.092	0	935	267	186	200	211	186	419	269	257	490	172	59	125	239	891
154.214	0	936	263	178	196	202	179	413	266	252	481	170	58	123	237	890
154.337	0	933	264	180	197	202	181	416	261	254	483	170	58	124	238	891
154.46	0	935	267	180	200	203	179	419	269	252	486	171	59	125	238	892
154.583	0	938	270	182	203	204	183	425	269	257	490	173	59	126	239	891
154.706	0	940	273	187	205	211	183	428	268	255	496	175	60	128	240	894
154.829	0	934	265	183	199	205	182	415	263	255	486	170	58	124	238	890
154.952	0	928	265	181	199	202	182	415	266	254	484	170	58	124	237	891
155.075	0	939	266	181	200	202	183	417	267	256	485	171	58	125	238	891
155.197	0	938	269	184	203	203	180	421	266	254	489	173	59	126	238	893
155.32	0	937	273	187	207	207	179	427	267	254	493	174	60	127	240	891
155.443	0	930	272	189	203	213	185	422	268	256	493	174	59	127	239	892
155.566	0	934	267	182	200	203	183	416	266	256	486	172	59	125	238	892
155.689	0	940	267	185	200	206	181	419	265	253	488	172	59	126	238	893
155.812	0	939	269	184	202	203	178	421	266	253	489	173	58	128	239	890
155.935	0	929	274	187	206	206	183	427	269	256	493	175	60	128	240	890
156.058	0	936	273	190	205	214	186	425	267	259	496	175	59	127	241	893
156.18	0	939	266	183	200	204	183	417	262	255	486	171	58	125	237	891
156.303	0	940	267	184	202	206	179	419	265	252	488	171	59	126	238	888
156.426	0	933	268	185	203	204	183	421	268	255	489	172	58	127	238	887
156.549	0	934	273	187	206	205	181	427	269	255	494	175	60	127	240	891
156.672	0	935	275	192	205	214	182	427	266	255	496	175	59	128	241	893
156.795	0	939	266	183	199	206	183	413	263	253	486	171	58	126	237	889
156.918	0	932	265	182	199	203	183	416	266	253	485	171	58	125	238	885
157.041	0	930	267	184	200	203	182	418	263	255	485	171	58	126	238	889
157.164	0	931	269	185	204	204	181	420	261	255	489	173	59	127	239	889
157.286	0	941	272	188	206	209	178	426	267	253	492	175	60	128	239	891
157.409	0	932	265	187	199	209	184	414	266	254	486	170	58	125	238	885
157.532	0	933	264	182	199	202	181	412	261	253	482	169	59	124	236	886
157.655	0	930	264	184	199	203	181	414	258	253	482	170	58	125	237	885
157.778	0	931	266	185	202	202	176	417	266	250	485	171	59	126	236	886
157.901	0	931	270	187	204	204	180	423	265	255	488	173	59	127	238	884
158.024	0	934	268	189	203	212	181	420	264	252	490	173	59	127	237	886
158.147	0	927	262	183	198	202	179	412	257	252	481	170	58	124	235	883
158.269	0	928	264	183	199	202	179	414	261	251	481	170	58	126	235	882
158.392	0	931	266	183	200	202	180	417	263	252	483	171	58	126	235	883
158.515	0	935	269	187	204	205	178	421	263	251	487	173	60	127	237	884
158.638	0	929	273	189	208	213	181	422	259	254	493	175	59	128	238	886
158.761	0	922	265	187	201	207	181	413	262	251	485	171	58	126	236	884
158.884	0	933	265	184	200	202	180	414	263	253	482	171	58	125	236	884
159.007	0	932	267	185	202	204	177	416	261	250	483	171	59	127	236	887
159.13	0	927	269	185	203	204	176	419	261	249	485	172	59	128	237	882
159.252	0	923	272	189	205	209	180	425	264	254	491	174	59	128	238	885
159.375	0	931	266	188	200	208	181	415	263	253	485	171	58	126	236	885
159.498	0	930	264	183	199	202	180	414	257	253	482	170	58	125	235	885
159.621	0	933	266	184	201	203	176	416	261	249	483	170	58	126	236	881
159.744	0	921	267	186	204	203	179	421	263	252	486	173	58	127	236	882
159.867	0	927	272	188	206	206	181	424	263	255	491	175	60	128	237	886
159.99	0	933	267	190	202	213	183	417	257	254	488	172	58	127	236	886
160.113	0	932	262	182	199	202	175	411	260	247	480	169	58	124	236	881
160.236	0	920	263	183	200	202	180	414	262	251	481	171	58	125	235	880
160.358	0	925	265	183	201	201	179	417	260	253	482	170	58	126	236	883
160.481	0	933	269	186	203	204	181	420	258	253	487	172	59	127	236	886
160.604	0	931	269	190	203	212	178	419	262	249	489	173	58	128	237	882
160.727	0	924	262	181	197	201	180	409	262	250	479	170	58	123	234	877
160.85	0	922	262	182	198	202	179	411	259	251	479	169	58	123	234	883
160.973	0	924	263	182	199	200	179	413	256	251	480	169	58	125	235	885
161.096	0	931	267	183	202	203	175	418	262	249	484	171	58	126	236	884
161.219	0	927	270	188	205	209	180	422	264	253	489	174	58	128	236	882
161.341	0	923	263	185	198	205	181	411	258	251	481	170	58	125	235	882
161.464	0	924	263	181	198	201	180	410	256	250	478	169	58	124	234	882
161.587	0	928	264	182	199	201	178	411	259	250	480	170	58	125	235	883
161.71	0	925	266	183	203	201	179	417	263	252	482	170	58	126	236	882
161.833	0	929	270	186	205	204	178	422	262	251	487	173	58	128	238	885
161.956	0	926	267	188	202	210	181	415	257	252	485	171	58	126	236	885
162.079	0	927	264	181	198	201	178	410	258	249	478	169	57	124	235	884
162.202	0	928	265	182	199	203	179	413	262	250	480	170	57	125	235	882
162.324	0	928	267	183	201	202	177	416	261	249	481	170	58	126	237	885
162.447	0	925	270	186	204	204	176	420	259	249	486	172	59	127	237	885
162.57	0	923	268	188	202	211	181	416	261	251	485	172	59	127	237	883
162.693	0	930	262	181	198	201	178	410	261	250	477	169	56	123	234	883
162.816	0	931	264	181	198	201	176	411	260	248	478	169	58	124	236	884
162.939	0	925	265	182	200	201	175	414	258	247	480	169	58	126	236	882
163.062	0	923	269	183	203	203	179	420	262	251	484	171	57	126	238	883
163.185	0	932	269	187	203	210	181	419	263	252	486	172	58	127	237	886
163.308	0	932	262	180	196	202	177	407	260	247	475	168	57	123	235	885
163.43	0	927	262	179	197	201	175	408	259	245	475	168	57	124	235	881
163.553	0	921	264	180	198	199	178	411	260	249	476	169	56	124	236	881
163.676	0	925	267	181	201	201	178	415	261	252	480	169	58	126	236	885
163.799	0	934	269	183	204	205	177	419	261	251	484	172	59	127	237	888
163.922	0	931	264	183	199	206	178	409	258	249	478	168	58	124	235	881
164.045	0	920	263	179	197	199	177	408	262	248	474	167	56	123	235	882
164.168	0	925	264	180	197	200	178	410	261	250	474	168	57	124	236	884
164.291	0	931	267	180	200	201	176	412	259	248	478	170	58	125	236	886
164.413	0	933	270	183	206	205	174	417	261	248	483	171	57	126	236	884
164.536	0	928	270	188	205	213	181	415	263	251	485	171	58	128	236	882
164.659	0	927	264	180	197	200	177	407	261	250	476	168	56	123	235	885
164.782	0	927	265	180	198	201	179	410	257	250	478	169	57	126	235	887
164.905	0	933	267	181	199	200	174	412	261	247	478	169	58	126	236	887
165.028	0	929	270	183	203	202	177	416	264	252	483	171	57	126	238	884
165.151	0	927	272	187	206	213	178	416	263	250	486	172	58	128	238	887
165.274	0	928	265	181	199	203	178	407	257	250	477	169	56	123	235	884
165.396	0	936	266	181	198	201	174	409	263	246	476	168	57	124	235	884
165.519	0	929	268	181	199	201	178	412	263	250	477	170	57	126	235	884
165.642	0	934	271	183	202	202	177	418	263	250	482	170	57	126	237	888
165.765	0	931	274	185	211	213	179	418	259	253	488	172	58	129	238	889
165.888	0	934	268	185	199	208	180	410	261	250	481	169	57	124	236	886
166.011	0	931	265	178	198	200	178	407	264	250	476	168	56	123	236	883
166.134	0	934	266	179	198	201	176	408	262	247	476	168	57	125	235	884
166.257	0	932	269	180	201	201	174	413	260	248	479	169	57	126	236	884
166.38	0	934	273	183	204	202	175	418	265	249	484	171	57	126	238	886
166.502	0	938	274	187	205	213	181	414	265	253	486	172	59	127	237	887
166.625	0	938	266	179	197	201	177	405	261	247	475	168	57	123	236	885
166.748	0	932	267	179	197	201	177	408	257	249	476	168	56	123	236	883
166.871	0	928	269	181	200	200	178	410	262	250	477	169	57	124	236	882
166.994	0	937	272	182	202	202	179	416	263	253	482	170	58	127	237	885
167.117	0	939	276	184	209	210	177	417	262	252	487	173	58	127	238	889
167.24	0	938	273	186	201	208	177	412	262	248	483	170	57	126	236	882
167.363	0	929	269	179	199	201	178	410	262	250	478	168	58	124	236	882
167.485	0	934	270	181	200	202	178	411	263	252	479	169	58	125	237	886
167.608	0	942	272	183	202	202	176	415	262	250	482	170	57	126	237	888
167.731	0	943	276	185	208	207	175	419	264	250	487	172	59	128	238	885
167.854	0	931	278	189	208	215	181	418	266	254	490	172	59	128	238	886
167.977	0	937	272	182	200	203	179	411	262	253	482	169	56	125	237	887
168.1	0	940	274	183	200	202	179	414	259	253	483	170	58	126	238	889
168.223	0	941	273	184	201	202	174	416	263	249	484	170	58	126	237	888
168.346	0	937	276	185	206	205	179	422	266	255	489	172	58	128	238	887
168.468	0	936	279	190	210	214	180	423	267	253	493	175	60	129	240	890
168.591	0	938	271	185	201	206	182	411	259	253	484	169	57	126	237	890
168.714	0	944	271	182	200	202	176	414	265	250	483	169	57	126	237	888
168.837	0	938	272	183	201	203	180	416	266	252	483	169	58	126	238	885
168.96	0	935	276	185	204	204	178	420	266	251	488	171	58	127	238	889
169.083	0	938	279	187	210	209	180	425	261	256	492	174	59	129	239	889
169.206	0	940	275	190	203	214	183	419	264	254	490	172	58	127	238	889
169.329	0	937	269	182	200	202	180	413	266	252	482	169	57	124	237	886
169.452	0	941	271	183	200	203	177	415	264	250	483	170	57	125	237	887
169.574	0	936	272	183	202	202	180	417	260	253	485	170	58	127	237	887
169.697	0	938	276	186	206	205	176	423	267	251	489	172	58	128	238	888
169.82	0	941	279	190	210	214	183	422	269	256	492	173	59	129	239	887
169.943	0	945	271	185	200	206	179	412	263	251	483	170	57	124	236	886
170.066	0	936	271	183	200	202	178	413	260	253	482	169	57	125	237	886
170.189	0	933	273	184	201	202	179	416	265	252	484	170	57	126	236	883
170.312	0	943	276	185	205	205	180	422	267	255	488	171	57	128	238	887
170.435	0	943	279	188	209	206	178	428	267	254	493	174	59	129	240	893
170.557	0	940	278	191	208	217	179	421	265	252	494	174	59	129	239	887
170.68	0	933	272	184	201	203	180	416	267	252	486	170	57	126	237	887
170.803	0	938	274	185	202	205	180	418	267	254	486	171	58	127	238	890
170.926	0	944	275	186	204	203	177	420	265	253	488	172	58	128	239	893
171.049	0	944	279	187	209	206	177	425	266	253	493	174	60	128	241	891
171.172	0	935	280	192	208	214	183	427	269	258	496	176	59	129	241	892
171.295	0	939	273	185	203	206	181	417	267	255	488	171	58	127	239	894
171.418	0	944	275	185	204	206	182	419	263	255	487	171	58	127	240	898
171.54	0	944	276	186	204	204	176	421	267	252	489	172	58	128	240	893
171.663	0	938	279	188	207	206	181	427	270	257	494	174	58	129	241	893
171.786	0	941	281	191	212	216	181	427	272	256	498	175	60	130	243	898
171.909	0	940	275	185	203	207	183	418	263	256	488	171	58	127	241	897
172.032	11	944	274	183	202	205	177	418	268	252	487	171	58	127	240	897
172.155	0	940	275	183	204	205	180	420	270	256	488	171	59	127	241	897
172.278	0	938	278	186	206	206	179	425	270	254	491	173	58	129	241	898
172.401	0	939	281	188	209	210	183	429	266	258	496	175	60	130	243	899
172.524	0	947	275	188	204	210	179	418	270	253	489	171	59	128	241	897
172.646	0	938	274	182	202	204	181	417	269	255	485	170	57	127	241	895
172.769	0	941	274	183	201	205	179	419	269	252	486	170	59	127	240	896
172.892	0	938	277	184	204	205	180	423	264	256	487	170	59	128	242	897
173.015	0	941	281	186	207	208	178	428	271	254	492	174	59	128	242	901
173.138	0	941	277	188	204	213	184	422	270	257	491	173	59	128	242	896
173.261	0	941	273	181	201	204	182	416	264	256	483	170	58	125	240	895
173.384	0	936	275	183	202	204	180	419	264	255	483	169	57	126	240	895
173.507	0	939	276	184	203	204	180	421	267	255	485	171	58	127	241	897
173.629	0	944	279	186	207	206	181	428	270	256	492	173	59	128	242	896
173.752	0	944	281	189	208	214	180	429	266	255	495	174	59	130	242	898
173.875	0	939	274	183	202	206	181	419	261	255	484	170	57	126	241	894
173.998	0	933	274	182	202	204	181	420	265	254	485	170	58	126	240	894
174.121	0	943	275	184	203	204	181	422	265	254	486	171	58	127	240	894
174.244	0	943	279	185	206	206	179	424	264	253	489	172	59	128	241	895
174.367	0	939	280	188	207	214	179	428	265	252	492	173	59	129	240	891
174.49	0	932	274	184	201	206	182	416	266	253	483	170	58	126	237	887
174.612	0	936	273	183	202	204	180	417	264	254	483	170	57	126	238	890
174.735	0	942	274	184	204	204	180	418	259	254	483	170	59	127	239	890
174.858	0	942	277	185	207	205	176	424	264	250	487	171	58	127	239	886
174.981	0	933	280	189	209	211	182	426	266	255	492	174	59	128	239	886
175.104	0	937	272	185	202	207	182	413	262	254	482	169	58	125	237	886
175.227	0	940	270	181	201	203	180	412	258	252	479	169	57	124	236	887
175.35	0	938	272	182	201	203	175	414	261	248	479	169	57	125	237	885
175.473	0	935	274	183	203	204	178	418	264	252	482	169	57	126	235	879
175.596	0	936	277	185	206	206	180	424	262	255	486	172	58	128	237	885
175.718	0	935	273	187	202	212	182	415	257	253	483	169	57	126	236	883
175.841	0	939	268	179	199	202	177	410	258	250	475	168	57	123	234	881
175.964	0	931	269	179	200	202	179	411	263	250	476	168	57	125	234	878
176.087	0	929	270	181	201	201	178	413	258	251	478	168	57	126	235	881
176.21	0	931	273	182	203	202	178	417	258	252	482	170	57	126	235	882
176.333	0	933	276	187	204	210	178	420	260	252	486	172	57	127	236	882
176.456	0	930	268	181	198	203	178	408	262	250	476	167	57	124	234	876
176.579	0	932	268	179	199	201	178	410	257	250	476	168	56	124	234	878
176.701	0	928	269	180	199	201	177	411	256	250	477	167	57	124	234	878
176.824	0	930	272	181	202	202	177	416	260	251	480	169	57	126	234	879
176.947	0	934	275	184	205	204	177	421	263	252	484	172	58	126	237	878
177.07	0	936	272	187	202	211	177	415	261	251	483	171	57	125	236	882
177.193	0	930	269	180	199	202	177	411	255	249	478	168	57	124	234	878
177.316	0	924	270	179	199	202	177	414	260	249	479	169	57	124	234	879
177.439	0	933	270	180	200	202	178	416	261	251	479	169	57	125	236	883
177.562	0	933	275	182	204	203	174	420	261	250	484	171	58	126	236	886
177.684	0	935	273	186	202	210	175	419	259	248	486	171	58	126	236	881
177.807	0	920	268	178	199	201	177	411	261	249	477	168	58	123	235	878
177.93	0	925	268	178	199	202	177	414	260	250	479	168	57	124	235	882
178.053	0	931	270	180	199	201	174	416	259	248	480	167	56	125	235	882
178.176	0	935	273	182	203	203	173	421	260	248	483	170	58	126	236	881
178.299	0	924	274	185	204	210	180	424	263	253	488	172	58	127	236	880
178.422	0	928	268	181	198	204	179	412	260	251	478	167	57	123	235	880
178.545	0	928	267	177	198	201	178	412	255	250	477	167	56	123	234	882
178.668	0	933	268	178	198	201	173	414	259	245	478	167	57	124	234	881
178.79	0	928	271	179	201	201	177	418	262	250	481	169	58	125	235	875
178.913	0	926	274	182	204	204	175	423	262	249	486	170	57	126	236	881
179.036	0	926	272	185	201	210	180	417	256	251	484	169	57	126	236	878
179.159	0	933	267	176	197	200	172	409	261	245	476	166	56	122	234	876
179.282	0	926	267	177	198	201	176	411	262	248	476	167	56	123	234	874
179.405	0	929	270	178	200	200	174	413	261	246	478	167	56	124	235	875
179.528	0	927	272	180	203	202	177	418	256	252	483	169	58	126	236	877
179.651	0	930	275	182	205	207	174	423	263	248	487	171	57	127	237	882
179.773	0	929	269	180	200	204	178	412	262	250	481	167	57	123	235	880
179.896	0	928	268	177	198	200	174	411	260	247	477	168	56	122	235	881
180.019	0	925	269	179	199	201	177	413	257	249	479	167	57	124	236	881
180.142	0	921	272	179	201	202	173	418	263	247	482	169	57	126	236	881
180.265	0	931	276	182	205	204	178	424	264	253	486	170	57	126	236	881
180.388	0	930	275	185	206	214	178	420	262	251	489	172	58	128	237	883
180.511	0	925	270	179	199	203	173	413	260	247	481	168	56	125	235	880
180.634	0	922	270	179	200	202	177	416	262	250	481	169	56	125	236	881
180.756	0	924	272	180	202	203	178	419	263	252	482	169	57	126	237	885
180.879	0	933	275	183	204	204	174	423	262	251	486	171	58	126	237	887
181.002	0	933	277	187	206	212	175	426	262	251	491	173	58	129	238	884
181.125	0	920	270	181	200	205	179	415	263	250	482	169	57	124	237	881
181.248	0	926	270	179	201	202	178	417	262	252	482	168	57	125	237	885
181.371	0	931	272	180	200	202	176	419	261	249	483	169	58	126	237	886
181.494	0	931	274	182	204	204	174	424	264	251	487	171	58	127	239	885
181.617	0	927	278	184	208	208	179	430	266	255	491	174	59	128	240	885
181.74	0	926	274	185	201	210	178	419	265	250	487	170	57	126	237	885
181.862	0	926	270	178	199	203	179	415	258	252	481	169	57	124	237	887
181.985	0	933	271	179	199	203	174	419	264	247	482	169	57	125	237	887
182.108	0	928	274	181	202	202	178	422	265	252	484	171	58	127	239	884
182.231	0	924	276	184	205	203	177	427	266	251	489	172	58	127	239	888
182.354	0	927	277	188	207	213	180	429	260	255	494	173	59	129	239	888
182.477	0	927	270	182	199	205	179	416	262	251	483	169	57	125	238	886
182.6	0	925	270	180	199	203	178	418	265	252	482	169	57	125	237	885
182.723	0	927	270	180	200	201	176	420	263	249	483	168	57	126	238	886
182.845	0	923	272	182	202	203	176	423	263	249	486	170	58	127	238	887
182.968	0	926	276	186	206	205	176	429	268	251	491	173	58	127	240	889
183.091	0	930	274	187	203	213	181	423	267	254	490	172	58	128	239	888
183.214	0	928	269	180	199	202	177	416	265	250	482	169	57	125	238	886
183.337	0	924	270	181	201	204	175	418	262	248	483	168	57	126	237	885
183.46	0	921	272	181	203	202	179	421	265	252	485	171	57	127	239	883
183.583	0	929	276	184	206	205	180	425	267	255	490	172	58	128	239	888
183.706	0	932	280	187	209	210	179	431	266	254	494	175	59	130	241	891
183.828	0	934	276	186	203	209	178	419	265	251	490	172	58	127	239	884
183.951	0	921	274	181	201	203	180	420	266	253	486	170	58	127	239	886
184.074	0	928	275	183	202	205	181	422	265	255	488	171	59	127	239	890
184.197	0	934	276	184	204	205	178	425	266	252	490	172	58	129	239	892
184.32	0	936	280	187	209	208	177	430	266	253	495	173	59	129	242	890
184.443	0	925	277	188	204	213	183	425	268	255	494	173	58	129	241	888
184.566	0	927	273	182	202	204	181	420	265	255	486	170	57	127	239	891
184.689	0	928	275	183	202	204	178	423	266	251	488	171	58	128	240	893
184.812	0	935	277	184	205	204	177	426	268	252	490	172	59	128	240	893
184.934	0	931	279	185	207	207	180	432	270	256	495	175	59	129	242	891
185.057	0	930	279	190	207	215	182	431	269	255	497	174	59	130	242	894
185.18	0	929	272	182	201	205	182	419	262	254	486	170	58	126	240	891
185.303	0	938	272	180	201	205	177	420	268	250	487	170	58	127	239	891
185.426	0	931	273	182	202	204	181	422	269	254	487	171	57	127	240	888
185.549	0	935	278	184	205	206	179	426	267	253	490	172	59	128	241	890
185.672	0	931	281	186	208	210	181	429	264	257	495	174	59	130	242	892
185.795	0	933	275	186	202	209	182	419	266	254	488	171	57	127	239	890
185.917	0	933	272	180	200	203	180	417	268	253	483	170	58	125	240	889
186.04	0	938	273	180	201	203	178	418	265	252	484	169	58	127	239	890
186.163	0	930	276	183	203	203	177	422	265	251	486	171	59	128	240	890
186.286	0	927	278	185	207	206	177	426	269	252	491	172	59	129	241	891
186.409	0	938	279	188	205	213	184	425	268	256	493	173	59	129	241	890
186.532	0	936	272	181	201	203	178	415	265	251	484	169	58	126	239	890
186.655	0	930	274	181	201	205	176	417	263	250	484	170	58	127	239	886
186.778	0	927	274	182	203	203	180	418	265	254	485	171	58	128	238	886
186.9	0	930	278	185	206	205	181	424	267	256	488	172	57	130	241	889
187.023	0	938	279	187	208	212	179	426	266	254	493	174	59	130	241	891
187.146	0	937	273	183	201	206	177	415	264	249	486	171	58	126	239	885
187.269	0	925	272	181	202	203	180	417	266	252	484	170	57	128	238	885
187.392	0	929	274	182	202	204	180	418	264	254	484	171	57	129	239	889
187.515	0	935	276	183	205	204	177	421	263	253	488	172	58	129	240	890
187.638	0	937	279	187	207	210	176	426	265	253	492	175	59	130	241	889
187.761	0	925	272	183	201	206	181	414	266	253	484	171	57	126	239	885
187.884	0	928	270	179	199	202	179	413	263	254	482	169	58	125	239	889
188.006	0	928	271	180	201	203	180	414	260	254	482	169	58	127	239	890
188.129	0	935	273	181	203	203	176	419	265	250	485	171	58	128	239	889
188.252	0	930	277	184	206	206	179	424	266	255	490	173	58	129	240	886
188.375	0	927	272	185	200	209	179	415	265	252	484	170	58	127	238	888
188.498	0	926	267	178	198	202	179	411	258	252	478	169	57	125	238	886
188.621	0	929	267	179	199	201	175	413	264	248	478	169	57	126	237	886
188.744	0	928	271	180	201	202	179	417	265	252	481	169	57	126	238	887
188.867	0	931	272	183	204	203	177	421	263	252	485	172	58	128	239	888
188.989	0	927	273	186	204	211	181	420	259	255	487	172	58	129	240	888
189.112	0	927	267	178	198	202	177	410	262	251	477	168	56	124	238	887
189.235	0	927	267	177	198	201	178	412	264	252	478	169	57	125	238	884
189.358	0	931	268	178	198	201	176	412	263	250	477	168	57	126	237	887
189.481	0	924	270	180	200	202	174	416	261	250	481	170	57	128	238	886
189.604	0	920	274	183	204	204	178	421	264	254	486	172	58	129	240	886
189.727	0	930	270	185	201	209	180	413	264	253	483	170	58	127	237	886
189.85	0	929	266	177	198	200	178	409	259	252	476	168	57	124	238	888
189.972	0	924	268	179	199	201	174	411	260	248	477	169	57	126	237	882
190.095	0	921	268	180	200	201	178	416	263	252	480	169	57	127	238	883
190.218	0	925	273	182	204	203	179	420	264	254	484	172	58	128	239	888
190.341	0	933	274	186	206	212	179	417	262	252	487	173	59	129	240	891
190.464	0	932	268	179	199	201	174	410	261	249	478	169	57	126	238	884
190.587	0	920	269	180	200	201	177	414	263	252	479	169	57	126	237	884
190.71	0	924	270	179	200	201	179	414	263	253	481	170	57	127	238	889
190.833	0	931	274	182	203	202	176	420	262	252	484	172	57	127	240	892
190.956	0	933	275	185	206	209	176	422	264	253	489	174	59	130	241	888
191.078	0	922	269	181	199	203	180	411	264	253	481	170	57	126	238	886
191.201	0	924	268	179	199	201	178	412	263	253	480	169	56	125	239	889
191.324	0	926	270	180	200	201	178	414	258	253	480	170	58	126	240	892
191.447	0	931	273	181	203	202	174	418	264	249	483	171	58	128	239	889
191.57	0	927	276	183	207	206	178	425	267	255	489	173	59	129	240	887
191.693	0	924	271	185	201	210	178	416	264	251	486	171	57	127	240	889
191.816	0	924	268	178	200	201	178	412	259	252	479	168	57	125	238	888
191.939	0	927	268	178	199	201	173	413	264	248	480	169	57	126	239	888
192.061	0	923	270	180	201	200	178	416	265	253	482	169	57	127	239	886
192.184	0	928	274	181	205	203	177	421	264	251	486	172	58	128	240	888
192.307	0	927	274	186	205	210	179	421	259	256	489	172	59	129	241	889
192.43	0	927	267	179	199	202	178	409	261	252	479	169	56	125	238	887
192.553	0	927	267	178	200	200	178	412	264	252	479	169	56	125	239	885
192.676	0	928	270	179	200	201	176	414	262	250	480	169	57	126	239	886
192.799	0	925	272	181	203	202	175	418	261	249	483	171	57	127	240	886
192.922	0	921	276	183	209	208	175	421	266	251	488	173	58	129	241	888
193.044	0	930	271	184	201	207	180	416	264	253	485	170	57	127	239	887
193.167	0	929	268	179	200	200	175	411	261	250	481	168	57	127	240	886
193.29	0	925	269	180	201	201	174	413	261	249	481	170	56	126	239	884
193.413	0	921	271	180	203	201	178	417	263	252	484	171	58	128	240	884
193.536	0	930	276	183	206	203	178	423	265	254	488	172	58	129	241	889
193.659	0	932	277	187	208	213	177	420	262	252	492	174	59	130	241	891
193.782	0	928	270	181	200	201	174	413	261	249	483	169	57	126	240	884
193.905	0	919	271	181	202	202	178	416	262	252	484	170	57	128	240	885
194.028	0	925	272	182	202	202	179	418	264	254	485	170	57	127	240	889
194.15	0	932	275	184	205	204	176	422	262	253	490	173	59	129	241	893
194.273	0	932	279	186	210	212	176	427	264	254	495	175	59	130	242	891
194.396	0	921	273	184	202	207	181	418	264	254	488	171	57	128	241	889
194.519	0	926	270	178	202	202	180	417	262	254	484	170	57	127	240	892
194.642	0	932	272	182	201	203	179	419	258	253	485	170	57	127	241	894
194.765	0	931	272	182	205	203	174	424	263	251	489	172	58	127	241	891
194.888	0	928	277	184	207	205	179	430	266	255	493	173	59	130	242	895
195.011	0	928	277	189	206	213	180	428	266	253	496	173	58	130	242	894
195.133	0	929	271	181	201	203	180	417	259	253	486	170	57	127	241	893
195.256	0	932	271	180	200	202	175	418	264	250	485	170	57	127	240	891
195.379	0	929	273	181	202	203	178	421	265	253	487	171	57	128	240	889
195.502	0	927	276	183	206	203	178	427	265	253	492	173	59	129	242	893
195.625	0	930	279	185	210	207	180	431	261	257	497	174	59	131	243	894
195.748	0	930	275	187	204	211	182	422	264	254	493	172	59	130	242	894
195.871	0	928	273	180	202	204	180	420	265	254	487	169	57	126	241	891
195.994	0	930	272	181	201	202	177	422	264	252	489	171	57	128	242	893
196.116	0	929	274	182	204	203	179	426	259	254	491	172	58	129	243	897
196.239	0	929	277	184	209	205	176	432	267	252	496	173	57	130	245	898
196.362	0	932	280	188	209	212	182	433	269	257	500	176	59	132	245	896
196.485	0	936	272	183	202	205	179	421	264	252	492	171	57	128	242	896
196.608	0	927	272	182	203	203	180	423	259	254	490	171	57	129	243	896
196.731	0	923	275	182	205	203	180	424	265	254	491	171	58	130	242	896
196.854	0	935	277	183	207	205	181	428	266	255	495	173	57	130	244	898
196.977	0	935	281	186	211	207	180	434	265	255	500	176	59	131	245	902
197.1	0	931	281	189	209	215	184	429	261	256	500	175	59	132	244	897
197.222	0	928	275	182	205	203	182	422	266	255	493	172	57	130	244	895
197.345	0	936	277	183	206	207	182	425	267	256	494	172	59	131	243	898
197.468	0	937	279	183	209	204	179	428	266	254	495	173	58	132	244	899
197.591	0	940	282	187	211	208	178	433	266	254	499	176	59	132	245	897
197.714	0	930	282	190	211	214	184	433	269	258	502	175	59	132	245	896
197.837	0	934	276	183	206	205	182	423	266	256	494	173	58	130	243	896
197.96	0	940	278	183	206	205	179	425	265	254	494	173	59	130	244	900
198.083	0	941	279	184	208	205	178	427	266	253	495	173	58	131	245	895
198.205	0	930	282	186	210	206	183	433	269	258	500	174	60	132	245	896
198.328	0	936	284	190	213	214	182	436	270	256	504	176	60	133	247	900
198.451	0	936	277	184	206	208	185	421	261	256	495	172	58	130	244	899
198.574	0	941	276	181	205	204	178	423	266	253	492	171	58	130	244	898
198.697	0	936	277	182	205	205	182	425	269	256	492	172	58	131	243	896
198.82	0	935	279	183	208	205	181	430	269	255	495	174	58	130	245	900
198.943	0	937	283	185	212	209	183	434	264	258	500	176	59	131	246	901
199.066	0	944	277	187	205	211	184	424	265	256	495	172	58	130	244	899
199.188	0	937	273	180	204	203	182	420	268	255	489	171	57	128	244	895
199.311	0	933	274	181	204	204	180	422	267	252	489	171	58	128	244	896
199.434	0	937	277	181	206	204	182	424	262	255	490	172	57	130	244	895
199.557	0	937	280	184	210	204	179	429	268	253	495	174	58	131	245	896
199.68	0	936	278	186	207	213	185	425	268	256	496	173	58	131	245	896
199.803	0	937	272	179	201	204	178	418	265	252	487	170	57	128	243	899
199.926	0	933	274	178	203	203	182	420	260	254	487	170	58	128	244	899
200.049	0	934	274	180	205	203	180	421	264	254	489	171	58	129	245	899
200.172	0	937	277	182	208	204	183	427	267	256	492	173	58	130	245	899
200.294	0	940	281	185	209	211	181	430	266	254	498	174	59	132	246	902
200.417	0	934	275	181	204	205	182	420	261	253	490	171	58	129	245	899
200.54	0	930	273	180	204	203	182	419	265	253	488	170	58	129	244	899
200.663	0	940	275	180	205	204	182	422	266	255	490	171	58	129	245	902
200.786	0	939	277	181	208	204	180	425	264	254	492	172	58	131	246	904
200.909	0	936	281	183	211	208	179	430	265	254	497	175	59	131	247	901
201.032	0	931	277	185	207	211	184	424	267	255	494	172	58	131	246	900
201.155	0	934	275	179	205	204	182	422	265	255	489	171	58	129	244	903
201.277	0	939	275	181	205	205	179	422	265	253	490	171	58	129	246	906
201.4	0	940	278	181	208	205	178	426	265	252	492	172	58	131	246	901
201.523	0	929	281	184	211	208	182	431	268	256	498	174	58	131	248	902
201.646	0	936	277	186	207	212	184	425	266	257	494	172	59	131	247	905
201.769	0	939	272	177	205	203	182	420	262	255	488	170	58	128	245	907
201.892	0	940	274	180	205	204	178	422	264	251	490	171	58	129	245	903
202.015	0	929	276	180	206	203	181	425	268	255	491	171	57	130	245	901
202.138	0	934	279	184	209	204	184	431	266	257	495	173	59	131	248	907
202.26	0	934	278	186	207	212	181	427	265	254	496	173	57	131	246	909
202.383	0	940	272	178	203	203	178	421	265	250	488	170	57	128	245	907
202.506	0	933	272	178	203	203	182	421	266	253	488	170	57	129	246	903
202.629	0	930	273	178	204	202	178	423	266	251	488	170	58	130	247	904
202.752	0	931	275	181	207	203	181	428	260	255	491	171	57	130	247	905
202.875	0	940	278	184	209	211	178	430	266	252	496	174	58	131	247	904
202.998	0	931	271	181	203	205	183	418	266	253	488	170	56	128	245	898
203.121	0	933	270	177	203	201	182	419	261	254	486	170	57	128	244	900
203.244	0	930	271	177	203	201	180	421	258	252	486	169	57	129	244	901
203.366	0	928	273	179	204	203	176	425	265	250	489	171	58	129	245	903
203.489	0	930	276	182	208	205	179	432	265	255	494	173	58	130	247	906
203.612	0	933	273	183	204	211	181	426	263	252	493	171	58	130	245	906
203.735	0	930	269	177	203	201	179	418	257	251	484	169	56	127	245	906
203.858	0	930	271	178	202	202	180	421	261	251	486	169	57	128	245	908
203.981	0	933	271	178	205	202	179	423	263	252	487	170	57	129	245	906
204.104	0	933	274	181	207	203	178	427	262	252	493	173	58	130	246	904
204.227	0	928	276	185	209	210	182	430	259	254	496	173	58	132	247	904
204.349	0	924	270	180	204	205	181	419	263	252	489	170	57	128	244	902
204.472	0	932	270	178	204	202	180	420	263	252	487	170	57	129	244	902
204.595	0	934	271	178	204	202	179	421	262	250	488	170	56	130	244	903
204.718	0	930	274	180	207	205	176	426	261	250	491	172	57	131	246	899
204.841	0	924	278	184	211	209	181	430	264	255	496	173	58	131	246	898
204.964	0	928	272	183	205	207	183	421	264	254	490	171	57	129	244	899
205.087	0	934	272	178	204	203	178	419	260	250	488	170	56	129	244	900
205.21	0	933	273	180	205	204	177	422	261	249	488	171	57	130	244	895
205.332	0	924	275	181	207	204	181	426	263	254	491	172	57	131	245	897
205.455	0	930	279	185	211	208	184	432	264	256	497	174	58	132	246	902
205.578	0	935	275	186	206	212	184	424	259	255	493	173	58	131	244	903
205.701	0	934	271	178	204	202	177	419	262	249	487	170	56	128	244	902
205.824	0	928	271	177	203	204	181	421	264	252	487	170	58	129	243	897
205.947	0	928	273	180	205	203	179	424	265	251	490	170	57	130	244	901
206.07	0	930	277	183	210	205	181	428	259	255	494	173	58	130	244	903
206.193	0	936	276	185	208	212	180	427	265	251	495	173	58	132	245	901
206.316	0	930	270	177	202	203	181	416	265	252	485	169	56	127	243	895
206.438	0	927	269	176	202	202	179	417	263	249	484	169	57	127	243	898
206.561	0	928	270	177	203	201	181	420	258	252	485	169	58	129	242	900
206.684	0	931	273	180	206	203	178	423	264	249	489	171	58	130	244	898
206.807	0	929	275	183	208	209	183	428	266	255	493	173	58	131	245	898
206.93	0	931	269	179	201	205	181	416	263	250	486	169	57	128	242	896
207.053	0	926	267	176	200	201	181	416	256	252	481	167	56	127	242	895
207.176	0	927	268	176	201	201	180	417	260	251	482	169	57	127	242	894
207.299	0	929	271	178	203	201	181	421	263	252	485	169	57	129	242	895
207.421	0	934	274	180	207	203	180	426	262	251	489	172	58	130	243	897
207.544	0	927	273	183	206	210	182	423	258	253	491	172	57	130	243	896
207.667	1	921	268	176	201	202	181	417	261	250	482	168	56	126	242	894
207.79	0	930	269	177	202	201	181	418	262	251	482	168	56	127	242	893
207.913	0	932	271	177	202	202	177	421	261	250	483	169	56	128	243	897
208.036	0	929	274	180	205	203	177	424	261	250	487	171	58	129	244	892
208.159	0	925	275	182	207	210	180	428	263	253	492	173	58	131	244	892
208.282	0	929	271	179	203	205	181	418	263	252	486	169	56	127	241	893
208.404	0	934	270	177	201	202	177	419	261	248	485	168	57	128	241	895
208.527	0	935	270	178	203	202	177	421	260	248	485	170	58	129	242	893
208.65	0	926	273	179	206	203	181	426	263	252	490	171	57	129	243	894
208.773	0	931	276	181	208	206	182	431	262	254	495	172	59	130	244	900
208.896	0	938	271	182	203	209	179	423	260	250	489	170	57	129	243	902
209.019	0	938	267	175	202	200	175	420	261	247	485	170	57	127	243	897
209.142	0	928	269	177	202	202	179	423	263	250	486	168	57	128	242	896
209.265	0	931	272	177	204	202	181	426	261	253	488	171	58	129	243	899
209.388	0	933	275	180	209	203	178	430	262	251	493	171	58	130	244	901
209.51	0	938	274	183	206	211	179	428	264	250	495	173	58	131	243	899
209.633	0	933	268	176	201	202	181	418	264	251	485	169	57	127	241	894
209.756	0	929	268	176	201	201	177	420	263	249	483	168	57	127	242	899
209.879	0	933	270	177	201	201	180	422	257	252	485	169	56	128	242	900
210.002	0	942	273	179	204	201	177	427	264	249	490	172	58	129	243	902
210.125	0	933	276	182	207	208	181	431	266	255	494	173	58	130	245	902
210.248	0	935	270	180	201	205	180	421	263	249	488	169	57	128	242	901
210.371	0	933	268	173	201	201	179	420	257	250	484	168	58	126	242	901
210.493	0	936	270	176	201	201	176	421	265	248	485	169	57	127	242	901
210.616	0	934	271	178	204	202	179	426	265	252	487	171	57	129	243	899
210.739	0	937	276	180	206	204	177	430	262	252	492	172	58	130	244	903
210.862	0	937	278	185	206	212	182	428	259	256	495	172	59	131	245	903
210.985	0	931	271	177	202	203	181	419	262	251	485	169	57	127	242	901
211.108	0	939	271	176	202	203	180	420	265	252	486	169	57	128	243	900
211.231	0	942	273	178	202	202	178	422	263	251	487	170	58	129	242	900
211.354	0	936	275	180	205	204	177	425	262	251	490	171	58	130	243	901
211.476	0	933	279	182	208	209	182	430	264	254	495	173	59	131	245	901
211.599	0	943	274	181	203	208	183	422	264	254	491	170	58	129	243	900
211.722	0	941	273	178	202	203	178	421	262	251	488	170	58	129	242	904
211.845	0	939	274	179	202	203	175	422	262	250	489	169	58	130	243	900
211.968	0	932	275	181	205	203	180	427	265	254	493	172	58	130	243	901
212.091	0	937	279	183	208	206	182	432	267	256	498	172	60	131	245	906
212.214	0	942	276	184	203	211	181	426	263	253	496	172	59	131	245	907
212.337	0	942	271	178	202	202	176	420	263	249	490	170	57	128	244	902
212.46	0	932	273	179	202	203	179	422	265	253	491	169	58	129	244	903
212.582	0	937	274	180	204	203	181	425	264	254	492	170	58	130	244	906
212.705	0	941	279	183	205	205	178	428	264	253	496	172	60	130	245	908
212.828	0	945	280	186	207	212	179	431	265	253	498	174	59	132	246	906
212.951	0	933	272	181	200	205	182	420	266	253	491	170	57	128	244	902
213.074	0	935	272	178	200	203	180	421	263	254	488	170	57	127	244	904
213.197	0	935	274	179	201	201	180	422	259	253	488	170	58	129	244	905
213.32	0	943	277	181	203	204	175	426	265	250	491	171	58	130	246	907
213.443	0	937	279	184	206	205	180	430	268	255	496	173	58	132	246	908
213.565	0	937	280	186	205	211	180	428	266	252	496	172	59	130	247	907
213.688	0	937	274	179	201	203	181	420	260	253	486	170	58	127	244	906
213.811	0	943	275	180	202	202	176	421	265	250	487	169	58	129	245	905
213.934	0	937	276	181	203	203	179	423	266	253	489	170	58	130	245	901
214.057	0	936	280	183	206	205	179	429	265	252	492	172	58	130	246	905
214.18	0	939	284	186	209	208	181	432	261	257	497	174	59	132	246	907
214.303	0	947	280	188	205	212	180	425	267	252	494	173	59	132	245	905
214.426	0	938	277	181	201	203	180	421	267	254	489	171	58	129	245	902
214.548	0	942	277	183	202	205	179	423	265	252	490	171	59	130	245	905
214.671	0	940	280	183	205	205	180	427	261	256	491	172	59	131	246	906
214.794	0	943	282	186	208	207	177	432	268	254	496	173	60	132	247	908
214.917	0	942	283	189	206	212	184	433	269	257	498	174	59	131	247	908
215.04	0	942	277	183	203	205	179	423	266	253	490	170	59	129	246	906
215.163	0	939	279	183	203	206	181	425	261	255	491	171	58	130	246	906
215.286	0	941	280	183	205	205	177	427	269	252	493	172	59	131	246	906
215.409	0	943	284	186	207	207	183	431	269	258	496	174	59	131	247	909
215.532	0	945	285	190	211	213	181	435	267	256	501	176	60	133	248	908
215.654	0	939	278	186	203	209	183	423	263	255	493	172	59	130	245	904
215.777	0	933	277	183	202	205	181	423	266	254	489	171	58	129	245	904
215.9	0	943	278	183	204	204	182	425	268	255	490	171	59	129	245	905
216.023	0	943	280	184	205	205	179	427	266	254	490	172	59	131	246	904
216.146	0	939	284	187	208	208	179	431	266	254	496	174	59	132	248	906
216.269	0	935	282	190	206	214	185	430	269	256	496	174	59	132	248	907
216.392	0	942	276	182	202	204	182	420	267	255	487	170	58	129	245	905
216.515	0	942	276	182	202	203	179	422	264	252	487	170	58	128	245	906
216.637	0	942	277	183	203	205	178	423	265	251	488	171	60	129	245	901
216.76	0	932	281	185	206	205	181	428	267	255	492	173	59	130	247	903
216.883	0	938	284	188	208	210	183	434	268	258	497	174	59	132	247	907
217.006	0	944	278	188	204	210	181	425	265	253	492	171	59	130	246	906
217.129	0	942	275	182	201	204	178	423	265	250	488	169	58	128	245	901
217.252	0	933	278	184	203	205	182	423	267	253	487	170	59	129	245	902
217.375	0	938	279	185	203	206	182	426	265	257	489	172	60	130	246	904
217.498	0	942	282	188	207	206	180	430	265	254	493	173	59	131	246	906
217.62	0	944	282	189	205	213	179	427	266	253	493	173	59	132	247	901
217.743	0	932	276	183	203	205	181	420	266	253	486	171	58	129	245	899
217.866	0	935	278	184	203	205	182	423	264	255	486	171	58	129	244	902
217.989	0	938	278	184	204	205	182	425	262	255	488	170	59	130	245	903
218.112	0	943	281	186	207	207	178	429	266	252	492	173	60	132	247	903
218.235	0	938	283	191	207	213	183	432	268	257	496	174	60	132	247	903
218.358	0	935	275	184	201	207	183	422	265	255	487	170	58	129	244	901
218.481	0	936	275	183	201	205	182	423	260	253	486	170	58	129	245	903
218.604	0	940	276	184	202	204	178	424	265	250	486	170	59	129	245	901
218.726	0	935	279	185	204	206	181	428	268	254	490	172	59	130	246	899
218.849	0	933	281	188	208	209	180	431	266	253	495	173	59	132	247	903
218.972	0	933	275	188	202	209	184	422	259	254	488	170	59	129	245	901
219.095	0	934	273	182	200	204	180	419	261	252	484	169	58	127	243	898
219.218	0	931	272	183	201	204	181	422	265	252	484	169	59	129	243	895
219.341	0	933	275	184	202	204	177	423	264	250	486	171	58	130	244	898
219.464	0	933	277	186	204	206	181	428	259	256	491	171	59	131	244	898
219.587	0	933	278	190	204	212	182	427	263	254	492	172	59	131	244	898
219.709	0	930	271	184	199	204	180	418	263	252	483	169	58	128	242	893
219.832	0	931	270	183	200	203	178	420	261	249	484	169	58	128	242	896
219.955	0	927	271	184	200	203	179	420	257	252	485	169	58	129	242	894
220.078	0	928	275	186	202	204	176	425	265	249	488	171	59	130	242	895
220.201	0	933	278	188	206	207	180	429	264	254	493	173	59	131	244	894
220.324	0	933	273	190	201	210	179	422	262	251	491	172	59	131	242	896
220.447	0	926	271	184	200	203	178	420	256	252	484	169	58	128	241	895
220.57	0	921	272	185	201	204	179	421	261	252	485	170	59	130	242	895
220.692	0	931	273	186	201	205	180	424	262	254	487	170	58	130	243	896
220.815	0	932	279	188	204	205	177	429	261	251	491	173	58	131	242	898
220.938	0	927	278	191	205	212	180	427	258	254	493	173	59	132	242	892
221.061	0	921	272	185	200	204	180	419	262	251	486	170	57	129	241	889
221.184	0	928	272	185	202	205	179	421	262	253	486	171	58	129	241	892
221.307	0	930	275	187	203	204	180	422	257	253	488	171	59	130	242	894
221.43	0	931	278	189	206	205	175	428	261	250	492	173	59	131	243	890
221.553	0	921	280	192	207	212	182	430	263	255	495	174	59	134	242	890
221.676	0	926	272	187	201	206	181	417	261	252	485	171	58	129	240	891
221.798	0	931	272	184	201	203	180	418	257	253	485	171	57	129	241	893
221.921	0	932	273	185	202	204	175	419	260	248	485	170	59	130	240	888
222.044	0	921	275	187	204	204	179	424	262	252	489	172	59	130	242	889
222.167	0	926	278	189	206	208	182	429	261	255	493	174	59	131	243	894
222.29	0	926	272	188	201	209	182	419	257	253	488	171	58	129	241	893
222.413	0	930	270	184	200	202	175	417	260	247	484	169	58	127	239	892
222.536	0	925	271	184	200	203	178	419	263	252	485	170	58	129	240	890
222.659	0	923	273	184	202	204	180	423	259	252	486	170	58	130	240	895
222.781	0	925	275	188	204	205	180	428	257	253	491	172	59	130	241	897
222.904	0	934	276	190	202	212	177	427	263	249	492	172	58	130	241	896
223.027	0	925	268	183	198	203	179	420	263	250	483	169	57	127	239	896
223.15	0	923	269	183	198	204	176	421	261	247	484	169	57	127	239	900
223.273	0	924	270	184	198	202	178	424	257	251	486	170	58	128	239	900
223.396	0	925	273	186	201	205	175	429	262	249	489	171	58	129	241	904
223.519	0	925	276	190	203	208	180	434	264	254	494	173	58	130	242	902
223.642	0	926	271	188	198	208	179	424	261	249	489	170	58	128	240	902
223.764	0	920	268	183	197	203	178	424	256	250	486	170	57	128	240	904
223.887	0	921	268	184	198	204	175	425	264	247	487	169	58	128	240	907
224.01	0	922	270	186	198	205	180	430	262	251	490	171	57	130	241	906
224.133	0	925	273	188	200	207	178	435	261	250	494	172	58	130	241	916
224.256	0	913	270	190	198	211	182	431	257	251	493	171	58	129	241	915
224.379	0	906	266	184	194	204	180	427	262	249	487	170	58	127	241	915
224.502	0	917	266	185	196	205	180	429	264	251	489	170	58	128	242	917
224.625	0	917	268	185	197	205	177	431	262	250	491	171	58	128	242	922
224.748	0	916	272	188	198	206	176	437	262	249	494	173	58	129	243	920
224.87	0	911	271	191	196	214	183	436	264	252	496	172	59	130	244	923
224.993	0	912	265	184	193	205	180	428	263	250	487	169	57	126	242	924
225.116	0	920	265	183	194	204	178	430	261	247	488	169	57	127	242	922
225.239	0	922	267	185	195	204	176	431	262	247	488	170	57	128	242	918
225.362	0	909	270	187	198	205	180	438	264	252	494	171	58	128	244	918
225.485	0	916	273	190	199	211	179	440	267	250	496	173	58	130	244	922
225.608	0	920	266	185	193	206	178	429	262	247	489	168	57	127	243	921
225.731	0	920	266	183	192	203	176	429	262	246	485	168	57	126	243	917
225.853	0	909	265	183	194	203	180	431	264	248	486	168	57	127	243	916
225.976	0	913	267	184	195	204	177	435	265	248	489	169	57	128	244	919
226.099	0	915	272	187	198	205	178	437	261	249	492	171	58	129	245	920
226.222	0	921	269	188	195	210	178	430	263	246	490	169	58	128	244	916
226.345	0	911	265	181	193	201	179	426	263	248	482	167	57	125	243	907
226.468	0	910	267	182	194	203	178	428	262	246	484	168	57	127	243	914
226.591	0	913	269	183	197	203	180	429	258	250	484	168	58	128	243	914
226.714	0	924	274	185	200	205	177	433	263	248	489	170	58	128	244	909
226.836	0	916	276	189	201	212	182	432	265	252	491	172	59	130	245	906
226.959	0	920	269	183	196	204	178	422	262	247	483	168	57	126	243	905
227.082	0	917	269	182	195	203	180	424	258	250	482	168	56	126	243	904
227.205	0	919	271	182	198	203	176	425	263	246	483	168	57	127	243	907
227.328	0	920	275	185	200	205	179	430	265	251	487	170	58	129	244	904
227.451	0	923	277	188	202	210	180	434	263	250	492	172	59	130	244	909
227.574	0	919	271	185	197	207	180	425	257	250	485	168	57	127	243	907
227.697	0	914	270	182	197	203	176	427	265	247	485	168	56	128	243	908
227.82	0	925	271	183	199	204	181	428	264	251	485	168	58	128	244	908
227.942	0	927	274	184	201	206	178	433	262	249	488	169	57	129	245	908
228.065	0	921	277	187	203	209	178	437	262	249	495	172	59	130	246	911
228.188	0	918	272	188	198	210	183	429	263	250	488	169	59	128	245	908
228.311	0	927	269	182	196	204	180	425	263	251	483	168	58	126	244	909
228.434	0	928	271	183	197	205	179	426	261	248	484	168	58	127	244	910
228.557	0	923	273	184	199	204	177	430	261	247	486	170	58	129	244	904
228.68	0	917	276	187	202	205	181	433	263	252	491	171	58	130	245	904
228.803	0	922	276	190	202	212	184	433	264	253	492	172	57	129	245	908
228.925	0	926	267	182	197	204	179	424	260	248	483	168	57	126	242	906
229.048	0	925	268	181	196	203	176	424	259	245	482	168	56	127	243	901
229.171	0	914	269	183	198	202	181	426	261	249	484	168	57	128	243	901
229.294	0	919	272	186	200	204	180	431	261	251	487	169	59	129	242	903
229.417	0	925	276	189	203	207	180	433	259	250	492	171	58	131	245	906
229.54	0	923	269	186	197	208	178	425	259	246	485	168	57	127	243	900
229.663	0	912	266	182	195	201	180	424	259	248	480	167	57	125	241	898
229.786	0	916	267	182	196	202	180	423	257	250	480	167	58	126	241	901
229.908	0	917	270	184	200	202	180	427	254	249	483	168	58	128	242	901
230.031	0	923	273	187	203	204	175	430	259	247	487	171	58	130	243	900
230.154	0	918	273	191	202	211	182	430	261	250	490	171	59	130	243	896
230.277	0	914	268	184	197	203	180	419	255	248	480	166	57	126	240	895
230.4	0	916	269	184	198	202	179	420	252	248	481	167	57	127	240	895
230.523	0	925	270	184	199	202	174	420	258	246	481	168	58	129	240	894
230.646	0	917	273	187	203	203	177	425	260	249	486	170	57	129	241	890
230.769	0	921	276	190	205	210	178	428	259	249	489	173	58	131	242	892
230.892	0	918	269	187	198	205	180	417	253	248	482	168	58	126	240	888
231.014	0	920	269	183	198	202	174	418	258	245	480	169	57	127	239	888
231.137	0	919	271	184	201	202	178	419	258	249	482	169	57	128	238	885
231.26	0	923	274	187	204	203	176	423	257	248	485	170	57	129	240	888
231.383	0	922	277	189	206	207	176	429	256	248	490	173	59	131	241	888
231.506	0	917	272	189	201	208	181	418	256	248	484	169	58	128	238	883
231.629	0	929	271	183	200	202	179	412	257	249	478	168	57	126	238	879
231.752	0	931	273	184	200	202	175	411	254	246	477	168	57	127	237	878
231.875	0	925	274	185	203	202	177	416	251	250	480	170	57	129	237	876
231.997	0	923	278	188	204	204	177	420	257	251	485	173	58	130	239	878
232.12	0	932	279	191	206	213	180	415	257	251	485	172	58	129	238	878
232.243	0	933	271	183	199	202	178	408	252	248	476	168	56	126	237	881
232.366	0	927	272	182	199	202	177	410	251	248	476	169	57	126	236	877
232.489	0	922	273	182	199	202	176	414	256	248	478	169	58	128	237	876
232.612	0	925	276	184	204	204	177	417	257	251	481	170	57	129	238	881
232.735	0	934	280	188	212	213	176	416	256	250	486	173	57	131	238	885
232.858	0	933	273	186	200	206	175	410	255	246	479	169	56	127	238	878
232.98	0	919	271	181	199	202	177	410	257	247	476	169	57	127	237	878
233.103	0	926	273	182	199	202	176	411	256	250	477	169	56	127	236	881
233.226	0	932	275	183	201	203	175	416	256	248	479	170	57	129	238	884
233.349	0	935	279	186	208	207	173	419	258	247	485	171	57	129	240	884
233.472	0	925	280	189	212	217	179	418	260	252	489	173	58	130	240	884
233.595	0	926	274	185	201	205	178	412	256	250	480	170	58	128	238	885
233.718	11	926	274	182	201	203	178	412	253	250	480	169	57	128	239	887
233.841	0	932	274	183	203	202	173	414	257	246	481	170	57	128	239	887
233.964	0	929	278	183	204	204	177	418	260	251	484	171	58	130	240	881
234.086	0	927	280	187	213	211	176	419	260	250	489	173	58	131	241	888
234.209	0	927	277	188	203	209	180	415	253	252	484	171	58	129	241	886
234.332	0	937	275	182	201	203	173	415	259	247	481	169	57	127	239	888
234.455	0	928	276	183	202	204	177	415	260	250	482	169	56	129	240	887
234.578	0	931	278	184	204	204	176	420	259	249	484	171	57	129	241	889
234.701	0	930	281	186	208	206	179	425	255	253	489	173	58	131	243	893
234.824	0	934	280	188	206	212	180	424	258	251	491	173	58	131	242	893
234.947	0	931	273	181	201	203	178	415	260	250	482	168	56	127	240	889
235.069	0	934	274	182	202	204	175	416	258	248	481	168	56	128	241	891
235.192	0	930	275	181	203	202	177	419	255	251	483	170	57	130	240	893
235.315	0	931	278	184	205	203	175	424	262	248	487	171	58	129	241	893
235.438	0	934	281	186	208	207	179	428	262	254	492	172	58	132	242	890
235.561	0	936	276	187	203	209	178	417	260	249	485	170	57	128	240	890
235.684	0	928	273	180	202	203	178	414	253	249	480	168	56	126	240	887
235.807	0	924	274	180	201	202	178	414	259	250	481	168	56	127	239	888
235.93	0	934	275	181	202	203	178	417	261	250	483	169	56	129	239	889
236.052	0	933	279	183	205	203	176	421	259	250	486	170	57	130	241	893
236.175	0	930	280	186	207	209	176	427	258	249	489	172	58	130	242	895
236.298	0	925	273	181	200	205	180	416	259	249	484	168	57	127	240	891
236.421	0	927	272	179	200	202	178	417	258	249	479	168	56	126	240	893
236.544	0	933	272	179	200	202	176	419	257	247	480	168	57	127	240	896
236.667	0	934	274	180	203	203	173	422	257	246	484	169	57	128	241	894
236.79	0	922	278	182	206	204	178	427	259	251	487	172	58	129	241	895
236.913	0	926	278	187	206	211	181	427	259	252	492	171	57	131	242	898
237.036	0	933	272	180	201	204	180	417	254	250	482	168	55	127	240	897
237.158	0	932	272	180	201	203	174	418	257	246	481	168	57	127	240	892
237.281	0	920	273	180	203	202	177	419	259	249	481	169	57	128	240	892
237.404	0	928	276	181	204	203	179	422	257	251	484	169	58	129	242	895
237.527	0	933	279	184	206	206	176	426	258	249	488	172	58	130	242	897
237.65	0	934	274	183	203	207	175	417	258	245	484	168	57	128	240	894
237.773	0	924	271	178	200	201	178	416	259	248	480	167	57	126	239	890
237.896	0	926	273	179	200	202	179	417	256	249	481	168	56	128	240	895
238.019	0	927	275	181	202	202	178	421	254	251	483	170	57	128	240	898
238.141	0	935	278	183	206	205	174	424	259	248	487	171	58	129	241	895
238.264	0	932	279	187	205	213	181	425	261	252	490	172	58	130	241	895
238.387	0	930	273	181	199	205	180	413	255	250	480	168	56	126	239	896
238.51	0	930	271	178	198	203	177	415	253	248	479	167	56	126	238	897
238.633	0	940	272	178	199	203	173	417	258	245	481	168	55	126	239	898
238.756	0	933	276	180	200	203	177	422	260	250	482	169	58	129	239	896
238.879	0	932	278	182	205	204	175	426	259	249	488	171	57	129	241	900
239.002	0	933	279	186	203	212	180	426	255	253	491	171	58	130	242	899
239.124	0	933	272	179	199	203	178	415	257	248	481	167	56	125	239	897
239.247	0	932	272	178	198	202	178	417	259	248	481	167	55	126	239	894
239.37	0	934	273	178	199	202	175	417	257	246	481	167	56	127	240	896
239.493	0	931	276	180	201	202	177	422	253	250	483	169	56	128	241	897
239.616	0	932	279	182	205	204	175	427	262	248	488	170	57	130	241	899
239.739	0	934	281	186	205	212	180	428	261	251	492	171	57	131	242	899
239.862	0	933	273	180	200	204	176	416	258	246	483	167	56	127	240	896
239.985	0	930	274	177	199	202	176	418	253	248	481	167	55	127	240	894
240.108	0	925	275	178	201	202	177	420	258	248	483	168	57	128	240	896
240.23	0	936	277	181	202	203	179	425	259	250	487	169	57	129	240	897
240.353	0	937	281	184	206	205	176	429	258	249	491	172	58	131	242	902
240.476	0	933	280	188	205	212	177	428	258	248	494	171	58	131	242	896
240.599	0	928	275	179	201	203	179	420	259	249	486	168	57	128	241	896
240.722	0	933	277	180	202	205	180	422	259	250	487	168	57	128	240	897
240.845	0	937	277	180	203	202	176	424	258	247	487	169	56	128	241	900
240.968	0	934	280	183	206	204	175	428	257	247	491	171	58	130	241	897
241.091	0	928	283	185	209	211	180	433	262	252	496	173	58	132	243	897
241.213	0	932	276	184	202	208	182	423	259	252	490	170	57	128	241	897
241.336	0	937	275	179	202	202	176	423	258	247	487	168	56	128	240	897
241.459	0	938	276	180	202	204	175	424	258	246	487	169	58	129	241	893
241.582	0	926	278	182	204	204	179	428	260	251	490	169	58	130	241	894
241.705	0	932	282	184	208	206	178	432	263	250	494	172	59	131	243	899
241.828	0	933	282	187	206	211	180	431	259	250	496	172	58	131	243	899
241.951	0	939	274	180	200	203	176	422	259	246	487	168	57	128	241	896
242.074	0	931	275	179	201	203	179	423	262	249	486	168	56	128	241	890
242.196	0	930	276	180	201	202	177	423	261	247	487	169	57	129	241	895
242.319	0	932	278	181	204	203	180	426	255	252	491	170	58	130	242	897
242.442	0	938	281	183	207	206	176	431	262	249	494	172	58	132	243	897
242.565	0	934	276	185	203	210	182	423	262	250	491	169	57	129	242	889
242.688	0	930	274	178	200	201	177	420	260	246	485	167	57	127	240	895
242.811	0	931	274	179	201	201	180	422	255	249	485	168	56	128	241	894
242.934	0	933	276	180	202	202	174	426	260	247	488	169	57	130	241	895
243.057	0	931	280	182	206	204	179	430	263	251	492	171	57	130	243	895
243.18	0	936	282	186	207	211	179	432	261	250	496	173	58	132	244	898
243.302	0	933	275	182	201	205	181	422	255	250	488	169	56	127	242	895
243.425	0	933	275	179	200	202	175	423	262	245	485	168	57	128	241	897
243.548	0	935	276	180	201	202	180	425	263	249	487	169	57	129	242	895
243.671	0	935	278	181	204	204	178	427	259	249	489	170	56	131	243	897
243.794	0	934	282	184	206	206	177	431	259	249	494	172	58	131	244	899
243.917	0	928	278	186	204	209	181	426	260	251	492	171	57	130	242	897
244.04	0	936	275	180	203	202	180	423	261	250	487	169	57	128	243	896
244.163	0	937	276	180	202	204	177	426	260	249	488	169	57	129	243	896
244.285	0	933	278	180	205	203	176	427	259	247	491	170	57	130	244	894
244.408	0	929	281	184	208	205	177	433	264	250	495	172	59	132	245	896
244.531	0	939	281	187	207	213	184	430	263	254	496	172	58	132	244	898
244.654	0	938	274	179	201	202	178	422	260	247	486	169	58	128	242	899
244.777	0	933	276	180	203	203	177	423	258	247	488	169	57	129	243	895
244.9	0	927	277	180	204	203	180	425	261	249	488	170	57	130	243	894
245.023	0	931	280	182	207	204	180	429	262	253	492	171	57	130	244	898
245.146	0	939	282	185	208	210	178	432	260	251	496	173	58	132	245	901
245.268	0	937	275	183	203	207	177	423	260	247	489	169	57	129	244	892
245.391	0	924	273	178	202	203	179	422	261	249	485	168	57	128	242	893
245.514	0	930	275	179	202	203	179	422	260	251	485	169	56	129	243	897
245.637	0	936	277	180	203	203	178	426	259	248	488	169	57	129	243	898
[truncated: 714 more rows]

## Sheet: Short_ch
	SNR :	55	53	44	55	49	30	59	51	47	63	48	33	0	0	0	0	0	0	0	0	0	0	0	0
		D780						D850						D725						D940
Time	Marker	ch16	ch17	ch18	ch19	ch20	ch21	ch16	ch17	ch18	ch19	ch20	ch21	ch16	ch17	ch18	ch19	ch20	ch21	ch16	ch17	ch18	ch19	ch20	ch21
0.24576	0	0	0	0	0	0	0	0	0	0	0	0	0	0	0	0	0	0	0	0	0	0	0	0	0
0.36864	0	141	220	46	144	168	9	137	240	81	129	165	5	5	7	-115	0	-1	-99	-8	-11	38	4	0	38
0.49152	0	141	221	45	145	169	8	137	242	79	128	166	5	5	8	-116	0	-1	-99	-9	-11	38	4	0	37
0.6144	0	140	221	48	144	166	13	137	239	81	128	166	-1	4	8	-116	-1	-1	-80	-8	-12	36	4	0	56
0.73728	0	141	219	47	145	164	9	137	238	80	129	166	6	5	8	-117	0	0	-74	-8	-12	36	4	0	64
0.86016	0	140	219	47	145	166	9	137	238	80	128	166	6	5	7	-117	-1	0	-75	-9	-12	36	4	0	63
0.98304	0	141	220	46	145	167	3	136	240	80	130	166	12	5	7	-116	0	0	-81	-8	-11	37	4	0	56
1.10592	0	142	222	46	145	169	9	137	241	79	129	167	5	5	7	-115	0	-1	-99	-7	-11	38	5	0	38
1.2288	0	141	221	48	145	167	13	136	239	81	129	168	0	5	7	-116	0	0	-80	-8	-11	37	4	0	57
1.35168	0	140	219	47	145	163	8	136	237	81	128	166	7	5	8	-118	0	-1	-74	-8	-12	36	3	0	64
1.47456	0	141	218	47	144	165	8	136	238	81	128	166	7	5	7	-117	0	0	-74	-8	-12	36	5	0	64
1.59744	0	140	220	47	145	166	9	137	238	81	129	166	6	5	7	-116	0	0	-74	-8	-12	36	4	0	63
1.72032	0	140	221	46	145	168	2	136	240	80	129	166	11	5	7	-116	0	0	-92	-7	-11	37	4	0	43
1.8432	0	141	221	47	145	167	7	136	241	79	129	167	5	5	7	-116	0	0	-86	-8	-12	38	4	0	50
1.96608	0	140	219	46	145	162	9	137	237	80	129	167	6	5	6	-118	0	-1	-74	-7	-13	35	4	0	65
2.08896	0	141	219	46	144	163	9	136	238	80	128	165	6	4	8	-118	0	0	-74	-8	-11	35	4	0	64
2.21184	0	141	220	46	144	165	9	136	238	80	129	165	6	5	7	-116	0	-1	-74	-8	-12	36	5	0	63
2.33472	0	141	221	45	145	167	-3	136	240	79	129	166	17	4	8	-116	0	0	-86	-7	-12	37	3	0	50
2.4576	0	141	222	44	145	170	8	136	242	78	129	168	5	5	8	-115	0	-1	-98	-8	-11	37	4	0	37
2.58048	0	141	221	46	145	167	13	136	240	80	128	169	-1	5	6	-116	0	-1	-79	-7	-12	37	4	0	57
2.70336	0	141	219	47	144	163	9	136	238	80	128	167	6	6	8	-119	-1	-2	-72	-7	-12	36	4	0	65
2.82624	0	141	219	46	144	165	8	136	237	80	128	167	7	6	7	-117	0	-1	-74	-7	-12	35	4	1	64
2.94912	0	141	220	46	144	166	9	137	240	79	128	166	7	5	7	-117	0	0	-74	-8	-11	37	4	0	64
3.072	0	141	221	45	145	169	8	137	240	80	129	167	5	6	8	-116	-1	-1	-85	-8	-11	38	3	0	50
3.19488	0	141	222	46	144	169	6	137	241	79	129	168	4	5	8	-116	0	-1	-86	-8	-12	38	4	0	50
3.31776	0	140	220	46	145	165	9	136	238	81	129	167	6	5	8	-117	0	-1	-72	-7	-12	37	4	0	65
3.44064	0	141	220	47	145	166	9	137	239	80	129	167	6	5	7	-117	0	0	-73	-8	-12	37	4	0	64
3.56352	0	141	221	46	145	167	8	136	239	80	129	167	6	6	7	-117	0	0	-73	-8	-12	37	5	1	63
3.6864	0	141	222	45	145	170	1	137	241	79	129	168	11	5	7	-116	0	-1	-79	-8	-12	38	4	1	56
3.80928	0	142	224	45	145	171	7	136	242	78	130	170	5	6	7	-116	0	-1	-84	-7	-12	38	5	0	49
3.93216	0	141	221	45	145	164	8	136	239	79	129	170	6	5	7	-117	0	-1	-72	-6	-12	36	4	0	65
4.05504	0	141	220	45	145	164	9	136	239	79	129	167	6	5	8	-117	0	-1	-72	-8	-12	37	4	0	65
4.17792	0	141	220	45	145	166	8	136	239	80	129	167	6	5	7	-117	0	-1	-72	-8	-12	38	4	1	64
4.3008	0	141	220	44	145	169	8	136	240	79	129	168	5	6	7	-116	0	0	-73	-8	-12	38	4	0	63
4.42368	0	141	223	44	145	170	1	137	243	78	129	169	11	5	8	-115	0	-1	-90	-8	-13	39	4	0	43
4.54656	0	141	221	46	145	165	6	136	240	79	128	169	5	5	7	-118	-1	-1	-71	-8	-12	37	4	0	65
4.66944	0	141	219	45	144	164	9	136	238	79	129	168	6	5	7	-117	0	0	-72	-8	-12	38	4	0	65
4.79232	0	141	219	45	145	167	8	137	240	78	128	168	6	5	6	-117	0	-1	-73	-7	-11	37	4	0	65
4.9152	0	141	220	45	145	168	8	136	240	78	129	167	6	5	8	-116	0	0	-73	-8	-11	38	4	1	63
5.03808	0	141	222	44	146	170	7	136	242	78	130	169	5	5	8	-116	0	0	-84	-8	-11	39	4	0	50
5.16096	0	141	222	45	144	168	13	137	240	78	128	170	-1	5	8	-116	0	-1	-78	-7	-12	38	5	0	57
5.28384	0	141	220	45	146	165	9	136	240	78	128	168	7	5	7	-118	-1	-1	-72	-8	-12	37	3	0	65
5.40672	0	141	220	45	144	166	8	136	239	78	129	167	7	5	7	-116	0	-1	-72	-7	-12	38	4	0	65
5.5296	0	140	220	45	145	168	8	136	239	78	128	168	6	5	7	-117	0	0	-72	-8	-11	37	4	0	64
5.65248	0	142	222	44	145	169	8	136	242	79	129	168	5	6	7	-116	0	0	-72	-8	-12	38	5	0	63
5.77536	0	142	223	43	145	172	7	136	242	78	129	170	5	6	8	-116	-1	-2	-84	-7	-12	39	4	0	49
5.89824	0	141	221	45	145	166	8	136	239	79	129	169	5	6	7	-117	0	0	-70	-7	-12	38	4	0	64
6.02112	0	140	221	44	145	166	9	137	240	79	129	168	5	5	8	-117	0	-1	-71	-7	-12	38	4	0	64
6.144	0	140	220	44	144	168	8	136	239	79	128	168	6	5	8	-118	0	0	-72	-7	-12	38	4	0	63
6.26688	0	141	223	44	145	168	8	136	241	78	129	168	4	5	7	-117	0	-1	-72	-8	-12	39	4	0	63
6.38976	0	142	223	45	145	171	6	137	243	78	129	169	5	6	8	-115	0	-1	-71	-7	-13	40	4	0	62
6.51264	0	140	222	45	146	167	8	136	239	79	130	169	4	5	7	-116	0	-1	-71	-8	-11	38	4	0	64
6.63552	0	141	221	44	145	166	9	136	239	79	129	168	6	5	7	-118	0	-1	-71	-7	-11	37	4	0	65
6.7584	0	141	221	44	144	166	8	136	240	78	129	168	6	5	7	-117	0	0	-72	-8	-11	37	4	0	65
6.88128	0	143	222	42	144	168	7	136	241	77	129	169	6	6	8	-116	0	0	-72	-7	-11	39	4	0	63
7.00416	0	141	223	42	145	171	7	137	242	79	130	169	5	5	7	-114	0	-1	-72	-8	-11	40	4	0	62
7.12704	0	141	221	45	145	168	7	136	241	79	129	170	5	5	7	-117	0	0	-71	-8	-12	38	5	1	64
7.24992	0	142	220	44	144	166	8	136	239	78	129	169	7	6	7	-117	0	0	-71	-7	-12	37	4	0	65
7.3728	0	141	221	44	145	168	8	137	240	78	128	168	6	5	7	-117	0	0	-72	-7	-12	38	4	0	65
7.49568	0	141	221	44	144	168	8	137	240	77	129	168	5	5	8	-116	0	-1	-72	-8	-12	38	4	0	64
7.61856	0	141	222	42	145	170	1	136	242	78	129	169	11	5	8	-116	0	-1	-79	-7	-12	39	4	0	56
7.74144	0	141	222	45	144	169	6	136	240	77	129	170	5	5	8	-115	0	-1	-72	-7	-11	39	4	1	64
7.86432	0	141	219	44	145	164	8	136	238	78	128	169	6	5	7	-117	0	-1	-72	-8	-12	37	4	0	66
7.9872	0	141	220	44	144	166	8	137	239	79	129	168	6	5	7	-118	0	-1	-73	-7	-11	37	4	0	64
8.11008	0	142	220	45	145	168	8	137	239	78	128	168	6	4	7	-118	0	-1	-72	-8	-12	37	4	0	63
8.23296	0	141	221	44	145	169	7	136	241	78	128	168	6	5	6	-116	0	-1	-73	-8	-12	38	5	0	63
8.35584	0	141	223	45	145	170	6	137	241	79	128	169	5	5	7	-116	0	-1	-72	-8	-11	39	5	0	63
8.47872	0	141	220	45	144	166	9	137	238	80	128	169	6	4	7	-118	-1	-1	-73	-8	-12	36	4	0	66
8.6016	0	141	219	46	144	166	8	137	238	79	128	167	6	4	7	-117	0	0	-73	-8	-12	36	4	0	64
8.72448	0	142	221	46	145	167	9	137	239	79	128	167	6	5	7	-117	0	-1	-73	-7	-12	37	4	0	64
8.84736	0	142	221	46	145	169	7	136	241	79	129	168	6	5	8	-116	0	-1	-73	-7	-12	37	4	0	63
8.97024	0	141	223	46	145	170	7	136	242	80	128	169	5	5	8	-115	0	-1	-86	-8	-13	39	4	1	50
9.09312	0	141	222	46	145	168	8	136	239	80	128	170	5	4	7	-118	0	-1	-72	-7	-12	36	4	0	65
9.216	0	141	221	45	144	167	9	136	239	80	128	169	6	5	7	-117	0	-1	-73	-7	-12	36	5	0	65
9.33888	0	140	220	46	144	168	8	136	239	80	129	169	6	5	8	-117	0	-1	-73	-8	-12	36	4	0	64
9.46176	0	141	221	46	145	169	8	136	241	79	129	168	6	5	7	-117	-1	0	-73	-8	-11	38	4	0	63
9.58464	0	142	223	45	144	171	6	136	243	79	130	170	5	5	8	-115	-1	-1	-73	-7	-12	38	4	0	63
9.70752	0	141	221	46	144	167	8	136	239	79	128	170	5	6	8	-117	0	0	-73	-7	-12	37	4	0	65
9.8304	0	141	220	46	145	166	9	136	238	80	128	169	6	6	7	-118	0	0	-72	-8	-12	37	5	0	65
9.95328	0	141	221	46	145	167	9	136	240	80	129	168	6	5	8	-117	0	-1	-74	-8	-13	37	4	0	64
10.0762	0	142	221	44	145	169	8	137	241	78	128	168	6	6	8	-117	0	-1	-74	-8	-12	37	4	0	63
10.199	0	141	222	45	145	171	7	137	241	79	129	170	5	5	8	-115	-1	-1	-73	-8	-12	38	3	0	62
10.3219	0	140	221	46	144	166	8	136	239	80	128	170	5	5	8	-118	0	-1	-73	-8	-12	36	5	1	66
10.4448	0	141	219	47	144	166	9	135	237	79	128	169	7	5	8	-118	0	-1	-74	-7	-11	36	5	0	65
10.5677	0	140	220	45	144	167	9	136	238	79	128	167	6	6	8	-117	-1	-1	-73	-8	-11	36	4	0	64
10.6906	0	141	220	46	144	169	8	135	239	79	129	168	6	5	7	-117	-1	-1	-73	-8	-12	37	3	0	64
10.8134	0	141	222	45	145	170	7	136	240	79	129	168	5	5	8	-116	0	-1	-73	-7	-11	38	5	0	63
10.9363	0	140	220	47	144	167	7	135	239	80	128	170	5	5	8	-117	0	0	-73	-8	-12	37	4	0	65
11.0592	0	140	218	46	144	165	8	136	237	81	129	168	7	6	7	-117	0	0	-74	-8	-12	36	4	1	65
11.1821	0	140	219	46	144	166	9	136	237	80	128	167	6	6	7	-118	0	-1	-74	-7	-11	35	4	0	65
11.305	0	140	220	46	145	167	8	136	238	80	127	167	6	5	7	-117	0	0	-74	-8	-12	36	5	0	63
11.4278	0	141	220	45	144	169	2	136	240	80	128	167	12	5	8	-117	0	-1	-80	-7	-11	37	4	0	57
11.5507	0	140	221	48	145	169	13	136	239	80	129	169	-1	5	8	-116	-1	-2	-79	-7	-13	37	5	0	57
11.6736	0	140	219	47	144	167	8	135	237	80	127	167	6	5	7	-117	0	0	-73	-8	-11	36	4	1	66
11.7965	0	140	218	47	145	166	9	136	236	80	128	168	7	5	7	-118	-1	0	-75	-7	-11	36	4	0	65
11.9194	0	141	219	47	145	168	8	136	237	79	128	168	7	6	8	-117	0	-1	-74	-8	-11	36	4	0	64
12.0422	0	140	220	45	145	169	2	135	239	80	128	168	11	5	7	-116	-1	-1	-79	-8	-12	36	4	1	57
12.1651	0	140	221	48	145	169	0	136	240	80	128	169	11	5	7	-116	0	-1	-79	-7	-11	38	4	0	58
12.288	0	141	220	46	144	165	9	135	236	80	127	169	7	5	7	-118	0	-1	-73	-7	-12	36	4	0	66
12.4109	0	141	218	46	144	166	9	135	236	80	128	168	6	5	7	-118	0	-1	-74	-8	-11	35	4	0	65
12.5338	0	140	219	47	144	168	9	136	237	79	128	168	6	5	7	-116	-1	-1	-74	-8	-12	36	4	0	63
12.6566	0	140	220	46	144	169	7	136	240	79	128	169	6	5	8	-116	0	0	-73	-7	-12	37	4	0	63
12.7795	0	140	221	47	145	170	7	135	239	79	129	168	4	5	6	-116	0	-1	-85	-7	-12	37	5	0	51
12.9024	0	140	218	46	144	166	8	135	236	80	128	168	6	5	7	-117	0	-1	-73	-8	-11	36	4	0	66
13.0253	0	140	218	47	145	166	9	135	236	79	128	167	7	5	8	-118	-1	-1	-73	-8	-12	35	4	0	64
13.1482	0	139	218	46	144	167	9	134	237	79	128	168	5	5	8	-117	0	0	-73	-8	-12	36	4	0	64
13.271	0	140	220	45	145	169	7	136	238	79	128	168	6	5	7	-116	0	0	-74	-8	-11	37	5	0	63
13.3939	0	141	222	45	145	171	13	136	240	78	129	169	0	5	8	-115	0	-1	-92	-8	-12	38	4	0	43
13.5168	0	140	218	46	144	166	8	134	235	78	128	169	5	5	8	-118	-1	0	-73	-7	-11	37	4	1	65
13.6397	0	140	217	45	145	166	9	135	236	77	129	167	6	5	7	-118	0	0	-73	-8	-12	37	5	0	65
13.7626	0	140	218	45	144	166	8	135	235	78	128	166	5	6	7	-117	0	-1	-73	-7	-11	38	4	0	64
13.8854	0	139	219	44	145	168	7	135	238	76	128	167	6	6	8	-116	0	-1	-73	-7	-12	38	4	0	63
14.0083	0	140	221	43	144	170	1	135	239	77	128	169	11	5	7	-116	0	0	-90	-8	-11	40	3	0	44
14.1312	0	139	219	45	144	168	7	135	236	77	128	168	5	5	7	-117	0	0	-72	-8	-12	38	4	0	65
14.2541	0	139	219	43	144	166	8	134	235	77	128	167	6	5	7	-117	0	-1	-73	-7	-11	38	4	0	65
14.377	0	140	217	44	145	166	9	134	236	76	128	167	6	5	8	-117	0	0	-73	-8	-12	38	5	0	65
14.4998	0	140	218	43	144	169	9	134	237	76	128	167	5	4	7	-117	-1	0	-73	-8	-11	38	4	0	63
14.6227	0	140	220	43	144	170	1	135	238	76	128	168	11	5	7	-117	0	-1	-79	-8	-11	40	5	0	56
14.7456	0	140	219	44	144	169	7	135	239	76	129	169	4	6	7	-115	0	-1	-84	-7	-12	39	4	0	50
14.8685	0	140	218	43	144	165	8	135	236	78	129	168	6	5	7	-117	0	-1	-72	-7	-11	37	5	0	66
14.9914	0	140	217	45	144	166	8	134	235	78	128	168	6	5	7	-118	0	-1	-73	-7	-12	38	4	0	65
15.1142	0	140	218	44	144	167	9	135	236	78	128	168	6	6	8	-117	0	-1	-73	-7	-11	38	4	0	64
15.2371	0	139	219	43	144	169	2	135	238	77	129	168	11	5	7	-117	0	0	-79	-7	-12	38	4	0	57
15.36	0	140	220	44	145	170	1	135	239	76	128	170	11	5	7	-115	0	-1	-78	-7	-12	39	5	1	57
15.4829	0	140	219	44	144	166	8	135	235	77	128	169	5	4	7	-118	0	0	-72	-7	-12	37	4	0	66
15.6058	0	139	219	43	144	166	9	134	236	78	128	169	6	5	8	-119	0	-1	-73	-7	-12	37	4	0	64
15.7286	0	140	219	44	145	168	8	135	236	77	128	168	6	6	7	-117	0	0	-73	-8	-12	38	4	0	64
15.8515	0	140	220	43	144	169	8	135	236	77	129	168	5	5	7	-116	0	-1	-73	-8	-11	39	5	0	64
15.9744	0	140	221	44	144	171	7	135	239	76	129	170	5	5	8	-115	-1	-1	-85	-7	-11	38	4	1	50
16.0973	0	139	218	46	145	166	8	134	235	78	128	169	5	5	7	-117	0	-1	-73	-7	-12	37	4	0	66
16.2202	0	140	219	45	145	165	9	135	236	79	128	168	6	5	7	-116	0	-1	-73	-8	-12	37	4	0	66
16.343	0	140	218	45	144	167	9	135	235	78	128	167	6	5	7	-117	0	-1	-73	-7	-13	37	4	0	65
16.4659	0	140	218	45	145	169	8	135	237	78	129	168	6	4	8	-117	-1	-1	-73	-7	-12	38	4	0	65
16.5888	0	140	220	44	144	170	-3	135	239	79	128	169	18	5	8	-116	-1	-1	-85	-7	-12	37	4	0	51
16.7117	0	139	220	46	145	168	13	134	236	77	129	170	0	5	7	-115	-1	0	-79	-8	-11	38	5	1	58
16.8346	0	139	218	45	144	166	9	134	235	79	128	168	7	5	7	-117	0	0	-73	-7	-12	36	4	1	66
16.9574	0	140	218	47	144	166	9	135	235	79	128	167	6	6	7	-118	0	-1	-73	-7	-11	36	4	0	65
17.0803	0	140	217	46	144	167	9	134	236	78	127	168	6	5	8	-118	0	-1	-73	-8	-12	37	4	0	64
17.2032	0	140	219	45	144	169	1	136	237	79	128	168	12	6	8	-116	0	0	-79	-8	-12	37	4	0	57
17.3261	0	140	220	46	144	171	7	136	239	78	128	168	5	5	8	-116	-1	0	-85	-7	-12	38	4	0	50
17.449	0	140	218	47	144	167	8	134	235	79	129	169	5	4	7	-118	0	-1	-73	-7	-11	36	5	0	66
17.5718	0	140	218	46	144	166	9	134	235	78	128	166	7	5	7	-117	0	0	-73	-8	-12	35	6	1	66
17.6947	0	140	217	46	143	166	9	135	235	78	128	166	6	4	7	-117	0	-1	-73	-8	-12	37	4	0	64
17.8176	0	141	219	46	143	168	9	134	236	79	128	167	6	6	7	-116	0	-1	-74	-7	-12	37	4	0	63
17.9405	0	139	220	45	144	170	2	135	239	78	129	168	11	5	8	-116	0	0	-92	-8	-11	37	5	1	45
18.0634	0	140	221	45	145	171	6	134	238	77	128	170	5	6	8	-115	0	0	-84	-8	-12	38	4	0	50
18.1862	0	140	218	44	144	166	9	134	235	77	128	169	6	5	8	-118	0	-1	-72	-7	-13	37	3	0	65
18.3091	0	139	218	44	144	166	8	134	235	77	127	168	6	6	7	-116	0	-1	-73	-7	-11	38	5	0	65
18.432	0	139	218	44	144	167	8	135	236	77	128	166	6	5	7	-116	-1	0	-73	-8	-12	37	4	0	63
18.5549	0	140	220	43	144	169	2	135	237	77	128	169	11	6	7	-116	0	0	-79	-8	-12	39	4	0	57
18.6778	0	140	221	43	144	170	0	134	238	76	129	168	11	5	7	-115	0	-1	-90	-8	-12	40	4	0	44
18.8006	0	140	218	45	144	166	7	134	235	77	129	169	5	5	8	-117	0	-1	-72	-8	-11	38	5	1	65
18.9235	0	140	218	44	144	166	9	134	235	78	128	168	6	5	8	-117	0	0	-72	-8	-11	38	4	0	65
19.0464	0	139	220	44	144	167	8	134	236	77	127	166	6	5	8	-117	0	-1	-72	-7	-11	38	4	0	64
19.1693	0	140	220	44	144	168	8	135	238	77	128	167	6	5	7	-116	0	-1	-73	-8	-12	39	4	0	64
19.2922	0	140	221	43	146	170	-4	135	240	76	128	169	17	5	7	-115	-1	-1	-84	-8	-12	39	4	0	51
19.415	0	140	221	44	145	169	6	134	238	78	128	168	5	5	7	-116	0	-1	-72	-7	-10	38	4	0	64
19.5379	0	140	219	43	144	164	9	135	235	77	127	168	6	5	7	-118	0	-1	-73	-8	-10	37	4	0	67
19.6608	0	140	219	45	145	166	8	133	236	77	128	167	7	5	7	-118	-1	-1	-72	-7	-11	38	5	0	65
19.7837	0	140	219	45	145	167	9	135	236	78	128	167	6	5	7	-116	0	-1	-73	-7	-12	36	5	0	65
19.9066	0	141	220	46	144	169	7	135	238	79	129	168	6	5	8	-116	0	0	-73	-9	-12	37	5	0	63
20.0294	0	142	222	51	145	170	6	137	240	82	128	169	6	5	7	-116	0	-1	-73	-7	-12	36	4	0	64
20.1523	0	141	220	50	144	166	8	136	237	82	127	169	6	5	7	-115	0	0	-76	-8	-12	33	5	1	67
20.2752	0	141	219	50	144	166	9	136	236	82	127	167	7	6	8	-116	0	0	-75	-7	-11	34	5	1	66
20.3981	0	141	221	53	144	166	8	136	239	82	128	167	6	5	7	-116	0	-1	-79	-8	-11	33	3	0	67
20.521	0	144	226	54	145	169	10	138	244	84	128	167	9	5	9	-115	0	-1	-81	-8	-12	31	4	1	67
20.6438	0	144	226	55	144	171	10	140	245	85	129	169	9	5	7	-115	-1	-1	-80	-7	-12	30	4	0	65
20.7667	0	144	227	56	145	169	9	140	245	84	129	169	8	5	8	-114	0	-1	-83	-8	-12	30	3	0	66
20.8896	0	144	225	55	145	166	12	140	243	83	127	167	9	5	7	-113	0	0	-82	-8	-11	29	4	0	66
21.0125	0	145	226	54	144	166	11	139	243	83	128	166	8	5	7	-113	-1	0	-81	-8	-12	30	4	0	64
21.1354	0	144	227	53	145	168	11	140	244	83	128	167	9	5	8	-114	-1	-1	-82	-8	-12	30	4	0	64
21.2582	0	146	228	54	145	169	7	140	247	83	129	168	14	5	8	-113	0	-1	-99	-8	-12	31	5	0	45
21.3811	0	145	228	55	145	170	10	140	246	84	129	169	8	5	8	-113	0	-1	-93	-9	-12	30	4	0	51
21.504	0	145	225	53	145	164	11	140	242	82	127	169	7	4	7	-114	0	-1	-80	-8	-12	31	4	0	64
21.6269	0	144	224	53	144	166	11	139	243	81	128	167	8	5	7	-114	-1	0	-80	-8	-12	31	5	0	64
21.7498	0	144	224	52	144	166	5	139	242	83	128	167	15	5	8	-113	0	0	-86	-8	-12	30	4	0	58
21.8726	0	145	225	52	145	169	10	140	245	83	129	169	8	5	7	-113	-1	-1	-102	-8	-13	31	4	1	39
21.9955	0	145	227	54	145	171	9	139	245	82	129	169	7	6	7	-113	0	-1	-101	-8	-12	32	4	0	38
22.1184	0	144	224	55	144	166	9	139	242	83	128	168	6	6	7	-115	0	0	-77	-8	-12	32	3	0	64
22.2413	0	144	224	53	145	166	9	139	242	83	129	168	8	5	8	-115	0	-1	-77	-8	-12	32	3	0	64
22.3642	1	144	224	53	144	167	9	138	243	83	129	167	7	5	7	-114	0	0	-77	-8	-12	33	3	0	64
22.487	0	144	226	52	145	169	9	139	244	83	129	168	7	6	7	-114	0	-1	-88	-8	-12	33	4	0	50
22.6099	0	144	226	53	145	170	14	139	246	84	129	169	0	6	8	-114	0	0	-94	-8	-13	33	4	0	44
22.7328	0	144	224	53	144	165	8	139	242	83	129	169	6	5	8	-116	0	0	-75	-8	-12	33	4	0	64
22.8557	0	143	223	52	144	165	8	138	242	82	128	168	8	5	8	-115	0	-1	-76	-8	-12	34	5	0	64
22.9786	0	143	224	51	144	167	9	139	243	82	128	167	6	5	8	-116	0	0	-75	-7	-12	34	5	0	64
23.1014	0	144	224	51	145	169	2	139	244	83	129	168	12	5	7	-115	0	-1	-81	-7	-12	34	4	0	57
23.2243	0	144	226	52	144	170	7	139	246	82	129	169	5	5	8	-115	0	-1	-87	-9	-13	35	4	0	50
23.3472	0	143	225	53	145	166	8	138	242	83	128	169	5	4	8	-116	0	-1	-74	-8	-12	34	5	0	65
23.4701	0	144	224	52	145	166	9	138	242	82	128	168	6	5	7	-116	0	0	-75	-8	-12	35	5	1	65
23.593	0	143	223	51	145	166	8	138	242	84	127	166	7	4	7	-116	0	0	-75	-8	-12	34	5	0	64
23.7158	0	143	225	51	144	168	8	139	242	83	129	167	6	5	7	-116	0	-1	-75	-8	-13	34	4	0	63
23.8387	0	144	225	51	145	169	13	138	245	83	128	169	0	5	7	-115	0	-1	-81	-8	-12	35	4	1	57
23.9616	0	144	223	52	145	166	8	138	241	83	128	169	6	4	7	-117	0	-1	-74	-7	-13	34	4	0	66
24.0845	0	143	223	51	144	164	10	138	240	83	129	167	6	5	7	-116	-1	-1	-76	-8	-12	34	4	0	66
24.2074	0	142	223	52	145	166	9	138	240	82	128	167	5	5	7	-116	0	-1	-75	-7	-12	34	4	0	64
24.3302	0	143	223	51	144	168	8	138	242	83	128	166	7	6	7	-115	-1	-1	-74	-8	-12	34	4	0	63
24.4531	0	143	225	52	145	169	8	138	243	82	128	168	5	5	8	-115	0	0	-87	-8	-12	36	4	0	50
24.576	0	142	222	51	144	165	8	137	239	83	127	166	6	5	7	-116	0	0	-74	-8	-12	34	4	0	65
24.6989	0	142	221	51	144	164	9	138	239	82	127	166	7	5	8	-115	0	-1	-74	-8	-12	34	5	0	65
24.8218	0	142	222	51	145	166	10	137	239	82	127	166	6	5	7	-116	0	-1	-74	-7	-12	34	3	0	64
24.9446	0	143	222	51	144	167	8	137	241	82	127	167	7	6	8	-115	0	-1	-75	-8	-12	35	4	0	63
25.0675	0	142	223	51	145	169	2	138	242	81	128	168	12	5	7	-114	-1	-1	-92	-8	-12	35	5	0	44
25.1904	0	141	222	52	144	166	8	138	240	82	127	168	6	5	8	-115	-1	-1	-74	-8	-12	35	4	0	65
25.3133	0	142	221	51	145	165	9	136	239	82	128	166	6	5	8	-116	0	-1	-74	-8	-12	34	4	0	65
25.4362	0	142	222	51	144	167	9	137	239	82	127	166	7	5	7	-115	0	-1	-75	-8	-12	34	4	0	65
25.559	0	142	222	50	144	168	9	137	241	83	128	167	6	5	7	-116	0	-1	-75	-8	-11	35	4	1	64
25.6819	0	142	223	49	144	169	8	137	241	81	129	167	6	5	7	-114	0	-1	-86	-8	-12	35	4	0	50
25.8048	0	141	221	50	144	167	7	136	239	82	128	168	5	6	7	-116	0	-1	-74	-8	-12	35	4	0	65
25.9277	0	141	220	51	144	165	9	136	237	82	128	167	6	5	8	-117	0	-1	-74	-8	-11	34	5	0	65
26.0506	0	141	220	51	144	166	9	136	239	81	128	167	6	4	7	-116	0	-1	-74	-8	-12	34	4	0	64
26.1734	0	141	221	49	144	168	8	135	239	81	128	167	6	5	8	-115	0	-1	-75	-8	-12	35	5	0	63
26.2963	0	141	222	49	145	169	8	136	240	81	128	168	5	5	7	-115	0	0	-86	-9	-12	36	4	1	50
26.4192	0	141	221	51	144	164	7	135	237	81	127	169	6	4	7	-116	0	-1	-75	-8	-12	35	5	0	66
26.5421	0	141	219	50	144	164	9	135	236	81	127	167	7	6	7	-116	0	0	-75	-8	-12	34	5	0	66
26.665	0	140	218	50	143	166	9	135	235	82	127	165	7	4	8	-116	0	-1	-74	-7	-12	35	5	0	64
26.7878	0	140	219	50	144	166	9	134	237	81	127	166	6	5	8	-116	-1	0	-76	-7	-11	35	5	0	64
26.9107	0	141	220	50	144	168	1	135	239	82	127	166	12	5	7	-116	0	0	-81	-8	-12	35	4	0	56
27.0336	0	140	218	51	144	165	8	134	235	81	128	166	6	5	7	-116	-1	0	-77	-8	-12	34	5	1	66
27.1565	0	140	218	50	142	164	9	136	234	81	127	165	7	4	8	-116	0	0	-75	-8	-11	35	4	1	66
27.2794	0	140	219	49	144	165	10	134	234	81	127	165	7	5	7	-117	0	-1	-76	-8	-12	34	4	0	64
27.4022	0	140	218	48	144	166	9	134	236	81	126	165	7	5	7	-117	0	-1	-77	-8	-11	34	4	0	64
27.5251	0	140	219	49	143	168	3	135	237	80	127	166	12	5	8	-116	0	0	-93	-7	-12	35	4	0	45
27.648	0	140	218	51	143	166	7	134	235	82	127	165	5	6	7	-115	-1	-1	-75	-8	-12	35	4	0	65
27.7709	0	139	216	49	143	164	10	134	233	81	126	164	7	5	6	-116	0	0	-76	-8	-11	34	3	1	65
27.8938	0	140	216	50	143	164	9	134	233	81	127	164	7	5	7	-116	0	-1	-76	-8	-11	34	5	0	64
28.0166	0	139	217	51	144	165	3	135	234	81	127	165	14	5	8	-115	0	-1	-82	-8	-12	34	3	0	58
28.1395	0	140	219	49	143	167	4	134	236	81	127	165	11	5	7	-115	0	-1	-94	-7	-12	34	4	0	45
28.2624	0	140	219	52	144	166	8	134	235	81	127	165	5	5	8	-116	0	0	-88	-7	-11	35	4	1	52
28.3853	0	139	216	50	143	163	9	134	233	81	126	163	7	5	7	-116	0	-1	-76	-7	-11	34	4	0	65
28.5082	0	139	217	50	143	164	9	134	233	80	127	164	7	5	7	-116	-1	-1	-76	-8	-11	34	4	1	64
28.631	0	139	217	50	143	166	9	134	235	81	128	165	7	5	7	-115	0	-1	-75	-8	-12	35	4	0	63
28.7539	0	140	218	49	143	166	9	134	235	81	127	164	6	5	7	-116	0	0	-99	-7	-11	35	4	0	38
28.8768	0	139	218	52	143	165	13	134	234	81	127	166	0	5	8	-115	-1	-1	-81	-8	-12	34	4	0	58
28.9997	0	139	216	50	144	163	9	133	233	80	126	163	7	6	7	-115	0	-1	-75	-7	-11	34	4	0	65
29.1226	0	139	216	49	144	163	9	134	232	81	126	164	7	5	8	-116	0	0	-75	-8	-11	35	3	0	64
29.2454	0	139	217	49	143	166	3	134	233	80	126	164	13	5	7	-116	0	-1	-81	-8	-11	35	4	0	57
29.3683	0	140	218	48	144	167	10	134	236	79	127	165	5	5	8	-114	0	-1	-99	-8	-11	34	4	1	38
29.4912	0	139	217	50	144	165	13	134	234	80	127	166	0	5	7	-115	0	0	-80	-8	-11	35	4	1	57
29.6141	0	139	215	50	144	163	9	133	232	80	126	164	6	5	7	-116	0	0	-76	-7	-11	34	4	1	67
29.737	0	140	216	50	143	164	9	133	232	79	127	163	7	5	7	-116	0	0	-76	-8	-11	34	4	1	64
29.8598	0	140	217	49	144	164	4	134	232	80	126	163	13	5	7	-115	-1	-2	-81	-7	-12	34	4	0	58
29.9827	0	141	218	48	143	167	9	133	234	80	127	165	6	5	8	-114	0	0	-98	-8	-11	35	5	0	38
30.1056	0	139	218	50	144	167	8	133	233	79	127	165	4	5	7	-115	-1	-1	-87	-8	-12	36	5	0	51
30.2285	0	138	215	49	143	163	9	133	230	80	128	163	6	5	7	-116	-1	-1	-75	-7	-11	34	4	0	67
30.3514	0	139	216	49	143	164	9	134	232	80	126	164	6	5	7	-115	0	-1	-74	-8	-11	35	4	1	64
30.4742	0	140	217	48	144	164	9	133	232	80	127	163	7	5	7	-116	0	-1	-75	-7	-11	35	4	0	63
30.5971	0	139	218	48	144	166	4	134	234	80	127	165	11	5	8	-115	0	-1	-93	-7	-12	35	4	0	45
30.72	0	140	218	49	143	168	13	134	236	79	127	165	0	5	7	-115	0	0	-92	-7	-11	36	4	0	44
30.8429	0	140	216	49	143	163	8	133	232	81	126	164	6	5	7	-116	0	0	-74	-7	-11	35	4	1	66
30.9658	0	139	217	49	143	164	9	134	232	79	127	165	6	5	7	-115	0	0	-74	-8	-11	35	4	0	65
31.0886	0	139	216	48	143	165	9	133	233	79	127	164	7	5	7	-115	-1	-1	-75	-8	-11	35	4	0	64
31.2115	0	140	217	48	144	166	3	134	234	79	126	165	11	5	8	-115	0	-1	-92	-7	-11	35	4	0	45
31.3344	0	139	219	47	145	168	8	134	236	79	127	166	5	6	7	-113	0	0	-98	-7	-11	37	4	0	38
31.4573	0	140	218	49	143	165	7	134	234	79	127	166	5	4	7	-115	0	0	-73	-8	-11	35	4	0	64
31.5802	0	139	216	48	144	165	8	134	233	79	127	166	7	5	8	-116	0	-1	-74	-7	-12	36	4	0	65
31.703	0	141	218	48	143	165	8	134	234	79	127	165	6	5	6	-117	0	-1	-74	-7	-12	36	4	0	64
31.8259	0	140	218	48	144	167	2	134	235	79	127	166	12	5	7	-115	-1	-1	-78	-8	-12	35	4	0	57
31.9488	0	140	220	46	145	168	9	134	237	78	127	167	4	5	7	-114	0	0	-97	-7	-12	37	4	0	38
32.0717	0	139	218	49	144	167	13	134	234	80	128	166	0	4	8	-117	0	0	-79	-8	-11	36	4	2	59
32.1946	0	140	218	47	143	165	9	135	233	79	127	165	6	6	7	-116	0	-1	-73	-7	-11	35	5	0	65
32.3174	0	139	219	48	144	166	9	134	234	79	127	165	6	5	8	-116	0	-1	-73	-8	-12	35	4	1	64
32.4403	0	140	218	47	144	168	2	133	235	79	127	167	12	4	7	-115	0	-1	-79	-8	-12	36	3	1	57
32.5632	0	140	220	46	143	169	8	134	237	78	128	167	5	5	8	-115	-1	0	-98	-8	-12	37	5	0	39
32.6861	0	141	220	49	144	166	13	133	235	78	128	167	0	6	7	-116	0	-1	-79	-7	-11	36	5	0	59
32.809	0	140	217	47	143	165	9	134	233	78	128	165	7	5	8	-117	0	0	-73	-8	-12	36	4	1	65
32.9318	0	141	218	48	144	166	9	134	232	79	128	165	6	6	7	-116	0	-1	-73	-8	-11	36	5	0	64
33.0547	0	140	218	47	144	167	9	133	233	78	128	166	6	5	7	-116	0	-1	-73	-8	-11	36	4	0	64
33.1776	0	139	220	46	144	168	9	134	235	78	128	167	4	5	8	-115	0	0	-97	-8	-12	37	4	0	38
33.3005	0	140	218	49	144	167	13	133	234	79	126	167	0	5	8	-115	0	-1	-80	-8	-12	36	4	0	57
33.4234	0	140	217	47	143	163	9	133	232	79	127	167	6	6	7	-117	-1	-1	-74	-8	-11	35	3	0	66
33.5462	0	140	217	47	144	166	9	133	233	79	127	165	6	5	7	-116	0	0	-74	-7	-12	36	4	0	65
33.6691	0	139	218	48	144	166	9	134	233	79	127	165	7	5	8	-115	0	0	-73	-8	-12	35	4	0	64
33.792	0	140	219	46	144	168	2	134	235	79	127	166	11	6	7	-115	0	0	-91	-8	-12	37	3	0	45
33.9149	0	140	220	49	145	168	6	134	235	79	127	168	5	4	7	-115	-1	-1	-85	-8	-11	36	4	0	51
34.0378	0	139	217	47	144	165	9	133	233	78	127	165	7	5	6	-116	0	0	-73	-7	-11	34	4	1	66
34.1606	0	139	218	47	144	165	9	134	233	78	128	165	7	5	7	-116	0	0	-73	-8	-12	36	5	1	65
34.2835	0	140	218	47	144	166	9	134	233	78	126	165	7	5	7	-116	0	0	-73	-8	-11	36	4	0	63
34.4064	0	140	219	48	144	167	3	134	235	78	128	166	11	5	9	-115	0	-1	-92	-7	-12	37	4	0	45
34.5293	0	139	220	48	144	169	13	134	236	78	128	167	0	6	8	-114	-1	-1	-91	-8	-11	37	5	0	44
34.6522	0	140	218	48	143	165	8	133	234	78	127	166	6	5	7	-116	0	0	-74	-7	-11	35	4	1	66
34.775	0	140	219	48	144	164	9	134	234	78	127	166	6	5	7	-115	0	0	-72	-9	-11	35	3	0	65
34.8979	0	140	219	47	144	166	9	134	233	80	126	166	7	5	7	-115	0	-1	-73	-7	-12	36	4	0	64
35.0208	0	140	219	47	144	168	-2	133	236	79	128	166	18	5	8	-115	0	0	-85	-7	-12	37	4	1	51
35.1437	0	140	220	48	144	169	14	134	237	78	128	167	0	5	7	-115	0	-1	-91	-8	-12	37	3	0	45
35.2666	0	139	219	47	143	166	8	134	233	79	127	165	6	4	7	-116	-1	0	-73	-7	-11	35	4	1	66
35.3894	0	140	218	47	143	165	9	134	233	79	127	165	6	6	7	-116	0	-1	-74	-7	-11	36	4	0	65
35.5123	0	140	218	46	144	166	9	134	234	77	128	166	5	5	7	-116	0	-1	-73	-7	-12	35	5	0	64
35.6352	0	141	220	44	144	168	2	134	235	77	128	166	11	5	8	-115	0	-1	-91	-8	-12	37	5	0	44
35.7581	0	141	220	47	144	169	13	133	236	77	128	167	-1	5	7	-115	0	-1	-90	-8	-11	37	3	0	44
35.881	0	140	218	47	144	166	8	134	233	78	127	164	6	5	7	-117	0	0	-74	-8	-11	35	4	2	66
36.0038	0	140	218	46	143	165	9	134	233	77	127	164	6	5	7	-116	0	-1	-73	-7	-12	35	4	1	65
36.1267	0	140	218	46	144	165	8	134	234	78	127	165	6	5	7	-115	0	-1	-73	-7	-11	37	4	1	64
36.2496	0	140	219	44	144	167	3	134	235	77	127	165	12	5	8	-115	0	0	-91	-8	-12	37	4	0	45
36.3725	0	141	219	47	144	168	14	133	236	76	128	167	-1	5	7	-115	0	0	-91	-8	-11	37	4	1	44
36.4954	0	140	216	47	144	164	8	134	232	77	127	166	6	5	6	-117	0	0	-74	-7	-12	36	5	0	66
36.6182	0	140	216	46	144	164	8	133	231	77	127	165	6	5	7	-117	0	-1	-72	-8	-11	36	4	0	65
36.7411	0	140	217	45	144	165	9	134	232	77	127	165	6	4	8	-116	0	-1	-73	-7	-11	37	4	1	63
36.864	0	140	217	44	145	167	3	133	234	76	127	165	11	5	7	-115	0	-1	-90	-7	-12	36	4	0	44
36.9869	0	141	219	45	145	168	7	133	235	76	128	166	4	5	8	-114	0	0	-96	-8	-12	37	4	0	38
37.1098	0	139	217	46	144	165	8	133	231	76	127	166	5	5	6	-116	0	0	-72	-7	-12	36	5	0	65
37.2326	0	139	216	44	143	165	8	133	231	76	126	164	6	5	7	-117	-1	-1	-72	-7	-11	37	4	0	64
37.3555	0	140	217	44	144	164	9	133	232	76	127	165	6	5	8	-115	0	-1	-72	-8	-11	36	5	0	64
37.4784	0	139	217	43	144	166	8	134	233	74	127	165	6	5	7	-114	0	0	-84	-8	-11	37	4	0	51
37.6013	0	140	219	42	144	168	8	133	233	74	127	166	4	5	8	-113	0	-1	-95	-7	-11	38	4	0	38
37.7242	0	139	217	45	145	167	13	134	233	74	127	167	0	5	7	-115	0	0	-78	-7	-11	39	5	0	58
37.847	0	139	216	44	144	165	9	133	232	75	126	165	7	5	8	-116	0	0	-72	-7	-11	37	4	0	66
37.9699	0	139	216	43	143	166	8	133	231	76	127	165	6	5	7	-115	0	0	-72	-8	-11	36	5	0	64
38.0928	0	140	216	43	144	166	2	133	231	76	127	165	11	4	7	-116	0	-1	-78	-7	-11	38	5	0	57
38.2157	0	139	217	42	144	168	1	133	233	74	127	166	11	4	8	-116	0	0	-90	-7	-10	38	4	0	45
38.3386	0	139	216	45	144	166	14	133	231	74	127	165	0	6	6	-116	0	0	-78	-8	-11	38	4	0	59
38.4614	0	139	215	43	144	164	9	132	229	75	127	165	6	5	7	-116	0	0	-72	-7	-11	37	4	0	66
38.5843	0	139	214	42	143	165	9	132	230	75	126	165	5	5	7	-116	0	-1	-72	-8	-12	38	4	0	64
38.7072	0	139	215	41	144	166	2	132	230	74	126	166	11	5	7	-115	0	-1	-78	-7	-11	38	4	0	58
38.8301	0	139	216	41	145	168	8	134	231	73	128	166	4	6	8	-115	0	-1	-96	-8	-11	39	4	0	38
38.953	0	139	215	43	144	167	13	133	230	74	127	165	-1	5	7	-115	0	0	-78	-8	-11	39	4	1	58
39.0758	0	139	214	42	145	164	10	132	228	73	127	164	5	5	7	-116	0	0	-71	-7	-12	38	4	0	66
39.1987	0	139	213	42	144	165	8	134	228	73	127	165	5	5	8	-116	0	-1	-72	-8	-11	38	4	0	65
39.3216	0	138	215	40	144	165	2	133	229	72	128	164	11	6	7	-115	0	-1	-78	-8	-12	39	5	0	58
39.4445	0	139	215	38	144	167	8	133	230	72	127	165	4	5	7	-114	0	-1	-97	-7	-11	40	5	0	38
39.5674	0	139	215	41	144	167	7	132	230	72	128	167	3	5	7	-114	-1	0	-83	-7	-11	39	4	0	51
39.6902	0	138	213	40	144	165	8	132	227	72	127	164	5	5	7	-117	0	0	-71	-7	-11	38	3	1	66
39.8131	0	139	213	40	143	164	8	132	228	72	126	164	6	5	8	-116	0	-1	-70	-7	-11	39	4	0	65
39.936	0	139	213	40	143	165	9	133	228	72	127	163	5	5	8	-115	0	-1	-71	-8	-11	39	4	0	64
40.0589	0	138	215	39	144	167	2	132	231	72	127	165	11	5	7	-115	0	-1	-76	-7	-10	39	5	0	57
40.1818	0	139	216	40	144	168	7	133	232	73	127	166	4	5	7	-115	-1	-2	-95	-7	-12	40	4	0	38
40.3046	0	139	215	42	144	165	7	133	230	74	127	165	6	5	6	-116	0	-1	-72	-8	-11	38	4	0	66
40.4275	0	139	216	41	144	165	8	133	230	74	127	165	6	6	7	-117	0	-1	-72	-7	-11	38	4	0	66
40.5504	0	139	216	43	144	165	8	133	231	74	127	165	6	5	7	-116	0	-1	-72	-8	-11	37	5	0	64
40.6733	0	139	217	41	144	166	3	133	231	75	127	164	11	5	7	-116	0	0	-78	-8	-10	39	5	0	57
40.7962	0	139	218	41	145	168	9	135	234	73	127	166	4	5	7	-114	0	-1	-96	-8	-11	39	4	0	38
40.919	0	139	219	43	144	169	6	133	233	73	127	168	5	6	7	-114	0	-1	-83	-7	-11	39	4	0	51
41.0419	0	138	216	43	144	164	9	133	231	75	127	166	5	5	7	-117	0	-1	-72	-8	-11	38	5	0	67
41.1648	0	140	216	42	144	165	8	133	231	74	127	165	6	5	7	-117	0	0	-72	-8	-11	38	4	0	65
41.2877	0	138	216	41	144	166	8	133	231	74	128	164	6	6	8	-115	0	0	-72	-8	-10	38	4	0	64
41.4106	0	140	217	40	144	167	2	133	232	74	128	165	10	5	7	-115	0	-1	-90	-7	-11	39	4	0	45
41.5334	0	139	218	42	144	168	14	134	233	73	128	167	-2	5	8	-115	0	-1	-90	-8	-12	40	4	1	45
41.6563	0	139	215	42	143	166	8	133	231	73	127	164	6	5	7	-117	0	0	-72	-7	-12	38	5	1	65
41.7792	0	139	215	42	143	165	9	133	231	73	127	165	5	5	8	-116	0	-1	-72	-8	-11	38	4	0	65
41.9021	0	139	215	41	144	166	8	134	231	73	128	165	5	5	7	-115	0	0	-72	-7	-10	38	4	0	63
42.025	0	139	216	39	144	167	2	134	232	73	127	166	11	5	8	-115	0	-1	-90	-8	-11	39	5	0	45
42.1478	0	140	219	39	145	169	8	133	233	72	128	166	4	4	7	-115	-1	-1	-95	-7	-11	41	5	0	37
42.2707	0	138	216	41	144	166	8	133	230	73	128	165	4	5	6	-115	0	0	-71	-8	-10	39	4	1	65
42.3936	0	139	214	40	144	164	9	133	229	73	127	166	6	5	8	-116	-1	-1	-71	-7	-11	38	5	0	66
42.5165	0	139	215	40	144	165	9	134	230	73	127	165	5	5	7	-116	-1	-1	-72	-8	-11	39	4	0	64
42.6394	0	139	216	39	144	166	2	133	231	73	128	164	12	5	7	-115	0	0	-78	-7	-11	39	4	0	57
42.7622	0	139	217	38	144	168	1	133	233	72	127	166	11	5	7	-114	0	-1	-90	-7	-11	40	4	0	44
42.8851	0	139	217	40	145	168	6	132	232	71	127	167	4	5	7	-114	0	-1	-83	-7	-11	41	4	0	50
43.008	0	139	215	40	145	164	8	133	230	73	127	166	6	5	7	-118	-1	-1	-73	-7	-11	40	4	0	67
43.1309	0	139	215	40	143	164	9	134	230	72	127	165	6	6	7	-116	0	-1	-72	-7	-11	39	4	1	65
43.2538	0	139	216	39	144	166	8	133	231	72	128	165	5	5	8	-115	0	-1	-72	-7	-11	39	4	0	64
43.3766	0	138	217	39	144	167	8	133	232	72	127	166	5	5	7	-115	0	-1	-84	-7	-12	40	4	0	51
43.4995	0	139	219	37	145	169	7	134	234	72	128	166	5	5	8	-114	0	-1	-97	-7	-12	41	3	0	38
43.6224	0	139	218	41	144	168	12	133	233	71	127	167	-1	5	7	-115	-1	0	-77	-8	-11	40	5	0	57
43.7453	0	139	215	40	143	164	9	133	231	72	127	165	6	6	8	-116	0	-1	-72	-8	-11	40	4	0	65
43.8682	0	139	217	39	144	164	8	133	231	73	128	165	5	5	7	-116	0	0	-72	-8	-11	40	5	0	65
43.991	0	139	217	38	143	166	7	133	232	72	128	166	6	5	7	-116	0	-1	-72	-8	-11	39	4	0	63
44.1139	0	139	219	38	144	168	2	134	236	72	127	166	11	5	7	-114	-1	-1	-90	-8	-12	40	5	0	44
44.2368	0	140	220	39	145	169	13	134	236	72	129	168	-1	6	7	-114	0	-1	-89	-7	-11	41	4	0	43
44.3597	0	139	218	39	144	166	8	134	233	73	128	167	5	5	8	-116	-1	-1	-70	-8	-12	40	5	0	65
44.4826	0	140	218	39	145	166	8	134	235	74	127	166	6	5	8	-116	0	0	-71	-8	-12	40	4	0	65
44.6054	0	140	217	39	145	166	8	134	234	73	127	165	5	6	8	-115	0	-1	-71	-9	-11	41	4	1	64
44.7283	0	139	220	38	144	168	1	134	236	72	127	167	11	4	7	-115	0	-1	-78	-7	-11	41	4	0	58
44.8512	0	140	221	37	145	170	8	135	238	71	127	168	4	5	8	-114	-1	-1	-95	-8	-11	41	4	0	37
44.9741	0	139	219	39	144	167	7	134	235	72	128	168	5	5	8	-114	0	0	-70	-8	-12	40	4	1	64
45.097	0	139	218	38	143	165	8	134	234	73	128	165	6	4	8	-116	0	0	-70	-8	-11	40	5	1	66
45.2198	0	139	218	39	143	165	8	134	234	72	126	165	6	5	7	-115	-1	-1	-70	-7	-11	40	4	0	64
45.3427	0	139	219	38	144	167	7	134	235	71	127	166	5	5	7	-115	0	-1	-71	-7	-11	41	4	0	64
45.4656	0	139	219	36	144	168	-4	134	237	72	128	166	17	4	7	-114	0	-1	-83	-8	-12	42	3	0	51
45.5885	0	139	221	38	144	169	13	134	237	71	128	168	-1	5	7	-113	0	-1	-89	-8	-11	42	4	1	43
45.7114	0	138	218	39	144	164	7	133	233	72	126	167	6	5	8	-117	0	0	-71	-8	-11	40	5	1	66
45.8342	0	139	218	40	142	165	8	134	232	72	127	165	6	5	7	-116	-1	-1	-71	-8	-11	40	4	0	66
45.9571	0	138	218	38	142	165	8	133	234	73	126	165	6	5	7	-116	0	-1	-71	-8	-12	40	4	0	64
46.08	0	139	219	38	143	166	8	133	234	72	127	166	5	5	7	-115	-1	-1	-71	-8	-11	41	4	0	63
46.2029	0	139	220	37	144	168	1	134	236	72	127	168	10	5	7	-114	0	-1	-89	-8	-12	41	4	0	45
46.3258	0	139	219	40	144	167	12	134	235	72	126	167	0	5	7	-115	0	0	-77	-8	-12	41	4	0	57
46.4486	0	139	216	40	143	163	7	133	232	73	126	166	7	5	7	-117	0	-1	-72	-9	-12	40	5	1	67
46.5715	0	139	217	40	144	166	8	132	232	72	126	165	6	6	8	-116	0	-1	-71	-7	-11	39	4	0	65
46.6944	0	138	217	39	143	165	7	133	232	72	126	165	6	5	7	-116	0	-1	-72	-7	-12	41	4	0	64
46.8173	0	138	218	38	144	167	1	133	234	73	127	166	11	5	7	-115	-1	-1	-78	-7	-11	40	5	0	58
46.9402	0	138	219	39	144	169	6	132	236	72	128	167	4	4	8	-113	0	-1	-96	-7	-11	41	3	0	38
47.063	0	138	217	40	143	166	7	133	233	73	127	166	5	5	8	-116	-1	-1	-71	-8	-12	40	5	0	65
47.1859	0	138	217	40	143	164	9	132	232	73	126	165	6	5	7	-117	0	-1	-72	-8	-12	39	4	0	65
47.3088	0	137	216	40	143	164	8	132	232	73	126	164	5	5	7	-116	-1	-1	-71	-8	-12	39	4	0	64
47.4317	0	138	218	39	144	166	8	132	233	73	127	166	5	5	7	-115	-1	0	-71	-7	-11	40	4	0	63
47.5546	0	138	218	38	144	168	1	132	235	72	127	166	10	5	7	-114	-1	0	-89	-7	-12	41	5	0	44
47.6774	0	139	217	41	143	166	6	132	233	73	127	167	5	6	7	-115	0	0	-71	-8	-11	41	4	0	64
47.8003	0	137	216	40	143	164	8	132	232	72	126	164	6	5	7	-116	0	0	-71	-7	-12	39	4	1	66
47.9232	0	138	216	39	143	165	8	131	232	72	126	165	5	4	7	-116	0	-1	-70	-7	-12	40	5	0	64
48.0461	0	138	217	38	144	166	7	131	232	72	127	165	5	5	8	-115	0	-1	-71	-7	-11	40	4	0	63
48.169	0	138	219	38	144	167	1	133	235	71	126	166	10	5	7	-114	0	-1	-89	-7	-10	41	4	0	44
48.2918	0	137	218	39	143	167	12	132	234	72	127	167	-1	5	7	-115	0	-1	-77	-7	-11	41	4	0	58
48.4147	0	138	215	39	142	163	8	131	230	71	126	165	6	6	7	-117	0	-1	-71	-8	-11	40	4	0	67
48.5376	11	137	215	38	144	165	8	132	230	72	126	162	6	5	7	-116	0	0	-70	-8	-12	40	5	1	65
48.6605	0	138	216	37	143	165	8	132	232	72	127	164	5	5	7	-116	0	0	-71	-7	-11	40	4	0	65
48.7834	0	138	217	37	144	167	1	131	232	71	127	165	11	5	7	-115	0	-1	-77	-8	-11	41	4	1	56
48.9062	0	137	217	38	144	168	6	131	233	71	127	166	4	5	7	-115	0	-1	-82	-8	-11	43	4	0	51
49.0291	0	137	215	38	144	164	8	132	229	71	126	164	6	4	7	-117	0	1	-71	-8	-12	40	4	2	67
49.152	0	138	214	38	143	164	9	132	229	72	127	164	5	5	7	-117	0	-1	-71	-7	-12	40	5	0	65
49.2749	0	137	215	38	143	164	8	131	230	72	127	164	5	5	6	-115	0	0	-70	-8	-11	41	5	0	65
49.3978	0	137	215	37	143	167	7	132	231	71	126	165	5	5	7	-114	0	-1	-70	-8	-11	42	4	0	64
49.5206	0	138	217	36	144	167	1	132	233	70	127	166	11	5	8	-114	0	-1	-88	-8	-11	42	4	0	44
49.6435	0	138	216	38	144	164	6	131	230	71	126	165	5	5	7	-115	0	-1	-71	-8	-11	40	5	0	66
49.7664	0	137	215	37	143	164	8	131	230	71	126	163	6	5	7	-116	0	0	-71	-7	-11	41	4	1	66
49.8893	0	138	216	37	143	165	8	132	231	71	127	164	6	4	8	-116	0	-1	-71	-7	-11	41	5	0	65
50.0122	0	138	217	36	144	165	8	132	233	71	127	164	5	6	7	-116	0	-1	-70	-8	-11	42	4	0	64
50.135	0	138	218	36	143	168	2	132	234	71	127	166	10	5	8	-115	0	-1	-89	-7	-11	42	4	0	45
50.2579	0	138	219	39	144	167	12	132	234	70	127	166	0	5	7	-114	0	-1	-76	-7	-11	41	4	0	57
50.3808	0	138	217	38	144	165	8	133	232	72	127	164	6	5	7	-117	0	-1	-71	-7	-11	41	4	0	66
50.5037	0	138	217	38	145	165	8	131	232	71	127	165	6	5	7	-115	0	0	-70	-7	-11	41	4	0	65
50.6266	0	138	217	38	145	166	9	133	233	71	127	165	4	6	7	-116	0	-1	-71	-7	-12	40	4	0	64
50.7494	0	139	218	37	144	168	2	133	235	71	127	165	10	5	8	-115	-1	-1	-76	-8	-11	42	3	0	57
50.8723	0	138	218	39	144	168	6	133	235	72	128	166	4	5	7	-114	0	-1	-83	-7	-10	42	4	0	51
50.9952	0	138	217	40	144	165	9	132	233	72	128	165	5	5	8	-116	-1	-1	-71	-7	-11	40	4	0	66
51.1181	0	139	218	38	144	166	9	132	234	71	127	165	5	5	7	-116	0	-1	-70	-8	-11	40	4	0	65
51.241	0	139	218	38	145	166	8	133	234	72	128	165	5	6	7	-115	0	-1	-71	-8	-11	41	4	0	64
51.3638	0	139	219	37	145	167	8	133	236	71	128	165	4	6	8	-115	0	0	-83	-8	-12	41	4	0	50
51.4867	0	139	219	39	145	165	7	132	236	71	128	167	4	5	7	-115	0	-1	-83	-7	-11	41	4	0	51
51.6096	0	138	217	39	145	162	8	133	233	72	129	164	6	5	7	-117	0	0	-71	-7	-11	40	4	2	66
51.7325	0	139	217	38	144	161	7	133	233	72	128	164	5	5	7	-116	0	0	-70	-8	-12	41	3	1	65
51.8554	0	139	218	38	145	163	7	133	233	72	129	164	5	5	8	-115	0	-1	-71	-7	-12	41	4	0	64
51.9782	0	138	218	37	144	164	-4	133	235	72	129	164	17	5	7	-115	0	0	-83	-8	-11	41	5	0	51
52.1011	0	138	218	38	144	164	6	132	235	71	128	164	4	5	7	-115	0	-1	-82	-8	-11	41	4	0	51
52.224	0	138	216	40	144	159	8	133	232	73	128	163	5	6	8	-117	-1	0	-72	-7	-11	39	4	1	67
52.3469	0	139	216	41	144	161	8	132	232	72	127	160	5	4	6	-116	0	0	-71	-8	-12	39	4	2	66
52.4698	0	138	217	40	144	161	7	133	233	72	127	163	6	4	7	-117	0	-1	-71	-8	-11	40	4	1	64
52.5926	0	139	218	38	143	163	1	133	233	71	126	162	11	5	7	-115	0	-1	-76	-7	-12	40	4	0	58
52.7155	0	138	218	39	143	163	6	133	234	71	126	161	5	5	8	-114	0	0	-83	-8	-11	42	4	0	51
52.8384	0	137	215	40	142	161	8	132	232	72	126	161	6	4	7	-116	-1	-1	-73	-8	-11	41	4	1	67
52.9613	0	138	216	38	144	162	8	133	231	72	125	162	6	5	7	-116	0	-1	-72	-7	-11	40	3	0	66
53.0842	0	138	217	37	143	163	8	132	233	71	126	161	6	6	8	-115	0	0	-72	-7	-11	40	5	1	64
53.207	0	139	218	36	142	163	2	133	235	71	126	162	10	5	7	-114	0	0	-90	-7	-12	41	5	0	45
53.3299	0	139	218	40	142	164	7	133	234	71	126	163	4	5	7	-114	0	-1	-84	-8	-11	42	4	0	51
53.4528	0	138	217	39	142	162	8	133	232	71	126	161	6	6	7	-117	0	0	-73	-7	-11	40	4	1	66
53.5757	0	138	217	38	143	163	8	133	233	71	126	162	6	5	7	-115	0	-1	-71	-8	-11	41	5	0	64
53.6986	0	138	217	38	143	163	2	132	233	71	126	162	11	5	6	-114	0	0	-78	-7	-10	41	4	0	58
53.8214	0	138	219	37	143	164	8	132	236	70	125	162	4	6	7	-113	0	-1	-96	-8	-12	42	4	0	38
53.9443	0	138	218	39	142	164	13	133	234	69	127	162	-1	5	7	-114	0	0	-78	-7	-12	42	5	1	58
54.0672	0	137	218	37	142	163	9	132	234	71	126	162	6	5	7	-116	0	-1	-72	-7	-11	42	5	0	65
54.1901	0	138	218	36	144	163	8	132	234	72	126	162	5	5	8	-115	0	-1	-71	-7	-11	42	4	0	64
54.313	0	139	218	36	144	164	2	133	235	70	126	163	10	6	7	-114	0	0	-90	-8	-11	42	4	0	45
54.4358	0	138	221	36	144	166	7	133	237	69	127	164	4	4	8	-114	0	0	-95	-8	-11	43	4	0	38
54.5587	0	138	219	37	143	164	7	133	235	70	127	163	5	5	7	-114	-1	0	-71	-8	-12	43	5	0	64
54.6816	0	138	219	34	142	163	8	132	235	69	125	163	5	5	7	-114	0	-1	-70	-8	-12	42	5	0	64
54.8045	0	138	219	34	143	164	8	133	236	69	127	163	4	5	7	-114	0	-1	-71	-8	-12	43	4	0	64
54.9274	0	139	221	34	144	166	1	134	237	68	127	164	10	5	7	-115	0	-1	-89	-7	-11	43	4	0	45
55.0502	0	139	222	34	145	166	13	134	238	69	127	165	-1	5	8	-114	0	-1	-88	-7	-12	44	4	0	43
55.1731	0	139	219	34	143	164	7	133	235	69	128	163	4	5	7	-116	-1	-1	-69	-8	-11	44	4	0	65
55.296	0	138	220	33	143	165	7	134	236	67	127	164	5	5	8	-114	0	0	-70	-7	-11	43	4	0	65
55.4189	0	138	220	33	144	166	7	133	237	67	127	164	4	5	8	-113	0	0	-69	-7	-12	44	4	0	63
55.5418	0	139	220	31	144	166	7	133	238	68	127	165	4	5	7	-112	0	-1	-94	-7	-11	45	4	0	37
55.6646	0	138	221	32	145	166	12	133	237	68	127	165	-2	5	7	-113	-1	0	-74	-8	-12	45	4	1	57
55.7875	0	138	219	32	143	163	8	133	235	67	126	164	5	5	7	-115	0	-1	-69	-8	-11	45	4	0	65
55.9104	0	138	219	33	144	164	7	133	236	65	127	164	4	5	7	-114	0	0	-69	-8	-11	44	4	0	64
56.0333	0	138	220	31	144	165	8	132	237	66	127	164	4	5	8	-113	0	0	-68	-8	-12	46	4	0	64
56.1562	0	138	221	31	144	167	1	133	239	66	128	166	10	5	6	-112	0	-1	-87	-7	-11	46	4	0	43
56.279	0	138	220	32	144	166	7	133	236	66	128	166	4	5	7	-115	-1	-1	-68	-8	-12	45	3	0	65
56.4019	0	138	219	31	143	165	8	133	235	66	128	165	4	5	8	-116	0	0	-69	-7	-11	45	4	0	65
56.5248	0	138	219	31	144	165	8	133	236	66	126	164	4	5	7	-114	-1	-1	-68	-7	-12	45	4	0	64
56.6477	0	138	220	31	144	166	7	133	237	66	128	165	4	4	7	-114	0	0	-68	-7	-12	46	4	0	63
56.7706	0	138	221	31	144	168	8	133	238	66	128	166	4	5	7	-112	0	-1	-93	-8	-12	46	4	0	37
56.8934	0	138	219	32	145	165	6	133	236	66	128	165	4	5	7	-114	-1	-1	-67	-7	-12	45	4	0	65
57.0163	0	138	219	30	144	165	8	133	235	67	127	165	4	5	7	-114	0	-1	-68	-7	-12	45	4	1	65
57.1392	0	137	220	31	144	166	7	133	237	66	128	164	4	5	8	-115	0	0	-68	-8	-11	45	4	0	64
57.2621	0	138	220	30	144	166	8	133	237	66	127	165	4	5	8	-114	0	-1	-68	-8	-12	45	5	0	63
57.385	0	139	222	31	145	169	1	133	240	66	128	166	11	4	7	-113	0	0	-86	-7	-12	46	4	0	43
57.5078	0	139	220	31	145	166	7	133	237	67	128	166	4	4	7	-115	0	0	-68	-7	-11	45	5	0	65
57.6307	0	139	219	32	144	165	7	133	236	66	128	165	5	4	8	-116	0	-1	-68	-8	-12	46	4	0	65
57.7536	0	138	219	31	144	165	7	133	236	67	127	165	4	6	8	-115	0	0	-68	-7	-12	45	4	0	64
57.8765	0	138	220	31	144	168	7	133	238	66	128	166	3	4	7	-114	0	-1	-69	-7	-12	46	5	0	63
57.9994	0	139	222	30	145	169	1	133	240	66	128	167	10	5	8	-112	0	-1	-86	-8	-12	46	5	0	44
58.1222	0	138	221	32	144	168	6	133	238	67	128	167	4	5	7	-114	0	-1	-68	-7	-12	45	5	1	64
58.2451	0	139	220	32	145	166	8	134	238	67	128	167	4	6	7	-116	0	-1	-68	-7	-12	45	4	0	65
58.368	0	138	221	32	144	167	7	134	238	66	128	166	5	5	7	-114	0	0	-68	-7	-12	45	4	0	64
58.4909	0	139	221	32	145	168	8	134	240	67	128	167	4	5	7	-114	0	-1	-69	-8	-12	44	4	0	64
58.6138	0	139	223	32	145	169	1	134	241	68	127	167	11	5	7	-114	0	0	-75	-7	-12	45	3	0	56
58.7366	0	139	224	33	145	170	12	134	241	68	129	168	-1	5	8	-114	0	-1	-74	-8	-12	46	4	0	57
58.8595	0	139	221	32	144	167	7	133	239	68	128	168	6	5	7	-115	0	-1	-68	-8	-12	45	4	0	64
58.9824	0	140	222	31	144	168	7	135	240	68	128	168	5	6	7	-115	-1	0	-68	-8	-12	45	5	0	64
59.1053	0	139	223	31	145	169	8	133	241	68	128	168	4	5	8	-114	-1	-1	-69	-7	-12	45	4	0	64
59.2282	0	140	224	31	145	170	0	134	243	67	128	170	11	5	7	-113	-1	-1	-74	-7	-12	46	5	0	56
59.351	0	139	224	33	145	170	6	134	242	67	129	169	4	5	8	-113	-1	0	-67	-8	-12	46	4	0	63
59.4739	0	140	222	32	145	167	7	134	240	67	128	169	5	5	7	-115	0	-1	-67	-8	-12	45	5	0	65
59.5968	0	139	222	32	144	168	6	134	240	68	127	168	5	5	7	-115	0	-1	-69	-7	-12	45	4	0	65
59.7197	0	139	223	32	144	169	7	134	241	67	129	168	4	5	8	-114	0	0	-68	-8	-12	46	4	0	63
59.8426	0	139	224	30	145	172	1	135	243	68	129	169	11	5	8	-113	-1	-1	-74	-8	-12	45	4	0	56
59.9654	0	138	224	32	145	170	6	134	241	67	128	170	4	5	8	-114	0	0	-67	-7	-12	46	4	0	64
60.0883	0	139	222	31	144	167	7	134	240	67	128	168	5	5	7	-116	0	-1	-67	-8	-12	45	4	0	65
60.2112	0	139	222	30	143	168	7	134	239	68	127	168	5	5	7	-115	0	-1	-68	-7	-12	46	4	1	64
60.3341	0	139	222	31	146	169	7	134	240	66	129	168	4	5	7	-114	0	-1	-67	-8	-12	46	4	0	64
60.457	0	138	223	30	145	170	7	134	243	67	128	169	5	6	7	-113	0	-1	-66	-7	-13	45	4	0	63
60.5798	0	139	224	32	145	170	6	135	242	66	128	170	4	5	7	-114	0	0	-68	-8	-11	46	5	0	64
60.7027	0	139	222	31	144	166	7	133	239	68	127	168	5	5	7	-116	0	0	-67	-7	-12	46	3	1	66
60.8256	0	139	222	31	145	167	7	134	240	67	127	168	5	6	7	-115	0	-1	-67	-7	-12	46	4	0	65
60.9485	0	139	221	31	144	167	7	134	240	67	128	167	4	5	7	-115	0	-1	-68	-7	-11	46	4	1	64
61.0714	0	139	222	30	144	169	7	134	241	67	128	168	4	5	8	-114	0	-1	-68	-8	-12	46	4	0	63
61.1942	0	139	223	31	144	170	6	134	242	66	128	169	5	5	7	-113	0	-1	-67	-8	-12	46	3	0	63
61.3171	0	138	221	32	144	167	6	133	239	68	127	168	5	5	8	-115	0	0	-67	-8	-12	45	4	1	66
61.44	0	137	220	32	144	165	8	132	237	68	127	167	5	6	7	-116	0	-1	-68	-8	-12	45	4	0	66
61.5629	0	138	220	31	142	166	7	133	238	67	126	166	5	4	8	-117	0	0	-69	-7	-11	45	4	0	65
61.6858	0	138	221	32	144	167	7	133	239	68	127	167	5	4	7	-114	0	-1	-69	-8	-13	45	4	0	64
61.8086	0	138	223	31	144	170	7	133	241	67	127	167	4	5	7	-113	-1	-1	-68	-8	-12	46	5	0	63
61.9315	0	137	221	33	143	168	7	132	238	68	126	167	4	5	7	-115	0	0	-68	-7	-12	44	4	0	65
62.0544	0	137	219	33	142	166	8	132	237	69	127	167	5	5	7	-116	0	0	-69	-7	-12	44	4	1	66
62.1773	0	138	219	33	143	166	7	133	237	69	127	167	5	6	7	-115	0	-1	-69	-8	-13	44	4	0	65
62.3002	0	138	220	33	143	167	8	133	238	69	126	167	5	5	7	-115	-1	-1	-69	-8	-12	45	4	0	64
62.423	0	138	222	32	143	169	7	133	240	69	127	167	4	5	7	-114	0	0	-69	-7	-11	45	4	0	63
62.5459	0	137	221	35	142	167	6	132	238	68	127	168	4	4	7	-115	0	-1	-69	-7	-12	44	4	0	64
62.6688	0	137	219	33	143	165	7	132	236	68	126	165	5	4	7	-116	0	0	-69	-7	-12	44	4	1	66
62.7917	0	137	219	33	144	166	8	132	237	68	126	166	5	6	8	-115	0	0	-69	-7	-12	44	4	0	64
62.9146	0	137	220	32	144	167	7	133	237	68	127	165	5	5	7	-115	0	-1	-70	-7	-12	45	4	0	64
63.0374	0	137	221	32	143	169	1	132	239	69	127	167	11	5	8	-114	0	-2	-76	-8	-11	45	5	0	56
63.1603	0	137	220	34	143	167	7	132	238	68	127	167	4	5	7	-115	-1	0	-69	-7	-13	44	5	1	65
63.2832	0	137	219	34	143	164	8	131	236	69	125	165	5	5	7	-117	0	0	-70	-7	-12	44	4	1	66
63.4061	0	137	218	34	143	164	8	131	235	70	126	166	5	6	7	-116	0	-1	-70	-8	-12	43	4	0	65
63.529	0	137	218	33	143	166	8	131	237	70	127	165	4	5	8	-116	0	-1	-71	-7	-12	44	4	0	65
63.6518	0	137	219	32	143	167	2	132	238	68	127	166	10	5	7	-115	0	0	-76	-8	-12	45	4	0	58
63.7747	0	138	221	35	143	168	6	132	238	70	126	166	4	5	6	-114	0	0	-70	-7	-12	44	4	1	64
63.8976	0	138	217	34	142	164	9	131	234	69	125	166	5	5	7	-117	0	0	-71	-7	-11	43	5	0	67
64.0205	0	136	218	34	142	164	8	131	234	70	126	164	6	4	7	-116	0	-1	-70	-8	-12	43	4	0	65
64.1434	0	137	217	34	142	166	8	132	235	69	126	165	5	5	7	-116	0	0	-70	-7	-12	43	4	0	65
64.2662	0	137	218	34	143	166	7	131	235	69	126	166	5	5	8	-115	0	-1	-70	-7	-11	44	5	0	64
64.3891	0	137	220	34	143	168	0	132	237	68	126	166	11	5	7	-115	0	-1	-75	-8	-12	44	5	0	57
64.512	0	137	217	36	143	165	7	131	234	70	127	164	5	5	7	-117	0	0	-71	-7	-12	43	4	1	67
64.6349	0	137	217	35	143	163	8	131	234	70	126	165	6	5	7	-116	0	-1	-70	-7	-11	43	5	0	65
64.7578	0	136	217	35	142	164	8	131	233	69	126	164	5	4	7	-115	0	-1	-71	-7	-12	42	4	1	64
64.8806	0	137	218	35	143	166	8	131	236	70	126	164	4	5	7	-116	0	-1	-71	-7	-12	43	4	0	63
65.0035	0	137	219	34	143	167	1	132	237	69	127	165	11	5	8	-114	-1	-1	-90	-7	-11	43	4	0	45
65.1264	0	137	219	36	143	167	12	131	237	70	126	166	0	5	7	-115	0	-1	-76	-7	-12	43	5	0	57
65.2493	0	137	217	36	143	164	8	131	234	70	127	165	6	6	7	-117	-1	-1	-70	-7	-12	42	5	0	65
65.3722	0	137	217	36	143	164	8	132	234	70	127	164	5	5	7	-117	0	0	-71	-7	-11	43	5	0	65
65.495	0	136	218	35	144	165	8	131	235	69	126	165	5	5	7	-115	0	0	-72	-7	-12	43	4	0	64
65.6179	0	137	219	34	143	167	8	131	237	70	127	165	4	6	8	-114	0	0	-83	-8	-12	43	4	0	51
65.7408	0	137	219	35	144	168	7	132	237	69	126	166	4	5	7	-114	0	0	-82	-8	-11	44	4	0	51
65.8637	0	136	217	36	144	164	8	131	234	69	127	164	5	5	7	-116	0	-1	-71	-8	-12	42	5	0	65
65.9866	0	137	217	36	143	164	8	131	235	69	126	164	6	5	7	-116	0	-1	-71	-7	-12	43	5	0	64
66.1094	0	137	218	34	143	165	8	132	235	70	127	164	5	5	7	-115	-1	0	-70	-7	-11	43	4	0	65
66.2323	0	138	219	35	144	168	7	132	237	69	127	165	4	5	7	-114	0	0	-84	-8	-12	44	5	0	51
66.3552	0	137	220	35	143	168	13	132	237	68	127	166	-2	5	8	-113	0	0	-89	-7	-11	44	5	0	44
66.4781	0	137	218	36	143	164	7	131	234	69	126	165	6	5	7	-117	0	-1	-71	-7	-12	42	4	0	66
66.601	0	137	217	35	143	165	8	132	234	69	127	163	5	5	7	-117	0	0	-69	-7	-11	42	4	1	66
66.7238	0	137	217	35	143	164	8	131	235	70	126	164	5	5	8	-116	-1	0	-71	-7	-12	42	4	0	65
66.8467	0	138	218	34	143	166	8	132	235	69	126	164	5	5	7	-116	0	-1	-71	-7	-11	43	4	0	64
66.9696	0	137	218	34	143	168	8	132	237	68	126	167	4	5	7	-114	0	0	-95	-7	-11	44	4	0	38
67.0925	0	137	218	36	142	165	7	131	235	69	126	166	3	5	7	-116	0	-1	-71	-8	-12	43	3	0	66
67.2154	0	137	216	36	143	163	9	131	233	70	126	163	6	4	7	-118	0	0	-72	-7	-11	42	4	1	67
67.3382	0	137	217	35	142	164	8	131	233	70	126	164	5	5	7	-117	-1	0	-71	-8	-11	43	4	0	65
67.4611	0	137	217	35	143	165	8	131	234	69	126	164	5	5	7	-116	0	0	-71	-8	-11	43	4	0	63
67.584	0	138	218	34	144	167	8	132	236	69	126	165	4	5	7	-114	0	-1	-84	-7	-11	43	4	0	51
67.7069	0	137	218	37	143	167	7	132	235	69	126	165	3	6	7	-114	-1	0	-83	-7	-12	44	4	0	51
67.8298	0	136	215	36	143	164	8	131	232	70	127	163	6	5	7	-117	0	0	-73	-8	-11	41	3	0	67
67.9526	0	137	216	37	143	164	8	131	233	69	126	164	6	5	8	-116	0	0	-72	-7	-11	42	5	0	65
68.0755	0	136	216	36	143	164	8	131	233	69	127	163	5	5	7	-116	0	0	-71	-7	-11	42	4	0	65
68.1984	0	137	217	35	143	165	2	132	234	70	126	164	10	5	7	-115	0	0	-90	-7	-11	44	5	0	45
68.3213	0	137	218	35	143	167	7	131	236	68	127	164	4	6	8	-114	0	0	-96	-7	-13	43	5	0	38
68.4442	0	137	217	37	143	165	8	131	234	70	126	164	4	5	7	-115	0	0	-71	-7	-11	42	4	1	66
68.567	0	137	216	36	143	164	9	132	233	70	126	163	6	5	8	-116	0	0	-71	-7	-11	43	4	1	65
68.6899	0	137	216	36	143	163	8	131	233	70	127	164	5	5	7	-117	0	-1	-71	-7	-12	42	5	0	65
68.8128	0	138	217	35	143	166	8	132	233	69	127	164	5	5	8	-115	0	0	-71	-7	-12	42	4	0	63
68.9357	0	137	218	35	143	167	8	132	236	69	127	165	4	5	7	-115	0	-1	-95	-7	-12	43	4	0	39
69.0586	0	137	217	37	144	165	13	132	235	70	127	166	-1	5	8	-115	0	0	-77	-7	-11	42	4	0	58
69.1814	0	137	217	35	143	164	8	131	232	70	126	163	6	5	7	-116	0	0	-71	-7	-12	41	4	1	66
69.3043	0	137	217	36	143	165	9	132	233	69	127	164	5	5	7	-116	0	0	-71	-8	-11	43	5	0	65
69.4272	0	136	218	35	143	166	2	132	234	70	127	164	11	5	7	-114	0	0	-77	-7	-11	42	4	0	58
69.5501	0	138	219	35	144	167	8	132	237	69	127	165	3	5	7	-113	0	-1	-95	-8	-11	43	4	0	38
69.673	0	138	219	36	143	167	7	132	236	68	128	166	3	6	7	-114	0	0	-83	-8	-11	43	3	0	51
69.7958	0	137	216	35	145	164	8	132	233	69	126	163	6	4	8	-117	-1	0	-72	-7	-12	41	4	1	67
69.9187	0	136	216	35	143	163	8	132	233	69	126	164	6	5	7	-115	-1	-1	-71	-7	-12	42	4	1	65
70.0416	0	136	217	35	144	165	8	131	233	69	127	164	5	5	8	-115	0	-1	-71	-7	-10	42	4	0	64
70.1645	0	137	218	34	144	166	2	132	235	67	127	165	10	4	8	-115	-1	-1	-90	-8	-12	43	5	0	45
70.2874	0	137	219	34	144	168	7	132	237	68	127	166	4	5	7	-115	0	0	-96	-8	-11	44	4	0	39
70.4102	0	136	217	36	143	165	7	132	234	68	126	164	4	5	7	-114	0	0	-71	-8	-11	43	4	1	65
70.5331	0	137	216	35	143	164	9	132	233	69	126	164	5	5	8	-116	0	-1	-72	-7	-11	43	4	0	66
70.656	0	137	216	35	143	164	9	131	233	69	126	163	5	5	7	-116	0	-1	-71	-7	-12	42	4	1	65
70.7789	0	137	217	34	143	165	2	132	234	68	127	164	11	5	7	-115	0	-1	-77	-7	-11	44	5	0	58
70.9018	0	137	218	33	144	167	8	132	235	68	127	166	4	6	7	-113	0	-1	-95	-8	-12	44	4	0	38
71.0246	0	136	219	35	143	168	13	132	235	67	127	166	-2	5	7	-114	0	-1	-88	-7	-11	45	5	0	44
71.1475	0	137	216	34	143	165	8	131	233	68	126	163	5	6	7	-116	0	0	-72	-8	-11	43	4	1	66
71.2704	0	137	217	34	144	164	9	132	233	69	126	165	5	5	7	-115	0	0	-71	-8	-11	44	4	0	65
71.3933	0	138	217	33	144	165	8	132	234	68	126	164	5	6	7	-115	0	-1	-71	-7	-11	44	4	0	65
71.5162	0	137	218	33	143	166	2	132	235	67	127	164	10	5	7	-113	-1	0	-89	-8	-11	44	3	0	45
71.639	0	138	219	32	144	168	8	132	237	67	127	166	3	4	7	-113	0	-1	-95	-7	-11	45	4	0	38
71.7619	0	137	218	34	144	167	12	132	235	67	127	167	-1	5	7	-114	0	-1	-77	-8	-12	43	5	0	57
71.8848	0	137	217	34	144	165	8	132	233	68	127	166	6	5	7	-115	0	0	-70	-7	-12	43	5	0	66
72.0077	0	137	217	33	144	166	8	132	234	68	127	164	5	5	6	-116	0	-1	-70	-8	-12	44	4	1	64
72.1306	0	137	217	33	144	166	8	133	235	68	127	165	4	5	6	-116	0	0	-71	-8	-12	43	4	0	64
72.2534	0	138	219	32	144	169	8	133	236	67	128	166	3	5	7	-114	0	0	-95	-7	-11	44	5	0	38
72.3763	0	137	219	33	145	169	12	132	238	68	127	167	-1	6	7	-113	0	-2	-88	-7	-12	44	5	0	44
72.4992	0	137	217	33	143	165	7	132	235	68	127	166	6	5	6	-115	0	0	-70	-8	-11	44	5	0	65
72.6221	0	137	218	33	144	166	8	132	234	68	127	166	6	5	8	-116	-1	-1	-70	-7	-11	44	4	1	64
72.745	0	137	218	32	143	166	7	132	234	67	127	166	5	5	7	-116	0	-1	-70	-7	-11	45	4	1	64
72.8678	0	136	218	33	144	167	1	132	236	66	128	166	11	5	8	-114	0	-1	-76	-7	-12	45	5	0	57
72.9907	0	137	220	32	144	169	7	132	239	67	128	167	4	5	8	-112	0	0	-94	-7	-12	44	5	0	37
73.1136	0	137	218	33	143	166	7	132	235	67	127	167	4	5	7	-115	0	0	-70	-8	-11	44	4	0	66
73.2365	0	136	217	32	143	165	8	132	234	68	127	165	6	5	7	-116	-1	-1	-70	-7	-12	44	5	0	66
73.3594	0	136	217	32	143	166	7	132	234	67	126	165	5	4	7	-114	0	0	-69	-7	-11	45	5	0	65
73.4822	0	137	218	32	143	167	8	133	235	67	128	166	5	5	7	-114	-1	-1	-69	-7	-11	44	4	0	64
73.6051	0	137	218	31	144	169	8	132	237	66	127	167	4	5	8	-114	0	-1	-95	-8	-11	45	4	0	37
73.728	0	137	220	33	143	168	6	132	237	66	127	168	4	5	8	-114	0	-1	-82	-7	-11	45	4	0	51
73.8509	0	137	216	32	143	165	8	131	233	67	126	165	5	5	7	-115	0	0	-71	-7	-11	44	4	1	67
73.9738	0	137	217	32	143	165	8	132	233	67	126	165	6	4	7	-115	0	-1	-70	-7	-12	44	4	0	65
74.0966	0	137	217	32	143	166	8	130	233	68	127	165	5	4	7	-115	0	-1	-70	-7	-11	44	4	0	65
74.2195	0	136	218	31	143	167	1	131	235	66	127	167	11	5	7	-114	0	-1	-76	-8	-11	44	5	0	58
74.3424	0	137	219	31	144	170	8	132	237	66	127	168	4	5	8	-113	-1	0	-94	-7	-12	45	5	1	37
74.4653	0	137	218	33	143	167	6	132	235	67	127	167	5	5	7	-115	0	0	-70	-7	-12	45	4	0	65
74.5882	0	137	216	32	143	167	9	131	232	67	126	165	5	4	6	-116	-1	0	-70	-7	-12	43	5	2	66
74.711	0	136	216	31	144	165	8	131	233	66	126	165	5	6	7	-115	0	-1	-69	-8	-12	44	4	0	66
74.8339	0	137	217	31	143	167	7	131	234	66	127	165	5	5	8	-114	0	0	-70	-7	-12	44	4	0	64
74.9568	0	137	218	31	143	168	1	131	235	66	127	167	10	6	8	-113	0	0	-88	-7	-12	46	4	1	44
75.0797	0	137	220	31	144	170	7	132	237	65	126	168	4	4	8	-112	0	-1	-94	-7	-11	46	4	0	38
75.2026	0	137	217	31	143	166	7	131	234	65	127	167	5	6	7	-114	0	-1	-70	-7	-12	46	4	0	66
75.3254	0	136	217	31	143	166	8	131	233	66	126	166	5	5	7	-115	0	0	-69	-7	-12	45	5	0	65
75.4483	0	136	217	31	143	167	8	131	234	66	127	167	5	4	7	-115	0	-1	-70	-7	-12	45	4	0	65
75.5712	0	137	217	30	144	168	7	131	235	67	127	167	5	5	7	-114	0	0	-70	-7	-11	45	3	0	64
75.6941	0	136	220	30	144	169	8	131	238	66	127	168	4	6	7	-112	0	-1	-95	-8	-11	46	5	0	38
75.817	0	136	220	32	144	169	12	132	236	67	127	169	-1	5	7	-114	0	-1	-76	-7	-12	46	5	0	58
75.9398	0	137	218	31	143	166	9	131	233	67	127	166	5	5	7	-116	0	0	-70	-7	-11	45	4	0	67
76.0627	0	136	218	31	142	167	8	131	234	66	128	167	5	5	7	-115	0	-1	-70	-7	-11	45	4	1	65
76.1856	0	137	218	31	144	167	7	131	235	66	127	167	5	5	7	-115	0	0	-70	-7	-12	45	5	0	64
76.3085	0	136	220	30	143	169	1	131	237	67	126	168	11	5	7	-113	0	0	-88	-7	-12	46	4	0	45
76.4314	0	137	220	31	144	170	6	132	238	66	127	168	4	5	7	-113	0	0	-81	-7	-12	46	5	0	51
76.5542	0	136	217	31	144	167	8	131	233	66	127	166	5	6	8	-115	0	0	-70	-7	-12	45	5	1	67
76.6771	0	137	217	30	144	166	8	131	234	67	127	167	5	5	7	-114	-1	-1	-69	-7	-11	45	5	0	65
76.8	0	137	217	30	143	167	8	131	234	66	127	167	5	5	7	-114	0	-1	-69	-7	-12	45	4	0	65
76.9229	0	137	219	31	143	168	2	132	236	65	128	167	10	5	7	-113	0	-1	-75	-7	-11	45	4	0	58
77.0458	0	138	220	31	143	170	7	131	238	65	128	169	4	6	7	-112	0	-1	-94	-7	-12	46	4	0	37
77.1686	0	136	217	32	143	166	7	131	234	66	127	168	4	6	7	-114	-1	-1	-70	-7	-12	46	4	0	66
77.2915	0	136	218	31	143	164	8	132	233	66	126	167	6	5	7	-116	0	-1	-69	-8	-12	45	4	0	66
77.4144	0	136	217	30	144	166	8	132	233	66	127	167	4	5	7	-115	0	-1	-69	-7	-11	45	5	0	65
77.5373	0	137	219	30	144	168	8	131	234	66	127	166	5	5	7	-114	0	-1	-69	-7	-12	46	4	0	64
77.6602	0	137	219	30	144	169	1	132	236	67	128	168	10	5	8	-112	0	0	-88	-7	-12	45	5	0	45
77.783	0	137	219	32	144	169	6	131	236	65	127	169	4	5	7	-113	0	0	-82	-8	-11	46	4	0	51
77.9059	0	136	216	31	143	166	8	131	233	66	126	165	6	5	6	-116	0	0	-70	-8	-11	45	4	1	67
78.0288	0	137	218	31	144	166	8	131	233	66	127	164	5	5	6	-116	0	0	-69	-7	-11	45	4	1	66
78.1517	0	137	218	30	144	166	8	131	234	65	127	166	5	6	7	-115	0	-1	-70	-7	-12	45	4	0	64
78.2746	0	136	218	30	144	168	8	131	234	66	127	167	4	4	8	-113	0	-1	-82	-8	-12	45	5	0	51
78.3974	0	137	220	30	144	170	8	132	237	66	127	168	3	4	8	-112	-1	-1	-94	-7	-11	46	5	0	38
78.5203	0	137	219	32	143	167	13	130	234	65	127	167	-1	5	7	-115	0	0	-77	-8	-12	45	5	0	59
78.6432	0	136	217	30	144	166	8	131	233	66	127	167	6	4	7	-115	0	0	-69	-7	-12	44	5	1	66
78.7661	0	136	217	30	144	167	8	131	234	66	126	167	5	5	8	-115	0	-1	-69	-7	-12	45	4	0	64
78.889	0	137	218	30	144	168	8	132	234	66	127	167	4	4	7	-114	0	-1	-70	-7	-12	46	5	0	64
79.0118	0	137	219	30	144	168	8	132	237	66	128	168	4	5	7	-113	0	-1	-94	-6	-11	46	4	1	38
79.1347	0	137	221	31	143	170	13	131	237	65	127	168	-1	5	7	-112	0	-1	-88	-7	-12	45	4	0	44
79.2576	0	136	218	31	143	167	7	131	234	66	127	168	5	4	6	-115	0	0	-69	-8	-12	45	4	0	66
79.3805	0	137	218	30	143	167	8	131	235	67	127	168	5	5	7	-116	0	-1	-69	-7	-11	45	4	0	65
79.5034	0	138	218	30	144	166	7	131	236	66	127	167	5	5	7	-115	-1	-1	-69	-8	-12	45	5	1	65
79.6262	0	137	219	30	145	169	2	131	236	66	128	168	10	5	7	-113	-1	0	-75	-7	-12	46	4	0	57
79.7491	0	137	220	31	144	170	7	132	238	65	128	168	5	6	7	-113	0	-1	-81	-7	-11	46	4	0	50
79.872	0	137	217	32	144	168	7	131	234	67	127	167	5	4	7	-115	0	0	-70	-7	-11	45	3	1	66
79.9949	0	137	218	31	144	166	8	132	234	66	126	167	6	5	7	-116	0	-1	-70	-8	-11	45	4	0	65
80.1178	0	137	219	31	144	167	8	132	235	66	127	167	5	5	8	-114	0	-1	-70	-7	-11	45	4	0	65
80.2406	0	138	219	30	145	169	7	132	236	65	127	167	5	5	8	-113	0	0	-70	-7	-13	45	4	0	64
80.3635	0	137	220	30	144	170	8	132	237	66	127	169	4	5	8	-113	0	-2	-94	-8	-11	45	4	0	38
80.4864	0	137	220	32	144	169	13	132	236	66	127	168	-1	5	7	-115	0	-1	-76	-8	-11	45	5	0	58
80.6093	0	137	217	31	144	165	8	132	233	66	126	167	7	5	7	-115	-1	-1	-71	-7	-11	45	4	1	67
80.7322	0	137	217	31	144	165	8	131	234	66	127	166	5	5	7	-115	-1	-1	-70	-8	-12	45	5	1	65
80.855	0	136	217	30	144	167	8	131	235	66	127	167	5	5	7	-116	-1	-1	-71	-7	-12	45	5	0	64
80.9779	0	137	218	30	144	170	2	132	236	65	127	167	10	4	7	-113	0	0	-76	-8	-11	46	4	0	57
81.1008	0	137	220	31	144	169	13	132	237	65	128	168	-2	4	7	-113	0	-1	-88	-7	-12	46	4	0	44
81.2237	0	136	217	32	143	167	7	131	232	66	127	165	6	6	8	-115	-1	0	-71	-7	-12	44	4	2	67
81.3466	0	136	215	31	144	165	8	131	232	65	126	165	6	5	7	-117	-1	0	-71	-8	-11	45	4	0	66
81.4694	0	136	216	30	143	165	8	131	233	66	127	166	6	5	7	-115	0	-1	-70	-8	-11	44	4	0	65
81.5923	0	136	217	31	143	167	1	131	234	66	127	166	11	5	7	-113	0	-1	-76	-7	-12	45	4	1	57
81.7152	0	136	218	30	143	169	8	131	236	66	127	167	4	5	8	-113	0	0	-95	-7	-11	45	5	0	38
81.8381	0	136	218	32	143	169	13	131	235	66	127	166	-1	4	7	-114	0	0	-76	-7	-11	45	4	0	58
81.961	0	136	215	31	142	164	8	131	232	65	127	165	6	5	7	-116	0	0	-71	-7	-11	45	4	1	67
82.0838	0	137	216	31	143	166	8	131	232	67	127	166	6	5	7	-115	0	-1	-70	-8	-11	45	4	0	65
82.2067	0	136	217	31	144	166	8	131	234	66	126	166	5	5	7	-115	0	-1	-70	-6	-11	45	5	0	64
82.3296	0	136	217	31	144	168	2	131	236	65	127	167	10	5	7	-114	0	-1	-89	-7	-11	45	5	0	45
82.4525	0	136	219	31	143	170	6	132	236	65	127	167	5	5	8	-113	0	-1	-95	-7	-11	44	3	0	38
82.5754	0	136	217	33	143	167	6	131	233	66	127	167	5	5	7	-116	0	0	-70	-8	-12	45	5	1	67
82.6982	0	136	217	31	144	165	8	131	233	66	127	167	5	4	8	-116	0	-1	-70	-8	-12	45	5	0	65
82.8211	0	136	217	31	144	166	8	131	234	66	127	165	5	4	7	-115	0	-1	-71	-7	-11	45	4	0	64
82.944	0	136	218	31	144	168	2	132	235	66	127	166	11	5	7	-114	-1	0	-76	-8	-12	45	5	0	58
83.0669	0	136	219	31	144	169	8	132	237	66	127	167	4	5	7	-112	-1	-1	-94	-7	-12	45	4	0	38
83.1898	0	136	218	32	143	167	7	132	234	67	127	167	5	5	7	-115	0	-1	-70	-8	-12	45	4	0	65
83.3126	0	136	216	31	143	166	8	131	233	66	126	165	5	4	6	-116	0	-1	-70	-7	-12	44	5	0	65
83.4355	0	136	217	30	143	166	8	132	234	66	127	166	4	5	8	-115	0	-1	-70	-7	-11	45	4	0	64
83.5584	0	136	218	30	143	167	1	131	235	65	127	166	11	5	7	-113	-1	-1	-76	-8	-12	45	4	0	57
83.6813	0	137	218	30	144	169	8	131	237	65	127	168	4	5	7	-113	0	-1	-94	-7	-10	46	4	1	38
83.8042	0	137	218	32	144	168	6	132	235	65	128	168	4	5	7	-114	0	0	-81	-7	-12	45	4	0	50
83.927	0	137	216	31	144	166	7	132	233	66	127	166	6	5	8	-115	0	0	-72	-7	-12	45	5	1	67
84.0499	0	136	217	30	144	164	8	130	233	66	127	166	5	5	7	-116	0	0	-70	-8	-12	45	4	0	65
84.1728	0	137	217	31	144	167	7	132	233	66	127	166	5	5	7	-115	0	0	-70	-7	-12	45	4	0	65
84.2957	1	136	218	30	144	168	-4	131	236	65	128	167	16	5	7	-114	0	-1	-82	-7	-11	45	3	0	51
84.4186	0	136	219	30	144	170	7	132	237	64	128	168	4	5	7	-112	-1	-1	-94	-7	-11	46	4	0	39
84.5414	0	136	217	32	143	166	7	131	233	66	127	167	4	4	7	-116	0	0	-70	-7	-11	46	4	0	66
84.6643	0	136	215	31	144	165	8	132	232	66	127	166	5	5	7	-116	0	0	-71	-7	-13	44	4	0	66
84.7872	0	137	216	30	142	165	8	131	233	65	127	165	5	5	7	-116	0	0	-71	-7	-12	45	4	0	65
84.9101	0	135	217	30	144	166	8	131	234	66	127	166	5	5	7	-114	-1	-1	-71	-8	-12	45	4	0	64
85.033	0	136	218	30	143	169	2	132	236	65	128	167	10	5	8	-113	-1	-1	-89	-7	-12	45	4	0	44
85.1558	0	136	218	32	144	169	6	131	236	65	128	168	3	5	7	-113	0	-1	-82	-7	-11	46	4	0	50
85.2787	0	136	216	31	143	165	8	131	233	66	126	166	6	5	7	-116	-1	0	-72	-7	-11	45	3	0	67
85.4016	0	136	215	30	143	165	8	131	233	66	127	166	5	4	7	-115	0	-2	-70	-7	-12	45	4	0	65
85.5245	0	136	216	30	143	166	7	132	233	66	127	165	5	4	8	-116	-1	-1	-70	-8	-11	45	4	1	64
85.6474	0	136	217	30	144	168	2	132	234	66	128	167	10	5	7	-114	0	-1	-89	-8	-12	45	5	0	45
85.7702	0	136	217	30	144	170	8	132	237	65	128	168	4	5	7	-112	0	0	-95	-8	-11	46	4	1	38
85.8931	0	135	217	32	144	168	13	131	234	65	127	168	-1	5	7	-113	0	0	-76	-7	-12	45	4	1	58
86.016	0	136	216	31	143	165	8	132	233	66	127	166	5	4	7	-116	-1	-1	-70	-7	-11	45	4	0	66
86.1389	0	135	216	30	144	167	8	131	233	66	126	167	5	5	7	-115	-1	-1	-70	-7	-12	45	5	0	64
86.2618	0	136	218	31	143	166	7	132	235	65	127	166	5	6	7	-114	0	-1	-70	-8	-13	45	4	1	64
86.3846	0	136	218	30	143	168	8	131	236	66	127	168	4	5	7	-113	-1	-1	-82	-8	-12	46	4	0	51
86.5075	0	136	217	31	144	169	7	132	235	65	127	168	3	4	7	-113	0	0	-82	-7	-12	46	4	0	51
86.6304	0	136	215	31	143	165	8	131	233	67	127	166	6	5	8	-116	0	0	-71	-8	-12	44	4	1	67
86.7533	0	135	216	30	144	165	8	131	233	66	128	165	5	5	7	-116	-1	-2	-70	-7	-12	45	4	0	65
86.8762	0	136	216	31	143	166	8	132	234	65	127	166	5	5	6	-115	0	-1	-70	-8	-12	44	4	0	64
86.999	0	137	218	30	143	168	8	131	235	65	128	167	4	5	7	-114	0	-1	-82	-7	-12	45	3	0	51
87.1219	0	136	218	31	144	169	13	132	236	65	128	168	-1	6	7	-113	-1	-1	-89	-7	-11	46	4	0	44
87.2448	0	136	216	31	142	165	8	131	234	67	127	167	5	5	7	-116	0	-1	-72	-7	-11	45	4	1	67
87.3677	0	136	216	31	143	164	8	131	232	65	127	165	7	5	7	-116	0	-1	-72	-8	-11	44	4	0	67
87.4906	0	136	215	31	143	165	8	132	232	65	128	165	5	5	7	-116	0	-1	-70	-8	-11	45	4	0	65
87.6134	0	136	217	31	143	166	8	131	234	66	127	165	5	5	7	-115	0	-1	-71	-7	-13	45	4	0	65
87.7363	0	136	216	30	144	168	9	132	234	65	127	166	4	5	7	-113	0	-1	-95	-7	-11	45	5	0	38
87.8592	0	135	217	32	144	166	12	131	234	65	128	166	-1	5	7	-113	-1	-1	-77	-8	-12	45	4	1	58
87.9821	0	135	214	31	143	163	7	131	231	66	126	165	7	5	7	-116	0	0	-72	-7	-12	45	5	1	68
88.105	0	135	214	30	142	164	8	131	230	66	127	163	6	6	7	-115	0	0	-71	-7	-12	44	3	0	65
88.2278	0	135	215	31	142	164	8	131	232	66	126	164	5	5	7	-116	0	0	-71	-8	-12	45	4	0	64
88.3507	0	136	215	30	144	166	7	131	232	66	126	165	5	5	7	-114	-1	-1	-83	-7	-11	45	4	0	51
88.4736	0	135	216	31	143	168	7	131	234	65	127	166	4	5	7	-113	0	-1	-95	-7	-11	45	5	0	39
88.5965	0	135	214	33	143	165	8	131	231	65	126	165	5	5	7	-116	0	0	-72	-7	-11	44	4	0	67
88.7194	0	136	214	31	142	164	8	130	231	66	126	163	6	6	7	-117	0	-1	-71	-6	-11	44	4	0	65
88.8422	0	136	214	31	142	164	8	131	231	66	126	164	6	5	7	-115	0	0	-71	-8	-12	44	4	0	65
88.9651	0	135	215	31	142	165	9	131	232	67	127	164	4	5	7	-114	-1	-1	-83	-7	-11	44	4	0	51
89.088	0	135	216	30	143	167	8	131	235	67	127	165	4	4	7	-113	-1	-1	-95	-7	-11	45	4	0	39
89.2109	0	135	216	33	143	166	6	130	233	66	126	166	4	4	7	-114	0	-1	-84	-8	-11	45	5	0	52
89.3338	0	135	213	32	142	163	8	130	231	67	126	166	6	5	7	-115	0	-1	-71	-7	-12	44	4	0	66
89.4566	0	136	214	31	143	164	8	130	231	66	126	164	5	5	7	-115	-1	-1	-70	-7	-11	44	4	0	64
89.5795	0	135	214	31	142	165	9	130	231	67	125	164	4	5	8	-115	0	0	-71	-7	-12	44	4	0	64
89.7024	0	135	216	30	143	166	8	130	233	66	126	165	4	4	7	-113	0	-1	-96	-6	-12	44	4	0	38
89.8253	0	135	216	32	143	166	6	131	233	65	126	165	5	5	7	-113	-1	-1	-82	-7	-11	45	5	0	51
89.9482	0	134	213	32	142	163	9	130	229	66	126	164	6	5	6	-116	0	0	-72	-7	-11	44	4	1	67
90.071	0	135	213	30	143	163	8	130	230	66	126	163	5	5	7	-117	0	0	-71	-7	-12	44	4	0	65
90.1939	0	135	213	30	142	164	2	131	230	65	126	164	11	5	8	-114	0	-1	-77	-7	-11	44	4	0	58
90.3168	0	134	215	30	142	164	8	130	232	66	126	165	4	5	7	-113	0	-2	-96	-7	-11	44	4	0	38
90.4397	0	134	215	31	142	166	7	130	232	65	127	165	4	5	6	-113	0	-1	-94	-7	-12	45	4	0	38
90.5626	0	135	212	31	142	162	7	130	229	65	126	165	5	5	6	-116	-1	-1	-72	-8	-11	45	4	0	66
90.6854	0	135	212	30	142	163	8	131	229	65	125	163	6	5	7	-116	0	0	-70	-7	-11	44	4	0	65
90.8083	0	135	213	30	143	164	8	129	230	65	126	162	5	5	7	-115	0	-1	-71	-7	-12	44	4	0	64
90.9312	0	135	214	31	143	165	1	130	231	65	126	163	12	5	7	-114	0	-1	-77	-6	-11	45	5	0	57
91.0541	0	135	216	30	142	168	8	130	234	66	126	165	4	5	8	-113	0	-1	-96	-7	-11	46	5	0	38
91.177	0	135	216	32	143	165	14	130	231	66	126	164	-1	6	7	-115	0	-1	-78	-7	-11	45	5	1	59
91.2998	0	135	214	31	143	162	8	130	230	66	126	163	6	5	7	-117	0	0	-72	-8	-11	45	4	0	66
91.4227	0	135	215	31	141	163	8	131	230	66	126	163	6	5	7	-116	0	-1	-71	-7	-12	45	4	0	65
91.5456	0	136	215	30	142	164	2	131	233	66	127	163	11	5	7	-116	0	0	-77	-7	-11	45	4	0	58
91.6685	0	136	216	30	143	167	8	130	233	66	127	165	4	4	7	-113	0	-1	-95	-8	-12	45	5	0	39
91.7914	0	136	216	31	143	166	13	130	234	65	127	165	-2	5	7	-113	-2	-1	-89	-8	-12	45	4	0	44
91.9142	0	135	214	31	142	163	8	131	231	65	127	164	5	5	7	-116	0	0	-72	-7	-11	44	5	1	66
92.0371	0	135	215	30	142	163	9	130	231	65	126	164	5	5	7	-115	-1	-1	-71	-7	-12	45	4	0	64
92.16	0	135	215	30	143	164	2	131	232	66	127	164	11	6	8	-116	0	-1	-77	-7	-11	45	5	0	57
92.2829	0	136	216	30	142	166	2	131	233	66	127	165	10	5	7	-113	-1	-1	-89	-7	-12	46	4	0	45
92.4058	0	136	217	30	144	167	7	131	235	65	128	165	4	5	7	-113	-1	-1	-94	-7	-12	45	3	0	37
92.5286	0	135	214	31	144	164	7	131	232	65	127	166	5	5	7	-116	0	0	-71	-8	-11	45	4	0	66
92.6515	0	136	215	30	143	165	8	130	231	65	126	165	5	6	7	-115	0	0	-71	-7	-11	46	4	0	65
92.7744	0	135	215	29	144	165	8	131	232	66	127	164	5	5	7	-115	0	0	-70	-8	-11	45	5	0	64
92.8973	0	135	216	29	144	166	2	130	233	65	128	165	10	5	7	-114	0	-1	-89	-7	-12	45	4	0	45
93.0202	0	135	217	30	144	168	7	131	234	64	128	165	4	5	8	-113	0	-1	-94	-8	-11	46	5	0	38
93.143	0	135	214	30	144	166	7	130	231	65	128	165	4	5	7	-115	0	0	-70	-7	-12	45	4	1	65
93.2659	0	135	214	29	144	164	8	129	229	65	128	165	5	5	6	-114	-1	-1	-70	-8	-11	45	4	0	65
93.3888	0	135	214	28	143	165	7	130	230	64	127	164	5	5	7	-115	0	-1	-69	-7	-11	45	4	0	64
93.5117	0	135	214	28	143	166	1	130	232	64	127	165	11	4	7	-113	0	-1	-76	-7	-10	45	4	0	57
93.6346	0	135	215	28	144	168	7	131	233	65	128	166	4	5	7	-112	-1	0	-94	-7	-12	46	4	0	38
93.7574	0	134	214	30	143	166	13	131	231	64	127	166	-1	5	7	-114	-1	-1	-76	-7	-11	46	5	0	58
93.8803	0	135	213	28	143	163	8	130	229	64	127	164	5	5	7	-115	0	0	-70	-7	-11	45	4	1	66
94.0032	0	134	213	28	143	165	8	130	229	65	127	165	5	4	6	-116	0	-1	-69	-7	-11	46	3	0	65
94.1261	0	134	213	28	143	165	8	131	230	64	128	165	5	5	7	-113	0	-1	-69	-7	-11	47	5	0	64
94.249	0	134	214	28	144	167	2	130	231	64	128	165	10	5	7	-113	-1	0	-87	-8	-12	46	4	0	44
94.3718	0	133	214	29	143	167	6	129	232	64	127	165	4	5	6	-113	0	-1	-81	-8	-11	47	4	1	51
94.4947	0	133	210	28	143	164	8	129	227	63	126	163	5	5	8	-116	0	0	-71	-7	-11	45	4	1	67
94.6176	0	133	211	28	143	164	7	129	227	63	127	164	6	4	7	-115	0	0	-70	-8	-11	45	5	0	66
94.7405	0	133	212	27	142	163	8	130	227	64	127	163	5	4	8	-114	0	-1	-70	-7	-11	46	4	1	64
94.8634	0	134	211	27	142	165	-4	129	228	64	126	164	16	5	7	-114	0	-1	-83	-7	-12	46	4	0	52
94.9862	0	134	212	28	143	167	8	129	229	64	126	165	3	6	7	-113	0	-1	-94	-7	-11	46	5	0	38
95.1091	0	133	212	29	143	164	7	129	228	64	127	163	5	4	7	-115	-1	0	-71	-8	-11	45	4	0	66
95.232	0	133	211	29	142	163	8	129	229	64	126	163	6	5	8	-116	-1	-1	-71	-7	-11	45	4	0	66
95.3549	0	133	211	28	142	163	8	129	227	65	126	164	5	5	7	-116	-1	-1	-71	-7	-11	45	4	0	65
95.4778	0	133	211	28	142	164	2	129	228	65	126	162	11	5	7	-115	0	0	-76	-7	-12	45	4	0	58
95.6006	0	133	212	28	143	166	8	129	230	64	126	165	4	6	7	-113	0	-1	-94	-8	-11	45	4	0	38
95.7235	0	133	213	30	142	165	6	129	230	65	126	164	5	4	7	-114	0	-1	-83	-7	-12	46	4	0	52
95.8464	0	133	211	30	141	162	9	129	227	65	126	164	6	5	7	-116	-1	-1	-72	-7	-11	44	5	0	67
95.9693	0	134	211	29	142	163	8	129	228	65	126	163	6	5	7	-115	0	-1	-71	-7	-10	45	4	1	65
96.0922	0	133	211	29	142	164	8	129	229	64	126	162	5	5	7	-114	0	-1	-71	-8	-11	45	5	1	64
96.215	0	134	212	28	142	165	2	129	230	65	126	163	10	5	7	-113	0	-1	-89	-8	-11	46	4	0	45
96.3379	0	134	212	29	143	165	7	129	230	65	126	164	4	5	7	-114	0	0	-82	-7	-11	46	4	0	51
96.4608	0	133	210	29	142	163	8	128	226	65	125	162	5	5	7	-115	0	0	-73	-7	-10	45	4	2	67
96.5837	0	132	210	28	142	162	8	128	226	64	125	161	5	5	7	-115	0	0	-71	-7	-11	45	4	1	65
96.7066	0	134	210	29	143	162	8	129	226	64	124	162	5	5	7	-114	-1	0	-70	-7	-11	46	4	0	64
96.8294	0	132	211	28	142	164	2	128	227	64	126	163	10	4	7	-114	-1	-1	-89	-8	-12	46	4	0	44
96.9523	0	133	211	27	142	165	7	128	228	64	126	163	4	6	7	-112	0	-1	-94	-8	-11	46	3	0	38
97.0752	0	132	209	30	141	163	7	127	225	64	126	162	5	5	6	-115	0	0	-72	-7	-11	46	5	1	66
97.1981	0	132	208	28	142	161	9	128	224	64	124	160	5	5	7	-115	0	0	-71	-8	-11	45	4	1	66
97.321	0	131	208	27	141	162	8	127	223	64	126	160	5	5	7	-115	0	0	-71	-7	-11	45	4	1	65
97.4438	0	133	208	27	141	162	8	127	224	63	126	161	4	4	6	-114	0	0	-82	-7	-11	46	5	0	52
97.5667	0	133	210	27	142	164	8	128	225	63	127	162	3	5	8	-113	0	-1	-94	-7	-11	46	4	1	38
97.6896	0	132	211	29	142	163	7	128	225	63	126	162	4	5	7	-113	-1	-1	-83	-7	-11	47	5	0	52
97.8125	0	132	207	28	141	162	8	127	222	62	125	160	6	5	7	-117	0	0	-73	-7	-10	45	5	1	67
97.9354	0	132	207	28	141	161	8	127	223	62	126	160	5	4	7	-115	-1	-1	-70	-6	-10	45	4	0	65
98.0582	0	132	207	27	142	162	8	128	223	63	124	161	5	5	7	-114	-1	0	-70	-7	-11	46	5	0	64
98.1811	0	132	208	27	142	163	2	128	224	63	125	161	10	5	7	-113	0	-1	-89	-7	-11	45	5	0	45
98.304	0	132	208	28	142	165	7	128	226	63	125	163	4	5	8	-113	0	-1	-94	-7	-11	47	5	0	38
98.4269	0	133	208	28	142	163	7	128	223	64	126	161	5	5	7	-114	0	0	-70	-8	-11	46	4	0	65
98.5498	0	132	208	26	142	162	8	127	222	64	125	160	6	4	8	-115	-1	0	-70	-7	-10	46	4	1	65
98.6726	0	132	207	28	142	161	8	127	223	64	125	162	5	4	6	-114	0	-1	-71	-6	-10	46	4	1	65
98.7955	0	132	209	26	142	163	-4	128	224	63	126	162	16	4	7	-114	0	-1	-82	-7	-10	45	4	0	52
98.9184	0	133	209	27	142	165	7	127	225	63	126	163	4	5	7	-113	0	-1	-94	-7	-11	46	4	0	38
99.0413	0	132	208	28	143	164	6	128	224	63	126	163	4	4	6	-113	0	-1	-82	-7	-10	47	5	0	52
99.1642	0	132	207	27	142	162	8	128	223	63	125	161	5	5	6	-115	0	0	-70	-7	-10	45	4	0	66
99.287	0	134	208	28	142	163	8	127	224	63	127	162	4	5	7	-114	0	-1	-70	-7	-11	46	4	1	65
99.4099	0	133	209	27	142	164	2	129	226	63	126	162	12	4	7	-113	0	-1	-76	-7	-11	46	4	0	58
99.5328	0	134	211	27	143	165	8	129	228	63	126	163	3	5	8	-112	-1	-1	-95	-7	-11	46	3	0	38
99.6557	0	134	213	30	144	166	6	129	229	62	126	164	4	4	7	-113	0	-1	-82	-7	-10	47	3	0	51
99.7786	0	134	211	27	143	164	8	129	227	63	126	163	6	5	7	-115	0	0	-72	-7	-11	45	4	0	67
99.9014	0	133	212	27	142	164	8	128	227	64	126	163	5	5	7	-114	0	0	-70	-7	-10	46	4	0	65
100.024	0	133	211	28	142	164	7	129	228	64	127	163	5	4	8	-114	0	-1	-70	-7	-11	46	4	1	65
100.147	0	134	213	27	143	166	1	129	229	63	127	163	11	5	7	-113	0	-1	-89	-6	-11	47	5	0	45
100.27	0	134	215	29	143	167	7	130	232	64	127	165	4	5	7	-112	0	-1	-94	-7	-11	47	5	0	39
100.393	0	134	212	28	143	165	7	128	227	63	126	164	5	5	7	-115	0	0	-71	-7	-12	46	4	1	66
100.516	0	135	213	27	143	163	8	129	228	64	127	163	5	5	7	-115	0	-1	-70	-6	-11	46	4	0	66
100.639	0	134	213	27	143	164	8	130	228	64	126	164	5	5	7	-115	0	-1	-71	-7	-10	46	4	0	65
100.762	0	134	213	27	144	165	1	129	230	64	127	164	11	4	7	-113	0	-1	-77	-7	-11	47	4	0	58
100.884	0	135	216	27	143	167	7	129	232	64	128	165	4	5	8	-112	-1	-1	-93	-7	-11	47	4	0	37
101.007	0	135	214	29	143	166	13	130	230	64	127	163	-1	5	7	-113	-1	0	-76	-7	-11	46	3	1	58
101.13	0	134	212	27	143	162	8	129	228	63	125	164	6	4	6	-115	0	-1	-71	-7	-10	45	4	0	66
101.253	0	134	212	28	142	164	8	129	229	64	126	164	5	5	7	-114	0	-1	-70	-7	-11	46	4	1	65
101.376	0	135	213	27	142	165	1	129	229	64	127	164	11	5	8	-113	-1	-1	-76	-7	-10	47	3	0	58
101.499	0	134	215	28	143	166	8	130	231	64	128	164	3	5	7	-112	-1	-1	-95	-7	-10	46	4	0	39
101.622	0	135	216	29	143	167	13	130	232	63	127	166	-1	5	7	-113	0	-2	-88	-8	-12	48	4	0	44
101.745	0	135	213	28	143	165	8	129	229	64	127	163	5	5	7	-115	0	0	-71	-7	-12	46	5	1	67
101.868	0	134	214	28	143	164	8	130	229	63	127	163	5	5	7	-114	0	0	-70	-7	-11	46	4	0	64
101.99	0	135	213	27	143	165	8	129	231	64	127	164	5	5	7	-114	0	-1	-70	-7	-11	46	4	0	64
102.113	0	135	215	28	143	166	2	130	232	64	127	164	10	5	7	-113	-1	-1	-89	-8	-11	47	3	0	45
102.236	0	135	217	27	143	168	8	130	234	64	128	166	4	5	8	-112	-1	-1	-94	-7	-11	48	4	0	38
102.359	0	135	216	29	143	166	13	130	232	63	126	166	-1	5	7	-113	-1	0	-75	-7	-11	46	5	0	57
102.482	0	135	214	29	143	166	8	130	231	63	127	163	5	5	8	-115	0	0	-70	-7	-11	46	4	1	65
102.605	0	135	214	27	143	164	8	129	230	64	127	165	5	5	7	-113	0	-1	-69	-7	-11	47	4	0	64
102.728	0	135	215	27	142	166	1	129	232	64	127	165	11	6	7	-113	0	-1	-76	-8	-11	47	5	0	58
102.851	0	135	216	27	143	168	8	130	234	64	127	166	3	5	7	-112	0	-1	-93	-7	-12	47	4	0	38
102.973	0	136	217	28	144	166	6	130	232	64	127	166	5	4	7	-113	0	-1	-82	-7	-12	47	4	0	52
103.096	0	134	214	26	143	164	9	130	230	64	127	164	6	5	6	-115	0	-1	-70	-6	-12	46	4	0	65
103.219	0	134	214	27	143	165	8	130	230	63	126	165	4	5	7	-113	0	-1	-69	-8	-11	47	4	0	65
103.342	0	133	214	27	143	165	1	130	230	64	127	165	10	6	7	-112	-1	-1	-75	-7	-11	47	4	1	58
103.465	0	134	215	27	143	167	8	130	231	64	126	165	3	5	6	-111	-1	-1	-94	-7	-11	47	5	0	37
103.588	0	134	215	28	144	167	13	129	232	63	127	166	-2	5	7	-111	0	-1	-87	-7	-10	48	4	0	44
103.711	0	133	212	26	142	164	8	129	228	63	125	164	5	5	7	-114	0	0	-70	-8	-11	47	5	1	68
103.834	0	135	212	26	142	165	7	128	227	62	126	163	5	5	7	-113	0	0	-69	-7	-11	48	4	0	65
103.956	0	132	211	26	143	165	7	129	227	63	127	164	5	4	7	-113	0	0	-68	-7	-11	48	3	0	65
104.079	0	134	213	26	143	166	1	129	230	64	126	164	10	5	7	-112	-1	-1	-75	-8	-11	48	4	0	56
104.202	0	134	213	27	143	167	8	129	230	65	126	165	4	5	8	-110	0	-1	-92	-8	-12	49	4	0	38
104.325	0	134	211	27	142	165	6	128	228	63	127	165	4	4	6	-112	0	0	-69	-7	-12	48	4	1	65
104.448	0	133	210	26	142	163	8	128	226	62	126	163	5	4	8	-115	0	-1	-70	-7	-11	48	5	0	67
104.571	0	133	210	26	143	163	7	129	226	63	126	163	6	5	7	-114	0	-1	-70	-7	-11	47	4	0	65
104.694	0	133	210	25	142	165	2	128	226	63	126	163	10	5	7	-112	0	0	-74	-7	-12	48	4	0	58
104.817	0	133	212	26	142	167	1	128	227	63	126	164	10	5	7	-111	0	-1	-87	-7	-11	48	4	0	45
104.94	0	133	212	28	142	166	7	129	228	63	126	165	4	5	7	-112	0	-1	-81	-7	-11	48	4	0	51
105.062	0	133	209	25	142	164	9	128	224	63	126	162	4	5	7	-114	0	0	-71	-7	-11	47	4	1	67
105.185	0	133	209	25	142	163	7	127	224	62	126	162	5	5	6	-114	-1	0	-69	-7	-10	47	4	0	65
105.308	0	133	209	25	143	164	7	128	225	62	125	163	5	5	6	-112	0	0	-69	-7	-11	47	4	1	64
105.431	0	132	210	26	142	166	2	128	227	64	126	164	9	5	8	-112	-1	-1	-88	-7	-10	47	4	1	45
105.554	0	133	211	27	143	167	8	128	228	64	126	165	4	5	7	-111	-1	-1	-93	-6	-11	48	4	0	37
105.677	0	133	210	27	142	164	7	128	225	62	126	164	4	5	7	-113	0	0	-69	-7	-11	47	4	0	66
105.8	0	133	209	25	142	164	8	127	224	63	126	163	5	5	6	-114	0	-1	-69	-8	-10	47	4	0	65
105.923	0	132	208	26	142	165	7	127	224	63	126	164	5	5	7	-113	0	-1	-69	-6	-10	48	4	0	65
106.045	0	133	210	26	142	166	1	127	225	63	126	165	11	5	8	-112	0	0	-74	-6	-11	48	4	0	58
106.168	0	132	210	27	142	167	8	128	227	63	127	165	3	5	7	-110	0	-1	-92	-8	-11	48	4	1	37
106.291	0	133	209	26	143	165	13	127	225	63	125	164	-1	4	7	-113	0	-1	-76	-8	-11	47	4	1	58
106.414	0	133	209	25	142	163	8	127	224	62	126	163	5	5	7	-113	-1	-1	-69	-7	-11	47	5	0	65
106.537	0	132	209	25	142	164	8	127	224	62	126	164	4	4	7	-113	0	-1	-69	-7	-10	48	4	0	64
106.66	0	133	210	26	143	165	7	127	226	63	126	164	4	4	7	-111	0	-1	-80	-7	-11	48	3	0	51
106.783	0	133	211	26	142	167	8	128	228	64	127	165	4	5	7	-111	0	-1	-93	-7	-11	49	4	0	38
106.906	0	133	211	28	142	167	6	128	227	63	126	165	4	5	8	-111	0	0	-80	-7	-11	49	5	1	52
107.028	0	133	210	25	142	164	7	128	226	63	126	163	5	5	7	-113	0	1	-69	-7	-11	48	5	2	66
107.151	0	132	211	25	143	163	7	128	225	64	126	164	4	5	6	-113	0	-1	-68	-7	-11	48	4	0	65
107.274	0	133	211	25	142	165	7	128	227	64	126	164	5	5	7	-112	0	-1	-68	-7	-11	47	5	0	64
107.397	0	133	212	26	142	167	2	128	228	64	126	164	10	5	8	-110	-1	-1	-86	-8	-11	48	4	0	45
107.52	0	133	212	27	142	167	6	128	228	63	126	166	4	5	7	-110	0	0	-80	-8	-11	49	4	0	51
107.643	0	133	211	26	142	164	8	128	226	63	126	163	4	5	7	-113	0	0	-70	-8	-11	47	4	1	67
107.766	0	132	210	26	143	164	8	128	226	63	126	164	5	5	7	-113	0	-1	-68	-8	-12	48	4	0	66
107.889	0	133	210	25	143	164	7	128	226	63	126	164	5	4	8	-112	-1	-1	-68	-7	-11	48	4	0	65
108.012	0	132	212	26	142	166	7	128	228	64	127	164	4	4	7	-111	0	-1	-80	-7	-11	48	4	0	51
108.134	0	133	213	26	142	168	7	128	229	64	126	166	3	5	7	-110	-1	-1	-93	-7	-11	48	5	0	37
108.257	0	133	211	26	142	165	7	128	227	63	126	164	4	5	6	-113	0	0	-70	-7	-10	49	5	1	66
108.38	0	133	211	25	142	164	7	127	226	63	126	162	5	5	7	-113	0	0	-69	-7	-11	48	4	1	66
108.503	0	135	211	25	143	165	7	127	227	63	126	164	4	5	6	-111	0	-1	-68	-8	-11	48	4	0	64
108.626	0	133	213	25	143	166	7	129	228	64	126	164	4	5	7	-112	0	0	-69	-7	-11	49	4	0	63
108.749	0	133	213	26	144	167	8	128	230	64	128	166	3	4	7	-111	-1	-1	-94	-8	-11	49	5	0	38
108.872	0	134	214	27	144	168	13	129	230	64	127	165	-2	5	7	-112	-1	0	-75	-7	-10	48	4	1	58
108.995	0	133	212	27	143	163	8	129	227	62	127	164	5	5	7	-113	0	-1	-70	-7	-11	48	4	1	66
109.117	0	133	214	26	143	165	7	129	229	64	127	164	5	5	7	-113	0	0	-69	-7	-11	48	4	0	66
109.24	0	133	212	26	143	166	8	128	230	64	126	165	5	5	7	-113	0	-1	-70	-6	-12	47	4	0	64
109.363	0	134	215	27	143	167	2	129	233	63	126	166	10	4	7	-111	0	-2	-87	-7	-11	47	5	0	44
109.486	0	134	215	29	143	167	6	130	231	63	127	167	4	5	7	-112	0	-1	-82	-7	-11	48	4	0	52
109.609	0	134	213	27	142	165	8	129	230	63	126	165	6	5	7	-114	0	-1	-70	-8	-11	47	4	0	67
109.732	0	134	213	27	143	165	8	129	230	62	126	165	5	4	7	-114	0	0	-69	-7	-11	47	4	1	65
109.855	0	135	214	27	143	166	8	129	230	63	126	166	5	6	6	-112	0	-1	-70	-7	-11	48	4	0	64
109.978	0	134	215	27	142	168	1	130	232	63	126	166	10	6	7	-111	-1	0	-88	-7	-11	48	4	0	45
110.1	0	134	216	29	143	168	6	129	232	63	127	166	3	5	8	-111	0	0	-81	-7	-11	48	4	0	51
110.223	11	134	213	28	142	165	8	128	229	63	127	165	5	5	7	-115	0	0	-72	-7	-11	46	4	1	67
110.346	0	134	213	27	142	165	8	128	228	65	126	163	6	5	7	-114	0	1	-71	-7	-11	46	4	2	66
110.469	0	134	213	27	143	164	8	128	229	64	125	165	5	5	7	-114	0	-1	-70	-7	-12	46	4	1	65
110.592	0	133	214	27	143	166	-4	129	231	64	126	165	17	5	8	-113	0	-1	-82	-7	-11	46	4	0	52
110.715	0	133	215	28	143	167	7	129	232	64	127	165	4	5	6	-112	0	-1	-95	-7	-11	47	4	0	38
110.838	0	133	213	29	141	166	8	128	229	63	126	164	4	5	7	-114	0	0	-72	-7	-12	46	4	3	66
110.961	0	134	212	28	143	164	8	128	228	64	125	164	6	5	7	-114	-1	0	-72	-7	-10	46	4	1	67
111.084	0	134	212	28	142	163	8	127	228	65	126	163	6	4	7	-115	0	-1	-71	-7	-11	47	4	0	66
111.206	0	133	213	28	141	166	2	128	229	63	125	164	11	5	8	-114	0	-1	-77	-7	-11	46	5	0	58
111.329	0	134	214	28	143	166	8	128	229	64	126	164	4	4	7	-113	-1	-1	-95	-7	-12	46	4	0	39
111.452	0	134	214	30	143	167	7	128	229	64	126	163	4	5	7	-113	-1	0	-83	-7	-11	47	4	1	52
111.575	0	132	211	28	141	163	8	127	227	65	125	162	6	4	6	-116	0	0	-74	-7	-11	45	4	1	68
111.698	0	133	212	28	142	164	8	128	227	65	125	161	5	4	8	-115	0	0	-72	-7	-11	46	4	2	66
111.821	0	133	212	28	141	163	9	126	227	64	125	163	5	5	7	-113	0	0	-71	-7	-11	45	4	0	64
111.944	0	133	213	29	142	164	2	128	229	65	124	163	11	4	7	-113	0	0	-90	-7	-12	46	4	1	46
112.067	0	133	214	29	142	166	7	128	230	64	125	164	3	5	6	-112	0	-1	-95	-7	-11	47	4	0	39
112.189	0	133	212	30	141	165	9	127	226	64	125	161	5	5	7	-115	0	0	-74	-6	-11	46	4	2	66
112.312	0	132	212	29	141	163	8	128	227	65	125	163	6	5	7	-114	0	-1	-72	-7	-11	46	4	0	66
112.435	0	133	212	29	141	163	9	127	227	65	125	162	5	5	6	-115	0	-1	-72	-7	-11	45	4	0	65
112.558	0	132	213	28	142	164	9	128	228	65	125	162	4	5	7	-114	0	-1	-96	-6	-11	45	4	1	39
112.681	0	133	215	29	142	166	8	128	230	64	125	164	4	5	8	-112	0	-1	-95	-7	-11	46	4	0	39
112.804	0	133	212	30	141	163	7	127	227	64	125	163	5	5	7	-115	0	0	-74	-8	-11	45	3	1	66
112.927	0	132	211	30	141	164	8	127	226	65	125	161	6	5	6	-115	0	0	-74	-8	-11	45	5	2	67
113.05	0	132	211	30	141	163	8	127	226	65	124	161	6	6	7	-116	-1	0	-72	-7	-11	46	4	1	65
113.172	0	132	212	29	142	163	3	127	227	64	125	161	11	4	7	-114	0	-1	-89	-7	-11	45	4	0	46
113.295	0	133	213	29	142	165	9	128	229	64	125	162	3	4	7	-112	0	0	-95	-7	-11	45	4	0	39
113.418	0	133	214	31	141	164	6	127	228	63	124	163	4	5	7	-114	0	-1	-84	-6	-12	45	4	0	53
113.541	0	134	212	29	141	162	9	127	225	65	124	161	6	5	7	-116	0	0	-74	-7	-11	44	4	1	68
113.664	0	133	212	29	141	161	8	127	226	65	125	162	6	6	7	-115	0	0	-73	-6	-11	46	4	0	65
113.787	0	133	211	29	141	163	9	127	227	64	124	161	5	4	6	-115	-1	-1	-84	-7	-11	45	4	0	52
113.91	0	133	213	29	141	165	10	127	228	64	125	162	3	5	7	-113	0	-1	-95	-8	-10	45	4	0	39
114.033	0	133	213	30	142	166	7	128	229	63	125	163	4	5	7	-113	0	-1	-96	-7	-11	46	4	0	39
114.156	0	133	212	31	142	162	9	127	226	64	124	161	5	5	7	-114	-1	0	-73	-7	-10	46	4	1	66
114.278	0	133	211	30	141	161	8	127	226	65	124	162	6	5	7	-114	0	-1	-72	-7	-11	45	5	0	66
114.401	0	133	212	29	141	163	3	128	228	64	124	162	11	5	7	-115	-1	-1	-77	-7	-11	45	4	0	58
114.524	0	133	214	29	141	164	8	127	229	64	125	162	4	5	7	-113	0	-1	-95	-6	-11	45	4	0	39
114.647	0	134	214	29	142	166	8	128	230	65	125	163	3	5	7	-111	0	-1	-94	-7	-11	46	4	0	38
114.77	0	133	215	30	141	166	7	128	230	64	125	163	4	5	7	-113	0	0	-83	-7	-11	45	4	1	52
114.893	0	133	212	29	142	163	8	127	227	65	126	163	7	4	7	-115	0	0	-72	-7	-11	45	4	0	67
115.016	0	134	213	30	142	164	8	129	228	64	125	163	6	5	7	-114	-1	-1	-71	-6	-12	45	5	0	65
115.139	0	134	214	28	142	165	2	127	229	64	125	162	11	5	7	-113	0	-1	-88	-7	-10	45	4	0	46
115.261	0	134	216	29	142	167	8	127	231	65	125	164	3	5	8	-113	0	0	-94	-7	-11	46	3	1	38
115.384	0	134	216	30	142	167	6	128	231	64	126	165	4	5	7	-112	0	0	-82	-7	-12	46	4	0	52
115.507	0	134	214	29	142	163	9	128	228	64	125	163	6	4	7	-115	0	-1	-72	-7	-11	46	4	0	67
115.63	0	134	214	29	142	164	8	128	230	64	126	163	6	5	7	-113	0	-1	-70	-7	-11	45	4	0	64
115.753	0	134	214	28	142	164	2	128	230	64	125	164	11	5	7	-113	0	-1	-89	-6	-12	45	4	0	46
115.876	0	134	216	29	142	166	8	128	233	64	126	164	4	5	8	-113	0	-1	-94	-7	-11	46	4	0	39
115.999	0	135	217	30	143	167	13	128	232	64	126	165	-2	5	7	-111	0	0	-87	-8	-12	46	4	0	44
116.122	0	134	215	30	141	164	9	128	229	64	126	163	5	5	7	-116	0	0	-73	-7	-12	45	4	1	66
116.244	0	134	214	29	142	163	8	128	229	65	125	164	6	4	7	-115	-1	-1	-72	-7	-11	46	4	0	67
116.367	0	134	215	29	143	164	8	129	230	63	125	164	6	5	7	-114	0	0	-71	-7	-11	46	4	0	65
116.49	0	134	215	29	141	165	9	129	230	65	124	164	4	5	7	-112	0	0	-95	-7	-11	45	5	0	39
116.613	0	135	216	29	143	167	8	128	232	64	126	165	4	5	7	-112	0	0	-93	-8	-12	46	4	0	38
116.736	0	134	215	30	142	165	14	128	229	64	126	164	-2	4	7	-114	0	0	-79	-8	-12	46	4	1	59
116.859	0	134	214	29	142	165	9	127	228	65	125	162	6	5	7	-114	-1	0	-73	-7	-12	46	3	2	67
116.982	0	134	214	30	142	164	8	128	229	64	126	164	6	5	7	-114	-1	-1	-71	-8	-11	45	4	1	65
117.105	0	134	214	29	142	166	3	128	229	65	126	164	11	4	7	-113	-1	0	-89	-7	-11	45	5	0	45
117.228	0	135	216	29	143	166	9	129	231	64	126	164	4	5	7	-112	0	-1	-95	-7	-11	46	4	0	39
117.35	0	134	216	30	142	167	7	128	232	64	126	165	4	5	8	-113	0	-1	-83	-8	-11	47	4	0	52
117.473	0	134	214	30	142	164	9	128	228	64	125	163	5	5	7	-114	0	0	-74	-7	-11	45	4	1	67
117.596	0	133	214	30	143	165	8	128	230	64	126	164	6	5	7	-114	-1	-1	-71	-7	-12	46	4	0	66
117.719	0	135	214	29	142	165	-3	127	228	64	126	164	18	5	7	-114	0	-1	-83	-7	-10	45	5	0	52
117.842	0	134	215	29	143	166	9	129	231	65	125	164	3	5	7	-112	0	-1	-94	-7	-11	46	4	0	39
117.965	0	135	217	30	143	168	8	128	234	64	126	165	3	5	7	-111	0	-1	-93	-7	-11	46	4	0	39
118.088	0	135	215	30	142	165	13	127	230	65	125	164	0	5	7	-112	0	0	-78	-7	-11	46	4	1	60
118.211	0	134	215	28	143	164	8	128	231	65	125	164	6	5	6	-115	0	0	-72	-7	-12	46	5	1	66
118.333	0	134	215	29	142	165	2	129	231	64	125	165	12	5	7	-113	0	0	-76	-7	-12	46	4	0	59
118.456	0	134	216	29	142	166	2	129	232	64	126	165	11	5	7	-112	0	-1	-88	-7	-12	45	4	0	45
118.579	0	135	217	29	143	167	7	128	233	64	127	166	4	6	7	-112	0	0	-94	-7	-12	46	3	0	38
118.702	0	134	217	30	143	166	7	129	231	63	126	166	4	5	7	-113	-1	0	-83	-7	-12	46	4	0	52
118.825	0	134	216	29	142	164	8	128	231	64	126	165	6	5	7	-114	0	-1	-72	-7	-12	46	4	0	66
118.948	0	133	216	28	142	165	7	129	231	64	126	165	6	5	7	-113	0	-1	-70	-7	-11	46	4	0	64
119.071	0	135	216	28	143	167	2	128	232	64	126	165	10	6	7	-113	0	-1	-88	-7	-11	46	4	0	46
119.194	0	135	218	28	143	168	8	129	234	64	127	166	3	5	7	-111	0	-1	-94	-7	-12	48	4	0	39
119.316	0	135	218	30	143	168	12	129	234	63	128	168	-1	5	7	-111	0	-1	-87	-7	-11	47	4	0	45
119.439	0	134	216	27	143	164	8	129	232	64	126	166	5	5	7	-113	0	0	-72	-8	-12	45	4	0	66
119.562	0	135	216	28	143	165	8	129	232	64	126	165	6	5	7	-113	0	-1	-71	-7	-11	46	5	1	66
119.685	0	135	216	29	143	166	3	129	232	64	127	165	11	6	7	-112	0	-1	-76	-6	-11	47	4	1	58
119.808	0	135	217	27	143	168	9	129	233	64	126	166	3	5	8	-111	0	-1	-94	-7	-11	47	4	0	39
119.931	0	135	219	28	143	170	8	129	236	64	126	167	4	5	8	-110	0	-1	-93	-8	-11	47	3	0	38
120.054	0	135	216	28	143	167	14	129	232	64	126	166	-2	6	7	-113	0	0	-78	-7	-11	47	4	0	60
120.177	0	134	217	27	144	166	9	129	232	64	126	165	5	4	7	-113	0	-1	-72	-7	-11	46	5	0	67
120.3	0	134	216	27	144	166	8	130	232	64	126	165	6	5	7	-112	0	0	-70	-7	-12	46	5	1	65
120.422	0	134	216	27	143	167	2	130	233	63	127	166	10	4	8	-112	0	-1	-88	-7	-11	47	4	1	45
120.545	0	135	218	27	143	168	8	129	235	64	127	167	3	5	7	-112	0	-1	-93	-7	-11	46	4	1	39
120.668	0	135	219	29	143	169	12	129	234	64	128	167	-2	5	8	-110	0	-1	-86	-7	-11	48	4	0	45
120.791	0	135	216	27	143	166	8	130	232	64	127	165	5	5	7	-113	0	0	-72	-8	-12	47	4	2	66
120.914	0	136	217	27	143	165	7	128	232	64	127	166	7	5	7	-112	0	-1	-70	-7	-11	47	4	1	66
121.037	0	135	217	27	143	166	2	129	234	64	126	165	11	5	6	-112	0	-1	-76	-8	-11	47	5	0	59
121.16	0	134	218	27	143	168	9	129	234	64	126	167	4	5	7	-111	0	-1	-95	-7	-12	47	4	0	39
121.283	0	136	219	28	144	170	8	130	236	64	127	168	3	5	8	-110	0	-1	-93	-7	-12	47	3	0	39
121.405	0	135	218	29	143	168	7	128	234	64	128	167	4	5	7	-112	0	-1	-82	-7	-12	47	5	0	52
121.528	0	135	218	28	143	166	9	129	233	64	126	167	6	5	8	-114	0	-1	-72	-8	-12	47	5	0	66
121.651	0	135	217	27	143	167	8	129	234	64	126	166	6	5	7	-112	0	-1	-70	-7	-12	47	4	0	65
121.774	0	136	218	27	142	167	8	130	234	65	127	167	4	5	7	-112	0	-1	-82	-7	-11	46	4	0	52
121.897	0	135	219	28	143	169	9	129	235	65	127	168	3	6	7	-111	0	0	-94	-7	-11	47	4	0	39
122.02	0	135	220	29	143	169	7	130	236	64	126	167	4	4	7	-112	0	0	-82	-7	-11	47	4	1	52
122.143	0	135	216	28	142	166	9	130	233	64	126	166	6	5	6	-113	0	0	-73	-7	-11	47	4	0	67
122.266	0	135	217	28	142	165	8	130	233	64	126	166	6	5	7	-113	0	-1	-70	-7	-12	45	3	0	66
122.388	0	134	218	28	143	166	2	129	233	64	126	166	11	5	8	-112	-1	0	-75	-7	-12	46	4	0	58
122.511	0	135	218	28	142	168	8	129	235	64	126	166	4	4	7	-112	0	-1	-95	-8	-11	47	4	0	39
122.634	0	136	219	29	142	169	7	130	237	64	126	167	4	5	7	-111	0	0	-94	-7	-11	47	4	0	38
122.757	0	135	217	28	143	166	8	129	233	64	127	167	4	6	8	-112	0	0	-72	-8	-12	47	5	1	65
122.88	0	134	215	28	142	164	8	130	232	65	126	165	7	5	8	-114	0	0	-73	-7	-12	46	4	1	67
123.003	0	133	216	27	142	165	8	130	232	64	126	164	6	4	7	-114	0	0	-72	-7	-12	45	4	1	66
123.126	0	135	216	28	142	166	9	130	233	64	125	165	5	5	6	-112	0	-1	-83	-7	-11	46	5	1	52
123.249	0	136	217	27	142	167	8	129	235	64	125	166	3	4	7	-111	0	0	-94	-8	-12	47	4	0	40
123.372	0	135	218	29	143	168	13	129	234	64	126	167	-2	5	7	-111	0	-1	-89	-8	-11	46	4	0	46
123.494	0	134	215	28	142	164	8	129	230	65	125	164	6	6	7	-114	0	0	-75	-7	-12	46	4	2	66
123.617	0	134	215	28	143	164	8	128	231	64	126	163	6	4	7	-113	0	0	-72	-7	-12	46	4	1	67
123.74	0	134	216	27	142	164	3	128	231	64	125	163	12	5	7	-112	0	-1	-77	-8	-11	46	4	0	59
123.863	0	134	216	28	142	165	9	129	232	63	125	164	4	5	7	-112	0	-1	-95	-7	-11	46	4	0	40
123.986	0	135	217	28	142	168	9	128	235	65	126	165	4	5	8	-111	0	-1	-94	-7	-11	46	4	0	39
124.109	0	134	217	29	142	167	7	129	233	63	125	165	4	4	7	-111	0	-1	-83	-7	-11	46	5	0	51
124.232	0	134	214	27	141	164	8	129	230	64	125	163	7	5	7	-114	0	0	-75	-8	-11	46	4	0	66
124.355	0	134	214	28	141	163	8	128	231	63	125	163	6	5	7	-113	0	-1	-71	-8	-12	45	5	0	65
124.477	0	134	215	27	142	164	9	129	232	64	125	163	5	5	7	-112	0	-1	-83	-7	-12	45	4	0	52
124.6	0	134	217	27	142	166	8	128	233	64	126	164	4	4	7	-111	0	-1	-94	-7	-11	47	4	0	39
124.723	0	135	218	28	142	167	7	129	234	64	126	164	4	4	8	-111	0	0	-94	-7	-11	48	4	0	38
124.846	0	135	215	28	142	166	15	129	232	64	126	163	-1	6	7	-113	0	0	-79	-7	-11	46	4	1	60
124.969	0	133	215	28	142	164	7	129	231	62	126	162	6	5	7	-112	0	0	-72	-6	-12	46	3	2	66
125.092	0	134	214	28	142	164	8	129	232	63	125	164	5	5	8	-112	-1	0	-70	-7	-12	46	5	0	65
125.215	0	134	216	27	142	165	2	129	233	64	126	164	11	5	7	-112	0	0	-89	-6	-12	47	4	0	46
125.338	0	135	218	28	142	167	8	130	234	64	125	165	4	5	7	-112	0	-1	-95	-7	-12	47	4	0	39
125.46	0	134	217	29	143	166	7	128	232	63	126	165	4	4	7	-111	0	-1	-83	-7	-12	47	4	0	52
125.583	0	134	216	27	141	164	9	129	230	64	125	161	6	5	7	-114	0	0	-74	-6	-12	47	4	1	67
125.706	0	135	215	27	142	163	8	129	231	63	125	162	6	5	7	-113	-1	-1	-71	-7	-12	46	5	0	65
125.829	0	134	215	27	142	164	2	130	232	64	125	163	11	5	8	-112	0	-1	-89	-7	-12	46	4	0	46
125.952	0	134	216	28	143	165	8	129	234	64	126	163	4	5	6	-111	0	0	-95	-7	-11	47	4	0	39
126.075	0	134	217	28	142	168	7	129	235	63	127	165	4	5	7	-109	0	-1	-93	-8	-12	48	4	0	38
126.198	0	134	215	28	142	164	8	129	231	63	125	163	3	5	7	-113	-1	0	-73	-7	-11	47	4	1	66
126.321	0	135	214	27	141	163	9	128	230	64	126	161	6	5	7	-113	0	0	-73	-8	-12	47	4	1	67
126.444	0	134	216	27	142	162	8	129	231	64	125	162	6	4	8	-112	0	-1	-71	-7	-11	47	5	0	65
126.566	0	134	215	27	142	164	2	129	231	63	125	163	11	5	7	-112	0	0	-89	-7	-11	47	4	0	46
126.689	0	134	216	27	142	165	9	129	233	63	126	164	3	5	8	-111	0	-1	-94	-7	-11	47	4	0	38
126.812	0	134	217	29	143	167	13	129	234	63	126	165	-2	5	6	-110	0	-1	-87	-7	-11	48	4	0	45
126.935	0	134	214	27	142	164	8	129	230	63	125	162	5	5	7	-112	0	0	-73	-7	-11	47	4	2	66
127.058	0	134	214	27	142	163	8	129	230	63	125	160	5	5	6	-112	0	0	-72	-8	-11	48	4	2	66
127.181	0	133	214	27	141	162	8	129	230	63	126	162	5	5	8	-113	0	-1	-70	-7	-11	46	4	0	65
127.304	0	134	215	27	142	164	9	129	232	63	126	162	3	5	7	-111	-1	-1	-95	-8	-12	47	4	0	39
127.427	0	134	217	28	142	167	8	129	234	63	126	164	3	5	7	-109	-1	-1	-93	-7	-11	48	4	0	38
127.549	0	134	216	29	142	166	6	129	233	64	126	164	4	4	7	-111	0	-1	-82	-7	-11	48	4	0	51
127.672	0	134	214	27	142	163	9	130	230	62	125	161	5	4	7	-114	0	0	-73	-7	-11	47	4	2	66
127.795	0	133	214	27	142	163	8	129	230	63	125	162	6	5	7	-112	-1	0	-71	-7	-11	46	3	0	65
127.918	0	135	215	26	142	163	2	129	231	63	126	162	11	5	7	-112	0	-1	-76	-7	-10	47	4	0	58
128.041	0	134	216	27	142	166	9	129	233	63	127	164	4	5	7	-111	0	-1	-95	-6	-12	47	5	0	39
128.164	0	134	218	28	143	167	8	130	235	64	126	164	4	5	7	-111	0	-1	-94	-8	-11	47	5	0	38
128.287	0	135	216	27	142	165	13	129	233	63	126	164	-1	5	7	-112	0	-1	-78	-7	-11	48	4	0	59
128.41	0	135	215	27	142	164	8	130	231	63	126	161	6	5	7	-113	0	1	-72	-7	-12	47	4	3	66
128.532	0	134	216	27	142	163	8	130	232	64	126	162	6	5	7	-112	0	-1	-70	-7	-11	47	4	0	65
128.655	0	135	216	27	142	163	-3	130	233	62	126	162	17	4	7	-112	0	0	-82	-7	-11	47	4	0	52
128.778	0	135	218	27	143	166	8	129	234	63	126	163	3	5	7	-110	0	-1	-94	-7	-12	48	3	0	39
128.901	0	134	218	29	143	166	7	130	234	63	127	165	4	5	7	-111	0	-1	-82	-8	-12	48	4	0	52
129.024	0	134	215	26	142	162	9	129	232	63	126	163	5	5	7	-113	0	-1	-73	-7	-12	47	3	0	68
129.147	0	135	215	26	143	163	7	130	231	63	126	162	6	5	8	-112	0	0	-71	-8	-12	47	4	0	66
129.27	0	134	215	27	143	164	2	129	232	63	125	162	11	5	7	-112	0	0	-77	-7	-12	47	5	0	58
129.393	0	134	217	27	143	166	8	130	234	64	125	163	3	6	7	-111	-1	-1	-95	-7	-11	47	5	0	38
129.516	0	135	218	27	143	166	7	130	235	64	127	164	4	5	7	-110	-1	-1	-94	-8	-12	48	4	0	38
129.638	0	134	215	27	143	164	8	129	232	64	126	162	4	5	7	-113	0	0	-73	-7	-12	47	4	1	66
129.761	0	134	215	27	142	164	8	129	231	63	127	160	7	6	7	-113	0	0	-74	-7	-11	46	5	2	67
129.884	0	134	215	27	142	163	8	130	230	63	126	162	6	5	7	-112	0	-1	-72	-7	-11	47	4	0	66
130.007	0	134	215	27	142	163	3	129	232	63	126	162	10	5	7	-112	0	-1	-90	-7	-11	47	4	0	45
130.13	0	134	216	27	143	165	9	130	232	64	127	163	4	6	7	-110	0	-1	-95	-7	-12	47	4	0	39
130.253	0	134	216	29	142	166	7	129	233	64	126	163	3	5	7	-111	0	0	-83	-7	-10	48	4	1	52
130.376	0	134	214	27	142	162	9	129	230	62	126	160	6	5	7	-113	0	0	-74	-7	-11	47	4	1	67
130.499	0	134	214	27	142	162	9	130	231	63	125	161	6	4	7	-114	0	0	-73	-8	-12	47	4	1	66
130.621	0	134	215	26	141	162	2	130	230	63	126	160	12	5	6	-112	-1	0	-78	-7	-11	47	4	1	58
130.744	0	134	215	27	143	163	8	130	232	64	126	162	4	5	7	-110	-1	-1	-95	-9	-11	47	4	1	39
130.867	0	135	217	27	143	166	8	130	234	64	125	163	3	5	8	-110	0	0	-94	-6	-12	48	4	0	38
130.99	0	134	215	28	143	164	12	128	231	63	126	162	-1	4	7	-112	0	-1	-79	-7	-11	48	5	1	58
131.113	0	134	214	26	142	162	9	129	230	62	126	159	6	5	6	-113	0	0	-74	-7	-11	47	4	2	67
131.236	0	134	214	27	142	161	8	130	230	63	126	161	6	5	7	-112	-1	-1	-71	-6	-11	47	4	0	65
131.359	0	134	214	26	142	162	9	129	231	63	126	160	5	5	8	-112	0	0	-84	-8	-11	48	4	0	52
131.482	0	134	215	27	142	164	8	129	232	63	126	161	3	6	6	-111	-1	-1	-96	-7	-11	47	4	0	39
131.604	0	135	217	27	142	167	8	130	235	63	126	163	3	5	8	-110	0	-1	-94	-8	-12	48	4	0	38
131.727	0	135	216	28	142	164	13	129	232	63	126	162	-1	5	7	-111	0	0	-78	-7	-12	47	4	1	59
131.85	0	134	214	26	142	163	8	130	230	64	126	160	6	5	6	-113	0	0	-73	-7	-11	47	5	1	66
131.973	0	133	214	26	142	162	8	129	230	63	125	161	6	5	7	-113	0	-1	-71	-8	-11	48	5	0	65
132.096	0	134	215	26	143	163	2	130	232	63	127	162	11	5	7	-111	0	0	-89	-7	-11	47	5	0	45
132.219	0	135	216	26	142	164	8	129	233	63	126	163	4	4	7	-111	0	-1	-94	-7	-11	48	4	0	39
132.342	0	134	216	28	143	165	13	130	233	64	126	163	-3	5	7	-111	0	-1	-88	-7	-11	49	4	0	46
132.465	0	133	215	25	142	164	9	129	229	64	126	160	5	5	7	-112	0	0	-73	-7	-11	47	4	2	67
132.588	0	133	215	26	143	163	8	129	230	62	126	160	5	5	6	-111	0	0	-70	-8	-12	48	4	1	65
132.71	0	135	215	26	142	164	8	128	230	63	126	160	4	4	7	-111	0	0	-83	-7	-11	48	4	1	52
132.833	0	134	216	26	141	165	9	129	234	64	126	163	3	5	8	-110	0	-1	-94	-7	-12	49	4	0	39
132.956	0	134	217	27	143	166	7	129	235	64	126	164	4	5	8	-109	0	-1	-93	-8	-12	49	4	0	38
133.079	0	133	216	28	142	163	7	129	231	62	126	162	4	5	7	-111	0	0	-71	-7	-12	48	4	0	66
133.202	0	134	214	26	142	162	8	129	230	63	126	160	6	4	7	-112	-1	0	-73	-7	-11	47	4	2	67
133.325	0	134	214	26	142	162	8	129	230	63	126	161	5	5	7	-112	0	0	-71	-7	-11	48	4	0	65
133.448	0	134	215	26	142	162	3	129	232	62	126	161	10	4	8	-111	-1	-1	-89	-7	-11	48	4	1	46
133.571	0	133	215	26	142	164	9	129	233	63	126	162	3	5	8	-109	0	-1	-94	-7	-12	48	4	0	39
133.693	0	134	217	28	143	165	13	129	234	63	126	164	-2	5	7	-110	0	0	-88	-7	-11	49	4	0	45
133.816	0	133	215	27	142	162	8	129	229	62	127	161	6	5	7	-113	-1	0	-74	-7	-11	48	4	1	67
133.939	0	134	214	25	142	162	9	129	229	63	126	160	6	5	7	-113	-1	0	-73	-7	-11	48	4	1	67
134.062	0	133	214	26	143	162	8	129	231	63	125	160	5	5	8	-112	0	0	-72	-7	-10	47	4	1	66
134.185	0	134	215	27	143	164	3	130	232	63	126	162	10	5	7	-112	0	-1	-89	-8	-11	47	5	0	46
134.308	0	134	217	28	143	165	9	130	234	63	126	162	3	5	8	-112	-1	-1	-95	-8	-12	47	4	0	39
134.431	0	133	215	29	143	164	13	128	231	63	127	161	-1	5	7	-113	-1	0	-79	-7	-11	47	4	1	59
134.554	0	134	213	27	142	162	9	129	229	62	126	160	5	5	7	-114	0	0	-74	-7	-10	46	4	2	67
134.676	0	133	213	27	142	163	8	129	229	64	127	160	6	5	7	-115	0	0	-73	-7	-11	46	5	1	66
134.799	0	134	214	28	142	163	4	129	231	63	126	161	11	5	7	-113	0	0	-78	-7	-11	46	4	0	58
134.922	0	135	214	28	143	165	9	129	231	63	126	162	4	5	7	-113	-1	-1	-97	-7	-11	46	4	0	39
135.045	0	134	215	28	144	166	7	130	233	63	127	163	5	5	6	-111	0	-1	-96	-6	-11	46	5	0	39
135.168	0	133	214	30	143	163	8	129	229	63	126	162	4	5	6	-114	0	0	-74	-8	-12	46	4	1	67
135.291	0	133	213	29	142	162	9	129	229	65	126	160	6	5	7	-115	0	1	-75	-7	-11	46	5	2	67
135.414	0	134	213	28	143	163	8	129	229	63	126	159	6	5	7	-113	0	0	-73	-7	-11	45	5	1	66
135.537	0	134	215	28	142	163	3	129	231	64	126	161	11	4	7	-112	-1	-1	-90	-7	-12	46	5	1	45
135.66	0	135	216	28	143	165	9	130	232	64	127	162	4	5	7	-112	0	0	-96	-7	-12	46	5	0	39
135.782	0	134	215	29	143	165	12	129	232	64	127	163	0	5	6	-111	0	0	-90	-7	-11	47	4	0	45
135.905	0	134	213	29	143	162	9	129	229	63	126	161	5	5	7	-114	-1	0	-75	-8	-10	44	4	1	67
136.028	0	134	213	28	143	163	9	129	229	63	126	161	5	5	7	-114	0	0	-73	-8	-10	45	5	1	66
136.151	0	134	214	28	142	162	4	128	229	63	126	161	11	4	7	-113	0	-1	-91	-7	-11	46	4	0	46
136.274	0	133	214	27	142	164	10	129	231	64	126	162	4	5	7	-112	0	0	-96	-7	-11	46	5	0	39
136.397	0	133	215	28	143	166	7	129	231	64	126	163	4	5	7	-111	0	0	-95	-8	-11	48	3	0	39
136.52	0	133	213	28	141	163	8	128	228	63	125	159	4	4	7	-114	-1	0	-74	-6	-11	47	4	2	66
136.643	0	132	212	28	142	162	8	128	227	63	126	158	6	5	7	-114	0	0	-74	-7	-11	45	4	2	66
136.765	0	132	211	29	142	161	3	127	226	63	125	160	12	5	7	-114	0	-1	-79	-8	-11	46	5	0	59
136.888	0	132	211	27	142	163	9	127	227	64	126	161	4	6	8	-113	0	-1	-95	-7	-11	46	4	0	39
137.011	0	133	213	28	143	164	9	128	229	63	126	162	4	5	7	-111	-1	0	-96	-7	-11	47	4	0	39
137.134	0	132	210	29	142	163	7	126	226	63	125	161	4	6	7	-113	-1	-1	-85	-7	-11	46	4	0	52
137.257	0	131	208	27	141	160	9	126	223	62	125	158	5	5	7	-115	0	0	-75	-7	-11	45	4	1	67
137.38	0	132	208	27	141	161	8	126	224	63	124	157	6	6	7	-114	0	0	-74	-7	-11	46	4	2	66
137.503	0	130	208	27	141	161	10	126	222	63	125	159	5	6	7	-113	0	0	-85	-7	-11	46	4	1	52
137.626	0	131	208	27	141	162	10	127	225	62	126	159	4	4	7	-113	0	0	-96	-7	-11	46	4	0	39
137.748	0	132	211	27	141	163	9	127	226	63	125	161	3	5	7	-111	0	-1	-95	-7	-11	47	4	1	39
137.871	0	131	208	27	141	160	13	126	223	62	125	159	-1	5	6	-112	0	0	-78	-7	-11	47	4	1	58
137.994	0	130	207	25	141	159	8	125	221	62	124	157	6	4	6	-113	0	0	-74	-7	-11	46	5	1	66
138.117	0	130	206	26	141	160	8	126	220	61	124	155	5	6	7	-112	0	1	-73	-7	-11	46	4	1	65
138.24	0	131	207	26	141	158	9	126	222	62	123	157	4	5	7	-111	0	-1	-96	-7	-11	47	4	0	40
138.363	0	131	208	26	142	161	9	126	223	62	124	158	4	4	7	-110	-1	0	-95	-6	-10	47	4	0	39
138.486	0	131	210	27	142	162	7	126	225	63	125	160	4	4	8	-109	0	-1	-94	-7	-11	48	4	0	39
138.609	0	131	207	27	141	161	14	125	222	61	125	158	-1	6	6	-113	0	1	-80	-7	-11	48	5	2	59
138.732	0	130	207	26	141	159	9	125	221	62	125	157	5	4	7	-112	-1	0	-75	-7	-11	47	4	1	67
138.854	0	131	207	25	141	160	8	126	222	62	125	157	6	4	7	-112	0	0	-72	-7	-11	47	5	1	65
138.977	0	131	209	26	141	161	3	126	223	61	126	158	10	5	7	-112	0	-1	-89	-7	-11	47	3	0	46
139.1	0	131	209	26	141	163	9	126	225	62	125	159	4	5	6	-112	0	0	-95	-6	-11	47	5	0	40
139.223	0	131	211	28	142	165	7	127	227	62	125	161	4	5	7	-110	0	-1	-94	-7	-10	48	4	0	38
139.346	0	131	209	26	141	162	8	126	224	63	125	159	4	5	6	-113	-1	0	-73	-7	-10	47	4	1	66
139.469	0	131	208	25	141	160	8	126	224	62	125	158	5	5	7	-114	0	0	-73	-7	-11	48	4	1	67
139.592	0	131	209	25	141	161	2	126	224	62	124	160	12	5	8	-112	0	-1	-77	-7	-11	48	4	1	59
139.715	0	131	211	26	142	162	9	125	226	62	125	159	3	6	8	-111	0	-1	-95	-7	-10	47	4	0	39
139.837	0	132	211	27	142	164	8	128	229	64	125	160	4	5	7	-111	0	0	-94	-7	-10	48	4	0	39
139.96	0	130	212	28	142	164	7	127	227	63	125	160	4	5	7	-112	0	0	-82	-8	-11	48	3	0	52
140.083	0	132	210	25	142	160	9	126	224	62	125	159	6	5	7	-114	0	-1	-74	-6	-11	47	4	0	67
140.206	0	131	210	26	141	162	8	128	225	62	125	158	5	4	7	-112	-1	0	-71	-7	-11	47	4	1	65
140.329	0	131	211	26	141	162	3	126	226	62	125	159	10	5	8	-111	0	-1	-88	-7	-10	48	4	0	46
140.452	0	132	211	26	142	164	8	127	228	63	125	161	3	4	7	-111	0	-1	-95	-7	-11	47	3	0	38
140.575	0	134	214	27	143	166	7	128	230	63	125	163	4	5	7	-110	0	0	-94	-7	-12	48	4	0	38
140.698	0	132	212	27	141	163	14	127	226	62	125	161	-2	5	7	-113	0	0	-78	-7	-11	47	4	2	59
140.82	0	132	211	26	141	161	9	127	226	62	125	159	6	4	6	-113	0	0	-73	-7	-11	47	4	1	66
140.943	0	132	211	25	142	162	8	127	226	62	124	160	5	5	7	-113	0	0	-71	-7	-11	48	3	1	65
141.066	0	132	212	25	141	163	9	128	227	63	126	161	4	5	6	-111	0	-1	-95	-7	-11	48	4	0	39
141.189	0	133	214	27	143	165	9	129	229	63	126	162	3	5	7	-110	0	-1	-93	-7	-11	48	3	0	39
141.312	0	133	215	28	142	166	7	128	230	63	126	162	3	4	7	-110	-1	0	-93	-7	-12	48	5	0	38
141.435	0	132	212	26	142	163	8	127	227	63	125	160	4	5	7	-113	0	1	-73	-7	-11	48	4	1	66
141.558	0	132	212	25	142	162	8	128	226	63	125	161	6	5	7	-112	0	-1	-72	-7	-11	48	4	0	66
141.681	0	133	212	25	142	162	8	127	226	63	126	161	5	5	7	-112	-1	0	-70	-7	-11	47	4	0	65
141.804	0	132	213	26	142	163	2	128	228	64	125	161	9	6	7	-111	0	-1	-88	-8	-11	48	4	0	45
141.926	0	134	214	26	142	166	8	128	231	64	125	163	3	4	7	-110	0	-1	-94	-7	-11	49	4	0	39
142.049	0	133	215	28	142	166	12	128	230	63	125	164	-1	4	7	-110	0	-1	-88	-7	-11	49	4	0	45
142.172	0	132	211	26	142	163	8	127	227	63	126	161	5	5	6	-112	0	0	-72	-6	-11	48	4	1	66
142.295	0	133	212	26	142	164	8	128	228	63	125	161	5	5	7	-113	0	0	-71	-7	-11	49	3	2	65
142.418	0	132	212	26	142	163	2	128	228	63	125	161	10	5	7	-112	0	0	-76	-7	-10	49	3	0	57
142.541	0	133	214	27	142	165	8	129	230	64	126	163	3	5	7	-110	0	-1	-93	-7	-11	49	4	0	39
142.664	0	132	215	27	143	167	8	128	231	65	126	164	3	5	8	-109	-1	-1	-93	-6	-11	49	4	0	38
142.787	0	133	214	27	143	166	13	128	230	63	126	162	-1	4	7	-112	0	0	-76	-7	-11	49	4	2	59
142.909	0	132	213	24	143	164	8	127	227	64	126	161	6	5	6	-113	-1	0	-71	-7	-10	48	4	1	67
143.032	0	132	213	26	142	164	8	128	228	63	126	163	4	5	6	-111	0	-1	-69	-8	-11	49	4	0	65
143.155	0	133	214	26	142	165	8	129	231	63	126	163	4	4	7	-110	0	-1	-81	-7	-11	48	3	0	52
143.278	0	133	214	26	143	166	9	128	231	64	127	163	3	5	6	-110	0	-1	-93	-8	-11	50	3	0	38
143.401	0	133	215	28	143	166	6	128	232	64	126	164	3	5	6	-109	-1	0	-81	-7	-10	50	4	0	52
143.524	0	133	214	26	143	163	9	127	228	63	126	161	5	5	6	-112	0	0	-72	-7	-11	49	4	1	66
143.647	0	133	213	26	142	164	8	127	230	63	126	162	6	5	7	-111	0	0	-69	-8	-11	49	4	1	65
143.77	0	133	214	26	142	165	7	129	229	64	126	163	5	4	7	-112	-1	0	-69	-7	-11	49	4	0	64
143.892	0	133	214	27	142	166	8	128	231	64	125	164	3	5	8	-111	0	-1	-94	-7	-12	48	4	0	39
144.015	0	133	216	26	142	168	8	128	234	65	127	164	3	5	7	-108	0	-1	-92	-8	-11	49	4	0	38
144.138	0	132	215	28	142	166	13	128	230	63	126	164	-2	5	7	-111	0	0	-77	-7	-12	49	5	1	59
144.261	0	132	213	26	142	162	8	128	229	63	126	161	5	5	7	-113	-1	0	-71	-7	-10	49	4	1	67
144.384	0	133	214	25	142	163	7	128	229	63	125	162	6	5	7	-112	0	-1	-70	-7	-12	49	4	0	65
144.507	0	133	213	25	142	164	8	128	231	64	126	163	3	5	7	-111	0	0	-81	-7	-11	49	4	1	51
144.63	0	133	215	26	143	166	8	128	231	64	125	164	3	4	6	-110	0	-1	-94	-7	-11	49	4	0	38
144.753	0	133	216	27	143	167	13	129	232	64	126	165	-1	3	7	-110	0	-1	-87	-7	-11	49	4	0	45
144.876	0	132	213	26	142	165	9	127	229	63	126	162	5	5	7	-113	0	0	-72	-7	-12	48	5	1	67
144.998	0	133	213	26	142	164	8	128	229	64	125	161	5	4	6	-113	0	0	-71	-7	-11	49	4	2	66
145.121	0	132	213	25	142	164	8	128	229	64	126	162	5	5	8	-112	0	0	-70	-7	-12	48	5	1	65
145.244	0	133	215	26	142	165	9	129	230	64	126	162	3	5	7	-111	0	-1	-95	-7	-11	48	4	0	39
145.367	0	133	216	27	143	167	8	128	233	64	127	164	4	5	7	-109	0	0	-93	-7	-11	48	4	0	38
145.49	0	133	215	27	141	166	7	129	231	64	125	164	4	5	7	-111	0	0	-82	-7	-11	49	4	0	52
145.613	0	133	213	26	142	164	8	128	229	63	126	161	6	5	7	-112	0	0	-73	-7	-11	48	4	2	67
145.736	0	133	213	25	143	163	8	127	230	64	126	163	5	5	6	-112	0	0	-70	-7	-12	48	3	0	66
145.859	0	132	214	25	142	164	2	127	231	64	126	162	10	5	7	-111	0	0	-75	-7	-12	48	4	0	58
145.981	1	133	216	26	142	166	9	129	232	64	127	164	3	6	7	-109	0	-1	-93	-7	-11	48	4	0	39
146.104	0	131	216	28	143	167	7	128	233	65	126	165	4	5	7	-110	0	-1	-94	-8	-11	50	4	0	37
146.227	0	133	214	26	142	166	8	128	231	63	126	163	4	5	6	-113	-1	0	-71	-7	-11	49	4	1	66
146.35	0	132	214	25	141	165	7	127	230	64	125	162	5	5	7	-112	0	0	-69	-7	-11	49	4	1	65
146.473	0	132	214	26	143	164	7	127	230	63	126	162	5	4	7	-111	0	0	-69	-8	-12	49	4	0	64
146.596	0	132	214	26	142	166	1	129	232	64	127	163	10	5	7	-111	0	-1	-88	-7	-11	48	5	0	45
146.719	0	133	215	26	143	167	8	128	233	65	127	165	3	5	7	-110	0	-1	-94	-7	-11	49	4	0	39
146.842	0	132	215	28	142	166	14	128	230	63	126	163	-2	5	6	-112	0	0	-77	-7	-11	49	5	1	59
146.964	0	132	214	25	142	164	8	128	230	63	127	161	6	5	7	-113	0	0	-70	-6	-11	49	4	1	67
147.087	0	132	213	26	142	164	8	127	230	63	126	163	5	5	8	-112	-1	0	-70	-7	-11	49	5	0	65
147.21	0	133	214	26	143	166	8	128	230	64	126	163	4	5	7	-111	0	0	-81	-8	-11	49	4	0	51
147.333	0	133	215	26	142	168	8	129	232	65	127	165	3	5	8	-109	0	-1	-92	-7	-11	49	4	0	38
147.456	0	132	214	28	142	166	7	128	231	64	126	165	3	4	7	-110	0	0	-81	-7	-11	49	5	0	52
147.579	0	132	212	25	142	164	8	128	228	63	125	162	5	5	6	-113	0	0	-72	-7	-12	48	4	2	67
147.702	0	132	213	26	141	163	7	128	229	63	126	163	6	6	7	-111	0	0	-70	-8	-12	49	4	0	66
147.825	0	132	213	25	143	164	2	127	230	64	126	163	11	5	7	-111	0	-1	-76	-6	-11	49	4	0	59
147.948	0	132	214	26	142	166	8	128	230	64	125	163	3	4	6	-111	-1	0	-94	-7	-11	49	4	1	39
148.07	0	132	216	27	143	167	7	128	231	63	126	165	3	5	7	-111	-1	-1	-93	-7	-11	49	4	0	38
148.193	0	132	212	26	142	164	9	127	228	62	126	161	4	5	8	-113	0	0	-72	-7	-11	49	4	2	66
148.316	0	132	212	25	143	163	8	127	228	63	126	163	6	4	7	-112	-1	-1	-71	-6	-10	48	4	0	66
148.439	0	132	211	25	142	163	8	127	228	63	126	163	5	4	7	-112	0	-1	-70	-6	-12	49	5	0	66
148.562	0	132	212	25	143	165	2	128	229	63	126	163	10	4	7	-111	0	-1	-88	-7	-11	48	4	0	46
148.685	0	132	214	26	142	167	8	127	231	64	126	164	3	5	7	-110	0	-1	-93	-6	-11	49	4	0	39
148.808	0	132	213	27	143	166	13	128	229	63	127	163	-1	5	7	-112	0	0	-76	-7	-12	49	4	1	59
148.931	0	131	211	26	143	163	8	128	228	63	125	163	6	5	7	-113	0	-1	-73	-7	-11	47	4	0	66
149.053	0	131	213	25	142	164	8	128	228	63	126	163	6	5	7	-113	0	-1	-71	-7	-12	48	5	0	65
149.176	0	132	212	26	142	164	9	128	229	63	127	163	4	5	7	-112	-1	-1	-82	-7	-12	48	4	0	52
149.299	0	132	214	26	143	166	9	128	232	64	127	164	3	5	8	-111	0	-1	-95	-7	-11	47	4	0	39
149.422	0	132	214	27	142	166	7	128	231	63	126	165	3	4	7	-111	0	0	-82	-7	-11	49	4	1	52
149.545	0	132	211	26	141	164	8	128	227	62	126	162	5	5	7	-114	0	0	-73	-7	-12	47	4	1	67
149.668	0	132	212	26	142	164	8	128	228	63	125	163	5	4	7	-113	0	-1	-70	-7	-12	48	4	0	65
149.791	0	133	212	25	142	164	9	128	230	63	126	164	4	5	7	-112	-1	-1	-82	-7	-11	48	4	0	52
149.914	0	132	214	26	142	166	9	128	231	64	127	164	3	5	7	-111	0	0	-95	-7	-11	48	4	0	39
150.036	0	132	214	28	143	167	13	128	231	63	126	164	-2	4	7	-111	-1	-1	-88	-8	-11	49	4	0	44
150.159	0	132	212	25	142	164	9	127	227	63	126	163	4	5	8	-112	-1	0	-71	-8	-11	48	5	1	67
150.282	0	131	211	26	142	164	9	127	228	63	126	162	5	6	6	-113	0	0	-70	-7	-11	48	5	0	65
150.405	0	131	212	26	142	163	8	128	228	62	126	163	5	5	7	-112	0	0	-69	-7	-11	48	5	0	65
150.528	0	132	213	25	143	165	9	128	230	64	126	164	3	4	6	-111	0	-1	-94	-8	-11	49	4	0	39
150.651	0	132	214	27	143	167	8	128	231	64	126	164	3	6	7	-109	0	0	-93	-7	-11	49	4	0	38
150.774	0	132	212	27	142	165	12	127	228	62	127	163	-1	5	7	-112	-1	0	-77	-7	-11	49	4	0	59
150.897	0	132	211	25	141	164	8	128	226	64	126	161	6	4	7	-113	0	0	-71	-8	-11	48	4	2	67
151.02	0	132	212	25	143	164	8	128	228	62	126	163	5	6	6	-113	0	-1	-69	-7	-11	48	5	0	65
151.142	0	132	211	25	142	165	8	128	229	64	126	163	3	5	7	-111	0	-1	-81	-7	-11	48	4	0	52
151.265	0	131	214	26	142	167	9	128	230	65	126	164	3	5	7	-110	0	-1	-94	-7	-11	50	5	0	38
151.388	0	132	214	27	142	167	12	128	230	63	127	165	-2	5	7	-110	0	-1	-87	-7	-11	49	4	0	44
151.511	0	132	210	25	143	165	8	127	227	63	127	162	5	5	7	-112	-1	0	-72	-7	-11	48	4	1	67
151.634	0	131	211	26	141	163	8	128	227	63	126	163	5	4	7	-111	0	-1	-70	-7	-11	49	5	0	65
151.757	0	131	211	26	143	163	7	127	228	63	126	163	4	5	6	-111	0	-1	-70	-6	-12	49	3	0	65
151.88	0	132	212	26	143	166	8	129	230	64	127	164	3	5	7	-111	0	-1	-94	-7	-11	49	5	0	38
152.003	0	132	214	26	143	168	8	127	232	65	126	165	3	5	7	-109	0	-1	-93	-7	-12	49	4	0	38
152.125	0	131	213	27	142	167	13	128	231	64	127	166	-2	5	6	-110	0	-1	-75	-7	-11	49	4	1	58
152.248	0	132	212	25	142	164	9	128	228	64	126	164	5	5	7	-113	0	-1	-70	-8	-11	49	3	0	66
152.371	0	132	211	25	143	165	7	128	228	64	127	164	5	5	7	-112	-1	-2	-69	-7	-11	49	4	0	64
152.494	0	131	213	26	143	165	8	128	228	64	126	165	4	4	7	-110	-1	-1	-81	-7	-12	48	4	0	51
152.617	0	132	214	26	143	167	8	128	231	65	127	165	3	5	7	-109	0	0	-93	-7	-11	49	4	0	38
152.74	0	132	214	27	143	167	7	128	230	64	127	166	4	5	8	-110	0	0	-81	-7	-12	49	4	0	51
152.863	0	132	213	24	143	165	8	128	229	64	127	164	5	5	6	-112	-1	0	-70	-7	-11	49	4	1	67
152.986	0	132	211	25	142	164	7	128	228	65	127	164	4	5	7	-110	0	-1	-68	-8	-11	50	4	0	65
153.108	0	132	213	26	143	166	9	128	230	64	127	165	3	5	7	-109	-1	0	-80	-7	-11	49	4	0	51
153.231	0	132	214	26	143	167	8	127	231	65	126	166	3	5	7	-109	-1	-1	-93	-8	-11	50	4	0	38
153.354	0	132	215	27	143	168	13	128	232	65	128	166	-2	5	7	-108	0	0	-86	-7	-12	50	4	0	44
153.477	0	131	212	24	143	165	8	127	228	64	126	164	4	5	7	-111	0	0	-69	-6	-10	49	3	1	66
153.6	0	132	211	24	143	165	8	127	229	63	126	163	4	5	7	-110	0	0	-69	-8	-11	50	4	1	67
153.723	0	132	213	25	142	164	8	127	229	64	127	164	4	5	7	-110	0	0	-68	-7	-11	50	4	0	65
153.846	0	132	213	25	143	167	8	127	230	65	127	165	4	4	7	-108	0	-1	-81	-7	-11	50	4	0	51
153.969	0	132	215	26	143	168	8	128	232	65	128	166	4	6	7	-107	0	0	-92	-7	-12	50	5	0	37
154.092	0	131	214	26	143	167	13	128	230	64	127	165	-2	5	7	-109	0	0	-76	-7	-11	51	5	1	58
154.214	0	131	212	24	142	164	8	128	228	64	126	165	5	4	7	-111	0	0	-70	-6	-11	50	5	0	66
154.337	0	131	213	25	143	165	7	128	229	64	127	164	5	5	7	-110	0	0	-68	-7	-11	51	4	1	65
154.46	0	131	213	25	143	166	1	127	231	64	127	165	10	5	8	-109	0	-1	-74	-7	-11	50	4	0	58
154.583	0	132	214	25	143	168	8	128	233	65	127	165	3	5	7	-108	0	-1	-93	-7	-11	50	4	0	38
154.706	0	133	216	27	144	169	13	128	233	66	127	167	-2	5	7	-108	0	-1	-86	-7	-11	51	4	1	44
154.829	0	132	212	25	143	165	8	127	229	65	127	165	4	4	7	-111	0	0	-69	-7	-12	51	4	1	67
154.952	0	132	213	24	142	165	7	128	230	64	127	165	5	4	7	-110	0	0	-68	-7	-11	50	4	0	66
155.075	0	131	213	25	142	165	7	128	231	65	126	165	4	5	7	-110	0	-1	-68	-6	-11	50	4	1	64
155.197	0	132	215	25	143	167	2	128	232	65	127	165	9	4	7	-109	0	-1	-88	-9	-11	51	4	0	44
155.32	0	132	216	26	143	169	8	128	234	66	127	167	4	5	8	-108	0	-1	-92	-7	-12	51	3	0	38
155.443	0	132	215	27	143	167	13	128	233	64	127	167	-2	5	7	-108	0	-1	-74	-8	-12	51	4	1	58
155.566	0	132	213	24	143	165	8	128	231	64	127	165	4	5	6	-111	0	0	-68	-7	-12	50	4	0	66
155.689	0	131	213	25	143	166	8	129	232	64	126	165	4	5	7	-111	0	0	-68	-7	-11	51	4	0	65
155.812	0	132	214	26	142	166	1	128	232	65	127	166	11	5	7	-109	0	0	-74	-7	-11	51	4	0	58
155.935	0	132	216	25	143	170	2	127	234	66	126	167	10	5	7	-108	0	-1	-86	-7	-12	51	4	0	44
156.058	0	132	216	27	142	168	6	128	233	65	127	167	4	5	7	-109	0	-1	-80	-8	-11	52	5	0	51
156.18	0	132	214	25	143	165	8	127	231	64	126	166	4	4	7	-111	0	-1	-69	-7	-12	50	5	0	66
156.303	0	132	213	26	142	166	7	127	231	64	126	166	4	5	7	-109	0	-1	-67	-7	-11	51	5	0	65
156.426	0	132	214	25	143	167	8	128	232	65	126	166	4	5	8	-109	0	-1	-68	-7	-11	50	5	0	64
156.549	0	132	216	26	144	168	1	128	234	66	127	166	10	5	7	-108	0	-1	-86	-7	-11	51	4	0	45
156.672	0	131	216	27	143	169	7	128	234	65	127	168	4	5	7	-107	0	-1	-80	-7	-12	52	4	0	50
156.795	0	131	214	25	143	165	8	127	231	64	126	166	5	5	7	-112	0	0	-71	-7	-12	50	4	0	67
156.918	0	132	213	25	142	165	7	128	231	64	127	166	6	4	7	-111	-1	-1	-69	-7	-11	50	4	0	66
157.041	0	131	213	25	143	165	7	128	232	64	127	166	5	4	7	-110	0	-1	-68	-7	-11	50	4	0	65
157.164	0	132	214	26	142	167	2	128	232	65	125	166	11	5	8	-110	-1	-2	-74	-7	-12	50	5	0	57
157.286	0	132	216	26	143	169	7	128	234	65	127	167	4	5	6	-109	0	-1	-93	-7	-11	50	4	0	38
157.409	0	131	214	26	143	166	7	128	230	64	126	166	4	5	7	-112	0	0	-71	-8	-11	50	4	1	67
157.532	0	131	212	25	142	165	8	128	229	64	126	164	6	4	6	-112	0	0	-70	-7	-12	50	5	1	67
157.655	0	132	213	25	142	164	7	127	230	65	126	164	4	5	8	-111	-1	0	-69	-8	-12	50	4	0	65
157.778	0	130	213	25	141	166	2	127	232	65	126	164	11	5	7	-110	0	0	-75	-7	-12	50	4	0	58
157.901	0	131	214	26	142	167	2	128	233	65	127	166	9	5	7	-109	0	-1	-87	-7	-12	49	4	0	45
158.024	0	131	214	28	142	166	6	127	232	64	126	166	4	5	6	-111	0	-1	-82	-7	-11	51	4	0	52
158.147	0	130	211	25	141	165	8	127	229	63	127	164	5	4	6	-112	0	0	-70	-8	-11	49	4	2	66
158.269	0	130	212	25	142	164	8	127	230	64	126	164	5	5	6	-111	0	-1	-69	-7	-12	49	4	0	65
158.392	0	130	212	26	143	165	8	128	230	65	126	165	4	5	7	-112	-1	-1	-69	-7	-10	50	4	0	65
158.515	0	132	214	25	142	167	8	127	232	66	127	165	3	5	6	-110	-1	-1	-95	-7	-12	50	5	0	38
158.638	0	131	215	27	143	170	7	128	233	66	126	167	4	5	6	-109	0	-1	-94	-7	-12	51	4	0	38
158.761	0	131	212	26	143	166	7	126	229	65	126	166	5	5	7	-112	0	0	-70	-7	-12	49	4	1	67
158.884	0	131	212	25	142	165	8	126	230	64	126	166	5	5	6	-111	-1	-1	-69	-7	-12	49	5	1	65
159.007	0	131	212	25	142	165	8	127	230	65	126	165	5	6	7	-112	-1	-1	-69	-7	-11	50	4	0	65
159.13	0	131	213	26	142	167	1	128	231	66	126	166	10	5	7	-110	0	0	-75	-7	-11	50	4	0	57
159.252	0	131	215	27	142	168	8	126	233	65	125	167	4	5	7	-109	0	-1	-93	-7	-11	50	4	0	38
159.375	0	130	212	26	142	165	8	127	230	64	126	165	4	5	7	-112	0	0	-70	-7	-11	50	4	0	66
159.498	0	131	212	25	142	164	8	127	230	64	125	165	5	4	7	-112	-1	0	-69	-7	-11	50	4	0	66
159.621	0	130	212	26	142	165	8	126	230	64	127	166	4	5	7	-111	-1	0	-69	-7	-11	50	4	0	64
159.744	0	131	213	26	142	166	8	128	232	65	126	165	3	5	7	-110	-1	0	-81	-7	-11	50	4	0	51
159.867	0	131	215	26	142	169	8	128	233	66	127	167	3	5	7	-109	0	-1	-93	-7	-11	51	4	0	38
159.99	0	131	214	27	142	167	14	127	231	64	125	166	-2	5	7	-111	-1	0	-76	-6	-12	50	4	1	59
160.113	0	131	212	25	141	164	9	127	230	64	126	164	5	5	6	-112	0	0	-71	-7	-12	49	4	1	67
160.236	0	131	212	24	142	165	7	127	230	66	125	164	5	5	7	-111	0	-1	-69	-7	-11	49	4	0	66
160.358	0	131	213	26	142	166	7	127	230	64	125	165	5	4	6	-111	0	-1	-70	-7	-11	50	4	0	64
160.481	0	132	214	26	142	167	9	127	233	65	127	166	3	4	7	-110	0	-1	-95	-7	-11	49	5	0	38
160.604	0	131	213	27	143	167	6	127	231	65	127	166	4	4	6	-110	-1	0	-82	-7	-11	50	4	0	51
160.727	0	130	211	24	142	165	7	127	228	64	126	164	7	4	7	-113	-1	0	-72	-8	-11	49	4	3	68
160.85	0	132	212	24	142	164	8	127	229	63	125	164	5	5	7	-112	0	-1	-70	-8	-11	49	4	0	66
160.973	0	131	212	26	142	164	8	127	230	64	126	164	5	5	6	-111	0	0	-70	-8	-11	49	4	0	64
161.096	0	131	213	26	142	166	1	127	232	65	126	165	11	5	6	-110	0	-1	-88	-7	-11	50	4	1	45
161.219	0	132	215	26	142	168	13	126	233	66	126	167	-1	5	7	-108	0	-1	-87	-7	-12	50	4	0	44
161.341	0	131	212	25	142	165	8	127	229	64	125	164	5	5	7	-113	-1	0	-71	-6	-12	50	4	1	67
161.464	0	132	212	25	142	165	8	126	229	64	126	164	5	5	7	-112	0	0	-70	-7	-10	49	4	1	65
161.587	0	131	212	25	142	164	7	127	230	64	125	164	5	5	7	-112	0	-1	-70	-7	-11	50	4	0	65
161.71	0	131	213	25	142	167	2	127	231	65	125	165	10	4	7	-111	0	-1	-88	-7	-11	49	4	0	45
161.833	0	131	214	27	142	168	8	127	233	65	126	166	4	4	7	-110	-1	0	-95	-7	-11	51	4	0	38
161.956	0	131	213	28	143	166	13	127	230	64	126	166	-1	4	7	-111	-1	-1	-76	-7	-11	50	5	0	59
162.079	0	130	211	25	142	165	8	127	229	64	126	165	6	5	7	-112	0	0	-70	-7	-11	49	4	1	66
162.202	0	130	212	25	143	165	8	126	229	64	126	165	4	5	6	-112	0	0	-69	-8	-11	49	5	0	65
162.324	0	131	213	25	141	165	2	127	230	65	126	164	10	5	7	-111	-1	0	-76	-7	-11	49	4	0	58
162.447	0	131	215	27	142	168	8	127	233	66	126	165	4	5	7	-110	0	0	-95	-7	-11	50	4	0	38
162.57	0	131	213	28	142	167	13	127	231	64	126	165	-1	5	8	-110	0	0	-76	-8	-11	49	4	1	59
162.693	0	131	211	26	143	164	8	127	228	64	126	164	6	5	8	-112	0	0	-71	-8	-11	49	5	1	67
162.816	0	131	212	26	143	164	7	128	229	64	126	164	5	5	6	-112	0	-1	-70	-7	-11	50	4	0	66
162.939	0	131	212	25	142	165	1	127	230	64	125	165	11	5	7	-111	0	-1	-76	-7	-12	49	4	0	59
163.062	0	131	213	26	142	167	8	127	231	65	126	165	3	5	7	-110	-1	-1	-95	-8	-12	49	5	0	38
163.185	0	131	214	27	142	166	6	127	231	64	125	165	3	5	6	-110	0	0	-82	-7	-11	50	4	0	52
163.308	0	130	211	26	142	164	9	127	228	63	126	163	5	5	7	-113	0	0	-73	-7	-11	49	4	1	67
163.43	0	131	212	26	142	163	8	128	228	64	126	164	6	4	7	-112	0	-1	-70	-7	-11	49	4	0	66
163.553	0	132	212	26	142	164	8	127	229	65	126	164	5	5	7	-111	0	0	-70	-6	-12	50	4	1	66
163.676	0	131	213	25	142	165	2	128	231	65	126	165	9	4	6	-111	0	-1	-89	-7	-11	49	4	0	46
163.799	0	131	214	27	143	167	8	127	232	65	126	165	3	5	6	-110	0	-1	-95	-7	-11	50	4	0	38
163.922	0	131	212	26	142	165	7	127	229	64	126	164	5	5	7	-112	0	0	-71	-7	-11	49	4	1	67
164.045	0	131	211	25	142	163	8	127	228	63	126	164	5	5	7	-112	0	0	-71	-7	-11	48	4	0	66
164.168	0	131	211	26	143	164	8	127	229	64	126	164	5	5	7	-113	0	-1	-71	-7	-12	49	3	1	65
164.291	0	130	212	25	143	166	2	127	230	65	125	165	10	6	7	-112	0	-1	-89	-7	-11	49	5	0	45
164.413	0	131	214	26	142	168	8	127	232	66	126	165	3	5	7	-110	0	0	-95	-7	-11	49	5	0	39
164.536	0	131	214	28	142	167	6	127	232	64	126	166	4	5	7	-110	-1	-1	-82	-7	-11	50	4	0	52
164.659	0	131	212	25	142	164	8	127	229	63	126	163	6	6	6	-113	0	0	-72	-7	-12	49	5	1	67
164.782	0	130	212	25	142	165	8	126	230	64	125	165	5	5	7	-113	0	-1	-70	-7	-11	49	5	0	65
164.905	0	131	213	26	143	166	8	127	230	65	127	165	5	6	8	-111	0	-1	-69	-8	-12	49	3	0	64
165.028	0	131	214	27	143	166	2	127	232	64	126	165	9	5	7	-110	0	0	-87	-7	-11	49	4	0	44
165.151	0	132	215	27	142	167	13	127	233	65	127	166	-2	5	7	-110	0	-1	-88	-7	-12	50	5	0	45
165.274	0	132	211	26	142	164	8	128	229	63	127	164	5	5	7	-114	0	0	-73	-8	-12	49	4	1	67
165.396	0	131	212	25	142	164	8	128	229	64	125	164	5	4	7	-112	0	-1	-70	-7	-11	49	4	0	66
165.519	0	131	212	26	142	165	2	127	230	63	126	164	11	6	6	-112	0	-1	-76	-7	-11	50	4	0	58
165.642	0	132	213	25	143	167	8	128	232	66	127	165	4	5	7	-110	0	0	-94	-7	-11	49	4	0	39
165.765	0	132	214	27	142	168	8	128	234	65	127	166	3	5	7	-109	0	-1	-94	-6	-12	51	4	0	39
165.888	0	132	212	27	141	166	7	127	230	64	127	165	4	4	6	-112	-1	0	-72	-7	-11	49	4	2	66
166.011	0	132	211	24	142	163	8	127	229	64	126	164	6	4	7	-112	0	-1	-71	-7	-12	49	4	0	67
166.134	0	131	212	25	142	164	8	127	231	64	126	163	5	4	7	-113	0	0	-70	-7	-11	49	4	0	65
166.257	0	131	212	25	143	166	2	128	231	65	126	164	11	5	6	-111	0	0	-76	-7	-11	49	4	0	58
166.38	0	132	214	27	142	168	8	128	233	65	127	166	3	5	7	-110	-1	-1	-94	-7	-11	50	4	0	38
166.502	0	131	215	28	142	167	7	128	232	64	127	167	4	4	8	-110	0	-1	-82	-7	-11	51	4	0	52
166.625	0	131	212	26	142	165	8	127	229	63	127	164	5	4	6	-113	0	1	-73	-7	-11	48	4	2	67
166.748	0	131	212	26	142	164	8	128	230	64	126	165	5	5	7	-113	0	-1	-70	-7	-10	49	5	0	66
166.871	0	131	212	25	142	165	2	128	230	64	126	164	11	4	8	-111	0	0	-76	-7	-11	48	4	0	58
166.994	0	132	213	27	142	167	8	128	233	65	126	165	3	5	7	-110	0	0	-94	-7	-11	49	3	0	38
167.117	0	131	215	27	144	169	7	128	234	65	127	166	4	5	7	-109	-1	0	-94	-7	-11	50	3	0	38
167.24	0	131	213	27	143	166	13	127	230	64	126	165	-1	5	6	-111	0	0	-77	-7	-11	50	4	1	60
167.363	0	131	213	25	142	165	8	127	230	64	127	163	5	4	7	-112	0	0	-71	-7	-12	49	4	2	66
167.485	0	131	212	26	141	165	8	127	231	65	127	165	5	4	7	-112	0	0	-70	-7	-11	49	4	0	65
167.608	0	132	214	25	142	166	2	128	232	65	127	165	10	5	7	-110	0	-1	-89	-8	-11	50	4	1	45
167.731	0	132	216	27	142	168	8	128	234	66	127	166	3	5	7	-108	0	0	-93	-7	-12	50	4	0	38
167.854	0	132	215	28	142	168	6	128	233	64	127	168	5	5	7	-109	-1	-1	-81	-8	-11	51	4	1	51
167.977	0	131	214	25	142	165	8	127	231	64	126	166	5	5	6	-113	0	0	-70	-8	-11	50	4	0	66
168.1	0	132	213	26	142	166	8	128	233	64	127	166	5	4	6	-111	0	-1	-69	-8	-11	49	5	0	65
168.223	0	132	214	26	142	166	1	127	232	65	127	165	10	5	7	-111	0	0	-75	-7	-11	49	4	0	58
168.346	0	131	214	26	142	168	8	128	234	66	127	167	3	5	7	-109	0	-2	-94	-6	-11	50	5	0	38
168.468	0	131	216	27	143	170	14	127	234	65	127	168	-2	5	7	-109	0	-1	-87	-7	-12	50	4	0	44
168.591	0	131	214	25	143	166	8	128	230	64	126	166	4	5	7	-112	0	-1	-70	-7	-12	50	5	2	67
168.714	0	131	213	25	142	165	8	128	232	64	127	165	5	5	7	-111	0	0	-69	-8	-11	49	5	0	66
168.837	0	131	214	25	143	166	8	128	230	65	126	166	4	5	7	-110	0	-1	-68	-7	-11	50	4	0	65
168.96	0	132	214	25	142	168	1	127	233	65	126	166	10	5	7	-111	0	-2	-88	-6	-12	50	4	0	45
169.083	0	132	216	27	143	169	8	128	234	66	126	167	4	5	8	-109	0	-1	-93	-7	-11	50	4	1	38
169.206	0	131	214	27	143	167	13	128	233	64	127	168	-2	5	6	-110	0	0	-75	-7	-11	50	4	1	59
169.329	0	131	212	24	142	166	7	128	230	64	126	164	6	5	7	-111	-1	0	-70	-7	-11	50	4	1	67
169.452	0	130	213	25	142	166	7	127	231	64	126	165	5	4	6	-112	0	0	-69	-8	-11	50	4	0	66
169.574	0	131	213	26	142	167	2	127	232	65	126	166	11	5	7	-110	-1	0	-75	-7	-12	50	4	0	58
169.697	0	131	215	26	143	167	8	128	234	66	127	166	3	5	6	-108	0	-2	-94	-7	-11	50	4	1	38
169.82	0	131	216	28	143	169	13	128	234	66	127	168	-2	4	7	-108	0	-1	-87	-7	-12	51	4	0	44
169.943	0	131	212	26	142	166	8	128	231	63	127	165	5	5	7	-112	0	0	-70	-7	-11	49	4	2	67
[truncated: 1,330 more rows]

## Sheet: Add_info
Time	Marker	Accel_x	Accel_y	Accel_z	Gyro_x	Gyro_y	Gyro_z	Magnet_x	Magnet_y	Magnet_z	battery		ld_gain	pd_gain
[truncated: 2,712 more rows]
