# Supplementary material for: Charitable crowdfunding donation-intention estimation depending on emotional project images using fNIRS-based functional connectivity
Source: PLoS One. 2024 May 8;19(5):e0303144. doi: 10.1371/journal.pone.0303144 (PMC11078340; doi:10.1371/journal.pone.0303144)
Supplement: S1 File — (ZIP) [file pone.0303144.s001.zip › Some donation dataset/negative/subject39.xlsx]

## Sheet: D780
	SNR :	43	44	55	44	52	51	49	49	53	44	42	49	45	53	51
Time	Marker	ch1	ch2	ch3	ch4	ch5	ch6	ch7	ch8	ch9	ch10	ch11	ch12	ch13	ch14	ch15
0.24576	0	797	368	484	182	304	269	292	348	216	391	272	170	205	563	170
0.36864	0	797	368	484	182	304	269	292	348	216	391	272	170	205	563	170
0.49152	0	804	388	486	179	301	274	291	352	223	401	278	177	210	573	171
0.6144	0	808	400	503	181	303	278	292	348	225	404	282	183	213	578	168
0.73728	0	805	394	503	178	299	281	285	348	225	399	280	182	212	577	165
0.86016	0	802	393	499	177	294	280	282	353	224	393	280	181	211	581	166
0.98304	0	802	393	502	178	294	280	283	352	227	393	280	181	210	583	165
1.10592	0	805	394	502	178	294	280	282	347	229	395	282	181	211	583	164
1.2288	0	807	396	502	179	295	280	284	350	228	398	282	181	211	584	166
1.35168	0	808	398	504	181	297	280	286	355	227	401	284	181	211	585	166
1.47456	0	802	392	498	177	293	280	284	353	227	394	281	181	211	581	165
1.59744	0	802	392	498	177	292	280	282	347	226	393	281	180	211	581	164
1.72032	0	801	394	500	178	293	279	282	348	229	394	281	181	210	581	166
1.8432	0	803	395	500	178	294	280	283	353	229	396	282	181	210	582	167
1.96608	0	804	398	503	179	295	280	285	354	230	399	283	182	211	583	166
2.08896	0	808	399	504	182	296	281	286	349	229	400	283	182	211	583	165
2.21184	0	801	394	500	177	292	280	284	349	227	394	281	180	211	580	165
2.33472	0	802	394	499	178	293	279	283	354	227	394	281	181	209	580	166
2.4576	0	801	394	500	179	293	279	283	353	228	395	282	182	209	580	166
2.58048	0	805	396	501	180	295	280	284	348	228	398	282	181	210	580	164
2.70336	0	806	398	502	182	295	280	286	350	228	401	283	181	210	583	166
2.82624	0	805	397	504	183	298	280	287	355	226	401	284	180	209	582	166
2.94912	0	801	395	500	178	292	277	284	352	225	395	280	181	210	579	166
3.072	0	804	395	501	180	293	279	284	347	227	396	282	181	210	580	166
3.19488	0	803	396	501	180	293	278	284	349	227	397	282	181	209	581	166
3.31776	0	806	398	503	182	296	279	287	355	228	401	283	182	210	582	166
3.44064	0	809	401	504	184	296	281	287	354	228	404	284	182	211	583	166
3.56352	0	807	398	505	183	296	280	286	349	225	398	283	181	211	582	166
3.6864	0	802	395	499	180	291	277	285	348	225	394	281	180	211	579	166
3.80928	0	804	396	502	181	293	279	284	354	226	396	282	180	210	580	166
3.93216	0	805	398	502	181	295	279	285	352	228	397	283	182	210	581	165
4.05504	0	809	400	503	183	296	279	285	348	228	401	283	181	211	582	165
4.17792	0	812	403	506	186	298	280	288	352	227	404	284	181	211	583	166
4.3008	0	806	399	505	182	295	280	286	354	225	398	283	182	211	582	167
4.42368	0	804	397	501	181	292	278	285	352	225	397	281	182	211	579	165
4.54656	0	806	398	503	182	294	279	285	347	226	397	282	181	210	581	165
4.66944	0	807	399	504	182	294	278	285	350	226	400	282	182	211	582	165
4.79232	0	809	403	505	185	296	279	288	355	226	403	284	182	211	583	166
4.9152	0	815	406	508	187	297	280	289	355	226	406	284	181	212	585	165
5.03808	0	809	399	505	183	295	280	288	349	223	400	283	182	212	582	165
5.16096	0	807	398	503	182	294	278	286	350	222	398	281	181	212	581	165
5.28384	0	807	400	506	184	294	279	287	354	223	400	282	181	212	582	167
5.40672	0	810	403	505	184	295	278	287	353	224	402	282	182	211	584	165
5.5296	0	813	406	508	186	295	279	289	349	224	405	284	182	212	584	166
5.65248	0	818	407	511	189	299	280	291	354	224	407	284	182	212	586	167
5.77536	0	804	400	506	184	294	279	289	355	221	401	282	181	213	582	166
5.89824	0	810	400	506	184	294	278	288	352	222	401	281	181	212	582	166
6.02112	0	810	402	506	184	295	279	289	348	222	402	282	182	213	583	165
6.144	0	812	404	509	186	296	279	289	353	222	406	283	182	213	584	166
6.26688	0	816	407	509	188	297	280	292	356	223	408	284	183	213	585	166
6.38976	0	816	405	511	188	299	281	291	354	222	406	284	182	213	584	167
6.51264	0	810	400	507	182	293	279	289	348	221	399	281	180	213	581	165
6.63552	0	811	401	507	183	294	279	289	352	220	401	281	182	212	582	166
6.7584	0	810	401	508	185	294	279	288	355	221	403	281	183	212	583	166
6.88128	0	815	405	509	185	296	279	290	354	222	406	282	182	213	583	166
7.00416	0	818	406	511	188	298	281	291	351	222	407	283	183	213	584	166
7.12704	0	810	402	510	183	295	280	290	352	220	401	281	182	214	581	166
7.24992	0	803	399	507	182	292	279	289	354	220	399	280	182	212	579	166
7.3728	0	810	400	507	183	293	279	288	351	221	399	280	182	212	579	165
7.49568	0	810	400	508	183	293	279	288	347	221	402	280	183	212	580	164
7.61856	0	813	403	510	185	295	280	289	352	221	404	281	183	212	581	164
7.74144	0	815	404	511	187	298	281	290	356	222	405	283	183	212	581	165
7.86432	0	808	399	508	181	293	279	287	351	220	396	279	182	212	577	164
7.9872	0	808	396	506	180	292	278	287	347	220	396	279	183	210	576	163
8.11008	0	805	397	507	182	292	279	287	351	220	396	278	182	210	578	163
8.23296	0	807	399	507	183	293	279	288	355	222	400	279	183	210	578	164
8.35584	0	813	402	509	185	294	280	288	351	222	402	280	184	211	578	164
8.47872	0	813	401	511	185	296	282	289	349	221	401	281	183	212	579	164
8.6016	0	806	397	508	181	290	278	287	350	219	394	277	182	211	576	163
8.72448	0	800	395	507	181	291	279	287	353	220	396	277	183	210	576	164
8.84736	0	808	396	506	182	292	280	286	350	221	396	278	182	209	576	163
8.97024	0	810	399	508	183	293	280	288	347	220	399	279	184	210	577	163
9.09312	0	812	401	510	184	296	279	289	353	220	402	279	184	209	578	163
9.216	0	801	397	509	181	293	280	287	353	219	396	278	182	210	576	164
9.33888	0	805	395	506	179	290	278	286	349	219	393	276	183	208	575	163
9.46176	0	806	395	506	180	291	279	286	346	220	394	276	182	208	576	163
9.58464	0	805	395	506	180	290	279	286	351	220	396	276	183	207	576	163
9.70752	0	808	397	508	182	293	279	288	354	221	400	277	183	208	577	164
9.8304	0	811	397	511	184	296	280	289	351	222	399	278	183	208	579	163
9.95328	0	805	393	506	177	290	278	284	345	220	390	274	182	208	574	164
10.0762	0	803	393	507	177	288	278	284	350	219	390	273	182	207	574	162
10.199	0	798	392	506	178	289	279	284	351	221	391	274	183	206	574	163
10.3219	0	806	392	508	180	290	279	284	349	222	394	275	183	206	576	163
10.4448	0	809	394	509	181	291	279	286	347	221	396	275	182	207	577	163
10.5677	0	805	392	510	180	293	280	284	349	220	391	274	182	207	575	163
10.6906	0	794	389	504	176	286	278	282	350	219	385	271	181	205	572	163
10.8134	0	800	390	505	176	287	278	282	347	222	386	271	182	204	573	162
10.9363	0	801	389	507	176	287	278	281	343	221	387	271	183	204	572	162
11.0592	0	800	389	506	178	289	278	283	349	221	390	272	183	204	574	162
11.1821	0	803	390	508	179	291	279	284	352	221	393	273	183	204	576	162
11.305	0	798	388	506	176	289	278	283	347	221	385	271	182	203	572	162
11.4278	0	796	386	503	174	285	278	279	342	220	381	269	181	202	570	161
11.5507	0	795	386	506	174	286	277	279	347	220	382	269	182	201	570	161
11.6736	0	795	386	505	175	287	278	279	350	221	385	270	182	201	570	162
11.7965	0	799	387	505	177	289	278	282	347	222	388	271	182	201	572	160
11.9194	0	801	389	508	179	292	278	283	345	221	390	272	184	201	573	162
12.0422	0	793	385	502	174	286	278	279	347	219	381	268	181	201	569	160
12.1651	0	788	383	503	173	284	276	279	349	218	381	267	181	198	568	160
12.288	0	791	383	504	172	286	278	280	346	221	382	268	181	199	568	160
12.4109	0	794	384	504	175	286	278	280	343	220	385	269	182	198	570	161
12.5338	0	795	384	504	176	289	278	283	348	220	389	269	182	199	572	160
12.6566	0	789	383	505	175	290	279	282	351	220	386	269	182	198	569	161
12.7795	0	788	380	500	171	285	277	279	345	219	378	265	182	198	567	159
12.9024	0	790	380	502	172	285	277	279	342	219	378	265	181	196	568	159
13.0253	0	789	381	501	172	285	277	279	346	220	381	265	181	196	568	159
13.1482	0	789	383	502	173	286	278	281	350	220	384	268	181	197	569	160
13.271	0	796	384	504	176	288	278	281	347	220	387	269	182	197	570	160
13.3939	0	790	381	504	172	287	278	279	343	219	380	267	181	197	567	160
13.5168	0	785	379	499	170	283	276	278	344	218	376	263	180	196	565	159
13.6397	0	784	379	500	170	283	277	277	347	219	376	264	181	196	566	160
13.7626	0	786	380	500	171	284	277	278	345	220	378	265	182	195	567	159
13.8854	0	790	382	501	173	286	278	279	343	220	382	266	182	196	567	160
14.0083	0	789	383	503	175	288	278	280	347	219	384	267	181	195	569	159
14.1312	0	782	380	500	170	284	279	278	348	218	376	264	181	195	564	159
14.2541	0	783	377	498	168	283	276	278	344	219	375	263	181	195	563	158
14.377	0	784	379	498	169	284	277	277	341	218	375	262	182	194	564	159
14.4998	0	783	380	498	171	285	277	278	346	219	378	264	182	194	565	159
14.6227	0	785	381	498	172	286	277	280	350	219	382	266	182	194	567	158
14.7456	0	786	383	501	174	291	279	281	348	219	385	267	182	195	568	158
14.8685	0	771	378	497	169	283	277	278	342	216	374	262	181	193	562	158
14.9914	0	772	376	495	169	282	276	278	345	216	375	262	180	193	563	156
15.1142	0	765	377	496	170	283	277	278	348	217	376	262	181	193	564	158
15.2371	0	757	378	497	170	284	278	279	345	217	378	263	182	191	567	163
15.36	0	766	379	498	172	285	276	280	342	217	382	265	182	193	570	165
15.4829	0	772	378	500	173	287	278	280	347	216	381	264	182	193	567	160
15.6058	0	770	375	494	168	282	277	277	348	215	376	261	180	192	564	160
15.7286	0	777	376	495	169	283	277	277	345	217	377	262	181	194	565	158
15.8515	0	780	376	494	169	284	278	277	342	217	379	262	181	194	568	158
15.9744	0	783	380	497	171	287	277	278	348	218	382	264	182	195	568	159
16.0973	0	775	383	500	174	290	279	281	351	219	385	268	182	195	569	158
16.2202	0	766	378	496	170	286	277	279	346	220	377	264	182	195	564	157
16.343	0	774	379	494	167	284	277	277	343	220	375	264	181	195	567	158
16.4659	0	766	378	496	168	286	277	277	347	221	375	265	183	194	567	157
16.5888	0	772	380	497	170	286	278	277	351	224	380	267	182	194	567	159
16.7117	0	777	384	499	171	290	280	279	349	227	383	269	183	194	567	157
16.8346	0	768	385	499	169	290	279	278	348	225	378	268	182	194	565	159
16.9574	0	757	384	494	165	285	276	277	348	223	375	266	181	192	563	162
17.0803	0	762	383	496	166	287	276	277	352	226	376	267	182	192	565	163
17.2032	0	765	382	497	167	288	277	278	349	229	378	268	183	193	566	163
17.3261	0	766	383	499	169	290	279	279	348	229	381	269	183	193	569	163
17.449	0	766	385	497	168	292	280	280	351	228	379	270	183	194	567	162
17.5718	0	758	382	493	164	287	276	277	351	228	374	267	182	194	565	160
17.6947	0	758	384	496	165	288	278	276	349	231	373	269	182	194	566	158
17.8176	0	758	383	497	166	289	279	277	347	233	375	269	183	194	567	158
17.9405	0	761	387	497	168	293	278	281	351	232	380	271	184	196	569	159
18.0634	0	763	387	500	168	291	281	281	353	231	380	272	184	195	570	158
18.1862	0	760	384	493	164	288	278	279	349	231	374	269	182	196	567	158
18.3091	0	761	385	496	165	288	278	278	347	232	374	270	183	195	568	158
18.432	0	761	386	497	165	290	279	279	350	234	376	272	184	197	570	159
18.5549	0	760	385	499	167	292	280	282	353	235	381	273	184	196	571	160
18.6778	0	766	388	502	169	294	282	283	351	233	385	274	184	196	573	160
18.8006	0	759	387	497	166	289	280	280	347	231	377	272	183	197	570	158
18.9235	0	757	388	498	164	288	278	280	350	233	378	272	184	196	571	159
19.0464	0	758	389	499	166	291	280	281	354	235	378	273	184	198	573	160
19.1693	0	761	387	501	167	293	281	283	350	236	383	275	184	197	574	159
19.2922	0	765	389	503	169	294	282	284	350	234	387	276	184	198	576	160
19.415	0	759	389	501	166	292	280	285	352	233	380	275	184	199	574	161
19.5379	0	758	389	498	164	289	279	282	353	234	378	274	184	198	574	160
19.6608	0	759	390	499	165	291	282	283	350	236	380	275	183	200	576	161
19.7837	0	761	389	502	167	292	282	282	347	237	382	276	185	200	577	160
19.9066	0	762	393	503	169	295	281	285	353	236	386	278	184	202	578	162
20.0294	0	762	396	506	169	296	282	285	355	233	384	278	185	201	577	160
20.1523	0	759	390	500	165	289	280	282	350	235	378	277	184	202	576	161
20.2752	0	763	394	502	167	293	280	282	349	236	382	279	185	202	577	161
20.3981	0	759	393	504	167	292	282	283	351	236	381	279	185	203	579	160
20.521	0	763	397	505	171	296	280	287	355	237	387	281	185	204	580	162
20.6438	0	768	399	508	172	297	283	286	353	234	389	281	185	205	582	162
20.7667	0	765	395	505	168	291	281	284	347	232	382	277	184	205	580	162
20.8896	0	765	396	504	168	291	280	284	350	233	383	276	184	204	580	162
21.0125	0	767	396	505	169	292	281	285	353	234	385	278	184	205	583	163
21.1354	0	769	397	506	170	294	282	286	350	233	387	278	185	206	584	163
21.2582	0	772	399	507	173	296	282	287	349	232	391	279	185	206	586	164
21.3811	0	771	400	509	173	297	281	287	353	229	390	280	184	205	587	164
21.504	0	768	399	504	170	293	280	284	354	228	385	281	182	205	582	163
21.6269	0	771	399	503	172	294	280	283	351	230	388	280	183	206	583	162
21.7498	0	771	401	504	172	295	279	283	348	228	389	279	184	206	584	163
21.8726	0	773	404	504	174	296	280	284	352	228	394	279	184	207	586	164
21.9955	0	776	406	507	176	299	281	285	355	228	397	280	184	206	587	163
22.1184	0	773	403	503	172	293	278	281	349	227	390	277	184	207	584	164
22.2413	0	773	402	502	173	292	277	280	347	226	391	277	184	206	583	163
22.3642	0	771	402	503	174	292	277	280	350	227	392	277	184	206	584	163
22.487	0	762	408	503	176	295	277	280	354	228	396	278	184	206	585	163
22.6099	0	781	415	506	177	297	278	280	350	229	398	279	183	205	588	166
22.7328	0	782	410	507	175	296	277	278	347	230	392	281	184	210	584	165
22.8557	0	761	400	503	174	291	274	279	349	229	386	278	181	215	588	171
22.9786	0	753	396	503	173	296	276	280	353	232	386	280	181	213	594	169
23.1014	0	763	397	505	174	298	277	282	351	233	392	281	182	211	595	168
23.2243	0	767	396	505	176	298	276	281	348	232	394	282	182	210	595	166
23.3472	0	766	398	505	178	301	279	282	353	233	398	282	183	209	595	166
23.4701	0	767	402	502	176	298	278	281	354	230	395	279	184	208	588	164
23.593	0	773	409	505	176	296	278	281	349	231	394	278	184	207	587	163
23.7158	0	772	408	506	176	296	277	281	347	232	396	279	185	206	587	164
23.8387	0	773	405	504	179	297	276	283	352	230	399	279	184	208	590	166
23.9616	0	779	409	505	180	298	277	284	355	230	402	279	185	209	591	166
24.0845	0	783	412	507	182	301	279	284	351	228	400	281	185	209	591	168
24.2074	0	783	411	502	177	295	275	282	347	225	395	278	184	209	588	164
24.3302	0	784	412	504	178	296	275	283	352	225	399	277	185	208	591	166
24.4531	0	782	414	506	180	296	276	285	354	224	403	278	185	209	592	165
24.576	0	792	414	509	181	298	277	288	351	226	405	279	185	210	594	167
24.6989	0	795	416	511	184	300	279	289	350	225	408	281	185	211	596	168
24.8218	0	788	413	507	180	293	277	288	352	223	401	277	184	211	593	167
24.9446	0	789	415	509	180	294	277	288	354	224	402	278	186	212	593	166
25.0675	0	790	415	510	181	295	277	289	350	225	403	279	185	212	593	167
25.1904	0	790	416	511	182	297	279	291	350	225	405	279	186	212	596	168
25.3133	0	793	418	513	183	299	279	293	354	225	407	281	186	212	596	168
25.4362	0	788	415	511	181	297	280	290	356	224	404	279	184	213	595	167
25.559	0	789	413	508	180	294	277	289	350	224	401	279	185	212	594	167
25.6819	0	791	414	509	181	296	278	289	349	224	403	280	185	212	596	168
25.8048	0	790	416	511	182	298	279	292	354	225	405	280	185	214	598	167
25.9277	0	791	419	512	185	300	280	294	357	225	409	282	184	215	599	167
26.0506	0	793	419	512	184	301	280	292	353	224	407	282	185	215	598	168
26.1734	0	789	415	507	181	293	276	290	349	222	401	280	185	215	594	167
26.2963	0	786	416	507	181	296	277	290	354	223	403	280	186	212	596	168
26.4192	0	783	419	510	181	298	277	291	357	223	407	282	186	213	595	167
26.5421	0	782	421	512	183	299	278	293	353	225	409	284	185	214	596	167
26.665	0	789	420	514	184	302	280	295	353	225	409	285	185	214	599	168
26.7878	0	783	416	508	181	295	276	292	354	223	404	281	184	214	596	169
26.9107	0	782	417	508	181	297	277	292	356	224	406	283	184	214	598	169
27.0336	0	787	420	509	181	299	277	291	352	226	408	284	185	215	597	168
27.1565	0	787	421	512	183	300	278	293	351	226	409	286	184	215	601	169
27.2794	0	766	418	512	185	303	279	293	356	225	410	286	184	215	604	171
27.4022	0	752	417	504	181	297	277	292	355	224	403	283	181	211	602	177
27.5251	0	708	427	505	182	298	277	292	350	228	402	284	180	212	605	174
27.648	0	699	425	509	181	298	277	291	349	231	402	283	177	213	609	179
27.7709	0	677	422	510	181	298	279	290	352	232	401	284	177	216	609	179
27.8938	0	666	422	512	182	300	281	288	357	234	402	285	177	216	607	171
28.0166	0	653	417	508	178	298	280	282	351	232	393	283	176	212	601	168
28.1395	0	645	417	506	176	296	278	278	348	232	392	281	176	209	594	164
28.2624	0	635	416	508	176	296	277	278	352	234	391	281	177	207	589	162
28.3853	0	635	418	508	176	297	277	277	355	235	393	281	177	203	585	157
28.5082	0	637	418	510	178	297	277	276	353	235	394	281	177	202	582	156
28.631	0	633	417	510	178	299	277	275	350	231	393	282	177	200	579	156
28.7539	0	636	412	503	173	293	273	271	352	229	387	277	175	197	574	156
28.8768	0	631	414	505	175	294	273	272	354	230	389	278	176	197	572	155
28.9997	0	636	414	506	175	294	273	271	350	230	390	277	176	195	570	155
29.1226	0	637	414	507	177	296	273	271	349	229	393	278	176	194	570	154
29.2454	0	636	413	509	177	298	273	271	353	227	393	278	174	193	569	154
29.3683	0	627	405	501	173	292	270	267	353	226	386	275	173	192	563	153
29.4912	0	629	404	501	174	293	270	268	348	227	386	275	175	189	563	154
29.6141	0	653	409	502	177	296	272	269	348	227	388	275	175	188	564	158
29.737	0	661	410	505	179	298	277	275	352	227	392	276	176	189	567	158
29.8598	0	666	412	508	182	303	278	281	355	228	396	278	177	190	568	159
29.9827	0	665	403	505	179	299	278	281	349	225	391	275	177	188	567	160
30.1056	0	667	402	503	179	298	278	282	348	225	398	274	177	186	566	160
30.2285	0	674	402	504	180	300	278	284	352	225	399	275	178	188	567	160
30.3514	0	678	405	505	181	301	279	286	354	226	399	277	179	189	569	161
30.4742	0	685	411	504	183	304	280	285	351	225	400	280	181	190	568	160
30.5971	0	690	416	506	185	305	279	283	349	224	399	279	181	191	565	158
30.72	0	686	410	499	183	299	275	283	351	223	399	275	179	190	564	157
30.8429	0	690	412	502	183	300	276	283	353	224	401	277	181	191	566	158
30.9658	0	694	413	503	184	300	275	284	349	225	403	278	181	192	568	159
31.0886	0	701	413	506	186	302	275	286	349	224	406	281	182	193	569	160
31.2115	0	705	416	508	187	304	277	289	353	224	407	283	182	194	571	161
31.3344	0	695	408	502	183	296	276	287	354	222	402	280	182	195	569	161
31.4573	0	703	409	503	184	298	276	288	349	222	402	280	182	194	569	161
31.5802	0	705	411	505	184	300	276	289	348	222	405	280	183	195	571	161
31.703	0	705	412	506	185	300	276	291	354	222	407	282	182	194	573	161
31.8259	0	708	413	508	187	303	278	292	356	223	410	283	183	195	575	161
31.9488	0	705	411	509	186	301	276	293	351	222	406	281	183	195	575	162
32.0717	0	707	408	505	184	296	274	292	348	220	403	280	182	196	574	162
32.1946	0	708	408	506	185	298	276	292	354	220	407	281	182	195	576	163
32.3174	0	709	411	507	185	300	277	293	355	221	408	281	184	195	577	162
32.4403	0	713	412	509	187	301	278	293	352	222	410	283	183	197	579	162
32.5632	0	716	413	510	188	303	278	294	351	221	411	282	184	197	579	164
32.6861	0	707	409	505	185	296	274	292	354	219	408	280	183	197	577	163
32.809	0	706	409	505	184	298	275	294	354	220	410	280	183	195	577	163
32.9318	0	708	410	506	185	297	275	291	350	220	411	279	184	194	578	163
33.0547	0	708	412	506	185	301	276	293	351	221	414	282	184	194	579	163
33.1776	0	716	423	509	189	303	277	294	356	221	415	282	184	196	579	162
33.3005	0	719	419	508	188	300	277	294	356	221	409	281	184	197	578	162
33.4234	0	715	415	504	185	295	275	293	350	219	406	279	183	196	576	162
33.5462	0	715	413	506	185	298	276	292	350	219	409	280	183	196	577	163
33.6691	1	716	416	505	186	299	276	293	355	220	411	281	184	197	578	162
33.792	0	719	419	508	187	300	276	294	355	221	413	282	184	197	580	163
33.9149	0	723	419	511	189	303	279	296	353	220	414	283	184	199	581	163
34.0378	0	718	414	506	184	296	276	294	350	217	406	280	183	198	579	163
34.1606	0	717	412	505	184	296	275	294	355	219	408	281	183	197	581	164
34.2835	0	718	413	505	186	297	276	294	356	220	409	281	183	198	581	164
34.4064	0	721	415	505	188	299	277	293	351	220	411	282	183	197	582	164
34.5293	0	723	417	508	189	301	276	295	352	219	414	283	184	198	583	164
34.6522	0	716	414	507	185	298	275	294	356	218	409	282	183	198	582	164
34.775	0	716	412	502	184	296	275	293	355	218	406	280	183	198	580	164
34.8979	0	717	412	504	184	297	277	293	351	218	407	281	183	197	582	164
35.0208	0	714	412	504	185	298	275	294	352	219	408	281	183	197	582	164
35.1437	0	719	419	506	187	299	276	295	356	219	412	283	183	198	585	165
35.2666	0	718	417	509	186	299	278	295	356	219	408	282	184	199	584	166
35.3894	0	717	412	503	183	294	274	293	350	218	402	280	183	198	581	165
35.5123	0	717	410	503	183	294	275	293	349	218	403	280	183	199	582	164
35.6352	0	717	412	502	183	296	274	292	355	218	405	280	183	198	582	165
35.7581	0	719	413	504	185	296	276	291	355	219	407	281	183	199	582	166
35.881	0	718	414	506	186	299	277	292	352	220	409	282	184	199	584	165
36.0038	0	718	410	502	182	294	273	290	350	218	402	279	182	199	579	165
36.1267	0	717	407	501	182	293	274	289	354	218	401	279	182	199	579	165
36.2496	0	718	408	502	182	294	274	289	354	219	402	280	182	200	581	165
36.3725	0	721	410	502	183	295	275	289	350	219	404	281	183	199	581	166
36.4954	0	722	411	505	184	297	274	290	351	220	407	282	184	199	582	165
36.6182	0	721	411	506	184	298	276	291	355	219	406	281	183	200	581	165
36.7411	0	718	407	501	180	292	272	288	353	219	400	279	182	199	578	165
36.864	0	716	407	501	181	292	273	289	348	218	400	280	183	198	578	165
36.9869	0	719	407	500	181	293	273	288	349	220	401	280	182	199	579	166
37.1098	0	719	409	503	182	295	274	289	354	219	403	281	184	199	580	165
37.2326	0	725	411	504	184	297	274	291	355	220	407	283	184	198	581	166
37.3555	0	721	410	505	184	297	275	291	352	219	405	283	184	200	580	165
37.4784	0	721	407	500	181	291	272	289	349	217	400	280	183	199	577	164
37.6013	0	721	405	500	181	293	272	289	353	218	400	280	182	199	577	165
37.7242	0	722	406	501	182	293	273	288	353	218	403	280	183	199	578	165
37.847	0	721	406	501	182	295	273	289	351	219	405	281	183	198	579	164
37.9699	0	728	407	504	184	297	274	291	352	220	407	283	183	198	579	165
38.0928	0	725	404	504	183	296	274	291	355	218	405	281	183	199	577	165
38.2157	0	723	402	499	180	291	272	288	353	218	400	280	182	198	573	164
38.3386	0	721	403	500	180	292	272	288	347	218	400	279	182	197	575	162
38.4614	0	725	402	499	180	292	272	289	348	218	402	279	182	198	574	164
38.5843	0	725	402	499	182	294	272	288	353	218	405	279	184	198	575	165
38.7072	0	730	405	501	183	294	273	290	354	219	407	280	183	198	576	165
38.8301	0	723	402	501	182	294	273	288	349	218	401	278	182	198	572	164
38.953	0	717	399	497	179	288	270	286	347	216	397	277	181	197	571	163
39.0758	0	722	399	499	179	290	270	286	350	216	398	276	182	196	570	164
39.1987	0	723	399	497	179	289	272	287	350	217	400	275	182	196	570	164
39.3216	0	726	399	498	180	291	272	287	347	218	402	276	182	196	572	163
39.4445	0	727	400	499	182	293	272	288	349	217	405	277	182	198	574	163
39.5674	0	723	398	501	181	294	272	289	353	216	401	276	182	196	570	164
39.6902	0	720	394	494	178	288	269	287	349	216	397	273	181	196	568	163
39.8131	0	722	396	497	178	289	271	286	345	216	397	274	182	195	568	163
39.936	0	721	395	496	178	290	271	285	347	217	400	274	181	193	570	163
40.0589	0	722	395	496	180	291	271	288	352	216	402	274	182	195	570	164
40.1818	0	725	398	498	180	293	272	289	351	218	403	276	182	194	572	163
40.3046	0	726	397	500	180	293	273	289	347	216	401	275	182	195	570	163
40.4275	0	722	394	494	179	289	270	286	346	215	398	272	180	195	569	162
40.5504	0	720	395	496	177	290	271	288	351	215	399	273	181	194	570	163
40.6733	0	722	395	494	178	289	270	286	349	216	400	273	181	195	571	163
40.7962	0	725	396	497	180	291	271	288	346	215	402	274	182	194	572	163
40.919	0	727	398	498	182	293	271	290	349	217	405	274	182	196	573	163
41.0419	0	725	397	498	180	293	273	290	352	215	402	274	181	195	571	163
41.1648	0	723	393	494	177	287	269	288	349	215	399	271	180	195	570	162
41.2877	0	725	394	495	177	290	270	288	345	214	400	273	182	194	571	162
41.4106	0	726	393	494	179	289	270	288	347	215	403	273	182	194	571	163
41.5334	0	728	397	497	180	290	271	290	352	215	404	273	181	196	573	164
41.6563	0	734	398	499	183	294	273	292	350	217	406	274	183	196	575	163
41.7792	0	729	396	498	180	291	272	290	345	215	400	273	181	196	573	164
41.9021	0	724	393	494	178	287	270	288	346	214	398	271	181	195	572	164
42.025	0	724	394	496	178	288	270	289	350	214	400	271	181	195	573	163
42.1478	0	727	394	494	179	289	271	288	349	215	402	272	181	196	574	164
42.2707	0	732	394	496	180	291	272	290	346	216	404	272	180	197	577	165
42.3936	0	732	395	498	182	292	273	291	349	215	405	273	181	197	579	165
42.5165	0	725	394	495	179	288	271	289	351	213	400	271	181	197	576	165
42.6394	0	727	394	493	177	288	269	289	348	214	399	270	181	197	574	164
42.7622	0	728	393	494	177	288	271	287	344	214	398	270	181	196	575	164
42.8851	0	728	393	494	179	289	271	289	348	214	400	272	180	195	575	165
43.008	0	729	395	496	181	291	271	290	352	216	404	273	181	197	578	164
43.1309	0	734	397	499	183	294	273	292	351	215	406	274	181	197	579	166
43.2538	0	730	393	494	178	289	271	290	345	214	398	272	181	197	575	165
43.3766	0	727	392	493	179	289	270	289	347	214	398	271	180	197	575	165
43.4995	0	727	395	494	178	288	271	288	351	214	399	271	181	197	577	165
43.6224	0	731	394	494	179	290	270	289	350	215	402	272	182	197	578	165
43.7453	0	733	396	496	180	292	272	291	347	215	404	274	181	199	580	165
43.8682	0	733	397	498	181	295	272	291	350	215	405	274	181	198	581	166
43.991	0	726	393	493	177	289	270	289	352	214	398	271	181	199	577	165
44.1139	0	729	393	493	178	288	270	289	349	214	399	272	181	198	579	165
44.2368	0	730	394	494	178	289	271	289	345	215	400	271	181	199	578	166
44.3597	0	731	395	495	179	290	272	290	348	214	403	273	181	199	580	167
44.4826	0	734	395	495	181	292	271	291	353	215	405	274	181	199	582	167
44.6054	0	732	394	496	179	291	272	291	350	215	400	273	181	199	579	166
44.7283	0	730	391	492	177	287	269	288	345	214	397	271	181	199	579	165
44.8512	0	729	392	493	177	288	270	288	348	214	398	272	180	199	580	166
44.9741	0	731	393	493	178	289	271	289	351	214	400	272	181	199	582	168
45.097	0	735	393	493	180	291	272	289	349	216	402	274	181	201	582	168
45.2198	0	738	395	497	180	294	274	290	347	215	403	274	182	201	583	168
45.3427	0	730	390	491	177	287	270	287	348	213	396	271	182	199	579	167
45.4656	0	730	390	491	176	288	269	288	350	213	397	273	181	199	579	167
45.5885	0	732	391	493	177	288	270	287	348	214	397	273	181	200	580	167
45.7114	0	735	393	493	179	289	271	288	346	214	398	273	181	200	581	168
45.8342	0	735	392	493	179	292	272	289	349	216	402	274	181	200	582	169
45.9571	0	736	393	497	180	294	273	291	353	216	402	275	182	201	582	168
46.08	0	732	390	491	177	288	269	288	349	215	396	272	182	201	579	167
46.2029	0	734	390	492	177	289	270	286	344	216	396	273	181	201	579	167
46.3258	0	732	391	492	177	289	271	287	348	216	397	274	181	200	578	166
46.4486	0	735	393	493	179	291	270	288	352	214	400	274	182	201	580	168
46.5715	0	738	393	494	181	293	272	289	349	218	403	275	182	201	581	167
46.6944	0	742	396	497	182	295	273	290	347	217	404	276	182	201	582	168
46.8173	0	734	391	492	178	289	270	287	349	214	398	274	180	201	579	168
46.9402	0	734	392	492	178	289	270	288	352	215	398	275	181	202	579	168
47.063	0	736	393	493	179	291	271	288	349	216	398	274	181	202	580	168
47.1859	0	740	394	493	180	291	271	288	345	216	401	276	181	202	580	168
47.3088	0	738	394	494	181	293	270	289	350	216	404	276	182	202	582	167
47.4317	0	741	397	496	182	297	273	291	353	216	407	278	182	203	584	169
47.5546	0	738	392	492	179	290	270	289	349	216	400	275	180	204	580	168
47.6774	0	739	393	492	179	291	271	288	345	215	401	275	182	203	581	168
47.8003	0	737	394	493	180	291	271	288	348	215	402	275	181	203	582	167
47.9232	0	737	395	493	181	293	271	289	352	215	405	277	181	204	583	169
48.0461	0	742	398	495	182	295	272	289	351	217	406	278	182	204	585	170
48.169	0	744	397	498	183	296	273	290	347	215	407	278	182	205	586	169
48.2918	0	737	394	492	180	290	270	287	348	215	400	275	181	205	582	167
48.4147	0	736	396	493	180	290	269	288	350	215	402	276	181	204	582	168
48.5376	0	739	397	493	181	291	270	287	347	216	402	276	182	205	584	169
48.6605	0	742	397	493	181	292	271	287	344	217	404	278	182	205	584	169
48.7834	0	744	399	495	183	294	271	289	349	216	407	278	182	205	586	168
48.9062	0	742	400	497	183	295	271	289	353	217	405	278	183	205	585	169
49.0291	0	739	396	492	178	290	269	287	347	216	400	275	181	204	582	169
49.152	0	743	398	494	180	290	269	286	343	217	401	276	182	205	584	169
49.2749	0	739	399	495	180	291	269	286	347	216	402	276	182	204	584	169
49.3978	0	741	400	494	181	294	270	289	350	217	406	277	183	204	584	168
49.5206	0	746	401	497	183	294	271	289	348	218	407	278	182	205	585	168
49.6435	0	749	402	499	184	296	272	290	346	217	407	278	183	205	585	168
49.7664	0	743	398	494	179	289	269	289	347	215	401	275	181	205	582	168
49.8893	0	744	399	495	181	291	269	288	350	215	402	275	182	205	583	167
50.0122	0	743	399	496	181	292	270	290	348	216	403	276	182	205	584	168
50.135	0	748	398	495	182	293	270	290	345	216	406	277	182	205	585	168
50.2579	0	749	400	497	184	294	271	292	349	216	410	278	183	206	587	169
50.3808	0	741	398	498	184	296	272	292	353	216	406	278	182	206	588	168
50.5037	0	745	399	495	181	290	270	290	347	216	403	275	181	207	585	168
50.6266	0	749	400	496	182	291	271	291	344	215	404	275	182	206	586	170
50.7494	0	749	400	495	182	293	271	291	348	216	407	276	181	207	588	170
50.8723	0	752	401	496	184	294	272	293	352	216	410	277	182	208	590	171
50.9952	0	755	403	499	187	296	274	294	349	218	413	279	182	208	592	171
51.1181	0	751	402	497	183	294	273	293	346	215	407	278	182	208	590	171
51.241	0	750	400	496	183	290	271	292	348	215	406	276	180	208	589	170
51.3638	0	750	403	497	184	292	272	293	352	215	408	277	181	209	590	171
51.4867	0	752	403	496	184	295	271	293	349	217	410	277	182	209	590	170
51.6096	0	755	405	498	186	295	272	294	346	217	412	279	182	209	592	170
51.7325	0	751	404	500	186	297	271	295	351	217	411	279	182	209	591	171
51.8554	0	748	401	495	182	292	270	292	352	215	407	278	181	208	587	172
51.9782	0	751	404	496	183	294	270	292	348	215	408	277	183	209	590	171
52.1011	0	752	402	495	184	293	270	293	346	215	409	277	182	209	590	172
52.224	0	753	403	497	185	295	271	294	351	216	412	279	182	208	591	172
52.3469	0	754	405	499	187	298	273	295	354	217	415	281	182	209	593	173
52.4698	0	750	402	496	183	292	271	292	349	215	407	277	182	210	590	172
52.5926	0	750	401	494	181	290	269	291	344	215	405	277	181	209	589	172
52.7155	0	749	401	494	182	291	270	291	348	215	406	277	181	209	590	171
52.8384	0	750	401	495	183	293	271	292	352	216	409	278	181	209	591	172
52.9613	0	753	403	496	185	294	271	292	349	216	410	279	181	209	592	172
53.0842	0	754	404	498	185	296	272	292	347	216	408	280	182	210	591	172
53.207	0	748	399	493	182	290	268	290	348	214	403	277	181	208	589	172
53.3299	0	748	401	494	181	290	269	290	350	216	404	277	181	208	590	172
53.4528	0	750	401	494	181	291	269	290	348	216	404	278	181	209	589	172
53.5757	0	748	401	495	182	292	270	290	347	216	408	279	182	208	592	173
53.6986	0	747	404	497	185	295	270	290	350	217	414	280	183	208	593	174
53.8214	0	752	406	497	186	295	269	291	352	217	411	280	182	209	591	172
53.9443	0	751	403	492	182	289	267	288	347	216	404	278	181	208	589	170
54.0672	0	755	404	495	182	291	268	288	344	218	404	279	182	209	589	171
54.1901	0	754	403	494	183	292	268	289	348	218	406	280	183	209	590	172
54.313	0	757	406	497	185	294	270	291	351	219	408	281	184	210	592	173
54.4358	0	759	407	499	186	297	270	293	349	220	411	281	183	211	594	173
54.5587	0	761	407	501	187	297	272	292	347	219	411	282	182	211	594	174
54.6816	0	757	405	496	183	293	268	291	348	218	405	280	181	211	592	174
54.8045	0	759	406	498	185	294	268	291	351	219	407	281	181	211	593	174
54.9274	0	761	407	498	185	295	269	290	347	220	408	282	183	211	595	173
55.0502	0	764	409	500	186	297	271	292	346	221	412	284	183	212	597	174
55.1731	0	765	410	503	188	299	271	294	351	221	414	285	183	213	598	174
55.296	0	769	411	503	190	300	272	294	352	220	414	286	183	214	598	173
55.4189	0	767	410	500	187	296	269	292	347	219	408	283	181	213	596	174
55.5418	0	769	409	501	188	298	270	293	345	220	410	284	183	213	599	175
55.6646	0	769	410	502	188	299	271	294	349	221	412	285	182	214	599	176
55.7875	0	769	411	504	190	300	271	295	353	223	416	286	183	213	600	176
55.9104	0	774	414	506	191	303	273	296	350	222	416	287	184	214	601	176
56.0333	0	777	415	509	192	304	273	298	349	222	418	287	183	214	603	177
56.1562	0	773	414	505	190	299	269	297	350	220	413	286	182	215	601	176
56.279	0	772	413	503	191	299	271	296	351	222	413	285	182	215	600	176
56.4019	0	775	413	505	191	301	271	297	349	223	415	286	183	215	602	176
56.5248	0	779	416	506	192	303	272	297	347	224	415	288	183	215	603	175
56.6477	0	778	416	508	193	303	272	299	353	223	419	289	183	216	604	176
56.7706	0	780	418	511	194	306	273	300	356	223	422	288	183	216	605	176
56.8934	0	779	417	509	192	301	271	298	349	221	417	286	183	216	603	176
57.0163	0	781	415	507	192	300	271	298	347	221	416	287	182	216	603	176
57.1392	0	780	415	507	192	300	271	298	351	223	416	287	183	216	603	177
57.2621	0	780	416	508	193	302	271	299	354	223	420	288	183	216	603	177
57.385	0	784	417	510	194	303	273	300	350	224	421	289	184	217	605	177
57.5078	0	787	419	511	195	303	273	301	348	223	422	289	183	216	606	177
57.6307	0	784	418	510	194	303	272	301	353	221	421	288	183	217	605	178
57.7536	0	780	416	507	193	299	270	300	353	221	417	286	183	216	603	178
57.8765	0	783	415	507	193	301	272	299	350	222	418	286	183	217	603	177
57.9994	0	784	415	507	194	300	272	299	347	222	419	287	183	216	603	176
58.1222	0	783	416	510	195	302	272	300	352	222	422	288	183	216	605	177
58.2451	0	784	417	510	196	303	273	301	355	222	423	288	183	217	606	178
58.368	0	786	418	512	194	303	274	301	352	221	422	288	183	218	605	177
58.4909	0	782	415	507	191	298	270	299	346	219	416	285	183	216	603	177
58.6138	0	781	414	507	192	299	271	299	351	219	417	285	182	216	603	176
58.7366	0	777	413	506	191	299	270	298	353	219	419	284	182	215	603	176
58.8595	0	781	413	507	192	301	272	300	350	220	420	286	183	216	604	177
58.9824	0	783	413	508	194	300	273	300	348	220	421	285	182	218	607	176
59.1053	0	782	412	509	194	302	274	300	352	221	421	286	182	217	607	177
59.2282	0	776	412	507	191	298	272	298	352	220	417	283	181	216	602	176
59.351	0	778	411	505	191	298	272	298	349	220	417	284	182	215	601	175
59.4739	0	775	410	505	191	297	271	297	346	220	417	284	182	215	600	175
59.5968	0	773	410	505	191	298	271	298	350	220	419	284	182	214	600	176
59.7197	11	773	410	506	193	300	271	300	353	221	420	284	181	214	602	176
59.8426	0	776	412	508	193	302	273	300	350	222	421	285	183	214	601	175
59.9654	0	770	409	506	189	296	270	297	346	219	416	283	182	214	599	175
60.0883	0	768	408	504	189	295	270	297	349	218	416	282	181	213	598	175
60.2112	0	768	406	503	190	296	270	297	351	219	415	281	182	212	598	175
60.3341	0	769	407	503	190	297	269	297	348	219	417	281	182	212	598	175
60.457	0	770	409	504	190	298	271	297	346	219	417	282	182	211	597	174
60.5798	0	769	410	506	191	299	271	297	351	219	419	284	181	212	597	174
60.7027	0	762	408	505	189	297	270	297	352	217	414	282	181	211	595	175
60.8256	0	765	405	502	188	294	268	295	347	218	413	280	182	211	593	174
60.9485	0	766	406	501	188	293	268	295	345	217	414	280	181	210	594	172
61.0714	0	765	407	501	188	294	269	295	349	217	414	279	181	211	594	173
61.1942	0	764	407	502	189	295	269	296	351	217	416	280	183	210	594	174
61.3171	0	768	408	503	190	297	269	296	349	218	418	280	182	211	595	173
61.44	0	765	406	503	188	295	269	295	346	216	412	279	181	210	592	173
61.5629	0	761	405	500	187	291	266	294	348	215	411	277	181	209	591	173
61.6858	0	760	403	499	187	292	267	294	350	215	413	277	181	209	591	173
61.8086	0	758	403	499	186	292	267	294	346	215	412	278	181	207	590	172
61.9315	0	763	402	499	187	294	268	292	345	216	413	278	181	208	591	173
62.0544	0	763	404	501	188	295	268	295	350	216	417	278	182	207	592	172
62.1773	0	760	402	500	188	292	268	294	349	214	410	276	181	207	588	171
62.3002	0	757	400	497	185	289	266	292	345	214	408	275	180	207	588	171
62.423	0	757	399	498	184	289	266	292	343	213	408	274	180	206	587	171
62.5459	0	756	398	497	185	289	266	291	346	214	409	274	182	206	586	169
62.6688	0	756	399	497	186	291	268	292	350	214	411	276	182	206	587	172
62.7917	0	760	400	499	186	292	268	293	346	216	413	276	183	205	587	170
62.9146	0	758	398	500	186	291	268	292	343	214	409	276	181	205	584	169
63.0374	0	752	397	495	183	287	265	291	344	213	405	272	181	204	583	169
63.1603	0	751	396	495	183	287	266	291	348	213	405	273	181	202	582	169
63.2832	0	751	396	496	182	287	266	289	344	213	407	273	180	203	583	168
63.4061	0	754	395	496	184	288	267	291	342	214	408	274	181	202	583	168
63.529	0	754	396	498	184	290	267	292	346	214	411	274	181	203	583	168
63.6518	0	753	397	500	185	292	268	292	349	215	411	275	182	203	582	169
63.7747	0	749	394	495	182	286	266	290	344	213	405	272	181	202	579	167
63.8976	0	749	393	495	181	286	265	290	340	212	404	271	180	202	579	167
64.0205	0	747	393	495	181	286	265	289	345	212	405	272	181	201	578	166
64.1434	0	748	392	495	182	287	266	290	347	213	406	273	181	201	579	167
64.2662	0	750	394	496	184	290	267	290	344	214	409	273	181	201	580	167
64.3891	0	750	396	498	184	290	268	291	343	214	411	274	182	202	580	167
64.512	0	749	395	498	183	291	267	291	346	213	408	274	182	200	579	166
64.6349	0	746	393	494	181	286	266	290	347	212	405	272	181	202	577	166
64.7578	0	748	393	495	181	288	266	290	343	212	405	271	182	202	577	166
64.8806	0	749	394	495	182	288	266	290	342	212	406	272	182	200	577	167
65.0035	0	749	393	495	183	289	267	291	346	213	409	273	182	201	579	165
65.1264	0	751	395	495	184	291	268	293	349	213	411	273	182	201	581	166
65.2493	0	754	397	499	186	293	270	293	346	213	413	273	182	202	581	166
65.3722	0	751	394	497	183	288	267	292	342	211	408	273	181	202	578	166
65.495	0	750	395	495	182	288	266	292	347	211	408	272	181	202	579	165
65.6179	0	748	394	493	182	289	266	292	348	213	409	272	182	201	580	166
65.7408	0	753	394	495	183	289	267	292	346	212	411	272	182	202	580	166
65.8637	0	754	395	496	185	291	268	293	344	213	412	273	181	203	581	166
65.9866	0	756	397	500	186	294	268	294	349	213	415	276	183	203	582	167
66.1094	0	751	395	496	183	290	266	294	349	211	410	273	182	204	579	166
66.2323	0	752	395	495	183	288	266	292	345	212	409	273	181	203	580	166
66.3552	0	753	395	495	183	289	266	292	343	211	409	273	182	203	580	166
66.4781	0	753	395	494	184	290	266	293	347	211	411	274	181	203	581	166
66.601	0	753	396	496	185	291	268	294	350	213	414	275	183	204	583	167
66.7238	0	758	399	499	187	295	269	296	347	214	416	276	183	205	583	167
66.8467	0	754	397	498	185	292	267	294	344	211	410	274	182	205	580	167
66.9696	0	750	396	494	183	290	265	292	348	210	408	273	182	203	580	166
67.0925	0	752	396	495	184	290	266	294	348	211	408	274	181	204	580	167
67.2154	0	754	396	494	184	291	267	293	345	212	410	274	182	204	581	166
67.3382	0	757	397	496	185	292	267	294	344	213	413	275	182	204	581	167
67.4611	0	759	399	497	187	295	268	296	350	213	416	276	183	204	583	168
67.584	0	756	399	498	186	296	269	296	351	212	413	275	182	205	581	167
67.7069	0	755	397	495	184	290	267	293	345	211	409	274	181	205	580	166
67.8298	0	756	397	495	184	291	267	294	344	211	409	273	182	205	581	167
67.9526	0	755	397	495	185	291	266	294	349	212	410	275	183	204	580	167
68.0755	0	753	398	497	185	293	268	295	350	213	413	276	183	205	582	167
68.1984	0	759	400	497	186	296	269	296	346	213	414	277	183	206	583	167
68.3213	0	762	402	500	187	297	269	297	347	214	415	277	184	205	582	168
68.4442	0	756	399	496	184	292	266	295	348	211	409	274	181	206	581	167
68.567	0	757	400	496	185	292	267	293	349	213	410	274	182	205	582	167
68.6899	0	758	399	497	185	293	268	294	345	212	410	274	183	206	582	168
68.8128	0	760	400	496	184	294	267	294	345	212	412	276	182	207	584	167
68.9357	0	762	402	498	187	295	269	296	349	213	414	277	183	207	584	168
69.0586	0	763	403	501	188	297	269	298	352	214	415	278	184	207	585	168
69.1814	0	760	402	498	185	293	268	295	345	212	410	275	183	207	582	168
69.3043	0	761	400	496	184	293	267	295	345	212	410	275	182	207	583	168
69.4272	0	760	401	497	185	292	266	294	349	212	412	276	182	208	584	169
69.5501	0	762	401	497	186	293	267	295	350	213	414	276	183	208	585	168
69.673	0	764	403	498	187	295	270	296	346	214	415	278	184	207	585	169
69.7958	0	765	404	500	187	297	270	296	347	214	415	278	183	208	587	171
69.9187	0	760	401	496	185	292	266	295	349	211	409	275	181	208	583	170
70.0416	0	762	401	497	185	293	267	294	348	213	410	276	182	209	584	169
70.1645	0	763	401	495	184	292	268	294	343	212	409	275	182	208	584	170
70.2874	0	764	402	496	185	294	268	294	345	212	411	276	183	208	586	169
70.4102	0	765	405	498	187	295	269	296	350	214	414	277	182	209	587	171
70.5331	0	766	405	500	187	296	269	295	349	213	412	277	183	208	586	170
70.656	0	760	400	495	182	290	265	291	343	211	404	275	182	208	582	169
70.7789	0	760	401	494	183	291	266	292	343	211	405	275	182	207	584	170
70.9018	0	759	400	495	183	291	266	291	348	211	405	274	182	208	584	169
71.0246	0	761	402	495	184	291	267	292	346	213	408	275	182	208	585	169
71.1475	0	763	402	497	185	293	269	293	343	213	410	276	183	207	585	170
71.2704	0	763	403	500	185	295	269	293	345	213	408	276	182	208	584	170
71.3933	0	758	400	494	183	290	265	290	347	211	402	274	181	207	580	170
71.5162	0	760	400	495	182	291	266	289	345	212	401	273	182	207	580	169
71.639	0	760	400	495	182	290	266	289	341	211	401	273	183	206	580	169
71.7619	0	760	399	495	183	291	266	289	344	212	405	274	182	207	582	169
71.8848	0	760	401	498	184	293	267	291	349	213	408	275	182	206	582	169
72.0077	0	763	402	499	185	295	268	291	346	214	407	277	182	206	581	169
72.1306	0	760	399	494	182	288	266	289	341	212	401	274	181	206	577	168
72.2534	0	758	399	495	181	290	266	288	343	212	401	274	182	206	577	169
72.3763	0	758	400	495	183	290	265	289	347	212	402	275	182	206	578	169
72.4992	0	760	399	495	184	292	267	289	345	214	405	276	182	205	579	169
72.6221	0	764	400	497	184	293	268	290	343	213	407	277	182	205	579	169
72.745	0	758	400	499	184	294	267	290	345	213	405	276	182	205	578	169
72.8678	0	755	396	493	181	290	264	289	347	211	400	277	181	205	574	168
72.9907	0	758	399	495	181	290	266	287	344	212	400	276	181	206	575	168
73.1136	0	759	397	495	182	292	267	289	340	212	402	274	181	206	576	168
73.2365	0	758	397	495	183	292	267	288	345	212	406	276	182	207	576	169
73.3594	0	761	399	497	184	294	267	291	348	214	407	277	182	206	578	169
73.4822	0	760	398	498	185	294	268	291	346	213	405	276	182	205	577	169
73.6051	0	758	396	493	182	289	265	288	340	212	399	274	182	205	575	170
73.728	0	757	396	495	181	291	265	289	344	212	400	275	181	206	574	167
73.8509	0	756	397	494	182	290	265	288	347	213	401	274	182	205	574	169
73.9738	0	760	399	495	184	293	266	290	344	214	403	276	182	205	575	168
74.0966	0	762	400	497	185	295	267	290	343	214	406	277	181	205	577	170
74.2195	0	762	401	499	187	297	268	291	348	214	407	277	183	206	576	169
74.3424	0	756	398	494	183	291	266	289	346	212	400	275	181	205	574	168
74.4653	0	759	398	495	183	292	266	288	343	213	401	275	181	205	574	168
74.5882	0	760	398	494	184	292	266	288	342	213	401	275	182	206	573	169
74.711	0	760	398	495	184	294	266	291	345	213	405	277	182	205	575	168
74.8339	0	760	400	496	186	295	267	291	349	214	408	277	182	206	576	169
74.9568	0	765	402	499	186	298	269	293	346	215	409	278	182	205	578	169
75.0797	0	761	399	496	184	294	266	291	343	212	403	276	181	207	575	169
75.2026	0	760	398	494	183	292	265	291	346	212	404	275	182	208	576	169
75.3254	0	760	400	494	184	294	267	291	348	213	405	276	182	207	576	169
75.4483	0	763	399	496	185	294	267	292	345	214	407	277	182	206	577	169
75.5712	0	766	401	498	186	296	268	292	344	213	411	278	183	207	578	170
75.6941	0	768	404	501	188	300	269	295	349	215	414	279	183	209	581	170
75.817	0	762	401	497	185	295	268	293	349	214	406	276	182	208	578	170
75.9398	0	763	401	495	185	293	266	292	343	212	404	276	181	208	577	168
76.0627	0	765	400	495	185	295	267	292	343	213	405	276	182	208	578	170
76.1856	0	765	401	496	185	297	267	293	349	213	408	277	183	208	578	170
76.3085	0	766	403	497	187	298	268	294	350	215	411	278	183	209	581	170
76.4314	0	770	406	500	188	300	270	296	346	216	413	278	183	209	582	169
76.5542	0	767	403	499	187	298	268	295	346	213	409	277	183	209	581	169
76.6771	0	765	403	495	185	293	266	293	348	213	406	275	181	209	579	170
76.8	0	766	402	495	186	295	267	294	349	213	408	276	182	210	580	170
76.9229	0	768	404	496	187	295	267	293	344	213	408	277	183	210	580	170
77.0458	0	769	406	498	188	298	268	295	346	214	412	279	183	210	583	170
77.1686	0	772	409	500	190	299	270	297	352	215	415	278	184	210	584	171
77.2915	0	771	408	501	190	301	270	298	351	215	411	278	184	211	583	171
77.4144	0	768	405	497	187	295	267	295	343	213	407	276	182	210	580	170
77.5373	0	769	405	497	188	296	267	296	345	213	409	277	183	210	582	171
77.6602	0	770	406	497	188	297	269	296	349	213	410	277	183	210	583	171
77.783	0	773	408	500	189	299	269	297	349	215	413	277	184	211	583	171
77.9059	0	775	409	501	190	300	269	297	346	215	415	278	184	211	586	171
78.0288	0	774	408	501	191	300	271	298	348	215	413	278	183	211	584	171
78.1517	0	769	406	496	188	295	268	297	349	213	409	276	182	211	582	172
78.2746	0	773	405	497	188	296	268	296	348	214	409	276	183	210	582	171
78.3974	0	774	405	496	187	295	268	296	344	214	410	277	183	211	583	171
78.5203	0	772	407	499	188	297	269	297	346	214	413	277	184	211	584	171
78.6432	0	775	409	499	190	299	270	298	352	214	415	278	183	211	584	172
78.7661	0	773	405	499	188	298	270	297	349	215	411	277	183	213	583	172
78.889	0	771	403	495	186	294	267	295	343	212	405	274	182	211	581	171
79.0118	0	769	403	497	186	294	268	295	345	213	406	274	182	210	581	171
79.1347	0	768	402	495	187	294	268	295	348	213	407	275	182	210	582	172
79.2576	0	772	403	495	188	295	269	295	347	215	409	276	183	210	582	171
79.3805	0	775	404	498	188	297	270	296	344	215	411	277	183	211	584	172
79.5034	0	768	401	496	185	294	267	294	346	213	405	275	182	210	580	170
79.6262	0	761	399	493	184	291	267	293	347	213	402	272	181	209	580	171
79.7491	0	767	400	494	184	292	267	293	343	213	403	273	182	209	579	170
79.872	0	767	399	492	184	292	266	293	341	214	404	273	183	208	579	171
79.9949	0	769	401	493	186	293	268	293	346	214	407	274	183	209	581	171
80.1178	0	769	402	494	187	295	268	294	348	215	409	275	182	208	583	172
80.2406	0	762	399	494	185	293	269	293	343	215	403	273	182	209	579	170
80.3635	0	764	397	490	183	290	265	292	340	213	399	272	182	209	577	170
80.4864	0	764	397	491	183	290	266	291	344	213	401	271	182	208	579	171
80.6093	0	764	397	491	183	290	266	291	345	215	402	273	181	208	578	171
80.7322	0	766	397	491	185	293	268	292	342	215	404	273	182	207	579	171
80.855	0	770	399	492	186	294	268	293	343	215	407	274	183	207	580	171
80.9779	0	764	396	493	184	292	267	292	346	213	402	272	181	208	579	170
81.1008	0	760	394	489	181	289	266	291	345	215	401	270	181	206	577	170
81.2237	0	763	395	490	184	290	267	291	340	215	401	273	182	205	577	170
81.3466	0	764	395	489	183	290	266	291	341	215	402	272	181	206	578	170
81.4694	0	765	396	490	185	292	267	292	346	215	405	272	181	207	579	171
81.5923	0	767	398	492	185	294	268	293	347	216	406	273	183	206	580	171
81.7152	0	764	395	489	183	290	266	291	341	215	401	272	182	207	577	170
81.8381	0	763	394	487	183	288	265	290	341	214	398	271	181	206	576	169
81.961	0	762	395	489	182	289	265	290	345	215	399	271	181	205	576	170
82.0838	0	764	394	488	183	290	266	290	344	216	401	272	182	205	577	171
82.2067	0	768	395	490	184	291	267	291	341	216	405	273	181	205	578	170
82.3296	0	768	397	492	186	294	268	292	344	217	405	273	181	205	579	170
82.4525	0	762	395	488	183	289	266	290	346	213	399	270	181	206	576	170
82.5754	0	763	393	487	182	289	265	289	343	215	397	270	181	205	576	169
82.6982	0	764	395	489	182	289	265	289	338	216	397	270	180	205	577	170
82.8211	0	763	395	488	183	291	265	289	343	217	401	271	180	205	577	169
82.944	0	766	397	489	184	293	266	290	347	217	403	273	181	205	577	170
83.0669	0	770	399	492	186	294	267	292	344	217	407	273	182	205	579	170
83.1898	0	768	397	490	185	291	266	290	340	215	399	271	181	205	576	170
83.3126	0	765	397	487	183	288	264	289	343	215	398	270	179	206	575	169
83.4355	0	764	397	488	183	290	264	289	346	216	399	271	180	205	577	170
83.5584	0	767	397	488	184	292	265	289	343	217	401	271	181	205	577	170
83.6813	0	770	400	490	186	293	266	290	341	217	405	273	181	205	578	170
83.8042	0	772	401	491	187	295	267	292	346	216	407	275	180	205	579	170
83.927	0	765	399	491	185	293	267	291	347	215	402	275	180	206	577	170
84.0499	0	768	397	488	184	290	265	290	342	215	400	273	180	206	576	169
84.1728	0	767	398	488	184	292	265	290	341	216	402	272	180	206	578	170
84.2957	0	768	398	489	184	293	265	292	347	216	404	274	181	206	579	171
84.4186	0	770	401	491	187	293	266	293	348	216	408	275	182	206	578	169
84.5414	0	775	403	492	188	296	268	295	345	218	409	275	181	207	580	170
84.6643	0	768	401	492	184	293	266	292	344	215	402	272	181	206	579	170
84.7872	0	763	399	490	184	291	265	292	347	216	402	271	181	206	579	169
84.9101	0	763	401	490	184	293	265	291	345	217	402	272	181	206	579	168
85.033	0	764	400	490	185	293	267	291	342	216	404	272	181	207	579	168
85.1558	0	755	400	493	187	295	267	292	344	217	406	274	183	206	580	171
85.2787	0	748	401	494	189	296	267	295	349	217	408	274	181	207	583	176
85.4016	0	758	398	491	185	291	266	292	345	215	400	272	180	205	578	175
85.5245	0	756	396	490	184	291	265	291	340	215	399	271	180	205	579	174
85.6474	0	759	397	490	185	292	266	292	344	216	401	272	181	205	577	169
85.7702	0	766	401	491	185	293	265	291	348	217	405	273	181	206	578	168
85.8931	0	769	402	494	186	296	267	293	346	218	407	275	182	206	579	168
86.016	0	775	405	496	188	298	268	294	345	218	409	276	181	206	582	169
86.1389	0	769	403	492	184	292	265	293	345	215	403	273	180	207	579	169
86.2618	0	770	401	491	185	292	265	292	348	217	404	272	181	207	580	169
86.3846	0	771	403	492	186	294	266	292	345	216	404	273	181	208	581	169
86.5075	0	774	402	493	186	295	266	293	344	217	406	274	181	207	581	169
86.6304	0	774	406	496	188	297	268	295	348	218	409	275	182	209	584	169
86.7533	0	773	407	498	188	298	268	296	351	217	409	275	181	208	583	171
86.8762	0	770	403	493	185	292	265	293	345	216	404	272	181	209	581	170
86.999	0	772	403	493	186	295	266	294	344	216	406	273	181	208	581	171
87.1219	0	771	402	492	186	295	267	294	348	215	408	273	181	208	582	170
87.2448	0	772	404	495	187	296	267	294	350	217	410	275	181	209	584	171
87.3677	0	776	406	497	189	298	269	297	347	218	412	276	183	209	584	170
87.4906	0	772	404	497	187	296	268	296	345	216	407	274	181	209	583	170
87.6134	0	769	401	493	184	294	265	295	348	215	405	272	180	209	581	171
87.7363	0	768	402	492	185	294	266	294	348	216	406	273	180	208	583	171
87.8592	0	771	403	493	186	295	266	293	344	217	408	274	181	209	583	171
87.9821	0	773	404	495	187	296	267	295	345	217	410	275	182	210	585	171
88.105	0	774	406	499	188	300	268	296	350	217	412	275	182	210	585	172
88.2278	0	769	402	494	185	292	265	294	347	216	404	273	181	210	582	171
88.3507	0	764	402	493	184	293	266	293	341	216	404	272	180	209	581	170
88.4736	0	768	402	494	185	294	266	293	344	216	405	273	181	209	582	171
88.5965	0	770	404	495	186	294	265	294	349	217	408	274	181	209	583	172
88.7194	0	773	406	497	187	296	267	295	347	218	410	274	182	209	585	171
88.8422	0	775	405	498	188	298	269	295	344	217	410	275	182	210	586	171
88.9651	0	768	403	495	185	292	265	293	344	215	403	272	180	210	584	171
89.088	0	768	402	494	183	293	266	293	347	216	404	272	181	209	583	171
89.2109	0	770	403	494	186	293	266	291	345	217	404	272	181	210	584	171
89.3338	0	772	404	496	186	295	266	292	341	217	407	273	182	209	584	172
89.4566	0	772	406	498	188	296	267	293	347	217	410	274	181	210	585	171
89.5795	0	774	408	499	188	298	267	295	350	217	412	274	182	210	586	172
89.7024	0	770	403	495	184	293	266	293	344	215	404	272	180	209	584	171
89.8253	0	770	403	495	185	293	265	292	342	215	405	272	180	209	582	171
89.9482	0	770	402	494	185	295	265	293	346	215	407	272	181	209	585	171
90.071	0	771	405	496	185	295	266	294	348	217	409	273	181	210	585	173
90.1939	0	776	406	497	187	295	267	294	345	216	412	273	181	210	586	172
90.3168	0	777	406	499	188	297	267	294	345	217	411	273	180	209	588	172
90.4397	0	770	403	496	184	292	265	293	347	215	405	272	181	210	583	171
90.5626	0	771	402	494	185	293	265	293	347	215	407	272	181	209	584	173
90.6854	0	771	404	496	186	292	265	292	344	215	407	272	180	209	585	171
90.8083	0	774	404	496	186	294	265	292	343	216	409	274	181	209	585	172
90.9312	0	776	407	498	186	298	266	294	350	216	411	276	182	209	587	172
91.0541	0	776	407	499	187	298	268	295	350	216	412	276	181	210	587	173
91.177	0	767	402	494	184	291	263	292	343	215	405	271	180	210	584	171
91.2998	0	772	403	495	184	291	264	292	343	215	406	272	180	210	586	172
91.4227	0	771	404	494	185	291	266	291	347	214	407	272	181	210	586	173
91.5456	0	773	405	495	185	293	265	293	347	216	410	273	181	209	586	172
91.6685	0	776	407	498	187	294	266	293	344	216	412	274	181	210	588	172
91.7914	0	775	406	499	187	296	267	294	347	216	410	274	181	210	586	172
91.9142	0	771	402	494	184	291	264	291	349	214	405	270	180	209	585	172
92.0371	0	773	403	494	184	292	265	293	347	216	406	272	181	210	585	171
92.16	0	773	404	495	185	292	265	292	342	215	407	273	181	209	584	172
92.2829	0	773	406	496	185	293	266	293	347	215	409	273	181	209	586	172
92.4058	0	774	407	499	187	295	266	294	351	215	412	274	181	210	587	172
92.5286	0	776	406	499	188	297	267	294	347	216	411	275	182	210	587	173
92.6515	0	773	403	494	184	291	264	292	343	214	406	272	180	210	585	170
92.7744	0	771	404	495	185	292	265	293	346	213	407	273	181	210	586	173
92.8973	0	766	404	495	185	293	265	293	349	213	407	273	181	210	586	172
93.0202	0	775	406	497	186	295	266	295	345	215	411	274	180	210	587	172
93.143	0	777	407	499	188	297	266	294	345	216	413	274	181	210	588	172
93.2659	0	774	405	500	187	296	267	296	349	214	411	274	181	210	588	173
93.3888	0	770	402	494	184	291	264	293	348	213	407	272	180	209	585	173
93.5117	0	774	404	496	186	293	265	295	345	214	410	273	181	210	586	173
93.6346	0	776	405	498	185	292	264	293	344	214	411	273	182	210	586	173
93.7574	0	775	407	498	186	295	266	295	349	214	413	274	182	211	588	172
93.8803	0	777	409	501	188	297	267	297	351	215	417	275	182	211	589	173
94.0032	0	770	404	499	187	295	267	295	346	212	411	274	181	211	587	173
94.1261	0	774	402	495	185	292	265	295	344	212	408	272	180	210	585	173
94.249	0	772	403	496	185	293	265	294	349	212	409	273	180	210	587	173
94.3718	0	772	405	497	185	293	265	294	349	214	411	274	181	211	587	173
94.4947	0	777	406	500	186	295	266	295	346	214	414	275	182	211	588	173
94.6176	0	779	407	501	188	298	267	296	347	215	415	276	182	212	590	173
94.7405	0	773	403	498	186	293	266	295	350	212	410	274	181	212	587	174
94.8634	0	772	402	495	185	292	263	294	347	212	409	273	180	211	586	172
94.9862	0	772	402	496	185	292	265	294	343	212	409	274	181	211	587	172
95.1091	0	774	404	497	186	293	264	294	345	213	411	274	181	211	587	173
95.232	0	774	406	499	187	295	265	295	351	214	413	275	181	211	588	174
95.3549	0	778	408	501	188	297	267	296	349	214	416	276	182	212	588	173
95.4778	0	775	403	499	186	295	266	295	345	213	411	275	182	211	587	173
95.6006	1	772	401	496	185	292	264	295	346	211	410	273	180	210	585	173
95.7235	0	772	403	497	185	294	265	294	350	212	411	274	182	211	587	173
95.8464	0	775	405	497	185	294	265	294	347	213	412	274	182	212	587	173
95.9693	0	777	406	499	187	295	266	295	345	214	414	276	182	211	587	173
96.0922	0	777	408	500	188	297	266	297	349	214	417	276	182	212	589	173
96.215	0	770	405	499	186	296	267	297	350	213	413	276	181	212	586	174
96.3379	0	775	403	496	185	292	264	295	345	212	411	273	182	212	585	172
96.4608	0	777	404	497	185	292	266	295	344	212	412	274	180	211	586	173
96.5837	0	775	404	497	186	294	264	294	349	211	413	274	181	211	586	172
96.7066	0	775	406	499	186	295	265	296	351	213	415	275	182	212	587	174
96.8294	0	778	407	500	188	296	267	297	348	214	417	276	181	212	587	173
96.9523	0	777	403	498	186	295	266	296	345	213	413	274	181	213	586	173
97.0752	0	772	402	494	184	292	263	295	348	211	411	274	180	211	585	174
97.1981	0	774	402	496	185	292	265	295	348	213	413	273	181	212	586	172
97.321	0	776	404	496	186	293	265	295	345	213	413	275	180	212	587	173
97.4438	0	778	405	497	187	294	265	295	346	214	416	275	180	212	588	173
97.5667	0	781	407	500	188	296	266	297	350	212	417	275	180	212	589	174
97.6896	0	775	401	495	185	292	265	295	348	211	411	274	181	213	586	174
97.8125	0	770	401	492	184	291	264	293	342	211	409	272	180	212	585	173
97.9354	0	775	402	493	184	291	264	293	343	210	410	273	180	212	586	173
98.0582	0	775	403	495	185	291	264	293	348	211	411	274	180	211	586	174
98.1811	0	777	404	497	187	292	264	294	347	213	414	274	181	211	587	173
98.304	0	780	406	500	187	296	266	295	344	214	415	276	180	211	587	173
98.4269	0	774	401	495	184	292	264	293	345	211	409	273	180	212	585	172
98.5498	0	773	400	492	183	290	263	293	348	211	408	272	180	211	584	173
98.6726	0	774	401	494	184	291	263	293	345	212	409	272	180	211	585	173
98.7955	0	775	403	496	184	292	265	291	342	212	410	273	181	210	585	173
98.9184	0	774	404	497	185	293	265	294	347	212	412	274	181	210	585	173
99.0413	0	777	406	499	187	296	266	296	350	213	415	275	180	209	586	173
99.1642	0	774	400	495	185	292	265	294	346	213	410	273	180	210	584	173
99.287	0	775	401	494	183	290	263	292	342	211	408	272	180	210	584	172
99.4099	0	773	401	495	184	291	264	292	346	212	409	272	180	210	584	173
99.5328	0	773	403	496	184	292	264	293	348	212	411	273	180	210	584	173
99.6557	0	777	403	497	185	294	265	293	344	214	413	274	181	210	586	172
99.7786	0	779	404	499	186	295	265	295	344	213	415	275	181	210	586	170
99.9014	0	767	399	495	184	291	263	294	346	212	409	273	180	210	581	171
100.024	0	756	398	494	184	290	264	293	347	211	409	272	181	209	582	172
100.147	0	751	398	494	184	289	265	293	343	211	409	273	180	209	583	175
100.27	0	754	399	495	185	292	265	292	343	213	410	273	180	209	584	173
100.393	0	762	400	497	186	292	265	294	348	213	414	274	181	209	583	170
100.516	0	769	401	497	186	295	266	294	348	212	413	274	180	208	581	172
100.639	0	767	397	492	183	289	264	292	342	212	408	272	179	209	579	171
100.762	0	768	398	495	183	290	263	292	341	211	408	272	180	208	580	172
100.884	0	769	398	494	183	291	262	291	346	212	408	272	180	207	580	169
101.007	0	770	400	497	185	291	263	292	346	213	412	274	181	207	582	171
101.13	0	772	400	498	186	295	266	293	343	213	412	274	181	208	581	172
101.253	0	768	398	495	183	291	264	292	343	212	408	273	179	208	578	170
101.376	0	765	398	494	182	289	261	291	347	211	407	272	180	206	577	169
101.499	0	765	399	494	182	291	263	290	346	212	406	272	181	206	578	168
101.622	0	769	400	495	184	291	263	291	342	212	410	273	181	207	578	169
101.745	0	770	402	497	185	292	263	292	346	213	411	275	181	207	579	169
101.868	0	765	403	499	186	294	264	293	350	213	412	276	181	208	580	169
101.99	0	766	399	493	183	289	262	291	345	212	406	273	179	209	578	168
102.113	0	768	399	493	182	291	263	291	341	211	406	273	181	207	577	169
102.236	0	765	400	495	183	290	262	290	344	211	407	273	181	207	578	169
102.359	0	767	402	497	184	292	263	291	349	212	409	274	181	207	578	170
102.482	0	768	404	498	184	293	264	293	346	213	413	275	181	207	578	168
102.605	0	771	403	499	184	293	264	292	344	211	412	276	181	207	578	168
102.728	0	767	400	494	182	289	261	290	345	210	406	275	181	207	576	168
102.851	0	762	401	495	183	291	262	290	347	211	409	275	181	207	578	168
102.973	0	770	402	497	184	290	263	290	345	211	409	275	181	208	578	168
103.096	0	772	406	498	185	292	263	290	343	212	410	276	182	210	579	168
103.219	0	774	406	501	187	295	265	292	348	212	413	277	181	209	580	168
103.342	0	763	402	496	185	291	263	292	348	211	408	274	180	210	578	169
103.465	0	769	401	495	184	289	263	290	343	211	407	274	181	210	578	167
103.588	0	771	404	497	185	289	262	290	342	210	408	275	180	209	579	169
103.711	0	771	405	498	185	292	263	291	347	211	410	275	182	210	579	169
103.834	0	771	408	500	186	292	264	293	349	213	413	276	182	209	581	169
103.956	0	770	408	503	188	295	265	293	346	213	413	276	182	210	582	169
104.079	0	772	403	498	184	291	262	291	343	210	408	274	181	210	579	168
104.202	0	770	405	497	185	290	262	292	347	211	409	274	182	209	579	169
104.325	0	771	406	498	186	291	262	291	347	212	410	274	181	209	580	168
104.448	0	768	407	500	185	292	264	291	343	211	411	275	181	210	580	169
104.571	0	773	408	501	188	294	264	294	345	213	414	277	182	209	581	169
104.694	0	776	411	504	189	297	266	295	350	213	415	276	182	209	582	169
104.817	0	773	406	498	186	291	262	292	347	212	410	275	183	210	579	169
104.94	0	768	407	499	186	291	263	292	343	211	410	275	182	209	579	169
105.062	0	773	408	499	186	292	263	293	344	211	410	275	182	210	580	169
105.185	0	774	409	501	188	294	263	294	350	211	413	275	182	210	580	169
105.308	0	776	412	504	188	295	264	295	349	213	415	277	183	210	581	169
105.431	0	780	413	506	190	297	266	297	346	213	417	278	183	210	582	169
105.554	0	770	409	501	188	294	265	295	346	212	413	277	182	211	580	169
105.677	0	770	409	500	188	292	263	295	349	210	412	275	181	210	579	168
105.8	0	776	410	502	189	294	264	294	347	212	413	276	183	211	581	169
105.923	0	778	412	502	189	295	265	295	345	212	415	276	182	210	580	169
106.045	0	779	413	504	190	297	265	298	349	212	417	277	183	211	581	168
106.168	0	776	414	506	191	297	266	299	352	213	420	278	184	211	583	170
106.291	0	782	414	507	193	298	267	299	349	213	419	278	183	211	583	169
106.414	0	779	410	501	189	293	263	297	343	211	415	276	182	211	581	169
106.537	0	777	413	503	190	295	265	297	347	211	417	276	182	211	582	170
106.66	0	773	412	503	190	296	264	297	350	211	417	276	182	210	583	169
106.783	0	782	415	504	192	297	265	299	348	212	420	277	183	211	582	170
106.906	0	785	416	506	193	299	267	300	347	213	422	278	183	213	584	169
107.028	0	784	417	507	193	300	268	301	350	213	421	279	182	213	584	170
107.151	0	774	412	501	190	293	264	299	351	210	416	275	182	211	582	170
107.274	0	772	412	502	191	296	266	299	347	213	417	276	182	211	583	170
107.397	0	782	413	503	191	296	265	298	345	212	417	276	182	212	584	170
107.52	0	783	414	505	192	296	266	299	350	213	420	277	182	212	584	171
107.643	0	778	417	507	193	299	267	302	352	213	422	278	183	213	586	171
107.766	0	776	417	507	194	300	268	302	349	214	421	279	183	212	586	172
107.889	0	782	412	502	191	294	265	301	344	211	415	274	182	212	583	170
108.012	0	780	413	502	191	296	265	299	348	210	417	276	182	212	585	170
108.134	0	776	413	504	190	295	266	299	350	212	416	275	182	211	584	171
108.257	0	774	415	506	193	296	266	299	346	211	419	276	183	213	586	171
108.38	0	786	417	506	192	297	266	300	346	212	420	276	183	213	587	170
108.503	0	785	416	507	194	300	268	302	351	213	421	277	183	213	587	172
108.626	0	776	412	502	190	294	265	299	349	210	413	274	181	212	585	171
108.749	0	773	413	502	190	295	266	298	344	211	414	273	182	211	585	171
108.872	0	778	413	501	190	294	265	297	345	211	414	274	181	212	586	170
108.995	0	782	414	503	190	295	265	297	350	211	417	275	181	212	586	171
109.117	0	783	415	504	191	297	266	299	349	212	418	276	182	212	588	171
109.24	0	778	417	506	192	300	269	300	346	213	420	276	183	213	589	172
109.363	0	777	412	501	190	295	265	298	344	211	413	274	182	213	586	171
109.486	0	777	412	500	189	293	264	297	348	210	413	273	181	211	587	171
109.609	0	783	412	501	189	294	264	298	347	211	414	273	181	211	587	172
109.732	0	780	413	502	190	295	266	298	343	212	416	274	181	211	587	171
109.855	0	782	414	502	192	296	266	298	346	212	417	275	181	212	590	171
109.978	0	783	416	506	193	299	267	300	351	213	419	275	181	212	590	172
110.1	0	786	411	502	190	295	266	298	348	211	413	275	181	212	588	172
110.223	0	781	412	500	190	293	265	296	343	210	413	274	180	212	587	172
110.346	0	780	411	501	190	294	265	297	346	211	414	274	180	211	588	171
110.469	0	780	412	501	191	295	266	297	349	211	416	274	180	211	588	172
110.592	0	787	413	503	192	296	265	299	348	212	418	275	181	212	590	172
110.715	0	785	414	504	193	299	267	299	346	213	417	275	180	210	589	172
110.838	0	779	409	498	191	293	264	298	345	210	413	273	179	211	588	172
110.961	0	779	410	499	190	293	263	298	349	210	413	272	180	210	587	172
111.084	0	786	411	499	190	293	264	297	346	210	414	273	179	211	588	171
111.206	0	783	413	500	191	294	265	296	344	212	415	273	179	210	589	172
111.329	0	782	413	501	192	296	266	298	347	212	417	274	180	211	589	173
111.452	0	784	412	503	193	297	266	299	350	211	416	274	180	211	589	172
111.575	0	781	409	496	189	291	263	295	345	210	409	272	179	211	586	172
111.698	0	781	409	495	189	291	263	295	342	210	410	272	179	210	586	172
111.821	0	779	410	497	189	291	263	296	345	210	410	271	179	210	586	172
111.944	0	780	410	498	191	294	264	295	348	212	413	273	179	210	586	170
112.067	0	787	412	499	191	295	265	297	346	212	415	273	179	210	588	171
112.189	0	786	410	498	190	294	266	296	343	211	411	273	179	210	586	172
112.312	0	782	407	494	188	290	262	294	345	211	406	271	178	209	584	171
112.435	0	776	407	494	188	290	263	294	345	210	408	271	178	209	584	171
112.558	0	783	408	494	188	292	263	293	343	211	408	272	178	209	583	171
112.681	0	786	410	497	189	293	264	293	343	211	411	272	178	210	587	169
112.804	0	785	412	498	189	293	264	295	347	212	413	271	177	209	589	170
112.927	0	777	410	496	190	294	265	295	347	211	411	273	178	209	585	170
113.05	0	777	406	493	187	289	262	292	343	210	406	270	178	208	583	170
113.172	0	782	406	494	188	289	262	292	341	211	406	270	177	208	584	170
113.295	0	781	407	493	188	289	261	291	345	210	407	270	177	208	583	170
113.418	0	782	409	497	188	292	263	292	347	212	411	272	179	207	583	170
113.541	0	786	410	497	190	293	264	294	344	213	412	273	179	207	584	170
113.664	0	785	408	496	190	294	264	294	345	212	411	273	178	208	583	169
113.787	0	781	406	492	188	289	261	293	346	209	406	270	178	207	581	168
113.91	0	780	407	493	188	291	262	292	347	211	408	271	178	206	582	169
114.033	0	782	407	493	188	289	262	292	342	211	410	270	178	206	582	169
114.156	0	783	408	495	189	292	263	294	343	212	411	271	179	207	581	169
114.278	0	784	409	497	189	293	264	295	348	212	414	272	178	207	582	168
114.401	0	782	408	496	191	294	264	295	348	211	412	272	179	206	580	169
114.524	0	775	405	490	187	289	262	292	342	210	407	270	178	206	579	169
114.647	0	782	406	492	188	290	262	292	341	210	409	270	178	206	579	169
114.77	0	782	406	491	189	290	262	293	346	210	409	270	177	207	579	169
114.893	0	781	407	494	188	292	262	293	347	211	412	272	178	206	581	169
115.016	0	785	408	495	190	293	263	294	344	214	414	273	179	206	581	168
115.139	0	786	408	496	190	294	264	295	345	212	412	273	179	207	581	169
115.261	0	780	404	490	188	288	261	293	346	210	407	269	177	206	578	169
115.384	0	779	404	491	188	290	261	294	346	211	408	270	177	206	579	169
115.507	0	782	406	492	187	290	262	293	342	211	409	270	178	206	579	168
115.63	0	784	407	494	189	292	262	293	344	211	411	271	178	206	579	168
115.753	0	784	408	496	190	293	263	296	349	212	414	272	179	206	579	169
115.876	0	785	409	496	191	295	264	295	349	212	413	273	179	206	581	169
115.999	0	777	405	491	188	290	261	293	342	210	409	270	178	206	578	168
116.122	0	781	406	491	188	290	260	293	343	209	408	270	177	205	577	168
116.244	0	782	405	491	188	290	262	293	347	210	409	270	178	206	578	168
116.367	0	783	407	493	189	292	261	293	346	212	410	272	179	206	578	168
116.49	0	785	408	494	190	293	263	295	343	212	413	272	179	206	579	168
116.613	0	786	410	496	192	294	264	296	346	213	416	274	179	206	580	168
116.736	0	783	407	494	189	295	263	296	348	211	411	272	179	206	579	169
116.859	0	781	405	491	188	289	261	294	346	211	408	268	177	205	578	168
116.982	0	782	407	491	189	291	262	294	342	211	410	269	178	206	578	167
117.105	0	783	408	492	189	292	262	294	344	211	410	270	179	206	578	169
117.228	0	783	410	495	190	293	263	296	349	211	413	271	179	206	579	168
117.35	0	787	411	497	192	294	264	299	347	213	416	272	180	207	582	168
117.473	0	785	413	499	192	297	266	298	345	213	416	272	179	207	583	169
117.596	0	778	408	492	189	292	262	296	344	211	410	271	179	207	579	168
117.719	0	779	410	492	190	292	262	296	349	210	411	270	179	207	580	169
117.842	0	786	411	493	190	293	263	296	346	211	412	272	178	208	581	169
117.965	0	788	412	495	191	294	263	297	343	211	414	271	180	206	581	168
118.088	0	790	413	497	193	296	264	298	348	212	417	272	180	208	583	170
118.211	0	786	414	500	194	297	266	300	351	213	419	274	181	208	584	170
118.333	0	787	410	493	190	294	262	298	346	211	413	271	180	208	581	169
118.456	0	789	410	494	191	292	261	297	343	211	413	271	179	208	581	169
118.579	0	788	412	495	191	293	263	297	346	210	413	271	179	208	583	168
118.702	0	784	413	496	192	295	263	299	349	212	416	271	180	208	583	169
118.825	0	792	414	497	193	296	264	300	347	212	418	272	180	208	585	170
118.948	0	795	415	500	194	299	266	299	347	212	419	274	181	209	586	170
119.071	0	789	411	492	190	293	263	299	346	210	412	270	179	209	583	169
119.194	0	782	411	493	190	292	262	299	348	211	412	270	179	208	582	170
119.316	0	789	411	493	191	293	263	298	345	211	411	271	179	208	583	170
119.439	0	792	412	495	190	293	263	297	344	211	414	271	179	209	584	169
119.562	0	792	414	498	192	296	264	299	348	212	416	272	180	208	585	171
119.685	0	788	415	498	193	298	265	300	350	213	417	273	180	210	586	170
119.808	0	780	410	492	189	293	262	297	346	211	410	270	179	209	582	170
119.931	0	790	410	492	189	291	261	297	342	211	408	270	180	208	583	170
120.054	0	788	410	492	189	292	262	297	347	210	409	271	179	208	583	170
120.177	0	784	411	494	189	294	262	297	348	212	411	271	179	208	583	171
120.3	0	783	413	496	191	294	264	297	345	212	413	271	180	209	585	170
120.422	0	794	414	499	191	295	264	298	345	213	414	272	180	208	586	171
120.545	0	787	409	493	188	291	262	295	347	209	407	270	178	208	583	170
120.668	0	783	408	492	188	289	261	296	347	211	408	269	180	208	582	170
120.791	0	779	409	492	188	292	263	295	343	211	407	269	180	208	583	170
120.914	0	790	411	494	188	292	262	296	343	212	409	271	181	208	582	170
121.037	0	791	413	496	189	292	263	296	349	211	412	271	179	208	585	170
121.16	0	792	413	498	191	295	265	298	349	212	414	272	180	210	585	170
121.283	0	779	409	493	188	291	263	296	343	212	407	271	179	208	582	170
121.405	0	788	408	492	187	289	262	294	342	210	406	270	179	207	581	171
121.528	0	789	410	493	188	291	261	294	347	210	407	269	180	209	582	171
121.651	11	789	411	494	188	291	262	295	347	211	409	270	180	207	582	170
121.774	0	788	413	496	189	294	263	296	344	213	412	271	180	208	583	170
121.897	0	789	413	498	190	296	264	297	345	213	412	272	180	208	584	170
122.02	0	783	407	492	187	290	262	296	347	210	406	270	179	208	580	170
122.143	0	788	408	492	188	290	261	295	346	211	407	269	180	207	581	169
122.266	0	785	408	493	187	290	262	294	342	211	407	270	179	207	581	170
122.388	0	790	410	495	189	291	262	295	344	211	410	270	180	207	581	170
122.511	0	791	411	497	189	292	263	297	348	212	412	270	179	207	582	170
122.634	0	794	411	498	189	295	263	297	348	213	411	271	180	207	581	170
122.757	0	784	406	492	185	291	262	293	342	211	404	268	179	207	578	169
122.88	0	783	406	492	186	288	262	294	343	210	404	268	179	206	577	169
123.003	0	782	406	491	186	288	261	294	346	212	404	268	179	206	579	170
123.126	0	789	407	493	187	289	262	293	345	211	408	268	180	206	579	169
123.249	0	788	408	495	189	292	263	294	343	212	410	269	180	207	580	171
123.372	0	786	408	496	188	293	263	295	345	213	408	270	179	206	580	170
123.494	0	780	404	491	183	288	261	291	346	211	402	267	180	207	575	169
123.617	0	781	403	490	184	287	260	291	344	212	402	266	179	206	576	170
123.74	0	783	404	491	184	289	261	291	341	211	401	267	179	205	574	169
123.863	0	781	404	492	186	288	261	292	343	212	404	268	180	205	575	168
123.986	0	784	406	494	187	291	262	293	347	212	407	268	181	205	576	169
124.109	0	780	406	496	186	292	264	294	346	212	407	269	180	205	576	169
124.232	0	781	401	489	183	287	260	289	341	211	400	266	178	205	572	168
124.355	0	778	402	489	184	286	260	290	343	211	400	266	179	204	573	168
124.477	0	777	402	491	183	286	261	289	347	211	400	267	180	204	572	168
124.6	0	776	403	492	185	288	261	290	343	213	403	267	181	204	573	168
124.723	0	782	405	494	185	289	262	291	342	214	406	268	181	203	573	168
124.846	0	782	405	495	188	293	262	293	347	212	407	269	181	204	573	168
124.969	0	775	402	491	184	287	262	291	346	211	400	266	180	203	570	167
125.092	0	771	402	490	183	286	261	289	344	212	400	267	181	203	571	167
125.215	0	781	402	491	183	288	261	289	341	213	400	266	181	202	570	167
125.338	0	777	404	493	184	289	261	291	346	212	404	267	180	203	570	167
125.46	0	778	406	495	186	290	262	293	348	213	407	268	181	203	571	168
125.583	0	778	406	496	186	293	265	295	346	213	408	270	181	203	572	167
125.706	0	781	401	490	182	288	262	289	341	211	401	266	179	204	569	167
125.829	0	776	402	490	183	287	260	291	345	212	402	266	180	203	569	167
125.952	0	776	403	492	183	288	262	292	347	212	402	266	181	202	569	167
126.075	0	773	404	492	184	289	262	292	344	213	405	268	181	203	570	167
126.198	0	785	405	494	186	291	263	293	344	213	408	268	181	203	570	167
126.321	0	785	406	495	186	293	264	295	348	214	408	269	181	205	572	167
126.444	0	774	402	490	184	286	261	291	347	212	401	265	181	204	568	166
126.566	0	771	402	489	183	287	260	291	343	211	401	266	180	203	568	167
126.689	0	780	402	490	182	286	260	290	341	212	401	268	181	203	568	167
126.812	0	780	403	492	184	288	261	292	346	212	404	267	181	204	570	167
126.935	0	778	405	494	185	290	263	293	348	214	407	269	182	205	572	167
127.058	0	774	405	495	186	292	264	293	344	214	407	269	181	204	571	167
127.181	0	774	400	490	182	285	260	290	341	211	399	265	180	205	567	167
127.304	0	777	400	490	182	286	261	290	345	211	400	266	181	203	568	167
127.427	0	771	401	490	182	286	262	290	346	213	401	266	181	202	568	167
127.549	0	771	402	493	183	288	262	290	343	214	404	267	181	204	569	167
127.672	0	781	405	495	184	290	262	291	344	214	407	268	181	203	570	166
127.795	0	782	405	496	185	293	264	294	349	213	408	269	182	204	570	167
127.918	0	773	401	491	182	286	261	291	346	213	402	266	182	204	566	167
128.041	0	769	401	490	182	285	261	290	341	213	402	265	181	204	568	167
128.164	0	773	402	492	183	287	262	290	343	212	402	266	181	204	567	166
128.287	0	779	403	493	184	288	262	291	347	213	406	267	182	204	569	167
128.41	0	780	405	495	185	291	263	294	348	214	408	270	183	204	571	167
128.532	0	780	407	497	186	293	265	294	344	214	410	269	183	205	571	167
128.655	0	773	402	492	183	287	262	292	343	212	402	266	181	205	569	166
128.778	0	773	402	491	182	286	261	292	347	212	403	266	181	205	569	167
128.901	0	778	404	493	183	287	262	292	346	213	404	267	182	204	570	167
129.024	0	776	405	493	184	289	261	293	343	213	405	268	182	205	571	167
129.147	0	782	407	495	185	291	263	294	345	213	408	267	183	204	572	167
129.27	0	785	409	498	188	292	264	295	350	214	411	270	182	207	573	168
129.393	0	779	403	491	184	287	262	294	347	213	403	267	181	206	571	167
129.516	0	775	403	491	184	288	262	293	342	212	404	266	182	205	571	168
129.638	0	774	404	493	183	288	262	292	344	212	404	267	181	206	571	168
129.761	0	774	404	493	185	290	263	294	348	213	407	268	182	205	572	168
129.884	0	782	407	496	186	291	263	295	347	215	409	269	181	206	573	168
130.007	0	780	407	497	187	292	266	297	345	213	408	269	182	207	575	169
130.13	0	772	402	491	183	287	262	293	344	211	402	265	181	206	572	168
130.253	0	773	402	491	184	287	262	293	347	212	403	266	181	206	573	170
130.376	0	780	403	491	184	288	263	292	346	214	404	267	182	206	573	168
130.499	0	782	405	493	186	288	264	293	342	213	406	266	181	205	574	168
130.621	0	783	407	495	186	290	263	293	346	214	411	268	182	206	576	169
130.744	0	776	405	496	186	291	264	295	349	213	406	268	182	206	575	169
130.867	0	779	401	490	183	285	262	291	345	213	399	265	180	206	573	168
130.99	0	779	402	490	183	286	263	291	340	214	400	265	181	205	573	168
131.113	0	778	401	490	181	286	262	291	344	213	401	265	181	205	573	169
131.236	0	780	404	493	183	287	263	293	348	215	403	267	181	205	574	169
131.359	0	783	405	494	185	289	264	293	345	216	408	267	181	205	576	170
131.482	0	780	404	494	183	289	265	292	343	215	403	267	182	205	575	169
131.604	0	775	400	489	181	284	262	290	343	213	398	264	180	205	572	168
131.727	0	770	400	490	181	285	261	290	346	215	399	266	180	205	572	168
131.85	0	778	400	492	181	285	262	288	344	216	400	265	182	205	573	168
131.973	0	780	402	492	183	287	263	290	341	217	403	266	181	205	574	167
132.096	0	781	404	494	184	288	264	292	345	216	405	267	181	206	575	169
132.219	0	775	403	494	184	289	265	291	348	216	404	267	180	205	574	168
132.342	0	777	400	488	181	284	260	290	343	215	397	264	180	205	573	168
132.465	0	777	399	489	182	284	263	289	341	216	398	263	180	204	572	168
132.588	0	778	401	490	181	285	262	288	343	216	400	265	179	204	573	168
132.71	0	778	403	492	184	286	263	290	347	217	403	266	181	205	573	169
132.833	0	782	403	494	184	287	263	290	345	217	405	267	181	205	575	169
132.956	0	782	402	493	183	289	264	291	342	215	403	267	180	205	573	167
133.079	0	777	400	489	181	283	261	289	343	214	399	264	179	204	571	168
133.202	0	771	400	490	182	285	260	289	346	215	401	265	180	204	573	168
133.325	0	779	401	491	182	285	262	289	343	217	401	265	180	204	574	168
133.448	0	781	402	492	183	286	263	290	342	217	404	266	180	204	574	168
133.571	0	780	403	494	184	289	264	291	346	217	407	266	181	204	575	168
133.693	0	767	400	491	182	286	263	290	347	214	403	265	179	204	573	169
133.816	0	777	397	488	181	283	261	290	343	216	399	264	179	203	572	168
133.939	0	778	399	490	181	285	262	289	340	216	401	264	179	203	573	168
134.062	0	776	400	490	181	284	262	289	344	217	402	265	179	203	573	167
134.185	0	773	401	492	183	287	264	291	347	217	405	266	180	204	574	169
134.308	0	780	403	493	184	289	265	291	345	218	406	267	180	204	574	168
134.431	0	776	399	489	181	283	261	289	340	215	397	264	178	204	572	167
134.554	0	773	398	486	181	282	261	289	343	216	397	264	178	203	572	168
134.676	0	768	397	488	181	282	262	288	346	218	398	265	179	202	572	169
134.799	0	776	399	489	182	285	263	288	342	219	400	265	180	203	573	168
134.922	0	780	401	490	183	286	263	289	341	219	403	267	180	203	574	167
135.045	0	777	401	492	182	287	264	289	345	218	403	267	180	204	575	169
135.168	0	767	399	487	180	282	261	288	346	218	396	263	178	203	571	168
135.291	0	775	398	487	181	282	262	287	341	219	398	264	178	203	572	168
135.414	0	777	399	488	181	283	262	286	339	221	397	265	179	202	572	166
135.537	0	776	401	490	182	286	263	287	344	220	400	266	179	203	573	168
135.66	0	778	403	490	184	287	263	289	346	220	404	266	180	204	574	167
135.782	0	781	404	491	183	287	264	289	344	219	401	266	179	204	574	168
135.905	0	778	401	486	181	281	261	286	340	216	396	264	178	205	572	168
136.028	0	779	402	487	182	283	261	286	343	217	399	264	178	205	574	167
136.151	0	774	403	488	183	283	261	287	346	218	400	265	179	204	574	169
136.274	0	781	404	489	184	285	262	288	343	218	403	266	179	205	575	168
136.397	0	787	407	492	184	287	262	289	342	218	407	267	179	205	576	168
136.52	0	782	405	489	183	284	261	289	344	216	403	265	179	205	575	168
136.643	0	775	403	487	182	282	260	288	345	216	402	265	178	205	575	169
136.765	0	774	403	487	184	284	261	288	343	217	402	266	178	205	576	168
136.888	0	785	404	489	185	284	262	289	340	218	405	266	179	205	577	169
137.011	0	784	408	492	185	287	263	290	345	219	407	267	180	206	577	169
137.134	0	779	408	493	186	289	264	291	349	219	409	268	179	205	578	169
137.257	0	783	405	487	183	283	260	291	343	218	402	266	179	206	575	168
137.38	0	786	406	488	184	282	261	288	340	218	401	266	178	206	576	169
137.503	0	784	406	489	184	284	261	289	344	220	403	266	178	206	577	169
137.626	0	779	408	491	185	286	262	290	346	221	406	268	179	206	578	170
137.748	0	791	414	492	187	288	263	290	344	220	410	269	180	207	579	169
137.871	0	792	413	492	186	288	264	291	342	219	406	268	178	206	578	169
137.994	0	788	409	487	185	284	260	290	343	218	401	266	178	207	577	169
138.117	0	783	410	489	186	284	262	289	346	220	404	267	179	206	577	169
138.24	0	790	410	490	186	285	262	290	342	220	404	267	180	207	577	170
138.363	0	793	412	492	187	287	263	290	341	221	408	269	180	207	579	169
138.486	0	793	414	494	189	288	264	293	347	221	411	270	179	207	580	170
138.609	0	785	412	492	188	287	263	291	347	219	407	268	179	209	578	170
138.732	0	791	410	488	186	284	262	290	342	219	403	267	179	207	577	169
138.854	0	793	411	490	187	284	262	289	340	219	404	268	178	207	579	170
138.977	0	791	412	492	188	287	263	292	345	219	407	269	179	207	579	171
139.1	0	787	413	493	188	288	263	293	347	220	409	270	179	208	579	170
139.223	0	797	415	495	190	290	264	295	344	220	412	270	180	207	579	171
139.346	0	795	412	492	188	288	264	292	341	217	407	270	179	208	580	170
139.469	0	791	410	489	187	284	261	292	345	217	407	268	178	208	579	170
139.592	0	786	412	491	188	288	262	292	347	217	408	269	179	208	580	171
139.715	0	794	412	492	189	288	263	293	343	218	410	269	179	208	581	169
139.837	0	797	415	494	189	289	265	295	342	217	413	270	179	208	582	170
139.96	0	797	416	497	191	292	265	296	347	217	416	271	180	208	583	171
140.083	0	793	412	493	189	288	264	296	347	215	409	270	178	209	581	171
140.206	0	795	412	492	188	286	262	293	343	216	409	268	179	208	580	169
140.329	0	796	413	493	188	288	262	294	341	216	410	269	179	208	582	171
140.452	0	796	414	495	190	289	264	296	347	216	411	270	180	209	582	171
140.575	0	796	416	497	190	290	264	296	348	217	414	271	180	208	584	171
140.698	0	800	418	499	192	293	266	297	345	217	415	272	180	209	584	170
140.82	0	797	413	493	188	287	263	294	342	215	408	270	179	210	582	170
140.943	0	794	414	492	188	286	262	295	346	214	409	269	179	209	582	171
141.066	0	794	414	495	189	287	263	295	347	216	410	270	179	209	583	171
141.189	0	799	416	495	190	289	264	295	343	217	412	270	180	210	583	170
141.312	0	800	417	497	191	291	264	296	343	217	414	271	180	209	584	170
141.435	0	800	419	499	192	293	266	298	348	216	414	272	179	209	585	171
141.558	0	794	413	492	189	285	261	295	346	214	408	269	179	210	582	171
141.681	0	797	414	494	188	286	263	294	342	215	408	271	180	209	582	170
141.804	0	798	415	494	188	287	262	294	342	215	409	269	179	210	583	169
141.926	0	796	416	496	189	288	264	294	346	215	410	270	180	209	583	170
142.049	0	798	418	498	190	290	264	296	348	216	414	271	180	209	584	170
142.172	0	798	419	499	191	293	266	297	345	218	413	271	180	209	584	169
142.295	0	798	414	493	189	286	262	295	341	214	406	270	179	209	583	169
142.418	0	796	415	494	188	287	262	294	346	213	407	269	179	210	582	170
142.541	0	796	416	495	188	287	263	294	346	215	408	269	179	208	582	170
142.664	0	794	416	496	188	288	263	293	343	215	410	270	180	208	582	169
142.787	0	799	417	497	190	290	263	296	344	215	413	270	180	208	584	169
142.909	0	800	418	499	192	291	265	296	348	215	414	271	180	209	585	171
143.032	0	795	414	493	188	286	262	295	347	214	407	268	179	210	582	171
143.155	0	793	414	494	188	288	263	294	342	214	409	269	179	208	582	170
143.278	0	798	415	495	189	287	263	294	342	214	409	269	178	209	583	169
143.401	0	798	416	496	190	288	263	295	347	214	411	271	180	210	584	170
143.524	0	799	417	499	190	289	264	297	347	215	414	271	180	209	585	171
143.647	0	796	415	499	192	291	265	296	343	214	413	271	180	210	584	170
143.77	0	797	413	493	188	286	263	295	342	211	408	268	179	210	582	170
143.892	0	797	414	495	189	287	262	295	347	213	409	269	179	208	584	170
144.015	0	798	415	495	189	287	263	295	346	215	410	269	179	209	584	170
144.138	0	801	416	497	191	289	263	296	343	214	412	270	180	209	584	169
144.261	0	802	418	498	192	290	264	297	345	214	415	270	181	209	586	170
144.384	0	801	414	497	189	289	264	296	348	213	410	270	179	210	584	170
144.507	0	796	413	493	187	285	261	293	345	212	406	268	178	208	583	170
144.63	0	793	413	495	187	285	262	293	341	212	406	269	179	208	582	169
144.753	0	799	414	496	188	285	261	293	343	213	408	269	179	209	584	170
144.876	0	799	416	498	189	288	262	295	348	214	412	270	180	210	583	171
144.998	0	801	417	498	191	290	263	295	346	214	413	270	180	209	586	170
145.121	0	795	413	495	190	287	263	295	341	213	407	269	180	210	583	170
145.244	0	791	412	492	187	284	261	292	342	212	405	268	179	209	582	170
145.367	0	792	412	495	187	285	261	293	346	212	405	269	180	209	582	171
145.49	0	798	414	495	189	285	262	293	344	214	408	268	180	209	583	170
145.613	0	799	414	498	189	286	263	294	341	214	410	270	181	208	583	171
145.736	0	801	417	499	191	289	263	295	346	213	414	271	179	209	584	171
145.859	0	791	412	497	189	287	263	295	347	212	408	270	179	209	583	170
145.981	0	796	411	493	187	284	261	293	343	212	406	268	179	208	580	170
146.104	0	798	412	495	189	285	262	292	341	213	407	269	180	208	582	169
146.227	0	796	412	495	188	286	261	293	345	213	407	269	180	208	582	170
146.35	0	792	414	497	189	287	262	294	347	213	411	270	180	207	583	171
146.473	0	800	415	499	191	289	263	295	345	214	413	270	181	208	583	169
146.596	0	799	414	499	190	289	263	294	342	212	409	270	181	209	583	170
146.719	0	796	412	494	188	284	260	292	344	211	407	268	178	208	582	170
146.842	0	791	413	497	189	285	261	293	346	212	408	269	179	208	582	170
146.964	0	798	413	497	188	286	261	293	344	212	409	268	180	207	582	169
147.087	0	802	415	498	190	288	263	295	342	213	411	270	180	208	584	170
147.21	0	802	417	500	192	290	262	297	347	213	414	271	181	208	585	171
147.333	0	794	414	498	189	288	261	296	347	212	410	271	179	208	584	171
147.456	0	790	412	495	187	284	260	293	342	211	408	268	178	208	583	170
147.579	0	802	413	497	188	286	260	295	341	212	409	269	179	207	582	170
147.702	0	801	413	498	188	286	260	294	346	212	410	269	179	207	583	170
147.825	0	800	415	499	189	287	261	296	347	212	413	270	180	209	585	171
147.948	0	800	417	502	191	290	263	297	345	214	416	272	180	208	584	170
148.07	0	800	413	498	188	287	262	295	342	211	409	270	180	209	583	171
148.193	0	798	410	494	187	283	259	294	344	211	408	268	179	207	581	170
148.316	0	797	411	496	188	284	260	294	345	212	408	268	179	207	582	170
148.439	0	796	413	496	188	284	260	293	342	213	410	270	179	208	582	171
148.562	0	801	415	499	189	287	261	294	343	212	412	270	180	206	583	170
148.685	0	804	416	502	191	289	261	296	349	213	415	271	180	208	583	170
148.808	0	798	412	498	189	286	261	296	346	212	410	269	178	207	582	170
148.931	0	795	411	494	186	283	260	292	340	211	407	268	179	208	581	169
149.053	0	798	411	496	187	284	260	293	340	212	408	269	178	207	581	170
149.176	0	798	412	496	187	284	260	294	345	211	410	269	179	207	581	170
149.299	0	799	413	498	187	286	261	294	345	214	411	269	179	206	582	169
149.422	0	796	414	500	189	289	261	295	343	213	414	271	180	207	583	170
149.545	0	794	412	499	189	287	262	295	343	212	410	270	178	208	581	170
149.668	0	791	410	494	186	283	259	294	346	210	407	268	179	208	580	170
149.791	0	796	411	496	187	285	260	294	344	212	410	268	178	207	580	169
149.914	0	797	413	496	188	286	261	294	341	212	409	270	179	207	581	168
150.036	0	798	414	498	189	286	261	294	343	213	412	270	179	207	582	170
150.159	0	795	415	500	189	288	261	296	348	212	415	271	180	207	583	171
150.282	0	799	413	500	189	289	262	296	346	213	413	270	179	207	581	170
150.405	0	797	410	495	186	284	259	294	340	211	409	268	178	208	581	168
150.528	0	796	412	496	187	284	260	294	343	211	410	270	180	207	581	170
150.651	0	791	412	496	186	286	260	295	346	212	411	269	180	207	581	170
150.774	0	799	414	499	187	288	261	295	345	212	413	270	180	207	582	168
150.897	0	801	415	499	189	287	262	296	342	212	416	271	180	208	583	169
151.02	0	797	412	497	187	288	261	295	345	211	412	271	179	208	582	170
151.142	0	789	409	494	186	283	259	295	346	210	410	268	179	207	580	170
151.265	0	796	411	495	187	284	260	295	343	211	411	269	179	208	580	169
151.388	0	799	412	495	188	285	261	295	340	211	412	269	179	207	580	169
151.511	0	798	413	497	188	287	261	295	345	211	415	269	180	209	582	169
151.634	0	794	415	499	190	289	262	297	348	212	417	272	180	208	583	170
151.757	0	787	409	494	186	284	260	295	343	211	410	269	178	209	579	170
151.88	0	794	407	492	184	282	259	294	340	210	408	268	178	208	578	169
152.003	0	793	410	493	185	283	259	294	343	211	409	268	179	207	579	169
152.125	0	793	411	494	186	283	260	293	346	211	411	268	180	208	579	170
152.248	0	797	412	495	187	284	261	295	342	212	413	269	180	208	580	168
152.371	0	799	411	497	188	287	262	295	343	211	413	270	179	207	581	169
152.494	0	790	406	491	183	281	259	293	344	210	406	266	180	208	577	169
152.617	0	789	406	491	184	280	258	292	344	210	406	267	179	206	577	168
152.74	0	785	405	491	182	283	259	291	339	211	405	267	180	206	576	168
152.863	0	792	406	493	185	284	259	292	340	211	408	268	180	206	576	170
152.986	0	794	409	495	186	284	260	293	346	212	411	268	179	208	578	170
153.108	0	790	407	495	184	284	261	293	345	212	408	268	180	207	576	169
153.231	0	784	403	489	180	280	257	289	339	210	402	267	179	206	573	168
153.354	0	789	404	489	182	280	258	290	340	210	403	266	180	206	574	168
153.477	0	788	405	491	182	281	259	290	344	211	405	266	180	205	574	169
153.6	0	790	406	492	182	283	259	291	343	213	407	268	180	206	575	168
153.723	0	789	408	495	185	284	261	292	341	213	409	268	181	205	575	168
153.846	0	789	406	494	183	283	259	291	341	212	405	267	179	205	573	168
153.969	0	788	403	489	182	280	258	290	344	210	403	266	179	205	571	168
154.092	0	788	403	489	182	280	259	289	342	211	404	267	180	205	571	167
154.214	0	791	404	490	184	281	260	289	339	211	405	267	180	204	571	167
154.337	0	792	407	492	183	283	259	291	341	212	408	267	179	206	573	168
154.46	0	792	408	494	185	285	261	292	347	213	409	268	181	205	574	168
154.583	0	788	403	490	181	280	258	290	342	211	403	265	180	205	571	168
154.706	0	789	402	489	181	279	258	289	338	211	404	265	179	203	571	167
154.829	0	788	403	489	181	280	258	290	341	211	404	266	180	203	570	167
154.952	0	784	404	491	182	280	259	290	345	212	407	267	181	204	571	168
155.075	0	791	405	493	183	282	260	291	343	212	409	268	180	204	572	167
155.197	0	793	405	492	185	285	260	291	340	212	407	267	180	204	571	167
155.32	0	787	401	488	181	278	257	290	341	210	402	264	179	203	568	167
155.443	0	782	401	487	182	279	257	290	344	210	402	265	180	204	569	167
155.566	0	790	401	488	182	280	258	288	341	211	403	265	180	204	569	167
155.689	0	791	403	490	183	282	259	289	338	212	405	266	180	204	570	166
155.812	0	791	405	492	185	282	259	291	344	212	408	267	180	203	571	168
155.935	0	782	403	492	183	282	260	291	345	211	404	266	180	204	570	167
156.058	0	786	400	486	182	278	257	288	339	210	400	265	179	204	567	167
156.18	0	789	401	487	181	279	257	287	337	210	400	264	180	202	567	167
156.303	0	786	401	487	181	280	258	289	343	210	402	264	179	203	567	167
156.426	0	787	403	489	183	282	258	290	345	211	405	266	181	203	569	167
156.549	0	791	405	492	183	284	260	290	341	212	407	267	181	203	570	166
156.672	0	789	405	492	183	282	259	291	341	211	404	267	179	204	568	167
156.795	0	786	401	485	182	279	257	289	342	209	400	263	179	203	567	167
156.918	0	785	401	487	182	280	259	289	344	210	401	265	180	203	568	167
157.041	0	788	402	487	182	279	259	288	339	211	403	266	179	203	568	166
157.164	1	790	404	489	183	282	259	290	341	212	405	267	180	203	568	166
157.286	0	791	406	491	185	283	260	292	347	211	409	267	181	204	570	167
157.409	0	789	406	491	185	285	261	292	345	211	408	267	180	204	570	167
157.532	0	787	403	487	183	280	258	290	340	211	403	264	180	203	568	166
157.655	0	788	404	489	183	281	258	291	340	210	405	266	180	204	569	167
157.778	0	789	405	490	184	282	258	291	345	210	407	265	180	203	569	167
157.901	0	791	407	492	185	282	259	293	345	212	409	266	180	204	571	168
158.024	0	796	408	493	186	285	262	293	342	212	413	268	180	205	572	166
158.147	0	796	408	495	186	286	262	294	343	211	411	268	180	205	572	167
158.269	0	790	404	489	183	280	258	293	345	209	406	264	179	205	569	167
158.392	0	792	405	491	184	282	259	292	344	211	408	265	180	204	570	168
158.515	0	796	407	493	184	282	260	292	341	211	408	265	181	205	570	167
158.638	0	796	409	494	185	284	259	293	343	211	411	267	180	205	572	168
158.761	0	798	411	496	188	285	260	295	348	212	413	268	181	206	573	168
158.884	0	799	410	497	187	286	261	295	346	211	412	268	180	205	574	168
159.007	0	795	406	491	184	280	258	292	340	209	405	265	180	205	571	166
159.13	0	795	407	493	184	280	259	292	343	209	407	265	180	204	571	167
159.252	0	789	408	494	185	282	259	292	346	209	409	266	180	206	572	168
159.375	0	798	409	494	185	284	260	294	344	211	411	267	181	206	572	168
159.498	0	801	411	498	187	285	262	295	342	211	413	267	182	206	574	168
159.621	0	799	410	497	187	285	261	294	346	210	411	268	181	207	574	169
159.744	0	789	407	492	185	280	259	294	346	208	406	265	179	207	572	168
159.867	0	796	408	493	185	282	259	292	343	209	407	265	181	206	571	169
159.99	0	798	410	493	186	282	259	293	340	209	409	266	180	206	574	168
160.113	0	798	411	496	187	284	260	294	344	211	411	266	182	207	573	169
160.236	0	796	413	498	188	285	262	295	347	211	415	267	181	208	575	169
160.358	0	802	413	499	188	287	263	296	344	212	413	270	182	208	576	170
160.481	0	798	409	493	186	280	259	294	339	209	407	264	180	208	572	169
160.604	0	797	410	494	185	282	260	292	344	209	408	264	180	206	573	168
160.727	0	792	411	494	187	283	260	294	345	211	409	266	181	207	574	170
160.85	0	800	412	496	188	284	261	294	343	211	412	266	181	208	574	169
160.973	0	803	414	498	189	287	261	296	342	211	414	267	182	208	576	170
161.096	0	803	415	500	189	287	262	297	347	211	414	268	183	209	576	170
161.219	0	792	411	494	187	282	260	296	345	209	409	265	180	208	573	170
161.341	0	791	411	495	187	283	261	295	342	210	410	265	180	208	575	169
161.464	0	801	411	496	187	283	260	294	341	210	410	266	182	208	576	170
161.587	0	802	414	497	189	284	261	296	346	211	413	266	181	209	577	170
161.71	0	801	414	499	189	286	261	298	347	211	416	267	181	210	579	171
161.833	0	793	412	498	189	286	263	297	344	211	413	268	181	210	578	171
161.956	0	800	409	494	187	281	260	296	340	209	408	265	180	209	576	171
162.079	0	801	411	495	187	282	260	295	346	208	409	265	181	209	577	172
162.202	0	802	412	496	188	283	261	295	345	211	411	266	181	209	578	171
162.324	0	800	414	498	188	285	262	296	342	211	413	267	181	210	579	170
162.447	0	806	416	500	190	286	262	296	344	211	415	268	182	210	580	172
162.57	0	801	412	495	187	284	261	296	346	209	408	266	181	210	579	172
162.693	0	800	410	491	185	281	259	294	344	210	407	264	181	209	577	171
162.816	0	797	412	493	185	282	260	294	340	210	408	265	181	210	579	171
162.939	0	803	412	495	186	282	259	293	341	209	409	265	181	210	579	172
163.062	0	801	414	496	188	284	261	295	346	210	412	267	180	211	580	172
163.185	0	808	415	498	189	285	262	296	345	211	413	268	182	211	582	172
163.308	0	800	411	492	185	282	259	292	340	210	406	265	180	210	580	172
163.43	0	797	410	491	186	279	258	293	341	209	406	264	180	211	579	172
163.553	0	797	411	493	186	280	259	292	345	210	406	265	180	210	580	173
163.676	0	805	413	494	187	283	259	293	343	211	408	266	180	209	582	173
163.799	0	807	415	497	187	283	261	293	341	211	412	267	182	210	583	172
163.922	0	802	415	498	189	285	261	295	344	212	412	267	180	211	583	174
164.045	0	799	411	492	185	281	259	293	345	209	406	265	179	211	582	174
164.168	0	806	412	492	186	280	260	293	342	210	406	265	179	211	583	173
164.291	0	808	413	493	187	281	260	292	339	211	406	265	180	211	583	173
164.413	0	807	413	494	187	282	259	293	343	211	409	266	180	211	585	174
164.536	0	804	415	497	189	284	261	295	347	211	412	268	180	211	586	175
164.659	0	800	414	496	188	284	261	294	343	212	410	267	180	212	585	174
164.782	0	807	411	492	186	280	258	292	339	210	407	265	180	210	584	173
164.905	0	807	411	493	188	281	259	293	344	210	409	265	179	210	585	174
165.028	0	801	413	494	187	282	259	294	345	211	410	266	180	210	585	175
165.151	0	805	414	496	188	283	262	294	343	213	413	268	181	211	586	174
165.274	0	813	417	498	189	286	262	296	342	213	414	269	180	211	588	174
165.396	0	808	413	492	187	283	261	294	344	210	409	267	179	212	586	174
165.519	0	802	412	492	186	280	259	293	345	211	408	265	179	211	586	174
165.642	0	801	413	492	187	281	260	293	341	212	409	266	179	212	587	174
165.765	0	812	415	494	188	282	261	294	340	212	410	267	179	211	588	174
165.888	0	813	415	496	189	284	261	295	347	213	414	268	180	212	589	175
166.011	0	807	417	497	190	287	262	296	348	213	414	269	181	212	590	176
166.134	0	802	413	491	187	280	259	293	342	212	408	267	179	212	588	174
166.257	0	810	413	491	187	280	259	293	341	212	407	267	179	212	587	175
166.38	0	811	414	492	188	281	259	293	345	212	408	267	179	211	589	175
166.502	0	806	415	495	187	282	260	293	345	214	411	268	180	211	589	174
166.625	0	807	417	496	189	285	262	295	342	215	413	269	180	212	591	174
166.748	0	815	416	497	190	286	262	295	344	214	413	269	179	212	590	176
166.871	0	809	413	490	186	279	260	293	345	213	408	267	179	211	587	175
166.994	0	805	415	491	187	282	259	294	346	214	408	267	179	210	588	174
167.117	0	803	415	493	189	282	260	293	342	214	409	268	179	211	588	174
167.24	0	814	417	494	189	283	261	294	343	215	412	269	180	211	589	174
167.363	0	815	417	496	190	285	262	296	348	215	416	270	180	212	590	176
167.485	0	814	418	497	190	287	263	297	347	215	414	270	179	211	590	175
167.608	0	803	414	490	188	282	260	293	342	213	409	267	179	211	588	174
167.731	0	810	417	492	188	282	259	294	343	213	410	268	179	212	589	174
167.854	0	810	418	493	189	283	261	295	347	214	412	269	180	213	590	174
167.977	0	816	420	494	190	285	260	296	346	215	414	270	180	213	591	174
168.1	0	816	421	497	190	286	263	298	344	216	417	270	180	213	591	173
168.223	0	813	417	495	190	287	261	296	345	213	413	269	179	214	590	174
168.346	0	811	416	491	188	282	260	296	346	213	411	267	179	213	589	174
168.468	0	817	416	493	190	284	261	296	345	215	412	268	179	212	589	175
168.591	0	814	417	493	189	284	261	295	342	214	414	269	179	213	591	174
168.714	0	814	419	494	191	286	262	297	345	215	417	270	180	212	592	174
168.837	0	817	420	497	192	289	263	299	350	215	418	270	180	212	593	175
168.96	0	813	415	490	189	283	260	296	345	214	410	268	177	213	591	174
169.083	0	814	416	490	189	281	260	295	340	214	410	269	179	212	589	174
169.206	0	813	416	491	189	282	260	295	344	214	411	269	179	212	590	174
169.329	0	814	417	491	189	284	260	296	348	215	413	269	179	211	591	175
169.452	0	821	419	494	190	286	261	296	345	217	416	270	180	212	591	174
169.574	0	818	419	494	191	288	264	297	344	215	416	270	179	213	591	176
169.697	0	811	414	489	188	281	259	293	342	214	408	268	178	211	588	173
169.82	0	811	415	490	188	282	259	294	345	215	409	268	179	210	588	174
169.943	0	813	416	491	188	283	260	295	343	218	410	269	179	210	588	174
170.066	0	820	417	493	189	284	261	295	341	219	412	269	180	211	589	174
170.189	0	814	419	494	190	286	262	296	346	218	416	270	179	211	591	174
170.312	0	813	417	494	191	286	263	296	348	217	412	269	180	211	588	174
170.435	0	807	414	489	187	280	259	292	342	218	407	267	179	210	586	173
170.557	0	818	415	490	187	281	261	293	339	219	407	267	179	209	587	174
170.68	0	811	416	491	188	282	260	293	343	220	409	268	179	210	587	173
170.803	0	812	418	492	188	285	262	294	346	221	411	269	179	210	587	173
170.926	0	811	419	495	189	286	262	295	343	221	413	269	179	209	588	173
171.049	0	820	418	494	189	286	263	296	341	218	409	269	179	209	587	173
171.172	0	811	414	488	187	282	258	294	342	217	406	266	177	209	586	172
171.295	0	811	417	490	188	282	260	294	344	219	408	267	178	209	586	172
171.418	0	809	416	492	188	282	260	294	341	220	409	268	179	208	586	174
171.54	0	821	419	494	190	285	261	294	340	220	411	269	178	208	587	173
171.663	0	820	420	495	190	287	263	296	345	221	414	269	179	209	587	173
171.786	0	813	418	493	190	285	262	296	346	218	410	268	179	208	586	172
171.909	0	809	416	491	188	283	259	294	340	217	407	267	177	208	584	172
172.032	0	815	418	491	188	283	260	294	340	218	409	266	179	208	585	172
172.155	0	818	418	493	189	284	260	295	344	219	412	267	179	207	586	172
172.278	0	814	419	495	189	285	262	296	345	220	413	269	179	208	586	173
172.401	0	814	420	497	192	286	263	296	343	219	414	269	180	208	588	172
172.524	0	814	417	492	189	284	261	296	341	217	409	267	178	207	585	173
172.646	0	813	416	491	188	281	258	295	343	216	407	265	178	207	584	172
172.769	0	813	418	493	188	283	260	294	343	219	409	266	178	208	585	172
172.892	0	811	418	494	189	284	261	295	340	221	410	267	179	207	585	173
173.015	0	816	420	495	190	286	261	295	342	220	412	268	178	207	587	173
173.138	0	823	420	498	191	287	262	297	346	219	415	268	179	207	588	172
173.261	0	812	417	493	189	283	260	296	345	217	409	267	179	209	585	171
173.384	0	809	416	492	187	283	260	294	339	219	406	266	179	207	584	171
173.507	0	814	417	495	188	282	260	294	340	219	408	266	178	207	585	172
173.629	0	820	418	495	188	284	260	294	345	220	410	267	178	207	585	173
173.752	0	819	420	497	188	286	261	295	345	221	413	268	179	207	586	172
173.875	0	818	420	499	190	287	262	296	342	220	416	268	179	207	586	172
173.998	0	814	417	496	188	285	261	295	342	218	412	266	178	206	584	172
174.121	0	812	417	493	188	281	258	295	345	217	409	266	178	207	584	171
174.244	0	818	417	495	190	284	261	295	343	219	410	267	178	206	584	172
174.367	0	815	418	496	189	284	261	294	340	219	411	267	179	207	585	171
174.49	0	822	420	498	190	285	261	296	342	219	414	268	178	207	587	172
174.612	0	819	421	499	192	287	262	298	348	218	417	269	179	207	588	173
174.735	0	820	419	497	191	285	262	297	346	217	412	268	178	208	586	172
174.858	0	816	417	494	189	282	259	296	340	215	410	266	178	207	585	171
174.981	0	816	419	496	190	284	260	295	343	215	412	266	178	207	586	172
175.104	0	817	420	497	190	285	259	296	347	216	413	268	178	207	588	172
175.227	0	823	422	499	192	286	261	298	346	216	417	268	179	208	588	173
175.35	0	822	423	500	193	288	262	299	343	216	418	269	179	208	589	172
175.473	0	817	420	495	190	283	261	297	344	213	413	267	178	209	587	172
175.596	0	816	421	496	190	284	259	297	346	213	414	267	178	208	588	173
175.718	0	822	421	497	190	285	259	298	345	215	415	268	179	209	588	172
175.841	0	824	423	498	191	285	261	297	341	214	416	268	179	209	590	172
175.964	0	822	424	499	192	286	260	300	347	214	418	270	178	209	591	172
176.087	0	820	423	500	194	288	262	302	350	215	420	269	180	210	591	173
176.21	0	821	420	496	191	284	259	299	345	213	413	267	178	209	589	173
176.333	0	824	421	495	191	283	260	298	341	212	414	268	178	209	590	173
176.456	0	824	421	497	191	284	259	298	345	213	415	269	178	209	590	173
176.579	0	821	423	498	191	286	260	298	348	214	417	269	180	211	590	173
176.701	0	826	424	500	192	287	260	300	347	215	419	271	180	211	592	173
176.824	0	822	422	498	193	285	261	299	343	213	415	270	179	211	591	173
176.947	0	817	419	494	189	282	259	296	344	212	412	268	179	210	589	173
177.07	0	818	421	496	190	283	259	297	346	213	414	269	178	210	591	173
177.193	0	824	421	497	190	283	259	296	344	214	415	269	179	211	591	173
177.316	0	826	422	499	190	285	261	297	342	214	416	269	180	211	591	173
177.439	0	827	424	500	193	287	261	299	346	215	420	271	179	211	593	174
177.562	0	816	419	496	190	283	260	297	347	212	413	269	178	211	590	173
177.684	0	822	419	495	189	282	259	295	343	213	412	268	178	211	590	172
177.807	0	822	420	496	189	283	259	295	341	213	412	268	179	210	590	172
177.93	0	817	420	498	189	283	259	295	344	214	413	270	179	212	591	174
178.053	0	818	421	498	190	285	260	296	348	214	417	270	179	212	592	173
178.176	0	827	423	500	192	286	261	298	346	214	418	271	179	212	594	173
178.299	0	823	420	496	190	283	260	296	341	212	412	269	178	211	593	173
178.422	0	817	420	495	189	282	257	296	344	211	412	269	178	211	593	173
178.545	0	818	421	496	189	284	259	296	346	212	413	268	178	211	592	174
178.668	0	821	420	497	191	284	259	296	344	213	416	270	179	212	594	173
178.79	0	827	421	498	192	285	260	296	341	213	417	270	178	212	594	173
178.913	0	822	423	501	193	288	260	298	346	212	419	270	178	211	595	174
179.036	0	819	419	496	190	282	259	296	347	210	414	268	179	211	593	175
179.159	0	816	420	496	190	282	258	296	343	211	414	268	179	211	592	175
179.282	0	827	421	497	190	282	258	296	341	210	416	269	179	211	595	173
179.405	0	826	421	499	191	284	258	297	346	212	417	269	178	210	595	174
179.528	0	821	422	500	192	285	260	298	348	212	420	270	179	211	597	176
179.651	0	818	421	500	192	287	260	298	346	212	418	270	179	211	595	175
179.773	0	824	418	494	190	282	257	297	340	210	413	268	177	210	593	174
179.896	0	817	419	495	190	282	257	296	344	211	414	269	179	210	593	175
180.019	0	818	419	496	191	283	258	296	346	211	415	269	179	210	594	175
180.142	0	819	419	498	191	284	259	297	344	212	416	269	179	211	595	174
180.265	0	825	420	499	192	286	260	297	343	213	419	270	179	211	596	172
180.388	0	814	419	498	190	286	259	297	346	211	415	270	179	210	592	170
180.511	0	803	417	495	189	280	257	295	344	211	411	267	178	209	590	174
180.634	0	807	414	495	189	281	258	295	341	211	410	267	178	207	590	181
180.756	0	808	413	495	188	281	258	295	340	211	411	267	177	209	591	181
180.879	0	808	417	497	192	284	259	297	345	212	416	269	178	209	590	173
181.002	0	815	421	500	193	287	260	299	348	212	420	270	178	210	590	171
181.125	0	824	421	498	192	285	259	297	343	212	415	268	178	210	588	170
181.248	0	832	419	496	190	281	257	296	339	210	414	268	178	209	588	171
181.371	0	818	417	493	190	283	259	296	345	209	415	268	177	210	591	172
181.494	0	828	425	496	191	283	260	296	345	211	417	267	178	210	591	170
181.617	0	831	428	499	192	286	259	296	342	212	419	269	178	211	592	171
181.74	0	828	429	502	193	287	261	299	343	212	421	270	178	210	593	171
181.862	0	822	424	497	191	283	258	298	346	210	417	268	178	211	592	172
181.985	0	821	423	496	191	283	259	297	345	210	417	268	178	211	594	172
182.108	0	822	423	498	192	283	260	297	342	211	418	268	178	210	593	172
182.231	0	829	424	500	192	285	259	298	342	211	420	270	178	211	594	172
182.354	0	826	425	500	193	286	261	300	348	211	421	269	179	211	598	174
182.477	0	828	422	501	193	288	261	300	348	211	421	270	178	211	597	173
182.6	0	821	420	496	190	283	259	298	342	210	415	268	177	212	595	173
182.723	0	827	420	497	191	284	259	299	343	211	418	268	177	211	597	174
182.845	0	826	422	499	192	285	261	299	348	211	419	269	178	211	596	173
182.968	0	830	423	501	193	286	259	301	347	211	420	270	179	212	597	173
183.091	0	832	425	503	193	290	263	301	344	212	421	270	178	212	597	174
183.214	0	829	421	497	191	284	260	299	342	209	416	268	177	211	595	174
183.337	11	828	421	497	190	284	258	299	346	210	417	268	178	211	596	172
183.46	0	830	422	499	191	284	259	300	346	211	417	267	178	210	594	172
183.583	0	825	422	500	191	285	260	298	341	211	418	268	179	210	596	172
183.706	0	831	423	501	192	286	260	300	345	211	419	269	179	211	596	173
183.828	0	828	421	499	192	286	261	300	348	210	418	270	178	210	596	173
183.951	0	828	418	495	189	282	258	298	344	210	414	268	178	210	593	172
184.074	0	820	419	497	190	282	260	297	341	211	413	269	178	211	593	171
184.197	0	825	419	497	190	283	258	298	343	210	415	269	179	209	593	171
184.32	0	825	420	498	191	286	260	299	348	212	417	269	179	211	593	172
184.443	0	832	423	502	192	287	261	299	346	212	419	270	179	210	591	172
184.566	0	825	419	495	189	284	258	296	341	209	412	269	179	211	588	169
184.689	0	824	419	496	191	282	258	297	342	209	413	268	179	210	589	170
184.812	0	822	420	497	191	282	259	296	346	210	413	268	179	210	588	170
184.934	0	830	420	498	191	283	260	298	345	212	416	269	180	210	588	170
185.057	0	826	423	500	191	286	260	298	342	211	418	271	179	210	589	168
185.18	0	823	421	499	192	286	261	298	346	210	417	271	180	210	588	169
185.303	0	821	420	495	190	280	258	298	347	209	414	268	179	210	585	169
185.426	0	827	420	497	190	282	258	297	344	211	415	271	179	209	586	169
185.549	0	823	421	497	190	283	259	297	341	211	416	270	181	210	586	168
185.672	0	823	422	499	192	285	260	298	345	211	419	269	179	209	587	168
185.795	0	824	422	501	192	287	261	300	349	212	420	271	179	211	587	170
185.917	0	817	418	496	189	282	259	296	344	210	413	270	179	210	585	169
186.04	0	828	420	496	191	282	258	297	340	210	415	270	180	209	585	168
186.163	0	826	419	497	190	282	259	297	345	210	416	269	179	209	585	169
186.286	0	823	421	498	191	284	260	299	348	211	418	270	180	210	586	169
186.409	0	830	422	501	193	286	261	300	345	211	421	272	181	210	586	168
186.532	0	829	419	499	190	285	261	297	343	210	416	271	179	210	587	169
186.655	0	826	418	495	189	280	258	297	344	209	415	269	180	210	585	168
186.778	0	820	418	497	191	282	259	298	346	209	415	270	180	210	585	168
186.9	0	826	419	497	190	284	260	297	343	211	416	271	180	210	586	168
187.023	0	830	421	499	192	285	260	298	342	211	419	271	179	210	587	168
187.146	0	830	422	501	192	287	261	300	347	211	419	271	180	210	587	168
187.269	0	820	419	494	189	282	258	297	347	209	414	268	179	211	584	169
187.392	0	818	419	497	190	282	259	297	341	210	415	270	180	210	585	168
187.515	0	827	420	497	190	283	259	297	341	209	415	269	180	210	586	168
187.638	0	827	421	499	190	285	260	297	346	210	417	270	180	211	586	170
187.761	0	829	423	500	193	286	261	300	348	212	420	272	181	211	589	169
187.884	0	821	419	499	191	286	261	299	344	211	417	271	180	211	587	168
188.006	0	829	418	495	189	281	258	298	341	209	414	269	179	211	587	169
188.129	0	827	419	497	191	282	259	298	347	210	415	269	179	212	589	170
188.252	0	828	421	498	191	283	259	298	346	210	417	269	180	211	588	169
188.375	0	828	421	499	192	286	260	298	343	212	419	271	180	212	591	168
188.498	0	834	422	501	192	287	262	299	344	211	421	272	181	211	590	170
188.621	0	830	419	496	190	282	259	299	346	209	416	270	179	211	589	171
188.744	0	829	419	497	191	282	260	298	346	210	416	270	180	211	589	170
188.867	0	826	420	497	190	284	260	298	342	210	417	270	180	210	589	169
188.989	0	832	421	499	191	285	260	300	344	211	419	270	179	211	591	170
189.112	0	834	422	501	192	287	261	300	349	212	422	272	180	212	593	171
189.235	0	831	419	499	191	285	261	300	347	211	417	271	180	212	591	170
189.358	0	822	417	496	189	282	260	298	341	209	416	269	179	212	591	170
189.481	0	827	419	497	191	283	259	298	342	210	417	270	179	211	591	170
189.604	0	832	420	498	190	284	260	298	347	210	417	271	179	211	592	171
189.727	0	832	422	499	192	284	261	299	347	211	420	271	179	211	593	172
189.85	0	831	421	500	191	287	263	300	343	211	418	271	180	212	592	170
189.972	0	824	417	495	188	283	258	297	342	209	414	269	178	212	591	171
190.095	0	824	416	495	189	282	259	297	346	210	414	269	180	211	591	172
190.218	0	829	418	496	188	281	259	297	343	211	413	270	180	211	592	170
190.341	0	827	419	498	190	283	261	297	340	211	415	270	180	212	592	170
190.464	0	828	421	499	191	286	261	298	344	211	418	271	180	211	593	171
190.587	0	825	417	496	189	284	260	297	346	210	414	269	179	212	591	172
190.71	0	827	416	494	188	280	257	296	343	211	411	268	178	210	591	170
190.833	0	824	416	495	188	281	259	295	340	211	411	269	179	210	591	171
190.956	0	823	416	496	188	281	258	296	342	211	412	269	179	211	592	170
191.078	0	825	418	497	189	285	260	295	347	211	416	270	179	210	593	171
191.201	0	831	419	499	189	286	260	297	345	212	416	271	180	211	592	171
191.324	0	824	415	494	189	281	258	295	339	209	411	269	179	210	590	170
191.447	0	822	415	494	189	281	258	295	342	210	413	268	179	210	591	171
191.57	0	821	415	495	187	281	259	295	345	210	413	269	179	209	590	171
191.693	0	828	416	495	189	282	259	295	343	211	415	270	179	210	591	172
191.816	0	830	416	497	190	284	260	296	341	212	417	271	179	209	592	171
191.939	0	823	416	496	189	283	260	297	344	210	416	270	179	210	591	172
192.061	0	818	413	493	187	280	257	295	345	209	412	268	178	209	589	172
192.184	0	821	414	494	187	281	258	295	341	210	413	268	179	208	590	172
192.307	0	826	415	494	188	281	259	295	338	210	414	269	179	210	589	171
192.43	0	826	415	497	189	282	259	296	343	210	417	270	179	209	590	171
192.553	0	824	418	499	191	286	262	298	347	212	418	270	179	209	591	171
192.676	0	815	413	494	188	280	258	296	342	209	413	268	178	210	590	170
192.799	0	825	413	493	187	279	257	294	337	209	410	268	178	209	589	170
192.922	0	821	413	494	187	280	257	295	342	209	410	267	178	208	588	170
193.044	0	818	416	495	188	283	258	295	346	210	414	268	179	208	589	171
193.167	0	822	416	496	189	282	260	296	342	212	416	269	179	209	589	171
193.29	0	827	416	498	191	286	261	297	341	211	416	270	179	208	589	171
193.413	0	817	412	492	186	279	258	294	342	209	410	267	178	209	587	170
193.536	0	815	413	493	187	279	258	295	344	209	411	267	179	207	587	170
193.659	0	813	414	494	187	280	258	294	341	209	411	267	178	208	588	170
193.782	0	823	414	495	188	282	259	295	339	210	413	269	178	208	588	171
193.905	0	824	416	496	189	282	258	296	344	211	416	269	178	209	589	171
194.028	0	818	416	497	190	285	260	297	346	209	414	269	179	208	588	170
194.15	0	812	413	492	187	280	257	294	341	210	410	268	177	208	586	170
194.273	0	822	415	494	188	281	258	294	338	209	411	267	178	207	587	169
194.396	0	820	415	495	187	281	258	295	343	209	412	267	179	208	587	170
194.519	0	816	416	496	188	283	259	296	345	210	414	268	179	208	588	170
194.642	0	816	417	498	190	284	260	297	342	211	416	269	178	208	589	170
194.765	0	825	415	496	190	284	260	298	341	210	413	269	178	208	588	170
194.888	0	821	411	492	188	280	258	296	343	207	411	266	178	208	586	170
195.011	0	815	413	494	187	280	259	296	344	209	413	267	178	207	588	171
195.133	0	814	414	495	188	281	260	296	341	210	413	267	178	207	587	170
195.256	0	825	416	496	189	284	260	298	340	211	416	268	178	207	588	171
195.379	0	827	418	498	190	286	261	299	345	211	417	270	178	208	590	171
195.502	0	815	413	494	187	282	259	297	345	209	411	268	178	208	587	171
195.625	0	813	412	491	187	280	257	295	340	209	409	266	177	208	587	170
195.748	0	823	413	492	187	281	257	295	338	208	412	267	178	208	587	170
195.871	0	823	415	494	187	281	258	296	343	209	413	267	178	208	589	171
195.994	0	824	416	497	188	283	259	296	345	210	416	268	179	208	588	172
196.116	0	824	417	497	190	285	261	298	343	210	417	269	179	208	588	171
196.239	0	825	412	491	184	281	258	294	338	208	410	267	177	207	585	169
196.362	0	819	412	493	185	279	257	294	343	208	410	266	178	207	585	170
196.485	0	815	409	493	185	279	258	294	344	209	411	267	178	206	586	176
196.608	0	798	407	494	186	280	259	295	340	210	412	267	179	205	586	178
196.731	0	813	409	495	188	283	260	297	340	210	415	268	178	207	586	174
196.854	0	816	411	495	188	283	260	296	345	209	416	268	178	207	588	172
196.977	0	814	409	491	184	279	258	295	344	209	412	266	178	206	585	170
197.1	0	815	410	493	186	281	258	296	340	209	414	266	177	205	585	169
197.222	0	812	410	493	186	281	258	296	340	209	415	266	177	206	587	170
197.345	0	818	412	495	188	284	259	298	345	209	417	268	179	207	587	171
197.468	0	817	413	497	189	285	259	298	346	210	419	270	178	206	588	169
197.591	0	811	409	492	186	280	258	297	342	208	413	267	177	208	586	170
197.714	0	807	406	491	185	280	257	295	340	208	412	266	178	206	587	170
197.837	0	793	404	490	185	280	257	297	345	209	412	268	179	206	587	175
197.96	0	791	405	490	185	280	257	295	344	209	413	267	178	205	586	177
198.083	0	794	404	494	187	281	261	298	342	210	416	269	180	204	586	173
198.205	0	784	400	494	187	283	260	298	341	209	413	267	180	205	583	172
198.328	0	791	397	490	184	278	258	298	343	208	411	265	179	205	581	171
198.451	0	796	396	490	185	279	259	299	344	208	412	265	178	205	584	170
198.574	0	790	397	489	186	280	259	299	340	208	412	267	179	205	585	170
198.697	0	794	399	492	185	282	259	299	341	209	415	268	179	206	585	168
198.82	0	796	400	493	187	283	261	299	346	209	414	268	179	206	585	168
198.943	0	792	397	488	183	279	258	297	344	208	409	265	179	205	581	167
199.066	0	797	398	490	183	279	259	295	339	208	409	265	179	205	582	167
199.188	0	798	398	489	184	279	259	296	339	208	411	266	179	207	584	169
199.311	0	799	401	491	185	281	259	296	345	209	412	268	179	206	585	168
199.434	0	801	402	494	187	284	260	298	346	211	413	269	179	207	585	169
199.557	0	790	398	489	183	278	257	295	341	209	408	267	178	207	583	169
199.68	0	794	397	487	183	277	257	294	340	208	408	266	180	206	582	168
199.803	0	791	397	488	182	279	258	295	345	208	408	267	179	206	582	168
199.926	0	790	398	489	184	280	258	295	345	209	410	267	181	206	582	169
200.049	0	795	399	491	186	284	260	297	341	210	412	269	181	205	583	168
200.172	0	788	396	488	182	279	258	294	340	207	406	266	179	207	580	168
200.294	0	790	397	488	182	279	258	295	344	208	407	267	179	204	580	167
200.417	0	788	397	488	184	279	258	294	343	209	407	266	179	206	581	168
200.54	0	788	399	489	183	280	258	295	341	210	410	268	179	206	583	168
200.663	0	793	401	493	185	284	259	297	342	209	412	269	179	205	582	168
200.786	0	787	398	489	184	279	258	295	344	209	408	267	179	206	580	167
200.909	0	784	397	488	182	279	257	295	344	209	408	267	179	205	581	167
201.032	0	787	398	489	183	280	259	295	340	209	410	267	180	206	584	167
201.155	0	786	399	491	184	280	257	295	341	209	412	268	179	207	583	167
201.277	0	790	401	492	185	282	259	297	346	209	414	269	179	206	584	168
201.4	0	785	398	489	182	278	257	295	344	209	410	268	179	207	583	169
201.523	0	780	397	489	181	277	257	294	340	208	408	267	179	206	582	167
201.646	0	782	398	490	183	280	256	292	341	208	408	268	179	206	583	167
201.769	0	784	399	491	182	279	257	294	345	209	410	268	179	207	584	168
201.892	0	784	400	493	184	283	258	296	344	210	413	269	181	206	584	168
202.015	0	783	397	490	184	279	258	294	340	208	408	268	179	206	582	168
202.138	0	783	397	488	183	275	255	293	338	208	407	267	178	206	582	169
202.26	0	783	398	490	182	278	256	293	344	208	407	268	179	206	583	168
202.383	0	782	400	490	183	278	256	294	344	210	410	268	180	206	583	168
202.506	0	785	401	494	184	280	258	295	340	210	412	269	179	206	584	167
202.629	0	785	400	494	185	282	259	295	342	208	409	269	180	207	583	169
202.752	0	780	398	489	183	278	255	294	344	208	405	267	179	206	582	169
202.875	0	781	400	491	184	279	256	294	343	208	407	268	180	205	581	169
202.998	0	784	400	493	185	279	256	294	340	209	407	268	179	205	581	167
203.121	0	784	401	494	186	281	257	296	341	209	410	269	180	206	582	168
203.244	0	786	403	496	187	283	259	296	346	210	412	269	180	205	582	169
203.366	0	783	401	493	186	281	257	295	345	209	408	268	180	206	581	168
203.489	0	785	401	492	186	279	256	295	339	208	407	267	179	206	580	167
203.612	0	785	403	493	187	280	256	295	340	208	409	267	179	205	580	168
203.735	0	786	402	495	187	280	257	296	345	209	411	269	180	205	582	169
203.858	0	785	402	496	188	281	259	297	345	209	413	269	180	206	582	168
203.981	0	788	405	498	189	285	260	298	342	210	415	270	180	206	583	169
204.104	0	783	400	494	187	280	256	297	341	207	409	267	179	206	579	168
204.227	0	781	401	495	187	282	257	298	344	208	411	268	179	206	580	168
204.349	0	782	401	496	188	281	257	298	344	209	412	268	180	205	580	168
204.472	0	783	402	497	188	283	258	297	341	209	414	269	181	205	581	167
204.595	0	784	404	499	189	283	258	298	343	210	416	269	181	205	580	167
204.718	0	787	405	499	189	286	258	299	347	209	415	271	180	205	578	167
204.841	0	783	401	494	187	280	255	297	343	208	410	268	180	206	576	166
204.964	0	785	402	497	187	281	258	297	339	208	410	267	181	205	576	166
205.087	0	782	402	496	187	282	256	298	342	208	412	268	180	206	577	166
205.21	0	785	403	498	190	284	258	299	347	209	415	268	181	205	578	167
205.332	0	786	405	501	190	285	258	300	345	211	417	270	182	205	579	166
205.455	0	783	404	500	190	287	259	300	343	209	414	269	181	205	576	166
205.578	0	780	400	495	188	281	256	298	342	207	410	268	180	205	573	165
205.701	0	779	400	496	188	281	256	299	346	208	411	268	180	204	575	165
205.824	0	781	402	496	187	281	257	298	344	209	412	267	181	204	574	165
205.947	0	782	403	498	189	283	258	299	341	209	415	269	181	203	575	163
206.07	0	784	405	500	189	286	258	300	345	209	417	269	181	204	576	165
206.193	0	784	405	501	191	286	260	301	348	210	416	270	182	204	575	165
206.316	0	780	401	496	188	281	257	299	343	207	411	266	181	204	572	164
206.438	0	783	401	497	188	282	258	299	340	208	412	268	182	204	572	163
206.561	0	780	402	498	189	283	257	299	344	207	413	268	182	204	573	164
206.684	0	780	403	498	189	284	258	300	347	209	414	269	182	203	573	164
206.807	0	785	405	500	190	286	260	302	344	210	418	269	183	204	574	165
206.93	0	788	405	501	191	288	261	301	343	210	417	270	183	204	574	164
207.053	0	781	400	496	189	281	257	301	344	206	414	268	181	205	571	163
207.176	0	781	402	496	189	284	258	301	346	208	415	267	183	204	572	164
207.299	0	782	402	498	189	283	259	299	343	209	415	268	183	204	573	165
207.421	0	786	404	499	190	285	258	300	342	210	417	268	183	204	573	163
207.544	0	786	406	501	191	286	259	303	347	210	419	270	184	205	575	164
207.667	0	779	403	500	191	287	261	303	348	209	416	270	183	205	573	164
207.79	0	783	400	494	188	282	257	301	342	208	413	267	182	204	573	164
207.913	0	785	401	497	189	282	258	300	341	208	414	268	182	204	573	164
208.036	0	784	402	498	189	283	258	301	345	209	416	267	182	205	572	163
208.159	0	785	404	499	189	285	259	302	347	209	417	269	182	204	573	164
208.282	0	790	406	501	192	287	261	304	344	211	419	270	184	205	576	164
208.404	0	788	402	498	189	285	261	302	341	209	415	269	183	205	574	164
208.527	0	785	400	495	187	280	257	300	345	207	411	268	182	204	573	163
208.65	0	784	402	496	189	283	258	301	346	209	413	267	182	204	573	164
208.773	0	787	402	497	189	282	258	300	341	209	414	267	182	204	574	163
208.896	0	787	404	499	188	284	259	300	342	209	417	267	183	204	575	163
209.019	0	790	405	501	190	285	260	302	347	210	418	269	183	205	577	164
209.142	0	786	401	497	189	283	260	301	346	209	413	269	182	205	574	163
209.265	0	788	401	495	186	281	257	298	341	209	412	267	182	203	574	163
209.388	0	787	401	497	187	282	258	299	341	209	412	267	182	204	574	163
209.51	0	789	403	498	188	283	259	300	345	209	414	267	183	204	576	164
209.633	0	791	404	499	189	284	259	301	346	210	417	269	183	204	577	164
209.756	0	795	406	502	191	286	261	301	343	210	418	269	183	205	578	163
209.879	0	791	403	496	188	282	259	299	341	208	412	267	183	205	576	164
210.002	0	791	403	496	187	280	257	299	346	208	412	267	182	204	576	165
210.125	0	790	404	497	188	281	258	299	345	209	412	268	182	204	578	164
210.248	0	794	404	497	187	282	260	298	340	210	414	268	182	204	577	163
210.371	0	796	406	499	189	284	259	299	343	210	416	268	182	205	579	164
210.493	0	796	406	500	189	285	260	301	347	210	417	269	182	205	578	164
210.616	0	793	401	495	186	279	258	298	344	209	411	267	182	205	577	164
210.739	0	794	403	496	186	279	259	298	340	208	412	267	181	203	578	163
210.862	0	793	403	497	187	280	258	298	342	209	413	267	182	204	578	163
210.985	0	795	404	498	187	282	258	299	346	210	415	268	182	205	579	165
211.108	0	798	406	498	189	283	260	300	345	211	418	269	183	204	580	166
211.231	0	798	404	499	188	283	260	299	341	210	413	268	183	205	579	164
211.354	0	792	402	493	187	278	257	297	341	208	410	266	181	204	578	164
211.476	0	792	402	495	186	280	257	297	345	208	412	267	182	204	578	164
211.599	0	795	402	495	187	279	258	297	342	209	412	267	181	203	578	164
211.722	0	795	404	497	186	281	258	298	340	209	415	268	182	204	578	165
211.845	0	797	405	498	188	283	260	299	345	210	416	269	182	204	579	164
211.968	0	789	402	496	187	279	260	297	345	209	412	268	182	203	576	165
212.091	0	793	400	492	184	279	256	295	341	208	409	266	181	203	576	164
212.214	0	795	400	493	185	278	257	295	338	209	409	266	181	203	576	164
212.337	0	794	401	493	186	279	257	295	343	209	410	267	181	203	577	163
212.46	0	794	403	496	186	280	258	297	345	210	413	267	181	203	578	165
212.582	0	799	405	497	188	282	260	297	343	211	415	269	183	203	578	164
212.705	0	796	401	495	185	279	258	296	340	209	409	267	181	204	576	163
212.828	0	793	400	491	184	277	256	296	343	209	409	266	180	202	574	163
212.951	0	792	400	492	183	277	257	293	345	210	408	266	181	203	575	164
213.074	0	794	402	491	184	279	257	294	340	211	410	267	180	202	575	164
213.197	0	796	403	494	187	281	258	296	340	210	412	267	181	202	576	164
213.32	0	798	405	496	187	283	259	297	346	211	415	268	182	202	576	163
213.443	0	793	402	493	185	280	258	297	345	210	411	268	181	202	574	164
213.565	0	790	399	489	184	277	257	295	339	210	409	267	180	202	573	163
213.688	0	795	400	491	185	278	257	295	340	209	410	267	181	201	574	163
213.811	0	794	402	492	184	279	257	295	345	209	413	267	181	201	574	163
213.934	0	797	402	494	186	281	258	297	345	211	415	267	182	201	575	164
214.057	0	800	404	495	188	283	259	296	342	212	416	268	181	203	576	164
214.18	0	795	401	491	185	280	257	296	341	209	410	267	181	202	573	163
214.303	0	794	400	489	184	278	256	296	344	208	410	267	181	202	572	163
214.426	0	795	399	490	184	279	256	295	343	211	411	266	181	201	573	164
214.548	0	797	401	490	185	278	258	295	340	210	412	268	182	201	575	164
214.671	0	797	402	493	185	281	258	297	344	210	414	268	181	201	575	164
214.794	0	798	404	494	187	283	259	299	347	212	416	270	181	201	576	164
214.917	0	795	400	491	185	280	256	296	343	210	410	268	181	202	572	163
215.04	0	795	400	488	184	278	255	296	339	210	409	267	179	201	573	163
215.163	0	793	399	488	183	279	255	294	342	210	409	267	181	201	573	163
215.286	0	795	400	489	185	279	257	296	345	210	412	267	181	202	573	163
215.409	0	799	401	491	185	282	257	297	344	211	415	269	181	202	575	164
215.532	0	803	403	494	186	283	259	298	342	212	416	270	181	203	575	164
215.654	0	796	400	489	183	279	256	295	343	209	408	268	180	201	572	163
215.777	0	789	399	488	181	278	256	296	345	209	409	266	181	201	572	163
215.9	0	796	398	487	182	279	256	296	342	210	410	267	181	201	572	163
216.023	0	798	399	488	184	279	256	295	340	210	412	267	181	202	573	163
216.146	0	798	401	490	184	281	257	297	344	211	413	269	181	201	575	164
216.269	0	800	402	493	186	284	258	299	348	212	417	270	182	201	576	164
216.392	0	797	400	489	183	279	257	297	343	209	410	267	181	202	573	164
216.515	0	796	398	487	182	278	255	295	339	209	409	266	180	201	572	164
216.637	0	796	397	486	183	280	256	296	344	210	410	266	181	202	573	163
216.76	0	795	401	488	183	279	256	296	346	211	411	267	181	202	573	164
216.883	0	800	402	489	183	282	258	298	343	210	413	269	181	202	575	163
217.006	0	803	403	492	185	284	258	299	342	211	416	270	181	202	577	164
217.129	0	797	401	489	183	281	257	298	346	209	410	268	181	202	573	165
217.252	0	797	399	485	182	278	255	296	345	210	409	268	182	201	572	164
217.375	0	799	400	487	183	279	257	296	341	211	410	267	181	202	574	164
217.498	0	800	400	487	183	280	255	296	341	209	412	267	181	202	575	163
217.62	0	801	401	489	185	282	258	297	346	210	415	269	182	203	576	164
217.743	0	803	404	492	186	283	258	300	347	211	415	270	182	202	576	164
217.866	0	794	400	487	183	279	256	297	341	210	410	267	181	203	573	164
217.989	0	798	398	486	182	278	256	296	340	209	410	267	181	202	573	164
218.112	0	798	399	486	182	280	256	297	345	209	410	267	182	201	574	165
218.235	0	801	400	487	183	280	255	297	344	210	413	267	181	202	575	165
218.358	0	803	401	489	184	282	257	297	342	211	415	269	181	204	577	164
218.481	0	804	402	490	185	283	258	298	344	211	415	269	183	203	578	165
218.604	0	792	399	486	182	278	255	297	346	208	408	267	180	203	573	165
218.726	0	798	398	486	181	278	255	296	342	209	407	266	181	203	573	165
218.849	0	799	396	485	181	278	256	295	339	209	408	267	181	202	573	165
218.972	1	798	397	485	182	278	256	295	343	209	411	266	181	202	574	165
219.095	0	800	399	488	182	281	256	297	346	211	413	268	181	203	575	166
219.218	0	803	400	490	183	282	258	297	344	211	413	269	182	202	576	165
219.341	0	797	398	486	181	278	256	296	340	208	407	266	180	202	571	165
219.464	0	792	396	484	178	275	254	293	341	208	405	265	181	201	570	164
219.587	0	787	395	485	179	277	255	294	344	209	405	265	181	201	572	166
219.709	0	794	395	485	179	277	256	294	341	211	408	265	180	201	572	165
219.832	0	797	396	486	181	280	257	295	339	210	410	266	182	201	573	164
219.955	0	797	398	488	182	281	258	296	345	210	412	267	181	202	574	165
220.078	0	787	396	487	180	279	256	295	345	209	406	265	181	202	571	164
220.201	0	788	394	484	179	276	256	294	339	209	404	264	180	201	570	165
220.324	0	793	395	484	178	276	256	294	338	209	405	265	179	200	570	164
220.447	0	793	395	485	179	278	256	294	343	209	407	265	181	200	570	164
220.57	0	793	397	486	180	280	256	295	345	210	409	265	181	200	572	165
220.692	0	799	399	489	182	281	258	295	342	211	411	267	181	200	573	165
220.815	0	796	397	488	180	280	257	295	341	210	406	266	181	201	571	165
220.938	0	792	394	484	179	275	255	293	343	208	404	264	180	201	569	165
221.061	0	793	395	485	179	277	256	294	343	211	405	264	180	200	571	165
221.184	0	794	395	485	179	277	257	293	340	210	406	265	179	200	571	164
221.307	0	796	396	487	181	279	256	294	342	210	409	266	181	201	572	165
221.43	0	798	399	489	183	282	258	296	346	210	411	267	181	201	572	166
221.553	0	795	396	487	180	278	257	295	344	210	406	265	180	201	570	165
221.676	0	789	396	486	179	276	256	293	339	209	404	263	180	200	569	165
221.798	0	794	395	485	180	277	257	294	340	208	405	263	180	200	570	164
221.921	0	794	397	486	180	278	256	294	345	209	407	265	180	200	570	165
222.044	0	797	398	488	181	280	257	296	344	211	410	265	180	201	572	165
222.167	0	800	400	490	183	283	260	296	341	212	412	266	181	200	572	165
222.29	0	794	396	486	180	279	258	294	342	209	403	264	180	202	569	165
222.413	0	794	394	484	179	276	255	294	344	209	402	263	180	201	569	165
222.536	0	795	396	486	180	276	257	293	342	209	404	263	179	201	569	165
222.659	0	796	395	486	181	278	257	293	339	210	405	264	180	200	571	164
222.781	0	798	397	488	182	279	257	294	343	210	408	265	180	201	571	165
222.904	0	799	399	491	182	282	258	296	346	211	409	266	181	201	573	166
223.027	0	796	395	486	180	277	257	294	342	209	402	264	179	201	568	165
223.15	0	796	393	485	179	276	256	293	339	208	402	262	179	199	568	166
223.273	0	794	394	485	180	278	255	293	341	210	403	264	179	201	568	166
223.396	0	796	396	486	180	278	256	293	345	210	404	264	180	200	570	166
223.519	0	800	398	489	181	280	258	294	342	211	407	265	179	201	571	165
223.642	0	804	399	490	182	283	259	296	341	212	410	266	181	200	573	166
223.764	0	796	396	488	180	279	257	294	344	209	402	264	179	202	569	165
223.887	0	790	394	487	178	277	256	293	344	210	402	263	180	201	569	166
224.01	0	798	395	486	180	278	257	293	341	211	403	263	180	200	570	166
224.133	0	799	396	487	181	279	257	294	339	211	404	265	179	201	570	165
224.256	0	800	398	489	181	281	258	296	344	211	407	266	180	201	572	166
224.379	0	802	400	492	183	283	258	297	346	212	409	267	181	203	573	166
224.502	0	795	398	490	181	281	258	295	342	210	404	266	180	201	570	166
224.625	0	799	397	487	180	277	256	294	340	209	403	263	179	201	570	166
224.748	0	798	397	488	181	279	257	293	344	210	404	265	180	202	571	166
224.87	0	800	398	489	181	280	257	295	345	210	406	266	180	202	572	167
224.993	0	798	400	491	182	281	259	296	342	211	409	266	182	203	573	166
225.116	0	805	401	493	184	284	259	297	343	212	410	267	181	202	574	167
225.239	0	799	398	490	180	279	257	295	344	209	402	265	179	202	572	167
225.362	0	799	397	488	180	278	256	295	344	209	404	263	181	202	572	166
225.485	0	797	398	489	180	279	257	294	341	210	403	265	180	202	572	166
225.608	0	803	399	491	181	280	258	295	342	210	405	265	180	203	574	166
225.731	0	801	402	492	183	282	258	297	347	212	419	264	181	206	575	168
225.853	0	801	405	495	184	285	259	298	347	212	454	261	180	208	576	167
225.976	0	798	401	490	179	278	256	296	341	210	439	261	178	206	573	167
226.099	0	798	400	489	180	279	256	296	342	210	439	259	178	205	573	165
226.222	0	798	401	490	180	279	257	294	346	210	433	260	179	203	573	166
226.345	0	803	402	491	180	280	257	296	344	212	427	261	179	201	574	166
226.468	0	802	403	493	182	282	258	295	341	212	423	264	181	202	575	166
226.591	0	799	402	493	183	283	259	297	344	212	415	265	179	203	575	166
226.714	0	793	399	489	179	276	256	293	344	210	405	262	180	203	572	167
226.836	0	800	398	488	179	275	256	292	341	212	402	262	180	202	572	166
226.959	0	802	398	490	178	276	256	292	337	212	402	262	180	202	572	167
227.082	0	801	399	491	180	279	257	292	342	212	404	263	181	202	573	167
227.205	0	798	401	493	181	281	258	295	346	214	406	265	180	202	573	167
227.328	0	806	401	494	181	283	258	295	344	214	407	265	180	202	575	168
227.451	0	802	399	491	178	277	256	292	338	211	400	263	180	203	572	166
227.574	0	799	398	489	179	276	255	291	341	211	399	262	179	202	572	167
227.697	0	795	398	490	179	278	256	291	343	213	399	263	180	202	572	166
227.82	0	805	400	492	180	279	257	292	341	215	402	263	181	201	573	166
227.942	0	808	401	494	181	280	258	292	340	214	404	265	181	202	574	166
228.065	0	808	402	496	182	282	258	295	344	214	406	265	181	202	575	167
228.188	0	797	399	492	180	279	258	292	345	213	400	264	180	201	573	167
228.311	0	795	399	491	179	278	255	292	340	213	399	263	180	201	573	167
228.434	0	806	400	492	180	278	256	291	338	213	398	264	181	201	573	166
228.557	0	804	401	493	181	278	257	292	343	214	401	264	180	202	574	167
228.68	0	800	402	495	183	280	258	294	345	215	403	265	181	202	576	167
228.803	0	805	405	495	183	282	258	295	342	214	406	267	181	202	575	167
228.925	0	806	400	493	182	279	257	293	339	212	399	267	180	202	573	167
229.048	0	804	399	492	181	278	256	292	342	212	398	266	179	202	572	165
229.171	0	802	400	494	181	279	257	292	344	213	400	266	180	201	573	167
229.294	0	801	402	494	181	280	257	293	341	215	400	267	180	201	574	165
229.417	0	808	404	495	183	281	257	294	341	213	403	270	180	202	574	166
229.54	0	811	406	497	186	283	260	296	345	213	405	268	181	203	576	167
229.663	0	805	401	491	182	278	257	293	343	211	399	266	180	203	572	166
229.786	0	798	401	491	181	277	256	292	338	213	398	266	180	202	572	165
229.908	0	809	402	493	182	278	257	292	338	213	400	266	180	202	573	166
230.031	0	809	402	494	183	280	258	293	343	214	402	265	181	203	574	168
230.154	0	810	405	497	185	281	258	295	344	214	405	267	181	202	575	166
230.277	0	809	406	498	185	284	259	294	340	214	406	267	180	202	576	167
230.4	0	810	402	492	183	278	257	293	338	212	399	265	179	203	573	166
230.523	0	809	403	493	183	278	256	293	342	213	400	265	180	203	573	167
230.646	0	810	404	493	184	278	257	292	342	215	401	266	180	202	573	166
230.769	0	813	406	496	184	280	259	292	339	216	404	267	180	203	574	165
230.892	0	815	409	497	184	282	258	294	341	215	406	267	181	202	575	166
231.014	0	815	409	498	186	284	260	296	345	213	408	268	182	203	576	167
231.137	0	812	404	492	183	279	256	293	342	212	403	265	180	204	573	167
231.26	0	809	407	493	184	279	257	293	338	212	402	265	180	202	574	166
231.383	0	814	408	494	184	279	256	294	339	214	403	265	181	202	574	166
231.506	0	810	408	495	185	281	258	294	343	213	407	267	181	203	575	168
231.629	0	816	410	498	186	283	257	295	343	214	409	268	181	203	576	168
231.752	0	812	412	497	186	283	259	296	340	213	408	267	181	204	576	167
231.875	0	812	410	493	184	280	255	294	339	212	405	264	180	203	574	167
231.997	0	814	411	495	185	280	256	295	344	212	407	265	181	203	574	167
232.12	0	815	409	495	184	279	257	295	342	214	407	265	181	203	575	167
232.243	0	814	412	497	186	282	258	296	339	214	410	266	182	203	576	166
232.366	0	815	413	500	188	284	259	297	343	214	412	267	181	203	577	167
232.489	0	812	409	496	186	282	257	297	345	212	407	266	181	204	576	168
232.612	0	815	409	494	184	279	256	294	342	214	406	264	181	204	575	167
232.735	0	812	409	496	185	280	258	294	338	213	406	265	181	204	575	167
232.858	0	810	410	496	185	281	256	294	341	214	407	266	182	203	576	167
232.98	0	810	412	498	186	283	259	297	346	215	410	266	182	203	577	168
233.103	0	819	413	500	187	285	260	297	343	216	412	268	182	204	579	168
233.226	0	811	409	495	185	279	257	295	338	214	405	266	181	205	575	167
233.349	0	812	408	495	184	279	256	295	340	213	405	265	181	204	574	167
233.472	0	810	409	497	184	280	257	295	344	214	406	266	182	204	575	168
233.595	0	819	412	498	185	282	258	296	341	216	408	267	183	204	575	167
233.718	0	816	413	500	186	283	259	297	340	216	411	267	183	204	576	167
233.841	0	816	413	501	187	285	260	297	343	215	412	269	183	205	577	167
233.964	0	812	409	495	184	280	257	296	344	213	405	265	182	205	574	168
234.086	0	818	410	496	184	279	256	294	341	214	405	267	183	205	575	167
234.209	0	814	411	497	185	281	259	294	338	214	406	265	182	205	574	166
234.332	0	819	412	498	185	282	257	295	342	215	408	267	183	204	575	166
234.455	0	816	413	500	187	284	259	298	346	215	413	267	183	205	576	168
234.578	0	822	413	499	188	284	258	297	344	214	410	267	183	206	576	168
234.701	0	815	411	495	186	279	256	296	338	213	406	266	182	205	574	167
234.824	0	815	411	497	186	281	256	297	341	213	408	266	183	205	574	167
234.947	0	815	411	498	186	281	258	297	345	215	410	267	182	204	575	168
235.069	0	823	413	500	187	283	258	298	343	215	412	268	183	205	576	166
235.192	0	821	414	501	188	284	260	299	341	215	414	268	183	205	576	167
235.315	0	814	411	496	186	280	257	298	341	212	408	266	182	206	574	167
235.438	0	815	411	495	185	280	257	296	344	213	408	266	183	204	573	168
235.561	0	822	412	496	185	281	257	297	342	215	408	267	183	206	574	167
235.684	0	824	413	498	186	282	259	297	339	215	410	268	183	206	575	166
235.807	0	825	415	499	187	284	258	298	344	214	413	268	183	206	575	168
235.93	0	821	414	501	188	286	258	299	346	215	413	269	183	205	574	169
236.052	0	818	411	494	186	278	256	296	341	214	406	266	182	206	572	167
236.175	0	819	412	496	186	280	257	296	338	214	405	267	184	205	572	167
236.298	0	817	413	497	185	281	257	295	341	215	408	267	183	205	573	166
236.421	0	819	414	499	187	283	257	298	345	216	409	268	183	205	574	167
236.544	0	827	416	501	187	284	260	298	343	216	413	269	184	205	574	166
236.667	0	822	414	499	187	284	260	297	340	214	409	269	183	207	573	167
236.79	0	817	412	495	185	279	256	296	340	213	405	266	182	206	571	166
236.913	0	817	413	497	186	280	258	296	344	215	405	266	183	204	572	167
237.036	0	819	413	498	186	281	257	295	341	215	406	268	184	205	571	167
237.158	0	826	414	499	187	283	258	297	339	215	410	269	184	206	573	166
237.281	0	820	416	500	189	284	258	298	343	215	413	269	184	206	573	167
237.404	0	817	413	500	188	283	259	298	344	213	408	268	183	205	572	168
237.527	0	817	412	496	186	280	257	296	341	213	407	268	182	205	571	167
237.65	0	819	413	497	186	280	258	296	339	213	408	267	183	205	571	166
237.773	0	816	413	499	186	281	257	298	342	213	411	266	182	205	573	167
237.896	0	817	414	499	188	284	258	299	345	214	413	269	183	205	573	167
238.019	0	821	415	503	189	285	260	300	343	214	414	269	183	205	574	167
238.141	0	817	411	496	187	280	258	298	338	211	407	267	181	205	573	166
238.264	0	815	412	498	186	280	256	298	341	212	408	266	182	204	572	166
238.387	0	815	412	498	187	281	256	297	344	214	409	267	183	204	573	166
238.51	0	812	413	500	186	282	258	298	342	214	411	268	181	204	573	167
238.633	0	822	413	500	188	284	259	299	340	214	413	268	182	204	575	166
238.756	0	817	415	502	189	285	260	300	344	213	414	269	182	205	575	167
238.879	0	812	410	495	186	279	256	298	343	212	407	266	180	205	572	166
239.002	0	809	411	495	186	280	257	297	340	213	407	266	182	204	572	166
239.124	0	820	411	496	186	281	257	298	338	212	408	266	182	203	573	166
239.247	0	820	412	499	186	282	257	298	343	214	411	267	181	203	572	165
239.37	0	815	414	501	188	284	258	299	346	214	413	269	183	203	573	166
239.493	0	812	414	500	188	286	259	298	343	213	409	271	181	204	573	166
239.616	0	817	410	493	185	280	256	296	339	211	406	266	181	203	569	165
239.739	0	816	411	495	186	281	257	297	342	212	407	266	181	202	570	165
239.862	0	813	413	496	187	282	256	297	343	211	408	267	181	203	570	165
239.985	0	812	413	497	187	283	256	298	340	213	411	268	182	203	572	166
240.108	0	814	411	498	189	284	258	298	339	212	412	269	181	205	576	167
240.23	0	815	410	499	189	284	259	299	343	210	410	269	181	205	577	166
240.353	0	811	407	492	187	279	256	298	343	209	406	265	180	204	574	166
240.476	0	808	408	495	188	282	257	298	340	210	408	265	180	205	577	166
240.599	0	820	409	495	187	282	257	298	338	210	408	266	181	203	576	166
240.722	0	819	410	497	188	284	257	299	343	209	411	267	180	204	579	167
240.845	0	816	411	498	189	285	258	301	346	211	413	268	181	204	579	168
240.968	0	820	410	498	189	284	258	301	342	210	410	267	181	205	579	167
241.091	0	819	409	493	187	280	255	299	339	209	409	265	180	204	577	165
241.213	0	819	409	495	188	282	257	298	342	209	410	266	180	205	578	166
241.336	0	815	410	495	188	282	257	300	343	209	412	266	181	204	578	167
241.459	0	822	412	497	189	284	257	301	341	211	414	268	182	205	580	167
241.582	0	826	412	500	191	286	260	302	341	211	415	270	182	204	579	166
241.705	0	820	408	494	187	282	257	300	341	208	409	265	180	204	576	165
241.828	0	813	409	494	187	279	255	300	343	208	407	265	180	203	577	167
241.951	0	814	409	494	188	280	255	298	341	209	408	266	181	203	578	166
242.074	0	821	410	496	187	282	256	300	337	209	410	266	180	203	577	166
242.196	0	822	411	497	189	284	257	301	343	209	413	267	181	203	579	166
242.319	0	816	411	499	190	284	258	301	345	210	413	267	182	205	579	166
242.442	0	809	407	493	186	279	254	298	340	209	406	265	180	204	576	166
242.565	0	819	407	493	187	279	254	298	338	209	406	265	181	202	576	165
242.688	0	817	408	493	186	279	255	297	341	208	408	265	180	202	577	166
242.811	0	813	409	496	187	281	256	299	344	210	410	266	181	203	576	166
242.934	0	815	409	497	188	282	257	299	341	211	412	267	181	203	577	166
243.057	0	822	411	498	189	284	257	299	340	210	411	267	181	203	578	165
243.18	0	810	406	493	186	279	254	298	340	207	405	265	179	203	576	165
243.302	0	809	407	493	185	279	254	298	343	208	407	265	181	203	575	165
243.425	0	815	407	494	186	280	255	297	339	209	406	266	181	202	575	165
243.548	0	819	409	497	187	281	254	298	338	209	410	265	181	203	576	164
243.671	0	818	410	497	187	283	255	300	343	209	411	267	181	203	577	166
243.794	0	813	410	500	188	285	256	301	345	210	412	268	181	203	577	167
243.917	0	808	406	494	185	279	255	298	340	209	406	265	180	203	575	165
244.04	0	818	407	494	185	280	254	298	338	208	408	264	180	203	574	165
244.163	0	810	408	495	186	281	255	298	342	208	409	266	181	202	575	165
244.285	0	812	409	497	187	281	256	299	343	208	411	266	181	202	576	167
244.408	0	815	409	498	187	284	257	300	341	210	413	266	180	203	577	165
244.531	0	822	410	499	188	285	258	301	341	210	412	268	181	203	577	165
244.654	0	816	406	493	186	280	254	299	343	208	408	266	180	202	576	165
244.777	0	811	406	495	187	281	254	299	343	208	409	265	180	202	575	166
244.9	0	813	407	494	187	280	255	298	340	208	410	265	181	202	576	166
245.023	11	821	409	496	188	282	255	299	339	209	412	266	180	202	578	165
245.146	0	820	410	498	188	284	257	300	345	210	414	268	181	203	579	166
245.268	0	816	411	499	190	284	257	301	346	209	413	268	181	203	578	166
245.391	0	807	407	493	186	279	254	297	340	208	407	264	179	202	576	166
245.514	0	819	407	494	186	279	254	297	338	207	408	265	180	202	575	166
245.637	0	816	407	495	187	280	253	298	342	207	409	264	180	203	577	166
[truncated: 808 more rows]

## Sheet: D850
	SNR :	40	42	57	40	48	53	51	50	49	41	42	53	43	49	47
Time	Marker	ch1	ch2	ch3	ch4	ch5	ch6	ch7	ch8	ch9	ch10	ch11	ch12	ch13	ch14	ch15
0.24576	0	642	415	418	183	273	257	270	347	203	350	275	171	177	662	171
0.36864	0	642	415	418	183	273	257	270	347	203	350	275	171	177	662	171
0.49152	0	652	442	435	181	269	253	272	354	208	360	281	176	181	669	170
0.6144	0	659	435	427	184	267	252	273	358	211	364	285	178	185	673	174
0.73728	0	654	433	417	181	265	250	269	354	211	360	283	180	186	669	173
0.86016	0	653	433	408	179	260	245	267	352	210	357	281	180	186	663	174
0.98304	0	653	433	410	180	261	244	266	357	211	358	281	181	186	662	173
1.10592	0	654	435	410	180	260	245	268	357	213	360	281	181	187	663	174
1.2288	0	658	437	412	182	262	246	270	355	216	363	284	182	187	664	174
1.35168	0	659	439	414	184	264	247	270	356	214	364	285	183	187	666	173
1.47456	0	653	431	407	180	261	246	265	357	210	357	281	181	185	659	172
1.59744	0	652	432	405	180	259	244	265	356	212	357	281	182	185	659	173
1.72032	0	653	433	408	181	259	245	265	353	214	356	281	181	185	659	171
1.8432	0	654	437	408	182	258	245	267	354	215	358	282	181	186	660	172
1.96608	0	658	439	410	184	261	245	269	358	214	363	284	182	186	661	172
2.08896	0	660	440	413	185	265	247	271	359	214	364	283	182	187	663	173
2.21184	0	653	432	405	180	261	246	265	353	210	358	280	182	183	657	172
2.33472	0	652	434	407	182	258	243	266	355	211	357	281	181	185	657	171
2.4576	0	654	436	407	182	259	245	267	357	211	358	281	181	185	658	171
2.58048	0	655	437	409	183	260	245	269	357	212	363	283	182	186	660	173
2.70336	0	660	439	410	185	262	246	271	356	214	366	284	182	186	662	173
2.82624	0	656	438	414	186	266	248	269	357	211	364	284	181	185	661	172
2.94912	0	651	433	404	183	259	244	265	358	207	358	279	181	183	656	171
3.072	0	655	436	408	184	259	243	266	356	211	359	281	181	185	659	172
3.19488	0	655	437	409	185	260	244	268	353	212	361	282	181	184	659	171
3.31776	0	659	440	411	186	261	245	270	355	212	364	283	183	186	661	171
3.44064	0	663	443	413	190	264	245	272	361	212	368	286	182	187	664	173
3.56352	0	658	436	412	186	265	247	268	357	210	362	282	183	185	660	172
3.6864	0	654	435	406	184	259	245	265	353	208	358	279	181	184	658	171
3.80928	0	655	436	409	184	259	244	267	355	211	358	281	182	185	658	170
3.93216	0	657	440	410	186	260	244	269	358	210	362	282	183	185	659	171
4.05504	0	662	443	412	187	262	245	271	357	213	366	284	183	186	662	172
4.17792	0	666	447	415	190	266	247	272	357	213	369	285	184	187	665	172
4.3008	0	657	438	413	186	265	246	268	356	209	362	282	182	184	659	171
4.42368	0	656	438	408	185	260	243	267	357	207	360	281	180	184	657	171
4.54656	0	658	440	411	186	261	244	268	356	211	361	281	182	186	659	171
4.66944	0	660	442	413	187	261	245	271	354	211	363	283	183	186	660	172
4.79232	0	663	446	414	189	263	245	272	357	211	366	285	184	187	663	172
4.9152	0	670	451	419	191	266	246	276	362	211	371	286	184	188	667	172
5.03808	0	661	442	418	187	266	247	270	358	209	364	282	182	185	661	171
5.16096	0	660	443	412	188	260	245	269	354	207	362	280	182	185	660	171
5.28384	0	661	443	415	187	261	244	270	357	208	363	282	183	187	660	170
5.40672	0	662	447	415	190	263	244	273	359	208	366	284	183	188	661	171
5.5296	0	669	451	418	192	263	245	275	359	210	370	285	184	188	665	171
5.65248	0	672	453	423	193	268	248	275	358	210	373	287	184	188	667	173
5.77536	0	665	443	416	189	264	245	269	358	206	365	282	184	186	661	170
5.89824	0	661	445	416	189	261	244	272	359	206	366	282	184	187	662	172
6.02112	0	663	445	418	190	263	245	273	358	208	367	284	183	188	663	171
6.144	0	667	449	421	190	263	246	274	356	209	370	284	184	188	664	171
6.26688	0	672	454	421	193	265	246	278	360	209	373	287	185	189	668	171
6.38976	0	668	447	426	192	270	250	275	362	207	371	286	185	187	665	171
6.51264	0	661	441	416	189	262	246	271	358	205	364	282	183	186	661	170
6.63552	0	664	444	419	189	262	246	272	355	207	365	282	184	187	660	170
6.7584	0	663	445	419	190	262	246	273	358	207	366	282	185	187	660	171
6.88128	0	666	448	420	191	263	246	276	360	207	369	285	185	188	663	170
7.00416	0	672	452	425	193	267	247	277	359	210	374	287	187	189	665	171
7.12704	0	663	441	422	189	266	249	273	357	206	365	281	184	186	657	170
7.24992	0	665	440	417	187	262	245	270	357	205	363	280	184	185	655	168
7.3728	0	660	441	420	187	262	246	270	358	206	363	280	184	186	655	170
7.49568	0	663	443	420	187	262	245	272	358	208	365	282	184	186	656	169
7.61856	0	667	447	422	190	262	247	275	356	209	368	282	185	187	658	169
7.74144	0	666	447	425	191	267	249	274	359	208	369	284	185	188	658	169
7.86432	0	656	433	416	186	261	246	269	358	205	361	279	183	183	650	168
7.9872	0	658	436	418	185	261	246	269	356	207	361	279	183	184	650	169
8.11008	0	658	437	418	185	260	246	269	353	208	360	278	184	184	650	167
8.23296	0	660	440	418	186	260	245	272	356	207	364	280	185	185	651	167
8.35584	0	663	444	421	189	262	246	275	359	208	367	281	185	186	654	168
8.47872	0	663	440	424	188	266	250	273	357	208	366	280	184	185	652	168
8.6016	0	655	434	415	185	260	247	267	353	205	358	276	183	183	647	168
8.72448	0	661	436	418	185	260	245	268	355	205	359	277	183	183	648	166
8.84736	0	655	436	417	185	260	245	269	357	205	360	277	184	184	648	167
8.97024	0	661	439	419	187	260	246	272	356	207	363	278	184	185	650	167
9.09312	0	664	441	422	189	262	248	274	356	208	367	280	185	184	653	167
9.216	0	660	432	419	185	264	248	268	356	205	360	277	184	182	648	166
9.33888	0	653	430	414	183	258	244	267	356	203	357	274	182	180	646	166
9.46176	0	655	433	417	184	259	246	268	355	206	357	275	183	181	646	166
9.58464	0	656	435	418	184	258	246	270	353	206	360	276	182	182	647	167
9.70752	0	659	437	419	186	260	246	273	357	206	363	277	183	183	650	166
9.8304	0	658	435	423	186	265	248	273	358	206	363	277	183	182	649	167
9.95328	0	651	425	412	183	258	246	266	353	203	354	271	181	179	642	164
10.0762	0	651	426	413	180	256	245	265	350	204	353	271	181	178	642	165
10.199	0	656	427	414	182	256	245	265	353	204	353	271	181	179	642	165
10.3219	0	653	429	417	182	257	245	269	357	207	357	273	181	181	645	166
10.4448	0	657	431	419	185	258	246	271	355	208	359	274	182	181	648	166
10.5677	0	649	424	419	181	261	249	267	351	204	354	271	182	179	642	166
10.6906	0	650	418	409	177	254	243	260	352	203	348	268	179	176	639	164
10.8134	0	643	418	410	178	255	244	262	352	204	348	268	180	175	639	165
10.9363	0	645	418	412	178	254	244	263	350	206	349	267	179	177	639	164
11.0592	0	649	423	417	179	255	245	266	350	206	351	269	180	177	641	165
11.1821	0	650	425	418	182	258	245	268	353	206	354	270	181	179	642	165
11.305	0	640	415	411	178	257	246	261	353	203	347	266	179	174	635	164
11.4278	0	638	414	406	176	252	243	260	348	203	343	265	178	172	633	162
11.5507	0	639	413	410	177	253	244	260	347	203	343	264	178	174	633	163
11.6736	0	639	415	411	177	252	243	262	350	204	345	265	178	174	634	161
11.7965	0	642	420	413	180	254	244	265	352	204	349	265	179	175	635	162
11.9194	0	642	420	416	180	257	245	266	352	206	350	268	179	175	636	162
12.0422	0	632	410	406	176	252	246	259	347	202	344	263	177	170	630	162
12.1651	0	630	409	405	174	250	243	260	349	201	342	262	177	170	629	160
12.288	0	631	409	406	174	252	244	261	350	202	343	262	177	171	629	161
12.4109	0	636	412	408	175	251	243	263	350	204	346	262	178	171	631	161
12.5338	0	639	417	412	177	252	243	266	348	204	349	264	179	173	634	163
12.6566	0	639	412	413	175	258	246	263	350	202	347	263	179	170	630	160
12.7795	0	627	405	402	172	250	242	258	349	200	339	259	176	168	626	160
12.9024	0	628	404	404	172	250	242	258	347	201	339	259	176	167	626	159
13.0253	0	629	404	404	174	249	242	258	345	202	341	259	177	168	627	160
13.1482	0	632	410	406	176	249	242	262	349	202	344	260	178	169	629	160
13.271	0	635	413	412	177	253	243	266	351	204	348	263	179	170	631	161
13.3939	0	626	403	405	173	254	246	259	348	201	341	259	177	166	625	160
13.5168	0	622	400	399	170	247	242	255	343	199	336	256	176	165	622	159
13.6397	0	624	401	402	170	248	241	257	346	200	335	256	176	166	622	159
13.7626	0	624	402	403	172	248	242	258	348	201	338	256	177	166	623	159
13.8854	0	629	405	405	174	250	243	262	348	203	340	258	178	167	625	159
14.0083	0	629	409	411	175	253	245	263	347	203	343	260	178	169	626	160
14.1312	0	619	399	399	169	249	243	256	346	198	336	255	176	164	620	157
14.2541	0	619	399	399	169	247	241	256	347	199	334	254	177	164	619	158
14.377	0	619	400	399	170	248	243	255	346	200	335	254	176	165	620	158
14.4998	0	620	405	401	171	247	242	259	345	200	337	255	177	165	621	158
14.6227	0	623	410	405	173	249	241	263	349	202	341	257	179	166	623	158
14.7456	0	629	408	408	174	255	243	263	351	201	343	259	178	166	623	158
14.8685	0	631	398	397	169	251	243	255	347	198	333	254	177	163	616	157
14.9914	0	631	397	398	169	248	242	257	345	198	333	253	177	163	615	155
15.1142	0	628	399	398	171	248	242	256	347	198	335	253	176	163	613	156
15.2371	0	625	399	401	172	247	242	260	348	197	338	254	176	163	616	158
15.36	0	618	402	400	174	248	242	261	347	200	341	257	177	165	622	159
15.4829	0	608	399	406	171	254	246	259	346	198	340	256	177	164	620	160
15.6058	0	604	395	395	167	247	241	254	347	195	336	252	176	162	615	160
15.7286	0	611	397	397	168	248	241	256	349	196	336	253	176	163	616	160
15.8515	0	616	401	398	170	248	240	257	347	198	337	253	178	166	618	158
15.9744	0	624	408	404	171	250	243	260	346	202	340	257	178	167	620	158
16.0973	0	623	409	407	172	255	246	261	351	202	343	259	179	167	620	159
16.2202	0	612	400	400	168	251	242	255	351	199	335	256	177	162	615	159
16.343	0	606	399	396	167	249	241	253	348	200	333	256	178	163	617	158
16.4659	0	613	401	399	168	250	242	255	347	202	333	256	177	165	619	159
16.5888	0	607	408	402	170	250	243	258	350	203	336	258	178	165	619	158
16.7117	0	610	414	406	172	252	245	260	353	205	341	260	180	166	620	159
16.8346	0	600	407	401	167	254	245	256	351	203	335	259	178	163	617	157
16.9574	0	588	406	394	165	247	239	255	349	202	332	256	176	161	614	153
17.0803	0	590	407	396	164	249	239	256	350	204	333	257	177	162	617	154
17.2032	0	595	405	398	165	250	240	257	352	206	334	258	177	164	620	154
17.3261	0	600	410	402	167	251	241	259	351	209	339	260	178	165	624	156
17.449	0	595	409	403	167	255	245	257	350	208	336	260	178	164	620	157
17.5718	0	588	404	391	163	248	239	254	349	206	330	257	177	162	617	158
17.6947	0	587	406	395	163	249	240	255	351	208	330	258	177	162	619	158
17.8176	0	589	408	395	164	250	241	255	349	209	332	259	177	163	620	159
17.9405	0	592	416	403	166	254	241	259	350	210	336	262	179	166	622	159
18.0634	0	595	412	404	166	255	245	258	351	209	336	261	178	166	623	159
18.1862	0	589	409	392	163	249	238	254	350	206	330	259	177	165	618	158
18.3091	0	593	410	394	162	249	240	254	348	208	329	260	178	165	620	158
18.432	0	591	412	397	163	251	241	256	348	211	332	261	177	165	622	158
18.5549	0	595	417	402	166	251	242	260	350	211	336	263	178	167	624	160
18.6778	0	597	420	406	167	255	245	263	353	211	340	264	179	168	627	159
18.8006	0	591	412	397	164	252	242	256	350	207	334	262	178	165	624	159
18.9235	0	590	414	396	163	248	239	257	348	208	333	262	178	167	625	159
19.0464	0	591	416	399	163	252	242	258	350	210	335	263	179	167	627	158
19.1693	0	593	419	404	165	252	243	262	352	211	338	264	179	168	630	159
19.2922	0	597	423	408	166	255	244	264	352	212	341	267	180	170	633	159
19.415	0	590	417	402	165	255	244	258	350	207	335	265	179	168	630	160
19.5379	0	589	416	398	164	250	240	258	350	208	334	264	178	169	630	160
19.6608	0	592	421	404	164	252	241	259	350	211	335	266	179	169	632	160
19.7837	0	594	423	405	165	252	243	261	350	213	337	266	180	170	634	160
19.9066	0	597	431	408	167	253	243	265	351	213	342	270	181	172	636	161
20.0294	0	595	427	410	166	258	246	260	352	209	340	270	180	170	633	161
20.1523	0	590	420	398	165	250	240	258	351	209	334	267	178	170	631	161
20.2752	0	593	429	407	165	254	241	259	350	211	337	270	179	173	633	161
20.3981	0	596	424	406	166	251	243	260	349	212	337	269	179	172	635	161
20.521	0	599	434	409	168	255	242	265	353	212	343	272	181	174	639	162
20.6438	0	603	433	415	171	260	244	266	354	211	346	273	182	175	642	163
20.7667	0	598	424	404	167	253	243	259	350	208	339	269	180	173	637	163
20.8896	0	599	430	406	167	253	242	261	349	210	339	269	180	174	639	162
21.0125	0	601	432	410	168	254	242	262	351	209	342	269	180	174	642	163
21.1354	0	603	434	410	169	254	243	264	353	209	344	270	181	175	644	163
21.2582	0	609	437	414	172	256	243	267	353	210	349	273	182	176	648	163
21.3811	0	606	434	414	171	260	246	265	352	206	346	271	181	176	647	164
21.504	0	605	433	405	170	255	240	259	352	204	342	272	179	175	643	164
21.6269	0	606	438	410	171	256	241	260	354	206	345	272	180	175	643	163
21.7498	0	608	439	410	172	257	242	261	352	207	348	272	179	176	644	164
21.8726	0	611	444	412	174	258	243	265	351	209	352	274	181	177	647	163
21.9955	0	615	447	416	176	262	245	264	355	206	354	274	182	177	648	164
22.1184	0	607	438	406	173	256	240	259	353	204	348	271	179	174	643	164
22.2413	0	608	441	408	173	255	240	258	350	206	349	270	180	175	644	163
22.3642	0	610	444	410	174	256	240	259	349	207	349	271	181	175	645	163
22.487	0	608	453	409	176	258	239	260	352	206	354	272	181	176	646	164
22.6099	0	605	461	413	178	259	240	261	354	209	357	274	180	176	651	164
22.7328	0	625	450	419	175	262	243	258	352	209	351	274	181	178	642	164
22.8557	0	623	433	406	174	254	236	255	349	207	344	272	177	183	653	166
22.9786	0	608	429	405	172	256	238	261	352	210	345	273	177	182	665	167
23.1014	0	600	434	413	174	259	238	262	354	211	348	275	177	181	664	165
23.2243	0	603	430	413	175	259	238	261	352	212	352	274	179	180	667	168
23.3472	0	606	438	412	179	263	242	265	351	214	355	277	181	179	665	167
23.4701	0	602	444	410	175	263	240	260	352	208	353	272	181	178	652	165
23.593	0	606	454	411	176	260	240	259	353	209	352	272	180	176	648	163
23.7158	0	608	451	414	177	259	240	260	351	211	355	272	181	177	651	164
23.8387	0	611	449	411	178	259	237	264	351	211	357	273	182	179	655	166
23.9616	0	618	454	414	181	262	239	266	355	210	362	276	182	180	658	167
24.0845	0	620	457	417	182	267	243	265	356	210	359	275	183	179	657	163
24.2074	0	619	458	409	178	259	237	260	351	205	354	270	182	179	652	165
24.3302	0	621	459	413	179	259	239	265	350	206	358	271	182	180	655	165
24.4531	0	632	458	413	180	260	240	267	354	206	361	273	182	180	658	167
24.576	0	632	462	417	182	261	240	270	357	208	365	273	184	182	662	169
24.6989	0	634	463	422	185	264	245	272	355	208	367	275	185	183	665	169
24.8218	0	626	459	414	180	259	241	266	351	204	360	272	183	180	658	168
24.9446	0	628	461	415	182	258	239	268	355	205	361	273	184	182	658	167
25.0675	0	635	460	419	181	259	242	271	356	206	362	274	184	182	661	168
25.1904	0	631	462	419	184	260	242	272	356	208	364	276	185	183	663	169
25.3133	0	633	465	423	185	262	243	275	356	209	368	278	186	184	666	170
25.4362	0	627	459	420	182	264	243	270	356	205	362	275	184	182	662	170
25.559	0	625	458	415	182	258	240	270	356	205	360	274	184	182	662	169
25.6819	0	628	462	418	183	260	243	272	355	207	362	276	185	183	666	169
25.8048	0	629	464	420	183	261	243	274	354	208	365	278	184	185	668	169
25.9277	0	634	469	421	186	263	242	277	358	208	369	279	186	185	670	170
26.0506	0	630	467	424	185	269	246	274	358	206	366	278	185	184	668	170
26.1734	0	625	462	414	182	258	242	269	354	205	361	276	185	183	662	168
26.2963	0	624	465	415	183	260	242	273	355	205	363	276	186	184	664	168
26.4192	0	623	467	417	183	262	242	274	357	206	365	278	185	185	663	168
26.5421	0	620	469	421	184	262	242	276	359	208	368	280	186	185	668	169
26.665	0	622	469	424	185	267	246	275	358	209	370	281	186	184	672	170
26.7878	0	618	462	413	182	260	241	270	355	206	363	277	184	184	666	169
26.9107	0	620	464	416	183	262	240	272	357	206	365	278	184	185	668	172
27.0336	0	621	469	416	184	262	241	274	358	209	367	281	185	186	669	172
27.1565	0	623	469	419	185	264	241	275	357	210	370	281	185	187	673	173
27.2794	0	611	467	420	187	267	243	277	356	210	371	282	185	187	681	176
27.4022	0	575	473	409	183	263	241	269	355	206	363	278	181	181	683	175
27.5251	0	560	490	413	183	262	238	272	355	210	363	279	179	182	692	181
27.648	0	535	488	416	183	264	241	271	353	213	361	280	176	184	703	185
27.7709	0	526	487	414	183	263	242	270	352	214	361	280	176	189	707	182
27.8938	0	516	487	418	183	266	244	268	357	214	362	281	176	188	706	179
28.0166	0	507	482	415	180	263	244	262	356	211	354	278	174	182	695	175
28.1395	0	506	482	410	178	260	241	258	352	214	351	276	173	178	685	170
28.2624	0	507	482	412	177	261	241	257	352	215	352	277	175	176	676	165
28.3853	0	495	483	414	179	262	239	257	355	216	353	278	173	175	671	161
28.5082	0	494	484	416	179	263	240	257	357	217	356	278	174	176	667	161
28.631	0	492	482	418	178	267	244	255	355	214	354	277	174	172	662	159
28.7539	0	475	476	409	177	259	237	251	351	210	350	273	172	168	654	158
28.8768	0	480	478	411	176	261	237	251	354	210	351	274	173	168	651	157
28.9997	0	474	479	413	176	261	236	251	355	211	353	273	172	168	648	156
29.1226	0	474	479	414	178	262	237	253	354	212	354	275	172	168	648	156
29.2454	0	472	476	418	178	265	241	253	354	211	354	274	173	166	647	156
29.3683	0	469	467	408	175	259	233	247	353	206	348	269	170	163	640	155
29.4912	0	482	464	407	174	258	234	249	353	209	347	271	170	162	637	156
29.6141	0	488	466	409	177	259	236	253	352	209	349	271	172	161	637	158
29.737	0	496	466	412	181	262	239	260	351	210	354	272	173	162	636	161
29.8598	0	503	464	418	183	267	243	264	355	210	357	274	174	163	638	162
29.9827	0	497	450	408	180	263	243	263	354	207	353	271	174	161	633	160
30.1056	0	499	448	408	180	263	241	265	353	207	359	270	173	160	635	160
30.2285	0	506	450	411	181	264	242	269	351	209	360	272	176	161	637	160
30.3514	0	514	453	413	182	264	242	270	355	208	361	273	176	163	637	161
30.4742	0	520	465	412	186	269	244	269	356	211	363	276	179	165	637	160
30.5971	0	520	468	414	186	273	245	266	355	208	361	274	176	163	630	158
30.72	0	517	461	406	185	266	239	263	350	205	361	271	176	161	628	158
30.8429	0	521	463	408	185	265	239	264	355	207	363	273	177	163	632	159
30.9658	0	526	463	409	187	264	238	268	354	207	364	275	178	166	634	158
31.0886	0	534	466	413	188	266	239	270	353	209	366	278	179	166	637	159
31.2115	0	539	466	417	188	271	243	272	354	209	368	280	181	168	640	159
31.3344	0	537	457	409	187	265	240	269	354	204	362	275	177	165	635	159
31.4573	0	535	459	410	187	264	240	270	354	206	364	277	179	166	637	159
31.5802	0	536	460	412	187	264	241	272	353	207	365	278	180	167	638	159
31.703	0	535	461	413	187	264	240	275	353	207	369	279	179	167	642	160
31.8259	0	541	462	416	189	267	241	277	358	208	372	281	182	168	645	161
31.9488	0	544	455	417	187	269	242	274	357	206	368	278	180	167	644	161
32.0717	0	538	453	410	186	263	240	272	353	205	367	277	180	167	643	160
32.1946	0	539	455	413	188	264	241	274	353	206	367	277	181	167	645	162
32.3174	0	541	458	414	188	264	241	276	357	205	370	279	181	168	646	162
32.4403	0	544	461	417	190	266	241	278	359	207	373	280	182	169	649	164
32.5632	0	546	461	421	190	270	245	277	357	208	373	281	182	170	650	163
32.6861	0	535	453	409	186	264	242	271	354	204	368	277	180	166	643	161
32.809	0	535	457	412	187	264	240	274	357	204	371	277	181	168	645	162
32.9318	0	537	459	413	187	263	241	276	357	206	372	278	181	167	646	161
33.0547	0	538	463	414	188	265	242	277	356	208	376	279	182	168	647	161
33.1776	0	550	476	416	191	267	243	280	357	208	377	281	184	170	648	162
33.3005	0	547	468	416	189	269	244	275	359	205	371	279	182	168	643	162
33.4234	0	543	462	410	187	262	240	273	357	205	368	277	181	167	643	160
33.5462	0	542	461	413	187	264	241	276	355	205	369	278	181	168	644	161
33.6691	1	545	466	412	188	265	241	277	356	206	371	279	182	168	646	162
33.792	0	552	469	415	190	265	242	278	361	208	375	280	183	170	648	161
33.9149	0	553	468	420	191	270	245	281	361	208	376	282	183	171	650	163
34.0378	0	546	458	410	188	265	241	273	356	205	369	278	182	168	646	162
34.1606	0	545	460	412	187	263	241	276	356	205	369	278	183	170	648	163
34.2835	0	547	459	413	188	264	240	277	359	205	371	278	183	169	650	163
34.4064	0	549	463	414	190	265	242	279	360	206	373	280	183	170	651	164
34.5293	0	552	466	417	191	267	244	281	358	209	376	281	183	171	654	164
34.6522	0	543	458	414	187	267	244	275	358	205	370	279	182	169	650	163
34.775	0	544	456	408	187	264	241	276	358	203	368	277	181	169	649	164
34.8979	0	545	459	412	187	264	241	276	358	206	369	278	181	170	651	163
35.0208	0	542	461	411	188	264	242	277	357	206	371	279	181	170	652	164
35.1437	0	548	468	414	190	265	242	279	358	206	373	280	182	172	654	164
35.2666	0	547	461	417	189	268	245	276	360	204	371	280	181	169	651	163
35.3894	0	543	455	406	186	262	240	273	358	203	365	277	180	167	647	162
35.5123	0	544	458	408	186	262	241	272	355	205	365	277	180	169	648	163
35.6352	0	544	457	410	186	261	241	273	356	204	365	278	180	171	648	164
35.7581	0	548	460	412	187	262	241	276	358	204	368	279	181	170	651	164
35.881	0	555	459	415	188	266	243	276	360	206	369	280	180	172	650	165
36.0038	0	544	450	404	185	262	240	270	355	203	362	276	181	168	645	163
36.1267	0	543	451	404	184	260	238	269	355	203	362	276	180	168	645	164
36.2496	0	544	453	408	185	260	239	271	357	202	362	277	179	169	645	163
36.3725	0	547	454	408	185	260	240	274	357	204	365	278	180	170	646	163
36.4954	0	549	455	410	186	262	242	274	356	206	368	279	181	171	648	164
36.6182	0	548	452	411	185	265	243	273	357	204	366	279	180	171	647	164
36.7411	0	543	446	401	184	258	237	268	356	201	361	275	180	168	642	164
36.864	0	551	450	405	184	260	238	269	356	202	361	276	179	169	642	164
36.9869	0	547	450	406	183	259	239	270	354	204	362	277	179	170	642	163
37.1098	0	545	454	406	185	259	239	272	355	204	365	277	180	171	645	164
37.2326	0	550	456	410	187	261	239	274	359	204	368	279	180	171	647	163
37.3555	0	556	452	411	185	264	241	273	358	204	367	279	180	170	644	165
37.4784	0	547	445	400	183	258	238	268	353	202	360	276	179	168	640	163
37.6013	0	548	448	405	183	258	237	269	354	202	361	276	180	170	640	163
37.7242	0	549	447	405	183	258	237	271	356	201	363	276	179	170	641	164
37.847	0	557	449	406	184	260	237	273	356	203	366	278	180	170	642	166
37.9699	0	554	452	410	186	260	240	274	355	204	369	279	181	171	645	166
38.0928	0	551	445	409	184	264	242	270	356	202	365	277	180	169	639	164
38.2157	0	545	439	400	182	257	236	267	355	199	361	275	178	168	636	163
38.3386	0	553	440	402	183	257	237	269	355	202	361	275	179	168	635	163
38.4614	0	549	441	403	182	257	237	270	352	202	362	275	179	169	635	164
38.5843	0	551	444	405	184	258	237	272	355	202	365	276	179	169	638	163
38.7072	0	555	446	408	186	259	238	273	358	203	367	278	180	170	638	163
38.8301	0	554	437	404	183	261	240	268	355	200	363	273	179	168	633	163
38.953	0	551	433	396	180	256	236	265	350	199	358	271	179	166	628	161
39.0758	0	545	431	398	181	256	236	266	351	200	359	271	178	167	627	162
39.1987	0	546	433	400	180	255	236	268	352	200	361	271	178	167	628	160
39.3216	0	548	437	403	181	256	236	271	353	202	363	272	179	167	631	161
39.4445	0	551	439	406	182	258	237	273	353	204	366	274	180	168	633	163
39.5674	0	546	430	404	181	260	240	268	352	200	362	272	179	165	627	161
39.6902	0	541	426	396	178	253	234	266	352	198	357	268	178	165	624	161
39.8131	0	542	426	398	179	254	235	266	351	199	358	268	178	165	624	160
39.936	0	543	429	398	180	253	235	266	349	199	360	269	178	165	625	160
40.0589	0	546	432	403	181	255	236	271	351	202	363	270	179	166	627	161
40.1818	0	546	435	405	182	256	237	273	354	202	365	272	180	166	630	161
40.3046	0	545	429	405	180	261	240	270	353	201	362	270	179	165	626	160
40.4275	0	540	425	396	179	254	236	265	348	199	358	267	177	165	623	160
40.5504	0	542	425	398	179	253	236	267	350	199	359	267	178	164	625	160
40.6733	0	542	428	399	180	254	234	268	352	198	361	267	179	165	626	159
40.7962	0	546	432	402	181	255	236	271	353	201	362	269	179	165	628	160
40.919	0	552	434	405	184	257	238	273	351	203	367	270	180	166	630	161
41.0419	0	546	427	404	181	258	239	269	351	200	363	269	179	165	627	161
41.1648	0	541	424	396	179	251	235	267	351	197	359	266	179	164	626	160
41.2877	0	543	425	399	179	254	236	268	351	199	361	266	178	164	627	160
41.4106	0	546	428	402	180	254	237	269	348	200	362	268	179	165	627	161
41.5334	0	549	432	404	181	254	236	272	352	201	364	268	180	166	631	161
41.6563	0	552	433	407	183	257	238	275	355	202	368	271	181	167	633	161
41.7792	0	547	423	402	180	257	240	269	351	200	362	267	179	164	628	160
41.9021	0	545	421	397	178	251	236	267	348	198	359	265	177	164	627	161
42.025	0	543	423	398	179	253	236	269	349	199	360	265	178	164	628	161
42.1478	0	545	427	400	179	252	237	271	352	199	362	265	179	165	630	161
42.2707	0	549	428	404	181	254	237	272	351	201	366	267	179	166	634	162
42.3936	0	552	430	406	183	258	240	275	350	203	367	268	180	168	637	163
42.5165	0	544	421	398	178	255	238	268	349	199	360	266	179	164	630	161
42.6394	0	543	421	396	178	253	235	267	351	198	358	264	178	164	628	162
42.7622	0	545	422	397	178	252	236	268	350	198	360	264	178	164	630	161
42.8851	0	546	426	399	179	253	237	270	347	200	361	266	178	165	631	161
43.008	0	549	429	403	181	254	238	273	351	201	364	267	179	166	634	163
43.1309	0	551	430	407	181	259	240	275	355	201	367	269	179	167	637	163
43.2538	0	544	421	397	177	254	238	268	350	198	359	265	177	164	630	163
43.3766	0	546	421	395	178	252	236	268	347	199	359	264	178	165	631	162
43.4995	0	546	422	396	178	253	237	270	350	199	359	265	178	166	631	163
43.6224	0	548	427	399	179	253	236	271	352	199	361	266	178	166	633	163
43.7453	0	552	429	402	181	255	237	273	352	201	365	267	179	167	636	163
43.8682	0	550	427	405	181	259	241	273	351	201	364	269	178	167	636	162
43.991	0	544	420	395	177	253	235	269	350	198	358	264	177	166	632	163
44.1139	0	545	421	394	178	252	236	269	351	198	359	265	178	166	633	163
44.2368	0	548	422	396	178	254	237	269	350	199	360	264	177	166	634	163
44.3597	0	550	425	397	179	254	237	271	349	200	362	266	178	167	636	164
44.4826	0	552	428	402	181	254	238	273	352	201	365	267	179	168	638	164
44.6054	0	548	421	398	178	257	239	270	352	198	360	265	178	166	635	164
44.7283	0	547	417	391	176	251	234	267	349	198	358	264	176	166	633	165
44.8512	0	548	418	393	177	252	237	267	348	199	357	264	177	167	635	164
44.9741	0	550	420	394	178	251	236	268	349	198	359	265	177	168	635	164
45.097	0	552	423	398	180	253	236	271	353	200	361	267	178	168	638	164
45.2198	0	555	422	401	180	257	239	272	351	200	363	267	178	168	638	165
45.3427	0	547	415	391	176	251	236	266	347	197	355	264	176	166	632	164
45.4656	0	548	414	390	176	252	233	266	349	197	355	264	176	167	633	164
45.5885	0	548	416	392	177	252	235	267	350	197	357	264	176	167	634	164
45.7114	0	551	418	393	178	251	235	269	349	199	359	265	177	168	635	164
45.8342	0	555	423	396	179	253	238	270	349	200	362	267	177	169	638	166
45.9571	0	554	421	400	179	257	239	270	350	199	361	268	177	168	638	164
46.08	0	549	413	389	176	252	234	265	350	196	356	264	176	166	633	164
46.2029	0	550	415	390	177	252	235	265	349	198	355	264	176	167	633	164
46.3258	0	552	416	390	177	251	236	266	346	198	356	265	176	168	633	164
46.4486	0	553	419	393	177	253	235	268	350	198	359	265	176	169	634	164
46.5715	0	556	424	396	180	255	236	271	352	200	362	268	177	170	636	164
46.6944	0	559	423	400	181	259	239	271	351	201	363	269	178	170	636	165
46.8173	0	551	414	389	178	253	236	266	347	197	357	265	175	168	633	165
46.9402	0	553	417	390	179	253	235	266	350	197	357	266	176	169	634	165
47.063	0	553	419	391	179	254	234	267	350	196	358	266	175	168	634	165
47.1859	0	557	422	394	180	253	236	269	350	199	360	267	177	169	636	165
47.3088	0	558	426	398	181	255	236	272	349	200	364	269	177	171	638	166
47.4317	0	561	425	399	182	260	239	272	352	199	365	269	178	171	640	166
47.5546	0	555	418	390	178	254	235	267	351	197	359	266	176	169	635	165
47.6774	0	557	419	391	179	254	235	268	349	198	360	267	176	170	637	166
47.8003	0	556	420	391	180	254	236	268	347	199	361	266	176	171	637	166
47.9232	0	558	425	394	180	255	236	270	350	199	364	268	177	171	639	167
48.0461	0	561	429	398	183	256	236	272	353	199	367	270	177	172	643	166
48.169	0	561	426	400	183	261	240	270	350	200	367	271	178	171	642	167
48.2918	0	556	419	389	180	254	236	264	347	197	359	267	176	170	636	166
48.4147	0	556	421	390	180	253	233	265	348	197	359	267	176	171	638	165
48.5376	0	557	423	391	180	254	235	267	350	197	361	267	177	172	639	166
48.6605	0	561	428	395	182	255	236	268	348	199	364	268	177	172	642	166
48.7834	0	563	432	398	182	256	236	270	348	200	366	270	178	173	644	167
48.9062	0	562	430	399	181	259	237	269	350	199	365	270	177	172	642	167
49.0291	0	557	423	389	179	253	234	265	349	196	359	267	176	170	638	166
49.152	0	560	425	391	181	254	234	267	347	198	360	267	175	172	639	165
49.2749	0	560	427	392	180	254	235	267	345	199	360	267	176	172	637	167
49.3978	0	564	432	397	182	255	235	269	349	199	364	268	176	172	640	166
49.5206	0	567	437	399	182	257	235	272	351	200	366	270	178	173	642	167
49.6435	0	567	431	402	183	261	239	271	349	201	366	270	177	173	642	166
49.7664	0	562	423	388	180	254	235	265	345	197	360	266	176	171	639	165
49.8893	0	563	427	393	181	254	235	268	347	197	361	266	177	171	640	165
50.0122	0	565	426	394	181	254	234	269	349	198	363	267	176	172	641	166
50.135	0	566	431	397	183	255	235	272	349	200	366	269	178	174	643	167
50.2579	0	571	435	400	185	256	237	274	348	201	370	270	178	175	647	166
50.3808	0	570	430	401	184	261	239	272	350	198	366	270	178	174	646	166
50.5037	0	565	426	391	181	255	234	269	349	197	363	267	176	173	642	166
50.6266	0	570	429	394	184	256	236	271	348	199	364	267	178	174	645	167
50.7494	0	571	432	397	183	256	237	273	346	199	366	267	178	174	648	168
50.8723	0	576	437	400	185	257	237	276	350	199	370	270	178	177	648	168
50.9952	0	579	439	404	188	260	239	277	354	201	373	271	180	177	653	169
51.1181	0	572	430	398	185	261	240	272	350	198	367	270	178	175	649	169
51.241	0	572	432	395	184	256	236	273	347	197	367	268	178	175	650	170
51.3638	0	573	435	397	184	257	237	274	350	197	368	269	178	175	651	170
51.4867	0	573	440	399	184	258	236	275	352	198	370	270	179	176	652	170
51.6096	0	578	443	402	187	260	237	278	352	201	374	272	179	178	652	171
51.7325	0	573	439	404	186	263	241	275	350	200	371	272	179	176	651	171
51.8554	0	571	432	393	183	257	235	271	350	197	366	270	177	176	650	168
51.9782	0	573	434	395	185	257	236	273	351	198	368	270	178	175	652	170
52.1011	0	575	438	397	185	258	237	274	350	200	369	271	179	176	652	170
52.224	0	578	440	401	187	258	237	276	350	200	372	272	178	177	654	171
52.3469	0	580	443	405	187	262	239	278	353	201	375	273	180	178	657	171
52.4698	0	572	433	397	183	260	238	272	352	197	366	271	178	175	651	170
52.5926	0	572	433	392	183	255	235	270	349	197	365	270	178	175	652	170
52.7155	0	572	434	394	183	257	236	271	348	198	366	270	178	177	652	171
52.8384	0	576	437	397	184	256	235	274	351	198	368	271	178	177	654	171
52.9613	0	577	441	400	186	258	236	277	352	200	371	272	179	177	657	171
53.0842	0	576	437	401	185	262	241	275	351	200	369	272	179	178	654	171
53.207	0	571	430	390	182	255	235	268	346	196	363	269	177	175	651	172
53.3299	0	572	432	393	182	256	234	270	348	198	363	269	177	176	652	170
53.4528	0	573	435	394	183	254	234	271	351	198	364	270	178	177	653	170
53.5757	0	574	439	398	183	256	236	272	349	200	369	272	178	178	655	172
53.6986	0	573	442	400	186	258	236	274	349	201	374	273	179	178	657	171
53.8214	0	578	440	399	186	262	237	271	351	198	369	273	179	176	655	171
53.9443	0	576	436	390	183	255	233	267	350	196	364	270	178	175	651	171
54.0672	0	579	439	395	184	256	233	269	348	199	364	271	178	177	652	170
54.1901	0	579	442	397	184	256	234	269	346	201	366	273	179	178	653	170
54.313	0	583	444	400	185	257	234	273	350	200	369	273	179	179	657	171
54.4358	0	587	447	401	189	259	236	274	351	202	372	275	179	180	658	172
54.5587	0	588	444	403	188	263	238	274	349	201	372	275	179	179	660	172
54.6816	0	583	440	394	185	258	234	269	347	198	365	273	177	179	658	172
54.8045	0	585	444	397	187	258	234	271	349	200	366	274	178	180	661	172
54.9274	0	588	446	399	187	260	234	272	350	201	369	274	178	180	663	173
55.0502	0	592	449	402	189	261	235	275	350	203	372	276	179	181	663	175
55.1731	0	595	453	405	191	263	237	277	349	203	374	278	179	183	665	174
55.296	0	599	451	407	191	266	239	277	352	202	375	280	179	182	668	176
55.4189	0	596	446	398	189	262	234	274	352	199	369	275	178	181	666	174
55.5418	0	599	449	402	190	261	234	274	350	202	370	277	178	181	667	174
55.6646	0	599	451	404	192	263	235	276	349	203	372	276	179	182	668	175
55.7875	0	602	453	407	193	264	235	280	351	203	376	278	180	183	669	176
55.9104	0	604	456	408	196	265	237	281	354	203	379	280	179	184	673	178
56.0333	0	607	458	412	196	269	240	282	353	205	380	281	181	184	674	177
56.1562	0	603	451	403	194	265	236	276	349	200	374	278	179	182	670	176
56.279	0	607	455	406	194	264	234	278	351	201	373	279	180	184	672	177
56.4019	0	607	456	409	194	265	235	279	353	203	376	280	179	184	673	177
56.5248	0	610	458	409	195	267	237	280	351	205	378	281	181	185	675	179
56.6477	0	611	461	413	197	267	238	283	352	205	381	282	181	185	678	179
56.7706	0	615	463	414	198	271	239	284	355	204	383	283	181	187	679	179
56.8934	0	613	456	408	196	269	238	278	354	202	378	280	180	184	675	179
57.0163	0	612	457	406	196	266	237	279	351	202	377	280	180	185	675	179
57.1392	0	613	458	410	197	267	237	280	350	204	379	281	180	184	676	179
57.2621	0	616	460	411	197	266	237	282	354	204	380	282	180	185	676	178
57.385	0	618	461	413	198	268	238	284	355	205	383	283	181	187	678	178
57.5078	0	621	464	415	200	270	239	285	354	206	385	283	181	187	680	180
57.6307	0	616	458	414	198	271	241	281	352	202	382	282	180	185	677	177
57.7536	0	615	455	406	197	267	235	280	353	201	378	280	179	184	676	177
57.8765	0	616	457	410	197	267	237	281	354	202	379	281	180	185	676	178
57.9994	0	616	458	411	198	266	238	282	352	204	381	280	180	185	678	177
58.1222	0	619	460	414	198	268	238	283	352	205	383	283	181	186	679	178
58.2451	0	621	463	415	200	269	239	285	356	204	385	283	181	187	681	180
58.368	0	618	458	415	199	271	241	284	357	203	384	282	180	186	680	178
58.4909	0	614	451	406	197	265	237	278	352	201	379	280	180	184	676	177
58.6138	0	614	453	408	197	266	237	280	350	201	379	280	180	184	676	177
58.7366	0	613	454	408	196	264	236	281	354	202	380	279	180	184	676	175
58.8595	0	615	456	411	196	267	237	283	354	203	382	281	181	186	675	175
58.9824	0	619	456	414	198	267	239	284	354	204	384	282	180	187	681	177
59.1053	0	618	455	416	197	269	240	282	353	205	383	281	180	187	683	178
59.2282	0	612	448	407	195	264	239	279	352	200	379	278	179	184	675	176
59.351	0	609	451	408	195	265	238	279	353	202	379	278	180	184	673	176
59.4739	0	608	450	407	193	265	239	279	352	203	379	278	181	183	674	177
59.5968	0	609	453	409	195	263	238	280	351	204	380	279	181	184	675	177
59.7197	11	611	453	412	196	265	238	282	354	204	382	279	181	185	677	177
59.8426	0	610	455	415	196	267	240	284	356	205	384	280	182	184	677	177
59.9654	0	603	446	406	194	264	239	278	352	202	378	277	180	182	672	175
60.0883	0	601	446	406	192	261	237	276	349	201	376	276	179	182	671	176
60.2112	0	601	448	408	193	261	238	277	352	202	376	276	180	182	671	174
60.3341	0	602	449	409	193	262	236	279	354	203	379	276	182	182	671	176
60.457	0	604	451	411	194	263	238	281	352	205	380	277	182	183	671	175
60.5798	0	604	454	413	195	263	238	282	352	206	382	278	183	183	672	176
60.7027	0	599	445	409	192	264	237	278	353	202	377	276	181	181	668	173
60.8256	0	598	446	405	190	260	236	276	353	200	375	275	180	180	666	174
60.9485	0	599	447	408	191	260	237	275	350	201	375	275	180	180	666	173
61.0714	0	598	447	408	191	260	237	277	349	201	376	276	181	181	667	174
61.1942	0	602	449	411	192	261	238	280	353	202	378	275	181	181	667	173
61.3171	0	602	451	411	194	261	238	282	355	204	380	277	182	181	668	175
61.44	0	597	444	409	191	263	239	277	351	202	375	274	182	179	665	172
61.5629	0	595	440	402	190	259	236	275	348	199	374	273	180	179	663	174
61.6858	0	595	442	404	189	259	236	275	351	199	374	273	181	179	662	171
61.8086	0	592	442	406	189	257	235	276	352	201	375	273	180	179	663	172
61.9315	0	596	445	408	190	259	237	278	350	202	377	273	181	179	663	171
62.0544	0	597	444	411	192	260	238	278	350	202	379	275	180	179	665	173
62.1773	0	592	437	405	188	259	237	274	350	198	374	272	180	176	659	172
62.3002	0	589	434	400	186	255	235	273	350	198	371	271	180	175	656	170
62.423	0	589	433	401	187	255	235	272	347	199	370	270	179	176	655	169
62.5459	0	588	435	403	188	254	235	273	346	200	371	269	180	176	655	170
62.6688	0	590	437	406	187	255	235	276	350	200	373	271	180	176	656	169
62.7917	0	589	439	407	189	257	236	277	352	201	375	272	181	176	657	169
62.9146	0	586	431	405	187	259	239	273	348	201	372	270	180	174	651	168
63.0374	0	582	427	398	185	252	234	269	345	198	367	268	178	173	648	168
63.1603	0	580	427	399	184	252	233	269	347	198	367	268	178	173	647	168
63.2832	0	580	427	399	184	252	233	272	348	199	368	267	179	174	646	167
63.4061	0	582	431	403	185	252	235	273	347	200	371	269	179	173	647	167
63.529	0	583	432	405	186	254	235	275	347	201	373	270	181	174	648	167
63.6518	0	585	432	409	187	258	237	275	350	201	373	270	180	173	647	166
63.7747	0	577	423	399	183	253	235	271	348	198	367	267	178	171	642	165
63.8976	0	577	422	398	182	250	233	269	346	198	366	266	179	171	641	164
64.0205	0	575	423	398	182	250	234	269	343	198	367	266	179	170	640	166
64.1434	0	577	426	402	183	251	233	272	347	198	369	266	180	170	640	165
64.2662	0	579	428	403	184	253	234	273	350	200	371	268	180	171	642	165
64.3891	0	581	431	406	185	254	235	277	349	202	374	269	181	173	643	165
64.512	0	575	426	407	185	257	238	274	347	199	370	267	180	171	639	164
64.6349	0	574	421	398	182	251	233	270	347	197	367	264	178	170	637	163
64.7578	0	574	423	399	182	251	234	270	348	198	368	265	177	171	637	164
64.8806	0	575	424	400	182	251	234	271	346	199	368	265	178	171	638	164
65.0035	0	577	427	404	184	251	234	273	346	200	372	266	179	171	640	164
65.1264	0	581	430	406	185	253	236	276	349	200	373	268	181	171	642	164
65.2493	0	582	431	410	186	257	237	278	352	202	375	270	181	172	643	164
65.3722	0	576	423	401	184	254	235	272	346	199	370	266	179	171	640	162
65.495	0	577	424	401	184	252	235	273	345	198	370	266	179	170	641	164
65.6179	0	579	425	402	183	252	235	274	348	198	370	266	179	172	639	163
65.7408	0	580	428	403	185	252	233	275	350	200	373	268	179	172	641	164
65.8637	0	583	431	407	186	255	235	278	349	202	376	269	181	172	643	164
65.9866	0	583	433	409	188	259	237	278	350	202	377	271	182	174	644	165
66.1094	0	579	424	402	186	255	236	273	349	198	371	267	179	171	639	164
66.2323	0	577	423	399	185	253	234	273	350	198	371	267	179	170	639	163
66.3552	0	579	425	400	183	254	235	274	348	199	370	267	179	172	640	163
66.4781	0	580	429	403	185	254	234	275	347	200	373	269	178	173	640	164
66.601	0	584	432	406	186	255	236	278	352	200	376	270	180	175	643	164
66.7238	0	586	434	408	187	258	236	280	353	201	378	272	181	174	645	165
66.8467	0	580	426	403	185	258	238	274	349	199	373	269	180	172	639	163
66.9696	0	576	423	398	184	255	234	273	347	198	370	267	179	171	638	163
67.0925	0	579	424	399	184	256	235	275	349	198	371	268	178	172	639	163
67.2154	0	581	429	402	185	255	234	276	351	199	372	268	179	173	639	163
67.3382	0	583	431	404	186	256	236	278	350	201	374	270	180	174	640	164
67.4611	0	587	434	407	188	258	236	280	350	202	377	271	180	175	644	164
67.584	0	585	429	406	186	261	238	277	352	200	374	270	180	173	641	163
67.7069	0	582	425	398	184	256	235	275	350	198	371	268	180	173	637	163
67.8298	0	581	426	399	185	255	235	274	348	198	371	268	180	172	638	163
67.9526	0	581	428	400	186	257	234	275	349	199	371	268	180	174	638	163
68.0755	0	585	433	404	185	257	234	278	352	200	375	270	180	174	640	165
68.1984	0	588	435	405	187	260	236	280	352	202	377	272	181	175	642	165
68.3213	0	588	435	409	189	263	239	279	351	202	378	271	181	175	643	164
68.4442	0	583	428	400	185	258	236	274	348	198	370	269	179	172	639	164
68.567	0	585	429	400	186	256	235	275	351	198	370	269	179	173	640	164
68.6899	0	586	432	401	186	257	234	276	350	199	371	269	180	174	640	165
68.8128	0	588	435	403	188	257	235	277	349	200	373	269	180	175	641	165
68.9357	0	590	438	406	188	259	236	279	350	201	375	272	180	176	644	164
69.0586	0	592	439	410	189	263	237	281	354	201	378	274	181	175	645	166
69.1814	0	588	431	401	185	259	236	276	351	198	372	271	179	174	641	165
69.3043	0	590	434	401	187	258	236	276	348	199	371	270	179	175	642	166
69.4272	0	589	435	402	188	259	236	277	349	198	372	270	178	175	644	167
69.5501	0	592	437	405	187	259	234	278	351	199	374	271	178	176	645	167
69.673	0	595	440	407	189	260	236	280	352	201	377	273	180	177	646	168
69.7958	0	595	439	409	188	264	239	281	351	202	377	272	179	177	647	168
69.9187	0	588	431	401	186	259	235	274	348	197	370	269	179	175	643	167
70.0416	0	590	434	401	186	258	235	275	349	198	370	269	178	176	644	167
70.1645	0	592	436	402	185	258	234	276	349	199	370	268	179	176	644	167
70.2874	0	593	439	404	186	258	236	277	347	199	373	271	178	177	646	169
70.4102	0	595	442	407	187	259	236	279	350	200	375	272	180	178	647	168
70.5331	0	593	438	408	187	262	238	276	351	199	373	271	178	176	645	168
70.656	0	586	433	397	185	257	234	272	348	197	367	268	177	174	642	168
70.7789	0	587	433	397	185	257	234	271	346	197	366	267	178	175	641	168
70.9018	0	588	432	398	184	255	234	271	345	198	365	268	177	175	643	167
71.0246	0	589	437	401	185	257	233	274	348	198	368	268	177	176	644	167
71.1475	0	594	440	403	186	257	234	275	350	200	370	269	178	177	645	167
71.2704	0	592	435	406	186	261	239	273	346	199	368	269	177	175	644	168
71.3933	0	587	430	395	183	256	233	269	345	196	363	266	176	174	638	166
71.5162	0	586	430	397	183	255	233	270	347	196	362	267	176	173	638	166
71.639	0	587	432	397	182	254	233	269	346	197	362	267	176	175	638	167
71.7619	0	590	436	401	184	256	234	271	345	198	364	267	177	176	640	167
71.8848	0	591	437	403	185	256	234	274	347	198	368	268	177	175	641	167
72.0077	0	590	434	404	185	259	236	272	349	197	366	269	178	174	639	168
72.1306	0	585	429	395	183	254	232	267	346	195	362	267	176	172	635	165
72.2534	0	588	430	396	184	255	233	269	343	197	361	265	176	174	635	167
72.3763	0	587	431	399	184	255	232	269	345	196	363	267	176	173	636	167
72.4992	0	589	434	402	184	255	233	271	348	197	365	269	177	175	637	166
72.6221	0	591	435	403	185	257	234	274	347	199	368	269	178	175	638	168
72.745	0	587	432	403	184	258	237	272	346	198	365	269	178	175	636	166
72.8678	0	585	427	395	182	255	231	267	346	194	360	268	176	173	630	166
72.9907	0	585	426	396	182	254	232	268	346	195	361	267	175	173	631	167
73.1136	0	587	427	396	183	255	233	268	345	197	362	267	176	173	632	166
73.2365	0	590	432	400	185	255	233	270	344	198	365	269	177	174	635	167
73.3594	0	591	434	402	185	256	233	273	348	198	367	269	177	174	637	166
73.4822	0	589	430	403	185	260	236	272	349	196	365	269	177	174	635	166
73.6051	0	585	424	394	182	255	232	268	344	195	360	266	175	172	631	166
73.728	0	586	427	395	182	255	232	268	343	196	360	266	176	173	632	167
73.8509	0	587	429	397	184	254	230	269	345	196	361	267	177	174	632	167
73.9738	0	589	433	399	184	256	232	271	348	196	364	267	177	174	634	167
74.0966	0	592	435	402	186	258	234	273	347	198	366	271	179	174	636	166
74.2195	0	594	434	405	186	261	237	274	346	198	368	270	178	175	635	168
74.3424	0	588	426	395	184	256	232	267	347	194	361	266	175	173	631	166
74.4653	0	587	428	395	184	256	230	270	347	195	362	267	176	174	632	166
74.5882	0	589	430	397	184	256	232	269	345	196	362	268	177	173	632	166
74.711	0	592	434	401	186	256	232	272	345	197	365	269	177	176	634	167
74.8339	0	595	436	403	187	258	233	274	348	198	368	271	178	175	637	167
74.9568	0	597	439	406	188	263	236	276	351	199	370	271	179	176	638	168
75.0797	0	592	429	396	184	260	233	271	346	195	363	269	177	174	633	167
75.2026	0	591	432	396	185	258	232	271	345	196	364	269	177	175	634	167
75.3254	0	594	433	399	187	258	232	271	348	196	365	269	176	175	635	167
75.4483	0	596	437	401	186	258	232	275	350	197	368	270	178	177	637	168
75.5712	0	599	438	403	189	261	233	277	349	199	372	271	179	177	641	169
75.6941	0	601	442	407	189	263	236	279	350	200	374	273	180	177	642	168
75.817	0	594	432	399	186	261	234	273	350	196	367	270	179	176	638	167
75.9398	0	596	433	396	186	259	233	272	349	196	366	269	178	175	638	168
76.0627	0	596	438	400	187	260	234	273	347	198	366	269	178	176	639	168
76.1856	0	598	440	402	188	261	234	276	349	198	368	271	179	177	640	169
76.3085	0	601	443	404	189	261	234	278	352	198	372	272	180	179	642	169
76.4314	0	603	447	406	191	264	236	281	353	201	376	273	181	179	645	169
76.5542	0	599	439	404	188	266	238	276	349	198	369	271	179	177	641	169
76.6771	0	597	438	398	188	260	233	273	347	196	368	269	179	177	639	168
76.8	0	600	441	401	188	261	233	275	349	197	368	270	180	178	643	168
76.9229	0	603	443	403	189	261	234	276	350	198	369	270	181	178	643	169
77.0458	0	605	447	404	189	262	236	280	350	201	373	272	180	180	646	169
77.1686	0	607	450	406	193	263	235	282	351	201	376	274	182	181	649	170
77.2915	0	604	445	406	192	267	238	279	354	199	373	273	182	179	646	169
77.4144	0	602	442	399	189	261	234	277	350	198	368	271	181	178	643	169
77.5373	0	604	445	403	190	263	235	277	348	199	370	271	181	179	645	169
77.6602	0	604	445	403	191	262	235	278	350	199	371	271	181	179	646	169
77.783	0	608	449	405	192	263	235	281	353	200	374	272	181	181	648	170
77.9059	0	611	451	408	193	265	236	284	354	202	377	275	182	181	650	171
78.0288	0	610	445	408	192	269	240	281	350	200	375	273	182	179	649	170
78.1517	0	605	442	400	189	262	234	277	349	197	371	271	181	179	646	170
78.2746	0	606	445	404	190	262	235	279	351	198	372	271	181	180	647	171
78.3974	0	607	446	405	190	261	236	279	351	199	372	271	180	180	647	170
78.5203	0	610	448	406	192	263	237	280	349	202	375	272	181	181	648	172
78.6432	0	613	450	407	193	264	236	283	353	201	377	274	182	182	651	170
78.7661	0	605	442	405	190	267	238	279	352	199	372	272	181	180	646	171
78.889	0	605	438	396	189	260	235	276	348	197	368	269	180	179	644	170
79.0118	0	605	437	398	189	260	236	276	346	199	367	269	180	179	643	171
79.1347	0	604	440	399	188	260	234	277	349	198	368	269	180	179	643	169
79.2576	0	606	442	401	189	260	235	279	352	199	371	270	181	180	646	170
79.3805	0	609	444	404	191	263	236	279	350	202	373	272	182	181	648	171
79.5034	0	601	434	397	187	262	236	273	346	198	366	269	180	179	642	171
79.6262	0	605	432	392	186	258	233	272	346	197	364	267	178	178	641	170
79.7491	0	597	432	394	186	257	234	273	348	196	363	266	179	178	639	170
79.872	0	601	434	395	186	257	234	274	346	199	365	267	180	178	640	169
79.9949	0	603	437	399	188	258	234	276	346	200	367	268	180	179	643	171
80.1178	0	606	440	401	190	259	234	278	350	199	370	269	180	179	645	170
80.2406	0	604	430	396	187	260	236	272	348	199	364	266	179	177	640	169
80.3635	0	597	428	390	185	256	232	271	343	197	361	266	178	176	637	169
80.4864	0	597	426	390	185	255	233	271	343	198	361	265	178	177	639	170
80.6093	0	598	430	392	185	254	232	272	346	198	362	265	179	177	639	169
80.7322	0	601	433	395	187	256	233	275	347	200	365	266	178	178	641	170
80.855	0	602	435	398	188	257	235	277	346	201	369	268	180	178	642	170
80.9779	0	597	426	393	185	259	235	272	344	197	363	266	178	176	638	170
81.1008	0	596	425	387	184	252	231	272	345	196	360	264	177	176	637	168
81.2237	0	597	425	390	184	256	232	272	346	198	362	264	177	175	637	169
81.3466	0	598	428	390	185	255	232	273	343	199	364	264	178	175	638	169
81.4694	0	599	431	395	187	255	233	274	344	200	366	265	178	177	640	169
81.5923	0	602	433	397	188	258	233	276	347	200	368	267	178	177	642	170
81.7152	0	597	423	388	184	257	234	270	346	198	362	264	176	174	635	169
81.8381	0	596	423	386	185	252	231	269	341	197	360	263	176	175	636	169
81.961	0	596	424	388	184	254	232	269	343	198	360	263	176	175	636	167
82.0838	0	598	427	390	185	253	231	271	346	199	362	263	176	174	637	169
82.2067	0	602	430	393	186	255	232	275	345	201	365	264	178	176	639	169
82.3296	0	604	432	396	187	257	235	274	344	201	367	266	179	176	640	170
82.4525	0	596	422	387	184	255	233	269	344	197	360	263	176	173	636	168
82.5754	0	597	423	384	183	252	230	268	344	197	358	261	176	174	634	168
82.6982	0	597	424	385	184	252	231	270	343	199	360	262	176	175	635	169
82.8211	0	598	429	390	184	254	231	271	342	200	361	263	176	176	636	169
82.944	0	603	433	391	187	254	231	274	346	200	365	265	177	175	639	168
83.0669	0	605	436	395	188	257	233	275	348	201	368	266	177	176	640	169
83.1898	0	601	428	389	185	257	235	270	345	198	361	263	176	174	635	168
83.3126	0	599	427	384	184	253	230	267	342	198	359	262	176	174	634	169
83.4355	0	601	429	387	185	254	230	270	344	198	359	263	176	175	635	168
83.5584	0	603	433	389	186	253	231	271	346	198	362	264	176	176	636	169
83.6813	0	605	436	393	188	256	232	273	345	201	366	265	177	176	638	169
83.8042	0	608	438	395	189	258	233	276	347	201	367	268	178	177	640	170
83.927	0	609	430	390	187	259	234	271	347	197	363	266	175	176	638	169
84.0499	0	603	430	386	187	254	231	270	346	197	361	265	175	175	637	169
84.1728	0	603	433	390	187	255	232	271	344	199	363	266	176	176	638	169
84.2957	0	604	436	391	187	256	231	275	345	199	365	265	176	176	640	169
84.4186	0	609	439	393	188	258	232	276	349	201	368	267	177	176	641	171
84.5414	0	611	442	398	190	261	234	277	350	201	371	268	178	178	643	170
84.6643	0	602	433	391	186	259	234	271	345	198	363	265	176	175	639	170
84.7872	0	610	432	387	186	257	231	271	345	197	362	264	175	175	640	170
84.9101	0	617	435	390	188	258	230	272	348	197	364	265	176	176	640	168
85.033	0	615	437	392	188	257	231	274	348	199	364	265	177	176	640	166
85.1558	0	615	438	396	188	258	234	276	346	201	367	267	178	177	642	168
85.2787	0	615	437	397	190	261	235	276	349	201	368	267	179	176	643	172
85.4016	0	595	428	388	186	258	233	271	349	195	361	264	177	173	635	169
85.5245	0	594	429	386	186	255	230	271	345	197	360	264	175	173	637	169
85.6474	0	594	434	391	186	256	232	272	345	199	362	264	176	175	635	169
85.7702	0	597	438	394	187	255	232	274	347	200	365	266	177	176	636	168
85.8931	0	602	443	396	188	259	233	278	351	201	369	267	178	177	638	169
86.016	0	610	443	401	189	263	235	278	351	201	371	269	178	178	641	169
86.1389	0	604	436	390	187	259	233	272	346	198	364	265	176	176	636	168
86.2618	0	606	439	392	187	258	231	273	347	198	365	265	176	177	638	169
86.3846	0	606	440	395	188	258	232	275	350	199	365	266	177	176	639	169
86.5075	0	610	442	396	189	259	233	277	348	202	367	266	177	179	640	169
86.6304	0	611	445	399	191	261	234	278	348	201	371	268	178	179	644	170
86.7533	0	612	442	400	191	265	237	278	353	200	370	269	178	179	644	171
86.8762	0	606	436	391	187	260	232	274	349	198	365	265	176	178	641	169
86.999	0	607	440	395	188	260	234	275	348	199	367	266	178	179	642	169
87.1219	0	607	442	397	189	259	233	276	349	200	368	266	177	178	643	170
87.2448	0	610	444	400	189	261	233	277	352	200	372	268	178	180	645	170
87.3677	0	613	446	402	190	264	234	281	353	202	374	269	179	180	647	171
87.4906	0	607	438	398	189	264	235	275	349	199	369	267	178	178	643	170
87.6134	0	605	438	394	188	259	232	273	347	198	366	265	177	179	641	169
87.7363	0	606	441	398	189	259	232	275	351	198	367	266	178	178	642	170
87.8592	0	608	442	398	188	259	232	277	350	201	369	266	178	179	644	171
87.9821	0	610	446	402	190	260	234	279	349	202	371	269	178	180	647	172
88.105	0	611	446	405	191	265	235	280	351	202	373	269	180	180	648	172
88.2278	0	604	436	395	187	260	232	275	350	197	367	265	177	178	642	171
88.3507	0	609	440	396	187	258	231	275	348	199	365	265	177	178	643	170
88.4736	0	605	441	399	188	259	233	274	345	201	366	266	178	180	643	171
88.5965	0	607	443	400	188	259	232	276	348	201	369	265	178	180	645	171
88.7194	0	610	446	402	189	261	233	279	352	201	371	268	179	180	648	172
88.8422	0	612	445	406	190	264	236	278	351	202	373	268	179	180	648	172
88.9651	0	606	438	396	187	259	233	272	346	199	366	265	177	178	643	171
89.088	0	605	440	399	187	257	232	273	348	199	365	264	177	179	644	171
89.2109	0	606	443	400	187	258	232	274	349	200	365	265	178	179	646	171
89.3338	0	608	445	401	189	259	233	275	348	201	370	266	178	180	647	171
89.4566	0	612	447	403	190	259	234	278	348	202	371	268	179	181	649	172
89.5795	0	613	448	407	190	264	235	280	351	202	373	268	180	181	651	172
89.7024	0	606	440	398	187	260	233	274	350	198	366	265	177	180	646	172
89.8253	0	607	444	400	188	258	232	275	348	199	366	265	178	179	647	171
89.9482	0	608	445	402	187	259	233	275	347	201	367	265	177	180	647	172
90.071	0	611	447	404	188	259	232	277	349	200	371	266	178	180	649	173
90.1939	0	614	449	405	190	260	234	280	352	202	373	268	179	181	651	173
90.3168	0	614	449	409	191	265	236	280	350	203	374	269	180	180	652	173
90.4397	0	607	441	399	188	259	234	273	348	199	368	265	177	178	647	172
90.5626	0	609	444	402	187	258	232	274	349	198	369	266	178	179	649	171
90.6854	0	611	446	403	187	259	233	276	350	200	369	265	178	180	649	173
90.8083	0	612	448	404	189	259	233	278	349	202	372	268	178	181	651	172
90.9312	0	615	451	407	189	262	233	279	352	202	374	272	179	181	653	173
91.0541	0	616	449	410	190	266	236	279	354	202	375	271	180	181	653	173
91.177	0	616	443	399	188	257	233	274	351	199	368	266	177	178	649	174
91.2998	0	610	445	403	188	258	233	273	347	200	368	266	178	179	650	173
91.4227	0	610	446	403	188	258	233	276	349	200	369	266	178	179	650	173
91.5456	0	613	448	405	189	258	233	277	352	201	372	267	179	181	652	173
91.6685	0	618	451	408	190	260	233	279	352	203	375	269	180	182	654	175
91.7914	0	616	449	409	189	264	237	277	349	202	373	270	179	181	653	173
91.9142	0	611	443	400	186	259	233	272	349	199	368	266	177	179	649	172
92.0371	0	611	446	401	187	258	232	275	351	198	369	267	178	179	649	173
92.16	0	613	447	403	188	258	232	276	349	201	370	268	178	180	650	173
92.2829	0	615	450	406	189	259	234	277	349	202	371	269	178	180	652	173
92.4058	0	617	452	408	191	261	234	279	353	202	375	270	180	181	654	173
92.5286	0	614	450	410	190	264	237	278	354	201	373	269	180	182	653	173
92.6515	0	611	445	401	188	259	233	275	350	199	369	268	178	180	650	174
92.7744	0	614	447	405	188	259	234	276	349	200	370	267	178	181	651	173
92.8973	0	618	448	405	189	259	233	277	351	200	370	269	179	182	652	173
93.0202	0	615	450	407	190	260	234	279	353	201	373	270	180	183	654	174
93.143	0	617	453	410	192	261	234	282	353	203	376	272	181	183	655	175
93.2659	0	613	448	410	190	265	237	279	351	202	373	271	180	182	654	174
93.3888	0	612	447	403	188	260	233	276	351	198	372	268	179	182	651	173
93.5117	0	614	448	407	188	261	233	278	353	200	373	269	179	181	653	173
93.6346	0	615	449	406	189	259	233	278	351	201	373	269	180	182	654	174
93.7574	0	617	452	409	190	261	234	281	351	202	377	271	181	183	655	175
93.8803	0	621	455	412	192	263	235	283	355	203	379	274	181	183	658	174
94.0032	0	619	447	410	189	264	237	278	354	201	373	270	180	180	652	173
94.1261	0	612	447	405	188	259	234	276	351	200	371	269	179	181	652	174
94.249	0	613	448	406	189	260	235	278	350	199	372	270	179	182	653	173
94.3718	0	614	450	408	189	260	233	278	353	201	374	270	180	182	654	173
94.4947	0	618	453	411	191	262	235	281	354	202	376	272	180	182	656	175
94.6176	0	621	454	413	192	264	237	283	354	203	380	273	182	183	658	176
94.7405	0	614	446	409	189	264	236	277	352	199	373	270	180	181	652	173
94.8634	0	611	445	406	189	260	233	277	353	199	372	269	179	182	652	173
94.9862	0	614	446	407	189	261	234	278	352	200	373	270	180	182	653	174
95.1091	0	615	449	408	190	261	234	279	351	201	374	271	180	182	654	174
95.232	0	616	451	411	191	262	234	280	353	201	377	273	181	184	657	174
95.3549	0	618	454	414	193	264	235	284	358	203	380	275	183	185	658	175
95.4778	0	613	448	413	190	265	238	278	354	200	375	273	181	182	654	175
95.6006	1	613	447	406	189	261	234	277	350	200	372	270	180	182	652	174
95.7235	0	614	449	410	189	261	234	278	352	200	374	271	181	182	653	173
95.8464	0	615	450	410	190	261	234	278	354	200	375	272	181	183	653	174
95.9693	0	618	453	412	191	263	235	282	353	203	378	274	183	183	655	174
96.0922	0	622	456	413	192	264	236	283	353	203	381	275	183	184	658	175
96.215	0	622	450	414	189	266	237	279	354	201	377	273	182	182	653	174
96.3379	0	614	448	407	188	261	233	277	353	199	374	272	181	183	651	175
96.4608	0	616	450	409	190	262	235	279	352	200	375	272	182	183	653	174
96.5837	0	617	451	410	190	262	234	280	350	200	376	272	182	184	654	175
96.7066	0	620	454	412	190	263	234	282	354	201	380	274	182	184	655	175
96.8294	0	620	455	415	191	265	235	284	356	202	383	275	183	185	658	175
96.9523	0	616	447	412	190	266	238	279	352	201	377	272	182	184	653	175
97.0752	0	614	448	407	187	261	234	279	350	199	376	271	181	182	652	174
97.1981	0	615	448	408	189	262	233	278	353	199	375	271	181	183	654	174
97.321	0	618	449	409	189	261	234	278	354	200	378	272	182	183	655	174
97.4438	0	620	452	410	191	263	235	281	351	203	380	275	182	184	657	175
97.5667	0	623	455	414	192	264	236	283	353	202	381	275	182	185	659	176
97.6896	0	615	447	408	190	263	235	279	353	198	375	271	180	182	652	174
97.8125	0	621	445	405	189	259	233	275	351	198	374	270	180	183	653	175
97.9354	0	617	446	405	188	260	234	275	349	199	373	270	180	183	653	174
98.0582	0	618	447	407	188	260	234	279	351	199	375	271	181	183	653	174
98.1811	0	619	450	408	190	261	233	281	354	200	378	272	181	183	656	176
98.304	0	623	452	412	191	265	236	282	352	202	379	274	181	184	657	176
98.4269	0	616	443	407	190	261	237	276	349	199	374	271	180	181	652	175
98.5498	0	614	444	403	188	258	232	275	349	198	372	270	179	182	651	174
98.6726	0	614	445	405	188	259	233	276	351	197	372	270	180	181	651	175
98.7955	0	618	448	407	188	259	233	278	349	200	373	270	180	182	652	174
98.9184	0	617	450	408	189	261	235	280	350	201	377	272	181	182	653	174
99.0413	0	621	452	411	192	264	235	281	352	201	379	273	182	183	654	175
99.1642	0	614	446	408	188	263	235	276	352	198	375	271	180	181	651	175
99.287	0	615	446	404	187	258	232	275	350	199	372	270	179	181	651	176
99.4099	0	617	444	405	187	259	233	275	348	199	373	270	180	181	652	174
99.5328	0	618	447	406	187	260	233	277	350	200	375	272	180	182	654	175
99.6557	0	621	449	407	189	261	234	279	353	200	379	273	181	183	655	175
99.7786	0	623	448	412	189	264	237	280	352	202	378	274	182	183	654	173
99.9014	0	625	441	405	187	261	235	274	347	197	373	270	180	180	647	172
100.024	0	626	442	404	187	258	233	276	351	197	373	270	180	181	648	172
100.147	0	626	442	405	187	258	234	276	350	198	373	270	180	180	651	172
100.27	0	620	443	407	188	258	234	278	349	200	375	272	180	181	651	175
100.393	0	609	447	408	190	259	235	280	350	201	378	273	181	182	653	177
100.516	0	607	445	413	189	265	237	279	354	199	376	273	181	180	649	173
100.639	0	607	439	402	187	258	233	274	351	198	372	270	179	179	647	173
100.762	0	610	440	405	186	258	233	275	348	199	372	271	179	181	646	173
100.884	0	610	442	404	186	258	233	275	349	199	372	270	179	180	646	173
101.007	0	613	444	408	188	260	233	278	353	200	375	272	180	181	649	172
101.13	0	616	445	409	189	262	235	280	352	203	377	273	182	181	649	173
101.253	0	611	441	406	187	261	235	274	349	200	372	271	180	179	645	172
101.376	0	607	441	402	185	256	231	273	348	198	371	270	180	179	643	170
101.499	0	607	442	404	185	258	232	274	351	197	371	271	179	179	642	169
101.622	0	612	445	405	187	259	232	275	350	199	373	272	180	180	644	170
101.745	0	614	448	407	189	260	232	278	349	201	376	274	181	181	645	170
101.868	0	619	447	411	189	263	234	277	353	201	376	274	181	180	646	170
101.99	0	609	441	404	186	260	232	273	352	198	370	271	180	179	641	169
102.113	0	610	444	404	187	259	232	273	350	199	370	271	179	179	642	169
102.236	0	610	445	405	187	258	232	274	348	199	370	271	180	180	643	170
102.359	0	612	448	407	188	259	232	276	352	199	373	272	180	181	644	169
102.482	0	611	451	409	189	260	232	280	354	201	378	275	182	180	645	170
102.605	0	612	448	411	189	264	235	277	351	200	376	275	181	180	643	168
102.728	0	612	445	404	186	258	230	271	348	198	371	273	179	180	642	169
102.851	0	619	447	406	187	259	231	274	352	199	373	274	181	181	645	168
102.973	0	613	448	406	187	258	231	276	353	199	374	273	180	181	645	170
103.096	0	615	450	409	189	260	234	277	352	201	375	276	181	182	646	171
103.219	0	618	453	412	191	263	235	279	352	201	378	277	182	183	648	171
103.342	0	619	448	407	189	261	233	273	352	197	372	274	181	181	644	170
103.465	0	612	449	406	188	258	230	274	351	198	372	273	180	181	645	170
103.588	0	613	449	408	188	259	233	275	350	199	373	273	181	181	646	171
103.711	0	614	451	409	188	259	232	275	351	200	375	273	181	182	647	170
103.834	0	619	455	412	191	261	232	279	354	200	377	276	182	182	649	171
103.956	0	624	455	415	190	265	235	280	355	201	379	276	183	183	650	171
104.079	0	613	450	408	189	261	232	273	351	199	372	273	181	180	647	170
104.202	0	614	451	407	189	259	231	276	350	198	372	273	181	181	646	170
104.325	0	616	452	409	190	259	232	275	354	199	374	274	183	183	648	171
104.448	0	623	455	411	191	260	233	278	353	201	377	274	182	182	649	170
104.571	0	621	457	413	192	263	234	279	353	202	379	276	183	184	651	171
104.694	0	621	458	417	193	265	235	280	354	202	381	277	184	183	651	171
104.817	0	616	453	410	190	261	234	275	354	198	375	273	182	182	647	170
104.94	0	623	455	410	191	260	232	277	352	199	375	273	182	182	647	170
105.062	0	618	455	411	192	261	233	277	351	200	375	274	183	182	648	170
105.185	0	620	458	412	192	262	232	279	353	200	377	275	183	184	649	170
105.308	0	622	461	415	193	264	234	282	356	201	382	278	186	183	652	171
105.431	0	626	463	418	195	266	236	284	356	203	384	278	185	185	653	171
105.554	0	627	458	415	192	266	237	278	352	201	378	275	184	181	649	170
105.677	0	625	459	411	192	261	233	278	354	199	378	275	183	183	649	171
105.8	0	622	460	414	193	264	234	280	355	200	378	276	184	183	649	170
105.923	0	623	462	415	195	263	235	281	354	202	381	276	184	183	650	170
106.045	0	628	465	418	196	265	235	284	353	203	382	279	186	184	652	172
106.168	0	635	468	419	197	267	235	286	357	203	386	280	187	185	653	170
106.291	0	628	466	421	197	270	239	284	358	203	385	279	186	184	654	172
106.414	0	627	462	414	195	263	235	280	355	201	380	277	185	184	652	171
106.537	0	626	463	416	194	264	236	283	354	201	382	278	185	184	653	172
106.66	0	632	464	415	195	266	236	285	356	201	384	278	185	183	653	170
106.783	0	629	467	418	197	267	236	287	358	203	387	279	186	186	655	172
106.906	0	633	470	420	199	269	237	289	358	206	389	280	187	186	658	172
107.028	0	633	468	424	199	272	241	287	356	203	388	280	187	185	658	172
107.151	0	633	463	415	196	266	235	282	357	201	383	277	184	183	655	171
107.274	0	639	465	416	197	266	237	284	356	202	383	278	186	185	655	171
107.397	0	630	465	418	197	266	237	285	355	203	385	279	185	185	656	172
107.52	0	631	468	419	198	267	237	287	355	203	387	280	186	186	657	173
107.643	0	640	471	421	199	268	238	290	359	204	390	282	187	186	659	172
107.766	0	644	469	424	198	273	240	289	359	204	389	281	188	186	659	174
107.889	0	629	463	414	197	265	237	283	355	201	382	277	186	184	656	172
108.012	0	630	464	416	196	266	237	284	355	201	382	277	186	185	657	172
108.134	0	635	466	416	197	266	237	285	357	201	383	277	185	185	657	172
108.257	0	643	469	417	198	267	237	287	358	204	385	279	185	186	659	173
108.38	0	635	470	419	200	268	239	288	356	205	388	280	187	186	662	173
108.503	0	634	469	423	200	271	241	287	357	204	388	280	187	187	662	173
108.626	0	634	463	415	196	266	237	282	356	200	381	277	185	185	657	173
108.749	0	640	464	413	196	265	237	282	356	202	381	276	184	185	659	171
108.872	0	636	465	414	196	265	237	283	353	203	381	276	183	185	659	173
108.995	0	632	466	414	197	266	237	285	354	202	384	278	185	186	660	173
109.117	0	632	468	417	198	266	237	287	358	203	387	279	185	187	663	173
109.24	0	645	468	419	199	271	240	287	358	204	386	279	186	187	664	174
109.363	0	637	463	413	196	266	239	282	353	202	380	276	184	185	660	174
109.486	0	635	463	411	195	265	236	281	353	201	380	275	183	184	660	173
109.609	0	631	464	412	196	264	236	282	355	200	379	276	183	185	660	173
109.732	0	640	466	413	197	265	236	285	356	203	382	276	184	185	663	174
109.855	0	643	468	415	198	266	238	286	354	204	385	278	184	187	665	175
109.978	0	643	468	419	200	267	238	288	356	203	386	279	184	187	666	175
110.1	0	634	463	411	196	266	238	282	355	201	380	275	182	184	661	174
110.223	0	641	463	410	196	265	236	282	354	201	380	275	183	186	663	174
110.346	0	641	462	412	196	265	237	282	352	202	380	275	182	185	662	175
110.469	0	641	464	412	197	265	236	285	354	202	383	277	183	185	664	175
110.592	0	638	466	413	198	266	237	286	358	202	385	278	182	186	665	175
110.715	0	645	465	416	199	269	239	287	356	204	385	279	184	186	665	175
110.838	0	640	460	408	196	265	236	281	352	200	379	274	181	185	660	174
110.961	0	640	461	409	196	264	235	281	353	200	379	275	182	184	662	174
111.084	0	635	461	409	197	263	236	282	356	200	379	274	181	186	662	174
111.206	0	643	463	410	198	264	235	284	354	203	382	275	181	185	664	175
111.329	0	647	466	412	199	266	237	286	353	204	384	277	182	186	665	176
111.452	0	643	463	413	197	268	238	284	356	202	381	277	181	185	663	175
111.575	0	639	458	404	195	262	235	280	354	199	376	273	180	183	660	174
111.698	0	640	459	406	196	263	236	279	352	199	375	273	179	183	661	174
111.821	0	641	460	405	196	262	235	280	351	201	377	273	180	183	660	174
111.944	0	641	461	407	196	263	235	282	353	200	378	274	180	184	662	174
112.067	0	637	463	408	197	264	236	284	356	201	381	275	181	185	662	175
112.189	0	636	459	408	196	267	237	281	353	200	376	274	180	182	659	173
112.312	0	633	456	400	194	261	234	277	350	199	373	272	178	182	657	173
112.435	0	637	456	402	194	260	233	279	352	197	373	271	178	183	656	172
112.558	0	632	457	401	193	261	233	280	353	199	374	272	179	183	655	173
112.681	0	635	461	404	197	261	235	280	352	201	376	272	178	185	657	172
112.804	0	636	462	405	197	261	235	282	352	202	379	274	178	184	662	173
112.927	0	638	457	405	195	265	236	279	354	199	376	272	177	182	657	172
113.05	0	636	454	398	193	259	233	277	351	198	372	269	176	182	654	173
113.172	0	631	455	400	193	260	233	275	349	199	372	270	176	182	654	172
113.295	0	632	455	400	194	258	233	277	348	200	373	270	177	182	654	172
113.418	0	634	458	402	195	261	233	279	353	200	376	271	177	182	655	172
113.541	0	636	460	403	196	261	233	281	355	201	379	274	177	183	656	173
113.664	0	634	457	404	196	264	236	279	351	201	377	272	178	182	654	173
113.787	0	630	454	397	194	260	232	276	349	197	372	269	176	181	650	172
113.91	0	632	455	398	194	261	231	277	351	198	374	270	176	181	651	171
114.033	0	632	456	399	194	259	232	278	352	199	375	270	176	181	650	172
114.156	0	633	457	401	195	260	233	280	351	201	377	271	177	181	651	172
114.278	0	635	459	402	196	262	233	282	352	201	379	273	178	183	653	172
114.401	0	635	456	404	195	264	236	280	354	199	378	272	178	181	653	171
114.524	0	636	453	396	194	258	232	277	352	198	373	269	176	180	649	172
114.647	0	631	454	398	194	260	233	277	350	198	375	270	176	180	650	173
114.77	0	631	454	398	194	259	231	278	350	198	374	269	177	180	650	170
114.893	0	635	457	400	196	260	232	280	354	199	378	271	178	181	651	172
115.016	0	637	457	403	197	262	233	282	354	201	381	272	178	182	653	173
115.139	0	634	456	404	195	266	236	280	352	201	379	272	178	181	651	172
115.261	0	629	450	393	193	259	231	276	350	197	372	269	176	179	647	171
115.384	0	631	452	396	194	258	231	277	352	197	374	269	176	179	649	171
115.507	0	632	454	396	194	259	231	278	352	199	374	269	177	180	649	172
115.63	0	634	456	399	195	260	233	279	351	201	378	270	177	180	649	172
115.753	0	635	458	401	196	262	232	282	353	200	379	271	177	181	651	172
115.876	0	637	457	405	197	265	235	282	356	200	379	272	178	181	650	171
115.999	0	637	452	396	193	261	232	276	352	197	374	268	177	179	645	170
116.122	0	631	453	395	194	258	231	276	349	199	373	268	177	180	647	170
116.244	0	630	453	396	194	259	232	278	351	198	374	268	176	180	647	171
116.367	0	633	456	399	195	260	232	280	353	198	378	270	177	181	648	170
116.49	0	635	457	401	197	262	232	282	354	200	380	272	177	181	650	171
116.613	0	637	460	403	198	263	234	285	353	203	383	274	179	181	652	172
116.736	0	632	455	402	196	265	235	280	353	199	377	271	178	180	648	171
116.859	0	627	453	396	194	259	231	280	352	196	374	267	176	179	647	170
116.982	0	633	454	398	195	260	232	279	352	199	374	268	178	180	648	170
117.105	0	633	457	399	196	259	232	280	350	199	377	270	178	180	649	171
117.228	0	635	460	402	197	262	232	283	354	200	380	272	179	181	650	171
117.35	0	638	462	404	199	263	234	286	357	202	383	274	181	182	653	172
117.473	0	645	462	408	198	268	237	286	356	202	384	273	180	181	654	170
117.596	0	640	458	399	196	262	233	280	351	198	377	269	178	180	650	171
117.719	0	640	459	400	196	262	232	282	353	198	378	269	179	181	650	170
117.842	0	635	461	401	196	262	233	283	355	199	378	269	180	181	651	170
117.965	0	639	463	403	197	263	233	284	354	202	382	272	180	181	653	171
118.088	0	642	465	405	199	264	235	287	354	201	384	274	181	183	656	171
118.211	0	648	466	410	201	268	237	288	357	202	385	275	181	183	656	172
118.333	0	637	461	402	197	264	234	282	356	199	379	270	180	180	653	171
118.456	0	639	462	402	196	263	233	283	353	199	379	271	180	182	654	172
118.579	0	640	462	403	198	263	234	283	352	200	381	271	180	182	655	172
118.702	0	646	464	406	199	263	233	287	355	201	383	272	182	183	656	172
118.825	0	644	467	406	199	266	235	289	358	202	386	275	183	184	659	172
118.948	0	647	467	411	201	270	238	289	357	204	386	276	183	185	660	174
119.071	0	639	462	402	198	264	234	283	353	199	378	271	181	182	655	172
119.194	0	644	462	401	196	263	233	283	353	199	378	271	180	183	656	171
119.316	0	639	462	402	197	262	233	284	355	200	378	271	181	182	657	172
119.439	0	641	465	403	198	263	235	286	355	201	381	272	182	182	658	173
119.562	0	644	467	406	200	265	235	287	354	202	383	276	182	184	660	173
119.685	0	651	467	410	200	268	237	287	358	202	384	275	182	183	659	173
119.808	0	649	460	402	197	264	234	281	355	199	377	271	181	181	654	172
119.931	0	639	460	400	196	263	234	280	352	199	375	270	179	181	655	172
120.054	0	638	460	402	196	261	234	281	351	200	376	271	180	182	655	173
120.177	0	645	462	403	197	262	233	283	355	200	378	272	182	183	656	172
120.3	0	653	464	405	198	263	234	285	356	202	381	273	183	184	658	172
120.422	0	644	464	408	198	267	237	287	354	203	382	274	183	183	659	173
120.545	0	635	457	401	194	263	235	280	352	200	374	269	181	181	654	172
120.668	0	642	459	400	194	260	232	281	353	199	374	270	181	180	654	172
120.791	0	648	458	400	194	262	233	280	353	200	373	270	182	182	654	172
120.914	0	641	461	403	195	262	233	282	351	201	376	271	182	182	656	172
121.037	0	643	462	405	197	263	233	284	352	202	380	273	182	183	658	173
121.16	0	646	464	408	197	265	235	286	356	202	380	274	183	183	659	173
121.283	0	650	459	402	194	262	234	279	354	199	373	270	181	181	654	172
121.405	0	640	458	400	193	261	233	279	351	200	373	270	180	182	654	172
121.528	0	640	459	401	193	260	232	280	350	199	372	270	181	182	653	171
121.651	11	642	461	402	194	261	232	281	355	201	376	271	182	183	655	172
121.774	0	650	462	405	195	263	233	283	354	202	378	274	183	183	657	172
121.897	0	650	463	409	196	266	235	284	353	203	380	274	183	183	658	173
122.02	0	643	457	402	193	263	232	279	351	199	373	270	181	181	651	172
122.143	0	640	457	402	194	260	231	279	352	199	373	270	180	181	652	172
122.266	0	646	459	401	194	260	232	279	352	200	373	270	182	182	653	172
122.388	0	643	459	403	194	260	232	281	351	200	377	272	182	182	654	173
122.511	0	642	463	405	195	261	233	284	354	202	379	273	183	182	655	173
122.634	0	643	461	409	196	265	235	284	356	202	379	273	183	182	655	173
122.757	0	645	454	400	193	259	232	278	352	199	371	269	181	180	648	171
122.88	0	645	455	400	192	259	231	276	350	199	370	269	180	180	649	172
123.003	0	644	455	400	191	259	231	277	351	199	371	269	181	180	649	172
123.126	0	641	457	403	194	259	232	280	354	200	373	270	181	181	651	171
123.249	0	649	459	405	194	260	233	282	353	202	376	272	181	182	651	173
123.372	0	647	456	408	194	264	236	281	351	202	374	272	182	181	650	172
123.494	0	640	450	397	192	257	230	277	350	197	367	267	180	178	644	171
123.617	0	641	450	399	189	257	229	276	351	199	367	267	180	179	644	170
123.74	0	639	450	399	189	257	231	276	350	200	366	268	180	180	644	170
123.863	0	644	453	400	192	257	230	277	349	201	371	269	181	180	645	170
123.986	0	643	456	402	192	259	231	279	353	201	374	271	181	180	646	171
124.109	0	648	453	404	191	262	234	279	354	201	373	270	181	179	645	172
124.232	0	637	448	396	190	256	232	274	350	199	366	267	180	177	639	169
124.355	0	637	448	398	189	256	230	273	348	200	365	266	180	178	640	169
124.477	0	637	449	398	188	256	230	274	350	199	366	267	180	178	639	169
124.6	0	643	450	400	191	256	230	276	353	201	370	268	180	180	640	169
124.723	0	641	453	402	192	258	232	279	352	203	372	270	182	180	642	169
124.846	0	641	454	406	192	262	234	279	351	202	373	270	182	179	642	170
124.969	0	635	447	399	188	257	230	273	351	199	366	266	180	177	636	169
125.092	0	638	448	398	188	256	230	275	353	199	365	266	180	177	636	168
125.215	0	630	449	400	189	257	231	275	349	201	366	267	180	178	637	169
125.338	0	637	452	400	190	257	230	278	350	201	371	268	181	179	638	168
125.46	0	641	453	403	192	258	232	280	355	201	373	270	182	178	640	169
125.583	0	645	453	406	192	262	233	279	356	202	373	271	182	179	640	169
125.706	0	629	447	398	189	256	231	275	351	199	368	266	181	177	635	167
125.829	0	634	448	399	188	255	230	275	349	199	368	266	181	178	635	169
125.952	0	634	449	400	189	256	231	276	352	200	369	266	180	177	635	168
126.075	0	641	451	402	190	258	231	278	354	202	371	268	181	179	637	168
126.198	0	635	454	404	192	259	232	281	353	203	375	269	183	179	639	169
126.321	0	633	453	407	191	262	235	279	353	203	374	270	183	178	639	169
126.444	0	630	445	398	188	256	230	273	353	198	367	266	180	177	633	168
126.566	0	637	447	399	187	255	230	274	353	200	366	266	181	177	633	168
126.689	0	630	447	399	188	256	231	275	351	201	368	266	181	178	634	167
126.812	0	628	450	401	189	256	231	277	351	202	370	268	181	178	635	170
126.935	0	637	453	403	191	257	232	280	355	203	375	269	183	178	638	169
127.058	0	640	452	407	191	262	234	279	355	203	374	269	183	178	637	168
127.181	0	629	445	397	187	256	232	273	350	200	365	265	179	176	631	167
127.304	0	624	446	398	187	255	230	273	350	200	366	265	181	177	632	168
127.427	0	629	448	398	187	254	231	275	353	201	367	266	181	178	632	167
127.549	0	637	449	401	189	256	230	277	353	202	371	268	182	178	634	168
127.672	0	628	452	404	190	257	233	280	353	205	374	269	182	179	636	168
127.795	0	629	451	407	190	261	235	281	354	203	373	269	183	179	636	169
127.918	0	628	445	398	186	256	231	273	353	199	367	265	180	176	630	167
128.041	0	634	447	399	187	255	230	275	354	201	367	266	182	177	631	168
128.164	0	630	447	400	188	255	232	275	351	201	368	266	181	177	632	168
128.287	0	626	450	401	189	256	231	277	352	203	371	267	182	178	634	168
128.41	0	630	454	403	190	258	233	280	356	204	375	269	183	179	636	168
128.532	0	636	455	407	192	261	235	282	356	204	377	270	184	180	638	168
128.655	0	631	448	401	188	258	233	276	352	202	369	267	181	178	632	168
128.778	0	629	450	400	189	254	231	277	352	201	368	266	181	179	633	168
128.901	0	624	451	402	187	256	232	277	354	201	369	266	182	179	635	169
129.024	0	633	452	401	190	256	232	279	355	204	373	268	182	179	636	169
129.147	0	631	455	405	190	258	233	282	353	205	376	269	183	180	638	169
129.27	0	632	457	409	192	262	234	283	355	205	378	271	184	181	640	170
129.393	0	626	450	402	189	258	233	277	356	200	370	266	182	179	636	169
129.516	0	632	451	401	189	256	233	277	354	202	371	266	182	180	637	169
129.638	0	631	451	402	190	258	233	279	351	203	371	267	182	180	638	169
129.761	0	632	454	404	190	256	232	281	354	204	373	268	182	179	639	170
129.884	0	631	455	406	192	258	234	282	357	204	377	269	183	181	641	170
130.007	0	636	454	409	192	262	236	282	356	204	376	270	183	181	641	172
130.13	0	629	449	400	189	256	233	275	352	202	369	266	181	178	637	170
130.253	0	628	450	400	189	256	232	277	352	202	369	265	181	178	638	169
130.376	0	625	450	402	189	255	233	277	354	202	370	266	181	180	640	170
130.499	0	629	451	403	190	256	232	280	355	205	373	267	181	180	641	171
130.621	0	631	454	406	191	259	235	282	354	206	376	269	183	182	642	172
130.744	0	631	450	407	190	262	236	279	355	204	372	268	183	180	641	170
130.867	0	622	445	397	188	255	232	274	353	200	365	265	180	178	637	170
130.99	0	625	447	399	187	255	231	274	352	203	366	264	180	179	638	171
131.113	0	625	447	399	187	254	233	275	351	203	367	265	180	179	639	170
131.236	0	627	450	401	188	254	232	278	353	203	371	267	180	180	642	170
131.359	0	629	451	403	189	256	234	280	356	205	373	268	181	181	643	171
131.482	0	626	448	405	189	259	236	277	354	203	370	266	180	179	640	171
131.604	0	622	442	395	185	253	232	272	348	202	364	263	178	178	637	170
131.727	0	625	444	398	186	253	232	274	351	203	364	264	179	178	638	170
131.85	0	622	446	398	187	253	231	274	353	204	365	263	179	178	637	170
131.973	0	627	448	400	188	254	232	277	352	206	370	265	180	179	640	170
132.096	0	629	450	402	190	254	234	278	351	207	372	267	180	180	643	172
132.219	0	631	446	404	188	259	235	276	354	204	370	266	179	179	640	170
132.342	0	620	442	394	185	252	230	272	352	201	364	262	178	178	637	170
132.465	0	624	444	398	185	252	231	272	351	203	363	263	179	178	638	170
132.588	0	624	445	397	186	253	231	273	348	204	366	263	178	178	639	170
132.71	0	626	447	400	187	254	232	277	352	204	369	264	179	179	640	170
132.833	0	628	451	402	189	255	233	279	354	205	372	267	179	180	641	170
132.956	0	626	446	402	187	258	234	275	352	204	369	265	179	179	639	170
133.079	0	624	444	394	185	252	230	272	349	202	365	262	177	177	638	169
133.202	0	628	445	398	186	253	231	273	351	203	366	262	177	179	638	170
133.325	0	623	445	398	187	251	231	274	353	204	368	263	177	179	639	170
133.448	0	628	447	399	188	253	232	277	353	206	371	264	179	179	642	171
133.571	0	627	450	402	189	255	233	278	351	206	374	266	180	180	644	171
133.693	0	623	441	398	187	256	234	274	353	202	368	263	177	178	639	169
133.816	0	620	441	395	185	252	230	273	352	202	367	262	176	177	638	170
133.939	0	622	443	396	185	252	231	273	350	203	367	263	177	178	639	171
134.062	0	623	443	398	186	251	232	275	350	205	367	263	177	178	639	170
134.185	0	631	446	400	188	253	232	277	352	205	371	265	178	179	642	170
134.308	0	625	446	402	189	257	234	278	355	205	372	265	177	179	643	171
134.431	0	619	437	390	185	252	232	271	350	202	363	261	177	176	637	171
134.554	0	620	439	393	184	251	230	270	348	203	363	261	175	176	638	170
134.676	0	624	441	393	185	250	230	271	350	204	364	262	176	177	639	170
134.799	0	622	443	396	185	251	231	273	352	206	365	263	176	177	639	169
134.922	0	625	446	397	188	251	232	275	351	208	370	265	178	179	643	171
135.045	0	622	445	399	187	256	234	274	350	206	368	264	176	178	639	170
135.168	0	623	437	389	184	249	229	269	349	203	362	261	175	175	636	169
135.291	0	619	441	391	185	250	229	270	350	204	361	262	175	177	638	169
135.414	0	621	442	393	185	251	230	269	349	207	362	262	175	176	638	169
135.537	0	624	445	395	187	251	231	271	348	206	365	263	176	178	639	170
135.66	0	626	448	396	188	252	231	275	352	206	370	264	177	179	641	170
135.782	0	625	447	398	187	256	234	272	352	203	367	263	176	178	640	170
135.905	0	623	445	389	186	249	229	268	348	203	362	260	174	177	637	169
136.028	0	625	446	393	186	250	229	269	347	203	363	261	175	178	640	170
136.151	0	631	447	393	187	250	229	271	350	203	365	262	176	179	641	170
136.274	0	630	449	395	189	251	230	274	352	204	369	263	176	179	643	171
136.397	0	632	452	397	189	253	231	276	351	206	372	265	177	180	644	171
136.52	0	628	447	394	188	253	232	272	350	201	367	262	174	179	642	171
136.643	0	633	447	391	187	249	229	271	349	201	366	261	175	179	642	171
136.765	0	640	449	394	188	251	229	273	351	203	368	262	175	180	644	172
136.888	0	632	451	394	189	251	230	274	350	205	371	264	175	179	645	172
137.011	0	633	454	397	190	251	231	277	349	205	373	265	177	180	645	172
137.134	0	638	455	400	191	256	234	277	353	204	373	266	177	180	645	171
137.257	0	629	449	390	189	251	229	272	351	201	368	262	175	178	640	170
137.38	0	631	451	391	189	251	229	271	349	202	368	262	175	180	642	172
137.503	0	633	452	393	189	250	230	273	348	204	369	263	176	180	642	171
137.626	0	639	454	394	190	251	230	275	352	204	371	265	176	181	645	172
137.748	0	639	462	395	192	253	231	277	352	205	376	266	177	181	647	172
137.871	0	636	459	398	191	256	233	275	349	204	371	265	175	180	645	172
137.994	0	635	455	389	190	251	228	270	348	202	367	263	173	179	643	172
138.117	0	642	456	392	191	251	229	272	350	203	368	264	175	180	644	171
138.24	0	637	458	393	190	251	230	274	351	205	371	265	176	181	643	172
138.363	0	641	459	395	192	253	231	277	350	207	373	266	176	181	645	173
138.486	0	643	462	398	194	255	231	277	350	207	377	268	178	181	648	173
138.609	0	645	457	395	191	255	232	275	352	202	371	265	176	181	645	172
138.732	0	638	455	391	191	251	229	273	351	203	368	264	175	181	644	171
138.854	0	638	459	393	192	253	230	274	350	204	369	266	176	181	645	172
138.977	0	640	459	395	192	252	231	275	348	205	372	267	176	182	646	173
139.1	0	647	462	397	194	253	231	278	352	204	375	268	177	182	648	172
139.223	0	645	464	400	194	257	232	280	355	205	380	269	178	183	651	174
139.346	0	641	458	398	193	256	233	276	351	203	374	268	176	182	648	174
139.469	0	640	459	393	193	252	230	276	348	201	371	266	177	182	647	173
139.592	0	647	460	396	194	254	231	277	352	201	372	266	177	182	649	173
139.715	0	642	460	397	194	253	230	279	353	203	376	268	177	183	650	174
139.837	0	646	465	399	196	255	232	281	352	204	379	270	178	183	652	174
139.96	0	649	465	403	197	259	233	283	352	204	382	271	179	183	654	175
140.083	0	643	461	398	194	256	233	277	353	201	375	268	178	181	650	173
140.206	0	643	461	396	194	254	231	278	353	201	374	267	177	182	650	175
140.329	0	646	463	399	195	255	231	280	351	203	374	268	178	183	652	173
140.452	0	647	464	399	196	256	232	281	350	204	378	270	178	183	653	174
140.575	0	648	467	402	196	257	231	283	356	204	381	271	179	183	654	175
140.698	0	650	467	406	198	262	234	286	356	204	383	273	181	185	657	176
140.82	0	645	462	397	195	257	232	278	351	201	374	268	177	182	653	174
140.943	0	645	463	397	195	255	231	278	350	200	374	268	178	182	652	174
141.066	0	646	463	399	195	255	231	280	354	200	375	269	178	183	654	174
141.189	0	647	466	401	195	256	231	282	354	203	377	270	179	183	654	175
141.312	0	652	468	403	197	257	233	284	353	205	381	272	180	184	657	174
141.435	0	652	468	407	196	261	235	283	352	204	381	272	180	184	658	174
141.558	0	646	462	398	195	255	232	278	353	200	373	269	178	182	652	173
141.681	0	645	463	399	194	254	231	278	352	201	374	269	178	182	653	173
141.804	0	646	464	399	195	254	232	279	351	203	374	269	179	183	654	173
141.926	0	649	467	401	195	255	231	280	350	203	377	271	179	184	654	173
142.049	0	652	469	404	197	257	232	283	355	203	380	271	181	185	656	173
142.172	0	656	469	407	197	261	235	284	354	204	381	273	180	184	657	174
142.295	0	646	464	399	194	256	232	278	350	200	373	268	178	183	652	173
142.418	0	646	466	401	195	255	231	279	350	201	373	269	178	183	654	172
142.541	0	648	466	401	194	255	231	279	352	200	373	269	178	183	654	173
142.664	0	652	467	402	195	256	231	282	353	203	375	270	180	185	655	173
142.787	0	652	468	404	197	258	233	283	352	204	379	272	181	185	657	173
142.909	0	651	469	408	198	261	234	284	354	203	380	273	181	184	658	174
143.032	0	648	464	400	195	256	231	279	352	199	373	268	178	182	655	173
143.155	0	653	464	401	195	255	231	279	353	201	375	270	179	184	655	173
143.278	0	649	465	401	195	255	233	280	350	202	375	270	179	184	656	173
143.401	0	648	467	405	196	256	231	283	351	202	378	271	180	184	658	173
143.524	0	653	469	405	197	256	232	285	356	203	382	272	181	185	659	173
143.647	0	657	468	407	197	261	234	283	354	202	380	272	181	184	658	174
143.77	0	648	462	400	195	256	232	278	349	199	374	269	179	183	654	172
143.892	0	647	464	402	195	255	231	280	351	201	375	269	179	184	656	172
144.015	0	648	465	402	195	255	231	280	354	200	376	271	180	183	656	173
144.138	0	653	466	405	197	255	232	283	353	202	379	272	180	184	658	173
144.261	0	654	469	406	197	258	234	284	352	203	381	274	181	186	659	174
144.384	0	650	464	406	197	259	235	282	353	200	376	270	180	183	656	172
144.507	0	648	463	399	193	253	229	278	352	197	373	268	179	183	654	173
144.63	0	652	463	402	193	254	230	278	352	200	373	268	179	183	655	173
144.753	0	649	464	401	194	253	232	279	349	201	375	270	179	184	655	173
144.876	0	650	465	404	196	254	231	281	351	202	378	272	180	185	657	172
144.998	0	654	468	406	197	257	231	283	355	202	380	273	181	185	659	175
145.121	0	654	462	404	195	257	233	279	352	200	374	270	179	183	655	173
145.244	0	652	461	398	194	252	230	276	348	198	371	268	178	182	654	172
145.367	0	652	461	400	194	253	230	277	350	199	371	269	179	184	654	172
145.49	0	647	463	402	194	253	229	278	352	201	374	269	179	184	653	172
145.613	0	651	465	403	195	254	230	280	352	202	377	271	180	183	656	173
145.736	0	653	467	406	197	255	233	282	351	203	379	273	180	184	657	173
145.859	0	652	462	404	194	256	232	277	351	200	374	269	178	182	653	172
145.981	0	645	461	399	193	252	229	276	351	198	371	268	178	182	652	172
146.104	0	647	462	401	194	253	230	276	350	200	372	270	179	183	653	173
146.227	0	648	462	403	193	253	229	278	349	201	375	270	179	183	654	173
146.35	0	655	464	404	195	254	230	280	352	200	377	271	180	184	656	173
146.473	0	653	467	408	197	256	231	283	355	202	380	273	181	185	657	173
146.596	0	650	462	407	196	258	233	278	351	200	376	271	180	182	655	173
146.719	0	648	462	400	193	252	229	276	348	198	372	270	178	182	653	172
146.842	0	653	462	403	194	253	229	278	352	198	375	270	179	183	654	172
146.964	0	648	464	405	194	253	229	280	353	199	376	270	179	182	655	173
147.087	0	653	466	405	197	255	232	283	351	201	379	272	180	184	657	173
147.21	0	654	467	409	199	256	231	284	352	201	381	273	181	185	659	173
147.333	0	656	462	407	196	257	233	279	352	199	377	271	179	183	655	173
147.456	0	659	462	403	194	252	228	279	352	198	375	269	178	182	654	172
147.579	0	651	462	404	194	254	230	279	350	199	375	270	179	183	655	173
147.702	0	652	463	405	194	253	229	280	350	199	377	271	180	183	656	173
147.825	0	655	466	408	196	255	229	282	353	200	380	272	180	183	657	173
147.948	0	662	468	411	197	258	231	284	355	202	382	274	181	183	659	173
148.07	0	650	461	407	194	258	233	278	350	199	376	271	180	181	654	173
148.193	0	649	461	402	193	252	228	277	349	198	374	269	179	181	653	173
148.316	0	650	462	404	194	253	228	277	352	198	374	269	179	182	653	172
148.439	0	655	464	406	194	252	228	280	351	200	377	271	179	182	655	173
148.562	0	654	465	408	195	255	231	280	351	202	379	273	180	183	656	173
148.685	0	654	467	410	195	257	231	282	352	202	381	274	181	184	658	173
148.808	0	649	461	408	193	257	232	278	352	198	376	271	179	181	653	173
148.931	0	653	459	403	193	251	228	278	350	198	373	270	178	182	652	172
149.053	0	648	460	404	193	253	230	277	348	199	374	269	179	182	651	172
149.176	0	648	462	405	192	252	228	279	349	199	376	272	180	182	653	172
149.299	0	649	464	407	194	254	229	281	354	201	379	272	180	183	653	172
149.422	0	658	466	410	195	256	231	283	354	202	382	274	181	183	656	173
149.545	0	653	461	409	194	258	233	279	350	200	377	270	180	182	653	172
149.668	0	648	460	403	192	251	228	276	349	198	374	268	178	181	650	171
149.791	0	646	462	406	192	253	229	277	351	199	376	270	179	181	651	172
149.914	0	647	463	406	193	253	229	279	350	200	376	270	181	182	653	172
150.036	0	650	466	409	194	254	230	281	350	201	379	272	181	183	655	172
150.159	0	656	469	410	196	256	230	284	353	202	383	274	181	184	655	172
150.282	0	646	464	413	193	258	232	281	354	200	380	272	182	182	653	173
150.405	0	647	462	405	192	254	230	278	350	199	376	270	180	182	651	173
150.528	0	647	462	407	193	254	230	279	348	200	377	270	180	182	652	172
150.651	0	651	464	406	193	253	228	279	352	200	377	271	179	182	653	172
150.774	0	649	465	409	194	255	230	282	354	201	382	273	181	183	655	173
150.897	0	653	469	412	196	256	231	284	353	203	384	275	182	184	657	173
151.02	0	647	463	412	195	258	233	280	351	201	380	272	181	183	653	172
151.142	0	649	461	405	192	253	229	279	351	199	377	271	180	181	650	171
151.265	0	646	462	407	192	253	230	280	352	200	378	270	180	182	652	172
151.388	0	647	463	407	193	253	230	280	350	201	380	272	180	182	653	172
151.511	0	650	465	409	194	254	230	282	351	202	382	274	181	183	655	173
151.634	0	657	467	413	195	258	232	284	354	204	384	274	182	183	656	172
151.757	0	653	459	406	191	256	231	278	352	199	378	270	180	181	649	171
151.88	0	641	458	403	190	251	229	277	349	200	374	270	179	181	649	170
152.003	0	641	458	404	191	253	229	278	348	200	375	270	179	182	648	171
152.125	0	644	460	406	190	252	230	281	351	200	378	271	180	182	651	171
152.248	0	646	462	407	192	254	229	282	352	202	380	271	181	183	653	173
152.371	0	647	460	411	193	257	233	280	351	203	380	272	181	182	651	171
152.494	0	636	452	400	189	251	230	275	347	199	373	268	179	180	646	170
152.617	0	637	453	401	189	250	228	276	350	198	371	268	179	180	645	169
152.74	0	641	453	401	188	250	228	276	349	200	372	269	179	181	644	171
152.863	0	641	453	403	189	251	230	277	348	201	375	269	180	181	644	171
152.986	0	640	457	404	190	252	230	279	350	201	378	271	179	182	648	171
153.108	0	639	454	406	189	254	232	277	352	200	374	270	180	180	643	170
153.231	0	641	449	396	187	249	228	273	348	199	369	267	178	179	641	170
153.354	0	636	450	399	186	249	229	273	346	201	370	267	178	179	641	170
153.477	0	635	452	399	187	248	228	274	348	200	369	267	178	180	641	169
153.6	0	639	453	401	188	249	229	275	351	201	373	268	179	180	641	170
153.723	0	645	455	404	190	252	230	278	352	202	376	270	180	180	642	171
153.846	0	637	448	401	186	252	232	274	348	200	371	267	178	179	638	169
153.969	0	633	449	397	187	248	227	272	348	199	369	266	178	178	637	167
154.092	0	634	450	398	186	248	228	273	350	199	369	266	178	179	638	169
154.214	0	637	451	399	187	248	228	274	349	201	372	267	178	179	639	170
154.337	0	639	453	401	188	249	229	276	348	202	374	268	179	180	640	170
154.46	0	640	454	404	189	252	231	278	351	201	376	270	179	179	640	169
154.583	0	633	445	395	187	249	228	273	350	199	369	265	178	177	636	169
154.706	0	636	447	397	186	247	227	273	349	199	369	266	178	179	635	169
154.829	0	636	448	396	187	248	228	274	346	201	370	266	178	178	636	169
154.952	0	641	450	399	187	247	228	277	350	200	372	266	179	179	637	169
155.075	0	638	452	401	188	249	229	278	353	201	376	268	179	179	639	169
155.197	0	638	448	402	188	254	231	276	349	201	374	267	179	178	636	170
155.32	0	634	444	391	185	246	227	271	346	198	367	264	177	176	632	168
155.443	0	640	445	394	185	247	227	273	349	199	367	264	178	177	633	169
155.566	0	635	447	394	186	247	227	273	350	200	369	264	178	177	633	169
155.689	0	637	448	398	186	248	228	275	349	202	372	266	178	178	635	169
155.812	0	640	450	398	189	249	229	277	348	202	374	267	180	179	639	169
155.935	0	639	446	398	186	251	231	273	350	198	369	265	178	176	633	168
156.058	0	632	441	389	185	246	227	271	349	198	366	262	178	176	631	168
156.18	0	632	444	393	185	246	227	272	347	198	365	263	177	177	632	169
156.303	0	632	445	393	185	246	228	273	347	200	367	264	177	177	631	168
156.426	0	635	447	395	186	247	228	275	350	200	370	266	178	177	634	168
156.549	0	637	450	397	188	249	228	278	352	201	374	267	179	177	636	169
156.672	0	635	444	397	188	252	231	274	349	200	369	265	178	177	633	168
156.795	0	631	443	390	186	246	227	272	347	197	365	263	176	176	629	168
156.918	0	633	445	392	187	247	227	273	350	198	367	263	177	176	631	168
157.041	0	634	447	393	185	247	228	274	350	199	369	264	179	178	632	169
157.164	1	636	450	395	188	248	229	276	350	202	371	266	179	178	633	169
157.286	0	637	451	398	190	250	229	279	351	201	375	267	180	179	635	169
157.409	0	638	450	400	188	253	232	277	355	200	372	267	179	178	633	169
157.532	0	632	446	391	188	247	227	274	351	198	369	264	177	177	632	169
157.655	0	635	449	395	188	249	229	275	349	199	370	265	178	177	632	168
157.778	0	636	450	396	188	248	227	276	350	198	372	265	179	177	634	168
157.901	0	640	454	398	190	250	228	279	354	200	375	267	179	178	636	169
158.024	0	643	455	401	191	250	230	281	354	201	379	269	181	179	638	171
158.147	0	643	454	404	190	254	233	279	352	201	376	268	180	178	637	170
158.269	0	636	450	396	188	249	228	276	351	198	372	264	178	177	634	168
158.392	0	640	451	398	189	249	229	277	353	198	374	265	179	178	635	168
158.515	0	641	452	399	189	249	229	278	353	200	375	266	179	179	636	170
158.638	0	645	456	402	191	250	230	280	351	201	377	268	180	180	638	170
158.761	0	646	459	404	193	252	230	282	353	202	381	269	181	180	641	171
158.884	0	644	456	407	192	256	234	281	356	200	378	268	181	179	640	171
159.007	0	642	451	398	189	249	229	275	351	198	373	265	178	178	635	169
159.13	0	642	453	400	189	250	229	277	350	199	373	264	180	179	636	169
159.252	0	647	454	401	190	248	229	278	352	199	375	265	179	180	637	169
159.375	0	645	457	403	191	251	230	281	355	201	377	268	180	180	639	170
159.498	0	649	460	405	193	252	230	283	354	203	382	270	182	181	641	171
159.621	0	646	458	409	192	256	235	280	352	202	377	268	181	179	639	170
159.744	0	647	453	400	189	249	229	276	352	197	373	265	179	179	636	169
159.867	0	641	454	401	190	249	229	278	352	198	374	264	179	179	636	168
159.99	0	643	456	402	191	249	230	278	351	201	375	266	180	180	637	170
160.113	0	646	458	405	192	251	230	281	351	201	377	268	181	181	639	170
160.236	0	654	461	406	193	253	230	284	355	201	381	269	182	181	642	170
160.358	0	648	460	410	194	257	235	282	355	202	379	268	182	182	641	171
160.481	0	642	455	401	190	249	231	276	351	198	373	263	180	181	637	170
160.604	0	643	457	403	191	250	230	279	349	200	374	264	181	181	637	170
160.727	0	649	458	402	192	250	230	279	352	199	376	265	181	181	638	170
160.85	0	647	461	405	192	251	231	281	354	201	379	267	182	182	640	171
160.973	0	651	463	408	194	253	232	284	353	203	382	269	183	183	644	172
161.096	0	649	462	411	195	258	234	284	352	202	381	269	183	182	643	170
161.219	0	651	458	402	192	250	231	278	352	197	375	265	181	181	639	171
161.341	0	656	459	404	192	250	231	280	353	199	376	265	181	181	640	171
161.464	0	648	460	404	193	251	232	281	352	200	377	267	181	182	641	172
161.587	0	649	461	407	194	251	231	284	352	200	380	268	181	183	643	171
161.71	0	654	464	409	196	254	232	285	355	202	383	268	183	184	648	172
161.833	0	659	460	409	193	256	235	282	354	201	379	267	182	183	644	172
161.956	0	647	458	404	194	250	231	279	350	199	374	264	180	182	642	172
162.079	0	648	459	404	193	251	231	280	350	199	376	265	180	182	644	173
162.202	0	650	461	403	192	250	231	281	353	199	377	266	181	183	643	173
162.324	0	658	462	407	193	251	232	284	354	201	380	267	182	184	646	174
162.447	0	656	466	409	195	253	234	284	352	203	382	269	183	186	649	172
162.57	0	646	458	406	193	254	233	278	352	200	375	265	180	182	643	172
162.693	0	648	459	401	192	249	230	277	353	197	373	264	180	182	643	173
162.816	0	654	459	402	191	251	231	278	351	199	372	264	180	183	644	173
162.939	0	652	460	402	192	249	231	279	348	201	375	264	180	184	645	174
163.062	0	658	463	405	193	251	230	281	351	201	379	267	181	184	648	174
163.185	0	655	463	407	194	254	234	282	355	201	380	268	181	185	649	174
163.308	0	656	457	400	192	250	231	277	351	199	373	263	180	182	644	175
163.43	0	656	458	400	190	249	230	276	347	198	371	262	179	182	645	174
163.553	0	655	458	401	190	248	230	277	349	199	372	264	179	183	647	173
163.676	0	652	460	402	192	248	230	279	352	200	374	265	179	184	648	175
163.799	0	657	463	404	193	251	230	282	352	202	378	267	181	184	650	175
163.922	0	662	463	408	194	254	234	281	350	203	378	266	182	185	651	175
164.045	0	657	458	399	193	248	230	276	351	199	371	263	178	183	647	173
164.168	0	652	459	399	191	248	228	277	352	198	372	263	180	183	648	176
164.291	0	655	460	400	191	249	230	277	351	200	372	264	178	185	651	176
164.413	0	657	463	401	193	249	230	279	349	201	375	266	180	185	653	176
164.536	0	664	464	404	194	250	231	282	353	200	379	267	181	185	656	176
164.659	0	666	462	405	193	254	234	279	353	200	377	267	180	185	654	176
164.782	0	655	460	397	191	249	230	276	350	199	373	264	178	184	652	176
164.905	0	656	461	400	192	249	230	277	349	200	375	265	178	185	655	176
165.028	0	662	463	401	193	248	229	280	352	200	376	265	179	186	655	176
165.151	0	663	464	403	194	250	230	282	354	201	380	268	180	185	656	176
165.274	0	663	466	407	196	254	233	283	353	203	382	269	180	186	659	177
165.396	0	657	461	401	194	251	232	278	350	199	375	265	179	184	655	176
165.519	0	661	461	397	192	248	229	277	351	198	374	265	177	184	656	176
165.642	0	668	462	399	193	249	229	279	351	200	375	267	178	185	656	177
165.765	0	660	463	401	193	249	230	279	352	202	377	267	179	185	657	177
165.888	0	663	466	403	195	252	231	282	351	202	381	268	180	186	660	179
166.011	0	669	466	405	195	255	233	282	355	202	381	269	180	187	660	177
166.134	0	669	461	397	194	249	230	278	353	200	374	265	178	184	657	178
166.257	0	660	462	397	193	249	230	277	349	201	374	265	178	185	657	177
166.38	0	660	463	398	193	248	229	277	350	201	374	266	178	186	659	177
166.502	0	668	465	400	195	249	229	281	353	202	378	268	179	186	659	177
166.625	0	675	467	403	195	251	230	281	354	204	381	270	179	186	661	177
166.748	0	666	465	405	195	255	234	281	352	204	381	269	179	186	661	177
166.871	0	658	461	396	193	248	229	276	351	200	373	266	178	185	656	176
166.994	0	666	464	397	193	248	229	278	353	200	376	266	178	186	657	177
167.117	0	672	464	398	194	249	229	279	352	203	376	267	178	185	658	177
167.24	0	665	466	400	195	251	231	280	351	204	380	268	179	186	659	176
167.363	0	667	469	402	196	251	230	284	353	204	382	271	180	186	661	177
167.485	0	667	467	404	196	255	234	282	357	203	382	270	180	186	661	178
167.608	0	672	464	396	193	250	230	278	353	201	376	267	178	185	657	177
167.731	0	670	467	397	195	251	231	279	350	202	378	267	179	185	657	176
167.854	0	670	468	399	196	250	229	280	353	203	378	268	178	186	660	175
167.977	0	669	469	401	197	252	231	283	356	203	382	270	179	187	661	177
168.1	0	677	472	403	197	254	232	286	357	204	385	272	180	189	663	179
168.223	0	674	467	403	196	255	234	281	352	203	380	269	180	187	660	177
168.346	0	671	466	396	194	250	230	279	352	200	379	267	178	187	658	176
168.468	0	669	466	399	195	252	231	281	354	201	379	268	179	186	660	177
168.591	0	675	468	399	196	251	230	282	353	204	381	269	180	186	661	178
168.714	0	678	470	402	197	251	232	284	353	204	384	271	180	188	663	177
168.837	0	678	471	406	198	256	232	285	356	203	386	272	181	187	664	177
168.96	0	673	466	398	196	253	231	280	355	201	377	268	179	185	660	177
169.083	0	675	467	396	194	250	229	279	352	202	378	268	178	184	660	177
169.206	0	675	466	397	195	251	230	279	350	203	378	268	178	185	660	177
169.329	0	675	468	398	196	251	230	283	353	204	381	270	179	186	661	176
169.452	0	673	471	402	198	253	231	285	356	205	384	271	179	187	663	177
169.574	0	679	468	403	197	256	234	283	354	204	382	271	179	187	662	177
169.697	0	673	464	394	195	249	230	279	349	201	376	266	176	184	657	176
169.82	0	673	465	396	194	250	230	278	351	203	375	267	178	185	658	175
169.943	0	673	465	396	194	250	230	279	352	205	377	267	177	184	658	175
170.066	0	671	468	398	195	251	231	281	351	207	378	268	178	186	659	176
170.189	0	678	470	400	197	251	233	282	351	207	382	270	179	185	660	176
170.312	0	675	466	401	194	256	233	281	354	205	379	269	179	184	658	175
170.435	0	675	463	392	194	249	228	278	351	203	374	266	176	183	654	175
170.557	0	668	464	395	193	250	230	278	349	205	373	266	177	184	655	174
170.68	0	674	465	396	194	249	230	278	347	206	374	267	177	183	656	176
170.803	0	676	468	399	195	251	230	281	351	207	378	268	178	184	658	175
170.926	0	682	470	399	196	253	231	282	354	207	381	270	179	185	658	176
171.049	0	669	466	402	195	255	234	280	350	205	377	268	177	184	656	175
171.172	0	673	465	394	194	250	229	276	347	203	374	264	175	182	653	175
171.295	0	674	465	396	194	249	229	278	350	204	374	265	176	183	654	174
171.418	0	679	467	397	194	249	230	280	351	206	374	266	176	183	655	174
171.54	0	672	469	399	196	251	231	281	349	207	378	267	178	184	657	175
171.663	0	675	470	401	198	253	231	283	349	207	381	268	178	185	658	175
171.786	0	677	467	401	195	254	232	279	351	203	378	267	177	182	655	175
171.909	0	679	467	396	196	249	229	279	351	203	375	264	177	182	654	174
172.032	0	676	467	397	195	251	230	281	349	205	376	266	176	182	654	175
172.155	0	672	469	398	196	250	230	281	347	205	378	267	177	182	654	175
172.278	0	680	470	401	196	252	231	283	352	206	380	267	178	182	657	175
172.401	0	686	471	404	198	253	232	283	353	206	383	268	177	184	658	175
172.524	0	678	466	400	196	253	232	279	348	202	376	265	177	181	654	175
172.646	0	675	466	396	195	250	228	278	347	202	374	263	176	182	653	174
172.769	0	676	467	399	195	250	228	279	349	203	375	264	176	182	654	175
172.892	0	683	468	400	195	251	230	280	350	205	377	266	177	182	655	174
173.015	0	682	471	402	196	252	231	283	349	206	380	267	177	183	657	175
173.138	0	677	472	405	198	255	232	284	351	205	382	268	178	184	657	176
173.261	0	678	467	400	196	253	230	279	351	201	375	264	176	181	653	175
173.384	0	682	465	397	195	249	228	278	349	203	374	263	176	181	652	174
173.507	0	677	467	400	194	250	230	279	347	204	375	263	176	182	653	174
173.629	0	673	468	401	196	250	229	281	348	206	377	265	177	181	654	173
173.752	0	675	471	403	196	252	230	282	353	205	380	267	177	181	655	175
173.875	0	681	472	406	198	255	231	284	352	206	384	268	179	183	657	175
173.998	0	677	468	404	196	254	233	281	348	203	379	264	177	181	652	174
174.121	0	676	468	399	195	250	228	279	348	202	375	264	175	180	651	174
174.244	0	673	467	402	195	251	229	280	350	202	376	265	177	181	654	173
174.367	0	680	469	403	196	250	229	281	350	204	378	265	177	182	655	175
174.49	0	677	471	405	196	253	231	283	349	205	381	266	177	182	656	175
174.612	0	683	474	410	199	254	231	285	352	204	383	269	179	183	659	175
174.735	0	675	470	406	197	255	232	282	352	201	379	266	177	182	656	174
174.858	0	680	470	402	196	252	229	281	350	201	378	265	177	181	655	174
174.981	0	681	472	404	197	252	231	281	348	201	378	265	178	182	657	174
175.104	0	681	473	404	198	251	230	284	351	201	381	266	177	183	658	174
175.227	0	680	476	407	199	254	231	286	354	203	384	268	179	184	661	175
175.35	0	688	476	409	200	256	232	287	354	204	386	269	179	184	661	177
175.473	0	683	472	405	198	255	232	283	351	200	381	266	178	183	658	176
175.596	0	682	472	404	197	252	229	283	352	201	382	266	178	183	659	176
175.718	0	678	472	407	198	253	230	284	354	201	383	267	178	183	660	176
175.841	0	681	475	406	199	253	230	286	354	202	384	268	179	184	661	176
175.964	0	679	478	410	201	254	233	288	353	204	388	270	181	184	663	177
176.087	0	685	476	411	201	259	235	288	356	201	388	270	180	185	663	176
176.21	0	677	473	404	198	253	230	284	354	198	381	267	178	183	659	176
176.333	0	681	474	406	199	252	230	284	352	200	382	267	178	183	661	177
176.456	0	680	475	406	199	252	230	283	351	200	383	268	178	185	662	176
176.579	0	685	476	407	199	253	231	286	354	202	386	270	180	185	663	177
176.701	0	685	477	410	201	255	231	288	358	203	388	272	180	186	665	176
176.824	0	686	475	410	199	257	234	285	353	201	384	270	179	184	662	176
176.947	0	682	472	403	197	250	230	281	351	199	380	267	178	184	660	176
177.07	0	682	473	406	198	252	230	282	352	200	380	268	178	184	662	176
177.193	0	679	473	406	198	252	230	284	355	201	382	269	180	184	662	176
177.316	0	683	475	407	197	253	230	286	354	203	384	270	179	186	665	177
177.439	0	683	477	410	200	255	233	287	353	203	387	272	180	186	667	177
177.562	0	681	471	406	197	255	232	282	353	199	381	269	179	184	662	176
177.684	0	675	471	404	198	251	229	281	354	199	379	268	178	184	663	174
177.807	0	676	471	405	196	251	230	281	352	201	380	268	179	185	662	175
177.93	0	683	473	406	197	251	230	282	350	201	382	269	179	185	663	176
178.053	0	684	473	408	198	254	230	284	354	202	385	270	179	186	666	176
178.176	0	683	475	410	200	256	232	286	357	201	386	274	178	185	668	178
178.299	0	680	471	405	197	254	231	280	352	199	380	269	177	185	666	176
178.422	0	683	471	403	196	250	229	280	350	199	379	268	177	185	666	176
178.545	0	683	471	405	196	251	229	281	353	199	380	269	179	186	666	176
178.668	0	686	472	406	198	252	229	283	354	200	383	269	179	186	667	177
178.79	0	684	474	408	200	254	230	285	354	202	386	270	180	186	669	177
178.913	0	690	475	412	200	256	232	286	353	201	387	271	180	187	669	176
179.036	0	686	471	405	197	253	230	280	353	198	382	268	178	185	665	176
179.159	0	691	472	404	198	251	228	282	354	198	382	269	179	185	667	176
179.282	0	682	473	405	197	251	229	283	353	200	383	270	178	185	668	177
179.405	0	684	475	407	199	252	230	284	351	201	386	271	179	185	669	177
179.528	0	689	476	409	200	253	229	286	355	200	387	272	180	185	671	178
179.651	0	692	475	411	200	258	233	284	355	200	386	271	179	186	671	178
179.773	0	680	470	403	198	251	229	281	352	198	382	269	179	183	667	178
179.896	0	686	471	405	198	252	229	280	350	199	381	269	179	184	668	177
180.019	0	688	470	405	197	251	228	282	353	199	383	270	179	185	669	176
180.142	0	693	471	407	199	252	230	284	355	200	386	271	179	186	671	179
180.265	0	696	472	409	199	254	230	287	353	203	388	272	180	186	673	176
180.388	0	700	470	409	199	256	234	283	352	200	384	270	179	185	667	173
180.511	0	678	468	403	197	248	228	280	352	196	381	267	178	184	662	173
180.634	0	675	463	405	196	250	229	281	352	198	379	268	179	183	658	185
180.756	0	675	462	403	196	250	229	282	350	200	381	269	179	183	664	181
180.879	0	670	468	406	199	252	231	284	351	201	385	271	179	184	664	177
181.002	0	672	476	409	201	254	231	286	356	200	388	273	180	186	664	175
181.125	0	674	473	408	198	255	230	283	354	199	384	270	178	184	659	174
181.248	0	680	469	405	197	251	227	281	351	199	382	268	178	183	662	173
181.371	0	695	470	402	197	252	229	281	350	200	382	268	178	185	666	175
181.494	0	687	481	404	199	252	230	283	354	200	385	269	178	185	663	173
181.617	0	695	484	408	201	254	230	286	354	201	388	271	180	187	666	173
181.74	0	704	484	412	201	256	232	288	353	202	390	272	181	187	668	174
181.862	0	698	478	406	199	254	232	282	351	199	385	270	179	185	668	175
181.985	0	698	478	405	198	253	229	284	354	198	386	269	179	186	670	176
182.108	0	698	479	407	200	253	231	286	354	200	386	270	179	187	670	175
182.231	0	696	479	409	201	253	231	286	353	201	390	272	180	187	674	177
182.354	0	696	480	410	202	255	231	290	355	202	391	274	181	187	677	178
182.477	0	693	475	413	200	258	234	287	357	201	389	271	180	186	675	178
182.6	0	696	472	405	200	253	230	284	355	199	385	269	179	186	674	176
182.723	0	694	474	407	200	254	231	286	353	201	386	271	180	186	676	177
182.845	0	684	476	409	200	253	231	288	354	201	388	272	180	187	675	176
182.968	0	690	478	411	201	255	231	290	357	201	391	272	181	187	676	176
183.091	0	699	480	415	201	259	234	290	357	203	392	274	182	187	678	176
183.214	0	696	475	407	200	255	232	284	353	200	386	270	179	186	674	177
183.337	11	694	475	406	199	252	231	286	353	200	385	269	180	186	673	176
183.46	0	691	476	407	199	253	232	286	356	201	386	271	180	186	674	176
183.583	0	702	477	409	201	254	230	288	356	202	388	272	179	186	674	175
183.706	0	699	477	411	201	256	233	289	354	203	390	273	180	187	677	177
183.828	0	694	472	411	199	257	235	286	355	201	386	272	180	186	675	176
183.951	0	686	470	404	197	250	229	282	355	200	382	270	180	184	671	175
184.074	0	697	471	406	197	253	231	283	354	201	382	270	180	186	671	174
184.197	0	692	472	407	199	251	231	284	352	203	383	271	180	185	670	174
184.32	0	692	475	409	199	253	231	288	355	202	387	273	180	186	671	173
184.443	0	689	476	412	200	256	234	287	359	203	388	274	181	186	671	174
184.566	0	690	471	405	199	251	232	283	354	200	382	270	180	185	664	172
184.689	0	690	472	405	197	252	230	283	351	201	381	271	180	186	665	172
184.812	0	689	471	406	197	252	230	283	353	201	382	271	181	185	665	171
184.934	0	685	475	407	199	252	231	286	356	202	385	273	181	185	664	170
185.057	0	694	476	410	200	253	232	287	356	204	388	275	183	187	667	173
185.18	0	689	474	411	199	257	235	284	353	202	385	273	181	185	664	170
185.303	0	686	473	404	196	251	229	283	354	200	382	272	180	185	661	168
185.426	0	682	474	406	198	252	232	285	356	201	384	272	182	186	662	170
185.549	0	690	474	407	198	252	231	285	355	203	386	272	182	186	662	171
185.672	0	691	476	409	199	253	232	287	353	204	388	276	182	186	664	171
185.795	0	692	476	413	199	256	234	288	357	203	389	275	184	186	664	170
185.917	0	690	471	405	197	252	231	283	357	200	383	272	181	184	660	170
186.04	0	683	473	406	198	252	231	284	354	201	384	272	182	184	661	170
186.163	0	683	472	407	198	250	231	285	353	202	384	273	182	186	661	170
186.286	0	687	474	409	199	253	231	288	357	202	388	276	183	186	662	170
186.409	0	687	476	411	199	256	232	290	359	204	390	276	184	186	665	172
186.532	0	683	471	410	199	256	234	285	354	203	386	274	182	185	662	171
186.655	0	681	471	405	197	251	230	282	352	202	383	272	182	185	659	169
186.778	0	688	472	406	197	251	231	285	355	201	384	273	182	185	661	170
186.9	0	682	474	407	197	252	230	285	357	203	386	273	183	186	661	171
187.023	0	685	475	410	199	253	232	288	355	204	390	276	183	186	664	171
187.146	0	687	475	413	200	258	236	288	354	205	389	276	184	186	664	170
187.269	0	686	470	405	198	251	231	283	354	200	382	273	183	185	661	170
187.392	0	690	471	405	197	251	231	284	356	202	384	273	183	185	661	170
187.515	0	682	472	407	197	251	232	285	354	204	384	273	182	185	662	170
187.638	0	686	474	408	198	253	232	286	354	203	387	275	183	187	663	171
187.761	0	687	476	411	201	255	233	289	357	206	391	276	184	187	665	171
187.884	0	694	472	410	198	257	235	285	356	204	386	274	182	186	663	172
188.006	0	684	472	405	197	251	233	283	353	203	383	272	183	186	662	171
188.129	0	684	472	407	197	253	231	285	353	203	385	274	183	187	663	170
188.252	0	686	473	408	198	252	232	286	356	203	387	274	183	186	665	171
188.375	0	694	476	409	199	254	232	288	357	205	390	276	184	187	666	172
188.498	0	689	476	413	199	257	236	289	355	206	390	277	184	187	667	172
188.621	0	684	472	405	197	254	232	284	354	202	385	274	182	186	665	172
188.744	0	687	471	407	197	252	232	286	357	202	387	275	182	187	667	172
188.867	0	689	473	407	197	253	232	286	356	203	386	274	183	186	666	172
188.989	0	689	474	409	199	253	233	288	354	205	390	276	183	186	668	172
189.112	0	690	476	412	200	256	233	291	357	205	392	277	184	188	670	173
189.235	0	686	471	410	197	256	236	285	357	203	387	275	182	185	667	173
189.358	0	695	471	405	198	251	232	285	354	203	385	273	182	186	667	173
189.481	0	692	472	406	197	252	234	284	353	204	385	273	182	186	668	172
189.604	0	686	473	408	198	251	232	286	353	204	387	275	182	187	669	173
189.727	0	690	474	408	199	255	233	287	357	205	390	276	184	187	669	174
189.85	0	694	474	412	199	258	236	287	356	205	388	276	183	187	670	174
189.972	0	689	469	402	197	251	233	282	351	203	381	272	181	185	666	173
190.095	0	688	468	403	195	252	231	282	353	202	382	273	181	186	668	172
190.218	0	683	469	403	195	250	232	282	355	203	382	273	181	186	668	173
190.341	0	690	470	406	197	252	232	285	354	204	386	274	182	187	669	174
190.464	0	692	472	407	198	254	234	287	352	205	388	276	183	187	671	174
190.587	0	686	467	406	197	253	234	282	353	202	381	272	181	185	667	173
190.71	0	680	466	401	196	249	230	281	353	201	380	271	180	186	666	173
190.833	0	687	465	403	194	250	230	281	351	203	380	271	180	185	666	174
190.956	0	688	466	403	196	250	232	282	350	203	382	272	180	185	667	173
191.078	0	688	468	405	197	250	230	285	353	203	384	273	181	186	669	173
191.201	0	682	470	408	196	254	233	285	356	204	385	275	182	187	667	173
191.324	0	684	464	401	194	251	233	280	352	201	380	271	179	185	664	173
191.447	0	685	465	401	195	250	230	279	350	202	381	271	180	185	665	173
191.57	0	683	465	402	193	249	230	281	352	201	381	270	181	184	665	172
191.693	0	680	466	403	194	250	230	282	353	202	384	273	180	186	666	173
191.816	0	684	468	405	196	252	231	284	352	204	386	273	180	185	668	173
191.939	0	686	466	406	196	254	234	283	350	203	384	272	180	184	666	173
192.061	0	682	462	399	194	248	229	278	350	199	380	270	179	184	663	171
192.184	0	681	463	402	194	250	230	281	353	201	381	270	180	184	664	173
192.307	0	679	465	403	194	249	230	282	351	202	382	271	180	183	665	173
192.43	0	680	465	403	196	250	230	284	350	202	385	273	180	186	666	172
192.553	0	687	467	408	196	253	232	286	354	203	387	273	182	184	668	173
192.676	0	684	461	402	193	251	232	279	352	200	380	269	179	183	662	173
192.799	0	676	461	399	193	248	229	279	349	200	378	269	179	183	661	172
192.922	0	674	462	400	194	248	229	279	348	200	378	269	179	183	661	173
193.044	0	681	464	402	194	249	230	282	352	200	382	270	180	183	662	171
193.167	0	683	465	403	195	250	230	284	354	202	384	271	180	185	663	172
193.29	0	678	466	407	195	255	233	284	351	202	384	273	181	184	664	173
193.413	0	677	460	399	193	249	229	278	348	199	377	268	179	181	659	172
193.536	0	677	461	399	193	248	228	280	349	199	378	267	178	182	660	171
193.659	0	682	461	400	193	247	229	280	352	200	378	268	179	182	660	171
193.782	0	674	464	401	194	249	230	282	350	202	381	270	179	183	661	172
193.905	0	677	466	404	196	250	230	285	349	202	384	270	181	184	661	173
194.028	0	681	465	407	195	255	233	283	354	201	382	270	179	183	661	172
194.15	0	681	462	400	193	248	229	280	351	198	378	268	178	182	658	172
194.273	0	671	462	402	193	250	231	280	349	200	378	268	178	183	658	171
194.396	0	672	463	402	193	248	229	282	348	200	380	268	178	182	659	172
194.519	0	680	466	403	194	250	230	284	352	200	383	269	180	183	661	172
194.642	0	686	467	406	195	252	230	286	354	202	386	271	181	183	662	173
194.765	0	674	463	406	195	254	233	284	350	200	382	269	180	182	659	172
194.888	0	670	462	400	193	249	229	281	348	198	379	268	179	182	658	172
195.011	0	677	462	401	193	250	230	281	351	197	380	268	179	183	660	172
195.133	0	682	464	402	194	249	230	283	352	200	382	270	179	182	660	173
195.256	0	677	466	405	194	250	231	285	351	202	384	270	179	183	663	173
195.379	0	679	468	409	196	254	233	286	352	202	386	271	181	184	664	173
195.502	0	677	462	402	193	253	232	281	352	197	380	268	179	183	659	172
195.625	0	681	462	399	192	248	228	281	351	198	377	266	178	182	659	173
195.748	0	672	462	401	193	250	230	281	349	199	379	268	178	182	660	172
195.871	0	673	464	402	193	248	229	283	349	199	381	268	179	183	660	173
195.994	0	676	466	404	194	250	230	284	353	200	384	270	180	184	661	172
196.116	0	682	465	409	194	254	233	284	354	201	385	272	180	184	662	173
196.239	0	671	459	399	191	247	230	279	349	198	377	267	179	181	656	172
196.362	0	682	459	400	191	248	229	279	348	198	378	266	178	181	654	172
196.485	0	687	454	401	191	247	228	279	351	197	378	267	180	181	653	173
196.608	0	683	454	403	191	247	229	281	352	200	380	268	180	180	646	177
196.731	0	667	457	404	193	250	230	283	351	201	384	271	179	182	658	176
196.854	0	662	456	407	194	253	233	281	351	200	383	270	179	182	658	175
196.977	0	659	455	398	191	247	229	279	351	197	380	266	177	180	653	173
197.1	0	668	457	400	191	248	229	281	351	199	382	266	178	180	654	172
197.222	0	670	457	401	192	247	230	282	350	200	383	268	179	180	657	173
197.345	0	667	459	403	194	250	230	285	351	201	385	269	180	182	659	173
197.468	0	674	461	408	195	252	231	285	355	201	387	271	180	182	660	173
197.591	0	671	455	402	190	251	231	280	352	198	381	268	178	181	656	172
197.714	0	676	452	400	191	248	230	279	350	200	380	268	179	182	657	170
197.837	0	669	449	400	190	249	230	280	350	199	380	269	181	180	650	173
197.96	0	661	451	401	190	248	227	282	353	198	382	268	180	181	654	172
198.083	0	664	449	404	192	249	231	285	353	201	384	269	181	180	649	175
198.205	0	665	441	403	192	251	234	283	351	200	381	269	182	179	646	172
198.328	0	654	439	396	189	247	229	283	348	198	379	266	179	179	647	173
198.451	0	649	438	399	190	248	231	284	352	197	379	267	179	180	650	171
198.574	0	654	440	398	190	247	231	284	352	198	380	267	180	179	649	171
198.697	0	644	443	399	191	249	232	285	351	200	383	269	181	181	651	172
198.82	0	642	442	404	190	253	233	285	351	200	381	270	180	181	651	170
198.943	0	636	439	394	189	246	229	280	351	196	376	265	178	180	644	169
199.066	0	641	441	398	188	247	230	280	350	198	377	265	179	180	645	169
199.188	0	643	439	397	189	246	232	280	349	199	377	267	179	182	650	169
199.311	0	644	444	399	189	248	229	282	350	198	380	268	180	182	650	169
199.434	0	646	445	403	191	251	233	283	354	199	381	270	180	181	650	169
199.557	0	644	435	393	188	248	229	277	352	197	375	267	179	180	647	168
199.68	0	638	439	395	188	246	230	278	349	197	375	266	179	179	647	169
199.803	0	637	439	395	188	245	230	279	350	197	375	267	179	181	647	168
199.926	0	637	441	397	188	246	228	281	352	197	377	268	179	181	647	168
200.049	0	640	441	401	189	251	230	283	353	199	380	269	179	180	649	169
200.172	0	633	435	392	188	247	231	277	349	196	372	266	178	179	644	167
200.294	0	634	440	394	187	245	228	278	348	197	372	266	179	179	643	167
200.417	0	634	438	396	187	246	230	279	351	196	373	267	179	180	646	168
200.54	0	634	442	397	188	247	229	280	351	199	377	268	179	180	646	168
200.663	0	637	446	400	190	249	231	282	350	200	379	270	180	182	647	168
200.786	0	630	440	397	187	247	230	277	349	197	374	267	179	180	644	168
200.909	0	630	439	395	188	245	227	279	351	196	375	267	179	180	646	168
201.032	0	632	440	397	188	247	229	280	351	197	375	267	179	181	647	169
201.155	0	634	442	397	189	247	229	280	349	198	378	268	180	182	649	169
201.277	0	634	446	402	189	248	230	282	350	199	381	271	181	182	651	170
201.4	0	632	441	397	188	247	229	276	351	196	376	266	179	180	646	168
201.523	0	636	440	396	186	245	226	276	350	196	373	266	179	180	647	169
201.646	0	628	441	397	187	246	229	278	348	199	375	268	179	180	648	169
201.769	0	628	443	399	188	245	227	279	349	197	376	268	180	181	649	169
201.892	0	631	445	401	189	248	229	281	353	199	380	270	180	182	651	170
202.015	0	628	441	398	188	249	229	276	350	198	375	267	179	180	647	169
202.138	0	628	441	396	187	244	227	275	348	196	372	267	179	180	647	169
202.26	0	627	442	398	188	246	227	276	348	196	373	267	179	180	648	169
202.383	0	628	444	399	189	245	226	278	351	196	375	268	179	180	649	172
202.506	0	631	446	401	189	247	227	281	351	199	377	270	180	181	650	173
202.629	0	628	444	404	190	250	231	278	349	198	376	269	180	181	649	172
202.752	0	624	441	396	188	244	226	275	347	195	371	267	178	180	646	170
202.875	0	626	444	400	189	247	226	277	350	195	372	267	178	180	647	170
202.998	0	628	445	400	190	245	226	279	350	197	374	267	179	181	647	171
203.121	0	631	447	402	192	247	229	281	349	198	377	269	180	181	648	170
203.244	0	630	450	406	193	250	229	284	351	199	379	271	182	181	650	171
203.366	0	628	447	404	191	250	229	280	351	196	373	268	180	181	647	170
203.489	0	630	446	400	191	246	226	279	350	196	373	267	179	180	645	171
203.612	0	632	448	404	191	247	226	279	347	197	373	268	181	181	647	169
203.735	0	633	448	405	193	246	227	281	348	197	376	269	180	181	648	169
203.858	0	635	449	407	193	249	228	284	353	198	380	270	181	181	651	171
203.981	0	634	451	410	195	254	230	286	353	199	381	272	181	181	650	170
204.104	0	630	446	405	193	249	228	281	349	196	375	268	179	179	647	169
204.227	0	628	447	406	193	249	226	281	350	196	376	269	180	180	646	168
204.349	0	629	447	407	194	249	228	282	352	196	377	269	180	181	646	168
204.472	0	630	448	410	195	250	227	284	351	198	380	270	181	180	648	169
204.595	0	631	451	411	196	251	229	287	351	199	383	272	182	180	648	169
204.718	0	630	450	414	196	255	231	284	351	199	380	271	182	180	644	169
204.841	0	627	446	407	194	250	226	280	351	195	375	269	180	179	641	167
204.964	0	631	448	409	194	249	227	281	350	197	377	268	181	179	641	166
205.087	0	629	447	409	194	250	230	283	349	197	378	269	182	180	643	167
205.21	0	630	451	411	196	252	229	286	352	198	381	271	181	180	643	166
205.332	0	632	452	415	197	253	229	287	355	199	384	273	182	181	645	167
205.455	0	628	450	414	196	256	232	286	353	199	380	271	182	179	640	166
205.578	0	626	446	408	194	250	228	281	349	196	377	268	182	178	637	166
205.701	0	625	446	409	194	250	228	283	350	197	378	268	181	180	638	164
205.824	0	625	447	410	196	250	228	284	352	197	379	268	182	179	637	164
205.947	0	628	449	413	197	251	228	285	351	200	382	269	183	179	638	165
206.07	0	630	452	415	197	253	231	288	351	200	385	272	183	179	641	165
206.193	0	628	450	418	196	257	233	288	354	199	383	273	184	179	638	165
206.316	0	622	446	410	195	252	228	283	353	197	378	267	182	178	633	164
206.438	0	625	447	411	195	251	230	284	350	198	378	269	183	179	635	165
206.561	0	625	447	411	195	251	229	284	349	198	379	270	183	178	635	164
206.684	0	626	450	413	196	253	228	288	352	199	383	270	184	179	635	164
206.807	0	628	452	416	197	255	231	290	355	201	386	272	185	179	637	164
206.93	0	628	450	419	198	258	234	288	352	201	385	272	185	179	637	165
207.053	0	625	447	412	195	252	229	285	349	198	380	269	183	178	634	164
207.176	0	626	447	413	196	253	230	286	352	198	381	269	185	179	634	163
207.299	0	626	448	413	196	252	230	288	354	199	382	269	184	179	636	164
207.421	0	629	451	416	197	253	230	290	352	201	385	272	185	180	636	164
207.544	0	631	453	418	198	255	231	291	352	202	387	274	186	180	639	164
207.667	0	633	449	420	196	259	234	288	355	199	384	273	185	179	636	163
207.79	0	625	446	412	196	252	229	286	353	198	380	269	184	178	635	162
207.913	0	626	447	414	196	253	231	285	351	199	381	269	184	178	634	163
208.036	0	628	448	413	196	251	230	286	349	200	382	270	184	178	635	163
208.159	0	631	451	416	196	253	230	289	354	201	386	271	186	178	638	163
208.282	0	634	453	419	198	256	232	292	356	201	388	273	186	180	640	164
208.404	0	629	447	418	196	256	234	288	351	200	382	270	185	178	636	163
208.527	0	626	445	411	194	251	230	284	349	199	379	268	184	179	634	164
208.65	0	628	445	413	195	252	229	285	352	198	380	269	184	179	635	162
208.773	0	629	447	413	195	250	229	287	352	200	382	269	185	179	636	163
208.896	0	630	450	415	195	252	231	289	351	201	383	271	186	180	638	165
209.019	0	633	451	418	197	255	231	289	352	202	386	274	186	180	641	164
209.142	0	628	445	415	195	254	232	285	352	198	380	269	185	178	635	163
209.265	0	629	445	411	194	248	229	283	350	199	378	268	183	178	636	162
209.388	0	628	445	412	193	249	230	285	349	201	379	269	185	177	636	162
209.51	0	630	448	413	194	250	230	286	349	200	382	270	185	179	638	163
209.633	0	635	449	415	196	252	232	287	353	201	384	271	186	180	640	164
209.756	0	637	452	418	197	255	232	289	354	202	386	273	187	180	642	164
209.879	0	632	446	412	195	252	233	283	348	200	379	269	184	179	637	164
210.002	0	632	446	411	194	249	229	282	349	198	379	269	184	178	639	162
210.125	0	632	447	411	194	250	230	284	351	199	379	270	184	179	638	162
210.248	0	635	449	414	194	250	230	286	351	201	382	269	184	180	639	163
210.371	0	638	451	414	196	250	231	288	350	203	384	272	185	180	641	164
210.493	0	636	450	417	196	254	232	285	352	201	384	271	186	180	642	163
210.616	0	632	446	410	193	249	229	281	351	198	377	269	183	178	638	163
210.739	0	635	447	410	193	249	229	283	350	200	379	269	184	178	637	163
210.862	0	635	447	410	193	249	229	283	347	201	380	269	183	178	640	163
210.985	0	636	449	412	194	248	229	285	351	201	382	271	185	179	642	163
211.108	0	638	451	413	196	251	230	288	353	202	385	272	185	180	643	164
211.231	0	637	447	415	194	253	232	282	349	200	381	271	184	178	641	163
211.354	0	633	444	407	192	248	228	280	346	199	377	268	183	177	638	163
211.476	0	633	444	408	192	247	227	280	348	199	377	269	184	178	638	162
211.599	0	634	446	407	191	247	228	282	349	200	378	269	184	178	638	163
211.722	0	638	448	410	192	248	228	283	349	201	382	270	184	179	640	164
211.845	0	640	450	412	193	251	230	285	348	203	382	272	185	179	642	163
211.968	0	638	443	409	191	250	229	279	350	199	377	269	183	177	637	162
212.091	0	631	441	404	190	245	227	279	349	198	375	268	182	177	636	163
212.214	0	634	441	406	189	247	228	279	347	200	375	268	182	177	635	162
212.337	0	634	444	404	191	246	227	280	345	200	377	269	183	177	637	163
212.46	0	637	445	406	191	247	228	282	350	200	379	270	182	178	638	163
212.582	0	637	447	410	193	250	229	284	351	202	381	272	184	178	639	164
212.705	0	633	440	404	190	248	230	277	348	200	375	269	182	176	634	163
212.828	0	632	440	400	189	244	226	277	346	199	373	268	181	175	634	162
212.951	0	634	442	401	189	244	226	278	348	199	374	268	182	176	634	161
213.074	0	633	442	402	189	245	227	279	349	200	376	268	182	176	634	162
213.197	0	637	444	403	191	247	227	281	348	203	379	271	182	177	636	162
213.32	0	637	447	406	193	249	228	284	348	202	381	271	184	178	637	163
213.443	0	633	440	403	190	249	229	278	349	199	375	269	181	175	632	162
213.565	0	637	442	400	189	245	226	278	348	200	375	267	181	176	632	162
213.688	0	633	442	402	189	246	227	277	346	201	375	267	181	176	632	162
213.811	0	633	443	400	190	245	227	279	348	201	377	269	181	176	634	162
213.934	0	636	444	403	191	247	227	281	351	201	380	270	182	177	635	162
214.057	0	640	445	406	192	250	229	283	352	202	382	271	183	177	636	163
214.18	0	633	439	400	190	248	230	279	348	200	375	268	181	174	631	162
214.303	0	632	438	397	188	245	226	278	348	199	375	267	181	176	631	160
214.426	0	633	440	399	188	245	227	279	351	200	376	268	181	175	631	161
214.548	0	637	441	400	190	245	226	280	350	201	379	269	181	176	633	163
214.671	0	638	444	403	190	247	229	283	349	203	381	271	182	176	634	163
214.794	0	638	446	404	193	251	229	284	351	203	383	271	183	176	635	162
214.917	0	631	437	397	188	249	229	278	351	199	377	267	181	175	630	162
215.04	0	634	438	395	188	246	226	278	350	200	375	267	181	174	629	161
215.163	0	633	438	397	187	245	226	279	347	201	374	268	181	176	630	162
215.286	0	634	441	398	188	246	225	280	350	201	378	268	181	175	631	161
215.409	0	638	443	400	190	247	227	283	353	203	381	270	182	176	634	162
215.532	0	640	445	402	191	250	230	284	352	204	382	271	182	176	634	163
215.654	0	633	435	394	188	246	229	277	348	200	374	268	181	174	628	162
215.777	0	637	436	394	187	245	225	277	349	201	374	266	180	175	628	161
215.9	0	633	437	396	187	245	227	279	352	201	375	267	181	175	629	161
216.023	0	636	440	396	188	246	227	281	350	202	377	268	181	176	630	162
216.146	0	637	442	399	189	246	227	282	349	203	380	271	182	175	633	163
216.269	0	640	443	402	190	251	229	284	354	203	382	270	183	176	634	163
216.392	0	633	435	393	187	248	228	279	352	200	375	268	180	175	629	161
216.515	0	632	436	393	188	245	227	278	349	201	374	267	181	174	629	162
216.637	0	633	437	395	187	245	226	279	348	201	375	267	181	175	629	162
216.76	0	637	439	395	187	245	227	281	351	202	377	268	182	176	631	162
216.883	0	637	441	397	189	247	227	284	354	204	379	269	182	176	633	164
217.006	0	640	443	401	190	250	230	285	352	204	382	272	183	176	635	163
217.129	0	633	435	394	187	248	229	279	350	200	375	268	181	173	629	162
217.252	0	635	437	392	187	244	226	279	352	199	376	267	180	174	630	162
217.375	0	636	439	395	186	246	226	280	351	201	376	268	181	175	631	162
217.498	0	638	439	395	188	246	228	282	349	202	378	269	182	175	631	163
217.62	0	640	443	396	189	247	227	284	351	202	382	269	183	176	634	163
217.743	0	641	443	401	190	251	230	285	356	203	382	271	183	176	634	164
217.866	0	642	435	392	186	248	229	280	351	201	376	267	181	174	630	163
217.989	0	636	436	392	187	245	227	280	349	201	375	267	181	175	630	163
218.112	0	635	438	394	187	245	226	281	350	200	376	267	181	174	631	163
218.235	0	637	440	395	187	245	227	283	355	202	379	269	181	175	632	163
218.358	0	642	441	397	188	248	228	284	352	203	382	270	182	177	635	165
218.481	0	643	441	401	189	251	231	284	352	204	381	271	183	176	635	165
218.604	0	640	432	390	185	247	228	279	350	199	375	266	180	173	629	163
218.726	0	634	432	389	184	244	225	278	352	199	373	265	180	175	630	163
218.849	0	635	433	390	184	245	227	278	349	200	373	265	181	174	629	163
218.972	1	637	435	392	185	243	227	281	348	201	375	266	181	175	631	164
219.095	0	639	438	395	187	244	227	282	352	202	378	269	181	175	632	164
219.218	0	639	439	399	188	248	229	284	354	203	379	269	182	176	633	164
219.341	0	633	429	389	184	247	228	277	350	199	372	265	180	173	627	163
219.464	0	630	428	386	182	242	226	275	346	200	370	264	179	173	625	163
219.587	0	635	429	389	182	243	225	276	349	200	371	264	179	174	626	163
219.709	0	632	431	391	182	242	226	279	351	201	373	265	179	175	628	163
219.832	0	634	434	392	184	245	228	280	350	202	376	266	179	175	629	164
219.955	0	637	436	396	186	247	229	281	350	203	377	267	181	176	631	164
220.078	0	635	427	391	183	246	228	278	351	199	371	264	177	173	625	163
220.201	0	634	427	386	182	243	226	275	350	198	369	262	178	172	625	163
220.324	0	629	429	388	182	242	228	275	348	200	369	263	177	173	625	163
220.447	0	629	433	391	183	242	226	277	347	201	370	263	178	173	626	164
220.57	0	633	435	393	184	245	227	281	351	201	374	265	179	174	628	163
220.692	0	636	438	395	186	246	228	282	353	202	377	266	180	175	631	164
220.815	0	631	431	394	185	247	231	279	348	200	371	264	178	172	626	163
220.938	0	628	429	387	183	242	226	275	347	199	369	263	177	172	625	163
221.061	0	631	432	391	183	242	226	276	350	199	369	262	177	173	626	163
221.184	0	632	433	392	183	243	226	278	349	200	371	263	178	173	626	164
221.307	0	635	435	393	185	245	228	279	349	202	374	265	179	174	628	164
221.43	0	636	437	397	186	246	227	282	350	202	376	266	180	174	631	164
221.553	0	629	428	392	184	247	229	277	351	199	371	263	178	172	626	163
221.676	0	637	429	388	183	243	227	275	349	199	369	260	178	172	624	164
221.798	0	632	431	392	184	244	228	277	347	200	369	261	178	173	626	164
221.921	0	632	434	392	184	243	226	279	349	200	372	263	178	174	627	163
222.044	0	637	437	396	185	245	227	281	353	201	375	265	179	174	629	164
222.167	0	639	439	400	187	249	230	284	352	203	376	266	180	176	630	165
222.29	0	632	428	391	184	246	230	276	349	200	369	262	178	172	625	164
222.413	0	630	429	389	182	243	226	275	349	199	367	261	177	172	625	164
222.536	0	631	431	390	183	243	227	275	351	199	367	261	178	173	626	165
222.659	0	635	433	392	184	242	227	278	349	201	370	261	178	174	626	165
222.781	0	638	435	393	185	245	228	281	349	202	373	263	178	173	629	165
222.904	0	639	437	399	185	249	230	281	351	201	374	263	179	175	630	165
223.027	0	630	427	389	183	245	227	275	351	198	367	262	176	172	624	164
223.15	0	633	428	389	182	243	226	274	348	199	365	259	176	172	625	163
223.273	0	634	430	391	182	243	227	274	346	200	366	260	177	172	627	164
223.396	0	636	433	393	183	243	226	278	350	201	369	262	177	173	626	164
223.519	0	638	436	395	184	245	227	281	353	201	373	263	178	174	629	166
223.642	0	641	438	399	186	249	230	282	350	203	374	264	179	175	630	166
223.764	0	633	429	392	183	248	230	276	348	200	368	262	178	173	626	165
223.887	0	639	429	390	182	243	226	274	349	199	366	260	177	173	626	164
224.01	0	635	432	393	183	244	227	276	350	200	366	261	176	174	627	164
224.133	0	636	434	395	184	244	227	278	349	202	368	261	178	174	627	165
224.256	0	639	438	398	185	246	228	281	349	202	373	263	178	175	631	165
224.379	0	644	441	400	187	249	229	282	353	204	374	265	180	176	632	166
224.502	0	642	432	396	184	248	230	277	351	201	368	262	177	175	627	165
224.625	0	636	434	393	183	245	227	276	348	200	367	261	177	174	628	165
224.748	0	637	436	397	184	245	228	277	349	201	368	262	178	175	629	166
224.87	0	639	437	397	184	245	228	279	352	200	370	263	178	175	631	166
224.993	0	647	441	400	186	247	229	281	353	202	373	264	180	175	632	167
225.116	0	645	442	404	187	251	231	282	351	204	375	265	179	176	635	167
225.239	0	637	433	395	184	247	229	275	349	200	368	262	177	174	629	166
225.362	0	639	436	396	184	245	228	278	351	199	367	262	178	175	630	165
225.485	0	645	438	399	185	246	228	278	351	201	368	262	177	175	632	166
225.608	0	643	441	400	184	246	229	280	349	203	370	263	179	176	632	166
225.731	0	644	444	400	186	248	228	282	352	203	383	263	179	177	635	166
225.853	0	642	447	407	187	252	232	284	356	203	413	263	179	180	635	166
225.976	0	635	439	397	184	246	228	277	351	200	400	259	177	179	631	164
226.099	0	637	441	397	184	245	228	278	347	200	400	258	177	177	632	165
226.222	0	636	442	398	183	245	227	277	350	200	394	258	177	175	631	165
226.345	0	641	443	400	185	245	228	279	353	202	390	259	178	173	633	166
226.468	0	649	445	402	186	247	228	281	351	203	387	261	180	174	635	168
226.591	0	650	444	406	186	251	233	280	349	204	379	262	179	174	635	168
226.714	0	645	435	395	183	245	227	273	348	200	367	260	177	173	630	165
226.836	0	638	437	396	182	243	226	274	349	200	366	258	178	173	630	167
226.959	0	640	439	398	182	243	226	274	348	202	365	259	178	173	631	167
227.082	0	642	441	400	183	245	228	277	346	203	366	261	177	174	633	167
227.205	0	649	442	402	185	245	228	279	350	204	369	261	179	175	634	168
227.328	0	645	443	406	185	249	231	279	352	204	370	263	179	175	635	167
227.451	0	639	434	397	182	244	228	272	347	201	362	259	177	173	630	167
227.574	0	640	438	399	182	242	227	272	344	203	361	258	177	173	630	168
227.697	0	646	438	400	183	243	226	273	347	202	361	259	178	174	631	166
227.82	0	643	440	402	182	244	227	275	349	204	364	260	178	175	633	168
227.942	0	647	443	404	185	246	228	277	348	206	368	262	179	176	634	168
228.065	0	650	445	407	186	247	230	280	348	206	371	262	180	176	637	168
228.188	0	649	442	404	184	247	229	275	348	202	363	260	179	174	633	167
228.311	0	653	440	400	183	243	226	274	349	202	361	260	178	175	633	166
228.434	0	645	441	402	184	244	228	273	346	203	362	260	178	175	635	167
228.557	0	647	444	402	184	244	227	275	346	204	363	261	179	175	635	168
228.68	0	654	446	406	187	246	228	278	350	203	366	262	179	176	637	168
228.803	0	656	448	408	187	249	229	280	351	205	369	265	180	177	638	168
228.925	0	647	441	403	185	247	230	275	347	202	362	264	179	174	635	168
229.048	0	645	443	401	185	244	227	273	346	201	362	263	178	175	634	168
229.171	0	645	444	403	185	244	227	277	348	202	363	262	179	175	635	167
229.294	0	653	445	404	186	246	227	278	350	204	364	265	179	176	637	169
229.417	0	652	447	405	188	247	230	279	348	205	367	267	180	175	638	169
229.54	0	653	450	409	189	250	231	280	348	204	369	267	180	176	638	168
229.663	0	649	445	402	186	247	228	274	348	200	363	263	179	174	633	167
229.786	0	659	445	401	186	244	226	274	347	202	361	262	179	175	634	168
229.908	0	651	446	404	187	245	228	275	345	204	364	263	179	176	634	166
230.031	0	652	446	404	188	246	228	277	345	204	366	263	180	177	637	167
230.154	0	656	449	406	189	247	228	279	350	205	369	264	180	178	639	168
230.277	0	662	450	410	190	251	231	280	350	205	369	266	180	177	640	169
230.4	0	653	444	401	187	246	228	274	346	202	363	262	177	175	635	167
230.523	0	653	447	401	187	244	227	274	345	203	363	262	178	176	635	167
230.646	0	655	448	403	188	246	227	276	348	203	365	263	178	177	636	168
230.769	0	656	451	405	188	246	228	278	349	205	368	264	179	177	637	170
230.892	0	660	455	407	191	249	230	280	348	207	371	266	181	177	638	168
231.014	0	660	453	410	191	251	231	280	349	205	371	266	180	177	639	168
231.137	0	655	449	402	188	247	228	275	348	200	366	262	179	176	636	167
231.26	0	663	451	403	189	246	227	276	348	203	366	263	178	177	636	168
231.383	0	659	453	404	189	246	228	277	345	204	368	262	179	176	636	168
231.506	0	664	455	405	190	248	228	278	348	204	371	264	180	177	638	168
231.629	0	662	457	408	192	249	229	282	351	204	374	265	181	178	641	169
231.752	0	666	458	409	191	252	231	280	350	204	373	264	180	178	640	169
231.875	0	658	455	402	189	248	227	276	347	201	369	262	178	177	635	167
231.997	0	658	457	405	191	248	227	277	348	202	369	263	180	177	637	167
232.12	0	661	456	404	190	248	227	280	349	202	371	263	180	177	638	168
232.243	0	669	458	407	192	249	228	282	350	205	375	265	181	178	640	169
232.366	0	672	460	410	192	251	232	283	348	206	377	267	183	178	643	168
232.489	0	667	455	407	190	251	230	278	348	202	372	264	180	177	639	168
232.612	0	659	455	403	189	246	227	277	349	202	369	262	180	177	639	169
232.735	0	667	455	405	190	247	228	278	347	204	371	263	181	177	639	168
232.858	0	668	456	406	190	247	228	281	347	204	373	263	181	178	641	168
232.98	0	668	458	409	191	249	230	282	349	205	375	266	182	178	642	168
233.103	0	666	460	411	192	253	232	283	352	205	377	267	181	180	644	170
233.226	0	667	454	405	189	248	229	277	348	202	370	263	180	177	638	169
233.349	0	668	455	404	190	247	229	277	345	203	369	263	180	177	638	168
233.472	0	667	456	406	189	247	227	278	347	203	370	264	181	178	639	167
233.595	0	663	458	407	191	248	228	280	350	205	373	266	182	178	639	167
233.718	0	673	461	410	193	250	230	282	350	207	376	267	183	179	641	168
233.841	0	673	460	413	192	253	233	283	348	206	376	268	182	178	642	168
233.964	0	667	456	404	190	248	228	277	347	202	370	263	181	178	638	167
234.086	0	663	457	405	189	247	228	278	350	203	370	264	182	177	637	168
234.209	0	671	458	407	191	246	229	279	348	204	371	264	182	179	638	168
234.332	0	667	459	408	191	249	229	281	347	204	374	266	182	180	639	168
234.455	0	675	462	409	192	250	229	284	351	206	377	267	183	180	641	169
234.578	0	669	460	411	192	253	231	280	352	204	375	266	182	179	640	169
234.701	0	673	458	404	190	248	227	279	348	202	371	264	181	179	637	169
234.824	0	674	458	406	191	249	229	279	346	204	374	265	182	180	638	168
234.947	0	674	460	407	192	248	227	281	348	204	374	266	183	179	639	169
235.069	0	672	461	410	192	251	229	283	352	205	378	268	183	180	640	169
235.192	0	680	462	413	194	253	230	284	351	205	379	268	184	181	642	170
235.315	0	675	458	405	191	250	230	279	346	202	373	265	182	179	638	168
235.438	0	674	459	405	191	248	227	280	348	202	372	264	182	180	637	167
235.561	0	670	459	407	191	248	227	281	349	204	372	265	183	179	637	169
235.684	0	674	462	408	193	250	229	283	349	205	376	266	183	180	639	169
235.807	0	676	465	410	193	250	230	284	347	206	378	267	183	180	641	169
235.93	0	679	463	413	193	253	232	283	350	204	377	268	184	180	640	169
236.052	0	675	458	403	191	249	227	278	349	201	371	265	182	178	635	168
236.175	0	677	458	406	191	247	227	279	347	203	371	265	182	178	634	168
236.298	0	677	460	406	192	248	229	279	345	205	372	266	183	179	636	168
236.421	0	679	463	408	193	248	228	282	348	204	374	267	183	179	636	168
236.544	0	677	465	410	194	250	229	285	352	206	378	268	184	180	637	168
236.667	0	679	462	411	193	253	232	281	348	204	373	267	183	179	637	169
236.79	0	678	459	404	191	247	228	278	344	202	370	265	182	178	633	167
236.913	0	677	461	406	192	247	228	279	347	202	369	266	182	179	635	167
237.036	0	678	461	408	192	247	228	281	349	203	371	267	182	180	635	167
237.158	0	676	464	409	193	249	229	283	349	204	375	268	183	181	637	169
237.281	0	682	466	411	195	251	230	285	348	205	378	270	183	182	638	169
237.404	0	679	462	409	192	252	231	281	349	201	373	267	182	179	635	167
237.527	0	676	461	405	192	248	227	279	349	200	371	266	181	179	635	167
237.65	0	677	462	407	193	248	228	281	347	201	372	267	181	180	636	168
237.773	0	679	462	407	194	248	229	283	346	202	374	267	182	180	636	168
237.896	0	680	463	410	195	250	229	285	350	202	379	269	182	180	638	168
238.019	0	681	465	414	195	252	231	287	352	203	381	269	184	180	640	169
238.141	0	676	460	406	193	251	230	281	347	199	373	265	181	179	637	168
238.264	0	677	460	406	193	248	228	281	345	201	373	265	181	178	636	169
238.387	0	677	461	407	194	248	228	283	347	201	374	266	181	179	636	168
238.51	0	681	462	409	193	249	228	284	350	201	375	267	181	180	640	167
238.633	0	674	464	411	195	252	229	286	349	203	379	269	182	180	641	168
238.756	0	679	464	414	194	255	233	286	349	202	378	270	182	180	642	167
238.879	0	674	459	405	191	250	228	280	348	199	373	266	179	177	637	167
239.002	0	677	460	406	193	248	227	281	347	199	372	266	180	177	637	167
239.124	0	669	460	406	193	248	228	282	347	202	374	266	180	178	638	167
239.247	0	671	463	409	192	249	229	283	347	202	375	268	181	179	638	167
239.37	0	678	465	412	195	252	229	287	350	202	379	269	181	180	641	168
239.493	0	681	463	413	194	256	232	283	351	200	376	272	180	178	639	168
239.616	0	668	461	404	191	249	228	279	347	199	371	267	178	177	633	166
239.739	0	666	462	407	193	249	228	281	345	200	373	266	179	177	634	166
239.862	0	674	463	407	194	249	226	282	347	200	373	266	179	178	634	165
239.985	0	681	462	410	195	250	227	284	350	200	376	268	180	178	639	167
240.108	0	684	460	411	196	252	229	286	348	202	378	270	181	180	644	169
240.23	0	677	457	412	196	255	232	285	347	201	376	269	181	180	645	169
240.353	0	672	455	404	193	249	228	281	347	197	372	266	179	179	643	167
240.476	0	677	457	407	194	251	228	284	349	198	373	268	180	181	644	167
240.599	0	670	458	408	195	250	229	284	347	200	374	267	179	181	645	168
240.722	0	672	460	409	196	252	230	286	347	200	378	269	181	179	648	169
240.845	0	678	461	411	199	255	230	288	351	200	381	271	182	181	649	168
240.968	0	671	458	412	197	255	232	285	351	198	377	269	180	179	648	167
241.091	0	671	457	406	195	250	228	283	347	197	375	267	180	178	646	167
241.213	0	672	458	408	195	251	229	285	346	198	376	267	182	178	648	168
241.336	0	678	460	408	195	252	229	286	350	198	378	267	181	180	647	167
241.459	0	675	462	411	197	253	229	288	351	200	381	270	182	180	648	169
241.582	0	677	463	414	198	256	232	289	350	201	382	270	183	180	651	169
241.705	0	671	458	408	196	252	230	284	346	197	375	267	182	178	646	168
241.828	0	675	458	405	195	250	227	283	348	196	374	267	180	178	645	167
241.951	0	675	458	407	194	250	228	285	349	197	375	267	181	179	646	168
242.074	0	671	459	408	195	250	228	286	347	200	376	268	182	180	647	167
242.196	0	675	461	410	197	252	229	287	347	200	379	269	183	180	648	168
242.319	0	679	460	414	196	255	232	287	351	199	379	269	182	179	648	167
242.442	0	677	455	405	195	250	227	282	348	196	373	265	181	177	643	167
242.565	0	668	455	405	193	249	227	282	346	197	373	264	181	178	643	167
242.688	0	670	455	406	193	249	226	282	344	199	373	266	181	178	644	167
242.811	0	675	457	408	195	249	227	284	348	199	375	268	181	178	644	167
242.934	0	677	459	410	195	251	228	287	350	200	379	268	182	178	647	166
243.057	0	672	458	412	196	255	231	286	348	200	377	268	182	177	646	168
243.18	0	672	454	404	193	249	227	281	344	197	372	264	181	177	642	166
243.302	0	671	454	404	193	249	227	283	348	197	371	265	180	178	642	167
243.425	0	667	455	406	193	250	227	282	349	198	373	266	181	178	642	165
243.548	0	670	457	407	194	250	227	284	347	200	375	268	182	178	644	167
243.671	0	671	459	409	196	251	229	286	346	200	380	269	182	179	645	167
243.794	0	676	458	412	196	253	230	286	351	200	378	270	183	178	645	167
243.917	0	675	454	405	192	250	227	281	349	198	374	266	181	177	642	166
244.04	0	668	455	405	194	250	227	284	347	198	374	266	182	178	643	168
244.163	0	674	455	407	193	249	227	283	346	197	374	266	181	177	643	168
244.285	0	675	457	408	196	250	227	286	349	198	378	267	182	178	644	166
244.408	0	677	458	410	197	252	228	288	352	200	380	269	183	179	645	168
244.531	0	674	458	413	195	255	231	288	349	200	380	269	183	178	646	168
244.654	0	667	453	406	193	250	227	282	347	197	374	266	181	177	643	167
244.777	0	674	453	406	194	250	226	284	349	197	375	266	182	177	643	165
244.9	0	675	455	407	194	249	227	284	351	198	376	267	182	178	645	167
245.023	11	672	458	409	195	251	228	286	349	199	378	267	183	179	646	168
245.146	0	676	460	412	198	251	229	288	348	200	381	270	183	178	647	168
245.268	0	679	458	414	197	256	232	287	353	200	380	270	183	178	646	168
245.391	0	677	453	406	194	249	227	283	351	196	374	265	181	176	643	167
245.514	0	669	454	407	194	249	227	283	348	197	374	265	181	177	643	167
245.637	0	670	455	406	194	249	228	284	347	197	375	266	182	178	643	167
[truncated: 808 more rows]

## Sheet: Short_ch
	SNR :	48	44	32	53	53	37	44	41	37	49	51	32	0	0	0	0	0	0	0	0	0	0	0	0
		D780						D850						D725						D940
Time	Marker	ch16	ch17	ch18	ch19	ch20	ch21	ch16	ch17	ch18	ch19	ch20	ch21	ch16	ch17	ch18	ch19	ch20	ch21	ch16	ch17	ch18	ch19	ch20	ch21
0.24576	0	0	0	0	0	0	0	0	0	0	0	0	0	0	0	0	0	0	0	0	0	0	0	0	0
0.36864	0	75	142	33	106	184	14	76	151	51	91	171	8	2	2	-66	0	0	-86	0	-3	25	4	0	64
0.49152	0	75	140	34	105	184	15	76	150	59	91	171	10	2	2	-84	0	-1	-100	-2	-4	31	4	0	60
0.6144	0	74	140	36	105	186	15	76	151	58	91	171	9	2	3	-100	0	-2	-104	-2	-4	30	4	0	56
0.73728	0	74	138	38	105	186	13	75	148	57	91	168	7	1	4	-112	0	-1	-107	-2	-4	28	4	0	52
0.86016	0	74	137	38	105	183	15	75	147	62	91	170	9	2	5	-116	0	-1	-107	-2	-5	31	4	0	48
0.98304	0	75	136	37	105	180	15	75	147	67	90	171	9	3	4	-113	0	0	-108	-2	-5	34	4	0	46
1.10592	0	75	137	37	105	180	16	74	148	69	90	173	9	2	4	-115	0	0	-108	-3	-5	35	5	0	46
1.2288	0	73	139	37	105	179	16	74	148	69	90	174	9	2	5	-115	0	0	-109	-3	-6	36	5	0	45
1.35168	0	74	138	36	104	179	15	75	149	68	90	174	9	3	4	-114	-1	0	-109	-3	-5	36	4	0	45
1.47456	0	73	136	38	105	178	16	74	146	70	90	174	9	2	4	-115	0	0	-110	-2	-6	35	4	0	42
1.59744	0	73	136	37	104	179	16	74	146	70	90	174	9	3	3	-116	-1	-1	-110	-3	-6	35	3	0	42
1.72032	0	74	136	37	105	177	16	75	148	70	90	173	8	3	4	-117	0	0	-110	-3	-6	34	4	0	42
1.8432	0	74	137	37	104	177	16	74	147	70	90	174	9	3	3	-116	0	0	-109	-3	-6	35	4	0	43
1.96608	0	73	138	37	104	178	16	75	149	69	90	173	9	2	4	-117	0	0	-108	-3	-5	35	4	0	44
2.08896	0	75	140	38	104	178	15	75	149	70	89	174	9	2	4	-115	-1	0	-109	-3	-5	36	4	0	44
2.21184	0	74	136	38	105	177	16	74	148	70	88	174	9	2	4	-117	0	0	-110	-3	-6	34	4	0	41
2.33472	0	74	138	36	104	177	17	75	147	70	90	173	8	3	4	-116	0	-1	-109	-2	-6	34	4	1	41
2.4576	0	73	138	37	105	177	16	74	148	70	89	173	9	2	4	-117	0	-1	-109	-3	-5	34	4	0	42
2.58048	0	73	137	37	104	178	17	74	149	70	89	173	8	2	4	-116	0	0	-110	-3	-5	35	4	1	44
2.70336	0	74	140	36	104	178	16	74	150	69	90	174	8	4	4	-116	-1	0	-109	-4	-5	36	5	0	43
2.82624	0	74	139	39	104	178	15	75	149	70	88	172	8	3	4	-115	0	0	-109	-2	-6	34	4	2	42
2.94912	0	73	137	37	104	177	16	74	148	71	89	173	9	3	4	-116	-1	0	-111	-3	-6	34	4	0	41
3.072	0	74	137	38	104	177	17	74	148	71	89	173	8	3	4	-116	-1	0	-111	-3	-6	35	4	0	42
3.19488	0	74	138	37	104	178	16	74	148	71	90	172	9	2	4	-117	0	0	-110	-3	-5	34	4	0	42
3.31776	0	73	138	37	104	177	17	75	150	69	89	173	8	2	4	-116	-1	0	-109	-3	-6	35	4	1	44
3.44064	0	75	141	37	104	177	16	75	152	69	90	173	9	3	4	-115	-1	0	-109	-3	-6	36	4	0	44
3.56352	0	74	139	38	104	177	16	74	150	71	89	173	8	3	4	-116	0	0	-110	-3	-6	35	4	0	41
3.6864	0	74	138	36	103	176	17	74	147	71	89	173	8	2	4	-117	-1	0	-111	-3	-5	34	5	0	40
3.80928	0	73	139	37	104	177	17	75	148	70	89	173	9	2	4	-116	0	0	-110	-3	-6	34	4	0	42
3.93216	0	74	139	37	103	177	16	75	150	71	89	174	9	2	4	-115	0	-1	-109	-3	-6	35	4	0	42
4.05504	0	74	139	36	104	177	16	74	152	71	89	173	9	2	4	-117	-1	0	-109	-3	-5	35	5	0	43
4.17792	0	74	141	37	104	178	16	74	152	69	89	174	9	3	4	-116	0	0	-109	-3	-6	36	5	1	44
4.3008	0	73	139	37	104	178	16	74	150	70	90	173	8	3	5	-116	0	0	-111	-3	-6	35	5	1	41
4.42368	0	74	138	37	104	176	16	75	148	71	89	173	9	2	4	-116	0	0	-110	-3	-6	35	5	0	40
4.54656	0	74	138	37	104	176	16	74	150	71	90	173	9	2	5	-117	0	0	-111	-3	-6	35	4	0	42
4.66944	0	74	140	36	105	177	17	75	151	70	89	174	9	2	3	-116	0	0	-110	-2	-6	35	4	0	43
4.79232	0	74	140	36	104	177	16	75	152	70	89	173	9	2	4	-115	0	-1	-109	-3	-6	35	4	0	43
4.9152	0	74	143	36	104	179	15	75	154	69	90	174	10	3	4	-115	0	-1	-108	-3	-5	36	4	0	44
5.03808	0	73	139	37	103	176	16	74	150	70	89	174	8	3	4	-116	0	-1	-111	-2	-6	36	4	0	41
5.16096	0	73	139	36	104	177	16	74	150	70	89	173	9	2	4	-117	0	-1	-110	-3	-6	35	4	1	41
5.28384	0	74	140	36	104	178	15	75	151	70	90	174	9	2	4	-117	-2	0	-110	-3	-7	36	4	0	42
5.40672	0	74	141	36	105	178	16	75	152	70	89	174	9	3	4	-116	-1	0	-109	-3	-6	36	4	0	43
5.5296	0	74	142	35	105	179	16	74	153	69	90	174	9	3	4	-116	-1	-1	-109	-3	-5	37	5	0	44
5.65248	0	75	143	36	104	179	16	76	154	69	90	175	9	3	5	-115	0	0	-109	-3	-6	36	5	0	43
5.77536	0	73	140	36	104	178	15	75	150	70	90	174	9	3	4	-115	0	0	-111	-3	-6	37	4	0	41
5.89824	0	74	141	35	104	178	16	75	152	69	89	174	9	3	5	-116	0	0	-110	-4	-7	36	5	0	42
6.02112	0	74	140	35	105	178	16	74	151	71	90	174	9	2	5	-118	0	0	-110	-3	-6	37	4	0	42
6.144	0	74	141	35	104	179	17	75	153	68	90	174	9	3	4	-116	0	0	-110	-3	-6	36	4	0	43
6.26688	0	74	143	34	105	179	17	75	154	68	91	174	9	2	4	-116	0	-1	-109	-3	-6	37	4	0	44
6.38976	0	74	142	35	105	179	15	75	152	69	90	175	8	3	5	-116	0	-1	-110	-3	-6	37	5	0	42
6.51264	0	74	139	35	105	178	17	74	150	69	91	174	9	2	4	-116	0	0	-112	-3	-6	36	4	0	41
6.63552	0	74	139	36	105	178	16	75	151	69	90	174	9	2	4	-117	0	0	-111	-4	-7	36	4	0	42
6.7584	0	74	141	35	104	180	16	75	152	69	90	174	9	2	5	-116	-1	0	-110	-3	-6	36	4	1	42
6.88128	0	74	141	34	105	179	16	75	154	69	90	175	9	2	5	-116	0	0	-109	-3	-6	37	4	0	42
7.00416	0	74	142	34	104	180	16	75	155	69	90	175	10	3	5	-116	0	0	-109	-2	-6	38	4	0	44
7.12704	0	74	140	35	105	178	16	74	150	69	91	175	8	3	4	-116	0	0	-112	-4	-7	37	4	0	41
7.24992	0	73	139	35	105	178	17	74	150	69	90	175	9	3	4	-117	0	0	-111	-3	-6	37	4	0	40
7.3728	0	74	140	36	105	177	17	75	150	70	89	174	8	2	4	-116	0	-1	-110	-3	-6	37	3	0	40
7.49568	0	74	139	34	105	178	16	74	150	70	90	174	8	2	5	-117	-1	0	-110	-3	-5	36	4	0	42
7.61856	0	74	141	34	105	179	16	74	153	69	90	176	10	3	4	-117	-1	0	-110	-3	-5	36	4	0	43
7.74144	0	74	141	35	105	179	16	75	152	69	91	175	9	2	4	-116	-1	0	-111	-4	-6	38	3	0	42
7.86432	0	73	139	36	105	178	16	74	149	70	90	173	9	2	4	-116	0	0	-112	-3	-6	37	4	1	40
7.9872	0	73	139	35	106	177	15	74	148	69	89	174	9	1	4	-117	0	0	-111	-3	-6	35	5	0	40
8.11008	0	73	138	36	104	177	17	74	149	69	89	173	9	3	5	-116	0	0	-110	-3	-6	36	4	0	41
8.23296	0	74	139	36	104	178	17	74	151	70	90	173	9	2	4	-116	0	0	-110	-3	-6	36	4	0	42
8.35584	0	74	140	35	105	177	16	75	152	70	90	174	9	3	4	-116	-1	-1	-110	-2	-5	37	4	0	43
8.47872	0	74	139	37	106	177	16	74	151	69	90	174	8	3	4	-116	0	0	-110	-3	-5	36	5	0	43
8.6016	0	73	138	36	104	177	17	73	149	69	91	172	8	3	4	-117	0	0	-112	-2	-6	36	4	1	41
8.72448	0	73	138	36	105	177	15	74	148	69	90	172	9	2	4	-116	0	0	-111	-2	-5	36	4	0	41
8.84736	0	74	138	35	103	176	15	74	148	69	90	172	10	3	4	-116	0	-1	-109	-3	-6	36	5	0	42
8.97024	0	74	140	36	104	177	16	74	150	70	91	173	9	3	4	-117	0	0	-110	-3	-6	36	4	0	43
9.09312	0	74	141	35	105	178	16	75	151	69	90	173	9	3	5	-117	0	-1	-110	-3	-6	37	4	0	44
9.216	0	74	139	36	105	177	16	74	149	70	90	172	8	3	4	-116	-1	0	-111	-3	-5	36	4	1	41
9.33888	0	72	137	35	104	175	16	74	147	70	90	172	9	2	4	-117	-1	0	-112	-3	-6	36	4	1	41
9.46176	0	73	138	36	104	176	16	73	148	69	90	172	8	3	4	-117	0	0	-111	-2	-5	35	5	0	42
9.58464	0	74	138	35	105	176	16	74	148	70	90	171	9	2	4	-116	0	0	-110	-2	-6	35	5	0	42
9.70752	0	73	139	35	104	176	16	74	150	70	90	172	9	2	5	-116	0	0	-110	-2	-6	36	4	0	42
9.8304	0	74	140	37	105	177	15	74	150	68	90	173	9	2	4	-116	-1	0	-110	-2	-6	36	5	0	43
9.95328	0	73	136	36	103	177	17	73	146	70	90	170	8	3	5	-116	-1	1	-113	-3	-6	36	4	2	40
10.0762	0	73	137	37	104	176	16	74	146	69	90	169	9	2	3	-116	-1	0	-112	-4	-6	35	4	2	40
10.199	0	73	136	37	105	176	15	74	147	70	89	171	9	2	4	-117	0	0	-111	-3	-6	35	5	1	41
10.3219	0	73	136	37	105	175	16	74	147	69	89	171	8	2	4	-117	0	0	-110	-3	-6	35	4	0	43
10.4448	0	73	139	36	104	176	15	73	148	70	89	171	9	2	4	-116	0	0	-110	-3	-6	36	4	0	43
10.5677	0	73	137	38	104	176	16	73	146	70	90	169	7	3	3	-117	-1	0	-112	-2	-6	35	4	2	41
10.6906	0	73	135	38	103	176	17	73	144	70	88	169	9	2	4	-116	0	0	-114	-2	-6	34	4	2	41
10.8134	0	73	135	38	103	174	17	72	144	70	89	169	9	2	3	-116	0	0	-112	-2	-5	35	5	1	41
10.9363	0	72	135	37	103	176	16	73	145	71	90	168	9	2	4	-117	0	1	-111	-4	-6	34	4	2	41
11.0592	0	73	137	37	103	173	16	74	146	71	89	169	9	2	4	-117	0	-1	-111	-2	-5	34	4	0	42
11.1821	0	73	138	38	103	175	14	73	148	70	89	169	8	2	4	-117	-1	0	-109	-3	-5	35	4	1	43
11.305	0	73	135	39	104	175	17	72	145	70	89	167	8	3	4	-115	-1	1	-113	-3	-6	34	4	2	41
11.4278	0	72	135	39	103	174	18	72	142	70	89	166	9	2	5	-116	0	1	-114	-3	-4	34	4	1	41
11.5507	0	72	135	38	103	174	17	72	143	71	88	166	8	2	4	-116	0	1	-112	-2	-5	34	4	2	42
11.6736	0	73	135	39	103	173	16	73	144	70	89	166	9	3	4	-116	0	1	-110	-3	-6	34	5	2	41
11.7965	0	72	136	37	103	174	15	73	145	70	88	166	8	2	4	-117	0	1	-111	-3	-5	34	5	2	42
11.9194	0	73	137	38	103	174	15	73	147	70	88	167	8	3	5	-116	0	0	-111	-3	-6	35	4	1	43
12.0422	0	72	135	39	102	173	17	72	142	70	88	165	9	2	5	-116	0	1	-114	-3	-6	33	4	2	41
12.1651	0	73	134	37	103	172	16	73	143	70	88	164	9	3	4	-115	-1	1	-111	-3	-5	33	4	2	41
12.288	0	73	134	38	101	171	16	72	142	70	88	165	8	3	4	-116	0	0	-111	-3	-6	33	4	1	42
12.4109	0	72	135	39	102	173	16	72	144	69	87	164	7	3	4	-117	0	0	-110	-2	-5	34	4	2	42
12.5338	0	72	136	37	103	173	15	74	145	70	88	164	8	3	4	-116	0	1	-109	-3	-5	34	5	2	43
12.6566	0	72	135	39	102	173	15	72	143	70	88	164	8	2	3	-116	0	1	-111	-3	-5	35	5	2	41
12.7795	0	73	133	39	103	171	17	72	141	70	87	163	8	2	4	-116	0	0	-115	-3	-6	34	3	2	40
12.9024	0	72	134	38	102	172	17	72	141	70	88	163	7	2	4	-115	0	1	-113	-3	-5	34	4	2	42
13.0253	0	72	133	39	102	170	16	73	142	70	87	163	9	1	4	-117	0	0	-111	-2	-5	34	5	0	41
13.1482	0	73	134	38	102	172	15	73	143	70	87	162	8	2	4	-116	0	1	-110	-4	-6	34	4	2	42
13.271	0	73	136	38	102	171	14	73	145	69	87	164	8	2	4	-116	0	0	-109	-3	-5	35	4	1	43
13.3939	0	72	134	39	102	171	16	71	141	70	88	162	8	3	4	-115	0	0	-113	-2	-5	34	4	3	41
13.5168	0	72	132	39	102	170	17	72	139	70	88	162	9	3	4	-116	0	1	-114	-3	-6	34	4	2	41
13.6397	0	73	133	39	101	170	17	72	140	69	87	161	8	3	4	-115	0	0	-112	-2	-6	33	4	2	42
13.7626	0	72	133	38	102	171	16	72	141	70	87	161	8	3	4	-116	-1	0	-110	-3	-5	33	5	2	42
13.8854	0	73	133	38	101	172	15	72	143	70	87	162	8	3	4	-116	0	0	-111	-3	-6	34	4	2	42
14.0083	0	72	134	39	102	170	14	73	143	69	87	163	8	3	4	-115	0	0	-110	-2	-5	34	4	1	43
14.1312	0	72	132	39	102	170	16	72	140	69	86	161	8	2	4	-115	0	1	-113	-2	-5	33	4	1	40
14.2541	0	72	132	37	101	169	17	72	139	69	86	162	8	3	3	-116	0	0	-113	-2	-5	33	4	1	42
14.377	0	72	132	38	102	169	17	72	139	70	86	161	8	2	4	-115	-1	1	-112	-3	-6	33	5	2	41
14.4998	0	73	133	38	102	170	16	72	141	70	86	161	8	2	5	-116	-1	1	-111	-3	-6	34	4	1	42
14.6227	0	72	134	37	101	170	15	72	142	69	87	161	8	3	4	-115	0	0	-109	-3	-5	34	4	2	43
14.7456	0	73	135	39	102	170	14	72	143	68	86	161	8	3	4	-115	0	0	-110	-3	-4	34	5	2	43
14.8685	0	72	132	38	101	169	16	71	139	69	86	160	8	2	4	-116	0	0	-114	-2	-5	34	5	1	42
14.9914	0	72	131	38	101	169	17	71	139	70	85	160	8	2	4	-115	0	0	-113	-3	-6	33	5	2	42
15.1142	0	73	132	39	101	168	17	72	139	69	86	160	7	2	4	-115	0	1	-111	-3	-5	33	5	2	42
15.2371	0	73	133	37	101	169	16	72	141	70	86	160	8	3	4	-116	0	1	-111	-2	-5	34	4	2	42
15.36	0	73	134	39	101	169	16	72	141	69	86	160	7	2	4	-117	0	0	-110	-2	-5	33	4	1	43
15.4829	0	72	134	40	101	170	15	73	141	69	86	160	7	3	3	-115	-1	0	-112	-3	-5	34	4	2	42
15.6058	0	72	130	37	101	169	16	71	137	70	85	160	9	2	4	-115	0	1	-114	-3	-5	33	4	1	42
15.7286	0	72	132	39	100	170	16	72	139	69	86	159	9	3	3	-116	0	1	-112	-2	-5	34	4	1	42
15.8515	0	72	132	38	102	170	16	72	139	70	85	161	9	3	5	-117	0	0	-111	-2	-5	33	4	1	42
15.9744	0	73	133	38	101	170	16	73	141	69	86	162	7	3	4	-115	0	0	-110	-2	-5	33	4	0	43
16.0973	0	72	134	39	102	172	15	73	142	68	86	161	7	3	3	-116	0	1	-110	-2	-5	33	4	2	44
16.2202	0	71	132	39	101	169	17	72	138	69	86	160	8	3	3	-115	0	1	-114	-3	-6	33	4	2	40
16.343	0	72	131	38	101	170	16	71	138	69	87	160	9	2	4	-116	0	1	-114	-3	-5	33	5	1	41
16.4659	0	73	132	38	101	170	17	71	139	69	86	161	8	3	5	-116	-1	1	-111	-3	-6	33	4	1	41
16.5888	0	72	132	38	102	170	16	73	139	69	86	162	8	2	4	-116	0	0	-111	-3	-4	33	4	2	42
16.7117	0	73	133	39	101	170	15	72	141	68	85	161	8	3	3	-116	0	1	-109	-3	-3	33	4	1	43
16.8346	0	72	131	38	100	169	16	72	137	69	86	160	8	2	4	-116	0	0	-113	-3	-5	33	5	2	43
16.9574	0	71	131	37	100	167	17	72	137	68	86	159	8	3	4	-117	0	1	-113	-3	-5	32	3	1	42
17.0803	0	72	131	38	100	168	17	72	138	68	86	159	7	3	4	-116	0	0	-111	-2	-5	33	4	2	42
17.2032	0	73	131	38	101	169	16	71	137	67	86	160	8	3	3	-115	-1	0	-110	-3	-5	33	4	0	42
17.3261	0	73	131	36	100	168	15	71	139	67	86	161	7	2	4	-116	0	-1	-109	-2	-5	34	4	0	43
17.449	0	72	132	39	101	170	15	71	138	68	86	160	7	2	4	-115	0	1	-111	-2	-4	33	4	2	43
17.5718	0	71	130	37	101	168	16	71	135	67	86	159	8	3	5	-116	0	1	-113	-3	-5	33	5	2	43
17.6947	0	72	131	38	101	169	17	72	137	67	86	159	8	2	4	-116	0	1	-112	-2	-5	33	4	2	43
17.8176	0	71	129	37	101	170	16	71	137	67	86	159	8	2	4	-116	-1	1	-110	-3	-5	33	4	2	41
17.9405	0	72	131	37	100	170	16	72	139	67	85	160	8	1	4	-116	0	1	-110	-3	-5	33	4	2	43
18.0634	0	73	130	37	101	170	15	72	139	67	86	160	8	3	3	-115	0	0	-110	-3	-4	34	4	2	43
18.1862	0	71	130	37	101	170	16	72	136	68	86	160	9	3	4	-116	-1	1	-113	-3	-4	33	4	1	43
18.3091	0	71	130	36	101	171	18	72	136	67	85	160	7	2	4	-117	0	1	-112	-3	-4	33	4	1	43
18.432	0	72	131	36	101	171	18	71	136	67	86	161	7	2	5	-116	-1	1	-111	-3	-5	33	5	2	43
18.5549	0	73	132	36	102	171	17	71	138	67	86	161	8	3	4	-116	0	1	-110	-2	-5	34	4	2	43
18.6778	0	73	132	36	102	171	15	71	140	66	86	162	7	2	4	-115	0	0	-109	-2	-4	34	5	2	44
18.8006	0	71	129	36	102	170	16	72	136	67	86	161	8	2	3	-116	0	1	-112	-3	-5	33	4	2	42
18.9235	0	71	130	35	101	170	18	72	137	67	85	161	7	2	4	-116	0	1	-112	-3	-6	33	4	2	43
19.0464	0	71	131	36	101	172	16	72	137	66	86	161	9	3	4	-116	-1	0	-110	-3	-6	34	5	2	42
19.1693	0	72	132	35	102	170	16	72	138	66	87	162	8	3	3	-116	-1	0	-109	-3	-5	34	5	1	43
19.2922	0	72	133	35	101	172	15	72	139	65	85	163	8	3	4	-116	0	0	-108	-3	-5	35	4	1	43
19.415	0	72	131	36	101	172	16	71	138	67	86	162	8	2	3	-116	-1	1	-112	-2	-4	34	4	2	43
19.5379	0	72	130	35	101	171	17	72	137	66	87	161	9	2	4	-116	0	1	-112	-3	-5	33	4	2	43
19.6608	0	72	130	35	102	171	17	71	137	66	86	163	8	3	4	-116	-1	0	-111	-3	-4	34	4	0	43
19.7837	0	73	131	36	101	173	17	71	138	66	87	162	9	2	4	-117	0	1	-110	-3	-5	34	4	2	43
19.9066	0	72	133	35	102	172	15	72	139	66	87	165	8	2	4	-115	0	-1	-109	-3	-6	34	4	0	44
20.0294	0	72	132	37	101	172	15	72	138	67	86	163	8	3	4	-115	-1	0	-111	-2	-5	34	4	2	43
20.1523	0	72	130	35	102	173	18	71	137	66	87	163	8	1	4	-116	0	0	-112	-2	-4	33	4	1	42
20.2752	0	73	132	36	101	172	17	72	139	66	86	163	8	2	3	-116	-1	0	-111	-2	-5	33	4	1	43
20.3981	0	71	132	34	102	172	17	71	139	67	86	164	8	3	4	-117	0	0	-110	-3	-6	34	5	0	43
20.521	0	72	134	34	102	172	16	73	141	66	86	165	7	2	3	-115	0	0	-109	-2	-6	35	4	0	43
20.6438	0	73	134	35	102	174	15	72	141	66	87	164	8	3	4	-115	0	0	-108	-2	-5	35	3	2	44
20.7667	0	71	132	35	102	174	17	72	139	66	87	164	8	2	4	-117	0	1	-112	-2	-6	34	5	1	42
20.8896	0	72	132	35	102	174	17	71	140	67	86	163	8	2	3	-116	-1	0	-111	-3	-4	33	4	2	42
21.0125	0	73	133	34	103	174	16	72	140	66	86	166	8	2	3	-116	0	0	-110	-3	-5	34	4	1	43
21.1354	0	73	133	35	103	174	16	72	141	66	87	165	7	3	3	-117	0	0	-109	-2	-5	35	4	2	43
21.2582	0	73	134	34	102	174	17	73	143	65	87	165	7	3	3	-117	0	0	-109	-3	-5	35	4	1	43
21.3811	0	73	134	35	103	175	15	73	142	65	87	165	7	3	4	-116	0	1	-110	-2	-6	34	4	2	43
21.504	0	73	132	35	102	174	17	73	140	67	87	165	8	3	4	-115	-1	1	-112	-2	-5	35	4	1	42
21.6269	0	73	134	37	103	174	16	72	142	68	87	164	9	3	4	-116	0	1	-110	-2	-5	34	4	2	42
21.7498	0	72	134	36	103	174	17	72	143	68	88	167	8	2	4	-117	0	0	-110	-3	-5	34	5	1	43
21.8726	0	73	135	35	103	174	16	72	144	67	87	166	8	3	4	-116	0	0	-109	-3	-5	35	4	1	44
21.9955	0	74	136	37	102	174	15	73	145	68	87	168	8	2	4	-116	0	0	-109	-3	-6	35	4	0	45
22.1184	0	73	134	38	103	175	17	73	142	68	88	165	8	2	5	-116	0	1	-111	-2	-5	35	4	2	42
22.2413	0	73	135	38	102	175	16	73	143	69	88	165	8	3	5	-116	-1	0	-110	-2	-5	34	4	2	42
22.3642	0	73	135	38	102	173	16	73	143	68	86	168	8	3	5	-116	0	0	-110	-3	-5	34	5	0	43
22.487	0	73	135	38	103	174	16	74	145	70	87	166	8	3	4	-116	-1	0	-109	-3	-5	34	4	1	43
22.6099	0	74	137	38	102	174	16	74	146	69	87	165	8	3	5	-117	-1	0	-109	-2	-5	33	5	1	43
22.7328	0	74	137	39	104	180	17	73	145	69	88	168	6	2	4	-116	0	0	-111	-3	-5	33	5	0	42
22.8557	0	74	135	39	105	182	18	74	143	70	89	171	8	3	5	-116	0	-1	-113	-3	-5	34	5	0	41
22.9786	0	74	135	38	104	180	17	74	144	69	88	171	9	3	3	-116	0	0	-110	-3	-5	33	4	1	42
23.1014	0	73	137	39	103	178	15	73	144	68	88	169	8	2	5	-115	0	1	-109	-3	-5	34	4	2	43
23.2243	0	73	136	38	104	177	16	73	145	69	87	168	8	2	4	-116	0	0	-110	-3	-5	33	4	2	43
23.3472	0	73	137	38	103	177	16	74	146	67	88	168	8	2	4	-115	0	1	-108	-3	-5	33	4	2	43
23.4701	0	74	136	39	103	176	16	74	144	69	88	167	8	3	5	-116	-1	2	-110	-3	-6	34	3	2	43
23.593	0	74	136	38	103	175	16	73	144	71	87	167	8	2	4	-116	0	1	-110	-3	-5	34	5	2	42
23.7158	0	73	136	38	102	176	16	73	144	69	87	167	8	2	4	-116	0	1	-109	-3	-5	33	4	2	42
23.8387	0	73	137	38	103	176	17	73	146	70	89	169	8	3	4	-116	0	0	-109	-2	-6	34	4	0	43
23.9616	0	74	138	37	103	176	16	74	147	68	88	170	8	3	4	-115	0	0	-109	-3	-5	35	4	0	44
24.0845	0	73	138	39	103	177	15	74	148	70	89	169	8	3	5	-115	0	0	-110	-3	-6	35	4	1	42
24.2074	0	73	137	38	104	177	16	74	144	70	89	170	9	2	4	-116	0	0	-110	-2	-5	34	4	0	42
24.3302	0	74	137	37	104	177	17	73	148	69	88	170	8	2	5	-116	0	0	-109	-2	-5	34	4	0	43
24.4531	0	74	138	37	105	177	17	73	147	69	88	170	8	3	4	-116	0	0	-109	-3	-5	34	5	0	43
24.576	0	74	140	36	104	178	17	74	149	69	90	171	9	2	5	-117	-1	0	-109	-3	-6	36	4	0	44
24.6989	0	74	140	36	104	179	16	74	150	69	90	173	8	1	5	-116	0	0	-110	-3	-6	36	5	0	43
24.8218	0	73	138	37	105	179	17	73	147	69	88	170	7	3	4	-116	0	1	-111	-3	-5	35	4	2	42
24.9446	0	74	139	36	104	178	16	75	147	68	90	172	9	3	4	-117	-1	0	-110	-3	-5	35	4	0	42
25.0675	0	75	138	36	105	178	16	74	148	69	90	172	9	3	4	-116	0	0	-110	-3	-6	35	4	0	43
25.1904	0	74	140	35	105	179	18	75	149	67	89	173	9	2	4	-117	0	0	-110	-3	-5	36	4	0	43
25.3133	0	74	140	35	105	180	17	74	151	67	90	173	9	2	4	-116	-1	0	-108	-3	-6	37	4	0	43
25.4362	0	74	139	35	104	179	17	74	148	68	90	173	8	3	4	-116	0	0	-111	-2	-6	36	4	0	42
25.559	0	74	138	35	106	179	18	75	147	69	90	172	9	2	5	-117	0	0	-110	-3	-5	35	4	0	42
25.6819	0	74	138	35	105	180	17	74	147	68	90	175	9	3	3	-117	-1	0	-110	-3	-5	36	4	0	42
25.8048	0	74	140	35	105	182	17	75	149	67	91	175	8	3	4	-116	0	-1	-109	-3	-6	36	5	1	43
25.9277	0	74	141	33	106	181	17	74	151	67	90	175	9	3	3	-115	-1	-1	-109	-3	-6	37	4	0	44
26.0506	0	74	140	35	105	181	16	74	150	67	90	174	8	3	4	-116	0	0	-110	-3	-6	37	4	2	43
26.1734	0	73	138	35	106	179	17	74	147	68	90	174	8	3	4	-117	-1	-1	-111	-3	-6	37	4	0	41
26.2963	0	74	138	34	105	180	17	74	148	67	90	175	10	2	4	-117	0	0	-110	-3	-6	36	4	0	42
26.4192	0	74	140	34	105	179	17	75	149	67	90	174	8	2	4	-117	-1	0	-109	-3	-5	36	4	0	43
26.5421	0	75	140	33	105	180	17	74	150	67	90	174	9	3	4	-117	0	0	-109	-2	-6	36	4	1	43
26.665	0	74	140	35	105	180	16	74	150	67	90	175	8	2	6	-116	-1	0	-109	-3	-6	37	4	0	44
26.7878	0	74	138	35	105	180	18	74	148	67	89	175	8	2	5	-116	0	-1	-111	-3	-6	36	4	0	42
26.9107	0	74	138	33	105	181	17	74	149	68	90	175	8	3	4	-117	0	0	-109	-3	-5	36	4	0	42
27.0336	0	73	139	34	106	181	18	74	148	68	91	175	9	3	5	-117	0	0	-110	-3	-6	36	4	0	43
27.1565	0	73	139	34	105	182	17	74	149	68	90	176	9	3	4	-116	0	0	-110	-3	-6	37	4	1	43
27.2794	0	73	141	34	106	182	17	74	151	67	90	175	9	3	4	-116	0	0	-109	-3	-5	37	5	1	44
27.4022	0	75	139	35	107	180	17	74	148	68	92	174	8	3	4	-116	0	0	-113	-3	-7	36	5	1	42
27.5251	0	76	140	35	109	184	17	75	149	67	93	176	8	2	4	-117	0	0	-111	-3	-6	37	5	0	42
27.648	0	75	140	36	112	191	17	75	149	68	95	179	8	3	4	-118	0	-1	-112	-3	-6	36	5	0	43
27.7709	0	74	139	37	113	201	16	75	148	69	98	184	9	2	4	-117	-1	-2	-110	-3	-6	36	4	-2	41
27.8938	0	75	140	39	112	198	15	75	150	70	97	186	9	3	4	-116	0	-1	-110	-3	-6	35	4	0	42
28.0166	0	74	138	40	111	192	16	74	146	69	95	185	8	2	4	-117	0	0	-114	-3	-6	33	4	1	40
28.1395	0	74	137	41	110	189	16	73	145	70	94	181	9	2	4	-117	0	0	-115	-2	-5	33	4	2	41
28.2624	0	75	137	41	108	187	16	74	146	71	93	180	8	3	4	-116	0	1	-112	-3	-5	32	5	2	42
28.3853	0	74	137	42	106	184	15	74	146	70	92	177	8	2	4	-115	-1	0	-110	-3	-5	32	4	1	42
28.5082	0	75	138	42	106	183	16	74	147	72	91	175	8	3	4	-115	-1	1	-110	-4	-6	31	4	2	43
28.631	0	74	138	43	105	181	14	74	147	71	90	174	8	2	4	-114	-1	1	-112	-3	-6	30	4	3	42
28.7539	0	74	136	41	105	179	16	74	145	70	88	172	8	3	4	-115	0	1	-113	-3	-5	29	5	2	42
28.8768	0	74	137	43	104	177	15	74	145	69	90	171	8	3	5	-113	0	1	-112	-3	-5	29	4	2	42
28.9997	0	74	138	41	104	177	15	75	146	70	90	169	8	4	4	-114	0	1	-110	-4	-6	29	4	2	42
29.1226	0	74	137	42	103	178	15	74	147	71	89	169	8	3	3	-113	0	0	-111	-3	-6	30	3	2	42
29.2454	0	74	139	43	103	177	14	74	146	70	89	169	8	3	4	-112	0	0	-111	-3	-6	29	3	2	43
29.3683	0	74	135	41	102	174	16	74	144	69	88	167	8	2	5	-112	0	1	-115	-3	-6	29	4	2	41
29.4912	0	74	137	40	103	170	14	74	145	69	87	164	8	2	5	-113	0	1	-111	-3	-5	28	5	2	41
29.6141	0	74	138	40	102	163	14	74	147	69	86	159	8	2	5	-112	0	0	-111	-3	-6	29	6	2	43
29.737	0	75	139	39	101	163	15	74	150	67	86	157	8	2	4	-113	0	0	-110	-3	-6	29	3	1	43
29.8598	0	74	141	40	101	163	15	74	150	64	86	157	7	3	4	-116	0	0	-110	-3	-6	29	4	2	44
29.9827	0	74	138	37	101	162	14	74	147	67	85	155	7	3	3	-114	0	1	-111	-4	-6	32	4	1	42
30.1056	0	74	138	37	101	161	15	74	148	67	85	154	8	3	4	-115	-1	1	-110	-2	-6	34	4	2	43
30.2285	0	74	138	37	101	163	15	73	148	67	86	155	7	3	4	-114	0	1	-110	-2	-5	35	5	1	43
30.3514	0	75	139	35	101	163	16	73	148	67	85	154	7	3	4	-115	0	0	-110	-3	-5	35	5	2	43
30.4742	0	75	140	36	101	163	15	75	150	66	87	156	8	2	4	-115	0	1	-110	-2	-5	36	5	2	43
30.5971	0	75	140	38	101	163	15	75	149	68	87	155	7	3	4	-115	0	1	-111	-3	-6	35	4	2	42
30.72	0	75	139	38	100	163	15	75	148	70	87	154	8	2	4	-117	0	0	-110	-3	-6	34	4	2	42
30.8429	0	76	140	38	100	163	15	75	149	70	86	155	8	3	4	-117	0	1	-110	-3	-5	35	5	1	43
30.9658	0	74	139	38	101	164	15	75	150	71	86	154	9	2	4	-117	0	1	-110	-3	-6	35	4	2	42
31.0886	0	75	141	37	101	163	16	76	152	70	86	156	7	3	4	-117	0	0	-110	-3	-6	35	4	1	43
31.2115	0	75	142	37	102	164	15	75	152	70	86	157	8	2	4	-116	-1	0	-110	-2	-6	35	4	1	44
31.3344	0	74	140	37	100	164	15	74	149	70	86	155	8	2	4	-116	-1	1	-111	-3	-6	35	4	1	42
31.4573	0	75	140	37	101	164	16	75	150	70	86	155	8	3	4	-117	0	1	-110	-4	-6	36	4	1	42
31.5802	0	74	140	36	100	164	16	74	150	70	86	155	8	2	4	-117	0	0	-111	-2	-5	36	5	2	43
31.703	0	74	142	34	100	164	16	75	151	68	85	155	8	3	5	-116	0	0	-110	-3	-6	36	4	1	43
31.8259	0	74	142	34	101	163	16	75	153	67	86	157	8	2	5	-115	0	0	-109	-4	-5	37	4	0	44
31.9488	0	75	141	36	101	165	14	75	150	67	86	156	8	2	4	-117	-1	1	-110	-3	-7	37	4	2	42
32.0717	0	74	140	34	100	164	15	74	150	69	86	156	8	3	4	-117	0	0	-110	-3	-6	37	4	1	41
32.1946	0	74	141	34	101	164	15	75	151	68	86	157	8	3	5	-117	0	0	-110	-2	-4	37	4	1	43
32.3174	0	75	142	34	102	166	15	74	152	68	87	156	8	2	5	-116	0	1	-110	-3	-6	37	4	2	42
32.4403	0	75	141	34	102	167	16	75	153	68	87	159	8	2	5	-116	-1	0	-109	-3	-7	37	4	0	44
32.5632	0	74	142	35	101	167	14	76	152	68	87	157	8	2	4	-116	0	1	-110	-3	-6	38	4	2	44
32.6861	0	74	140	35	102	165	15	74	150	69	87	157	8	3	4	-116	0	1	-111	-2	-5	37	4	2	41
32.809	0	75	141	34	101	166	15	74	150	67	87	157	8	3	5	-117	0	0	-110	-3	-6	37	4	1	41
32.9318	0	74	141	35	101	165	16	75	150	69	87	156	8	3	4	-117	0	1	-110	-3	-6	38	4	2	43
33.0547	0	75	141	33	101	165	16	74	153	68	86	156	8	2	4	-117	0	1	-110	-3	-7	38	4	2	43
33.1776	0	75	143	34	102	164	15	75	155	67	87	158	8	2	5	-115	0	0	-110	-3	-6	38	5	0	44
33.3005	0	75	143	35	102	166	16	75	151	68	86	157	7	3	4	-116	0	0	-112	-4	-6	38	4	2	41
33.4234	0	75	141	34	101	165	15	76	150	69	87	156	8	3	4	-117	0	0	-112	-3	-6	37	4	2	42
33.5462	0	75	142	34	101	165	15	75	152	68	87	156	9	3	4	-117	0	0	-111	-3	-5	37	4	2	42
33.6691	1	75	142	34	101	166	16	75	151	68	86	157	8	3	3	-116	-1	0	-109	-3	-5	37	5	1	43
33.792	0	75	142	33	102	167	16	75	153	67	87	159	8	3	4	-116	0	0	-110	-4	-6	38	5	1	43
33.9149	0	75	144	35	102	168	15	75	153	67	86	158	8	3	4	-117	0	0	-110	-3	-6	38	5	2	43
34.0378	0	74	140	34	102	166	16	74	150	68	87	157	7	3	5	-116	0	1	-112	-3	-6	38	4	1	42
34.1606	0	73	141	34	102	166	15	74	150	68	88	158	8	3	4	-117	-1	0	-111	-3	-7	38	4	2	42
34.2835	0	74	142	33	103	166	16	75	151	68	86	159	8	2	3	-116	0	0	-110	-3	-6	37	4	1	43
34.4064	0	74	142	34	103	167	16	76	152	67	87	158	8	2	4	-117	0	0	-111	-3	-6	37	5	2	43
34.5293	0	75	143	34	102	168	15	75	153	67	87	160	9	3	5	-116	0	0	-111	-3	-5	38	4	1	43
34.6522	0	74	141	34	102	168	16	74	150	67	87	159	7	3	5	-115	0	1	-111	-4	-6	37	4	2	42
34.775	0	74	140	34	102	168	16	75	150	67	87	158	8	3	4	-116	0	1	-111	-3	-5	36	4	2	42
34.8979	0	74	140	34	102	167	16	75	151	67	87	159	8	3	5	-117	-1	0	-110	-3	-6	37	5	2	42
35.0208	0	74	141	34	102	167	16	74	151	67	88	159	8	3	4	-116	-1	0	-110	-3	-5	37	4	2	43
35.1437	0	76	143	33	102	168	16	75	153	68	87	158	8	2	5	-116	0	0	-110	-4	-6	37	4	2	43
35.2666	0	75	142	35	103	169	16	75	151	68	88	159	7	3	5	-117	0	1	-112	-3	-6	38	4	1	41
35.3894	0	75	140	35	102	167	17	74	149	68	87	159	7	3	5	-117	-1	0	-113	-3	-6	37	5	3	41
35.5123	0	74	141	35	102	168	16	74	150	69	87	158	8	3	5	-116	0	0	-112	-3	-5	38	4	1	42
35.6352	0	74	140	35	102	167	16	74	151	68	88	158	7	3	4	-117	-1	0	-111	-2	-6	37	4	1	42
35.7581	0	74	141	34	102	169	16	75	151	68	88	159	8	2	5	-117	0	1	-111	-3	-6	38	5	2	42
35.881	0	74	142	35	103	168	15	75	151	68	88	160	8	2	5	-117	0	1	-111	-3	-5	38	5	2	43
36.0038	0	75	139	36	103	167	16	74	148	69	88	159	7	2	4	-117	0	0	-113	-3	-6	37	5	2	41
36.1267	0	74	139	35	102	168	16	74	148	68	88	159	8	3	5	-116	0	1	-112	-3	-6	36	4	2	42
36.2496	0	73	139	37	103	168	15	74	148	69	88	159	8	3	4	-117	0	0	-111	-3	-6	36	4	2	41
36.3725	0	73	139	35	102	167	16	74	149	70	87	158	8	2	4	-118	0	0	-111	-3	-6	36	4	1	42
36.4954	0	74	140	35	102	166	16	75	150	69	87	159	8	3	4	-117	0	-1	-110	-4	-5	37	4	0	43
36.6182	0	74	141	36	102	168	14	74	150	68	88	159	7	2	4	-116	0	0	-111	-3	-6	37	4	1	43
36.7411	0	74	138	36	102	167	17	74	148	70	87	159	7	2	4	-116	0	1	-113	-3	-5	35	4	2	42
36.864	0	73	138	37	101	168	16	74	148	70	87	158	8	2	4	-117	0	1	-111	-3	-6	36	4	1	41
36.9869	0	74	139	36	102	167	15	74	149	69	87	158	9	2	4	-117	0	1	-110	-3	-6	35	5	2	42
37.1098	0	74	139	36	102	168	16	74	150	69	87	159	8	2	4	-117	0	0	-110	-3	-6	36	4	2	43
37.2326	0	73	142	35	102	167	15	74	151	69	86	160	8	3	5	-116	0	0	-110	-3	-6	37	4	1	44
37.3555	0	75	141	37	102	168	14	74	150	69	87	158	8	3	4	-117	0	1	-111	-3	-6	36	3	2	43
37.4784	0	74	139	36	102	166	17	74	147	69	86	158	7	2	5	-117	-1	1	-113	-3	-6	36	4	1	42
37.6013	0	74	139	36	102	168	15	74	148	69	87	158	9	2	5	-117	-2	1	-111	-3	-5	35	4	3	42
37.7242	0	74	139	36	102	168	16	74	148	69	87	158	8	3	5	-116	0	0	-110	-3	-6	35	3	1	43
37.847	0	74	140	36	103	168	16	74	150	69	86	158	7	2	4	-117	0	0	-111	-3	-6	36	4	2	43
37.9699	0	74	140	36	102	168	16	74	150	69	88	158	8	3	4	-117	0	0	-109	-3	-6	36	4	2	44
38.0928	0	74	139	38	102	168	15	73	149	69	87	159	7	3	4	-117	0	0	-111	-3	-6	36	4	1	42
38.2157	0	74	137	37	102	166	15	73	148	70	86	158	8	3	4	-117	-1	0	-112	-3	-6	35	5	2	41
38.3386	0	73	138	37	102	166	16	73	147	70	86	157	7	2	4	-117	0	1	-112	-2	-6	35	4	1	42
38.4614	0	73	139	36	101	166	16	73	147	70	87	157	8	3	4	-118	0	1	-111	-3	-5	35	4	2	42
38.5843	0	74	140	36	101	166	15	73	148	69	87	157	8	3	4	-117	0	0	-111	-3	-7	35	4	2	42
38.7072	0	73	140	36	101	166	16	74	149	69	86	157	8	3	3	-117	-1	1	-110	-3	-6	37	4	1	43
38.8301	0	73	139	38	101	166	16	73	147	70	86	158	6	2	4	-116	0	1	-112	-3	-7	35	4	1	42
38.953	0	74	136	38	100	165	16	73	146	70	85	155	7	2	4	-117	0	0	-113	-2	-6	36	5	2	41
39.0758	0	73	137	36	101	165	15	73	145	70	85	157	8	3	4	-117	0	1	-111	-2	-5	34	4	1	41
39.1987	0	73	137	38	101	166	15	73	146	70	86	156	8	3	4	-117	-1	1	-111	-2	-5	35	4	2	42
39.3216	0	73	138	36	100	166	16	73	148	70	85	156	8	3	4	-117	0	1	-110	-2	-6	35	4	2	43
39.4445	0	73	138	37	100	165	15	73	148	69	86	156	8	3	4	-117	-1	0	-110	-3	-5	36	4	2	43
39.5674	0	73	137	38	100	165	15	73	146	70	85	156	7	3	4	-116	0	0	-111	-3	-5	35	5	1	42
39.6902	0	72	136	37	100	164	16	72	144	70	85	155	7	2	4	-117	0	1	-113	-3	-5	35	5	2	41
39.8131	0	73	137	37	100	164	16	72	144	70	85	155	7	3	5	-117	0	1	-112	-3	-6	34	5	2	42
39.936	0	74	137	37	100	164	16	72	145	70	85	155	8	2	4	-118	0	0	-111	-3	-6	35	4	1	41
40.0589	0	72	138	37	100	165	16	74	146	69	85	155	7	3	4	-116	0	0	-110	-2	-6	36	5	2	43
40.1818	0	73	139	36	101	165	16	73	148	68	84	155	8	3	4	-117	0	1	-110	-2	-6	36	4	1	44
40.3046	0	73	137	37	100	165	15	73	147	69	85	155	7	3	5	-117	0	1	-112	-2	-6	35	3	2	43
40.4275	0	72	136	37	100	163	16	73	144	70	84	155	6	3	3	-116	0	1	-113	-3	-5	35	4	1	41
40.5504	0	72	137	38	100	165	15	73	145	69	85	155	8	2	5	-117	0	1	-111	-2	-5	35	4	2	42
40.6733	0	73	136	38	99	165	15	72	146	70	85	154	8	3	4	-116	-1	0	-111	-2	-5	35	4	1	42
40.7962	0	74	138	37	100	165	16	72	146	70	85	155	8	3	4	-117	0	1	-110	-3	-5	35	4	1	43
40.919	0	73	138	37	99	165	15	74	148	69	85	155	8	3	4	-117	0	1	-110	-3	-5	36	5	1	44
41.0419	0	73	137	38	101	165	15	73	145	69	86	155	7	3	4	-117	0	1	-111	-3	-5	36	4	2	42
41.1648	0	73	137	36	101	163	16	73	145	69	85	155	7	2	4	-117	0	1	-112	-2	-5	35	5	2	42
41.2877	0	73	137	37	99	164	15	73	145	69	84	154	8	3	5	-117	0	0	-111	-2	-5	35	4	1	42
41.4106	0	72	138	36	100	165	16	72	146	70	86	155	7	3	4	-118	0	0	-110	-3	-6	35	4	1	42
41.5334	0	72	137	37	100	166	15	73	146	68	85	155	7	3	4	-117	-1	1	-110	-3	-6	36	5	2	43
41.6563	0	74	139	36	101	167	15	73	147	67	85	155	7	2	4	-117	0	1	-110	-2	-6	37	5	1	43
41.7792	0	73	137	37	100	166	15	73	144	70	85	155	6	3	4	-117	0	0	-113	-3	-6	36	4	2	41
41.9021	0	73	136	37	101	166	16	73	143	69	85	155	7	2	4	-117	-1	0	-112	-3	-5	35	5	2	41
42.025	0	73	138	37	100	166	15	72	145	69	85	156	7	3	4	-117	0	0	-111	-2	-5	35	4	2	42
42.1478	0	73	137	37	101	166	15	73	145	69	85	155	7	2	4	-116	0	1	-110	-3	-5	35	5	1	42
42.2707	0	73	137	36	101	167	16	73	147	68	85	156	7	3	4	-117	0	1	-110	-3	-6	36	4	2	43
42.3936	0	73	138	36	101	168	16	73	147	68	85	157	8	3	3	-117	0	1	-110	-3	-6	37	4	2	44
42.5165	0	73	136	37	101	166	16	73	145	69	84	156	7	2	5	-116	0	0	-112	-3	-8	36	4	2	41
42.6394	0	73	136	36	101	167	16	72	144	69	85	155	7	1	5	-117	0	1	-112	-2	-6	35	4	1	41
42.7622	0	72	137	37	101	167	16	73	145	69	85	156	7	2	4	-117	0	0	-111	-2	-6	34	4	2	41
42.8851	0	73	137	36	100	167	16	73	146	68	85	156	7	3	4	-117	-1	1	-110	-3	-6	35	4	2	42
43.008	0	73	138	36	102	168	15	73	146	68	86	156	8	3	4	-117	0	0	-110	-3	-5	36	4	2	43
43.1309	0	73	139	35	101	168	15	72	147	68	84	156	7	3	4	-116	0	1	-111	-3	-6	36	5	2	44
43.2538	0	73	136	37	100	168	16	72	144	69	85	157	7	3	3	-117	0	1	-112	-2	-5	35	4	2	42
43.3766	0	72	136	36	101	168	17	73	144	69	85	156	7	2	4	-118	-1	0	-112	-3	-5	35	4	2	41
43.4995	0	73	137	36	102	168	15	73	144	69	85	157	8	3	5	-118	-1	1	-110	-4	-6	35	4	1	42
43.6224	0	72	137	36	101	168	16	72	145	69	86	157	7	3	4	-117	0	1	-110	-2	-5	36	5	1	43
43.7453	0	73	139	36	101	169	16	73	147	68	86	157	7	3	3	-117	0	1	-111	-2	-6	36	4	2	43
43.8682	0	73	139	36	102	169	15	73	147	68	86	157	7	2	4	-117	0	1	-110	-3	-5	35	4	1	43
43.991	0	73	136	36	102	168	17	73	144	68	85	157	7	3	4	-116	-1	0	-112	-3	-5	35	5	2	42
44.1139	0	73	136	37	101	168	16	73	144	68	85	157	8	3	4	-117	0	1	-111	-3	-6	35	4	2	41
44.2368	0	73	137	37	102	169	16	72	144	69	86	158	7	3	4	-117	0	0	-111	-4	-6	35	4	2	42
44.3597	0	74	137	36	101	169	17	72	145	68	86	157	7	2	3	-117	0	0	-110	-2	-5	35	4	2	42
44.4826	0	73	138	35	101	170	15	72	146	67	85	158	8	3	4	-116	0	0	-110	-3	-5	36	5	2	43
44.6054	0	73	137	37	102	169	16	73	144	69	86	157	7	2	3	-117	0	1	-112	-3	-6	35	4	2	43
44.7283	0	72	136	37	102	169	17	72	144	70	85	157	7	2	3	-117	0	0	-113	-3	-6	35	4	2	42
44.8512	0	73	137	37	102	169	16	72	143	69	85	158	8	2	3	-117	0	0	-112	-3	-5	35	4	1	42
44.9741	0	73	136	36	102	168	15	72	145	69	86	157	8	3	5	-117	0	0	-110	-3	-6	35	4	1	42
45.097	0	73	137	36	102	170	15	73	145	70	86	158	7	2	5	-117	0	0	-110	-3	-6	35	4	1	43
45.2198	0	73	138	37	102	170	15	73	146	69	86	159	7	2	4	-117	0	1	-111	-2	-6	36	4	2	43
45.3427	0	72	136	38	102	169	17	73	142	68	86	159	7	3	5	-117	0	1	-112	-3	-6	34	4	1	42
45.4656	0	73	136	38	102	169	17	73	143	68	86	159	6	3	5	-117	-1	1	-112	-4	-6	35	5	2	43
45.5885	0	72	136	37	102	170	16	72	143	70	85	159	7	2	4	-117	0	1	-112	-2	-5	34	4	1	42
45.7114	0	73	136	37	102	170	16	72	145	69	85	158	8	3	4	-117	0	0	-110	-3	-6	35	4	2	42
45.8342	0	73	137	36	102	170	17	73	145	69	86	159	7	3	4	-117	0	2	-110	-3	-5	35	4	1	43
45.9571	0	73	138	38	102	170	15	73	146	69	86	159	7	3	4	-116	0	1	-110	-2	-5	35	5	2	43
46.08	0	73	136	38	102	171	16	72	144	69	86	159	8	4	4	-117	0	1	-114	-3	-5	35	4	1	42
46.2029	0	72	137	37	101	169	16	72	143	69	85	159	7	3	4	-116	0	0	-112	-2	-5	35	4	2	41
46.3258	0	72	136	38	102	170	16	73	144	70	85	158	8	3	5	-118	0	0	-111	-3	-4	34	4	2	42
46.4486	0	73	136	37	101	170	17	72	145	70	86	158	7	2	4	-117	0	1	-110	-3	-6	35	4	1	42
46.5715	0	73	138	37	101	170	16	72	147	69	85	160	8	2	4	-117	0	1	-110	-3	-6	35	4	1	43
46.6944	0	73	139	37	101	171	15	73	147	68	85	159	8	2	3	-117	0	1	-110	-2	-5	35	5	1	44
46.8173	0	73	137	38	101	170	17	72	144	69	86	159	7	3	5	-117	0	1	-112	-3	-5	34	4	1	42
46.9402	0	73	137	37	102	170	16	72	144	69	86	158	8	2	5	-116	0	1	-110	-3	-6	35	4	2	42
47.063	0	73	137	38	102	171	16	72	145	70	86	159	8	2	4	-117	0	1	-110	-2	-6	34	5	2	42
47.1859	0	73	138	37	101	171	16	73	146	69	85	160	7	2	3	-118	-1	1	-110	-3	-5	35	4	2	43
47.3088	0	73	139	36	102	171	16	72	148	68	86	159	9	2	4	-117	0	1	-109	-3	-6	35	5	1	44
47.4317	0	73	140	38	102	171	15	74	147	67	86	160	8	2	4	-116	-1	0	-110	-3	-6	37	5	2	44
47.5546	0	73	137	38	102	171	17	72	144	69	86	160	6	2	5	-117	-1	0	-112	-3	-6	34	4	2	42
47.6774	0	73	138	37	102	170	16	73	145	69	85	159	8	3	4	-117	-1	1	-111	-3	-6	35	3	2	42
47.8003	0	73	138	37	102	171	16	73	146	69	85	160	7	2	4	-117	0	1	-111	-3	-6	35	4	2	42
47.9232	0	74	139	37	101	171	17	73	147	69	86	160	7	2	4	-117	0	0	-110	-3	-6	35	4	2	43
48.0461	0	73	139	36	102	171	17	74	148	69	86	159	8	3	5	-117	-1	1	-109	-2	-6	36	4	1	44
48.169	0	74	140	38	101	172	16	73	148	69	86	161	7	2	4	-117	-1	1	-110	-3	-6	35	4	2	44
48.2918	0	73	138	38	102	171	16	73	145	69	85	160	8	3	4	-117	-1	0	-112	-2	-5	34	5	2	42
48.4147	0	73	138	38	102	171	17	73	146	70	86	160	7	2	4	-116	0	1	-111	-3	-6	35	4	1	42
48.5376	0	73	138	38	102	171	16	73	146	70	86	160	8	2	4	-117	0	0	-110	-2	-6	35	4	1	42
48.6605	0	73	139	38	102	172	16	73	148	70	87	161	8	3	4	-117	-1	1	-109	-2	-6	35	4	2	42
48.7834	0	74	140	37	102	173	17	73	148	69	86	161	8	3	4	-117	0	1	-110	-3	-6	35	4	1	43
48.9062	0	74	139	38	102	171	16	73	148	70	86	159	7	3	4	-116	-1	1	-109	-3	-5	35	5	2	43
49.0291	0	73	137	37	102	171	16	72	145	69	86	160	7	3	4	-117	0	1	-112	-2	-5	35	5	2	42
49.152	0	74	137	37	102	171	17	72	146	69	86	160	7	3	4	-117	-1	1	-111	-3	-6	35	4	1	42
49.2749	0	73	139	37	102	171	17	73	147	70	86	159	7	2	4	-117	0	1	-111	-3	-5	35	4	2	42
49.3978	0	74	139	38	101	172	16	74	148	69	87	161	8	3	4	-117	0	0	-110	-2	-6	36	4	1	43
49.5206	0	74	139	37	102	172	16	73	149	69	86	161	8	2	4	-116	-1	1	-109	-3	-6	36	4	2	44
49.6435	0	73	139	38	103	172	16	74	148	69	87	161	7	2	5	-117	0	0	-111	-3	-5	35	4	1	43
49.7664	0	73	138	38	103	171	17	72	146	70	86	161	7	2	5	-117	0	1	-112	-3	-5	35	3	2	41
49.8893	0	73	138	38	102	172	16	72	146	70	86	161	8	2	4	-116	-1	0	-111	-3	-5	35	4	2	43
50.0122	0	73	139	37	102	172	17	72	147	70	86	161	9	3	5	-116	0	1	-110	-2	-7	35	4	2	42
50.135	0	73	140	35	102	174	16	73	147	70	87	161	9	3	5	-117	0	1	-110	-3	-6	35	4	2	43
50.2579	0	73	141	36	102	174	16	74	150	68	86	162	8	2	4	-116	0	1	-109	-3	-5	37	5	2	44
50.3808	0	74	140	37	103	174	16	73	149	68	86	163	7	3	4	-115	0	0	-110	-3	-6	36	3	2	43
50.5037	0	73	139	36	103	174	17	73	147	69	88	163	8	2	4	-117	-1	1	-112	-3	-6	35	4	2	42
50.6266	0	73	139	35	103	174	17	73	148	69	86	163	8	3	4	-118	0	0	-111	-2	-5	35	4	2	42
50.7494	0	73	141	36	103	173	16	74	149	68	87	163	8	3	4	-117	0	0	-110	-3	-5	36	4	1	43
50.8723	0	74	141	35	104	174	17	74	150	67	87	163	8	3	5	-116	-1	0	-110	-2	-6	37	5	1	44
50.9952	0	74	141	35	103	175	16	73	152	67	87	164	8	2	4	-116	-1	0	-109	-3	-6	37	4	2	43
51.1181	0	73	139	37	103	174	17	74	149	68	87	164	6	3	5	-116	0	1	-112	-3	-5	36	4	2	42
51.241	0	73	140	35	103	175	16	74	149	69	88	163	8	2	4	-117	0	0	-111	-3	-6	37	4	2	41
51.3638	0	75	140	35	103	175	16	73	149	68	87	163	9	3	4	-117	0	0	-110	-2	-6	36	5	1	42
51.4867	0	74	140	34	104	176	18	73	150	69	87	164	8	3	5	-117	-1	1	-110	-3	-6	37	5	2	43
51.6096	0	75	141	35	103	176	17	74	151	67	87	165	8	3	4	-116	-1	0	-109	-3	-6	37	4	2	44
51.7325	0	74	141	36	103	175	16	74	151	68	86	164	7	2	4	-117	0	1	-111	-2	-5	37	4	2	43
51.8554	0	74	139	36	103	174	17	73	148	67	88	164	8	3	4	-117	0	1	-112	-2	-6	37	5	1	42
51.9782	0	73	141	35	104	175	17	74	149	68	87	164	8	3	5	-117	-1	0	-111	-3	-5	36	5	1	41
52.1011	0	73	140	36	104	176	17	74	149	68	87	165	8	3	4	-117	0	0	-110	-3	-6	37	4	2	42
52.224	0	74	141	34	103	175	17	73	150	69	88	165	8	2	4	-117	-1	1	-110	-3	-6	37	4	1	43
52.3469	0	74	142	35	103	176	15	74	151	67	87	166	9	3	4	-116	0	1	-110	-3	-6	38	3	1	43
52.4698	0	74	140	36	102	175	16	73	148	69	88	164	8	3	4	-117	-1	0	-113	-2	-6	36	4	2	42
52.5926	0	73	139	36	103	175	17	73	148	69	87	165	8	2	4	-117	0	1	-112	-2	-6	36	5	2	41
52.7155	0	73	140	35	103	175	16	73	149	69	88	165	8	3	4	-117	0	1	-110	-3	-6	36	4	2	42
52.8384	0	73	139	36	104	175	17	74	149	69	88	165	8	2	4	-117	0	1	-110	-2	-6	36	4	2	42
52.9613	0	73	140	35	103	175	17	73	150	68	87	165	8	3	5	-116	0	0	-110	-3	-5	37	4	2	43
53.0842	0	74	141	37	104	176	15	74	149	69	87	166	8	3	3	-117	0	0	-111	-4	-6	37	4	2	42
53.207	0	73	139	37	103	175	17	73	148	70	88	165	7	2	4	-117	0	1	-114	-3	-5	35	4	2	41
53.3299	0	73	139	37	104	176	17	74	148	69	87	166	8	3	4	-117	0	1	-112	-4	-6	35	4	2	42
53.4528	0	73	139	36	104	176	16	74	148	70	88	165	9	3	4	-117	0	1	-110	-3	-6	35	4	1	42
53.5757	0	73	141	37	103	176	16	74	150	69	88	166	9	2	5	-118	0	0	-110	-3	-5	36	5	2	43
53.6986	0	73	142	37	103	175	16	73	151	69	87	165	8	3	4	-117	0	1	-109	-3	-5	36	4	1	45
53.8214	0	74	141	38	103	175	16	74	149	70	87	165	7	2	4	-116	0	1	-111	-3	-5	36	4	2	43
53.9443	0	74	139	38	103	175	17	74	149	70	88	165	7	3	4	-117	0	0	-113	-3	-5	35	4	2	42
54.0672	0	74	139	38	103	176	17	74	149	71	88	165	8	2	4	-117	0	1	-111	-2	-5	35	4	2	42
54.1901	0	74	139	38	103	176	16	74	148	70	88	166	8	2	4	-117	-1	1	-110	-3	-6	35	5	2	42
54.313	0	75	140	38	104	176	17	74	151	69	88	166	9	2	4	-116	0	0	-110	-2	-6	36	4	2	43
54.4358	0	74	141	37	104	177	17	74	152	70	87	168	9	2	3	-116	-1	0	-109	-3	-6	36	4	1	44
54.5587	0	74	142	38	103	177	16	74	151	69	88	166	8	2	4	-117	-1	1	-111	-3	-6	35	4	1	43
54.6816	0	74	140	38	103	177	17	73	150	71	88	166	8	2	4	-117	0	1	-112	-3	-7	35	4	2	42
54.8045	0	74	140	37	103	177	16	75	151	70	88	166	9	2	5	-117	0	0	-111	-3	-6	36	5	2	42
54.9274	0	74	141	37	104	177	17	75	151	70	89	168	8	3	4	-117	0	0	-110	-3	-5	35	4	1	44
55.0502	0	74	141	36	103	176	17	74	152	69	88	170	9	3	4	-117	-1	-1	-110	-3	-6	36	4	0	44
55.1731	0	74	143	36	104	177	18	75	153	68	88	168	8	3	5	-115	0	1	-109	-3	-6	37	4	2	44
55.296	0	75	144	37	104	178	16	75	154	69	88	168	9	3	5	-116	0	1	-110	-4	-6	36	5	1	44
55.4189	0	74	142	37	104	178	17	75	153	70	88	168	9	2	5	-116	0	1	-112	-3	-6	36	4	2	42
55.5418	0	75	142	37	104	178	17	75	153	71	88	168	9	3	5	-117	0	1	-110	-3	-6	36	4	2	42
55.6646	0	74	144	36	105	179	17	75	154	70	88	168	9	2	5	-117	-1	1	-111	-3	-6	36	4	2	43
55.7875	0	75	144	35	105	178	17	75	155	68	89	169	9	3	4	-116	0	0	-110	-3	-6	38	4	0	43
55.9104	0	74	145	35	104	178	17	75	157	69	89	170	9	2	4	-116	0	0	-110	-3	-6	37	4	1	44
56.0333	0	75	146	36	103	178	16	75	157	69	89	170	9	3	5	-115	0	0	-110	-3	-6	37	3	2	44
56.1562	0	75	144	36	104	179	17	75	154	69	89	169	9	2	5	-117	-1	0	-111	-2	-6	36	4	2	42
56.279	0	75	144	35	105	179	18	75	155	69	89	169	9	3	5	-116	0	1	-110	-2	-7	37	4	1	43
56.4019	0	75	144	35	104	179	18	75	156	69	89	169	9	2	4	-117	-1	1	-109	-3	-6	38	4	2	43
56.5248	0	75	145	34	105	180	18	75	156	68	89	171	9	3	5	-117	0	0	-110	-3	-6	38	4	1	44
56.6477	0	75	146	35	105	179	18	76	157	68	89	171	8	3	5	-116	0	0	-110	-3	-6	38	4	0	44
56.7706	0	75	146	34	105	180	17	76	158	67	89	171	9	3	5	-115	0	0	-109	-3	-6	38	5	1	44
56.8934	0	75	145	35	104	179	16	76	156	70	89	170	9	2	5	-116	0	1	-110	-3	-6	38	4	2	42
57.0163	0	74	144	35	105	180	17	75	156	69	90	170	9	2	5	-116	0	1	-111	-3	-6	37	4	1	42
57.1392	0	75	146	34	105	180	17	76	155	69	88	171	10	3	5	-116	0	1	-110	-2	-6	38	4	3	42
57.2621	0	75	146	34	104	180	18	75	157	68	88	171	10	3	5	-116	0	1	-110	-2	-7	38	4	2	43
57.385	0	75	146	33	105	180	18	75	158	69	89	172	9	4	4	-116	0	0	-109	-2	-6	38	5	1	44
57.5078	0	75	146	34	105	180	17	76	159	68	89	171	10	3	5	-116	0	1	-110	-4	-7	38	5	3	43
57.6307	0	75	146	35	104	180	17	76	157	69	89	171	8	2	4	-116	0	1	-111	-3	-7	38	5	1	42
57.7536	0	74	145	34	104	179	17	75	156	69	89	170	10	3	5	-116	-1	1	-110	-3	-7	38	4	2	41
57.8765	0	74	145	35	104	180	17	74	156	69	88	170	9	3	5	-116	0	1	-111	-3	-7	38	4	2	42
57.9994	0	75	145	34	104	179	18	75	157	69	89	172	9	3	5	-115	0	0	-110	-3	-7	37	5	1	43
58.1222	0	74	145	34	105	179	18	75	157	69	89	171	9	3	4	-117	0	0	-110	-2	-7	38	4	1	43
58.2451	0	74	147	33	105	181	17	75	158	68	89	171	10	2	5	-116	-1	0	-109	-3	-6	39	5	2	44
58.368	0	75	145	35	104	179	18	74	158	69	89	172	8	2	5	-116	-1	0	-111	-2	-7	39	4	1	42
58.4909	0	75	144	35	104	179	18	75	156	69	89	170	9	2	5	-117	-1	1	-111	-2	-6	38	4	2	42
58.6138	0	75	144	35	104	179	17	75	156	69	89	171	9	3	5	-117	0	1	-111	-3	-5	38	4	2	42
58.7366	0	74	144	35	104	179	18	75	156	69	89	170	10	2	5	-116	0	0	-110	-3	-6	37	4	2	43
58.8595	0	75	145	34	105	180	18	75	156	69	89	172	9	3	5	-117	-1	0	-110	-3	-6	38	5	1	43
58.9824	0	75	145	35	105	179	17	75	157	68	90	174	9	3	4	-117	0	0	-110	-3	-7	38	4	0	43
59.1053	0	75	146	35	105	180	16	75	157	69	89	172	9	3	5	-115	0	0	-111	-3	-6	39	4	1	43
59.2282	0	74	143	35	105	180	17	74	154	68	89	171	9	3	5	-117	0	1	-111	-3	-7	38	4	3	41
59.351	0	73	144	35	105	180	17	74	154	70	89	170	10	3	4	-116	0	0	-111	-3	-6	37	4	2	41
59.4739	0	74	143	36	104	179	17	74	154	70	88	170	9	3	4	-117	0	0	-110	-2	-7	37	5	1	42
59.5968	0	74	143	34	104	179	18	75	156	69	88	170	9	3	4	-116	0	1	-110	-3	-6	37	4	2	43
59.7197	11	74	144	35	104	178	17	74	155	69	89	170	10	3	4	-116	0	0	-110	-3	-6	37	4	1	42
59.8426	0	74	145	34	104	180	17	75	156	69	89	171	10	3	4	-117	0	1	-110	-3	-5	38	5	2	43
59.9654	0	74	143	37	104	178	18	75	153	69	88	170	8	3	4	-117	0	0	-113	-2	-7	37	5	2	42
60.0883	0	74	143	36	104	177	17	74	153	70	88	169	9	2	4	-117	0	1	-111	-3	-7	38	4	2	41
60.2112	0	73	143	36	103	177	17	74	153	69	89	169	8	2	5	-116	-1	1	-111	-3	-6	37	4	2	42
60.3341	0	74	144	36	103	178	18	75	154	70	88	169	9	2	3	-117	0	0	-110	-3	-6	37	4	2	42
60.457	0	74	144	36	103	177	18	75	155	70	89	170	8	2	5	-117	0	0	-111	-3	-6	37	4	1	42
60.5798	0	74	144	35	102	177	17	75	155	69	89	168	9	2	5	-117	0	1	-111	-3	-6	37	5	1	44
60.7027	0	74	142	36	102	177	16	74	153	69	88	168	8	3	5	-116	0	1	-112	-2	-6	37	5	2	42
60.8256	0	74	142	36	104	175	16	74	153	70	87	169	10	3	4	-117	0	0	-111	-3	-6	37	5	1	41
60.9485	0	73	143	36	104	177	17	75	151	71	88	168	9	3	5	-117	-1	1	-112	-3	-6	36	3	2	42
61.0714	0	74	142	36	102	177	17	74	153	70	89	168	9	3	5	-117	0	0	-111	-3	-6	37	4	2	42
61.1942	0	73	142	36	103	176	17	74	154	70	88	168	9	3	4	-116	0	1	-110	-3	-6	37	5	2	43
61.3171	0	74	144	36	103	176	17	74	154	70	89	168	9	3	4	-117	0	1	-110	-2	-7	37	4	2	43
61.44	0	73	143	38	102	175	17	73	152	70	87	168	8	2	4	-117	0	0	-113	-2	-6	37	4	2	42
61.5629	0	74	141	37	102	175	16	74	152	71	88	167	9	3	4	-117	-1	1	-112	-3	-6	37	4	1	41
61.6858	0	74	141	37	103	175	16	74	151	70	87	167	10	2	5	-117	0	1	-112	-3	-6	36	4	2	41
61.8086	0	73	142	37	103	175	17	74	151	70	88	166	9	2	4	-117	0	1	-111	-2	-6	36	5	2	42
61.9315	0	73	142	36	103	174	16	74	152	71	87	166	9	2	4	-118	0	1	-111	-2	-6	36	5	2	43
62.0544	0	74	142	36	102	175	17	74	153	70	88	167	9	4	5	-117	0	0	-111	-3	-6	36	3	2	43
62.1773	0	73	140	39	101	174	16	74	150	71	87	166	8	2	4	-116	0	1	-113	-3	-6	36	4	2	42
62.3002	0	73	140	38	102	174	17	74	149	71	87	165	9	2	5	-117	0	1	-112	-3	-5	36	4	2	41
62.423	0	74	140	39	101	173	17	73	148	71	86	165	8	3	5	-118	0	0	-112	-3	-6	35	4	1	42
62.5459	0	73	140	38	101	173	18	74	149	70	87	164	8	3	4	-118	0	2	-112	-3	-6	35	4	1	41
62.6688	0	74	140	37	102	173	17	73	149	71	87	165	8	2	4	-117	0	0	-111	-3	-6	36	4	2	43
62.7917	0	73	141	37	102	174	16	74	150	70	87	165	9	3	4	-117	-1	0	-110	-2	-6	36	4	1	43
62.9146	0	74	139	39	101	172	16	73	149	72	87	164	8	3	5	-117	0	0	-113	-3	-6	35	4	2	42
63.0374	0	72	138	39	101	171	17	73	148	71	86	163	7	3	4	-117	0	1	-113	-3	-6	36	4	2	42
63.1603	0	73	139	38	101	171	16	73	147	71	86	162	8	3	4	-116	-1	1	-112	-3	-6	35	3	2	41
63.2832	0	73	138	39	101	171	15	73	147	72	87	162	9	3	3	-118	0	1	-112	-3	-6	35	5	1	41
63.4061	0	73	139	38	101	171	16	72	148	71	86	162	9	2	5	-118	0	1	-111	-2	-5	36	5	2	43
63.529	0	73	140	38	101	171	16	73	149	71	86	161	8	2	4	-117	0	0	-110	-2	-6	35	4	1	43
63.6518	0	73	140	38	101	171	16	73	149	70	86	163	9	3	5	-116	0	0	-111	-3	-6	36	4	1	43
63.7747	0	72	138	38	100	171	17	72	146	71	86	161	7	2	4	-117	0	1	-113	-3	-5	35	4	2	42
63.8976	0	73	138	39	101	171	17	73	146	70	86	161	8	2	4	-117	0	1	-112	-3	-6	35	4	2	42
64.0205	0	72	138	37	100	169	16	73	146	71	86	161	8	3	4	-118	-1	1	-112	-3	-6	34	4	2	41
64.1434	0	73	139	38	100	170	16	72	147	70	85	160	9	3	4	-116	0	1	-111	-2	-5	34	3	2	42
64.2662	0	73	138	38	101	170	16	73	148	71	85	161	8	3	4	-117	0	1	-110	-2	-5	36	4	2	43
64.3891	0	73	140	38	101	170	16	73	149	70	85	160	8	3	4	-117	0	1	-110	-2	-5	35	5	2	43
64.512	0	73	139	38	100	168	16	74	147	69	85	161	7	3	4	-116	0	1	-112	-3	-5	35	4	2	42
64.6349	0	72	137	38	100	169	16	73	146	70	85	160	9	3	4	-116	0	1	-111	-3	-6	35	4	2	41
64.7578	0	73	138	38	100	169	16	73	147	71	85	159	8	3	4	-117	0	0	-112	-3	-6	34	4	2	41
64.8806	0	73	138	39	99	170	17	72	146	70	85	160	8	3	5	-118	0	1	-111	-3	-5	35	5	1	42
65.0035	0	73	139	37	100	170	17	73	148	70	84	160	8	3	4	-117	-1	1	-111	-2	-6	35	4	1	42
65.1264	0	73	140	37	100	170	17	73	148	69	84	160	8	3	4	-117	0	1	-110	-3	-5	36	4	2	43
65.2493	0	74	141	37	99	171	16	73	150	70	86	160	7	2	4	-117	-1	0	-111	-3	-6	37	4	1	44
65.3722	0	73	138	38	101	170	16	73	147	71	86	160	7	3	4	-117	0	0	-112	-3	-6	35	4	2	42
65.495	0	72	139	37	100	170	16	73	147	70	85	160	9	3	4	-118	0	2	-111	-3	-5	35	4	1	41
65.6179	0	74	138	37	101	170	16	72	147	70	85	161	8	2	5	-117	0	0	-111	-3	-6	35	4	1	42
65.7408	0	73	141	37	101	170	17	73	148	70	85	160	8	2	4	-117	0	1	-111	-1	-6	36	5	2	43
65.8637	0	74	141	36	100	171	16	73	150	68	85	161	8	2	4	-117	0	1	-111	-3	-7	36	5	2	43
65.9866	0	73	141	36	100	170	16	73	150	69	85	161	9	3	5	-117	0	1	-110	-3	-6	36	5	2	43
66.1094	0	72	139	38	101	170	15	73	147	70	85	161	9	3	4	-117	0	0	-112	-3	-6	36	4	2	41
66.2323	0	74	139	36	101	170	17	73	147	70	85	160	8	2	4	-117	-1	0	-112	-3	-6	36	5	2	42
66.3552	0	72	139	37	100	172	16	73	148	70	85	161	8	3	5	-117	0	1	-112	-2	-6	36	4	2	42
66.4781	0	73	140	36	100	171	17	73	148	69	85	161	8	3	4	-117	0	1	-111	-2	-5	37	5	1	42
66.601	0	73	141	35	101	171	17	74	149	69	85	161	8	2	4	-117	0	0	-110	-2	-6	37	4	1	43
66.7238	0	74	142	36	100	172	17	74	150	68	86	162	8	3	5	-117	0	1	-110	-3	-6	37	4	2	43
66.8467	0	73	140	37	101	172	16	73	148	70	85	162	8	2	4	-117	-1	0	-112	-2	-6	36	4	2	42
66.9696	0	73	139	37	101	171	16	73	148	69	84	161	9	2	4	-117	-1	1	-111	-3	-5	36	4	1	42
67.0925	0	72	140	36	100	171	16	73	148	69	85	161	9	3	4	-117	0	0	-111	-3	-5	36	4	2	42
67.2154	0	74	139	36	101	172	17	73	149	69	86	161	8	1	4	-118	-1	1	-111	-3	-6	37	4	2	43
67.3382	0	73	141	36	101	172	17	74	149	68	86	162	8	3	5	-117	0	0	-111	-3	-6	36	4	1	43
67.4611	0	73	141	35	101	172	16	74	151	68	86	163	8	3	5	-116	-1	0	-111	-2	-6	37	4	1	44
67.584	0	73	141	37	102	172	16	73	149	69	85	162	7	3	3	-116	0	1	-112	-4	-6	37	5	2	43
67.7069	0	73	139	36	102	172	17	73	148	70	85	162	8	2	5	-117	0	0	-112	-3	-6	36	5	1	42
67.8298	0	74	140	36	100	172	17	73	148	70	85	162	8	2	4	-117	0	1	-112	-3	-5	35	5	2	42
67.9526	0	74	140	36	101	172	16	73	149	69	85	162	9	3	4	-117	0	1	-111	-3	-6	36	4	1	42
68.0755	0	74	140	35	101	172	17	74	150	69	85	162	8	2	4	-117	-1	1	-110	-3	-6	37	4	2	42
68.1984	0	73	141	35	101	173	17	74	151	68	85	162	8	2	5	-116	0	1	-110	-3	-7	37	4	1	43
68.3213	0	74	141	36	102	173	16	73	151	68	86	162	8	2	5	-117	0	1	-111	-3	-6	37	3	2	43
68.4442	0	74	140	36	102	173	17	74	149	69	86	163	8	3	4	-118	-1	0	-113	-3	-6	37	5	2	42
68.567	0	73	140	36	101	173	17	74	149	69	87	163	8	3	5	-117	0	1	-112	-3	-6	36	5	2	41
68.6899	0	73	140	36	102	173	17	73	149	70	86	163	8	2	4	-118	0	1	-111	-3	-6	37	4	1	42
68.8128	0	73	141	35	102	173	17	74	150	69	86	163	9	3	4	-117	-1	1	-111	-3	-6	37	4	1	42
68.9357	0	74	141	35	102	174	17	74	150	68	86	163	8	3	4	-117	0	0	-110	-3	-6	37	3	1	43
69.0586	0	74	142	36	102	174	16	73	151	68	86	163	8	3	5	-116	0	1	-110	-3	-6	37	5	1	43
69.1814	0	74	141	36	101	174	17	73	149	69	86	164	8	2	5	-117	-1	0	-113	-3	-6	36	5	2	42
69.3043	0	74	140	36	102	173	16	74	149	69	86	163	9	3	3	-118	0	1	-112	-3	-6	37	4	2	42
69.4272	0	74	140	35	102	174	17	74	150	69	86	163	8	3	4	-116	-1	1	-112	-4	-6	36	5	2	42
69.5501	0	74	141	35	102	174	17	74	151	69	85	164	8	3	4	-117	0	1	-111	-3	-6	37	5	2	42
69.673	0	74	142	35	101	174	17	74	151	68	86	164	9	3	4	-117	-1	0	-111	-3	-5	38	4	2	43
69.7958	0	74	141	36	102	175	16	73	151	68	87	164	8	3	4	-117	-1	1	-111	-3	-6	37	4	2	43
69.9187	0	74	139	36	102	174	17	74	148	69	86	163	8	2	3	-117	-1	1	-113	-2	-6	36	5	2	42
70.0416	0	73	140	36	102	174	16	74	149	69	87	163	8	2	5	-117	0	1	-111	-3	-6	36	4	2	42
70.1645	0	73	140	36	102	174	17	74	150	69	86	164	8	2	5	-117	0	1	-112	-3	-5	35	4	2	42
70.2874	0	74	141	36	102	174	17	74	151	69	86	165	9	3	4	-117	0	1	-111	-3	-5	36	5	2	42
70.4102	0	74	141	35	102	175	17	74	151	68	86	165	9	3	4	-117	0	1	-110	-2	-6	37	4	1	44
70.5331	0	74	141	36	101	174	16	74	150	69	87	165	8	2	3	-117	0	1	-111	-3	-6	36	4	1	43
70.656	0	74	139	37	102	174	17	73	148	69	86	163	7	2	4	-117	0	1	-113	-3	-6	36	4	2	42
70.7789	0	73	140	37	102	173	18	74	148	70	86	164	7	2	4	-118	0	0	-113	-3	-6	36	4	2	42
70.9018	0	73	139	37	103	174	16	74	148	70	86	163	9	3	4	-117	0	1	-111	-3	-6	35	5	2	41
71.0246	0	73	140	37	102	174	17	73	149	70	86	163	8	3	4	-117	-1	1	-111	-3	-5	37	5	2	42
71.1475	0	73	140	37	102	174	17	74	149	70	85	164	9	3	3	-117	0	0	-111	-2	-5	36	4	2	43
71.2704	0	73	139	38	102	174	16	73	149	70	85	164	8	3	4	-117	0	1	-112	-3	-5	35	4	2	42
71.3933	0	73	139	38	101	173	16	74	147	70	86	162	9	2	5	-116	0	1	-114	-3	-6	36	4	1	42
71.5162	0	73	138	38	102	173	17	73	147	71	86	163	7	3	4	-117	-1	0	-113	-3	-5	35	4	2	42
71.639	0	73	139	39	101	172	17	73	148	71	86	162	9	3	4	-117	0	1	-112	-3	-6	35	4	2	42
71.7619	0	73	140	38	101	173	17	74	149	71	86	163	8	3	5	-117	-1	0	-111	-3	-6	35	5	2	42
71.8848	0	74	140	37	102	173	17	73	149	70	86	163	8	3	5	-117	0	1	-110	-2	-6	35	4	2	43
72.0077	0	73	140	39	101	173	16	74	148	70	85	164	7	3	4	-116	-1	1	-112	-3	-6	35	5	1	43
72.1306	0	74	138	39	101	172	17	74	147	71	85	162	7	2	4	-118	-1	0	-113	-3	-6	35	4	1	42
72.2534	0	73	139	38	101	172	17	73	147	71	86	162	7	3	4	-117	-1	1	-112	-3	-5	35	4	2	42
72.3763	0	73	139	39	101	172	15	73	147	71	85	162	9	3	5	-117	0	1	-112	-3	-6	34	4	3	43
72.4992	0	73	139	38	101	172	17	73	148	71	86	162	8	2	4	-117	-1	0	-110	-3	-6	35	4	2	43
72.6221	0	73	140	38	101	172	17	73	149	70	85	162	8	3	5	-118	0	0	-111	-3	-5	35	4	2	43
72.745	0	73	139	39	100	172	16	74	148	71	86	162	7	3	4	-117	0	0	-112	-2	-6	35	4	1	42
72.8678	0	73	138	40	100	171	17	73	147	71	86	162	8	3	4	-116	0	1	-114	-2	-7	34	4	2	43
72.9907	0	73	138	39	100	171	17	73	147	71	85	161	7	2	4	-117	0	0	-112	-3	-5	34	4	2	41
73.1136	0	72	139	39	100	172	16	73	147	71	85	162	8	3	5	-117	0	0	-112	-2	-6	34	4	1	42
73.2365	0	73	140	39	101	172	17	74	148	72	86	162	8	2	4	-116	-1	0	-111	-3	-5	35	4	2	43
73.3594	0	73	140	38	101	172	17	74	149	70	85	162	8	2	4	-116	0	0	-109	-3	-5	35	5	2	44
73.4822	0	73	140	40	101	173	16	73	148	70	86	162	7	3	4	-117	0	1	-112	-2	-5	35	4	1	44
73.6051	0	74	139	39	100	171	17	73	147	71	85	161	7	4	5	-117	0	0	-113	-3	-5	34	5	1	41
73.728	0	73	139	39	100	171	17	74	147	71	85	162	7	2	4	-117	-1	1	-113	-3	-5	34	4	2	43
73.8509	0	74	139	38	100	172	16	73	148	71	84	162	9	3	5	-116	0	0	-112	-3	-6	34	3	2	42
73.9738	0	73	139	39	101	172	17	74	150	71	85	162	7	3	4	-116	-1	1	-111	-3	-7	35	5	2	43
74.0966	0	74	140	38	101	173	17	73	151	71	85	162	8	2	4	-117	0	0	-111	-2	-6	36	5	1	44
74.2195	0	73	141	39	101	172	16	73	150	70	85	163	7	2	4	-116	-1	1	-111	-2	-5	36	4	2	43
74.3424	0	73	139	39	100	172	17	73	149	72	85	162	8	2	4	-118	0	1	-113	-3	-6	34	4	2	42
74.4653	0	73	139	39	100	171	17	73	149	71	84	162	8	3	4	-117	0	2	-112	-2	-5	34	4	2	42
74.5882	0	74	138	39	101	171	17	74	149	71	85	162	9	2	5	-118	-1	0	-112	-3	-7	34	4	2	42
74.711	0	74	140	38	101	172	17	73	149	71	85	162	8	2	4	-117	0	0	-111	-3	-6	35	4	1	43
74.8339	0	74	141	38	101	173	17	73	151	70	85	163	8	3	4	-116	-1	1	-110	-3	-6	36	5	1	44
74.9568	0	74	141	38	101	173	16	74	151	69	85	162	9	2	5	-116	-1	2	-110	-3	-6	37	4	2	45
75.0797	0	74	140	38	101	172	17	74	148	70	85	162	7	2	5	-118	-1	0	-113	-3	-6	36	4	2	43
75.2026	0	74	140	38	100	172	16	73	149	70	85	162	8	3	4	-118	0	1	-112	-3	-5	35	4	2	42
75.3254	0	73	140	38	101	173	17	73	150	70	85	163	9	2	5	-117	0	1	-112	-3	-5	35	4	2	43
75.4483	0	73	141	37	101	173	16	74	150	70	86	163	8	2	4	-117	0	1	-110	-3	-6	36	3	2	43
75.5712	0	74	141	37	101	174	16	74	151	69	87	164	9	2	4	-116	0	0	-110	-3	-6	36	4	2	44
75.6941	0	75	143	36	102	173	16	74	153	68	85	164	8	3	5	-117	-1	1	-110	-3	-5	37	5	1	43
75.817	0	74	140	37	101	173	17	74	150	70	85	164	7	3	4	-117	0	1	-113	-3	-6	36	4	1	42
75.9398	0	74	141	37	101	173	17	73	149	70	86	163	9	2	5	-117	0	0	-111	-4	-5	35	4	2	42
76.0627	0	73	140	37	101	173	17	74	150	70	86	164	8	2	5	-118	-1	0	-111	-2	-6	36	5	1	42
76.1856	0	73	141	36	101	174	17	74	151	70	86	164	8	3	4	-117	-1	1	-110	-2	-6	36	4	2	43
76.3085	0	73	141	36	102	175	17	75	152	69	87	165	9	2	5	-117	0	0	-110	-3	-7	37	4	2	44
76.4314	0	74	142	35	101	174	17	74	154	68	87	165	8	3	5	-116	-1	1	-110	-4	-6	37	4	1	44
76.5542	0	74	141	36	102	174	17	74	151	69	87	165	7	3	4	-117	-1	0	-112	-2	-5	36	4	2	43
76.6771	0	73	140	36	102	174	17	74	150	70	86	164	8	2	4	-116	0	0	-113	-3	-6	37	4	1	42
76.8	0	74	141	36	102	174	17	75	150	70	86	165	9	3	4	-118	0	1	-112	-3	-6	37	4	2	42
76.9229	0	74	142	36	101	176	17	74	152	70	86	166	8	3	5	-117	0	1	-111	-3	-6	37	4	2	43
77.0458	0	74	143	36	102	174	17	75	153	69	87	167	9	3	5	-117	0	0	-111	-2	-6	37	4	0	43
77.1686	0	74	144	34	102	176	17	75	155	68	86	167	9	2	5	-116	-1	0	-110	-3	-6	38	4	1	44
77.2915	0	74	143	36	102	175	16	74	152	69	87	166	8	3	4	-117	0	1	-111	-3	-5	37	4	1	43
77.4144	0	74	142	35	102	173	17	75	151	69	86	167	8	2	5	-117	0	0	-112	-3	-6	37	4	0	42
77.5373	0	75	143	35	102	176	16	75	151	68	87	166	9	3	4	-117	0	1	-111	-3	-6	37	5	2	42
77.6602	0	75	143	35	103	175	17	75	153	68	87	168	9	2	5	-117	0	0	-111	-3	-6	37	4	1	42
77.783	0	73	143	34	102	175	17	75	153	68	87	167	9	3	4	-116	-1	0	-111	-3	-6	38	4	1	43
77.9059	0	75	144	33	102	175	17	75	155	67	88	169	9	3	5	-117	0	0	-110	-3	-6	38	4	0	44
78.0288	0	75	143	36	102	178	16	75	153	68	87	167	8	2	4	-116	0	1	-111	-4	-6	38	4	1	43
78.1517	0	74	142	34	103	177	18	74	152	68	87	167	8	2	4	-116	0	1	-113	-2	-7	37	4	2	42
78.2746	0	74	142	35	103	176	16	74	152	68	88	167	9	3	4	-117	0	1	-111	-3	-6	38	5	1	42
78.3974	0	73	142	34	103	177	17	74	152	68	87	168	9	2	4	-118	-1	0	-112	-2	-6	38	4	2	42
78.5203	0	74	142	34	103	177	17	75	153	67	87	168	9	2	4	-117	-1	0	-110	-3	-6	38	4	2	43
78.6432	0	74	143	33	103	176	17	74	154	67	87	168	9	3	4	-116	0	0	-110	-2	-6	38	4	1	43
78.7661	0	73	142	36	103	177	17	75	151	68	87	168	7	3	6	-117	0	2	-113	-2	-6	38	4	2	43
78.889	0	74	141	35	103	175	18	74	150	69	88	167	8	3	4	-117	0	0	-113	-2	-7	37	4	1	41
79.0118	0	74	141	35	102	176	17	74	151	69	88	166	8	3	4	-117	0	1	-113	-3	-6	37	4	1	41
79.1347	0	74	140	35	102	176	17	74	151	69	87	167	8	2	4	-117	0	0	-111	-3	-5	37	5	2	42
79.2576	0	74	141	35	102	176	17	74	151	69	87	169	9	2	5	-117	0	0	-111	-3	-6	38	5	0	43
79.3805	0	74	142	34	103	176	16	74	153	69	87	167	9	3	4	-118	0	1	-111	-3	-5	37	4	2	43
79.5034	0	74	141	36	101	175	17	75	150	68	86	166	8	2	4	-117	0	1	-113	-2	-6	37	4	1	43
79.6262	0	73	139	36	102	175	17	73	149	69	87	167	7	3	4	-117	0	1	-113	-3	-5	37	5	1	42
79.7491	0	73	140	36	102	174	17	73	149	70	87	166	8	2	4	-118	0	1	-112	-3	-6	37	5	2	42
79.872	0	73	141	36	103	175	17	73	149	70	86	166	9	3	4	-118	0	1	-112	-2	-5	36	4	2	42
79.9949	0	74	140	36	102	176	16	74	151	70	86	166	9	3	5	-117	-1	0	-111	-3	-6	36	5	2	44
80.1178	0	74	141	35	102	175	17	74	152	69	87	166	9	3	5	-117	0	1	-111	-3	-6	37	4	2	43
80.2406	0	73	139	37	101	175	16	73	149	70	88	166	8	3	4	-117	0	1	-114	-3	-5	37	4	2	42
80.3635	0	73	139	37	102	174	17	73	148	69	87	166	8	2	4	-118	0	1	-114	-2	-5	36	5	2	43
80.4864	0	73	139	37	103	175	17	72	148	70	86	166	8	3	4	-117	0	0	-113	-3	-6	35	4	1	42
80.6093	0	73	140	37	103	174	17	73	149	70	87	165	8	2	4	-117	0	0	-111	-3	-6	35	4	3	42
80.7322	0	73	141	37	102	174	17	74	150	70	86	166	8	2	5	-118	-1	1	-111	-2	-6	35	4	1	43
80.855	0	73	141	37	101	174	17	73	151	69	87	167	8	3	4	-118	0	0	-111	-2	-5	36	4	2	43
80.9779	0	73	139	37	101	175	16	73	149	70	87	166	7	3	4	-117	0	1	-113	-2	-5	36	3	2	43
81.1008	0	72	139	37	101	174	17	74	149	71	87	165	9	3	5	-118	0	0	-112	-4	-6	36	4	2	42
81.2237	0	74	140	37	101	174	16	73	148	70	87	165	8	2	4	-118	0	1	-112	-2	-6	35	3	2	42
81.3466	0	73	139	37	102	174	17	73	149	70	86	165	8	3	4	-118	0	1	-112	-3	-5	35	5	2	43
81.4694	0	74	140	37	102	174	17	73	151	71	86	165	8	3	4	-117	-1	0	-111	-3	-7	36	4	1	43
81.5923	0	73	141	37	102	174	16	74	150	69	86	165	8	2	4	-117	0	1	-111	-3	-5	36	4	2	44
81.7152	0	73	139	38	101	174	16	73	148	70	86	165	8	3	4	-117	0	1	-114	-3	-6	35	4	2	43
81.8381	0	72	139	37	102	172	17	73	148	71	87	164	7	3	5	-117	0	1	-114	-3	-6	35	4	2	43
81.961	0	73	139	38	102	172	16	73	148	70	86	164	8	3	4	-118	0	0	-112	-3	-5	35	4	2	42
82.0838	0	74	139	37	102	173	16	73	149	71	86	164	8	3	4	-118	0	1	-111	-3	-5	36	5	2	43
82.2067	0	73	140	37	101	173	16	74	150	70	86	165	8	3	3	-118	0	1	-110	-3	-6	36	4	2	43
82.3296	0	73	141	38	100	173	16	74	150	69	86	165	8	2	4	-117	0	1	-110	-2	-5	36	4	2	43
82.4525	0	72	139	38	101	173	16	74	148	70	87	164	9	3	5	-117	0	1	-113	-2	-6	35	4	1	42
82.5754	0	73	140	39	101	173	17	73	148	71	87	164	8	3	4	-117	0	1	-113	-3	-6	35	5	2	42
82.6982	0	73	139	37	100	173	16	73	148	71	86	164	8	2	4	-118	0	1	-112	-3	-5	35	4	2	42
82.8211	0	73	139	38	101	172	16	74	149	71	85	163	8	3	4	-117	0	0	-111	-3	-6	35	4	1	42
82.944	0	74	141	38	101	174	16	74	151	71	86	165	8	3	5	-117	0	1	-110	-2	-6	36	4	2	43
83.0669	0	73	142	37	101	172	16	74	151	71	86	165	9	2	4	-117	0	0	-111	-3	-5	36	4	0	44
83.1898	0	74	139	40	101	173	16	74	150	71	86	164	7	3	4	-117	0	1	-113	-3	-6	35	4	2	43
83.3126	0	74	139	39	101	173	17	73	149	71	85	164	7	3	5	-118	0	0	-114	-4	-5	35	4	1	42
83.4355	0	73	140	39	100	173	16	73	150	71	85	164	9	3	4	-118	0	1	-112	-3	-6	35	4	1	42
83.5584	0	73	141	38	101	174	17	74	150	71	85	164	8	2	5	-117	0	0	-111	-3	-6	35	4	1	43
83.6813	0	74	141	37	100	173	17	74	151	71	86	164	8	3	5	-117	0	1	-111	-3	-6	35	3	1	43
83.8042	0	74	142	37	101	173	16	75	152	69	86	165	8	2	4	-117	0	0	-111	-3	-5	35	5	2	45
83.927	0	74	141	39	101	173	16	74	150	70	85	164	7	3	4	-116	0	1	-112	-2	-6	35	4	2	42
84.0499	0	74	140	38	101	173	16	74	149	71	86	165	8	3	5	-118	0	0	-112	-3	-6	35	4	1	42
84.1728	0	73	141	38	101	171	17	74	150	71	86	165	8	2	5	-118	0	0	-111	-3	-6	35	4	1	42
84.2957	0	73	141	37	102	172	17	74	150	70	85	165	9	2	4	-117	0	0	-111	-2	-6	36	5	1	43
84.4186	0	72	141	37	101	174	16	74	152	69	86	164	9	2	4	-117	0	1	-111	-3	-6	36	4	3	44
84.5414	0	75	142	37	101	174	15	74	152	69	85	165	8	2	4	-118	-1	1	-111	-3	-5	37	3	2	44
84.6643	0	73	140	38	100	173	17	74	150	71	86	164	7	2	4	-117	-1	0	-113	-3	-5	36	4	1	43
84.7872	0	74	141	36	101	174	16	74	150	70	86	164	8	2	4	-117	0	1	-112	-3	-6	36	4	1	42
84.9101	0	74	140	37	101	174	16	74	150	71	86	164	9	3	4	-117	0	1	-112	-3	-6	37	4	2	42
85.033	0	74	141	37	101	174	17	74	150	70	86	164	8	3	4	-118	0	1	-111	-3	-5	36	5	1	42
85.1558	0	73	142	36	101	174	16	73	152	69	86	165	9	2	5	-117	0	1	-111	-3	-6	37	4	2	43
85.2787	0	74	143	37	101	173	15	74	153	68	86	165	8	2	5	-116	-1	0	-110	-4	-6	37	4	1	43
85.4016	0	73	141	38	101	172	17	74	150	70	85	163	8	4	5	-117	0	1	-114	-3	-7	36	5	2	42
85.5245	0	74	141	37	101	173	17	74	150	71	85	164	8	3	4	-118	0	1	-112	-3	-6	36	4	2	42
85.6474	0	74	140	37	101	174	16	75	150	70	86	164	8	3	5	-118	0	1	-112	-3	-6	35	3	2	43
85.7702	0	74	141	36	101	174	17	74	152	70	86	165	8	3	4	-118	0	1	-111	-2	-5	36	4	3	43
85.8931	0	73	142	35	101	173	17	74	152	70	86	165	8	2	5	-116	0	0	-110	-4	-5	37	4	1	43
86.016	0	73	142	37	102	173	16	75	153	69	86	168	8	3	5	-116	0	0	-111	-3	-6	37	5	0	44
86.1389	0	73	140	37	102	174	18	74	151	70	86	166	7	2	4	-117	0	0	-113	-4	-6	36	5	1	42
86.2618	0	73	141	36	102	175	16	74	151	70	85	166	9	2	4	-117	0	1	-112	-3	-6	37	5	1	42
86.3846	0	74	141	37	102	173	17	74	151	70	86	167	7	3	5	-118	0	0	-111	-3	-6	36	4	0	43
86.5075	0	73	142	35	102	176	16	75	152	69	86	166	9	2	5	-118	0	1	-110	-3	-6	37	4	1	43
86.6304	0	74	143	35	101	176	17	75	153	68	86	168	8	3	5	-117	0	0	-110	-4	-6	37	5	1	44
86.7533	0	74	142	36	103	174	16	75	153	69	87	166	7	3	5	-116	0	0	-112	-3	-6	37	4	0	44
86.8762	0	73	140	36	102	174	17	74	151	69	86	168	8	2	4	-118	0	0	-113	-2	-6	37	4	1	42
86.999	0	73	141	36	102	175	16	74	150	69	87	168	8	3	4	-118	-1	0	-111	-3	-5	37	5	1	42
87.1219	0	74	141	36	102	176	17	75	152	69	87	166	8	3	5	-118	0	1	-111	-2	-6	36	4	1	42
87.2448	0	75	142	35	102	175	17	75	152	68	86	169	8	3	5	-117	0	0	-111	-3	-7	37	5	0	44
87.3677	0	74	143	35	102	175	16	73	153	68	87	168	8	3	4	-117	0	0	-110	-3	-7	38	5	1	43
87.4906	0	73	142	36	102	176	17	74	150	69	87	167	7	3	4	-117	0	1	-113	-3	-5	37	4	2	43
87.6134	0	74	141	35	102	176	16	74	151	69	87	167	9	4	4	-118	0	1	-113	-3	-6	36	4	2	41
87.7363	0	73	141	36	102	176	16	75	151	69	87	167	9	2	5	-117	0	1	-111	-4	-5	37	4	2	42
87.8592	0	74	141	35	102	176	16	75	152	69	87	167	9	3	5	-117	-1	1	-111	-3	-6	36	4	2	43
87.9821	0	74	142	35	102	176	17	74	153	69	87	167	9	3	4	-118	0	1	-111	-3	-7	37	4	1	43
88.105	0	73	142	35	102	177	16	75	153	68	87	168	8	3	5	-116	-1	1	-111	-3	-6	37	5	2	44
88.2278	0	73	140	36	102	175	17	73	151	69	87	167	7	2	5	-117	0	1	-113	-3	-6	36	4	2	42
88.3507	0	73	140	36	102	176	17	73	150	69	87	167	8	3	4	-117	-1	1	-112	-2	-6	36	4	2	42
88.4736	0	74	140	36	102	176	16	74	151	69	87	167	9	3	5	-117	0	0	-112	-3	-6	36	5	1	42
88.5965	0	73	141	35	101	176	16	74	151	69	87	168	9	3	4	-117	0	0	-110	-3	-7	38	4	2	42
88.7194	0	73	141	35	102	176	17	76	153	69	86	168	8	2	4	-117	-1	0	-111	-2	-6	37	4	1	43
88.8422	0	74	142	35	103	177	16	74	152	70	86	169	9	2	4	-117	0	1	-112	-2	-6	36	4	0	44
88.9651	0	73	140	37	102	176	18	73	150	69	87	168	8	3	4	-117	0	1	-114	-2	-7	37	4	2	42
89.088	0	73	141	36	101	175	17	74	150	70	87	167	8	2	4	-116	0	1	-112	-4	-6	36	4	3	42
89.2109	0	73	141	36	103	176	17	74	151	71	87	167	9	3	4	-118	0	1	-111	-3	-6	36	4	1	42
89.3338	0	73	141	36	102	174	17	74	152	70	87	169	9	2	4	-118	0	-1	-112	-3	-6	36	4	0	42
89.4566	0	74	142	36	103	176	16	73	153	70	87	168	9	3	5	-118	0	0	-111	-3	-6	37	4	1	44
89.5795	0	74	142	37	102	176	16	74	153	69	87	169	9	3	4	-116	0	0	-111	-3	-6	37	4	1	45
89.7024	0	73	140	37	102	176	17	73	149	71	87	168	7	3	3	-117	0	1	-113	-3	-5	37	5	2	42
89.8253	0	73	141	36	102	175	17	74	150	71	87	167	9	2	5	-118	0	0	-112	-3	-6	37	4	2	41
89.9482	0	74	141	36	102	176	17	74	151	70	88	167	8	3	4	-117	0	1	-111	-3	-5	36	5	2	42
90.071	0	73	142	36	102	176	16	74	152	70	87	167	10	3	5	-117	-1	1	-111	-2	-5	36	4	2	42
90.1939	0	74	142	35	102	175	17	74	152	70	88	170	9	3	4	-118	0	0	-111	-4	-5	37	4	0	44
90.3168	0	74	142	36	102	176	16	73	153	70	86	170	8	3	5	-118	0	0	-112	-3	-6	37	4	1	44
90.4397	0	73	140	37	102	176	17	74	150	70	86	168	8	2	5	-116	-1	0	-113	-3	-6	36	4	1	42
90.5626	0	74	140	36	102	174	16	75	151	71	87	168	9	2	4	-117	0	0	-111	-3	-5	36	4	2	42
90.6854	0	74	140	36	102	176	17	75	151	70	87	168	8	3	4	-118	0	1	-112	-3	-5	37	5	2	42
90.8083	0	73	140	35	102	174	17	74	152	70	87	169	9	3	5	-118	0	0	-111	-3	-6	37	4	0	43
90.9312	0	74	142	36	102	174	17	75	152	69	86	170	9	3	4	-117	0	0	-111	-3	-6	38	5	0	43
91.0541	0	75	143	36	102	176	15	74	152	69	87	168	9	3	3	-117	0	0	-112	-3	-6	36	4	2	43
91.177	0	73	140	37	103	176	18	74	150	70	87	168	8	2	4	-117	0	0	-113	-3	-6	36	4	2	42
91.2998	0	74	140	36	102	176	17	74	150	71	88	167	9	2	4	-117	0	1	-113	-2	-6	37	4	2	42
91.4227	0	73	141	37	102	176	16	74	151	70	87	168	9	3	4	-117	0	1	-112	-3	-6	36	3	2	43
91.5456	0	73	141	35	102	175	17	74	152	69	87	170	8	3	4	-118	0	0	-111	-3	-5	37	5	0	43
91.6685	0	73	142	35	101	175	17	74	153	71	87	170	8	3	5	-117	0	0	-111	-3	-6	37	5	0	43
91.7914	0	73	142	38	102	176	16	74	152	70	87	169	9	3	5	-117	0	0	-112	-2	-6	36	4	1	43
91.9142	0	73	141	37	103	176	17	74	151	70	86	168	8	2	4	-117	-1	1	-113	-3	-6	36	4	1	41
92.0371	0	74	140	37	101	175	17	74	150	70	87	168	9	4	5	-117	0	0	-112	-4	-5	36	4	1	42
92.16	0	74	141	36	102	176	17	74	151	71	86	168	9	3	4	-118	0	1	-112	-3	-6	36	4	2	42
92.2829	0	73	141	36	101	176	17	74	152	70	87	169	9	3	4	-118	0	0	-111	-3	-6	36	4	2	43
92.4058	0	74	142	36	102	175	16	75	153	68	88	170	10	2	5	-117	0	0	-111	-2	-6	37	4	1	44
92.5286	0	73	141	37	102	174	15	75	153	69	88	170	9	2	5	-117	0	0	-112	-2	-6	37	4	0	43
92.6515	0	72	140	37	101	176	16	74	151	71	87	167	8	3	5	-117	-1	0	-113	-2	-7	36	4	2	42
92.7744	0	74	141	37	101	176	16	74	150	70	87	168	9	3	4	-117	0	0	-112	-2	-6	37	5	2	42
92.8973	0	73	141	36	102	176	17	74	151	70	88	167	8	2	5	-117	-1	0	-111	-3	-5	36	4	2	43
93.0202	0	74	141	36	102	175	17	74	153	70	88	170	9	3	4	-117	-1	0	-112	-2	-7	36	4	0	43
93.143	0	74	142	35	103	175	17	75	154	69	87	170	9	2	5	-118	-1	0	-111	-3	-6	37	4	0	44
93.2659	0	74	141	37	102	175	16	75	151	68	86	169	8	2	5	-117	0	0	-112	-3	-6	37	4	2	43
93.3888	0	73	140	36	101	176	16	74	151	69	87	168	9	2	4	-117	0	0	-113	-3	-6	37	5	1	42
93.5117	0	74	140	36	102	176	17	74	151	70	88	168	8	3	4	-117	0	1	-112	-3	-6	37	5	2	42
93.6346	0	74	141	35	103	176	17	73	152	70	87	169	9	2	6	-118	0	0	-112	-2	-6	37	4	1	42
93.7574	0	73	141	34	102	175	17	75	153	70	87	171	9	2	4	-117	0	0	-111	-3	-5	38	4	0	44
93.8803	0	74	143	36	101	175	16	74	154	68	87	171	9	3	4	-116	0	0	-111	-3	-6	38	4	0	44
94.0032	0	74	141	36	101	175	16	75	151	69	87	170	8	3	4	-117	-1	0	-112	-3	-5	38	5	0	41
94.1261	0	74	139	36	101	175	17	74	151	70	88	170	9	4	4	-118	0	0	-112	-3	-6	37	5	1	41
94.249	0	74	140	35	102	177	17	74	151	70	87	169	9	2	5	-117	0	0	-112	-2	-6	36	5	2	41
94.3718	0	74	141	34	102	175	17	73	152	69	87	171	9	3	5	-117	0	0	-112	-2	-7	37	4	0	43
94.4947	0	74	141	35	102	177	16	74	154	69	87	170	9	3	4	-117	0	0	-112	-3	-6	37	5	1	43
94.6176	0	74	143	35	102	176	16	75	154	69	88	170	9	2	4	-117	0	0	-111	-4	-6	39	4	0	44
94.7405	0	74	141	36	102	177	16	74	152	69	88	170	9	3	5	-117	0	0	-113	-3	-7	37	5	1	42
94.8634	0	73	140	35	102	176	17	74	151	70	87	170	9	3	5	-118	-1	0	-112	-3	-6	37	4	0	42
94.9862	0	73	141	36	101	176	17	74	151	69	87	171	9	3	4	-118	0	0	-112	-3	-6	37	4	2	43
95.1091	0	74	142	35	101	178	17	74	152	70	87	169	8	3	5	-118	-1	1	-112	-4	-6	37	4	1	43
95.232	0	74	142	35	102	177	17	73	152	70	87	171	9	3	4	-117	0	0	-112	-3	-5	38	5	2	44
95.3549	0	74	142	35	102	176	16	74	155	69	87	171	9	3	4	-117	0	0	-111	-2	-6	39	4	0	44
95.4778	0	73	140	36	103	176	16	74	152	69	87	170	9	2	4	-117	0	0	-112	-3	-6	37	4	0	43
95.6006	1	74	141	35	102	176	17	75	150	69	87	170	9	3	4	-118	-1	0	-112	-3	-6	37	4	1	42
95.7235	0	73	140	35	103	177	17	74	151	69	88	169	9	3	5	-117	0	1	-112	-3	-5	37	5	2	43
95.8464	0	73	140	34	102	176	17	74	151	69	87	170	9	3	5	-118	-1	0	-112	-3	-6	37	4	2	42
95.9693	0	73	141	34	102	177	17	74	153	69	88	170	9	2	5	-117	-1	0	-111	-4	-6	37	5	1	44
96.0922	0	73	143	34	102	176	17	75	154	69	87	171	9	2	4	-117	0	0	-111	-3	-6	38	5	1	44
96.215	0	74	141	36	102	177	16	74	152	69	88	169	9	2	4	-117	-1	1	-112	-3	-6	38	4	1	43
96.3379	0	73	140	35	102	177	17	74	152	69	87	169	9	3	4	-117	0	0	-113	-3	-6	37	4	2	42
96.4608	0	74	141	35	102	176	17	74	151	70	86	170	9	3	4	-118	0	0	-112	-3	-6	37	5	1	43
96.5837	0	73	140	35	102	176	17	74	152	69	88	170	9	2	4	-118	0	0	-112	-3	-5	37	4	1	42
96.7066	0	73	142	34	102	176	18	74	152	69	87	172	9	2	4	-117	0	0	-111	-3	-6	38	5	0	44
96.8294	0	73	142	34	102	176	16	75	154	68	88	172	9	2	5	-117	0	0	-111	-3	-6	39	4	0	44
96.9523	0	73	141	35	102	178	16	74	151	69	87	169	9	2	5	-117	0	1	-113	-3	-7	38	4	3	41
97.0752	0	73	140	35	102	178	17	74	150	68	87	170	10	3	5	-117	0	0	-112	-3	-7	37	4	2	41
97.1981	0	73	141	35	102	175	17	74	151	70	87	172	10	3	5	-117	0	0	-113	-3	-6	38	4	0	42
97.321	0	73	141	35	102	176	17	74	152	70	88	171	10	3	4	-118	0	0	-113	-3	-6	37	4	0	43
97.4438	0	73	141	34	102	176	17	75	153	70	87	171	9	2	4	-118	0	0	-112	-3	-6	38	5	0	43
97.5667	0	74	142	34	102	176	16	74	153	68	88	171	9	4	4	-118	0	0	-112	-3	-6	38	4	0	43
97.6896	0	73	140	36	102	177	17	73	151	70	88	169	8	2	4	-117	0	0	-114	-3	-6	37	4	2	42
97.8125	0	73	139	36	102	177	17	74	150	69	87	169	9	3	4	-118	0	1	-113	-3	-6	37	4	2	42
97.9354	0	73	139	35	101	176	17	75	151	70	87	170	9	2	5	-118	-1	0	-113	-3	-5	37	4	2	42
98.0582	0	73	140	35	103	175	16	74	151	69	88	170	9	3	4	-117	0	0	-112	-3	-6	38	4	0	42
98.1811	0	73	140	35	102	176	17	74	153	69	87	171	9	3	5	-118	0	0	-112	-3	-7	37	4	0	43
98.304	0	73	141	36	102	177	17	74	153	69	87	170	9	2	5	-117	0	0	-111	-3	-6	38	4	1	43
98.4269	0	74	140	37	102	177	17	74	150	70	87	168	8	2	4	-117	-1	0	-114	-3	-6	37	4	2	43
98.5498	0	73	139	36	102	177	17	74	150	70	87	169	9	2	5	-118	0	1	-113	-2	-6	37	4	2	41
98.6726	0	73	140	36	102	175	17	73	151	69	86	169	9	3	4	-118	0	0	-113	-3	-6	36	5	1	42
98.7955	0	73	141	35	101	175	17	74	151	70	87	170	9	3	5	-118	0	0	-112	-3	-6	36	3	0	44
98.9184	0	73	141	35	102	175	17	73	152	68	88	171	8	3	5	-118	0	0	-111	-3	-6	37	4	0	44
99.0413	0	74	142	36	101	175	16	75	152	69	87	171	9	2	5	-117	0	0	-111	-3	-6	37	4	0	44
99.1642	0	73	139	37	102	175	16	74	150	70	86	170	9	2	5	-117	0	0	-114	-2	-6	37	4	0	42
99.287	0	73	139	37	102	176	17	74	150	70	87	168	9	3	4	-117	0	1	-113	-3	-6	36	4	2	42
99.4099	0	73	139	36	101	175	17	73	150	70	87	169	9	3	4	-118	-1	0	-113	-3	-6	36	4	2	42
99.5328	0	72	140	36	102	176	17	74	151	70	87	168	9	2	4	-118	0	0	-112	-3	-6	36	4	1	42
99.6557	0	73	141	36	102	174	17	74	152	70	86	170	9	3	4	-117	0	-1	-112	-3	-6	38	5	0	43
99.7786	0	73	140	37	103	175	16	75	152	69	86	171	9	2	5	-117	0	0	-112	-3	-6	37	5	0	44
99.9014	0	72	140	36	101	175	16	74	150	70	87	168	9	3	5	-117	0	0	-113	-3	-5	36	4	2	42
100.024	0	73	139	36	101	175	16	73	150	70	86	168	9	2	4	-117	0	1	-112	-3	-7	37	4	1	42
100.147	0	73	139	36	102	174	17	74	149	70	87	167	9	3	5	-118	0	1	-112	-3	-5	36	4	2	43
100.27	0	73	140	36	101	174	17	74	151	70	86	168	9	3	3	-119	0	1	-112	-3	-5	37	5	2	43
100.393	0	74	140	35	102	175	17	74	152	70	87	169	9	3	5	-117	-1	0	-111	-3	-6	37	4	1	43
100.516	0	73	140	36	102	174	15	74	151	70	87	168	8	3	4	-117	0	1	-113	-2	-7	37	4	2	43
100.639	0	73	138	37	101	175	16	74	149	71	85	167	9	2	4	-119	0	0	-113	-3	-6	37	4	1	42
100.762	0	73	140	37	101	173	16	74	149	71	86	167	10	3	5	-118	0	0	-113	-4	-6	37	5	0	42
100.884	0	73	139	36	100	174	17	74	149	70	86	167	9	3	4	-118	0	1	-113	-3	-5	36	4	2	42
101.007	0	73	140	36	101	175	16	73	151	70	86	168	9	2	5	-118	0	0	-111	-3	-6	37	4	1	43
101.13	0	73	140	37	101	174	17	74	151	70	86	167	9	3	4	-118	0	0	-111	-3	-6	37	4	0	44
101.253	0	73	140	38	101	175	17	74	150	71	87	167	8	3	4	-118	0	1	-113	-2	-7	36	4	2	42
101.376	0	73	139	37	100	173	16	73	149	70	86	167	9	3	3	-117	0	1	-113	-2	-6	36	5	2	42
101.499	0	73	139	38	100	173	16	74	150	72	86	166	9	3	4	-118	0	1	-112	-2	-5	36	4	3	43
101.622	0	74	139	36	99	174	17	73	151	71	86	166	9	3	5	-118	0	1	-112	-3	-7	35	4	3	42
101.745	0	73	140	36	100	173	17	74	151	71	86	169	8	3	4	-118	0	0	-112	-3	-6	36	4	0	44
101.868	0	73	141	37	101	174	15	74	151	70	86	168	9	3	5	-117	0	0	-112	-3	-5	37	4	1	43
101.99	0	73	139	39	101	173	17	74	149	71	86	166	9	2	5	-118	0	1	-114	-3	-6	36	4	1	42
102.113	0	73	139	38	100	173	17	74	149	71	85	167	8	3	5	-118	0	0	-114	-3	-6	35	4	1	42
102.236	0	73	140	37	100	174	17	74	149	72	86	167	9	3	5	-118	-1	0	-113	-3	-6	36	4	2	42
102.359	0	73	139	37	101	172	17	74	151	71	86	168	9	3	4	-118	0	-1	-112	-3	-5	36	4	0	43
102.482	0	74	141	36	100	174	17	74	152	70	85	166	9	2	5	-118	0	1	-112	-3	-6	36	4	1	45
102.605	0	74	139	38	100	173	15	74	150	70	86	165	9	3	4	-117	0	1	-112	-3	-5	36	4	2	43
102.728	0	74	139	37	101	173	16	74	150	71	85	167	9	2	4	-119	0	0	-114	-3	-6	36	5	1	42
102.851	0	73	139	37	101	174	16	74	150	71	87	166	9	3	4	-117	0	1	-113	-3	-6	37	4	2	42
102.973	0	73	139	36	100	172	17	73	151	71	86	168	9	3	5	-118	-1	0	-112	-4	-6	35	4	0	42
103.096	0	74	141	37	100	174	16	74	152	71	86	167	9	3	5	-117	-1	0	-113	-3	-6	37	4	1	42
103.219	0	73	141	37	100	173	16	75	151	69	85	169	9	4	4	-118	0	0	-111	-3	-6	37	4	0	45
103.342	0	73	140	38	101	173	16	74	149	71	86	168	9	2	5	-117	0	0	-113	-2	-6	36	4	1	42
103.465	0	74	140	38	101	173	16	73	151	71	86	168	9	2	5	-118	0	0	-113	-3	-6	37	4	1	42
103.588	0	73	140	38	101	174	17	74	150	71	86	166	9	3	5	-118	0	1	-113	-3	-6	36	5	1	43
103.711	0	74	140	38	101	173	17	74	152	71	86	169	10	3	4	-118	0	-1	-112	-3	-6	37	4	1	43
103.834	0	74	141	36	101	174	17	74	153	70	86	168	9	2	4	-117	0	0	-112	-3	-5	37	3	0	44
103.956	0	74	142	38	99	174	16	75	153	70	86	168	9	3	5	-118	0	0	-112	-2	-6	38	5	1	44
104.079	0	73	141	39	101	174	16	74	151	71	86	167	9	3	4	-117	0	0	-113	-3	-6	36	4	1	41
104.202	0	74	141	37	100	173	17	74	152	71	86	170	9	3	4	-118	0	0	-113	-3	-6	36	4	0	42
104.325	0	73	141	37	100	173	17	75	152	71	86	168	9	3	5	-118	-1	0	-112	-2	-6	36	5	1	42
104.448	0	73	142	36	102	174	16	74	152	71	86	169	9	2	5	-118	0	0	-113	-2	-5	36	4	1	44
104.571	0	73	141	37	101	174	17	75	154	70	87	168	9	3	4	-118	-1	0	-112	-3	-6	37	4	1	44
104.694	0	73	144	37	101	174	16	75	154	69	85	170	9	3	4	-116	0	-1	-112	-3	-5	38	4	0	44
104.817	0	74	140	38	100	174	17	75	152	71	86	167	9	3	4	-117	0	0	-113	-3	-6	37	5	2	42
104.94	0	74	141	37	101	175	17	75	153	71	86	168	9	2	5	-118	0	1	-113	-3	-7	37	4	1	42
105.062	0	73	142	36	101	173	17	74	153	70	86	168	8	3	4	-118	0	0	-113	-3	-6	37	4	0	43
105.185	0	73	142	36	101	175	17	75	155	70	87	168	9	2	5	-118	0	0	-112	-3	-6	37	4	1	43
105.308	0	74	143	36	100	174	17	75	155	70	86	170	10	2	4	-117	0	0	-112	-3	-6	38	4	0	44
105.431	0	74	143	36	101	175	17	75	156	68	87	169	9	2	4	-118	-1	0	-112	-3	-6	39	5	0	44
105.554	0	74	143	36	101	175	16	74	153	71	86	169	9	2	4	-117	0	1	-113	-2	-6	37	5	2	42
105.677	0	74	142	35	102	174	17	75	154	70	87	169	10	2	5	-117	0	0	-113	-2	-6	38	5	1	42
105.8	0	74	143	35	101	175	17	74	154	70	86	169	9	2	5	-118	-1	0	-113	-2	-6	37	3	1	43
105.923	0	74	143	35	100	174	18	76	155	70	87	170	9	2	5	-119	0	0	-113	-3	-6	37	4	0	44
106.045	0	74	144	34	101	175	17	75	157	69	86	171	9	3	5	-118	0	-1	-112	-3	-6	38	4	1	44
106.168	0	73	144	34	101	175	16	76	156	69	86	171	10	3	5	-117	-1	0	-112	-4	-5	38	5	0	44
106.291	0	74	144	35	100	175	16	74	156	69	86	170	9	2	4	-118	-1	0	-112	-3	-6	39	4	0	43
106.414	0	74	143	34	101	175	18	75	155	70	87	169	9	3	4	-118	-2	0	-113	-3	-6	38	4	1	42
106.537	0	74	143	34	101	174	17	75	156	69	86	171	10	3	4	-117	0	0	-113	-2	-7	38	5	0	43
106.66	0	74	143	34	101	174	17	75	156	69	87	171	10	3	4	-117	0	0	-112	-2	-7	38	4	0	44
106.783	0	74	145	33	102	175	17	75	156	68	87	170	9	2	4	-118	0	0	-113	-3	-6	39	4	1	43
106.906	0	74	145	33	101	176	17	76	159	69	86	172	9	2	5	-117	0	0	-112	-3	-6	39	4	0	43
107.028	0	74	145	33	101	175	16	76	157	68	87	171	10	2	4	-117	0	0	-113	-4	-6	39	5	0	43
107.151	0	73	144	33	102	175	17	74	155	69	87	170	9	2	4	-117	-1	0	-113	-3	-7	39	4	1	42
107.274	0	74	144	33	101	175	18	75	156	70	87	171	9	2	4	-117	0	0	-113	-3	-6	39	4	1	42
107.397	0	74	144	33	102	176	17	75	156	70	87	172	10	3	4	-118	0	0	-113	-3	-7	39	4	0	43
107.52	0	74	145	32	101	176	17	75	157	69	88	172	9	2	5	-117	0	-1	-113	-3	-6	40	3	0	43
107.643	0	74	145	32	102	176	17	76	158	68	87	173	10	3	4	-116	0	0	-112	-4	-7	39	4	0	44
107.766	0	75	146	33	101	176	15	75	159	68	88	172	9	2	5	-118	-1	0	-113	-3	-6	40	4	0	43
107.889	0	74	144	34	101	175	16	74	156	69	87	171	10	3	5	-117	0	0	-114	-3	-6	39	4	0	41
108.012	0	75	144	33	101	176	17	75	156	69	87	171	9	2	5	-117	0	0	-113	-4	-7	39	4	1	42
108.134	0	74	144	34	102	176	18	75	157	69	87	171	9	2	5	-117	0	0	-112	-3	-6	39	4	1	42
108.257	0	75	145	33	102	176	17	75	157	68	87	172	10	2	5	-118	0	-1	-113	-3	-7	40	3	0	42
108.38	0	74	145	33	102	177	17	75	159	68	88	172	9	2	5	-118	-1	-1	-113	-3	-7	40	4	1	44
108.503	0	75	146	33	102	177	16	76	158	69	88	172	9	3	5	-116	0	0	-112	-3	-7	40	5	0	43
108.626	0	74	143	33	102	175	21	75	156	69	87	172	5	3	5	-117	0	0	-109	-3	-6	39	4	0	46
108.749	0	74	144	34	103	176	17	75	156	69	87	172	10	2	3	-117	0	0	-113	-3	-6	39	4	1	41
108.872	0	73	144	34	102	177	18	75	157	70	87	171	10	2	5	-118	0	0	-114	-2	-6	38	5	1	42
108.995	0	74	144	33	102	176	17	75	157	70	88	172	10	2	5	-118	0	0	-113	-3	-6	39	4	0	43
109.117	0	75	144	33	102	176	17	75	157	69	87	172	10	2	5	-117	-1	-1	-113	-3	-7	40	4	0	43
109.24	0	74	145	33	101	177	16	75	158	69	88	172	9	2	4	-117	0	0	-112	-3	-7	40	4	1	44
109.363	0	74	144	35	101	176	17	75	156	70	87	172	9	3	5	-118	0	0	-113	-2	-7	39	4	1	41
109.486	0	74	144	34	101	176	17	75	156	70	88	171	9	2	5	-118	0	0	-113	-3	-6	39	4	1	42
109.609	0	75	144	34	102	175	17	75	156	70	88	172	9	2	5	-117	0	0	-113	-2	-6	38	4	0	43
109.732	0	74	143	34	102	176	17	75	157	70	88	171	10	2	6	-118	-1	0	-113	-3	-6	39	4	0	43
109.855	0	75	144	33	102	176	17	76	158	69	88	173	9	2	5	-117	0	-1	-113	-2	-7	39	4	0	44
109.978	0	74	146	34	102	176	16	76	159	69	88	173	9	3	5	-117	0	0	-112	-3	-6	40	4	0	44
110.1	0	74	144	35	101	175	16	75	157	71	88	172	10	3	4	-117	0	0	-114	-3	-7	39	4	0	41
110.223	0	75	144	33	102	176	17	75	156	70	88	173	10	2	4	-117	0	-1	-114	-3	-7	39	4	0	42
110.346	0	74	143	34	101	175	18	74	156	70	87	172	9	3	5	-118	0	-1	-114	-3	-6	38	5	0	43
110.469	0	74	144	33	101	176	17	75	157	70	89	173	10	3	5	-118	0	-1	-113	-3	-7	39	5	0	43
110.592	0	75	144	33	102	176	17	76	158	69	88	173	9	3	5	-118	0	-1	-112	-3	-7	39	4	0	43
110.715	0	74	145	34	102	176	17	75	158	70	88	172	9	3	4	-118	0	0	-113	-3	-5	39	5	2	43
110.838	0	73	143	36	102	174	17	75	155	69	88	172	9	3	5	-117	0	0	-114	-3	-7	39	5	0	41
110.961	0	74	144	34	101	175	17	75	157	70	87	172	10	3	5	-118	0	0	-114	-3	-7	38	5	0	42
111.084	0	74	145	35	101	176	17	75	156	70	87	172	9	2	4	-117	-1	0	-113	-3	-6	38	4	0	42
111.206	0	74	145	33	102	176	17	76	157	70	88	172	10	3	5	-118	-1	0	-113	-4	-7	38	5	0	43
111.329	0	74	146	34	101	176	17	76	158	69	88	173	10	3	6	-117	0	0	-112	-3	-6	39	4	0	43
111.452	0	75	145	35	102	175	16	76	157	70	88	173	9	2	5	-117	0	-1	-113	-3	-7	39	5	0	42
111.575	0	74	143	36	102	176	17	75	156	70	87	171	10	3	4	-118	0	0	-113	-3	-6	38	4	1	41
111.698	0	73	144	35	102	175	17	75	155	71	88	172	9	2	5	-117	-1	0	-114	-3	-6	38	5	0	42
111.821	0	74	144	35	101	175	17	75	156	71	87	170	10	3	4	-118	-1	0	-113	-3	-7	38	4	1	42
111.944	0	74	143	35	101	175	17	76	157	71	86	171	10	3	5	-117	0	0	-113	-3	-6	38	4	0	43
112.067	0	75	144	35	102	176	17	75	157	70	87	172	10	3	5	-117	0	0	-113	-3	-7	38	4	0	45
112.189	0	74	144	37	100	176	16	75	157	71	87	170	9	3	5	-118	-1	1	-114	-4	-6	38	4	1	42
112.312	0	74	143	36	101	175	17	75	155	71	87	170	9	3	4	-118	0	1	-114	-3	-7	37	4	1	41
112.435	0	74	143	36	101	175	17	74	155	72	87	169	9	2	5	-117	0	0	-113	-2	-6	37	4	2	42
112.558	0	73	143	36	101	174	17	75	155	71	87	169	9	2	5	-118	0	0	-113	-3	-7	38	4	0	43
112.681	0	74	144	36	101	176	16	75	157	72	87	171	9	3	5	-118	0	0	-113	-2	-7	37	4	0	44
112.804	0	74	145	36	100	175	17	76	157	70	87	171	9	3	5	-117	0	-1	-113	-2	-6	38	5	0	45
112.927	0	74	144	37	100	174	15	75	156	72	87	170	9	2	5	-117	0	0	-113	-3	-6	37	4	1	43
113.05	0	73	142	37	100	173	16	74	155	72	87	169	10	2	4	-118	-1	0	-114	-3	-7	37	5	0	42
113.172	0	73	143	37	100	174	16	75	155	72	86	169	9	3	5	-118	0	0	-113	-3	-6	36	3	1	42
113.295	0	75	143	37	101	173	17	75	155	72	86	171	9	4	4	-118	-1	0	-113	-3	-6	36	4	0	43
113.418	0	74	144	36	100	174	16	75	157	72	86	169	10	3	5	-117	-1	0	-113	-4	-7	37	4	1	43
113.541	0	74	144	36	100	174	17	75	157	71	86	170	9	2	5	-117	0	0	-112	-3	-7	37	5	0	44
113.664	0	73	144	37	100	173	16	75	156	71	87	169	9	2	4	-117	0	0	-113	-2	-7	37	4	1	43
113.787	0	74	143	37	100	175	16	75	155	72	86	168	9	3	5	-118	0	1	-114	-2	-6	37	3	1	42
113.91	0	74	143	37	100	173	16	75	156	72	86	168	9	3	4	-117	0	1	-112	-4	-7	37	4	2	42
114.033	0	74	143	37	100	172	17	74	155	72	86	170	9	2	4	-118	0	-1	-113	-3	-6	37	5	0	42
114.156	0	74	144	37	99	172	16	75	156	72	86	169	9	3	5	-118	0	0	-113	-4	-6	37	4	0	44
114.278	0	74	144	36	100	173	16	75	157	71	86	170	9	3	4	-117	0	0	-112	-3	-7	37	4	0	44
114.401	0	74	144	38	99	173	16	75	156	70	86	169	9	3	4	-117	-1	0	-113	-3	-6	37	5	1	42
114.524	0	74	143	37	100	171	17	75	154	73	85	168	9	3	4	-117	-1	-1	-114	-4	-5	37	5	0	42
114.647	0	74	143	37	100	173	16	74	155	72	86	168	9	2	5	-118	0	0	-114	-3	-6	37	4	1	42
114.77	0	74	143	37	101	171	17	76	156	72	86	169	9	2	5	-117	0	0	-113	-3	-6	36	5	0	42
114.893	0	74	143	37	100	173	16	75	157	71	85	169	10	2	4	-118	-1	0	-112	-3	-6	36	4	0	43
115.016	0	74	145	36	100	172	17	76	158	71	86	168	9	3	5	-118	0	-1	-112	-3	-6	37	4	0	44
115.139	0	74	143	37	100	172	15	75	157	71	85	169	9	3	5	-117	-1	-1	-113	-3	-6	37	4	0	43
115.261	0	74	142	37	100	171	16	74	155	72	85	168	9	2	5	-117	0	0	-114	-2	-6	37	5	0	40
115.384	0	74	142	37	100	172	17	74	155	73	85	168	9	3	4	-118	0	-1	-113	-3	-6	37	4	0	41
115.507	0	74	143	37	100	173	17	74	156	72	85	167	8	3	6	-118	0	0	-113	-2	-7	36	4	1	42
115.63	0	74	143	37	99	172	17	75	157	71	86	169	9	3	4	-118	0	-1	-112	-4	-6	37	5	0	43
115.753	0	74	144	36	100	173	17	75	157	71	85	168	8	3	5	-118	0	0	-112	-2	-6	38	5	0	44
115.876	0	73	144	36	100	172	16	75	157	71	86	169	8	2	4	-118	0	0	-112	-3	-7	37	4	0	44
115.999	0	73	142	37	99	174	16	75	156	72	85	166	9	3	4	-118	-1	0	-114	-3	-6	37	5	1	42
116.122	0	73	143	36	100	172	17	74	155	72	86	168	9	3	4	-119	-1	0	-113	-2	-6	37	5	1	42
116.244	0	74	142	37	100	171	17	75	156	72	85	168	9	2	5	-117	-1	0	-113	-3	-6	37	4	0	42
116.367	0	74	144	36	100	172	16	74	157	71	86	168	9	4	4	-117	0	0	-113	-3	-6	37	4	0	43
116.49	0	75	143	36	100	172	16	75	157	72	86	168	9	3	5	-118	0	0	-112	-3	-7	37	5	1	43
116.613	0	74	144	36	100	172	16	76	158	70	86	168	10	2	5	-118	0	-1	-113	-3	-6	38	5	0	44
116.736	0	74	143	37	100	172	15	75	156	70	85	168	9	2	5	-117	-1	0	-114	-3	-6	37	5	2	42
116.859	0	73	143	36	100	173	16	75	155	71	85	166	9	2	4	-118	0	1	-114	-3	-6	37	4	2	41
116.982	0	74	143	36	100	174	16	75	156	71	85	166	9	2	5	-118	0	1	-113	-3	-7	36	4	1	43
117.105	0	74	144	35	100	171	16	75	156	71	86	168	9	3	4	-118	0	0	-114	-2	-7	37	3	0	42
117.228	0	73	143	35	99	172	17	75	157	71	86	168	10	2	4	-118	0	0	-112	-2	-7	38	4	0	44
117.35	0	74	144	35	100	173	16	75	158	70	86	168	10	3	5	-118	0	0	-112	-3	-6	38	5	0	44
117.473	0	74	144	35	100	173	16	76	158	70	85	168	9	3	5	-118	0	0	-112	-4	-7	38	4	1	44
117.596	0	73	143	35	100	173	16	74	157	71	86	167	9	3	5	-118	0	0	-114	-3	-7	38	4	0	42
117.719	0	73	143	35	100	173	17	75	157	71	85	169	9	2	5	-117	0	-1	-113	-3	-5	38	4	0	42
117.842	0	74	144	35	100	172	17	75	156	70	85	169	9	3	5	-118	-1	0	-113	-3	-6	38	4	0	42
117.965	0	74	145	34	100	173	17	75	157	71	86	170	9	3	5	-118	-1	0	-113	-3	-6	39	4	0	43
118.088	0	74	145	33	100	173	17	75	159	70	86	169	9	3	4	-117	0	0	-112	-3	-6	39	4	0	44
118.211	0	74	145	34	101	173	16	75	159	69	86	170	9	2	5	-117	0	0	-112	-3	-6	40	4	0	44
118.333	0	74	143	35	100	174	17	74	157	70	86	167	10	3	5	-118	-1	1	-114	-3	-7	39	4	2	41
118.456	0	73	143	34	101	173	17	75	158	71	86	169	9	2	5	-118	0	0	-114	-3	-6	39	4	0	42
118.579	0	73	144	34	101	173	17	75	157	71	87	169	9	3	5	-117	-1	0	-113	-3	-6	39	4	0	43
118.702	0	74	144	33	101	174	18	74	157	69	86	171	10	3	4	-117	-1	0	-113	-3	-7	38	4	0	43
118.825	0	74	146	32	101	174	17	76	159	70	87	170	9	3	5	-118	-1	0	-112	-3	-6	40	4	0	44
118.948	0	74	145	34	100	175	16	76	160	69	87	171	9	2	5	-117	-1	0	-113	-3	-7	39	5	0	43
119.071	0	73	143	35	100	174	10	75	156	70	87	171	15	3	4	-117	-1	0	-109	-3	-6	39	5	0	46
119.194	0	73	143	34	101	174	16	75	156	71	87	171	10	3	5	-117	-1	0	-113	-3	-7	39	4	0	41
119.316	0	74	143	34	102	175	16	76	157	70	87	169	10	2	5	-117	0	0	-113	-3	-7	38	4	0	42
119.439	0	75	145	34	102	174	18	75	158	70	86	170	9	3	5	-118	0	0	-113	-3	-6	39	4	0	43
119.562	0	74	145	33	101	175	17	76	158	70	86	171	9	2	5	-118	0	0	-113	-2	-6	39	5	0	43
119.685	0	74	145	34	100	174	16	76	159	69	87	170	9	4	5	-117	0	0	-112	-3	-7	40	4	0	43
119.808	0	75	143	35	101	174	21	74	156	71	87	170	5	3	5	-117	-1	0	-110	-3	-6	38	4	1	46
119.931	0	74	143	35	101	174	16	75	155	71	87	169	9	3	5	-118	-1	0	-114	-3	-6	38	4	1	41
120.054	0	74	143	34	101	173	17	74	156	71	86	171	9	2	5	-117	0	0	-113	-3	-7	38	4	0	41
120.177	0	74	143	34	100	175	17	74	156	70	87	170	10	3	5	-118	-1	0	-113	-3	-7	39	4	0	42
120.3	0	75	143	34	100	174	17	74	157	71	87	171	10	3	4	-118	0	0	-112	-3	-6	39	3	0	43
120.422	0	74	145	34	101	174	16	75	157	70	86	171	9	3	5	-118	0	0	-112	-3	-7	38	4	1	43
120.545	0	74	141	35	101	174	16	75	155	70	86	169	10	4	4	-117	0	0	-114	-4	-6	38	4	2	41
120.668	0	74	142	35	101	173	16	74	155	71	87	170	9	3	4	-117	0	-1	-113	-3	-6	38	4	0	42
120.791	0	74	142	35	101	174	17	74	155	71	86	171	9	4	5	-118	0	0	-113	-3	-7	38	4	0	42
120.914	0	74	143	35	101	175	17	74	155	70	88	171	9	3	5	-118	0	-1	-113	-2	-6	38	4	0	43
121.037	0	75	143	34	102	174	17	75	156	70	87	170	10	3	5	-118	-1	0	-113	-3	-6	38	4	0	43
121.16	0	74	144	34	101	174	16	75	157	70	87	171	9	3	5	-117	0	0	-112	-4	-7	38	5	0	44
121.283	0	74	142	37	101	174	16	74	154	71	86	170	9	3	5	-118	-1	-1	-114	-2	-6	37	5	0	41
121.405	0	73	142	35	102	173	16	74	154	72	87	171	9	3	4	-118	0	0	-114	-4	-6	38	4	0	42
121.528	0	73	142	36	101	175	17	74	155	71	86	169	9	2	5	-118	0	1	-113	-3	-7	38	4	2	42
121.651	11	74	142	35	101	174	17	75	155	70	87	171	9	3	4	-119	0	0	-113	-3	-6	38	5	0	43
121.774	0	74	142	35	101	174	16	74	156	71	86	170	10	2	4	-117	0	-1	-113	-3	-6	38	5	0	44
121.897	0	73	144	35	101	174	16	75	157	70	87	170	9	3	5	-118	0	0	-113	-4	-6	38	4	0	43
122.02	0	73	142	37	101	174	16	75	153	71	87	169	9	3	5	-117	-1	0	-114	-4	-6	38	5	1	41
122.143	0	74	142	35	102	173	16	75	154	71	87	169	9	3	5	-117	0	0	-113	-3	-6	38	3	0	41
122.266	0	74	142	35	101	174	17	74	154	72	87	169	8	3	5	-118	0	0	-114	-3	-6	37	4	1	42
122.388	0	74	141	35	101	173	17	75	155	71	87	169	9	3	5	-118	0	0	-113	-3	-6	37	5	0	43
122.511	0	73	144	34	101	173	16	75	156	70	86	170	9	2	4	-118	0	-1	-113	-3	-6	37	4	0	44
122.634	0	74	143	35	100	174	15	74	155	70	86	170	9	2	5	-117	0	0	-113	-3	-6	38	4	0	43
122.757	0	73	142	37	100	174	16	75	153	71	86	168	9	3	4	-118	-1	1	-115	-3	-7	37	4	1	41
122.88	0	73	141	37	100	173	16	74	154	71	86	169	10	2	4	-118	0	0	-114	-3	-7	38	4	0	41
123.003	0	73	141	37	100	174	17	74	153	72	86	168	9	2	4	-118	-1	0	-114	-3	-6	38	4	2	42
123.126	0	73	141	36	100	172	16	74	154	71	85	169	9	3	5	-118	0	0	-113	-2	-6	37	4	0	43
123.249	0	74	142	35	100	173	17	74	155	72	87	170	9	2	4	-118	-1	-1	-113	-3	-7	38	4	0	43
123.372	0	74	142	37	99	175	15	75	155	71	87	168	9	3	5	-118	0	0	-114	-3	-6	37	4	1	43
123.494	0	73	140	37	100	173	17	73	153	72	86	167	8	2	4	-118	-1	1	-115	-3	-6	36	5	3	41
123.617	0	73	140	37	100	172	16	74	152	72	86	167	9	3	5	-118	0	0	-114	-2	-7	36	4	1	41
123.74	0	72	141	37	100	172	17	74	152	72	86	168	9	3	5	-119	0	0	-114	-3	-6	36	4	1	42
123.863	0	73	141	37	100	173	17	74	153	72	86	168	9	3	4	-118	0	0	-113	-3	-7	37	5	1	43
123.986	0	74	141	37	101	172	17	74	154	71	86	168	9	3	4	-117	-1	-1	-113	-3	-6	37	5	0	43
124.109	0	73	141	37	99	172	15	74	153	71	85	169	9	2	5	-118	-1	-1	-113	-3	-7	38	4	0	43
124.232	0	74	139	38	100	172	16	74	151	72	85	166	9	2	5	-118	-1	1	-115	-3	-7	36	5	1	41
124.355	0	72	139	38	100	173	16	74	151	72	85	167	9	3	4	-117	0	1	-114	-3	-6	36	4	2	42
124.477	0	73	139	37	101	171	16	74	151	72	85	167	9	3	4	-118	0	0	-113	-3	-7	36	4	1	42
124.6	0	74	140	37	100	172	16	74	152	72	85	167	9	4	4	-117	0	0	-113	-3	-6	36	4	1	43
124.723	0	73	140	37	100	171	17	75	153	71	86	167	9	2	5	-118	0	-1	-113	-3	-6	36	4	0	44
124.846	0	73	141	37	100	173	15	74	154	71	85	168	9	3	4	-118	0	0	-113	-3	-7	36	4	1	43
124.969	0	72	138	38	101	172	15	74	151	72	86	166	9	3	4	-118	0	0	-114	-3	-6	37	4	2	41
125.092	0	73	139	37	99	172	16	74	151	72	85	165	9	3	4	-118	0	1	-114	-3	-6	36	4	2	42
125.215	0	72	139	37	99	171	16	73	151	71	86	165	8	3	4	-119	0	1	-114	-1	-6	36	4	2	43
125.338	0	73	140	37	99	171	16	73	152	71	85	167	9	3	4	-118	0	0	-114	-3	-6	36	4	0	43
125.46	0	73	141	37	99	171	16	74	153	71	85	167	9	2	4	-118	0	0	-112	-4	-6	36	4	0	44
125.583	0	73	141	37	99	172	15	74	154	71	86	167	9	3	4	-117	-1	0	-113	-3	-6	37	4	1	44
125.706	0	73	139	38	100	172	16	73	151	71	85	165	9	4	5	-118	0	0	-114	-3	-6	36	4	2	42
125.829	0	73	140	37	98	170	16	74	150	72	85	166	9	2	4	-118	0	0	-114	-3	-6	36	4	1	42
125.952	0	73	140	37	99	172	17	74	151	72	85	164	8	5	4	-118	-1	0	-113	-3	-6	36	3	1	42
126.075	0	73	140	37	98	171	17	74	153	71	85	167	9	3	5	-118	-1	0	-113	-3	-6	37	3	0	43
126.198	0	73	141	37	100	171	16	73	153	71	85	167	9	2	5	-119	0	0	-113	-3	-6	37	4	0	44
126.321	0	74	141	37	100	172	16	74	153	70	85	167	8	2	4	-118	0	0	-114	-3	-6	36	4	1	43
126.444	0	73	139	37	100	171	16	73	151	71	86	166	9	2	5	-118	-1	0	-115	-2	-6	36	4	2	41
126.566	0	72	138	37	100	172	15	74	151	72	86	165	9	2	4	-118	0	0	-114	-3	-5	36	5	2	42
126.689	0	72	140	37	100	172	17	74	150	72	85	166	9	3	4	-118	0	0	-115	-2	-6	37	4	1	43
126.812	0	74	139	37	99	171	16	73	151	71	85	167	9	3	4	-118	0	0	-113	-3	-6	36	5	0	43
126.935	0	74	141	36	100	171	16	74	153	71	86	167	9	2	5	-118	-1	-1	-113	-3	-6	37	4	0	44
127.058	0	73	140	38	99	171	15	75	152	70	86	167	9	2	4	-118	-1	-1	-113	-3	-6	36	4	0	42
127.181	0	73	139	37	99	171	16	74	150	71	85	167	8	3	4	-118	0	0	-116	-4	-6	36	5	1	42
127.304	0	74	139	37	100	170	15	74	150	72	86	168	9	2	4	-118	0	0	-114	-3	-6	36	4	0	42
127.427	0	72	140	37	100	170	16	73	151	71	85	166	9	3	5	-118	0	-1	-114	-3	-6	37	4	0	42
127.549	0	72	140	36	100	172	17	74	151	71	84	166	9	2	4	-118	-1	0	-113	-3	-5	36	4	0	43
127.672	0	74	140	36	100	171	17	74	152	70	86	167	8	3	5	-119	-1	0	-113	-2	-6	36	4	0	44
127.795	0	73	140	37	100	171	15	74	153	70	86	168	9	3	4	-117	0	0	-113	-3	-7	37	4	1	44
127.918	0	73	140	37	100	171	16	74	151	71	86	167	9	3	4	-118	0	0	-114	-2	-6	37	4	1	41
128.041	0	72	138	37	100	172	16	74	150	71	85	167	9	2	4	-118	0	0	-115	-3	-7	37	4	2	42
128.164	0	74	140	36	100	171	17	74	150	71	86	167	9	3	4	-119	0	0	-114	-3	-6	37	4	0	42
128.287	0	73	140	36	100	172	17	74	151	71	85	166	9	3	4	-118	-1	0	-114	-3	-5	36	4	1	43
128.41	0	73	140	36	100	171	16	73	152	70	86	168	9	3	4	-117	-1	0	-113	-3	-6	37	4	0	44
128.532	0	73	141	36	100	171	16	74	153	69	85	168	8	3	4	-118	-1	0	-113	-3	-5	37	5	0	44
128.655	0	73	139	37	100	173	16	73	151	71	86	166	9	3	4	-118	0	1	-114	-2	-6	37	5	1	41
128.778	0	73	139	36	99	171	17	74	151	71	86	168	8	3	4	-117	0	0	-114	-3	-6	36	4	0	41
128.901	0	73	139	36	101	172	16	74	152	71	84	168	9	3	3	-117	0	0	-114	-3	-6	36	4	1	42
129.024	0	73	139	35	100	173	17	75	152	71	86	166	9	2	4	-118	0	1	-114	-3	-5	37	4	2	43
129.147	0	72	140	35	99	172	16	74	153	70	87	168	9	3	4	-118	0	0	-113	-3	-7	38	4	0	44
129.27	0	74	142	36	101	174	16	74	154	69	85	167	9	2	4	-117	0	0	-113	-2	-6	38	5	1	44
129.393	0	73	139	36	100	174	15	73	151	71	86	167	9	4	4	-119	-1	1	-114	-3	-6	38	4	1	41
129.516	0	73	140	37	100	172	16	74	151	71	86	169	8	3	5	-118	0	0	-114	-3	-6	37	4	0	41
129.638	0	73	140	35	101	172	17	73	152	70	86	168	9	2	5	-118	0	0	-114	-4	-7	37	3	0	42
129.761	0	73	140	35	101	172	16	74	153	70	85	168	9	3	4	-118	0	0	-114	-2	-6	37	4	0	44
129.884	0	73	142	34	100	172	17	74	154	69	86	168	9	3	4	-118	0	-1	-113	-3	-6	37	4	0	44
130.007	0	73	141	35	100	174	15	74	153	70	86	169	9	3	5	-118	0	0	-114	-3	-6	37	5	1	43
130.13	0	73	139	36	101	172	16	74	151	71	86	168	9	3	5	-118	0	-1	-115	-3	-6	37	3	0	41
130.253	0	73	139	35	101	173	17	74	152	70	87	167	9	2	5	-118	-1	0	-114	-3	-6	37	5	1	42
130.376	0	73	140	35	101	172	16	73	153	70	86	168	9	3	4	-118	-1	0	-113	-3	-6	36	4	0	42
130.499	0	73	140	36	101	173	16	74	153	69	86	169	9	3	4	-118	0	0	-114	-3	-6	37	4	0	43
130.621	0	74	141	34	100	174	17	74	154	69	86	169	9	4	5	-118	-1	0	-113	-4	-7	37	4	0	44
130.744	0	74	141	36	100	173	15	74	152	70	86	169	8	2	4	-118	0	-1	-114	-3	-5	37	4	0	43
130.867	0	73	139	36	100	174	16	73	150	71	86	167	10	2	4	-118	0	0	-115	-3	-6	37	4	1	41
130.99	0	73	139	37	100	172	17	73	151	72	87	169	8	3	4	-118	0	0	-115	-3	-6	36	4	0	42
131.113	0	73	139	37	101	172	17	73	150	71	86	169	8	3	4	-119	0	0	-114	-3	-5	37	4	0	42
131.236	0	72	140	36	100	173	16	74	151	70	87	168	9	2	4	-118	-1	0	-114	-3	-6	36	4	1	43
131.359	0	73	141	35	100	173	17	74	152	70	85	170	9	2	4	-118	0	0	-113	-3	-6	37	4	0	44
131.482	0	73	139	37	100	173	15	73	150	72	86	168	8	3	5	-118	0	0	-114	-3	-6	37	4	1	43
131.604	0	72	138	36	100	173	16	73	150	71	86	167	9	2	4	-118	0	0	-115	-3	-5	36	4	1	41
131.727	0	73	139	37	101	173	16	73	150	71	86	166	9	2	5	-118	-1	0	-114	-2	-7	36	4	2	42
131.85	0	72	139	38	101	173	16	73	149	70	85	168	8	3	5	-119	0	0	-114	-3	-5	36	5	1	42
131.973	0	73	139	37	100	172	16	73	151	71	86	168	9	2	4	-119	0	0	-114	-3	-6	36	4	0	43
132.096	0	73	140	36	100	172	16	74	152	70	86	168	9	3	5	-117	0	-1	-113	-3	-6	36	4	0	43
132.219	0	73	140	37	100	173	16	73	150	71	86	167	8	3	5	-118	-1	0	-115	-3	-6	36	3	1	43
132.342	0	72	138	38	101	172	17	73	149	71	86	167	9	3	4	-118	-1	0	-114	-2	-6	36	4	1	41
132.465	0	73	138	37	100	172	16	74	151	71	86	168	9	3	4	-118	0	0	-115	-2	-6	35	4	1	42
132.588	0	72	139	37	100	172	17	73	150	72	86	167	8	2	4	-119	0	0	-114	-3	-6	36	5	1	42
132.71	0	73	139	37	100	172	16	74	151	72	85	168	9	3	4	-118	0	0	-113	-3	-6	37	5	0	43
132.833	0	73	139	36	100	171	16	74	152	71	86	168	10	3	5	-118	0	0	-113	-2	-5	37	4	0	44
132.956	0	73	140	38	99	173	15	74	151	71	85	167	9	3	4	-118	0	0	-115	-3	-5	36	5	1	43
133.079	0	72	138	37	99	171	16	73	149	72	86	168	10	2	5	-119	0	0	-115	-3	-6	36	4	0	41
133.202	0	72	138	38	99	173	16	73	150	72	85	166	9	2	4	-118	-1	1	-114	-3	-6	36	5	2	42
133.325	0	72	139	37	100	171	17	74	151	72	85	168	9	3	5	-118	0	0	-114	-3	-6	35	4	0	43
133.448	0	73	140	37	100	172	16	74	151	71	86	168	9	3	5	-119	-1	0	-113	-3	-6	36	5	1	44
133.571	0	73	141	37	99	171	16	74	153	70	86	168	9	3	4	-119	-1	0	-113	-3	-6	37	5	0	44
133.693	0	73	140	37	100	171	15	73	151	72	85	166	9	2	4	-118	-1	0	-115	-4	-6	37	4	2	42
133.816	0	72	139	37	100	172	16	73	150	72	86	166	9	2	5	-118	0	0	-114	-2	-5	36	5	2	41
133.939	0	73	138	38	99	172	16	74	150	71	86	167	9	3	5	-119	-1	0	-114	-3	-6	36	4	0	41
134.062	0	73	139	36	100	171	16	73	149	71	86	166	9	3	5	-118	-1	0	-113	-3	-6	35	4	1	43
134.185	0	73	140	36	99	171	17	73	152	70	85	167	8	3	5	-118	0	0	-113	-2	-5	36	4	1	43
134.308	0	73	140	37	100	172	15	73	152	71	86	167	9	3	4	-118	-1	0	-113	-4	-7	37	4	1	44
134.431	0	72	138	38	99	173	16	72	150	71	86	165	8	2	3	-118	0	0	-116	-3	-6	36	4	3	42
134.554	0	73	139	38	100	171	16	73	150	72	85	167	9	3	4	-118	0	0	-114	-3	-6	35	4	1	42
134.676	0	72	138	38	101	171	16	74	149	72	86	167	8	3	5	-117	-1	0	-114	-4	-5	36	4	0	42
134.799	0	73	139	37	99	171	16	74	151	71	85	167	9	4	4	-118	0	-1	-113	-3	-5	35	4	0	42
134.922	0	73	139	38	101	172	16	73	152	72	86	167	10	2	4	-118	0	0	-113	-3	-6	35	5	0	44
135.045	0	73	139	38	99	172	15	74	151	71	85	166	8	2	4	-117	-1	0	-114	-3	-6	36	4	1	43
135.168	0	72	138	39	98	172	16	72	149	71	86	165	9	2	4	-118	0	0	-115	-2	-7	36	4	1	42
135.291	0	73	138	38	100	172	16	74	150	73	86	166	9	3	4	-117	0	0	-114	-3	-6	35	4	1	41
135.414	0	73	139	39	98	171	16	73	151	72	85	167	8	2	4	-118	0	0	-114	-2	-7	35	4	0	42
135.537	0	72	140	38	99	170	17	74	151	72	85	167	9	3	5	-118	-1	-1	-113	-3	-7	36	4	0	43
135.66	0	73	140	37	100	171	16	74	152	72	86	168	8	3	4	-118	0	0	-113	-3	-6	36	4	0	44
135.782	0	73	141	39	99	171	15	73	152	72	86	166	8	3	4	-118	-1	0	-113	-3	-6	35	4	1	43
135.905	0	72	139	39	99	172	16	74	150	72	85	166	9	2	4	-118	-1	1	-114	-3	-6	36	5	2	42
136.028	0	73	140	38	100	171	16	74	151	73	86	168	8	3	5	-118	0	0	-114	-2	-6	35	4	1	42
136.151	0	73	139	39	100	172	16	73	152	73	86	168	9	2	4	-118	0	0	-113	-3	-6	36	5	0	43
136.274	0	73	139	38	100	173	17	73	152	72	86	167	8	3	4	-118	0	0	-113	-3	-6	36	4	1	43
136.397	0	74	140	38	100	172	16	74	153	72	86	168	9	3	5	-118	-1	0	-113	-3	-6	36	4	0	44
136.52	0	73	141	39	100	171	16	74	151	72	85	168	8	3	4	-118	0	0	-114	-3	-6	36	4	0	43
136.643	0	73	140	39	100	172	17	73	151	72	86	167	9	2	4	-118	0	0	-114	-3	-6	35	4	0	42
136.765	0	73	139	39	100	171	16	74	153	72	86	169	8	3	5	-119	0	0	-114	-3	-7	36	4	0	43
136.888	0	73	140	38	100	173	16	74	152	72	85	169	8	3	4	-119	0	-1	-113	-3	-6	36	4	0	43
137.011	0	73	142	37	100	172	17	73	153	72	86	169	9	3	4	-118	0	0	-113	-2	-6	36	4	0	44
137.134	0	73	141	38	100	172	15	74	154	71	85	167	8	3	4	-117	0	0	-113	-2	-5	37	5	1	44
137.257	0	72	140	40	100	172	15	74	152	72	86	168	9	3	4	-118	0	0	-114	-3	-7	35	4	0	41
137.38	0	73	140	38	100	172	16	73	151	73	86	168	9	4	4	-119	0	0	-115	-3	-6	36	5	0	42
137.503	0	72	140	39	100	172	17	74	152	72	86	169	8	2	4	-118	0	-1	-113	-3	-6	36	4	0	42
137.626	0	73	142	37	100	172	17	74	154	71	86	168	9	2	4	-118	0	0	-113	-3	-7	35	4	0	44
137.748	0	74	142	37	101	173	17	74	155	71	86	169	9	3	4	-118	0	0	-112	-3	-6	37	4	0	44
137.871	0	74	142	39	101	174	15	73	154	72	87	168	8	3	4	-118	-1	0	-113	-3	-6	36	4	1	42
137.994	0	74	141	39	100	174	16	74	153	72	86	167	9	3	4	-118	-1	0	-114	-2	-6	35	4	2	42
138.117	0	74	141	39	100	174	16	74	153	72	86	167	9	2	4	-119	0	0	-113	-4	-5	35	4	2	43
138.24	0	73	141	38	100	173	17	74	153	73	87	169	9	3	4	-118	0	0	-114	-3	-6	36	4	0	43
138.363	0	73	142	38	100	173	16	75	155	72	86	169	9	3	5	-118	0	0	-113	-3	-6	36	5	0	44
138.486	0	73	143	37	100	173	16	74	156	71	86	169	9	2	5	-117	-1	-1	-113	-3	-6	36	4	0	44
138.609	0	73	142	39	100	174	16	74	153	72	86	169	8	3	5	-117	0	0	-113	-3	-6	36	5	1	42
138.732	0	74	142	37	100	174	16	74	153	73	86	169	9	3	5	-118	0	0	-114	-2	-6	36	4	1	43
138.854	0	74	142	39	101	172	16	75	154	73	86	170	9	3	5	-119	-1	-1	-113	-3	-6	36	4	0	42
138.977	0	73	143	38	101	174	17	74	155	72	86	168	9	2	5	-118	0	0	-114	-3	-6	36	4	1	44
139.1	0	73	143	37	101	173	17	75	156	71	86	169	9	2	4	-118	0	0	-112	-3	-6	37	5	0	44
139.223	0	73	144	37	100	173	17	74	157	71	86	170	9	3	4	-118	0	0	-113	-2	-6	38	5	0	44
139.346	0	73	143	38	101	173	16	74	155	72	86	170	8	3	4	-118	-1	0	-114	-3	-7	36	5	0	43
139.469	0	73	142	37	100	173	16	74	155	72	86	170	9	3	5	-118	0	-1	-114	-3	-7	36	4	0	42
139.592	0	73	143	37	100	174	17	75	155	72	86	169	9	3	5	-118	-1	0	-113	-3	-6	37	3	0	42
139.715	0	74	143	37	101	173	17	75	155	72	86	169	9	2	5	-117	0	0	-113	-3	-6	37	4	1	42
139.837	0	74	144	37	100	174	17	74	156	70	86	171	9	2	5	-118	0	0	-113	-3	-7	37	4	0	44
139.96	0	74	144	36	101	175	16	75	157	70	85	170	9	3	5	-117	0	0	-113	-3	-6	39	4	0	45
140.083	0	73	142	37	100	174	16	75	155	71	86	170	9	3	5	-117	-1	0	-114	-2	-6	38	4	0	42
140.206	0	73	142	36	100	173	16	74	155	72	87	170	10	2	5	-118	0	0	-113	-2	-7	37	4	0	42
140.329	0	74	143	37	101	173	17	75	156	71	86	170	9	3	4	-118	0	0	-114	-3	-6	37	4	0	43
140.452	0	74	144	36	101	173	17	75	157	71	87	170	9	3	5	-117	0	0	-113	-3	-6	37	5	0	44
140.575	0	74	143	35	101	174	17	74	158	70	88	170	9	2	5	-117	0	0	-113	-3	-6	38	4	0	44
140.698	0	74	145	35	102	175	16	74	157	70	87	171	9	2	6	-118	0	0	-113	-3	-6	39	4	0	44
140.82	0	75	143	37	101	174	17	74	155	71	86	170	9	3	4	-118	0	0	-115	-3	-7	38	4	0	41
140.943	0	74	143	36	100	174	17	73	155	71	87	171	9	3	4	-118	0	0	-114	-3	-7	38	3	0	42
141.066	0	73	143	36	101	174	17	74	156	70	87	170	9	3	4	-118	0	0	-113	-3	-7	37	5	0	42
141.189	0	73	145	35	101	174	17	74	155	71	87	171	10	3	5	-118	0	-1	-113	-3	-7	37	5	0	43
141.312	0	73	145	35	101	174	17	75	157	70	86	172	9	2	5	-118	0	0	-113	-3	-6	38	4	0	43
141.435	0	75	145	36	101	175	16	74	157	70	87	171	10	3	5	-116	0	0	-113	-3	-6	38	4	0	44
141.558	0	73	142	37	101	176	16	74	156	71	86	168	9	2	4	-117	0	1	-115	-3	-6	37	4	1	41
141.681	0	74	142	36	102	174	16	74	156	70	86	170	9	2	5	-118	0	0	-113	-3	-6	38	4	1	41
141.804	0	72	143	36	101	175	17	74	155	71	87	171	9	2	5	-118	-1	0	-114	-3	-6	38	4	1	42
141.926	0	74	143	36	101	174	17	74	156	71	86	171	9	2	5	-118	-1	-1	-113	-3	-6	38	4	0	43
142.049	0	73	145	35	100	174	18	74	158	70	87	171	9	3	4	-118	0	0	-112	-2	-6	38	4	0	44
142.172	0	74	144	36	101	175	15	75	157	70	86	171	9	2	5	-118	0	0	-112	-3	-7	39	3	0	44
142.295	0	73	142	36	101	174	17	75	155	71	87	170	9	2	5	-118	0	0	-114	-3	-7	38	4	0	42
142.418	0	74	143	35	101	175	16	74	155	72	86	171	10	3	5	-118	0	0	-114	-3	-7	38	4	0	41
142.541	0	74	143	35	101	173	17	75	156	72	87	170	9	3	4	-118	0	0	-113	-4	-6	38	5	0	42
142.664	0	73	144	36	101	173	16	75	156	72	86	171	10	3	4	-118	0	-1	-112	-3	-6	38	5	0	43
142.787	0	74	144	35	102	175	17	75	158	70	87	171	10	2	4	-119	0	-1	-113	-3	-6	38	4	0	44
142.909	0	74	145	36	102	175	16	75	158	70	87	172	9	2	4	-117	0	0	-112	-3	-6	38	4	0	44
143.032	0	73	143	36	101	174	17	74	155	72	88	171	9	2	5	-118	0	0	-115	-3	-6	38	4	0	42
143.155	0	73	143	36	100	176	17	75	155	71	87	169	9	3	4	-118	0	1	-114	-3	-6	38	4	1	42
143.278	0	74	144	36	101	174	17	75	156	71	87	171	9	3	5	-119	0	0	-114	-3	-6	38	4	0	42
143.401	0	73	144	35	101	174	17	74	157	71	88	171	9	3	4	-118	0	0	-114	-2	-7	38	4	0	44
143.524	0	74	145	35	101	175	17	75	158	70	88	171	10	2	6	-118	0	0	-113	-3	-8	38	5	1	44
143.647	0	73	145	36	101	175	16	75	156	71	87	172	9	3	5	-118	0	0	-113	-3	-6	38	4	0	43
143.77	0	73	143	36	102	175	16	74	156	71	87	170	10	2	4	-119	0	0	-114	-3	-6	38	5	1	41
143.892	0	74	143	36	101	174	17	74	155	71	87	171	9	3	4	-118	0	0	-113	-2	-7	38	4	0	42
144.015	0	73	144	35	101	174	17	75	156	70	87	171	10	3	5	-118	0	0	-113	-4	-7	38	4	0	43
144.138	0	73	144	35	100	174	17	75	157	72	87	171	10	3	5	-118	0	0	-114	-3	-6	38	4	0	43
144.261	0	74	144	35	100	175	17	75	158	70	87	172	10	3	5	-118	0	0	-113	-2	-6	38	4	0	44
144.384	0	74	144	37	101	175	16	75	156	71	87	171	9	3	4	-117	0	0	-114	-2	-7	37	4	0	42
144.507	0	74	142	36	101	174	17	75	155	72	87	171	10	3	5	-118	0	0	-114	-3	-6	38	4	1	42
144.63	0	73	143	35	101	175	17	75	155	72	87	170	10	3	4	-119	0	0	-115	-3	-7	38	4	1	42
144.753	0	73	143	36	101	175	16	74	156	71	88	171	10	3	4	-118	0	0	-113	-4	-6	37	4	0	43
144.876	0	73	143	36	101	174	16	74	157	71	87	171	9	3	5	-118	0	0	-113	-3	-6	38	4	0	43
144.998	0	74	144	36	101	175	16	75	157	71	87	172	10	2	4	-118	0	0	-113	-3	-7	38	5	0	44
145.121	0	74	143	36	101	175	15	74	155	71	87	170	10	3	5	-118	-1	0	-114	-3	-6	37	4	1	41
145.244	0	74	142	38	101	173	16	74	154	72	87	171	9	3	5	-118	0	0	-115	-3	-7	37	3	0	41
145.367	0	74	142	37	100	174	17	73	154	72	87	170	9	2	4	-118	0	0	-114	-3	-6	37	5	1	42
145.49	0	73	143	37	101	174	17	74	155	72	86	171	10	3	5	-118	0	0	-113	-3	-7	37	3	0	43
145.613	0	73	143	36	101	175	17	74	156	72	86	171	10	3	5	-118	0	0	-114	-3	-6	37	4	0	44
145.736	0	74	144	36	101	174	17	75	157	71	86	171	9	3	5	-118	-1	0	-113	-3	-6	37	5	0	44
145.859	0	74	143	37	101	174	15	74	155	72	87	169	9	4	5	-118	0	0	-114	-3	-6	37	4	2	42
145.981	0	73	143	37	101	175	17	74	154	72	87	168	10	2	5	-118	0	1	-114	-3	-7	37	5	2	42
146.104	0	74	142	37	101	173	17	74	155	73	87	170	9	3	5	-119	0	0	-114	-3	-7	38	5	0	42
146.227	0	73	142	37	100	173	17	75	155	72	86	170	9	3	5	-118	0	0	-114	-3	-7	37	4	0	43
146.35	0	73	143	36	102	173	17	75	157	72	87	170	9	2	5	-118	0	0	-114	-3	-7	38	4	0	44
146.473	0	74	145	36	100	173	16	75	157	72	86	170	10	2	4	-118	0	0	-112	-2	-6	38	5	0	44
146.596	0	74	143	38	100	173	16	75	155	72	86	170	9	3	5	-118	0	0	-114	-3	-7	38	4	0	42
146.719	0	74	143	37	100	173	17	74	155	72	86	170	10	3	4	-118	0	0	-114	-3	-7	37	4	0	42
146.842	0	74	143	36	100	174	17	74	155	71	87	169	10	3	4	-117	-1	0	-114	-4	-6	37	5	1	43
146.964	0	74	143	36	99	173	17	74	156	72	87	170	9	3	5	-118	0	0	-113	-4	-7	37	4	0	43
147.087	0	74	144	35	101	174	17	75	157	71	86	170	10	3	5	-118	0	0	-113	-3	-6	37	5	0	45
147.21	0	74	144	35	100	174	16	74	158	70	86	169	10	2	5	-118	0	0	-113	-3	-6	38	3	1	44
147.333	0	73	143	36	101	174	16	75	156	72	86	169	9	2	4	-118	-1	0	-113	-3	-6	37	4	1	42
147.456	0	74	143	36	101	173	17	75	155	72	87	169	9	3	4	-118	0	0	-114	-3	-6	37	5	1	42
147.579	0	74	143	36	100	173	16	74	154	71	86	170	9	3	4	-118	0	-1	-114	-3	-6	37	4	0	43
147.702	0	73	142	37	100	173	17	75	156	71	86	170	9	2	5	-118	0	-1	-114	-3	-5	37	4	0	43
147.825	0	75	143	35	100	173	17	75	157	72	86	170	9	2	5	-118	0	0	-113	-3	-6	39	4	0	45
147.948	0	74	145	35	101	174	16	75	158	71	86	170	10	3	5	-118	0	0	-113	-3	-6	38	4	0	44
148.07	0	73	142	37	100	174	16	74	155	72	86	169	10	3	5	-118	-1	0	-115	-3	-6	38	5	1	42
148.193	0	73	142	36	101	173	17	74	154	72	86	169	10	2	4	-118	-1	0	-115	-3	-7	36	5	1	42
148.316	0	73	142	37	100	173	17	74	155	72	86	170	9	3	5	-118	0	0	-113	-3	-7	37	5	0	41
148.439	0	74	142	36	101	173	16	74	154	72	86	170	10	3	5	-119	0	0	-114	-3	-6	37	4	0	43
148.562	0	73	143	35	100	173	17	75	156	72	86	170	10	2	4	-119	0	-1	-114	-3	-6	37	4	1	44
148.685	0	73	144	36	102	174	16	75	157	71	87	170	10	4	5	-118	0	0	-113	-2	-5	38	4	0	44
148.808	0	73	143	37	100	173	16	74	154	72	87	170	8	3	5	-118	0	-1	-114	-2	-6	37	3	0	42
148.931	0	73	142	37	101	173	16	75	153	73	85	170	9	3	5	-118	0	0	-114	-3	-6	37	4	0	41
149.053	0	73	142	38	100	173	17	74	154	72	85	169	9	2	4	-118	0	0	-114	-3	-7	38	4	1	42
149.176	0	73	142	37	100	173	17	74	155	72	86	170	9	2	5	-119	-1	0	-114	-3	-6	37	5	0	43
149.299	0	73	143	36	100	172	17	74	156	71	86	169	10	3	4	-118	0	-1	-113	-3	-6	37	4	0	44
149.422	0	73	144	36	100	174	16	74	157	70	86	170	10	3	4	-118	0	-1	-113	-3	-6	38	4	0	45
149.545	0	73	142	37	100	173	16	74	155	71	87	169	8	3	4	-118	-1	0	-114	-4	-7	37	5	1	42
149.668	0	73	141	35	100	174	17	74	154	72	86	168	10	3	5	-118	0	0	-114	-2	-6	37	3	2	42
149.791	0	73	142	36	100	173	16	74	154	72	86	170	10	3	5	-118	0	-1	-114	-3	-6	37	5	0	42
149.914	0	74	142	36	100	172	17	74	156	72	86	169	9	2	5	-118	-1	0	-114	-3	-6	37	4	0	43
150.036	0	73	143	35	100	173	17	75	155	72	86	170	9	3	4	-119	0	0	-113	-3	-6	37	4	0	44
150.159	0	74	144	35	100	173	17	75	157	71	86	170	10	2	5	-118	0	0	-113	-3	-6	38	5	0	45
150.282	0	74	143	36	100	174	16	74	155	71	86	167	8	3	4	-118	0	0	-114	-3	-7	38	4	2	42
150.405	0	74	142	36	101	173	17	74	154	72	85	169	9	3	5	-118	-1	-1	-114	-3	-7	37	5	0	42
150.528	0	74	142	36	100	173	16	74	154	72	86	168	9	2	4	-118	0	0	-114	-3	-6	38	4	0	43
150.651	0	74	142	36	100	173	17	74	155	72	86	170	9	2	6	-118	0	0	-113	-4	-6	38	4	0	43
150.774	0	73	142	35	102	173	18	74	155	71	86	170	9	3	5	-118	-1	0	-113	-4	-6	38	5	0	45
150.897	0	74	144	35	100	173	16	74	156	71	86	170	9	3	5	-118	0	0	-113	-3	-6	38	4	0	44
151.02	0	73	142	37	101	173	16	75	155	71	85	170	9	3	5	-119	0	0	-114	-3	-6	38	4	0	42
151.142	0	73	141	36	101	173	17	74	154	71	86	170	9	3	5	-118	0	0	-114	-3	-6	37	4	0	42
151.265	0	73	142	37	101	173	17	75	155	70	86	170	9	2	5	-118	-1	0	-114	-3	-6	37	4	0	43
151.388	0	73	142	36	101	174	17	74	153	71	87	169	10	3	5	-118	-1	0	-114	-3	-6	38	4	0	43
151.511	0	73	143	35	100	174	17	73	155	71	86	170	9	3	4	-118	-1	0	-114	-2	-6	38	5	1	44
151.634	0	74	144	35	101	174	16	74	156	70	86	170	10	3	4	-118	0	-1	-113	-2	-6	38	4	0	44
151.757	0	73	141	36	100	176	16	73	153	72	86	168	9	3	5	-118	0	1	-115	-2	-6	38	4	2	42
151.88	0	74	141	36	100	173	17	74	153	71	87	168	9	3	4	-119	-1	0	-115	-3	-7	38	5	1	42
152.003	0	73	141	36	100	173	17	74	152	71	86	168	10	2	5	-118	0	0	-114	-3	-7	37	4	1	42
152.125	0	73	141	36	101	174	17	73	152	71	86	169	9	2	5	-119	0	1	-114	-3	-6	38	5	1	43
152.248	0	73	142	35	101	173	17	74	155	72	86	170	9	3	4	-119	0	0	-114	-2	-6	37	4	0	44
152.371	0	73	141	37	101	174	16	74	154	71	87	169	9	3	5	-118	0	0	-114	-3	-7	38	4	1	43
152.494	0	72	140	37	100	174	15	73	150	72	86	168	10	2	5	-118	0	1	-115	-3	-6	37	5	1	42
152.617	0	72	139	36	100	174	17	74	151	71	86	167	9	3	4	-118	-1	0	-115	-3	-6	36	4	2	41
152.74	0	73	139	38	101	173	16	74	152	71	86	166	9	3	4	-119	-1	1	-114	-3	-6	36	4	2	42
152.863	0	73	141	37	100	172	16	73	151	71	86	170	10	3	4	-119	-1	0	-114	-3	-6	36	5	0	43
152.986	0	73	142	37	100	172	16	74	153	72	86	169	9	2	5	-118	0	0	-114	-2	-6	38	4	0	44
153.108	0	73	141	39	100	173	15	74	151	72	86	168	9	3	5	-118	0	0	-114	-3	-7	36	4	1	42
153.231	0	72	138	38	100	174	17	74	150	73	87	167	9	3	4	-119	0	1	-115	-3	-7	36	4	2	42
153.354	0	72	139	39	100	172	16	74	150	72	86	168	10	2	4	-118	-1	0	-115	-4	-6	35	4	1	42
153.477	0	72	139	38	100	173	17	73	150	72	86	167	9	3	3	-119	-1	0	-114	-2	-6	35	4	1	42
153.6	0	72	139	38	100	172	17	73	151	72	86	168	9	2	4	-119	0	0	-113	-3	-7	36	5	0	43
153.723	0	73	141	37	100	173	16	73	152	71	86	167	9	2	5	-119	0	1	-113	-3	-6	36	4	2	45
153.846	0	73	139	40	100	172	15	73	150	72	86	166	8	2	4	-118	-1	1	-114	-3	-6	36	3	2	42
153.969	0	73	139	38	100	173	16	74	149	73	85	166	9	3	4	-117	0	1	-114	-3	-6	36	4	2	42
154.092	0	72	139	38	99	173	16	73	150	73	87	166	9	3	4	-117	0	0	-114	-2	-6	36	4	1	42
154.214	0	73	139	38	100	172	17	73	150	72	86	167	9	3	4	-118	0	0	-115	-3	-6	35	4	1	43
154.337	0	72	140	38	100	173	17	73	151	72	85	166	9	2	4	-119	0	1	-114	-3	-6	36	4	2	44
154.46	0	73	140	39	99	171	16	74	152	72	85	168	9	3	4	-118	0	0	-113	-3	-6	37	5	0	44
154.583	0	72	138	39	99	173	16	73	149	73	86	166	9	3	4	-118	0	1	-115	-3	-6	36	5	2	42
154.706	0	73	139	39	100	173	16	73	150	72	86	165	9	2	4	-119	-1	1	-115	-3	-6	36	4	1	42
154.829	0	72	139	39	100	170	17	73	149	73	85	167	8	3	5	-119	0	0	-114	-3	-6	36	4	0	42
154.952	0	72	138	37	100	172	17	73	151	72	85	165	8	2	5	-118	0	1	-113	-3	-5	36	4	2	44
155.075	0	72	139	38	100	172	16	73	152	71	85	166	9	2	4	-118	0	0	-114	-2	-5	36	4	1	44
155.197	0	73	139	39	100	172	15	73	151	72	85	166	9	2	5	-118	0	0	-114	-2	-5	36	3	1	43
155.32	0	72	137	39	100	172	16	73	149	73	85	165	9	2	4	-118	0	0	-115	-3	-5	36	4	2	41
155.443	0	72	137	38	99	171	16	73	149	72	85	165	8	3	4	-119	0	1	-114	-2	-6	35	4	1	41
155.566	0	72	137	39	100	171	16	73	149	73	85	165	9	4	4	-118	0	0	-114	-3	-6	36	4	1	42
155.689	0	73	138	39	100	171	16	73	150	72	85	166	9	2	4	-119	-1	0	-114	-3	-6	36	5	0	43
155.812	0	72	140	38	99	171	16	74	151	72	85	166	9	1	5	-118	0	-1	-113	-3	-7	36	4	0	44
155.935	0	73	139	39	99	171	15	74	150	73	85	166	8	2	4	-118	-1	0	-115	-3	-6	37	4	2	42
156.058	0	72	137	39	99	171	15	73	148	72	84	164	9	2	4	-118	-1	0	-115	-3	-5	36	5	2	41
156.18	0	73	137	39	99	172	16	72	148	73	85	164	9	3	4	-118	0	1	-115	-3	-6	36	4	2	41
156.303	0	72	138	39	99	171	17	73	150	73	85	166	9	3	4	-118	0	0	-114	-3	-6	36	4	1	43
156.426	0	73	138	38	99	170	16	72	150	73	85	167	9	2	5	-119	0	0	-114	-3	-6	34	3	0	44
156.549	0	73	139	38	99	171	16	73	151	71	85	167	9	3	5	-117	0	-1	-113	-2	-6	36	3	0	44
156.672	0	72	139	40	99	171	15	73	150	73	85	165	8	3	4	-118	0	0	-114	-2	-5	36	4	1	42
156.795	0	72	137	39	100	171	16	73	149	73	85	164	9	3	5	-118	0	0	-115	-3	-6	35	5	1	42
156.918	0	72	138	39	98	170	16	73	150	73	85	165	9	3	5	-118	0	0	-114	-4	-6	35	4	1	42
157.041	0	72	138	38	99	170	16	72	150	73	85	165	9	2	5	-119	-1	0	-114	-3	-6	36	5	0	43
157.164	1	72	139	38	99	170	16	74	152	72	85	166	9	2	4	-118	0	-1	-113	-3	-6	35	4	0	44
157.286	0	73	141	37	100	171	16	74	152	71	85	166	9	2	5	-119	-1	0	-113	-3	-6	37	5	0	44
157.409	0	73	140	38	100	171	15	74	151	72	85	165	8	2	4	-118	-1	0	-114	-3	-5	36	4	1	43
157.532	0	72	139	38	99	171	16	72	150	73	85	164	9	2	5	-119	0	1	-115	-3	-7	35	5	2	42
157.655	0	73	139	38	99	171	16	73	151	72	84	165	8	2	4	-119	-1	1	-114	-4	-5	37	4	3	43
157.778	0	73	140	38	99	171	17	73	151	72	86	165	9	3	5	-119	0	0	-114	-3	-6	36	4	1	43
157.901	0	74	140	37	100	172	17	73	152	71	85	166	9	2	5	-119	-1	0	-113	-4	-6	36	5	1	43
158.024	0	72	141	36	100	171	17	74	153	71	85	166	9	2	5	-119	-1	0	-113	-3	-5	37	3	0	45
158.147	0	73	142	37	100	172	15	73	151	71	85	166	9	2	5	-118	0	0	-114	-3	-6	37	4	1	43
158.269	0	73	139	37	100	172	17	73	150	71	86	166	9	2	5	-119	-1	0	-114	-3	-6	36	4	1	42
158.392	0	73	139	37	99	172	16	73	150	72	86	164	9	2	5	-118	-1	1	-114	-3	-6	37	4	2	42
158.515	0	72	139	37	99	171	16	72	151	72	85	167	9	3	4	-119	0	0	-114	-4	-6	37	4	0	43
158.638	0	73	141	37	100	171	17	73	153	70	85	167	9	2	5	-119	-1	-1	-114	-3	-5	38	5	0	44
158.761	0	74	141	36	100	172	16	73	154	70	85	168	10	2	4	-118	0	0	-113	-3	-6	38	4	0	44
158.884	0	73	141	38	100	171	15	73	153	71	86	168	8	3	4	-118	0	0	-114	-3	-6	37	4	0	43
159.007	0	73	140	37	100	173	16	72	151	71	86	166	9	3	4	-118	-1	1	-115	-3	-6	37	4	2	41
159.13	0	73	141	37	100	173	16	74	152	71	86	166	9	2	4	-118	0	1	-114	-3	-6	37	4	2	42
159.252	0	73	141	36	101	172	17	74	152	72	86	167	9	2	4	-118	0	0	-114	-3	-6	37	4	0	43
159.375	0	73	140	36	101	172	17	74	153	71	85	167	9	3	4	-119	0	-1	-113	-3	-5	38	4	0	43
159.498	0	73	141	36	100	172	16	74	154	70	86	168	9	2	4	-119	0	0	-113	-3	-6	39	4	0	44
159.621	0	74	141	37	100	172	15	73	153	71	86	169	9	3	4	-118	-1	0	-114	-3	-6	37	4	0	43
159.744	0	73	141	38	101	173	16	74	152	71	87	168	9	3	5	-118	0	0	-115	-4	-5	37	4	1	41
159.867	0	73	140	37	101	173	16	73	152	72	86	167	9	3	4	-119	0	0	-114	-3	-6	37	4	0	43
159.99	0	73	141	37	100	174	17	73	153	71	86	168	9	3	4	-119	0	0	-114	-3	-6	37	5	1	43
160.113	0	73	141	37	101	173	16	73	154	71	87	169	9	3	4	-118	0	0	-114	-3	-6	38	4	0	44
160.236	0	73	142	36	100	174	17	73	155	70	87	169	9	3	4	-118	0	0	-113	-3	-6	37	4	0	44
160.358	0	73	142	37	101	173	16	75	155	71	87	169	9	2	4	-118	-1	-1	-114	-3	-6	38	5	0	43
160.481	0	73	141	37	102	174	16	73	152	72	86	168	9	3	5	-119	0	0	-115	-3	-5	37	3	2	42
160.604	0	73	140	37	100	174	17	74	153	71	86	168	10	4	4	-119	-1	0	-114	-3	-6	37	4	1	42
160.727	0	72	141	36	102	174	16	74	152	72	87	169	9	2	5	-118	0	0	-114	-3	-6	38	4	1	43
160.85	0	73	142	36	101	174	17	74	154	70	87	169	10	2	4	-119	0	0	-113	-3	-6	38	4	0	44
160.973	0	73	143	35	101	175	17	73	154	71	87	171	9	3	5	-119	-1	0	-114	-3	-6	38	4	0	44
161.096	0	73	142	36	102	175	15	74	155	70	86	170	9	2	4	-118	0	0	-113	-3	-6	39	5	0	43
161.219	0	73	141	36	101	174	17	73	152	71	87	170	9	3	4	-117	0	0	-115	-2	-6	37	4	1	41
161.341	0	73	142	35	101	174	17	74	153	72	86	171	9	3	5	-118	-1	-1	-115	-4	-6	38	4	1	42
161.464	0	73	142	35	101	174	17	74	154	71	87	170	9	2	4	-119	-1	0	-114	-3	-7	37	3	0	42
161.587	0	73	142	35	101	174	17	75	154	71	87	171	9	2	4	-118	0	0	-114	-2	-6	38	5	0	43
161.71	0	73	143	34	102	175	17	74	156	71	87	170	9	2	5	-117	0	-1	-113	-3	-6	39	5	0	45
161.833	0	73	143	36	101	176	16	73	154	71	88	171	9	3	5	-117	0	0	-114	-3	-7	38	4	0	43
161.956	0	73	141	36	102	174	16	73	154	71	87	171	10	2	5	-120	-1	0	-115	-3	-6	39	4	0	41
162.079	0	72	142	35	101	175	17	74	154	71	88	171	9	2	4	-117	-1	-1	-114	-2	-6	38	4	0	42
162.202	0	73	141	35	101	176	17	73	155	70	88	171	9	2	5	-118	0	0	-114	-3	-6	38	5	1	43
162.324	0	72	142	35	101	176	16	73	155	70	88	172	10	3	4	-119	0	-1	-113	-3	-7	38	5	0	43
162.447	0	73	144	35	102	176	17	73	156	70	87	172	10	3	4	-118	-1	0	-114	-3	-6	39	4	0	44
162.57	0	72	142	36	102	177	16	74	153	71	87	170	9	3	5	-118	0	1	-115	-3	-6	37	4	1	41
162.693	0	73	141	36	102	176	17	73	153	72	87	171	9	3	5	-119	-1	0	-115	-3	-5	37	4	1	41
162.816	0	72	141	36	101	176	17	74	153	73	87	172	9	3	5	-118	0	-1	-114	-3	-6	38	5	0	42
162.939	0	73	142	36	102	174	17	73	154	72	88	171	10	2	4	-119	0	0	-114	-3	-6	37	4	0	43
163.062	0	74	142	35	102	176	17	74	155	71	88	172	9	3	4	-118	0	-1	-114	-3	-7	38	4	0	44
163.185	0	73	143	36	102	177	16	74	155	71	87	173	9	2	4	-118	0	0	-114	-3	-7	38	3	0	44
163.308	0	73	141	38	102	177	17	74	153	72	88	170	9	3	4	-119	-1	1	-115	-3	-6	38	4	2	41
163.43	0	74	142	37	102	175	16	73	153	71	88	172	10	3	5	-118	0	0	-114	-3	-5	37	4	1	42
163.553	0	73	141	36	102	176	17	73	153	72	87	170	9	3	4	-118	0	0	-114	-3	-7	37	5	1	41
163.676	0	73	142	37	102	177	17	73	154	72	87	171	9	3	4	-119	0	0	-113	-2	-5	37	5	0	43
163.799	0	73	142	36	102	176	17	74	155	72	88	172	9	3	5	-119	0	0	-114	-2	-6	38	4	0	44
163.922	0	72	143	36	101	176	16	74	155	71	87	173	9	2	5	-119	0	-1	-114	-3	-7	37	4	0	43
164.045	0	73	141	37	102	175	16	73	153	72	88	172	10	2	5	-118	0	0	-115	-3	-6	37	4	0	41
164.168	0	73	142	37	101	175	17	73	155	72	87	173	9	3	5	-118	-1	0	-114	-2	-7	37	4	0	42
164.291	0	72	141	38	102	176	17	73	154	73	88	172	10	3	4	-119	0	0	-114	-2	-6	37	4	1	42
164.413	0	73	142	37	102	177	16	74	155	72	88	173	10	3	5	-118	0	0	-114	-3	-7	37	4	0	44
164.536	0	73	142	36	102	176	17	74	156	71	88	174	10	3	4	-118	0	0	-113	-3	-5	37	4	0	44
164.659	0	74	143	37	102	176	16	75	155	72	88	173	9	2	4	-118	-1	0	-114	-3	-7	37	4	0	43
164.782	0	73	142	38	102	176	16	74	154	73	88	173	10	2	4	-118	0	0	-115	-3	-6	36	4	0	42
164.905	0	73	142	38	102	175	17	74	155	71	87	173	10	2	4	-118	-1	0	-115	-2	-6	37	4	0	42
165.028	0	73	142	36	102	178	17	74	155	72	87	172	9	3	5	-118	0	0	-114	-3	-7	37	5	0	43
165.151	0	73	143	36	102	175	17	74	156	71	87	172	9	3	5	-118	0	0	-112	-3	-6	37	4	0	44
165.274	0	73	143	37	102	177	16	74	157	72	87	174	9	3	4	-119	0	0	-113	-3	-6	38	4	0	44
165.396	0	73	142	38	102	177	16	73	154	72	87	172	9	2	4	-117	0	0	-114	-3	-7	37	3	1	41
165.519	0	73	142	37	103	177	17	74	155	73	87	172	9	3	5	-117	0	0	-114	-3	-6	37	4	1	42
165.642	0	73	141	37	102	176	17	74	154	72	87	174	9	3	4	-118	0	0	-114	-3	-6	37	5	0	42
165.765	0	73	143	37	101	177	17	73	156	73	88	172	9	3	5	-119	0	0	-115	-3	-5	37	4	1	43
165.888	0	73	143	37	102	177	17	74	156	71	89	172	9	3	5	-118	-1	0	-113	-3	-6	38	4	0	44
166.011	0	74	144	37	102	177	16	74	156	71	88	174	9	3	5	-118	0	0	-113	-3	-6	37	5	0	43
166.134	0	73	142	38	102	178	17	74	154	73	88	172	10	2	5	-118	-1	1	-115	-4	-6	37	4	2	41
166.257	0	73	143	38	101	176	17	74	154	72	87	173	9	3	4	-118	0	0	-115	-2	-7	37	4	0	42
166.38	0	73	143	37	101	176	17	74	155	72	87	173	9	3	4	-119	-1	-1	-114	-3	-6	37	3	0	43
166.502	0	73	143	37	102	176	17	74	155	73	88	173	9	3	4	-118	0	0	-114	-3	-7	37	3	0	44
166.625	0	74	143	36	102	177	17	75	156	72	87	174	10	3	4	-118	0	-1	-113	-3	-6	38	5	0	44
166.748	0	73	143	37	102	176	16	74	156	72	88	174	9	3	4	-118	0	0	-113	-3	-6	38	4	0	43
166.871	0	73	142	37	101	177	17	74	153	73	88	172	9	2	5	-118	-1	-1	-115	-3	-7	37	4	0	42
166.994	0	73	142	37	102	176	17	74	155	72	87	173	10	2	5	-118	0	0	-114	-3	-6	37	4	0	42
167.117	0	73	142	37	101	176	17	74	155	72	87	172	9	2	4	-119	0	-1	-113	-3	-6	37	5	0	42
167.24	0	73	143	36	102	177	17	74	156	72	88	172	9	3	4	-118	0	0	-114	-3	-7	37	4	0	44
167.363	0	73	144	35	102	177	17	74	157	71	88	173	9	2	4	-118	0	0	-113	-3	-6	38	4	0	45
167.485	0	73	143	36	102	177	16	75	157	72	87	172	10	2	5	-117	-1	0	-113	-3	-7	38	4	0	43
167.608	0	73	143	36	102	175	16	75	155	73	86	172	10	2	5	-118	0	0	-114	-3	-7	37	4	0	42
167.731	0	73	143	37	102	176	17	74	156	72	88	172	9	2	5	-118	-1	0	-114	-3	-6	38	4	0	42
167.854	0	73	143	37	102	176	17	75	156	71	87	173	9	2	5	-118	0	0	-114	-4	-7	38	4	0	43
167.977	0	73	144	35	102	177	18	74	158	71	88	174	9	3	6	-118	0	-1	-114	-3	-7	38	4	0	44
168.1	0	73	145	35	102	178	16	74	157	71	87	174	10	3	5	-119	0	0	-113	-3	-7	38	5	0	44
168.223	0	73	144	37	102	177	16	74	157	72	87	174	9	2	5	-118	0	0	-113	-2	-6	38	4	0	42
168.346	0	73	144	36	102	176	17	73	155	72	87	173	9	3	4	-117	0	-1	-114	-4	-7	38	5	0	42
168.468	0	74	143	36	102	176	17	74	156	72	88	173	9	3	5	-118	0	-1	-114	-2	-6	38	5	0	42
168.591	0	74	144	35	103	177	17	73	157	72	87	174	10	3	4	-119	0	-1	-114	-3	-7	38	4	0	44
168.714	0	73	144	35	102	177	18	74	157	71	87	174	9	2	5	-118	-1	0	-114	-3	-6	38	4	0	44
168.837	0	73	144	35	102	177	16	75	157	71	88	174	10	3	5	-118	-1	0	-113	-3	-7	38	4	0	44
168.96	0	72	143	37	102	178	17	74	156	72	88	171	10	3	5	-118	0	0	-115	-2	-6	39	4	2	41
169.083	0	73	143	36	102	177	17	74	156	72	88	172	9	3	5	-119	0	0	-114	-3	-6	37	5	0	41
169.206	0	73	143	37	102	177	17	75	156	71	87	172	9	3	5	-119	-1	0	-114	-3	-6	38	4	1	42
169.329	0	74	143	36	102	176	17	74	157	71	87	173	10	3	4	-119	0	0	-114	-3	-7	38	4	0	43
169.452	0	74	144	35	102	176	17	74	157	71	88	174	9	2	4	-118	0	-1	-113	-3	-6	38	4	0	43
169.574	0	74	144	37	102	177	16	74	156	72	88	173	9	3	5	-118	0	0	-114	-2	-7	39	5	1	42
[truncated: 1,427 more rows]

## Sheet: Add_info
Time	Marker	Accel_x	Accel_y	Accel_z	Gyro_x	Gyro_y	Gyro_z	Magnet_x	Magnet_y	Magnet_z	battery		ld_gain	pd_gain
[truncated: 2,806 more rows]
