# Supplementary material for: Charitable crowdfunding donation-intention estimation depending on emotional project images using fNIRS-based functional connectivity
Source: PLoS One. 2024 May 8;19(5):e0303144. doi: 10.1371/journal.pone.0303144 (PMC11078340; doi:10.1371/journal.pone.0303144)
Supplement: S1 File — (ZIP) [file pone.0303144.s001.zip › Some donation dataset/negative/subject4.xlsx]

## Sheet: D780
	SNR :	53	46	44	49	45	56	44	44	51	47	51	42	46	42	41
Time	Marker	ch1	ch2	ch3	ch4	ch5	ch6	ch7	ch8	ch9	ch10	ch11	ch12	ch13	ch14	ch15
0.24576	0	407	263	325	371	214	247	291	261	332	286	276	264	300	477	640
0.36864	0	407	263	325	371	214	247	291	261	332	286	276	264	300	477	640
0.49152	0	405	257	320	366	210	252	290	264	332	285	276	270	303	480	640
0.6144	0	405	256	318	365	208	250	290	261	336	281	275	272	303	484	640
0.73728	0	406	257	317	366	206	249	289	262	338	280	277	274	303	488	643
0.86016	0	407	260	316	368	206	249	292	263	339	282	277	277	303	491	645
0.98304	0	414	266	319	371	206	251	291	264	341	283	278	280	305	493	640
1.10592	0	416	272	323	375	209	251	289	264	341	283	279	280	306	495	640
1.2288	0	417	271	323	376	211	252	289	264	343	284	280	282	309	499	643
1.35168	0	418	272	322	375	212	253	290	264	342	284	277	278	309	496	634
1.47456	0	418	267	317	373	209	250	286	261	340	279	270	275	312	485	615
1.59744	0	417	265	316	371	208	249	286	260	339	279	269	277	311	482	620
1.72032	0	418	266	316	370	209	249	286	259	340	279	270	276	312	482	618
1.8432	0	417	269	318	370	210	250	288	261	341	282	271	278	313	484	629
1.96608	0	417	269	319	372	211	250	290	261	340	285	274	279	313	490	635
2.08896	0	419	271	320	375	212	251	293	261	341	287	274	279	317	495	641
2.21184	0	419	271	322	377	213	252	292	262	343	287	277	281	317	498	652
2.33472	0	418	270	321	375	213	252	297	264	341	290	275	278	318	498	652
2.4576	0	416	261	317	371	210	250	292	263	341	285	275	276	312	490	646
2.58048	0	414	261	315	371	209	250	293	263	341	286	274	276	312	491	655
2.70336	0	415	261	316	371	210	250	293	263	340	285	276	276	312	493	653
2.82624	0	416	266	316	373	212	250	294	263	342	288	276	279	315	497	658
2.94912	0	419	268	318	375	212	251	294	264	341	290	279	281	315	501	666
3.072	0	422	272	321	378	214	252	296	263	341	290	280	281	317	506	674
3.19488	0	422	274	323	381	216	251	295	264	342	291	282	281	318	510	675
3.31776	0	422	272	322	378	216	253	297	265	341	292	281	279	318	510	685
3.44064	0	420	265	315	374	213	251	297	265	340	292	280	276	315	504	676
3.56352	0	420	265	316	374	215	250	295	264	341	290	281	277	315	503	674
3.6864	0	420	264	317	375	214	250	295	265	340	290	281	277	315	504	669
3.80928	0	420	268	318	376	216	252	296	264	341	292	282	278	316	507	675
3.93216	0	420	268	319	377	217	252	297	263	341	294	283	279	317	509	684
4.05504	0	422	271	320	377	216	253	296	265	342	292	283	281	319	512	680
4.17792	0	425	273	321	381	218	254	299	267	343	293	283	281	320	515	670
4.3008	0	417	266	319	375	215	252	294	265	342	289	283	277	317	509	693
4.42368	0	417	261	314	372	213	251	294	266	340	290	280	275	316	505	711
4.54656	0	416	260	314	373	213	251	292	266	341	290	283	276	316	507	718
4.66944	0	418	264	315	377	213	250	296	266	341	289	283	277	322	508	754
4.79232	0	417	268	316	380	217	251	300	267	342	293	284	279	329	511	785
4.9152	0	418	271	319	383	217	252	301	267	342	295	285	279	330	512	807
5.03808	0	421	274	321	386	218	251	302	267	343	294	287	281	330	516	814
5.16096	0	422	277	324	387	218	253	303	267	344	295	287	283	333	518	825
5.28384	0	418	269	319	383	217	251	303	268	343	294	284	278	331	510	818
5.40672	0	416	263	316	380	214	251	302	267	341	294	283	277	329	504	808
5.5296	0	416	264	316	379	215	251	301	267	342	294	284	277	332	502	807
5.65248	0	417	264	316	380	215	251	301	267	343	294	284	278	337	503	808
5.77536	0	416	266	318	381	216	251	300	267	343	295	284	281	340	503	811
5.89824	0	418	268	319	384	216	252	304	267	343	299	286	282	342	507	814
6.02112	0	418	271	321	386	217	253	302	267	344	298	288	282	342	513	833
6.144	0	419	273	324	391	219	252	303	267	344	301	290	284	343	518	841
6.26688	0	420	273	325	389	219	254	305	268	344	301	290	283	341	519	854
6.38976	0	415	266	319	386	217	253	305	268	343	301	289	280	338	514	860
6.51264	0	418	266	320	386	219	253	302	267	343	301	291	281	338	513	851
6.63552	0	421	268	319	388	217	254	300	266	343	300	292	281	340	513	843
6.7584	0	423	270	321	394	219	254	302	266	343	304	292	283	343	515	847
6.88128	0	424	273	324	394	221	255	305	266	344	307	294	284	343	517	845
7.00416	0	427	274	325	396	222	256	307	267	345	307	293	286	344	520	848
7.12704	0	429	277	327	397	222	257	310	267	345	309	294	285	347	522	858
7.24992	0	427	276	329	397	224	257	311	268	345	310	294	284	347	523	848
7.3728	0	421	265	321	391	220	255	311	267	342	306	290	279	342	511	826
7.49568	0	420	261	318	389	218	254	309	266	343	303	291	278	342	507	822
7.61856	0	420	262	318	389	219	254	309	264	344	301	289	282	341	507	823
7.74144	0	419	263	319	390	220	255	310	264	343	303	289	283	343	507	827
7.86432	0	420	266	321	392	219	254	315	265	343	305	290	284	344	508	833
7.9872	0	431	271	322	396	219	257	315	264	344	301	287	284	345	509	828
8.11008	0	438	275	327	403	221	257	311	264	344	302	288	285	347	512	810
8.23296	0	433	273	327	403	223	255	312	265	345	306	289	285	347	517	798
8.35584	0	429	265	320	395	219	254	312	263	343	304	285	277	343	505	762
8.47872	0	426	259	316	391	217	253	311	263	342	302	284	275	341	499	743
8.6016	0	425	259	317	389	217	253	310	263	343	302	286	278	341	501	738
8.72448	0	425	260	317	390	217	253	313	264	344	305	286	281	340	503	743
8.84736	0	425	262	319	391	217	253	314	264	344	307	288	283	342	507	749
8.97024	0	424	264	320	393	220	255	317	266	345	308	288	284	342	510	763
9.09312	0	426	267	323	395	220	254	317	267	345	309	289	284	343	513	765
9.216	0	426	269	326	397	220	256	320	267	347	313	290	286	346	517	767
9.33888	0	425	268	325	395	221	255	319	268	346	312	289	282	344	514	755
9.46176	0	421	261	319	391	219	253	319	269	345	310	288	279	342	506	745
9.58464	0	423	261	319	390	220	254	319	269	346	310	288	281	340	507	745
9.70752	0	422	261	320	391	220	254	321	269	346	312	288	283	340	509	754
9.8304	0	424	266	321	392	221	255	321	269	347	314	290	283	342	511	744
9.95328	0	425	266	322	394	221	255	321	270	348	314	291	285	342	514	755
10.0762	0	426	269	326	395	222	256	322	270	349	313	291	285	343	516	754
10.199	0	426	271	327	398	223	256	324	270	350	316	292	287	345	518	761
10.3219	0	427	266	323	394	222	256	323	272	349	317	290	280	343	511	748
10.4448	0	423	260	319	391	219	254	322	272	348	314	290	278	341	503	739
10.5677	0	422	259	319	392	219	253	322	273	349	314	289	279	340	503	745
10.6906	0	421	261	319	393	219	255	325	273	350	315	291	281	341	506	752
10.8134	0	421	263	321	394	219	255	325	274	350	315	292	282	340	509	756
10.9363	0	423	266	322	396	221	256	326	276	351	315	294	283	339	515	770
11.0592	0	424	270	324	397	222	257	326	276	352	316	295	284	339	518	765
11.1821	0	425	272	326	400	224	258	326	275	353	318	295	286	343	518	763
11.305	0	424	267	324	395	222	258	323	274	351	315	293	280	339	509	748
11.4278	0	425	265	320	391	220	258	318	269	350	308	281	274	349	503	717
11.5507	0	427	266	321	392	220	259	311	268	348	305	289	281	349	505	766
11.6736	0	425	268	321	394	219	258	314	271	350	310	290	284	348	507	790
11.7965	0	424	269	324	396	220	259	315	271	351	313	292	286	348	511	790
11.9194	0	425	271	325	399	222	259	317	273	352	315	295	286	350	514	791
12.0422	0	425	275	329	402	223	259	321	276	353	317	298	288	350	520	795
12.1651	0	426	279	331	405	225	260	325	276	353	321	299	289	352	524	805
12.288	0	423	273	326	400	223	259	326	277	353	320	298	283	347	517	793
12.4109	0	422	268	322	397	220	258	326	276	351	315	296	279	345	508	790
12.5338	0	426	271	321	398	221	258	324	277	351	315	295	278	344	506	772
12.6566	0	423	270	322	401	221	259	323	273	349	318	296	280	343	506	757
12.7795	0	423	271	323	399	221	257	324	274	349	319	294	282	342	510	758
12.9024	0	424	273	324	398	220	257	323	275	351	318	295	283	342	511	766
13.0253	0	424	275	325	399	222	257	322	274	352	318	296	285	343	514	763
13.1482	0	426	278	328	400	226	261	325	275	352	320	294	284	342	515	758
13.271	0	423	269	321	390	218	259	317	271	348	312	291	278	336	500	728
13.3939	0	421	266	318	389	217	258	318	270	347	312	289	277	334	495	728
13.5168	0	419	266	321	388	218	259	316	268	347	309	289	281	332	498	730
13.6397	0	417	265	320	388	217	257	316	271	349	312	288	282	334	499	732
13.7626	0	416	267	324	389	218	258	316	270	349	312	289	284	334	503	735
13.8854	0	420	269	324	391	219	258	316	270	350	313	290	286	333	506	740
14.0083	0	421	271	327	393	219	258	318	270	350	312	291	287	334	508	740
14.1312	0	418	269	326	390	220	257	318	271	349	311	290	284	333	505	743
14.2541	0	414	261	320	384	215	258	316	268	347	308	285	278	329	494	727
14.377	0	413	258	318	383	214	256	314	268	348	306	286	279	326	493	732
14.4998	0	413	259	320	385	213	256	312	269	347	305	285	281	325	495	730
14.6227	0	413	261	322	385	214	255	313	269	349	306	286	282	326	496	737
14.7456	0	413	262	323	386	216	255	315	269	349	308	286	284	328	497	730
14.8685	0	416	266	325	388	215	255	314	269	350	308	287	285	328	500	738
14.9914	0	417	268	327	390	217	257	314	269	350	307	287	286	329	503	739
15.1142	0	414	261	322	384	214	255	313	268	349	305	284	279	325	492	735
15.2371	0	411	258	319	382	211	255	313	268	347	303	284	278	323	488	726
15.36	0	411	258	320	387	211	254	313	270	349	305	286	279	321	495	727
15.4829	0	412	260	320	390	213	254	312	270	350	305	290	282	322	504	726
15.6058	0	413	268	322	391	214	254	317	270	351	305	289	282	328	513	777
15.7286	0	417	268	323	390	216	255	318	272	351	303	291	281	328	518	823
15.8515	0	417	270	325	389	214	256	309	272	352	297	293	283	325	524	841
15.9744	0	418	272	327	385	213	255	304	272	353	288	293	282	323	527	861
16.0973	0	407	262	321	375	208	254	301	270	351	286	290	276	318	515	848
16.2202	0	406	260	319	374	209	254	303	271	352	288	288	275	315	514	865
16.343	0	406	261	319	373	209	254	304	272	352	285	288	276	313	520	893
16.4659	0	406	260	320	374	209	254	304	273	353	283	289	276	312	525	898
16.5888	0	404	264	322	373	209	255	307	275	354	286	290	276	311	538	921
16.7117	0	405	264	322	369	210	255	310	276	355	288	292	275	311	550	935
16.8346	0	405	268	326	371	211	256	311	277	356	289	294	275	313	556	934
16.9574	0	406	267	324	370	212	256	313	278	355	285	291	270	311	550	937
17.0803	0	402	259	319	364	209	254	313	278	354	284	289	265	306	542	945
17.2032	0	399	258	318	364	208	253	311	277	355	285	289	265	305	541	942
17.3261	0	401	260	321	366	208	254	307	276	355	282	290	269	306	544	947
17.449	0	401	264	323	369	208	254	304	276	356	280	291	272	306	548	939
17.5718	0	401	267	327	370	210	256	305	276	358	282	293	273	308	553	940
17.6947	0	402	272	330	370	211	257	304	277	359	285	296	274	308	558	938
17.8176	0	405	275	331	372	212	258	304	278	360	284	298	277	309	562	941
17.9405	0	405	274	332	371	213	258	306	279	360	283	297	272	308	560	936
18.0634	0	401	266	323	365	209	256	311	280	360	286	295	267	306	552	931
18.1862	0	401	267	323	367	211	256	320	282	361	292	296	265	306	553	904
18.3091	0	400	268	323	369	214	257	326	283	360	294	298	266	307	549	926
18.432	0	403	271	326	373	218	257	321	282	360	288	299	269	309	552	934
18.5549	0	406	274	330	373	214	257	312	281	360	287	303	273	306	558	919
18.6778	0	408	279	332	374	213	256	316	282	361	292	303	273	310	558	899
18.8006	0	410	281	332	380	219	258	317	281	362	294	307	273	314	558	861
18.9235	0	407	271	325	372	213	257	311	278	358	286	303	268	310	547	859
19.0464	0	405	268	323	369	210	255	311	276	357	287	300	269	310	538	856
19.1693	0	404	271	323	368	212	254	311	278	359	288	301	268	311	538	863
19.2922	0	406	270	325	370	211	256	311	278	361	288	303	272	310	541	872
19.415	0	409	274	326	374	213	255	313	278	361	287	305	274	311	546	877
19.5379	0	409	276	330	377	214	256	312	277	361	288	306	275	311	552	874
19.6608	0	410	279	333	378	214	257	311	276	362	292	309	278	312	556	866
19.7837	0	412	281	334	379	217	258	311	278	362	290	311	277	311	561	876
19.9066	0	407	272	326	373	212	257	312	278	361	286	306	269	308	548	873
20.0294	0	406	272	326	373	212	256	313	278	360	290	307	270	308	547	872
20.1523	0	407	273	328	373	212	256	312	277	361	293	307	270	310	548	863
20.2752	0	409	274	330	376	214	256	313	277	361	292	309	275	310	555	857
20.3981	0	411	277	331	377	215	258	311	277	361	289	311	276	313	560	871
20.521	0	409	281	333	379	215	258	314	278	362	293	309	277	315	563	884
20.6438	0	411	285	337	382	216	258	317	277	363	299	312	279	318	568	875
20.7667	0	413	283	337	382	218	258	317	279	362	296	312	275	316	565	880
20.8896	0	410	274	328	378	214	257	314	276	359	291	310	270	313	555	872
21.0125	0	407	276	330	378	214	257	315	277	360	294	309	271	314	554	877
21.1354	0	408	276	330	377	215	256	317	278	361	296	309	270	315	555	870
21.2582	0	411	279	332	381	216	257	317	278	362	296	310	276	315	560	878
21.3811	0	412	282	333	383	217	258	317	279	362	296	311	278	319	564	874
21.504	0	412	285	336	385	218	258	321	279	361	301	311	279	321	569	879
21.6269	0	414	289	338	389	220	259	323	279	363	304	314	278	323	574	874
21.7498	0	411	279	332	382	216	258	320	278	360	298	311	271	317	562	870
21.8726	0	410	275	327	381	214	257	319	276	358	295	309	269	316	557	872
21.9955	0	407	275	327	381	214	258	320	276	359	298	309	269	316	557	881
22.1184	0	407	276	329	382	215	257	322	278	361	299	309	270	317	557	870
22.2413	0	410	277	332	383	216	258	319	278	361	298	312	273	317	561	876
22.3642	0	412	278	332	384	215	257	318	278	362	294	311	272	318	560	875
22.487	0	411	282	335	386	218	260	321	278	363	300	311	278	318	564	873
22.6099	0	411	280	334	386	219	259	323	278	363	303	310	274	319	561	860
22.7328	0	407	273	327	379	215	258	319	277	359	297	310	270	314	553	862
22.8557	0	408	272	328	379	216	258	318	276	359	295	309	270	314	552	854
22.9786	0	408	271	328	380	215	258	318	278	359	297	311	269	315	554	855
23.1014	0	408	272	330	382	215	258	317	277	359	301	315	274	314	561	841
23.2243	0	409	275	331	382	215	258	317	278	360	297	314	275	315	563	863
23.3472	0	410	279	334	385	217	259	319	279	360	297	314	277	319	568	857
23.4701	0	411	281	334	386	219	259	323	280	360	302	314	276	319	570	866
23.593	0	408	270	328	379	214	259	321	277	355	300	309	270	316	557	855
23.7158	0	407	269	326	378	215	259	321	275	355	298	311	269	316	554	857
23.8387	0	408	269	327	380	215	259	318	276	355	295	308	269	318	553	852
23.9616	0	408	271	329	382	216	259	318	276	357	298	308	273	321	556	856
24.0845	0	409	275	329	384	216	258	320	276	357	301	309	274	323	561	862
24.2074	0	411	277	332	387	216	258	322	277	357	299	311	276	324	562	868
24.3302	0	413	280	334	389	217	259	323	277	357	297	311	278	325	568	869
24.4531	0	411	275	332	384	217	260	325	277	355	300	309	270	321	565	879
24.576	0	408	270	326	383	216	258	326	276	354	299	307	268	321	557	869
24.6989	0	410	270	327	385	216	257	325	277	355	297	308	269	323	557	878
24.8218	0	410	271	328	386	216	258	326	278	355	296	307	270	324	556	873
24.9446	0	409	274	330	389	219	260	328	277	356	302	308	274	326	563	877
25.0675	0	411	277	331	390	218	259	331	278	357	304	308	275	327	565	870
25.1904	0	414	279	333	392	219	259	331	277	357	302	310	276	329	568	879
25.3133	0	414	279	334	391	220	259	331	277	357	300	308	274	328	566	878
25.4362	0	410	269	327	386	217	259	332	276	354	301	304	270	325	555	878
25.559	0	410	269	327	387	217	258	333	278	355	303	306	270	326	553	868
25.6819	0	410	270	326	386	217	259	333	278	355	301	306	270	327	554	872
25.8048	0	412	272	329	388	218	259	333	278	355	300	306	271	328	556	874
25.9277	0	413	276	331	391	219	260	337	278	356	304	305	275	330	560	877
26.0506	0	414	277	333	394	221	260	340	277	356	309	308	276	333	562	864
26.1734	0	416	279	335	396	224	261	338	278	357	304	306	275	335	562	872
26.2963	0	411	267	329	389	218	260	336	276	351	300	303	271	327	549	863
26.4192	0	407	264	325	388	219	259	337	278	352	303	302	270	326	546	866
26.5421	0	408	264	326	387	218	259	340	278	353	304	303	270	327	545	863
26.665	0	409	266	327	388	218	260	338	278	353	303	304	272	326	546	865
26.7878	0	412	268	329	391	219	259	338	278	353	302	303	275	328	551	861
26.9107	0	412	270	330	393	220	260	340	277	354	306	304	276	329	557	864
27.0336	0	412	271	332	396	222	260	341	278	354	308	307	278	330	561	865
27.1565	0	411	266	331	391	221	260	339	278	353	301	303	272	326	554	862
27.2794	0	407	260	325	385	218	260	338	276	350	300	300	271	325	544	855
27.4022	0	407	261	327	387	220	259	339	276	352	304	300	271	325	541	854
27.5251	0	407	262	327	388	219	260	341	276	352	306	301	273	325	541	845
27.648	0	408	264	329	390	220	260	339	277	351	303	302	275	327	544	849
27.7709	0	410	265	330	392	222	260	339	277	353	302	302	278	328	547	855
27.8938	0	410	268	331	393	223	261	342	277	353	307	302	278	329	550	860
28.0166	0	410	268	333	394	223	262	342	277	353	307	303	277	328	552	857
28.1395	0	406	258	325	388	219	261	339	275	350	301	300	272	325	539	842
28.2624	0	405	257	325	389	219	261	338	275	351	300	300	272	324	536	838
28.3853	0	405	259	327	389	220	260	338	276	352	304	297	272	327	532	834
28.5082	0	405	259	328	392	221	261	338	274	352	306	297	276	329	529	820
28.631	0	408	263	329	395	223	262	339	275	353	305	298	280	331	534	826
28.7539	0	410	265	331	397	223	262	339	275	353	304	299	281	331	536	831
28.8768	0	411	267	333	400	224	262	341	276	353	308	300	280	331	540	847
28.9997	0	406	258	327	393	221	262	340	275	351	306	296	274	327	529	839
29.1226	0	406	255	325	391	220	262	338	273	349	302	297	274	324	522	826
29.2454	0	407	255	325	392	220	261	337	273	350	302	297	274	323	522	826
29.3683	0	406	256	326	393	220	260	338	274	351	305	297	275	323	526	834
29.4912	0	406	258	327	396	220	261	339	274	351	308	298	278	325	529	831
29.6141	0	409	260	328	399	221	260	338	274	351	306	301	280	326	532	835
29.737	0	410	262	329	401	223	261	339	274	352	304	300	281	328	533	833
29.8598	0	410	261	330	400	224	262	340	274	351	307	298	277	326	531	843
29.9827	0	406	253	324	394	220	262	340	271	348	304	296	272	322	521	833
30.1056	0	406	253	323	396	220	260	338	272	349	303	297	273	320	520	832
30.2285	0	408	255	323	397	221	261	338	271	348	303	298	275	320	522	828
30.3514	0	409	255	326	399	221	261	339	272	350	306	299	277	322	528	837
30.4742	0	410	259	325	401	222	261	341	271	350	307	300	279	323	529	840
30.5971	0	411	261	328	404	222	262	341	271	351	305	301	279	323	531	848
30.72	0	414	265	330	406	225	263	341	272	350	304	300	279	325	533	846
30.8429	0	410	257	324	401	221	262	341	269	347	305	298	273	320	523	841
30.9658	0	410	255	323	401	221	261	341	268	345	306	296	271	320	520	834
31.0886	0	410	257	323	402	221	259	339	270	347	303	296	271	319	521	831
31.2115	0	410	258	325	404	222	259	340	270	347	302	296	274	319	524	830
31.3344	0	411	262	326	407	222	260	342	269	347	308	296	277	321	526	834
31.4573	0	412	265	328	411	224	261	345	270	348	310	297	278	324	530	837
31.5802	0	415	268	330	412	225	261	346	271	348	307	298	279	326	532	842
31.703	0	417	271	332	413	226	261	344	270	349	306	297	278	325	532	848
31.8259	0	413	262	324	408	224	261	343	267	344	306	293	272	322	520	853
31.9488	0	412	261	324	408	222	260	344	267	345	305	291	271	321	517	854
32.0717	0	414	262	323	410	223	260	342	268	346	304	294	272	320	518	851
32.1946	0	415	265	325	411	223	261	343	269	347	303	294	275	322	523	851
32.3174	0	418	270	327	412	224	260	343	269	346	307	292	276	325	524	852
32.4403	0	423	276	331	425	225	263	342	267	348	310	289	281	332	516	821
32.5632	0	431	279	335	435	230	263	339	266	348	309	289	285	337	516	811
32.6861	0	432	280	335	437	233	263	342	269	349	310	291	282	335	523	842
32.809	0	426	273	328	430	228	261	343	269	346	311	288	275	332	513	851
32.9318	0	425	272	328	428	227	261	345	268	346	313	289	274	332	510	847
33.0547	0	428	274	330	428	228	262	344	269	347	312	289	275	332	511	845
33.1776	0	429	276	330	430	228	263	344	269	347	312	288	279	335	516	844
33.3005	0	430	281	332	433	229	262	346	270	347	314	290	279	334	521	863
33.4234	0	430	284	334	433	229	263	348	271	349	316	292	280	336	524	863
33.5462	0	433	287	335	435	231	264	347	272	350	315	291	280	337	529	865
33.6691	0	431	281	333	431	229	262	347	273	348	313	290	272	336	520	862
33.792	0	428	278	329	429	226	261	348	272	347	314	289	272	334	516	865
33.9149	0	428	280	329	428	226	262	349	272	348	315	290	272	334	517	867
34.0378	0	430	280	330	429	226	262	346	272	348	312	290	276	335	520	862
34.1606	0	430	284	333	430	226	263	347	272	348	314	291	278	336	523	863
34.2835	0	433	286	335	432	227	262	349	272	350	318	289	278	338	529	875
34.4064	0	432	289	336	433	228	264	349	273	352	319	292	280	339	533	875
34.5293	0	435	291	338	435	229	265	348	274	352	318	293	279	341	536	878
34.6522	0	432	283	332	429	226	262	347	274	350	313	289	271	337	525	875
34.775	0	430	281	330	427	225	262	347	274	349	315	287	270	336	521	878
34.8979	0	431	282	331	427	224	262	347	273	350	315	289	271	336	522	878
35.0208	0	432	282	333	428	225	262	344	273	350	313	290	275	337	526	869
35.1437	0	434	287	337	432	228	264	341	272	351	315	290	277	340	527	865
35.2666	0	435	286	337	433	227	264	345	272	353	317	291	278	341	530	873
35.3894	0	435	288	339	433	228	265	346	273	355	319	293	280	342	537	879
35.5123	0	437	292	340	435	229	266	345	275	354	315	295	277	342	543	881
35.6352	0	433	284	333	430	226	263	343	275	353	311	290	269	338	532	876
35.7581	0	431	284	333	427	225	263	345	274	353	314	292	269	338	529	880
35.881	0	432	285	334	428	225	263	345	275	353	315	293	269	337	533	883
36.0038	0	434	285	335	431	226	264	343	275	354	314	294	274	339	537	883
36.1267	0	436	289	337	432	228	265	344	275	356	315	295	274	340	540	884
36.2496	0	438	292	338	434	225	265	345	275	357	318	296	276	342	544	898
36.3725	0	438	294	340	436	227	266	350	277	357	323	297	277	346	548	903
36.4954	0	443	295	341	440	229	268	350	279	357	323	298	274	346	547	897
36.6182	0	441	289	336	437	228	266	348	276	354	321	295	269	345	536	886
36.7411	0	442	287	335	437	226	266	348	276	354	323	295	269	344	534	885
36.864	0	442	288	336	438	228	266	348	275	355	325	296	268	346	537	894
36.9869	0	443	289	337	440	228	267	347	276	355	322	297	273	348	541	893
37.1098	0	445	292	339	442	228	267	349	276	355	322	297	274	350	545	901
37.2326	0	446	295	341	444	230	267	351	275	356	327	297	276	352	549	904
37.3555	0	448	297	342	446	231	269	350	275	356	328	298	277	354	552	904
37.4784	0	452	299	344	445	231	268	347	276	357	322	296	275	355	551	904
37.6013	0	449	293	338	442	228	269	349	274	354	321	294	270	352	540	899
37.7242	0	450	292	337	442	228	268	350	276	354	324	293	269	352	540	906
37.847	0	452	295	340	445	229	267	350	274	355	327	294	271	354	543	903
37.9699	0	455	296	341	447	232	269	350	276	355	326	296	274	354	548	905
38.0928	0	455	298	342	448	233	270	351	277	357	327	296	275	358	550	903
38.2157	0	456	301	343	450	232	270	353	277	357	330	296	276	358	554	913
38.3386	0	458	302	344	451	233	270	354	277	358	330	298	277	359	556	913
38.4614	0	456	298	341	448	232	268	352	278	356	326	296	269	357	548	913
38.5843	0	455	296	339	449	230	267	354	279	355	326	295	268	355	547	909
38.7072	0	455	297	340	449	230	267	357	279	355	329	296	269	356	549	917
38.8301	0	455	300	340	450	231	268	357	278	356	331	298	270	357	552	918
38.953	0	458	302	343	453	231	269	355	277	357	328	298	273	359	558	915
39.0758	0	457	306	344	457	230	269	356	280	357	330	298	275	360	563	915
39.1987	0	512	313	345	461	229	270	359	281	358	336	299	276	362	570	903
39.3216	0	598	321	347	470	232	271	359	282	359	335	300	271	361	568	923
39.4445	0	583	315	342	468	230	270	357	281	355	331	299	267	359	559	967
39.5674	0	507	311	340	466	229	270	358	279	354	330	295	269	361	554	945
39.6902	0	471	308	343	463	235	273	357	275	354	333	287	268	373	543	856
39.8131	0	465	305	346	450	234	279	336	256	359	305	260	278	392	513	846
39.936	0	480	307	348	455	231	276	331	255	356	312	267	285	393	517	898
40.0589	0	481	307	349	457	235	274	335	260	355	324	277	288	393	527	926
40.1818	0	475	309	350	458	235	274	341	261	360	329	280	290	393	535	933
40.3046	0	472	310	349	458	237	274	345	263	359	330	280	283	393	531	947
40.4275	0	478	305	343	458	234	271	342	264	358	330	280	279	392	522	929
40.5504	0	535	311	344	463	235	272	342	264	358	330	281	281	393	524	929
40.6733	0	543	311	346	466	235	273	340	262	359	332	283	283	394	527	947
40.7962	0	517	309	348	467	236	273	340	264	359	336	283	284	393	530	948
40.919	0	509	308	349	464	236	275	340	264	359	335	282	286	394	532	903
41.0419	0	502	307	349	464	236	276	341	265	360	335	283	287	396	532	881
41.1648	0	499	309	351	463	236	276	345	266	361	339	283	288	396	536	898
41.2877	0	491	301	345	459	235	273	347	267	359	336	283	280	395	528	898
41.4106	0	485	299	342	458	234	273	349	269	358	336	284	279	393	526	917
41.5334	0	496	303	343	461	233	271	350	271	359	338	284	281	392	532	929
41.6563	0	497	304	345	462	235	273	354	272	359	340	285	283	394	532	940
41.7792	0	497	306	346	464	236	274	354	272	361	342	287	284	394	535	936
41.9021	0	502	306	346	466	236	275	353	272	360	341	287	285	395	537	941
42.025	0	504	308	349	466	236	275	356	273	362	344	286	286	396	540	937
42.1478	0	502	310	350	466	239	276	358	272	363	346	287	283	395	541	937
42.2707	0	500	301	345	461	236	276	357	270	357	342	286	280	393	527	936
42.3936	0	499	299	343	462	235	276	355	270	357	342	285	279	392	525	935
42.5165	0	501	300	343	461	236	275	355	270	359	342	285	279	392	524	929
42.6394	0	502	301	345	462	235	274	356	271	361	344	285	283	392	529	932
42.7622	0	504	303	346	463	236	275	357	272	362	346	286	284	392	531	936
42.8851	0	504	305	347	467	235	275	358	273	361	346	286	286	392	535	942
43.008	0	504	310	348	468	236	275	361	273	362	349	286	287	394	540	944
43.1309	0	506	316	351	470	236	276	363	274	362	351	286	285	395	543	942
43.2538	0	503	311	344	469	233	275	363	275	359	349	286	277	395	536	949
43.3766	0	508	312	343	472	233	274	362	275	358	345	287	278	393	539	940
43.4995	0	512	313	344	475	232	273	365	277	360	346	288	279	392	545	950
43.6224	0	515	314	345	477	232	273	366	278	361	346	291	279	388	551	948
43.7453	0	518	316	348	476	232	275	364	278	362	344	293	280	387	557	951
43.8682	0	516	317	348	478	232	274	362	278	362	342	294	281	386	561	954
43.991	0	517	317	349	479	232	274	363	279	363	342	296	280	385	566	954
44.1139	0	515	317	348	476	233	274	365	279	363	342	296	276	382	562	950
44.2368	0	508	310	342	472	231	275	362	277	359	337	297	270	377	558	958
44.3597	0	506	306	342	470	230	271	363	280	362	335	298	269	371	560	956
44.4826	0	505	309	342	469	231	270	361	280	361	338	303	273	366	570	952
44.6054	0	499	311	343	464	231	271	365	280	362	339	304	274	364	575	954
44.7283	0	492	313	345	459	231	271	365	281	363	334	305	275	361	581	961
44.8512	0	492	314	348	459	230	271	362	282	363	334	305	275	362	582	953
44.9741	0	495	315	349	464	231	273	363	282	364	338	305	276	364	584	948
45.097	0	492	315	347	462	232	272	363	281	361	336	303	269	363	575	949
45.2198	0	489	307	341	460	229	271	360	278	358	330	302	269	359	569	952
45.3427	0	487	307	341	459	227	272	358	277	357	328	302	268	356	567	957
45.4656	0	487	308	341	460	228	269	361	279	359	330	299	267	358	567	949
45.5885	0	486	308	343	460	228	269	360	279	360	330	299	268	358	568	951
45.7114	0	489	312	346	461	227	270	358	278	360	327	300	269	359	572	951
45.8342	0	487	313	347	464	227	270	356	278	361	325	299	270	360	572	951
45.9571	0	490	316	348	468	228	271	357	278	361	328	299	272	364	572	941
46.08	0	486	308	345	464	226	270	354	275	359	325	292	270	365	559	927
46.2029	0	485	306	341	459	224	271	351	273	356	323	290	272	361	553	930
46.3258	0	484	303	342	461	225	270	346	271	357	321	288	275	362	549	911
46.4486	0	480	301	345	458	225	270	338	267	359	317	284	277	362	542	899
46.5715	0	479	301	345	455	226	271	335	266	359	317	286	281	361	544	901
46.6944	0	481	303	349	455	227	271	331	268	361	320	289	284	362	548	893
46.8173	0	480	304	350	456	227	272	335	268	362	323	290	287	364	550	899
46.9402	0	478	308	350	456	229	273	339	270	363	329	291	287	366	558	910
47.063	0	476	305	350	452	229	272	340	271	362	325	288	281	362	552	909
47.1859	0	482	300	347	454	229	273	326	266	361	318	288	280	360	540	884
47.3088	0	489	298	347	451	227	274	318	262	359	314	287	279	361	540	873
47.4317	0	481	297	347	448	227	273	320	265	363	317	288	283	360	544	893
47.5546	0	480	303	351	449	226	275	324	267	364	320	289	285	361	548	908
47.6774	0	481	307	352	450	228	275	328	269	365	322	291	287	364	554	905
47.8003	0	481	309	354	450	229	275	330	272	366	324	291	288	367	558	907
47.9232	0	482	308	355	450	231	276	332	274	368	326	291	285	365	555	920
48.0461	0	476	300	348	446	227	272	334	274	367	327	290	280	363	544	906
48.169	0	476	300	348	445	228	273	334	274	367	326	291	280	362	545	899
48.2918	0	468	302	349	445	229	273	331	274	367	324	291	281	362	545	768
48.4147	0	465	302	350	446	228	274	334	275	368	328	292	284	365	550	789
48.5376	0	469	304	351	448	228	275	337	276	370	330	293	286	366	554	853
48.6605	0	473	307	354	451	230	275	336	276	371	330	294	289	367	559	890
48.7834	0	477	307	354	450	232	276	339	278	370	331	293	283	367	556	910
48.9062	0	465	298	348	445	228	274	340	278	368	329	292	280	365	544	841
49.0291	0	463	296	346	443	227	273	337	278	368	327	293	280	363	542	724
49.152	0	466	297	346	443	226	273	331	277	369	321	292	280	363	541	658
49.2749	0	472	303	349	446	225	273	328	276	368	319	291	282	364	544	681
49.3978	0	473	304	350	447	227	274	328	277	370	320	292	283	364	549	678
49.5206	0	472	304	351	444	227	275	331	277	370	324	293	285	367	551	694
49.6435	0	471	302	352	442	229	276	333	279	371	324	294	282	365	550	684
49.7664	0	468	294	345	437	225	273	335	279	370	323	292	277	363	542	686
49.8893	0	466	294	344	437	226	275	338	280	370	328	294	276	365	541	699
50.0122	0	466	294	346	437	226	275	340	281	370	329	294	277	364	542	719
50.135	0	464	294	346	440	227	276	341	281	370	329	295	280	365	546	718
50.2579	0	466	297	348	441	227	277	341	281	370	330	296	282	366	548	719
50.3808	0	465	298	350	443	229	277	343	282	371	333	296	284	368	550	751
50.5037	0	465	296	350	442	228	276	345	282	370	331	296	280	367	546	763
50.6266	0	462	288	343	437	226	278	343	280	366	329	295	278	364	536	761
50.7494	0	460	288	343	438	226	276	343	282	369	329	294	278	364	533	769
50.8723	0	460	289	342	439	225	275	344	281	369	331	295	280	364	534	777
50.9952	0	461	290	344	440	226	276	344	282	370	332	295	282	364	539	778
51.1181	0	463	292	347	443	227	276	345	283	370	332	295	284	366	541	777
51.241	0	463	294	349	444	228	278	345	283	370	332	297	285	367	543	776
51.3638	0	460	288	345	440	227	277	345	282	367	331	295	279	365	534	773
51.4867	0	458	284	342	438	225	277	345	281	366	329	294	278	364	528	775
51.6096	0	458	285	342	438	226	274	342	283	368	329	294	278	364	529	769
51.7325	0	456	284	342	439	224	275	344	283	368	330	295	280	365	531	768
51.8554	0	456	286	344	441	226	275	346	284	370	331	295	284	366	534	771
51.9782	0	459	290	347	442	227	276	345	284	370	332	297	284	366	538	782
52.1011	0	460	293	348	444	228	277	345	284	370	331	296	286	368	540	776
52.224	0	458	287	345	440	228	277	345	283	368	330	296	281	366	534	770
52.3469	0	454	283	341	437	225	276	345	282	366	331	295	279	364	526	766
52.4698	0	455	283	343	437	225	275	344	284	368	330	296	278	364	526	777
52.5926	0	454	285	342	437	225	275	343	283	369	330	296	283	364	529	766
52.7155	0	454	287	345	439	226	275	343	283	369	331	295	283	365	531	766
52.8384	0	454	289	345	441	227	276	344	284	369	332	297	285	368	532	772
52.9613	0	456	290	346	441	228	276	345	284	371	332	298	283	366	533	782
53.0842	0	452	281	341	436	226	276	343	281	365	328	295	278	363	522	765
53.207	0	449	280	339	436	225	275	343	282	366	329	295	278	363	518	763
53.3299	0	448	280	340	435	224	275	343	280	366	330	295	278	363	518	765
53.4528	0	450	281	341	437	225	273	343	282	368	331	296	282	364	522	775
53.5757	0	451	285	343	437	225	275	341	281	369	330	296	283	364	525	770
53.6986	0	451	285	346	439	226	275	341	283	369	331	297	284	366	526	775
53.8214	0	452	288	347	440	227	276	343	282	371	333	298	285	365	530	774
53.9443	0	450	281	344	435	225	275	341	281	366	329	296	280	363	520	771
54.0672	0	447	276	339	432	224	275	339	279	364	327	293	277	360	512	759
54.1901	0	445	275	338	432	222	274	339	279	364	328	293	277	361	511	759
54.313	0	446	275	340	432	222	272	339	280	366	330	293	279	358	513	756
54.4358	0	447	278	340	433	224	273	339	281	368	330	293	282	359	515	755
54.5587	0	448	279	342	435	224	273	338	279	369	329	295	284	360	517	757
54.6816	0	447	282	345	436	224	274	338	278	369	332	294	285	362	518	764
54.8045	0	448	284	346	436	225	274	340	279	369	333	295	286	362	521	760
54.9274	0	449	282	346	434	226	275	339	281	369	331	294	283	361	517	759
55.0502	0	446	274	340	428	223	273	336	277	364	327	291	279	357	506	748
55.1731	0	443	273	339	428	223	272	335	277	365	327	290	279	355	504	750
55.296	0	443	273	340	428	222	271	335	278	366	328	290	281	354	505	743
55.4189	0	444	275	341	429	222	272	335	277	366	328	290	283	356	508	744
55.5418	0	446	277	343	431	223	272	335	278	367	328	291	284	355	512	750
55.6646	0	445	281	345	431	226	273	336	278	368	330	291	287	357	513	752
55.7875	0	446	283	347	432	225	273	336	278	368	331	292	287	358	515	752
55.9104	0	449	285	349	434	226	274	337	278	370	331	292	288	359	518	751
56.0333	0	445	277	343	428	224	273	335	277	367	327	290	281	356	507	746
56.1562	0	442	273	340	426	223	272	335	277	364	327	288	279	353	501	746
56.279	0	444	274	341	426	222	272	335	277	366	329	288	281	353	504	744
56.4019	0	443	275	341	427	222	271	334	277	367	327	289	284	354	504	740
56.5248	0	444	277	344	428	222	272	335	277	367	327	290	285	354	507	744
56.6477	0	444	278	345	429	223	273	335	278	367	330	291	287	355	511	752
56.7706	0	445	281	346	431	224	273	336	278	369	330	291	288	357	513	754
56.8934	0	446	283	348	433	225	274	336	278	369	331	292	289	358	517	752
57.0163	0	448	286	350	434	227	274	337	279	371	331	292	289	359	519	755
57.1392	0	442	277	345	428	223	272	336	278	367	330	290	282	355	507	752
57.2621	0	443	275	343	428	222	273	335	277	366	329	288	281	354	504	754
57.385	0	442	278	343	429	222	272	336	278	368	328	289	284	354	507	750
57.5078	0	441	279	344	429	223	271	337	278	368	329	288	286	355	509	748
57.6307	0	443	281	347	431	223	272	338	278	368	331	290	286	356	512	760
57.7536	0	445	284	347	433	225	273	338	279	369	332	292	288	357	515	766
57.8765	0	446	286	347	435	225	273	337	279	369	332	292	290	359	519	762
57.9994	0	446	287	349	436	226	275	340	279	371	332	293	291	360	524	771
58.1222	0	447	287	351	434	226	274	342	281	371	333	292	285	359	520	776
58.2451	0	444	282	345	433	223	271	339	280	370	331	292	281	357	512	774
58.368	0	446	283	345	433	223	272	339	280	369	331	292	283	359	513	768
58.4909	0	443	284	346	433	224	271	339	280	370	333	292	285	359	515	771
58.6138	0	445	286	348	435	224	272	341	281	370	334	293	286	360	519	773
58.7366	0	447	288	349	437	224	274	342	281	372	334	294	287	361	522	781
58.8595	0	448	290	350	438	225	274	341	282	371	334	294	290	363	525	779
58.9824	0	449	293	352	440	227	275	343	283	373	336	294	291	364	530	785
59.1053	0	450	293	353	440	227	275	344	284	373	336	295	286	363	526	783
59.2282	0	447	285	346	434	224	275	342	281	369	334	293	282	362	515	774
59.351	0	446	283	344	432	222	272	339	280	369	332	292	280	359	512	772
59.4739	0	445	284	344	431	223	272	340	282	369	334	292	282	358	514	782
59.5968	0	445	285	346	431	224	272	339	282	371	335	293	284	359	517	774
59.7197	0	447	287	348	433	224	272	339	282	371	334	294	285	360	518	775
59.8426	0	449	288	349	434	225	273	339	282	372	334	294	287	361	520	781
59.9654	0	449	291	349	435	224	274	341	282	372	334	293	289	362	526	788
60.0883	0	449	293	351	437	225	274	341	283	373	336	295	291	363	530	788
60.2112	0	452	293	351	436	227	274	340	283	372	334	294	285	363	525	784
60.3341	0	447	284	346	430	222	273	338	279	368	331	291	282	359	514	776
60.457	0	444	282	344	428	222	273	337	278	367	331	291	280	357	511	777
60.5798	0	444	283	345	427	222	271	337	280	369	330	291	281	357	511	776
60.7027	0	445	284	347	428	222	271	336	280	371	331	291	285	358	515	772
60.8256	0	447	287	349	428	221	271	335	279	370	330	292	286	358	517	776
60.9485	0	447	289	350	429	222	272	336	279	371	332	292	287	359	520	782
61.0714	0	449	290	351	431	224	274	337	279	371	332	293	290	361	525	783
61.1942	0	451	293	352	434	225	273	337	280	372	331	293	290	362	527	781
61.3171	0	448	287	351	427	223	274	335	279	369	330	292	284	359	518	777
61.44	0	445	281	345	424	221	273	335	276	367	328	288	282	357	511	766
61.5629	0	445	282	346	423	220	272	333	276	367	327	289	281	355	509	773
61.6858	0	446	283	347	422	221	272	332	278	369	327	290	283	356	510	764
61.8086	0	445	285	348	424	222	272	332	277	369	328	289	287	356	514	763
61.9315	0	445	286	349	426	222	272	333	277	369	330	291	287	357	517	769
62.0544	0	447	290	350	429	222	273	332	277	370	330	291	289	359	522	780
62.1773	0	446	291	352	430	223	274	333	277	371	330	292	291	360	525	776
62.3002	0	448	293	354	432	226	274	334	278	371	330	292	290	360	526	782
62.423	0	444	284	347	426	222	272	334	278	368	328	289	283	357	514	768
62.5459	0	444	282	346	425	221	271	333	277	368	327	288	282	356	511	775
62.6688	0	444	284	346	425	222	271	332	277	369	326	289	282	355	511	769
62.7917	0	442	285	347	425	221	271	332	276	368	327	289	285	355	513	771
62.9146	0	444	286	349	427	221	272	333	277	369	329	289	285	358	516	771
63.0374	0	446	288	350	428	223	272	333	277	369	328	290	287	358	517	779
63.1603	0	447	289	350	430	223	273	333	276	369	328	291	289	360	521	778
63.2832	0	446	289	350	429	222	273	334	277	369	327	289	284	358	517	783
63.4061	0	442	282	345	424	220	271	332	277	368	325	287	280	356	508	769
63.529	0	441	280	344	423	219	271	331	276	367	324	287	280	354	505	768
63.6518	0	442	281	344	423	219	270	330	276	367	323	286	282	354	507	770
63.7747	0	443	281	345	424	219	271	331	276	367	325	287	284	355	510	777
63.8976	0	442	285	347	425	220	272	331	276	368	327	287	285	356	512	777
64.0205	0	444	287	348	427	221	273	331	276	368	326	288	286	357	514	781
64.1434	0	447	289	350	429	221	273	332	275	369	326	289	288	359	519	783
64.2662	0	446	290	352	432	224	274	335	277	370	328	290	288	360	520	789
64.3891	0	443	281	345	425	220	271	333	277	368	325	286	280	356	508	777
64.512	0	442	277	342	422	217	270	332	276	365	322	285	279	354	502	769
64.6349	0	440	278	342	422	218	270	330	275	366	321	284	279	353	501	773
64.7578	0	441	279	343	422	218	271	332	274	366	324	284	282	355	504	779
64.8806	0	441	280	345	423	218	272	331	276	365	325	286	284	356	508	779
65.0035	0	442	283	346	425	219	272	331	274	366	325	287	285	357	510	778
65.1264	0	443	286	347	428	220	272	334	274	367	326	288	287	359	514	780
65.2493	0	445	289	350	430	221	273	336	276	367	328	288	287	360	519	791
65.3722	0	444	287	349	429	222	274	335	277	366	328	288	284	360	514	794
65.495	0	441	278	342	422	219	270	333	276	365	324	285	279	356	504	779
65.6179	0	440	278	341	422	217	271	333	276	365	324	285	279	355	505	779
65.7408	0	438	279	342	421	219	271	333	275	364	325	285	282	355	506	777
65.8637	0	441	279	343	424	219	271	333	277	365	326	286	282	356	507	787
65.9866	0	440	283	345	425	220	272	334	276	366	325	286	285	357	510	781
66.1094	0	441	286	346	426	222	273	336	276	366	326	286	286	358	512	784
66.2323	0	448	291	349	426	223	276	332	273	369	322	285	289	357	514	769
66.3552	0	452	294	352	430	226	276	330	272	369	324	287	291	360	517	778
66.4781	0	449	291	350	426	226	275	330	273	368	322	285	286	358	511	767
66.601	0	444	281	344	421	223	273	331	273	365	321	282	280	356	502	762
66.7238	0	441	279	344	421	223	273	331	274	365	324	283	282	355	502	761
66.8467	0	442	280	344	420	224	274	331	273	366	323	283	284	355	503	770
66.9696	0	444	281	346	421	223	275	331	273	367	323	284	286	356	506	763
67.0925	0	443	283	347	422	225	276	334	273	367	324	284	287	357	508	768
67.2154	0	444	285	349	423	224	276	333	273	369	325	285	289	358	510	766
67.3382	0	446	287	351	424	226	276	336	273	370	325	286	290	359	514	773
67.4611	0	446	286	351	424	227	277	334	274	370	324	285	287	358	509	768
67.584	0	441	277	345	418	223	275	335	273	365	322	282	281	354	498	761
67.7069	0	441	275	342	416	223	274	333	275	366	322	282	281	353	496	750
67.8298	0	442	276	342	415	224	275	331	274	366	321	282	284	352	497	747
67.9526	0	442	276	344	416	224	275	333	274	367	322	283	285	353	500	749
68.0755	0	441	277	345	417	224	275	335	275	367	323	284	287	355	502	754
68.1984	0	441	280	346	418	225	276	335	275	368	325	285	288	356	505	755
68.3213	0	443	281	348	420	225	277	335	276	368	325	286	290	358	509	759
68.4442	0	445	285	351	424	226	276	337	277	369	325	288	291	359	514	762
68.567	0	439	278	347	421	224	275	338	278	369	324	285	283	355	506	762
68.6899	0	437	272	342	418	221	274	337	279	367	323	284	280	352	498	758
68.8128	0	436	271	343	419	222	274	336	279	367	322	284	283	350	500	753
68.9357	0	438	272	343	420	221	275	336	278	367	321	285	284	351	500	756
69.0586	0	438	274	344	421	223	274	337	277	368	324	285	286	353	504	762
69.1814	0	438	277	346	423	223	274	337	278	368	325	286	288	354	506	762
69.3043	0	440	279	349	424	224	276	337	278	369	325	288	289	356	508	760
69.4272	0	440	283	350	427	223	275	338	279	370	326	288	291	358	513	762
69.5501	0	440	282	350	427	226	276	338	279	370	327	288	289	358	511	772
69.673	0	437	275	344	422	221	273	338	279	368	325	285	281	355	499	766
69.7958	0	437	273	343	422	221	274	337	279	369	324	286	283	355	500	759
69.9187	0	436	275	344	423	221	275	337	279	369	325	286	285	355	503	759
70.0416	0	438	275	346	425	222	274	337	280	369	327	287	286	356	504	770
70.1645	0	439	279	347	427	222	275	338	279	369	329	289	287	357	507	777
70.2874	0	440	281	349	429	223	276	338	279	370	328	289	288	359	511	774
70.4102	1	440	284	351	431	223	276	339	280	371	330	289	290	361	514	781
70.5331	0	442	285	351	432	225	276	341	281	371	331	290	289	361	515	784
70.656	0	437	275	343	425	221	274	339	280	369	327	288	282	357	500	775
70.7789	0	438	272	341	424	220	275	337	279	368	325	286	281	356	496	763
70.9018	0	435	272	343	424	220	274	336	280	369	326	286	283	355	498	768
71.0246	0	437	274	344	425	220	274	338	280	368	327	287	285	357	501	767
71.1475	0	439	277	345	427	221	274	338	280	369	328	288	286	357	504	779
71.2704	0	439	279	347	428	222	275	337	279	368	328	289	287	359	506	774
71.3933	0	440	282	350	431	222	275	339	280	370	330	289	289	361	510	781
71.5162	0	442	284	351	432	222	277	340	280	371	331	291	291	362	514	780
71.639	0	442	283	351	431	225	276	340	281	371	330	290	287	361	510	783
71.7619	0	438	273	343	425	220	275	338	278	366	326	287	281	357	497	769
71.8848	0	435	271	342	424	220	274	338	279	366	326	287	280	356	494	772
72.0077	0	437	272	343	424	219	274	337	280	368	328	288	283	357	498	766
72.1306	0	438	273	344	425	220	275	337	280	368	327	289	285	358	500	773
72.2534	0	440	276	345	427	220	275	337	280	369	328	288	287	360	502	774
72.3763	0	439	278	347	430	221	275	338	280	369	330	289	288	361	505	782
72.4992	0	440	282	349	431	222	275	339	279	370	330	291	289	362	510	784
72.6221	0	442	284	351	432	223	276	340	280	371	331	292	291	362	514	791
72.745	0	443	285	352	433	225	276	340	281	371	331	292	289	363	516	790
72.8678	0	437	275	345	428	223	274	338	281	369	329	289	283	360	500	778
72.9907	0	435	274	344	426	221	275	339	281	369	330	288	283	359	498	774
73.1136	0	436	274	344	426	221	274	338	281	368	329	289	284	359	499	770
73.2365	0	438	276	346	428	222	275	338	280	369	330	290	285	361	501	774
73.3594	0	439	277	347	430	222	276	340	281	370	332	291	287	363	504	782
73.4822	0	439	281	348	431	223	276	341	281	371	333	292	288	365	506	785
73.6051	0	442	282	349	432	223	276	342	282	371	333	292	290	364	512	791
73.728	0	443	286	353	434	226	277	342	283	371	333	293	291	364	512	785
73.8509	0	439	279	348	429	225	276	342	283	369	332	291	284	362	502	776
73.9738	0	438	274	344	426	222	275	340	282	367	331	290	281	361	494	770
74.0966	0	437	274	344	426	222	275	338	281	368	331	290	282	360	495	763
74.2195	0	438	275	344	426	224	276	338	282	369	332	291	285	360	496	766
74.3424	0	438	276	345	427	224	276	339	281	370	333	292	287	361	499	769
74.4653	0	441	280	348	427	226	277	341	281	370	334	293	288	362	502	774
74.5882	0	442	282	349	429	227	278	339	281	369	333	294	289	363	505	768
74.711	0	443	285	352	431	227	278	341	282	371	334	293	291	365	509	771
74.8339	0	444	287	354	432	229	279	343	282	372	336	295	290	366	511	779
74.9568	0	440	278	346	426	225	278	342	283	370	333	293	284	362	498	771
75.0797	0	440	275	345	425	224	277	341	283	370	333	292	282	361	493	757
75.2026	0	439	275	344	425	226	277	341	284	369	333	292	284	361	495	756
75.3254	0	439	276	345	427	226	276	342	284	369	335	293	285	362	497	764
75.4483	0	440	278	348	428	227	278	343	284	371	337	294	287	362	501	770
75.5712	0	442	281	350	428	227	278	342	284	371	337	294	288	363	504	766
75.6941	0	442	284	350	431	229	279	344	284	373	337	296	290	364	507	770
75.817	0	443	285	352	432	228	279	345	285	372	339	296	291	366	510	775
75.9398	0	444	287	353	433	229	279	346	286	373	338	296	290	365	511	782
76.0627	0	440	278	347	428	226	277	345	285	372	336	295	283	363	498	765
76.1856	0	439	277	345	428	226	277	345	286	371	336	295	285	364	498	768
76.3085	0	440	279	346	429	227	277	346	285	371	338	295	285	363	501	771
76.4314	0	440	281	347	431	227	277	347	286	373	338	295	287	364	504	778
76.5542	0	443	282	351	431	228	278	347	286	373	338	295	289	364	506	772
76.6771	0	442	286	352	434	228	279	347	286	373	339	296	290	366	508	777
76.8	0	443	288	353	435	228	280	349	287	375	341	297	292	367	512	783
76.9229	0	447	290	356	436	230	281	349	287	375	342	296	291	367	514	789
77.0458	0	443	281	348	430	228	280	347	286	371	338	296	285	366	501	769
77.1686	0	440	278	345	429	225	277	348	288	372	338	295	283	363	496	769
77.2915	0	440	279	345	429	226	277	347	287	372	339	295	285	363	498	767
77.4144	0	442	279	346	431	225	278	347	288	372	339	295	286	363	499	776
77.5373	0	443	282	348	431	225	278	346	286	373	338	296	288	364	502	772
77.6602	0	442	282	350	432	225	278	346	288	373	339	295	289	363	504	779
77.783	0	444	287	351	433	228	279	348	288	375	340	297	290	365	508	777
77.9059	0	446	289	352	434	228	279	349	287	375	341	298	292	366	512	789
78.0288	0	447	288	353	433	230	281	347	287	375	338	297	288	366	508	781
78.1517	0	441	279	347	428	224	280	346	285	371	337	295	283	364	497	773
78.2746	0	441	278	345	427	224	278	346	285	371	337	294	283	363	497	770
78.3974	0	441	279	345	428	223	277	344	285	372	337	295	284	362	498	780
78.5203	0	441	280	347	428	225	277	345	286	373	336	295	286	362	501	775
78.6432	0	442	284	349	429	225	278	345	285	373	337	295	288	363	504	785
78.7661	0	443	286	351	430	227	279	344	286	373	339	295	290	363	506	780
78.889	0	445	290	354	432	226	278	345	285	373	338	297	292	365	509	791
79.0118	0	446	290	353	435	228	280	345	285	374	338	296	294	366	514	787
79.1347	0	444	289	353	431	227	280	345	286	373	337	296	287	364	507	786
79.2576	0	440	282	347	427	225	280	345	284	370	337	293	283	362	500	781
79.3805	0	443	284	348	427	225	278	343	286	372	337	294	285	362	503	789
79.5034	0	444	284	347	428	224	278	343	285	372	336	294	286	362	501	779
79.6262	0	442	285	349	428	225	278	343	284	373	337	294	289	363	504	784
79.7491	0	443	286	352	431	226	278	345	285	373	338	296	290	364	508	784
79.872	0	445	290	353	432	227	280	346	286	374	338	296	291	364	513	795
79.9949	0	446	292	356	433	227	280	346	286	374	338	295	293	365	516	793
80.1178	0	445	291	355	432	228	280	346	287	375	338	295	289	365	510	794
80.2406	0	441	282	348	428	225	279	345	285	371	336	294	284	363	500	780
80.3635	0	442	282	346	427	224	278	344	286	372	335	294	282	361	498	787
80.4864	0	442	282	347	428	224	278	341	285	372	335	294	285	362	502	780
80.6093	0	441	284	348	429	224	278	343	284	372	336	294	287	362	503	785
80.7322	0	442	288	350	430	226	277	344	285	374	338	294	287	363	506	785
80.855	0	443	290	352	432	225	280	345	285	374	338	295	290	364	510	798
80.9779	0	445	292	353	432	227	279	345	286	375	338	295	292	364	516	795
81.1008	0	446	295	355	435	228	280	345	286	375	339	295	294	366	519	797
81.2237	0	444	290	353	432	227	279	346	286	374	338	295	288	365	510	788
81.3466	0	441	284	346	427	223	278	343	285	371	336	294	283	363	501	789
81.4694	0	441	283	346	427	224	278	343	285	371	335	294	284	362	501	782
81.5923	0	440	284	346	427	223	278	343	285	373	336	293	286	361	504	785
81.7152	0	441	286	349	429	223	278	345	285	372	337	294	287	362	507	787
81.8381	0	443	289	350	430	226	278	344	286	373	337	295	289	363	509	797
81.961	0	443	291	352	432	225	279	343	285	373	336	295	291	365	512	789
82.0838	0	445	294	355	433	226	280	344	285	375	338	295	293	366	516	793
82.2067	0	445	295	356	434	228	281	347	287	375	340	297	295	366	522	799
82.3296	0	445	292	354	431	226	279	346	286	374	337	296	288	364	514	801
82.4525	0	443	287	349	429	223	278	344	286	372	336	295	283	364	505	785
82.5754	0	440	287	348	429	224	277	344	286	373	336	295	286	364	506	781
82.6982	0	440	287	349	429	224	278	345	286	374	338	294	287	363	507	784
82.8211	0	443	289	350	430	225	278	344	286	374	337	295	289	364	510	796
82.944	0	444	290	352	432	225	279	345	286	374	337	295	290	366	513	790
83.0669	0	443	294	354	432	225	280	345	287	375	338	296	291	366	516	796
83.1898	0	445	296	355	434	226	280	347	287	376	339	296	293	366	519	796
83.3126	0	445	294	354	432	225	280	346	288	375	338	296	288	366	514	804
83.4355	0	441	285	348	427	224	279	346	287	372	336	295	283	363	506	791
83.5584	0	441	286	348	426	223	277	344	286	373	336	295	283	363	503	782
83.6813	0	442	286	348	426	223	277	344	287	373	337	295	287	363	505	781
83.8042	0	442	288	349	428	225	277	344	287	373	337	295	289	363	508	794
83.927	0	443	289	351	428	224	279	343	286	375	336	295	289	364	511	788
84.0499	0	442	291	353	430	225	279	344	286	376	337	295	291	366	513	792
84.1728	0	443	295	355	430	225	279	346	286	376	339	297	292	365	518	795
84.2957	0	447	297	356	430	228	281	346	286	377	340	297	293	366	520	804
84.4186	0	444	289	350	426	224	280	343	286	374	336	296	285	364	505	783
84.5414	0	440	283	347	424	222	279	342	284	371	336	294	283	363	501	778
84.6643	0	440	283	346	423	223	278	343	285	373	337	293	284	362	502	778
84.7872	0	441	285	347	423	223	278	343	286	374	336	294	287	362	503	789
84.9101	0	441	286	349	424	224	278	341	286	374	336	294	289	362	506	783
85.033	0	442	288	351	425	224	278	343	285	375	337	295	290	364	508	786
85.1558	0	444	291	354	427	224	278	343	285	375	338	296	292	364	512	786
85.2787	0	444	293	354	428	225	279	344	286	376	338	296	293	365	515	798
85.4016	0	446	296	357	430	226	280	343	286	376	337	296	294	366	518	794
85.5245	0	442	289	350	424	224	279	343	284	373	335	296	286	364	507	792
85.6474	0	441	286	347	421	223	279	342	284	373	337	294	284	362	502	783
85.7702	0	442	285	347	422	222	278	341	286	374	336	294	285	362	503	791
85.8931	0	442	286	349	423	224	278	340	285	374	335	295	288	362	504	785
86.016	0	441	287	349	425	225	278	341	285	375	336	294	289	363	506	785
86.1389	0	442	290	352	424	224	278	342	285	375	338	296	291	364	509	795
86.2618	0	444	293	354	427	224	279	343	286	376	339	295	291	365	513	800
86.3846	0	445	296	355	429	226	280	344	286	377	337	297	293	365	515	794
86.5075	0	442	290	351	424	225	281	343	285	375	336	295	287	364	507	788
86.6304	0	440	285	347	421	223	280	340	283	372	336	294	283	363	500	784
86.7533	0	441	285	346	421	223	277	341	285	374	336	293	285	361	502	792
86.8762	0	441	285	346	421	224	277	339	284	374	335	294	287	362	504	785
86.999	0	442	287	349	423	224	278	341	285	374	336	294	289	362	505	786
87.1219	0	443	289	351	424	225	279	342	285	375	337	295	289	363	508	796
87.2448	0	443	293	353	426	226	280	342	285	375	338	296	291	364	512	802
87.3677	0	444	295	354	427	225	279	343	284	376	337	295	292	366	516	796
87.4906	0	445	295	355	428	227	280	343	286	377	338	295	291	365	514	799
87.6134	0	440	286	348	422	223	280	342	283	371	335	294	285	362	502	787
87.7363	0	438	283	346	420	222	279	341	283	371	336	293	283	361	499	795
87.8592	0	440	283	346	419	222	278	339	283	371	334	293	285	360	503	788
87.9821	0	440	286	347	421	224	277	340	284	373	335	292	287	361	503	785
88.105	0	442	287	349	422	223	278	340	284	374	336	293	289	362	506	795
88.2278	0	442	289	350	423	224	278	341	283	374	336	294	290	364	508	798
88.3507	0	444	294	352	423	225	279	341	284	375	335	295	291	364	511	792
88.4736	0	445	296	355	426	226	279	341	284	375	336	295	294	365	514	793
88.5965	0	444	292	354	424	227	280	342	284	374	336	295	287	364	509	798
88.7194	0	441	285	348	419	223	279	340	281	370	334	293	283	362	500	794
88.8422	0	441	286	347	418	225	278	339	283	372	333	293	285	360	500	785
88.9651	0	440	286	346	419	222	277	338	283	373	334	292	286	361	501	784
89.088	0	440	288	348	418	224	277	339	284	373	335	293	288	362	504	793
89.2109	0	442	289	351	420	225	278	340	283	374	336	294	289	363	507	795
89.3338	0	444	292	352	422	226	279	339	284	375	335	294	290	363	510	792
89.4566	0	442	294	354	423	227	279	341	285	375	336	295	292	363	515	796
89.5795	0	444	294	354	422	227	279	341	284	374	336	294	289	363	511	800
89.7024	0	440	285	347	418	224	280	340	281	371	334	293	283	362	501	796
89.8253	0	440	285	348	418	223	276	338	284	373	333	293	286	362	503	786
89.9482	0	439	285	347	418	223	277	339	284	373	332	293	286	360	504	790
90.071	0	441	286	348	419	224	278	339	283	373	334	293	288	361	507	794
90.1939	0	441	289	350	419	224	279	340	284	374	335	292	290	362	508	796
90.3168	0	442	290	352	421	224	279	339	283	374	334	294	291	363	510	791
90.4397	0	443	293	355	422	226	279	341	283	375	334	294	292	364	513	793
90.5626	0	443	295	355	424	226	280	342	284	376	336	294	294	366	516	802
90.6854	0	441	287	351	419	224	280	341	283	372	333	293	288	362	506	797
90.8083	0	439	282	346	414	222	280	339	280	370	330	292	284	360	497	779
90.9312	0	436	280	345	413	221	279	338	281	369	330	291	284	360	497	778
91.0541	0	438	281	345	414	221	277	338	282	372	332	290	287	359	499	785
91.177	0	438	282	346	415	222	277	339	281	372	332	291	288	359	501	786
91.2998	0	439	285	349	415	223	278	337	282	372	331	292	289	359	505	786
91.4227	0	439	287	350	416	222	278	337	282	373	332	291	291	360	507	785
91.5456	0	440	290	352	417	223	280	339	282	374	333	293	293	362	510	794
91.6685	0	440	292	355	419	226	279	340	282	375	334	293	295	363	512	794
91.7914	0	438	284	350	415	224	279	338	281	371	330	290	289	360	502	779
91.9142	0	435	279	345	410	220	279	336	280	369	327	288	285	357	493	774
92.0371	0	434	278	344	408	219	275	336	281	371	327	288	286	354	496	781
92.16	0	434	278	345	410	220	277	334	281	371	329	287	287	354	495	776
92.2829	0	435	279	346	411	221	276	335	281	371	328	288	289	355	498	771
92.4058	0	436	282	347	412	221	277	335	280	372	329	289	291	357	500	772
92.5286	0	436	284	350	413	222	277	335	280	372	330	289	292	358	503	782
92.6515	0	436	287	352	415	222	278	336	280	373	331	290	294	359	505	783
92.7744	0	438	289	356	416	223	279	337	280	374	331	291	296	358	510	782
92.8973	0	435	282	351	413	223	278	336	281	372	327	289	288	356	502	778
93.0202	0	432	279	347	409	219	276	335	280	371	327	287	287	355	495	773
93.143	0	432	278	346	410	219	276	335	280	371	327	287	288	354	496	771
93.2659	0	433	279	346	410	219	276	335	280	372	327	288	289	353	497	771
93.3888	0	433	280	349	412	221	276	335	281	373	329	288	291	355	500	775
93.5117	0	435	283	350	414	220	278	336	280	373	329	290	293	356	502	779
93.6346	0	434	287	352	415	221	278	336	280	373	331	290	294	358	504	778
93.7574	0	437	288	355	417	222	279	336	281	374	331	292	295	358	510	780
93.8803	0	438	290	356	418	224	279	339	281	374	330	291	294	359	510	783
94.0032	0	431	278	348	410	219	278	336	280	372	327	287	288	356	494	771
94.1261	0	431	275	345	408	219	278	335	278	370	326	285	284	353	490	760
94.249	0	431	276	345	408	218	276	333	280	372	325	286	288	353	489	758
94.3718	0	432	277	346	407	219	276	333	279	373	325	286	290	354	492	761
94.4947	0	431	279	348	409	220	276	335	280	373	328	287	291	354	495	767
94.6176	0	431	281	350	411	220	277	336	280	373	329	288	293	355	497	769
94.7405	0	433	283	351	413	221	277	335	280	374	329	289	295	357	500	770
94.8634	0	435	287	353	414	221	278	335	280	375	330	290	296	359	504	772
94.9862	0	434	286	354	415	224	279	337	281	374	330	289	294	357	503	776
95.1091	0	431	276	347	408	219	277	335	279	371	327	288	287	353	489	755
95.232	0	429	274	345	407	217	277	334	280	372	325	286	286	352	487	749
95.3549	0	428	275	345	407	218	275	334	280	372	326	285	287	351	487	752
95.4778	0	428	275	346	408	220	277	334	279	372	327	287	290	351	489	757
95.6006	0	428	277	348	409	219	276	335	279	373	328	287	292	353	492	757
95.7235	0	430	279	350	409	220	278	334	279	373	329	288	293	354	494	761
95.8464	0	432	283	352	412	222	277	335	280	374	329	289	295	355	497	761
95.9693	0	432	285	355	413	222	278	337	281	374	330	291	296	355	501	772
96.0922	0	430	278	349	408	221	277	335	281	372	327	287	289	351	491	752
96.215	0	427	274	346	406	220	276	334	280	372	326	287	288	351	485	742
96.3379	0	428	273	346	406	219	277	334	280	371	325	286	289	349	486	743
96.4608	0	426	274	347	406	220	276	334	279	372	326	286	291	350	486	748
96.5837	11	427	276	348	408	221	277	334	279	373	328	287	293	351	488	749
96.7066	0	429	278	351	410	221	278	334	279	373	329	289	294	352	490	751
96.8294	0	430	281	352	410	221	278	335	280	374	328	289	295	354	494	751
96.9523	0	430	284	354	413	223	279	337	280	374	330	290	296	355	497	758
97.0752	0	427	278	351	408	222	278	337	281	373	328	287	291	352	487	743
97.1981	0	423	268	344	403	219	277	333	277	368	325	286	287	347	476	728
97.321	0	422	267	343	401	216	276	332	279	370	323	284	286	345	474	726
97.4438	0	420	265	343	401	218	276	331	278	370	324	285	288	345	474	731
97.5667	0	420	268	344	403	218	276	331	279	371	326	286	290	345	477	729
97.6896	0	422	269	346	403	220	276	331	278	370	325	287	292	345	480	731
97.8125	0	423	272	348	405	220	276	331	278	371	326	287	293	347	483	732
97.9354	0	422	273	349	407	221	278	334	278	371	327	289	295	346	489	747
98.0582	0	424	276	352	409	222	278	335	279	372	328	291	295	347	491	744
98.1811	0	419	266	346	403	219	277	332	278	370	323	287	287	343	477	723
98.304	0	416	260	342	398	216	276	330	276	367	320	284	284	339	468	714
98.4269	0	415	259	341	399	215	275	330	276	370	320	283	286	338	469	715
98.5498	0	414	260	341	398	217	276	330	277	369	321	283	287	337	469	713
98.6726	0	415	261	344	400	217	275	329	275	369	321	285	291	337	474	718
98.7955	0	417	263	343	401	218	276	328	275	369	321	285	291	339	474	716
98.9184	0	417	266	346	403	218	277	329	275	369	323	285	294	340	476	721
99.0413	0	416	268	349	405	219	277	330	275	370	323	287	294	341	480	722
99.1642	0	419	271	351	406	221	277	331	275	371	324	288	295	342	482	729
99.287	0	416	262	344	400	218	276	329	276	370	319	284	288	337	472	715
99.4099	0	412	259	343	399	216	275	327	276	369	319	283	286	335	465	712
99.5328	0	413	258	342	399	217	275	328	275	368	321	283	287	335	465	710
99.6557	0	414	259	343	400	217	275	328	274	369	320	284	289	334	465	709
99.7786	0	415	260	344	402	218	276	329	275	369	320	283	291	336	469	711
99.9014	0	415	263	345	403	220	276	330	274	369	321	285	293	337	471	719
100.024	0	414	266	346	406	219	277	330	275	370	324	286	294	338	474	720
100.147	0	417	268	349	407	220	277	331	275	371	324	286	296	340	479	730
100.27	0	417	266	348	407	221	277	330	276	370	322	286	292	338	476	725
100.393	0	413	258	342	402	217	276	328	275	368	320	283	285	334	464	718
100.516	0	412	256	340	401	217	275	327	274	368	318	282	286	334	461	713
100.639	0	412	257	340	401	217	274	327	274	367	319	283	286	334	463	713
100.762	0	414	258	342	402	218	275	326	274	368	319	284	288	334	465	714
100.884	0	413	262	342	405	220	276	328	273	368	321	284	291	335	468	723
101.007	0	416	265	345	406	219	276	329	274	368	322	285	291	338	470	725
101.13	0	417	267	348	407	220	277	329	274	369	323	285	293	340	475	733
101.253	0	420	271	349	411	221	278	330	274	370	324	287	296	341	480	737
101.376	0	419	269	348	408	221	277	331	275	369	323	286	290	340	478	749
101.499	0	417	263	342	404	218	276	328	275	367	320	284	283	336	469	740
101.622	0	417	262	341	404	217	274	327	274	367	319	283	285	336	466	738
101.745	0	419	263	340	405	218	275	327	273	367	320	284	286	337	469	741
101.868	0	419	267	343	407	219	276	327	273	368	321	285	288	338	474	755
101.99	0	421	269	345	409	219	276	328	273	368	322	286	290	341	478	754
102.113	0	423	273	347	411	220	277	330	273	368	322	287	291	343	481	762
102.236	0	426	276	349	414	222	277	330	273	368	324	288	293	346	487	767
102.359	0	427	280	350	416	224	277	332	274	370	326	289	295	348	493	779
102.482	0	429	281	350	415	223	278	333	275	369	325	288	289	347	492	783
102.605	0	427	275	343	412	219	276	331	275	368	322	286	285	346	484	780
102.728	0	429	274	343	413	220	276	331	275	368	322	286	286	347	484	780
102.851	0	428	276	344	413	221	276	332	275	368	324	288	286	347	488	792
102.973	0	430	280	346	414	220	277	333	275	369	325	289	288	349	492	792
103.096	0	433	282	348	417	221	277	333	276	369	325	290	289	352	496	798
103.219	0	434	286	351	418	222	277	333	276	370	326	291	290	354	500	801
103.342	0	436	290	352	421	224	279	336	276	371	328	292	292	356	504	810
103.465	0	438	292	353	422	225	278	337	278	371	329	292	290	357	508	815
103.588	0	436	284	346	417	221	276	335	278	369	326	288	283	353	500	818
103.711	0	437	282	345	416	221	276	334	277	369	324	288	282	353	497	812
103.834	0	435	284	345	417	220	276	333	277	369	326	289	284	355	499	816
103.956	0	437	286	347	418	220	276	333	277	369	327	290	285	355	501	811
104.079	0	440	289	349	419	223	276	334	277	370	327	291	286	357	505	821
104.202	0	440	291	350	420	223	277	336	278	370	327	292	287	358	510	826
104.325	0	442	295	352	422	224	278	336	279	371	329	293	289	360	514	830
104.448	0	444	297	355	424	225	278	338	279	373	331	295	291	362	518	830
104.571	0	446	299	355	425	225	279	339	280	373	330	294	289	363	521	836
104.694	0	443	292	349	419	221	276	337	279	370	327	291	281	361	509	828
104.817	0	442	289	346	417	221	276	336	279	370	327	290	279	358	507	834
104.94	0	442	291	347	418	222	275	336	279	369	329	291	282	358	509	826
105.062	0	444	294	350	419	222	276	335	279	370	328	292	285	359	510	822
105.185	0	444	295	351	419	223	278	334	279	371	329	293	286	361	513	826
105.308	0	446	297	352	421	224	278	336	279	372	330	293	287	362	516	832
105.431	0	446	301	354	422	224	278	337	279	372	332	294	288	363	520	834
105.554	0	449	303	356	424	226	278	338	279	373	331	295	290	364	525	831
105.677	0	449	303	357	425	227	279	338	281	373	331	295	288	365	526	839
105.8	0	446	296	350	420	223	276	337	280	372	330	293	281	363	515	837
105.923	0	445	296	349	418	223	276	338	280	370	330	293	283	361	519	831
106.045	0	450	299	350	419	223	277	336	280	371	330	293	284	361	518	824
106.168	0	451	301	353	419	224	277	335	278	372	330	293	286	362	519	823
106.291	0	450	303	355	419	226	278	336	279	373	332	294	287	363	523	829
106.414	0	450	303	357	419	225	278	338	279	373	333	294	289	363	525	823
106.537	0	452	306	358	422	226	279	338	279	373	333	294	289	365	530	824
106.66	0	453	308	358	422	226	279	339	281	374	332	295	290	365	533	828
106.783	0	449	299	352	417	223	277	338	281	372	331	293	281	363	522	827
106.906	0	447	297	350	415	223	276	337	280	371	330	291	282	360	521	817
107.028	0	446	297	351	414	222	276	336	279	372	329	292	284	359	523	815
107.151	0	449	297	351	415	223	276	336	279	372	330	292	286	359	524	819
107.274	0	449	299	353	415	223	277	338	278	372	330	293	287	360	527	824
107.397	0	448	301	355	416	223	278	338	279	372	331	294	287	361	531	818
107.52	0	450	303	356	418	224	278	339	279	374	331	294	289	363	536	822
107.643	0	450	306	359	419	224	279	339	280	374	332	295	291	364	541	827
107.766	0	449	304	359	418	224	278	339	280	373	330	294	287	363	540	831
107.889	0	446	296	351	413	220	276	337	279	371	328	291	281	359	529	817
108.012	0	446	294	349	411	219	276	335	278	370	326	289	282	358	529	814
108.134	0	446	294	349	411	219	276	334	277	371	325	290	285	358	532	816
108.257	0	446	295	351	411	219	276	334	277	371	326	289	286	357	534	823
108.38	0	445	297	353	412	220	277	334	277	371	326	290	288	359	536	816
108.503	0	447	299	355	414	222	276	333	276	371	326	291	287	360	540	819
108.626	0	449	302	357	416	220	277	335	277	372	327	292	289	361	543	823
108.749	0	448	303	359	418	222	277	336	278	373	329	293	291	362	548	829
108.872	0	446	300	356	415	222	277	335	278	372	327	291	285	360	543	822
108.995	0	444	294	350	411	219	276	332	276	371	323	289	282	357	539	824
109.117	0	444	295	351	409	219	275	331	276	369	322	288	283	356	540	828
109.24	0	442	295	350	410	218	276	331	275	370	323	288	284	356	539	831
109.363	0	441	296	352	412	218	276	331	276	370	325	291	285	355	542	835
109.486	0	444	298	354	413	218	276	331	275	370	323	289	287	358	542	828
109.609	0	444	300	355	415	219	277	331	275	371	323	290	288	358	543	828
109.732	0	445	304	357	415	222	277	333	276	371	325	291	290	360	547	839
109.855	0	444	299	355	413	221	276	331	276	370	324	288	285	358	540	826
109.978	0	442	294	351	409	217	275	329	276	370	321	287	282	354	531	818
110.1	0	443	293	349	408	217	276	326	274	369	321	285	284	354	530	814
110.223	0	442	294	351	409	216	276	327	273	368	322	285	286	353	530	808
110.346	0	442	296	352	409	218	275	328	273	369	323	287	288	354	531	807
110.469	0	444	298	353	411	219	276	328	273	369	323	287	290	356	534	809
110.592	0	445	301	354	412	219	276	330	274	370	323	288	289	356	540	819
110.715	0	445	303	357	414	221	277	331	274	370	326	289	291	358	543	823
110.838	0	445	304	359	416	222	279	331	275	372	325	290	290	358	543	824
110.961	0	444	295	352	409	219	276	328	274	369	320	286	283	355	532	807
111.084	0	443	292	350	407	217	275	328	273	368	320	284	282	352	527	805
111.206	0	441	292	348	407	216	275	327	273	368	321	285	285	353	529	808
111.329	0	441	293	350	407	217	275	327	273	368	321	285	287	354	530	808
111.452	0	444	295	351	410	218	277	328	273	368	321	287	289	355	533	805
111.575	0	443	298	353	411	218	277	328	272	370	322	286	290	356	536	805
111.698	0	445	301	355	412	220	278	330	273	371	324	288	291	357	537	814
111.821	0	447	304	358	414	222	278	330	273	371	326	289	292	359	540	814
111.944	0	448	306	359	414	222	279	329	274	372	325	289	292	359	541	813
112.067	0	446	297	352	409	219	277	328	274	370	321	286	284	356	530	807
112.189	0	444	296	351	407	218	276	327	274	369	323	285	284	354	527	806
112.312	0	445	295	350	407	218	276	328	274	370	323	287	286	354	530	809
112.435	0	444	296	351	408	218	276	328	274	369	322	288	287	355	532	807
112.558	0	444	297	352	411	220	277	330	274	370	324	288	289	356	535	809
112.681	0	446	300	354	412	222	277	330	274	370	325	289	289	357	540	824
112.804	0	446	301	356	414	221	277	332	274	371	326	291	291	360	541	823
112.927	0	449	305	359	415	223	279	332	275	372	326	291	291	361	542	818
113.05	0	445	298	354	413	221	277	332	275	371	323	289	285	358	536	812
113.172	0	443	293	350	410	218	275	332	275	371	324	287	282	355	529	815
113.295	0	441	292	348	410	218	276	332	275	370	323	288	285	356	532	817
113.418	0	443	293	348	410	218	276	331	275	369	323	287	286	356	532	807
113.541	0	443	294	351	412	218	276	332	275	371	324	288	288	357	535	808
113.664	0	444	296	353	412	221	276	333	276	370	326	290	289	358	537	820
113.787	0	446	300	355	414	221	278	333	275	371	327	291	291	361	539	820
113.91	0	448	302	357	416	222	278	333	276	373	326	291	292	362	540	811
114.033	0	449	304	359	418	223	279	335	276	373	328	291	292	362	543	812
114.156	0	445	295	352	411	220	278	334	277	371	324	288	285	358	530	801
114.278	0	444	290	348	406	219	276	331	277	370	323	287	283	355	523	801
114.401	0	442	289	348	407	218	275	331	276	370	322	286	284	354	523	789
114.524	0	441	288	347	406	218	276	330	276	370	323	286	287	355	524	785
114.647	0	442	290	349	406	220	277	330	275	371	325	287	288	354	525	786
114.77	0	443	291	352	407	219	276	331	275	370	326	288	290	354	526	794
114.893	0	444	294	353	410	220	276	330	274	371	325	289	292	356	529	788
115.016	0	445	297	356	410	221	278	332	276	371	326	291	293	358	531	788
115.139	0	445	300	359	412	224	280	334	276	373	329	291	294	359	534	797
115.261	0	443	293	353	409	221	278	333	276	372	325	287	288	355	526	792
115.384	0	441	286	349	402	218	276	330	275	370	322	286	284	351	518	775
115.507	0	439	285	349	402	218	276	329	275	370	321	285	287	349	517	772
115.63	0	438	284	348	403	218	275	331	276	370	323	285	289	348	519	778
115.753	0	441	287	350	404	220	276	330	275	370	323	286	290	349	520	783
115.876	0	440	288	353	405	221	277	329	275	370	323	287	292	351	521	775
115.999	0	440	291	353	407	220	277	331	275	370	322	287	294	352	524	778
116.122	0	440	294	356	407	220	278	332	275	371	326	288	294	353	526	777
116.244	0	442	294	357	408	223	279	331	275	372	325	288	293	353	526	786
116.367	0	438	284	350	402	219	276	329	275	370	321	285	286	347	513	765
116.49	0	438	283	348	399	217	275	329	275	369	319	283	286	346	510	759
116.613	0	436	283	349	400	218	276	328	274	370	320	282	289	345	511	758
116.736	0	437	283	350	402	219	276	328	273	371	320	284	290	345	513	767
116.859	0	437	285	352	403	218	277	328	274	370	321	284	292	346	515	763
116.982	0	436	287	354	403	219	278	329	275	370	322	285	294	347	518	770
117.105	0	437	291	356	406	222	279	330	274	371	324	287	295	349	521	765
117.228	0	439	293	358	407	222	279	329	274	372	323	287	297	350	522	775
117.35	0	439	290	357	405	221	279	328	274	371	319	285	291	347	517	762
117.473	0	434	282	350	398	219	275	327	274	370	317	280	287	343	503	748
117.596	0	432	279	347	396	217	275	326	273	369	316	280	287	338	501	740
117.719	0	433	279	348	397	217	275	325	273	370	315	279	289	339	501	750
117.842	0	433	280	350	398	218	276	325	273	369	316	281	291	340	502	743
117.965	0	433	282	350	398	218	276	325	273	369	317	282	293	341	504	750
118.088	0	433	284	353	400	219	277	326	273	370	319	283	294	342	507	746
118.211	0	436	287	356	402	220	278	327	272	370	320	283	295	344	510	752
118.333	0	436	290	359	404	223	278	328	273	372	321	285	297	345	513	752
118.456	0	435	285	354	401	222	278	327	274	371	319	282	291	343	506	752
118.579	0	430	278	348	397	217	276	326	274	369	316	279	286	338	498	741
118.702	0	430	276	347	396	218	275	324	274	368	315	279	289	337	497	739
118.825	0	429	276	349	397	217	275	325	272	368	314	279	289	337	496	734
118.948	0	430	278	351	397	218	276	324	272	368	316	280	292	338	497	741
119.071	0	431	279	352	399	219	276	326	272	370	317	281	293	340	500	740
119.194	0	432	282	353	401	219	278	325	273	370	317	282	294	341	503	742
119.316	0	434	285	355	403	220	278	327	273	370	318	282	295	343	505	743
119.439	0	433	285	354	402	222	278	327	273	370	318	282	293	342	504	745
119.562	0	428	275	349	397	218	276	325	273	369	314	278	287	337	491	728
119.685	0	427	273	347	395	217	275	324	273	368	314	277	288	336	490	729
119.808	0	427	273	347	396	216	275	324	272	367	313	278	288	337	490	727
119.931	0	426	274	349	396	218	276	326	271	368	315	279	290	337	492	732
120.054	0	426	277	350	397	218	276	326	271	368	317	281	292	339	495	733
120.177	0	429	278	351	400	218	278	325	272	369	316	280	293	340	498	737
120.3	0	430	282	354	402	220	277	327	272	370	317	283	295	342	502	737
120.422	0	431	285	357	403	222	278	329	273	371	319	283	296	344	503	744
120.545	0	427	275	350	398	218	277	327	273	368	316	278	288	339	491	729
120.668	0	425	269	346	393	217	275	325	273	367	313	277	285	336	484	717
120.791	0	423	269	345	394	215	274	324	272	367	312	276	287	336	486	721
120.914	0	422	268	346	393	215	274	325	270	366	314	278	288	337	486	726
121.037	0	423	269	347	395	216	275	325	271	367	316	278	290	338	488	728
121.16	0	424	272	348	396	217	276	325	271	367	314	279	291	339	491	730
121.283	0	426	275	350	398	219	276	325	270	367	315	281	294	341	494	731
121.405	0	426	277	354	400	219	276	328	271	368	317	282	294	343	496	738
121.528	0	427	280	355	400	221	277	329	272	369	318	282	295	344	500	741
121.651	0	423	270	348	396	218	275	326	272	367	314	278	286	340	489	727
121.774	0	422	265	345	394	216	274	325	271	366	313	278	287	338	485	731
121.897	0	419	266	345	393	216	274	325	271	365	314	278	287	339	486	735
122.02	0	422	267	345	394	217	274	325	271	364	315	279	287	339	488	733
122.143	0	421	268	345	396	216	274	323	270	365	314	279	289	340	489	732
122.266	0	422	271	347	398	216	274	324	270	366	316	279	291	342	492	733
122.388	0	423	273	349	399	218	274	326	270	365	318	280	292	344	495	743
122.511	0	424	275	352	401	220	276	326	270	367	319	282	293	346	497	746
122.634	0	423	270	348	397	218	274	325	271	365	315	279	287	343	491	735
122.757	0	421	266	344	394	216	273	324	271	364	314	278	286	343	487	731
122.88	0	420	265	344	395	216	274	324	270	364	316	278	287	342	487	740
123.003	0	422	266	345	395	215	274	324	270	365	317	280	289	341	488	743
123.126	0	422	268	346	397	218	274	324	270	365	316	280	290	343	492	738
123.249	0	422	271	348	399	219	274	325	270	365	317	282	292	345	495	743
123.372	0	424	273	351	400	218	274	328	271	366	320	282	293	346	499	753
123.494	0	425	275	352	401	219	275	328	272	367	321	285	294	348	502	756
123.617	0	428	279	354	403	223	275	327	272	367	320	284	294	349	503	749
123.74	0	424	267	346	397	218	274	325	271	366	317	280	286	345	491	739
123.863	0	421	264	344	394	216	273	326	271	364	316	280	285	343	486	740
123.986	0	421	264	343	395	216	274	325	271	364	317	280	286	344	487	742
124.109	0	422	265	344	395	217	273	325	271	364	318	281	287	343	488	736
124.232	0	420	266	345	396	217	274	325	270	364	317	282	289	344	490	741
124.355	0	422	269	347	397	216	274	326	270	365	320	283	291	344	495	752
124.477	0	424	272	349	399	219	274	326	270	365	321	284	293	346	497	753
124.6	0	426	275	352	402	220	275	326	270	367	321	286	293	349	500	748
124.723	0	426	277	354	402	222	276	328	271	368	321	285	293	348	501	751
124.846	0	420	266	345	396	218	274	326	271	366	319	282	286	345	489	737
124.969	0	420	264	342	393	216	272	325	271	364	319	282	285	342	487	748
125.092	0	421	265	342	393	216	272	324	270	363	317	281	285	342	488	739
125.215	0	419	264	344	394	216	272	324	270	365	317	281	288	343	488	739
125.338	0	421	267	344	396	218	273	324	269	364	319	283	288	343	490	738
125.46	0	423	269	347	397	217	273	324	269	365	320	284	291	344	493	748
125.583	0	423	270	348	398	219	273	326	270	365	320	285	293	346	495	742
125.706	0	424	273	351	400	220	274	326	270	366	322	285	294	348	498	747
125.829	0	422	272	349	398	220	273	326	270	366	321	285	289	346	495	742
125.952	0	421	264	343	394	217	273	324	270	364	319	281	285	343	487	743
126.075	0	422	263	343	393	215	273	324	269	364	317	281	287	342	487	736
126.198	0	421	265	343	394	216	273	324	269	365	319	281	287	343	486	738
126.321	0	420	267	345	393	216	272	324	269	364	320	283	289	343	490	737
126.444	0	422	268	345	396	217	274	324	270	366	320	283	292	343	492	743
126.566	0	423	271	349	397	218	274	325	270	367	320	285	293	345	496	744
126.689	0	423	274	351	398	219	274	326	271	367	322	286	294	346	499	748
126.812	0	424	277	352	401	221	276	327	271	369	323	287	294	348	500	744
126.935	0	421	267	345	394	218	274	325	271	366	319	283	286	343	489	742
127.058	0	422	263	342	390	215	272	323	270	365	316	282	285	341	483	730
127.181	0	420	263	342	391	214	272	322	270	364	317	282	285	341	484	734
127.304	0	419	263	343	390	215	272	322	269	365	319	282	287	341	484	727
127.427	0	421	265	344	391	215	272	321	269	364	319	281	289	341	487	732
127.549	0	423	268	346	393	216	273	321	268	365	319	283	290	344	489	732
127.672	0	421	270	347	394	218	273	322	269	366	321	284	292	344	494	739
127.795	0	424	274	350	395	219	274	323	269	367	323	285	294	345	495	738
127.918	0	425	276	352	396	220	276	323	269	367	322	285	293	347	497	745
128.041	0	421	266	344	391	217	273	321	270	365	318	282	286	342	486	732
128.164	0	420	263	343	388	214	271	320	269	364	318	281	285	341	481	733
128.287	0	421	264	342	387	215	272	320	268	365	318	282	285	340	481	730
128.41	0	421	264	343	389	215	272	319	268	365	319	282	287	341	484	732
128.532	0	422	267	344	390	217	273	319	268	365	319	282	289	341	486	734
128.655	0	421	268	346	392	217	273	321	267	365	320	283	291	343	490	741
128.778	0	421	271	348	394	217	274	323	268	366	322	285	293	344	493	741
128.901	0	425	273	350	396	219	274	324	270	366	322	285	293	345	495	745
129.024	0	422	268	346	392	216	273	322	269	365	319	283	287	345	488	735
129.147	0	419	264	342	391	214	272	321	269	364	318	282	285	342	484	737
129.27	0	419	264	342	390	215	272	322	269	364	320	282	287	343	486	739
129.393	0	420	265	343	392	216	272	322	269	363	320	284	288	343	491	747
129.516	0	422	269	344	395	217	272	323	269	365	319	284	290	343	494	742
129.638	0	423	270	346	396	216	273	324	268	364	322	285	291	346	494	748
129.761	0	424	273	348	398	217	274	325	269	367	323	286	292	348	497	749
129.884	0	426	276	350	400	218	275	326	270	367	324	287	293	349	500	754
130.007	0	423	271	347	397	218	274	325	271	366	321	285	287	346	496	746
130.13	0	420	265	341	392	215	272	324	270	365	320	283	284	344	486	742
130.253	0	420	264	340	393	214	272	323	270	363	320	283	284	344	485	741
130.376	0	420	264	340	394	213	271	322	269	364	320	283	285	344	486	737
130.499	0	423	266	342	394	214	272	323	269	363	320	284	287	346	489	739
130.621	0	422	268	342	396	215	272	324	269	364	322	284	288	346	491	749
130.744	0	424	270	344	397	216	273	324	269	365	322	286	289	348	494	750
130.867	0	425	272	346	399	217	273	324	268	365	322	286	291	350	498	750
130.99	0	426	274	347	400	219	274	325	269	366	322	287	290	351	500	751
131.113	0	422	267	342	395	216	272	324	270	363	320	283	284	346	488	748
131.236	0	421	262	338	392	213	271	324	270	362	320	283	282	345	483	746
131.359	0	420	263	339	392	214	270	322	269	361	319	283	282	345	485	743
131.482	0	422	265	339	394	215	271	321	269	362	318	282	284	345	487	740
131.604	0	422	267	340	396	215	271	323	268	362	321	283	286	346	489	748
131.727	0	423	269	341	397	216	272	323	267	363	321	284	288	347	492	748
131.85	0	425	271	344	399	218	272	323	268	364	321	286	291	350	494	744
131.973	0	427	273	345	401	218	273	324	270	365	324	287	292	352	497	748
132.096	0	426	274	345	400	219	273	325	269	365	324	287	289	351	497	755
132.219	0	423	266	339	396	215	271	324	270	363	321	284	283	347	489	753
132.342	1	423	265	339	395	216	271	323	269	362	320	284	283	346	487	743
132.465	0	423	265	338	397	215	272	324	270	363	320	284	283	347	487	740
132.588	0	423	265	340	397	217	272	324	270	363	323	285	285	348	489	748
132.71	0	423	269	341	399	217	273	324	268	365	325	287	287	349	492	753
132.833	0	425	270	342	401	218	273	326	270	365	323	287	289	350	495	749
132.956	0	426	272	343	403	219	273	327	271	366	325	288	290	352	500	759
133.079	0	427	275	346	404	221	274	328	271	367	327	288	290	353	500	761
133.202	0	424	266	339	399	217	272	327	271	364	323	286	283	349	490	753
133.325	0	421	262	337	397	217	272	326	271	365	322	285	281	348	484	740
133.448	0	422	263	337	397	216	272	326	271	363	323	285	282	348	486	739
133.571	0	422	264	338	398	216	272	327	270	365	325	286	284	349	487	745
133.693	0	425	266	339	400	217	273	327	271	365	324	287	286	350	490	750
133.816	0	425	268	340	402	218	273	328	272	366	325	288	287	351	493	745
133.939	0	426	269	342	403	219	273	329	272	367	325	289	290	353	496	747
134.062	0	427	273	344	405	220	273	331	273	368	329	290	292	354	499	756
134.185	0	428	274	346	407	221	275	332	273	369	328	290	289	354	500	760
134.308	0	424	265	339	400	218	272	330	274	367	325	287	283	350	488	742
134.431	0	422	261	336	398	216	272	330	274	365	324	286	282	348	486	740
134.554	0	421	263	336	399	216	271	329	274	366	325	286	283	348	486	743
134.676	0	422	263	338	400	217	273	329	274	367	325	288	284	350	487	745
134.799	0	422	266	338	402	218	274	330	273	368	326	288	287	351	489	739
134.922	0	423	268	341	403	218	273	331	274	369	326	290	288	353	493	745
135.045	0	424	270	343	405	220	275	332	274	369	329	290	290	354	497	748
135.168	0	425	273	346	407	221	275	333	275	370	330	291	293	354	499	752
135.291	0	427	276	348	409	222	276	333	276	371	330	292	292	356	501	748
135.414	0	422	268	341	404	219	273	332	276	370	327	288	285	352	491	739
135.537	0	421	264	338	402	218	273	332	276	369	326	288	284	352	487	742
135.66	0	421	265	338	402	217	274	332	277	369	326	289	285	351	490	747
135.782	0	422	265	340	403	217	273	331	276	368	327	289	287	351	490	738
135.905	0	422	270	341	405	218	274	333	275	370	328	290	289	353	493	742
136.028	0	424	271	343	406	220	275	334	276	371	330	291	290	355	495	745
136.151	0	424	273	345	408	221	274	335	277	371	331	292	292	356	499	750
136.274	0	426	275	346	410	223	276	336	277	373	331	294	293	357	501	746
136.397	0	426	276	348	411	222	276	335	277	373	331	293	290	356	500	747
136.52	0	422	267	340	405	218	273	335	278	371	328	288	284	353	489	734
136.643	0	423	265	339	404	217	273	334	277	370	328	289	284	353	489	739
136.765	0	421	267	340	405	219	274	335	277	371	328	289	285	352	490	733
136.888	0	423	269	341	405	219	274	334	276	370	329	290	288	355	492	737
137.011	0	423	271	344	408	219	274	335	277	371	332	290	289	355	495	742
137.134	0	424	274	344	408	220	276	335	277	372	331	292	291	356	498	746
137.257	0	425	276	347	410	221	276	336	277	372	332	293	293	357	502	742
137.38	0	427	279	349	412	222	276	338	278	372	332	293	293	359	506	746
137.503	0	428	282	351	414	225	277	339	278	373	335	295	294	361	508	753
137.626	0	424	272	343	408	220	275	338	279	372	330	291	285	357	494	745
137.748	0	423	268	341	406	219	273	336	278	371	327	290	285	353	491	733
137.871	0	421	268	341	406	219	273	336	278	370	329	290	286	354	494	739
137.994	0	421	270	343	406	220	274	336	277	370	330	290	287	355	494	735
138.117	0	425	272	344	410	219	274	336	278	370	329	291	289	357	497	744
138.24	0	424	274	345	411	222	275	336	277	371	331	292	290	357	500	739
138.363	0	425	277	348	413	222	275	338	277	372	332	292	292	360	503	742
138.486	0	425	280	350	414	223	275	339	278	372	334	293	294	361	507	750
138.609	0	427	282	352	416	223	276	340	277	372	335	294	295	362	511	756
138.732	0	427	278	349	412	224	275	340	279	371	331	292	289	360	504	746
138.854	0	423	271	342	409	220	274	338	279	370	329	290	286	356	497	740
138.977	0	422	271	343	408	220	274	337	279	371	330	289	287	356	495	734
139.1	0	423	271	343	408	220	273	336	277	369	329	290	288	355	497	741
139.223	0	423	273	344	408	220	273	336	276	370	330	290	290	356	497	734
139.346	0	423	275	346	409	221	273	338	277	370	330	290	292	357	499	738
139.469	0	424	277	348	409	222	275	339	277	370	333	291	293	358	502	737
139.592	0	427	280	350	411	222	276	339	277	371	332	292	294	358	504	748
139.715	0	426	280	352	411	224	275	338	278	372	331	292	293	358	504	740
139.837	0	422	270	344	405	219	273	336	277	370	327	288	286	353	492	731
139.96	0	419	268	343	402	219	273	334	276	369	328	287	287	351	490	726
140.083	0	420	269	343	402	219	272	334	276	369	327	287	288	350	490	734
140.206	0	421	268	345	403	219	273	334	274	369	327	288	290	350	491	727
140.329	0	420	272	346	402	219	274	334	275	370	327	288	292	351	494	733
140.452	0	420	274	348	403	218	274	336	274	370	329	288	294	352	496	732
140.575	0	423	277	351	405	220	274	335	274	371	330	289	295	352	500	743
140.698	0	423	278	352	406	222	274	335	275	371	329	289	296	354	503	738
140.82	0	422	276	353	405	222	275	335	276	370	327	288	293	352	498	738
140.943	0	418	265	343	398	218	272	333	275	368	324	284	286	347	484	721
141.066	0	416	264	341	395	215	272	330	274	368	323	283	285	345	481	723
141.189	0	417	263	342	395	216	273	330	272	367	321	283	287	344	481	715
141.312	0	414	265	344	396	217	272	329	272	367	322	283	290	345	483	721
141.435	0	416	266	345	396	217	273	329	272	367	323	283	291	344	486	720
141.558	0	418	269	347	398	218	273	328	272	368	323	284	293	345	489	729
141.681	0	419	271	349	399	218	273	329	271	368	323	285	295	347	492	724
141.804	0	418	274	352	401	219	274	330	272	369	324	285	296	348	496	731
141.926	0	418	273	352	401	220	275	330	273	370	324	286	293	347	492	728
142.049	0	414	263	344	395	215	272	328	272	368	320	282	288	343	479	723
142.172	0	413	261	342	392	215	271	326	272	367	318	281	287	341	479	717
142.295	0	412	261	343	393	215	272	326	271	366	318	282	288	340	480	720
142.418	0	413	263	344	393	214	272	325	270	366	319	283	289	342	480	716
142.541	0	415	264	344	394	216	272	326	269	367	319	282	291	343	481	727
142.664	0	416	266	346	396	216	273	326	270	367	319	283	293	343	484	721
142.787	0	414	269	349	398	217	274	326	269	368	321	284	295	345	487	727
142.909	0	415	268	349	397	219	274	326	269	369	321	284	293	344	486	724
143.032	0	410	259	342	392	214	272	324	269	366	317	280	287	341	475	719
143.155	0	410	258	341	391	213	271	323	270	365	315	280	286	340	472	712
143.278	0	410	258	342	390	214	271	322	269	365	316	279	287	339	473	717
143.401	0	410	259	342	391	214	272	323	268	365	317	281	288	340	475	713
143.524	0	412	262	344	393	216	272	323	268	365	317	282	291	342	478	725
143.647	0	414	263	346	395	215	273	323	268	366	318	282	293	344	480	719
143.77	0	413	267	347	396	217	273	324	268	367	319	282	293	345	484	728
143.892	0	414	269	351	398	218	274	325	269	367	322	283	295	346	486	727
144.015	0	411	261	347	394	216	273	325	270	366	317	282	289	343	479	726
144.138	0	408	254	340	390	214	271	322	268	364	315	278	285	340	469	711
144.261	0	408	253	338	389	213	271	322	268	363	315	278	285	339	468	716
144.384	0	406	254	340	389	214	270	323	268	363	317	279	285	340	469	711
144.507	0	408	256	341	390	214	272	321	267	364	316	280	287	340	471	722
144.63	0	408	258	342	392	215	272	322	267	363	317	280	289	342	473	718
144.753	0	408	260	343	394	216	272	323	267	365	318	281	292	344	477	724
144.876	0	409	263	345	395	216	274	325	268	365	320	282	292	346	482	732
144.998	0	411	266	348	398	219	274	325	268	366	320	283	293	345	483	734
145.121	0	408	255	341	393	215	272	324	269	364	315	280	285	343	472	719
145.244	0	406	251	338	389	214	272	322	268	362	316	278	284	341	466	719
145.367	0	405	252	337	390	215	271	323	267	362	317	279	285	341	466	714
145.49	0	405	252	338	390	215	271	323	268	362	316	280	286	341	468	724
145.613	0	406	253	340	391	215	272	323	268	363	316	280	288	344	470	718
145.736	0	406	256	342	392	217	272	324	268	364	318	280	289	345	473	724
145.859	0	405	257	342	395	215	273	326	268	364	320	283	292	346	476	725
145.981	0	410	261	345	397	217	273	325	268	365	321	283	292	346	477	735
146.104	0	406	253	340	391	216	272	325	269	364	317	281	284	344	469	727
146.227	0	404	248	337	390	214	271	325	270	362	317	279	282	343	464	728
146.35	0	403	249	337	390	214	271	325	269	362	319	280	283	343	465	723
146.473	0	404	249	338	391	214	272	326	269	362	319	281	285	343	466	728
146.596	0	405	252	338	392	215	272	325	269	363	319	282	288	344	469	727
146.719	0	405	253	341	394	216	273	328	270	364	320	282	289	346	471	737
146.842	0	404	255	342	395	217	274	329	270	365	323	283	291	348	475	738
146.964	0	408	257	345	398	217	274	330	270	366	324	286	292	349	479	743
147.087	0	409	259	347	398	221	275	331	272	366	324	285	292	350	481	746
147.21	0	405	250	339	392	216	274	329	272	364	321	282	284	346	467	743
147.333	0	402	247	335	391	213	271	332	273	363	322	283	282	343	463	736
147.456	0	402	250	332	401	218	271	341	279	361	318	318	279	313	508	821
147.579	0	410	262	337	397	223	272	341	280	362	314	322	276	310	526	884
147.702	0	408	264	338	396	221	272	341	279	363	313	320	278	311	527	895
147.825	0	407	264	340	395	221	272	340	279	364	314	321	279	311	531	915
147.948	0	409	266	341	395	222	273	339	278	366	312	319	282	315	526	908
148.07	0	411	269	345	398	221	274	338	277	367	312	318	283	320	525	900
148.193	0	411	272	347	400	223	275	337	278	367	315	317	285	323	526	902
148.316	0	410	267	343	394	221	274	337	278	366	315	313	279	320	519	893
148.439	0	406	261	337	391	217	272	334	278	366	312	310	275	320	508	884
148.562	0	407	260	338	390	217	273	334	278	365	313	307	278	322	507	875
148.685	0	406	261	337	391	217	273	334	278	365	318	305	279	329	505	859
148.808	0	407	265	339	393	218	275	335	278	366	319	304	282	331	506	853
148.931	0	410	267	341	394	219	274	334	278	367	319	306	283	333	508	856
149.053	0	412	271	343	396	220	275	335	278	367	320	306	285	335	511	858
149.176	0	412	274	345	399	221	276	335	279	368	323	307	286	336	514	865
149.299	0	415	278	348	400	222	277	337	279	370	325	308	287	338	519	862
149.422	0	414	273	343	396	220	276	336	280	368	321	305	280	334	515	864
149.545	0	415	269	340	394	219	274	334	279	366	322	298	280	339	504	845
149.668	0	415	270	340	394	218	275	334	280	366	325	295	282	344	502	833
149.791	0	414	272	342	395	219	274	334	279	368	325	296	283	344	503	832
149.914	0	416	275	343	397	220	275	334	279	368	324	299	286	344	507	836
150.036	0	418	279	345	398	221	276	333	280	368	325	300	286	344	511	839
150.159	0	420	283	348	400	221	277	335	280	369	328	302	287	345	517	853
150.282	0	422	287	351	402	223	278	336	280	371	328	302	289	347	519	850
150.405	0	425	291	353	404	225	278	337	280	372	329	303	289	348	523	851
150.528	0	423	283	345	398	220	276	336	280	369	324	299	282	345	512	847
150.651	0	421	279	341	397	219	275	335	280	368	325	297	280	342	507	845
150.774	0	422	279	342	396	220	275	334	280	367	324	298	281	343	509	838
150.897	0	423	280	343	398	221	275	334	279	368	324	298	282	343	511	839
151.02	0	424	283	345	401	221	275	334	279	369	325	299	284	344	514	839
151.142	0	425	286	346	401	221	276	335	279	369	327	301	286	345	516	849
151.265	0	425	289	347	402	221	277	335	279	370	328	301	287	346	520	849
151.388	0	427	292	350	404	223	277	336	280	370	326	302	288	350	525	846
151.511	0	430	296	353	406	224	278	337	280	371	328	303	288	349	528	846
151.634	0	426	287	347	401	221	276	336	280	369	325	300	280	346	518	843
151.757	0	425	284	342	399	220	275	335	280	368	323	299	278	343	514	845
151.88	0	424	284	343	399	219	275	334	279	368	322	298	281	343	515	838
152.003	0	425	285	343	400	220	275	334	279	367	323	298	280	345	518	836
152.125	0	426	287	345	400	221	275	335	279	369	325	300	282	344	523	848
152.248	0	427	291	347	402	221	276	335	279	368	326	299	284	346	524	845
152.371	0	428	293	350	403	222	276	335	279	369	326	300	285	348	527	841
152.494	0	430	297	353	405	223	277	336	277	370	327	300	287	351	531	839
152.617	0	431	300	355	407	223	278	338	279	371	330	300	289	352	535	849
152.74	0	430	297	353	404	224	277	336	279	370	328	299	282	351	531	853
152.863	0	427	291	347	401	221	275	334	279	369	324	296	278	348	521	835
152.986	0	428	291	347	400	221	275	335	279	368	326	296	281	348	522	832
153.108	0	427	291	346	399	220	275	336	280	368	327	297	281	347	525	841
153.231	0	428	293	348	401	221	276	336	279	368	326	298	283	348	527	841
153.354	0	429	295	349	401	221	276	335	278	370	326	298	284	350	529	834
153.477	0	430	298	352	403	222	276	335	278	369	328	299	284	351	531	833
153.6	0	432	300	354	404	224	277	336	279	370	330	300	286	352	535	837
153.723	0	433	301	355	404	225	278	338	279	371	329	299	286	352	536	849
153.846	0	429	292	348	399	220	274	334	280	369	324	295	278	349	523	830
153.969	0	427	290	346	397	219	274	334	278	368	324	294	278	348	522	821
154.092	0	426	290	347	396	220	275	333	278	368	325	294	280	346	522	822
154.214	0	428	291	348	397	219	275	334	279	368	326	295	282	346	524	829
154.337	0	428	292	350	396	221	275	332	278	369	325	295	284	347	527	823
154.46	0	429	295	351	398	220	275	333	277	368	325	295	285	348	530	826
154.583	0	429	297	353	399	221	276	336	277	369	328	297	287	349	533	824
154.706	0	431	300	356	401	222	277	335	277	370	329	298	288	350	538	834
154.829	0	431	300	354	400	223	276	335	278	369	326	296	284	349	535	823
154.952	0	427	290	348	394	219	274	333	278	368	323	293	278	345	523	809
155.075	0	424	288	347	393	218	273	333	278	367	324	291	279	342	524	804
155.197	0	425	288	347	391	217	272	331	277	367	323	291	279	342	524	811
155.32	0	427	289	347	393	218	273	329	276	366	322	293	281	342	528	808
155.443	0	425	291	350	393	219	274	330	276	366	323	293	284	344	530	807
155.566	0	426	294	352	395	220	274	331	276	367	325	292	284	344	531	803
155.689	0	429	296	353	397	220	275	331	276	368	325	294	285	345	534	809
155.812	0	429	299	356	398	221	275	332	276	369	324	295	287	347	539	806
155.935	0	428	298	356	396	222	275	332	277	369	324	294	284	346	536	809
156.058	0	425	290	349	392	217	273	330	276	367	321	290	279	342	525	794
156.18	0	426	289	347	390	216	272	328	275	365	320	289	279	342	523	790
156.303	0	426	288	347	390	218	273	326	275	366	321	290	281	341	525	790
156.426	0	424	290	349	391	219	273	328	274	365	323	290	282	342	527	796
156.549	0	426	293	349	392	219	273	328	274	366	324	291	284	343	529	790
156.672	0	428	294	352	393	219	274	329	273	367	323	291	286	344	531	796
156.795	0	431	298	354	395	220	275	328	274	367	323	292	286	347	535	796
156.918	0	430	299	357	397	222	275	329	274	368	324	293	288	348	540	803
157.041	0	428	298	356	394	221	276	329	275	368	325	292	284	347	538	798
157.164	0	428	291	349	390	217	274	328	276	367	321	290	281	344	531	793
157.286	0	427	292	349	390	218	274	327	275	367	321	290	282	343	532	802
157.409	0	428	292	350	391	218	273	327	275	366	323	291	283	344	532	803
157.532	0	428	293	352	393	219	273	329	275	366	324	292	283	345	534	800
157.655	0	430	296	352	394	221	274	328	274	367	323	292	285	346	536	797
157.778	0	431	298	354	395	220	275	329	275	369	324	293	286	347	539	802
157.901	0	431	302	357	397	222	276	330	276	369	327	293	287	349	542	808
158.024	0	428	295	352	393	220	275	329	276	368	323	291	280	346	535	795
158.147	0	427	290	348	389	219	272	327	275	366	321	290	280	344	530	788
158.269	0	428	289	349	388	218	272	327	275	366	321	290	281	343	530	790
158.392	11	427	290	349	388	219	274	328	275	366	322	289	282	344	532	794
158.515	0	427	292	351	389	219	274	328	274	366	324	291	283	344	534	796
158.638	0	428	294	352	391	221	274	328	275	367	324	291	285	346	538	796
158.761	0	430	297	353	393	220	275	328	274	368	324	292	285	348	540	792
158.884	0	431	299	356	394	223	275	329	274	368	324	293	287	348	542	803
159.007	0	429	293	353	391	220	275	328	275	367	323	290	280	346	535	801
159.13	0	428	287	348	386	219	273	326	274	365	319	287	277	343	525	784
159.252	0	425	285	346	385	217	273	324	274	365	320	287	280	342	529	783
159.375	0	424	286	347	385	217	272	325	274	364	320	288	280	341	531	793
159.498	0	426	287	349	387	218	272	325	274	364	320	288	281	341	531	792
159.621	0	427	289	350	388	220	274	324	272	364	319	289	283	343	533	786
159.744	0	427	291	351	389	220	274	325	272	365	320	290	285	345	536	786
159.867	0	429	293	354	392	220	275	326	272	366	322	291	286	346	538	795
159.99	0	429	295	356	392	222	276	327	273	366	321	291	286	346	540	799
160.113	0	425	287	348	386	220	273	325	273	364	317	287	281	342	529	782
160.236	0	425	283	347	384	217	273	323	272	363	317	285	278	341	524	775
160.358	0	423	282	348	384	218	273	324	272	364	318	285	280	340	526	775
160.481	0	424	284	347	385	217	273	323	271	363	319	287	281	342	527	784
160.604	0	426	285	349	385	218	274	323	271	364	319	288	283	342	529	779
160.727	0	426	288	350	387	218	274	325	271	364	320	288	284	343	532	782
160.85	0	427	290	351	389	219	274	325	270	364	321	288	286	345	535	788
160.973	0	430	292	355	391	222	275	326	271	365	321	290	286	347	537	793
161.096	0	428	287	353	388	221	274	324	273	364	318	287	280	344	532	782
161.219	0	424	283	347	385	217	273	325	273	363	318	286	279	342	526	779
161.341	0	425	283	348	386	219	274	325	272	363	319	286	281	342	527	777
161.464	0	426	283	349	386	219	274	326	272	363	319	287	282	342	527	787
161.587	0	426	287	349	388	220	273	326	272	364	320	289	283	344	531	783
161.71	0	426	288	351	390	220	274	326	272	364	320	289	283	344	535	790
161.833	0	428	291	351	391	222	275	328	273	364	322	290	285	346	537	789
161.956	0	430	293	354	394	222	276	329	273	366	323	291	286	349	539	795
162.079	0	432	295	356	395	224	277	329	274	367	323	291	285	349	541	794
162.202	0	428	286	349	390	220	274	329	275	364	320	288	277	346	527	791
162.324	0	426	283	346	387	218	274	330	275	363	321	287	278	343	526	783
162.447	0	426	283	346	389	218	274	328	274	363	321	289	280	343	528	790
162.57	0	428	284	348	390	220	273	328	274	364	321	289	280	345	530	787
162.693	0	428	287	350	392	220	275	329	275	363	322	289	282	346	531	792
162.816	0	429	289	351	392	221	275	330	276	365	325	291	284	348	534	791
162.939	0	431	291	353	395	222	276	331	275	366	325	292	284	349	536	796
163.062	0	432	293	355	396	224	277	332	275	366	326	293	286	350	540	796
163.185	0	432	296	357	399	225	278	334	277	368	327	294	286	352	542	806
163.308	0	427	286	349	392	221	275	334	277	365	324	290	279	348	529	791
163.43	0	427	282	346	390	219	274	331	277	364	323	289	276	345	526	795
163.553	0	428	282	346	389	220	275	331	277	364	323	290	279	345	529	794
163.676	0	427	281	347	390	220	274	333	277	365	325	290	281	346	529	797
163.799	0	427	284	349	393	221	274	332	277	366	326	291	282	347	531	795
163.922	0	429	287	352	393	222	275	332	277	367	326	293	284	349	533	793
164.045	0	429	289	352	394	223	275	332	278	368	327	293	285	351	536	799
164.168	0	430	292	354	395	223	276	335	278	369	329	295	286	351	539	803
164.291	0	431	294	356	398	224	277	336	279	369	331	296	288	353	541	806
164.413	0	431	287	351	392	221	275	334	279	368	327	293	281	350	532	796
164.536	0	428	282	346	390	220	274	333	279	367	326	292	278	348	525	793
164.659	0	427	281	347	390	220	274	333	279	368	327	291	281	348	529	797
164.782	0	426	282	348	390	219	275	335	278	368	329	292	282	347	530	800
164.905	0	428	284	350	391	220	275	333	278	368	329	294	284	348	532	796
165.028	0	429	286	350	393	222	276	334	279	369	328	295	286	351	534	796
165.151	0	429	288	353	394	222	276	336	279	370	330	296	286	351	537	804
165.274	0	429	291	355	395	223	277	336	279	371	331	297	288	351	540	805
165.396	0	430	292	356	395	223	277	336	280	371	330	298	285	351	540	804
165.519	0	426	281	348	389	220	274	334	281	369	326	294	278	346	528	799
165.642	0	424	281	346	388	220	274	334	280	368	327	294	279	346	526	796
165.765	0	427	280	346	389	220	274	335	279	369	328	294	281	345	528	802
165.888	0	425	281	348	390	220	274	334	279	369	327	295	283	346	529	793
166.011	0	425	284	349	391	220	275	334	279	370	328	297	285	347	531	795
166.134	0	428	285	352	393	222	276	336	279	370	330	297	285	348	535	803
166.257	0	428	289	354	394	221	276	335	279	371	330	298	287	350	537	807
166.38	0	429	292	355	396	223	277	336	280	372	331	299	288	352	541	802
166.502	0	429	289	355	394	222	276	335	280	371	329	299	285	350	537	804
166.625	0	424	281	347	389	220	274	335	280	370	328	295	278	347	524	792
166.748	0	424	279	347	388	219	273	333	279	369	327	294	279	345	523	797
166.871	0	424	280	346	387	219	274	331	279	369	327	295	282	346	525	791
166.994	0	424	281	348	388	219	275	332	279	370	328	296	284	347	526	797
167.117	0	425	284	350	390	221	274	333	278	370	329	296	286	348	530	797
167.24	0	427	286	351	392	220	275	333	278	370	330	297	287	350	532	806
167.363	0	428	288	353	393	221	276	334	279	371	330	298	287	351	534	800
167.485	0	428	292	357	395	223	276	335	279	372	332	298	289	353	540	805
167.608	0	427	290	355	393	224	277	335	280	372	331	297	285	351	537	807
167.731	0	425	282	348	388	221	274	334	280	369	329	295	279	349	525	804
167.854	0	424	281	346	388	219	272	332	279	369	326	296	280	348	525	791
167.977	0	422	281	347	388	219	274	331	278	369	326	295	282	348	526	793
168.1	0	423	283	349	390	220	274	332	278	370	329	296	283	349	527	791
168.223	0	426	285	350	391	220	275	333	278	371	330	296	285	350	529	798
168.346	0	427	288	352	392	222	275	333	278	371	329	297	286	353	532	798
168.468	0	426	290	352	394	222	276	334	278	372	332	297	287	353	534	801
168.591	0	426	288	354	393	222	276	334	278	370	331	296	284	353	532	799
168.714	0	425	282	347	389	219	275	333	279	369	328	295	280	350	525	798
168.837	0	425	282	348	389	219	273	332	278	370	328	295	283	350	525	795
168.96	0	423	283	348	390	219	274	332	279	369	329	295	283	350	527	803
169.083	0	423	285	351	392	221	275	335	279	369	330	296	285	351	530	799
169.206	0	426	288	352	393	222	275	334	279	369	332	296	286	353	532	803
169.329	0	428	290	353	396	222	275	336	279	371	331	298	287	355	534	802
169.452	0	426	293	355	397	223	276	336	279	371	332	300	288	356	537	807
169.574	0	426	292	355	395	224	276	335	280	371	330	298	283	354	532	802
169.697	0	423	282	346	391	219	273	334	279	369	327	295	279	351	522	793
169.82	0	423	280	346	390	219	273	333	278	368	328	294	280	350	521	794
169.943	0	422	281	347	390	219	273	333	278	368	328	295	281	350	522	796
170.066	0	425	283	348	392	220	274	334	277	368	330	296	283	351	523	795
170.189	0	425	285	349	393	220	274	333	277	369	329	297	285	351	525	792
170.312	0	426	288	351	395	221	275	332	278	370	330	297	285	353	529	793
170.435	0	425	291	352	395	222	276	335	277	369	332	298	287	355	532	802
170.557	0	428	294	356	397	225	276	337	278	371	334	299	288	356	535	805
170.68	0	425	285	349	393	221	275	334	278	368	328	295	281	353	524	793
170.803	0	423	281	346	389	220	273	332	278	368	327	294	279	351	517	787
170.926	0	421	280	345	389	219	274	333	278	367	329	293	281	351	519	795
171.049	0	421	281	345	390	220	273	333	278	367	329	296	282	351	520	795
171.172	0	422	283	348	390	221	275	333	277	368	329	295	283	351	522	792
171.295	0	423	285	348	393	221	275	333	277	369	329	297	286	352	525	792
171.418	0	426	288	351	393	221	275	334	278	369	332	298	287	354	527	800
171.54	0	427	289	353	394	224	275	335	278	370	333	299	286	354	530	803
171.663	0	422	281	347	389	221	274	332	278	368	327	296	280	351	520	795
171.786	0	420	277	345	387	219	274	333	279	367	326	294	280	349	517	786
171.909	0	420	278	346	388	221	274	334	277	367	327	294	281	349	518	788
172.032	0	421	278	346	388	221	274	332	276	368	328	295	284	349	518	795
172.155	0	420	278	347	390	220	274	333	277	367	328	295	285	349	520	789
172.278	0	421	282	348	390	222	275	334	277	368	328	296	286	350	523	791
172.401	0	421	284	351	392	223	276	335	276	370	330	297	287	350	525	790
172.524	0	425	287	353	393	224	276	336	278	369	330	297	290	353	528	801
172.646	0	420	280	349	389	221	275	334	278	369	326	295	284	349	518	785
172.769	0	417	273	344	383	218	274	332	278	366	324	292	279	345	509	773
172.892	0	416	272	344	382	217	273	332	277	366	323	290	282	343	508	772
173.015	0	416	271	342	382	217	273	330	276	366	324	290	283	343	509	779
173.138	0	417	273	345	381	219	274	330	275	366	322	291	285	343	510	774
173.261	0	416	275	346	383	220	274	329	274	366	324	290	286	342	513	780
173.384	0	415	277	348	384	219	275	331	274	367	325	293	288	343	515	776
173.507	0	418	279	350	386	220	275	330	275	368	325	292	289	345	517	783
173.629	0	420	282	353	388	221	276	331	275	368	325	293	289	345	519	780
173.752	0	416	274	347	381	218	274	329	276	367	322	290	283	341	509	777
173.875	0	413	267	343	377	216	272	327	275	366	319	287	280	338	501	763
173.998	0	413	269	342	377	217	272	326	273	365	320	288	282	336	501	765
174.121	0	412	268	344	376	215	273	324	273	366	318	288	284	337	503	761
174.244	0	413	270	345	376	216	273	324	272	366	321	287	286	337	503	767
174.367	0	412	272	346	378	217	274	325	272	366	321	287	288	337	507	768
174.49	0	414	275	349	380	218	275	324	272	367	321	288	290	339	509	772
174.612	0	416	278	351	381	218	275	324	272	367	321	289	291	340	512	772
174.735	0	415	279	352	382	220	276	326	273	367	321	289	290	340	511	777
174.858	0	413	270	345	376	215	274	325	273	366	318	285	283	335	500	760
174.981	0	412	269	344	374	215	273	322	272	365	317	285	284	334	500	756
175.104	0	413	269	345	375	214	273	322	272	365	317	285	284	334	500	758
175.227	0	412	271	346	376	216	273	323	271	365	320	286	287	336	501	764
175.35	0	413	273	347	377	216	274	324	272	367	320	287	289	336	504	763
175.473	0	413	275	349	380	216	275	323	272	367	320	288	290	337	506	761
175.596	0	416	279	351	380	218	275	325	273	367	319	289	291	339	510	767
175.718	0	418	281	354	382	219	275	326	272	368	322	290	293	341	512	775
175.841	0	414	275	350	379	217	275	325	273	368	319	287	286	337	504	768
175.964	0	413	268	344	375	215	273	323	273	365	316	285	284	334	496	752
176.087	0	411	269	344	373	215	273	322	272	366	316	284	283	334	496	754
176.21	0	412	269	344	374	214	273	321	271	366	318	285	283	334	496	756
176.333	0	413	272	345	375	215	272	322	272	366	318	286	286	335	499	757
176.456	0	414	274	347	378	217	274	321	271	367	318	288	288	336	502	756
176.579	0	415	277	349	379	217	274	322	272	367	320	288	289	337	507	765
176.701	0	416	279	352	381	218	275	325	272	368	321	290	290	337	510	767
176.824	0	417	281	354	383	220	275	326	273	368	321	292	291	338	511	772
176.947	0	414	273	346	377	217	274	324	274	367	316	288	283	335	500	754
177.07	0	411	268	343	375	214	273	321	272	365	315	286	282	333	495	748
177.193	0	412	270	343	376	215	272	322	271	365	317	286	282	333	495	753
177.316	0	412	271	344	376	215	273	322	272	365	317	288	284	332	497	757
177.439	0	413	273	345	376	217	272	322	271	366	316	288	286	335	500	752
177.562	0	414	276	348	378	216	274	324	272	366	317	288	288	336	503	757
177.684	0	415	279	349	380	218	274	323	271	366	320	290	288	337	506	762
177.807	0	418	281	353	382	219	276	324	271	367	321	290	290	340	510	769
177.93	0	418	283	354	383	221	276	325	273	368	320	291	289	340	510	761
178.053	0	415	274	346	377	217	274	323	273	365	317	287	283	336	499	755
178.176	0	413	272	344	376	216	274	323	273	365	318	286	282	334	497	750
178.299	0	414	272	344	376	215	273	323	272	365	318	287	283	334	497	759
178.422	0	415	273	345	377	216	273	323	273	365	318	286	285	335	498	752
178.545	0	414	274	346	378	217	274	324	273	365	320	288	286	336	501	757
178.668	0	415	278	349	380	217	274	326	273	366	322	288	288	339	505	756
178.79	0	418	280	351	382	219	274	326	273	366	322	290	289	339	508	768
178.913	0	419	282	352	382	221	275	327	273	366	322	289	289	341	509	761
179.036	0	414	273	345	376	218	273	325	274	365	318	287	282	336	498	755
179.159	0	413	269	342	375	215	272	325	274	364	319	285	282	334	495	744
179.282	0	414	271	343	374	216	272	325	273	364	319	286	282	335	495	752
179.405	0	414	271	344	376	216	273	324	273	364	319	287	283	336	497	746
179.528	0	414	273	346	377	216	273	324	273	364	320	287	284	335	499	750
179.651	0	415	276	348	378	216	274	326	272	365	322	288	287	338	503	749
179.773	0	418	277	349	379	218	274	326	273	366	322	289	289	339	505	756
179.896	0	419	281	351	383	220	275	327	274	366	322	289	289	340	508	754
180.019	0	417	273	348	378	219	274	326	274	366	321	288	284	337	501	754
180.142	0	413	268	343	373	215	272	326	274	362	318	284	281	334	492	737
180.265	0	412	268	341	373	214	272	324	274	362	317	284	281	333	492	739
180.388	0	414	269	342	373	214	272	324	273	363	318	285	282	334	492	735
180.511	0	414	270	343	373	215	272	324	272	362	319	286	284	334	494	742
180.634	0	414	271	344	376	217	273	325	272	363	320	288	285	335	497	742
180.756	0	416	274	346	376	217	272	326	272	364	321	287	288	337	501	743
180.879	0	418	276	349	380	218	274	326	272	365	320	289	289	339	504	744
181.002	0	417	279	350	380	221	276	328	273	365	322	288	287	339	505	751
181.125	0	414	270	343	374	216	273	326	274	363	320	285	282	334	493	734
181.248	0	412	267	340	373	214	272	324	274	362	318	283	281	333	492	734
181.371	0	413	268	342	373	216	272	325	273	362	318	285	282	333	493	737
181.494	0	413	268	343	374	215	272	326	273	362	320	286	284	334	494	740
181.617	0	413	271	343	376	215	273	326	272	362	321	286	285	335	497	740
181.74	0	415	272	346	378	217	273	326	273	363	321	287	286	335	499	740
181.862	0	418	275	347	378	218	273	326	272	364	321	289	289	337	502	740
181.985	0	416	277	349	380	220	275	328	274	364	321	288	287	338	502	747
182.108	0	413	268	342	375	216	272	327	274	361	320	284	281	334	491	735
182.231	0	414	267	341	373	215	272	325	274	362	319	284	281	332	490	733
182.354	0	414	269	342	374	216	271	327	274	361	318	285	282	332	491	732
182.477	0	413	269	343	376	217	272	326	273	363	321	286	284	334	493	737
182.6	0	414	271	343	377	218	274	327	273	363	322	287	286	335	495	737
182.723	0	417	273	346	379	219	274	328	272	364	321	288	288	336	497	741
182.845	0	419	276	348	380	218	274	328	274	364	323	288	289	337	501	743
182.968	0	419	279	351	383	221	276	331	274	365	325	289	289	338	503	752
183.091	0	416	271	345	378	218	274	328	275	363	322	286	282	335	494	744
183.214	0	414	267	341	375	215	272	327	274	361	319	286	279	333	487	732
183.337	0	414	266	340	375	216	273	327	274	362	320	285	280	332	486	736
183.46	0	413	266	341	375	216	272	327	275	362	322	286	281	332	488	741
183.583	0	414	268	342	377	217	274	328	275	363	321	287	283	333	491	742
183.706	0	416	270	343	377	217	274	328	274	363	322	288	284	335	493	747
183.828	0	419	273	345	380	218	275	329	275	364	323	288	287	337	496	749
183.951	0	417	275	348	381	220	275	330	274	365	325	291	288	339	500	756
184.074	0	417	278	350	381	221	275	332	275	366	326	292	288	339	503	760
184.197	0	415	270	342	377	218	274	329	276	363	322	287	280	336	491	748
184.32	0	415	267	341	376	216	273	328	276	363	321	287	279	333	488	749
184.443	0	414	268	342	376	218	273	329	275	363	324	287	281	335	489	755
184.566	0	414	267	342	377	218	274	328	276	363	324	288	281	334	491	756
184.689	0	416	271	343	379	218	274	330	275	364	324	289	284	337	494	762
184.812	0	416	272	345	380	220	274	329	275	365	325	290	285	338	498	763
184.934	0	417	275	348	382	219	274	331	276	365	327	291	287	340	499	772
185.057	0	417	276	348	383	222	275	333	276	367	329	292	287	340	502	775
185.18	0	415	269	343	378	218	274	330	278	364	325	290	280	338	494	766
185.303	0	415	268	342	377	217	272	330	277	364	324	287	279	337	492	767
185.426	0	414	268	343	378	218	274	330	276	365	325	289	280	338	492	772
185.549	0	415	270	344	379	219	273	331	277	364	327	290	282	339	495	772
185.672	0	416	272	345	381	219	273	331	277	365	327	291	284	341	498	778
185.795	0	417	273	347	382	219	275	331	277	365	327	292	285	343	501	780
185.917	0	418	277	349	384	221	275	334	278	367	329	293	286	344	504	788
186.04	0	418	278	350	386	221	275	335	278	368	331	295	288	346	507	791
186.163	0	419	277	350	384	221	276	333	279	367	328	292	282	345	503	785
186.286	0	415	269	343	378	218	273	332	278	366	325	290	278	343	494	782
186.409	0	414	269	342	378	217	273	332	278	364	327	289	279	341	493	785
186.532	0	414	270	343	378	217	274	333	278	365	327	291	280	342	495	783
186.655	0	415	271	346	380	219	274	332	278	367	328	292	282	344	498	783
186.778	0	416	273	346	383	220	275	333	278	367	328	293	284	345	502	793
186.9	0	418	276	347	384	221	274	335	278	367	330	293	285	346	505	798
187.023	0	418	278	350	385	221	275	335	278	367	332	294	286	348	508	800
187.146	0	419	280	352	388	222	276	335	279	368	331	295	288	350	510	806
187.269	0	418	276	348	383	220	276	335	279	367	328	292	281	348	504	801
187.392	0	414	271	344	380	220	273	333	280	366	328	290	279	347	497	798
187.515	0	415	271	344	379	218	274	333	278	365	329	291	281	347	497	795
187.638	0	415	272	343	381	219	274	332	278	366	329	291	281	347	499	790
187.761	0	418	275	346	382	219	274	333	277	365	328	293	283	348	500	794
187.884	0	418	276	347	382	220	275	334	278	367	329	293	284	349	504	802
188.006	0	417	279	349	384	222	274	335	277	367	331	294	286	351	506	802
188.129	0	420	280	351	385	222	275	334	278	368	331	294	288	352	509	801
188.252	0	420	281	352	385	224	276	336	279	368	331	294	286	352	509	806
188.375	0	416	275	346	381	220	274	335	278	366	329	292	280	349	501	802
188.498	0	416	272	345	379	220	273	333	279	366	328	290	280	349	498	799
188.621	0	416	273	345	379	220	274	333	277	366	329	291	282	348	499	795
188.744	0	418	274	346	379	219	274	333	278	366	329	291	284	348	501	798
188.867	0	418	276	347	380	221	274	334	277	367	330	292	285	349	503	804
188.989	0	418	277	349	382	222	275	335	277	367	331	293	287	350	505	803
189.112	0	419	279	351	382	222	274	335	277	367	331	294	288	351	507	802
189.235	0	422	282	352	385	223	276	335	277	370	332	294	289	352	510	807
189.358	0	417	275	348	380	221	275	334	277	367	329	291	283	349	503	807
189.481	0	416	269	344	374	218	272	333	277	365	326	288	281	345	494	792
189.604	0	414	269	344	373	218	272	332	276	365	325	288	280	343	492	787
189.727	0	414	268	344	373	216	272	330	276	364	324	287	282	341	492	790
189.85	0	413	268	345	373	217	272	330	275	365	325	287	283	342	494	794
189.972	0	413	269	346	373	217	272	331	274	365	325	288	285	342	496	793
190.095	0	415	272	349	374	218	273	328	274	366	326	288	287	342	498	789
190.218	0	416	274	349	374	219	273	329	274	367	325	289	288	344	501	794
190.341	0	414	276	351	376	219	274	331	274	368	328	289	289	343	503	800
190.464	0	416	273	349	373	219	273	328	274	366	325	287	285	341	498	789
190.587	0	412	264	344	367	216	270	327	274	364	321	285	281	337	488	779
190.71	0	411	264	343	365	213	270	324	273	363	319	284	281	335	487	777
190.833	0	410	264	344	365	214	270	325	272	363	320	283	282	335	485	782
190.956	0	410	265	345	365	214	271	323	271	363	320	284	284	334	488	776
191.078	0	411	267	346	366	215	271	323	271	364	320	284	287	335	489	777
191.201	0	412	269	346	368	215	272	322	269	364	320	285	288	335	492	781
191.324	0	412	272	348	368	216	272	324	271	365	323	285	290	337	495	787
191.447	0	412	274	351	371	216	273	324	271	366	324	287	290	338	498	788
191.57	0	413	271	350	368	217	273	322	271	366	320	285	285	335	493	780
191.693	0	411	266	345	365	213	270	321	271	364	318	283	282	333	486	776
191.816	0	410	267	345	365	214	270	321	270	364	319	281	284	332	484	780
191.939	0	408	266	346	366	213	271	321	270	364	319	282	284	332	486	778
192.061	0	411	268	346	366	214	270	321	270	364	319	285	287	333	489	780
192.184	0	414	271	348	368	215	271	321	269	364	320	285	288	334	492	780
192.307	0	412	273	351	369	216	272	322	270	364	321	285	289	334	494	787
192.43	0	413	276	352	371	216	272	324	271	366	324	286	290	337	497	787
192.553	0	415	278	355	372	218	273	324	272	367	324	288	290	337	499	791
192.676	0	411	269	347	368	215	272	321	272	365	319	284	283	335	488	778
192.799	0	409	267	344	364	212	270	322	272	364	318	282	281	332	484	779
192.922	0	409	266	345	364	214	271	322	271	364	320	283	283	331	485	771
193.044	0	411	267	346	366	213	271	321	270	364	319	284	285	332	486	772
193.167	0	412	270	347	367	215	271	321	270	365	321	284	287	333	488	777
193.29	0	412	272	348	368	215	271	322	271	365	321	286	288	335	492	783
193.413	0	413	274	350	370	216	273	324	271	365	323	286	288	336	494	785
193.536	0	415	277	353	372	216	272	324	272	367	324	289	291	338	498	788
193.659	0	417	280	356	375	220	274	324	272	368	325	289	292	339	501	790
193.782	0	413	274	350	370	217	272	324	273	366	323	286	284	336	494	787
193.905	0	412	269	345	367	213	271	323	273	365	321	285	282	334	486	774
194.028	1	413	270	345	366	215	270	322	272	366	321	284	284	334	487	775
194.15	0	413	270	346	368	215	270	322	272	366	322	285	285	336	488	780
194.273	0	414	272	348	369	216	272	325	273	365	323	287	286	336	492	787
194.396	0	413	275	349	370	216	273	325	273	367	324	288	289	338	496	788
194.519	0	416	277	351	372	217	272	325	274	368	325	289	288	339	498	797
194.642	0	417	280	352	373	218	273	327	274	369	325	290	291	340	502	792
194.765	0	415	283	355	376	221	275	330	274	369	328	291	290	341	507	807
194.888	0	412	275	349	371	217	272	327	276	367	324	289	284	338	495	795
195.011	0	413	273	347	371	216	271	326	274	368	324	289	284	338	495	798
195.133	0	414	274	348	371	216	272	327	274	367	325	288	285	338	497	795
195.256	0	414	276	349	373	217	272	329	274	367	326	290	287	339	498	799
195.379	0	414	279	351	375	220	273	329	274	368	328	290	289	341	501	799
195.502	0	416	279	352	376	218	274	330	275	369	327	291	289	342	504	805
195.625	0	417	283	353	378	220	275	330	276	370	328	292	291	344	509	807
195.748	0	419	285	356	381	222	275	333	276	372	330	294	292	345	512	812
195.871	0	416	280	352	376	219	274	332	277	370	328	291	285	342	502	800
195.994	0	414	274	347	372	216	273	329	277	368	324	290	281	339	493	789
196.116	0	412	273	345	371	216	272	329	276	368	324	289	283	338	494	790
196.239	0	413	272	346	371	217	272	329	276	367	325	289	283	338	495	793
196.362	0	413	274	348	373	217	273	330	275	368	326	290	287	339	498	792
196.485	0	412	276	348	373	217	274	330	276	368	326	290	287	339	500	793
196.608	0	415	279	350	374	218	273	329	276	369	326	292	289	339	503	798
196.731	0	415	281	352	376	220	274	332	276	370	329	292	290	341	507	801
196.854	0	415	283	355	377	221	275	332	276	370	330	292	291	342	509	802
196.977	0	415	277	352	374	219	273	329	277	369	325	291	286	339	502	792
197.1	0	411	270	345	370	215	272	328	276	367	322	288	283	336	493	782
197.222	0	409	269	346	368	214	272	327	276	367	323	287	283	335	491	782
197.345	0	409	270	346	367	215	272	326	275	366	322	287	284	334	492	779
197.468	0	410	270	347	368	215	273	326	275	367	323	288	286	334	494	777
197.591	0	412	272	349	369	216	272	326	275	367	322	289	287	336	497	781
197.714	0	411	276	350	372	217	274	326	274	368	324	289	289	336	500	786
197.837	0	411	276	351	373	218	274	328	274	368	325	290	291	338	502	787
197.96	0	413	279	353	375	219	275	328	274	369	325	290	291	339	505	784
198.083	0	410	272	350	370	216	273	327	275	368	321	288	285	335	495	778
198.205	0	408	268	346	367	215	273	325	274	366	321	286	284	333	491	776
198.328	0	408	270	346	367	214	273	325	275	366	322	286	285	333	491	773
198.451	0	408	270	347	368	214	273	325	274	365	322	286	286	332	492	768
198.574	0	411	270	348	368	215	273	324	273	367	321	287	287	334	496	774
198.697	0	411	274	349	370	216	273	326	274	366	323	288	288	334	499	783
198.82	0	409	275	351	373	217	274	327	274	367	325	289	290	336	502	781
198.943	0	412	278	352	374	217	275	327	275	369	324	290	292	338	505	779
199.066	0	413	279	354	374	218	275	327	275	368	324	290	290	336	505	783
199.188	0	409	269	347	369	214	273	326	275	366	320	285	284	332	491	773
199.311	0	408	265	344	366	213	273	325	275	365	319	285	282	330	486	764
199.434	0	407	265	344	367	214	272	324	274	365	317	285	283	329	487	759
199.557	0	407	266	345	366	212	272	323	274	364	318	285	285	329	490	761
199.68	0	408	268	346	368	213	273	323	273	365	319	285	286	329	492	771
199.803	0	408	270	348	369	214	273	324	272	365	320	285	287	331	494	769
199.926	0	410	273	350	371	215	274	323	272	366	320	287	290	332	497	767
200.049	0	411	276	351	373	217	275	325	274	367	320	288	290	334	499	767
200.172	0	412	278	354	374	218	276	327	273	368	323	288	293	335	502	778
200.294	0	410	273	350	371	217	275	325	275	366	319	286	285	331	495	771
200.417	0	409	266	345	367	214	273	323	274	364	317	284	282	329	485	752
200.54	0	407	265	345	365	213	273	322	273	363	316	283	282	328	485	754
200.663	0	406	266	345	366	214	272	322	273	363	317	284	283	328	486	756
200.786	0	408	269	346	367	215	274	323	272	365	319	285	286	329	488	757
200.909	0	408	270	347	368	215	274	323	272	364	319	286	288	330	490	754
201.032	0	410	272	349	370	216	274	323	272	365	320	287	289	331	494	755
201.155	0	411	274	351	373	217	275	325	273	365	322	287	290	333	497	768
201.277	0	413	276	354	373	218	276	326	273	365	322	287	290	334	499	768
201.4	0	410	268	347	368	217	274	324	272	364	317	285	283	330	489	753
201.523	0	408	267	345	367	216	273	324	273	364	317	284	283	329	485	752
201.646	0	407	266	346	368	215	274	323	273	363	317	283	285	329	486	755
201.769	0	408	267	347	368	216	274	324	272	363	319	285	285	330	487	754
201.892	0	409	270	348	370	216	275	324	272	365	319	286	287	330	492	756
202.015	0	410	272	351	370	218	275	325	273	364	320	285	289	331	494	753
202.138	0	412	274	353	372	218	276	326	272	366	322	286	290	332	496	762
202.26	0	413	277	355	373	219	276	327	273	367	323	288	293	335	499	762
202.383	0	413	276	356	373	222	277	327	275	365	322	286	289	334	496	758
202.506	0	409	266	347	367	216	274	324	274	364	318	283	283	329	484	747
202.629	0	407	261	345	363	214	273	324	274	363	317	282	281	327	480	743
202.752	0	406	262	345	363	215	273	323	272	362	316	281	283	326	480	747
202.875	0	405	261	346	365	214	274	323	271	363	315	282	284	327	482	742
202.998	0	408	264	346	365	215	273	323	271	363	315	282	285	328	485	743
203.121	0	407	266	348	366	217	274	324	272	363	317	284	288	329	488	750
203.244	0	410	267	350	368	217	274	323	272	363	317	284	290	330	490	753
203.366	0	410	271	353	369	218	275	324	272	365	318	284	291	331	495	750
203.489	0	409	271	353	369	219	276	325	273	365	317	285	288	332	493	755
203.612	0	405	260	346	363	215	273	322	273	362	315	280	282	327	480	746
203.735	0	404	257	343	361	212	272	321	271	360	313	278	280	325	477	744
203.858	0	404	257	344	360	213	272	319	271	361	310	279	281	324	478	738
203.981	0	403	258	344	361	214	272	319	270	361	311	279	282	325	481	740
204.104	0	404	260	345	362	214	273	319	269	361	313	278	285	326	481	746
204.227	0	405	261	348	364	215	273	319	269	361	314	279	287	327	483	748
204.349	0	405	262	349	365	215	273	319	269	362	312	279	289	328	485	739
204.472	0	406	264	353	367	217	275	320	269	362	315	280	289	328	487	745
204.595	0	404	258	346	362	214	273	320	270	361	312	278	282	325	478	744
204.718	0	401	256	343	361	212	272	318	269	359	309	276	281	323	474	740
204.841	0	402	256	344	361	213	272	315	269	359	308	276	283	324	473	730
204.964	0	402	256	344	362	212	272	316	267	360	309	276	283	323	474	728
205.087	0	403	259	346	363	214	273	317	268	360	311	277	286	325	477	734
205.21	0	406	261	347	365	215	273	318	267	360	312	277	288	326	479	738
205.332	0	405	262	350	366	215	274	317	267	361	312	278	290	328	482	734
205.455	0	407	263	353	369	217	274	319	268	361	312	279	290	328	485	739
205.578	0	405	258	346	363	215	273	319	268	359	310	276	282	325	473	734
205.701	0	403	254	342	360	212	272	316	269	358	308	274	279	322	466	728
205.824	0	403	254	341	361	213	271	316	268	357	307	273	280	322	467	721
205.947	0	403	255	341	362	211	272	317	267	357	307	274	281	322	467	724
206.07	0	404	257	343	363	213	271	317	266	357	309	275	283	323	469	727
206.193	0	405	258	344	364	213	273	317	266	358	310	275	284	326	472	731
206.316	0	406	260	345	366	215	273	316	266	359	309	276	286	326	475	726
206.438	0	407	264	347	369	216	273	319	267	359	311	277	288	328	478	734
206.561	0	405	260	346	367	214	273	319	267	357	309	275	282	327	473	732
206.684	0	404	256	341	363	212	272	317	267	355	307	274	278	323	464	727
206.807	0	404	254	340	364	213	271	317	267	355	306	274	278	323	464	720
206.93	0	403	256	341	365	212	271	317	267	355	308	274	278	324	465	723
207.053	0	405	258	341	366	213	271	319	266	355	310	276	281	326	468	729
207.176	0	408	261	343	368	214	271	319	267	356	310	277	284	328	471	735
207.299	0	408	262	343	371	215	273	320	267	357	311	277	285	329	474	732
207.421	0	409	267	346	372	216	273	321	267	357	312	278	288	330	478	739
207.544	0	411	270	349	374	218	273	323	268	359	314	280	288	332	481	746
207.667	0	407	264	345	371	216	273	322	269	356	312	277	280	329	472	745
207.79	0	408	262	342	370	214	272	321	268	355	311	276	278	327	468	735
207.913	0	406	262	342	371	215	272	323	269	355	312	277	279	328	469	740
208.036	0	408	264	343	371	215	272	323	269	355	314	278	282	329	470	738
208.159	0	410	266	344	373	217	273	324	269	357	314	278	283	330	473	751
208.282	0	411	267	345	374	217	273	325	269	358	315	280	284	331	476	744
208.404	0	410	270	346	376	218	274	326	270	358	316	281	286	333	479	751
208.527	0	413	272	348	375	219	275	328	272	359	317	281	285	332	480	755
208.65	0	410	266	345	370	215	273	326	272	357	314	278	278	329	472	752
208.773	0	409	264	342	369	215	272	325	271	356	314	278	277	328	471	742
208.896	0	409	265	343	369	216	273	324	271	356	315	277	278	328	470	744
209.019	0	409	266	344	369	215	274	325	271	356	317	279	281	329	473	742
209.142	0	411	267	345	370	216	273	326	270	358	316	280	282	329	476	753
209.265	0	410	271	346	371	215	274	325	272	358	316	281	284	330	480	749
209.388	0	409	272	348	373	217	274	326	272	360	318	283	287	331	484	754
209.51	0	412	276	350	374	218	275	327	272	360	320	282	287	331	487	753
209.633	0	409	270	346	369	217	274	326	272	359	316	280	280	328	479	756
209.756	0	408	267	343	366	214	274	323	271	357	313	276	277	326	472	742
209.879	0	407	266	343	365	213	272	322	271	356	313	277	277	325	472	746
210.002	0	407	267	343	364	214	273	320	271	358	315	277	280	325	474	739
210.125	0	408	269	343	366	213	273	321	270	358	314	278	282	327	476	747
210.248	0	409	270	345	366	215	274	320	270	359	314	279	284	327	479	744
210.371	0	407	273	347	368	216	274	320	270	360	315	280	285	328	483	750
210.493	0	409	276	349	370	218	275	321	270	360	317	282	288	330	488	748
210.616	0	413	278	351	371	219	276	322	271	363	317	282	288	331	490	759
210.739	0	410	274	347	367	214	274	319	271	360	313	278	281	327	483	753
210.862	0	407	271	345	365	213	272	318	269	358	312	276	279	326	479	754
210.985	0	408	271	346	364	213	272	317	269	359	313	277	281	325	479	747
211.108	0	409	273	346	365	212	273	317	269	358	313	278	282	326	480	753
211.231	0	410	275	348	366	214	274	316	268	359	312	279	285	327	483	750
211.354	0	409	276	349	367	214	274	318	268	360	315	279	286	328	487	755
211.476	0	410	279	350	369	215	274	318	268	361	316	281	287	330	490	754
211.599	0	413	282	351	371	217	274	320	269	363	316	283	289	331	494	761
211.722	0	414	281	352	371	217	274	319	269	361	314	280	285	330	492	759
211.845	0	410	278	347	367	214	273	317	269	359	312	279	282	329	487	760
211.968	0	411	278	349	368	214	273	317	269	359	314	280	282	329	488	754
212.091	0	412	280	348	369	214	273	318	268	360	314	280	284	329	489	759
212.214	0	414	282	349	371	216	273	317	268	360	315	280	285	331	493	757
212.337	0	414	284	350	372	216	274	319	268	361	316	282	288	333	495	763
212.46	0	414	286	352	374	217	274	321	269	362	318	283	289	334	499	763
212.582	0	418	289	353	376	219	274	322	269	363	319	285	289	336	503	769
212.705	0	420	291	355	378	220	275	323	270	362	319	284	288	337	505	770
212.828	0	415	286	350	374	215	272	321	270	360	316	280	282	334	497	771
212.951	0	416	283	348	372	215	272	321	270	359	317	280	282	333	495	762
213.074	0	416	284	349	373	216	272	321	269	359	317	281	283	334	497	768
213.197	0	417	285	349	373	216	272	322	269	360	317	281	285	335	499	765
213.32	0	416	287	350	376	217	273	323	270	361	319	283	286	336	503	770
213.443	0	418	288	351	377	218	273	324	269	361	321	284	288	338	507	770
213.565	0	421	292	353	378	218	273	325	269	362	322	285	288	339	510	777
213.688	0	423	294	355	380	219	274	326	271	364	322	286	289	341	514	777
213.811	0	421	295	356	381	221	274	328	272	363	323	285	287	341	515	783
213.934	0	419	288	350	376	217	272	326	272	361	320	283	282	338	509	774
214.057	0	419	287	349	375	216	271	326	271	360	320	283	282	339	508	781
214.18	0	420	287	350	375	218	272	326	271	360	321	283	283	339	509	773
214.303	0	420	288	350	377	217	271	327	272	361	322	284	285	340	512	777
214.426	0	420	292	351	378	220	272	329	272	363	325	285	287	341	515	777
214.548	0	423	293	353	379	219	274	329	273	363	326	287	288	342	520	784
214.671	0	424	294	355	381	220	273	330	272	364	326	288	289	344	522	784
214.794	0	424	297	356	382	221	274	332	274	364	328	289	290	345	527	790
214.917	0	423	295	354	381	221	274	331	275	363	327	288	286	343	526	786
215.04	0	423	290	350	378	219	273	331	274	363	325	286	284	342	521	790
215.163	0	423	291	352	377	220	273	331	275	363	325	286	286	342	523	782
215.286	0	422	291	352	378	219	272	331	275	363	326	287	286	343	525	785
215.409	0	425	294	353	380	221	273	333	275	365	329	288	287	344	527	783
215.532	0	427	295	354	380	220	274	334	276	366	330	290	288	346	531	794
215.654	0	428	298	355	382	223	274	334	277	366	330	291	289	347	533	790
215.777	0	428	299	357	384	223	274	335	277	367	332	292	290	348	536	795
215.9	0	427	297	355	381	222	273	335	278	366	331	290	287	346	535	789
216.023	0	425	292	351	378	219	272	333	278	365	329	288	284	344	530	792
216.146	0	426	291	351	377	219	272	334	278	363	329	288	284	343	530	783
216.269	0	425	292	351	378	220	273	334	278	365	329	288	286	343	530	786
216.392	0	426	293	353	379	220	274	334	278	366	330	289	287	343	532	782
216.515	0	428	295	354	379	220	275	335	278	367	331	290	288	345	534	791
216.637	0	429	296	355	380	221	275	334	279	367	331	291	289	346	537	785
216.76	0	429	299	356	382	222	276	337	279	368	334	292	290	348	539	791
216.883	0	430	300	358	382	222	276	337	280	369	334	292	289	348	541	796
217.006	0	428	294	352	377	220	274	335	280	366	330	289	285	343	534	790
217.129	0	428	291	350	376	219	273	333	279	366	329	288	284	342	530	778
217.252	0	426	292	351	375	219	273	332	279	366	328	288	285	342	531	779
217.375	0	429	293	353	376	219	274	334	278	367	329	289	287	342	531	778
217.498	0	430	295	353	378	220	275	332	278	367	331	290	287	343	534	790
217.62	0	431	297	354	378	221	275	333	278	367	330	291	289	345	537	784
217.743	0	432	300	356	380	222	276	334	278	369	332	292	290	346	539	789
217.866	0	433	301	357	382	223	276	335	278	369	333	293	290	347	540	794
217.989	0	435	300	357	380	223	276	335	279	369	332	292	288	347	540	798
218.112	0	431	294	352	377	219	274	332	279	367	328	289	285	344	534	785
218.235	0	430	293	351	376	219	273	331	279	366	328	288	286	342	534	789
218.358	0	430	294	352	376	219	274	331	277	366	329	289	286	343	534	794
218.481	0	432	296	352	379	219	275	333	277	368	330	290	288	344	535	796
218.604	0	434	298	355	380	220	274	333	277	367	330	291	288	345	538	791
218.726	0	434	299	356	381	220	275	333	277	368	331	292	290	346	538	792
218.849	0	435	302	358	383	221	276	334	278	369	334	291	290	347	541	800
218.972	0	436	301	357	381	222	276	334	278	368	332	291	287	347	539	804
219.095	0	433	294	352	378	220	274	332	277	366	329	289	284	345	534	792
219.218	0	433	296	351	379	218	272	332	277	366	329	288	285	344	533	793
219.341	0	434	296	352	378	219	274	333	277	365	330	289	286	345	535	797
219.464	0	435	297	354	380	220	275	333	277	366	331	290	287	346	537	803
219.587	0	437	299	355	381	220	275	333	276	366	331	291	287	348	538	798
219.709	0	437	301	356	382	220	275	334	277	368	333	293	289	348	540	804
219.832	0	438	302	357	384	222	275	336	278	368	334	292	290	350	543	808
219.955	0	440	303	359	385	224	276	336	277	368	333	292	288	351	544	812
220.078	11	438	296	353	380	220	273	334	278	366	329	290	284	347	536	797
220.201	0	435	294	350	379	218	273	333	278	365	330	288	283	347	534	793
220.324	0	436	294	351	377	218	274	334	277	366	331	288	284	346	534	796
220.447	0	438	295	352	379	219	273	335	276	366	332	290	285	347	535	806
220.57	0	438	296	354	380	220	274	335	277	366	331	291	287	348	538	801
220.692	0	438	298	354	382	221	274	336	276	366	333	291	288	350	540	805
220.815	0	440	301	356	383	222	275	336	277	368	335	293	289	351	542	812
220.938	0	439	302	359	385	222	275	338	277	368	336	294	290	352	545	818
221.061	0	442	301	358	383	224	275	338	278	367	334	294	287	351	544	809
221.184	0	437	296	353	379	221	273	337	278	366	331	290	284	349	537	800
221.307	0	437	294	352	378	220	273	337	278	365	334	290	284	348	537	801
221.43	0	438	294	353	378	221	273	337	277	366	333	290	285	348	537	811
221.553	0	438	296	353	380	221	273	338	278	366	334	292	287	348	538	804
221.676	0	437	297	355	380	222	274	338	278	367	334	292	287	349	540	810
221.798	0	439	300	356	381	222	275	338	278	367	337	294	289	351	542	814
221.921	0	440	301	358	383	223	275	340	278	369	338	294	289	351	544	824
222.044	0	442	304	360	384	224	275	340	279	369	337	295	290	351	546	818
222.167	0	440	299	356	380	222	275	340	279	367	334	292	284	349	540	809
222.29	0	439	296	354	379	221	272	339	279	366	336	292	284	347	537	807
222.413	0	440	297	354	379	221	273	338	279	367	336	291	286	347	537	814
222.536	0	439	297	354	380	221	273	337	279	366	335	291	287	347	538	808
222.659	0	439	298	357	381	222	275	338	280	367	336	293	287	348	540	813
222.781	0	440	300	358	381	222	276	340	279	369	338	294	289	347	541	817
222.904	0	440	301	358	382	223	276	340	280	369	339	294	290	350	542	822
223.027	0	442	304	361	384	223	277	340	280	370	339	294	290	350	544	817
223.15	0	442	304	361	382	225	276	341	281	370	339	294	288	350	543	820
223.273	0	439	296	354	377	221	274	338	281	367	334	290	283	346	535	810
223.396	0	438	294	353	376	220	273	338	282	367	334	289	284	343	532	815
223.519	0	437	294	353	376	220	274	336	280	367	333	289	285	343	533	807
223.642	0	437	295	355	376	221	274	336	279	367	334	290	287	343	534	806
223.764	0	439	296	356	377	221	274	336	279	368	336	290	288	343	535	815
223.887	0	439	298	358	378	221	275	338	280	368	336	291	289	344	537	819
224.01	0	440	301	359	379	222	274	337	280	370	336	292	290	345	539	817
224.133	0	441	304	361	381	224	276	338	279	370	336	293	291	347	542	815
224.256	0	441	303	361	379	223	276	337	281	370	337	291	288	345	540	823
224.379	0	438	294	355	375	221	273	335	280	368	332	289	285	342	531	819
224.502	0	437	293	352	373	219	273	334	279	367	331	289	284	340	529	807
224.625	0	436	294	353	373	220	273	334	278	368	331	287	286	339	529	806
224.748	0	438	294	354	374	220	274	334	278	368	332	288	287	341	532	818
224.87	0	438	297	356	375	221	275	334	278	369	334	290	288	343	534	822
224.993	0	439	300	358	376	221	276	331	278	369	332	290	290	344	534	817
225.116	0	440	301	358	377	222	276	333	278	369	334	290	291	344	535	822
225.239	0	441	303	361	378	225	276	335	278	370	336	291	289	345	539	831
225.362	0	439	297	356	374	221	274	333	279	369	332	288	285	343	533	827
225.485	0	439	296	355	375	219	274	332	278	368	331	289	286	342	530	815
225.608	0	438	296	355	375	219	274	332	278	369	331	288	286	342	531	814
225.731	0	439	297	357	375	220	274	333	277	368	334	290	289	344	532	822
225.853	0	440	300	358	377	221	275	333	277	369	334	290	288	345	535	825
225.976	0	441	302	359	379	222	276	333	277	370	334	292	289	346	538	825
226.099	0	441	304	361	380	224	276	334	278	371	336	293	290	348	540	830
226.222	0	441	299	358	378	223	276	334	278	369	334	291	286	346	536	832
226.345	0	439	297	356	376	222	274	333	278	368	334	290	285	345	533	832
226.468	0	441	299	357	377	223	274	333	278	369	334	291	285	345	535	832
226.591	0	441	298	358	378	224	275	333	278	369	335	292	287	346	536	832
226.714	0	442	301	359	378	223	276	335	279	369	338	293	287	347	540	848
226.836	0	442	303	360	380	225	276	336	278	370	338	294	287	348	541	848
226.959	0	443	303	361	381	226	277	335	279	370	337	293	286	349	540	843
227.082	0	440	297	355	376	222	273	334	279	368	334	290	283	347	533	838
227.205	0	441	296	354	375	223	273	335	279	368	335	290	284	346	533	840
227.328	0	440	297	355	376	223	274	335	278	368	336	291	283	347	534	851
227.451	0	442	297	356	378	223	274	335	278	369	335	293	285	348	536	847
227.574	0	443	300	357	379	223	275	335	278	369	337	293	287	349	538	850
227.697	0	443	301	359	380	224	275	336	280	370	339	294	288	350	541	848
227.82	0	442	299	358	378	224	275	335	279	368	337	292	284	350	537	855
227.942	0	438	292	351	373	220	271	333	279	365	333	290	280	346	526	841
228.065	0	437	290	350	371	219	272	333	278	365	333	289	281	345	526	837
228.188	0	437	290	350	372	219	272	334	278	366	334	289	283	344	525	839
228.311	0	438	291	351	373	219	273	334	277	366	334	291	283	345	526	851
228.434	0	439	293	353	373	221	273	335	277	366	334	292	285	346	529	845
228.557	0	439	295	354	375	222	274	335	277	367	335	292	287	347	531	844
228.68	0	440	297	355	377	223	276	337	277	368	337	293	286	349	533	856
228.803	0	438	289	351	371	220	273	334	277	366	332	290	282	344	524	842
228.925	0	436	285	348	369	217	272	331	277	364	329	288	281	341	518	832
229.048	0	435	284	348	367	218	273	333	276	364	330	287	282	339	516	827
229.171	0	434	284	349	368	217	273	330	275	365	330	287	282	340	516	825
229.294	0	435	286	350	369	219	274	331	275	365	331	289	284	340	517	834
229.417	0	435	288	352	370	219	275	330	274	366	331	290	287	340	519	829
229.54	0	434	290	353	371	219	275	331	274	367	332	290	289	340	523	836
229.663	0	434	290	356	371	221	276	333	275	366	332	290	288	341	521	833
229.786	0	431	283	350	364	218	274	330	276	364	328	287	282	337	510	831
229.908	0	429	279	347	363	216	273	328	275	363	325	285	282	335	506	817
230.031	0	430	280	347	364	217	274	326	273	363	326	285	283	334	507	813
230.154	0	429	281	348	364	217	272	328	273	364	328	287	285	334	508	818
230.277	0	430	282	350	364	217	274	327	273	364	328	288	287	335	510	828
230.4	0	431	283	351	366	218	275	326	273	365	327	288	289	336	512	821
230.523	0	430	285	353	368	219	275	327	272	367	328	289	290	337	515	826
230.646	0	432	288	355	369	221	276	330	274	367	330	290	290	338	517	829
230.769	0	428	281	351	363	217	274	327	274	364	326	287	284	335	508	832
230.892	0	426	278	348	361	214	273	324	273	363	324	284	283	333	504	815
231.014	0	426	278	349	362	216	273	324	273	364	325	285	286	332	505	818
231.137	0	426	279	349	363	215	274	325	273	365	326	286	286	333	505	813
231.26	0	427	281	351	363	217	274	325	272	365	327	289	288	335	509	821
231.383	0	429	283	353	365	218	276	324	273	365	327	288	290	336	510	818
231.506	0	429	287	355	368	219	276	325	273	367	328	290	292	338	514	822
231.629	0	430	289	357	370	220	277	328	274	367	331	290	293	339	517	822
231.752	0	431	288	357	368	221	277	327	275	367	329	289	289	338	516	828
231.875	0	427	282	352	364	218	275	324	274	365	326	287	286	335	508	817
231.997	0	426	282	352	362	216	275	325	274	365	325	286	286	334	507	819
232.12	0	426	282	352	364	218	275	324	274	366	327	287	287	334	509	818
232.243	0	428	283	353	365	218	275	324	273	366	327	287	289	336	511	825
232.366	0	429	287	354	367	218	276	325	273	367	327	289	291	338	513	824
232.489	0	427	289	356	369	219	277	326	273	367	330	289	292	338	517	831
232.612	0	428	291	360	370	221	278	327	275	368	330	290	292	339	520	832
232.735	0	427	285	355	367	219	276	325	275	367	326	288	287	335	513	832
232.858	0	425	283	353	365	216	276	323	274	366	325	285	287	335	511	824
232.98	0	426	284	354	364	217	275	323	273	366	326	286	288	336	511	828
233.103	0	426	286	355	366	217	275	323	273	366	327	287	289	336	512	824
233.226	0	427	289	356	366	218	276	325	274	367	328	288	291	337	516	831
233.349	0	428	289	358	368	218	277	324	274	367	327	289	293	339	518	831
233.472	0	428	293	360	371	220	277	325	273	368	329	288	293	341	521	835
233.595	0	428	293	361	370	221	278	327	274	368	329	289	292	341	520	833
233.718	0	427	287	356	365	217	275	324	275	366	326	286	287	337	513	825
233.841	0	424	284	355	363	215	274	322	273	365	323	284	287	335	510	824
233.964	0	424	285	354	364	216	274	323	273	366	324	285	289	334	512	830
234.086	0	425	288	356	365	217	275	323	272	365	326	285	290	336	513	823
234.209	0	426	289	358	366	218	275	323	272	366	326	286	293	336	517	829
234.332	0	427	291	359	369	217	275	323	272	367	326	287	293	337	520	829
234.455	0	427	294	362	370	217	276	325	272	368	328	288	294	340	522	839
234.578	0	427	296	364	373	220	277	326	273	369	329	289	296	342	526	838
234.701	0	426	291	360	368	218	276	324	274	366	326	287	288	338	519	829
234.824	0	424	286	355	365	215	273	322	273	365	322	284	288	335	514	822
234.947	0	422	286	356	364	214	274	321	272	365	323	284	289	334	513	826
235.069	0	423	286	357	363	214	274	321	271	366	324	285	289	335	515	818
235.192	0	424	289	358	365	215	274	320	271	366	324	286	292	336	517	819
235.315	0	425	290	360	367	216	274	321	271	367	325	287	294	337	519	825
235.438	0	425	294	363	369	218	276	322	272	368	327	286	294	338	522	833
235.561	0	425	296	364	372	218	276	324	272	369	328	289	295	341	526	833
235.684	0	429	298	365	372	221	276	324	273	370	328	290	294	342	528	838
235.807	0	425	290	359	367	216	274	322	273	368	324	286	288	338	518	824
235.93	0	423	288	357	364	215	273	322	272	367	323	285	288	337	515	825
236.052	0	424	288	358	364	216	273	321	272	367	325	286	289	337	518	827
236.175	0	424	290	359	366	216	272	322	272	367	325	286	290	337	520	821
236.298	0	425	292	360	366	216	274	321	272	368	326	287	292	340	522	827
236.421	0	425	294	362	369	217	275	323	272	368	328	288	293	341	525	832
236.544	0	426	296	365	372	218	275	324	273	369	330	290	294	343	527	833
236.667	0	428	300	366	373	220	276	325	273	370	331	291	295	345	533	832
236.79	0	429	300	367	375	222	276	326	275	370	330	290	293	345	531	835
236.913	0	426	293	361	368	216	274	325	274	369	327	287	288	342	522	829
237.036	0	425	291	358	366	217	273	324	274	367	327	287	288	339	521	824
237.158	0	426	291	358	367	216	274	323	274	367	327	287	289	340	521	821
237.281	0	425	294	360	368	217	273	324	273	368	328	288	291	341	523	820
237.404	0	426	295	363	369	217	273	325	273	368	330	290	292	343	526	833
237.527	0	427	298	364	371	219	275	325	273	369	331	290	293	345	529	833
237.65	0	428	299	365	373	220	275	327	274	370	332	292	295	346	532	833
237.773	0	428	301	367	375	221	276	328	275	371	333	293	295	348	537	833
237.896	0	428	300	366	372	221	276	329	277	370	332	292	291	346	533	839
238.019	0	426	293	359	367	217	274	327	276	368	328	288	287	343	525	830
238.141	0	426	292	360	367	217	273	326	275	369	329	289	288	343	524	819
238.264	0	425	292	360	366	216	273	325	274	369	328	288	288	342	524	821
238.387	0	426	294	361	368	217	274	326	274	369	331	289	292	344	527	827
238.51	0	426	296	362	370	217	274	327	275	369	331	291	291	345	529	826
238.633	0	427	299	365	370	219	275	328	275	371	331	293	293	347	532	824
238.756	0	428	301	367	373	220	276	329	275	371	334	293	295	349	535	826
238.879	0	429	304	368	374	222	276	330	276	373	336	294	293	349	539	838
239.002	0	426	295	362	369	218	274	329	276	370	330	290	286	346	528	830
239.124	0	425	291	359	366	216	273	327	275	370	330	289	287	344	525	820
239.247	0	427	291	359	365	216	273	327	275	370	330	289	288	344	526	818
239.37	0	424	293	360	365	217	273	327	275	369	331	289	289	344	526	825
239.493	0	426	295	361	366	218	274	327	275	370	332	291	291	345	529	826
239.616	0	427	297	364	369	218	275	328	276	371	332	291	291	347	531	824
239.739	0	428	299	366	370	218	275	328	276	372	333	292	292	348	534	824
239.862	0	429	303	367	371	219	275	330	276	373	335	293	294	349	537	835
239.985	0	428	298	365	369	220	275	330	277	371	333	292	290	347	534	837
240.108	0	424	292	359	363	215	272	327	276	369	329	289	286	344	524	816
240.23	0	424	291	359	362	216	273	325	275	370	328	289	288	343	524	808
240.353	0	423	289	360	361	214	273	324	275	370	329	289	289	342	523	808
240.476	0	424	291	361	362	215	273	325	274	370	329	288	291	343	525	816
240.599	0	426	293	362	363	215	274	325	275	371	329	290	292	345	527	809
240.722	0	425	295	364	364	217	274	325	274	372	331	290	293	346	529	814
240.845	0	425	297	365	366	218	276	327	274	372	332	292	294	347	532	816
240.968	0	426	296	366	364	218	276	327	275	372	330	290	290	345	529	814
241.091	0	423	288	359	358	214	273	322	274	370	326	287	287	341	518	793
241.213	0	421	285	358	354	214	273	321	273	369	326	286	288	339	517	786
241.336	0	420	285	359	353	212	273	320	273	369	325	285	289	338	516	787
241.459	0	421	286	361	353	214	273	321	272	369	326	285	291	338	517	796
241.582	0	420	289	361	355	214	274	320	272	369	326	287	292	339	520	791
241.705	0	420	290	361	356	214	275	320	272	369	325	287	293	340	523	796
241.828	0	422	292	364	359	215	275	322	273	370	328	288	294	342	523	800
241.951	0	421	288	362	354	214	274	320	273	369	324	286	290	339	517	794
242.074	0	418	284	357	349	211	272	318	271	368	320	283	288	335	511	777
242.196	0	416	282	358	348	211	273	317	271	367	321	283	289	335	510	783
242.319	0	416	281	358	347	210	272	317	269	368	321	282	290	334	510	773
242.442	0	416	283	359	348	211	273	317	270	368	320	283	292	335	511	784
242.565	0	417	285	360	349	212	273	317	270	367	322	284	292	336	514	779
242.688	0	418	286	362	352	212	274	317	269	368	322	285	294	337	516	781
242.811	0	418	288	363	352	213	275	318	270	369	323	286	292	337	516	778
242.934	0	414	279	358	344	209	273	316	269	366	317	281	287	332	505	765
243.057	0	410	273	354	340	207	272	313	268	365	314	279	287	329	497	753
243.18	0	409	273	354	338	207	272	312	268	365	315	278	287	328	496	755
243.302	0	409	272	355	339	207	272	313	267	365	314	278	289	329	497	745
243.425	0	409	273	356	340	207	271	311	266	365	314	279	290	329	499	752
243.548	0	409	275	356	341	208	273	311	266	364	315	280	292	330	500	750
243.671	0	409	276	358	342	208	272	311	265	366	317	280	294	331	502	758
243.794	0	412	277	360	344	211	274	313	265	365	318	280	293	331	504	757
243.917	0	406	269	353	337	206	271	311	266	364	312	277	286	326	492	736
244.04	0	402	263	351	331	204	271	308	264	362	309	275	285	323	482	727
244.163	0	401	261	350	331	202	271	308	263	361	309	274	286	322	482	727
244.285	0	401	261	349	330	204	270	306	263	361	310	275	287	322	482	724
244.408	0	402	262	351	332	204	271	307	262	361	310	275	289	324	484	726
244.531	0	403	264	352	333	204	272	306	261	361	310	275	290	323	486	726
244.654	0	402	263	355	334	205	272	307	262	362	311	276	292	326	488	733
244.777	0	405	265	357	337	207	273	308	262	362	313	278	294	327	492	736
244.9	0	403	265	354	334	207	272	307	263	362	310	276	289	323	485	724
245.023	0	397	257	348	327	202	270	305	262	359	305	272	284	320	474	712
245.146	0	395	254	346	324	200	270	305	261	358	306	272	284	319	471	713
245.268	0	396	253	347	324	201	269	304	260	358	307	272	284	318	471	718
245.391	0	396	253	348	326	200	269	302	260	357	306	273	287	318	473	710
245.514	0	397	255	349	327	200	270	303	259	358	307	273	288	319	475	715
245.637	0	396	256	351	329	202	270	304	260	359	308	276	290	322	478	719
[truncated: 1,095 more rows]

## Sheet: D850
	SNR :	40	44	41	40	43	57	40	40	53	38	40	47	35	38	40
Time	Marker	ch1	ch2	ch3	ch4	ch5	ch6	ch7	ch8	ch9	ch10	ch11	ch12	ch13	ch14	ch15
0.24576	0	216	222	229	352	188	247	242	227	337	218	273	268	249	436	599
0.36864	0	216	222	229	352	188	247	242	227	337	218	273	268	249	436	599
0.49152	0	217	219	221	351	178	238	243	231	336	217	271	273	251	438	595
0.6144	0	219	219	217	352	174	240	244	229	340	219	273	274	252	442	595
0.73728	0	221	222	216	353	173	237	245	232	341	220	271	276	253	445	595
0.86016	0	223	225	215	354	173	237	246	233	342	219	274	276	255	453	606
0.98304	0	229	233	217	357	174	237	247	234	344	222	274	277	257	457	595
1.10592	0	233	238	222	360	177	238	247	234	345	223	275	280	260	460	594
1.2288	0	234	241	222	363	179	239	248	235	346	224	278	282	261	464	602
1.35168	0	233	238	225	358	181	241	246	235	346	222	274	279	260	460	584
1.47456	0	234	232	218	356	178	239	242	233	343	219	266	274	262	445	568
1.59744	0	231	231	216	354	178	239	243	232	343	220	264	274	262	444	574
1.72032	0	230	232	215	353	178	239	242	231	342	219	265	275	263	443	575
1.8432	0	233	234	218	355	179	238	245	233	343	220	267	277	264	447	579
1.96608	0	233	234	218	357	179	239	247	233	344	222	269	278	265	453	591
2.08896	0	234	237	219	360	179	238	251	233	345	224	270	279	268	458	594
2.21184	0	233	238	222	361	181	240	249	234	347	225	273	283	268	463	610
2.33472	0	230	236	223	358	184	241	252	236	346	225	272	278	269	463	604
2.4576	0	226	227	216	352	179	240	247	234	344	224	270	274	263	453	608
2.58048	0	227	226	214	352	178	238	250	235	343	224	270	274	263	454	603
2.70336	0	228	227	215	354	178	239	249	235	343	225	271	274	264	456	613
2.82624	0	232	231	215	357	179	239	250	235	344	226	272	277	266	460	612
2.94912	0	235	235	218	359	181	239	251	236	344	226	273	278	267	466	622
3.072	0	237	239	219	362	181	240	252	236	345	229	276	279	269	470	629
3.19488	0	240	241	220	365	184	241	253	236	345	229	279	283	271	476	638
3.31776	0	235	237	223	362	186	243	252	237	345	228	277	278	268	474	641
3.44064	0	232	231	214	357	182	240	251	236	343	228	275	273	266	468	641
3.56352	0	233	231	215	357	182	240	251	236	342	230	275	274	266	466	631
3.6864	0	234	232	214	357	183	240	250	237	342	229	276	274	267	468	638
3.80928	0	236	234	215	358	183	240	251	237	344	228	277	276	268	471	638
3.93216	0	237	236	217	361	183	241	253	236	344	230	278	277	269	474	634
4.05504	0	239	238	218	362	183	241	255	236	344	231	279	279	269	476	639
4.17792	0	240	240	220	365	188	241	256	238	346	231	280	279	273	481	627
4.3008	0	236	232	219	359	185	242	249	237	344	227	278	275	267	472	662
4.42368	0	234	226	214	355	182	239	249	236	343	228	276	271	267	468	664
4.54656	0	233	226	212	355	181	240	250	236	343	227	278	272	267	471	677
4.66944	0	232	230	211	361	180	239	253	238	344	229	278	273	273	473	720
4.79232	0	235	235	215	365	183	239	256	239	344	230	279	274	279	477	754
4.9152	0	238	237	217	366	183	239	257	239	345	230	281	277	283	478	761
5.03808	0	238	241	218	370	186	240	258	238	346	232	283	279	283	484	780
5.16096	0	239	244	222	372	188	242	259	240	347	233	284	280	285	487	798
5.28384	0	234	234	219	366	186	240	256	239	345	232	282	275	282	476	781
5.40672	0	230	227	213	362	182	239	255	238	345	231	279	272	279	470	775
5.5296	0	230	227	214	364	183	239	256	238	344	232	280	274	284	469	772
5.65248	0	231	229	214	364	183	239	256	239	344	233	280	274	287	470	780
5.77536	0	232	231	216	366	185	240	255	239	345	232	281	276	292	470	772
5.89824	0	235	234	217	369	182	240	258	238	346	236	282	278	294	475	782
6.02112	0	236	237	219	372	184	241	260	239	347	238	285	280	293	481	803
6.144	0	240	240	221	376	186	241	261	240	348	239	289	282	294	490	824
6.26688	0	236	239	225	374	191	243	259	239	349	237	288	280	293	491	831
6.38976	0	233	231	217	369	185	243	259	239	346	237	287	276	289	483	820
6.51264	0	234	233	218	372	186	244	259	239	347	239	288	276	290	483	821
6.63552	0	237	235	217	375	186	243	257	238	346	237	289	279	293	483	817
6.7584	0	242	239	221	381	188	243	259	238	347	239	290	279	295	485	813
6.88128	0	245	241	221	383	189	244	261	239	348	242	292	282	296	488	823
7.00416	0	244	241	222	384	190	245	264	239	349	244	293	283	297	492	830
7.12704	0	245	245	224	387	192	246	266	240	350	244	295	286	300	497	834
7.24992	0	242	244	228	386	195	248	267	240	349	243	294	284	300	495	824
7.3728	0	235	232	220	378	190	244	264	239	347	242	290	280	293	485	804
7.49568	0	233	228	218	377	188	244	263	238	346	241	289	279	292	481	799
7.61856	0	235	229	217	377	189	244	264	237	347	239	288	279	292	477	795
7.74144	0	237	230	218	380	187	244	264	236	347	238	289	280	296	478	802
7.86432	0	238	232	219	381	187	244	268	238	349	241	288	282	298	481	816
7.9872	0	249	238	219	388	189	245	272	238	348	239	288	283	298	482	809
8.11008	0	255	243	223	394	191	247	268	237	349	240	290	284	300	484	784
8.23296	0	249	242	226	393	193	245	268	237	350	241	290	285	301	489	767
8.35584	0	241	231	219	384	191	244	266	237	349	241	286	278	295	477	731
8.47872	0	238	225	214	380	187	242	266	237	348	241	285	277	292	471	710
8.6016	0	236	226	214	379	187	242	266	236	347	239	286	276	293	471	706
8.72448	0	236	226	215	380	186	242	268	237	348	240	286	278	294	473	713
8.84736	0	237	229	217	381	187	242	271	238	350	242	287	280	296	478	722
8.97024	0	239	232	219	384	189	243	272	240	350	245	290	282	295	484	729
9.09312	0	242	235	220	386	189	243	274	241	351	245	290	284	297	486	735
9.216	0	244	238	223	390	192	244	276	242	353	247	293	287	300	490	733
9.33888	0	242	234	225	386	193	245	276	241	354	247	290	283	298	485	728
9.46176	0	239	227	217	381	188	243	275	242	351	248	289	279	294	478	720
9.58464	0	239	227	218	382	188	243	273	243	352	246	290	278	293	478	714
9.70752	0	240	229	218	383	189	242	276	243	353	247	292	279	294	480	717
9.8304	0	243	233	218	384	191	244	277	244	354	249	292	282	295	481	719
9.95328	0	242	235	221	386	192	244	278	244	355	251	293	283	296	486	721
10.0762	0	245	238	223	390	193	246	279	245	356	250	295	285	298	489	726
10.199	0	247	240	225	392	195	246	280	246	358	251	296	286	301	493	726
10.3219	0	240	234	224	386	195	247	279	246	357	252	294	281	297	483	721
10.4448	0	237	226	218	383	190	244	277	246	355	252	292	278	294	476	715
10.5677	0	237	227	216	385	190	244	279	247	356	251	293	280	294	476	717
10.6906	0	239	229	217	385	188	244	280	248	357	249	294	279	293	477	717
10.8134	0	240	232	219	388	189	245	281	249	358	251	296	280	295	481	723
10.9363	0	242	234	220	388	191	245	282	249	360	252	300	282	294	489	737
11.0592	0	243	238	222	391	192	247	283	251	360	252	300	283	295	492	738
11.1821	0	246	242	223	394	196	248	282	251	361	253	301	284	298	492	728
11.305	0	240	235	223	387	194	248	279	251	360	253	297	280	293	480	712
11.4278	0	243	235	216	385	191	246	274	249	361	249	284	281	301	464	679
11.5507	0	242	235	219	386	190	246	269	246	361	244	293	279	303	474	746
11.6736	0	242	236	218	388	190	246	271	246	358	246	294	281	303	478	760
11.7965	0	243	238	222	390	192	248	273	247	359	248	296	283	304	483	759
11.9194	0	243	241	223	394	193	249	276	248	360	252	299	285	306	487	760
12.0422	0	243	244	224	398	194	250	280	249	361	254	304	288	306	494	774
12.1651	0	246	251	228	401	197	251	282	251	362	254	305	289	307	499	781
12.288	0	241	242	226	394	195	251	282	251	362	255	302	283	301	492	769
12.4109	0	237	237	218	390	193	247	281	252	360	254	299	280	297	484	758
12.5338	0	240	240	219	392	191	249	281	250	359	252	297	279	296	481	744
12.6566	0	240	240	220	394	192	246	278	251	360	253	298	279	296	481	729
12.7795	0	238	242	220	392	192	247	279	250	360	254	299	280	296	481	734
12.9024	0	239	242	220	393	193	248	280	249	359	254	300	282	296	484	733
13.0253	0	241	245	223	394	194	248	281	249	360	254	300	284	296	487	737
13.1482	0	243	246	226	394	200	253	283	249	360	255	296	283	294	487	717
13.271	0	235	236	220	383	190	246	272	248	359	250	294	279	287	471	700
13.3939	0	236	235	217	380	188	245	274	248	357	250	291	278	286	467	690
13.5168	0	233	232	219	379	189	246	272	246	356	247	291	277	284	466	698
13.6397	0	235	234	218	380	187	247	272	244	355	247	291	279	286	470	688
13.7626	0	236	236	220	381	189	248	273	244	355	248	292	282	286	472	699
13.8854	0	234	237	223	383	189	248	275	244	357	250	293	283	288	476	703
14.0083	0	235	240	224	385	190	248	275	245	358	249	295	286	288	481	712
14.1312	0	232	236	227	382	192	249	273	245	357	247	290	281	285	477	704
14.2541	0	226	227	218	376	185	243	271	245	357	246	287	278	278	467	696
14.377	0	226	225	216	373	186	244	270	244	355	244	287	278	276	464	695
14.4998	0	227	225	218	375	184	243	269	243	355	243	286	276	278	464	698
14.6227	0	227	227	218	376	185	245	270	242	355	242	286	278	278	466	694
14.7456	0	229	231	219	377	185	246	272	242	356	244	287	280	279	468	702
14.8685	0	230	232	223	380	185	246	271	242	356	245	288	282	281	471	701
14.9914	0	231	235	226	380	189	247	271	242	357	244	290	283	282	474	710
15.1142	0	224	224	220	375	184	246	268	241	355	242	285	277	275	463	693
15.2371	0	224	221	216	372	182	243	268	243	355	241	283	275	274	459	696
15.36	0	225	223	217	376	180	243	270	242	354	242	287	274	273	465	678
15.4829	0	226	227	217	380	183	244	270	243	355	241	292	276	274	476	691
15.6058	0	230	233	219	380	183	244	273	244	356	240	291	277	279	489	746
15.7286	0	236	235	219	379	186	245	272	245	357	238	292	277	278	495	802
15.8515	0	237	236	223	377	186	246	267	244	358	236	295	277	278	502	829
15.9744	0	228	238	225	373	186	246	261	243	360	232	295	278	274	507	840
16.0973	0	217	226	219	365	180	244	255	241	358	228	291	274	269	496	832
16.2202	0	216	224	217	362	178	243	259	243	358	229	289	273	265	496	854
16.343	0	215	225	216	362	179	243	262	243	358	227	289	270	264	499	880
16.4659	0	216	226	216	362	180	243	262	246	360	226	290	269	265	507	902
16.5888	0	216	229	220	360	180	244	263	246	361	224	291	268	264	521	916
16.7117	0	215	229	219	359	180	244	267	247	363	227	293	266	264	533	922
16.8346	0	217	234	222	361	180	244	269	249	364	229	294	267	265	541	935
16.9574	0	214	229	225	358	184	246	271	250	363	229	293	265	262	542	947
17.0803	0	208	222	215	351	179	244	267	249	362	225	289	262	257	536	943
17.2032	0	210	220	214	350	177	243	266	248	362	224	288	261	257	535	946
17.3261	0	210	225	217	352	179	244	265	247	362	225	290	262	259	535	940
17.449	0	213	229	220	356	179	244	262	247	364	222	292	264	260	535	941
17.5718	0	216	233	222	358	180	244	263	247	366	223	294	266	261	542	942
17.6947	0	217	237	226	360	181	246	263	249	367	224	295	267	261	547	947
17.8176	0	217	241	228	360	180	246	264	249	369	227	299	269	263	550	949
17.9405	0	216	238	230	358	185	248	265	250	369	225	299	267	261	552	956
18.0634	0	213	230	220	354	178	245	268	251	367	226	295	264	258	548	938
18.1862	0	214	231	220	355	178	246	275	255	369	230	297	263	259	549	917
18.3091	0	215	234	220	359	184	247	282	255	369	234	298	263	260	546	930
18.432	0	217	238	223	360	188	247	277	254	369	232	300	264	262	544	941
18.5549	0	222	240	226	361	185	248	268	253	369	226	306	265	259	548	922
18.6778	0	224	246	228	364	183	248	273	254	371	230	304	266	263	549	906
18.8006	0	225	247	231	369	191	249	275	254	371	234	307	268	267	546	861
18.9235	0	220	237	223	360	186	246	268	252	371	230	305	263	261	530	848
19.0464	0	219	235	220	357	182	244	266	251	369	227	301	265	261	522	848
19.1693	0	221	236	221	357	181	246	266	248	367	227	302	268	261	526	863
19.2922	0	219	238	222	358	180	246	269	249	368	229	303	267	262	527	871
19.415	0	222	240	223	363	184	247	271	249	370	230	305	268	263	532	874
19.5379	0	226	243	227	364	184	248	268	249	370	228	309	270	264	537	866
19.6608	0	227	246	229	368	184	248	270	249	372	230	311	273	264	541	867
19.7837	0	226	248	234	366	189	251	270	249	372	231	312	271	264	544	863
19.9066	0	221	237	224	360	182	248	270	249	370	229	308	268	260	537	867
20.0294	0	222	240	224	359	184	248	269	249	369	228	308	269	260	537	861
20.1523	0	223	239	224	360	182	247	270	249	369	229	308	270	261	540	863
20.2752	0	222	242	226	364	183	248	270	248	370	232	311	269	263	541	857
20.3981	0	223	244	229	366	185	248	269	250	369	232	314	271	265	548	863
20.521	0	226	249	230	368	185	248	272	251	371	232	313	272	268	551	876
20.6438	0	228	255	235	374	186	250	274	251	373	234	315	274	270	554	874
20.7667	0	225	251	237	370	190	251	274	251	372	237	314	273	268	554	868
20.8896	0	223	241	227	365	184	247	272	253	372	234	311	269	265	545	862
21.0125	0	223	243	228	365	185	247	271	251	371	232	311	271	265	547	865
21.1354	0	223	244	228	366	184	247	273	249	370	234	311	272	265	548	868
21.2582	0	223	247	231	368	185	249	275	251	371	237	312	271	268	549	864
21.3811	0	226	251	232	372	187	249	276	251	371	236	314	273	270	553	867
21.504	0	229	254	234	376	188	250	277	252	372	237	316	275	274	559	868
21.6269	0	230	260	240	378	191	251	279	252	374	239	317	275	275	564	873
21.7498	0	224	247	233	370	188	250	277	253	372	238	312	269	269	551	866
21.8726	0	223	243	228	367	185	246	275	253	372	235	313	269	267	548	861
21.9955	0	224	243	226	368	186	246	276	253	372	235	311	271	267	552	870
22.1184	0	224	245	228	369	185	248	277	251	369	237	313	272	266	552	867
22.2413	0	224	247	231	371	187	249	277	251	371	237	314	272	269	556	863
22.3642	0	226	248	230	373	185	249	277	251	371	236	316	274	270	556	868
22.487	0	229	251	233	376	187	251	279	251	372	237	316	275	271	556	865
22.6099	0	225	248	236	372	191	252	279	252	372	240	315	273	268	549	855
22.7328	0	218	240	226	367	186	248	276	251	370	237	311	270	265	543	846
22.8557	0	220	238	227	366	185	249	275	251	369	236	311	271	265	545	842
22.9786	0	223	240	227	367	185	250	273	250	367	234	312	272	264	546	833
23.1014	0	224	241	228	369	185	251	274	250	367	237	316	271	265	551	837
23.2243	0	222	244	230	369	184	250	276	251	368	237	316	273	268	553	849
23.3472	0	224	247	232	373	186	250	278	252	369	237	317	271	269	558	849
23.4701	0	227	247	236	374	190	253	278	252	369	236	316	272	270	558	856
23.593	0	220	237	227	367	185	247	276	253	367	237	313	268	265	546	849
23.7158	0	219	236	224	366	184	246	276	252	365	237	312	269	266	547	840
23.8387	0	220	236	225	365	186	248	275	251	364	233	310	270	269	549	838
23.9616	0	223	239	226	370	185	249	274	249	363	234	310	271	273	549	839
24.0845	0	225	242	228	373	187	250	276	250	364	236	311	271	274	551	844
24.2074	0	226	244	230	375	186	250	278	249	364	238	313	272	277	554	853
24.3302	0	227	248	231	380	188	250	280	250	364	238	314	272	277	559	860
24.4531	0	223	241	232	373	189	250	280	253	364	236	311	269	272	556	867
24.576	0	222	236	225	369	186	248	281	251	362	238	309	269	270	550	863
24.6989	0	222	238	226	371	187	248	282	250	361	237	309	269	272	552	860
24.8218	0	223	238	226	373	186	248	283	250	361	236	309	270	274	553	861
24.9446	0	227	241	228	377	187	249	283	251	362	236	309	269	277	556	858
25.0675	0	229	245	230	378	187	249	285	250	363	239	311	270	279	558	866
25.1904	0	231	248	232	382	189	250	287	251	364	241	312	272	281	562	864
25.3133	0	230	245	233	378	192	252	287	252	363	239	311	270	280	559	867
25.4362	0	225	235	225	373	186	249	286	252	362	237	308	267	276	548	856
25.559	0	226	237	225	375	187	249	288	251	360	239	307	269	277	549	862
25.6819	0	226	236	225	375	188	249	289	251	360	240	308	270	278	551	865
25.8048	0	228	240	226	377	189	250	290	251	361	239	309	272	280	553	863
25.9277	0	229	244	230	381	189	250	291	252	362	239	310	271	282	553	858
26.0506	0	233	246	231	385	190	251	294	253	362	243	309	273	285	555	857
26.1734	0	232	248	235	385	195	252	294	252	362	245	309	274	283	554	853
26.2963	0	225	233	226	376	189	248	290	254	362	239	305	267	277	538	848
26.4192	0	223	229	223	374	187	249	291	253	358	238	304	269	276	537	843
26.5421	0	223	230	225	375	187	249	293	252	358	242	304	270	275	539	844
26.665	0	224	232	225	376	188	249	294	251	358	242	306	271	277	542	845
26.7878	0	226	234	227	379	190	249	294	253	359	241	305	270	279	543	847
26.9107	0	227	237	228	382	190	250	294	252	360	240	306	270	279	548	843
27.0336	0	228	239	230	383	191	251	295	253	360	243	309	271	281	553	846
27.1565	0	221	230	231	377	192	252	294	252	359	242	304	267	277	541	852
27.2794	0	221	225	224	372	188	247	292	253	358	238	301	268	274	533	837
27.4022	0	221	227	224	373	189	250	292	251	356	239	300	270	275	533	829
27.5251	0	221	228	225	374	188	250	293	251	357	241	301	270	276	534	833
27.648	0	223	230	226	378	190	250	295	251	357	242	303	271	277	535	838
27.7709	0	224	231	228	380	191	250	294	252	357	240	304	272	279	538	838
27.8938	0	225	233	230	382	191	252	295	252	359	240	304	273	280	541	837
28.0166	0	224	234	234	381	195	253	296	252	359	242	304	271	279	541	835
28.1395	0	217	223	225	374	189	249	293	253	358	242	301	267	274	529	829
28.2624	0	217	222	224	375	189	250	292	252	357	238	301	270	275	528	818
28.3853	0	217	223	224	376	189	251	291	252	356	238	299	271	276	523	806
28.5082	0	219	225	226	379	191	251	292	250	356	241	298	275	279	520	804
28.631	0	223	229	229	382	193	252	293	250	358	244	300	274	281	520	811
28.7539	0	224	231	230	386	191	252	293	250	358	242	301	275	282	526	823
28.8768	0	225	233	234	387	195	253	295	252	359	242	302	276	282	529	822
28.9997	0	218	222	227	380	191	250	293	251	357	243	299	269	275	516	812
29.1226	0	218	219	222	378	190	249	292	252	356	242	297	270	273	510	812
29.2454	0	220	219	223	379	189	249	291	250	356	240	297	272	275	510	805
29.3683	0	221	220	224	381	189	251	292	250	355	240	299	271	273	514	809
29.4912	0	224	224	224	383	190	251	294	249	356	242	300	272	276	516	807
29.6141	0	224	226	227	388	191	252	294	250	356	243	301	273	277	520	813
29.737	0	226	228	229	391	193	252	295	250	356	242	304	275	278	524	826
29.8598	0	224	225	232	387	195	254	293	249	357	240	300	272	276	519	819
29.9827	0	221	217	222	382	189	248	292	249	356	242	298	269	270	509	811
30.1056	0	221	218	221	384	190	250	293	247	353	242	299	270	271	510	809
30.2285	0	222	218	223	385	191	249	293	248	354	240	300	269	271	511	809
30.3514	0	223	222	224	389	191	250	293	245	352	241	301	269	271	514	811
30.4742	0	226	223	225	391	192	250	295	247	354	243	301	270	272	517	819
30.5971	0	229	227	226	393	192	250	296	247	354	243	302	273	274	522	826
30.72	0	230	230	230	395	196	251	296	247	355	243	303	273	275	524	826
30.8429	0	226	222	224	389	192	249	294	248	353	241	299	268	269	513	815
30.9658	0	226	220	222	389	190	248	294	248	352	243	298	268	267	510	812
31.0886	0	225	222	221	391	191	249	295	244	349	242	297	268	269	512	820
31.2115	0	226	224	222	393	191	249	294	244	350	240	298	267	270	515	814
31.3344	0	228	227	224	398	192	250	296	244	350	241	298	268	273	517	810
31.4573	0	229	232	225	401	194	251	299	245	351	245	299	269	274	520	815
31.5802	0	232	235	227	405	196	250	300	246	351	246	301	272	278	523	830
31.703	0	233	238	229	403	199	252	298	245	352	244	298	270	277	522	835
31.8259	0	229	229	223	398	194	248	295	246	349	242	294	266	272	510	829
31.9488	0	228	229	222	396	191	248	298	244	348	244	295	267	271	510	830
32.0717	0	230	230	222	398	194	249	298	244	347	243	295	268	271	510	839
32.1946	0	231	235	222	401	195	250	297	243	348	242	296	267	274	513	840
32.3174	0	234	238	223	404	195	249	297	243	349	242	296	269	276	513	830
32.4403	0	242	247	230	419	195	252	296	242	350	245	292	275	284	501	802
32.5632	0	249	251	233	434	198	253	296	243	350	248	293	279	288	501	796
32.6861	0	249	252	236	430	204	254	296	244	351	247	296	275	286	510	831
32.809	0	244	243	228	422	200	252	296	243	348	246	291	270	283	501	824
32.9318	0	243	242	226	420	199	251	298	243	347	248	290	271	284	502	824
33.0547	0	245	244	227	420	200	251	299	243	347	249	292	271	284	501	833
33.1776	0	246	248	227	422	199	251	300	246	347	249	293	272	287	503	833
33.3005	0	248	251	230	425	200	251	300	245	349	248	294	273	287	510	837
33.4234	0	250	256	231	428	200	252	303	246	351	251	295	274	290	514	840
33.5462	0	251	259	234	429	203	254	303	247	352	253	296	276	291	518	853
33.6691	0	247	252	232	423	200	254	301	248	350	249	292	270	287	509	849
33.792	0	246	249	227	421	197	251	301	247	348	250	291	269	284	507	840
33.9149	0	247	251	228	420	198	251	301	247	349	251	291	271	285	509	841
34.0378	0	248	252	229	420	197	251	301	247	350	251	293	270	286	509	849
34.1606	0	250	255	230	421	198	252	300	248	350	251	294	272	289	514	853
34.2835	0	250	258	233	423	198	253	302	247	352	251	295	273	291	518	850
34.4064	0	253	260	234	425	199	253	303	248	353	253	296	274	294	522	852
34.5293	0	253	263	240	426	202	254	303	250	354	255	297	272	294	524	865
34.6522	0	249	254	232	419	198	253	300	248	351	249	292	268	288	515	862
34.775	0	249	253	229	417	195	252	298	248	349	249	292	269	287	514	854
34.8979	0	249	252	230	417	196	251	299	249	350	251	292	269	287	514	851
35.0208	0	249	256	230	419	197	252	298	248	351	251	293	268	290	515	858
35.1437	0	254	260	233	425	197	254	297	248	353	250	294	271	292	517	853
35.2666	0	254	259	235	425	198	254	298	248	355	251	295	274	294	520	850
35.3894	0	255	261	238	427	199	253	299	249	356	253	297	274	294	527	857
35.5123	0	256	264	241	426	203	256	300	251	358	254	298	273	295	532	868
35.6352	0	251	257	234	420	197	254	297	250	355	249	294	268	289	525	866
35.7581	0	251	255	231	418	195	253	297	249	355	248	294	268	290	525	857
35.881	0	251	256	232	419	196	253	298	250	355	250	296	269	289	527	859
36.0038	0	253	259	232	421	197	254	299	250	357	251	298	266	292	528	869
36.1267	0	257	262	235	424	198	255	298	250	358	251	299	269	294	533	877
36.2496	0	258	263	236	427	197	255	299	251	360	250	301	270	295	537	879
36.3725	0	262	268	239	430	197	256	303	252	360	256	302	270	298	540	882
36.4954	0	265	271	241	432	202	259	305	253	360	258	303	271	300	541	888
36.6182	0	263	262	236	428	199	256	300	253	358	256	298	266	296	528	877
36.7411	0	263	262	234	428	197	257	300	250	355	255	297	267	295	526	874
36.864	0	265	262	236	429	198	256	301	250	356	257	298	268	298	532	869
36.9869	0	266	263	236	432	199	257	302	251	356	258	300	266	300	534	880
37.1098	0	267	267	236	434	199	257	302	251	357	257	301	268	301	538	885
37.2326	0	269	269	239	437	200	259	302	252	358	258	302	270	305	542	883
37.3555	0	273	274	242	441	202	260	304	251	360	260	302	272	306	544	885
37.4784	0	274	275	244	441	205	261	303	251	360	260	302	271	306	544	898
37.6013	0	273	268	239	436	201	258	301	251	359	256	297	267	303	533	895
37.7242	0	273	268	237	435	198	258	301	250	358	257	298	268	302	535	886
37.847	0	279	271	239	439	200	259	304	250	358	259	296	269	305	539	884
37.9699	0	279	272	239	441	201	259	304	252	358	261	300	268	307	541	895
38.0928	0	282	275	239	443	203	260	304	252	360	259	301	270	309	544	901
38.2157	0	283	279	242	446	203	261	305	252	361	260	301	271	310	547	896
38.3386	0	285	282	245	447	205	262	307	254	362	263	302	271	311	551	899
38.4614	0	282	274	242	443	204	261	308	253	359	263	300	268	308	542	906
38.5843	0	281	273	238	443	202	259	308	253	358	260	299	267	307	544	909
38.7072	0	279	274	238	445	201	260	307	254	359	260	300	267	308	548	899
38.8301	0	281	277	239	446	202	260	308	253	360	263	300	267	309	550	898
38.953	0	283	280	239	448	201	260	309	255	360	264	302	266	310	553	911
39.0758	0	291	285	242	453	201	260	310	255	362	263	303	267	312	557	917
39.1987	0	376	296	243	460	199	261	311	258	363	265	305	267	314	563	923
39.3216	0	466	303	248	464	204	264	311	259	362	268	304	268	314	568	968
39.4445	0	427	295	241	460	203	260	310	259	360	266	302	263	311	559	978
39.5674	0	368	291	239	459	201	260	310	257	360	263	300	265	312	551	948
39.6902	0	339	286	242	456	209	260	308	255	362	265	291	274	322	518	860
39.8131	0	316	283	244	452	207	268	290	235	366	243	259	286	342	479	853
39.936	0	305	286	246	456	200	264	289	233	364	250	270	285	346	500	893
40.0589	0	303	286	248	458	206	264	293	237	362	257	281	287	347	512	927
40.1818	0	298	290	248	458	205	265	298	237	363	261	284	288	349	519	939
40.3046	0	299	288	250	455	209	268	301	239	363	263	282	284	347	516	934
40.4275	0	314	285	242	454	206	264	300	240	361	264	283	281	346	511	943
40.5504	0	383	290	241	460	207	265	297	240	361	262	284	281	345	514	968
40.6733	0	377	291	243	463	205	265	296	239	361	264	285	280	346	512	982
40.7962	0	347	289	246	464	207	265	298	241	363	267	286	282	348	515	961
40.919	0	334	287	247	463	208	266	297	241	364	268	287	284	347	516	910
41.0419	0	328	288	248	464	208	268	299	241	365	268	286	286	350	516	880
41.1648	0	322	288	251	464	208	269	301	243	366	269	287	286	352	522	897
41.2877	0	313	279	246	458	206	266	302	244	363	269	285	281	346	512	891
41.4106	0	314	277	241	455	204	265	305	247	362	270	286	279	345	515	911
41.5334	0	324	282	242	460	205	264	305	248	363	270	287	278	347	518	928
41.6563	0	325	283	242	462	206	264	307	249	364	271	288	279	347	518	928
41.7792	0	330	284	244	462	206	265	310	250	365	273	289	280	347	522	937
41.9021	0	333	289	246	464	209	267	310	249	366	274	290	283	348	526	944
42.025	0	336	291	248	467	208	267	311	251	367	274	291	284	349	528	947
42.1478	0	334	291	251	466	212	270	310	251	367	274	289	283	348	528	940
42.2707	0	328	282	245	461	208	265	310	252	367	275	287	278	343	513	928
42.3936	0	330	279	241	461	208	264	310	251	366	274	287	278	342	512	933
42.5165	0	332	280	242	461	206	265	308	250	366	273	288	279	344	514	937
42.6394	0	333	281	243	462	206	268	310	249	366	275	289	279	344	515	935
42.7622	0	334	284	244	465	205	267	311	249	365	276	289	280	345	520	938
42.8851	0	336	287	246	467	206	267	312	251	366	277	291	283	347	523	940
43.008	0	338	292	248	470	207	268	315	251	367	278	292	283	347	527	941
43.1309	0	339	297	251	472	209	270	315	252	367	278	290	281	348	532	945
43.2538	0	339	291	244	470	206	266	316	253	366	279	289	278	343	528	936
43.3766	0	345	292	242	473	204	264	315	254	366	277	291	275	344	532	951
43.4995	0	350	293	242	475	204	265	316	254	364	275	292	273	342	538	945
43.6224	0	353	295	242	477	204	265	317	255	365	275	296	273	341	543	948
43.7453	0	354	297	245	478	204	266	318	255	367	276	298	273	339	549	950
43.8682	0	355	299	246	479	206	266	316	255	368	274	300	274	337	554	949
43.991	0	355	301	248	481	206	266	316	256	369	273	301	275	337	559	947
44.1139	0	352	298	250	477	207	268	316	256	369	272	301	273	331	560	948
44.2368	0	341	288	243	470	204	263	316	258	369	273	300	269	325	557	941
44.3597	0	340	286	241	467	204	265	315	256	366	270	302	268	321	563	951
44.4826	0	343	289	239	466	203	264	312	257	366	269	307	265	317	569	944
44.6054	0	334	289	242	459	202	263	315	257	366	270	308	265	317	575	948
44.7283	0	323	291	242	456	202	263	317	257	367	270	308	265	313	581	954
44.8512	0	326	294	245	458	200	264	316	258	368	268	311	266	315	582	956
44.9741	0	330	300	247	462	203	266	315	260	369	268	310	268	317	585	949
45.097	0	324	292	249	458	207	265	314	258	368	269	310	267	312	579	952
45.2198	0	318	285	240	455	202	261	313	256	365	268	305	263	308	570	952
45.3427	0	318	284	241	454	201	259	312	256	365	263	303	264	307	573	953
45.4656	0	318	286	240	453	201	261	312	254	363	261	302	265	306	574	955
45.5885	0	319	287	240	454	200	262	312	253	363	263	302	266	308	576	950
45.7114	0	320	290	242	456	199	263	312	254	363	264	302	267	309	581	955
45.8342	0	322	294	244	460	199	263	310	254	364	261	302	270	312	579	947
45.9571	0	323	297	248	464	202	266	308	253	365	261	300	272	315	578	940
46.08	0	320	286	246	459	201	262	306	251	364	262	295	269	313	549	913
46.2029	0	316	283	239	454	199	260	305	251	363	262	293	267	310	547	916
46.3258	0	312	281	243	455	200	261	298	248	362	258	290	270	310	539	898
46.4486	0	311	279	244	453	201	261	292	243	362	253	286	275	309	532	889
46.5715	0	312	279	245	452	200	263	290	241	363	253	287	277	312	534	882
46.6944	0	312	280	246	452	200	263	290	242	365	256	291	280	315	536	880
46.8173	0	311	286	250	453	199	264	292	244	366	259	293	282	318	541	883
46.9402	0	310	288	252	454	202	264	295	245	368	261	294	282	319	547	897
47.063	0	305	284	251	447	204	266	295	245	366	261	290	276	312	540	897
47.1859	0	313	279	246	450	205	264	283	242	366	256	289	277	311	528	863
47.3088	0	320	278	248	450	202	262	276	241	367	252	289	280	312	529	855
47.4317	0	310	277	246	446	198	265	276	240	366	251	290	281	313	533	878
47.5546	0	309	282	249	447	199	264	282	242	368	255	293	281	314	538	888
47.6774	0	311	287	253	450	202	266	287	246	370	258	293	283	318	542	895
47.8003	0	312	289	256	452	203	266	290	247	372	259	296	285	320	545	903
47.9232	0	311	289	257	450	205	268	290	248	373	261	296	285	319	545	896
48.0461	0	303	280	249	444	200	266	291	249	371	261	293	279	315	533	897
48.169	0	298	280	249	445	202	266	293	250	371	262	295	282	315	537	895
48.2918	0	287	281	249	445	202	266	289	250	372	260	295	282	316	538	740
48.4147	0	292	281	250	447	201	267	292	250	374	261	295	282	319	540	769
48.5376	0	299	286	253	450	203	267	293	252	376	264	296	283	319	545	845
48.6605	0	305	290	255	454	204	269	296	253	376	264	299	284	322	549	877
48.7834	0	303	287	258	451	207	271	297	254	377	265	297	282	320	547	907
48.9062	0	284	276	250	446	204	268	297	254	374	263	295	278	315	532	824
49.0291	0	283	275	248	442	202	267	294	252	375	263	294	279	315	531	693
49.152	0	285	276	247	443	202	268	289	252	374	258	294	282	315	534	620
49.2749	0	291	283	246	447	199	268	287	250	375	256	294	280	316	537	639
49.3978	0	293	286	249	448	201	268	287	251	376	256	296	280	319	539	639
49.5206	0	295	284	252	446	201	268	290	252	378	258	298	282	321	543	642
49.6435	0	291	281	256	443	205	271	292	254	378	260	299	280	320	542	645
49.7664	0	285	272	247	438	199	268	293	254	376	259	296	276	317	533	643
49.8893	0	286	270	245	438	199	268	295	255	376	261	297	276	317	536	662
50.0122	0	285	270	245	438	200	269	298	257	376	263	298	276	317	537	666
50.135	0	288	271	246	441	200	268	299	257	377	264	299	275	318	538	686
50.2579	0	290	274	248	444	201	270	298	258	377	264	300	279	320	539	692
50.3808	0	292	276	249	445	201	270	301	258	378	265	301	280	321	541	710
50.5037	0	289	271	252	442	204	272	301	258	377	265	299	277	319	534	731
50.6266	0	285	264	244	438	200	267	300	260	377	265	297	273	315	523	730
50.7494	0	285	264	243	439	198	268	299	258	374	264	297	276	316	523	736
50.8723	0	285	263	242	438	199	268	300	258	375	264	297	276	317	524	739
50.9952	0	287	266	243	441	199	269	302	259	375	265	298	276	318	526	741
51.1181	0	288	268	246	444	200	269	302	259	376	265	300	278	319	530	751
51.241	0	289	270	247	445	203	270	303	260	378	265	300	280	321	533	758
51.3638	0	283	263	246	440	201	269	301	260	376	265	296	276	316	522	745
51.4867	0	279	258	241	437	198	267	301	261	376	264	296	274	315	517	731
51.6096	0	280	258	240	437	198	268	301	258	374	265	297	276	316	518	742
51.7325	0	280	260	240	439	199	268	301	258	374	263	299	276	317	520	746
51.8554	0	280	262	241	441	198	268	302	259	375	264	298	277	319	522	747
51.9782	0	282	265	243	444	200	267	302	259	377	265	300	280	320	525	739
52.1011	0	285	268	245	444	202	270	303	260	377	266	301	280	322	530	751
52.224	0	278	262	246	439	202	268	300	261	377	265	299	275	318	519	748
52.3469	0	276	257	241	437	197	265	301	262	376	265	298	276	317	515	742
52.4698	0	276	258	241	437	199	267	300	258	374	266	298	277	317	516	733
52.5926	0	278	260	241	437	199	268	301	258	374	265	299	275	317	516	740
52.7155	0	280	263	242	439	199	267	300	259	376	264	300	277	318	517	743
52.8384	0	280	265	243	441	199	268	302	259	376	265	301	278	319	522	746
52.9613	0	277	265	246	441	202	270	303	259	376	266	300	278	319	520	736
53.0842	0	271	255	240	434	198	264	299	261	375	265	297	274	315	509	737
53.207	0	271	254	238	434	197	264	297	258	373	264	297	275	314	507	738
53.3299	0	271	254	239	434	197	264	297	258	373	264	297	276	315	506	738
53.4528	0	272	257	238	435	197	265	299	257	373	264	298	275	316	508	729
53.5757	0	274	259	240	437	198	266	299	257	373	264	299	277	317	512	741
53.6986	0	276	261	242	439	199	266	298	257	375	264	300	279	318	515	742
53.8214	0	276	263	244	439	201	268	299	257	376	266	301	280	318	518	748
53.9443	0	269	254	243	433	199	267	298	257	374	266	297	274	314	505	734
54.0672	0	265	248	238	428	196	263	296	258	372	263	294	272	310	498	728
54.1901	0	266	247	236	429	196	262	295	257	373	262	294	275	309	498	725
54.313	0	265	249	236	429	195	263	294	254	370	263	294	274	311	497	725
54.4358	0	266	251	239	431	196	264	294	254	371	264	295	275	311	499	723
54.5587	0	267	253	240	433	197	264	295	254	372	264	297	276	312	501	726
54.6816	0	270	255	241	435	198	265	295	253	373	264	296	280	312	506	721
54.8045	0	272	258	243	436	198	265	295	255	373	265	298	282	315	508	730
54.9274	0	267	254	246	432	201	267	296	254	373	266	295	279	312	502	727
55.0502	0	261	246	239	427	196	262	292	255	371	263	291	273	306	491	711
55.1731	0	263	246	238	426	195	263	291	253	369	261	289	275	305	490	705
55.296	0	262	245	238	426	195	263	290	252	370	262	289	275	306	489	710
55.4189	0	263	248	239	428	196	263	292	252	370	262	291	276	308	491	713
55.5418	0	264	251	240	428	197	264	292	252	370	262	293	278	307	496	714
55.6646	0	268	253	242	430	197	264	292	252	372	262	293	280	310	497	710
55.7875	0	269	255	245	432	199	265	294	253	373	263	294	283	312	501	712
55.9104	0	269	257	248	435	201	266	294	252	374	265	294	284	312	503	720
56.0333	0	263	249	244	426	197	263	291	253	372	263	290	278	306	490	709
56.1562	0	261	245	239	424	196	263	291	251	371	261	288	277	304	486	702
56.279	0	262	245	240	423	196	263	291	251	370	261	288	278	305	486	700
56.4019	0	263	247	241	424	196	263	290	251	370	262	290	278	306	488	705
56.5248	0	264	249	241	426	195	263	291	251	371	262	290	281	307	490	706
56.6477	0	265	251	243	427	197	264	292	252	372	262	292	282	309	494	707
56.7706	0	266	253	245	430	198	264	294	251	373	264	293	284	310	499	712
56.8934	0	268	257	248	434	199	265	295	252	373	264	294	286	311	503	721
57.0163	0	268	260	253	433	203	267	294	254	375	266	295	286	312	503	725
57.1392	0	262	251	245	427	198	265	292	252	372	264	291	279	307	491	707
57.2621	0	260	250	243	426	197	262	293	252	372	263	290	280	306	490	704
57.385	0	262	250	243	426	196	264	292	253	371	263	291	281	307	490	714
57.5078	0	263	252	244	428	197	263	292	252	372	263	292	281	308	492	720
57.6307	0	262	254	245	431	198	265	293	252	373	264	294	284	309	498	716
57.7536	0	265	257	247	433	198	265	296	254	374	265	294	285	312	502	717
57.8765	0	267	261	252	434	200	265	296	255	376	266	296	287	312	504	730
57.9994	0	269	265	253	437	199	266	297	255	377	266	297	287	314	509	732
58.1222	0	267	262	255	434	202	267	297	255	377	266	295	285	313	505	730
58.2451	0	263	257	248	432	198	265	296	254	375	266	294	283	310	499	721
58.368	0	264	257	246	431	199	265	297	255	375	265	294	283	312	500	732
58.4909	0	265	258	247	432	198	265	296	255	375	264	295	282	312	501	731
58.6138	0	267	262	248	434	199	266	297	256	377	266	296	284	314	506	738
58.7366	0	268	265	251	437	200	267	298	256	377	267	297	286	316	510	737
58.8595	0	270	268	254	440	201	266	299	257	378	268	298	287	317	512	746
58.9824	0	273	271	256	441	202	267	300	258	380	268	300	290	319	516	746
59.1053	0	271	270	259	439	205	270	301	259	380	268	299	288	317	515	750
59.2282	0	264	260	250	433	201	266	298	260	379	268	296	281	313	499	737
59.351	0	264	258	247	430	198	265	297	258	377	266	295	281	312	499	736
59.4739	0	265	258	247	429	197	266	295	257	375	266	295	282	311	501	734
59.5968	0	266	260	248	431	197	266	296	257	376	267	296	283	312	501	739
59.7197	0	267	262	249	431	199	266	297	258	376	267	297	284	314	506	742
59.8426	0	268	264	252	433	200	267	296	258	377	266	298	286	314	508	743
59.9654	0	270	268	255	435	200	268	298	257	379	266	299	288	316	511	743
60.0883	0	272	272	257	438	200	268	298	258	379	268	299	290	318	515	747
60.2112	0	267	268	258	433	204	271	297	257	379	268	297	287	316	511	749
60.3341	0	262	258	249	426	198	265	293	259	378	266	293	280	310	497	735
60.457	0	263	255	247	424	197	264	292	257	376	265	292	283	308	496	728
60.5798	0	263	257	247	423	195	265	292	254	374	265	293	282	308	497	727
60.7027	0	264	259	248	425	196	265	293	254	375	265	294	284	310	498	734
60.8256	0	265	261	250	425	196	266	291	254	374	263	294	287	311	502	734
60.9485	0	266	262	252	427	197	266	293	255	376	264	296	287	311	506	734
61.0714	0	268	267	255	429	198	267	293	254	377	265	296	290	314	508	738
61.1942	0	270	270	258	430	200	269	293	255	378	265	297	290	314	513	746
61.3171	0	262	261	255	423	200	268	291	255	376	264	293	285	308	499	730
61.44	0	260	255	248	418	195	263	289	255	376	262	290	282	305	493	726
61.5629	0	261	256	248	417	194	264	289	254	373	261	290	283	304	494	716
61.6858	0	261	257	249	417	194	265	289	251	372	262	290	284	306	494	724
61.8086	0	264	258	250	420	195	266	288	251	372	261	291	285	307	497	729
61.9315	0	263	261	250	421	195	266	289	252	374	261	291	288	308	501	731
62.0544	0	262	265	255	423	197	266	291	251	374	262	294	289	310	505	725
62.1773	0	266	267	256	428	197	267	292	251	375	263	295	290	312	509	737
62.3002	0	266	268	260	427	201	268	291	253	376	262	294	290	312	508	738
62.423	0	260	258	251	420	197	267	289	251	373	262	290	283	306	495	730
62.5459	0	259	257	249	419	195	266	288	251	372	261	289	284	305	495	718
62.6688	0	259	257	250	417	194	265	288	250	372	259	288	284	305	495	726
62.7917	0	262	258	249	420	195	266	287	250	372	259	289	284	306	496	726
62.9146	0	263	260	250	421	195	266	289	251	372	260	290	285	307	499	730
63.0374	0	262	262	251	424	195	266	288	251	373	261	292	288	309	502	730
63.1603	0	264	266	255	425	196	267	290	250	375	260	292	289	311	506	739
63.2832	0	261	261	255	423	197	269	289	251	374	259	290	285	309	499	731
63.4061	0	256	254	248	418	193	266	287	249	370	258	286	281	304	489	728
63.529	0	257	253	246	417	192	265	286	249	370	258	286	282	303	490	728
63.6518	0	257	254	246	416	191	264	285	249	370	256	287	282	303	490	728
63.7747	0	259	256	246	418	192	264	286	249	371	256	287	282	306	492	726
63.8976	0	262	257	247	419	192	265	286	249	371	258	288	284	306	495	730
64.0205	0	263	260	250	421	194	266	288	249	371	259	289	286	308	499	732
64.1434	0	265	262	251	425	194	266	288	249	373	258	291	288	311	502	739
64.2662	0	265	265	257	425	198	268	288	250	373	260	290	288	311	504	738
64.3891	0	256	253	249	418	194	267	286	249	370	259	286	279	304	488	728
64.512	0	253	250	244	414	191	264	287	248	368	258	284	278	302	483	729
64.6349	0	255	249	244	413	191	264	285	248	367	256	284	280	303	485	727
64.7578	0	257	251	243	414	190	264	286	248	367	256	284	280	304	485	728
64.8806	0	258	253	244	416	192	264	288	249	368	258	285	281	306	488	732
65.0035	0	260	255	244	418	192	264	288	249	368	258	287	283	308	492	739
65.1264	0	264	257	248	420	194	265	289	249	369	259	288	285	309	497	747
65.2493	0	263	261	250	424	194	265	290	250	370	260	288	287	312	501	746
65.3722	0	261	260	253	420	196	267	290	250	370	260	287	284	309	497	739
65.495	0	254	250	243	414	193	264	289	249	367	258	284	278	304	485	738
65.6179	0	254	250	241	413	191	264	287	249	366	257	283	277	304	486	744
65.7408	0	255	250	242	413	190	264	287	248	366	257	283	278	304	485	738
65.8637	0	256	252	243	415	191	264	288	249	367	256	285	280	306	487	731
65.9866	0	258	255	244	417	193	264	289	248	367	258	287	281	307	490	743
66.1094	0	261	257	245	418	196	265	290	249	368	258	287	283	309	495	741
66.2323	0	270	267	250	419	196	268	286	247	371	256	285	287	307	495	729
66.3552	0	273	272	253	424	198	267	285	247	371	255	286	290	311	498	721
66.4781	0	264	260	254	417	200	269	285	247	371	255	284	283	308	488	725
66.601	0	258	253	245	413	194	266	285	247	368	254	283	280	305	481	716
66.7238	0	257	252	244	412	194	266	285	248	368	255	282	280	305	483	720
66.8467	0	258	251	244	412	195	267	286	247	368	255	282	280	305	482	711
66.9696	0	259	253	245	414	196	266	286	247	369	256	284	282	306	484	720
67.0925	0	262	255	246	415	197	267	286	248	370	257	284	284	307	487	722
67.2154	0	263	257	249	415	197	268	288	248	372	256	284	286	308	490	727
67.3382	0	262	259	251	417	198	268	290	249	373	258	286	289	309	494	725
67.4611	0	261	258	255	415	202	270	289	248	372	257	285	285	307	490	725
67.584	0	256	248	245	408	197	266	288	249	370	256	281	280	301	476	706
67.7069	0	254	245	243	404	195	266	286	248	368	255	281	279	301	473	707
67.8298	0	255	245	243	405	194	266	286	247	368	255	281	279	302	473	706
67.9526	0	257	247	244	406	195	267	287	247	368	255	282	281	303	476	706
68.0755	0	259	249	245	408	197	267	289	248	370	255	283	282	306	480	703
68.1984	0	261	250	247	410	196	267	288	248	371	256	284	285	306	485	708
68.3213	0	260	253	249	413	197	267	291	251	373	257	285	288	308	489	710
68.4442	0	261	255	251	416	198	268	290	250	374	257	287	288	310	495	718
68.567	0	253	248	250	412	197	268	291	252	372	256	284	282	304	482	709
68.6899	0	249	240	242	408	194	266	290	251	369	256	282	279	299	479	706
68.8128	0	250	240	242	407	193	266	290	251	369	255	282	278	300	477	710
68.9357	0	251	241	243	410	193	266	290	251	370	255	282	279	300	478	709
69.0586	0	254	244	244	413	194	267	290	250	370	256	284	280	303	482	711
69.1814	0	254	247	246	414	194	266	290	251	372	257	286	283	304	485	712
69.3043	0	258	249	247	417	195	266	291	250	373	258	287	285	307	488	719
69.4272	0	259	253	250	419	197	267	291	251	375	258	288	288	309	493	729
69.5501	0	256	251	253	419	199	270	292	253	374	258	288	285	307	490	724
69.673	0	252	243	245	413	193	267	290	251	372	258	285	280	303	480	709
69.7958	0	253	243	243	414	192	266	289	251	371	258	285	281	304	479	720
69.9187	0	255	244	244	414	192	266	290	251	372	257	285	280	304	481	724
70.0416	0	255	247	244	417	193	266	290	252	372	258	287	283	306	484	721
70.1645	0	257	248	247	419	194	266	290	252	373	259	289	286	308	489	722
70.2874	0	258	251	247	422	194	266	291	253	374	261	289	286	310	492	735
70.4102	1	260	255	251	426	195	268	292	254	376	261	292	289	311	496	738
70.5331	0	259	256	256	425	199	269	293	254	376	261	291	286	310	494	736
70.656	0	253	244	245	416	193	267	289	253	372	260	287	278	304	479	719
70.7789	0	252	241	242	415	192	265	289	254	372	259	285	279	304	477	724
70.9018	0	255	242	242	415	192	266	289	252	370	258	286	279	305	477	722
71.0246	0	254	244	243	418	192	265	290	252	372	259	287	280	306	479	727
71.1475	0	257	246	244	420	191	265	291	253	371	260	288	282	308	483	722
71.2704	0	259	249	247	420	193	266	291	252	373	260	290	285	310	487	735
71.3933	0	260	252	248	425	193	267	291	253	374	261	291	286	311	492	738
71.5162	0	263	254	251	428	196	267	293	254	375	262	291	288	314	495	745
71.639	0	259	254	256	423	198	269	292	253	375	261	291	285	311	490	736
71.7619	0	253	242	244	417	193	264	289	255	373	260	286	277	305	477	726
71.8848	0	252	240	241	416	190	265	288	254	371	258	286	278	306	476	720
72.0077	0	252	241	241	417	191	265	289	252	370	260	286	278	306	475	728
72.1306	0	253	243	242	419	192	265	290	252	370	260	288	280	309	479	727
72.2534	0	256	245	243	420	193	265	291	252	372	261	290	281	309	482	734
72.3763	0	259	247	246	423	193	266	291	252	372	260	290	284	311	487	735
72.4992	0	260	251	248	426	195	266	291	252	373	261	291	286	314	492	741
72.6221	0	261	254	250	428	196	267	293	254	375	263	293	287	315	496	746
72.745	0	259	255	254	426	198	269	294	254	374	263	293	285	313	496	752
72.8678	0	255	245	246	421	194	266	289	253	371	261	289	280	309	480	729
72.9907	0	254	243	242	419	193	265	290	252	371	261	289	280	309	478	729
73.1136	0	254	244	243	420	193	266	291	253	371	261	290	279	311	479	735
73.2365	0	255	247	244	422	194	266	292	254	372	262	290	281	311	481	732
73.3594	0	259	249	245	423	194	266	292	254	372	262	292	283	313	484	735
73.4822	0	261	250	247	426	195	266	293	255	373	263	293	284	314	488	739
73.6051	0	260	252	248	427	196	266	295	255	374	264	294	286	315	494	745
73.728	0	263	257	251	431	200	269	295	257	375	265	295	288	317	497	746
73.8509	0	258	248	249	422	196	269	293	255	373	265	292	280	312	480	729
73.9738	0	255	242	243	418	194	265	292	256	372	263	289	279	309	475	718
74.0966	0	256	243	242	418	195	266	292	255	369	263	290	279	310	475	725
74.2195	0	255	244	242	419	195	265	292	254	371	263	291	279	311	476	723
74.3424	0	258	248	243	422	195	265	292	255	371	264	293	282	312	480	721
74.4653	0	260	250	245	422	197	268	293	254	372	265	294	284	313	483	722
74.5882	0	261	252	248	424	198	267	294	255	373	266	294	287	316	487	734
74.711	0	264	255	250	427	199	268	295	255	375	265	296	288	319	491	740
74.8339	0	264	258	255	427	203	269	295	257	375	266	296	289	317	492	735
74.9568	0	257	247	247	421	197	269	294	256	372	266	294	280	313	478	715
75.0797	0	255	244	243	418	196	267	294	256	370	266	292	279	311	475	720
75.2026	0	256	245	243	418	196	267	294	256	371	265	293	279	312	475	722
75.3254	0	258	248	244	420	197	267	295	257	372	266	294	280	313	477	718
75.4483	0	261	250	244	422	198	268	295	257	373	267	294	283	314	482	721
75.5712	0	262	252	245	425	199	267	297	258	373	268	297	284	315	486	731
75.6941	0	264	255	248	428	200	269	297	258	375	268	298	287	317	490	731
75.817	0	265	258	251	429	200	269	299	259	375	268	298	289	319	493	733
75.9398	0	264	259	254	428	203	271	299	260	376	269	298	287	319	492	732
76.0627	0	260	249	245	423	199	269	296	258	374	269	297	282	314	481	731
76.1856	0	261	249	244	423	198	267	297	260	374	268	295	282	314	481	729
76.3085	0	259	251	245	423	198	268	299	260	374	268	297	282	314	481	729
76.4314	0	261	252	245	426	198	268	299	260	375	270	297	283	315	486	727
76.5542	0	264	255	247	428	200	269	300	260	376	270	298	286	318	489	738
76.6771	0	265	257	249	430	200	270	301	262	377	270	300	288	319	493	740
76.8	0	267	261	251	434	200	270	301	262	379	270	300	290	321	496	740
76.9229	0	267	263	256	434	202	272	302	263	379	272	300	291	320	498	739
77.0458	0	261	253	248	427	201	269	300	263	378	271	298	281	315	483	735
77.1686	0	261	249	245	423	197	268	299	261	375	269	297	281	314	479	732
77.2915	0	261	249	244	425	198	268	300	261	375	270	296	280	314	478	735
77.4144	0	261	251	244	425	197	268	299	261	375	270	297	281	315	480	727
77.5373	0	264	254	245	426	198	269	300	260	376	269	298	283	316	484	739
77.6602	0	266	256	246	429	197	269	300	261	376	270	299	286	317	487	740
77.783	0	267	259	249	430	198	269	302	261	377	271	300	288	319	492	746
77.9059	0	268	262	251	433	199	270	302	262	379	272	300	290	320	495	741
78.0288	0	267	261	255	429	201	272	301	261	378	271	299	286	317	491	749
78.1517	0	263	251	246	422	198	267	298	262	377	270	296	279	313	479	737
78.2746	0	262	249	243	422	196	267	298	260	374	269	295	280	313	477	739
78.3974	0	261	250	244	422	195	268	298	259	373	269	295	280	314	477	730
78.5203	0	264	253	244	424	196	268	298	259	374	269	296	283	314	480	742
78.6432	0	265	256	246	424	196	268	299	259	375	269	297	284	316	487	748
78.7661	0	267	258	248	426	197	269	299	259	375	270	298	287	316	489	750
78.889	0	268	261	251	429	198	269	299	260	376	271	298	289	318	494	742
79.0118	0	269	266	254	431	201	271	299	260	377	270	299	290	320	497	755
79.1347	0	266	260	255	426	201	272	298	259	376	269	297	284	316	488	751
79.2576	0	263	255	246	422	197	267	296	261	376	269	296	282	313	483	750
79.3805	0	262	256	245	423	196	268	297	259	373	269	295	281	313	483	741
79.5034	0	263	256	247	423	196	268	296	258	373	268	296	282	315	484	748
79.6262	0	266	258	246	425	197	268	297	258	374	268	297	284	316	487	750
79.7491	0	267	261	249	427	197	268	298	259	375	269	297	286	317	492	755
79.872	0	268	263	250	428	198	269	301	259	376	271	298	288	318	496	756
79.9949	0	269	266	253	431	199	270	300	261	377	270	300	289	320	499	762
80.1178	0	267	264	256	428	202	272	299	261	377	271	298	286	316	495	758
80.2406	0	262	256	247	423	196	267	297	260	375	270	295	281	313	483	751
80.3635	0	261	255	244	422	195	267	297	258	372	269	295	282	313	483	740
80.4864	0	263	256	244	423	195	267	297	258	373	269	296	281	314	483	750
80.6093	0	265	259	245	424	195	267	297	259	374	268	296	283	316	486	749
80.7322	0	267	261	246	426	197	268	298	259	374	270	297	285	316	490	757
80.855	0	268	263	249	428	197	269	299	259	375	269	297	286	318	495	751
80.9779	0	268	266	250	430	198	270	299	260	377	270	299	288	319	500	766
81.1008	0	270	270	255	432	200	270	301	260	378	270	299	290	321	503	765
81.2237	0	266	263	254	427	200	271	299	260	376	271	297	283	316	491	760
81.3466	0	262	256	246	422	196	268	297	259	375	270	295	280	314	484	743
81.4694	0	262	257	244	423	195	267	296	258	373	269	295	281	314	484	752
81.5923	0	265	257	244	422	194	267	297	259	372	268	295	280	315	485	750
81.7152	0	264	260	245	424	195	268	297	259	374	269	297	282	315	492	760
81.8381	0	265	263	246	427	195	268	297	259	375	269	297	285	317	495	750
81.961	0	268	265	250	429	197	269	298	259	376	269	299	287	319	498	761
82.0838	0	269	267	251	430	198	270	299	259	377	270	300	289	319	501	761
82.2067	0	270	272	255	432	200	271	301	261	379	270	300	290	321	507	773
82.3296	0	265	265	253	426	200	271	299	260	377	271	297	283	317	495	756
82.4525	0	263	260	247	424	197	268	297	259	375	269	296	283	315	490	757
82.5754	0	265	259	247	424	196	268	297	259	375	269	297	282	316	489	761
82.6982	0	265	262	246	424	196	268	298	260	375	269	297	281	316	491	758
82.8211	0	265	263	247	426	197	270	298	260	377	270	298	284	318	494	751
82.944	0	267	265	248	427	196	269	300	260	377	270	299	286	319	499	763
83.0669	0	269	268	250	429	196	269	300	261	379	269	300	288	321	502	766
83.1898	0	269	270	253	431	198	270	301	261	379	270	301	290	322	506	770
83.3126	0	266	267	254	427	200	271	300	261	379	271	298	286	319	498	757
83.4355	0	262	259	246	423	196	267	299	263	378	270	297	281	314	491	766
83.5584	0	265	259	245	421	195	269	297	261	375	269	297	282	315	490	759
83.6813	0	264	260	246	421	195	268	298	260	375	268	298	280	315	488	755
83.8042	0	266	261	246	422	196	268	298	260	376	270	298	283	316	492	749
83.927	0	267	264	247	425	196	268	299	261	377	269	299	284	318	494	761
84.0499	0	269	266	249	426	196	269	299	260	378	269	300	287	320	499	763
84.1728	0	270	267	252	428	197	270	300	263	379	271	300	288	321	503	770
84.2957	0	270	272	256	428	202	272	301	262	381	271	301	289	319	505	761
84.4186	0	264	262	250	421	198	269	297	261	379	271	297	281	315	488	755
84.5414	0	262	257	245	418	195	266	295	262	377	268	296	280	312	485	753
84.6643	0	263	256	243	417	194	266	295	260	376	268	296	281	313	484	752
84.7872	0	262	258	244	416	194	268	297	260	377	269	296	281	314	486	745
84.9101	0	264	260	245	418	195	268	297	260	376	268	297	283	316	488	755
85.033	0	267	263	247	421	195	268	297	259	377	268	297	285	317	493	757
85.1558	0	269	265	248	423	196	269	298	260	378	270	298	287	318	496	761
85.2787	0	269	267	251	425	197	269	299	260	380	270	300	289	319	501	754
85.4016	0	270	270	256	426	200	271	299	261	381	270	301	290	320	503	768
85.5245	0	265	262	249	418	197	268	296	262	379	270	298	283	314	491	763
85.6474	0	264	259	244	416	195	267	294	261	378	269	296	283	313	486	757
85.7702	0	263	258	245	417	194	268	295	260	376	269	296	282	314	486	747
85.8931	0	264	259	244	417	194	267	295	259	377	269	297	281	315	487	758
86.016	0	267	262	246	418	195	268	295	259	377	268	298	284	316	490	764
86.1389	0	268	264	248	420	196	268	296	260	379	270	298	285	318	493	760
86.2618	0	268	266	249	422	197	269	299	259	380	270	299	288	319	497	758
86.3846	0	270	269	252	423	200	270	298	261	381	270	301	290	320	500	769
86.5075	0	266	263	251	418	197	269	296	261	380	270	297	282	315	489	763
86.6304	0	264	258	244	415	193	266	295	262	379	269	296	281	314	483	757
86.7533	0	262	257	244	416	193	268	294	259	377	269	296	280	314	483	750
86.8762	0	264	259	244	414	194	267	294	259	377	269	296	280	315	484	759
86.999	0	266	262	246	417	194	268	295	259	377	268	298	282	316	489	765
87.1219	0	268	264	246	419	195	269	297	259	379	268	297	285	316	493	761
87.2448	0	267	266	248	420	195	269	298	260	379	270	298	287	318	496	761
87.3677	0	270	268	251	423	197	270	298	260	380	270	299	288	320	499	772
87.4906	0	268	269	255	421	200	272	298	260	380	269	298	287	319	498	771
87.6134	0	264	258	246	414	194	267	294	261	380	270	295	281	313	484	761
87.7363	0	262	255	242	412	192	266	294	261	378	268	294	280	312	483	753
87.8592	0	262	257	243	413	193	266	294	260	377	268	294	278	312	483	761
87.9821	0	266	259	243	414	193	268	293	258	376	268	296	280	314	484	763
88.105	0	265	261	244	414	194	268	293	258	376	268	296	281	315	488	759
88.2278	0	267	264	245	416	194	269	294	258	377	269	296	284	317	492	757
88.3507	0	269	267	249	418	196	269	294	260	378	268	298	287	318	495	768
88.4736	0	270	270	250	421	198	270	295	259	380	269	298	288	319	500	773
88.5965	0	267	267	253	416	198	270	294	261	380	269	296	283	316	491	762
88.7194	0	263	259	245	412	193	265	293	260	378	268	294	280	313	483	750
88.8422	0	264	258	244	411	194	267	293	259	377	268	294	279	313	482	758
88.9651	0	264	259	244	410	194	268	292	257	376	266	295	279	314	483	762
89.088	0	265	262	245	412	194	268	293	258	376	267	295	280	314	486	758
89.2109	0	266	263	244	414	194	269	294	257	377	267	296	282	315	489	761
89.3338	0	268	265	247	417	196	268	294	258	378	268	298	285	317	494	768
89.4566	0	270	267	249	417	197	270	295	259	380	269	298	286	318	499	776
89.5795	0	267	265	253	416	199	272	295	259	379	267	296	282	316	493	766
89.7024	0	263	259	244	409	194	265	293	260	378	267	293	280	312	484	752
89.8253	0	264	258	243	409	193	267	293	257	376	267	293	278	313	482	761
89.9482	0	264	258	243	410	193	267	293	257	375	266	295	279	313	486	770
90.071	0	264	260	244	412	194	268	292	257	375	265	294	280	315	488	759
90.1939	0	266	263	246	412	194	268	293	258	377	268	294	282	315	490	759
90.3168	0	267	265	248	415	196	268	294	257	377	267	296	284	317	493	767
90.4397	0	269	267	249	417	196	270	295	257	379	268	297	288	317	497	771
90.5626	0	269	269	253	419	199	271	296	258	381	268	297	288	318	501	769
90.6854	0	263	261	250	412	195	269	293	258	378	267	293	280	313	486	752
90.8083	0	259	254	243	405	192	265	290	259	377	266	291	278	310	479	753
90.9312	0	260	252	241	404	192	265	291	258	376	264	290	278	309	478	752
91.0541	0	260	253	242	405	192	266	290	255	374	264	290	278	310	478	746
91.177	0	261	254	242	405	192	267	290	256	375	264	291	280	311	482	749
91.2998	0	261	258	244	406	192	268	290	256	375	265	292	282	312	487	762
91.4227	0	264	260	245	407	194	268	291	256	376	265	293	285	312	491	763
91.5456	0	264	262	249	410	195	269	292	256	377	265	294	288	314	493	757
91.6685	0	266	264	252	413	196	270	294	256	378	266	294	289	315	497	759
91.7914	0	259	255	248	404	195	269	290	257	377	265	291	281	308	481	751
91.9142	0	256	249	243	399	191	265	288	256	376	262	287	279	306	474	740
92.0371	0	256	246	241	398	190	266	288	254	373	262	286	278	304	475	740
92.16	0	255	249	241	399	190	266	288	254	372	261	287	279	305	475	737
92.2829	0	257	250	243	399	191	266	288	252	374	261	288	282	307	477	743
92.4058	0	258	254	244	401	191	267	288	253	374	260	288	284	308	480	748
92.5286	0	258	255	246	403	192	267	288	253	375	262	289	286	309	484	743
92.6515	0	261	258	248	406	192	268	290	254	376	262	290	288	311	489	745
92.7744	0	261	261	251	408	195	268	290	254	377	264	292	291	312	492	756
92.8973	0	255	253	249	401	194	269	288	254	375	262	288	283	306	482	746
93.0202	0	254	249	243	398	190	266	288	253	374	260	286	282	304	474	735
93.143	0	254	248	242	398	190	266	288	252	373	260	286	282	305	474	736
93.2659	0	255	249	243	398	190	266	288	252	374	261	287	283	304	478	744
93.3888	0	255	252	245	401	191	267	287	253	374	261	288	285	305	480	742
93.5117	0	256	254	247	403	190	267	288	253	376	261	288	286	308	483	741
93.6346	0	258	257	248	405	191	267	291	253	377	261	290	290	309	487	743
93.7574	0	260	260	251	407	193	268	291	254	378	262	292	291	312	491	753
93.8803	0	258	261	255	408	196	270	291	254	378	263	291	290	310	491	753
94.0032	0	252	249	245	400	191	267	286	255	376	259	286	281	303	473	734
94.1261	0	250	245	242	396	188	263	286	255	376	260	283	281	301	469	732
94.249	0	250	246	242	395	188	266	286	252	374	260	285	282	302	467	732
94.3718	0	251	248	243	395	189	266	286	252	374	259	285	283	303	469	729
94.4947	0	253	250	244	398	189	266	286	252	374	259	287	285	305	472	728
94.6176	0	254	251	246	400	190	267	287	252	375	260	288	287	306	476	731
94.7405	0	255	254	248	402	191	267	289	253	376	262	289	290	308	481	734
94.8634	0	256	258	250	404	192	269	289	254	378	262	290	292	310	485	741
94.9862	0	255	256	254	402	195	270	288	254	378	261	289	289	308	482	736
95.1091	0	247	246	245	396	189	266	286	254	376	260	285	283	301	467	725
95.232	0	245	243	243	393	187	265	284	251	374	259	284	282	300	463	721
95.3549	0	246	244	243	393	188	265	284	251	374	258	284	282	301	465	718
95.4778	0	248	245	243	394	188	265	285	251	374	258	285	285	302	467	716
95.6006	0	250	248	244	396	189	266	285	251	375	259	287	287	303	470	722
95.7235	0	251	250	245	398	189	267	287	253	375	260	287	289	304	474	724
95.8464	0	251	253	249	399	191	267	288	253	376	261	288	292	306	478	730
95.9693	0	253	255	253	402	193	268	288	252	377	260	290	292	308	482	734
96.0922	0	248	247	248	395	192	268	286	252	374	260	285	285	300	469	722
96.215	0	244	243	243	394	189	266	284	251	375	259	286	284	300	463	714
96.3379	0	246	244	245	392	190	266	285	251	374	258	285	283	300	463	710
96.4608	0	247	244	244	394	189	267	286	251	374	258	286	285	301	464	706
96.5837	11	249	247	246	396	189	266	286	251	376	259	286	288	302	468	711
96.7066	0	249	248	247	397	191	267	287	252	376	261	287	289	303	470	714
96.8294	0	249	251	249	400	192	267	287	252	376	261	289	292	304	475	719
96.9523	0	253	254	251	400	193	268	288	252	377	261	290	295	307	478	720
97.0752	0	243	245	251	393	193	269	287	252	375	261	286	286	299	463	711
97.1981	0	238	235	242	387	189	264	284	252	375	258	283	282	294	452	696
97.321	0	238	233	242	387	187	265	283	250	372	257	282	282	293	451	691
97.4438	0	239	233	241	387	187	265	283	249	371	257	282	282	294	452	685
97.5667	0	238	235	243	387	187	264	282	249	372	258	284	285	294	454	687
97.6896	0	239	237	244	389	189	265	283	249	372	257	285	286	296	457	692
97.8125	0	240	239	246	393	189	266	284	249	373	257	285	289	297	462	695
97.9354	0	242	241	247	394	189	266	285	250	374	258	289	291	297	469	706
98.0582	0	241	244	253	396	193	268	287	250	375	258	289	293	298	470	705
98.1811	0	233	230	245	388	189	267	283	248	371	257	284	283	291	452	689
98.304	0	230	223	239	383	186	263	280	248	370	255	282	280	288	444	676
98.4269	0	231	223	239	382	186	263	278	246	368	253	281	280	285	442	667
98.5498	0	229	223	238	382	185	263	280	246	368	253	280	280	286	443	671
98.6726	0	230	227	239	383	187	263	280	246	369	253	282	283	286	449	677
98.7955	0	232	228	242	386	187	263	280	245	368	254	283	285	288	452	677
98.9184	0	232	230	245	389	188	265	280	246	369	254	283	288	290	454	677
99.0413	0	237	234	246	391	188	264	282	247	371	254	285	292	291	458	681
99.1642	0	235	235	250	392	192	267	283	247	372	256	286	292	292	463	689
99.287	0	228	225	244	385	189	265	280	246	369	253	282	283	285	445	677
99.4099	0	229	221	239	383	187	264	278	244	368	252	281	282	282	441	665
99.5328	0	226	221	240	383	186	264	278	245	367	252	280	282	283	441	665
99.6557	0	228	223	240	384	186	263	279	244	367	252	281	283	284	442	667
99.7786	0	230	225	241	387	187	264	280	244	368	252	282	285	285	445	672
99.9014	0	231	229	243	389	187	264	279	244	369	252	283	287	287	449	674
100.024	0	233	230	245	392	189	265	281	245	369	254	285	289	288	453	680
100.147	0	233	233	247	394	190	266	282	246	371	255	286	292	290	458	689
100.27	0	231	231	250	391	193	267	281	247	371	255	285	287	288	453	689
100.393	0	227	220	240	386	187	264	277	245	367	253	281	280	282	439	669
100.516	0	226	219	238	384	186	263	278	244	365	252	280	279	281	436	669
100.639	0	227	221	237	385	186	262	278	243	365	251	280	280	282	437	671
100.762	0	228	224	238	387	187	263	278	244	366	252	281	282	283	440	675
100.884	0	232	225	240	390	188	264	279	244	367	252	283	285	286	445	680
101.007	0	234	228	242	392	187	264	280	244	368	254	284	286	287	449	686
101.13	0	236	232	244	394	190	265	280	244	368	254	286	290	290	453	691
101.253	0	237	237	246	398	191	265	280	244	370	254	287	292	292	458	701
101.376	0	235	232	248	395	192	267	280	246	367	254	284	284	288	453	704
101.499	0	233	225	239	390	188	265	278	244	365	253	281	278	285	444	699
101.622	0	232	226	238	389	187	263	277	243	364	252	281	279	284	442	697
101.745	0	234	228	237	391	187	263	278	243	365	251	282	279	286	445	704
101.868	0	238	230	239	392	188	263	279	244	365	252	282	280	288	452	711
101.99	0	241	235	241	395	188	264	280	243	365	252	284	282	290	455	716
102.113	0	242	239	242	398	190	265	280	244	367	254	286	286	294	460	723
102.236	0	245	242	244	402	190	265	282	243	369	254	288	287	295	466	733
102.359	0	248	249	247	404	193	265	284	245	370	255	289	289	300	471	740
102.482	0	250	248	249	403	195	267	283	245	370	255	288	285	296	470	747
102.605	0	247	243	240	399	189	264	282	245	366	255	286	279	295	460	744
102.728	0	248	243	240	399	189	263	282	244	365	254	286	278	296	461	750
102.851	0	251	245	240	401	190	263	283	245	366	254	286	278	297	467	756
102.973	0	253	248	241	403	191	264	284	246	367	255	288	280	300	473	759
103.096	0	254	251	243	405	191	264	284	247	368	256	289	282	301	476	762
103.219	0	257	255	245	408	193	264	284	247	370	257	291	285	305	482	773
103.342	0	260	259	247	411	193	266	286	248	371	258	293	286	307	487	776
103.465	0	262	262	252	412	196	267	287	248	371	258	293	285	307	489	783
103.588	0	258	254	242	405	191	264	284	249	369	257	289	276	301	479	783
103.711	0	257	252	240	403	190	264	284	248	368	255	288	275	301	476	784
103.834	0	259	255	240	405	190	264	282	247	367	255	288	275	303	478	780
103.956	0	262	256	241	407	190	264	285	248	368	257	289	277	305	481	788
104.079	0	263	259	243	407	192	264	286	247	370	258	291	278	308	487	788
104.202	0	266	262	245	410	193	265	287	249	370	258	293	281	309	493	800
104.325	0	267	266	247	414	193	266	288	249	372	258	294	283	311	496	798
104.448	0	270	271	250	415	195	267	289	250	373	260	295	286	313	500	802
104.571	0	270	272	254	416	199	268	290	252	374	261	295	283	313	503	808
104.694	0	266	263	245	409	193	266	286	249	370	259	291	277	308	491	803
104.817	0	264	260	241	406	190	263	286	249	368	257	290	274	306	490	802
104.94	0	267	263	242	407	192	265	286	249	368	259	291	274	307	490	803
105.062	0	268	266	243	408	191	264	286	249	369	259	292	276	309	491	803
105.185	0	270	269	244	409	193	266	286	249	371	259	292	277	310	495	801
105.308	0	272	271	246	412	193	266	286	249	372	259	294	280	312	500	800
105.431	0	274	273	248	414	194	266	288	250	373	261	296	282	314	503	804
105.554	0	274	276	251	417	195	266	290	251	373	262	296	283	317	508	813
105.677	0	274	279	254	415	198	268	290	252	374	262	295	282	314	509	814
105.8	0	271	269	248	409	193	266	287	251	371	260	293	277	310	500	803
105.923	0	271	269	245	408	192	265	288	252	371	261	293	274	310	500	810
106.045	0	273	274	244	409	193	265	286	251	370	260	293	276	310	499	805
106.168	0	276	276	247	410	194	266	286	251	372	259	293	277	312	501	799
106.291	0	277	277	249	411	194	266	287	250	372	261	294	279	313	504	796
106.414	0	277	279	250	412	195	267	289	251	374	262	295	281	314	510	804
106.537	0	278	281	252	414	196	267	290	252	374	262	295	283	315	514	806
106.66	0	279	282	256	414	199	269	289	252	375	263	296	283	315	516	807
106.783	0	273	274	248	407	194	266	288	250	371	261	292	278	309	506	793
106.906	0	272	270	245	404	191	265	286	250	370	260	291	276	307	503	796
107.028	0	272	270	246	404	191	265	286	250	370	260	291	276	307	503	797
107.151	0	272	270	246	405	191	265	287	249	371	259	292	277	308	507	794
107.274	0	272	274	248	407	191	265	287	250	372	259	293	279	309	511	792
107.397	0	275	275	248	408	193	266	288	250	373	260	293	281	310	515	800
107.52	0	275	277	251	410	192	267	289	250	374	261	295	282	312	519	805
107.643	0	277	281	254	411	193	267	290	251	375	260	295	284	313	524	804
107.766	0	275	278	256	408	196	269	287	251	373	260	293	281	310	521	799
107.889	0	270	269	247	401	191	265	285	249	371	258	289	279	304	513	795
108.012	0	269	266	245	400	188	264	284	248	369	257	289	276	304	511	794
108.134	0	268	266	244	398	188	263	284	248	369	256	289	275	304	511	793
108.257	0	270	268	245	401	188	264	284	248	370	255	289	277	305	515	789
108.38	0	271	271	247	401	188	264	284	247	370	256	290	279	306	518	797
108.503	0	272	273	248	403	189	265	284	247	371	256	291	281	306	522	798
108.626	0	273	275	251	405	190	265	285	248	372	256	291	283	308	526	799
108.749	0	275	278	253	407	191	266	284	248	373	256	292	284	310	531	799
108.872	0	272	273	254	404	191	267	284	247	372	257	290	280	306	526	800
108.995	0	267	267	247	398	188	264	282	246	369	255	287	276	302	522	801
109.117	0	267	266	245	396	187	264	281	245	368	254	286	275	302	522	801
109.24	0	267	267	245	397	186	264	281	246	368	253	286	276	303	520	796
109.363	0	267	269	247	399	188	263	282	246	369	254	287	276	302	526	804
109.486	0	268	271	248	401	188	264	282	245	370	253	286	278	303	525	806
109.609	0	269	273	249	403	189	265	282	246	370	254	288	281	305	528	811
109.732	0	271	275	250	405	190	266	282	246	371	254	289	283	306	532	807
109.855	0	267	272	252	400	191	266	281	246	369	254	286	279	303	522	804
109.978	0	264	265	246	396	187	263	278	244	367	252	283	277	299	515	796
110.1	0	264	265	245	395	185	263	277	243	367	252	283	277	300	511	785
110.223	0	265	266	244	394	184	263	275	242	366	250	282	277	299	509	783
110.346	0	267	268	246	396	187	264	278	242	367	252	283	279	300	510	784
110.469	0	268	271	246	397	186	263	278	243	367	252	284	279	302	514	785
110.592	0	268	271	249	399	187	264	280	244	369	252	285	282	302	523	790
110.715	0	271	275	251	402	190	265	280	244	370	253	285	283	305	525	788
110.838	0	271	275	256	403	192	266	281	245	371	254	286	284	306	525	789
110.961	0	264	267	247	396	189	264	278	243	367	252	282	278	299	512	785
111.084	0	263	262	244	393	185	262	277	243	365	251	281	277	298	508	775
111.206	0	264	263	244	393	186	262	276	242	366	250	281	276	298	506	771
111.329	0	266	264	243	393	185	263	277	242	366	249	281	276	299	509	772
111.452	0	267	267	245	396	187	262	277	242	367	251	283	279	300	511	780
111.575	0	268	270	247	398	187	264	278	243	368	251	283	281	301	514	784
111.698	0	271	273	249	399	187	265	279	243	368	252	285	284	304	518	777
111.821	0	273	277	252	402	190	266	280	243	370	254	286	286	305	522	779
111.944	0	272	277	256	402	194	266	281	244	371	255	286	285	306	522	787
112.067	0	267	268	248	394	187	264	278	242	368	253	283	281	301	510	773
112.189	0	267	266	245	393	187	264	276	242	367	251	282	279	300	507	768
112.312	0	267	266	244	392	187	263	278	242	367	252	282	278	300	507	771
112.435	0	268	267	245	395	186	263	279	244	368	253	283	278	300	511	781
112.558	0	270	270	247	397	188	263	279	245	369	252	285	279	304	514	787
112.681	0	269	272	248	399	189	264	281	245	369	253	286	281	304	520	789
112.804	0	272	274	250	403	190	265	281	246	370	254	286	283	306	523	787
112.927	0	273	276	254	404	192	266	284	246	373	256	289	285	309	526	795
113.05	0	268	270	251	398	191	267	282	246	370	253	285	278	303	516	790
113.172	0	267	262	245	396	187	263	279	244	368	253	283	278	300	510	776
113.295	0	265	262	244	395	187	264	281	244	368	252	284	276	300	508	772
113.418	0	266	264	244	395	187	264	281	245	367	253	283	276	302	511	781
113.541	0	268	266	245	398	188	264	281	245	369	252	285	277	303	514	786
113.664	0	268	269	246	401	187	264	282	246	370	253	286	280	305	519	784
113.787	0	270	271	249	402	189	265	282	245	371	254	287	282	308	521	777
113.91	0	272	273	251	404	190	266	283	247	372	256	289	285	307	523	786
114.033	0	273	275	255	405	194	267	285	247	373	256	290	285	309	524	790
114.156	0	267	265	249	398	190	266	283	246	369	254	284	278	303	509	774
114.278	0	264	259	243	393	188	264	280	245	368	253	283	277	299	502	752
114.401	0	264	257	243	391	187	264	279	245	367	253	282	277	299	501	758
114.524	0	266	258	244	391	188	262	279	244	366	252	283	278	298	500	758
114.647	0	265	260	244	392	187	264	280	244	369	252	282	279	299	503	758
114.77	0	266	262	246	393	188	264	280	245	369	254	284	281	301	504	750
114.893	0	267	263	248	395	189	265	282	246	370	254	285	284	302	508	759
115.016	0	269	267	250	398	189	266	283	245	371	255	287	286	303	513	764
115.139	0	270	269	253	399	192	267	282	246	373	256	287	289	305	516	761
115.261	0	264	262	251	393	191	267	281	246	369	254	284	281	298	502	744
115.384	0	261	254	244	388	188	264	278	244	367	253	281	281	295	494	744
115.507	0	261	253	244	387	186	264	278	244	367	252	281	279	294	491	744
115.63	0	259	253	243	387	186	263	280	245	367	251	281	279	293	495	747
115.753	0	260	256	245	388	186	263	278	244	368	252	281	281	293	497	735
115.876	0	261	258	247	390	188	264	278	244	369	252	282	283	295	498	743
115.999	0	264	259	249	391	188	264	279	244	369	252	282	285	297	501	743
116.122	0	264	262	251	394	190	265	281	244	371	253	284	289	299	505	748
116.244	0	262	262	255	393	192	267	280	245	370	254	283	287	297	502	737
116.367	0	256	252	247	386	188	264	277	243	368	251	278	282	291	489	731
116.49	0	254	249	245	384	186	263	276	243	366	249	278	281	289	486	730
116.613	0	255	250	244	383	185	263	276	242	366	248	277	282	289	484	726
116.736	0	255	251	245	384	186	263	277	242	367	249	278	282	290	486	717
116.859	0	256	254	247	387	186	264	278	243	367	249	279	285	290	490	727
116.982	0	258	255	249	389	187	264	278	244	368	249	279	287	292	496	731
117.105	0	259	259	251	391	189	265	279	244	370	250	281	290	293	498	731
117.228	0	260	262	254	392	190	266	279	244	371	251	282	293	294	501	724
117.35	0	256	255	256	389	192	266	277	243	369	249	279	286	291	492	724
117.473	0	250	246	246	382	188	264	275	242	366	247	275	281	284	478	709
117.596	0	250	243	245	380	185	264	274	241	365	246	274	281	283	474	706
117.719	0	249	243	246	380	185	263	273	240	364	245	273	282	283	473	694
117.842	0	250	245	245	380	185	263	274	241	365	245	274	284	283	475	703
117.965	0	251	248	247	382	187	263	273	241	367	245	275	286	285	478	701
118.088	0	254	251	250	384	188	263	275	242	367	246	276	288	287	481	710
118.211	0	254	255	252	387	189	265	276	242	369	248	278	290	289	485	709
118.333	0	254	258	254	390	190	266	277	243	370	248	279	294	291	491	716
118.456	0	249	250	255	384	191	266	275	242	368	247	276	287	286	479	702
118.579	0	246	242	247	379	186	263	275	242	365	245	273	282	281	471	704
118.702	0	245	241	246	378	186	263	273	241	364	245	273	282	280	468	692
118.825	0	246	242	246	378	185	263	272	240	364	243	272	282	280	468	694
118.948	0	247	245	247	379	186	263	273	240	365	244	272	284	283	470	691
119.071	0	247	247	249	382	186	263	274	241	365	244	273	286	283	473	696
119.194	0	250	249	250	384	187	264	275	241	367	245	275	288	285	477	699
119.316	0	251	250	253	386	189	265	276	242	367	246	275	292	288	481	704
119.439	0	249	249	255	384	193	267	274	241	366	246	274	288	286	475	699
119.562	0	242	239	247	379	188	263	271	239	363	244	271	282	280	463	690
119.685	0	242	237	245	377	185	262	272	239	362	242	270	281	280	461	684
119.808	0	242	237	245	377	185	262	272	239	362	242	270	282	279	461	686
119.931	0	242	240	246	377	185	262	273	240	363	243	271	284	280	465	686
120.054	0	244	242	248	380	187	263	273	239	364	243	271	286	283	468	690
120.177	0	246	245	250	382	186	263	275	240	364	245	273	288	284	471	692
120.3	0	247	248	252	384	188	264	275	240	366	245	274	290	286	476	697
120.422	0	247	250	256	387	191	265	276	241	367	245	275	292	287	478	698
120.545	0	240	239	251	378	189	265	273	240	364	243	271	282	281	462	682
120.668	0	237	232	245	374	185	262	272	239	361	243	268	280	279	456	682
120.791	0	237	231	243	374	184	261	271	238	361	241	269	279	279	455	678
120.914	0	238	232	244	375	184	261	271	238	360	242	269	279	280	456	676
121.037	0	238	235	244	376	183	260	272	238	360	242	269	283	281	459	680
121.16	0	240	236	246	378	186	261	272	238	360	243	270	284	282	463	681
121.283	0	240	239	249	379	186	262	273	238	362	243	271	286	285	467	688
121.405	0	242	242	251	382	186	262	274	239	364	244	274	290	287	472	691
121.528	0	243	244	256	383	191	265	276	240	363	244	273	289	288	473	696
121.651	0	236	232	248	378	188	261	273	238	360	244	270	279	282	457	688
121.774	0	234	229	243	373	184	260	270	238	358	242	269	277	280	456	686
121.897	0	236	228	243	374	184	260	270	238	358	241	268	279	280	457	686
122.02	0	236	231	242	374	183	259	272	237	358	242	269	279	283	459	685
122.143	0	236	232	244	376	184	259	272	238	358	243	270	280	285	461	695
122.266	0	239	234	246	379	185	261	271	237	359	243	271	282	286	464	699
122.388	0	239	237	249	382	185	260	273	238	360	243	272	285	288	470	698
122.511	0	241	239	250	383	188	261	274	238	361	246	273	287	290	473	701
122.634	0	236	232	247	378	188	261	272	238	358	245	271	279	286	461	697
122.757	0	234	228	243	376	184	259	271	238	356	244	269	276	284	457	695
122.88	0	236	228	241	375	184	259	272	237	357	242	269	278	285	457	692
123.003	0	236	230	242	376	184	259	272	237	356	243	270	278	285	460	691
123.126	0	238	233	245	379	186	259	274	237	358	244	271	281	287	464	702
123.249	0	241	235	246	381	186	259	272	237	359	245	273	282	289	466	703
123.372	0	241	238	248	383	186	260	274	238	359	246	273	285	290	474	711
123.494	0	243	241	249	386	188	262	275	240	361	248	276	288	293	479	709
123.617	0	242	242	255	386	191	262	276	240	362	248	276	287	294	477	715
123.74	0	235	229	245	379	187	261	272	238	358	246	273	277	287	460	703
123.863	0	235	225	241	375	184	259	271	237	356	245	270	276	284	457	694
123.986	0	235	226	241	375	184	258	272	237	356	246	271	276	286	458	690
124.109	0	236	229	241	376	184	258	272	237	356	245	272	278	287	459	700
124.232	0	239	231	243	377	185	259	273	237	358	245	272	279	288	463	700
124.355	0	237	233	245	380	185	258	273	238	358	246	274	281	288	469	707
124.477	0	240	236	247	382	186	260	274	238	359	248	276	284	291	471	701
124.6	0	243	239	249	384	188	260	275	238	360	248	278	288	293	475	713
124.723	0	243	240	253	383	191	262	275	239	360	248	278	287	293	475	712
124.846	0	237	229	244	376	186	260	272	238	357	248	274	278	287	459	703
124.969	0	235	226	240	373	185	258	272	237	357	246	274	277	284	458	697
125.092	0	235	226	239	374	184	258	271	237	356	246	273	276	285	459	702
125.215	0	237	228	241	376	184	258	270	236	356	245	274	278	285	459	698
125.338	0	238	230	242	375	185	258	271	238	357	246	274	280	287	462	704
125.46	0	238	232	245	377	185	259	272	236	358	247	274	282	288	465	696
125.583	0	240	235	245	379	185	260	273	236	359	248	277	284	290	468	705
125.706	0	242	238	248	382	187	259	273	237	361	247	278	288	292	472	707
125.829	0	238	233	249	379	189	261	272	237	359	247	276	282	289	465	705
125.952	0	234	226	241	374	184	258	270	237	357	247	274	278	285	456	689
126.075	0	235	225	241	373	183	258	270	236	358	246	274	277	286	456	696
126.198	0	236	227	240	373	183	257	270	236	358	246	274	278	284	457	694
126.321	0	236	229	242	375	184	256	271	236	359	246	275	281	286	460	697
126.444	0	237	231	244	377	185	258	272	237	359	246	276	282	287	463	697
126.566	0	239	234	246	377	186	259	272	236	361	248	278	285	288	469	709
126.689	0	242	237	248	381	187	260	273	237	362	247	278	289	290	474	707
126.812	0	242	240	253	382	189	262	274	237	363	249	280	287	292	474	708
126.935	0	235	229	244	375	187	261	270	237	360	247	276	278	286	457	686
127.058	0	232	224	239	371	183	258	268	235	359	246	274	275	282	451	687
127.181	0	233	224	239	371	183	258	267	236	358	246	273	277	282	451	683
127.304	0	234	225	239	370	182	257	268	234	357	245	274	278	284	454	689
127.427	0	234	227	241	371	182	258	268	235	359	246	274	281	285	457	685
127.549	0	236	230	243	372	184	259	269	235	359	246	275	282	286	460	692
127.672	0	239	233	244	374	184	259	269	236	361	247	276	284	288	464	692
127.795	0	241	237	246	377	186	260	270	236	363	248	278	287	289	468	695
127.918	0	240	238	251	377	189	261	270	236	363	248	278	288	290	469	702
128.041	0	235	227	242	370	185	260	268	236	360	247	274	278	284	454	692
128.164	0	234	224	238	368	183	257	266	235	359	245	273	276	282	450	683
128.287	0	232	225	238	367	183	257	266	234	359	246	274	277	283	451	685
128.41	0	233	227	238	369	182	257	267	233	358	245	274	278	283	453	688
128.532	0	235	229	240	370	182	258	267	234	359	245	274	280	285	456	694
128.655	0	236	231	242	372	183	258	268	235	360	245	275	282	286	460	695
128.778	0	240	233	244	375	184	258	269	235	361	247	277	285	289	464	698
128.901	0	239	237	248	377	187	260	271	236	363	248	278	286	290	468	700
129.024	0	235	228	242	371	184	259	268	235	360	247	276	278	286	456	695
129.147	0	235	226	238	370	181	257	267	234	358	246	274	276	285	453	691
129.27	0	235	227	238	371	182	258	268	234	359	245	274	277	285	456	696
129.393	0	235	228	239	372	182	257	270	235	358	246	275	278	285	461	701
129.516	0	237	231	240	374	183	257	269	236	359	246	276	280	288	464	702
129.638	0	238	234	242	377	183	258	270	236	360	246	276	282	289	466	702
129.761	0	240	236	243	380	185	258	272	235	361	248	277	284	292	470	706
129.884	0	242	239	245	383	188	259	274	238	364	250	280	288	293	476	710
130.007	0	239	233	246	377	186	260	272	237	361	248	277	279	290	464	706
130.13	0	235	225	236	373	182	258	269	236	358	246	274	274	286	455	696
130.253	0	235	226	235	371	180	257	268	235	357	246	275	274	286	454	696
130.376	0	235	227	235	373	180	256	269	235	357	247	273	274	286	456	703
130.499	0	237	229	235	375	181	256	269	236	357	247	275	276	289	459	707
130.621	0	239	229	238	377	182	257	269	236	358	246	276	277	290	462	705
130.744	0	241	233	240	379	183	257	271	235	359	248	277	279	291	466	708
130.867	0	242	237	241	382	184	258	272	237	360	249	279	281	293	471	717
130.99	0	242	236	244	383	186	259	272	237	360	248	279	281	294	471	720
131.113	0	237	228	238	376	183	258	270	236	356	247	275	274	288	456	703
131.236	0	235	224	232	372	180	255	269	235	355	246	274	271	287	452	694
131.359	0	236	225	233	372	181	255	268	235	355	246	274	271	287	456	708
131.482	0	239	227	232	374	181	254	268	234	355	246	275	272	288	457	707
131.604	0	240	229	234	376	181	255	270	235	356	247	274	275	289	460	704
131.727	0	241	232	236	378	183	256	270	235	356	247	277	276	291	463	707
131.85	0	243	235	238	380	184	256	271	235	358	248	278	278	293	466	715
131.973	0	244	237	239	384	184	256	272	235	358	249	279	281	296	472	721
132.096	0	243	235	241	381	187	259	272	236	359	249	279	278	294	469	714
132.219	0	238	227	234	377	183	256	270	236	356	248	276	272	289	458	703
132.342	1	238	227	232	377	182	255	270	236	355	247	276	271	289	457	710
132.465	0	240	228	232	379	182	255	270	235	356	248	276	270	290	458	710
132.588	0	241	230	232	380	182	256	271	236	356	247	276	273	291	460	707
132.71	0	242	231	234	381	183	256	272	236	357	249	278	274	293	463	707
132.833	0	244	233	236	384	184	256	274	237	358	250	278	277	295	467	719
132.956	0	246	236	236	385	185	257	275	239	360	251	281	279	295	473	727
133.079	0	245	238	242	386	187	259	274	239	361	252	281	278	297	473	722
133.202	0	240	226	232	380	185	257	273	236	358	250	277	271	292	458	705
133.325	0	239	224	230	379	183	255	272	237	357	250	277	269	290	454	707
133.448	0	239	224	230	379	183	255	273	238	357	249	277	269	291	455	708
133.571	0	241	227	230	379	183	256	273	238	358	250	277	270	292	458	705
133.693	0	241	228	233	381	184	256	274	238	358	251	279	272	294	462	705
133.816	0	242	230	233	384	184	257	275	239	360	252	280	274	295	465	714
133.939	0	245	234	236	386	185	257	277	240	362	252	282	277	297	469	720
134.062	0	245	236	238	389	186	258	277	241	364	253	284	280	298	473	717
134.185	0	244	237	242	388	190	260	278	241	364	254	283	280	298	474	715
134.308	0	238	227	233	383	185	258	274	240	361	253	279	270	293	460	711
134.431	0	237	222	228	380	183	256	275	240	359	250	280	269	291	456	711
134.554	0	239	224	229	381	182	256	275	241	360	251	278	269	291	456	702
134.676	0	239	225	229	383	182	256	276	240	361	251	280	271	294	459	698
134.799	0	240	228	232	384	184	256	275	240	362	252	281	274	295	461	708
134.922	0	242	231	234	386	185	258	276	241	364	251	282	276	296	465	709
135.045	0	243	234	237	389	186	258	278	241	366	252	283	278	298	470	709
135.168	0	244	237	239	391	186	259	280	242	366	255	284	282	300	473	707
135.291	0	244	240	243	393	191	261	280	244	368	256	286	282	302	476	718
135.414	0	240	230	235	387	187	259	278	243	366	253	282	274	296	462	710
135.537	0	239	227	232	386	184	258	277	242	364	253	282	272	295	459	702
135.66	0	237	228	232	384	184	258	278	243	364	254	282	272	295	461	702
135.782	0	239	230	232	387	186	257	278	243	364	254	283	274	296	462	707
135.905	0	241	232	234	389	186	258	278	243	366	253	283	277	298	466	707
136.028	0	242	235	237	390	186	259	280	244	368	254	285	277	299	469	707
136.151	0	244	238	240	393	188	259	282	245	368	257	286	281	302	473	704
136.274	0	246	241	241	396	189	261	283	244	371	257	287	283	303	477	716
136.397	0	245	241	244	395	193	263	282	246	369	256	287	280	301	475	715
136.52	0	240	231	235	389	187	260	280	244	367	256	283	273	297	462	705
136.643	0	238	230	233	389	186	258	280	244	365	255	283	273	297	460	694
136.765	0	241	230	233	388	187	259	279	244	366	254	284	275	298	462	702
136.888	0	241	233	235	390	187	258	280	245	366	255	283	276	299	466	703
137.011	0	242	237	236	394	187	259	280	245	367	255	285	278	301	470	704
137.134	0	244	239	239	396	188	260	282	245	369	258	287	280	303	474	703
137.257	0	245	242	241	398	190	261	284	245	369	257	288	283	305	478	714
137.38	0	247	245	243	399	190	262	285	247	370	258	289	286	307	483	717
137.503	0	248	248	248	401	194	264	285	247	371	259	290	286	308	485	716
137.626	0	242	236	240	395	189	262	283	246	367	258	285	276	301	470	700
137.748	0	240	233	236	391	188	260	281	245	365	257	283	274	300	465	703
137.871	0	240	233	235	393	187	259	282	246	365	256	284	275	301	468	707
137.994	0	241	235	236	394	187	260	283	245	366	256	285	277	302	469	707
138.117	0	242	239	238	396	189	260	283	245	366	257	285	279	303	473	700
138.24	0	245	241	241	400	190	259	284	246	367	257	287	280	305	477	711
138.363	0	246	244	242	400	191	260	285	246	368	257	288	284	306	481	713
138.486	0	247	247	245	404	192	261	287	247	369	258	290	287	309	486	714
138.609	0	248	251	247	406	192	263	289	247	370	260	291	289	311	490	714
138.732	0	244	244	248	401	193	263	286	246	368	260	288	282	306	481	716
138.854	0	241	236	238	396	190	260	284	246	365	258	286	277	302	471	708
138.977	0	242	236	239	395	189	259	284	245	365	257	284	278	303	470	707
139.1	0	239	238	238	396	188	259	284	245	365	257	286	279	302	470	696
139.223	0	243	240	240	397	189	260	284	245	367	257	286	281	303	474	705
139.346	0	244	241	243	397	190	260	284	244	366	257	287	282	304	476	706
139.469	0	245	244	244	399	190	260	285	245	367	258	288	286	305	480	709
139.592	0	244	247	247	401	192	260	286	246	369	259	288	288	307	483	703
139.715	0	242	246	250	398	195	264	285	247	369	258	288	286	306	481	711
139.837	0	238	234	241	392	190	261	282	244	365	256	284	279	299	466	698
139.96	0	238	233	239	389	189	259	282	242	364	256	282	279	297	463	698
140.083	0	236	233	240	388	189	258	282	243	363	255	281	280	296	464	688
140.206	0	236	235	240	388	188	259	281	242	364	255	283	282	297	466	696
140.329	0	240	237	244	389	189	259	281	243	364	255	283	284	298	468	697
140.452	0	239	239	245	391	190	260	282	242	365	254	285	287	299	472	702
140.575	0	239	242	247	393	189	261	283	243	367	256	284	290	301	476	696
140.698	0	242	245	249	395	190	261	284	244	368	257	287	292	303	481	708
140.82	0	237	240	252	391	194	263	282	243	367	255	285	287	298	472	702
140.943	0	232	228	242	383	188	260	279	241	362	252	279	279	291	458	692
141.066	0	231	227	239	380	185	258	277	240	362	251	278	280	290	455	677
141.189	0	230	227	240	380	184	259	276	240	361	251	278	280	289	453	682
141.312	0	232	228	240	380	185	257	276	240	361	250	279	282	290	457	682
141.435	0	232	231	242	381	186	258	276	240	362	251	278	283	291	460	688
141.558	0	232	233	244	382	186	259	278	240	363	251	279	286	292	464	680
141.681	0	233	236	246	384	187	259	278	239	364	252	280	290	295	469	692
141.804	0	237	239	249	388	188	260	278	241	365	252	282	292	296	473	694
141.926	0	233	236	251	385	191	262	278	240	364	252	280	287	293	466	696
142.049	0	227	224	241	378	185	259	275	238	361	249	276	280	288	452	674
142.172	0	226	222	239	377	184	257	273	238	359	248	276	280	286	450	682
142.295	0	227	223	239	375	184	258	273	238	360	247	275	280	286	451	680
142.418	0	227	225	240	377	183	258	273	237	360	247	275	282	287	452	682
142.541	0	228	226	242	377	184	258	272	237	360	247	277	284	289	454	675
142.664	0	229	230	244	380	185	259	274	238	361	247	277	286	289	458	687
142.787	0	232	233	246	382	185	259	274	237	363	248	278	288	292	460	688
142.909	0	229	231	248	382	188	261	273	237	362	249	277	288	290	459	691
143.032	0	224	220	239	374	184	259	271	236	359	246	274	279	286	445	671
143.155	0	223	218	238	373	182	256	271	236	357	245	272	279	284	443	676
143.278	0	223	219	238	373	182	256	270	235	357	244	273	279	285	443	671
143.401	0	225	221	239	375	182	256	270	235	357	244	273	281	286	446	678
143.524	0	225	223	240	376	183	256	272	235	358	246	274	282	288	449	673
143.647	0	227	226	243	379	184	258	271	235	359	245	275	284	289	453	685
143.77	0	231	229	245	381	185	258	272	236	360	246	276	288	290	458	689
143.892	0	231	233	247	384	187	259	274	237	361	247	277	290	292	463	696
144.015	0	223	222	245	377	185	260	272	236	358	247	275	281	287	447	676
144.138	0	218	214	237	373	182	256	269	234	356	244	272	276	284	438	673
144.261	0	217	213	236	371	181	256	268	234	355	243	270	276	283	437	668
144.384	0	217	214	235	372	181	255	268	233	355	244	272	278	285	439	675
144.507	0	220	216	235	373	182	256	270	234	354	244	272	279	287	442	669
144.63	0	221	218	238	375	183	256	270	235	356	244	273	280	288	444	683
144.753	0	224	222	240	379	183	257	270	234	357	244	274	283	289	449	685
144.876	0	225	224	242	379	184	257	272	235	357	246	274	286	291	455	690
144.998	0	224	227	247	380	189	259	273	236	359	247	276	287	293	457	691
145.121	0	218	215	240	374	185	258	270	236	355	245	272	279	287	440	680
145.244	0	215	210	235	371	182	255	269	234	354	243	271	274	285	435	671
145.367	0	217	210	233	371	181	255	268	234	353	244	271	275	286	435	677
145.49	0	218	212	234	373	181	254	271	233	353	245	271	277	286	437	671
145.613	0	217	214	234	374	182	255	270	233	354	245	273	278	288	440	682
145.736	0	220	216	236	376	182	256	272	234	354	244	273	279	290	443	685
145.859	0	222	219	238	378	183	255	273	236	356	246	275	281	291	447	693
145.981	0	222	221	242	379	187	258	275	235	357	248	277	283	294	450	694
146.104	0	216	213	238	373	184	258	272	236	355	247	273	275	289	438	690
146.227	0	214	208	232	371	183	255	271	235	353	246	270	272	286	432	681
146.35	0	215	208	231	370	181	255	272	236	352	245	272	273	288	434	687
146.473	0	216	209	232	372	182	254	272	236	353	247	274	275	288	435	685
146.596	0	217	212	234	375	183	255	272	236	354	247	275	276	290	440	694
146.719	0	218	213	235	376	185	256	274	236	356	247	275	279	292	443	694
146.842	0	221	217	237	379	185	256	275	237	356	249	277	280	293	447	700
146.964	0	221	219	239	381	184	257	277	239	358	251	279	283	295	451	704
147.087	0	222	219	246	382	189	260	278	239	358	251	279	284	296	453	712
147.21	0	215	208	234	374	185	257	276	238	356	248	275	272	289	437	697
147.333	0	213	204	229	372	177	254	276	239	354	248	276	270	288	430	689
147.456	0	215	209	225	382	183	253	284	247	353	245	310	266	260	485	818
147.579	0	224	223	231	376	191	255	285	246	353	241	315	263	256	505	853
147.702	0	224	224	231	375	187	254	284	245	354	239	314	265	257	507	877
147.825	0	225	225	234	374	188	256	284	246	355	241	313	266	258	513	877
147.948	0	223	227	235	378	188	256	283	246	357	241	313	269	262	512	883
148.07	0	224	230	238	380	189	258	282	244	359	241	313	272	266	512	880
148.193	0	227	234	239	382	191	258	284	245	361	242	313	275	270	515	880
148.316	0	221	226	239	375	190	259	281	244	358	241	308	267	265	500	874
148.439	0	220	220	231	370	186	256	279	244	357	242	304	265	266	490	863
148.562	0	220	220	231	371	185	256	278	244	356	242	302	266	266	487	850
148.685	0	222	221	230	372	185	256	279	245	357	244	298	266	273	483	832
148.808	0	224	225	232	374	186	257	279	245	358	246	298	269	276	484	828
148.931	0	226	228	234	376	186	257	280	245	359	247	300	270	277	488	834
149.053	0	227	232	236	378	186	258	281	245	360	247	301	273	280	491	832
149.176	0	231	236	237	380	188	258	281	246	362	248	301	275	281	496	831
149.299	0	233	240	242	383	190	260	282	246	363	250	302	277	284	502	841
149.422	0	230	235	238	378	189	260	281	247	361	249	300	269	278	495	842
149.545	0	230	231	233	375	186	258	278	247	360	249	293	269	283	484	813
149.668	0	231	234	233	377	186	258	278	245	360	249	288	270	289	477	804
149.791	0	233	236	234	378	185	258	278	245	361	251	289	272	289	480	807
149.914	0	235	239	236	379	187	259	280	246	362	251	292	273	289	485	812
150.036	0	237	243	237	382	188	259	281	246	361	252	295	276	289	491	821
150.159	0	241	247	240	385	190	260	282	248	363	251	296	278	291	498	816
150.282	0	243	253	242	388	190	261	282	247	365	254	298	280	293	502	816
150.405	0	245	255	247	389	193	263	284	249	367	255	298	281	294	505	826
150.528	0	241	247	240	382	189	262	281	247	363	252	294	272	288	492	817
150.651	0	239	243	235	380	187	259	280	247	361	251	293	270	286	487	809
150.774	0	241	244	234	380	188	259	280	245	361	252	293	270	286	488	813
150.897	0	243	246	234	381	186	259	280	246	362	250	293	271	289	489	813
151.02	0	244	248	236	383	188	259	281	246	362	251	293	272	290	494	817
151.142	0	245	252	239	384	187	260	281	246	363	251	295	274	291	497	812
151.265	0	248	255	241	387	189	260	282	246	365	253	296	277	293	503	814
151.388	0	249	259	241	390	190	261	283	247	365	254	298	278	295	508	824
151.511	0	250	262	246	392	193	262	283	248	366	253	300	280	295	511	826
151.634	0	246	253	241	386	190	262	281	247	363	251	296	271	289	499	816
151.757	0	243	249	236	382	188	260	280	246	361	251	294	269	287	496	806
151.88	0	245	249	236	383	187	259	280	246	362	251	294	268	289	495	811
152.003	0	246	251	235	383	187	260	279	245	361	250	293	269	289	497	812
152.125	0	247	254	238	385	189	259	282	246	363	250	295	271	290	504	812
152.248	0	249	258	239	387	188	259	281	247	362	252	295	274	292	507	808
152.371	0	250	261	242	389	190	260	283	247	365	252	296	276	296	510	817
152.494	0	253	265	245	391	191	261	282	247	366	253	296	279	297	514	821
152.617	0	253	269	247	395	192	263	283	247	367	254	298	279	301	518	816
152.74	0	250	265	249	390	193	263	283	246	366	255	295	274	296	511	807
152.863	0	249	257	239	386	189	260	281	245	363	253	293	272	294	505	811
152.986	0	249	257	239	385	188	259	281	245	364	252	292	270	293	503	811
153.108	0	249	258	238	385	188	259	281	246	364	252	293	271	294	507	807
153.231	0	250	261	239	386	190	259	281	246	363	254	293	272	294	509	801
153.354	0	251	262	242	387	190	259	282	245	365	254	295	274	294	511	811
153.477	0	253	265	245	390	191	261	282	246	367	254	295	277	298	515	816
153.6	0	253	268	247	391	192	261	283	247	367	254	296	277	298	520	816
153.723	0	252	269	250	391	195	265	284	247	368	256	296	277	298	520	807
153.846	0	248	260	242	384	189	261	281	246	364	253	292	271	293	507	804
153.969	0	248	257	239	381	188	259	278	245	363	252	291	270	291	502	800
154.092	0	247	256	240	381	188	259	280	244	362	251	291	269	291	503	798
154.214	0	247	257	239	382	188	259	279	245	363	252	291	271	291	504	786
154.337	0	249	260	241	382	188	258	280	245	364	253	291	272	293	507	796
154.46	0	250	262	243	383	188	259	280	245	364	252	292	275	295	511	796
154.583	0	252	265	246	385	188	260	281	246	365	254	292	277	295	517	800
154.706	0	252	268	249	387	189	261	283	246	367	255	295	279	297	520	788
154.829	0	249	265	250	385	193	263	282	246	365	253	293	275	293	516	798
154.952	0	245	256	242	378	188	259	278	244	362	252	288	271	289	506	787
155.075	0	244	252	239	376	185	258	278	243	361	251	287	268	286	500	777
155.197	0	243	253	239	374	186	257	276	243	360	251	287	269	287	502	765
155.32	0	244	256	240	375	186	257	277	243	360	250	288	269	287	508	777
155.443	0	247	257	241	378	186	258	277	243	361	250	288	271	289	509	772
155.566	0	248	260	243	379	187	258	278	243	362	250	288	274	289	513	775
155.689	0	248	262	246	381	188	258	278	243	364	252	289	277	291	517	770
155.812	0	250	267	249	383	189	259	279	243	366	253	292	279	293	521	779
155.935	0	249	264	249	380	192	261	278	243	364	252	289	275	290	517	773
156.058	0	243	255	242	375	187	259	275	242	360	250	285	270	285	507	764
156.18	0	242	253	239	372	184	257	273	241	360	250	284	269	285	503	758
156.303	0	244	254	239	372	184	257	273	241	359	249	284	269	286	502	758
156.426	0	246	257	240	373	185	256	274	241	360	248	286	271	286	506	753
156.549	0	248	257	243	375	186	257	275	242	361	249	286	273	289	508	761
156.672	0	249	262	245	377	186	258	275	241	362	251	287	276	290	513	759
156.795	0	250	265	246	379	188	258	275	242	363	251	289	277	292	517	765
156.918	0	252	268	248	382	190	259	277	243	364	252	290	280	294	521	763
157.041	0	250	264	251	378	190	261	276	243	363	251	288	275	290	516	769
157.164	0	246	257	242	374	185	258	274	242	361	250	285	270	288	508	764
157.286	0	246	257	241	374	187	258	272	242	360	251	284	270	288	511	770
157.409	0	248	259	242	374	186	256	272	241	361	249	285	271	289	512	764
157.532	0	250	262	243	378	186	257	275	242	362	251	286	272	289	515	764
157.655	0	250	263	246	379	187	257	276	243	363	250	288	274	291	517	772
157.778	0	252	266	247	380	189	259	276	243	364	251	288	277	294	521	772
157.901	0	255	269	250	382	192	260	277	244	365	251	289	278	295	525	770
158.024	0	248	261	247	377	188	260	275	243	361	251	286	273	290	515	768
158.147	0	246	256	241	373	187	258	274	242	360	249	283	269	288	509	761
158.269	0	246	255	242	372	187	257	274	242	360	249	284	270	287	508	758
158.392	11	247	257	241	373	186	257	272	240	360	250	284	270	288	509	754
158.515	0	249	260	242	374	186	257	273	242	361	250	285	271	290	514	756
158.638	0	250	260	245	375	188	258	275	241	361	250	286	273	291	519	766
158.761	0	251	263	247	377	189	259	275	241	362	250	287	276	293	522	768
158.884	0	253	266	250	379	190	259	277	242	364	251	288	277	294	525	763
159.007	0	247	258	247	374	190	260	274	241	361	250	285	271	289	514	752
159.13	0	244	250	240	369	186	258	271	239	358	247	282	268	285	507	752
159.252	0	243	249	240	367	186	256	270	239	356	246	281	266	285	505	756
159.375	0	245	250	239	368	185	255	271	239	356	247	282	266	285	507	749
159.498	0	245	252	241	369	185	256	272	239	357	246	282	268	287	509	744
159.621	0	246	254	243	371	185	256	272	238	357	247	283	271	289	512	755
159.744	0	249	257	244	372	186	257	273	238	358	247	284	272	290	515	760
159.867	0	250	259	247	375	188	257	273	239	360	247	285	275	291	519	755
159.99	0	247	260	252	375	191	260	273	240	360	249	285	275	291	519	752
160.113	0	243	250	244	370	187	258	270	238	357	247	281	267	286	505	750
160.236	0	242	246	240	365	185	256	270	238	354	245	279	266	285	502	746
160.358	0	243	246	241	367	185	256	269	236	354	245	280	266	285	502	745
160.481	0	244	248	240	367	184	256	270	237	354	246	279	268	286	503	738
160.604	0	245	250	242	367	186	256	270	237	355	246	281	269	287	506	747
160.727	0	247	252	243	371	187	256	270	237	355	245	281	270	289	509	751
160.85	0	248	255	246	373	188	257	272	238	357	248	283	272	291	513	749
160.973	0	248	258	247	374	188	258	274	239	358	248	284	273	291	518	748
161.096	0	245	252	247	370	189	258	271	238	357	247	281	269	288	509	752
161.219	0	244	247	241	367	185	256	269	237	354	246	280	266	286	502	746
161.341	0	244	248	240	369	185	255	270	237	354	246	280	267	287	504	748
161.464	0	244	249	241	369	186	255	271	238	355	247	280	267	288	505	738
161.587	0	246	252	243	372	187	255	273	239	355	247	282	268	289	510	754
161.71	0	249	254	245	374	186	256	273	239	357	247	283	270	291	515	755
161.833	0	250	257	246	376	189	257	275	240	358	249	284	272	293	517	759
161.956	0	251	260	248	379	190	258	275	240	359	249	286	274	295	522	757
162.079	0	250	261	253	380	192	260	277	241	360	251	286	274	295	522	765
162.202	0	246	251	244	372	188	257	275	239	355	248	281	268	290	510	754
162.324	0	244	247	240	371	186	257	274	239	355	247	280	264	287	503	752
162.447	0	245	248	241	372	186	256	275	241	354	248	282	265	288	506	751
162.57	0	247	251	241	374	187	256	275	241	355	248	282	266	290	507	757
162.693	0	250	253	243	375	187	257	277	241	356	248	283	268	292	510	760
162.816	0	251	256	244	378	188	257	276	242	357	251	284	271	294	514	764
162.939	0	252	258	247	381	189	258	278	243	358	251	286	273	295	518	763
163.062	0	254	262	248	384	190	259	280	243	360	253	288	275	298	522	768
163.185	0	255	264	253	383	193	261	280	244	362	252	289	275	299	523	766
163.308	0	250	252	245	377	189	259	278	244	357	252	285	268	293	511	763
163.43	0	245	247	240	373	188	257	277	243	356	251	283	266	290	507	758
163.553	0	245	247	240	374	188	256	278	243	355	250	284	266	290	506	760
163.676	0	248	248	241	375	187	258	277	244	356	251	285	267	291	509	759
163.799	0	250	251	242	377	188	258	279	244	358	251	286	269	293	511	760
163.922	0	250	253	245	378	189	258	279	244	359	252	288	272	295	513	767
164.045	0	251	256	247	381	190	258	279	245	360	253	289	274	296	517	767
164.168	0	254	259	248	383	191	259	280	245	362	254	290	276	298	521	766
164.291	0	255	261	251	384	194	260	282	246	364	255	292	277	300	525	769
164.413	0	249	253	248	377	191	260	281	245	361	255	288	270	295	513	769
164.536	0	246	247	242	375	188	258	278	245	359	253	287	270	292	508	761
164.659	0	247	247	242	374	188	258	280	245	360	253	287	269	293	506	759
164.782	0	247	249	242	375	188	258	279	246	360	254	289	269	293	509	762
164.905	0	248	251	243	376	189	259	279	246	361	255	290	271	295	513	769
165.028	0	249	252	246	377	189	259	280	246	363	254	291	273	296	515	773
165.151	0	250	256	247	379	189	260	282	247	364	255	293	276	297	518	765
165.274	0	252	258	250	383	191	261	282	248	366	256	295	279	299	522	769
165.396	0	251	258	253	380	195	262	283	249	366	256	295	276	298	522	777
165.519	0	244	247	244	374	189	258	281	247	363	255	291	270	292	512	774
165.642	0	245	245	242	372	187	258	281	247	362	254	291	270	291	507	766
165.765	0	244	246	242	374	187	259	280	246	362	254	291	269	291	506	756
165.888	0	246	248	242	374	188	258	280	246	363	254	292	272	293	508	766
166.011	0	247	250	245	376	189	259	281	246	364	255	293	274	295	512	770
166.134	0	248	253	247	378	189	259	282	247	366	256	294	276	295	515	767
166.257	0	249	256	249	381	190	261	284	248	367	257	297	279	297	520	763
166.38	0	250	259	251	383	191	261	283	248	369	257	298	280	301	524	776
166.502	0	248	254	253	380	194	263	283	248	367	257	296	275	296	516	773
166.625	0	243	245	243	373	188	259	280	247	364	254	292	271	291	506	766
166.748	0	242	243	240	371	186	258	279	246	364	254	291	272	291	502	754
166.871	0	243	245	240	372	187	259	277	245	364	254	292	271	292	503	763
166.994	0	244	248	242	373	187	259	279	245	364	254	293	273	294	507	766
167.117	0	245	249	245	374	187	259	281	246	366	255	293	274	295	509	770
167.24	0	245	253	246	377	189	259	280	247	367	256	295	277	297	514	761
167.363	0	247	255	248	379	190	260	281	248	368	256	296	280	299	517	773
167.485	0	250	258	251	381	192	261	282	248	369	257	297	281	301	521	774
167.608	0	246	255	253	378	192	262	282	248	369	258	295	276	298	518	780
167.731	0	242	247	243	374	188	259	280	247	366	257	292	273	294	508	759
167.854	0	242	246	241	373	187	258	278	246	364	255	293	272	294	505	763
167.977	0	244	247	242	373	186	258	277	246	365	254	292	272	295	504	760
168.1	0	245	250	243	374	187	259	279	245	365	255	292	274	296	506	765
168.223	0	243	252	245	376	188	260	280	246	367	256	294	275	298	509	763
168.346	0	246	255	246	378	190	260	281	246	368	257	296	277	299	513	771
168.468	0	249	257	248	381	190	260	281	247	369	256	296	280	302	516	771
168.591	0	246	255	250	377	192	262	281	248	368	257	294	277	298	511	773
168.714	0	242	249	242	375	188	259	280	246	365	257	292	272	296	503	762
168.837	0	243	249	242	375	188	259	280	246	365	256	294	273	298	504	766
168.96	0	245	250	242	376	188	259	279	246	365	255	294	273	297	507	766
169.083	0	247	253	245	378	188	260	281	247	366	256	295	275	299	511	774
169.206	0	247	256	247	380	190	260	281	247	368	257	296	277	300	514	771
169.329	0	248	259	247	382	190	261	282	248	369	258	296	280	302	518	777
169.452	0	250	261	249	387	192	261	283	248	370	258	298	282	304	521	772
169.574	0	249	257	252	381	193	263	281	247	369	257	296	277	301	515	776
169.697	0	242	248	242	377	188	259	280	246	365	257	293	272	297	504	769
169.82	0	241	248	239	376	187	259	279	246	364	255	293	272	297	501	765
169.943	0	243	250	240	375	187	258	279	247	365	254	293	272	297	501	760
170.066	0	244	252	241	377	188	259	279	245	365	255	293	274	298	504	761
170.189	0	245	254	243	378	190	259	281	246	366	257	296	275	300	506	768
170.312	0	246	257	244	382	189	260	282	246	367	257	296	279	302	511	772
170.435	0	249	259	246	383	191	261	283	247	367	257	297	280	304	515	768
170.557	0	251	262	252	385	195	262	283	248	369	258	298	281	305	517	772
170.68	0	244	251	245	378	191	262	280	246	366	257	294	274	299	502	768
170.803	0	241	247	239	375	188	259	279	246	363	256	292	273	298	499	764
170.926	0	242	247	238	376	187	259	280	245	364	256	292	272	298	498	758
171.049	0	243	248	239	376	187	259	280	247	364	256	294	272	299	500	759
171.172	0	243	251	241	378	189	259	280	246	365	256	295	274	301	502	767
171.295	0	246	253	243	379	190	260	281	246	366	257	294	276	301	506	771
171.418	0	246	256	245	382	190	260	281	247	366	257	297	278	303	510	766
171.54	0	245	257	249	382	193	261	282	248	367	258	297	279	303	511	772
171.663	0	240	246	241	375	190	261	281	247	364	257	293	273	297	500	769
171.786	0	238	243	238	375	187	258	279	246	363	255	293	272	295	495	764
171.909	0	238	243	238	374	188	258	280	245	364	254	292	272	296	495	762
172.032	0	239	244	239	374	189	258	281	245	364	254	293	273	296	497	753
172.155	0	241	248	240	376	189	259	281	246	364	255	294	275	297	500	763
172.278	0	243	250	243	378	189	260	281	246	365	255	295	278	299	503	763
172.401	0	243	251	245	380	190	260	281	247	366	256	295	280	300	507	767
172.524	0	242	254	246	380	193	261	283	247	367	257	296	282	300	511	760
172.646	0	238	244	245	374	191	261	281	246	365	256	292	274	294	497	759
172.769	0	232	236	238	367	187	258	278	245	362	253	289	272	289	488	750
172.892	0	233	235	238	366	185	258	278	243	361	252	287	271	288	484	745
173.015	0	233	235	236	365	186	257	277	243	361	252	287	272	287	485	734
173.138	0	233	237	237	366	186	258	276	243	362	251	288	274	289	487	746
173.261	0	235	239	240	367	186	258	277	243	362	251	288	276	290	491	746
173.384	0	236	241	242	368	186	259	277	243	364	252	289	279	290	493	749
173.507	0	236	244	244	370	188	259	279	243	365	252	291	282	293	498	746
173.629	0	236	247	249	372	191	261	278	243	366	252	290	284	292	500	753
173.752	0	230	235	242	364	189	260	276	243	363	251	287	274	285	485	735
173.875	0	227	230	238	361	183	258	272	241	361	249	284	274	282	478	731
173.998	0	227	230	237	358	184	256	271	240	360	248	283	273	281	477	724
174.121	0	227	231	236	358	183	257	271	239	360	248	284	274	281	477	728
174.244	0	228	233	237	359	183	257	271	239	361	247	283	276	283	480	725
174.367	0	231	236	240	361	184	257	271	239	362	247	284	278	284	482	730
174.49	0	229	239	243	363	185	258	271	240	362	249	286	281	286	487	734
174.612	0	232	242	245	365	186	258	272	240	364	248	286	283	287	491	740
174.735	0	231	241	247	364	188	261	273	240	364	248	286	281	285	489	736
174.858	0	226	231	240	358	183	258	270	239	360	247	281	275	280	475	728
174.981	0	226	230	238	356	182	256	269	237	360	246	281	274	279	474	729
175.104	0	227	231	238	357	182	256	268	238	360	246	281	275	279	474	724
175.227	0	227	233	240	358	183	257	268	238	360	246	281	277	280	478	721
175.35	0	230	236	241	359	182	257	270	239	361	246	282	278	282	480	725
175.473	0	231	238	243	361	185	258	270	239	363	248	283	282	284	484	732
175.596	0	232	243	246	364	185	258	271	239	363	246	285	284	285	488	731
175.718	0	233	245	248	367	188	259	272	240	365	248	286	286	287	493	733
175.841	0	229	238	246	360	187	260	269	240	363	247	282	277	280	480	720
175.964	0	224	230	238	356	183	257	267	239	359	246	279	271	278	470	720
176.087	0	226	230	237	354	182	257	266	238	359	244	280	273	277	469	714
176.21	0	227	232	238	355	181	255	268	237	359	244	278	274	278	470	713
176.333	0	227	234	240	358	182	257	268	238	360	245	280	276	279	474	714
176.456	0	230	237	241	359	183	257	269	238	361	246	280	278	281	477	724
176.579	0	230	239	244	360	184	258	269	239	362	246	283	280	283	486	729
176.701	0	233	244	246	365	185	259	270	240	363	246	286	284	284	488	725
176.824	0	233	246	251	365	189	261	272	240	364	247	286	284	285	489	725
176.947	0	225	233	243	357	185	258	269	238	360	245	282	273	279	473	719
177.07	0	226	230	238	356	182	257	267	238	357	243	280	272	276	467	716
177.193	0	227	231	238	354	182	256	267	237	358	243	280	273	277	468	710
177.316	0	227	233	237	356	182	256	267	238	358	243	280	273	277	471	707
177.439	0	229	235	240	358	183	255	268	238	358	244	282	276	279	474	718
177.562	0	231	239	241	360	183	256	269	237	360	243	282	277	281	479	720
177.684	0	232	242	244	363	184	256	270	238	361	245	283	281	282	483	721
177.807	0	233	246	246	364	186	258	271	240	362	246	284	284	284	487	720
177.93	0	233	245	250	364	189	259	271	239	363	246	285	282	283	487	730
178.053	0	228	235	242	358	184	257	269	238	358	244	281	272	279	473	719
178.176	0	229	233	238	355	182	255	269	238	359	243	280	273	278	469	719
178.299	0	228	235	239	356	183	255	269	237	357	245	280	273	279	470	709
178.422	0	229	236	239	359	183	255	269	238	358	245	280	273	280	474	719
178.545	0	232	238	241	360	184	255	269	238	359	244	282	276	282	477	719
178.668	0	234	241	243	362	185	256	271	240	360	246	282	278	283	481	724
178.79	0	233	245	245	363	186	257	272	240	361	247	285	280	285	485	717
178.913	0	233	244	248	364	189	258	273	240	361	247	284	280	286	485	727
179.036	0	230	234	241	357	185	257	270	239	358	245	280	272	279	470	708
179.159	0	227	231	237	355	182	255	269	239	356	245	278	270	278	468	711
179.282	0	228	232	237	355	182	254	270	239	355	246	278	271	279	468	701
179.405	0	229	235	238	355	182	254	270	238	356	245	280	272	280	471	709
179.528	0	232	237	240	358	182	254	269	239	356	246	280	274	282	474	711
179.651	0	234	239	242	360	183	254	271	239	357	245	281	277	283	477	715
179.773	0	234	241	242	362	185	256	273	239	358	247	284	279	284	482	715
179.896	0	235	244	245	364	187	257	273	239	361	247	284	281	286	487	722
180.019	0	230	236	244	357	186	257	270	239	357	246	280	273	281	475	707
180.142	0	227	229	236	354	183	255	269	238	354	245	277	270	277	465	702
180.265	0	228	229	234	353	182	254	269	237	354	244	277	270	276	463	693
180.388	0	229	230	235	353	181	253	269	237	353	243	277	271	277	465	698
180.511	0	231	232	235	354	181	253	269	237	354	244	279	272	280	468	695
180.634	0	232	235	238	356	182	255	270	238	355	246	280	275	281	472	699
180.756	0	233	237	240	359	184	255	272	238	356	246	281	276	282	476	703
180.879	0	233	240	242	361	185	256	273	239	358	248	282	280	283	481	709
181.002	0	235	241	245	361	188	258	272	240	358	246	282	278	283	480	707
181.125	0	228	231	236	354	184	255	271	238	354	245	278	271	278	465	699
181.248	0	227	229	234	353	181	253	270	238	352	246	277	269	277	463	692
181.371	0	228	229	234	353	182	253	270	239	352	245	278	270	277	467	701
181.494	0	230	232	234	355	181	254	269	239	353	244	278	271	278	468	695
181.617	0	232	234	236	356	183	255	273	239	354	245	278	273	279	470	698
181.74	0	233	236	237	359	184	254	272	239	355	247	280	275	281	473	700
181.862	0	234	238	240	361	186	254	273	240	356	247	282	276	282	476	704
181.985	0	235	240	243	361	187	257	273	240	357	248	281	276	283	476	702
182.108	0	231	230	236	355	183	254	272	239	353	245	278	271	278	463	692
182.231	0	229	229	233	353	183	253	271	238	353	246	278	269	277	462	691
182.354	0	230	230	234	355	182	254	271	239	353	246	278	270	277	463	695
182.477	0	233	232	234	358	183	254	271	238	354	246	278	272	279	466	694
182.6	0	234	235	237	360	183	254	272	240	354	247	280	273	279	469	698
182.723	0	235	237	238	361	186	256	273	240	356	248	281	277	282	473	701
182.845	0	236	240	240	364	185	257	275	240	358	248	283	279	284	477	707
182.968	0	238	242	243	366	189	257	275	241	360	249	285	280	285	481	710
183.091	0	233	234	239	359	186	258	273	241	356	249	280	272	279	467	702
183.214	0	229	228	233	355	182	255	272	240	355	248	278	267	277	460	702
183.337	0	231	228	232	356	183	255	272	240	354	247	279	268	277	459	699
183.46	0	232	230	233	356	182	254	273	240	354	248	279	270	277	461	698
183.583	0	234	232	234	359	184	255	273	240	355	247	280	271	280	464	702
183.706	0	235	234	236	360	184	255	274	241	356	249	282	274	280	468	704
183.828	0	236	238	237	363	186	256	275	241	358	250	283	276	282	473	711
183.951	0	238	241	241	366	186	258	276	242	359	250	285	279	285	478	714
184.074	0	238	241	244	365	190	260	277	242	360	252	284	278	285	477	720
184.197	0	232	232	235	359	185	257	274	241	357	250	281	270	279	464	718
184.32	0	231	230	233	357	183	256	274	241	355	249	281	268	279	462	714
184.443	0	232	230	233	359	183	255	274	241	356	249	281	270	280	463	715
184.566	0	233	234	233	361	184	255	275	242	357	250	282	271	281	464	717
184.689	0	234	234	235	363	185	256	277	242	358	251	283	273	282	469	721
184.812	0	236	237	238	364	186	258	277	243	359	251	285	274	284	472	729
184.934	0	237	240	239	368	188	257	277	243	361	253	286	277	286	476	730
185.057	0	238	241	243	366	190	260	279	244	361	252	287	277	288	479	738
185.18	0	233	234	236	361	186	258	276	243	358	253	284	269	283	468	737
185.303	0	232	232	234	361	184	256	276	243	357	251	283	268	283	466	734
185.426	0	233	233	234	362	185	256	274	243	357	251	284	269	284	468	734
185.549	0	234	235	235	363	186	257	277	244	357	252	284	271	285	470	736
185.672	0	235	237	237	365	186	257	277	244	360	253	286	273	287	474	741
185.795	0	237	240	239	367	188	258	279	244	360	253	288	275	289	478	748
185.917	0	239	243	242	370	187	258	281	245	362	254	288	277	292	483	751
186.04	0	240	246	243	372	189	260	281	246	363	255	291	280	294	487	756
186.163	0	235	241	244	367	191	260	280	246	361	256	287	273	293	478	761
186.286	0	233	233	236	362	185	257	278	244	359	254	286	268	287	469	751
186.409	0	231	234	235	364	185	256	277	245	358	253	285	268	288	469	747
186.532	0	233	235	234	364	185	257	279	245	359	254	286	268	289	470	749
186.655	0	234	238	236	366	186	257	280	245	359	254	287	272	292	474	757
186.778	0	235	240	237	367	188	257	279	246	360	254	289	272	292	480	764
186.9	0	237	242	241	370	189	258	281	246	362	255	290	275	295	483	762
187.023	0	240	245	241	373	189	259	282	247	362	256	291	277	297	487	768
187.146	0	241	248	244	376	192	260	282	248	364	258	292	280	299	491	772
187.269	0	235	242	244	370	191	260	281	247	361	256	289	272	296	480	772
187.392	0	233	236	236	366	188	258	278	245	360	256	286	269	293	472	762
187.515	0	234	238	236	366	186	257	279	245	359	256	285	270	294	472	762
187.638	0	235	240	236	367	187	257	280	245	359	254	287	269	295	475	768
187.761	0	236	242	237	369	188	258	279	245	360	255	289	271	297	478	768
187.884	0	237	244	239	369	188	259	281	246	361	255	289	274	299	480	767
188.006	0	240	246	241	371	190	259	282	245	363	256	291	276	300	484	771
188.129	0	240	248	244	373	190	259	283	246	363	258	293	277	301	488	780
188.252	0	240	249	246	372	193	262	281	247	363	258	291	276	301	488	780
188.375	0	237	241	239	367	188	259	280	246	361	257	288	271	296	475	768
188.498	0	235	240	237	367	188	259	279	245	361	256	288	271	297	474	766
188.621	0	236	241	238	366	187	258	280	245	360	256	288	272	296	475	772
188.744	0	236	241	238	367	188	258	280	246	360	256	288	272	297	477	771
188.867	0	238	243	240	369	189	259	279	245	362	256	289	274	300	479	770
188.989	0	239	245	242	368	189	259	281	246	363	257	290	277	299	483	773
189.112	0	240	247	244	371	190	260	282	246	364	259	291	280	301	487	779
189.235	0	240	249	246	372	192	261	284	247	365	259	293	281	303	491	781
189.358	0	235	242	244	366	191	261	281	246	362	257	289	273	297	477	772
189.481	0	230	235	238	361	186	258	278	244	359	256	284	269	292	469	767
189.604	0	230	234	237	359	185	256	276	243	359	254	284	269	289	467	764
189.727	0	231	233	237	358	185	256	276	242	358	253	283	271	289	468	760
189.85	0	232	235	238	358	185	257	276	242	359	253	284	273	290	470	758
189.972	0	234	236	238	359	185	256	276	242	359	253	283	275	291	471	760
190.095	0	233	238	240	360	186	258	277	241	360	253	284	278	291	475	767
190.218	0	233	239	243	361	186	258	277	242	361	253	285	279	292	478	766
190.341	0	236	243	244	363	187	259	277	242	364	253	287	282	294	482	765
190.464	0	229	237	246	358	189	260	275	241	362	253	284	275	289	471	763
190.587	0	225	229	237	351	184	257	272	239	358	251	279	269	283	461	752
190.71	0	226	228	236	349	182	256	271	238	357	248	279	270	281	459	749
190.833	0	225	228	236	347	182	254	270	238	357	249	279	273	281	459	742
190.956	0	227	229	236	348	182	254	269	238	357	248	278	275	282	462	749
191.078	0	227	232	238	350	182	254	269	238	358	247	279	276	282	464	751
191.201	0	228	234	241	352	183	256	270	238	359	248	280	279	284	468	751
191.324	0	230	236	243	354	184	256	271	238	360	249	281	280	285	471	751
191.447	0	232	240	245	355	186	257	272	239	362	250	283	284	286	476	754
191.57	0	227	234	247	351	185	258	270	238	360	249	281	278	283	466	754
191.693	0	224	228	238	347	182	255	268	237	358	248	278	273	280	458	745
191.816	0	225	229	238	346	182	254	267	237	359	247	277	274	279	459	740
191.939	0	225	230	238	347	181	254	268	237	358	247	277	275	279	459	741
192.061	0	227	232	241	348	181	255	269	238	359	247	279	278	281	463	743
192.184	0	228	235	242	350	182	255	269	238	361	247	280	279	282	466	747
192.307	0	230	237	244	353	184	257	269	238	362	247	281	281	284	470	748
192.43	0	233	240	245	355	184	256	271	239	362	250	283	285	285	476	753
192.553	0	231	242	250	356	188	259	272	239	364	251	283	284	286	476	755
192.676	0	226	233	242	349	184	258	269	238	362	249	280	274	280	460	746
192.799	0	225	229	238	347	181	255	267	238	359	247	277	272	278	455	736
192.922	0	225	229	238	346	181	255	267	237	358	247	278	274	278	457	743
193.044	0	225	232	238	348	181	255	268	237	360	247	279	275	279	459	745
193.167	0	227	234	241	349	181	255	268	237	360	247	279	278	281	463	744
193.29	0	229	237	243	352	182	255	269	239	361	247	281	280	283	466	744
193.413	0	232	239	244	353	183	257	270	240	363	249	283	284	284	471	749
193.536	0	233	243	247	357	184	256	272	240	364	250	285	286	287	476	752
193.659	0	235	246	249	358	188	259	272	241	365	250	286	287	288	479	758
193.782	0	229	238	245	352	185	259	269	241	362	250	282	278	283	465	746
193.905	0	226	233	239	350	182	256	268	239	360	249	280	275	280	459	746
194.028	1	227	234	238	349	182	256	270	240	360	248	281	275	281	460	748
194.15	0	228	236	239	348	182	255	270	239	361	248	282	276	282	462	747
194.273	0	230	236	242	351	183	256	269	239	361	250	283	278	284	466	748
194.396	0	232	241	244	353	184	257	271	240	363	250	284	280	285	471	752
194.519	0	233	243	246	356	186	257	273	242	364	252	285	283	287	477	758
194.642	0	233	246	246	359	185	258	274	242	365	252	288	286	289	480	769
194.765	0	234	248	249	360	189	260	275	243	366	253	288	284	290	483	776
194.888	0	231	240	243	354	186	257	273	241	364	251	286	277	286	469	759
195.011	0	229	239	241	354	184	256	273	242	362	251	285	277	284	469	762
195.133	0	230	240	241	355	185	257	274	242	363	250	285	277	286	471	764
195.256	0	232	242	242	357	185	256	274	243	363	251	285	279	288	473	761
195.379	0	235	244	244	357	185	258	275	243	365	252	287	281	289	478	765
195.502	0	235	247	246	360	187	258	276	244	366	253	289	284	291	481	767
195.625	0	236	249	248	363	189	258	278	244	367	253	290	285	292	488	779
195.748	0	237	253	250	365	190	260	279	245	369	255	292	288	293	491	777
195.871	0	232	245	248	359	189	261	277	245	367	254	289	280	288	478	773
195.994	0	227	238	240	355	185	258	275	243	363	253	285	275	284	469	765
196.116	0	228	237	239	353	184	256	274	243	363	251	286	276	284	468	758
196.239	0	229	238	240	352	184	257	273	243	364	251	285	276	285	468	755
196.362	0	230	240	241	353	184	258	273	244	364	252	286	279	285	472	756
196.485	0	230	242	243	355	185	257	276	243	365	252	286	279	285	477	765
196.608	0	231	244	245	356	186	259	275	244	365	252	289	282	286	482	766
196.731	0	234	247	247	358	186	260	277	244	367	252	289	285	289	485	763
196.854	0	235	249	249	362	188	260	278	245	368	254	290	287	290	489	768
196.977	0	228	242	248	353	189	261	275	244	366	253	287	279	285	474	763
197.1	0	226	233	240	348	184	258	272	242	362	250	283	274	280	464	749
197.222	0	225	232	239	347	183	257	273	242	362	249	283	275	279	464	742
197.345	0	225	233	239	347	182	257	271	241	362	249	282	276	280	465	740
197.468	0	224	235	240	348	183	257	272	243	362	249	284	277	280	468	749
197.591	0	225	236	241	350	184	258	271	242	363	248	284	280	282	471	749
197.714	0	228	239	244	350	184	258	273	242	364	249	284	282	283	475	747
197.837	0	230	242	246	353	185	259	274	242	365	250	286	284	285	478	750
197.96	0	230	243	249	356	187	260	274	243	366	252	287	286	285	482	757
198.083	0	224	236	245	349	185	259	272	242	362	249	283	278	280	467	743
198.205	0	224	232	239	347	182	258	269	240	361	248	282	275	278	463	735
198.328	0	222	231	240	347	182	258	270	241	361	248	282	276	277	464	734
198.451	0	224	234	240	347	182	257	269	240	361	249	281	276	278	466	739
198.574	0	225	235	242	349	181	257	271	240	362	248	282	279	279	469	739
198.697	0	226	237	244	351	184	257	272	242	363	247	282	281	280	474	742
198.82	0	229	239	245	354	184	259	272	242	363	249	284	283	282	477	740
198.943	0	229	243	247	356	185	260	273	241	365	250	287	288	284	481	748
199.066	0	229	242	251	355	189	262	273	243	365	250	286	284	283	480	747
199.188	0	222	230	242	348	183	259	269	241	362	247	282	274	276	463	731
199.311	0	218	226	237	344	180	257	269	239	359	246	279	273	273	458	724
199.434	0	220	226	238	345	180	257	267	239	358	246	279	273	272	458	727
199.557	0	221	229	238	345	181	256	268	240	358	245	279	275	273	462	731
199.68	0	223	229	240	346	181	257	268	240	358	245	279	276	275	466	726
199.803	0	225	233	242	348	182	257	270	239	360	246	281	279	276	468	728
199.926	0	226	235	244	348	182	258	270	240	362	246	282	281	276	471	734
200.049	0	228	239	246	352	183	258	271	240	363	247	283	285	280	475	740
200.172	0	228	242	248	354	186	260	272	240	362	247	285	286	281	479	736
200.294	0	223	233	247	349	185	260	270	240	361	247	281	277	276	464	721
200.417	0	219	226	240	345	182	258	267	239	358	245	279	273	272	456	718
200.54	0	220	226	238	343	181	257	267	239	357	244	278	273	272	455	714
200.663	0	222	228	238	344	181	256	266	238	357	244	278	274	272	456	712
200.786	0	223	230	240	347	183	257	268	238	357	244	279	277	274	459	713
200.909	0	224	232	242	347	182	257	268	238	358	245	280	277	276	463	721
201.032	0	227	235	243	350	184	258	270	239	359	245	282	280	278	466	726
201.155	0	227	237	246	352	184	259	271	240	360	246	283	283	279	473	727
201.277	0	227	239	250	352	188	261	272	240	361	247	283	283	279	472	727
201.4	0	222	230	243	348	185	258	269	239	357	245	280	275	275	458	720
201.523	0	221	227	239	347	183	257	268	239	357	244	279	274	274	457	712
201.646	0	222	227	239	346	183	258	268	238	357	244	278	274	274	457	711
201.769	0	224	229	241	346	182	257	270	238	357	243	280	276	275	459	710
201.892	0	225	231	243	348	183	257	271	240	357	245	280	277	276	464	726
202.015	0	226	234	245	350	185	258	270	241	359	245	282	280	278	467	725
202.138	0	227	236	247	354	185	259	271	239	361	246	282	283	279	471	718
202.26	0	229	239	249	356	187	260	273	241	361	247	284	286	281	475	722
202.383	0	226	237	251	353	190	263	272	241	361	248	283	282	279	470	725
202.506	0	221	224	242	344	184	259	269	240	356	244	278	272	273	453	707
202.629	0	218	221	239	342	182	258	268	238	354	243	275	272	270	448	699
202.752	0	218	221	240	342	183	257	268	238	354	242	276	272	270	450	696
202.875	0	220	222	240	342	183	257	268	237	354	241	276	274	272	453	707
202.998	0	220	223	241	343	184	257	268	238	354	243	276	276	272	456	710
203.121	0	222	225	244	345	183	258	269	237	356	242	277	278	274	460	705
203.244	0	223	228	244	347	185	258	270	239	357	242	278	281	276	464	704
203.366	0	224	231	248	351	186	258	270	239	358	244	280	284	278	470	717
203.489	0	223	229	251	348	189	261	271	238	357	244	278	281	276	466	714
203.612	0	216	217	242	340	183	257	266	237	354	241	274	272	269	450	699
203.735	0	214	214	238	338	181	257	265	236	352	240	272	271	267	446	690
203.858	0	214	214	238	337	181	256	265	236	351	239	271	272	268	446	701
203.981	0	215	215	238	338	181	255	264	235	352	238	271	273	268	449	706
204.104	0	216	216	241	340	181	256	264	234	352	238	271	275	269	453	701
204.227	0	217	219	242	342	183	256	265	235	353	238	272	277	270	455	697
204.349	0	217	221	244	345	184	257	265	234	352	240	274	280	272	457	704
204.472	0	220	224	249	345	185	259	265	235	354	238	275	281	273	458	703
204.595	0	212	214	242	340	183	257	264	234	351	238	271	273	268	446	697
204.718	0	213	213	238	339	180	255	262	233	349	238	268	271	266	442	686
204.841	0	212	214	237	339	181	255	261	232	349	236	268	272	267	441	692
204.964	0	214	216	238	339	181	254	261	233	349	236	268	273	268	443	693
205.087	0	217	217	240	342	181	255	262	232	350	237	269	277	269	445	689
205.21	0	217	219	243	342	181	256	264	233	350	237	270	278	271	449	687
205.332	0	220	220	245	345	183	256	264	233	351	238	272	279	272	453	699
205.455	0	220	221	249	347	185	258	265	233	353	238	273	281	274	455	700
205.578	0	214	215	242	341	182	257	261	233	350	237	269	273	267	440	685
205.701	0	212	210	237	339	180	254	262	232	347	236	266	268	265	434	675
205.824	0	214	210	235	338	179	254	260	232	346	235	265	269	266	432	682
205.947	0	215	211	236	339	179	253	260	231	346	234	266	270	266	434	681
206.07	0	216	214	237	341	180	253	261	231	346	235	266	272	268	437	681
206.193	0	218	217	238	344	180	253	262	231	346	235	268	273	269	441	679
206.316	0	220	220	240	345	181	254	263	231	348	236	268	276	271	444	689
206.438	0	222	222	242	347	183	255	264	232	348	236	269	278	273	448	692
206.561	0	218	217	241	345	183	257	263	232	346	236	267	272	269	439	686
206.684	0	215	211	234	341	179	254	262	231	343	235	265	266	267	431	674
206.807	0	215	212	232	341	179	252	261	230	343	233	264	265	268	430	682
206.93	0	218	213	232	343	178	251	262	230	342	234	264	267	268	432	683
207.053	0	219	217	234	345	179	252	263	231	343	235	266	269	270	435	682
207.176	0	220	219	236	347	180	253	264	231	344	236	267	271	271	439	683
207.299	0	222	222	237	349	182	254	265	231	344	236	270	273	274	443	695
207.421	0	225	226	239	353	182	255	265	232	346	237	269	275	275	447	699
207.544	0	226	229	243	354	185	256	266	232	347	239	271	277	278	450	700
207.667	0	221	223	237	348	181	255	265	233	345	239	268	269	273	438	691
207.79	0	220	221	235	348	181	253	265	233	343	238	268	266	272	435	696
207.913	0	223	222	233	349	179	253	266	232	342	238	267	267	272	436	698
208.036	0	223	223	235	350	181	253	266	234	344	238	268	268	274	437	702
208.159	0	223	225	237	351	182	254	269	234	344	240	269	269	274	442	696
208.282	0	226	228	238	353	183	253	269	234	345	240	271	271	276	446	709
208.404	0	228	231	239	356	183	255	270	235	347	241	272	273	278	450	712
208.527	0	227	231	241	354	187	257	270	236	347	243	272	274	276	451	709
208.65	0	223	225	236	349	183	254	269	235	344	241	269	265	273	439	699
208.773	0	222	224	234	347	181	253	267	236	344	240	268	265	273	437	704
208.896	0	222	224	234	347	180	253	268	234	343	241	267	266	271	439	702
209.019	0	223	225	235	348	181	253	268	236	345	241	269	268	271	441	704
209.142	0	223	228	237	349	181	254	269	235	345	241	270	270	273	446	700
209.265	0	224	230	238	349	183	254	268	236	346	241	272	271	275	450	714
209.388	0	227	233	240	352	183	255	270	236	347	242	273	273	275	454	713
209.51	0	227	235	244	353	185	257	269	237	349	243	274	276	276	457	719
209.633	0	222	230	239	347	184	255	268	237	345	242	269	267	271	444	700
209.756	0	220	224	235	342	180	253	264	235	344	240	266	265	268	438	700
209.879	0	218	224	234	342	179	253	264	234	343	239	266	264	266	439	694
210.002	0	219	226	233	341	179	252	263	233	344	239	266	266	267	440	700
210.125	0	220	226	235	343	179	253	263	233	345	238	267	267	269	445	699
210.248	0	220	230	238	343	180	254	263	233	346	239	267	270	270	448	706
210.371	0	224	233	238	345	180	254	264	234	347	239	269	272	270	451	706
210.493	0	226	237	242	347	182	254	265	234	350	240	270	276	273	457	713
210.616	0	225	239	245	350	185	257	264	235	350	242	272	277	274	461	713
210.739	0	221	234	240	344	182	254	263	234	346	239	267	269	269	450	712
210.862	0	220	229	237	341	178	254	260	232	345	238	265	267	267	446	703
210.985	0	220	232	236	340	179	253	259	233	346	236	266	267	267	446	708
211.108	0	221	233	237	341	178	252	260	232	346	238	267	268	267	449	704
211.231	0	223	236	239	343	179	253	260	231	347	238	268	270	269	452	710
211.354	0	226	238	240	346	181	254	260	232	348	237	269	272	271	456	712
211.476	0	226	242	242	348	181	254	261	232	350	239	269	275	273	461	719
211.599	0	227	244	243	351	182	254	263	232	351	240	271	277	274	466	717
211.722	0	226	244	245	348	184	256	261	232	350	239	270	273	273	461	720
211.845	0	224	240	240	347	180	253	260	232	347	238	267	269	271	454	709
211.968	0	226	241	239	347	179	253	261	231	347	238	269	270	271	457	715
212.091	0	226	242	240	347	180	253	261	230	348	238	270	271	272	457	713
212.214	0	228	245	241	350	182	253	262	231	349	239	270	273	274	461	720
212.337	0	231	248	243	352	181	253	263	232	351	239	272	275	276	466	722
212.46	0	231	250	244	354	184	254	265	233	351	241	273	277	278	471	729
212.582	0	232	254	246	356	184	255	265	234	354	243	275	280	280	476	727
212.705	0	233	255	249	357	187	257	266	234	353	242	275	278	282	478	735
212.828	0	231	249	243	353	183	255	263	233	350	241	272	270	276	466	722
212.951	0	230	247	240	351	181	252	264	233	349	241	270	269	275	465	725
213.074	0	231	248	239	352	181	252	264	232	349	241	271	269	277	467	722
213.197	0	232	250	241	352	181	252	265	233	350	240	272	271	278	470	729
213.32	0	235	252	242	355	182	253	266	234	351	242	274	273	280	474	731
213.443	0	237	254	243	357	183	254	267	234	352	243	275	274	282	479	737
213.565	0	237	258	246	361	184	254	269	235	353	245	277	277	284	485	735
213.688	0	239	260	247	363	185	255	271	235	355	246	279	280	285	489	744
213.811	0	241	260	250	360	188	258	270	237	354	246	278	277	285	489	744
213.934	0	236	253	243	356	184	255	269	235	351	245	274	270	280	480	740
214.057	0	235	252	241	355	182	253	269	237	351	245	274	270	281	478	727
214.18	0	235	254	241	357	183	252	269	235	351	245	275	271	282	481	737
214.303	0	238	255	242	357	184	253	270	237	352	245	276	273	284	484	738
214.426	0	239	257	243	360	185	254	270	237	354	247	277	275	285	488	744
214.548	0	240	260	246	362	185	256	273	237	355	248	279	276	288	494	742
214.671	0	243	262	247	364	187	254	274	238	355	249	280	279	289	500	751
214.794	0	244	263	249	366	188	257	275	239	358	250	282	281	290	504	754
214.917	0	241	261	249	361	188	256	273	241	355	250	280	275	288	498	753
215.04	0	239	257	244	359	184	254	274	239	355	250	279	274	286	495	739
215.163	0	240	258	244	359	185	254	274	240	355	251	280	274	287	496	750
215.286	0	243	259	243	359	185	254	275	241	355	250	280	275	287	498	746
215.409	0	242	260	245	362	187	255	275	242	357	251	282	276	289	503	752
215.532	0	242	262	247	364	188	257	278	242	358	253	283	278	290	506	746
215.654	0	246	266	249	367	188	257	279	244	359	254	285	281	292	512	757
215.777	0	249	267	250	368	190	259	279	244	362	254	287	282	294	515	760
215.9	0	245	264	251	363	190	258	278	244	360	255	283	276	290	510	759
216.023	0	242	258	244	359	187	256	278	243	357	253	281	274	287	504	743
216.146	0	241	259	243	359	186	255	277	244	356	253	282	274	287	505	752
216.269	0	244	260	244	359	186	255	277	243	358	253	283	275	287	506	749
216.392	0	245	263	245	362	187	256	278	244	358	253	284	276	289	508	753
216.515	0	245	264	246	363	188	257	279	245	359	254	284	278	290	511	745
216.637	0	248	266	249	365	188	258	279	245	361	255	286	280	291	514	755
216.76	0	251	268	250	366	190	258	280	246	363	256	288	282	294	518	757
216.883	0	250	269	252	366	193	261	279	247	364	256	287	281	293	519	755
217.006	0	245	261	246	360	188	258	278	246	360	255	283	276	288	508	742
217.129	0	245	259	243	358	186	257	276	244	357	253	283	274	285	506	746
217.252	0	248	260	245	358	186	257	276	244	358	252	283	275	286	506	745
217.375	0	247	261	244	360	186	258	276	244	359	253	283	276	287	507	749
217.498	0	248	263	246	361	189	258	277	245	360	253	284	277	288	510	742
217.62	0	250	266	247	363	188	258	278	245	361	254	286	279	290	514	752
217.743	0	253	267	249	365	189	259	278	245	363	254	287	281	292	517	754
217.866	0	254	271	250	367	191	260	279	246	364	256	288	283	293	521	756
217.989	0	252	269	252	364	192	262	279	245	362	256	287	280	292	518	752
218.112	0	249	262	247	361	189	258	276	244	360	254	283	275	288	509	754
218.235	0	251	263	244	360	186	257	276	244	358	253	284	275	288	509	753
218.358	0	251	263	245	361	187	257	276	244	358	254	284	275	289	511	754
218.481	0	252	265	246	363	188	258	278	245	359	253	284	277	290	512	749
218.604	0	254	267	247	365	188	258	278	245	361	254	286	278	292	515	761
218.726	0	256	270	249	366	189	259	278	244	362	255	286	280	293	516	760
218.849	0	258	272	251	368	191	260	279	245	363	256	289	281	295	519	761
218.972	0	256	269	253	367	191	261	280	245	362	256	287	279	292	516	757
219.095	0	254	264	247	363	188	258	277	244	359	254	284	275	290	509	761
219.218	0	254	263	246	363	188	257	277	243	359	252	284	276	290	507	760
219.341	0	254	264	244	363	188	257	277	243	359	254	284	275	291	510	758
219.464	0	257	268	247	364	189	257	279	244	360	255	286	277	292	512	756
219.587	0	258	269	249	366	189	258	278	243	360	256	287	278	295	516	768
219.709	0	261	271	251	367	191	259	280	244	361	255	288	279	296	518	771
219.832	0	262	274	252	371	191	260	281	246	363	257	289	282	298	521	769
219.955	0	261	273	253	370	194	262	281	246	362	258	289	281	297	522	767
220.078	11	257	266	248	364	190	260	279	244	359	256	285	275	293	511	768
220.201	0	258	263	244	363	187	257	278	244	358	255	285	274	293	509	770
220.324	0	257	263	245	362	187	257	279	244	357	256	285	274	294	511	768
220.447	0	258	266	245	365	188	257	280	244	359	256	286	275	294	512	761
220.57	0	259	268	246	366	189	257	281	244	360	257	287	276	298	515	772
220.692	0	260	269	248	368	191	259	281	245	360	257	289	278	298	519	774
220.815	0	262	271	251	369	191	259	282	246	362	258	290	281	299	522	775
220.938	0	263	273	251	372	193	260	284	246	363	260	293	283	302	526	774
221.061	0	262	271	254	369	194	261	284	246	361	259	290	278	298	521	782
221.184	0	258	265	247	364	190	258	282	245	359	258	287	274	295	513	777
221.307	0	258	264	245	364	189	258	282	246	359	259	287	274	295	511	773
221.43	0	258	265	246	364	189	257	282	246	359	258	288	274	295	514	765
221.553	0	260	267	247	365	190	258	283	246	359	259	289	276	296	516	776
221.676	0	261	269	248	367	191	259	283	246	361	259	290	277	297	518	779
221.798	0	260	270	250	368	191	259	285	247	362	259	291	279	298	519	778
221.921	0	262	272	252	370	192	260	286	248	363	261	293	281	299	525	779
222.044	0	264	274	255	372	196	261	286	249	365	262	294	281	300	527	790
222.167	0	261	269	251	366	192	260	284	248	361	260	290	275	295	517	785
222.29	0	259	267	247	365	189	258	284	247	360	261	288	274	294	514	780
222.413	0	259	267	248	364	190	257	284	248	361	261	289	276	294	514	771
222.536	0	261	268	249	365	191	259	284	248	361	261	290	276	295	515	779
222.659	0	262	271	249	366	192	258	284	247	362	260	291	278	295	518	780
222.781	0	262	272	252	367	192	260	286	249	364	261	293	279	296	520	780
222.904	0	263	273	253	370	193	261	286	249	365	263	293	282	297	522	778
223.027	0	264	275	255	372	193	262	287	251	366	263	294	284	299	526	789
223.15	0	264	275	258	370	197	264	286	250	366	263	293	280	297	523	789
223.273	0	260	266	249	364	190	260	284	249	362	261	289	277	293	512	781
223.396	0	256	264	247	362	189	259	283	248	361	261	287	275	289	507	769
223.519	0	258	265	247	362	189	259	283	248	361	259	287	275	289	508	777
223.642	0	261	267	249	362	188	259	281	248	362	259	287	278	290	510	781
223.764	0	260	269	248	363	189	259	283	248	363	259	288	279	292	512	778
223.887	0	260	270	253	366	190	260	283	249	363	261	290	280	292	515	781
224.01	0	263	273	253	366	192	260	284	249	364	262	291	283	294	519	790
224.133	0	265	275	256	369	192	262	284	250	366	261	292	284	295	522	793
224.256	0	262	272	258	365	196	263	284	249	365	262	290	280	293	518	784
224.379	0	257	265	251	361	190	260	280	248	361	259	286	275	287	506	770
224.502	0	257	264	247	359	189	259	280	246	361	259	286	275	286	504	776
224.625	0	259	264	248	358	188	259	279	246	362	258	286	275	287	504	779
224.748	0	258	266	249	360	189	260	279	247	362	258	285	277	288	507	777
224.87	0	260	269	250	361	190	260	280	248	363	257	288	278	289	510	776
224.993	0	261	270	252	363	191	260	280	247	364	258	288	280	292	512	788
225.116	0	263	272	255	366	192	262	281	248	366	259	289	282	292	516	788
225.239	0	262	272	258	367	195	263	280	247	366	260	289	282	293	517	793
225.362	0	259	267	251	361	190	261	279	247	362	258	286	277	288	508	779
225.485	0	260	265	250	360	189	260	277	247	362	258	285	276	290	505	785
225.608	0	261	266	249	362	189	260	278	246	362	256	286	277	290	507	789
225.731	0	261	269	250	363	189	260	279	247	364	258	287	278	291	509	783
225.853	0	262	270	252	365	190	260	279	247	365	259	289	279	294	513	788
225.976	0	263	273	254	367	191	262	281	248	366	259	291	282	295	517	797
226.099	0	265	274	257	369	195	263	281	248	366	260	292	283	297	521	801
226.222	0	262	270	254	365	194	263	280	247	364	260	288	276	293	512	794
226.345	0	262	269	250	364	191	260	280	247	363	259	287	276	293	510	794
226.468	0	262	270	251	364	193	260	279	246	363	259	289	276	293	513	805
226.591	0	264	271	252	365	193	260	281	247	364	259	291	277	296	515	812
226.714	0	264	273	253	368	192	261	283	249	365	261	290	277	297	520	814
226.836	0	266	275	255	369	194	262	282	249	367	262	292	280	299	522	813
226.959	0	266	275	257	368	196	263	283	248	365	262	291	277	298	519	818
227.082	0	263	268	251	363	193	261	280	248	362	260	289	273	293	510	816
227.205	0	263	267	250	363	192	259	281	247	363	259	289	273	294	510	815
227.328	0	262	268	250	364	192	260	281	248	363	260	289	273	294	512	807
227.451	0	264	270	250	365	192	259	280	247	364	260	290	275	296	514	822
227.574	0	266	272	251	367	192	261	282	248	365	261	291	276	298	518	824
227.697	0	266	273	253	370	194	261	283	248	366	262	292	278	301	521	825
227.82	0	263	270	254	365	196	263	283	248	364	263	290	274	296	513	810
227.942	0	259	261	247	360	191	260	279	247	360	260	288	270	292	505	813
228.065	0	259	258	242	359	188	257	279	246	360	259	286	270	292	500	818
228.188	0	259	258	243	359	188	257	278	246	359	259	287	270	291	500	814
228.311	0	258	261	244	359	188	258	280	246	360	258	288	272	293	504	807
228.434	0	261	264	244	362	189	257	281	246	362	260	288	273	295	507	819
228.557	0	262	265	246	364	190	258	282	247	362	261	290	275	297	510	826
228.68	0	262	266	250	364	193	261	282	247	363	261	290	275	297	512	820
228.803	0	257	257	246	358	191	259	279	246	359	259	285	269	290	499	808
228.925	0	254	252	241	353	187	257	277	242	358	257	283	267	287	491	804
229.048	0	253	251	240	353	186	257	278	243	358	257	284	268	286	489	806
229.171	0	254	252	241	353	186	257	276	243	357	256	284	269	286	490	798
229.294	0	253	253	241	354	186	257	277	243	359	256	285	271	287	491	789
229.417	0	256	256	242	356	187	258	277	243	360	256	287	273	288	494	800
229.54	0	256	257	245	358	188	258	279	244	361	257	287	275	289	497	802
229.663	0	255	258	248	356	191	261	278	243	362	258	285	274	288	496	806
229.786	0	249	248	242	350	187	259	276	242	358	256	282	268	282	484	783
229.908	0	246	243	238	346	184	256	273	241	356	253	281	267	279	479	786
230.031	0	245	244	239	346	184	257	272	241	356	253	281	269	280	478	788
230.154	0	247	246	240	345	185	256	273	241	357	253	282	270	280	480	788
230.277	0	246	247	241	348	184	256	273	240	359	254	282	273	281	482	779
230.4	0	248	249	244	351	185	257	272	241	360	253	284	274	282	485	788
230.523	0	251	252	245	352	186	259	274	241	361	253	285	277	285	489	792
230.646	0	249	253	249	353	189	260	274	242	362	255	286	278	285	490	797
230.769	0	243	245	243	345	185	258	272	241	358	253	281	270	279	480	784
230.892	0	241	241	239	343	183	256	271	240	357	252	280	269	277	475	782
231.014	0	242	242	239	342	183	256	270	239	357	250	280	270	278	475	778
231.137	0	243	243	240	344	183	256	270	240	359	251	281	273	279	477	782
231.26	0	243	246	242	346	184	256	272	240	359	252	282	274	280	480	778
231.383	0	245	248	244	348	185	257	271	240	361	253	284	277	282	484	786
231.506	0	249	252	246	351	187	259	272	241	363	253	285	280	284	487	785
231.629	0	249	255	250	352	187	260	274	241	365	254	287	282	286	491	792
231.752	0	245	253	251	349	189	261	272	241	362	254	284	277	282	485	784
231.875	0	242	245	244	344	184	259	270	240	360	253	281	273	278	477	780
231.997	0	242	244	242	344	183	257	270	240	359	252	281	274	278	477	778
232.12	0	242	246	242	344	183	257	270	240	361	252	281	275	279	479	783
232.243	0	242	248	244	345	184	258	270	241	361	252	282	276	280	482	782
232.366	0	244	250	247	347	184	258	271	240	361	253	284	279	282	485	791
232.489	0	247	254	248	352	185	259	272	242	364	252	284	281	284	490	793
232.612	0	245	256	253	352	188	261	271	242	364	254	285	282	284	494	798
232.735	0	241	249	249	347	185	259	270	240	362	252	282	276	280	483	786
232.858	0	239	247	244	344	183	258	267	239	361	251	281	275	278	479	787
232.98	0	240	249	246	345	182	258	267	239	361	251	280	276	279	482	787
233.103	0	241	249	246	344	183	258	269	239	361	250	281	278	280	483	790
233.226	0	242	252	249	348	184	259	270	239	363	251	282	280	281	486	788
233.349	0	243	254	251	349	183	260	269	240	364	251	283	282	283	490	795
233.472	0	246	258	252	351	185	261	272	240	366	252	285	285	285	495	799
233.595	0	243	257	255	350	189	262	270	242	364	254	284	283	284	492	800
233.718	0	236	249	248	345	184	259	267	238	361	252	279	277	278	481	789
233.841	0	236	247	246	342	181	258	266	237	360	249	279	277	278	480	786
233.964	0	238	248	247	342	181	257	265	237	360	249	278	279	278	481	781
234.086	0	238	250	248	345	181	258	265	237	362	249	279	279	278	483	789
234.209	0	239	252	250	345	182	259	266	238	363	250	281	283	280	487	785
234.332	0	240	255	253	348	183	259	267	238	363	250	281	285	282	490	792
234.455	0	243	259	254	350	184	260	269	239	365	250	283	288	284	496	791
234.578	0	244	261	257	353	188	262	270	240	367	252	284	289	286	500	798
234.701	0	237	254	254	346	185	261	267	239	363	251	281	281	280	489	796
234.824	0	233	248	249	343	182	258	265	237	361	247	277	278	277	482	783
234.947	0	236	249	248	342	181	257	265	236	361	247	276	280	277	482	777
235.069	0	235	251	249	342	180	258	264	236	361	248	277	280	278	484	783
235.192	0	236	253	251	343	181	258	265	236	362	248	278	283	279	487	787
235.315	0	239	256	254	346	183	259	264	237	363	248	279	285	281	490	786
235.438	0	240	258	255	349	184	260	266	238	366	249	281	288	284	495	787
235.561	0	242	262	258	351	186	260	268	238	366	251	284	291	286	499	792
235.684	0	243	264	261	351	188	262	268	238	367	251	283	289	286	501	794
235.807	0	236	256	254	346	184	260	264	238	363	249	280	281	281	488	784
235.93	0	236	253	250	343	182	258	265	237	362	248	278	281	279	486	777
236.052	0	235	253	252	343	181	258	264	238	363	248	278	281	280	488	782
236.175	0	237	255	253	344	182	258	265	237	364	249	280	283	281	490	785
236.298	0	238	258	255	346	183	259	265	238	365	249	281	285	283	493	785
236.421	0	239	260	257	349	185	261	266	238	367	250	282	287	286	498	786
236.544	0	241	264	259	353	185	261	268	239	367	252	284	290	287	503	788
236.667	0	244	267	261	356	186	261	270	240	369	254	286	293	290	508	799
236.79	0	243	268	264	354	191	264	270	241	370	253	286	290	289	505	797
236.913	0	237	259	256	348	185	261	267	239	366	252	282	282	283	493	782
237.036	0	237	257	253	346	183	259	267	239	365	251	281	283	283	492	780
237.158	0	238	258	255	345	183	259	267	240	365	251	281	283	283	492	784
237.281	0	238	259	256	347	183	260	268	239	366	251	282	285	286	496	788
237.404	0	240	262	258	349	185	260	269	240	368	252	284	287	288	500	786
237.527	0	242	265	260	350	185	261	269	241	369	253	285	291	290	505	788
237.65	0	243	267	262	353	187	261	272	241	370	254	287	292	292	509	797
237.773	0	244	270	264	358	189	263	273	242	371	255	289	294	294	512	806
237.896	0	241	267	265	353	190	265	272	243	370	255	286	287	290	505	792
238.019	0	238	260	258	348	185	262	270	241	366	254	284	282	285	497	783
238.141	0	237	261	257	346	183	260	270	241	368	253	284	283	285	496	785
238.264	0	237	261	257	347	184	260	268	241	368	252	284	285	287	496	779
238.387	0	238	263	258	348	185	261	270	241	368	253	285	287	288	500	779
238.51	0	240	265	260	350	185	261	271	241	369	254	287	289	290	505	784
238.633	0	242	267	262	353	186	262	272	242	370	255	288	291	292	509	791
238.756	0	243	270	264	355	188	263	274	243	372	256	290	293	295	513	797
238.879	0	244	272	269	356	191	266	274	244	373	258	291	294	294	514	794
239.002	0	238	264	261	350	186	264	271	244	370	256	287	285	289	500	775
239.124	0	236	260	257	346	184	260	270	242	368	255	286	284	287	497	783
239.247	0	236	260	258	345	184	261	270	243	368	254	285	284	287	499	785
239.37	0	237	260	258	346	184	260	270	241	368	253	286	285	288	500	778
239.493	0	237	262	260	348	185	261	271	242	370	254	287	288	290	503	781
239.616	0	240	264	262	349	185	262	272	243	371	256	288	291	291	508	789
239.739	0	242	267	262	351	187	263	273	243	372	255	290	292	293	511	794
239.862	0	243	269	265	354	187	264	274	244	373	257	290	294	295	515	792
239.985	0	239	267	267	349	188	265	274	244	371	257	290	288	290	506	782
240.108	0	235	259	259	343	184	262	270	242	369	255	285	285	286	497	777
240.23	0	234	258	258	341	183	261	268	242	368	253	285	284	286	495	774
240.353	0	235	257	257	340	182	262	268	240	368	252	284	285	286	497	770
240.476	0	234	258	259	341	182	261	269	242	369	252	285	288	287	499	760
240.599	0	236	260	260	343	184	262	271	242	370	253	286	289	288	501	772
240.722	0	237	263	263	345	185	263	271	242	371	253	287	291	291	505	772
240.845	0	240	265	264	346	185	263	271	243	373	255	288	294	291	508	771
240.968	0	235	262	267	342	188	265	270	242	370	254	287	289	287	499	757
241.091	0	231	253	258	335	183	263	267	240	367	252	282	285	283	490	752
241.213	0	229	251	257	332	180	261	265	239	367	249	282	285	281	488	750
241.336	0	229	251	256	331	180	261	264	239	366	250	280	286	281	487	746
241.459	0	229	253	257	332	181	260	265	239	367	249	281	288	282	490	739
241.582	0	231	254	259	332	181	261	265	239	368	249	281	288	283	492	749
241.705	0	232	255	261	334	182	262	265	239	368	249	283	290	285	495	750
241.828	0	234	258	262	337	184	263	266	239	369	250	283	293	286	498	751
241.951	0	228	251	262	330	183	263	264	239	368	248	279	286	281	487	734
242.074	0	224	246	255	325	178	261	261	236	365	247	278	285	277	480	735
242.196	0	224	246	255	323	178	260	260	237	365	246	276	284	277	480	726
242.319	0	224	245	255	322	176	260	260	236	365	246	276	285	277	480	730
242.442	0	225	248	257	324	177	260	260	236	365	246	278	288	278	482	722
242.565	0	225	250	258	326	180	260	261	236	365	245	277	289	280	486	732
242.688	0	227	251	259	329	179	261	262	236	366	245	279	291	282	488	734
242.811	0	226	251	262	328	183	264	262	238	367	247	279	291	281	488	736
242.934	0	218	240	256	319	178	261	258	235	363	244	274	282	273	470	713
243.057	0	214	234	252	313	175	259	255	233	360	240	271	282	271	464	704
243.18	0	214	232	250	312	173	258	254	232	360	239	271	283	269	464	695
243.302	0	214	234	250	311	173	258	256	231	361	239	270	284	270	465	700
243.425	0	214	234	252	313	173	258	255	231	361	240	271	285	272	467	698
243.548	0	216	237	253	315	174	259	255	232	360	239	273	287	273	469	703
243.671	0	218	238	255	317	175	259	256	232	362	240	273	289	275	472	703
243.794	0	218	240	258	317	178	261	257	233	362	240	273	289	275	473	704
243.917	0	210	228	252	309	174	260	253	230	359	239	268	281	267	456	690
244.04	0	205	222	246	305	171	258	249	229	355	234	265	280	266	448	675
244.163	0	205	219	246	302	169	256	250	227	354	234	265	280	264	447	668
244.285	0	204	220	245	302	168	256	249	226	354	234	265	280	265	448	668
244.408	0	205	221	247	303	168	256	250	227	355	234	266	282	265	449	670
244.531	0	205	223	248	304	171	256	250	227	354	234	266	284	267	452	673
244.654	0	209	223	252	307	170	256	251	227	356	235	267	285	269	455	676
244.777	0	210	225	253	309	171	257	252	228	357	237	268	288	270	460	681
244.9	0	205	222	252	305	175	259	250	227	355	235	267	283	267	450	676
245.023	0	200	212	244	297	169	255	246	224	351	232	263	277	261	437	658
245.146	0	198	210	242	294	167	255	246	224	350	231	261	276	260	435	655
245.268	0	197	209	240	294	165	253	246	224	350	230	262	276	260	436	653
245.391	0	199	210	242	295	165	253	247	225	350	231	263	278	261	439	660
245.514	0	200	212	243	297	167	253	247	223	349	231	263	280	263	441	661
245.637	0	202	214	247	299	168	254	247	224	351	232	264	282	265	445	662
[truncated: 1,095 more rows]

## Sheet: Short_ch
	SNR :	47	49	28	42	47	44	50	43	42	41	39	32	0	0	0	0	0	0	0	0	0	0	0	0
		D780						D850						D725						D940
Time	Marker	ch16	ch17	ch18	ch19	ch20	ch21	ch16	ch17	ch18	ch19	ch20	ch21	ch16	ch17	ch18	ch19	ch20	ch21	ch16	ch17	ch18	ch19	ch20	ch21
0.24576	0	0	0	0	0	0	0	0	0	0	0	0	0	0	0	0	0	0	0	0	0	0	0	0	0
0.36864	0	120	215	32	134	203	37	121	221	57	119	187	17	3	7	-69	0	0	-72	-4	-6	29	4	0	65
0.49152	0	118	212	36	133	202	39	120	218	48	119	186	21	4	8	-84	0	-1	-83	-4	-9	40	4	0	64
0.6144	0	119	212	31	133	202	40	119	218	49	118	186	21	5	9	-82	0	0	-87	-6	-9	52	5	0	60
0.73728	0	119	211	27	134	208	40	119	218	54	119	181	19	5	9	-82	0	-2	-91	-6	-9	60	4	0	56
0.86016	0	119	213	27	134	211	37	119	218	56	119	180	20	5	9	-78	0	-2	-93	-5	-10	62	4	0	53
0.98304	0	120	213	29	134	211	39	119	220	55	120	181	18	5	9	-74	-1	-2	-94	-6	-10	60	4	0	50
1.10592	0	120	216	31	135	210	40	120	221	55	120	183	18	5	9	-75	0	-1	-100	-7	-10	60	4	0	49
1.2288	0	120	215	31	134	211	40	120	222	55	119	184	19	5	9	-75	0	0	-102	-7	-10	60	4	0	47
1.35168	0	121	215	32	135	210	37	121	222	55	121	183	20	5	8	-73	0	-1	-99	-6	-10	60	4	0	47
1.47456	0	122	215	32	135	207	38	120	221	55	121	181	20	5	8	-73	0	-1	-97	-6	-10	60	4	0	43
1.59744	0	122	214	32	135	207	38	120	220	54	121	181	20	5	8	-73	0	0	-99	-7	-11	59	5	0	44
1.72032	0	121	214	33	135	207	39	121	219	54	120	181	20	5	8	-75	-1	-1	-100	-6	-10	60	4	0	45
1.8432	0	123	215	32	135	207	38	120	220	55	120	181	21	5	8	-73	0	0	-99	-7	-11	59	4	0	46
1.96608	0	122	215	32	135	207	38	121	220	55	121	182	21	5	8	-71	0	0	-99	-7	-10	60	4	0	46
2.08896	0	123	215	32	136	209	40	122	221	54	121	183	21	4	8	-70	0	0	-100	-6	-10	60	4	0	45
2.21184	0	122	217	33	135	208	40	121	223	55	120	183	20	4	8	-73	0	0	-101	-7	-10	60	4	1	46
2.33472	0	122	216	33	135	208	38	120	222	54	120	183	21	5	8	-70	0	0	-99	-7	-11	60	4	0	45
2.4576	0	121	214	33	134	207	38	120	220	55	120	181	21	5	8	-71	0	-1	-96	-6	-11	60	4	0	44
2.58048	0	121	214	27	134	206	39	120	219	61	120	181	20	5	8	-65	0	0	-99	-7	-10	66	4	1	44
2.70336	0	122	214	28	134	206	39	121	220	60	121	181	20	5	8	-65	0	0	-99	-7	-10	65	4	0	45
2.82624	0	122	215	33	134	208	38	120	222	55	120	181	21	5	8	-70	0	0	-98	-7	-11	60	4	0	45
2.94912	0	122	216	32	134	208	38	121	224	55	120	183	21	4	8	-69	0	-1	-96	-7	-11	59	4	0	45
3.072	0	123	218	33	135	208	39	122	225	55	120	183	21	4	9	-69	0	-1	-98	-7	-11	60	4	1	45
3.19488	0	122	219	33	135	209	39	122	226	56	121	184	21	5	8	-70	0	0	-100	-7	-10	61	4	0	46
3.31776	0	123	219	27	135	208	39	123	224	61	120	182	21	5	9	-63	0	-1	-98	-7	-11	67	3	1	45
3.44064	0	122	216	33	134	207	38	122	223	55	119	181	21	5	7	-67	-1	0	-96	-7	-11	61	4	0	44
3.56352	0	123	217	27	134	208	39	122	223	61	120	181	21	4	8	-63	0	-1	-97	-7	-10	66	4	0	45
3.6864	0	123	216	33	134	207	40	122	223	55	120	181	21	5	8	-70	-1	0	-99	-6	-10	60	4	0	46
3.80928	0	123	217	32	135	208	38	121	224	55	119	182	20	5	8	-70	0	-1	-97	-8	-11	60	5	1	46
3.93216	0	123	217	32	134	208	39	123	224	55	120	183	21	5	9	-66	0	0	-95	-7	-11	60	4	1	44
4.05504	0	124	218	27	136	209	40	123	225	61	120	183	20	5	8	-61	0	0	-96	-7	-11	67	5	1	44
4.17792	0	124	219	33	134	209	41	123	226	55	120	184	21	5	9	-69	-1	0	-98	-6	-10	60	4	0	45
4.3008	0	124	216	27	134	208	39	123	222	61	120	183	21	4	9	-65	0	0	-95	-6	-11	66	5	0	44
4.42368	0	123	216	26	134	207	39	122	222	61	119	181	21	4	8	-60	0	0	-94	-7	-9	66	5	0	43
4.54656	0	124	217	26	134	208	39	122	223	62	121	183	22	5	8	-63	0	-1	-96	-8	-10	66	5	0	44
4.66944	0	123	219	28	137	212	40	122	226	61	122	187	21	5	9	-65	0	-1	-98	-7	-11	67	4	1	44
4.79232	0	123	221	28	140	217	40	122	227	61	126	190	21	5	9	-63	0	-1	-96	-6	-11	67	5	0	45
4.9152	0	123	222	32	141	218	40	123	229	56	127	193	22	4	8	-67	0	-1	-96	-7	-11	61	5	0	44
5.03808	0	124	223	26	141	218	40	123	230	62	127	193	21	4	8	-61	0	0	-97	-6	-10	67	4	0	45
5.16096	0	124	223	28	142	219	40	123	231	61	127	195	21	5	9	-64	0	0	-99	-7	-11	67	4	0	46
5.28384	0	122	222	27	143	217	40	123	229	62	128	193	21	5	9	-64	-1	-1	-95	-6	-10	67	4	0	45
5.40672	0	123	221	33	142	217	39	122	227	55	126	192	22	4	8	-66	-1	-1	-94	-7	-10	60	5	1	44
5.5296	0	123	221	26	144	219	39	121	227	62	129	194	22	5	8	-62	0	0	-95	-6	-11	66	4	0	44
5.65248	0	122	221	21	146	221	41	121	228	68	130	196	21	5	8	-60	-1	-1	-96	-7	-11	73	5	0	44
5.77536	0	122	222	27	146	223	40	121	229	62	133	199	22	5	8	-64	0	-1	-95	-6	-11	67	4	0	45
5.89824	0	122	222	32	146	224	40	121	230	57	132	199	22	4	9	-67	-1	0	-94	-7	-11	60	4	1	44
6.02112	0	124	225	27	145	223	40	122	232	63	130	198	23	4	9	-62	0	0	-95	-6	-10	67	4	0	45
6.144	0	124	224	20	145	223	41	122	234	69	131	199	22	5	9	-56	0	0	-98	-7	-12	73	4	0	46
6.26688	0	124	224	28	145	223	39	123	232	62	131	198	21	4	9	-62	0	-1	-95	-7	-12	67	4	0	45
6.38976	0	123	224	28	145	220	39	123	231	62	130	197	22	4	9	-61	0	0	-92	-6	-11	67	4	0	44
6.51264	0	125	224	27	145	222	39	123	233	63	130	197	21	5	8	-61	0	-1	-93	-7	-11	67	5	0	44
6.63552	0	126	224	21	145	222	40	125	233	69	131	198	22	5	9	-58	0	-1	-95	-7	-11	73	4	1	45
6.7584	0	127	228	26	147	223	40	128	237	64	131	199	22	5	9	-62	0	0	-93	-7	-12	68	5	0	45
6.88128	0	128	228	32	146	223	38	127	237	57	132	200	22	5	9	-64	-1	0	-91	-7	-11	61	5	0	44
7.00416	0	128	228	26	147	223	39	127	237	63	132	201	22	5	9	-59	0	-1	-93	-7	-12	67	4	0	44
7.12704	0	128	229	32	147	225	40	128	238	57	132	202	21	5	9	-66	0	-1	-96	-7	-12	62	4	0	46
7.24992	0	129	229	26	146	225	38	128	237	64	132	201	22	5	8	-58	0	-1	-92	-7	-11	68	4	0	45
7.3728	0	128	225	32	146	223	38	128	234	58	131	200	21	5	8	-63	0	-1	-89	-7	-12	62	4	0	42
7.49568	0	128	225	27	147	223	39	127	233	63	132	198	21	5	9	-58	-1	0	-91	-7	-12	68	5	0	43
7.61856	0	127	225	26	147	222	40	127	233	64	131	199	21	5	9	-60	0	-1	-93	-7	-10	67	5	1	43
7.74144	0	127	225	27	146	224	40	126	235	63	131	200	22	5	8	-59	0	-1	-91	-8	-12	68	5	1	43
7.86432	0	127	225	32	147	224	39	126	234	58	131	200	22	5	8	-63	-1	0	-91	-6	-11	61	4	1	42
7.9872	0	129	227	25	147	223	41	127	237	65	131	201	21	5	9	-57	-1	-1	-91	-7	-12	68	4	0	43
8.11008	0	130	231	26	146	224	41	130	242	64	130	201	23	4	9	-60	0	-1	-93	-7	-11	68	4	1	43
8.23296	0	131	232	27	144	223	40	130	241	65	130	200	22	5	8	-58	0	-1	-93	-7	-12	69	4	0	44
8.35584	0	130	229	20	143	221	39	130	237	70	129	197	22	5	9	-50	0	-1	-91	-7	-12	74	5	0	43
8.47872	0	129	227	20	142	218	39	129	235	71	127	195	22	5	9	-51	0	0	-92	-7	-12	74	5	0	43
8.6016	0	130	226	20	142	219	40	129	234	70	128	196	22	4	8	-52	0	-1	-94	-7	-12	74	5	0	44
8.72448	0	128	225	26	142	218	40	128	234	64	127	197	22	5	8	-57	0	-1	-93	-7	-11	68	4	1	44
8.84736	0	128	225	31	142	219	40	128	234	57	127	195	22	5	9	-61	0	0	-92	-7	-11	62	4	1	43
8.97024	0	129	225	24	141	219	40	128	234	64	126	196	21	4	8	-55	0	0	-94	-7	-12	67	5	1	44
9.09312	0	129	227	31	140	220	40	128	236	57	126	197	22	5	8	-64	0	0	-96	-6	-11	61	3	0	45
9.216	0	129	225	24	141	220	40	128	237	64	127	199	22	5	9	-56	-1	-1	-93	-7	-12	68	4	0	44
9.33888	0	129	226	31	141	220	39	128	235	58	127	197	21	5	9	-60	0	0	-91	-7	-12	62	4	0	44
9.46176	0	129	225	26	139	218	39	127	234	64	126	197	21	5	8	-55	0	0	-92	-7	-11	68	5	1	44
9.58464	0	128	224	18	140	219	40	129	233	70	125	196	21	5	9	-49	0	0	-94	-6	-12	75	4	1	44
9.70752	0	128	224	25	140	219	40	128	234	64	125	196	21	5	9	-55	0	0	-92	-6	-11	68	4	0	44
9.8304	0	129	225	24	139	218	39	128	235	64	125	196	21	5	9	-53	0	-1	-91	-6	-11	68	5	0	43
9.95328	0	129	225	24	139	220	39	129	236	65	126	197	21	5	9	-54	0	-1	-93	-7	-11	68	4	1	45
10.0762	0	129	226	17	139	221	39	128	236	71	125	197	21	5	9	-50	0	-1	-95	-7	-11	74	4	0	44
10.199	0	128	226	23	138	220	39	128	237	65	126	199	22	4	8	-54	-1	0	-93	-7	-12	68	4	0	44
10.3219	0	128	225	18	140	220	38	127	235	71	125	198	21	5	8	-45	0	0	-91	-7	-12	74	4	0	43
10.4448	0	128	224	18	139	219	39	128	234	71	125	197	21	5	10	-47	0	0	-91	-7	-11	76	4	0	44
10.5677	0	128	225	18	139	219	39	127	234	72	124	197	21	4	9	-49	0	0	-94	-7	-12	75	5	1	44
10.6906	0	128	225	24	137	219	39	128	235	65	124	197	21	5	8	-54	-1	-1	-91	-7	-11	68	4	1	43
10.8134	0	128	226	24	138	221	39	127	237	64	124	198	21	4	9	-52	-1	0	-91	-7	-12	68	4	0	44
10.9363	0	128	227	24	137	222	39	128	236	65	122	199	21	4	8	-53	0	0	-92	-7	-12	69	5	1	44
11.0592	0	128	227	16	137	222	40	128	237	72	123	200	21	5	8	-48	0	-1	-94	-7	-11	74	5	0	45
11.1821	0	129	227	23	138	224	39	128	238	65	124	201	21	5	9	-54	0	0	-92	-6	-11	68	4	0	44
11.305	0	128	225	18	137	222	37	127	235	71	123	199	22	4	8	-46	-1	0	-90	-7	-12	75	5	0	42
11.4278	0	128	225	17	142	223	40	128	236	73	128	201	22	5	8	-46	0	-1	-90	-7	-11	75	5	2	42
11.5507	0	129	226	19	142	221	40	128	237	72	128	198	22	5	8	-50	-1	0	-93	-8	-12	75	4	0	44
11.6736	0	129	227	18	142	221	40	128	238	72	127	199	22	5	9	-49	0	0	-92	-8	-12	75	5	1	43
11.7965	0	129	229	24	141	220	39	128	240	66	127	199	22	5	9	-53	0	-1	-92	-7	-13	68	4	1	44
11.9194	0	129	229	24	141	221	40	129	241	65	128	198	22	4	8	-54	-1	-1	-94	-7	-12	69	4	0	44
12.0422	0	129	230	23	140	222	40	128	243	65	127	200	22	5	9	-56	-1	0	-96	-8	-12	68	4	0	46
12.1651	0	129	232	23	140	223	39	129	244	65	127	200	21	5	9	-55	0	-1	-94	-7	-11	68	4	0	46
12.288	0	128	231	18	139	221	37	128	241	71	126	199	21	5	9	-46	0	-1	-91	-7	-13	75	4	0	44
12.4109	0	129	229	18	139	221	39	129	239	72	125	197	20	4	9	-47	0	-1	-92	-6	-11	75	5	1	43
12.5338	0	129	230	18	139	220	39	129	241	71	124	197	21	5	9	-48	0	0	-93	-7	-12	76	4	0	44
12.6566	0	131	231	18	138	219	39	130	242	72	124	197	22	5	9	-48	0	-1	-92	-7	-11	75	5	0	44
12.7795	0	131	229	19	137	219	39	129	240	71	124	197	21	4	8	-45	0	-1	-90	-7	-13	75	5	1	43
12.9024	0	130	229	18	138	219	39	129	240	72	123	196	21	5	8	-46	0	0	-91	-8	-11	75	4	0	43
13.0253	0	130	229	18	136	219	40	130	240	72	124	196	20	5	9	-48	0	-1	-93	-7	-12	75	3	0	44
13.1482	0	131	229	24	136	218	39	130	240	64	123	196	20	5	9	-53	0	-1	-92	-8	-11	69	4	0	44
13.271	0	129	225	19	136	216	39	130	236	72	122	192	21	5	9	-47	0	0	-88	-6	-12	75	4	0	42
13.3939	0	130	224	19	135	214	41	128	234	72	122	192	21	5	8	-46	-1	0	-90	-7	-11	75	4	0	42
13.5168	0	129	222	19	136	214	41	129	233	72	122	191	20	5	8	-51	0	0	-92	-7	-12	75	4	1	43
13.6397	0	129	223	19	135	214	40	129	234	71	122	190	22	5	8	-50	0	-1	-92	-7	-11	75	5	0	44
13.7626	0	128	225	19	135	215	39	128	234	71	121	191	22	6	9	-48	0	0	-92	-7	-12	75	4	0	43
13.8854	0	128	225	19	136	215	39	128	235	71	121	191	22	4	8	-49	-1	-1	-93	-7	-12	75	4	0	44
14.0083	0	129	224	19	136	215	40	127	236	71	122	192	22	5	9	-51	0	0	-94	-7	-11	75	4	1	44
14.1312	0	129	224	20	135	214	39	128	234	71	121	191	22	5	9	-50	0	0	-93	-7	-11	75	5	0	44
14.2541	0	128	222	19	134	213	38	127	232	71	120	189	22	4	8	-49	0	-1	-91	-7	-12	74	5	0	43
14.377	0	127	221	19	134	212	40	126	230	71	120	187	21	5	8	-50	-1	0	-92	-7	-11	74	5	0	43
14.4998	0	127	221	20	134	212	40	126	230	71	120	188	22	5	9	-53	0	0	-94	-7	-11	75	4	0	44
14.6227	0	126	221	20	134	213	39	126	232	70	121	187	22	5	8	-52	-1	-1	-94	-7	-11	74	4	1	43
14.7456	0	127	223	20	134	212	40	125	232	70	120	189	22	4	8	-51	-1	0	-92	-7	-11	75	4	0	43
14.8685	0	127	223	20	134	214	40	126	234	70	119	188	22	5	9	-51	-1	-2	-94	-7	-11	74	5	0	44
14.9914	0	127	224	20	134	214	40	127	234	71	121	189	22	5	8	-52	0	0	-96	-7	-12	75	4	1	45
15.1142	0	127	223	20	134	211	40	126	231	70	119	188	21	5	8	-53	0	0	-94	-7	-11	73	5	0	44
15.2371	0	127	221	20	133	213	39	126	230	70	119	186	22	4	9	-52	0	0	-93	-7	-11	74	5	0	43
15.36	0	128	222	20	133	213	40	126	231	71	118	188	22	5	9	-52	-1	-1	-95	-7	-12	74	4	1	44
15.4829	0	128	225	20	138	219	40	127	233	70	122	193	21	5	9	-56	-1	0	-97	-7	-12	74	4	1	45
15.6058	0	128	224	27	147	226	40	127	232	64	131	197	22	5	8	-60	0	-1	-95	-6	-11	68	5	-1	44
15.7286	0	126	221	21	155	227	40	125	228	69	139	200	23	5	8	-54	0	0	-93	-7	-11	74	4	0	44
15.8515	0	126	220	22	158	227	41	125	227	69	141	201	22	6	7	-56	0	-1	-96	-6	-12	74	4	1	45
15.9744	0	124	218	21	157	226	39	122	225	69	141	200	25	4	9	-62	-1	-1	-98	-6	-11	73	5	0	44
16.0973	0	122	213	21	156	222	40	121	222	68	139	197	22	5	8	-63	0	-1	-97	-7	-11	72	4	0	43
16.2202	0	121	214	20	157	222	38	119	220	68	140	196	21	5	8	-59	0	0	-95	-8	-11	72	5	0	44
16.343	0	119	212	20	157	221	40	118	220	68	140	195	20	4	8	-60	-1	0	-96	-6	-10	71	4	1	43
16.4659	0	119	212	21	158	221	39	117	219	68	141	195	21	4	8	-63	0	0	-99	-7	-10	72	4	0	45
16.5888	0	117	211	26	162	222	38	117	218	62	143	195	21	4	7	-67	0	-1	-98	-6	-10	67	4	0	46
16.7117	0	116	209	20	164	223	38	114	216	68	146	196	21	4	8	-58	0	-1	-96	-6	-10	72	4	0	46
16.8346	0	115	210	25	165	223	39	115	217	63	147	196	21	4	8	-64	-1	0	-98	-6	-11	66	4	0	45
16.9574	0	114	208	21	166	223	39	114	215	67	147	195	21	4	8	-59	0	0	-98	-6	-11	73	4	0	45
17.0803	0	114	206	20	166	220	38	113	213	68	146	193	21	5	8	-59	0	0	-97	-7	-10	72	3	0	44
17.2032	0	113	206	20	166	220	38	112	213	68	147	193	21	5	8	-58	-1	-1	-95	-5	-10	71	4	0	44
17.3261	0	112	206	21	166	221	38	112	213	66	147	194	21	4	7	-59	-1	-1	-97	-5	-9	72	5	1	44
17.449	0	114	208	20	166	221	38	112	215	68	147	195	21	4	8	-62	0	-1	-100	-6	-10	72	4	0	45
17.5718	0	114	209	20	166	221	39	112	217	68	146	195	20	4	8	-62	0	0	-99	-6	-10	72	3	0	45
17.6947	0	113	209	20	166	221	38	112	217	68	146	196	22	4	9	-59	0	0	-97	-6	-10	72	4	0	46
17.8176	0	113	209	26	166	223	39	111	218	62	147	196	21	4	7	-66	0	0	-98	-6	-10	66	4	1	45
17.9405	0	112	209	20	166	222	39	111	217	68	146	195	21	4	7	-61	0	-1	-100	-6	-10	72	4	0	46
18.0634	0	111	207	25	167	220	38	111	213	63	146	193	21	5	8	-65	0	0	-98	-6	-10	66	4	1	46
18.1862	0	112	206	28	167	220	37	111	214	57	147	192	20	5	7	-68	0	-1	-97	-6	-10	60	4	0	47
18.3091	0	112	207	28	168	221	39	112	215	55	148	194	16	5	8	-66	0	0	-97	-6	-10	59	4	1	47
18.432	0	113	208	27	167	222	38	113	216	61	147	194	20	5	8	-63	0	0	-101	-6	-11	67	4	0	47
18.5549	0	114	209	20	166	222	39	112	216	69	147	195	21	4	8	-59	0	0	-98	-6	-11	72	4	0	46
18.6778	0	115	210	19	166	223	40	114	219	70	147	196	21	4	9	-56	-1	-1	-95	-6	-11	72	4	0	44
18.8006	0	116	212	27	165	225	39	115	221	62	147	199	22	4	8	-61	0	-1	-97	-6	-11	67	4	0	46
18.9235	0	116	210	20	165	223	39	114	218	68	146	196	20	5	9	-59	-1	-1	-99	-6	-12	73	4	1	44
19.0464	0	114	209	20	163	223	39	114	217	69	144	196	21	4	9	-59	-1	0	-98	-6	-10	72	4	0	44
19.1693	0	115	209	19	163	223	39	114	217	69	145	195	22	4	7	-57	0	0	-95	-6	-10	72	5	1	44
19.2922	0	115	209	25	164	223	39	114	217	63	145	196	21	4	8	-63	0	0	-97	-6	-11	66	4	0	45
19.415	0	117	211	20	164	223	39	115	219	68	146	196	22	4	8	-59	0	-1	-100	-6	-11	72	5	0	46
19.5379	0	117	212	25	166	224	39	116	220	63	145	197	21	5	9	-66	0	0	-99	-6	-10	66	4	1	47
19.6608	0	117	213	19	164	224	38	116	221	69	146	198	22	5	8	-57	-1	0	-96	-6	-10	72	4	1	46
19.7837	0	117	214	21	165	225	38	116	221	68	145	198	21	5	8	-58	-1	0	-98	-6	-10	72	4	0	46
19.9066	0	116	211	20	165	222	38	116	218	69	146	195	21	4	8	-59	-1	0	-100	-7	-10	73	4	0	46
20.0294	0	116	211	26	165	223	39	116	218	62	147	195	21	4	8	-64	0	-1	-98	-5	-10	66	5	0	46
20.1523	0	116	211	20	165	223	39	116	219	68	146	196	21	4	8	-56	-1	0	-96	-6	-10	72	4	0	46
20.2752	0	117	212	25	166	224	38	116	220	62	145	198	22	5	9	-62	-1	-1	-98	-7	-11	66	5	1	46
20.3981	0	117	214	20	166	226	39	117	221	68	147	198	21	5	8	-60	0	0	-101	-5	-10	72	4	0	47
20.521	0	119	214	26	168	227	40	117	221	63	148	200	21	5	9	-65	0	0	-99	-6	-11	67	5	0	47
20.6438	0	119	217	31	167	229	38	118	225	57	148	200	22	5	8	-68	-1	-1	-96	-6	-10	61	4	1	46
20.7667	0	118	216	26	167	227	39	118	223	62	147	200	21	5	8	-62	0	0	-97	-6	-11	66	4	0	45
20.8896	0	119	214	21	167	225	39	117	221	69	148	198	21	4	8	-58	-2	-1	-98	-6	-11	74	3	0	46
21.0125	0	119	214	26	167	225	40	118	222	63	147	199	21	4	8	-64	-1	0	-97	-6	-10	67	4	0	45
21.1354	0	118	215	19	168	227	39	117	221	69	148	199	22	5	8	-55	0	-1	-94	-7	-10	73	4	1	45
21.2582	0	119	214	26	167	228	40	118	222	63	148	199	21	5	7	-62	-1	0	-97	-7	-10	67	4	0	46
21.3811	0	121	217	19	168	229	40	118	225	70	149	200	21	5	8	-58	0	-1	-99	-6	-11	73	4	0	47
21.504	0	121	217	25	167	229	40	119	226	64	148	202	22	5	8	-63	-1	0	-97	-6	-11	67	4	0	46
21.6269	0	121	218	32	168	229	38	120	227	57	149	203	22	5	9	-65	0	0	-95	-7	-11	61	3	1	45
21.7498	0	120	216	20	167	227	39	119	224	69	148	200	21	5	8	-54	0	0	-95	-7	-11	73	4	1	45
21.8726	0	121	215	20	168	226	40	118	223	70	148	199	21	5	8	-57	0	-1	-98	-7	-11	73	4	0	46
21.9955	0	120	215	26	168	228	40	118	222	63	148	199	22	5	8	-63	0	-1	-96	-6	-11	67	4	1	45
22.1184	0	121	216	20	169	227	39	119	223	69	148	201	21	4	8	-54	-1	-1	-93	-6	-11	73	4	0	44
22.2413	0	121	216	26	169	228	39	119	224	62	149	201	22	5	9	-61	0	0	-96	-6	-10	66	4	0	45
22.3642	0	120	217	19	169	228	39	119	223	71	149	201	22	4	8	-58	-1	-1	-98	-6	-10	74	4	0	46
22.487	0	121	217	25	169	230	39	120	226	64	149	203	22	4	9	-63	-1	0	-97	-6	-11	68	4	1	46
22.6099	0	120	217	26	168	229	38	120	223	62	149	203	21	5	8	-59	0	0	-93	-7	-11	66	4	0	45
22.7328	0	121	214	20	168	227	39	120	221	69	148	200	20	5	8	-54	0	0	-94	-7	-10	73	5	0	44
22.8557	0	120	215	20	168	227	40	120	222	69	149	199	21	5	9	-58	0	0	-97	-7	-11	73	4	0	46
22.9786	0	120	215	26	169	227	40	119	223	63	147	199	19	5	9	-63	-1	-1	-96	-6	-10	67	4	0	45
23.1014	0	121	216	20	168	227	37	119	223	68	148	200	21	6	8	-55	0	0	-93	-6	-10	73	4	1	46
23.2243	0	121	216	25	168	228	39	118	223	64	149	201	21	4	8	-63	0	-1	-96	-7	-11	67	4	0	45
23.3472	0	121	216	20	169	230	40	120	224	69	150	202	21	5	9	-58	0	-1	-98	-6	-11	74	4	0	47
23.4701	0	121	217	26	170	229	40	119	225	63	150	203	21	4	8	-63	0	0	-96	-6	-11	67	5	0	45
23.593	0	121	214	19	169	228	38	120	221	69	149	200	21	5	8	-54	-1	0	-93	-6	-11	73	4	0	44
23.7158	0	121	214	26	169	228	39	120	222	63	149	200	20	5	9	-61	0	0	-95	-6	-11	67	4	1	45
23.8387	0	122	215	20	171	230	40	121	222	69	151	202	20	5	8	-59	0	0	-97	-7	-10	74	4	0	44
23.9616	0	123	217	26	171	231	40	123	225	64	150	204	22	5	8	-63	0	-1	-95	-7	-11	67	4	1	45
24.0845	0	123	217	20	170	231	39	122	225	69	150	204	22	5	8	-54	0	0	-94	-7	-11	73	5	0	44
24.2074	0	124	218	26	169	232	40	123	226	63	150	204	22	6	9	-61	0	0	-96	-6	-12	67	4	0	45
24.3302	0	123	219	19	170	233	41	122	227	69	150	206	22	4	8	-57	0	-1	-99	-6	-11	73	4	0	46
24.4531	0	123	217	26	170	231	39	122	225	64	150	203	21	5	8	-62	-1	-1	-96	-7	-12	67	4	0	46
24.576	0	122	216	25	170	230	39	122	224	63	150	202	21	6	8	-58	0	-1	-94	-7	-10	68	5	0	44
24.6989	0	124	216	27	171	230	41	123	225	62	151	204	21	5	8	-60	0	-1	-95	-7	-11	67	5	1	45
24.8218	0	124	218	20	171	231	41	122	224	69	151	204	22	4	8	-56	-1	-1	-98	-7	-10	73	4	1	45
24.9446	0	124	219	25	171	233	41	123	226	64	151	205	22	5	9	-60	-1	0	-96	-6	-11	67	4	1	46
25.0675	0	123	219	26	172	233	40	122	228	63	152	207	22	5	8	-58	0	0	-95	-7	-11	68	4	1	44
25.1904	0	123	220	25	172	235	40	123	230	64	152	209	22	5	9	-58	0	0	-97	-7	-12	67	4	1	46
25.3133	0	124	220	25	172	235	41	122	228	63	152	208	21	4	8	-61	0	0	-98	-6	-11	68	4	0	46
25.4362	0	123	218	25	172	232	40	123	225	64	152	206	22	4	8	-59	0	0	-95	-8	-11	67	5	0	45
25.559	0	123	219	25	172	233	39	122	226	63	152	206	22	6	8	-56	0	0	-93	-7	-10	67	4	0	43
25.6819	0	124	218	25	172	235	40	123	227	63	152	207	21	5	8	-58	0	0	-96	-7	-12	68	4	0	45
25.8048	0	124	219	20	172	235	41	123	229	69	153	208	22	5	8	-53	0	0	-98	-7	-11	74	4	0	45
25.9277	0	126	221	24	171	235	40	123	230	64	152	209	22	5	9	-58	-1	-1	-96	-7	-11	68	4	0	45
26.0506	0	126	223	30	172	236	39	125	232	57	152	211	22	5	8	-61	-1	0	-94	-7	-11	61	4	1	45
26.1734	0	126	223	26	171	236	39	125	233	63	152	210	21	5	8	-56	0	0	-96	-7	-11	68	4	1	46
26.2963	0	126	221	19	170	233	41	125	230	70	151	207	21	5	9	-53	-1	-2	-97	-7	-12	75	4	1	45
26.4192	0	126	220	25	171	233	40	124	228	64	151	206	22	5	8	-57	0	0	-94	-6	-11	68	4	0	45
26.5421	0	125	221	24	171	233	39	125	228	64	151	206	21	5	8	-54	0	0	-92	-7	-11	67	5	0	44
26.665	0	126	220	25	172	233	40	125	229	64	152	206	21	4	8	-55	0	-1	-94	-6	-12	68	4	0	45
26.7878	0	126	221	18	171	233	41	125	230	70	151	208	21	5	9	-52	0	0	-97	-8	-11	74	4	0	46
26.9107	0	126	223	25	172	234	40	126	231	64	152	208	21	5	8	-57	0	-1	-96	-7	-11	68	4	1	45
27.0336	0	127	223	25	172	235	39	126	233	63	153	209	22	5	9	-54	-1	0	-93	-7	-11	67	4	0	44
27.1565	0	126	220	19	171	233	40	124	229	71	152	206	20	4	9	-49	-1	-1	-95	-7	-11	75	4	1	45
27.2794	0	125	219	19	171	231	40	124	226	70	151	205	21	5	9	-52	-1	-2	-96	-7	-11	74	4	0	44
27.4022	0	126	219	25	169	231	40	124	228	63	150	205	21	5	8	-56	0	0	-94	-6	-11	68	4	0	44
27.5251	0	126	220	25	170	232	39	125	228	62	150	206	21	5	9	-54	0	-1	-92	-6	-11	67	4	0	44
27.648	0	128	222	26	170	234	41	126	230	63	150	206	20	5	9	-55	0	-1	-95	-6	-11	68	4	0	44
27.7709	0	126	222	19	170	233	41	126	231	70	152	208	21	5	8	-52	0	0	-97	-7	-11	74	4	1	45
27.8938	0	127	223	25	171	235	40	126	231	64	151	208	21	5	8	-56	0	0	-94	-7	-12	68	5	1	45
28.0166	0	127	223	19	172	234	39	126	231	70	151	207	21	5	8	-48	0	-1	-93	-7	-11	75	4	0	44
28.1395	0	127	221	19	170	231	40	125	229	70	151	205	21	4	8	-49	-1	0	-95	-7	-12	75	4	0	44
28.2624	0	128	221	19	170	231	41	126	228	70	150	205	21	5	8	-52	-1	0	-97	-7	-12	75	4	0	44
28.3853	0	128	222	19	167	232	41	126	230	70	149	205	20	5	8	-51	-1	-1	-94	-7	-10	75	4	1	45
28.5082	0	129	223	25	168	232	40	127	232	63	149	206	21	5	9	-55	-1	0	-93	-7	-12	68	3	0	43
28.631	0	129	224	26	167	232	41	129	234	63	148	207	21	5	8	-56	0	0	-96	-7	-12	68	4	0	45
28.7539	0	129	225	19	168	233	41	128	235	71	149	206	21	4	10	-51	0	0	-98	-7	-11	75	5	1	45
28.8768	0	130	226	25	168	233	40	128	236	64	149	207	21	5	8	-57	-1	0	-94	-8	-11	68	4	0	45
28.9997	0	128	224	20	168	231	39	127	232	70	149	204	20	4	9	-48	0	-1	-93	-7	-12	74	4	1	43
29.1226	0	129	223	19	166	230	40	127	233	70	148	203	21	5	9	-50	0	0	-95	-7	-11	74	4	0	44
29.2454	0	129	224	20	166	228	40	128	233	70	147	202	21	4	9	-53	-1	0	-97	-7	-12	75	4	1	45
29.3683	0	129	224	19	166	229	40	128	234	70	147	203	21	5	9	-51	-1	0	-94	-7	-12	75	5	1	44
29.4912	0	129	226	25	166	230	40	129	234	64	148	203	21	5	8	-55	-1	0	-93	-7	-12	68	3	0	44
29.6141	0	129	226	26	168	231	40	128	237	64	149	204	21	5	9	-57	0	-1	-97	-7	-12	68	5	0	45
29.737	0	130	226	20	168	231	41	129	236	70	150	205	21	5	9	-53	0	0	-98	-7	-11	74	4	0	45
29.8598	0	130	226	26	167	230	40	128	236	63	148	203	21	5	10	-57	0	0	-95	-7	-12	68	4	0	44
29.9827	0	129	224	19	166	228	39	127	234	70	148	201	21	5	9	-49	-1	0	-93	-7	-12	74	4	1	43
30.1056	0	129	224	19	167	227	40	127	235	70	148	201	21	5	9	-51	0	-1	-95	-7	-12	74	5	1	44
30.2285	0	130	225	20	167	228	40	128	235	70	148	200	21	5	8	-53	0	0	-97	-6	-12	75	4	0	44
30.3514	0	130	227	19	166	227	40	128	236	71	147	201	21	5	9	-51	-1	0	-95	-7	-11	74	4	0	44
30.4742	0	129	227	25	167	228	39	128	236	64	149	201	21	4	9	-56	0	0	-93	-7	-11	68	4	1	43
30.5971	0	130	227	19	168	229	40	129	238	71	149	202	22	5	9	-51	0	-1	-96	-7	-11	74	4	0	45
30.72	0	131	229	19	168	229	40	130	239	71	149	204	22	5	8	-54	-1	0	-98	-8	-11	75	4	0	46
30.8429	0	130	227	19	167	228	39	129	236	70	147	201	21	5	9	-52	0	0	-94	-7	-12	75	3	0	44
30.9658	0	131	226	19	167	227	40	130	235	71	148	199	21	4	8	-50	-1	-1	-93	-8	-12	75	4	1	44
31.0886	0	131	227	20	166	227	40	130	236	71	148	199	21	5	9	-52	0	-1	-95	-6	-11	76	4	1	45
31.2115	0	132	227	19	168	227	41	130	237	71	149	201	21	6	9	-54	-1	-1	-97	-7	-11	75	4	0	45
31.3344	0	132	228	25	169	228	40	132	239	64	149	202	21	6	9	-58	-1	0	-95	-7	-12	68	5	0	44
31.4573	0	133	230	25	169	230	39	132	241	64	149	202	21	5	9	-56	-1	-1	-94	-7	-11	69	5	1	44
31.5802	0	133	232	26	169	231	41	133	242	65	150	205	21	5	9	-57	0	0	-95	-7	-12	69	5	0	45
31.703	0	134	232	20	169	230	40	133	243	70	150	204	21	5	9	-53	-1	0	-97	-7	-11	75	4	1	45
31.8259	0	134	229	20	168	229	40	132	239	71	149	201	21	4	10	-51	-1	-1	-93	-8	-11	75	4	0	44
31.9488	0	134	230	19	168	228	39	133	239	71	150	201	20	5	8	-49	-1	-2	-93	-8	-11	74	3	0	43
32.0717	0	134	229	20	168	228	40	132	240	70	149	201	20	5	8	-51	-1	-1	-96	-7	-12	75	4	0	44
32.1946	0	133	230	20	168	228	41	132	241	71	149	201	21	5	9	-53	-1	0	-97	-8	-12	75	4	0	44
32.3174	0	134	230	26	168	230	40	133	242	65	149	205	22	5	9	-57	-1	-2	-94	-7	-13	68	4	0	44
32.4403	0	139	239	23	163	231	40	138	254	66	146	207	22	6	10	-55	-1	-1	-93	-8	-12	68	4	1	44
32.5632	0	142	248	25	163	231	41	141	262	65	146	208	21	5	9	-57	0	-1	-96	-8	-12	70	4	0	45
32.6861	0	142	246	25	164	232	40	141	259	66	145	208	22	6	9	-58	0	-1	-97	-8	-13	69	5	0	45
32.809	0	141	242	25	163	231	40	139	255	66	146	205	21	5	8	-56	0	-1	-94	-8	-13	69	4	0	45
32.9318	0	140	242	25	163	230	39	140	254	66	146	205	21	6	10	-53	-1	0	-93	-8	-13	69	4	0	44
33.0547	0	142	241	26	163	229	39	139	254	65	145	205	20	5	9	-56	-1	0	-95	-7	-13	70	4	0	44
33.1776	0	141	242	18	163	231	41	140	255	72	147	207	22	5	9	-50	-1	0	-97	-8	-13	76	5	0	45
33.3005	0	141	244	25	164	231	40	140	256	65	146	207	22	5	9	-55	0	-1	-94	-8	-12	70	4	0	44
33.4234	0	143	244	24	164	232	40	141	256	66	147	209	21	5	9	-52	-1	0	-93	-8	-13	69	4	1	44
33.5462	0	142	245	25	165	233	39	141	257	66	148	209	22	5	9	-54	-1	-1	-96	-8	-13	70	4	2	44
33.6691	0	143	243	19	164	231	41	140	254	73	146	207	21	5	9	-49	-1	-1	-96	-8	-12	76	4	0	44
33.792	0	142	242	19	164	230	39	140	253	73	146	206	22	6	9	-47	0	-1	-92	-8	-13	76	3	0	43
33.9149	0	141	241	19	163	231	39	139	252	72	147	207	21	4	8	-47	0	-1	-92	-7	-12	76	4	1	43
34.0378	0	141	241	20	164	231	40	140	253	72	146	208	22	5	10	-48	-1	-2	-94	-7	-13	76	5	0	44
34.1606	0	142	242	19	164	232	41	140	253	72	147	207	21	5	9	-50	0	0	-96	-7	-12	76	4	0	44
34.2835	0	142	243	25	165	233	40	140	254	66	147	209	21	5	9	-55	0	0	-93	-8	-13	69	4	0	45
34.4064	0	142	243	24	165	235	40	141	255	66	148	210	22	5	9	-53	-1	-1	-93	-8	-12	69	5	0	43
34.5293	0	143	244	19	166	235	40	140	256	72	148	211	21	5	9	-48	0	-1	-95	-8	-14	76	4	1	45
34.6522	0	142	242	20	165	233	41	140	252	73	148	208	21	5	9	-50	-1	0	-94	-8	-12	77	5	0	44
34.775	0	142	241	19	166	232	39	140	251	73	148	207	22	5	9	-48	0	-1	-92	-8	-12	77	4	1	44
34.8979	0	143	242	20	165	233	39	140	251	72	148	209	22	5	9	-46	-1	0	-91	-8	-13	76	5	0	43
35.0208	0	142	242	19	165	234	40	140	253	73	147	208	22	6	9	-48	0	-1	-95	-8	-12	76	4	0	45
35.1437	0	143	245	19	165	234	41	142	256	72	147	209	22	5	9	-51	0	-1	-95	-7	-13	77	4	0	45
35.2666	0	143	245	26	166	237	40	141	256	66	149	211	22	5	9	-55	0	0	-93	-8	-12	70	4	0	44
35.3894	0	143	244	26	166	237	40	140	256	66	148	212	22	6	8	-53	0	0	-93	-10	-12	70	4	0	44
35.5123	0	142	245	20	167	237	40	141	255	72	150	214	22	5	9	-48	0	-1	-95	-8	-12	76	5	1	45
35.6352	0	142	242	19	167	236	41	139	252	73	150	211	21	5	9	-51	-1	-1	-94	-8	-13	76	4	0	44
35.7581	0	141	241	20	167	235	40	139	252	72	149	210	22	5	9	-49	0	-1	-92	-7	-13	77	4	0	44
35.881	0	141	242	20	168	235	40	138	252	73	150	210	21	5	9	-47	-1	-1	-91	-7	-12	76	5	0	44
36.0038	0	142	242	20	168	237	41	139	253	73	150	212	22	5	9	-49	0	-1	-95	-8	-12	76	3	0	45
36.1267	0	141	243	20	169	238	41	139	253	72	150	213	22	5	9	-51	0	-1	-96	-8	-14	76	3	1	45
36.2496	0	141	244	19	169	239	41	139	254	73	151	214	22	5	9	-49	0	0	-93	-8	-13	76	4	0	44
36.3725	0	142	246	24	170	241	41	141	256	66	153	215	21	5	10	-53	-1	0	-92	-8	-13	69	4	1	44
36.4954	0	144	248	26	170	241	39	143	259	64	152	217	21	5	10	-55	-1	-1	-94	-8	-13	70	4	0	45
36.6182	0	146	247	20	169	239	41	144	257	73	151	215	21	6	9	-50	-1	-1	-95	-8	-13	77	4	1	45
36.7411	0	147	247	25	169	239	40	146	259	66	151	214	21	5	9	-54	-1	0	-91	-7	-13	69	5	0	44
36.864	0	148	248	26	169	240	40	146	260	66	152	215	21	6	10	-51	0	0	-90	-8	-13	69	4	0	43
36.9869	0	147	249	20	171	241	40	147	261	72	151	217	21	5	8	-48	0	0	-93	-8	-13	76	4	0	44
37.1098	0	148	250	19	171	241	42	146	261	73	154	217	22	5	10	-50	0	-1	-93	-8	-13	76	4	0	44
37.2326	0	149	251	25	170	243	40	147	264	66	151	218	22	6	8	-53	-1	-1	-90	-9	-13	69	5	0	44
37.3555	0	150	252	25	171	243	40	149	265	66	153	221	21	5	9	-52	-1	-1	-90	-9	-13	70	3	1	44
37.4784	0	150	252	20	170	244	41	148	264	73	151	220	21	5	9	-48	0	-1	-92	-8	-14	77	3	0	44
37.6013	0	149	250	19	169	241	41	147	262	73	152	218	22	5	9	-49	0	-1	-92	-8	-14	77	5	0	43
37.7242	0	148	250	25	169	241	41	147	262	67	150	216	21	5	9	-53	-1	0	-89	-8	-14	69	4	0	43
37.847	0	150	253	24	168	242	40	149	266	67	151	218	21	5	9	-51	-1	0	-89	-8	-14	69	4	1	43
37.9699	0	152	253	24	170	243	41	150	267	66	151	219	21	6	9	-53	0	-1	-93	-8	-13	70	3	0	45
38.0928	0	152	254	24	168	244	42	150	267	66	153	221	22	6	9	-55	0	-1	-94	-9	-14	70	5	0	45
38.2157	0	152	255	24	169	244	41	150	268	66	152	220	22	5	11	-51	0	-1	-90	-8	-14	70	4	0	45
38.3386	0	151	255	24	170	244	40	150	268	66	152	222	22	5	9	-50	0	-1	-90	-8	-14	70	4	1	44
38.4614	0	152	253	19	170	243	41	150	267	73	151	220	21	5	9	-45	-1	0	-91	-8	-15	77	4	0	44
38.5843	0	151	253	18	170	243	42	149	265	73	153	220	21	5	9	-47	-1	-1	-92	-9	-15	77	4	0	44
38.7072	0	152	253	24	171	244	41	150	267	67	154	221	22	5	9	-50	0	-1	-89	-9	-13	70	4	0	43
38.8301	0	152	255	24	171	243	40	150	268	66	153	221	21	6	9	-49	0	-1	-89	-9	-13	70	5	0	43
38.953	0	152	255	24	171	245	41	150	270	66	153	222	21	5	9	-52	0	-1	-91	-8	-14	70	3	0	44
39.0758	0	153	258	24	171	246	41	151	272	67	153	223	22	6	10	-53	0	-1	-92	-9	-13	70	4	0	44
39.1987	0	154	262	29	171	248	41	153	275	60	153	225	22	7	11	-56	0	-1	-90	-9	-14	63	4	0	45
39.3216	0	157	265	25	171	247	39	155	279	66	153	224	21	6	10	-48	0	-1	-90	-9	-14	71	4	0	44
39.4445	0	156	265	20	171	246	40	154	277	73	153	222	21	5	10	-44	-1	-1	-91	-8	-14	79	4	0	44
39.5674	0	156	263	19	170	246	42	153	276	74	153	223	22	6	10	-45	-1	0	-90	-9	-14	77	4	1	43
39.6902	0	154	260	18	166	247	39	151	274	74	151	226	22	5	10	-42	0	0	-86	-9	-15	78	4	1	42
39.8131	0	145	259	18	154	232	42	143	274	74	139	225	20	4	9	-42	0	-1	-89	-8	-15	77	3	0	37
39.936	0	145	262	21	151	231	46	145	277	69	137	219	25	5	9	-50	-1	0	-92	-8	-15	71	4	1	42
40.0589	0	147	262	21	152	235	43	145	278	67	137	216	22	6	9	-52	0	0	-93	-8	-14	70	4	0	44
40.1818	0	146	262	27	152	234	41	144	276	60	137	216	23	5	9	-55	-1	0	-90	-8	-14	63	5	1	44
40.3046	0	146	262	28	152	234	40	145	276	59	138	216	22	6	10	-53	0	0	-90	-8	-15	63	4	1	44
40.4275	0	147	262	16	151	234	41	145	276	73	138	214	22	6	10	-42	0	0	-91	-8	-15	77	5	0	44
40.5504	0	148	264	22	152	234	41	146	279	68	137	214	22	5	9	-49	0	0	-90	-9	-15	70	4	0	43
40.6733	0	149	266	16	152	235	41	149	282	74	137	216	22	6	9	-40	0	-1	-88	-8	-14	77	5	0	43
40.7962	0	150	267	23	151	234	41	149	282	66	137	215	22	5	10	-45	0	0	-88	-8	-15	70	4	0	44
40.919	0	150	265	16	150	234	42	148	282	74	137	216	21	5	10	-41	-1	0	-90	-8	-15	77	4	0	44
41.0419	0	150	265	22	151	235	42	148	281	67	137	216	22	7	10	-48	-1	0	-89	-8	-15	70	4	0	43
41.1648	0	149	264	28	151	234	41	148	280	60	137	218	23	6	9	-52	0	-1	-86	-9	-15	63	3	0	43
41.2877	0	148	262	22	150	234	41	147	277	67	137	214	22	5	10	-44	0	-1	-86	-9	-15	70	4	0	42
41.4106	0	149	262	15	151	234	41	146	277	74	138	215	22	6	10	-39	0	0	-89	-8	-14	78	4	0	43
41.5334	0	149	263	21	153	237	42	149	279	66	139	217	22	5	10	-46	-1	0	-89	-8	-14	70	4	0	44
41.6563	0	151	264	14	152	237	41	148	280	73	139	219	22	5	9	-37	0	-1	-86	-9	-15	77	4	0	43
41.7792	0	150	265	21	152	238	41	149	280	67	139	219	21	5	9	-43	0	0	-87	-9	-15	69	5	0	42
41.9021	0	151	265	14	153	239	41	148	282	73	138	220	22	5	9	-39	0	0	-89	-8	-15	77	4	1	44
42.025	0	151	265	21	153	239	42	149	282	67	139	221	21	5	9	-45	-1	0	-88	-9	-14	70	5	0	44
42.1478	0	151	265	21	153	240	39	149	282	67	138	221	21	6	10	-42	0	0	-84	-9	-15	70	4	0	43
42.2707	0	150	263	15	152	237	40	148	279	74	138	218	20	6	10	-35	0	0	-84	-9	-15	77	4	0	42
42.3936	0	150	263	15	152	236	41	149	278	74	138	217	20	6	10	-38	-1	-1	-87	-9	-15	77	4	0	43
42.5165	0	150	263	15	152	236	41	149	279	74	138	217	21	5	10	-38	-1	0	-86	-9	-15	77	4	0	43
42.6394	0	150	264	14	152	237	40	149	280	74	138	217	21	4	9	-35	0	0	-84	-9	-14	77	5	0	43
42.7622	0	151	264	21	152	237	41	151	280	67	137	218	20	6	9	-42	0	-1	-86	-9	-14	70	5	1	42
42.8851	0	152	265	13	153	238	41	151	282	74	138	219	20	5	10	-37	-1	0	-88	-9	-15	77	4	1	44
43.008	0	152	266	19	154	239	41	150	284	67	139	220	22	5	10	-44	0	-1	-86	-10	-15	69	4	0	43
43.1309	0	154	267	21	155	240	39	152	283	67	141	223	21	5	9	-41	0	0	-84	-8	-14	71	4	0	42
43.2538	0	156	267	15	157	240	40	153	283	74	143	222	19	5	10	-33	0	0	-84	-10	-14	78	4	1	42
43.3766	0	156	268	15	160	245	40	156	285	75	145	226	21	6	10	-37	-1	0	-87	-9	-14	78	4	1	43
43.4995	0	158	269	15	163	250	41	157	286	75	148	230	20	6	10	-37	-1	0	-85	-9	-15	78	4	1	43
43.6224	0	159	270	15	166	253	40	157	287	75	151	233	20	6	10	-34	0	0	-83	-9	-14	78	4	0	42
43.7453	0	159	270	16	169	253	41	157	287	75	153	234	21	6	10	-35	0	-1	-85	-9	-15	78	4	0	42
43.8682	0	158	270	16	171	253	42	156	287	76	154	232	21	6	9	-38	0	0	-87	-8	-15	79	5	0	44
43.991	0	159	271	16	172	254	42	157	288	75	155	233	22	5	10	-38	-1	0	-87	-9	-15	78	4	0	43
44.1139	0	157	268	16	173	252	41	156	285	75	156	233	21	5	9	-35	0	-1	-84	-9	-15	78	4	0	42
44.2368	0	156	266	17	173	250	41	153	282	76	156	230	20	5	10	-36	0	-1	-86	-9	-15	79	4	1	43
44.3597	0	154	264	18	175	250	42	152	277	75	156	228	20	5	9	-40	0	0	-89	-9	-15	79	5	1	43
44.4826	0	154	261	19	175	249	40	153	274	75	158	228	22	5	9	-40	-1	0	-88	-9	-14	80	4	0	44
44.6054	0	154	256	18	177	249	38	151	269	75	157	228	22	6	10	-38	0	-1	-86	-9	-15	78	3	1	43
44.7283	0	151	252	18	177	248	40	149	266	75	158	226	21	5	9	-39	0	-1	-88	-8	-14	78	4	1	43
44.8512	0	152	254	16	177	248	41	150	268	76	158	227	22	6	10	-42	0	0	-90	-9	-14	77	5	0	44
44.9741	0	154	255	23	177	250	40	153	270	67	159	228	22	6	10	-50	-1	-1	-89	-10	-14	70	4	0	44
45.097	0	155	255	18	176	248	39	154	269	74	158	226	20	5	9	-39	-1	-1	-85	-9	-14	78	4	1	42
45.2198	0	155	254	19	177	246	40	153	267	74	157	224	20	5	9	-41	-1	0	-87	-9	-15	78	4	1	42
45.3427	0	155	254	19	175	245	42	152	267	75	158	222	21	5	10	-44	0	-1	-90	-9	-14	78	5	0	43
45.4656	0	155	253	19	177	245	42	153	267	75	158	222	21	6	9	-43	-1	-1	-88	-8	-14	79	4	0	43
45.5885	0	156	255	19	177	245	41	154	268	75	158	224	22	6	9	-40	-1	-1	-86	-9	-13	78	4	0	41
45.7114	0	156	255	20	177	245	42	153	268	75	157	223	21	6	10	-41	-1	-1	-89	-9	-13	79	4	1	43
45.8342	0	157	257	19	177	247	44	155	272	75	158	224	22	5	9	-45	-1	-1	-91	-8	-14	79	4	1	43
45.9571	0	158	259	19	176	247	43	156	273	75	158	226	23	5	9	-43	-2	0	-89	-8	-14	79	4	0	43
46.08	0	158	259	20	174	246	41	155	272	75	155	225	23	6	9	-42	0	-1	-88	-8	-14	79	4	0	41
46.2029	0	156	256	20	172	242	42	154	270	76	154	222	22	6	9	-43	0	0	-89	-9	-14	79	4	0	43
46.3258	0	155	259	20	170	242	44	152	271	77	152	219	22	5	9	-46	0	-1	-91	-9	-14	80	4	1	42
46.4486	0	152	258	21	167	239	44	150	272	76	150	216	23	6	9	-46	0	-1	-90	-9	-14	79	3	0	41
46.5715	0	150	255	21	167	237	44	148	268	76	149	216	24	5	10	-45	-1	0	-90	-8	-13	79	4	0	41
46.6944	0	150	255	20	165	239	44	148	269	76	149	216	24	6	9	-47	0	-1	-92	-8	-14	79	4	0	43
46.8173	0	149	255	19	165	238	44	147	269	75	149	216	23	5	9	-48	-1	0	-95	-8	-13	77	4	0	45
46.9402	0	149	255	25	164	238	42	147	269	67	148	217	23	5	9	-54	-1	-1	-93	-8	-13	70	4	1	44
47.063	0	148	252	18	164	235	41	146	266	74	147	214	23	6	9	-45	-1	-1	-90	-8	-14	77	4	0	43
47.1859	0	148	255	21	163	234	42	147	270	74	146	212	24	5	9	-46	-1	0	-91	-9	-13	79	4	0	43
47.3088	0	147	257	21	161	233	45	146	271	76	145	210	24	7	9	-49	0	-1	-93	-8	-13	79	4	0	42
47.4317	0	145	254	20	160	232	43	144	268	75	145	211	25	6	9	-48	0	-1	-93	-8	-14	78	5	0	43
47.5546	0	144	253	24	160	234	43	142	267	68	145	211	24	4	10	-53	-1	-1	-92	-8	-15	70	4	0	43
47.6774	0	143	254	24	160	234	43	141	269	68	145	213	24	5	8	-54	-1	0	-95	-9	-14	71	4	0	44
47.8003	0	143	255	16	161	235	43	141	270	75	146	215	24	5	9	-48	-1	0	-95	-9	-14	77	3	0	45
47.9232	0	143	253	24	161	235	42	142	270	67	146	214	24	5	9	-54	0	-1	-93	-8	-14	71	4	1	45
48.0461	0	142	252	17	160	233	42	140	267	74	145	213	23	5	9	-44	-1	-1	-92	-8	-13	77	4	0	43
48.169	0	141	251	17	160	233	42	140	266	74	144	212	23	6	9	-45	0	0	-93	-7	-14	77	4	0	44
48.2918	0	141	251	18	160	233	43	140	267	74	144	212	23	5	9	-48	0	0	-93	-7	-13	77	4	0	44
48.4147	0	142	251	17	161	234	42	139	267	75	145	212	24	5	9	-46	0	-1	-92	-8	-13	77	5	1	44
48.5376	0	142	253	23	161	235	41	140	269	68	146	214	23	4	10	-51	0	0	-92	-7	-14	70	4	0	44
48.6605	0	141	254	22	160	237	42	141	270	67	144	214	23	6	10	-52	-1	0	-93	-8	-14	70	4	1	45
48.7834	0	142	254	22	161	236	41	141	270	67	145	215	23	5	9	-52	0	0	-93	-8	-14	70	4	1	44
48.9062	0	141	251	17	160	233	42	140	266	75	144	212	21	6	9	-44	-1	0	-90	-7	-14	78	4	0	43
49.0291	0	141	250	18	159	233	41	138	266	75	143	212	23	5	9	-42	0	0	-89	-7	-14	78	5	0	42
49.152	0	140	249	20	158	233	43	138	266	75	144	211	23	5	9	-45	0	0	-91	-8	-13	78	4	0	43
49.2749	0	141	252	19	157	232	45	140	267	77	141	211	25	4	9	-47	-1	0	-93	-8	-13	79	5	0	42
49.3978	0	141	252	19	157	232	43	139	268	76	143	211	25	5	9	-47	0	-1	-92	-7	-13	79	4	1	44
49.5206	0	140	250	16	158	233	44	138	266	76	143	213	25	4	10	-46	0	-1	-92	-8	-13	77	5	0	44
49.6435	0	139	250	17	158	235	42	138	265	74	142	214	23	5	9	-46	0	-1	-94	-8	-14	77	4	1	45
49.7664	0	139	247	17	158	234	43	137	262	75	142	212	24	5	9	-47	0	-1	-94	-8	-15	78	5	0	44
49.8893	0	138	247	16	159	235	43	137	262	74	145	213	23	5	9	-45	0	-1	-93	-8	-13	77	5	1	44
50.0122	0	138	247	16	159	235	42	137	263	74	145	214	22	4	9	-43	-1	0	-93	-7	-13	76	4	1	44
50.135	0	140	249	16	161	236	42	138	264	74	145	215	24	5	9	-45	0	0	-94	-8	-14	78	4	0	45
50.2579	0	139	249	16	160	237	42	137	265	75	146	217	23	5	10	-46	0	0	-94	-8	-13	77	4	0	45
50.3808	0	138	249	15	162	238	42	138	265	74	146	217	23	5	9	-44	0	-1	-91	-8	-14	76	5	0	44
50.5037	0	138	249	16	161	237	41	138	264	74	146	217	22	6	10	-43	-1	0	-90	-8	-13	77	5	1	43
50.6266	0	138	247	17	161	235	42	137	263	75	145	214	23	5	10	-44	0	0	-91	-8	-14	77	5	0	44
50.7494	0	138	247	16	161	236	42	137	262	75	144	214	23	5	8	-45	0	-1	-92	-8	-13	77	4	0	43
50.8723	0	138	247	17	160	236	41	138	262	74	146	215	23	5	9	-43	0	0	-91	-7	-14	77	4	0	43
50.9952	0	138	248	17	160	237	42	138	263	74	145	215	23	4	9	-42	0	-1	-91	-8	-13	77	5	0	44
51.1181	0	139	248	17	161	237	42	137	265	74	145	216	23	5	8	-45	-1	0	-93	-8	-14	77	5	1	45
51.241	0	139	249	16	160	238	42	137	264	74	146	218	23	5	10	-44	0	0	-92	-7	-14	77	3	0	44
51.3638	0	139	247	17	161	236	41	138	263	75	145	215	23	6	9	-43	0	0	-90	-8	-14	77	5	0	43
51.4867	0	138	246	17	160	235	42	137	261	75	145	214	23	4	8	-43	-1	0	-89	-7	-13	77	4	1	42
51.6096	0	139	246	18	160	236	42	138	261	74	144	215	22	6	9	-44	0	0	-91	-7	-13	77	4	-1	44
51.7325	0	138	247	17	160	237	42	138	262	75	146	216	23	4	8	-44	-1	-2	-92	-8	-13	78	5	0	44
51.8554	0	138	247	17	161	238	42	137	262	74	144	217	23	5	9	-44	0	0	-91	-7	-13	77	5	0	43
51.9782	0	138	247	17	161	238	42	137	263	75	146	217	23	5	10	-43	-1	-1	-91	-8	-14	77	4	0	43
52.1011	0	138	248	16	161	239	42	136	264	75	146	218	23	5	9	-45	-1	-1	-93	-8	-13	77	4	1	44
52.224	0	138	245	17	161	238	42	137	262	75	145	216	22	4	10	-45	-1	-1	-91	-8	-12	78	5	0	44
52.3469	0	137	245	16	161	237	42	136	261	75	145	216	23	5	8	-44	0	0	-90	-7	-14	77	4	0	43
52.4698	0	137	246	17	161	237	42	137	260	75	145	216	22	5	8	-43	0	0	-90	-8	-13	77	5	2	44
52.5926	0	137	245	16	161	237	42	137	260	75	145	216	22	5	10	-44	0	0	-92	-7	-12	77	5	0	44
52.7155	0	138	247	16	161	238	42	137	261	75	145	217	23	5	9	-45	0	0	-92	-7	-13	77	4	0	45
52.8384	0	138	247	17	161	239	41	136	262	74	146	218	23	5	9	-44	-1	0	-91	-7	-14	77	5	0	44
52.9613	0	137	247	18	161	239	42	137	262	74	146	217	23	5	9	-44	0	-1	-91	-8	-14	77	4	0	43
53.0842	0	138	246	19	162	237	42	136	261	74	145	215	23	5	9	-45	0	0	-91	-8	-14	78	4	0	44
53.207	0	137	245	18	161	236	42	135	260	75	145	215	22	5	9	-46	0	0	-91	-7	-14	77	4	1	43
53.3299	0	137	245	17	162	237	41	136	260	75	144	214	23	5	9	-44	0	-1	-90	-8	-13	77	4	0	43
53.4528	0	137	245	17	160	237	42	137	260	75	145	215	22	5	8	-44	0	-1	-91	-7	-13	77	4	0	44
53.5757	0	138	246	18	161	237	42	136	261	74	146	216	22	5	8	-46	0	-2	-93	-7	-14	77	4	0	44
53.6986	0	137	246	17	161	238	43	136	262	74	145	216	23	5	9	-46	0	0	-92	-8	-13	77	4	0	44
53.8214	0	137	246	18	162	238	41	137	263	73	146	217	23	5	9	-44	-1	-1	-90	-8	-13	77	3	0	44
53.9443	0	137	245	18	160	236	42	135	260	75	144	214	22	5	9	-45	-1	-1	-90	-7	-14	77	4	0	43
54.0672	0	137	244	20	160	234	42	135	257	74	144	212	22	6	10	-46	-1	0	-92	-8	-13	78	4	0	43
54.1901	0	136	242	18	160	234	42	135	257	75	145	212	22	6	9	-46	-1	-1	-90	-8	-13	78	4	0	43
54.313	0	136	243	18	159	234	42	135	257	74	144	211	23	5	9	-45	0	-1	-90	-8	-13	77	4	0	43
54.4358	0	136	243	19	160	234	42	135	258	74	143	212	22	5	9	-45	0	0	-91	-8	-14	77	4	0	43
54.5587	0	137	243	18	160	234	42	136	258	74	144	211	22	5	9	-47	-1	-1	-93	-8	-13	77	3	0	44
54.6816	0	137	243	17	160	235	43	135	259	74	144	212	23	6	9	-46	-1	0	-92	-7	-14	77	5	1	44
54.8045	0	136	244	18	160	234	41	135	260	74	144	214	23	5	9	-45	0	-1	-91	-8	-12	77	4	1	43
54.9274	0	136	243	19	160	234	41	135	258	74	143	212	22	5	9	-46	0	0	-91	-7	-13	77	4	1	43
55.0502	0	136	241	19	159	232	41	135	255	75	143	209	23	5	9	-48	0	0	-92	-7	-13	78	3	0	43
55.1731	0	135	240	18	158	232	42	134	255	75	142	208	22	5	8	-47	0	-1	-91	-8	-13	77	4	0	43
55.296	0	135	240	18	158	230	42	134	254	75	143	207	22	5	8	-46	-1	0	-90	-8	-12	78	5	0	42
55.4189	0	136	240	18	158	230	42	135	255	75	142	207	22	5	9	-47	0	0	-92	-8	-12	77	4	0	44
55.5418	0	136	241	18	157	230	42	134	256	75	142	207	22	4	10	-48	0	0	-93	-7	-13	77	5	0	44
55.6646	0	136	241	17	158	230	42	135	256	75	143	209	22	5	9	-47	-1	-1	-92	-7	-13	76	3	1	44
55.7875	0	136	242	16	158	232	42	134	257	75	143	209	23	5	9	-47	-1	0	-91	-7	-14	76	5	0	43
55.9104	0	136	242	18	158	231	42	135	257	74	142	210	22	6	8	-48	0	-1	-93	-8	-13	77	3	0	44
56.0333	0	134	240	19	157	229	42	134	254	74	141	207	22	4	10	-48	-1	-1	-92	-7	-14	77	4	0	43
56.1562	0	136	239	19	158	229	42	133	252	74	142	206	23	5	9	-47	0	0	-90	-7	-14	77	4	0	43
56.279	0	135	238	18	157	229	41	134	252	75	141	205	23	5	9	-47	-1	0	-90	-8	-14	77	4	1	43
56.4019	0	135	238	19	157	229	42	134	252	75	141	207	22	6	9	-47	0	-1	-92	-8	-13	77	4	0	44
56.5248	0	135	239	18	157	228	43	134	253	74	141	206	22	6	9	-48	-1	0	-92	-8	-12	77	4	0	43
56.6477	0	135	239	18	158	228	42	133	253	74	142	207	22	5	9	-49	-1	-1	-92	-8	-13	77	3	0	44
56.7706	0	135	240	18	159	230	42	134	255	74	142	207	22	4	9	-46	0	0	-92	-7	-13	77	4	0	44
56.8934	0	135	242	17	157	231	42	134	256	75	143	209	23	5	9	-47	0	0	-94	-8	-13	77	4	0	45
57.0163	0	135	241	17	158	232	42	134	256	74	142	209	23	6	9	-48	0	-1	-93	-8	-14	76	4	0	44
57.1392	0	135	240	19	157	229	41	133	253	74	142	208	23	5	9	-47	0	0	-90	-8	-13	77	4	1	43
57.2621	0	135	239	18	156	228	41	133	252	74	142	205	23	5	8	-45	0	-1	-91	-8	-13	77	5	0	43
57.385	0	134	239	18	156	228	42	133	253	75	141	205	22	6	9	-47	0	-1	-92	-7	-12	77	3	1	44
57.5078	0	134	239	18	157	228	42	133	254	74	141	207	23	5	8	-48	-1	-1	-92	-8	-12	77	4	0	44
57.6307	0	135	241	17	157	229	41	133	255	74	141	207	23	5	10	-47	-1	-1	-91	-8	-13	77	5	0	45
57.7536	0	135	241	17	157	231	41	133	256	74	142	208	23	5	8	-46	0	-1	-91	-7	-13	77	4	1	43
57.8765	0	135	243	18	158	230	42	133	256	73	143	209	23	5	9	-47	0	0	-94	-7	-13	77	4	0	45
57.9994	0	135	242	17	158	232	42	133	258	74	143	210	23	4	10	-48	0	-1	-93	-8	-13	76	4	0	45
58.1222	0	135	242	17	158	232	41	133	257	74	143	209	23	5	9	-46	0	0	-91	-7	-13	77	5	0	44
58.2451	0	136	242	18	158	230	42	134	256	75	142	209	22	5	9	-45	-1	0	-91	-8	-13	77	4	0	43
58.368	0	135	242	19	158	231	42	134	255	74	142	208	23	5	8	-46	-1	0	-92	-8	-13	77	5	0	44
58.4909	0	136	242	18	157	231	42	134	256	74	142	209	23	5	9	-47	0	-1	-92	-8	-13	77	4	0	44
58.6138	0	135	242	17	158	231	41	134	258	74	143	210	23	5	9	-45	-1	-1	-91	-7	-13	76	5	1	44
58.7366	0	135	244	17	159	233	41	133	258	75	142	211	24	5	9	-45	0	-1	-91	-8	-14	76	4	0	45
58.8595	0	136	244	16	158	234	42	134	259	75	143	212	23	4	9	-47	-1	-1	-93	-8	-13	78	4	0	44
58.9824	0	136	245	16	159	234	42	134	259	75	144	214	23	4	9	-46	-1	-1	-92	-8	-13	77	3	1	45
59.1053	0	135	245	17	159	234	41	134	258	74	143	213	23	4	9	-45	-1	-1	-91	-7	-13	77	5	1	44
59.2282	0	135	242	18	158	233	42	134	256	75	143	210	23	4	8	-44	0	-1	-90	-7	-12	77	4	1	44
59.351	0	135	241	18	158	232	42	133	255	75	143	209	22	5	9	-46	0	-1	-92	-8	-13	78	4	0	43
59.4739	0	135	241	17	158	231	42	133	254	75	142	208	22	5	8	-46	-1	-1	-90	-8	-13	78	4	0	43
59.5968	0	134	241	18	157	231	42	133	255	75	140	209	23	4	9	-45	-1	0	-89	-7	-12	77	4	0	43
59.7197	0	135	242	18	158	232	42	133	255	75	142	209	23	5	8	-46	-1	-1	-91	-8	-13	77	4	0	43
59.8426	0	135	242	18	158	232	42	133	256	75	143	211	23	5	9	-47	-1	-1	-92	-7	-13	77	4	1	45
59.9654	0	134	242	18	158	233	42	133	256	74	142	211	23	5	9	-47	0	0	-91	-8	-14	77	4	0	44
60.0883	0	135	243	17	158	234	42	133	256	75	143	212	23	5	9	-45	-1	0	-91	-8	-13	76	4	1	44
60.2112	0	134	244	19	158	233	41	133	256	74	143	211	23	4	9	-46	0	0	-91	-8	-13	78	5	0	44
60.3341	0	135	240	19	157	230	42	133	253	75	142	208	23	5	9	-47	0	0	-91	-7	-13	78	4	1	43
60.457	0	134	240	19	156	230	41	132	252	75	142	207	23	5	9	-47	0	0	-89	-6	-13	78	4	0	43
60.5798	0	134	239	19	156	229	42	131	251	74	141	207	22	5	9	-45	0	0	-89	-8	-13	77	4	0	43
60.7027	0	135	240	19	157	230	43	132	252	74	141	207	23	5	9	-47	0	-1	-91	-7	-13	78	5	0	43
60.8256	0	134	240	18	157	230	42	133	252	74	142	207	23	5	9	-48	0	-1	-91	-7	-13	78	3	0	44
60.9485	0	135	241	18	157	231	42	132	252	74	141	208	24	5	9	-47	0	-1	-91	-7	-13	77	4	0	44
61.0714	0	134	241	18	158	231	43	133	253	74	142	208	23	5	9	-47	-1	-1	-91	-7	-13	76	5	1	44
61.1942	0	135	240	18	158	232	42	133	254	74	142	209	23	4	9	-48	0	-1	-92	-7	-13	77	4	0	44
61.3171	0	135	240	19	158	231	43	132	251	74	141	208	23	5	8	-48	-1	-1	-92	-8	-14	78	4	1	43
61.44	0	134	238	20	157	229	42	133	249	75	141	207	23	5	8	-47	0	-1	-89	-8	-12	78	4	0	43
61.5629	0	134	238	19	156	228	42	132	248	75	140	205	23	5	9	-47	0	0	-90	-7	-12	77	5	0	43
61.6858	0	134	237	20	157	229	42	132	248	74	140	205	23	5	9	-49	0	0	-92	-7	-13	78	4	0	44
61.8086	0	133	237	19	156	230	43	133	249	74	140	206	23	5	10	-49	0	0	-92	-8	-14	76	5	1	44
61.9315	0	135	239	19	156	229	42	132	250	75	140	205	24	4	8	-48	0	-1	-91	-7	-13	77	3	0	44
62.0544	0	134	240	19	156	230	44	132	251	74	141	207	23	5	9	-48	0	-1	-92	-7	-13	76	4	0	44
62.1773	0	134	241	19	156	231	43	132	253	74	141	209	23	4	8	-48	0	-1	-94	-7	-12	77	4	1	44
62.3002	0	134	242	25	156	232	43	132	253	67	141	208	23	5	9	-56	0	0	-92	-7	-13	70	4	1	43
62.423	0	134	239	20	156	230	42	132	250	74	141	206	23	5	9	-48	0	-1	-90	-7	-13	78	4	1	43
62.5459	0	134	239	20	156	229	43	132	250	73	141	206	23	5	9	-47	-1	0	-91	-7	-12	77	4	0	43
62.6688	0	135	239	20	155	229	43	132	250	74	140	205	23	5	8	-49	-1	0	-92	-7	-12	77	4	0	43
62.7917	0	134	239	20	156	229	43	133	250	74	140	206	24	5	9	-49	0	0	-91	-8	-12	77	5	0	43
62.9146	0	134	239	19	156	230	42	133	252	73	140	206	23	5	8	-48	-1	0	-90	-8	-13	77	4	1	43
63.0374	0	134	240	20	156	230	43	133	251	73	141	206	23	5	9	-48	0	0	-92	-7	-13	76	4	0	44
63.1603	0	135	240	20	157	231	43	133	252	74	141	209	24	5	9	-50	0	-1	-93	-8	-13	76	4	0	45
63.2832	0	134	240	20	156	231	42	132	251	74	140	206	23	5	9	-49	-1	0	-91	-7	-12	77	4	0	44
63.4061	0	134	238	20	156	229	42	131	249	73	140	205	23	5	8	-49	0	-1	-90	-7	-13	77	5	0	43
63.529	0	133	238	20	156	229	43	133	247	74	140	205	23	5	8	-49	0	-1	-91	-7	-13	77	4	0	43
63.6518	0	133	238	20	155	228	43	132	249	74	140	205	23	5	8	-50	-1	-1	-92	-8	-13	77	4	0	44
63.7747	0	134	238	20	155	229	43	133	248	74	140	205	23	5	9	-50	0	-1	-93	-7	-12	77	5	0	44
63.8976	0	134	238	20	155	229	44	132	249	73	140	206	23	4	9	-49	0	-1	-91	-7	-13	77	4	0	44
64.0205	0	134	239	21	156	230	43	132	250	73	141	207	23	4	8	-50	-1	-1	-93	-7	-12	77	3	0	44
64.1434	0	134	241	19	156	230	43	132	251	74	141	208	24	6	8	-51	0	-1	-94	-7	-12	77	4	0	44
64.2662	0	133	240	20	157	231	43	132	252	73	141	208	24	5	9	-50	0	0	-92	-7	-13	77	4	0	44
64.3891	0	133	238	20	156	230	42	131	248	73	140	205	23	6	9	-49	0	0	-90	-7	-12	76	5	0	43
64.512	0	133	237	21	155	228	43	131	247	73	140	204	23	5	8	-50	0	-1	-92	-7	-12	77	4	0	43
64.6349	0	134	237	20	156	229	44	131	247	74	140	205	23	6	9	-50	-1	-1	-93	-7	-12	76	5	0	44
64.7578	0	133	238	21	155	229	43	132	247	72	140	205	23	5	9	-50	0	-1	-91	-7	-12	77	4	0	43
64.8806	0	133	237	20	156	230	43	131	247	73	140	205	23	5	8	-49	0	-1	-92	-7	-13	77	4	0	44
65.0035	0	134	238	21	156	230	43	131	249	73	141	208	23	6	9	-50	0	0	-93	-8	-12	77	4	0	44
65.1264	0	134	239	19	157	230	44	132	250	74	141	207	23	5	9	-51	0	0	-93	-8	-13	77	4	1	44
65.2493	0	134	241	25	156	232	43	132	252	67	142	209	24	5	9	-56	-1	-1	-92	-8	-13	70	5	0	44
65.3722	0	134	239	21	156	231	42	132	250	72	141	209	23	5	9	-48	0	0	-92	-7	-12	76	4	0	44
65.495	0	134	238	21	156	230	43	131	247	73	140	205	22	5	9	-50	0	-1	-91	-7	-12	77	4	0	43
65.6179	0	133	237	21	156	229	43	131	246	73	139	205	22	6	9	-50	-1	-1	-92	-8	-12	77	4	1	43
65.7408	0	133	237	20	156	230	43	131	247	73	141	206	23	4	9	-50	0	0	-90	-7	-13	77	4	0	43
65.8637	0	133	237	20	156	230	42	132	247	72	141	206	23	5	8	-49	0	0	-91	-8	-12	76	4	0	44
65.9866	0	133	238	19	156	231	43	132	248	73	140	207	23	5	9	-49	0	-1	-93	-7	-12	77	5	1	44
66.1094	0	134	238	26	156	231	42	131	248	66	141	207	23	4	9	-57	0	0	-92	-7	-12	71	4	0	44
66.2323	0	135	239	19	156	230	43	133	251	73	141	206	22	5	9	-48	0	0	-91	-7	-12	76	4	1	42
66.3552	0	136	242	25	155	229	43	135	254	66	140	207	24	5	9	-55	0	0	-92	-7	-12	70	5	0	43
66.4781	0	137	240	20	155	230	42	134	250	72	140	205	23	5	9	-49	-1	0	-93	-7	-12	77	3	0	44
66.601	0	136	237	19	154	227	43	134	248	73	140	205	23	4	8	-49	0	0	-92	-7	-12	77	5	0	44
66.7238	0	136	236	20	155	227	42	134	246	72	139	204	23	5	9	-47	0	-1	-92	-7	-11	76	4	0	44
66.8467	0	135	237	19	155	228	43	133	245	72	139	204	23	5	9	-47	0	-1	-92	-7	-13	75	4	1	43
66.9696	0	135	237	19	155	228	43	132	246	72	139	204	23	5	9	-48	0	-1	-94	-6	-13	76	4	1	44
67.0925	0	135	236	25	154	228	43	134	246	66	139	204	22	5	9	-54	0	-1	-93	-7	-12	69	4	0	44
67.2154	0	134	237	31	154	228	42	133	247	59	140	205	23	5	9	-59	-1	0	-92	-7	-11	63	5	0	43
67.3382	0	135	237	24	154	229	43	133	248	66	140	205	23	4	9	-53	-1	-1	-92	-7	-12	69	5	0	44
67.4611	0	135	237	18	153	228	41	133	246	72	139	205	23	5	8	-47	0	0	-93	-7	-12	76	3	0	43
67.584	0	135	235	18	152	225	43	132	243	72	137	201	22	5	8	-47	0	-1	-92	-8	-11	76	4	0	43
67.7069	0	135	233	18	153	225	42	132	242	73	136	201	22	5	9	-45	-1	0	-90	-7	-12	76	4	0	43
67.8298	0	135	233	19	151	225	43	133	242	72	136	201	23	4	8	-46	0	0	-92	-7	-12	76	4	0	43
67.9526	0	134	234	19	151	226	43	131	242	72	136	202	23	5	9	-47	0	0	-93	-7	-13	77	5	0	44
68.0755	0	134	233	19	151	226	43	132	243	71	135	202	23	5	9	-47	0	-1	-92	-7	-12	76	4	0	44
68.1984	0	134	234	17	150	226	42	132	243	73	136	204	23	5	9	-45	0	0	-92	-8	-13	76	4	0	44
68.3213	0	134	236	18	152	228	43	132	245	72	137	205	23	5	9	-46	-1	-1	-93	-7	-12	76	4	0	43
68.4442	0	135	237	18	151	229	43	133	246	72	136	205	24	5	10	-47	-1	0	-94	-8	-13	76	4	1	44
68.567	0	133	235	19	151	228	42	132	244	73	135	204	23	5	9	-46	0	-1	-92	-7	-12	76	4	0	44
68.6899	0	133	234	20	149	226	42	131	243	73	135	202	23	5	8	-44	0	0	-90	-8	-13	77	5	0	44
68.8128	0	133	234	20	149	226	43	130	244	72	133	202	23	6	8	-46	0	0	-92	-7	-12	77	4	0	43
68.9357	0	133	235	19	150	226	43	130	244	73	134	201	23	5	9	-48	-1	0	-92	-7	-12	77	4	0	44
69.0586	0	133	236	19	150	226	42	131	245	73	135	202	23	5	9	-47	0	-1	-92	-7	-12	77	3	0	44
69.1814	0	133	236	19	150	227	43	132	246	73	135	203	23	5	8	-46	0	0	-91	-7	-12	77	4	1	43
69.3043	0	134	238	20	150	228	43	131	247	72	135	204	23	5	8	-47	0	0	-93	-7	-13	78	4	1	44
69.4272	0	133	237	19	151	229	44	130	249	72	135	204	23	5	10	-48	-1	0	-94	-7	-13	77	4	1	44
69.5501	0	133	238	26	151	229	42	131	248	65	136	204	23	4	9	-53	0	0	-92	-8	-12	70	4	0	44
69.673	0	132	237	19	150	227	42	131	247	73	135	202	22	4	9	-45	0	-1	-90	-6	-12	76	4	0	43
69.7958	0	133	237	19	151	227	43	130	246	74	135	202	23	6	9	-46	-1	-1	-93	-7	-12	77	5	1	44
69.9187	0	132	237	21	150	228	43	131	248	72	135	203	24	4	9	-47	-1	-1	-93	-7	-13	76	5	0	44
70.0416	0	133	238	20	151	228	43	131	248	73	136	203	24	5	9	-47	-1	0	-91	-7	-12	77	4	0	44
70.1645	0	133	238	18	150	229	43	132	248	73	135	204	24	5	8	-46	0	-1	-91	-7	-11	76	4	0	44
70.2874	0	133	239	20	151	229	43	131	249	73	136	205	23	5	9	-48	0	0	-93	-8	-12	77	4	0	45
70.4102	1	134	240	18	151	230	43	131	251	74	136	207	24	6	9	-48	0	0	-93	-7	-13	76	4	0	44
70.5331	0	134	241	26	151	230	43	131	250	66	135	206	23	5	9	-53	0	0	-92	-8	-13	70	5	0	43
70.656	0	133	237	20	151	228	43	131	248	74	136	203	23	4	9	-46	0	0	-90	-8	-12	77	4	0	43
70.7789	0	133	237	20	150	227	43	131	247	74	135	203	23	5	8	-48	-1	0	-91	-7	-12	77	4	0	44
70.9018	0	133	238	20	150	227	43	131	248	74	135	202	23	5	9	-48	0	0	-91	-7	-12	77	4	1	44
71.0246	0	133	239	19	150	228	43	130	248	74	135	204	24	5	8	-47	0	0	-90	-8	-12	76	4	1	43
71.1475	0	133	239	19	151	229	44	131	249	74	135	204	23	4	9	-47	0	0	-92	-7	-12	76	4	0	43
71.2704	0	132	240	20	151	229	44	131	250	73	136	205	24	5	9	-49	0	-1	-93	-8	-12	77	4	0	44
71.3933	0	133	240	18	151	229	43	131	251	74	136	206	24	5	9	-49	0	0	-92	-8	-12	77	5	0	44
71.5162	0	133	241	19	152	231	42	132	252	73	137	208	24	5	9	-46	0	0	-91	-8	-13	77	4	1	44
71.639	0	133	240	20	151	231	42	130	251	73	136	206	23	5	9	-47	0	0	-91	-7	-12	78	4	0	44
71.7619	0	132	238	20	151	228	43	131	249	74	136	205	22	5	8	-48	0	-1	-91	-8	-13	77	4	1	43
71.8848	0	133	237	20	151	228	43	132	248	73	136	204	23	5	9	-48	0	0	-90	-7	-13	77	4	0	44
72.0077	0	133	238	20	151	229	43	131	248	73	135	204	22	5	8	-47	0	0	-91	-7	-12	77	5	0	43
72.1306	0	133	238	21	150	229	43	130	248	73	136	205	23	6	8	-48	0	0	-91	-7	-13	77	4	0	43
72.2534	0	133	240	20	152	229	44	131	250	73	137	206	23	4	9	-49	-1	-1	-93	-7	-13	77	4	0	45
72.3763	0	133	239	19	152	230	44	131	250	73	136	207	23	5	9	-48	0	-1	-92	-7	-13	77	4	1	44
72.4992	0	133	241	26	152	232	43	132	252	67	137	208	23	5	9	-54	0	0	-91	-8	-12	70	4	0	44
72.6221	0	133	240	26	152	232	44	132	252	67	137	208	23	5	9	-54	-1	-1	-92	-7	-13	70	4	0	44
72.745	0	133	240	20	152	232	43	132	252	73	137	209	22	5	9	-48	0	-1	-93	-6	-13	77	4	0	45
72.8678	0	133	240	19	152	230	43	130	249	73	137	206	23	5	9	-47	0	0	-91	-7	-13	77	4	1	44
72.9907	0	133	239	20	151	230	42	131	249	73	136	207	23	5	9	-46	0	0	-90	-7	-13	77	4	1	43
73.1136	0	132	239	20	152	230	43	130	249	73	137	207	23	6	9	-48	0	0	-91	-7	-13	77	5	1	43
73.2365	0	132	239	19	153	231	44	131	250	74	136	207	22	4	8	-49	0	0	-93	-7	-13	77	4	0	44
73.3594	0	133	240	26	151	232	43	131	251	67	137	207	23	6	8	-55	0	0	-91	-7	-12	70	4	0	44
73.4822	0	133	240	25	152	232	43	131	252	67	136	209	23	6	8	-53	0	0	-91	-7	-13	70	3	0	44
73.6051	0	133	241	25	152	232	43	132	253	66	137	210	23	5	9	-54	0	0	-92	-7	-12	70	5	0	45
73.728	0	134	241	24	151	233	43	132	254	67	138	210	24	5	9	-54	0	-1	-93	-7	-13	70	4	0	44
73.8509	0	132	239	19	152	231	42	131	251	73	137	208	23	5	8	-48	0	0	-90	-7	-13	77	4	0	44
73.9738	0	132	238	19	151	229	42	131	248	74	136	207	23	5	9	-46	-1	-1	-90	-7	-12	77	4	0	43
74.0966	0	133	239	20	151	229	42	131	249	73	136	206	23	4	8	-48	0	0	-91	-8	-13	77	4	0	43
74.2195	0	133	238	18	152	230	43	132	249	73	136	206	22	6	9	-48	-1	-1	-92	-8	-13	76	5	0	44
74.3424	0	132	239	24	151	230	43	132	249	67	136	207	22	5	9	-53	0	-1	-90	-7	-13	70	4	1	44
74.4653	0	133	239	25	151	231	43	131	250	66	137	208	23	4	9	-52	-1	-1	-91	-8	-13	70	4	1	44
74.5882	0	133	240	25	151	232	43	131	252	66	136	209	22	5	9	-54	0	-1	-92	-7	-12	69	4	0	45
74.711	0	133	240	23	151	233	43	131	252	67	138	210	23	5	9	-54	-1	-1	-92	-8	-13	70	5	1	44
74.8339	0	133	241	24	152	232	42	131	251	66	137	210	22	5	9	-52	0	0	-91	-7	-13	70	4	0	44
74.9568	0	133	238	18	151	230	42	131	249	73	137	209	23	5	8	-44	-1	-1	-90	-7	-12	76	4	0	43
75.0797	0	132	237	19	150	229	42	131	249	73	135	207	23	5	8	-46	-1	-1	-91	-8	-13	77	4	0	43
75.2026	0	133	237	19	151	230	43	131	248	73	135	206	23	5	9	-47	-1	-1	-91	-8	-12	77	4	0	44
75.3254	0	133	238	19	150	230	42	132	250	72	135	207	23	5	9	-45	0	0	-90	-8	-13	76	3	1	43
75.4483	0	133	238	24	150	230	42	132	250	66	135	208	22	5	9	-51	0	-1	-91	-8	-12	69	4	1	44
75.5712	0	133	239	17	150	231	42	131	250	73	135	209	22	5	9	-46	0	-1	-91	-7	-12	76	4	0	45
75.6941	0	133	240	24	151	232	43	131	252	66	136	210	23	5	9	-53	0	0	-92	-6	-13	70	4	0	44
75.817	0	133	241	23	151	232	42	131	253	67	137	210	23	4	8	-52	0	-1	-90	-7	-12	70	4	0	44
75.9398	0	133	241	18	151	233	42	132	253	72	136	211	23	5	9	-44	0	0	-90	-7	-13	77	4	0	44
76.0627	0	132	239	18	151	230	42	131	250	74	135	208	23	6	7	-45	0	0	-90	-7	-13	76	4	1	44
76.1856	0	132	239	18	150	231	43	131	251	73	135	208	22	4	9	-45	0	-1	-90	-7	-13	77	4	0	43
76.3085	0	133	240	18	150	231	42	131	252	73	136	208	23	4	9	-45	0	0	-90	-6	-13	76	4	0	44
76.4314	0	132	240	17	150	231	42	131	252	74	136	208	23	5	9	-44	-1	-1	-90	-7	-13	77	4	0	44
76.5542	0	132	240	18	151	232	42	132	252	73	136	210	22	5	8	-45	0	0	-92	-6	-12	77	4	0	44
76.6771	0	133	240	16	151	232	43	132	255	73	136	210	23	4	9	-46	0	-1	-91	-7	-13	76	5	1	44
76.8	0	134	241	24	151	233	42	132	256	66	136	212	23	5	9	-50	0	-1	-90	-7	-13	70	5	1	44
76.9229	0	133	242	18	151	234	42	132	255	73	137	211	22	5	9	-43	-1	-1	-90	-8	-12	76	4	0	44
77.0458	0	134	240	17	151	231	42	132	252	74	135	210	22	5	8	-44	0	-1	-90	-7	-13	77	5	1	43
77.1686	0	132	239	18	150	230	42	131	251	73	136	207	23	5	8	-45	0	-1	-90	-7	-13	77	3	0	44
77.2915	0	132	240	18	151	229	42	131	251	74	135	208	22	5	9	-43	-1	0	-89	-7	-13	77	4	0	43
77.4144	0	132	240	18	150	230	42	131	252	73	135	207	22	6	9	-44	0	-1	-89	-7	-13	77	5	0	44
77.5373	0	132	239	18	151	231	43	131	253	73	136	208	22	5	9	-44	-1	0	-91	-7	-13	77	4	0	44
77.6602	0	133	240	18	151	231	42	131	252	74	136	209	23	5	9	-45	0	-1	-91	-8	-13	77	4	0	44
77.783	0	133	240	17	150	231	42	131	254	73	136	209	23	5	9	-44	0	-1	-90	-7	-13	77	5	0	44
77.9059	0	133	241	17	151	232	42	133	254	74	137	211	23	5	9	-43	-1	0	-90	-7	-13	77	4	0	44
78.0288	0	133	241	18	150	231	42	131	253	74	136	210	22	5	9	-44	0	-1	-91	-7	-13	78	4	0	44
78.1517	0	132	239	18	150	229	43	130	250	74	136	206	22	5	9	-45	-1	-1	-89	-7	-13	78	4	0	43
78.2746	0	132	239	19	151	230	42	131	250	73	135	207	22	5	9	-44	0	-1	-89	-7	-12	77	5	0	43
78.3974	0	132	238	18	149	230	42	131	250	74	135	207	23	4	10	-44	0	0	-90	-8	-13	77	4	1	44
78.5203	0	132	238	18	151	229	43	130	250	74	136	206	23	4	9	-45	0	0	-91	-7	-13	77	4	0	44
78.6432	0	132	239	18	150	230	43	131	251	73	135	207	23	5	8	-46	-1	0	-91	-8	-13	77	4	0	44
78.7661	0	132	239	17	150	230	42	130	251	73	135	208	24	5	9	-44	0	0	-90	-7	-12	77	4	1	44
78.889	0	133	241	17	150	231	43	131	253	74	137	210	23	5	9	-45	0	-1	-90	-7	-13	77	4	0	44
79.0118	0	132	241	18	151	231	43	132	254	73	136	210	23	5	9	-46	0	-1	-92	-8	-13	77	4	1	45
79.1347	0	133	239	19	151	230	41	131	251	73	135	209	24	4	8	-46	-1	-1	-90	-7	-13	78	4	0	44
79.2576	0	132	238	18	150	228	42	130	250	74	135	206	23	5	9	-44	-1	-1	-89	-7	-14	77	4	0	44
79.3805	0	133	237	19	149	228	43	131	250	74	135	207	22	5	9	-45	-1	0	-89	-8	-13	77	4	0	43
79.5034	0	131	238	19	151	229	43	130	250	73	135	206	23	5	9	-46	0	-1	-91	-7	-12	77	4	1	44
79.6262	0	132	239	18	149	229	43	132	251	74	136	208	24	5	10	-47	0	-1	-91	-7	-13	76	5	0	44
79.7491	0	132	239	18	151	231	42	130	252	73	135	209	24	5	8	-45	0	0	-89	-8	-13	77	4	0	43
79.872	0	133	240	17	150	230	43	132	253	74	136	210	23	4	9	-45	-1	0	-91	-7	-13	76	5	1	44
79.9949	0	133	240	17	150	230	43	131	254	74	136	210	23	5	9	-46	0	-1	-92	-7	-13	77	4	0	44
80.1178	0	132	240	18	150	231	42	131	252	74	136	209	23	5	8	-46	0	-1	-91	-7	-12	77	4	0	43
80.2406	0	133	238	19	149	229	42	131	250	74	136	207	23	5	9	-45	0	0	-89	-7	-13	77	5	0	43
80.3635	0	131	238	18	150	229	43	131	250	74	136	208	22	5	9	-45	0	-1	-90	-8	-13	77	5	0	42
80.4864	0	132	238	18	150	229	43	131	251	75	135	207	22	5	9	-46	0	0	-91	-8	-12	77	4	0	43
80.6093	0	133	239	18	150	228	43	130	251	73	136	208	23	5	9	-47	0	-1	-91	-7	-13	76	4	0	43
80.7322	0	131	239	18	150	230	42	130	253	73	136	209	23	5	8	-45	0	-1	-90	-8	-13	76	4	0	43
80.855	0	133	240	18	151	231	43	131	252	73	137	209	23	4	9	-45	0	0	-91	-7	-13	77	4	0	43
80.9779	0	132	240	18	150	231	43	131	253	73	136	210	23	5	9	-46	-1	-1	-92	-7	-13	77	4	0	44
81.1008	0	133	241	17	151	232	42	132	255	73	137	211	23	5	9	-47	-1	0	-92	-7	-13	77	5	1	44
81.2237	0	132	239	19	150	230	42	131	253	73	136	209	23	5	8	-45	0	-1	-90	-8	-13	77	4	0	44
81.3466	0	132	238	18	149	230	42	129	250	74	136	208	23	6	10	-44	0	-1	-89	-7	-13	77	5	0	42
81.4694	0	131	237	18	150	229	43	131	249	74	135	208	23	5	9	-46	-1	0	-91	-7	-13	77	4	0	44
81.5923	0	132	239	18	150	229	43	130	250	73	136	209	23	5	9	-47	0	0	-91	-7	-13	77	5	0	44
81.7152	0	131	238	18	150	230	42	131	251	73	136	209	23	4	8	-45	-1	-1	-90	-8	-12	77	4	0	44
81.8381	0	133	239	18	150	231	43	131	252	73	136	209	23	5	9	-45	-1	0	-91	-7	-13	76	4	0	44
81.961	0	132	240	18	150	231	42	131	253	74	136	210	23	5	9	-47	0	0	-92	-7	-12	77	5	1	44
82.0838	0	133	241	17	151	231	43	131	254	74	136	211	23	5	9	-47	0	-1	-92	-7	-13	77	5	0	44
82.2067	0	132	241	17	150	233	42	131	255	73	136	212	24	5	9	-45	-1	-1	-91	-7	-14	76	4	0	44
82.3296	0	132	240	18	151	231	42	131	253	74	136	210	22	4	9	-45	0	-1	-90	-6	-12	77	5	1	43
82.4525	0	131	238	19	150	230	43	131	252	74	136	208	23	5	9	-46	-1	-1	-90	-7	-13	77	5	0	43
82.5754	0	132	238	18	150	230	43	131	252	74	135	209	23	5	8	-47	-1	-1	-91	-7	-12	77	4	0	43
82.6982	0	132	239	18	150	230	43	130	251	74	136	208	23	5	8	-45	-1	-1	-90	-6	-13	78	4	0	44
82.8211	0	131	240	18	150	230	42	130	251	74	136	210	23	5	9	-45	0	-1	-91	-7	-13	77	4	0	43
82.944	0	132	240	18	150	232	43	131	253	74	136	210	23	4	9	-46	0	-1	-92	-7	-13	77	5	0	44
83.0669	0	133	240	17	149	232	43	131	253	75	136	212	23	5	9	-47	0	0	-92	-8	-13	77	4	0	44
83.1898	0	133	240	17	151	233	43	131	253	73	136	212	24	5	9	-45	0	-1	-91	-7	-12	77	4	0	44
83.3126	0	132	239	18	150	232	42	131	253	73	136	211	23	5	8	-44	-1	-1	-91	-6	-13	77	3	0	44
83.4355	0	132	238	19	148	230	42	131	250	74	134	208	23	5	9	-46	0	-1	-91	-8	-14	77	5	0	44
83.5584	0	131	237	18	150	230	43	131	250	74	135	208	23	5	8	-46	-1	-1	-91	-7	-13	78	4	0	43
83.6813	0	131	238	19	150	231	42	130	250	73	136	209	23	5	9	-45	0	-1	-90	-6	-13	77	4	1	44
83.8042	0	132	237	18	150	231	42	131	251	74	136	209	23	4	9	-45	0	-1	-91	-7	-13	77	4	0	43
83.927	0	132	238	18	150	232	42	130	250	74	135	209	23	5	9	-46	0	-1	-92	-7	-13	77	4	0	44
84.0499	0	132	239	18	150	233	44	131	251	74	136	211	23	6	8	-46	0	0	-91	-7	-13	77	4	1	44
84.1728	0	132	239	16	150	233	42	131	252	74	136	212	23	5	9	-45	0	0	-91	-7	-13	76	3	1	44
84.2957	0	132	239	17	150	232	42	130	253	74	136	211	23	4	9	-45	0	-1	-91	-7	-13	77	4	0	44
84.4186	0	132	237	19	149	230	42	130	249	73	135	209	23	5	8	-46	0	-1	-91	-7	-12	77	4	0	43
84.5414	0	132	236	19	150	230	43	130	248	74	135	207	23	5	9	-46	0	0	-90	-7	-13	76	4	0	43
84.6643	0	131	236	18	149	230	42	130	247	74	135	208	23	5	9	-45	0	0	-90	-7	-12	77	3	1	43
84.7872	0	131	237	19	150	229	43	130	248	73	135	208	22	5	9	-45	0	0	-90	-8	-12	77	4	1	44
84.9101	0	131	236	19	149	230	42	130	249	73	136	208	23	5	9	-47	-1	-1	-92	-7	-12	78	4	1	44
85.033	0	131	237	18	150	230	43	130	249	73	135	210	23	5	9	-48	0	-1	-92	-7	-13	77	4	0	44
85.1558	0	131	237	18	150	231	43	130	250	73	137	210	23	6	9	-46	0	-1	-91	-8	-13	77	4	1	44
85.2787	0	131	238	17	150	233	43	130	251	73	136	210	23	5	8	-45	-1	0	-92	-7	-13	75	4	0	44
85.4016	0	132	238	18	150	233	43	130	251	73	135	211	23	5	9	-46	0	-1	-92	-7	-12	77	4	0	45
85.5245	0	132	236	18	149	230	42	130	248	73	135	208	23	5	9	-47	0	0	-91	-7	-12	77	5	0	43
85.6474	0	132	236	18	148	229	42	130	247	74	135	208	23	5	8	-46	0	0	-89	-7	-12	77	4	0	43
85.7702	0	131	235	19	149	229	42	129	247	73	136	209	23	5	8	-45	0	-1	-91	-7	-13	76	4	0	44
85.8931	0	131	236	19	150	229	43	130	248	73	136	209	22	5	9	-47	0	0	-92	-8	-12	77	4	0	44
86.016	0	132	237	18	150	232	43	129	248	73	136	209	23	5	9	-47	0	0	-92	-7	-13	76	4	0	44
86.1389	0	131	236	18	150	231	42	130	248	73	136	210	23	5	9	-45	0	0	-91	-7	-12	76	4	0	44
86.2618	0	132	237	17	149	231	43	130	250	73	136	210	23	4	9	-46	0	-1	-91	-7	-13	77	5	0	44
86.3846	0	132	238	18	151	232	42	131	251	73	137	211	23	5	9	-47	0	0	-93	-7	-13	77	4	0	44
86.5075	0	131	237	19	151	231	42	130	247	73	136	209	23	4	9	-47	0	-1	-91	-7	-12	76	4	0	43
86.6304	0	131	235	18	149	229	42	129	247	74	135	207	23	4	8	-46	-1	0	-90	-7	-12	77	4	1	43
86.7533	0	132	235	18	150	229	42	130	246	73	136	208	23	5	8	-45	0	0	-90	-8	-12	76	4	1	43
86.8762	0	131	234	19	150	230	42	129	247	73	135	208	23	5	9	-47	0	-1	-92	-7	-12	77	5	0	43
86.999	0	131	236	19	149	230	43	129	247	72	135	209	23	4	9	-47	0	-1	-93	-7	-11	77	4	1	44
87.1219	0	131	236	18	151	231	43	130	249	73	136	210	23	5	8	-46	0	0	-91	-7	-13	76	4	0	44
87.2448	0	132	236	18	150	231	43	130	249	73	135	211	23	5	9	-46	0	0	-92	-7	-12	77	5	0	44
87.3677	0	131	237	17	151	232	43	130	249	74	136	211	23	5	8	-46	-1	-1	-93	-7	-12	78	4	0	45
87.4906	0	132	237	18	151	231	42	130	251	72	137	211	23	5	9	-47	0	0	-92	-7	-12	77	5	1	44
87.6134	0	131	235	19	151	231	42	130	246	72	135	209	23	5	9	-45	0	-1	-90	-7	-12	77	4	0	43
87.7363	0	132	234	19	149	229	42	130	246	74	135	207	23	5	8	-45	-1	-1	-89	-7	-13	77	5	0	43
87.8592	0	131	234	19	150	229	42	130	244	73	135	207	23	5	9	-47	0	-1	-91	-6	-12	76	4	0	44
87.9821	0	131	234	19	149	230	43	130	246	73	136	208	23	5	9	-47	-1	0	-92	-7	-13	77	4	1	44
88.105	0	131	235	18	150	230	42	129	247	73	135	209	23	5	9	-47	0	-1	-91	-8	-13	76	5	1	44
88.2278	0	131	236	18	150	231	43	130	247	73	137	210	22	5	8	-46	0	-1	-91	-7	-12	76	4	1	44
88.3507	0	132	237	18	150	231	43	130	248	73	136	211	24	5	8	-47	0	-1	-93	-7	-13	76	5	0	44
88.4736	0	132	237	18	150	233	42	130	249	73	136	211	23	5	9	-47	0	-1	-93	-8	-13	77	5	0	44
88.5965	0	131	235	19	150	231	42	129	247	72	137	210	23	5	9	-47	0	0	-91	-8	-13	76	4	1	44
88.7194	0	131	234	19	150	229	42	130	245	73	136	209	23	5	9	-45	-1	-2	-91	-8	-13	76	5	0	43
88.8422	0	132	234	19	150	229	43	130	245	73	136	208	23	5	9	-46	-1	0	-91	-7	-13	77	5	1	44
88.9651	0	131	234	19	150	229	43	130	245	73	136	208	23	4	8	-48	0	0	-92	-7	-12	77	4	1	43
89.088	0	131	235	19	149	230	43	130	245	72	135	208	22	5	8	-47	0	-1	-91	-7	-11	76	4	0	44
89.2109	0	132	235	18	150	230	43	130	246	73	135	209	23	5	9	-46	0	-1	-91	-7	-12	76	5	0	44
89.3338	0	131	235	19	150	230	43	131	247	72	136	210	23	5	9	-47	0	-1	-92	-7	-13	76	4	1	44
89.4566	0	132	235	18	150	231	43	130	248	73	136	210	23	5	9	-48	0	-1	-93	-7	-13	76	4	0	45
89.5795	0	132	235	18	149	231	41	131	246	73	136	209	23	5	9	-47	0	0	-91	-7	-12	77	4	0	44
89.7024	0	132	234	19	150	230	42	130	245	73	136	208	23	6	9	-45	-1	-1	-90	-7	-13	77	5	0	44
89.8253	0	131	233	20	149	229	42	130	244	73	135	208	23	6	8	-47	0	0	-92	-8	-12	77	4	0	44
89.9482	0	131	234	19	149	229	42	129	244	73	134	208	24	5	9	-47	0	-1	-93	-8	-12	76	4	0	44
90.071	0	131	234	18	149	229	43	130	244	73	136	208	23	5	9	-47	-1	0	-91	-7	-12	76	4	0	44
90.1939	0	130	233	18	150	230	42	129	246	73	136	209	23	5	8	-46	0	-1	-91	-7	-12	77	3	0	43
90.3168	0	132	234	18	151	231	43	130	246	73	136	210	22	5	9	-48	0	0	-92	-7	-12	76	4	0	45
90.4397	0	131	235	18	149	232	44	131	246	72	135	211	23	5	9	-47	0	0	-93	-8	-12	76	4	0	44
90.5626	0	131	236	17	151	231	42	130	247	72	136	211	23	5	9	-47	-1	-2	-92	-8	-13	77	4	1	44
90.6854	0	131	234	19	150	229	41	129	244	73	136	208	23	5	9	-46	-1	-1	-91	-7	-12	77	4	1	43
90.8083	0	131	232	19	150	229	43	130	242	74	136	206	22	6	9	-47	0	0	-91	-8	-12	77	4	0	44
90.9312	0	130	232	20	149	229	43	128	241	73	135	206	23	5	8	-47	0	-1	-92	-8	-11	77	3	0	43
91.0541	0	130	230	19	148	228	42	128	241	73	135	205	23	4	9	-47	0	0	-91	-8	-13	76	4	0	43
91.177	0	130	232	19	149	228	43	129	241	73	135	207	23	5	8	-46	-1	-1	-91	-7	-12	77	5	0	43
91.2998	0	131	231	19	149	227	43	129	242	72	134	207	23	4	9	-47	-1	0	-92	-8	-12	76	4	0	44
91.4227	0	131	233	19	148	228	43	129	242	72	135	207	23	5	9	-48	-1	0	-94	-8	-12	76	4	1	44
91.5456	0	131	232	18	149	229	43	128	243	73	135	208	23	4	10	-47	0	-1	-92	-7	-12	76	5	1	44
91.6685	0	131	234	19	149	229	42	130	244	73	136	207	23	5	9	-47	0	0	-92	-7	-13	76	4	0	44
91.7914	0	131	232	20	149	229	42	129	241	72	135	206	22	5	9	-48	0	-1	-92	-7	-12	77	5	0	44
91.9142	0	130	230	20	149	227	43	129	239	72	134	204	22	5	8	-48	-1	-1	-91	-7	-12	77	4	0	43
92.0371	0	130	228	20	148	226	42	129	239	72	133	204	23	4	9	-48	0	0	-91	-8	-12	76	5	1	43
92.16	0	129	230	19	148	225	42	129	238	73	134	203	23	6	8	-47	0	0	-91	-7	-12	76	5	0	43
92.2829	0	130	230	20	148	226	43	128	238	72	134	203	23	4	9	-48	-1	-1	-92	-7	-12	76	5	0	44
92.4058	0	131	229	20	149	226	43	128	239	72	134	203	24	5	8	-50	0	0	-92	-8	-13	76	4	0	44
92.5286	0	130	231	19	148	227	43	128	241	72	134	205	23	4	8	-48	0	0	-93	-7	-12	76	4	1	44
92.6515	0	130	231	19	150	228	43	129	241	73	134	207	23	5	8	-48	0	-1	-92	-7	-12	76	4	0	44
92.7744	0	131	232	19	149	228	43	130	242	72	134	206	23	4	8	-48	-1	0	-93	-7	-12	76	4	0	44
92.8973	0	130	230	21	148	227	42	128	239	72	134	204	22	4	8	-49	-1	-1	-93	-7	-11	76	5	0	44
93.0202	0	130	230	20	148	226	42	128	238	72	133	204	23	5	8	-49	-1	0	-91	-6	-12	76	5	0	43
93.143	0	130	230	21	148	226	43	129	239	72	133	203	22	4	9	-47	0	-1	-91	-7	-12	77	3	1	43
93.2659	0	130	230	20	147	226	42	128	238	72	133	203	23	5	8	-48	0	-1	-93	-7	-12	77	4	0	44
93.3888	0	130	231	20	148	226	42	128	239	72	133	203	23	5	8	-50	0	0	-94	-7	-12	76	4	0	44
93.5117	0	129	231	20	148	227	44	130	240	72	134	205	22	5	9	-48	0	0	-92	-8	-13	77	3	0	44
93.6346	0	130	232	25	149	227	42	129	241	66	135	205	23	5	9	-55	0	-1	-92	-8	-11	69	3	0	44
93.7574	0	131	232	26	148	229	44	129	242	66	134	205	23	6	8	-55	0	-1	-93	-7	-12	70	4	0	44
93.8803	0	131	233	20	148	229	43	129	242	71	134	206	23	6	9	-49	-1	0	-93	-8	-12	76	4	0	44
94.0032	0	130	230	21	148	227	42	129	239	72	134	203	22	4	9	-49	0	-1	-91	-8	-13	77	4	0	43
94.1261	0	130	230	21	148	226	42	128	238	72	134	203	23	4	8	-48	0	-1	-91	-6	-12	76	5	1	43
94.249	0	131	229	20	149	225	43	128	237	72	133	201	23	4	9	-50	0	0	-92	-7	-12	76	5	0	44
94.3718	0	130	229	20	148	227	43	129	238	73	134	202	23	5	8	-50	0	0	-93	-7	-11	76	4	0	44
94.4947	0	130	230	19	149	226	43	128	238	72	133	203	23	5	9	-50	0	-1	-92	-8	-11	76	4	1	44
94.6176	0	131	231	21	149	227	43	129	239	71	134	204	23	6	9	-48	0	-1	-92	-8	-12	76	4	1	44
94.7405	0	132	231	26	148	228	43	130	240	65	135	205	23	5	9	-56	0	-1	-93	-8	-12	70	5	0	44
94.8634	0	131	232	19	148	228	44	129	241	72	134	205	23	4	9	-49	-1	0	-94	-7	-12	75	4	0	44
94.9862	0	130	231	27	149	228	42	129	240	65	134	205	23	5	9	-56	0	0	-92	-7	-11	70	4	1	44
95.1091	0	130	230	21	149	227	42	128	237	71	134	202	23	5	10	-48	0	0	-90	-7	-11	76	4	0	43
95.232	0	130	229	21	148	224	43	128	236	71	133	202	22	4	9	-49	0	-1	-91	-7	-13	76	5	1	43
95.3549	0	130	229	21	148	225	43	128	236	71	133	202	22	4	9	-50	-1	0	-93	-7	-12	76	5	0	44
95.4778	0	131	229	21	148	225	42	129	238	71	133	202	22	5	8	-49	0	0	-93	-7	-12	75	3	0	44
95.6006	0	131	229	20	148	226	42	129	238	72	133	202	23	4	9	-48	0	-2	-92	-7	-12	76	4	0	43
95.7235	0	131	230	27	149	226	43	128	238	66	133	202	22	5	8	-56	0	-1	-93	-7	-12	70	5	0	43
95.8464	0	131	231	20	149	227	43	129	240	72	134	205	23	5	9	-49	0	0	-94	-7	-12	76	4	0	45
95.9693	0	131	231	26	148	227	43	129	240	65	134	204	22	5	9	-56	-1	-1	-93	-7	-12	70	4	1	44
96.0922	0	131	230	20	148	226	42	129	238	71	133	202	23	5	9	-48	0	-1	-91	-7	-12	76	3	1	43
96.215	0	130	229	20	147	225	43	128	237	72	133	202	22	5	8	-48	-1	-1	-91	-7	-12	76	4	1	43
96.3379	0	130	229	20	148	224	43	128	237	71	133	200	23	5	8	-50	0	-1	-93	-7	-12	76	4	0	44
96.4608	0	130	229	21	148	223	42	129	237	72	133	201	23	5	9	-49	0	-1	-92	-7	-12	76	4	0	44
96.5837	11	131	229	19	148	225	43	129	238	72	133	201	22	5	8	-48	0	0	-91	-7	-12	76	4	0	43
96.7066	0	130	230	27	148	225	44	129	239	64	133	201	22	5	9	-55	0	-1	-93	-7	-12	69	4	0	44
96.8294	0	130	232	19	148	226	43	128	239	72	134	202	23	5	8	-49	0	-1	-94	-8	-12	76	5	0	45
96.9523	0	131	231	26	148	226	43	130	241	65	134	203	23	5	9	-56	0	-1	-93	-7	-12	68	4	0	44
97.0752	0	131	230	20	148	224	41	129	237	71	133	201	22	5	8	-47	0	0	-91	-7	-12	76	4	0	43
97.1981	0	130	227	21	146	222	42	127	235	71	133	198	22	4	9	-49	0	-1	-91	-7	-12	76	4	1	43
97.321	0	130	227	20	147	221	42	128	234	71	132	197	23	5	9	-50	0	0	-93	-8	-12	76	4	0	43
97.4438	0	130	226	21	146	221	43	127	235	71	131	196	22	5	9	-50	0	0	-92	-7	-12	75	5	0	44
97.5667	0	129	227	21	147	221	42	128	234	71	132	197	22	5	9	-48	0	0	-92	-6	-12	76	5	0	44
97.6896	0	129	228	20	147	221	42	128	236	71	132	196	22	4	8	-50	0	0	-93	-7	-11	76	5	0	44
97.8125	0	130	229	20	147	222	43	128	237	72	132	197	22	4	8	-51	0	0	-94	-7	-12	75	5	0	44
97.9354	0	131	229	26	145	222	43	128	237	64	130	197	22	5	9	-57	0	-1	-94	-8	-12	69	4	0	44
98.0582	0	130	231	27	146	223	42	129	238	64	131	199	22	5	9	-55	0	-1	-93	-7	-12	69	4	0	44
98.1811	0	130	228	21	146	221	42	128	234	70	131	196	22	5	9	-50	0	0	-92	-7	-12	75	4	0	44
98.304	0	130	226	21	146	218	42	127	233	70	130	193	22	5	8	-51	0	-1	-92	-7	-12	76	4	0	43
98.4269	0	129	226	21	145	218	42	127	233	71	131	193	23	5	8	-51	-1	-1	-92	-7	-12	75	5	0	43
98.5498	0	129	226	20	147	217	42	126	233	71	130	192	22	5	8	-50	0	0	-92	-8	-11	75	4	0	44
98.6726	0	130	227	21	145	218	42	127	233	70	130	192	23	4	8	-51	-1	0	-93	-8	-11	75	4	0	44
98.7955	0	129	227	21	145	217	42	128	234	71	131	193	22	5	8	-52	0	-1	-95	-7	-12	75	5	0	45
98.9184	0	131	228	27	145	219	43	127	236	64	131	193	22	5	9	-58	-1	-1	-94	-7	-12	69	4	0	44
99.0413	0	129	229	27	146	220	42	127	237	64	131	194	23	5	9	-56	-1	-1	-93	-7	-12	68	4	0	45
99.1642	0	130	230	27	145	219	42	127	237	64	131	194	22	5	9	-57	-1	-1	-94	-8	-12	69	4	1	45
99.287	0	130	229	21	145	217	43	127	235	70	131	191	22	5	9	-52	0	0	-94	-8	-12	75	4	0	44
99.4099	0	130	227	22	145	216	42	127	234	70	130	190	23	5	8	-51	0	0	-93	-7	-11	74	5	0	43
99.5328	0	129	227	21	144	216	42	126	235	71	129	191	22	5	9	-51	0	-1	-92	-7	-11	75	5	1	43
99.6557	0	130	226	22	145	215	42	127	234	70	129	191	22	6	8	-51	0	-1	-93	-7	-12	75	3	0	44
99.7786	0	129	227	21	145	216	42	128	235	70	130	191	23	5	8	-52	0	0	-95	-7	-11	75	5	0	44
99.9014	0	130	229	27	145	216	43	126	236	64	130	191	23	5	8	-57	0	-1	-94	-7	-11	69	4	0	44
100.024	0	130	228	33	146	217	42	127	237	58	130	192	23	6	8	-62	0	0	-94	-6	-11	62	5	1	44
100.147	0	130	230	27	144	218	42	127	238	65	131	193	23	5	9	-56	-1	0	-94	-7	-12	69	4	0	44
100.27	0	130	229	28	144	218	42	127	238	64	129	192	22	5	9	-58	0	-1	-94	-7	-11	69	5	0	45
100.393	0	129	228	21	144	215	42	127	235	70	130	190	23	6	9	-51	0	-1	-93	-7	-12	74	4	0	44
100.516	0	129	228	21	145	215	41	128	235	71	129	189	23	4	8	-51	0	0	-92	-7	-12	75	5	1	43
100.639	0	129	227	21	144	215	43	127	234	70	129	189	22	5	8	-51	-1	0	-94	-7	-12	74	4	1	44
100.762	0	129	228	21	145	215	43	127	236	71	129	190	22	5	9	-52	0	0	-94	-7	-11	75	4	0	44
100.884	0	129	228	27	145	216	42	127	236	64	130	191	22	5	9	-57	0	0	-94	-7	-11	68	4	1	44
101.007	0	130	229	33	144	217	42	127	237	58	131	191	23	4	8	-63	0	-1	-93	-7	-11	62	4	1	44
101.13	0	129	230	27	145	218	43	127	239	64	131	192	23	5	9	-57	0	-1	-94	-7	-13	69	4	1	45
101.253	0	130	231	33	146	219	43	128	240	58	131	193	23	4	8	-64	0	-1	-96	-8	-11	63	4	0	45
101.376	0	129	230	27	146	218	42	127	237	64	130	192	22	5	8	-57	0	-1	-93	-7	-12	69	4	0	44
101.499	0	129	230	21	145	217	42	127	236	70	131	192	23	5	8	-50	-1	0	-92	-8	-11	75	4	0	43
101.622	0	130	228	21	144	218	42	127	236	71	130	192	23	5	8	-51	0	-1	-93	-7	-12	75	4	0	44
101.745	0	129	229	21	145	218	43	127	237	71	129	191	23	4	9	-52	0	0	-94	-7	-12	75	5	0	45
101.868	0	130	229	27	145	217	43	127	238	65	129	192	23	5	9	-58	0	0	-94	-7	-11	69	5	0	45
101.99	0	129	229	33	145	218	43	128	238	58	131	193	23	5	9	-64	0	0	-93	-7	-11	63	5	0	44
102.113	0	130	231	27	145	220	43	127	240	64	131	195	24	5	9	-57	0	-1	-94	-7	-12	69	4	0	44
102.236	0	129	232	33	147	221	43	129	241	59	131	196	23	4	9	-64	0	0	-95	-6	-12	63	3	0	45
102.359	0	130	233	32	147	223	43	129	243	58	132	198	23	5	9	-64	0	0	-94	-7	-12	63	4	0	45
102.482	0	129	233	33	147	222	42	128	242	58	133	198	23	5	8	-62	-1	-1	-93	-7	-11	63	4	0	44
102.605	0	131	231	20	146	222	43	127	241	71	132	197	23	6	9	-49	0	-1	-93	-8	-13	75	4	1	44
102.728	0	130	232	21	147	222	43	127	241	72	132	197	23	5	8	-51	0	-1	-94	-8	-12	76	4	0	45
102.851	0	129	233	26	146	222	43	128	242	65	131	197	23	5	9	-57	0	-1	-94	-7	-12	69	5	0	45
102.973	0	131	233	33	145	223	42	128	243	58	132	199	23	5	9	-62	-1	0	-93	-7	-12	63	4	0	44
103.096	0	131	233	27	148	225	44	128	243	65	132	200	23	4	9	-56	0	-1	-94	-7	-13	69	5	0	45
103.219	0	130	235	33	147	225	43	128	244	59	132	203	24	5	9	-63	0	-1	-94	-8	-12	63	5	1	45
103.342	0	131	236	32	148	227	43	129	246	59	133	204	24	5	8	-62	0	0	-94	-7	-12	63	4	0	45
103.465	0	131	235	33	148	229	42	129	245	59	133	204	24	5	9	-61	0	-1	-93	-7	-13	63	4	0	45
103.588	0	131	235	21	148	226	43	128	243	72	132	202	23	5	9	-48	-1	0	-92	-7	-12	76	4	0	44
103.711	0	130	234	21	147	226	44	129	243	71	133	201	23	5	9	-50	0	-1	-93	-7	-12	76	5	0	44
103.834	0	129	234	21	149	226	44	128	243	72	133	202	24	4	9	-49	0	-1	-92	-8	-13	76	3	0	44
103.956	0	129	234	26	148	228	44	128	244	65	134	203	24	5	9	-54	0	0	-92	-8	-13	70	4	1	44
104.079	0	131	235	27	149	227	44	128	244	65	134	204	23	5	8	-56	0	-1	-93	-8	-12	69	4	0	45
104.202	0	131	235	26	149	228	44	129	245	65	133	205	23	5	9	-56	0	0	-94	-7	-12	70	4	0	45
104.325	0	131	236	26	149	230	43	129	246	66	134	207	24	6	9	-55	-1	-1	-93	-7	-12	69	4	0	45
104.448	0	131	237	32	149	232	44	129	247	59	134	206	24	5	9	-60	-1	-1	-92	-7	-13	63	4	0	45
104.571	0	131	237	26	149	230	43	128	247	66	135	208	24	5	9	-53	-1	0	-93	-7	-12	69	4	0	45
104.694	0	130	236	21	149	229	44	129	245	72	134	205	24	4	9	-49	-1	0	-92	-7	-13	76	4	1	44
104.817	0	131	234	22	148	229	43	127	243	71	134	204	24	5	9	-49	0	0	-91	-7	-12	77	4	0	44
104.94	0	130	234	21	149	228	44	129	244	72	134	205	24	4	9	-48	0	-1	-91	-7	-13	77	4	1	44
105.062	0	130	235	27	148	229	44	128	245	65	134	205	24	5	10	-54	0	-1	-92	-8	-13	70	4	1	44
105.185	0	131	235	20	149	230	44	129	245	72	134	206	24	5	9	-50	-1	-1	-92	-8	-13	76	4	1	44
105.308	0	131	235	26	149	230	44	130	245	66	135	207	24	4	9	-55	0	-1	-93	-7	-12	69	4	1	45
105.431	0	131	236	32	149	231	43	130	247	60	135	208	24	5	10	-60	0	-1	-92	-7	-12	63	4	1	44
105.554	0	132	238	26	149	232	45	129	247	66	135	208	24	5	9	-54	-1	0	-94	-7	-12	70	5	0	45
105.677	0	132	237	26	149	231	44	129	247	65	135	209	23	4	9	-55	0	-1	-93	-7	-12	70	5	0	45
105.8	0	131	236	20	149	230	43	129	245	73	135	207	24	5	9	-48	0	-1	-91	-7	-14	77	4	1	45
105.923	0	130	235	20	149	229	43	130	245	72	135	207	24	4	9	-47	0	-1	-91	-7	-13	76	5	0	43
106.045	0	131	236	20	149	229	44	129	245	72	135	206	24	5	9	-46	0	-1	-92	-7	-12	76	4	1	44
106.168	0	132	235	20	149	230	45	130	245	72	134	207	24	4	9	-48	0	-1	-92	-7	-12	76	4	0	44
106.291	0	131	235	26	149	231	44	129	244	66	134	207	24	5	9	-55	0	-1	-92	-7	-13	70	4	0	44
106.414	0	131	235	32	148	231	44	129	245	59	134	208	24	5	9	-60	0	0	-91	-7	-12	63	5	0	45
106.537	0	131	236	25	149	231	45	129	246	66	134	208	23	5	8	-54	0	0	-93	-7	-12	70	4	0	45
106.66	0	131	235	26	149	231	45	130	245	66	134	208	23	5	9	-54	0	0	-93	-7	-13	70	4	0	45
106.783	0	130	234	21	149	229	44	129	243	72	133	206	24	5	9	-46	-1	-1	-91	-7	-13	77	4	1	44
106.906	0	130	232	21	148	229	43	128	242	72	133	205	24	4	9	-47	0	-1	-90	-8	-13	76	4	0	43
107.028	0	130	232	20	148	229	45	128	242	72	133	204	24	5	9	-47	0	0	-91	-8	-12	76	5	0	44
107.151	0	130	232	20	147	228	45	128	242	73	133	204	24	5	8	-48	0	0	-92	-7	-12	76	5	0	44
107.274	0	130	233	26	147	229	45	128	242	65	133	204	24	4	8	-54	0	0	-92	-7	-12	70	4	0	44
107.397	0	130	233	25	148	229	45	128	243	66	133	205	24	5	10	-53	0	-1	-91	-7	-12	70	4	0	44
107.52	0	130	233	26	148	230	45	129	243	66	132	206	24	6	9	-54	0	0	-93	-8	-12	70	4	1	45
107.643	0	131	234	19	149	230	45	128	245	72	134	207	24	5	9	-48	0	0	-93	-7	-12	76	5	0	45
107.766	0	130	233	27	148	229	44	129	243	65	134	206	24	5	9	-54	-1	-1	-91	-8	-11	70	4	0	44
107.889	0	131	232	21	148	228	44	128	241	72	133	203	24	5	8	-46	0	0	-90	-6	-11	77	4	0	44
108.012	0	129	231	21	148	227	45	128	239	71	133	203	23	4	9	-48	-1	-1	-91	-7	-12	77	4	0	44
108.134	0	130	230	21	148	228	45	127	240	72	133	202	24	5	8	-49	0	0	-91	-7	-12	76	5	0	44
108.257	0	130	231	21	149	228	45	128	240	72	133	203	24	4	9	-48	-1	0	-92	-7	-12	76	3	0	44
108.38	0	130	231	20	149	228	45	127	240	71	134	203	24	5	8	-48	-1	0	-91	-7	-11	75	4	0	44
108.503	0	130	233	20	149	229	45	127	241	72	134	204	24	5	8	-49	0	0	-93	-7	-12	76	4	1	44
108.626	0	130	232	20	149	230	45	129	241	72	135	204	24	5	9	-49	0	-1	-93	-7	-12	76	4	0	44
108.749	0	130	233	27	149	230	44	128	243	66	135	205	25	5	9	-55	-1	-1	-93	-7	-12	70	4	0	45
108.872	0	130	231	20	150	229	44	128	240	72	134	204	24	6	8	-47	0	-1	-91	-8	-12	76	4	0	44
108.995	0	130	231	21	149	228	45	128	239	72	134	202	23	5	8	-49	-1	0	-91	-7	-12	76	5	0	43
109.117	0	130	231	21	150	228	45	128	239	72	134	202	23	4	8	-51	0	-2	-92	-7	-12	76	4	1	44
109.24	0	129	231	21	150	228	46	128	239	72	135	202	24	5	9	-50	0	-1	-91	-7	-13	76	4	0	44
109.363	0	129	231	21	150	228	45	127	239	71	135	202	24	5	9	-49	0	0	-91	-7	-12	76	3	0	44
109.486	0	129	231	22	150	228	46	127	240	71	135	203	23	5	9	-49	0	-1	-92	-8	-12	76	4	0	44
109.609	0	129	232	20	151	229	46	127	242	72	136	203	24	4	8	-51	0	-1	-94	-7	-11	77	3	0	45
109.732	0	130	233	27	151	229	44	128	243	65	135	204	25	5	7	-57	0	-1	-93	-8	-12	69	5	0	44
109.855	0	130	232	21	151	229	44	128	240	71	135	202	24	5	9	-50	0	0	-91	-6	-13	76	4	1	44
109.978	0	130	231	22	151	227	45	127	238	71	134	201	23	5	9	-51	-1	-1	-92	-8	-12	75	4	0	44
110.1	0	129	230	21	150	226	46	126	238	72	134	201	24	5	8	-52	0	-1	-93	-7	-12	76	4	0	44
110.223	0	130	230	22	150	226	45	127	238	71	134	200	24	5	9	-52	0	-1	-93	-6	-12	75	4	1	44
110.346	0	129	230	21	149	226	44	127	239	71	134	201	24	5	8	-50	0	-1	-92	-8	-13	75	4	0	44
110.469	0	129	230	28	149	226	45	127	238	64	133	201	24	4	9	-57	-1	0	-93	-7	-12	69	5	0	44
110.592	0	129	231	27	149	227	45	128	239	65	133	202	23	5	9	-58	0	-1	-94	-7	-12	69	5	0	45
110.715	0	129	231	33	149	228	45	128	241	59	135	203	25	5	9	-63	0	-1	-93	-7	-12	63	4	1	45
110.838	0	130	233	34	150	229	44	128	241	59	134	204	25	4	9	-63	0	0	-92	-7	-12	63	4	1	44
110.961	0	129	230	21	149	227	45	128	238	71	133	201	24	4	8	-51	0	-1	-92	-8	-12	75	4	0	44
111.084	0	129	229	21	148	225	45	127	237	71	133	200	24	5	9	-53	0	-1	-93	-6	-11	76	4	0	44
111.206	0	129	229	22	150	226	45	127	237	70	134	199	24	5	7	-52	0	0	-92	-7	-12	75	4	0	44
111.329	0	130	229	28	149	226	45	127	237	64	133	200	24	4	8	-57	0	0	-92	-7	-12	69	4	0	44
111.452	0	129	230	27	149	227	46	127	238	65	134	200	23	5	8	-58	-1	-1	-93	-7	-11	69	4	0	44
111.575	0	130	231	27	149	228	45	127	238	65	133	202	24	5	9	-59	-1	-1	-94	-7	-12	69	5	0	45
111.698	0	129	232	33	149	228	45	128	239	58	134	202	24	4	9	-63	-1	0	-93	-7	-12	63	4	0	45
111.821	0	130	231	34	150	228	45	128	240	58	135	203	24	5	9	-62	-1	0	-93	-6	-11	62	4	0	45
111.944	0	129	232	28	150	229	45	129	240	64	135	203	24	4	9	-57	0	0	-94	-8	-11	69	5	0	45
112.067	0	129	230	21	150	227	44	128	238	71	134	202	23	5	9	-52	0	-1	-93	-7	-12	75	4	0	44
112.189	0	131	230	28	150	227	44	127	236	64	134	200	24	4	8	-58	0	0	-92	-7	-12	69	4	0	44
112.312	0	130	229	27	149	226	44	127	236	64	133	200	24	5	8	-57	-1	-1	-92	-7	-12	68	4	1	43
112.435	0	130	229	27	149	227	46	127	237	64	133	201	24	5	8	-57	0	0	-93	-7	-12	69	4	0	45
112.558	0	129	230	27	149	228	45	127	238	64	134	203	23	4	9	-57	-1	0	-94	-8	-11	69	5	0	44
112.681	0	130	231	33	149	229	45	128	239	59	133	202	24	4	8	-63	0	0	-93	-7	-12	63	4	0	44
112.804	0	130	231	33	150	228	45	127	240	59	134	204	24	4	9	-62	0	-1	-93	-7	-12	62	4	0	44
112.927	0	130	233	34	150	231	45	128	241	58	135	205	24	5	9	-62	0	-1	-93	-7	-12	63	4	1	45
113.05	0	130	232	27	150	228	45	127	240	65	133	202	23	6	10	-57	0	0	-92	-7	-12	70	4	0	44
113.172	0	131	230	27	148	227	44	127	239	65	133	202	24	5	9	-56	-1	-1	-91	-7	-12	69	4	1	44
113.295	0	130	231	28	149	228	45	128	238	64	133	202	24	4	9	-56	0	-1	-92	-8	-11	69	4	0	44
113.418	0	129	231	21	149	228	45	128	239	71	134	202	23	4	8	-49	0	0	-93	-7	-12	75	4	1	44
113.541	0	130	232	27	150	228	46	128	240	65	134	203	23	4	9	-56	0	0	-94	-7	-12	69	5	0	45
113.664	0	130	232	34	149	228	45	127	241	58	133	202	24	5	8	-62	0	-1	-92	-7	-12	63	4	0	44
113.787	0	130	232	27	149	230	45	128	241	64	135	204	24	5	10	-55	-1	0	-93	-7	-13	69	4	0	44
113.91	0	130	233	27	150	230	45	129	242	64	135	205	24	5	8	-56	-1	0	-94	-7	-12	69	4	0	45
114.033	0	130	233	27	149	230	45	129	241	65	135	206	24	4	9	-56	0	0	-94	-8	-12	70	5	0	45
114.156	0	131	231	27	150	228	44	128	239	65	134	202	24	5	9	-56	-1	0	-91	-7	-13	69	4	0	44
114.278	0	129	230	21	149	227	44	127	237	71	133	200	23	5	9	-49	0	0	-91	-6	-12	76	4	0	43
114.401	0	129	229	21	149	226	45	127	235	71	133	201	23	4	8	-50	0	-1	-92	-8	-13	75	5	1	44
114.524	0	130	228	21	148	225	45	127	235	71	133	199	23	5	8	-51	-1	0	-92	-7	-11	75	5	1	44
114.647	0	130	229	28	149	225	44	127	236	64	132	200	24	4	9	-56	-1	0	-90	-8	-11	69	4	1	44
114.77	0	129	228	27	149	226	45	128	236	64	133	201	24	4	8	-56	0	-1	-92	-7	-12	68	4	0	44
114.893	0	129	230	27	149	225	45	128	237	65	133	201	23	5	9	-56	0	0	-93	-8	-12	69	5	0	45
115.016	0	130	229	27	149	228	46	128	237	65	134	202	23	5	9	-56	0	0	-93	-8	-12	69	4	1	45
115.139	0	130	230	33	149	228	45	127	238	58	134	202	23	5	8	-62	-1	0	-92	-8	-12	63	4	0	45
115.261	0	130	229	22	148	226	44	126	235	70	132	199	22	5	8	-49	0	0	-91	-7	-11	75	5	0	44
115.384	0	128	227	22	148	224	45	127	233	71	132	197	23	5	8	-50	-1	0	-92	-7	-11	75	5	0	44
115.507	0	129	226	21	147	223	45	127	233	71	132	197	23	5	9	-51	0	0	-92	-7	-10	76	4	0	44
115.63	0	129	225	21	147	223	44	126	232	70	131	196	23	5	9	-50	-1	0	-91	-7	-11	75	5	0	44
115.753	0	130	227	28	147	223	44	126	233	64	132	197	23	5	8	-56	0	-1	-91	-7	-12	68	4	0	44
115.876	0	129	227	27	148	224	45	127	234	65	132	197	23	5	9	-57	0	0	-93	-7	-12	69	4	1	45
115.999	0	129	227	27	146	224	45	126	234	64	133	198	23	5	8	-57	0	-1	-93	-7	-11	69	4	0	45
116.122	0	129	229	33	148	225	45	127	235	58	132	198	23	4	8	-63	0	-1	-92	-7	-12	62	4	0	45
116.244	0	129	227	27	147	225	44	127	234	63	132	197	22	4	8	-56	0	0	-92	-7	-12	68	4	0	44
116.367	0	128	226	21	147	222	45	126	233	71	131	195	22	5	8	-51	0	-1	-92	-8	-12	75	4	1	44
116.49	0	128	225	21	146	221	45	126	232	71	130	194	23	5	9	-51	0	0	-92	-6	-12	75	4	1	44
116.613	0	129	225	21	146	221	45	126	231	69	131	194	22	5	8	-51	0	-1	-91	-7	-12	75	4	1	44
116.736	0	128	226	27	146	222	45	126	231	64	131	194	23	4	9	-57	-1	-1	-92	-6	-11	68	4	0	44
116.859	0	129	226	27	146	221	45	126	232	64	130	194	23	5	9	-58	0	0	-93	-7	-12	68	4	0	45
116.982	0	129	226	27	146	221	45	126	232	64	131	195	23	4	8	-58	0	-1	-93	-6	-12	68	4	1	44
117.105	0	129	227	33	146	222	44	127	233	57	131	196	23	5	9	-63	0	-1	-92	-7	-11	62	5	0	44
117.228	0	129	228	33	147	224	44	127	235	59	132	195	23	5	8	-63	0	-1	-93	-7	-12	63	5	0	45
117.35	0	129	226	28	147	222	44	127	232	63	131	195	22	5	8	-58	0	0	-93	-7	-11	69	4	0	44
117.473	0	129	225	22	146	218	44	126	231	70	130	192	22	5	8	-52	0	-1	-92	-7	-11	75	3	0	43
117.596	0	129	224	21	146	218	44	126	229	69	130	190	23	5	8	-51	0	-1	-91	-6	-11	74	5	0	43
117.719	0	129	224	28	145	218	44	126	228	63	129	189	22	5	8	-58	0	0	-92	-7	-12	68	5	0	44
117.842	0	129	224	22	145	218	44	126	228	70	129	190	22	4	8	-53	0	-2	-93	-6	-11	74	4	1	44
117.965	0	128	224	27	145	218	45	126	230	64	130	191	23	5	9	-59	-1	0	-93	-7	-10	68	4	0	45
118.088	0	128	224	34	146	219	45	126	230	57	131	192	23	5	8	-63	0	-2	-92	-6	-10	62	4	0	44
118.211	0	129	225	27	147	220	44	125	232	63	131	193	23	5	8	-58	-1	0	-93	-6	-11	68	3	0	44
118.333	0	129	227	33	147	221	45	127	233	58	131	194	23	5	9	-64	0	-1	-94	-7	-12	62	4	0	45
118.456	0	128	225	29	145	219	44	126	231	63	131	191	22	5	9	-59	-1	0	-92	-6	-11	69	5	0	45
118.579	0	129	223	28	144	217	44	125	229	63	129	189	22	5	8	-57	-1	-1	-90	-7	-11	68	4	0	43
118.702	0	128	223	28	145	217	44	126	228	62	130	189	22	5	9	-58	0	0	-92	-7	-11	68	4	0	44
118.825	0	129	223	22	146	217	45	125	228	69	130	188	22	4	7	-52	0	0	-93	-7	-10	75	5	0	44
118.948	0	128	222	29	146	218	44	126	228	63	130	188	23	4	8	-58	-1	0	-93	-7	-11	69	4	0	44
119.071	0	128	224	34	145	218	44	126	230	57	128	190	23	5	9	-64	0	0	-92	-8	-12	62	5	1	44
119.194	0	128	225	34	146	218	45	126	230	57	129	191	22	5	8	-64	0	0	-93	-7	-11	62	5	0	45
119.316	0	129	225	34	145	219	45	126	230	57	130	192	23	5	9	-65	0	-1	-95	-7	-12	63	4	0	45
119.439	0	129	225	27	146	219	44	126	231	64	130	191	22	5	9	-58	0	0	-93	-6	-11	68	4	1	44
119.562	0	129	222	28	145	216	44	125	228	63	129	189	22	5	9	-57	-1	0	-91	-7	-11	68	4	0	43
119.685	0	127	223	28	146	217	44	125	227	63	129	188	22	5	9	-58	0	0	-92	-7	-11	68	5	1	43
119.808	0	128	223	28	145	216	45	125	227	63	129	187	22	5	8	-59	0	0	-93	-7	-10	68	5	0	44
119.931	0	128	223	28	145	217	44	126	228	63	129	189	22	5	8	-59	0	0	-92	-7	-11	68	4	0	44
120.054	0	128	224	34	145	218	44	126	229	57	130	190	23	4	8	-64	0	-1	-92	-7	-12	62	4	0	45
120.177	0	129	224	27	146	219	44	127	229	64	131	190	23	4	8	-58	0	-1	-94	-7	-12	68	5	1	45
120.3	0	128	225	34	145	220	45	126	231	58	130	191	22	5	9	-66	0	0	-94	-7	-12	62	4	0	45
120.422	0	129	226	33	146	219	44	127	232	57	131	192	23	5	8	-65	0	0	-93	-7	-12	62	3	0	45
120.545	0	129	223	35	144	218	43	126	229	56	130	189	22	4	9	-63	0	0	-91	-7	-11	61	4	0	44
120.668	0	128	222	28	145	217	44	125	227	63	129	187	22	6	8	-58	0	0	-92	-7	-11	68	5	0	44
120.791	0	128	222	22	145	217	44	125	226	69	129	188	22	5	8	-53	0	-1	-93	-7	-11	74	5	1	44
120.914	0	128	222	29	145	216	44	126	226	62	129	188	22	5	8	-58	-1	-1	-92	-7	-10	68	4	0	44
121.037	0	128	222	28	144	217	44	125	228	63	129	188	22	5	8	-58	0	0	-92	-7	-11	68	5	0	44
121.16	0	128	223	28	145	217	44	125	227	63	129	189	23	5	8	-58	0	-1	-92	-6	-11	68	3	1	44
121.283	0	128	223	33	145	218	46	126	229	57	130	190	22	5	8	-66	0	-1	-94	-7	-12	62	4	0	44
121.405	0	128	225	34	146	220	44	126	229	57	130	191	23	5	8	-65	0	-1	-93	-7	-11	63	5	0	44
121.528	0	129	225	34	146	221	44	126	230	56	130	193	23	6	9	-64	-1	-1	-92	-6	-11	62	3	0	45
121.651	0	128	224	29	146	217	44	126	228	62	130	189	23	4	8	-59	0	0	-92	-8	-10	68	4	0	44
121.774	0	128	222	22	145	218	45	125	227	69	128	189	22	4	9	-53	0	-1	-92	-7	-11	74	4	0	44
121.897	0	127	222	28	144	217	43	125	227	63	129	188	23	5	9	-59	0	0	-92	-7	-11	68	5	0	44
122.02	0	128	223	35	145	218	44	125	227	56	130	189	23	4	9	-65	0	0	-92	-6	-11	62	4	0	43
122.143	0	128	223	28	145	218	44	125	228	63	128	190	23	5	9	-59	0	0	-93	-7	-11	68	5	0	44
122.266	0	128	224	27	146	219	45	126	230	63	130	191	23	5	9	-60	0	0	-94	-7	-12	68	5	0	44
122.388	0	129	225	33	146	221	45	126	230	57	131	193	23	5	8	-65	0	-1	-93	-7	-11	62	4	0	45
122.511	0	129	226	33	147	221	44	126	231	57	130	194	23	5	8	-63	-1	0	-93	-7	-11	62	5	0	45
122.634	0	128	225	29	146	221	44	126	228	62	130	192	22	4	9	-58	0	-1	-93	-7	-12	68	4	0	44
122.757	0	127	223	28	145	220	45	126	228	63	130	191	22	4	8	-59	0	-1	-93	-7	-11	68	4	0	44
122.88	0	128	223	34	145	219	44	126	228	56	130	191	23	4	9	-64	-1	-1	-91	-7	-11	61	4	1	44
123.003	0	128	224	34	145	219	45	126	229	56	131	191	23	5	8	-64	0	-1	-92	-7	-11	61	4	0	43
123.126	0	128	225	33	145	220	45	126	230	57	130	192	23	5	9	-65	0	-1	-93	-7	-11	62	4	1	45
123.249	0	128	225	34	145	221	45	126	231	57	130	194	23	5	8	-65	0	-1	-94	-7	-11	62	5	0	44
123.372	0	128	226	33	145	221	44	126	231	57	130	194	23	4	9	-63	0	0	-92	-7	-12	62	4	0	44
123.494	0	129	226	33	146	222	44	127	233	57	131	194	23	5	9	-64	0	0	-93	-7	-11	62	4	0	44
123.617	0	128	227	33	146	223	44	127	233	57	132	196	23	4	8	-64	0	0	-93	-7	-11	62	4	0	45
123.74	0	129	224	27	146	222	45	126	229	63	130	193	22	4	8	-59	0	0	-93	-7	-11	68	5	1	44
123.863	0	129	224	29	145	220	44	126	229	63	130	192	23	5	8	-58	0	-1	-91	-7	-11	69	5	0	43
123.986	0	127	225	28	145	220	44	125	229	62	130	191	22	5	9	-58	-1	0	-91	-8	-12	68	3	0	43
124.109	0	128	223	28	146	220	45	125	229	63	130	192	23	4	8	-58	0	0	-93	-8	-12	69	4	1	44
124.232	0	128	224	28	146	220	45	125	230	63	129	192	22	5	8	-59	-1	0	-93	-7	-12	68	5	0	44
124.355	0	128	225	34	145	220	44	125	230	57	130	192	23	5	7	-64	0	-1	-92	-7	-11	62	5	1	44
124.477	0	129	225	34	145	220	44	125	231	56	130	194	23	5	9	-63	-1	-1	-93	-7	-11	62	4	1	45
124.6	0	129	227	34	145	222	45	126	232	57	131	194	23	5	9	-65	0	-1	-93	-7	-11	62	4	1	45
124.723	0	129	226	34	146	222	44	126	232	57	130	195	23	5	8	-65	0	-1	-94	-7	-12	63	4	0	45
124.846	0	127	224	28	144	220	43	125	229	63	130	192	23	5	8	-58	0	-1	-91	-7	-11	68	4	0	44
124.969	0	128	224	28	145	219	44	125	229	62	129	191	22	5	8	-57	0	-1	-91	-6	-12	67	4	0	44
125.092	0	128	223	23	145	219	45	125	227	69	130	191	23	5	8	-53	-1	0	-93	-8	-11	74	5	0	44
125.215	0	128	223	27	146	219	45	124	228	63	128	191	23	5	7	-60	0	-1	-92	-8	-10	68	6	0	43
125.338	0	128	224	35	145	219	45	124	228	56	129	191	23	5	8	-65	0	0	-92	-7	-11	62	4	0	44
125.46	0	128	224	33	145	220	45	126	229	57	130	192	23	5	8	-64	-1	-1	-92	-8	-11	61	5	1	45
125.583	0	128	224	34	145	221	46	125	230	57	131	193	23	5	8	-65	0	0	-93	-7	-11	62	5	0	44
125.706	0	128	225	34	145	220	45	126	231	57	130	193	23	6	9	-65	-1	-1	-94	-7	-11	62	4	0	45
125.829	0	128	225	34	146	220	44	125	230	57	130	192	23	6	8	-64	0	0	-91	-7	-11	62	4	0	44
125.952	0	127	223	28	145	219	45	125	228	62	129	191	23	5	8	-58	0	0	-92	-7	-12	67	4	0	43
126.075	0	127	224	28	145	218	45	125	228	63	129	191	23	5	8	-59	0	0	-92	-7	-12	68	4	0	44
126.198	0	127	223	28	144	218	45	124	226	63	129	189	23	5	8	-59	0	0	-92	-8	-11	68	5	0	44
126.321	0	128	223	33	145	219	44	125	228	57	128	190	23	4	8	-64	-1	-1	-92	-6	-11	62	4	1	45
126.444	0	128	223	35	145	220	45	125	229	55	129	192	23	4	8	-64	0	-1	-92	-7	-10	61	4	1	44
126.566	0	128	224	34	145	219	45	125	229	57	130	192	23	5	9	-65	0	0	-93	-6	-12	62	4	1	45
126.689	0	128	225	34	145	220	46	126	230	57	130	192	23	5	9	-65	0	-1	-94	-7	-11	62	4	0	45
126.812	0	128	226	34	145	220	44	126	231	56	130	193	23	4	8	-63	0	-1	-92	-7	-11	62	5	0	44
126.935	0	127	223	29	144	218	45	125	227	63	129	191	23	5	8	-58	-1	-1	-91	-8	-11	69	5	1	44
127.058	0	128	222	22	144	218	45	125	226	69	129	189	22	5	8	-53	0	0	-92	-7	-11	74	4	0	45
127.181	0	128	222	28	143	218	45	125	225	62	128	189	23	5	8	-59	0	0	-92	-7	-10	68	4	0	45
127.304	0	128	222	34	144	217	45	124	225	57	128	188	23	5	8	-65	0	0	-91	-7	-11	61	5	1	44
127.427	0	128	221	29	145	218	45	124	225	62	129	189	23	5	8	-59	0	-1	-92	-7	-11	67	4	1	44
127.549	0	127	222	35	145	218	46	124	226	56	129	191	23	5	8	-66	0	-1	-94	-7	-11	62	4	0	44
127.672	0	128	223	34	146	219	45	125	227	56	129	190	23	5	8	-65	0	0	-93	-7	-11	62	4	0	45
127.795	0	128	223	34	145	220	45	125	229	56	130	192	24	5	8	-63	0	0	-93	-7	-12	62	5	0	44
127.918	0	127	223	35	144	220	44	125	229	56	131	193	23	4	8	-65	0	-1	-93	-7	-11	62	3	0	45
128.041	0	127	221	28	145	218	45	124	226	62	130	189	23	5	8	-60	-1	0	-93	-7	-12	68	5	0	44
128.164	0	126	220	28	145	218	45	124	224	63	129	189	24	4	8	-60	0	-1	-92	-6	-11	68	4	0	44
128.287	0	127	221	34	145	217	44	124	224	55	129	188	23	5	8	-66	-1	-1	-90	-7	-11	61	5	0	44
128.41	0	127	220	28	144	217	45	124	225	62	128	189	23	5	8	-59	0	-1	-92	-7	-10	67	4	0	45
128.532	0	128	221	35	144	218	46	125	225	55	129	189	23	5	9	-66	0	0	-93	-7	-10	62	4	0	45
128.655	0	128	221	34	145	219	46	125	226	56	129	190	23	5	8	-66	0	0	-93	-6	-11	62	5	0	45
128.778	0	127	222	34	144	220	45	125	227	56	129	191	24	5	8	-64	0	-1	-92	-6	-11	61	4	0	45
128.901	0	127	222	34	144	220	46	125	228	56	129	191	23	4	8	-65	0	-1	-94	-7	-11	62	4	1	45
129.024	0	126	221	29	145	218	45	125	226	62	129	190	23	5	8	-60	0	0	-93	-7	-11	68	5	0	44
129.147	0	128	221	34	146	218	46	125	225	56	128	189	23	4	9	-66	0	0	-92	-7	-11	61	5	1	44
129.27	0	127	222	34	144	218	45	124	226	56	129	190	23	4	9	-65	0	-1	-92	-6	-11	61	4	0	44
129.393	0	128	222	34	144	218	45	126	226	56	128	190	23	5	8	-65	0	-1	-93	-7	-11	61	4	1	45
129.516	0	128	222	34	144	220	46	124	227	56	129	191	23	4	7	-66	0	-1	-93	-6	-11	62	4	0	44
129.638	0	129	224	34	145	220	46	125	228	57	129	191	23	5	8	-64	0	-1	-93	-7	-11	62	4	0	44
129.761	0	128	224	34	145	220	44	125	230	57	129	193	24	5	9	-64	0	-1	-92	-7	-11	62	4	1	45
129.884	0	128	226	34	144	222	46	125	230	57	130	193	23	5	8	-64	0	-1	-93	-7	-11	62	5	1	44
130.007	0	128	224	28	144	220	45	125	230	63	129	193	23	4	8	-59	0	-1	-93	-7	-12	68	4	0	45
130.13	0	128	223	28	144	219	45	125	228	63	129	192	23	5	9	-59	0	-1	-91	-7	-10	68	4	0	44
130.253	0	128	222	28	144	219	45	125	227	63	129	191	23	5	8	-58	-1	0	-90	-7	-11	68	4	0	44
130.376	0	127	223	28	144	220	45	125	227	63	130	191	23	5	9	-60	0	-1	-92	-7	-11	68	4	0	45
130.499	0	127	223	34	146	220	46	126	228	56	130	193	23	5	7	-66	0	-1	-93	-7	-12	62	4	1	45
130.621	0	128	223	33	144	221	45	125	229	57	130	193	23	6	9	-65	0	0	-91	-7	-11	62	3	1	45
130.744	0	127	225	34	145	222	44	125	229	56	130	194	24	5	9	-64	0	-1	-92	-7	-12	62	4	0	45
130.867	0	128	225	34	146	222	45	126	231	57	129	195	24	5	9	-65	0	0	-93	-8	-11	62	5	0	45
130.99	0	129	227	35	145	221	44	126	231	56	130	196	23	5	8	-65	-1	0	-93	-7	-11	62	4	0	45
131.113	0	128	224	29	145	220	45	125	229	62	130	193	23	5	8	-59	0	-1	-90	-7	-12	68	5	0	44
131.236	0	128	223	29	144	220	44	125	227	63	130	192	23	5	8	-58	-1	0	-90	-7	-11	69	4	1	43
131.359	0	128	223	28	145	220	45	126	228	62	128	193	23	4	9	-59	0	0	-92	-7	-12	67	5	0	44
131.482	0	127	224	28	144	221	46	126	229	62	130	192	23	4	8	-60	0	0	-93	-7	-12	66	5	1	44
131.604	0	128	225	34	146	221	45	125	228	56	130	193	23	5	9	-64	0	-1	-92	-7	-12	62	4	1	45
131.727	0	129	224	34	145	222	46	127	230	56	130	194	23	5	9	-64	-1	0	-92	-7	-11	62	4	0	45
131.85	0	128	225	34	145	223	45	127	231	56	131	195	23	5	9	-65	0	0	-93	-6	-11	62	5	0	45
131.973	0	129	226	34	146	223	46	126	232	56	131	196	23	4	9	-65	0	0	-94	-7	-11	62	4	1	45
132.096	0	129	226	34	146	222	45	126	231	57	130	196	22	5	9	-64	0	0	-92	-6	-12	62	5	0	45
132.219	0	128	224	34	145	222	45	125	230	56	130	194	23	5	8	-63	-1	0	-91	-7	-11	62	5	0	45
132.342	1	129	225	35	145	221	45	126	230	56	130	195	22	5	9	-65	0	0	-92	-7	-11	62	4	0	44
132.465	0	128	224	34	145	221	45	125	230	57	130	194	23	5	8	-65	0	-1	-92	-7	-12	62	4	1	44
132.588	0	129	225	34	145	221	45	126	231	57	130	195	23	5	8	-65	-1	-1	-91	-7	-12	63	5	0	45
132.71	0	129	226	34	145	223	45	126	233	57	130	195	23	5	9	-64	0	-1	-92	-7	-12	63	4	1	44
132.833	0	129	226	34	145	222	45	126	233	56	131	197	23	4	10	-63	0	-1	-93	-7	-11	62	4	1	45
132.956	0	129	227	33	145	223	45	126	234	57	129	197	23	5	9	-64	0	-1	-94	-6	-11	62	4	0	45
133.079	0	129	228	33	146	224	44	127	235	57	131	197	23	4	8	-63	-1	-1	-92	-7	-11	63	5	0	45
133.202	0	129	226	35	145	223	44	126	231	56	129	196	23	5	9	-62	0	0	-91	-7	-12	62	4	0	44
133.325	0	128	225	28	145	221	45	125	231	62	129	194	22	5	8	-57	0	0	-91	-7	-11	68	5	0	44
133.448	0	128	226	28	145	222	45	126	231	63	130	194	22	4	8	-58	0	0	-92	-6	-11	69	4	0	44
133.571	0	128	225	34	145	222	44	126	231	56	130	195	23	4	8	-64	-1	-1	-91	-7	-11	62	4	0	44
133.693	0	128	226	34	145	223	45	125	231	57	130	196	23	6	8	-62	0	-1	-91	-8	-11	62	4	0	44
133.816	0	129	227	34	144	222	46	125	233	57	131	197	23	5	8	-63	0	0	-92	-7	-11	61	5	1	44
133.939	0	129	227	33	145	224	46	126	234	57	131	198	24	5	9	-64	0	-1	-93	-6	-11	63	4	0	45
134.062	0	128	228	33	145	225	45	127	234	58	131	198	23	5	8	-62	0	0	-92	-7	-12	62	4	0	45
134.185	0	129	228	33	146	225	44	126	235	57	130	199	23	6	9	-61	-1	0	-92	-8	-11	62	4	0	45
134.308	0	128	226	27	146	223	44	126	233	64	130	196	23	5	8	-56	0	0	-91	-7	-11	69	4	1	44
134.431	0	129	226	28	144	222	44	126	232	63	129	196	23	4	8	-57	0	0	-91	-6	-11	68	5	0	44
134.554	0	128	225	34	145	222	45	125	232	56	129	196	23	5	9	-63	0	0	-90	-7	-13	62	4	1	44
134.676	0	129	226	34	145	222	44	126	232	56	130	196	22	5	9	-63	0	-1	-91	-7	-11	62	4	0	44
134.799	0	129	226	27	144	223	45	126	234	63	130	196	23	5	9	-56	0	0	-92	-7	-12	68	4	1	44
134.922	0	129	227	34	145	223	45	126	234	57	130	197	22	4	9	-63	0	0	-92	-7	-11	61	4	0	45
135.045	0	129	228	33	145	224	45	126	235	57	131	198	23	4	9	-63	0	-1	-92	-8	-12	63	4	0	44
135.168	0	129	228	33	145	225	45	126	236	57	131	199	23	5	8	-61	0	-1	-91	-7	-13	62	4	0	45
135.291	0	129	228	34	146	225	45	126	237	57	131	200	22	5	9	-62	0	0	-92	-7	-11	63	4	0	45
135.414	0	129	226	28	145	223	44	126	234	63	130	197	23	5	8	-56	-1	-1	-91	-7	-12	69	5	0	44
135.537	0	128	226	34	145	222	44	126	232	57	130	196	23	5	8	-61	0	0	-90	-7	-11	62	4	1	44
135.66	0	129	227	34	145	223	44	126	233	57	129	197	23	5	9	-62	-1	-1	-90	-7	-11	62	4	0	44
135.782	0	128	228	34	145	223	45	125	234	57	131	196	23	5	9	-61	0	-1	-92	-7	-12	62	5	0	45
135.905	0	128	228	34	146	223	44	126	235	57	130	197	23	5	8	-63	-1	-1	-92	-7	-12	63	5	0	45
136.028	0	129	228	33	145	224	45	127	236	58	131	199	23	4	9	-61	0	-1	-91	-6	-12	63	4	0	44
136.151	0	129	229	33	146	225	45	127	237	58	130	199	23	5	8	-61	-1	0	-91	-7	-12	63	3	0	44
136.274	0	129	230	33	145	225	45	126	237	58	132	200	23	4	9	-62	0	0	-92	-6	-11	63	4	0	45
136.397	0	129	230	28	144	225	44	126	236	64	131	201	23	6	8	-56	-1	0	-91	-7	-12	70	4	1	45
136.52	0	128	228	27	145	224	44	126	235	63	131	198	23	5	9	-54	0	-1	-89	-7	-11	69	4	0	44
136.643	0	128	227	28	145	224	44	126	235	64	131	199	23	4	9	-54	0	0	-90	-7	-12	69	4	0	44
136.765	0	129	228	28	145	223	45	127	235	64	131	197	23	4	8	-55	0	0	-91	-7	-12	69	5	0	44
136.888	0	129	228	27	146	224	45	126	235	64	131	199	23	5	9	-56	-1	0	-91	-7	-11	69	4	1	45
137.011	0	129	228	33	146	224	45	126	236	58	131	199	23	5	9	-60	0	0	-90	-7	-12	62	4	0	45
137.134	0	129	229	33	146	225	44	127	238	58	131	200	23	5	9	-60	0	-2	-90	-7	-12	62	4	0	45
137.257	0	129	229	33	145	226	45	127	238	58	131	201	23	4	8	-62	0	0	-92	-7	-12	62	5	0	45
137.38	0	129	231	33	146	227	45	127	239	58	131	202	23	5	9	-61	0	0	-92	-7	-12	62	5	0	45
137.503	0	130	232	33	147	227	44	127	240	58	132	202	23	5	9	-60	0	-1	-90	-6	-12	63	4	1	45
137.626	0	129	229	28	145	225	44	127	237	64	131	201	23	4	9	-53	0	-1	-89	-7	-12	69	5	0	44
137.748	0	129	229	21	145	224	45	127	236	71	130	199	23	4	9	-47	0	0	-91	-7	-11	76	4	0	44
137.871	0	128	228	27	145	225	45	127	236	65	131	199	23	5	8	-55	0	-1	-90	-8	-12	69	5	0	44
137.994	0	129	229	33	146	224	44	126	237	59	131	200	24	5	9	-60	0	-1	-89	-7	-13	63	4	0	44
138.117	0	129	229	26	146	225	45	126	238	65	131	200	23	5	8	-53	0	-1	-90	-7	-11	69	4	0	44
138.24	0	129	229	33	146	226	45	128	239	59	131	201	23	5	9	-62	-1	0	-91	-7	-12	63	4	1	45
138.363	0	129	230	33	146	227	45	128	240	58	132	203	23	5	9	-61	0	-1	-91	-7	-12	63	5	0	44
138.486	0	130	232	32	147	227	45	127	241	59	132	203	23	6	8	-60	0	-1	-90	-7	-12	62	4	0	45
138.609	0	129	233	33	146	228	44	127	242	58	131	204	24	5	9	-60	-1	-1	-91	-7	-12	63	5	0	45
138.732	0	129	230	26	147	227	44	127	240	65	131	202	24	5	9	-54	0	-1	-91	-7	-12	69	4	0	44
138.854	0	129	230	27	144	225	45	127	238	65	131	201	23	5	9	-55	0	0	-90	-7	-12	70	5	0	44
138.977	0	129	229	27	145	225	44	127	237	65	131	201	24	5	9	-53	0	-1	-90	-7	-12	69	5	1	44
139.1	0	129	230	27	145	225	44	127	236	65	131	200	24	4	9	-53	0	-1	-90	-8	-11	70	4	0	44
139.223	0	128	229	27	145	225	45	126	237	65	131	201	23	5	8	-55	0	0	-92	-7	-11	70	4	0	45
139.346	0	129	229	26	145	226	45	126	238	66	132	200	24	5	8	-54	-1	-1	-92	-7	-12	69	5	1	44
139.469	0	129	230	32	146	226	45	127	238	60	131	202	24	5	8	-60	0	-1	-91	-8	-12	63	4	1	44
139.592	0	128	229	33	147	226	45	127	239	58	131	202	23	5	8	-59	0	0	-91	-7	-11	62	4	1	44
139.715	0	128	229	27	146	226	44	127	237	64	131	201	24	5	8	-55	0	-1	-91	-7	-12	69	4	0	44
139.837	0	128	227	21	145	223	44	126	235	71	131	198	23	4	8	-48	0	-1	-90	-7	-13	76	4	1	43
139.96	0	127	227	20	144	222	43	126	234	71	130	197	24	4	9	-47	0	0	-89	-7	-12	76	5	0	43
140.083	0	128	226	21	144	222	44	125	233	70	130	197	24	4	9	-49	0	0	-90	-7	-12	75	4	0	43
140.206	0	127	226	21	145	222	44	126	232	71	129	197	24	5	9	-49	0	0	-91	-7	-12	76	4	0	44
140.329	0	128	226	27	144	223	45	126	233	64	130	197	23	6	9	-56	-1	0	-91	-7	-11	69	3	1	44
140.452	0	127	226	33	145	222	44	125	234	58	130	198	24	5	9	-62	0	0	-92	-7	-12	62	4	0	45
140.575	0	128	227	27	144	223	44	127	234	65	131	198	24	5	9	-55	-1	-1	-91	-7	-12	69	4	0	44
140.698	0	128	228	33	145	223	45	125	235	58	131	199	23	4	8	-61	-1	-1	-93	-8	-11	62	5	0	45
140.82	0	127	226	27	144	223	44	125	233	65	130	198	23	4	9	-56	0	-1	-91	-7	-11	69	4	0	44
140.943	0	126	224	21	144	220	44	125	230	70	129	195	23	4	9	-48	0	0	-89	-7	-12	75	4	0	43
141.066	0	127	223	21	143	219	45	124	229	71	128	193	22	4	8	-50	-1	0	-90	-8	-11	75	4	0	44
141.189	0	127	223	22	143	219	45	124	227	70	129	192	24	5	8	-51	0	-1	-92	-7	-12	75	4	0	44
141.312	0	127	222	20	144	219	45	124	229	71	129	192	23	5	9	-52	0	0	-92	-7	-11	74	4	1	44
141.435	0	127	223	28	143	218	44	124	229	64	128	193	24	5	8	-57	0	0	-91	-7	-11	69	4	0	44
141.558	0	127	223	27	144	219	44	125	229	64	129	194	24	4	8	-57	0	-1	-92	-7	-11	68	4	1	44
141.681	0	127	223	28	144	220	44	125	231	64	129	194	24	4	9	-57	-1	0	-93	-7	-12	68	3	0	45
141.804	0	127	225	33	145	221	45	125	231	58	129	195	24	4	9	-64	0	0	-93	-7	-11	62	5	1	45
141.926	0	127	225	28	144	220	44	125	230	63	128	194	23	4	9	-58	-1	0	-91	-7	-11	69	4	0	44
142.049	0	127	222	21	143	218	44	124	229	70	128	191	24	5	8	-51	0	-1	-91	-7	-11	74	4	0	44
142.172	0	126	221	22	143	217	45	123	226	70	128	190	23	5	8	-53	0	0	-92	-7	-11	75	4	0	44
142.295	0	126	221	22	142	217	44	124	227	69	127	190	24	5	10	-53	0	0	-92	-7	-11	74	5	0	44
142.418	0	127	221	35	143	218	45	124	227	57	128	191	24	5	8	-65	-1	0	-91	-7	-12	62	4	0	44
142.541	0	127	221	27	143	218	45	124	226	64	128	192	24	4	9	-58	0	-1	-92	-6	-11	68	4	1	44
142.664	0	127	223	34	143	218	45	125	229	57	128	192	24	5	8	-66	-1	-1	-94	-7	-11	62	4	0	45
142.787	0	127	224	33	144	218	45	124	229	57	129	193	24	5	9	-66	-1	0	-94	-8	-11	61	4	1	45
142.909	0	128	222	34	143	218	44	124	229	57	129	193	23	5	8	-65	0	-1	-92	-7	-11	61	4	0	44
143.032	0	126	221	28	143	217	44	124	227	63	128	190	24	5	8	-59	0	-1	-92	-6	-11	67	5	0	43
143.155	0	126	221	22	143	217	45	124	226	69	128	190	23	5	8	-55	-1	-1	-93	-6	-11	74	4	1	44
143.278	0	126	220	28	143	216	45	124	226	62	128	190	24	5	9	-60	0	-1	-92	-6	-11	67	5	0	44
143.401	0	126	220	34	143	217	44	123	224	57	127	190	24	6	8	-66	0	-1	-92	-7	-11	62	3	0	44
143.524	0	127	221	28	144	218	45	124	226	63	129	191	24	5	8	-60	0	0	-93	-7	-12	68	4	0	45
143.647	0	128	222	34	144	219	46	125	227	57	128	191	24	4	9	-67	0	-1	-94	-7	-11	61	5	1	45
143.77	0	128	222	34	143	220	45	124	228	57	129	193	24	5	9	-66	0	-1	-94	-7	-11	62	3	0	45
143.892	0	128	224	33	144	220	44	125	230	58	129	193	24	5	8	-65	0	-1	-93	-7	-11	62	4	1	45
144.015	0	127	222	28	143	218	44	125	227	63	128	191	23	5	8	-59	0	-1	-92	-7	-11	68	5	0	44
144.138	0	126	221	23	143	218	45	124	225	68	127	190	23	4	9	-55	0	-1	-93	-7	-11	74	5	0	45
144.261	0	126	219	28	143	217	45	125	225	63	128	190	23	4	9	-61	0	0	-94	-7	-11	68	5	0	44
144.384	0	126	220	34	143	217	44	123	225	57	127	190	23	5	9	-66	0	0	-92	-7	-11	61	4	0	44
144.507	0	128	220	28	144	218	45	124	225	63	128	190	24	4	9	-60	-1	-1	-93	-7	-10	67	5	0	44
144.63	0	127	221	34	142	219	45	124	226	57	129	192	24	5	9	-67	0	0	-94	-6	-11	62	4	1	45
144.753	0	127	222	34	144	219	45	124	227	56	129	193	23	5	9	-67	-1	0	-94	-6	-12	61	4	0	45
144.876	0	127	222	33	143	219	45	124	229	57	129	193	24	5	9	-65	-1	-1	-93	-7	-11	62	4	0	45
144.998	0	127	224	34	143	220	44	125	229	57	129	194	23	4	10	-66	-1	0	-93	-8	-12	62	5	0	45
145.121	0	126	221	34	143	218	44	125	226	57	128	192	23	5	8	-67	-1	-1	-93	-7	-11	61	4	1	44
145.244	0	126	219	28	143	217	45	125	224	62	129	191	23	5	8	-60	-1	0	-92	-7	-11	67	4	0	44
145.367	0	126	220	34	143	218	45	124	225	57	128	191	23	5	9	-66	0	0	-92	-6	-11	61	4	0	43
145.49	0	126	220	34	142	218	44	124	225	56	129	192	23	5	7	-66	0	-1	-92	-7	-11	62	4	0	44
145.613	0	126	221	34	143	219	45	124	225	56	129	192	23	4	7	-67	0	0	-94	-7	-11	62	4	0	45
145.736	0	126	221	34	143	219	45	124	226	57	129	192	23	5	9	-66	0	-1	-94	-8	-11	61	4	0	44
145.859	0	127	222	33	144	220	45	124	227	57	129	194	24	5	9	-65	0	0	-93	-7	-11	62	4	1	45
145.981	0	128	223	34	144	221	44	124	228	57	130	195	23	6	8	-65	-2	0	-93	-7	-10	62	4	0	45
146.104	0	127	221	34	143	220	44	125	226	56	129	193	23	5	7	-66	0	0	-93	-6	-11	61	4	0	44
146.227	0	127	221	28	143	219	44	124	224	63	128	193	23	4	9	-59	0	-1	-92	-7	-11	67	4	1	44
146.35	0	127	220	34	144	219	44	125	225	56	128	192	23	4	8	-64	0	0	-92	-7	-11	62	4	0	44
146.473	0	127	220	27	143	220	44	124	225	63	129	193	23	5	8	-58	0	0	-93	-7	-12	68	4	0	44
146.596	0	127	222	34	144	219	45	125	226	56	129	194	23	5	8	-66	0	-1	-94	-7	-11	62	4	0	44
146.719	0	127	222	34	143	221	44	125	227	57	129	194	23	4	9	-65	0	-1	-93	-7	-12	62	4	0	45
146.842	0	127	223	33	144	221	44	125	228	56	129	195	24	5	9	-63	0	0	-92	-7	-10	62	5	1	44
146.964	0	127	223	33	144	222	45	125	229	58	129	196	23	5	8	-63	0	0	-93	-7	-12	62	4	0	44
147.087	0	127	224	34	144	222	44	125	230	56	130	197	23	5	8	-64	0	-1	-94	-7	-11	62	4	0	46
147.21	0	127	222	28	144	220	43	124	227	63	130	194	23	5	8	-58	0	0	-92	-7	-11	68	4	0	44
147.333	0	127	220	34	143	220	44	124	227	56	127	193	24	5	9	-63	0	-1	-91	-7	-10	62	4	0	45
147.456	0	127	222	28	171	227	43	123	226	62	152	194	22	5	9	-58	-1	-2	-95	-7	-12	68	4	0	47
147.579	0	128	216	29	175	226	44	124	220	62	156	194	22	5	8	-61	0	-2	-95	-6	-12	68	4	0	46
147.702	0	128	216	29	177	226	45	124	220	62	155	195	22	5	8	-61	0	-1	-94	-7	-10	68	4	0	45
147.825	0	128	215	34	176	225	45	125	220	56	155	195	23	5	8	-67	0	0	-94	-7	-11	61	5	1	45
147.948	0	127	217	28	175	228	46	124	222	62	155	197	23	5	8	-60	-1	-1	-95	-6	-11	67	5	1	46
148.07	0	129	218	34	174	229	46	126	225	56	154	200	24	4	8	-67	0	-1	-96	-7	-11	62	3	0	46
148.193	0	128	220	34	174	231	45	125	226	56	154	201	23	5	7	-66	-1	-1	-96	-7	-11	62	4	0	46
148.316	0	127	218	34	172	229	45	125	224	56	152	199	24	5	8	-66	0	0	-95	-7	-10	62	5	1	46
148.439	0	127	216	28	170	229	45	124	222	63	151	199	24	6	9	-59	-1	-1	-95	-7	-11	67	4	0	45
148.562	0	127	217	29	169	229	46	124	223	62	150	199	23	5	8	-61	0	-1	-96	-7	-10	67	3	0	46
148.685	0	128	217	34	167	230	46	125	222	56	148	199	24	6	9	-66	-1	-1	-95	-7	-11	61	4	0	46
148.808	0	127	218	33	168	231	45	125	224	56	148	202	23	4	8	-65	0	-1	-95	-8	-10	61	4	0	46
148.931	0	127	220	34	167	231	46	125	225	56	148	202	24	4	8	-65	0	-1	-96	-7	-11	61	4	0	46
149.053	0	128	220	34	167	232	46	125	225	56	149	203	24	5	7	-66	-1	0	-96	-6	-11	61	4	0	47
149.176	0	128	221	34	167	233	46	125	226	57	149	204	24	5	9	-65	-1	-1	-96	-8	-11	62	4	1	46
149.299	0	127	222	33	167	234	46	125	228	57	149	205	24	4	8	-65	0	0	-94	-8	-11	62	4	1	46
149.422	0	128	219	34	167	232	45	124	226	56	149	202	23	5	8	-65	0	-1	-95	-6	-11	61	4	0	46
149.545	0	128	219	34	164	231	46	125	226	56	147	203	23	4	8	-66	-1	-1	-94	-6	-10	61	3	0	45
149.668	0	128	220	34	162	231	46	124	226	56	145	203	23	4	8	-64	0	0	-93	-7	-11	62	4	0	45
149.791	0	127	220	33	163	231	45	126	227	57	145	203	24	4	8	-64	0	-1	-93	-7	-11	62	4	0	45
149.914	0	129	221	33	162	231	46	125	228	57	145	203	24	5	9	-65	-1	-1	-93	-8	-12	62	3	1	45
150.036	0	128	221	34	163	231	46	126	227	57	145	204	24	5	9	-65	0	-1	-94	-7	-12	62	3	0	46
150.159	0	128	222	32	162	231	46	126	229	57	146	204	24	5	9	-64	0	-1	-93	-7	-11	62	4	0	46
150.282	0	129	223	33	163	233	45	126	231	57	145	206	24	5	9	-63	0	0	-93	-7	-10	62	4	1	46
150.405	0	128	224	34	162	233	46	126	231	57	145	206	23	5	10	-64	-1	0	-94	-7	-10	62	3	0	45
150.528	0	128	222	28	162	230	45	125	229	63	145	205	23	6	9	-59	-1	-1	-93	-7	-11	68	4	0	45
150.651	0	128	222	28	162	231	45	126	228	63	145	203	24	5	8	-58	-1	-1	-93	-7	-12	68	5	0	45
150.774	0	128	221	27	162	230	45	126	227	63	146	203	24	4	8	-58	0	0	-92	-7	-12	68	3	0	44
150.897	0	128	222	28	161	231	46	125	228	63	145	203	24	6	9	-58	0	-1	-93	-7	-12	67	4	1	45
151.02	0	128	222	34	162	231	46	125	229	57	144	203	24	5	9	-65	-1	-1	-94	-7	-11	61	4	0	45
151.142	0	127	223	33	163	232	46	125	229	57	145	204	24	5	8	-64	0	0	-93	-7	-11	62	4	0	45
151.265	0	128	223	33	162	233	46	126	230	58	146	205	25	5	9	-63	0	0	-93	-8	-12	62	4	0	45
151.388	0	128	224	33	163	233	46	126	232	57	145	206	24	5	8	-63	-1	-1	-94	-7	-11	61	5	0	46
151.511	0	129	225	33	162	234	46	125	233	57	146	208	24	5	8	-65	-1	-1	-94	-7	-11	62	4	1	46
151.634	0	128	223	27	162	232	46	125	230	64	145	205	23	5	8	-58	0	0	-92	-7	-12	68	3	1	45
151.757	0	127	223	28	162	231	45	125	229	63	144	202	24	5	8	-58	-1	-1	-91	-7	-11	68	4	0	44
151.88	0	128	222	27	162	232	46	125	229	64	145	204	24	4	8	-59	-1	0	-93	-7	-11	68	4	0	45
152.003	0	128	223	28	161	232	46	125	229	63	144	204	25	5	9	-59	0	0	-94	-7	-11	68	5	0	45
152.125	0	127	223	34	162	231	45	126	230	57	144	204	24	5	9	-65	0	0	-93	-7	-12	62	5	0	45
152.248	0	128	223	34	163	232	45	126	230	57	146	205	24	6	8	-64	0	0	-93	-7	-11	62	4	0	45
152.371	0	128	224	34	163	232	46	125	231	57	145	206	24	5	8	-65	0	0	-94	-8	-12	62	4	1	46
152.494	0	128	224	33	163	234	46	126	233	58	146	207	24	4	8	-65	0	0	-95	-7	-11	62	4	0	46
152.617	0	128	224	32	162	234	46	126	233	58	146	208	24	4	8	-63	-1	0	-93	-7	-12	63	5	0	46
152.74	0	127	224	34	162	233	45	126	232	57	145	206	24	4	9	-63	0	0	-93	-7	-11	62	4	1	44
152.863	0	127	224	28	162	231	46	125	230	63	146	204	24	5	8	-58	0	0	-93	-7	-11	68	5	0	44
152.986	0	127	222	27	162	231	46	125	230	64	145	204	24	4	8	-59	-1	-1	-93	-6	-11	68	4	0	45
153.108	0	128	222	34	162	231	45	125	230	57	144	204	24	5	8	-64	0	-1	-92	-8	-11	61	4	0	45
153.231	0	127	222	34	161	232	46	124	229	57	145	204	24	4	9	-64	-1	-1	-92	-7	-11	62	4	0	45
153.354	0	128	223	33	162	232	46	125	231	58	145	206	24	5	8	-65	0	0	-94	-6	-12	62	4	0	46
153.477	0	127	223	33	161	232	47	125	231	57	145	205	24	4	8	-65	0	0	-94	-7	-12	62	4	0	45
153.6	0	127	223	33	162	232	46	125	231	57	146	206	24	5	9	-63	0	-1	-93	-6	-12	61	4	0	45
153.723	0	127	223	34	161	233	45	125	231	57	146	206	25	5	8	-63	0	0	-92	-7	-12	62	4	0	45
153.846	0	127	222	22	161	230	46	125	228	70	145	202	24	4	8	-52	0	-1	-92	-7	-11	75	4	0	44
153.969	0	127	221	22	159	228	46	124	228	70	144	200	24	4	8	-53	0	0	-93	-6	-10	74	5	0	45
154.092	0	127	220	28	160	229	45	124	226	63	144	202	24	5	8	-58	-1	0	-92	-7	-12	68	4	0	44
154.214	0	126	220	27	161	228	46	124	227	63	144	202	24	5	8	-58	0	-1	-92	-7	-11	68	4	0	45
154.337	0	127	220	27	160	228	46	125	227	64	143	202	24	5	9	-59	0	-1	-94	-7	-11	68	5	0	45
154.46	0	127	220	28	160	229	46	124	228	63	144	202	24	5	8	-59	-1	0	-94	-7	-12	68	4	1	45
154.583	0	127	221	33	160	229	45	124	228	57	144	203	24	5	8	-64	0	0	-93	-7	-11	62	4	0	45
154.706	0	126	221	33	161	230	46	124	229	57	144	204	24	5	9	-64	-1	-1	-93	-6	-12	62	3	0	45
154.829	0	126	221	28	160	229	45	124	228	63	144	202	24	4	8	-59	-1	0	-94	-8	-11	68	4	0	46
154.952	0	126	219	28	161	228	46	123	226	63	142	199	24	5	8	-59	0	-1	-93	-8	-11	68	4	0	43
155.075	0	126	218	22	160	226	45	124	224	69	143	198	24	4	7	-52	0	-1	-92	-7	-10	74	5	0	44
155.197	0	125	217	28	159	225	45	122	224	63	143	199	24	5	7	-59	0	-1	-92	-6	-11	67	5	0	44
155.32	0	126	217	22	160	226	46	123	224	70	142	198	24	5	8	-55	0	0	-94	-6	-10	74	4	1	44
155.443	0	126	218	28	160	226	46	123	224	63	142	199	23	5	8	-60	0	0	-94	-6	-11	67	5	0	45
155.566	0	126	219	33	159	227	46	123	224	57	144	200	25	5	8	-66	-1	-1	-93	-7	-11	61	4	0	45
155.689	0	126	221	27	160	228	46	124	226	63	143	200	24	5	9	-60	-1	-1	-93	-7	-11	68	4	0	45
155.812	0	126	220	33	161	228	46	124	227	58	144	201	24	5	8	-67	0	-1	-95	-7	-11	62	4	1	46
155.935	0	126	220	28	159	227	45	123	226	63	143	200	23	5	9	-60	0	-1	-94	-6	-11	69	5	0	45
156.058	0	125	218	22	159	225	44	123	223	68	142	198	24	4	8	-54	0	-1	-92	-7	-12	74	4	0	45
156.18	0	124	217	28	158	225	46	123	223	63	141	197	24	5	9	-61	-1	0	-92	-7	-10	67	5	0	44
156.303	0	125	217	21	158	225	46	123	222	69	141	197	24	5	9	-56	0	-1	-94	-7	-11	73	4	0	44
156.426	0	125	217	27	158	225	46	123	223	63	142	197	25	5	7	-62	0	-1	-94	-7	-10	67	4	0	45
156.549	0	126	217	33	159	225	45	124	223	57	141	198	24	5	8	-66	0	-1	-93	-7	-11	61	5	0	45
156.672	0	126	217	34	158	227	45	123	224	57	142	199	24	5	9	-66	0	-1	-94	-8	-11	62	4	1	45
156.795	0	125	219	34	158	227	46	124	224	57	142	200	24	5	9	-67	0	0	-95	-7	-10	62	6	0	45
156.918	0	126	219	33	159	228	47	123	226	57	142	201	24	5	8	-67	0	-1	-94	-7	-11	61	4	0	45
157.041	0	126	218	34	158	228	44	124	225	57	142	200	24	5	8	-65	-1	-1	-92	-6	-11	62	4	0	45
157.164	0	126	217	27	158	226	46	123	223	64	142	199	24	5	8	-60	0	0	-94	-7	-11	67	4	0	44
157.286	0	126	217	34	157	225	46	123	223	56	142	198	24	5	8	-67	-1	-1	-95	-7	-11	61	4	0	45
157.409	0	125	218	33	158	226	45	124	224	57	142	198	24	5	8	-67	-1	0	-94	-7	-11	62	4	0	45
157.532	0	125	217	33	159	225	46	122	224	57	142	199	24	5	7	-66	0	-1	-93	-7	-11	61	4	0	45
157.655	0	126	218	33	158	227	46	124	225	57	141	199	24	5	8	-66	-1	-1	-94	-7	-11	62	4	0	45
157.778	0	126	218	34	158	227	46	124	226	57	142	200	24	4	9	-67	0	-1	-95	-7	-11	62	4	0	46
157.901	0	126	219	34	158	228	45	124	226	56	142	201	24	5	9	-66	0	0	-94	-7	-11	62	4	0	45
158.024	0	126	218	34	158	226	45	124	224	57	142	199	24	5	8	-65	0	0	-92	-7	-10	61	4	1	45
158.147	0	126	217	29	157	225	46	123	222	62	141	198	24	4	9	-60	-1	0	-94	-7	-11	67	4	0	45
158.269	0	125	217	28	158	224	46	123	222	63	142	198	23	4	8	-61	0	-1	-94	-6	-11	67	5	0	45
158.392	11	126	215	28	157	225	46	123	222	63	141	197	24	5	8	-60	0	-1	-93	-7	-11	67	4	0	45
158.515	0	126	218	33	158	224	45	123	222	57	141	198	24	5	8	-65	-1	-2	-93	-6	-11	61	4	0	45
158.638	0	125	216	28	158	226	46	123	224	63	142	198	24	5	8	-60	0	0	-94	-7	-10	68	4	0	46
158.761	0	125	217	33	158	227	46	123	223	57	141	200	25	4	8	-66	0	-1	-94	-7	-10	61	4	0	45
158.884	0	126	218	33	158	226	46	124	224	57	142	201	24	4	9	-65	0	-1	-93	-7	-11	62	4	0	45
159.007	0	125	217	34	157	225	46	123	223	56	141	199	23	4	7	-65	0	0	-92	-8	-11	61	4	0	44
159.13	0	125	216	22	157	224	46	122	220	69	140	196	24	5	9	-54	0	0	-93	-7	-12	74	5	0	44
159.252	0	125	215	21	156	224	46	122	219	68	140	196	24	4	8	-55	0	0	-94	-7	-11	73	5	0	43
159.375	0	125	215	33	157	224	45	122	220	56	141	196	24	5	8	-68	-1	0	-93	-7	-11	60	4	0	45
159.498	0	125	215	28	158	224	46	123	219	62	140	197	24	4	9	-61	0	-1	-93	-7	-11	67	5	0	44
159.621	0	124	216	27	157	225	47	122	222	62	141	198	24	4	8	-61	0	0	-94	-7	-11	67	4	1	44
159.744	0	125	215	34	158	225	46	122	221	56	141	198	25	5	9	-68	-1	0	-95	-7	-11	61	4	0	45
159.867	0	126	216	33	157	226	46	124	223	57	141	199	24	5	9	-66	-1	0	-94	-7	-11	61	5	0	45
159.99	0	126	216	33	157	226	46	123	223	56	141	199	24	4	8	-67	0	0	-94	-7	-10	61	5	0	45
160.113	0	125	216	28	157	224	46	122	220	62	140	196	24	4	8	-62	-1	0	-94	-7	-11	67	4	1	45
160.236	0	125	214	27	156	225	46	123	218	62	139	195	24	5	8	-62	0	0	-94	-6	-11	67	4	0	44
160.358	0	125	214	34	157	223	46	122	218	55	140	196	24	4	9	-67	0	-1	-93	-7	-10	61	4	1	45
160.481	0	124	214	34	156	223	46	122	219	56	141	196	25	5	8	-67	0	-1	-93	-7	-10	61	4	0	44
160.604	0	125	215	34	156	224	46	123	219	56	141	197	24	5	9	-68	-1	0	-95	-7	-10	61	5	1	45
160.727	0	125	215	33	157	225	46	123	220	57	140	197	24	5	8	-68	0	0	-95	-7	-10	61	5	0	45
160.85	0	125	216	33	156	225	46	122	221	57	140	198	24	5	8	-68	-1	-1	-94	-7	-11	61	4	0	45
160.973	0	125	216	34	157	226	46	123	222	56	141	199	24	5	8	-66	0	-1	-95	-6	-11	62	5	0	45
161.096	0	125	215	34	157	225	46	122	220	56	140	198	24	5	7	-67	0	-1	-95	-7	-10	61	4	0	45
161.219	0	125	214	28	157	225	46	122	219	62	140	197	25	4	7	-61	0	-1	-95	-7	-11	67	4	0	45
161.341	0	125	215	33	156	224	45	122	220	56	141	197	25	5	9	-66	0	-1	-93	-7	-10	61	4	0	44
161.464	0	126	215	34	157	225	46	123	220	57	141	197	24	5	8	-66	0	0	-95	-6	-10	62	4	0	44
161.587	0	126	215	34	157	225	46	122	221	56	140	197	25	4	9	-67	-1	-1	-95	-6	-11	62	4	1	46
161.71	0	126	216	34	157	226	46	123	222	56	141	200	25	4	9	-67	0	-1	-95	-6	-11	62	4	0	45
161.833	0	126	218	33	156	226	46	123	223	57	141	200	25	5	8	-66	0	0	-94	-7	-10	61	4	1	46
161.956	0	126	217	33	157	227	46	124	224	57	141	201	25	4	8	-66	0	0	-95	-7	-10	61	5	0	46
162.079	0	126	218	34	158	228	45	124	224	57	142	201	25	5	8	-67	0	-1	-96	-6	-10	62	4	0	46
162.202	0	126	218	27	157	226	46	123	222	63	141	198	24	5	8	-60	0	-1	-94	-7	-11	69	4	1	45
162.324	0	125	216	34	157	225	45	123	221	56	140	198	25	5	8	-65	0	-1	-92	-7	-11	61	4	0	45
162.447	0	126	216	27	156	225	45	123	222	63	141	198	23	4	8	-59	0	-1	-93	-7	-11	68	4	1	45
162.57	0	125	217	34	157	226	46	124	223	56	141	199	23	5	8	-67	0	-1	-95	-7	-11	62	4	0	45
162.693	0	125	218	34	158	226	47	124	223	56	141	199	24	5	8	-66	-1	-1	-94	-6	-11	62	4	0	45
162.816	0	126	218	32	158	228	46	123	225	57	141	200	24	5	9	-64	0	-1	-94	-7	-10	61	3	0	45
[truncated: 1,769 more rows]

## Sheet: Add_info
Time	Marker	Accel_x	Accel_y	Accel_z	Gyro_x	Gyro_y	Gyro_z	Magnet_x	Magnet_y	Magnet_z	battery		ld_gain	pd_gain
[truncated: 3,093 more rows]
