# Supplementary material for: Charitable crowdfunding donation-intention estimation depending on emotional project images using fNIRS-based functional connectivity
Source: PLoS One. 2024 May 8;19(5):e0303144. doi: 10.1371/journal.pone.0303144 (PMC11078340; doi:10.1371/journal.pone.0303144)
Supplement: S1 File — (ZIP) [file pone.0303144.s001.zip › Some donation dataset/negative/subject40.xlsx]

## Sheet: D780
	SNR :	49	45	50	44	44	52	33	40	58	34	37	46	39	45	48
Time	Marker	ch1	ch2	ch3	ch4	ch5	ch6	ch7	ch8	ch9	ch10	ch11	ch12	ch13	ch14	ch15
0.24576	0	597	235	313	179	261	314	284	197	313	343	282	206	234	370	446
0.36864	0	597	235	313	179	261	314	284	197	313	343	282	206	234	370	446
0.49152	0	595	232	305	177	256	309	284	195	314	343	282	208	231	369	445
0.6144	0	589	231	305	175	253	309	284	194	315	342	281	207	231	371	442
0.73728	0	588	232	305	175	252	310	283	192	317	342	281	207	231	371	443
0.86016	0	592	233	306	176	252	313	285	192	316	343	281	209	233	373	445
0.98304	0	583	233	306	177	254	314	283	195	315	341	285	209	229	375	444
1.10592	0	587	229	302	176	251	311	277	193	314	338	286	210	228	375	442
1.2288	0	587	230	303	174	251	311	277	192	314	338	285	210	229	374	442
1.35168	0	591	228	303	175	252	309	280	191	315	338	284	209	231	375	442
1.47456	0	587	230	305	177	253	314	282	194	315	341	284	210	231	375	442
1.59744	0	587	227	303	176	252	310	278	194	315	340	282	209	227	373	439
1.72032	0	584	224	301	175	248	307	278	190	313	338	283	209	227	372	439
1.8432	0	590	226	301	175	251	308	277	191	314	339	282	210	228	372	438
1.96608	0	579	227	301	176	250	309	280	192	314	340	282	209	229	373	439
2.08896	0	585	230	303	176	252	310	282	193	316	342	282	210	230	373	438
2.21184	0	581	224	301	175	251	308	278	191	314	339	282	209	227	371	435
2.33472	0	588	224	301	175	250	307	278	190	314	340	282	209	226	370	434
2.4576	0	577	226	300	174	250	307	280	191	313	341	280	211	227	370	434
2.58048	0	583	226	302	175	250	309	282	192	315	342	281	210	229	372	435
2.70336	0	582	229	304	177	252	311	281	191	317	343	281	210	229	371	435
2.82624	0	584	223	302	175	250	307	279	190	314	340	281	210	225	369	431
2.94912	0	574	222	301	175	250	306	279	192	313	341	279	209	226	368	430
3.072	0	580	225	299	176	250	307	281	191	314	341	279	210	226	369	431
3.19488	0	578	226	301	175	251	308	280	190	316	342	280	210	228	369	432
3.31776	0	582	228	303	175	252	310	283	190	316	344	279	210	229	372	432
3.44064	0	577	229	304	176	253	310	282	193	316	344	279	211	228	371	431
3.56352	0	577	222	302	175	250	307	280	192	313	342	279	210	225	369	428
3.6864	0	575	222	301	175	249	306	279	189	314	341	279	209	224	369	428
3.80928	0	578	225	300	175	250	307	280	190	314	341	278	209	225	369	428
3.93216	0	575	226	302	174	251	308	283	192	314	343	278	210	227	369	428
4.05504	0	576	228	303	175	250	310	285	192	316	345	277	210	229	371	429
4.17792	0	576	230	305	176	254	312	287	191	317	345	278	210	228	371	431
4.3008	0	579	225	303	175	251	309	282	190	313	342	279	209	225	370	429
4.42368	0	574	224	302	175	250	308	282	191	313	344	279	208	226	370	429
4.54656	0	575	224	302	175	250	309	283	191	313	343	278	209	226	371	428
4.66944	0	574	228	303	175	251	309	284	190	314	344	279	209	228	372	430
4.79232	0	578	230	305	175	252	311	286	190	315	344	280	210	228	373	432
4.9152	0	575	230	306	177	254	312	287	192	315	347	279	210	229	374	433
5.03808	0	574	225	304	176	252	309	285	192	313	344	279	209	226	372	431
5.16096	0	574	225	305	176	252	309	284	189	312	344	278	209	226	372	431
5.28384	0	577	226	304	176	252	309	285	189	313	344	278	208	227	373	431
5.40672	0	573	228	304	177	252	311	286	191	314	346	278	209	229	373	432
5.5296	0	575	230	306	177	253	313	289	191	315	348	278	209	230	375	433
5.65248	0	575	233	308	178	255	314	292	191	316	349	278	210	232	377	435
5.77536	0	579	231	309	178	254	314	289	191	315	348	277	210	229	375	433
5.89824	0	573	225	305	176	252	309	288	191	312	347	277	208	226	374	433
6.02112	0	574	226	305	176	252	310	289	191	312	347	276	207	226	373	433
6.144	0	573	228	304	177	252	310	288	190	312	345	276	208	227	375	434
6.26688	0	578	230	306	177	252	312	290	190	314	347	275	208	229	375	436
6.38976	0	573	232	307	178	254	313	293	193	313	350	274	208	231	376	436
6.51264	0	574	234	309	179	254	315	295	193	314	351	275	208	232	377	438
6.63552	0	573	230	308	178	252	313	290	191	312	347	275	207	228	377	436
6.7584	0	577	227	306	177	251	310	290	190	310	347	274	208	227	376	436
6.88128	0	572	227	306	177	250	311	292	192	311	349	273	206	229	376	436
7.00416	0	572	230	306	178	251	312	294	192	312	349	273	207	230	376	437
7.12704	0	572	233	308	177	253	314	295	190	312	349	273	207	231	377	439
7.24992	0	577	235	311	179	255	316	296	191	312	350	273	207	232	380	440
7.3728	0	566	230	310	179	253	314	294	192	311	349	273	206	228	377	438
7.49568	0	571	228	306	178	250	312	294	192	310	350	272	205	227	376	437
7.61856	0	570	228	307	179	251	311	292	190	310	349	271	205	228	377	437
7.74144	0	575	231	307	178	251	313	294	189	310	349	270	205	230	377	439
7.86432	0	571	233	308	179	252	314	298	191	310	352	271	206	231	379	439
7.9872	0	570	236	311	179	255	316	299	192	312	354	272	206	233	380	440
8.11008	0	568	235	313	180	255	316	297	191	312	353	272	206	231	380	440
8.23296	0	573	229	308	177	250	312	294	189	310	350	271	204	228	378	439
8.35584	0	563	228	308	178	251	312	295	191	308	351	269	205	229	377	438
8.47872	0	568	229	308	178	250	312	296	192	310	352	269	205	229	378	437
8.6016	0	566	233	309	178	252	314	298	190	310	352	269	205	230	379	439
8.72448	0	573	236	311	180	254	315	299	190	311	353	270	206	232	381	441
8.84736	0	564	238	313	180	256	315	302	192	311	354	270	206	233	382	443
8.97024	0	569	232	312	180	253	314	299	192	310	353	270	205	229	380	439
9.09312	0	567	229	309	178	251	313	297	189	310	353	271	205	229	380	439
9.216	0	572	230	310	178	252	313	298	189	310	352	269	205	229	380	440
9.33888	0	569	233	308	179	252	314	299	192	310	353	268	205	231	381	441
9.46176	0	570	236	311	179	253	315	303	191	311	356	269	206	233	381	443
9.58464	0	568	238	313	180	256	317	302	191	312	356	271	206	232	382	443
9.70752	0	574	231	310	180	253	313	299	189	311	353	270	205	229	379	441
9.8304	0	569	231	309	180	251	312	299	191	309	354	269	204	229	379	441
9.95328	0	569	230	309	179	252	314	300	190	311	355	269	205	230	380	441
10.0762	0	568	234	310	180	253	314	301	189	312	354	270	207	232	380	442
10.199	0	573	236	312	179	254	316	302	190	312	357	270	206	234	382	444
10.3219	0	571	239	313	181	256	316	304	192	312	358	270	207	234	383	444
10.4448	0	571	234	312	180	253	314	301	192	311	356	271	205	229	381	443
10.5677	0	570	231	309	179	252	312	298	188	312	354	271	204	229	379	443
10.6906	0	573	231	309	178	252	311	299	188	312	353	271	206	229	380	443
10.8134	0	571	232	309	178	252	313	301	190	312	356	271	206	231	381	444
10.9363	0	572	236	310	180	254	314	304	191	312	358	271	206	233	382	445
11.0592	0	570	238	312	180	254	315	304	189	314	358	271	207	234	383	446
11.1821	0	576	234	313	180	254	315	302	189	314	355	273	205	230	381	445
11.305	0	570	231	309	178	251	312	300	190	312	355	272	206	229	379	445
11.4278	0	572	231	309	178	251	312	301	190	312	357	271	205	230	380	444
11.5507	0	571	233	309	179	251	312	301	188	313	356	271	206	231	381	446
11.6736	0	574	235	311	179	253	314	302	188	313	357	272	207	232	381	446
11.7965	0	573	237	312	180	255	316	304	190	313	359	272	207	233	383	448
11.9194	0	573	231	310	179	251	313	301	191	313	357	272	206	230	381	445
12.0422	0	572	230	308	178	252	312	301	189	312	356	272	206	229	381	446
12.1651	0	576	231	309	178	251	312	300	188	313	355	272	206	229	380	446
12.288	0	573	235	309	179	252	313	303	190	313	357	273	207	232	381	448
12.4109	0	574	237	312	179	254	315	304	191	314	360	273	206	233	382	448
12.5338	0	573	238	314	181	255	317	305	190	315	360	273	207	233	383	450
12.6566	0	576	232	310	179	251	313	300	189	313	356	274	205	228	380	446
12.7795	0	574	231	308	178	250	311	301	190	312	356	272	206	228	379	446
12.9024	0	575	230	309	177	251	310	302	190	313	358	273	206	228	379	446
13.0253	0	573	232	310	178	250	312	302	188	313	357	273	207	229	380	448
13.1482	0	577	235	310	178	253	314	303	188	314	358	272	206	232	381	448
13.271	0	575	237	312	179	254	316	307	191	315	360	273	207	232	382	450
13.3939	0	576	231	311	179	251	313	303	191	314	358	273	206	228	380	447
13.5168	0	574	229	309	178	250	311	301	188	314	357	273	206	228	379	448
13.6397	0	578	230	309	177	251	311	301	187	314	357	272	206	228	379	449
13.7626	0	576	232	310	179	252	313	304	189	313	359	272	206	229	379	450
13.8854	0	576	235	310	179	252	313	305	191	314	359	273	207	231	380	451
14.0083	0	577	234	312	179	253	314	304	189	314	360	273	206	229	381	451
14.1312	0	579	229	309	178	249	310	301	187	313	356	273	204	228	378	450
14.2541	0	578	229	309	177	250	311	303	188	312	358	273	207	227	379	450
14.377	0	577	231	308	177	250	311	305	189	315	358	272	206	228	379	450
14.4998	0	576	233	310	178	251	313	304	187	315	359	273	207	229	380	452
14.6227	0	581	236	312	179	253	314	307	188	315	359	272	207	231	382	453
14.7456	0	578	237	314	178	254	316	307	190	316	361	273	207	230	381	453
14.8685	0	579	230	310	178	249	311	305	190	314	359	273	206	226	379	451
14.9914	0	578	230	310	177	249	310	303	188	314	358	273	206	226	378	452
15.1142	0	576	230	310	177	250	311	304	187	313	358	273	205	227	378	452
15.2371	0	580	233	309	177	250	313	306	189	314	359	272	206	229	379	454
15.36	0	581	234	312	178	252	313	308	190	315	361	272	207	230	381	454
15.4829	0	580	236	313	178	254	315	310	189	316	361	273	206	231	382	456
15.6058	0	579	233	314	178	252	314	304	188	314	359	273	206	227	379	454
15.7286	0	581	230	310	177	251	311	303	188	313	359	273	206	226	378	453
15.8515	0	581	230	311	178	251	312	304	189	313	358	273	206	226	379	454
15.9744	0	580	231	311	178	249	312	305	188	315	359	273	205	228	378	454
16.0973	0	584	235	310	178	253	314	304	188	316	360	273	207	230	381	456
16.2202	0	583	237	313	179	255	315	307	189	315	362	273	207	231	381	458
16.343	0	582	234	312	179	253	314	304	191	314	360	274	206	227	380	455
16.4659	0	580	230	311	177	249	311	303	189	314	359	273	205	227	379	455
16.5888	0	585	230	311	176	252	312	302	187	313	357	273	206	227	378	456
16.7117	0	584	232	311	177	252	313	304	189	314	359	272	206	229	379	456
16.8346	0	584	235	312	178	252	315	306	190	315	361	273	207	231	381	457
16.9574	0	582	237	314	178	255	316	307	189	316	362	273	208	231	382	458
17.0803	0	588	236	313	180	255	316	304	188	316	360	274	206	228	383	457
17.2032	0	585	230	311	178	250	312	303	188	313	358	273	206	226	379	457
17.3261	0	584	231	311	177	251	313	303	190	314	360	273	206	227	379	456
17.449	0	581	232	311	177	251	313	304	189	314	360	273	206	228	379	458
17.5718	0	589	236	311	177	252	315	306	187	316	360	273	207	230	381	459
17.6947	0	587	239	313	178	253	316	307	189	316	362	272	207	232	382	459
17.8176	0	585	238	315	179	256	317	308	191	315	361	274	207	231	382	459
17.9405	0	583	232	312	178	250	314	304	189	314	359	273	205	227	380	458
18.0634	0	589	231	311	177	251	313	302	188	314	359	272	205	227	380	458
18.1862	0	587	232	312	177	251	313	303	188	314	359	272	207	228	381	459
18.3091	0	587	234	312	178	252	315	305	191	315	361	272	207	230	380	459
18.432	0	584	238	313	178	253	316	307	189	315	362	272	207	231	381	459
18.5549	0	590	238	315	179	255	317	306	188	316	361	274	207	230	382	460
18.6778	0	588	231	311	177	252	313	303	187	314	359	273	206	226	380	459
18.8006	0	587	232	312	178	251	314	304	190	314	360	273	206	227	379	459
18.9235	0	584	232	313	177	252	314	304	189	316	360	273	207	228	380	458
19.0464	0	593	236	313	178	253	316	305	187	316	360	274	207	231	381	461
19.1693	0	591	238	315	178	254	317	307	189	316	361	273	208	232	382	462
19.2922	0	590	239	317	180	255	319	308	191	316	364	274	207	230	383	461
19.415	0	585	233	313	178	252	313	303	189	315	360	274	205	227	379	459
19.5379	0	593	232	311	178	251	313	302	187	315	359	273	206	227	379	460
19.6608	0	591	233	312	177	251	314	304	188	316	359	272	206	228	379	460
19.7837	0	590	235	312	178	253	316	306	190	316	361	273	207	230	381	460
19.9066	0	588	238	314	178	255	317	306	190	317	362	273	207	231	382	461
20.0294	0	589	240	316	179	256	319	307	189	317	362	274	207	230	383	462
20.1523	0	592	233	314	177	252	315	303	188	315	359	275	207	227	380	460
20.2752	0	591	233	313	176	251	313	304	190	315	360	273	206	227	380	460
20.3981	0	588	233	314	177	252	315	303	189	316	359	273	206	227	380	459
20.521	0	590	235	314	177	253	316	304	187	317	361	273	207	229	380	460
20.6438	0	593	239	315	179	254	317	307	189	317	363	273	207	230	381	463
20.7667	0	594	240	316	179	255	318	308	191	317	364	273	207	230	383	462
20.8896	0	588	233	314	178	252	315	305	189	316	361	274	207	226	380	460
21.0125	0	591	234	314	177	252	315	303	187	316	360	273	206	228	380	462
21.1354	0	594	234	314	177	252	315	305	188	316	361	273	207	228	380	461
21.2582	0	594	238	314	178	253	317	307	190	318	362	273	206	230	381	463
21.3811	0	589	240	316	179	255	317	308	190	318	363	273	207	232	383	463
21.504	0	591	242	318	180	258	319	306	189	318	363	275	208	231	384	463
21.6269	0	594	236	314	177	255	316	300	189	315	358	276	207	226	381	461
21.7498	0	592	235	313	177	254	315	300	191	315	359	275	207	227	380	461
21.8726	0	590	235	312	178	254	315	300	189	316	359	275	206	228	381	461
21.9955	0	582	240	312	178	254	315	301	188	316	358	275	207	229	381	465
22.1184	0	587	245	314	180	259	317	299	191	315	355	281	209	231	384	461
22.2413	0	580	247	316	181	260	319	287	194	313	344	290	209	238	391	462
22.3642	0	571	243	315	181	260	318	287	195	312	344	289	207	233	389	461
22.487	0	580	238	311	180	257	316	282	191	311	339	286	206	230	384	459
22.6099	0	584	237	311	179	257	317	280	192	311	337	285	207	231	384	457
22.7328	0	586	238	312	179	258	317	283	194	311	341	283	208	232	384	460
22.8557	0	573	241	313	179	259	317	285	194	311	343	281	208	234	385	459
22.9786	0	570	244	317	181	260	319	284	193	312	343	282	208	236	386	458
23.1014	0	578	244	312	179	262	319	279	193	312	340	284	207	232	387	455
23.2243	0	581	244	308	178	259	316	278	195	311	339	284	206	231	384	458
23.3472	0	588	243	309	179	259	317	278	194	312	340	283	207	232	386	461
23.4701	0	581	242	309	179	259	319	279	194	312	339	280	207	233	386	463
23.593	0	584	246	309	180	261	319	282	194	312	343	280	207	236	387	466
23.7158	0	582	247	312	180	262	320	288	197	312	347	280	208	238	389	468
23.8387	0	570	243	312	180	260	319	284	196	312	346	281	206	231	388	465
23.9616	0	571	237	308	178	256	316	282	194	311	343	279	205	230	384	464
24.0845	0	576	236	310	178	257	315	282	194	311	344	278	204	230	384	459
24.2074	0	576	236	310	178	257	316	283	196	309	344	278	205	232	383	462
24.3302	0	573	239	312	180	258	317	283	196	309	343	280	206	235	386	459
24.4531	0	582	243	314	181	261	318	285	195	309	342	280	207	236	387	460
24.576	1	585	236	312	180	258	316	280	195	307	340	279	206	231	384	455
24.6989	0	585	235	310	180	257	314	280	197	308	342	277	205	230	381	455
24.8218	0	594	236	310	179	257	315	282	196	308	342	277	206	231	382	454
24.9446	0	590	238	310	179	257	315	282	194	308	342	277	206	232	382	454
25.0675	0	596	242	311	179	258	317	285	195	309	344	276	206	233	383	456
25.1904	0	593	239	312	180	259	316	283	197	308	344	275	205	230	382	454
25.3133	0	594	236	309	179	256	314	283	195	308	344	274	205	230	379	453
25.4362	0	594	236	310	179	256	314	284	194	309	344	275	204	229	380	455
25.559	0	598	236	311	179	258	315	285	194	308	346	274	205	230	380	455
25.6819	0	595	240	312	180	258	315	290	196	308	348	273	207	233	381	456
25.8048	0	597	242	314	181	260	316	289	196	310	348	274	205	231	382	456
25.9277	0	595	235	309	179	256	312	283	193	309	344	274	204	227	379	455
26.0506	0	599	234	309	178	257	312	284	193	308	345	274	204	227	378	454
26.1734	0	594	234	309	179	255	313	286	194	307	346	272	204	227	379	455
26.2963	0	595	238	309	179	256	312	287	195	309	348	273	205	230	380	456
26.4192	0	596	239	310	179	257	314	288	193	311	348	274	205	230	380	457
26.5421	0	599	237	311	180	257	313	286	193	308	346	274	204	227	379	455
26.665	0	595	233	308	178	254	310	285	194	307	347	273	204	225	377	454
26.7878	0	597	234	309	178	254	309	285	192	308	347	272	204	225	377	454
26.9107	0	595	235	309	178	255	310	285	192	309	347	272	204	227	377	454
27.0336	0	601	237	308	179	255	312	287	192	309	347	273	205	229	378	456
27.1565	0	597	238	311	180	258	313	288	195	309	349	273	204	228	379	457
27.2794	0	596	233	306	178	255	309	285	193	308	347	273	204	224	375	454
27.4022	0	597	233	307	179	254	308	283	191	308	346	273	204	225	376	455
27.5251	0	601	234	308	178	253	308	285	191	309	347	272	204	225	375	457
27.648	0	591	235	307	179	254	310	287	194	308	350	273	204	227	376	458
27.7709	0	599	237	309	179	256	311	289	194	311	351	272	204	227	377	458
27.8938	0	596	233	308	179	254	308	285	192	309	348	273	203	224	375	457
28.0166	0	602	230	306	179	253	307	284	190	309	347	273	204	223	375	457
28.1395	0	592	233	307	177	253	307	286	192	309	349	273	203	224	375	457
28.2624	0	598	233	307	178	253	308	288	193	310	350	273	203	226	375	458
28.3853	0	597	236	308	178	254	309	288	192	311	352	272	204	227	376	459
28.5082	0	602	238	309	179	256	312	289	192	312	352	273	205	227	376	460
28.631	0	593	231	307	178	253	308	288	193	310	351	272	203	222	374	457
28.7539	0	599	232	306	177	252	307	287	193	310	351	272	203	223	374	456
28.8768	0	596	231	307	177	251	307	285	191	311	349	273	203	223	373	457
28.9997	0	600	232	307	177	252	307	286	191	311	350	273	204	224	374	458
29.1226	0	592	235	307	178	253	310	289	193	311	351	272	204	226	375	459
29.2454	0	598	236	308	177	255	310	290	194	312	352	274	205	227	377	459
29.3683	0	596	233	307	177	255	309	287	192	311	351	274	204	223	374	457
29.4912	0	593	231	306	178	251	307	286	189	309	350	273	204	222	373	457
29.6141	0	590	230	306	177	252	307	287	192	310	351	272	204	223	373	458
29.737	0	597	232	305	177	252	307	288	193	310	351	272	204	225	373	460
29.8598	0	595	234	306	178	253	308	289	191	311	353	273	205	226	374	460
29.9827	0	593	236	308	177	255	311	290	191	312	352	273	204	227	375	460
30.1056	0	595	231	308	178	253	310	289	192	311	352	274	204	224	374	458
30.2285	0	595	229	306	177	251	307	289	192	311	352	272	204	223	372	460
30.3514	0	593	231	306	176	252	307	289	190	310	351	272	204	223	373	457
30.4742	0	591	232	306	177	252	309	290	190	310	351	271	203	225	372	459
30.5971	0	595	235	307	178	254	310	292	192	311	353	271	204	227	374	459
30.72	0	594	236	309	178	254	312	294	193	312	355	271	205	228	376	459
30.8429	0	593	237	312	179	256	313	294	192	312	355	273	204	226	377	459
30.9658	0	590	231	307	178	251	309	290	190	310	352	273	203	223	374	456
31.0886	0	591	230	307	177	251	308	291	191	309	352	271	203	223	373	456
31.2115	0	591	231	307	177	253	309	291	192	310	352	272	203	223	374	456
31.3344	0	591	236	308	178	254	310	292	191	310	353	271	204	226	375	458
31.4573	0	590	238	309	178	255	312	293	190	311	352	271	205	227	377	459
31.5802	0	591	240	311	179	255	314	296	192	311	355	271	205	229	377	460
31.703	0	591	237	311	179	256	313	295	194	311	355	272	204	226	378	458
31.8259	0	590	233	308	178	253	311	291	191	310	352	272	202	224	376	456
31.9488	0	590	232	309	178	254	311	291	190	311	352	271	204	224	375	457
32.0717	0	591	233	310	178	254	310	293	190	309	353	270	204	226	376	457
32.1946	0	591	238	309	179	255	312	296	193	312	355	270	205	228	377	458
32.3174	0	589	239	312	179	257	315	297	192	312	356	271	205	229	378	458
32.4403	0	595	239	312	180	258	315	296	191	312	356	272	204	227	379	457
32.5632	0	592	234	309	179	255	311	295	191	310	355	271	204	225	376	457
32.6861	0	591	234	311	179	255	312	295	193	312	356	271	204	226	377	457
32.809	0	588	236	309	180	256	313	295	191	312	355	271	204	227	377	457
32.9318	0	596	241	312	180	257	314	296	189	311	356	271	204	229	378	458
33.0547	0	593	242	314	181	259	316	300	192	312	357	270	205	231	380	460
33.1776	0	593	244	316	181	260	316	301	194	313	358	272	205	230	381	460
33.3005	0	590	236	311	181	255	312	297	191	311	356	272	204	225	378	457
33.4234	0	596	235	310	180	256	312	295	190	311	354	273	203	227	378	459
33.5462	0	593	237	312	180	255	313	297	191	311	355	271	204	227	378	458
33.6691	0	592	237	312	179	257	314	299	192	312	358	271	205	228	378	459
33.792	0	589	241	314	181	258	316	299	192	314	358	272	205	231	380	459
33.9149	0	597	244	316	182	260	317	300	191	314	358	272	206	233	382	461
34.0378	0	594	240	314	182	258	315	297	192	313	356	273	204	228	380	459
34.1606	0	593	235	311	180	257	313	297	193	311	356	274	204	228	379	459
34.2835	0	591	236	312	181	256	313	296	191	311	356	272	204	227	379	459
34.4064	0	597	237	313	180	257	313	298	190	313	356	272	204	229	379	460
34.5293	0	596	242	314	181	258	315	301	192	312	359	272	205	231	379	461
34.6522	0	594	244	315	183	259	316	303	194	315	360	273	206	233	381	462
34.775	0	592	241	316	182	259	316	300	192	313	358	274	205	229	380	460
34.8979	0	598	237	312	181	257	312	298	190	313	358	273	205	228	379	460
35.0208	0	596	238	313	181	258	314	299	192	313	358	272	205	228	380	460
35.1437	0	595	239	314	181	258	314	301	193	314	359	273	206	230	380	461
35.2666	0	593	243	314	181	258	316	302	192	314	360	273	205	232	381	461
35.3894	0	600	245	316	182	262	316	304	191	315	361	273	206	233	382	463
35.5123	0	598	240	314	181	258	314	300	192	314	360	274	205	228	380	460
35.6352	0	597	238	312	182	256	313	300	193	314	360	273	205	227	379	461
35.7581	0	593	238	313	181	257	313	300	192	314	360	274	205	229	380	461
35.881	0	600	239	314	181	257	314	301	190	315	359	273	205	231	379	462
36.0038	0	598	243	314	183	258	316	303	192	314	362	273	206	232	381	463
36.1267	0	597	245	317	183	259	316	305	194	315	363	272	206	232	382	464
36.2496	0	591	239	314	182	256	314	300	192	313	360	275	205	228	380	460
36.3725	0	598	237	312	180	255	312	297	190	314	357	273	204	227	379	461
36.4954	0	598	237	312	180	255	313	299	192	312	358	272	205	228	379	461
36.6182	0	595	238	314	180	256	313	300	193	315	359	273	205	230	379	461
36.7411	0	591	241	314	181	258	314	302	191	314	360	272	205	231	380	461
36.864	0	598	243	315	182	259	315	302	191	315	359	274	205	232	381	462
36.9869	0	597	238	313	180	255	314	299	192	314	359	273	204	227	379	459
37.1098	0	594	236	312	181	254	312	299	193	313	359	272	203	228	378	459
37.2326	0	590	237	312	180	254	312	298	191	313	359	272	204	227	378	459
37.3555	0	597	239	312	179	255	312	299	190	312	359	272	203	229	378	460
37.4784	0	594	241	313	181	256	315	301	191	313	360	272	204	231	380	460
37.6013	0	593	239	313	181	256	314	301	193	312	360	272	204	228	380	459
37.7242	0	588	235	311	179	253	311	298	190	311	359	272	203	226	377	457
37.847	0	595	235	311	179	253	311	298	190	311	357	271	204	227	377	457
37.9699	0	592	236	311	179	254	311	299	191	311	358	270	203	228	377	458
38.0928	0	592	238	313	180	255	312	301	192	313	360	269	204	230	378	459
38.2157	0	588	240	314	180	257	313	303	192	313	360	269	204	231	379	458
38.3386	0	595	239	313	179	255	313	299	190	311	358	271	203	227	379	458
38.4614	0	592	234	310	179	252	311	297	190	310	356	270	202	226	376	456
38.5843	0	588	233	309	179	252	310	299	192	310	358	269	201	225	375	456
38.7072	0	583	234	311	179	252	310	298	190	311	358	269	202	226	376	456
38.8301	0	592	238	311	178	254	312	299	188	312	358	269	203	229	377	457
38.953	0	589	240	313	178	255	313	302	190	311	359	269	203	230	378	458
39.0758	0	588	237	312	180	254	312	300	192	311	359	270	202	226	377	456
39.1987	0	584	233	309	178	252	309	297	189	309	357	269	202	226	375	454
39.3216	0	590	234	310	178	251	310	296	188	309	356	268	202	225	375	455
39.4445	0	588	234	311	178	252	310	298	190	310	358	269	202	227	377	455
39.5674	0	587	236	310	179	253	312	300	191	311	359	268	204	228	378	456
39.6902	0	585	240	313	180	254	312	301	190	311	359	269	202	228	378	456
39.8131	0	591	234	310	177	252	310	296	188	310	356	269	202	225	376	454
39.936	0	588	233	310	178	252	309	296	189	308	357	269	201	226	374	455
40.0589	0	587	234	310	178	251	310	298	191	309	358	269	201	227	375	455
40.1818	0	584	236	310	178	252	310	299	189	311	358	268	203	228	377	456
40.3046	0	592	238	311	179	254	311	300	189	311	359	268	202	230	377	457
40.4275	0	590	240	314	179	256	313	302	190	311	360	270	202	229	378	458
40.5504	0	587	233	310	178	252	309	298	191	308	358	269	201	225	375	455
40.6733	0	582	232	309	177	251	308	297	189	310	357	270	202	224	374	455
40.7962	0	592	232	309	179	252	308	297	188	310	357	269	203	226	375	456
40.919	0	590	234	310	178	253	309	298	190	310	358	269	202	227	374	456
41.0419	0	588	237	311	178	253	310	301	191	311	360	268	203	229	376	457
41.1648	0	586	239	313	179	255	312	300	190	312	360	271	203	228	377	458
41.2877	0	591	233	310	179	252	309	297	188	309	356	271	201	225	374	456
41.4106	0	590	233	310	178	252	308	298	189	309	357	270	203	225	374	456
41.5334	0	589	233	310	177	252	308	298	191	309	359	270	202	226	374	456
41.6563	0	586	235	310	178	253	309	300	189	311	358	269	203	228	376	457
41.7792	0	593	238	312	178	253	311	301	187	312	358	269	203	229	377	459
41.9021	0	592	238	312	179	255	311	301	189	311	361	269	203	228	377	459
42.025	0	590	234	310	179	252	309	301	191	310	359	270	202	226	375	458
42.1478	0	587	232	311	178	252	309	299	189	310	360	270	202	227	375	458
42.2707	0	595	235	310	179	252	309	300	187	311	360	270	203	227	376	459
42.3936	0	593	237	310	178	253	311	301	188	311	360	270	204	229	376	461
42.5165	0	593	240	312	179	254	312	304	190	312	362	270	205	230	378	460
42.6394	0	589	238	314	180	256	311	301	189	312	361	272	203	228	377	459
42.7622	0	595	233	310	179	252	308	298	188	310	358	271	202	226	375	458
42.8851	0	594	233	311	178	253	309	299	188	311	359	271	203	227	375	459
43.008	0	593	234	310	179	252	309	302	190	311	361	271	203	228	376	460
43.1309	0	590	237	311	179	254	310	302	189	312	362	271	205	229	377	460
43.2538	0	598	239	314	180	255	313	303	188	313	362	271	205	231	377	461
43.3766	0	596	239	315	180	256	313	302	190	312	362	271	204	228	378	460
43.4995	0	593	233	310	178	250	309	301	190	310	361	272	203	226	375	459
43.6224	0	590	233	311	178	253	309	301	188	311	360	271	203	225	375	459
43.7453	0	589	234	310	178	253	310	301	188	312	360	270	204	227	375	459
43.8682	0	596	237	312	179	253	311	303	189	312	362	271	205	228	377	462
43.991	0	595	239	314	179	255	313	304	191	313	363	271	205	232	378	461
44.1139	0	591	241	314	180	257	314	305	191	313	364	272	205	229	378	461
44.2368	0	592	234	311	178	252	311	299	187	312	360	272	203	227	376	460
44.3597	0	595	233	310	179	253	311	300	188	311	360	271	204	227	376	460
44.4826	0	594	234	311	179	253	310	301	190	311	362	271	204	227	375	460
44.6054	0	590	237	312	178	254	312	303	190	313	362	271	205	229	377	461
44.7283	0	592	240	312	179	255	313	303	188	313	362	272	206	231	377	463
44.8512	0	595	237	312	180	255	312	301	189	312	361	272	203	226	376	460
44.9741	0	594	233	311	178	252	310	300	189	311	360	271	203	226	374	459
45.097	0	590	233	310	179	252	311	300	189	313	361	272	203	227	375	459
45.2198	0	591	236	310	178	253	312	300	188	313	360	272	204	229	376	460
45.3427	0	594	238	312	179	256	313	302	189	312	363	271	204	230	377	461
45.4656	0	594	240	314	180	256	315	305	192	313	364	271	205	231	379	461
45.5885	0	590	237	314	179	255	314	302	190	312	362	273	204	227	377	459
45.7114	0	591	233	310	178	253	310	298	187	311	359	272	203	225	374	458
45.8342	0	594	233	310	179	253	311	298	189	311	359	271	204	226	376	457
45.9571	0	594	235	310	178	252	311	300	190	311	360	271	204	228	375	458
46.08	0	590	237	311	179	254	312	301	189	313	360	271	205	229	376	458
46.2029	0	591	239	313	180	256	314	303	189	313	362	271	205	231	377	460
46.3258	0	594	237	313	179	254	312	300	189	312	359	272	204	226	377	458
46.4486	0	594	232	310	178	252	309	298	190	310	359	271	203	226	374	457
46.5715	0	589	232	310	178	252	310	298	188	312	358	271	203	225	375	457
46.6944	0	591	233	311	178	253	311	299	187	311	359	270	204	228	375	459
46.8173	0	594	237	312	178	255	312	300	188	312	360	271	204	229	376	459
46.9402	0	595	238	313	180	256	314	301	190	313	362	271	204	229	377	459
47.063	0	590	233	311	179	253	312	299	188	311	359	272	203	226	376	457
47.1859	0	592	233	310	178	251	309	298	187	312	358	271	204	225	375	458
47.3088	0	596	233	311	179	252	310	298	189	311	358	270	203	227	374	457
47.4317	0	595	235	311	177	254	311	300	190	312	360	271	204	228	376	458
47.5546	0	591	238	312	179	254	312	302	190	312	361	270	204	230	377	459
47.6774	0	594	239	314	181	258	313	301	187	313	361	272	204	228	378	460
47.8003	0	596	233	311	178	254	309	298	189	311	358	272	203	224	375	457
47.9232	0	596	232	311	179	253	309	298	189	310	359	271	203	224	374	458
48.0461	0	592	232	311	178	253	309	298	189	311	358	271	203	226	374	457
48.169	0	595	236	311	179	254	311	298	188	312	360	270	204	227	376	459
48.2918	0	598	239	313	179	256	312	302	188	312	360	271	205	229	377	460
48.4147	0	599	240	315	180	257	314	303	190	313	361	272	204	229	378	459
48.5376	0	593	233	311	178	254	310	298	189	310	358	272	203	224	374	457
48.6605	0	595	232	311	178	254	308	296	186	310	357	271	203	225	375	458
48.7834	0	599	233	310	179	253	309	296	188	310	357	271	203	226	375	459
48.9062	0	598	236	310	179	254	309	298	189	310	359	272	204	228	376	459
49.0291	0	595	238	312	180	256	311	300	189	312	360	272	204	229	376	460
49.152	0	596	238	313	179	257	312	299	188	311	359	273	204	227	377	461
49.2749	0	599	233	310	178	254	309	297	187	309	357	272	204	225	375	458
49.3978	0	599	233	312	179	255	309	298	189	310	359	271	204	226	376	459
49.5206	0	595	235	311	179	254	309	299	188	311	359	272	203	227	375	458
49.6435	0	598	238	311	179	256	311	301	187	312	359	272	205	229	376	461
49.7664	0	600	240	314	181	257	312	303	189	312	361	272	204	230	378	462
49.8893	0	601	238	314	180	257	312	300	191	311	361	273	203	227	377	461
50.0122	0	597	233	310	179	253	308	298	189	310	358	274	203	225	375	458
50.135	0	597	234	311	179	254	308	297	186	311	357	273	203	225	374	459
50.2579	0	600	235	311	178	254	309	299	189	311	358	272	204	227	375	460
50.3808	0	600	238	312	179	256	311	300	190	311	361	272	204	228	377	461
50.5037	0	596	240	313	180	256	312	303	189	313	361	272	205	230	378	462
50.6266	11	597	238	314	180	257	311	299	187	311	359	273	204	226	377	460
50.7494	0	601	233	311	178	253	308	297	188	310	357	271	203	225	375	459
50.8723	0	600	234	311	178	254	310	299	189	310	358	272	203	225	375	460
50.9952	0	596	234	313	179	254	309	299	188	311	359	272	203	226	375	459
51.1181	0	596	238	313	178	256	311	300	187	311	359	271	203	228	377	461
51.241	0	601	240	314	180	257	312	302	189	312	361	271	205	229	378	462
51.3638	0	600	238	313	179	255	312	300	190	311	360	272	203	226	376	461
51.4867	0	594	234	311	178	253	309	298	187	310	359	272	202	225	375	458
51.6096	0	601	235	312	178	254	310	298	186	310	358	270	203	226	375	460
51.7325	0	599	235	311	179	254	310	300	188	310	358	271	203	228	376	460
51.8554	0	597	239	313	179	254	311	302	189	311	360	271	204	229	377	460
51.9782	0	595	240	315	180	257	313	303	189	311	361	271	203	228	378	460
52.1011	0	601	233	311	178	253	310	297	187	310	357	271	202	224	376	460
52.224	0	597	234	311	178	253	308	297	188	309	358	271	203	225	375	459
52.3469	0	597	234	311	178	253	309	298	189	310	359	271	202	225	375	458
52.4698	0	594	236	313	178	253	309	299	187	310	360	270	202	227	375	459
52.5926	0	596	239	312	179	256	312	301	186	311	359	271	203	228	377	459
52.7155	0	598	240	314	179	256	313	302	189	311	360	270	203	229	377	459
52.8384	0	597	234	311	178	253	309	298	189	309	358	271	202	223	375	457
52.9613	0	593	233	309	178	253	307	296	187	309	357	270	201	224	374	456
53.0842	0	595	233	310	177	252	308	295	186	309	355	270	202	225	374	457
53.207	0	598	235	311	178	253	309	298	187	310	358	271	203	226	374	458
53.3299	0	596	237	312	179	254	310	300	189	311	359	269	203	228	375	459
53.4528	0	594	237	314	178	255	311	298	188	310	359	271	203	225	376	458
53.5757	0	594	232	310	177	251	307	294	186	308	355	271	201	224	373	457
53.6986	0	597	232	311	177	252	307	296	187	308	357	270	201	224	373	457
53.8214	0	597	232	310	177	252	308	296	188	308	357	270	202	225	373	457
53.9443	0	594	236	311	178	253	309	297	187	310	359	270	202	227	374	458
54.0672	0	595	239	311	179	255	311	298	187	310	359	270	203	227	376	459
54.1901	0	597	235	310	179	254	310	296	187	309	358	271	202	224	375	457
54.313	0	597	232	308	177	252	306	295	188	309	357	270	201	223	373	455
54.4358	0	593	232	309	177	252	307	294	187	308	357	270	201	223	373	456
54.5587	0	596	233	310	177	252	308	295	186	310	356	270	201	225	374	457
54.6816	0	598	236	309	178	254	308	299	187	310	359	269	202	227	374	458
54.8045	0	599	239	311	177	254	311	301	189	310	360	270	203	227	376	459
54.9274	0	596	235	311	178	253	309	297	188	310	358	272	202	223	375	458
55.0502	0	597	232	309	177	252	306	294	184	309	355	270	201	222	372	456
55.1731	0	598	233	309	177	251	308	296	186	308	357	270	202	223	372	457
55.296	0	597	234	309	177	251	307	297	188	309	357	269	202	224	373	458
55.4189	0	595	236	310	178	253	308	298	186	310	357	270	202	226	373	458
55.5418	0	597	239	312	178	255	311	298	185	311	358	269	202	228	374	460
55.6646	0	599	237	313	179	255	310	300	187	310	358	271	202	226	375	458
55.7875	0	599	232	310	176	250	307	297	188	308	357	271	201	223	372	457
55.9104	0	596	232	310	177	251	307	296	186	308	357	269	201	222	372	457
56.0333	0	598	233	310	177	252	307	295	184	309	356	270	201	223	373	458
56.1562	0	600	236	310	177	252	308	297	186	309	358	270	201	226	374	459
56.279	0	600	238	311	178	254	310	299	188	310	359	270	201	227	374	459
56.4019	0	598	239	313	178	254	311	298	187	311	359	271	202	226	375	459
56.5248	0	598	232	309	177	251	306	295	184	309	356	270	202	223	372	458
56.6477	0	600	233	309	175	251	306	294	185	308	356	269	201	223	373	456
56.7706	0	599	233	309	177	251	307	297	187	309	357	270	202	223	373	458
56.8934	0	596	236	311	177	252	308	297	186	310	358	270	202	226	374	458
57.0163	0	599	239	311	177	254	310	298	186	311	359	270	202	227	376	460
57.1392	0	602	241	313	178	256	311	301	187	311	360	270	203	228	377	460
57.2621	0	600	236	312	178	252	309	297	188	310	359	272	202	223	375	458
57.385	0	596	232	309	177	250	306	294	186	309	357	271	202	222	373	458
57.5078	0	598	234	310	177	251	306	295	184	309	356	269	201	223	373	456
57.6307	0	600	236	310	177	252	308	297	187	309	357	269	201	225	374	458
57.7536	0	598	239	311	178	253	309	298	188	310	359	269	203	226	376	459
57.8765	0	596	240	312	178	254	310	300	187	311	360	271	202	228	377	460
57.9994	0	598	240	315	179	256	313	299	186	311	360	271	202	228	378	459
58.1222	0	600	235	310	177	252	309	296	187	309	358	270	201	223	375	457
58.2451	0	598	234	310	176	252	307	296	187	309	358	271	201	223	375	457
58.368	0	595	234	311	177	252	308	296	187	310	358	270	202	225	374	458
58.4909	0	597	236	312	177	253	310	297	185	309	357	269	203	227	376	459
58.6138	0	599	239	313	178	254	311	300	188	310	360	270	203	228	378	461
58.7366	0	600	242	314	178	256	313	301	189	311	360	271	203	228	379	460
58.8595	0	593	235	311	177	252	309	295	187	310	358	271	201	222	376	457
58.9824	0	595	234	311	177	252	308	296	186	310	357	270	201	224	376	458
59.1053	0	598	236	311	176	252	309	295	187	309	357	269	202	226	377	458
59.2282	0	598	239	311	177	253	310	297	188	310	359	270	203	227	377	459
59.351	0	596	242	313	178	253	312	299	187	312	359	269	202	229	379	460
59.4739	0	597	242	315	179	256	312	301	187	311	360	270	203	230	381	461
59.5968	0	599	237	314	177	254	312	296	189	310	357	271	201	225	378	458
59.7197	0	598	236	312	176	252	308	295	189	308	356	271	201	223	377	457
59.8426	0	595	236	312	176	251	309	295	187	309	355	271	202	225	377	457
59.9654	0	595	238	311	177	252	309	294	186	309	356	270	202	226	377	458
60.0883	0	598	240	313	177	254	310	297	187	310	358	269	202	229	378	459
60.2112	0	597	243	314	178	254	312	300	188	311	360	270	203	231	381	459
60.3341	0	597	240	314	178	253	311	297	188	309	357	271	202	226	380	457
60.457	0	596	236	312	176	252	308	293	186	309	355	269	202	225	378	457
60.5798	0	598	236	312	177	252	309	295	188	309	355	269	201	226	378	458
60.7027	0	597	237	313	176	252	310	297	189	310	357	269	202	227	379	458
60.8256	0	596	241	313	178	253	311	298	188	311	358	270	203	229	380	458
60.9485	0	597	242	315	178	256	312	298	187	311	358	269	203	230	382	459
61.0714	0	600	238	314	178	254	311	295	188	309	357	271	202	226	378	458
61.1942	0	598	236	312	175	251	309	295	189	309	356	270	202	225	378	457
61.3171	0	598	236	312	176	251	308	294	188	309	355	270	202	225	378	457
61.44	0	597	237	314	176	251	310	295	186	310	355	270	202	227	378	457
61.5629	0	601	240	313	177	253	311	298	188	310	357	270	203	228	380	459
61.6858	0	599	243	314	177	255	313	300	189	311	360	270	204	230	382	459
61.8086	0	598	239	316	177	253	311	295	188	310	356	271	202	223	379	457
61.9315	0	596	236	312	175	250	308	293	186	309	353	270	202	223	378	457
62.0544	0	599	236	312	175	251	309	293	187	309	354	269	202	224	377	456
62.1773	0	598	237	314	175	250	309	294	189	309	354	269	203	225	378	456
62.3002	0	599	240	313	176	252	311	295	188	311	355	269	203	227	379	458
62.423	0	597	242	315	177	254	312	296	187	311	357	269	203	226	380	459
62.5459	0	600	237	312	175	251	310	293	188	310	354	270	201	222	377	457
62.6688	0	599	236	311	175	250	309	292	188	308	353	269	201	222	377	457
62.7917	0	599	236	312	175	250	309	291	187	309	352	270	203	223	377	456
62.9146	0	598	238	312	174	250	309	292	185	309	352	270	202	225	377	457
63.0374	0	600	240	313	175	252	311	295	187	310	355	268	203	226	379	458
63.1603	0	601	240	315	175	253	311	294	190	310	355	270	203	225	378	457
63.2832	0	598	236	312	174	249	306	289	186	309	351	270	202	222	377	455
63.4061	0	598	234	311	174	248	307	289	185	309	350	269	202	221	376	457
63.529	0	599	236	312	173	249	307	290	187	308	351	268	202	222	376	457
63.6518	0	601	237	313	175	250	309	292	188	309	353	269	202	225	377	457
63.7747	0	599	240	313	175	251	310	293	187	310	353	269	203	225	378	457
63.8976	0	598	238	313	175	251	310	290	185	310	352	271	202	222	378	458
64.0205	0	595	234	310	172	248	306	288	186	308	349	269	202	220	376	456
64.1434	0	600	233	310	173	247	306	287	187	308	349	269	202	220	375	456
64.2662	0	599	234	311	172	247	307	288	186	309	350	269	202	222	376	456
64.3891	0	597	238	311	174	250	308	289	185	309	350	268	203	224	377	458
64.512	0	595	239	312	174	251	310	290	188	310	353	268	203	225	378	458
64.6349	0	600	238	312	174	251	309	289	189	310	351	270	202	221	377	457
64.7578	0	599	234	310	172	246	306	285	186	309	348	269	202	219	375	456
64.8806	0	596	234	311	172	247	306	285	184	308	347	269	201	220	375	457
65.0035	0	595	235	311	172	248	307	287	186	309	349	268	202	221	375	457
65.1264	0	601	238	310	173	249	307	289	187	310	351	269	203	223	376	458
65.2493	0	600	240	313	173	251	310	290	187	311	352	269	203	224	378	458
65.3722	0	597	235	311	171	247	307	285	186	309	349	270	202	219	376	457
65.495	0	594	234	309	171	247	305	285	187	309	348	269	202	218	374	456
65.6179	0	599	234	311	172	246	306	285	187	309	349	267	202	219	375	456
65.7408	0	599	236	309	172	248	307	287	186	310	349	268	202	221	375	456
65.8637	0	601	240	311	172	249	309	288	185	311	350	267	202	223	377	459
65.9866	0	594	240	312	173	250	310	291	187	310	352	268	203	225	378	459
66.1094	0	600	236	312	173	249	309	287	189	310	350	269	202	219	377	458
66.2323	0	598	233	310	170	246	305	283	185	308	346	268	201	219	374	455
66.3552	0	601	234	309	170	245	306	284	184	307	345	267	201	219	374	455
66.4781	0	592	232	310	170	247	307	285	187	308	347	267	201	220	373	455
66.601	0	598	236	309	171	248	308	286	186	310	348	266	202	221	375	456
66.7238	0	595	238	311	171	249	309	288	185	310	349	266	202	222	377	456
66.8467	0	601	238	313	172	250	311	287	186	310	349	267	202	222	377	457
66.9696	0	591	233	309	170	247	307	284	187	308	346	267	200	218	373	454
67.0925	0	597	233	309	170	245	306	285	187	307	347	266	201	218	374	454
67.2154	0	595	233	309	169	247	307	284	185	308	346	266	201	219	374	454
67.3382	0	599	234	311	170	247	308	287	184	309	347	265	201	220	374	455
67.4611	0	589	238	312	172	248	309	289	188	309	350	266	201	222	376	456
67.584	0	596	240	313	171	249	311	291	188	310	352	266	202	224	378	456
67.7069	0	594	233	311	170	247	308	284	186	309	347	267	201	217	374	453
67.8298	0	599	232	308	169	245	306	284	185	306	346	265	200	218	373	453
67.9526	0	589	232	310	170	245	307	285	186	307	346	266	201	218	374	453
68.0755	0	596	234	309	170	246	309	288	186	308	347	265	201	220	374	454
68.1984	0	594	237	310	170	248	309	288	185	310	348	264	201	222	375	454
68.3213	0	599	239	312	171	249	311	291	186	309	349	265	203	225	376	456
68.4442	0	587	239	315	173	250	311	291	188	308	349	267	201	221	377	454
68.567	0	595	234	309	169	247	307	284	188	307	345	267	200	217	374	452
68.6899	0	592	233	309	170	246	306	283	185	307	345	267	201	218	373	452
68.8128	0	597	234	309	170	246	307	283	185	307	345	265	200	219	374	452
68.9357	0	588	237	310	171	247	308	287	187	308	347	265	202	222	375	452
69.0586	0	594	239	311	172	249	311	289	188	308	349	266	202	223	375	453
69.1814	0	595	241	314	173	251	312	290	186	309	350	266	203	224	377	455
69.3043	0	598	235	312	170	248	310	285	186	308	347	267	201	219	375	451
69.4272	0	589	233	310	170	247	308	286	187	307	346	266	201	219	374	453
69.5501	0	594	234	311	170	247	308	287	187	307	348	266	201	221	374	452
69.673	0	595	237	312	171	247	309	288	185	309	348	266	202	223	375	453
69.7958	0	600	239	313	171	250	311	290	187	309	350	266	202	225	377	454
69.9187	0	596	243	314	173	250	313	293	188	310	353	267	204	227	378	455
70.0416	0	595	239	314	172	250	312	288	189	310	350	269	202	222	378	453
70.1645	0	596	233	312	170	247	309	286	186	308	348	267	201	220	375	453
70.2874	0	601	234	312	171	248	309	287	185	309	348	268	203	220	375	453
70.4102	0	597	235	312	171	248	311	288	188	309	350	268	201	222	376	454
70.5331	0	597	239	312	172	249	312	293	188	310	351	267	203	224	378	454
70.656	0	598	242	314	173	251	313	295	187	311	351	268	205	226	379	456
70.7789	0	602	241	316	173	252	314	293	187	311	351	269	203	224	379	455
70.9018	0	596	234	311	171	247	311	289	188	309	350	268	202	220	374	453
71.0246	0	597	235	312	170	247	310	290	188	310	350	269	202	221	375	454
71.1475	0	598	235	312	171	249	310	290	185	311	350	268	203	222	375	454
71.2704	0	602	239	313	172	250	312	292	186	310	350	268	204	225	378	455
71.3933	0	598	241	314	173	250	313	296	189	311	352	268	204	226	379	457
71.5162	0	595	242	316	173	253	314	295	189	312	354	269	204	226	380	455
71.639	0	598	236	313	172	248	310	290	186	310	349	270	202	221	376	454
71.7619	0	602	235	312	171	247	310	291	187	309	349	269	203	222	376	455
71.8848	0	598	236	312	171	247	311	292	188	310	351	268	203	223	376	455
72.0077	0	595	238	313	172	250	311	293	188	312	353	269	203	224	377	456
72.1306	0	600	242	314	173	251	314	295	186	312	352	268	204	226	380	457
72.2534	0	604	240	315	173	252	313	294	187	312	352	270	204	224	379	457
72.3763	0	601	235	312	171	247	309	290	189	310	350	269	202	220	376	455
72.4992	0	595	234	312	172	247	310	291	187	311	350	269	203	222	376	455
72.6221	0	600	235	311	171	248	310	291	186	311	350	269	203	223	376	455
72.745	0	604	238	312	171	249	312	294	187	311	352	267	204	225	378	456
72.8678	0	600	240	314	172	250	312	296	188	311	355	268	204	227	378	458
72.9907	0	595	239	315	173	251	313	295	189	311	353	270	202	223	378	456
73.1136	0	600	234	310	170	246	309	290	186	311	349	270	202	220	375	455
73.2365	0	604	234	311	170	247	308	289	185	311	349	269	202	222	375	454
73.3594	0	600	234	311	169	247	310	291	188	311	351	269	203	222	375	455
73.4822	0	593	237	311	170	248	310	292	187	311	352	269	203	224	376	456
73.6051	0	600	239	312	172	249	311	294	187	313	352	269	204	225	378	458
73.728	0	603	239	313	172	250	312	293	187	311	351	270	203	224	378	457
73.8509	0	600	232	309	170	248	307	290	188	309	350	269	202	220	374	455
73.9738	0	593	233	309	171	248	307	290	187	310	350	269	203	220	374	454
74.0966	0	598	233	310	170	246	308	290	185	310	349	270	202	221	375	456
74.2195	0	601	236	310	170	247	309	291	186	311	350	268	202	223	375	456
74.3424	0	600	238	311	171	248	310	294	188	311	353	268	203	224	376	457
74.4653	0	594	235	311	171	249	309	291	188	311	351	270	202	220	375	455
74.5882	0	598	231	308	169	245	306	289	185	309	348	268	202	219	373	455
74.711	0	600	233	309	169	246	306	289	186	309	349	269	202	220	373	454
74.8339	0	599	232	309	169	247	307	291	188	309	350	268	201	221	373	455
74.9568	0	593	235	309	171	246	309	293	187	310	351	269	201	223	375	457
75.0797	0	599	236	311	171	249	310	293	186	311	352	269	201	224	376	457
75.2026	0	601	236	312	171	250	310	293	187	310	351	269	202	221	376	455
75.3254	0	599	230	308	169	245	305	290	187	308	349	268	201	218	372	454
75.4483	0	588	230	308	169	244	305	289	185	308	348	268	201	218	372	455
75.5712	0	598	231	309	168	245	306	290	184	308	348	267	201	219	372	454
75.6941	0	601	234	309	168	246	308	291	186	310	349	268	200	222	373	455
75.817	0	598	235	309	169	248	309	295	187	310	351	267	201	222	374	456
75.9398	0	594	237	311	171	249	310	295	188	310	352	268	202	223	376	457
76.0627	0	596	232	310	170	247	309	291	186	310	349	268	200	218	374	455
76.1856	0	597	229	307	169	244	306	290	185	307	348	267	199	218	372	454
76.3085	0	598	230	308	167	245	305	292	187	307	349	267	200	218	372	455
76.4314	0	593	231	308	168	245	306	291	186	308	350	267	200	219	371	454
76.5542	0	596	233	308	169	246	307	293	185	309	349	267	201	222	373	455
76.6771	0	599	235	309	170	248	309	296	186	310	352	266	200	223	374	456
76.8	0	599	234	311	170	248	310	294	188	309	351	267	201	220	374	455
76.9229	0	593	230	308	168	245	304	291	186	307	349	268	199	217	371	454
77.0458	0	594	230	308	169	245	304	290	184	307	348	266	199	218	369	454
77.1686	0	597	231	307	169	245	304	291	185	307	349	266	200	218	371	453
77.2915	0	595	234	308	168	246	306	295	187	308	350	265	200	220	372	454
77.4144	0	593	236	309	169	247	308	296	186	309	352	266	200	222	373	455
77.5373	0	601	237	311	170	249	310	297	185	310	352	265	201	223	375	458
77.6602	0	598	234	311	170	249	309	294	187	309	351	266	200	220	375	456
77.783	0	596	230	307	167	244	304	290	187	306	349	266	199	217	371	453
77.9059	0	593	230	307	168	245	304	291	185	307	348	266	199	217	370	453
78.0288	0	595	230	307	168	245	306	292	184	307	348	265	200	219	371	454
78.1517	0	597	234	307	169	246	306	294	185	308	350	265	200	221	372	455
78.2746	0	596	235	309	169	247	309	297	188	309	352	266	201	223	373	456
78.3974	0	595	236	312	170	250	311	298	186	311	353	266	200	223	374	456
78.5203	0	594	231	309	169	247	307	292	185	307	349	267	200	218	371	454
78.6432	0	595	229	307	168	245	305	293	186	307	350	266	199	217	370	454
78.7661	0	593	230	308	168	244	305	294	188	306	351	265	199	218	370	453
78.889	0	595	232	308	169	247	306	295	186	308	352	265	201	220	371	454
79.0118	0	594	235	310	170	248	309	297	185	308	352	265	201	221	373	455
79.1347	0	596	237	311	171	248	310	300	187	309	355	265	202	223	375	456
79.2576	0	596	234	310	169	247	310	296	188	308	353	267	200	219	372	454
79.3805	0	596	230	308	169	245	306	294	185	307	351	266	200	218	370	453
79.5034	0	598	231	308	169	245	306	295	185	308	351	267	200	218	371	454
79.6262	0	590	232	308	168	246	307	297	186	308	353	265	200	220	371	455
79.7491	0	597	235	309	170	248	309	300	188	310	354	265	202	222	372	455
79.872	0	597	237	311	171	248	311	301	187	310	355	267	202	225	374	455
79.9949	0	600	238	314	172	251	311	300	187	310	355	267	201	223	375	456
80.1178	0	590	232	309	169	246	307	297	187	308	352	267	201	219	371	454
80.2406	0	597	230	309	169	245	305	297	187	309	352	267	200	218	370	453
80.3635	0	594	231	308	169	244	307	298	185	308	352	266	200	220	371	453
80.4864	0	599	234	308	169	247	309	298	185	310	354	266	201	221	371	454
80.6093	0	589	237	310	171	249	310	301	188	310	356	266	202	223	373	454
80.7322	0	595	238	313	172	249	312	306	189	312	358	267	203	226	375	456
80.855	0	595	236	312	171	249	310	300	187	310	355	269	202	221	375	456
80.9779	0	598	231	309	169	246	307	298	185	308	353	267	200	220	371	453
81.1008	0	594	231	309	170	246	307	300	187	309	355	267	201	221	372	452
81.2237	0	595	233	310	170	249	308	301	187	309	356	267	200	221	372	453
81.3466	0	595	236	311	171	250	310	302	186	311	357	267	201	224	374	455
81.4694	0	599	238	312	172	251	311	304	187	310	358	268	203	225	376	457
81.5923	0	594	234	311	171	247	309	302	188	309	356	267	201	221	373	454
81.7152	0	589	232	310	171	247	308	300	188	310	356	268	200	221	372	454
81.8381	0	595	232	310	170	247	309	300	185	310	356	268	201	222	372	454
81.961	0	599	234	309	170	249	309	303	187	309	356	267	202	223	373	454
82.0838	0	597	237	311	172	250	311	305	189	310	358	267	202	226	374	455
82.2067	0	591	239	315	174	251	312	307	189	312	360	269	203	228	376	455
82.3296	0	596	237	313	172	251	312	303	187	310	358	269	201	222	375	454
82.4525	0	599	231	309	170	247	309	301	186	310	357	269	201	220	371	452
82.5754	0	597	232	310	171	249	308	302	189	310	358	269	200	221	372	453
82.6982	0	591	233	309	171	249	309	303	188	311	358	267	201	223	372	452
82.8211	0	597	236	311	171	249	310	304	186	311	358	268	202	225	374	455
82.944	0	597	237	313	171	251	312	306	187	310	359	268	203	226	375	455
83.0669	0	597	239	315	173	253	313	307	189	311	360	269	202	225	376	455
83.1898	0	585	232	309	171	247	309	302	188	310	358	269	200	219	372	453
83.3126	0	596	232	309	171	248	308	301	185	310	357	268	200	223	372	453
83.4355	0	599	232	310	171	249	308	302	187	310	357	268	201	222	372	452
83.5584	0	597	234	311	171	250	309	305	189	310	360	268	201	225	373	453
83.6813	0	593	237	311	171	251	311	306	188	311	360	269	202	226	374	454
83.8042	0	596	237	313	173	251	311	304	187	311	359	268	201	223	374	454
83.927	0	599	232	310	170	248	308	302	186	309	357	269	200	221	371	452
84.0499	0	597	233	310	171	248	308	302	189	309	360	268	201	222	372	453
84.1728	0	593	233	311	171	249	308	303	188	310	359	268	201	223	372	454
84.2957	0	597	235	310	172	250	309	305	186	311	359	268	201	225	373	455
84.4186	0	599	238	313	173	251	311	308	188	311	360	268	202	226	375	455
84.5414	0	599	237	314	173	252	311	307	189	311	362	269	201	224	374	454
84.6643	0	594	231	310	171	248	307	302	188	310	358	270	201	221	372	453
84.7872	0	597	231	310	170	248	308	303	186	309	358	268	201	221	371	453
84.9101	0	599	233	310	171	249	307	304	187	310	360	266	199	221	371	453
85.033	0	598	235	310	170	250	309	306	188	310	360	267	200	223	372	454
85.1558	0	596	237	312	172	251	311	307	188	312	361	268	201	225	374	455
85.2787	0	597	239	314	172	253	311	306	188	311	361	269	201	225	375	455
85.4016	0	599	232	310	171	249	307	303	187	309	358	269	199	220	371	453
85.5245	0	599	231	309	170	248	306	302	189	308	359	267	199	221	371	453
85.6474	0	595	232	309	171	247	307	302	188	308	358	268	199	222	371	454
85.7702	0	596	234	310	170	250	308	303	186	310	359	268	200	223	372	454
85.8931	0	599	236	310	171	250	309	306	187	310	361	267	200	225	373	455
86.016	0	599	237	313	173	252	311	307	190	311	362	268	200	225	374	456
86.1389	0	595	231	309	170	248	308	303	187	309	359	269	199	221	371	453
86.2618	0	596	231	310	171	248	306	302	186	308	359	268	198	220	371	455
86.3846	1	599	232	309	170	249	306	303	187	309	359	267	199	221	371	454
86.5075	0	598	234	311	171	249	308	306	189	310	361	267	199	224	372	456
86.6304	0	596	237	311	171	251	310	308	188	312	362	268	200	225	374	456
86.7533	0	603	239	313	172	253	311	308	187	311	363	268	200	225	375	457
86.8762	0	600	234	312	171	250	309	304	187	310	360	268	198	221	372	455
86.999	0	599	231	309	170	248	307	304	188	309	359	267	198	221	371	454
87.1219	0	595	231	309	170	248	306	304	186	309	359	267	198	221	371	454
87.2448	0	596	232	310	170	248	307	304	185	310	359	267	199	222	371	455
87.3677	0	599	236	311	171	250	308	306	188	310	361	266	199	224	373	456
87.4906	0	598	239	312	172	252	310	309	189	310	363	266	199	227	374	457
87.6134	0	598	240	314	173	253	312	308	189	311	363	268	199	224	376	457
87.7363	0	597	233	310	171	247	307	302	186	310	359	268	198	221	372	455
87.8592	0	598	232	309	170	248	306	303	188	309	359	267	198	221	371	454
87.9821	0	596	232	310	170	248	307	304	188	309	360	267	198	222	372	454
88.105	0	596	236	309	171	250	309	304	187	310	361	266	198	222	372	456
88.2278	0	595	237	311	171	251	309	307	187	310	361	266	199	225	374	456
88.3507	0	598	239	312	172	252	311	308	189	311	363	266	199	225	375	457
88.4736	0	597	234	311	172	250	309	304	190	310	361	268	198	221	373	455
88.5965	0	595	232	310	171	249	306	304	187	309	360	265	197	220	371	453
88.7194	0	593	232	310	170	249	307	303	186	309	360	265	197	220	372	455
88.8422	0	591	234	310	170	250	309	306	188	309	361	264	197	223	373	455
88.9651	0	597	239	311	171	250	310	308	189	310	363	265	197	225	374	455
89.088	0	597	241	313	172	252	311	308	188	311	364	265	198	227	376	456
89.2109	0	599	239	314	172	253	312	306	187	310	362	266	197	224	375	455
89.3338	0	591	232	309	170	249	307	303	188	308	360	265	197	219	371	454
89.4566	0	595	232	309	170	249	307	304	188	308	361	264	196	220	371	454
89.5795	0	596	232	310	170	249	308	303	187	309	360	264	197	221	371	453
89.7024	0	599	236	311	171	250	308	306	186	309	361	264	198	224	372	454
89.8253	0	589	239	311	173	251	311	309	188	310	363	264	198	225	375	456
89.9482	0	596	241	314	173	253	311	310	189	310	365	265	199	227	376	455
90.071	0	595	235	312	172	250	309	304	187	309	361	266	197	221	374	454
90.1939	0	598	233	310	170	247	307	302	186	308	359	264	196	220	372	453
90.3168	0	590	234	310	171	248	308	304	188	308	361	265	196	221	372	453
90.4397	0	596	234	312	170	249	308	305	188	309	362	264	196	222	373	453
90.5626	0	596	237	311	171	251	310	306	186	309	362	264	198	225	374	454
90.6854	0	601	241	313	171	253	312	308	187	310	363	263	198	226	376	455
90.8083	0	595	235	313	172	250	311	306	188	309	362	265	196	221	374	454
90.9312	0	593	232	310	170	248	307	306	188	307	362	264	196	221	372	452
91.0541	0	595	232	311	171	250	309	305	187	308	361	264	197	222	373	453
91.177	0	599	236	311	171	249	310	306	187	308	362	264	197	224	374	454
91.2998	0	595	239	313	172	251	311	310	189	309	364	265	197	226	375	455
91.4227	0	591	240	314	173	253	312	310	189	310	366	265	198	227	376	456
91.5456	0	597	236	314	172	253	311	305	188	310	362	266	197	222	375	454
91.6685	0	599	232	309	170	249	307	304	186	308	361	265	197	221	372	453
91.7914	0	597	233	311	170	248	308	305	189	307	362	264	196	221	372	453
91.9142	0	591	233	312	171	249	310	306	188	309	363	265	197	222	373	453
92.0371	0	597	237	311	170	251	310	307	186	309	362	265	198	224	374	456
92.16	0	601	238	313	172	252	312	310	188	310	364	264	198	226	375	455
92.2829	0	598	236	313	173	251	311	307	189	308	365	265	197	222	373	454
92.4058	0	586	231	309	169	248	308	304	188	308	361	266	196	220	371	452
92.5286	0	596	232	309	171	247	308	304	185	308	362	264	197	220	371	454
92.6515	0	599	233	310	171	249	309	305	187	308	362	264	196	223	371	454
92.7744	0	598	237	311	171	249	310	308	188	309	364	264	197	224	373	454
92.8973	0	592	239	312	172	252	311	309	188	309	365	265	197	226	374	455
93.0202	0	597	237	313	172	252	311	307	187	309	364	266	198	223	374	455
93.143	0	599	231	310	170	248	308	305	187	307	362	265	196	220	370	454
93.2659	0	598	232	310	170	249	308	306	188	308	363	265	197	221	371	455
93.3888	0	594	232	310	171	249	309	307	187	308	364	265	196	222	371	455
93.5117	0	597	235	311	170	251	310	308	186	308	364	266	196	224	372	456
93.6346	0	601	237	312	172	254	312	310	187	310	366	265	198	225	373	456
93.7574	0	599	234	310	172	250	310	307	189	308	365	267	197	221	372	455
93.8803	0	595	231	309	171	248	307	305	187	308	363	266	197	220	370	454
94.0032	0	602	233	311	170	249	308	304	185	309	363	265	197	221	370	455
94.1261	0	600	234	310	171	250	308	306	187	310	364	266	196	222	371	455
94.249	0	599	236	311	170	251	310	309	189	309	366	265	198	224	372	457
94.3718	0	598	237	312	172	254	311	310	187	309	367	266	198	225	374	457
94.4947	0	598	233	310	171	251	309	305	186	309	363	267	196	220	370	455
94.6176	0	599	231	309	169	247	307	304	187	308	362	265	196	218	369	454
94.7405	0	598	231	308	170	249	307	305	189	308	363	266	197	220	370	454
94.8634	0	598	232	310	170	249	308	305	187	310	363	265	197	221	370	455
94.9862	0	597	234	310	170	250	309	307	186	309	364	266	198	223	371	456
95.1091	0	599	237	312	173	252	311	311	187	309	366	266	198	225	372	457
95.232	0	599	233	311	171	251	310	306	189	309	365	267	196	220	370	455
95.3549	0	600	229	307	169	249	305	304	186	308	362	266	196	219	369	455
95.4778	0	602	230	309	170	249	306	303	185	307	362	266	196	220	369	456
95.6006	0	594	231	309	169	249	307	305	187	308	363	266	196	221	368	455
95.7235	0	600	234	309	170	251	309	307	187	309	364	265	197	223	370	456
95.8464	0	599	235	311	170	251	310	309	187	310	365	265	197	224	371	457
95.9693	0	603	233	311	171	251	309	306	186	309	363	266	196	220	370	456
96.0922	0	592	230	307	170	249	307	305	187	307	363	265	196	218	368	455
96.215	0	600	231	308	170	249	307	305	188	307	364	266	196	219	369	454
96.3379	0	599	231	309	170	251	308	305	185	309	364	265	196	221	368	455
96.4608	0	604	236	310	170	252	309	308	185	309	364	265	197	222	370	457
96.5837	0	600	238	311	172	253	311	311	188	310	367	265	197	224	370	458
96.7066	0	600	234	312	171	252	310	309	189	309	366	267	196	221	370	456
96.8294	0	600	230	308	170	250	306	304	186	308	362	266	196	218	368	455
96.9523	0	603	230	308	169	250	307	304	185	308	362	264	196	219	368	455
97.0752	0	602	231	309	170	250	308	307	188	308	364	264	196	220	368	456
97.1981	0	595	234	308	170	252	310	308	188	308	365	265	196	223	369	456
97.321	0	601	237	310	171	253	310	309	186	310	365	265	197	224	371	457
97.4438	0	603	236	313	171	255	311	309	187	309	365	266	197	223	372	458
97.5667	0	601	230	309	169	250	308	306	187	308	364	265	195	218	368	456
97.6896	0	590	231	309	170	250	308	306	187	308	364	265	195	219	367	455
97.8125	0	600	231	309	169	250	308	306	185	309	364	265	195	220	368	457
97.9354	0	602	234	309	170	251	309	308	186	308	364	265	197	222	369	456
98.0582	0	602	236	310	171	253	311	310	189	308	366	265	197	224	371	458
98.1811	0	597	238	312	172	255	312	310	189	309	366	266	196	223	371	457
98.304	0	600	231	309	171	251	309	305	186	308	363	266	196	220	368	455
98.4269	0	603	231	309	170	252	308	307	186	308	365	264	195	220	368	455
98.5498	0	602	231	310	169	250	308	309	189	308	365	265	196	221	368	456
98.6726	0	599	234	311	170	251	310	309	187	309	366	266	196	222	370	457
98.7955	0	600	237	312	171	253	312	311	186	309	366	265	196	225	371	459
98.9184	0	605	238	314	172	256	313	312	188	310	368	265	196	224	371	458
99.0413	0	602	232	310	171	251	310	307	189	308	365	266	195	218	368	456
99.1642	0	598	231	309	170	250	309	307	186	307	365	266	195	219	368	456
99.287	0	604	231	309	169	250	309	306	185	308	364	265	195	220	369	457
99.4099	0	603	232	310	170	251	310	308	187	308	365	265	196	223	369	458
99.5328	0	602	236	311	171	253	311	311	189	309	367	265	197	224	371	459
99.6557	0	600	239	313	172	255	312	312	187	310	368	266	197	224	373	458
99.7786	0	601	233	311	171	252	310	307	186	308	364	267	195	220	369	457
99.9014	0	602	230	310	169	250	308	306	186	308	364	266	195	219	367	456
100.024	0	601	231	310	169	249	309	306	188	307	364	265	195	220	368	457
100.147	0	601	232	310	171	250	309	307	186	309	365	265	195	222	368	456
100.27	0	600	235	310	170	252	311	309	186	309	364	265	196	223	370	457
100.393	0	603	238	312	171	255	313	310	188	309	367	265	196	224	371	459
100.516	0	602	232	310	170	250	310	307	188	308	365	266	195	219	368	456
100.639	0	601	231	309	170	250	309	306	186	307	363	267	195	220	368	456
100.762	0	599	231	310	169	250	309	305	185	308	363	264	195	220	367	457
100.884	0	597	233	310	170	252	310	308	187	309	366	265	196	222	369	457
101.007	0	602	237	310	171	253	310	310	189	309	368	265	196	223	370	458
101.13	0	602	238	313	172	255	311	310	187	310	367	267	196	224	371	459
101.253	0	605	232	310	170	250	309	304	186	308	364	266	195	218	368	457
101.376	0	596	231	308	169	250	308	305	187	307	364	265	195	219	367	456
101.499	0	603	231	308	169	249	308	304	188	307	364	265	195	220	367	456
101.622	0	601	234	309	170	251	309	306	186	309	365	265	196	221	368	458
101.745	0	606	236	310	171	252	311	308	186	310	365	265	196	224	370	459
101.868	0	597	238	312	171	254	311	311	188	310	368	264	197	225	372	460
101.99	0	603	234	312	172	252	311	306	187	309	366	266	195	221	369	457
102.113	0	600	231	308	169	250	308	304	185	307	363	267	195	219	367	456
102.236	0	607	232	309	169	251	308	303	185	307	363	266	195	220	367	458
102.359	0	595	231	310	169	250	308	306	187	308	364	266	195	221	367	459
102.482	0	602	236	311	170	251	310	307	188	309	366	266	196	223	368	459
102.605	0	603	237	311	170	253	312	308	186	310	366	266	198	223	371	459
102.728	0	604	232	312	170	252	310	304	186	309	364	266	194	220	368	458
102.851	0	601	231	309	170	250	308	304	188	307	364	266	195	219	367	457
102.973	0	596	230	309	169	249	307	305	187	308	364	266	195	220	367	457
103.096	0	602	231	309	169	252	309	304	186	309	364	266	196	222	368	457
103.219	0	605	236	310	170	252	311	308	186	309	365	265	195	223	368	458
103.342	0	604	238	312	171	254	312	311	189	309	367	266	197	225	371	460
103.465	0	597	233	311	170	252	311	305	189	309	365	266	195	219	368	458
103.588	0	602	230	308	169	249	308	303	184	307	363	266	195	217	367	458
103.711	0	604	230	309	168	250	308	303	185	307	361	265	195	220	367	457
103.834	0	603	231	309	169	250	308	305	188	308	364	264	196	221	368	458
103.956	0	592	235	309	170	251	310	306	187	309	365	265	195	223	368	459
104.079	0	602	237	312	170	253	312	308	186	309	365	264	197	224	370	459
104.202	0	605	235	312	172	254	311	307	186	309	364	265	195	221	370	458
104.325	0	603	230	308	169	249	308	303	188	307	363	265	194	219	367	457
104.448	0	591	230	309	169	249	308	303	187	307	362	264	194	219	367	456
104.571	0	600	231	310	169	250	308	303	184	308	362	264	194	220	367	456
104.694	0	603	233	309	170	251	309	306	186	308	364	264	195	222	368	457
104.817	0	604	236	311	170	252	311	308	189	309	365	264	195	224	370	458
104.94	0	599	233	312	171	253	310	306	188	308	365	265	194	220	369	456
105.062	0	599	231	309	169	250	307	302	185	307	362	264	194	218	366	457
105.185	0	603	231	310	169	250	308	303	186	306	362	263	195	220	366	456
105.308	0	602	231	310	169	249	309	305	186	308	364	263	195	222	367	456
105.431	0	599	235	310	169	252	311	307	187	308	365	263	195	222	369	458
105.554	0	605	237	313	171	253	312	308	186	309	365	263	195	225	371	458
105.677	0	603	234	311	170	252	310	305	186	307	363	264	195	220	369	456
105.8	0	603	230	309	169	249	307	302	188	306	363	265	193	217	367	456
105.923	0	600	230	309	169	249	308	302	187	306	362	265	193	218	366	454
106.045	0	601	231	310	169	250	309	303	185	307	362	264	195	220	366	456
106.168	0	602	235	310	168	250	310	306	187	307	363	264	195	223	368	456
106.291	0	601	236	311	170	253	311	307	189	308	364	263	195	224	370	458
106.414	0	601	236	312	171	253	311	305	187	308	364	265	194	221	370	457
106.537	0	599	230	308	169	249	308	301	185	307	360	263	194	218	366	455
106.66	0	595	230	308	168	249	308	302	187	306	361	263	193	219	366	455
106.783	0	600	231	309	169	248	307	303	187	306	361	263	194	219	366	456
106.906	0	601	233	309	169	251	308	304	185	307	361	263	194	221	369	457
107.028	0	604	236	310	171	251	310	306	185	307	362	263	194	223	370	458
107.151	0	595	234	311	170	252	310	303	188	306	363	264	194	220	368	457
107.274	0	602	230	308	168	249	307	302	188	306	362	263	193	218	367	456
107.397	0	600	230	309	168	248	306	301	185	306	360	264	194	218	366	455
107.52	0	606	232	309	168	249	307	302	185	305	360	263	194	221	367	456
107.643	0	596	234	309	169	251	309	305	188	307	363	263	193	222	368	457
107.766	0	601	237	311	170	252	310	306	188	307	365	264	194	224	369	457
107.889	0	602	234	311	169	252	310	303	186	307	363	264	194	219	368	457
108.012	0	605	229	308	169	248	305	300	185	305	360	264	193	218	366	456
108.134	0	602	230	309	168	249	307	302	187	305	361	263	193	218	365	455
108.257	0	595	231	309	169	249	307	302	187	305	361	263	193	219	366	455
108.38	0	601	235	309	169	251	309	302	186	307	362	263	194	221	367	456
108.503	0	603	236	311	170	253	310	305	186	308	363	263	196	222	369	458
108.626	0	602	234	313	170	251	310	304	189	307	363	264	193	219	368	457
108.749	0	590	229	309	169	249	306	300	187	305	360	264	193	217	365	456
108.872	0	600	229	309	167	249	306	300	184	306	360	263	194	218	366	456
108.995	0	603	230	309	168	249	307	300	185	306	360	263	193	220	366	455
109.117	0	602	235	308	169	251	309	303	189	307	362	262	194	222	367	457
109.24	0	597	236	310	170	254	309	304	187	307	363	264	194	222	368	457
109.363	0	599	231	310	169	250	308	300	185	306	360	264	193	218	367	455
109.486	0	600	229	308	168	248	306	300	185	304	360	264	193	217	365	454
109.609	0	602	230	309	168	250	307	300	187	305	361	264	193	219	366	456
109.732	0	598	233	308	170	250	307	300	186	307	362	263	193	221	367	457
109.855	0	606	235	309	169	250	310	303	185	307	362	263	194	222	368	457
109.978	0	604	237	312	170	254	311	304	187	307	363	264	195	223	370	457
110.1	0	601	231	309	169	250	307	300	188	305	361	265	192	217	367	455
110.223	0	600	228	307	168	248	305	298	185	305	359	264	193	217	365	454
110.346	0	599	230	308	168	249	305	297	184	306	359	263	193	218	365	456
110.469	0	601	231	309	169	250	306	300	186	306	360	263	193	220	365	456
110.592	0	602	234	308	169	251	309	301	187	306	362	263	193	222	368	457
110.715	0	602	236	311	170	253	310	303	187	308	362	264	195	222	369	456
110.838	0	603	231	311	169	251	309	298	186	306	359	264	193	218	366	455
110.961	0	595	229	307	167	248	306	298	186	305	359	264	193	217	365	456
111.084	0	601	229	308	168	249	306	298	187	305	359	263	193	218	365	455
111.206	0	599	230	309	168	249	307	298	185	306	359	263	194	220	366	456
111.329	0	604	233	308	168	251	308	300	186	307	360	263	194	220	368	457
111.452	0	600	235	310	169	252	309	302	188	307	362	264	194	222	368	458
111.575	0	600	230	308	169	249	308	299	187	305	359	264	193	218	366	455
111.698	0	599	228	307	168	249	305	297	184	305	358	264	192	218	365	456
111.821	0	604	229	308	168	249	306	298	184	306	359	263	194	219	366	456
111.944	0	601	231	308	168	250	307	299	186	306	361	263	193	220	366	457
112.067	0	595	235	309	170	252	308	302	187	307	362	264	194	223	369	458
112.189	0	602	237	311	170	253	310	302	185	308	363	264	194	223	369	459
112.312	0	603	231	309	168	250	308	296	186	306	360	265	193	217	366	457
112.435	11	602	229	307	167	247	305	298	187	305	360	264	193	217	365	456
112.558	0	591	229	308	167	249	306	297	185	307	359	264	194	218	366	456
112.681	0	599	230	308	167	248	307	297	184	306	360	263	194	220	366	457
112.804	0	603	233	309	167	251	308	300	186	307	361	264	194	222	367	458
112.927	0	602	235	312	170	252	309	304	188	307	363	263	195	224	370	459
113.05	0	598	233	310	168	253	310	300	187	307	361	265	194	219	369	458
113.172	0	599	228	308	168	248	305	296	184	306	358	264	193	217	365	456
113.295	0	603	229	309	166	249	306	297	185	306	359	264	193	219	366	457
113.418	0	601	230	309	167	247	306	299	186	306	361	264	195	220	367	458
113.541	0	597	234	308	168	249	308	299	185	307	361	264	194	222	368	458
113.664	0	599	235	310	169	252	310	301	185	308	362	264	195	224	370	459
113.787	0	601	234	311	169	252	310	299	187	307	361	264	194	220	370	457
113.91	0	599	229	308	168	249	307	298	187	306	361	264	193	218	366	456
114.033	0	599	229	308	167	248	307	297	185	306	360	264	194	219	367	456
114.156	0	596	230	309	167	250	307	298	184	307	359	264	195	221	368	457
114.278	0	599	233	309	168	250	309	301	187	306	363	263	195	222	369	458
114.401	0	601	237	311	169	252	311	303	188	307	363	263	195	224	371	458
114.524	0	600	234	311	169	252	310	299	186	308	362	266	194	221	370	458
114.647	0	602	228	307	167	248	307	297	185	305	359	263	194	219	366	456
114.77	0	594	230	308	167	248	308	298	186	306	360	263	194	219	366	456
114.893	0	600	229	309	167	249	308	300	186	306	361	262	194	221	368	456
115.016	0	599	234	309	168	250	309	299	186	307	361	264	194	223	369	457
115.139	0	604	236	311	169	252	311	302	186	307	362	263	196	225	371	458
115.261	0	595	235	312	169	253	311	300	188	306	363	264	194	221	370	456
115.384	0	599	228	308	166	248	307	297	188	305	360	264	193	217	367	455
115.507	0	599	229	308	167	248	307	296	186	306	359	264	193	219	368	456
115.63	0	603	229	308	168	247	308	297	184	305	359	263	194	220	368	455
115.753	0	598	233	308	168	250	309	300	186	307	361	262	194	222	369	456
115.876	0	594	236	311	169	251	311	303	188	307	363	263	195	224	370	457
115.999	0	599	233	312	168	250	310	300	186	306	360	264	194	221	370	457
116.122	0	602	229	308	167	248	307	296	185	305	359	263	194	219	368	454
116.244	0	599	230	309	167	247	307	298	187	305	361	264	194	220	368	454
116.367	0	593	232	308	168	249	308	299	185	305	360	262	194	221	368	456
116.49	0	599	234	310	168	251	309	300	185	307	361	263	195	223	369	457
116.613	0	603	236	311	170	253	311	303	186	308	362	262	194	224	371	457
116.736	0	599	231	311	168	250	309	299	187	305	360	264	194	219	369	455
116.859	0	595	227	308	167	247	306	298	186	305	360	263	193	218	367	454
116.982	0	598	229	309	167	247	307	297	185	305	358	262	193	219	368	456
117.105	0	600	230	310	167	250	308	299	185	305	360	263	194	220	368	455
117.228	0	601	234	310	167	250	310	302	188	306	362	263	194	222	369	456
117.35	0	597	236	311	169	253	310	303	187	307	363	263	195	223	371	456
117.473	0	597	229	310	168	249	308	297	185	306	359	264	193	218	367	455
117.596	0	601	228	308	166	247	305	296	185	304	358	263	193	218	366	454
117.719	0	600	228	309	167	247	306	297	187	306	359	262	194	219	367	455
117.842	0	595	229	310	168	248	307	298	185	306	359	263	194	220	367	455
117.965	0	597	233	310	169	251	309	299	184	307	360	263	195	222	369	457
118.088	0	601	235	311	168	252	309	300	186	306	361	262	195	221	370	456
118.211	0	598	229	308	167	247	306	297	186	304	359	263	193	217	366	454
118.333	0	598	228	308	166	248	305	297	185	306	359	263	193	218	366	454
118.456	0	596	228	307	166	248	305	296	184	304	359	263	194	219	366	455
118.579	0	598	231	307	167	249	307	299	187	305	360	262	193	221	367	455
118.702	0	600	233	309	168	250	308	301	187	306	362	262	194	222	370	457
118.825	0	599	233	312	168	250	309	299	186	307	360	264	194	220	369	456
118.948	0	601	227	307	166	247	305	295	184	305	357	263	192	217	366	455
119.071	0	593	227	308	166	247	305	297	185	305	358	263	193	218	366	455
119.194	0	600	229	308	166	247	305	297	186	305	359	263	194	218	366	454
119.316	0	598	231	307	167	248	306	299	184	306	359	264	194	221	367	456
119.439	0	603	234	309	167	250	308	300	185	307	360	263	195	223	369	457
119.562	0	595	233	312	169	251	309	302	187	307	362	264	194	221	369	457
119.685	0	600	227	308	167	247	304	296	186	304	358	264	193	217	366	455
119.808	0	599	227	307	165	247	304	296	184	305	357	263	194	218	366	455
119.931	0	603	228	307	167	247	304	295	184	305	357	263	194	218	366	455
120.054	0	599	231	308	167	248	307	299	186	306	358	264	194	221	366	456
120.177	0	594	232	308	168	248	307	301	186	307	361	263	196	221	368	457
120.3	0	601	234	311	169	252	310	300	185	308	361	263	196	222	370	458
120.422	0	602	228	309	167	248	305	296	185	306	358	264	193	218	366	456
120.545	0	600	228	309	166	247	305	297	186	305	359	264	193	219	366	457
120.668	0	594	228	309	167	248	304	297	185	306	359	264	194	219	366	457
120.791	0	600	230	309	167	249	305	298	184	306	359	264	195	221	367	458
120.914	0	603	234	311	168	250	307	300	185	307	361	263	194	223	369	459
121.037	0	601	235	311	170	252	310	302	187	307	362	264	195	222	370	459
121.16	0	596	229	307	167	248	306	297	186	306	359	265	194	217	367	456
121.283	0	600	227	308	166	248	304	297	183	306	358	263	193	218	365	458
121.405	0	601	228	308	167	248	305	297	185	306	358	263	193	219	366	456
121.528	0	601	232	309	167	249	306	299	187	307	360	263	194	220	368	457
121.651	0	598	234	310	168	250	308	302	186	307	362	262	194	221	368	458
121.774	0	600	236	312	168	253	310	303	186	309	362	264	195	223	371	460
121.897	0	603	230	311	168	249	307	298	186	306	360	264	193	218	368	457
122.02	0	602	228	308	166	247	306	298	186	305	358	263	193	217	366	455
122.143	0	597	228	310	167	247	305	299	185	307	358	262	193	218	366	455
122.266	0	599	230	310	166	249	306	298	184	306	358	262	193	219	367	456
122.388	0	602	234	311	167	250	308	300	186	306	359	263	195	222	368	458
122.511	0	600	235	313	169	252	310	304	187	308	363	262	195	223	371	459
122.634	0	598	232	312	168	251	308	300	186	306	360	264	193	219	368	457
122.757	0	598	228	309	166	248	306	297	184	305	357	262	192	217	366	456
122.88	0	600	229	309	167	248	306	297	185	306	359	262	193	218	366	457
123.003	0	600	230	309	168	248	306	299	187	306	360	262	194	220	367	456
123.126	0	600	233	310	168	250	308	301	186	307	360	262	194	221	369	457
123.249	0	597	235	313	168	253	310	303	185	307	361	262	195	223	371	459
123.372	0	594	229	310	167	249	307	298	188	305	359	263	194	218	367	456
123.494	0	601	228	309	167	248	304	297	186	304	359	262	192	217	366	456
123.617	0	598	229	309	167	248	305	298	185	305	359	263	193	218	367	456
123.74	0	603	230	309	167	248	306	300	184	305	359	261	194	220	367	456
123.863	0	593	234	310	167	250	308	302	186	305	361	262	194	222	369	457
123.986	0	600	235	312	169	252	310	305	188	307	363	262	194	223	370	458
124.109	0	600	231	311	167	251	308	300	185	306	359	263	193	218	368	455
124.232	0	603	227	308	166	247	305	298	184	304	358	262	192	217	366	454
124.355	0	597	227	308	166	247	304	298	187	304	359	262	193	219	366	455
124.477	0	594	229	310	166	247	306	299	186	305	359	262	194	219	367	454
124.6	0	599	233	309	167	249	308	301	185	306	359	262	194	222	367	456
124.723	0	602	235	311	169	251	308	303	184	306	361	261	194	223	369	457
124.846	0	600	232	311	168	250	308	300	188	305	361	264	193	219	369	455
124.969	0	592	228	308	167	248	305	298	185	305	358	263	194	217	367	454
125.092	0	599	229	310	167	248	306	297	184	304	358	262	193	219	367	454
125.215	0	601	229	309	167	248	306	299	185	305	359	262	193	220	367	456
125.338	0	599	232	310	168	251	307	301	187	305	361	262	194	222	368	457
125.46	0	595	234	311	169	250	309	305	186	307	362	262	195	223	370	457
125.583	0	598	231	311	168	250	309	299	185	307	359	263	194	219	368	455
125.706	0	601	227	308	166	247	305	297	184	304	357	262	192	218	366	453
125.829	0	600	228	309	166	247	305	299	186	305	359	263	193	218	365	454
125.952	0	595	228	309	166	248	305	299	185	305	359	263	193	219	366	454
126.075	0	598	233	308	166	249	306	300	184	306	359	263	194	221	367	456
126.198	0	601	234	312	168	250	308	303	186	306	361	262	194	223	370	457
126.321	0	600	234	312	169	253	309	302	188	306	361	264	194	221	370	456
126.444	0	597	228	309	167	247	305	297	185	305	359	264	193	217	366	454
126.566	0	598	228	308	166	247	304	296	183	304	357	262	193	218	366	455
126.689	0	600	228	309	166	247	304	297	186	305	358	263	193	218	366	455
126.812	0	599	231	308	167	249	306	301	187	306	360	263	194	220	367	455
126.935	0	598	233	311	169	249	308	303	185	307	361	263	194	223	368	457
127.058	0	597	233	312	169	252	309	301	186	306	361	263	194	220	369	457
127.181	0	599	228	310	167	247	304	298	186	304	359	263	193	218	366	454
127.304	0	599	228	309	168	248	304	299	186	305	359	263	193	217	366	455
127.427	0	600	230	309	167	248	305	298	184	305	359	263	193	220	366	455
127.549	0	601	232	310	167	249	306	300	185	307	360	262	194	222	367	456
127.672	0	593	234	311	169	250	308	304	186	307	362	263	195	223	369	457
127.795	0	601	237	313	170	253	309	305	188	308	364	263	195	222	371	457
127.918	0	598	229	311	167	249	306	299	184	306	360	265	193	218	367	455
128.041	0	603	228	309	167	248	304	297	184	306	358	262	193	217	367	455
128.164	0	594	228	309	167	248	305	299	186	305	358	263	193	219	366	455
128.287	0	600	230	310	167	249	305	301	185	307	361	262	194	220	367	456
128.41	0	600	233	311	168	250	308	301	185	307	361	262	194	222	370	456
128.532	0	604	237	312	169	252	309	304	185	308	361	263	195	224	370	457
128.655	0	598	234	313	169	250	308	302	187	306	361	264	194	220	370	456
128.778	0	593	229	309	168	248	305	299	186	305	359	264	193	219	367	456
128.901	0	597	228	310	167	249	305	299	185	306	359	264	193	219	367	455
129.024	0	602	229	310	167	248	306	300	185	305	360	262	193	220	368	456
129.147	0	600	234	311	168	250	308	303	187	306	361	263	194	223	369	458
129.27	0	595	235	312	170	252	309	305	187	308	363	263	194	224	371	459
129.393	0	601	232	313	170	251	308	300	185	308	360	265	194	220	369	457
129.516	0	603	228	310	167	248	306	299	185	305	359	264	193	219	367	456
129.638	0	601	229	309	168	249	307	300	187	307	360	263	193	219	368	457
129.761	0	596	232	309	168	249	306	301	186	307	360	263	193	221	368	457
129.884	0	600	235	310	169	251	309	302	184	306	361	263	194	223	371	459
130.007	0	603	236	313	170	252	309	305	185	307	363	262	194	225	372	459
130.13	0	602	233	312	169	251	309	302	188	306	362	264	193	219	370	457
130.253	0	598	228	309	168	247	305	299	187	305	359	263	193	218	367	455
130.376	0	599	229	310	167	248	306	299	184	305	358	262	193	219	368	457
130.499	0	603	230	310	168	249	306	300	185	305	360	263	192	220	368	457
130.621	0	601	233	311	169	250	309	303	187	307	361	262	193	223	370	457
130.744	0	599	236	313	171	253	309	306	187	308	363	263	194	225	372	458
130.867	0	599	233	312	169	252	309	300	186	306	360	264	193	220	370	458
130.99	0	601	228	309	168	248	305	299	185	305	359	263	192	219	366	456
131.113	0	600	229	310	167	247	306	300	187	305	359	262	193	219	367	455
131.236	0	598	230	310	166	249	306	299	185	307	359	263	193	221	368	456
131.359	0	599	233	310	168	251	308	300	184	307	360	262	193	223	369	458
131.482	0	601	236	312	169	253	309	303	187	307	362	262	194	223	371	458
131.604	0	600	231	312	167	250	308	300	188	305	361	264	192	219	370	456
131.727	0	599	229	310	168	249	305	299	185	306	359	264	194	219	367	456
131.85	0	597	230	311	167	248	305	299	184	306	358	262	193	220	367	457
131.973	0	600	232	310	168	250	307	300	186	306	360	263	193	221	368	457
132.096	0	601	235	312	169	250	308	303	187	307	362	263	195	223	370	458
132.219	0	601	236	314	169	252	309	303	186	307	362	264	195	221	371	457
132.342	0	597	228	309	167	248	305	298	184	306	357	263	194	217	367	456
132.465	0	595	229	310	167	249	305	299	186	306	359	263	193	218	366	457
132.588	0	601	230	309	168	248	306	299	186	307	359	264	194	218	367	456
132.71	0	600	231	309	168	249	307	300	185	307	359	263	194	220	368	457
132.833	0	605	234	312	169	250	308	302	185	307	360	263	194	222	370	459
132.956	0	595	234	313	170	252	308	301	187	306	360	264	194	221	369	458
133.079	0	601	228	309	166	247	305	298	187	306	358	264	194	217	366	456
133.202	0	599	227	309	167	248	304	297	184	305	358	264	193	219	366	456
133.325	0	604	227	310	166	247	305	296	184	306	357	264	194	219	367	457
133.448	0	594	231	309	167	249	305	299	186	306	359	264	194	220	367	458
133.571	0	600	234	310	169	249	307	302	187	308	360	263	194	222	368	460
133.693	0	600	231	311	168	250	306	298	185	306	359	264	193	218	367	457
133.816	0	604	226	308	167	247	303	296	184	305	356	264	194	217	366	455
133.939	0	599	228	309	166	248	304	297	185	306	358	264	194	217	365	456
134.062	0	600	231	308	167	248	305	298	186	306	358	264	195	218	366	456
134.185	0	600	232	310	167	248	306	299	184	307	359	264	194	221	367	458
134.308	0	605	234	312	169	252	307	300	185	308	360	264	195	221	368	458
134.431	0	599	228	309	166	246	305	296	186	305	357	264	193	217	366	457
134.554	0	595	227	308	166	246	303	296	185	304	357	265	193	217	365	456
134.676	0	600	228	309	166	247	303	295	184	306	356	264	194	217	365	457
134.799	0	603	231	308	166	248	304	297	184	306	357	263	194	219	366	457
134.922	0	601	233	310	168	249	306	299	186	307	359	263	195	221	367	458
135.045	0	594	235	312	168	250	308	302	186	308	361	264	196	220	369	459
135.168	0	599	228	310	167	247	304	296	184	307	356	264	194	216	366	457
135.291	0	602	227	307	166	246	303	294	183	305	356	264	193	215	364	456
135.414	0	601	227	309	166	247	303	296	186	306	357	263	194	216	365	456
135.537	0	593	230	308	167	247	303	297	186	307	358	262	193	218	366	457
135.66	0	599	232	309	167	248	305	296	184	307	357	263	194	220	366	458
135.782	0	601	235	312	168	251	308	299	185	307	358	263	195	220	369	458
135.905	0	600	228	310	167	248	306	296	186	305	357	263	193	216	366	457
136.028	0	587	228	308	167	247	303	295	185	305	356	263	193	217	365	457
136.151	0	599	227	308	167	247	304	296	184	306	356	263	192	217	365	457
136.274	0	601	232	309	166	248	305	297	184	305	357	263	193	219	366	456
136.397	0	600	233	310	167	249	306	300	187	307	359	262	193	220	368	457
136.52	0	596	234	312	169	252	308	302	186	308	360	264	195	221	369	459
136.643	0	598	229	310	167	248	305	296	183	306	356	263	193	217	367	457
136.765	0	601	228	308	166	246	303	296	183	303	356	262	192	217	364	455
136.888	0	600	228	308	166	246	304	297	186	305	357	262	192	217	365	456
137.011	0	597	231	308	167	247	305	297	185	306	357	262	193	218	366	455
137.134	0	599	233	311	168	249	306	298	184	306	359	262	194	220	367	457
137.257	0	600	235	312	170	250	308	303	186	306	360	261	194	222	369	458
137.38	0	601	232	312	168	250	307	298	187	305	359	263	193	217	367	456
137.503	0	597	227	308	167	246	303	296	185	304	356	262	192	216	365	455
137.626	0	596	228	309	167	247	304	295	183	305	355	262	192	216	365	455
137.748	0	601	228	309	167	248	305	296	185	305	356	262	193	219	365	456
137.871	0	599	232	310	166	248	306	298	186	305	358	261	194	219	367	456
137.994	0	597	234	312	169	249	307	301	186	306	360	261	194	221	369	456
138.117	0	603	231	313	168	250	308	297	184	305	357	263	193	218	369	456
138.24	0	601	229	309	165	247	305	296	185	303	356	262	193	217	366	455
138.363	0	599	228	310	166	247	305	297	186	304	357	262	192	217	365	455
138.486	0	597	231	309	166	248	305	297	184	306	358	261	194	219	367	454
138.609	0	599	233	310	167	251	307	299	184	306	358	262	194	220	368	456
138.732	0	602	236	312	169	251	309	303	186	306	360	262	194	222	370	457
138.854	0	600	233	313	169	250	309	299	187	305	359	263	193	218	368	456
138.977	0	599	228	309	166	247	305	297	185	304	357	262	193	215	365	455
139.1	0	598	229	309	166	248	306	295	183	305	356	262	193	217	366	455
139.223	0	600	230	310	167	248	306	298	186	305	357	262	193	219	367	455
139.346	0	601	233	310	167	249	308	300	187	305	360	262	193	219	367	457
139.469	0	601	235	313	170	250	309	302	186	307	360	262	194	221	369	456
139.592	0	598	233	312	169	251	307	298	185	306	357	263	194	218	368	455
139.715	0	594	228	310	166	247	305	296	185	304	356	262	193	216	366	455
139.837	0	600	228	310	166	248	305	297	186	304	356	262	193	216	366	454
139.96	0	601	230	309	167	249	305	297	184	305	357	262	194	218	366	454
140.083	0	604	233	310	168	249	307	299	184	306	358	262	194	220	368	456
140.206	0	596	234	311	169	251	309	302	186	306	360	263	194	221	369	457
140.329	0	602	230	311	167	249	307	297	186	305	357	263	193	216	368	455
140.452	0	600	229	310	166	247	304	296	184	305	356	263	193	216	367	454
140.575	0	604	229	311	166	248	306	296	183	305	356	263	193	216	366	455
140.698	0	596	232	309	166	248	306	299	185	304	357	262	194	219	367	456
140.82	0	602	234	311	167	250	309	300	187	307	359	263	194	221	369	456
140.943	0	603	235	313	169	252	310	300	186	307	359	264	195	220	370	457
141.066	0	606	228	310	166	248	306	295	184	304	356	264	194	215	367	456
141.189	0	596	227	309	166	248	304	295	185	304	356	263	194	216	366	455
141.312	0	602	228	309	166	247	305	295	186	306	356	264	194	216	366	455
141.435	0	601	231	309	167	248	306	296	184	305	355	263	194	218	367	456
141.558	0	607	234	311	167	250	308	298	184	306	357	263	196	220	369	457
141.681	0	602	235	313	170	250	309	299	187	307	358	264	195	220	370	458
141.804	0	597	228	309	165	246	304	295	185	304	354	264	193	216	366	455
141.926	0	602	227	309	165	247	304	293	183	305	353	263	195	215	366	456
142.049	0	605	227	310	166	246	305	294	183	305	353	263	194	216	367	456
142.172	0	602	232	310	166	247	306	297	185	306	356	263	194	218	368	457
142.295	0	596	233	311	167	248	307	298	186	307	358	262	195	220	369	457
142.418	0	601	232	313	168	249	307	297	184	307	356	264	195	217	368	457
142.541	0	603	228	310	165	246	304	293	184	304	354	263	195	216	366	456
142.664	0	599	228	309	165	245	305	293	186	304	354	264	194	216	366	456
142.787	0	594	231	309	166	248	305	292	186	306	354	263	195	216	367	455
142.909	0	601	234	310	167	249	306	293	184	307	354	263	195	219	369	456
143.032	0	604	234	311	167	249	308	297	185	307	357	263	196	221	370	458
143.155	0	600	232	312	166	250	309	294	187	306	355	265	194	216	368	457
143.278	0	593	227	308	165	247	304	291	185	305	352	264	193	214	365	454
143.401	0	599	227	308	164	245	303	291	183	305	352	263	194	215	366	455
143.524	0	601	229	308	165	246	304	291	184	305	353	262	194	216	366	456
143.647	0	599	231	309	165	246	306	294	186	306	355	262	194	217	367	456
143.77	0	588	233	311	167	248	308	296	186	307	357	263	196	220	369	456
143.892	0	598	232	312	167	249	308	294	184	307	354	264	194	217	369	456
144.015	0	599	226	308	163	246	304	289	184	304	352	263	194	215	366	455
144.138	0	596	227	308	164	246	304	289	185	304	351	262	193	215	366	455
144.261	0	593	229	308	164	245	304	290	185	305	352	261	194	215	366	454
144.384	0	595	230	310	164	246	306	291	185	306	352	261	193	217	367	455
144.507	0	598	233	310	165	247	306	294	185	306	354	262	195	219	369	457
144.63	0	596	231	312	166	248	307	294	187	306	354	262	194	218	369	456
144.753	0	592	227	309	163	245	304	289	185	305	352	262	193	213	366	454
144.876	0	593	227	309	164	246	304	289	183	305	351	261	194	215	366	454
144.998	0	596	228	308	164	245	304	290	184	304	351	261	193	215	367	454
145.121	0	596	231	310	164	247	307	292	186	305	354	260	194	218	368	456
145.244	0	593	234	311	166	247	308	295	186	307	354	261	194	219	370	455
145.367	0	594	234	312	166	251	308	294	184	307	354	261	193	218	371	456
145.49	0	596	227	309	164	245	304	288	185	304	351	262	193	213	367	453
145.613	0	596	227	308	164	245	304	289	186	304	351	261	193	214	367	454
145.736	0	591	228	308	163	245	304	289	184	305	350	260	192	215	366	454
145.859	0	593	230	309	165	245	306	290	183	305	351	261	194	217	368	454
145.981	0	597	234	310	166	247	307	294	185	307	352	260	194	219	370	455
146.104	0	595	236	313	167	249	309	297	187	307	355	261	194	220	371	457
146.227	0	591	230	311	165	246	306	291	186	305	351	262	193	215	369	454
146.35	0	597	227	309	163	245	304	288	183	304	349	261	192	214	367	454
146.473	0	597	227	309	163	244	304	289	183	303	350	261	193	215	367	453
146.596	0	595	230	308	164	246	306	291	186	305	351	260	193	216	368	455
146.719	0	592	233	310	166	247	307	292	185	306	353	261	194	218	369	455
146.842	0	598	235	314	167	248	309	295	184	306	352	261	195	221	371	456
146.964	0	595	229	311	165	246	306	290	185	305	350	261	193	215	368	454
147.087	0	595	227	309	163	244	305	289	185	304	350	260	193	215	367	454
147.21	0	594	228	311	165	246	305	288	186	306	350	261	194	215	368	453
147.333	0	593	232	309	165	246	306	291	183	305	350	260	194	217	369	456
147.456	0	596	233	311	165	247	308	293	186	306	354	259	196	219	370	456
147.579	0	597	236	314	167	249	309	296	187	306	354	261	195	220	372	456
147.702	0	595	232	311	165	248	307	290	185	306	351	263	193	215	370	455
147.825	0	593	227	309	163	244	304	288	183	305	348	261	194	214	366	454
147.948	0	596	228	310	163	244	305	288	185	304	349	260	193	215	367	454
148.07	0	597	230	310	163	245	305	289	186	305	350	260	194	217	368	454
148.193	1	596	233	310	165	245	307	291	185	307	351	260	194	218	369	455
148.316	0	594	235	312	167	246	309	295	185	307	352	260	195	220	371	457
148.439	0	592	234	315	167	249	309	293	187	306	352	261	195	218	371	456
148.562	0	596	228	310	163	245	305	288	186	306	350	261	194	214	367	454
148.685	0	596	227	309	164	245	305	288	184	305	348	261	193	214	367	454
148.808	0	598	229	310	163	244	305	288	184	305	349	259	193	215	367	455
148.931	0	589	232	309	164	245	307	289	186	305	350	259	194	217	368	454
149.053	0	597	234	312	165	247	309	293	186	307	352	260	195	218	370	457
149.176	0	597	234	313	165	248	309	291	186	307	351	262	195	217	370	456
149.299	0	601	228	310	163	244	306	287	184	307	348	261	192	214	367	455
149.422	0	591	228	309	163	244	306	288	185	305	350	261	195	215	368	456
149.545	0	597	230	310	163	244	306	288	186	305	349	260	194	216	367	455
149.668	0	595	232	310	164	245	307	290	184	306	350	259	194	217	369	455
149.791	0	601	234	312	165	248	309	293	185	307	352	260	195	220	370	456
149.914	0	598	235	313	166	249	310	293	187	308	353	261	194	218	371	457
150.036	0	597	227	310	163	244	307	288	187	306	350	261	194	213	367	454
150.159	0	596	226	309	163	244	305	286	184	306	347	259	194	213	366	454
150.282	0	600	229	309	162	243	306	287	184	305	347	259	193	215	367	454
150.405	0	597	231	309	163	245	307	289	187	307	350	258	195	216	368	455
150.528	0	591	234	312	165	246	310	292	187	307	352	260	195	218	368	456
150.651	0	598	236	314	166	248	311	293	186	307	352	260	194	220	370	457
150.774	0	600	228	311	163	244	307	287	185	306	348	260	194	214	367	454
150.897	0	598	227	308	163	243	306	287	186	305	347	259	193	212	365	454
151.02	0	589	227	309	161	243	306	286	185	306	346	259	193	214	366	453
151.142	0	595	229	309	163	243	306	288	184	307	348	258	194	215	366	454
151.265	0	599	232	311	163	247	308	290	185	306	349	258	194	218	368	456
151.388	0	598	233	312	165	247	310	292	187	306	351	259	194	218	370	455
151.511	0	585	227	310	163	242	306	287	186	305	348	260	193	213	366	453
151.634	0	595	227	309	162	242	306	286	184	305	347	257	193	214	367	453
151.757	0	598	227	309	163	243	306	287	185	305	347	258	193	214	366	454
151.88	0	597	230	308	165	242	308	291	187	305	350	257	193	216	367	455
152.003	0	593	233	311	164	245	309	293	185	306	350	258	194	218	369	455
152.125	0	593	233	312	165	247	309	291	185	307	350	259	194	216	369	455
152.248	0	596	226	309	162	243	306	286	185	304	346	258	193	212	365	452
152.371	0	596	226	309	162	242	306	287	186	304	348	258	192	214	365	453
152.494	0	591	228	307	163	242	305	289	185	305	348	258	192	214	364	453
152.617	0	598	230	309	163	243	308	289	183	306	348	256	193	216	367	455
152.74	0	597	232	310	165	245	309	293	186	306	350	256	193	218	369	456
152.863	0	596	230	312	165	244	310	292	187	306	350	258	193	215	367	453
152.986	0	593	226	308	161	241	306	286	184	305	346	257	191	212	363	451
153.108	0	593	225	309	162	241	305	286	183	304	346	257	192	211	364	452
153.231	0	595	227	308	161	242	305	287	184	304	347	256	192	214	365	453
153.354	0	594	231	309	163	243	307	290	187	306	349	257	193	216	366	454
153.477	0	593	232	311	164	245	310	292	186	307	350	257	193	217	368	455
153.6	0	591	229	310	163	245	307	288	184	304	347	259	192	213	367	453
153.723	0	593	225	308	162	241	305	286	185	304	346	257	193	212	364	453
153.846	0	596	226	308	161	242	305	287	186	305	347	257	192	213	364	453
153.969	0	595	228	308	163	242	306	287	184	305	347	256	191	214	366	452
154.092	0	597	230	309	164	243	308	290	184	306	348	257	193	217	367	454
154.214	0	590	233	311	164	246	310	291	186	306	350	258	193	216	367	454
154.337	0	595	226	307	162	242	306	287	186	304	348	258	192	212	365	452
154.46	0	593	225	308	161	241	304	286	184	305	346	258	192	213	363	452
154.583	0	598	227	307	162	243	306	286	183	305	347	258	192	213	364	452
154.706	0	591	230	308	163	243	307	290	185	306	349	258	193	216	366	454
154.829	0	595	232	309	164	243	308	292	186	305	350	258	192	218	367	460
154.952	0	557	231	312	164	247	308	288	185	307	349	259	192	216	369	460
155.075	0	566	225	307	162	242	306	283	184	305	346	259	193	213	368	467
155.197	0	566	224	307	161	242	307	285	185	305	347	258	193	213	368	468
155.32	0	574	227	305	162	241	307	287	186	307	349	259	191	215	367	465
155.443	0	587	230	308	163	243	309	288	185	308	350	259	192	217	366	461
155.566	0	595	231	309	164	246	309	292	185	308	352	259	192	219	368	457
155.689	0	591	226	310	163	244	308	288	187	306	352	261	191	214	364	456
155.812	0	595	225	307	161	241	305	287	186	306	350	260	190	214	361	453
155.935	0	594	226	307	162	243	306	286	184	307	349	260	191	215	363	453
156.058	0	600	228	307	163	242	308	290	185	307	351	259	192	217	364	453
156.18	0	598	231	308	164	245	309	293	187	308	353	259	193	218	365	453
156.303	0	594	230	310	163	247	309	289	187	307	351	261	192	216	365	452
156.426	0	599	225	307	162	242	305	287	184	305	349	260	191	214	362	452
156.549	0	603	226	308	162	244	306	288	185	306	350	259	192	216	362	451
156.672	0	602	228	308	163	245	307	289	187	307	351	260	192	216	363	452
156.795	0	597	231	310	164	246	307	290	187	308	352	261	193	218	364	452
156.918	0	602	230	310	164	247	309	288	185	307	350	262	191	217	365	449
157.041	0	600	226	307	163	244	305	287	186	306	351	260	192	216	362	448
157.164	0	597	229	307	163	244	307	289	188	307	352	261	192	216	364	449
157.286	0	596	230	308	164	245	307	290	186	308	352	260	191	218	363	449
157.409	0	596	232	310	166	246	308	292	184	309	354	260	192	219	365	450
157.532	0	597	230	310	164	246	308	291	187	308	353	262	192	216	365	450
157.655	0	596	226	307	163	243	305	288	187	306	351	261	191	214	362	448
157.778	0	596	225	308	163	244	305	287	185	307	352	261	192	215	362	448
157.901	0	599	228	307	163	245	306	289	185	307	352	261	191	218	362	449
158.024	0	591	231	310	165	245	307	292	186	307	355	260	192	218	364	450
158.147	0	598	227	310	164	246	308	290	187	308	353	261	192	215	363	448
158.269	0	592	224	307	162	243	305	287	184	306	350	261	191	213	360	446
158.392	0	600	225	308	163	243	305	287	184	307	351	260	192	213	361	447
158.515	0	595	228	306	163	244	306	288	186	305	352	260	192	215	361	447
158.638	0	595	230	307	164	244	306	291	186	309	352	260	192	217	362	447
158.761	0	595	228	308	165	247	307	289	185	307	352	262	191	215	362	448
158.884	0	598	224	306	162	242	303	286	183	305	350	261	191	212	359	446
159.007	0	595	225	306	161	242	303	288	186	306	351	260	191	214	359	446
159.13	0	588	226	305	162	243	304	289	185	307	352	260	191	215	359	447
159.252	0	593	229	306	164	244	306	291	184	307	351	260	191	216	361	447
159.375	0	598	229	307	164	245	307	291	186	308	353	261	192	216	361	447
159.498	0	594	224	305	162	242	303	288	186	305	352	261	191	212	358	446
159.621	0	590	225	305	162	244	304	288	184	306	352	260	190	213	359	446
159.744	0	591	225	306	162	244	305	288	183	307	352	260	191	214	358	446
159.867	0	596	228	306	163	244	305	292	185	307	354	261	192	216	360	447
159.99	0	595	229	309	166	246	307	295	187	308	356	260	192	216	362	448
160.113	0	590	223	306	162	243	303	289	184	306	352	261	190	212	357	444
160.236	0	597	222	305	161	241	302	287	183	305	351	261	191	213	357	446
160.358	0	594	224	305	161	242	302	289	184	305	352	260	191	213	357	445
160.481	0	593	226	306	162	243	303	291	186	306	354	259	191	214	358	445
160.604	0	592	228	306	162	244	306	293	186	308	356	260	192	217	359	446
160.727	0	592	229	309	164	248	308	294	185	307	354	262	191	216	361	447
160.85	0	591	222	306	160	243	304	289	185	305	352	260	190	211	356	444
160.973	0	593	222	306	161	243	303	289	186	305	353	260	191	211	357	444
161.096	0	592	224	304	162	242	303	290	184	305	353	261	190	214	357	445
161.219	0	596	226	306	162	244	304	291	184	306	353	260	191	215	358	445
161.341	0	587	228	307	165	244	305	295	186	307	355	260	192	216	359	447
161.464	0	594	229	308	164	246	308	296	187	308	357	261	192	215	360	446
161.587	0	591	224	306	162	244	304	292	184	306	354	261	189	212	357	445
161.71	0	597	225	305	163	244	303	291	184	306	355	260	190	213	357	446
161.833	0	593	225	306	162	244	304	293	185	306	355	260	191	214	358	446
161.956	0	593	227	306	163	245	306	296	186	307	357	260	191	216	359	447
162.079	0	593	229	308	164	246	307	297	185	308	357	260	191	219	361	448
162.202	0	597	231	310	166	248	309	300	185	307	358	260	192	218	362	448
162.324	0	594	224	306	163	245	305	295	187	304	357	260	191	212	358	447
162.447	0	588	223	306	162	244	305	295	186	305	356	260	189	213	357	446
162.57	0	593	224	306	163	244	305	295	183	306	356	260	190	215	358	447
162.693	0	596	227	307	163	244	307	298	184	306	358	259	192	217	359	447
162.816	0	594	229	308	165	247	309	301	187	307	361	259	191	217	361	447
162.939	0	589	233	310	165	248	310	304	186	309	362	260	192	220	364	448
163.062	0	593	230	311	165	248	309	300	185	307	360	262	192	216	362	449
163.185	0	596	224	307	163	245	305	297	185	305	358	260	190	214	359	447
163.308	0	594	224	307	163	245	306	298	186	305	359	260	191	214	359	447
163.43	0	591	227	306	163	246	306	299	186	306	359	259	191	215	360	447
163.553	0	592	230	308	164	247	309	301	184	307	359	260	191	218	361	448
163.676	0	597	232	309	166	249	310	303	186	307	363	259	192	219	363	450
163.799	0	595	230	310	166	249	310	303	188	308	362	261	191	217	362	449
163.922	0	592	225	307	164	246	306	300	185	306	361	260	191	215	361	447
164.045	0	593	225	308	164	247	307	300	185	306	360	259	191	216	360	449
164.168	0	596	229	307	165	246	309	303	186	306	361	260	191	218	361	449
164.291	0	595	231	310	167	248	309	308	188	307	362	260	191	220	362	450
164.413	0	595	234	311	166	250	311	308	186	308	363	260	192	222	364	450
164.536	0	595	233	314	168	253	313	308	185	308	364	261	191	219	366	451
164.659	0	597	226	308	165	247	308	304	187	305	361	260	190	215	361	449
164.782	0	596	226	308	165	248	307	303	187	306	362	260	189	215	361	449
164.905	0	596	227	310	164	247	308	304	186	307	361	260	190	216	361	448
165.028	0	599	230	309	165	249	309	305	185	307	363	259	191	219	362	449
165.151	0	591	234	311	167	250	312	309	187	307	364	259	191	220	365	451
165.274	0	599	235	313	169	253	313	311	188	307	366	260	192	221	366	450
165.396	0	596	229	310	165	247	309	305	186	307	361	261	190	215	362	449
165.519	0	598	227	308	164	246	307	304	185	304	361	259	189	215	360	448
165.642	0	590	227	308	163	247	308	305	188	305	361	259	190	216	362	449
165.765	0	597	228	308	165	248	309	306	187	305	363	259	190	218	362	449
165.888	0	595	231	308	165	250	311	307	186	306	363	259	191	219	364	451
166.011	0	601	234	311	166	251	311	309	186	307	364	259	190	220	364	451
166.134	0	595	227	309	165	248	308	306	187	305	361	258	189	216	362	448
166.257	0	589	227	309	164	246	308	306	187	304	362	257	189	216	362	448
166.38	0	595	227	309	164	247	308	305	185	305	361	258	189	217	361	449
166.502	0	598	230	308	164	247	309	308	186	305	362	258	189	218	363	449
166.625	0	596	234	311	165	248	312	311	187	305	365	257	190	221	365	451
166.748	0	589	233	313	167	251	312	310	189	305	365	259	189	218	365	449
166.871	0	593	226	308	164	246	308	305	185	304	361	258	188	215	361	448
166.994	0	596	227	307	165	247	307	305	186	302	361	256	188	216	361	447
167.117	0	594	227	308	164	246	307	307	188	303	362	256	189	216	362	448
167.24	0	590	231	308	164	248	309	309	186	304	363	257	188	217	363	448
167.363	0	591	232	310	165	250	310	309	186	305	363	257	189	219	365	449
167.485	0	595	231	311	166	249	311	310	187	304	364	257	188	217	364	448
167.608	0	594	226	307	164	247	306	306	187	302	361	257	187	214	361	447
167.731	0	589	226	307	163	245	306	306	185	303	360	256	188	215	361	446
167.854	0	594	226	308	163	246	306	305	183	303	361	256	188	216	361	448
167.977	0	593	229	307	165	247	307	309	185	302	362	256	188	216	362	448
168.1	0	591	231	308	164	248	309	310	188	304	364	256	189	218	363	448
168.223	0	590	230	309	165	249	309	309	186	303	363	257	188	217	363	447
168.346	0	589	226	306	163	246	305	306	183	301	361	256	187	215	360	447
168.468	0	592	226	306	164	246	305	306	185	301	362	256	188	216	361	448
168.591	0	591	227	305	164	247	306	308	186	302	362	255	187	215	361	446
168.714	0	591	230	307	164	248	306	310	185	303	364	256	188	217	363	448
168.837	0	595	232	309	165	249	308	311	184	303	364	256	188	218	364	450
168.96	0	590	229	308	164	247	307	309	187	302	363	257	188	215	362	448
169.083	0	591	226	307	164	245	303	308	186	301	363	256	187	214	360	446
169.206	0	590	225	306	165	246	304	308	184	302	363	257	186	215	360	448
169.329	0	595	228	307	164	247	305	310	184	302	362	256	188	216	360	448
169.452	0	586	231	308	165	248	306	313	186	303	365	257	188	218	363	450
169.574	0	593	232	308	166	249	308	315	187	304	366	257	189	219	364	450
169.697	0	592	230	308	166	249	307	311	184	303	365	259	188	216	362	449
169.82	0	596	225	306	164	247	304	309	184	301	363	258	188	214	361	449
169.943	0	592	225	305	163	247	304	310	185	301	363	258	187	215	360	449
170.066	0	593	226	305	164	246	304	312	186	302	364	257	187	216	361	448
170.189	0	593	230	306	165	249	305	312	184	303	364	258	188	218	362	450
170.312	0	596	232	308	165	250	307	314	184	303	366	257	189	219	362	451
170.435	0	596	232	310	168	250	309	315	187	303	367	257	188	218	364	451
170.557	0	587	226	307	165	247	304	311	186	302	365	259	188	214	360	449
170.68	0	595	226	306	165	247	303	310	183	303	364	258	188	216	360	449
170.803	0	597	227	305	165	248	304	312	184	302	364	258	187	216	361	450
170.926	0	596	230	307	165	250	306	314	186	303	367	257	188	219	362	450
171.049	0	590	232	308	167	249	307	316	186	304	368	258	190	220	363	452
171.172	0	595	231	309	168	252	308	314	184	304	367	260	189	218	364	451
171.295	0	597	226	306	165	247	304	311	185	302	365	260	188	215	360	449
171.418	0	597	226	307	165	248	304	312	186	302	366	259	187	215	361	451
171.54	0	592	227	305	166	247	304	313	185	304	366	258	189	217	362	451
171.663	0	601	231	306	166	249	306	314	185	304	366	259	190	218	363	453
171.786	0	600	233	309	166	251	308	316	186	304	369	258	189	220	364	453
171.909	0	598	234	310	168	253	308	318	187	305	370	259	190	220	365	455
172.032	0	594	227	306	166	248	304	312	185	303	366	261	188	215	362	451
172.155	0	595	225	305	165	247	304	311	183	303	365	260	188	215	360	452
172.278	0	598	227	306	165	248	303	313	185	302	366	259	188	216	361	452
172.401	0	597	229	306	166	249	305	315	187	303	367	259	189	218	362	453
172.524	0	597	230	307	166	249	306	316	185	306	368	259	190	220	364	453
172.646	0	597	233	309	167	252	308	318	186	306	368	259	191	220	364	454
172.769	0	596	230	308	167	250	306	315	186	304	368	261	189	216	363	452
172.892	0	598	226	307	165	248	304	313	186	303	366	260	187	215	361	452
173.015	0	599	227	306	165	249	304	312	183	303	366	259	188	216	361	452
173.138	0	600	228	307	165	249	304	313	183	304	367	259	189	218	362	453
173.261	0	594	232	307	166	250	307	316	186	305	368	259	189	220	362	453
173.384	0	599	233	309	167	251	308	318	187	305	369	259	189	220	364	455
173.507	0	597	229	308	166	249	307	314	185	305	366	261	188	217	363	452
173.629	0	603	226	305	166	247	305	312	185	303	366	260	189	215	361	452
173.752	0	599	228	306	165	248	305	313	186	303	367	259	188	216	362	453
173.875	0	598	229	306	165	248	306	315	187	304	368	259	189	217	362	452
173.998	0	599	232	308	166	250	308	316	185	306	367	259	190	219	364	454
174.121	0	603	233	309	168	250	309	319	185	306	368	260	190	221	366	455
174.244	11	600	230	309	166	250	308	315	187	304	368	260	189	217	363	453
174.367	0	592	226	306	165	247	305	313	186	303	366	260	189	215	362	451
174.49	0	598	226	306	165	247	305	313	184	304	365	259	188	216	362	452
174.612	0	600	229	306	166	248	306	314	184	304	366	259	190	216	361	452
174.735	0	600	231	307	167	249	307	317	186	304	368	258	190	219	364	453
174.858	0	588	234	309	168	250	309	319	186	306	370	259	190	221	365	454
174.981	0	599	232	310	167	251	310	317	186	304	368	261	190	219	366	453
175.104	0	600	227	306	165	247	306	313	185	303	367	259	189	215	363	451
175.227	0	598	227	307	165	247	305	315	186	303	367	260	189	216	363	451
175.35	0	593	228	306	166	248	306	314	185	303	367	258	188	218	362	451
175.473	0	593	231	306	165	249	306	314	184	304	367	259	190	218	363	452
175.596	0	598	234	308	166	251	309	317	186	305	368	258	191	221	365	454
175.718	0	598	232	310	167	252	310	318	187	305	369	260	190	219	365	453
175.841	0	594	228	307	166	247	304	314	185	303	367	259	188	215	362	450
175.964	0	594	228	308	165	247	306	314	183	304	366	261	188	218	362	451
176.087	0	597	229	306	166	249	307	314	185	303	367	259	188	218	363	451
176.21	0	597	232	308	167	249	308	318	187	305	369	259	190	219	365	453
176.333	0	596	234	310	168	252	310	319	186	306	369	260	191	223	366	453
176.456	0	596	233	312	169	253	311	318	186	306	369	260	190	219	367	453
176.579	0	596	228	308	167	249	307	315	187	304	367	260	189	216	364	450
176.701	0	598	229	307	166	248	305	315	186	304	368	260	188	216	363	450
176.824	0	596	228	309	165	249	307	316	185	305	368	259	189	217	363	451
176.947	0	601	232	307	166	249	307	317	184	304	368	260	189	219	364	451
177.07	0	590	234	309	168	250	309	320	187	304	370	259	190	222	367	453
177.193	0	597	236	311	169	253	311	321	187	306	371	260	191	222	367	452
177.316	0	596	230	308	167	250	307	316	185	305	368	260	189	217	365	451
177.439	0	601	228	308	166	248	306	315	184	304	368	260	189	218	364	451
177.562	0	596	229	308	167	249	306	317	187	303	368	259	189	219	364	450
177.684	0	598	231	308	167	250	308	318	187	305	369	259	191	220	366	451
177.807	0	597	234	310	168	252	309	319	184	306	370	259	191	222	366	454
177.93	0	601	235	312	168	254	311	320	185	305	370	260	191	222	368	453
178.053	0	599	229	309	167	250	307	317	187	304	369	261	189	218	364	450
178.176	0	591	229	308	168	250	306	318	187	305	371	260	190	218	364	451
178.299	0	598	229	309	166	251	308	318	184	304	370	260	190	220	364	453
178.422	0	600	233	310	169	252	308	319	186	306	370	260	190	222	366	453
178.545	0	599	236	310	169	253	310	322	188	307	372	260	191	223	367	455
178.668	0	596	234	312	168	254	311	320	188	306	371	261	190	220	368	454
178.79	0	598	229	308	167	250	307	316	184	305	369	262	190	219	364	453
178.913	0	601	229	308	168	250	307	317	186	304	370	261	190	219	364	453
179.036	0	601	231	309	168	251	307	319	188	305	370	262	190	220	365	453
179.159	0	596	233	309	169	252	309	320	187	307	372	261	190	221	366	453
179.282	0	604	236	310	170	255	310	321	185	307	373	261	192	224	368	454
179.405	0	602	233	311	168	254	310	319	187	305	371	263	189	220	367	454
179.528	0	601	229	308	167	250	306	317	187	304	369	262	190	217	364	454
179.651	0	599	229	308	166	250	306	316	187	304	369	263	190	219	365	453
179.773	0	599	230	308	167	251	306	317	184	305	367	262	189	220	365	454
179.896	0	601	232	308	167	251	308	320	187	305	370	261	191	222	366	454
180.019	0	602	235	309	168	253	309	321	188	306	372	261	190	223	368	455
180.142	0	601	232	310	168	252	308	318	186	306	370	262	189	220	367	453
180.265	0	599	228	308	167	250	306	316	185	304	367	262	190	218	365	454
180.388	0	596	229	308	167	250	307	317	186	304	368	260	188	219	364	453
180.511	0	601	230	308	168	251	307	318	187	305	370	260	189	219	364	453
180.634	0	600	233	309	168	252	308	319	186	305	370	260	189	221	365	453
180.756	0	605	235	311	168	254	310	320	186	305	371	260	190	222	367	455
180.879	0	594	228	308	167	249	307	317	187	304	368	261	189	217	364	453
181.002	0	601	228	308	167	249	306	317	187	303	369	261	188	218	363	452
181.125	0	600	229	307	167	248	306	316	185	304	369	260	188	218	364	453
181.248	0	604	231	308	166	251	306	318	185	304	369	260	189	220	365	455
181.371	0	599	233	308	168	252	309	321	188	305	370	260	190	222	366	454
181.494	0	595	234	311	169	254	309	321	188	305	371	260	189	220	367	454
181.617	0	600	228	307	166	250	305	314	185	303	368	260	188	217	363	452
181.74	0	603	227	306	166	249	305	315	185	302	367	259	187	216	362	452
181.862	0	599	228	307	167	250	305	317	186	303	368	259	188	218	363	453
181.985	0	589	230	308	167	251	306	317	186	304	370	259	189	219	364	454
182.108	0	598	232	310	167	253	308	318	185	305	369	259	188	221	365	452
182.231	0	602	235	311	168	254	310	320	186	305	369	260	190	221	366	454
182.354	0	600	228	309	167	250	306	316	187	303	368	261	188	217	364	452
182.477	0	596	227	307	167	250	306	315	186	304	367	259	188	218	363	451
182.6	0	597	228	307	166	250	304	315	184	302	367	259	188	218	364	451
182.723	0	600	230	309	167	251	306	316	185	303	368	259	188	220	364	453
182.845	0	599	233	309	167	252	309	320	187	303	370	259	189	222	366	454
182.968	0	596	233	311	168	254	308	318	187	305	371	260	189	220	367	452
183.091	0	598	229	307	168	250	306	315	184	303	367	259	187	218	363	453
183.214	0	599	228	307	167	251	305	316	185	302	369	259	189	218	364	453
183.337	0	599	229	308	168	251	306	316	186	303	369	260	188	218	363	452
183.46	0	598	230	309	168	251	307	319	185	304	371	260	189	221	365	453
183.583	0	598	234	309	168	253	309	320	184	305	371	260	190	223	366	455
183.706	0	600	235	311	169	255	311	320	188	304	372	261	189	221	367	455
183.828	0	601	229	308	168	251	306	317	187	302	371	261	188	218	363	452
183.951	0	600	227	307	166	250	306	315	185	303	369	261	188	218	363	453
184.074	0	605	228	308	167	251	306	316	184	304	368	260	189	219	364	454
184.197	0	595	232	308	168	252	307	318	186	303	370	259	190	220	364	454
184.32	0	600	234	309	168	253	309	321	188	305	372	260	190	222	366	454
184.443	0	601	236	311	170	255	310	320	186	306	371	262	190	221	367	456
184.566	0	606	229	308	167	251	307	315	185	304	368	262	189	218	365	452
184.689	0	599	228	308	167	250	305	317	186	303	368	261	188	218	364	454
184.812	0	594	230	308	167	251	305	317	186	303	369	262	189	220	364	454
184.934	0	601	232	308	168	251	308	317	185	305	369	262	190	221	365	454
185.057	0	604	233	310	168	254	308	319	185	305	371	262	190	223	365	456
185.18	0	602	236	312	170	255	310	320	188	305	372	262	190	222	367	456
185.303	0	596	229	309	168	252	305	316	186	304	370	262	189	218	364	453
185.426	0	601	229	309	166	252	306	315	185	305	369	263	190	219	364	454
185.549	0	605	230	309	168	252	306	316	185	304	369	262	190	221	364	454
185.672	0	603	232	310	169	253	308	319	187	306	371	261	191	222	365	455
185.795	0	600	235	310	169	255	310	321	186	307	373	262	192	224	367	456
185.917	0	601	233	311	169	254	310	317	186	306	371	264	190	220	367	456
186.04	0	605	229	308	167	251	306	315	186	303	369	262	189	218	364	454
186.163	0	603	229	309	168	252	306	316	187	305	370	263	189	219	363	454
186.286	0	600	230	309	167	252	307	316	186	305	370	262	189	220	364	455
186.409	0	603	233	310	168	253	308	318	185	306	370	262	191	222	366	457
186.532	0	605	235	311	170	256	310	320	187	307	372	262	192	223	367	457
186.655	0	603	231	311	169	253	308	317	189	305	371	263	189	219	365	455
186.778	0	603	229	308	166	251	305	314	185	304	370	262	189	218	362	454
186.9	0	602	229	308	168	251	306	313	184	305	368	263	189	219	363	454
187.023	0	598	230	310	168	251	306	315	186	305	370	262	190	219	364	454
187.146	0	606	234	309	169	253	308	318	188	307	371	263	191	222	365	456
187.269	0	605	236	311	169	254	309	319	186	307	371	263	191	223	367	456
187.392	0	609	231	310	168	253	309	315	186	305	369	263	190	219	365	455
187.515	0	599	229	308	167	251	305	314	187	304	369	263	189	218	363	455
187.638	0	604	229	309	167	251	305	315	187	306	370	262	190	218	363	455
187.761	0	603	230	309	167	252	307	315	184	305	369	262	190	220	363	456
187.884	0	609	234	309	168	254	309	317	185	306	369	262	191	223	365	457
188.006	0	604	235	311	168	255	310	318	188	307	372	262	190	221	366	456
188.129	0	599	229	308	168	250	306	314	187	305	368	262	190	217	363	454
188.252	0	605	229	308	168	251	305	313	185	305	368	262	189	218	363	454
188.375	0	608	230	309	167	251	307	313	185	305	369	262	190	220	364	455
188.498	0	607	233	309	168	252	308	317	188	305	370	262	191	221	364	456
188.621	0	596	235	311	169	255	310	319	187	307	371	262	191	222	367	457
188.744	0	606	234	311	170	255	309	315	187	306	370	263	190	219	365	457
188.867	0	609	229	308	167	251	305	312	186	304	367	262	189	218	362	454
188.989	0	608	228	307	167	250	306	313	188	304	369	262	189	218	363	455
189.112	0	602	228	308	167	250	306	313	186	305	369	263	190	218	363	454
189.235	0	603	233	309	167	252	307	315	185	306	368	262	190	221	364	455
189.358	0	608	235	310	169	254	309	317	187	306	369	262	191	223	366	458
189.481	0	606	233	311	169	254	309	315	189	305	370	264	190	220	366	456
189.604	0	604	228	308	168	250	304	312	186	304	366	263	189	217	363	453
189.727	0	604	229	307	167	250	305	311	184	304	366	263	188	218	363	454
189.85	0	605	230	309	167	252	305	312	186	304	367	262	189	220	363	454
189.972	0	605	233	310	169	252	308	314	187	306	369	263	190	221	365	455
190.095	0	606	236	311	169	254	309	316	187	306	369	263	191	223	366	456
190.218	0	607	232	311	169	252	308	311	186	305	367	264	189	218	364	454
190.341	0	600	229	308	168	250	305	312	187	304	367	262	189	219	363	455
190.464	0	605	230	309	169	251	305	312	187	304	367	262	189	219	362	455
190.587	0	605	232	310	168	252	306	313	185	305	367	262	191	221	364	455
190.71	0	610	235	311	169	254	308	314	185	304	369	262	191	223	365	456
190.833	0	606	234	313	169	255	310	316	188	305	370	264	191	222	366	455
190.956	0	600	229	309	167	251	306	312	188	302	366	265	191	217	363	454
191.078	0	605	230	309	168	252	306	309	186	301	363	266	193	218	364	456
191.201	0	608	229	310	167	252	306	309	186	301	363	266	194	221	364	456
191.324	0	606	232	309	169	253	308	314	188	303	367	265	193	221	365	456
191.447	0	595	235	310	169	255	308	315	188	305	369	264	192	224	368	457
191.57	0	606	233	312	168	255	309	313	186	305	368	265	191	220	367	457
191.693	0	606	228	308	168	250	305	311	186	302	365	264	190	218	363	454
191.816	0	605	229	309	168	251	306	311	187	303	366	264	190	218	363	455
191.939	0	600	228	309	168	252	305	311	186	303	365	263	190	220	363	454
192.061	0	600	232	309	168	252	306	312	186	303	366	263	191	222	365	456
192.184	0	605	234	310	168	254	308	314	187	304	368	262	192	223	367	455
192.307	0	603	231	311	169	254	308	311	189	303	368	263	190	218	364	454
192.43	0	601	228	308	167	249	304	310	186	302	366	262	189	219	363	452
192.553	0	599	228	308	167	251	304	308	185	302	366	262	190	218	363	452
192.676	0	601	229	308	167	250	306	311	186	301	366	261	190	219	364	453
192.799	0	602	233	309	168	251	306	313	187	302	368	262	190	221	364	455
192.922	0	602	234	311	170	254	309	313	186	303	368	262	191	221	366	455
193.044	0	605	228	309	167	249	304	308	185	301	365	263	189	217	363	452
193.167	0	594	228	308	166	250	303	309	186	301	366	262	189	217	362	452
193.29	0	600	228	307	168	249	303	311	187	302	365	261	190	218	362	452
193.413	0	599	230	308	167	251	304	311	185	303	366	261	190	220	364	453
193.536	0	604	232	309	168	253	307	312	185	302	366	261	190	222	365	455
193.659	0	600	233	310	168	254	308	314	188	303	368	262	190	220	365	454
193.782	0	592	227	308	166	248	303	309	186	301	365	263	188	216	363	451
193.905	0	599	225	306	166	250	302	307	184	301	364	262	188	217	361	452
194.028	0	602	227	307	167	250	303	308	184	301	364	261	188	218	362	452
194.15	0	598	230	308	167	250	304	311	187	302	366	260	190	219	363	453
194.273	0	595	232	309	168	251	305	313	186	303	367	261	190	221	365	452
194.396	0	598	232	311	169	253	307	311	185	304	367	262	189	219	366	453
194.519	0	599	228	307	166	248	301	308	184	301	364	261	188	217	361	451
194.642	0	598	227	307	166	249	302	310	186	301	365	261	188	217	361	451
194.765	0	594	227	308	167	249	302	309	185	301	365	260	188	217	362	452
194.888	0	596	230	307	167	250	303	311	184	302	365	260	189	219	363	452
195.011	0	598	232	310	168	252	305	313	185	303	366	260	189	221	364	453
195.133	0	598	231	310	168	251	306	311	188	303	367	261	188	218	363	452
195.256	0	598	226	308	166	249	303	308	184	301	364	260	187	216	360	451
195.379	0	600	227	307	167	248	303	309	183	301	363	261	188	217	361	451
195.502	0	592	229	307	166	248	303	310	186	301	365	260	188	218	361	451
195.625	0	598	231	308	167	250	304	312	187	302	366	261	189	219	364	452
195.748	0	597	234	310	168	251	305	313	185	303	366	260	189	221	364	453
195.871	0	602	230	310	168	251	306	310	185	302	364	262	188	217	363	453
195.994	0	597	227	307	166	249	301	309	186	301	364	261	188	216	361	450
196.116	0	596	227	307	167	249	301	308	185	302	364	261	189	217	362	450
196.239	0	597	227	307	166	249	302	308	184	302	364	260	189	217	361	452
196.362	0	602	231	308	167	250	303	311	184	302	365	261	189	219	362	453
196.485	0	599	234	309	168	250	305	313	187	303	367	261	190	221	364	454
196.608	0	589	233	310	168	252	306	311	187	303	366	262	190	218	365	452
196.731	0	599	226	307	166	248	302	307	184	301	363	262	188	216	360	451
196.854	0	600	227	307	166	249	303	308	184	301	362	260	188	216	361	451
196.977	0	600	227	307	166	249	302	309	186	302	364	261	189	217	361	452
197.1	0	596	231	307	166	250	303	309	185	303	366	261	189	219	363	452
197.222	0	603	232	310	168	252	305	310	184	303	365	261	190	220	363	453
197.345	0	602	233	312	168	252	306	310	186	303	367	263	190	220	365	454
197.468	0	601	228	308	167	249	302	308	187	302	365	262	189	216	362	453
197.591	0	600	227	307	167	250	302	307	184	302	365	262	189	216	361	452
197.714	0	599	228	308	166	250	303	307	183	303	364	261	189	218	362	454
197.837	0	601	230	308	167	251	304	310	186	303	365	261	189	219	363	454
197.96	0	602	233	309	168	252	306	312	187	305	367	262	191	222	365	455
198.083	0	601	235	311	168	254	307	313	185	306	368	262	191	222	367	456
198.205	0	606	230	310	168	252	304	309	184	303	365	263	189	217	363	453
198.328	0	597	227	308	166	248	304	308	186	302	365	262	190	216	362	453
198.451	0	603	227	309	167	249	303	308	186	303	366	262	190	217	362	453
198.574	0	603	230	309	166	250	304	309	183	304	366	262	191	219	363	454
198.697	0	608	233	310	168	251	305	311	185	305	367	262	191	221	365	457
198.82	0	605	235	311	168	253	308	314	186	305	369	263	192	223	366	457
198.943	0	599	236	314	169	255	309	314	187	306	370	264	191	222	367	457
199.066	0	605	230	309	168	250	304	309	185	305	366	263	191	218	365	456
199.188	0	608	229	309	167	250	305	308	185	304	366	263	190	218	364	455
199.311	0	606	230	310	167	251	305	310	186	304	367	262	191	220	364	456
199.434	0	600	233	309	167	251	306	312	186	305	368	263	191	221	364	457
199.557	0	605	234	312	169	252	308	313	185	306	367	263	192	223	366	458
199.68	0	609	237	313	170	256	309	315	186	306	370	263	193	224	369	458
199.803	0	607	231	312	168	252	307	310	188	306	367	265	191	218	366	457
199.926	0	604	230	309	167	251	307	310	185	304	367	263	191	219	365	456
200.049	0	606	230	310	167	251	305	310	185	305	367	263	191	220	366	457
200.172	0	608	233	310	168	253	307	313	186	305	368	263	192	221	366	457
200.294	0	609	237	312	169	253	309	315	188	307	369	263	193	223	368	458
200.417	0	609	238	313	170	255	311	317	187	307	371	264	194	226	370	460
200.54	0	605	237	315	171	255	310	314	185	306	369	265	192	223	369	459
200.663	0	603	230	311	167	250	306	311	186	305	368	265	191	219	366	457
200.786	0	610	230	310	168	251	306	312	187	305	367	264	191	220	366	457
200.909	0	607	232	311	168	252	307	311	186	306	366	263	191	220	366	457
201.032	0	614	235	311	168	253	308	312	186	305	368	263	193	223	368	459
201.155	0	610	237	314	170	254	310	315	187	307	369	263	193	225	369	459
201.277	0	610	240	315	171	256	311	318	189	307	371	265	193	226	371	459
201.4	0	610	234	315	169	254	310	312	187	306	368	265	191	220	369	457
201.523	0	613	231	311	169	251	307	312	185	305	367	263	191	221	367	457
201.646	0	610	231	312	168	252	308	311	188	305	369	264	192	221	368	457
201.769	0	603	235	311	168	253	307	313	188	307	369	263	192	223	368	457
201.892	0	609	237	313	169	254	309	314	186	306	369	263	193	225	369	459
202.015	0	612	239	315	171	256	311	316	186	307	370	263	193	226	372	459
202.138	0	611	235	314	170	254	310	314	189	305	370	265	192	221	370	457
202.26	0	608	231	311	169	252	307	311	187	306	368	265	191	220	368	456
202.383	0	608	232	311	169	252	307	311	185	305	367	263	191	221	368	458
202.506	0	612	234	312	169	252	308	313	187	306	368	264	192	223	369	458
202.629	0	612	237	314	171	254	309	316	188	306	370	263	193	224	370	459
202.752	0	611	239	314	170	255	310	317	187	307	370	263	193	226	372	459
202.875	0	611	240	316	170	257	311	316	187	307	370	265	193	225	372	459
202.998	0	612	233	312	169	252	307	311	187	306	368	264	192	220	369	457
203.121	0	610	232	311	169	251	306	311	187	304	367	264	191	220	368	457
203.244	0	611	232	313	168	251	307	310	186	305	366	264	191	220	369	457
203.366	0	614	235	312	169	253	308	312	186	306	367	264	192	223	370	458
203.489	0	605	237	314	170	253	310	315	188	306	369	263	193	225	371	459
203.612	0	612	240	315	170	255	311	317	188	307	371	263	193	226	372	459
203.735	0	610	237	315	170	254	310	313	187	306	368	264	191	222	371	458
203.858	0	615	231	312	169	252	306	310	185	305	366	264	192	220	369	456
203.981	0	611	233	312	168	251	306	311	186	305	366	264	191	220	369	458
204.104	0	604	234	311	169	251	307	312	188	306	369	264	192	222	369	457
204.227	0	611	235	313	169	254	309	313	186	306	368	264	193	224	370	458
204.349	0	615	239	313	170	256	310	315	186	306	369	262	193	225	373	459
204.472	0	612	237	315	170	253	309	313	189	305	369	264	192	222	371	457
204.595	0	600	231	311	168	251	306	310	187	305	367	264	191	218	368	456
204.718	0	609	233	312	168	251	307	309	184	304	366	264	191	220	368	458
204.841	0	613	233	310	169	251	306	311	186	305	366	264	192	221	369	456
204.964	0	613	235	312	169	253	308	313	188	306	368	263	192	222	369	458
205.087	0	608	238	313	170	254	309	314	187	306	368	263	192	225	372	459
205.21	0	610	240	315	171	256	310	315	186	307	369	264	193	224	373	459
205.332	0	613	233	312	169	252	307	309	187	304	366	264	191	219	368	458
205.455	0	611	231	311	168	250	305	308	186	304	365	263	190	218	367	456
205.578	0	608	232	311	168	251	305	309	186	304	365	263	192	219	368	455
205.701	0	609	234	311	167	250	306	310	184	305	366	263	191	222	369	457
205.824	0	610	237	313	169	252	308	313	187	305	367	262	192	223	369	457
205.947	0	610	238	315	170	254	310	314	188	306	368	263	192	225	371	458
206.07	0	611	239	316	171	255	311	314	186	306	368	265	192	222	373	458
206.193	0	606	232	312	168	250	306	309	185	305	364	263	190	218	368	456
206.316	0	604	233	311	168	251	305	309	187	304	365	263	191	219	368	457
206.438	0	610	231	311	168	250	305	310	187	304	365	263	190	219	368	455
206.561	0	608	234	312	169	251	307	311	185	305	364	262	191	220	370	456
206.684	0	614	237	313	169	253	308	312	186	305	366	262	192	224	371	460
206.807	0	611	239	315	171	254	309	314	188	305	368	262	192	224	372	459
206.93	0	609	233	314	169	251	308	310	188	305	366	263	191	218	369	457
207.053	0	610	232	311	168	250	306	307	185	305	364	263	190	219	368	457
207.176	0	613	232	312	169	251	307	309	184	304	364	262	191	219	369	456
207.299	0	610	234	312	168	250	307	310	187	305	366	262	190	221	369	457
207.421	0	605	237	313	169	253	308	313	187	306	367	262	192	223	371	458
207.544	0	611	240	315	170	255	310	313	185	306	367	262	193	225	372	460
207.667	0	615	240	317	171	256	310	314	187	306	368	263	191	223	373	460
207.79	0	610	233	311	169	250	306	309	188	304	365	263	189	217	368	456
207.913	0	607	232	310	167	249	305	309	187	305	364	263	190	218	368	456
208.036	0	608	232	311	168	249	305	307	185	305	363	262	191	219	368	457
208.159	0	613	235	311	168	251	306	309	186	305	365	262	191	221	370	457
208.282	0	611	238	314	169	253	308	312	188	306	367	262	191	223	371	458
208.404	0	608	240	315	171	254	310	314	187	307	368	262	193	225	373	459
208.527	0	609	239	316	170	255	310	311	186	306	366	264	191	222	373	459
208.65	0	611	232	312	168	250	306	308	187	303	364	263	189	218	369	456
208.773	0	609	233	312	168	250	306	309	187	304	364	262	191	218	369	456
208.896	0	609	232	313	168	250	306	308	186	304	364	261	190	219	369	456
209.019	0	607	237	312	169	252	307	309	185	305	364	263	191	221	370	458
209.142	0	606	239	313	170	253	309	311	187	305	367	261	192	223	372	458
209.265	0	612	240	316	170	255	311	312	188	306	368	262	192	223	373	458
209.388	0	608	234	312	168	251	306	307	187	305	363	263	190	217	370	456
209.51	0	614	232	311	167	250	306	306	185	304	363	262	190	217	368	457
209.633	0	604	233	311	168	250	307	308	188	304	363	262	190	218	369	457
209.756	0	609	235	312	167	250	307	309	187	304	364	261	191	221	370	457
209.879	1	610	239	314	168	252	308	310	186	306	365	262	192	223	371	458
210.002	0	614	241	315	170	254	310	312	187	306	367	261	192	224	373	459
210.125	0	612	239	316	170	255	310	311	188	306	367	263	190	220	372	458
210.248	0	599	231	310	166	249	306	306	188	304	362	262	190	216	368	455
210.371	0	609	231	311	166	249	306	304	185	303	361	261	190	215	368	456
210.493	0	610	231	311	166	249	306	304	186	304	361	260	190	217	368	455
210.616	0	610	235	310	166	249	307	307	188	304	364	260	190	220	368	456
210.739	0	605	238	313	168	251	308	308	188	305	364	260	191	221	370	457
210.862	0	607	240	314	168	253	310	309	186	305	364	260	191	223	372	458
210.985	0	610	235	313	168	252	309	306	186	305	363	262	190	217	370	456
211.108	0	607	231	310	166	247	306	304	187	303	361	260	189	215	367	453
211.231	0	604	231	310	167	248	306	303	187	303	361	260	189	215	367	454
211.354	0	604	233	310	166	248	305	303	184	303	360	259	189	217	367	454
211.476	0	604	235	311	166	249	307	304	187	302	361	259	191	219	369	454
211.599	0	607	239	312	167	250	309	306	188	303	363	260	189	221	369	456
211.722	0	606	237	313	168	252	309	304	186	305	361	261	189	217	370	454
211.845	0	608	231	310	165	247	304	299	184	302	358	260	189	214	367	453
211.968	0	599	230	309	165	247	306	300	186	302	359	258	188	215	367	454
212.091	0	604	230	310	164	246	306	301	187	302	359	258	189	216	367	452
212.214	0	602	233	311	166	248	306	302	185	304	359	258	189	219	367	453
212.337	0	607	236	311	166	250	309	304	185	303	360	259	190	221	369	454
212.46	0	604	238	313	169	251	308	307	188	303	362	258	190	220	370	454
212.582	0	596	231	310	166	247	307	301	187	302	358	260	188	214	366	452
212.705	0	602	228	308	163	244	304	299	185	301	355	258	187	213	364	451
212.828	0	602	228	308	164	245	304	298	185	301	356	258	188	213	364	450
212.951	0	601	232	307	165	247	305	298	187	301	356	258	188	215	365	451
213.074	0	598	236	310	165	246	307	299	186	303	356	260	188	217	367	451
213.197	0	598	237	310	165	249	307	300	185	303	358	259	190	219	368	451
213.32	0	602	236	313	168	250	308	302	187	301	358	259	189	217	368	452
213.443	0	599	228	308	163	244	305	297	188	300	356	258	187	213	364	449
213.565	0	597	227	307	163	244	303	296	185	301	355	257	187	213	365	449
213.688	0	596	228	308	163	245	302	296	184	300	354	257	188	213	364	451
213.811	0	598	231	308	165	245	305	299	186	301	356	256	188	216	365	451
213.934	0	600	234	309	166	246	306	303	187	301	358	256	189	218	367	451
214.057	0	599	234	312	166	248	307	300	185	302	357	259	188	216	367	451
214.18	0	601	228	306	165	244	303	296	184	299	354	257	187	212	363	448
214.303	0	591	228	307	162	243	303	297	186	299	354	256	187	212	363	449
214.426	0	597	229	306	163	243	304	296	186	300	355	256	187	213	363	448
214.548	0	597	230	307	164	245	304	298	184	301	356	256	187	216	364	450
214.671	0	602	234	309	165	246	305	300	185	301	357	257	188	217	366	452
214.794	0	598	236	310	167	249	307	304	188	302	360	258	190	219	368	452
214.917	0	591	232	309	165	246	305	298	187	301	356	258	188	213	365	449
215.04	0	597	227	305	162	244	302	295	184	299	353	257	187	212	362	448
215.163	0	599	227	306	163	243	302	296	184	299	354	257	187	212	362	448
215.286	0	598	229	306	163	243	302	298	186	300	356	255	187	213	362	449
215.409	0	591	232	307	164	244	303	299	185	301	358	257	188	215	364	449
215.532	0	600	235	309	165	247	307	300	184	302	357	257	189	218	366	451
215.654	0	599	235	312	167	248	307	302	186	302	358	257	188	217	366	450
215.777	0	598	228	307	164	244	304	297	187	300	356	257	187	212	362	448
215.9	0	596	227	306	164	243	302	296	184	300	354	257	187	212	361	448
216.023	0	600	228	307	162	244	302	296	184	300	355	256	186	214	361	449
216.146	0	592	230	307	164	243	303	299	185	300	356	256	187	216	363	450
216.269	0	599	233	308	165	246	305	302	187	302	358	256	189	217	363	451
216.392	0	599	234	310	166	250	306	301	185	303	358	258	188	217	365	451
216.515	0	603	229	308	164	245	303	296	185	301	356	258	187	212	362	449
216.637	0	598	227	307	164	243	301	298	186	299	356	257	187	212	361	448
216.76	0	592	227	307	164	244	302	297	186	302	356	257	187	212	360	449
216.883	0	599	231	305	164	247	303	298	183	302	356	257	188	214	362	450
217.006	0	603	233	308	164	248	304	300	185	302	358	257	188	217	363	453
217.129	0	602	235	310	168	247	307	306	188	302	360	258	189	219	365	453
217.252	0	596	230	310	166	247	305	301	187	301	358	260	188	214	363	451
217.375	0	599	226	304	163	244	301	296	184	301	355	259	187	212	361	450
217.498	0	603	226	306	164	244	302	297	184	301	356	258	188	212	360	451
217.62	0	601	227	305	164	244	301	299	186	301	357	258	188	214	361	450
217.743	0	598	232	306	166	246	304	301	186	303	358	258	189	216	362	452
217.866	0	601	235	309	166	247	305	302	184	303	359	259	190	218	364	454
217.989	0	603	232	310	167	247	306	302	186	302	358	260	188	215	365	453
218.112	0	601	227	306	165	244	301	296	186	301	356	258	187	212	360	452
218.235	0	601	226	305	164	244	301	296	184	301	356	258	187	213	361	451
218.358	0	603	227	305	164	244	302	296	183	301	356	258	188	213	361	452
218.481	0	595	231	305	164	245	303	299	186	301	357	257	188	215	362	453
218.604	0	602	232	308	165	246	304	302	186	303	360	258	189	218	363	453
218.726	0	601	233	309	166	249	305	301	185	303	359	259	188	215	364	453
218.849	0	607	226	305	164	245	301	296	184	300	356	258	187	212	361	451
218.972	0	600	226	305	164	245	301	298	186	300	358	258	187	213	361	452
219.095	0	596	228	305	164	244	302	299	186	302	358	258	187	214	360	452
219.218	0	604	230	306	165	245	304	299	184	302	358	258	188	216	362	453
219.341	0	605	233	308	166	246	305	304	185	302	360	257	188	218	364	454
219.464	0	603	233	308	167	249	306	304	187	302	361	259	188	216	365	454
219.587	0	598	226	305	164	244	301	297	185	300	357	259	187	212	361	451
219.709	0	600	226	304	163	244	301	297	183	300	357	258	186	212	360	453
219.832	0	604	226	304	164	244	301	298	185	300	357	258	187	213	360	451
219.955	0	602	229	304	164	245	303	300	187	301	360	257	188	215	362	453
220.078	0	598	232	306	166	247	304	303	186	303	359	258	189	217	364	454
220.201	0	600	233	309	166	250	306	304	184	303	361	260	188	218	364	454
220.324	0	602	227	305	165	245	304	299	184	300	358	259	187	213	362	452
220.447	0	601	225	304	163	244	300	299	187	300	358	258	187	212	360	452
220.57	0	602	226	304	164	244	300	298	184	300	357	257	187	214	360	451
220.692	0	604	228	304	164	246	302	299	183	301	357	257	186	215	362	452
220.815	0	595	231	306	165	245	304	303	185	301	360	258	188	217	363	453
220.938	0	603	233	307	166	248	306	305	187	302	362	258	189	219	365	454
221.061	0	599	229	307	164	247	303	300	184	301	358	259	187	213	363	452
221.184	0	605	225	303	164	244	302	298	183	300	358	257	187	214	361	452
221.307	0	600	226	305	164	245	301	300	185	300	359	257	187	215	362	452
221.43	0	595	229	304	165	247	303	301	186	300	359	257	187	216	362	453
221.553	0	601	231	307	166	246	304	304	183	302	360	258	188	218	363	454
221.676	0	605	233	308	166	249	306	306	185	302	362	258	188	218	366	455
221.798	0	602	228	304	165	246	304	301	187	301	360	259	187	213	362	451
221.921	0	592	226	304	164	245	301	300	185	300	358	258	187	214	361	451
222.044	0	600	225	305	165	246	302	300	183	301	359	257	187	214	362	453
222.167	0	603	229	305	165	246	304	303	185	300	360	257	187	216	362	452
222.29	0	603	232	306	166	248	305	305	186	301	362	257	188	218	364	453
222.413	0	599	234	308	168	250	306	308	186	302	363	258	189	219	367	453
222.536	0	606	229	307	165	246	305	302	184	302	360	259	188	213	364	452
222.659	0	604	225	305	164	245	301	301	185	300	359	259	187	213	361	451
222.781	0	601	226	304	165	245	302	303	186	300	360	257	186	214	361	450
222.904	0	599	228	304	164	245	303	302	185	302	358	257	188	215	362	451
223.027	0	600	231	306	165	248	305	305	184	301	360	257	188	218	364	453
223.15	0	601	234	308	167	248	307	308	186	302	363	258	189	220	366	453
223.273	0	602	231	309	166	250	306	305	187	302	362	259	188	216	366	452
223.396	0	602	226	305	163	246	302	301	184	300	360	258	186	214	362	449
223.519	0	606	227	306	164	245	303	302	184	299	359	258	187	215	363	451
223.642	0	596	227	304	166	246	304	304	185	299	361	257	187	215	363	451
223.764	0	600	232	306	166	247	304	307	187	301	362	257	188	217	364	451
223.887	0	601	235	309	169	250	307	309	185	302	363	257	188	220	366	452
224.01	0	606	228	308	165	247	304	304	184	301	360	258	187	215	365	451
224.133	0	600	226	304	164	245	302	304	186	299	360	257	187	214	363	450
224.256	0	594	227	306	165	246	303	304	186	301	360	258	187	215	363	450
224.379	0	601	230	305	165	247	305	305	185	301	361	257	187	217	363	450
224.502	0	604	232	307	166	247	306	307	185	301	362	257	188	219	365	451
224.625	0	602	235	309	167	250	307	311	187	303	365	258	188	221	367	452
224.748	0	597	228	307	166	248	305	305	186	301	363	258	187	214	365	449
224.87	0	598	227	305	164	246	302	303	184	299	360	258	186	213	361	449
224.993	0	602	225	305	165	246	303	305	184	300	361	256	186	214	362	449
225.116	0	600	228	305	164	246	304	305	187	300	362	255	187	215	363	449
225.239	0	596	231	306	166	248	304	307	186	301	362	256	187	218	365	449
225.362	0	599	233	307	167	249	307	308	184	300	362	256	187	220	367	451
225.485	0	601	230	308	167	248	305	306	186	300	361	257	186	215	366	448
225.608	0	599	225	304	165	245	302	303	186	299	360	256	186	212	363	448
225.731	0	599	226	305	165	245	302	303	184	299	359	256	186	213	362	447
225.853	0	596	228	304	165	246	303	304	183	298	360	255	187	216	363	449
225.976	0	592	230	305	166	246	304	308	185	299	362	255	187	217	365	448
226.099	0	600	233	308	166	249	306	308	186	300	363	255	187	219	366	449
226.222	0	597	228	306	166	246	304	303	185	299	360	256	185	214	364	447
226.345	0	602	226	304	165	245	300	302	183	298	360	255	185	214	363	448
226.468	0	598	225	305	165	245	302	304	185	298	361	254	185	214	363	447
226.591	0	599	229	305	165	244	302	306	185	298	361	255	186	216	363	447
226.714	0	597	232	306	167	248	305	307	185	300	362	255	186	218	365	449
226.836	0	601	234	308	168	249	306	309	184	300	364	255	186	219	366	449
226.959	0	599	227	305	166	246	302	304	187	297	360	256	185	213	364	447
227.082	0	591	224	303	165	245	301	304	184	298	360	255	185	214	362	446
227.205	0	598	226	304	165	245	302	303	183	298	360	254	185	214	363	447
227.328	0	600	229	303	166	246	303	306	183	298	361	255	185	216	363	448
227.451	0	599	231	306	166	246	304	309	186	299	363	254	186	218	365	448
227.574	0	595	233	307	168	250	306	309	186	299	365	256	186	217	366	448
227.697	0	595	226	305	165	246	302	305	183	298	360	256	184	213	362	447
227.82	0	600	225	304	165	245	301	304	184	297	361	255	186	214	363	447
227.942	0	597	227	304	165	245	301	306	185	297	361	255	186	214	362	448
228.065	0	595	229	304	166	246	303	307	184	299	362	255	185	216	364	446
228.188	0	595	232	306	166	248	304	309	183	299	362	256	187	217	365	449
228.311	0	599	232	308	168	249	305	310	187	299	364	255	186	217	366	448
228.434	0	598	226	304	166	246	301	306	185	298	363	256	185	213	363	447
228.557	0	598	226	305	165	245	301	306	184	297	362	255	185	214	362	447
228.68	0	600	227	305	166	247	302	305	183	298	361	256	185	215	363	449
228.803	0	592	229	305	166	247	303	309	185	299	364	255	186	217	364	449
228.925	0	600	233	306	168	249	304	312	186	301	366	256	187	220	366	449
229.048	0	598	231	308	167	249	305	308	184	300	364	258	185	216	366	449
229.171	0	602	226	305	165	246	300	306	183	297	362	257	185	214	363	447
229.294	0	599	227	306	166	246	301	308	184	298	363	255	186	213	363	449
229.417	0	599	229	305	166	246	301	309	185	299	364	256	185	216	363	448
229.54	0	599	231	305	166	248	303	309	183	300	364	256	187	217	365	450
229.663	0	603	233	308	168	251	305	312	185	300	366	256	188	219	366	450
229.786	0	601	230	307	166	249	303	309	187	299	364	256	186	215	364	450
229.908	0	595	226	304	166	246	301	308	184	298	364	258	185	214	362	449
230.031	0	600	226	303	166	247	300	306	182	299	362	256	186	215	363	450
230.154	0	602	227	306	165	247	302	309	184	299	363	257	187	216	364	449
230.277	0	602	230	306	167	248	303	312	186	300	366	257	188	218	365	451
230.4	0	599	233	308	169	250	306	312	186	301	367	257	187	219	367	452
230.523	0	600	227	306	168	248	303	308	184	299	364	258	186	215	363	451
230.646	0	604	226	306	166	247	301	309	184	298	364	257	186	215	363	450
230.769	0	602	227	306	166	248	301	310	186	299	366	257	187	215	362	450
230.892	0	600	230	304	167	249	302	310	184	300	366	257	187	217	364	451
231.014	0	602	232	306	167	249	304	313	183	301	365	257	187	219	365	452
231.137	0	605	232	308	170	250	306	314	185	301	367	258	188	218	366	453
231.26	0	604	226	305	166	246	302	310	185	299	364	259	186	214	363	451
231.383	0	602	226	304	167	247	301	309	184	299	365	258	186	214	363	450
231.506	0	604	228	305	167	247	301	310	183	300	364	258	186	215	362	450
231.629	0	598	231	306	167	249	303	312	185	300	367	257	187	217	364	452
231.752	0	605	232	307	169	249	304	315	186	301	367	257	188	219	366	452
231.875	0	603	232	309	169	252	307	313	185	301	367	259	187	217	366	452
231.997	0	608	226	304	167	248	301	309	183	299	363	258	186	213	363	450
232.12	0	603	226	305	166	247	301	309	184	299	364	258	187	215	362	450
232.243	0	604	227	305	167	247	302	309	185	300	365	257	187	215	363	451
232.366	0	604	231	306	167	250	304	310	184	300	365	258	188	217	364	452
232.489	0	607	233	307	169	251	305	312	185	301	366	257	189	219	365	454
232.612	0	605	232	309	170	252	306	313	186	301	368	258	187	218	366	452
232.735	0	593	226	305	166	247	302	309	185	300	364	259	187	215	363	451
232.858	0	605	226	305	166	248	301	309	183	299	364	259	186	214	363	452
232.98	0	606	228	306	167	248	301	309	183	299	365	258	186	216	363	451
233.103	0	605	231	305	167	249	304	312	187	300	367	257	187	218	364	452
233.226	0	602	233	307	169	250	304	315	186	302	368	259	189	220	367	453
233.349	0	603	231	308	169	251	305	311	184	301	366	260	187	217	366	453
233.472	0	606	227	305	167	248	301	309	184	300	364	259	186	215	363	451
233.595	0	604	228	305	168	248	303	311	185	300	366	259	187	216	363	452
233.718	0	601	229	305	166	248	303	311	185	301	366	259	187	217	364	452
233.841	0	604	232	307	168	251	304	313	184	302	367	259	188	219	366	453
233.964	0	606	234	308	170	250	306	316	186	302	369	258	189	221	368	455
234.086	0	605	233	310	169	252	306	314	188	301	368	260	188	218	367	452
234.209	0	605	226	304	167	248	302	311	185	300	366	260	187	214	363	450
234.332	0	602	227	306	167	248	302	310	183	299	365	259	187	215	363	451
234.455	0	599	227	306	166	249	303	311	185	301	366	258	188	216	363	452
234.578	0	606	232	306	169	249	304	313	186	302	368	259	188	217	365	451
234.701	0	604	233	308	169	252	306	314	185	302	369	259	189	221	367	454
234.824	0	610	234	310	170	253	308	315	185	303	368	260	189	219	368	453
234.947	0	599	227	307	167	248	303	311	186	300	367	260	187	215	365	451
235.069	0	605	227	305	167	248	303	311	186	301	366	260	187	216	364	451
235.192	0	604	228	307	167	248	303	313	183	301	366	259	188	217	364	451
235.315	0	608	231	307	168	251	304	313	184	302	368	259	188	219	365	453
235.438	0	605	234	308	169	250	306	317	186	302	371	259	189	222	367	453
235.561	0	599	234	310	169	253	309	317	187	303	371	261	189	220	368	453
235.684	0	605	228	306	168	249	303	312	184	301	367	260	187	216	364	451
235.807	0	607	228	306	167	248	304	313	185	300	368	260	188	217	365	451
235.93	11	604	229	307	167	249	304	314	186	302	368	260	188	217	365	452
236.052	0	601	232	307	168	250	305	315	186	303	370	259	188	220	366	453
236.175	0	605	235	309	170	254	308	317	185	303	370	261	190	222	368	455
236.298	0	609	236	311	171	254	309	318	186	303	371	259	189	220	370	455
236.421	0	609	229	308	168	250	304	313	187	301	369	261	188	216	366	454
236.544	0	611	228	307	167	249	303	312	185	301	368	260	188	217	365	455
236.667	0	589	229	308	168	251	303	311	184	302	366	260	188	218	366	453
236.79	0	582	231	305	168	251	306	313	186	302	368	261	189	219	370	465
236.913	0	584	236	308	167	252	309	314	187	304	369	261	190	222	371	472
237.036	0	584	237	311	169	256	310	318	186	305	371	262	190	222	372	466
237.158	0	600	231	308	169	252	306	310	187	302	366	264	189	217	370	458
237.281	0	603	230	306	167	250	305	311	188	300	366	264	189	218	370	454
237.404	0	607	230	308	168	251	305	312	189	302	367	263	190	219	370	453
237.527	0	610	233	308	169	252	306	314	187	304	368	263	190	222	370	453
237.65	0	620	235	309	170	253	308	315	186	303	369	264	190	224	372	455
237.773	0	619	235	312	170	256	308	316	189	303	371	263	190	223	372	455
237.896	0	619	229	309	168	251	305	313	189	303	370	264	188	218	368	452
238.019	0	621	230	308	169	251	305	314	186	303	369	263	189	219	367	452
238.141	0	623	232	308	169	252	305	314	186	302	369	263	189	220	368	452
238.264	0	622	235	309	170	253	307	318	188	303	371	261	189	223	368	453
238.387	0	611	236	312	170	255	308	318	188	305	372	263	190	223	370	453
238.51	0	618	232	309	169	252	304	314	186	303	369	264	188	219	367	453
238.633	0	623	230	309	170	253	305	314	186	301	369	262	189	220	369	453
238.756	0	621	231	309	170	252	305	316	189	303	370	263	188	220	369	453
238.879	0	618	234	309	169	253	306	317	188	304	371	263	189	223	369	453
239.002	0	621	238	312	171	255	308	318	187	304	372	262	189	222	370	454
239.124	0	623	230	309	169	252	305	314	187	303	370	263	189	218	367	452
239.247	0	622	230	308	170	251	304	314	188	302	370	262	187	219	366	453
239.37	0	620	231	308	169	251	304	315	187	303	369	262	188	220	367	453
239.493	0	620	234	309	169	253	305	316	187	304	370	262	189	221	368	454
239.616	0	623	236	310	172	254	307	318	188	305	372	262	189	222	369	456
239.739	0	621	231	309	170	251	305	315	188	303	371	264	188	218	366	453
239.862	0	622	229	307	169	250	301	313	185	302	368	263	188	217	365	452
239.985	0	623	229	308	169	251	302	314	185	303	368	262	187	218	365	452
240.108	0	613	231	308	169	251	304	316	188	303	369	261	189	220	366	453
240.23	0	620	234	309	169	252	305	317	187	304	370	262	189	221	366	454
240.353	0	619	232	310	169	252	304	315	186	302	370	262	187	218	367	453
240.476	0	623	228	306	169	249	301	312	185	300	368	262	187	217	364	453
240.599	0	619	228	307	168	251	302	313	187	302	369	261	187	217	364	452
240.722	0	612	229	306	168	250	302	314	187	301	369	261	188	219	364	453
240.845	0	619	232	308	169	251	304	315	186	302	370	261	188	221	365	453
240.968	0	621	231	309	169	253	305	315	186	302	370	261	188	218	366	454
241.091	0	619	227	306	168	249	301	313	188	301	368	262	188	217	364	452
241.213	0	608	228	307	168	251	301	313	186	301	369	261	187	217	363	452
241.336	0	616	230	307	168	250	301	313	184	302	369	261	188	218	364	454
241.459	0	619	232	308	168	252	303	316	187	302	371	261	189	221	365	454
241.582	0	619	234	309	170	254	304	318	188	303	372	261	188	220	366	455
241.705	0	614	227	307	169	250	300	314	187	301	368	262	186	215	363	451
241.828	0	609	226	306	168	250	301	312	184	300	367	261	187	216	364	453
241.951	0	618	228	305	168	251	300	313	186	301	368	261	187	217	363	453
242.074	0	616	230	305	168	251	302	316	186	302	371	261	188	218	363	453
242.196	0	617	232	308	169	252	304	317	186	303	371	261	189	220	365	454
242.319	0	616	231	309	169	253	305	316	186	302	370	261	187	218	365	455
242.442	0	612	227	305	168	249	300	313	185	300	369	261	187	216	363	452
242.565	0	616	227	306	168	249	300	314	186	300	369	261	188	217	363	452
242.688	0	616	227	306	167	250	300	314	185	301	369	260	188	217	363	453
242.811	0	619	231	307	168	251	302	316	184	301	370	261	188	219	363	455
242.934	0	610	233	308	169	252	303	319	187	302	371	260	188	220	365	455
243.057	0	614	232	309	168	253	304	317	187	301	371	262	188	218	365	454
243.18	0	613	227	306	168	249	299	314	184	300	369	262	187	216	363	452
243.302	0	619	227	306	168	250	301	314	184	300	369	260	187	217	363	453
243.425	0	615	230	305	168	249	301	315	187	300	371	260	188	217	364	454
243.548	0	608	231	307	169	251	302	318	187	302	371	260	189	219	365	453
243.671	0	614	234	308	169	253	305	319	184	303	372	260	188	222	366	455
243.794	0	616	233	310	169	252	304	318	187	301	371	262	188	218	367	453
243.917	0	615	226	306	168	250	300	315	186	300	371	261	187	216	363	452
244.04	0	609	227	306	166	250	301	315	185	301	370	261	187	217	363	452
244.163	0	611	228	307	167	249	301	316	185	301	370	260	187	217	363	453
244.285	0	614	232	307	168	251	303	319	186	301	371	260	187	220	365	453
244.408	0	615	233	309	168	251	304	321	188	302	373	259	188	222	366	454
244.531	0	611	235	310	169	254	306	321	187	301	373	261	189	221	368	453
244.654	0	605	229	306	167	250	302	316	185	300	370	260	187	216	364	452
244.777	0	613	228	306	168	250	301	316	185	299	369	258	187	216	364	451
244.9	0	612	228	307	167	249	302	317	187	300	371	258	186	217	364	451
245.023	0	610	232	306	167	249	303	319	185	300	371	258	187	219	365	451
245.146	0	609	234	308	169	252	305	320	184	300	372	257	187	221	366	452
245.268	0	606	236	310	170	253	306	322	187	300	372	257	187	221	368	452
245.391	0	609	228	309	167	249	304	318	187	299	370	258	185	216	365	451
245.514	0	608	228	307	167	250	302	317	184	299	370	257	185	216	364	450
245.637	0	611	228	307	167	250	302	318	184	298	369	256	186	216	365	449
[truncated: 725 more rows]

## Sheet: D850
	SNR :	44	46	49	43	43	49	33	41	54	34	36	46	36	45	48
Time	Marker	ch1	ch2	ch3	ch4	ch5	ch6	ch7	ch8	ch9	ch10	ch11	ch12	ch13	ch14	ch15
0.24576	0	534	256	206	166	206	273	300	218	280	352	246	217	188	409	514
0.36864	0	534	256	206	166	206	273	300	218	280	352	246	217	188	409	514
0.49152	0	531	250	196	166	199	267	295	215	279	350	247	215	186	407	510
0.6144	0	538	251	195	167	199	265	296	216	281	351	248	215	186	406	514
0.73728	0	544	251	195	168	199	264	297	218	282	352	248	215	189	408	513
0.86016	0	541	256	196	169	199	263	298	219	285	353	250	215	190	410	515
0.98304	0	544	253	197	167	202	265	294	218	284	349	253	213	187	409	510
1.10592	0	535	250	192	166	198	259	291	217	280	344	254	213	187	407	508
1.2288	0	540	250	192	166	197	259	294	217	280	346	252	212	186	406	508
1.35168	0	536	251	193	168	198	259	294	217	282	347	251	213	188	407	508
1.47456	0	536	253	195	168	199	262	294	218	283	350	252	213	189	406	508
1.59744	0	533	249	193	166	199	260	293	216	280	347	249	213	185	403	503
1.72032	0	538	247	188	166	196	256	292	215	280	346	249	213	185	402	501
1.8432	0	532	247	190	166	197	258	292	215	281	346	248	213	185	403	500
1.96608	0	539	248	192	166	198	258	293	215	281	347	249	213	186	403	500
2.08896	0	531	250	195	168	199	260	295	218	283	349	249	214	187	404	501
2.21184	0	536	246	190	164	197	258	293	215	280	347	248	212	184	400	497
2.33472	0	530	246	188	165	196	256	293	214	281	347	249	213	184	400	496
2.4576	0	535	245	190	165	195	257	292	214	281	347	248	213	185	400	495
2.58048	0	528	248	190	167	196	257	296	216	283	350	248	213	186	401	496
2.70336	0	534	249	195	168	199	261	296	216	284	352	250	214	187	402	495
2.82624	0	526	245	189	164	197	257	293	214	281	347	246	213	183	398	491
2.94912	0	530	245	187	163	195	255	293	213	280	348	246	212	183	398	490
3.072	0	523	244	190	164	195	255	294	214	281	350	247	212	184	398	489
3.19488	0	529	247	191	166	196	257	295	216	283	351	247	214	185	400	490
3.31776	0	524	250	193	168	196	259	297	216	283	351	248	214	187	403	491
3.44064	0	521	248	195	167	199	261	297	216	283	351	247	213	185	401	490
3.56352	0	518	245	188	164	196	255	295	213	280	348	245	212	182	397	486
3.6864	0	523	245	187	164	196	255	295	213	280	349	245	211	183	397	484
3.80928	0	519	245	191	165	195	256	294	213	281	349	246	212	183	398	485
3.93216	0	517	248	191	166	196	257	296	214	283	350	246	213	184	399	487
4.05504	0	519	249	195	168	197	258	300	217	284	353	246	213	186	400	489
4.17792	0	524	252	197	168	200	262	302	217	285	355	245	213	186	402	488
4.3008	0	518	247	191	165	197	258	297	213	281	349	245	212	183	399	486
4.42368	0	517	246	190	165	196	256	296	213	279	350	245	212	183	399	485
4.54656	0	516	247	190	165	197	256	299	215	280	352	245	212	184	399	485
4.66944	0	523	248	193	166	196	258	300	215	280	354	246	212	185	401	486
4.79232	0	518	252	194	167	197	260	300	215	282	354	247	213	187	403	489
4.9152	0	518	252	197	168	199	263	301	216	283	355	247	214	187	405	490
5.03808	0	517	249	191	166	198	257	299	215	280	352	246	212	183	401	487
5.16096	0	522	249	191	166	197	257	300	214	279	352	244	211	183	400	487
5.28384	0	517	249	191	167	197	258	300	214	279	352	245	211	183	401	487
5.40672	0	517	250	194	169	197	259	302	215	280	354	245	213	185	404	489
5.5296	0	517	253	196	169	197	260	305	217	281	356	246	212	187	405	491
5.65248	0	524	257	197	171	199	263	308	217	283	359	245	213	189	407	493
5.77536	0	518	255	199	169	202	266	306	217	282	356	246	213	186	405	491
5.89824	0	516	250	192	167	198	257	304	213	280	354	243	211	184	403	490
6.02112	0	515	250	191	167	197	257	305	215	279	354	243	211	184	403	490
6.144	0	520	251	194	168	198	258	305	216	278	356	243	211	186	404	491
6.26688	0	516	252	196	170	197	261	306	216	280	356	243	211	187	405	492
6.38976	0	516	256	197	169	198	262	308	216	281	358	243	212	189	408	494
6.51264	0	516	259	200	171	201	264	310	218	281	360	243	212	189	409	496
6.63552	0	520	254	196	168	199	262	308	216	278	357	242	210	185	406	493
6.7584	0	514	253	193	168	197	258	308	214	278	357	241	211	185	405	493
6.88128	0	513	254	193	169	198	260	308	214	278	357	241	210	185	406	493
7.00416	0	513	255	196	169	196	261	311	217	278	359	241	211	186	407	495
7.12704	0	519	257	198	171	198	263	313	217	279	360	241	210	189	409	496
7.24992	0	515	260	200	173	201	264	313	216	280	360	241	211	190	411	497
7.3728	0	517	255	197	170	199	263	311	215	277	358	240	210	185	407	494
7.49568	0	510	253	193	169	197	259	312	215	276	358	239	209	185	406	494
7.61856	0	515	253	194	169	197	260	312	215	276	358	239	208	186	407	494
7.74144	0	509	256	196	170	196	261	312	216	277	359	239	209	187	408	495
7.86432	0	509	258	200	172	197	263	315	216	278	362	239	209	189	410	496
7.9872	0	510	262	201	174	199	264	318	218	279	364	239	211	190	413	498
8.11008	0	516	260	203	172	202	267	317	217	278	362	239	209	188	412	495
8.23296	0	507	255	194	169	197	261	314	213	276	359	237	209	185	408	493
8.35584	0	512	255	194	170	197	258	313	214	275	359	237	208	186	408	494
8.47872	0	503	257	195	169	196	260	316	215	276	361	236	208	186	408	493
8.6016	0	511	257	198	171	197	262	317	216	276	362	237	208	188	410	495
8.72448	0	508	262	201	173	198	265	318	215	278	363	238	209	190	413	497
8.84736	0	513	264	203	173	201	265	320	216	278	364	238	209	191	414	499
8.97024	0	505	259	199	170	199	263	318	215	276	361	237	209	186	410	496
9.09312	0	510	258	196	170	198	261	319	215	275	362	236	209	186	409	496
9.216	0	506	258	196	170	198	262	318	215	276	362	238	208	187	410	495
9.33888	0	507	258	200	171	197	263	318	215	276	364	237	209	188	411	497
9.46176	0	506	262	201	173	199	264	321	216	278	366	238	210	190	413	498
9.58464	0	513	264	205	174	201	266	322	217	277	366	239	209	190	414	500
9.70752	0	507	259	199	169	199	263	319	214	276	362	238	210	185	410	497
9.8304	0	506	257	195	170	198	260	318	213	277	364	237	208	187	410	497
9.95328	0	505	259	196	171	197	261	320	215	277	364	237	210	186	411	497
10.0762	0	512	260	198	173	197	263	321	216	277	366	238	210	188	411	499
10.199	0	510	263	202	172	199	265	323	215	279	367	239	209	190	414	501
10.3219	0	509	265	205	176	202	266	323	217	280	367	239	211	193	416	501
10.4448	0	506	261	200	170	200	264	321	215	278	365	237	209	188	411	498
10.5677	0	511	258	195	169	198	261	320	214	277	364	237	210	185	409	498
10.6906	0	507	259	196	170	198	261	320	213	278	364	238	210	186	410	498
10.8134	0	507	261	197	171	198	262	321	214	279	365	239	209	188	411	500
10.9363	0	507	262	201	173	199	263	322	216	280	367	239	210	190	413	503
11.0592	0	514	264	204	174	199	264	325	217	281	370	240	211	192	415	502
11.1821	0	509	262	202	172	201	265	322	215	280	366	240	210	187	412	501
11.305	0	508	258	196	169	198	261	320	213	278	365	240	210	186	410	500
11.4278	0	508	259	196	170	198	260	321	214	279	366	239	209	187	410	501
11.5507	0	513	260	199	172	197	261	322	215	280	367	241	210	188	411	501
11.6736	0	511	261	201	172	198	263	323	215	281	368	241	211	190	413	503
11.7965	0	511	264	204	174	201	265	324	216	281	369	241	211	190	415	504
11.9194	0	507	260	199	170	198	262	321	214	279	366	240	209	186	411	502
12.0422	0	513	259	196	170	197	260	321	215	279	367	240	210	186	411	501
12.1651	0	512	259	197	170	197	261	320	213	280	367	240	211	187	411	501
12.288	0	511	260	200	172	198	262	322	214	281	368	241	210	187	413	503
12.4109	0	511	263	203	172	198	263	325	216	282	371	241	211	190	415	505
12.5338	0	517	265	204	172	201	265	326	217	282	371	242	212	191	416	506
12.6566	0	514	259	199	170	198	262	321	213	281	366	240	210	187	412	502
12.7795	0	511	257	196	170	196	259	320	213	280	366	240	210	185	409	503
12.9024	0	509	258	196	170	196	259	321	214	280	366	241	210	186	410	503
13.0253	0	515	259	198	170	197	261	322	214	281	367	241	211	188	412	504
13.1482	0	515	261	202	172	197	263	323	215	282	369	242	210	189	413	505
13.271	0	514	264	204	172	200	264	325	216	283	371	242	211	190	414	506
13.3939	0	512	258	199	169	199	263	323	214	280	367	241	211	186	411	504
13.5168	0	516	257	196	170	196	260	323	213	280	368	241	211	184	410	504
13.6397	0	516	258	197	170	196	260	322	213	281	367	240	211	185	410	505
13.7626	0	516	258	198	171	196	261	323	213	281	368	241	211	187	410	506
13.8854	0	515	261	201	171	197	263	325	215	282	369	242	212	188	413	509
14.0083	0	520	260	202	170	200	265	325	214	282	370	241	211	187	412	508
14.1312	0	517	258	197	169	196	259	321	211	280	367	241	209	184	409	506
14.2541	0	515	257	196	169	197	259	321	211	280	366	241	210	185	409	506
14.377	0	515	257	197	169	196	259	322	213	281	368	242	210	186	410	508
14.4998	0	520	259	200	171	196	263	325	215	282	370	241	211	187	412	510
14.6227	0	520	262	202	173	197	264	325	215	283	371	242	212	189	414	512
14.7456	0	519	263	205	172	201	266	325	214	282	371	242	211	188	413	511
14.8685	0	517	257	197	169	197	261	323	213	281	368	241	210	184	409	508
14.9914	0	523	256	196	168	196	259	323	212	281	368	241	211	184	409	509
15.1142	0	527	257	196	169	195	261	323	212	281	369	242	210	185	410	510
15.2371	0	520	258	199	169	195	261	324	214	282	370	242	211	186	411	512
15.36	0	520	260	202	172	197	263	327	215	283	372	243	211	187	413	514
15.4829	0	525	264	204	172	200	265	328	215	284	374	243	212	189	415	515
15.6058	0	528	261	201	170	200	264	325	213	282	369	242	211	185	411	511
15.7286	0	521	258	197	169	197	259	322	211	281	367	241	211	183	409	511
15.8515	0	519	258	198	169	197	260	322	213	281	368	242	211	184	410	512
15.9744	0	526	259	198	169	198	262	323	215	282	370	242	211	186	411	514
16.0973	0	526	261	201	172	198	263	325	215	282	371	242	212	187	413	515
16.2202	0	524	264	203	173	200	265	326	214	284	372	242	212	189	414	516
16.343	0	524	260	203	170	200	264	324	214	282	369	242	211	186	412	516
16.4659	0	528	259	197	170	198	260	322	214	281	370	241	211	185	411	515
16.5888	0	527	259	198	169	198	262	323	213	282	368	242	212	184	411	515
16.7117	0	526	260	199	169	197	263	323	213	283	370	242	212	186	412	517
16.8346	0	526	262	202	171	198	264	325	214	283	372	243	213	188	415	518
16.9574	0	533	267	205	173	200	266	328	216	285	374	244	213	189	417	521
17.0803	0	530	262	204	170	203	267	325	214	284	371	242	212	186	416	518
17.2032	0	527	259	198	168	198	261	322	212	282	368	242	212	184	411	516
17.3261	0	525	259	197	169	198	261	323	214	282	369	242	212	185	412	517
17.449	0	533	261	199	170	198	263	324	215	283	370	242	212	185	412	518
17.5718	0	531	263	202	171	198	265	325	214	284	372	243	212	187	414	519
17.6947	0	530	265	204	173	200	267	326	215	284	374	243	213	189	417	521
17.8176	0	525	266	206	172	203	268	328	215	284	372	243	213	188	416	521
17.9405	0	533	261	199	170	199	263	324	215	282	370	241	212	184	413	519
18.0634	0	531	259	199	169	198	262	323	214	283	369	242	212	185	412	519
18.1862	0	528	262	199	170	198	263	322	213	283	368	242	212	186	413	520
18.3091	0	529	264	201	171	198	264	325	214	284	372	243	214	187	415	521
18.432	0	536	266	203	172	200	267	327	216	285	373	243	214	189	417	523
18.5549	0	534	265	206	171	203	269	326	216	286	373	243	213	187	416	521
18.6778	0	530	261	199	168	198	263	322	213	283	370	243	213	185	413	519
18.8006	0	529	263	201	170	199	264	323	214	283	371	243	213	185	413	520
18.9235	0	536	263	200	170	199	264	324	215	284	371	243	214	185	414	521
19.0464	0	535	265	203	172	200	267	325	215	285	373	243	214	188	416	522
19.1693	0	535	268	205	172	201	269	327	216	286	374	245	215	190	418	524
19.2922	0	532	268	209	173	204	270	326	215	286	373	244	214	188	418	523
19.415	0	538	262	201	170	200	265	324	214	284	370	242	213	185	413	520
19.5379	0	535	262	201	169	199	265	322	213	285	369	243	214	186	413	521
19.6608	0	533	263	201	170	199	265	322	213	285	370	244	214	185	414	520
19.7837	0	533	265	203	171	200	266	324	215	286	373	244	214	187	415	523
19.9066	0	541	268	206	173	200	268	328	217	286	375	244	214	189	418	524
20.0294	0	545	269	208	172	204	270	326	215	288	373	245	215	189	417	525
20.1523	0	536	263	202	170	201	266	324	213	285	369	243	214	185	414	521
20.2752	0	534	263	202	169	200	264	323	213	284	370	242	214	185	414	522
20.3981	0	541	263	201	169	201	266	324	213	285	371	243	213	185	414	522
20.521	0	545	265	204	170	199	266	324	215	287	372	244	215	187	414	523
20.6438	0	540	268	208	172	201	268	325	215	287	374	244	215	188	417	525
20.7667	0	536	268	210	172	203	270	328	216	287	374	245	215	189	419	526
20.8896	0	543	263	203	170	200	266	324	215	287	370	243	214	185	414	523
21.0125	0	547	264	203	170	200	265	324	214	287	370	243	213	186	414	524
21.1354	0	541	265	203	170	200	267	323	214	287	371	244	215	187	415	524
21.2582	0	539	266	206	171	202	267	325	214	287	373	245	214	189	415	526
21.3811	0	548	270	208	173	201	270	327	216	288	375	245	214	189	418	528
21.504	0	547	271	212	173	207	272	326	216	288	374	246	215	190	420	526
21.6269	0	537	266	204	169	203	269	320	214	286	368	244	214	185	415	524
21.7498	0	537	265	201	170	202	265	319	215	286	369	244	214	186	414	524
21.8726	0	538	266	201	169	202	266	320	215	286	369	245	214	186	416	526
21.9955	0	541	270	205	171	201	267	322	216	287	369	246	215	187	417	522
22.1184	0	527	276	206	173	207	270	317	216	287	365	251	216	190	422	525
22.2413	0	522	280	208	173	208	271	305	221	284	354	260	216	196	431	526
22.3642	0	534	273	208	170	208	271	306	220	283	354	256	217	191	426	525
22.487	0	532	269	200	169	206	267	301	219	281	350	254	215	189	420	518
22.6099	0	527	269	201	170	207	268	298	219	281	346	254	215	189	419	518
22.7328	0	524	270	200	171	204	267	299	220	281	350	252	216	190	419	517
22.8557	0	539	273	204	172	206	268	302	221	283	355	252	216	193	421	521
22.9786	0	526	279	205	175	209	271	303	222	283	355	252	217	195	425	519
23.1014	0	509	276	203	171	211	273	297	221	282	350	252	216	191	422	516
23.2243	0	512	273	199	170	207	268	295	221	283	347	252	215	190	420	521
23.3472	0	518	273	200	171	207	269	296	222	282	350	253	214	191	420	524
23.4701	0	533	273	199	171	206	271	296	223	282	350	250	214	192	421	525
23.593	0	526	275	202	173	209	272	300	224	283	354	250	214	194	423	526
23.7158	0	522	279	206	174	209	271	304	223	284	358	251	215	197	426	530
23.8387	0	527	272	205	171	209	270	301	224	283	355	249	213	191	422	527
23.9616	0	518	267	196	169	205	268	300	223	281	353	247	213	189	418	522
24.0845	0	514	267	200	170	206	267	300	223	281	354	248	212	189	418	522
24.2074	0	516	268	200	171	206	268	300	223	280	353	247	213	191	418	519
24.3302	0	531	271	203	173	207	269	300	224	280	353	249	214	193	423	520
24.4531	0	531	273	207	174	209	271	302	225	280	353	250	215	195	425	518
24.576	1	527	268	203	170	209	269	298	223	280	350	248	214	189	419	516
24.6989	0	528	267	199	171	206	265	297	222	278	351	247	214	190	416	515
24.8218	0	528	267	200	170	206	266	298	223	279	351	247	214	189	416	515
24.9446	0	542	269	202	172	206	269	300	224	279	352	247	214	191	418	515
25.0675	0	539	271	206	174	207	269	301	224	280	354	246	215	192	419	518
25.1904	0	539	269	205	172	209	270	300	223	279	354	245	214	189	417	516
25.3133	0	539	267	199	171	206	266	300	223	279	353	244	213	188	413	515
25.4362	0	547	267	201	172	206	267	301	223	280	354	244	212	188	415	516
25.559	0	542	268	200	172	204	267	303	222	279	356	244	213	189	415	517
25.6819	0	543	271	206	174	206	269	305	223	280	358	244	214	191	417	520
25.8048	0	544	272	209	173	209	270	305	224	281	359	244	214	191	418	519
25.9277	0	548	266	201	171	205	265	302	221	278	354	243	212	187	414	514
26.0506	0	541	266	199	169	205	264	302	220	278	356	244	213	186	412	515
26.1734	0	542	267	199	171	203	264	301	220	279	355	244	212	186	413	516
26.2963	0	544	268	202	173	206	265	304	222	280	357	244	212	188	414	517
26.4192	0	549	271	205	173	205	267	305	223	281	359	244	213	189	417	520
26.5421	0	542	266	203	172	208	267	302	221	280	356	243	213	186	414	516
26.665	0	542	263	198	169	204	261	301	219	279	355	243	212	184	411	516
26.7878	0	541	264	199	170	205	262	302	220	279	356	243	212	185	412	518
26.9107	0	547	266	200	170	204	262	302	220	280	357	244	212	186	412	518
27.0336	0	544	267	202	173	205	265	303	221	280	360	244	213	187	414	520
27.1565	0	544	267	204	172	207	267	303	221	281	357	244	212	186	414	519
27.2794	0	543	264	197	170	204	261	301	218	278	356	243	212	183	409	517
27.4022	0	548	264	198	169	205	261	301	220	279	357	243	212	183	410	518
27.5251	0	544	264	198	170	204	261	300	219	279	357	245	211	184	410	518
27.648	0	552	266	199	171	204	262	303	219	282	359	245	213	186	412	521
27.7709	0	545	267	203	173	205	265	304	221	282	360	246	213	187	413	521
27.8938	0	549	264	199	170	204	262	303	219	280	357	244	212	183	408	519
28.0166	0	545	262	195	169	202	260	301	218	280	357	244	211	183	408	518
28.1395	0	551	262	197	169	203	260	301	218	280	358	244	211	183	409	520
28.2624	0	544	263	199	170	203	261	303	220	281	360	245	212	185	410	522
28.3853	0	552	265	201	171	203	263	305	221	284	362	246	213	185	412	523
28.5082	0	546	267	202	173	206	265	307	220	284	363	246	213	186	411	523
28.631	0	551	261	197	169	204	262	303	217	282	360	245	211	182	408	520
28.7539	0	542	259	195	169	203	258	302	217	281	359	244	211	182	406	520
28.8768	0	547	261	196	169	202	260	302	218	281	359	245	210	182	407	520
28.9997	0	545	262	196	170	202	260	303	218	282	360	246	212	184	409	521
29.1226	0	551	264	201	171	202	262	305	219	284	361	247	213	186	410	524
29.2454	0	544	266	202	172	203	263	306	220	284	363	246	213	186	412	524
29.3683	0	547	262	200	169	204	264	303	219	283	361	246	212	183	408	522
29.4912	0	551	260	195	168	202	259	302	217	282	360	245	212	183	406	521
29.6141	0	548	261	197	169	202	260	302	216	281	359	245	212	183	407	521
29.737	0	541	261	198	169	202	259	303	218	282	361	245	212	183	407	520
29.8598	0	548	263	201	170	201	262	306	220	283	364	245	212	184	409	522
29.9827	0	551	265	202	171	204	266	307	220	285	365	246	212	187	411	526
30.1056	0	542	261	199	169	204	264	305	218	283	360	245	212	183	408	522
30.2285	0	539	260	196	169	201	260	304	217	282	361	244	212	183	406	519
30.3514	0	545	260	196	169	201	261	305	218	282	361	245	212	182	407	521
30.4742	0	548	262	197	170	201	262	305	217	283	363	244	212	183	408	521
30.5971	0	541	264	200	170	202	264	307	220	284	364	245	212	186	410	523
30.72	0	541	266	203	173	202	265	309	220	285	366	245	213	187	412	525
30.8429	0	544	267	205	170	206	268	310	220	285	365	245	213	187	412	525
30.9658	0	546	261	197	169	203	262	307	217	283	362	243	212	182	407	519
31.0886	0	535	261	197	168	201	260	306	216	282	361	243	212	182	408	519
31.2115	0	537	263	196	170	202	261	307	218	283	362	243	212	183	409	520
31.3344	0	541	263	201	171	201	264	310	220	283	364	244	213	185	411	521
31.4573	0	546	267	203	172	203	266	310	220	285	364	244	213	187	413	523
31.5802	0	539	270	205	174	204	268	312	220	286	366	245	213	188	415	524
31.703	0	537	267	205	172	207	268	312	220	284	365	244	213	185	413	522
31.8259	0	541	264	198	170	203	263	310	220	282	363	242	212	184	411	520
31.9488	0	544	265	199	171	203	265	309	218	283	362	244	213	184	410	520
32.0717	0	539	266	199	171	203	263	309	218	284	364	244	212	185	412	520
32.1946	0	538	268	203	173	204	267	312	220	284	366	244	213	187	413	522
32.3174	0	544	269	204	174	205	267	316	222	285	368	245	214	188	416	524
32.4403	0	541	270	207	174	208	270	314	219	285	367	244	213	186	415	523
32.5632	0	539	266	201	173	204	266	311	218	283	364	245	213	185	411	522
32.6861	0	539	268	201	172	205	265	312	219	284	366	243	213	184	413	522
32.809	0	544	268	202	173	205	267	315	220	284	367	245	213	187	414	523
32.9318	0	543	271	206	176	205	269	316	220	285	369	245	213	188	415	524
33.0547	0	542	275	208	176	206	270	317	220	287	370	245	213	190	417	526
33.1776	0	541	275	212	176	210	272	318	221	285	370	246	215	189	418	526
33.3005	0	547	270	203	173	207	268	315	219	284	367	244	213	185	414	523
33.4234	0	544	269	200	172	206	265	315	218	284	366	244	213	187	414	523
33.5462	0	540	271	202	174	206	266	314	218	285	367	244	214	187	414	523
33.6691	0	540	272	205	175	206	269	316	220	285	370	245	214	187	416	525
33.792	0	547	275	208	177	207	270	320	221	286	371	245	214	189	419	527
33.9149	0	547	278	211	178	209	271	320	222	288	372	247	216	192	420	527
34.0378	0	543	274	207	175	210	269	317	219	286	367	246	215	187	418	526
34.1606	0	542	270	202	175	206	266	316	219	285	368	246	215	187	416	525
34.2835	0	549	271	203	174	207	268	316	220	285	369	246	214	187	415	527
34.4064	0	546	273	203	176	207	268	317	220	286	369	246	215	188	417	526
34.5293	0	545	274	208	177	207	269	319	220	287	370	246	216	191	418	528
34.6522	0	546	277	210	178	209	271	322	221	287	373	247	216	192	420	530
34.775	0	552	275	209	176	210	270	320	221	288	371	246	216	189	418	529
34.8979	0	549	272	204	175	208	268	318	220	287	370	247	216	187	416	527
35.0208	0	546	274	204	176	207	268	318	219	287	369	247	215	187	416	528
35.1437	0	547	276	205	176	208	269	320	220	288	371	247	215	189	418	529
35.2666	0	554	278	210	177	208	270	322	221	288	373	247	216	192	420	531
35.3894	0	552	279	211	179	210	272	324	221	290	375	248	217	193	422	532
35.5123	0	549	275	208	175	210	270	319	219	288	370	247	216	188	417	528
35.6352	0	547	273	205	175	209	267	319	220	288	371	246	216	188	417	529
35.7581	0	553	273	204	175	207	268	320	220	288	372	247	215	188	417	528
35.881	0	551	275	205	177	207	269	321	220	290	372	247	216	190	418	530
36.0038	0	549	278	210	178	207	270	322	220	290	373	248	216	191	420	532
36.1267	0	548	279	212	178	210	272	323	221	290	375	248	217	192	423	533
36.2496	0	551	274	207	175	210	270	320	220	288	371	246	215	188	417	529
36.3725	0	550	272	203	174	207	267	319	220	288	370	247	215	187	416	528
36.4954	0	546	272	204	174	207	268	318	218	288	369	246	215	187	416	529
36.6182	0	545	274	205	175	206	268	319	219	289	371	245	215	189	416	529
36.7411	0	551	275	209	176	206	270	322	221	289	374	247	216	189	419	530
36.864	0	549	277	212	177	210	272	322	221	289	373	247	216	192	420	530
36.9869	0	543	271	205	174	207	270	319	219	287	370	245	215	187	415	527
37.1098	0	542	271	203	173	206	267	319	219	288	370	245	214	188	415	528
37.2326	0	548	271	203	173	206	267	318	220	286	370	245	214	187	415	527
37.3555	0	545	271	205	175	206	268	318	219	288	371	245	215	188	416	527
37.4784	0	544	273	209	175	206	269	321	220	288	372	245	214	190	418	529
37.6013	0	540	271	209	174	208	270	318	220	288	370	244	214	188	416	527
37.7242	0	545	268	203	172	204	265	319	219	286	370	244	213	186	413	524
37.847	0	542	269	203	173	205	267	317	219	285	369	244	214	187	414	523
37.9699	0	539	270	204	173	204	267	317	218	286	369	243	214	187	414	525
38.0928	0	539	273	206	174	205	268	319	220	286	372	244	213	189	416	526
38.2157	0	545	274	209	174	206	269	321	221	287	373	245	214	191	418	527
38.3386	0	541	270	209	173	207	270	319	219	287	371	244	214	187	416	523
38.4614	0	536	266	203	172	204	264	316	216	285	368	243	212	185	412	521
38.5843	0	534	265	201	171	202	265	317	217	285	368	242	212	184	412	522
38.7072	0	539	268	201	172	202	265	317	217	285	369	243	212	186	412	522
38.8301	0	538	269	206	173	204	267	317	219	285	370	244	212	187	415	523
38.953	0	536	271	208	174	204	268	319	218	286	371	243	213	189	417	525
39.0758	0	534	268	206	172	207	267	317	218	285	368	242	213	186	414	522
39.1987	0	539	266	200	169	204	264	315	217	283	368	241	212	184	412	521
39.3216	0	536	265	201	171	203	265	315	216	284	367	243	212	186	411	521
39.4445	0	534	266	202	172	202	265	315	216	284	368	243	212	186	413	523
39.5674	0	534	268	205	173	204	265	317	218	285	370	244	212	188	414	524
39.6902	0	539	270	207	173	206	267	318	219	285	371	244	213	189	415	523
39.8131	0	537	265	201	171	204	266	315	217	284	368	242	211	185	411	520
39.936	0	534	264	201	171	203	262	314	215	284	367	243	212	184	411	521
40.0589	0	534	266	200	172	202	263	315	217	284	368	242	211	185	411	522
40.1818	0	541	268	202	172	202	265	317	218	284	371	243	211	186	413	522
40.3046	0	539	269	206	174	203	267	317	217	285	372	244	213	189	416	524
40.4275	0	537	270	209	174	207	269	319	216	285	372	244	212	189	416	525
40.5504	0	534	265	201	171	204	263	316	216	284	369	243	212	185	411	522
40.6733	0	540	264	200	171	201	262	316	216	283	369	242	211	184	409	522
40.7962	0	538	265	201	171	202	264	314	216	283	368	243	211	185	410	521
40.919	0	538	266	202	172	202	263	315	216	285	369	244	212	186	412	524
41.0419	0	537	269	205	173	203	265	318	218	285	372	244	212	188	414	526
41.1648	0	544	269	208	173	206	268	319	218	286	371	244	213	188	415	526
41.2877	0	539	265	202	171	205	264	315	215	284	369	243	212	185	411	522
41.4106	0	537	263	199	171	202	263	315	214	283	369	243	212	185	410	525
41.5334	0	536	264	200	171	202	262	316	215	284	369	244	212	186	411	524
41.6563	0	543	266	202	171	202	264	318	217	285	370	245	212	187	413	527
41.7792	0	542	269	205	174	203	267	318	217	285	372	245	213	189	415	527
41.9021	0	540	268	207	174	205	268	319	217	286	372	244	213	188	414	527
42.025	0	539	264	201	172	203	262	318	216	284	370	243	212	185	411	525
42.1478	0	546	265	200	172	202	263	317	217	285	372	244	213	186	411	527
42.2707	0	544	266	202	171	202	263	318	216	285	372	245	213	186	413	527
42.3936	0	543	268	204	174	203	265	320	216	286	373	245	214	188	414	529
42.5165	0	543	271	207	175	204	267	322	218	287	376	245	214	190	416	530
42.6394	0	549	269	207	174	207	268	321	217	286	374	245	214	188	415	528
42.7622	0	546	266	201	171	203	263	319	215	284	370	244	213	185	411	526
42.8851	0	544	265	200	171	203	264	317	214	286	370	245	214	186	411	528
43.008	0	543	266	202	172	203	264	318	216	285	372	245	213	186	413	529
43.1309	0	550	268	203	174	203	265	321	218	287	373	246	215	188	415	531
43.2538	0	550	271	207	175	204	267	321	217	287	376	246	214	190	416	532
43.3766	0	546	269	207	174	207	270	320	217	288	374	247	215	188	415	532
43.4995	0	543	265	201	172	202	264	318	215	286	372	245	214	185	411	528
43.6224	0	550	265	201	172	203	263	319	216	286	372	245	214	185	412	530
43.7453	0	552	266	200	172	202	265	320	216	286	373	246	214	186	412	528
43.8682	0	546	267	205	173	203	267	321	216	287	373	246	214	188	414	532
43.991	0	545	270	206	175	204	267	322	217	288	376	247	215	190	417	533
44.1139	0	551	270	210	174	208	269	323	218	288	375	246	216	189	416	532
44.2368	0	555	266	201	171	204	266	320	215	286	372	245	213	186	412	528
44.3597	0	546	266	201	172	204	265	319	214	286	371	246	215	186	413	531
44.4826	0	544	267	202	172	204	265	319	216	287	373	246	215	187	413	530
44.6054	0	552	268	203	173	204	268	321	217	288	375	247	215	189	414	531
44.7283	0	556	270	208	176	206	269	321	217	289	376	247	216	191	417	533
44.8512	0	547	267	206	173	207	270	320	215	286	373	246	215	186	414	531
44.9741	0	543	265	201	171	204	265	319	215	286	372	245	214	186	410	528
45.097	0	550	266	201	172	203	266	320	216	287	373	245	214	187	412	529
45.2198	0	553	267	202	172	204	267	319	216	288	373	245	214	187	413	529
45.3427	0	546	269	205	174	204	269	320	216	289	375	247	216	189	416	532
45.4656	0	544	272	208	175	206	270	322	218	288	376	247	216	190	418	532
45.5885	0	550	268	206	172	208	268	320	217	288	372	244	215	187	414	530
45.7114	0	552	265	201	170	204	266	317	215	286	371	245	214	185	411	527
45.8342	0	544	265	201	171	203	265	316	215	286	370	245	214	185	411	528
45.9571	0	541	265	202	172	204	265	317	215	287	371	245	215	186	412	527
46.08	0	549	267	205	173	205	267	319	217	287	373	246	214	188	413	529
46.2029	0	553	270	206	174	206	270	320	218	289	374	247	216	189	416	530
46.3258	0	544	266	206	171	208	269	317	215	286	370	245	215	186	413	528
46.4486	0	542	264	201	171	203	264	316	214	285	369	245	214	185	411	527
46.5715	0	549	264	201	170	204	265	316	215	285	369	245	214	186	411	527
46.6944	0	553	265	201	171	204	266	316	215	286	369	245	215	187	413	527
46.8173	0	547	266	205	173	204	267	318	216	287	371	245	214	188	414	529
46.9402	0	545	268	209	174	207	270	319	217	288	373	246	215	188	416	530
47.063	0	549	264	202	171	206	266	317	216	286	370	244	214	185	411	527
47.1859	0	554	264	201	171	204	265	316	215	285	369	246	214	185	411	528
47.3088	0	547	265	200	172	204	265	315	214	286	369	246	214	186	412	528
47.4317	0	546	267	203	173	204	266	317	216	286	371	246	215	187	414	529
47.5546	0	555	269	207	174	205	268	319	218	287	373	246	215	188	415	530
47.6774	0	557	270	209	173	209	270	320	217	287	373	247	215	189	416	529
47.8003	0	549	263	201	170	205	266	316	214	285	368	246	214	184	411	528
47.9232	0	547	264	201	170	204	263	314	214	285	368	244	214	184	411	528
48.0461	0	554	264	200	171	205	264	316	215	285	369	246	214	185	411	528
48.169	0	559	265	204	173	204	266	317	216	287	370	247	214	186	413	529
48.2918	0	551	269	205	174	206	268	319	216	286	372	247	215	189	415	531
48.4147	0	550	269	209	174	208	269	319	217	287	372	248	215	189	416	531
48.5376	0	557	265	202	171	206	265	317	214	285	368	245	215	185	411	527
48.6605	0	560	264	200	170	205	264	315	214	284	368	246	214	184	411	528
48.7834	0	552	264	201	171	204	263	315	214	285	368	247	213	185	412	530
48.9062	0	551	265	205	172	205	265	316	215	285	368	247	214	188	414	531
49.0291	0	558	268	206	174	206	266	318	217	286	372	247	214	188	415	533
49.152	0	562	268	206	173	209	268	317	216	287	370	247	215	187	415	531
49.2749	0	555	264	201	170	204	264	315	212	286	368	245	214	184	411	530
49.3978	0	552	265	202	171	205	263	316	215	285	369	246	214	186	412	531
49.5206	0	561	266	202	172	204	264	316	216	286	371	247	214	186	412	532
49.6435	0	564	268	206	174	206	266	317	216	287	372	248	215	188	415	533
49.7664	0	558	271	207	176	207	268	320	215	287	374	248	215	190	417	535
49.8893	0	554	267	207	172	209	269	317	216	287	369	247	214	187	414	532
50.0122	0	560	265	201	172	205	264	316	214	284	368	246	214	185	412	531
50.135	0	564	265	201	172	205	265	316	214	285	369	247	214	185	412	530
50.2579	0	557	266	203	172	204	264	315	214	287	369	247	214	186	412	532
50.3808	0	554	268	206	173	205	266	317	215	286	371	248	214	188	415	533
50.5037	0	562	271	208	175	206	268	320	217	287	374	247	216	189	417	535
50.6266	11	564	268	208	173	209	268	317	215	286	369	246	215	186	414	532
50.7494	0	555	265	201	171	205	264	315	213	285	368	246	214	184	411	531
50.8723	0	552	265	202	172	204	264	316	214	284	369	246	214	185	412	532
50.9952	0	559	266	202	172	204	264	317	214	286	370	246	214	186	412	531
51.1181	0	564	268	205	173	206	266	318	215	287	370	246	215	187	416	533
51.241	0	556	269	208	174	206	268	319	216	288	373	246	215	189	417	535
51.3638	0	551	267	207	172	207	268	318	214	286	369	246	214	186	413	532
51.4867	0	558	265	202	170	204	263	317	214	284	370	246	214	184	412	531
51.6096	0	555	266	202	171	205	265	315	215	285	370	245	213	185	412	531
51.7325	0	553	267	203	172	204	265	317	214	285	370	246	214	186	414	533
51.8554	0	554	269	207	173	204	266	318	215	286	372	246	214	189	415	534
51.9782	0	559	270	210	174	208	270	320	216	287	372	246	214	187	416	533
52.1011	0	556	265	202	171	205	266	315	214	284	370	245	212	184	411	529
52.224	0	549	264	201	171	204	264	315	213	284	368	244	213	185	411	529
52.3469	0	550	266	200	171	203	264	315	214	284	369	244	212	185	411	530
52.4698	0	558	268	202	172	205	266	316	215	286	371	245	212	186	413	531
52.5926	0	560	269	206	174	205	267	319	216	286	372	246	213	188	414	531
52.7155	0	553	269	210	173	208	270	317	215	286	371	246	214	187	415	533
52.8384	0	549	264	201	169	204	264	314	212	283	367	244	212	184	410	528
52.9613	0	556	264	201	169	202	262	314	213	283	367	243	213	184	411	528
53.0842	0	558	264	201	170	204	264	314	213	283	368	244	212	184	410	528
53.207	0	550	265	203	171	203	264	314	213	284	369	244	213	185	412	529
53.3299	0	551	268	205	173	204	265	317	216	285	370	246	213	187	414	531
53.4528	0	556	266	206	171	207	267	317	215	284	369	244	213	187	413	531
53.5757	0	559	263	201	170	204	261	312	212	282	367	244	212	184	409	527
53.6986	0	551	263	199	170	202	263	312	212	283	366	245	212	184	410	529
53.8214	0	550	264	200	170	203	262	313	213	283	367	244	212	184	410	529
53.9443	0	557	266	202	171	203	264	315	215	284	370	245	213	185	412	531
54.0672	0	561	267	205	172	204	266	315	214	284	370	245	212	187	414	531
54.1901	0	552	265	204	170	206	265	312	213	283	367	244	212	184	411	528
54.313	0	551	261	198	170	203	261	311	212	282	366	244	211	183	408	527
54.4358	0	558	262	199	169	203	262	312	213	282	367	244	211	183	409	529
54.5587	0	560	264	199	171	203	262	312	213	283	367	245	212	184	410	528
54.6816	0	554	266	203	172	203	264	314	213	284	369	245	212	187	412	531
54.8045	0	554	268	206	173	205	266	316	215	285	370	246	213	187	414	533
54.9274	0	560	264	204	170	206	265	315	214	285	368	244	212	184	410	529
55.0502	0	561	262	198	168	202	260	313	211	282	366	243	211	182	408	528
55.1731	0	555	262	198	168	202	261	312	210	282	365	244	212	183	407	530
55.296	0	554	263	200	169	202	262	312	212	282	368	244	211	184	408	530
55.4189	0	561	265	202	171	202	263	315	214	284	369	245	212	186	410	531
55.5418	0	564	267	204	172	204	266	315	214	285	370	246	213	186	413	532
55.6646	0	556	267	205	170	207	268	315	213	284	369	245	212	185	412	532
55.7875	0	553	263	198	169	204	261	311	212	282	366	242	211	182	408	529
55.9104	0	561	262	199	168	203	261	311	212	282	367	243	211	182	408	530
56.0333	0	564	263	198	169	203	261	311	212	283	366	244	212	183	410	531
56.1562	0	558	264	201	171	202	262	313	212	283	368	245	211	184	410	532
56.279	0	557	267	204	172	203	264	316	213	285	371	246	211	186	412	533
56.4019	0	563	267	205	171	206	266	314	214	284	369	245	212	185	411	534
56.5248	0	563	263	198	168	202	261	311	212	283	366	243	211	183	407	530
56.6477	0	557	262	199	168	202	260	310	210	282	367	244	211	182	408	530
56.7706	0	556	264	199	169	201	260	312	211	283	367	244	211	183	408	531
56.8934	0	563	265	201	170	202	262	314	214	283	369	245	212	185	410	532
57.0163	0	566	267	203	172	203	265	315	213	285	371	245	211	186	413	534
57.1392	0	560	270	206	171	205	266	317	214	286	371	246	213	188	415	536
57.2621	0	555	265	202	168	203	263	313	212	284	368	244	211	183	410	530
57.385	0	561	262	198	168	202	260	312	210	283	367	243	211	182	408	531
57.5078	0	563	263	198	168	200	260	311	211	283	366	244	211	182	408	530
57.6307	0	556	264	201	169	201	262	313	211	284	367	244	211	185	410	530
57.7536	0	555	267	202	170	202	264	314	213	284	370	244	212	185	412	533
57.8765	0	562	269	204	172	203	266	317	214	285	372	245	211	187	414	534
57.9994	0	564	270	206	172	206	268	315	214	285	371	246	212	187	415	533
58.1222	0	555	263	199	167	202	263	312	210	283	367	243	212	183	411	531
58.2451	0	554	264	199	169	202	262	313	212	283	368	244	211	183	409	531
58.368	0	560	265	199	169	201	262	314	213	283	368	243	211	184	410	532
58.4909	0	563	268	200	169	203	265	314	212	285	370	244	212	185	413	531
58.6138	0	557	269	205	171	203	266	316	213	286	372	245	213	188	417	535
58.7366	0	555	269	206	172	207	268	316	214	285	371	245	212	188	417	534
58.8595	0	557	265	201	168	202	263	313	212	284	367	243	211	184	411	530
58.9824	0	560	264	199	169	202	262	312	211	284	367	243	212	184	413	530
59.1053	0	553	266	201	168	202	263	312	211	284	368	243	212	184	413	531
59.2282	0	553	268	203	170	202	264	313	214	285	369	245	212	187	415	532
59.351	0	560	271	205	172	203	265	316	214	285	372	245	213	188	418	534
59.4739	0	563	273	207	173	206	267	316	214	286	372	245	214	190	420	535
59.5968	0	553	269	205	169	205	266	312	211	284	367	243	212	185	414	531
59.7197	0	552	266	200	168	202	262	310	212	283	365	243	211	184	413	529
59.8426	0	556	266	200	167	202	262	311	213	283	366	244	212	184	413	529
59.9654	0	560	268	202	169	201	264	312	213	284	367	243	212	186	414	530
60.0883	0	555	270	205	170	202	265	313	213	284	369	244	213	187	417	532
60.2112	0	553	273	207	173	203	266	315	215	285	371	245	213	189	420	534
60.3341	0	557	269	206	170	205	267	314	214	284	367	243	212	185	417	531
60.457	0	560	267	200	167	201	262	312	212	283	366	243	212	185	413	529
60.5798	0	554	268	200	168	202	263	311	212	283	365	244	211	184	415	531
60.7027	0	553	268	202	170	202	263	311	213	283	367	243	212	186	416	530
60.8256	0	560	271	206	170	202	266	314	215	284	369	245	212	187	418	533
60.9485	0	563	274	208	172	204	267	315	215	286	370	245	213	190	420	533
61.0714	0	554	269	205	169	205	265	311	212	284	366	245	213	186	415	531
61.1942	0	554	266	200	167	201	262	311	212	282	365	242	212	184	414	530
61.3171	0	559	268	201	168	201	262	311	213	284	366	243	212	184	414	530
61.44	0	562	270	201	168	201	265	311	213	284	366	244	212	185	415	531
61.5629	0	556	271	206	171	201	266	314	214	285	368	244	213	188	418	532
61.6858	0	557	274	208	171	204	268	315	214	286	370	244	213	188	419	534
61.8086	0	559	268	205	167	204	267	312	213	284	365	243	211	184	415	530
61.9315	0	563	266	199	167	201	263	309	212	283	363	243	211	184	413	529
62.0544	0	556	267	201	166	200	264	308	211	283	363	242	212	184	413	529
62.1773	0	556	268	201	167	200	263	309	213	283	364	243	212	185	415	530
62.3002	0	560	270	205	168	201	265	311	214	285	366	244	213	186	416	532
62.423	0	565	271	207	169	203	267	311	213	285	366	244	213	186	418	531
62.5459	0	556	267	203	165	202	263	307	211	282	361	242	211	182	413	529
62.6688	0	556	266	200	165	200	261	307	211	282	361	242	211	183	412	529
62.7917	0	560	267	200	166	199	262	307	212	282	362	242	212	183	413	530
62.9146	0	565	268	202	168	201	264	307	213	283	362	243	212	184	414	530
63.0374	0	559	270	204	168	200	264	309	212	284	363	244	211	185	416	532
63.1603	0	557	269	206	166	205	266	308	213	284	362	242	212	183	415	531
63.2832	0	562	265	200	164	199	261	304	210	281	359	241	212	182	412	529
63.4061	0	565	265	200	165	199	262	303	211	281	358	242	211	181	412	529
63.529	0	558	266	200	164	198	260	302	211	282	359	242	211	181	412	529
63.6518	0	557	269	202	166	199	262	305	212	283	361	242	212	182	414	530
63.7747	0	564	269	205	166	200	265	307	213	284	363	243	212	184	416	533
63.8976	0	566	267	205	164	202	265	303	212	283	359	242	212	181	414	530
64.0205	0	564	265	199	163	198	259	300	209	281	355	241	211	181	410	530
64.1434	0	557	264	198	162	197	259	301	210	281	356	241	211	180	410	530
64.2662	0	562	265	199	163	197	260	301	211	281	358	241	210	180	410	531
64.3891	0	567	266	202	165	198	262	302	212	282	358	242	211	182	413	531
64.512	0	565	269	204	166	199	263	303	212	284	361	243	212	184	414	532
64.6349	0	558	265	204	163	201	264	301	211	282	357	242	211	181	411	531
64.7578	0	562	264	198	161	197	260	299	211	281	356	241	211	179	410	530
64.8806	0	567	265	198	163	198	260	298	210	281	355	241	210	179	410	530
65.0035	0	564	265	199	162	197	260	299	210	282	357	241	211	180	410	531
65.1264	0	558	266	203	164	197	261	301	212	283	359	242	212	181	413	532
65.2493	0	563	268	204	164	200	264	302	211	284	359	242	212	183	415	534
65.3722	0	566	264	200	161	199	262	297	210	281	355	241	211	179	410	530
65.495	0	562	262	198	159	197	258	296	209	281	354	240	210	178	408	529
65.6179	0	555	264	198	161	196	259	297	211	281	355	241	210	179	409	530
65.7408	0	560	264	200	162	197	260	297	211	283	357	240	211	180	411	531
65.8637	0	559	266	203	163	198	262	300	213	284	357	242	212	181	413	532
65.9866	0	563	270	205	164	198	264	301	212	284	358	242	212	183	415	533
66.1094	0	554	264	203	161	200	264	299	212	283	356	241	211	180	411	532
66.2323	0	558	261	198	159	195	258	295	209	281	354	239	210	178	407	528
66.3552	0	555	262	196	159	196	259	295	208	280	353	240	209	178	408	528
66.4781	0	559	263	198	160	196	259	295	210	281	353	240	210	178	408	527
66.601	0	552	264	200	160	196	261	298	211	282	355	239	210	180	410	530
66.7238	0	557	266	202	162	197	264	300	212	283	357	239	211	180	412	531
66.8467	0	554	267	204	162	200	266	299	211	283	356	240	211	182	412	530
66.9696	0	558	262	198	158	194	259	295	208	281	353	237	209	178	407	526
67.0925	0	550	262	198	159	195	259	294	210	280	352	237	209	178	407	527
67.2154	0	556	263	197	159	195	259	297	210	280	352	238	209	177	408	527
67.3382	0	552	265	199	160	195	261	297	211	281	355	238	210	180	409	528
67.4611	0	557	266	203	162	198	263	300	211	282	357	239	210	181	412	528
67.584	0	550	269	205	162	200	265	302	213	283	358	239	210	182	413	530
67.7069	0	556	262	199	159	196	262	297	210	280	353	237	209	177	408	525
67.8298	0	550	261	196	159	194	259	295	208	279	352	237	208	176	407	524
67.9526	0	556	262	198	158	195	259	296	208	279	352	237	209	177	407	525
68.0755	0	550	263	199	158	196	260	297	210	281	353	237	209	178	409	525
68.1984	0	556	266	202	161	195	263	300	212	282	356	238	209	180	411	526
68.3213	0	552	268	203	162	197	264	301	211	282	357	239	210	183	412	528
68.4442	0	553	267	204	161	202	266	300	211	282	356	239	210	180	413	525
68.567	0	548	263	197	159	196	259	294	210	280	351	237	209	178	408	522
68.6899	0	555	263	197	159	195	259	295	210	279	351	238	208	178	407	522
68.8128	0	549	263	198	159	194	260	294	208	280	350	239	208	179	408	522
68.9357	0	555	265	201	161	194	260	298	210	280	354	238	210	180	410	524
69.0586	0	551	268	203	162	198	262	299	213	282	356	238	211	182	412	525
69.1814	0	556	270	206	163	200	265	301	214	283	357	239	211	183	414	526
69.3043	0	551	265	201	159	197	263	298	210	280	352	238	209	180	408	523
69.4272	0	555	264	199	159	195	259	298	209	280	352	238	209	179	408	523
69.5501	0	551	264	199	160	196	260	299	211	280	353	237	209	179	408	523
69.673	0	558	267	201	162	196	263	300	211	282	356	239	210	181	410	524
69.7958	0	553	269	203	164	197	265	302	212	283	357	240	210	183	413	526
69.9187	0	554	272	207	164	199	265	305	213	283	360	240	211	185	416	528
70.0416	0	554	267	206	162	201	266	302	212	284	356	239	211	182	413	526
70.1645	0	559	264	199	161	196	261	301	211	282	355	239	210	179	409	524
70.2874	0	553	265	200	160	196	262	300	210	282	355	239	211	178	410	524
70.4102	0	554	267	199	161	196	263	302	211	282	356	239	211	182	412	526
70.5331	0	557	269	204	163	197	264	303	213	283	358	240	211	184	414	526
70.656	0	562	272	206	165	199	266	307	214	284	360	242	212	185	417	529
70.7789	0	556	270	208	163	203	269	305	213	284	359	240	213	183	415	527
70.9018	0	555	265	200	160	196	262	302	211	282	355	240	211	180	409	525
71.0246	0	556	265	200	161	196	262	303	211	282	357	241	211	180	409	525
71.1475	0	562	267	200	162	197	262	304	212	283	357	240	212	181	411	527
71.2704	0	557	268	202	164	197	266	305	212	284	357	241	212	183	413	528
71.3933	0	558	271	206	165	199	266	307	212	284	360	241	213	185	417	530
71.5162	0	564	272	210	164	202	268	309	214	286	361	242	213	185	417	530
71.639	0	562	267	202	161	198	264	304	212	284	357	240	212	180	411	527
71.7619	0	558	267	200	162	197	264	303	212	282	357	241	212	181	411	527
71.8848	0	557	268	202	162	197	263	304	212	285	357	241	212	181	411	527
72.0077	0	564	269	203	163	197	264	306	213	285	360	242	212	182	414	530
72.1306	0	565	272	205	165	198	266	309	214	285	361	242	213	185	417	531
72.2534	0	559	270	206	164	202	268	307	212	285	359	242	212	184	415	530
72.3763	0	557	266	200	161	196	262	304	210	283	356	240	212	180	411	528
72.4992	0	564	265	200	161	197	262	303	211	283	357	240	212	181	410	528
72.6221	0	565	266	200	161	195	263	305	212	284	359	241	212	181	411	528
72.745	0	559	269	202	162	196	265	307	212	286	360	242	212	183	414	529
72.8678	0	559	270	206	163	198	266	309	212	286	362	242	213	185	416	532
72.9907	0	565	268	206	163	201	267	307	213	285	360	242	212	182	415	531
73.1136	0	563	264	199	160	195	261	303	210	282	356	240	211	179	410	527
73.2365	0	557	264	199	159	196	261	303	211	283	355	240	212	180	410	527
73.3594	0	556	265	199	160	195	260	303	210	283	357	242	211	181	410	529
73.4822	0	564	266	201	162	196	263	306	213	284	358	241	212	182	412	530
73.6051	0	563	268	203	163	197	264	307	212	285	360	243	212	184	413	530
73.728	0	556	267	205	161	200	266	306	211	285	358	242	213	182	413	531
73.8509	0	553	263	199	159	195	260	303	210	283	355	239	211	179	408	528
73.9738	0	562	263	198	160	195	260	302	211	282	356	241	211	179	408	527
74.0966	0	562	263	198	160	195	260	303	211	282	356	242	210	180	409	527
74.2195	0	557	265	200	161	196	262	304	210	284	357	242	212	181	411	530
74.3424	0	555	266	203	162	196	263	306	212	284	359	241	212	182	413	531
74.4653	0	562	263	203	159	198	263	304	211	282	356	242	210	180	409	529
74.5882	0	562	260	197	158	194	259	302	209	281	355	239	210	178	407	526
74.711	0	555	261	197	157	194	259	302	209	282	354	238	210	178	407	527
74.8339	0	553	261	198	158	194	258	303	210	281	356	240	210	179	408	528
74.9568	0	563	263	200	160	195	261	305	211	282	358	240	210	181	410	529
75.0797	0	563	264	202	163	196	262	307	212	283	359	241	210	183	412	530
75.2026	0	556	262	202	160	199	265	306	210	282	357	240	210	181	410	528
75.3254	0	553	259	196	157	194	258	302	208	280	354	238	208	177	405	526
75.4483	0	566	259	195	157	194	256	302	210	279	354	238	209	178	405	527
75.5712	0	560	259	197	157	193	257	303	210	279	354	239	210	178	406	525
75.6941	0	555	261	198	159	194	259	303	209	281	355	239	209	179	408	528
75.817	0	553	263	200	160	195	259	307	211	282	357	240	209	180	410	530
75.9398	0	561	264	202	161	197	263	308	212	282	359	240	210	182	412	530
76.0627	0	561	261	200	158	196	261	305	211	280	355	238	208	178	407	526
76.1856	0	552	257	195	157	194	257	302	208	279	353	238	208	177	406	526
76.3085	0	552	259	196	157	193	257	304	209	279	354	239	208	177	405	526
76.4314	0	558	259	197	157	192	257	305	210	278	355	237	208	178	405	527
76.5542	0	563	261	198	159	193	259	306	210	280	357	238	209	180	408	528
76.6771	0	556	262	200	160	195	261	306	210	281	358	238	209	181	410	530
76.8	0	552	261	201	159	197	262	306	211	281	356	238	208	179	409	527
76.9229	0	559	257	194	156	194	256	304	209	278	355	236	208	177	404	525
77.0458	0	562	258	195	157	193	256	303	209	277	354	236	207	177	404	525
77.1686	0	552	259	195	158	192	256	304	208	278	354	237	208	176	405	526
77.2915	0	550	260	198	159	194	257	306	211	279	357	238	208	178	407	526
77.4144	0	558	262	201	160	195	260	308	212	281	359	238	208	180	409	529
77.5373	0	558	264	203	162	196	262	310	212	281	360	239	209	183	412	530
77.6602	0	553	260	202	158	197	262	307	210	280	356	237	208	179	408	529
77.783	0	550	257	195	157	193	255	305	208	278	354	236	207	177	404	525
77.9059	0	558	258	195	158	193	256	305	209	277	355	236	207	177	404	526
78.0288	0	560	258	195	158	192	258	306	209	278	354	237	207	178	405	526
78.1517	0	553	260	199	159	193	259	306	210	280	357	237	208	179	407	527
78.2746	0	553	262	200	161	194	259	309	212	281	358	238	209	181	409	528
78.3974	0	558	265	203	162	197	262	312	213	282	360	239	209	182	411	530
78.5203	0	560	259	198	158	195	260	307	210	279	356	236	208	178	405	525
78.6432	0	551	258	195	157	192	257	307	208	279	356	236	207	177	403	525
78.7661	0	551	259	196	158	193	257	308	210	278	356	237	208	177	404	525
78.889	0	556	260	197	160	194	258	309	212	280	359	238	209	179	405	529
79.0118	0	560	263	201	161	194	262	311	210	281	360	238	209	181	409	527
79.1347	0	555	265	203	162	197	263	311	212	281	361	239	210	182	411	529
79.2576	0	551	261	200	160	196	261	311	211	280	358	236	208	179	406	527
79.3805	0	555	258	196	159	193	257	309	210	279	358	236	208	177	403	525
79.5034	0	554	259	196	159	193	258	309	210	280	358	238	208	178	404	527
79.6262	0	558	260	197	160	193	259	311	210	280	359	238	208	179	405	528
79.7491	0	552	263	200	161	195	261	313	212	282	362	238	209	181	407	529
79.872	0	558	266	202	163	195	263	316	214	283	364	239	210	183	411	531
79.9949	0	555	267	205	162	199	266	315	212	283	362	239	210	182	411	528
80.1178	0	557	259	196	157	194	259	310	209	279	360	237	208	178	404	526
80.2406	0	550	260	196	159	193	256	311	210	280	359	236	208	178	404	525
80.3635	0	555	261	196	159	194	259	313	210	280	360	238	209	178	405	526
80.4864	0	551	261	200	161	194	261	313	211	282	362	239	209	180	407	527
80.6093	0	557	266	202	163	195	262	316	213	282	364	239	210	183	410	528
80.7322	0	552	268	204	163	197	264	319	214	283	367	239	211	185	412	530
80.855	0	556	264	203	162	197	264	316	212	282	363	239	210	180	409	527
80.9779	0	549	260	197	159	194	259	314	210	281	361	237	209	178	406	526
81.1008	0	549	261	198	161	194	260	315	210	281	362	239	209	179	406	527
81.2237	0	551	263	198	161	195	260	316	212	282	364	239	209	181	408	526
81.3466	0	557	265	202	164	195	262	318	214	283	366	240	210	183	411	528
81.4694	0	552	268	204	164	197	264	319	213	284	368	240	211	184	412	529
81.5923	0	551	264	202	162	199	263	316	211	283	363	239	210	180	408	526
81.7152	0	557	262	197	161	195	259	318	211	282	364	238	210	179	406	525
81.8381	0	556	262	198	161	196	261	317	212	282	364	240	209	181	407	526
81.961	0	552	264	200	162	195	262	318	212	283	366	240	210	182	409	527
82.0838	0	550	266	204	164	196	264	321	214	283	369	240	211	184	412	528
82.2067	0	560	270	206	165	199	265	323	215	284	370	242	211	187	414	531
82.3296	0	557	264	206	163	201	267	321	213	283	367	240	210	181	410	526
82.4525	0	552	261	199	161	195	260	318	210	282	365	239	211	179	407	525
82.5754	0	550	262	198	161	196	260	318	211	282	365	239	210	180	408	525
82.6982	0	558	263	199	161	196	260	320	212	283	367	239	209	181	407	525
82.8211	0	558	265	202	164	197	263	321	213	284	369	240	210	183	410	527
82.944	0	551	267	204	165	197	264	323	213	285	370	242	211	185	413	528
83.0669	0	551	268	205	163	202	266	322	213	284	370	241	211	185	412	528
83.1898	0	563	263	199	161	197	260	319	213	282	366	239	209	179	406	525
83.3126	0	559	262	198	161	197	259	319	211	282	365	240	209	180	407	525
83.4355	0	552	263	198	162	196	260	319	212	282	366	240	210	181	407	525
83.5584	0	551	265	200	163	196	261	321	213	283	368	241	210	182	409	527
83.6813	0	560	266	204	164	198	263	324	215	283	371	241	211	185	410	527
83.8042	0	560	266	204	164	202	266	322	214	284	369	240	210	183	411	527
83.927	0	553	262	199	160	197	259	319	211	282	367	239	209	181	406	525
84.0499	0	552	263	199	161	196	259	319	212	282	368	240	209	181	407	524
84.1728	0	560	264	199	162	196	261	322	213	282	369	239	209	182	407	525
84.2957	0	562	264	203	164	197	262	323	214	283	370	240	210	183	410	526
84.4186	0	556	267	204	166	198	264	324	213	284	372	241	210	185	412	530
84.5414	0	554	268	206	164	201	265	324	214	284	371	241	210	183	410	528
84.6643	0	558	261	198	160	197	260	321	211	280	368	239	208	179	405	524
84.7872	0	562	262	198	161	197	259	320	212	281	368	239	209	180	405	525
84.9101	0	555	262	198	163	196	260	320	212	281	368	239	209	181	406	526
85.033	0	553	264	201	164	197	260	323	214	283	371	241	209	182	408	527
85.1558	0	560	267	203	165	198	263	325	215	283	373	241	209	184	411	529
85.2787	0	564	268	208	165	202	266	325	214	283	371	241	210	184	412	528
85.4016	0	555	262	200	161	198	261	320	211	281	368	240	208	180	405	525
85.5245	0	553	263	198	161	196	257	319	211	280	367	240	209	181	406	526
85.6474	0	560	262	198	160	196	258	320	212	280	368	240	208	180	405	526
85.7702	0	564	264	199	163	196	260	321	212	282	370	241	209	183	408	528
85.8931	0	556	266	202	164	197	262	323	213	283	371	241	209	184	410	529
86.016	0	555	267	206	165	200	264	325	214	284	372	241	210	184	411	530
86.1389	0	560	263	199	160	197	261	321	213	282	368	239	207	180	406	526
86.2618	0	563	262	198	162	196	259	321	212	282	369	240	208	180	406	525
86.3846	1	555	263	199	162	196	260	321	211	282	369	240	208	180	406	527
86.5075	0	555	265	201	164	197	260	323	214	283	371	241	208	181	408	528
86.6304	0	561	267	203	165	198	263	325	215	284	374	241	208	185	411	530
86.7533	0	558	269	205	165	200	265	326	215	285	374	241	209	186	413	530
86.8762	0	555	265	202	161	200	262	322	212	282	370	239	208	180	407	528
86.999	0	554	262	198	160	197	259	321	212	281	369	238	207	180	406	526
87.1219	0	559	263	198	161	196	259	322	213	282	369	239	207	181	406	528
87.2448	0	561	265	199	162	196	260	322	212	282	370	239	208	181	408	528
87.3677	0	554	266	202	164	197	262	323	213	283	372	240	209	183	410	530
87.4906	0	555	269	205	165	198	263	327	215	284	374	240	209	185	412	530
87.6134	0	559	269	207	164	202	266	326	215	283	373	239	209	185	413	531
87.7363	0	561	263	200	162	197	260	321	212	281	369	239	207	180	407	527
87.8592	0	553	263	198	161	197	260	321	210	281	369	238	207	180	406	527
87.9821	0	552	264	200	162	197	259	322	213	282	370	238	208	181	407	527
88.105	0	556	265	201	164	196	260	324	213	282	372	239	207	182	408	529
88.2278	0	560	267	205	165	197	263	325	213	281	373	239	208	184	412	529
88.3507	0	554	270	205	165	200	265	325	214	284	374	240	209	185	414	530
88.4736	0	552	266	203	161	199	262	323	213	281	370	238	207	181	408	527
88.5965	0	555	263	198	162	197	259	322	213	281	371	238	207	181	407	526
88.7194	0	559	264	199	162	197	261	321	212	281	371	237	207	180	408	526
88.8422	0	557	267	202	163	197	261	322	213	282	372	239	208	181	410	528
88.9651	0	551	268	204	166	198	264	325	214	283	375	239	208	183	413	530
89.088	0	557	271	207	167	198	264	328	215	284	377	239	208	186	415	531
89.2109	0	554	270	208	165	204	267	325	215	283	374	239	208	183	413	528
89.3338	0	556	263	199	162	198	260	322	210	280	370	236	206	180	407	526
89.4566	0	549	264	198	163	197	260	322	212	280	370	236	206	180	406	525
89.5795	0	553	264	199	161	197	262	322	214	281	372	237	206	180	407	526
89.7024	0	551	268	202	164	197	262	324	214	282	373	238	207	183	409	527
89.8253	0	555	270	205	165	197	265	326	214	283	375	238	207	184	413	528
89.9482	0	551	273	208	168	202	266	328	215	284	376	239	208	186	416	531
90.071	0	555	268	203	162	201	264	323	213	282	371	236	207	181	410	525
90.1939	0	549	265	199	162	197	261	321	212	281	370	236	207	180	408	524
90.3168	0	553	264	200	162	197	260	322	212	281	370	237	206	181	408	525
90.4397	0	549	267	200	163	197	261	324	214	281	372	237	207	182	410	525
90.5626	0	556	269	205	166	198	263	325	214	281	374	238	207	184	412	527
90.6854	0	551	272	206	167	200	266	327	214	282	375	238	207	186	415	528
90.8083	0	549	268	204	163	200	264	324	213	282	372	237	206	181	410	525
90.9312	0	548	265	200	162	198	260	323	213	281	372	237	207	181	409	524
91.0541	0	556	265	200	163	197	262	324	213	282	373	238	207	181	409	525
91.177	0	550	266	202	163	198	263	325	213	282	374	239	207	183	411	526
91.2998	0	551	269	205	166	199	264	327	215	283	376	238	208	185	414	529
91.4227	0	558	273	208	167	201	266	329	216	283	378	240	208	187	416	530
91.5456	0	557	268	205	164	202	265	326	213	282	374	238	208	183	412	526
91.6685	0	551	264	200	161	199	261	324	212	280	372	237	206	180	407	525
91.7914	0	548	264	200	161	198	260	324	212	282	372	237	206	180	408	525
91.9142	0	556	266	200	164	198	261	325	214	281	375	238	207	182	409	526
92.0371	0	558	268	205	164	199	264	327	215	283	376	238	208	184	411	527
92.16	0	552	271	206	166	199	266	327	214	284	377	239	208	186	414	529
92.2829	0	550	268	206	164	201	265	325	214	282	374	239	207	181	410	527
92.4058	0	562	264	199	161	197	261	324	213	281	373	236	206	179	406	524
92.5286	0	557	264	201	162	198	261	323	212	281	372	237	207	180	407	524
92.6515	0	550	265	200	164	198	261	324	212	282	374	238	206	182	408	525
92.7744	0	549	267	203	164	198	263	326	214	282	376	239	207	183	410	528
92.8973	0	558	269	204	166	199	264	328	215	284	378	238	208	185	413	528
93.0202	0	560	268	205	164	202	267	327	213	283	376	238	207	183	410	527
93.143	0	552	263	199	162	198	261	324	212	281	373	237	206	180	406	526
93.2659	0	550	264	199	162	198	261	324	212	282	373	239	207	181	407	526
93.3888	0	558	265	199	163	198	262	326	213	281	375	239	206	181	407	527
93.5117	0	561	268	202	165	199	264	328	214	283	378	239	207	184	409	528
93.6346	0	555	269	204	165	201	266	329	214	283	378	240	207	185	411	530
93.7574	0	550	264	202	163	200	263	325	212	283	375	238	207	180	406	527
93.8803	0	557	264	199	162	197	261	326	212	281	375	239	206	179	406	526
94.0032	0	555	265	200	162	198	262	324	212	282	375	240	206	180	406	526
94.1261	0	554	266	201	163	198	262	324	213	282	376	239	207	182	407	529
94.249	0	553	267	204	165	199	263	328	214	283	379	239	207	183	410	529
94.3718	0	559	269	206	166	202	266	328	216	284	380	240	208	186	412	531
94.4947	0	561	265	201	162	201	264	326	213	281	375	238	207	180	406	526
94.6176	0	554	262	198	162	198	259	323	212	281	373	238	206	179	405	527
94.7405	0	554	263	199	162	198	260	324	212	281	374	239	207	179	404	526
94.8634	0	557	263	199	163	198	260	324	214	282	375	240	207	180	406	528
94.9862	0	561	266	201	164	198	263	326	213	283	378	240	208	182	408	528
95.1091	0	556	268	204	165	201	265	327	214	284	378	240	208	184	411	531
95.232	0	554	265	202	162	201	265	326	213	282	375	238	207	181	407	527
95.3549	0	557	262	198	161	199	260	323	212	281	374	238	206	178	404	526
95.4778	0	557	262	198	162	199	261	323	211	282	373	239	206	180	405	526
95.6006	0	560	264	198	162	198	261	324	211	282	374	239	206	181	405	527
95.7235	0	553	264	202	164	198	262	326	213	282	377	239	207	182	407	529
95.8464	0	562	266	203	164	200	264	329	215	284	379	240	207	184	409	531
95.9693	0	556	264	202	162	201	266	325	213	283	375	239	207	180	406	528
96.0922	0	560	261	197	162	198	260	324	211	282	375	239	207	179	404	527
96.215	0	555	262	199	162	198	261	324	212	282	375	238	206	180	404	528
96.3379	0	561	264	200	162	198	261	326	213	282	377	239	206	180	405	528
96.4608	0	556	265	202	165	199	264	327	214	284	377	239	207	182	408	530
96.5837	0	557	268	204	167	201	264	330	215	284	379	240	208	184	410	532
96.7066	0	556	265	204	164	203	265	327	214	283	377	239	207	181	407	529
96.8294	0	562	261	198	162	199	261	325	212	281	374	239	205	179	403	527
96.9523	0	556	261	197	162	199	261	325	212	282	374	239	206	179	403	527
97.0752	0	555	262	197	162	199	262	325	213	282	376	238	206	179	403	528
97.1981	0	563	264	202	164	199	263	328	214	283	378	238	206	181	406	529
97.321	0	564	267	203	166	201	265	330	215	284	380	240	207	184	409	530
97.4438	0	559	268	206	166	204	267	329	214	285	378	240	207	183	409	530
97.5667	0	554	262	199	163	200	261	326	212	282	375	239	206	179	403	527
97.6896	0	568	262	199	162	200	261	326	213	281	375	238	206	179	403	527
97.8125	0	563	262	199	163	200	261	326	213	282	377	239	205	180	404	528
97.9354	0	557	265	202	164	200	263	327	213	283	377	239	206	182	406	530
98.0582	0	557	267	203	166	201	265	329	214	283	380	239	207	183	408	531
98.1811	0	564	268	207	166	204	267	330	215	284	379	239	207	183	409	531
98.304	0	565	263	199	162	200	263	326	212	282	377	239	205	178	402	527
98.4269	0	557	263	198	164	201	262	326	212	282	376	239	206	180	404	529
98.5498	0	556	264	200	163	201	262	326	213	282	377	238	206	181	405	529
98.6726	0	563	267	202	165	201	264	328	216	283	379	240	206	181	407	530
98.7955	0	568	268	205	168	202	266	330	215	285	381	241	207	184	409	531
98.9184	0	559	270	207	166	206	268	331	214	284	380	240	207	184	410	532
99.0413	0	556	263	201	163	202	263	326	213	283	376	239	206	180	404	528
99.1642	0	563	263	199	162	200	262	327	213	283	377	240	205	181	403	528
99.287	0	561	263	199	162	201	263	327	214	282	377	239	206	181	404	528
99.4099	0	559	266	200	164	200	264	328	213	284	378	240	206	182	405	530
99.5328	0	558	268	204	166	201	265	329	215	283	380	240	207	184	409	532
99.6557	0	563	270	208	167	206	267	331	215	284	381	241	207	185	411	533
99.7786	0	564	264	202	162	203	266	327	213	283	377	240	206	180	405	530
99.9014	0	558	263	198	162	201	262	325	212	282	376	240	206	180	403	529
100.024	0	557	263	199	162	201	263	324	213	282	376	240	206	180	404	530
100.147	0	561	265	199	164	201	263	326	214	283	378	240	206	181	406	531
100.27	0	567	267	203	165	202	265	328	215	284	379	241	206	183	407	532
100.393	0	560	268	207	166	204	267	329	214	284	379	241	207	183	409	533
100.516	0	557	264	201	161	202	264	326	214	282	376	239	205	180	404	530
100.639	0	561	263	199	162	201	263	325	213	281	377	240	206	179	403	529
100.762	0	566	264	199	163	201	263	325	213	283	377	240	206	180	405	530
100.884	0	564	266	200	165	201	265	326	213	283	378	241	205	182	406	530
101.007	0	559	268	204	165	202	266	329	216	284	380	241	207	184	410	533
101.13	0	565	269	206	165	205	268	330	216	285	380	242	208	184	410	533
101.253	0	561	263	201	163	203	265	325	213	284	376	240	207	180	405	530
101.376	0	564	263	198	161	200	261	324	212	282	375	240	206	179	403	529
101.499	0	557	262	198	162	201	262	324	213	283	376	240	207	181	403	530
101.622	0	564	264	201	164	199	264	326	214	284	378	240	206	181	405	531
101.745	0	560	266	203	165	202	267	327	214	285	379	241	207	183	407	532
101.868	0	566	269	206	166	203	268	329	215	286	379	241	208	185	410	535
101.99	0	559	265	203	163	204	266	325	213	284	376	240	207	181	406	531
102.113	0	564	263	198	162	201	263	324	214	282	374	239	206	180	403	530
102.236	0	559	264	200	162	200	262	322	212	283	374	240	207	180	403	529
102.359	0	564	264	199	163	201	263	324	213	283	376	240	206	181	405	530
102.482	0	561	267	203	165	201	265	325	215	283	379	241	207	183	407	532
102.605	0	566	268	204	165	204	267	327	215	285	379	241	207	184	409	534
102.728	0	557	264	201	161	203	265	324	212	284	375	240	207	180	405	530
102.851	0	558	262	198	162	199	262	324	212	282	375	239	206	180	403	531
102.973	0	564	262	199	162	200	263	324	213	283	376	240	206	179	403	532
103.096	0	565	266	199	163	200	264	325	215	283	378	240	206	181	405	532
103.219	0	561	267	202	166	201	266	325	214	285	378	241	207	183	408	532
103.342	0	559	268	206	166	203	267	328	215	285	380	241	208	185	411	536
103.465	0	565	265	203	163	204	266	325	214	284	375	240	207	180	404	532
103.588	0	565	262	199	161	201	262	322	212	282	374	238	206	179	403	530
103.711	0	559	262	198	162	200	262	322	213	283	373	239	206	179	403	530
103.834	0	557	264	199	162	199	262	323	213	283	375	240	205	180	403	531
103.956	0	572	266	203	164	201	265	324	215	284	377	240	206	183	407	532
104.079	0	566	269	205	167	202	267	326	215	285	379	241	208	184	409	534
104.202	0	560	266	206	163	204	268	325	213	285	376	240	207	182	407	532
104.325	0	556	262	199	161	200	263	322	212	283	374	238	205	180	403	530
104.448	0	570	262	199	162	199	263	322	213	282	374	239	205	180	403	529
104.571	0	566	264	199	161	200	263	322	213	283	375	239	206	179	405	530
104.694	0	560	265	202	164	201	266	323	213	283	376	239	206	183	406	532
104.817	0	558	269	204	165	202	266	326	214	285	378	240	207	183	409	533
104.94	0	564	264	204	163	204	266	324	215	283	375	238	206	180	406	530
105.062	0	567	262	199	161	201	263	322	212	283	373	238	205	180	402	528
105.185	0	559	262	199	161	200	262	320	212	281	373	238	205	180	403	529
105.308	0	557	265	198	162	199	263	321	214	283	375	238	205	181	404	530
105.431	0	564	265	204	164	200	265	324	215	283	377	239	205	183	407	532
105.554	0	564	268	205	166	203	268	326	215	284	378	241	206	185	410	533
105.677	0	559	265	203	162	205	267	323	213	284	373	238	205	180	404	529
105.8	0	557	261	199	161	199	262	321	212	282	372	238	204	178	402	527
105.923	0	562	262	199	161	200	262	320	214	282	373	238	205	180	402	527
106.045	0	565	263	199	163	200	264	321	213	282	374	239	205	180	402	528
106.168	0	560	264	202	164	201	265	321	214	284	375	239	206	181	406	529
106.291	0	559	268	205	165	202	266	325	215	284	377	240	207	183	409	531
106.414	0	562	267	206	163	205	267	323	214	283	374	238	206	181	406	530
106.537	0	564	261	199	161	201	263	319	211	281	372	237	204	179	401	527
106.66	0	562	262	198	161	200	262	320	212	281	371	237	204	180	402	528
106.783	0	557	263	199	163	200	261	319	213	282	372	238	205	179	403	529
106.906	0	562	265	201	163	200	264	322	215	282	374	239	205	182	406	531
107.028	0	561	266	204	165	201	266	323	214	282	376	239	205	183	408	530
107.151	0	564	264	204	162	203	265	321	213	282	373	238	206	180	405	530
107.274	0	557	262	197	160	201	261	319	212	280	372	237	204	179	402	528
107.397	0	563	262	198	161	199	262	319	213	281	373	238	205	179	402	528
107.52	0	559	263	199	163	199	262	319	212	281	373	239	205	180	403	528
107.643	0	565	265	202	164	201	264	321	214	282	375	239	205	182	407	530
107.766	0	560	267	205	165	203	266	324	215	284	377	240	206	184	409	532
107.889	0	565	264	205	162	204	267	321	214	283	374	238	206	180	405	529
108.012	0	557	261	197	159	200	261	317	212	280	371	237	204	178	401	527
108.134	0	556	261	198	160	200	261	317	212	281	371	238	204	179	401	528
108.257	0	565	263	198	161	199	262	319	213	281	372	239	204	179	403	528
108.38	0	564	264	202	163	200	264	319	214	283	374	239	204	182	405	529
108.503	0	556	267	205	164	202	265	321	214	283	375	240	206	184	407	530
108.626	0	555	264	204	163	204	266	318	213	283	372	239	205	180	406	529
108.749	0	570	261	199	160	200	261	318	211	280	370	238	205	178	401	527
108.872	0	564	262	198	161	201	262	317	211	281	371	238	205	179	402	527
108.995	0	558	262	198	161	200	263	316	212	281	371	238	204	180	402	530
109.117	0	557	263	202	162	200	264	318	214	282	373	238	205	181	405	530
109.24	0	565	266	203	163	203	266	320	215	283	375	239	205	182	407	531
109.363	0	566	262	200	160	201	264	317	212	281	371	238	204	179	403	528
109.486	0	556	261	198	160	199	261	316	211	281	370	238	204	178	401	527
109.609	0	555	262	198	161	200	262	316	212	281	371	239	204	180	402	529
109.732	0	562	262	200	161	200	263	317	213	281	372	239	204	181	405	530
109.855	0	562	265	203	165	201	265	318	214	284	374	239	205	182	407	532
109.978	0	560	267	205	164	204	267	319	214	284	375	240	206	183	409	533
110.1	0	557	262	200	160	203	263	316	212	282	370	237	204	179	402	529
110.223	0	562	260	197	159	200	260	315	212	280	370	238	204	179	400	528
110.346	0	566	260	197	160	200	261	314	212	281	370	239	204	179	401	529
110.469	0	559	261	199	160	200	263	314	212	281	371	239	205	180	403	530
110.592	0	559	264	201	162	201	264	317	214	281	373	239	205	182	406	531
110.715	0	563	266	204	165	203	266	319	216	284	373	239	205	183	407	532
110.838	0	560	262	201	161	204	265	316	213	281	369	238	204	179	402	528
110.961	0	563	259	197	158	200	261	313	210	281	368	238	204	178	401	528
111.084	0	556	259	197	159	200	260	313	212	281	368	238	203	178	401	529
111.206	0	563	261	197	160	199	262	314	212	281	371	239	205	180	402	529
111.329	0	559	262	200	162	200	264	315	213	282	372	238	205	181	405	531
111.452	0	558	265	203	163	203	266	318	214	284	373	238	205	182	406	532
111.575	0	556	260	200	160	201	263	314	213	282	370	238	204	178	401	529
111.698	0	562	258	197	158	200	261	314	212	281	370	239	204	179	402	528
111.821	0	558	260	198	160	200	261	313	212	281	369	239	204	179	401	529
111.944	0	556	262	198	161	200	262	314	212	282	372	240	204	181	403	532
112.067	0	564	263	202	163	201	264	317	215	283	374	240	205	183	407	532
112.189	0	566	265	204	163	204	267	317	214	284	375	240	205	183	408	534
112.312	0	558	260	200	161	202	265	314	211	282	370	240	205	178	402	530
112.435	11	556	258	197	159	199	260	313	211	280	369	239	204	178	401	529
112.558	0	569	259	197	158	199	261	312	211	281	370	239	204	178	401	530
112.681	0	566	261	198	160	199	262	314	212	282	371	240	204	180	403	530
112.804	0	559	262	201	162	199	265	316	213	283	372	239	205	182	405	533
112.927	0	557	265	203	163	201	266	318	215	284	375	240	207	184	409	536
113.05	0	561	261	204	161	205	267	315	214	283	372	239	206	182	405	532
113.172	0	565	259	197	158	199	260	313	212	282	369	239	205	178	401	530
113.295	0	555	259	196	158	200	262	312	211	282	368	238	204	179	401	530
113.418	0	555	261	197	159	199	262	312	213	282	371	239	205	180	403	531
113.541	0	561	262	201	162	200	263	314	214	283	372	239	206	182	406	533
113.664	0	564	264	202	163	200	266	317	213	284	373	239	207	184	409	533
113.787	0	557	264	203	162	204	268	314	213	284	372	240	206	182	407	532
113.91	0	555	259	197	158	200	262	313	212	282	370	239	205	179	403	530
114.033	0	560	260	198	159	199	262	313	213	283	371	238	205	180	404	531
114.156	0	563	261	197	160	199	264	314	213	282	370	239	205	181	404	531
114.278	0	557	263	202	162	200	265	316	214	284	372	240	206	182	408	532
114.401	0	558	267	203	164	202	266	319	215	285	374	239	206	184	410	534
114.524	0	560	264	204	160	204	267	316	215	284	371	239	206	182	406	531
114.647	0	559	259	197	158	199	263	313	213	282	369	238	205	179	402	529
114.77	0	561	259	197	159	199	263	312	212	283	369	238	205	179	403	529
114.893	0	555	261	198	159	200	263	314	213	282	371	239	204	181	404	529
115.016	0	562	262	200	162	200	266	316	215	284	373	239	206	182	408	531
115.139	0	558	266	203	164	201	267	318	215	284	374	239	206	185	410	532
115.261	0	562	263	204	160	204	268	315	214	284	372	238	206	181	408	530
115.384	0	554	259	197	158	199	262	313	212	281	368	236	205	180	403	527
115.507	0	559	259	197	158	199	263	313	212	281	369	237	204	179	404	529
115.63	0	553	260	196	159	199	264	313	213	282	369	238	204	179	405	528
115.753	0	554	261	201	161	199	264	315	214	282	371	239	205	183	406	530
115.876	0	562	265	204	162	201	267	317	214	284	374	240	205	184	409	532
115.999	0	560	262	203	161	204	267	314	215	283	371	238	205	181	407	529
116.122	0	555	259	197	158	199	263	313	211	281	369	238	204	179	403	527
116.244	0	553	260	197	159	198	263	313	211	281	370	237	204	179	404	528
116.367	0	561	259	199	159	198	264	315	214	282	371	238	204	181	404	529
116.49	0	562	262	202	162	200	266	316	214	282	372	239	205	184	407	529
116.613	0	557	266	203	163	202	268	317	214	284	373	240	206	183	410	531
116.736	0	553	260	200	159	201	265	314	212	282	369	237	205	180	404	528
116.859	0	560	259	197	158	199	262	313	212	281	369	237	204	180	403	527
116.982	0	563	258	197	159	199	262	313	212	281	370	237	204	180	403	526
117.105	0	556	261	198	159	199	263	313	212	283	370	238	205	181	405	529
117.228	0	553	263	201	161	200	264	316	213	283	372	239	206	184	408	530
117.35	0	561	265	204	162	202	267	317	215	283	375	240	206	183	409	531
117.473	0	563	259	199	158	201	264	313	212	281	368	237	205	180	403	526
117.596	0	554	257	197	158	199	261	311	210	280	367	237	204	179	402	527
117.719	0	551	258	198	158	198	261	311	211	281	369	237	204	179	403	526
117.842	0	559	259	198	160	198	262	313	213	282	370	238	204	180	404	527
117.965	0	562	261	202	161	199	264	315	213	283	371	238	205	182	406	529
118.088	0	556	262	204	161	201	266	315	213	283	370	238	205	182	407	529
118.211	0	553	257	199	158	199	262	312	211	280	367	236	203	179	401	527
118.333	0	557	257	196	157	198	260	310	212	281	368	238	203	179	402	527
118.456	0	562	257	196	158	198	260	312	211	281	368	238	204	178	402	528
118.579	0	556	259	199	159	199	262	312	212	282	369	238	204	181	405	529
118.702	0	556	261	201	160	200	264	314	214	283	372	238	205	182	408	530
118.825	0	559	261	203	158	203	266	314	214	282	370	237	205	181	405	529
118.948	0	558	256	196	157	198	261	311	210	281	366	238	204	178	401	526
119.071	0	560	256	197	156	197	259	311	210	280	366	237	203	178	401	528
119.194	0	553	257	197	157	198	260	312	212	281	368	238	203	179	402	528
119.316	0	560	258	200	159	199	261	312	213	282	370	238	205	181	405	529
119.439	0	555	261	201	160	200	264	314	213	283	370	240	205	182	407	531
119.562	0	562	262	204	159	203	266	314	212	282	370	239	205	182	407	531
119.685	0	555	256	197	158	196	259	311	211	279	366	237	203	179	401	527
119.808	0	560	256	196	157	198	259	311	211	280	367	237	203	179	400	528
119.931	0	554	256	196	157	197	259	310	210	282	367	238	204	179	401	528
120.054	0	554	257	199	158	198	261	311	211	282	369	239	205	180	403	529
120.177	0	562	260	201	159	199	262	313	214	282	370	239	205	182	406	532
120.3	0	562	262	204	160	202	265	314	214	284	371	239	206	182	407	532
120.422	0	556	256	198	157	199	261	310	210	281	367	237	204	178	402	528
120.545	0	555	256	196	157	198	259	310	209	281	368	238	204	178	402	530
120.668	0	562	257	197	158	198	260	311	212	281	368	239	204	179	402	530
120.791	0	564	260	199	159	198	262	312	213	282	370	240	205	180	404	531
120.914	0	558	262	203	161	199	264	314	212	283	371	240	205	182	407	532
121.037	0	556	262	204	160	203	265	314	214	283	371	240	206	182	407	533
121.16	0	561	257	198	157	199	260	311	211	281	368	237	205	178	403	529
121.283	0	564	256	196	158	198	260	311	211	281	367	237	203	178	401	528
121.405	0	557	257	196	157	197	260	311	210	281	368	238	204	178	402	530
121.528	0	554	258	199	159	198	261	312	212	282	370	238	204	181	404	530
121.651	0	562	262	203	160	200	264	315	214	284	372	238	206	182	406	533
121.774	0	567	264	204	162	202	266	317	213	284	374	239	206	183	409	533
121.897	0	556	258	201	158	200	264	312	210	281	368	237	204	178	403	530
122.02	0	553	255	195	156	197	258	310	210	280	367	237	205	179	402	529
122.143	0	560	257	197	156	199	260	311	212	281	368	237	203	178	401	530
122.266	0	563	258	198	158	197	261	313	213	281	368	237	204	180	404	530
122.388	0	557	261	201	160	198	263	314	212	283	371	239	205	181	406	532
122.511	0	556	264	204	161	201	265	316	214	284	371	238	205	184	409	533
122.634	0	558	260	204	157	202	265	314	213	283	369	236	204	180	405	530
122.757	0	561	257	196	157	198	261	313	211	280	368	237	203	179	402	528
122.88	0	555	258	198	157	198	261	311	210	281	366	236	204	179	402	529
123.003	0	554	259	198	158	197	260	313	212	281	368	237	204	180	404	530
123.126	0	560	260	202	160	198	264	315	214	282	371	237	204	181	406	531
123.249	0	565	262	204	161	201	266	316	213	283	372	237	204	183	408	531
123.372	0	561	258	201	156	200	263	313	211	281	368	235	203	179	401	529
123.494	0	552	256	196	156	197	260	313	211	280	368	235	203	178	401	528
123.617	0	558	258	197	157	197	260	313	212	281	368	237	203	178	402	529
123.74	0	555	258	200	159	198	262	313	212	281	369	237	204	180	403	529
123.863	0	560	261	202	160	198	264	316	212	283	371	238	204	182	406	530
123.986	0	556	263	204	160	201	265	318	214	283	373	238	205	183	409	532
124.109	0	559	259	202	157	200	265	315	212	281	368	236	204	179	403	528
124.232	0	552	255	197	157	197	259	311	210	280	366	236	203	177	401	526
124.355	0	552	257	197	157	197	259	311	210	280	366	235	203	178	400	526
124.477	0	558	258	197	157	197	260	313	213	281	368	236	203	179	401	527
124.6	0	559	259	200	160	198	263	315	213	282	370	237	204	181	404	528
124.723	0	556	262	203	160	199	264	315	212	282	370	238	204	182	407	530
124.846	0	551	258	203	158	201	265	314	211	281	369	237	204	180	403	528
124.969	0	559	256	197	156	196	260	312	211	279	367	236	203	178	400	526
125.092	0	558	256	198	156	198	260	312	212	279	368	236	202	178	401	526
125.215	0	553	257	198	159	197	261	313	211	281	368	237	202	179	402	528
125.338	0	553	259	201	159	197	261	313	213	281	370	237	204	181	404	529
125.46	0	561	262	202	160	200	265	316	214	282	372	237	204	183	407	530
125.583	0	561	257	202	158	201	264	313	212	281	368	236	203	180	402	526
125.706	0	554	254	196	156	197	259	312	209	280	366	236	202	178	401	527
125.829	0	551	255	197	157	196	259	310	210	279	368	236	202	178	400	526
125.952	0	558	257	197	157	197	260	313	211	280	369	237	203	179	402	527
126.075	0	564	259	201	159	197	262	314	212	281	370	238	203	181	404	528
126.198	0	555	262	202	161	199	263	317	212	282	371	238	204	182	407	530
126.321	0	553	261	204	159	201	265	316	213	282	370	237	204	181	405	528
126.444	0	556	255	197	157	197	260	313	211	279	367	236	202	178	399	526
126.566	0	560	256	196	156	197	260	311	209	279	367	236	203	178	400	526
126.689	0	553	256	197	158	197	260	311	210	280	366	237	203	178	401	526
126.812	0	554	258	200	159	198	261	314	212	281	369	237	203	180	403	528
126.935	0	559	260	203	160	199	263	315	213	282	370	238	204	182	405	529
127.058	0	563	259	205	161	202	266	316	213	281	371	237	204	181	405	528
127.181	0	555	256	197	157	198	259	312	210	279	367	236	203	178	400	526
127.304	0	553	256	196	157	197	260	312	211	280	367	235	202	178	401	526
127.427	0	558	256	198	158	197	260	313	211	279	368	237	202	179	401	527
127.549	0	557	259	201	159	198	262	313	212	281	370	238	204	181	404	528
127.672	0	561	262	202	161	200	263	316	212	282	372	238	204	183	407	530
127.795	0	555	263	207	162	202	265	318	214	282	373	238	205	183	408	532
127.918	0	560	257	201	157	198	262	315	210	280	368	236	203	178	401	528
128.041	0	554	255	197	157	196	259	312	210	279	367	236	202	178	401	526
128.164	0	561	257	197	157	197	260	313	210	280	368	237	203	179	401	526
128.287	0	555	258	198	159	197	261	315	211	280	370	237	203	180	403	528
128.41	0	562	261	202	161	198	264	318	213	283	371	238	203	183	406	530
128.532	0	556	264	205	162	200	264	318	212	282	373	238	205	184	408	531
128.655	0	553	261	205	160	203	265	315	213	281	369	237	203	181	404	529
128.778	0	560	257	197	157	198	260	314	211	279	368	236	202	179	401	528
128.901	0	559	258	199	157	198	260	315	211	280	368	237	202	179	402	528
129.024	0	555	258	199	159	198	261	314	211	280	369	237	202	180	404	529
129.147	0	554	260	202	160	198	263	317	212	281	370	238	203	182	405	531
129.27	0	564	264	203	162	200	265	318	213	281	374	238	204	184	408	532
129.393	0	562	260	203	159	201	266	316	212	282	369	237	203	180	404	529
129.516	0	556	258	198	158	198	260	313	211	279	368	236	202	179	402	529
129.638	0	553	259	198	157	198	260	314	211	279	368	236	203	179	403	529
129.761	0	562	259	200	159	198	262	316	213	280	370	238	203	180	405	530
129.884	0	566	262	203	162	197	264	317	213	282	372	237	203	183	407	530
130.007	0	559	266	206	162	201	266	319	213	282	373	238	205	185	410	533
130.13	0	555	261	204	159	202	265	317	212	281	370	237	203	180	405	529
130.253	0	559	257	198	156	197	259	314	211	279	368	235	202	178	402	528
130.376	0	563	257	199	158	197	261	314	211	279	368	236	203	179	403	529
130.499	0	555	258	199	159	197	261	315	210	280	368	236	202	180	404	530
130.621	0	555	260	203	160	198	263	316	213	281	371	237	203	181	406	531
130.744	0	561	265	205	161	202	264	318	214	282	373	238	204	184	409	533
130.867	0	564	260	204	159	201	265	315	212	281	369	236	203	180	406	529
130.99	0	555	257	198	157	198	259	313	210	280	367	236	202	178	401	527
131.113	0	553	258	199	158	197	260	313	211	280	367	236	202	180	402	528
131.236	0	559	259	198	157	197	261	314	212	280	368	236	202	180	403	529
131.359	0	563	261	202	160	199	263	315	212	281	369	236	203	181	406	529
131.482	0	557	263	204	162	201	264	317	212	282	371	237	203	183	407	531
131.604	0	555	260	203	158	199	263	315	212	280	367	236	201	179	404	528
131.727	0	559	257	198	157	197	260	314	212	279	368	236	203	178	402	530
131.85	0	562	258	198	158	198	261	314	211	280	367	237	202	180	402	528
131.973	0	557	258	201	160	197	261	314	210	280	368	237	203	180	404	531
132.096	0	555	261	202	161	198	263	316	213	281	371	237	203	182	406	531
132.219	0	560	262	206	161	203	266	317	214	282	370	238	203	182	406	531
132.342	0	563	257	198	157	197	260	312	210	279	366	235	202	178	400	527
132.465	0	560	256	198	157	197	259	312	210	280	366	236	202	179	400	528
132.588	0	553	257	199	157	196	260	313	211	280	369	236	203	178	402	530
132.71	0	559	259	201	159	197	261	314	212	280	369	237	202	179	403	530
132.833	0	558	262	203	161	197	262	316	212	282	371	238	203	182	406	532
132.956	0	561	260	204	160	201	265	314	211	281	368	237	203	181	405	531
133.079	0	553	256	197	157	196	258	310	210	279	366	236	201	178	399	528
133.202	0	559	256	198	157	197	259	310	210	279	366	236	202	178	400	528
133.325	0	555	257	198	158	195	259	311	210	280	366	236	202	179	400	530
133.448	0	560	257	201	158	196	259	312	210	281	366	238	203	180	402	530
133.571	0	555	261	202	159	199	262	314	212	281	370	238	204	182	406	533
133.693	0	560	257	202	157	199	262	312	209	280	366	236	202	179	401	530
133.816	0	554	255	196	156	196	258	310	209	279	364	237	202	177	398	529
133.939	0	554	256	198	157	196	258	310	208	279	364	236	202	177	399	529
134.062	0	555	255	198	157	196	258	310	210	280	366	237	202	178	400	530
134.185	0	561	259	201	158	197	260	314	212	280	368	237	203	181	403	532
134.308	0	556	261	204	160	200	264	313	211	282	368	238	204	181	404	532
134.431	0	555	255	198	157	196	258	309	208	280	364	236	202	177	399	529
134.554	0	560	254	196	155	194	256	308	209	278	364	236	202	176	398	529
134.676	0	559	255	197	156	196	257	309	209	279	365	236	203	177	398	529
134.799	0	555	256	199	157	195	259	310	209	280	366	236	202	178	400	530
134.922	0	554	258	201	159	196	260	311	210	281	367	238	203	180	402	532
135.045	0	562	261	204	159	199	262	313	212	281	369	237	203	181	404	532
135.168	0	559	256	200	155	198	259	308	209	279	364	235	202	178	398	528
135.291	0	553	255	196	156	195	256	308	208	278	363	236	201	176	397	528
135.414	0	551	254	197	155	195	256	307	209	278	363	236	202	177	398	528
135.537	0	559	255	199	156	195	257	309	210	279	364	236	202	177	400	529
135.66	0	560	258	201	159	195	259	310	211	280	366	236	203	180	401	530
135.782	0	554	260	203	159	198	262	312	211	281	368	237	203	181	404	532
135.905	0	552	256	200	156	198	260	308	209	278	363	235	201	178	399	528
136.028	0	564	255	196	155	194	256	308	209	278	364	235	201	178	399	528
136.151	0	560	255	196	155	195	256	309	209	278	364	235	201	177	399	527
136.274	0	554	255	199	157	196	258	309	209	279	365	235	202	178	400	528
136.397	0	553	259	202	159	196	260	312	211	280	367	235	202	180	403	531
136.52	0	560	261	204	159	199	262	313	212	281	369	237	203	181	405	532
136.643	0	560	256	200	155	198	259	309	210	278	365	235	201	177	399	528
136.765	0	554	254	197	154	195	256	307	208	277	363	233	201	176	398	528
136.888	0	550	254	197	155	196	256	307	209	277	364	234	200	176	398	527
137.011	0	558	256	199	157	194	257	309	210	279	366	235	201	178	400	528
137.134	0	561	258	202	158	195	260	311	211	280	368	235	201	179	403	529
137.257	0	555	262	204	160	198	262	314	211	280	368	236	202	181	405	532
137.38	0	551	257	204	157	199	262	312	211	279	365	234	201	178	401	528
137.503	0	556	254	198	155	195	256	308	208	277	364	232	201	176	397	526
137.626	0	560	255	196	155	195	258	307	209	277	363	234	200	176	397	525
137.748	0	552	255	200	156	195	257	307	209	278	364	234	200	178	398	527
137.871	0	552	258	200	158	196	259	310	210	278	366	235	202	179	401	529
137.994	0	559	261	203	159	197	261	313	212	280	369	235	201	180	404	530
138.117	0	556	258	203	157	198	262	311	210	279	365	234	201	179	402	528
138.24	0	553	255	198	155	195	257	307	208	277	364	234	200	176	398	526
138.363	0	552	256	198	156	196	258	309	209	278	364	233	201	177	399	526
138.486	0	559	257	199	157	196	258	311	210	278	366	233	202	178	401	526
138.609	0	562	260	203	159	197	261	313	210	279	368	235	201	180	403	528
138.732	0	556	263	205	160	199	262	314	211	280	369	236	202	182	406	530
138.854	0	554	258	204	157	200	262	311	209	278	365	234	201	178	401	527
138.977	0	558	255	199	155	196	258	309	208	277	365	234	200	177	398	527
139.1	0	562	255	199	156	196	258	309	208	277	363	234	200	176	399	526
139.223	0	555	257	199	157	197	258	310	209	279	365	235	201	179	400	527
139.346	0	554	260	203	159	196	260	313	211	278	367	235	202	180	402	528
139.469	0	561	262	204	160	198	262	314	212	280	369	236	203	181	405	530
139.592	0	564	258	206	157	201	263	312	209	280	365	235	202	178	402	527
139.715	0	560	256	199	156	195	257	309	208	277	363	233	201	176	399	526
139.837	0	554	256	199	156	195	258	309	209	277	364	235	201	176	399	526
139.96	0	559	257	200	156	196	258	311	209	278	365	235	201	177	399	527
140.083	0	560	259	202	158	197	261	312	210	279	367	235	203	179	402	528
140.206	0	564	261	204	158	199	262	313	210	280	368	236	202	180	404	529
140.329	0	555	257	201	156	197	261	309	209	278	364	234	200	176	400	526
140.452	0	562	256	198	156	196	258	308	209	277	364	235	201	177	400	525
140.575	0	555	257	200	156	196	258	309	208	278	364	235	201	176	399	526
140.698	0	562	257	201	157	195	258	311	209	278	364	235	202	178	401	527
140.82	0	557	260	203	158	198	261	312	211	279	368	236	202	180	404	529
140.943	0	563	261	206	158	200	264	313	212	280	368	236	202	180	405	530
141.066	0	557	256	200	156	196	259	308	207	278	362	234	201	176	399	526
141.189	0	562	255	198	154	195	257	307	208	277	362	234	201	176	398	526
141.312	0	558	255	198	155	195	257	308	208	277	362	234	200	176	398	526
141.435	0	563	256	201	156	195	259	310	210	278	364	236	202	177	401	528
141.558	0	558	260	203	158	196	261	310	210	279	365	236	202	180	403	530
141.681	0	558	260	206	157	200	264	310	210	279	365	235	203	180	404	531
141.804	0	562	255	199	155	195	257	306	209	277	362	234	202	176	398	526
141.926	0	561	255	198	155	194	256	305	208	277	360	234	201	175	398	527
142.049	0	555	256	199	155	194	257	305	207	278	361	234	201	176	398	527
142.172	0	554	256	202	155	194	258	307	209	278	362	236	202	178	401	528
142.295	0	563	259	203	157	196	260	309	211	279	365	235	203	179	404	530
142.418	0	561	258	205	157	200	262	308	210	279	362	235	202	178	402	528
142.541	0	556	254	198	153	194	257	305	207	277	360	234	202	175	398	527
142.664	0	551	255	198	154	194	256	304	208	277	360	234	201	175	398	526
142.787	0	560	257	201	154	195	256	304	209	278	360	235	201	176	399	527
142.909	0	560	259	201	157	195	260	306	210	279	363	235	202	178	402	528
143.032	0	555	261	205	158	198	262	306	210	279	364	236	203	180	404	530
143.155	0	551	257	205	155	199	262	305	209	280	361	235	202	177	402	529
143.278	0	558	254	198	153	194	256	302	207	277	360	234	200	175	397	526
143.401	0	557	254	197	153	195	257	302	207	277	358	234	201	175	398	526
143.524	0	551	254	199	153	193	256	302	208	277	359	233	201	176	398	526
143.647	0	549	257	202	155	194	258	303	209	279	361	234	202	178	401	528
143.77	0	562	259	203	157	196	260	307	211	279	364	235	202	180	403	529
143.892	0	556	258	204	155	199	263	304	210	279	361	235	202	178	402	527
144.015	0	548	253	198	153	193	256	301	206	277	357	233	201	175	398	525
144.138	0	546	254	197	152	193	255	300	207	277	357	232	200	174	397	525
144.261	0	552	254	199	153	193	256	300	209	277	357	233	200	175	398	526
144.384	0	556	256	201	153	193	258	302	209	278	358	234	201	176	400	527
144.507	0	549	258	203	156	196	260	304	209	280	361	234	202	179	403	528
144.63	0	546	258	204	155	199	261	302	210	279	360	233	201	177	402	527
144.753	0	551	253	198	151	193	255	300	208	276	357	232	200	175	398	524
144.876	0	554	254	198	151	193	256	300	208	276	357	232	201	175	398	524
144.998	0	548	255	199	153	192	256	299	207	277	357	232	200	176	399	525
145.121	0	545	257	202	156	193	258	302	209	278	359	233	201	176	402	526
145.244	0	552	259	204	157	195	260	305	211	278	361	233	201	179	405	526
145.367	0	556	259	207	155	198	263	303	210	279	360	233	201	178	404	527
145.49	0	546	254	199	151	193	256	300	206	276	356	231	201	174	399	523
145.613	0	544	253	198	151	193	256	298	207	276	355	230	200	175	398	524
145.736	0	549	255	197	152	193	257	299	208	277	356	232	200	174	399	524
145.859	0	554	256	201	153	193	257	302	209	278	358	232	201	175	401	525
145.981	0	546	260	203	155	195	260	302	209	279	360	233	201	178	404	526
146.104	0	546	263	206	155	199	262	305	211	280	360	234	202	180	407	529
146.227	0	550	256	201	152	196	261	300	210	277	357	231	200	175	401	525
146.35	0	548	255	197	151	193	256	298	207	276	355	230	200	174	399	523
146.473	0	544	255	199	151	193	257	298	206	277	354	231	200	174	398	524
146.596	0	544	255	201	154	193	257	300	208	277	357	232	200	175	401	525
146.719	0	551	258	203	154	194	260	301	210	278	359	232	201	178	403	526
146.842	0	550	262	205	155	197	262	303	209	279	360	233	202	179	406	527
146.964	0	546	256	202	152	195	259	298	208	277	356	230	201	175	400	525
147.087	0	544	255	199	152	193	256	299	208	276	355	231	200	175	400	524
147.21	0	550	255	200	153	193	258	299	209	277	355	231	200	175	400	524
147.333	0	554	257	202	154	193	258	300	209	278	357	231	201	176	403	525
147.456	0	549	261	204	155	194	261	302	209	279	358	233	202	178	404	527
147.579	0	548	263	207	156	198	263	304	211	280	361	232	202	179	407	529
147.702	0	551	257	205	152	196	262	300	210	278	356	230	201	176	402	526
147.825	0	555	254	200	150	193	257	297	207	277	354	230	201	173	398	523
147.948	0	546	255	200	152	194	257	297	207	277	353	230	201	173	399	523
148.07	0	546	256	200	152	192	257	299	208	278	355	231	201	175	400	525
148.193	1	551	258	203	154	195	259	300	209	279	357	233	201	177	403	527
148.316	0	557	262	205	155	195	262	301	210	280	359	233	202	179	406	527
148.439	0	554	262	208	154	200	265	301	210	280	358	232	203	178	405	527
148.562	0	546	256	200	151	192	257	296	208	277	353	230	201	174	399	523
148.685	0	551	256	199	152	192	257	297	208	278	353	231	201	174	400	524
148.808	0	551	255	200	152	193	258	297	209	277	354	232	201	175	400	524
148.931	0	551	257	201	154	193	260	298	208	279	355	232	202	176	402	525
149.053	0	547	262	205	155	195	261	301	210	280	358	232	202	178	405	526
149.176	0	553	259	208	155	198	263	301	211	280	357	231	203	178	404	526
149.299	0	548	255	200	151	192	259	297	207	278	353	231	201	174	400	523
149.422	0	554	256	198	151	192	258	296	208	278	353	230	201	174	400	525
149.545	0	547	256	200	150	192	258	297	209	278	354	231	201	175	400	525
149.668	0	554	258	203	153	194	259	300	210	280	356	232	202	177	403	525
149.791	0	550	262	205	154	194	262	302	210	280	357	232	202	178	405	528
149.914	0	549	261	208	155	199	264	302	210	280	357	232	203	179	405	528
150.036	0	547	256	200	151	192	259	296	208	278	353	230	201	174	399	524
150.159	0	553	254	199	150	192	257	296	209	277	353	230	202	173	399	525
150.282	0	547	255	200	151	191	258	297	209	278	351	230	201	173	399	524
150.405	0	548	256	203	153	193	260	299	209	279	354	231	201	177	400	526
150.528	0	555	260	205	155	194	261	301	211	279	356	231	203	178	404	527
150.651	0	554	262	208	155	197	264	303	211	281	357	232	202	179	405	526
150.774	0	547	256	202	151	193	260	295	208	279	352	228	200	174	399	523
150.897	0	545	254	200	150	190	258	295	207	278	350	229	200	173	398	523
151.02	0	552	255	200	150	192	258	295	208	278	351	229	200	173	398	523
151.142	0	552	255	202	151	191	259	298	210	278	353	229	200	175	399	524
151.265	0	546	259	204	154	192	261	299	210	279	354	230	201	176	403	526
151.388	0	545	259	207	153	198	264	299	209	279	356	229	201	177	403	526
151.511	0	557	254	200	149	192	259	295	209	277	352	228	200	173	398	523
151.634	0	552	255	199	150	191	258	295	208	277	351	228	200	172	398	523
151.757	0	545	255	198	151	191	259	295	208	278	351	228	201	173	399	523
151.88	0	543	257	202	151	193	259	296	209	279	354	228	200	175	400	525
152.003	0	551	260	204	153	193	262	301	211	279	356	229	201	177	403	526
152.125	0	554	258	207	152	197	264	298	209	279	354	229	201	175	402	524
152.248	0	545	253	199	149	190	258	294	206	278	350	226	199	172	396	521
152.371	0	542	254	198	149	190	257	294	207	277	350	227	199	172	396	522
152.494	0	550	253	200	150	191	258	295	209	277	351	228	199	173	397	522
152.617	0	547	256	203	153	193	261	298	209	278	353	229	200	175	400	524
152.74	0	546	259	203	155	193	262	300	209	279	354	228	200	177	403	525
152.863	0	543	256	205	152	196	263	297	209	278	352	227	199	174	400	522
152.986	0	547	252	198	149	190	258	295	208	276	350	226	199	171	396	521
153.108	0	551	252	198	149	192	258	294	207	276	348	227	199	172	396	520
153.231	0	543	253	200	149	190	258	294	208	277	349	226	199	173	397	521
153.354	0	543	255	202	152	191	259	296	209	278	351	228	200	175	399	523
153.477	0	549	258	204	154	193	262	299	211	279	354	228	199	176	402	525
153.6	0	550	254	203	151	194	262	296	208	277	350	228	199	173	398	521
153.723	0	543	253	197	149	189	257	294	207	276	349	226	199	171	395	521
153.846	0	542	254	198	149	190	257	295	208	276	350	227	198	172	396	521
153.969	0	548	254	200	150	191	259	295	209	277	351	228	198	174	398	522
154.092	0	548	256	202	152	193	261	296	209	278	353	228	200	175	400	523
154.214	0	551	257	205	153	196	263	297	209	278	354	228	200	175	401	523
154.337	0	542	252	198	149	191	257	294	207	276	350	226	199	172	395	521
154.46	0	548	252	197	148	189	256	294	207	276	350	228	198	172	394	521
154.583	0	545	252	199	150	191	257	294	207	277	350	228	198	172	396	520
154.706	0	550	254	202	151	192	258	295	208	278	352	228	199	174	398	523
154.829	0	552	257	203	152	193	261	297	210	279	354	229	200	177	401	522
154.952	0	528	255	204	152	196	262	297	209	279	353	229	199	176	401	531
155.075	0	502	251	196	148	190	258	291	207	277	349	227	198	172	399	539
155.197	0	508	251	196	150	191	259	292	207	278	350	229	198	173	400	540
155.32	0	521	251	199	149	192	259	293	209	278	352	229	198	174	399	535
155.443	0	542	253	200	152	192	260	296	210	280	354	231	199	176	399	528
155.566	0	543	256	203	153	195	262	297	210	280	356	231	199	178	401	527
155.689	0	540	253	201	150	193	260	294	209	279	353	230	198	173	395	518
155.812	0	543	250	197	150	191	258	294	208	278	353	230	198	174	393	522
155.935	0	551	251	198	150	191	258	295	208	278	354	230	197	173	394	523
156.058	0	547	253	200	151	191	259	296	209	279	355	231	199	175	396	523
156.18	0	548	257	203	153	194	260	297	210	280	356	231	199	178	399	524
156.303	0	555	255	203	152	197	262	298	210	280	355	231	198	176	397	521
156.426	0	558	253	197	150	192	258	294	209	278	353	230	198	174	393	518
156.549	0	551	254	198	151	192	259	295	208	279	352	230	198	175	394	520
156.672	0	549	254	199	152	192	258	296	209	279	355	232	199	176	395	519
156.795	0	555	258	203	153	194	260	298	211	280	357	233	199	178	397	521
156.918	0	551	256	202	152	196	263	297	210	280	355	232	198	176	396	518
157.041	0	548	254	198	150	191	257	295	208	278	354	231	199	175	394	517
157.164	0	548	253	200	151	193	259	297	208	280	355	232	198	175	395	517
157.286	0	551	255	201	151	193	259	297	211	280	357	232	199	176	397	518
157.409	0	557	259	203	153	195	262	299	211	281	359	232	199	179	399	520
157.532	0	548	255	204	150	197	262	297	208	281	356	232	199	175	396	518
157.655	0	547	252	197	150	192	257	296	208	278	355	231	198	174	393	516
157.778	0	550	253	197	150	193	258	296	209	279	355	231	199	175	393	518
157.901	0	551	253	200	152	192	259	298	209	279	356	232	199	175	395	517
158.024	0	553	256	202	153	193	260	298	210	281	358	232	200	178	398	519
158.147	0	544	253	202	152	196	261	298	208	280	356	231	199	175	395	517
158.269	0	549	250	196	150	191	255	296	208	278	354	231	197	173	391	513
158.392	0	545	251	196	149	191	257	295	207	278	354	231	198	173	391	514
158.515	0	544	251	199	151	191	257	295	208	279	355	232	198	174	392	515
158.638	0	545	254	200	152	193	259	297	211	280	357	231	199	176	394	517
158.761	0	550	253	201	152	195	261	298	210	280	356	231	199	174	394	514
158.884	0	542	249	196	149	191	255	294	205	278	353	230	197	172	389	513
159.007	0	541	249	197	150	191	255	295	207	279	354	231	197	172	389	513
159.13	0	550	250	199	150	192	256	295	208	278	356	231	198	174	391	513
159.252	0	550	253	199	152	193	257	298	209	280	357	233	198	175	393	515
159.375	0	544	252	203	151	196	261	296	209	279	356	232	199	175	393	515
159.498	0	541	249	198	150	191	254	294	206	277	355	230	198	172	389	512
159.621	0	546	248	197	150	192	255	296	208	278	356	232	197	173	390	513
159.744	0	550	250	198	151	192	256	297	208	278	356	232	198	173	390	513
159.867	0	543	252	200	153	192	258	298	208	279	358	233	198	175	392	515
159.99	0	541	255	203	152	197	260	299	209	280	360	234	199	176	395	516
160.113	0	545	249	197	149	193	257	296	208	278	356	231	197	172	388	512
160.236	0	543	248	195	150	191	255	295	207	278	355	231	198	172	388	511
160.358	0	541	248	196	150	192	255	296	207	278	356	231	197	172	388	512
160.481	0	541	250	198	151	193	256	297	208	279	358	233	198	173	390	513
160.604	0	545	252	200	153	193	258	301	210	280	360	232	199	175	392	514
160.727	0	549	252	203	153	197	262	301	209	281	360	232	198	175	393	514
160.85	0	538	248	196	151	193	255	298	206	277	355	231	197	171	387	512
160.973	0	539	248	195	150	193	255	297	207	277	356	231	197	172	387	512
161.096	0	544	248	196	150	191	256	299	208	278	357	231	197	172	388	512
161.219	0	543	250	199	151	192	257	299	207	278	359	232	198	174	389	512
161.341	0	547	253	199	152	195	258	301	209	280	361	233	198	176	392	514
161.464	0	540	253	204	153	198	261	304	210	279	361	233	199	175	393	514
161.587	0	545	249	197	150	192	256	301	208	278	359	230	197	173	388	511
161.71	0	541	249	197	150	193	256	300	207	277	359	232	197	172	388	511
161.833	0	540	250	196	151	192	256	301	207	278	360	232	198	173	390	513
161.956	0	542	252	199	152	193	258	304	210	279	363	232	198	174	392	514
162.079	0	548	255	201	155	194	260	307	211	280	365	233	199	176	395	515
162.202	0	544	255	204	154	199	264	307	210	281	364	233	198	177	395	516
162.324	0	540	250	196	151	194	256	304	207	278	361	231	197	173	389	512
162.447	0	548	251	196	150	194	256	305	208	277	362	231	198	173	389	512
162.57	0	548	251	196	152	194	259	305	209	277	363	231	198	174	390	513
162.693	0	543	252	198	152	194	259	305	208	279	364	232	199	175	392	515
162.816	0	540	256	202	154	197	261	309	211	281	366	233	199	177	395	516
162.939	0	549	260	204	156	197	263	313	212	281	369	234	200	179	399	518
163.062	0	551	255	204	153	199	264	311	211	280	365	232	199	176	394	515
163.185	0	543	251	197	151	194	258	308	207	278	363	230	198	174	391	514
163.308	0	540	251	197	152	196	259	308	208	278	364	232	198	174	391	514
163.43	0	549	252	198	153	194	259	310	210	279	365	231	199	176	393	514
163.553	0	552	255	201	155	196	262	311	210	280	367	233	199	176	395	515
163.676	0	544	258	203	156	197	263	314	211	280	369	233	199	179	397	518
163.799	0	544	256	204	154	200	264	313	211	281	367	232	199	178	396	517
163.922	0	550	254	197	152	196	259	311	210	279	366	232	198	175	392	516
164.045	0	552	255	198	153	195	262	312	210	279	366	232	198	176	393	515
164.168	0	546	255	199	153	196	262	313	210	279	367	233	198	176	394	517
164.291	0	546	259	203	154	198	264	316	212	281	370	233	198	178	398	518
164.413	0	552	263	205	159	198	266	320	212	282	372	234	200	181	401	520
164.536	0	554	261	207	156	203	268	318	212	281	371	233	200	178	399	518
164.659	0	546	255	198	154	197	261	315	209	280	368	232	198	175	393	516
164.782	0	544	255	198	154	197	260	315	210	279	367	232	198	176	393	515
164.905	0	550	257	198	155	196	262	315	212	279	368	232	198	176	395	517
165.028	0	549	257	202	157	197	263	318	211	280	370	233	199	179	396	517
165.151	0	553	262	203	157	197	265	320	212	281	371	233	199	180	400	519
165.274	0	547	264	207	157	201	267	322	214	281	372	233	201	180	401	520
165.396	0	549	257	200	154	199	264	318	211	280	369	231	198	175	395	517
165.519	0	543	255	198	154	196	262	317	209	279	367	231	198	176	394	515
165.642	0	549	256	198	154	196	261	317	210	279	367	231	198	176	394	517
165.765	0	544	257	199	154	195	263	319	211	279	369	231	198	177	396	517
165.888	0	552	260	203	157	197	265	321	212	280	371	232	198	179	398	518
166.011	0	546	261	205	157	200	267	321	212	280	371	233	199	180	400	518
166.134	0	545	257	199	155	197	263	319	210	278	368	229	198	176	395	516
166.257	0	551	257	198	153	196	261	319	210	277	368	229	196	175	394	515
166.38	0	549	259	198	154	197	262	319	211	278	369	230	197	176	395	516
166.502	0	545	258	201	156	196	263	322	211	279	370	230	197	178	396	517
166.625	0	542	262	202	158	198	264	323	212	280	372	231	199	180	400	519
166.748	0	550	261	204	156	200	267	324	212	279	373	230	198	178	399	517
166.871	0	547	256	198	153	197	261	321	210	277	368	229	196	175	393	514
166.994	0	540	256	197	153	195	260	320	209	277	368	229	197	174	395	514
167.117	0	538	256	197	154	194	260	321	210	278	370	228	196	175	394	515
167.24	0	545	258	200	155	195	262	322	212	278	372	230	196	177	397	516
167.363	0	549	261	201	158	196	263	324	211	279	372	230	197	179	399	516
167.485	0	539	260	203	156	201	265	322	211	278	371	230	197	177	399	516
167.608	0	535	254	197	153	195	260	320	209	276	368	228	196	175	394	513
167.731	0	542	254	196	154	195	259	320	209	275	368	228	194	175	392	512
167.854	0	539	255	197	154	195	259	321	209	275	368	228	195	176	393	513
167.977	0	537	256	199	155	195	260	321	209	276	370	229	195	177	396	514
168.1	0	538	258	200	158	196	262	324	211	277	372	229	196	178	398	516
168.223	0	541	258	201	155	198	264	323	211	277	371	228	196	177	396	515
168.346	0	542	254	196	154	195	258	321	208	275	369	227	195	174	393	512
168.468	0	536	254	196	154	195	258	321	208	275	369	229	195	175	393	513
168.591	0	534	254	197	154	195	257	323	209	275	370	229	195	175	394	513
168.714	0	540	257	199	156	195	260	324	211	276	372	230	196	178	397	516
168.837	0	540	259	202	158	197	262	325	211	277	374	230	196	178	399	516
168.96	0	536	254	199	154	198	261	323	209	275	370	229	195	175	394	513
169.083	0	533	254	195	154	196	257	322	208	274	371	229	195	175	392	512
169.206	0	539	254	195	154	195	258	323	209	274	371	229	194	175	393	512
169.329	0	538	255	197	155	194	259	324	208	275	372	230	195	176	394	515
169.452	0	543	257	198	158	196	260	324	210	276	373	230	195	178	397	516
169.574	0	538	260	201	159	199	261	328	212	277	376	230	197	179	399	519
169.697	0	543	257	202	155	199	263	326	210	277	373	230	196	177	395	515
169.82	0	537	253	195	154	196	257	324	208	275	371	230	195	174	393	514
169.943	0	538	254	195	154	196	257	324	207	275	370	230	196	175	393	515
170.066	0	539	254	196	156	195	257	324	209	276	373	230	195	176	394	516
170.189	0	545	257	199	158	196	259	327	211	275	374	231	196	178	396	517
170.312	0	541	259	201	159	197	261	329	211	277	376	232	197	180	399	519
170.435	0	538	259	201	157	201	263	328	210	277	374	232	197	178	398	518
170.557	0	546	255	195	155	195	257	327	209	274	374	230	196	175	393	516
170.68	0	547	255	195	153	196	257	325	209	275	373	231	196	175	393	516
170.803	0	542	255	195	155	196	258	327	209	276	374	231	196	176	394	517
170.926	0	540	256	198	158	197	259	328	210	277	376	232	196	177	395	518
171.049	0	549	260	199	159	199	260	330	212	278	378	232	197	179	398	521
171.172	0	552	258	202	158	201	263	330	210	278	377	233	197	178	397	519
171.295	0	545	255	195	157	198	257	326	209	276	374	231	196	176	393	518
171.418	0	541	257	194	155	197	257	327	209	276	374	232	195	176	394	517
171.54	0	549	256	195	156	197	258	328	210	277	375	232	197	177	395	519
171.663	0	547	258	198	158	197	259	330	211	277	377	234	197	178	396	519
171.786	0	546	261	200	160	198	261	332	212	280	379	233	198	180	400	523
171.909	0	545	261	203	158	201	264	333	212	279	379	233	198	180	400	523
172.032	0	550	256	195	156	198	258	329	210	275	375	232	197	176	395	520
172.155	0	553	255	194	156	197	258	329	209	276	374	232	197	176	394	519
172.278	0	546	255	194	156	196	257	328	209	277	375	232	197	176	394	520
172.401	0	546	256	197	156	196	260	330	211	277	376	233	197	177	396	521
172.524	0	551	259	199	159	197	261	333	212	279	378	233	197	180	399	523
172.646	0	556	263	200	160	199	263	334	212	280	380	233	199	180	401	523
172.769	0	545	258	200	157	201	262	330	209	278	375	233	198	177	397	521
172.892	0	545	256	194	156	197	257	330	209	276	375	232	196	176	394	520
173.015	0	550	256	195	157	197	259	329	211	278	375	232	197	176	395	521
173.138	0	549	257	196	157	196	259	330	210	278	376	233	197	177	396	522
173.261	0	553	259	199	158	196	261	331	211	278	378	234	198	179	398	523
173.384	0	548	262	200	160	199	262	334	213	280	380	233	199	179	401	524
173.507	0	554	259	199	156	200	263	331	211	279	376	232	197	177	397	520
173.629	0	548	257	193	156	197	258	330	209	278	375	233	198	177	395	520
173.752	0	547	257	195	156	196	258	329	210	277	375	233	197	178	396	522
173.875	0	548	258	195	157	196	260	331	212	278	378	233	198	178	397	521
173.998	0	554	261	199	159	198	261	333	213	280	379	234	198	180	400	523
174.121	0	549	263	202	162	198	264	336	212	281	381	234	199	181	403	524
174.244	11	545	259	200	158	200	264	332	211	279	377	233	199	178	398	522
174.367	0	553	257	194	156	197	258	328	210	277	376	232	198	176	395	520
174.49	0	553	256	194	156	196	258	331	210	278	376	232	198	176	396	520
174.612	0	547	258	196	156	195	260	330	210	278	376	233	198	177	396	522
174.735	0	544	259	197	158	196	261	333	212	279	378	233	198	180	400	522
174.858	0	558	263	200	160	197	263	334	213	280	380	234	199	182	403	522
174.981	0	554	262	201	160	201	266	334	213	281	379	234	199	180	402	522
175.104	0	545	258	195	156	197	259	330	209	277	375	232	198	177	396	520
175.227	0	542	257	196	156	196	259	330	209	277	375	232	198	177	397	518
175.35	0	549	258	196	156	196	260	331	211	278	377	232	198	177	397	519
175.473	0	552	260	198	158	197	261	333	211	279	378	233	199	179	399	520
175.596	0	545	262	199	160	197	263	334	212	280	381	234	199	182	402	522
175.718	0	544	262	201	160	201	265	334	212	279	379	234	199	180	401	521
175.841	0	550	258	194	157	197	259	332	211	278	377	232	199	177	397	517
175.964	0	551	259	196	158	197	261	331	210	278	377	232	198	177	398	518
176.087	0	545	259	196	158	197	261	332	211	279	377	233	198	178	399	519
176.21	0	544	262	199	160	197	263	334	213	279	380	233	199	180	401	520
176.333	0	550	264	202	162	198	265	337	213	281	382	234	199	182	404	521
176.456	0	554	265	203	160	203	266	335	213	281	380	234	199	180	403	522
176.579	0	545	259	196	157	198	261	331	209	278	376	232	198	177	398	518
176.701	0	543	259	195	157	197	259	332	211	278	377	233	199	178	398	518
176.824	0	549	260	197	157	197	260	333	211	278	379	233	198	179	399	518
176.947	0	546	261	199	160	197	262	335	211	279	380	234	199	179	401	520
177.07	0	548	265	201	161	198	263	337	212	280	382	234	199	182	404	520
177.193	0	546	266	205	162	203	266	338	215	281	383	235	201	182	405	522
177.316	0	549	261	198	158	200	262	335	212	279	378	233	199	179	399	519
177.439	0	545	260	195	159	197	260	334	210	279	379	233	199	178	398	518
177.562	0	545	261	196	158	198	260	334	209	279	379	234	199	179	399	520
177.684	0	546	262	199	160	199	261	336	213	279	380	234	201	180	402	521
177.807	0	553	264	202	162	200	264	338	213	281	382	235	201	182	404	521
177.93	0	548	266	203	163	203	267	339	212	281	382	235	200	182	405	522
178.053	0	545	261	198	158	200	261	335	211	279	379	234	199	180	400	520
178.176	0	553	261	197	159	199	261	336	212	279	382	234	200	179	400	521
178.299	0	554	262	197	161	199	262	336	212	279	381	234	200	180	401	521
178.422	0	549	264	199	162	201	264	337	212	281	382	235	201	182	403	524
178.545	0	549	266	204	163	201	265	339	214	281	385	235	201	184	407	524
178.668	0	556	264	203	162	205	266	338	213	281	383	235	200	181	403	523
178.79	0	557	260	197	159	199	261	337	212	279	381	235	200	179	399	522
178.913	0	550	261	196	160	199	262	336	211	279	381	235	200	180	400	522
179.036	0	548	261	198	161	199	262	338	212	281	382	236	200	180	401	523
179.159	0	555	263	200	163	201	264	340	213	281	384	236	201	183	404	524
179.282	0	553	267	203	163	202	266	342	214	282	385	237	201	184	407	525
179.405	0	550	262	203	160	204	266	339	213	281	383	236	201	181	403	524
179.528	0	548	260	198	159	200	260	336	211	279	380	234	200	179	400	523
179.651	0	555	260	197	159	201	261	337	212	279	380	236	200	180	400	522
179.773	0	559	261	196	160	200	262	336	213	281	381	236	199	181	401	522
179.896	0	553	262	200	162	200	263	337	212	280	382	236	200	182	403	525
180.019	0	551	266	203	162	202	264	339	214	282	384	236	201	184	406	527
180.142	0	555	262	202	160	203	264	337	213	280	381	235	199	180	402	524
180.265	0	559	260	197	159	200	260	336	211	280	379	234	199	178	399	522
180.388	0	557	261	197	160	199	260	336	212	279	380	234	198	179	399	523
180.511	0	550	262	198	160	199	260	338	213	280	381	234	199	180	400	524
180.634	0	556	262	200	161	199	263	339	214	280	383	235	199	182	402	525
180.756	0	554	264	203	163	203	266	339	213	280	383	235	199	182	404	525
180.879	0	555	259	196	157	200	261	334	211	278	379	234	198	178	398	522
181.002	0	549	258	195	159	200	260	335	212	278	380	233	198	179	397	522
181.125	0	555	260	196	160	199	260	335	212	278	381	234	198	179	399	522
181.248	0	550	261	197	161	200	262	336	212	279	381	234	199	181	401	524
181.371	0	551	264	200	161	200	263	338	214	280	383	234	199	181	403	525
181.494	0	557	264	202	160	203	266	339	214	280	382	234	199	183	403	524
181.617	0	555	258	196	158	201	260	336	211	277	378	233	198	179	397	520
181.74	0	549	257	194	159	199	259	334	210	278	378	232	197	179	397	521
181.862	0	546	258	196	159	198	259	335	211	277	379	233	198	179	398	521
181.985	0	559	260	197	160	199	260	337	213	278	381	234	198	181	400	521
182.108	0	554	262	200	162	199	263	337	213	279	383	234	198	182	402	523
182.231	0	549	264	203	162	204	265	338	213	279	382	234	198	182	404	524
182.354	0	544	259	197	158	199	261	336	212	278	379	233	198	179	397	520
182.477	0	552	257	196	159	199	260	336	212	277	378	232	197	178	398	521
182.6	0	556	258	195	157	199	260	334	212	277	379	233	198	179	398	520
182.723	0	547	259	197	160	199	262	336	211	278	381	234	199	180	400	522
182.845	0	548	262	200	162	199	263	338	214	279	382	235	199	182	403	524
182.968	0	554	263	201	161	202	264	339	214	279	383	235	198	182	402	524
183.091	0	555	258	196	159	199	260	335	212	277	379	233	197	179	398	521
183.214	0	549	258	195	159	200	259	334	210	278	380	234	197	180	398	521
183.337	0	548	259	196	159	200	260	335	212	278	381	234	198	180	399	521
183.46	0	554	262	198	160	200	263	337	214	279	382	235	199	182	402	524
183.583	0	558	263	201	163	201	264	339	214	280	384	235	199	184	404	525
183.706	0	552	263	205	163	204	266	339	214	280	383	234	199	183	403	525
183.828	0	548	259	196	159	201	261	336	212	278	380	233	197	180	397	520
183.951	0	553	259	196	159	198	259	336	212	278	382	234	198	178	397	523
184.074	0	550	258	195	160	199	261	335	212	277	381	235	198	179	398	522
184.197	0	555	260	199	161	199	262	338	212	279	382	235	198	181	400	524
184.32	0	549	263	201	163	202	264	340	215	280	385	235	200	183	404	526
184.443	0	557	264	204	163	205	266	340	215	281	383	236	199	184	405	525
184.566	0	549	259	198	160	202	262	336	212	279	380	234	199	180	399	523
184.689	0	551	259	196	159	200	259	336	212	278	380	235	198	180	399	523
184.812	0	558	260	197	160	201	260	336	212	278	381	236	198	180	399	524
184.934	0	557	261	198	161	201	262	337	214	280	383	236	199	181	401	525
185.057	0	553	264	200	163	201	263	339	213	281	384	236	199	183	404	526
185.18	0	551	264	205	164	205	266	340	214	281	384	236	200	183	404	527
185.303	0	558	260	197	159	201	260	336	212	278	381	235	199	180	398	524
185.426	0	560	260	196	159	201	262	335	213	279	382	236	200	180	400	524
185.549	0	553	261	197	161	200	261	336	212	280	382	236	199	181	400	525
185.672	0	552	262	198	162	201	262	337	214	281	384	236	199	182	402	526
185.795	0	560	266	202	163	202	265	341	215	282	386	237	200	184	404	528
185.917	0	560	263	202	162	205	266	337	214	281	383	236	199	182	402	525
186.04	0	552	259	196	159	200	261	335	212	279	381	235	199	179	398	524
186.163	0	552	260	197	160	200	260	336	212	280	382	236	199	179	399	525
186.286	0	561	262	196	161	201	262	337	214	280	383	237	200	181	400	526
186.409	0	564	263	200	163	201	264	338	214	282	384	237	200	183	403	527
186.532	0	557	266	202	164	203	266	339	215	282	386	236	200	184	405	528
186.655	0	556	262	200	160	204	265	336	213	280	382	237	200	180	400	526
186.778	0	559	259	195	160	201	260	335	213	279	380	236	199	180	397	526
186.9	0	563	260	196	161	200	260	335	213	279	380	236	199	180	398	524
187.023	0	562	261	196	162	200	261	335	212	280	381	237	199	180	399	526
187.146	0	555	262	200	163	201	264	338	215	281	384	237	201	182	402	527
187.269	0	561	266	202	164	203	266	338	215	283	384	238	201	184	405	529
187.392	0	558	260	200	160	203	265	336	213	281	381	236	199	180	399	525
187.515	0	562	260	196	159	200	260	333	213	280	380	236	199	180	397	525
187.638	0	557	261	196	160	201	261	334	213	279	381	236	200	179	398	526
187.761	0	564	262	197	161	200	262	335	214	281	382	236	199	180	400	526
187.884	0	558	263	200	162	202	264	337	214	282	384	237	200	182	402	527
188.006	0	557	263	202	162	204	266	336	214	282	382	237	200	182	403	528
188.129	0	564	260	197	159	200	261	335	213	279	379	236	199	178	397	524
188.252	0	563	260	196	159	200	262	332	213	280	380	236	198	180	397	525
188.375	0	558	260	196	161	200	262	334	213	280	381	236	199	179	398	526
188.498	0	558	261	198	162	201	263	335	214	281	382	237	200	181	400	527
188.621	0	573	264	201	164	202	265	338	216	282	385	236	201	183	403	528
188.744	0	566	262	202	162	206	267	335	215	281	382	237	199	181	400	526
188.867	0	559	258	196	159	201	261	332	212	279	379	235	199	178	396	525
188.989	0	557	259	196	159	201	261	332	213	279	379	235	198	179	397	525
189.112	0	563	259	196	161	199	261	332	214	280	380	235	198	180	397	525
189.235	0	567	261	200	162	200	263	334	215	280	381	237	199	181	401	526
189.358	0	560	264	201	164	202	265	335	215	281	383	237	200	183	403	529
189.481	0	558	261	201	161	205	265	333	214	280	380	236	199	181	400	526
189.604	0	562	258	196	159	201	259	331	213	279	378	236	198	179	397	525
189.727	0	566	259	195	161	201	260	330	213	279	378	236	198	179	397	523
189.85	0	559	260	196	160	200	260	330	213	280	378	236	198	180	398	525
189.972	0	559	262	199	162	201	262	333	214	281	381	236	199	182	400	526
190.095	0	564	264	201	163	203	265	335	215	281	383	237	199	183	402	527
190.218	0	562	261	199	162	203	264	332	213	280	378	235	198	180	398	524
190.341	0	565	260	196	160	201	260	330	212	279	378	236	198	179	397	526
190.464	0	558	259	197	160	200	261	330	213	279	379	236	199	180	398	524
190.587	0	565	262	198	162	201	262	333	214	281	380	237	199	181	400	526
190.71	0	560	264	201	163	202	264	334	215	282	382	237	199	182	402	528
190.833	0	560	264	204	163	205	267	333	214	280	380	237	200	182	402	527
190.956	0	563	259	197	160	202	261	330	214	277	377	237	200	178	397	525
191.078	0	563	259	197	159	202	260	329	214	276	374	240	202	179	400	526
191.201	0	557	259	196	160	201	261	328	213	277	375	240	202	182	400	527
191.324	0	555	262	199	161	202	262	331	215	279	378	240	202	183	400	528
191.447	0	569	265	202	164	202	265	334	217	280	382	238	201	184	405	529
191.57	0	563	261	203	161	206	266	332	215	281	380	238	200	181	402	526
191.693	0	556	257	196	159	201	259	329	212	278	377	236	198	179	396	524
191.816	0	553	258	195	159	201	260	328	213	277	378	236	198	179	397	524
191.939	0	559	258	196	161	200	259	329	214	278	377	235	199	181	397	524
192.061	0	563	259	199	162	201	261	330	215	279	379	237	199	182	400	525
192.184	0	554	262	201	163	201	264	331	215	280	380	237	200	184	401	527
192.307	0	552	259	201	160	204	263	329	214	279	378	236	198	180	398	524
192.43	0	555	256	195	159	200	259	330	213	277	377	235	197	178	395	522
192.553	0	559	257	195	159	199	259	328	213	276	377	235	198	179	396	522
192.676	0	552	257	196	160	199	260	329	212	277	378	235	198	180	397	524
192.799	0	551	259	199	161	200	261	332	215	278	381	236	199	181	399	525
192.922	0	557	261	202	161	204	265	332	215	279	381	236	199	182	400	526
193.044	0	551	255	197	159	200	260	328	212	277	376	235	197	179	396	522
193.167	0	555	256	195	159	200	258	327	211	276	376	235	197	179	395	522
193.29	0	549	257	195	158	199	259	328	213	277	377	235	197	180	396	522
193.413	0	555	259	197	160	199	260	329	214	277	379	235	198	181	398	523
193.536	0	550	260	200	162	199	263	331	214	278	380	237	198	181	401	525
193.659	0	549	260	203	162	204	265	331	215	277	380	235	198	181	400	524
193.782	0	554	255	195	158	199	258	327	213	275	375	233	195	178	394	521
193.905	0	553	255	194	158	198	258	327	212	275	375	234	195	177	393	520
194.028	0	548	255	194	159	198	257	327	212	276	376	234	196	178	395	521
194.15	0	546	257	196	160	198	259	329	213	277	378	234	197	180	397	522
194.273	0	553	259	199	162	199	261	331	215	278	380	235	197	181	399	524
194.396	0	555	259	200	162	202	263	330	214	278	378	234	196	181	399	522
194.519	0	547	254	195	159	199	256	327	211	276	375	233	196	177	393	520
194.642	0	544	254	194	157	197	256	327	211	276	375	234	195	178	393	520
194.765	0	551	255	193	159	197	256	329	212	275	377	233	195	178	394	521
194.888	0	555	256	197	160	198	258	329	212	276	377	233	196	179	396	522
195.011	0	548	259	200	160	199	260	329	213	279	379	235	196	181	398	523
195.133	0	546	258	200	160	202	261	329	213	277	377	233	196	179	397	521
195.256	0	549	254	194	158	198	256	327	211	276	376	233	195	177	393	520
195.379	0	548	255	194	158	198	258	326	210	275	375	233	195	177	394	520
195.502	0	552	255	195	159	197	257	327	211	276	376	234	196	179	395	521
195.625	0	545	257	198	159	199	258	330	214	277	379	235	195	179	397	522
195.748	0	554	260	200	162	199	260	330	214	278	380	235	196	182	400	524
195.871	0	547	256	200	159	202	261	327	211	277	376	235	195	178	395	521
195.994	0	546	253	194	157	197	255	327	210	274	374	232	195	176	393	520
196.116	0	547	254	193	158	197	256	326	212	276	375	233	195	177	393	520
196.239	0	553	254	196	158	197	256	327	211	276	376	234	196	177	394	519
196.362	0	547	256	198	161	198	259	328	212	278	377	234	196	179	397	523
196.485	0	546	260	199	162	200	260	329	213	278	379	235	197	181	399	525
196.608	0	559	258	201	160	202	262	328	213	278	378	234	196	181	398	523
196.731	0	553	253	195	157	198	256	326	210	275	374	233	196	177	392	520
196.854	0	547	254	194	157	197	256	325	210	276	374	233	196	177	393	521
196.977	0	545	255	194	158	197	255	325	210	277	375	234	196	177	393	521
197.1	0	553	255	197	160	198	258	327	213	278	376	234	196	179	396	523
197.222	0	551	258	198	161	199	260	329	213	279	378	236	197	181	398	524
197.345	0	550	260	201	160	201	263	328	212	279	378	236	197	180	398	525
197.468	0	548	254	195	157	198	256	327	211	276	375	234	196	177	393	523
197.591	0	554	254	194	158	198	257	326	212	276	375	234	196	177	394	523
197.714	0	559	256	195	158	197	258	325	211	276	375	235	197	178	395	523
197.837	0	553	257	197	159	198	257	327	211	279	377	235	197	180	398	525
197.96	0	552	260	200	162	199	260	330	214	279	379	236	198	181	400	527
198.083	0	559	262	202	162	202	262	332	215	280	381	236	198	183	402	529
198.205	0	553	256	198	158	200	260	327	211	279	375	235	198	178	396	525
198.328	0	558	254	195	158	198	257	325	210	277	375	235	197	177	394	524
198.451	0	553	255	196	159	199	257	327	212	277	376	235	198	178	395	525
198.574	0	560	256	197	160	199	258	328	213	279	377	236	197	179	396	526
198.697	0	555	259	199	162	198	260	329	213	279	379	237	198	181	400	528
198.82	0	555	262	202	163	200	262	331	214	280	381	237	200	182	403	530
198.943	0	562	263	205	161	204	265	332	215	282	381	237	200	182	403	530
199.066	0	562	257	197	159	199	259	328	211	278	377	235	198	178	396	526
199.188	0	557	257	196	159	199	258	327	211	279	377	236	198	179	397	528
199.311	0	555	257	196	159	199	258	327	212	279	377	236	199	179	397	528
199.434	0	564	259	201	161	199	260	329	214	280	380	237	199	182	400	530
199.557	0	567	262	202	162	200	262	332	214	281	380	237	200	183	402	530
199.68	0	560	264	204	163	203	265	332	213	282	382	238	200	185	404	533
199.803	0	557	259	201	159	202	262	329	213	279	377	236	199	180	398	529
199.926	0	565	257	198	158	199	259	329	213	279	378	236	199	179	398	530
200.049	0	568	259	198	159	199	260	329	213	280	379	236	199	180	400	528
200.172	0	562	260	201	161	199	261	330	213	281	380	237	199	182	400	531
200.294	0	561	263	202	163	200	263	332	215	282	381	238	200	184	405	532
200.417	0	567	267	204	164	202	265	335	217	283	384	238	201	186	408	534
200.54	0	572	264	207	162	205	267	333	215	282	380	238	200	183	404	531
200.663	0	568	258	198	159	200	261	329	212	278	378	236	198	180	399	530
200.786	0	561	258	197	160	200	260	330	213	280	379	236	200	180	400	530
200.909	0	568	260	200	160	199	261	331	214	280	379	236	200	181	401	530
201.032	0	564	262	202	162	200	263	331	214	281	381	237	201	183	404	532
201.155	0	564	265	205	163	201	264	333	214	282	382	238	201	185	406	534
201.277	0	565	268	207	166	204	266	335	217	282	384	238	202	187	409	534
201.4	0	569	263	204	161	202	265	331	214	280	380	237	200	182	403	531
201.523	0	563	260	199	159	200	261	330	213	280	378	236	200	181	401	531
201.646	0	562	262	200	160	200	262	330	213	280	379	236	200	181	402	530
201.769	0	571	262	203	161	200	263	332	215	281	381	237	200	183	403	532
201.892	0	572	265	205	163	201	265	333	215	282	383	237	201	185	406	533
202.015	0	566	268	206	166	203	266	335	215	282	384	238	201	186	409	535
202.138	0	563	263	205	160	204	265	333	214	282	380	237	200	182	404	532
202.26	0	568	261	200	159	200	261	330	214	279	379	236	200	180	402	530
202.383	0	574	261	200	160	201	262	330	213	280	379	236	200	182	403	530
202.506	0	565	263	201	161	200	263	330	213	280	380	237	200	183	404	531
202.629	0	565	265	204	163	202	264	331	215	281	382	237	201	184	407	533
202.752	0	571	267	206	165	202	265	335	217	282	383	238	202	186	410	535
202.875	0	574	267	210	164	206	267	335	215	282	382	238	201	185	409	532
202.998	0	566	262	201	160	201	262	329	212	279	378	236	200	181	403	531
203.121	0	564	261	200	160	200	261	329	214	280	378	236	200	181	402	530
203.244	0	569	262	200	159	199	261	329	214	279	379	236	199	181	403	530
203.366	0	567	263	203	162	201	264	330	213	281	379	237	200	183	405	531
203.489	0	572	266	204	163	201	264	332	214	281	381	238	201	185	407	533
203.612	0	566	269	208	164	203	266	335	215	282	383	238	201	187	411	535
203.735	0	572	264	206	162	204	266	331	215	281	380	236	200	182	406	532
203.858	0	565	262	199	159	200	262	329	213	279	378	236	200	181	402	529
203.981	0	565	263	201	160	201	261	328	213	280	377	236	201	181	404	531
204.104	0	571	263	202	161	200	261	330	214	280	379	237	201	182	404	531
204.227	0	572	266	205	163	201	264	331	215	281	380	237	201	184	407	532
204.349	0	568	268	207	163	201	264	333	215	281	382	237	201	185	409	533
204.472	0	565	266	207	161	205	265	331	213	281	378	236	200	182	406	532
204.595	0	577	261	201	159	199	260	328	212	279	377	235	199	180	402	530
204.718	0	573	261	201	160	200	262	328	213	279	377	236	199	180	402	530
204.841	0	566	262	201	161	199	261	327	212	279	377	236	200	181	403	531
204.964	0	564	263	204	162	201	262	330	214	281	379	238	200	184	406	531
205.087	0	572	267	206	163	202	264	332	215	281	381	237	201	184	408	534
205.21	0	576	268	210	163	205	266	332	215	281	380	237	201	186	409	533
205.332	0	565	261	203	159	200	261	327	211	278	375	235	200	180	402	529
205.455	0	564	261	200	159	199	257	325	212	278	375	235	199	180	401	529
205.578	0	569	261	200	159	199	260	326	213	279	376	236	199	179	401	529
205.701	0	573	262	203	161	200	262	326	213	280	377	236	200	181	404	530
205.824	0	567	265	205	162	200	263	329	214	281	378	236	200	183	405	532
205.947	0	566	269	206	163	201	263	331	216	281	380	236	200	184	409	533
206.07	0	570	269	210	162	206	267	332	216	281	379	236	201	184	408	532
206.193	0	573	262	201	159	200	261	327	213	279	374	235	199	180	402	528
206.316	0	571	261	201	158	199	260	326	212	279	374	235	199	179	401	529
206.438	0	564	262	200	159	199	260	325	212	279	375	235	199	179	403	530
206.561	0	570	264	202	161	199	261	328	214	280	376	235	199	181	404	531
206.684	0	568	267	206	163	201	263	329	214	280	378	236	200	183	407	532
206.807	0	568	269	208	164	203	265	331	214	281	379	237	200	185	409	533
206.93	0	567	263	204	160	202	263	326	213	280	376	235	199	180	404	529
207.053	0	572	262	200	159	199	260	325	212	278	374	235	199	179	402	529
207.176	0	566	264	201	160	199	261	326	213	279	375	235	199	179	403	530
207.299	0	565	265	203	160	200	261	327	213	279	376	235	200	180	405	531
207.421	0	574	266	206	162	200	263	329	215	280	379	236	199	183	407	532
207.544	0	575	270	207	164	201	265	331	215	281	381	237	201	185	410	534
207.667	0	569	270	210	163	205	266	330	215	281	378	236	200	184	408	534
207.79	0	566	262	202	159	200	261	326	212	279	374	234	199	179	402	529
207.913	0	569	262	202	158	198	259	325	212	278	374	235	199	179	401	530
208.036	0	574	263	201	159	199	260	325	213	278	373	234	199	179	402	529
208.159	0	567	264	205	161	200	262	325	213	280	375	234	200	180	404	531
208.282	0	566	267	206	163	200	262	328	214	281	378	235	201	182	408	533
208.404	0	574	271	209	165	201	265	332	215	281	380	236	201	185	411	534
208.527	0	575	269	209	162	206	266	328	214	280	377	235	200	182	408	532
208.65	0	566	262	203	159	199	260	324	212	279	373	234	198	178	403	530
208.773	0	566	263	201	159	200	260	324	212	280	373	234	199	179	403	530
208.896	0	569	264	201	159	199	261	324	213	279	374	234	199	180	403	530
209.019	0	575	266	204	161	199	262	326	213	279	376	234	200	181	406	530
209.142	0	573	269	207	162	200	264	327	214	280	377	236	200	182	409	533
209.265	0	566	270	210	163	204	266	329	215	281	377	235	201	184	409	533
209.388	0	570	263	205	159	200	262	325	213	279	373	234	198	178	403	529
209.51	0	565	264	202	159	199	260	324	212	279	372	234	199	178	403	529
209.633	0	571	264	202	158	200	262	323	213	279	372	234	198	179	403	529
209.756	0	566	267	203	160	199	262	323	214	279	374	234	200	180	406	531
209.879	1	572	269	207	163	200	264	326	215	280	375	235	200	183	407	531
210.002	0	568	272	209	163	202	266	329	214	281	378	235	201	185	410	533
210.125	0	564	269	209	160	206	265	326	214	280	375	234	199	181	408	532
210.248	0	575	263	200	158	199	261	322	212	278	371	232	199	177	402	528
210.371	0	569	262	201	158	199	260	319	212	277	371	232	198	177	401	527
210.493	0	564	263	202	158	198	260	319	212	278	369	233	198	178	401	529
210.616	0	561	264	203	158	198	262	321	214	279	372	233	198	180	403	529
210.739	0	567	267	206	161	199	263	324	214	279	374	233	199	182	407	530
210.862	0	572	271	208	162	201	265	326	214	280	376	235	200	184	409	530
210.985	0	560	265	207	158	202	265	320	212	280	370	232	198	179	404	528
211.108	0	558	261	199	156	197	260	318	211	278	368	231	197	177	400	525
211.231	0	563	261	200	155	198	260	319	213	276	368	231	196	177	399	525
211.354	0	566	261	202	157	197	261	318	212	277	369	231	197	178	401	525
211.476	0	557	265	205	158	197	261	319	213	278	370	232	198	179	404	526
211.599	0	558	267	206	160	199	263	320	214	279	372	233	198	181	407	528
211.722	0	562	266	207	158	202	265	319	215	278	368	232	198	179	405	528
211.845	0	558	260	200	155	197	259	315	211	276	365	229	197	175	400	524
211.968	0	560	260	199	156	196	259	314	212	275	366	229	196	176	400	525
212.091	0	554	261	201	155	195	259	315	212	276	366	230	196	176	399	524
212.214	0	561	264	202	158	197	261	317	213	277	367	231	196	178	402	525
212.337	0	555	265	205	160	196	262	319	213	277	369	231	197	179	404	526
212.46	0	553	267	208	159	201	265	318	214	279	371	232	197	180	406	527
212.582	0	560	260	201	154	197	261	314	212	276	365	229	196	175	399	522
212.705	0	557	258	197	153	194	258	313	210	276	362	228	195	174	397	520
212.828	0	548	258	197	153	194	258	312	210	275	363	228	194	174	395	520
212.951	0	548	261	200	155	196	258	311	211	275	363	230	196	175	399	521
213.074	0	554	264	202	157	195	261	312	213	275	365	232	196	177	400	521
213.197	0	558	267	203	159	195	263	315	213	277	366	231	197	179	404	523
213.32	0	549	265	205	156	201	263	313	212	276	365	230	196	177	402	522
213.443	0	546	258	198	153	194	258	310	210	275	361	228	194	173	395	519
213.565	0	551	256	196	152	194	257	310	211	273	362	227	194	173	396	519
213.688	0	554	257	197	153	193	257	310	210	274	362	228	194	173	395	519
213.811	0	547	260	199	154	194	258	311	210	275	363	229	194	175	398	520
213.934	0	546	261	203	156	195	260	314	213	275	365	229	195	177	401	522
214.057	0	550	262	204	157	198	263	314	213	275	365	229	194	175	400	521
214.18	0	547	256	197	152	193	258	309	209	273	360	227	193	173	395	517
214.303	0	551	255	196	153	193	256	307	209	272	361	227	193	174	394	518
214.426	0	546	257	198	154	193	256	309	210	273	361	228	194	173	395	518
214.548	0	552	258	200	155	193	258	311	211	275	363	227	194	175	397	518
214.671	0	547	262	201	158	194	260	313	212	276	365	229	195	177	401	521
214.794	0	547	265	204	158	198	261	314	212	275	367	229	195	179	402	523
214.917	0	553	258	202	155	197	260	312	211	274	363	228	194	174	396	519
215.04	0	552	255	195	152	192	255	309	209	273	360	227	192	172	392	515
215.163	0	546	255	196	153	192	256	308	208	273	360	228	193	173	392	517
215.286	0	542	257	197	153	193	256	308	210	274	361	228	194	174	394	517
215.409	0	548	259	199	155	194	258	310	212	274	364	229	193	175	396	519
215.532	0	549	263	202	158	194	261	314	212	275	366	230	193	177	399	520
215.654	0	547	263	205	157	199	263	313	212	277	365	230	194	178	400	521
215.777	0	544	257	198	153	194	257	309	209	274	361	227	194	173	393	516
215.9	0	550	255	196	153	193	256	308	210	274	362	227	192	172	392	517
216.023	0	549	256	196	153	193	257	309	210	274	361	228	192	173	392	517
216.146	0	553	259	198	155	192	257	310	210	274	363	229	194	174	394	519
216.269	0	548	261	201	156	194	258	312	212	276	366	229	195	177	396	520
216.392	0	554	262	204	158	198	261	315	213	276	367	230	195	177	398	521
216.515	0	548	257	198	153	195	257	310	209	274	362	229	193	173	392	517
216.637	0	549	256	196	153	193	255	310	209	273	362	228	193	172	392	518
216.76	0	556	256	195	154	192	256	310	209	274	362	229	194	173	391	519
216.883	0	555	257	198	155	194	258	312	212	275	364	230	195	174	395	520
217.006	0	552	261	201	157	195	260	313	211	277	367	230	194	178	398	523
217.129	0	551	265	203	158	198	260	316	212	276	368	231	196	179	401	525
217.252	0	558	260	201	155	198	261	312	212	275	364	230	194	174	395	521
217.375	0	560	254	195	153	195	255	309	209	273	362	228	193	172	391	519
217.498	0	551	255	195	153	193	255	309	209	274	362	229	194	172	391	520
217.62	0	550	256	197	155	193	256	311	210	274	364	229	194	173	392	521
217.743	0	558	259	199	156	195	258	313	212	275	366	231	195	176	394	523
217.866	0	562	263	201	158	195	260	315	211	276	368	231	195	178	398	526
217.989	0	554	260	202	156	199	261	312	211	276	364	232	194	176	397	525
218.112	0	551	255	195	153	194	255	309	209	273	362	228	194	173	391	521
218.235	0	556	255	194	153	193	254	310	209	273	362	229	193	173	392	522
218.358	0	555	256	195	154	193	256	310	209	274	362	230	194	173	392	521
218.481	0	558	256	197	156	193	257	310	210	274	364	230	194	176	394	523
218.604	0	553	260	199	157	195	258	313	212	276	367	232	196	178	397	525
218.726	0	561	260	202	156	198	261	314	212	276	365	232	194	176	396	525
218.849	0	554	255	194	154	194	255	310	209	274	362	230	193	173	392	522
218.972	0	553	255	194	154	194	255	310	209	273	363	230	194	173	392	523
219.095	0	559	256	196	154	194	256	311	210	274	364	230	194	174	393	524
219.218	0	560	258	197	156	194	257	312	211	275	366	231	195	175	395	525
219.341	0	556	261	200	158	195	259	313	211	277	368	231	194	178	398	526
219.464	0	552	260	203	156	199	262	314	212	276	367	231	195	177	398	526
219.587	0	559	254	195	154	194	255	311	209	274	364	230	194	172	392	522
219.709	0	561	254	193	154	192	255	311	209	273	363	229	193	173	391	523
219.832	0	553	255	194	154	193	255	311	208	274	364	229	194	174	392	524
219.955	0	552	255	197	156	194	256	314	209	275	366	231	194	175	394	524
220.078	0	560	260	199	157	195	259	315	212	276	368	231	194	177	397	526
220.201	0	560	261	202	159	198	262	317	212	276	368	231	196	178	398	525
220.324	0	553	256	197	154	196	257	312	207	274	363	230	193	173	393	523
220.447	0	553	253	193	153	193	253	312	208	273	364	229	193	173	391	522
220.57	0	556	254	193	154	193	254	312	208	273	364	230	193	173	392	523
220.692	0	554	256	195	156	194	257	312	210	274	366	230	194	175	394	524
220.815	0	559	259	197	156	195	258	313	209	275	368	231	195	176	397	526
220.938	0	553	260	200	158	198	260	317	211	276	369	231	195	179	399	527
221.061	0	558	256	197	155	195	258	314	209	274	366	230	194	174	394	523
221.184	0	552	254	193	154	194	255	312	208	273	365	230	193	173	392	522
221.307	0	553	255	194	155	194	255	313	208	273	365	230	193	174	393	523
221.43	0	559	256	197	155	193	257	313	211	275	367	230	194	175	395	524
221.553	0	560	260	198	158	196	259	316	211	275	369	231	194	177	397	526
221.676	0	555	260	202	159	199	262	318	212	276	370	232	195	178	400	527
221.798	0	553	255	197	156	196	258	315	208	273	366	230	193	174	393	522
221.921	0	565	254	193	153	195	255	314	209	273	366	229	194	173	392	523
222.044	0	561	255	195	155	195	258	315	209	274	366	230	193	174	393	521
222.167	0	555	258	196	156	194	257	316	209	275	366	231	195	175	395	524
222.29	0	553	260	198	158	195	260	319	212	276	371	231	195	178	398	525
222.413	0	562	262	202	159	199	261	321	213	277	372	232	195	179	402	528
222.536	0	558	257	197	155	198	260	317	210	275	367	230	194	175	396	523
222.659	0	552	254	193	154	194	256	316	208	273	366	229	194	173	392	522
222.781	0	552	255	194	154	195	255	314	209	273	366	229	193	174	393	521
222.904	0	556	257	196	157	195	257	316	211	274	367	229	194	175	394	522
223.027	0	561	259	199	157	195	259	318	211	275	369	230	194	177	398	523
223.15	0	556	263	200	159	197	260	320	212	276	371	231	195	180	401	526
223.273	0	552	260	201	158	200	261	319	211	275	369	230	195	177	398	523
223.396	0	556	255	195	155	195	256	317	210	274	368	229	193	175	394	522
223.519	0	553	255	195	156	195	257	316	209	273	366	229	194	175	395	520
223.642	0	557	257	195	156	195	257	317	209	274	368	230	194	175	396	522
223.764	0	553	259	199	158	195	259	320	212	275	371	230	195	178	398	524
223.887	0	560	262	201	158	199	261	321	212	276	373	231	195	179	401	524
224.01	0	552	258	197	155	197	260	319	209	273	368	229	193	175	395	521
224.133	0	551	257	194	157	194	256	317	209	272	368	229	193	174	394	520
224.256	0	558	256	194	156	195	258	318	210	273	368	229	193	175	395	521
224.379	0	559	258	197	158	195	259	319	211	273	370	229	194	176	397	521
224.502	0	554	261	200	158	196	260	321	211	275	372	230	194	179	400	523
224.625	0	553	264	202	160	199	262	324	212	275	374	230	195	180	403	524
224.748	0	557	258	198	155	198	261	320	211	274	370	229	193	175	396	521
224.87	0	559	255	194	154	195	256	318	209	273	368	228	194	174	394	518
224.993	0	551	255	195	155	194	256	318	208	272	368	228	194	174	395	519
225.116	0	548	256	195	156	195	257	319	209	273	369	228	193	176	396	519
225.239	0	556	259	199	158	196	258	320	212	273	371	229	193	178	399	520
225.362	0	560	262	201	161	198	261	322	211	275	372	230	194	179	402	522
225.485	0	551	258	200	156	199	260	320	209	273	369	228	193	176	397	520
225.608	0	548	254	194	155	195	256	317	209	271	367	226	193	174	394	517
225.731	0	552	254	194	155	195	256	317	209	271	367	227	192	174	394	518
225.853	0	556	256	196	156	194	256	318	209	272	368	227	193	176	395	517
225.976	0	553	258	198	157	195	258	319	209	273	370	229	193	178	399	519
226.099	0	548	261	200	159	197	260	322	211	273	372	229	194	178	400	520
226.222	0	554	257	197	155	197	258	318	209	271	368	227	192	174	396	517
226.345	0	547	254	193	155	194	256	317	208	270	368	227	192	174	394	515
226.468	0	546	256	194	155	195	256	317	209	270	367	228	191	174	394	516
226.591	0	547	256	196	157	194	257	319	210	271	369	227	192	176	397	517
226.714	0	554	259	198	159	195	259	321	211	272	371	229	193	178	400	518
226.836	0	549	261	202	158	200	262	321	210	273	371	228	193	178	400	519
226.959	0	545	255	196	154	195	257	318	209	269	367	226	192	174	395	516
227.082	0	554	254	193	155	194	255	318	208	269	368	227	192	173	393	515
227.205	0	552	255	192	154	195	256	319	208	271	368	225	191	173	394	516
227.328	0	547	256	196	157	194	256	319	209	271	369	227	193	175	397	517
227.451	0	545	259	197	157	195	258	321	210	272	371	228	193	177	398	518
227.574	0	552	260	202	158	199	261	323	211	273	373	228	192	178	401	519
227.697	0	554	254	195	154	195	257	319	208	271	369	226	191	174	394	514
227.82	0	545	254	193	156	193	254	318	207	270	368	227	192	173	394	515
227.942	0	545	254	194	155	193	254	318	208	269	369	227	192	174	395	516
228.065	0	552	255	196	157	195	255	320	210	271	371	227	191	176	396	517
228.188	0	555	260	198	159	195	259	323	210	272	372	229	193	177	399	518
228.311	0	548	258	201	158	200	261	322	209	272	370	228	192	176	398	518
228.434	0	546	255	194	155	194	254	320	208	271	369	227	191	174	395	516
228.557	0	551	256	194	156	195	255	320	208	271	369	228	192	174	394	517
228.68	0	550	256	195	157	195	256	320	208	271	370	228	192	174	396	516
228.803	0	555	258	197	159	195	256	323	208	272	372	228	193	177	399	519
228.925	0	548	261	200	158	197	259	323	210	274	374	230	194	179	401	521
229.048	0	555	259	200	158	200	261	324	210	272	372	229	193	176	398	519
229.171	0	549	255	193	156	195	254	321	207	271	370	228	192	174	394	517
229.294	0	548	255	195	156	196	255	321	207	271	371	229	193	174	395	518
229.417	0	550	257	195	156	194	255	322	210	272	372	230	193	176	397	518
229.54	0	557	259	198	159	195	257	324	210	273	374	230	194	178	399	520
229.663	0	552	262	201	160	198	260	326	210	274	375	231	194	180	403	522
229.786	0	549	257	200	157	199	260	324	209	273	372	229	194	176	397	520
229.908	0	557	256	194	156	196	254	322	208	271	371	228	193	173	395	519
230.031	0	556	255	194	157	196	255	321	209	271	371	230	193	175	395	519
230.154	0	552	257	194	157	195	256	323	208	272	372	230	194	177	397	521
230.277	0	550	260	198	159	195	257	325	210	273	374	230	194	179	399	522
230.4	0	558	262	200	160	198	260	326	211	274	376	231	195	179	402	523
230.523	0	561	258	197	156	198	258	323	209	272	373	230	195	175	396	520
230.646	0	552	256	195	157	195	254	323	207	272	372	229	194	175	395	521
230.769	0	553	258	195	157	196	255	324	209	272	374	229	194	175	396	520
230.892	0	560	258	197	159	196	256	326	210	272	374	231	194	176	397	522
231.014	0	564	261	198	161	197	259	327	211	275	376	231	195	179	400	523
231.137	0	557	261	203	160	201	262	326	209	274	376	231	196	178	401	524
231.26	0	554	255	195	157	197	254	324	208	272	373	229	194	175	395	521
231.383	0	559	255	194	156	196	255	324	208	272	373	231	194	175	395	522
231.506	0	558	256	195	159	196	256	325	208	273	374	230	194	175	396	521
231.629	0	562	259	198	160	197	256	325	209	274	375	232	195	177	398	524
231.752	0	557	262	199	161	199	259	328	210	275	377	232	196	178	402	525
231.875	0	562	260	200	159	201	262	327	211	274	376	231	195	177	401	524
231.997	0	557	256	195	156	197	256	324	207	272	372	230	194	174	396	522
232.12	0	556	256	194	157	196	255	323	207	272	372	230	195	174	395	523
232.243	0	557	257	194	158	197	255	324	210	273	373	231	195	176	397	523
232.366	0	563	259	197	160	197	258	325	210	274	375	232	195	177	399	524
232.489	0	558	262	199	162	198	260	328	211	275	376	232	196	180	401	526
232.612	0	556	262	200	161	203	262	326	210	275	375	231	196	177	401	526
232.735	0	569	257	194	159	197	256	324	208	273	373	231	195	175	396	523
232.858	0	564	256	195	158	197	256	324	209	273	373	231	195	176	397	522
232.98	0	558	258	194	159	197	256	323	208	274	373	232	195	176	398	525
233.103	0	556	259	198	160	197	258	326	210	275	375	232	195	177	400	525
233.226	0	565	262	200	160	199	260	328	212	276	377	232	197	179	403	528
233.349	0	567	260	200	159	201	262	326	209	275	374	232	196	178	400	524
233.472	0	558	257	193	158	198	255	323	207	272	373	231	195	175	397	523
233.595	0	557	258	195	158	198	257	326	208	274	374	231	196	176	397	524
233.718	0	564	258	195	161	199	258	327	210	274	375	233	196	177	398	524
233.841	0	567	261	199	162	198	259	329	211	275	377	233	196	179	402	526
233.964	0	561	265	201	163	200	262	330	211	276	379	233	197	181	405	529
234.086	0	561	261	202	160	203	263	329	211	277	377	233	196	179	402	526
234.209	0	562	257	195	158	198	257	326	209	273	375	231	196	175	397	524
234.332	0	567	257	194	158	198	257	327	209	273	375	232	196	175	398	524
234.455	0	564	259	195	159	197	257	326	209	274	375	233	196	176	398	525
234.578	0	559	261	197	160	197	259	329	210	276	378	233	197	178	401	526
234.701	0	566	264	199	163	199	262	331	211	277	380	234	197	180	405	527
234.824	0	560	264	204	163	204	265	331	211	277	379	234	197	180	404	526
234.947	0	563	258	196	159	198	258	326	208	274	375	232	196	177	398	524
235.069	0	558	258	195	158	199	257	327	209	275	376	233	196	177	399	523
235.192	0	563	259	196	160	199	258	328	211	275	376	233	196	177	399	524
235.315	0	557	260	199	162	198	260	328	210	276	379	233	197	179	401	526
235.438	0	558	264	200	162	200	262	331	211	276	379	234	198	181	405	528
235.561	0	567	264	205	162	203	264	333	213	277	381	235	198	180	403	527
235.684	0	564	258	196	160	200	259	329	210	275	376	233	197	177	400	524
235.807	0	560	260	196	160	200	259	329	209	275	377	233	197	177	399	524
235.93	11	557	261	195	161	198	258	330	210	276	379	234	198	178	401	525
236.052	0	564	263	200	162	199	261	333	212	278	382	234	198	180	404	527
236.175	0	569	265	203	164	201	263	333	212	278	382	234	198	182	407	527
236.298	0	563	266	206	163	205	266	333	212	278	381	234	199	182	408	530
236.421	0	561	259	199	159	201	260	330	210	276	377	233	197	177	400	528
236.544	0	565	259	196	160	200	259	330	210	275	377	233	198	178	400	525
236.667	0	557	260	198	160	200	259	328	210	275	377	234	197	179	402	526
236.79	0	533	264	194	162	200	261	328	211	277	378	235	197	180	406	541
236.913	0	527	264	200	162	201	265	330	213	278	380	236	199	183	411	550
237.036	0	543	267	207	164	204	266	335	215	279	383	238	198	184	411	543
237.158	0	545	262	198	160	203	263	328	212	277	376	237	198	179	405	531
237.281	0	549	261	195	161	200	259	327	211	274	375	237	199	179	406	526
237.404	0	564	261	197	162	201	260	328	213	276	378	238	199	180	407	526
237.527	0	581	262	200	164	201	262	330	214	277	380	238	199	181	407	528
237.65	0	580	265	202	165	203	264	332	214	278	381	239	200	184	411	528
237.773	0	579	266	205	164	205	265	333	214	279	381	238	201	183	410	528
237.896	0	580	261	197	161	201	260	331	213	277	378	236	199	179	404	525
238.019	0	587	262	199	161	201	260	331	212	278	380	237	199	180	403	525
238.141	0	582	262	199	162	201	261	331	213	278	380	237	199	182	405	526
238.264	0	580	266	201	164	201	262	335	214	279	383	237	199	183	406	528
238.387	0	593	268	205	166	205	265	336	215	279	384	236	200	183	408	528
238.51	0	585	262	199	162	203	262	332	213	278	380	237	199	179	404	525
238.633	0	581	263	198	163	202	261	332	212	278	380	237	199	180	405	526
238.756	0	579	264	199	163	202	261	332	213	278	381	237	199	180	405	527
238.879	0	586	265	201	164	202	262	334	216	279	383	237	199	182	407	528
239.002	0	591	268	206	166	205	265	336	215	280	384	238	200	183	409	529
239.124	0	581	262	200	161	203	262	332	212	278	380	235	199	179	403	526
239.247	0	579	263	197	162	202	259	333	213	278	381	237	198	179	402	526
239.37	0	586	262	199	162	202	260	334	213	278	381	236	199	180	403	527
239.493	0	591	264	201	164	201	261	334	213	279	383	237	199	181	405	527
239.616	0	584	266	203	165	204	264	335	214	279	383	237	200	183	408	530
239.739	0	580	261	201	161	203	262	333	212	278	380	236	199	179	402	525
239.862	0	583	260	196	160	201	258	332	213	276	379	235	198	178	401	526
239.985	0	581	260	197	162	201	258	331	212	277	378	236	198	179	401	525
240.108	0	585	262	199	162	202	260	332	212	278	380	235	198	180	402	526
240.23	0	579	265	201	165	200	261	335	214	278	382	237	199	182	405	528
240.353	0	586	262	202	162	206	263	332	213	277	380	236	198	180	403	526
240.476	0	579	259	197	161	201	257	329	211	276	378	234	198	178	400	525
240.599	0	577	259	197	161	201	257	330	211	276	379	236	198	177	400	526
240.722	0	585	260	197	161	201	257	332	212	276	380	236	198	179	400	526
240.845	0	586	262	199	163	201	259	333	213	278	382	236	198	181	403	528
240.968	0	579	261	201	162	203	262	332	213	278	380	236	198	180	402	527
241.091	0	576	258	196	161	200	257	330	211	276	378	235	197	177	398	526
241.213	0	588	259	196	161	201	257	331	213	276	379	235	198	177	399	526
241.336	0	586	260	196	162	201	258	331	212	277	381	236	198	179	400	527
241.459	0	580	262	199	164	201	259	333	212	278	381	237	198	180	402	529
241.582	0	578	263	203	163	204	262	334	213	279	383	237	198	181	404	530
241.705	0	581	258	196	161	202	257	331	212	276	379	235	197	177	398	526
241.828	0	591	257	195	160	200	256	331	210	275	379	235	196	177	398	525
241.951	0	576	258	195	161	201	256	332	210	276	379	236	197	178	399	528
242.074	0	577	259	197	162	201	258	332	212	277	381	237	198	180	401	528
242.196	0	581	262	200	164	202	260	335	214	279	383	237	198	180	404	531
242.319	0	584	261	201	162	205	262	334	212	278	380	236	198	179	402	528
242.442	0	581	257	193	160	200	256	331	209	276	378	235	197	177	397	526
242.565	0	574	257	196	161	201	255	332	211	276	378	235	197	177	397	526
242.688	0	577	259	195	160	201	256	332	212	276	380	235	197	178	399	527
242.811	0	575	260	198	163	201	258	333	212	276	381	236	198	179	401	529
242.934	0	581	263	200	164	201	259	334	213	279	383	237	198	180	403	530
243.057	0	572	260	200	162	205	261	335	212	277	382	236	198	179	402	528
243.18	0	580	259	195	160	201	256	333	210	276	380	235	198	176	399	527
243.302	0	572	259	195	161	201	257	331	210	275	380	236	197	177	399	527
243.425	0	570	260	196	163	201	256	332	211	276	381	236	197	179	400	527
243.548	0	579	262	199	162	201	258	335	214	278	384	237	198	181	402	529
243.671	0	581	265	202	164	203	261	337	214	279	385	237	199	182	406	530
243.794	0	573	262	202	162	205	263	335	213	278	382	236	199	179	402	528
243.917	0	570	259	194	159	200	256	334	210	276	380	234	198	177	399	526
244.04	0	577	258	195	160	202	257	334	210	276	381	235	198	178	398	526
244.163	0	579	260	195	161	200	257	334	212	276	382	235	198	178	400	526
244.285	0	574	261	198	163	201	260	335	212	277	384	237	198	180	403	528
244.408	0	570	265	201	164	202	261	339	214	279	386	236	199	182	405	529
244.531	0	577	266	204	164	206	264	339	214	278	385	236	198	181	406	529
244.654	0	584	260	197	160	202	259	336	212	276	381	234	197	178	400	523
244.777	0	569	259	195	159	200	257	334	210	275	379	233	197	177	399	524
244.9	0	568	259	194	160	200	257	335	211	275	381	233	197	179	400	523
245.023	0	572	261	197	162	201	261	336	213	276	382	233	197	179	402	525
245.146	0	575	263	200	163	200	261	337	213	278	384	235	198	182	404	525
245.268	0	573	266	203	164	204	264	339	214	277	383	233	198	182	406	525
245.391	0	563	260	197	160	202	260	337	211	275	380	232	196	178	401	522
245.514	0	568	260	196	160	201	259	337	212	274	381	232	196	178	400	521
245.637	0	564	261	196	161	200	260	337	211	275	380	231	196	178	402	520
[truncated: 725 more rows]

## Sheet: Short_ch
	SNR :	55	42	23	44	38	35	49	39	38	44	36	27	0	0	0	0	0	0	0	0	0	0	0	0
		D780						D850						D725						D940
Time	Marker	ch16	ch17	ch18	ch19	ch20	ch21	ch16	ch17	ch18	ch19	ch20	ch21	ch16	ch17	ch18	ch19	ch20	ch21	ch16	ch17	ch18	ch19	ch20	ch21
0.24576	0	106	179	21	117	210	26	106	177	44	104	193	11	4	4	-86	-1	-1	-101	-3	-3	24	3	0	74
0.36864	0	106	179	26	117	211	29	104	176	53	104	192	14	4	4	-106	0	-1	-118	-4	-5	34	5	0	69
0.49152	0	104	176	24	116	209	30	103	173	55	102	189	14	4	5	-111	0	-2	-126	-4	-5	45	3	0	59
0.6144	0	105	174	22	116	208	28	103	173	61	102	191	12	4	5	-111	0	-3	-127	-5	-6	52	5	0	54
0.73728	0	104	175	22	115	207	28	103	173	62	103	194	12	4	6	-113	-1	-2	-128	-4	-6	51	5	0	52
0.86016	0	105	175	21	117	208	28	103	174	62	104	196	12	4	6	-115	0	-2	-130	-5	-7	53	5	-1	50
0.98304	0	104	174	22	115	202	31	101	173	61	102	197	9	4	7	-115	0	0	-117	-5	-7	54	4	0	60
1.10592	0	104	173	19	114	201	28	102	171	61	102	196	14	4	6	-116	0	0	-111	-5	-8	53	4	0	64
1.2288	0	104	174	19	114	201	27	103	172	61	102	197	14	4	6	-117	0	0	-112	-5	-7	53	5	1	64
1.35168	0	104	174	19	115	202	28	102	172	61	103	198	13	5	6	-117	0	-1	-113	-5	-7	54	4	0	64
1.47456	0	104	175	21	115	203	28	102	173	61	102	198	14	4	6	-116	0	0	-113	-5	-7	54	4	0	64
1.59744	0	103	174	19	114	199	27	102	172	60	101	196	13	4	6	-117	-1	0	-111	-5	-7	53	4	0	64
1.72032	0	103	174	19	114	199	27	102	170	59	102	196	14	4	5	-117	0	0	-112	-5	-7	53	5	0	63
1.8432	0	103	173	19	114	200	28	101	171	60	101	195	14	4	6	-117	-1	0	-112	-5	-6	53	4	0	64
1.96608	0	104	174	19	115	201	28	101	172	60	101	196	14	5	7	-117	0	0	-112	-5	-6	54	4	0	63
2.08896	0	104	175	19	115	201	28	102	172	60	101	197	13	4	6	-116	0	0	-111	-6	-7	53	4	0	64
2.21184	0	103	172	18	114	198	27	101	170	59	101	195	14	4	6	-117	0	0	-111	-6	-8	54	5	0	63
2.33472	0	103	173	19	114	197	27	101	171	60	100	195	14	3	5	-118	-1	-1	-112	-5	-7	54	4	0	63
2.4576	0	103	173	19	114	198	28	102	171	60	102	195	14	4	6	-116	0	0	-111	-5	-6	53	4	0	63
2.58048	0	103	175	19	115	200	28	101	171	60	102	195	13	4	7	-115	0	0	-111	-5	-6	53	5	0	64
2.70336	0	103	175	19	114	199	27	102	172	60	102	196	13	4	6	-116	0	0	-112	-6	-7	54	5	0	63
2.82624	0	103	172	18	114	197	26	102	169	60	100	192	14	4	6	-118	0	0	-112	-5	-6	53	4	1	64
2.94912	0	103	173	19	114	196	27	101	169	59	101	193	14	4	6	-116	0	0	-111	-6	-8	53	4	0	64
3.072	0	104	173	18	114	197	27	102	170	60	101	194	13	4	6	-116	0	0	-110	-5	-6	53	4	0	63
3.19488	0	103	173	18	115	198	28	101	170	60	102	194	14	4	6	-116	0	0	-111	-5	-6	54	4	0	64
3.31776	0	103	174	18	115	200	27	101	172	61	102	196	14	4	5	-117	0	-1	-112	-5	-7	54	4	0	64
3.44064	0	104	174	20	115	199	27	101	171	59	102	195	14	4	7	-116	0	0	-111	-5	-7	54	3	0	63
3.56352	0	103	172	19	114	196	27	101	170	58	100	191	14	4	7	-116	0	0	-110	-5	-7	53	4	1	63
3.6864	0	103	172	19	114	196	27	101	170	59	100	193	13	5	6	-118	0	0	-111	-5	-6	54	4	0	63
3.80928	0	103	173	18	114	196	27	101	169	59	101	193	13	3	6	-117	-1	0	-112	-5	-6	54	4	0	63
3.93216	0	104	174	19	115	199	28	101	171	60	101	194	13	5	6	-115	0	0	-111	-5	-7	53	5	0	63
4.05504	0	103	173	18	115	199	28	101	172	60	102	195	14	4	6	-115	0	0	-111	-5	-7	54	4	0	63
4.17792	0	104	175	18	115	200	27	102	172	60	102	196	14	5	6	-115	0	0	-112	-4	-7	55	5	0	64
4.3008	0	103	174	18	114	195	27	102	169	59	100	192	14	4	6	-117	0	0	-111	-5	-6	54	5	0	63
4.42368	0	103	173	18	114	196	27	101	170	59	100	193	14	4	6	-116	0	0	-110	-5	-7	54	4	0	63
4.54656	0	103	173	18	114	196	27	101	170	59	100	193	14	4	7	-115	-1	0	-110	-5	-7	54	4	0	63
4.66944	0	103	174	18	114	198	27	102	171	60	102	195	14	5	6	-116	-1	0	-111	-5	-8	54	5	0	64
4.79232	0	104	175	19	117	200	28	102	172	60	102	196	13	5	7	-116	0	0	-112	-5	-6	55	4	0	64
4.9152	0	104	176	19	115	200	27	102	173	59	102	196	13	4	6	-115	-1	-1	-112	-5	-7	54	4	0	63
5.03808	0	103	173	18	114	198	26	102	171	59	101	193	15	4	6	-115	0	0	-111	-6	-6	54	4	1	63
5.16096	0	104	173	17	115	197	28	101	171	59	101	194	13	4	6	-115	-1	-1	-110	-5	-7	54	4	0	63
5.28384	0	102	174	17	114	198	28	101	171	60	102	194	14	4	6	-117	0	0	-111	-5	-6	55	4	0	63
5.40672	0	103	175	18	115	200	28	101	171	61	102	195	14	4	6	-115	0	-1	-111	-5	-6	55	4	0	64
5.5296	0	103	176	17	116	201	28	102	173	60	103	196	14	4	6	-114	0	0	-111	-5	-7	55	4	0	63
5.65248	0	104	176	18	116	203	28	102	175	60	103	199	14	4	6	-115	0	0	-112	-5	-8	56	4	0	64
5.77536	0	104	175	18	115	198	27	102	174	59	102	196	13	5	7	-115	0	0	-112	-6	-6	56	5	0	62
5.89824	0	104	175	17	114	197	27	102	171	59	102	194	15	4	6	-115	0	0	-111	-5	-7	55	4	1	63
6.02112	0	104	174	17	115	197	27	101	171	59	101	194	13	4	6	-114	-1	-1	-110	-4	-6	55	5	0	63
6.144	0	104	174	17	115	198	27	102	172	59	101	195	14	5	6	-115	0	0	-111	-6	-7	55	4	0	63
6.26688	0	103	175	18	116	200	27	102	173	60	103	196	14	4	7	-115	0	0	-112	-5	-7	56	4	0	64
6.38976	0	104	176	17	116	202	28	102	174	60	104	198	14	5	6	-114	0	-1	-112	-5	-7	56	4	0	63
6.51264	0	105	176	17	117	203	27	101	174	60	104	198	13	4	6	-113	0	0	-111	-6	-8	57	4	0	63
6.63552	0	104	176	17	115	198	27	102	172	58	102	194	14	4	6	-115	-1	0	-110	-5	-7	56	4	1	63
6.7584	0	103	174	16	115	197	27	102	172	59	102	195	14	3	6	-115	-1	0	-111	-5	-7	56	4	0	63
6.88128	0	104	175	17	115	199	27	102	172	59	102	196	14	3	6	-114	0	0	-111	-6	-7	55	4	0	63
7.00416	0	104	175	16	116	200	27	102	173	59	103	196	14	4	6	-113	0	-1	-110	-5	-7	56	4	0	63
7.12704	0	105	177	16	117	202	28	102	175	59	103	197	14	4	6	-114	-1	-1	-111	-5	-7	57	4	0	63
7.24992	0	105	177	17	117	203	27	102	175	60	104	199	14	5	7	-113	0	0	-112	-6	-7	58	3	0	63
7.3728	0	104	176	17	115	197	26	102	173	58	101	195	14	4	7	-114	0	0	-110	-6	-6	57	4	0	62
7.49568	0	104	174	15	115	197	28	102	173	59	101	195	14	4	7	-113	0	-1	-110	-4	-6	56	4	0	62
7.61856	0	104	176	16	115	198	27	102	173	59	102	196	14	4	6	-114	0	-1	-111	-6	-7	56	4	0	63
7.74144	0	104	175	16	116	200	28	102	173	59	104	197	15	4	6	-115	0	0	-112	-6	-7	56	5	0	63
7.86432	0	104	176	16	117	202	28	102	174	61	103	197	14	4	7	-113	0	0	-111	-6	-7	56	4	0	63
7.9872	0	105	177	16	117	204	29	103	175	59	104	199	14	4	6	-112	0	-1	-111	-5	-7	57	4	0	64
8.11008	0	104	177	16	117	202	26	103	174	59	103	197	14	5	6	-113	0	0	-111	-5	-7	57	4	0	63
8.23296	0	104	175	15	116	198	27	102	172	58	101	196	15	4	6	-114	-1	-1	-111	-5	-6	56	5	0	63
8.35584	0	104	175	15	115	197	27	103	172	59	102	194	15	4	6	-114	0	0	-111	-5	-7	56	4	1	62
8.47872	0	104	175	16	116	200	28	101	172	58	102	196	15	5	6	-113	0	0	-111	-5	-7	57	5	0	62
8.6016	0	104	176	15	117	201	27	104	174	59	103	197	14	4	6	-113	0	-1	-111	-5	-7	57	5	0	63
8.72448	0	105	176	15	117	203	28	103	175	60	103	198	14	4	7	-114	0	0	-112	-5	-7	58	4	0	64
8.84736	0	104	178	16	117	203	27	103	177	60	105	199	14	4	7	-112	0	0	-111	-5	-7	57	3	0	64
8.97024	0	104	176	15	116	198	27	102	174	58	103	196	14	3	6	-112	0	-1	-110	-5	-6	56	4	0	62
9.09312	0	105	176	15	116	198	28	102	173	58	102	196	14	4	5	-113	-1	0	-111	-5	-7	56	5	0	63
9.216	0	104	175	15	116	199	27	102	173	59	103	197	14	5	6	-114	0	0	-111	-6	-7	57	4	0	64
9.33888	0	105	177	15	116	201	28	102	174	59	103	198	14	4	7	-113	-1	0	-111	-5	-7	58	5	0	63
9.46176	0	105	179	15	117	203	28	103	175	59	104	199	14	4	6	-112	0	-1	-110	-5	-8	57	5	0	63
9.58464	0	105	178	15	117	203	27	103	177	59	104	199	14	4	7	-112	0	-1	-111	-6	-6	58	4	0	63
9.70752	0	105	176	14	116	199	27	103	173	58	103	196	15	5	6	-114	0	0	-111	-5	-7	58	4	0	63
9.8304	0	104	177	14	116	199	27	102	174	58	103	196	15	4	6	-113	0	-1	-110	-5	-6	57	4	0	63
9.95328	0	104	176	14	115	199	27	103	174	58	103	196	14	5	6	-112	-1	-1	-110	-6	-7	58	4	0	63
10.0762	0	105	177	15	116	201	27	103	175	58	103	197	15	4	6	-112	0	0	-111	-5	-7	57	5	0	63
10.199	0	106	178	15	117	204	28	103	175	59	105	199	14	4	6	-113	-1	0	-112	-5	-7	58	4	0	64
10.3219	0	105	178	15	118	204	28	103	176	59	105	200	14	4	6	-112	0	0	-111	-5	-7	59	4	0	64
10.4448	0	105	177	14	115	200	27	102	174	58	102	194	13	3	7	-112	0	1	-110	-5	-7	57	5	3	63
10.5677	0	104	176	15	116	198	27	102	174	57	102	195	14	4	7	-113	-1	0	-110	-5	-7	58	4	0	62
10.6906	0	104	176	14	116	199	27	103	174	58	102	196	14	4	6	-113	0	0	-112	-4	-8	58	5	0	63
10.8134	0	105	176	14	115	200	28	103	173	59	103	196	14	4	6	-112	0	0	-111	-5	-7	58	5	0	63
10.9363	0	104	178	14	116	203	28	103	175	59	104	198	14	5	6	-112	0	0	-111	-5	-7	58	4	0	63
11.0592	0	105	179	14	117	204	28	103	176	59	104	200	14	4	6	-111	-1	0	-111	-5	-7	58	4	0	64
11.1821	0	104	177	15	116	199	28	102	174	58	103	197	14	4	6	-114	0	0	-111	-6	-8	58	4	0	63
11.305	0	105	176	14	117	198	27	102	173	58	103	196	15	4	6	-112	0	0	-110	-6	-7	58	4	1	63
11.4278	0	104	177	15	115	199	27	102	174	58	102	197	14	4	6	-112	0	0	-110	-5	-7	58	4	0	63
11.5507	0	104	177	14	115	200	27	103	174	58	104	197	15	4	6	-112	0	0	-111	-6	-7	58	4	0	64
11.6736	0	105	178	14	117	202	28	103	176	59	103	198	14	4	6	-113	0	0	-111	-5	-7	58	4	0	64
11.7965	0	106	179	14	117	202	27	103	176	59	103	199	13	4	7	-111	0	-1	-111	-6	-6	59	4	0	64
11.9194	0	105	175	14	115	198	27	102	173	58	102	196	14	4	6	-112	0	0	-110	-6	-7	58	5	0	62
12.0422	0	104	175	14	116	199	27	103	173	57	102	195	14	5	6	-113	0	-1	-111	-5	-8	58	4	0	63
12.1651	0	104	175	13	115	199	27	102	173	58	102	196	15	4	7	-113	0	-1	-111	-5	-7	57	5	1	63
12.288	0	105	177	15	116	200	27	102	174	59	103	197	14	4	6	-112	0	0	-111	-5	-7	58	4	0	64
12.4109	0	104	177	14	118	203	28	103	176	59	103	198	14	4	7	-110	0	-1	-110	-5	-7	58	3	0	64
12.5338	0	106	177	15	117	203	27	103	175	59	104	199	14	5	7	-112	0	0	-111	-5	-6	59	4	0	64
12.6566	0	105	176	14	115	199	27	102	173	57	102	195	14	4	5	-113	0	0	-112	-5	-7	58	4	1	63
12.7795	0	105	175	14	115	198	27	102	172	58	102	194	15	3	5	-113	0	-1	-110	-5	-6	58	3	0	63
12.9024	0	104	175	15	116	198	27	102	173	57	102	195	14	4	6	-112	0	0	-111	-5	-7	58	5	0	63
13.0253	0	105	176	14	116	200	27	102	173	58	102	196	15	3	6	-112	0	0	-111	-5	-6	58	3	0	64
13.1482	0	105	176	13	116	201	28	103	175	59	103	197	13	4	6	-113	0	0	-112	-5	-7	59	4	0	64
13.271	0	104	177	15	117	202	27	103	175	58	104	198	14	4	7	-112	0	0	-111	-5	-7	58	4	0	63
13.3939	0	104	175	13	115	198	27	102	173	57	101	196	14	5	6	-112	0	0	-110	-6	-7	58	5	0	63
13.5168	0	105	175	13	115	197	27	103	172	57	102	194	14	4	6	-112	0	0	-110	-6	-7	58	4	0	63
13.6397	0	104	175	14	115	198	27	102	172	58	102	194	14	4	6	-113	-1	0	-111	-5	-7	58	3	0	63
13.7626	0	105	175	14	116	199	27	102	173	58	102	195	14	4	6	-112	-1	-1	-111	-5	-6	58	3	0	64
13.8854	0	104	175	15	117	201	28	103	175	58	104	197	14	4	7	-111	0	-1	-111	-6	-7	59	4	0	64
14.0083	0	105	177	14	116	198	26	102	174	57	102	196	14	4	6	-111	0	0	-111	-6	-6	58	4	0	63
14.1312	0	104	174	13	114	197	27	102	172	58	102	194	15	4	5	-113	0	-1	-110	-5	-7	58	4	0	63
14.2541	0	104	175	14	115	197	27	102	172	58	102	194	15	5	6	-113	0	-1	-111	-6	-7	58	4	0	63
14.377	0	105	175	14	116	198	27	102	171	58	102	195	14	4	7	-111	0	0	-111	-6	-7	58	4	1	63
14.4998	0	104	175	14	117	199	27	103	173	58	102	195	14	4	6	-111	0	0	-112	-5	-6	59	4	0	63
14.6227	0	105	176	14	117	202	27	103	174	58	104	197	14	4	5	-112	-1	-1	-112	-6	-7	58	5	0	64
14.7456	0	105	177	14	116	200	27	102	173	59	103	196	14	3	7	-111	0	0	-111	-5	-6	59	4	0	64
14.8685	0	103	175	13	114	197	26	102	172	57	102	193	15	4	6	-111	0	0	-109	-5	-6	58	5	0	62
14.9914	0	105	174	14	115	197	27	101	172	57	101	194	15	3	6	-112	0	0	-110	-5	-6	58	5	0	63
15.1142	0	104	174	14	115	197	27	101	172	57	101	194	14	4	6	-112	0	0	-111	-5	-7	58	4	0	64
15.2371	0	105	175	14	115	199	27	101	172	58	103	195	15	4	7	-112	0	-1	-112	-6	-7	58	4	0	63
15.36	0	104	175	14	116	201	28	102	173	59	103	196	14	4	6	-110	0	0	-111	-5	-7	59	5	0	64
15.4829	0	105	177	13	116	202	28	102	174	59	102	197	14	4	6	-110	0	0	-112	-5	-7	58	4	0	64
15.6058	0	104	174	14	115	198	26	102	172	57	102	193	14	4	6	-112	0	0	-111	-5	-7	58	5	1	62
15.7286	0	104	174	14	115	196	27	102	171	57	102	193	14	4	6	-113	-1	-1	-111	-6	-6	59	4	0	63
15.8515	0	103	174	14	116	197	26	101	171	57	102	194	14	4	6	-112	0	-1	-110	-5	-7	57	4	1	64
15.9744	0	104	175	14	115	199	27	102	172	58	102	195	13	4	7	-112	0	-1	-111	-5	-7	58	5	0	63
16.0973	0	104	175	13	116	200	27	102	174	58	103	196	14	4	6	-113	0	0	-112	-5	-7	58	3	0	64
16.2202	0	104	177	14	116	202	27	103	174	59	103	197	14	5	6	-111	0	0	-112	-5	-7	58	4	0	64
16.343	0	104	175	14	115	197	27	102	173	57	102	195	14	4	6	-112	-1	0	-111	-5	-7	58	3	0	63
16.4659	0	104	174	13	115	197	27	102	172	57	101	194	14	4	6	-112	0	0	-109	-5	-6	58	4	1	63
16.5888	0	104	175	14	115	197	27	103	172	58	102	194	14	4	6	-113	0	-1	-112	-5	-7	58	4	0	63
16.7117	0	105	175	13	116	199	27	102	173	59	103	195	14	4	6	-113	0	0	-111	-5	-8	58	4	0	63
16.8346	0	104	175	14	117	202	27	102	174	58	103	197	13	4	7	-111	-1	-1	-110	-6	-6	58	4	0	64
16.9574	0	104	178	13	117	202	27	102	176	59	103	198	14	4	5	-110	0	0	-111	-6	-7	59	3	0	65
17.0803	0	105	175	15	115	199	27	102	173	57	102	195	13	4	6	-112	-1	-1	-111	-5	-7	59	4	0	63
17.2032	0	104	174	13	115	197	27	102	172	58	101	194	15	3	7	-113	0	0	-110	-6	-7	58	5	0	63
17.3261	0	104	174	13	115	198	27	102	173	58	103	194	15	3	6	-112	-1	-1	-110	-4	-6	58	4	0	63
17.449	0	104	175	14	115	198	28	103	172	58	102	194	14	4	6	-112	0	-1	-110	-5	-6	58	5	0	63
17.5718	0	105	176	13	115	201	27	103	174	59	102	196	14	3	6	-112	0	0	-112	-6	-7	59	5	0	64
17.6947	0	105	177	13	117	202	27	103	175	60	104	198	14	5	6	-111	0	0	-112	-5	-7	58	3	1	64
17.8176	0	104	176	14	116	200	26	103	174	58	103	197	14	4	6	-111	0	-1	-111	-5	-7	59	5	0	63
17.9405	0	104	174	13	115	196	26	102	172	58	101	195	14	4	5	-112	0	-1	-110	-5	-6	58	5	0	62
18.0634	0	105	174	13	116	197	27	102	172	57	101	194	14	4	6	-113	0	0	-111	-5	-8	58	5	0	63
18.1862	0	103	175	13	116	199	27	102	173	59	103	195	15	4	7	-112	0	-1	-110	-5	-7	58	4	0	64
18.3091	0	105	176	13	116	200	28	102	173	58	103	196	14	4	7	-111	0	-1	-111	-5	-7	58	4	0	64
18.432	0	104	176	13	117	201	28	103	174	59	104	197	14	5	7	-110	0	0	-112	-5	-6	58	5	0	64
18.5549	0	104	176	15	116	200	27	103	173	58	103	197	13	4	6	-112	0	-1	-111	-5	-6	59	4	0	63
18.6778	0	105	175	13	115	197	27	102	172	58	103	194	14	5	7	-113	0	-1	-111	-5	-7	58	4	0	63
18.8006	0	104	175	14	115	197	26	102	173	58	102	194	14	5	6	-112	0	-1	-111	-6	-7	58	5	0	63
18.9235	0	104	174	13	116	200	26	102	172	58	102	196	15	4	6	-112	-1	0	-111	-5	-7	58	4	0	64
19.0464	0	104	176	14	116	201	28	103	174	59	104	196	14	4	6	-112	0	0	-112	-5	-7	59	4	0	64
19.1693	0	105	177	14	117	203	28	102	175	59	105	199	14	3	6	-112	0	0	-111	-5	-7	59	5	0	64
19.2922	0	104	176	14	116	201	26	102	175	58	103	198	14	5	6	-111	0	0	-111	-6	-7	58	4	0	64
19.415	0	104	175	13	115	196	26	102	172	57	102	195	14	4	6	-112	-1	0	-110	-5	-7	57	4	0	63
19.5379	0	104	174	13	116	197	27	103	172	58	101	195	14	4	6	-113	0	0	-111	-5	-7	58	4	0	64
19.6608	0	105	175	13	116	198	27	102	173	58	102	195	15	4	7	-113	0	0	-111	-6	-6	58	4	0	64
19.7837	0	104	176	13	117	200	28	101	174	59	102	196	14	3	5	-111	-1	-1	-111	-6	-7	58	4	0	63
19.9066	0	105	176	14	116	202	28	103	174	59	104	198	14	4	6	-111	-1	0	-112	-6	-7	58	5	0	64
20.0294	0	105	176	15	117	202	27	102	175	58	103	198	13	4	7	-111	-1	0	-112	-5	-6	59	3	0	63
20.1523	0	104	173	13	116	197	26	102	172	58	101	195	14	4	6	-113	0	0	-111	-6	-7	58	4	0	63
20.2752	0	104	174	13	116	197	27	102	172	58	101	195	14	4	6	-112	0	0	-111	-5	-7	58	4	0	63
20.3981	0	104	175	13	116	198	27	102	173	58	102	195	14	3	7	-111	0	0	-110	-6	-7	59	4	0	63
20.521	0	105	175	14	116	200	28	102	173	58	104	196	14	5	6	-112	0	0	-111	-5	-7	58	5	0	64
20.6438	0	105	176	13	116	202	28	102	175	59	103	197	14	4	7	-112	-1	-1	-111	-5	-8	58	4	0	64
20.7667	0	104	176	15	117	201	27	103	174	59	102	198	13	4	6	-111	0	-1	-110	-4	-7	58	4	0	64
20.8896	0	104	175	13	115	198	27	102	173	57	102	195	14	4	6	-111	0	0	-110	-6	-8	58	4	1	63
21.0125	0	104	175	14	116	198	26	103	172	57	101	196	15	4	6	-112	0	0	-110	-5	-7	58	4	0	64
21.1354	0	104	176	13	116	198	27	103	173	59	102	196	14	4	6	-113	-1	0	-111	-5	-7	58	4	0	63
21.2582	0	104	176	13	117	201	27	103	174	59	103	197	14	4	7	-111	0	0	-111	-5	-6	59	4	0	64
21.3811	0	105	177	13	117	203	28	103	175	59	104	198	14	5	6	-111	0	0	-112	-5	-8	59	4	0	64
21.504	0	104	177	15	116	203	26	102	176	58	104	199	14	4	6	-111	0	0	-112	-6	-7	59	4	0	64
21.6269	0	104	175	13	115	198	26	102	172	57	102	195	14	3	6	-114	0	-1	-110	-5	-7	57	4	1	62
21.7498	0	104	173	14	115	198	27	102	172	58	101	196	15	3	6	-114	0	0	-110	-5	-7	58	4	0	62
21.8726	0	104	174	14	116	200	26	102	172	57	102	196	14	4	7	-113	0	0	-110	-6	-7	57	3	1	63
21.9955	0	104	176	14	115	200	26	102	174	58	104	197	15	4	7	-113	0	0	-111	-5	-7	58	4	0	65
22.1184	0	105	177	16	117	203	27	103	176	58	104	198	14	4	6	-113	0	0	-111	-5	-7	58	4	1	62
22.2413	0	104	179	15	118	210	28	103	178	60	104	203	16	4	7	-115	0	-1	-111	-5	-7	55	4	0	62
22.3642	0	104	177	16	116	203	28	103	175	59	102	201	14	4	6	-114	0	0	-111	-5	-7	56	4	0	62
22.487	0	103	176	17	115	202	27	102	174	58	102	200	15	4	6	-118	0	0	-111	-5	-7	55	4	0	63
22.6099	0	104	177	18	115	203	28	103	175	59	103	201	15	3	6	-118	0	0	-111	-5	-7	54	5	0	62
22.7328	0	104	177	19	116	204	28	102	176	60	103	201	15	4	6	-116	0	-1	-111	-5	-7	54	4	0	64
22.8557	0	104	179	18	117	207	28	102	177	60	105	202	15	4	7	-116	0	0	-112	-5	-7	54	4	0	64
22.9786	0	105	179	19	117	209	28	103	178	60	105	205	14	3	6	-116	0	-1	-112	-6	-8	54	4	0	64
23.1014	0	104	178	19	116	205	27	103	175	60	103	203	15	5	6	-118	0	0	-112	-5	-8	54	4	1	63
23.2243	0	104	177	18	116	204	28	103	175	60	103	202	16	3	6	-117	-1	0	-112	-5	-7	54	4	0	63
23.3472	0	104	177	19	116	205	28	102	176	60	104	201	15	4	6	-116	0	0	-111	-5	-8	53	5	0	63
23.4701	0	105	178	19	117	207	27	104	176	62	104	204	15	4	7	-116	0	0	-113	-6	-7	54	4	0	63
23.593	0	104	178	18	118	209	28	103	177	63	104	205	15	4	7	-117	0	0	-113	-6	-7	54	4	0	64
23.7158	0	105	180	19	119	209	28	103	178	62	106	206	14	5	6	-114	0	0	-113	-5	-7	55	4	0	64
23.8387	0	105	178	18	116	203	27	103	175	60	103	201	14	5	6	-116	-1	-1	-111	-5	-6	55	4	1	63
23.9616	0	105	176	17	116	202	27	102	175	60	104	201	15	4	7	-117	-1	-1	-112	-5	-7	54	3	1	62
24.0845	0	104	177	18	116	203	28	102	175	60	103	200	15	4	6	-117	0	-1	-112	-5	-6	54	5	0	63
24.2074	0	104	177	18	116	205	27	103	176	61	104	202	16	5	7	-116	0	0	-111	-5	-7	54	4	0	63
24.3302	0	104	178	19	118	208	28	102	177	60	106	205	14	4	6	-116	0	-1	-112	-5	-7	54	4	0	64
24.4531	0	104	178	19	118	208	27	103	177	61	106	205	15	4	7	-116	-1	0	-113	-5	-7	55	3	0	64
24.576	1	104	177	18	115	202	27	102	175	60	103	201	15	4	6	-118	0	0	-112	-5	-7	54	4	0	63
24.6989	0	104	176	18	117	202	28	103	175	60	103	200	15	4	7	-116	0	0	-112	-6	-7	54	4	0	63
24.8218	0	104	177	18	116	202	28	103	175	60	104	200	15	4	6	-117	0	0	-111	-6	-7	54	4	0	63
24.9446	0	104	177	18	117	204	27	103	176	61	105	201	15	3	7	-116	0	0	-112	-5	-8	55	4	0	64
25.0675	0	104	178	19	118	206	27	102	177	61	104	203	16	4	6	-115	0	0	-113	-5	-7	54	4	0	64
25.1904	0	104	178	20	117	201	27	103	175	60	104	200	14	4	6	-116	0	-1	-112	-5	-7	54	4	1	63
25.3133	0	104	176	17	117	201	27	103	174	60	104	199	15	5	5	-116	0	0	-111	-6	-7	54	4	0	64
25.4362	0	103	176	18	117	201	27	103	175	61	104	198	15	5	6	-117	-1	0	-112	-5	-7	55	5	0	64
25.559	0	104	177	18	117	202	28	103	175	61	104	200	14	4	6	-117	0	0	-112	-6	-7	55	6	0	63
25.6819	0	104	179	18	117	205	28	103	177	62	105	201	13	4	7	-115	0	0	-112	-6	-7	55	4	0	64
25.8048	0	105	177	19	118	204	27	103	175	60	104	202	15	3	6	-114	0	0	-111	-5	-7	55	4	0	64
25.9277	0	105	175	17	115	198	28	102	173	59	102	197	14	5	6	-116	0	0	-111	-5	-7	55	4	0	62
26.0506	0	104	176	17	115	199	28	103	174	61	103	197	14	4	6	-116	0	0	-111	-5	-7	54	4	0	63
26.1734	0	105	176	18	116	200	27	103	174	60	103	197	14	4	6	-116	0	0	-112	-5	-7	54	5	0	63
26.2963	0	105	177	18	117	201	28	102	175	60	103	197	14	4	6	-115	0	0	-112	-5	-6	55	4	0	64
26.4192	0	104	177	18	117	202	27	103	176	61	104	199	15	5	7	-115	0	0	-112	-5	-8	55	4	0	64
26.5421	0	104	176	18	115	197	27	103	175	60	103	197	14	4	6	-116	-1	0	-112	-6	-7	55	4	0	63
26.665	0	104	174	18	115	197	27	103	173	59	102	194	15	4	6	-117	0	0	-111	-6	-7	55	4	0	63
26.7878	0	105	174	18	115	197	27	101	173	60	101	195	15	5	6	-115	0	0	-112	-5	-7	54	4	0	63
26.9107	0	104	176	17	116	198	28	103	175	60	102	195	14	4	6	-116	-1	0	-112	-5	-7	55	5	1	64
27.0336	0	105	177	18	116	199	28	103	175	61	104	196	14	4	6	-116	0	0	-113	-6	-7	55	4	1	64
27.1565	0	104	176	19	116	198	26	102	174	59	102	196	14	4	7	-116	0	0	-111	-6	-7	55	3	0	64
27.2794	0	103	175	17	115	196	27	102	173	60	101	194	14	4	7	-116	0	0	-111	-6	-6	53	5	0	63
27.4022	0	104	174	18	115	196	27	102	173	60	102	194	15	3	6	-116	0	-1	-112	-5	-7	55	4	0	64
27.5251	0	104	175	19	115	197	27	102	173	60	102	194	15	5	6	-117	0	-1	-112	-6	-7	55	4	0	64
27.648	0	104	176	18	116	198	28	102	174	60	103	195	14	4	6	-116	-1	0	-112	-6	-8	54	4	0	64
27.7709	0	105	177	18	116	199	27	103	175	60	104	195	14	4	6	-114	-1	0	-111	-6	-7	55	4	0	64
27.8938	0	104	175	18	115	195	27	102	173	58	101	193	14	5	6	-116	-1	0	-112	-6	-7	54	4	0	63
28.0166	0	104	174	19	114	196	26	102	173	58	100	192	15	4	6	-118	-1	0	-112	-6	-7	55	4	0	63
28.1395	0	103	176	18	115	196	27	102	172	59	101	194	14	5	6	-117	0	0	-111	-5	-7	55	4	0	64
28.2624	0	104	176	18	115	197	28	103	173	59	102	193	14	4	6	-115	0	0	-112	-6	-7	55	5	0	64
28.3853	0	104	176	18	116	198	28	102	175	60	103	194	14	4	6	-116	0	0	-113	-6	-6	55	4	0	64
28.5082	0	104	177	18	115	198	27	103	175	60	103	194	14	4	6	-115	0	0	-112	-6	-6	56	4	0	64
28.631	0	104	175	17	114	195	26	102	173	59	100	191	14	3	7	-117	-1	0	-112	-6	-7	54	4	1	64
28.7539	0	105	174	16	113	194	26	101	172	60	100	191	14	4	7	-115	0	0	-111	-5	-7	55	5	0	63
28.8768	0	104	173	17	114	194	26	102	172	59	101	191	14	4	5	-116	0	-1	-111	-5	-6	55	4	0	64
28.9997	0	104	175	17	115	196	27	101	173	59	102	192	14	4	6	-116	0	0	-113	-4	-7	55	5	0	65
29.1226	0	104	176	17	115	198	27	103	174	60	102	194	14	4	6	-115	0	0	-112	-5	-7	55	4	0	64
29.2454	0	104	177	18	115	199	27	102	175	60	103	195	14	4	6	-114	0	0	-111	-5	-7	55	4	0	64
29.3683	0	103	175	18	114	195	26	102	172	59	100	192	14	3	6	-115	0	0	-111	-5	-7	55	5	0	63
29.4912	0	104	174	17	115	194	27	102	171	60	100	192	15	4	7	-116	0	0	-112	-5	-7	55	4	0	64
29.6141	0	104	174	17	115	194	27	102	172	60	101	191	14	3	6	-116	0	0	-111	-5	-7	55	5	0	64
29.737	0	105	175	17	115	195	27	103	172	59	101	193	14	4	6	-115	0	-1	-111	-5	-7	55	5	0	64
29.8598	0	105	175	17	115	197	27	102	173	60	102	194	14	4	6	-114	0	0	-112	-5	-7	55	4	0	64
29.9827	0	104	176	17	115	198	27	102	173	60	102	195	14	5	5	-114	-1	-1	-112	-4	-7	55	4	0	64
30.1056	0	104	174	18	114	195	27	101	173	59	101	192	14	5	6	-116	0	0	-112	-5	-8	55	4	0	64
30.2285	0	104	174	17	114	194	27	102	171	59	100	191	14	4	6	-114	-1	-1	-111	-6	-6	55	4	0	63
30.3514	0	103	174	17	114	194	27	102	172	59	101	192	14	5	6	-115	0	0	-111	-6	-7	55	4	0	64
30.4742	0	104	174	17	115	196	28	102	172	60	102	192	14	4	6	-116	0	-1	-112	-5	-6	56	4	0	64
30.5971	0	104	176	17	116	197	27	102	174	60	102	194	15	4	7	-115	-1	0	-112	-5	-6	55	4	0	64
30.72	0	105	176	17	116	199	27	102	175	61	103	194	14	4	6	-113	0	0	-112	-4	-7	56	4	0	65
30.8429	0	104	177	18	116	197	26	102	174	58	102	194	14	4	5	-115	0	0	-112	-6	-7	56	4	0	64
30.9658	0	104	174	16	114	195	27	103	173	59	100	190	14	4	6	-115	0	0	-111	-5	-8	55	4	2	63
31.0886	0	104	174	17	115	194	26	102	171	58	100	191	15	5	6	-115	0	0	-112	-5	-7	55	5	0	64
31.2115	0	104	175	16	115	195	27	102	172	59	101	192	14	4	7	-114	-1	-1	-111	-5	-7	55	4	0	63
31.3344	0	104	175	17	115	197	27	102	174	60	102	193	14	3	6	-114	-1	0	-112	-6	-7	56	4	0	64
31.4573	0	104	177	16	117	199	27	102	176	60	102	195	15	5	7	-115	0	0	-113	-6	-7	56	5	0	64
31.5802	0	105	177	17	116	202	27	103	175	61	103	196	15	4	6	-114	0	-1	-112	-5	-7	56	4	0	64
31.703	0	105	176	17	115	197	26	103	174	59	101	195	14	4	6	-113	0	0	-111	-5	-7	56	4	0	64
31.8259	0	103	175	16	114	195	27	102	172	58	101	193	14	3	6	-114	0	-1	-111	-5	-7	55	4	0	63
31.9488	0	103	176	17	115	196	27	103	174	59	102	193	15	4	6	-116	-1	0	-112	-5	-7	56	5	0	64
32.0717	0	105	176	16	116	197	26	102	174	60	102	194	15	4	6	-114	0	0	-112	-5	-7	56	5	0	64
32.1946	0	105	176	17	116	199	28	102	175	60	102	195	13	4	6	-113	0	0	-112	-5	-8	56	4	0	64
32.3174	0	105	177	16	117	200	28	103	176	61	104	197	14	4	6	-112	0	0	-112	-5	-7	57	4	1	65
32.4403	0	105	177	17	116	198	27	103	176	59	103	196	14	4	7	-114	0	-1	-112	-4	-7	57	3	0	64
32.5632	0	104	175	16	114	196	27	103	175	60	101	194	15	4	5	-115	-1	0	-112	-6	-7	56	5	1	63
32.6861	0	105	177	16	115	197	27	103	174	60	102	195	14	4	7	-113	0	-1	-111	-6	-7	56	4	1	64
32.809	0	104	176	15	116	198	28	103	176	59	103	195	14	4	5	-113	0	0	-112	-5	-7	56	5	0	63
32.9318	0	105	177	16	117	200	28	103	176	61	103	196	14	4	6	-114	0	0	-113	-5	-7	57	4	0	65
33.0547	0	105	179	16	117	202	28	104	177	60	106	198	14	4	6	-113	0	0	-113	-6	-7	57	3	0	64
33.1776	0	105	179	16	116	201	27	103	178	60	104	198	14	4	6	-112	0	-2	-112	-5	-7	57	4	0	64
33.3005	0	105	177	15	115	196	26	103	175	59	102	195	15	3	6	-113	0	-1	-111	-6	-7	57	4	0	63
33.4234	0	105	177	15	115	196	27	104	174	59	101	195	15	4	6	-114	-1	0	-113	-6	-7	57	4	0	64
33.5462	0	105	177	15	116	197	27	103	176	59	102	194	14	4	6	-114	0	0	-111	-5	-7	56	4	0	64
33.6691	0	105	178	15	116	200	27	103	176	60	103	196	14	3	6	-113	0	-1	-112	-5	-7	57	4	0	65
33.792	0	106	178	16	118	202	28	104	178	60	104	197	14	4	7	-113	-1	0	-111	-6	-8	57	5	0	65
33.9149	0	105	180	16	117	203	27	104	179	60	104	198	14	4	7	-113	0	0	-113	-5	-6	57	4	0	64
34.0378	0	105	179	16	116	198	27	103	177	59	102	196	14	4	7	-113	0	0	-111	-6	-8	57	4	0	64
34.1606	0	105	177	15	115	198	27	102	176	59	102	195	15	4	6	-113	-1	0	-111	-5	-7	57	4	0	63
34.2835	0	105	178	15	116	197	28	103	176	59	102	195	14	4	6	-114	0	-1	-112	-5	-7	57	5	0	63
34.4064	0	105	178	15	115	199	27	103	177	60	102	196	15	4	6	-113	-1	0	-112	-5	-8	57	4	0	64
34.5293	0	105	179	15	117	201	27	104	179	61	104	197	15	4	7	-113	-1	0	-112	-5	-8	57	4	1	64
34.6522	0	105	179	16	117	203	28	103	178	60	104	199	14	4	7	-111	-1	-1	-112	-6	-7	58	4	0	64
34.775	0	105	178	15	115	199	26	103	178	59	103	197	14	3	7	-112	-1	-1	-111	-6	-7	58	4	0	64
34.8979	0	104	178	15	115	199	27	103	176	60	103	195	15	4	6	-114	0	0	-112	-5	-8	58	4	0	65
35.0208	0	105	179	14	115	198	27	103	177	60	102	195	15	4	6	-114	0	0	-112	-6	-7	58	4	0	63
35.1437	0	105	178	15	116	200	27	103	178	60	103	197	14	4	6	-113	0	0	-111	-5	-7	58	4	0	64
35.2666	0	105	179	15	117	202	27	104	179	60	104	198	14	4	6	-111	0	0	-112	-5	-7	58	4	0	64
35.3894	0	105	180	15	117	202	27	104	180	60	104	199	14	4	7	-112	0	0	-112	-6	-8	58	4	0	65
35.5123	0	105	178	15	116	197	27	104	177	58	102	196	14	3	6	-113	-1	-1	-111	-6	-7	58	3	0	63
35.6352	0	105	179	14	116	198	27	102	178	59	103	196	14	4	6	-113	0	0	-111	-6	-7	57	4	0	63
35.7581	0	106	178	15	115	198	26	104	177	59	102	196	15	4	6	-112	0	-1	-111	-5	-8	58	4	0	64
35.881	0	105	178	14	116	200	28	103	178	61	103	197	14	5	6	-113	0	-1	-113	-5	-7	58	4	0	64
36.0038	0	106	180	15	117	202	27	104	179	60	104	198	15	4	6	-112	-1	-1	-113	-5	-7	58	4	0	64
36.1267	0	106	180	16	117	202	27	105	179	60	104	199	14	4	6	-111	0	0	-112	-5	-7	59	3	0	64
36.2496	0	105	177	14	115	197	26	104	178	58	102	196	15	4	7	-113	-1	0	-111	-5	-7	59	4	0	63
36.3725	0	105	178	14	115	197	27	104	176	58	102	196	15	4	7	-113	0	-1	-111	-6	-6	58	4	0	64
36.4954	0	105	177	14	115	197	27	104	177	59	103	196	15	4	6	-114	0	0	-112	-5	-7	57	4	0	64
36.6182	0	105	178	15	117	199	27	103	178	60	103	196	15	4	6	-112	0	0	-111	-5	-7	58	4	0	64
36.7411	0	104	179	15	117	202	27	104	178	60	104	198	14	4	6	-112	-1	-1	-111	-5	-7	58	4	0	64
36.864	0	105	178	16	117	201	27	104	178	59	103	199	15	4	6	-113	0	0	-112	-6	-7	58	4	0	64
36.9869	0	105	177	15	115	197	27	102	176	59	103	196	14	4	7	-114	0	-1	-111	-6	-8	58	5	0	63
37.1098	0	104	177	15	115	197	27	103	176	58	102	195	15	4	6	-112	0	0	-111	-6	-7	57	4	0	64
37.2326	0	104	177	15	115	198	27	102	176	59	102	195	14	4	6	-113	0	-1	-111	-5	-7	57	3	1	63
37.3555	0	104	177	15	117	199	27	103	177	60	103	196	15	4	7	-113	0	-1	-112	-5	-7	58	4	0	64
37.4784	0	105	177	15	117	201	28	104	178	60	104	197	14	4	7	-114	0	0	-112	-5	-7	58	4	0	64
37.6013	0	104	177	15	115	197	26	103	176	59	103	195	14	4	6	-113	0	0	-111	-6	-7	58	4	0	64
37.7242	0	104	176	14	116	197	27	103	175	59	102	194	15	4	6	-113	0	-1	-111	-5	-8	57	3	0	63
37.847	0	104	176	15	115	197	26	102	175	58	103	194	15	4	6	-114	0	-1	-112	-5	-7	57	4	0	63
37.9699	0	105	178	15	116	197	27	103	176	60	102	195	15	5	6	-114	0	0	-112	-6	-7	58	4	0	64
38.0928	0	105	177	15	117	200	27	103	177	60	105	196	14	5	6	-112	-1	0	-111	-5	-6	58	4	0	65
38.2157	0	104	178	15	117	201	28	104	178	60	104	198	15	4	7	-113	-1	0	-112	-5	-8	57	4	0	64
38.3386	0	105	176	16	116	196	27	103	176	59	103	195	14	4	7	-114	0	-1	-111	-6	-7	57	5	0	63
38.4614	0	104	175	15	114	196	26	103	174	58	101	194	14	4	7	-114	0	0	-111	-5	-7	57	4	0	63
38.5843	0	104	177	15	116	195	26	102	175	58	101	194	15	4	6	-113	0	-1	-111	-5	-7	57	4	0	63
38.7072	0	104	176	15	116	197	27	103	174	59	102	194	15	4	6	-113	0	-1	-112	-6	-7	57	4	0	63
38.8301	0	104	176	15	116	199	27	103	175	60	103	195	15	4	6	-115	0	-1	-112	-5	-8	58	4	0	64
38.953	0	105	177	15	117	201	28	102	177	60	103	196	14	4	6	-113	0	0	-113	-5	-7	57	5	0	64
39.0758	0	105	176	15	116	196	26	102	175	58	102	195	15	4	6	-112	0	-1	-110	-5	-7	57	4	0	64
39.1987	0	104	175	15	115	196	27	103	174	59	101	193	14	5	6	-113	0	-1	-111	-5	-7	56	4	0	63
39.3216	0	104	176	16	115	195	27	102	174	58	101	193	15	5	6	-115	-1	0	-112	-6	-7	56	4	0	64
39.4445	0	104	177	15	115	197	27	103	175	59	102	194	14	4	7	-114	0	0	-112	-5	-6	56	4	0	64
39.5674	0	104	177	15	115	199	27	103	175	59	102	195	14	5	6	-113	-1	0	-111	-5	-7	57	4	0	64
39.6902	0	105	177	16	116	199	27	103	176	59	103	196	14	4	7	-113	0	-1	-112	-6	-7	57	4	0	65
39.8131	0	104	176	15	115	195	27	102	174	59	101	193	14	5	6	-115	0	-1	-112	-6	-7	57	3	1	63
39.936	0	105	176	15	115	195	27	102	174	59	102	193	14	4	6	-115	0	0	-111	-5	-6	56	4	0	64
40.0589	0	104	175	15	115	197	27	103	174	60	102	193	14	5	6	-114	0	-1	-112	-5	-7	56	4	0	63
40.1818	0	105	176	15	116	198	27	103	176	60	102	194	14	4	7	-113	0	0	-111	-5	-6	57	4	1	64
40.3046	0	104	177	15	117	200	28	103	176	60	103	195	14	4	6	-114	-1	0	-112	-5	-7	57	4	0	65
40.4275	0	105	177	16	117	199	27	102	176	59	103	196	14	4	6	-113	-1	0	-112	-5	-7	57	3	0	64
40.5504	0	104	176	14	115	195	26	102	174	59	102	192	15	4	7	-113	-1	0	-111	-5	-6	57	5	1	64
40.6733	0	104	176	15	115	195	27	103	174	58	101	192	14	4	6	-114	-1	0	-111	-6	-7	57	4	0	63
40.7962	0	105	175	16	114	196	27	102	174	58	102	192	15	4	6	-114	0	0	-113	-6	-7	57	4	0	64
40.919	0	104	176	16	116	198	27	102	175	59	103	194	15	4	6	-114	0	-1	-113	-6	-7	57	4	0	64
41.0419	0	104	177	15	116	199	28	103	175	61	103	195	14	4	6	-113	0	-1	-112	-6	-7	57	4	0	64
41.1648	0	105	176	16	116	199	27	103	176	59	103	196	14	4	6	-113	0	0	-112	-5	-8	58	4	0	64
41.2877	0	105	175	15	115	194	26	103	174	58	102	193	15	4	6	-115	0	0	-112	-5	-7	57	4	0	63
41.4106	0	105	175	15	114	195	27	103	174	59	102	193	15	4	6	-115	0	-1	-112	-5	-7	56	5	0	64
41.5334	0	104	176	15	115	195	27	102	174	59	101	193	15	4	7	-114	0	-1	-111	-5	-7	56	4	0	64
41.6563	0	105	177	15	116	196	27	103	174	60	103	193	15	4	6	-113	-1	-1	-112	-5	-7	57	5	0	64
41.7792	0	105	177	15	117	199	28	103	175	60	103	196	15	4	6	-113	-1	0	-113	-5	-7	57	4	0	64
41.9021	0	105	177	16	115	197	27	103	175	59	103	195	14	4	7	-114	0	0	-112	-6	-7	58	4	0	64
42.025	0	105	175	15	115	195	27	102	175	59	101	193	15	4	5	-113	-1	-1	-111	-5	-8	57	4	0	64
42.1478	0	105	176	15	115	196	27	103	175	59	102	193	15	3	6	-113	0	0	-112	-5	-8	56	4	0	64
42.2707	0	105	175	15	115	197	27	103	175	59	102	193	15	4	5	-115	0	0	-113	-6	-7	57	4	0	64
42.3936	0	105	176	15	116	199	28	103	176	60	103	195	14	5	6	-114	0	0	-112	-6	-7	57	4	1	64
42.5165	0	105	178	15	116	201	27	103	177	60	103	197	14	4	6	-112	0	0	-112	-6	-7	58	4	0	64
42.6394	0	106	177	16	115	197	26	103	175	58	103	195	14	4	6	-112	0	-1	-112	-5	-7	57	4	0	64
42.7622	0	103	175	15	114	196	26	103	174	58	101	193	16	4	6	-114	0	0	-112	-5	-7	57	4	1	64
42.8851	0	104	177	15	115	196	27	103	174	58	102	193	14	4	6	-114	-1	0	-112	-5	-7	58	5	0	64
43.008	0	104	177	15	115	196	27	103	174	59	102	194	14	4	7	-113	-1	-1	-111	-6	-7	57	3	0	64
43.1309	0	104	177	14	117	199	27	103	176	60	103	194	14	4	7	-113	-1	0	-112	-5	-7	58	5	0	64
43.2538	0	104	178	16	117	200	27	103	176	59	104	196	15	4	6	-113	0	0	-113	-6	-7	58	4	0	65
43.3766	0	105	177	17	115	197	26	102	176	59	103	195	14	4	6	-113	0	0	-111	-6	-7	59	4	0	63
43.4995	0	106	175	14	115	195	26	103	174	58	102	193	15	4	6	-112	-1	0	-111	-6	-7	57	4	0	63
43.6224	0	105	175	15	115	196	26	102	175	59	102	193	15	4	6	-113	-1	-1	-111	-6	-7	57	4	0	63
43.7453	0	104	176	15	115	196	27	102	174	59	102	194	14	4	6	-114	0	0	-112	-6	-7	58	3	0	64
43.8682	0	105	178	15	116	199	28	103	175	60	102	195	14	4	6	-113	-1	0	-112	-5	-7	57	4	0	64
43.991	0	105	178	14	117	200	28	103	176	61	104	196	14	4	7	-112	0	0	-112	-5	-8	59	4	0	65
44.1139	0	105	177	16	117	199	27	103	177	59	103	196	14	4	6	-112	0	0	-112	-5	-6	59	5	0	65
44.2368	0	104	176	14	115	196	26	102	174	58	101	194	15	4	6	-113	0	0	-112	-6	-7	57	5	0	64
44.3597	0	105	176	15	116	197	27	103	174	58	101	195	15	4	6	-114	0	0	-111	-5	-7	57	5	0	63
44.4826	0	104	177	15	116	198	27	103	175	59	102	194	14	4	6	-113	0	0	-111	-5	-8	57	5	0	64
44.6054	0	105	177	14	116	199	27	103	175	60	103	195	14	4	7	-112	0	-1	-112	-5	-8	58	4	0	64
44.7283	0	105	177	15	117	200	28	102	176	60	104	197	14	4	6	-113	0	-1	-113	-5	-7	58	4	0	64
44.8512	0	105	176	16	116	196	26	102	174	59	101	195	14	4	6	-114	0	0	-112	-5	-7	58	4	0	63
44.9741	0	104	175	15	115	196	26	102	174	58	102	194	15	4	6	-113	0	0	-111	-5	-7	57	4	0	63
45.097	0	105	177	15	115	196	28	103	174	58	102	194	14	5	7	-113	-1	0	-111	-5	-7	57	4	0	63
45.2198	0	105	176	14	115	198	27	103	175	60	102	194	15	4	6	-113	0	0	-112	-6	-7	57	4	0	64
45.3427	0	104	177	15	116	200	27	102	176	60	103	196	14	5	7	-113	0	0	-112	-6	-7	58	4	0	64
45.4656	0	105	179	16	117	200	27	103	177	60	104	197	14	4	6	-112	0	0	-112	-5	-7	58	4	0	64
45.5885	0	104	177	16	116	197	27	102	175	58	101	194	14	4	6	-112	0	0	-110	-6	-7	57	4	0	62
45.7114	0	105	175	15	114	195	27	102	174	58	102	194	14	4	5	-114	0	0	-111	-5	-6	57	4	0	63
45.8342	0	104	175	15	115	197	27	102	174	58	102	193	15	5	6	-115	0	0	-111	-6	-7	56	4	1	63
45.9571	0	105	175	16	116	197	27	103	175	59	102	194	14	4	6	-114	0	0	-111	-5	-7	56	4	0	64
46.08	0	105	177	15	116	200	28	103	176	60	103	195	14	4	7	-112	0	-1	-111	-6	-7	57	4	0	64
46.2029	0	105	178	15	116	201	27	103	176	59	103	197	15	3	7	-113	0	-1	-112	-5	-8	58	5	0	64
46.3258	0	104	176	16	115	196	27	102	174	58	102	193	14	4	6	-114	0	0	-111	-6	-7	56	4	0	63
46.4486	0	104	175	15	115	195	26	103	173	59	101	193	15	4	7	-114	0	-1	-112	-5	-7	57	4	1	64
46.5715	0	104	175	15	115	196	27	102	174	59	102	194	15	3	7	-114	0	0	-111	-5	-8	56	4	0	63
46.6944	0	103	176	16	115	197	27	102	174	59	102	194	15	3	6	-114	0	0	-113	-6	-7	57	4	0	64
46.8173	0	104	177	15	115	199	27	103	176	61	102	195	15	4	6	-113	-1	0	-113	-5	-7	57	4	0	64
46.9402	0	104	177	17	116	198	27	103	175	59	103	195	14	4	6	-112	-1	0	-111	-5	-7	56	4	0	64
47.063	0	105	176	16	115	195	27	103	174	59	101	193	14	4	6	-114	0	0	-111	-6	-7	57	4	0	63
47.1859	0	104	176	15	114	196	27	102	174	59	101	194	15	4	6	-115	0	0	-112	-5	-7	57	3	0	63
47.3088	0	104	176	17	115	196	28	102	174	59	102	194	14	4	6	-115	0	0	-112	-5	-7	56	4	0	64
47.4317	0	105	177	16	115	198	27	102	175	60	102	195	15	4	6	-113	-1	0	-111	-6	-7	57	4	0	64
47.5546	0	105	177	16	116	200	28	103	175	60	103	196	14	4	7	-112	-1	-1	-112	-5	-7	57	4	0	64
47.6774	0	105	177	16	116	199	27	102	177	59	103	196	14	4	6	-113	-1	-1	-112	-5	-7	57	4	0	64
47.8003	0	105	175	15	114	195	27	102	174	59	101	192	15	4	6	-115	0	0	-111	-5	-8	57	4	0	63
47.9232	0	104	175	15	115	195	26	103	174	59	101	192	15	4	6	-114	0	0	-111	-6	-8	56	4	0	64
48.0461	0	105	176	15	114	195	27	102	174	59	101	192	15	5	6	-114	0	0	-111	-5	-7	56	5	0	64
48.169	0	105	178	15	117	197	26	102	175	60	102	194	15	4	6	-115	-1	0	-112	-5	-7	57	4	0	65
48.2918	0	104	177	15	117	199	27	103	177	60	103	196	14	4	6	-113	0	0	-112	-5	-7	57	4	0	65
48.4147	0	104	178	16	116	199	27	102	177	60	103	195	14	4	5	-113	0	0	-112	-6	-8	57	5	0	64
48.5376	0	104	175	16	114	195	27	103	173	58	101	193	15	4	6	-114	0	-1	-111	-6	-7	56	4	0	63
48.6605	0	104	176	16	114	195	26	102	174	58	101	192	15	5	7	-115	0	0	-112	-5	-8	56	4	0	64
48.7834	0	103	175	16	116	196	27	102	174	59	102	192	15	4	6	-115	0	-1	-112	-6	-8	56	4	0	64
48.9062	0	105	176	16	116	198	28	102	175	60	102	195	15	4	7	-114	0	0	-112	-5	-6	57	4	0	64
49.0291	0	104	177	16	116	200	28	103	176	60	103	196	14	4	6	-114	0	0	-112	-6	-7	57	3	0	64
49.152	0	104	177	17	115	198	27	102	175	59	102	195	14	4	6	-113	0	0	-112	-6	-7	57	4	0	64
49.2749	0	104	176	16	115	195	27	103	174	59	102	193	15	4	5	-115	0	0	-112	-6	-7	57	5	0	64
49.3978	0	104	176	16	114	196	27	103	174	59	100	193	14	4	6	-114	0	-1	-112	-5	-7	57	5	0	64
49.5206	0	105	176	16	114	197	27	102	174	60	102	193	14	4	6	-113	-1	0	-112	-6	-7	56	4	0	64
49.6435	0	105	177	16	116	198	27	102	176	60	102	195	15	4	5	-114	-1	0	-112	-6	-7	57	4	0	65
49.7664	0	104	178	16	117	201	27	103	177	60	103	197	14	4	6	-113	0	0	-113	-5	-7	57	4	0	65
49.8893	0	105	177	16	115	196	26	102	176	59	101	193	14	3	5	-113	0	-1	-111	-5	-7	58	4	0	64
50.0122	0	104	176	15	115	194	27	102	174	59	101	192	14	4	6	-114	-1	-1	-111	-5	-7	57	5	0	64
50.135	0	104	175	16	115	196	26	103	175	59	102	193	16	5	7	-115	0	0	-112	-6	-7	57	4	0	64
50.2579	0	104	176	16	115	197	27	102	175	60	102	193	15	3	6	-115	0	-1	-112	-5	-7	57	4	1	64
50.3808	0	104	176	16	115	199	28	102	176	60	103	196	14	4	6	-113	0	-1	-112	-5	-7	57	5	0	64
50.5037	0	105	177	16	116	200	27	103	177	60	103	196	14	4	7	-113	-1	0	-112	-6	-6	56	4	0	65
50.6266	11	104	177	16	115	196	26	102	175	59	102	194	15	5	8	-115	0	-1	-112	-5	-7	57	4	0	63
50.7494	0	104	176	15	114	194	27	102	174	59	101	192	15	4	5	-115	-1	0	-111	-5	-7	57	4	0	63
50.8723	0	104	176	15	115	195	26	102	174	59	102	193	15	4	5	-114	0	0	-112	-6	-6	57	4	1	63
50.9952	0	104	176	15	115	196	27	102	174	60	102	193	15	5	6	-113	0	-1	-112	-5	-7	57	4	1	64
51.1181	0	105	177	16	116	198	27	103	175	59	103	195	14	4	6	-114	0	0	-112	-5	-6	56	4	0	64
51.241	0	104	178	16	117	200	27	102	176	60	103	196	14	4	6	-113	-1	0	-113	-5	-7	58	4	0	65
51.3638	0	104	177	16	115	195	26	102	175	59	101	194	14	4	6	-113	0	0	-111	-6	-7	57	4	0	64
51.4867	0	104	175	16	114	195	26	102	175	59	102	192	15	4	6	-114	0	0	-111	-5	-7	57	4	0	63
51.6096	0	104	176	16	115	195	26	103	175	59	102	193	15	4	6	-115	-1	-1	-112	-6	-7	56	4	1	64
51.7325	0	105	176	16	115	196	27	102	175	60	102	194	15	5	6	-114	0	0	-112	-5	-7	57	4	0	65
51.8554	0	104	177	15	116	198	28	103	175	60	102	195	15	4	6	-112	0	-1	-112	-5	-6	57	4	0	64
51.9782	0	104	178	17	116	199	26	103	176	59	103	196	15	4	6	-113	-1	0	-112	-6	-7	57	5	0	64
52.1011	0	104	176	15	115	195	26	102	173	59	101	193	15	5	6	-116	0	-1	-112	-5	-7	56	4	1	64
52.224	0	105	175	15	114	195	27	102	174	59	102	192	15	4	7	-115	0	-1	-111	-5	-7	57	4	0	64
52.3469	0	103	176	16	114	195	28	103	174	59	101	192	14	3	6	-114	0	0	-111	-6	-7	56	4	0	64
52.4698	0	104	176	15	116	197	28	102	174	60	102	194	14	5	7	-113	0	0	-112	-5	-6	57	3	0	64
52.5926	0	104	177	16	116	198	28	102	175	60	103	195	14	4	6	-113	-1	0	-112	-5	-7	57	4	0	64
52.7155	0	105	177	17	116	198	26	102	174	59	103	195	14	4	6	-115	-1	0	-112	-5	-8	57	4	0	65
52.8384	0	105	175	15	114	194	27	102	173	59	101	192	14	4	7	-114	0	0	-110	-5	-7	56	4	0	64
52.9613	0	104	175	15	114	194	27	102	173	59	101	192	15	4	6	-114	0	-1	-111	-5	-7	56	5	0	64
53.0842	0	104	175	16	114	195	27	102	173	59	101	192	14	4	6	-115	-1	-1	-112	-5	-6	57	5	0	64
53.207	0	104	176	17	115	196	27	102	174	59	102	193	14	4	6	-114	-1	0	-113	-5	-7	56	4	0	64
53.3299	0	104	176	16	115	199	28	102	175	61	102	194	14	4	7	-114	0	0	-112	-5	-7	57	4	0	65
53.4528	0	104	176	16	115	196	26	103	174	60	102	194	14	4	7	-114	-1	0	-112	-5	-7	56	5	1	64
53.5757	0	104	175	15	114	193	26	102	172	59	101	192	15	4	7	-116	0	0	-111	-5	-7	56	4	0	63
53.6986	0	104	175	16	114	195	27	102	172	59	101	192	15	4	5	-116	-1	0	-111	-6	-7	56	4	0	64
53.8214	0	104	175	16	114	195	27	102	172	60	101	191	13	4	5	-114	0	0	-111	-5	-7	56	5	0	63
53.9443	0	104	176	16	116	196	27	102	174	60	103	192	14	4	6	-114	-1	0	-112	-5	-6	57	4	0	64
54.0672	0	104	177	17	115	198	27	103	174	59	103	194	15	4	6	-114	0	0	-113	-6	-7	57	4	1	65
54.1901	0	104	175	17	114	193	27	101	173	59	101	192	14	5	6	-115	-1	-1	-111	-6	-7	56	4	0	64
54.313	0	103	175	16	115	193	26	101	173	59	101	191	15	4	6	-114	0	0	-111	-5	-7	56	5	0	64
54.4358	0	104	175	16	114	195	27	102	172	59	101	192	14	4	5	-115	-1	0	-111	-5	-7	56	4	0	63
54.5587	0	104	175	16	114	195	27	102	173	59	101	192	15	4	6	-116	0	0	-113	-5	-7	55	5	0	64
54.6816	0	104	176	16	115	197	28	103	174	60	103	192	14	4	6	-115	0	-1	-113	-5	-7	57	5	0	64
54.8045	0	105	176	16	116	198	28	103	174	60	102	194	14	4	5	-112	0	0	-112	-6	-7	57	5	0	65
54.9274	0	104	175	16	114	193	27	102	173	59	101	191	14	5	7	-115	0	-1	-112	-5	-7	56	4	0	64
55.0502	0	104	175	15	114	193	26	102	172	59	100	191	15	3	5	-116	0	-1	-112	-5	-6	56	4	0	64
55.1731	0	104	175	17	114	193	27	102	172	59	100	190	14	5	6	-116	0	0	-112	-5	-7	56	4	0	64
55.296	0	104	175	16	114	194	27	102	172	60	101	191	14	4	6	-113	-1	-1	-112	-5	-7	56	4	0	64
55.4189	0	104	175	16	115	196	27	102	173	60	102	193	14	4	6	-114	-1	0	-112	-5	-6	56	4	1	64
55.5418	0	104	176	16	115	198	28	102	174	60	102	194	13	3	6	-114	0	0	-113	-5	-7	57	3	0	65
55.6646	0	104	176	17	114	195	27	101	174	59	101	194	14	4	6	-115	-1	-1	-112	-6	-7	57	4	0	64
55.7875	0	104	174	15	114	193	27	102	173	58	100	191	15	4	6	-115	0	-1	-111	-6	-6	56	4	0	64
55.9104	0	104	175	16	115	194	27	103	173	59	101	190	15	4	6	-115	-1	0	-111	-5	-7	56	4	0	64
56.0333	0	104	175	16	114	195	26	101	171	59	101	191	15	4	6	-115	0	-1	-113	-5	-7	56	5	0	64
56.1562	0	104	175	16	114	196	27	102	173	60	101	192	14	4	7	-115	0	0	-112	-6	-7	56	4	0	64
56.279	0	105	176	16	115	198	27	102	174	61	103	193	14	4	5	-113	0	0	-112	-5	-7	56	4	0	65
56.4019	0	104	177	17	114	195	27	102	174	59	102	193	14	3	6	-114	0	0	-112	-5	-7	56	4	0	64
56.5248	0	103	173	15	113	192	27	102	173	59	100	190	14	3	6	-115	0	0	-111	-6	-7	55	4	0	64
56.6477	0	104	174	16	114	193	27	102	172	59	101	191	15	3	6	-116	-1	0	-112	-5	-7	56	4	0	64
56.7706	0	104	174	16	114	194	28	103	171	59	101	190	14	4	6	-114	0	0	-112	-5	-8	56	4	0	64
56.8934	0	103	175	16	115	196	27	101	173	60	102	192	14	4	6	-114	-1	0	-113	-5	-7	56	4	0	64
57.0163	0	104	176	16	116	198	27	103	174	60	102	193	14	4	6	-114	0	0	-113	-5	-7	57	4	0	65
57.1392	0	105	176	17	115	198	26	102	174	60	102	194	14	5	6	-114	0	0	-112	-5	-6	57	4	0	65
57.2621	0	105	175	15	114	193	27	102	173	60	100	191	14	3	7	-114	0	0	-112	-5	-7	56	4	0	63
57.385	0	104	173	15	114	194	26	102	171	59	101	191	14	3	6	-115	0	0	-111	-5	-7	56	5	0	63
57.5078	0	103	174	15	114	194	27	102	172	59	101	191	15	4	6	-116	0	0	-112	-5	-7	56	5	0	64
57.6307	0	104	175	17	115	196	27	102	172	59	102	192	14	4	6	-115	-1	0	-112	-6	-6	56	4	0	65
57.7536	0	104	175	16	115	198	27	102	174	60	102	193	14	4	6	-114	-1	0	-111	-5	-6	56	5	0	65
57.8765	0	104	177	16	116	199	27	102	174	60	103	194	14	5	6	-113	-1	-1	-112	-6	-7	56	4	0	64
57.9994	0	104	175	17	116	197	27	102	174	59	103	194	14	4	6	-114	0	0	-113	-5	-8	57	5	0	65
58.1222	0	103	174	16	115	194	26	101	171	58	101	191	15	5	5	-115	-1	-1	-112	-5	-7	56	4	1	64
58.2451	0	103	175	16	115	195	27	102	172	60	102	192	14	4	6	-114	-1	0	-111	-6	-6	56	5	0	64
58.368	0	104	174	15	114	195	27	102	172	59	102	192	14	5	7	-115	0	0	-112	-6	-7	56	3	0	64
58.4909	0	105	175	16	115	197	27	102	173	59	102	194	14	4	7	-115	0	0	-112	-5	-7	56	5	0	64
58.6138	0	104	176	16	116	199	28	103	175	60	102	195	14	4	6	-114	-1	-1	-113	-5	-7	56	4	0	65
58.7366	0	104	176	16	116	198	26	102	173	60	103	195	14	4	6	-113	0	0	-111	-5	-6	57	4	0	64
58.8595	0	103	174	15	114	195	26	102	173	58	101	192	14	4	6	-114	0	-1	-111	-4	-7	56	5	0	64
58.9824	0	104	174	16	115	194	26	102	171	58	101	192	15	4	6	-115	0	-1	-112	-5	-7	56	5	0	64
59.1053	0	104	174	16	116	196	27	102	173	59	102	193	15	5	6	-115	0	0	-112	-5	-7	56	5	0	65
59.2282	0	103	174	16	116	198	27	103	173	59	103	194	14	4	6	-113	0	-1	-112	-5	-7	56	4	0	64
59.351	0	104	177	16	117	201	28	102	175	60	104	196	15	5	6	-113	0	0	-112	-5	-7	56	5	0	64
59.4739	0	104	177	17	117	201	27	103	176	60	103	197	15	4	6	-114	0	-1	-113	-5	-7	57	4	0	64
59.5968	0	105	174	16	114	197	27	102	173	59	101	193	15	4	6	-115	0	0	-112	-5	-7	56	4	2	63
59.7197	0	104	174	16	114	195	27	102	172	59	100	192	15	4	6	-114	0	-1	-111	-5	-7	57	3	0	64
59.8426	0	104	174	16	115	196	27	101	172	59	103	193	15	5	6	-114	0	-1	-112	-6	-7	56	4	0	64
59.9654	0	104	175	16	115	197	27	102	173	59	102	194	15	3	6	-116	0	0	-112	-5	-7	57	5	0	64
60.0883	0	104	175	16	115	200	27	102	174	60	103	196	15	5	7	-114	0	-1	-113	-5	-7	56	4	0	64
60.2112	0	104	177	16	117	201	27	102	175	60	103	197	14	4	6	-113	0	-1	-112	-5	-6	56	4	0	64
60.3341	0	104	176	16	115	197	26	102	173	59	101	195	14	4	6	-114	0	0	-111	-5	-7	56	4	0	63
60.457	0	104	174	16	115	196	26	102	173	59	102	193	15	4	6	-116	0	-1	-112	-5	-7	56	5	0	63
60.5798	0	104	174	17	115	197	27	102	173	59	101	194	15	4	6	-115	0	0	-111	-5	-6	56	4	0	63
60.7027	0	104	174	16	116	199	28	102	173	60	103	195	14	4	6	-114	0	0	-112	-5	-7	55	4	0	64
60.8256	0	104	176	16	116	200	28	103	174	60	104	196	14	4	6	-114	0	-1	-112	-6	-7	56	5	0	64
60.9485	0	104	177	17	117	201	27	102	174	59	104	198	14	5	6	-114	0	0	-113	-5	-7	57	4	0	65
61.0714	0	104	174	17	115	197	27	102	173	59	101	195	14	5	6	-115	0	-1	-111	-5	-6	56	4	0	63
61.1942	0	104	174	16	114	196	27	101	172	59	101	194	14	5	7	-115	0	0	-111	-6	-6	56	4	0	64
61.3171	0	104	174	16	115	197	28	102	172	59	102	194	15	5	6	-114	-1	0	-112	-6	-6	56	4	0	64
61.44	0	104	174	16	116	198	27	102	171	59	102	195	14	4	7	-115	-1	0	-112	-5	-7	55	4	0	64
61.5629	0	104	175	16	116	200	28	102	174	60	104	196	14	4	6	-114	0	0	-112	-6	-7	56	4	0	64
61.6858	0	104	176	16	116	201	27	102	174	60	104	197	15	4	5	-112	0	-1	-111	-5	-7	57	4	0	64
61.8086	0	103	173	17	114	196	26	102	171	58	102	193	14	4	6	-115	0	0	-111	-5	-6	57	4	1	63
61.9315	0	104	173	15	114	194	27	101	171	59	102	192	15	4	5	-117	0	0	-112	-4	-7	55	5	0	64
62.0544	0	104	174	16	115	196	27	102	170	59	102	193	15	4	6	-116	0	-1	-112	-5	-7	55	4	0	64
62.1773	0	104	174	16	115	197	28	101	171	59	102	194	14	3	7	-115	0	0	-112	-5	-7	56	5	0	64
62.3002	0	104	174	16	116	199	27	102	173	59	103	195	14	4	6	-114	0	-1	-112	-5	-7	56	4	0	64
62.423	0	104	174	16	116	199	27	102	172	60	103	195	14	4	6	-114	0	-1	-112	-5	-7	56	5	0	64
62.5459	0	103	173	17	114	195	26	101	171	59	101	192	15	3	6	-116	-1	0	-112	-5	-7	55	4	0	63
62.6688	0	104	173	16	115	194	26	102	171	59	102	192	15	4	6	-116	0	0	-111	-5	-7	55	4	0	64
62.7917	0	103	173	16	115	196	28	102	171	59	101	193	14	4	6	-115	0	0	-111	-5	-7	55	4	0	64
62.9146	0	103	174	17	115	198	27	102	172	60	102	193	15	4	6	-115	-1	0	-113	-5	-8	56	4	0	64
63.0374	0	104	174	17	117	199	28	103	172	60	102	194	14	4	6	-116	-1	0	-114	-5	-7	55	4	0	65
63.1603	0	104	173	17	115	195	27	101	171	59	101	193	14	4	6	-114	0	0	-111	-5	-7	55	4	0	64
63.2832	0	104	172	16	115	194	27	101	170	59	101	191	14	4	6	-117	0	0	-111	-6	-6	55	4	0	63
63.4061	0	103	172	16	115	194	27	101	168	59	100	191	14	4	7	-116	0	-1	-112	-5	-7	54	4	0	64
63.529	0	104	172	17	115	195	27	102	170	60	102	192	15	4	6	-117	0	0	-112	-5	-7	55	5	0	64
63.6518	0	104	173	17	115	197	28	102	170	60	102	192	14	4	6	-116	0	0	-111	-5	-8	55	4	0	64
63.7747	0	104	175	18	115	198	28	102	172	59	103	194	14	5	6	-116	0	0	-113	-6	-7	55	4	1	65
63.8976	0	103	172	18	115	195	26	102	170	58	101	191	14	4	6	-116	0	0	-112	-5	-7	55	4	0	63
64.0205	0	103	171	16	114	193	26	101	167	59	100	191	14	4	6	-118	0	-1	-111	-5	-7	54	5	0	64
64.1434	0	103	171	17	115	194	26	101	168	59	101	191	14	4	6	-116	0	0	-111	-5	-7	54	5	0	64
64.2662	0	104	171	17	114	194	26	102	170	59	101	192	15	4	6	-116	-1	-1	-112	-6	-6	55	4	0	64
64.3891	0	103	173	18	116	196	28	102	170	59	102	192	14	4	6	-117	0	-1	-113	-6	-7	55	4	0	64
64.512	0	104	173	18	117	197	27	102	171	60	103	194	14	4	6	-116	-1	-1	-113	-5	-7	55	4	0	65
64.6349	0	104	172	17	115	194	26	102	169	58	102	192	13	4	7	-116	-1	-1	-111	-5	-7	54	4	0	64
64.7578	0	103	171	17	114	193	26	101	168	58	101	191	14	4	6	-118	0	0	-112	-5	-6	55	5	0	63
64.8806	0	103	171	18	114	193	27	102	168	59	101	191	14	3	6	-118	0	0	-112	-5	-7	53	4	0	63
65.0035	0	104	171	18	114	195	27	102	169	59	102	191	14	4	6	-117	-1	0	-112	-4	-7	54	4	0	64
65.1264	0	103	172	18	115	196	28	102	170	59	102	192	14	4	6	-116	0	0	-112	-6	-7	54	4	0	64
65.2493	0	103	173	19	116	197	27	102	171	59	102	193	14	4	6	-116	-1	0	-112	-5	-7	54	4	0	65
65.3722	0	104	171	18	113	192	27	102	169	59	100	190	14	4	6	-118	-1	0	-112	-5	-6	54	4	1	63
65.495	0	104	171	17	114	193	26	102	168	59	100	189	14	4	6	-118	-1	0	-112	-5	-6	53	4	0	63
65.6179	0	103	170	18	113	194	27	101	167	59	100	190	14	5	6	-116	0	0	-111	-5	-6	53	5	0	64
65.7408	0	103	170	17	114	195	27	102	169	60	102	191	14	4	5	-116	0	0	-112	-5	-7	53	5	0	64
65.8637	0	104	172	18	115	196	28	102	170	60	102	192	14	4	6	-117	0	0	-112	-5	-7	54	5	0	64
65.9866	0	104	173	19	115	198	27	103	169	60	103	193	14	4	7	-116	0	0	-112	-5	-7	54	4	0	65
66.1094	0	103	171	18	113	192	26	102	167	59	101	191	13	4	7	-117	-1	-1	-111	-5	-7	53	4	1	62
66.2323	0	104	169	18	113	192	27	101	166	58	101	189	14	5	5	-118	-1	0	-111	-6	-7	53	5	0	63
66.3552	0	103	170	17	113	192	26	102	166	58	101	189	15	4	6	-118	0	0	-112	-5	-7	52	4	0	63
66.4781	0	103	169	19	114	194	27	102	167	59	102	190	14	4	6	-118	0	-1	-112	-5	-7	53	4	0	63
66.601	0	103	171	19	115	194	28	101	168	59	102	191	13	3	6	-117	0	0	-112	-5	-7	53	4	0	64
66.7238	0	104	171	19	115	197	28	102	168	60	102	193	14	3	6	-116	-1	-1	-112	-5	-6	54	4	0	64
66.8467	0	103	171	19	115	196	27	101	168	59	102	191	14	4	5	-117	0	0	-113	-5	-7	54	4	1	63
66.9696	0	103	169	18	113	192	26	101	166	59	101	189	14	4	6	-119	-1	0	-111	-6	-6	53	5	0	64
67.0925	0	104	169	18	114	193	27	102	165	59	101	190	13	4	6	-118	0	0	-112	-5	-6	52	4	0	63
67.2154	0	102	169	17	114	193	27	101	167	60	101	189	14	3	6	-117	-1	0	-112	-6	-6	52	5	0	63
67.3382	0	103	170	19	114	195	27	101	169	59	102	191	14	4	6	-117	0	0	-113	-5	-7	54	4	0	65
67.4611	0	104	171	19	116	197	28	101	169	60	102	193	14	4	5	-117	0	-1	-113	-5	-7	53	5	0	64
67.584	0	104	172	19	116	197	27	102	169	59	103	193	13	4	6	-116	0	0	-112	-5	-7	53	4	0	63
67.7069	0	103	169	18	114	194	26	102	166	58	100	188	14	4	6	-118	-1	1	-112	-5	-7	53	4	2	63
67.8298	0	104	169	17	114	192	26	102	166	59	101	190	15	4	6	-118	-1	-1	-112	-5	-8	53	4	0	63
67.9526	0	103	169	18	114	192	27	101	166	59	100	190	14	3	5	-117	0	0	-112	-5	-7	53	4	1	63
68.0755	0	103	170	18	115	194	28	102	167	59	102	190	13	4	6	-116	0	0	-112	-5	-6	53	4	0	64
68.1984	0	104	171	18	116	196	28	102	167	60	102	191	14	4	6	-117	-1	0	-112	-4	-7	54	4	0	64
68.3213	0	104	171	18	116	198	28	103	170	60	103	193	13	4	6	-116	0	0	-113	-5	-6	54	4	0	64
68.4442	0	103	171	20	115	195	26	101	168	58	101	193	13	4	5	-117	0	0	-112	-5	-7	54	4	1	64
68.567	0	104	169	18	114	193	26	102	166	58	100	188	14	5	6	-118	-1	0	-111	-5	-6	53	4	1	63
68.6899	0	103	168	18	114	193	27	101	166	59	101	189	13	4	6	-119	0	0	-113	-5	-7	52	4	0	63
68.8128	0	102	170	17	114	194	28	101	166	60	100	190	14	3	6	-118	0	-1	-113	-6	-6	53	4	0	63
68.9357	0	103	170	18	115	196	28	102	167	60	103	191	13	4	5	-117	0	0	-113	-6	-7	53	5	0	64
69.0586	0	104	172	19	115	197	28	101	168	60	103	193	14	4	6	-116	0	0	-112	-5	-6	53	4	0	64
69.1814	0	104	172	20	116	199	27	102	169	59	103	194	15	4	6	-116	0	0	-113	-6	-7	54	4	0	64
69.3043	0	103	170	18	114	194	26	101	167	59	102	190	14	4	6	-119	0	0	-112	-5	-7	53	4	1	63
69.4272	0	103	170	18	114	194	28	102	167	59	101	191	13	4	6	-118	0	0	-112	-5	-7	53	4	0	64
69.5501	0	103	171	18	115	194	27	101	167	59	102	190	14	4	6	-117	-1	0	-112	-5	-6	53	5	0	64
69.673	0	103	170	18	115	196	28	102	169	59	102	192	14	4	6	-116	0	0	-112	-5	-7	53	5	0	64
69.7958	0	104	172	18	116	198	28	102	169	61	103	194	14	4	7	-117	0	0	-112	-5	-7	54	4	0	64
69.9187	0	104	174	19	117	200	28	102	171	60	103	195	14	3	6	-115	0	0	-113	-5	-6	55	4	0	65
70.0416	0	103	171	18	115	195	27	102	168	59	102	193	13	4	6	-116	0	-1	-111	-5	-7	53	4	0	63
70.1645	0	104	170	16	113	194	27	102	166	59	102	191	14	4	6	-117	-1	-1	-112	-6	-8	53	4	0	63
70.2874	0	104	170	18	114	194	27	101	167	60	102	191	15	5	6	-117	0	0	-113	-5	-6	53	4	0	64
70.4102	0	103	170	17	116	196	28	102	168	60	101	192	14	4	6	-116	0	0	-112	-5	-7	53	4	0	64
70.5331	0	104	172	18	116	199	28	102	169	60	103	194	13	4	6	-115	-1	0	-112	-5	-7	54	4	0	64
70.656	0	103	173	18	117	201	28	103	171	60	103	196	13	4	6	-115	0	0	-112	-5	-8	55	4	0	64
70.7789	0	104	172	19	116	198	28	102	170	59	102	193	13	4	6	-117	0	0	-113	-6	-7	55	4	1	64
70.9018	0	104	170	17	114	195	27	102	167	59	101	190	14	4	6	-117	0	0	-112	-6	-6	54	4	1	63
71.0246	0	104	170	16	115	195	27	102	168	59	101	191	13	4	6	-116	0	-1	-112	-6	-7	54	4	0	63
71.1475	0	103	170	17	115	196	27	101	167	59	102	192	14	3	6	-116	0	0	-112	-6	-7	53	5	0	64
71.2704	0	103	172	18	117	198	28	102	169	59	102	194	14	4	6	-116	0	-1	-112	-5	-7	54	4	0	64
71.3933	0	104	173	18	116	200	28	102	171	60	104	195	13	4	5	-115	0	0	-112	-5	-6	55	5	0	64
71.5162	0	104	173	18	116	199	27	102	170	59	103	196	14	4	6	-115	0	-1	-111	-5	-7	55	4	0	64
71.639	0	104	170	16	114	194	26	102	167	59	101	192	14	4	6	-116	0	-1	-112	-5	-7	54	4	0	64
71.7619	0	104	171	16	115	195	27	102	168	60	103	192	14	4	6	-117	0	-1	-112	-4	-7	55	4	0	64
71.8848	0	103	171	16	114	195	27	101	167	59	102	193	14	4	5	-116	-1	-1	-112	-5	-6	54	5	0	64
72.0077	0	104	171	17	115	198	28	101	169	59	103	194	14	4	6	-115	0	0	-112	-6	-7	54	4	0	64
72.1306	0	104	173	17	116	200	28	102	170	60	103	195	14	4	6	-115	0	-1	-112	-5	-7	55	4	0	64
72.2534	0	104	172	17	116	198	28	102	168	59	102	193	14	4	5	-117	0	0	-112	-6	-7	55	4	1	64
72.3763	0	104	170	16	115	194	26	101	167	59	101	192	14	4	5	-116	0	-1	-111	-5	-6	55	5	1	64
72.4992	0	103	170	17	115	195	27	102	167	58	102	192	14	4	7	-116	-1	-1	-111	-5	-6	54	4	0	64
72.6221	0	103	171	17	115	196	28	102	168	58	102	193	14	4	5	-116	-1	0	-112	-5	-6	54	4	0	64
72.745	0	103	172	17	116	199	28	102	169	59	102	195	14	4	6	-116	0	0	-113	-5	-7	54	4	0	64
72.8678	0	104	171	18	117	200	29	102	170	60	103	195	14	4	6	-115	0	0	-113	-5	-6	55	4	0	65
72.9907	0	104	171	17	116	196	27	102	169	58	102	194	14	4	6	-115	0	-1	-112	-5	-6	54	5	0	64
73.1136	0	103	169	16	114	194	27	102	167	58	101	191	14	3	5	-117	0	0	-112	-6	-6	54	5	1	62
73.2365	0	104	170	16	113	193	27	102	167	58	101	190	14	3	6	-117	0	0	-112	-6	-6	54	4	0	63
73.3594	0	104	169	17	114	195	28	101	166	59	101	192	14	5	6	-116	0	0	-111	-5	-7	55	5	1	64
73.4822	0	104	170	17	115	197	27	101	168	59	102	194	14	5	6	-115	0	0	-112	-5	-6	55	5	0	64
73.6051	0	104	171	18	116	198	28	102	169	59	102	194	14	4	6	-116	0	-1	-113	-5	-6	55	5	0	65
73.728	0	104	170	18	115	196	27	102	167	59	103	193	13	5	6	-117	0	0	-112	-5	-7	54	4	0	64
73.8509	0	103	169	16	114	194	27	101	166	58	99	191	14	4	6	-117	-1	0	-111	-5	-6	53	4	1	63
73.9738	0	103	168	17	115	194	26	101	165	58	100	192	15	4	6	-116	0	0	-111	-6	-6	54	4	0	64
74.0966	0	103	169	17	114	194	28	101	166	59	101	192	13	4	6	-117	-1	0	-112	-5	-7	54	4	0	64
74.2195	0	103	170	17	114	196	28	101	167	59	102	192	13	4	6	-117	0	0	-112	-5	-6	54	4	0	64
74.3424	0	104	170	18	115	197	28	102	168	59	102	193	14	3	5	-116	0	0	-112	-5	-7	54	5	0	65
74.4653	0	103	170	17	114	193	27	102	166	58	101	191	14	4	6	-116	0	-1	-112	-5	-6	54	5	0	63
74.5882	0	103	169	17	114	193	27	101	165	58	101	190	14	4	6	-118	0	0	-113	-5	-6	54	4	0	64
74.711	0	102	169	17	113	193	27	101	165	58	100	191	14	5	6	-118	-1	0	-113	-6	-7	54	5	0	64
74.8339	0	104	169	17	114	195	27	102	166	59	101	191	13	4	5	-116	0	0	-112	-5	-6	54	4	0	64
74.9568	0	103	170	18	114	195	28	101	165	59	103	192	14	4	6	-115	0	0	-112	-6	-6	55	4	0	64
75.0797	0	103	171	17	115	198	29	101	168	60	102	194	14	4	6	-115	-1	0	-112	-6	-7	55	4	0	64
75.2026	0	103	169	18	114	196	27	102	166	58	101	191	14	4	6	-116	-1	0	-112	-5	-6	55	4	0	64
75.3254	0	103	167	16	113	192	26	101	164	58	100	188	14	4	6	-117	0	0	-111	-5	-7	54	4	1	62
75.4483	0	102	168	17	113	192	27	100	164	58	100	190	14	4	5	-116	0	0	-112	-5	-7	53	3	0	63
75.5712	0	102	168	17	113	193	28	101	164	59	101	189	14	4	6	-116	0	-1	-112	-5	-6	54	4	0	64
75.6941	0	103	168	17	113	195	27	101	166	59	101	191	13	4	5	-117	-1	0	-112	-5	-6	55	3	0	64
75.817	0	104	169	17	115	196	28	101	167	59	101	192	14	4	6	-116	-1	-1	-112	-5	-6	54	4	0	64
75.9398	0	103	170	18	115	197	28	101	167	59	102	194	13	4	6	-114	0	-1	-112	-6	-6	55	4	0	64
76.0627	0	103	167	17	113	193	27	101	165	57	99	191	13	4	5	-117	0	0	-112	-5	-6	55	4	0	63
76.1856	0	102	167	17	113	192	27	100	163	58	101	190	14	4	6	-117	0	0	-112	-6	-6	54	4	0	64
76.3085	0	102	168	16	114	192	27	100	164	59	100	189	13	4	5	-117	-1	-1	-112	-5	-6	55	4	0	64
76.4314	0	104	167	16	114	193	28	100	165	58	101	190	13	4	5	-116	-1	0	-112	-6	-6	54	4	0	63
76.5542	0	102	169	17	114	195	28	101	165	59	101	190	14	5	6	-116	0	0	-113	-6	-6	54	4	0	64
76.6771	0	102	170	17	116	196	28	101	166	60	102	192	14	4	6	-116	0	0	-112	-5	-6	54	5	0	64
76.8	0	103	169	18	114	194	27	101	165	58	101	190	14	5	5	-115	-1	0	-112	-6	-7	55	5	1	63
76.9229	0	103	168	16	114	191	27	101	164	57	99	189	14	4	5	-116	0	-1	-111	-5	-6	54	4	0	63
77.0458	0	103	167	17	114	191	27	101	164	58	100	188	14	3	6	-117	-1	0	-113	-5	-6	55	4	0	63
77.1686	0	103	166	17	114	193	27	101	164	59	101	190	13	4	5	-117	-1	0	-113	-5	-6	54	4	0	63
77.2915	0	103	168	17	114	193	27	101	165	59	102	190	13	4	5	-115	0	0	-112	-6	-7	54	4	0	64
77.4144	0	103	169	17	116	196	29	101	167	60	100	191	13	5	6	-116	0	-1	-112	-4	-6	56	5	0	64
77.5373	0	104	170	17	114	197	28	102	168	59	102	192	14	4	6	-115	0	0	-113	-5	-7	55	4	0	64
77.6602	0	102	168	17	114	193	27	101	164	58	100	190	13	4	5	-117	0	0	-113	-5	-6	55	4	0	64
77.783	0	103	167	16	114	191	27	101	163	58	99	189	14	4	6	-117	0	-1	-111	-6	-6	55	4	0	63
77.9059	0	102	167	16	114	191	28	101	163	58	100	189	13	4	6	-116	0	-1	-112	-5	-6	54	4	0	63
78.0288	0	103	167	15	114	193	26	101	165	60	100	190	14	4	6	-117	0	0	-113	-5	-6	54	4	0	63
78.1517	0	103	168	17	115	194	28	101	166	59	101	191	14	4	6	-116	0	0	-113	-5	-6	54	4	0	63
78.2746	0	103	170	17	115	195	28	101	166	59	102	191	13	4	6	-115	0	0	-112	-5	-7	55	4	0	64
78.3974	0	103	170	18	116	197	27	101	167	59	102	193	14	3	6	-114	0	0	-112	-6	-7	56	4	0	64
78.5203	0	104	169	16	113	194	27	101	164	57	100	188	14	3	7	-116	0	1	-113	-5	-6	55	4	2	63
78.6432	0	102	168	15	114	192	27	101	164	58	100	189	13	5	6	-116	0	0	-112	-4	-6	55	5	0	63
78.7661	0	103	168	16	113	192	27	101	164	59	101	189	14	4	6	-115	-1	-1	-112	-5	-6	55	4	0	63
78.889	0	102	168	17	114	195	27	101	166	58	101	190	14	5	6	-115	0	-1	-112	-6	-7	55	4	0	64
79.0118	0	103	170	16	115	196	28	102	166	59	102	192	14	4	6	-115	0	-1	-113	-5	-6	56	5	0	64
79.1347	0	103	171	18	115	197	27	101	167	58	103	193	14	4	6	-114	0	0	-113	-5	-6	55	4	0	64
79.2576	0	102	168	16	114	193	26	101	165	58	101	189	13	4	6	-115	-1	0	-111	-5	-7	55	3	2	63
79.3805	0	102	167	15	112	193	27	101	165	58	100	190	13	4	5	-115	0	0	-112	-5	-6	55	4	1	64
79.5034	0	103	168	16	114	193	27	101	164	58	100	190	14	4	6	-116	0	0	-112	-6	-7	55	3	0	63
79.6262	0	103	170	16	115	194	27	101	164	59	101	191	14	4	6	-115	0	0	-113	-5	-6	55	4	0	63
79.7491	0	103	170	15	115	196	28	101	166	60	102	191	13	5	6	-114	-1	0	-112	-5	-6	56	4	0	64
79.872	0	103	171	16	116	199	28	102	168	60	103	194	14	4	5	-114	0	0	-112	-6	-7	56	5	0	64
79.9949	0	103	171	16	115	197	27	102	167	58	102	193	14	4	6	-114	0	-1	-113	-5	-7	56	5	0	64
80.1178	0	102	168	15	114	192	27	101	164	58	101	190	14	4	6	-116	0	0	-112	-6	-7	55	4	0	63
80.2406	0	103	169	15	114	193	27	101	164	58	100	189	14	4	5	-114	0	0	-112	-5	-7	55	4	0	63
80.3635	0	103	168	16	113	193	27	101	165	58	100	190	14	4	6	-115	0	0	-112	-5	-7	56	4	0	63
80.4864	0	103	169	15	115	195	27	100	166	59	102	191	14	5	5	-115	0	0	-113	-5	-7	56	4	0	64
80.6093	0	103	171	16	115	198	27	102	167	58	102	193	14	3	5	-114	0	-1	-113	-6	-6	56	4	0	64
80.7322	0	104	171	15	117	199	27	102	169	59	103	194	14	4	6	-113	0	0	-112	-4	-7	56	4	0	65
80.855	0	103	169	15	114	194	27	101	166	58	101	192	14	5	6	-115	-1	0	-112	-4	-7	56	4	0	64
80.9779	0	103	168	14	114	193	27	101	165	58	102	191	14	4	6	-116	0	-1	-113	-5	-6	56	4	0	64
81.1008	0	103	169	15	114	195	27	101	165	58	101	191	13	3	6	-115	-1	0	-111	-6	-6	56	4	0	63
81.2237	0	103	169	15	114	195	28	100	166	58	102	191	14	5	6	-114	0	0	-111	-5	-6	57	4	0	64
81.3466	0	104	170	15	115	198	28	101	167	59	103	193	14	3	5	-114	0	0	-113	-5	-7	57	3	0	64
81.4694	0	104	171	16	116	199	28	101	169	58	103	195	14	4	6	-114	0	-1	-113	-5	-7	57	5	0	65
81.5923	0	102	170	15	114	194	26	101	166	58	101	191	14	4	6	-113	0	0	-111	-6	-6	56	5	1	64
81.7152	0	104	169	13	114	194	27	101	166	58	100	191	14	5	6	-114	0	0	-112	-5	-7	56	4	0	64
81.8381	0	103	169	15	115	194	28	101	166	58	101	192	14	4	6	-115	0	-1	-112	-4	-7	57	4	0	64
81.961	0	103	170	15	115	196	27	101	167	59	102	192	14	3	6	-115	0	-1	-113	-6	-7	57	4	0	65
82.0838	0	103	171	14	116	198	28	101	168	60	102	195	13	4	6	-113	-1	0	-112	-5	-7	57	4	0	64
82.2067	0	103	173	14	117	200	28	102	169	59	103	196	14	3	5	-112	0	0	-112	-6	-7	57	4	0	65
82.3296	0	104	170	15	114	195	27	102	167	57	102	193	14	4	6	-113	0	0	-113	-5	-7	58	5	0	64
82.4525	0	104	170	13	114	193	26	101	166	58	101	191	15	4	5	-115	0	0	-113	-5	-6	57	4	0	64
82.5754	0	102	169	14	114	193	27	101	166	57	101	191	14	5	6	-114	0	0	-112	-6	-7	57	5	0	64
82.6982	0	103	170	14	115	194	27	101	167	58	101	192	14	4	7	-114	-1	0	-111	-5	-6	56	4	0	64
82.8211	0	103	171	14	116	198	28	101	167	59	102	193	14	4	6	-114	-1	0	-112	-6	-7	57	4	0	64
82.944	0	103	172	14	116	199	28	102	169	59	104	195	13	4	6	-113	0	0	-113	-5	-6	57	4	0	65
83.0669	0	103	171	16	115	197	26	101	168	58	102	194	13	4	6	-112	0	0	-111	-5	-7	57	4	0	64
83.1898	0	102	170	14	114	193	27	101	166	57	100	191	15	4	6	-114	-1	0	-111	-5	-6	56	4	1	63
83.3126	0	104	169	14	114	194	27	101	165	57	100	191	15	4	5	-115	0	0	-112	-5	-7	56	4	0	64
83.4355	0	103	169	14	114	195	27	101	166	58	101	191	14	4	6	-115	0	0	-112	-5	-7	57	4	0	64
83.5584	0	103	170	15	114	196	28	101	167	58	102	194	14	4	6	-113	-1	0	-111	-5	-6	57	4	0	64
83.6813	0	103	172	14	115	197	27	102	168	58	103	193	14	5	7	-113	0	-1	-111	-5	-7	57	4	0	63
83.8042	0	103	170	15	115	196	27	101	168	58	102	193	14	4	6	-114	-1	-1	-112	-6	-7	58	5	0	64
83.927	0	103	170	13	114	192	27	101	166	58	101	191	15	4	6	-115	0	0	-112	-5	-6	57	4	0	64
84.0499	0	103	169	14	114	194	27	100	167	57	101	191	14	5	6	-114	-1	0	-112	-5	-7	57	5	0	64
84.1728	0	103	169	14	114	195	27	101	167	58	102	192	14	4	5	-113	0	0	-111	-5	-7	57	4	0	64
84.2957	0	103	172	14	114	197	27	101	168	58	102	193	14	4	7	-114	-1	0	-112	-6	-7	58	5	0	64
84.4186	0	103	171	14	115	199	28	101	169	59	103	194	14	4	5	-113	0	0	-113	-5	-6	57	4	0	64
84.5414	0	103	170	15	115	196	27	101	169	58	102	193	14	4	6	-113	0	0	-111	-5	-7	58	4	1	64
84.6643	0	103	168	13	114	194	27	100	166	58	100	190	15	4	6	-114	0	0	-110	-5	-6	57	4	1	63
84.7872	0	104	169	13	113	193	27	101	166	58	100	191	15	5	6	-115	-1	0	-112	-5	-6	57	5	0	64
84.9101	0	103	170	14	115	195	27	101	166	58	101	191	14	4	5	-115	0	0	-113	-5	-6	57	3	0	64
85.033	0	102	171	14	115	196	27	102	167	59	102	192	14	4	6	-113	0	0	-112	-6	-7	58	4	0	64
85.1558	0	103	171	14	116	198	27	102	168	59	102	194	14	4	6	-113	0	0	-112	-5	-7	57	4	0	64
85.2787	0	102	171	15	116	197	26	102	167	58	102	194	14	4	6	-113	-1	0	-113	-6	-7	58	4	0	65
85.4016	0	103	169	14	113	194	27	101	166	57	100	190	14	4	6	-115	0	0	-111	-5	-7	57	4	2	63
85.5245	0	103	169	13	114	194	26	101	165	58	101	191	14	4	6	-114	0	0	-111	-4	-6	57	4	0	64
85.6474	0	103	169	15	114	194	27	100	166	56	100	191	15	4	6	-114	0	-1	-111	-5	-7	57	4	0	64
85.7702	0	103	169	14	115	196	27	101	166	58	102	192	13	4	6	-114	-1	0	-113	-5	-7	57	4	0	65
85.8931	0	103	170	15	115	197	27	102	168	58	101	193	14	4	5	-113	0	-1	-113	-6	-7	58	4	0	65
86.016	0	103	171	15	115	196	27	100	168	57	101	193	14	4	5	-112	-1	0	-112	-5	-6	57	5	0	64
86.1389	0	103	168	13	114	193	28	101	166	57	100	191	14	4	6	-113	0	0	-111	-5	-6	57	4	0	63
86.2618	0	103	168	14	114	193	26	101	165	57	100	191	15	4	6	-115	0	0	-112	-5	-5	57	5	0	64
86.3846	1	102	169	14	114	194	26	102	166	58	101	191	15	4	5	-114	0	0	-112	-5	-6	57	5	1	64
86.5075	0	103	170	14	115	196	27	101	167	59	102	192	14	5	6	-112	0	0	-111	-5	-6	57	4	0	65
86.6304	0	104	171	14	116	198	28	102	167	59	102	193	14	5	6	-113	0	0	-112	-5	-6	58	4	0	65
86.7533	0	104	172	14	116	198	27	101	169	58	102	195	14	5	6	-113	0	-1	-113	-6	-7	58	4	0	64
86.8762	0	102	168	14	114	193	27	102	165	57	101	191	14	5	6	-115	0	0	-112	-6	-6	58	4	0	63
86.999	0	102	168	13	114	193	26	101	165	57	100	191	15	5	5	-114	0	-1	-111	-5	-7	57	4	0	64
87.1219	0	102	168	14	113	193	26	101	165	57	101	190	14	4	6	-114	-1	-1	-111	-5	-6	57	4	0	65
87.2448	0	103	168	13	114	194	26	102	166	58	102	192	14	4	5	-115	-1	0	-112	-5	-6	57	4	0	65
87.3677	0	104	171	13	115	197	27	101	167	59	103	192	14	4	6	-113	0	0	-112	-5	-7	57	4	0	64
87.4906	0	104	171	14	116	199	27	102	169	59	103	195	14	4	6	-112	-1	-1	-112	-5	-7	58	4	0	64
87.6134	0	103	171	14	115	196	26	101	169	58	103	193	14	4	6	-113	0	0	-112	-5	-7	58	5	0	65
87.7363	0	103	169	13	114	193	27	100	165	57	101	191	15	4	6	-116	0	-1	-112	-5	-6	57	4	0	63
87.8592	0	103	168	13	114	193	26	101	164	57	101	190	15	3	6	-114	-1	-1	-112	-5	-6	57	4	0	64
87.9821	0	103	169	14	114	194	27	101	165	58	101	191	14	4	6	-113	0	0	-112	-6	-7	56	5	0	64
88.105	0	104	170	14	115	196	27	101	167	59	101	193	14	3	5	-113	0	0	-112	-5	-7	57	4	0	65
88.2278	0	104	170	14	115	197	27	102	167	59	103	193	14	4	6	-113	0	-1	-112	-6	-6	57	3	1	64
88.3507	0	103	171	15	117	198	27	102	169	58	103	194	14	4	6	-113	0	0	-113	-5	-7	58	4	0	64
88.4736	0	103	169	13	115	193	27	101	165	57	101	189	14	4	6	-114	0	0	-111	-6	-7	57	4	0	64
88.5965	0	104	168	14	116	194	27	101	165	57	102	191	14	3	6	-114	0	0	-111	-5	-7	57	4	0	64
88.7194	0	102	169	14	115	194	27	101	165	58	101	191	14	3	6	-114	0	-1	-113	-6	-6	58	5	0	64
88.8422	0	103	170	13	115	196	27	101	166	59	102	193	14	4	6	-113	0	0	-112	-5	-7	57	4	0	64
88.9651	0	103	171	14	116	197	27	101	168	58	103	194	14	4	7	-112	0	0	-112	-6	-7	58	4	0	65
89.088	0	103	172	14	116	200	28	103	169	59	103	196	14	3	5	-112	0	0	-113	-6	-7	58	4	0	65
89.2109	0	103	170	14	116	195	26	102	167	58	102	194	14	4	5	-114	0	0	-112	-5	-7	58	4	1	63
89.3338	0	103	168	12	114	194	27	100	165	58	101	190	14	4	6	-114	0	0	-111	-5	-6	57	4	1	64
89.4566	0	103	169	13	115	193	26	101	165	58	101	190	15	4	6	-113	0	0	-111	-6	-7	57	4	0	64
89.5795	0	103	169	14	114	194	27	101	166	58	101	191	14	4	5	-114	-1	0	-112	-6	-7	57	4	0	65
89.7024	0	103	169	14	116	197	27	100	168	59	102	192	14	4	5	-114	0	0	-113	-5	-7	57	4	0	65
89.8253	0	104	171	14	117	198	27	101	168	60	103	193	14	4	6	-113	0	0	-112	-4	-7	57	4	0	65
89.9482	0	104	173	15	116	199	28	102	170	58	104	195	13	4	6	-111	0	0	-112	-6	-6	58	4	0	65
90.071	0	102	170	13	115	195	27	101	166	57	102	191	14	4	6	-114	-1	0	-111	-5	-7	57	4	1	63
90.1939	0	103	167	13	114	193	27	101	165	58	101	191	15	4	5	-115	0	0	-111	-6	-6	58	5	0	63
90.3168	0	103	169	13	116	194	26	101	166	58	101	191	15	4	7	-114	-1	0	-112	-5	-6	57	4	0	64
90.4397	0	103	170	13	115	196	27	101	166	59	102	192	14	4	6	-112	0	-1	-112	-4	-7	58	3	0	64
90.5626	0	103	171	14	115	198	27	102	168	59	103	193	14	4	6	-113	-1	0	-112	-5	-7	57	4	0	65
90.6854	0	104	171	14	117	200	27	101	168	59	103	195	14	5	6	-113	0	-1	-114	-5	-7	58	4	0	65
90.8083	0	104	169	14	115	194	26	101	165	57	101	192	15	4	5	-114	-1	-1	-112	-5	-6	57	4	0	64
90.9312	0	104	168	14	116	194	27	101	166	57	101	192	14	4	6	-113	0	-1	-111	-5	-6	57	4	0	63
91.0541	0	103	169	14	114	194	27	100	166	57	101	192	14	4	6	-114	-1	0	-112	-5	-6	58	4	0	64
91.177	0	104	170	14	115	197	27	102	167	59	102	192	14	4	7	-114	-1	-1	-113	-5	-6	58	4	0	65
91.2998	0	103	171	14	116	198	28	102	169	59	103	194	13	4	6	-112	0	-1	-112	-5	-7	58	5	1	65
91.4227	0	103	171	14	117	200	27	102	170	59	103	196	14	4	6	-111	0	-1	-112	-5	-7	59	4	0	65
91.5456	0	103	170	13	115	195	26	101	167	58	101	192	14	4	6	-113	0	0	-112	-5	-7	58	4	1	63
91.6685	0	103	169	13	114	193	27	101	165	57	101	191	15	5	6	-115	0	-1	-111	-5	-6	58	4	0	63
91.7914	0	103	169	13	114	193	26	100	165	58	101	190	15	5	5	-113	0	-1	-111	-5	-8	58	4	0	64
91.9142	0	103	169	13	115	194	27	101	166	58	102	191	14	4	6	-113	0	0	-112	-5	-7	58	4	0	65
92.0371	0	103	170	14	115	197	27	102	167	58	103	194	14	4	6	-113	0	-1	-113	-5	-7	58	4	0	65
92.16	0	104	171	14	116	198	27	102	168	60	103	194	14	4	6	-113	0	0	-112	-6	-6	58	4	0	65
92.2829	0	103	170	14	114	195	26	101	166	58	102	191	14	3	6	-113	-1	0	-112	-5	-7	58	4	1	64
92.4058	0	102	168	13	113	192	26	101	164	57	100	190	15	4	6	-113	-1	0	-111	-5	-6	57	4	0	64
92.5286	0	102	169	13	115	194	27	101	166	58	101	191	14	4	6	-115	0	0	-112	-5	-6	57	4	0	64
92.6515	0	103	169	14	114	194	28	100	165	58	102	191	14	4	5	-114	0	-1	-113	-5	-7	57	4	0	64
92.7744	0	103	170	13	116	197	28	101	168	59	102	193	14	4	5	-112	-1	0	-112	-5	-7	57	5	0	64
92.8973	0	104	171	13	116	198	27	102	169	59	103	193	14	4	6	-112	-1	0	-113	-5	-7	59	5	0	65
93.0202	0	103	169	14	115	195	26	101	167	57	101	193	14	4	6	-113	0	0	-112	-5	-7	58	4	0	64
93.143	0	103	168	13	114	192	25	101	165	58	101	191	15	4	7	-115	0	0	-112	-5	-7	58	5	0	63
93.2659	0	103	169	13	115	193	27	101	166	58	101	191	14	3	5	-113	-1	0	-111	-6	-7	58	4	0	64
93.3888	0	103	169	14	114	194	27	101	166	58	102	192	13	4	5	-113	-1	0	-112	-5	-7	58	4	0	65
93.5117	0	103	171	13	115	196	28	101	167	58	102	193	14	5	6	-113	-1	0	-112	-6	-7	58	4	0	65
93.6346	0	103	170	14	116	197	26	102	168	58	103	194	14	4	6	-112	0	0	-112	-5	-6	58	4	0	65
93.7574	0	103	169	13	114	193	26	100	166	58	101	191	14	3	6	-112	0	0	-111	-5	-6	58	4	0	64
93.8803	0	103	168	13	114	194	26	101	166	57	101	190	14	5	7	-114	0	-1	-111	-6	-6	57	4	0	64
94.0032	0	103	169	14	115	193	26	101	165	57	101	190	15	4	5	-113	0	-1	-112	-5	-6	57	5	0	64
94.1261	0	102	169	14	115	195	27	101	166	58	102	192	15	4	5	-114	0	0	-112	-6	-7	57	5	0	65
94.249	0	103	170	13	116	197	27	101	168	59	102	193	14	4	5	-112	-1	0	-112	-5	-7	58	4	0	65
94.3718	0	103	172	14	116	198	27	102	168	59	104	194	13	4	6	-112	0	0	-113	-5	-7	59	4	0	65
94.4947	0	103	168	13	114	193	26	101	165	57	100	190	14	3	6	-115	-1	0	-112	-6	-6	57	5	1	63
94.6176	0	103	167	13	114	191	26	101	165	57	101	188	15	4	6	-114	0	0	-112	-5	-6	57	5	0	64
94.7405	0	103	167	14	114	192	26	101	164	58	101	190	14	5	6	-112	0	0	-111	-5	-7	57	4	0	64
94.8634	0	103	169	13	114	194	26	101	165	59	102	190	15	4	5	-113	0	-1	-112	-5	-6	58	4	0	64
94.9862	0	103	170	14	115	195	28	101	166	58	102	191	14	4	6	-113	0	0	-113	-5	-6	57	4	0	64
95.1091	0	103	170	14	115	197	27	102	168	59	102	193	14	3	7	-113	0	-1	-112	-6	-7	58	4	0	64
95.232	0	103	168	13	114	193	26	101	166	58	101	189	15	4	6	-113	0	0	-111	-5	-7	57	4	1	64
95.3549	0	102	167	13	113	191	27	100	164	57	101	189	14	4	5	-114	0	0	-111	-5	-7	57	4	0	64
95.4778	0	103	168	13	114	193	26	100	165	58	100	190	14	5	5	-114	-1	-1	-112	-5	-6	57	4	0	64
95.6006	0	103	169	13	114	194	26	101	165	59	102	190	14	4	6	-113	0	-1	-112	-5	-7	58	4	0	65
95.7235	0	103	170	13	115	194	28	100	166	60	102	191	13	4	7	-111	0	0	-112	-5	-6	58	4	0	64
95.8464	0	103	169	14	116	196	27	102	167	59	102	192	14	5	6	-112	-1	0	-112	-5	-7	58	4	0	65
95.9693	0	103	168	14	114	192	27	100	165	58	100	191	15	4	5	-114	-1	-1	-112	-6	-6	58	5	0	63
96.0922	0	103	168	13	114	191	26	100	164	59	100	189	15	4	5	-113	0	0	-112	-5	-7	58	5	0	64
96.215	0	103	168	13	114	191	26	100	166	58	101	189	14	4	5	-113	0	-1	-112	-5	-6	58	4	0	64
96.3379	0	102	168	13	114	193	27	101	166	59	102	190	14	3	5	-113	0	-1	-113	-5	-7	58	4	0	65
96.4608	0	104	170	13	115	195	27	101	167	60	101	192	14	4	6	-113	0	0	-112	-5	-7	58	5	0	65
96.5837	0	102	170	13	115	197	27	101	168	60	103	192	14	4	5	-112	0	-1	-113	-5	-7	58	4	0	64
96.7066	0	103	170	14	114	194	26	101	166	58	100	189	14	3	6	-112	0	0	-112	-5	-6	58	3	1	64
96.8294	0	103	167	13	114	191	26	101	164	57	100	188	15	4	6	-113	0	0	-112	-5	-6	57	4	1	63
96.9523	0	103	168	14	114	192	26	101	164	57	100	189	14	4	6	-114	0	0	-112	-5	-6	58	3	1	65
97.0752	0	103	168	13	113	193	26	100	164	58	101	189	14	4	6	-113	-1	0	-111	-5	-6	58	4	1	64
97.1981	0	104	169	13	116	195	27	101	166	59	101	191	14	4	5	-111	0	0	-112	-5	-6	58	5	0	65
97.321	0	103	170	13	115	196	27	101	167	59	102	192	14	4	5	-112	0	0	-113	-5	-6	58	4	0	65
97.4438	0	104	170	14	115	195	26	101	166	58	102	192	14	4	5	-113	0	0	-112	-5	-7	59	5	0	64
97.5667	0	103	168	13	114	192	26	101	164	58	100	189	14	4	6	-113	0	0	-112	-6	-7	58	5	1	64
97.6896	0	103	167	13	114	192	26	102	165	58	101	189	14	5	7	-113	-1	0	-111	-5	-6	58	4	1	64
97.8125	0	103	168	12	114	192	26	100	165	59	101	189	15	5	5	-114	0	0	-113	-5	-7	58	5	0	65
97.9354	0	103	168	14	115	194	26	101	166	58	101	190	15	4	6	-113	0	-1	-113	-5	-6	58	4	0	64
98.0582	0	103	170	14	115	196	27	102	168	59	101	192	14	4	7	-111	-1	-1	-112	-6	-6	59	5	0	65
98.1811	0	103	170	15	115	196	27	102	168	58	102	193	13	4	6	-112	0	-1	-113	-6	-7	59	4	0	65
98.304	0	103	168	13	113	191	26	101	166	58	100	190	15	4	6	-113	-1	0	-111	-5	-6	58	5	0	63
98.4269	0	102	168	13	115	191	26	101	164	58	100	188	15	4	5	-113	0	0	-112	-5	-7	58	5	0	64
98.5498	0	103	167	13	114	193	27	101	165	58	101	189	14	4	6	-113	-1	-1	-112	-5	-6	57	4	1	64
98.6726	0	103	168	13	114	195	27	101	166	58	102	191	14	4	5	-112	-1	0	-112	-5	-6	58	4	0	64
98.7955	0	103	170	13	116	197	27	102	168	59	103	192	14	3	6	-113	-1	0	-113	-6	-7	58	4	0	65
98.9184	0	103	169	14	116	195	26	101	168	58	102	192	15	5	6	-112	-1	0	-112	-5	-7	59	4	0	64
99.0413	0	103	167	13	114	191	26	101	165	57	101	188	15	4	6	-113	0	0	-111	-6	-6	59	4	0	63
99.1642	0	103	167	14	114	192	26	100	164	57	100	189	15	4	6	-113	0	-1	-110	-5	-7	59	3	0	63
99.287	0	104	168	14	114	192	27	101	165	58	101	189	15	5	6	-113	0	0	-113	-5	-6	58	4	0	64
99.4099	0	103	169	13	116	194	27	101	166	59	102	190	14	4	6	-113	-1	0	-112	-6	-7	58	4	0	64
99.5328	0	103	170	14	115	196	26	101	167	59	102	192	14	4	5	-111	-1	0	-112	-5	-6	59	5	0	65
99.6557	0	103	171	14	116	197	27	101	168	58	102	193	14	4	6	-111	0	0	-113	-5	-6	59	4	0	65
99.7786	0	102	167	13	114	192	26	101	165	57	100	189	14	3	5	-114	0	0	-112	-5	-7	58	4	2	63
99.9014	0	102	167	13	114	192	27	101	164	58	101	189	14	5	6	-114	0	0	-112	-5	-6	58	4	0	64
100.024	0	103	167	13	114	193	26	101	165	58	100	190	15	4	6	-113	0	-1	-111	-5	-6	57	4	0	64
100.147	0	103	168	13	114	194	26	100	166	58	101	190	15	4	6	-113	0	-1	-112	-5	-6	58	4	1	65
100.27	0	103	169	13	115	196	27	101	167	59	102	191	14	5	6	-113	0	0	-112	-5	-7	58	3	0	64
100.393	0	103	169	14	115	196	26	101	167	58	103	192	14	4	5	-112	-1	-1	-112	-6	-7	58	5	0	65
100.516	0	103	167	13	114	192	26	101	165	57	100	190	14	4	6	-113	-1	0	-111	-5	-6	58	4	0	63
100.639	0	102	168	14	114	192	26	101	165	57	101	190	15	4	6	-113	0	-1	-112	-5	-6	58	5	0	64
100.762	0	102	167	14	114	193	27	102	165	58	100	191	14	4	6	-114	0	-1	-112	-6	-7	58	4	0	64
100.884	0	103	169	13	115	193	27	101	166	59	101	191	14	4	6	-113	-1	0	-113	-5	-7	57	5	0	64
101.007	0	103	170	13	116	196	27	101	167	60	103	192	14	4	6	-112	0	0	-112	-5	-6	58	5	0	65
101.13	0	104	170	14	116	196	26	101	167	58	102	193	14	4	6	-112	0	0	-113	-5	-6	58	4	0	64
101.253	0	102	167	13	113	192	26	101	164	58	100	188	15	4	6	-115	-1	0	-112	-5	-7	58	4	1	63
101.376	0	102	167	13	114	192	26	102	164	58	101	189	14	4	5	-114	0	0	-111	-6	-7	58	5	0	64
101.499	0	102	168	13	114	192	26	101	164	57	100	190	15	4	5	-113	-1	0	-112	-5	-7	57	4	0	64
101.622	0	103	168	13	115	194	26	100	165	59	102	190	15	4	6	-114	0	0	-112	-5	-6	58	3	0	65
101.745	0	103	169	14	115	196	26	102	167	58	101	192	15	5	6	-114	0	0	-113	-5	-7	58	3	0	65
101.868	0	102	171	14	116	197	26	102	167	59	102	193	14	4	5	-112	-1	-1	-112	-6	-6	59	4	0	65
101.99	0	103	167	14	114	192	27	101	165	57	100	191	14	4	6	-113	-1	0	-111	-5	-7	57	5	0	63
102.113	0	102	167	12	113	192	27	102	164	58	100	189	15	4	6	-114	0	0	-112	-5	-7	57	4	0	63
102.236	0	103	167	14	114	192	26	101	165	58	100	190	14	4	6	-115	0	0	-112	-5	-6	58	4	0	64
102.359	0	104	168	13	114	194	27	101	164	58	101	190	14	4	5	-114	0	0	-112	-5	-7	57	5	0	64
102.482	0	103	168	13	115	196	27	101	167	59	102	191	14	3	6	-112	0	0	-112	-5	-6	58	5	0	65
102.605	0	103	169	14	117	197	26	101	167	59	103	193	14	4	6	-113	0	-1	-113	-5	-6	58	5	1	65
102.728	0	102	167	13	114	191	26	100	165	58	101	190	14	4	6	-114	-1	-1	-112	-5	-6	58	3	1	64
102.851	0	102	167	13	114	191	26	100	165	58	101	190	15	3	6	-114	0	0	-112	-6	-7	57	5	1	64
102.973	0	103	167	14	114	192	26	100	165	57	101	190	14	5	5	-113	-1	0	-111	-5	-7	58	5	0	64
103.096	0	102	168	13	114	194	27	101	165	59	101	190	15	4	6	-114	0	-1	-113	-5	-6	58	4	0	64
103.219	0	103	169	14	116	196	27	101	167	60	102	192	14	4	6	-114	-1	0	-113	-6	-7	58	3	0	64
103.342	0	103	170	14	115	197	26	102	168	59	102	194	14	4	6	-113	-1	0	-112	-5	-7	58	4	0	65
103.465	0	102	168	14	114	192	26	101	165	57	100	190	14	5	6	-113	0	-1	-111	-6	-6	57	4	0	64
103.588	0	103	167	13	113	192	27	100	164	57	100	188	14	4	6	-115	0	-1	-112	-5	-7	57	5	0	63
103.711	0	103	168	13	114	191	26	100	164	58	101	189	15	4	6	-115	0	-1	-113	-6	-6	58	4	0	64
103.834	0	103	166	14	115	193	26	101	165	58	101	190	14	4	6	-113	0	0	-112	-5	-7	56	4	0	64
103.956	0	103	167	13	116	195	27	102	166	59	102	190	14	4	6	-113	0	0	-112	-5	-6	57	4	0	64
104.079	0	103	170	14	116	197	27	101	169	59	103	193	14	4	5	-113	0	0	-113	-6	-7	58	4	0	65
104.202	0	103	168	14	114	194	26	101	165	58	101	190	14	4	5	-114	0	0	-112	-5	-7	58	4	1	64
104.325	0	103	167	13	114	191	27	100	164	58	101	189	14	4	6	-114	0	0	-111	-5	-7	57	4	0	64
104.448	0	102	167	14	114	191	27	100	165	58	100	189	14	4	5	-115	0	-1	-111	-4	-7	57	5	0	63
104.571	0	102	167	14	114	193	27	101	165	59	100	190	15	4	6	-114	0	0	-113	-5	-6	58	5	0	65
104.694	0	103	169	14	115	194	27	101	166	58	102	191	14	5	6	-114	0	0	-113	-5	-6	57	4	0	64
104.817	0	102	170	15	115	196	27	101	167	59	102	192	13	4	6	-112	0	-1	-112	-6	-6	58	4	0	65
104.94	0	103	168	14	115	192	25	101	164	57	101	190	15	5	6	-114	-1	0	-112	-5	-6	57	4	0	64
105.062	0	103	167	13	114	191	26	101	163	58	101	189	15	4	6	-115	0	0	-112	-5	-7	57	4	0	64
105.185	0	102	167	15	114	192	26	101	164	58	101	189	15	4	5	-115	-1	0	-112	-5	-8	57	4	1	63
105.308	0	102	168	14	115	194	27	101	165	58	101	190	14	4	6	-113	0	0	-111	-5	-7	57	4	0	64
105.431	0	103	168	14	115	195	28	101	167	59	102	192	14	4	6	-113	0	-1	-113	-5	-6	58	4	0	64
105.554	0	103	170	15	116	196	27	101	168	59	103	192	14	3	6	-113	0	0	-113	-5	-6	58	4	0	65
105.677	0	102	169	15	114	192	26	101	164	58	100	190	15	4	5	-115	0	0	-112	-6	-7	57	4	0	63
105.8	0	102	167	13	113	190	26	100	163	58	100	188	15	3	6	-114	-1	0	-112	-5	-6	57	5	0	64
105.923	0	103	167	14	114	190	26	101	164	58	100	188	14	4	6	-114	0	0	-111	-5	-6	56	4	0	64
106.045	0	102	167	14	115	192	26	101	165	59	101	190	15	4	5	-114	-1	0	-112	-5	-7	57	4	0	64
106.168	0	103	168	13	114	194	27	102	166	60	102	191	15	4	6	-114	0	0	-112	-6	-6	57	4	0	65
106.291	0	103	169	14	115	196	27	101	167	60	103	192	14	5	5	-112	0	0	-112	-4	-7	57	4	0	65
106.414	0	103	168	15	114	193	26	100	166	58	101	190	14	3	6	-113	0	0	-112	-5	-7	57	5	0	64
106.537	0	102	166	14	115	191	27	100	164	58	100	189	14	4	6	-115	-1	0	-113	-5	-7	57	4	1	64
106.66	0	102	166	14	114	191	27	100	164	58	101	189	15	3	5	-114	0	0	-112	-5	-7	57	5	1	64
106.783	0	102	166	14	114	193	27	100	164	58	101	190	14	4	5	-113	0	0	-113	-4	-6	56	5	0	64
106.906	0	103	168	14	115	194	27	101	166	59	102	191	14	4	4	-114	0	0	-113	-5	-7	57	5	0	65
107.028	0	103	169	15	116	195	27	102	167	59	102	192	14	5	6	-114	0	0	-114	-5	-7	57	4	0	65
107.151	0	102	168	15	114	192	25	100	164	58	101	190	15	4	5	-114	0	0	-112	-5	-6	57	4	0	64
107.274	0	102	167	14	114	190	27	101	163	59	101	189	14	4	6	-115	0	-1	-111	-6	-6	56	4	0	64
107.397	0	102	167	15	114	192	27	100	164	58	100	189	14	4	6	-115	-1	-1	-112	-6	-6	56	5	0	65
107.52	0	103	168	15	114	192	26	100	165	58	101	189	15	4	6	-116	0	0	-113	-6	-6	56	4	0	64
107.643	0	103	168	14	115	195	27	101	166	60	102	191	14	5	6	-114	0	0	-112	-5	-6	57	5	0	64
107.766	0	103	170	15	116	196	27	101	167	59	102	192	14	4	5	-112	0	0	-112	-6	-7	57	5	0	65
107.889	0	102	169	15	113	192	26	101	164	58	101	190	14	4	6	-115	-1	0	-112	-5	-7	58	4	0	64
108.012	0	102	167	14	114	191	27	101	163	58	100	189	14	4	6	-116	0	0	-112	-5	-7	56	3	0	64
108.134	0	104	166	15	114	190	27	101	163	58	101	188	14	5	6	-115	0	0	-112	-5	-7	56	4	0	63
108.257	0	103	167	15	114	192	26	101	164	58	101	189	14	4	6	-114	0	0	-112	-5	-6	56	4	0	64
108.38	0	102	168	14	115	195	27	100	166	59	102	191	14	3	6	-114	0	0	-113	-6	-7	56	4	0	65
108.503	0	103	169	15	115	196	27	101	166	59	102	192	14	4	5	-114	0	0	-113	-5	-6	57	4	0	64
108.626	0	103	168	15	114	192	26	101	164	58	101	190	14	5	6	-114	0	0	-112	-5	-7	57	5	0	65
108.749	0	102	167	14	114	191	26	100	163	58	100	188	14	4	7	-114	0	-1	-111	-5	-7	56	4	0	64
108.872	0	103	167	15	114	192	26	100	163	58	100	189	14	3	6	-115	0	0	-113	-5	-7	56	4	0	65
108.995	0	103	167	15	114	193	27	101	164	59	100	190	15	4	5	-116	0	0	-113	-5	-7	56	4	0	64
109.117	0	103	168	15	115	195	28	101	165	59	102	191	14	4	5	-113	0	-1	-112	-5	-7	56	5	0	64
109.24	0	103	168	15	116	195	27	101	166	60	101	192	13	4	5	-113	0	0	-112	-5	-7	56	4	0	65
109.363	0	103	166	15	114	191	26	101	164	58	100	189	14	4	6	-115	-1	0	-112	-6	-6	57	4	0	64
109.486	0	102	166	15	114	191	26	100	164	58	99	188	15	4	5	-116	0	0	-112	-4	-7	56	3	0	64
109.609	0	102	167	15	113	191	27	100	163	59	101	188	14	3	6	-114	-1	0	-112	-6	-7	56	4	0	64
109.732	0	103	167	15	115	193	27	101	166	59	102	190	14	4	5	-115	-1	0	-113	-5	-7	56	4	0	64
109.855	0	102	168	14	116	195	27	101	166	60	102	191	14	4	6	-115	0	0	-113	-6	-6	56	4	0	65
109.978	0	103	168	16	115	196	27	101	166	59	102	192	14	4	6	-113	-1	0	-113	-4	-7	57	4	0	64
110.1	0	103	167	14	114	191	26	101	163	58	100	188	14	5	5	-115	0	0	-111	-5	-6	56	5	0	63
110.223	0	102	166	15	114	190	27	101	163	58	100	188	14	4	5	-115	0	0	-111	-5	-6	55	5	0	63
110.346	0	102	166	15	114	191	26	100	163	59	101	189	15	3	6	-115	0	0	-113	-5	-6	55	4	0	64
110.469	0	102	167	15	114	193	27	101	165	59	101	190	14	4	6	-115	-1	0	-112	-5	-6	56	4	0	64
110.592	0	102	168	15	114	195	27	100	166	60	102	191	14	4	6	-113	0	0	-112	-5	-6	56	4	0	64
110.715	0	103	168	15	115	195	26	101	167	60	101	192	14	4	7	-115	-1	-1	-113	-4	-7	56	4	0	65
110.838	0	102	167	16	114	192	27	101	164	58	100	188	14	4	5	-116	0	0	-112	-5	-6	56	3	1	64
110.961	0	102	165	15	113	191	26	100	162	59	100	189	14	4	5	-115	0	0	-112	-5	-7	56	4	0	64
111.084	0	102	167	15	114	190	27	100	163	59	100	188	14	5	5	-114	0	0	-111	-5	-7	55	5	0	64
111.206	0	103	168	16	114	192	26	100	165	58	100	189	14	4	5	-115	0	0	-112	-6	-6	56	4	0	64
111.329	0	103	168	15	115	194	27	101	165	59	102	191	14	4	5	-116	0	-1	-113	-5	-6	56	4	0	64
111.452	0	103	168	17	115	196	26	100	165	59	101	191	13	4	6	-114	0	0	-113	-5	-7	57	4	0	65
111.575	0	102	166	15	113	189	26	101	162	59	100	188	15	4	6	-115	0	0	-111	-5	-6	56	5	1	63
111.698	0	102	166	15	113	191	27	101	162	58	101	188	14	4	5	-115	-1	-1	-112	-5	-7	55	5	0	64
111.821	0	103	167	16	113	191	27	101	163	59	101	188	14	4	6	-116	0	-1	-113	-6	-7	56	3	0	64
111.944	0	102	167	16	114	193	27	101	164	59	101	190	14	4	5	-116	0	0	-113	-5	-8	55	4	0	65
112.067	0	103	168	15	115	195	28	101	166	59	102	191	13	4	5	-113	-1	0	-112	-5	-7	56	4	0	65
112.189	0	103	169	16	115	196	26	101	166	60	102	192	14	4	6	-115	0	0	-113	-6	-7	57	4	0	65
112.312	0	103	166	15	113	193	26	101	163	58	100	187	14	3	5	-116	0	0	-113	-6	-7	56	4	2	63
112.435	11	103	166	15	113	190	26	100	162	58	100	189	14	4	6	-116	0	0	-111	-6	-6	56	4	1	64
112.558	0	103	166	15	113	192	26	101	163	58	101	189	14	4	5	-115	0	-1	-111	-6	-6	55	4	0	64
112.681	0	103	167	15	114	193	27	101	164	59	100	190	14	4	7	-116	0	0	-113	-5	-6	56	4	0	64
112.804	0	102	168	16	115	194	27	101	165	60	103	191	14	4	6	-114	0	0	-113	-5	-6	55	4	0	65
112.927	0	102	169	17	115	197	27	101	167	60	103	193	14	4	6	-114	0	0	-113	-5	-6	56	5	0	65
113.05	0	102	167	16	114	193	26	101	165	58	102	190	14	4	6	-115	0	0	-112	-5	-6	55	4	1	64
113.172	0	102	166	15	114	191	26	100	162	58	100	188	14	4	5	-116	0	0	-112	-5	-6	55	5	0	63
113.295	0	103	166	15	114	191	26	101	163	59	100	189	15	4	5	-116	0	0	-113	-5	-7	55	4	0	64
113.418	0	103	166	16	114	193	27	100	164	59	101	190	14	4	6	-115	0	0	-112	-5	-6	55	5	0	65
113.541	0	103	167	16	115	195	27	101	165	59	102	191	14	5	6	-115	0	0	-113	-6	-6	55	4	0	65
113.664	0	103	168	16	115	197	27	101	165	60	102	192	15	4	6	-115	-1	0	-114	-6	-6	56	4	0	65
113.787	0	102	167	17	114	193	26	100	165	59	102	191	14	4	5	-115	0	0	-113	-5	-6	56	4	0	64
113.91	0	102	166	15	115	192	26	101	163	58	101	190	15	4	6	-116	-1	0	-112	-5	-6	54	4	0	63
114.033	0	103	166	15	114	192	27	100	163	58	101	191	14	4	6	-115	0	-1	-112	-5	-6	55	5	0	64
114.156	0	102	167	15	114	193	26	101	164	59	101	190	14	5	6	-116	0	-1	-113	-5	-7	55	4	0	64
114.278	0	102	168	16	115	195	27	100	164	60	101	191	14	5	6	-115	0	-1	-113	-6	-7	56	5	0	64
114.401	0	103	169	17	115	198	27	101	166	60	102	194	14	5	6	-113	0	-1	-112	-5	-6	57	4	0	65
114.524	0	103	167	16	114	192	26	100	164	58	101	191	14	4	6	-115	0	-1	-112	-5	-7	56	4	0	64
114.647	0	102	166	15	114	192	27	100	163	58	101	190	14	4	6	-117	0	0	-113	-5	-7	55	3	1	64
114.77	0	103	168	15	114	193	27	100	163	58	102	190	14	4	6	-116	0	-1	-113	-5	-7	55	4	0	63
114.893	0	103	166	15	115	194	27	100	163	59	101	190	14	3	6	-115	-1	0	-112	-6	-7	55	4	0	65
115.016	0	101	168	15	115	195	27	101	165	60	102	191	14	4	5	-116	0	-1	-113	-5	-7	56	4	0	64
115.139	0	102	169	15	116	198	27	101	167	60	103	193	14	4	5	-114	-1	0	-113	-5	-7	56	4	0	65
115.261	0	103	167	17	115	194	26	101	165	58	101	192	14	4	6	-115	0	0	-112	-6	-6	56	4	0	64
115.384	0	102	165	15	115	191	26	101	162	59	101	190	15	3	6	-116	-1	-1	-111	-5	-6	55	4	0	64
115.507	0	102	166	15	114	193	26	100	162	58	100	190	14	4	5	-116	0	0	-113	-5	-7	55	4	0	64
115.63	0	103	166	16	115	194	27	100	163	59	101	191	15	3	5	-116	-1	-1	-113	-5	-7	56	4	0	64
115.753	0	103	168	16	115	195	28	101	165	60	102	192	14	4	6	-115	0	-1	-112	-5	-6	55	4	0	65
115.876	0	103	168	15	115	197	28	101	166	60	103	193	14	5	6	-114	0	0	-113	-6	-7	56	4	1	65
115.999	0	102	167	16	115	194	26	101	163	59	101	191	14	4	6	-116	0	0	-113	-6	-7	56	3	0	64
116.122	0	102	166	15	114	192	26	100	162	59	101	190	15	4	5	-117	0	0	-113	-5	-7	55	4	0	64
116.244	0	103	166	15	114	193	27	100	163	59	101	190	14	3	5	-115	0	0	-112	-5	-6	55	4	0	64
116.367	0	103	167	16	115	194	26	100	163	59	101	190	15	4	6	-115	0	0	-112	-5	-7	55	4	0	65
116.49	0	103	167	15	116	196	27	101	165	59	102	192	14	3	6	-115	0	-1	-113	-5	-7	56	4	0	65
116.613	0	103	168	17	116	197	28	101	167	59	103	193	14	5	5	-115	0	0	-114	-6	-6	56	5	0	64
116.736	0	102	166	15	114	192	26	100	162	58	101	190	14	4	6	-115	0	-1	-113	-5	-7	56	4	0	64
116.859	0	102	166	15	114	192	27	100	162	58	101	189	14	4	6	-115	0	0	-112	-5	-6	55	5	1	64
116.982	0	102	165	15	114	193	27	100	163	59	101	190	14	5	6	-116	0	-1	-112	-5	-7	55	5	0	64
117.105	0	103	166	16	114	194	28	101	163	59	102	191	14	4	5	-116	-1	-1	-112	-5	-7	55	4	0	65
117.228	0	102	168	16	116	196	28	101	164	60	102	192	14	4	5	-114	0	0	-112	-6	-6	55	4	0	64
117.35	0	103	168	16	115	196	27	101	165	59	103	193	14	5	5	-114	0	-1	-113	-5	-6	57	4	0	65
117.473	0	103	165	15	113	192	26	100	163	58	100	190	15	4	5	-116	0	-1	-112	-5	-7	55	4	0	64
117.596	0	102	164	15	113	191	26	101	162	58	100	190	15	3	4	-116	0	0	-112	-6	-7	55	5	0	64
117.719	0	102	165	16	114	191	26	100	162	58	101	190	14	4	6	-116	0	0	-112	-6	-6	54	4	0	64
117.842	0	102	166	16	115	194	27	100	162	59	101	190	14	4	6	-115	-1	0	-112	-6	-6	55	4	0	65
117.965	0	103	168	16	115	195	27	101	164	59	102	191	14	4	6	-116	0	0	-113	-5	-6	56	3	0	65
118.088	0	103	168	17	115	194	27	100	164	59	102	191	14	4	6	-115	0	-1	-112	-5	-6	55	4	0	65
118.211	0	102	166	15	113	191	27	101	162	59	100	189	14	4	6	-116	0	-1	-111	-5	-6	55	4	0	63
118.333	0	102	165	15	114	192	27	101	162	59	100	189	15	4	5	-116	0	0	-112	-5	-7	55	4	0	64
118.456	0	102	166	16	114	192	27	101	163	58	102	189	14	4	6	-116	0	0	-113	-6	-6	55	4	0	64
118.579	0	103	167	16	115	194	27	101	162	60	102	191	14	4	5	-115	0	0	-112	-6	-7	55	4	0	64
118.702	0	102	167	16	115	196	28	101	164	60	102	192	13	4	6	-113	0	-1	-113	-6	-7	55	4	0	65
118.825	0	103	167	17	115	193	26	101	163	58	102	191	14	4	7	-114	0	0	-112	-6	-6	55	4	1	65
118.948	0	102	165	15	113	191	26	101	162	58	100	189	15	4	5	-117	0	-1	-112	-6	-6	55	4	0	64
119.071	0	103	165	16	114	191	27	100	161	58	100	189	15	4	6	-116	-1	0	-112	-5	-6	55	4	0	64
119.194	0	102	165	16	114	191	27	100	162	59	100	189	15	4	5	-115	0	0	-112	-5	-6	54	5	0	64
119.316	0	102	166	16	114	194	28	101	163	59	101	191	14	5	5	-115	0	0	-113	-5	-7	55	4	0	65
119.439	0	102	167	16	115	195	27	100	165	60	102	192	14	5	5	-115	0	0	-113	-6	-6	56	4	0	65
119.562	0	102	167	17	115	194	26	102	164	58	101	192	14	4	6	-115	0	0	-112	-5	-7	55	4	0	65
119.685	0	102	166	15	113	192	26	100	161	58	100	187	15	4	5	-116	-1	0	-111	-6	-7	54	3	2	64
119.808	0	102	165	15	114	192	27	101	162	59	100	189	14	4	6	-117	-1	-1	-112	-5	-6	55	5	0	65
119.931	0	102	166	16	113	191	26	101	162	59	101	189	15	4	5	-118	0	-1	-113	-5	-6	54	4	1	64
120.054	0	103	166	16	114	193	27	101	164	59	101	190	14	4	6	-115	0	0	-112	-5	-6	55	4	0	65
120.177	0	103	167	15	115	195	28	100	165	60	102	190	13	4	6	-115	0	-1	-112	-5	-7	55	4	0	65
120.3	0	103	168	18	115	195	27	101	164	58	102	191	14	4	6	-114	0	-1	-113	-4	-7	55	4	0	64
120.422	0	102	165	16	113	191	27	100	162	58	100	188	14	5	6	-117	0	-1	-112	-6	-6	55	4	0	64
120.545	0	103	166	16	114	191	27	101	162	58	100	189	14	4	6	-116	-1	0	-111	-5	-6	54	4	0	64
120.668	0	103	166	16	113	192	27	101	162	59	101	189	14	5	6	-116	0	0	-112	-5	-6	55	4	0	64
120.791	0	103	167	17	114	193	26	100	163	59	101	189	14	4	6	-116	0	0	-113	-6	-5	55	4	0	64
120.914	0	103	168	16	115	195	27	102	165	59	101	191	14	4	5	-115	0	0	-113	-5	-6	55	4	0	65
121.037	0	103	168	18	115	195	26	101	164	58	101	192	14	4	6	-114	0	0	-112	-5	-7	55	4	1	64
121.16	0	103	165	15	113	191	27	101	163	58	100	188	13	3	6	-116	0	0	-111	-5	-6	55	3	1	64
121.283	0	103	166	16	113	191	26	101	162	57	100	188	15	4	6	-117	0	0	-112	-5	-6	55	4	0	64
121.405	0	103	166	16	115	192	27	101	162	58	101	190	14	3	5	-117	-1	0	-112	-5	-7	55	4	0	64
121.528	0	102	167	17	115	193	27	100	163	59	102	190	13	3	5	-115	-1	-1	-112	-5	-6	55	4	0	64
121.651	0	103	168	16	115	195	28	101	165	59	102	191	14	4	5	-115	0	0	-112	-5	-6	56	4	0	65
121.774	0	103	168	16	115	196	27	100	165	59	101	193	14	4	6	-114	0	0	-113	-5	-7	57	4	0	65
121.897	0	103	165	16	113	192	26	100	162	57	101	188	14	4	6	-116	-1	0	-111	-5	-6	55	4	1	64
122.02	0	103	165	15	114	191	27	100	161	58	100	188	14	4	6	-115	-1	0	-112	-6	-7	55	4	1	64
122.143	0	102	166	15	114	191	26	100	162	58	100	189	15	5	6	-115	-1	0	-111	-5	-6	54	4	0	64
122.266	0	103	165	16	115	193	27	100	162	58	100	190	14	4	6	-116	0	0	-112	-6	-6	54	4	0	65
122.388	0	103	167	16	116	195	27	101	164	59	101	191	14	4	5	-115	0	0	-113	-4	-6	55	4	0	64
122.511	0	103	168	16	116	197	27	102	166	60	103	193	14	4	6	-113	-1	0	-112	-6	-5	56	4	0	65
122.634	0	103	166	16	114	192	27	101	162	58	100	189	14	4	5	-114	0	0	-112	-5	-6	56	5	1	64
122.757	0	102	165	15	114	190	26	101	162	57	100	188	15	4	6	-117	0	0	-112	-5	-7	55	5	0	64
122.88	0	102	166	15	114	191	27	100	162	59	100	189	14	4	6	-115	0	-1	-112	-6	-6	55	5	0	63
123.003	0	102	167	16	115	193	27	100	163	59	100	190	14	4	6	-115	0	-1	-112	-5	-6	55	5	0	64
123.126	0	103	167	16	114	195	27	101	164	59	102	191	14	4	6	-114	-1	0	-112	-6	-7	56	4	0	65
123.249	0	103	168	16	115	196	26	101	165	59	102	192	15	4	7	-115	0	0	-113	-5	-7	56	5	0	65
123.372	0	103	166	16	114	191	26	101	163	58	101	189	15	4	5	-115	-1	0	-112	-6	-6	56	4	0	63
123.494	0	102	166	16	114	191	26	101	161	58	101	189	15	4	6	-115	0	0	-111	-5	-7	55	4	0	64
123.617	0	102	166	16	114	191	27	101	161	58	100	189	14	3	5	-116	0	-1	-111	-6	-7	54	4	0	64
123.74	0	102	167	16	115	194	27	101	163	58	101	190	14	4	6	-115	0	-1	-113	-5	-6	56	5	0	65
123.863	0	102	168	16	116	195	27	101	164	60	102	191	14	4	5	-114	-1	0	-112	-6	-6	56	4	0	64
123.986	0	103	169	16	116	196	27	101	165	59	102	192	14	4	5	-113	0	0	-112	-5	-7	56	4	0	65
124.109	0	103	166	16	113	191	26	100	162	57	101	189	14	4	5	-115	0	0	-112	-5	-6	55	4	0	64
124.232	0	102	165	15	114	191	27	100	161	57	100	188	14	4	5	-117	0	0	-112	-5	-6	56	3	0	64
124.355	0	103	165	16	114	191	27	101	161	58	100	188	15	3	6	-116	-1	0	-112	-6	-7	55	5	0	64
124.477	0	102	165	15	114	193	27	101	162	59	101	189	14	4	5	-115	0	0	-111	-5	-6	55	4	0	65
124.6	0	102	167	15	116	194	27	101	164	59	102	190	14	4	5	-114	-1	-1	-113	-6	-6	55	4	0	65
124.723	0	103	168	16	115	196	27	101	165	59	102	192	14	3	6	-115	0	0	-113	-5	-7	55	4	0	65
124.846	0	102	167	17	114	192	26	101	163	57	101	189	14	3	5	-115	0	-1	-112	-6	-6	55	4	0	64
124.969	0	102	166	14	114	191	27	100	161	58	100	188	14	4	6	-115	0	0	-112	-4	-5	55	3	0	64
125.092	0	102	165	16	114	191	27	100	163	58	100	188	14	3	6	-116	-1	0	-112	-5	-7	56	4	0	64
125.215	0	102	166	15	114	192	27	100	162	59	101	189	15	4	5	-116	0	0	-113	-5	-6	55	5	1	64
125.338	0	102	168	16	115	194	27	103	164	59	102	191	14	4	5	-114	0	-1	-112	-5	-6	55	4	0	65
125.46	0	103	168	17	115	196	27	101	165	58	102	192	14	3	6	-114	-1	-1	-112	-5	-7	56	5	0	65
125.583	0	103	167	16	114	192	26	100	163	58	101	190	14	4	6	-116	-1	0	-112	-5	-6	55	4	0	64
125.706	0	102	165	16	114	190	27	101	163	58	99	189	15	4	6	-117	-1	0	-112	-5	-6	55	4	0	64
125.829	0	102	165	16	113	191	26	101	161	57	101	188	14	4	5	-115	0	-1	-111	-5	-6	55	4	0	64
125.952	0	103	166	15	114	193	27	100	163	59	101	190	15	4	5	-115	0	0	-112	-5	-6	55	4	0	64
126.075	0	103	167	16	115	194	28	100	164	59	102	191	13	4	5	-115	-1	0	-112	-5	-7	56	4	0	65
126.198	0	102	168	17	115	196	28	101	165	58	103	192	14	4	5	-115	0	-1	-113	-5	-7	55	4	0	65
126.321	0	103	167	16	114	193	26	101	164	59	101	190	14	4	5	-114	-1	-1	-111	-5	-7	55	3	0	65
126.444	0	103	165	15	114	190	26	100	161	57	100	188	14	4	5	-115	0	-1	-111	-5	-7	55	4	0	64
126.566	0	102	165	15	115	191	27	101	161	58	100	189	14	3	5	-116	-1	-1	-113	-5	-5	55	4	0	64
126.689	0	103	165	16	113	191	27	100	162	58	100	188	15	5	5	-115	0	0	-112	-5	-7	54	4	0	64
126.812	0	103	166	17	115	194	28	101	164	58	102	190	13	5	6	-115	-1	0	-112	-5	-6	55	4	0	64
126.935	0	103	168	16	116	195	28	101	164	59	102	191	13	3	5	-114	0	0	-112	-5	-7	56	3	0	65
127.058	0	103	168	17	115	194	27	100	164	58	102	191	14	3	5	-115	0	0	-113	-5	-7	56	4	0	64
127.181	0	102	165	15	113	191	26	100	162	58	100	187	15	4	5	-116	-1	0	-112	-5	-6	55	4	2	64
127.304	0	102	166	15	114	191	27	101	162	58	101	189	14	4	6	-114	0	0	-111	-5	-7	55	4	0	64
127.427	0	103	166	16	114	192	27	100	162	58	101	189	15	3	6	-115	0	0	-112	-6	-6	55	4	0	64
127.549	0	103	167	16	114	194	28	101	164	59	102	190	13	4	6	-115	0	0	-113	-5	-5	56	4	0	64
127.672	0	102	169	16	116	196	27	101	165	60	102	191	14	3	6	-114	0	0	-112	-5	-6	56	4	1	65
127.795	0	104	169	17	115	195	27	101	166	59	103	192	13	4	6	-113	-1	0	-112	-5	-7	56	5	0	64
127.918	0	102	166	15	113	192	27	100	162	58	101	188	14	4	5	-116	0	0	-112	-5	-7	56	4	1	64
128.041	0	103	166	15	115	190	26	101	162	58	101	188	15	5	6	-117	0	-1	-112	-5	-7	55	4	0	64
128.164	0	102	165	16	114	192	27	101	162	59	100	189	14	4	6	-116	0	0	-112	-4	-8	56	4	0	64
128.287	0	102	167	16	114	192	27	100	162	59	101	190	14	4	5	-115	-1	-1	-111	-5	-6	55	5	1	64
128.41	0	103	168	16	115	195	27	101	164	58	102	191	14	5	5	-114	0	0	-114	-5	-7	55	4	0	65
128.532	0	103	169	16	116	197	27	101	166	59	103	193	15	4	6	-114	0	-1	-113	-5	-6	56	5	0	64
128.655	0	102	167	16	115	192	27	100	163	57	102	190	13	4	6	-115	0	0	-112	-5	-6	55	4	1	64
128.778	0	102	166	14	114	191	26	100	162	58	101	189	14	4	5	-115	0	-1	-112	-5	-6	55	5	0	64
128.901	0	103	167	15	115	192	27	101	163	58	100	189	15	4	6	-116	-1	-1	-112	-5	-7	56	4	0	64
129.024	0	102	166	16	114	193	27	100	163	58	101	190	14	4	6	-115	0	0	-112	-6	-7	56	4	0	64
129.147	0	103	168	16	115	195	28	101	165	59	101	191	13	4	6	-114	-1	0	-113	-6	-7	56	4	0	65
129.27	0	103	169	16	115	196	28	101	166	59	102	193	14	4	5	-113	0	0	-113	-5	-7	56	4	0	65
129.393	0	103	166	16	114	193	26	101	163	58	101	189	14	4	6	-115	0	0	-112	-6	-6	56	4	0	64
129.516	0	103	166	15	114	191	27	100	163	58	101	189	15	4	6	-116	-1	-1	-112	-6	-6	55	4	0	64
129.638	0	102	167	15	114	192	26	101	163	58	100	189	14	4	7	-114	0	0	-112	-5	-6	55	4	1	65
129.761	0	102	168	16	114	193	28	100	163	58	101	191	13	4	6	-114	-1	0	-112	-5	-7	56	5	0	65
129.884	0	103	168	16	116	196	27	101	164	59	102	192	14	4	6	-115	0	0	-113	-6	-6	56	4	0	64
130.007	0	104	169	16	116	196	27	100	165	60	103	193	14	4	5	-114	0	-1	-113	-5	-7	57	4	0	65
130.13	0	102	167	15	114	192	26	101	163	57	101	188	14	5	6	-115	-1	0	-112	-6	-7	55	5	1	64
130.253	0	102	166	14	114	191	27	101	162	58	100	188	15	4	6	-116	0	0	-111	-6	-7	55	4	1	64
130.376	0	103	166	14	115	191	27	100	162	58	100	190	15	4	5	-116	0	0	-113	-5	-6	55	4	0	64
130.499	0	103	167	16	115	193	28	101	163	58	101	190	14	4	6	-115	0	0	-112	-4	-6	55	5	0	64
130.621	0	103	167	16	116	195	28	100	164	58	102	191	14	4	6	-114	0	-1	-112	-6	-6	55	4	0	64
130.744	0	103	169	16	116	197	28	101	166	59	103	192	14	4	6	-114	0	-1	-113	-5	-6	56	5	0	64
130.867	0	102	166	16	114	193	26	101	163	58	101	191	14	4	7	-115	0	-1	-112	-5	-6	56	4	0	64
130.99	0	102	165	15	113	191	26	101	162	58	101	189	15	4	6	-116	0	0	-111	-5	-6	55	4	0	64
131.113	0	103	167	15	115	191	26	101	162	58	100	189	15	3	5	-115	0	0	-112	-5	-6	55	5	0	64
131.236	0	102	166	16	115	194	27	101	164	59	101	190	14	3	6	-115	0	0	-112	-6	-6	55	3	0	65
131.359	0	103	167	16	116	195	27	101	164	59	102	191	14	4	6	-115	0	0	-113	-5	-7	56	4	0	64
131.482	0	103	169	17	116	196	27	101	165	59	103	192	14	3	6	-114	0	-1	-113	-4	-7	56	3	0	65
131.604	0	102	166	16	114	192	27	101	162	58	100	190	14	4	5	-115	0	0	-111	-5	-6	55	5	0	64
131.727	0	103	166	15	114	191	27	101	162	58	101	189	15	4	6	-116	0	0	-112	-5	-7	55	4	0	64
131.85	0	103	166	15	113	192	27	100	162	59	101	188	14	4	5	-117	0	-1	-113	-5	-7	55	4	0	64
131.973	0	102	167	15	114	193	27	101	164	58	101	190	14	4	5	-115	0	0	-112	-5	-6	54	4	0	65
132.096	0	103	168	16	116	196	28	101	164	59	102	192	14	5	6	-114	0	-1	-112	-6	-6	56	5	0	64
132.219	0	102	169	17	114	194	27	101	164	59	102	192	14	4	6	-115	0	-1	-112	-5	-7	56	4	0	65
132.342	0	103	164	16	113	191	27	100	161	57	100	188	14	4	6	-117	0	-1	-112	-5	-6	55	4	0	64
132.465	0	101	165	16	114	190	27	101	161	57	100	188	13	4	5	-116	-1	0	-112	-5	-6	55	4	0	64
132.588	0	103	166	15	113	191	26	101	163	58	101	189	14	4	6	-115	0	0	-112	-5	-7	55	4	0	64
132.71	0	103	167	16	115	193	27	100	163	58	102	190	14	5	6	-114	0	0	-112	-5	-7	55	4	0	64
132.833	0	103	168	16	115	195	27	101	164	60	102	191	14	4	6	-115	0	-1	-113	-5	-6	56	4	0	65
132.956	0	103	167	17	114	193	27	101	163	58	101	190	13	4	5	-115	0	0	-112	-5	-7	56	4	1	64
133.079	0	102	165	15	114	190	26	100	161	58	99	188	15	4	7	-116	-1	0	-111	-5	-6	54	4	1	63
133.202	0	103	165	15	113	191	27	100	162	57	100	188	14	4	5	-116	0	0	-112	-6	-6	54	5	0	64
133.325	0	102	165	16	114	191	27	100	162	58	101	189	14	4	5	-117	0	0	-113	-5	-6	54	4	0	65
133.448	0	103	166	16	114	193	28	101	163	60	101	190	14	4	5	-116	0	-1	-112	-6	-7	55	5	0	65
133.571	0	102	168	17	115	195	27	101	164	59	101	191	13	4	5	-114	-1	0	-112	-5	-7	55	4	0	65
133.693	0	103	165	16	114	191	26	100	163	58	101	189	14	4	5	-115	0	-1	-112	-5	-7	55	5	0	64
133.816	0	103	165	16	113	189	27	101	162	58	100	187	14	4	6	-118	-1	0	-112	-6	-6	54	3	0	63
133.939	0	102	165	16	114	191	27	100	161	59	100	189	15	4	6	-117	0	0	-112	-5	-6	54	4	0	64
134.062	0	102	166	16	113	192	27	100	162	58	101	189	14	4	5	-115	0	-1	-112	-6	-7	54	4	0	63
134.185	0	104	167	17	114	193	28	101	163	58	101	189	13	5	6	-115	0	0	-112	-4	-7	55	5	0	64
134.308	0	102	167	17	115	194	27	101	164	59	101	191	13	3	5	-116	0	0	-113	-5	-6	55	4	0	64
134.431	0	102	165	16	113	190	26	100	161	58	99	187	14	4	6	-116	0	0	-111	-5	-6	54	4	1	63
134.554	0	102	164	16	114	189	27	100	160	58	100	187	14	4	5	-116	0	0	-111	-5	-6	54	4	0	64
134.676	0	102	166	16	113	190	27	99	161	59	100	187	14	4	5	-116	0	0	-112	-6	-7	55	3	0	64
134.799	0	103	166	17	114	192	28	101	162	59	101	189	14	4	6	-116	0	0	-112	-4	-6	55	4	0	64
134.922	0	103	166	17	115	194	28	101	164	59	102	189	13	4	5	-115	0	-1	-112	-5	-8	55	4	0	65
135.045	0	104	168	18	115	194	28	101	164	59	101	190	13	4	5	-114	0	0	-111	-5	-6	55	4	0	64
135.168	0	102	165	17	113	190	26	101	160	57	100	188	14	4	6	-117	0	-1	-112	-6	-6	54	5	0	64
135.291	0	103	165	16	113	190	25	100	160	58	101	187	15	3	6	-118	0	0	-112	-5	-6	54	4	0	64
135.414	0	102	165	16	113	190	27	100	161	58	100	188	14	4	6	-117	0	0	-112	-5	-7	54	4	0	63
135.537	0	103	165	17	114	192	28	100	162	58	101	188	13	4	6	-116	0	0	-112	-6	-6	54	4	0	64
135.66	0	103	167	17	114	193	27	100	162	59	101	190	14	5	5	-115	0	-1	-113	-5	-7	54	4	0	65
135.782	0	102	167	17	115	195	27	100	163	60	102	190	14	4	5	-116	0	0	-113	-5	-7	55	3	0	64
135.905	0	102	164	16	113	190	27	100	161	57	100	188	14	4	6	-116	0	-1	-111	-6	-6	54	4	0	63
136.028	0	102	165	16	113	190	27	100	161	58	100	187	14	5	6	-117	0	0	-112	-5	-6	54	4	0	64
136.151	0	102	166	16	113	190	27	100	161	59	100	187	14	5	6	-117	0	-1	-112	-5	-7	54	5	0	64
136.274	0	102	166	17	113	192	28	101	162	59	100	189	13	4	6	-115	-1	0	-113	-5	-6	54	4	0	64
136.397	0	103	167	17	115	194	27	101	164	59	101	190	14	4	6	-114	0	0	-111	-5	-7	55	5	0	65
136.52	0	102	168	18	116	194	28	101	164	58	102	189	13	4	6	-115	0	-1	-112	-4	-6	56	4	0	64
136.643	0	102	165	16	113	191	27	100	161	58	100	185	14	4	5	-117	0	0	-112	-5	-7	54	4	2	63
136.765	0	102	165	16	113	189	27	100	161	58	100	188	14	4	6	-117	0	0	-112	-5	-6	54	4	0	64
136.888	0	103	165	16	113	189	27	100	161	59	100	187	15	4	5	-116	-1	0	-111	-5	-6	54	4	0	64
137.011	0	102	165	16	115	191	27	100	162	60	101	187	14	3	5	-115	0	-1	-113	-5	-7	53	4	0	64
137.134	0	103	167	17	114	193	28	100	164	59	102	189	14	4	6	-116	0	0	-112	-5	-7	55	5	0	65
137.257	0	102	168	17	116	195	27	101	164	59	102	191	14	4	7	-115	0	0	-114	-5	-6	55	4	0	64
137.38	0	102	166	17	114	192	26	100	162	58	101	187	13	4	5	-115	-1	0	-111	-6	-7	55	4	1	64
137.503	0	102	165	16	113	190	26	100	160	57	100	186	14	4	6	-116	0	0	-111	-6	-6	54	4	0	63
137.626	0	102	164	16	113	190	26	100	160	58	101	187	15	3	6	-117	0	0	-112	-6	-7	54	5	0	64
137.748	0	102	165	17	114	190	28	101	161	59	100	187	14	5	6	-116	0	0	-112	-5	-7	54	4	0	64
137.871	0	102	166	17	114	193	27	101	162	59	102	189	13	4	6	-115	0	0	-112	-5	-6	55	5	0	64
137.994	0	102	167	17	115	194	27	100	164	59	102	190	14	4	7	-114	0	-1	-113	-5	-6	55	4	1	64
138.117	0	103	166	17	113	191	26	100	162	57	100	188	14	4	6	-117	0	0	-113	-5	-6	55	4	0	64
138.24	0	102	164	16	114	189	26	100	161	59	100	187	14	4	6	-117	0	0	-112	-5	-7	54	4	0	64
138.363	0	102	164	16	114	190	27	99	161	58	100	187	14	4	5	-117	0	0	-112	-5	-6	54	4	0	63
138.486	0	103	165	17	114	192	28	100	162	59	101	188	14	4	6	-115	-1	0	-112	-5	-6	54	4	0	65
138.609	0	103	167	17	115	194	28	100	163	59	102	190	14	4	5	-116	0	-1	-113	-5	-7	55	4	0	65
138.732	0	103	168	18	116	196	27	101	165	59	103	191	14	4	6	-115	0	-1	-113	-5	-6	55	4	0	65
138.854	0	103	165	16	114	191	27	100	162	58	100	187	14	4	5	-115	0	0	-112	-5	-6	54	4	1	64
138.977	0	102	165	16	114	190	26	100	160	57	100	186	15	3	6	-117	0	0	-111	-5	-6	54	4	1	64
139.1	0	103	164	16	114	190	26	100	161	58	100	187	15	4	6	-116	-1	-1	-113	-5	-6	54	5	1	64
139.223	0	102	165	18	114	192	27	100	162	59	101	188	15	4	6	-116	0	0	-111	-5	-6	55	5	0	63
139.346	0	102	167	17	115	193	28	100	163	59	101	189	13	4	6	-114	0	-1	-112	-6	-7	54	4	0	64
139.469	0	102	167	17	116	195	27	100	165	59	102	191	14	4	6	-115	0	0	-112	-6	-6	56	4	0	65
139.592	0	103	166	17	115	192	26	100	162	58	101	188	13	5	6	-116	0	0	-112	-6	-6	54	4	1	63
139.715	0	102	164	16	114	190	26	100	160	58	100	188	14	3	6	-117	0	0	-112	-5	-6	54	4	0	63
139.837	0	102	165	16	113	190	27	100	162	58	100	187	14	4	6	-116	0	0	-111	-5	-6	55	4	0	64
139.96	0	102	165	16	114	191	28	100	162	58	101	188	14	4	5	-116	0	-1	-112	-5	-6	55	4	0	64
140.083	0	102	167	17	115	193	27	100	163	59	101	189	14	4	6	-116	0	0	-113	-5	-6	55	4	1	64
140.206	0	102	167	18	115	194	27	101	164	59	102	190	14	4	5	-115	0	0	-113	-5	-6	55	4	0	65
140.329	0	102	165	16	113	190	27	100	160	58	100	188	14	5	6	-116	0	0	-111	-6	-6	55	5	1	64
140.452	0	102	164	16	114	190	27	100	160	58	100	187	14	4	6	-116	-1	0	-112	-6	-6	55	4	0	64
140.575	0	103	165	16	113	191	26	101	161	59	100	188	14	4	5	-117	0	0	-112	-5	-6	54	5	0	64
140.698	0	102	165	17	114	193	27	101	162	59	101	189	14	5	5	-116	0	0	-112	-5	-6	55	4	0	64
140.82	0	102	168	16	115	193	27	101	163	59	101	189	14	4	5	-114	0	-1	-112	-5	-6	54	4	0	64
140.943	0	103	167	17	115	194	27	100	163	59	101	190	12	4	5	-115	0	0	-112	-5	-6	55	4	0	65
141.066	0	102	164	15	113	190	27	101	161	58	99	187	14	4	6	-117	0	-1	-112	-6	-7	55	4	0	64
141.189	0	103	165	16	114	189	27	100	161	57	100	187	14	4	6	-116	-1	0	-112	-5	-6	53	3	0	64
141.312	0	102	165	16	113	190	27	100	161	58	100	187	14	4	5	-116	0	0	-112	-5	-6	54	4	0	64
141.435	0	102	165	17	114	193	28	101	161	59	101	188	13	5	6	-116	0	0	-112	-6	-6	54	5	0	65
141.558	0	103	166	17	115	193	28	100	162	59	101	189	13	5	5	-116	-1	0	-113	-5	-6	55	4	0	64
141.681	0	103	166	18	115	192	26	100	162	58	102	189	14	4	6	-115	0	-1	-112	-5	-7	55	5	0	64
141.804	0	102	164	16	113	189	26	99	160	57	99	185	14	4	6	-116	0	0	-111	-5	-7	55	4	1	63
141.926	0	102	164	15	113	189	26	100	160	58	99	187	15	4	5	-118	0	0	-112	-5	-6	53	5	0	64
142.049	0	102	164	16	113	190	27	101	160	58	100	187	13	4	5	-117	0	0	-112	-5	-6	54	4	0	64
142.172	0	102	166	17	114	192	27	101	162	58	101	188	14	4	4	-116	0	0	-112	-5	-6	54	5	0	64
142.295	0	103	166	17	115	193	28	101	163	58	102	189	13	4	6	-115	0	0	-113	-5	-6	55	5	0	64
142.418	0	102	167	18	113	191	26	99	162	57	100	189	14	4	6	-116	0	0	-112	-5	-7	54	4	0	63
142.541	0	102	164	16	112	189	26	100	160	58	100	186	14	4	6	-117	-1	0	-112	-6	-7	54	5	1	64
142.664	0	102	165	16	113	189	26	100	160	59	100	187	15	4	6	-116	-1	0	-111	-6	-6	53	5	0	64
142.787	0	103	165	17	114	191	27	100	161	58	100	187	14	4	6	-117	0	0	-112	-5	-6	53	4	0	64
142.909	0	102	166	17	114	193	28	99	163	60	101	189	13	4	6	-116	0	0	-113	-5	-6	54	4	0	64
143.032	0	103	167	18	114	195	28	100	163	59	102	191	14	4	6	-116	0	-1	-113	-5	-6	55	4	0	64
143.155	0	102	164	19	114	191	26	101	160	57	100	187	14	4	6	-117	-1	0	-112	-6	-6	54	4	2	64
143.278	0	102	163	17	113	189	26	100	160	57	100	186	14	4	6	-117	0	0	-111	-5	-7	54	4	0	63
143.401	0	102	163	17	113	189	26	100	159	58	99	186	14	4	5	-118	0	-1	-112	-5	-6	54	4	0	63
143.524	0	102	164	16	113	190	27	100	160	59	100	187	13	4	5	-118	0	0	-112	-5	-6	53	5	1	64
143.647	0	102	166	17	114	192	27	100	161	59	101	188	14	3	6	-116	0	0	-111	-6	-6	53	5	0	64
143.77	0	102	166	18	114	194	28	100	163	59	101	189	13	4	6	-115	-1	-1	-113	-5	-6	54	4	0	65
143.892	0	103	165	19	114	192	27	100	161	58	99	188	13	4	6	-117	0	0	-112	-5	-6	54	5	0	64
144.015	0	102	164	17	113	189	26	100	158	58	99	186	14	4	5	-118	0	0	-112	-5	-7	53	4	1	62
144.138	0	102	163	18	113	189	26	99	159	58	99	186	14	4	5	-118	0	0	-112	-4	-7	53	4	0	64
144.261	0	102	163	17	114	189	26	100	160	59	101	186	14	4	5	-118	0	0	-111	-4	-6	53	5	0	64
144.384	0	102	165	18	114	191	27	100	160	59	101	187	14	4	5	-117	-1	0	-113	-5	-6	53	4	0	64
144.507	0	102	166	17	115	194	27	101	161	60	101	190	14	4	5	-117	0	0	-113	-5	-6	54	4	0	64
144.63	0	102	165	18	114	191	26	100	161	58	101	189	13	4	5	-116	0	0	-112	-6	-7	53	4	0	63
144.753	0	102	164	17	113	188	27	99	158	58	100	186	14	4	5	-118	-1	0	-112	-4	-6	52	4	0	63
144.876	0	103	163	18	112	189	26	100	159	58	100	186	14	4	5	-120	0	-1	-113	-5	-7	54	4	0	64
144.998	0	102	163	17	113	190	27	101	159	58	100	186	14	4	5	-117	0	-1	-113	-5	-7	52	4	0	63
145.121	0	103	165	18	114	193	27	100	161	59	101	189	13	4	6	-117	0	0	-112	-5	-6	53	3	0	64
145.244	0	103	166	19	115	194	28	100	162	59	101	190	13	4	5	-117	-1	0	-111	-5	-6	54	4	0	64
145.367	0	103	165	19	114	193	27	100	161	58	101	188	14	5	6	-117	0	0	-112	-6	-7	53	4	0	64
145.49	0	101	163	17	113	188	26	100	159	58	100	186	14	4	5	-119	0	0	-112	-5	-7	53	4	1	63
145.613	0	102	163	18	113	188	26	100	158	58	100	186	13	4	6	-118	0	0	-112	-5	-5	53	4	0	63
145.736	0	102	164	17	113	189	27	100	159	59	100	186	14	4	6	-118	0	0	-112	-5	-6	52	4	0	64
145.859	0	102	165	18	114	191	28	100	161	59	101	188	13	4	6	-117	0	0	-113	-6	-6	53	5	0	64
145.981	0	103	165	18	116	193	27	101	162	59	101	189	14	4	5	-117	-1	0	-113	-5	-7	53	4	0	64
146.104	0	103	167	19	115	194	27	101	163	59	102	190	13	4	5	-115	0	0	-112	-5	-7	54	5	0	64
146.227	0	102	164	17	113	190	27	100	159	58	100	186	14	3	5	-117	-1	0	-111	-5	-6	53	5	1	63
146.35	0	102	163	17	114	189	26	100	159	58	100	186	14	4	5	-119	-1	0	-113	-5	-6	52	4	0	63
146.473	0	102	164	18	113	189	27	100	159	58	100	187	13	4	5	-119	0	0	-112	-6	-6	52	5	0	63
146.596	0	103	164	17	114	191	28	100	160	59	101	188	13	4	6	-117	0	-1	-112	-5	-6	52	5	0	64
146.719	0	103	165	19	115	192	27	101	162	59	102	188	14	4	7	-117	0	0	-113	-5	-6	53	4	0	63
146.842	0	103	167	19	115	193	27	100	163	59	102	190	14	4	6	-118	0	-1	-113	-5	-6	54	5	0	65
146.964	0	103	163	18	113	191	27	100	159	58	100	185	13	5	6	-119	0	1	-112	-5	-6	53	4	2	64
147.087	0	103	162	18	113	189	27	100	160	59	101	187	13	4	6	-117	0	0	-112	-5	-5	53	5	0	64
147.21	0	102	164	18	114	189	27	100	159	58	100	186	13	3	6	-118	-1	0	-112	-5	-6	52	4	0	63
147.333	0	103	165	18	114	191	27	100	160	59	101	187	13	4	5	-117	0	0	-114	-5	-6	53	4	0	64
147.456	0	102	166	18	115	193	28	101	162	59	102	189	13	3	6	-116	0	-1	-113	-6	-6	53	4	0	64
147.579	0	103	167	18	116	196	28	100	163	60	102	191	14	5	5	-115	0	0	-112	-5	-6	54	4	0	64
147.702	0	102	164	18	113	192	27	100	160	58	100	186	13	4	6	-118	-2	1	-112	-5	-6	52	5	2	64
147.825	0	103	163	18	112	189	27	100	159	58	100	186	13	4	6	-120	-1	0	-112	-5	-7	52	5	0	63
147.948	0	102	162	18	113	189	26	100	159	59	99	186	14	4	5	-118	0	0	-112	-5	-6	52	4	0	63
148.07	0	103	164	17	114	191	28	99	160	59	101	187	13	4	6	-118	-1	0	-112	-5	-6	52	3	0	64
148.193	1	102	165	19	115	193	28	100	161	59	101	189	14	4	5	-117	0	0	-112	-6	-7	52	4	0	64
148.316	0	103	166	18	115	195	28	102	162	60	103	190	13	4	6	-117	0	0	-114	-5	-7	54	4	0	64
148.439	0	102	166	19	115	193	26	101	161	58	101	191	13	4	5	-117	0	-1	-113	-5	-6	53	4	0	64
148.562	0	101	163	17	113	190	27	101	158	58	100	186	13	4	6	-118	0	0	-112	-5	-6	53	4	1	63
148.685	0	102	164	18	114	189	27	100	159	58	100	186	13	4	6	-118	0	0	-111	-5	-6	53	4	0	64
148.808	0	102	163	18	114	191	28	100	159	58	100	187	13	4	5	-119	0	0	-113	-5	-7	52	4	1	63
148.931	0	102	165	18	114	192	27	100	161	59	101	188	14	5	5	-117	0	0	-112	-5	-6	53	4	0	64
149.053	0	103	165	19	115	194	28	100	162	59	102	190	13	4	6	-116	-1	0	-112	-5	-6	53	5	0	64
149.176	0	103	165	19	115	194	27	100	161	58	101	188	13	4	5	-117	0	0	-112	-4	-7	53	4	0	64
149.299	0	103	163	18	113	190	27	101	158	58	99	185	13	4	5	-119	0	0	-113	-5	-7	52	5	1	63
149.422	0	102	163	18	113	190	26	101	159	58	101	187	14	4	7	-118	0	0	-112	-5	-6	52	4	0	64
149.545	0	102	164	18	114	191	28	100	159	58	100	188	13	4	6	-118	0	0	-112	-5	-5	53	4	0	63
149.668	0	103	165	17	114	192	28	100	161	59	102	189	13	3	6	-117	0	0	-112	-6	-6	52	5	0	63
149.791	0	103	166	18	116	196	27	101	162	60	102	191	13	4	6	-117	0	0	-113	-5	-7	53	3	0	65
149.914	0	102	166	19	115	194	27	100	162	59	101	189	13	4	5	-116	-1	0	-113	-5	-6	53	4	1	63
150.036	0	102	163	17	113	191	26	99	159	57	100	185	14	4	6	-118	0	0	-112	-5	-7	53	5	2	62
150.159	0	102	163	18	114	190	27	100	158	57	100	186	14	4	5	-119	0	-1	-112	-5	-6	52	4	0	63
150.282	0	102	163	17	114	190	27	100	158	58	100	186	13	4	5	-118	0	0	-113	-5	-7	52	4	0	63
150.405	0	102	164	18	115	192	27	101	160	59	101	188	14	3	5	-118	-1	0	-112	-4	-6	52	4	0	63
150.528	0	102	166	18	115	194	27	100	161	59	102	190	14	4	6	-116	0	-1	-112	-5	-7	52	4	0	64
150.651	0	102	166	19	116	194	27	100	162	59	102	190	14	4	6	-117	0	0	-113	-5	-7	54	4	0	64
150.774	0	102	164	17	113	191	26	100	158	58	100	185	14	4	6	-119	0	1	-113	-5	-6	52	4	2	62
150.897	0	101	163	17	113	190	27	100	158	58	101	186	14	4	7	-118	-1	0	-111	-5	-6	52	4	1	63
151.02	0	102	163	18	114	189	27	100	158	58	100	186	13	5	6	-118	0	-1	-112	-5	-6	52	4	0	64
151.142	0	102	164	18	114	191	27	100	160	58	101	186	14	4	5	-118	0	0	-113	-5	-6	53	4	1	64
151.265	0	102	165	19	115	193	28	100	161	59	102	188	13	4	5	-117	0	0	-113	-5	-6	53	3	0	64
151.388	0	103	165	20	115	193	26	101	161	59	102	188	13	4	5	-116	0	0	-112	-5	-7	53	5	0	63
151.511	0	102	163	18	113	189	26	99	158	57	100	186	13	3	5	-118	0	0	-112	-5	-6	52	5	0	63
151.634	0	102	163	17	113	190	27	100	158	59	101	186	13	5	6	-119	0	0	-114	-6	-7	52	5	0	63
151.757	0	102	163	18	114	190	27	100	158	58	100	187	13	4	6	-119	0	0	-112	-5	-6	52	4	0	63
151.88	0	102	164	18	115	191	28	99	160	60	101	187	13	4	5	-118	-1	-1	-112	-5	-6	53	5	0	64
152.003	0	102	166	19	115	194	27	100	161	59	102	189	13	4	6	-116	0	-1	-112	-5	-6	53	5	0	63
152.125	0	102	165	19	115	192	27	99	160	57	101	187	12	4	6	-118	-1	0	-113	-5	-7	53	4	1	64
152.248	0	103	163	18	113	189	27	100	157	58	100	184	13	4	6	-119	-1	0	-113	-5	-6	52	4	1	62
152.371	0	102	163	19	114	189	27	101	158	58	101	186	13	4	6	-118	0	0	-112	-5	-6	52	5	0	63
152.494	0	102	163	18	114	189	27	100	158	58	101	186	13	4	6	-118	0	-1	-112	-5	-6	52	5	0	63
152.617	0	102	163	18	115	192	28	100	160	59	102	188	13	3	6	-117	0	-1	-113	-5	-7	52	4	0	63
152.74	0	102	166	19	115	194	28	101	161	58	101	189	14	4	6	-117	0	0	-113	-4	-7	52	4	0	64
152.863	0	102	163	19	114	191	26	100	159	58	101	186	13	4	5	-117	0	0	-111	-5	-6	52	5	0	63
152.986	0	101	162	18	114	188	27	100	157	57	99	184	13	4	5	-119	0	-1	-111	-5	-6	52	5	0	63
153.108	0	101	163	18	114	189	27	100	157	58	100	185	13	4	5	-120	-1	0	-113	-5	-6	52	4	0	63
153.231	0	102	163	18	114	190	27	100	158	58	100	186	13	4	5	-119	0	0	-113	-6	-6	52	5	0	63
153.354	0	102	164	18	114	191	28	100	160	59	102	187	13	4	5	-117	0	-1	-112	-6	-6	52	4	0	64
153.477	0	102	166	19	116	193	28	100	161	59	102	188	14	4	5	-116	0	0	-113	-6	-6	53	5	0	64
153.6	0	102	163	19	114	190	26	100	158	58	100	186	13	4	5	-119	-1	0	-113	-5	-6	52	4	0	63
153.723	0	101	162	18	114	188	27	99	157	58	100	185	13	5	5	-119	0	-1	-112	-6	-6	52	4	0	63
153.846	0	101	163	19	114	189	27	100	158	57	100	185	12	5	5	-118	0	0	-112	-5	-6	52	5	0	62
153.969	0	102	164	19	115	190	28	100	158	58	101	186	13	4	6	-119	0	0	-112	-6	-6	52	5	1	63
154.092	0	103	165	18	114	192	27	100	161	59	102	187	13	3	6	-119	0	0	-114	-5	-5	52	4	0	64
154.214	0	103	165	20	115	192	26	100	160	58	102	188	14	4	6	-117	-1	-1	-113	-5	-7	52	3	0	64
154.337	0	102	162	18	113	188	27	99	157	57	100	186	13	4	5	-118	0	0	-112	-5	-6	52	4	0	62
154.46	0	102	162	17	113	188	27	100	157	58	100	185	14	4	5	-119	0	0	-113	-4	-6	51	5	0	63
154.583	0	101	163	18	113	189	27	99	158	58	100	185	13	3	5	-119	0	-1	-112	-5	-7	51	4	0	63
154.706	0	102	163	19	115	191	28	99	159	58	101	187	13	4	6	-117	0	0	-112	-5	-6	52	5	0	64
154.829	0	102	165	19	114	193	28	100	160	58	101	188	13	4	6	-116	0	-1	-112	-5	-6	52	4	0	64
154.952	0	102	164	20	113	191	26	100	159	57	102	188	13	4	5	-118	0	0	-112	-6	-6	52	3	0	63
155.075	0	102	161	18	113	187	27	100	157	58	100	185	13	4	5	-120	0	0	-113	-5	-6	51	4	0	63
155.197	0	102	162	19	112	188	27	99	156	57	99	185	13	3	5	-119	0	0	-112	-6	-6	51	4	0	64
155.32	0	102	162	19	114	191	28	99	157	58	100	187	13	4	5	-118	0	0	-113	-5	-6	51	4	0	63
155.443	0	102	164	18	115	193	28	100	158	59	101	188	13	4	6	-118	-1	0	-113	-5	-5	52	5	0	64
155.566	0	102	165	20	115	193	26	100	160	58	102	190	14	5	6	-117	0	0	-113	-5	-6	53	4	0	64
155.689	0	101	162	20	113	191	26	100	158	57	100	185	13	4	6	-118	0	0	-111	-5	-6	51	4	2	62
155.812	0	102	163	18	113	189	27	100	157	58	100	186	13	4	6	-118	0	-1	-112	-5	-6	51	3	0	63
155.935	0	102	163	19	113	190	27	99	159	58	100	186	13	4	5	-119	0	0	-113	-6	-7	52	5	0	63
156.058	0	102	163	18	114	192	28	100	159	58	101	187	13	4	5	-118	0	0	-113	-6	-6	52	4	0	63
156.18	0	102	165	19	115	194	27	100	160	60	102	189	14	4	6	-116	0	0	-112	-5	-7	53	3	0	65
156.303	0	102	163	20	114	191	26	100	159	58	101	188	13	4	5	-117	-1	0	-112	-5	-6	52	4	0	63
156.426	0	101	163	17	113	190	27	100	157	58	100	187	13	3	6	-119	-1	-1	-113	-5	-5	52	5	0	64
156.549	0	102	163	18	114	190	28	100	158	58	100	187	13	4	5	-119	0	-1	-112	-5	-6	52	4	0	63
156.672	0	102	164	18	114	192	27	100	159	59	101	188	13	4	6	-118	-1	0	-112	-5	-6	52	4	0	64
156.795	0	103	164	17	115	193	28	100	160	59	102	188	14	4	5	-117	0	0	-112	-5	-7	51	4	0	64
156.918	0	102	164	18	113	191	27	100	159	58	101	188	13	4	5	-118	0	0	-112	-5	-5	52	4	0	63
157.041	0	102	163	18	113	190	27	101	159	58	100	188	14	4	5	-119	-1	0	-113	-5	-6	53	4	0	64
157.164	0	101	163	18	114	190	27	100	159	58	101	187	14	3	6	-118	0	0	-112	-5	-7	52	4	0	63
157.286	0	102	164	18	114	192	28	100	159	59	102	188	13	4	5	-118	0	0	-112	-6	-6	53	3	0	63
157.409	0	102	165	20	115	194	28	101	161	58	101	189	14	4	5	-117	0	0	-113	-6	-6	53	4	0	65
157.532	0	103	163	19	113	192	27	100	159	57	100	187	13	5	5	-119	0	0	-112	-5	-6	52	5	1	64
157.655	0	102	162	18	113	189	26	100	157	58	100	186	13	5	5	-117	0	0	-111	-6	-6	52	3	0	63
157.778	0	102	163	18	113	189	27	100	158	59	100	187	13	4	5	-117	0	-1	-112	-6	-6	51	4	0	63
157.901	0	102	163	19	114	191	28	100	159	58	101	187	13	4	5	-117	0	-1	-113	-6	-6	53	5	0	64
158.024	0	102	164	20	115	193	28	99	160	58	102	189	13	4	6	-117	0	0	-113	-5	-7	52	4	0	64
158.147	0	102	163	19	112	189	27	100	159	58	100	187	13	4	5	-117	0	0	-111	-5	-6	52	4	0	63
158.269	0	102	162	18	113	189	27	100	157	58	100	185	13	5	5	-119	0	0	-112	-4	-6	52	4	1	63
158.392	0	102	162	18	113	189	27	100	158	58	100	185	12	5	5	-119	-1	0	-114	-5	-7	51	4	0	63
158.515	0	102	164	19	114	190	28	100	158	58	99	186	13	5	6	-117	0	0	-112	-5	-5	51	4	0	64
158.638	0	102	164	18	115	192	28	100	159	59	102	187	13	4	5	-117	-1	0	-112	-5	-6	52	4	0	63
158.761	0	101	163	18	113	190	26	100	159	58	100	185	13	4	5	-118	0	0	-113	-4	-6	52	5	1	64
158.884	0	102	162	18	112	188	27	100	157	58	100	183	13	3	5	-119	-1	0	-113	-6	-6	52	4	1	63
159.007	0	102	162	18	113	189	27	99	157	58	99	185	13	3	6	-118	0	0	-112	-5	-6	51	5	0	63
159.13	0	102	162	18	113	189	28	100	158	59	100	185	13	4	5	-118	0	-1	-112	-6	-5	52	3	0	64
159.252	0	102	164	19	114	191	28	99	159	59	101	186	13	4	5	-118	-1	0	-113	-6	-6	52	5	0	64
159.375	0	102	164	19	114	189	27	100	159	59	100	186	13	4	5	-118	0	-1	-113	-5	-6	53	4	0	64
159.498	0	102	162	18	112	187	27	99	157	58	99	184	12	4	5	-118	0	0	-112	-5	-6	51	5	1	63
159.621	0	101	162	19	113	188	27	99	158	58	99	184	13	3	5	-118	0	0	-112	-5	-6	51	4	0	63
159.744	0	102	163	18	114	189	27	100	158	58	99	184	14	4	5	-118	0	0	-113	-5	-6	52	3	0	64
159.867	0	102	164	19	114	191	28	100	159	59	100	186	12	4	6	-118	-1	0	-113	-6	-6	52	5	0	63
159.99	0	102	164	19	114	191	27	99	160	59	101	187	13	4	5	-116	0	0	-112	-5	-7	52	4	0	64
160.113	0	102	161	19	112	188	27	99	157	58	98	182	13	5	5	-118	-1	1	-111	-5	-6	52	4	2	63
160.236	0	102	162	18	112	187	27	99	158	58	98	183	13	3	6	-119	0	-1	-112	-5	-5	51	4	0	64
160.358	0	102	163	17	113	188	27	100	157	59	100	184	13	4	5	-119	0	-1	-112	-5	-6	52	4	0	63
160.481	0	102	163	18	113	189	27	100	158	59	100	184	13	5	5	-117	0	0	-112	-5	-7	52	5	0	64
160.604	0	102	164	18	114	190	28	100	160	59	100	186	13	4	5	-116	0	0	-112	-5	-6	52	4	0	65
160.727	0	101	164	19	113	190	27	100	160	58	100	186	13	4	5	-117	0	0	-112	-5	-6	52	4	1	65
160.85	0	102	162	18	112	187	26	100	157	58	98	181	13	4	5	-118	0	1	-112	-6	-6	52	4	1	64
160.973	0	102	163	18	112	187	27	99	158	58	99	184	13	5	5	-118	0	0	-112	-5	-6	52	4	0	63
161.096	0	102	163	18	113	188	27	100	157	58	99	184	13	3	6	-117	-1	0	-112	-4	-7	52	4	0	64
161.219	0	101	163	18	113	190	27	99	159	59	100	185	13	4	5	-117	0	-1	-112	-6	-6	52	4	0	64
161.341	0	101	164	19	114	191	27	100	160	59	100	187	14	4	5	-117	0	0	-113	-5	-7	53	4	0	64
161.464	0	102	165	19	113	190	27	100	159	59	100	185	13	4	5	-116	0	0	-112	-5	-6	53	5	1	64
161.587	0	101	161	17	112	186	27	100	157	58	99	183	13	3	5	-118	0	0	-111	-5	-6	52	4	0	63
161.71	0	101	162	18	113	187	28	99	157	58	99	184	13	4	6	-119	0	0	-112	-5	-6	52	4	0	63
[truncated: 1,408 more rows]

## Sheet: Add_info
Time	Marker	Accel_x	Accel_y	Accel_z	Gyro_x	Gyro_y	Gyro_z	Magnet_x	Magnet_y	Magnet_z	battery		ld_gain	pd_gain
[truncated: 2,723 more rows]
