# Supplementary material for: Charitable crowdfunding donation-intention estimation depending on emotional project images using fNIRS-based functional connectivity
Source: PLoS One. 2024 May 8;19(5):e0303144. doi: 10.1371/journal.pone.0303144 (PMC11078340; doi:10.1371/journal.pone.0303144)
Supplement: S1 File — (ZIP) [file pone.0303144.s001.zip › Some donation dataset/negative/subject41.xlsx]

## Sheet: D780
	SNR :	50	50	58	49	49	56	45	52	59	54	53	51	53	58	45
Time	Marker	ch1	ch2	ch3	ch4	ch5	ch6	ch7	ch8	ch9	ch10	ch11	ch12	ch13	ch14	ch15
0.24576	0	814	431	310	276	304	368	179	186	255	241	317	243	258	492	438
0.36864	0	814	431	310	276	304	368	179	186	255	241	317	243	258	492	438
0.49152	0	825	444	290	270	301	369	176	192	255	240	317	251	261	499	443
0.6144	0	831	438	291	271	301	363	178	200	264	240	318	253	263	501	445
0.73728	0	845	436	291	271	300	361	179	205	269	241	319	252	264	504	447
0.86016	0	865	434	294	272	301	361	179	197	269	242	319	252	265	507	448
0.98304	0	856	433	296	273	301	362	180	201	269	241	320	249	265	509	449
1.10592	0	853	428	292	270	297	360	178	205	268	239	318	247	262	506	448
1.2288	0	854	429	292	271	296	360	179	203	269	239	320	248	261	506	448
1.35168	0	866	430	293	270	296	361	178	197	268	239	319	248	262	507	449
1.47456	0	854	432	293	271	298	361	179	200	268	239	320	249	265	509	448
1.59744	0	852	432	294	274	299	362	180	206	269	242	320	250	266	511	450
1.72032	0	851	431	295	273	300	362	180	203	270	240	320	248	263	509	447
1.8432	0	864	428	292	270	293	358	176	196	268	236	318	247	261	505	447
1.96608	0	854	428	291	270	295	359	177	199	267	237	317	247	261	505	447
2.08896	0	852	428	292	270	296	359	177	205	267	239	318	248	263	506	447
2.21184	0	855	431	293	272	297	360	179	202	270	240	319	250	264	508	447
2.33472	0	868	433	294	274	300	362	180	198	270	240	320	250	265	510	448
2.4576	0	857	430	293	272	298	361	178	200	267	238	318	248	261	508	448
2.58048	0	861	428	290	270	293	358	176	204	267	237	317	248	260	506	447
2.70336	0	855	429	292	270	295	358	176	201	268	238	318	248	261	506	446
2.82624	0	866	430	292	272	297	359	176	196	269	238	318	249	263	507	445
2.94912	0	857	432	293	274	297	361	178	200	267	240	318	250	264	509	447
3.072	0	868	434	294	275	300	363	180	205	268	242	320	250	265	510	448
3.19488	0	856	431	293	272	297	361	177	202	269	238	319	248	261	508	446
3.31776	0	863	429	292	271	295	359	176	197	267	236	317	247	261	507	445
3.44064	0	854	430	292	272	295	360	177	199	267	237	317	248	262	507	446
3.56352	0	866	431	293	272	298	361	180	205	267	240	320	250	264	509	447
3.6864	0	854	433	293	274	299	361	179	203	269	241	321	250	265	511	447
3.80928	0	864	434	295	276	301	362	180	197	268	240	321	250	265	512	446
3.93216	0	852	430	293	271	297	360	177	200	266	237	318	247	262	508	445
4.05504	0	866	430	293	272	297	359	179	204	268	238	318	249	261	507	446
4.17792	0	856	431	293	273	297	360	179	201	269	239	319	249	262	509	447
4.3008	0	863	433	294	274	299	361	180	197	269	239	319	250	264	510	447
4.42368	0	854	434	295	276	301	362	180	201	268	241	321	250	265	512	447
4.54656	0	867	432	295	275	300	361	179	206	268	239	320	248	262	510	447
4.66944	0	856	429	293	273	295	359	177	201	268	239	318	247	261	507	446
4.79232	0	862	430	293	274	297	359	176	196	267	237	318	248	262	507	445
4.9152	0	852	432	292	273	298	361	179	200	267	238	318	248	263	508	448
5.03808	0	866	433	294	274	299	362	181	205	268	242	320	249	264	510	448
5.16096	0	856	433	296	276	302	362	182	203	268	241	321	250	264	511	448
5.28384	0	860	430	292	272	297	359	176	196	267	236	318	247	260	508	447
5.40672	0	852	428	292	272	295	359	176	200	266	236	318	247	259	507	447
5.5296	0	866	429	291	272	296	360	178	205	267	238	320	247	261	509	449
5.65248	0	855	430	293	273	299	360	179	202	268	239	319	249	263	510	448
5.77536	0	859	432	293	276	300	361	180	197	268	240	320	250	264	510	448
5.89824	0	853	431	294	274	300	361	179	200	267	239	319	248	262	510	447
6.02112	0	864	427	291	271	294	358	176	205	266	236	317	246	259	505	446
6.144	0	853	428	291	271	296	358	175	200	267	236	317	247	261	506	445
6.26688	0	857	428	292	272	295	359	177	195	266	237	318	248	262	507	445
6.38976	0	851	430	294	273	298	360	179	201	266	238	319	249	263	508	446
6.51264	0	857	431	294	275	301	361	179	206	268	240	320	250	263	511	448
6.63552	0	853	430	294	273	300	361	177	201	267	239	319	248	261	509	446
6.7584	0	856	427	290	271	295	358	175	195	266	235	317	246	259	506	446
6.88128	0	851	428	292	271	297	359	176	201	266	236	317	248	259	506	447
7.00416	0	856	430	292	271	297	359	177	205	267	238	317	248	261	508	449
7.12704	0	854	430	294	272	299	360	179	201	268	239	319	249	263	509	446
7.24992	0	858	433	294	274	302	361	179	197	267	240	319	250	264	511	446
7.3728	0	852	431	293	272	300	361	178	201	267	238	319	248	261	509	446
7.49568	0	855	429	291	271	297	359	177	204	266	238	318	247	259	506	445
7.61856	0	862	430	292	271	297	359	177	200	267	238	319	248	262	507	444
7.74144	0	857	431	292	271	299	360	177	197	267	238	318	249	262	508	445
7.86432	0	850	432	294	273	300	361	179	203	267	241	319	250	263	510	446
7.9872	0	857	433	295	276	303	362	182	207	268	242	320	251	263	511	445
8.11008	0	861	431	294	274	299	360	177	200	268	239	319	248	262	509	445
8.23296	0	857	430	293	273	297	359	178	196	267	238	319	248	262	507	445
8.35584	0	850	430	293	273	298	360	178	202	266	239	318	249	262	508	446
8.47872	0	858	431	293	274	300	361	179	205	268	242	319	249	264	509	447
8.6016	0	863	433	296	275	301	361	180	201	269	242	322	250	265	511	446
8.72448	0	858	432	295	276	302	362	179	197	268	241	321	249	264	511	446
8.84736	0	851	429	293	273	297	359	177	202	267	239	319	247	261	508	448
8.97024	0	856	430	292	272	298	359	178	206	267	240	319	248	262	508	447
9.09312	0	867	430	292	273	299	360	179	200	268	240	319	248	263	509	446
9.216	0	858	432	294	274	301	360	180	197	268	241	320	249	265	510	447
9.33888	0	852	433	295	276	304	363	182	204	268	243	320	250	265	511	448
9.46176	0	857	429	293	275	299	360	177	206	267	240	319	247	261	507	446
9.58464	0	868	429	292	273	295	359	178	199	266	238	318	246	260	505	445
9.70752	0	857	429	292	272	298	359	178	196	267	238	318	248	261	507	446
9.8304	0	850	430	292	273	299	360	180	202	266	240	319	248	263	509	447
9.95328	0	856	432	294	275	300	362	181	206	268	242	319	249	263	510	448
10.0762	0	870	433	294	276	303	362	179	200	268	240	320	249	262	510	447
10.199	0	857	428	292	272	297	359	177	197	266	236	317	246	258	505	445
10.3219	0	848	427	292	271	295	357	176	201	265	236	316	246	259	505	446
10.4448	0	854	428	291	271	297	358	177	205	266	238	317	247	259	505	445
10.5677	0	867	430	292	272	298	359	178	200	268	238	317	248	261	507	446
10.6906	0	856	432	293	274	300	360	178	197	267	239	317	249	262	510	447
10.8134	0	850	431	294	273	300	361	179	202	266	238	317	248	259	509	447
10.9363	0	855	428	291	271	295	358	176	204	266	236	315	246	258	506	445
11.0592	0	868	428	291	271	296	359	176	198	266	236	316	247	258	505	443
11.1821	0	862	429	291	271	297	360	177	196	266	236	316	249	259	506	442
11.305	0	847	430	293	272	299	360	178	203	266	239	316	250	261	509	444
11.4278	0	854	431	294	275	302	361	180	205	268	241	318	249	261	511	445
11.5507	0	860	430	293	273	299	361	178	199	268	238	318	249	259	508	443
11.6736	0	863	428	292	271	295	360	176	196	266	235	315	248	257	505	442
11.7965	0	845	428	292	272	297	359	176	202	266	236	315	248	258	506	444
11.9194	0	849	429	292	273	298	360	178	204	267	239	317	249	260	507	443
12.0422	0	860	431	293	273	300	361	179	199	267	239	318	250	260	509	444
12.1651	0	862	432	295	275	303	362	179	198	267	239	318	249	262	510	444
12.288	0	845	429	292	272	297	359	177	202	265	237	315	248	258	507	443
12.4109	0	850	428	291	271	297	360	178	204	267	237	316	248	258	507	444
12.5338	0	860	429	293	272	298	360	178	198	268	237	317	249	259	507	443
12.6566	0	862	430	293	272	300	361	178	197	267	239	317	249	262	509	444
12.7795	0	845	432	295	274	302	363	180	203	267	241	318	250	262	510	445
12.9024	0	852	430	295	275	302	363	179	206	268	239	318	248	260	509	445
13.0253	0	863	427	292	271	296	360	176	198	267	237	316	246	258	505	443
13.1482	0	864	428	291	271	297	359	177	196	267	236	316	248	259	506	444
13.271	0	844	430	292	272	298	361	178	203	266	239	317	248	260	507	446
13.3939	0	853	431	293	273	300	361	180	205	268	240	319	249	262	509	446
13.5168	0	864	431	294	274	304	363	180	199	268	241	319	250	263	510	446
13.6397	0	865	429	294	273	299	360	178	197	267	237	317	248	259	507	446
13.7626	0	844	427	290	270	295	359	177	203	266	235	315	247	257	504	446
13.8854	0	853	428	292	269	298	359	178	203	267	238	317	247	259	506	445
14.0083	0	864	429	292	271	299	359	178	198	268	238	318	248	259	507	444
14.1312	0	865	431	294	272	301	361	179	198	267	239	319	249	262	509	445
14.2541	0	847	433	295	274	302	363	181	205	267	240	320	250	262	511	449
14.377	0	854	431	295	272	300	361	179	205	267	239	319	248	259	509	446
14.4998	0	863	428	292	270	296	358	177	198	268	237	317	247	257	506	444
14.6227	0	864	428	292	270	298	360	177	197	267	236	316	249	259	505	444
14.7456	0	846	429	293	271	299	360	179	203	266	239	317	249	260	507	445
14.8685	0	853	430	294	272	301	361	180	205	268	242	318	251	261	508	443
14.9914	0	862	432	295	276	302	362	181	200	268	242	319	250	264	511	443
15.1142	0	857	430	294	273	302	362	178	198	268	239	318	249	260	508	444
15.2371	0	852	428	292	271	296	358	178	203	267	238	317	248	259	506	443
15.36	0	853	428	292	271	297	359	179	203	268	240	317	249	260	507	443
15.4829	0	859	429	293	272	299	360	178	198	267	239	318	249	261	508	443
15.6058	0	857	431	293	274	300	361	180	199	268	240	318	250	263	510	444
15.7286	0	856	433	295	275	303	362	183	206	269	243	320	250	265	511	446
15.8515	0	851	430	294	274	300	361	179	204	268	241	319	249	261	510	445
15.9744	0	862	429	292	271	298	358	178	198	268	239	317	248	260	507	444
16.0973	0	861	429	293	272	299	360	179	199	267	239	318	249	261	509	444
16.2202	0	852	430	294	272	299	361	181	204	267	242	318	250	264	509	446
16.343	0	849	432	295	276	303	362	182	206	268	244	319	250	265	510	445
16.4659	0	864	433	295	276	304	362	182	199	269	243	319	249	266	511	445
16.5888	0	862	429	293	274	297	361	179	200	266	240	316	247	261	508	444
16.7117	0	854	428	292	271	297	358	179	205	267	240	317	248	261	507	446
16.8346	0	851	428	292	272	298	359	179	204	268	240	317	248	261	509	447
16.9574	0	865	429	293	272	300	360	181	197	268	241	319	250	263	509	445
17.0803	0	854	431	294	275	302	361	181	200	267	243	319	249	264	509	446
17.2032	0	854	431	295	276	304	363	183	207	269	244	318	250	266	510	447
17.3261	0	853	427	292	271	296	360	179	203	267	238	317	247	262	507	443
17.449	0	862	427	292	270	295	358	176	196	267	237	315	246	260	507	445
17.5718	0	854	427	292	271	297	358	177	200	265	239	315	249	261	507	444
17.6947	0	860	427	292	271	298	360	180	205	267	242	316	248	263	507	445
17.8176	0	855	429	293	274	300	360	181	203	268	243	318	250	264	509	446
17.9405	0	862	430	294	274	303	361	180	198	268	240	317	249	263	510	446
18.0634	0	851	427	292	270	296	359	177	201	266	239	315	247	258	507	446
18.1862	0	864	426	291	270	295	358	178	205	266	240	315	248	258	506	447
18.3091	0	852	428	291	270	297	358	178	201	267	240	317	248	260	509	445
18.432	0	857	428	292	272	298	359	178	197	267	240	317	249	261	510	447
18.5549	0	852	430	294	273	299	360	180	203	266	242	319	249	263	511	447
18.6778	0	856	430	294	273	301	360	180	207	267	240	318	247	260	511	447
18.8006	0	861	427	291	270	296	357	177	200	267	239	317	247	258	506	445
18.9235	0	855	427	292	271	296	359	177	196	266	238	317	248	260	508	445
19.0464	0	849	428	292	272	298	359	179	202	266	239	317	248	261	509	447
19.1693	0	855	429	293	273	299	361	180	206	266	242	319	249	263	510	448
19.2922	0	868	430	295	275	301	361	181	201	268	242	319	249	263	511	449
19.415	0	856	427	292	271	296	359	178	197	266	238	317	247	260	508	447
19.5379	0	848	426	290	271	296	358	178	203	265	239	316	247	259	507	449
19.6608	0	854	428	291	272	297	359	178	206	266	240	317	247	261	508	449
19.7837	0	864	429	292	273	298	359	179	199	267	241	318	249	263	510	450
19.9066	0	864	429	292	275	300	360	180	198	267	242	318	249	264	511	450
20.0294	0	847	429	292	274	299	361	180	205	267	240	318	249	261	510	451
20.1523	0	856	427	290	271	293	358	177	205	266	238	316	246	259	506	450
20.2752	0	864	428	290	271	295	357	176	198	265	238	317	246	259	507	450
20.3981	0	861	430	291	270	296	358	178	198	266	239	318	247	261	510	455
20.521	0	855	434	292	271	298	360	179	204	266	241	320	247	261	513	459
20.6438	0	860	435	294	274	300	361	181	206	268	242	321	247	264	514	455
20.7667	0	869	429	292	273	297	359	177	198	267	237	320	245	260	509	450
20.8896	0	862	427	289	271	295	357	176	198	266	237	318	245	259	508	449
21.0125	0	856	428	290	272	295	357	177	205	265	238	318	246	261	507	450
21.1354	0	853	428	292	273	296	359	178	203	267	239	319	248	263	509	449
21.2582	0	867	430	292	274	297	359	179	197	266	240	319	248	265	511	449
21.3811	0	855	430	293	276	301	361	181	201	267	241	321	249	265	513	450
21.504	0	861	427	291	273	294	359	177	205	266	238	318	246	260	508	450
21.6269	0	855	428	289	272	295	357	177	201	267	238	318	246	260	507	447
21.7498	0	863	428	291	273	296	358	176	197	267	238	318	247	261	508	449
21.8726	0	852	429	291	274	297	359	178	201	266	239	319	249	262	509	449
21.9955	0	860	431	293	275	299	361	180	207	267	241	321	249	264	511	450
22.1184	0	855	430	293	276	301	360	179	201	269	240	321	248	263	512	450
22.2413	0	860	428	291	273	294	358	176	197	267	238	319	247	258	509	449
22.3642	0	853	430	291	272	297	359	178	202	266	238	318	248	260	509	451
22.487	0	859	429	290	273	297	359	179	207	267	240	319	249	261	510	451
22.6099	0	869	430	292	276	299	360	180	201	268	241	320	249	263	512	452
22.7328	0	863	432	294	276	300	362	181	199	268	240	321	249	264	512	451
22.8557	0	852	430	293	273	298	361	179	204	267	239	320	248	260	510	452
22.9786	0	858	428	291	271	294	358	177	205	267	238	317	247	258	508	451
23.1014	0	865	429	291	272	296	358	177	199	268	238	318	248	259	509	450
23.2243	0	867	429	290	272	295	360	178	198	267	239	318	249	261	508	451
23.3472	0	850	430	293	275	299	360	181	205	267	241	319	250	262	510	453
23.4701	0	860	431	293	274	301	362	182	207	268	242	320	250	263	512	453
23.593	0	867	429	292	272	297	359	177	200	267	239	318	249	258	508	450
23.7158	0	867	427	290	270	294	358	176	198	266	237	316	247	258	506	448
23.8387	0	849	427	290	270	295	358	177	205	266	237	317	248	258	505	449
23.9616	0	857	428	291	271	296	359	179	205	267	239	317	249	260	507	448
24.0845	0	864	430	292	273	300	360	179	199	267	239	319	250	262	509	447
24.2074	0	862	431	294	276	301	361	181	200	268	240	318	251	262	511	449
24.3302	0	843	428	291	272	295	359	176	205	267	238	315	248	257	507	458
24.4531	0	847	427	289	269	293	357	176	203	267	237	315	248	256	505	455
24.576	0	866	428	289	270	295	357	177	197	266	237	316	249	257	506	460
24.6989	0	853	428	291	272	297	359	177	200	266	237	317	250	257	508	463
24.8218	0	852	430	291	273	299	361	181	207	267	239	318	251	258	510	465
24.9446	0	855	431	293	275	302	362	181	205	270	241	319	250	260	510	464
25.0675	0	869	428	291	270	296	360	176	198	268	237	317	249	257	507	460
25.1904	0	860	428	289	268	293	358	176	201	266	236	315	249	257	504	456
25.3133	0	871	427	290	269	296	358	177	207	267	237	316	250	258	505	452
25.4362	0	871	429	291	271	298	360	179	203	268	238	317	250	260	506	444
25.559	0	863	430	293	273	301	362	180	198	267	240	318	251	262	508	442
25.6819	0	854	432	293	273	303	362	181	204	268	240	318	251	261	509	448
25.8048	0	868	428	290	269	294	358	176	207	267	238	317	249	257	505	449
25.9277	0	868	427	291	270	295	359	178	201	267	238	316	249	259	505	449
26.0506	0	853	427	291	271	297	359	178	198	267	237	316	250	260	506	448
26.1734	0	851	428	291	273	300	361	180	204	267	240	318	250	262	508	449
26.2963	0	858	429	293	275	301	362	182	209	268	242	318	251	264	508	449
26.4192	0	866	427	292	273	299	361	179	203	268	240	318	251	260	506	448
26.5421	0	856	425	290	271	295	360	177	198	267	237	316	249	259	504	447
26.665	0	847	425	290	271	296	360	179	204	266	239	316	250	259	505	448
26.7878	0	857	426	290	273	296	360	180	208	266	241	317	250	262	506	448
26.9107	0	853	428	293	274	300	361	181	202	268	241	318	251	263	508	430
27.0336	0	840	428	293	275	301	362	180	200	268	240	318	250	263	508	428
27.1565	0	826	425	290	270	295	359	178	205	266	238	316	249	261	505	436
27.2794	0	842	424	290	272	297	360	180	207	267	240	315	249	261	505	445
27.4022	0	852	423	292	273	298	360	179	201	268	240	316	249	263	506	448
27.5251	0	844	424	292	276	298	361	180	200	268	241	316	251	266	507	447
27.648	1	844	425	294	277	301	362	183	208	268	242	318	251	266	507	450
27.7709	0	852	422	290	274	296	359	179	207	268	239	316	249	261	505	448
27.8938	0	861	423	290	274	295	359	178	200	267	239	315	250	262	504	447
28.0166	0	865	424	291	274	296	360	178	200	267	240	315	249	263	506	445
28.1395	0	849	430	291	275	299	361	182	206	267	241	317	250	265	509	449
28.2624	0	856	431	293	276	302	362	182	208	269	242	317	250	265	509	447
28.3853	0	864	427	291	273	296	359	178	200	267	238	316	248	262	507	443
28.5082	0	860	427	291	274	296	358	178	200	266	238	315	249	263	506	443
28.631	0	855	427	291	274	298	359	180	207	265	240	315	249	265	506	442
28.7539	0	852	427	292	275	297	361	182	205	267	242	316	250	266	507	439
28.8768	0	866	429	292	277	300	360	181	200	267	241	316	250	265	506	439
28.9997	0	863	425	290	273	294	359	178	201	265	238	313	247	263	503	439
29.1226	0	854	425	291	276	296	358	179	206	265	240	313	249	265	502	440
29.2454	0	852	425	290	275	297	359	179	204	267	240	314	250	265	502	439
29.3683	0	867	427	292	276	299	359	181	199	267	241	315	251	268	503	440
29.4912	0	853	425	292	276	297	360	178	202	265	239	314	249	263	501	439
29.6141	0	860	423	289	273	293	357	177	207	265	240	312	248	262	499	441
29.737	0	853	424	290	274	295	359	179	203	266	239	313	249	265	500	440
29.8598	0	864	424	291	276	297	358	180	198	266	240	314	250	266	501	438
29.9827	0	854	426	292	277	299	360	180	203	266	240	313	250	266	502	439
30.1056	0	867	424	289	274	293	358	177	206	264	239	312	248	262	498	440
30.2285	0	855	423	289	273	292	356	176	201	265	236	312	247	261	498	439
30.3514	0	860	424	290	274	295	358	176	197	266	237	313	248	261	500	441
30.4742	0	854	426	291	275	298	359	178	202	265	239	314	250	264	503	443
30.5971	0	859	427	292	276	299	360	180	207	265	239	315	250	262	505	445
30.72	0	864	424	291	272	294	357	175	200	265	235	312	247	259	502	443
30.8429	0	860	425	289	273	294	357	176	197	265	234	313	247	259	502	442
30.9658	0	852	425	291	274	295	358	176	202	264	235	314	248	262	502	444
31.0886	0	858	426	291	275	298	360	179	207	266	238	315	250	263	503	443
31.2115	0	871	426	292	277	300	361	179	201	268	238	316	251	264	506	441
31.3344	0	858	422	290	273	295	359	175	197	265	233	313	248	260	501	440
31.4573	0	848	421	290	273	295	359	176	202	264	234	312	248	261	500	440
31.5802	0	852	422	290	274	296	359	177	206	267	237	313	250	262	499	438
31.703	0	859	424	292	277	299	361	178	200	268	237	314	250	264	501	438
31.8259	0	855	425	292	279	301	362	179	199	267	238	314	253	266	503	437
31.9488	0	845	424	292	276	299	361	178	205	266	236	313	250	263	500	437
32.0717	0	852	422	290	274	294	359	177	206	267	236	312	249	261	496	434
32.1946	0	862	423	291	274	295	360	177	199	267	235	312	251	261	498	434
32.3174	0	864	424	292	276	298	360	178	199	267	236	313	252	263	499	421
32.4403	0	845	426	293	278	300	362	179	206	267	239	314	253	264	501	413
32.5632	0	853	425	293	278	301	363	179	206	268	238	315	252	262	503	412
32.6861	0	860	424	290	276	295	359	177	200	266	236	314	250	259	499	412
32.809	0	857	425	292	275	298	360	178	200	266	236	314	252	260	500	414
32.9318	0	854	426	293	276	299	361	179	207	266	238	315	251	262	501	418
33.0547	0	850	427	293	278	299	362	182	205	268	239	317	252	265	504	417
33.1776	0	864	427	294	278	302	362	179	200	268	239	316	253	264	503	413
33.3005	0	861	423	291	274	296	360	176	199	266	236	312	248	260	499	417
33.4234	0	851	423	292	274	296	359	177	206	266	237	313	250	261	499	416
33.5462	0	850	425	291	275	297	360	178	205	267	238	315	251	260	501	412
33.6691	0	863	426	292	276	299	361	179	199	267	238	315	251	262	503	418
33.792	0	852	427	294	278	302	363	181	202	267	239	316	252	263	504	416
33.9149	0	858	425	291	274	296	361	177	207	267	237	315	249	258	502	415
34.0378	0	851	422	290	272	294	358	176	203	267	236	314	248	256	500	412
34.1606	0	860	424	290	273	296	360	177	198	266	235	314	250	259	501	413
34.2835	0	849	425	291	274	297	361	178	203	266	238	315	251	261	502	414
34.4064	0	857	428	292	275	299	361	181	207	267	239	315	252	261	505	415
34.5293	0	855	428	294	275	302	362	180	204	269	239	317	251	260	505	419
34.6522	0	857	424	291	273	295	359	176	197	267	236	313	249	258	501	421
34.775	0	848	423	292	273	296	360	178	203	266	236	313	251	259	499	422
34.8979	0	856	423	291	273	296	361	179	208	266	238	313	251	261	500	421
35.0208	0	859	424	293	275	299	361	180	203	268	238	315	251	262	503	422
35.1437	0	857	426	293	277	301	362	181	200	268	240	317	253	263	504	425
35.2666	0	848	424	294	276	300	363	178	205	268	238	315	251	260	503	426
35.3894	0	852	422	292	274	295	360	177	207	267	237	314	251	259	502	426
35.5123	0	866	423	292	274	297	360	178	201	267	237	314	251	260	503	425
35.6352	0	852	424	292	274	298	361	179	199	267	238	315	251	263	503	426
35.7581	0	846	427	294	276	300	362	182	206	268	240	316	253	263	505	429
35.881	0	852	427	295	277	304	364	182	209	269	242	316	253	264	507	429
36.0038	0	863	425	293	273	297	361	177	201	268	237	315	251	259	503	428
36.1267	0	864	424	292	274	296	360	178	201	267	237	315	251	261	504	428
36.2496	0	843	424	292	274	297	362	181	206	267	238	316	252	263	505	428
36.3725	0	852	426	293	276	299	362	181	207	268	242	317	252	264	506	427
36.4954	0	860	426	294	277	304	364	182	201	270	241	319	253	265	506	427
36.6182	0	857	425	293	275	298	363	178	201	267	238	316	251	261	504	425
36.7411	0	854	423	292	272	295	360	178	207	267	237	315	250	260	502	427
36.864	0	850	424	292	274	296	361	180	206	268	239	317	251	262	504	425
36.9869	0	862	425	293	273	298	361	180	201	269	240	317	251	263	504	425
37.1098	0	862	427	293	276	301	362	183	202	268	242	318	252	265	506	426
37.2326	0	852	426	294	276	302	363	181	208	269	241	317	252	263	506	426
37.3555	0	848	422	291	272	292	359	177	205	268	237	314	250	259	502	423
37.4784	0	862	422	291	271	294	359	177	200	267	237	314	250	259	502	424
37.6013	0	850	424	291	271	295	360	179	201	267	238	314	251	262	503	424
37.7242	0	850	425	293	273	298	361	180	208	267	241	316	251	264	505	425
37.847	0	851	427	294	275	301	362	182	206	269	242	318	252	264	506	425
37.9699	0	859	423	291	271	294	360	176	199	269	236	313	249	259	503	423
38.0928	0	850	422	290	269	292	359	176	202	266	235	313	249	258	501	421
38.2157	0	856	422	290	269	293	359	177	207	266	236	313	250	258	501	423
38.3386	0	849	423	292	271	296	360	178	203	268	239	315	251	261	502	421
38.4614	0	857	425	292	273	299	361	179	199	267	239	315	252	263	504	420
38.5843	0	849	423	294	274	299	362	179	203	268	238	314	251	261	504	419
38.7072	0	861	420	290	270	291	358	177	207	267	236	312	251	259	499	417
38.8301	0	849	422	290	270	293	359	176	202	267	236	314	250	259	500	417
38.953	0	852	420	291	272	296	359	177	198	266	235	313	250	261	500	415
39.0758	0	847	423	292	273	295	361	179	203	266	238	314	252	263	502	415
39.1987	0	853	425	293	275	300	361	180	208	268	239	315	253	264	504	414
39.3216	0	858	423	292	272	296	361	178	202	268	236	314	251	261	502	410
39.4445	0	853	421	290	271	291	359	176	198	267	235	313	250	259	500	407
39.5674	0	844	422	291	270	294	359	178	203	266	236	312	251	260	501	409
39.6902	0	850	424	291	272	296	360	179	208	267	238	314	251	261	502	408
39.8131	0	862	425	293	275	298	361	180	203	269	239	315	253	264	504	409
39.936	0	854	426	294	276	301	363	180	200	269	238	316	252	263	506	413
40.0589	0	844	424	293	272	295	360	177	205	267	236	314	250	258	502	414
40.1818	0	850	423	291	273	294	359	178	206	267	236	315	252	259	502	414
40.3046	0	857	423	291	272	295	359	178	201	268	236	315	252	260	503	415
40.4275	0	863	425	293	275	297	360	180	199	268	237	316	252	262	505	415
40.5504	0	844	426	293	275	300	363	181	206	267	239	317	253	263	506	420
40.6733	0	851	425	293	274	297	361	179	207	268	238	316	251	259	505	419
40.7962	0	861	423	291	272	294	358	177	200	268	235	315	251	258	503	418
40.919	0	863	425	292	273	296	361	178	199	267	236	315	250	260	505	419
41.0419	0	843	425	292	274	296	360	180	206	267	238	316	252	262	506	422
41.1648	0	853	427	292	274	299	362	181	208	268	240	316	252	263	508	421
41.2877	0	860	426	293	275	298	361	179	200	268	238	316	251	261	506	423
41.4106	0	855	423	291	271	291	360	175	199	267	235	313	249	258	504	422
41.5334	0	845	424	291	271	293	359	177	205	266	236	314	249	259	505	424
41.6563	0	850	425	291	271	295	360	178	206	268	236	314	250	260	506	423
41.7792	0	865	426	291	274	297	360	179	200	268	238	316	251	262	507	426
41.9021	0	859	427	294	273	299	361	180	202	267	237	315	250	260	507	425
42.025	0	852	424	290	270	290	358	176	206	266	235	312	248	257	504	425
42.1478	0	849	423	289	269	290	357	175	204	267	234	313	249	257	503	424
42.2707	0	863	424	290	271	292	357	175	199	266	234	313	248	258	505	425
42.3936	0	852	425	290	271	294	359	178	200	266	235	313	250	260	506	426
42.5165	0	852	427	292	273	297	360	178	207	267	237	314	250	260	508	428
42.6394	0	849	423	290	270	290	358	174	203	266	233	313	247	257	504	426
42.7622	0	861	423	289	268	288	357	172	197	266	232	311	247	256	504	426
42.8851	0	850	424	289	269	290	357	174	200	266	233	312	247	257	505	428
43.008	0	863	425	290	270	294	358	175	206	266	235	313	249	259	506	429
43.1309	0	853	426	291	273	295	360	176	202	268	236	314	250	261	509	430
43.2538	0	857	425	291	271	294	359	174	197	267	234	314	248	258	507	429
43.3766	0	850	423	290	269	289	357	173	201	265	232	310	247	256	503	430
43.4995	0	856	424	289	270	291	358	174	205	267	232	312	248	259	505	429
43.6224	0	862	426	290	272	293	359	175	200	268	235	314	249	259	506	429
43.7453	0	857	427	291	273	295	360	176	197	268	234	314	250	261	508	431
43.8682	0	850	429	293	275	297	361	176	204	268	235	314	249	261	509	433
43.991	0	855	426	290	270	291	359	173	205	267	233	312	247	258	507	433
44.1139	0	867	426	291	272	291	358	173	199	268	232	313	247	258	506	432
44.2368	0	856	426	291	273	293	359	174	197	267	234	312	248	260	507	431
44.3597	0	846	426	291	274	294	361	177	204	267	235	315	250	261	508	433
44.4826	0	853	428	293	275	297	363	179	208	268	237	315	250	262	510	431
44.6054	0	861	426	292	274	293	361	174	200	269	234	313	248	260	508	430
44.7283	0	862	425	291	272	292	360	174	198	268	233	312	248	258	506	428
44.8512	0	845	426	291	274	293	361	175	204	267	234	313	248	260	506	431
44.9741	0	854	427	292	274	295	362	177	205	267	235	313	250	261	507	429
45.097	0	864	429	293	276	296	362	178	200	269	237	314	251	263	509	430
45.2198	0	864	427	292	274	294	362	176	199	268	234	313	249	260	507	429
45.3427	0	845	424	292	273	290	359	174	204	266	234	310	248	259	504	430
45.4656	0	853	425	292	274	292	360	175	204	268	235	311	250	260	505	428
45.5885	0	860	425	292	274	294	361	176	199	268	235	312	250	261	504	429
45.7114	0	858	426	293	275	296	362	176	199	267	236	312	252	263	506	429
45.8342	0	856	426	292	275	295	361	176	206	267	236	312	249	260	505	429
45.9571	0	849	422	290	271	289	357	172	203	266	234	309	248	257	501	428
46.08	0	864	423	290	272	291	358	173	197	266	233	308	249	257	500	428
46.2029	0	861	424	290	272	292	359	173	199	266	234	309	249	258	501	428
46.3258	0	851	425	291	273	294	361	177	205	267	236	309	251	260	503	430
46.4486	0	850	425	293	274	296	362	176	203	268	237	311	251	259	504	429
46.5715	0	863	422	290	270	289	359	172	196	268	233	308	248	255	499	428
46.6944	0	851	420	290	269	289	358	170	198	265	232	305	248	254	498	427
46.8173	0	856	421	289	270	290	358	173	204	266	234	306	249	255	498	427
46.9402	0	852	422	289	270	293	360	175	201	268	234	307	250	255	500	428
47.063	0	858	423	291	272	294	360	175	197	267	234	308	252	258	502	429
47.1859	0	852	425	292	271	295	362	176	200	266	235	307	250	254	503	433
47.3088	0	862	421	290	268	288	359	172	204	266	232	305	247	252	499	430
47.4317	0	853	420	289	267	289	357	172	199	266	231	305	248	251	497	427
47.5546	0	854	420	290	268	291	358	173	196	266	232	306	250	252	498	427
47.6774	0	849	421	291	270	293	360	175	201	266	234	306	251	253	502	430
47.8003	0	855	423	291	270	295	361	177	205	268	236	308	251	256	502	429
47.9232	0	859	421	293	270	295	361	174	199	269	233	308	250	255	502	427
48.0461	0	851	418	291	267	289	359	171	196	266	230	304	249	252	496	425
48.169	0	841	418	290	267	290	358	173	201	265	231	304	250	253	497	426
48.2918	0	848	419	290	267	292	360	175	204	267	234	305	251	254	497	425
48.4147	0	855	420	292	269	295	360	175	199	269	234	307	253	257	499	424
48.5376	0	850	423	294	272	297	363	177	196	268	235	307	254	259	501	425
48.6605	0	842	421	293	271	296	361	175	203	267	234	306	252	255	499	427
48.7834	0	847	417	290	267	291	359	174	204	267	233	304	250	255	496	425
48.9062	0	856	419	291	269	292	359	175	197	267	233	306	251	255	497	425
49.0291	0	857	420	292	269	294	360	175	196	267	234	306	252	256	499	424
49.152	0	840	421	293	271	296	361	177	203	267	237	308	253	259	501	427
49.2749	0	847	422	293	273	298	362	179	205	268	238	309	253	258	502	427
49.3978	0	854	420	291	269	294	361	175	197	267	234	308	250	254	500	427
49.5206	0	850	419	291	268	293	358	175	197	266	233	306	250	254	500	429
49.6435	0	848	420	292	269	294	360	176	203	267	235	307	251	255	501	430
49.7664	0	844	420	292	269	295	361	178	204	268	238	308	251	256	503	430
49.8893	0	856	421	293	273	299	361	178	198	268	238	309	252	259	506	432
50.0122	0	855	421	294	272	299	362	177	199	266	236	309	251	256	505	432
50.135	0	845	419	291	269	293	359	174	203	267	234	307	249	254	502	432
50.2579	0	842	418	291	270	293	359	176	202	267	236	307	249	255	503	433
50.3808	0	856	418	291	270	295	359	176	196	266	235	308	250	256	504	433
50.5037	0	845	421	292	272	296	360	177	199	267	236	309	251	257	506	433
50.6266	0	845	422	293	273	299	361	180	206	267	240	310	251	259	507	434
50.7494	0	845	421	293	273	298	361	178	202	267	236	309	249	257	505	433
50.8723	0	853	418	290	271	292	357	174	195	266	234	308	247	255	501	432
50.9952	0	843	420	291	269	293	358	175	199	265	235	306	248	255	503	433
51.1181	0	857	422	291	270	295	359	177	204	265	237	307	249	257	505	435
51.241	0	847	424	293	272	297	360	178	201	267	238	310	249	259	508	435
51.3638	0	853	426	294	273	300	361	179	196	268	238	310	251	260	509	436
51.4867	0	845	423	292	271	295	359	176	200	265	235	309	247	256	507	438
51.6096	0	848	421	290	270	292	356	175	204	265	235	308	246	255	505	435
51.7325	0	854	422	291	269	292	357	176	199	266	235	309	247	257	506	436
51.8554	0	849	424	292	271	295	358	175	195	264	235	309	249	259	508	438
51.9782	0	843	424	293	271	298	360	178	201	265	239	312	250	260	510	441
52.1011	0	849	428	295	273	301	362	180	206	267	239	313	250	260	512	440
52.224	0	861	424	292	271	294	359	176	199	265	235	311	246	256	510	440
52.3469	0	849	423	292	269	294	358	175	195	264	234	310	247	258	509	439
52.4698	0	840	424	292	269	294	358	176	201	265	236	311	247	258	509	442
52.5926	0	846	424	292	272	297	359	179	205	265	238	311	249	260	512	442
52.7155	0	854	427	294	273	298	360	179	199	266	239	313	249	261	513	442
52.8384	0	857	426	294	273	300	361	177	197	266	238	313	248	260	514	441
52.9613	0	837	423	292	271	294	358	177	202	264	236	311	246	258	511	443
53.0842	0	845	425	292	271	295	359	178	204	264	238	312	247	259	512	442
53.207	0	856	425	292	271	296	359	177	198	266	238	311	248	260	512	442
53.3299	0	858	426	293	274	298	360	179	198	264	239	312	248	264	513	443
53.4528	0	841	429	294	274	300	361	180	204	265	240	313	248	263	514	445
53.5757	0	848	424	293	273	294	358	176	203	265	237	311	246	261	511	442
53.6986	0	854	424	292	271	293	357	176	197	265	237	309	246	261	510	441
53.8214	11	852	425	292	271	294	358	177	197	264	237	308	247	262	511	441
53.9443	0	841	426	292	273	296	359	179	204	265	240	311	248	263	512	445
54.0672	0	845	428	294	274	299	359	180	204	266	242	313	248	262	514	446
54.1901	0	858	425	293	271	297	359	177	196	265	236	312	246	259	513	445
54.313	0	854	422	291	270	291	357	176	197	263	236	310	244	257	510	443
54.4358	0	847	422	291	270	292	357	176	203	264	236	309	245	259	510	445
54.5587	0	844	424	291	270	294	358	177	203	264	238	310	246	260	512	445
54.6816	0	859	425	292	272	295	359	177	196	265	238	311	247	261	513	445
54.8045	0	847	425	293	273	297	360	178	198	264	238	310	247	260	513	446
54.9274	0	853	420	290	269	291	357	175	204	263	234	307	245	257	508	445
55.0502	0	846	422	289	269	290	356	174	200	264	235	309	245	257	509	444
55.1731	0	855	423	291	269	292	357	175	195	264	235	308	246	259	511	445
55.296	0	846	424	292	271	295	358	177	198	263	236	309	248	260	512	446
55.4189	0	859	426	292	273	296	359	178	204	265	239	310	248	261	514	448
55.5418	0	847	422	291	270	292	357	174	200	264	235	309	246	257	511	445
55.6646	0	853	423	290	269	290	356	174	194	263	233	309	246	258	508	444
55.7875	0	845	423	290	270	292	358	175	199	262	234	308	246	258	510	447
55.9104	0	850	424	291	271	293	359	177	204	264	237	309	248	260	512	445
56.0333	0	857	426	292	273	297	359	177	200	265	238	310	249	262	513	445
56.1562	0	852	425	291	273	295	360	175	195	265	236	309	247	259	513	445
56.279	0	844	423	290	270	290	357	174	199	262	234	308	245	258	511	446
56.4019	0	850	424	290	270	292	358	175	204	264	235	309	247	259	510	446
56.5248	0	861	424	291	272	294	358	176	199	265	235	309	247	260	511	445
56.6477	0	852	426	292	272	296	359	176	196	264	237	310	248	261	512	446
56.7706	0	844	426	292	274	296	360	177	201	264	236	310	247	260	513	448
56.8934	0	850	423	291	271	291	357	175	203	264	235	308	245	258	509	446
57.0163	0	855	423	291	272	292	357	174	198	265	234	308	246	259	510	446
57.1392	0	851	425	291	272	293	358	175	195	264	235	308	248	260	510	445
57.2621	0	844	426	292	273	294	359	177	202	263	236	309	248	262	512	447
57.385	0	850	427	293	274	297	360	178	204	266	238	309	248	262	513	446
57.5078	0	861	423	291	272	290	357	172	197	265	233	307	245	258	509	445
57.6307	0	861	423	289	271	290	357	172	195	263	232	306	245	258	506	444
57.7536	0	842	424	289	270	292	357	173	201	263	233	306	246	257	508	445
57.8765	0	851	425	290	271	294	357	175	203	265	235	307	248	260	509	444
57.9994	0	859	426	292	273	295	359	175	197	265	235	308	249	261	511	445
58.1222	0	855	426	291	273	294	359	174	196	264	233	307	247	256	510	444
58.2451	0	851	422	289	269	287	355	171	201	263	231	305	245	253	506	445
58.368	0	848	424	289	268	288	356	172	201	264	230	306	246	254	507	447
58.4909	0	860	424	290	270	291	357	172	195	264	231	307	246	256	508	446
58.6138	0	856	425	291	271	294	359	175	197	263	232	307	249	258	510	445
58.7366	0	850	427	292	272	296	359	176	203	265	235	307	249	258	512	446
58.8595	0	845	424	291	270	292	358	172	201	265	231	305	247	254	509	443
58.9824	0	858	422	290	267	288	356	170	194	263	230	304	245	253	505	440
59.1053	0	854	422	289	269	289	357	171	196	263	230	304	247	255	505	441
59.2282	0	847	423	290	269	292	358	174	203	263	232	304	248	256	506	442
59.351	0	847	425	291	271	296	359	174	200	265	234	306	250	258	509	442
59.4739	0	857	425	292	271	296	359	174	195	265	233	307	249	258	510	444
59.5968	0	849	423	290	268	289	358	171	198	263	231	304	247	253	506	443
59.7197	0	859	423	289	268	290	357	173	203	264	231	304	247	254	505	442
59.8426	0	849	424	290	269	291	357	172	200	265	232	305	248	255	507	441
59.9654	0	854	425	291	271	293	358	173	196	264	233	306	249	257	507	443
60.0883	0	848	425	292	272	295	360	175	200	265	235	308	250	259	510	445
60.2112	0	854	425	292	270	294	359	174	206	266	234	308	248	255	509	443
60.3341	0	858	422	290	268	287	356	170	198	264	231	305	245	254	506	441
60.457	0	853	422	289	267	289	357	171	194	264	230	305	246	254	506	441
60.5798	0	846	424	290	268	292	357	173	199	263	232	306	247	255	506	444
60.7027	0	853	425	291	270	294	359	175	204	264	234	307	250	257	508	443
60.8256	0	863	426	293	272	296	360	176	199	266	235	308	250	259	510	444
60.9485	0	853	424	292	270	293	358	173	195	265	232	307	248	255	508	442
61.0714	0	843	420	289	267	288	355	171	200	263	231	304	246	253	504	442
61.1942	0	849	420	289	268	289	357	172	202	264	232	306	247	254	505	441
61.3171	0	854	422	290	269	292	357	173	198	265	233	306	249	255	506	441
61.44	0	859	422	291	272	294	359	174	196	265	234	307	249	257	508	441
61.5629	0	841	424	292	272	297	360	177	203	264	237	308	250	257	510	443
61.6858	0	847	421	291	270	292	359	172	203	265	233	306	248	254	507	442
61.8086	0	857	419	290	268	289	356	171	196	264	231	305	246	254	505	440
61.9315	0	859	421	289	268	290	358	172	196	263	232	306	248	255	506	441
62.0544	0	841	424	290	270	292	358	174	201	265	233	306	248	257	509	447
62.1773	0	852	427	291	270	295	359	176	203	266	236	307	250	257	510	445
62.3002	0	862	429	293	271	296	360	175	197	266	235	308	249	257	512	447
62.423	0	857	424	290	268	289	357	172	195	264	232	306	246	255	508	445
62.5459	0	853	423	290	269	292	357	173	202	263	234	306	248	255	507	445
62.6688	0	848	423	290	269	292	357	174	202	265	234	307	247	255	509	445
62.7917	0	860	425	291	271	294	358	175	196	264	235	308	249	257	511	446
62.9146	0	860	426	293	272	296	360	177	197	265	237	309	250	260	513	446
63.0374	0	850	424	291	270	293	359	175	204	265	235	307	248	257	511	446
63.1603	0	845	420	290	268	287	357	171	201	265	233	305	246	255	505	442
63.2832	0	859	420	290	269	290	356	172	195	264	232	306	247	257	505	443
63.4061	0	846	421	290	270	292	358	174	197	265	234	306	248	259	504	440
63.529	0	855	421	290	272	294	359	176	204	265	236	307	249	261	507	443
63.6518	0	849	423	292	273	296	360	178	201	267	238	307	250	260	508	442
63.7747	0	857	420	290	269	290	357	171	195	265	232	306	247	255	505	443
63.8976	0	846	418	288	268	287	357	170	198	263	232	304	246	256	503	441
64.0205	0	859	419	290	267	289	357	173	203	264	232	304	246	256	503	442
64.1434	0	848	420	289	269	291	358	174	200	266	234	306	248	258	505	442
64.2662	0	853	424	291	271	295	359	174	196	265	235	306	249	260	508	444
64.3891	0	848	424	292	272	295	360	176	200	264	236	307	249	260	509	444
64.512	0	850	421	289	268	288	357	172	203	264	233	305	245	256	503	444
64.6349	0	856	419	288	267	288	357	171	197	264	232	304	246	257	502	441
64.7578	0	850	421	289	268	290	357	172	194	265	233	305	247	257	504	441
64.8806	0	844	421	290	270	293	358	174	200	264	234	306	248	259	506	443
65.0035	0	850	423	292	271	294	360	176	204	265	237	307	250	261	508	443
65.1264	0	862	421	292	271	293	359	173	199	265	235	306	247	258	507	442
65.2493	0	851	420	289	269	288	357	171	194	264	232	304	247	257	504	442
65.3722	0	843	420	289	270	290	358	173	200	263	233	305	247	258	504	445
65.495	0	850	421	290	270	292	358	176	203	265	235	306	248	259	505	445
65.6179	0	857	423	291	273	294	359	176	198	266	236	308	250	261	510	446
65.7408	0	853	424	292	274	297	360	176	196	265	236	308	248	261	510	447
65.8637	0	843	420	290	270	288	357	172	201	263	234	305	245	257	506	448
65.9866	0	848	420	288	269	289	356	173	202	263	234	305	245	257	505	447
66.1094	0	861	420	289	270	290	357	172	196	264	234	306	247	259	507	446
66.2323	0	863	422	291	271	293	358	174	195	264	235	307	248	262	507	447
66.3552	0	843	424	292	273	295	359	177	202	264	237	307	249	263	510	450
66.4781	0	850	423	292	273	295	361	176	204	265	236	308	248	260	510	448
66.601	0	860	419	289	269	287	357	171	196	265	233	306	246	256	506	448
66.7238	0	860	419	288	269	289	356	171	195	262	232	305	245	256	506	448
66.8467	0	843	421	289	271	289	358	174	201	264	234	305	246	258	507	449
66.9696	0	850	422	290	272	292	359	175	202	265	237	307	247	260	509	448
67.0925	0	858	424	292	273	294	359	176	196	265	237	308	249	262	511	448
67.2154	0	856	423	291	272	293	359	173	197	264	235	307	247	259	510	447
67.3382	0	850	420	289	270	287	357	172	202	263	234	305	246	258	506	447
67.4611	0	845	420	288	270	289	357	173	202	264	234	307	246	259	506	445
67.584	0	859	421	289	271	291	357	173	195	264	234	306	248	261	506	444
67.7069	0	859	422	291	272	292	359	175	196	264	236	307	249	262	508	444
67.8298	0	850	423	291	274	296	360	177	203	264	237	307	250	263	510	446
67.9526	0	847	422	291	273	293	360	175	201	265	235	307	247	260	508	445
68.0755	0	859	421	289	271	290	356	172	195	264	234	306	247	260	506	445
68.1984	0	858	421	289	271	292	358	174	197	263	234	306	248	259	506	446
68.3213	0	847	423	289	272	293	358	176	203	264	237	307	247	260	509	448
68.4442	0	852	428	292	273	294	360	176	202	266	239	308	249	261	513	452
68.567	0	868	430	293	273	296	361	177	196	265	239	309	249	261	514	454
68.6899	0	855	425	290	271	290	359	173	198	264	235	307	246	259	509	449
68.8128	0	859	422	288	270	290	357	173	203	264	236	307	246	260	507	448
68.9357	0	852	422	289	271	292	357	175	200	265	236	307	248	260	508	447
69.0586	0	860	423	290	273	293	358	174	196	264	236	308	248	261	510	447
69.1814	0	852	425	291	273	295	360	177	200	264	238	309	249	263	512	448
69.3043	0	864	425	292	275	297	360	178	205	265	239	308	249	261	512	448
69.4272	0	851	420	289	271	289	357	174	199	264	236	307	245	257	508	447
69.5501	0	857	421	289	271	291	356	173	195	264	234	306	246	258	507	447
69.673	0	847	422	289	271	292	357	175	199	264	235	306	247	259	508	447
69.7958	0	863	423	290	272	294	359	177	204	264	239	307	249	260	511	448
69.9187	0	852	424	291	274	296	360	178	201	266	240	310	249	262	512	449
70.0416	0	856	424	293	274	297	360	177	195	265	237	309	248	260	513	449
70.1645	0	849	421	289	271	289	357	173	199	263	235	305	246	256	509	448
70.2874	0	852	420	290	270	291	357	175	204	264	236	307	246	258	509	449
70.4102	0	859	421	290	271	293	358	176	199	265	237	307	247	258	510	447
70.5331	0	855	423	291	273	294	360	177	196	265	238	309	249	259	512	447
70.656	0	848	424	291	274	296	360	179	202	264	239	309	250	262	514	450
70.7789	0	855	425	292	274	297	360	178	205	265	239	309	248	258	514	450
70.9018	0	859	422	289	271	292	357	174	199	265	236	308	246	257	509	447
71.0246	0	852	421	290	271	293	358	175	196	263	236	307	247	259	510	447
71.1475	0	844	422	290	272	293	359	177	201	264	237	308	248	260	511	448
71.2704	0	851	424	290	274	295	359	179	204	265	241	309	248	262	513	447
71.3933	0	864	424	293	275	297	361	180	200	267	242	310	249	262	514	448
71.5162	0	853	422	290	273	294	360	176	195	264	237	309	247	259	511	447
71.639	0	844	422	289	271	292	357	176	201	263	237	307	247	258	510	448
71.7619	0	851	422	289	271	293	358	177	204	264	239	308	247	259	511	448
71.8848	0	858	423	290	273	294	358	178	198	264	238	308	249	261	512	447
72.0077	0	852	424	291	275	297	360	178	197	265	240	310	249	263	513	447
72.1306	0	846	425	292	275	298	361	180	204	264	241	310	249	261	513	449
72.2534	0	851	420	288	272	290	357	176	203	263	236	306	246	258	509	447
72.3763	0	859	420	288	271	290	356	174	197	264	237	308	245	256	508	446
72.4992	0	860	421	289	271	292	358	175	196	264	237	307	247	259	509	445
72.6221	0	844	422	290	272	293	359	177	202	263	240	308	248	260	511	447
72.745	0	851	424	290	274	296	359	179	204	264	241	309	248	263	513	447
72.8678	0	861	423	292	273	296	359	178	198	265	239	309	248	260	512	447
72.9907	0	859	419	288	271	290	357	174	196	262	236	306	246	257	508	445
73.1136	0	841	419	287	271	291	356	175	202	262	236	307	246	258	508	447
73.2365	0	850	420	288	271	292	357	176	204	263	238	307	248	259	509	444
73.3594	0	859	421	288	272	294	357	177	198	264	238	308	248	261	511	445
73.4822	0	863	424	290	275	295	360	178	197	265	240	309	249	262	513	446
73.6051	0	844	423	289	273	296	360	177	204	263	239	309	246	258	512	448
73.728	0	851	420	288	270	290	356	174	203	264	235	305	245	257	510	447
73.8509	0	859	421	289	270	291	356	176	197	262	236	308	245	258	509	445
73.9738	0	861	420	289	272	293	357	176	196	263	237	307	247	260	511	445
74.0966	0	842	423	290	274	294	359	177	202	263	239	309	248	262	512	447
74.2195	0	852	424	291	276	297	360	180	205	264	241	310	249	263	513	446
74.3424	0	859	422	289	273	294	358	176	197	264	237	309	247	259	512	445
74.4653	0	860	421	288	273	293	357	175	197	263	236	308	246	259	509	444
74.5882	0	842	421	288	273	293	357	176	203	263	239	308	247	259	510	446
74.711	0	851	422	290	273	293	358	178	205	264	240	309	248	261	512	446
74.8339	0	858	424	290	276	295	358	178	198	264	240	310	249	263	513	446
74.9568	0	855	425	291	276	297	360	179	198	264	240	310	249	262	513	446
75.0797	0	844	421	288	273	291	357	177	203	263	238	308	246	259	509	448
75.2026	0	851	420	288	273	292	358	176	203	263	238	308	246	262	509	445
75.3254	0	859	421	288	273	292	358	177	197	264	239	308	248	263	509	446
75.4483	0	855	422	290	276	295	360	179	198	264	241	310	249	263	511	446
75.5712	0	846	425	292	277	297	360	180	204	265	242	310	249	266	513	448
75.6941	0	850	422	290	276	297	360	179	205	265	240	311	248	262	511	447
75.817	0	859	419	288	273	290	357	174	196	263	237	309	246	258	508	445
75.9398	0	856	419	288	273	292	357	176	197	263	237	308	247	260	508	447
76.0627	0	846	422	288	275	293	358	178	203	263	239	310	247	261	509	447
76.1856	0	851	425	290	274	295	358	178	204	265	241	310	248	263	512	449
76.3085	0	866	428	291	276	298	360	179	198	265	241	312	248	264	513	448
76.4314	0	863	426	289	273	294	358	176	198	264	237	309	247	260	510	447
76.5542	0	858	424	289	271	291	355	176	203	262	237	308	246	260	508	447
76.6771	0	852	423	288	274	293	357	177	203	263	239	309	247	261	509	446
76.8	0	865	423	289	275	294	357	178	197	265	238	310	248	264	510	446
76.9229	0	860	425	290	276	297	359	179	198	265	241	310	250	265	512	447
77.0458	0	857	426	291	277	300	360	181	205	265	242	312	249	264	512	448
77.1686	0	850	422	288	274	294	358	177	203	264	238	310	247	260	509	445
77.2915	0	863	422	288	274	292	356	176	197	264	238	309	246	260	508	445
77.4144	0	859	422	288	274	294	358	178	199	264	238	310	248	263	510	447
77.5373	0	855	423	290	276	294	359	180	205	265	242	312	249	263	511	448
77.6602	0	851	425	290	277	298	360	180	205	265	243	313	250	265	513	448
77.783	0	865	424	291	278	298	360	179	198	266	241	312	248	263	512	447
77.9059	0	862	422	287	276	292	358	178	198	265	238	311	247	261	509	447
78.0288	0	855	423	288	275	294	359	178	204	263	240	310	248	261	510	448
78.1517	0	850	423	289	277	295	358	179	204	265	241	312	248	263	510	448
78.2746	0	865	425	290	279	297	359	180	198	266	241	313	250	265	512	449
78.3974	0	863	426	291	281	300	361	181	200	265	242	313	249	265	514	450
78.5203	0	854	422	288	276	294	359	178	205	265	239	311	246	260	510	450
78.6432	0	852	423	287	275	294	357	177	203	265	238	311	246	259	510	450
78.7661	0	866	422	288	276	294	357	178	198	264	239	311	248	261	511	451
78.889	0	854	426	289	277	296	360	179	199	264	241	312	248	262	513	453
79.0118	0	856	426	289	279	299	361	181	207	265	243	313	248	264	514	453
79.1347	0	855	425	290	278	298	359	179	204	267	241	313	248	261	513	452
79.2576	0	866	420	287	276	291	356	176	197	264	237	310	246	259	508	450
79.3805	0	854	422	286	275	293	356	177	200	263	238	309	245	259	509	451
79.5034	0	854	422	288	276	293	358	179	205	264	239	310	248	259	509	451
79.6262	0	856	425	289	278	297	359	180	204	266	241	312	248	262	511	451
79.7491	0	868	426	289	278	300	360	180	198	266	242	313	248	263	512	451
79.872	0	855	423	287	275	295	359	177	200	264	238	310	246	258	510	450
79.9949	0	861	421	287	275	292	356	176	205	264	238	310	246	257	507	451
80.1178	0	855	422	287	275	293	357	178	202	264	239	310	247	259	509	450
80.2406	0	865	423	287	276	295	358	178	198	265	238	310	248	261	510	450
80.3635	0	857	424	289	277	298	359	179	200	265	240	311	249	261	512	451
80.4864	0	864	426	291	278	298	360	181	207	265	242	312	248	261	514	453
80.6093	0	856	423	288	275	294	358	176	202	265	238	311	245	255	511	455
80.7322	0	863	421	286	274	292	357	177	197	264	237	312	246	256	514	460
80.855	0	853	422	288	274	294	358	178	200	265	237	313	246	259	514	459
80.9779	0	866	424	289	276	296	358	179	206	265	239	313	249	261	516	459
81.1008	0	856	425	290	278	298	360	180	203	267	241	315	248	263	516	458
81.2237	0	862	424	290	277	298	360	178	197	266	238	313	247	260	514	456
81.3466	0	851	423	287	274	294	357	177	201	264	237	311	246	259	511	455
81.4694	0	867	424	287	275	295	358	179	205	264	238	312	247	260	512	455
81.5923	0	856	424	288	276	295	359	181	202	265	239	313	248	261	513	455
81.7152	0	861	425	290	278	298	359	181	198	266	239	312	248	263	514	453
81.8381	0	856	426	290	278	300	361	181	202	265	240	312	249	261	514	454
81.961	0	858	423	287	275	293	358	177	206	264	239	310	246	259	511	453
82.0838	0	855	423	288	275	294	357	178	201	266	238	310	247	259	511	452
82.2067	0	859	423	289	275	296	358	178	197	265	238	310	247	262	512	451
82.3296	0	855	425	289	277	298	358	179	202	265	240	311	249	263	512	454
82.4525	0	862	426	290	278	299	360	181	208	266	242	312	249	264	513	453
82.5754	0	865	422	288	275	294	358	176	200	266	238	311	245	259	510	451
82.6982	0	860	421	287	274	291	356	176	197	264	236	310	246	257	507	451
82.8211	0	854	422	288	275	293	358	177	202	263	237	309	247	258	508	452
82.944	0	860	423	288	275	294	358	179	206	265	239	311	248	261	509	452
83.0669	0	866	425	288	276	298	359	179	202	266	240	311	249	262	511	451
83.1898	0	861	425	289	276	296	359	177	197	265	237	311	246	259	511	452
83.3126	0	853	421	287	273	290	355	175	202	263	237	308	245	257	507	451
83.4355	0	857	422	287	273	291	356	177	205	264	237	309	246	257	508	452
83.5584	0	869	423	288	274	293	356	176	200	265	237	310	246	260	509	452
83.6813	0	859	424	288	276	295	358	177	197	265	237	311	248	262	510	451
83.8042	0	851	427	290	277	298	360	180	203	264	239	311	249	262	512	453
83.927	0	857	425	289	274	293	358	176	206	265	238	310	246	257	510	452
84.0499	0	870	422	286	273	291	356	175	199	265	236	309	246	258	508	450
84.1728	0	857	423	288	275	292	357	176	198	264	236	310	246	259	509	449
84.2957	0	851	425	288	275	294	359	178	203	264	238	310	248	261	510	450
84.4186	0	856	426	289	277	297	359	180	206	267	240	313	250	263	511	451
84.5414	0	864	425	290	277	297	360	178	200	266	239	313	249	262	512	450
84.6643	0	865	423	288	275	293	358	175	197	264	236	310	247	259	508	450
84.7872	0	847	424	289	275	293	357	176	204	264	237	310	248	260	509	451
84.9101	0	856	424	289	276	294	359	178	205	266	238	311	247	261	510	451
85.033	0	866	425	290	277	297	359	178	199	266	238	312	249	263	511	451
85.1558	0	868	426	291	279	299	361	178	198	266	240	312	249	264	513	451
85.2787	0	849	423	289	276	294	358	176	205	265	238	311	246	260	509	452
85.4016	0	857	423	288	275	293	357	177	204	265	238	311	247	261	508	452
85.5245	0	864	424	290	276	295	357	178	198	266	237	312	247	259	512	454
85.6474	0	860	426	290	278	296	359	178	199	266	238	313	247	262	514	454
85.7702	0	851	428	290	278	299	360	180	206	266	242	312	248	264	514	455
85.8931	0	856	426	291	277	297	359	179	205	267	240	313	248	262	513	454
86.016	0	865	423	288	274	291	355	174	197	265	237	311	246	260	507	452
86.1389	0	861	422	287	275	292	357	175	198	264	237	310	247	261	508	452
86.2618	0	857	422	288	276	294	357	178	205	265	238	310	247	262	509	453
86.3846	0	853	424	290	277	297	358	178	204	266	238	312	248	263	511	453
86.5075	0	868	426	291	279	297	359	180	198	266	239	312	250	265	512	452
86.6304	0	866	423	289	276	295	358	176	199	265	237	311	246	260	509	452
86.7533	0	855	421	287	273	291	356	175	204	264	237	308	245	259	506	452
86.8762	0	853	422	287	274	292	357	175	202	264	236	310	247	259	507	451
86.999	0	867	423	289	276	293	357	177	196	265	237	309	249	261	508	450
87.1219	0	855	425	289	277	296	359	178	199	264	238	310	250	262	511	452
87.2448	0	863	426	291	279	299	360	179	206	266	241	312	249	262	513	453
87.3677	0	856	424	288	274	294	358	175	202	266	237	310	247	259	510	451
87.4906	0	864	423	288	274	292	356	174	196	265	235	308	246	258	508	450
87.6134	0	853	423	288	274	294	358	175	200	263	236	309	247	260	509	449
87.7363	0	866	424	289	276	296	358	179	205	265	239	309	249	260	510	449
87.8592	0	854	426	290	277	298	360	179	202	267	240	312	250	263	512	448
87.9821	0	860	427	292	277	301	360	180	198	266	240	312	251	264	513	448
88.105	0	853	424	289	276	295	359	176	201	264	237	310	246	259	510	448
88.2278	0	856	423	288	275	294	357	177	205	264	238	309	247	259	509	447
88.3507	0	854	423	289	275	296	359	178	201	266	237	310	248	260	509	446
88.4736	0	857	424	290	277	297	359	179	198	266	239	311	249	262	512	447
88.5965	0	852	426	291	278	299	361	181	202	265	240	312	250	264	512	449
88.7194	0	857	426	293	278	301	361	181	207	267	241	312	249	262	514	447
88.8422	0	863	423	289	275	294	358	177	200	266	237	310	247	259	509	446
88.9651	0	858	424	289	276	296	358	179	196	265	237	310	248	260	510	446
89.088	0	848	424	290	277	296	359	179	204	264	240	310	248	262	511	447
89.2109	0	855	426	290	278	299	362	181	207	266	242	311	249	264	512	448
89.3338	0	863	427	291	280	301	361	182	201	267	243	312	250	265	513	448
89.4566	1	857	426	292	279	300	361	179	198	265	240	311	248	262	512	447
89.5795	0	847	423	289	275	294	358	178	204	264	238	309	246	260	509	448
89.7024	0	853	422	289	275	295	358	178	205	264	239	310	247	260	509	446
89.8253	0	865	423	290	276	299	358	179	200	265	239	311	247	261	510	446
89.9482	0	867	425	291	278	299	360	180	199	265	240	311	248	264	512	447
90.071	0	847	427	292	278	301	361	182	206	266	243	313	249	264	513	448
90.1939	0	854	424	291	276	298	358	179	206	265	240	311	248	261	510	447
90.3168	0	861	421	287	275	293	357	177	198	265	237	310	246	259	508	445
90.4397	0	864	422	288	274	296	357	178	198	264	237	310	247	260	508	445
90.5626	0	845	423	289	275	296	359	180	204	264	240	309	248	262	510	446
90.6854	0	850	425	290	277	297	358	181	206	266	241	312	249	264	512	445
90.8083	0	863	426	292	277	301	361	182	200	266	242	312	249	265	512	445
90.9312	0	858	423	290	277	297	360	179	199	264	239	310	247	261	510	445
91.0541	0	852	420	288	274	293	358	178	205	264	238	308	246	259	508	445
91.177	0	847	421	289	274	295	357	179	203	265	239	310	247	262	508	443
91.2998	0	861	422	289	276	297	357	178	197	265	239	310	247	263	510	443
91.4227	0	858	425	290	277	298	359	181	200	265	241	311	249	264	512	443
91.5456	0	851	426	292	278	300	361	183	206	265	243	312	250	266	513	445
91.6685	0	849	423	290	277	298	359	179	204	266	239	311	248	262	511	442
91.7914	0	859	422	289	276	295	357	177	197	263	238	309	247	261	509	441
91.9142	0	850	422	289	275	295	358	179	200	263	239	309	247	261	509	441
92.0371	0	856	422	290	275	295	359	180	206	264	241	311	249	263	510	443
92.16	0	850	424	290	277	300	359	181	203	267	242	311	249	265	512	442
92.2829	0	858	426	291	278	300	360	181	198	266	242	313	249	266	513	443
92.4058	0	847	424	290	275	297	359	178	202	264	239	310	247	261	510	441
92.5286	0	855	422	288	276	295	357	180	206	264	239	310	248	263	509	442
92.6515	0	850	423	289	275	295	358	179	202	266	240	311	248	263	510	442
92.7744	0	856	425	289	275	296	358	179	197	264	241	311	248	264	512	445
92.8973	0	851	426	291	278	299	360	182	203	264	243	312	250	265	514	445
93.0202	0	858	426	292	279	302	361	183	208	265	244	313	248	264	514	445
93.143	0	859	422	289	275	294	357	178	199	265	239	311	246	261	510	442
93.2659	0	856	422	289	274	294	356	179	197	264	239	309	247	262	508	443
93.3888	0	847	422	289	276	295	358	179	202	263	240	309	247	263	509	443
93.5117	0	853	424	290	276	297	358	180	207	264	242	310	248	265	510	444
93.6346	0	860	425	290	277	299	359	182	201	266	243	312	249	266	511	444
93.7574	0	853	424	291	277	300	359	180	197	265	241	311	247	263	511	443
93.8803	0	845	420	287	275	292	355	177	202	263	237	308	245	260	506	443
94.0032	0	849	421	288	275	293	356	178	204	264	239	308	246	261	506	442
94.1261	0	862	421	287	274	295	355	179	199	264	239	310	247	262	507	442
94.249	0	864	422	289	276	296	357	179	197	264	241	310	248	264	509	443
94.3718	0	845	424	290	277	298	358	181	204	264	243	311	248	266	511	444
94.4947	0	851	421	289	277	297	358	179	205	264	240	311	247	262	509	442
94.6176	0	858	419	287	274	293	354	176	197	264	238	309	245	261	506	442
94.7405	0	856	419	288	275	292	356	177	197	262	238	309	246	262	506	441
94.8634	0	852	420	288	275	296	356	178	204	263	239	310	248	264	507	444
94.9862	0	849	422	289	277	297	358	179	204	266	241	310	249	266	509	441
95.1091	0	862	424	290	279	298	359	180	199	264	242	311	249	267	511	441
95.232	0	859	422	289	277	298	357	178	199	264	238	310	247	263	509	440
95.3549	0	848	421	287	275	293	356	178	204	262	238	309	247	262	506	441
95.4778	0	846	421	288	275	294	356	178	203	264	239	310	247	264	506	439
95.6006	0	860	422	289	276	295	355	179	198	264	239	311	248	265	508	439
95.7235	0	849	424	289	278	298	358	179	201	264	241	311	249	268	510	440
95.8464	0	858	424	290	280	300	359	181	207	265	243	312	248	267	511	442
95.9693	0	851	421	288	277	295	357	177	202	265	240	310	246	264	507	439
96.0922	0	860	421	287	277	294	356	177	197	264	238	310	247	266	507	439
96.215	0	849	424	288	277	296	357	178	200	263	240	310	248	266	507	441
96.3379	0	863	424	289	279	297	357	180	206	264	242	312	249	267	508	442
96.4608	0	854	425	291	280	298	360	181	202	266	244	312	250	269	510	441
96.5837	0	857	422	289	279	298	358	177	197	265	240	312	248	265	508	441
96.7066	0	851	421	288	277	293	355	177	201	263	239	310	246	265	505	442
96.8294	0	857	422	288	277	296	356	179	206	263	241	311	247	265	506	441
96.9523	0	862	423	289	278	296	357	179	201	266	241	312	248	267	507	441
97.0752	0	858	425	290	280	298	359	179	197	265	242	312	249	268	508	442
97.1981	0	852	425	291	281	300	359	181	203	264	241	312	249	267	509	443
97.321	0	856	421	287	276	293	356	178	206	264	239	310	246	263	504	442
97.4438	0	867	420	287	276	293	356	176	200	265	238	310	246	263	504	441
97.5667	0	856	421	288	278	294	357	178	197	264	238	310	248	265	504	440
97.6896	0	849	422	289	278	296	358	179	203	264	241	311	249	266	506	443
97.8125	0	856	425	290	279	299	358	181	207	265	242	312	250	267	508	442
97.9354	0	864	423	290	280	298	359	178	199	266	239	312	248	265	506	441
98.0582	0	864	420	288	276	292	356	175	196	263	237	310	246	260	502	441
98.1811	0	846	419	287	275	292	356	176	203	263	237	310	246	263	502	440
98.304	0	854	420	288	276	293	356	178	204	265	239	310	248	263	503	438
98.4269	0	863	422	289	276	296	358	179	199	266	239	312	250	265	505	441
98.5498	0	864	424	290	279	298	359	179	198	265	240	312	250	266	506	440
98.6726	0	848	422	290	277	297	360	178	205	264	239	311	247	263	505	440
98.7955	0	850	419	287	274	292	356	175	203	264	237	310	247	261	502	438
98.9184	0	860	420	288	275	294	357	177	197	264	237	310	247	261	503	439
99.0413	0	857	421	289	277	296	358	177	199	264	238	311	249	262	505	440
99.1642	0	854	423	288	277	297	360	178	205	265	240	312	250	264	508	441
99.287	0	851	425	290	279	299	360	181	205	267	242	313	251	264	511	443
99.4099	0	864	423	289	277	298	359	178	199	265	238	312	248	262	507	442
99.5328	0	859	421	289	276	294	357	177	199	264	237	310	248	262	504	441
99.6557	0	851	421	289	277	295	358	178	205	265	239	310	248	263	506	442
99.7786	0	850	421	290	277	297	360	179	204	266	241	312	250	264	507	441
99.9014	0	864	424	290	280	298	359	180	198	266	241	313	250	267	508	441
100.024	0	852	426	292	281	302	361	180	201	266	241	313	250	266	510	442
100.147	0	858	421	289	277	295	359	178	206	265	239	312	247	262	505	442
100.27	0	853	421	289	277	295	358	178	202	266	239	312	248	263	505	440
100.393	0	862	422	289	278	297	358	180	197	266	240	312	248	264	505	441
100.516	0	851	425	290	279	298	360	180	201	265	241	313	249	266	508	442
100.639	0	858	425	291	279	300	362	182	207	266	244	314	250	266	510	444
100.762	0	854	423	292	280	299	361	180	202	267	241	315	249	265	510	441
100.884	0	858	420	288	276	292	358	176	197	265	238	312	247	262	505	440
101.007	0	852	421	288	277	295	358	177	201	264	239	311	247	263	506	442
101.13	0	857	422	289	277	296	359	179	206	265	241	313	248	265	505	443
101.253	0	862	424	290	279	298	360	181	203	267	241	314	249	267	507	442
101.376	0	859	425	292	280	300	361	181	198	266	242	314	250	268	509	442
101.499	0	852	424	291	279	300	361	179	203	265	240	313	248	264	508	443
101.622	0	855	420	288	275	293	358	177	205	264	239	311	245	263	503	442
101.745	0	867	421	289	276	294	357	178	199	266	239	311	247	264	504	441
101.868	0	857	422	289	277	296	358	179	197	265	239	312	248	266	505	440
101.99	0	848	423	289	279	297	360	179	203	265	241	312	248	267	507	443
102.113	0	854	426	292	280	299	362	182	206	266	243	313	249	268	509	443
102.236	0	862	423	291	278	297	360	178	200	266	239	313	247	265	506	441
102.359	0	863	421	288	276	293	357	175	197	265	237	311	246	264	503	439
102.482	0	847	422	289	277	295	359	178	204	265	240	311	247	264	504	441
102.605	0	852	423	290	277	297	360	179	206	265	241	313	249	266	505	441
102.728	0	864	425	291	279	299	360	179	200	267	242	315	250	268	508	441
102.851	0	866	426	293	281	301	361	181	199	267	243	314	250	269	510	441
102.973	0	845	423	290	277	297	360	179	204	266	240	312	247	264	507	442
103.096	0	853	423	289	277	294	359	177	204	265	239	312	247	263	505	441
103.219	0	862	424	290	277	297	358	178	198	266	239	313	248	266	506	440
103.342	0	862	424	291	277	297	361	178	198	266	241	313	249	267	508	440
103.465	0	845	426	291	279	299	361	182	205	266	243	314	250	268	509	441
103.588	0	852	427	292	281	301	362	182	206	268	244	314	249	269	510	441
103.711	0	859	424	290	278	296	360	178	198	266	240	313	247	265	507	438
103.834	0	857	424	290	277	295	359	178	199	265	239	313	248	265	506	440
103.956	0	854	424	290	278	298	359	179	205	265	241	313	248	266	507	441
104.079	0	849	426	291	279	298	360	181	205	267	243	314	249	268	509	441
104.202	0	864	427	292	279	300	362	180	199	267	243	315	250	269	510	440
104.325	0	862	426	292	278	300	361	179	200	266	241	314	248	266	510	439
104.448	0	851	423	289	276	294	358	178	204	266	239	311	247	265	506	441
104.571	0	849	424	290	277	296	359	179	204	266	240	312	247	265	506	439
104.694	0	863	424	290	277	298	359	178	198	266	240	313	248	267	507	440
104.817	0	851	425	292	278	299	361	180	200	266	242	314	249	268	509	440
104.94	0	852	428	293	280	301	361	182	206	267	244	313	249	268	510	443
105.062	0	850	425	291	277	296	359	178	202	266	240	312	246	264	507	440
105.185	0	860	422	289	274	294	357	175	196	265	238	310	246	263	505	439
105.308	0	851	424	289	275	295	358	177	200	264	238	311	246	263	505	439
105.431	0	857	424	289	276	297	359	178	205	265	241	311	248	265	506	439
105.554	0	851	426	291	276	299	359	179	202	267	241	313	249	265	508	440
105.677	0	860	428	292	278	300	361	179	197	266	241	312	249	266	509	439
105.8	0	849	425	290	274	293	357	176	199	264	238	309	247	261	505	438
105.923	0	863	423	288	272	293	356	176	204	263	237	309	246	261	505	437
106.045	0	852	424	289	273	294	358	176	200	266	237	309	247	262	505	437
106.168	0	855	425	290	273	296	358	176	196	265	238	310	250	264	505	436
106.291	0	847	427	290	275	298	360	178	201	265	240	309	249	265	508	438
106.414	0	855	428	292	276	300	360	179	206	266	242	311	249	264	509	437
106.537	0	860	424	289	274	293	358	176	199	266	237	310	246	261	505	436
106.66	0	853	423	288	272	294	356	174	195	264	235	309	247	260	504	436
106.783	0	846	424	288	272	293	357	176	200	264	237	308	247	262	505	436
106.906	0	851	424	290	273	296	358	177	205	265	240	310	249	262	506	436
107.028	0	863	425	291	275	297	358	177	200	267	240	311	250	264	508	435
107.151	0	854	428	292	275	299	360	178	196	266	240	311	250	264	509	435
107.274	0	844	424	289	273	294	358	176	202	264	237	309	247	260	505	435
107.397	0	849	423	289	273	293	356	176	204	265	238	308	248	260	505	435
107.52	0	856	424	290	272	295	357	176	198	263	238	309	248	261	506	433
107.643	0	859	424	290	273	296	358	177	196	265	239	309	250	262	506	433
107.766	0	843	426	291	274	297	360	179	202	264	241	309	250	264	508	435
107.889	0	847	425	292	274	298	360	179	205	265	240	310	249	263	508	434
108.012	0	858	422	290	272	294	357	176	197	265	237	309	247	259	505	433
108.134	0	858	423	290	272	295	358	176	196	265	237	308	249	260	505	433
108.257	0	840	424	290	271	296	358	177	202	264	238	308	249	261	505	435
108.38	0	850	425	290	273	297	359	178	204	265	241	309	250	262	507	435
108.503	0	859	427	291	274	298	359	179	198	266	240	311	250	263	509	435
108.626	0	861	424	291	272	295	358	176	196	265	237	309	247	259	506	435
108.749	0	842	423	289	271	292	355	175	202	263	237	307	247	259	504	435
108.872	0	850	423	288	271	293	356	176	202	265	237	308	247	259	504	436
108.995	0	857	425	290	270	295	357	176	197	264	238	308	248	260	505	435
109.117	0	854	426	290	272	296	359	177	197	265	239	309	250	262	507	435
109.24	0	844	425	291	274	298	359	179	204	264	240	308	249	261	508	438
109.363	0	844	421	288	271	291	357	174	201	264	236	307	246	257	502	434
109.486	0	858	419	288	269	290	355	174	194	263	234	306	247	257	502	434
109.609	0	852	421	289	270	292	356	174	197	262	234	306	247	259	502	434
109.732	0	848	422	290	269	294	357	177	203	264	239	306	248	259	504	435
109.855	0	845	424	290	271	296	358	178	201	265	239	308	250	261	506	435
109.978	0	859	424	291	271	295	358	176	195	265	237	308	248	259	505	434
110.1	0	853	421	288	269	289	355	173	196	263	233	305	246	257	501	435
110.223	0	845	420	287	268	289	355	174	202	263	234	306	246	257	501	434
110.346	0	843	421	288	268	290	355	174	199	264	236	306	248	257	503	434
110.469	0	858	423	290	269	293	357	175	194	263	235	306	250	260	504	433
110.592	0	846	424	290	271	295	358	176	198	263	238	307	250	261	507	435
110.715	0	854	423	290	271	292	357	175	204	264	235	306	248	257	505	434
110.838	0	846	421	288	268	288	354	172	199	263	234	305	246	256	502	432
110.961	0	854	422	288	269	291	355	173	194	262	234	305	248	257	503	431
111.084	0	845	423	288	269	291	357	173	198	263	235	305	249	258	505	433
111.206	0	858	425	290	271	294	357	176	204	264	238	307	250	260	506	434
111.329	0	849	425	292	272	294	358	176	199	266	238	307	250	260	508	434
111.452	0	852	423	289	269	291	356	172	195	263	233	305	247	257	505	433
111.575	0	845	423	288	269	289	356	173	198	262	234	305	248	257	504	433
111.698	0	852	423	288	269	291	356	175	202	263	235	305	249	258	504	434
111.821	0	848	424	290	269	292	357	175	199	264	236	306	250	259	506	432
111.944	0	853	426	290	271	293	358	175	195	264	237	308	251	261	509	435
112.067	0	848	426	290	271	295	359	175	200	264	237	305	249	258	508	435
112.189	0	853	423	288	268	290	354	173	203	263	234	305	247	256	504	434
112.312	0	856	423	289	269	290	355	173	198	265	235	306	248	257	505	434
112.435	0	854	424	289	269	291	356	174	195	264	235	306	248	258	506	435
112.558	0	845	425	290	270	293	357	176	200	264	236	307	250	259	508	435
112.681	0	851	427	291	272	296	359	178	204	265	239	307	251	260	509	436
112.804	0	864	424	290	270	291	357	173	196	264	235	306	247	257	506	435
112.927	0	852	422	287	268	287	355	171	194	262	233	304	247	256	503	434
113.05	0	844	422	288	267	289	355	172	200	262	233	304	247	257	503	435
113.172	0	850	423	289	268	291	355	175	203	263	235	305	249	257	505	435
113.295	0	859	424	291	270	292	357	175	197	265	236	307	250	260	507	435
113.418	0	859	426	291	272	296	358	175	196	264	236	307	250	260	508	435
113.541	0	842	423	288	268	288	357	172	200	263	233	304	246	255	504	436
113.664	0	851	422	288	267	287	353	171	202	263	233	304	246	254	503	434
113.787	0	860	422	288	267	289	354	172	195	263	232	305	247	256	503	433
113.91	0	860	423	288	268	291	356	173	195	264	233	305	249	258	504	434
114.033	0	843	424	289	269	292	357	175	201	264	236	305	250	259	507	435
114.156	0	848	424	291	270	294	358	176	203	266	237	307	250	258	508	435
114.278	0	857	421	288	267	287	354	171	195	265	232	304	247	254	504	434
114.401	0	854	422	287	266	288	355	171	195	262	232	303	248	255	503	434
114.524	0	850	422	288	266	289	355	172	201	263	234	303	248	257	504	434
114.647	0	844	423	289	268	292	357	175	201	264	236	304	250	258	507	434
114.77	0	860	426	291	269	294	357	174	197	265	236	306	251	259	508	436
114.893	0	859	425	291	270	295	359	176	197	264	236	307	250	259	508	435
115.016	0	848	422	289	267	288	356	172	203	264	234	304	247	256	504	435
115.139	0	846	422	288	268	289	356	173	200	265	234	305	249	257	504	434
115.261	0	859	423	289	267	289	355	174	195	265	234	305	250	258	504	434
115.384	0	847	424	290	269	292	358	174	198	264	236	305	250	259	507	435
115.507	0	856	425	291	270	294	359	177	204	265	238	307	251	260	509	436
115.63	11	849	424	290	269	292	356	174	200	266	235	306	249	257	507	435
115.753	0	857	422	288	268	288	356	172	194	264	233	305	248	257	504	435
115.876	0	846	422	288	268	290	357	173	199	263	235	305	247	258	506	435
115.999	0	851	423	289	268	290	356	174	203	265	237	305	250	259	506	436
116.122	0	849	423	290	270	293	358	176	201	266	238	307	251	260	508	437
116.244	0	855	425	291	271	296	358	175	195	265	237	306	250	259	509	437
116.367	0	847	421	288	267	287	356	171	200	263	233	304	246	255	503	436
116.49	0	854	420	288	266	287	355	173	204	264	234	304	247	256	503	437
116.613	0	857	421	289	267	288	355	173	198	264	235	305	248	258	504	436
116.736	0	853	423	289	269	291	356	174	195	265	235	305	250	259	506	437
116.859	0	848	424	290	270	294	358	176	202	265	238	306	250	260	508	439
116.982	0	850	423	290	269	290	358	173	204	264	236	305	248	256	506	437
117.105	0	864	420	287	264	285	354	169	197	263	231	304	246	254	502	435
117.228	0	850	421	286	265	286	354	171	193	263	232	303	247	255	502	435
117.35	0	843	421	288	267	287	355	172	201	263	234	304	248	257	503	437
117.473	0	850	423	289	267	290	357	174	203	264	236	304	250	258	506	436
117.596	0	861	424	291	269	293	357	174	197	265	236	305	250	258	507	436
117.719	0	862	420	288	267	285	355	171	194	262	231	303	247	254	503	434
117.842	0	841	420	287	265	284	354	171	201	262	233	303	246	254	501	435
117.965	0	849	421	288	266	286	355	171	201	264	233	303	247	256	501	435
118.088	0	857	422	288	267	289	355	173	195	264	234	304	248	257	504	435
118.211	0	854	423	289	268	291	357	173	195	264	236	304	251	259	506	435
118.333	0	842	424	291	270	292	358	173	202	264	236	305	250	257	506	437
118.456	0	846	421	287	266	285	355	170	200	264	232	303	247	254	502	434
118.579	0	859	422	288	266	287	354	170	194	263	231	303	247	256	503	433
118.702	0	857	422	289	267	286	355	172	196	263	233	304	249	257	503	434
118.825	0	848	424	288	268	290	356	175	202	263	235	305	249	257	505	435
118.948	0	846	425	291	270	291	358	175	200	265	237	306	251	260	507	435
119.071	0	861	424	289	269	288	356	172	195	264	233	304	248	256	505	433
119.194	0	848	423	287	268	287	356	171	197	262	232	304	248	257	503	435
119.316	0	856	422	288	268	288	357	173	202	263	234	304	248	257	504	435
119.439	0	849	423	288	270	290	357	175	201	264	237	306	250	259	506	435
119.562	0	857	426	289	271	293	358	175	196	265	236	307	251	261	508	436
119.685	0	850	425	290	271	292	359	175	199	263	236	306	251	259	507	437
119.808	0	855	422	288	269	285	355	172	203	263	233	305	248	255	503	436
119.931	0	850	423	287	269	287	356	172	198	264	234	304	247	256	504	436
120.054	0	855	424	289	269	288	355	173	194	264	233	305	249	259	504	435
120.177	0	850	424	288	270	290	357	174	199	264	236	306	250	260	506	438
120.3	0	856	426	290	272	293	358	177	205	265	238	307	250	261	508	438
120.422	0	862	424	291	270	290	357	173	198	265	235	307	249	258	506	437
120.545	0	855	421	287	267	284	355	171	194	263	232	304	246	255	502	436
120.668	0	845	421	288	268	286	355	172	200	262	233	303	247	256	503	436
120.791	0	852	423	288	269	288	356	174	202	264	234	305	248	258	504	436
120.914	0	861	425	289	270	290	356	175	197	264	235	306	250	259	506	437
121.037	0	855	425	290	272	292	358	174	196	264	236	306	250	261	507	437
121.16	0	845	423	288	269	287	356	172	201	263	234	304	247	255	505	437
121.283	0	852	421	286	266	284	354	170	201	263	233	304	246	255	502	436
121.405	0	861	422	287	268	285	355	171	195	263	233	303	247	256	504	436
121.528	0	863	423	289	269	288	356	173	196	262	234	304	249	258	505	437
121.651	0	844	424	289	269	290	357	175	202	263	236	305	250	259	507	438
121.774	0	849	426	290	272	293	358	176	203	265	238	306	251	260	507	437
121.897	0	859	423	289	269	287	356	171	196	264	233	305	248	256	505	436
122.02	0	855	421	287	267	286	356	172	196	263	233	303	247	256	504	435
122.143	0	850	422	288	268	288	356	172	202	263	234	304	248	257	504	436
122.266	0	846	422	288	269	290	357	174	202	265	236	306	250	259	506	436
122.388	0	863	424	290	271	292	357	174	196	265	236	307	251	259	508	437
122.511	0	849	424	291	271	293	359	175	198	264	236	306	250	258	509	437
122.634	0	856	422	288	267	284	356	172	203	263	234	304	248	255	505	439
122.757	0	850	421	288	267	287	356	172	200	264	233	306	248	256	505	437
122.88	0	858	422	288	267	288	356	173	196	263	235	306	250	257	505	437
123.003	0	849	423	288	269	291	358	174	199	263	236	305	250	259	507	439
123.126	0	863	425	290	271	293	358	176	205	265	240	307	250	261	509	440
123.249	0	851	423	289	269	291	358	173	199	265	236	306	248	257	508	439
123.372	0	853	419	287	266	284	355	169	194	263	232	304	246	253	504	437
123.494	0	845	420	287	267	286	355	171	199	262	234	304	248	254	504	438
123.617	0	855	421	287	267	289	357	173	203	264	236	305	249	255	506	438
123.74	0	858	422	289	269	291	357	175	198	265	237	307	251	255	508	440
123.863	0	857	426	291	270	293	359	176	196	265	237	308	250	255	512	445
123.986	0	850	425	289	266	288	357	172	202	264	235	307	246	252	510	448
124.109	0	856	423	287	264	284	354	170	203	264	233	305	246	251	507	448
124.232	0	863	422	288	264	285	356	171	197	264	233	305	247	252	508	446
124.355	0	862	421	289	267	289	357	172	195	264	232	308	248	253	512	446
124.477	0	841	423	289	269	291	358	174	202	265	235	310	248	257	515	450
124.6	0	850	425	291	271	293	360	177	205	266	237	310	249	256	516	447
124.723	0	858	420	288	268	286	356	171	197	264	232	308	247	251	512	444
124.846	0	856	420	287	266	284	355	170	196	263	231	306	246	252	509	444
124.969	0	838	420	288	267	286	355	172	202	264	234	307	248	254	509	445
125.092	0	842	421	288	268	290	358	174	201	266	236	307	248	256	512	445
125.215	0	857	423	290	269	291	358	175	197	266	236	310	249	258	512	444
125.338	0	853	424	291	270	294	360	174	198	265	235	311	249	258	514	447
125.46	0	846	421	289	266	286	356	173	204	264	233	309	246	255	511	449
125.583	0	843	422	288	268	288	356	173	201	266	234	309	246	255	511	449
125.706	0	859	422	289	268	290	357	173	196	265	233	310	248	257	512	449
125.829	0	846	424	290	270	292	358	175	199	264	236	311	248	259	514	452
125.952	0	846	426	290	272	294	360	177	205	265	238	313	249	260	517	453
126.075	0	849	424	290	270	291	358	173	201	265	234	312	246	258	515	452
126.198	0	857	421	288	268	286	356	172	195	264	233	309	245	257	511	450
126.321	0	845	422	287	268	288	356	173	199	263	234	309	245	258	510	450
126.444	0	852	423	289	269	291	358	175	204	266	236	309	248	259	511	450
126.566	0	849	425	289	272	293	358	176	201	266	238	311	249	261	514	450
126.689	0	856	427	292	273	295	360	177	196	265	238	312	250	261	515	450
126.812	0	848	422	288	269	288	357	172	201	264	234	308	246	256	509	449
126.935	0	854	421	287	269	287	356	173	203	264	234	309	246	257	508	449
127.058	0	858	423	288	270	290	356	172	199	265	235	310	248	258	509	448
127.181	0	855	425	289	271	291	358	175	196	265	236	309	248	259	511	449
127.304	0	846	427	290	272	293	359	175	202	265	238	310	249	261	513	451
127.427	0	853	426	291	273	294	360	177	206	266	239	311	249	259	514	450
127.549	0	859	422	288	269	286	357	171	198	265	234	308	246	256	509	448
127.672	0	860	422	288	270	288	357	172	196	264	234	307	246	258	508	444
127.795	0	842	423	289	272	290	357	174	203	263	236	307	248	259	508	442
127.918	0	850	423	289	273	292	359	176	205	265	238	308	248	261	509	440
128.041	0	861	425	291	274	294	359	177	199	265	239	309	250	263	511	441
128.164	0	861	424	290	274	294	360	175	197	265	237	308	249	260	511	439
128.287	0	842	421	287	271	287	357	172	202	264	235	306	247	257	506	439
128.41	0	849	422	288	271	289	357	174	203	265	236	306	248	258	507	438
128.532	0	856	422	288	271	291	357	173	197	264	236	309	248	261	507	438
128.655	0	854	424	290	273	293	359	175	198	264	238	308	250	262	510	440
128.778	0	850	425	291	274	294	360	178	204	264	240	308	250	261	511	442
128.901	0	845	422	288	272	289	358	173	202	264	236	307	247	258	507	439
129.024	0	860	421	288	271	289	356	173	196	263	234	307	247	259	506	439
129.147	0	848	423	288	271	290	357	174	199	263	236	308	249	260	507	439
129.27	0	847	423	290	271	292	359	176	204	264	238	309	249	262	509	439
129.393	0	847	425	291	274	295	360	177	202	266	240	311	250	264	511	438
129.516	0	858	424	291	273	294	359	175	197	266	238	310	248	262	509	438
129.638	0	846	421	288	270	288	357	172	200	263	235	306	247	259	504	437
129.761	0	859	419	288	270	289	357	173	203	263	236	307	247	260	505	437
129.884	0	848	421	288	271	291	357	175	200	265	238	309	249	262	505	436
130.007	0	853	422	290	271	293	358	176	196	265	238	308	250	264	507	437
130.13	0	847	424	290	274	295	360	177	202	264	240	309	251	265	508	438
130.253	0	850	421	289	272	291	358	174	205	264	237	308	248	261	505	437
130.376	0	855	418	287	269	287	355	173	199	264	236	307	247	259	501	435
130.499	0	850	419	288	270	290	358	172	195	264	235	307	249	261	503	434
130.621	0	841	421	288	270	292	358	175	201	264	237	308	249	263	505	437
130.744	0	847	422	289	272	293	358	176	205	265	239	309	250	264	506	436
130.867	0	857	425	292	273	296	360	177	200	266	241	310	250	265	508	439
130.99	0	857	421	289	271	291	358	174	196	264	236	307	248	260	506	436
131.113	0	840	420	289	270	289	356	173	202	263	236	308	247	259	505	438
131.236	0	847	421	288	271	291	356	174	204	264	237	309	248	259	505	437
131.359	0	858	421	289	272	292	358	175	198	265	237	310	250	261	507	437
131.482	0	858	423	290	272	294	359	176	197	264	239	310	250	263	509	439
131.604	0	841	424	291	274	296	361	177	204	265	240	311	249	262	510	439
131.727	0	845	420	288	271	290	358	174	202	265	237	309	248	260	506	437
131.85	0	854	420	289	270	290	356	173	197	264	237	309	247	262	506	436
131.973	0	851	422	288	272	290	358	175	197	264	237	308	249	262	505	436
132.096	0	847	423	290	272	294	359	177	204	265	240	309	249	264	507	437
132.219	0	845	424	290	274	296	361	178	204	266	242	311	250	266	510	437
132.342	0	861	424	291	273	295	359	176	197	265	239	309	249	263	509	437
132.465	0	846	421	289	270	289	358	173	199	263	237	308	247	258	504	437
132.588	0	852	421	288	269	290	357	175	204	264	237	308	247	259	505	438
132.71	0	847	422	289	270	291	357	174	201	264	238	309	248	261	506	439
132.833	0	857	423	290	272	293	358	176	196	265	239	309	250	262	508	438
132.956	0	846	425	291	274	295	360	178	200	264	241	309	251	264	510	440
133.079	0	860	424	291	273	295	360	176	205	265	239	310	248	261	508	439
133.202	0	848	421	288	271	289	357	174	199	264	237	308	246	259	505	437
133.325	0	852	424	289	270	291	357	173	195	264	237	308	247	260	508	440
133.448	0	847	425	290	271	293	359	175	201	264	239	309	249	262	509	439
133.571	0	853	425	290	273	294	359	177	205	266	242	310	249	265	510	438
133.693	0	857	426	292	275	298	360	179	200	266	242	311	250	266	511	437
133.816	0	852	423	291	273	293	359	175	197	264	237	309	248	261	508	437
133.939	0	842	421	288	271	291	358	175	201	264	237	308	248	259	507	438
134.062	0	849	422	290	272	291	358	176	205	265	239	309	248	260	508	438
134.185	0	856	423	289	274	293	358	176	199	265	240	310	248	262	509	439
134.308	0	850	425	291	274	296	359	177	197	264	240	310	249	264	511	439
134.431	0	842	425	291	276	297	360	179	204	264	242	311	250	262	512	441
134.554	0	849	422	289	272	290	357	175	205	264	239	308	247	260	507	440
134.676	0	859	422	289	273	293	357	175	198	265	238	309	248	260	507	439
134.799	0	860	423	289	273	293	358	176	197	265	239	309	248	262	508	440
134.922	0	843	425	291	274	294	359	179	204	265	242	309	250	264	511	442
135.045	0	848	426	292	276	297	360	179	205	266	243	311	250	264	512	442
135.168	0	859	424	291	275	294	359	176	198	265	238	309	247	260	510	442
135.291	0	855	422	288	272	290	357	175	198	264	237	308	246	258	508	443
135.414	0	851	424	289	271	291	357	176	204	264	238	309	246	259	510	446
135.537	0	848	425	289	271	292	357	176	204	266	240	309	248	260	510	444
135.66	0	863	426	290	273	295	359	178	197	264	240	311	249	262	512	444
135.782	0	851	427	291	275	297	360	179	200	265	241	311	251	262	513	446
135.905	0	848	424	289	272	291	358	176	205	264	237	308	246	258	509	444
136.028	0	850	422	287	271	290	356	174	201	264	236	308	246	257	507	443
136.151	0	859	423	288	271	291	356	175	195	265	236	308	247	259	508	442
136.274	0	848	424	289	272	293	358	177	199	264	239	308	249	261	510	444
136.397	0	862	425	291	272	295	359	179	206	264	241	310	249	261	512	445
136.52	0	852	425	291	274	296	360	179	201	266	240	310	249	260	512	444
136.643	0	855	422	287	271	290	357	174	195	264	236	308	247	256	509	442
136.765	0	847	424	288	270	291	357	175	201	263	236	307	247	257	509	444
136.888	0	857	427	289	270	293	359	176	205	264	238	310	248	259	509	443
137.011	0	863	428	291	273	295	359	178	201	266	239	310	249	261	511	441
137.134	0	857	427	291	274	297	360	178	196	265	240	310	249	262	513	442
137.257	0	848	426	291	275	296	361	178	202	265	239	310	249	261	511	442
137.38	0	849	424	289	272	291	357	175	204	264	238	308	247	259	508	441
137.503	0	855	423	289	272	293	359	176	199	265	238	309	247	259	509	440
137.626	0	851	425	289	272	293	359	176	196	265	238	309	249	260	509	440
137.748	0	843	424	291	274	296	360	178	204	265	241	309	250	263	512	443
137.871	0	851	426	292	275	299	361	180	206	267	242	310	250	262	513	442
137.994	0	860	423	290	273	292	357	175	198	264	238	308	248	258	509	441
138.117	0	861	424	289	272	292	358	175	197	264	237	307	248	259	509	441
138.24	0	843	423	290	272	292	358	178	203	264	239	308	249	261	508	442
138.363	0	851	425	291	273	295	359	179	205	266	241	309	250	262	511	442
138.486	0	859	427	292	275	297	360	179	199	267	242	310	250	264	512	442
138.609	0	856	425	291	274	295	361	177	199	265	239	309	249	259	510	442
138.732	0	851	422	288	272	290	357	175	203	263	237	307	247	257	506	443
138.854	0	846	424	289	271	291	357	175	203	265	237	307	248	258	507	441
138.977	0	862	423	289	271	292	358	176	196	265	238	308	249	259	507	441
139.1	0	851	425	289	273	294	360	177	199	264	240	308	250	262	510	442
139.223	0	849	426	291	274	298	361	179	205	266	241	309	250	261	512	445
139.346	0	850	424	289	271	291	359	175	202	265	237	308	247	256	508	444
139.469	0	858	421	288	269	289	357	174	195	264	234	309	246	255	507	447
139.592	0	848	421	288	270	290	356	174	200	263	236	308	247	257	507	446
139.715	0	860	423	290	271	293	358	176	205	264	238	308	249	259	509	445
139.837	0	849	424	290	272	295	359	178	202	266	240	308	250	261	510	442
139.96	0	855	425	290	274	296	359	177	198	265	239	308	251	260	511	442
140.083	0	847	421	288	270	290	357	174	200	263	236	305	248	255	506	441
140.206	0	850	421	287	270	289	356	174	203	264	237	305	248	257	505	440
140.329	0	848	421	288	271	291	358	175	199	265	237	307	249	258	505	438
140.452	0	853	423	289	272	294	358	175	197	264	237	307	250	260	508	438
140.575	0	846	425	290	274	295	360	178	202	264	240	308	251	261	509	441
140.698	0	851	424	291	273	296	361	177	206	266	240	308	251	260	510	440
140.82	0	862	422	289	271	289	358	174	199	265	236	307	248	257	506	440
140.943	0	853	422	289	272	292	359	175	197	265	237	308	250	257	507	440
141.066	0	845	423	289	271	293	359	177	203	264	238	307	250	259	508	443
141.189	0	850	426	291	274	296	360	179	206	267	240	309	251	260	510	442
141.312	0	861	426	292	276	298	361	179	200	267	240	311	252	262	511	442
141.435	0	860	424	290	273	293	359	175	197	265	237	308	248	257	509	442
141.558	0	841	423	288	270	290	358	175	203	264	237	307	248	257	507	446
141.681	0	851	424	289	271	292	358	176	205	265	239	310	249	257	508	447
141.804	0	860	424	289	273	293	358	177	198	266	239	310	250	260	510	445
141.926	0	856	425	291	275	296	360	179	198	266	240	312	251	262	511	445
142.049	0	845	427	293	277	299	362	180	206	266	242	311	251	262	511	446
142.172	0	850	423	288	272	290	358	174	203	266	237	309	248	256	508	444
142.295	0	858	422	288	271	289	356	174	197	265	236	308	249	257	506	443
142.418	0	857	422	288	272	291	358	176	198	264	237	307	249	259	507	444
142.541	0	850	423	289	274	293	359	178	205	265	240	309	251	261	509	444
142.664	0	848	425	291	274	296	360	179	205	268	241	311	251	263	511	445
142.787	0	862	425	292	275	297	361	177	198	267	240	312	251	260	511	445
142.909	0	850	421	289	271	290	358	175	199	264	237	307	249	257	507	444
143.032	0	847	422	288	270	290	358	176	205	265	237	308	249	258	507	445
143.155	0	850	423	288	273	292	359	178	202	267	238	309	250	259	509	443
143.278	0	860	423	290	275	295	359	178	197	266	238	310	251	262	509	444
143.401	0	850	425	291	276	297	361	179	201	266	242	310	252	262	512	445
143.524	0	864	425	291	275	298	361	179	207	266	241	310	251	260	512	445
143.647	0	851	422	289	272	291	358	176	201	266	238	310	249	258	508	442
143.77	0	855	422	289	273	293	358	176	197	265	238	309	250	259	509	444
143.892	0	850	423	290	274	294	360	178	201	266	240	310	251	260	510	444
144.015	0	854	425	291	275	295	360	180	206	266	242	311	251	262	512	445
144.138	0	852	427	292	277	298	362	181	202	268	244	313	251	264	512	444
144.261	0	856	425	291	276	296	361	178	198	266	239	311	251	260	511	444
144.384	0	848	423	289	273	292	358	177	202	265	239	309	249	259	509	446
144.507	0	853	423	289	274	295	359	178	206	265	241	310	249	261	509	446
144.63	0	865	424	290	275	296	359	179	201	266	241	311	250	262	511	446
144.753	0	855	426	291	276	296	362	180	198	266	241	311	251	264	511	446
144.876	0	848	426	292	276	300	361	180	204	266	242	311	250	262	512	446
144.998	0	853	422	289	274	292	358	178	205	265	239	310	249	258	508	446
145.121	0	862	423	289	274	294	359	178	199	266	240	310	249	261	509	446
145.244	0	862	425	290	275	295	359	179	197	265	241	311	250	262	510	446
145.367	0	846	425	290	276	297	360	180	205	266	243	311	250	263	512	449
145.49	0	854	426	292	277	300	362	181	207	267	244	312	251	263	513	447
145.613	0	864	423	289	273	292	358	177	199	266	239	309	248	260	508	446
145.736	0	863	422	288	272	292	358	176	197	265	238	309	247	260	507	447
145.859	0	846	424	288	274	293	358	177	204	264	240	309	247	261	509	448
145.981	0	853	425	289	274	295	359	179	205	266	242	310	249	264	510	448
146.104	0	863	426	290	276	297	359	180	199	266	242	311	249	265	513	449
146.227	0	858	423	289	274	295	360	176	199	264	239	309	247	262	510	447
146.35	0	854	422	287	272	290	357	175	204	264	238	308	246	261	508	448
146.473	0	849	422	288	273	292	357	177	203	264	240	309	246	262	508	447
146.596	0	863	423	288	275	295	358	177	197	264	238	309	248	264	509	446
146.719	0	853	425	289	276	295	358	178	199	264	240	309	248	265	511	448
146.842	0	854	427	291	276	295	359	179	205	265	240	310	247	262	511	449
146.964	0	850	423	287	273	289	356	174	201	264	237	309	245	259	508	448
147.087	0	862	423	288	273	292	356	175	196	264	237	309	246	259	509	450
147.21	0	851	425	288	273	294	357	175	200	264	237	310	247	260	510	454
147.333	0	859	426	289	275	294	358	179	205	264	240	311	248	261	513	454
147.456	0	852	426	290	277	297	359	178	201	266	241	313	248	263	515	454
147.579	0	860	424	289	274	291	357	175	196	264	236	311	246	260	511	452
147.702	0	849	424	288	273	291	356	175	199	263	237	309	246	260	510	452
147.825	0	855	423	288	274	292	357	176	204	264	238	310	247	262	510	452
147.948	0	852	426	290	276	294	358	177	201	265	240	311	249	263	510	452
148.07	0	858	427	290	277	297	359	177	197	265	239	312	249	264	513	452
148.193	0	849	425	289	274	291	358	174	201	263	237	310	246	262	509	452
148.316	0	859	424	289	274	291	356	174	205	264	237	310	246	260	509	453
148.439	0	861	424	289	276	291	357	175	198	266	238	310	247	261	507	453
148.562	0	857	426	290	276	293	358	176	196	265	237	311	248	263	509	452
148.685	0	851	428	290	277	295	359	178	202	265	239	310	249	264	511	453
148.808	0	855	426	291	276	293	359	176	205	265	239	310	247	261	510	452
148.931	0	862	423	288	273	288	355	173	198	264	236	308	246	258	507	450
149.053	0	857	424	288	273	290	356	172	195	264	235	307	246	259	506	450
149.176	0	849	424	289	273	290	357	174	201	263	236	307	247	261	507	450
149.299	0	853	426	289	275	294	358	175	204	266	237	308	249	262	510	450
149.422	0	865	427	292	276	296	359	177	199	266	238	310	250	262	511	450
149.545	0	865	424	289	272	290	358	172	197	265	235	307	247	258	507	449
149.668	0	846	421	288	270	286	356	173	201	263	234	306	246	257	505	449
149.791	0	854	423	288	270	288	356	173	202	264	235	306	248	257	506	448
149.914	0	864	423	289	272	291	356	173	197	266	234	307	248	258	506	447
150.036	0	865	424	290	274	295	358	175	197	265	236	307	250	259	508	447
150.159	0	847	426	291	275	296	360	176	204	266	237	307	251	259	509	449
150.282	0	851	422	288	270	289	357	172	202	265	234	306	247	255	505	447
150.405	0	861	422	288	269	288	355	171	196	264	233	305	247	254	505	445
150.528	0	857	423	288	271	289	357	172	197	265	233	305	248	256	505	446
150.651	0	853	423	289	272	292	358	174	204	265	235	305	248	257	507	447
150.774	0	848	424	290	272	294	359	176	203	267	236	307	251	258	508	446
150.897	0	862	424	290	271	291	359	172	197	266	234	307	248	256	508	445
151.02	0	859	421	288	269	288	357	172	198	265	233	304	247	253	505	446
151.142	1	850	421	288	269	290	357	172	204	264	235	304	248	255	506	446
151.265	0	848	423	289	269	291	358	174	201	265	236	305	249	255	506	446
151.388	0	863	425	291	271	294	357	175	196	266	235	307	249	256	508	447
151.511	0	850	425	291	272	297	360	176	199	265	236	308	250	255	512	451
151.634	0	856	421	288	268	289	358	172	205	265	233	307	246	253	509	450
151.757	0	849	421	288	267	288	355	172	200	264	234	305	246	254	506	447
151.88	0	859	421	288	267	290	356	173	196	265	233	305	247	256	506	446
152.003	0	847	423	289	271	292	358	174	200	264	235	305	249	257	506	444
152.125	0	861	424	290	271	295	359	176	205	266	237	306	250	259	509	446
152.248	0	851	424	292	272	296	361	176	201	268	237	308	249	259	510	444
152.371	0	855	421	288	268	289	357	172	196	265	233	305	246	254	505	443
152.494	0	847	420	287	266	288	356	171	199	264	234	304	247	254	502	443
152.617	0	852	421	288	268	290	357	174	204	264	234	304	248	255	503	442
152.74	0	850	421	289	270	293	358	175	200	266	235	306	248	257	505	442
152.863	0	854	424	290	270	295	359	177	196	266	237	307	250	259	507	442
152.986	0	848	424	291	272	296	361	177	203	265	237	306	249	258	508	441
153.108	0	852	420	289	268	288	357	174	205	264	235	304	247	255	504	440
153.231	0	855	420	288	269	290	357	172	200	265	234	305	247	255	503	438
153.354	0	851	421	289	268	291	357	174	196	265	234	305	248	257	503	438
153.477	0	842	423	290	270	294	359	176	202	264	237	306	248	259	505	439
153.6	0	848	424	290	272	295	361	178	205	266	239	307	250	260	508	440
153.723	0	856	423	291	273	296	361	175	199	267	238	307	248	258	508	439
153.846	0	848	421	288	269	291	358	174	197	265	235	304	246	257	504	437
153.969	0	840	420	289	270	291	358	175	201	265	236	305	248	256	505	439
154.092	0	845	422	289	271	293	358	176	204	265	238	306	248	258	504	438
154.214	0	859	423	290	272	294	359	176	198	266	238	308	249	259	507	437
154.337	0	861	424	291	272	297	361	177	198	267	239	308	249	262	509	437
154.46	0	840	423	292	273	296	360	176	205	265	238	307	248	259	507	439
154.583	0	847	420	288	271	290	358	174	204	265	236	306	246	258	503	437
154.706	0	855	420	288	271	292	357	175	197	265	237	306	248	260	504	435
154.829	0	851	421	290	273	294	358	175	197	264	237	306	249	261	505	436
154.952	0	841	423	290	274	296	360	178	204	265	240	308	250	263	508	437
155.075	0	846	425	292	275	297	361	180	205	267	241	309	250	264	509	437
155.197	0	858	423	291	276	297	360	177	198	266	239	309	249	261	508	438
155.32	0	853	420	289	273	291	358	174	198	264	236	306	245	258	503	435
155.443	0	848	420	288	272	291	358	175	203	265	236	306	246	260	504	436
155.566	0	843	420	289	272	294	358	177	203	265	239	306	248	261	504	434
155.689	0	857	421	290	273	295	360	177	197	266	238	307	250	263	506	433
155.812	0	848	424	291	276	297	361	179	199	266	241	309	250	264	508	434
155.935	0	846	423	292	276	298	361	179	206	266	240	308	249	263	508	435
156.058	0	843	420	289	272	291	357	175	202	265	237	305	246	260	504	432
156.18	0	854	420	288	272	291	357	175	196	264	237	306	248	260	503	431
156.303	0	844	420	289	272	293	358	176	199	264	238	306	249	262	505	431
156.426	0	851	422	289	273	295	359	177	206	265	240	307	250	264	507	433
156.549	0	846	424	291	275	297	360	181	203	267	242	308	249	266	509	432
156.672	0	854	423	292	275	299	361	178	197	266	240	310	250	265	509	432
156.795	0	842	419	289	273	292	358	176	201	264	237	307	248	260	505	432
156.918	0	856	421	289	273	292	357	178	204	265	239	307	248	260	506	432
157.041	0	845	421	289	272	293	359	177	201	265	241	308	248	263	507	431
157.164	0	850	423	290	275	297	359	179	197	266	242	309	249	265	508	432
157.286	0	844	425	292	276	299	360	180	202	265	243	310	250	267	510	434
157.409	0	851	423	292	276	297	361	180	207	266	242	310	248	264	509	434
157.532	0	853	420	288	273	292	357	177	200	266	240	308	246	263	506	432
157.655	0	850	420	289	272	293	358	176	195	265	239	308	247	264	506	433
157.778	0	842	421	290	273	293	358	178	202	263	241	308	249	265	507	435
157.901	0	848	423	291	274	296	358	181	207	265	244	309	250	266	510	436
158.024	0	855	425	292	276	299	360	181	202	267	244	311	250	268	511	436
158.147	0	850	424	291	275	298	361	179	198	265	241	310	248	267	510	436
158.269	0	840	420	288	273	291	357	176	202	264	240	308	245	262	507	436
158.392	0	847	420	288	272	292	356	178	205	264	241	309	246	263	506	436
158.515	0	858	421	288	273	293	357	178	199	265	241	309	248	265	509	438
158.638	0	860	423	291	274	295	360	180	199	264	241	309	247	266	511	438
158.761	0	841	425	291	277	298	361	181	205	265	244	310	250	267	512	441
158.884	0	848	423	291	276	297	359	180	206	265	243	311	247	265	512	440
159.007	0	856	421	288	273	291	355	177	198	264	240	309	246	263	508	437
159.13	0	851	421	288	272	293	357	178	198	263	241	309	246	265	508	438
159.252	0	849	422	289	273	295	358	179	205	264	242	309	248	266	509	441
159.375	0	844	424	291	276	295	358	181	205	266	245	310	248	268	511	440
159.498	0	860	425	291	278	299	359	182	198	265	244	311	249	269	513	440
159.621	0	856	423	290	275	297	360	180	200	265	241	310	247	267	512	440
159.744	0	847	422	287	273	293	357	179	205	264	241	309	246	265	510	442
159.867	0	845	423	289	273	293	357	178	204	264	242	311	247	265	513	442
159.99	0	860	423	290	275	295	358	179	197	265	242	310	247	266	512	440
160.113	0	848	425	290	276	297	359	180	200	265	244	310	249	269	513	440
160.236	0	855	426	292	277	299	360	181	207	265	245	311	249	268	514	442
160.358	0	849	422	289	275	294	358	178	203	265	241	309	246	266	510	441
160.481	0	857	422	288	275	293	356	178	196	265	241	310	247	265	509	440
160.604	0	846	422	288	274	293	358	180	200	264	242	309	246	267	509	441
160.727	0	859	423	289	276	296	359	181	207	265	244	310	248	268	512	444
160.85	0	850	424	290	276	297	359	181	203	266	244	310	248	269	512	441
160.973	0	854	422	290	275	295	359	178	198	264	239	309	247	266	510	441
161.096	0	844	420	287	274	290	357	177	201	263	240	308	245	264	508	442
161.219	0	853	419	287	273	291	356	179	205	264	241	309	246	265	508	442
161.341	0	857	421	288	274	294	358	178	201	264	242	309	247	266	509	442
161.464	0	855	423	289	275	295	358	179	197	265	241	309	248	267	511	443
161.587	0	846	423	290	276	297	360	180	203	263	242	310	246	266	512	445
161.71	0	848	421	287	274	291	356	176	205	263	237	307	244	264	507	443
161.833	0	857	420	286	274	292	355	177	198	264	238	308	245	263	507	442
161.956	0	852	421	286	273	292	356	176	196	264	238	309	246	264	508	442
162.079	0	844	422	287	275	294	357	178	203	263	240	309	247	266	510	444
162.202	0	851	424	289	276	296	359	180	206	265	242	311	248	267	512	445
162.324	0	863	423	289	274	293	357	176	199	265	238	309	245	264	511	443
162.447	0	863	422	287	273	291	356	174	197	263	236	308	245	262	507	444
162.57	0	845	422	287	274	291	357	176	202	263	238	308	245	264	509	444
162.693	0	852	423	288	276	293	357	177	205	264	240	309	246	266	510	445
162.816	0	859	425	289	277	295	358	177	198	265	240	311	248	267	511	444
162.939	0	857	425	290	277	297	359	178	199	264	239	310	248	267	514	445
163.062	0	852	423	287	275	292	357	175	204	264	237	309	245	263	509	446
163.185	0	848	423	288	275	290	356	176	203	264	238	309	246	265	508	443
163.308	0	861	424	288	277	293	358	175	197	265	238	310	246	266	509	444
163.43	0	860	426	289	277	294	359	177	200	265	239	311	249	268	511	444
163.553	0	850	427	290	279	297	359	179	206	267	241	312	249	268	513	446
163.676	0	848	425	289	278	295	360	177	203	266	238	311	246	265	510	444
163.799	0	863	425	288	276	292	357	176	197	265	237	310	246	265	508	444
163.922	0	851	425	288	278	293	358	177	200	264	238	310	247	266	509	445
164.045	0	858	426	290	277	294	359	179	206	266	240	312	247	266	510	446
164.168	0	853	427	290	280	297	360	180	203	267	240	313	249	269	512	447
164.291	0	862	427	291	280	297	360	177	198	267	238	312	247	267	512	447
164.413	0	850	425	288	277	291	358	175	201	264	237	309	247	265	509	446
164.536	0	858	425	288	276	292	357	177	206	264	238	311	246	265	509	447
164.659	0	853	426	289	278	294	357	177	202	266	238	311	247	267	510	446
164.782	0	859	427	290	279	295	359	178	198	266	239	312	249	268	511	446
164.905	0	854	430	291	280	298	361	179	203	266	241	312	250	268	513	450
165.028	0	861	427	289	277	293	358	176	206	266	238	311	246	263	510	449
165.151	0	863	424	288	275	289	356	174	199	265	236	309	245	261	508	446
165.274	0	859	424	289	276	290	357	175	196	264	236	310	246	262	508	446
165.396	0	851	426	289	276	293	359	177	202	265	238	310	248	263	510	447
165.519	0	856	428	290	278	294	359	178	206	267	239	311	249	265	512	448
165.642	0	864	429	291	279	296	360	178	200	267	239	312	249	265	513	448
165.765	0	858	425	288	275	291	357	174	197	265	237	309	246	260	509	447
165.888	0	850	423	287	273	288	356	174	202	263	236	308	246	260	507	446
166.011	0	855	424	288	273	289	357	174	205	265	236	309	246	260	507	447
166.134	0	867	425	289	274	292	357	175	199	265	236	309	248	262	509	446
166.257	0	867	426	289	275	295	359	177	199	266	237	310	249	262	510	446
166.38	0	847	427	291	277	296	361	178	205	266	239	310	251	264	513	448
166.502	0	856	426	290	274	292	359	176	204	266	238	309	246	260	510	446
166.625	0	862	423	287	272	287	356	173	198	265	235	307	247	258	506	445
166.748	0	858	423	289	272	290	357	173	199	265	235	308	248	258	507	445
166.871	0	856	424	289	273	293	358	177	205	265	237	308	249	259	508	446
166.994	0	851	426	290	274	295	359	178	205	267	238	309	250	261	511	445
167.117	0	865	429	290	276	296	360	177	199	268	238	311	251	262	512	446
167.24	0	861	426	292	275	294	361	177	200	266	237	309	249	259	511	446
167.363	0	852	424	289	272	290	358	175	205	266	236	308	248	258	508	446
167.485	0	850	425	290	273	291	358	176	203	266	236	309	249	258	509	445
167.608	0	864	426	290	274	293	359	177	199	266	236	310	249	259	509	445
167.731	0	853	427	290	275	295	360	178	201	267	238	310	251	262	512	447
167.854	0	853	428	291	277	297	362	180	207	268	240	310	252	262	514	448
167.977	0	853	428	292	274	295	361	177	204	268	238	311	249	259	511	448
168.1	0	863	424	289	272	289	358	173	197	267	234	308	248	258	509	446
168.223	0	854	424	289	273	292	358	175	201	265	235	308	248	258	508	447
168.346	0	860	425	290	272	293	359	178	206	266	237	309	248	259	510	448
168.468	0	856	426	290	274	296	361	179	203	268	239	310	250	261	512	446
168.591	0	862	429	292	276	297	361	178	199	268	239	310	251	263	513	448
168.714	0	854	429	293	276	298	363	178	203	267	239	311	250	261	515	450
168.837	0	866	424	290	272	290	359	174	207	267	236	308	246	257	508	448
168.96	0	855	424	289	271	289	358	175	200	267	235	307	247	257	507	447
169.083	0	858	424	289	271	291	359	175	197	266	234	307	249	258	508	447
169.206	0	853	426	291	273	294	361	178	202	266	237	309	249	261	511	448
169.329	0	858	428	291	274	297	361	180	206	267	240	310	251	261	513	448
169.452	0	864	428	293	275	300	362	181	203	269	241	311	251	264	514	448
169.574	0	859	425	291	274	295	361	176	198	267	235	309	248	259	512	447
169.697	0	850	423	288	270	289	358	174	202	265	234	306	246	258	509	447
169.82	0	856	423	289	271	290	358	175	205	266	235	307	246	258	509	447
169.943	0	867	425	289	272	293	358	175	200	267	236	308	248	261	510	447
170.066	0	858	427	291	273	294	360	178	197	267	237	309	249	262	511	447
170.189	0	850	428	292	275	296	361	180	204	266	239	310	250	263	513	449
170.312	0	856	430	292	277	300	362	181	208	268	241	310	250	263	515	449
170.435	0	862	426	290	272	293	359	175	200	267	236	308	247	258	511	446
170.557	0	859	426	289	271	290	358	174	197	266	235	307	246	257	512	449
170.68	0	849	426	290	271	292	359	176	203	265	236	308	247	259	511	448
170.803	0	855	426	290	273	294	359	178	205	267	239	308	248	261	513	446
170.926	0	865	427	291	274	296	361	178	200	267	239	310	249	263	514	447
171.049	0	868	429	292	276	298	361	179	199	267	240	311	250	265	515	447
171.172	0	847	427	292	275	297	361	178	205	265	239	309	247	261	515	449
171.295	0	855	424	289	273	291	359	176	204	266	236	308	246	260	511	448
171.418	0	864	425	289	273	292	359	177	198	266	237	308	246	260	512	448
171.54	0	865	426	289	273	294	359	177	198	265	238	308	247	262	513	448
171.663	0	849	427	290	274	297	360	179	205	266	241	309	248	263	515	450
171.786	0	857	429	291	277	297	360	181	207	267	242	310	249	264	516	451
171.909	0	864	429	292	276	297	361	178	199	268	239	310	247	264	515	450
172.032	0	860	425	289	273	288	358	175	199	265	236	307	246	259	511	449
172.155	0	856	423	288	271	289	357	175	204	264	236	307	245	259	511	450
172.278	0	851	425	289	273	291	357	177	204	266	237	307	245	260	511	449
172.401	0	866	427	290	273	294	358	177	198	266	238	309	247	262	512	450
172.524	0	865	428	290	275	295	360	179	199	266	239	309	248	264	514	450
172.646	0	856	428	291	276	298	360	181	206	267	241	310	247	263	515	452
172.769	0	852	425	289	272	288	358	175	204	266	237	308	245	259	512	449
172.892	0	865	423	288	269	287	354	173	196	264	234	307	245	257	509	449
173.015	0	853	424	288	270	289	357	175	199	264	235	306	245	258	509	450
173.138	0	860	425	288	270	291	357	177	205	265	238	307	247	260	511	452
173.261	0	855	427	290	273	294	359	178	203	266	239	307	247	262	513	450
173.384	0	865	428	291	275	295	359	179	197	266	239	308	248	263	515	451
173.507	0	853	426	290	273	293	359	176	200	264	236	307	247	259	513	450
173.629	0	865	423	287	270	288	355	175	205	264	234	304	244	258	509	449
173.752	0	856	424	287	270	289	355	175	201	264	235	307	245	258	510	449
173.875	0	859	425	288	271	289	356	176	196	265	236	306	246	260	511	449
173.998	0	854	426	290	272	291	358	177	201	264	238	307	247	261	513	451
174.121	0	859	428	290	273	295	359	180	206	265	240	308	249	263	514	453
174.244	0	864	426	289	272	292	358	176	200	265	237	308	246	258	514	451
174.367	0	859	424	288	270	288	355	174	196	264	234	305	246	257	511	450
174.49	0	852	424	288	270	289	356	175	201	263	235	306	246	258	510	451
174.612	0	857	426	289	270	290	357	177	205	265	237	306	247	260	512	451
174.735	0	870	426	289	272	293	358	179	200	266	238	308	248	261	514	452
174.858	0	860	428	291	274	294	358	178	198	265	238	309	248	263	515	453
174.981	0	851	426	291	272	290	358	176	204	264	236	307	246	258	513	453
175.104	0	856	424	288	269	286	355	173	204	264	233	305	245	258	510	451
175.227	0	864	425	288	269	288	355	174	198	264	235	306	246	257	510	451
175.35	0	866	425	289	270	289	357	175	197	264	235	305	248	259	512	452
175.473	0	849	426	289	272	291	357	176	203	264	238	306	248	261	513	454
175.596	0	859	429	290	273	294	358	179	206	266	240	309	249	262	515	454
175.718	0	868	426	290	270	291	358	174	198	264	234	306	246	258	512	452
175.841	0	864	422	288	267	283	354	172	197	264	232	304	245	254	509	452
175.964	0	847	423	287	267	286	355	174	203	263	233	303	245	255	510	452
176.087	0	854	423	287	267	287	356	174	203	264	235	304	247	256	510	452
176.21	0	864	424	289	269	290	357	174	198	264	235	305	248	260	512	452
176.333	0	862	426	290	271	292	358	176	199	265	237	306	249	260	513	452
176.456	0	855	425	290	270	291	358	175	205	264	234	305	247	256	513	453
176.579	0	852	423	287	265	282	355	172	201	264	231	302	245	254	510	453
176.701	0	866	422	288	265	284	354	171	196	263	232	303	245	254	508	450
176.824	0	852	423	287	267	287	356	173	198	262	232	303	247	257	508	449
176.947	0	861	425	290	268	289	357	175	205	264	235	304	249	258	510	450
177.07	0	854	425	290	270	292	358	176	202	265	236	305	249	260	512	450
177.193	0	862	425	290	269	289	357	173	196	265	233	304	248	257	511	448
177.316	11	851	422	287	265	284	356	172	200	263	231	303	247	254	507	448
177.439	0	864	422	288	266	285	355	173	205	264	232	303	247	255	508	448
177.562	0	854	423	288	267	286	356	174	201	265	233	303	248	256	509	448
177.684	0	857	424	289	269	290	357	174	197	265	234	305	249	258	511	448
177.807	0	853	426	291	270	292	358	177	203	265	236	305	250	260	513	451
177.93	0	859	424	290	269	289	358	175	206	265	234	306	249	255	511	451
178.053	0	863	421	287	264	283	355	170	199	264	231	303	247	253	507	448
178.176	0	856	422	287	264	286	356	171	195	264	230	302	247	254	507	448
178.299	0	850	423	288	266	286	356	173	202	264	232	303	248	255	508	449
178.422	0	855	424	289	267	289	358	176	206	266	235	305	250	257	509	450
178.545	0	862	426	289	270	291	360	176	200	266	237	306	250	258	511	449
178.668	0	866	424	290	268	290	359	174	197	265	233	304	248	256	510	449
178.79	0	845	421	286	264	282	355	171	202	263	231	301	246	252	506	448
178.913	0	852	420	287	262	284	355	171	204	265	231	302	248	252	506	448
179.036	0	863	421	287	266	286	356	172	197	264	230	304	248	255	507	447
179.159	0	864	422	288	267	289	357	173	198	264	232	304	249	256	509	448
179.282	0	847	424	289	268	290	359	175	205	265	236	305	250	258	511	449
179.405	0	854	424	290	270	291	360	176	205	266	235	306	250	256	511	447
179.528	0	861	420	288	263	282	356	170	197	265	230	303	247	251	507	446
179.651	0	857	421	286	264	284	356	171	198	264	230	302	247	252	505	446
179.773	0	851	421	287	264	286	357	173	205	264	232	304	248	254	507	448
179.896	0	847	423	288	267	289	358	175	204	266	234	305	249	255	509	446
180.019	0	864	424	289	269	290	359	175	198	266	234	305	250	257	511	447
180.142	0	851	424	290	269	292	360	175	200	265	233	305	249	256	510	447
180.265	0	857	421	287	264	283	356	171	206	265	232	303	248	251	507	447
180.388	0	851	421	287	265	286	357	172	202	265	231	304	248	255	507	446
180.511	0	859	421	287	265	288	357	173	197	265	232	304	249	255	508	446
180.634	0	849	423	289	268	290	358	175	201	266	234	305	250	257	509	447
180.756	0	866	424	290	270	291	359	177	206	267	238	306	250	258	511	448
180.879	0	854	423	289	268	290	359	174	201	266	233	306	249	254	509	447
181.002	0	856	419	286	264	283	356	170	197	264	231	303	247	251	505	446
181.125	0	850	420	287	265	286	356	172	201	264	232	302	248	253	505	447
181.248	0	856	421	287	266	286	357	174	206	265	233	303	248	254	506	447
181.371	0	867	422	287	267	290	357	174	201	266	235	305	250	256	509	446
181.494	0	857	424	289	269	292	359	176	197	266	236	306	250	257	510	448
181.617	0	847	422	288	266	286	357	172	203	264	234	305	247	253	507	447
181.74	0	852	418	286	263	282	354	171	204	264	232	303	247	251	504	446
181.862	0	859	420	286	264	284	355	170	199	265	231	304	246	253	505	446
181.985	0	862	421	286	266	286	356	172	197	264	231	304	249	255	505	447
182.108	0	843	423	288	267	289	358	175	203	264	235	304	249	256	507	448
182.231	0	854	424	288	269	291	359	176	206	266	236	306	249	257	509	449
182.354	0	862	421	287	265	285	357	170	198	265	231	304	247	252	505	447
182.477	0	864	419	285	264	283	355	170	198	263	231	302	246	251	503	446
182.6	0	853	420	285	264	285	355	172	204	263	231	303	247	253	504	447
182.723	0	850	421	287	267	287	356	173	203	265	233	305	248	255	506	447
182.845	0	863	423	288	269	288	357	174	197	265	234	306	249	256	507	447
182.968	0	862	425	289	269	291	359	176	200	265	235	307	250	257	509	447
183.091	0	851	422	288	266	286	358	172	205	265	232	304	247	253	506	448
183.214	0	849	421	286	265	284	355	171	202	264	232	304	246	253	505	447
183.337	0	864	421	286	266	286	356	171	197	265	232	303	247	254	504	446
183.46	0	852	423	288	267	287	357	173	200	265	232	305	249	255	506	448
183.583	0	865	425	287	268	289	358	175	206	264	235	306	250	257	507	450
183.706	0	856	426	289	270	292	360	175	202	266	236	308	250	258	509	449
183.828	0	860	423	288	266	286	357	171	197	264	231	304	246	254	506	448
183.951	0	854	423	287	265	286	356	171	201	263	232	304	246	252	504	448
184.074	0	860	425	289	266	286	356	174	205	264	233	304	247	256	505	450
184.197	0	865	425	289	268	288	357	174	201	267	234	306	249	257	507	449
184.32	0	861	427	288	269	291	359	175	198	265	236	307	250	258	508	449
184.443	0	854	428	290	270	293	360	176	204	265	235	307	250	258	510	451
184.566	0	858	424	288	266	284	355	171	205	264	233	305	246	253	504	449
184.689	0	866	422	287	264	283	355	170	199	265	231	304	246	252	503	449
184.812	0	860	423	287	265	285	356	172	197	264	230	303	247	254	504	448
184.934	0	850	424	287	266	288	357	174	204	264	232	305	249	255	505	450
185.057	0	859	426	289	268	290	359	176	206	266	235	305	250	257	508	450
185.18	0	868	428	290	269	292	360	176	199	268	235	307	251	257	509	450
185.303	0	868	424	288	265	286	358	171	199	264	231	304	247	253	507	449
185.426	0	849	422	286	262	281	355	170	203	263	229	302	246	251	503	452
185.549	0	855	422	287	262	284	356	171	203	265	230	303	248	251	503	450
185.672	0	869	423	287	263	286	357	171	198	265	231	304	249	253	506	451
185.795	0	869	425	289	265	289	359	174	199	265	232	305	250	256	508	449
185.917	0	856	425	290	267	291	360	176	206	266	235	306	251	257	509	450
186.04	0	853	426	290	267	291	360	173	204	267	233	304	249	256	508	449
186.163	0	865	421	287	261	282	356	169	196	265	229	302	247	251	502	445
186.286	0	853	422	288	262	285	357	170	199	264	229	302	248	250	503	447
186.409	0	859	422	288	263	286	358	172	206	265	230	303	249	252	505	447
186.532	0	855	424	288	265	290	359	173	202	267	232	304	251	254	507	446
186.655	0	861	425	291	264	292	360	175	198	266	233	305	252	256	509	447
186.778	0	854	426	291	265	294	361	175	202	266	234	305	251	253	510	447
186.9	0	856	423	287	260	283	358	171	205	266	231	303	248	251	505	447
187.023	0	864	422	288	262	287	357	173	202	266	230	304	249	251	505	447
187.146	0	859	423	288	262	289	358	173	197	266	230	304	249	253	506	446
187.269	0	852	425	289	264	290	360	175	203	266	233	305	252	254	508	449
187.392	0	858	426	290	266	292	361	177	208	267	236	307	252	256	510	449
187.515	0	869	426	291	267	293	361	175	202	268	233	306	250	254	510	448
187.638	0	857	422	288	260	284	358	171	197	266	229	304	248	250	505	446
187.761	0	848	422	288	260	286	358	173	203	265	231	303	249	251	505	448
187.884	0	853	422	288	261	287	358	173	206	267	231	304	249	252	506	448
188.006	0	863	424	290	263	290	359	175	199	267	233	305	251	255	508	448
188.129	0	864	425	290	265	290	361	175	199	267	234	305	252	256	509	448
188.252	0	846	425	291	265	292	362	176	206	266	234	306	250	254	509	449
188.375	0	854	421	287	259	282	357	171	203	265	230	302	248	249	504	446
188.498	0	862	420	287	259	283	356	171	198	265	229	302	248	250	504	445
188.621	0	862	420	287	260	284	357	171	198	265	230	303	249	251	504	445
188.744	0	847	421	289	262	289	359	174	206	265	232	303	251	253	506	446
188.867	0	850	423	289	264	290	360	176	206	267	234	305	251	255	508	446
188.989	0	866	425	291	265	292	360	174	199	267	233	306	251	254	509	446
189.112	0	861	421	287	259	283	359	170	199	265	230	302	247	249	505	446
189.235	0	854	420	287	259	283	356	170	204	264	229	301	247	249	503	444
189.358	0	848	420	287	259	285	357	172	203	266	230	302	249	252	503	443
189.481	0	863	421	288	262	287	358	173	198	266	231	303	250	254	504	443
189.604	0	850	423	289	265	288	360	174	200	266	233	304	251	256	507	442
189.727	0	859	424	290	266	293	361	177	207	267	234	305	251	257	510	444
189.85	0	849	421	288	262	284	358	172	202	267	230	302	249	252	504	441
189.972	0	857	419	286	260	282	356	170	196	265	229	302	248	250	503	440
190.095	0	846	419	287	261	285	358	172	200	264	230	301	248	252	504	441
190.218	0	861	422	288	262	286	358	174	206	265	231	302	250	254	505	441
190.341	0	851	423	289	265	289	360	175	202	267	233	304	252	256	506	441
190.464	0	855	424	290	266	291	362	175	198	267	233	305	251	257	508	442
190.587	0	849	422	287	262	284	359	172	202	265	230	302	249	252	506	443
190.71	0	853	422	288	262	284	358	171	206	265	231	301	248	252	504	441
190.833	0	860	421	287	262	286	358	174	201	267	231	302	249	253	504	440
190.956	0	855	423	289	264	288	359	173	197	266	231	303	251	255	506	441
191.078	0	847	424	289	267	290	360	176	204	266	233	304	251	257	508	442
191.201	0	852	425	290	268	293	361	177	208	268	235	306	251	257	509	441
191.324	0	866	422	287	263	283	358	171	199	266	231	302	248	252	504	441
191.447	0	861	420	287	262	284	358	171	197	265	229	301	249	252	503	439
191.57	0	844	421	287	263	285	358	173	203	265	231	302	249	253	503	442
191.693	0	851	423	288	264	287	359	175	205	266	232	303	251	254	505	442
191.816	0	863	425	289	267	289	360	175	200	267	233	305	251	257	508	441
191.939	0	865	425	291	268	293	362	175	199	267	233	304	252	256	508	442
192.061	0	843	421	287	262	283	357	171	205	265	231	301	248	250	502	442
192.184	0	851	420	287	261	281	356	170	203	265	230	300	248	251	501	440
192.307	0	860	421	287	262	283	358	171	197	265	229	301	249	252	502	440
192.43	0	855	423	287	264	286	359	173	199	265	229	301	249	255	504	439
192.553	0	852	424	289	266	288	360	175	206	266	233	302	252	256	506	442
192.676	0	848	425	289	267	290	360	175	205	267	234	304	252	256	507	441
192.799	0	862	421	288	262	283	357	170	197	265	230	301	248	251	502	440
192.922	0	851	420	286	262	282	356	170	198	263	228	301	249	251	501	439
193.044	0	856	420	287	263	284	358	171	205	265	229	300	248	251	502	441
193.167	0	849	422	288	264	287	359	173	203	267	230	302	251	253	503	440
193.29	0	860	423	290	267	289	358	174	197	266	232	304	252	255	506	441
193.413	0	849	424	290	268	290	362	175	202	265	232	303	252	255	507	442
193.536	0	861	421	287	262	283	358	171	204	265	230	301	248	250	503	441
193.659	0	850	421	288	263	283	356	170	201	265	229	302	249	251	503	441
193.782	0	853	421	287	264	285	357	172	196	265	229	302	250	252	503	441
193.905	0	848	423	288	265	287	359	174	201	264	232	303	251	255	506	442
194.028	0	854	425	289	268	290	360	175	206	265	233	304	252	256	508	443
194.15	0	861	423	290	266	289	360	173	201	267	232	304	251	254	506	442
194.273	0	854	421	285	263	283	358	170	197	264	229	301	249	251	503	441
194.396	0	845	422	286	264	285	358	173	202	264	230	302	249	253	505	443
194.519	0	852	423	287	264	287	358	174	205	265	232	303	250	254	505	442
194.642	0	860	424	289	267	288	359	175	199	266	233	304	252	256	508	442
194.765	0	856	425	290	268	292	361	176	198	267	233	305	252	256	508	444
194.888	0	847	423	288	264	284	358	170	204	265	231	303	249	252	504	444
195.011	0	853	422	286	262	282	357	171	204	265	231	302	248	252	503	443
195.133	0	863	422	287	263	284	358	172	199	265	231	304	249	254	504	442
195.256	0	865	424	288	264	287	358	174	197	265	231	304	251	255	506	443
195.379	0	846	425	289	267	289	360	175	204	265	233	304	251	257	507	444
195.502	0	854	425	290	268	291	360	175	205	267	235	306	251	256	509	444
195.625	0	862	421	286	263	282	357	169	197	265	229	303	248	253	503	442
195.748	0	857	421	286	262	281	356	170	197	264	230	302	247	252	503	442
195.871	0	853	422	286	264	284	357	171	204	264	230	303	249	253	503	443
195.994	0	849	424	287	266	286	357	173	203	267	232	304	250	255	504	443
196.116	0	863	424	289	267	288	359	175	198	266	232	305	251	258	507	442
196.239	0	861	425	290	268	289	360	173	200	265	233	305	251	256	508	444
196.362	0	850	420	287	262	281	357	170	204	264	230	303	248	253	503	444
196.485	0	848	421	286	263	281	356	170	200	265	229	302	247	253	502	442
196.608	0	863	422	287	263	284	357	170	197	265	229	302	249	254	504	442
196.731	0	853	424	288	265	287	358	173	199	265	231	303	250	257	505	443
196.854	0	857	426	288	268	288	360	174	205	266	233	304	251	257	507	444
196.977	0	853	426	290	267	290	361	174	202	267	234	306	251	257	509	443
197.1	0	859	422	287	263	282	358	169	195	265	229	303	248	252	504	442
197.222	0	849	422	286	264	282	356	169	199	263	229	302	248	253	504	441
197.345	0	863	422	287	265	284	357	170	204	265	231	303	248	254	505	442
197.468	0	851	424	288	266	287	358	172	200	266	231	304	250	256	506	441
197.591	0	858	425	289	268	288	359	173	196	267	232	305	252	258	509	441
197.714	0	851	426	291	268	291	360	174	202	266	232	305	251	256	509	443
197.837	0	856	424	288	264	282	357	170	205	265	231	303	249	253	505	443
197.96	0	861	424	287	264	283	356	169	199	265	230	304	249	254	505	441
198.083	0	857	424	288	267	285	357	171	196	265	230	304	249	255	505	441
198.205	0	848	425	289	267	287	360	172	203	265	233	304	251	257	507	444
198.328	0	854	427	290	269	288	360	175	206	267	234	306	251	257	509	443
198.451	0	863	427	290	269	289	360	173	200	268	233	305	251	256	509	443
198.574	0	864	423	287	265	281	357	168	196	265	230	302	248	252	504	441
198.697	0	847	422	287	265	284	357	169	202	265	230	301	249	254	504	443
198.82	0	853	424	288	266	285	358	171	204	266	231	303	249	253	505	443
198.943	0	866	425	288	267	288	359	172	198	267	232	304	250	256	507	442
199.066	0	866	427	289	269	290	359	174	198	267	233	304	251	257	509	443
199.188	0	848	427	290	268	290	360	174	205	267	232	303	250	255	509	445
199.311	0	853	423	287	264	281	357	169	203	266	230	302	248	252	505	442
199.434	0	861	422	286	264	283	357	168	197	265	229	301	247	251	503	442
199.557	0	858	422	288	265	284	357	170	197	265	228	301	249	253	504	441
199.68	0	854	424	288	266	287	358	173	203	265	231	302	250	253	505	443
199.803	0	850	425	288	267	288	360	174	204	267	232	304	251	254	506	442
199.926	0	865	426	291	268	290	360	173	199	267	232	304	251	254	507	443
200.049	0	859	422	287	264	282	358	169	198	264	229	300	247	249	503	441
200.172	0	850	421	286	263	282	357	169	203	264	229	299	248	251	503	442
200.294	0	848	423	288	263	285	357	171	201	265	229	301	249	251	504	441
200.417	0	863	424	289	266	286	358	172	196	264	230	301	249	254	506	442
200.54	0	851	425	289	267	290	360	174	201	265	232	303	251	255	507	442
200.663	0	859	426	290	267	290	360	174	206	266	233	303	250	253	507	443
200.786	0	852	423	287	263	282	357	169	201	265	229	300	248	251	503	442
200.909	0	859	423	288	264	285	357	170	196	265	228	299	248	252	504	441
201.032	0	850	423	287	264	285	358	171	201	265	230	301	248	253	504	442
201.155	0	856	424	289	266	288	359	174	205	266	232	301	251	254	506	442
201.277	0	852	425	290	267	290	360	175	202	268	234	303	252	255	507	442
201.4	0	858	424	290	267	289	360	171	197	266	231	302	249	253	506	441
201.523	0	849	421	286	262	282	357	169	201	264	228	299	248	251	503	441
201.646	0	855	420	287	263	283	358	170	205	265	230	299	248	252	502	441
201.769	0	865	421	288	264	286	358	172	199	267	231	301	249	254	503	440
201.892	0	857	423	288	266	287	359	172	197	266	232	301	250	255	505	440
202.015	0	848	424	289	269	290	361	175	203	266	234	302	252	256	506	443
202.138	0	853	423	289	266	287	359	173	205	266	232	302	250	253	505	442
202.26	0	859	420	286	261	281	356	169	198	265	228	299	247	250	502	442
202.383	0	861	422	287	263	283	356	170	196	264	229	299	248	251	502	441
202.506	0	843	421	287	264	285	358	172	202	264	231	299	249	253	502	442
202.629	0	852	422	289	266	288	359	174	204	265	233	302	250	255	505	441
202.752	0	862	424	289	268	290	360	175	198	266	234	303	251	257	507	442
202.875	0	863	422	288	265	287	360	171	198	265	230	300	249	252	505	441
202.998	0	844	420	287	264	283	358	171	203	264	231	299	247	252	502	441
203.121	0	850	420	287	263	285	357	171	203	265	231	300	248	252	502	441
203.244	0	861	422	287	264	286	358	172	197	266	230	302	249	254	504	441
203.366	0	858	423	288	266	288	359	173	198	266	233	301	250	256	507	442
203.489	0	852	424	290	267	291	361	175	205	265	234	302	251	255	507	443
203.612	0	847	421	287	264	282	357	170	202	265	231	300	248	253	503	441
203.735	0	862	420	287	263	283	356	169	196	265	229	300	248	253	502	440
203.858	0	850	421	287	264	285	357	171	199	263	230	300	249	254	503	441
203.981	0	849	422	287	265	287	358	173	204	264	233	301	250	255	505	443
204.104	0	852	424	288	267	289	360	175	203	266	235	303	250	257	507	443
204.227	0	861	424	289	267	289	360	172	196	265	232	302	249	255	507	442
204.349	0	849	420	286	264	282	357	169	198	264	230	299	247	253	502	441
204.472	0	862	420	285	263	282	356	170	204	263	229	299	247	252	501	442
204.595	0	851	421	286	265	283	356	172	199	265	231	301	248	253	503	439
204.718	0	855	422	287	266	287	357	172	196	264	230	302	250	256	504	440
204.841	0	849	422	288	268	289	359	174	200	265	234	303	251	258	505	440
204.964	0	854	422	289	267	288	359	172	204	265	232	302	249	255	505	441
205.087	0	859	419	286	264	282	356	169	198	264	230	300	246	253	501	439
205.21	0	853	420	286	264	284	357	169	195	263	229	299	248	254	502	439
205.332	0	846	421	287	265	285	357	172	200	263	231	300	249	255	503	440
205.455	0	850	422	288	266	288	359	174	204	265	233	302	250	255	504	441
205.578	0	860	424	288	268	290	359	173	199	266	233	303	251	258	507	442
205.701	0	854	421	288	265	285	358	170	196	265	230	301	248	255	504	440
205.824	0	846	421	286	265	284	357	171	201	263	230	300	247	255	503	441
205.947	0	851	422	287	265	286	358	172	204	265	232	302	248	256	504	441
206.07	0	864	423	288	268	288	357	174	198	265	232	302	250	258	505	441
206.193	0	864	424	289	269	291	359	173	197	266	233	304	251	259	506	441
206.316	0	844	423	289	268	288	359	173	204	265	233	303	249	256	505	442
206.438	0	852	420	286	266	283	356	170	202	264	231	300	248	255	502	440
206.561	0	860	421	287	266	284	356	172	197	265	231	301	248	257	502	439
206.684	0	856	422	287	267	287	358	172	196	264	232	301	249	258	504	440
206.807	0	847	424	288	268	289	359	174	203	265	235	303	251	259	505	441
206.93	0	851	425	290	270	292	360	175	204	266	235	305	251	259	506	440
207.053	0	863	423	288	266	284	358	169	196	265	231	302	248	255	502	439
207.176	0	862	421	286	265	283	356	170	197	264	230	301	247	255	499	439
207.299	0	852	422	287	264	283	356	171	203	263	231	300	248	256	500	440
207.421	0	849	424	288	266	286	357	173	202	265	233	302	250	258	502	439
207.544	0	864	425	288	268	289	358	173	196	265	232	303	251	259	505	440
207.667	0	851	425	290	270	290	360	173	199	265	233	303	250	259	506	440
207.79	0	858	422	287	265	283	356	169	204	264	231	300	248	255	501	439
207.913	0	851	422	285	265	283	355	169	199	264	230	300	248	255	500	439
208.036	0	860	422	286	266	284	357	171	196	264	230	301	249	257	501	438
208.159	0	851	424	287	267	288	358	172	199	264	230	301	250	257	503	439
208.282	0	865	426	289	269	289	360	175	204	266	234	303	251	259	506	441
208.404	0	852	424	289	268	289	359	172	201	266	232	304	250	256	505	439
208.527	0	857	422	287	267	283	357	169	195	264	230	300	248	255	502	438
208.65	0	849	421	286	266	284	357	171	199	263	231	300	249	255	501	438
208.773	0	855	422	287	267	286	358	172	204	264	232	301	250	256	502	438
208.896	0	861	424	288	269	289	359	173	200	266	232	303	251	257	503	437
209.019	0	857	425	289	270	289	360	176	196	266	233	303	252	259	505	438
209.142	0	849	423	288	268	287	358	172	201	264	232	301	250	255	503	438
209.265	0	854	422	287	267	283	357	170	204	264	232	300	249	255	501	437
209.388	0	866	422	288	267	286	357	172	199	265	231	302	250	256	502	437
209.51	0	857	424	288	269	287	359	173	196	265	232	302	251	257	503	437
209.633	0	848	424	289	270	290	360	174	203	266	234	304	252	258	506	439
209.756	0	854	425	290	270	292	361	176	207	266	235	304	250	257	507	438
209.879	0	860	422	287	266	282	357	170	198	265	230	302	248	253	502	437
210.002	0	863	421	287	266	283	356	171	196	264	229	300	249	255	501	437
210.125	0	846	423	288	266	285	357	173	203	264	230	301	250	255	502	438
210.248	0	853	424	290	267	287	358	175	205	266	233	302	251	256	505	437
210.371	0	864	424	290	269	290	359	175	199	266	234	304	253	258	507	439
210.493	0	866	424	290	268	289	360	173	198	265	232	302	251	255	506	438
210.616	0	845	420	287	264	280	356	170	203	264	230	299	247	252	501	437
210.739	0	851	421	287	264	283	356	170	202	265	230	300	249	253	501	436
210.862	0	860	421	288	265	285	356	172	197	266	230	301	250	254	502	434
210.985	0	856	424	290	266	289	359	174	198	265	232	301	250	255	504	436
211.108	0	846	425	291	267	290	360	176	205	266	234	303	252	257	506	436
211.231	0	850	423	290	268	288	359	172	204	267	232	303	250	255	506	434
211.354	0	861	420	288	262	282	356	169	197	264	229	300	249	252	501	433
211.476	0	859	420	288	263	282	357	171	198	264	229	300	250	253	501	433
211.599	0	849	421	288	264	285	358	173	204	265	231	300	250	254	502	434
211.722	0	846	422	290	266	288	359	175	204	266	234	303	252	256	504	432
211.845	0	862	423	290	267	291	360	175	198	267	233	303	252	258	506	434
211.968	0	849	421	291	264	288	360	171	199	265	231	301	250	253	504	433
212.091	0	847	420	288	262	283	358	171	205	265	230	299	249	252	502	433
212.214	0	849	421	288	263	285	358	173	201	266	231	301	250	253	504	433
212.337	0	861	423	288	264	287	358	174	196	266	232	302	250	255	506	436
212.46	0	850	424	289	267	291	361	175	200	266	235	303	252	257	507	435
212.582	0	862	424	291	268	292	362	176	207	266	234	302	252	257	508	434
212.705	0	848	421	289	264	283	358	171	201	265	230	301	248	251	503	431
212.828	0	854	420	288	264	284	357	170	196	265	230	301	249	254	501	431
212.951	1	846	420	288	264	287	358	172	200	265	230	301	249	256	502	432
213.074	0	853	421	289	266	287	359	175	206	265	235	303	251	256	505	432
213.197	0	849	424	290	268	291	360	176	201	267	235	303	252	257	506	432
213.32	0	854	423	291	268	291	361	174	197	266	233	303	249	256	506	431
213.443	0	846	419	288	263	281	357	170	200	264	229	300	248	252	501	430
213.565	0	850	418	286	262	283	357	171	205	264	231	301	248	252	501	430
213.688	0	856	419	287	264	286	357	172	199	266	230	300	249	255	501	428
213.811	0	851	421	289	266	288	358	174	197	264	231	301	250	257	502	429
213.934	0	844	422	289	267	289	360	175	202	265	235	302	251	257	505	431
214.057	0	848	420	289	266	288	360	174	207	266	233	301	249	255	504	429
214.18	0	861	417	288	262	281	356	170	198	264	229	299	248	252	499	426
214.303	0	857	417	287	262	283	357	170	196	263	229	299	249	254	500	426
214.426	0	839	419	286	264	284	358	172	201	264	230	300	249	255	500	428
214.548	0	846	420	289	266	288	357	174	205	265	232	301	251	256	502	429
214.671	0	857	422	289	267	290	359	174	198	265	233	302	251	257	504	429
214.794	0	859	420	289	265	286	358	170	197	264	229	301	248	253	503	427
214.917	0	838	418	287	262	282	357	170	203	263	229	299	248	253	500	430
215.04	0	846	419	287	263	283	356	172	203	265	230	300	249	254	501	428
215.163	0	854	421	287	264	285	357	172	197	264	231	301	250	256	501	428
215.286	0	851	422	289	266	287	359	173	198	264	232	301	251	257	504	429
215.409	0	840	422	290	269	291	360	175	204	265	233	302	251	257	505	430
215.532	0	844	418	287	264	281	357	170	203	264	230	301	248	253	501	428
215.654	0	857	419	287	263	283	356	170	196	264	228	300	248	254	500	427
215.777	0	856	419	287	265	285	357	170	198	263	229	300	250	256	501	428
215.9	0	844	423	289	268	288	359	175	204	266	234	302	251	259	504	429
216.023	0	860	422	290	269	290	360	173	197	265	232	303	251	257	504	429
216.146	0	846	418	287	264	280	357	169	199	262	229	299	248	253	499	429
216.269	0	853	417	286	263	281	356	170	204	263	230	299	248	253	499	429
216.392	0	846	418	287	263	283	356	170	200	264	229	300	249	255	499	428
216.515	0	856	421	289	266	285	358	171	196	264	230	301	251	257	501	430
216.637	0	846	423	289	268	288	359	174	200	264	232	301	251	258	503	430
216.76	0	847	418	287	264	281	356	169	200	265	229	301	248	253	499	428
216.883	0	852	418	286	263	281	356	169	196	264	228	299	248	253	498	428
217.006	0	845	419	287	264	283	357	171	201	263	229	299	250	255	499	429
217.129	0	850	420	288	266	286	358	174	205	265	231	300	251	256	501	430
217.252	0	857	421	290	268	289	359	175	201	266	233	302	252	258	503	429
217.375	0	853	424	290	269	292	360	175	197	266	233	304	253	259	506	431
217.498	0	850	419	287	264	281	356	170	204	265	230	299	249	254	500	430
217.62	0	860	418	287	265	284	357	172	199	265	230	301	249	254	500	429
217.743	0	850	419	287	266	287	359	172	197	265	231	301	251	256	501	429
217.866	0	844	421	290	268	289	360	176	203	265	233	302	251	258	503	431
217.989	0	850	423	290	270	292	360	178	207	266	235	303	252	259	505	432
218.112	0	855	421	289	268	287	358	173	200	267	230	302	251	256	503	431
218.235	0	859	418	287	265	284	358	172	197	265	229	301	249	254	501	431
218.358	0	841	419	287	267	286	358	173	203	264	231	302	250	256	501	432
218.481	0	848	421	288	267	287	359	175	206	266	233	304	251	257	502	431
218.604	0	860	422	289	269	290	360	177	200	267	234	305	252	259	505	431
218.726	0	863	422	291	271	294	360	177	199	267	235	305	253	260	505	432
218.849	0	842	419	289	267	285	358	173	204	266	232	302	250	256	503	432
218.972	0	848	418	287	264	284	358	172	205	265	230	302	249	255	500	431
219.095	0	858	419	288	266	286	357	173	199	265	231	303	251	256	501	430
219.218	0	853	420	288	267	288	359	174	199	265	232	303	251	258	502	431
219.341	0	844	422	289	269	290	360	178	205	266	236	303	252	260	504	433
219.464	0	848	423	291	271	293	361	178	207	267	238	306	253	260	505	433
219.587	0	860	420	289	266	286	358	172	198	266	232	304	250	255	503	431
219.709	0	858	416	287	263	283	357	171	200	265	231	301	249	254	499	430
219.832	0	848	417	287	264	285	357	173	205	265	231	302	249	255	499	432
219.955	0	844	419	288	265	288	357	175	204	267	233	303	251	257	501	432
220.078	0	860	421	289	268	289	358	176	199	267	235	305	251	259	502	432
220.201	0	850	422	289	269	292	361	177	202	266	235	305	253	260	505	433
220.324	0	856	420	290	267	289	360	174	207	266	234	304	251	256	502	433
220.447	0	847	416	287	264	283	357	172	202	265	231	303	249	254	498	430
220.57	0	857	418	287	264	285	357	172	198	265	231	302	249	255	498	430
220.692	0	847	419	287	267	287	358	175	202	264	232	303	250	256	500	431
220.815	0	861	421	288	268	290	359	177	207	266	237	305	252	259	502	433
220.938	0	850	422	290	270	291	360	178	204	268	237	306	252	261	505	432
221.061	0	855	421	290	269	292	361	177	199	267	234	304	251	257	504	431
221.184	0	848	418	288	265	284	357	173	203	265	232	302	249	254	501	432
221.307	0	852	419	288	266	286	357	174	206	266	233	302	250	257	500	433
221.43	0	859	420	288	267	287	358	176	202	266	234	304	250	258	501	432
221.553	0	854	422	289	269	291	359	177	198	267	235	305	252	260	504	434
221.676	0	846	424	290	273	293	360	178	205	266	238	306	254	262	505	435
221.798	0	853	422	290	270	291	360	177	208	266	236	306	250	258	504	434
221.921	0	863	420	287	266	287	357	174	201	266	232	305	250	257	501	433
222.044	0	853	420	288	269	288	358	174	198	265	234	304	250	259	502	433
222.167	0	845	421	288	269	288	359	177	204	265	236	305	250	259	503	436
222.29	0	851	423	289	271	291	360	179	207	267	238	307	252	261	504	434
222.413	0	861	424	291	273	295	361	178	202	268	237	307	252	263	506	434
222.536	0	861	420	288	268	287	359	174	198	265	234	304	250	258	501	432
222.659	0	843	420	288	268	287	357	176	205	264	234	304	250	257	501	434
222.781	0	853	420	288	269	288	358	177	206	266	235	305	251	259	502	432
222.904	0	860	422	289	270	291	358	177	201	267	237	306	252	262	503	433
223.027	0	857	424	291	275	293	360	180	200	267	238	307	252	263	505	434
223.15	0	848	424	288	270	292	359	177	206	266	235	306	249	259	503	434
223.273	0	853	422	287	267	287	357	174	205	265	233	305	249	257	500	433
223.396	0	868	424	288	268	289	357	175	199	264	233	306	249	259	502	432
223.519	0	870	427	288	269	292	358	176	201	265	234	305	250	260	503	434
223.642	0	860	428	289	272	294	359	179	206	265	236	307	251	261	504	436
223.764	0	857	426	290	271	294	359	177	205	266	236	306	251	259	503	434
223.887	0	871	423	287	267	286	355	173	198	264	232	304	248	255	499	432
224.01	0	858	423	286	266	287	356	174	201	263	231	304	249	257	499	434
224.133	0	864	424	287	267	289	358	176	206	265	234	306	250	258	501	435
224.256	0	859	424	288	270	292	358	177	204	266	235	306	252	260	503	435
224.379	0	869	426	289	273	294	359	177	200	267	237	307	252	262	505	437
224.502	0	857	425	291	270	293	359	177	203	265	236	306	250	258	503	437
224.625	0	869	420	286	265	282	355	173	206	264	233	303	248	254	497	436
224.748	0	857	420	286	265	283	354	172	201	265	231	304	248	256	498	435
224.87	0	860	421	286	266	286	356	174	198	265	232	304	249	257	499	437
224.993	0	853	422	287	268	289	357	176	203	265	235	305	250	260	502	440
225.116	0	862	424	288	271	291	359	178	208	266	237	307	252	260	504	440
225.239	0	868	425	289	271	293	360	177	203	267	235	308	251	259	505	439
225.362	0	859	419	286	266	283	355	172	198	264	232	304	248	254	498	436
225.485	0	852	420	286	265	283	355	173	203	264	231	304	248	256	498	441
225.608	0	857	420	285	267	287	356	174	207	266	234	306	249	256	500	440
225.731	0	865	422	287	270	290	357	176	202	266	235	308	250	259	501	440
225.853	0	860	423	289	270	290	359	177	200	267	236	308	251	261	504	440
225.976	0	853	425	290	272	293	361	179	206	267	238	308	252	262	506	443
226.099	0	856	422	287	267	286	358	174	207	268	235	307	248	257	502	441
226.222	0	867	419	286	266	284	356	173	200	267	232	306	248	258	500	440
226.345	0	869	421	288	268	287	358	175	200	267	233	307	250	260	499	441
226.468	0	850	422	288	270	290	359	176	207	267	236	308	251	261	502	443
226.591	0	858	424	289	271	291	361	178	208	269	237	310	252	263	504	442
226.714	0	866	426	290	274	293	360	180	202	269	239	312	253	264	506	444
226.836	0	863	425	291	272	292	361	178	203	268	236	310	251	261	505	443
226.959	0	859	422	287	268	286	358	174	207	267	235	308	248	259	501	444
227.082	0	855	423	287	270	286	358	176	207	269	236	309	249	261	502	442
227.205	0	868	423	288	271	289	359	177	201	269	235	310	250	262	502	444
227.328	0	866	425	289	273	291	360	178	203	269	237	310	252	264	505	443
227.451	0	857	427	289	275	293	362	180	210	269	239	312	253	265	507	444
227.574	0	857	427	292	276	295	363	180	208	270	239	313	253	266	507	444
227.697	0	870	423	288	270	288	359	175	200	269	236	310	250	261	503	442
227.82	0	858	423	288	271	288	358	177	203	268	236	309	249	261	502	443
227.942	0	863	422	287	272	290	360	178	209	269	237	310	251	263	503	444
228.065	0	859	425	289	273	292	361	179	207	270	238	311	252	264	505	444
228.188	0	868	427	290	275	295	362	180	202	270	239	312	253	266	508	445
228.311	0	858	429	292	277	298	364	183	206	269	240	312	253	266	509	446
228.434	0	872	425	289	272	290	360	178	209	269	237	309	250	261	506	445
228.557	0	860	423	288	270	288	358	177	204	268	236	309	251	261	503	443
228.68	0	863	423	288	272	290	360	178	200	269	235	309	251	262	504	441
228.803	0	857	425	289	273	292	361	179	206	268	237	309	252	263	504	443
228.925	0	863	426	290	274	295	362	182	210	270	240	310	253	265	507	443
229.048	0	867	426	292	277	297	363	182	205	271	241	312	255	265	508	444
229.171	0	862	424	289	272	291	361	177	201	269	236	309	250	261	505	442
229.294	0	852	422	288	271	290	359	177	206	268	236	308	250	260	503	443
229.417	0	859	423	288	272	291	361	179	209	270	238	309	251	261	504	442
229.54	0	865	424	289	273	292	361	179	204	270	238	310	253	262	505	443
229.663	0	860	426	290	274	295	363	180	202	269	239	311	253	264	507	443
229.786	0	853	426	291	274	297	364	181	208	269	239	309	253	262	508	445
229.908	0	857	422	288	270	289	360	177	207	269	236	308	249	259	503	442
230.031	0	868	422	287	270	290	359	176	201	268	235	307	251	259	504	441
230.154	0	868	423	287	269	292	360	177	200	268	235	308	251	261	504	441
230.277	0	849	424	289	272	295	362	181	207	269	238	308	252	262	505	443
230.4	0	859	426	291	274	296	362	181	208	269	240	309	253	264	507	442
230.523	0	865	426	290	273	296	362	178	202	269	237	309	252	261	507	441
230.646	0	861	421	287	269	287	358	176	201	267	234	305	249	258	502	439
230.769	0	857	421	287	268	289	359	176	207	268	234	306	249	258	501	441
230.892	0	853	422	287	269	291	360	177	206	269	235	306	250	259	502	439
231.014	0	868	424	288	271	294	360	177	200	269	235	307	252	260	504	438
231.137	0	865	425	290	272	296	362	179	201	268	238	309	253	263	506	441
231.26	0	856	425	290	272	296	363	180	208	269	238	307	251	260	506	442
231.383	0	852	420	286	268	288	359	174	204	268	234	305	249	255	501	440
231.506	0	867	421	287	268	287	357	174	198	266	232	304	248	257	502	439
231.629	0	852	421	288	268	290	360	176	200	266	233	305	250	258	500	439
231.752	0	853	423	288	270	293	360	178	207	268	236	306	251	260	503	441
231.875	0	856	426	289	270	295	362	179	204	268	237	308	252	261	506	443
231.997	0	867	425	291	272	298	362	179	199	268	238	308	252	260	507	442
232.12	0	854	423	288	269	289	360	174	200	266	232	305	249	256	502	441
232.243	0	866	420	287	268	288	358	175	206	266	233	304	249	255	501	440
232.366	0	855	421	287	268	289	359	176	202	267	234	305	249	257	502	439
232.489	0	860	423	288	269	292	360	177	197	265	235	306	251	259	503	440
232.612	0	853	424	289	270	295	361	179	203	266	237	307	252	260	504	441
232.735	0	860	426	290	271	297	362	180	208	267	239	308	252	261	508	442
232.858	0	863	423	289	269	291	360	176	201	266	234	306	249	257	504	439
232.98	0	858	421	287	267	290	359	175	197	266	232	305	249	257	502	439
233.103	0	850	423	287	269	292	359	176	202	265	233	305	249	257	503	440
233.226	0	855	423	288	269	293	360	178	206	266	237	305	250	259	504	439
233.349	0	868	425	290	270	294	361	179	201	267	236	308	252	260	507	439
233.472	0	859	426	290	271	296	362	178	198	267	236	307	251	261	508	440
233.595	0	849	423	289	269	292	360	176	203	265	235	305	250	257	505	442
233.718	0	854	424	288	268	291	359	176	205	266	235	306	249	259	503	440
233.841	0	863	424	288	269	293	360	175	199	266	235	306	249	258	504	440
233.964	0	864	425	289	269	293	361	177	197	266	237	307	251	260	505	440
234.086	0	848	427	289	271	295	362	179	204	266	238	307	251	262	507	442
234.209	0	857	426	290	272	296	362	179	206	267	238	308	250	261	508	442
234.332	0	865	421	287	268	289	358	174	197	265	234	305	247	257	503	440
234.455	0	865	423	288	269	290	359	175	198	265	234	305	248	258	503	440
234.578	0	849	424	288	269	292	359	176	203	264	236	306	249	259	505	441
234.701	0	853	424	289	269	294	359	178	204	266	237	306	249	260	505	441
234.824	0	866	426	290	271	295	360	178	199	266	238	307	250	263	508	443
234.947	0	862	426	290	271	295	361	177	199	264	236	306	249	261	507	441
235.069	0	856	422	287	268	288	357	175	204	263	233	304	246	257	502	442
235.192	0	852	422	288	268	288	356	175	203	264	234	305	247	258	502	441
235.315	0	868	424	288	269	291	357	175	196	264	235	305	248	260	503	441
235.438	0	856	425	288	269	293	358	176	199	264	236	305	249	261	505	441
235.561	0	855	427	289	271	294	358	179	205	264	239	306	250	262	507	443
235.684	0	856	425	289	271	294	358	177	203	265	237	306	249	260	506	442
235.807	0	865	423	287	268	289	355	173	196	263	233	304	246	258	502	441
235.93	0	856	423	287	268	290	355	174	198	262	234	304	247	258	502	442
236.052	0	867	424	287	268	289	356	175	203	263	236	304	247	259	503	443
236.175	0	857	425	288	269	292	357	176	202	265	238	304	249	261	506	441
236.298	0	863	427	288	272	293	359	177	196	266	238	306	250	262	507	442
236.421	0	856	426	289	271	294	359	176	201	263	236	305	247	259	508	444
236.544	0	859	423	287	268	288	355	175	205	264	234	304	246	258	503	444
236.667	0	857	425	287	269	291	356	175	200	264	235	304	248	258	504	442
236.79	0	860	425	288	268	291	356	175	196	263	235	304	247	260	505	443
236.913	0	854	426	288	270	291	358	176	201	263	237	305	249	261	506	445
237.036	0	861	427	289	271	295	359	178	206	264	238	305	249	261	509	446
237.158	0	869	423	288	269	291	356	174	199	264	235	304	246	257	505	444
237.281	0	861	423	286	267	288	356	174	196	263	234	303	246	257	504	443
237.404	0	852	423	287	266	288	356	174	201	263	235	302	247	258	504	445
237.527	0	857	425	288	268	292	357	176	205	264	237	304	248	260	505	445
237.65	0	867	425	289	270	291	358	177	200	266	238	306	249	261	508	444
237.773	0	860	427	290	270	294	360	177	197	264	237	305	249	261	509	445
237.896	0	854	423	288	268	289	357	174	201	262	234	303	245	256	504	445
238.019	0	855	421	286	265	285	355	173	203	262	234	302	245	255	503	444
238.141	0	866	421	286	267	288	355	174	198	264	233	302	246	255	504	444
238.264	0	866	422	287	266	289	356	173	196	263	234	303	247	259	505	443
238.387	0	848	426	288	267	293	358	176	202	263	237	304	249	259	507	446
238.51	0	858	426	289	269	295	359	178	204	265	238	304	250	260	509	445
238.633	11	867	422	288	266	289	357	173	196	264	232	302	246	254	504	443
238.756	0	867	421	285	265	287	355	172	195	262	231	300	245	254	503	443
238.879	0	848	421	285	265	288	356	173	202	262	232	300	246	254	504	444
239.002	0	855	422	287	265	289	357	175	203	264	234	302	249	256	504	443
239.124	0	862	423	287	267	292	358	175	198	265	235	303	249	257	506	442
239.247	0	860	425	289	269	293	360	177	198	265	236	304	249	258	509	443
239.37	0	849	422	287	267	290	359	174	203	263	234	301	247	254	507	445
239.493	0	853	421	285	264	287	356	173	202	265	232	300	246	254	504	444
239.616	0	862	421	285	265	287	356	173	195	263	232	301	246	255	504	442
239.739	0	857	421	286	266	288	358	173	197	263	233	302	248	256	506	443
239.862	0	855	423	288	266	291	358	176	204	264	236	303	249	258	507	444
239.985	0	851	424	288	269	294	360	178	204	265	238	303	250	259	507	444
240.108	0	864	422	289	266	290	358	173	197	264	233	302	248	255	506	442
240.23	0	862	420	287	266	288	356	174	197	263	231	301	248	255	504	441
240.353	0	852	421	287	265	289	358	174	204	265	235	302	248	255	505	443
240.476	0	850	422	287	266	290	358	176	203	266	237	303	249	257	506	443
240.599	0	866	423	289	268	293	359	176	196	266	237	304	249	258	509	443
240.722	0	861	424	290	270	295	360	177	199	265	238	305	250	259	509	443
240.845	0	852	420	287	266	288	358	174	204	264	234	301	247	255	505	443
240.968	0	851	419	286	265	287	356	174	201	264	234	302	247	254	503	441
241.091	0	865	420	286	266	288	356	173	196	264	233	302	248	255	505	442
241.213	0	852	421	287	267	291	358	174	199	264	235	302	249	258	506	442
241.336	0	853	423	288	268	292	359	176	204	265	237	303	249	259	508	445
241.459	0	853	424	289	269	295	360	177	203	266	238	305	249	258	509	444
241.582	0	863	420	287	266	287	356	171	195	264	233	301	246	254	505	442
241.705	0	852	418	286	265	285	356	171	198	263	232	300	246	254	503	442
241.828	0	858	419	285	263	286	356	174	203	263	234	301	247	254	504	443
241.951	0	853	421	286	265	290	357	175	202	265	236	302	249	257	505	443
242.074	0	861	422	288	267	291	358	176	196	266	237	304	250	258	508	442
242.196	0	850	424	289	268	292	359	177	200	265	237	304	250	258	508	444
242.319	0	864	420	287	265	288	357	174	204	264	234	302	247	254	505	443
242.442	0	852	418	286	265	285	356	173	200	265	233	300	247	254	504	441
242.565	0	857	420	286	264	287	356	172	195	263	233	302	248	255	504	441
242.688	0	850	421	287	265	289	357	174	199	264	235	301	249	256	505	442
242.811	0	857	422	287	267	291	358	177	205	264	237	303	250	259	508	443
242.934	0	853	424	289	270	293	359	178	202	266	238	305	251	259	509	443
243.057	0	857	422	289	267	291	359	175	196	265	235	303	248	255	508	441
243.18	0	848	420	287	265	286	356	172	200	263	233	301	248	255	506	441
243.302	0	855	420	286	265	288	356	174	205	264	235	302	248	255	506	441
243.425	0	861	422	287	266	288	357	175	200	265	236	303	249	257	507	441
243.548	0	857	423	289	268	292	359	176	196	266	237	304	251	259	509	441
243.671	0	849	424	289	270	293	359	177	203	264	239	305	250	261	510	443
243.794	0	856	424	290	269	293	360	178	207	266	237	305	251	258	509	442
243.917	0	865	421	287	266	287	357	174	199	264	234	303	249	255	506	441
244.04	0	858	422	288	267	289	357	175	196	264	235	303	250	258	507	442
244.163	0	848	422	288	268	290	358	176	202	263	237	304	250	259	507	443
244.285	0	855	424	288	268	291	359	179	206	266	239	305	250	260	509	444
244.408	0	860	424	290	271	294	359	178	201	267	240	306	251	261	510	443
244.531	0	857	423	289	269	292	360	175	197	265	236	304	249	259	509	443
244.654	0	848	420	286	267	287	357	175	202	263	236	302	248	256	506	443
244.777	0	854	421	286	267	289	357	175	205	264	236	302	249	258	506	442
244.9	0	861	421	288	268	289	357	176	199	265	237	303	249	259	506	443
245.023	0	856	424	289	270	291	358	177	198	264	238	304	250	260	509	442
245.146	0	848	425	290	272	294	360	179	204	265	240	306	250	262	510	444
245.268	0	853	422	289	269	291	359	176	206	266	238	304	249	257	509	443
245.391	0	863	419	285	266	284	356	173	198	264	234	302	248	254	505	441
245.514	0	862	419	287	265	286	357	173	197	264	234	302	248	256	505	440
245.637	0	844	420	287	265	287	356	176	203	264	236	303	249	257	506	442
[truncated: 756 more rows]

## Sheet: D850
	SNR :	49	48	48	47	50	50	53	50	56	50	56	53	51	57	44
Time	Marker	ch1	ch2	ch3	ch4	ch5	ch6	ch7	ch8	ch9	ch10	ch11	ch12	ch13	ch14	ch15
0.24576	0	839	507	334	289	321	416	181	187	233	230	315	310	248	650	653
0.36864	0	839	507	334	289	321	416	181	187	233	230	315	310	248	650	653
0.49152	0	876	524	308	286	308	405	180	188	234	231	314	311	252	650	650
0.6144	0	891	527	303	285	305	401	181	192	242	230	315	312	254	652	650
0.73728	0	886	528	301	286	303	396	182	201	247	232	317	316	254	656	650
0.86016	0	889	532	300	288	305	398	183	201	249	234	318	320	255	659	652
0.98304	0	895	532	301	289	309	400	182	198	249	233	319	320	255	656	652
1.10592	0	892	527	297	283	300	394	179	198	247	229	316	315	252	647	651
1.2288	0	889	526	295	283	300	393	179	202	247	229	316	316	251	648	654
1.35168	0	891	527	296	283	300	395	181	199	248	230	317	316	252	650	651
1.47456	0	899	530	296	285	302	396	181	197	249	231	318	318	254	655	653
1.59744	0	896	531	299	287	303	395	183	199	248	233	319	320	256	658	654
1.72032	0	888	528	300	284	306	399	181	201	249	232	317	317	254	652	652
1.8432	0	889	524	295	282	298	395	179	198	248	230	315	313	252	643	650
1.96608	0	895	524	296	282	298	393	178	196	248	229	314	314	252	644	650
2.08896	0	893	525	295	282	299	393	179	198	248	230	315	316	252	646	650
2.21184	0	890	528	297	284	302	395	181	202	249	231	318	318	254	652	651
2.33472	0	895	531	298	286	304	398	183	201	251	233	319	320	255	656	654
2.4576	0	895	526	299	284	304	398	179	197	250	230	317	316	254	647	651
2.58048	0	885	523	295	280	297	394	178	197	248	229	313	313	252	644	649
2.70336	0	889	524	296	280	298	393	177	200	247	230	314	314	252	644	650
2.82624	0	894	526	296	282	299	395	179	198	249	230	315	316	252	648	649
2.94912	0	894	529	297	285	302	397	181	197	251	230	316	318	254	653	650
3.072	0	884	531	299	287	305	398	182	199	250	233	318	320	255	656	651
3.19488	0	888	525	298	283	302	397	179	200	249	231	314	316	254	647	649
3.31776	0	893	524	296	282	298	394	178	198	249	229	315	314	253	645	648
3.44064	0	894	524	298	282	299	395	179	196	249	229	315	315	252	647	648
3.56352	0	880	527	296	283	301	396	179	198	249	230	316	317	253	651	649
3.6864	0	891	529	298	286	303	397	182	202	248	232	318	320	255	656	651
3.80928	0	895	531	301	287	308	400	181	200	251	232	319	320	256	656	650
3.93216	0	896	525	298	282	302	398	178	196	249	230	315	315	254	646	647
4.05504	0	879	526	296	282	301	395	179	197	248	230	315	317	254	649	648
4.17792	0	889	527	298	284	302	395	179	201	248	230	317	317	254	651	652
4.3008	0	896	529	298	286	302	398	181	199	250	232	318	320	254	655	652
4.42368	0	898	531	300	289	307	399	181	197	250	232	320	320	256	660	653
4.54656	0	881	528	300	286	306	399	179	198	250	232	317	317	256	651	650
4.66944	0	888	524	296	283	300	396	180	200	248	230	315	316	255	648	650
4.79232	0	895	526	297	284	300	398	179	198	250	230	316	317	255	649	651
4.9152	0	895	527	298	286	302	396	179	196	250	230	318	319	254	653	652
5.03808	0	882	529	298	287	305	398	183	199	250	233	318	320	256	657	652
5.16096	0	891	530	301	289	309	400	182	202	249	233	320	321	257	658	653
5.28384	0	894	525	297	282	304	398	179	197	250	229	317	315	255	647	651
5.40672	0	895	523	297	282	301	396	178	195	249	228	316	315	253	647	651
5.5296	0	877	525	296	283	301	395	179	197	247	229	317	315	254	651	651
5.65248	0	888	527	298	285	303	396	180	201	247	230	318	318	254	655	651
5.77536	0	896	529	298	289	305	400	181	200	250	231	320	321	257	658	653
5.89824	0	894	528	302	286	308	400	180	195	251	230	319	318	256	653	651
6.02112	0	876	522	296	283	301	395	178	196	248	229	315	314	255	644	647
6.144	0	886	522	295	283	301	395	177	200	248	228	314	314	254	645	647
6.26688	0	893	524	296	284	301	395	178	197	250	227	317	316	254	648	648
6.38976	0	892	526	297	286	303	398	179	196	250	228	319	318	254	654	649
6.51264	0	884	530	299	289	305	398	181	199	249	230	320	320	256	658	651
6.63552	0	887	525	300	285	307	399	179	200	249	229	318	316	256	651	649
6.7584	0	892	522	295	283	300	396	177	196	249	228	315	314	254	645	648
6.88128	0	890	524	296	284	302	396	176	194	249	227	315	315	253	647	649
7.00416	0	883	526	296	285	302	395	179	198	248	229	317	316	254	652	653
7.12704	0	889	528	298	288	305	397	180	201	248	229	319	319	255	657	651
7.24992	0	896	530	300	290	308	399	181	198	251	230	320	320	257	659	651
7.3728	0	891	527	299	286	306	398	178	196	249	229	318	317	255	651	649
7.49568	0	881	525	296	284	303	395	178	197	248	229	316	316	254	648	648
7.61856	0	879	526	297	285	302	395	179	200	247	228	316	316	254	650	647
7.74144	0	893	528	297	287	303	396	180	197	250	229	319	319	255	653	648
7.86432	0	893	530	299	290	305	396	181	196	250	230	319	320	257	658	650
7.9872	0	885	531	300	292	309	400	182	199	249	232	321	322	257	660	650
8.11008	0	881	528	298	287	307	397	180	200	249	230	317	317	256	651	649
8.23296	0	895	528	297	286	304	396	179	197	250	230	318	318	255	651	650
8.35584	0	894	529	298	288	304	396	179	195	249	229	318	318	256	653	651
8.47872	0	884	531	299	291	305	396	181	199	249	231	319	321	257	657	652
8.6016	0	886	534	300	292	309	397	183	202	250	233	321	323	258	661	653
8.72448	0	897	532	301	292	311	399	182	199	251	231	321	320	258	657	652
8.84736	0	896	529	297	287	305	395	179	194	248	230	318	316	256	651	651
8.97024	0	886	529	297	288	306	395	180	197	248	231	319	319	255	652	651
9.09312	0	881	530	297	290	306	395	182	201	249	231	319	319	257	655	653
9.216	0	897	533	300	292	307	397	183	198	250	232	321	321	257	660	654
9.33888	0	899	534	301	294	312	399	182	196	251	233	322	323	258	662	653
9.46176	0	886	530	298	289	308	397	180	198	248	231	318	317	257	651	651
9.58464	0	880	527	296	288	304	394	180	199	248	231	316	316	255	648	651
9.70752	0	896	528	296	288	304	395	179	197	249	229	318	317	256	649	652
9.8304	0	897	529	298	289	306	395	181	196	249	230	318	320	255	652	652
9.95328	0	889	531	299	292	307	396	183	199	248	232	319	322	256	658	653
10.0762	0	883	532	301	290	311	398	183	201	249	233	319	321	256	656	652
10.199	0	894	526	297	286	305	395	179	196	249	229	316	315	255	645	649
10.3219	0	896	525	295	284	303	392	178	194	247	229	315	315	253	645	649
10.4448	0	885	526	295	286	302	392	179	197	247	228	315	315	253	646	648
10.5677	0	880	528	297	289	306	394	180	199	247	229	316	319	253	652	649
10.6906	0	897	530	297	290	307	394	181	197	249	230	318	321	254	657	654
10.8134	0	897	529	299	289	309	397	179	194	249	230	316	318	253	652	651
10.9363	0	882	523	295	283	303	392	178	197	245	229	314	314	251	643	646
11.0592	0	877	524	295	284	300	393	179	198	246	229	313	316	251	644	646
11.1821	0	883	525	296	285	302	393	178	195	247	228	314	317	250	647	645
11.305	0	894	527	296	288	304	394	180	194	248	228	315	320	251	651	645
11.4278	0	884	529	298	289	307	395	181	199	247	230	318	321	253	655	647
11.5507	0	884	526	297	286	307	397	180	200	248	230	315	318	253	647	646
11.6736	0	880	524	295	284	302	393	178	194	247	227	312	316	252	644	644
11.7965	0	891	524	295	285	302	393	178	193	246	228	314	316	250	646	644
11.9194	0	884	526	295	286	303	393	179	197	246	229	315	318	250	649	645
12.0422	0	883	528	296	289	304	395	180	199	247	230	316	321	251	654	647
12.1651	0	884	529	299	290	309	398	180	197	249	230	317	321	253	655	647
12.288	0	892	525	296	284	303	394	178	194	246	228	313	316	252	647	645
12.4109	0	881	525	296	285	303	393	179	198	246	228	313	317	250	647	646
12.5338	0	882	526	296	287	304	394	179	199	247	229	314	318	251	648	645
12.6566	0	885	528	296	289	306	395	181	197	248	229	316	321	252	653	648
12.7795	0	897	530	298	290	307	396	181	195	248	230	317	321	253	658	648
12.9024	0	884	528	299	287	310	398	181	198	246	230	315	319	253	651	647
13.0253	0	882	523	295	284	303	395	179	197	246	229	313	317	252	646	647
13.1482	0	882	525	296	285	303	394	178	195	247	228	313	317	250	647	647
13.271	0	896	526	296	287	303	394	179	195	246	229	315	319	251	650	648
13.3939	0	884	529	298	289	305	395	182	199	247	230	316	321	252	654	650
13.5168	0	887	530	299	290	310	397	183	200	249	231	319	322	255	658	651
13.6397	0	883	526	299	286	308	397	178	196	249	229	316	318	253	648	648
13.7626	0	894	523	295	283	303	393	177	193	246	227	314	315	250	645	647
13.8854	0	884	524	296	284	303	393	179	198	245	228	314	316	250	646	646
14.0083	0	885	526	296	286	305	394	180	199	248	229	316	319	251	649	648
14.1312	0	884	529	298	288	307	397	181	197	248	230	318	321	253	655	650
14.2541	0	899	533	300	291	309	396	183	197	249	232	320	323	253	660	654
14.377	0	885	527	299	286	309	398	180	198	247	231	316	319	253	650	649
14.4998	0	886	524	295	284	304	395	179	199	247	229	314	316	252	645	647
14.6227	0	882	525	297	285	304	394	179	195	247	229	316	318	251	647	646
14.7456	0	895	526	297	286	305	394	180	195	247	229	316	319	252	650	646
14.8685	0	883	528	299	288	306	396	183	200	248	231	317	322	254	655	647
14.9914	0	890	531	300	292	310	398	184	201	250	234	320	323	256	660	648
15.1142	0	889	527	301	287	311	400	181	197	250	231	317	322	254	651	646
15.2371	0	887	525	297	285	304	394	179	195	247	230	315	319	252	649	645
15.36	0	882	526	297	286	304	394	180	199	247	231	315	320	252	650	646
15.4829	0	889	527	298	287	306	396	181	200	248	231	317	321	253	653	646
15.6058	0	889	530	299	290	308	398	182	197	249	232	319	323	255	657	648
15.7286	0	888	532	301	292	312	398	184	199	249	234	320	325	257	660	650
15.8515	0	886	528	300	287	309	397	182	200	249	233	318	322	255	653	647
15.9744	0	887	527	297	287	307	396	181	199	249	232	317	321	254	652	649
16.0973	0	883	528	298	288	307	396	181	196	250	231	317	322	254	654	649
16.2202	0	889	530	299	290	307	396	183	197	249	233	318	323	255	657	651
16.343	0	891	533	301	292	310	398	186	202	249	235	321	325	258	661	651
16.4659	0	892	533	303	293	315	400	185	202	251	236	321	326	258	663	652
16.5888	0	887	527	300	287	308	399	181	196	250	233	317	322	257	653	649
16.7117	0	891	527	298	285	306	395	182	196	248	232	317	322	255	653	649
16.8346	0	891	529	298	288	306	395	182	201	248	231	318	322	254	655	652
16.9574	0	893	530	300	290	308	398	184	199	250	233	320	324	255	657	651
17.0803	0	898	531	301	292	310	398	186	199	252	234	321	325	257	660	653
17.2032	0	895	533	304	294	316	400	186	199	250	235	322	327	258	661	651
17.3261	0	886	526	300	286	309	397	182	202	248	235	319	322	255	650	649
17.449	0	894	527	299	285	306	396	181	198	249	233	316	321	253	652	653
17.5718	0	892	526	298	286	305	395	180	196	249	231	316	322	253	652	650
17.6947	0	884	527	299	287	307	395	183	198	249	234	317	324	255	655	650
17.8176	0	888	530	300	292	309	397	185	202	250	235	319	325	255	658	651
17.9405	0	893	529	302	291	314	400	184	201	252	235	321	325	255	658	652
18.0634	0	892	523	299	285	307	397	180	196	249	232	316	321	254	648	649
18.1862	0	875	523	297	285	304	395	180	199	248	232	315	322	252	649	650
18.3091	0	886	524	298	286	305	395	182	202	248	233	317	321	252	651	651
18.432	0	894	526	300	287	308	397	182	200	250	233	318	323	253	656	652
18.5549	0	892	529	301	290	311	398	184	199	251	234	320	325	254	658	653
18.6778	0	882	526	302	288	313	399	183	199	250	233	319	323	255	654	651
18.8006	0	879	524	297	286	306	395	182	202	249	232	316	321	252	648	649
18.9235	0	892	524	298	286	305	396	181	199	250	231	317	321	252	650	649
19.0464	0	892	524	298	288	307	396	183	197	249	232	318	323	253	651	651
19.1693	0	884	527	299	289	308	397	185	201	249	234	319	323	254	655	653
19.2922	0	879	528	301	289	313	398	185	204	250	236	320	323	254	657	654
19.415	0	893	523	298	286	307	396	181	198	250	232	316	319	253	648	653
19.5379	0	895	523	296	285	306	394	180	196	248	232	316	319	252	648	653
19.6608	0	886	524	296	287	305	394	181	199	248	233	317	320	252	650	654
19.7837	0	888	525	298	289	306	395	182	201	250	233	318	321	252	653	656
19.9066	0	891	528	299	291	309	397	184	200	251	233	319	323	254	656	658
20.0294	0	900	524	299	288	310	397	181	196	249	232	318	319	254	650	656
20.1523	0	885	521	295	283	303	393	180	199	247	232	316	316	251	643	655
20.2752	0	891	522	295	284	302	393	179	200	247	231	315	315	250	644	658
20.3981	0	897	527	295	284	303	393	181	197	249	232	317	316	250	650	668
20.521	0	908	531	296	287	305	393	182	197	248	231	319	318	251	658	676
20.6438	0	900	532	299	289	309	396	184	201	249	234	320	319	253	659	667
20.7667	0	897	523	296	285	305	395	180	199	248	231	317	314	252	646	657
20.8896	0	894	520	294	283	301	391	179	195	247	230	316	312	252	642	655
21.0125	0	893	519	293	284	300	391	179	197	246	230	315	313	251	642	654
21.1354	0	891	521	295	285	301	390	179	200	246	231	316	316	251	646	655
21.2582	0	892	524	295	288	305	393	181	199	249	232	317	318	252	650	657
21.3811	0	898	525	297	289	308	394	182	197	249	232	319	318	254	653	657
21.504	0	884	519	294	284	302	392	179	196	246	229	314	313	252	642	654
21.6269	0	888	520	293	284	300	389	179	201	246	230	314	312	251	641	653
21.7498	0	894	520	293	283	300	391	178	197	247	230	314	313	251	643	654
21.8726	0	897	521	294	287	301	391	179	196	247	230	316	315	250	647	654
21.9955	0	889	524	295	288	304	391	181	198	246	231	317	316	252	650	656
22.1184	0	894	524	297	287	308	393	181	202	246	233	317	315	252	650	657
22.2413	0	897	519	293	282	301	391	179	197	246	230	314	312	250	643	656
22.3642	0	896	520	293	284	300	390	178	195	246	229	314	313	250	644	656
22.487	0	887	521	292	284	300	389	179	198	245	231	314	313	250	645	656
22.6099	0	885	524	294	287	302	391	180	200	246	232	316	316	251	649	658
22.7328	0	899	526	296	289	305	392	182	199	248	232	318	317	252	653	659
22.8557	0	900	522	295	284	304	392	179	195	246	231	315	313	252	644	657
22.9786	0	888	519	292	281	299	388	179	198	244	230	312	311	250	640	655
23.1014	0	890	519	291	281	299	389	179	199	245	230	312	311	249	641	655
23.2243	0	890	521	292	283	300	390	179	195	246	230	314	314	249	644	657
23.3472	0	903	523	294	285	301	390	181	195	246	231	315	315	250	648	656
23.4701	0	890	526	296	287	306	392	183	200	246	233	316	317	251	651	658
23.593	0	890	520	294	281	303	392	180	200	246	231	312	312	250	640	655
23.7158	0	887	517	290	279	298	387	178	195	245	228	310	310	248	635	654
23.8387	0	898	517	291	280	298	388	177	195	244	229	311	311	247	637	652
23.9616	0	887	519	292	281	298	388	179	199	243	230	311	312	248	641	652
24.0845	0	894	521	292	284	301	391	179	201	245	231	313	315	249	645	652
24.2074	0	882	524	295	285	306	393	181	197	246	231	313	315	251	648	655
24.3302	0	892	519	292	280	302	390	178	195	245	228	310	310	249	639	667
24.4531	0	884	517	289	278	297	387	177	199	243	229	308	310	247	635	668
24.576	0	885	518	291	278	297	388	177	198	244	229	310	311	245	638	674
24.6989	0	891	519	290	281	298	388	177	196	245	228	311	313	244	641	679
24.8218	0	889	522	293	283	300	389	180	197	244	230	313	316	246	645	681
24.9446	0	888	524	295	284	305	392	181	201	245	232	314	317	248	646	680
25.0675	0	895	519	292	278	302	391	178	198	244	229	310	312	248	636	674
25.1904	0	901	519	291	276	297	388	177	195	244	227	309	312	246	634	666
25.3133	0	890	519	291	278	297	388	178	197	244	229	311	313	246	635	660
25.4362	0	888	520	291	279	300	389	179	201	244	230	311	315	246	638	648
25.559	0	898	523	293	282	301	392	180	200	247	232	313	317	249	642	647
25.6819	0	895	523	295	283	306	394	180	197	246	232	314	318	250	643	655
25.8048	0	878	518	292	278	300	390	177	198	243	230	309	313	248	635	655
25.9277	0	881	519	291	278	298	388	177	201	244	230	310	314	248	636	656
26.0506	0	893	520	291	279	298	390	178	198	245	230	310	315	247	639	657
26.1734	0	888	521	293	281	300	391	180	196	245	230	313	317	250	644	658
26.2963	0	883	524	294	285	304	392	182	201	245	233	313	319	251	647	657
26.4192	0	876	519	295	280	305	394	181	202	244	232	312	315	251	639	655
26.5421	0	889	518	292	280	299	390	179	197	245	230	311	314	250	637	655
26.665	0	894	518	292	279	299	390	178	197	244	231	311	316	249	639	654
26.7878	0	881	519	293	282	300	390	180	200	245	232	312	317	250	641	654
26.9107	0	861	522	294	283	302	392	182	202	246	233	314	317	252	645	626
27.0336	0	851	522	296	283	307	394	181	199	247	233	314	319	253	644	624
27.1565	0	873	517	293	280	299	391	180	196	245	230	311	314	251	636	634
27.2794	0	865	516	293	281	299	389	180	202	245	231	311	315	252	638	652
27.4022	0	872	517	292	282	300	391	181	203	245	232	312	316	252	641	654
27.5251	0	891	517	294	286	302	391	182	200	247	233	313	319	254	644	657
27.648	1	892	520	297	288	307	395	183	199	247	234	314	320	255	646	658
27.7709	0	880	515	292	281	302	392	181	202	244	232	311	314	254	638	656
27.8938	0	885	516	292	282	300	390	180	201	245	232	311	315	253	639	656
28.0166	0	884	518	293	283	300	391	180	198	246	232	312	317	253	641	654
28.1395	0	900	524	293	284	302	391	182	199	246	232	314	318	254	649	660
28.2624	0	891	525	296	286	306	393	183	202	246	234	315	318	256	650	656
28.3853	0	893	520	293	281	302	391	180	202	245	232	311	314	254	640	651
28.5082	0	892	520	292	283	299	389	179	198	245	232	312	316	254	640	650
28.631	0	890	520	292	282	299	389	180	199	245	232	312	317	255	640	646
28.7539	0	891	523	294	284	301	390	182	203	245	234	312	318	256	644	647
28.8768	0	893	524	296	285	306	393	181	202	247	234	312	319	255	644	651
28.9997	0	888	519	293	283	299	390	180	196	246	232	309	315	256	635	649
29.1226	0	892	519	293	284	299	389	179	198	245	231	309	316	255	635	646
29.2454	0	890	518	292	286	300	389	180	202	244	233	310	317	255	636	647
29.3683	0	893	521	295	287	303	391	182	201	247	233	312	319	257	640	649
29.4912	0	895	517	294	284	304	392	179	198	245	232	310	315	256	633	647
29.6141	0	885	515	291	283	298	387	178	198	244	230	308	314	255	629	647
29.737	0	888	516	291	283	298	388	179	202	244	231	308	315	255	631	648
29.8598	0	895	518	292	284	299	390	180	199	246	232	309	317	255	634	649
29.9827	0	898	519	295	287	303	391	181	198	246	231	310	317	256	637	650
30.1056	0	879	514	292	282	300	387	179	198	243	230	307	311	255	628	647
30.2285	0	888	513	290	282	295	385	178	200	243	229	306	311	253	626	647
30.3514	0	897	515	291	282	297	387	177	197	244	228	307	312	252	629	650
30.4742	0	897	516	291	285	298	387	179	196	244	228	310	314	253	635	652
30.5971	0	887	518	294	285	303	389	178	198	244	230	311	313	253	639	654
30.72	0	882	513	291	281	298	386	177	200	243	228	307	308	252	628	652
30.8429	0	894	514	290	281	295	386	175	196	245	226	307	308	250	629	651
30.9658	0	894	514	291	282	296	386	176	195	244	227	308	309	252	631	649
31.0886	0	886	515	292	284	298	386	178	197	243	227	308	313	251	634	648
31.2115	0	882	515	293	284	302	390	178	201	244	229	310	313	253	637	649
31.3344	0	894	509	290	282	299	385	176	195	245	225	306	308	251	626	645
31.4573	0	894	509	290	280	297	385	176	193	243	225	306	308	251	625	642
31.5802	0	882	510	290	283	296	385	176	197	242	226	305	310	252	625	640
31.703	0	884	513	291	286	298	387	178	199	243	226	305	313	252	630	640
31.8259	0	891	515	293	286	301	389	179	196	245	227	307	315	254	633	641
31.9488	0	893	511	293	285	303	389	177	194	244	227	306	311	253	625	637
32.0717	0	880	510	291	283	298	385	177	197	242	225	304	310	251	621	636
32.1946	0	882	512	291	283	297	387	177	199	243	225	305	311	252	622	635
32.3174	0	882	513	292	284	298	387	177	195	244	226	306	313	252	627	606
32.4403	0	895	515	293	286	300	387	178	196	243	227	307	314	252	632	595
32.5632	0	882	515	295	286	304	390	180	200	243	228	308	314	252	631	593
32.6861	0	888	513	291	283	298	387	178	197	243	226	307	310	250	624	597
32.809	0	888	515	292	285	299	387	177	195	244	227	307	311	250	627	600
32.9318	0	887	515	293	286	299	387	179	196	243	227	308	313	250	630	600
33.0547	0	889	518	294	287	301	388	179	200	243	228	308	315	253	635	602
33.1776	0	890	517	295	287	306	391	180	199	246	229	309	315	254	634	596
33.3005	0	884	512	292	283	300	388	177	194	243	227	306	310	252	626	597
33.4234	0	887	512	290	284	298	387	176	194	243	227	306	311	252	628	595
33.5462	0	886	514	292	285	299	387	178	200	242	227	307	312	251	631	596
33.6691	0	888	517	294	288	300	390	179	198	245	228	310	314	250	636	599
33.792	0	894	519	296	289	305	391	181	197	245	229	311	317	252	639	595
33.9149	0	881	513	293	284	304	390	178	197	242	227	308	310	251	629	595
34.0378	0	883	512	291	281	299	387	178	199	242	227	307	310	248	625	594
34.1606	0	890	512	292	283	298	388	178	198	244	226	308	311	249	627	595
34.2835	0	893	516	293	284	298	388	178	195	244	227	308	314	250	631	595
34.4064	0	887	519	293	287	302	390	181	199	244	228	310	315	251	637	603
34.5293	0	889	519	296	286	307	392	180	201	244	229	310	315	250	636	611
34.6522	0	895	513	292	282	299	390	178	197	244	226	306	311	250	626	610
34.775	0	893	513	293	282	298	388	177	194	244	227	306	312	250	626	610
34.8979	0	880	513	292	284	298	388	179	198	243	227	307	313	251	628	611
35.0208	0	882	515	293	286	302	390	181	201	244	228	309	316	250	634	615
35.1437	0	894	518	296	290	305	392	182	199	246	230	311	318	252	638	620
35.2666	0	892	515	297	286	306	393	179	196	245	228	310	315	253	633	619
35.3894	0	881	513	292	283	299	389	178	198	243	227	307	313	251	629	617
35.5123	0	875	514	294	284	300	391	179	201	245	227	308	315	250	632	620
35.6352	0	892	516	295	287	301	392	180	197	245	228	310	316	251	636	621
35.7581	0	895	519	295	289	303	392	181	197	246	228	311	319	253	639	622
35.881	0	885	520	300	289	308	394	183	201	246	231	312	319	254	642	624
36.0038	0	881	516	296	284	304	393	180	201	246	229	309	316	251	634	623
36.1267	0	882	517	295	285	301	391	179	197	246	228	310	316	251	636	625
36.2496	0	895	516	295	286	301	393	180	197	246	228	311	317	252	637	623
36.3725	0	884	519	297	289	304	393	182	201	245	230	313	319	253	641	623
36.4954	0	890	522	299	291	309	397	184	203	248	231	316	321	255	645	625
36.6182	0	890	517	298	286	306	395	181	198	247	229	312	318	254	636	621
36.7411	0	886	517	296	284	301	392	180	197	246	228	310	316	253	636	619
36.864	0	885	517	296	286	301	391	181	201	245	229	311	318	252	637	619
36.9869	0	887	519	297	288	303	394	183	201	248	230	313	320	253	640	619
37.1098	0	886	521	299	291	306	396	184	199	248	231	315	320	255	645	621
37.2326	0	889	520	300	288	311	396	182	199	247	231	315	319	255	640	619
37.3555	0	887	515	295	283	302	393	180	202	245	228	310	315	253	632	615
37.4784	0	886	516	295	283	300	393	179	200	246	228	310	316	252	633	617
37.6013	0	892	517	296	285	301	393	180	197	247	228	311	317	252	636	616
37.7242	0	890	519	297	288	303	394	182	200	246	230	312	320	254	640	616
37.847	0	887	521	299	290	307	396	183	204	247	231	315	320	255	642	618
37.9699	0	889	515	297	282	303	395	179	199	247	229	312	316	252	631	612
38.0928	0	888	514	294	280	299	391	178	196	247	226	309	314	251	628	611
38.2157	0	879	514	295	281	298	390	179	198	245	227	309	316	250	629	609
38.3386	0	884	516	296	283	299	392	180	203	245	228	310	318	251	633	609
38.4614	0	891	518	297	287	302	394	182	200	249	228	312	319	253	637	610
38.5843	0	892	517	299	284	307	396	180	198	248	229	312	319	253	633	606
38.7072	0	871	511	293	280	298	391	179	197	245	226	306	313	251	625	600
38.8301	0	882	512	295	280	296	390	179	201	245	227	309	316	250	626	601
38.953	0	889	512	295	282	297	391	178	199	246	227	309	317	250	628	600
39.0758	0	888	515	295	284	298	392	179	197	246	226	309	318	252	633	598
39.1987	0	880	517	297	287	303	393	181	200	247	228	310	319	254	636	598
39.3216	0	877	514	297	282	303	393	180	202	246	228	308	316	252	628	592
39.4445	0	888	512	294	279	297	391	178	198	246	225	308	314	251	626	586
39.5674	0	886	513	294	280	297	390	177	196	246	225	309	315	251	627	584
39.6902	0	879	514	295	283	298	390	180	200	245	226	309	316	251	631	586
39.8131	0	875	518	297	285	301	393	181	202	247	229	311	318	251	635	590
39.936	0	890	519	300	286	305	396	181	199	248	228	312	319	252	637	592
40.0589	0	890	514	295	281	300	392	178	195	245	226	308	315	252	627	591
40.1818	0	879	514	295	281	298	389	178	199	245	227	309	316	250	629	593
40.3046	0	881	515	295	282	297	391	178	201	246	227	309	316	250	630	594
40.4275	0	881	517	296	285	299	392	180	198	247	226	311	318	250	634	597
40.5504	0	894	520	297	286	303	392	181	198	246	229	312	318	252	639	599
40.6733	0	881	516	297	283	302	393	180	200	246	228	311	316	251	631	600
40.7962	0	882	515	295	281	297	390	179	201	246	226	308	314	249	630	598
40.919	0	881	517	296	281	299	391	178	197	246	226	310	315	250	631	601
41.0419	0	895	518	296	283	299	390	179	198	246	227	311	316	251	635	601
41.1648	0	883	520	297	286	301	392	182	202	247	229	312	318	251	639	603
41.2877	0	889	519	298	284	304	394	180	201	247	229	312	316	252	635	603
41.4106	0	890	515	294	280	296	390	178	196	246	226	308	313	250	629	604
41.5334	0	895	516	294	280	296	389	178	196	244	226	309	313	249	631	602
41.6563	0	887	518	295	281	296	389	178	201	245	227	310	314	249	633	605
41.7792	0	891	520	295	283	299	391	179	201	247	227	310	316	250	639	607
41.9021	0	891	520	297	283	302	393	179	198	247	227	311	315	250	636	608
42.025	0	889	515	293	278	296	389	177	197	244	225	306	309	249	628	606
42.1478	0	888	513	292	277	293	386	177	200	243	224	306	309	248	628	606
42.2707	0	887	514	292	277	293	387	177	198	245	225	308	310	248	630	607
42.3936	0	894	517	293	280	294	389	176	196	245	225	308	312	248	634	609
42.5165	0	892	519	295	281	298	389	177	197	245	226	308	313	250	638	610
42.6394	0	887	513	293	277	295	387	175	200	243	223	305	307	248	628	607
42.7622	0	889	512	290	275	291	385	174	196	243	222	305	306	247	624	607
42.8851	0	891	511	290	275	290	385	173	194	244	223	305	306	246	626	607
43.008	0	877	515	292	277	292	386	173	196	243	223	305	308	247	632	609
43.1309	0	887	516	293	281	293	387	176	200	243	224	307	310	249	637	612
43.2538	0	894	514	293	278	295	388	175	196	244	223	306	307	247	630	610
43.3766	0	891	512	290	276	290	385	173	193	244	221	302	304	246	625	609
43.4995	0	882	513	290	276	289	384	173	195	242	222	304	304	245	627	612
43.6224	0	879	514	291	278	290	385	174	198	244	223	303	306	247	631	613
43.7453	0	895	516	291	279	291	386	174	196	244	224	306	308	247	635	614
43.8682	0	893	518	294	280	295	388	174	193	244	223	307	309	248	636	614
43.991	0	883	514	290	277	291	385	174	194	242	221	303	303	247	629	617
44.1139	0	878	515	289	278	290	383	172	197	243	222	303	304	246	628	617
44.2368	0	893	515	290	278	290	385	172	193	243	222	304	304	247	629	615
44.3597	0	897	516	291	280	292	387	174	193	243	222	305	307	247	634	614
44.4826	0	887	519	293	282	294	387	174	197	242	225	305	309	248	638	616
44.6054	0	887	516	291	280	295	388	173	197	243	224	304	304	248	630	614
44.7283	0	886	515	289	279	290	385	173	192	243	222	303	305	247	628	613
44.8512	0	898	517	290	280	290	385	173	192	242	222	302	306	248	630	612
44.9741	0	886	518	291	282	291	385	174	196	242	223	303	307	249	633	613
45.097	0	889	520	292	283	294	388	176	197	244	225	304	309	250	638	615
45.2198	0	885	517	293	282	294	389	174	194	244	223	303	306	249	632	614
45.3427	0	896	515	289	280	290	384	173	192	241	222	301	305	249	628	611
45.4656	0	884	516	290	280	290	385	173	196	241	224	302	306	249	628	611
45.5885	0	892	516	290	281	290	387	174	196	243	224	303	308	249	631	611
45.7114	0	892	519	291	284	291	387	174	194	243	225	304	311	250	635	613
45.8342	0	890	518	293	283	296	388	174	192	243	224	303	308	251	631	612
45.9571	0	889	513	289	279	290	385	173	196	240	222	299	304	248	623	612
46.08	0	889	513	289	280	289	385	172	194	241	222	299	305	248	623	610
46.2029	0	886	515	289	280	289	385	172	191	242	223	299	307	247	625	612
46.3258	0	893	517	291	283	291	386	174	193	241	223	300	310	248	631	612
46.4486	0	890	517	292	284	295	388	174	197	242	225	301	310	248	632	613
46.5715	0	888	512	289	278	292	387	173	194	242	221	297	303	246	622	610
46.6944	0	891	511	288	277	288	384	171	189	241	220	296	304	244	619	610
46.8173	0	880	511	288	278	288	384	171	192	240	222	297	305	245	621	609
46.9402	0	885	514	289	278	289	385	173	196	241	222	298	309	244	625	610
47.063	0	893	517	289	280	290	388	173	194	243	223	300	311	246	632	614
47.1859	0	894	518	292	280	295	389	172	191	243	222	300	308	245	632	617
47.3088	0	875	512	288	276	290	386	172	192	240	220	296	304	243	622	614
47.4317	0	882	511	288	276	288	385	172	196	240	221	296	305	243	619	609
47.5546	0	890	511	288	276	288	386	171	192	242	220	298	307	242	623	609
47.6774	0	887	514	290	279	290	387	172	191	242	222	298	311	243	629	609
47.8003	0	878	516	291	281	292	389	173	195	243	223	299	313	245	635	610
47.9232	0	878	514	293	280	296	391	173	196	242	224	298	311	246	630	609
48.0461	0	886	510	289	276	290	387	172	191	243	220	297	307	244	620	606
48.169	0	885	510	290	276	290	386	171	190	242	220	297	309	243	619	603
48.2918	0	875	511	289	278	290	387	173	194	242	222	297	311	244	623	604
48.4147	0	878	514	292	281	293	390	174	196	244	223	299	314	245	629	606
48.5376	0	886	517	293	283	295	392	175	195	245	225	302	317	247	633	607
48.6605	0	886	514	294	281	297	392	174	191	245	224	300	313	247	625	604
48.7834	0	872	511	290	278	292	388	174	195	242	223	298	312	246	621	604
48.9062	0	872	512	291	280	292	389	173	196	244	223	299	313	246	624	604
49.0291	0	873	513	291	281	293	391	174	192	245	223	300	315	247	629	606
49.152	0	886	515	293	284	296	392	176	193	245	225	302	318	248	634	607
49.2749	0	874	518	296	285	301	394	177	198	245	227	303	320	249	638	609
49.3978	0	877	513	293	282	298	394	175	197	245	226	301	315	248	630	609
49.5206	0	879	514	292	281	295	391	175	192	246	225	301	315	247	632	612
49.6435	0	875	515	293	281	295	391	175	193	245	224	302	316	247	633	610
49.7664	0	875	517	293	285	297	392	177	198	245	227	304	319	247	639	614
49.8893	0	878	520	294	287	300	395	180	197	248	229	306	321	249	645	616
50.0122	0	875	518	297	285	303	397	178	195	247	228	306	319	249	642	617
50.135	0	879	514	292	281	297	392	176	194	244	227	303	315	248	634	616
50.2579	0	877	515	293	283	298	392	177	198	245	228	303	316	247	637	616
50.3808	0	877	516	293	285	297	394	177	196	248	227	305	317	247	640	618
50.5037	0	884	519	294	289	300	396	180	195	248	227	307	320	250	644	620
50.6266	0	882	522	297	291	304	396	182	197	247	230	309	323	252	650	619
50.7494	0	876	518	297	286	304	397	180	200	247	229	307	319	251	641	617
50.8723	0	879	515	292	283	298	394	178	195	247	227	304	316	249	636	618
50.9952	0	882	517	293	285	298	393	176	194	247	227	306	317	248	638	620
51.1181	0	868	520	295	287	299	394	178	196	247	228	308	319	250	644	620
51.241	0	880	523	296	289	302	396	181	200	248	229	309	320	252	649	622
51.3638	0	887	526	298	292	308	399	182	199	250	230	312	323	253	654	624
51.4867	0	883	520	296	286	304	397	178	195	249	228	307	317	252	644	622
51.6096	0	873	520	294	284	299	394	177	195	246	227	306	316	250	641	622
51.7325	0	870	520	294	287	299	394	177	200	246	227	308	318	251	643	624
51.8554	0	885	524	295	289	301	395	178	198	249	228	310	319	251	649	625
51.9782	0	886	526	297	291	305	396	182	197	250	229	314	322	253	654	627
52.1011	0	877	528	300	293	310	399	182	201	250	231	315	323	254	657	629
52.224	0	870	525	296	286	304	397	180	201	248	229	310	318	253	649	631
52.3469	0	884	523	293	287	301	395	178	197	248	228	309	318	253	648	628
52.4698	0	885	523	295	289	302	396	178	195	248	228	312	319	251	652	629
52.5926	0	876	525	296	292	303	396	182	199	249	229	313	321	253	657	631
52.7155	0	880	529	298	294	306	398	184	202	250	231	316	323	256	661	632
52.8384	0	878	527	300	292	311	400	182	198	251	231	315	322	255	658	632
52.9613	0	888	524	296	288	303	396	180	196	248	229	312	319	254	651	629
53.0842	0	876	525	296	289	303	396	181	199	248	230	312	320	254	655	631
53.207	0	879	527	298	291	303	396	182	201	249	230	313	321	255	657	633
53.3299	0	880	530	298	294	307	398	184	199	251	231	315	323	257	661	635
53.4528	0	892	531	301	295	311	400	184	198	250	233	316	324	259	663	636
53.5757	0	877	526	297	289	304	397	180	200	247	230	310	320	257	653	633
53.6986	0	884	525	296	288	303	396	181	200	249	230	310	320	257	653	633
53.8214	11	885	526	296	291	303	397	180	196	250	231	311	321	256	655	635
53.9443	0	892	529	297	293	305	397	183	198	249	231	313	322	257	660	635
54.0672	0	885	531	300	297	309	399	184	202	250	233	316	324	256	665	640
54.1901	0	883	526	299	289	307	399	181	200	250	231	313	319	254	655	637
54.313	0	878	522	296	287	300	396	180	195	248	228	310	316	254	650	637
54.4358	0	883	523	296	288	301	394	180	195	248	228	309	317	253	651	636
54.5587	0	882	524	296	291	302	396	180	200	247	231	311	319	254	654	636
54.6816	0	883	526	298	294	304	398	184	200	250	231	314	321	255	660	638
54.8045	0	888	526	300	289	308	399	181	196	250	230	312	320	255	656	639
54.9274	0	874	520	295	284	300	395	178	196	247	228	309	315	252	647	636
55.0502	0	878	521	294	287	299	393	178	200	246	228	308	315	252	647	637
55.1731	0	884	521	295	287	299	394	179	199	249	227	309	316	253	650	636
55.296	0	887	523	297	290	301	396	180	196	249	228	311	319	254	655	639
55.4189	0	872	525	299	291	305	398	182	198	249	230	313	320	255	658	639
55.5418	0	880	520	296	285	301	395	179	200	246	228	308	314	253	647	636
55.6646	0	885	519	295	285	298	394	177	196	249	227	308	314	252	646	638
55.7875	0	884	520	295	286	298	394	177	194	248	227	308	315	252	648	637
55.9104	0	877	521	295	289	299	394	179	197	248	228	309	317	253	652	637
56.0333	0	874	524	297	292	302	395	181	201	247	229	310	319	254	656	639
56.1562	0	887	521	297	287	304	397	179	196	249	229	309	316	253	649	638
56.279	0	884	519	295	286	297	393	177	194	247	226	308	313	251	645	636
56.4019	0	875	520	295	285	297	393	178	197	246	227	307	314	252	647	639
56.5248	0	871	521	295	289	299	393	179	199	247	227	307	315	253	650	640
56.6477	0	888	524	296	289	300	395	180	197	248	228	310	317	253	654	641
56.7706	0	890	522	298	289	304	396	178	194	248	228	309	316	255	652	639
56.8934	0	877	519	294	284	297	392	177	197	244	226	305	311	252	644	639
57.0163	0	880	519	293	286	297	391	178	198	246	225	306	313	251	644	639
57.1392	0	888	521	295	287	296	393	178	195	246	225	306	314	253	646	639
57.2621	0	891	523	295	289	297	392	178	195	246	226	307	316	254	651	639
57.385	0	882	523	296	289	302	395	179	198	246	227	307	316	254	652	641
57.5078	0	879	518	293	284	298	392	177	197	245	225	303	309	253	641	638
57.6307	0	878	517	292	282	294	391	174	193	246	223	303	310	251	639	638
57.7536	0	891	518	292	284	294	390	174	193	244	224	303	311	251	640	637
57.8765	0	878	520	293	286	295	390	176	197	244	224	303	313	252	644	638
57.9994	0	884	521	294	288	298	393	178	198	246	225	305	315	252	649	639
58.1222	0	886	519	295	283	299	393	176	194	245	223	303	311	251	642	638
58.2451	0	879	515	290	279	293	388	173	191	243	221	300	308	249	635	636
58.368	0	880	516	290	278	292	388	173	196	243	222	300	307	246	638	640
58.4909	0	882	517	291	280	292	389	174	195	244	221	302	309	246	640	638
58.6138	0	881	518	292	283	293	389	175	193	244	221	303	311	248	644	639
58.7366	0	883	520	295	284	296	391	176	194	244	223	303	315	250	648	638
58.8595	0	878	516	293	279	297	390	174	197	243	222	301	309	248	637	634
58.9824	0	879	514	290	277	291	388	171	194	244	221	299	308	246	633	632
59.1053	0	875	515	290	278	290	387	172	190	242	220	299	308	245	634	632
59.2282	0	880	516	291	280	290	387	173	193	242	221	299	311	246	638	632
59.351	0	877	518	291	281	292	389	175	197	242	222	301	313	248	643	635
59.4739	0	882	518	294	281	298	392	174	194	245	222	302	312	248	643	634
59.5968	0	881	515	291	277	293	388	172	190	243	220	298	308	246	634	634
59.7197	0	868	514	290	277	290	387	173	192	241	221	299	308	245	634	633
59.8426	0	877	515	291	278	290	387	172	195	241	221	298	309	245	636	633
59.9654	0	884	517	292	281	291	390	173	193	243	221	300	312	246	640	635
60.0883	0	886	521	293	282	294	390	174	192	243	223	301	314	249	645	636
60.2112	0	875	518	294	279	297	391	174	193	242	222	302	310	247	638	634
60.3341	0	870	514	289	275	290	387	172	195	241	221	297	307	246	632	633
60.457	0	885	514	288	276	289	387	171	192	243	221	298	308	244	633	633
60.5798	0	883	515	291	278	291	388	171	191	242	221	299	308	245	636	633
60.7027	0	875	519	291	280	292	388	173	194	242	222	300	312	246	642	633
60.8256	0	872	521	293	282	294	390	175	197	242	224	301	314	248	647	635
60.9485	0	884	516	294	278	295	391	173	194	243	222	300	309	247	637	634
61.0714	0	884	512	290	275	290	385	172	190	241	220	297	306	244	630	630
61.1942	0	873	513	290	276	289	385	172	193	240	221	298	308	244	632	631
61.3171	0	875	514	291	279	290	387	172	196	241	222	299	310	245	635	632
61.44	0	874	515	292	280	292	389	173	193	243	222	301	312	245	642	633
61.5629	0	886	518	295	281	297	390	174	193	243	224	303	314	247	646	633
61.6858	0	872	515	293	278	294	390	173	194	241	223	299	308	247	637	632
61.8086	0	872	512	290	276	291	387	172	196	242	222	298	308	245	633	633
61.9315	0	872	513	291	276	289	387	172	192	243	221	299	309	245	636	634
62.0544	0	888	518	291	279	290	387	173	192	242	223	300	311	246	642	638
62.1773	0	878	523	292	280	293	389	174	196	242	225	301	313	246	648	641
62.3002	0	887	524	295	279	298	392	175	197	244	226	302	313	248	650	643
62.423	0	884	518	292	277	292	388	172	192	243	222	300	307	247	639	638
62.5459	0	878	517	292	277	291	387	173	191	242	223	300	309	246	640	636
62.6688	0	879	518	293	278	291	387	173	196	242	224	301	310	246	643	638
62.7917	0	881	521	294	281	293	389	175	196	244	225	303	314	246	648	638
62.9146	0	879	522	295	283	295	392	176	194	244	226	304	316	250	653	642
63.0374	0	882	519	294	278	299	391	173	193	243	224	302	312	249	644	639
63.1603	0	878	514	291	276	291	388	173	195	242	223	298	308	248	636	635
63.2832	0	879	514	292	277	290	389	173	194	243	224	300	311	247	635	633
63.4061	0	884	515	292	279	291	389	172	192	242	224	300	313	249	638	634
63.529	0	874	517	294	281	293	390	174	194	243	225	301	315	251	643	634
63.6518	0	878	519	296	282	298	392	176	197	243	227	303	317	251	647	636
63.7747	0	881	514	293	277	295	391	174	194	244	223	300	310	250	636	636
63.8976	0	882	512	291	276	290	388	171	191	242	222	298	308	248	633	635
64.0205	0	866	514	292	276	290	388	172	193	241	223	299	310	248	635	635
64.1434	0	877	515	291	278	291	389	174	197	242	224	300	313	249	639	636
64.2662	0	886	519	294	281	294	391	174	195	244	225	302	315	250	647	640
64.3891	0	883	519	295	280	297	394	174	193	245	226	303	315	251	646	639
64.512	0	872	514	292	277	292	389	172	194	241	223	299	310	251	635	634
64.6349	0	870	513	291	277	290	388	172	196	241	224	298	310	249	635	634
64.7578	0	882	514	291	277	290	390	172	193	244	223	299	312	248	637	635
64.8806	0	882	517	292	279	292	390	172	191	243	223	300	314	249	642	634
65.0035	0	874	518	294	282	294	391	175	196	243	226	302	316	251	646	636
65.1264	0	868	516	294	278	296	392	174	197	243	226	301	312	250	639	635
65.2493	0	883	513	291	276	290	390	173	193	244	224	299	311	250	636	637
65.3722	0	885	515	292	278	291	390	172	192	243	223	301	312	249	639	637
65.495	0	875	516	293	280	293	390	174	195	243	225	302	314	251	643	638
65.6179	0	877	518	295	282	295	393	176	198	244	226	304	316	251	649	643
65.7408	0	886	519	297	283	298	395	177	195	246	227	305	316	252	650	644
65.8637	0	886	514	292	278	293	391	174	193	243	224	301	309	251	639	641
65.9866	0	875	513	291	278	290	388	173	196	242	225	300	311	250	639	643
66.1094	0	874	515	292	280	292	390	172	197	244	225	302	312	250	642	644
66.2323	0	876	518	293	282	294	392	174	193	244	225	303	314	251	647	645
66.3552	0	892	519	294	283	295	392	176	193	245	226	304	317	252	651	646
66.4781	0	878	518	297	282	299	394	176	197	244	227	304	314	252	647	646
66.601	0	877	513	291	277	293	391	174	196	243	225	301	309	250	638	645
66.7238	0	877	514	291	278	291	389	173	192	243	224	301	309	250	640	647
66.8467	0	888	515	291	279	290	389	173	192	243	224	301	311	249	643	646
66.9696	0	876	516	293	282	293	390	175	196	243	226	303	313	251	648	647
67.0925	0	885	519	294	285	295	393	176	197	245	227	304	316	252	652	648
67.2154	0	883	516	294	282	298	394	175	193	245	226	304	313	252	646	647
67.3382	0	876	513	291	279	291	389	171	192	242	224	301	309	251	638	643
67.4611	0	878	514	291	281	291	390	173	196	242	225	300	310	251	639	642
67.584	0	879	514	292	280	292	391	173	195	244	225	301	312	251	642	642
67.7069	0	875	517	294	285	294	392	174	193	244	226	303	316	252	646	643
67.8298	0	882	519	294	286	297	394	176	195	244	227	304	317	254	651	644
67.9526	0	879	515	294	282	297	393	175	197	243	226	303	313	253	643	643
68.0755	0	880	513	291	281	293	390	174	195	244	227	301	311	252	640	642
68.1984	0	876	515	292	283	293	391	174	192	244	225	302	313	251	642	644
68.3213	0	887	519	291	283	294	391	175	194	243	227	303	314	251	648	648
68.4442	0	889	526	294	286	296	392	177	197	244	227	305	316	251	657	657
68.567	0	891	527	295	287	301	396	177	196	246	229	305	317	253	658	657
68.6899	0	892	519	292	282	295	392	175	192	244	227	303	311	252	645	651
68.8128	0	879	516	290	282	294	389	173	193	243	227	302	312	251	643	646
68.9357	0	883	517	291	283	293	390	175	198	243	227	303	315	252	644	646
69.0586	0	889	519	293	286	295	393	176	196	246	228	304	316	251	650	646
69.1814	0	890	521	294	288	298	394	178	195	245	229	306	318	253	654	649
69.3043	0	874	521	296	286	303	396	178	196	245	229	306	317	254	652	647
69.4272	0	880	514	292	282	296	392	177	198	243	227	302	311	252	642	646
69.5501	0	886	515	291	282	294	391	174	194	245	226	303	312	250	643	646
69.673	0	887	515	291	283	294	391	175	193	245	226	302	314	250	645	647
69.7958	0	871	517	293	285	297	392	177	195	245	228	304	316	250	651	648
69.9187	0	883	521	293	289	299	394	179	199	244	230	306	318	252	656	649
70.0416	0	890	519	295	287	303	397	177	196	246	229	306	317	252	653	650
70.1645	0	885	514	292	284	296	392	175	192	245	228	303	311	250	644	647
70.2874	0	876	516	291	283	295	391	175	195	243	227	303	313	250	645	646
70.4102	0	873	516	291	284	296	392	178	199	244	228	304	315	250	647	646
70.5331	0	888	519	293	287	298	393	177	196	247	229	306	317	250	653	648
70.656	0	888	521	294	289	300	395	180	195	247	230	308	319	251	657	648
70.7789	0	876	519	295	286	303	395	179	196	246	231	307	317	252	655	650
70.9018	0	875	517	291	284	296	393	178	199	244	229	304	315	250	647	646
71.0246	0	887	516	292	286	297	393	177	195	245	229	304	316	250	648	646
71.1475	0	886	517	292	286	298	393	178	194	246	229	306	317	251	651	646
71.2704	0	878	520	293	288	300	394	180	198	246	231	307	319	252	655	647
71.3933	0	873	521	296	290	304	397	181	201	247	232	309	321	253	658	648
71.5162	0	886	518	294	286	302	397	178	196	247	229	307	317	252	650	646
71.639	0	888	516	293	286	299	393	177	194	245	229	305	316	251	649	646
71.7619	0	878	517	292	287	298	394	178	197	245	230	306	317	251	650	646
71.8848	0	879	519	293	289	299	395	180	200	247	231	307	319	251	654	648
72.0077	0	890	522	294	292	303	396	181	197	247	231	309	321	252	658	649
72.1306	0	890	522	297	291	306	398	181	196	247	231	309	321	253	658	648
72.2534	0	877	517	292	286	299	395	178	197	245	230	306	316	251	647	645
72.3763	0	879	515	292	285	297	394	178	199	245	230	305	316	250	647	646
72.4992	0	879	517	293	286	298	394	178	196	247	229	306	317	250	648	646
72.6221	0	889	518	292	288	299	394	179	195	245	229	308	319	252	653	646
72.745	0	880	520	294	290	301	395	182	200	246	232	309	319	252	657	647
72.8678	0	878	518	295	289	307	399	180	201	247	232	309	319	253	652	646
72.9907	0	878	514	291	284	298	394	177	195	246	229	305	314	251	644	644
73.1136	0	889	515	291	284	297	392	177	194	244	229	305	315	249	645	642
73.2365	0	875	515	291	286	298	393	177	198	244	230	306	316	250	646	644
73.3594	0	879	517	293	288	300	394	179	200	245	230	306	318	251	651	646
73.4822	0	877	520	295	290	302	396	181	197	248	232	309	320	252	656	647
73.6051	0	889	517	296	288	304	397	180	195	246	231	308	317	252	650	646
73.728	0	875	514	291	283	298	393	177	198	244	230	304	314	248	645	646
73.8509	0	878	514	292	285	296	393	177	198	246	229	305	315	249	645	645
73.9738	0	876	515	291	287	298	394	178	196	246	229	307	317	249	647	644
74.0966	0	890	517	293	289	300	395	180	196	245	231	309	318	251	652	645
74.2195	0	877	520	295	291	304	396	182	200	246	232	309	319	253	654	645
74.3424	0	879	515	294	287	302	396	179	199	246	231	306	316	251	646	644
74.4653	0	876	515	291	286	298	393	179	195	246	229	305	315	250	645	645
74.5882	0	887	513	292	286	298	392	178	196	245	230	306	315	250	646	644
74.711	0	877	516	293	288	299	393	181	200	245	231	308	317	251	650	645
74.8339	0	884	519	294	292	302	395	182	201	247	233	309	319	251	653	648
74.9568	0	886	519	296	290	306	398	182	197	248	232	309	318	253	652	648
75.0797	0	889	514	291	286	298	393	179	195	245	230	306	315	252	644	645
75.2026	0	879	514	291	286	298	392	179	199	244	230	306	316	251	644	645
75.3254	0	885	514	292	288	299	394	180	199	245	231	306	316	252	646	647
75.4483	0	887	516	293	289	301	394	181	196	247	231	309	318	253	651	649
75.5712	0	894	519	294	294	303	395	183	197	247	233	310	320	254	654	650
75.6941	0	882	515	294	289	306	397	181	200	245	232	307	316	254	646	648
75.817	0	885	511	292	285	298	393	179	199	245	230	305	312	251	641	646
75.9398	0	885	512	290	286	297	392	177	194	246	230	306	314	250	642	647
76.0627	0	892	516	291	288	297	393	179	195	244	230	306	315	251	646	648
76.1856	0	887	520	293	289	299	393	181	199	245	232	309	317	252	652	653
76.3085	0	892	523	294	290	305	396	183	201	248	233	311	319	253	653	652
76.4314	0	893	519	293	285	303	395	178	195	246	230	308	314	253	642	648
76.5542	0	889	516	290	283	297	390	177	195	244	230	305	313	251	640	647
76.6771	0	887	515	290	285	298	391	179	199	243	230	306	314	251	641	648
76.8	0	887	516	291	287	300	393	180	199	246	231	307	315	251	646	649
76.9229	0	890	518	293	289	301	394	182	197	247	232	308	317	252	649	650
77.0458	0	888	518	294	290	305	395	181	197	247	232	310	318	253	650	649
77.1686	0	885	514	291	285	299	392	179	200	244	231	306	313	252	641	647
77.2915	0	885	513	290	285	298	392	178	198	246	231	306	314	250	641	647
77.4144	0	886	513	290	286	298	392	179	196	246	231	307	314	251	643	649
77.5373	0	886	516	292	290	299	392	181	198	245	231	309	316	251	646	648
77.6602	0	888	519	293	291	302	393	183	200	246	234	310	318	251	652	651
77.783	0	888	517	294	289	305	396	181	201	247	233	309	316	252	649	649
77.9059	0	884	514	290	287	299	392	178	196	246	231	308	314	251	642	649
78.0288	0	887	515	290	288	298	391	180	197	246	231	308	314	251	645	649
78.1517	0	888	516	292	289	299	392	181	200	245	232	307	315	251	647	651
78.2746	0	890	518	292	290	302	393	183	200	247	233	310	317	252	651	652
78.3974	0	888	519	295	292	306	396	182	198	247	233	311	318	253	653	655
78.5203	0	890	514	291	288	301	393	180	197	244	231	307	313	252	643	652
78.6432	0	890	514	289	285	299	390	179	200	244	231	306	314	250	645	655
78.7661	0	891	515	290	289	299	392	180	199	246	232	308	313	249	646	654
78.889	0	898	518	291	289	300	393	181	196	246	232	310	315	250	650	657
79.0118	0	895	521	292	291	303	394	183	199	246	234	312	317	252	653	657
79.1347	0	891	517	294	289	304	395	182	200	245	233	309	313	251	647	655
79.2576	0	890	512	288	285	299	392	179	198	245	232	308	310	248	639	654
79.3805	0	895	513	288	286	298	390	179	196	244	230	307	311	249	641	653
79.5034	0	891	514	289	288	298	390	179	197	244	231	307	312	248	641	653
79.6262	0	889	516	290	290	299	391	182	201	245	233	309	314	249	647	655
79.7491	0	894	518	293	290	303	394	182	199	247	232	310	315	250	650	655
79.872	0	894	513	290	285	301	392	179	195	246	230	307	311	249	640	652
79.9949	0	883	511	287	285	297	389	178	196	243	229	305	310	248	638	651
80.1178	0	887	511	287	286	296	389	178	200	244	230	305	310	247	639	652
80.2406	0	891	513	288	286	297	392	180	198	246	230	307	312	247	642	653
80.3635	0	894	516	289	288	301	392	180	197	246	231	307	314	248	647	656
80.4864	0	887	518	293	289	303	393	181	199	245	233	309	314	249	650	657
80.6093	0	887	511	288	285	298	390	178	200	244	229	306	309	245	639	657
80.7322	0	890	511	287	283	296	389	178	197	245	228	308	308	244	642	661
80.855	0	892	512	288	285	297	389	177	195	245	228	308	309	246	644	661
80.9779	0	878	513	289	286	298	390	179	197	243	229	308	312	247	647	661
81.1008	0	888	517	290	289	300	391	181	201	244	231	310	314	248	651	661
81.2237	0	892	514	291	287	302	394	179	199	246	230	308	311	248	646	659
81.3466	0	893	511	287	284	296	389	178	195	244	228	305	310	247	641	659
81.4694	0	877	512	288	286	298	389	179	197	243	229	306	310	247	643	657
81.5923	0	889	514	289	287	298	389	180	199	243	231	306	311	248	644	657
81.7152	0	896	517	290	289	299	391	182	198	246	231	307	313	248	649	658
81.8381	0	896	515	291	288	303	393	179	197	246	230	308	313	249	647	656
81.961	0	886	512	288	284	298	390	178	196	242	230	304	308	248	640	654
82.0838	0	891	512	288	285	296	389	178	199	243	230	304	309	247	641	655
82.2067	0	898	513	288	286	297	389	179	196	245	230	304	310	248	642	655
82.3296	0	896	514	289	288	298	390	179	195	244	231	305	312	248	647	657
82.4525	0	889	517	291	288	302	391	181	199	244	232	307	312	249	648	657
82.5754	0	883	512	289	285	300	391	178	199	242	230	304	308	248	638	655
82.6982	0	895	509	286	282	294	387	177	195	243	227	302	306	246	635	654
82.8211	0	894	511	286	283	295	386	177	195	242	229	303	308	247	636	655
82.944	0	885	512	288	286	296	388	178	197	242	228	304	309	247	641	654
83.0669	0	886	514	289	287	298	389	180	200	244	230	305	311	247	644	656
83.1898	0	897	513	291	285	301	391	178	197	244	229	304	309	248	640	656
83.3126	0	894	508	286	282	294	386	176	193	242	226	301	304	246	632	653
83.4355	0	885	508	286	281	294	385	176	196	240	228	301	306	246	632	654
83.5584	0	880	510	287	283	293	386	177	198	241	228	302	307	246	636	656
83.6813	0	896	512	288	284	295	388	178	196	243	229	304	309	247	640	656
83.8042	0	899	514	290	286	297	389	178	194	242	229	304	311	248	644	658
83.927	0	887	511	288	281	297	388	177	196	242	228	302	305	246	636	658
84.0499	0	880	509	285	280	293	384	176	197	241	227	301	304	246	633	655
84.1728	0	894	509	287	282	292	385	176	194	243	227	302	306	247	634	652
84.2957	0	896	511	287	284	293	386	176	193	242	227	302	308	248	638	654
84.4186	0	888	513	289	285	296	386	178	198	243	229	304	310	249	643	655
84.5414	0	889	514	290	286	300	390	178	199	243	230	305	310	248	641	655
84.6643	0	886	510	288	282	295	385	176	193	242	228	302	305	247	635	654
84.7872	0	898	510	286	282	293	384	175	192	241	228	302	306	247	634	655
84.9101	0	887	512	288	286	293	384	176	197	241	228	303	307	247	638	655
85.033	0	890	514	289	285	296	387	179	198	241	229	304	309	249	642	657
85.1558	0	888	516	292	286	298	388	179	195	244	230	306	311	250	645	658
85.2787	0	900	512	289	283	296	386	176	192	241	228	303	307	249	637	656
85.4016	0	887	511	287	283	294	383	176	195	241	228	302	306	248	636	657
85.5245	0	893	512	288	282	294	385	177	197	242	229	303	306	246	641	660
85.6474	0	897	515	289	285	295	385	177	194	242	229	305	308	247	646	661
85.7702	0	903	517	291	287	296	387	178	194	242	230	305	311	250	649	661
85.8931	0	891	514	292	285	300	388	178	197	241	231	305	309	250	644	661
86.016	0	895	511	287	281	294	385	175	195	241	227	302	304	250	635	658
86.1389	0	893	511	288	282	293	383	175	192	241	227	302	305	249	635	659
86.2618	0	892	512	288	283	293	383	175	193	240	228	303	307	249	637	658
86.3846	0	892	514	290	284	295	385	177	197	241	230	304	309	250	643	659
86.5075	0	896	516	292	287	299	388	178	197	243	231	306	312	250	647	660
86.6304	0	889	512	291	282	298	387	176	192	241	228	304	307	250	637	659
86.7533	0	891	509	287	280	293	382	175	192	240	227	301	305	249	633	657
86.8762	0	890	510	288	280	292	382	175	197	239	228	301	305	249	633	657
86.999	0	892	512	288	283	293	384	176	195	242	227	303	309	249	637	657
87.1219	0	897	515	291	284	295	386	176	193	242	229	304	311	250	643	658
87.2448	0	888	517	292	285	300	388	178	194	243	229	306	313	251	646	658
87.3677	0	890	514	289	280	297	386	175	197	241	228	302	307	250	639	660
87.4906	0	894	512	288	281	293	383	174	194	241	227	302	306	249	637	658
87.6134	0	895	512	289	281	294	384	175	191	241	227	303	309	248	638	655
87.7363	0	879	514	290	283	295	384	176	194	241	229	303	311	248	642	653
87.8592	0	890	517	291	285	297	387	177	198	242	229	305	313	250	647	654
87.9821	0	898	519	293	286	301	390	179	195	244	231	307	314	251	648	655
88.105	0	894	514	290	283	298	387	175	192	242	228	304	310	250	640	652
88.2278	0	885	515	290	282	295	385	177	194	241	228	302	310	250	640	651
88.3507	0	888	515	291	284	296	386	177	197	241	229	304	312	250	642	652
88.4736	0	895	517	291	286	297	387	177	195	242	229	306	314	250	646	653
88.5965	0	896	521	293	288	300	389	180	194	243	230	308	315	251	652	654
88.7194	0	886	520	295	288	304	391	179	196	243	231	307	315	251	650	653
88.8422	0	885	516	291	285	298	388	178	198	241	229	304	311	251	641	652
88.9651	0	895	517	292	286	298	389	178	194	243	229	305	313	250	645	653
89.088	0	897	519	293	287	298	388	179	193	243	229	306	314	252	647	652
89.2109	0	889	522	293	289	300	391	180	198	243	231	307	317	253	652	653
89.3338	0	891	526	296	292	304	392	183	199	245	233	309	319	254	656	654
89.4566	1	898	522	296	289	306	394	181	196	244	231	309	315	254	650	654
89.5795	0	897	518	291	286	299	388	179	193	242	230	306	312	253	643	650
89.7024	0	887	519	292	288	300	388	180	197	241	230	307	314	252	645	651
89.8253	0	886	521	293	289	299	390	180	198	243	231	307	314	251	648	651
89.9482	0	887	523	295	291	302	391	181	195	244	232	308	318	253	653	652
90.071	0	901	527	296	293	307	393	182	196	244	232	311	320	255	658	653
90.1939	0	886	521	294	288	306	393	182	198	242	231	308	316	254	648	651
90.3168	0	891	518	292	286	299	390	179	197	243	230	306	313	252	644	649
90.4397	0	883	518	292	287	300	389	178	194	243	229	306	315	251	645	649
90.5626	0	898	521	294	290	301	389	179	195	242	230	307	316	253	648	649
90.6854	0	889	523	295	292	303	391	182	199	243	231	309	318	254	653	651
90.8083	0	893	525	297	294	306	395	183	199	246	233	311	320	255	657	653
90.9312	0	890	521	296	289	306	393	181	196	244	231	308	315	255	648	648
91.0541	0	887	518	293	287	300	389	180	194	242	230	306	315	252	644	648
91.177	0	888	518	294	289	301	389	180	198	242	231	306	315	252	646	646
91.2998	0	889	521	294	291	302	390	181	198	244	231	307	317	252	650	647
91.4227	0	887	524	295	293	304	392	182	195	246	231	310	320	253	655	649
91.5456	0	893	525	297	295	306	393	183	197	244	233	312	320	256	658	649
91.6685	0	888	521	298	292	307	394	181	200	243	231	308	317	254	650	647
91.7914	0	889	519	295	289	301	391	180	196	244	230	307	316	253	648	647
91.9142	0	892	520	294	290	302	390	179	194	244	229	308	318	253	649	645
92.0371	0	883	522	295	292	303	390	182	197	243	231	309	318	254	652	646
92.16	0	888	525	296	294	305	393	183	201	243	232	310	320	255	656	648
92.2829	0	895	527	298	294	309	395	185	199	246	234	312	321	256	657	650
92.4058	0	894	522	296	290	305	393	181	195	245	231	309	318	256	649	647
92.5286	0	883	522	295	291	302	391	181	197	243	231	308	318	255	650	647
92.6515	0	890	523	295	291	303	391	182	201	243	232	309	319	254	651	650
92.7744	0	898	526	296	293	304	393	183	198	245	231	310	319	254	657	654
92.8973	0	898	528	297	295	306	394	185	196	245	233	312	320	256	659	653
93.0202	0	885	527	300	295	311	396	184	198	245	234	312	320	256	657	651
93.143	0	885	521	295	290	303	392	181	200	242	232	307	317	255	647	649
93.2659	0	894	522	293	291	302	391	180	196	244	231	308	317	254	648	648
93.3888	0	895	521	295	291	303	390	181	194	244	231	308	318	254	649	649
93.5117	0	887	524	296	293	304	392	184	199	243	232	310	319	255	653	650
93.6346	0	889	526	297	296	306	393	186	201	246	235	312	321	256	656	652
93.7574	0	898	523	299	293	310	396	183	197	245	233	311	319	257	652	651
93.8803	0	896	519	294	288	303	390	179	194	243	230	306	315	255	642	649
94.0032	0	887	518	292	288	300	388	180	198	241	231	306	315	254	643	648
94.1261	0	885	519	294	288	300	389	181	199	243	230	308	316	253	646	649
94.249	0	885	522	295	291	303	392	182	197	244	231	309	317	254	650	651
94.3718	0	899	523	297	294	305	391	183	197	244	233	310	319	256	653	651
94.4947	0	885	519	296	290	306	393	181	200	243	231	309	317	256	646	649
94.6176	0	889	516	293	287	300	388	180	199	243	229	306	314	254	640	648
94.7405	0	890	516	293	288	299	389	178	194	243	229	307	314	254	641	648
94.8634	0	886	516	293	289	301	389	179	195	243	230	308	316	255	644	648
94.9862	0	887	519	295	292	302	389	182	200	242	231	309	318	255	648	648
95.1091	0	891	521	297	293	306	392	184	200	246	232	311	319	257	651	650
95.232	0	886	518	296	290	305	392	180	196	244	231	309	315	256	644	648
95.3549	0	889	514	292	288	300	388	178	195	241	230	306	313	256	640	645
95.4778	0	888	516	293	289	300	388	179	199	242	230	307	314	255	641	646
95.6006	0	890	517	293	290	300	389	181	198	244	231	308	315	255	645	647
95.7235	0	897	520	295	292	302	390	182	196	244	231	309	317	257	649	648
95.8464	0	885	521	297	292	306	391	183	197	243	233	310	318	259	648	648
95.9693	0	888	517	294	288	301	388	180	199	243	232	307	313	257	641	647
96.0922	0	893	517	292	289	299	388	180	197	244	231	307	313	256	641	649
96.215	0	897	518	293	290	300	388	180	194	244	232	308	314	256	643	650
96.3379	0	882	520	293	292	302	388	182	198	242	232	309	315	257	647	650
96.4608	0	892	521	296	294	305	390	183	200	244	234	311	318	259	650	651
96.5837	0	899	517	295	290	304	391	180	197	243	232	309	312	258	641	650
96.7066	0	897	515	291	288	299	387	178	194	242	231	307	311	257	638	650
96.8294	0	888	517	292	287	300	386	179	197	241	231	307	312	256	639	651
96.9523	0	887	518	293	291	300	387	180	200	241	231	308	314	256	642	652
97.0752	0	902	520	294	292	303	389	182	198	244	232	310	316	258	647	654
97.1981	0	900	520	297	293	306	391	182	194	242	233	310	315	259	646	653
97.321	0	889	513	291	286	300	388	179	197	241	231	306	308	256	635	651
97.4438	0	883	512	290	286	298	386	179	198	241	229	306	309	256	633	652
97.5667	0	898	514	291	287	297	386	178	195	243	230	307	309	254	636	651
97.6896	0	901	516	291	289	299	387	180	195	242	230	307	313	256	639	652
97.8125	0	893	517	293	290	301	388	181	198	242	232	308	315	256	644	652
97.9354	0	891	514	295	288	304	391	181	199	243	231	307	312	256	637	651
98.0582	0	890	509	290	283	298	385	176	192	242	228	304	307	254	629	649
98.1811	0	902	510	289	284	295	385	176	193	241	228	305	307	254	630	648
98.304	0	888	510	289	285	296	385	177	197	240	229	305	309	253	632	648
98.4269	0	891	512	291	286	298	387	179	198	243	229	306	312	253	637	649
98.5498	0	891	515	293	288	300	388	180	196	243	229	307	313	255	640	650
98.6726	0	899	511	293	285	303	389	178	193	243	229	306	309	254	633	648
98.7955	0	888	507	289	281	297	384	176	198	240	228	303	307	253	628	646
98.9184	0	893	508	289	282	296	385	177	196	241	227	305	307	251	630	647
99.0413	0	892	510	290	284	297	385	176	194	242	228	305	309	251	634	648
99.1642	0	891	512	291	285	298	386	179	194	240	229	306	311	252	641	649
99.287	0	892	516	294	287	301	388	180	198	241	231	308	313	253	645	654
99.4099	0	891	511	292	284	302	390	178	197	242	229	306	308	252	637	650
99.5328	0	888	508	289	283	296	385	176	192	241	227	304	307	252	633	649
99.6557	0	892	511	291	284	297	385	178	194	240	228	306	308	252	635	649
99.7786	0	891	512	291	286	298	387	179	198	241	230	306	309	252	639	650
99.9014	0	893	515	293	288	300	389	181	198	244	230	308	313	254	644	652
100.024	0	899	515	294	288	304	391	180	195	243	231	309	312	254	645	652
100.147	0	886	510	291	284	299	387	177	194	242	229	306	307	253	635	649
100.27	0	890	511	289	285	298	387	178	199	240	230	305	309	252	636	650
100.393	0	895	511	291	286	298	388	179	196	243	230	307	309	253	639	651
100.516	0	900	514	293	288	300	389	178	194	243	229	309	312	254	644	652
100.639	0	891	517	293	291	302	390	181	197	243	232	310	314	256	648	653
100.762	0	893	514	294	288	306	393	181	200	243	232	309	310	255	643	652
100.884	0	899	511	290	286	299	389	177	195	242	229	307	307	253	635	651
101.007	0	897	510	290	285	298	387	177	192	242	229	307	307	253	636	652
101.13	0	889	513	291	286	298	388	179	196	241	229	308	310	254	639	652
101.253	0	887	516	293	289	301	390	180	199	243	231	309	312	255	644	653
101.376	0	902	518	295	292	304	392	182	196	244	231	311	315	256	649	654
101.499	0	898	513	295	288	305	392	180	193	243	230	309	309	256	641	652
101.622	0	888	510	290	285	298	388	179	196	240	229	306	306	254	634	651
101.745	0	883	512	291	286	297	387	179	198	241	229	306	307	254	635	651
101.868	0	898	513	291	289	298	388	178	194	243	229	308	309	254	639	652
101.99	0	902	516	292	291	301	390	180	194	243	229	310	311	256	644	653
102.113	0	893	519	295	291	304	391	182	198	243	232	310	313	257	649	653
102.236	0	891	515	293	288	304	391	179	198	243	231	308	307	256	640	650
102.359	0	889	511	292	287	298	388	177	194	243	228	307	306	255	636	651
102.482	0	900	513	292	287	299	389	178	193	243	228	308	307	255	637	650
102.605	0	890	515	292	290	299	390	180	196	242	229	308	311	256	641	650
102.728	0	892	519	292	292	302	392	181	198	244	231	311	312	257	648	652
102.851	0	890	520	297	295	305	393	182	196	246	232	313	314	257	651	655
102.973	0	902	516	294	290	302	393	179	193	244	230	310	308	256	641	650
103.096	0	889	515	292	288	300	389	178	197	242	229	308	308	256	640	653
103.219	0	893	517	293	289	300	390	179	198	244	230	309	309	255	642	651
103.342	0	890	518	293	292	301	392	181	195	245	229	309	312	256	646	652
103.465	0	902	521	295	294	304	393	181	195	244	231	312	315	257	651	651
103.588	0	892	521	297	294	308	395	182	199	244	232	312	315	258	652	652
103.711	0	896	517	293	290	303	393	180	198	244	231	309	311	257	643	651
103.834	0	894	518	293	291	302	392	180	193	244	230	310	311	256	645	650
103.956	0	892	519	294	291	302	392	181	195	243	230	310	311	257	646	651
104.079	0	894	521	295	295	304	393	182	198	243	232	311	314	257	651	652
104.202	0	897	524	296	296	306	396	183	199	246	233	314	316	259	656	654
104.325	0	892	521	297	293	308	396	180	194	246	231	313	312	259	648	652
104.448	0	896	518	292	290	301	391	179	193	244	230	309	310	256	643	651
104.571	0	893	519	293	293	302	392	181	198	244	230	310	312	257	645	651
104.694	0	896	521	294	293	302	394	181	196	246	231	311	314	257	648	653
104.817	0	903	524	296	295	305	395	182	195	247	231	312	316	258	654	654
104.94	0	900	525	297	297	308	396	183	196	246	232	314	317	259	656	653
105.062	0	895	521	295	291	305	395	181	198	244	231	310	311	257	646	650
105.185	0	899	519	292	289	303	392	178	195	245	229	307	310	257	642	650
105.308	0	899	519	292	290	301	391	179	194	244	229	309	311	256	644	650
105.431	0	889	521	293	293	303	393	180	195	244	230	309	313	256	647	649
105.554	0	895	523	295	293	303	394	181	199	244	231	311	315	257	652	651
105.677	0	901	525	298	294	308	397	181	198	246	231	311	316	258	654	650
105.8	0	900	520	294	288	303	394	177	193	245	229	307	310	255	643	647
105.923	0	882	518	292	287	300	392	179	194	243	227	306	309	255	641	646
106.045	0	891	520	293	288	300	392	180	197	243	229	307	311	255	643	646
106.168	0	899	522	295	290	301	394	179	196	245	228	308	313	254	647	647
106.291	0	900	523	295	293	303	395	181	194	245	229	309	315	255	652	647
106.414	0	889	525	298	294	307	396	181	196	245	231	310	317	257	653	646
106.537	0	884	519	295	288	302	395	179	197	243	229	306	311	255	643	645
106.66	0	897	519	293	288	299	392	178	194	245	228	306	312	253	642	644
106.783	0	894	519	293	288	299	391	177	192	243	228	306	311	254	644	643
106.906	0	886	522	294	289	301	392	180	196	243	229	307	314	254	648	644
107.028	0	882	523	296	292	304	394	181	199	245	230	309	317	255	652	644
107.151	0	897	525	299	293	307	397	182	196	247	230	310	317	256	654	645
107.274	0	896	520	295	287	303	395	179	192	244	228	307	313	255	644	642
107.397	0	886	520	293	288	300	391	177	196	243	228	306	312	254	645	641
107.52	0	887	520	293	288	300	392	179	198	244	228	305	313	252	646	641
107.643	0	888	521	295	290	303	394	179	195	245	228	308	316	253	649	642
107.766	0	898	524	296	293	304	394	180	193	245	229	309	318	255	653	642
107.889	0	888	524	298	291	307	396	181	197	244	230	308	316	256	651	642
108.012	0	884	520	294	287	301	394	179	197	245	229	306	313	253	644	640
108.134	0	885	520	295	288	301	393	178	193	245	228	306	314	252	644	641
108.257	0	898	521	294	289	301	392	179	193	243	229	307	315	253	648	641
108.38	0	885	524	296	292	302	393	180	197	243	230	308	318	254	651	643
108.503	0	889	525	297	292	307	396	182	198	246	231	310	319	255	655	645
108.626	0	884	521	296	289	305	396	178	194	245	229	307	313	254	646	643
108.749	0	895	519	293	287	300	391	178	192	243	227	305	311	253	643	642
108.872	0	885	521	293	288	299	391	178	197	243	227	305	313	252	645	645
108.995	0	891	522	295	290	301	393	178	197	244	228	307	315	253	648	647
109.117	0	893	524	296	292	303	394	180	194	245	229	307	317	254	651	646
109.24	0	897	524	298	292	306	395	180	194	244	230	309	317	255	652	645
109.363	0	886	518	293	286	300	392	178	196	242	227	304	311	253	639	642
109.486	0	886	517	292	285	297	391	177	195	243	227	303	311	252	638	642
109.609	0	887	517	293	286	297	390	176	192	243	226	304	312	252	639	642
109.732	0	889	520	294	288	299	391	178	193	243	228	304	315	253	644	642
109.855	0	889	522	295	291	302	392	180	197	244	228	307	316	254	649	645
109.978	0	889	520	296	289	303	396	179	196	245	228	306	314	253	644	644
110.1	0	885	515	292	284	298	391	175	191	243	225	302	310	251	636	641
110.223	0	888	515	292	284	296	389	175	192	242	225	302	310	251	636	640
110.346	0	887	517	293	286	296	388	175	195	242	225	302	312	250	639	641
110.469	0	889	519	295	288	298	392	178	195	244	226	304	314	250	644	643
110.592	0	893	521	296	290	302	393	178	193	244	226	305	316	251	648	643
110.715	0	881	517	295	284	301	393	177	193	243	226	304	312	251	640	640
110.838	0	883	516	293	283	296	388	175	196	242	226	301	310	251	636	639
110.961	0	887	515	291	283	295	390	175	193	243	225	301	311	250	637	640
111.084	0	892	519	292	286	295	390	176	191	242	224	302	313	249	640	640
111.206	0	876	521	293	287	298	391	178	194	242	226	303	316	251	646	641
111.329	0	886	522	296	289	300	393	178	198	243	227	305	316	252	648	642
111.452	0	893	518	294	283	297	391	175	193	244	226	302	312	251	640	641
111.575	0	891	518	292	284	293	389	174	190	243	225	301	312	250	638	641
111.698	0	883	518	293	284	295	389	175	193	242	225	302	313	250	639	640
111.821	0	891	521	294	287	296	389	177	197	242	227	302	315	250	645	642
111.944	0	897	522	295	289	299	391	178	194	245	227	305	316	252	649	645
112.067	0	895	521	295	286	301	392	176	191	243	226	304	314	252	643	644
112.189	0	882	518	292	282	295	388	176	193	241	226	300	311	251	638	642
112.312	0	884	519	291	283	295	389	175	195	241	226	301	312	251	640	642
112.435	0	894	520	292	286	296	389	175	194	243	226	301	314	250	642	643
112.558	0	897	523	294	287	298	391	178	191	243	225	303	317	251	647	644
112.681	0	890	524	296	289	301	391	178	196	242	228	304	318	253	651	646
112.804	0	881	520	294	282	298	390	176	195	242	227	302	311	251	640	643
112.927	0	894	517	291	281	293	387	173	192	241	225	300	310	250	637	642
113.05	0	896	517	292	281	292	387	173	190	242	224	300	312	250	638	642
113.172	0	887	519	293	284	293	387	175	195	241	225	301	313	250	642	642
113.295	0	889	522	294	287	296	390	177	196	243	226	302	317	251	647	643
113.418	0	891	522	296	286	300	392	177	194	243	227	304	319	252	648	645
113.541	0	899	517	293	281	295	390	173	190	241	225	300	311	251	637	641
113.664	0	884	517	291	279	292	385	174	194	240	224	299	311	249	636	641
113.787	0	887	517	291	280	292	387	173	195	241	224	300	311	248	637	641
113.91	0	886	518	292	283	293	388	174	191	242	225	301	314	249	642	642
114.033	0	898	520	293	285	295	388	176	192	243	226	302	316	249	647	643
114.156	0	887	520	295	285	299	390	176	196	242	227	303	316	251	646	643
114.278	0	890	515	292	279	294	389	173	194	242	224	299	311	249	637	641
114.401	0	888	515	290	279	291	386	171	190	241	224	300	312	248	637	641
114.524	0	886	516	291	280	291	385	172	190	242	224	300	313	249	639	640
114.647	0	889	519	292	282	293	387	174	195	241	225	301	316	249	646	643
114.77	0	891	523	294	285	295	390	175	195	244	227	303	317	250	651	646
114.893	0	887	521	295	284	299	391	176	192	244	227	303	317	251	648	644
115.016	0	888	516	292	279	293	387	174	191	242	225	299	313	249	639	641
115.139	0	888	516	291	280	293	387	173	196	242	225	300	314	249	640	641
115.261	0	888	517	293	281	292	389	175	193	244	225	301	315	249	643	642
115.384	0	895	519	293	284	294	389	175	191	244	226	302	318	251	648	644
115.507	0	885	522	295	287	297	390	177	193	244	227	303	320	251	652	645
115.63	11	886	518	294	282	297	390	175	196	243	227	302	316	251	646	644
115.753	0	891	516	292	280	292	388	173	193	243	225	300	315	250	642	643
115.876	0	894	517	291	281	291	388	174	190	243	225	302	315	251	645	644
115.999	0	887	519	293	283	292	388	174	194	244	226	302	318	250	648	645
116.122	0	891	520	293	286	295	389	177	197	244	229	304	320	252	653	647
116.244	0	898	520	296	286	300	394	175	195	246	227	305	319	253	651	648
116.367	0	895	516	292	279	292	389	172	190	243	225	301	313	251	641	646
116.49	0	883	515	291	279	291	388	174	193	243	225	300	314	251	641	645
116.613	0	885	516	291	281	291	388	173	196	243	226	301	315	251	644	647
116.736	0	898	518	293	283	293	389	174	194	245	226	303	319	251	649	647
116.859	0	899	521	294	286	295	391	176	192	245	227	304	321	252	654	649
116.982	0	888	517	293	281	297	392	174	195	243	226	302	316	252	644	646
117.105	0	879	514	291	277	291	387	172	195	243	224	300	312	250	638	644
117.228	0	896	514	291	277	289	387	172	191	244	224	300	313	249	638	645
117.35	0	896	515	291	280	289	388	173	191	243	224	301	315	250	641	645
117.473	0	887	517	292	283	292	388	174	194	243	225	303	317	250	646	646
117.596	0	888	519	294	283	297	391	175	196	245	225	304	319	251	648	646
117.719	0	884	513	291	278	292	388	172	190	243	223	301	312	249	636	644
117.842	0	895	513	290	277	287	386	171	189	242	222	299	312	249	635	642
117.965	0	883	513	289	277	287	385	172	194	242	223	299	313	248	636	643
118.088	0	890	515	291	280	289	388	174	195	243	224	301	315	249	640	643
118.211	0	891	518	292	282	291	390	173	192	246	225	303	318	250	644	644
118.333	0	896	517	293	281	295	391	173	192	245	225	303	316	250	642	643
118.456	0	886	513	289	277	288	387	172	195	242	224	299	312	248	634	640
118.579	0	887	513	289	277	288	387	171	193	244	223	300	313	247	635	642
118.702	0	884	513	290	279	288	388	171	190	244	223	301	314	248	637	642
118.825	0	889	516	292	281	291	388	173	192	244	224	302	316	250	642	642
118.948	0	889	518	292	283	293	390	174	197	243	226	304	318	250	646	644
119.071	0	889	514	291	279	293	391	172	193	244	224	301	314	249	638	643
119.194	0	894	513	289	278	288	387	171	190	244	224	300	313	248	634	643
119.316	0	883	514	290	279	288	388	173	192	242	224	302	314	249	637	643
119.439	0	890	516	291	282	290	388	173	195	243	225	302	316	249	641	644
119.562	0	897	518	292	284	292	391	176	194	245	226	304	318	250	646	646
119.685	0	897	518	293	283	296	392	173	191	245	226	304	318	251	643	645
119.808	0	886	514	289	279	289	387	173	193	242	225	300	312	249	635	644
119.931	0	892	513	289	279	288	386	173	195	242	224	300	312	248	636	644
120.054	0	899	514	289	281	288	388	172	192	244	224	301	314	249	638	646
120.177	0	898	517	291	283	290	389	173	191	244	225	303	317	250	642	646
120.3	0	890	520	291	286	293	390	175	195	243	227	304	318	250	647	647
120.422	0	888	516	292	282	295	392	174	195	244	226	303	314	250	640	646
120.545	0	896	512	289	277	288	387	172	190	243	223	300	311	249	633	644
120.668	0	899	513	288	279	287	386	171	190	242	223	300	311	248	634	644
120.791	0	888	514	288	281	288	386	173	194	242	224	300	313	249	636	644
120.914	0	891	516	290	282	290	388	173	195	243	225	301	315	249	642	646
121.037	0	899	517	292	285	292	390	174	192	245	226	304	317	250	646	648
121.16	0	901	513	290	279	292	389	172	189	243	224	300	312	249	635	645
121.283	0	886	510	287	277	287	385	172	194	241	223	299	310	248	633	643
121.405	0	888	511	288	279	286	386	170	194	242	224	299	311	248	635	645
121.528	0	887	514	289	278	287	387	172	190	243	225	299	313	248	640	649
121.651	0	900	516	290	282	289	388	172	192	242	225	302	315	249	643	645
121.774	0	890	517	291	283	294	391	175	196	244	227	303	317	250	646	647
121.897	0	891	512	289	277	291	390	172	193	242	225	300	312	249	636	645
122.02	0	890	511	288	277	288	388	172	191	243	223	298	312	248	635	644
122.143	0	888	511	288	277	287	387	172	190	241	224	299	312	248	638	644
122.266	0	889	513	289	280	288	388	173	196	242	225	300	314	249	642	645
122.388	0	890	517	290	282	291	390	175	195	244	226	302	317	249	647	648
122.511	0	897	515	292	280	295	392	174	191	244	227	303	316	249	647	648
122.634	0	882	511	288	277	289	388	172	191	241	225	299	311	248	638	644
122.757	0	886	511	288	276	287	387	172	195	240	225	299	312	248	639	647
122.88	0	892	513	288	277	288	389	172	193	243	225	300	313	248	642	648
123.003	0	896	515	290	280	289	389	174	191	243	225	301	316	248	647	648
123.126	0	881	517	291	282	292	390	175	194	243	227	303	318	250	652	650
123.249	0	889	514	292	277	294	391	175	197	242	226	301	313	249	644	648
123.372	0	895	510	289	275	288	388	171	192	242	225	299	310	246	638	645
123.494	0	894	511	288	276	286	387	171	189	242	223	298	311	247	638	646
123.617	0	882	512	289	277	288	387	172	194	241	225	300	313	246	642	647
123.74	0	886	516	290	279	290	389	174	196	242	226	301	315	245	648	653
123.863	0	897	519	292	280	294	391	174	195	245	227	304	317	246	656	663
123.986	0	899	516	291	275	292	390	173	190	242	224	301	311	246	648	665
124.109	0	889	515	286	273	287	386	171	193	240	224	298	309	244	645	665
124.232	0	890	514	288	274	285	387	172	195	242	223	299	310	245	645	659
124.355	0	885	513	289	276	287	388	171	191	243	224	303	310	243	651	657
124.477	0	897	515	290	278	290	389	173	191	242	224	304	313	245	657	657
124.6	0	883	517	293	280	292	391	174	196	242	226	305	316	247	658	655
124.723	0	882	511	291	276	290	389	172	195	242	224	302	310	245	646	651
124.846	0	878	509	287	274	286	387	171	190	243	223	300	309	244	643	650
124.969	0	888	511	289	276	286	386	171	191	242	223	301	311	244	644	652
125.092	0	881	514	289	277	287	386	172	195	242	224	302	313	245	648	652
125.215	0	885	516	291	279	289	390	174	195	244	225	305	315	246	652	652
125.338	0	886	517	292	279	295	391	174	193	244	224	307	315	248	654	656
125.46	0	884	513	289	276	288	388	173	192	241	223	304	309	247	646	655
125.583	0	884	514	289	277	289	387	172	196	241	224	304	310	246	647	657
125.706	0	886	515	289	278	289	388	172	194	243	223	305	311	247	650	658
125.829	0	891	517	290	280	290	389	173	192	244	224	306	314	248	656	661
125.952	0	892	520	292	283	293	389	175	195	243	226	308	316	250	660	663
126.075	0	885	517	291	280	294	390	173	197	242	225	305	310	250	652	660
126.198	0	889	514	287	277	288	387	173	193	242	224	303	310	249	647	660
126.321	0	892	514	289	279	288	387	171	191	242	225	304	312	249	647	659
126.444	0	883	517	289	280	289	387	173	193	242	225	305	313	249	651	658
126.566	0	890	521	291	283	291	389	175	198	242	227	306	315	250	655	659
126.689	0	898	522	293	284	297	391	176	196	243	227	308	317	252	656	660
126.812	0	894	516	289	280	291	388	172	190	243	225	304	310	250	646	657
126.935	0	884	515	288	279	289	386	173	193	240	225	303	310	249	644	656
127.058	0	884	516	288	281	288	386	172	197	241	225	304	312	249	645	656
127.181	0	895	520	290	283	291	388	173	193	242	225	305	314	249	651	660
127.304	0	899	522	291	285	293	389	174	193	243	226	305	316	251	656	659
127.427	0	890	521	292	285	298	391	176	196	243	227	307	315	251	656	660
127.549	0	889	516	290	280	291	387	173	196	242	226	303	309	250	645	656
127.672	0	885	515	289	281	289	386	171	192	242	225	303	310	250	644	651
127.795	0	897	517	289	284	290	386	173	191	242	226	303	313	250	645	648
127.918	0	885	519	290	286	292	387	175	195	241	227	304	315	251	650	646
128.041	0	889	521	291	287	295	389	176	197	244	229	304	318	252	654	649
128.164	0	885	519	293	285	298	391	175	194	245	228	305	315	252	648	648
128.287	0	895	515	289	282	291	387	172	191	242	226	302	312	251	641	645
128.41	0	883	514	288	284	291	386	174	195	241	227	302	313	250	642	645
128.532	0	891	516	290	285	292	388	174	196	243	227	303	315	251	645	647
128.655	0	891	519	289	288	295	389	176	193	243	227	305	317	251	650	647
128.778	0	891	519	292	289	298	391	177	193	244	229	306	318	252	652	648
128.901	0	888	515	289	284	294	388	174	196	241	227	302	312	251	641	647
129.024	0	888	514	289	284	292	388	174	195	242	227	303	313	250	642	646
129.147	0	892	515	289	285	292	388	175	192	243	226	304	314	250	644	645
129.27	0	891	517	290	288	295	389	175	194	242	228	305	317	253	648	645
129.393	0	890	520	291	290	297	389	177	198	243	230	306	318	254	653	646
129.516	0	891	517	294	287	301	393	176	196	244	229	306	315	254	648	647
129.638	0	892	513	288	284	293	387	174	192	243	226	303	311	253	637	644
129.761	0	875	513	288	285	292	387	174	193	241	228	303	313	252	639	642
129.884	0	886	514	288	286	294	387	176	197	242	227	304	315	253	640	643
130.007	0	893	517	290	290	295	390	176	194	246	229	306	317	253	646	644
130.13	0	893	518	293	290	298	391	177	195	245	229	308	319	255	650	646
130.253	0	881	514	291	284	298	391	175	195	242	228	305	313	254	640	643
130.376	0	878	511	288	283	292	388	175	196	242	227	302	311	251	635	642
130.499	0	890	512	289	284	293	387	173	193	243	227	303	312	252	636	643
130.621	0	890	513	289	286	294	388	174	192	244	228	306	315	253	640	642
130.744	0	882	516	291	289	297	390	177	196	244	229	306	317	253	646	644
130.867	0	885	520	293	290	301	394	179	199	244	230	308	318	255	651	648
130.99	0	881	514	291	285	297	392	175	193	245	228	305	313	253	640	644
131.113	0	892	511	289	285	293	389	174	193	243	227	305	313	250	639	645
131.236	0	879	513	289	284	293	388	175	196	243	228	305	314	251	642	644
131.359	0	882	514	290	288	295	390	176	197	244	227	307	314	251	646	646
131.482	0	881	517	291	291	298	393	177	195	246	228	309	318	252	651	647
131.604	0	894	518	294	291	303	393	178	195	245	230	310	317	253	651	646
131.727	0	881	514	290	285	297	391	176	197	242	229	304	312	252	642	644
131.85	0	886	514	290	285	295	390	176	195	244	228	305	313	252	642	644
131.973	0	886	515	290	287	295	391	176	193	245	228	305	314	252	645	644
132.096	0	887	517	292	288	297	391	177	195	244	229	308	317	254	649	645
132.219	0	889	520	293	292	300	393	180	198	245	231	310	319	255	653	647
132.342	0	887	518	296	289	303	397	179	197	246	232	309	316	253	650	645
132.465	0	890	514	290	285	296	391	176	192	244	228	305	311	251	640	644
132.588	0	880	515	290	285	294	389	176	195	243	229	305	313	250	642	644
132.71	0	884	517	291	287	295	390	176	198	243	229	306	314	251	645	645
132.833	0	891	519	293	290	298	393	178	197	246	230	307	317	251	650	647
132.956	0	894	522	294	292	301	394	180	195	246	230	309	318	253	654	648
133.079	0	877	519	294	288	301	395	178	195	244	230	307	315	253	648	645
133.202	0	886	516	289	285	295	392	176	198	244	229	305	312	251	642	644
133.325	0	897	519	291	285	295	393	177	195	245	229	305	312	251	648	653
133.448	0	896	521	292	289	297	393	177	194	246	229	307	315	251	650	649
133.571	0	883	522	294	292	299	393	179	197	245	231	308	317	254	654	647
133.693	0	887	524	296	295	303	395	182	201	246	232	310	319	256	656	647
133.816	0	894	520	293	289	301	396	178	196	246	230	308	314	255	647	645
133.939	0	894	519	292	287	296	392	176	193	245	229	307	313	252	646	645
134.062	0	885	519	293	290	296	392	178	196	244	230	305	314	251	649	646
134.185	0	887	520	293	291	298	393	179	199	245	231	307	316	252	652	647
134.308	0	897	524	294	293	301	395	181	197	248	232	310	319	253	657	648
134.431	0	900	523	296	293	305	398	180	195	246	232	311	318	255	656	649
134.554	0	884	519	291	288	298	392	178	198	244	231	306	313	253	647	648
134.676	0	888	520	292	290	299	394	178	198	245	230	307	315	252	649	648
134.799	0	887	521	292	291	298	394	178	195	247	231	307	315	252	651	649
134.922	0	900	523	293	294	301	395	180	195	246	231	309	317	253	656	650
135.045	0	892	527	295	296	304	396	183	200	247	234	311	319	255	660	653
135.168	0	893	521	296	290	304	399	180	198	247	232	309	315	252	651	651
135.291	0	891	519	291	287	297	393	177	194	245	229	306	311	252	647	652
135.414	0	894	522	292	288	298	392	178	195	244	230	307	312	251	650	653
135.537	0	893	523	292	290	298	394	180	199	244	230	308	314	251	653	655
135.66	0	896	526	294	292	301	396	181	198	248	231	310	316	252	656	655
135.782	0	902	526	297	294	306	399	182	196	248	232	310	317	253	658	656
135.905	0	895	519	292	287	300	394	179	196	245	230	307	311	251	647	652
136.028	0	889	519	291	286	298	392	178	198	244	229	304	310	251	645	651
136.151	0	894	520	291	288	296	395	178	196	246	229	305	313	250	647	651
136.274	0	897	522	293	289	298	394	180	195	246	229	307	314	250	650	652
136.397	0	881	523	294	292	300	395	181	197	245	231	308	317	251	655	652
136.52	0	892	523	296	291	305	398	182	201	245	232	307	315	251	654	653
136.643	0	896	518	291	285	299	394	178	196	246	229	305	310	251	645	650
136.765	0	898	520	291	285	297	393	177	194	244	229	305	312	249	646	651
136.888	0	890	522	292	287	298	393	178	197	244	228	307	313	249	646	648
137.011	0	889	525	293	290	300	395	181	200	245	231	307	315	250	651	648
137.134	0	900	526	295	293	302	398	183	198	248	232	309	318	252	655	650
137.257	0	895	522	295	289	305	398	180	195	246	231	308	316	252	650	649
137.38	0	886	518	290	287	298	394	178	197	244	231	304	312	251	645	646
137.503	0	887	518	291	288	299	394	179	199	246	230	305	313	250	646	647
137.626	0	894	521	291	288	299	395	180	196	245	231	306	315	250	648	648
137.748	0	899	522	294	290	300	395	181	196	247	231	308	316	252	652	650
137.871	0	886	522	296	292	305	398	182	200	246	233	307	317	253	653	650
137.994	0	887	519	292	286	300	395	180	199	245	232	304	312	251	645	648
138.117	0	884	518	290	287	299	394	180	195	245	230	304	312	251	645	648
138.24	0	897	518	292	288	298	395	180	195	245	231	305	313	250	646	648
138.363	0	885	521	294	291	299	394	182	199	245	232	306	315	250	651	650
138.486	0	894	523	294	293	303	397	183	200	246	233	308	318	252	654	651
138.609	0	892	521	294	289	305	398	180	195	246	231	306	314	253	646	650
138.732	0	889	515	291	284	298	394	178	195	244	229	302	310	250	640	648
138.854	0	889	517	291	285	296	392	178	199	243	230	302	311	250	641	648
138.977	0	890	518	290	287	296	394	179	198	245	230	304	312	249	643	648
139.1	0	897	520	292	290	300	395	180	197	246	231	305	315	251	648	650
139.223	0	896	522	295	289	303	395	182	197	246	232	306	316	251	652	654
139.346	0	888	517	292	283	300	394	177	200	243	230	303	310	250	640	651
139.469	0	890	513	290	281	295	392	177	197	245	228	304	306	247	636	652
139.592	0	891	514	291	282	295	391	177	194	245	227	304	309	247	638	651
139.715	0	878	516	291	284	296	392	177	196	243	230	303	312	248	642	648
139.837	0	887	517	291	287	297	393	179	200	244	231	304	315	248	646	648
139.96	0	895	518	294	286	302	396	179	199	247	232	304	314	249	645	648
140.083	0	890	511	290	281	296	392	175	193	244	227	300	308	247	634	645
140.206	0	881	511	289	281	293	389	177	196	243	228	301	310	247	634	644
140.329	0	887	512	290	282	294	391	177	199	243	229	301	311	247	636	644
140.452	0	893	514	291	283	295	391	178	197	246	230	301	314	248	640	645
140.575	0	892	517	292	286	298	393	179	195	245	231	303	316	249	645	646
140.698	0	883	515	293	284	301	393	178	197	244	231	303	314	248	641	645
140.82	0	877	512	289	281	294	390	177	199	243	229	300	310	247	635	644
140.943	0	892	513	290	282	294	392	176	195	245	229	302	312	247	636	645
141.066	0	893	514	291	283	294	390	177	194	244	230	302	313	247	639	647
141.189	0	886	517	292	285	297	392	179	197	244	232	303	315	248	644	649
141.312	0	888	519	293	286	301	395	181	201	245	232	305	317	250	647	649
141.435	0	885	514	291	282	298	393	177	196	245	230	302	312	249	637	648
141.558	0	897	513	289	280	294	390	176	194	244	229	301	311	247	636	648
141.681	0	885	515	290	281	294	389	176	198	242	230	304	311	246	640	655
141.804	0	889	517	291	285	295	391	179	199	245	230	304	313	248	643	653
141.926	0	894	518	293	286	298	393	180	197	246	232	306	316	249	647	654
142.049	0	901	518	295	286	303	394	181	196	246	232	307	316	250	647	653
142.172	0	885	512	291	280	297	391	177	199	243	230	302	310	249	636	650
142.295	0	890	512	289	279	293	390	177	197	243	229	301	311	247	634	651
142.418	0	889	513	290	281	293	390	177	194	245	230	303	312	247	636	650
142.541	0	890	514	291	283	295	391	178	195	245	231	303	314	248	641	651
142.664	0	890	517	292	286	299	392	180	200	245	232	305	317	249	646	652
142.787	0	890	517	294	284	303	396	180	199	246	233	306	316	249	644	652
142.909	0	894	511	290	279	296	392	177	194	245	229	302	312	248	635	649
143.032	0	891	511	289	281	293	389	176	195	243	230	302	313	247	637	649
143.155	0	887	513	290	283	293	390	178	199	244	231	303	314	247	639	649
143.278	0	893	515	292	285	296	393	178	197	246	231	304	316	248	644	651
143.401	0	897	518	294	286	299	394	180	196	247	233	306	319	250	649	653
143.524	0	879	516	295	285	303	394	179	197	245	233	305	317	250	646	652
143.647	0	887	513	291	281	296	391	178	199	244	230	303	314	249	639	650
143.77	0	894	513	290	282	296	392	177	197	245	230	303	315	247	640	650
143.892	0	894	515	291	284	295	392	177	196	246	231	304	316	248	643	651
144.015	0	886	518	292	285	298	393	180	197	246	232	306	319	249	649	653
144.138	0	894	519	295	287	302	394	182	202	246	234	308	321	252	653	654
144.261	0	897	517	294	286	302	397	179	198	248	232	306	317	251	646	652
144.384	0	895	515	291	283	296	392	178	194	246	231	305	316	249	644	652
144.507	0	887	516	291	285	299	392	178	198	246	232	304	318	250	646	652
144.63	0	882	517	292	286	298	394	179	200	245	232	306	319	250	649	654
144.753	0	899	521	294	288	301	396	182	198	248	234	307	321	251	654	655
144.876	0	899	519	296	288	304	396	180	195	247	234	308	320	252	651	655
144.998	0	887	515	291	282	298	394	180	199	245	232	304	316	251	645	653
145.121	0	891	517	292	283	297	393	180	200	246	232	306	317	250	646	655
145.244	0	891	517	293	285	298	394	180	197	247	232	306	318	251	649	656
145.367	0	904	520	293	287	300	394	181	196	247	233	308	320	251	654	657
145.49	0	892	522	296	288	304	396	182	200	247	234	309	320	253	654	657
145.613	0	891	516	292	284	299	395	180	199	246	232	305	315	252	645	656
145.736	0	890	515	290	283	297	393	177	195	246	230	305	315	251	645	656
145.859	0	901	516	291	284	296	392	179	195	245	232	305	316	251	646	657
145.981	0	893	519	293	286	297	393	179	200	245	232	306	318	251	652	658
146.104	0	899	521	293	288	301	395	180	200	248	232	308	319	254	657	660
146.227	0	895	516	293	283	300	394	178	195	246	232	306	314	255	648	658
146.35	0	892	514	289	282	295	391	177	194	244	229	304	312	252	644	656
146.473	0	892	515	290	283	295	391	178	198	243	231	304	313	252	645	657
146.596	0	894	516	290	285	296	392	178	197	246	231	305	315	253	648	659
146.719	0	901	519	292	286	297	392	178	195	245	231	306	317	254	653	661
146.842	0	896	518	293	284	299	394	177	194	245	230	306	314	254	651	661
146.964	0	892	514	289	281	293	390	177	198	243	229	303	310	251	644	659
147.087	0	897	515	289	283	293	391	176	195	246	228	305	310	250	646	661
147.21	0	899	516	289	283	294	390	176	193	245	229	307	311	249	648	665
147.333	0	890	519	291	285	296	390	176	196	244	229	306	314	251	653	665
147.456	0	893	518	292	286	299	392	177	199	244	230	308	315	253	655	665
147.579	0	896	515	290	281	295	391	176	195	244	228	306	310	252	647	662
147.702	0	899	515	288	281	292	389	175	192	244	226	305	310	252	644	662
147.825	0	892	516	289	283	292	388	176	194	242	228	304	311	251	645	663
147.948	0	896	517	290	284	294	388	176	197	243	229	305	313	252	650	664
148.07	0	903	519	292	285	296	392	176	195	245	229	307	314	252	653	666
148.193	0	902	516	289	282	294	389	174	192	243	227	304	309	252	644	662
148.316	0	890	516	289	282	292	386	174	194	241	227	303	308	251	643	662
148.439	0	892	516	289	284	291	387	174	196	240	228	303	310	251	644	663
148.562	0	903	518	289	284	291	388	175	194	243	228	304	312	252	648	664
148.685	0	905	520	290	285	293	389	176	193	243	228	305	314	253	653	665
148.808	0	896	519	292	283	297	390	175	193	243	228	303	311	253	648	663
148.931	0	896	515	287	279	291	387	173	196	241	226	301	307	251	640	662
149.053	0	902	515	287	280	290	386	172	191	241	225	300	307	250	640	661
149.176	0	905	516	288	282	289	386	173	191	241	226	301	308	250	641	659
149.299	0	898	518	289	283	291	387	174	194	241	226	302	311	251	646	660
149.422	0	898	520	291	284	294	389	174	196	242	228	302	313	252	651	661
149.545	0	894	515	288	280	292	387	172	191	241	224	300	307	250	641	658
149.668	0	905	513	287	278	289	384	171	189	239	222	298	306	249	637	656
149.791	0	890	513	287	279	287	384	172	192	238	223	298	307	247	637	656
149.914	0	894	515	287	278	288	385	172	194	239	223	299	309	247	641	657
150.036	0	892	518	289	281	289	386	173	191	241	224	300	311	248	646	657
150.159	0	903	519	291	281	293	388	174	190	241	225	301	312	249	647	657
150.282	0	890	514	288	278	291	386	172	193	239	224	297	307	246	637	654
150.405	0	895	513	286	276	287	383	171	191	240	222	296	306	245	636	654
150.528	0	893	514	287	278	287	384	170	188	240	221	296	308	246	638	652
150.651	0	891	516	288	279	288	385	171	190	239	224	297	310	246	642	652
150.774	0	892	518	290	280	290	386	173	194	239	224	299	312	246	646	654
150.897	0	892	516	291	279	292	388	171	193	240	224	298	310	246	642	653
151.02	0	888	514	287	276	288	385	171	188	239	221	295	307	245	637	653
151.142	1	891	514	287	276	288	384	170	190	238	223	296	308	244	639	651
151.265	0	891	518	289	277	287	385	172	194	239	224	296	310	244	643	655
151.388	0	894	520	290	279	289	387	172	193	241	224	298	312	245	649	655
151.511	0	897	519	291	279	294	390	174	192	240	224	302	313	244	652	659
151.634	0	883	515	288	276	290	387	171	190	239	222	297	306	244	643	655
151.757	0	887	515	287	276	288	384	172	194	238	222	297	307	245	641	655
151.88	0	892	514	289	276	287	386	171	192	240	222	296	309	245	643	654
152.003	0	895	518	289	279	288	386	171	190	239	223	297	311	246	645	653
152.125	0	880	520	290	281	291	387	173	192	240	224	299	314	247	650	652
152.248	0	889	521	293	280	295	390	174	195	240	225	299	314	248	650	652
152.371	0	893	516	289	277	292	387	172	192	240	222	297	307	247	639	651
152.494	0	891	514	288	276	288	386	171	189	239	221	296	308	245	639	648
152.617	0	882	516	288	277	289	386	171	192	238	222	296	310	245	640	647
152.74	0	887	518	291	280	290	388	172	195	239	223	298	312	246	645	647
152.863	0	894	521	293	281	292	390	175	193	242	224	300	315	247	650	648
152.986	0	892	521	293	282	297	391	174	190	241	225	300	315	248	650	647
153.108	0	879	516	291	277	291	389	173	192	239	224	296	309	247	640	643
153.231	0	880	516	289	278	289	386	171	194	239	224	297	311	247	640	642
153.354	0	889	518	291	280	291	388	172	191	242	223	298	312	247	643	642
153.477	0	892	521	292	282	292	389	174	191	241	224	301	314	248	648	642
153.6	0	884	523	292	284	294	391	175	194	241	226	301	317	250	654	644
153.723	0	884	522	295	282	299	394	177	197	241	227	302	316	250	651	643
153.846	0	892	519	291	280	292	390	173	191	243	224	299	311	249	644	642
153.969	0	892	520	292	282	292	390	174	191	241	225	300	313	248	646	641
154.092	0	883	522	292	283	292	390	174	194	241	226	302	314	249	649	641
154.214	0	882	525	294	286	296	393	176	197	243	227	302	317	251	654	642
154.337	0	883	526	295	289	299	394	177	194	244	228	305	319	251	660	643
154.46	0	896	523	295	286	302	395	175	192	243	228	303	316	253	652	641
154.583	0	882	520	292	283	296	391	174	195	241	226	301	313	252	645	639
154.706	0	886	521	292	284	294	392	175	196	243	227	302	314	251	647	639
154.829	0	890	524	293	287	297	392	175	193	243	227	303	316	252	651	641
154.952	0	896	527	296	291	299	393	178	193	243	227	306	319	254	658	641
155.075	0	888	529	297	293	302	396	180	197	244	230	307	321	256	662	644
155.197	0	890	527	299	290	305	399	179	197	246	229	306	317	256	657	644
155.32	0	886	522	294	286	298	394	176	192	244	227	303	314	254	647	640
155.443	0	884	520	293	286	296	393	176	193	242	227	303	315	252	648	638
155.566	0	884	523	294	290	298	393	177	196	242	227	304	317	254	650	637
155.689	0	886	524	296	292	300	396	179	197	245	229	307	321	255	656	638
155.812	0	891	529	298	296	304	397	182	195	246	231	309	323	258	661	639
155.935	0	888	527	299	294	308	399	180	196	245	231	309	322	258	659	637
156.058	0	883	522	296	288	301	395	178	198	243	229	303	317	256	648	635
156.18	0	886	521	295	289	300	395	178	195	245	228	304	318	255	650	634
156.303	0	888	524	295	290	300	396	178	194	245	229	307	319	256	653	633
156.426	0	880	526	297	294	303	395	181	196	245	230	309	322	257	658	635
156.549	0	885	529	298	295	306	398	184	200	246	233	311	325	260	663	637
156.672	0	888	528	301	295	311	400	184	198	248	232	311	324	260	660	636
156.795	0	889	524	296	290	303	397	179	193	247	231	308	319	256	651	634
156.918	0	871	524	297	292	302	396	180	197	245	230	309	321	255	652	634
157.041	0	884	525	297	294	304	398	181	200	245	232	310	322	256	655	634
157.164	0	892	528	298	296	306	399	183	199	248	233	311	324	260	661	637
157.286	0	891	532	300	299	310	401	185	198	249	235	316	326	262	666	637
157.409	0	879	528	301	294	312	401	183	199	247	234	312	323	260	659	637
157.532	0	879	524	297	292	305	397	181	200	247	232	309	319	259	653	635
157.655	0	889	524	297	293	304	398	182	197	247	232	310	321	258	655	637
157.778	0	891	526	297	295	305	398	183	196	248	232	311	322	259	658	638
157.901	0	883	530	299	297	307	398	185	200	248	234	315	325	262	665	639
158.024	0	885	532	302	301	311	401	189	203	248	237	317	327	263	669	642
158.147	0	893	529	303	295	313	403	184	200	250	236	315	323	261	662	641
158.269	0	893	523	297	291	303	398	181	196	247	232	311	320	259	655	639
158.392	0	881	523	297	292	304	397	182	199	246	233	311	321	259	657	639
158.515	0	882	525	297	295	304	398	184	201	249	234	313	323	259	660	642
158.638	0	882	528	299	298	308	400	186	199	249	235	316	325	261	665	644
158.761	0	896	531	301	301	312	401	187	199	249	236	317	326	263	670	646
158.884	0	881	527	301	294	312	401	184	202	248	236	314	323	261	662	644
159.007	0	885	524	297	293	304	398	183	200	248	234	311	320	260	658	642
159.13	0	886	523	297	294	305	398	182	198	248	234	313	322	261	658	643
159.252	0	884	526	298	295	307	399	184	198	248	234	314	322	262	662	643
159.375	0	885	528	299	298	308	399	187	202	249	236	316	325	264	668	644
159.498	0	888	531	301	302	313	402	189	204	252	238	318	327	266	671	647
159.621	0	883	526	301	296	313	402	185	199	250	236	316	323	262	665	646
159.744	0	887	526	296	293	307	398	183	198	248	235	314	322	261	663	647
159.867	0	885	526	297	295	306	398	185	203	247	235	313	322	261	665	648
159.99	0	888	527	299	296	308	400	186	201	249	235	314	323	262	666	646
160.113	0	894	529	300	297	309	402	188	199	250	235	316	324	264	668	647
160.236	0	884	531	301	299	315	402	187	200	249	237	318	324	264	669	648
160.358	0	884	525	298	293	308	399	185	202	248	235	314	321	261	659	645
160.481	0	890	524	297	295	306	399	183	200	249	234	313	321	262	660	646
160.604	0	891	524	298	295	306	398	184	198	249	234	314	322	262	661	645
160.727	0	877	526	297	296	306	399	187	200	249	235	315	323	264	665	647
160.85	0	887	528	300	299	311	401	188	204	249	237	316	325	264	668	649
160.973	0	893	523	299	293	310	401	184	200	250	235	314	319	262	659	648
161.096	0	891	520	295	289	304	396	182	197	247	232	310	318	261	654	646
161.219	0	879	520	295	292	302	396	183	199	247	232	311	318	261	654	646
161.341	0	882	522	295	292	304	396	184	201	248	233	311	320	260	658	647
161.464	0	893	524	297	295	306	398	186	199	250	233	314	322	261	662	650
161.587	0	894	524	299	294	309	399	185	198	249	234	314	320	261	661	649
161.71	0	883	518	294	289	303	395	181	200	245	232	309	314	258	650	647
161.833	0	882	517	292	288	300	393	181	200	245	231	308	315	258	649	647
161.956	0	890	518	293	290	301	394	181	197	247	230	310	315	258	651	647
162.079	0	894	520	293	291	302	394	182	197	247	231	311	317	259	655	648
162.202	0	884	523	295	293	305	395	183	201	246	232	312	319	260	659	649
162.324	0	883	519	294	288	303	396	181	200	246	230	309	313	259	650	649
162.447	0	881	517	290	286	299	392	179	196	245	228	307	311	256	646	647
162.57	0	895	517	291	287	299	391	178	195	244	229	308	311	256	647	648
162.693	0	881	518	291	289	299	391	179	199	244	229	309	313	256	650	649
162.816	0	889	520	292	291	300	392	181	200	246	231	310	314	258	654	650
162.939	0	890	521	294	290	304	394	180	197	245	230	310	313	258	653	650
163.062	0	886	517	290	285	298	391	177	194	244	228	308	308	256	645	648
163.185	0	885	517	289	287	296	388	177	198	242	228	306	309	256	645	647
163.308	0	887	518	289	287	296	390	177	197	244	228	308	309	256	645	648
163.43	0	885	519	291	290	298	391	179	195	245	228	310	311	257	649	649
163.553	0	891	521	292	290	301	392	181	196	244	229	310	313	258	653	650
163.676	0	888	519	292	288	300	391	177	198	242	229	307	308	258	645	649
163.799	0	889	517	289	287	296	390	177	196	244	228	306	307	256	644	649
163.922	0	894	519	289	288	296	389	177	193	243	228	306	307	256	645	650
164.045	0	886	520	289	290	297	389	178	195	242	228	307	310	256	649	650
164.168	0	891	522	291	291	299	389	180	199	243	230	309	312	257	652	652
164.291	0	895	520	291	289	301	391	178	196	243	229	309	309	257	648	652
164.413	0	897	518	288	287	294	387	175	192	241	226	305	304	257	641	651
164.536	0	887	518	289	286	294	385	177	194	241	227	305	305	255	642	651
164.659	0	893	518	289	288	294	387	177	198	241	228	306	307	254	644	650
164.782	0	899	521	290	289	296	388	177	196	243	228	308	309	257	649	653
164.905	0	900	523	291	291	300	389	177	194	243	229	308	310	257	653	655
165.028	0	887	518	290	285	297	387	177	195	240	226	305	304	255	642	653
165.151	0	887	516	286	283	293	384	175	196	240	225	302	303	251	639	652
165.274	0	897	517	287	284	291	383	174	193	241	225	303	304	251	639	652
165.396	0	898	518	287	286	291	384	175	192	241	226	304	306	252	643	652
165.519	0	889	520	289	287	294	385	176	196	239	228	304	308	253	647	653
165.642	0	890	521	292	288	298	389	177	197	242	228	305	310	254	650	654
165.765	0	895	516	288	283	295	386	174	192	241	225	302	303	251	639	651
165.888	0	895	514	285	281	290	382	173	191	238	223	299	302	250	636	650
166.011	0	886	514	287	281	289	382	173	195	238	224	299	304	249	636	648
166.134	0	886	516	287	282	290	383	174	195	240	225	302	306	249	641	650
166.257	0	885	518	289	283	292	386	176	193	241	225	302	309	249	646	650
166.38	0	900	520	290	285	295	386	176	192	240	226	303	310	250	650	650
166.502	0	883	517	289	281	295	386	175	196	239	224	300	306	249	641	648
166.625	0	888	513	286	278	291	382	174	195	239	224	299	304	248	636	648
166.748	0	889	515	286	279	289	382	173	190	240	223	299	306	247	637	647
166.871	0	885	516	288	280	290	384	174	192	239	224	299	308	248	641	647
166.994	0	886	518	290	282	292	384	175	196	239	225	301	309	247	647	647
167.117	0	889	520	291	285	294	387	176	196	242	226	302	313	248	651	649
167.24	0	887	519	291	282	296	389	175	192	242	224	302	310	248	645	649
167.363	0	887	516	288	280	291	384	174	192	239	223	299	307	247	640	647
167.485	0	886	518	288	279	292	384	174	197	239	224	299	308	246	642	647
167.608	0	887	519	289	281	292	386	174	194	242	224	300	311	247	645	649
167.731	0	894	522	291	284	293	387	174	192	242	225	303	314	248	652	651
167.854	0	892	525	293	286	295	387	176	194	242	227	303	315	250	656	651
167.977	0	887	521	294	283	298	390	176	197	241	226	302	312	249	649	650
168.1	0	889	519	289	280	292	386	175	193	242	224	300	309	248	643	650
168.223	0	891	519	291	280	291	387	173	191	241	224	300	310	248	644	650
168.346	0	882	520	291	281	292	387	175	193	241	224	301	312	248	648	649
168.468	0	886	524	293	284	293	389	176	197	242	226	302	316	248	654	650
168.591	0	895	526	294	286	297	391	177	196	244	227	305	318	250	659	653
168.714	0	896	526	296	286	301	394	176	192	244	226	306	317	251	658	654
168.837	0	877	520	292	281	295	389	175	192	240	224	300	311	248	646	649
168.96	0	886	520	291	280	293	388	174	195	241	223	300	312	248	645	649
169.083	0	894	521	292	281	292	389	173	193	243	223	302	313	247	648	649
169.206	0	892	524	293	283	295	389	174	192	243	224	303	316	249	654	651
169.329	0	886	526	295	285	297	391	178	195	244	225	305	319	250	660	652
169.452	0	883	529	298	289	300	394	180	200	245	228	306	321	252	664	654
169.574	0	895	524	297	284	301	395	176	194	245	225	304	316	251	655	652
169.697	0	892	522	293	281	294	389	174	191	243	223	302	313	249	648	650
169.82	0	882	521	293	282	293	389	175	193	243	224	302	315	249	650	649
169.943	0	878	524	293	282	293	391	175	197	244	224	303	316	250	654	651
170.066	0	893	527	296	287	297	393	177	194	245	225	305	320	251	660	652
170.189	0	896	530	297	289	300	395	180	194	245	226	307	322	251	665	652
170.312	0	887	532	300	292	305	397	180	198	246	228	309	323	253	666	653
170.435	0	887	525	297	284	300	395	178	197	245	227	304	318	251	657	650
170.557	0	894	528	296	283	296	393	176	194	246	225	303	318	250	657	655
170.68	0	893	526	294	284	296	393	176	193	245	224	305	319	250	657	650
170.803	0	886	528	295	287	297	394	178	197	245	226	306	321	252	661	650
170.926	0	887	531	298	290	300	396	180	199	245	227	308	323	252	666	651
171.049	0	886	533	299	293	304	398	181	197	248	229	310	325	254	669	654
171.172	0	900	530	299	288	305	398	178	195	247	228	308	322	255	664	652
171.295	0	884	526	296	285	298	394	178	197	244	227	305	319	253	659	652
171.418	0	887	529	296	286	297	396	178	198	245	227	306	321	251	660	652
171.54	0	886	530	298	289	299	396	179	195	247	227	306	322	252	663	654
171.663	0	899	532	299	292	302	397	180	195	246	228	309	324	254	669	655
171.786	0	889	536	300	294	304	398	184	200	246	230	311	327	256	673	657
171.909	0	895	534	302	292	309	402	181	200	248	231	311	325	255	670	657
172.032	0	892	528	296	285	299	397	178	194	247	226	306	319	253	659	655
172.155	0	890	528	296	286	297	395	176	194	245	227	306	320	253	659	654
172.278	0	891	529	297	287	297	395	179	199	245	227	306	321	252	661	655
172.401	0	892	532	298	290	301	398	180	199	248	228	308	323	253	666	657
172.524	0	890	532	300	292	303	399	182	196	248	229	310	325	255	670	658
172.646	0	895	535	301	294	308	401	183	198	248	230	312	327	256	670	658
172.769	0	890	528	297	285	302	398	179	199	246	227	306	319	253	659	656
172.892	0	890	526	295	284	297	396	177	197	246	225	305	319	252	657	656
173.015	0	896	527	296	285	297	396	176	194	247	226	305	320	251	658	656
173.138	0	885	529	297	287	299	396	179	197	246	226	307	322	252	661	656
173.261	0	890	531	297	290	301	398	181	201	247	228	308	324	254	666	657
173.384	0	896	534	299	292	306	401	184	199	249	230	311	325	255	670	660
173.507	0	896	529	301	286	304	400	179	195	248	228	308	321	252	660	657
173.629	0	879	526	295	283	297	395	177	197	245	226	306	318	250	656	654
173.752	0	889	526	296	284	297	395	177	200	245	226	305	320	251	657	655
173.875	0	896	528	297	285	296	396	179	197	247	226	306	321	251	660	657
173.998	0	895	530	298	288	299	398	180	195	247	227	308	323	252	665	658
174.121	0	889	532	298	290	302	398	182	199	247	228	309	325	254	668	658
174.244	0	884	529	299	287	303	400	179	201	247	228	308	322	252	660	657
174.367	0	897	526	295	283	296	395	177	196	246	225	305	319	251	655	657
174.49	0	896	527	296	284	296	395	177	195	246	225	306	319	251	658	657
174.612	0	887	529	296	284	296	395	179	198	245	226	306	321	251	660	657
174.735	0	884	529	297	286	300	397	181	201	246	227	308	323	252	665	661
174.858	0	900	533	299	290	304	399	183	198	249	229	310	325	253	668	661
174.981	0	899	528	299	284	302	397	177	195	246	226	306	319	253	657	659
175.104	0	888	524	294	281	294	394	177	198	244	226	304	317	249	653	658
175.227	0	890	525	295	281	295	393	177	198	246	225	304	317	250	654	659
175.35	0	889	526	296	283	295	394	178	196	246	225	304	319	250	658	660
175.473	0	902	528	297	285	298	395	178	196	245	226	306	322	250	661	661
175.596	0	890	530	298	288	301	396	181	200	247	228	308	323	253	666	663
175.718	0	891	526	299	281	301	398	177	198	246	227	306	319	250	656	660
175.841	0	886	521	294	277	293	392	174	193	245	223	301	314	248	650	659
175.964	0	896	521	295	277	292	390	174	193	243	223	302	316	247	648	657
176.087	0	886	522	294	278	290	391	177	198	243	224	301	317	248	651	658
176.21	0	892	524	296	281	294	394	177	199	246	224	303	320	249	656	660
176.333	0	891	525	296	283	297	394	178	196	247	225	305	321	250	661	661
176.456	0	891	524	297	280	300	395	176	195	245	224	303	319	249	655	659
176.579	0	887	520	294	274	292	391	174	198	242	222	300	314	245	648	659
176.701	0	888	519	293	274	290	391	173	196	244	222	300	315	246	648	656
176.824	0	892	519	293	276	289	391	174	193	244	222	301	316	246	649	654
176.947	0	881	522	295	278	292	391	175	196	244	222	301	318	248	653	655
177.07	0	887	524	296	279	293	393	178	199	245	224	302	321	249	657	656
177.193	0	891	520	297	276	297	395	175	197	246	224	300	318	248	651	655
177.316	11	891	517	293	273	290	390	173	193	244	221	298	315	245	644	653
177.439	0	875	518	293	274	289	389	173	195	243	221	298	315	246	645	652
177.562	0	885	518	293	274	288	389	175	199	242	222	300	317	245	647	654
177.684	0	894	521	294	278	292	393	174	197	245	223	301	319	246	653	656
177.807	0	893	524	296	279	295	393	176	195	246	223	303	321	248	656	657
177.93	0	881	520	297	274	296	393	174	196	243	223	301	317	247	649	655
178.053	0	879	516	292	271	289	389	172	197	242	221	297	313	245	642	654
178.176	0	892	516	292	271	288	389	171	195	244	220	297	314	244	643	654
178.299	0	890	518	292	272	288	389	172	193	243	220	299	315	244	646	654
178.422	0	883	519	294	275	289	390	174	197	242	222	299	318	245	650	655
178.545	0	885	522	295	276	292	393	177	200	245	223	302	320	247	655	657
178.668	0	883	521	297	275	297	395	174	196	245	223	300	318	247	650	655
178.79	0	892	513	292	271	288	389	172	192	243	219	297	312	243	640	651
178.913	0	879	514	291	269	286	387	172	196	240	220	296	313	243	639	651
179.036	0	880	515	292	271	285	389	171	197	243	219	297	314	243	643	651
179.159	0	879	517	293	273	288	389	172	195	243	221	298	317	243	647	653
179.282	0	893	520	294	276	290	390	174	195	243	222	300	319	245	651	654
179.405	0	879	519	296	275	296	392	175	198	243	223	301	319	247	650	653
179.528	0	883	514	291	270	289	391	172	197	243	221	296	313	243	639	650
179.651	0	881	514	290	269	286	388	170	192	242	219	296	314	242	640	648
179.773	0	880	515	290	269	287	388	172	194	241	220	297	315	243	642	648
179.896	0	883	516	291	272	289	389	173	197	241	221	298	317	243	647	650
180.019	0	883	519	293	276	291	391	175	197	245	223	300	319	244	651	651
180.142	0	889	517	294	274	295	394	174	194	244	222	302	318	245	649	651
180.265	0	876	513	290	270	288	389	172	193	242	220	297	314	243	641	649
180.388	0	879	514	290	272	288	388	172	198	241	220	297	315	244	641	649
180.511	0	884	516	290	272	288	390	172	195	243	221	298	316	243	644	650
180.634	0	889	518	293	273	290	390	174	194	244	222	300	318	244	648	651
180.756	0	871	519	294	276	293	391	176	197	244	224	302	319	245	652	652
180.879	0	880	516	294	274	296	393	174	199	243	223	300	315	245	646	651
181.002	0	887	512	290	270	288	389	171	194	243	221	297	312	243	639	650
181.125	0	885	514	290	271	288	388	171	193	242	221	298	313	243	639	648
181.248	0	875	514	290	272	287	389	172	196	242	221	298	314	243	642	649
181.371	0	873	517	291	273	291	390	174	198	243	222	300	316	244	646	652
181.494	0	890	519	293	276	295	392	175	196	245	223	301	319	246	650	653
181.617	0	889	514	292	273	293	391	171	192	243	222	299	313	244	640	651
181.74	0	876	510	288	269	287	387	172	195	241	220	297	309	243	635	649
181.862	0	879	511	289	270	286	387	170	196	241	221	298	310	242	636	649
181.985	0	880	513	289	271	287	388	170	193	243	221	298	312	243	638	650
182.108	0	893	514	290	274	289	389	172	193	242	222	300	315	244	643	651
182.231	0	880	516	291	275	293	390	174	198	243	223	301	317	246	647	653
182.354	0	882	511	289	272	291	390	171	196	242	222	297	310	244	636	650
182.477	0	876	510	286	270	286	385	171	192	241	219	296	308	242	632	650
182.6	0	880	510	287	270	286	386	170	192	240	220	296	309	243	633	648
182.723	0	880	513	288	273	286	386	171	197	241	222	298	311	243	638	651
182.845	0	883	515	288	276	289	388	173	196	243	222	300	313	244	642	650
182.968	0	882	517	291	277	293	390	173	194	243	223	302	315	245	646	653
183.091	0	884	512	288	273	291	388	172	192	241	220	298	309	243	636	650
183.214	0	884	511	286	272	286	385	171	197	240	221	296	309	243	634	650
183.337	0	884	512	287	272	286	387	171	194	242	221	297	309	244	635	650
183.46	0	889	514	288	274	287	386	171	192	242	221	299	311	243	638	652
183.583	0	877	517	289	276	289	388	172	195	242	223	300	312	244	643	653
183.706	0	887	518	291	277	293	390	175	198	242	224	301	314	246	645	655
183.828	0	893	514	288	274	291	388	172	194	242	221	298	308	245	635	653
183.951	0	893	514	286	273	286	385	170	192	241	220	298	308	244	634	652
184.074	0	886	516	287	273	286	385	171	194	241	221	298	309	244	635	653
184.197	0	885	519	289	275	288	386	172	197	240	222	299	312	244	639	655
184.32	0	898	520	290	277	290	388	174	195	243	224	301	314	245	645	657
184.443	0	900	521	292	277	295	390	174	193	243	223	302	314	247	645	657
184.566	0	888	516	288	272	290	387	172	194	240	221	297	307	245	634	653
184.689	0	888	514	286	271	286	385	171	195	240	219	296	307	243	632	654
184.812	0	896	515	287	272	286	386	170	192	241	220	296	308	243	633	655
184.934	0	901	517	288	274	287	386	171	192	241	220	298	309	244	638	655
185.057	0	889	519	289	276	289	388	174	196	241	222	299	313	245	643	657
185.18	0	893	520	291	277	293	390	174	198	242	224	301	314	245	646	658
185.303	0	887	515	289	272	291	388	171	192	242	220	297	308	244	634	655
185.426	0	898	512	287	269	286	384	170	190	240	216	294	306	241	630	654
185.549	0	886	513	286	270	285	384	170	195	239	218	294	308	241	631	656
185.672	0	892	515	288	271	285	386	171	194	242	217	296	310	241	637	659
185.795	0	887	517	288	274	287	387	172	193	242	219	298	313	241	641	655
185.917	0	892	519	289	275	290	388	174	193	241	221	299	316	244	645	655
186.04	0	889	517	292	274	294	390	174	197	241	221	297	313	244	640	653
186.163	0	887	512	288	269	286	387	170	194	241	217	294	308	241	630	651
186.286	0	891	513	287	269	285	385	169	190	241	217	293	309	240	631	651
186.409	0	881	513	288	269	285	385	171	192	240	217	294	312	240	633	649
186.532	0	886	516	289	272	288	387	172	196	241	219	296	314	240	639	650
186.655	0	894	519	291	274	289	390	174	195	243	220	299	316	241	643	651
186.778	0	892	518	292	273	295	391	173	192	243	220	299	316	242	643	650
186.9	0	883	513	289	268	288	388	172	193	240	218	295	311	240	634	648
187.023	0	877	515	289	269	287	387	172	196	240	220	296	312	240	634	649
187.146	0	892	515	289	269	287	388	172	193	243	219	297	314	240	638	650
187.269	0	892	517	290	272	289	389	172	193	241	220	299	315	240	643	649
187.392	0	884	521	292	275	292	390	175	196	242	222	300	318	243	647	652
187.515	0	878	519	294	274	297	393	175	198	243	221	300	316	242	644	652
187.638	0	891	513	289	268	289	389	172	192	242	218	296	312	240	636	650
187.761	0	892	515	289	270	287	389	172	192	240	219	295	313	239	637	649
187.884	0	882	516	290	270	287	388	173	196	241	220	296	314	239	639	649
188.006	0	884	519	291	272	289	391	174	198	242	221	299	317	241	644	651
188.129	0	886	521	292	275	293	392	175	195	244	221	300	319	243	649	653
188.252	0	897	520	295	273	298	393	174	193	242	221	300	318	243	645	652
188.375	0	879	514	289	266	290	389	172	196	240	218	295	312	240	633	648
188.498	0	882	513	289	266	287	389	171	196	240	218	295	313	240	633	647
188.621	0	881	514	288	268	285	388	170	193	241	218	295	314	239	635	647
188.744	0	891	517	289	271	289	389	173	193	242	218	297	316	240	640	648
188.867	0	884	519	292	273	291	392	175	197	242	220	299	318	241	645	649
188.989	0	887	519	294	273	297	395	175	198	244	221	301	319	242	646	649
189.112	0	883	513	291	267	289	390	171	192	242	217	295	312	239	634	649
189.235	0	880	512	288	267	286	387	170	192	240	217	294	312	239	632	645
189.358	0	880	512	289	267	285	388	172	196	240	219	295	314	240	633	644
189.481	0	880	514	290	270	287	390	172	196	243	219	297	316	240	638	644
189.604	0	887	517	291	272	291	391	174	194	243	221	298	319	242	641	645
189.727	0	876	518	294	275	296	393	176	196	242	222	300	320	243	645	646
189.85	0	877	513	292	269	290	392	173	198	241	219	295	314	241	633	642
189.972	0	880	512	289	268	287	389	171	195	241	218	294	314	240	631	641
190.095	0	884	513	289	268	286	389	171	191	241	218	295	315	240	632	641
190.218	0	868	514	290	271	287	389	172	194	241	219	296	317	241	637	641
190.341	0	879	517	292	272	290	391	175	198	242	221	298	319	243	642	644
190.464	0	888	518	294	275	295	395	175	196	245	223	299	320	243	645	646
190.587	0	885	515	291	269	289	392	172	192	242	219	295	314	242	636	645
190.71	0	875	514	289	269	286	389	172	194	240	220	295	313	241	634	642
190.833	0	875	515	290	270	287	390	172	197	241	219	295	315	240	635	643
190.956	0	887	516	291	272	289	391	174	195	243	221	297	317	242	639	643
191.078	0	891	520	293	275	291	392	175	194	243	221	298	319	242	643	644
191.201	0	881	519	295	276	297	394	176	197	242	223	299	320	244	643	645
191.324	0	870	513	290	270	290	392	173	197	241	219	295	313	242	632	642
191.447	0	877	512	289	270	287	390	171	193	242	219	295	313	240	631	642
191.57	0	888	513	290	271	286	389	172	192	241	219	295	314	240	633	641
191.693	0	879	516	290	273	289	390	175	197	242	221	296	317	241	638	643
191.816	0	880	519	292	275	291	393	176	199	243	222	298	319	242	642	646
191.939	0	881	519	294	276	297	396	175	195	245	223	299	319	243	643	646
192.061	0	889	512	290	269	290	391	172	193	241	218	293	311	241	631	642
192.184	0	875	511	288	269	286	387	171	197	240	219	292	312	239	628	642
192.307	0	881	512	289	269	285	390	172	196	242	218	293	312	240	628	642
192.43	0	884	514	290	272	286	390	171	194	242	220	294	316	240	634	642
192.553	0	883	517	290	274	290	391	174	195	241	222	296	317	242	638	643
192.676	0	883	517	293	276	295	392	173	199	242	223	298	318	242	639	644
192.799	0	880	511	290	269	289	391	171	194	242	218	293	312	240	628	640
192.922	0	883	510	288	269	286	388	169	192	241	217	292	311	240	627	640
193.044	0	873	511	289	270	285	388	170	193	239	218	292	313	239	628	640
193.167	0	878	512	289	271	287	389	173	197	241	220	294	314	238	632	642
193.29	0	885	515	291	274	289	391	174	196	242	221	296	316	240	637	644
193.413	0	887	514	293	274	294	394	174	193	243	222	297	316	240	638	643
193.536	0	869	510	289	269	288	390	171	193	240	218	292	312	239	627	643
193.659	0	879	510	288	269	286	388	172	197	241	219	292	313	238	628	643
193.782	0	887	511	289	271	285	389	171	194	242	219	293	312	238	630	643
193.905	0	885	512	289	272	286	389	172	192	242	220	295	314	240	634	644
194.028	0	876	514	290	274	289	390	174	196	241	223	296	317	240	638	646
194.15	0	875	513	292	271	293	392	174	197	241	222	296	314	241	634	645
194.273	0	885	510	288	270	285	389	171	193	241	219	293	311	239	628	644
194.396	0	887	510	289	270	286	387	171	191	241	220	295	312	240	630	644
194.519	0	880	512	288	271	286	388	173	194	241	220	294	313	240	632	646
194.642	0	881	514	290	273	288	390	173	198	242	222	295	314	240	637	647
194.765	0	891	516	292	274	293	393	174	194	243	223	298	316	242	639	649
194.888	0	892	511	289	270	290	390	170	191	241	220	294	310	241	630	645
195.011	0	881	510	287	268	285	387	171	195	238	221	293	309	239	628	645
195.133	0	883	511	287	270	285	388	173	196	241	220	295	311	241	628	646
195.256	0	882	512	289	271	286	389	171	193	242	221	296	312	241	633	647
195.379	0	895	515	289	274	288	390	173	193	241	222	296	315	242	639	648
195.502	0	881	514	291	273	292	392	173	197	241	223	296	314	243	637	648
195.625	0	884	509	287	269	288	389	170	194	241	219	293	307	241	626	646
195.748	0	885	508	286	268	283	386	170	190	240	219	292	308	240	624	646
195.871	0	882	509	286	270	283	386	170	191	239	219	292	309	240	627	645
195.994	0	883	512	286	271	284	388	172	195	240	221	294	311	241	632	646
196.116	0	886	514	288	273	286	390	173	195	242	221	296	313	243	636	648
196.239	0	882	513	291	273	292	391	171	191	241	220	297	313	243	635	647
196.362	0	884	508	286	268	285	387	170	191	240	218	293	306	241	625	644
196.485	0	883	508	285	268	282	385	169	195	238	218	292	306	240	626	645
196.608	0	884	509	285	268	282	386	169	192	241	218	293	308	240	627	646
196.731	0	887	512	286	271	283	387	169	191	241	219	293	310	242	633	647
196.854	0	880	513	288	273	285	388	172	193	240	221	295	313	242	637	646
196.977	0	884	515	289	273	290	391	172	196	241	222	296	313	243	638	648
197.1	0	887	510	286	269	284	388	169	191	241	217	292	306	241	628	645
197.222	0	888	509	285	269	281	386	169	189	239	217	292	307	241	628	645
197.345	0	871	510	286	270	281	385	168	192	239	218	292	308	241	631	644
197.468	0	886	513	285	272	282	386	170	195	239	219	293	311	242	635	646
197.591	0	892	515	288	274	285	388	169	193	241	221	295	313	243	639	648
197.714	0	891	515	289	274	289	391	171	190	241	219	296	313	244	641	648
197.837	0	878	512	286	270	285	387	170	192	239	218	293	308	243	632	646
197.96	0	880	512	285	271	281	385	169	194	239	218	293	308	242	633	646
198.083	0	891	513	286	271	282	386	169	191	241	219	294	310	242	635	646
198.205	0	893	515	286	273	284	388	169	190	240	219	294	311	242	639	647
198.328	0	885	518	288	276	285	388	171	194	241	220	296	314	245	645	650
198.451	0	885	517	289	275	290	392	172	195	241	221	296	313	245	643	649
198.574	0	881	512	286	272	284	387	168	190	240	217	292	307	242	633	646
198.697	0	893	513	286	271	282	386	168	189	240	218	292	309	242	634	646
198.82	0	883	514	286	273	281	385	169	192	239	218	293	310	242	636	647
198.943	0	884	517	287	274	284	388	171	194	241	220	295	313	243	641	648
199.066	0	884	520	288	276	286	390	172	192	242	221	297	314	245	647	651
199.188	0	897	519	290	276	290	392	170	191	241	220	296	313	246	645	651
199.311	0	882	513	285	271	285	387	169	193	238	217	292	307	243	634	648
199.434	0	887	512	285	271	283	386	169	192	239	217	291	308	241	633	647
199.557	0	888	513	286	271	282	386	168	190	240	217	293	309	242	635	646
199.68	0	886	516	287	273	283	387	169	190	239	217	293	312	242	640	646
199.803	0	886	518	288	276	286	388	171	195	241	219	295	314	244	645	647
199.926	0	887	518	291	275	290	393	172	194	243	221	295	314	245	645	648
200.049	0	882	512	287	271	285	389	168	189	241	217	292	308	241	635	645
200.172	0	885	513	285	270	282	386	168	191	239	217	291	308	242	634	645
200.294	0	884	514	287	271	283	387	168	194	240	218	292	309	242	637	646
200.417	0	886	516	287	273	283	388	169	193	241	219	293	311	242	642	647
200.54	0	892	518	288	274	286	390	170	191	241	218	294	314	244	646	648
200.663	0	881	518	290	275	290	391	170	192	240	220	295	313	245	645	648
200.786	0	883	514	286	271	285	389	169	195	239	218	291	308	242	638	647
200.909	0	889	514	286	271	284	387	170	192	241	217	292	309	243	638	647
201.032	0	891	516	288	272	282	389	169	190	240	218	293	311	243	641	646
201.155	0	883	517	289	275	286	390	170	192	240	219	294	313	244	645	647
201.277	0	888	519	290	277	288	391	172	196	241	220	296	315	245	649	649
201.4	0	892	516	291	274	291	393	172	193	242	219	296	313	245	643	648
201.523	0	889	513	286	272	285	388	168	189	239	217	291	308	244	635	645
201.646	0	878	513	287	271	283	387	170	191	239	219	291	309	244	637	645
201.769	0	875	515	287	273	285	389	170	195	240	219	292	310	244	640	645
201.892	0	891	517	288	276	287	390	171	193	242	220	294	313	246	644	647
202.015	0	893	519	290	278	289	391	172	191	242	221	297	316	247	650	648
202.138	0	880	516	290	275	290	392	172	193	241	220	294	311	246	642	647
202.26	0	882	512	285	271	285	388	170	194	240	219	291	308	244	636	648
202.383	0	882	514	287	272	284	389	169	191	240	219	292	308	244	638	649
202.506	0	892	514	286	274	284	388	168	189	240	218	293	311	245	639	646
202.629	0	881	516	288	277	286	389	171	195	241	221	295	313	246	644	647
202.752	0	884	518	289	279	290	393	173	196	242	222	297	316	247	649	650
202.875	0	881	515	289	274	291	392	171	192	242	220	295	311	246	640	647
202.998	0	891	513	286	273	285	388	169	190	240	219	291	309	245	635	646
203.121	0	880	513	286	273	285	388	171	194	239	220	293	310	245	638	647
203.244	0	885	515	287	275	285	390	171	194	241	220	294	312	246	641	648
203.366	0	886	517	288	277	287	391	172	191	242	221	296	313	247	645	650
203.489	0	887	517	291	278	291	392	171	192	241	222	297	314	247	647	648
203.612	0	884	513	286	273	286	390	171	195	239	221	293	308	246	637	647
203.735	0	885	513	286	272	285	389	169	192	240	219	292	308	245	636	647
203.858	0	889	513	286	274	285	388	170	190	240	220	294	310	246	637	648
203.981	0	889	516	287	275	286	390	171	192	240	221	295	311	246	643	649
204.104	0	886	518	289	278	288	390	173	196	240	222	296	313	248	648	651
204.227	0	889	518	290	278	293	394	173	194	242	223	296	312	249	645	650
204.349	0	889	513	286	273	286	389	170	189	240	219	294	306	246	634	646
204.472	0	872	512	285	273	284	387	170	190	238	220	292	307	245	633	645
204.595	0	884	513	285	274	283	387	171	195	238	220	293	308	245	635	646
204.718	0	891	514	286	277	286	390	170	192	241	221	295	310	246	640	647
204.841	0	890	517	289	279	288	391	171	190	241	222	297	314	248	644	648
204.964	0	878	514	289	275	290	392	170	192	240	222	296	309	247	638	646
205.087	0	875	510	285	273	284	388	170	194	238	221	292	306	246	632	645
205.21	0	888	511	285	274	284	387	169	191	239	220	292	306	245	633	645
205.332	0	887	512	285	275	284	387	170	189	240	221	293	307	245	635	645
205.455	0	882	515	286	278	285	388	170	194	239	222	294	310	246	641	647
205.578	0	882	517	288	278	289	391	173	195	241	223	295	311	248	645	650
205.701	0	887	514	287	273	287	390	169	189	241	220	294	306	246	634	648
205.824	0	891	513	285	274	283	387	169	189	240	220	293	306	246	634	647
205.947	0	882	515	284	275	284	387	171	193	239	221	294	307	246	636	648
206.07	0	882	517	287	278	286	390	171	194	240	223	295	310	248	640	649
206.193	0	883	519	287	280	288	391	172	192	241	223	297	312	249	645	651
206.316	0	894	516	288	277	290	391	171	190	241	222	296	309	248	639	648
206.438	0	880	513	284	274	285	386	169	193	239	222	292	305	248	632	647
206.561	0	885	514	284	275	285	387	171	193	239	222	294	306	248	633	648
206.684	0	889	515	285	276	284	388	170	190	241	221	296	308	248	637	648
206.807	0	896	517	287	278	287	390	171	191	240	223	296	311	248	642	649
206.93	0	887	519	288	279	291	391	174	195	241	225	297	312	250	644	650
207.053	0	887	514	286	275	287	390	170	192	241	222	295	305	248	632	648
207.176	0	882	513	283	273	284	387	169	188	240	221	294	304	248	629	647
207.299	0	886	514	284	275	283	386	169	190	238	221	294	305	248	631	646
207.421	0	886	515	284	277	284	386	170	194	239	222	295	308	248	635	648
207.544	0	889	517	286	279	285	389	171	193	242	223	295	310	248	639	649
207.667	0	895	518	288	278	290	391	170	190	241	222	297	309	250	640	649
207.79	0	880	513	285	273	286	386	170	190	238	221	293	304	248	629	646
207.913	0	885	511	284	273	282	385	170	194	238	221	293	304	247	629	647
208.036	0	889	512	283	276	283	386	169	191	241	221	293	306	247	630	646
208.159	0	892	515	285	277	284	387	169	190	240	220	295	308	247	636	648
208.282	0	879	518	287	279	285	387	172	192	240	222	296	310	249	641	649
208.404	0	886	516	288	277	291	390	171	195	240	223	296	309	249	636	647
208.527	0	892	511	284	274	285	386	170	191	240	221	293	305	248	629	645
208.65	0	890	512	283	275	283	386	168	189	240	221	294	306	247	629	643
208.773	0	881	512	284	276	282	385	170	192	239	222	294	307	247	632	642
208.896	0	879	514	285	278	285	387	171	194	240	221	294	310	247	636	644
209.019	0	895	516	288	280	288	389	172	192	243	224	296	313	249	641	645
209.142	0	892	513	287	276	288	388	170	189	241	221	295	307	247	633	642
209.265	0	881	512	284	275	284	386	170	191	239	221	293	308	247	631	642
209.388	0	876	513	285	275	284	386	171	194	240	222	293	307	246	633	643
209.51	0	892	514	287	278	284	388	171	191	242	222	296	311	246	636	644
209.633	0	896	516	288	280	287	389	173	190	242	223	297	313	247	642	644
209.756	0	886	516	290	280	292	391	173	193	241	224	297	313	249	641	645
209.879	0	886	511	285	274	286	388	171	194	241	221	294	307	246	632	644
210.002	0	884	512	285	275	284	386	170	190	242	220	293	308	246	632	645
210.125	0	894	512	286	275	285	387	171	190	241	221	294	309	246	634	644
210.248	0	885	514	287	276	286	387	173	193	241	222	295	312	247	639	644
210.371	0	887	517	289	279	287	390	173	196	243	224	297	315	248	645	647
210.493	0	883	516	290	277	293	391	171	191	243	223	297	312	248	640	646
210.616	0	893	510	286	272	286	387	170	189	241	220	293	308	245	632	642
210.739	0	880	510	284	272	283	385	170	193	240	220	293	308	245	631	641
210.862	0	887	511	286	273	284	387	171	194	242	221	294	310	245	634	640
210.985	0	888	513	288	275	286	388	170	192	244	222	296	314	245	640	641
211.108	0	895	516	289	278	288	390	173	192	244	223	297	316	248	644	642
211.231	0	883	513	291	276	292	392	172	196	243	223	296	313	247	639	640
211.354	0	882	510	287	270	285	387	171	193	242	220	294	309	245	631	637
211.476	0	878	509	287	270	284	388	170	190	243	220	295	311	244	633	637
211.599	0	882	511	288	272	284	388	170	191	242	221	295	313	245	636	635
211.722	0	883	513	289	274	287	389	173	196	243	222	296	316	246	640	637
211.845	0	883	515	290	278	290	392	174	195	246	224	299	317	247	645	638
211.968	0	887	512	291	272	291	393	172	192	245	222	298	314	246	638	636
212.091	0	883	509	287	270	284	388	171	192	243	221	295	312	245	635	634
212.214	0	879	511	288	272	285	388	172	196	243	222	296	314	245	637	636
212.337	0	885	515	290	274	285	391	172	194	245	223	298	315	244	642	640
212.46	0	889	516	291	277	288	392	173	193	246	224	300	318	247	646	640
212.582	0	872	516	294	278	293	394	174	195	246	224	301	318	248	644	637
212.705	0	880	511	289	272	287	391	172	197	243	222	296	313	246	634	633
212.828	0	885	510	290	273	285	390	171	193	245	221	297	314	245	635	633
212.951	1	885	511	290	273	286	391	170	191	245	222	297	315	246	637	633
213.074	0	877	514	290	276	286	391	172	194	245	224	299	317	247	642	633
213.197	0	884	517	292	279	290	393	175	198	245	225	301	319	248	648	635
213.32	0	888	514	295	278	296	396	174	195	247	224	300	318	248	642	634
213.443	0	882	509	290	271	286	390	170	191	244	221	296	312	246	633	630
213.565	0	872	509	289	272	285	388	171	195	243	222	296	313	246	632	629
213.688	0	874	510	289	273	284	390	171	196	244	221	296	314	246	633	629
213.811	0	885	512	292	276	287	393	172	193	246	222	298	317	247	638	630
213.934	0	887	515	292	277	290	393	175	194	246	223	300	318	248	643	630
214.057	0	875	511	295	275	292	394	172	195	245	223	298	316	248	638	628
214.18	0	867	507	289	270	285	390	171	196	244	221	295	312	245	629	626
214.303	0	873	507	289	271	283	390	170	192	245	220	295	312	245	630	626
214.426	0	885	509	290	272	283	389	170	191	244	220	296	315	245	633	625
214.548	0	874	510	291	275	286	392	171	196	244	222	298	317	246	637	626
214.671	0	876	513	292	277	290	393	174	197	246	222	299	318	247	641	629
214.794	0	872	509	292	273	289	393	171	193	246	220	297	314	247	632	627
214.917	0	884	506	290	271	285	389	171	191	243	220	296	312	245	629	626
215.04	0	871	507	289	272	284	390	171	195	243	220	296	312	245	630	627
215.163	0	878	510	290	274	285	391	172	196	245	221	297	315	245	634	628
215.286	0	882	513	292	276	287	393	172	194	246	221	298	316	246	639	629
215.409	0	887	513	294	276	292	395	173	193	246	223	300	317	248	639	628
215.532	0	876	508	290	271	286	391	171	196	243	220	296	311	246	628	627
215.654	0	877	507	289	271	283	391	170	195	245	219	294	313	246	628	626
215.777	0	874	508	290	273	283	390	169	192	244	219	295	313	246	631	627
215.9	0	881	514	291	278	288	391	174	196	244	223	298	317	247	640	629
216.023	0	880	512	294	277	293	396	174	196	245	223	299	317	249	638	630
216.146	0	883	506	289	272	286	390	170	191	244	219	294	310	246	626	627
216.269	0	872	507	288	271	283	388	168	192	243	219	294	311	245	626	627
216.392	0	877	507	288	272	282	388	170	195	242	219	295	312	245	627	626
216.515	0	883	509	290	274	284	390	170	194	245	219	296	314	245	631	627
216.637	0	887	512	292	276	286	392	173	192	246	221	298	317	247	636	629
216.76	0	877	506	289	271	286	391	170	196	243	218	294	310	246	625	627
216.883	0	884	505	287	270	282	389	169	192	244	218	293	310	244	624	626
217.006	0	882	506	288	271	281	389	168	191	243	217	294	311	244	625	627
217.129	0	875	508	289	274	283	389	170	194	243	219	296	314	245	630	627
217.252	0	873	511	290	276	286	391	174	196	244	221	297	316	246	634	628
217.375	0	888	513	292	277	292	395	174	195	247	223	298	318	247	639	632
217.498	0	872	506	289	272	284	389	170	194	242	219	293	311	245	626	625
217.62	0	869	507	289	272	283	390	170	196	243	219	294	313	244	626	626
217.743	0	885	509	290	275	283	391	170	193	245	220	296	314	243	630	628
217.866	0	885	511	292	276	288	391	173	194	245	221	298	316	246	635	628
217.989	0	878	513	293	279	291	392	174	197	244	223	299	318	247	639	630
218.112	0	878	509	291	275	290	394	173	197	244	221	296	315	246	630	628
218.235	0	875	507	289	274	285	390	172	193	244	220	296	313	246	629	628
218.358	0	887	509	289	274	285	390	171	192	244	221	296	314	245	630	626
218.481	0	877	509	291	276	286	390	172	196	244	221	297	315	246	634	628
218.604	0	878	513	293	279	289	394	175	198	246	223	299	317	247	638	631
218.726	0	878	514	294	281	296	395	176	196	247	224	302	319	248	641	633
218.849	0	888	508	293	276	291	393	173	193	245	222	297	314	247	631	628
218.972	0	875	506	290	273	286	391	172	196	243	221	296	313	245	627	628
219.095	0	879	507	290	273	286	391	173	196	245	221	296	314	245	630	629
219.218	0	882	509	291	276	287	392	173	194	245	222	298	317	246	633	630
219.341	0	887	512	293	279	290	392	175	195	245	223	300	318	248	638	630
219.464	0	881	514	294	282	295	395	177	199	245	225	301	319	249	642	633
219.587	0	880	508	293	276	293	395	174	197	246	223	298	315	248	632	629
219.709	0	875	506	289	272	287	391	172	193	245	221	296	312	245	626	629
219.832	0	879	506	289	273	286	389	172	193	243	221	296	314	245	626	627
219.955	0	878	508	290	275	286	391	173	198	245	223	297	315	246	629	628
220.078	0	880	511	292	279	290	394	176	198	247	223	300	317	247	635	629
220.201	0	887	514	294	281	293	395	178	196	248	225	302	319	247	639	632
220.324	0	874	509	293	276	294	395	175	195	246	224	299	315	248	631	629
220.447	0	876	504	290	273	287	390	173	198	244	222	297	312	246	625	626
220.57	0	881	506	290	273	286	392	173	195	246	221	298	314	245	626	627
220.692	0	883	507	290	276	287	391	174	195	246	222	299	314	245	629	628
220.815	0	869	509	292	278	290	391	176	196	246	223	300	317	247	634	629
220.938	0	880	514	293	282	294	394	179	200	247	226	302	319	248	638	630
221.061	0	887	511	294	279	297	396	178	198	248	225	302	317	249	634	631
221.184	0	885	509	292	273	290	392	174	194	245	222	298	313	246	629	630
221.307	0	876	507	290	275	288	391	175	196	244	223	298	315	247	628	628
221.43	0	873	509	291	277	289	391	175	200	246	224	299	315	246	631	629
221.553	0	889	512	292	280	292	394	178	198	248	225	301	317	247	635	632
221.676	0	889	515	294	283	294	394	179	197	247	225	303	319	249	639	631
221.798	0	878	513	295	278	296	395	178	198	245	226	302	317	249	634	632
221.921	0	872	510	290	276	290	391	177	199	246	224	298	314	248	629	630
222.044	0	887	511	293	277	291	393	177	196	247	225	300	315	247	632	631
222.167	0	890	512	292	280	291	391	177	195	246	224	301	317	249	634	630
222.29	0	882	515	294	283	293	392	180	200	246	226	302	318	249	638	631
222.413	0	884	517	296	283	299	395	180	202	248	228	304	320	250	638	633
222.536	0	881	511	293	276	293	394	176	196	247	225	300	314	250	629	631
222.659	0	893	511	292	277	289	391	176	195	245	225	299	315	248	630	629
222.781	0	878	511	291	278	289	391	177	199	246	225	300	316	249	631	631
222.904	0	885	514	293	281	291	393	179	201	247	226	302	318	250	635	632
223.027	0	891	517	294	285	297	395	182	198	248	228	304	320	252	640	635
223.15	0	895	516	294	279	298	394	177	197	245	224	303	315	251	632	631
223.273	0	889	513	290	276	292	390	177	200	244	224	300	312	248	626	630
223.396	0	893	516	291	277	293	392	176	200	246	224	301	314	248	627	629
223.519	0	893	518	293	278	294	392	176	196	245	224	302	315	248	631	634
223.642	0	898	521	293	281	296	392	178	197	245	225	303	317	250	635	632
223.764	0	895	517	293	278	300	394	177	201	244	225	302	315	250	630	630
223.887	0	897	512	289	274	293	390	175	197	245	222	299	310	248	621	628
224.01	0	900	512	289	273	291	388	174	195	245	222	299	311	246	622	630
224.133	0	889	513	289	276	291	389	176	197	244	223	299	312	247	624	630
224.256	0	894	515	291	278	293	390	178	200	244	224	300	315	248	629	633
224.379	0	899	517	292	281	295	392	179	199	248	225	302	316	248	634	634
224.502	0	900	514	294	277	299	393	177	197	246	224	302	313	249	628	635
224.625	0	879	506	289	271	290	387	174	196	242	221	297	307	244	618	632
224.748	0	889	506	287	271	286	385	174	200	242	222	297	307	245	616	633
224.87	0	896	507	288	272	287	387	174	197	244	222	297	308	245	619	635
224.993	0	897	509	289	273	289	386	173	195	244	222	299	310	246	624	635
225.116	0	886	512	290	276	290	388	177	199	244	225	300	313	247	629	637
225.239	0	885	511	293	275	295	391	176	200	244	225	301	312	247	627	639
225.362	0	895	504	288	270	289	386	173	195	244	221	296	304	244	616	637
225.485	0	892	503	286	270	284	383	172	194	242	221	296	304	243	614	636
225.608	0	885	504	286	270	285	383	174	197	242	222	297	306	244	617	637
225.731	0	888	506	287	273	285	386	174	200	244	223	299	308	245	621	640
225.853	0	895	509	289	274	289	387	176	197	245	224	301	310	247	627	641
225.976	0	899	510	291	275	293	390	176	195	244	224	302	312	248	629	641
226.099	0	884	504	288	271	289	386	175	198	242	223	298	304	246	618	641
226.222	0	884	503	285	270	285	383	174	197	242	222	297	304	245	616	641
226.345	0	883	504	286	271	284	383	173	195	244	222	299	305	244	617	642
226.468	0	897	506	287	273	285	383	174	194	244	223	300	307	246	621	641
226.591	0	886	509	288	274	287	385	175	199	243	225	301	308	248	626	644
226.714	0	895	512	288	276	290	387	178	200	245	226	303	311	249	630	645
226.836	0	894	510	290	275	294	389	176	196	245	225	302	307	249	626	645
226.959	0	890	505	285	272	287	384	174	194	242	222	298	304	248	618	642
227.082	0	890	505	286	273	286	383	174	198	242	223	298	304	248	620	644
227.205	0	892	508	286	273	286	385	175	197	245	224	301	306	248	622	644
227.328	0	890	510	287	275	288	385	176	195	244	225	301	308	249	627	647
227.451	0	896	512	289	276	289	386	178	197	244	227	302	310	251	632	647
227.574	0	894	513	290	279	293	389	178	201	244	227	303	312	252	633	648
227.697	0	894	508	287	273	290	386	175	197	244	224	300	305	249	622	647
227.82	0	897	508	285	273	287	384	175	194	244	223	299	306	249	622	646
227.942	0	888	508	286	274	287	384	175	195	243	224	300	306	249	624	645
228.065	0	892	511	287	276	288	386	178	200	244	227	301	309	249	629	647
228.188	0	898	513	290	277	290	389	178	198	246	227	303	311	251	634	648
228.311	0	901	516	291	281	294	389	179	196	246	228	304	313	252	639	650
228.434	0	882	510	288	275	293	388	176	197	244	225	300	307	250	628	647
228.557	0	890	508	287	275	288	386	176	199	243	226	298	307	249	625	645
228.68	0	898	509	287	275	288	386	177	197	245	224	300	309	249	627	644
228.803	0	896	511	287	276	288	387	176	195	246	226	300	311	250	631	644
228.925	0	888	514	289	278	290	389	180	199	244	227	303	314	251	636	645
229.048	0	889	516	291	280	295	392	180	201	246	229	304	315	253	640	647
229.171	0	897	510	289	277	293	390	177	196	245	225	301	309	250	630	645
229.294	0	898	510	287	276	289	387	176	194	245	224	299	309	250	629	642
229.417	0	888	511	287	277	289	388	177	198	243	227	299	311	250	631	644
229.54	0	891	514	288	279	290	389	177	200	246	228	301	313	249	634	646
229.663	0	898	515	290	280	291	391	179	197	247	228	304	315	250	639	646
229.786	0	900	515	292	280	297	393	179	195	247	227	303	314	251	638	646
229.908	0	887	510	287	276	291	389	177	198	243	225	300	309	250	629	643
230.031	0	888	510	288	276	288	389	177	199	246	227	299	309	249	630	643
230.154	0	886	512	288	277	290	389	177	196	246	225	301	311	250	632	643
230.277	0	899	514	290	280	290	391	178	196	245	226	301	314	249	638	644
230.4	0	888	517	291	282	294	392	179	200	245	228	303	317	252	642	645
230.523	0	894	514	292	280	297	395	179	200	247	228	302	314	251	638	644
230.646	0	892	510	287	276	291	390	176	194	245	223	298	309	250	629	641
230.769	0	888	511	287	276	289	388	176	194	244	223	298	310	249	629	639
230.892	0	889	513	287	279	288	388	177	199	245	225	300	312	250	631	640
231.014	0	891	515	289	279	291	392	177	198	247	225	301	314	250	636	642
231.137	0	890	517	290	283	294	392	179	196	248	227	303	316	251	641	644
231.26	0	893	516	292	283	297	395	178	195	246	226	303	316	252	639	642
231.383	0	888	511	287	278	292	389	177	199	245	223	298	309	249	629	639
231.506	0	889	511	288	276	289	390	176	195	246	223	298	309	248	628	639
231.629	0	893	511	287	278	289	390	174	193	245	223	299	311	248	631	640
231.752	0	891	515	289	281	291	390	177	195	245	224	301	313	249	636	640
231.875	0	890	518	290	282	294	392	178	200	246	226	302	316	250	642	647
231.997	0	894	519	292	282	298	396	179	198	248	226	303	316	251	642	645
232.12	0	894	513	289	279	294	393	176	194	246	222	299	310	249	631	641
232.243	0	877	512	287	278	291	390	175	195	244	223	299	310	248	629	640
232.366	0	887	512	287	280	290	390	177	198	244	224	299	312	247	632	640
232.489	0	894	515	290	282	292	393	176	197	246	223	301	314	249	637	642
232.612	0	894	518	291	283	294	394	179	194	246	225	302	317	249	642	643
232.735	0	886	521	293	286	299	395	179	197	247	227	304	318	251	645	643
232.858	0	880	515	290	281	296	394	177	199	246	225	301	313	251	636	640
232.98	0	893	514	287	279	293	392	176	195	246	223	300	312	249	634	640
233.103	0	893	514	289	282	292	392	176	193	245	224	301	313	249	635	641
233.226	0	883	518	290	283	293	393	177	196	246	225	303	315	249	640	640
233.349	0	879	520	292	286	297	395	179	199	247	226	303	317	251	644	641
233.472	0	894	521	294	286	300	397	180	196	248	227	305	319	251	646	643
233.595	0	895	518	291	281	296	395	177	193	246	226	302	314	251	638	640
233.718	0	885	517	291	282	295	394	178	196	245	225	302	314	251	638	641
233.841	0	886	518	291	284	295	395	178	199	247	226	303	316	250	639	642
233.964	0	888	521	293	286	298	397	179	196	247	225	305	318	251	644	644
234.086	0	901	523	293	289	299	397	180	196	248	227	307	319	253	650	644
234.209	0	887	522	295	286	304	399	181	199	248	228	306	318	254	646	645
234.332	0	890	518	291	282	297	398	178	197	247	226	302	314	252	638	643
234.455	0	887	519	292	284	296	396	176	194	248	225	303	314	252	639	643
234.578	0	898	520	291	286	296	395	178	194	246	225	304	315	252	642	643
234.701	0	892	523	293	288	298	397	178	199	246	226	305	318	253	646	645
234.824	0	895	525	294	289	301	400	183	200	248	228	307	320	254	651	647
234.947	0	895	523	295	287	303	402	178	195	248	227	306	317	255	645	646
235.069	0	892	519	291	284	297	396	178	194	246	224	302	312	253	637	643
235.192	0	891	519	290	284	295	395	177	198	245	226	302	313	253	638	643
235.315	0	893	521	291	286	295	396	178	197	246	224	303	315	253	643	646
235.438	0	899	524	293	288	298	398	178	195	247	226	306	318	253	647	647
235.561	0	898	526	294	290	301	398	180	196	247	227	306	320	255	651	648
235.684	0	894	524	295	288	303	399	180	199	247	227	306	317	255	646	647
235.807	0	895	520	291	284	297	396	177	195	247	225	302	313	253	638	646
235.93	0	895	521	291	285	295	395	176	194	246	223	303	314	253	640	647
236.052	0	883	522	291	287	296	395	178	194	245	225	303	316	253	643	647
236.175	0	893	525	293	289	299	397	180	199	245	226	304	319	253	648	648
236.298	0	901	527	295	290	301	399	181	198	248	227	306	321	255	653	650
236.421	0	899	526	295	288	303	400	178	195	248	226	306	317	256	648	649
236.544	0	891	522	292	285	296	395	178	195	245	225	303	314	253	643	648
236.667	0	893	523	291	285	296	395	178	198	245	225	303	315	253	643	648
236.79	0	901	524	292	286	298	396	178	196	247	225	304	316	253	645	650
236.913	0	900	526	293	289	298	397	179	194	246	226	305	319	254	651	651
237.036	0	891	528	295	290	302	398	180	197	246	228	305	320	255	654	653
237.158	0	885	523	293	285	300	397	177	198	246	225	303	314	253	643	650
237.281	0	899	522	292	283	296	395	177	195	246	224	301	315	253	643	650
237.404	0	901	524	292	284	296	395	176	193	245	224	301	316	252	644	650
237.527	0	894	524	293	287	297	396	179	197	244	225	303	317	252	649	650
237.65	0	894	526	294	288	299	397	180	199	245	227	304	319	253	653	653
237.773	0	904	528	297	289	303	400	180	196	247	226	305	320	254	654	653
237.896	0	900	522	293	282	299	397	177	192	245	224	301	313	252	643	648
238.019	0	892	520	290	280	294	393	175	195	243	223	299	313	251	641	649
238.141	0	891	521	291	280	294	395	176	197	244	223	300	314	250	642	648
238.264	0	891	523	291	283	296	395	176	194	246	224	301	316	250	647	650
238.387	0	904	524	294	284	299	395	177	194	245	224	304	318	252	651	649
238.51	0	890	526	295	287	302	398	179	197	245	226	304	320	253	654	651
238.633	11	891	521	294	280	298	397	175	197	244	223	300	313	250	643	647
238.756	0	887	520	290	278	294	393	174	193	244	222	298	312	250	641	647
238.879	0	899	519	290	279	293	393	174	192	242	222	298	313	249	642	646
239.002	0	886	521	291	280	294	394	176	196	243	223	300	316	248	646	646
239.124	0	892	523	292	283	297	396	177	197	245	223	301	318	249	651	647
239.247	0	894	526	295	285	302	399	179	195	244	225	302	320	250	655	650
239.37	0	897	522	293	279	299	397	175	192	244	224	300	315	250	647	649
239.493	0	885	520	291	278	293	393	174	196	242	222	297	314	249	643	647
239.616	0	889	519	290	278	294	394	174	195	243	222	297	315	248	643	646
239.739	0	890	520	292	281	294	395	175	193	245	222	299	316	248	647	646
239.862	0	888	522	292	282	297	396	177	194	244	223	300	319	249	651	646
239.985	0	889	525	295	284	301	398	180	198	245	225	302	320	252	654	648
240.108	0	888	521	293	279	297	398	175	196	245	224	299	316	250	646	645
240.23	0	885	520	291	280	293	394	175	192	244	222	298	316	249	645	645
240.353	0	888	520	292	280	294	395	174	193	244	223	300	317	249	646	645
240.476	0	888	522	292	282	295	396	177	198	243	225	300	318	250	650	646
240.599	0	890	524	294	286	298	398	179	197	245	226	301	321	250	655	647
240.722	0	889	525	296	286	302	401	179	195	246	226	303	321	252	655	649
240.845	0	890	519	292	279	297	396	175	193	243	224	299	315	251	645	646
240.968	0	887	518	291	278	294	394	175	197	243	224	298	315	249	644	646
241.091	0	888	519	291	279	294	396	175	196	245	224	299	316	249	645	646
241.213	0	893	522	292	281	295	395	177	193	244	224	300	318	249	650	648
241.336	0	891	524	294	284	297	396	177	195	245	225	301	320	251	655	650
241.459	0	889	524	294	284	302	400	179	198	245	227	303	321	252	655	649
241.582	0	889	518	292	278	296	397	174	195	245	224	299	315	249	644	648
241.705	0	890	517	290	277	292	394	174	191	244	223	297	314	248	641	647
241.828	0	881	517	291	277	292	393	174	193	243	223	298	315	248	643	646
241.951	0	884	519	291	279	294	394	176	197	243	224	300	318	248	647	646
242.074	0	891	522	292	282	296	397	178	196	246	225	301	320	250	651	648
242.196	0	894	523	295	283	301	398	179	195	247	226	303	321	250	654	649
242.319	0	875	517	292	277	297	396	176	194	244	225	299	315	249	643	645
242.442	0	884	516	290	277	293	393	174	198	243	224	297	313	248	641	645
242.565	0	891	516	290	278	292	393	174	194	244	224	299	315	248	642	646
242.688	0	890	518	291	279	293	393	174	193	246	224	299	318	247	647	646
242.811	0	883	521	292	281	296	395	177	195	245	225	301	320	250	651	646
242.934	0	889	524	294	284	300	396	179	199	245	228	302	321	251	655	648
243.057	0	892	519	294	280	299	397	177	196	246	227	300	318	251	647	646
243.18	0	891	517	290	276	292	393	174	193	245	224	298	316	249	643	644
243.302	0	878	517	290	277	293	393	175	196	244	225	299	317	248	645	644
243.425	0	878	518	291	279	294	394	177	198	244	226	300	318	249	647	644
243.548	0	891	520	293	282	298	396	178	196	246	228	302	321	250	651	646
243.671	0	892	523	295	285	298	398	179	195	248	228	303	322	252	655	647
243.794	0	881	521	295	282	301	397	178	196	245	228	303	320	250	651	646
243.917	0	875	518	291	277	294	394	176	199	245	227	299	318	249	646	647
244.04	0	892	519	292	278	295	394	177	195	245	226	300	319	249	648	648
244.163	0	893	520	292	280	294	394	176	194	245	227	302	320	250	649	647
244.285	0	883	522	294	284	297	395	178	198	246	229	303	322	252	654	648
244.408	0	888	525	296	285	301	397	181	201	247	230	305	323	253	656	649
244.531	0	893	520	296	281	301	399	177	196	247	229	303	321	252	650	647
244.654	0	893	518	291	277	294	394	177	193	246	227	300	317	250	644	646
244.777	0	883	517	292	278	294	393	176	197	244	228	299	319	249	645	645
244.9	0	885	519	292	280	295	395	176	199	246	229	301	321	250	649	646
245.023	0	893	521	294	283	297	397	178	197	247	228	304	322	251	652	649
245.146	0	897	523	295	286	301	397	181	195	248	231	305	324	254	656	648
245.268	0	885	519	295	280	300	397	178	198	246	230	302	321	252	648	646
245.391	0	882	515	291	275	293	393	176	198	245	227	299	317	249	640	645
245.514	0	882	515	291	277	292	393	174	194	246	227	300	318	249	642	645
245.637	0	894	515	292	277	293	393	176	194	245	226	300	319	249	644	644
[truncated: 756 more rows]

## Sheet: Short_ch
	SNR :	52	49	45	55	55	33	48	48	46	53	56	26	0	0	0	0	0	0	0	0	0	0	0	0
		D780						D850						D725						D940
Time	Marker	ch16	ch17	ch18	ch19	ch20	ch21	ch16	ch17	ch18	ch19	ch20	ch21	ch16	ch17	ch18	ch19	ch20	ch21	ch16	ch17	ch18	ch19	ch20	ch21
0.24576	0	0	0	0	0	0	0	0	0	0	0	0	0	0	0	0	0	0	0	0	0	0	0	0	0
0.36864	0	118	182	37	152	200	22	117	200	67	135	197	21	5	5	-72	-1	0	-100	-3	-5	30	5	0	77
0.49152	0	117	180	40	151	199	28	115	199	71	136	196	26	5	7	-94	0	-1	-112	-4	-8	30	4	0	71
0.6144	0	117	179	45	152	200	29	116	198	73	135	196	28	4	7	-106	0	0	-119	-5	-8	27	4	0	64
0.73728	0	117	179	48	151	200	30	116	197	76	136	198	29	5	7	-114	0	-1	-123	-5	-9	25	4	0	59
0.86016	0	117	179	49	153	204	32	114	197	80	134	195	29	5	7	-114	0	-1	-125	-6	-8	28	3	0	55
0.98304	0	117	179	48	152	206	31	114	198	86	136	192	29	5	7	-113	0	0	-126	-7	-8	31	4	0	53
1.10592	0	118	179	49	151	204	33	115	195	85	135	192	28	5	7	-115	-1	0	-127	-6	-9	32	5	1	50
1.2288	0	117	178	48	153	205	31	114	196	86	135	193	30	5	6	-117	0	0	-127	-7	-9	32	4	0	49
1.35168	0	117	179	48	152	205	33	115	197	85	136	193	29	5	7	-116	-1	-1	-128	-6	-11	33	3	0	49
1.47456	0	117	179	47	153	206	32	115	197	87	136	192	29	4	7	-116	0	0	-128	-6	-10	32	4	1	50
1.59744	0	117	180	47	152	206	31	114	198	88	136	194	29	5	6	-116	-1	0	-127	-7	-10	33	4	1	49
1.72032	0	117	180	49	152	205	27	115	197	86	135	193	33	5	7	-116	0	0	-123	-6	-10	32	5	0	53
1.8432	0	117	179	48	152	204	27	114	196	85	135	192	34	4	6	-118	-1	0	-117	-6	-10	32	5	0	60
1.96608	0	117	179	48	152	204	25	114	196	85	136	192	38	5	7	-118	0	0	-120	-6	-10	33	5	0	56
2.08896	0	117	180	49	152	205	28	114	196	85	136	192	34	5	7	-116	-1	-1	-116	-7	-10	33	4	0	59
2.21184	0	117	180	48	152	204	28	114	196	87	135	192	33	6	7	-116	0	0	-124	-7	-9	32	4	0	52
2.33472	0	117	180	48	152	205	32	114	196	86	135	194	30	4	6	-116	0	0	-128	-7	-9	33	4	0	50
2.4576	0	117	180	49	151	205	31	115	196	86	135	193	30	5	7	-118	0	-1	-121	-6	-10	33	4	0	56
2.58048	0	117	179	48	152	204	28	114	196	85	135	192	33	5	7	-117	0	0	-116	-7	-10	33	4	0	59
2.70336	0	117	180	49	151	204	27	114	195	85	135	191	34	4	7	-117	0	0	-116	-6	-10	32	4	1	59
2.82624	0	117	179	49	151	205	24	114	196	85	135	192	38	4	7	-116	-1	-1	-121	-7	-10	32	5	0	56
2.94912	0	118	179	49	152	206	28	115	197	86	134	192	33	4	7	-116	0	-1	-124	-6	-9	33	5	1	53
3.072	0	118	180	48	152	205	31	115	197	86	135	193	30	5	7	-116	-1	0	-128	-6	-10	33	4	0	49
3.19488	0	116	180	49	152	205	31	115	196	85	135	192	30	5	7	-117	-1	0	-113	-7	-9	33	5	0	62
3.31776	0	117	179	49	152	204	27	115	196	85	134	192	35	4	7	-119	0	0	-117	-7	-9	32	4	0	59
3.44064	0	116	179	48	151	205	24	114	195	85	135	192	38	5	6	-117	0	0	-120	-6	-10	32	5	0	56
3.56352	0	116	180	48	151	205	29	114	197	85	135	192	33	5	6	-117	-1	0	-123	-6	-10	32	5	1	53
3.6864	0	117	179	48	152	205	28	115	197	87	135	193	33	5	8	-117	0	-1	-124	-6	-9	34	4	0	52
3.80928	0	117	181	49	151	205	27	115	197	86	134	193	34	5	7	-117	0	0	-116	-6	-9	33	4	1	60
3.93216	0	116	179	48	151	205	28	114	197	85	136	193	33	4	7	-118	0	-1	-117	-6	-8	33	3	0	59
4.05504	0	116	179	48	151	205	27	114	195	85	135	192	35	5	7	-118	0	-1	-116	-6	-10	32	4	0	59
4.17792	0	117	179	49	152	204	28	115	196	85	135	192	34	5	7	-117	0	0	-123	-6	-9	32	4	1	52
4.3008	0	117	180	50	152	205	24	115	196	86	134	193	37	5	8	-117	-1	0	-121	-6	-9	33	5	1	56
4.42368	0	116	180	49	152	205	27	115	198	86	135	194	33	5	7	-117	0	0	-124	-6	-10	32	4	0	54
4.54656	0	117	180	48	152	205	27	114	195	86	135	192	34	4	7	-117	0	0	-116	-6	-10	33	4	0	60
4.66944	0	117	179	49	152	205	31	115	195	86	135	193	30	5	8	-118	-1	0	-113	-7	-10	33	4	0	63
4.79232	0	117	180	49	151	204	27	114	196	86	135	192	34	5	7	-117	0	0	-117	-7	-10	32	4	0	60
4.9152	0	116	179	48	152	205	24	114	196	86	135	192	38	5	7	-117	0	-1	-120	-6	-9	32	4	1	57
5.03808	0	117	180	47	153	204	32	114	196	87	135	193	29	4	7	-116	0	0	-127	-7	-9	32	4	0	48
5.16096	0	117	180	49	152	205	26	114	197	87	134	193	35	4	7	-116	0	0	-116	-6	-9	33	4	0	60
5.28384	0	116	179	49	153	205	31	114	196	86	135	192	31	4	7	-119	0	-1	-114	-5	-10	33	4	0	62
5.40672	0	117	179	48	151	204	27	114	195	86	136	193	34	4	7	-118	0	0	-117	-6	-10	32	4	1	59
5.5296	0	117	179	49	152	205	28	114	196	86	135	192	35	4	7	-117	0	0	-117	-7	-9	33	4	1	59
5.65248	0	116	180	49	151	205	28	114	196	86	135	193	34	5	7	-117	0	-1	-124	-7	-9	33	4	0	52
5.77536	0	117	180	48	152	205	28	114	196	86	134	194	34	5	7	-116	0	0	-124	-7	-10	32	4	0	53
5.89824	0	116	179	50	151	205	31	114	196	85	135	193	30	4	7	-117	0	0	-121	-7	-10	33	5	0	55
6.02112	0	117	178	48	152	204	28	114	195	86	135	192	34	4	7	-117	-1	-1	-116	-7	-9	33	4	1	59
6.144	0	116	178	49	152	205	31	114	196	86	134	192	31	4	6	-118	0	-1	-113	-7	-9	32	3	0	62
6.26688	0	117	179	48	152	204	26	114	195	86	134	192	38	4	6	-118	0	-1	-121	-6	-9	32	3	0	56
6.38976	0	117	179	47	152	204	29	114	196	87	134	193	34	5	7	-117	-1	0	-124	-6	-10	32	3	0	53
6.51264	0	116	180	48	152	205	32	114	196	87	135	193	30	4	7	-116	-1	0	-126	-6	-10	33	4	0	49
6.63552	0	117	178	49	152	205	27	114	195	86	134	193	34	5	6	-116	0	0	-116	-6	-10	33	4	0	59
6.7584	0	116	179	48	152	204	29	114	195	86	135	192	35	4	7	-117	-1	0	-117	-6	-9	33	4	1	59
6.88128	0	117	178	49	152	203	25	115	196	85	134	192	38	5	7	-118	0	-1	-120	-7	-9	32	3	0	56
7.00416	0	116	178	48	151	203	28	113	196	86	134	192	34	4	7	-116	0	-1	-123	-6	-10	32	4	0	52
7.12704	0	116	179	49	151	204	28	114	196	86	135	193	34	4	7	-116	0	-1	-123	-6	-9	32	4	0	53
7.24992	0	116	180	48	152	206	28	114	197	88	135	193	34	4	7	-116	0	-1	-124	-7	-9	32	4	0	53
7.3728	0	117	179	49	152	205	27	114	196	87	135	193	34	4	7	-117	-1	0	-117	-6	-10	32	5	0	59
7.49568	0	117	179	49	151	204	27	115	197	85	135	193	34	5	7	-118	0	0	-117	-7	-9	33	5	1	59
7.61856	0	117	179	47	152	205	25	114	196	87	135	192	38	4	7	-117	0	-1	-120	-6	-10	33	4	1	57
7.74144	0	117	179	48	152	204	25	114	196	87	135	193	37	5	7	-116	0	0	-120	-6	-10	32	4	0	56
7.86432	0	116	180	48	151	206	28	114	197	88	134	193	34	4	7	-117	0	0	-124	-6	-10	32	4	0	53
7.9872	0	117	180	48	152	205	31	114	198	87	135	193	30	4	8	-116	0	-1	-127	-6	-10	33	4	0	49
8.11008	0	116	180	49	152	204	30	114	197	87	135	194	31	5	7	-117	-1	-1	-113	-6	-10	33	3	0	63
8.23296	0	118	180	47	151	205	28	114	197	86	135	193	34	5	7	-117	0	0	-117	-6	-10	32	4	0	59
8.35584	0	117	179	48	152	205	23	115	197	87	135	194	38	4	7	-116	0	0	-120	-7	-10	32	4	1	56
8.47872	0	117	180	48	151	205	27	114	198	86	134	194	34	4	8	-116	-1	0	-123	-7	-9	33	5	1	53
8.6016	0	116	180	48	152	205	27	114	198	88	134	194	33	5	7	-116	-1	0	-123	-6	-9	32	4	0	54
8.72448	0	116	181	48	152	205	26	115	198	87	136	194	34	5	7	-117	-1	0	-116	-7	-10	33	4	1	60
8.84736	0	117	180	48	152	205	27	114	198	87	136	193	34	5	7	-117	0	0	-117	-7	-10	33	4	1	59
8.97024	0	116	180	49	151	205	27	114	197	87	135	193	34	5	8	-117	-1	0	-116	-7	-11	32	5	0	59
9.09312	0	117	180	48	152	205	24	114	199	87	135	195	37	4	7	-116	0	-1	-119	-7	-10	33	4	0	55
9.216	0	117	180	48	152	206	24	115	199	87	135	194	37	4	7	-116	0	0	-120	-6	-9	33	4	0	57
9.33888	0	117	180	48	152	207	27	114	199	87	135	194	34	4	7	-116	0	0	-124	-6	-10	33	4	1	53
9.46176	0	117	180	49	152	205	30	114	199	87	135	193	30	5	7	-118	0	0	-113	-6	-10	33	4	0	63
9.58464	0	117	180	47	152	204	30	115	198	88	136	192	30	5	7	-118	0	-1	-113	-5	-10	32	4	1	62
9.70752	0	117	180	48	152	204	27	114	198	87	135	192	35	5	7	-119	0	0	-117	-6	-9	34	5	1	60
9.8304	0	117	180	48	152	205	23	114	198	87	136	193	38	4	6	-117	0	-1	-120	-7	-11	33	4	1	57
9.95328	0	117	180	49	152	205	28	114	198	87	135	193	34	5	6	-116	0	0	-123	-6	-9	33	5	0	52
10.0762	0	117	180	48	152	203	26	114	198	87	135	193	34	5	7	-117	0	-1	-116	-6	-9	33	5	0	59
10.199	0	116	178	48	151	204	30	114	197	86	135	193	32	4	7	-119	0	-1	-114	-6	-9	33	4	1	62
10.3219	0	116	179	48	152	203	26	114	196	86	135	191	35	4	6	-118	0	0	-117	-7	-10	32	5	0	59
10.4448	0	117	180	48	151	203	27	114	195	87	134	190	34	5	7	-117	0	0	-116	-6	-9	33	4	0	59
10.5677	0	116	179	49	151	204	28	114	197	86	134	192	35	5	6	-117	0	0	-124	-7	-9	32	4	1	52
10.6906	0	116	179	48	150	203	24	114	197	87	134	191	37	5	7	-116	0	0	-120	-6	-10	32	4	1	56
10.8134	0	117	179	49	151	203	34	114	197	88	134	191	27	4	7	-116	-1	0	-117	-6	-9	33	4	0	59
10.9363	0	116	178	49	151	202	31	114	196	87	134	190	31	5	7	-117	0	0	-113	-6	-10	32	4	0	62
11.0592	0	117	178	48	151	202	31	113	195	86	133	190	31	5	7	-118	-1	0	-113	-7	-10	32	5	1	62
11.1821	0	116	178	48	151	202	24	114	196	86	134	189	38	5	7	-117	-1	0	-120	-6	-9	31	4	0	56
11.305	0	116	179	48	151	203	28	113	197	87	133	190	34	5	7	-117	0	0	-124	-7	-9	32	4	1	53
11.4278	0	116	179	49	150	203	31	113	197	86	133	191	30	4	7	-116	0	0	-128	-6	-9	33	4	0	49
11.5507	0	117	178	50	151	202	27	113	196	86	134	190	34	5	6	-117	0	-1	-116	-6	-10	32	4	0	59
11.6736	0	116	178	48	150	202	28	113	195	86	134	190	34	4	7	-117	0	0	-117	-6	-10	32	4	0	59
11.7965	0	117	177	49	150	202	24	114	195	86	133	190	38	4	7	-116	-1	0	-120	-7	-10	32	4	0	56
11.9194	0	117	177	48	151	203	28	114	195	87	133	189	33	5	7	-117	0	-1	-124	-7	-9	32	4	0	52
12.0422	0	116	179	48	151	202	29	113	196	87	134	190	33	5	7	-116	0	0	-124	-6	-10	31	4	0	53
12.1651	0	116	180	48	150	203	28	113	197	87	133	190	34	4	7	-117	-1	-1	-125	-7	-9	32	4	0	53
12.288	0	116	178	48	150	202	27	113	194	86	133	189	34	5	6	-117	0	0	-117	-5	-10	32	3	1	59
12.4109	0	116	178	49	150	203	31	113	196	85	134	190	31	4	6	-118	-1	-1	-120	-6	-9	32	5	1	54
12.5338	0	116	177	48	150	202	27	114	196	86	133	191	34	4	7	-118	0	0	-124	-6	-10	32	5	1	52
12.6566	0	116	179	48	151	203	24	114	196	87	133	190	37	5	7	-116	-1	0	-121	-6	-9	32	4	0	56
12.7795	0	117	179	48	150	203	32	114	197	88	133	191	29	4	7	-116	0	0	-127	-7	-10	32	4	0	49
12.9024	0	116	178	50	150	203	31	114	196	86	134	190	29	4	6	-116	0	0	-120	-7	-9	33	4	1	55
13.0253	0	117	178	48	149	203	31	113	196	86	133	190	30	4	7	-119	0	0	-113	-7	-9	32	3	0	62
13.1482	0	116	178	49	151	203	24	113	196	86	134	189	38	5	7	-118	-1	0	-121	-6	-9	33	4	0	56
13.271	0	116	179	49	150	202	28	114	196	86	133	190	33	4	6	-116	0	0	-123	-6	-10	32	3	0	53
13.3939	0	116	178	48	150	202	32	112	196	87	133	190	29	5	7	-116	0	0	-127	-6	-9	32	5	0	48
13.5168	0	116	179	47	150	203	27	114	196	88	134	192	33	5	7	-116	0	0	-123	-6	-9	33	4	1	52
13.6397	0	116	179	49	151	204	27	113	196	87	133	190	34	5	6	-118	0	-1	-118	-7	-10	32	4	0	59
13.7626	0	116	179	48	151	202	27	113	195	86	134	190	34	5	7	-117	0	-1	-116	-7	-9	33	4	0	59
13.8854	0	115	178	48	151	202	27	113	195	86	134	190	34	5	6	-117	0	0	-116	-6	-9	33	4	0	59
14.0083	0	116	177	49	150	202	28	114	195	86	134	190	33	5	7	-117	0	0	-124	-6	-9	32	5	0	52
14.1312	0	116	178	48	150	203	28	114	196	88	133	191	33	5	6	-116	-1	0	-124	-6	-10	32	4	0	52
14.2541	0	117	178	47	150	203	31	113	196	87	133	191	30	4	7	-116	0	-1	-127	-7	-10	32	4	1	49
14.377	0	116	178	48	150	202	30	114	195	86	134	190	30	4	6	-117	0	-1	-112	-6	-10	32	4	0	62
14.4998	0	116	178	48	151	202	31	113	195	87	134	190	31	5	7	-118	0	0	-114	-6	-10	33	4	0	62
14.6227	0	116	178	47	151	204	24	114	194	86	134	190	37	4	6	-118	0	0	-121	-6	-10	32	4	0	56
14.7456	0	116	178	48	150	204	28	113	196	87	133	190	34	5	7	-116	0	0	-123	-6	-10	32	5	0	52
14.8685	0	116	179	48	150	204	28	113	196	87	133	191	33	5	6	-117	0	0	-123	-6	-9	33	4	1	53
14.9914	0	116	179	49	151	203	26	113	197	87	134	191	34	5	8	-116	0	0	-124	-6	-10	32	4	0	53
15.1142	0	116	178	48	151	203	27	113	196	87	134	192	33	4	6	-118	0	-1	-117	-7	-9	33	3	0	59
15.2371	0	116	178	47	151	203	27	114	196	86	134	191	33	5	6	-118	0	-1	-117	-6	-10	33	5	0	59
15.36	0	116	179	48	150	203	27	113	196	86	134	191	34	5	6	-117	0	0	-117	-7	-10	33	4	1	60
15.4829	0	117	179	48	151	203	23	113	196	87	134	192	38	5	7	-117	0	0	-120	-6	-9	32	4	0	57
15.6058	0	117	178	48	150	203	27	113	197	88	134	192	33	5	6	-116	0	0	-125	-6	-9	32	4	1	53
15.7286	0	117	179	48	151	205	26	113	197	87	135	193	34	4	8	-117	0	-1	-123	-5	-10	32	4	0	53
15.8515	0	117	179	48	151	204	30	114	197	87	135	191	30	4	7	-118	0	0	-113	-7	-10	33	5	0	62
15.9744	0	117	178	47	151	204	26	113	197	86	134	191	35	4	6	-118	-1	0	-116	-7	-10	33	5	1	59
16.0973	0	116	177	47	151	204	23	114	196	86	135	192	38	4	7	-117	0	0	-120	-6	-10	32	5	0	56
16.2202	0	116	179	47	151	204	23	113	196	87	135	192	37	4	7	-117	-1	0	-120	-6	-8	34	4	0	56
16.343	0	116	180	47	151	205	26	113	198	88	134	193	33	5	7	-117	0	-1	-124	-7	-9	33	4	1	53
16.4659	0	116	180	49	151	205	25	113	198	87	135	194	34	4	8	-117	-1	0	-116	-6	-9	32	3	0	60
16.5888	0	116	179	48	152	205	29	113	197	87	133	193	30	4	7	-119	0	0	-114	-6	-10	33	5	0	63
16.7117	0	117	179	48	151	205	26	114	196	86	134	192	33	4	7	-118	-1	0	-117	-6	-10	33	4	0	59
16.8346	0	116	179	48	151	203	29	114	197	87	134	192	30	4	8	-117	0	0	-113	-6	-10	33	4	1	63
16.9574	0	116	179	47	151	205	27	114	197	87	134	193	34	5	6	-117	0	0	-117	-7	-10	33	4	0	60
17.0803	0	116	179	47	152	206	23	114	197	88	135	192	37	4	7	-117	-1	0	-121	-6	-9	33	4	0	56
17.2032	0	116	180	49	151	206	29	114	198	87	134	193	29	4	6	-117	0	0	-121	-6	-9	34	4	0	56
17.3261	0	116	178	48	151	204	29	114	196	86	135	193	30	5	7	-119	0	0	-112	-6	-10	34	4	1	64
17.449	0	116	178	47	150	203	30	113	196	87	134	191	30	5	7	-119	-1	0	-114	-7	-10	33	4	0	63
17.5718	0	116	178	47	152	203	30	113	196	86	134	191	30	5	7	-118	0	0	-115	-6	-10	33	5	0	62
17.6947	0	117	179	48	150	204	26	114	197	87	135	192	33	5	7	-116	0	0	-116	-6	-11	33	5	0	60
17.8176	0	116	179	47	152	204	22	114	197	88	134	192	36	4	6	-117	0	0	-121	-5	-10	33	5	1	56
17.9405	0	116	179	48	152	204	26	113	197	88	134	192	33	4	6	-117	0	0	-117	-7	-10	33	4	1	61
18.0634	0	115	177	47	151	203	29	113	196	86	134	191	30	4	6	-119	-1	0	-114	-6	-9	33	4	0	63
18.1862	0	116	178	47	151	203	29	113	196	86	134	191	31	4	6	-118	0	0	-113	-7	-10	33	5	0	63
18.3091	0	116	179	48	153	203	30	113	195	87	134	191	30	4	7	-118	0	0	-114	-6	-10	34	4	0	63
18.432	0	116	180	47	152	204	26	113	197	87	134	192	34	5	7	-117	0	0	-117	-6	-9	33	5	0	60
18.5549	0	116	179	48	151	203	27	113	197	87	135	192	33	5	8	-117	-1	-1	-125	-6	-9	33	4	0	53
18.6778	0	116	179	49	151	204	29	114	197	87	134	192	30	5	6	-117	0	0	-113	-6	-9	34	5	0	63
18.8006	0	116	179	48	152	203	30	113	196	87	134	191	30	4	7	-119	-1	0	-113	-6	-9	33	5	0	63
18.9235	0	117	179	48	151	203	26	114	196	86	134	192	33	4	7	-118	-2	0	-118	-7	-10	33	4	1	60
19.0464	0	117	179	48	152	204	26	115	196	87	135	192	34	4	7	-117	-1	0	-118	-6	-10	33	3	0	61
19.1693	0	117	178	47	152	204	25	114	197	87	134	192	33	4	6	-117	0	0	-116	-7	-10	32	4	0	60
19.2922	0	117	179	49	151	204	26	114	198	87	135	192	33	5	6	-117	-2	0	-117	-6	-9	33	4	1	60
19.415	0	116	179	48	151	204	30	114	196	86	134	191	30	4	7	-118	-1	0	-114	-7	-9	33	4	0	63
19.5379	0	116	179	47	151	204	27	113	196	86	133	191	33	5	6	-118	-1	-1	-118	-7	-10	33	4	0	60
19.6608	0	116	179	48	151	204	26	114	197	87	133	191	33	4	7	-117	0	0	-116	-6	-11	34	5	1	60
19.7837	0	116	179	47	152	205	27	113	198	88	135	191	33	5	7	-117	0	-1	-116	-6	-11	33	5	0	60
19.9066	0	117	180	48	151	205	23	114	198	87	134	192	37	4	7	-117	0	0	-121	-6	-10	33	4	0	57
20.0294	0	117	180	48	151	204	29	114	197	86	134	192	29	4	6	-117	0	0	-114	-7	-10	33	4	1	63
20.1523	0	116	179	47	152	204	30	114	196	87	135	191	29	5	8	-118	0	0	-113	-6	-10	33	4	0	62
20.2752	0	116	179	48	152	204	30	114	197	87	134	191	29	5	7	-119	0	0	-113	-7	-10	34	4	0	63
20.3981	0	116	178	47	149	203	23	113	195	86	133	190	36	5	6	-118	0	-1	-121	-6	-9	33	4	1	56
20.521	0	115	178	48	149	204	23	113	196	86	132	190	37	5	7	-117	-1	0	-120	-6	-10	32	4	0	57
20.6438	0	116	179	49	150	204	26	113	196	87	134	192	32	5	7	-116	0	0	-124	-6	-9	32	4	0	52
20.7667	0	117	180	48	151	204	31	114	197	87	135	192	29	4	6	-118	0	0	-114	-8	-9	33	4	1	63
20.8896	0	117	180	48	151	205	31	114	198	85	134	190	30	4	7	-119	0	0	-114	-6	-10	33	4	0	62
21.0125	0	117	180	48	151	205	27	114	197	86	134	192	33	6	8	-117	0	-1	-117	-7	-9	32	5	0	60
21.1354	0	118	180	49	152	204	31	114	197	86	135	192	29	5	6	-118	0	0	-120	-6	-10	33	4	1	56
21.2582	0	117	181	48	151	206	28	115	198	87	135	193	33	4	7	-117	0	0	-124	-6	-10	32	4	0	52
21.3811	0	117	181	49	152	205	27	114	198	86	135	193	33	4	7	-117	0	0	-124	-6	-10	33	5	1	53
21.504	0	118	180	48	151	205	27	114	196	86	135	191	33	5	6	-117	-1	0	-116	-6	-9	33	4	0	59
21.6269	0	116	180	48	152	205	31	114	196	87	135	191	29	5	6	-118	0	-1	-113	-7	-9	33	3	0	62
21.7498	0	117	180	49	151	205	28	114	196	86	134	190	32	4	7	-119	-1	0	-118	-7	-10	33	5	0	59
21.8726	0	117	180	49	152	205	28	114	198	86	134	192	33	5	7	-117	0	0	-125	-6	-10	32	4	0	52
21.9955	0	117	180	48	152	206	32	114	197	87	135	191	28	4	6	-116	0	-1	-128	-6	-10	32	5	0	49
22.1184	0	117	181	49	152	205	27	114	198	85	134	192	33	5	6	-116	0	0	-116	-6	-9	33	4	0	60
22.2413	0	117	180	48	152	204	27	114	197	85	134	192	33	5	7	-118	-1	-1	-117	-6	-10	33	3	0	58
22.3642	0	117	180	49	152	204	28	115	196	86	134	191	32	4	7	-117	0	0	-125	-6	-10	33	3	1	52
22.487	0	117	179	49	152	205	32	115	197	85	135	190	29	5	7	-117	-1	0	-120	-6	-10	33	4	1	55
22.6099	0	116	180	49	151	205	28	114	197	86	134	191	32	4	7	-117	0	0	-123	-6	-10	32	4	0	52
22.7328	0	116	181	49	152	204	31	115	197	87	135	192	29	5	6	-116	0	-1	-128	-6	-10	33	5	1	49
22.8557	0	117	181	49	152	204	27	114	197	86	135	192	33	4	7	-118	0	-1	-117	-6	-9	33	4	0	60
22.9786	0	116	180	49	151	204	28	114	196	86	134	191	33	4	7	-118	0	-1	-115	-7	-9	33	4	0	59
23.1014	0	116	179	49	152	204	27	114	196	86	135	190	33	5	7	-118	0	-2	-116	-6	-10	33	4	1	59
23.2243	0	117	180	48	152	204	24	114	194	86	135	190	37	4	6	-118	0	0	-121	-6	-9	32	4	0	55
23.3472	0	117	180	49	151	204	27	114	196	86	134	190	32	4	7	-117	0	0	-124	-6	-9	33	4	0	53
23.4701	0	116	180	50	151	205	31	114	197	86	134	191	28	5	6	-116	0	0	-127	-5	-10	33	4	1	48
23.593	0	116	179	49	151	204	31	114	196	85	135	190	29	4	7	-117	0	0	-113	-6	-10	33	4	0	63
23.7158	0	116	179	48	150	203	31	114	195	85	134	189	29	4	7	-118	-1	0	-114	-6	-9	33	4	0	62
23.8387	0	116	179	48	150	203	28	112	194	85	134	188	32	4	6	-118	0	0	-116	-6	-9	33	4	0	59
23.9616	0	116	179	49	150	203	28	114	195	85	134	189	32	4	6	-118	0	0	-124	-6	-10	32	4	0	52
24.0845	0	116	180	48	150	204	28	113	195	85	133	190	32	5	7	-117	-1	0	-124	-7	-9	32	4	0	52
24.2074	0	117	180	50	150	203	28	113	196	85	133	190	32	5	6	-117	0	-1	-124	-6	-9	32	4	0	52
24.3302	0	116	179	48	150	203	27	114	194	85	133	189	33	4	6	-117	0	0	-116	-7	-10	33	4	0	59
24.4531	0	117	178	49	150	201	31	113	194	85	133	188	29	5	6	-118	0	0	-113	-6	-9	33	4	0	62
24.576	0	116	178	48	150	201	27	112	194	85	133	188	34	5	6	-118	0	0	-117	-7	-9	32	4	1	59
24.6989	0	116	178	49	150	201	28	113	195	85	133	188	32	5	7	-117	0	-1	-125	-6	-10	32	4	1	52
24.8218	0	116	179	49	151	202	32	113	194	85	134	189	28	4	7	-117	0	0	-127	-6	-9	33	5	1	49
24.9446	0	115	180	50	150	204	31	114	195	85	134	188	28	4	7	-116	0	0	-127	-6	-10	32	4	0	49
25.0675	0	116	178	49	150	202	28	113	193	84	134	188	32	5	6	-118	0	0	-116	-7	-9	33	4	1	60
25.1904	0	116	177	48	149	202	24	112	192	85	133	187	36	5	7	-119	0	0	-121	-7	-9	33	3	0	56
25.3133	0	116	178	48	150	202	27	113	193	85	133	189	32	4	6	-117	-1	0	-117	-6	-10	32	4	0	60
25.4362	0	116	179	49	150	202	28	113	194	85	133	188	32	5	7	-118	0	-1	-124	-6	-9	33	4	0	52
25.559	0	116	179	49	150	203	32	114	194	85	132	188	28	4	7	-115	-1	0	-129	-6	-9	32	4	0	49
25.6819	0	116	179	50	150	203	28	114	194	85	133	189	32	5	7	-117	0	-1	-124	-6	-9	32	4	0	53
25.8048	0	116	178	48	149	203	27	113	193	85	132	188	34	4	6	-117	0	0	-116	-6	-10	33	4	0	60
25.9277	0	116	179	49	150	202	28	113	194	84	133	188	32	5	7	-118	0	0	-124	-7	-10	32	4	1	51
26.0506	0	117	178	48	150	202	24	113	194	85	133	189	37	4	7	-118	0	-1	-121	-6	-10	33	4	2	56
26.1734	0	117	179	48	150	203	32	113	195	85	134	190	28	5	6	-117	-1	0	-128	-6	-9	32	5	1	49
26.2963	0	116	179	49	150	205	31	113	195	86	134	190	28	5	7	-117	0	0	-127	-6	-9	33	5	1	49
26.4192	0	116	179	49	151	203	27	114	195	85	133	190	32	5	8	-117	-1	0	-117	-7	-10	32	4	0	60
26.5421	0	116	179	48	151	203	27	113	194	85	133	190	33	4	7	-118	-1	-1	-117	-7	-9	33	4	0	59
26.665	0	116	179	48	150	203	24	113	194	85	134	190	36	5	6	-118	0	0	-121	-7	-10	34	4	0	56
26.7878	0	116	179	48	151	203	28	114	195	85	134	190	33	5	7	-118	0	0	-123	-7	-10	32	4	0	52
26.9107	0	116	180	49	151	204	28	113	195	85	134	190	32	4	7	-116	0	-1	-124	-6	-10	32	4	0	53
27.0336	0	116	181	49	151	204	31	114	196	86	134	191	28	4	7	-118	0	0	-120	-6	-10	33	4	0	56
27.1565	0	116	179	48	150	202	27	115	196	85	134	190	32	4	8	-118	0	0	-117	-6	-10	33	4	1	59
27.2794	0	115	179	48	150	203	26	113	195	86	134	191	33	4	7	-118	0	-1	-116	-7	-10	33	4	1	59
27.4022	0	116	180	49	151	204	28	114	197	85	134	191	33	5	7	-118	-1	0	-124	-6	-9	32	4	0	52
27.5251	0	118	181	49	150	204	28	114	197	85	134	192	33	5	6	-116	0	-1	-125	-6	-9	33	4	0	53
27.648	1	116	181	49	151	206	27	114	198	86	134	193	32	4	6	-116	0	0	-124	-6	-10	33	4	0	53
27.7709	0	117	180	48	151	204	31	113	196	86	133	192	29	5	7	-118	0	-1	-112	-7	-10	33	4	0	62
27.8938	0	117	181	48	151	204	27	114	197	86	134	191	33	5	7	-119	0	0	-117	-6	-10	33	5	0	59
28.0166	0	116	181	48	151	206	23	113	196	86	134	191	37	4	6	-119	-1	0	-122	-6	-9	33	4	0	56
28.1395	0	116	181	49	150	204	28	114	197	85	134	192	32	5	6	-118	0	0	-124	-6	-10	33	4	0	52
28.2624	0	116	181	49	151	204	26	114	198	85	134	192	33	4	7	-116	-1	0	-116	-7	-9	33	3	0	61
28.3853	0	117	180	48	151	205	31	115	197	85	134	191	30	5	7	-119	0	-1	-114	-7	-10	33	4	0	62
28.5082	0	117	181	48	151	206	27	114	197	86	134	192	33	4	7	-119	0	-1	-118	-7	-10	34	3	1	60
28.631	0	117	182	48	151	205	26	115	197	86	134	193	34	4	7	-118	0	-1	-117	-6	-10	33	5	0	59
28.7539	0	117	182	49	151	206	27	114	199	86	134	193	33	4	7	-117	0	-1	-125	-6	-9	34	5	0	53
28.8768	0	117	182	48	151	204	27	115	197	87	134	193	33	4	7	-117	0	0	-117	-6	-9	34	4	1	60
28.9997	0	117	181	48	151	205	30	115	197	86	134	192	30	4	7	-118	0	0	-114	-6	-9	33	4	0	63
29.1226	0	117	182	49	151	205	27	115	198	86	134	193	33	4	7	-118	0	0	-117	-6	-10	33	5	0	59
29.2454	0	117	182	49	151	205	27	115	198	85	135	193	33	5	7	-118	0	0	-117	-6	-9	33	4	0	59
29.3683	0	117	183	49	152	206	24	115	200	86	135	194	37	4	7	-116	0	0	-121	-6	-10	33	4	0	57
29.4912	0	117	182	49	151	205	30	114	198	86	135	193	30	5	7	-118	0	-1	-113	-7	-10	33	4	0	63
29.6141	0	117	182	48	152	205	27	114	197	86	135	192	33	5	7	-118	-1	0	-117	-6	-10	34	5	0	59
29.737	0	118	182	49	150	205	31	115	198	86	134	193	30	4	7	-118	0	-1	-113	-6	-9	34	4	0	62
29.8598	0	117	183	49	152	206	28	114	199	86	134	192	33	5	7	-118	0	0	-118	-7	-9	33	4	0	59
29.9827	0	118	182	49	152	206	27	115	199	86	135	192	33	4	7	-118	-1	0	-125	-6	-9	33	4	1	52
30.1056	0	117	183	49	151	205	30	114	198	86	134	192	30	5	7	-118	0	-1	-113	-6	-9	33	4	0	63
30.2285	0	117	182	48	151	204	31	115	198	86	135	191	30	4	7	-118	-2	0	-113	-6	-10	33	5	0	62
30.3514	0	117	183	48	151	204	28	115	197	86	134	191	34	5	7	-119	-1	0	-117	-7	-9	34	5	0	59
30.4742	0	117	182	49	152	204	29	115	198	85	134	191	32	5	7	-117	0	-1	-124	-7	-10	33	4	1	53
30.5971	0	117	183	50	151	205	27	115	198	86	134	191	33	4	7	-117	0	0	-123	-6	-10	33	4	0	52
30.72	0	117	181	49	151	204	31	115	197	85	135	190	30	4	8	-117	0	0	-113	-7	-9	33	5	1	62
30.8429	0	117	182	48	151	205	27	114	199	85	134	191	34	5	7	-118	0	-1	-118	-7	-9	32	4	1	59
30.9658	0	117	182	49	151	204	25	115	197	85	134	190	37	4	7	-117	0	-1	-120	-6	-10	32	5	1	56
31.0886	0	117	182	49	151	206	34	114	197	87	134	191	29	5	7	-117	-1	0	-128	-7	-9	32	4	0	48
31.2115	0	116	182	50	152	205	33	114	198	86	135	192	31	5	7	-117	0	-1	-120	-7	-10	32	5	0	55
31.3344	0	117	181	49	151	204	29	114	197	86	134	190	34	5	7	-118	0	0	-117	-7	-10	32	5	0	58
31.4573	0	117	181	50	150	204	26	114	197	85	134	190	38	4	7	-117	-1	0	-120	-7	-10	33	5	0	55
31.5802	0	117	181	50	150	204	34	114	198	85	134	190	29	4	8	-117	-1	-1	-127	-5	-10	32	3	0	48
31.703	0	117	182	49	150	204	30	115	198	87	133	191	34	5	7	-118	0	0	-124	-7	-9	32	5	1	52
31.8259	0	117	183	50	151	204	33	114	199	85	134	191	30	5	7	-117	0	-1	-128	-6	-10	32	4	0	49
31.9488	0	116	182	50	149	204	29	114	198	85	133	190	33	5	6	-117	0	0	-124	-6	-10	31	5	1	51
32.0717	0	117	182	50	150	203	32	114	198	86	133	190	30	4	7	-117	0	0	-120	-6	-11	32	4	1	54
32.1946	0	116	181	49	150	203	29	114	197	86	133	189	34	4	6	-118	0	-1	-124	-6	-10	32	4	0	52
32.3174	0	117	182	50	149	203	34	114	199	86	133	190	30	5	7	-117	-1	0	-128	-6	-9	32	4	0	49
32.4403	0	116	183	49	149	203	33	113	199	86	132	190	30	4	6	-116	0	-1	-127	-6	-9	32	5	1	48
32.5632	0	117	182	51	149	202	32	113	199	86	133	190	29	4	7	-116	0	-1	-127	-7	-9	32	4	1	48
32.6861	0	116	181	48	149	202	25	113	198	86	132	188	37	5	7	-118	0	0	-120	-7	-10	33	4	1	55
32.809	0	117	182	49	149	202	30	114	197	85	132	188	33	4	7	-118	0	0	-124	-6	-10	32	3	1	51
32.9318	0	117	182	49	149	201	33	114	197	86	133	190	29	4	7	-117	0	0	-127	-6	-10	32	4	0	48
33.0547	0	117	182	49	149	203	33	114	198	86	133	190	30	4	7	-116	-1	0	-127	-7	-11	32	4	0	48
33.1776	0	117	183	50	150	203	37	114	198	86	133	190	25	5	7	-116	-1	0	-124	-6	-11	32	4	0	52
33.3005	0	117	181	49	149	203	25	114	197	85	132	189	37	5	6	-118	0	-1	-120	-6	-10	32	4	1	56
33.4234	0	116	181	49	149	202	29	114	197	85	133	188	33	4	7	-117	0	0	-124	-6	-10	33	4	0	51
33.5462	0	117	182	49	150	202	29	113	198	85	132	189	33	5	7	-118	0	-1	-123	-6	-10	33	4	0	52
33.6691	0	117	182	50	149	202	33	113	198	86	134	189	29	5	7	-117	0	-1	-128	-6	-10	32	4	1	48
33.792	0	116	182	50	150	202	32	114	199	86	132	189	28	4	6	-118	0	0	-128	-6	-10	33	5	0	49
33.9149	0	117	181	49	149	202	32	114	198	87	133	189	29	4	6	-116	0	0	-120	-6	-9	33	4	0	55
34.0378	0	116	181	49	149	201	32	114	196	86	134	188	30	4	7	-117	0	0	-121	-6	-9	33	5	0	54
34.1606	0	116	181	48	150	202	25	113	196	85	134	188	37	4	7	-118	0	0	-120	-5	-10	33	4	0	56
34.2835	0	117	181	48	150	202	29	114	196	87	132	189	33	5	7	-117	0	0	-124	-7	-9	32	4	0	52
34.4064	0	117	182	48	149	203	32	114	197	86	133	189	29	4	7	-116	0	-1	-127	-6	-11	34	4	0	50
34.5293	0	116	180	50	149	202	36	112	196	85	132	189	25	4	7	-117	0	0	-123	-6	-9	32	4	0	52
34.6522	0	116	181	48	150	202	27	114	196	85	134	188	34	5	7	-118	0	0	-116	-6	-9	32	4	0	59
34.775	0	116	180	48	150	203	29	113	196	85	133	188	33	5	7	-118	-1	-1	-124	-6	-10	33	4	0	52
34.8979	0	116	181	48	150	202	32	113	197	86	133	189	30	5	7	-117	0	-1	-126	-7	-10	32	4	0	48
35.0208	0	117	182	48	150	202	29	114	197	87	133	189	33	5	6	-117	0	0	-124	-7	-10	32	4	0	52
35.1437	0	117	181	49	150	203	32	113	199	87	134	190	29	5	7	-116	0	-1	-127	-6	-9	32	4	0	49
35.2666	0	116	182	49	150	202	28	114	198	86	133	190	32	5	6	-118	-1	0	-124	-7	-9	33	4	0	52
35.3894	0	117	180	48	150	203	28	113	197	86	133	189	33	4	7	-118	0	-1	-116	-6	-10	33	4	0	59
35.5123	0	116	181	48	150	203	28	113	197	86	135	190	33	4	7	-118	0	0	-124	-6	-9	33	4	0	51
35.6352	0	116	182	48	151	204	33	113	197	86	133	190	29	5	7	-117	0	0	-128	-7	-9	33	4	0	48
35.7581	0	116	180	49	150	204	32	114	198	87	132	191	29	4	7	-117	0	0	-128	-7	-10	33	5	0	49
35.881	0	116	181	48	150	204	32	113	198	87	134	192	28	5	6	-116	0	0	-127	-6	-10	33	5	0	48
36.0038	0	116	181	48	150	204	27	113	197	86	133	190	34	4	7	-118	0	0	-116	-7	-10	33	4	0	59
36.1267	0	117	180	48	151	204	24	113	197	86	134	192	37	5	7	-118	-1	0	-121	-6	-10	34	4	0	56
36.2496	0	116	180	47	151	205	29	114	197	87	134	191	33	5	7	-118	0	-1	-124	-7	-10	33	4	0	52
36.3725	0	117	181	48	151	204	31	113	198	86	135	192	29	5	7	-116	0	0	-127	-7	-9	34	4	0	49
36.4954	0	116	181	48	151	205	28	113	198	87	134	193	33	5	6	-117	0	0	-123	-6	-10	33	4	1	52
36.6182	0	116	180	49	151	204	28	113	197	86	134	192	33	4	7	-118	-1	0	-117	-6	-10	34	4	0	60
36.7411	0	116	181	48	151	204	27	113	198	86	134	191	33	5	6	-118	-1	0	-116	-7	-9	33	4	0	59
36.864	0	116	181	48	151	204	27	113	197	86	135	192	33	5	6	-118	-1	0	-123	-6	-10	34	4	1	52
36.9869	0	115	180	48	151	203	28	114	197	86	134	193	33	4	6	-117	0	0	-124	-6	-9	33	4	0	52
37.1098	0	116	181	48	151	204	28	114	199	87	134	192	33	4	7	-118	0	-1	-124	-6	-9	32	5	1	53
37.2326	0	116	181	49	151	205	34	113	198	86	135	193	25	5	7	-116	0	0	-117	-6	-9	33	4	0	60
37.3555	0	116	179	48	152	205	31	114	197	86	134	191	30	4	6	-118	-1	0	-113	-7	-9	34	4	0	62
37.4784	0	116	180	47	150	203	26	114	196	86	135	191	34	4	6	-119	0	0	-117	-6	-9	33	5	0	59
37.6013	0	116	180	48	152	204	24	113	197	86	134	191	37	4	6	-118	0	0	-120	-6	-10	33	4	0	56
37.7242	0	116	181	47	152	205	32	113	198	87	135	192	29	4	7	-117	0	0	-127	-7	-10	34	4	0	48
37.847	0	116	181	48	152	205	31	114	198	87	135	192	29	4	7	-117	0	0	-128	-6	-10	34	4	0	49
37.9699	0	116	180	48	152	203	31	113	197	86	135	191	30	4	6	-119	0	0	-113	-6	-10	34	4	0	62
38.0928	0	116	180	47	151	204	28	114	196	85	135	190	33	5	7	-119	0	0	-117	-7	-10	33	4	0	59
38.2157	0	116	179	47	152	204	27	114	196	85	135	190	34	4	7	-118	0	0	-116	-6	-9	34	4	0	60
38.3386	0	117	180	48	151	204	29	114	196	86	134	192	34	4	7	-117	0	-1	-123	-6	-10	32	4	1	52
38.4614	0	117	180	48	151	204	29	114	197	86	135	192	33	5	7	-117	0	-1	-124	-6	-9	33	4	1	52
38.5843	0	117	181	48	152	204	28	114	197	86	135	192	33	4	7	-117	-1	0	-124	-6	-10	34	5	0	52
38.7072	0	116	179	48	152	204	27	113	195	86	135	191	34	5	7	-118	0	-1	-116	-6	-10	33	4	0	58
38.8301	0	116	179	48	152	203	24	113	196	86	134	191	37	5	7	-119	0	0	-120	-6	-10	33	4	0	55
38.953	0	116	180	48	151	203	25	113	196	85	135	190	37	5	6	-118	0	0	-120	-7	-10	32	4	0	56
39.0758	0	117	180	48	152	203	29	113	197	87	135	191	33	5	7	-116	0	0	-124	-6	-8	32	5	1	53
39.1987	0	116	181	50	152	204	32	114	197	86	134	192	29	4	7	-118	0	0	-128	-6	-10	33	4	0	48
39.3216	0	117	179	50	152	204	28	114	197	85	135	190	34	5	7	-118	0	0	-116	-6	-10	33	5	0	59
39.4445	0	116	179	48	152	203	24	113	196	86	135	190	38	4	7	-119	0	0	-120	-6	-10	33	4	0	56
39.5674	0	116	180	48	152	204	29	114	196	85	135	190	33	4	6	-119	0	0	-124	-7	-10	33	3	0	52
39.6902	0	117	180	49	151	204	33	114	196	86	135	190	28	5	7	-117	-1	-1	-127	-6	-10	33	5	1	49
39.8131	0	116	180	48	151	204	29	114	197	87	134	190	33	5	7	-116	0	0	-123	-6	-10	33	4	0	53
39.936	0	117	181	48	151	205	32	114	196	86	134	192	28	4	6	-117	-1	-1	-129	-7	-10	32	4	0	49
40.0589	0	117	180	48	152	203	28	114	197	85	135	191	33	4	6	-118	-1	0	-117	-6	-9	33	4	0	59
40.1818	0	117	180	48	151	203	31	114	196	85	135	190	29	5	8	-118	-1	0	-120	-7	-9	33	4	0	55
40.3046	0	117	181	48	152	204	28	114	196	86	135	190	33	5	7	-119	0	0	-123	-6	-9	32	4	0	52
40.4275	0	116	182	49	153	204	33	114	197	85	135	191	28	4	8	-118	0	0	-128	-6	-9	32	4	0	48
40.5504	0	116	181	48	152	204	32	114	198	87	135	192	28	5	7	-118	0	0	-127	-7	-10	34	4	0	49
40.6733	0	116	181	49	152	203	32	114	197	85	135	191	29	4	7	-117	0	0	-120	-6	-10	32	3	0	55
40.7962	0	116	181	48	152	204	25	113	196	86	135	190	36	4	7	-119	-1	0	-120	-7	-9	33	4	0	55
40.919	0	117	180	48	152	203	24	114	196	85	135	190	36	4	6	-119	0	0	-121	-6	-11	33	4	0	56
41.0419	0	117	181	49	152	204	33	114	197	86	136	191	29	5	7	-117	0	0	-128	-6	-9	33	5	1	48
41.1648	0	116	182	49	152	206	32	115	197	86	134	191	29	5	7	-117	-1	0	-127	-7	-10	33	5	0	48
41.2877	0	117	181	49	151	204	27	114	197	85	135	191	33	5	7	-117	0	-1	-116	-7	-9	33	5	0	59
41.4106	0	116	181	48	152	203	25	114	196	86	135	191	37	4	7	-120	-1	0	-121	-7	-10	33	4	0	56
41.5334	0	116	180	47	152	204	25	114	197	85	135	190	36	4	6	-117	0	-1	-120	-7	-9	33	4	1	56
41.6563	0	116	181	49	152	205	28	114	197	85	135	190	33	5	7	-118	0	0	-123	-6	-9	32	5	0	52
41.7792	0	116	180	48	151	205	28	115	197	86	135	192	33	5	6	-117	-1	-1	-124	-6	-10	32	4	0	53
41.9021	0	117	181	49	151	205	31	114	198	86	135	192	30	5	7	-118	-1	0	-122	-7	-10	33	5	1	56
42.025	0	117	181	48	152	204	28	114	196	85	135	190	34	4	7	-117	0	0	-116	-6	-9	33	4	0	58
42.1478	0	116	180	49	151	204	28	114	195	85	135	190	33	4	6	-118	0	-1	-116	-7	-10	33	5	0	59
42.2707	0	117	180	49	152	204	25	114	195	85	135	190	37	4	7	-119	0	0	-120	-6	-10	33	5	0	56
42.3936	0	117	180	48	152	204	30	114	196	85	135	190	32	5	6	-117	0	-1	-124	-7	-9	32	4	1	52
42.5165	0	117	181	49	152	204	32	115	197	85	134	191	29	5	7	-118	0	0	-127	-5	-10	33	4	0	48
42.6394	0	117	180	49	152	203	32	114	195	84	135	190	29	5	6	-118	0	0	-112	-6	-9	33	4	0	62
42.7622	0	116	180	48	151	204	28	114	196	85	134	189	34	4	7	-118	0	0	-117	-6	-9	33	4	0	58
42.8851	0	117	181	49	152	203	30	114	196	84	134	189	33	5	7	-118	0	-1	-124	-7	-9	32	5	0	52
43.008	0	117	181	49	151	204	33	114	195	84	135	189	29	4	7	-117	0	0	-127	-6	-8	32	3	0	48
43.1309	0	117	181	50	151	204	33	114	197	85	135	191	29	4	7	-117	0	0	-127	-7	-9	32	4	0	48
43.2538	0	116	181	49	151	204	33	113	196	85	135	190	29	4	7	-117	-1	0	-121	-6	-10	32	4	0	55
43.3766	0	116	180	49	152	203	26	113	195	84	133	189	37	5	7	-118	0	0	-120	-6	-10	32	4	0	55
43.4995	0	117	181	49	151	202	33	114	195	84	134	189	29	5	7	-116	0	0	-127	-6	-10	32	4	1	47
43.6224	0	117	180	50	151	203	34	114	195	84	134	189	29	4	7	-118	-1	0	-127	-7	-9	31	4	0	48
43.7453	0	116	181	50	151	204	34	115	196	84	135	189	29	4	8	-118	0	0	-128	-7	-9	32	4	1	48
43.8682	0	116	182	49	151	204	33	114	197	85	135	190	29	4	7	-118	0	0	-127	-6	-10	32	5	0	49
43.991	0	116	180	49	150	204	37	114	196	84	134	189	25	5	7	-116	0	0	-123	-6	-9	32	3	0	51
44.1139	0	115	181	49	151	203	30	114	196	84	134	189	33	4	6	-117	0	0	-123	-6	-10	31	4	1	51
44.2368	0	117	181	49	151	204	34	114	196	84	134	190	29	5	7	-118	-1	0	-128	-6	-9	31	4	0	48
44.3597	0	116	181	50	151	204	34	115	196	85	135	190	29	5	7	-117	0	-1	-127	-6	-9	31	3	1	48
44.4826	0	117	182	49	152	204	33	114	198	85	134	190	29	5	7	-117	0	-1	-126	-6	-10	32	4	0	48
44.6054	0	116	181	50	151	204	30	114	196	85	134	190	33	4	6	-117	0	-1	-123	-7	-10	32	4	0	52
44.7283	0	116	182	49	151	203	34	114	196	85	133	189	29	4	7	-116	-1	0	-128	-6	-10	32	4	0	48
44.8512	0	117	181	50	150	204	34	113	197	85	134	190	29	4	6	-118	0	0	-127	-6	-9	31	4	0	48
44.9741	0	116	181	49	150	203	34	114	197	85	134	190	29	4	7	-117	0	0	-127	-6	-9	31	4	1	49
45.097	0	116	181	50	151	205	33	114	198	85	134	190	29	4	7	-118	0	0	-127	-6	-10	32	3	0	48
45.2198	0	116	181	50	150	203	30	114	197	85	133	189	32	5	6	-116	0	0	-124	-6	-10	33	4	0	52
45.3427	0	117	181	49	150	203	30	115	197	85	134	188	33	4	7	-117	-2	-1	-123	-6	-10	32	5	0	51
45.4656	0	117	182	50	150	202	33	113	197	85	133	189	30	5	7	-117	0	0	-127	-6	-9	31	4	0	47
45.5885	0	117	182	50	150	203	35	114	198	84	134	189	29	5	7	-118	-1	-1	-127	-7	-10	31	4	0	48
45.7114	0	117	182	50	150	204	34	114	198	84	133	190	29	4	7	-117	0	-1	-128	-7	-9	31	4	0	48
45.8342	0	117	181	50	151	203	29	114	197	85	133	189	33	4	6	-116	0	0	-124	-7	-10	31	4	0	52
45.9571	0	116	181	50	149	202	34	114	196	85	134	188	30	5	7	-116	0	-1	-120	-7	-9	32	5	0	54
46.08	0	116	180	50	150	201	29	113	197	85	133	187	33	5	6	-117	0	-1	-124	-7	-9	32	4	0	52
46.2029	0	116	180	49	150	201	35	113	197	85	133	187	29	4	7	-117	0	-1	-128	-7	-10	31	5	0	49
46.3258	0	116	180	49	150	201	34	113	196	86	133	187	29	5	7	-117	-1	-1	-127	-6	-10	31	5	0	48
46.4486	0	116	181	51	150	201	33	113	196	85	133	189	29	4	7	-115	0	0	-128	-6	-10	32	5	1	48
46.5715	0	116	179	49	150	201	29	113	196	85	133	186	34	4	6	-118	-1	0	-116	-6	-10	31	3	0	59
46.6944	0	115	178	49	149	200	30	112	196	84	133	185	33	5	6	-117	0	0	-125	-6	-9	32	5	1	51
46.8173	0	116	178	49	149	200	34	112	194	85	132	185	30	4	6	-117	-1	0	-127	-6	-10	30	4	0	47
46.9402	0	116	179	48	149	199	33	113	194	85	132	186	30	5	6	-117	0	0	-127	-6	-10	31	4	0	47
47.063	0	115	179	50	148	200	33	112	195	85	132	186	30	4	6	-117	0	-1	-128	-6	-10	31	5	0	48
47.1859	0	115	179	50	148	198	29	111	195	85	131	184	33	5	6	-116	-1	-1	-123	-6	-10	31	3	0	51
47.3088	0	115	177	48	149	198	37	112	193	85	132	183	27	4	7	-116	0	-1	-123	-7	-10	32	4	0	51
47.4317	0	116	178	49	148	198	30	113	194	83	132	184	33	4	6	-116	-1	-1	-124	-6	-10	31	5	0	51
47.5546	0	116	178	49	149	197	34	112	193	85	132	183	29	4	7	-117	0	-1	-129	-6	-9	31	4	0	48
47.6774	0	115	177	48	147	198	33	112	193	85	132	184	30	4	7	-117	0	-1	-127	-7	-10	30	4	0	48
47.8003	0	114	178	49	149	199	33	112	195	86	133	186	29	4	7	-116	0	0	-127	-6	-10	32	4	0	49
47.9232	0	115	178	49	149	199	33	112	194	85	131	186	29	5	6	-117	0	-1	-128	-6	-10	30	4	1	48
48.0461	0	115	177	49	148	198	26	112	193	85	132	183	37	5	6	-118	-1	0	-120	-5	-10	31	4	0	55
48.169	0	115	177	49	148	197	33	111	192	85	131	183	30	5	6	-116	0	0	-128	-6	-10	31	5	0	48
48.2918	0	115	177	49	148	198	33	111	193	85	131	184	30	4	7	-117	-1	0	-127	-6	-9	31	4	1	48
48.4147	0	115	178	48	149	199	34	113	194	85	131	185	30	4	7	-116	0	0	-128	-6	-9	30	4	0	49
48.5376	0	115	178	49	148	199	33	112	194	86	131	186	30	4	6	-117	-1	0	-128	-6	-9	31	4	0	49
48.6605	0	115	178	49	148	198	29	113	193	86	132	185	34	5	7	-116	0	0	-124	-6	-10	31	3	0	51
48.7834	0	115	177	48	148	198	29	111	193	85	131	186	34	5	7	-117	0	0	-123	-6	-10	31	5	1	51
48.9062	0	116	177	48	148	198	29	112	194	86	132	185	34	4	6	-117	0	-1	-124	-7	-10	31	4	1	52
49.0291	0	115	177	49	149	199	33	112	194	85	131	186	30	5	7	-117	0	-1	-130	-6	-9	31	4	0	48
49.152	0	115	178	48	148	199	33	112	195	86	132	187	30	5	7	-117	-1	-1	-127	-6	-10	31	4	0	48
49.2749	0	115	178	49	149	200	32	111	194	86	132	187	30	4	6	-116	-1	0	-127	-5	-9	31	4	0	49
49.3978	0	115	178	48	149	199	28	113	194	86	131	186	35	5	6	-116	0	0	-117	-7	-9	31	4	0	59
49.5206	0	115	177	49	148	199	25	112	193	85	132	186	38	5	7	-117	-1	0	-121	-6	-9	32	4	1	56
49.6435	0	115	178	48	148	199	29	112	194	85	132	186	33	5	6	-117	-1	0	-124	-7	-9	31	4	0	52
49.7664	0	115	178	48	148	200	32	113	194	87	132	187	30	5	8	-117	0	-1	-128	-6	-9	32	4	0	48
49.8893	0	116	178	48	149	200	32	113	196	86	132	188	30	4	7	-115	0	0	-128	-6	-9	32	5	0	49
50.0122	0	114	178	50	149	200	27	113	196	85	132	188	34	5	7	-118	-1	0	-125	-6	-10	31	4	1	53
50.135	0	116	178	48	148	200	28	112	195	86	132	188	34	4	7	-117	0	0	-118	-6	-10	31	4	0	59
50.2579	0	115	177	49	149	200	27	112	195	87	133	187	35	5	7	-117	0	0	-117	-6	-9	31	4	0	59
50.3808	0	116	178	48	150	200	24	112	194	86	133	188	39	4	7	-118	0	-1	-121	-6	-9	32	4	0	56
50.5037	0	116	178	49	149	200	27	112	196	87	132	187	33	5	7	-116	0	-1	-125	-6	-10	32	4	1	52
50.6266	0	116	179	48	149	201	32	113	196	88	133	190	30	5	7	-116	0	0	-128	-6	-9	33	4	1	49
50.7494	0	116	179	50	149	201	30	113	197	87	133	189	31	4	8	-116	0	-1	-113	-5	-9	32	4	0	63
50.8723	0	116	178	48	150	200	30	112	195	87	133	188	31	5	7	-118	0	-1	-115	-6	-9	32	4	0	62
50.9952	0	115	178	48	150	200	24	113	195	87	133	189	38	5	7	-118	0	-1	-122	-6	-10	32	4	0	56
51.1181	0	115	178	48	149	201	27	113	196	87	133	189	35	4	7	-116	0	0	-117	-6	-10	32	4	0	60
51.241	0	116	179	48	149	201	28	112	196	87	134	189	34	5	6	-117	-1	-1	-124	-7	-10	31	4	1	53
51.3638	0	116	179	48	150	201	30	113	197	88	132	191	30	5	7	-116	-1	0	-122	-6	-9	32	4	0	57
51.4867	0	115	178	48	149	202	30	113	196	87	133	190	32	5	6	-118	-1	0	-114	-6	-9	32	5	0	63
51.6096	0	115	178	47	150	200	27	113	196	87	133	189	35	5	6	-119	0	-2	-117	-6	-10	32	3	1	59
51.7325	0	116	179	48	150	201	30	112	196	87	133	190	31	5	7	-117	0	0	-114	-6	-10	33	5	0	62
51.8554	0	116	179	48	150	202	24	113	197	88	133	190	39	5	7	-116	0	-1	-122	-6	-10	32	4	1	56
51.9782	0	116	179	48	151	202	28	113	197	87	134	190	33	5	7	-117	0	-1	-126	-6	-10	32	4	0	53
52.1011	0	116	180	48	151	203	26	113	197	88	133	192	34	5	7	-116	0	0	-124	-6	-10	32	4	0	53
52.224	0	115	178	48	151	202	30	112	196	87	133	190	32	4	7	-118	-1	0	-114	-6	-10	33	4	0	62
52.3469	0	116	179	46	151	202	30	113	197	88	134	190	31	4	7	-118	-1	0	-115	-7	-10	33	4	0	63
52.4698	0	116	178	48	151	203	27	113	197	88	134	191	35	5	7	-117	0	-1	-117	-6	-10	32	5	0	60
52.5926	0	116	180	48	151	203	27	113	198	88	134	191	35	4	7	-116	-1	0	-117	-6	-10	33	4	0	59
52.7155	0	115	179	47	151	203	27	114	199	89	133	192	34	4	6	-117	0	0	-125	-6	-10	32	4	0	53
52.8384	0	116	181	49	151	204	26	114	198	87	134	192	34	4	7	-117	0	0	-118	-7	-10	33	4	0	60
52.9613	0	116	179	47	152	204	27	113	198	88	134	191	34	4	6	-118	0	-1	-117	-6	-10	32	4	0	59
53.0842	0	117	180	48	151	204	26	112	198	87	134	192	34	4	7	-117	0	0	-118	-7	-9	32	4	1	60
53.207	0	116	179	48	152	204	27	114	198	88	134	191	35	5	6	-117	-1	0	-117	-6	-10	32	4	1	60
53.3299	0	116	180	47	151	204	23	114	198	89	134	193	38	5	7	-118	0	-1	-121	-7	-10	33	3	1	57
53.4528	0	116	180	48	151	205	29	114	199	89	134	193	31	5	8	-117	-1	-1	-121	-6	-10	32	3	1	57
53.5757	0	118	180	47	151	205	31	114	198	88	134	193	31	4	8	-118	0	0	-114	-6	-10	33	5	1	62
53.6986	0	116	179	47	151	204	30	113	198	89	135	193	31	5	7	-118	0	0	-114	-7	-10	34	4	0	62
53.8214	11	116	179	47	152	205	23	115	198	89	133	193	38	4	7	-117	-1	-1	-121	-7	-9	33	4	0	56
53.9443	0	116	180	47	152	204	26	114	199	88	134	193	35	4	7	-117	0	-1	-117	-7	-10	32	5	0	61
54.0672	0	117	180	48	151	204	22	114	199	89	135	194	38	4	7	-118	0	0	-120	-6	-10	33	4	0	57
54.1901	0	116	180	48	152	204	30	114	199	88	134	193	31	5	6	-117	-2	-1	-114	-6	-10	32	4	1	63
54.313	0	116	180	47	151	204	30	114	198	87	134	192	32	4	7	-119	-1	0	-115	-6	-10	33	3	0	63
54.4358	0	115	179	48	152	202	27	114	198	88	135	192	35	4	7	-118	0	0	-118	-7	-10	33	4	0	59
54.5587	0	116	179	47	150	204	27	114	199	88	135	192	35	5	7	-115	0	-1	-117	-6	-10	33	4	0	59
54.6816	0	115	179	47	151	204	24	114	198	89	135	193	38	5	7	-117	0	0	-121	-7	-10	33	5	1	56
54.8045	0	116	180	48	152	204	27	114	199	88	134	193	35	4	6	-118	0	-2	-118	-6	-10	32	6	1	59
54.9274	0	116	179	47	151	204	30	114	198	86	135	191	32	4	7	-118	0	0	-114	-6	-10	33	5	1	62
55.0502	0	115	179	48	151	203	31	113	198	87	134	192	31	4	7	-118	-1	0	-114	-7	-10	33	4	0	62
55.1731	0	117	180	48	151	204	27	113	198	87	134	192	35	4	7	-117	0	-1	-118	-6	-10	32	5	0	60
55.296	0	117	180	47	152	204	24	113	198	88	134	192	38	4	7	-117	0	0	-122	-6	-10	32	5	0	56
55.4189	0	117	180	49	151	204	23	115	200	88	135	193	38	6	6	-116	-1	0	-120	-7	-10	32	4	1	57
55.5418	0	116	179	48	152	203	30	114	198	88	134	193	31	5	7	-118	-1	0	-114	-7	-9	33	4	1	62
55.6646	0	117	180	48	152	203	31	113	197	87	134	192	31	5	7	-119	-1	0	-115	-7	-10	32	4	0	63
55.7875	0	116	179	47	151	204	24	114	197	87	135	191	39	4	8	-117	0	0	-122	-6	-10	33	4	0	56
55.9104	0	117	179	48	152	204	27	114	198	87	134	192	36	4	7	-116	-1	-1	-116	-6	-10	33	3	0	60
56.0333	0	116	181	48	151	202	28	114	199	88	134	192	34	5	6	-117	-1	0	-125	-6	-9	33	4	0	52
56.1562	0	116	181	48	151	203	27	114	198	87	135	192	34	4	7	-118	0	0	-118	-6	-10	33	4	0	59
56.279	0	117	180	48	152	202	27	114	198	86	135	192	35	5	6	-118	-1	0	-118	-6	-10	32	4	1	59
56.4019	0	116	180	48	151	203	28	113	198	87	134	192	35	5	7	-117	0	0	-117	-7	-10	33	4	1	58
56.5248	0	116	179	49	151	203	24	113	198	88	134	191	38	4	8	-116	0	-1	-120	-6	-11	33	4	0	56
56.6477	0	117	181	49	151	203	24	114	198	87	134	192	38	4	7	-116	0	-1	-122	-7	-9	32	4	0	57
56.7706	0	116	181	49	151	203	31	114	199	87	134	192	30	4	7	-116	0	0	-122	-6	-10	33	4	0	56
56.8934	0	116	180	48	151	204	27	114	199	87	135	191	35	4	6	-118	0	-1	-116	-7	-10	33	4	0	58
57.0163	0	116	180	48	151	203	28	114	197	87	134	191	35	4	6	-119	0	0	-117	-6	-10	32	4	0	59
57.1392	0	117	181	49	151	203	25	115	198	87	134	192	38	4	6	-118	0	-1	-121	-6	-9	33	4	0	56
57.2621	0	116	181	48	151	203	28	114	199	87	134	192	34	5	7	-117	-1	-1	-125	-6	-11	32	4	1	53
57.385	0	116	181	49	151	203	32	113	199	87	134	191	30	4	7	-116	0	0	-128	-6	-10	32	4	0	48
57.5078	0	116	180	49	151	202	32	113	198	87	134	190	31	5	6	-117	0	0	-114	-7	-10	34	4	1	62
57.6307	0	117	180	47	150	202	28	114	197	87	133	190	34	4	7	-119	0	-1	-118	-6	-10	32	3	1	58
57.7536	0	117	179	48	150	202	28	113	197	86	134	189	35	4	7	-117	0	0	-117	-7	-10	32	4	0	59
57.8765	0	116	180	49	151	202	29	113	198	86	134	190	35	5	7	-117	0	0	-123	-6	-9	32	4	1	52
57.9994	0	116	181	49	150	202	29	113	197	87	134	190	34	4	7	-116	-1	-1	-125	-6	-9	32	4	0	52
58.1222	0	116	180	50	150	201	32	113	197	86	133	189	31	4	7	-116	-1	0	-122	-6	-10	32	4	0	54
58.2451	0	116	179	49	150	201	28	113	196	86	133	188	36	4	6	-117	0	0	-117	-6	-9	32	5	0	58
58.368	0	115	179	48	150	201	28	112	194	85	132	187	34	5	6	-118	0	0	-116	-6	-10	30	4	0	58
58.4909	0	115	178	50	150	200	29	113	195	86	132	188	35	4	7	-118	0	-1	-125	-7	-9	31	3	0	52
58.6138	0	116	179	49	150	201	33	113	196	86	133	188	31	5	7	-117	-1	0	-129	-6	-10	30	4	0	48
58.7366	0	115	180	49	149	201	33	112	196	86	132	188	30	4	7	-117	0	-1	-128	-6	-10	31	5	1	49
58.8595	0	115	179	50	150	201	25	113	195	85	133	187	38	5	7	-116	0	0	-121	-6	-10	32	5	0	55
58.9824	0	116	178	48	150	201	25	112	194	85	133	186	38	4	7	-117	0	0	-121	-6	-10	31	4	0	55
59.1053	0	116	178	48	150	199	29	113	193	85	133	186	34	5	7	-117	0	0	-124	-6	-10	31	4	0	51
59.2282	0	115	178	48	150	201	34	113	194	84	133	188	30	3	7	-117	0	0	-128	-6	-9	31	4	0	48
59.351	0	115	179	48	150	200	34	112	194	86	132	187	30	5	7	-117	0	-1	-127	-7	-10	31	4	0	48
59.4739	0	114	179	50	150	200	33	112	194	85	132	187	30	4	7	-116	0	0	-128	-6	-9	31	4	0	48
59.5968	0	116	179	49	150	199	29	112	194	85	132	186	34	4	6	-117	0	0	-124	-6	-9	32	4	0	51
59.7197	0	115	178	50	150	199	33	112	193	84	133	186	30	5	7	-117	0	-1	-128	-6	-9	31	4	0	47
59.8426	0	115	177	48	149	201	30	112	193	85	132	187	34	4	6	-117	0	-1	-123	-6	-10	31	4	0	51
59.9654	0	115	178	48	150	200	33	112	195	86	133	187	29	5	6	-115	-1	-1	-128	-7	-10	31	4	0	48
60.0883	0	115	179	48	149	200	33	112	194	85	132	187	29	4	6	-117	0	-1	-128	-7	-9	31	4	0	49
60.2112	0	116	178	50	149	200	29	112	193	86	132	187	34	5	7	-116	0	0	-123	-6	-9	31	4	2	52
60.3341	0	114	178	49	149	199	30	112	192	85	132	186	34	5	7	-116	0	0	-124	-7	-10	31	4	1	51
60.457	0	115	177	49	149	200	29	112	192	84	132	185	34	5	7	-117	0	-1	-125	-7	-9	31	4	1	51
60.5798	0	115	178	49	149	199	34	112	193	85	133	186	29	5	7	-116	-1	0	-128	-7	-10	31	5	0	48
60.7027	0	115	179	49	149	200	33	112	192	85	133	187	30	5	7	-116	0	-1	-128	-7	-10	30	4	1	48
60.8256	0	115	179	50	149	201	33	113	195	86	133	187	29	5	7	-116	0	0	-127	-6	-10	30	4	0	49
60.9485	0	115	179	50	150	199	29	112	194	85	132	185	33	4	6	-117	0	-1	-125	-6	-9	31	4	0	51
61.0714	0	115	177	49	148	199	30	112	194	83	132	186	34	4	7	-117	0	-1	-125	-6	-10	31	4	1	51
61.1942	0	115	179	48	149	200	32	112	194	84	133	185	30	4	7	-116	0	0	-127	-7	-9	31	4	0	48
61.3171	0	115	178	49	149	199	34	112	193	84	131	186	30	4	6	-117	0	0	-127	-6	-9	30	4	0	48
61.44	0	115	178	49	148	200	34	113	194	84	132	187	30	4	7	-117	-1	-1	-127	-6	-10	30	4	1	48
61.5629	0	116	179	49	149	200	32	113	195	85	132	187	30	4	7	-116	0	0	-127	-6	-9	31	4	1	49
61.6858	0	116	178	49	149	199	32	113	193	84	132	186	30	4	6	-116	-1	-1	-128	-6	-9	31	4	1	47
61.8086	0	116	178	49	149	199	29	112	192	84	132	186	34	4	7	-117	0	0	-125	-6	-10	30	5	0	51
61.9315	0	116	178	49	149	200	29	112	192	84	132	186	34	4	7	-117	0	0	-124	-6	-10	31	5	1	52
62.0544	0	115	178	49	148	200	33	113	194	85	131	186	30	4	6	-117	0	0	-128	-6	-10	31	4	1	48
62.1773	0	115	178	48	148	200	33	113	193	85	132	187	30	5	6	-116	0	0	-127	-6	-9	31	5	0	48
62.3002	0	115	178	50	148	200	33	112	193	84	132	186	30	4	6	-116	-1	0	-128	-6	-10	30	3	0	48
62.423	0	115	178	49	149	199	25	112	192	85	132	187	38	5	6	-117	-1	0	-120	-5	-10	31	3	1	55
62.5459	0	116	179	49	150	200	29	113	194	84	132	185	34	4	6	-116	-1	0	-125	-6	-9	31	4	0	52
62.6688	0	116	179	49	149	199	32	113	193	85	133	186	30	4	7	-117	0	0	-127	-6	-10	31	4	0	48
62.7917	0	115	178	50	150	201	33	112	194	85	133	187	29	5	8	-117	0	0	-128	-7	-10	31	4	1	49
62.9146	0	116	180	49	150	201	33	113	194	86	133	188	30	4	7	-116	-1	0	-128	-6	-10	31	5	0	49
63.0374	0	116	178	50	150	201	29	113	193	84	132	187	34	4	6	-117	0	-1	-124	-7	-9	32	4	1	51
63.1603	0	116	178	49	149	200	28	113	192	84	132	186	35	4	7	-116	0	0	-116	-7	-9	31	5	0	58
63.2832	0	116	179	49	150	201	29	112	194	85	133	187	34	4	7	-118	-1	0	-124	-6	-9	31	3	0	52
63.4061	0	116	179	49	150	202	30	113	194	85	133	187	33	4	7	-117	0	-1	-124	-6	-10	31	5	0	52
63.529	0	116	179	48	150	201	33	113	195	85	133	188	30	4	6	-116	0	0	-127	-6	-10	31	4	0	49
63.6518	0	116	179	49	150	201	32	113	195	86	134	189	30	4	7	-116	0	0	-128	-5	-9	31	4	0	48
63.7747	0	116	178	49	149	201	29	113	193	86	133	186	35	5	7	-117	0	0	-118	-6	-9	31	4	1	58
63.8976	0	115	179	49	150	200	26	113	193	84	133	187	38	4	6	-118	0	0	-121	-7	-9	30	4	0	55
64.0205	0	116	179	48	150	199	32	112	192	84	132	187	31	5	7	-116	0	0	-121	-6	-9	30	3	0	55
64.1434	0	115	179	48	149	201	30	111	193	86	132	188	34	4	7	-117	-1	0	-123	-6	-10	31	4	0	51
64.2662	0	115	179	49	149	200	33	112	193	85	133	188	30	5	6	-116	0	-1	-128	-6	-10	30	4	0	48
64.3891	0	116	179	49	150	201	28	113	195	85	133	188	35	4	7	-117	0	0	-125	-7	-10	31	4	0	53
64.512	0	116	178	49	150	200	28	112	193	85	132	188	35	5	7	-116	0	0	-117	-6	-9	31	5	0	58
64.6349	0	116	179	48	150	201	29	112	194	85	132	187	35	5	7	-116	-1	0	-124	-7	-9	32	4	1	51
64.7578	0	115	179	49	150	201	26	112	193	85	133	188	38	4	6	-117	0	0	-121	-6	-9	31	4	1	56
64.8806	0	115	179	49	150	201	29	112	195	85	133	188	34	4	6	-116	-1	0	-125	-6	-10	31	5	0	52
65.0035	0	116	179	49	150	202	33	113	195	85	134	190	30	4	7	-117	0	-1	-128	-6	-9	31	5	0	49
65.1264	0	116	180	49	150	201	29	112	195	84	134	189	34	4	7	-116	0	0	-117	-6	-9	32	4	1	59
65.2493	0	116	179	48	150	201	25	113	194	85	134	188	38	5	6	-117	0	0	-121	-6	-9	31	4	1	55
65.3722	0	115	180	49	150	200	29	112	193	85	133	188	34	4	7	-116	-1	-1	-124	-6	-9	30	4	1	52
65.495	0	116	179	49	150	202	33	112	194	86	133	189	31	5	6	-117	0	-1	-128	-6	-10	32	4	0	48
65.6179	0	116	180	49	150	202	28	113	195	87	133	189	34	5	7	-116	-1	-1	-124	-6	-10	32	4	0	53
65.7408	0	114	180	49	151	202	28	113	196	85	133	189	35	5	7	-118	0	0	-125	-6	-9	32	4	0	52
65.8637	0	115	179	49	150	201	28	113	194	85	134	189	34	4	6	-117	0	-1	-117	-6	-9	32	4	1	58
65.9866	0	116	179	49	151	201	32	113	195	86	134	189	31	4	6	-117	-1	0	-120	-6	-10	31	4	0	55
66.1094	0	116	180	48	150	203	28	112	195	85	133	189	34	5	7	-117	-1	0	-124	-6	-10	31	4	1	51
66.2323	0	116	179	49	150	202	29	112	196	85	133	189	35	4	7	-117	0	-1	-124	-6	-9	31	5	1	52
66.3552	0	116	181	49	150	203	33	113	196	85	134	190	30	5	7	-117	-1	0	-128	-6	-10	31	4	0	49
66.4781	0	116	181	50	151	202	28	114	196	86	134	190	34	5	7	-115	0	0	-124	-6	-10	31	4	0	52
66.601	0	116	179	49	151	203	29	113	194	86	133	189	34	5	7	-117	0	0	-117	-6	-9	31	5	1	58
66.7238	0	116	180	48	151	201	25	113	194	85	133	188	38	4	7	-118	0	0	-121	-6	-10	32	4	0	55
66.8467	0	115	179	48	151	201	29	113	195	85	133	189	34	5	7	-116	0	0	-124	-7	-10	32	4	1	52
66.9696	0	115	181	49	152	203	33	113	197	87	134	189	29	5	7	-117	0	-1	-128	-6	-9	31	4	0	49
67.0925	0	116	181	50	150	203	29	113	196	86	134	191	34	4	7	-116	-1	-1	-125	-6	-9	32	4	1	53
67.2154	0	116	180	49	151	202	32	113	196	86	134	190	30	5	6	-117	-1	0	-122	-6	-10	32	4	0	55
67.3382	0	116	180	49	151	203	28	113	194	86	133	189	34	5	7	-117	0	-1	-116	-6	-11	32	4	0	59
67.4611	0	116	179	49	151	202	29	113	196	86	134	190	34	5	7	-117	0	0	-124	-5	-10	32	4	1	51
67.584	0	115	179	49	150	203	29	113	195	86	134	190	34	4	7	-118	-1	-1	-124	-5	-10	30	3	0	52
67.7069	0	116	180	49	150	202	33	112	195	85	134	190	30	4	6	-117	0	0	-129	-7	-10	30	4	0	48
67.8298	0	116	181	48	149	203	33	113	196	87	134	191	30	5	7	-117	0	0	-128	-6	-9	33	4	0	49
67.9526	0	116	180	50	151	203	32	113	195	86	133	190	31	4	8	-116	-1	0	-113	-6	-9	31	4	0	62
68.0755	0	116	179	49	150	202	28	113	195	85	133	190	35	5	6	-118	0	0	-117	-6	-10	31	4	1	59
68.1984	0	116	179	49	150	203	26	112	196	86	133	189	38	5	7	-118	0	-1	-121	-6	-10	31	4	0	55
68.3213	0	115	179	50	150	203	32	112	195	86	133	189	30	4	7	-117	-1	0	-128	-6	-10	31	4	0	48
68.4442	0	114	179	48	149	202	33	112	195	86	132	189	30	4	7	-117	0	0	-128	-7	-10	31	4	1	48
68.567	0	115	179	50	149	202	37	111	196	86	132	189	25	4	7	-116	0	0	-124	-6	-10	32	4	1	52
68.6899	0	115	179	49	150	201	25	112	196	86	133	189	37	5	7	-117	0	-1	-121	-6	-9	31	4	1	55
68.8128	0	115	179	48	151	203	28	113	195	86	133	189	34	4	7	-117	0	0	-117	-7	-9	32	4	0	59
68.9357	0	115	180	50	151	203	29	112	196	86	134	189	34	5	7	-117	0	0	-124	-6	-9	31	4	0	51
69.0586	0	116	180	49	150	202	29	113	196	86	134	190	34	4	8	-117	0	0	-125	-6	-9	31	4	1	52
69.1814	0	116	180	48	151	204	29	112	196	87	133	190	34	4	7	-116	0	0	-125	-6	-11	32	4	0	53
69.3043	0	115	180	50	151	203	28	112	197	87	133	190	34	5	7	-116	0	0	-124	-6	-10	32	4	0	52
69.4272	0	116	179	49	150	202	31	113	195	86	133	189	31	3	8	-117	0	0	-113	-7	-9	32	4	0	62
69.5501	0	116	179	48	150	202	28	112	196	86	133	188	34	4	7	-119	0	-1	-118	-6	-10	31	4	0	59
69.673	0	116	180	49	151	201	25	112	196	86	134	190	37	4	6	-117	0	0	-121	-7	-10	30	4	0	56
69.7958	0	115	180	48	151	202	32	113	197	86	133	190	30	5	6	-117	0	0	-128	-6	-10	32	4	1	48
69.9187	0	115	180	48	150	203	28	112	197	87	133	190	34	4	7	-116	0	0	-124	-6	-10	31	4	0	52
70.0416	0	115	180	49	151	203	31	113	196	87	134	189	30	5	6	-117	0	0	-121	-7	-9	31	4	1	55
70.1645	0	115	179	48	150	202	31	113	196	87	132	188	30	4	6	-117	-1	0	-114	-6	-10	31	5	0	62
70.2874	0	115	179	48	150	201	27	113	195	86	134	189	34	5	7	-117	-1	0	-116	-6	-10	32	4	0	59
70.4102	0	116	180	49	149	201	28	113	195	86	133	189	33	4	7	-118	-1	0	-124	-6	-9	32	4	1	51
70.5331	0	115	180	48	151	203	29	112	196	86	133	190	33	4	7	-116	-1	-1	-125	-6	-10	32	4	1	52
70.656	0	115	180	48	151	202	28	112	197	87	134	189	33	5	7	-116	-1	0	-125	-6	-9	31	4	1	53
70.7789	0	115	180	49	150	202	34	113	196	86	133	189	26	4	7	-115	0	-1	-117	-6	-10	32	4	0	59
70.9018	0	116	179	48	150	202	30	112	196	87	134	189	31	4	7	-118	0	-1	-114	-7	-10	32	4	0	63
71.0246	0	114	179	48	150	202	28	114	195	87	133	189	34	5	7	-118	0	0	-117	-7	-10	32	4	0	59
71.1475	0	115	179	48	151	202	24	112	196	86	134	189	37	4	6	-117	0	0	-121	-7	-10	31	4	0	57
71.2704	0	116	180	48	151	202	32	112	197	87	133	190	29	4	7	-116	0	-1	-127	-6	-9	32	5	0	48
71.3933	0	115	180	49	151	202	28	113	197	87	133	190	33	5	7	-116	0	-1	-125	-6	-10	32	4	0	52
71.5162	0	116	180	48	150	203	27	112	197	87	133	190	34	5	7	-118	0	0	-118	-7	-10	33	4	0	60
71.639	0	115	180	48	151	202	27	112	197	87	134	190	34	4	6	-118	-1	0	-117	-6	-10	32	4	0	59
71.7619	0	115	180	49	150	202	27	112	196	87	133	189	34	5	6	-118	0	0	-117	-6	-10	32	4	0	59
71.8848	0	116	181	48	151	203	27	112	196	88	134	190	34	4	7	-116	0	-1	-124	-7	-10	33	4	0	52
72.0077	0	116	180	48	150	203	24	113	198	88	134	191	37	5	6	-117	0	0	-121	-7	-9	31	4	1	57
72.1306	0	116	181	48	151	203	30	113	198	88	133	191	30	4	6	-116	0	0	-121	-6	-10	33	4	0	55
72.2534	0	116	180	49	151	203	30	113	197	87	133	190	30	5	7	-117	0	0	-113	-6	-9	32	4	0	62
72.3763	0	115	180	48	151	203	30	113	196	87	133	189	31	5	7	-118	0	0	-114	-6	-10	33	4	0	62
72.4992	0	115	179	48	151	202	27	114	197	87	134	190	34	4	7	-117	0	0	-119	-6	-10	33	4	0	59
72.6221	0	116	180	49	151	203	24	113	196	87	134	190	37	5	7	-117	-1	-1	-121	-7	-10	32	3	0	56
72.745	0	116	180	47	151	203	27	113	198	87	133	190	33	5	7	-117	0	0	-124	-6	-9	32	5	1	52
72.8678	0	116	179	49	150	203	26	114	197	88	133	190	34	4	7	-117	-1	0	-117	-6	-10	32	5	0	60
72.9907	0	116	178	48	151	203	31	113	196	87	134	188	31	5	6	-118	-1	-1	-115	-6	-10	32	5	1	62
73.1136	0	115	179	48	151	203	27	113	195	86	135	188	34	4	7	-117	0	0	-117	-7	-9	33	4	0	59
73.2365	0	115	180	48	150	202	27	112	196	86	133	189	35	4	7	-117	-1	0	-116	-7	-10	33	3	0	59
73.3594	0	116	180	47	150	203	28	113	197	88	134	190	33	5	7	-116	0	0	-124	-6	-10	32	4	0	52
73.4822	0	115	179	48	151	203	24	113	198	89	133	190	37	4	7	-116	-1	-1	-121	-6	-9	33	5	0	57
73.6051	0	116	179	49	150	203	31	113	197	86	134	189	30	5	6	-117	0	0	-115	-6	-9	32	4	0	63
73.728	0	116	179	48	151	202	31	112	196	86	133	189	30	5	7	-117	0	0	-114	-6	-9	32	4	0	62
73.8509	0	116	180	49	150	202	27	113	196	87	134	188	34	5	7	-119	0	0	-117	-6	-10	31	4	0	59
73.9738	0	115	179	48	150	203	24	113	197	87	133	190	37	4	7	-117	-1	0	-122	-6	-9	32	4	1	57
74.0966	0	116	180	48	151	204	29	113	197	86	133	190	33	4	7	-116	0	-1	-124	-6	-9	33	4	1	52
74.2195	0	116	181	49	151	203	27	113	198	88	134	189	34	5	8	-116	-1	-1	-124	-6	-9	33	4	0	53
74.3424	0	116	181	49	151	203	30	113	197	87	133	190	30	4	6	-117	0	0	-114	-7	-9	32	5	0	63
74.4653	0	116	181	48	150	202	23	112	197	86	134	189	37	4	6	-118	-1	0	-121	-6	-9	33	4	0	56
74.5882	0	115	180	48	152	203	28	113	198	86	133	190	33	4	6	-118	-1	0	-117	-6	-10	33	5	1	60
74.711	0	116	180	48	151	202	28	113	198	88	134	191	33	6	7	-116	0	-1	-124	-7	-10	33	3	0	52
74.8339	0	116	181	48	152	205	28	114	199	88	134	192	33	4	8	-117	-1	-1	-124	-6	-10	32	4	1	53
74.9568	0	116	181	50	150	205	31	114	198	87	133	191	30	5	7	-119	0	0	-121	-6	-9	33	3	1	56
75.0797	0	116	181	48	151	204	27	113	197	87	133	189	34	4	6	-118	-1	0	-118	-6	-10	33	4	0	59
75.2026	0	116	181	48	150	204	27	113	198	88	133	190	33	4	7	-118	0	0	-117	-6	-10	33	4	1	58
75.3254	0	116	181	48	151	204	27	113	198	87	134	190	34	5	7	-118	0	0	-117	-7	-10	32	4	0	59
75.4483	0	116	182	49	151	204	24	113	198	87	134	190	37	5	7	-118	-1	0	-121	-6	-10	33	4	1	57
75.5712	0	116	182	48	151	205	28	113	199	89	134	191	33	5	7	-117	0	0	-124	-7	-10	33	5	1	53
75.6941	0	116	181	49	150	204	30	113	199	87	135	190	29	4	7	-118	0	0	-114	-7	-10	33	4	0	63
75.817	0	115	181	48	151	203	31	113	198	86	134	190	29	4	7	-118	-1	-1	-114	-7	-10	32	5	0	62
75.9398	0	117	181	48	152	204	28	113	198	86	134	191	33	5	6	-119	-1	-1	-118	-6	-10	32	4	0	59
76.0627	0	116	181	49	151	204	27	113	198	86	135	190	33	4	7	-117	0	0	-117	-7	-10	32	4	0	60
76.1856	0	115	181	49	151	204	27	114	198	87	134	190	34	4	7	-117	-1	0	-124	-7	-9	33	4	0	52
76.3085	0	117	182	49	152	204	32	114	198	87	134	192	29	4	7	-117	-1	-1	-121	-6	-10	32	4	0	56
76.4314	0	116	180	48	152	203	31	114	196	86	133	190	29	4	6	-118	0	-1	-114	-6	-10	33	5	0	62
76.5542	0	116	181	48	151	203	28	113	197	86	134	190	33	4	7	-118	0	-1	-117	-6	-10	33	4	0	59
76.6771	0	116	180	48	151	203	28	113	197	86	133	190	33	4	7	-119	0	-1	-117	-6	-10	33	4	0	59
76.8	0	116	181	49	151	204	28	113	197	86	134	190	33	5	6	-117	-1	0	-125	-7	-10	33	4	0	51
76.9229	0	116	182	48	151	205	28	113	198	87	134	190	33	5	7	-117	0	-1	-125	-7	-10	33	5	0	53
77.0458	0	117	182	49	151	205	27	113	199	85	134	191	32	5	8	-116	-1	0	-124	-6	-9	33	4	0	53
77.1686	0	115	181	49	151	204	31	114	197	86	134	189	30	4	7	-118	0	-1	-112	-7	-10	33	4	0	63
77.2915	0	116	181	49	151	203	27	114	197	86	133	190	33	4	7	-119	-1	0	-118	-6	-10	33	4	0	59
77.4144	0	116	181	49	152	204	25	114	197	85	133	190	36	4	7	-117	-1	-1	-121	-6	-11	32	4	1	56
77.5373	0	117	181	48	151	204	28	113	197	86	135	191	33	5	7	-117	0	0	-123	-6	-10	33	4	1	52
77.6602	0	116	182	49	151	204	27	113	199	87	134	191	33	5	8	-116	-1	0	-124	-6	-10	32	3	1	51
77.783	0	115	183	50	151	205	27	114	199	86	134	191	34	4	7	-117	-1	0	-116	-6	-10	33	5	0	59
77.9059	0	116	181	49	151	204	28	113	198	86	134	191	33	4	6	-118	-1	0	-118	-6	-9	33	4	0	59
78.0288	0	117	182	49	151	205	27	113	198	86	133	190	33	4	7	-118	0	0	-116	-5	-10	33	4	0	59
78.1517	0	116	182	49	151	204	28	114	199	87	134	190	32	4	7	-117	0	0	-124	-7	-10	32	4	0	52
78.2746	0	115	182	49	150	204	27	113	199	87	134	191	32	4	7	-116	0	0	-126	-6	-10	33	4	1	52
78.3974	0	117	182	50	151	205	26	114	199	87	134	191	32	5	7	-117	-1	0	-125	-7	-9	33	5	1	53
78.5203	0	116	181	48	151	205	31	114	198	86	134	190	29	4	6	-118	0	0	-113	-6	-10	33	4	0	63
78.6432	0	116	182	48	150	204	30	113	198	86	134	190	29	5	7	-118	0	0	-113	-7	-10	33	3	0	62
78.7661	0	116	182	49	151	204	27	113	198	87	134	190	33	5	6	-118	-1	0	-117	-7	-10	33	4	0	60
78.889	0	116	182	48	151	204	28	113	199	87	134	190	32	4	6	-117	0	0	-125	-6	-9	32	4	0	52
79.0118	0	116	183	49	152	205	32	114	199	87	135	191	27	5	6	-117	0	0	-127	-7	-9	34	4	0	48
79.1347	0	117	182	50	151	205	30	114	199	86	134	190	29	5	7	-118	0	0	-113	-6	-10	32	5	0	63
79.2576	0	116	181	48	151	203	31	113	198	86	134	189	29	5	7	-119	-1	0	-114	-6	-10	33	5	0	63
79.3805	0	117	181	48	151	204	23	113	198	87	135	189	37	5	7	-118	-1	-1	-121	-6	-11	33	4	1	56
79.5034	0	116	182	49	150	205	28	114	198	86	134	189	33	5	7	-117	0	0	-117	-7	-10	33	3	0	59
79.6262	0	116	182	48	151	204	27	114	198	87	134	191	32	5	7	-117	-1	0	-124	-7	-11	33	4	0	52
79.7491	0	116	182	50	150	205	31	113	198	86	134	190	29	4	7	-117	-1	0	-121	-6	-10	32	4	0	56
79.872	0	116	181	49	151	203	30	113	197	86	134	189	29	5	7	-118	0	-1	-114	-6	-10	32	4	0	62
79.9949	0	116	181	48	151	204	28	114	198	86	133	188	32	4	8	-118	0	0	-117	-7	-9	33	5	1	59
80.1178	0	116	181	50	151	204	28	113	198	86	133	189	33	5	7	-117	0	-1	-116	-6	-10	33	4	0	59
80.2406	0	116	181	49	151	204	28	113	199	85	134	189	32	5	6	-117	0	0	-124	-7	-9	32	4	0	52
80.3635	0	116	182	49	151	203	28	114	199	86	132	189	32	4	8	-118	-1	-1	-124	-7	-10	33	4	0	52
80.4864	0	116	181	50	150	203	28	113	198	87	133	190	32	5	7	-117	0	-1	-123	-7	-10	33	5	0	52
80.6093	0	116	181	48	150	203	31	114	197	87	134	189	29	4	6	-118	-1	-1	-114	-6	-10	33	5	0	62
80.7322	0	116	180	48	152	205	27	113	197	85	134	191	33	5	7	-119	0	-1	-118	-6	-10	33	4	0	59
80.855	0	116	181	49	152	205	25	113	197	86	135	190	36	5	7	-118	-1	0	-121	-6	-10	32	5	1	56
80.9779	0	115	181	49	151	206	33	113	197	86	134	191	28	5	7	-118	0	0	-128	-6	-10	32	4	0	47
81.1008	0	116	182	49	152	207	28	113	199	86	135	191	32	5	6	-118	0	0	-123	-7	-10	32	4	0	52
81.2237	0	116	181	50	152	206	28	114	197	85	134	190	32	4	8	-118	0	-1	-117	-6	-11	32	5	1	60
81.3466	0	116	180	49	151	205	25	113	198	86	134	190	36	5	6	-118	-1	-1	-121	-6	-10	33	4	0	56
81.4694	0	116	180	49	151	204	32	114	197	86	134	190	28	5	7	-118	0	0	-120	-7	-10	33	4	1	55
81.5923	0	116	181	48	151	205	29	113	198	86	134	190	32	4	6	-118	-1	0	-124	-7	-10	32	4	0	52
81.7152	0	116	183	50	151	204	33	112	199	86	134	190	28	5	7	-116	0	0	-128	-6	-10	32	5	1	48
81.8381	0	116	182	50	151	206	28	114	198	86	133	190	32	4	7	-117	0	-1	-125	-6	-9	32	4	0	52
81.961	0	116	181	49	150	204	28	114	197	86	133	188	32	5	6	-118	-1	0	-117	-7	-10	33	5	0	58
82.0838	0	117	181	49	151	204	28	112	197	86	133	189	32	5	7	-118	0	0	-124	-6	-9	33	5	1	51
82.2067	0	116	181	49	151	203	25	114	198	86	134	189	35	4	7	-119	0	-1	-121	-6	-9	33	5	0	55
82.3296	0	116	181	49	150	204	29	114	198	86	133	190	32	5	6	-117	0	-1	-124	-7	-10	32	4	0	52
82.4525	0	116	182	50	151	204	32	114	197	85	134	190	28	4	7	-116	0	0	-128	-6	-10	33	4	1	48
82.5754	0	116	181	49	149	204	31	112	196	86	134	189	28	4	7	-117	0	0	-113	-6	-10	32	4	0	62
82.6982	0	115	181	49	151	203	28	113	197	85	133	188	32	5	7	-118	0	-1	-118	-6	-9	33	4	0	58
82.8211	0	116	182	50	151	203	29	113	196	86	133	189	31	4	7	-117	-1	0	-125	-6	-10	33	4	0	51
82.944	0	115	181	50	150	204	33	113	197	85	134	188	27	3	7	-118	0	-1	-127	-6	-10	32	4	1	48
83.0669	0	116	182	49	150	204	33	112	197	86	133	188	28	4	7	-117	-1	-1	-128	-6	-9	33	4	0	48
83.1898	0	116	181	50	150	203	30	113	196	85	133	188	29	5	7	-117	0	0	-121	-6	-10	32	4	0	56
83.3126	0	115	180	48	150	203	28	113	196	85	133	187	32	4	7	-118	0	0	-117	-6	-10	32	4	0	59
83.4355	0	115	180	50	150	202	32	113	197	85	133	188	29	4	6	-118	-1	-2	-120	-7	-10	32	5	0	55
83.5584	0	116	181	49	150	204	29	113	196	85	133	188	33	4	7	-117	0	0	-124	-6	-10	32	5	1	52
83.6813	0	116	180	49	151	204	33	113	197	85	133	188	28	4	6	-117	-1	-1	-129	-6	-10	32	3	0	48
83.8042	0	116	181	50	151	204	32	113	198	85	133	189	28	5	6	-117	-1	-1	-128	-6	-10	31	4	1	49
83.927	0	115	181	49	150	203	28	113	196	86	133	187	32	4	7	-117	0	0	-116	-6	-9	32	4	0	58
84.0499	0	115	181	49	150	203	30	112	196	86	133	187	32	4	7	-118	0	-1	-124	-6	-10	32	4	0	51
84.1728	0	116	181	49	150	204	29	114	197	85	133	188	32	4	6	-118	0	0	-125	-6	-10	31	5	1	52
84.2957	0	116	181	49	150	204	33	114	197	85	133	188	28	5	8	-118	0	0	-128	-6	-10	31	4	0	48
84.4186	0	116	182	50	150	204	33	113	198	85	134	189	29	6	7	-118	-1	-1	-126	-6	-10	32	4	0	48
84.5414	0	116	182	50	149	204	37	114	198	85	133	189	24	4	7	-116	-1	0	-125	-7	-10	32	4	0	51
84.6643	0	116	181	50	150	203	25	114	196	84	133	189	36	4	7	-118	0	0	-121	-7	-10	32	4	0	56
84.7872	0	116	181	50	150	203	29	113	197	85	133	189	32	4	6	-118	0	-1	-124	-6	-9	31	4	1	51
84.9101	0	115	182	50	150	203	33	112	197	85	133	190	28	5	6	-117	0	0	-127	-7	-10	31	4	1	48
85.033	0	116	181	50	150	204	29	113	199	86	133	189	33	4	6	-118	-1	-1	-124	-6	-10	32	5	0	52
85.1558	0	116	181	50	150	204	33	113	199	85	134	190	28	4	7	-117	0	0	-129	-6	-10	32	4	0	48
85.2787	0	116	183	50	150	205	29	113	197	85	133	189	32	5	7	-117	-1	0	-124	-7	-10	33	4	0	51
85.4016	0	116	182	49	149	203	32	113	197	84	133	189	29	4	7	-117	-1	-1	-120	-6	-10	32	4	0	54
85.5245	0	117	181	50	150	203	28	114	197	85	134	189	32	5	7	-118	0	0	-124	-7	-10	32	4	0	51
85.6474	0	116	183	51	152	204	33	113	197	85	134	190	28	4	7	-117	-1	-1	-129	-6	-11	32	4	0	48
85.7702	0	116	182	49	151	205	33	114	199	85	133	191	29	5	6	-117	0	0	-128	-6	-10	32	4	0	48
85.8931	0	116	182	51	152	204	36	114	197	83	133	190	24	5	7	-117	0	0	-124	-6	-10	32	4	0	51
86.016	0	116	182	50	151	203	28	113	197	85	134	189	33	5	7	-118	0	-1	-117	-7	-9	33	5	0	58
86.1389	0	116	182	49	151	203	25	113	197	85	132	189	36	4	6	-118	0	0	-121	-6	-10	32	4	0	55
86.2618	0	115	182	49	150	203	33	113	197	85	133	189	28	5	7	-117	0	0	-128	-7	-10	32	4	1	49
86.3846	0	115	182	50	150	204	33	113	197	85	134	189	29	4	7	-118	-1	-1	-127	-6	-10	32	4	1	48
86.5075	0	116	182	51	150	205	33	112	197	84	133	190	29	5	7	-116	0	0	-128	-7	-9	31	4	0	49
86.6304	0	116	181	50	150	204	28	113	196	85	133	190	33	5	7	-117	-1	0	-117	-6	-10	32	4	0	59
86.7533	0	115	181	50	150	203	28	113	196	85	133	188	33	4	7	-117	-1	-1	-117	-7	-10	32	4	1	58
86.8762	0	116	180	49	151	203	29	112	196	85	133	189	33	5	7	-118	0	0	-125	-6	-10	32	5	0	51
86.999	0	116	181	49	150	203	29	113	195	84	132	189	33	4	6	-118	-1	-1	-124	-7	-9	32	4	0	52
87.1219	0	116	182	51	151	203	33	113	196	84	133	190	28	5	6	-117	0	-1	-129	-7	-9	31	5	0	48
87.2448	0	116	181	50	150	204	32	113	196	85	133	190	29	4	7	-116	0	-1	-127	-7	-10	31	4	1	49
87.3677	0	116	180	50	149	203	31	112	195	84	133	188	30	5	6	-117	0	0	-113	-6	-10	32	5	1	62
87.4906	0	115	180	49	149	203	28	112	194	85	133	188	33	5	7	-117	-1	0	-118	-6	-10	32	4	0	58
87.6134	0	115	180	49	150	203	29	113	195	85	132	189	32	5	7	-117	0	0	-124	-6	-10	32	4	1	52
87.7363	0	116	180	50	150	203	33	113	194	85	133	188	29	4	7	-116	0	0	-128	-6	-10	32	4	0	48
87.8592	0	115	181	50	150	203	33	112	196	85	133	189	29	5	6	-117	0	0	-128	-7	-10	32	4	0	48
87.9821	0	116	181	50	150	203	32	113	196	85	134	190	29	4	6	-116	0	0	-128	-7	-10	32	4	0	49
88.105	0	115	180	50	150	202	29	112	196	85	133	189	33	4	6	-117	0	0	-125	-7	-9	32	4	0	51
88.2278	0	115	181	50	150	203	32	112	195	85	133	189	29	4	6	-117	0	0	-120	-7	-9	32	4	0	55
88.3507	0	116	180	50	150	203	29	112	196	85	133	189	33	5	7	-118	0	0	-124	-6	-10	32	4	1	51
88.4736	0	115	180	49	149	203	33	113	196	85	133	189	29	4	6	-117	-1	0	-129	-6	-9	32	4	0	48
88.5965	0	116	180	49	151	204	33	113	196	86	133	190	29	5	6	-116	0	-1	-128	-7	-9	31	5	1	48
88.7194	0	116	181	50	151	204	32	112	197	86	134	190	29	5	7	-116	0	0	-128	-6	-10	32	4	0	48
88.8422	0	116	180	49	150	203	27	112	196	86	133	190	33	5	6	-117	0	0	-117	-6	-10	32	4	0	59
88.9651	0	114	180	49	150	203	25	113	196	85	133	189	37	4	7	-118	0	0	-121	-7	-10	32	4	1	56
89.088	0	116	181	50	150	204	28	113	197	86	134	190	33	4	7	-117	0	-1	-124	-7	-10	32	4	0	52
89.2109	0	115	181	49	151	204	32	112	197	86	133	191	29	4	7	-116	0	0	-127	-6	-10	32	3	0	48
89.3338	0	116	182	50	151	204	28	113	198	86	133	192	33	5	7	-117	0	0	-124	-6	-10	33	5	0	53
89.4566	1	116	181	50	151	205	31	114	198	86	133	191	29	5	6	-117	-1	0	-121	-6	-10	32	4	0	55
89.5795	0	116	181	48	150	203	27	113	196	87	134	190	34	4	6	-117	0	-1	-117	-6	-10	33	4	0	59
89.7024	0	116	180	48	150	204	27	113	196	86	133	191	34	5	7	-117	-1	0	-116	-6	-9	33	4	0	58
89.8253	0	115	181	49	150	203	28	112	197	88	133	190	33	5	7	-117	-1	0	-124	-6	-11	33	5	1	52
89.9482	0	116	180	49	150	204	29	114	198	88	133	191	33	5	6	-117	-1	0	-124	-6	-10	32	4	0	52
90.071	0	115	182	49	150	205	32	114	198	88	134	191	29	4	7	-117	-1	-1	-128	-7	-9	34	4	1	49
90.1939	0	117	180	49	150	205	30	112	197	86	133	191	30	4	7	-117	0	0	-113	-8	-10	33	4	0	62
90.3168	0	117	179	48	150	204	31	113	196	87	134	190	31	5	7	-118	-1	0	-113	-6	-9	32	4	1	62
90.4397	0	115	180	48	151	204	25	113	197	87	134	190	36	4	7	-120	0	0	-121	-7	-9	32	4	0	56
90.5626	0	116	180	49	150	204	24	112	198	86	134	191	37	4	7	-118	0	0	-120	-6	-10	32	4	0	56
90.6854	0	117	181	49	151	204	27	113	198	88	134	191	33	4	7	-116	-1	-1	-124	-7	-10	33	4	1	52
90.8083	0	116	181	49	150	205	27	113	199	88	134	193	33	4	7	-116	0	-1	-124	-6	-9	32	5	0	53
90.9312	0	115	181	49	151	204	27	113	198	87	134	191	33	4	6	-118	-1	0	-118	-6	-10	33	4	1	59
91.0541	0	116	180	49	150	203	27	113	197	86	134	191	34	5	6	-118	-1	0	-117	-6	-10	33	3	0	59
91.177	0	116	180	49	151	204	27	113	198	87	133	190	34	4	6	-118	-1	-1	-117	-6	-10	33	5	0	59
91.2998	0	116	180	48	149	204	28	113	198	87	133	191	33	4	6	-118	0	0	-125	-6	-10	33	4	1	52
91.4227	0	116	180	48	150	205	27	113	198	88	134	191	34	4	8	-116	-1	0	-125	-6	-9	32	4	0	52
91.5456	0	116	182	48	150	205	31	114	199	89	134	192	29	5	7	-116	-1	0	-128	-6	-10	33	6	0	49
91.6685	0	115	180	49	151	205	31	113	198	88	134	192	29	6	7	-117	0	-1	-113	-6	-10	33	5	0	63
91.7914	0	117	180	48	150	204	27	113	198	87	134	191	33	4	7	-118	0	0	-118	-6	-10	33	4	1	59
91.9142	0	116	180	48	150	205	24	113	199	88	134	191	37	4	8	-118	-1	0	-121	-6	-10	33	4	0	56
92.0371	0	116	181	48	152	205	27	112	198	87	134	192	34	5	6	-117	0	0	-116	-7	-9	33	4	0	60
92.16	0	116	181	48	151	205	27	113	199	88	133	192	33	4	7	-117	0	0	-124	-6	-9	34	4	0	52
92.2829	0	116	181	49	151	205	31	113	200	88	135	193	29	5	7	-117	0	0	-121	-6	-10	34	5	0	56
92.4058	0	116	180	48	151	205	30	112	200	87	134	192	30	4	7	-119	0	0	-114	-6	-11	33	4	1	63
92.5286	0	116	181	49	151	205	27	114	199	87	134	192	33	5	6	-118	0	0	-116	-6	-11	33	4	0	59
92.6515	0	115	180	48	150	205	26	112	198	87	133	191	35	4	7	-118	0	-1	-117	-7	-10	33	4	0	59
92.7744	0	115	181	48	152	204	24	113	199	88	134	193	38	5	7	-117	0	0	-121	-6	-10	33	4	0	57
92.8973	0	116	181	48	150	205	27	113	199	87	133	193	33	4	6	-118	-1	0	-124	-7	-10	34	4	0	53
93.0202	0	116	181	48	152	205	30	113	200	88	134	192	29	4	7	-117	0	0	-121	-6	-9	33	4	0	55
93.143	0	116	181	48	150	204	30	113	197	87	134	192	30	4	8	-119	0	0	-113	-6	-10	33	4	0	62
93.2659	0	116	180	48	151	204	27	114	198	87	133	191	34	4	7	-120	-1	0	-117	-7	-10	33	4	0	59
93.3888	0	116	181	49	150	205	23	113	198	87	133	192	38	5	6	-117	-1	0	-121	-6	-9	33	4	0	56
93.5117	0	116	182	48	151	205	27	113	199	88	134	192	33	5	7	-117	0	-1	-123	-6	-9	33	4	0	52
93.6346	0	116	181	47	150	205	28	113	200	88	133	193	33	5	7	-117	0	-1	-124	-7	-10	33	4	1	53
93.7574	0	116	182	49	151	205	26	114	199	88	134	193	33	4	7	-117	0	-1	-118	-6	-10	33	4	0	60
93.8803	0	116	180	47	151	205	31	113	198	87	133	192	30	4	7	-118	0	-1	-114	-7	-11	34	4	1	62
94.0032	0	116	181	48	150	205	28	113	198	87	134	192	33	5	7	-119	0	0	-116	-6	-10	33	4	1	58
94.1261	0	116	180	47	151	205	27	113	197	87	134	192	34	5	7	-118	0	0	-117	-5	-9	33	5	0	60
94.249	0	115	180	48	151	205	24	112	198	87	134	192	37	4	7	-117	-1	0	-120	-6	-9	33	4	0	57
94.3718	0	116	182	48	151	205	28	113	199	88	135	193	33	4	7	-117	-1	-1	-124	-6	-10	33	4	0	53
94.4947	0	116	181	49	151	205	30	114	198	87	133	192	29	5	7	-117	0	0	-113	-6	-10	33	4	1	63
94.6176	0	116	181	48	151	205	30	114	198	87	134	192	31	4	7	-118	-1	-1	-114	-6	-10	33	4	0	62
94.7405	0	115	181	48	150	205	24	113	198	87	133	192	37	6	7	-119	-1	0	-122	-6	-10	33	3	0	55
94.8634	0	115	181	49	151	205	28	113	198	87	134	192	34	5	6	-118	0	-1	-117	-6	-10	33	4	0	60
94.9862	0	115	182	49	151	206	28	114	199	88	134	192	33	4	7	-117	0	0	-124	-6	-10	33	4	0	52
95.1091	0	116	182	49	150	205	27	114	199	87	134	193	34	5	7	-116	0	0	-125	-6	-10	33	4	0	53
95.232	0	116	181	49	150	205	27	113	199	87	134	192	34	5	7	-118	-1	0	-118	-6	-10	33	4	1	59
95.3549	0	116	181	49	151	205	27	114	198	87	134	193	35	5	7	-118	0	0	-117	-5	-10	33	5	0	59
95.4778	0	116	181	48	151	205	27	113	199	86	133	192	33	5	6	-118	-1	0	-116	-6	-10	32	4	0	59
95.6006	0	116	182	49	150	205	24	114	198	87	134	193	38	5	7	-116	0	-1	-121	-7	-10	33	4	0	56
95.7235	0	116	182	50	151	206	28	114	199	87	134	194	33	5	7	-117	-1	-1	-125	-6	-10	33	4	1	53
95.8464	0	116	182	50	151	205	28	114	200	87	133	194	33	5	7	-116	0	0	-123	-6	-10	32	4	0	52
95.9693	0	116	181	49	151	205	31	114	198	87	134	193	30	5	7	-118	0	0	-113	-6	-10	33	5	0	63
96.0922	0	117	182	49	150	206	28	114	199	87	134	192	33	4	7	-119	-1	0	-117	-5	-10	33	4	1	59
96.215	0	117	182	49	151	206	24	114	199	86	134	194	37	5	8	-117	-1	0	-122	-6	-9	32	3	0	56
96.3379	0	116	182	50	151	207	32	114	199	87	134	194	29	4	7	-117	0	0	-128	-7	-9	32	4	0	48
96.4608	0	117	183	49	151	206	28	114	200	87	135	194	33	5	7	-117	-1	-1	-124	-7	-9	33	4	1	53
96.5837	0	116	182	49	151	206	28	114	200	87	134	193	33	5	8	-118	-1	-1	-117	-6	-10	33	4	0	59
96.7066	0	117	182	49	151	205	27	114	199	86	134	193	33	5	7	-118	0	-1	-118	-7	-10	33	5	1	59
96.8294	0	117	183	49	151	206	28	114	198	86	135	193	33	4	7	-118	0	-1	-116	-6	-9	33	4	0	59
96.9523	0	117	183	48	151	206	28	114	200	87	134	194	33	4	7	-117	0	-1	-124	-6	-9	33	4	0	52
97.0752	0	117	183	50	151	206	32	115	199	87	135	192	29	5	7	-116	-1	-1	-128	-6	-11	33	3	1	49
97.1981	0	116	183	50	151	207	27	114	200	87	134	194	33	5	7	-118	0	0	-125	-6	-10	34	4	0	52
97.321	0	116	182	48	150	206	31	114	199	86	133	193	29	4	7	-118	-1	0	-113	-7	-10	33	5	0	62
97.4438	0	115	182	49	151	205	31	113	198	86	134	193	30	5	7	-119	0	0	-113	-6	-10	33	4	0	63
97.5667	0	117	182	49	151	205	24	113	198	87	134	192	37	5	7	-119	0	0	-121	-6	-10	32	4	0	57
97.6896	0	116	183	49	151	205	28	113	198	86	134	192	33	4	7	-117	0	-1	-124	-7	-10	32	5	0	53
97.8125	0	116	183	50	151	206	32	113	199	86	134	193	29	5	7	-116	0	0	-127	-7	-10	33	4	1	48
97.9354	0	117	183	50	151	205	27	114	198	86	135	192	34	5	6	-117	-1	0	-117	-7	-10	33	3	0	59
98.0582	0	116	181	49	151	204	32	114	197	86	135	192	30	5	7	-119	0	0	-114	-6	-10	33	4	0	63
98.1811	0	116	182	49	150	204	28	114	197	85	134	191	34	4	7	-118	0	0	-117	-6	-10	33	4	0	59
98.304	0	116	182	50	150	204	33	113	197	85	134	190	30	5	7	-117	0	-1	-120	-6	-10	32	4	1	55
98.4269	0	116	182	50	150	204	29	114	198	86	134	191	33	5	7	-118	0	0	-124	-6	-10	33	4	0	52
98.5498	0	115	182	50	151	205	34	114	199	84	134	191	29	5	7	-115	0	-1	-128	-6	-9	32	4	1	48
98.6726	0	116	182	51	151	204	28	113	198	85	134	190	33	5	6	-117	0	0	-125	-6	-10	32	4	0	52
98.7955	0	115	181	49	150	204	29	113	196	85	133	190	34	5	6	-118	0	0	-116	-6	-10	33	4	0	59
98.9184	0	116	182	49	150	203	33	113	197	85	134	190	30	5	6	-117	-1	0	-121	-7	-9	32	4	0	55
99.0413	0	116	182	50	151	204	30	112	197	85	133	189	32	5	7	-118	0	-1	-124	-6	-10	31	4	0	52
99.1642	0	116	182	51	149	204	33	113	197	85	132	190	29	4	7	-117	0	-1	-128	-7	-10	32	5	0	48
99.287	0	115	181	50	149	204	32	113	197	85	134	191	29	5	7	-117	0	-1	-127	-7	-10	32	4	0	48
99.4099	0	116	182	50	150	204	29	113	197	85	133	191	33	5	7	-118	0	0	-117	-6	-9	33	4	1	59
99.5328	0	116	182	49	151	204	25	113	196	85	134	190	36	4	7	-119	-1	0	-121	-6	-10	32	5	0	56
99.6557	0	115	182	49	151	204	33	113	197	85	134	191	28	5	6	-117	0	0	-127	-6	-9	32	3	0	48
99.7786	0	116	182	50	151	204	33	113	197	85	134	191	29	5	6	-117	-1	0	-128	-6	-9	31	3	1	49
99.9014	0	116	182	50	150	204	32	113	198	86	133	191	29	5	7	-116	0	-1	-127	-7	-10	32	4	0	49
100.024	0	116	182	50	150	204	28	114	198	86	133	191	33	4	6	-116	0	0	-123	-7	-10	32	5	1	53
100.147	0	116	181	49	149	204	28	113	197	85	133	191	33	5	7	-117	-1	0	-116	-7	-10	31	4	0	58
100.27	0	117	182	50	150	205	28	112	196	85	134	191	33	5	7	-118	0	0	-124	-6	-9	32	4	0	52
100.393	0	116	182	49	151	204	29	113	198	85	134	190	32	4	7	-118	0	0	-124	-6	-10	32	4	1	52
100.516	0	116	183	50	150	205	33	114	197	86	134	191	29	4	7	-117	0	-1	-128	-7	-9	32	4	1	48
100.639	0	115	183	49	151	205	32	113	199	86	134	191	29	5	7	-117	0	0	-126	-6	-10	33	4	0	49
100.762	0	116	182	50	150	205	31	113	198	86	133	191	29	3	7	-116	-1	0	-120	-6	-10	32	5	0	55
100.884	0	116	183	49	150	204	28	114	197	85	134	191	33	4	7	-117	0	0	-117	-6	-9	33	4	0	59
101.007	0	116	182	49	150	205	25	113	198	87	134	191	37	4	7	-118	0	-1	-120	-6	-10	33	5	0	55
101.13	0	116	182	50	151	205	32	113	198	86	134	192	29	5	7	-117	0	-1	-127	-6	-9	33	4	0	48
101.253	0	116	182	49	151	205	29	113	198	87	133	192	33	4	7	-117	0	0	-123	-6	-9	33	4	0	52
101.376	0	116	182	49	151	206	33	113	199	86	134	193	28	5	8	-116	-1	0	-128	-7	-10	33	4	0	49
101.499	0	116	183	50	151	205	28	113	198	86	135	192	32	4	7	-118	0	0	-124	-7	-10	32	4	1	52
101.622	0	116	182	49	149	205	27	113	198	86	134	191	34	4	6	-117	-1	0	-116	-6	-10	32	4	0	59
101.745	0	116	181	49	151	205	24	114	198	86	134	192	37	4	7	-118	0	-1	-120	-6	-10	33	4	0	55
101.868	0	116	182	49	150	205	25	114	197	86	134	193	38	5	7	-118	0	-1	-121	-6	-10	32	4	0	56
101.99	0	117	182	49	150	206	29	114	199	87	134	192	33	5	7	-117	0	0	-124	-6	-10	31	4	0	52
102.113	0	116	183	49	150	205	32	114	199	87	134	194	29	5	7	-116	0	0	-127	-6	-9	32	4	0	49
102.236	0	116	183	49	151	205	27	114	199	86	133	193	33	5	7	-118	-1	0	-117	-7	-10	32	4	0	59
102.359	0	116	181	49	151	205	28	113	198	87	135	192	34	4	7	-118	0	-1	-118	-6	-9	32	4	1	59
102.482	0	116	182	48	151	205	29	114	199	87	135	192	33	4	8	-117	0	0	-124	-6	-10	32	5	1	52
102.605	0	116	182	50	150	206	32	114	200	87	135	193	29	4	7	-117	-1	-1	-127	-7	-10	32	4	0	48
102.728	0	117	183	49	152	206	29	114	200	87	135	193	33	5	7	-117	0	0	-124	-6	-10	33	4	1	52
102.851	0	116	183	50	151	207	31	113	200	87	134	193	29	4	7	-116	0	0	-129	-6	-11	33	4	0	49
102.973	0	117	182	49	151	205	28	113	199	87	135	193	33	5	7	-118	0	-1	-117	-6	-10	33	4	1	60
103.096	0	116	182	49	151	205	28	113	199	87	134	192	33	4	7	-118	-1	0	-116	-6	-10	33	5	1	59
103.219	0	117	182	49	151	206	25	114	199	88	135	193	37	5	7	-118	0	0	-120	-6	-10	33	4	0	55
103.342	0	116	184	49	151	206	29	113	200	87	135	193	34	5	6	-118	0	0	-124	-7	-9	32	4	0	52
103.465	0	116	183	49	151	207	32	113	200	88	134	194	29	5	7	-117	0	0	-127	-7	-10	32	5	1	49
103.588	0	117	183	50	151	208	31	114	201	87	135	195	29	5	7	-116	0	-1	-127	-7	-10	33	4	0	49
103.711	0	117	183	50	151	206	27	114	200	87	133	194	34	5	7	-118	0	0	-116	-7	-10	32	5	0	59
103.834	0	115	183	49	152	206	24	114	199	87	135	194	37	4	7	-118	-1	0	-121	-6	-10	33	5	0	56
103.956	0	117	183	49	151	206	28	114	199	87	133	194	34	4	7	-118	0	0	-124	-7	-10	32	4	1	52
104.079	0	116	183	49	151	206	27	114	200	88	134	195	34	5	7	-117	0	0	-123	-6	-11	33	4	0	52
104.202	0	117	181	48	151	207	27	114	200	88	135	195	33	5	7	-117	0	0	-124	-7	-9	33	4	1	53
104.325	0	117	183	49	152	206	31	114	201	88	134	194	29	5	7	-118	-1	0	-121	-7	-10	33	4	0	56
104.448	0	116	182	49	151	206	28	113	200	87	135	194	34	4	7	-119	-1	-1	-116	-7	-10	33	4	1	59
104.571	0	117	181	48	151	206	27	113	200	88	135	193	35	5	8	-119	0	-1	-117	-7	-10	33	3	0	60
104.694	0	116	181	49	151	206	24	114	200	87	134	194	38	5	7	-117	0	-1	-120	-7	-10	32	4	0	56
104.817	0	116	182	48	152	206	29	115	200	88	134	193	33	5	6	-118	-1	0	-125	-7	-11	31	4	0	52
104.94	0	117	183	48	151	206	27	114	200	88	135	195	33	5	7	-116	0	0	-123	-7	-10	33	4	0	53
105.062	0	116	182	49	151	205	31	112	200	88	134	193	30	4	7	-118	0	-1	-112	-6	-10	33	4	0	62
105.185	0	116	181	49	151	205	31	114	199	87	135	193	31	4	6	-119	-1	0	-114	-7	-11	33	4	1	62
105.308	0	117	181	48	151	205	27	114	200	87	134	192	34	4	7	-118	0	-1	-117	-5	-10	33	3	1	59
105.431	0	116	181	48	151	205	28	114	199	87	134	193	35	4	7	-117	0	0	-117	-7	-10	33	4	1	59
105.554	0	116	183	48	151	205	28	113	200	87	134	193	34	5	7	-116	0	0	-123	-6	-10	33	4	0	52
105.677	0	115	182	49	151	206	27	114	199	88	134	194	34	4	7	-116	-1	0	-117	-7	-10	31	3	0	60
105.8	0	116	180	48	150	204	31	113	198	87	133	193	31	5	6	-118	-1	-1	-114	-6	-10	33	4	1	62
105.923	0	116	180	48	150	204	27	113	197	87	134	192	35	5	7	-117	0	0	-116	-7	-10	33	5	0	59
106.045	0	116	179	49	151	204	28	113	198	87	134	191	35	4	7	-117	0	0	-117	-6	-10	33	4	0	59
106.168	0	115	179	48	150	205	24	114	198	87	134	191	38	5	7	-117	0	-1	-122	-7	-10	33	3	0	56
106.291	0	116	180	47	151	204	29	113	198	87	134	192	33	5	7	-117	0	0	-124	-6	-10	32	4	0	52
106.414	0	115	181	50	150	203	31	113	199	87	134	192	30	5	7	-115	-1	-1	-128	-6	-10	32	4	0	48
106.537	0	116	180	49	149	204	31	113	197	88	133	192	31	5	7	-118	0	-1	-113	-7	-9	32	4	0	62
106.66	0	116	179	49	149	203	28	113	197	87	132	190	34	4	7	-118	0	0	-117	-7	-10	32	4	0	59
106.783	0	115	179	49	150	202	24	113	196	87	134	191	39	4	6	-118	0	0	-120	-6	-10	31	4	0	56
106.906	0	116	179	48	150	203	32	113	197	88	133	191	30	4	7	-117	0	0	-127	-7	-10	33	4	0	48
107.028	0	115	180	49	150	202	28	114	197	88	133	191	34	4	7	-116	0	0	-124	-7	-10	31	4	0	52
107.151	0	115	180	49	151	203	30	112	198	88	133	192	31	4	7	-117	0	-1	-122	-7	-9	33	4	0	55
107.274	0	114	179	48	150	204	28	112	196	87	133	190	34	5	7	-118	0	-1	-117	-6	-10	33	4	0	59
107.397	0	115	178	49	150	203	27	112	197	87	133	190	34	5	7	-117	-1	0	-117	-6	-10	33	4	0	59
107.52	0	115	179	47	149	203	24	112	197	88	132	190	38	5	6	-118	0	0	-120	-6	-10	32	5	0	56
107.643	0	115	179	48	149	203	24	113	197	87	133	191	38	5	7	-117	-1	0	-121	-6	-10	32	5	0	56
107.766	0	115	179	48	150	202	28	112	198	89	132	191	33	4	7	-116	-1	0	-124	-6	-10	33	3	1	53
107.889	0	114	179	48	149	202	28	112	198	88	133	191	34	5	7	-116	0	-1	-124	-6	-9	32	4	0	52
108.012	0	115	179	48	150	202	28	112	196	88	132	190	35	4	7	-118	0	0	-117	-6	-11	31	5	0	59
108.134	0	116	179	48	150	202	24	112	196	87	132	190	38	5	6	-118	-1	-1	-121	-6	-10	32	5	0	56
108.257	0	115	179	48	149	202	25	112	196	87	132	190	38	5	7	-118	0	0	-120	-6	-10	32	4	0	56
108.38	0	115	179	48	150	203	28	113	198	89	132	190	34	5	7	-116	0	-1	-124	-7	-9	32	4	1	52
108.503	0	115	179	48	149	204	27	113	198	89	133	191	34	5	7	-117	0	-1	-124	-6	-9	32	3	0	53
108.626	0	115	179	49	149	202	27	111	196	87	134	190	35	5	8	-117	0	-1	-117	-6	-10	32	5	0	59
108.749	0	115	178	48	149	202	27	112	197	87	132	189	35	5	6	-117	-1	-1	-117	-6	-10	32	4	0	59
108.872	0	115	178	48	148	202	27	112	195	87	132	189	35	5	7	-119	0	0	-117	-6	-10	32	4	0	59
108.995	0	115	178	47	149	202	28	112	197	87	132	190	34	4	6	-117	0	-1	-124	-5	-10	33	4	0	52
109.117	0	114	178	47	149	202	29	112	198	89	133	190	33	5	7	-117	-1	-1	-125	-6	-9	32	4	1	53
109.24	0	114	179	49	149	202	27	113	197	88	132	191	34	5	7	-116	-1	-1	-124	-7	-10	31	4	0	52
109.363	0	115	179	48	149	202	30	113	196	87	133	190	32	5	6	-117	0	0	-113	-7	-10	31	4	0	62
109.486	0	115	177	47	149	201	28	112	196	86	132	189	35	4	7	-118	0	0	-117	-6	-10	32	5	1	59
109.609	0	115	178	48	150	202	25	112	196	87	132	190	39	4	8	-117	0	-1	-121	-6	-10	32	4	1	55
109.732	0	115	178	47	149	201	27	112	196	88	133	190	35	5	6	-117	0	-1	-123	-7	-10	31	4	1	53
109.855	0	115	179	48	149	203	28	112	196	87	132	190	34	4	8	-116	-1	0	-123	-6	-10	32	4	1	52
109.978	0	115	178	48	150	202	27	112	197	88	133	189	35	5	7	-117	-1	-1	-117	-7	-9	33	4	0	58
110.1	0	115	177	48	149	202	31	112	195	87	132	188	31	4	7	-118	0	0	-114	-7	-10	32	4	0	62
110.223	0	115	178	49	149	202	28	111	195	86	132	188	34	4	7	-118	0	-1	-117	-6	-10	32	5	0	59
110.346	0	115	177	48	150	201	28	112	195	87	133	189	34	4	8	-117	0	0	-124	-6	-9	31	4	0	52
110.469	0	115	178	48	149	202	29	112	196	87	132	190	34	4	7	-117	0	-1	-125	-6	-9	31	4	0	53
110.592	0	115	178	48	150	202	28	112	197	88	132	190	35	4	6	-117	0	0	-125	-7	-10	31	5	0	53
110.715	0	115	178	49	150	202	32	112	195	87	132	189	30	5	6	-117	0	0	-121	-6	-10	32	4	0	55
110.838	0	115	178	48	149	201	31	112	195	87	133	188	31	4	7	-117	0	-1	-113	-6	-10	31	4	0	62
110.961	0	116	177	49	149	201	28	112	196	87	133	189	34	5	6	-119	0	-1	-117	-6	-10	32	4	2	59
111.084	0	114	178	48	149	201	28	112	195	86	133	189	34	4	6	-117	0	0	-125	-6	-9	32	4	1	51
111.206	0	115	177	49	149	202	32	113	195	87	132	189	31	4	6	-116	0	0	-128	-6	-9	32	4	0	48
111.329	0	116	178	48	150	202	28	112	196	88	133	190	34	4	7	-116	-1	0	-123	-6	-10	32	4	0	53
111.452	0	115	178	48	150	202	28	112	195	87	133	189	34	4	7	-119	0	-1	-117	-6	-9	31	4	1	59
111.575	0	115	178	48	150	202	24	113	195	87	132	188	38	4	7	-118	0	0	-121	-6	-9	32	4	0	56
111.698	0	115	178	48	149	201	29	112	195	86	132	189	34	5	7	-118	0	-1	-116	-6	-9	31	4	0	59
111.821	0	115	178	48	150	201	28	113	197	87	133	190	34	4	7	-118	0	0	-124	-7	-10	31	5	0	52
111.944	0	116	178	48	149	202	33	113	197	86	133	190	31	5	7	-116	0	-1	-129	-6	-10	30	4	1	49
112.067	0	116	178	49	149	201	29	112	195	87	132	189	34	4	7	-118	0	0	-125	-6	-10	33	4	0	52
112.189	0	115	178	48	149	201	28	112	195	87	133	189	34	5	7	-117	0	-1	-116	-7	-10	31	4	0	59
112.312	0	115	178	49	150	200	24	112	195	87	133	189	38	4	7	-118	-1	-1	-120	-6	-10	31	4	0	55
112.435	0	116	178	48	149	202	24	112	195	86	133	190	38	4	7	-117	-1	0	-121	-6	-10	31	4	0	56
112.558	0	115	179	48	149	202	28	113	196	88	132	189	34	4	7	-117	0	0	-124	-7	-9	32	4	0	53
112.681	0	116	179	49	149	202	31	113	197	88	132	190	30	4	6	-116	0	0	-128	-6	-10	31	4	0	48
112.804	0	115	178	48	149	201	31	113	195	86	132	189	31	5	7	-118	-1	-1	-114	-6	-10	32	4	0	62
112.927	0	115	178	48	149	201	28	112	195	86	132	189	35	5	7	-117	0	0	-118	-6	-11	32	4	1	58
113.05	0	115	178	48	150	201	28	113	194	87	132	188	34	4	7	-117	-1	0	-117	-6	-10	31	4	0	58
113.172	0	115	177	48	150	201	28	112	194	86	133	188	34	5	7	-118	-1	0	-124	-6	-10	31	4	0	51
113.295	0	115	178	48	149	200	29	112	195	88	132	189	34	4	7	-117	0	-1	-125	-7	-9	31	5	0	52
113.418	0	116	179	49	149	201	28	113	196	87	133	189	34	5	6	-117	0	-1	-125	-7	-10	32	4	0	52
113.541	0	115	178	49	150	201	28	112	194	86	132	189	35	4	7	-117	0	-1	-118	-6	-10	32	4	0	58
113.664	0	115	178	48	150	200	28	112	195	86	133	188	35	5	7	-117	0	0	-117	-6	-10	31	4	0	58
113.787	0	114	177	49	149	200	25	112	195	85	132	188	38	4	7	-117	0	0	-121	-6	-10	31	4	0	56
113.91	0	115	178	48	149	201	24	112	195	86	132	188	39	4	7	-118	-1	-1	-121	-6	-9	31	4	0	57
114.033	0	116	177	48	150	201	33	112	194	87	133	189	30	5	7	-117	0	0	-128	-6	-10	31	4	1	48
114.156	0	115	178	50	149	201	31	112	195	86	132	189	30	4	6	-116	-1	0	-128	-6	-9	31	5	0	47
114.278	0	115	176	49	149	200	28	112	193	85	131	187	35	4	7	-118	0	0	-118	-7	-10	31	3	0	59
114.401	0	114	176	48	149	200	25	112	193	86	132	187	38	4	7	-118	0	0	-121	-6	-10	30	5	1	55
114.524	0	115	177	48	148	200	28	112	194	85	132	188	34	4	7	-116	-1	-1	-125	-6	-9	32	4	0	52
114.647	0	115	177	47	149	200	28	111	194	86	132	188	34	4	7	-117	0	0	-124	-7	-11	32	4	1	51
114.77	0	115	177	48	150	201	32	112	195	87	132	188	30	4	6	-116	0	0	-129	-6	-10	32	4	0	49
114.893	0	115	178	49	150	201	28	112	195	86	133	190	33	3	7	-118	0	-1	-124	-5	-9	31	5	0	52
115.016	0	115	177	48	149	201	28	112	194	85	131	188	34	5	7	-116	0	0	-117	-7	-9	32	4	1	58
115.139	0	114	176	49	149	201	28	112	193	86	133	188	34	5	7	-117	0	0	-124	-6	-10	31	4	0	51
115.261	0	114	176	49	149	200	29	111	194	85	132	188	33	5	7	-118	-1	0	-125	-7	-10	31	5	0	52
115.384	0	115	177	48	149	202	29	111	195	86	133	189	34	4	7	-117	-1	0	-125	-6	-9	30	4	1	53
115.507	0	114	178	48	150	202	32	111	195	86	133	190	29	4	7	-117	0	0	-128	-6	-9	31	4	0	48
115.63	11	114	177	49	150	201	31	111	195	86	133	189	31	5	7	-117	0	0	-113	-7	-10	32	4	1	62
115.753	0	115	177	48	149	202	27	112	194	85	133	188	35	4	7	-118	0	0	-117	-7	-11	31	4	0	59
115.876	0	114	177	48	149	201	24	112	195	86	133	188	38	4	7	-117	0	0	-121	-6	-10	31	4	0	56
115.999	0	114	178	48	149	201	32	112	194	86	133	188	30	5	6	-117	0	0	-128	-7	-10	31	4	0	48
116.122	0	115	178	48	150	202	28	112	195	87	133	190	34	4	7	-115	0	0	-125	-6	-10	32	4	0	52
116.244	0	115	178	49	150	202	32	112	196	86	134	190	30	4	7	-118	0	-1	-122	-7	-9	31	4	0	56
116.367	0	114	177	48	150	201	32	111	194	86	133	189	31	4	6	-118	-1	-1	-114	-6	-9	31	5	0	62
116.49	0	114	177	48	149	200	27	112	193	86	133	188	35	5	7	-117	-1	0	-116	-6	-9	31	5	0	59
116.613	0	115	177	48	149	201	24	112	194	86	133	189	39	5	7	-117	0	0	-120	-6	-9	31	4	0	55
116.736	0	115	177	49	150	202	24	111	195	87	134	189	39	4	7	-117	0	0	-121	-7	-11	30	5	0	57
116.859	0	115	178	47	150	202	28	112	195	88	133	189	35	4	8	-118	0	0	-125	-6	-9	32	4	0	52
116.982	0	115	178	49	150	200	31	112	194	87	134	189	30	5	7	-116	0	0	-114	-7	-10	31	4	1	62
117.105	0	114	177	47	151	201	31	112	193	84	133	188	31	4	6	-117	-1	0	-114	-6	-9	32	3	0	62
117.228	0	115	176	48	150	200	27	112	193	86	133	188	35	3	7	-118	0	-1	-118	-6	-10	31	4	1	59
117.35	0	114	177	48	149	200	25	111	194	86	133	188	38	5	6	-117	0	0	-121	-6	-9	30	4	0	55
117.473	0	115	178	47	150	200	32	112	195	87	132	189	30	4	6	-117	0	0	-128	-7	-9	31	4	0	48
117.596	0	115	177	49	150	201	32	112	195	86	133	189	30	5	6	-117	0	0	-121	-7	-9	31	4	0	56
117.719	0	114	176	48	149	201	27	111	194	85	134	188	35	5	7	-117	0	-1	-119	-6	-10	31	3	1	59
117.842	0	114	177	47	150	200	28	111	193	86	133	188	35	5	6	-117	0	0	-118	-6	-9	30	4	0	59
117.965	0	115	177	49	149	201	32	112	193	85	133	187	31	5	7	-117	-1	-1	-121	-6	-10	29	4	1	55
118.088	0	115	177	48	150	201	29	112	194	86	133	189	34	4	6	-117	0	0	-124	-6	-9	31	4	0	53
118.211	0	115	179	48	149	202	29	113	195	85	134	189	34	5	7	-116	0	0	-125	-7	-9	31	4	0	53
118.333	0	115	178	49	150	202	28	112	194	85	132	189	34	5	7	-116	-1	-1	-124	-7	-10	31	3	0	52
118.456	0	115	178	49	150	201	28	113	194	85	132	188	35	5	7	-117	-1	0	-116	-6	-9	31	4	0	59
118.579	0	115	178	49	151	201	29	112	194	84	133	189	34	4	7	-118	0	-1	-118	-7	-10	31	5	1	59
118.702	0	116	178	48	150	201	29	113	194	85	132	189	34	4	7	-117	0	0	-125	-6	-9	31	4	0	52
118.825	0	114	177	49	149	202	33	112	195	85	133	189	30	4	7	-117	0	-1	-128	-6	-9	31	5	0	48
118.948	0	115	178	49	150	201	32	112	195	86	133	189	30	5	7	-116	0	-1	-128	-6	-10	30	4	0	48
119.071	0	115	178	50	150	201	28	112	195	85	133	188	35	4	7	-117	-1	0	-118	-6	-10	30	4	1	59
119.194	0	115	178	48	150	201	24	112	195	86	133	188	38	4	7	-118	-1	0	-121	-7	-9	31	4	1	55
119.316	0	115	178	49	149	202	29	112	195	85	133	188	33	5	7	-117	0	-1	-124	-7	-10	31	4	0	52
119.439	0	115	179	49	150	202	29	112	195	85	133	189	34	5	7	-118	-1	-1	-124	-7	-9	31	4	0	52
119.562	0	116	179	49	149	203	33	112	195	86	132	189	30	4	6	-116	0	-1	-129	-6	-10	31	4	0	49
119.685	0	115	179	50	150	202	28	113	196	86	133	189	34	4	7	-117	-1	0	-124	-6	-10	31	4	0	52
119.808	0	115	178	49	149	201	27	111	195	85	133	188	35	5	6	-117	0	0	-117	-7	-9	31	4	0	58
119.931	0	116	179	50	150	201	29	112	195	85	132	188	34	4	7	-118	0	0	-125	-6	-10	31	3	1	51
120.054	0	116	180	49	151	201	25	112	196	86	132	188	38	5	7	-118	0	-1	-121	-7	-10	31	4	0	56
120.177	0	116	180	49	150	202	30	113	196	85	133	190	34	5	7	-117	0	0	-124	-6	-9	31	5	1	53
120.3	0	116	180	48	149	201	32	113	197	86	133	190	29	4	7	-116	0	0	-127	-7	-10	32	5	1	48
120.422	0	115	180	50	150	202	28	112	196	84	133	189	34	5	7	-117	0	0	-117	-6	-9	31	4	0	59
120.545	0	116	178	48	149	201	28	112	195	85	132	188	35	5	7	-118	0	0	-117	-6	-9	32	4	0	59
120.668	0	115	178	48	150	200	26	112	195	85	132	188	38	5	7	-117	0	-1	-120	-6	-10	31	4	0	56
120.791	0	116	179	49	150	201	29	112	195	85	133	188	34	4	7	-117	0	0	-124	-7	-9	31	5	0	52
120.914	0	115	179	49	150	202	29	112	196	85	133	189	34	4	7	-117	0	-1	-125	-6	-9	30	5	1	52
121.037	0	115	179	50	150	202	32	113	196	85	133	189	30	4	6	-116	0	0	-129	-7	-9	31	5	0	48
121.16	0	115	178	49	150	201	32	112	195	85	132	188	31	4	7	-117	0	-1	-121	-5	-10	31	4	0	55
121.283	0	115	178	49	150	201	28	113	194	85	133	188	34	5	7	-117	0	-1	-116	-6	-9	31	4	1	58
121.405	0	115	178	48	149	201	29	112	193	85	133	187	33	5	6	-117	0	0	-125	-6	-10	31	4	0	51
121.528	0	115	177	49	148	200	29	112	194	85	132	187	33	4	6	-118	-1	0	-125	-6	-10	31	4	0	52
121.651	0	115	178	49	149	200	33	112	194	85	132	187	29	5	7	-117	-1	-1	-128	-6	-10	31	4	2	49
121.774	0	115	179	49	149	202	32	113	195	85	133	189	30	5	7	-117	0	-1	-129	-6	-9	31	5	0	48
121.897	0	115	177	49	150	200	28	112	194	85	133	187	34	4	7	-117	-1	0	-117	-6	-10	31	4	0	59
122.02	0	114	178	48	150	201	25	112	194	85	133	187	38	5	7	-117	-1	-1	-122	-5	-9	32	5	0	55
122.143	0	114	178	49	150	201	29	112	194	85	132	188	33	5	7	-117	0	0	-124	-6	-10	31	5	0	52
122.266	0	115	178	49	149	201	33	111	194	85	133	188	30	5	7	-118	0	0	-127	-5	-10	31	3	0	48
122.388	0	115	179	49	149	201	29	111	194	85	132	188	33	5	7	-116	0	0	-124	-6	-10	31	4	1	52
122.511	0	115	179	50	150	201	29	111	195	85	133	188	33	4	6	-117	0	0	-124	-6	-8	31	3	1	52
122.634	0	115	178	49	150	200	28	112	194	85	133	188	33	4	7	-117	0	-1	-117	-6	-10	31	4	0	59
122.757	0	114	177	48	149	202	29	111	193	85	132	188	33	4	6	-117	0	0	-124	-6	-10	31	4	1	52
122.88	0	114	178	48	149	201	29	111	193	84	133	187	33	4	7	-119	0	0	-125	-6	-9	31	4	0	52
123.003	0	115	178	49	149	201	29	112	194	85	133	188	33	4	7	-117	-1	0	-124	-6	-8	31	3	0	53
123.126	0	114	178	49	149	201	32	112	194	86	132	189	30	3	7	-116	0	0	-127	-6	-10	31	4	1	49
123.249	0	115	178	50	149	201	28	111	193	85	133	188	34	5	7	-117	0	0	-117	-6	-10	31	4	0	59
123.372	0	115	177	49	149	201	28	111	192	84	132	187	34	5	6	-117	-1	0	-117	-6	-9	31	5	0	59
123.494	0	115	177	48	149	200	28	111	192	85	132	187	33	4	6	-117	0	-1	-125	-6	-9	31	4	0	51
123.617	0	115	178	49	150	200	32	111	192	84	133	187	29	4	7	-117	0	0	-128	-6	-9	30	4	0	48
123.74	0	114	178	48	149	199	28	111	192	85	132	187	32	4	7	-118	0	0	-124	-6	-9	31	4	0	53
123.863	0	114	177	49	148	199	31	111	194	84	131	186	30	4	7	-117	-1	0	-129	-6	-9	31	3	0	49
123.986	0	113	175	49	147	199	27	110	192	85	131	185	33	4	7	-116	0	-1	-125	-6	-9	31	5	0	51
124.109	0	113	175	48	147	198	28	109	191	85	131	184	34	5	6	-116	0	0	-117	-7	-10	31	4	1	58
124.232	0	113	176	48	148	199	28	110	191	85	130	185	34	5	7	-117	0	0	-124	-5	-9	31	3	0	51
124.355	0	114	177	48	150	202	24	111	192	85	133	189	37	5	7	-117	0	0	-121	-6	-10	31	4	0	55
124.477	0	114	177	49	151	204	33	112	193	85	134	190	29	5	6	-118	-1	0	-128	-6	-10	30	4	0	48
124.6	0	114	178	49	152	204	31	112	194	85	134	192	30	4	6	-117	0	-1	-128	-7	-9	30	4	0	48
124.723	0	113	177	49	152	205	28	110	192	85	135	191	34	4	6	-117	0	0	-118	-6	-9	31	5	1	59
124.846	0	114	177	48	152	204	25	111	192	84	135	190	37	5	7	-117	0	0	-121	-6	-9	31	4	0	56
124.969	0	114	177	49	152	204	28	111	192	85	135	189	33	4	7	-116	-2	0	-125	-6	-9	31	4	0	52
125.092	0	114	178	49	153	203	32	111	193	84	134	190	29	4	7	-117	-1	-1	-127	-6	-9	31	4	0	48
125.215	0	115	178	49	152	204	32	112	193	85	134	191	29	5	7	-116	0	0	-129	-6	-10	31	4	0	49
125.338	0	114	178	49	151	205	28	112	193	84	135	191	33	5	7	-117	0	0	-125	-7	-9	31	5	0	52
125.46	0	115	177	49	151	204	28	112	192	84	134	190	34	5	6	-116	-1	0	-117	-6	-9	31	4	0	58
125.583	0	114	178	49	152	204	28	111	193	84	134	190	34	5	6	-116	0	-1	-124	-6	-9	30	5	0	52
125.706	0	114	178	49	151	205	29	111	194	85	134	191	33	4	7	-118	0	-1	-124	-6	-11	31	4	0	52
125.829	0	115	178	49	152	204	32	112	195	84	134	191	30	5	7	-116	0	0	-128	-6	-9	31	5	0	49
125.952	0	115	179	49	152	205	33	112	195	86	134	191	29	5	6	-116	0	0	-128	-6	-10	32	4	0	49
126.075	0	116	178	50	151	204	29	111	193	85	134	190	33	4	7	-116	-1	0	-124	-7	-10	31	4	1	52
126.198	0	116	178	49	151	203	26	112	194	85	134	191	37	4	7	-117	-1	0	-121	-6	-10	31	4	0	55
126.321	0	115	179	49	151	203	28	112	194	85	133	190	34	5	7	-117	0	0	-125	-5	-10	31	4	0	52
126.444	0	115	178	48	151	204	33	113	194	85	134	190	29	4	7	-117	0	-1	-127	-6	-9	31	4	0	48
126.566	0	115	179	49	151	203	33	112	195	86	133	191	30	5	7	-117	-1	-1	-128	-6	-9	30	4	0	48
126.689	0	115	180	51	150	204	32	112	196	86	133	191	30	5	7	-117	-1	0	-128	-6	-10	32	4	1	49
126.812	0	115	179	49	151	203	25	113	195	86	133	190	37	5	8	-117	-1	0	-121	-6	-10	31	4	0	55
126.935	0	115	179	48	150	204	28	112	195	85	133	189	34	5	6	-117	0	-1	-116	-6	-10	30	4	0	58
127.058	0	116	180	49	151	203	29	113	195	86	133	190	33	5	6	-117	0	-1	-124	-6	-10	31	4	0	52
127.181	0	115	179	48	150	203	33	113	195	86	132	190	29	4	7	-117	0	0	-128	-7	-10	31	4	1	48
127.304	0	116	179	49	151	204	33	113	196	87	133	190	29	5	6	-117	0	0	-128	-7	-11	31	3	0	49
127.427	0	115	179	49	150	204	33	112	196	86	133	190	29	4	7	-115	0	0	-127	-6	-9	31	4	0	48
127.549	0	115	179	49	150	203	28	112	196	86	133	189	34	4	7	-117	-1	0	-117	-6	-9	31	5	0	59
127.672	0	116	179	50	150	203	25	112	196	86	133	189	38	3	7	-117	0	0	-121	-7	-10	31	5	1	55
127.795	0	116	180	49	150	203	29	113	196	86	132	190	34	5	7	-117	-1	0	-124	-7	-10	31	4	1	52
127.918	0	115	180	49	150	203	33	113	196	87	133	189	30	4	6	-117	-1	0	-127	-7	-9	32	4	1	48
128.041	0	117	180	49	151	203	32	112	197	87	133	190	30	5	7	-115	-1	0	-128	-6	-10	31	4	1	49
128.164	0	115	180	50	150	204	31	113	197	87	132	188	30	5	7	-118	0	-1	-121	-7	-9	32	4	1	55
128.287	0	116	179	49	150	202	28	113	197	87	133	189	34	5	6	-117	0	-1	-117	-7	-9	31	4	1	59
128.41	0	116	179	49	150	202	29	112	195	86	133	189	34	5	7	-116	-1	0	-124	-7	-10	31	5	1	52
128.532	0	115	180	49	150	203	29	113	197	87	132	190	33	5	6	-117	-1	0	-124	-7	-10	30	4	0	52
128.655	0	115	180	50	150	204	29	113	197	86	133	190	33	4	7	-117	0	0	-124	-6	-10	31	5	0	53
128.778	0	115	180	49	150	204	32	113	197	87	133	190	30	5	7	-116	0	0	-129	-6	-10	32	4	0	48
128.901	0	116	179	49	150	202	28	112	197	88	133	190	33	4	6	-117	0	0	-116	-7	-10	31	4	1	58
129.024	0	115	180	49	149	202	24	112	196	87	133	189	38	5	8	-118	0	0	-121	-6	-9	31	3	0	56
129.147	0	116	179	48	151	202	29	112	197	87	133	190	33	5	7	-117	0	-1	-125	-6	-10	31	4	0	52
129.27	0	115	179	49	150	204	32	113	199	87	133	190	30	5	7	-117	0	0	-128	-7	-10	31	4	0	49
129.393	0	115	181	48	150	204	29	112	198	87	133	190	34	4	8	-116	0	-1	-124	-7	-10	31	4	0	52
129.516	0	115	180	49	150	203	32	114	197	86	133	191	30	4	7	-117	0	0	-121	-7	-10	31	4	0	55
129.638	0	115	180	49	150	203	25	113	195	88	133	189	38	4	6	-117	0	-1	-121	-7	-10	31	3	0	55
129.761	0	115	179	49	150	202	28	113	196	86	133	190	34	5	7	-118	0	-1	-116	-6	-10	31	4	0	60
129.884	0	116	179	49	150	204	29	112	196	87	134	190	34	4	6	-118	0	0	-124	-6	-9	31	4	0	52
130.007	0	116	179	49	150	203	29	112	197	87	133	190	34	4	7	-116	0	0	-125	-7	-9	31	4	0	52
130.13	0	116	180	49	150	204	32	112	198	88	133	191	30	4	7	-116	0	0	-128	-6	-10	31	4	0	49
130.253	0	116	180	49	150	203	28	112	197	87	132	190	35	5	7	-116	-1	0	-116	-6	-10	32	5	1	59
130.376	0	115	179	49	150	203	31	112	197	87	133	189	31	5	6	-118	0	0	-114	-6	-10	32	3	1	62
130.499	0	115	178	49	150	203	25	112	195	87	133	189	37	5	6	-118	-1	-1	-121	-6	-10	31	4	0	56
130.621	0	115	180	49	150	203	29	112	197	87	133	189	34	5	7	-116	0	-1	-125	-6	-9	31	4	1	52
130.744	0	114	180	48	150	203	32	112	197	88	133	190	30	4	7	-116	0	0	-127	-7	-10	32	4	0	48
130.867	0	116	180	49	149	203	29	111	197	88	133	191	33	5	6	-116	0	-1	-124	-6	-9	31	4	0	52
130.99	0	115	179	49	150	203	28	112	197	87	133	189	34	5	6	-118	0	0	-117	-6	-9	31	4	0	59
131.113	0	115	179	48	150	203	28	112	196	87	133	188	34	4	6	-117	0	-1	-118	-6	-9	31	5	0	59
131.236	0	116	179	48	150	203	28	112	197	86	133	190	34	5	6	-118	0	-1	-117	-6	-10	32	4	1	59
131.359	0	114	180	48	150	203	29	113	198	88	132	190	34	5	7	-116	0	0	-124	-6	-10	32	4	0	52
131.482	0	115	181	47	150	203	28	112	198	88	134	190	34	4	7	-116	0	0	-126	-6	-10	31	5	0	52
131.604	0	115	180	49	150	203	28	112	197	87	133	190	33	5	7	-117	-1	-1	-125	-7	-10	32	4	1	53
131.727	0	115	180	49	150	203	31	112	196	87	133	189	31	4	7	-117	0	0	-113	-7	-10	32	4	0	63
131.85	0	115	179	48	150	203	27	112	196	87	134	190	34	4	7	-118	0	0	-117	-6	-9	31	4	1	60
131.973	0	115	179	49	151	203	25	113	197	87	134	190	37	4	6	-117	0	-1	-121	-7	-10	32	4	0	56
132.096	0	115	180	48	150	204	32	114	198	88	133	190	29	5	7	-117	0	0	-128	-7	-10	32	4	1	49
132.219	0	115	180	49	151	204	32	112	198	88	134	191	29	4	6	-116	0	0	-128	-7	-9	32	4	1	49
132.342	0	115	180	49	150	203	27	113	198	87	133	191	33	4	6	-117	0	-1	-117	-6	-10	32	4	0	60
132.465	0	116	179	48	151	203	31	113	197	87	134	189	30	4	7	-119	-1	0	-114	-6	-10	32	3	0	62
132.588	0	115	179	49	151	202	27	112	197	87	133	189	34	5	7	-117	0	0	-117	-6	-9	32	4	0	59
132.71	0	116	180	48	151	203	28	113	198	88	133	190	34	4	7	-117	0	-1	-124	-5	-10	32	4	0	52
132.833	0	115	180	48	150	203	29	113	198	88	133	191	33	4	7	-116	0	0	-125	-6	-9	31	4	0	52
132.956	0	117	180	49	150	203	28	113	199	88	133	190	34	4	7	-116	0	-1	-124	-6	-10	32	4	0	53
133.079	0	116	180	49	151	204	34	113	197	87	134	190	26	5	8	-117	0	0	-117	-6	-10	32	5	0	58
133.202	0	116	179	48	150	203	31	112	197	87	133	189	31	4	6	-118	0	0	-113	-6	-10	32	5	0	62
133.325	0	115	179	48	150	202	28	112	197	88	132	188	34	5	7	-117	-1	0	-119	-6	-9	33	4	0	59
133.448	0	114	180	49	151	203	24	112	198	88	133	189	38	4	8	-116	-1	0	-121	-6	-10	31	4	0	56
133.571	0	115	180	48	151	204	32	113	199	88	134	191	29	5	7	-117	-1	-1	-128	-7	-9	32	4	0	48
133.693	0	116	180	49	151	203	27	112	200	88	133	192	33	4	6	-117	0	0	-125	-5	-10	32	4	0	52
133.816	0	116	180	49	150	203	31	113	198	88	133	190	30	4	7	-118	0	0	-114	-6	-9	32	4	0	62
133.939	0	116	179	48	151	203	27	113	199	88	134	189	34	4	7	-118	0	0	-117	-6	-11	32	3	1	60
134.062	0	116	180	48	149	204	27	113	198	88	134	190	34	5	6	-117	0	0	-116	-6	-9	33	4	0	59
134.185	0	115	180	48	150	204	28	113	199	88	134	190	33	5	7	-116	0	0	-125	-7	-10	32	4	0	52
134.308	0	116	181	48	150	204	28	113	199	89	134	190	33	5	7	-118	-1	-1	-125	-7	-10	32	4	0	53
134.431	0	115	180	50	151	203	27	113	200	88	134	191	33	4	7	-117	0	0	-125	-6	-10	32	5	1	52
134.554	0	116	179	48	151	203	31	113	199	88	134	190	30	5	6	-117	0	0	-113	-7	-10	32	4	0	62
134.676	0	116	180	48	150	203	28	113	198	88	134	190	34	5	6	-118	0	0	-118	-7	-10	33	5	0	60
134.799	0	115	180	49	150	203	24	113	199	87	134	190	38	4	7	-117	0	0	-121	-6	-10	32	4	0	56
134.922	0	116	181	48	151	204	28	113	200	88	134	190	33	4	6	-115	0	0	-125	-6	-10	32	4	1	52
135.045	0	116	181	48	151	204	26	113	199	89	133	191	33	4	7	-116	0	-1	-123	-6	-9	33	5	0	53
135.168	0	116	180	49	151	202	30	113	199	88	133	191	30	4	7	-117	0	0	-114	-7	-10	32	4	0	63
135.291	0	115	179	48	151	203	31	112	197	88	134	190	30	5	7	-118	-1	0	-115	-6	-11	32	4	0	62
135.414	0	115	180	49	151	203	27	112	198	88	133	190	34	5	7	-118	0	0	-117	-7	-10	33	5	1	59
135.537	0	116	180	48	151	203	27	113	199	87	134	191	34	4	7	-118	0	-1	-124	-6	-9	32	4	0	52
135.66	0	115	181	49	150	204	24	112	199	89	134	190	37	5	7	-116	0	0	-121	-6	-11	33	5	0	57
135.782	0	115	181	49	151	204	26	113	199	88	134	191	33	4	7	-117	0	-1	-125	-6	-11	32	4	1	53
135.905	0	115	180	48	150	203	31	113	197	87	134	190	30	5	7	-118	0	0	-113	-5	-10	33	4	0	62
136.028	0	115	179	47	151	203	30	113	197	87	134	189	30	4	7	-118	0	0	-114	-6	-10	32	4	0	61
136.151	0	115	178	48	150	203	28	112	197	88	133	190	34	5	7	-118	0	0	-118	-7	-9	32	4	0	59
136.274	0	115	180	48	151	203	24	112	198	88	133	190	37	5	7	-117	-1	-1	-121	-6	-10	31	4	0	56
136.397	0	115	180	48	150	204	31	113	198	89	134	191	29	4	7	-116	0	0	-128	-6	-10	33	4	0	48
136.52	0	115	179	50	151	203	26	112	197	88	133	191	34	5	6	-117	-1	-1	-117	-7	-10	33	4	0	59
136.643	0	115	179	48	151	202	31	111	197	87	133	189	31	5	6	-118	-1	0	-114	-6	-9	32	4	1	62
136.765	0	115	179	48	150	203	28	112	196	86	133	188	34	5	7	-118	0	0	-118	-6	-10	33	4	0	58
136.888	0	115	179	48	149	203	28	112	197	88	133	189	34	4	7	-117	0	0	-117	-6	-10	32	4	0	60
137.011	0	115	179	49	150	202	28	112	197	87	133	190	34	4	7	-117	0	-1	-125	-6	-10	32	3	0	52
137.134	0	116	179	48	150	203	28	113	198	89	134	190	33	5	7	-117	-1	-1	-125	-6	-10	32	5	0	53
137.257	0	115	180	49	150	204	30	113	197	87	133	189	30	4	7	-118	-1	0	-122	-6	-10	33	4	0	55
137.38	0	115	179	48	150	203	27	112	197	88	133	189	34	4	7	-118	0	-1	-117	-6	-10	32	5	0	58
137.503	0	115	180	49	150	202	27	112	197	87	133	189	34	4	7	-118	-1	0	-118	-6	-10	33	5	0	60
137.626	0	115	179	48	150	203	24	112	196	88	133	190	37	5	7	-118	0	-1	-121	-6	-9	32	5	0	57
137.748	0	115	179	49	150	203	28	113	197	88	133	190	33	5	7	-117	0	0	-125	-6	-9	34	4	1	52
137.871	0	116	180	49	151	203	31	112	198	89	133	190	29	4	6	-116	0	-1	-128	-6	-10	32	4	0	48
137.994	0	116	180	49	150	202	31	112	197	88	133	189	30	5	6	-118	0	-1	-113	-7	-9	33	4	0	62
138.117	0	115	180	47	150	203	24	112	197	88	133	189	37	4	7	-118	0	0	-121	-7	-10	33	4	0	55
138.24	0	115	180	49	151	203	27	113	197	87	133	189	34	5	6	-117	0	0	-117	-7	-10	32	4	1	60
138.363	0	116	180	48	150	203	27	112	197	88	134	190	33	4	6	-117	0	0	-124	-6	-9	33	5	1	52
138.486	0	116	180	48	150	203	27	112	198	88	133	189	33	4	7	-117	0	0	-125	-6	-10	32	4	0	53
138.609	0	114	181	48	150	203	30	112	197	88	133	189	29	4	7	-118	-1	-1	-114	-6	-10	32	4	0	64
138.732	0	115	179	49	150	203	27	113	197	87	133	188	33	4	7	-118	0	-1	-117	-7	-10	33	4	1	59
138.854	0	115	179	49	151	202	31	112	197	88	133	189	30	5	7	-118	0	-1	-114	-6	-10	33	4	0	62
138.977	0	115	179	48	150	203	27	113	197	88	134	189	34	5	8	-117	0	-1	-117	-6	-10	33	4	1	60
139.1	0	116	179	48	150	203	28	112	197	86	133	189	33	5	7	-117	0	0	-126	-6	-10	31	4	0	53
139.223	0	114	180	49	149	203	27	113	197	87	133	189	32	4	7	-116	-1	0	-125	-6	-10	33	3	0	53
139.346	0	115	179	49	150	202	30	112	196	86	133	188	31	5	7	-118	0	-1	-113	-6	-10	32	4	0	63
139.469	0	116	178	48	151	203	30	112	195	86	133	188	31	4	7	-119	0	-1	-114	-7	-10	32	4	0	62
139.592	0	116	178	49	150	202	24	112	196	86	134	188	37	4	7	-118	0	-1	-122	-6	-10	31	5	0	56
139.715	0	116	179	49	151	202	27	111	195	87	133	188	33	5	6	-118	-1	-1	-117	-6	-10	32	5	0	59
139.837	0	115	179	49	150	203	28	113	196	87	132	189	33	4	7	-117	0	-1	-124	-6	-9	32	5	0	52
139.96	0	116	180	50	150	203	27	112	196	86	132	189	33	5	7	-118	-1	0	-118	-7	-9	32	4	0	59
140.083	0	115	179	49	149	202	31	112	195	86	133	187	30	4	7	-118	0	0	-114	-6	-9	32	4	0	62
140.206	0	115	179	49	149	202	27	112	195	86	133	187	33	5	6	-118	-1	-1	-117	-6	-10	32	4	1	59
140.329	0	115	179	49	150	202	29	112	196	86	133	188	32	5	7	-117	-1	0	-125	-7	-9	32	5	0	52
140.452	0	115	179	48	150	203	25	111	196	86	132	188	37	5	7	-118	0	0	-121	-6	-10	31	5	0	56
140.575	0	115	179	49	150	202	28	112	197	86	133	189	33	4	6	-118	0	-1	-124	-7	-10	32	4	1	52
140.698	0	115	179	50	150	203	35	112	196	86	134	188	25	5	5	-116	-1	0	-116	-6	-9	33	4	0	59
140.82	0	114	178	49	150	202	31	112	195	86	132	188	30	4	6	-119	-1	0	-113	-6	-10	32	4	1	63
140.943	0	115	180	49	150	202	27	112	196	85	133	189	33	5	7	-118	-1	0	-118	-6	-10	32	4	0	59
141.066	0	115	180	50	150	203	28	111	196	85	134	189	32	5	7	-117	0	0	-125	-6	-9	31	4	0	52
141.189	0	116	179	50	150	202	32	112	197	86	132	190	29	5	6	-116	-1	0	-128	-7	-9	32	4	1	48
141.312	0	115	181	49	149	203	27	113	197	87	133	189	32	4	7	-116	-1	-1	-124	-7	-11	32	5	0	53
141.435	0	116	180	49	149	202	27	112	195	86	133	188	33	5	7	-118	0	0	-118	-7	-9	32	4	0	59
141.558	0	115	179	48	150	202	27	113	195	85	133	188	33	4	7	-118	0	0	-117	-6	-10	32	4	0	59
141.681	0	114	179	48	150	202	28	112	194	86	133	188	32	4	7	-118	0	0	-117	-7	-10	32	4	0	59
141.804	0	115	180	49	150	202	28	112	197	85	133	188	32	4	6	-117	0	-1	-124	-6	-10	31	5	0	52
141.926	0	115	181	49	150	203	28	113	197	86	133	188	31	5	6	-118	-1	0	-125	-6	-9	32	5	0	53
142.049	0	116	180	50	150	203	27	112	197	86	133	190	31	5	7	-116	0	0	-124	-7	-10	32	4	0	53
142.172	0	115	180	49	150	202	30	112	195	85	134	188	29	4	7	-117	-1	0	-114	-6	-10	32	4	0	62
142.295	0	115	180	48	150	202	30	112	194	84	133	189	30	5	7	-119	0	0	-114	-7	-10	33	4	0	62
142.418	0	115	179	48	150	203	24	113	195	85	133	188	37	5	7	-118	0	0	-121	-6	-10	32	4	0	55
142.541	0	116	181	49	149	203	33	113	195	85	133	190	28	4	7	-117	0	-1	-128	-6	-9	31	4	0	48
142.664	0	116	180	49	151	203	32	113	197	86	134	189	28	4	6	-117	0	0	-129	-6	-10	32	4	0	47
142.787	0	116	181	51	150	203	27	113	196	86	134	189	33	5	7	-117	-1	0	-117	-7	-10	32	4	0	60
142.909	0	115	181	48	150	202	31	112	196	86	134	188	30	4	6	-117	0	-1	-114	-7	-9	33	4	0	62
143.032	0	115	181	49	151	203	27	112	195	86	133	187	33	5	7	-118	0	0	-117	-6	-10	32	4	0	58
143.155	0	114	180	50	150	202	29	112	194	85	132	188	32	5	7	-117	0	0	-125	-7	-9	31	4	0	51
143.278	0	115	181	49	150	202	28	113	196	85	134	189	32	4	6	-116	0	0	-125	-6	-10	32	4	0	52
143.401	0	115	181	49	150	203	28	112	196	86	133	189	32	4	7	-118	-1	0	-126	-6	-10	32	5	0	53
143.524	0	114	180	50	150	202	31	113	196	85	133	188	28	4	6	-115	-1	0	-121	-6	-10	32	4	0	55
143.647	0	115	180	49	150	202	30	112	195	85	134	188	29	4	6	-117	0	-1	-114	-6	-10	33	4	0	62
143.77	0	116	180	48	149	202	27	112	196	85	133	188	33	5	6	-118	0	0	-118	-5	-10	32	4	0	59
143.892	0	115	180	49	150	203	24	113	196	85	132	189	37	5	7	-117	-1	-1	-122	-7	-10	31	4	0	56
144.015	0	116	181	50	151	203	32	113	196	86	133	189	29	4	7	-116	-1	0	-127	-6	-9	33	4	0	48
144.138	0	115	180	49	150	204	28	113	197	86	133	190	32	5	7	-115	-1	-1	-124	-7	-9	32	4	0	53
144.261	0	115	180	50	150	203	26	112	196	85	133	190	32	4	7	-118	0	0	-118	-7	-10	32	4	0	59
144.384	0	115	180	49	149	203	27	113	196	87	132	189	32	4	7	-118	-1	0	-118	-6	-11	33	4	1	59
144.507	0	115	179	49	151	203	27	113	196	86	133	189	33	5	7	-118	-1	0	-117	-6	-9	32	5	0	59
144.63	0	116	181	48	150	203	28	113	197	87	133	190	33	4	7	-117	0	-1	-125	-6	-9	33	4	0	52
144.753	0	116	181	48	150	204	27	113	198	87	133	190	32	4	7	-117	-1	0	-125	-5	-10	32	4	0	53
144.876	0	115	180	49	150	204	27	113	197	86	133	190	32	4	6	-118	0	0	-125	-6	-10	33	5	1	52
144.998	0	116	180	49	150	202	27	112	196	85	133	189	33	5	7	-117	0	0	-116	-7	-10	33	4	0	59
145.121	0	115	181	48	150	204	27	112	196	86	134	190	33	4	6	-119	-1	0	-117	-7	-10	32	5	0	60
145.244	0	115	181	48	150	204	23	113	197	86	133	190	37	4	7	-118	0	0	-121	-7	-10	33	4	1	57
145.367	0	116	181	49	150	204	27	113	197	86	133	191	32	4	7	-118	-1	0	-124	-6	-9	32	4	0	53
145.49	0	116	181	50	150	205	30	113	197	86	133	191	28	5	7	-116	-1	0	-121	-6	-10	32	4	0	55
145.613	0	115	180	48	150	204	30	113	196	86	133	191	29	4	6	-118	0	0	-114	-6	-10	33	4	0	62
145.736	0	116	180	48	149	203	27	114	196	86	134	191	33	4	8	-119	0	0	-118	-6	-10	33	4	0	59
145.859	0	116	180	49	150	204	27	113	197	85	132	190	33	5	7	-118	0	0	-117	-7	-10	33	4	0	59
145.981	0	116	181	48	151	204	28	113	197	86	134	192	33	5	6	-117	0	0	-124	-7	-10	33	4	0	52
146.104	0	115	182	50	151	205	27	113	198	86	133	192	33	5	7	-116	0	0	-125	-7	-10	32	4	0	53
146.227	0	116	180	50	149	205	30	112	197	86	134	191	30	4	7	-118	0	-1	-115	-7	-10	32	4	1	63
146.35	0	116	180	49	151	204	27	113	196	86	134	191	33	5	6	-118	0	0	-116	-7	-10	33	4	0	59
146.473	0	116	181	49	150	205	28	113	196	86	134	191	33	5	7	-118	-1	0	-117	-6	-10	32	4	0	59
146.596	0	115	182	49	150	204	25	114	197	86	134	192	38	4	7	-117	-1	-1	-121	-6	-10	32	4	0	56
146.719	0	116	181	49	151	205	28	113	199	86	133	192	33	5	7	-117	-1	-1	-125	-6	-10	32	4	0	53
146.842	0	116	181	50	150	204	35	113	197	85	133	191	26	5	6	-117	-1	0	-117	-7	-9	33	5	0	59
146.964	0	116	181	49	150	203	31	113	196	85	134	189	31	5	7	-118	0	0	-113	-6	-10	32	4	0	62
147.087	0	117	181	49	151	205	28	113	196	86	134	191	33	4	8	-119	-1	0	-118	-6	-10	32	4	0	59
147.21	0	116	181	49	151	205	24	112	197	85	134	191	37	5	7	-118	0	0	-121	-6	-10	32	4	0	55
147.333	0	116	183	49	152	205	32	114	198	86	134	192	28	4	7	-118	-1	0	-128	-6	-10	32	4	0	48
147.456	0	116	182	50	152	206	31	114	199	86	135	193	29	4	7	-117	0	0	-121	-6	-10	32	5	1	55
147.579	0	116	181	50	151	205	28	113	197	85	134	192	34	5	6	-118	-1	0	-117	-6	-10	32	4	0	59
147.702	0	115	182	49	151	206	24	113	197	86	134	192	37	4	7	-118	0	-1	-121	-7	-10	32	4	0	56
147.825	0	117	182	49	152	205	32	113	198	86	134	191	30	4	7	-117	0	0	-120	-6	-9	32	4	0	55
147.948	0	116	182	51	151	205	29	114	197	86	135	192	33	4	7	-118	-1	-1	-124	-6	-10	31	4	0	53
148.07	0	117	183	51	152	205	32	113	199	84	134	192	29	4	7	-117	-1	0	-128	-6	-10	31	5	0	49
148.193	0	116	181	50	152	205	25	113	198	85	135	191	37	5	7	-117	-1	0	-120	-7	-10	31	5	0	55
148.316	0	116	182	50	151	205	28	114	198	86	134	191	34	5	7	-117	-1	-1	-116	-7	-9	31	4	0	58
148.439	0	117	182	50	151	203	29	114	198	86	134	191	33	4	7	-117	-1	-1	-124	-6	-10	32	4	0	52
148.562	0	116	182	51	151	205	32	114	198	85	135	191	30	5	7	-118	-1	0	-129	-6	-10	32	4	0	49
148.685	0	116	183	50	151	205	34	114	199	86	135	192	28	4	7	-117	0	0	-128	-6	-9	31	5	0	48
148.808	0	115	182	51	151	204	29	112	198	86	133	192	33	5	7	-117	0	-1	-123	-6	-10	31	4	0	51
148.931	0	116	182	50	151	204	32	113	197	85	134	190	30	4	7	-118	0	-1	-114	-7	-9	31	5	0	61
149.053	0	116	181	49	152	204	25	113	196	85	134	191	37	5	7	-118	0	-1	-121	-7	-9	31	4	0	55
149.176	0	116	182	50	150	203	30	112	198	85	134	189	33	5	7	-116	0	-1	-123	-6	-10	31	4	1	52
149.299	0	116	181	50	150	204	33	113	198	86	134	191	30	5	7	-117	0	-1	-127	-6	-10	31	4	0	47
149.422	0	117	181	51	151	204	32	113	198	85	133	191	29	4	7	-116	-1	0	-128	-6	-10	30	4	0	49
149.545	0	115	181	51	150	203	29	112	196	84	133	189	34	4	7	-117	0	-1	-118	-6	-10	31	4	0	58
149.668	0	116	181	49	149	202	28	112	195	84	133	189	34	5	7	-117	0	0	-116	-7	-9	31	4	0	58
149.791	0	115	180	51	149	201	33	112	195	85	133	188	30	5	7	-117	0	0	-120	-6	-10	31	4	1	54
149.914	0	115	180	50	150	202	29	113	196	85	132	187	33	5	6	-117	0	0	-124	-7	-10	30	5	0	52
150.036	0	115	181	50	149	202	34	112	196	85	133	187	29	4	7	-116	0	0	-129	-5	-9	31	4	1	48
150.159	0	115	181	50	150	201	32	111	196	85	133	188	29	4	7	-116	0	0	-127	-6	-9	31	5	1	48
150.282	0	115	180	50	150	201	33	112	194	84	132	187	30	4	7	-116	0	0	-120	-7	-9	31	4	0	54
150.405	0	116	180	50	149	200	29	112	194	83	132	187	33	5	7	-117	0	0	-124	-7	-9	32	4	0	51
150.528	0	116	179	49	148	200	30	112	194	84	132	186	34	4	7	-117	0	0	-125	-6	-9	30	4	0	53
150.651	0	115	179	50	150	200	33	112	195	84	133	186	29	4	7	-116	0	-1	-128	-6	-10	30	4	0	48
150.774	0	115	179	50	150	200	32	112	194	85	132	187	30	4	7	-117	-1	0	-127	-6	-10	31	4	0	48
150.897	0	115	178	50	149	200	33	112	194	85	132	187	30	4	6	-116	-1	0	-128	-7	-9	31	5	1	47
151.02	0	115	179	48	149	200	29	112	193	84	131	185	34	5	7	-117	0	-1	-124	-6	-9	31	4	0	51
151.142	1	114	178	50	149	200	33	112	193	84	131	185	30	4	6	-116	-1	0	-127	-7	-9	30	4	0	47
151.265	0	114	178	49	148	199	33	112	193	85	131	186	29	4	6	-117	-1	0	-127	-6	-10	30	4	1	48
151.388	0	114	179	49	148	200	34	112	193	85	132	186	29	4	7	-117	0	0	-127	-6	-10	30	4	0	49
151.511	0	115	178	50	150	201	32	111	194	85	133	187	29	5	7	-117	0	0	-128	-6	-10	31	4	0	49
151.634	0	115	178	50	150	201	28	111	194	84	133	187	33	4	7	-115	-1	0	-123	-6	-9	31	4	0	51
151.757	0	114	177	49	150	201	29	112	193	84	132	185	33	5	7	-116	-1	-1	-124	-6	-9	30	5	0	51
151.88	0	114	177	49	149	200	33	111	194	84	131	185	29	4	7	-117	0	0	-129	-5	-10	31	5	1	48
152.003	0	115	177	50	148	200	33	111	193	84	132	187	30	5	6	-117	0	0	-128	-6	-9	30	5	1	48
152.125	0	114	178	49	149	200	32	111	194	85	132	186	30	4	7	-116	-1	0	-128	-6	-10	31	4	0	49
152.248	0	114	179	50	149	201	33	112	194	84	131	187	29	5	8	-116	0	-1	-128	-6	-9	31	4	1	49
152.371	0	114	178	50	149	200	28	112	193	84	131	186	34	4	6	-117	0	0	-116	-6	-9	31	3	0	59
152.494	0	114	177	50	149	200	30	111	193	84	131	186	33	4	6	-117	0	-1	-124	-5	-9	31	4	0	50
152.617	0	114	178	49	149	200	33	112	193	84	131	186	29	5	7	-117	0	0	-127	-6	-9	30	5	0	48
152.74	0	115	178	49	149	201	33	111	193	85	132	186	29	4	6	-116	0	-1	-128	-7	-10	31	4	0	49
152.863	0	115	178	48	148	200	33	112	194	86	131	187	29	4	6	-118	0	0	-128	-6	-9	31	4	0	48
152.986	0	114	179	50	149	201	29	111	194	86	132	186	33	6	7	-116	0	0	-124	-6	-9	31	4	0	53
153.108	0	115	178	49	148	200	32	112	193	85	132	187	30	5	6	-116	0	-1	-120	-7	-10	31	5	0	54
153.231	0	114	178	49	149	200	29	112	194	85	131	186	33	5	6	-116	0	0	-124	-6	-10	31	4	0	51
153.354	0	115	178	49	148	200	33	112	194	85	132	186	30	5	7	-117	0	-1	-129	-6	-10	30	5	0	48
153.477	0	115	178	49	149	201	32	111	194	85	132	187	30	4	7	-117	-1	0	-128	-6	-9	31	3	0	48
153.6	0	115	179	48	150	201	33	112	195	86	132	188	30	5	7	-117	-1	-1	-127	-6	-10	31	4	0	49
153.723	0	114	179	50	149	201	32	112	195	86	132	188	30	4	6	-116	0	0	-128	-7	-10	31	4	1	48
153.846	0	115	178	49	149	200	25	111	194	86	132	187	37	4	6	-117	-1	-1	-121	-6	-10	31	3	1	56
153.969	0	115	180	49	149	201	28	113	194	86	132	188	34	4	7	-116	-1	-1	-124	-6	-9	31	3	0	52
154.092	0	115	179	49	149	202	33	112	194	86	132	189	30	4	6	-117	-1	0	-127	-6	-10	32	4	0	48
154.214	0	115	180	48	149	202	33	112	196	87	132	188	30	5	7	-115	0	-1	-127	-6	-10	31	4	0	49
154.337	0	115	180	48	150	202	32	113	195	86	132	189	30	5	7	-117	-1	-1	-128	-6	-9	31	4	0	49
154.46	0	115	179	49	150	202	27	112	196	86	132	189	33	5	7	-115	0	-1	-124	-6	-9	31	4	0	52
154.583	0	115	179	48	151	202	28	112	196	87	133	189	34	5	7	-116	0	0	-116	-6	-10	31	5	1	59
154.706	0	115	179	48	150	201	25	112	196	86	132	190	37	4	6	-117	0	-1	-120	-6	-10	30	4	0	56
154.829	0	116	180	48	149	202	29	113	197	87	133	189	34	4	6	-117	-1	-1	-125	-6	-9	31	4	1	51
154.952	0	115	180	48	150	202	33	112	197	88	132	190	30	4	7	-117	-1	-1	-128	-6	-10	32	3	1	49
155.075	0	116	181	48	149	202	31	112	198	88	132	191	30	4	7	-116	-1	0	-127	-7	-10	32	4	0	49
155.197	0	116	180	50	150	202	28	113	197	87	134	190	34	5	6	-116	0	0	-117	-6	-9	31	4	0	60
155.32	0	116	179	49	150	202	25	113	197	86	133	188	38	6	6	-118	-1	0	-121	-7	-10	31	4	0	55
155.443	0	115	180	49	150	202	28	113	197	88	133	190	35	5	7	-117	0	0	-117	-6	-9	33	4	1	59
155.566	0	116	179	49	150	202	28	112	197	88	133	190	35	5	7	-117	0	0	-124	-5	-9	32	4	0	52
155.689	0	115	180	48	149	202	28	113	198	88	134	191	35	4	7	-116	-1	0	-125	-6	-10	32	3	0	53
155.812	0	115	181	47	150	203	29	113	199	89	133	191	34	5	7	-115	-1	0	-124	-7	-10	32	4	1	54
155.935	0	115	180	49	150	203	27	113	199	88	134	191	34	5	7	-116	0	0	-124	-7	-10	32	4	0	53
156.058	0	116	179	48	150	202	30	112	197	87	133	191	32	5	7	-117	0	0	-113	-6	-10	32	5	0	62
156.18	0	116	180	48	150	202	28	112	197	87	133	190	35	3	6	-119	-1	-1	-118	-6	-10	32	4	0	59
156.303	0	115	179	48	151	202	25	112	197	88	133	192	38	4	7	-117	-1	-1	-121	-7	-9	32	4	0	56
156.426	0	115	179	47	150	204	24	112	198	88	133	192	39	4	7	-116	-1	-1	-120	-6	-9	32	3	0	57
156.549	0	116	180	47	151	204	27	112	198	89	133	192	34	5	7	-117	0	-1	-124	-7	-10	33	4	0	53
156.672	0	115	181	48	150	203	27	113	199	88	133	192	35	4	8	-116	0	0	-117	-7	-10	33	4	1	60
156.795	0	116	180	47	150	203	30	113	198	89	133	191	32	5	7	-118	0	0	-114	-6	-10	33	3	0	63
156.918	0	116	180	48	151	204	27	113	198	89	134	191	34	4	7	-117	0	-1	-117	-7	-11	33	4	0	59
157.041	0	115	181	48	151	204	23	112	198	88	134	192	39	4	7	-117	0	-1	-121	-6	-10	33	4	0	56
157.164	0	116	181	48	151	205	23	113	199	89	134	193	38	5	7	-117	-1	0	-121	-6	-10	33	4	0	58
157.286	0	115	182	47	151	205	26	114	200	89	133	194	34	4	6	-118	0	0	-125	-6	-10	33	4	0	54
157.409	0	116	181	49	151	204	29	114	199	89	134	194	30	4	7	-116	0	0	-113	-6	-9	33	4	0	63
157.532	0	116	180	47	151	205	30	113	199	89	134	193	31	4	7	-118	0	-1	-114	-6	-10	33	4	0	63
157.655	0	116	180	47	151	206	26	112	199	89	134	193	35	4	6	-118	0	0	-118	-6	-10	34	4	0	60
157.778	0	115	180	47	151	205	27	113	200	89	135	193	35	5	7	-118	0	0	-118	-6	-10	33	4	0	61
157.901	0	115	181	47	151	205	26	114	200	90	135	195	34	4	7	-117	0	-1	-116	-6	-11	33	5	0	61
158.024	0	116	181	47	152	206	26	114	202	90	134	195	34	5	7	-117	-1	0	-125	-7	-10	34	5	0	53
158.147	0	115	181	48	152	207	29	114	200	88	135	194	31	4	7	-118	0	0	-114	-7	-10	34	4	0	64
158.269	0	116	181	47	151	204	30	113	199	89	135	194	31	4	8	-118	0	-1	-114	-6	-10	34	4	0	63
158.392	0	116	181	47	152	205	29	113	199	89	135	195	31	5	7	-118	-1	-1	-114	-6	-9	33	4	0	63
158.515	0	116	181	46	152	205	29	114	200	89	135	195	31	5	7	-117	0	0	-114	-6	-10	32	4	0	64
158.638	0	116	181	47	152	206	22	113	200	89	136	195	38	4	7	-118	-1	0	-121	-7	-10	33	4	1	57
158.761	0	115	181	46	152	206	21	112	200	90	136	196	38	5	8	-118	0	0	-121	-6	-10	34	3	1	58
158.884	0	116	181	48	152	207	29	114	201	88	135	194	31	5	7	-118	0	0	-113	-6	-10	34	4	0	63
159.007	0	116	181	47	152	205	30	113	199	89	136	195	32	4	7	-119	0	0	-114	-7	-10	34	4	0	63
159.13	0	116	180	46	152	206	30	113	200	89	134	195	31	4	7	-119	0	0	-115	-6	-10	33	4	0	64
159.252	0	116	182	48	151	207	26	112	200	89	136	195	35	4	7	-117	0	0	-118	-6	-11	34	4	0	60
159.375	0	116	181	47	152	207	26	113	201	89	135	195	35	4	6	-118	0	0	-117	-7	-9	33	4	0	61
159.498	0	116	182	47	152	207	25	113	201	89	135	196	35	4	7	-118	0	-1	-118	-6	-10	34	4	0	61
159.621	0	116	181	48	151	206	29	112	200	89	135	196	30	4	7	-118	-1	0	-114	-7	-10	34	5	0	63
159.744	0	116	181	46	152	205	29	113	199	90	134	194	32	5	7	-118	-1	0	-113	-7	-9	34	4	0	63
159.867	0	115	179	46	150	206	28	113	199	90	135	195	31	5	7	-118	-1	0	-113	-6	-10	34	4	0	63
159.99	0	116	181	46	152	206	26	113	200	89	135	196	35	4	7	-118	0	0	-118	-6	-11	33	4	1	61
160.113	0	116	182	47	152	207	22	113	200	90	136	196	38	4	7	-119	-1	0	-122	-6	-10	33	4	0	58
160.236	0	115	182	47	151	208	28	113	200	90	135	196	31	5	7	-118	-1	0	-113	-7	-10	33	4	1	64
[truncated: 1,451 more rows]

## Sheet: Add_info
Time	Marker	Accel_x	Accel_y	Accel_z	Gyro_x	Gyro_y	Gyro_z	Magnet_x	Magnet_y	Magnet_z	battery		ld_gain	pd_gain
[truncated: 2,754 more rows]
