# Supplementary material for: Charitable crowdfunding donation-intention estimation depending on emotional project images using fNIRS-based functional connectivity
Source: PLoS One. 2024 May 8;19(5):e0303144. doi: 10.1371/journal.pone.0303144 (PMC11078340; doi:10.1371/journal.pone.0303144)
Supplement: S1 File — (ZIP) [file pone.0303144.s001.zip › Some donation dataset/negative/subject42.xlsx]

## Sheet: D780
	SNR :	50	55	60	55	50	52	47	51	52	47	62	42	54	51	51
Time	Marker	ch1	ch2	ch3	ch4	ch5	ch6	ch7	ch8	ch9	ch10	ch11	ch12	ch13	ch14	ch15
0.24576	0	664	417	435	191	236	216	309	419	182	179	293	269	312	476	605
0.36864	0	664	417	435	191	236	216	309	419	182	179	293	269	312	476	605
0.49152	0	673	443	449	189	233	226	307	425	193	183	301	277	312	485	610
0.6144	0	672	458	465	188	229	225	304	426	195	180	298	271	313	496	609
0.73728	0	670	465	473	187	228	224	304	428	197	178	297	274	314	495	611
0.86016	0	671	467	475	188	228	223	303	430	199	178	297	283	313	493	610
0.98304	0	668	466	475	188	228	225	301	428	200	178	297	278	314	488	607
1.10592	0	674	468	477	188	228	225	301	428	200	176	298	266	315	494	608
1.2288	0	674	466	479	187	228	226	305	433	201	177	298	269	315	497	613
1.35168	0	672	462	476	186	224	224	302	429	201	175	297	283	312	493	611
1.47456	0	669	460	474	186	225	223	300	427	200	174	296	284	313	491	608
1.59744	0	675	461	474	186	225	224	301	428	200	175	297	264	313	491	607
1.72032	0	672	461	476	186	225	224	302	430	201	176	297	267	313	494	615
1.8432	0	670	463	480	186	226	224	305	432	202	177	297	281	315	492	614
1.96608	0	673	464	480	188	228	225	305	431	202	178	298	285	315	491	610
2.08896	0	673	462	478	185	225	224	302	429	201	176	297	265	313	495	608
2.21184	0	671	460	474	186	223	222	303	430	199	176	297	267	313	495	615
2.33472	0	669	460	476	186	225	224	302	430	202	175	297	282	314	491	614
2.4576	0	669	460	477	186	224	224	302	428	202	176	298	283	314	490	611
2.58048	0	676	464	478	187	226	226	304	431	202	177	298	264	315	496	613
2.70336	0	677	465	481	187	226	225	306	434	202	178	298	268	315	495	619
2.82624	0	673	461	476	186	225	223	304	431	202	175	298	286	314	490	618
2.94912	0	673	459	477	186	225	224	303	428	202	176	297	286	313	490	613
3.072	0	678	461	477	186	225	224	302	429	201	176	298	266	313	496	614
3.19488	0	675	463	477	185	225	225	304	432	201	178	297	269	315	496	620
3.31776	0	676	463	480	187	227	225	306	434	202	178	299	287	315	491	619
3.44064	0	677	465	480	188	226	226	306	432	203	178	300	287	315	493	615
3.56352	0	677	460	475	186	224	224	303	429	202	175	297	268	314	496	614
3.6864	0	676	461	476	186	224	222	303	433	200	177	297	270	314	494	620
3.80928	0	673	460	477	186	225	224	304	431	202	176	298	283	313	493	619
3.93216	0	676	460	478	187	226	224	305	430	202	176	299	288	315	491	615
4.05504	0	680	464	480	187	226	225	306	432	201	178	300	265	316	495	615
4.17792	0	681	463	480	188	227	227	308	436	202	179	299	271	316	495	621
4.3008	0	675	460	476	187	224	222	303	432	201	177	298	285	314	490	619
4.42368	0	676	458	477	185	223	223	303	428	202	175	297	287	314	490	615
4.54656	0	679	461	477	185	225	225	303	429	201	177	298	266	315	495	615
4.66944	0	678	462	478	186	225	225	306	432	201	176	299	269	315	494	618
4.79232	0	677	463	480	186	226	225	307	434	203	178	299	286	316	490	620
4.9152	0	679	464	481	186	227	226	307	433	201	178	300	287	316	492	618
5.03808	0	679	460	477	186	223	225	304	430	201	177	297	266	314	495	616
5.16096	0	678	461	477	185	224	222	304	433	200	177	298	268	313	494	621
5.28384	0	676	460	476	186	224	224	304	431	202	177	298	286	314	489	621
5.40672	0	678	460	478	186	225	225	304	431	203	177	299	287	315	491	617
5.5296	0	683	463	480	187	225	226	306	433	202	178	299	266	316	495	618
5.65248	0	682	464	481	187	227	226	308	436	202	179	300	270	317	496	620
5.77536	0	675	462	478	186	225	225	306	435	200	178	299	286	315	489	617
5.89824	0	676	459	478	186	224	224	304	431	200	177	298	287	313	491	615
6.02112	0	680	461	477	185	225	224	305	431	202	177	298	265	315	495	616
6.144	0	678	461	478	186	225	225	307	434	202	178	298	271	315	493	618
6.26688	0	679	463	479	186	226	226	308	435	203	179	301	286	316	490	623
6.38976	0	682	465	481	187	228	227	308	435	204	179	300	288	316	492	620
6.51264	0	684	462	477	185	224	225	304	432	203	178	298	265	314	495	619
6.63552	0	680	462	477	186	224	223	305	435	201	177	297	269	315	494	621
6.7584	0	679	461	477	186	223	225	305	433	203	178	298	286	314	490	621
6.88128	0	680	461	479	186	225	225	305	432	202	178	299	288	315	492	621
7.00416	0	685	464	480	187	226	225	307	434	202	178	299	265	316	496	622
7.12704	0	685	464	480	187	227	226	310	438	203	180	300	270	317	496	626
7.24992	0	682	463	480	187	225	225	307	436	202	178	299	285	316	492	629
7.3728	0	679	460	478	185	224	223	304	433	201	176	299	286	314	492	625
7.49568	0	684	460	477	185	223	224	304	431	203	177	299	266	314	495	623
7.61856	0	682	462	478	186	223	224	306	435	201	177	298	271	315	494	626
7.74144	0	683	463	480	186	226	225	307	436	203	178	299	286	316	492	632
7.86432	0	684	465	481	186	226	226	308	435	202	179	300	288	318	494	628
7.9872	0	687	464	482	187	228	227	308	435	203	179	299	267	317	496	628
8.11008	0	681	462	479	184	223	224	306	435	202	177	297	269	314	496	630
8.23296	0	681	461	478	185	224	226	306	434	203	177	299	286	314	490	629
8.35584	0	682	460	480	185	224	225	306	433	203	177	299	286	315	491	629
8.47872	0	685	463	479	186	225	225	307	435	202	178	299	266	316	496	628
8.6016	0	685	464	483	186	227	226	310	438	202	179	300	271	317	498	631
8.72448	0	684	464	482	187	226	226	309	439	203	180	300	286	316	493	631
8.84736	0	681	460	480	185	224	223	305	435	201	177	298	287	315	491	629
8.97024	0	686	460	478	185	224	225	304	433	203	176	298	266	314	497	630
9.09312	0	684	461	479	186	224	224	307	437	201	178	299	270	315	496	632
9.216	0	682	462	480	185	224	226	308	436	203	179	300	285	316	493	636
9.33888	0	684	464	482	187	227	227	309	437	204	180	300	287	317	492	634
9.46176	0	688	465	483	186	226	228	308	436	203	179	300	265	316	498	634
9.58464	0	682	461	478	184	223	223	306	436	202	177	298	269	314	496	636
9.70752	0	682	460	477	184	224	222	305	437	200	177	298	284	314	493	641
9.8304	0	682	461	479	185	223	223	305	435	202	177	299	286	314	490	638
9.95328	0	687	462	479	185	224	225	306	434	202	178	299	265	315	497	640
10.0762	0	685	463	481	185	226	226	309	438	202	179	300	269	317	498	651
10.199	0	687	465	483	186	226	228	310	439	203	182	299	284	317	494	654
10.3219	0	683	461	479	184	223	224	306	436	201	178	298	286	315	491	652
10.4448	0	686	459	478	184	224	224	304	435	201	176	298	265	314	497	652
10.5677	0	685	460	478	184	223	223	305	436	201	178	298	268	315	498	663
10.6906	0	684	460	478	185	223	225	307	436	203	178	298	283	315	492	665
10.8134	0	685	461	481	186	224	226	308	436	203	179	300	287	315	492	663
10.9363	0	691	465	482	186	227	227	309	436	202	180	300	266	316	499	666
11.0592	0	686	463	481	184	223	223	307	440	199	178	298	267	314	498	675
11.1821	0	683	459	476	184	222	222	307	438	200	177	298	283	313	492	674
11.305	0	678	459	478	184	223	224	306	436	201	177	298	285	313	493	667
11.4278	0	684	459	478	184	223	225	306	435	202	177	298	265	314	497	668
11.5507	0	685	462	480	185	224	224	307	439	201	179	298	267	316	498	679
11.6736	0	686	463	481	185	225	226	310	439	203	180	300	283	315	494	680
11.7965	0	686	463	481	185	225	225	308	437	201	178	298	285	315	493	676
11.9194	0	688	459	477	184	223	224	304	435	201	177	298	265	313	498	676
12.0422	0	685	460	478	184	222	222	305	436	200	178	297	266	314	497	683
12.1651	0	684	459	478	183	223	222	305	438	200	177	297	282	313	492	683
12.288	0	684	459	478	184	224	223	307	437	201	178	297	284	314	492	681
12.4109	0	688	462	481	185	224	226	308	436	202	179	298	265	316	498	682
12.5338	0	690	464	481	185	225	227	308	438	202	179	298	265	315	498	691
12.6566	0	682	458	476	184	223	221	306	439	200	177	297	282	312	491	689
12.7795	0	683	458	477	184	223	223	305	435	201	176	296	285	312	492	687
12.9024	0	688	459	476	184	223	222	304	434	200	177	297	266	313	497	686
13.0253	0	680	461	477	184	223	224	306	437	200	178	297	266	313	497	692
13.1482	0	687	460	479	185	223	225	309	437	202	179	298	282	315	491	686
13.271	0	689	462	480	185	225	225	308	437	203	179	299	284	315	492	686
13.3939	0	692	459	479	184	223	224	306	436	200	177	297	266	312	496	686
13.5168	0	679	458	476	183	222	222	304	436	201	176	296	266	311	494	683
13.6397	0	683	457	477	184	222	221	305	438	198	176	296	281	311	490	681
13.7626	0	685	458	477	184	222	222	306	435	200	177	297	284	312	491	680
13.8854	0	689	460	477	183	223	224	307	434	201	178	297	264	313	496	683
14.0083	0	688	462	481	185	224	224	309	439	200	179	298	266	314	496	680
14.1312	0	686	460	480	185	225	224	308	438	201	179	296	282	313	491	679
14.2541	0	684	457	476	183	221	221	304	435	199	176	297	283	312	489	675
14.377	0	687	457	475	183	222	223	304	434	199	177	296	263	312	493	676
14.4998	0	685	457	476	183	222	222	304	436	200	176	296	265	312	494	674
14.6227	0	685	458	477	183	222	222	307	437	200	177	297	281	313	489	674
14.7456	0	686	459	479	184	224	222	307	436	200	177	297	283	314	489	673
14.8685	0	691	462	480	185	225	225	308	436	201	179	297	263	314	496	677
14.9914	0	684	460	477	183	222	221	305	437	198	177	296	266	311	495	677
15.1142	0	679	455	476	183	221	220	305	436	198	177	296	280	311	489	677
15.2371	0	681	456	476	183	222	222	304	433	199	176	295	284	311	488	676
15.36	0	684	457	476	182	222	222	305	433	199	176	295	264	312	493	677
15.4829	0	683	459	478	183	223	223	307	437	199	178	296	266	313	494	686
15.6058	0	684	461	479	184	223	224	308	437	201	179	296	282	314	489	686
15.7286	0	685	460	479	185	223	224	306	437	199	178	298	284	313	488	682
15.8515	0	686	458	475	183	221	220	304	435	198	176	295	263	311	493	681
15.9744	0	683	457	476	182	222	221	305	435	199	177	296	265	311	493	688
16.0973	0	684	456	476	183	221	220	305	437	198	177	297	280	312	489	686
16.2202	0	685	458	478	184	223	222	306	434	199	177	296	283	312	487	681
16.343	0	689	459	478	184	224	224	307	435	200	178	296	263	313	494	679
16.4659	0	687	460	480	184	225	224	308	438	199	180	297	266	312	494	688
16.5888	0	684	456	476	184	222	220	305	437	198	178	295	281	311	488	687
16.7117	0	684	456	475	183	222	219	304	434	198	176	296	283	311	485	683
16.8346	0	690	458	476	183	222	221	305	434	199	176	295	262	311	492	683
16.9574	0	686	458	478	183	221	221	307	436	199	177	297	266	312	493	689
17.0803	0	686	459	479	184	223	223	308	436	201	179	297	282	313	489	690
17.2032	0	689	461	481	185	226	225	308	434	200	179	298	282	314	488	687
17.3261	0	691	458	477	183	223	221	306	436	197	177	296	262	312	491	685
17.449	0	685	457	475	184	221	219	305	435	198	176	295	266	311	490	690
17.5718	0	687	456	475	183	222	218	305	434	198	177	295	282	310	486	692
17.6947	0	688	457	475	182	223	222	305	433	199	176	296	284	311	488	684
17.8176	0	691	460	476	184	225	224	304	432	199	177	298	261	312	497	689
17.9405	0	691	463	472	185	229	222	303	433	199	177	302	262	315	509	684
18.0634	0	705	469	471	186	231	221	284	418	200	169	311	283	321	512	664
18.1862	0	701	463	466	185	229	217	277	409	198	165	308	283	321	516	648
18.3091	0	708	462	461	185	233	219	277	406	199	164	308	270	322	516	647
18.432	0	715	464	459	185	234	220	273	405	200	161	312	279	328	522	643
18.5549	0	721	475	465	189	245	222	245	380	209	156	323	309	345	509	619
18.6778	0	730	477	471	189	238	212	259	379	207	158	316	312	341	513	605
18.8006	0	727	475	477	194	237	221	298	417	203	171	307	273	333	522	629
18.9235	0	697	462	473	190	233	223	310	432	202	176	299	269	328	507	626
19.0464	0	695	457	472	188	230	222	308	431	201	175	297	283	325	501	630
19.1693	0	699	456	473	188	229	222	306	429	202	175	296	286	323	498	633
19.2922	0	701	457	473	187	227	223	307	429	202	174	297	268	322	499	635
19.415	0	692	460	474	188	227	223	308	432	202	176	298	273	321	495	638
19.5379	0	696	461	475	188	228	224	308	430	203	175	297	286	321	500	638
19.6608	0	699	461	475	189	227	226	305	428	202	173	296	289	320	495	636
19.7837	0	700	456	471	187	225	222	302	425	202	173	296	273	317	495	633
19.9066	0	698	457	473	187	225	223	303	427	202	173	295	276	317	494	631
20.0294	0	696	456	472	187	226	224	303	426	202	172	296	285	316	494	632
20.1523	0	698	457	475	188	226	224	304	425	201	172	296	286	317	494	628
20.2752	0	704	459	475	188	227	225	304	427	201	173	297	274	318	491	628
20.3981	0	702	458	475	188	227	226	304	429	201	174	296	276	317	495	624
20.521	0	697	453	470	187	225	223	300	423	202	172	295	285	314	491	621
20.6438	0	697	454	470	186	225	224	298	420	201	171	295	285	313	487	617
20.7667	0	704	454	470	186	226	224	298	420	201	170	295	271	314	490	618
20.8896	0	703	454	471	187	227	225	301	424	201	171	296	274	314	492	615
21.0125	0	706	456	474	188	229	226	303	426	202	172	297	284	315	491	618
21.1354	0	701	454	473	187	227	225	300	422	201	171	295	286	313	491	614
21.2582	0	702	451	469	185	227	223	299	421	200	171	294	269	311	489	611
21.3811	0	699	450	470	185	226	224	300	422	199	170	294	273	311	488	614
21.504	0	706	453	471	185	226	224	300	423	200	170	294	284	312	488	615
21.6269	0	699	453	474	185	226	224	301	423	200	170	294	286	312	489	612
21.7498	0	703	456	475	187	228	226	302	424	200	171	295	268	313	493	611
21.8726	0	697	450	470	185	225	224	300	423	201	172	293	272	310	488	612
21.9955	0	697	449	469	185	224	222	299	422	200	170	292	284	309	488	614
22.1184	0	692	449	470	185	226	222	299	420	200	170	293	284	309	488	612
22.2413	0	696	451	472	185	226	224	299	421	199	169	293	271	309	488	608
22.3642	0	696	451	472	186	227	224	302	424	199	171	294	275	310	489	610
22.487	0	703	452	474	185	228	225	300	425	199	171	294	284	309	488	612
22.6099	0	691	447	469	184	225	223	297	420	199	170	291	284	308	490	608
22.7328	0	693	447	469	184	225	222	297	420	199	168	292	270	307	484	605
22.8557	0	689	448	471	184	224	222	298	422	198	170	292	273	308	488	605
22.9786	0	697	450	472	184	225	223	300	424	199	170	293	284	309	489	609
23.1014	0	691	451	473	185	227	224	302	423	199	171	295	282	310	488	607
23.2243	0	696	452	474	185	227	225	300	425	198	171	293	268	309	489	605
23.3472	0	689	447	468	183	225	221	299	426	197	170	291	272	307	488	606
23.4701	0	694	450	468	184	227	223	296	423	199	169	294	279	307	481	606
23.593	0	704	460	463	185	231	221	280	413	199	167	301	272	308	484	605
23.7158	0	708	460	464	186	233	221	277	409	198	166	300	258	309	494	602
23.8387	0	708	461	461	187	235	223	276	412	199	166	300	263	311	492	605
23.9616	0	717	458	460	185	235	223	271	405	198	165	300	280	308	491	607
24.0845	0	708	454	457	184	232	219	269	402	199	163	299	272	307	489	606
24.2074	0	714	456	460	184	231	221	278	408	198	165	298	261	308	492	610
24.3302	0	707	452	461	184	229	223	286	414	198	167	297	268	310	491	616
24.4531	0	704	452	467	185	230	224	291	415	199	168	296	288	311	491	616
24.576	0	707	453	471	187	231	227	293	415	199	168	297	285	312	487	621
24.6989	0	704	448	467	185	228	224	292	415	198	167	294	263	309	488	616
24.8218	0	702	447	467	184	227	224	293	414	199	168	294	270	308	487	618
24.9446	0	699	449	469	184	228	224	293	415	198	168	294	288	309	486	621
25.0675	0	701	449	470	185	229	225	293	414	198	166	294	282	310	485	618
25.1904	0	705	452	472	186	230	225	296	416	199	168	295	267	311	488	618
25.3133	0	705	453	475	186	231	227	298	420	199	169	295	270	311	491	620
25.4362	0	698	450	470	185	227	224	294	417	199	168	294	287	308	485	621
25.559	0	705	448	471	184	227	223	293	415	199	167	293	282	308	483	617
25.6819	0	697	449	469	185	228	223	295	417	198	168	294	262	308	487	612
25.8048	0	698	447	471	184	228	223	297	419	199	169	294	272	309	488	612
25.9277	0	697	449	472	186	228	224	297	419	199	169	296	287	309	486	616
26.0506	0	704	452	475	186	230	225	299	420	199	170	296	281	310	486	613
26.1734	0	694	449	471	185	228	224	297	420	199	168	294	262	308	488	607
26.2963	0	698	448	469	185	227	222	296	420	199	169	293	271	307	485	607
26.4192	0	696	451	469	184	228	222	295	419	199	169	293	287	308	482	608
26.5421	0	703	451	469	185	228	223	296	418	199	169	295	279	309	485	606
26.665	0	701	453	470	185	229	223	298	421	198	170	295	263	310	490	605
26.7878	0	702	453	471	186	229	225	300	424	199	170	295	272	310	486	606
26.9107	0	695	450	469	185	227	224	297	420	199	169	295	288	307	485	604
27.0336	0	701	449	468	185	226	222	295	418	199	167	294	278	308	483	605
27.1565	0	698	450	469	184	227	223	297	420	199	169	294	264	309	488	605
27.2794	0	697	449	470	186	227	222	298	421	198	170	295	275	309	484	603
27.4022	0	697	452	471	186	228	224	298	422	199	170	296	289	310	486	603
27.5251	0	704	453	474	185	229	225	298	422	199	171	296	277	310	486	604
27.648	0	697	449	469	184	226	223	296	421	199	170	295	263	307	488	602
27.7709	0	694	447	469	184	226	221	298	421	199	170	294	275	309	484	600
27.8938	0	695	448	470	184	226	222	297	420	199	169	294	287	307	486	599
28.0166	0	700	450	473	184	226	222	297	420	198	170	296	276	309	486	600
28.1395	0	699	452	472	185	228	223	300	423	198	170	295	264	309	492	600
28.2624	0	696	450	472	184	227	224	299	423	199	171	295	276	309	486	598
28.3853	0	693	446	468	184	226	220	296	420	197	169	294	289	307	483	596
28.5082	0	702	447	469	184	226	221	295	417	198	168	293	272	307	486	595
28.631	0	694	447	469	183	226	221	296	419	198	169	293	264	308	489	594
28.7539	0	692	448	471	184	226	222	298	421	198	169	293	277	308	486	592
28.8768	0	694	450	473	184	227	222	298	420	199	170	294	287	308	486	591
28.9997	0	695	446	469	183	225	221	295	417	198	169	293	268	306	488	591
29.1226	0	690	445	466	183	224	220	295	417	197	168	292	262	305	487	589
29.2454	0	690	444	467	183	224	220	295	417	197	168	292	276	306	483	585
29.3683	0	681	444	468	183	225	220	296	418	197	168	292	285	306	485	577
29.4912	0	686	446	470	183	227	222	296	419	197	169	293	266	306	485	577
29.6141	0	683	447	470	184	226	222	297	420	197	169	292	263	306	488	580
29.737	0	679	442	466	181	223	219	295	417	197	167	290	277	303	482	575
29.8598	0	683	443	467	181	223	219	294	415	197	167	291	282	304	480	573
29.9827	0	688	444	466	181	223	219	293	416	197	166	290	262	304	483	572
30.1056	0	684	445	468	182	224	220	295	417	196	168	291	265	305	484	572
30.2285	0	686	445	468	182	224	222	296	418	197	168	292	280	305	480	573
30.3514	0	685	446	469	182	225	220	293	417	195	167	290	282	304	479	571
30.4742	0	688	444	465	181	223	218	292	412	196	166	290	263	302	482	572
30.5971	0	684	445	465	181	224	218	293	415	195	167	289	266	302	482	572
30.72	0	683	443	466	182	224	218	294	416	196	167	289	279	302	477	575
30.8429	0	683	445	467	181	223	219	294	416	195	167	289	283	304	476	577
30.9658	0	689	448	469	183	225	220	295	417	196	168	289	262	304	482	575
31.0886	0	683	445	468	182	223	219	294	416	196	167	288	264	302	479	571
31.2115	0	680	443	466	182	222	216	294	416	195	167	288	280	302	477	572
31.3344	0	679	443	468	181	223	218	293	415	195	167	288	281	301	477	567
31.4573	0	685	444	467	182	223	219	294	416	195	167	289	260	302	477	565
31.5802	0	683	446	469	182	224	219	295	418	196	168	289	265	304	480	566
31.703	0	683	448	472	183	224	220	297	420	195	169	290	279	303	477	566
31.8259	0	673	443	469	182	222	216	293	418	194	167	288	281	302	478	557
31.9488	0	681	444	468	182	222	218	294	415	195	168	287	261	302	480	561
32.0717	0	680	444	469	181	221	216	296	419	194	168	288	265	302	480	560
32.1946	0	681	445	470	182	222	217	295	418	196	168	288	278	302	480	563
32.3174	0	680	448	472	182	223	219	295	417	195	169	290	281	303	482	561
32.4403	0	687	448	471	183	224	220	296	418	196	169	288	261	303	483	559
32.5632	0	683	445	469	181	221	214	294	417	194	168	288	266	302	481	559
32.6861	0	677	445	469	181	222	217	294	414	196	167	288	277	302	482	561
32.809	0	683	446	470	182	223	217	294	414	195	167	288	281	302	482	557
32.9318	0	686	449	469	181	224	217	295	418	195	168	289	261	303	487	557
33.0547	0	710	466	454	186	235	224	276	406	197	162	300	266	308	500	562
33.1776	0	755	473	472	188	236	211	231	362	197	148	310	288	316	491	568
33.3005	0	766	466	466	187	236	207	234	356	196	148	307	300	315	504	573
33.4234	0	760	462	461	187	237	209	238	357	196	148	305	276	314	507	577
33.5462	0	760	462	462	188	237	211	246	366	197	152	304	281	314	506	582
33.6691	0	766	464	465	188	237	213	249	367	198	153	304	294	316	505	589
33.792	0	765	464	467	188	238	216	251	368	198	153	305	286	315	505	590
33.9149	0	763	459	463	187	235	213	249	368	197	153	303	274	313	503	591
34.0378	0	760	456	461	185	233	212	252	372	196	154	302	276	313	503	597
34.1606	0	756	455	462	184	234	213	253	371	199	155	303	291	313	497	600
34.2835	0	756	455	462	185	233	214	254	372	197	154	303	279	312	493	594
34.4064	0	756	458	467	187	233	215	265	382	197	158	301	263	312	498	597
34.5293	0	745	456	471	186	232	219	276	394	197	161	298	270	313	491	605
34.6522	0	725	449	468	184	228	217	277	391	196	161	296	290	310	485	603
34.775	0	724	448	470	184	227	216	277	390	196	160	295	284	309	483	602
34.8979	0	727	446	469	183	227	219	278	390	197	160	296	263	309	485	599
35.0208	0	724	447	473	184	226	220	281	394	196	161	295	276	310	481	601
35.1437	0	723	448	476	185	228	221	282	395	198	162	296	290	309	484	600
35.2666	0	726	447	476	183	227	221	280	392	197	161	293	280	307	481	598
35.3894	0	721	445	473	183	226	218	279	391	196	159	293	264	306	482	595
35.5123	0	716	444	473	183	227	219	279	393	196	159	293	278	306	478	594
35.6352	0	714	445	475	183	227	218	279	391	196	160	293	289	306	482	592
35.7581	0	716	448	476	182	227	220	280	392	196	160	293	280	306	480	591
35.881	0	719	448	478	183	229	222	282	396	196	160	293	265	307	483	591
36.0038	0	713	444	473	182	226	218	279	393	196	160	292	281	304	475	586
36.1267	0	712	444	474	182	227	217	278	391	194	160	292	290	303	480	585
36.2496	0	709	444	473	181	225	218	278	389	195	159	292	277	304	477	585
36.3725	0	712	443	475	181	226	218	279	392	195	159	291	267	304	480	584
36.4954	0	709	444	475	182	227	219	280	396	195	160	292	282	304	476	582
36.6182	0	709	445	476	182	228	221	279	393	195	159	292	290	303	477	581
36.7411	0	709	441	472	182	225	216	277	389	193	159	290	275	301	475	579
36.864	0	705	440	473	180	225	215	277	391	193	158	290	265	300	479	578
36.9869	0	702	441	471	180	224	217	278	391	194	158	290	283	299	472	575
37.1098	0	700	442	474	182	226	217	278	391	193	158	291	291	301	474	577
37.2326	0	706	444	476	182	226	218	279	391	194	158	290	271	302	476	576
37.3555	0	702	445	476	181	227	218	279	394	193	160	289	268	300	478	571
37.4784	0	698	440	472	180	224	215	278	391	192	159	288	285	299	472	570
37.6013	0	698	441	472	180	225	215	277	390	193	158	289	289	299	470	567
37.7242	0	702	442	474	179	225	215	277	390	192	158	289	266	299	474	567
37.847	0	698	444	475	181	224	217	279	394	193	159	289	269	300	476	568
37.9699	0	700	445	476	180	226	218	281	396	194	160	290	286	301	471	566
38.0928	0	698	447	478	182	227	219	279	395	193	159	289	287	299	470	564
38.2157	0	701	444	473	181	224	215	278	390	192	158	287	266	298	475	564
38.3386	0	697	443	475	180	224	215	279	392	192	158	288	269	297	475	562
38.4614	0	696	443	474	180	225	215	280	393	193	159	289	284	299	473	561
38.5843	0	696	445	476	181	226	217	280	393	193	158	289	285	299	472	560
38.7072	0	703	447	479	181	226	219	281	395	193	159	289	268	300	478	563
38.8301	0	701	448	479	182	227	218	282	396	193	160	289	270	299	476	562
38.953	0	698	444	474	181	225	215	280	392	193	160	288	283	298	471	561
39.0758	0	697	445	476	181	225	216	278	391	193	158	288	287	298	468	559
39.1987	0	703	447	476	181	225	215	280	393	193	158	288	265	299	477	563
39.3216	0	705	449	477	181	225	217	282	396	194	159	289	268	299	476	561
39.4445	0	701	450	479	182	227	218	283	398	194	161	291	284	301	472	562
39.5674	0	698	448	478	182	225	216	280	393	193	159	289	287	298	470	560
39.6902	0	703	447	474	182	225	215	279	392	192	158	288	264	299	477	562
39.8131	0	700	448	476	181	225	216	281	393	193	159	288	270	299	477	562
39.936	0	699	449	477	182	224	216	282	396	194	160	289	283	299	473	562
40.0589	0	699	451	479	183	226	217	284	397	195	160	290	288	300	472	561
40.1818	0	708	453	481	183	227	221	284	399	195	161	290	265	300	480	565
40.3046	0	701	450	479	182	224	216	283	397	193	160	289	270	299	480	562
40.4275	0	699	449	477	182	224	215	283	396	194	160	289	285	298	473	562
40.5504	0	699	450	478	182	225	216	282	395	194	159	289	289	299	472	562
40.6733	0	706	453	480	182	225	217	283	396	194	160	290	265	300	480	565
40.7962	0	704	453	480	184	226	218	285	400	194	161	290	271	301	481	565
40.919	0	706	455	482	184	228	220	286	402	195	162	291	285	302	476	566
41.0419	0	702	452	480	183	225	217	283	396	194	160	289	287	300	476	563
41.1648	0	706	452	479	183	224	215	283	396	194	160	289	266	299	481	567
41.2877	0	705	453	480	183	225	216	284	398	194	160	290	270	301	480	565
41.4106	0	703	452	481	183	225	217	285	399	195	162	291	284	301	476	566
41.5334	0	704	455	483	183	227	218	286	399	195	162	291	287	302	476	567
41.6563	0	712	458	484	185	228	220	287	402	196	163	292	267	302	484	569
41.7792	0	708	453	482	184	226	218	286	400	195	161	290	271	300	482	569
41.9021	0	705	453	480	182	225	215	284	399	195	162	291	284	301	477	568
42.025	0	705	454	481	184	226	218	284	397	194	160	291	289	301	473	568
42.1478	0	710	455	482	184	226	217	284	399	195	160	292	267	302	484	571
42.2707	0	705	457	484	184	226	218	289	404	195	164	292	270	303	483	569
42.3936	0	703	458	482	185	229	223	292	408	197	165	292	280	303	480	572
42.5165	0	699	457	484	184	226	217	283	397	195	162	291	284	301	471	564
42.6394	0	705	456	478	183	225	217	289	404	194	164	291	262	302	485	570
42.7622	0	705	455	479	184	225	218	290	406	195	164	291	261	303	481	572
42.8851	0	700	457	482	184	226	219	290	408	197	165	292	281	303	477	566
43.008	0	706	457	483	185	227	220	292	407	197	166	293	283	304	479	569
43.1309	0	713	459	485	186	228	223	292	409	196	166	295	264	306	487	574
43.2538	0	697	456	480	183	224	218	292	407	195	166	291	263	302	486	575
43.3766	0	703	454	480	184	224	217	291	407	196	166	292	283	303	478	573
43.4995	0	701	455	481	184	224	217	291	407	196	166	292	283	304	477	571
43.6224	0	702	455	481	185	225	220	293	408	195	167	293	262	306	485	571
43.7453	0	706	457	484	185	225	221	294	411	196	168	293	261	306	486	572
43.8682	0	704	458	486	185	226	222	295	411	197	168	293	278	305	480	574
43.991	0	701	455	482	183	224	218	290	406	196	166	292	283	303	485	573
44.1139	0	707	454	479	183	223	217	290	407	196	165	292	262	302	484	577
44.2368	0	695	455	480	182	224	219	291	408	195	166	292	265	303	485	577
44.3597	0	701	454	482	183	224	219	292	410	196	167	292	278	304	482	575
44.4826	0	701	456	484	184	226	220	292	409	197	168	293	283	305	480	576
44.6054	0	706	457	482	183	225	221	290	409	196	167	292	263	304	485	577
44.7283	0	694	454	480	183	223	216	290	407	194	166	290	265	303	483	576
44.8512	0	699	453	478	182	223	217	289	409	196	167	292	278	302	482	574
44.9741	0	698	452	481	182	224	218	289	408	196	166	291	282	303	480	573
45.097	0	703	455	482	183	224	219	291	408	196	166	291	264	304	483	576
45.2198	0	706	457	484	184	225	221	293	412	195	168	292	265	304	485	574
45.3427	0	696	452	479	182	223	218	290	408	195	167	290	278	302	481	573
45.4656	0	693	450	478	182	222	216	287	404	194	166	289	281	302	478	571
45.5885	0	694	452	479	181	222	217	289	405	194	165	290	263	301	482	568
45.7114	0	698	453	479	182	223	218	290	409	194	165	291	262	303	484	568
45.8342	0	694	455	481	182	224	218	291	410	195	167	291	279	303	481	568
45.9571	0	694	455	482	182	225	219	291	409	196	168	291	282	303	479	568
46.08	0	696	452	476	181	222	216	288	404	195	165	289	262	300	481	568
46.2029	0	692	451	477	181	222	216	288	405	194	165	289	263	300	482	567
46.3258	0	691	451	478	181	222	216	289	406	194	166	289	277	300	479	566
46.4486	0	692	453	480	182	223	218	289	407	195	166	290	281	302	479	566
46.5715	0	698	455	481	182	223	218	291	410	194	167	290	267	303	484	569
46.6944	0	696	455	476	182	224	219	293	413	195	168	290	262	301	481	568
46.8173	0	687	453	478	181	222	216	288	405	194	166	289	271	299	474	563
46.9402	0	690	453	479	181	222	216	289	406	195	165	289	282	300	478	563
47.063	0	692	452	475	180	223	216	292	410	194	166	289	261	301	480	568
47.1859	0	697	455	479	183	223	218	292	410	195	166	290	259	301	481	565
47.3088	0	695	457	482	182	224	218	293	413	196	168	290	276	302	478	565
47.4317	0	690	452	476	181	221	218	292	408	194	167	288	277	301	478	566
47.5546	0	695	453	479	180	221	216	288	405	194	164	288	257	300	483	566
47.6774	0	690	453	477	181	220	215	291	409	195	166	288	259	299	481	566
47.8003	0	683	453	479	182	222	217	292	411	194	167	288	275	301	481	560
47.9232	0	688	456	480	182	223	217	295	413	195	168	289	279	302	482	561
48.0461	0	692	457	479	182	223	219	292	411	195	168	289	258	301	480	563
48.169	0	691	456	472	181	223	217	289	410	195	166	290	254	300	486	562
48.2918	0	713	463	469	183	227	214	261	386	195	157	299	272	303	491	559
48.4147	0	716	462	464	183	229	213	261	380	194	156	297	282	303	502	565
48.5376	0	728	460	465	183	231	215	263	379	195	156	296	268	305	493	565
48.6605	0	726	459	467	184	232	219	269	385	195	157	296	266	305	488	565
48.7834	0	715	457	466	184	231	221	272	387	196	158	293	282	302	483	565
48.9062	0	714	452	467	184	227	218	274	382	195	155	292	286	301	485	566
49.0291	0	716	452	469	184	228	220	274	381	196	156	291	276	300	485	571
49.152	0	721	453	470	184	228	221	277	384	196	157	292	275	302	484	572
49.2749	0	723	452	472	185	228	222	277	386	198	157	294	282	303	485	574
49.3978	0	732	454	474	185	229	224	276	382	198	157	295	288	303	489	573
49.5206	0	726	451	471	184	228	220	274	377	197	155	293	280	301	484	573
49.6435	0	723	450	471	185	228	222	275	378	196	155	292	280	301	486	574
49.7664	0	727	450	471	184	229	221	274	379	197	155	293	285	301	487	578
49.8893	0	731	449	473	185	230	223	274	377	198	154	294	292	302	485	582
50.0122	0	735	454	476	185	231	225	276	380	198	155	295	282	303	489	588
50.135	0	731	453	475	185	231	226	276	382	198	156	295	281	303	489	591
50.2579	0	729	449	472	184	229	221	275	379	197	156	294	287	301	488	592
50.3808	0	730	449	473	185	228	221	275	378	197	155	294	289	302	484	592
50.5037	0	733	452	474	185	229	223	277	379	197	156	295	279	302	487	592
50.6266	0	736	451	475	185	230	223	279	385	197	158	296	278	304	489	601
50.7494	0	732	453	478	186	232	224	281	387	199	158	297	287	304	488	601
50.8723	0	735	455	479	187	231	227	280	385	199	158	297	289	305	485	599
50.9952	0	735	451	474	185	230	221	277	380	198	157	294	277	301	488	600
51.1181	0	725	450	474	184	229	222	278	382	197	156	295	277	302	488	601
51.241	0	730	451	475	185	229	222	279	384	198	157	295	286	303	486	602
51.3638	0	733	452	477	185	230	224	279	383	198	158	297	290	304	484	602
51.4867	0	738	454	479	185	231	226	280	386	198	159	297	276	305	488	605
51.6096	0	731	456	479	187	232	227	281	389	200	160	297	277	304	489	606
51.7325	0	729	450	474	186	229	222	279	386	198	159	295	287	303	486	603
51.8554	0	731	450	476	185	229	222	280	384	199	156	295	288	302	483	603
51.9782	0	735	452	476	185	231	223	280	383	198	158	296	274	304	487	603
52.1011	0	733	452	476	185	231	223	281	388	198	159	296	278	305	488	610
52.224	0	733	453	479	186	231	226	283	391	200	160	299	288	306	487	610
52.3469	0	736	455	480	186	232	227	281	389	201	160	298	292	306	485	608
52.4698	0	736	452	476	185	229	222	279	384	199	158	296	277	303	490	608
52.5926	0	733	451	474	185	229	221	279	385	198	158	296	275	304	485	607
52.7155	0	733	450	474	185	231	223	275	385	199	158	298	284	305	485	609
52.8384	0	737	451	472	185	234	223	271	383	199	157	299	283	305	489	606
52.9613	0	745	454	474	185	236	225	269	383	199	159	300	277	306	491	615
53.0842	0	747	456	473	185	238	227	269	386	201	160	299	279	309	492	617
53.207	0	744	455	469	185	236	224	264	382	200	158	299	283	306	493	621
53.3299	0	742	452	468	184	234	220	263	378	200	157	298	287	305	490	618
53.4528	0	746	453	468	183	235	222	262	379	200	156	298	279	305	491	618
53.5757	0	745	454	469	183	237	222	263	383	198	158	298	279	307	492	622
53.6986	0	746	456	470	184	237	225	264	384	200	158	300	283	308	492	625
53.8214	0	754	463	472	184	240	225	262	381	201	158	301	285	309	492	623
53.9443	0	759	465	472	185	241	227	261	381	200	159	301	277	308	494	626
54.0672	0	753	462	469	184	238	222	258	379	200	157	300	277	306	492	627
54.1901	0	752	459	467	183	236	219	259	377	198	157	300	283	306	490	630
54.313	0	753	458	468	183	238	221	257	376	199	157	300	284	306	489	627
54.4358	0	756	460	468	184	238	221	257	377	199	156	301	276	308	491	629
54.5587	0	754	461	470	184	240	223	259	381	199	159	302	280	309	491	633
54.6816	0	756	463	472	184	240	225	261	383	200	159	302	286	309	493	639
54.8045	0	755	461	473	185	239	225	258	379	199	158	302	287	308	493	636
54.9274	0	758	458	468	184	238	220	256	376	199	157	300	277	306	495	635
55.0502	0	757	462	469	183	238	221	256	378	199	157	302	280	308	498	642
55.1731	0	759	461	469	184	238	222	256	377	200	157	303	287	310	500	648
55.296	0	759	461	472	185	240	223	257	377	200	158	303	285	311	499	647
55.4189	0	767	465	473	185	241	225	257	379	201	158	304	281	312	502	648
55.5418	0	764	465	472	185	241	225	258	381	201	158	305	283	311	501	652
55.6646	0	756	460	470	183	238	222	256	377	201	159	303	287	309	500	658
55.7875	0	760	460	470	184	238	222	257	375	200	157	303	287	309	499	654
55.9104	0	765	462	471	183	239	223	258	378	199	159	304	281	311	500	651
56.0333	0	764	462	473	186	239	224	260	383	201	160	305	283	312	499	656
56.1562	0	766	465	475	185	240	225	262	383	202	161	306	287	313	501	665
56.279	0	766	465	477	186	240	227	262	382	202	159	304	287	314	500	658
56.4019	0	763	460	471	183	237	224	260	378	200	160	304	280	310	500	655
56.5248	0	761	460	472	184	236	221	262	382	200	160	303	284	310	498	659
56.6477	0	762	461	473	184	236	222	263	383	202	159	303	287	311	500	662
56.7706	0	762	463	475	185	238	225	263	382	201	160	306	286	311	498	660
56.8934	0	765	464	476	186	238	226	265	386	201	162	305	278	313	503	658
57.0163	0	763	466	476	186	241	228	267	391	203	164	307	284	313	501	661
57.1392	0	760	463	473	185	237	224	263	386	201	162	305	286	311	500	662
57.2621	0	763	461	471	183	236	221	262	380	203	160	305	285	309	498	660
57.385	0	763	462	473	183	236	223	263	384	201	160	304	277	310	502	660
57.5078	0	763	462	474	185	236	223	266	388	202	163	305	284	311	500	662
57.6307	0	760	463	475	185	237	226	268	389	203	164	306	286	314	501	666
57.7536	0	763	465	478	186	239	227	269	389	203	164	307	286	314	500	663
57.8765	0	762	463	476	186	236	228	268	390	202	163	306	278	312	502	661
57.9994	0	760	459	472	183	233	224	268	389	202	163	304	285	311	499	661
58.1222	0	759	460	474	184	233	224	269	388	202	163	304	286	311	500	665
58.2451	0	759	461	475	184	234	224	269	387	202	162	305	285	312	498	662
58.368	0	763	464	477	185	236	226	270	391	202	163	307	281	314	500	660
58.4909	0	767	465	478	186	237	228	273	396	204	165	308	285	315	500	662
58.6138	0	769	468	479	185	237	229	272	396	205	165	308	288	316	500	658
58.7366	0	759	462	473	184	232	226	272	392	203	163	305	273	314	477	662
58.8595	0	759	462	476	183	230	225	274	392	202	165	306	267	312	493	673
58.9824	0	757	462	480	185	232	226	278	394	202	164	305	281	311	492	673
59.1053	0	755	465	477	185	234	228	271	387	203	162	307	295	311	497	680
59.2282	0	775	472	475	185	238	228	263	381	202	160	313	285	314	508	678
59.351	0	776	472	475	186	241	228	264	384	203	161	313	281	316	506	679
59.4739	0	776	470	475	186	239	229	264	384	202	160	311	289	314	504	676
59.5968	0	772	465	472	184	236	225	262	379	201	158	309	295	312	502	673
59.7197	0	777	463	472	184	237	225	261	376	201	158	309	290	313	503	675
59.8426	0	774	463	473	184	236	225	262	379	201	158	309	289	313	502	677
59.9654	0	772	464	475	185	239	227	265	383	202	162	309	291	315	502	677
60.0883	0	774	465	477	186	239	229	267	383	203	161	311	294	316	505	677
60.2112	0	775	467	479	187	242	231	266	383	204	163	311	290	317	504	681
60.3341	0	771	462	475	184	237	228	265	383	202	162	309	287	313	503	684
60.457	0	769	461	474	184	236	227	267	385	202	161	308	292	313	502	678
60.5798	0	771	461	476	185	237	227	268	382	203	160	309	293	313	503	678
60.7027	0	777	462	477	186	238	228	268	383	202	161	309	289	314	503	681
60.8256	0	773	466	479	186	239	228	268	387	202	163	310	286	316	504	686
60.9485	0	774	468	481	186	241	231	269	390	204	164	310	287	316	505	681
61.0714	0	773	463	477	185	237	228	265	383	203	161	307	292	313	502	680
61.1942	0	775	462	475	185	238	226	265	381	203	160	308	287	312	502	682
61.3171	0	770	462	476	184	238	226	266	384	201	162	308	285	314	501	686
61.44	0	771	462	477	184	239	227	266	387	204	163	309	290	313	500	681
61.5629	0	774	464	480	185	239	228	267	386	203	163	310	291	316	503	683
61.6858	0	780	467	482	185	240	230	269	387	203	163	310	287	316	502	686
61.8086	0	764	462	478	185	237	228	266	387	202	161	307	286	312	501	683
61.9315	0	767	460	477	182	236	225	266	387	202	162	307	288	312	501	680
62.0544	0	769	459	477	184	237	226	265	385	202	162	308	293	312	497	682
62.1773	0	772	461	477	183	237	227	266	386	202	163	307	286	313	499	684
62.3002	0	762	462	479	184	237	227	269	390	203	164	309	285	313	500	684
62.423	0	766	465	482	186	239	228	271	393	203	167	309	287	314	503	682
62.5459	0	765	462	479	184	237	229	269	390	203	162	307	289	312	500	680
62.6688	0	768	459	477	183	235	224	267	387	202	163	305	283	310	498	680
62.7917	0	757	459	478	183	235	226	268	391	202	164	306	283	310	498	679
62.9146	0	760	459	479	183	235	224	270	393	203	164	307	285	312	498	679
63.0374	0	764	460	480	184	235	227	271	393	203	165	307	289	312	497	678
63.1603	0	768	462	483	184	237	229	273	395	203	166	309	282	313	499	677
63.2832	0	757	463	482	185	235	229	274	397	203	167	307	282	311	499	678
63.4061	0	758	458	478	182	232	225	271	393	203	165	304	284	310	498	675
63.529	0	760	458	478	183	232	224	271	391	202	165	305	288	309	495	673
63.6518	0	764	459	479	182	232	226	271	391	201	165	306	281	309	496	672
63.7747	0	759	459	479	183	233	227	274	396	202	166	306	281	311	496	674
63.8976	0	759	462	482	184	234	227	275	398	203	168	308	283	312	499	677
64.0205	0	763	462	485	185	235	229	276	397	204	168	308	287	311	497	672
64.1434	0	762	460	481	183	232	227	273	394	202	167	306	278	308	496	668
64.2662	0	756	459	479	183	230	223	272	395	200	166	303	279	308	495	668
64.3891	0	756	457	478	182	231	224	273	395	201	166	306	283	308	496	671
64.512	0	758	459	480	183	232	225	273	394	201	166	305	286	309	494	667
64.6349	0	760	462	481	182	232	226	274	396	200	167	305	278	310	497	665
64.7578	0	760	463	482	185	233	227	276	400	202	168	307	280	311	497	668
64.8806	0	758	463	482	184	233	228	275	399	202	169	305	284	311	497	669
65.0035	0	754	458	478	182	230	223	272	393	201	166	305	285	307	494	663
65.1264	0	760	459	477	183	231	224	270	393	201	166	305	277	307	496	662
65.2493	0	757	458	475	182	231	224	271	395	200	166	304	278	308	495	663
65.3722	0	751	460	479	182	232	225	273	397	201	167	305	283	309	496	669
65.495	0	758	462	479	183	233	226	273	396	201	166	306	285	310	496	663
65.6179	0	765	464	482	184	235	228	274	397	202	168	307	275	311	498	661
65.7408	0	758	459	478	182	231	225	272	398	201	167	304	278	309	495	663
65.8637	0	751	457	475	181	230	222	271	394	201	166	305	283	307	496	668
65.9866	0	756	457	476	181	230	223	271	391	200	164	304	281	308	496	661
66.1094	0	758	458	477	182	231	223	272	394	201	166	304	276	308	497	659
66.2323	0	757	460	478	183	231	225	274	397	201	167	306	280	310	497	661
66.3552	0	751	462	479	183	232	226	275	399	203	168	306	282	309	498	665
66.4781	0	760	464	480	184	235	228	273	396	202	169	307	284	310	498	659
66.601	0	759	459	477	182	230	224	271	393	201	166	304	277	307	497	656
66.7238	0	755	458	475	182	231	222	271	394	201	165	303	280	309	496	658
66.8467	0	757	458	476	181	229	223	271	393	202	166	305	283	307	496	664
66.9696	0	756	461	478	181	230	223	270	391	201	165	305	283	309	495	657
67.0925	0	761	462	480	182	232	225	271	394	200	166	305	277	310	498	657
67.2154	0	758	462	479	184	233	225	273	398	201	168	306	280	311	497	659
67.3382	0	757	462	480	182	233	226	272	397	203	167	304	282	310	497	666
67.4611	0	755	456	477	181	230	222	269	391	202	164	301	283	308	496	657
67.584	0	757	458	477	181	230	222	270	392	201	165	304	278	306	495	656
67.7069	0	755	457	475	180	230	222	270	395	201	165	304	280	307	496	657
67.8298	0	752	459	478	182	230	223	271	395	201	166	305	284	307	498	662
67.9526	0	759	462	478	182	232	225	270	393	201	166	306	282	309	497	656
68.0755	1	762	464	480	183	232	226	272	397	201	167	306	276	310	499	656
68.1984	0	759	460	479	182	231	225	271	396	202	165	303	279	308	496	657
68.3213	0	755	458	475	180	229	221	269	392	201	166	303	283	306	496	663
68.4442	0	756	458	476	181	230	222	269	390	201	165	304	283	307	495	659
68.567	0	758	460	476	180	229	222	270	393	200	165	303	275	307	496	655
68.6899	0	760	461	478	182	232	223	271	397	201	167	305	280	309	497	659
68.8128	0	760	463	479	183	232	225	271	396	202	166	306	283	310	499	663
68.9357	0	761	464	480	183	232	226	271	393	202	166	305	282	309	496	659
69.0586	0	758	459	475	181	229	221	268	391	201	165	303	275	306	496	659
69.1814	0	758	458	475	181	228	220	268	393	201	165	303	281	307	495	657
69.3043	0	757	458	475	181	229	220	267	391	201	165	305	283	307	496	659
69.4272	0	764	460	477	181	230	222	268	390	200	164	304	282	308	496	657
69.5501	0	762	461	478	182	230	224	270	394	201	166	305	275	309	498	656
69.673	0	764	462	479	182	233	225	272	398	201	167	306	281	310	497	658
69.7958	0	759	461	478	181	230	223	268	393	202	165	304	283	308	497	659
69.9187	0	762	457	475	180	229	220	267	388	200	165	305	280	305	495	656
70.0416	0	759	457	474	181	229	221	267	390	200	164	304	276	306	495	656
70.1645	0	756	458	476	180	228	221	268	393	201	164	304	281	307	496	654
70.2874	0	756	459	477	180	230	223	269	393	202	166	305	282	307	497	654
70.4102	0	764	462	478	182	230	224	269	391	201	166	305	280	309	496	656
70.5331	0	762	462	479	182	232	226	271	395	202	167	305	276	308	498	662
70.656	0	755	457	475	180	228	221	268	393	201	165	303	280	306	494	655
70.7789	0	754	456	474	180	228	219	267	390	201	165	305	283	307	496	653
70.9018	0	754	456	473	181	228	222	266	388	200	164	303	280	306	496	655
71.0246	0	758	458	476	180	229	222	268	391	201	165	305	276	307	497	661
71.1475	0	757	459	476	181	230	222	269	395	201	166	306	281	308	496	654
71.2704	0	757	460	478	181	230	223	271	395	203	167	306	283	309	498	657
71.3933	0	758	459	477	180	230	224	267	391	201	165	303	279	307	497	655
71.5162	0	756	456	473	180	227	220	266	390	201	165	303	275	306	497	657
71.639	0	754	456	474	180	228	219	267	391	201	165	304	282	306	497	654
71.7619	0	757	456	474	180	228	220	267	389	202	165	305	283	306	497	653
71.8848	0	756	457	475	181	228	222	267	389	200	165	304	278	307	497	655
72.0077	0	758	459	477	182	230	223	269	394	202	167	305	277	308	499	660
72.1306	0	757	459	478	181	231	224	270	395	202	167	306	282	308	497	654
72.2534	0	756	456	474	179	227	220	266	389	201	163	302	283	306	497	652
72.3763	0	759	455	473	179	227	219	265	387	200	164	304	279	305	496	655
72.4992	0	754	455	472	178	227	219	266	390	200	164	303	277	306	497	659
72.6221	0	756	456	474	180	228	220	268	391	201	165	305	281	307	496	654
72.745	0	757	457	477	181	229	222	267	391	202	165	306	283	308	498	653
72.8678	0	762	460	477	180	230	223	268	391	201	166	306	280	309	497	656
72.9907	0	750	457	476	180	229	224	268	393	202	167	304	278	307	498	659
73.1136	0	751	454	474	179	225	219	267	391	201	165	304	280	305	497	651
73.2365	0	750	454	474	179	226	220	266	390	201	165	303	284	304	495	648
73.3594	0	755	456	476	178	227	219	267	389	200	165	303	278	306	496	653
73.4822	0	746	456	476	178	228	221	268	392	202	165	304	277	308	497	657
73.6051	0	753	457	478	180	228	221	269	394	202	167	305	281	307	497	657
73.728	0	756	459	479	181	229	224	269	393	202	166	306	285	309	496	653
73.8509	0	755	455	475	179	226	221	266	388	201	165	304	277	304	495	654
73.9738	0	752	454	474	178	225	219	266	390	200	164	303	278	304	495	656
74.0966	0	750	453	474	178	227	219	266	392	201	164	304	281	305	497	655
74.2195	0	753	455	475	178	226	220	267	389	202	165	305	284	306	495	651
74.3424	0	757	457	477	179	228	222	267	391	201	165	305	277	307	496	651
74.4653	0	757	458	477	180	228	223	269	395	202	167	306	278	308	497	658
74.5882	0	756	459	477	179	228	224	268	394	202	166	305	281	306	497	659
74.711	0	754	453	472	178	225	219	265	388	201	164	303	284	303	495	651
74.8339	0	756	453	472	178	226	220	265	387	200	164	304	276	304	496	650
74.9568	0	753	454	473	178	225	219	265	391	201	164	303	279	304	495	652
75.0797	0	749	455	475	178	227	220	266	392	202	165	305	282	307	497	658
75.2026	0	754	457	477	180	229	223	267	390	201	166	307	284	307	496	652
75.3254	0	761	460	478	180	230	223	269	393	202	165	306	276	308	498	651
75.4483	0	755	456	475	178	228	222	267	394	202	166	305	279	305	496	652
75.5712	0	748	453	473	178	225	218	264	389	201	164	304	283	304	495	658
75.6941	0	753	454	474	178	226	219	265	387	201	164	304	283	305	496	653
75.817	0	757	455	474	178	227	220	265	389	201	164	304	274	306	497	650
75.9398	0	752	456	476	179	227	221	267	394	202	166	305	279	307	497	651
76.0627	0	757	458	478	180	229	223	268	394	203	166	307	283	308	499	659
76.1856	0	759	459	480	180	231	224	267	392	204	166	306	282	308	497	653
76.3085	0	756	455	475	179	226	220	265	391	201	165	305	273	306	499	650
76.4314	0	753	453	474	178	226	219	266	391	201	165	304	279	305	496	653
76.5542	0	742	454	474	179	226	218	267	392	202	166	304	282	307	497	656
76.6771	0	747	455	476	180	226	221	268	392	202	166	305	281	307	496	650
76.8	0	754	457	477	180	230	223	269	394	201	168	305	274	308	498	656
76.9229	0	756	459	478	180	229	222	270	397	203	169	307	279	310	498	656
77.0458	0	754	462	479	181	229	223	268	395	203	167	305	281	310	498	663
77.1686	0	757	455	473	178	225	219	266	389	201	166	303	281	305	495	655
77.2915	0	753	455	473	178	226	220	264	390	201	166	304	274	306	497	658
77.4144	0	753	455	475	178	226	220	266	393	202	166	304	280	307	496	655
77.5373	0	753	456	475	180	227	221	267	393	202	166	306	281	308	497	660
77.6602	0	760	459	477	179	229	222	268	392	202	167	305	279	309	497	657
77.783	0	758	460	478	180	230	223	271	396	202	168	306	275	310	499	660
77.9059	0	755	458	477	180	229	223	269	397	203	169	305	279	308	497	655
78.0288	0	753	454	474	178	226	220	265	391	202	167	304	281	305	497	655
78.1517	0	752	454	473	178	226	220	265	389	201	165	304	278	306	495	657
78.2746	0	755	456	473	179	226	221	266	392	201	166	303	274	307	496	662
78.3974	0	752	456	475	180	227	221	268	395	202	167	305	279	308	496	655
78.5203	0	758	459	477	180	229	223	268	395	203	167	306	281	309	498	656
78.6432	0	758	460	479	181	231	224	269	394	202	169	306	277	310	498	660
78.7661	0	757	457	475	179	228	223	267	394	203	167	304	276	307	497	662
78.889	0	752	454	472	178	227	219	266	393	202	166	303	278	306	495	656
79.0118	0	756	454	474	179	226	220	265	391	202	165	303	280	307	498	656
79.1347	0	759	454	474	178	227	222	266	392	202	166	305	277	308	497	658
79.2576	0	755	456	475	179	229	224	268	395	202	168	306	275	309	498	663
79.3805	0	756	457	476	179	229	223	270	397	202	169	307	277	310	499	657
79.5034	0	756	459	478	180	231	224	270	396	204	168	307	280	309	498	657
79.6262	0	755	454	474	178	227	222	266	391	202	167	304	276	306	496	657
79.7491	0	745	453	473	178	225	220	267	393	202	168	303	275	307	496	661
79.872	0	752	453	474	179	227	221	267	395	202	167	304	277	308	497	660
79.9949	0	754	454	474	179	228	222	268	393	202	166	304	281	306	495	657
80.1178	0	759	457	476	179	228	224	268	394	202	168	305	276	309	497	660
80.2406	0	751	457	476	181	229	223	271	398	202	170	307	275	311	498	665
80.3635	0	755	458	477	180	230	225	270	398	203	169	305	278	309	498	662
80.4864	0	752	451	473	178	225	221	266	391	202	165	303	281	307	495	658
80.6093	0	757	452	472	177	227	219	265	392	201	166	304	274	306	497	657
80.7322	0	753	452	472	178	226	221	267	394	201	167	303	276	306	496	663
80.855	0	753	453	474	179	227	221	268	396	203	167	304	278	307	497	661
80.9779	0	753	454	477	179	228	224	269	396	202	168	304	281	309	496	657
81.1008	0	757	457	478	181	228	225	270	396	203	169	306	274	309	499	655
81.2237	0	752	452	475	178	226	224	269	398	202	168	304	276	307	496	662
81.3466	0	749	451	472	177	225	220	267	394	203	167	304	278	306	497	664
81.4694	0	751	451	473	178	226	220	266	392	202	166	304	280	306	495	656
81.5923	0	754	451	475	177	226	222	267	393	202	166	303	274	306	497	655
81.7152	0	751	452	475	178	227	223	269	397	202	167	304	277	308	497	662
81.8381	0	748	455	477	179	227	224	270	398	202	169	306	279	309	498	663
81.961	0	753	455	479	180	229	225	270	395	203	169	305	281	308	497	658
82.0838	0	754	450	473	177	225	221	267	392	202	167	303	274	305	496	655
82.2067	0	750	450	472	178	224	220	267	395	201	167	303	276	306	495	656
82.3296	0	746	451	473	177	225	221	267	395	202	167	303	279	306	496	664
82.4525	0	752	452	474	178	225	222	268	393	202	167	305	281	307	495	656
82.5754	0	755	453	475	178	227	223	269	395	201	167	305	273	308	497	655
82.6982	0	756	455	477	180	228	224	270	399	202	170	306	277	309	497	658
82.8211	0	747	451	474	178	226	222	268	395	203	168	303	280	305	496	662
82.944	0	749	449	471	176	224	220	265	391	202	167	303	280	305	495	656
83.0669	0	751	450	472	177	224	219	266	392	201	166	303	273	305	496	653
83.1898	0	749	449	472	177	225	220	268	397	202	167	303	275	306	496	653
83.3126	0	753	450	473	177	226	222	268	396	202	168	304	278	307	496	662
83.4355	0	753	453	476	178	227	223	269	394	202	167	306	279	308	495	656
83.5584	0	756	453	475	178	229	224	267	395	202	168	305	271	306	499	654
83.6813	0	748	448	471	177	224	219	266	394	201	167	302	277	304	494	655
83.8042	0	745	447	470	177	223	218	264	392	202	166	303	279	305	495	661
83.927	0	748	448	470	177	224	219	264	390	201	165	302	278	305	494	655
84.0499	0	753	451	472	177	225	220	264	392	201	166	304	274	305	498	653
84.1728	0	754	452	473	178	225	221	266	396	201	167	304	275	307	500	657
84.2957	0	756	453	475	178	228	222	267	396	203	168	306	279	308	500	665
84.4186	0	751	449	471	177	224	221	264	390	201	166	303	278	305	495	657
84.5414	0	749	447	470	176	223	218	263	390	201	166	303	270	305	499	653
84.6643	0	748	447	470	177	224	218	265	393	201	167	303	276	305	495	654
84.7872	0	745	447	469	177	225	218	265	392	201	166	304	279	306	496	662
84.9101	0	749	449	473	178	226	220	264	392	202	166	304	278	306	495	655
85.033	0	750	451	474	179	228	221	266	394	201	168	305	271	308	499	659
85.1558	0	750	449	472	178	225	221	266	394	202	167	303	276	306	497	655
85.2787	0	743	445	468	177	224	217	263	390	202	165	303	279	304	495	663
85.4016	0	744	445	469	176	224	218	263	389	201	165	302	278	305	494	654
85.5245	0	746	447	469	176	224	217	264	391	201	165	303	269	305	499	653
85.6474	0	749	448	472	176	224	219	265	395	202	166	303	276	307	496	655
85.7702	0	748	451	472	177	226	220	267	394	202	167	305	279	307	497	665
85.8931	0	749	451	473	177	226	221	266	392	202	167	305	279	305	496	658
86.016	0	746	446	468	176	224	218	262	390	202	166	302	272	304	496	660
86.1389	0	746	444	468	176	222	217	263	392	201	166	303	276	304	495	658
86.2618	0	741	445	468	175	223	217	263	390	201	165	303	279	305	496	666
86.3846	0	745	446	470	176	224	219	263	389	201	165	303	279	305	495	658
86.5075	0	747	450	472	177	225	220	265	393	201	166	305	272	306	497	660
86.6304	0	751	451	473	177	226	221	268	397	202	168	305	277	307	497	659
86.7533	0	744	447	469	177	223	218	263	391	202	166	302	279	304	495	665
86.8762	0	743	444	466	175	222	216	261	386	201	164	302	278	303	494	657
86.999	0	744	444	467	175	222	217	262	388	200	165	302	270	304	497	659
87.1219	0	745	444	469	175	222	217	263	391	201	165	302	276	305	495	658
87.2448	0	743	447	469	176	223	218	264	392	202	165	304	279	306	496	665
87.3677	0	745	447	472	176	224	220	264	390	202	166	305	279	307	496	659
87.4906	0	745	448	470	176	224	219	263	392	202	167	304	271	305	496	662
87.6134	0	743	444	466	175	222	215	261	390	201	165	302	276	302	494	657
87.7363	0	739	443	467	174	221	215	261	388	201	164	303	279	302	495	665
87.8592	0	739	443	467	175	221	216	260	386	201	164	302	278	303	493	658
87.9821	0	742	445	469	176	223	218	262	390	201	165	303	272	305	495	660
88.105	0	744	445	469	175	223	219	264	393	202	166	304	276	305	495	659
88.2278	0	742	448	472	177	226	220	265	393	203	166	305	279	307	497	666
88.3507	0	740	443	467	175	222	218	261	386	202	164	303	278	302	493	658
88.4736	0	741	443	466	174	222	215	261	387	200	163	302	272	303	495	661
88.5965	0	742	443	468	175	222	216	262	390	200	165	303	276	304	495	658
88.7194	0	739	445	467	175	222	217	262	389	202	165	304	278	304	496	665
88.8422	0	737	445	470	176	223	218	264	390	202	165	304	277	304	495	655
88.9651	0	742	448	472	176	224	219	266	394	202	167	304	272	305	497	658
89.088	0	741	446	471	175	223	218	264	393	201	168	302	276	304	496	657
89.2109	0	737	444	468	175	221	215	263	389	202	166	301	278	303	496	664
89.3338	0	738	443	469	175	221	217	263	387	201	165	301	278	302	493	658
89.4566	0	739	444	470	176	221	217	264	390	201	165	302	271	304	495	659
89.5795	0	740	445	471	175	223	218	266	393	202	167	303	275	305	495	658
89.7024	0	739	447	472	176	223	219	267	394	203	168	303	277	307	496	666
89.8253	0	740	448	473	177	224	220	265	391	201	167	303	277	304	495	659
89.9482	0	737	443	468	175	221	216	263	389	201	167	300	271	302	495	660
90.071	0	737	442	468	175	221	215	264	391	201	166	302	276	303	494	657
90.1939	0	736	443	468	175	221	216	263	389	202	166	301	277	303	494	664
90.3168	0	739	446	470	175	221	218	264	390	202	166	302	277	305	494	657
90.4397	0	741	447	471	177	223	219	266	393	202	166	303	271	305	495	661
90.5626	0	742	447	474	176	224	220	267	397	202	169	303	276	306	495	659
90.6854	0	737	444	469	175	220	217	264	391	202	166	301	278	302	494	663
90.8083	0	736	443	467	175	219	215	262	387	201	165	301	277	302	492	656
90.9312	0	738	443	468	175	221	216	263	388	201	165	300	270	302	494	658
91.0541	0	738	443	470	175	221	217	265	393	201	166	301	275	303	493	654
91.177	0	739	446	471	175	222	218	266	394	202	167	303	277	305	495	661
91.2998	0	746	448	474	177	224	220	266	392	201	167	302	277	306	494	654
91.4227	0	739	447	472	176	222	219	265	393	201	167	302	270	303	494	656
91.5456	0	736	444	469	174	220	215	264	392	200	165	300	275	302	493	652
91.6685	0	735	444	470	176	220	216	264	391	201	165	301	277	303	494	659
91.7914	0	742	445	471	173	221	218	264	390	200	165	302	275	304	493	652
91.9142	0	740	447	472	175	222	218	267	393	201	166	301	270	304	496	655
92.0371	0	740	447	475	177	222	220	269	397	202	168	303	275	307	495	652
92.16	0	738	448	474	176	223	220	267	395	202	167	302	276	304	495	657
92.2829	0	741	444	470	176	220	216	264	390	200	166	301	275	302	491	650
92.4058	0	737	445	471	175	220	218	265	391	201	165	300	270	303	493	654
92.5286	0	738	445	471	175	220	217	267	393	202	167	301	275	302	493	650
92.6515	0	738	447	474	175	222	218	267	393	202	167	302	277	304	495	655
92.7744	0	746	449	476	177	223	220	268	394	201	168	302	274	306	495	652
92.8973	0	743	451	477	176	224	221	271	397	201	170	303	270	306	496	655
93.0202	0	736	445	472	175	220	218	268	396	201	168	301	276	302	493	649
93.143	0	735	446	470	174	219	216	266	392	202	166	300	277	301	494	653
93.2659	0	742	446	472	175	220	217	265	390	202	165	301	275	303	493	651
93.3888	0	740	446	473	176	221	218	268	394	201	167	301	270	303	495	653
93.5117	0	740	448	475	176	221	219	269	398	203	168	302	275	305	494	652
93.6346	0	740	450	477	176	223	221	271	397	203	169	303	277	306	496	655
93.7574	0	744	448	475	175	223	220	266	394	202	167	301	275	303	494	652
93.8803	0	739	446	472	175	220	217	267	393	201	167	299	270	302	494	657
94.0032	0	739	446	473	175	220	216	267	395	202	167	301	275	303	493	651
94.1261	0	738	446	474	175	221	218	267	394	201	167	301	277	303	495	650
94.249	11	739	448	475	176	222	220	266	393	201	166	302	274	304	494	652
94.3718	0	743	450	475	176	223	221	269	397	202	168	303	271	306	496	659
94.4947	0	740	449	477	176	223	221	269	398	202	169	303	275	305	494	652
94.6176	0	738	445	472	175	221	217	266	393	202	166	301	277	302	495	650
94.7405	0	738	446	472	175	221	217	266	392	202	166	301	273	302	494	653
94.8634	0	740	446	473	175	221	218	267	395	201	167	301	271	303	495	658
94.9862	0	738	447	474	175	221	219	269	398	202	169	302	276	304	494	653
95.1091	0	740	449	477	176	223	219	270	396	202	169	303	277	306	497	652
95.232	0	742	451	476	176	223	221	269	395	202	169	303	274	305	496	655
95.3549	0	740	447	471	175	220	217	267	395	201	166	300	270	302	495	658
95.4778	0	735	446	471	174	220	217	268	396	201	167	301	275	302	494	649
95.6006	0	740	447	473	175	221	218	267	394	202	166	302	277	302	496	650
95.7235	0	739	449	475	176	222	219	268	395	201	166	302	273	304	495	653
95.8464	0	741	450	476	176	224	220	270	398	202	169	303	271	305	497	659
95.9693	0	742	451	477	176	224	221	272	401	202	170	303	276	305	496	654
96.0922	0	739	446	472	176	220	218	267	394	202	168	301	276	301	495	651
96.215	0	742	446	472	175	221	217	266	392	202	166	300	272	302	495	654
96.3379	0	737	446	472	175	220	217	267	395	200	167	300	271	302	495	658
96.4608	0	737	446	473	175	222	217	269	397	202	168	301	274	303	494	652
96.5837	0	741	448	475	176	223	219	270	397	202	167	303	277	305	496	652
96.7066	0	747	450	478	177	224	221	270	396	203	169	304	272	306	496	655
96.8294	0	738	447	473	175	221	218	268	395	202	167	300	271	302	494	657
96.9523	0	736	443	471	175	220	216	266	395	201	167	300	274	302	493	650
97.0752	0	738	445	471	175	221	217	266	393	201	166	300	276	302	494	650
97.1981	0	742	446	473	174	220	218	266	393	202	167	301	273	304	494	653
97.321	0	739	448	474	176	222	219	268	398	202	167	301	271	304	496	656
97.4438	0	741	449	477	177	223	220	271	400	202	169	303	274	304	496	651
97.5667	0	738	446	474	175	222	219	268	395	202	167	302	277	303	495	650
97.6896	0	736	446	472	174	219	216	266	393	201	166	301	272	301	493	649
97.8125	0	729	444	471	174	221	217	266	396	201	167	300	271	302	494	653
97.9354	0	735	445	473	175	221	217	267	397	202	167	301	273	303	494	653
98.0582	0	738	446	476	175	221	218	269	395	202	168	301	276	305	495	650
98.1811	0	745	450	477	176	223	219	270	397	202	168	302	272	306	495	654
98.304	0	731	446	473	175	221	219	268	397	201	168	301	271	303	494	655
98.4269	0	733	444	472	174	219	215	267	395	202	167	300	272	301	494	654
98.5498	0	736	444	474	174	221	216	266	393	202	167	301	278	302	491	650
98.6726	0	741	446	472	175	221	217	267	394	202	166	301	271	304	493	653
98.7955	0	733	447	475	176	221	219	270	398	202	168	302	272	305	494	657
98.9184	0	738	450	476	176	222	220	270	400	203	170	303	274	305	495	657
99.0413	0	737	447	475	175	221	219	267	394	202	167	301	278	303	492	651
99.1642	0	740	444	472	174	219	216	266	392	201	165	300	272	301	494	653
99.287	0	731	444	471	174	220	216	267	395	202	166	301	272	301	494	656
99.4099	0	732	444	473	175	219	216	269	397	202	166	302	274	302	494	653
99.5328	0	737	447	475	175	221	218	268	395	203	167	303	278	302	493	651
99.6557	0	742	449	477	176	222	219	271	396	202	168	304	272	305	495	651
99.7786	0	732	447	475	175	221	219	269	398	202	168	302	272	303	493	659
99.9014	0	734	445	471	173	218	214	266	395	202	167	300	274	301	494	656
100.024	0	735	444	473	175	219	216	266	392	201	166	301	279	302	492	653
100.147	0	739	445	471	175	219	216	266	394	201	165	301	272	302	493	650
100.27	0	735	446	475	175	220	217	268	398	202	167	302	272	303	494	658
100.393	0	737	447	476	176	222	219	270	398	202	169	303	274	305	496	657
100.516	0	737	448	476	176	221	219	268	395	202	168	303	279	304	492	653
100.639	0	739	444	471	174	218	216	265	391	202	166	300	271	301	493	651
100.762	0	734	443	471	174	219	216	266	396	202	166	302	272	302	492	657
100.884	0	733	443	472	174	219	216	266	396	202	167	302	275	302	494	656
101.007	0	736	445	474	175	220	217	267	394	203	166	302	278	303	493	652
101.13	0	741	448	475	176	222	219	268	395	201	167	303	271	305	495	653
101.253	0	736	446	474	175	221	219	269	397	202	168	301	272	302	494	659
101.376	0	730	443	470	173	218	215	265	395	201	166	300	274	299	494	654
101.499	0	733	443	471	174	219	216	265	391	202	165	301	278	302	492	649
101.622	0	736	443	471	173	220	217	265	392	201	165	300	270	302	494	650
101.745	0	734	445	473	175	220	217	268	397	202	167	301	272	304	494	656
101.868	0	735	446	475	175	221	217	269	398	202	167	302	275	304	495	656
101.99	0	736	447	476	176	221	220	267	394	202	166	301	278	304	493	652
102.113	0	734	442	470	174	218	216	264	392	201	165	300	270	300	493	649
102.236	0	733	442	470	173	218	215	265	394	201	166	299	272	301	492	655
102.359	0	726	442	471	173	219	216	266	394	201	166	300	274	301	492	658
102.482	0	732	444	473	174	219	217	266	392	201	165	301	277	302	491	650
102.605	0	739	447	474	174	220	219	268	395	201	166	301	269	303	494	650
102.728	0	737	447	475	174	222	219	269	399	201	168	302	272	302	493	657
102.851	0	725	442	471	174	218	216	264	394	202	166	299	275	299	492	656
102.973	0	729	441	470	173	217	215	264	390	201	165	300	276	300	490	648
103.096	0	734	441	469	173	218	215	263	392	200	164	299	270	299	492	646
103.219	0	731	441	471	173	219	217	266	395	201	165	300	271	302	490	648
103.342	0	725	444	474	174	220	217	267	397	201	166	301	275	302	493	652
103.465	0	732	446	474	173	221	219	269	395	201	168	301	277	302	491	645
103.588	0	734	444	473	174	220	218	267	395	201	166	301	268	299	491	644
103.711	0	729	440	469	173	217	216	266	394	200	165	298	272	298	489	645
103.834	0	725	441	472	173	218	215	264	394	201	165	299	275	299	490	651
103.956	0	729	441	471	173	217	216	265	392	201	164	299	277	300	491	645
104.079	0	733	444	473	173	219	218	266	395	201	166	300	269	301	492	644
104.202	0	735	445	474	174	220	219	268	398	202	167	301	273	302	492	646
104.325	0	733	447	476	175	220	218	267	398	202	167	301	276	302	492	652
104.448	0	729	441	471	173	218	215	264	392	201	164	299	275	298	489	644
104.571	0	733	442	471	172	218	215	264	392	201	164	299	269	300	491	643
104.694	0	731	441	471	172	218	216	266	396	201	165	299	271	300	491	645
104.817	0	734	443	474	173	220	216	266	396	201	166	300	275	302	491	652
104.94	0	733	445	475	175	220	218	267	395	201	166	301	275	302	491	646
105.062	0	738	447	476	175	220	219	267	396	201	167	301	269	302	493	648
105.185	0	730	441	471	173	218	216	266	396	201	165	298	272	299	490	645
105.308	0	729	441	470	172	217	215	265	395	201	165	299	275	299	491	650
105.431	0	729	442	471	173	218	216	264	392	201	165	298	275	300	490	646
105.554	0	735	444	473	173	219	218	266	395	200	166	300	268	301	493	648
105.677	0	732	444	475	173	220	218	269	399	201	167	300	272	303	492	647
105.8	0	736	447	477	174	221	219	270	400	202	168	301	277	303	494	655
105.923	0	730	443	472	173	218	217	266	393	201	165	298	275	300	490	647
106.045	0	731	441	471	172	217	215	264	393	201	164	298	267	299	495	643
106.168	0	729	440	472	173	217	216	266	396	201	165	298	273	299	491	646
106.291	0	726	442	473	173	218	216	267	396	203	165	299	275	300	492	653
106.414	0	732	444	474	173	220	217	267	394	200	165	299	275	301	491	647
106.537	0	735	447	474	174	220	218	268	398	202	167	300	269	303	494	649
106.66	0	730	444	473	173	219	218	267	399	201	166	300	272	300	492	646
106.783	0	725	441	470	172	216	214	264	393	201	165	298	276	297	491	651
106.906	0	726	440	470	171	217	215	264	392	200	164	299	274	298	489	643
107.028	0	730	442	471	172	217	216	265	394	200	164	299	267	299	494	641
107.151	0	732	443	472	173	218	217	267	397	201	166	299	273	301	492	644
107.274	0	728	444	475	173	220	218	268	397	201	167	301	276	302	493	651
107.397	0	732	445	476	174	220	219	268	396	201	167	300	275	302	491	646
107.52	0	730	440	470	172	217	215	264	394	201	165	297	268	299	491	646
107.643	0	728	437	469	173	217	214	264	395	200	164	298	272	298	491	643
107.766	0	725	439	470	172	217	215	265	394	201	164	299	275	299	491	650
107.889	0	729	441	471	173	218	217	265	394	201	165	299	275	300	490	644
108.012	0	733	445	471	173	220	218	266	396	201	166	301	269	301	494	647
108.134	0	737	448	473	175	220	219	267	400	202	167	301	273	303	494	645
108.257	0	730	444	472	173	219	216	264	396	202	166	299	274	299	494	650
108.38	0	731	441	469	172	217	214	263	391	201	163	299	274	298	492	645
108.503	0	732	442	469	172	218	214	264	393	200	166	299	267	299	496	646
108.626	0	731	442	470	172	217	215	265	396	201	165	299	272	300	492	644
108.749	0	727	443	473	173	219	216	267	397	202	165	300	274	302	493	652
108.872	0	731	445	474	173	220	218	267	396	202	166	301	275	303	493	644
108.995	0	733	445	473	174	219	218	266	397	201	167	300	269	301	494	647
109.117	0	728	440	470	172	216	215	265	396	201	166	299	273	299	491	644
109.24	0	724	440	470	171	218	215	265	395	202	165	300	275	299	492	652
109.363	0	728	441	471	172	217	215	265	393	201	164	300	274	300	491	644
109.486	0	730	443	472	173	218	216	267	396	200	166	299	268	301	493	648
109.609	0	732	443	474	174	220	217	270	400	201	167	301	272	302	492	645
109.732	0	729	445	477	174	221	218	270	400	202	168	301	275	303	495	655
109.855	0	727	441	470	172	217	216	265	393	201	164	298	274	300	492	645
109.978	0	729	440	468	173	216	215	264	393	200	165	299	266	299	494	643
110.1	0	729	438	468	172	217	215	265	395	201	165	299	271	299	491	645
110.223	0	724	441	471	173	218	215	265	396	202	165	299	274	300	493	652
110.346	0	730	443	473	173	218	217	267	395	202	166	300	275	301	492	645
110.469	0	731	445	472	174	220	218	267	398	201	167	301	268	304	494	648
110.592	0	732	444	474	174	221	219	268	400	202	168	299	272	301	493	646
110.715	0	724	439	469	172	216	215	264	394	201	165	298	274	298	493	650
110.838	0	725	439	469	172	216	215	264	393	201	164	298	274	299	490	643
110.961	0	727	441	469	171	216	216	264	394	200	164	297	268	299	492	647
111.084	0	730	439	470	173	217	216	267	397	201	166	299	271	301	492	644
111.206	0	727	442	472	173	218	217	267	397	201	167	300	276	302	494	652
111.329	0	731	444	475	174	220	218	269	397	201	167	302	275	303	494	645
111.452	0	731	444	472	173	220	219	268	398	201	168	300	268	301	494	650
111.575	0	727	439	469	172	216	215	266	397	201	166	298	272	300	492	646
111.698	0	726	439	469	172	217	216	265	395	201	165	299	275	300	492	654
111.821	0	727	440	472	173	218	215	265	393	201	166	299	274	300	492	647
111.944	0	730	442	471	172	219	217	267	396	200	166	300	268	302	494	651
112.067	0	732	444	473	174	219	217	269	400	202	168	300	272	303	494	649
112.189	0	731	445	477	175	222	220	270	400	203	169	302	274	305	496	658
112.312	0	729	441	472	173	218	218	267	395	201	165	299	274	301	492	650
112.435	0	729	441	470	172	217	216	265	396	201	165	299	268	299	495	652
112.558	0	728	440	471	171	217	216	266	398	201	166	299	273	301	492	650
112.681	0	728	440	472	173	218	217	267	398	201	166	300	275	302	495	658
112.804	0	729	443	474	174	219	218	267	397	201	167	301	274	302	493	652
112.927	0	730	445	475	174	220	220	271	401	201	169	301	268	304	496	653
113.05	0	733	445	476	174	222	220	272	404	203	170	302	273	303	495	653
113.172	0	728	441	471	173	217	217	267	398	202	168	300	275	301	494	658
113.295	0	729	440	471	173	217	216	266	395	201	165	299	274	300	493	653
113.418	0	729	441	471	172	217	216	267	397	201	166	299	268	301	494	656
113.541	0	729	441	473	173	218	216	268	400	201	167	300	274	302	494	653
113.664	0	730	442	476	173	219	218	269	400	202	168	302	276	304	496	659
113.787	0	737	445	476	174	220	220	271	399	202	169	302	274	305	495	656
113.91	0	734	444	476	174	221	221	269	401	202	169	301	269	302	496	659
114.033	0	728	438	470	171	215	216	267	399	202	165	298	275	301	493	653
114.156	0	728	439	471	172	216	216	267	397	202	166	299	276	300	495	658
114.278	0	734	439	472	173	218	217	266	395	202	165	300	274	301	492	654
114.401	0	732	440	473	173	218	218	268	397	201	167	301	269	303	495	658
114.524	0	732	443	476	173	220	218	270	403	202	168	301	274	304	495	655
114.647	0	731	445	477	175	221	219	270	401	203	170	302	276	305	497	660
114.77	0	731	440	472	172	217	217	267	396	202	166	299	274	300	494	653
114.893	0	725	439	471	171	216	216	267	399	200	166	299	269	299	495	656
115.016	0	728	437	471	172	217	216	268	399	201	168	300	274	301	494	653
115.139	0	726	439	472	172	217	217	268	399	202	167	300	276	302	495	657
115.261	0	733	440	473	174	219	218	268	398	202	167	300	274	303	494	655
115.384	0	731	442	475	173	219	220	271	402	201	170	302	269	305	496	659
115.507	0	729	440	475	173	218	218	269	402	201	169	300	273	302	494	655
115.63	0	723	436	470	172	215	215	266	398	202	167	299	275	299	494	652
115.753	0	723	436	471	171	216	216	265	396	200	166	299	273	300	492	654
115.876	0	726	438	471	171	217	217	266	398	201	166	300	269	301	493	659
115.999	0	724	438	471	172	219	217	268	401	202	167	300	274	301	493	652
116.122	0	727	439	474	173	220	218	269	400	201	168	302	276	304	495	656
116.244	0	727	441	475	173	220	219	268	398	202	167	300	273	304	494	653
116.367	0	723	436	469	171	216	216	265	398	200	167	298	269	299	492	656
116.49	0	719	433	469	171	214	215	266	399	200	166	298	274	299	490	647
116.613	0	721	434	469	170	216	215	265	397	201	166	299	275	299	492	646
116.736	0	721	435	470	171	216	216	265	395	200	166	298	271	300	491	648
116.859	0	723	437	472	172	218	217	267	400	200	167	300	269	301	493	652
116.982	0	722	438	474	173	219	218	269	402	201	169	300	274	302	492	647
117.105	0	722	436	472	172	217	217	265	397	200	167	298	276	301	492	644
117.228	0	723	432	468	171	215	215	263	395	200	165	298	270	298	490	645
117.35	0	718	432	468	170	216	215	264	397	200	165	297	269	299	491	650
117.473	0	718	433	469	171	216	214	264	398	200	166	297	271	299	491	642
117.596	0	719	434	471	171	216	216	265	397	200	166	298	275	300	491	642
117.719	0	723	436	471	171	217	217	267	398	200	166	298	269	301	491	644
117.842	0	711	435	471	170	218	218	266	401	200	168	298	267	300	491	644
117.965	0	714	431	466	171	214	214	264	397	200	164	295	271	299	490	642
118.088	0	716	430	466	170	214	214	263	394	199	164	296	276	298	488	639
118.211	0	719	431	466	169	215	214	263	394	199	164	296	269	298	489	642
118.333	0	711	433	468	170	215	215	264	398	199	166	297	267	300	489	645
118.456	0	717	435	470	171	217	215	267	399	200	167	297	271	300	491	645
118.579	0	719	435	472	172	218	217	266	398	199	168	299	274	301	489	641
118.702	0	719	432	466	170	215	214	264	395	199	166	296	267	297	489	638
118.825	0	714	430	464	169	214	213	263	395	198	165	294	268	298	488	644
118.948	0	714	430	465	170	214	213	263	395	198	165	296	271	298	488	642
119.071	0	714	431	466	170	215	214	262	394	198	164	295	273	298	487	638
119.194	0	718	433	469	169	216	215	265	396	198	166	297	267	299	490	637
119.316	0	714	434	470	172	217	216	267	400	199	168	296	268	301	489	641
119.439	0	714	433	470	171	217	217	267	399	200	167	297	271	299	489	644
119.562	0	711	430	466	170	213	213	262	393	198	164	293	273	298	487	635
119.685	0	716	430	466	169	213	213	262	392	198	165	295	265	297	488	635
119.808	0	712	429	465	169	214	213	264	395	198	164	295	268	298	487	636
119.931	0	709	430	467	170	215	213	264	396	198	166	296	272	299	489	643
120.054	0	714	433	469	171	217	215	264	395	199	166	296	273	301	489	638
120.177	0	720	434	471	172	217	218	267	397	199	168	297	266	301	491	637
120.3	0	714	430	467	170	216	215	266	398	199	166	295	269	298	488	637
120.422	0	712	429	465	170	214	211	263	395	198	165	295	272	296	488	643
120.545	0	710	429	466	170	214	214	263	391	198	164	294	272	296	488	635
120.668	0	715	431	467	170	215	214	263	394	198	165	295	264	298	491	639
120.791	0	714	432	468	170	217	215	266	398	199	167	296	270	300	489	639
120.914	0	714	433	471	172	216	216	267	398	199	167	297	273	301	490	648
121.037	0	716	435	471	172	217	217	266	397	199	168	297	272	300	489	642
121.16	0	715	431	465	170	214	214	263	393	198	165	295	266	297	490	644
121.283	0	713	430	465	170	213	212	263	395	198	165	295	271	298	489	642
121.405	0	713	430	466	170	214	213	263	394	199	165	296	272	298	488	646
121.528	0	719	431	469	170	216	213	264	393	199	165	296	271	299	489	644
121.651	0	716	433	469	172	217	217	266	397	199	167	297	266	300	492	648
121.774	0	719	435	472	172	216	216	268	400	200	169	299	271	302	491	646
121.897	0	719	435	472	172	217	217	266	398	200	168	298	273	300	492	650
122.02	0	713	430	466	171	215	213	263	392	199	165	295	271	297	491	646
122.143	0	717	432	466	170	214	213	263	393	199	165	295	268	298	490	652
122.266	0	714	431	466	170	215	213	264	395	198	165	297	272	300	490	646
122.388	0	718	432	469	170	216	215	265	395	199	166	299	274	300	493	645
122.511	0	723	436	470	172	217	216	265	395	199	167	299	271	302	492	649
122.634	0	721	437	472	172	218	217	268	399	200	169	298	268	304	494	655
122.757	0	718	436	471	172	217	217	266	399	201	168	299	272	300	492	650
122.88	0	716	432	466	170	215	214	263	393	199	165	296	274	299	491	647
123.003	0	718	431	467	171	215	213	263	393	199	166	297	270	299	491	650
123.126	0	708	432	468	171	215	215	264	395	198	165	298	268	300	492	653
123.249	0	717	433	469	171	216	215	267	398	200	168	298	272	301	492	655
123.372	0	720	436	472	173	217	217	267	396	200	167	299	276	302	491	653
123.494	0	725	438	474	174	218	218	269	398	199	169	300	269	304	494	652
123.617	0	719	434	469	171	216	216	266	398	200	166	296	270	301	492	657
123.74	0	716	431	469	170	215	214	265	397	199	167	297	273	299	492	656
123.863	0	717	432	469	171	216	215	265	394	199	166	298	276	300	491	652
123.986	0	722	434	469	172	216	215	266	396	200	167	298	268	302	493	651
124.109	0	721	436	472	172	217	216	268	400	200	168	300	271	302	492	658
124.232	0	717	437	473	172	219	217	270	400	200	170	299	274	303	494	660
124.355	0	722	439	475	174	220	219	270	399	200	169	300	276	304	493	654
124.477	0	722	434	469	171	215	215	265	396	199	167	298	267	299	493	650
124.6	0	719	431	468	171	215	214	266	398	199	166	298	271	300	492	652
124.723	0	714	432	468	171	215	214	266	396	200	166	297	274	300	493	659
124.846	0	719	435	469	171	217	216	266	395	200	166	298	274	301	490	652
124.969	0	720	436	471	171	217	217	268	398	199	168	299	268	302	494	655
125.092	0	723	438	472	173	217	217	270	401	200	169	300	272	303	492	653
125.215	0	719	437	473	173	218	219	268	400	200	168	298	274	303	493	659
125.338	0	716	432	467	171	214	214	263	394	199	165	296	273	301	490	651
125.46	0	718	432	466	170	216	215	265	395	199	166	297	267	300	491	654
125.583	0	717	432	467	170	216	214	265	397	200	166	297	272	300	490	650
125.706	0	716	433	469	171	216	216	265	397	199	167	298	274	301	490	653
125.829	0	723	436	471	171	217	217	266	396	199	168	299	273	302	491	650
125.952	0	719	437	472	172	219	217	269	400	199	169	299	268	303	493	654
126.075	0	714	434	469	170	216	216	266	399	199	166	297	273	301	490	646
126.198	0	715	431	466	171	214	214	264	395	199	166	297	274	298	491	645
126.321	0	721	432	468	171	215	214	264	394	199	165	298	270	299	490	647
126.444	0	715	433	468	170	216	215	264	396	198	166	296	268	299	491	652
126.566	0	716	434	469	171	217	216	267	400	200	167	298	272	302	490	645
126.689	0	719	435	472	172	218	216	268	398	200	168	299	273	302	492	646
126.812	0	723	436	470	173	216	217	267	397	198	168	299	269	300	491	648
126.935	0	709	431	466	170	215	214	263	396	198	167	296	268	298	489	649
127.058	0	714	431	466	169	215	213	264	396	198	166	297	271	299	490	648
127.181	0	715	431	466	170	215	214	264	394	199	165	297	274	298	488	643
127.304	0	720	434	468	171	216	215	264	395	198	167	296	267	300	490	642
127.427	0	718	435	469	171	217	216	267	399	198	167	297	268	301	491	649
127.549	0	719	437	472	172	218	217	269	401	199	167	299	271	303	491	649
127.672	0	715	432	467	170	215	214	264	394	199	166	296	274	299	488	641
127.795	0	718	431	464	170	213	213	262	392	198	165	296	266	298	489	640
127.918	0	710	430	465	170	214	213	264	396	197	166	296	269	298	488	638
128.041	0	706	429	467	169	214	213	265	396	198	166	298	272	298	489	641
128.164	0	714	432	468	171	217	215	266	396	198	166	297	272	300	488	637
128.287	0	719	434	470	171	216	216	268	398	199	168	297	268	301	489	635
128.41	0	717	435	470	172	217	217	268	400	198	168	296	269	301	489	638
128.532	0	711	432	466	170	213	213	262	395	197	166	295	272	297	489	643
128.655	0	712	429	465	169	213	212	263	391	197	164	295	272	298	486	638
128.778	0	714	431	464	169	213	213	263	393	198	165	295	266	299	489	640
128.901	0	713	430	465	170	215	213	265	396	198	166	296	271	300	488	637
129.024	0	713	433	468	170	216	214	265	396	198	166	297	272	300	490	640
129.147	0	720	435	470	172	217	216	266	395	198	167	297	269	301	489	637
129.27	0	716	432	468	170	216	215	264	397	198	167	296	267	300	489	641
129.393	0	711	429	465	169	213	213	263	395	196	165	296	270	297	487	633
129.516	0	713	430	464	170	214	213	263	392	198	165	296	273	298	489	633
129.638	0	717	430	465	170	215	214	263	392	198	164	295	268	299	489	635
129.761	0	714	432	467	170	215	214	265	396	197	166	295	267	300	491	639
129.884	0	712	433	469	171	216	215	266	399	198	168	297	271	301	489	638
130.007	1	717	435	471	172	217	217	267	397	198	168	298	274	300	489	634
130.13	0	717	431	465	170	214	214	263	393	198	165	295	267	297	488	636
130.253	0	708	431	465	169	214	213	263	394	197	165	295	267	298	490	640
130.376	0	712	430	466	169	215	213	264	395	197	165	295	270	298	489	640
130.499	0	715	432	467	170	215	213	264	394	198	165	296	273	299	489	634
130.621	0	719	434	468	171	216	215	265	395	198	166	296	267	301	491	635
130.744	0	718	435	469	172	217	216	268	399	198	168	298	268	302	491	643
130.867	0	718	437	471	173	218	216	266	399	199	168	297	271	300	491	644
130.99	0	713	431	466	170	214	213	264	392	198	166	295	273	298	490	637
131.113	0	717	432	463	170	214	212	262	392	197	165	295	266	298	491	636
131.236	0	715	431	465	170	214	213	264	395	198	165	295	268	298	491	637
131.359	0	717	432	467	170	215	214	265	395	199	166	296	272	301	491	643
131.482	0	717	436	469	171	216	215	265	394	198	166	297	272	301	490	638
131.604	0	720	436	471	172	217	217	267	398	198	168	298	267	302	491	643
131.727	0	718	436	471	172	217	217	267	400	199	169	297	269	300	492	640
131.85	0	714	433	466	170	214	213	264	394	199	165	296	272	299	491	646
131.973	0	721	431	466	170	214	213	263	392	198	165	296	271	299	489	640
132.096	0	716	434	467	170	214	214	263	395	198	165	296	266	299	491	644
132.219	0	718	433	468	170	216	214	266	397	199	167	296	271	300	491	641
132.342	0	718	435	471	171	217	215	267	397	199	167	299	274	301	493	645
132.465	0	720	437	472	173	218	217	267	397	199	168	299	270	303	492	644
132.588	0	720	436	470	171	217	216	266	398	199	167	297	267	300	493	649
132.71	0	715	433	467	170	215	213	265	397	198	167	296	272	300	491	642
132.833	0	718	431	466	171	215	214	265	395	200	166	297	273	300	493	641
132.956	0	723	434	468	171	216	214	265	394	199	166	296	269	301	493	646
133.079	0	717	435	469	172	217	215	267	398	198	168	297	268	302	495	648
133.202	0	720	437	471	172	217	216	269	401	199	169	299	272	303	493	650
133.325	0	722	438	473	172	218	218	269	399	199	169	299	274	303	494	646
133.448	0	720	435	467	171	215	214	266	394	198	167	296	268	298	492	647
133.571	0	716	432	466	171	215	214	265	397	198	167	297	268	300	492	649
133.693	0	716	434	467	171	215	214	266	397	199	167	297	271	300	492	650
133.816	0	719	436	469	172	217	215	266	395	200	167	298	274	301	491	646
133.939	0	722	437	471	172	217	216	268	398	199	167	298	267	303	495	646
134.062	0	722	438	473	173	218	217	270	401	199	170	298	270	304	494	653
134.185	0	713	436	470	172	216	216	268	400	200	168	299	272	301	494	654
134.308	0	716	433	467	171	214	213	264	393	199	165	296	274	299	492	647
134.431	0	721	434	467	171	214	213	264	394	198	166	297	267	300	492	645
134.554	0	718	434	467	171	215	214	266	397	198	166	297	270	300	493	647
134.676	0	721	435	470	171	217	215	267	397	199	167	298	273	302	494	654
134.799	0	719	436	472	172	218	216	267	395	199	168	300	273	302	493	647
134.922	0	721	438	472	173	218	218	268	398	199	169	298	268	302	493	649
135.045	0	717	433	468	171	215	213	265	396	198	167	297	271	300	491	646
135.168	0	714	432	468	171	214	213	264	394	199	166	298	273	299	493	652
135.291	0	715	433	468	171	215	213	264	392	198	165	298	273	300	490	645
135.414	0	718	435	470	171	216	215	266	395	199	166	298	267	301	493	649
135.537	0	719	436	471	172	217	216	267	399	198	168	298	272	301	492	646
135.66	0	718	437	474	172	218	216	268	398	199	169	299	273	302	493	650
135.782	0	720	434	468	170	215	214	264	392	198	166	298	272	300	492	645
135.905	0	717	435	468	171	215	212	264	394	197	166	297	267	300	492	651
136.028	0	714	433	469	170	215	213	264	395	198	166	298	272	300	491	645
136.151	0	716	435	470	171	216	213	265	394	200	167	298	273	300	493	644
136.274	0	719	437	472	172	216	215	266	394	198	166	298	271	302	493	647
136.397	0	721	439	473	172	218	216	267	399	199	168	300	269	303	494	651
136.52	0	715	436	470	172	214	213	266	396	199	168	298	273	300	493	645
136.643	0	713	432	467	170	213	212	263	391	199	165	296	273	298	492	642
136.765	0	717	434	468	170	214	213	263	391	198	165	297	270	298	491	643
136.888	0	709	434	469	170	215	213	265	394	197	166	297	269	300	493	648
137.011	0	715	435	470	171	215	214	266	397	199	168	298	271	300	494	648
137.134	0	719	438	472	172	216	216	267	395	199	167	299	276	302	492	645
137.257	0	721	437	471	171	216	215	265	394	199	167	298	269	300	492	647
137.38	0	714	432	467	170	213	211	263	393	198	166	296	269	298	491	649
137.503	0	714	432	467	170	213	210	263	391	198	165	297	272	299	492	648
137.626	0	715	432	468	170	213	212	263	391	199	164	297	274	300	490	642
137.748	0	719	435	470	171	215	213	265	393	198	166	297	267	300	492	642
137.871	0	717	436	471	171	215	214	267	397	199	167	298	269	301	492	650
137.994	0	716	437	472	171	216	216	266	397	200	168	298	273	300	492	650
138.117	0	712	433	467	170	213	212	262	390	198	166	297	275	298	490	642
138.24	0	717	432	467	169	213	212	262	389	198	165	297	267	298	491	641
138.363	0	713	432	467	170	214	212	264	393	198	165	296	269	298	490	642
138.486	0	710	433	469	170	215	213	265	393	199	167	297	273	299	491	648
138.609	0	715	435	470	171	216	215	265	392	199	166	297	274	300	492	642
138.732	0	720	437	470	171	217	216	266	395	199	167	297	266	300	493	645
138.854	0	713	433	467	170	214	212	263	394	198	166	296	270	297	489	641
138.977	0	709	431	466	169	213	211	262	390	198	165	296	272	297	490	647
139.1	0	712	433	466	170	214	212	262	389	198	164	296	272	298	489	641
139.223	0	714	434	467	170	214	213	263	392	197	165	296	266	299	490	643
139.346	0	714	435	468	171	215	214	265	396	198	167	297	272	300	491	640
139.469	0	714	436	472	170	217	215	266	397	199	167	297	272	301	492	643
139.592	0	718	434	468	170	214	214	263	391	198	165	295	271	297	488	640
139.715	0	714	431	465	169	212	210	262	390	196	165	294	266	296	489	642
139.837	0	712	431	465	169	214	211	262	392	197	165	295	270	297	487	638
139.96	0	710	431	466	168	213	212	263	390	198	165	295	272	296	489	643
140.083	0	712	435	468	170	215	214	263	392	198	165	296	270	299	489	639
140.206	0	715	436	470	170	215	215	266	395	199	166	297	266	300	491	645
140.329	0	714	438	471	171	217	216	267	398	199	167	296	272	299	490	639
140.452	0	712	432	466	170	214	212	262	390	198	165	294	273	296	489	636
140.575	0	715	432	465	169	213	211	260	388	197	164	294	269	295	488	638
140.698	0	710	432	466	169	214	212	262	392	196	163	294	266	295	490	642
140.82	0	710	434	468	169	215	213	262	393	198	165	295	269	297	490	640
140.943	0	714	435	469	170	216	214	263	393	198	165	295	274	299	488	636
141.066	0	719	436	471	170	217	215	264	393	198	166	297	268	299	490	639
141.189	0	713	435	471	170	216	216	264	395	198	166	294	269	298	489	642
141.312	0	710	432	465	169	213	212	262	393	197	165	294	271	297	488	641
141.435	0	710	432	466	170	214	212	262	390	197	163	294	273	296	487	634
141.558	0	711	433	467	168	214	212	263	391	197	164	295	266	297	489	632
141.681	0	712	434	469	170	216	214	265	395	198	166	294	268	299	488	639
141.804	0	708	436	471	171	217	215	266	397	199	168	296	271	300	490	642
141.926	0	713	439	473	172	218	217	267	395	199	167	296	273	300	489	636
142.049	0	716	434	468	169	214	213	264	393	198	165	294	266	297	490	634
142.172	0	711	433	467	170	214	211	263	394	197	165	294	269	298	487	636
142.295	0	713	434	468	170	215	212	263	393	198	165	296	272	297	489	642
142.418	0	713	436	469	170	215	214	264	392	198	164	295	271	298	488	637
142.541	0	715	436	470	171	217	215	266	395	198	165	297	267	299	488	639
142.664	0	716	438	472	171	218	216	268	399	198	168	297	269	301	491	639
142.787	0	714	439	474	172	218	217	267	398	199	167	298	272	301	491	646
142.909	0	711	435	467	171	215	213	263	392	197	165	295	271	297	488	638
143.032	0	713	435	468	169	215	213	263	393	197	164	294	265	297	489	640
143.155	0	713	435	468	169	214	213	265	395	198	165	296	270	299	488	636
143.278	0	711	436	470	170	216	214	266	394	199	167	296	272	299	491	640
143.401	0	716	438	472	171	217	216	267	395	198	166	298	271	300	490	638
143.524	0	719	440	473	173	218	217	268	399	199	168	298	266	302	492	644
143.647	0	717	441	475	172	219	218	268	401	199	169	298	272	300	491	639
143.77	0	715	436	469	171	216	214	264	395	199	165	296	273	298	491	638
143.892	0	720	436	469	170	215	214	264	392	199	166	295	269	299	490	640
144.015	0	715	437	470	171	216	213	265	395	197	165	297	267	299	492	644
144.138	0	716	437	472	171	217	214	266	398	200	167	297	272	301	490	643
144.261	0	719	439	474	172	218	216	266	397	199	167	299	275	302	490	640
144.384	0	723	442	475	173	219	217	269	398	200	169	299	269	302	492	643
144.507	0	713	441	475	171	219	218	267	400	199	169	298	268	301	492	647
144.63	0	716	436	469	170	215	214	266	397	199	166	297	272	298	491	645
144.753	0	717	438	471	171	216	214	264	395	200	165	296	275	299	490	641
144.876	0	721	437	472	170	217	215	266	395	199	166	298	268	301	491	641
144.998	0	720	439	474	171	217	216	269	399	199	169	298	269	302	491	648
145.121	0	721	441	475	172	218	216	270	402	201	170	300	272	303	493	650
145.244	0	722	443	477	173	220	219	270	399	200	171	299	275	302	492	644
145.367	0	722	439	472	171	216	216	266	397	199	167	297	267	299	492	643
145.49	0	719	438	471	171	216	215	267	399	199	167	297	270	300	492	644
145.613	0	714	437	473	171	216	215	267	397	200	167	298	274	300	493	651
145.736	0	720	440	474	172	217	216	267	396	200	167	298	274	303	492	646
145.859	0	725	443	476	172	218	217	270	400	199	168	298	267	304	495	644
145.981	0	725	444	478	173	219	218	272	404	201	171	300	271	304	495	647
146.104	0	720	443	478	173	218	218	270	400	201	167	298	274	302	494	655
146.227	0	719	438	472	170	214	214	266	395	199	167	298	273	300	491	647
146.35	0	719	439	472	170	214	215	266	397	199	166	298	267	300	492	650
146.473	0	721	438	472	170	215	215	267	399	199	167	298	272	300	492	647
146.596	0	719	439	476	171	217	216	268	398	200	168	299	274	302	493	652
146.719	0	727	442	476	172	218	217	269	398	200	168	300	273	303	492	649
146.842	0	724	443	478	172	219	219	271	402	200	169	300	268	302	494	652
146.964	0	720	438	472	170	215	215	268	399	200	167	295	272	300	491	646
147.087	0	718	437	472	171	215	214	266	396	200	166	298	274	299	492	645
147.21	0	718	438	472	171	215	215	265	394	200	166	298	272	301	491	647
147.333	0	721	438	474	171	216	216	267	398	200	167	298	268	300	492	651
147.456	0	721	440	475	171	217	216	269	400	201	169	299	274	302	492	645
147.579	0	724	441	477	173	219	217	268	399	201	169	300	275	302	493	645
147.702	0	724	438	471	170	215	214	265	395	199	166	298	270	298	490	644
147.825	0	709	437	471	170	215	213	265	397	199	166	298	268	298	491	645
147.948	0	715	438	471	169	215	214	265	398	200	166	297	271	299	492	639
148.07	0	719	437	473	170	216	215	265	395	200	167	298	275	300	493	641
148.193	0	723	440	474	172	217	215	266	396	199	168	300	269	302	492	644
148.316	0	713	440	475	171	217	216	268	399	199	169	299	269	300	491	648
148.439	0	715	436	470	170	213	212	265	397	199	166	297	272	298	491	646
148.562	0	717	434	470	170	215	213	264	392	198	165	296	274	299	488	640
148.685	0	719	436	470	169	214	213	263	393	199	165	297	268	298	489	638
148.808	0	717	437	470	170	216	214	265	397	199	166	297	269	300	489	645
148.931	0	717	438	474	171	216	214	267	398	200	167	299	272	300	491	646
149.053	0	717	440	474	171	217	216	265	395	200	167	299	274	299	489	639
149.176	0	716	436	467	170	213	212	262	391	198	165	297	267	297	489	636
149.299	0	713	434	468	168	213	211	262	393	198	165	297	269	296	488	636
149.422	0	708	434	469	169	213	211	262	393	199	164	296	273	297	488	642
149.545	0	713	435	470	169	215	212	263	391	199	164	296	274	298	488	635
149.668	0	717	437	472	170	216	214	264	393	199	166	298	267	298	490	633
149.791	0	715	438	471	170	217	215	266	398	199	168	298	269	298	489	635
149.914	0	707	434	468	169	213	211	262	393	198	165	296	272	295	488	639
150.036	0	709	433	468	169	212	209	260	388	197	163	296	272	296	487	632
150.159	0	710	433	468	168	213	211	261	390	196	164	296	266	295	488	634
150.282	0	709	434	468	169	213	211	263	394	197	164	297	270	297	487	631
150.405	0	708	436	470	169	214	213	263	393	199	165	296	272	297	489	636
150.528	0	717	438	472	171	216	215	264	393	199	166	298	272	298	488	632
150.651	0	711	435	468	168	213	211	261	391	197	165	294	266	296	486	633
150.774	0	711	434	466	168	213	210	260	391	196	164	295	270	296	486	630
150.897	0	710	436	466	170	213	210	261	390	198	163	295	272	295	487	632
151.02	0	716	438	467	169	215	211	262	389	197	163	295	270	296	487	631
151.142	0	715	437	469	169	215	213	263	393	197	165	296	266	298	488	636
151.265	0	712	438	472	170	216	213	264	395	199	166	295	271	298	487	630
151.388	0	710	434	466	168	213	210	260	388	198	164	293	272	295	487	628
151.511	0	708	433	466	169	213	209	260	387	197	163	294	270	294	486	630
151.634	0	710	434	466	169	213	211	260	390	196	164	294	266	295	487	634
151.757	0	709	435	468	169	214	211	262	392	197	164	295	272	296	486	629
151.88	0	712	436	470	169	214	212	263	392	198	164	296	272	298	489	629
152.003	0	719	439	471	170	216	214	264	393	198	165	296	269	297	488	632
152.125	0	704	434	468	168	212	211	262	390	197	164	294	267	293	488	634
152.248	0	707	432	465	168	212	208	260	389	196	163	293	269	294	487	633
152.371	0	709	432	466	168	213	210	260	388	197	163	294	273	294	484	628
152.494	0	713	433	466	167	214	211	261	388	196	163	294	268	296	487	632
152.617	0	711	435	468	170	214	212	263	393	197	166	295	268	296	487	635
152.74	0	712	437	471	170	215	214	265	395	198	166	296	270	297	489	635
152.863	0	713	436	470	170	214	214	262	390	198	165	294	273	295	486	630
152.986	0	711	433	466	168	211	209	259	386	196	162	293	267	293	486	628
153.108	0	709	432	467	168	213	210	260	389	197	163	293	268	293	485	634
153.231	0	709	433	468	168	213	210	260	389	198	163	293	271	294	485	635
153.354	0	709	435	470	169	213	212	261	390	198	163	295	274	295	486	630
153.477	0	715	437	471	170	215	214	262	392	197	164	295	267	297	488	630
153.6	0	713	436	472	170	216	214	265	395	198	166	295	270	297	488	637
153.723	0	705	433	468	169	212	210	261	390	197	164	294	272	293	487	636
153.846	0	709	432	467	168	212	210	260	387	198	162	293	273	294	486	630
153.969	0	711	434	468	168	213	211	260	389	197	164	294	267	295	487	626
154.092	0	710	434	470	168	213	212	262	393	198	164	295	268	295	487	631
154.214	0	714	437	472	170	215	214	263	394	199	166	296	273	297	489	638
154.337	0	714	440	473	170	216	215	264	392	199	165	296	272	296	488	633
154.46	0	713	437	468	168	214	212	261	390	197	165	294	266	294	487	633
154.583	0	713	435	467	168	213	210	261	390	198	163	294	270	294	485	632
154.706	0	711	436	467	169	213	211	260	390	198	164	294	273	295	486	639
154.829	0	711	437	469	169	213	212	261	389	198	163	295	272	296	486	633
154.952	0	715	440	471	170	216	213	262	392	198	165	295	265	297	487	637
155.075	0	715	440	472	171	215	214	266	398	199	167	296	270	298	487	635
155.197	0	713	439	473	170	215	216	264	394	199	166	295	273	296	489	637
155.32	0	716	436	468	169	212	211	261	388	198	164	293	271	294	485	633
155.443	0	712	436	467	168	213	210	261	389	198	164	293	266	295	487	638
155.566	0	711	436	468	168	213	212	262	393	198	164	294	271	295	486	633
155.689	0	713	438	471	168	214	212	263	393	199	165	296	273	297	488	636
155.812	0	714	440	473	170	215	215	264	392	198	165	296	270	299	488	635
155.935	0	717	441	474	170	217	216	267	397	199	167	296	267	299	490	640
156.058	11	711	437	470	170	213	214	264	395	199	166	295	271	295	486	632
156.18	0	711	435	468	169	213	211	262	390	198	165	293	272	296	487	632
156.303	0	716	437	468	169	214	212	261	389	197	164	294	269	296	487	635
156.426	0	712	437	470	169	214	212	264	393	198	165	295	268	297	488	638
156.549	0	714	439	472	170	215	214	265	396	199	166	295	272	297	488	638
156.672	0	716	440	475	170	215	215	266	395	199	167	297	273	300	490	633
156.795	0	720	441	473	169	216	217	266	395	199	166	296	269	297	489	636
156.918	0	705	437	469	169	213	211	263	394	198	165	294	267	296	489	638
157.041	0	708	436	470	169	213	212	264	395	198	166	295	271	295	488	635
157.164	0	715	437	471	169	214	213	264	392	199	165	295	274	296	486	633
157.286	0	718	439	473	170	216	215	264	394	199	166	295	268	298	489	637
157.409	0	716	441	474	170	217	215	268	398	200	168	296	269	299	490	642
157.532	0	717	441	477	170	218	217	268	400	201	168	297	272	300	492	642
157.655	0	715	437	471	169	215	214	263	393	199	165	295	274	296	486	636
157.778	0	718	437	470	169	214	214	264	392	199	165	295	268	296	489	636
157.901	0	716	438	472	169	215	213	265	396	199	166	295	269	297	489	643
158.024	0	716	439	473	170	215	214	267	397	200	166	296	272	298	490	644
158.147	0	717	442	475	170	216	215	267	396	199	167	297	274	300	489	639
158.269	0	725	444	476	171	217	217	269	398	200	169	298	269	301	492	640
158.392	0	717	439	473	170	215	216	267	399	200	168	296	269	298	489	645
158.515	0	711	438	471	170	213	212	265	395	199	165	295	273	295	490	645
158.638	0	716	439	470	169	214	214	265	393	199	165	296	274	297	489	639
158.761	0	720	440	470	169	214	214	265	395	199	165	295	266	298	491	638
158.884	0	717	439	473	170	216	215	268	400	200	168	297	270	299	491	641
159.007	0	722	442	476	171	215	217	270	400	200	169	299	273	301	492	648
159.13	0	721	444	478	171	218	218	269	398	201	169	299	274	300	492	643
159.252	0	718	440	471	169	214	214	265	396	199	167	295	265	296	493	644
159.375	0	717	437	470	169	213	213	266	398	199	166	296	272	297	490	641
159.498	0	715	438	472	169	213	213	266	395	199	167	295	274	298	490	648
159.621	0	718	439	473	170	215	214	266	394	199	166	297	274	299	489	643
159.744	0	721	442	475	170	217	216	268	397	200	168	298	267	300	492	646
159.867	0	718	442	477	170	217	217	271	403	201	169	299	272	301	491	641
159.99	0	718	442	477	171	216	217	268	400	200	168	297	273	298	492	643
160.113	0	723	438	472	170	214	213	265	393	199	166	296	271	297	489	641
160.236	0	720	439	472	170	214	214	266	396	200	167	297	267	298	491	645
160.358	0	718	439	473	170	215	214	267	398	199	167	297	271	298	490	643
160.481	0	719	440	476	170	216	215	268	397	201	167	298	274	300	493	647
160.604	0	721	442	477	170	217	217	268	398	201	169	299	272	301	493	645
160.727	0	723	443	477	171	218	217	269	401	200	169	298	269	299	493	651
160.85	0	716	438	472	170	214	213	267	399	199	167	296	272	297	491	644
160.973	0	718	439	473	170	214	214	266	396	199	167	298	273	298	492	647
161.096	0	717	440	473	170	215	215	266	395	199	166	297	270	299	492	647
161.219	0	720	440	474	170	215	216	268	399	200	168	298	268	300	493	650
161.341	0	721	443	477	171	216	216	271	402	200	169	299	273	301	493	650
161.464	0	724	444	479	172	218	217	271	400	202	169	301	274	302	495	646
161.587	0	723	440	473	170	214	216	266	396	200	167	296	269	298	492	648
161.71	0	709	439	472	169	214	214	267	398	199	167	296	268	297	492	648
161.833	0	714	438	472	170	215	214	266	398	200	167	297	270	297	492	647
161.956	0	719	439	473	170	215	215	267	396	200	167	297	274	299	491	644
162.079	0	724	442	475	170	216	216	268	396	199	168	298	269	301	493	649
162.202	0	716	442	476	172	217	216	270	403	201	170	298	268	302	494	653
162.324	0	719	442	476	170	216	216	268	401	201	168	297	270	299	493	650
162.447	0	718	436	472	170	214	214	266	394	200	166	296	273	297	489	646
162.57	0	721	437	470	169	214	213	265	394	199	166	296	266	297	491	646
162.693	0	717	437	469	169	214	213	266	397	199	166	296	268	298	490	653
162.816	0	717	438	473	170	214	214	267	399	200	167	297	271	300	491	649
162.939	0	722	440	476	171	217	216	267	397	200	167	299	273	301	490	645
163.062	0	726	442	477	171	218	218	268	399	200	169	298	266	301	492	646
163.185	0	718	436	470	170	214	214	265	398	199	167	296	266	297	489	651
163.308	0	709	435	471	169	213	212	266	397	199	165	296	270	298	490	647
163.43	0	715	436	472	169	213	213	264	394	199	165	296	272	298	489	641
163.553	0	719	438	473	169	216	214	266	396	198	167	296	264	299	491	643
163.676	0	719	439	475	169	215	216	269	400	199	168	297	267	301	490	650
163.799	0	723	440	477	171	218	216	269	401	200	169	297	269	301	492	652
163.922	0	715	436	474	170	214	215	265	394	199	166	295	270	297	489	645
164.045	0	717	436	472	169	214	213	264	394	198	166	295	264	297	488	642
164.168	0	715	436	474	170	213	213	266	397	198	167	295	267	298	490	644
164.291	0	713	436	473	169	214	214	267	397	198	166	297	269	299	490	653
164.413	0	716	438	474	170	215	216	267	396	199	168	297	269	300	490	648
164.536	0	719	441	476	170	217	217	269	400	198	169	297	264	300	491	650
164.659	0	713	436	475	170	214	214	268	398	198	167	296	267	297	490	643
164.782	0	709	433	472	170	212	212	264	395	198	166	294	269	296	489	647
164.905	0	719	436	471	169	214	213	263	391	198	165	294	265	297	488	641
165.028	0	721	439	471	169	214	213	263	393	198	165	295	259	298	489	648
165.151	0	724	440	473	170	216	214	264	395	198	167	295	262	300	489	645
165.274	0	722	441	474	170	217	215	265	396	199	168	297	266	300	491	648
165.396	0	718	437	470	170	216	214	262	392	197	166	295	263	297	489	646
165.519	0	718	435	468	169	214	211	262	391	198	164	294	258	296	489	651
165.642	0	714	435	468	169	214	212	262	393	198	166	294	264	297	488	645
165.765	0	716	435	470	169	214	212	262	392	198	165	295	266	297	490	648
165.888	0	723	437	471	169	216	214	263	392	198	166	296	262	299	490	647
166.011	0	719	440	473	171	217	216	266	396	199	167	297	260	300	491	653
166.134	0	713	435	469	169	214	213	263	394	199	166	295	265	296	488	649
166.257	0	714	434	469	169	214	211	262	391	198	165	295	266	297	489	645
166.38	0	718	435	470	169	214	213	262	391	198	166	295	261	297	489	646
166.502	0	710	436	470	169	215	212	264	395	198	165	295	261	298	490	649
166.625	0	718	437	474	170	217	214	265	397	199	168	297	265	299	492	650
166.748	0	719	439	475	170	218	216	264	395	199	168	297	269	299	490	647
166.871	0	720	435	469	170	213	211	262	391	198	166	294	262	297	490	649
166.994	0	715	434	468	169	213	211	261	392	197	165	295	263	297	489	651
167.117	0	715	435	470	169	214	211	264	393	199	165	295	266	298	490	654
167.24	0	715	437	471	169	214	213	264	392	199	166	295	269	298	490	647
167.363	0	723	439	473	171	217	214	265	394	199	166	296	261	301	492	647
167.485	0	720	440	475	171	218	215	266	398	199	168	298	263	301	492	653
167.608	0	712	437	472	169	215	213	264	395	199	167	295	268	297	491	653
167.731	0	714	434	470	170	214	210	262	389	199	164	294	268	297	490	647
167.854	0	718	436	470	169	214	212	262	391	198	165	296	259	297	492	646
167.977	0	715	436	470	169	214	212	264	394	198	166	296	264	299	491	649
168.1	0	719	438	473	170	216	214	265	395	199	168	297	267	300	493	656
168.223	0	720	440	475	171	218	215	266	394	200	168	298	267	301	492	652
168.346	0	721	441	475	171	217	217	266	397	200	168	298	261	301	495	654
168.468	0	716	436	470	170	214	212	264	395	198	166	295	266	298	491	649
168.591	0	716	436	470	169	214	212	262	392	198	166	295	269	298	492	659
168.714	0	723	437	472	169	215	213	263	391	199	166	297	266	299	491	653
168.837	0	720	438	472	170	216	214	265	395	198	166	298	262	300	494	656
168.96	0	721	439	474	172	216	215	267	398	199	169	298	267	301	493	654
169.083	0	723	442	477	171	218	216	268	398	201	169	299	268	303	496	659
169.206	0	720	438	472	171	216	214	264	393	200	166	297	267	299	492	656
169.329	0	720	437	470	170	215	213	264	394	199	166	297	262	299	494	661
169.452	0	719	437	471	170	216	213	265	396	201	167	297	268	299	493	656
169.574	0	721	438	473	170	215	214	266	394	200	166	298	269	300	495	656
169.697	0	728	440	476	171	217	215	267	396	200	168	299	266	302	494	660
169.82	0	723	442	476	172	219	217	270	399	200	169	300	264	303	497	663
169.943	0	724	444	478	171	219	217	269	401	201	170	300	267	302	497	664
170.066	0	721	438	472	171	215	213	266	393	200	168	298	271	299	493	659
170.189	0	726	438	474	170	215	214	264	393	200	166	297	265	300	494	658
170.312	0	724	438	473	169	215	214	266	396	199	167	298	264	300	495	666
170.435	0	723	439	475	171	217	215	267	398	200	168	299	268	302	496	665
170.557	0	726	442	478	172	218	216	269	397	201	169	300	270	304	495	662
170.68	0	733	444	480	173	219	218	270	399	201	171	301	264	305	497	662
170.803	0	725	442	476	171	218	217	268	401	201	170	298	266	301	496	667
170.926	0	712	438	474	169	215	214	266	397	200	167	297	269	299	495	664
171.049	0	721	439	474	170	216	214	264	395	200	167	298	271	301	495	660
171.172	0	727	441	475	170	217	214	267	397	200	168	299	263	302	496	660
171.295	0	724	442	477	172	218	216	269	401	201	169	300	267	303	496	663
171.418	0	727	442	479	172	219	216	270	402	202	171	301	271	304	497	672
171.54	0	728	445	481	173	220	218	270	399	201	171	301	270	303	496	665
171.663	0	723	440	475	171	215	215	265	398	200	168	297	264	301	496	666
171.786	0	722	440	475	170	215	215	267	399	200	168	298	267	300	496	665
171.909	0	722	440	476	171	216	214	267	398	201	168	299	270	302	496	668
172.032	0	729	442	477	171	218	215	268	397	200	168	300	269	302	495	666
172.155	0	728	443	480	173	218	218	271	402	200	170	300	264	304	498	671
172.278	0	729	445	481	173	219	218	273	405	202	172	301	268	305	497	668
172.401	0	722	440	475	171	215	216	267	398	200	169	299	270	301	496	669
172.524	0	722	440	475	171	215	214	265	396	200	169	298	268	301	495	667
172.646	0	725	440	476	171	216	215	266	399	200	169	299	264	301	496	673
172.769	0	723	441	476	172	217	215	268	401	200	169	299	269	302	496	664
172.892	0	727	443	479	172	218	216	271	401	201	170	300	270	305	498	665
173.015	0	733	445	479	172	219	218	272	401	202	171	301	267	305	498	668
173.138	0	726	445	479	172	219	218	270	403	200	172	300	265	303	498	672
173.261	0	724	440	475	170	216	214	268	400	200	168	297	267	301	496	664
173.384	0	723	440	475	170	216	214	268	398	200	169	298	270	301	496	663
173.507	0	727	441	475	170	216	215	267	398	200	168	299	266	301	495	665
173.629	0	715	442	477	170	216	216	268	402	200	170	299	265	302	496	669
173.752	0	723	443	481	172	217	216	271	404	200	171	300	268	304	497	666
173.875	0	728	445	482	174	220	218	272	402	202	173	300	271	305	495	664
173.998	0	728	442	477	171	217	217	268	400	200	170	297	264	302	495	663
174.121	0	722	439	475	170	214	214	268	400	199	169	297	265	301	493	668
174.244	0	723	439	477	170	215	215	269	400	200	169	298	268	301	495	669
174.367	0	721	441	477	170	215	215	268	398	200	169	299	271	302	493	661
174.49	0	727	442	478	171	217	216	270	400	200	170	299	264	304	495	662
174.612	0	724	443	479	172	218	217	272	404	201	172	300	267	305	495	668
174.735	0	719	442	480	172	217	217	270	402	201	171	299	268	302	496	668
174.858	0	721	439	475	170	214	214	266	397	199	169	297	270	300	493	660
174.981	0	724	440	474	170	215	215	267	398	200	168	297	262	301	495	658
175.104	0	722	439	475	170	215	216	268	402	199	169	297	266	302	494	660
175.227	0	723	441	477	171	216	215	269	402	201	169	299	270	303	495	666
175.35	0	724	444	479	172	218	216	270	400	200	171	300	268	304	495	661
175.473	0	724	442	478	172	217	218	270	403	200	171	298	262	303	495	662
175.596	0	720	437	473	170	214	214	268	401	199	168	295	266	301	493	657
175.718	0	718	437	474	170	215	213	267	399	200	168	296	268	300	493	664
175.841	0	716	438	474	170	214	215	268	398	199	167	296	268	300	491	654
175.964	0	719	440	475	171	215	215	268	401	199	170	297	261	301	493	655
176.087	0	720	441	477	171	217	216	270	404	199	171	298	267	303	493	653
176.21	0	720	442	479	172	218	217	270	403	200	171	299	268	303	493	659
176.333	0	723	438	473	169	214	214	266	398	198	167	295	266	300	490	652
176.456	0	723	441	471	169	213	213	265	398	198	168	295	261	300	491	658
176.579	0	721	439	472	168	214	213	265	400	199	168	296	266	299	490	651
176.701	0	721	440	472	169	216	213	266	397	199	168	296	267	301	491	648
176.824	0	724	442	474	169	217	216	266	397	198	169	296	264	301	491	650
176.947	0	725	443	474	170	217	214	268	401	199	170	298	261	303	492	655
177.07	0	721	442	475	170	216	215	268	403	199	170	296	266	302	491	647
177.193	0	719	435	470	169	213	213	264	397	198	168	295	267	299	490	645
177.316	0	722	437	470	168	213	213	264	394	197	167	294	263	298	489	646
177.439	0	716	436	470	168	213	213	264	398	197	167	295	260	299	489	648
177.562	0	717	436	471	170	215	213	266	399	198	168	295	263	300	490	642
177.684	0	719	439	473	169	215	214	266	398	199	168	295	266	300	490	642
177.807	0	723	440	475	170	217	215	267	399	198	169	296	261	302	490	644
177.93	0	710	435	471	169	214	214	266	399	198	168	294	261	299	489	646
178.053	0	713	434	469	168	213	211	264	397	197	167	294	263	298	488	644
178.176	0	713	433	469	168	213	211	264	396	197	167	293	267	298	486	638
178.299	0	718	434	469	168	214	213	263	396	196	167	293	261	298	487	640
178.422	0	716	435	471	168	215	213	265	400	197	168	294	261	299	489	645
178.545	0	716	437	474	169	216	213	267	401	198	170	295	264	301	489	644
178.668	0	716	438	473	170	216	215	266	398	198	170	295	267	300	487	639
178.79	0	716	434	469	169	213	212	263	395	197	167	293	259	297	488	638
178.913	0	714	432	469	168	213	211	264	397	196	167	293	261	298	486	644
179.036	0	708	433	470	168	213	211	264	397	197	167	293	264	297	488	644
179.159	0	714	435	471	168	213	213	266	396	197	168	293	266	299	486	638
179.282	0	719	437	472	169	215	214	267	399	197	168	294	259	299	490	638
179.405	0	718	438	474	170	216	214	268	402	198	171	295	262	301	489	639
179.528	0	709	434	472	169	213	213	265	398	196	169	293	264	298	489	644
179.651	0	711	432	468	168	211	211	263	394	196	167	292	265	296	486	638
179.773	0	715	433	467	167	213	211	263	395	196	166	292	258	297	488	635
179.896	0	713	432	469	167	212	211	264	398	197	167	292	262	297	487	638
180.019	0	712	434	471	169	214	212	265	399	197	167	294	265	299	488	645
180.142	0	716	436	472	169	214	214	266	397	197	167	295	264	300	489	638
180.265	0	717	436	474	169	216	214	267	399	196	170	294	258	301	490	641
180.388	0	709	431	469	168	211	211	265	398	197	167	291	262	297	487	633
180.511	0	711	430	468	168	212	210	264	395	196	166	292	265	295	487	642
180.634	0	717	431	467	167	213	211	262	394	196	166	292	264	296	487	636
180.756	0	713	433	469	168	213	211	264	395	196	167	293	258	298	488	639
180.879	0	714	434	470	169	214	213	267	400	197	169	293	264	299	488	638
181.002	0	713	436	474	170	215	213	267	399	198	169	295	265	300	490	641
181.125	0	718	433	470	168	214	214	264	394	196	168	293	263	297	486	639
181.248	0	713	432	467	168	212	210	264	395	196	166	292	260	297	488	645
181.371	0	710	432	467	168	212	210	264	396	195	166	292	263	297	487	638
181.494	0	712	431	469	168	212	210	264	395	196	167	294	265	297	489	642
181.617	0	713	434	470	169	213	213	265	395	197	167	294	263	299	489	640
181.74	0	717	436	471	169	215	214	267	399	197	170	295	260	299	490	646
181.862	0	714	435	472	169	214	213	267	399	197	168	294	266	299	489	640
181.985	0	712	430	467	168	211	210	263	393	196	166	292	267	296	487	639
182.108	0	717	432	467	168	212	210	263	391	196	166	292	263	297	488	641
182.231	0	712	432	467	168	212	211	263	396	196	166	293	260	297	489	644
182.354	0	712	433	470	167	213	211	265	397	197	167	294	264	298	490	645
182.477	0	716	435	471	169	214	213	266	396	197	168	294	269	299	488	640
182.6	0	721	437	472	170	215	215	267	397	198	168	296	262	300	491	646
182.723	0	706	431	467	168	213	211	264	396	196	167	292	261	296	489	647
182.845	0	710	430	465	168	210	209	262	393	196	166	292	264	297	489	646
182.968	0	712	431	466	168	212	208	262	391	196	166	292	267	296	487	641
183.091	0	715	432	467	168	212	211	264	392	195	165	292	261	297	489	641
183.214	0	713	433	469	168	212	211	265	397	197	167	294	262	298	489	646
183.337	0	714	435	471	169	214	213	266	398	197	168	295	265	300	490	649
183.46	0	713	435	473	169	215	213	266	395	197	167	294	268	298	489	642
183.583	0	713	431	466	168	210	211	262	392	195	166	292	259	295	489	639
183.706	0	710	431	465	167	212	210	262	393	195	165	292	262	295	487	641
183.828	0	706	430	467	168	212	209	263	393	195	165	292	265	297	488	646
183.951	0	711	433	469	167	212	211	262	392	196	165	293	268	297	488	641
184.074	0	715	434	471	168	213	211	264	394	196	167	293	259	298	490	638
184.197	0	714	435	472	170	215	213	267	398	196	169	294	264	300	490	642
184.32	0	708	433	471	169	213	212	264	396	197	168	293	266	297	490	648
184.443	0	710	431	468	168	211	209	262	391	195	166	292	266	295	488	640
184.566	0	711	433	467	168	212	210	263	392	195	165	292	259	297	489	643
184.689	0	710	432	468	168	212	211	263	396	196	166	292	263	297	488	641
184.812	0	712	433	470	169	213	212	265	397	197	167	293	266	298	489	649
184.934	0	720	435	472	169	215	213	266	395	196	168	294	264	298	488	643
185.057	0	715	436	472	169	215	214	265	399	196	168	294	259	297	490	646
185.18	0	710	431	466	167	211	209	263	395	196	166	291	263	296	487	641
185.303	0	709	431	467	167	211	209	262	392	195	166	292	266	295	488	643
185.426	0	710	432	468	168	211	210	262	393	194	165	291	263	297	487	642
185.549	0	714	434	469	167	214	211	265	395	196	166	292	259	297	489	645
185.672	0	712	436	471	169	214	212	267	397	197	168	293	263	300	489	639
185.795	0	716	437	474	169	215	213	266	398	197	168	294	266	299	491	643
185.917	0	717	435	470	169	212	212	264	394	196	167	292	261	296	488	641
186.04	0	711	433	467	167	210	209	263	393	195	166	291	259	296	488	644
186.163	0	709	433	468	168	212	209	263	395	196	166	291	265	296	488	641
186.286	0	710	433	469	168	212	210	263	394	195	165	293	267	297	486	635
186.409	0	717	435	471	168	213	212	263	394	196	166	293	260	298	488	639
186.532	0	708	437	472	169	215	212	266	398	196	168	294	260	300	489	643
186.655	0	716	437	475	169	216	215	266	399	196	169	293	263	299	490	643
186.778	0	712	433	468	168	212	210	264	393	196	166	291	266	296	486	637
186.9	0	716	432	469	168	211	210	262	393	195	165	291	260	296	488	636
187.023	0	712	432	468	167	212	210	263	396	195	166	291	261	296	488	643
187.146	0	712	434	471	169	213	211	264	397	196	166	293	264	298	488	642
187.269	0	714	436	472	169	214	212	265	395	195	168	292	266	299	488	637
187.392	0	720	438	474	170	215	214	266	397	196	168	293	259	299	490	638
187.515	0	713	433	469	167	213	211	264	396	195	167	292	261	296	487	642
187.638	0	707	433	468	168	212	209	264	395	195	166	291	265	296	487	644
187.761	0	712	432	469	168	212	210	264	392	195	165	291	266	296	487	636
187.884	0	716	434	469	167	212	212	264	395	195	166	292	257	297	489	635
188.006	0	714	435	471	168	214	212	265	398	196	168	293	262	298	489	638
188.129	0	718	437	473	169	215	213	267	399	197	168	295	266	300	490	644
188.252	0	716	437	472	168	213	213	264	394	195	166	291	265	298	487	637
188.375	0	714	434	467	167	211	209	263	392	195	165	290	260	295	486	638
188.498	0	714	433	466	168	211	209	263	395	194	166	291	263	296	487	636
188.621	0	711	432	469	168	211	209	263	394	195	165	292	265	296	488	645
188.744	0	712	435	469	168	213	211	264	393	195	165	293	265	298	487	638
188.867	0	716	437	470	169	213	212	265	397	196	167	292	257	299	489	641
188.989	0	715	437	472	169	215	213	266	399	197	169	293	263	298	489	637
189.112	0	709	433	467	167	211	210	261	392	195	165	292	264	295	487	636
189.235	0	716	433	467	167	211	208	259	389	195	164	292	264	296	488	634
189.358	0	714	435	467	167	212	209	261	392	195	164	291	257	296	488	641
189.481	0	712	434	467	168	212	210	262	395	195	166	293	264	297	487	634
189.604	0	713	436	470	169	214	212	262	394	197	166	294	266	298	489	638
189.727	0	714	437	471	168	215	213	264	395	195	167	293	262	298	489	637
189.85	0	712	433	467	168	211	211	261	393	195	165	291	259	295	487	639
189.972	0	709	432	467	167	211	209	261	393	196	165	292	264	295	487	634
190.095	0	710	433	467	167	212	209	260	391	195	165	292	265	296	488	633
190.218	0	716	433	468	167	211	210	261	391	195	165	292	261	296	488	637
190.341	0	711	435	469	168	214	211	264	396	196	166	293	260	298	489	640
190.464	0	713	436	472	168	215	212	264	398	196	168	293	262	298	489	638
190.587	0	710	433	468	168	212	211	262	392	196	165	292	267	295	485	632
190.71	0	713	432	465	167	211	208	260	391	195	164	291	260	294	486	635
190.833	0	705	432	465	167	211	209	262	393	195	164	291	260	296	486	639
190.956	0	710	432	467	167	212	209	263	394	195	166	292	262	296	487	638
191.078	0	712	435	470	168	213	211	262	392	196	165	294	267	296	485	634
191.201	0	717	437	471	170	215	212	265	394	196	167	294	260	299	488	634
191.324	0	712	434	468	167	212	212	264	396	195	167	293	260	295	487	640
191.447	0	707	430	466	167	209	207	261	391	195	165	292	264	293	487	639
191.57	0	705	431	466	166	210	208	260	389	194	164	291	266	294	485	631
191.693	1	713	432	467	166	211	209	261	390	194	164	292	259	295	487	632
191.816	0	710	433	467	167	213	210	262	395	195	166	292	261	296	486	634
191.939	0	707	435	471	168	213	212	264	396	196	167	293	264	298	489	639
192.061	0	712	436	470	169	214	213	264	395	196	167	292	265	297	488	633
192.184	0	712	431	466	167	211	209	261	390	194	165	291	257	294	486	630
192.307	0	708	430	465	167	210	207	261	392	194	165	290	261	294	486	632
192.43	0	710	431	466	167	211	208	261	391	195	165	291	264	295	486	638
192.553	0	709	433	467	168	212	209	262	390	195	165	292	264	296	486	632
192.676	0	711	434	469	168	213	210	263	394	195	165	292	259	297	486	634
192.799	0	708	435	471	168	213	212	265	398	195	168	292	262	297	487	628
192.922	0	706	434	470	168	214	212	263	395	196	166	292	264	295	486	635
193.044	0	707	432	466	167	211	208	260	389	195	164	290	264	294	484	629
193.167	0	708	432	466	167	211	210	261	391	195	166	290	257	295	487	633
193.29	0	708	431	467	168	211	209	262	393	195	165	290	262	296	485	631
193.413	0	707	433	469	168	212	210	263	394	196	167	292	264	297	487	635
193.536	0	715	435	471	169	215	212	264	394	195	167	291	264	297	486	633
193.659	0	712	437	472	168	214	213	266	396	195	168	293	258	297	487	636
193.782	0	707	431	466	167	211	209	263	394	195	166	291	262	295	485	632
193.905	0	709	431	467	168	211	210	262	392	194	165	291	264	294	487	635
194.028	0	708	432	468	168	211	209	262	391	194	165	291	261	296	486	634
194.15	0	711	433	469	168	212	211	264	394	195	166	290	259	297	488	639
194.273	0	709	435	471	169	212	211	266	398	195	167	293	263	298	488	633
194.396	0	713	437	472	170	214	212	267	396	196	168	294	266	299	490	638
194.519	0	714	433	468	168	213	211	264	392	196	166	291	261	296	487	635
194.642	0	709	432	467	167	210	208	263	393	195	166	290	259	295	487	638
194.765	0	708	432	467	168	210	208	263	394	196	166	291	264	296	486	637
194.888	0	710	432	467	168	211	210	264	392	195	165	292	264	297	488	633
195.011	0	716	434	470	168	213	212	265	394	195	168	293	260	298	488	636
195.133	0	707	435	471	169	213	213	268	398	196	169	293	261	299	489	641
195.256	0	710	436	472	168	213	213	267	399	195	169	293	263	297	488	639
195.379	0	709	431	467	168	211	209	263	392	195	166	291	267	295	485	634
195.502	0	712	431	468	168	211	210	263	392	195	166	291	260	295	486	633
195.625	0	710	431	467	167	211	210	264	395	194	166	292	260	296	487	641
195.748	0	709	432	471	168	212	210	265	396	196	167	292	263	297	487	639
195.871	0	711	436	472	169	213	212	266	395	196	168	293	266	298	487	635
195.994	0	716	438	475	170	214	214	267	397	196	169	294	260	299	488	635
196.116	0	708	432	469	168	212	210	265	397	195	168	292	260	295	486	638
196.239	0	701	431	470	168	210	210	265	395	195	165	292	265	295	486	638
196.362	0	707	432	469	169	212	211	263	393	195	166	292	266	296	486	632
196.485	0	712	433	470	168	212	211	265	395	195	166	292	258	296	488	632
196.608	0	711	435	472	169	213	212	268	399	196	168	293	262	298	488	638
196.731	0	706	437	475	169	214	213	268	399	197	169	293	266	299	489	642
196.854	0	708	434	470	168	211	211	265	393	196	166	291	267	296	487	635
196.977	0	711	433	469	167	211	211	264	393	195	166	291	259	296	488	633
197.1	0	708	432	469	168	211	210	265	395	195	166	292	262	296	487	635
197.222	0	710	433	472	168	212	211	266	397	196	167	292	266	297	488	642
197.345	0	711	437	474	169	213	212	267	396	196	167	293	266	299	487	636
197.468	0	713	438	476	169	215	214	269	398	196	170	295	261	299	488	639
197.591	0	708	435	472	168	211	211	266	398	196	166	292	263	296	487	636
197.714	0	706	431	468	168	210	210	264	393	197	166	291	266	295	487	643
197.837	0	707	433	470	168	211	210	264	392	195	165	292	266	296	486	637
197.96	0	708	434	470	167	211	210	265	394	195	165	291	260	296	487	639
198.083	0	710	434	471	168	212	212	267	398	196	167	293	264	297	487	636
198.205	0	710	437	473	169	213	213	268	398	197	168	294	266	299	488	641
198.328	0	713	435	473	169	212	213	264	394	195	166	294	265	296	486	636
198.451	0	708	432	469	168	210	209	263	393	195	166	291	259	296	488	639
198.574	0	706	431	469	168	211	209	265	395	196	167	292	265	296	486	636
198.697	0	707	432	471	167	210	210	263	393	196	166	293	266	296	487	638
198.82	0	708	434	471	168	212	212	265	393	196	166	292	264	297	487	637
198.943	0	711	437	473	169	213	213	267	398	196	167	293	260	298	488	642
199.066	0	704	434	471	167	211	211	264	397	196	167	292	265	295	486	633
199.188	0	702	431	468	166	210	209	263	393	196	165	292	267	293	487	630
199.311	0	710	432	470	167	211	210	262	391	196	165	293	262	295	486	633
199.434	0	705	432	470	167	212	211	262	395	195	165	292	261	296	487	638
199.557	0	705	434	472	167	214	211	264	397	196	168	293	265	297	486	637
199.68	0	710	436	474	169	214	213	264	396	196	168	294	268	297	486	633
199.803	0	709	433	468	167	211	208	262	391	197	165	292	261	294	485	634
199.926	0	700	430	467	167	211	209	262	393	194	166	291	261	294	485	639
200.049	0	704	431	469	167	211	209	262	394	196	165	292	262	295	486	637
200.172	0	705	432	470	167	212	210	263	393	196	165	293	267	295	485	633
200.294	0	710	435	471	167	214	212	264	394	195	166	293	260	297	486	633
200.417	0	709	435	472	169	213	212	265	398	196	168	293	262	295	486	638
200.54	0	702	430	467	167	210	207	262	393	195	165	291	264	293	485	638
200.663	0	703	430	466	166	210	208	260	389	195	164	290	267	293	483	631
200.786	0	707	431	467	167	210	209	261	390	194	163	290	259	293	486	630
200.909	0	704	431	468	167	210	210	262	394	194	166	291	261	295	484	636
201.032	0	699	434	471	167	213	211	264	396	196	166	292	266	297	486	637
201.155	0	705	435	471	168	214	212	263	394	195	166	292	265	296	485	630
201.277	0	705	431	466	166	209	209	260	391	194	164	290	258	292	485	627
201.4	0	701	429	466	166	210	208	260	392	194	164	290	261	293	483	628
201.523	0	696	429	466	167	210	207	260	391	194	164	290	264	293	483	634
201.646	0	701	432	469	166	210	210	261	390	195	164	291	265	294	483	628
201.769	0	704	432	471	167	213	211	263	395	195	167	291	259	294	485	631
201.892	0	703	433	470	167	212	211	263	395	196	167	291	263	295	484	628
202.015	0	698	429	466	166	209	208	260	391	195	164	289	264	293	483	633
202.138	0	700	429	467	165	209	208	260	388	195	164	289	264	292	482	627
202.26	0	701	430	467	167	210	209	261	391	194	164	289	258	294	484	629
202.383	0	703	431	468	167	211	209	263	395	195	165	291	263	295	482	627
202.506	0	701	433	471	168	213	213	264	394	196	166	291	264	295	484	629
202.629	0	704	429	467	167	210	209	261	388	194	164	289	262	292	482	626
202.752	0	700	429	467	165	209	207	261	390	194	163	290	257	292	482	631
202.875	0	697	429	466	165	209	208	262	392	195	164	291	262	293	481	624
202.998	0	698	430	467	166	210	209	262	392	195	165	290	265	294	483	627
203.121	0	707	433	469	168	212	209	263	391	194	165	290	261	295	483	625
203.244	0	703	434	471	168	212	212	264	395	194	167	291	258	295	484	630
203.366	0	698	430	467	166	209	208	262	393	194	164	289	263	292	482	622
203.489	0	696	428	466	166	208	206	260	388	194	162	289	264	291	483	620
203.612	0	699	429	466	165	208	208	260	389	194	163	288	259	292	482	622
203.735	0	692	429	467	167	210	208	261	392	194	164	289	259	294	483	626
203.858	0	699	431	469	167	211	210	263	395	194	166	290	261	294	484	624
203.981	0	703	434	471	168	213	212	264	393	195	165	291	266	295	482	622
204.104	0	703	431	466	167	209	209	261	389	194	164	288	259	292	482	625
204.227	0	698	427	465	166	209	208	260	390	193	164	288	258	292	482	627
204.349	0	697	429	466	167	209	207	260	391	195	164	289	263	292	482	625
204.472	0	700	430	467	166	210	209	261	389	195	163	290	265	293	481	621
204.595	0	704	432	469	166	212	210	263	391	194	165	289	259	294	484	621
204.718	0	704	434	470	168	214	211	264	396	194	167	290	260	296	484	628
204.841	0	699	430	466	167	211	209	261	391	195	164	288	263	292	483	629
204.964	0	700	430	466	167	210	207	260	388	194	163	288	266	292	482	621
205.087	0	704	432	467	167	210	210	260	390	194	163	289	258	293	484	622
205.21	0	702	432	467	167	211	209	262	393	194	165	290	261	293	484	627
205.332	0	706	433	471	168	212	211	264	394	195	166	290	264	295	485	631
205.455	0	704	435	471	168	214	212	263	392	195	166	291	265	294	484	626
205.578	0	704	431	466	167	211	209	261	390	194	164	289	257	292	485	627
205.701	0	702	431	466	168	210	208	262	392	194	165	289	261	294	484	627
205.824	0	705	430	468	168	211	209	262	392	195	164	289	264	293	485	635
205.947	0	705	434	470	168	212	210	263	391	196	164	291	264	295	484	628
206.07	0	706	436	472	168	213	212	265	395	195	166	291	258	296	487	633
206.193	0	705	436	470	168	213	212	265	397	195	167	291	263	294	486	631
206.316	0	701	432	467	168	210	208	261	390	194	165	290	264	292	484	636
206.438	0	703	432	468	167	210	209	261	388	194	163	290	264	293	483	630
206.561	0	706	434	468	168	211	209	263	391	194	164	290	259	294	485	634
206.684	0	706	434	470	168	212	209	265	395	196	166	290	263	295	484	631
206.807	0	705	436	473	169	213	212	265	395	196	166	292	265	296	487	635
206.93	0	712	437	473	169	213	213	264	393	195	166	291	264	294	485	632
207.053	0	705	433	467	167	209	208	263	391	194	164	289	259	292	485	637
207.176	0	702	432	468	167	210	208	262	393	195	165	290	263	293	484	628
207.299	0	704	432	469	167	211	209	261	392	196	164	290	265	294	486	632
207.421	0	705	435	470	168	211	210	262	391	195	165	291	263	295	486	632
207.544	0	709	437	472	168	213	212	265	396	195	167	292	259	296	487	639
207.667	0	707	436	472	168	213	212	265	396	196	167	290	264	295	486	631
207.79	0	705	433	469	167	210	209	263	390	195	164	290	266	293	486	635
207.913	0	706	433	469	168	211	209	262	389	194	164	290	262	294	485	634
208.036	0	706	434	470	167	211	210	263	393	195	165	291	259	295	486	638
208.159	0	707	434	472	168	213	210	266	395	196	166	292	264	296	487	637
208.282	0	708	437	474	169	214	212	266	396	196	167	293	265	297	489	634
208.404	0	712	436	471	168	213	212	263	392	196	166	290	261	294	486	636
208.527	0	700	433	467	168	210	209	262	392	194	164	289	259	294	486	638
208.65	0	706	435	469	167	211	209	264	394	196	165	291	263	294	487	638
208.773	0	709	435	469	169	212	210	264	392	195	165	291	265	296	487	634
208.896	0	715	438	472	169	212	211	264	393	195	166	292	261	297	486	638
209.019	0	706	438	473	170	214	212	268	397	196	168	292	261	298	489	642
209.142	0	708	437	472	168	212	210	265	396	196	167	292	263	295	488	640
209.265	0	706	433	468	167	211	207	261	390	195	165	291	267	294	485	636
209.388	0	712	434	468	168	211	209	262	390	195	165	291	261	295	487	639
209.51	0	707	435	469	167	211	209	264	394	194	166	291	261	295	487	641
209.633	0	708	435	471	169	212	210	265	395	195	167	291	263	296	488	642
209.756	0	711	439	473	170	214	212	266	395	197	167	292	267	297	487	638
209.879	0	712	437	470	168	212	211	263	393	195	166	291	260	295	487	636
210.002	0	707	433	468	167	210	208	263	393	195	166	290	261	293	485	641
210.125	0	705	435	469	167	211	208	263	393	196	165	290	265	294	487	643
210.248	0	707	435	469	168	211	210	263	392	196	165	291	266	295	485	635
210.371	0	712	436	471	168	213	211	265	394	195	166	291	260	296	487	636
210.493	0	711	437	473	169	214	212	267	397	195	169	293	262	297	487	641
210.616	0	697	435	471	168	212	211	264	395	195	167	292	264	294	487	640
210.739	0	705	434	469	167	212	209	262	391	195	165	291	266	295	485	634
210.862	0	709	435	469	167	211	210	263	392	195	165	290	259	295	486	634
210.985	0	707	434	470	168	212	210	264	395	195	167	291	262	295	486	640
211.108	0	703	437	472	168	213	211	266	396	196	167	292	266	297	487	643
211.231	0	708	439	474	168	215	213	267	396	196	168	292	266	297	488	638
211.354	0	710	436	470	168	212	210	263	392	195	166	291	259	294	487	635
211.476	0	707	434	467	169	211	208	263	393	195	166	290	262	294	486	637
211.599	0	709	435	469	168	211	209	263	392	195	166	291	265	295	487	643
211.722	0	707	435	470	168	212	210	263	392	195	166	291	265	296	486	637
211.845	0	711	438	473	169	213	211	266	396	195	167	293	259	297	489	639
211.968	0	712	440	474	169	215	213	267	399	196	169	292	263	297	488	638
212.091	0	705	435	470	167	211	209	263	394	195	167	291	266	294	487	644
212.214	0	703	434	469	167	212	209	262	390	195	164	291	263	293	486	635
212.337	0	705	436	469	167	211	210	263	393	194	165	290	259	295	487	637
212.46	0	709	435	471	167	212	210	264	397	196	166	292	264	294	486	635
212.582	0	706	437	473	169	215	211	266	395	195	167	292	265	297	488	639
212.705	0	715	439	475	170	215	213	267	396	196	168	292	263	296	487	638
212.828	0	708	436	470	167	211	211	264	394	195	165	290	258	294	486	639
212.951	0	707	433	470	168	211	208	264	394	196	166	290	263	294	484	636
213.074	0	705	434	470	167	211	209	263	392	196	166	291	266	294	486	640
213.197	0	712	435	472	168	212	210	264	392	195	165	291	263	295	486	636
213.32	0	711	438	473	169	213	212	265	396	195	167	292	259	296	487	642
213.443	0	710	438	473	170	214	213	267	399	196	169	293	264	297	487	636
213.565	0	708	434	469	168	211	211	263	393	196	166	291	266	293	487	638
213.688	0	707	434	470	167	212	209	262	391	194	165	291	262	295	486	637
213.811	0	709	435	471	168	212	210	263	394	195	165	291	260	294	487	641
213.934	0	707	435	471	168	213	210	265	396	196	167	291	265	295	486	635
214.057	0	709	437	473	169	214	211	266	395	196	168	292	266	297	489	636
214.18	0	715	438	473	168	214	214	265	395	195	167	293	262	295	487	638
214.303	0	708	434	468	167	211	209	263	393	195	166	291	260	294	487	641
214.426	0	707	434	469	168	211	209	263	395	195	166	291	262	294	487	635
214.548	0	704	434	469	167	211	210	262	393	195	166	292	265	293	488	631
214.671	0	715	438	472	168	214	211	263	393	195	165	291	262	295	487	636
214.794	0	707	439	474	169	214	212	267	397	195	168	293	261	296	488	640
214.917	0	711	440	474	169	215	212	266	398	196	168	292	263	295	488	639
215.04	0	708	435	469	168	211	209	262	391	194	164	289	264	294	487	633
215.163	0	711	435	468	167	211	208	261	389	194	164	290	261	293	486	636
215.286	0	702	434	469	167	211	209	262	393	194	166	290	260	293	486	638
215.409	0	709	436	471	167	211	209	262	394	195	165	292	263	294	487	637
215.532	0	712	439	472	168	214	212	264	393	196	166	292	265	295	485	633
215.654	0	715	440	474	169	214	213	264	395	195	167	293	259	295	487	633
215.777	0	708	435	469	167	212	210	262	393	194	166	290	260	293	485	637
215.9	0	707	433	467	167	211	207	261	390	194	165	289	263	293	485	639
216.023	0	707	434	468	167	211	209	260	388	194	163	290	266	293	483	630
216.146	0	711	435	469	167	212	209	260	390	194	165	290	259	294	486	631
216.269	0	710	436	470	168	212	210	262	395	195	166	291	261	295	485	637
216.392	0	704	437	473	169	213	211	265	395	196	167	292	263	295	487	638
216.515	0	706	436	471	167	213	211	261	392	195	165	291	265	293	484	631
216.637	0	709	434	466	167	209	208	259	390	194	163	290	257	291	485	629
216.76	0	706	433	468	167	211	209	261	391	195	164	290	261	293	485	630
216.883	0	707	433	469	166	211	209	262	391	195	164	291	264	293	486	635
217.006	0	704	436	471	168	213	210	262	391	195	165	292	265	293	485	628
217.129	0	711	442	470	168	213	211	262	393	195	165	291	258	295	486	626
217.252	0	713	442	472	168	214	210	261	394	196	167	291	261	295	486	628
217.375	0	705	437	467	167	211	206	259	390	195	165	290	263	293	485	634
217.498	0	707	436	467	167	211	207	258	387	195	164	289	264	292	484	628
217.62	0	708	437	467	167	211	209	259	390	195	164	290	256	292	487	631
217.743	11	708	437	469	168	213	209	262	393	194	166	291	261	294	485	630
217.866	0	708	438	472	169	214	211	264	394	196	166	291	264	295	487	638
217.989	0	709	441	473	169	215	212	263	393	196	167	292	263	295	486	632
218.112	0	709	437	467	168	211	209	261	391	195	166	291	257	293	486	633
218.235	0	708	435	467	167	210	208	260	390	194	165	290	261	292	484	630
218.358	0	705	434	468	167	211	208	260	389	195	164	291	263	292	486	634
218.481	0	712	436	468	167	211	209	261	388	194	164	290	262	293	485	630
218.604	0	711	438	470	168	213	210	262	392	194	165	291	257	295	486	633
218.726	0	709	439	473	169	214	212	265	396	196	167	292	262	296	486	630
218.849	0	708	438	473	170	213	212	264	394	196	166	291	264	294	487	634
218.972	0	705	433	468	168	210	208	261	389	194	164	289	261	292	485	632
219.095	0	708	434	468	167	210	208	261	390	194	163	291	258	293	485	636
219.218	0	704	433	469	168	210	207	262	392	195	164	289	263	293	486	629
219.341	0	701	434	471	167	212	210	264	392	195	165	292	264	293	488	625
219.464	0	713	438	472	168	214	212	263	393	195	166	291	261	295	487	631
219.587	0	710	440	474	170	215	213	265	397	195	168	292	260	296	488	636
219.709	0	707	435	470	168	211	209	262	393	195	165	290	262	294	487	635
219.832	0	708	434	469	168	211	208	262	390	195	165	290	264	292	487	630
219.955	0	713	435	469	167	213	210	261	390	195	164	290	259	293	486	632
220.078	0	703	436	470	168	212	211	263	393	195	165	291	260	294	487	637
220.201	0	712	438	473	169	214	211	265	395	195	167	292	262	296	488	637
220.324	0	713	441	474	169	215	212	265	394	196	168	293	266	296	487	633
220.447	0	716	440	473	169	215	213	264	394	195	167	291	260	295	488	633
220.57	0	710	435	469	167	211	208	262	392	195	165	290	260	293	486	638
220.692	0	709	435	470	168	211	208	262	391	195	165	290	263	293	487	641
220.815	0	709	436	470	167	212	209	262	391	195	165	291	266	293	485	634
220.938	0	715	438	472	168	212	210	263	392	195	164	291	258	294	488	634
221.061	0	711	439	473	168	213	213	266	397	196	167	293	261	296	488	639
221.184	0	708	440	476	169	215	214	266	398	197	169	293	263	296	489	640
221.307	0	710	437	472	168	212	211	262	391	196	165	291	266	293	486	633
221.43	0	712	437	470	167	212	209	261	391	195	164	291	259	293	487	633
221.553	0	709	435	470	168	213	210	262	394	195	165	291	262	293	487	634
221.676	0	712	437	472	168	213	210	262	392	196	166	291	264	295	488	640
221.798	0	712	440	474	169	214	212	262	392	196	165	293	265	295	487	635
221.921	0	715	442	475	169	216	214	265	395	196	168	294	256	297	492	639
222.044	0	714	440	475	168	215	213	264	395	197	168	293	263	296	487	636
222.167	0	709	436	471	168	212	209	261	392	197	165	293	265	293	487	642
222.29	0	710	437	472	168	213	210	261	391	195	165	291	265	294	487	637
222.413	0	713	439	472	168	213	211	262	394	195	165	292	259	295	488	640
222.536	0	714	440	473	168	213	212	265	397	196	167	293	263	296	488	638
222.659	0	713	441	476	170	216	212	266	396	197	168	294	265	297	490	642
222.781	0	720	442	477	169	215	214	265	395	196	166	292	264	297	488	639
222.904	0	714	438	471	168	212	210	262	393	196	165	291	260	294	488	644
223.027	0	711	438	472	167	212	210	263	394	197	166	292	264	294	487	637
223.15	0	713	438	473	167	213	211	263	393	195	167	293	265	294	488	640
223.273	0	715	443	474	169	214	212	263	393	197	166	293	262	296	489	640
223.396	0	721	444	475	169	216	213	266	397	196	168	294	259	297	491	645
223.519	0	719	445	476	169	216	214	265	399	197	168	295	264	296	489	639
223.642	0	715	438	471	167	213	210	263	392	196	165	291	264	294	489	637
223.764	0	719	438	470	168	212	209	261	390	196	165	291	261	294	487	640
223.887	0	708	439	470	167	211	210	263	394	196	166	291	260	295	488	642
224.01	0	714	438	473	168	213	211	264	397	196	166	293	263	294	489	642
224.133	0	716	441	476	170	214	212	265	396	197	167	293	267	297	487	637
224.256	0	718	442	477	169	215	215	266	397	196	168	293	261	295	488	638
224.379	0	707	438	472	166	213	210	262	394	196	166	291	260	295	486	639
224.502	0	711	437	471	167	212	208	262	394	195	166	291	263	293	487	638
224.625	0	712	437	472	166	212	209	262	392	195	165	292	267	294	484	634
224.748	0	715	439	472	168	213	210	263	393	195	166	292	260	295	487	633
224.87	0	716	440	474	168	215	212	265	397	195	168	294	261	296	486	639
224.993	0	715	442	477	169	215	212	266	398	197	169	293	264	297	489	642
225.116	0	710	438	473	168	212	210	263	392	196	165	291	266	294	485	633
225.239	0	715	437	470	168	212	209	261	391	196	165	292	259	292	487	633
225.362	0	711	436	471	167	213	210	262	395	195	165	291	261	294	486	636
225.485	0	707	438	473	167	212	210	264	395	195	166	293	265	295	486	639
225.608	0	713	440	475	168	214	211	264	394	196	166	293	265	295	487	633
225.731	0	718	442	476	169	215	214	265	396	196	168	294	259	296	488	631
225.853	0	711	436	470	168	211	209	263	394	195	165	290	261	294	486	632
225.976	0	713	436	469	167	212	208	262	392	196	166	292	264	294	486	637
226.099	0	711	438	472	168	212	209	262	392	194	166	291	264	294	484	632
226.222	0	713	439	472	168	212	210	263	393	196	166	292	259	295	486	634
226.345	0	714	439	473	168	214	210	266	398	195	168	293	263	296	487	632
226.468	0	712	441	476	169	215	212	265	397	196	168	293	265	296	488	638
226.591	0	705	437	471	167	211	210	262	391	195	165	291	264	293	484	627
226.714	0	710	437	470	167	211	209	261	392	195	165	292	257	293	485	631
226.836	0	712	436	471	167	211	209	262	394	194	166	291	263	292	484	628
226.959	0	709	438	472	168	212	209	263	393	196	166	292	264	294	486	634
227.082	0	718	440	474	169	213	212	264	394	195	166	293	262	295	485	631
227.205	0	714	441	475	169	214	213	267	397	195	168	293	258	296	487	635
227.328	0	711	437	472	167	213	210	263	395	195	166	291	262	295	484	630
227.451	0	709	435	470	167	211	208	262	391	195	165	291	265	292	485	633
227.574	0	709	436	470	167	211	208	262	389	195	165	291	262	293	484	632
227.697	0	711	437	471	168	211	209	262	393	194	165	292	259	293	486	635
227.82	0	711	438	473	168	213	210	265	395	196	166	292	263	294	485	629
227.942	0	712	440	476	169	214	212	264	395	196	168	294	264	297	488	629
228.065	0	719	440	474	168	214	212	263	393	195	166	292	261	294	486	631
228.188	0	710	437	470	167	211	209	262	392	195	166	291	258	293	485	635
228.311	0	709	436	471	167	211	209	262	393	195	166	291	261	294	486	633
228.434	0	710	436	472	168	211	209	262	391	195	165	292	264	293	486	630
228.557	0	717	438	474	169	213	212	263	393	195	166	292	261	295	486	633
228.68	0	708	439	475	169	214	212	266	398	196	168	293	260	295	487	637
228.803	0	712	439	475	169	214	212	266	397	197	169	292	262	295	488	635
228.925	0	710	435	470	167	211	208	262	392	195	166	292	266	292	483	631
229.048	0	715	436	471	166	212	208	262	391	194	164	292	261	293	485	630
229.171	0	712	435	470	168	212	209	263	394	195	166	292	260	294	486	637
229.294	0	711	438	474	168	213	210	265	397	196	167	293	263	295	488	636
229.417	0	715	440	475	169	213	212	265	396	196	167	293	267	296	486	632
229.54	0	719	442	477	169	214	214	267	397	196	168	294	259	296	490	633
229.663	0	713	437	471	168	212	211	265	395	195	166	292	261	294	486	638
229.786	0	707	435	470	167	211	208	263	393	195	166	291	265	292	487	639
229.908	0	711	436	471	167	211	209	262	391	195	165	291	265	293	485	633
230.031	0	715	438	471	168	212	210	263	393	195	166	292	259	294	488	632
230.154	0	714	438	473	169	213	211	265	397	196	167	293	261	295	488	640
230.277	0	716	440	476	170	214	212	267	398	196	169	294	265	297	490	643
230.4	0	715	441	476	169	214	213	265	395	196	167	292	266	296	488	636
230.523	0	713	436	470	167	211	209	263	393	195	166	291	261	292	486	638
230.646	0	713	436	470	168	211	209	262	395	195	166	290	262	294	487	637
230.769	0	708	435	472	167	212	209	263	394	196	166	292	265	294	488	642
230.892	0	711	439	472	168	213	211	262	394	196	167	293	264	295	487	637
231.014	0	717	441	475	168	214	212	263	397	196	168	293	258	296	489	641
231.137	0	718	442	477	169	217	213	267	400	197	171	294	263	298	488	640
231.26	0	712	438	473	168	212	211	263	395	196	166	293	265	294	488	642
231.383	0	717	437	471	167	212	210	260	391	197	166	293	263	293	486	640
231.506	0	716	439	471	167	213	210	261	394	195	167	292	259	295	488	646
231.629	0	714	439	471	168	214	211	263	397	197	167	292	263	295	488	640
231.752	0	716	442	475	169	215	212	264	396	197	167	294	264	296	490	644
231.875	0	718	444	476	169	217	213	265	397	196	169	294	262	298	490	644
231.997	0	717	442	475	169	216	213	263	398	197	169	294	259	296	489	648
232.12	0	713	438	471	168	212	209	262	396	196	167	291	263	294	488	645
232.243	0	715	437	472	168	213	210	261	393	196	166	293	264	294	489	642
232.366	0	720	440	472	167	214	211	262	393	196	166	292	261	296	488	644
232.489	0	711	440	474	168	214	211	264	398	197	169	293	260	297	490	649
232.612	0	716	442	477	169	216	213	267	400	197	170	294	263	298	491	649
232.735	0	716	444	479	170	217	215	267	399	199	170	295	266	299	489	644
232.858	0	713	439	473	168	213	211	261	395	197	168	292	260	293	488	642
232.98	0	716	440	470	168	213	209	261	395	196	166	292	261	294	488	647
233.103	0	717	441	472	168	212	209	261	395	197	167	292	263	295	488	648
233.226	0	719	442	474	167	213	211	262	394	196	166	293	266	296	487	645
233.349	0	723	445	474	168	215	213	263	396	196	168	293	259	298	490	645
233.472	0	721	445	477	170	217	213	265	400	197	170	295	261	300	489	652
233.595	0	716	444	477	169	216	213	264	399	198	170	295	264	297	490	654
233.718	0	715	438	470	169	212	210	261	393	196	167	293	266	295	487	647
233.841	0	720	438	471	168	213	210	261	394	196	166	292	257	296	489	645
233.964	0	716	438	471	167	213	211	263	398	197	167	293	261	296	488	646
234.086	0	713	439	474	168	214	212	265	398	197	169	294	264	297	490	654
234.209	0	720	442	476	169	215	214	266	396	198	169	296	264	299	490	650
234.332	0	721	444	479	169	218	215	267	400	197	170	296	257	299	493	652
234.455	0	715	439	473	167	213	211	265	399	196	168	291	261	297	488	648
234.578	0	712	437	472	167	213	209	264	396	197	168	294	265	295	489	656
234.701	0	714	438	474	168	213	211	263	395	197	167	293	265	296	486	649
234.824	0	717	439	473	168	213	211	266	398	196	168	294	258	298	490	652
234.947	0	719	440	476	168	215	213	268	402	197	170	294	263	300	490	650
235.069	0	719	442	478	169	216	213	268	402	197	172	295	266	300	491	653
235.192	0	716	441	476	169	215	215	266	399	197	169	294	263	299	489	650
235.315	0	714	438	472	167	212	210	263	397	195	168	292	259	295	489	655
235.438	0	713	437	472	167	212	211	264	398	197	168	293	264	296	488	647
235.561	0	714	437	473	167	213	211	264	397	198	168	293	265	296	490	647
235.684	0	720	438	474	168	213	213	266	398	196	168	294	262	297	490	649
235.807	0	719	440	476	168	215	213	268	401	197	171	295	260	299	491	653
235.93	0	716	442	478	169	215	214	268	403	197	171	295	264	299	490	652
236.052	0	712	434	472	167	211	212	263	397	196	166	292	265	296	490	645
236.175	0	715	434	471	167	211	211	263	394	196	166	292	260	295	488	647
236.298	0	704	433	471	167	212	210	263	398	195	167	292	260	295	489	649
236.421	0	712	434	473	166	213	211	264	399	197	168	293	262	297	489	647
236.544	0	715	438	474	168	214	212	263	397	198	168	294	266	298	487	644
236.667	0	720	440	475	168	215	213	266	399	197	170	295	260	299	489	644
236.79	0	714	435	473	167	213	212	263	400	196	169	293	260	296	488	649
236.913	0	710	432	470	166	210	209	262	397	197	167	291	262	294	487	650
237.036	0	708	432	471	167	212	210	263	395	197	167	292	266	295	485	642
237.158	0	712	432	470	166	211	211	264	396	196	166	291	259	295	488	640
237.281	0	710	433	472	167	212	212	266	401	196	168	292	262	296	487	647
237.404	0	705	434	474	169	213	213	267	401	197	169	294	264	298	489	649
237.527	0	708	434	475	168	213	213	266	398	196	168	291	265	296	487	642
237.65	0	707	430	469	166	210	210	263	396	196	167	291	257	293	487	638
237.773	0	704	428	470	166	209	211	264	398	195	166	290	261	294	486	640
237.896	0	700	429	470	165	211	210	265	397	196	166	291	263	294	486	645
238.019	0	705	431	472	166	211	212	265	397	195	166	291	265	295	486	638
238.141	0	706	432	472	167	212	212	267	400	195	168	291	257	295	488	642
238.264	0	706	433	474	167	213	214	268	402	196	170	292	262	296	487	641
238.387	0	701	427	469	166	209	210	263	397	195	167	290	263	292	485	644
238.51	0	705	427	467	165	208	210	262	393	196	166	289	262	293	484	636
238.633	0	703	427	469	165	208	209	262	396	195	165	289	257	293	485	642
238.756	0	701	427	470	166	210	210	264	398	196	167	290	261	294	484	634
238.879	0	704	430	471	167	211	211	264	397	196	168	292	264	296	487	639
239.002	0	703	432	473	167	213	213	264	398	195	168	292	261	296	484	636
239.124	0	699	427	469	164	210	210	262	397	195	167	290	257	292	484	636
239.247	0	697	425	467	164	209	208	260	396	195	165	289	261	293	483	630
239.37	0	700	425	466	164	209	208	258	394	195	165	290	262	293	484	628
239.493	0	704	426	467	164	210	210	259	393	194	165	289	259	293	483	630
239.616	0	698	427	469	165	211	210	262	397	195	167	290	257	293	485	633
239.739	0	698	430	471	165	212	211	263	399	196	169	291	259	295	486	631
239.862	0	699	425	467	164	210	209	258	394	195	166	289	263	291	481	625
239.985	0	701	424	465	164	209	208	257	390	195	165	289	257	292	482	628
240.108	0	691	423	465	163	208	208	258	393	194	165	289	256	291	483	631
240.23	0	697	423	467	164	210	208	259	394	194	165	290	259	292	484	630
240.353	0	699	425	469	165	210	209	261	394	196	166	290	261	295	481	626
240.476	0	703	428	470	166	212	211	263	396	194	168	291	255	295	485	625
240.599	0	698	425	468	165	210	210	261	397	195	167	289	258	292	482	631
240.722	0	694	421	464	163	208	207	257	392	194	165	288	259	290	481	632
240.845	0	693	421	463	163	208	207	256	390	194	164	288	262	291	481	623
240.968	0	698	422	464	163	208	208	258	391	194	164	287	254	292	482	623
241.091	0	696	422	465	164	209	208	260	396	193	165	289	257	292	482	627
241.213	0	699	425	469	165	211	210	260	395	195	166	290	261	293	483	629
241.336	0	698	426	468	164	211	210	260	393	195	166	289	261	292	481	624
241.459	0	695	421	462	163	207	206	256	391	193	164	286	254	290	481	621
241.582	0	692	419	462	163	207	206	256	392	193	164	288	257	290	480	622
241.705	0	688	419	464	162	208	206	257	391	193	163	287	260	290	481	628
241.828	0	689	421	465	162	208	208	256	390	194	164	288	260	290	480	619
241.951	0	697	424	466	163	210	209	258	393	193	165	289	255	292	483	624
242.074	0	697	424	467	164	212	210	260	397	194	166	289	259	293	482	624
242.196	0	692	420	465	164	209	208	256	392	194	165	287	260	290	481	629
242.319	0	697	418	461	163	207	207	256	387	194	163	287	259	290	480	621
242.442	0	695	418	462	162	208	207	256	389	193	164	287	254	289	481	628
242.565	0	693	420	462	163	209	207	258	393	194	165	287	260	290	480	623
242.688	0	694	422	465	163	210	208	258	392	195	165	288	260	292	482	626
242.811	0	701	424	467	164	211	209	258	393	194	166	290	258	293	483	626
242.934	0	697	423	465	164	210	210	259	394	193	166	288	255	292	482	629
243.057	0	691	418	461	163	208	207	256	390	193	164	287	259	289	479	622
243.18	0	694	418	461	162	208	207	256	389	193	163	287	261	290	482	622
243.302	0	698	420	462	163	208	208	256	389	193	162	288	257	290	481	625
243.425	0	695	422	463	163	210	208	258	393	193	165	288	255	292	483	630
243.548	0	696	423	466	164	211	209	259	396	194	166	289	261	293	482	629
243.671	0	699	425	468	165	212	211	260	394	195	166	290	261	293	484	626
243.794	0	698	421	462	163	207	208	256	388	193	163	287	257	289	481	627
243.917	0	689	420	461	163	207	206	256	390	192	163	286	257	290	481	631
244.04	0	693	419	462	163	208	206	257	391	194	163	287	259	290	482	629
244.163	0	694	421	464	163	209	208	257	390	194	163	287	262	290	481	625
244.285	0	698	423	466	163	209	210	258	392	193	165	289	257	291	482	621
244.408	0	699	424	468	164	213	211	261	396	194	166	289	256	292	484	631
244.531	0	697	424	467	165	210	210	259	395	195	165	289	259	292	482	630
244.654	0	697	420	461	163	207	206	256	388	195	163	287	262	289	480	624
244.777	0	703	422	461	163	207	206	255	388	194	163	287	255	290	482	625
244.9	0	701	423	461	163	209	208	257	392	194	164	288	257	291	481	630
245.023	0	705	428	465	165	210	209	257	392	195	165	289	260	291	482	633
245.146	0	706	430	467	164	212	210	257	392	194	166	289	261	293	482	627
245.268	0	710	431	469	165	213	211	258	394	194	167	290	256	294	484	627
245.391	0	701	425	465	164	209	209	257	393	194	166	288	258	290	482	632
245.514	0	691	422	463	164	208	208	256	391	195	164	288	261	290	484	632
245.637	0	698	424	464	164	210	208	256	389	194	163	289	262	291	482	628
[truncated: 1,088 more rows]

## Sheet: D850
	SNR :	47	51	57	49	48	49	49	52	49	49	55	44	54	54	51
Time	Marker	ch1	ch2	ch3	ch4	ch5	ch6	ch7	ch8	ch9	ch10	ch11	ch12	ch13	ch14	ch15
0.24576	0	460	359	442	179	259	270	278	395	192	151	288	283	290	485	586
0.36864	0	460	359	442	179	259	270	278	395	192	151	288	283	290	485	586
0.49152	0	468	396	469	178	250	262	279	405	202	157	296	304	293	493	582
0.6144	0	465	405	469	179	240	256	275	406	206	153	293	312	292	497	586
0.73728	0	465	405	460	179	235	251	274	409	207	152	291	300	292	499	585
0.86016	0	471	407	459	179	235	248	274	409	208	153	292	301	293	497	585
0.98304	0	486	408	460	180	234	249	274	411	208	155	293	307	293	498	589
1.10592	0	482	410	464	182	234	249	275	410	211	154	294	310	296	498	588
1.2288	0	482	410	466	182	238	251	277	413	211	156	294	300	298	504	587
1.35168	0	480	404	460	181	235	249	276	411	208	154	292	299	295	498	586
1.47456	0	488	401	459	180	233	246	276	409	208	154	291	307	296	497	590
1.59744	0	480	404	460	180	233	247	275	409	209	154	292	307	296	499	592
1.72032	0	479	405	461	181	234	247	275	410	209	155	292	296	297	502	587
1.8432	0	484	407	463	183	234	249	277	412	210	157	293	297	298	502	590
1.96608	0	491	407	469	182	238	251	279	413	211	158	294	308	299	502	593
2.08896	0	478	404	465	180	234	249	276	411	209	154	291	310	296	494	591
2.21184	0	476	402	458	179	233	245	276	411	208	154	290	298	296	499	588
2.33472	0	482	402	458	180	233	246	275	411	208	155	291	296	296	500	588
2.4576	0	488	404	463	181	233	247	277	411	210	155	292	308	296	498	594
2.58048	0	485	406	466	181	234	248	278	412	212	156	293	311	298	496	596
2.70336	0	484	408	466	183	237	251	278	413	211	157	293	300	299	502	593
2.82624	0	483	405	460	180	234	248	278	414	209	154	292	299	296	500	592
2.94912	0	490	403	462	180	234	248	277	411	211	154	292	309	296	500	596
3.072	0	486	405	464	181	233	248	276	410	211	154	292	311	296	494	597
3.19488	0	483	404	460	180	233	247	277	412	210	155	292	300	297	502	594
3.31776	0	489	407	463	182	235	249	280	415	211	157	294	300	298	503	595
3.44064	0	494	407	468	183	237	251	280	415	212	157	294	311	298	502	598
3.56352	0	485	402	463	179	234	248	277	412	210	155	292	312	296	494	598
3.6864	0	483	402	459	180	232	246	277	411	209	154	292	301	296	501	593
3.80928	0	486	404	460	180	233	247	278	413	210	155	292	299	297	502	593
3.93216	0	493	405	464	181	233	248	279	413	211	156	292	309	298	499	598
4.05504	0	491	407	466	182	235	250	279	414	212	157	293	314	298	498	600
4.17792	0	486	407	468	182	237	251	280	415	211	157	294	298	299	505	596
4.3008	0	487	403	461	181	233	247	278	414	209	155	291	299	296	499	592
4.42368	0	491	403	462	180	233	247	277	411	211	154	291	309	295	499	598
4.54656	0	488	404	464	180	233	247	277	411	210	154	291	313	295	495	599
4.66944	0	485	404	462	181	233	247	280	412	210	157	292	299	296	502	599
4.79232	0	490	407	463	183	235	249	280	415	211	158	293	298	299	503	595
4.9152	0	496	407	469	181	237	252	281	416	211	158	294	310	299	501	600
5.03808	0	486	403	465	179	235	248	278	411	210	154	290	313	296	495	601
5.16096	0	484	403	458	180	233	246	277	414	209	155	291	300	296	501	596
5.28384	0	488	403	459	181	233	248	279	413	210	155	292	299	297	500	595
5.40672	0	494	403	463	182	234	248	279	414	212	156	292	309	297	499	600
5.5296	0	492	407	466	183	235	249	280	415	213	158	294	314	299	497	603
5.65248	0	489	408	467	183	237	252	281	417	212	158	294	301	299	504	602
5.77536	0	483	405	462	180	235	249	280	416	210	156	292	299	296	500	592
5.89824	0	492	403	462	180	233	247	280	415	209	156	292	309	296	499	598
6.02112	0	488	403	464	180	234	249	279	414	211	156	292	314	296	496	601
6.144	0	487	403	462	182	233	248	281	415	211	157	292	300	297	502	601
6.26688	0	492	407	463	182	235	251	282	417	212	159	294	300	299	503	597
6.38976	0	499	409	469	183	237	252	283	418	213	159	295	310	300	503	604
6.51264	0	489	403	465	180	234	250	280	415	211	156	292	314	297	497	605
6.63552	0	487	403	459	180	233	247	279	415	210	155	291	300	297	502	604
6.7584	0	490	404	460	181	234	249	280	415	211	156	292	299	296	502	603
6.88128	0	497	403	463	181	233	249	280	417	212	157	293	309	298	501	605
7.00416	0	494	407	466	183	235	250	281	416	213	158	294	314	300	499	608
7.12704	0	492	409	466	183	236	251	283	418	213	159	296	301	301	506	608
7.24992	0	493	406	466	181	236	251	282	418	210	157	293	298	299	504	604
7.3728	0	496	403	463	179	234	248	279	417	210	156	292	310	297	502	608
7.49568	0	492	403	463	180	233	248	280	415	212	155	292	312	297	499	610
7.61856	0	489	404	461	180	233	248	280	416	210	157	293	301	298	504	610
7.74144	0	494	405	463	183	234	250	283	418	212	159	294	299	300	505	607
7.86432	0	501	408	469	182	235	252	283	419	213	159	296	311	301	505	612
7.9872	0	495	407	470	182	238	254	282	418	213	158	295	314	300	501	614
8.11008	0	489	404	461	180	234	248	280	417	210	155	292	302	297	503	613
8.23296	0	492	404	461	181	234	250	280	417	212	156	293	300	297	503	612
8.35584	0	497	403	467	181	233	249	282	417	213	157	294	312	298	504	613
8.47872	0	494	406	469	181	235	250	282	417	212	158	295	314	299	501	616
8.6016	0	493	407	467	183	236	251	282	419	213	160	295	302	301	506	616
8.72448	0	495	407	468	181	238	252	283	420	211	158	294	301	299	504	614
8.84736	0	498	404	465	180	234	248	280	419	211	156	293	310	299	505	614
8.97024	0	492	403	466	181	234	250	280	417	213	156	293	314	298	499	615
9.09312	0	490	404	463	181	233	247	281	418	211	157	294	301	299	504	615
9.216	0	494	407	464	183	234	250	283	418	213	158	295	301	301	505	611
9.33888	0	502	408	468	183	235	251	284	421	214	159	296	312	301	508	619
9.46176	0	495	408	472	182	237	255	283	420	213	159	295	315	301	501	621
9.58464	0	490	404	462	180	233	248	280	419	211	155	292	301	298	504	618
9.70752	0	493	404	462	180	232	246	281	420	209	157	292	300	298	504	615
9.8304	0	498	403	465	181	234	248	280	418	211	157	294	310	298	506	622
9.95328	0	495	405	468	181	235	251	281	418	213	158	294	313	300	501	627
10.0762	0	496	407	468	182	234	251	282	419	213	159	296	301	301	507	626
10.199	0	498	410	470	181	237	253	285	422	213	160	297	299	301	506	630
10.3219	0	499	404	468	179	235	249	281	420	211	156	293	310	299	507	635
10.4448	0	494	403	466	179	233	249	281	419	211	156	293	313	298	499	639
10.5677	0	492	403	463	179	233	247	279	418	211	156	293	300	298	505	638
10.6906	0	494	406	464	180	233	250	281	419	212	158	294	298	298	505	640
10.8134	0	502	405	469	181	234	250	284	420	213	159	295	309	300	508	650
10.9363	0	500	408	471	182	236	253	284	422	214	160	296	313	301	503	654
11.0592	0	493	405	466	179	234	249	281	421	209	156	293	299	299	505	648
11.1821	0	492	403	463	179	233	247	280	421	209	156	293	298	297	504	650
11.305	0	493	401	466	180	233	249	281	420	211	157	293	309	296	506	649
11.4278	0	494	403	467	180	232	249	282	418	212	157	294	312	297	500	656
11.5507	0	495	406	466	180	234	249	282	421	211	158	294	300	300	505	653
11.6736	0	497	408	468	182	234	251	283	422	214	160	295	298	301	507	656
11.7965	0	500	404	472	180	236	252	283	422	211	158	294	308	299	506	661
11.9194	0	494	402	467	179	233	248	279	419	210	156	293	310	297	499	662
12.0422	0	491	402	463	178	232	247	280	419	210	156	293	300	296	503	658
12.1651	0	494	403	463	179	232	246	279	421	208	157	292	297	298	503	658
12.288	0	500	403	467	180	233	248	280	420	210	158	294	307	298	505	665
12.4109	0	495	406	469	180	234	250	283	419	213	159	295	311	299	500	668
12.5338	0	489	405	470	182	235	252	283	420	212	158	294	300	299	505	665
12.6566	0	489	403	465	178	233	247	280	422	208	157	291	297	297	502	666
12.7795	0	496	401	465	178	231	247	279	418	210	155	292	308	296	503	671
12.9024	0	493	402	466	178	232	246	278	418	210	156	292	309	297	498	673
13.0253	0	500	402	465	180	232	247	280	420	210	157	293	299	297	502	669
13.1482	0	498	405	465	180	234	250	282	420	212	159	293	298	298	503	672
13.271	0	503	406	471	180	235	252	283	421	212	159	294	309	299	504	674
13.3939	0	494	402	470	178	234	249	281	419	210	157	292	309	297	497	666
13.5168	0	499	401	464	176	232	247	280	418	209	155	291	299	295	500	669
13.6397	0	494	401	463	177	232	245	279	421	208	156	291	297	295	501	666
13.7626	0	499	401	467	179	232	248	281	420	210	157	291	308	296	501	667
13.8854	0	497	403	468	179	233	249	281	418	212	158	293	311	297	497	663
14.0083	0	496	404	468	180	233	249	282	420	210	159	293	299	298	502	665
14.1312	0	495	405	469	178	235	250	281	421	210	158	293	297	297	501	662
14.2541	0	498	397	466	176	232	245	280	421	208	155	291	307	295	501	660
14.377	0	493	399	466	177	232	247	278	418	209	156	291	311	295	496	657
14.4998	0	491	399	463	178	231	247	279	417	209	156	291	298	295	500	659
14.6227	0	493	402	464	178	232	248	280	419	209	157	292	296	297	501	657
14.7456	0	501	403	469	180	233	248	282	421	211	159	293	307	298	502	658
14.8685	0	497	404	472	180	235	251	282	420	213	160	293	309	298	497	655
14.9914	0	490	400	464	177	232	247	279	420	208	156	291	297	294	498	651
15.1142	0	491	399	463	177	231	245	278	418	208	156	290	297	294	498	652
15.2371	0	494	398	464	176	231	246	279	417	209	156	290	306	294	501	659
15.36	0	491	399	467	177	231	246	278	417	209	156	292	310	295	495	662
15.4829	0	491	401	466	179	233	247	281	419	209	157	292	297	296	499	658
15.6058	0	494	404	467	179	233	250	281	420	212	158	293	296	297	502	662
15.7286	0	498	402	472	179	235	250	281	420	210	158	291	307	296	502	666
15.8515	0	491	398	466	177	231	245	278	419	208	156	290	309	295	494	665
15.9744	0	491	399	463	178	231	246	279	417	209	156	290	296	294	498	659
16.0973	0	493	400	463	178	230	245	278	419	207	156	290	296	294	499	660
16.2202	0	500	400	467	179	232	247	280	419	209	157	291	307	295	500	665
16.343	0	494	403	470	179	233	249	281	418	212	158	293	310	297	496	665
16.4659	0	495	403	471	180	235	249	281	421	211	159	293	298	297	501	661
16.5888	0	492	399	464	177	232	245	280	420	207	156	290	296	294	498	660
16.7117	0	499	397	464	177	231	244	279	420	208	156	290	307	293	500	665
16.8346	0	494	399	467	177	231	246	278	418	209	157	290	309	294	493	667
16.9574	0	494	400	465	178	231	247	280	418	209	157	292	296	295	499	664
17.0803	0	497	403	466	179	233	248	281	419	211	159	293	297	296	499	663
17.2032	0	504	405	471	179	235	251	283	420	212	160	293	309	297	500	671
17.3261	0	493	401	470	178	233	246	280	420	208	156	291	310	294	493	668
17.449	0	493	398	462	177	230	244	279	418	207	155	290	298	293	497	664
17.5718	0	494	400	463	177	231	244	279	418	208	156	290	295	293	497	660
17.6947	0	503	399	466	178	231	246	279	417	209	156	291	306	294	497	669
17.8176	0	500	403	468	178	234	248	279	416	211	158	293	309	295	499	667
17.9405	0	501	409	463	180	239	250	277	416	210	157	299	294	297	518	669
18.0634	0	504	414	463	177	245	251	261	405	209	150	306	301	303	519	649
18.1862	0	514	407	456	177	241	243	255	397	208	147	303	313	304	521	643
18.3091	0	512	407	453	178	243	243	253	393	209	145	304	315	305	515	636
18.432	0	515	409	446	179	243	243	250	389	208	142	307	315	308	528	638
18.5549	0	541	421	449	182	259	249	227	365	217	135	316	337	323	522	619
18.6778	0	547	424	460	185	244	232	239	368	215	140	309	340	323	526	605
18.8006	0	525	419	468	185	246	246	270	401	214	151	302	325	315	527	615
18.9235	0	512	406	462	183	242	249	281	412	212	155	296	300	309	510	614
19.0464	0	510	403	462	183	240	247	281	412	212	155	294	298	306	501	613
19.1693	0	509	402	463	181	238	247	281	413	212	153	292	311	306	503	619
19.2922	0	506	402	464	183	238	248	279	412	212	153	292	309	304	497	623
19.415	0	512	404	462	183	238	250	281	413	213	155	293	302	304	500	624
19.5379	0	513	407	463	184	237	250	282	416	214	155	294	310	304	502	624
19.6608	0	512	404	466	182	240	253	280	414	214	154	292	313	301	502	621
19.7837	0	505	401	462	181	237	249	277	409	211	152	291	316	300	493	616
19.9066	0	502	399	460	181	235	248	277	410	212	151	290	306	298	499	617
20.0294	0	505	400	460	181	235	248	277	410	212	152	291	307	298	496	613
20.1523	0	514	402	465	182	237	249	278	411	212	154	292	313	299	496	614
20.2752	0	510	404	467	183	238	250	279	411	212	154	292	315	300	497	611
20.3981	0	507	404	467	181	239	253	278	411	212	152	291	306	298	498	610
20.521	0	507	400	460	180	236	249	275	408	211	150	289	306	296	492	603
20.6438	0	515	399	460	181	236	250	274	407	212	150	290	311	296	492	603
20.7667	0	508	399	461	181	235	250	273	405	211	150	290	314	296	491	599
20.8896	0	508	401	462	182	238	250	274	407	211	151	290	304	297	496	601
21.0125	0	513	402	463	182	238	252	277	410	213	153	291	305	298	493	597
21.1354	0	516	399	466	181	238	253	276	408	211	151	289	310	295	493	597
21.2582	0	507	396	461	180	236	249	274	405	210	149	288	313	293	489	599
21.3811	0	504	397	460	180	235	248	273	405	211	150	289	303	294	492	597
21.504	0	499	396	460	181	237	250	275	407	211	150	289	302	294	491	593
21.6269	0	516	398	465	181	238	251	275	409	211	152	290	313	294	491	597
21.7498	0	508	400	468	182	240	252	276	408	211	152	291	315	295	489	599
21.8726	0	500	393	460	178	236	250	274	407	209	149	288	304	292	491	595
21.9955	0	499	394	458	179	236	248	273	405	210	149	287	303	291	490	590
22.1184	0	508	393	460	179	235	248	273	406	209	150	287	310	290	491	593
22.2413	0	501	395	461	180	235	248	274	406	210	150	287	311	291	489	596
22.3642	0	501	396	463	180	237	250	275	408	210	151	289	303	293	494	595
22.487	0	494	397	464	180	239	252	276	409	210	152	288	304	292	489	589
22.6099	0	504	392	460	178	234	248	273	405	209	148	286	308	290	489	590
22.7328	0	497	392	459	178	235	248	272	405	208	149	287	308	289	485	591
22.8557	0	497	392	460	179	235	246	273	405	208	149	287	300	289	489	589
22.9786	0	492	393	461	179	236	248	275	408	209	151	287	303	290	487	587
23.1014	0	509	396	466	181	236	250	276	409	210	152	289	309	292	490	590
23.2243	0	499	395	466	180	239	251	275	409	209	150	287	310	291	487	592
23.3472	0	495	391	457	177	234	246	274	408	207	150	286	301	288	488	590
23.4701	0	492	393	455	177	239	250	271	407	209	149	288	296	288	487	586
23.593	0	508	403	453	178	243	247	258	400	208	147	295	299	290	495	590
23.7158	0	511	405	452	180	244	246	254	396	209	146	295	304	292	497	594
23.8387	0	513	407	451	181	247	249	254	396	210	148	296	291	292	496	593
23.9616	0	508	404	449	178	249	250	248	393	209	145	295	293	291	486	590
24.0845	0	521	400	446	177	243	245	247	390	208	143	294	302	290	489	591
24.2074	0	516	400	450	178	240	246	254	393	209	145	293	305	290	489	599
24.3302	0	513	398	450	178	239	248	262	398	209	146	291	297	292	497	602
24.4531	0	518	397	454	180	238	249	267	400	210	149	291	302	293	489	608
24.576	0	520	397	463	180	241	254	268	402	211	150	292	312	294	492	605
24.6989	0	509	392	458	179	239	252	267	399	209	146	289	311	291	488	604
24.8218	0	507	391	455	178	237	250	267	399	209	147	289	298	291	494	604
24.9446	0	512	392	457	179	238	249	268	401	209	148	289	303	291	488	600
25.0675	0	516	392	461	180	239	251	268	401	211	149	289	313	291	489	603
25.1904	0	513	395	462	180	239	252	271	402	211	150	291	311	293	487	606
25.3133	0	510	398	465	182	242	255	272	404	211	150	291	299	293	496	606
25.4362	0	509	393	460	178	238	252	270	403	209	147	289	303	290	488	598
25.559	0	507	391	462	177	237	249	270	402	210	148	288	311	289	489	600
25.6819	0	505	392	460	178	238	249	269	401	210	147	289	309	290	490	600
25.8048	0	502	392	459	179	237	250	271	403	209	148	289	299	291	492	598
25.9277	0	509	394	463	179	238	251	272	406	212	150	290	304	291	492	595
26.0506	0	507	396	468	180	240	253	274	407	211	151	292	311	292	493	597
26.1734	0	500	392	462	178	239	251	271	406	210	149	289	307	290	492	595
26.2963	0	500	393	457	178	236	248	270	404	209	149	289	296	288	495	594
26.4192	0	506	393	458	179	238	247	270	404	210	149	289	304	290	490	588
26.5421	0	505	393	460	179	237	248	271	404	211	150	289	309	290	489	591
26.665	0	506	397	460	180	238	250	272	405	211	151	291	306	291	490	594
26.7878	0	505	397	460	179	239	250	275	408	211	152	291	300	292	497	592
26.9107	0	507	392	459	177	238	251	272	406	210	148	289	306	290	489	590
27.0336	0	504	390	457	178	236	247	271	405	210	148	289	312	290	490	589
27.1565	0	502	392	458	178	237	249	270	404	210	149	290	307	289	490	588
27.2794	0	503	393	457	178	237	249	271	405	210	150	290	298	291	494	588
27.4022	0	508	393	462	179	238	250	273	406	211	151	291	308	292	488	588
27.5251	0	509	395	466	179	240	252	273	408	211	152	292	311	292	491	587
27.648	0	502	392	459	178	237	249	270	405	209	149	290	308	291	489	585
27.7709	0	502	390	458	178	236	248	271	406	210	149	289	298	290	493	584
27.8938	0	506	390	460	177	237	248	271	405	209	150	289	309	289	486	584
28.0166	0	506	390	461	178	237	249	272	405	211	150	290	310	291	488	584
28.1395	0	505	393	461	179	238	249	273	407	211	151	291	306	292	491	585
28.2624	0	502	393	463	177	239	251	272	407	209	150	290	297	290	491	582
28.3853	0	502	386	457	176	236	246	270	404	207	147	288	306	289	487	581
28.5082	0	494	388	458	177	236	247	269	402	209	149	289	307	288	487	577
28.631	0	497	389	457	177	235	246	270	402	209	148	288	303	289	487	579
28.7539	0	499	390	457	176	235	248	272	405	210	150	289	296	289	487	577
28.8768	0	503	391	462	178	238	250	272	407	209	151	289	305	290	486	577
28.9997	0	495	386	460	175	235	248	270	403	208	148	287	306	288	485	572
29.1226	0	493	385	453	176	234	245	268	401	207	147	286	300	286	485	572
29.2454	0	492	385	454	175	234	246	269	401	208	147	286	296	287	483	571
29.3683	0	490	385	456	177	233	245	269	404	208	149	287	305	287	485	558
29.4912	0	490	386	459	176	235	247	270	403	210	149	287	305	288	483	559
29.6141	0	490	386	457	175	236	249	270	404	209	147	286	296	287	483	561
29.737	0	485	383	452	174	233	246	268	401	207	146	284	290	285	479	557
29.8598	0	491	381	454	173	232	244	268	400	207	147	284	302	285	483	558
29.9827	0	488	383	454	174	233	245	267	400	205	146	284	306	285	480	554
30.1056	0	489	383	454	175	233	244	268	401	207	147	284	294	285	481	555
30.2285	0	491	387	455	176	234	246	269	402	207	148	285	293	286	482	553
30.3514	0	494	385	458	173	235	247	268	403	206	148	284	304	285	485	554
30.4742	0	489	383	454	173	231	243	265	398	206	144	283	305	284	477	551
30.5971	0	486	383	450	174	231	243	266	397	205	145	282	294	283	481	554
30.72	0	487	385	451	173	231	243	266	399	205	147	283	295	283	480	550
30.8429	0	495	385	455	174	233	245	268	401	207	147	283	305	285	485	552
30.9658	0	490	387	458	175	235	246	269	402	208	148	284	307	285	479	556
31.0886	0	484	383	453	174	232	245	267	399	205	145	282	295	283	482	552
31.2115	0	486	385	452	174	230	242	267	399	206	145	281	294	283	479	548
31.3344	0	491	384	454	173	231	242	267	399	206	146	282	304	282	482	547
31.4573	0	486	385	456	173	231	242	267	399	206	147	282	305	283	476	545
31.5802	0	486	385	454	175	232	244	267	401	207	146	283	292	282	484	547
31.703	0	488	389	458	175	234	245	269	402	207	147	283	294	284	481	544
31.8259	0	484	383	456	173	232	241	267	402	204	146	281	302	281	479	538
31.9488	0	482	384	457	173	231	242	268	399	206	146	282	305	282	475	539
32.0717	0	483	384	454	173	232	241	267	400	204	146	283	292	282	482	542
32.1946	0	487	387	455	175	231	243	268	401	206	148	282	293	283	481	538
32.3174	0	496	389	462	176	231	243	269	401	207	148	283	304	284	483	541
32.4403	0	488	390	460	175	234	246	268	401	207	147	283	305	283	477	543
32.5632	0	485	386	455	174	231	240	267	399	205	146	282	293	281	482	541
32.6861	0	491	388	455	173	231	241	267	398	206	146	282	295	282	482	537
32.809	0	495	388	457	174	230	242	268	399	207	146	283	303	283	485	540
32.9318	0	494	391	457	175	232	242	268	400	206	147	284	301	283	482	543
33.0547	0	514	411	434	176	251	258	251	388	207	142	294	298	288	502	546
33.1776	0	542	414	466	179	250	236	210	346	205	129	303	310	294	488	553
33.3005	0	549	409	459	179	247	230	215	344	204	130	299	330	295	506	563
33.4234	0	555	410	451	179	244	231	218	344	205	130	298	323	294	499	570
33.5462	0	558	410	448	180	244	232	223	349	206	133	298	310	294	510	572
33.6691	0	565	411	452	181	247	236	226	354	207	134	299	313	295	508	570
33.792	0	575	412	457	180	248	240	228	357	207	135	299	317	295	509	577
33.9149	0	564	405	452	179	244	237	226	353	205	133	297	316	292	502	581
34.0378	0	559	404	448	178	242	234	228	355	206	134	296	306	293	506	582
34.1606	0	562	402	447	178	242	235	231	357	206	135	297	311	292	496	578
34.2835	0	564	404	451	178	241	235	232	358	206	136	297	309	291	494	580
34.4064	0	555	404	455	179	240	236	240	366	208	139	296	312	292	497	587
34.5293	0	542	402	460	178	240	244	249	376	207	141	293	300	292	497	588
34.6522	0	542	395	455	177	235	239	252	375	205	139	290	307	291	488	586
34.775	0	542	393	459	177	235	241	252	376	206	140	289	313	290	487	585
34.8979	0	527	392	457	177	234	240	252	374	207	139	289	314	289	486	586
35.0208	0	527	393	459	178	234	242	254	377	207	140	289	298	289	490	584
35.1437	0	531	394	465	180	235	245	256	380	208	142	290	308	289	483	582
35.2666	0	523	391	466	176	237	247	255	377	206	140	288	312	288	482	578
35.3894	0	519	390	462	175	233	241	253	374	205	138	287	312	287	477	575
35.5123	0	518	390	460	175	234	241	253	376	204	140	287	300	285	481	575
35.6352	0	521	389	462	175	234	241	253	376	205	139	287	310	286	478	575
35.7581	0	526	392	467	175	236	243	254	378	206	139	288	313	286	479	572
35.881	0	518	394	468	177	237	246	256	378	207	140	288	310	287	479	571
36.0038	0	513	390	463	174	235	242	254	378	204	138	286	302	284	476	568
36.1267	0	516	389	462	174	233	240	253	375	203	138	285	308	283	474	566
36.2496	0	520	389	464	175	233	241	253	375	204	138	286	311	284	474	564
36.3725	0	511	391	462	175	234	241	253	375	204	139	285	308	282	474	564
36.4954	0	512	392	463	176	235	243	255	378	206	139	286	302	285	474	564
36.6182	0	514	391	466	175	237	245	253	379	206	139	285	308	284	474	562
36.7411	0	507	386	462	173	233	240	251	375	202	136	283	313	282	468	559
36.864	0	504	386	459	173	232	238	250	374	202	137	283	304	281	474	558
36.9869	0	503	387	458	172	233	239	250	375	202	138	283	300	280	470	556
37.1098	0	506	388	461	174	233	240	252	376	203	139	285	309	281	469	550
37.2326	0	504	389	465	174	234	241	253	376	203	139	285	313	282	468	554
37.3555	0	502	388	463	174	234	243	252	376	202	138	284	302	281	472	552
37.4784	0	499	386	458	172	232	237	252	375	201	137	282	299	279	466	547
37.6013	0	504	384	460	172	231	236	251	375	201	136	283	308	279	471	548
37.7242	0	500	385	461	172	231	238	250	374	202	138	283	313	279	469	546
37.847	0	500	388	459	172	232	239	252	376	203	138	283	299	279	470	547
37.9699	0	502	390	462	175	233	241	254	378	204	140	284	299	281	469	545
38.0928	0	505	389	465	173	234	243	254	379	202	138	283	308	279	474	546
38.2157	0	497	387	462	172	231	237	252	375	202	137	282	309	278	469	542
38.3386	0	496	387	460	173	231	237	251	373	201	137	282	300	278	471	543
38.4614	0	498	387	459	172	232	236	252	375	201	138	282	298	278	469	542
38.5843	0	506	389	463	175	232	239	254	378	202	139	283	309	278	476	542
38.7072	0	504	392	466	175	233	241	254	378	204	140	284	311	279	471	541
38.8301	0	499	389	464	174	234	242	253	377	203	139	283	300	278	473	542
38.953	0	500	388	459	172	231	237	252	376	201	137	282	300	278	474	541
39.0758	0	504	388	461	172	232	238	253	375	201	138	283	309	278	475	542
39.1987	0	500	389	463	173	232	237	253	375	202	138	282	311	278	470	539
39.3216	0	496	390	463	174	233	239	253	377	203	138	284	302	279	476	543
39.4445	0	505	394	464	174	235	242	255	380	204	140	284	298	279	477	543
39.5674	0	505	391	465	173	233	241	254	377	202	139	283	309	278	477	542
39.6902	0	500	390	462	173	232	236	252	375	201	138	283	311	278	471	541
39.8131	0	499	390	461	173	231	236	253	374	202	137	283	298	277	474	542
39.936	0	501	393	462	175	231	237	254	378	203	138	283	298	278	475	543
40.0589	0	510	394	467	176	233	239	256	379	203	139	284	309	279	479	544
40.1818	0	504	396	470	177	235	244	256	381	206	141	285	311	280	475	544
40.3046	0	499	393	463	173	233	239	256	379	202	138	282	299	279	475	544
40.4275	0	502	393	461	173	232	238	255	377	201	138	283	299	278	476	543
40.5504	0	508	394	465	174	232	238	256	378	201	139	284	309	278	478	544
40.6733	0	504	395	467	175	233	239	256	378	204	140	284	312	279	474	542
40.7962	0	504	397	467	176	233	240	257	380	205	140	285	299	279	478	547
40.919	0	509	399	469	177	235	244	258	384	206	141	285	301	280	478	546
41.0419	0	510	396	468	174	234	240	256	381	203	140	284	308	279	482	546
41.1648	0	504	396	467	174	232	238	255	379	203	140	284	312	279	474	544
41.2877	0	504	396	466	175	233	238	256	378	203	139	284	300	278	476	547
41.4106	0	506	399	465	176	233	238	257	380	204	140	285	300	280	478	547
41.5334	0	513	399	470	176	233	242	259	382	205	141	286	310	280	483	549
41.6563	0	511	401	474	178	236	245	259	384	207	143	287	313	282	477	549
41.7792	0	506	398	468	175	234	242	258	381	204	140	286	301	280	478	549
41.9021	0	508	399	465	175	233	238	257	380	204	140	285	301	280	479	550
42.025	0	513	398	468	176	234	239	258	381	205	140	285	311	280	479	552
42.1478	0	511	399	471	177	233	240	258	381	205	141	287	312	281	477	549
42.2707	0	507	401	471	177	235	241	260	385	206	143	287	303	281	481	551
42.3936	0	506	402	463	177	239	248	263	389	207	144	288	293	282	483	550
42.5165	0	504	398	475	175	234	241	258	381	205	141	286	301	281	474	549
42.6394	0	505	399	467	177	233	238	262	386	205	142	286	307	281	476	550
42.7622	0	498	400	465	177	233	241	262	386	205	142	287	300	280	480	555
42.8851	0	504	402	467	176	234	240	263	388	207	144	288	290	282	478	549
43.008	0	516	403	473	178	235	245	264	391	207	146	289	305	284	484	553
43.1309	0	511	404	477	177	237	248	265	391	208	146	289	308	283	478	554
43.2538	0	511	400	467	175	233	243	264	389	206	143	288	295	282	479	548
43.3766	0	506	400	466	176	233	240	263	390	205	144	286	297	282	476	552
43.4995	0	511	400	468	178	232	241	264	390	205	144	288	307	282	480	554
43.6224	0	503	400	471	179	232	242	265	392	207	146	289	306	284	477	551
43.7453	0	499	402	470	179	235	245	265	393	208	147	290	296	286	482	554
43.8682	0	509	404	474	176	236	248	266	394	208	146	289	293	284	480	558
43.991	0	511	398	470	174	233	242	263	390	206	144	288	304	283	482	557
44.1139	0	506	399	470	175	232	240	262	390	205	143	287	306	282	478	556
44.2368	0	511	400	468	174	232	241	263	390	206	144	287	295	283	479	558
44.3597	0	505	401	467	176	233	242	264	392	207	145	288	296	283	479	558
44.4826	0	514	401	474	176	234	244	265	393	207	146	289	306	285	482	560
44.6054	0	507	401	473	175	236	246	264	391	207	145	287	306	283	478	558
44.7283	0	508	397	465	174	231	240	261	388	205	143	287	296	281	479	557
44.8512	0	503	397	465	174	231	241	262	389	205	144	287	295	282	478	558
44.9741	0	508	397	468	175	232	240	262	390	206	145	286	304	282	480	557
45.097	0	504	399	470	176	232	242	263	391	207	145	287	306	283	478	555
45.2198	0	499	401	472	176	235	245	264	393	207	145	288	296	284	481	558
45.3427	0	498	397	465	173	232	242	263	390	205	144	286	294	282	475	555
45.4656	0	502	395	463	173	231	239	261	387	205	143	285	303	280	479	556
45.5885	0	494	395	465	174	231	239	261	388	204	144	285	305	280	475	551
45.7114	0	491	395	463	174	231	240	261	389	205	144	286	297	281	478	552
45.8342	0	499	398	466	175	232	240	262	391	205	145	286	290	282	476	552
45.9571	0	503	397	469	174	234	245	263	392	206	146	287	302	282	480	553
46.08	0	496	393	465	173	231	239	260	388	203	143	284	304	280	475	549
46.2029	0	494	394	460	173	229	238	259	386	203	142	284	294	279	477	551
46.3258	0	495	395	462	173	230	238	260	388	204	144	284	293	279	474	550
46.4486	0	501	394	466	172	230	239	261	389	205	144	285	302	281	479	550
46.5715	0	498	398	469	174	231	240	262	391	205	145	285	303	281	477	550
46.6944	0	487	396	458	174	232	244	262	392	204	145	285	296	280	478	551
46.8173	0	491	393	460	171	229	238	259	386	204	142	283	286	279	475	547
46.9402	0	497	393	466	172	229	238	261	388	204	143	283	298	279	477	548
47.063	0	494	395	458	173	229	237	262	390	204	144	283	300	279	472	549
47.1859	0	486	395	464	174	229	240	261	389	205	144	284	295	280	475	548
47.3088	0	496	398	469	175	231	242	263	392	205	145	285	285	281	474	549
47.4317	0	498	393	460	172	230	240	263	390	204	144	283	299	278	478	549
47.5546	0	492	391	465	173	230	238	260	386	203	142	283	301	279	473	545
47.6774	0	493	394	460	173	228	237	260	388	204	143	283	289	278	476	548
47.8003	0	487	394	460	173	229	239	262	390	204	144	283	286	280	473	540
47.9232	0	498	397	466	174	229	239	265	393	205	146	285	299	280	481	546
48.0461	0	492	396	463	173	233	243	264	391	206	145	285	298	280	469	546
48.169	0	486	397	453	170	231	241	260	387	204	142	285	287	278	480	547
48.2918	0	496	405	452	171	238	239	238	367	203	135	293	290	279	487	543
48.4147	0	522	403	448	173	237	237	236	365	203	134	292	304	282	493	549
48.5376	0	515	403	453	175	238	237	237	363	203	134	292	307	283	486	550
48.6605	0	513	403	452	176	240	241	241	366	205	136	292	296	284	487	552
48.7834	0	517	397	451	175	238	245	245	367	203	135	288	302	282	478	551
48.9062	0	517	394	448	174	234	240	246	365	204	133	286	310	280	481	553
49.0291	0	515	395	453	174	234	242	247	365	205	134	286	310	281	479	550
49.152	0	507	396	452	175	234	242	248	365	206	135	287	306	281	480	553
49.2749	0	522	398	455	176	235	245	249	366	207	135	288	308	281	481	551
49.3978	0	532	398	461	177	239	250	249	365	208	135	288	316	281	481	556
49.5206	0	531	393	458	174	235	245	246	361	206	132	287	315	280	478	554
49.6435	0	530	394	455	175	234	243	246	360	205	133	287	309	280	479	557
49.7664	0	525	394	455	175	236	245	247	361	205	134	287	310	279	479	557
49.8893	0	533	395	458	176	236	246	248	361	206	134	288	315	281	482	566
50.0122	0	530	397	460	177	238	248	250	364	208	135	289	317	282	481	567
50.135	0	529	396	462	176	239	250	248	362	207	134	289	312	281	483	570
50.2579	0	526	394	455	174	235	242	248	362	205	133	286	310	280	483	570
50.3808	0	531	393	458	175	235	244	248	363	205	135	288	314	280	483	572
50.5037	0	529	394	458	176	235	243	249	362	206	135	288	316	282	479	575
50.6266	0	522	395	459	177	236	245	250	364	207	135	289	311	281	483	571
50.7494	0	531	398	460	178	237	247	253	369	208	137	290	307	282	484	573
50.8723	0	535	397	465	178	239	252	254	369	209	138	290	312	282	485	578
50.9952	0	528	395	459	175	236	245	250	364	206	134	288	316	280	477	575
51.1181	0	532	394	456	175	235	243	250	363	206	135	288	309	280	483	578
51.241	0	529	395	458	177	235	245	251	366	206	136	289	306	281	484	578
51.3638	0	536	395	461	177	236	245	252	367	208	136	290	312	282	485	581
51.4867	0	535	398	464	177	237	249	253	368	209	137	291	316	283	481	580
51.6096	0	537	399	465	179	238	251	253	369	208	138	291	309	284	486	583
51.7325	0	526	396	458	175	235	246	253	369	207	137	290	303	282	484	578
51.8554	0	531	394	460	176	235	245	253	368	206	136	290	310	282	482	580
51.9782	0	529	394	460	176	236	246	252	367	207	136	290	316	283	479	583
52.1011	0	528	395	460	178	237	246	253	367	208	138	291	305	283	483	578
52.224	0	532	399	461	178	237	249	256	371	209	139	291	305	284	486	579
52.3469	0	536	399	467	178	240	253	256	373	209	139	292	315	285	485	584
52.4698	0	527	395	462	176	238	247	252	367	206	137	290	313	283	481	581
52.5926	0	528	394	458	175	237	244	251	366	206	136	290	306	283	478	583
52.7155	0	530	395	458	175	237	245	249	368	206	137	291	304	284	482	579
52.8384	0	539	396	458	176	241	246	246	367	208	139	293	311	284	482	584
52.9613	0	541	399	459	178	243	248	242	366	209	138	294	311	286	484	588
53.0842	0	540	402	458	177	246	250	243	368	210	139	296	306	287	489	593
53.207	0	540	400	454	175	245	249	240	366	207	137	294	308	286	486	590
53.3299	0	543	397	452	174	242	243	239	363	206	136	292	310	285	488	593
53.4528	0	540	397	452	174	243	244	237	363	206	137	292	313	285	485	597
53.5757	0	538	400	451	175	242	244	238	363	207	136	294	306	286	488	595
53.6986	0	544	403	451	176	245	247	238	367	208	139	295	309	288	486	596
53.8214	0	556	409	456	177	247	248	237	367	210	139	296	311	288	488	601
53.9443	0	552	411	460	176	248	251	236	365	211	138	298	314	290	487	605
54.0672	0	546	406	451	175	245	245	234	362	207	136	295	307	287	488	603
54.1901	0	547	405	449	175	244	242	233	362	207	137	294	308	287	486	599
54.313	0	553	404	451	176	245	243	234	362	208	137	295	312	287	487	604
54.4358	0	548	404	451	176	246	245	233	362	208	137	296	315	288	485	608
54.5587	0	548	408	452	177	246	246	234	363	209	138	297	309	289	491	610
54.6816	0	552	408	454	177	247	248	236	367	209	140	299	310	290	489	607
54.8045	0	556	407	458	177	248	250	235	366	210	138	297	311	290	492	612
54.9274	0	550	404	453	175	245	244	232	360	208	136	296	315	288	486	616
55.0502	0	550	406	451	175	246	243	232	360	208	137	298	308	289	492	619
55.1731	0	554	406	452	176	245	244	232	362	207	138	299	310	290	493	617
55.296	0	565	409	456	177	246	247	234	363	210	140	301	316	291	496	625
55.4189	0	561	410	456	178	248	250	233	364	211	140	302	316	293	497	631
55.5418	0	557	409	457	177	249	252	235	364	209	139	301	311	292	498	630
55.6646	0	560	405	452	176	245	245	234	363	208	139	299	313	291	494	622
55.7875	0	562	405	454	177	246	245	234	362	208	138	299	314	291	495	631
55.9104	0	558	406	454	177	246	246	235	362	209	139	300	316	291	494	635
56.0333	0	556	409	455	178	246	247	236	365	210	141	301	311	293	495	634
56.1562	0	560	411	458	179	247	250	238	369	212	142	304	315	294	495	628
56.279	0	569	411	462	178	249	254	240	370	212	142	304	314	293	497	636
56.4019	0	556	405	456	177	244	247	238	364	210	139	300	315	291	491	637
56.5248	0	553	405	453	176	244	244	237	366	209	140	300	311	291	494	636
56.6477	0	555	407	456	177	244	246	240	367	209	141	300	314	291	491	633
56.7706	0	565	407	459	178	245	247	241	370	211	142	302	313	293	495	636
56.8934	0	560	410	459	179	246	250	241	370	213	143	303	317	293	493	641
57.0163	0	559	413	463	178	248	253	243	373	214	143	304	310	295	497	638
57.1392	0	562	408	456	177	245	251	240	371	210	141	302	312	292	492	633
57.2621	0	566	405	456	176	244	246	239	370	210	141	301	314	291	494	636
57.385	0	558	406	456	176	243	246	239	368	211	141	301	316	292	491	639
57.5078	0	556	408	456	179	244	246	241	371	212	142	302	310	293	495	639
57.6307	0	565	410	461	180	245	250	244	375	213	144	302	314	294	493	635
57.7536	0	570	411	463	179	246	253	247	377	215	146	304	314	296	497	638
57.8765	0	559	409	463	178	246	255	245	374	213	143	303	316	294	493	639
57.9994	0	553	406	455	177	241	248	244	373	210	142	301	309	292	494	635
58.1222	0	558	406	456	177	242	247	245	374	211	142	301	314	292	492	633
58.2451	0	566	407	459	178	241	248	246	374	212	144	302	315	292	494	636
58.368	0	561	410	460	178	243	251	247	375	214	145	304	314	294	496	640
58.4909	0	560	414	461	180	245	252	248	378	214	146	306	312	296	497	638
58.6138	0	567	414	461	178	247	256	249	382	215	146	305	314	298	494	634
58.7366	0	572	407	454	177	242	251	249	380	214	145	304	304	294	477	635
58.8595	0	556	407	460	177	238	249	250	377	212	143	301	307	293	486	643
58.9824	0	552	406	463	178	239	250	252	377	211	144	301	307	293	490	646
59.1053	0	560	411	460	178	244	253	247	374	212	143	303	320	292	492	646
59.2282	0	571	420	462	179	247	253	241	370	212	142	310	321	295	503	653
59.351	0	574	421	461	180	249	254	241	369	213	142	310	320	298	500	653
59.4739	0	570	416	461	179	249	256	242	368	211	141	307	317	297	500	651
59.5968	0	570	411	455	176	246	250	240	366	210	139	305	321	294	496	648
59.7197	0	572	411	458	177	245	249	240	364	210	139	306	324	293	496	648
59.8426	0	567	410	457	178	245	250	240	364	211	140	306	319	293	496	651
59.9654	0	569	411	458	179	246	250	243	367	212	142	308	320	295	499	653
60.0883	0	576	414	463	180	247	254	245	371	214	143	309	325	297	497	656
60.2112	0	578	414	466	180	250	258	245	371	215	144	308	324	297	499	654
60.3341	0	565	409	460	178	246	253	243	368	212	140	305	320	294	497	648
60.457	0	566	410	459	178	244	251	244	368	211	142	305	317	294	498	654
60.5798	0	569	409	461	179	245	250	245	369	212	142	306	323	294	494	655
60.7027	0	570	410	463	179	246	253	245	370	214	143	308	322	295	496	655
60.8256	0	571	413	465	180	248	255	246	372	215	144	308	320	296	498	652
60.9485	0	571	415	466	180	251	258	246	375	216	144	309	320	297	498	658
61.0714	0	570	410	462	178	247	254	243	372	213	142	307	322	293	494	655
61.1942	0	569	408	461	178	246	251	242	369	213	141	306	322	293	494	654
61.3171	0	567	408	461	178	246	251	242	370	212	141	306	318	293	495	651
61.44	0	568	409	462	179	247	251	243	371	213	142	307	317	294	498	657
61.5629	0	575	412	464	180	248	253	244	375	215	146	308	323	296	495	659
61.6858	0	574	414	468	180	250	257	245	375	216	146	308	322	297	496	657
61.8086	0	569	409	463	178	246	254	244	372	213	143	307	316	292	495	656
61.9315	0	563	407	460	177	244	249	243	373	212	143	306	317	291	493	656
62.0544	0	568	407	460	178	245	250	244	373	213	143	304	318	292	494	656
62.1773	0	566	407	463	177	244	250	245	373	212	143	305	320	292	492	654
62.3002	0	571	411	464	179	246	253	246	375	214	145	306	316	294	495	657
62.423	0	567	413	465	180	248	254	248	380	215	146	307	315	294	495	657
62.5459	0	566	408	465	176	247	256	246	378	214	144	306	319	292	493	653
62.6688	0	560	406	463	176	243	249	244	375	212	143	304	317	291	491	650
62.7917	0	564	405	461	176	244	249	245	375	212	144	303	312	290	493	653
62.9146	0	562	407	461	177	243	249	247	378	213	145	303	314	291	491	651
63.0374	0	565	407	465	178	243	251	248	381	215	146	304	315	291	494	653
63.1603	0	563	410	469	179	244	254	251	381	216	147	305	315	293	493	654
63.2832	0	563	408	469	178	246	257	250	381	214	146	304	310	292	494	651
63.4061	0	555	405	461	176	241	250	248	380	211	145	302	312	288	489	648
63.529	0	561	403	461	176	240	249	248	379	212	144	301	313	288	492	647
63.6518	0	556	405	462	177	240	250	248	379	213	145	301	315	289	488	647
63.7747	0	557	407	463	177	242	251	249	380	214	145	302	311	289	493	648
63.8976	0	560	409	465	179	242	252	250	383	214	147	304	312	291	491	643
64.0205	0	566	410	471	178	244	255	253	386	215	149	304	313	291	493	647
64.1434	0	554	407	467	177	241	253	250	382	212	145	302	315	289	489	645
64.2662	0	551	404	460	175	239	248	249	380	211	143	300	308	287	490	642
64.3891	0	552	405	461	176	240	249	250	382	211	145	301	309	288	488	637
64.512	0	559	406	464	176	240	249	251	381	213	146	301	311	287	491	641
64.6349	0	558	408	466	177	240	251	250	382	214	147	303	313	289	489	643
64.7578	0	557	410	467	178	241	252	251	384	214	148	303	307	290	493	642
64.8806	0	558	409	467	176	243	255	252	384	214	147	303	309	290	489	637
65.0035	0	556	404	462	175	239	249	250	381	213	144	300	310	288	489	635
65.1264	0	553	406	462	176	238	248	248	379	212	145	301	311	286	488	638
65.2493	0	551	407	460	175	240	247	246	380	212	146	301	306	287	490	636
65.3722	0	562	408	462	177	240	249	249	383	212	147	302	309	289	488	629
65.495	0	566	410	466	177	241	251	250	383	214	147	302	310	289	491	637
65.6179	0	559	411	468	178	244	253	251	383	214	149	304	313	290	489	641
65.7408	0	551	408	463	175	240	251	248	381	211	146	302	306	287	490	636
65.8637	0	557	405	460	174	240	247	247	381	210	145	300	307	287	488	628
65.9866	0	561	405	461	175	239	247	248	380	211	146	301	312	287	489	634
66.1094	0	554	406	463	176	239	249	249	380	212	145	301	312	286	488	636
66.2323	0	553	409	463	177	240	250	250	381	213	147	302	306	288	490	636
66.3552	0	559	411	465	178	242	251	252	385	214	148	303	311	290	489	625
66.4781	0	566	413	469	177	244	255	251	385	214	149	305	310	290	492	633
66.601	0	553	407	462	174	240	250	248	379	212	144	301	311	286	488	634
66.7238	0	550	405	460	176	239	247	247	379	211	146	302	307	285	490	633
66.8467	0	551	406	460	176	238	248	248	380	210	145	301	310	286	488	623
66.9696	0	563	407	463	176	240	247	247	380	212	146	301	310	287	490	630
67.0925	0	557	410	464	178	240	250	248	381	214	147	303	311	289	490	634
67.2154	0	558	412	465	178	241	251	250	382	213	148	304	308	290	494	635
67.3382	0	560	410	466	177	243	254	251	384	213	148	304	310	289	490	625
67.4611	0	560	406	463	175	240	247	248	381	212	146	301	309	285	489	630
67.584	0	554	406	462	175	239	246	248	378	211	144	300	310	286	490	632
67.7069	0	552	408	462	176	239	246	247	380	211	146	300	307	286	491	630
67.8298	0	558	409	462	176	239	248	249	382	213	148	302	310	288	489	621
67.9526	0	566	411	464	177	241	250	249	383	213	148	303	311	288	491	630
68.0755	1	563	413	468	177	243	252	249	383	214	148	303	312	290	491	633
68.1984	0	553	410	465	175	241	251	248	381	212	146	303	307	286	492	630
68.3213	0	558	407	460	174	239	246	248	381	211	145	301	310	286	487	620
68.4442	0	564	408	463	174	239	246	246	380	212	146	300	309	287	491	628
68.567	0	558	409	463	175	239	248	247	379	212	146	301	312	287	489	632
68.6899	0	556	411	464	176	240	249	248	382	212	147	302	307	288	492	630
68.8128	0	564	413	464	176	241	250	250	384	213	149	303	312	289	490	626
68.9357	0	569	413	468	176	243	253	248	382	214	149	304	311	287	493	630
69.0586	0	556	409	463	174	239	247	246	378	211	143	300	311	285	489	627
69.1814	0	553	408	461	174	238	245	245	379	210	145	300	306	286	491	629
69.3043	0	558	408	462	174	238	246	246	379	211	146	300	311	285	488	625
69.4272	0	562	409	463	175	238	247	246	379	212	146	301	310	287	491	629
69.5501	0	561	412	465	177	239	249	247	380	213	147	303	312	288	491	632
69.673	0	560	414	466	177	241	251	249	382	213	148	303	307	289	494	631
69.7958	0	559	410	465	174	240	250	247	382	212	146	302	311	285	490	626
69.9187	0	557	407	462	173	238	245	245	377	211	144	301	310	284	490	626
70.0416	0	554	406	461	173	237	245	244	376	211	144	300	309	285	489	627
70.1645	0	553	408	460	174	238	245	244	379	210	145	300	306	286	492	627
70.2874	0	561	409	463	175	238	247	246	380	211	146	302	311	287	489	628
70.4102	0	563	410	466	176	239	249	247	381	213	147	303	312	287	491	629
70.5331	0	558	411	468	176	242	251	248	381	214	147	302	310	289	492	624
70.656	0	552	406	461	174	238	247	246	379	210	145	302	307	284	491	627
70.7789	0	557	406	459	174	238	244	245	378	210	144	301	312	285	488	627
70.9018	0	561	406	461	174	237	245	244	377	211	144	299	311	285	488	626
71.0246	0	555	407	461	175	238	245	245	377	212	145	301	309	286	490	623
71.1475	0	557	409	462	175	240	247	247	380	213	146	302	307	287	492	627
71.2704	0	561	409	465	174	239	249	249	383	213	148	303	312	287	491	624
71.3933	0	562	408	466	173	241	251	245	378	212	146	302	311	286	491	625
71.5162	0	551	405	459	172	235	244	243	376	210	143	300	307	285	490	620
71.639	0	553	405	458	173	237	244	243	376	210	143	300	306	285	490	626
71.7619	0	556	406	460	173	237	244	244	378	211	145	300	311	285	488	627
71.8848	0	562	406	462	174	237	246	244	378	212	145	302	311	287	489	626
72.0077	0	557	408	463	176	238	248	246	378	213	146	303	308	288	492	624
72.1306	0	556	409	464	174	240	250	245	381	213	146	303	307	288	492	629
72.2534	0	554	404	460	171	237	245	244	378	211	144	301	312	284	487	626
72.3763	0	552	403	459	172	236	243	242	375	210	143	299	310	284	488	623
72.4992	0	551	403	459	173	236	242	242	374	210	144	301	307	285	490	621
72.6221	0	552	405	459	173	236	243	244	377	212	145	300	307	285	491	626
72.745	0	558	406	463	174	237	246	244	380	211	146	301	312	286	488	627
72.8678	0	558	408	464	174	239	249	245	380	214	147	302	311	288	491	625
72.9907	0	556	405	464	173	239	249	243	378	211	144	301	307	285	490	621
73.1136	0	547	402	459	172	234	243	243	376	210	143	298	309	285	488	624
73.2365	0	550	402	459	172	235	243	243	376	211	144	299	309	283	491	621
73.3594	0	549	402	461	172	235	243	243	376	211	144	299	310	285	488	620
73.4822	0	555	405	463	173	236	245	244	376	211	145	300	307	286	490	621
73.6051	0	553	407	463	174	237	247	246	380	213	146	301	309	287	490	620
73.728	0	558	407	468	174	239	250	247	381	213	146	302	310	286	492	626
73.8509	0	549	402	462	172	235	246	244	377	210	144	299	311	285	489	621
73.9738	0	546	402	458	172	234	242	242	374	209	142	299	306	283	490	619
74.0966	0	549	403	459	171	234	243	243	377	210	144	299	308	283	488	618
74.2195	0	555	404	462	172	235	244	244	377	211	144	299	310	285	491	624
74.3424	0	552	405	462	173	236	246	245	377	213	146	302	311	285	489	627
74.4653	0	553	408	463	174	238	248	245	380	213	146	301	308	287	493	621
74.5882	0	553	407	464	172	240	251	245	379	212	145	300	308	286	490	617
74.711	0	554	401	460	172	234	244	243	376	210	143	298	309	284	490	623
74.8339	0	551	401	459	171	234	242	241	374	209	143	299	310	284	488	625
74.9568	0	548	403	459	171	234	242	240	374	210	144	299	306	284	490	624
75.0797	0	557	404	460	172	236	244	243	377	211	144	300	309	284	488	618
75.2026	0	562	405	463	174	237	246	244	379	212	146	301	310	286	491	625
75.3254	0	556	407	466	174	238	249	245	378	214	146	302	312	288	490	628
75.4483	0	549	406	464	171	237	248	243	377	211	144	299	305	285	492	626
75.5712	0	554	402	458	170	234	243	242	376	210	143	298	308	283	487	618
75.6941	0	558	403	460	171	235	243	241	374	210	144	299	309	285	489	624
75.817	0	552	404	460	171	234	244	240	374	211	144	299	310	285	489	628
75.9398	0	548	406	462	173	235	245	243	377	212	145	300	306	286	491	625
76.0627	0	553	408	464	173	238	247	245	380	212	147	301	308	287	489	618
76.1856	0	563	408	469	173	240	250	245	381	213	146	301	310	287	492	625
76.3085	0	552	403	463	171	236	246	242	376	211	143	298	312	285	487	628
76.4314	0	547	404	460	172	234	243	242	376	211	143	298	305	284	491	625
76.5542	0	547	403	461	172	234	243	244	378	210	146	298	309	286	489	613
76.6771	0	553	404	463	173	235	246	244	379	212	145	300	308	287	491	621
76.8	0	553	408	465	173	236	248	244	380	213	147	301	309	287	491	625
76.9229	0	552	412	466	174	238	248	246	382	213	148	302	305	288	494	627
77.0458	0	556	409	467	173	240	251	245	382	212	148	301	309	286	492	620
77.1686	0	552	406	463	172	235	244	242	378	211	144	299	306	285	491	626
77.2915	0	552	405	461	172	235	243	242	377	210	144	298	308	285	490	626
77.4144	0	549	405	460	172	235	243	242	377	211	145	298	303	286	492	628
77.5373	0	557	406	464	172	235	245	244	380	212	146	300	309	287	490	625
77.6602	0	560	409	465	173	237	248	245	380	213	147	301	308	289	493	630
77.783	0	556	411	467	174	239	248	246	381	214	148	302	307	290	494	628
77.9059	0	552	409	466	172	238	251	245	382	212	148	300	305	288	493	630
78.0288	0	554	406	461	172	235	245	243	379	210	144	298	308	286	489	629
78.1517	0	560	404	461	172	235	244	243	378	211	144	299	309	286	490	629
78.2746	0	552	404	461	172	236	245	244	377	211	146	300	306	286	491	625
78.3974	0	555	407	461	173	235	245	244	381	212	148	300	303	288	492	630
78.5203	0	559	409	465	173	237	249	246	383	213	148	301	309	290	491	632
78.6432	0	565	411	468	175	240	251	247	383	214	149	302	308	290	492	631
78.7661	0	553	407	464	172	237	249	243	380	212	144	299	305	288	491	626
78.889	0	553	404	459	172	236	245	243	380	212	145	298	303	286	491	631
79.0118	0	556	405	460	172	236	246	243	379	212	145	298	308	286	490	632
79.1347	0	555	405	462	173	235	245	243	379	212	147	300	308	287	491	629
79.2576	0	557	408	463	174	236	247	245	380	213	147	300	305	289	492	628
79.3805	0	556	409	465	174	238	248	246	383	214	148	301	306	290	493	632
79.5034	0	559	409	468	173	241	252	246	385	214	149	301	310	290	492	630
79.6262	0	553	404	464	171	236	247	244	381	212	145	299	308	286	490	629
79.7491	0	557	403	461	171	236	246	244	379	212	146	299	304	286	491	627
79.872	0	552	404	460	172	235	246	245	381	211	146	298	306	286	491	626
79.9949	0	558	405	463	173	236	246	245	382	212	147	300	306	287	492	631
80.1178	0	557	407	465	174	237	248	246	382	214	148	301	309	288	492	631
80.2406	0	561	409	467	175	238	250	247	383	213	149	301	305	290	496	629
80.3635	0	555	408	467	174	240	252	247	384	213	147	302	307	288	492	628
80.4864	0	556	403	461	171	235	246	245	381	211	146	299	306	285	493	631
80.6093	0	550	402	461	171	235	245	243	378	211	145	299	308	287	489	632
80.7322	0	550	402	460	172	234	245	243	378	212	146	298	303	286	493	626
80.855	0	554	404	461	172	236	246	245	382	212	147	299	307	286	490	626
80.9779	0	559	405	466	174	236	249	246	383	213	149	300	307	288	492	632
81.1008	0	555	407	467	174	239	251	247	384	214	149	303	309	290	493	633
81.2237	0	547	404	465	172	237	250	246	382	212	146	299	304	286	493	627
81.3466	0	548	401	461	170	234	246	244	382	211	145	298	306	285	489	623
81.4694	0	554	400	463	171	235	246	244	381	212	146	298	307	285	492	631
81.5923	0	549	400	462	172	234	246	245	380	212	146	297	308	286	490	632
81.7152	0	549	403	464	172	236	248	245	382	213	147	299	304	288	493	628
81.8381	0	558	404	465	174	236	249	248	384	213	149	300	307	288	491	625
81.961	0	560	404	468	173	239	253	247	384	213	148	300	307	287	493	633
82.0838	0	549	400	463	171	234	247	244	379	211	145	298	307	285	489	631
82.2067	0	545	400	460	171	234	245	244	380	211	146	298	303	286	491	631
82.3296	0	554	400	460	171	234	245	244	380	211	146	297	305	286	489	624
82.4525	0	558	401	462	171	235	247	244	382	213	147	299	306	286	491	631
82.5754	0	552	404	465	173	235	248	246	382	213	148	299	308	288	492	635
82.6982	0	551	406	467	174	238	250	246	385	212	148	300	304	288	493	634
82.8211	0	554	401	462	170	236	248	245	382	212	145	297	305	286	489	624
82.944	0	555	399	460	170	234	245	242	380	211	144	298	305	285	489	630
83.0669	0	546	399	460	170	234	244	242	378	211	145	297	307	284	489	631
83.1898	0	544	400	460	171	233	245	243	380	211	146	298	302	284	491	629
83.3126	0	548	402	461	171	235	246	244	383	212	147	299	305	286	490	622
83.4355	0	561	402	464	173	236	248	245	383	214	148	299	306	287	493	632
83.5584	0	550	402	466	171	238	251	244	382	213	147	298	309	286	489	634
83.6813	0	546	397	458	169	234	244	242	379	211	144	296	301	285	490	630
83.8042	0	549	396	457	170	232	242	242	380	210	144	296	305	284	488	622
83.927	0	554	396	459	170	232	243	241	378	211	145	297	305	283	490	629
84.0499	0	550	399	458	170	233	245	240	378	212	145	298	303	285	494	634
84.1728	0	550	403	460	172	234	246	242	380	211	146	300	301	286	496	633
84.2957	0	554	402	463	172	236	248	244	382	213	148	299	305	287	493	625
84.4186	0	555	398	461	169	234	246	242	380	211	144	297	305	285	492	629
84.5414	0	548	396	457	169	232	242	239	377	210	144	296	307	283	488	632
84.6643	0	545	396	456	169	232	243	241	376	210	144	296	301	283	491	630
84.7872	0	551	396	457	170	232	243	241	379	210	145	297	305	284	489	622
84.9101	0	556	398	460	171	233	246	242	379	212	147	298	305	285	491	630
85.033	0	551	399	461	171	236	246	243	380	213	147	299	308	287	490	630
85.1558	0	545	398	461	170	236	247	241	379	211	145	298	301	285	492	631
85.2787	0	549	395	455	168	231	241	240	379	210	144	296	304	284	488	622
85.4016	0	551	394	458	169	233	241	239	377	210	143	296	305	283	491	628
85.5245	0	545	394	456	169	232	243	239	376	211	144	297	306	283	487	630
85.6474	0	545	397	459	170	233	243	240	378	211	146	297	302	285	492	631
85.7702	0	552	399	460	171	234	245	242	381	212	147	300	305	287	490	624
85.8931	0	556	397	463	170	235	248	242	381	212	146	299	305	285	492	632
86.016	0	544	393	456	167	232	242	240	376	210	142	296	305	283	490	629
86.1389	0	539	392	454	168	231	240	238	376	210	143	296	300	283	491	631
86.2618	0	547	393	456	168	231	242	239	376	209	143	297	305	283	488	623
86.3846	0	553	394	458	169	232	242	241	378	212	144	297	305	285	491	632
86.5075	0	548	396	459	170	233	244	241	378	213	145	298	306	284	492	631
86.6304	0	546	399	462	171	235	246	242	380	212	147	297	301	286	493	634
86.7533	0	548	394	457	168	231	244	239	377	210	144	295	304	283	488	623
86.8762	0	550	391	454	167	230	239	237	374	209	142	296	304	282	490	631
86.999	0	545	392	455	167	230	240	237	374	209	142	296	307	281	486	629
87.1219	0	540	392	453	167	230	240	237	375	210	144	296	300	283	490	631
87.2448	0	547	395	456	168	233	242	239	377	211	144	296	304	284	489	624
87.3677	0	554	395	459	170	232	245	241	378	213	145	299	304	285	491	632
87.4906	0	546	394	460	169	232	246	239	377	211	143	298	305	283	489	630
87.6134	0	536	390	453	166	229	240	237	373	209	142	295	300	282	489	630
87.7363	0	542	389	453	166	229	239	237	374	209	142	295	304	281	487	624
87.8592	0	547	391	455	167	229	240	237	372	210	143	295	304	282	489	630
87.9821	0	543	392	455	168	230	240	237	373	211	144	296	304	282	490	631
88.105	0	540	394	457	168	232	243	238	376	212	145	298	302	284	492	633
88.2278	0	547	394	462	169	233	245	240	378	212	145	298	305	284	489	625
88.3507	0	548	391	457	167	230	243	237	375	210	143	297	304	282	490	631
88.4736	0	540	390	455	167	229	239	236	371	209	142	296	304	282	488	631
88.5965	0	536	390	454	167	229	239	237	373	209	142	295	300	282	488	633
88.7194	0	544	392	455	167	229	240	238	375	210	144	296	304	282	488	624
88.8422	0	546	393	460	169	231	242	239	376	212	144	296	304	283	491	628
88.9651	0	543	395	460	169	232	245	239	377	213	146	297	304	284	491	628
89.088	0	534	392	459	166	230	244	238	377	210	143	296	300	282	490	631
89.2109	0	539	391	455	167	229	239	238	375	210	143	294	303	281	488	622
89.3338	0	545	390	457	167	228	240	238	374	210	143	295	303	282	490	629
89.4566	0	540	391	457	168	228	239	238	373	211	143	296	304	282	489	630
89.5795	0	538	394	458	168	230	242	240	376	211	145	296	300	283	491	632
89.7024	0	544	395	461	169	232	244	241	380	212	147	296	304	285	491	625
89.8253	0	547	394	463	167	233	247	241	377	212	146	297	303	284	491	631
89.9482	0	538	390	457	166	228	240	238	374	209	143	294	304	281	489	629
90.071	0	534	391	454	166	228	239	237	374	209	143	294	299	281	490	631
90.1939	0	538	391	456	167	229	239	238	375	209	144	294	304	282	487	623
90.3168	0	546	392	459	168	229	242	240	376	211	145	295	303	283	490	630
90.4397	0	542	396	461	169	230	243	241	376	211	146	296	304	284	491	630
90.5626	0	539	397	463	169	232	246	242	380	212	146	297	299	284	492	632
90.6854	0	538	391	457	166	229	242	239	376	209	144	295	303	282	487	622
90.8083	0	544	390	456	166	228	239	237	374	209	142	293	302	281	490	629
90.9312	0	537	391	457	167	229	240	238	373	209	143	294	303	282	489	627
91.0541	0	537	393	458	167	229	241	240	376	209	145	294	299	283	490	630
91.177	0	542	395	460	169	230	242	240	379	211	146	295	304	284	488	621
91.2998	0	543	397	463	169	231	245	241	379	212	147	297	303	285	493	629
91.4227	0	538	395	462	167	231	246	240	376	210	144	296	303	283	490	626
91.5456	0	534	392	456	167	227	240	239	375	209	142	294	298	281	490	627
91.6685	0	538	393	457	168	228	241	239	376	209	144	295	303	281	488	619
91.7914	0	540	394	460	168	228	241	240	376	210	144	296	303	282	490	626
91.9142	0	540	396	462	168	229	243	241	378	211	145	295	304	284	490	625
92.0371	0	539	399	463	170	230	244	243	380	212	147	297	300	285	493	628
92.16	0	542	397	465	169	231	247	243	380	211	146	296	304	284	490	623
92.2829	0	539	394	460	167	228	242	240	377	209	143	294	303	282	490	624
92.4058	0	538	394	460	168	228	241	241	375	210	143	294	303	282	490	623
92.5286	0	536	396	460	167	228	241	240	378	210	145	294	300	282	492	626
92.6515	0	543	397	463	169	229	244	242	380	211	146	295	304	283	490	622
92.7744	0	545	400	466	170	230	245	244	381	213	147	297	304	285	493	627
92.8973	0	543	401	469	171	233	247	245	381	213	147	297	304	285	492	626
93.0202	0	534	396	461	168	229	244	243	380	209	145	294	299	282	492	626
93.143	0	541	396	461	167	228	241	241	379	209	145	295	304	281	489	622
93.2659	0	542	396	462	168	229	241	241	378	210	145	295	304	282	491	625
93.3888	0	540	398	464	169	229	242	243	377	211	145	295	303	282	492	624
93.5117	0	540	400	465	170	230	243	244	380	212	147	296	300	283	493	629
93.6346	0	548	400	468	170	231	246	246	383	213	149	298	306	286	492	626
93.7574	0	545	398	468	167	232	246	244	380	212	146	296	304	283	492	627
93.8803	0	538	396	462	168	229	241	241	378	209	143	294	303	282	491	622
94.0032	0	538	396	462	167	229	241	241	378	211	146	296	300	282	492	627
94.1261	0	542	397	463	169	229	241	243	380	210	146	296	305	282	489	627
94.249	11	550	398	466	170	230	244	243	379	211	147	297	305	283	491	628
94.3718	0	545	401	467	169	231	245	244	380	213	148	297	303	285	494	626
94.4947	0	542	400	467	170	232	247	244	383	212	147	296	300	284	494	630
94.6176	0	543	397	463	168	229	242	243	381	210	144	295	305	283	488	629
94.7405	0	547	398	463	168	229	241	243	379	211	145	295	304	282	491	627
94.8634	0	541	399	464	169	230	243	242	378	211	146	295	303	283	492	625
94.9862	0	543	399	465	170	230	243	243	380	211	147	297	299	285	493	631
95.1091	0	548	401	468	171	231	244	246	384	213	149	298	305	285	492	632
95.232	0	551	401	470	169	234	249	245	383	212	147	298	305	286	492	630
95.3549	0	539	397	464	168	230	242	243	379	210	144	296	301	283	491	626
95.4778	0	537	398	463	168	228	242	243	380	210	145	295	300	282	492	627
95.6006	0	543	399	465	168	229	242	244	382	211	146	296	304	283	489	629
95.7235	0	550	399	467	170	230	244	244	381	213	147	297	303	284	491	628
95.8464	0	544	402	469	170	232	245	246	382	213	149	298	302	286	493	627
95.9693	0	544	404	472	172	234	249	247	384	212	148	299	301	287	495	632
96.0922	0	542	399	464	169	230	244	244	382	211	146	296	304	282	488	630
96.215	0	540	397	464	168	229	242	242	380	211	145	295	303	282	489	628
96.3379	0	540	399	464	169	230	243	242	379	210	145	295	301	282	490	626
96.4608	0	539	399	464	169	231	242	243	380	211	146	296	301	283	492	631
96.5837	0	547	401	468	170	231	245	246	383	213	148	297	305	285	491	631
96.7066	0	546	403	471	171	234	247	246	383	214	149	298	305	285	492	630
96.8294	0	538	398	467	169	231	245	244	380	210	145	295	300	283	490	625
96.9523	0	536	397	461	168	229	241	242	380	210	144	294	299	282	491	628
97.0752	0	542	397	465	168	229	242	243	380	211	144	296	305	282	488	629
97.1981	0	541	398	465	169	229	243	243	379	212	146	296	304	282	489	626
97.321	0	543	399	466	170	231	243	244	381	212	147	297	301	284	491	625
97.4438	0	543	402	468	171	233	246	246	383	213	150	298	303	286	491	630
97.5667	0	542	399	468	168	232	246	244	382	212	145	297	305	282	488	629
97.6896	0	536	395	464	168	229	242	242	379	211	144	296	303	281	488	622
97.8125	0	542	396	464	168	229	242	243	379	211	145	295	300	281	490	621
97.9354	0	539	397	464	168	230	242	243	381	211	146	296	302	282	489	622
98.0582	0	544	398	468	170	230	244	245	384	212	148	298	305	284	490	628
98.1811	0	543	400	470	171	232	247	246	383	214	148	298	304	285	491	627
98.304	0	544	398	468	167	230	245	245	380	211	145	295	301	283	491	624
98.4269	0	538	396	463	169	230	242	243	381	211	144	295	302	282	488	623
98.5498	0	542	396	465	169	230	242	243	381	211	145	295	303	282	490	628
98.6726	0	541	397	466	169	229	242	243	379	212	145	297	304	283	489	626
98.7955	0	546	400	467	171	231	244	243	381	212	147	298	300	284	491	625
98.9184	0	543	401	468	171	232	245	246	384	212	148	299	303	285	491	626
99.0413	0	544	397	469	168	231	245	244	382	212	145	297	303	283	491	628
99.1642	0	538	395	465	168	230	241	242	379	211	143	296	304	282	488	625
99.287	0	541	397	464	168	229	240	242	378	211	144	296	300	281	490	625
99.4099	0	535	396	464	169	230	242	244	380	211	146	297	302	281	490	622
99.5328	0	545	398	467	170	230	243	245	383	212	147	298	303	283	492	626
99.6557	0	542	400	471	171	231	245	246	382	213	148	300	304	285	491	632
99.7786	0	542	398	470	170	232	246	244	381	213	146	297	300	283	492	625
99.9014	0	535	395	463	167	228	240	242	379	211	144	296	302	281	489	624
100.024	0	542	395	465	169	228	240	242	379	211	145	297	304	282	491	628
100.147	0	537	395	465	169	227	241	242	378	212	145	296	304	282	489	630
100.27	0	537	397	467	170	230	242	244	379	213	146	298	300	283	492	626
100.393	0	541	399	468	170	231	243	245	383	213	148	298	303	285	490	626
100.516	0	544	397	470	169	232	246	245	383	213	146	298	303	283	492	630
100.639	0	534	394	464	168	229	241	241	378	211	143	295	304	281	488	630
100.762	0	535	395	463	168	229	241	242	378	211	144	296	300	281	490	625
100.884	0	537	395	463	169	228	242	242	379	212	145	296	303	281	488	624
101.007	0	544	397	466	168	230	242	244	380	213	147	297	303	283	490	630
101.13	0	542	398	469	170	231	245	245	381	214	146	298	305	284	490	631
101.253	0	536	397	468	168	232	246	243	380	212	145	297	300	283	492	625
101.376	0	530	394	462	168	230	240	242	379	211	143	295	302	280	487	616
101.499	0	540	393	463	167	229	241	242	379	211	144	296	302	280	490	627
101.622	0	537	395	464	168	228	242	241	377	212	144	296	303	281	487	629
101.745	0	536	397	466	169	229	242	243	379	213	146	296	299	282	491	625
101.868	0	539	398	467	169	230	244	244	383	213	147	298	302	284	489	626
101.99	0	543	397	471	168	232	247	244	382	213	147	298	303	282	491	630
102.113	0	534	392	464	167	228	241	241	377	212	143	295	303	280	487	628
102.236	0	531	394	462	167	227	240	241	376	211	143	295	298	280	488	624
102.359	0	539	393	462	167	227	240	241	378	210	145	295	301	280	486	620
102.482	0	543	395	466	167	230	243	243	379	213	146	296	302	281	488	628
102.605	0	537	398	467	168	230	243	244	379	213	146	297	303	282	487	630
102.728	0	535	398	469	168	232	246	244	382	213	146	297	299	283	490	624
102.851	0	537	392	462	166	229	242	241	379	210	142	295	301	278	484	618
102.973	0	539	392	462	165	227	239	240	377	210	142	294	302	279	486	625
103.096	0	531	392	461	166	228	241	240	375	211	143	293	303	278	484	625
103.219	0	531	393	462	167	228	240	241	377	211	145	295	298	279	487	624
103.342	0	538	395	465	169	229	242	242	380	212	145	295	301	281	485	616
103.465	0	542	396	468	169	232	246	244	383	213	147	296	302	282	488	622
103.588	0	532	394	468	167	230	245	242	379	211	144	295	303	279	485	624
103.711	0	528	391	462	166	226	240	240	377	210	142	293	298	278	485	622
103.834	0	535	391	462	166	227	241	241	378	210	143	293	301	278	483	613
103.956	0	539	392	464	167	228	241	241	378	212	144	293	301	279	485	621
104.079	0	533	395	466	167	230	243	242	378	213	144	294	304	280	485	624
104.202	0	533	397	468	169	229	244	243	381	213	146	296	299	281	488	624
104.325	0	534	395	469	168	232	247	243	382	211	146	295	301	281	485	616
104.448	0	539	391	465	166	228	241	242	378	211	142	294	302	278	485	620
104.571	0	532	392	463	166	227	242	239	377	211	142	294	303	278	484	624
104.694	0	530	393	462	167	227	240	239	378	211	143	294	297	278	486	622
104.817	0	534	395	466	166	228	243	242	380	211	145	295	301	279	484	615
104.94	0	545	397	468	168	230	244	243	381	213	146	296	303	281	489	623
105.062	0	535	397	469	169	231	247	243	380	213	144	297	303	280	486	622
105.185	0	529	393	463	166	227	241	241	378	210	142	295	298	278	486	622
105.308	0	527	393	463	166	227	240	241	379	211	142	294	300	279	483	613
105.431	0	541	393	464	166	227	241	242	378	211	143	294	302	279	486	619
105.554	0	533	395	465	167	229	242	241	378	213	144	295	303	279	486	622
105.677	0	534	396	468	167	229	244	244	381	212	146	297	299	281	489	624
105.8	0	536	397	472	169	231	247	245	384	213	146	298	302	281	487	617
105.923	0	538	393	467	166	228	243	243	381	211	145	295	303	277	486	621
106.045	0	530	392	464	166	227	240	241	377	211	142	293	304	277	483	625
106.168	0	529	393	464	166	227	241	241	378	211	142	294	298	278	487	623
106.291	0	537	392	464	167	227	241	241	380	210	144	294	302	278	485	616
106.414	0	542	394	467	168	228	243	243	381	212	145	295	302	281	488	622
106.537	0	538	397	469	167	230	245	244	381	213	146	297	303	282	487	623
106.66	0	531	393	467	165	230	245	242	380	211	143	295	298	279	488	622
106.783	0	535	391	461	165	226	240	241	378	210	142	293	301	277	484	613
106.906	0	535	390	463	164	226	240	241	378	210	142	294	302	277	486	618
107.028	0	531	391	463	166	226	240	239	377	212	143	293	304	277	483	622
107.151	0	530	393	464	166	227	241	241	379	212	144	295	298	279	487	622
107.274	0	540	395	467	167	228	243	244	382	213	147	296	302	281	487	614
107.397	0	542	396	471	166	230	247	243	382	214	146	295	302	280	488	622
107.52	0	531	391	463	165	227	242	241	378	211	142	293	302	279	485	618
107.643	0	527	390	462	165	226	239	239	377	210	142	293	297	277	486	620
107.766	0	535	391	462	166	226	239	240	379	210	143	293	301	277	484	612
107.889	0	540	391	463	166	227	242	240	378	212	144	295	302	278	487	619
108.012	0	538	395	465	167	228	243	241	379	213	144	296	302	280	488	619
108.134	0	535	398	467	168	230	245	242	382	213	145	297	298	282	492	623
108.257	0	539	395	464	165	229	243	241	380	211	143	295	301	278	487	613
108.38	0	540	391	462	165	226	240	239	377	210	141	294	302	277	488	620
108.503	0	534	392	461	166	227	240	240	376	211	143	294	304	278	485	620
108.626	0	529	393	463	167	228	240	239	378	211	144	294	298	278	489	621
108.749	0	538	393	464	168	228	241	242	381	212	145	296	302	280	487	613
108.872	0	542	396	467	167	228	244	243	382	213	147	297	302	281	490	621
108.995	0	534	395	469	167	230	246	242	380	212	144	296	302	280	488	621
109.117	0	528	391	463	165	226	240	240	378	211	141	294	297	278	488	621
109.24	0	534	390	463	165	227	239	241	379	211	142	294	301	278	485	614
109.363	0	538	391	464	166	226	241	241	379	212	143	295	301	278	488	621
109.486	0	535	394	465	167	227	242	241	378	213	144	295	303	279	488	621
109.609	0	532	395	468	168	229	243	243	381	212	146	296	299	281	490	624
109.732	0	540	395	470	168	231	245	244	384	213	146	297	301	282	489	617
109.855	0	538	391	465	165	228	243	241	380	212	143	295	302	277	487	620
109.978	0	530	389	460	165	226	240	239	376	211	142	294	303	278	484	624
110.1	0	527	391	461	165	225	239	239	377	210	142	294	297	278	488	621
110.223	0	536	391	462	166	227	240	241	380	210	144	294	301	279	486	613
110.346	0	541	392	464	166	227	242	242	380	211	144	295	301	280	489	622
110.469	0	538	395	467	168	228	243	243	381	214	145	297	302	282	489	622
110.592	0	531	396	468	166	231	246	242	382	212	145	296	298	281	490	623
110.715	0	532	390	461	165	227	241	240	381	211	143	293	300	278	485	613
110.838	0	536	389	462	165	226	239	240	378	211	142	294	301	278	487	619
110.961	0	531	390	462	166	226	240	239	377	211	143	294	302	279	487	619
111.084	0	529	391	462	166	226	240	241	379	212	143	294	298	278	489	622
111.206	0	536	393	465	168	228	242	242	381	213	146	296	301	281	488	615
111.329	0	543	395	469	168	230	244	244	383	213	147	298	302	282	491	623
111.452	0	535	394	469	167	231	247	242	381	212	144	295	303	280	488	622
111.575	0	527	390	462	166	227	241	240	379	210	143	295	297	278	488	624
111.698	0	534	391	463	165	227	241	242	380	211	143	293	302	278	487	616
111.821	0	540	391	464	166	226	241	241	378	211	144	294	301	279	489	623
111.944	0	536	394	465	167	228	242	241	380	213	145	297	302	280	489	624
112.067	0	534	395	468	168	228	244	244	383	213	147	297	299	282	492	627
112.189	0	541	397	471	169	233	247	245	386	214	148	298	303	284	490	620
112.312	0	540	393	467	166	228	245	242	382	212	145	297	303	279	490	625
112.435	0	534	391	463	166	226	241	241	379	211	143	295	303	279	489	625
112.558	0	530	392	464	166	227	241	241	380	211	144	295	299	279	491	628
112.681	0	536	392	466	166	227	242	242	382	212	145	296	303	280	488	620
112.804	0	543	395	468	168	229	244	243	383	213	146	298	303	281	491	628
112.927	0	535	396	471	169	229	245	246	384	214	147	299	304	282	492	625
113.05	0	535	397	472	168	232	248	247	386	214	148	300	299	283	495	630
113.172	0	533	392	465	165	228	243	243	384	212	144	297	303	280	488	621
113.295	0	540	390	466	166	227	242	242	382	212	143	296	302	278	491	627
113.418	0	532	392	464	166	226	241	241	380	213	143	296	302	280	490	627
113.541	0	532	392	466	167	227	241	243	382	212	146	297	299	280	493	630
113.664	0	539	394	467	169	229	243	244	385	213	148	298	304	282	490	628
113.787	0	542	397	471	168	229	246	246	386	214	149	301	303	285	494	634
113.91	0	537	395	472	167	231	248	245	384	214	146	298	304	282	493	631
114.033	0	530	391	464	164	226	242	242	382	213	144	296	298	279	491	631
114.156	0	535	390	464	166	227	241	242	382	211	144	296	303	280	490	626
114.278	0	536	390	465	165	227	243	243	382	213	144	296	303	279	491	631
114.401	0	535	393	467	167	228	244	243	382	213	145	297	304	281	491	631
114.524	0	533	395	467	168	229	244	245	384	214	148	299	300	283	493	633
114.647	0	541	395	473	168	232	247	247	387	215	149	300	305	284	491	630
114.77	0	533	391	468	165	228	244	244	384	214	145	297	303	279	492	631
114.893	0	530	389	465	165	227	242	242	381	212	143	296	303	278	490	627
115.016	0	528	391	465	165	226	242	242	382	212	145	296	299	279	491	631
115.139	0	535	390	467	166	228	243	243	384	212	146	297	303	280	489	627
115.261	0	537	392	468	167	228	244	244	383	214	147	298	304	282	492	633
115.384	0	536	394	471	167	230	246	245	385	215	148	299	304	284	492	632
115.507	0	530	392	470	166	229	247	244	385	213	145	297	300	281	492	633
115.63	0	532	387	464	165	226	242	242	384	211	143	295	304	279	487	631
115.753	0	536	387	465	165	227	242	241	382	212	143	295	303	279	489	630
115.876	0	528	387	464	165	225	242	241	380	212	143	296	301	278	489	626
115.999	0	530	390	466	166	226	243	243	384	213	145	296	299	280	491	631
116.122	0	534	391	468	167	228	245	245	386	213	148	298	304	281	488	627
116.244	0	538	392	471	167	231	248	244	385	214	147	298	304	281	490	629
116.367	0	524	386	463	164	226	242	241	381	211	142	295	301	279	488	623
116.49	0	524	384	461	164	225	241	241	381	211	143	294	297	278	487	626
116.613	0	528	384	462	164	225	241	240	382	212	144	294	303	277	484	626
116.736	0	532	385	464	165	225	242	241	382	212	144	294	302	279	486	624
116.859	0	527	388	466	165	227	243	242	382	212	146	296	300	279	487	620
116.982	0	528	389	466	167	228	244	244	385	214	147	298	298	281	489	626
117.105	0	527	385	467	164	228	245	242	383	212	145	295	303	278	485	624
117.228	0	522	382	462	163	225	241	239	380	210	142	293	302	277	484	620
117.35	0	520	382	461	164	225	240	238	380	210	142	293	298	277	485	618
117.473	0	519	383	459	163	224	240	240	381	210	143	294	299	277	484	620
117.596	0	526	383	464	164	226	241	241	382	212	145	294	303	278	484	621
117.719	0	525	385	465	164	227	243	241	382	213	145	295	301	279	485	619
117.842	0	526	386	466	164	228	245	240	382	212	145	294	297	279	486	614
117.965	0	518	381	458	162	224	240	238	381	209	143	292	297	275	482	612
118.088	0	523	380	459	162	224	239	238	379	209	143	291	298	276	485	616
118.211	0	520	381	459	164	223	239	238	378	210	143	292	299	276	482	614
118.333	0	525	383	461	163	224	240	240	380	210	143	293	295	277	485	614
118.456	0	522	385	461	165	225	241	241	383	210	145	293	298	279	485	614
118.579	0	528	385	466	165	228	245	242	384	212	146	294	299	278	486	618
118.702	0	516	381	460	163	225	241	238	379	210	142	291	299	277	481	617
118.825	0	514	378	456	161	223	238	237	378	209	142	290	293	275	483	611
118.948	0	515	379	455	162	223	238	239	379	209	142	290	296	275	481	611
119.071	0	522	381	458	163	223	238	238	379	209	143	291	298	276	483	615
119.194	0	520	382	461	164	224	240	240	379	209	144	292	299	278	482	617
119.316	0	516	383	462	164	225	241	241	381	211	145	292	294	278	486	611
119.439	0	517	382	462	164	227	244	241	383	209	143	292	297	276	483	606
119.562	0	522	379	457	162	222	239	238	378	208	142	290	296	275	481	613
119.685	0	514	379	457	162	221	237	237	376	208	141	289	299	275	481	615
119.808	0	512	379	455	162	221	237	237	376	208	142	289	294	275	483	614
119.931	0	522	379	458	164	224	239	238	379	209	144	290	295	275	481	608
120.054	0	527	383	461	164	225	241	240	381	211	144	292	297	277	483	614
120.177	0	520	384	464	165	227	243	242	380	211	146	293	299	279	483	618
120.3	0	514	381	460	162	225	240	239	379	209	142	290	294	276	482	615
120.422	0	513	378	457	161	223	237	238	379	207	142	290	296	275	480	607
120.545	0	519	378	458	162	224	239	237	378	209	141	290	297	275	482	612
120.668	0	516	378	459	162	222	238	238	378	209	142	290	300	275	480	613
120.791	0	516	382	459	164	223	239	240	379	209	143	292	293	276	484	616
120.914	0	524	383	462	164	225	242	240	383	210	146	292	298	277	483	610
121.037	0	529	383	465	165	227	244	241	382	210	145	292	297	278	485	617
121.16	0	516	381	458	163	222	239	238	377	209	142	289	298	276	482	615
121.283	0	514	379	455	162	222	237	237	376	209	142	290	293	275	484	618
121.405	0	520	379	457	163	222	237	239	378	208	143	289	299	275	483	615
121.528	0	521	380	459	164	223	238	238	377	210	143	292	298	277	484	621
121.651	0	522	384	461	164	225	241	240	379	211	144	293	298	278	485	620
121.774	0	521	386	463	165	226	242	242	382	211	146	294	294	279	488	625
121.897	0	524	385	465	164	228	244	241	383	211	146	292	299	278	484	620
122.02	0	526	380	458	163	224	239	238	378	209	142	291	298	276	483	621
122.143	0	518	380	458	163	223	237	237	377	209	142	290	297	275	484	619
122.266	0	518	380	457	163	223	237	238	378	209	142	291	295	277	484	624
122.388	0	523	383	459	164	224	239	240	380	209	145	293	300	277	483	626
122.511	0	524	385	463	165	225	241	241	380	212	145	294	299	279	485	625
122.634	0	525	388	464	166	225	242	243	381	212	146	295	297	280	488	626
122.757	0	521	385	464	165	228	244	241	382	210	144	293	296	279	487	628
122.88	0	524	381	459	162	224	239	239	378	209	143	292	301	276	483	628
123.003	0	520	382	459	164	224	238	238	378	210	143	292	299	276	485	624
123.126	0	523	382	459	163	223	239	239	378	210	143	293	296	277	485	621
123.249	0	522	384	462	166	225	240	240	381	210	146	293	298	278	485	623
123.372	0	530	386	465	165	226	243	242	383	212	147	295	300	279	488	629
123.494	0	526	388	468	167	228	244	243	383	212	147	296	302	281	488	633
123.617	0	518	384	463	164	224	243	240	381	210	145	294	296	277	487	625
123.74	0	519	382	459	164	224	239	240	380	210	144	293	298	277	485	624
123.863	0	526	383	461	165	225	240	241	380	210	144	294	300	277	486	629
123.986	0	521	384	463	164	225	240	241	379	211	145	294	301	278	485	631
124.109	0	521	386	464	165	225	241	242	382	211	147	296	297	280	489	628
124.232	0	531	388	465	167	226	244	244	385	212	149	297	299	281	487	625
124.355	0	534	389	469	166	229	247	245	385	213	149	297	300	281	488	632
124.477	0	521	384	463	164	225	241	241	381	211	144	294	302	279	484	632
124.6	0	518	383	459	163	223	239	240	380	209	144	293	296	278	487	631
124.723	0	525	383	460	165	225	239	241	380	210	145	293	299	278	484	622
124.846	0	530	384	462	165	225	241	241	381	211	146	295	300	279	487	629
124.969	0	527	386	464	166	225	242	242	382	211	146	297	299	280	487	629
125.092	0	525	389	463	167	227	243	243	384	212	148	298	297	282	490	632
125.215	0	528	386	467	165	229	246	243	386	211	148	296	300	280	485	622
125.338	0	528	382	460	162	224	240	241	380	210	144	295	299	277	486	628
125.46	0	521	382	458	163	224	239	239	378	210	144	293	299	278	485	626
125.583	0	518	382	457	163	224	238	239	379	210	144	294	295	278	485	628
125.706	0	525	383	461	165	225	240	242	381	211	146	295	300	280	485	625
125.829	0	528	385	463	166	226	243	242	382	212	147	296	301	280	486	627
125.952	0	522	388	465	167	228	244	243	383	212	147	297	299	281	488	621
126.075	0	520	383	462	164	225	243	241	382	210	146	296	296	277	485	625
126.198	0	521	382	459	163	224	240	240	381	210	143	293	301	277	482	624
126.321	0	520	380	461	163	223	239	239	379	209	144	293	299	278	484	623
126.444	0	520	382	460	164	224	239	240	379	210	144	294	296	278	485	620
126.566	0	521	384	460	165	225	241	242	382	211	146	295	296	279	486	625
126.689	0	528	385	464	165	226	243	244	383	211	147	297	301	280	485	626
126.812	0	523	384	465	165	228	245	242	382	210	145	296	300	279	484	623
126.935	0	523	380	457	162	224	239	239	379	208	143	293	295	277	484	618
127.058	0	517	381	454	163	223	238	238	379	209	143	293	297	276	483	618
127.181	0	523	381	458	163	223	239	239	379	208	143	293	299	278	485	621
127.304	0	522	384	459	165	224	239	240	380	210	145	294	299	279	484	623
127.427	0	519	384	461	165	224	241	241	382	211	146	295	296	280	486	618
127.549	0	524	386	463	166	227	243	243	384	210	147	295	297	280	485	615
127.672	0	525	381	460	163	225	241	241	381	209	145	294	298	277	484	619
127.795	0	516	379	455	162	222	238	238	378	208	142	292	299	277	482	620
127.918	0	511	380	456	162	223	237	239	377	207	143	292	294	275	483	615
128.041	0	520	380	456	164	223	238	240	380	208	144	293	297	277	482	607
128.164	0	527	382	458	164	224	239	240	381	209	146	293	297	279	484	614
128.287	0	521	384	461	166	225	241	241	381	210	147	294	296	280	486	620
128.41	0	516	384	461	165	227	244	242	382	209	146	294	294	280	485	617
128.532	0	519	379	454	163	223	239	239	379	207	143	292	297	277	481	606
128.655	0	523	378	456	162	223	236	239	378	208	143	292	297	277	483	612
128.778	0	517	379	455	162	223	237	236	376	207	143	292	297	277	483	612
128.901	0	514	380	455	164	223	237	238	379	209	145	293	293	277	486	613
129.024	0	522	381	458	165	224	239	240	381	209	145	292	299	279	483	610
129.147	0	524	383	460	165	226	242	242	381	211	146	294	299	280	485	613
129.27	0	516	382	460	163	225	242	240	379	208	143	292	297	278	483	607
129.393	0	516	379	452	162	222	237	239	378	207	143	291	293	277	483	612
129.516	0	520	379	455	163	222	237	239	377	207	142	291	298	276	481	614
129.638	0	518	379	456	164	222	238	239	376	207	143	292	298	277	482	611
129.761	0	518	381	457	165	223	238	239	378	208	144	293	295	278	484	610
129.884	0	519	384	458	165	225	240	242	381	209	147	293	294	279	486	610
130.007	1	523	383	463	164	227	243	243	382	210	147	294	297	279	486	613
130.13	0	517	379	455	163	224	239	238	378	207	143	291	297	278	482	610
130.253	0	521	378	454	162	222	237	238	376	207	142	290	292	277	484	609
130.376	0	517	380	453	163	222	237	239	378	207	144	290	295	276	482	608
130.499	0	524	381	457	163	224	238	240	379	207	144	292	297	278	485	614
130.621	0	522	383	458	164	224	239	240	379	209	146	293	297	279	484	617
130.744	0	520	385	460	166	225	240	241	380	210	146	294	293	281	488	613
130.867	0	522	384	461	164	226	244	241	383	209	147	293	296	280	485	610
130.99	0	526	378	456	163	222	238	239	379	207	143	291	296	277	485	615
131.113	0	517	379	454	162	221	235	237	375	208	143	290	298	277	483	618
131.236	0	515	380	454	163	223	236	238	376	207	143	291	293	278	486	616
131.359	0	518	381	456	164	222	238	240	379	208	144	292	296	279	484	609
131.482	0	528	383	459	164	223	239	240	380	210	147	293	298	280	487	617
131.604	0	526	385	462	165	225	240	242	381	210	147	295	296	282	489	617
131.727	0	520	385	461	164	227	243	241	381	209	146	294	294	280	489	618
131.85	0	522	381	455	163	223	237	240	379	207	143	291	297	279	484	609
131.973	0	521	381	455	163	222	236	239	377	207	143	291	297	278	486	617
132.096	0	521	382	456	164	223	237	238	376	208	144	292	297	278	486	615
132.219	0	520	384	457	164	224	238	241	379	209	145	293	294	280	488	618
132.342	0	527	384	459	164	224	241	241	382	210	146	294	299	281	486	617
132.465	0	533	387	462	166	226	242	244	382	211	147	296	299	282	490	621
132.588	0	522	383	461	164	226	242	241	380	209	145	293	297	280	489	617
132.71	0	521	382	455	163	222	238	240	380	208	144	292	294	279	487	622
132.833	0	524	383	457	164	222	239	241	380	209	145	293	299	279	486	622
132.956	0	524	383	458	165	223	239	240	378	209	145	293	298	280	487	621
133.079	0	525	385	460	166	224	239	241	380	209	147	294	295	281	489	620
133.202	0	526	387	460	168	225	241	244	383	210	149	295	296	282	492	621
133.325	0	530	387	465	165	228	244	245	384	211	148	295	298	281	491	626
133.448	0	520	383	457	164	224	239	241	380	209	144	293	299	279	487	621
133.571	0	518	383	456	164	222	237	240	378	208	145	293	295	279	490	618
133.693	0	522	383	455	163	223	239	241	381	209	146	293	296	280	487	619
133.816	0	528	385	459	165	225	239	242	381	210	147	295	298	280	490	625
133.939	0	527	386	461	166	225	241	244	381	210	148	296	300	281	489	627
134.062	0	526	389	462	167	227	244	245	383	212	148	297	295	283	493	625
134.185	0	528	385	460	164	226	242	243	383	208	145	294	297	281	487	619
134.308	0	530	382	457	164	223	238	241	379	209	144	293	296	280	488	625
134.431	0	521	383	456	164	223	238	239	378	208	145	294	298	279	487	627
134.554	0	519	383	457	164	223	237	240	378	208	144	294	295	280	488	627
134.676	0	524	384	459	165	223	239	242	381	209	146	294	298	280	487	619
134.799	0	534	388	462	166	225	241	243	382	210	147	296	299	282	490	626
134.922	0	526	387	464	165	227	243	242	381	210	146	295	297	282	491	625
135.045	0	518	382	456	164	223	237	240	378	208	143	293	294	279	488	625
135.168	0	523	382	457	163	223	237	241	379	208	145	293	298	279	485	616
135.291	0	530	382	457	164	223	237	240	377	208	145	294	298	279	488	624
135.414	0	523	384	457	165	223	238	240	378	209	145	294	298	279	488	622
135.537	0	523	387	459	166	225	239	241	380	210	147	295	295	282	490	625
135.66	0	529	387	462	165	227	242	242	382	210	147	295	299	282	488	623
135.782	0	524	382	458	164	224	238	239	378	208	144	294	298	280	487	623
135.905	0	521	383	456	163	223	236	238	376	207	143	293	296	278	488	619
136.028	0	521	383	456	164	222	236	239	378	208	145	293	294	279	488	624
136.151	0	527	384	458	165	224	237	241	378	208	145	293	299	280	486	625
136.274	0	533	386	460	166	224	239	242	379	210	146	295	298	280	487	623
136.397	0	526	388	463	166	225	242	242	380	211	146	296	297	282	490	622
136.52	0	521	385	458	163	224	239	241	378	208	144	293	294	280	487	624
136.643	0	522	382	455	162	221	235	238	377	208	143	292	299	278	485	623
136.765	0	519	382	456	163	221	236	238	375	207	143	292	299	277	485	619
136.888	0	526	383	456	164	222	235	239	375	207	143	293	295	279	488	619
137.011	0	522	386	457	166	223	237	239	379	208	145	294	297	280	488	619
137.134	0	529	386	461	165	224	239	243	380	210	147	296	299	281	490	626
137.257	0	522	385	461	164	225	241	240	378	209	143	293	299	280	486	621
137.38	0	517	380	454	162	221	235	238	374	206	142	291	294	277	488	618
137.503	0	520	381	453	163	221	235	238	375	207	142	291	297	278	484	617
137.626	0	525	382	456	162	221	235	237	376	207	143	292	298	277	486	623
137.748	0	522	383	457	164	222	236	238	375	209	144	294	300	278	486	624
137.871	0	520	386	458	165	223	238	240	377	208	145	293	294	280	489	620
137.994	0	522	385	460	165	225	240	241	379	209	144	293	297	279	487	616
138.117	0	526	381	455	161	222	236	239	375	207	142	290	297	278	485	621
138.24	0	517	381	454	162	222	234	237	372	206	142	291	298	276	484	622
138.363	0	516	381	453	163	220	234	238	373	206	143	291	294	277	486	622
138.486	0	525	382	456	164	221	235	239	376	207	144	292	296	278	483	614
138.609	0	530	384	458	165	223	238	241	377	208	144	292	297	279	486	622
138.732	0	522	386	461	165	225	240	240	377	209	144	292	298	279	485	621
138.854	0	516	380	454	162	221	237	238	375	206	143	290	292	277	486	620
138.977	0	521	379	452	162	220	233	237	375	205	143	290	295	277	482	612
139.1	0	526	380	454	163	222	235	237	374	206	141	290	296	277	484	619
139.223	0	520	382	454	164	222	236	237	374	207	144	290	296	276	484	618
139.346	0	517	385	457	164	222	237	239	376	207	144	291	292	278	486	619
139.469	0	522	384	458	165	223	240	241	380	208	146	293	297	278	485	614
139.592	0	520	382	458	162	222	239	238	375	207	143	289	296	277	484	617
139.715	0	515	379	452	162	220	234	236	373	205	141	289	294	275	483	614
139.837	0	513	379	451	162	221	233	236	374	204	141	288	291	275	484	617
139.96	0	519	380	452	162	220	234	238	374	205	142	288	297	276	481	612
140.083	0	527	381	456	163	222	237	238	374	207	143	289	295	276	483	616
140.206	0	518	384	458	163	223	238	239	375	207	144	291	294	277	485	614
140.329	0	519	385	458	164	225	241	241	378	207	144	290	292	278	485	618
140.452	0	517	381	454	162	221	236	239	375	206	141	288	297	275	480	616
140.575	0	515	379	452	162	220	234	236	372	204	141	288	295	274	481	614
140.698	0	515	380	452	162	220	234	236	371	205	142	288	293	275	482	612
140.82	0	515	381	454	162	221	235	238	375	205	143	288	293	276	481	610
140.943	0	522	383	456	164	222	237	239	376	207	144	290	295	277	485	615
141.066	0	521	386	459	164	224	239	240	376	208	145	292	296	278	482	614
141.189	0	515	383	459	163	224	240	239	376	206	143	289	292	277	484	612
141.312	0	514	381	453	161	221	236	238	375	205	141	288	294	275	481	610
141.435	0	519	380	454	163	221	235	238	374	205	142	288	294	275	483	613
141.558	0	513	380	454	164	221	236	238	374	205	143	289	295	275	481	611
141.681	0	514	383	456	164	224	237	239	375	206	144	290	291	278	484	609
141.804	0	525	386	459	164	224	239	240	379	207	145	291	294	279	484	608
141.926	0	528	388	462	165	227	242	242	380	208	145	292	295	279	485	616
142.049	0	514	383	456	163	223	237	239	376	206	143	289	296	277	481	616
142.172	0	511	381	453	163	221	235	238	375	206	142	289	292	276	483	615
142.295	0	514	382	455	164	222	236	238	377	206	143	290	294	276	480	608
142.418	0	523	384	457	164	222	237	239	376	205	143	290	295	277	484	614
142.541	0	521	387	459	164	224	238	240	377	207	145	291	294	278	485	613
142.664	0	518	389	461	166	225	240	242	380	207	147	292	292	281	487	618
142.787	0	523	388	464	165	228	244	243	381	207	146	292	296	280	484	609
142.909	0	523	383	457	163	224	238	239	377	206	142	290	296	277	483	614
143.032	0	516	384	456	162	223	235	239	375	205	142	289	295	276	484	613
143.155	0	514	384	456	164	222	237	239	376	206	143	290	292	277	484	615
143.278	0	522	386	458	164	224	237	241	378	207	145	292	297	277	483	612
143.401	0	522	388	462	165	225	239	242	380	208	147	293	297	280	486	614
143.524	0	523	391	464	167	226	240	243	381	209	147	294	295	282	488	612
143.647	0	522	392	465	167	229	245	243	382	209	147	293	293	281	488	618
143.77	0	522	387	459	164	225	238	240	379	208	144	291	298	278	484	618
143.892	0	520	386	460	164	225	237	240	377	207	144	291	298	278	484	615
144.015	0	519	387	459	165	224	238	240	376	207	144	292	295	279	486	613
144.138	0	520	390	460	166	224	238	241	380	208	146	293	295	279	487	615
144.261	0	527	391	464	167	226	240	244	382	209	147	295	297	282	488	620
144.384	0	528	393	467	168	228	243	245	383	210	149	296	299	284	488	619
144.507	0	529	391	467	165	229	244	244	381	209	146	294	295	281	489	617
144.63	0	521	388	459	164	225	239	242	381	208	144	293	297	279	485	615
144.753	0	528	389	462	165	225	239	242	380	208	146	293	298	280	488	620
144.876	0	525	389	461	166	225	238	242	380	208	146	293	298	280	486	621
144.998	0	523	392	464	167	226	240	244	381	209	147	295	295	282	489	619
145.121	0	529	394	467	168	227	242	246	384	209	149	296	299	284	488	617
145.244	0	537	394	470	167	230	246	246	386	211	150	297	299	284	490	624
145.367	0	523	390	463	165	226	241	243	381	209	145	295	300	281	487	625
145.49	0	522	390	462	165	225	239	242	381	208	145	293	295	280	489	624
145.613	0	530	391	462	166	226	239	243	382	209	147	293	297	280	486	617
145.736	0	535	392	464	167	227	240	245	382	210	147	295	299	282	488	624
145.859	0	529	395	467	167	228	241	245	383	211	148	297	301	284	489	629
145.981	0	529	397	469	168	229	244	247	386	211	150	299	296	285	492	630
146.104	0	532	393	469	166	230	245	246	385	210	149	296	299	281	488	619
146.227	0	533	390	463	165	225	239	244	381	209	145	294	299	281	488	625
146.35	0	527	391	463	164	225	239	243	380	208	146	294	300	281	488	624
146.473	0	524	390	462	166	225	239	244	382	209	146	296	295	281	489	626
146.596	0	530	392	466	166	226	241	245	383	209	148	296	300	281	488	622
146.719	0	533	395	467	167	228	242	245	384	211	149	297	300	283	490	626
146.842	0	530	395	470	168	229	245	246	384	210	147	297	299	283	490	625
146.964	0	523	390	462	164	227	240	242	382	207	146	295	296	279	488	625
147.087	0	529	389	462	164	225	238	242	382	208	145	294	301	280	486	624
147.21	0	532	388	462	164	225	238	242	380	209	145	295	300	280	486	623
147.333	0	525	390	464	165	225	239	243	379	209	147	295	298	281	488	620
147.456	0	528	393	465	167	227	240	244	383	209	148	296	296	281	489	626
147.579	0	531	392	469	166	229	244	245	384	210	148	297	301	283	486	627
147.702	0	524	389	463	164	226	239	242	381	208	144	295	299	279	485	621
147.825	0	524	387	460	163	224	237	241	379	208	143	294	296	278	486	616
147.948	0	519	388	460	164	224	238	241	379	207	145	294	298	279	484	619
148.07	0	528	389	462	165	225	238	242	381	208	146	294	301	280	485	621
148.193	0	527	391	465	166	225	239	243	381	209	147	295	300	281	487	619
148.316	0	530	391	466	165	228	242	242	381	207	146	295	295	281	487	617
148.439	0	519	387	460	163	223	237	241	379	207	144	293	297	279	484	615
148.562	0	525	386	460	163	223	236	240	378	207	144	292	298	278	486	619
148.685	0	521	386	460	163	223	236	239	377	206	143	292	299	276	484	619
148.808	0	519	388	460	164	224	237	240	377	207	145	293	294	279	486	614
148.931	0	523	389	462	165	224	238	242	381	207	146	294	296	280	484	611
149.053	0	529	389	464	165	227	241	242	380	207	146	294	297	279	486	617
149.176	0	518	385	458	162	224	236	239	375	206	142	292	298	277	482	615
149.299	0	514	385	456	161	221	234	237	373	206	143	291	293	276	484	614
149.422	0	522	383	456	162	222	234	238	376	205	142	291	296	276	480	606
149.545	0	526	386	459	163	223	235	239	376	206	144	291	296	278	483	612
149.668	0	520	387	461	164	223	237	239	376	208	145	292	298	277	482	616
149.791	0	517	388	462	164	226	239	241	378	207	145	292	293	279	485	612
149.914	0	520	383	456	161	222	236	237	376	204	142	290	295	276	480	603
150.036	0	522	382	456	161	221	232	235	373	204	142	289	296	275	482	609
150.159	0	517	383	455	162	221	232	235	371	205	141	289	295	275	481	607
150.282	0	511	384	456	163	221	233	236	374	205	142	289	291	276	482	607
150.405	0	517	385	459	163	221	234	239	377	206	144	290	296	276	481	598
150.528	0	520	386	462	164	224	239	238	375	206	144	291	295	277	483	608
150.651	0	515	383	456	161	221	235	236	372	204	141	289	294	274	480	605
150.774	0	512	384	452	161	220	231	235	371	204	141	288	292	274	482	606
150.897	0	522	386	454	162	220	232	235	373	203	142	289	296	274	478	601
151.02	0	522	385	456	163	221	233	236	372	205	142	289	295	275	480	606
151.142	0	518	388	457	163	223	234	237	374	205	144	289	294	276	482	602
151.265	0	519	388	459	163	224	238	238	376	205	144	290	292	276	483	607
151.388	0	518	382	454	160	221	233	236	373	203	140	287	296	273	478	605
151.511	0	522	381	452	161	219	231	235	370	203	140	286	295	273	478	603
151.634	0	515	382	453	161	219	232	234	369	203	142	287	293	274	480	602
151.757	0	516	384	453	163	220	233	236	373	204	142	288	292	275	481	606
151.88	0	522	386	457	163	221	235	238	375	206	143	288	297	274	480	606
152.003	0	519	387	461	163	225	238	239	375	205	144	289	296	276	481	605
152.125	0	519	383	454	161	221	234	236	371	202	140	287	291	274	480	602
152.248	0	512	382	451	160	219	229	235	370	203	140	286	293	272	478	601
152.371	0	518	381	452	160	219	230	236	371	203	140	286	294	272	479	605
152.494	0	515	383	454	161	220	233	234	370	203	140	286	295	273	478	602
152.617	0	514	385	455	162	220	235	236	372	204	142	287	291	275	481	602
152.74	0	518	387	458	162	222	235	239	376	205	144	289	294	275	481	602
152.863	0	521	385	459	161	223	238	236	374	205	142	288	296	273	481	606
152.986	0	513	382	453	161	219	231	234	369	203	139	287	296	273	478	606
153.108	0	510	382	453	161	219	230	235	369	202	140	286	291	271	479	600
153.231	0	514	381	453	160	218	231	235	371	202	141	286	293	273	478	598
153.354	0	524	384	457	161	220	233	237	373	205	142	287	295	273	480	605
153.477	0	518	388	459	163	221	236	237	373	206	143	287	296	274	479	609
153.6	0	515	387	460	162	224	238	237	374	205	143	288	292	275	483	604
153.723	0	518	382	455	161	220	234	236	373	204	141	286	294	272	477	598
153.846	0	520	382	455	161	219	231	235	371	204	140	286	295	273	479	605
153.969	0	512	383	454	161	219	232	235	370	203	141	286	296	272	477	606
154.092	0	513	385	457	162	220	233	235	372	205	142	286	291	273	480	607
154.214	0	517	388	459	164	222	235	238	375	205	143	288	295	275	479	600
154.337	0	528	390	463	163	224	238	239	376	207	143	289	296	274	482	608
154.46	0	517	388	456	161	221	235	236	371	203	140	285	296	273	478	605
154.583	0	512	386	454	161	220	231	235	370	203	141	286	291	272	480	607
154.706	0	520	387	455	161	220	231	234	372	203	141	286	295	272	477	599
154.829	0	526	387	457	163	221	233	237	372	204	142	288	295	273	480	608
154.952	0	519	390	458	162	221	235	238	373	206	143	288	296	274	480	606
155.075	0	519	392	461	164	222	236	239	376	206	145	289	291	276	483	610
155.197	0	523	390	462	162	224	239	239	377	205	143	288	295	274	479	604
155.32	0	517	387	456	161	219	233	237	371	204	140	286	295	273	479	607
155.443	0	514	386	455	162	220	232	235	369	203	141	286	294	273	479	602
155.566	0	514	387	455	162	220	233	236	372	204	141	287	291	273	480	607
155.689	0	520	389	457	163	221	235	238	375	204	143	287	296	275	478	605
155.812	0	528	391	461	164	222	236	239	376	206	144	288	296	275	479	607
155.935	0	521	393	465	164	224	239	241	377	206	145	289	295	277	482	606
156.058	11	516	388	458	161	222	237	238	376	204	142	287	291	274	481	609
156.18	0	519	387	457	161	221	233	237	373	205	141	287	296	274	477	609
156.303	0	517	387	458	163	221	234	236	372	205	142	287	296	273	479	608
156.426	0	518	389	459	162	220	235	237	373	205	143	287	294	275	479	605
156.549	0	520	392	460	164	221	236	239	376	206	144	289	293	276	482	606
156.672	0	526	392	463	165	223	238	241	379	207	147	290	298	277	481	611
156.795	0	521	392	465	163	225	242	241	378	206	144	289	297	276	481	608
156.918	0	523	388	458	162	222	235	238	374	204	142	287	293	274	482	604
157.041	0	515	388	457	162	221	234	240	376	204	143	288	295	274	479	602
157.164	0	523	389	459	163	222	235	240	376	205	144	288	295	275	481	608
157.286	0	523	391	463	164	223	237	240	376	206	144	290	298	276	480	607
157.409	0	522	394	464	164	224	238	241	378	206	146	290	294	278	485	609
157.532	0	523	395	466	164	227	242	243	381	206	146	291	297	278	482	608
157.655	0	523	390	460	162	222	237	241	378	205	143	289	296	276	483	611
157.778	0	518	388	459	161	220	234	239	375	205	143	288	298	275	482	612
157.901	0	517	391	460	162	222	235	240	375	205	144	289	293	275	485	607
158.024	0	521	391	461	164	223	237	241	379	206	145	289	295	276	482	607
158.147	0	532	393	464	165	224	239	242	380	207	147	291	297	279	485	614
158.269	0	526	395	466	166	225	242	243	381	208	148	292	298	281	485	618
158.392	0	521	393	465	164	225	240	242	379	205	144	289	294	277	486	611
158.515	0	525	390	458	161	221	236	240	378	205	143	288	296	276	482	607
158.638	0	528	389	461	162	222	236	240	377	205	143	289	296	276	484	615
158.761	0	522	390	460	164	222	236	241	376	205	145	290	297	276	483	617
158.884	0	522	394	462	163	222	238	243	379	206	147	291	293	278	486	617
159.007	0	526	395	464	166	224	240	245	382	207	148	292	297	281	484	610
159.13	0	534	396	469	166	228	243	245	383	208	148	293	297	279	487	618
159.252	0	522	391	463	163	223	238	241	377	205	144	290	299	276	481	615
159.375	0	518	390	460	163	223	236	241	377	205	144	290	293	276	485	617
159.498	0	526	390	461	164	222	236	242	379	205	145	289	297	276	482	608
159.621	0	532	391	462	164	223	237	242	379	206	146	290	297	278	485	617
159.744	0	525	395	464	165	224	239	243	379	207	147	292	298	280	486	616
159.867	0	522	396	466	167	225	240	245	382	208	148	293	294	280	489	615
159.99	0	526	394	468	165	226	242	244	383	207	147	292	298	279	485	610
160.113	0	523	391	462	163	223	237	242	378	206	144	289	297	278	485	614
160.236	0	522	391	461	164	222	237	242	377	206	145	290	296	276	486	614
160.358	0	522	392	462	165	222	237	242	379	207	146	290	294	277	487	618
160.481	0	528	393	465	165	223	238	244	381	206	148	292	299	279	484	616
160.604	0	536	394	468	166	224	240	244	382	209	149	293	298	281	488	621
160.727	0	525	396	469	166	227	243	244	381	209	147	293	295	280	487	616
160.85	0	524	391	461	163	223	238	243	380	206	145	290	294	278	486	620
160.973	0	527	391	462	163	223	237	243	380	206	146	291	298	278	484	617
161.096	0	531	391	464	164	223	238	242	379	206	146	292	298	277	486	620
161.219	0	527	393	465	165	223	239	243	379	207	145	293	295	279	487	618
161.341	0	527	395	465	166	225	240	246	383	208	149	293	294	280	488	620
161.464	0	533	396	471	167	228	243	246	384	209	149	294	299	282	487	625
161.587	0	525	393	466	164	224	240	243	380	207	145	291	298	278	485	620
161.71	0	525	390	461	162	223	237	243	379	207	145	291	294	277	485	615
161.833	0	521	391	460	164	222	236	242	380	207	146	292	295	277	484	614
161.956	0	528	392	464	165	223	238	243	381	206	147	291	296	278	487	621
162.079	0	528	393	465	166	224	239	243	381	208	147	293	298	281	486	620
162.202	0	533	395	468	166	226	241	245	383	208	148	294	293	281	489	620
162.324	0	523	392	467	165	227	242	244	383	207	146	293	295	279	485	617
162.447	0	527	389	461	163	223	237	242	380	206	144	291	297	278	483	620
162.57	0	521	387	459	163	222	236	241	378	206	145	290	298	277	483	623
162.693	0	520	389	459	163	223	236	241	378	206	146	291	293	278	486	618
162.816	0	524	391	460	165	222	238	242	381	207	147	291	294	278	484	616
162.939	0	533	391	466	166	224	239	244	382	208	148	293	294	280	487	621
163.062	0	528	392	469	166	227	242	244	381	209	148	293	293	280	485	623
163.185	0	519	388	461	162	223	238	242	379	206	144	291	289	278	485	616
163.308	0	526	385	459	163	222	236	241	380	206	144	290	292	278	482	609
163.43	0	529	386	462	163	222	238	241	379	206	145	290	292	278	483	615
163.553	0	522	388	463	165	223	237	242	379	207	148	290	294	278	482	621
163.676	0	522	390	463	166	224	239	243	381	207	148	292	290	280	486	618
163.799	0	524	390	469	165	226	241	244	383	208	149	292	292	281	484	615
163.922	0	528	386	464	163	223	238	242	379	206	144	289	293	278	484	619
164.045	0	520	385	460	163	223	236	240	377	205	144	289	291	278	483	622
164.168	0	518	386	463	163	222	235	241	378	205	145	289	287	277	484	621
164.291	0	524	387	461	164	222	237	242	380	205	146	290	292	279	481	614
164.413	0	530	389	464	164	224	239	244	380	207	148	291	292	280	484	622
164.536	0	526	390	467	166	226	241	244	381	207	148	292	292	281	487	619
164.659	0	514	386	463	163	224	238	242	380	204	145	290	287	278	484	617
164.782	0	516	382	462	162	221	235	241	378	204	144	288	291	276	480	606
164.905	0	521	384	462	163	222	236	239	376	204	145	289	289	276	482	615
165.028	0	526	388	459	164	223	235	238	375	205	144	288	286	277	481	611
165.151	0	527	391	461	165	225	236	240	377	206	146	291	284	279	485	619
165.274	0	532	391	465	166	226	239	240	379	206	148	292	289	280	483	617
165.396	0	529	387	461	163	225	237	238	376	205	144	289	288	277	482	618
165.519	0	519	384	456	162	222	235	237	372	205	142	289	286	276	482	615
165.642	0	520	385	456	162	223	234	237	374	204	143	287	283	276	483	621
165.765	0	523	384	458	164	223	235	238	376	205	144	288	288	277	480	618
165.888	0	523	386	461	164	223	237	240	375	206	145	291	288	279	483	621
166.011	0	523	388	464	165	227	240	241	377	206	147	291	287	279	485	619
166.134	0	519	384	458	163	223	237	238	376	204	144	288	286	278	482	617
166.257	0	522	383	458	162	221	234	238	374	204	144	288	290	277	480	621
166.38	0	517	384	457	163	222	235	238	374	204	144	288	290	277	482	618
166.502	0	525	385	458	164	222	235	239	374	205	145	290	284	277	484	617
166.625	0	523	387	461	165	224	237	240	378	206	146	291	287	279	484	618
166.748	0	527	388	464	164	227	241	240	380	205	148	291	289	279	486	623
166.871	0	517	383	459	162	222	236	238	374	204	143	289	289	277	482	619
166.994	0	516	383	457	162	221	233	238	373	204	144	288	284	277	483	617
167.117	0	518	383	456	163	222	234	238	375	205	144	288	287	277	483	613
167.24	0	527	384	459	163	222	236	238	376	205	146	290	289	279	484	622
167.363	0	522	388	462	165	224	236	240	376	207	147	291	291	280	485	625
167.485	0	523	391	465	166	226	239	242	379	207	148	292	286	281	489	621
167.608	0	523	385	460	163	225	238	240	378	204	145	289	288	278	483	615
167.731	0	525	383	458	162	222	233	238	374	204	143	289	289	277	484	621
167.854	0	519	385	458	163	221	235	238	373	204	144	290	291	277	483	626
167.977	0	519	386	458	164	223	235	239	374	205	144	290	285	279	486	625
168.1	0	522	387	461	164	223	236	240	378	206	147	291	289	280	485	617
168.223	0	532	390	464	166	225	238	242	379	207	148	293	291	281	488	627
168.346	0	524	391	466	164	227	242	241	378	207	146	292	291	282	488	625
168.468	0	517	385	458	163	222	235	240	376	205	144	289	285	278	487	625
168.591	0	523	386	458	164	223	235	239	376	205	145	290	290	278	485	618
168.714	0	524	386	460	164	223	235	240	375	206	146	290	291	280	487	626
168.837	0	525	388	462	165	223	236	240	375	207	147	292	290	281	488	627
168.96	0	525	390	462	166	225	239	242	379	207	148	293	287	282	490	631
169.083	0	530	392	469	166	228	241	244	381	207	149	293	292	282	488	629
169.206	0	531	387	463	163	224	239	241	377	205	145	291	291	279	487	630
169.329	0	522	386	459	165	223	235	240	375	206	144	291	290	280	488	627
169.452	0	523	389	460	164	224	237	240	377	206	146	291	287	280	489	632
169.574	0	530	388	463	165	224	237	242	378	206	147	292	293	280	486	633
169.697	0	529	390	465	166	225	239	242	379	208	148	294	293	282	489	634
169.82	0	532	393	468	168	226	241	245	381	209	150	295	290	284	491	633
169.943	0	529	394	469	165	229	244	245	382	207	149	294	292	284	489	633
170.066	0	530	387	463	164	224	237	243	378	206	145	292	292	280	490	635
170.189	0	527	388	462	164	224	236	241	377	206	146	292	293	280	488	637
170.312	0	524	389	461	165	224	236	242	377	207	147	291	290	281	491	631
170.435	0	529	390	464	166	225	238	243	380	207	148	294	292	282	489	632
170.557	0	537	393	467	167	226	240	246	382	208	150	295	293	284	492	638
170.68	0	533	395	471	168	228	243	247	383	210	150	297	295	286	492	643
170.803	0	525	392	470	166	228	243	244	381	207	148	293	290	282	493	636
170.926	0	528	389	463	164	224	238	244	381	206	146	293	292	280	489	626
171.049	0	536	390	464	165	225	238	242	379	208	147	293	293	281	489	637
171.172	0	529	391	466	166	226	238	242	379	208	147	294	294	283	490	640
171.295	0	529	394	467	167	227	239	245	382	208	149	295	291	284	492	641
171.418	0	532	395	470	169	227	241	246	384	209	151	297	293	286	490	634
171.54	0	539	395	474	167	230	245	246	385	209	150	296	294	285	493	641
171.663	0	530	391	467	166	225	240	244	380	207	146	294	295	283	490	639
171.786	0	526	392	467	165	225	239	244	380	207	148	295	290	281	492	642
171.909	0	533	391	468	166	225	239	244	382	208	148	294	294	283	490	637
172.032	0	535	393	470	167	227	240	244	382	209	149	296	295	284	493	642
172.155	0	534	396	471	168	228	242	247	384	209	151	297	295	286	494	642
172.278	0	532	398	474	168	230	245	248	385	209	151	297	292	286	495	646
172.401	0	532	392	469	165	226	241	246	384	206	147	294	295	283	490	639
172.524	0	537	391	467	166	225	239	245	382	207	146	294	294	282	490	641
172.646	0	527	392	466	166	226	239	244	380	206	148	294	294	282	491	638
172.769	0	530	394	467	166	226	240	245	383	207	149	296	291	284	493	645
172.892	0	535	395	471	167	227	241	246	385	209	151	297	296	284	491	645
173.015	0	535	398	474	167	229	243	249	386	210	152	297	296	287	494	645
173.138	0	531	395	475	167	229	245	247	384	208	150	296	293	284	493	640
173.261	0	527	392	466	164	225	239	245	384	207	148	295	293	281	489	642
173.384	0	531	391	468	164	226	240	244	383	207	148	293	297	282	489	643
173.507	0	529	392	468	165	225	239	244	381	208	148	294	296	283	490	641
173.629	0	532	394	470	166	226	240	246	382	208	150	295	291	283	493	637
173.752	0	529	395	472	166	227	242	248	386	209	151	297	294	286	492	636
173.875	0	539	398	476	169	230	245	248	388	211	153	299	295	287	495	642
173.998	0	528	395	473	165	228	244	247	384	207	147	294	295	284	491	642
174.121	0	525	391	469	165	225	239	245	383	207	147	293	291	282	491	636
174.244	0	526	391	468	164	225	239	245	384	207	148	294	294	282	490	632
174.367	0	535	392	470	166	225	240	245	383	207	149	295	294	283	491	640
174.49	0	530	395	471	167	226	242	247	383	209	149	296	296	284	491	642
174.612	0	530	397	473	168	227	243	247	386	208	152	297	291	287	494	639
174.735	0	533	393	474	166	229	245	247	386	207	150	296	294	284	490	633
174.858	0	534	391	470	165	226	239	244	384	207	148	292	294	282	490	638
174.981	0	527	391	468	165	226	239	244	382	207	148	293	295	281	488	641
175.104	0	526	391	468	166	224	239	245	383	207	148	294	290	283	490	639
175.227	0	528	393	470	167	226	240	247	386	207	150	295	295	283	488	630
175.35	0	539	395	474	167	228	242	247	387	209	152	296	294	286	492	638
175.473	0	529	394	475	165	230	245	246	385	208	150	294	294	284	490	637
175.596	0	523	389	467	164	224	239	244	383	206	149	293	289	280	489	637
175.718	0	527	389	467	164	224	238	244	384	206	148	292	293	281	488	626
175.841	0	531	389	468	164	224	238	244	383	207	148	293	292	281	489	632
175.964	0	524	391	469	165	226	240	245	384	207	149	294	293	281	489	628
176.087	0	524	393	470	166	226	241	246	386	207	151	294	289	284	490	632
176.21	0	532	393	474	165	229	245	248	387	208	151	295	294	284	489	627
176.333	0	526	389	466	163	225	240	243	383	206	148	292	292	279	487	628
176.456	0	526	391	463	163	224	237	241	381	205	146	291	289	280	487	623
176.579	0	526	391	463	163	224	237	241	381	205	146	290	287	279	486	628
176.701	0	531	391	465	165	224	238	243	383	205	148	290	291	280	485	627
176.824	0	536	392	467	165	225	239	243	383	206	149	292	291	281	486	625
176.947	0	529	395	469	166	226	240	244	383	207	150	293	289	283	488	622
177.07	0	526	393	468	164	227	243	244	385	205	148	292	287	282	487	626
177.193	0	524	387	463	162	222	237	240	382	204	146	290	292	280	482	624
177.316	0	522	384	463	163	223	237	240	379	204	145	288	290	279	482	621
177.439	0	520	385	462	162	223	236	240	379	204	146	289	287	279	484	618
177.562	0	520	387	461	162	222	237	240	381	206	148	289	288	280	482	621
177.684	0	527	388	466	164	224	238	242	383	205	149	290	291	280	483	620
177.807	0	525	390	468	163	226	241	243	383	206	150	291	290	282	485	619
177.93	0	524	387	466	162	224	239	240	381	204	146	290	286	278	484	615
178.053	0	518	384	461	161	223	235	240	380	204	145	288	287	278	481	613
178.176	0	521	383	462	161	222	237	241	379	203	146	288	288	278	483	614
178.299	0	517	384	463	162	222	236	239	379	204	147	288	289	277	481	611
178.422	0	519	387	464	164	223	237	241	380	204	148	290	285	278	485	612
178.545	0	522	388	466	165	224	239	243	383	204	149	290	288	281	482	611
178.668	0	526	388	468	164	226	241	243	384	205	148	290	288	281	485	616
178.79	0	517	384	462	161	223	236	240	379	203	145	287	288	278	481	615
178.913	0	515	384	460	162	222	234	238	379	203	145	288	284	277	483	611
179.036	0	522	383	460	161	222	235	240	380	202	146	287	286	277	480	607
179.159	0	526	384	463	163	221	236	241	380	204	148	288	288	278	483	616
179.282	0	521	387	466	164	223	238	242	381	204	148	289	289	280	482	618
179.405	0	519	390	468	163	225	239	244	383	206	149	290	285	280	486	617
179.528	0	524	383	463	161	224	239	241	382	202	146	287	286	277	481	607
179.651	0	525	382	460	161	221	235	239	379	202	145	286	287	277	481	613
179.773	0	517	383	460	161	221	235	239	377	203	145	286	288	276	480	615
179.896	0	516	384	459	162	220	235	240	378	202	146	287	283	277	482	614
180.019	0	523	384	462	163	222	236	242	381	203	147	287	287	278	479	606
180.142	0	529	386	465	164	223	238	243	381	205	149	288	287	280	483	614
180.265	0	522	387	468	163	225	240	242	382	205	149	288	288	279	484	613
180.388	0	510	381	460	161	221	236	240	379	202	146	288	283	275	483	610
180.511	0	518	381	460	160	220	235	240	379	202	145	285	288	275	479	602
180.634	0	518	381	459	161	221	235	238	377	202	144	286	287	275	480	611
180.756	0	518	382	461	162	221	235	239	377	203	146	286	287	276	482	610
180.879	0	517	384	461	163	222	236	242	380	203	147	287	284	278	485	614
181.002	0	525	386	464	164	224	239	243	383	204	149	288	290	279	483	611
181.125	0	520	383	464	162	224	238	240	380	203	146	287	289	277	482	612
181.248	0	516	381	459	161	221	234	238	377	201	145	286	286	276	481	608
181.371	0	516	382	458	162	220	234	239	377	202	145	286	284	276	482	614
181.494	0	521	382	460	163	221	235	240	379	203	146	287	288	276	481	611
181.617	0	528	384	462	163	222	236	241	378	204	147	287	288	278	483	615
181.74	0	522	386	465	164	223	237	242	379	204	148	289	287	279	484	612
181.862	0	518	385	463	163	224	239	242	381	203	147	287	284	277	485	616
181.985	0	519	381	459	161	221	233	239	379	201	144	285	287	276	482	615
182.108	0	516	381	460	162	220	233	240	376	202	145	285	288	275	481	613
182.231	0	518	382	458	161	221	234	240	375	202	145	286	286	276	483	613
182.354	0	519	383	460	163	221	235	241	379	203	146	286	287	277	482	612
182.477	0	525	384	463	164	222	237	241	381	204	148	288	288	279	485	618
182.6	0	523	386	467	163	225	239	243	381	204	148	289	289	279	484	617
182.723	0	520	382	460	162	222	236	240	378	202	144	287	285	276	483	613
182.845	0	514	379	456	161	219	233	238	376	202	144	286	285	276	481	613
182.968	0	520	380	458	162	221	233	239	377	201	144	285	287	275	483	617
183.091	0	516	381	459	162	221	234	239	375	202	145	286	288	277	481	618
183.214	0	515	383	459	163	221	235	240	378	203	146	286	285	277	485	615
183.337	0	520	385	463	164	222	236	243	381	203	148	288	288	279	483	612
183.46	0	525	385	466	163	224	241	242	380	204	147	289	289	278	484	617
183.583	0	512	381	458	161	221	235	239	377	202	143	286	289	275	480	617
183.706	0	512	380	457	161	220	232	238	375	201	144	286	284	275	482	616
183.828	0	519	381	458	161	220	233	238	377	201	145	285	286	275	480	609
183.951	0	524	382	460	162	221	234	239	376	203	146	287	287	276	482	616
184.074	0	518	384	463	163	222	236	241	377	204	147	288	289	277	481	620
184.197	0	519	386	464	163	223	238	241	379	204	148	289	285	278	485	619
184.32	0	520	382	463	162	223	238	241	380	202	145	286	287	277	480	609
184.443	0	522	382	459	161	220	233	239	376	202	144	285	287	276	481	615
184.566	0	517	382	459	162	221	233	237	375	202	144	286	287	276	481	614
184.689	0	515	384	459	162	220	233	239	376	202	145	286	283	276	482	616
184.812	0	522	385	462	163	221	235	240	379	203	147	287	288	277	481	609
184.934	0	523	386	465	164	222	236	242	379	204	147	288	288	279	484	617
185.057	0	520	387	467	162	225	240	241	379	204	147	288	288	278	484	615
185.18	0	513	384	459	161	220	234	240	377	201	144	286	284	275	482	616
185.303	0	520	383	457	162	220	234	238	377	201	144	285	288	275	479	612
185.426	0	525	383	461	162	220	234	239	376	203	144	286	288	276	481	614
185.549	0	517	386	462	162	220	235	240	377	203	145	287	286	277	483	610
185.672	0	519	388	463	162	222	236	241	380	203	147	288	284	278	484	617
185.795	0	525	389	466	165	223	239	242	382	204	149	288	290	279	482	615
185.917	0	517	385	465	162	223	238	241	379	203	144	286	289	277	481	614
186.04	0	515	382	460	162	219	233	239	376	202	144	285	285	276	481	610
186.163	0	515	384	459	162	221	234	239	376	201	145	285	284	275	481	610
186.286	0	518	384	460	162	220	233	240	378	203	145	285	287	276	481	612
186.409	0	520	387	464	163	222	235	240	378	204	147	287	289	277	481	611
186.532	0	527	390	466	163	223	236	242	380	203	148	288	285	278	483	610
186.655	0	521	390	469	163	225	239	242	382	204	148	288	287	278	483	612
186.778	0	522	385	463	162	222	235	239	379	202	145	285	287	277	482	613
186.9	0	517	383	462	161	221	233	239	375	202	144	285	288	276	480	614
187.023	0	515	385	461	162	221	233	239	376	202	145	286	284	275	483	610
187.146	0	519	385	462	163	221	235	240	378	203	147	286	288	277	481	609
187.269	0	526	387	466	164	223	237	242	381	204	148	288	289	278	484	615
187.392	0	522	389	469	164	225	239	242	380	205	147	289	290	279	482	617
187.515	0	515	385	464	162	222	235	241	378	203	145	287	284	276	483	610
187.638	0	522	384	461	162	221	234	240	379	202	145	286	287	275	480	606
187.761	0	525	384	462	162	221	234	240	378	203	145	287	288	275	481	613
187.884	0	519	386	463	163	221	234	240	377	203	146	287	289	276	480	616
188.006	0	520	388	463	163	222	237	242	379	203	147	288	284	278	484	615
188.129	0	523	391	465	163	223	237	244	383	204	149	289	288	279	483	609
188.252	0	528	388	467	162	224	239	241	379	204	147	288	289	277	483	614
188.375	0	518	385	459	161	221	233	239	376	201	143	287	287	275	482	612
188.498	0	514	386	459	162	220	233	239	375	202	144	286	284	274	481	614
188.621	0	523	385	461	162	219	233	239	378	202	145	286	288	276	480	605
188.744	0	529	387	463	163	221	234	241	378	204	145	288	289	277	483	613
188.867	0	524	388	465	164	222	236	242	379	205	146	288	289	279	483	612
188.989	0	518	389	466	163	225	238	241	380	204	147	287	285	278	484	614
189.112	0	519	385	460	161	221	234	238	377	202	143	286	288	274	480	605
189.235	0	522	384	458	162	221	232	236	375	201	144	287	289	275	482	609
189.358	0	518	386	458	162	220	232	236	374	202	143	287	287	275	482	605
189.481	0	519	387	459	162	221	233	237	376	203	145	287	283	276	484	612
189.604	0	525	386	463	163	221	235	240	379	204	147	288	290	277	481	609
189.727	0	528	388	467	163	224	238	240	378	204	146	289	290	277	483	611
189.85	0	516	384	461	161	222	234	237	375	201	143	286	286	276	481	606
189.972	0	516	384	457	161	220	232	237	374	201	143	286	284	275	480	611
190.095	0	519	384	459	161	221	232	237	375	202	144	286	289	275	478	611
190.218	0	518	385	461	162	220	232	238	375	203	145	287	289	275	480	610
190.341	0	519	387	461	163	222	234	239	376	204	146	288	286	276	482	608
190.464	0	520	389	464	163	223	237	239	379	204	147	289	287	277	482	607
190.587	0	520	384	462	161	223	235	237	377	203	144	287	288	276	481	611
190.71	0	515	383	458	161	220	232	237	373	201	144	286	288	274	479	608
190.833	0	520	383	458	161	220	232	237	373	202	143	286	284	274	481	607
190.956	0	517	383	459	162	220	232	238	375	202	145	286	286	275	479	606
191.078	0	523	385	463	162	222	233	239	378	203	146	288	288	276	482	611
191.201	0	522	388	464	162	223	235	240	377	205	146	289	290	277	481	613
191.324	0	515	385	464	161	223	236	238	376	203	144	288	284	274	481	607
191.447	0	513	382	457	159	220	231	237	374	202	143	285	286	273	479	600
191.57	0	519	382	457	160	219	231	237	375	202	144	286	287	273	480	607
191.693	1	514	383	459	161	220	232	236	373	201	143	286	288	273	479	610
191.816	0	515	386	460	162	221	232	236	375	203	145	287	284	275	481	610
191.939	0	523	385	462	163	222	234	239	378	204	147	288	287	276	480	603
192.061	0	525	387	466	162	223	238	239	378	204	146	288	287	276	481	610
192.184	0	513	382	458	160	221	233	236	373	201	142	285	288	274	478	610
192.307	0	510	382	458	161	219	230	235	372	201	143	285	283	273	479	609
192.43	0	512	382	457	160	220	231	236	374	201	142	285	285	273	478	601
192.553	0	523	383	459	161	220	232	236	375	202	144	287	288	275	479	607
192.676	0	518	385	462	162	221	234	238	375	204	145	288	286	276	481	607
192.799	0	511	388	462	162	223	235	240	378	204	147	289	284	276	483	606
192.922	0	518	385	465	161	224	237	240	378	204	145	287	287	275	478	598
193.044	0	521	383	459	160	220	231	236	374	202	143	285	287	273	479	604
193.167	0	515	383	459	162	220	232	236	372	202	144	286	286	274	479	604
193.29	0	511	384	458	161	220	231	237	374	201	144	286	283	274	480	606
193.413	0	519	385	461	161	222	233	238	377	202	146	287	288	276	479	603
193.536	0	520	387	465	164	222	235	239	378	204	146	288	289	276	482	608
193.659	0	519	387	467	163	224	238	239	377	204	147	287	287	277	482	608
193.782	0	514	384	459	161	221	234	238	376	202	144	286	284	274	481	608
193.905	0	517	383	459	161	220	232	237	375	201	143	286	288	274	479	604
194.028	0	524	383	460	161	220	233	238	375	202	144	286	287	274	479	607
194.15	0	517	385	462	162	220	233	238	376	203	146	287	287	276	481	606
194.273	0	519	387	462	163	222	235	241	379	204	147	288	285	277	483	612
194.396	0	524	389	468	164	224	238	242	381	205	148	289	289	277	481	610
194.519	0	516	384	463	162	221	235	240	377	204	144	287	288	276	479	610
194.642	0	514	382	458	161	219	232	238	375	202	144	286	285	275	481	608
194.765	0	515	382	458	161	219	232	238	376	202	144	287	284	275	480	608
194.888	0	520	383	460	161	219	233	239	377	203	146	287	289	276	479	613
195.011	0	519	385	463	163	221	235	241	377	205	146	289	289	277	480	610
195.133	0	524	388	466	164	221	236	242	379	204	148	290	286	279	485	609
195.256	0	519	387	465	162	224	238	241	381	204	147	288	287	277	482	609
195.379	0	519	383	460	161	219	234	241	377	202	144	286	288	275	481	609
195.502	0	514	382	460	161	221	233	239	375	203	144	288	290	275	479	612
195.625	0	513	383	460	161	219	232	239	376	203	145	287	285	275	481	607
195.748	0	517	384	463	162	220	234	241	379	203	147	288	287	276	481	607
195.871	0	525	386	464	164	222	236	241	380	205	148	289	290	278	483	613
195.994	0	521	387	469	164	225	239	242	379	205	148	290	290	278	483	615
196.116	0	512	385	463	161	221	235	240	378	202	145	288	284	276	482	606
196.239	0	518	383	461	161	220	233	240	378	202	145	287	287	276	479	600
196.362	0	522	383	463	162	219	234	240	378	203	146	287	288	275	481	609
196.485	0	517	385	463	163	221	234	240	377	204	147	288	290	276	480	612
196.608	0	517	387	465	163	221	237	242	380	204	147	289	285	277	483	609
196.731	0	525	388	469	163	223	239	244	382	206	148	291	288	278	482	606
196.854	0	522	383	463	162	221	235	241	378	203	145	288	289	276	481	611
196.977	0	514	384	461	161	220	234	240	376	202	144	287	290	275	480	615
197.1	0	513	384	461	162	219	234	241	375	203	145	288	286	276	482	614
197.222	0	516	385	464	162	220	234	241	380	204	146	288	289	277	479	605
197.345	0	526	387	466	165	222	236	242	380	205	148	290	289	278	483	613
197.468	0	521	389	469	164	223	239	243	379	206	149	290	288	279	484	613
197.591	0	513	386	464	162	221	236	241	378	204	146	290	285	274	481	614
197.714	0	517	383	461	160	219	233	240	378	203	145	288	289	275	479	605
197.837	0	523	383	462	162	220	234	239	376	203	144	287	289	275	481	612
197.96	0	517	384	462	162	219	233	240	376	203	145	287	290	276	481	610
198.083	0	514	386	463	163	220	235	241	378	204	147	289	286	277	483	614
198.205	0	522	387	467	164	222	238	243	381	205	148	291	291	279	482	611
198.328	0	517	385	466	162	223	238	240	378	204	145	288	290	276	482	612
198.451	0	512	382	461	161	218	232	239	375	202	144	287	288	274	480	612
198.574	0	512	383	460	161	219	233	239	377	202	145	287	286	274	480	613
198.697	0	518	383	463	162	219	233	239	378	204	145	288	290	275	478	609
198.82	0	523	386	464	163	220	235	239	378	205	146	288	290	277	480	612
198.943	0	517	387	466	163	222	236	242	379	205	147	290	289	277	483	611
199.066	0	510	384	464	162	222	238	239	378	203	145	287	286	275	481	610
199.188	0	513	382	461	161	219	232	239	377	203	144	286	290	274	477	609
199.311	0	513	383	462	161	219	234	239	375	202	144	288	290	274	478	608
199.434	0	514	384	461	162	220	234	238	374	203	145	288	287	275	479	607
199.557	0	517	387	463	162	221	235	239	378	204	146	288	286	276	481	608
199.68	0	520	387	468	163	223	238	240	380	204	147	289	289	276	481	612
199.803	0	513	383	461	160	220	233	237	376	202	142	287	289	274	477	609
199.926	0	516	382	460	160	219	231	237	374	203	143	286	285	273	479	607
200.049	0	510	383	459	160	219	231	238	375	203	144	287	287	274	478	605
200.172	0	518	383	462	161	220	233	239	376	204	145	288	289	275	480	610
200.294	0	516	386	464	163	220	235	240	377	204	146	288	290	276	480	613
200.417	0	510	386	465	161	223	238	240	377	204	145	288	285	276	480	606
200.54	0	508	382	457	159	219	232	237	375	202	143	286	287	272	476	600
200.663	0	517	380	459	159	218	230	235	373	201	143	286	287	273	477	608
200.786	0	509	381	459	161	219	231	236	373	202	143	286	290	274	476	609
200.909	0	508	383	460	161	219	231	237	374	203	144	286	284	274	478	604
201.032	0	518	384	461	161	220	234	238	378	203	145	288	286	275	477	601
201.155	0	520	385	463	161	223	237	239	378	204	145	286	287	275	478	607
201.277	0	507	381	457	159	218	231	236	372	202	142	286	288	272	475	608
201.4	0	506	380	456	160	218	229	235	372	202	142	285	284	273	476	606
201.523	0	511	380	458	160	218	230	237	373	201	143	285	287	271	474	599
201.646	0	515	381	460	160	219	232	236	374	203	143	286	287	273	477	605
201.769	0	512	383	463	162	220	234	238	375	204	144	287	288	274	476	603
201.892	0	507	382	460	160	221	235	237	376	203	143	287	283	274	476	605
202.015	0	509	379	457	160	217	231	237	374	202	141	285	287	271	473	595
202.138	0	513	379	457	160	218	231	235	373	202	142	285	287	272	475	602
202.26	0	508	379	457	160	217	230	235	372	201	143	284	286	272	475	599
202.383	0	506	382	458	161	218	232	238	375	203	143	285	283	273	477	602
202.506	0	513	383	462	161	222	235	240	378	203	145	286	288	274	474	600
202.629	0	508	380	459	159	219	233	237	373	202	141	284	287	272	475	600
202.752	0	504	378	455	159	217	230	235	371	200	142	284	285	271	475	597
202.875	0	505	379	454	159	217	230	235	372	201	142	284	283	272	475	602
202.998	0	511	379	457	159	217	231	238	375	201	143	284	287	273	473	597
203.121	0	510	382	459	162	219	233	238	375	203	144	286	287	274	474	600
203.244	0	509	383	463	161	221	236	239	375	203	145	286	286	273	476	597
203.366	0	504	379	456	158	218	232	237	373	202	141	284	282	271	474	599
203.489	0	506	377	455	158	216	229	237	373	201	141	283	287	271	471	598
203.612	0	502	378	455	159	216	229	235	371	201	141	284	286	270	473	594
203.735	0	511	379	456	161	217	231	236	371	202	141	284	282	272	474	594
203.858	0	507	382	458	161	219	232	236	375	202	144	285	285	273	474	595
203.981	0	514	383	463	161	222	235	239	377	204	145	286	286	273	477	599
204.104	0	504	379	459	161	219	232	235	371	201	142	284	286	271	472	594
204.227	0	502	377	454	159	216	229	234	370	200	142	283	283	271	474	593
204.349	0	504	378	454	160	218	230	236	372	200	141	283	285	270	472	593
204.472	0	511	380	457	160	218	230	237	374	201	143	284	286	271	475	597
204.595	0	509	382	458	161	219	233	237	373	203	143	285	287	272	475	600
204.718	0	507	384	461	162	221	236	239	375	203	145	285	283	273	478	596
204.841	0	506	380	455	159	219	232	235	375	202	142	283	285	271	473	592
204.964	0	514	379	456	160	218	230	236	372	201	142	284	286	270	474	598
205.087	0	508	381	456	160	218	231	235	371	202	142	283	287	272	474	601
205.21	0	507	383	457	160	219	231	236	373	203	144	285	282	272	476	597
205.332	0	510	384	460	162	220	233	238	377	203	145	286	285	273	475	596
205.455	0	519	385	462	161	222	237	239	376	203	144	285	286	272	476	602
205.578	0	508	381	456	161	219	232	236	371	202	141	284	287	271	474	601
205.701	0	507	382	456	161	218	230	237	372	202	143	284	283	271	476	604
205.824	0	509	382	457	161	218	231	237	373	201	143	285	286	272	475	596
205.947	0	519	384	460	162	219	233	239	375	203	144	286	287	273	477	605
206.07	0	516	387	462	163	220	234	239	376	204	145	287	288	275	479	605
206.193	0	510	386	461	162	222	236	239	376	202	144	286	284	274	480	607
206.316	0	513	382	457	161	218	230	237	374	202	142	285	287	272	476	597
206.438	0	518	382	457	161	219	230	238	372	202	142	284	287	272	478	605
206.561	0	511	383	457	161	219	232	237	372	202	143	285	288	272	477	605
206.684	0	511	386	460	161	219	232	238	375	203	145	286	283	273	479	607
206.807	0	519	387	462	163	220	234	241	379	205	146	287	289	274	478	605
206.93	0	516	387	466	162	222	237	239	376	204	145	286	288	274	479	608
207.053	0	510	383	457	161	218	231	237	373	202	141	284	287	271	478	602
207.176	0	507	383	456	161	218	231	238	373	202	142	284	283	271	479	606
207.299	0	514	383	459	161	218	231	237	374	203	143	285	288	273	476	602
207.421	0	521	385	461	162	220	232	239	375	204	145	286	287	274	478	606
207.544	0	514	388	463	164	221	234	240	376	205	145	287	288	276	481	606
207.667	0	513	387	463	163	223	236	240	376	203	144	286	285	274	480	610
207.79	0	515	384	459	162	219	231	238	375	202	143	284	289	272	477	606
207.913	0	519	384	460	162	219	231	238	372	203	143	285	289	272	478	608
208.036	0	514	385	459	162	220	231	237	373	203	143	286	287	273	479	606
208.159	0	515	386	461	163	220	232	239	377	204	145	286	284	275	480	607
208.282	0	522	389	464	163	223	234	241	379	205	146	288	290	275	480	612
208.404	0	515	387	465	163	222	237	240	376	203	143	287	289	274	479	610
208.527	0	518	384	458	161	219	231	238	372	203	143	285	285	273	479	607
208.65	0	514	386	457	161	219	231	238	375	203	142	286	287	274	477	608
208.773	0	519	386	460	162	220	232	239	377	203	145	286	290	274	477	613
208.896	0	519	389	463	163	220	234	240	375	205	146	288	289	275	480	612
209.019	0	524	391	464	164	222	235	243	378	205	147	288	286	277	482	610
209.142	0	515	387	462	162	222	236	241	377	204	145	287	287	275	478	609
209.265	0	518	385	459	161	219	231	239	375	203	143	286	288	274	480	613
209.388	0	515	385	461	162	220	231	238	374	203	143	286	288	273	478	611
209.51	0	513	387	459	163	219	232	238	374	203	144	287	284	274	480	610
209.633	0	516	388	461	163	220	233	241	377	204	147	288	287	276	479	610
209.756	0	524	390	465	164	222	235	242	379	205	147	289	289	276	482	616
209.879	0	515	388	465	163	222	236	239	377	203	144	287	289	275	478	615
210.002	0	512	385	458	161	219	231	237	373	202	143	286	284	273	480	610
210.125	0	514	385	458	161	221	231	238	375	202	144	286	286	273	478	605
210.248	0	521	387	460	162	220	232	240	376	204	145	287	288	274	480	613
210.371	0	516	389	463	164	221	234	240	376	205	146	288	289	275	479	616
210.493	0	514	390	464	164	223	236	241	378	206	147	289	285	276	483	611
210.616	0	516	387	462	162	222	236	241	378	204	145	286	287	274	478	603
210.739	0	521	385	460	161	220	232	239	376	203	143	287	289	274	479	611
210.862	0	514	387	460	162	220	232	238	375	203	145	288	289	273	478	614
210.985	0	513	388	460	162	220	232	239	375	204	146	287	284	275	481	610
211.108	0	522	389	463	164	221	234	243	379	205	146	288	287	277	479	609
211.231	0	527	391	467	164	224	237	242	380	206	147	289	288	276	481	616
211.354	0	515	388	461	161	221	234	240	376	203	143	286	289	274	477	617
211.476	0	512	388	459	162	218	231	238	375	203	144	287	284	274	480	616
211.599	0	514	387	459	162	220	233	239	376	203	143	287	287	273	477	608
211.722	0	525	388	461	163	220	232	239	376	204	145	287	289	274	480	614
211.845	0	521	391	464	164	222	234	240	377	205	146	289	289	276	480	615
211.968	0	517	393	466	164	224	237	242	380	205	148	290	286	277	482	617
212.091	0	518	387	461	161	220	234	241	378	203	144	287	287	273	477	607
212.214	0	521	385	460	161	220	231	238	376	203	143	287	288	273	479	612
212.337	0	515	387	460	162	220	231	237	374	204	143	287	288	272	479	610
212.46	0	513	389	461	163	220	232	239	376	203	144	288	284	274	481	613
212.582	0	521	389	462	162	221	235	241	379	205	147	289	289	275	479	608
212.705	0	521	392	467	163	223	237	242	380	206	146	290	290	276	482	614
212.828	0	515	388	463	162	221	234	239	376	203	143	286	288	274	479	611
212.951	0	512	386	458	161	220	231	238	376	203	143	287	285	272	480	614
213.074	0	519	386	461	161	220	232	239	377	203	144	287	289	274	477	610
213.197	0	521	387	462	163	220	232	239	377	204	145	288	289	274	480	612
213.32	0	519	390	464	163	222	235	241	377	206	146	288	288	276	480	609
213.443	0	519	391	466	164	224	237	242	380	205	147	289	285	276	482	615
213.565	0	518	387	461	161	221	234	240	379	204	144	287	290	273	478	608
213.688	0	523	386	461	162	219	232	239	377	204	144	287	289	273	479	612
213.811	0	516	387	460	162	220	232	238	375	204	143	288	287	274	480	609
213.934	0	518	389	460	163	220	233	240	377	205	145	288	286	275	480	615
214.057	0	524	390	465	163	222	235	242	380	206	146	290	290	276	479	616
214.18	0	519	389	466	163	223	238	241	378	205	146	289	290	276	480	614
214.303	0	513	386	459	162	220	231	238	376	203	143	288	286	274	479	610
214.426	0	514	387	459	163	220	232	239	376	204	144	287	287	273	478	614
214.548	0	517	386	461	161	221	233	239	377	205	145	288	289	273	479	611
214.671	0	519	391	463	163	221	233	239	377	205	146	289	289	275	480	609
214.794	0	526	392	465	163	222	234	241	377	206	148	290	286	276	482	610
214.917	0	519	392	464	163	224	238	241	380	204	147	289	288	274	479	609
215.04	0	520	387	460	160	220	232	239	376	203	144	288	290	272	477	610
215.163	0	518	386	458	161	220	231	237	374	203	143	287	289	272	478	609
215.286	0	522	387	458	162	220	231	237	373	203	144	288	284	272	479	607
215.409	0	517	389	459	163	221	232	238	376	203	144	289	286	274	477	606
215.532	0	525	390	463	162	220	234	239	378	205	146	289	289	275	481	610
215.654	0	522	392	466	163	223	238	240	378	206	147	290	289	276	480	612
215.777	0	514	388	459	160	220	234	237	374	203	143	287	284	273	479	605
215.9	0	513	385	456	160	219	230	237	374	202	143	287	286	272	476	601
216.023	0	521	386	458	160	219	230	237	374	202	143	286	287	272	478	608
216.146	0	516	387	459	161	220	231	236	373	204	143	288	288	273	476	610
216.269	0	515	389	460	162	221	232	237	374	204	144	288	284	273	479	605
216.392	0	524	390	462	163	221	234	240	378	204	146	289	287	274	478	601
216.515	0	524	386	462	161	222	235	238	375	204	144	288	287	273	478	607
216.637	0	513	385	456	160	219	230	235	372	203	143	287	288	272	475	608
216.76	0	511	385	457	161	219	229	236	372	203	143	287	283	272	478	607
216.883	0	513	385	458	161	218	231	236	374	202	144	288	286	273	476	600
217.006	0	521	387	459	161	221	233	238	375	204	145	288	286	273	478	605
217.129	0	520	394	460	163	221	233	236	376	205	146	290	288	275	478	607
217.252	0	518	394	463	162	223	236	236	376	203	144	290	284	274	479	607
217.375	0	520	388	456	160	219	230	235	373	203	144	287	286	271	475	597
217.498	0	522	386	457	161	219	229	235	372	203	143	287	286	272	477	605
217.62	0	517	387	456	162	219	230	235	371	203	143	287	289	272	475	605
217.743	11	514	389	458	163	220	232	237	373	204	143	289	282	274	479	606
217.866	0	522	391	459	163	222	234	238	376	204	146	290	286	275	477	600
217.989	0	529	391	464	162	224	236	239	378	205	148	290	287	276	480	609
218.112	0	516	387	457	161	220	232	236	373	203	143	287	285	273	477	604
218.235	0	511	385	453	161	219	229	236	371	202	142	287	282	272	478	606
218.358	0	518	386	455	161	219	229	236	373	202	143	287	286	271	476	602
218.481	0	519	387	457	162	219	230	237	373	203	144	288	286	273	478	606
218.604	0	517	388	459	163	220	232	237	374	204	146	288	286	273	480	605
218.726	0	519	390	460	163	221	234	240	377	205	147	289	284	276	481	609
218.849	0	519	388	462	162	223	237	238	377	204	145	289	288	274	478	605
218.972	0	521	384	457	161	219	230	237	373	202	143	286	287	272	477	605
219.095	0	513	384	455	162	218	230	236	372	203	143	287	284	273	479	604
219.218	0	512	384	457	161	219	230	238	374	203	144	287	284	272	479	607
219.341	0	514	385	460	163	220	233	238	376	204	145	288	289	273	477	604
219.464	0	518	388	462	162	222	234	239	376	205	147	289	288	276	480	605
219.587	0	520	391	465	163	224	236	240	377	206	146	290	284	276	481	606
219.709	0	516	386	458	162	220	233	239	375	204	144	289	286	272	478	604
219.832	0	519	386	457	161	220	232	238	375	203	144	287	288	272	478	610
219.955	0	517	386	458	161	220	231	238	374	203	144	288	287	273	478	607
220.078	0	522	388	459	163	220	232	238	374	203	145	288	284	274	480	605
220.201	0	520	390	461	163	221	234	240	377	205	147	289	286	275	480	605
220.324	0	528	392	464	164	223	235	241	380	206	149	291	287	277	484	611
220.447	0	521	392	465	163	225	239	240	377	205	146	289	288	275	480	612
220.57	0	514	387	455	162	220	232	238	375	203	144	288	283	273	480	607
220.692	0	518	386	457	162	219	231	238	374	203	145	288	286	273	479	604
220.815	0	525	387	458	162	220	231	238	376	203	144	288	287	273	480	611
220.938	0	521	389	460	163	220	234	239	376	206	146	290	287	275	480	613
221.061	0	518	391	462	164	222	236	243	378	205	148	290	285	276	484	609
221.184	0	527	392	466	164	225	237	244	381	206	148	292	286	277	482	605
221.307	0	525	387	461	162	222	235	240	378	204	145	289	287	274	480	611
221.43	0	517	387	458	161	220	232	238	374	203	143	289	288	273	479	613
221.553	0	517	388	458	163	220	232	238	376	203	144	288	284	273	481	613
221.676	0	519	389	459	162	221	233	238	377	204	146	289	287	274	478	605
221.798	0	532	392	462	164	222	234	240	378	206	147	292	288	275	481	613
221.921	0	527	395	465	164	225	236	241	378	207	148	293	291	278	480	612
222.044	0	519	392	464	163	224	237	239	379	204	147	291	285	276	482	614
222.167	0	522	389	460	161	220	232	238	377	204	145	289	287	274	479	605
222.29	0	529	389	462	163	222	233	238	376	205	145	290	288	274	482	612
222.413	0	521	390	461	163	222	233	238	376	205	146	290	288	274	481	612
222.536	0	521	393	463	165	222	235	240	378	206	147	291	285	277	483	615
222.659	0	529	394	466	165	224	237	243	381	206	149	293	289	278	482	611
222.781	0	527	393	468	164	226	240	242	381	206	148	293	288	275	483	615
222.904	0	520	390	461	162	221	233	239	376	204	144	290	286	275	481	609
223.027	0	521	390	459	162	222	233	240	378	203	145	290	286	275	482	616
223.15	0	525	391	461	163	222	234	241	379	205	146	290	289	275	480	612
223.273	0	536	394	463	164	223	234	241	378	205	148	292	289	277	481	615
223.396	0	532	398	464	166	224	236	242	379	207	149	294	287	278	485	613
223.519	0	529	396	466	165	226	239	242	382	206	149	293	285	277	484	618
223.642	0	527	391	461	162	222	234	240	379	205	146	291	288	274	479	615
223.764	0	524	390	460	162	220	233	240	376	203	146	290	289	275	480	614
223.887	0	529	391	460	163	221	233	240	376	204	145	290	285	274	481	612
224.01	0	525	392	460	164	221	233	241	379	204	147	291	287	276	479	611
224.133	0	530	394	464	165	222	235	242	381	206	149	292	287	277	482	616
224.256	0	525	393	468	164	225	238	243	381	206	149	292	289	277	481	611
224.379	0	525	389	461	162	222	235	240	377	204	146	291	285	272	481	607
224.502	0	519	389	457	162	220	232	239	377	204	145	290	286	273	478	606
224.625	0	526	389	460	162	221	233	239	377	205	145	289	287	274	480	611
224.748	0	523	391	462	164	221	233	240	377	204	146	291	288	275	479	612
224.87	0	521	393	463	164	223	234	241	380	205	147	291	285	276	482	608
224.993	0	525	393	466	164	225	237	242	381	206	149	292	287	276	480	605
225.116	0	527	389	461	163	222	235	240	379	204	147	290	287	273	479	610
225.239	0	520	389	459	162	220	232	239	376	204	145	289	288	273	477	611
225.362	0	519	390	459	163	222	232	240	376	203	145	290	283	273	480	605
225.485	0	526	390	460	163	222	234	240	378	203	148	290	286	275	477	602
225.608	0	532	392	464	164	222	234	241	380	205	148	292	287	276	480	610
225.731	0	524	394	466	163	225	238	242	379	206	148	291	289	277	479	612
225.853	0	517	390	459	162	221	233	239	377	203	146	290	282	273	479	609
225.976	0	519	389	459	162	221	232	240	377	203	144	289	286	273	476	601
226.099	0	529	389	458	163	220	233	239	376	204	145	289	287	273	478	608
226.222	0	523	391	460	163	221	232	240	377	204	147	289	287	275	478	608
226.345	0	522	394	462	164	222	234	242	379	204	148	290	283	276	480	610
226.468	0	525	393	466	163	224	238	242	381	204	148	291	287	276	479	601
226.591	0	522	389	461	161	221	233	240	378	204	146	289	286	271	478	603
226.714	0	519	388	458	162	220	231	239	375	203	144	288	286	273	477	603
226.836	0	517	389	459	162	220	231	237	376	202	145	288	281	272	478	606
226.959	0	525	390	460	163	221	231	239	377	203	146	288	286	273	475	601
227.082	0	525	393	463	163	222	234	241	379	204	148	290	287	275	479	606
227.205	0	524	393	466	165	223	237	241	380	206	149	290	286	276	480	606
227.328	0	517	389	460	162	222	235	240	378	202	146	289	282	273	478	606
227.451	0	522	388	457	162	220	231	239	377	202	145	287	287	272	475	602
227.574	0	526	388	459	162	220	232	239	375	202	144	288	287	272	477	604
227.697	0	519	388	459	162	220	231	238	375	203	144	288	284	274	477	601
227.82	0	522	391	461	163	222	232	239	378	204	146	289	283	275	478	608
227.942	0	528	392	464	164	222	235	242	380	204	148	291	288	276	477	608
228.065	0	522	391	465	163	224	237	241	378	204	147	288	288	275	477	605
228.188	0	518	388	458	162	220	231	237	375	202	143	286	284	273	477	602
228.311	0	520	388	458	162	220	231	239	377	202	145	288	284	273	477	602
228.434	0	524	388	460	162	220	231	239	377	204	146	288	288	274	475	607
228.557	0	523	390	462	164	221	233	239	377	203	147	289	287	275	478	605
228.68	0	529	392	464	164	222	234	241	379	204	148	289	283	276	481	605
228.803	0	522	391	464	163	223	237	241	381	203	147	290	285	274	478	604
228.925	0	523	388	459	162	221	232	240	377	202	145	288	286	273	478	606
229.048	0	519	388	459	162	221	231	238	375	202	145	287	287	273	478	608
229.171	0	517	388	459	163	221	232	239	375	203	146	288	283	273	480	603
229.294	0	522	390	462	163	221	233	242	378	204	147	289	286	275	479	604
229.417	0	530	392	464	164	223	235	242	380	205	148	289	288	275	481	609
229.54	0	525	394	468	163	225	238	243	380	205	148	290	288	277	480	613
229.663	0	517	390	461	161	221	234	241	378	202	145	287	283	274	481	606
229.786	0	524	388	458	161	219	231	238	378	202	145	287	285	273	478	602
229.908	0	527	387	459	161	220	232	239	376	202	144	287	287	273	480	609
230.031	0	521	390	461	164	221	232	240	376	203	146	288	288	274	479	612
230.154	0	522	391	463	164	221	234	241	379	205	146	289	283	276	482	608
230.277	0	524	394	465	164	222	236	243	382	205	149	290	286	277	481	606
230.4	0	532	392	467	163	224	239	242	381	204	149	290	287	274	481	613
230.523	0	520	389	460	161	220	233	239	376	203	145	287	286	273	481	612
230.646	0	517	389	460	162	220	231	238	377	203	145	287	282	272	480	613
230.769	0	523	389	461	163	220	232	239	379	203	145	288	287	274	478	604
230.892	0	533	391	463	163	221	234	240	379	204	147	289	287	275	482	612
231.014	0	528	395	464	163	223	235	240	379	205	147	291	287	277	483	613
231.137	0	525	396	467	165	225	238	242	382	204	149	290	283	277	485	616
231.26	0	525	392	463	163	222	236	240	380	204	145	287	288	274	480	610
231.383	0	525	390	461	162	221	233	238	378	204	145	288	286	274	481	614
231.506	0	523	392	460	162	221	234	238	376	203	145	288	285	274	482	611
231.629	0	524	394	461	163	222	234	239	378	203	147	289	284	275	482	617
231.752	0	531	395	464	164	223	235	241	381	204	149	290	288	277	481	615
231.875	0	537	398	468	164	225	238	241	382	207	149	292	287	280	483	618
231.997	0	526	395	467	164	227	238	241	381	203	147	290	285	277	482	615
232.12	0	524	392	461	162	222	233	238	379	203	145	287	282	274	481	615
232.243	0	527	392	462	163	222	234	239	378	203	146	288	289	276	480	620
232.366	0	525	392	463	162	222	233	238	378	204	147	289	289	274	481	618
232.489	0	532	395	465	165	222	234	241	380	204	147	290	283	277	484	618
232.612	0	530	397	467	165	225	236	242	383	205	149	291	287	278	483	619
232.735	0	531	398	471	164	227	240	244	385	206	150	292	287	278	487	622
232.858	0	518	392	465	162	223	237	239	380	204	145	288	288	275	482	614
232.98	0	523	395	461	163	221	233	238	378	203	145	287	283	275	484	616
233.103	0	528	396	461	163	223	232	238	378	203	146	289	286	275	481	617
233.226	0	533	396	463	164	222	233	239	379	204	146	290	287	275	483	622
233.349	0	530	399	465	165	224	236	239	380	205	148	291	288	278	482	624
233.472	0	531	401	467	165	225	237	242	382	206	151	292	284	281	486	621
233.595	0	534	398	468	165	226	240	241	384	205	149	291	287	278	482	617
233.718	0	532	392	462	163	222	234	239	380	204	144	288	286	276	482	624
233.841	0	526	393	461	163	222	234	239	378	204	145	289	288	275	481	626
233.964	0	523	393	461	164	222	234	239	380	205	147	289	285	275	483	624
234.086	0	532	394	464	164	223	234	241	382	205	149	291	287	278	482	617
234.209	0	537	396	467	165	223	237	243	384	206	149	292	288	279	485	626
234.332	0	532	398	471	165	226	241	243	384	207	150	292	290	280	483	626
234.455	0	523	393	464	163	223	236	242	382	204	147	290	284	275	484	626
234.578	0	528	392	463	163	221	234	241	382	204	147	289	288	277	482	617
234.701	0	534	391	465	164	222	235	241	381	204	147	289	288	276	484	624
234.824	0	526	394	465	164	222	235	242	381	205	148	290	288	278	484	624
234.947	0	526	396	466	166	224	237	244	384	205	150	292	284	279	486	628
235.069	0	535	397	469	166	225	239	245	387	206	151	293	290	282	485	625
235.192	0	535	394	471	164	226	241	244	384	205	149	291	288	278	484	626
235.315	0	523	390	462	162	221	234	241	381	203	145	289	287	276	484	621
235.438	0	524	391	462	163	221	235	241	381	204	147	289	283	277	485	626
235.561	0	527	390	464	163	222	234	241	382	204	148	289	288	277	482	626
235.684	0	527	392	466	164	223	237	242	382	206	149	291	289	278	484	625
235.807	0	528	395	468	165	225	238	244	384	206	150	292	286	280	486	623
235.93	0	527	394	469	165	225	240	245	387	205	150	292	285	280	487	623
236.052	0	524	389	464	162	223	236	241	383	204	146	289	289	276	482	624
236.175	0	522	387	464	162	221	235	240	381	204	145	289	288	276	482	621
236.298	0	524	387	462	162	221	234	240	379	204	146	288	284	275	483	617
236.421	0	521	388	463	162	222	235	240	383	204	148	289	286	276	482	617
236.544	0	530	390	466	165	224	237	241	384	205	149	291	288	278	485	622
236.667	0	527	392	468	164	225	238	242	383	207	151	292	288	279	484	624
236.79	0	519	388	466	163	224	239	240	382	203	147	288	283	276	484	617
236.913	0	517	384	460	162	220	234	239	382	203	145	287	285	275	481	613
237.036	0	525	383	462	162	221	235	239	381	203	146	289	286	276	482	620
237.158	0	518	384	463	162	221	234	240	380	204	147	288	288	275	480	621
237.281	0	517	386	464	163	221	235	241	382	205	149	289	283	277	484	616
237.404	0	526	386	465	164	223	237	244	386	205	150	291	287	279	482	614
237.527	0	524	385	468	162	224	240	243	384	205	149	289	287	275	481	618
237.65	0	512	380	460	161	220	234	241	381	203	144	286	288	273	479	620
237.773	0	510	380	460	161	219	233	241	380	203	146	287	283	274	480	618
237.896	0	517	380	460	161	218	234	242	382	202	146	287	286	274	478	609
238.019	0	521	381	463	161	220	236	242	382	204	148	288	287	276	482	616
238.141	0	518	383	465	162	220	237	243	383	204	149	289	287	277	482	615
238.264	0	512	385	466	162	222	240	244	385	204	148	288	283	277	483	617
238.387	0	511	377	459	159	218	235	242	382	202	145	286	286	274	478	605
238.51	0	511	376	459	160	218	233	240	379	202	144	285	286	273	479	612
238.633	0	508	376	458	160	218	233	239	378	201	145	286	285	273	479	606
238.756	0	507	378	460	161	219	234	240	380	202	146	287	282	275	480	611
238.879	0	515	380	462	161	220	235	241	382	204	147	287	286	275	478	608
239.002	0	521	381	466	161	223	238	242	383	204	148	288	286	277	479	609
239.124	0	504	375	460	159	220	235	238	380	202	144	285	283	274	478	602
239.247	0	506	375	456	159	218	233	236	379	202	144	285	280	272	477	606
239.37	0	509	373	458	158	217	232	236	379	202	144	285	286	272	475	607
239.493	0	508	375	458	159	218	232	237	378	203	146	286	284	275	477	604
239.616	0	508	376	460	160	220	234	237	378	203	147	286	281	274	479	602
239.739	0	510	378	463	160	221	237	239	382	203	148	288	282	276	478	601
239.862	0	510	374	458	158	218	235	236	379	202	144	285	282	272	477	603
239.985	0	506	372	456	157	218	231	235	376	201	143	284	282	272	474	600
240.108	0	507	372	455	158	217	231	235	376	200	144	284	278	272	476	599
240.23	0	503	372	455	159	218	231	237	378	201	144	285	281	273	475	598
240.353	0	511	374	459	160	219	234	238	380	202	148	286	282	274	478	604
240.476	0	509	376	461	161	221	235	238	380	204	147	287	284	276	477	604
240.599	0	501	373	459	157	221	236	236	378	201	145	285	278	273	477	598
240.722	0	502	370	453	157	216	230	234	376	200	143	283	280	272	473	592
240.845	0	509	369	452	158	216	230	234	375	200	143	283	282	271	474	600
240.968	0	502	370	453	158	216	230	233	374	201	143	284	282	270	473	600
241.091	0	502	371	454	158	216	231	235	376	201	145	282	278	272	476	596
241.213	0	504	373	456	159	218	233	236	379	202	147	285	281	274	475	594
241.336	0	512	372	459	158	221	236	236	379	202	145	285	282	273	475	599
241.459	0	500	367	452	157	216	231	233	374	200	141	282	281	270	472	601
241.582	0	497	366	448	156	214	229	233	372	199	142	281	278	270	474	599
241.705	0	501	367	451	156	215	229	233	374	200	142	282	280	270	471	590
241.828	0	505	367	452	156	216	230	232	374	201	144	282	281	271	474	593
241.951	0	504	370	454	158	217	232	234	375	201	145	284	281	272	474	596
242.074	0	501	373	456	159	219	234	236	378	201	145	284	278	273	477	598
242.196	0	501	367	452	157	217	233	233	376	199	143	282	281	270	472	590
242.319	0	501	366	451	156	214	229	232	373	200	142	281	280	269	473	597
242.442	0	498	366	451	156	215	229	231	372	200	142	281	280	270	473	592
242.565	0	497	366	450	157	215	230	233	374	200	143	282	277	270	475	598
242.688	0	504	369	453	158	216	230	235	376	202	144	283	282	271	474	595
242.811	0	506	371	456	158	218	233	236	377	203	146	284	282	273	475	599
242.934	0	500	369	455	158	218	235	234	376	200	144	282	280	271	475	596
243.057	0	499	366	448	155	214	229	233	374	199	142	281	277	269	474	599
243.18	0	501	366	449	156	216	230	234	374	199	143	281	282	270	472	599
243.302	0	500	366	451	158	215	230	233	373	201	142	281	280	270	473	598
243.425	0	500	369	453	157	217	232	234	374	201	144	283	279	272	475	598
243.548	0	504	370	455	159	218	232	236	377	201	145	285	278	273	476	598
243.671	0	508	372	458	159	219	237	237	379	202	146	284	283	273	474	602
243.794	0	500	366	451	157	216	232	233	374	199	141	281	281	269	473	599
243.917	0	503	366	448	157	214	229	232	373	199	142	281	277	269	474	597
244.04	0	499	367	449	156	215	229	233	373	200	142	281	279	270	472	596
244.163	0	506	368	452	158	216	231	233	374	200	144	282	281	270	475	599
244.285	0	500	371	454	158	217	233	235	376	202	145	283	281	271	475	599
244.408	0	503	373	456	158	219	234	236	378	202	146	284	278	273	477	597
244.531	0	504	371	456	157	219	237	236	378	200	145	283	280	271	474	597
244.654	0	507	368	449	156	215	231	233	374	199	143	282	280	271	474	601
244.777	0	504	369	450	157	216	230	232	373	200	142	281	281	270	473	602
244.9	0	504	372	449	158	216	230	232	373	200	142	281	277	271	476	599
245.023	0	511	376	451	158	218	231	233	375	201	144	283	280	271	474	596
245.146	0	521	379	456	160	218	233	234	378	202	145	283	281	273	477	604
245.268	0	513	379	460	160	221	237	235	377	203	147	284	283	274	476	608
245.391	0	506	375	453	158	218	233	234	375	200	142	282	278	270	476	600
245.514	0	509	371	451	157	217	231	233	375	200	144	282	281	270	474	594
245.637	0	515	373	453	158	217	232	234	375	202	144	282	281	270	474	602
[truncated: 1,088 more rows]

## Sheet: Short_ch
	SNR :	50	53	38	53	54	46	47	52	48	52	49	43	0	0	0	0	0	0	0	0	0	0	0	0
		D780						D850						D725						D940
Time	Marker	ch16	ch17	ch18	ch19	ch20	ch21	ch16	ch17	ch18	ch19	ch20	ch21	ch16	ch17	ch18	ch19	ch20	ch21	ch16	ch17	ch18	ch19	ch20	ch21
0.24576	0	0	0	0	0	0	0	0	0	0	0	0	0	0	0	0	0	0	0	0	0	0	0	0	0
0.36864	0	80	181	38	124	259	47	74	177	54	115	256	41	1	1	-45	-1	0	-76	-1	-2	13	5	0	61
0.49152	0	78	178	46	123	260	47	74	174	66	114	256	42	1	4	-73	0	-1	-82	-1	-4	26	4	0	76
0.6144	0	78	177	43	122	260	53	73	172	69	114	253	47	2	4	-87	0	-2	-94	-1	-5	37	5	0	69
0.73728	0	78	176	42	122	259	57	72	173	65	115	253	50	2	5	-97	-1	-2	-96	-2	-6	43	5	0	64
0.86016	0	78	176	42	123	263	60	72	172	63	115	250	52	2	5	-103	0	0	-101	-2	-5	43	5	0	60
0.98304	0	78	176	42	122	264	63	72	172	63	114	248	53	3	5	-106	0	0	-103	-2	-6	44	4	0	57
1.10592	0	78	176	44	123	265	63	72	173	63	115	250	55	3	5	-111	0	0	-104	-3	-7	44	4	1	56
1.2288	0	78	176	45	123	265	63	72	172	64	115	251	55	2	5	-111	0	-1	-105	-3	-7	45	5	0	54
1.35168	0	77	175	37	123	264	64	71	171	71	114	249	56	3	5	-103	0	0	-105	-2	-7	53	5	0	51
1.47456	0	77	175	36	123	264	64	72	171	72	114	249	56	3	5	-105	-1	0	-106	-2	-6	53	4	0	50
1.59744	0	78	175	36	123	264	65	70	171	72	113	249	55	2	5	-105	0	-1	-106	-4	-7	53	4	0	51
1.72032	0	78	175	37	123	263	65	72	171	72	114	250	55	1	5	-104	0	0	-106	-3	-7	53	5	0	51
1.8432	0	78	175	36	123	264	64	72	172	72	115	251	56	3	5	-103	-1	-1	-106	-3	-7	53	4	0	52
1.96608	0	78	175	36	122	265	64	72	172	72	114	252	56	3	5	-104	0	0	-107	-3	-7	54	5	0	52
2.08896	0	77	174	35	123	264	65	72	171	72	114	249	54	3	6	-104	-1	0	-107	-3	-7	54	4	0	50
2.21184	0	78	175	35	123	263	65	71	171	71	114	249	55	3	5	-104	0	0	-107	-3	-7	54	5	0	50
2.33472	0	78	175	36	123	264	65	72	170	71	114	249	55	2	5	-104	0	-1	-106	-2	-7	53	4	0	50
2.4576	0	77	175	36	122	264	65	72	171	71	114	250	55	2	5	-104	-1	0	-107	-2	-7	54	4	0	51
2.58048	0	78	175	36	123	264	65	73	172	72	115	250	56	3	5	-104	0	0	-107	-3	-7	54	4	0	52
2.70336	0	78	175	36	123	265	64	72	172	72	114	251	56	2	5	-102	0	0	-106	-3	-7	53	5	0	52
2.82624	0	79	175	35	123	264	65	73	171	71	114	250	56	2	5	-103	-1	-1	-106	-2	-7	54	4	1	50
2.94912	0	78	174	35	122	264	65	71	170	71	114	250	56	3	5	-103	0	0	-107	-3	-7	54	5	1	49
3.072	0	78	174	36	123	265	65	71	172	70	114	251	55	3	5	-105	0	0	-107	-3	-7	54	5	0	50
3.19488	0	78	175	35	123	264	65	72	171	72	114	251	55	3	6	-103	0	-1	-107	-3	-8	53	4	0	50
3.31776	0	78	175	36	123	265	65	71	172	72	114	251	56	3	6	-102	0	0	-106	-2	-6	54	4	0	52
3.44064	0	78	175	36	123	264	64	71	172	72	114	252	55	3	5	-103	0	0	-108	-3	-7	54	4	0	52
3.56352	0	78	174	35	122	263	65	72	171	71	115	251	54	2	5	-104	0	-1	-106	-3	-7	55	4	0	49
3.6864	0	79	175	35	123	263	65	71	171	71	114	249	54	3	5	-103	0	0	-106	-2	-7	54	4	0	49
3.80928	0	78	174	35	123	264	65	72	171	71	114	250	54	2	6	-103	-1	0	-106	-3	-7	54	5	0	50
3.93216	0	78	175	35	123	265	64	72	171	72	114	251	55	3	5	-104	0	0	-107	-2	-7	55	4	0	51
4.05504	0	78	176	36	124	265	65	72	172	72	114	250	56	2	5	-103	-1	-1	-107	-3	-6	54	4	0	51
4.17792	0	78	175	35	122	264	63	71	172	72	115	250	56	3	5	-102	0	0	-106	-3	-8	55	5	1	51
4.3008	0	78	175	35	123	262	64	72	171	71	114	251	55	3	5	-103	0	0	-106	-3	-8	54	5	0	49
4.42368	0	77	175	35	122	264	64	72	170	71	114	249	55	3	5	-104	0	0	-107	-2	-7	54	4	1	49
4.54656	0	77	174	35	123	263	65	72	172	71	114	251	55	2	5	-105	0	0	-107	-4	-7	53	4	0	50
4.66944	0	78	175	35	123	265	64	72	172	72	114	250	56	3	5	-103	0	0	-106	-3	-8	54	4	0	51
4.79232	0	78	175	35	122	264	65	73	171	72	114	251	55	2	5	-103	0	0	-106	-2	-7	54	4	1	52
4.9152	0	78	176	36	122	265	64	71	172	72	115	251	56	3	6	-103	0	0	-107	-3	-7	54	5	0	51
5.03808	0	77	174	36	122	261	65	71	171	71	114	252	55	3	5	-104	-1	0	-107	-3	-7	54	5	0	49
5.16096	0	78	174	35	123	264	64	72	171	71	113	249	55	3	5	-104	0	0	-106	-3	-8	53	4	0	49
5.28384	0	77	175	35	121	263	65	71	171	72	114	251	55	2	6	-103	0	0	-106	-4	-7	54	4	0	49
5.40672	0	78	174	36	123	264	65	71	171	71	114	250	55	3	5	-103	0	0	-107	-3	-7	55	4	0	50
5.5296	0	78	175	35	122	264	65	71	171	72	114	250	56	2	5	-104	0	-1	-107	-3	-8	55	4	0	51
5.65248	0	78	174	36	122	265	64	72	173	72	114	251	56	3	5	-102	0	0	-107	-3	-6	55	4	0	51
5.77536	0	77	174	35	123	262	64	71	171	71	114	251	55	4	5	-103	0	0	-107	-3	-7	53	5	0	48
5.89824	0	78	174	35	122	264	65	71	171	71	114	249	54	2	5	-103	-1	-1	-107	-3	-8	54	4	0	50
6.02112	0	78	174	35	122	264	65	71	172	72	114	251	55	3	5	-104	0	0	-107	-2	-7	54	5	0	49
6.144	0	77	174	36	123	264	65	72	172	72	115	250	56	3	5	-103	0	-1	-107	-3	-6	56	4	0	51
6.26688	0	78	176	35	123	264	65	71	172	72	113	251	56	2	4	-102	0	0	-107	-4	-7	54	4	0	51
6.38976	0	78	175	36	122	265	65	72	172	72	115	251	56	3	6	-103	-1	0	-107	-2	-7	56	4	1	51
6.51264	0	78	173	35	123	263	65	72	171	71	113	252	54	3	6	-104	0	0	-107	-2	-7	54	5	0	49
6.63552	0	78	174	35	122	263	64	72	170	71	114	251	55	2	5	-103	-1	0	-106	-2	-7	54	5	1	49
6.7584	0	78	174	36	122	264	65	71	170	72	114	251	55	3	5	-102	0	0	-107	-3	-6	54	4	1	50
6.88128	0	78	174	35	122	264	65	71	171	72	114	250	56	2	5	-104	-1	-1	-106	-3	-7	54	5	1	51
7.00416	0	78	174	35	123	263	66	72	171	72	114	252	56	2	6	-104	0	0	-107	-3	-7	55	3	1	51
7.12704	0	78	175	35	122	266	65	72	172	73	115	251	56	2	4	-103	0	0	-107	-3	-7	55	4	0	52
7.24992	0	77	174	36	122	263	65	71	170	72	114	251	55	2	5	-102	0	0	-107	-2	-6	55	4	0	50
7.3728	0	77	173	35	122	263	65	72	171	71	114	251	56	3	4	-104	0	-1	-107	-2	-7	54	5	0	49
7.49568	0	78	173	35	122	263	65	71	171	72	114	251	56	3	4	-104	0	0	-108	-3	-7	54	4	0	49
7.61856	0	78	174	35	123	264	65	72	172	72	114	250	56	3	5	-103	0	0	-107	-3	-8	54	4	0	50
7.74144	0	77	174	35	122	265	65	71	172	72	115	251	56	2	5	-102	0	-1	-106	-3	-7	54	5	1	51
7.86432	0	78	174	35	123	265	65	72	172	72	114	251	56	3	4	-103	0	-1	-108	-3	-8	55	5	1	52
7.9872	0	77	174	36	123	263	64	71	172	72	114	253	55	3	6	-103	0	0	-107	-3	-8	55	4	0	50
8.11008	0	78	174	36	122	263	64	72	171	71	114	250	55	3	6	-103	0	0	-107	-3	-7	54	5	1	49
8.23296	0	77	173	35	122	263	64	72	171	71	114	250	55	2	5	-102	0	-1	-107	-3	-7	54	4	0	50
8.35584	0	77	174	35	123	264	65	71	171	72	114	250	57	2	4	-103	-1	-1	-107	-3	-7	54	4	0	50
8.47872	0	78	174	35	122	264	65	72	171	72	113	251	56	3	6	-104	0	-1	-108	-3	-7	56	4	0	51
8.6016	0	77	175	35	122	265	65	72	172	73	113	252	57	2	5	-103	0	0	-107	-3	-7	55	3	1	51
8.72448	0	77	174	36	122	263	64	71	171	71	115	252	56	2	5	-102	0	0	-107	-3	-7	55	5	0	50
8.84736	0	77	174	35	123	262	64	72	170	71	113	251	56	3	5	-104	-1	0	-107	-3	-8	54	4	0	49
8.97024	0	76	174	35	123	262	64	72	170	72	114	252	56	3	5	-104	0	0	-108	-3	-7	55	4	1	49
9.09312	0	78	174	35	123	263	65	71	171	72	114	251	56	3	4	-103	0	0	-107	-2	-7	54	4	0	50
9.216	0	78	174	35	123	265	65	72	171	73	114	251	56	3	5	-103	0	0	-108	-3	-7	55	5	0	51
9.33888	0	77	174	36	122	265	65	71	172	73	113	252	57	3	5	-103	0	0	-108	-3	-8	55	5	0	51
9.46176	0	77	174	35	123	264	63	72	171	72	115	252	56	2	4	-103	-1	0	-108	-2	-7	55	4	0	51
9.58464	0	78	173	34	123	263	64	71	170	72	113	251	55	2	6	-103	-1	0	-107	-2	-7	55	4	0	49
9.70752	0	78	173	35	122	263	64	71	169	71	114	250	56	2	6	-102	0	0	-107	-4	-7	54	5	1	50
9.8304	0	77	173	35	122	263	65	71	170	72	114	250	56	2	5	-103	0	0	-107	-2	-7	54	4	0	49
9.95328	0	77	174	34	122	264	65	71	170	72	115	250	56	2	5	-104	0	0	-107	-3	-8	55	4	1	51
10.0762	0	78	174	35	124	265	65	71	171	73	114	251	56	3	5	-103	0	-1	-107	-3	-7	55	4	2	52
10.199	0	77	175	35	122	264	64	71	171	72	114	252	56	3	5	-101	-1	0	-108	-3	-8	56	5	0	51
10.3219	0	77	173	34	123	260	64	72	170	71	113	253	56	2	5	-103	0	0	-108	-3	-7	54	4	0	48
10.4448	0	78	173	34	122	262	64	71	169	71	114	251	56	2	6	-104	0	1	-107	-3	-7	54	5	0	49
10.5677	0	78	173	35	122	263	64	72	170	72	113	250	56	2	4	-103	0	-1	-107	-3	-6	54	4	1	49
10.6906	0	77	173	35	122	264	65	70	170	72	115	250	56	2	5	-103	-1	0	-107	-2	-7	55	5	1	50
10.8134	0	77	174	34	122	265	65	72	170	72	114	251	56	3	5	-104	-1	0	-107	-2	-7	54	4	1	52
10.9363	0	77	174	35	123	264	64	71	171	73	113	251	56	1	5	-103	0	0	-108	-2	-7	55	4	0	52
11.0592	0	77	173	35	122	262	64	72	170	71	114	251	55	3	5	-102	0	0	-108	-2	-7	54	5	0	49
11.1821	0	77	173	35	122	261	65	70	171	71	114	250	56	3	5	-102	0	-1	-107	-3	-7	54	4	0	49
11.305	0	77	174	35	122	261	65	71	171	72	115	250	55	2	5	-104	-1	0	-107	-3	-8	55	5	0	50
11.4278	0	77	173	35	122	263	65	71	170	71	114	249	56	2	5	-104	0	0	-108	-2	-7	54	4	0	50
11.5507	0	77	173	35	122	264	64	71	171	73	114	250	56	2	5	-103	-1	-1	-108	-4	-8	55	4	0	51
11.6736	0	77	174	35	123	264	64	71	171	73	113	251	56	3	5	-102	-1	0	-107	-3	-7	54	4	0	51
11.7965	0	77	173	35	122	261	64	71	170	71	113	253	55	2	5	-103	-1	0	-108	-2	-8	55	4	0	49
11.9194	0	77	172	35	121	260	64	72	169	70	115	252	56	2	4	-104	0	0	-108	-3	-7	55	5	0	48
12.0422	0	77	172	35	122	262	64	71	170	71	113	249	56	3	5	-104	-1	0	-107	-2	-7	55	5	0	49
12.1651	0	77	173	34	122	263	64	71	170	72	113	249	56	2	4	-103	-1	0	-108	-2	-7	54	5	0	50
12.288	0	78	173	34	122	263	64	71	170	72	114	249	57	3	5	-103	0	-1	-107	-2	-7	55	4	0	51
12.4109	0	77	174	35	122	264	65	71	170	71	113	250	57	2	5	-104	0	0	-108	-3	-7	54	5	0	51
12.5338	0	77	174	36	122	263	64	72	170	72	113	250	56	2	6	-103	0	0	-108	-3	-7	55	5	0	50
12.6566	0	78	173	34	122	261	63	71	169	71	113	250	56	3	5	-103	0	0	-107	-3	-7	53	5	0	48
12.7795	0	77	172	35	122	262	64	71	170	70	113	248	55	3	5	-103	0	0	-108	-3	-7	54	5	1	49
12.9024	0	77	173	35	122	260	65	71	169	71	113	250	55	2	6	-105	0	0	-108	-2	-7	54	4	0	50
13.0253	0	77	173	35	122	263	64	71	169	72	114	249	56	2	5	-104	0	0	-107	-3	-7	54	4	1	50
13.1482	0	77	173	36	123	262	65	70	169	71	113	249	56	3	6	-103	0	0	-107	-3	-7	55	4	1	51
13.271	0	77	174	35	122	263	64	71	169	72	114	250	55	1	5	-103	0	0	-108	-3	-7	56	4	1	52
13.3939	0	77	172	35	122	261	64	72	169	70	112	249	55	2	5	-104	0	0	-107	-3	-7	54	5	0	49
13.5168	0	77	173	35	122	260	64	71	169	70	113	249	56	2	5	-105	0	0	-107	-3	-7	54	4	0	49
13.6397	0	78	173	35	121	262	64	71	169	71	113	247	55	2	5	-103	0	0	-107	-3	-7	53	4	0	49
13.7626	0	77	172	35	121	261	63	71	168	72	112	248	56	3	5	-104	0	0	-107	-3	-7	54	5	0	50
13.8854	0	77	172	35	121	263	65	71	169	72	113	249	56	3	4	-104	0	0	-108	-3	-7	54	4	0	51
14.0083	0	77	173	35	121	263	64	71	170	72	113	249	56	3	5	-102	-1	0	-108	-3	-7	55	5	1	51
14.1312	0	77	173	36	122	260	64	71	170	71	114	251	56	2	5	-103	0	0	-108	-3	-7	55	5	0	50
14.2541	0	76	171	35	122	260	64	71	168	71	113	249	55	2	4	-104	-1	0	-107	-3	-7	53	5	0	49
14.377	0	76	171	34	121	261	64	71	169	71	113	249	55	2	5	-105	0	-1	-108	-2	-7	54	5	1	49
14.4998	0	77	172	34	122	261	64	70	168	71	113	248	56	3	5	-103	-1	0	-108	-3	-8	54	4	0	50
14.6227	0	77	173	35	121	262	64	71	169	71	112	249	57	2	6	-102	-1	-1	-107	-3	-7	54	4	0	50
14.7456	0	77	173	34	122	262	65	71	169	72	114	249	56	2	5	-103	-1	0	-107	-3	-7	55	4	1	51
14.8685	0	77	173	35	122	261	65	71	169	71	113	250	55	3	5	-104	0	0	-108	-3	-6	54	5	0	51
14.9914	0	77	172	35	123	259	63	70	168	70	113	250	54	3	5	-104	0	0	-108	-3	-6	53	4	1	48
15.1142	0	76	172	35	121	258	64	71	168	70	112	250	55	3	5	-103	-1	0	-107	-3	-7	53	4	1	48
15.2371	0	78	172	35	121	261	64	71	168	70	113	248	56	3	5	-104	0	0	-107	-3	-8	54	5	0	49
15.36	0	77	172	35	122	261	64	71	169	71	113	248	55	2	5	-105	0	0	-107	-3	-7	53	4	0	50
15.4829	0	78	173	35	121	262	65	71	169	72	112	248	56	3	5	-104	0	-1	-108	-2	-7	54	4	1	50
15.6058	0	77	173	36	122	262	64	71	169	71	113	249	57	3	5	-103	0	0	-107	-3	-7	55	5	0	51
15.7286	0	77	172	36	121	262	63	71	168	70	113	248	55	3	5	-104	0	0	-108	-3	-8	54	4	0	51
15.8515	0	77	171	35	121	260	64	71	168	70	113	247	55	2	5	-105	-1	0	-107	-2	-7	54	4	0	48
15.9744	0	77	171	36	121	260	64	71	168	70	113	248	56	3	5	-103	0	0	-107	-2	-7	54	4	1	48
16.0973	0	77	173	35	122	261	65	72	168	71	112	248	55	3	5	-103	0	0	-108	-3	-7	54	5	0	49
16.2202	0	76	172	36	122	262	64	72	169	71	113	248	55	2	5	-103	0	0	-108	-3	-7	54	4	0	50
16.343	0	78	173	35	121	262	64	71	169	72	114	248	56	2	5	-104	0	0	-108	-3	-8	55	4	0	51
16.4659	0	77	173	36	122	261	64	71	169	72	113	249	56	2	5	-103	0	0	-108	-3	-6	56	4	0	51
16.5888	0	77	172	35	122	258	64	70	168	70	114	250	55	2	5	-103	0	0	-107	-3	-8	55	5	0	49
16.7117	0	77	172	34	121	260	64	70	168	72	113	248	55	2	5	-103	0	0	-108	-3	-7	54	5	0	49
16.8346	0	77	172	36	122	260	65	71	168	70	112	247	55	2	5	-104	-1	0	-108	-3	-7	55	4	1	49
16.9574	0	77	172	35	122	262	64	71	168	71	113	248	56	2	6	-103	-1	-1	-108	-2	-6	54	5	0	50
17.0803	0	78	173	35	121	262	64	71	169	72	113	248	55	2	5	-103	0	0	-108	-3	-7	55	5	0	51
17.2032	0	77	173	36	121	262	64	71	169	71	113	249	55	2	5	-104	-1	0	-108	-3	-7	54	3	0	51
17.3261	0	77	173	36	122	258	64	71	168	70	112	250	55	2	6	-104	0	0	-108	-3	-8	54	4	0	49
17.449	0	77	172	35	121	258	64	71	168	70	113	250	55	3	5	-103	0	0	-106	-3	-7	53	4	1	48
17.5718	0	76	172	35	121	260	64	70	168	71	112	248	55	2	5	-104	0	0	-106	-3	-8	54	4	0	49
17.6947	0	77	172	35	121	261	64	71	169	71	113	247	56	2	5	-104	0	0	-108	-2	-8	53	3	0	50
17.8176	0	77	173	35	122	261	64	71	169	71	114	247	56	3	5	-105	0	-1	-108	-3	-6	54	3	1	51
17.9405	0	76	173	38	120	263	65	71	170	71	113	249	55	2	5	-104	0	0	-106	-4	-7	54	4	0	51
18.0634	0	77	174	42	121	266	65	71	170	74	113	253	57	2	5	-109	-1	0	-105	-2	-7	48	4	0	47
18.1862	0	78	172	42	122	268	67	71	169	74	113	254	57	1	5	-111	-1	0	-104	-3	-7	47	4	0	46
18.3091	0	77	173	41	121	269	67	71	169	73	114	255	57	2	5	-110	0	0	-104	-3	-7	47	5	1	47
18.432	0	77	172	40	122	272	68	71	170	71	114	258	60	3	5	-109	0	-1	-103	-3	-7	46	4	1	48
18.5549	0	77	176	49	125	281	72	72	174	79	116	265	61	2	6	-110	-1	-1	-99	-3	-8	40	5	0	48
18.6778	0	78	178	37	126	281	71	72	175	69	117	268	62	3	5	-109	0	0	-100	-3	-7	40	5	0	50
18.8006	0	80	179	42	127	278	69	73	176	64	118	265	59	3	5	-102	0	0	-105	-2	-7	43	4	0	53
18.9235	0	79	177	45	127	269	66	71	173	64	118	267	57	3	5	-105	-1	-1	-106	-3	-7	45	5	1	52
19.0464	0	78	175	45	126	265	66	72	172	64	117	266	57	3	5	-108	0	-1	-107	-3	-7	46	4	0	50
19.1693	0	77	174	36	125	265	66	72	171	72	117	265	57	3	5	-102	0	-1	-107	-3	-7	55	5	0	49
19.2922	0	78	175	35	125	266	66	72	171	72	116	262	56	3	5	-102	-1	0	-107	-3	-7	55	4	0	50
19.415	0	79	174	36	125	268	66	72	172	72	116	260	57	3	6	-101	-1	-1	-107	-3	-6	56	4	1	50
19.5379	0	79	176	35	125	268	67	72	173	72	116	259	57	2	5	-101	0	0	-107	-2	-8	55	4	1	50
19.6608	0	78	175	35	126	264	65	73	171	72	117	261	55	3	5	-103	0	0	-107	-3	-7	56	5	1	49
19.7837	0	79	175	35	125	262	65	72	170	71	116	260	56	2	6	-104	0	-2	-107	-3	-6	54	5	1	48
19.9066	0	78	174	35	126	263	65	72	171	71	115	258	56	2	5	-102	0	0	-106	-3	-7	54	4	0	48
20.0294	0	78	175	35	125	263	65	72	171	71	116	256	56	2	5	-103	0	0	-106	-2	-7	54	5	0	49
20.1523	0	79	175	36	124	267	65	72	172	71	116	254	56	3	5	-103	0	0	-108	-3	-7	55	4	0	51
20.2752	0	78	175	35	125	268	65	72	172	72	115	254	57	2	5	-103	-1	-1	-107	-3	-7	55	4	0	51
20.3981	0	79	175	37	124	264	64	72	171	71	115	256	56	3	5	-102	-1	-1	-107	-2	-7	55	5	0	49
20.521	0	79	174	35	125	264	65	72	170	71	115	254	55	2	6	-103	0	0	-107	-3	-7	53	4	0	48
20.6438	0	79	175	35	124	263	64	72	171	71	115	254	55	2	5	-104	0	0	-107	-3	-7	53	4	0	48
20.7667	0	78	174	35	124	265	65	72	171	71	114	251	56	2	5	-105	0	0	-106	-3	-7	53	4	0	48
20.8896	0	79	175	36	124	265	65	73	172	72	115	252	56	4	4	-103	0	0	-106	-3	-7	54	5	1	50
21.0125	0	79	175	36	124	266	65	73	172	71	116	252	57	2	6	-102	0	0	-106	-3	-8	54	5	0	51
21.1354	0	79	175	36	124	264	64	72	170	71	114	251	55	3	6	-104	0	0	-107	-3	-7	55	4	0	49
21.2582	0	79	174	35	124	264	65	72	172	71	115	250	55	3	5	-105	0	0	-106	-4	-7	53	4	1	48
21.3811	0	78	174	35	124	264	64	71	170	71	115	250	55	3	5	-104	0	0	-107	-3	-6	53	4	1	49
21.504	0	78	175	36	124	263	65	73	170	71	116	250	55	2	5	-104	-1	0	-107	-4	-7	54	3	1	49
21.6269	0	78	175	35	124	265	65	73	171	72	114	250	55	3	5	-104	0	0	-107	-3	-8	54	4	0	50
21.7498	0	78	174	36	124	265	65	72	171	72	115	251	55	3	5	-103	0	0	-106	-3	-7	55	4	1	50
21.8726	0	79	174	35	123	257	64	72	170	71	114	253	54	3	5	-103	0	-1	-106	-3	-7	53	4	1	48
21.9955	0	78	174	36	123	262	64	72	169	71	115	249	55	3	5	-103	0	0	-106	-3	-7	54	4	1	48
22.1184	0	78	174	35	123	262	64	71	170	71	114	248	55	3	5	-104	-1	0	-107	-3	-8	54	4	0	49
22.2413	0	77	174	35	124	261	65	71	170	71	115	249	55	2	6	-104	-1	0	-107	-4	-7	54	4	0	50
22.3642	0	78	175	35	124	263	65	72	170	72	114	248	55	2	6	-103	0	0	-107	-3	-7	54	4	1	50
22.487	0	78	173	36	124	262	63	72	171	71	115	248	55	3	5	-103	0	-1	-107	-2	-7	54	4	0	50
22.6099	0	78	173	35	123	260	64	72	168	71	114	247	54	2	5	-105	0	0	-107	-3	-7	54	5	0	48
22.7328	0	78	173	35	124	261	64	72	169	71	114	246	54	3	6	-105	0	0	-106	-3	-7	54	4	0	48
22.8557	0	78	173	35	124	261	64	72	169	71	114	246	55	3	5	-103	0	0	-106	-4	-7	53	4	1	49
22.9786	0	78	173	35	123	261	64	72	170	72	114	246	55	3	5	-103	-1	-1	-106	-3	-7	53	4	0	51
23.1014	0	79	173	35	123	261	65	72	170	72	114	246	54	2	5	-104	-1	-1	-106	-3	-7	54	4	0	51
23.2243	0	79	174	36	123	261	63	72	170	71	114	246	54	4	5	-104	-1	0	-106	-3	-7	54	4	0	49
23.3472	0	78	172	35	123	260	64	71	169	70	113	245	54	2	5	-103	0	0	-106	-3	-7	53	5	0	48
23.4701	0	78	172	37	123	261	62	72	169	70	114	245	54	2	5	-105	0	0	-106	-3	-7	52	3	0	49
23.593	0	78	173	41	123	261	64	71	169	73	113	247	55	2	5	-109	-1	0	-105	-2	-8	50	4	0	48
23.7158	0	78	173	39	123	262	65	71	170	74	115	248	55	2	5	-109	0	0	-105	-3	-8	49	4	1	49
23.8387	0	78	174	39	124	263	64	71	170	71	115	248	56	3	5	-108	0	0	-104	-2	-7	47	4	0	50
23.9616	0	77	173	42	123	263	64	71	168	74	114	247	55	3	5	-109	0	0	-105	-3	-7	46	4	0	47
24.0845	0	77	172	39	123	263	64	71	168	73	115	247	54	2	6	-110	0	0	-104	-3	-7	46	4	1	47
24.2074	0	78	173	36	123	262	64	72	169	69	114	248	54	2	6	-108	0	-1	-105	-3	-7	48	4	1	49
24.3302	0	78	172	43	123	262	64	71	169	62	114	247	56	3	5	-113	0	-1	-104	-2	-7	42	5	1	49
24.4531	0	77	173	39	123	263	65	72	169	67	114	248	56	3	5	-108	-1	0	-106	-4	-7	47	4	0	50
24.576	0	78	173	44	123	264	64	72	170	62	114	249	55	2	5	-113	-1	-1	-106	-2	-7	43	5	0	50
24.6989	0	78	173	36	123	262	65	71	169	71	114	247	55	3	5	-105	0	0	-106	-4	-7	52	4	0	48
24.8218	0	78	173	36	123	262	64	72	168	71	114	247	55	3	5	-104	0	0	-105	-4	-8	52	4	0	48
24.9446	0	78	173	36	123	262	64	71	169	71	114	247	55	3	4	-105	0	0	-106	-2	-7	52	4	0	49
25.0675	0	78	174	35	124	262	64	72	170	72	114	248	55	2	5	-105	-1	0	-106	-3	-7	53	4	0	49
25.1904	0	78	174	36	123	263	65	72	171	72	114	247	55	3	4	-104	0	0	-106	-3	-7	53	4	1	51
25.3133	0	78	174	36	123	264	64	71	171	72	114	249	55	3	5	-103	0	-1	-106	-2	-8	54	5	0	51
25.4362	0	78	174	36	123	261	64	72	170	71	114	247	55	3	5	-104	-1	0	-105	-2	-7	53	5	0	48
25.559	0	79	173	35	123	261	64	72	169	70	114	246	54	3	5	-105	0	0	-106	-3	-7	53	4	0	49
25.6819	0	79	174	35	124	262	65	71	169	71	114	246	54	3	6	-104	0	0	-106	-3	-7	53	5	0	49
25.8048	0	78	173	35	123	261	64	72	169	71	114	246	55	3	5	-103	-1	0	-105	-3	-6	53	4	0	50
25.9277	0	78	175	35	123	262	65	73	170	72	114	247	54	3	5	-103	0	0	-106	-3	-7	54	4	0	51
26.0506	0	78	175	36	122	262	63	72	170	71	114	248	55	3	5	-104	0	0	-106	-3	-6	54	4	0	50
26.1734	0	78	174	36	123	261	64	72	170	70	113	246	54	3	5	-105	-1	0	-106	-3	-8	53	5	0	49
26.2963	0	79	173	35	123	260	64	72	169	71	113	246	54	2	5	-104	0	-1	-105	-2	-7	53	4	1	48
26.4192	0	78	173	35	123	261	64	71	169	71	114	245	54	2	5	-104	-1	0	-106	-2	-6	53	5	0	49
26.5421	0	78	174	35	123	261	64	72	169	71	114	245	54	2	5	-105	0	0	-107	-3	-7	53	4	0	49
26.665	0	79	174	35	123	262	64	72	170	71	114	246	54	2	4	-104	0	0	-104	-2	-7	53	5	0	50
26.7878	0	78	174	35	122	262	65	71	170	72	115	247	55	2	5	-103	0	0	-106	-3	-7	53	4	0	50
26.9107	0	78	173	36	123	261	64	73	169	70	113	246	54	3	5	-104	0	0	-106	-2	-7	54	4	0	48
27.0336	0	78	173	36	122	261	64	72	169	70	113	245	55	2	6	-106	0	-1	-106	-3	-7	53	4	0	49
27.1565	0	78	175	36	122	260	64	72	168	71	114	246	54	2	5	-105	0	0	-106	-3	-7	53	4	0	48
27.2794	0	78	173	35	123	261	64	72	169	71	114	245	55	2	6	-104	0	-1	-106	-3	-7	53	4	1	50
27.4022	0	79	174	35	122	262	65	72	170	72	114	246	55	3	5	-103	0	0	-106	-3	-6	53	5	0	50
27.5251	0	78	174	35	122	262	63	72	169	72	113	246	56	3	5	-105	0	0	-107	-3	-8	54	3	1	50
27.648	0	78	174	35	123	261	64	72	169	70	113	245	54	3	5	-104	0	-1	-106	-3	-7	53	4	0	48
27.7709	0	78	172	35	122	260	63	72	169	70	113	245	55	2	4	-104	0	0	-106	-4	-8	53	4	0	48
27.8938	0	78	173	35	123	260	63	72	167	71	114	246	55	2	6	-104	0	-1	-106	-3	-7	53	3	0	49
28.0166	0	78	173	35	123	261	64	73	170	71	114	246	55	3	6	-103	0	0	-107	-3	-7	54	4	1	50
28.1395	0	78	174	35	123	261	63	72	169	72	113	246	56	2	5	-104	0	-1	-106	-3	-8	54	4	0	50
28.2624	0	78	173	36	123	260	63	71	168	71	113	246	54	3	5	-103	-1	-1	-105	-3	-7	53	5	0	49
28.3853	0	78	173	35	122	259	63	71	168	70	113	245	54	3	6	-104	-1	-1	-106	-4	-7	53	4	0	48
28.5082	0	78	173	36	122	260	64	71	168	70	113	245	54	2	5	-105	0	0	-106	-2	-7	53	4	0	48
28.631	0	78	173	36	123	260	64	71	168	70	113	244	55	3	6	-104	0	-1	-106	-3	-7	53	5	0	49
28.7539	0	78	173	35	122	261	64	71	169	71	113	244	55	3	4	-104	0	0	-106	-3	-8	53	4	0	50
28.8768	0	78	173	36	122	260	64	72	169	70	114	246	55	3	5	-103	0	0	-106	-3	-7	53	5	1	50
28.9997	0	78	172	36	122	257	63	71	168	69	114	246	53	2	5	-105	-1	0	-106	-3	-7	52	4	0	48
29.1226	0	77	172	36	122	259	63	72	167	70	113	244	55	2	5	-105	0	0	-105	-3	-7	52	4	0	48
29.2454	0	78	173	35	122	259	64	71	167	70	113	242	55	2	6	-105	-1	0	-105	-3	-7	52	4	0	48
29.3683	0	77	172	35	122	259	63	72	168	70	112	244	54	2	5	-105	0	-1	-105	-3	-7	52	4	0	49
29.4912	0	78	173	35	123	260	63	72	168	70	113	243	54	2	4	-105	-1	0	-106	-3	-7	53	4	0	50
29.6141	0	78	171	36	122	258	63	71	167	70	113	245	54	3	5	-105	0	0	-105	-3	-7	52	5	1	48
29.737	0	78	171	37	123	257	63	72	168	68	113	243	53	2	4	-104	0	1	-105	-3	-7	53	5	0	48
29.8598	0	78	172	36	122	258	64	71	166	69	113	243	53	3	5	-106	0	0	-105	-3	-6	52	4	1	48
29.9827	0	78	171	36	122	259	63	71	166	70	113	241	54	2	5	-106	0	0	-105	-2	-7	51	4	0	47
30.1056	0	78	171	36	122	258	64	71	167	69	113	243	54	3	5	-105	0	-1	-105	-3	-7	52	4	1	49
30.2285	0	78	171	35	121	259	63	71	166	71	113	242	54	3	5	-104	0	-1	-104	-3	-7	52	4	0	49
30.3514	0	78	172	36	121	257	62	71	166	69	113	243	54	3	4	-105	0	0	-105	-3	-7	52	4	1	49
30.4742	0	78	170	36	122	257	62	72	165	69	113	241	53	2	5	-107	0	0	-104	-3	-8	51	4	0	47
30.5971	0	77	171	36	122	257	63	71	166	69	112	241	53	2	5	-106	0	0	-104	-3	-7	51	5	0	47
30.72	0	78	171	36	122	257	63	71	166	69	112	241	53	3	5	-105	0	0	-104	-2	-7	51	5	0	48
30.8429	0	77	171	35	122	258	63	71	165	70	113	241	54	3	5	-105	0	0	-105	-3	-7	52	5	0	49
30.9658	0	78	172	36	122	258	62	71	167	69	112	242	54	3	5	-106	0	-1	-105	-2	-7	52	5	0	49
31.0886	0	78	171	37	122	257	62	70	166	68	113	240	53	2	6	-105	0	0	-105	-3	-7	51	4	0	48
31.2115	0	78	172	36	121	257	62	71	166	68	113	240	53	3	5	-106	0	-1	-103	-3	-6	51	4	0	48
31.3344	0	77	172	36	122	255	64	70	166	69	113	240	53	3	4	-105	0	-1	-104	-2	-6	52	4	0	48
31.4573	0	77	170	36	121	256	63	70	166	69	113	240	53	3	4	-106	0	-1	-105	-2	-7	51	4	1	48
31.5802	0	78	172	35	121	257	63	71	167	70	112	240	54	3	4	-106	-1	0	-104	-3	-7	53	5	0	49
31.703	0	77	172	36	121	257	63	70	167	70	111	241	53	2	5	-105	0	-1	-104	-3	-7	52	4	1	48
31.8259	0	77	171	36	121	256	63	70	165	69	112	239	53	3	5	-106	0	-1	-104	-2	-6	52	4	1	47
31.9488	0	77	171	36	121	256	63	70	165	69	112	240	53	2	5	-106	-1	0	-105	-3	-7	52	4	0	48
32.0717	0	77	172	35	121	257	62	71	165	69	112	240	53	3	5	-105	0	0	-104	-3	-7	52	4	0	48
32.1946	0	77	171	35	122	257	64	71	166	70	112	240	53	3	5	-105	0	0	-105	-3	-6	51	3	0	48
32.3174	0	76	171	35	121	257	63	71	167	70	113	241	54	2	6	-106	0	-1	-105	-3	-7	52	5	1	49
32.4403	0	78	171	36	121	257	63	71	166	70	113	239	53	3	5	-105	0	0	-105	-3	-7	52	5	0	48
32.5632	0	77	171	36	121	256	63	71	166	69	112	239	52	2	5	-105	0	0	-104	-3	-6	51	4	0	47
32.6861	0	76	171	36	122	257	63	71	166	69	112	240	53	2	5	-105	0	0	-104	-3	-7	51	4	0	47
32.809	0	77	171	36	122	257	63	70	166	69	113	240	54	2	5	-106	-1	-1	-105	-3	-6	51	4	0	49
32.9318	0	77	172	36	122	257	63	71	166	69	112	241	54	3	6	-105	0	-1	-104	-3	-6	52	4	0	49
33.0547	0	77	173	50	120	260	63	70	169	74	112	244	54	3	5	-107	0	0	-103	-3	-6	47	5	0	48
33.1776	0	78	177	53	120	263	66	70	173	82	111	248	55	3	5	-112	0	0	-98	-3	-8	38	5	0	42
33.3005	0	79	176	50	121	264	66	72	172	80	113	248	54	2	6	-113	0	0	-97	-2	-8	38	4	0	45
33.4234	0	78	176	48	123	265	66	71	172	76	113	249	54	3	5	-110	0	0	-97	-3	-7	40	4	0	45
33.5462	0	78	176	45	123	265	65	71	172	74	113	250	56	2	6	-108	0	0	-97	-3	-7	41	3	0	47
33.6691	0	78	177	48	123	265	65	72	172	69	113	250	55	3	6	-111	0	0	-98	-3	-7	38	4	1	48
33.792	0	78	176	42	123	266	65	72	171	72	114	251	55	3	6	-109	0	0	-99	-3	-7	43	4	0	49
33.9149	0	78	176	44	124	265	65	71	170	72	114	250	54	3	5	-109	-1	-1	-99	-3	-8	42	4	0	47
34.0378	0	78	175	43	123	265	64	71	170	72	114	249	55	3	5	-108	0	-1	-99	-3	-7	43	4	0	49
34.1606	0	78	174	42	124	266	66	71	170	73	114	249	54	2	6	-108	0	0	-98	-2	-7	44	4	0	48
34.2835	0	78	174	41	124	266	65	71	170	71	114	249	55	3	6	-109	-1	-1	-99	-2	-6	44	4	0	49
34.4064	0	78	175	42	123	266	65	71	169	61	113	250	55	3	6	-114	0	0	-100	-2	-7	39	5	0	50
34.5293	0	78	175	43	123	261	64	71	169	60	113	251	55	2	6	-112	0	-1	-101	-3	-7	41	4	0	51
34.6522	0	78	174	40	123	262	64	71	168	65	114	249	55	2	5	-109	-1	0	-101	-3	-7	45	4	0	48
34.775	0	78	173	36	122	264	64	72	169	69	113	246	54	2	5	-107	0	0	-102	-3	-7	50	5	1	48
34.8979	0	78	173	35	122	263	64	72	168	69	113	247	54	2	5	-106	0	-1	-102	-2	-6	49	4	0	48
35.0208	0	78	174	35	122	264	65	71	169	70	114	247	54	3	5	-106	0	0	-102	-2	-7	51	4	0	48
35.1437	0	79	174	35	122	263	64	72	170	70	113	248	55	2	5	-104	0	0	-102	-3	-7	51	4	0	49
35.2666	0	79	173	36	122	262	64	72	168	69	113	246	53	2	5	-106	-1	0	-103	-3	-7	50	5	0	47
35.3894	0	79	173	37	122	261	63	71	167	69	113	246	53	3	5	-107	0	0	-102	-2	-8	50	4	0	47
35.5123	0	78	172	36	122	261	63	71	167	69	113	246	54	3	5	-106	-1	0	-102	-2	-7	49	4	0	47
35.6352	0	78	173	37	122	262	64	71	169	69	113	244	53	2	5	-106	0	0	-102	-2	-7	50	5	0	47
35.7581	0	79	173	36	122	260	63	71	167	69	113	245	54	3	5	-106	0	-1	-103	-3	-7	50	4	1	49
35.881	0	79	172	37	122	261	63	71	169	69	113	244	54	3	6	-105	0	0	-102	-3	-8	51	5	0	49
36.0038	0	78	172	37	122	258	64	72	168	69	114	245	53	3	5	-105	0	0	-102	-3	-7	50	4	0	47
36.1267	0	78	172	36	122	258	62	72	167	69	113	243	53	2	4	-107	0	0	-101	-3	-7	50	3	0	46
36.2496	0	78	172	36	121	260	63	71	167	69	112	243	53	4	5	-106	0	-1	-102	-2	-7	49	4	0	47
36.3725	0	79	172	36	122	258	63	72	168	69	113	243	53	2	5	-106	0	0	-102	-4	-7	50	4	0	48
36.4954	0	78	173	35	123	259	64	72	168	69	112	242	53	3	5	-105	-1	0	-101	-2	-6	50	5	1	48
36.6182	0	79	173	36	121	259	63	71	167	69	112	241	53	3	5	-106	0	-1	-102	-2	-7	51	3	0	47
36.7411	0	78	172	36	121	257	63	71	166	69	112	240	52	3	6	-108	-1	0	-102	-3	-7	51	5	0	46
36.864	0	78	172	37	121	257	62	72	166	68	112	239	53	2	5	-107	0	0	-101	-3	-8	49	4	0	47
36.9869	0	78	171	37	121	258	63	71	165	69	112	240	53	2	5	-106	-1	0	-101	-3	-7	51	4	0	47
37.1098	0	78	171	36	121	257	63	71	167	70	112	240	52	3	5	-107	0	-1	-102	-3	-7	50	4	0	48
37.2326	0	79	172	35	122	257	63	71	167	68	112	239	53	3	5	-107	-1	-1	-102	-3	-7	49	4	0	48
37.3555	0	78	172	36	121	256	62	71	166	69	112	239	53	2	6	-106	0	0	-101	-3	-7	50	4	0	47
37.4784	0	78	171	36	121	256	61	71	165	70	112	238	52	2	5	-106	0	-1	-100	-3	-7	50	5	0	46
37.6013	0	78	171	36	121	256	61	71	166	69	113	239	52	2	6	-107	0	-1	-101	-3	-8	50	4	0	47
37.7242	0	78	171	36	121	257	62	71	165	68	111	239	52	2	5	-107	0	-1	-101	-2	-6	49	5	0	46
37.847	0	77	172	35	120	256	62	71	166	69	112	239	53	3	5	-106	0	0	-101	-3	-7	49	4	0	48
37.9699	0	78	172	35	121	256	62	71	166	70	113	239	53	3	5	-105	0	0	-101	-2	-7	50	5	0	48
38.0928	0	78	172	37	121	256	62	71	166	69	112	238	52	3	5	-106	0	-1	-101	-3	-8	50	4	1	47
38.2157	0	78	171	36	122	256	62	71	164	69	111	238	52	2	6	-107	0	-1	-102	-4	-7	49	5	0	46
38.3386	0	78	171	36	121	255	63	72	165	68	112	238	52	3	4	-106	0	0	-101	-2	-7	49	4	0	47
38.4614	0	78	172	36	120	256	63	72	165	69	112	238	52	2	6	-106	0	-1	-101	-2	-7	49	4	0	47
38.5843	0	78	172	36	121	256	63	71	166	68	112	238	52	3	4	-106	0	-1	-101	-4	-7	51	4	0	48
38.7072	0	78	172	35	121	257	62	71	167	69	111	239	52	3	5	-106	0	-1	-102	-3	-7	50	4	0	48
38.8301	0	78	172	37	121	256	62	71	166	68	112	239	52	3	5	-105	0	-1	-101	-3	-7	50	4	0	48
38.953	0	79	172	37	122	255	62	71	166	69	111	238	52	3	5	-106	0	0	-101	-3	-6	49	4	0	46
39.0758	0	77	171	36	121	255	61	71	166	69	112	237	53	2	6	-106	0	-1	-101	-3	-6	50	5	0	47
39.1987	0	78	172	36	121	255	63	71	167	68	111	238	52	2	6	-107	-1	0	-101	-3	-6	50	5	1	47
39.3216	0	78	173	35	121	257	62	72	167	69	112	239	53	3	6	-105	0	-1	-101	-3	-7	50	4	1	47
39.4445	0	78	173	36	121	257	63	71	168	69	112	240	53	3	5	-105	0	0	-101	-3	-6	50	4	0	49
39.5674	0	78	171	37	120	255	62	71	166	69	112	238	52	3	5	-107	0	-1	-102	-3	-7	49	4	1	47
39.6902	0	78	172	37	121	256	62	71	166	68	112	237	51	2	5	-107	-1	0	-102	-3	-6	50	4	0	47
39.8131	0	78	173	36	121	256	62	71	167	69	112	238	52	3	5	-106	0	-1	-101	-2	-7	49	5	0	47
39.936	0	78	173	36	121	257	62	70	166	70	111	239	52	3	5	-106	0	0	-101	-3	-6	50	4	0	48
40.0589	0	78	173	36	121	256	62	71	168	69	111	239	53	2	5	-105	0	-1	-102	-3	-7	50	5	0	49
40.1818	0	79	173	35	121	257	62	72	167	69	112	239	53	3	5	-106	-1	-1	-101	-3	-7	51	3	1	49
40.3046	0	78	173	36	121	256	62	72	167	69	113	239	52	3	5	-105	0	0	-101	-3	-7	50	4	0	47
40.4275	0	77	173	37	121	257	62	71	167	68	112	238	53	3	5	-106	-1	0	-100	-3	-7	50	4	0	47
40.5504	0	78	173	36	121	256	63	71	166	69	112	238	52	2	5	-105	0	0	-102	-3	-7	49	4	0	47
40.6733	0	78	173	36	121	256	62	71	167	68	112	239	53	2	5	-107	0	0	-102	-3	-7	50	4	0	48
40.7962	0	78	174	35	121	257	63	72	167	70	111	240	54	3	5	-105	-1	-1	-102	-3	-7	51	4	2	49
40.919	0	78	174	36	122	258	63	71	169	70	112	239	54	3	5	-104	0	0	-102	-3	-7	51	4	0	49
41.0419	0	78	173	37	121	256	63	72	167	69	111	239	53	3	5	-106	-1	-1	-102	-3	-7	50	4	0	47
41.1648	0	78	173	36	121	257	63	71	168	70	112	239	52	3	5	-106	-1	-1	-102	-3	-7	51	4	0	47
41.2877	0	79	173	36	122	257	63	72	167	70	112	239	52	3	4	-106	-1	0	-102	-3	-8	50	5	0	48
41.4106	0	79	174	35	121	255	62	72	168	69	112	240	53	3	5	-106	0	0	-102	-3	-7	50	4	0	48
41.5334	0	78	173	36	122	257	62	72	168	69	112	240	53	2	5	-106	0	-1	-102	-3	-7	51	4	0	49
41.6563	0	78	174	36	121	257	63	72	170	69	111	241	53	2	4	-106	0	0	-102	-4	-8	51	4	0	49
41.7792	0	78	172	37	121	257	63	72	169	69	112	239	52	2	5	-106	0	-1	-102	-3	-7	51	4	0	48
41.9021	0	78	173	37	121	257	62	71	167	69	112	240	53	3	5	-105	0	-1	-102	-2	-8	51	5	0	46
42.025	0	78	174	36	122	257	62	71	167	69	113	240	53	2	6	-107	0	-1	-102	-3	-7	51	4	1	48
42.1478	0	79	174	36	121	257	64	72	168	69	111	240	53	2	5	-105	0	-1	-102	-3	-7	51	4	1	49
42.2707	0	78	174	35	121	257	64	71	168	70	111	240	54	3	6	-105	0	0	-102	-3	-7	52	5	0	49
42.3936	0	78	175	37	121	257	62	71	168	69	112	240	53	2	5	-104	0	-1	-103	-2	-7	51	5	1	50
42.5165	0	79	174	36	121	257	62	72	167	70	112	240	52	3	5	-106	0	-1	-102	-3	-7	50	4	0	47
42.6394	0	78	173	35	121	256	63	71	168	70	111	240	53	3	5	-106	0	-1	-102	-3	-7	51	4	1	48
42.7622	0	78	174	36	121	258	64	72	168	70	112	239	53	2	6	-105	0	0	-103	-3	-8	52	5	0	49
42.8851	0	78	174	36	121	257	63	72	168	71	111	240	54	3	5	-104	0	0	-103	-3	-7	51	5	0	50
43.008	0	78	174	36	121	257	64	71	170	70	111	241	54	3	5	-105	0	0	-103	-3	-7	52	4	1	50
43.1309	0	78	175	37	121	258	63	71	169	70	111	241	54	3	4	-105	-1	0	-104	-3	-8	52	5	1	49
43.2538	0	78	173	36	122	257	63	72	168	70	112	240	52	2	5	-105	-1	0	-103	-3	-7	51	5	0	48
43.3766	0	78	173	37	120	257	64	72	169	70	112	240	53	2	6	-104	0	0	-103	-3	-8	52	4	0	47
43.4995	0	78	174	36	120	256	64	72	168	71	112	239	53	3	5	-105	0	-1	-103	-3	-7	52	4	0	48
43.6224	0	78	175	37	121	257	64	71	168	70	111	240	54	3	5	-105	0	0	-104	-3	-7	52	5	0	49
43.7453	0	78	174	36	121	257	64	71	168	71	111	240	54	3	5	-103	0	0	-103	-3	-7	52	4	0	50
43.8682	0	77	174	36	121	258	63	71	168	70	113	241	54	2	5	-104	0	-1	-104	-3	-7	52	5	1	50
43.991	0	78	173	37	121	257	64	72	167	69	112	239	52	2	5	-105	0	-1	-104	-3	-7	51	5	1	48
44.1139	0	78	172	36	121	257	64	72	167	70	111	240	53	2	5	-106	0	-1	-104	-3	-7	52	5	0	48
44.2368	0	77	173	36	120	257	63	71	167	69	112	240	53	2	5	-105	0	-1	-103	-3	-6	51	5	0	48
44.3597	0	78	174	36	122	257	64	72	166	69	112	241	54	2	6	-105	-1	0	-103	-3	-7	52	5	0	48
44.4826	0	78	173	37	121	258	65	71	168	69	112	241	54	2	4	-105	0	0	-104	-2	-7	52	4	0	49
44.6054	0	78	173	37	120	257	63	71	167	69	111	239	53	3	5	-107	-1	0	-104	-3	-8	51	5	0	48
44.7283	0	79	172	36	121	257	63	70	166	69	112	239	53	3	5	-105	0	-1	-103	-2	-6	51	4	0	47
44.8512	0	78	173	36	121	257	63	71	167	70	112	239	53	3	5	-105	-1	-1	-103	-3	-6	51	3	0	48
44.9741	0	78	172	35	121	256	63	71	166	71	112	239	54	4	5	-106	0	-1	-103	-3	-7	51	4	0	48
45.097	0	78	173	36	121	257	63	70	167	69	112	240	54	2	5	-106	-1	0	-105	-3	-8	51	4	1	49
45.2198	0	78	173	36	121	257	63	71	167	69	112	240	54	2	6	-105	0	0	-103	-3	-7	52	4	1	50
45.3427	0	77	171	37	121	256	63	71	166	69	111	238	52	2	5	-104	0	0	-103	-3	-7	51	3	0	48
45.4656	0	77	172	36	121	256	62	71	165	69	110	238	52	3	5	-106	-1	0	-103	-3	-7	51	4	0	47
45.5885	0	77	172	36	121	256	63	70	165	69	111	239	52	3	5	-106	0	0	-103	-3	-7	50	4	0	48
45.7114	0	78	172	36	121	257	62	71	166	70	111	238	54	2	5	-105	0	-1	-103	-3	-7	51	4	1	48
45.8342	0	77	172	35	122	257	64	71	166	69	112	239	53	3	5	-105	0	0	-103	-3	-7	51	4	0	49
45.9571	0	78	172	37	121	258	63	70	166	70	113	238	53	3	5	-105	0	0	-103	-3	-7	51	4	0	49
46.08	0	77	171	37	121	256	63	70	166	69	111	238	52	2	5	-107	0	-1	-103	-3	-7	50	4	0	47
46.2029	0	77	170	36	120	255	62	70	164	69	111	238	52	2	4	-106	0	0	-102	-3	-7	50	5	0	47
46.3258	0	77	171	37	120	255	62	70	165	68	111	238	53	3	6	-105	-1	0	-102	-4	-6	50	5	0	47
46.4486	0	77	171	36	120	256	63	71	165	69	112	239	53	2	5	-106	0	0	-103	-2	-7	51	4	0	48
46.5715	0	77	171	35	121	256	64	70	166	70	111	239	53	2	5	-106	0	0	-103	-3	-6	51	5	0	50
46.6944	0	76	171	42	120	255	62	70	165	65	111	238	53	2	4	-110	0	0	-104	-3	-7	47	5	0	48
46.8173	0	77	172	37	121	256	62	70	165	69	111	237	52	3	6	-106	-1	-1	-103	-3	-7	50	5	0	47
46.9402	0	77	171	36	120	256	63	70	165	69	111	238	52	2	5	-106	-1	-1	-102	-3	-6	50	4	0	48
47.063	0	77	171	37	120	256	63	71	165	68	112	238	53	2	5	-107	-1	0	-103	-3	-6	51	4	0	48
47.1859	0	77	171	37	121	256	62	70	166	69	112	239	53	3	5	-105	0	-1	-103	-3	-6	52	4	1	49
47.3088	0	77	172	36	121	256	62	71	166	69	112	239	54	3	5	-104	0	0	-103	-3	-7	51	5	0	49
47.4317	0	77	171	37	121	255	62	70	165	69	111	237	52	3	6	-106	-1	-1	-103	-3	-6	51	5	0	47
47.5546	0	78	171	36	120	255	62	70	166	69	111	237	52	3	5	-107	0	-1	-103	-3	-6	50	4	0	47
47.6774	0	76	172	36	121	255	63	70	165	69	112	238	52	2	4	-106	0	-1	-102	-3	-7	50	4	0	49
47.8003	0	77	171	36	120	255	63	70	166	69	111	236	53	3	5	-104	0	0	-103	-2	-6	50	5	1	47
47.9232	0	77	171	40	120	256	63	70	165	66	111	239	54	3	4	-109	0	0	-103	-3	-8	47	4	1	50
48.0461	0	76	172	38	121	255	63	70	165	68	111	238	52	3	5	-106	0	0	-104	-2	-7	51	4	0	48
48.169	0	76	169	40	120	255	62	70	164	68	110	238	52	3	5	-106	0	-1	-103	-2	-6	49	5	0	47
48.2918	0	77	171	46	120	257	65	71	164	77	111	239	50	3	5	-111	0	0	-101	-3	-7	43	5	0	44
48.4147	0	77	172	44	120	258	63	71	166	74	111	241	52	3	5	-110	0	0	-100	-2	-7	43	3	0	45
48.5376	0	78	172	40	121	260	64	70	167	71	112	243	53	4	5	-109	0	0	-99	-3	-6	44	5	0	46
48.6605	0	77	173	45	122	260	63	71	168	61	113	243	53	2	5	-114	0	0	-100	-2	-7	38	5	1	49
48.7834	0	78	173	45	122	260	62	72	167	60	112	243	52	2	5	-113	0	0	-100	-2	-7	39	5	1	46
48.9062	0	78	172	42	122	260	62	71	167	64	112	242	52	3	4	-110	0	0	-99	-3	-7	44	4	0	46
49.0291	0	78	172	40	122	260	63	71	167	64	112	243	51	3	5	-111	0	0	-100	-3	-7	44	4	0	47
49.152	0	79	173	40	122	260	63	71	168	63	114	244	53	2	6	-109	0	0	-99	-2	-8	44	5	0	48
49.2749	0	78	173	44	123	260	63	72	168	60	113	243	52	3	5	-113	0	-1	-99	-2	-7	40	4	1	48
49.3978	0	78	174	42	123	262	62	71	169	63	114	245	53	3	5	-110	0	0	-99	-2	-8	45	5	0	49
49.5206	0	78	174	38	122	260	62	71	168	68	113	242	52	3	5	-107	0	-1	-100	-3	-8	49	4	0	46
49.6435	0	79	173	37	122	260	63	72	168	68	114	242	52	3	5	-105	0	-1	-99	-3	-7	48	5	0	46
49.7664	0	79	173	37	122	259	62	72	168	68	114	243	52	3	4	-105	0	-1	-98	-2	-7	48	4	0	47
49.8893	0	78	174	36	123	261	62	72	169	69	113	243	53	3	6	-105	-1	-1	-100	-3	-7	48	4	1	48
50.0122	0	78	173	39	123	261	63	72	169	64	113	243	52	3	5	-109	0	0	-99	-3	-7	45	5	0	48
50.135	0	79	175	41	122	260	62	71	168	64	114	243	52	2	6	-109	0	-1	-99	-4	-8	45	5	1	47
50.2579	0	78	174	36	122	260	63	72	167	69	113	242	52	2	5	-105	-1	0	-98	-3	-6	48	5	0	47
50.3808	0	79	174	36	122	260	63	72	167	68	112	243	52	2	5	-105	0	0	-100	-3	-7	50	5	0	48
50.5037	0	78	173	35	122	261	62	72	168	68	113	243	53	2	5	-106	0	0	-99	-3	-8	49	5	0	48
50.6266	0	78	174	36	122	260	64	71	169	69	113	243	52	3	5	-105	0	0	-99	-3	-7	50	4	0	49
50.7494	0	79	174	40	122	260	63	72	169	65	112	244	53	2	5	-107	-1	0	-99	-3	-7	46	4	0	49
50.8723	0	78	175	37	122	260	62	72	169	68	113	243	53	3	5	-105	0	-1	-100	-3	-7	50	5	0	49
50.9952	0	78	174	36	122	260	63	72	167	69	113	242	52	3	5	-106	-1	-1	-100	-3	-7	49	5	1	47
51.1181	0	78	174	36	121	260	63	72	169	68	112	242	52	2	5	-105	0	0	-99	-3	-7	49	5	0	47
51.241	0	79	174	37	122	260	63	72	169	68	114	243	52	3	5	-105	0	-1	-100	-2	-7	50	5	0	48
51.3638	0	79	175	36	123	260	63	72	169	68	113	243	53	2	5	-105	-1	0	-100	-3	-8	50	5	1	48
51.4867	0	78	175	35	122	261	62	73	169	69	112	243	54	3	4	-104	0	-1	-100	-4	-7	50	4	0	49
51.6096	0	79	174	41	123	260	63	73	169	64	113	243	53	3	4	-108	-1	0	-100	-3	-7	46	4	1	49
51.7325	0	78	173	36	122	260	64	72	169	69	112	243	52	2	5	-104	-1	0	-100	-3	-8	50	4	0	47
51.8554	0	79	175	37	122	260	62	72	168	69	113	243	52	3	5	-105	0	-1	-100	-3	-7	51	4	1	48
51.9782	0	79	174	37	122	260	63	72	169	68	112	243	52	1	5	-106	0	-1	-100	-3	-9	50	5	0	48
52.1011	0	79	174	36	123	260	63	72	170	69	112	243	53	4	6	-104	-1	-1	-100	-3	-7	50	4	0	48
52.224	0	79	174	36	123	260	63	72	170	69	113	243	53	3	5	-103	0	-1	-101	-3	-7	50	5	0	50
52.3469	0	78	175	37	123	261	64	72	169	69	113	243	53	2	5	-104	0	0	-101	-3	-7	51	5	0	49
52.4698	0	79	174	37	121	259	63	72	168	69	113	242	53	3	5	-106	0	0	-101	-2	-7	50	4	0	47
52.5926	0	78	173	37	122	260	63	72	169	68	113	242	53	3	5	-105	0	-1	-100	-2	-7	49	5	0	46
52.7155	0	78	174	38	122	260	63	72	168	68	113	242	53	2	4	-106	0	0	-100	-3	-7	49	4	0	48
52.8384	0	79	173	39	122	260	63	72	168	69	112	243	53	3	5	-107	0	0	-101	-3	-7	48	4	0	49
52.9613	0	78	173	38	122	262	64	71	168	69	112	245	54	3	6	-108	0	0	-100	-3	-7	47	4	0	50
53.0842	0	78	174	39	123	261	65	71	168	68	114	246	54	3	5	-106	0	0	-100	-2	-8	47	4	1	49
53.207	0	78	173	41	123	261	63	72	167	71	113	245	54	2	6	-108	0	0	-100	-3	-6	44	5	0	46
53.3299	0	78	171	40	122	260	63	72	166	71	113	244	54	2	6	-109	0	0	-101	-3	-7	46	5	1	46
53.4528	0	78	172	40	123	261	64	71	166	69	113	244	53	3	6	-109	0	-1	-100	-3	-7	45	4	0	48
53.5757	0	78	172	39	122	260	64	72	166	69	114	244	55	2	5	-108	-1	0	-100	-3	-7	45	5	0	49
53.6986	0	77	173	40	123	261	64	70	166	69	113	245	53	3	5	-106	0	-1	-100	-2	-7	45	4	0	49
53.8214	0	77	173	39	123	263	65	71	168	70	114	246	54	3	6	-107	0	0	-101	-3	-7	44	3	1	50
53.9443	0	78	172	41	123	262	64	70	169	69	113	246	54	3	6	-107	-1	-1	-101	-3	-7	44	4	1	50
54.0672	0	78	172	42	124	261	64	70	167	70	114	245	54	2	5	-108	-1	0	-99	-4	-7	43	4	0	47
54.1901	0	77	172	41	123	261	64	71	167	70	114	245	53	3	5	-107	0	-1	-101	-2	-7	43	4	0	47
54.313	0	77	172	42	123	261	63	70	166	71	114	244	54	2	5	-108	-1	-1	-100	-3	-8	43	4	0	48
54.4358	0	77	172	40	123	263	63	70	166	71	113	245	55	2	5	-108	0	0	-100	-3	-7	43	4	1	49
54.5587	0	77	173	40	123	263	65	71	167	70	113	247	54	4	5	-107	0	0	-101	-2	-7	42	4	1	49
54.6816	0	78	172	43	124	264	64	70	167	66	113	247	55	2	5	-111	0	-1	-100	-4	-6	40	4	1	49
54.8045	0	78	173	42	123	262	64	71	166	70	113	247	54	3	5	-108	0	0	-101	-3	-7	43	4	0	47
54.9274	0	78	172	42	122	262	64	71	166	71	113	246	54	3	6	-108	-1	-1	-100	-3	-7	43	4	0	47
55.0502	0	78	171	42	122	262	63	70	166	72	114	246	55	3	6	-108	0	-1	-100	-3	-7	42	3	0	47
55.1731	0	77	172	43	123	262	65	70	167	71	113	246	55	3	5	-107	0	-1	-100	-4	-7	43	5	0	49
55.296	0	77	172	41	123	264	64	71	168	70	113	248	55	3	5	-108	0	0	-101	-3	-7	43	4	0	50
55.4189	0	78	173	40	123	265	66	70	169	71	113	249	56	3	5	-109	0	0	-100	-2	-7	43	4	1	50
55.5418	0	78	172	43	123	264	65	71	167	70	113	248	55	3	5	-107	0	-1	-100	-3	-7	43	4	1	49
55.6646	0	77	171	41	122	263	64	71	167	71	114	247	55	2	5	-108	0	0	-101	-3	-7	42	4	0	48
55.7875	0	77	172	41	123	263	65	71	167	71	114	248	55	2	5	-108	0	-1	-101	-3	-7	43	5	1	48
55.9104	0	77	172	40	123	264	65	71	168	70	115	247	55	3	5	-109	-1	0	-101	-3	-7	43	5	0	49
56.0333	0	78	174	39	123	264	65	70	168	69	114	249	56	2	6	-107	-1	0	-100	-3	-7	44	4	0	50
56.1562	0	78	173	42	123	265	65	70	169	66	114	249	56	2	5	-110	-1	0	-102	-3	-7	41	4	0	51
56.279	0	78	172	40	122	264	64	71	168	70	114	249	55	2	5	-108	0	-1	-101	-2	-7	44	4	1	50
56.4019	0	77	173	41	122	263	64	72	167	70	114	246	55	2	6	-110	0	-1	-102	-3	-7	45	5	0	47
56.5248	0	77	171	40	124	264	65	70	166	70	113	246	55	3	6	-108	0	0	-101	-3	-7	45	4	1	49
56.6477	0	76	172	39	123	263	64	71	167	70	114	247	55	2	5	-107	0	0	-101	-3	-8	44	4	1	49
56.7706	0	77	174	38	123	263	65	72	168	70	114	248	56	2	5	-108	-1	-1	-102	-3	-6	45	4	1	50
56.8934	0	78	173	37	123	264	66	71	168	70	114	249	55	3	5	-108	0	-1	-103	-3	-7	46	4	0	50
57.0163	0	77	173	39	123	265	65	70	168	68	114	249	56	3	6	-106	0	-1	-102	-2	-7	45	4	0	51
57.1392	0	77	172	41	123	263	64	70	167	71	113	248	55	3	5	-109	0	0	-102	-3	-7	45	5	0	48
57.2621	0	77	172	41	124	263	65	70	167	70	114	247	55	2	6	-109	0	-1	-103	-3	-7	44	5	0	48
57.385	0	77	171	40	123	264	64	71	167	70	113	247	55	2	6	-109	0	0	-102	-2	-7	45	5	0	48
57.5078	0	78	173	39	122	264	65	71	167	70	114	248	56	3	6	-107	0	0	-102	-2	-7	45	4	1	50
57.6307	0	77	172	38	123	264	65	70	167	70	113	248	57	3	5	-107	0	-1	-103	-3	-7	46	4	1	51
57.7536	0	78	173	37	123	265	65	71	169	68	113	249	55	2	4	-108	0	0	-103	-3	-7	46	5	0	51
57.8765	0	78	172	39	123	263	64	70	167	70	114	248	55	3	5	-107	-2	-1	-104	-4	-7	47	4	0	48
57.9994	0	78	172	38	123	264	64	71	167	69	113	246	55	3	6	-107	-1	0	-102	-3	-7	46	4	0	48
58.1222	0	76	172	38	123	264	65	70	167	69	114	247	55	2	5	-107	-1	-1	-103	-2	-8	47	4	0	49
58.2451	0	77	173	37	124	263	65	71	167	69	113	246	55	3	5	-108	0	0	-103	-3	-7	47	4	0	50
58.368	0	77	173	37	123	264	66	71	168	69	114	247	56	2	5	-108	0	-1	-103	-3	-7	47	4	0	50
58.4909	0	78	173	36	123	264	66	71	168	69	113	249	56	3	6	-106	0	0	-102	-2	-7	47	4	1	51
58.6138	0	78	173	37	123	265	65	71	168	69	113	250	57	2	6	-107	-1	0	-103	-2	-7	47	4	0	50
58.7366	0	77	171	37	122	264	65	71	166	70	114	248	55	2	5	-108	-1	0	-104	-3	-8	48	4	0	47
58.8595	0	78	173	36	122	262	65	71	167	69	112	247	55	4	5	-106	0	0	-104	-3	-7	48	4	1	47
58.9824	0	77	173	36	123	261	65	72	168	69	112	246	56	3	6	-105	-1	0	-103	-3	-7	49	5	0	48
59.1053	0	78	173	38	122	262	65	71	168	69	113	246	55	3	6	-106	0	0	-104	-3	-8	48	4	0	49
59.2282	0	79	173	38	122	264	66	71	170	70	113	248	56	3	5	-108	0	0	-103	-3	-8	46	3	0	49
59.351	0	78	173	36	122	265	65	71	170	69	113	249	56	2	4	-106	-1	0	-101	-3	-7	46	5	1	50
59.4739	0	78	173	38	122	264	65	71	168	70	113	248	55	2	5	-107	0	-1	-102	-3	-7	46	5	1	49
59.5968	0	78	172	39	122	264	65	71	168	70	113	247	55	2	6	-107	0	-1	-102	-2	-7	46	4	0	48
59.7197	0	78	173	38	123	264	65	71	168	70	114	248	55	3	5	-108	-1	-1	-102	-3	-7	45	4	0	48
59.8426	0	77	172	37	123	264	66	71	168	68	113	247	56	2	6	-108	0	-1	-101	-3	-7	46	4	1	49
59.9654	0	78	174	35	122	264	65	72	169	69	113	249	56	3	5	-106	-1	0	-102	-3	-7	46	5	0	51
60.0883	0	78	174	36	124	266	65	72	170	69	114	249	56	2	5	-106	0	0	-102	-2	-7	46	4	0	51
60.2112	0	78	173	36	123	265	65	72	170	68	114	249	56	3	5	-107	0	0	-104	-3	-7	46	4	0	51
60.3341	0	78	173	37	123	264	65	71	168	70	113	246	56	2	5	-108	0	0	-102	-3	-7	47	5	1	48
60.457	0	78	172	37	123	263	65	72	169	69	114	247	56	3	5	-106	0	-1	-102	-2	-7	47	5	0	48
60.5798	0	78	173	36	123	264	65	71	168	69	113	248	56	3	5	-107	0	0	-102	-3	-7	48	4	1	49
60.7027	0	77	174	36	124	264	66	72	169	69	114	249	56	2	5	-108	0	0	-103	-3	-6	47	5	0	50
60.8256	0	78	173	36	122	265	66	72	170	69	114	249	56	2	6	-106	-1	0	-102	-2	-8	47	4	0	51
60.9485	0	78	174	37	122	264	65	71	170	69	114	249	56	2	5	-105	0	0	-102	-3	-7	47	4	0	51
61.0714	0	78	172	38	123	262	65	71	168	70	113	247	55	2	5	-108	0	0	-103	-4	-7	46	4	0	48
61.1942	0	78	173	37	123	263	65	72	169	70	113	247	56	3	6	-108	0	-1	-103	-3	-8	47	5	0	49
61.3171	0	78	173	37	123	263	66	71	168	69	114	248	55	3	5	-107	0	0	-103	-3	-7	47	4	0	49
61.44	0	78	173	36	122	263	66	71	168	69	114	249	56	2	5	-107	0	-1	-102	-3	-7	47	5	0	50
61.5629	0	78	173	36	123	264	65	72	169	69	114	248	56	3	5	-106	0	0	-103	-3	-6	47	4	0	51
61.6858	0	78	173	37	122	265	65	71	169	68	114	248	56	3	6	-107	-1	-1	-103	-4	-7	47	4	0	51
61.8086	0	78	172	38	123	261	66	71	167	70	113	248	56	3	5	-107	0	0	-102	-3	-7	47	4	1	48
61.9315	0	77	172	38	122	263	65	71	167	69	114	247	55	2	5	-107	0	0	-103	-2	-8	47	3	0	49
62.0544	0	77	172	37	123	263	65	71	167	70	115	245	55	3	5	-108	0	0	-103	-3	-8	47	4	0	48
62.1773	0	78	172	36	123	263	65	72	167	70	113	246	55	3	5	-109	0	0	-103	-3	-7	47	4	1	49
62.3002	0	78	173	36	123	263	65	71	168	69	114	246	56	3	5	-106	0	0	-102	-2	-6	47	4	0	51
62.423	0	78	173	37	123	263	65	71	168	68	114	247	55	2	6	-106	0	0	-102	-3	-7	47	4	0	51
62.5459	0	78	171	38	123	262	65	72	168	70	113	246	55	2	6	-107	-1	0	-104	-3	-7	48	4	0	48
62.6688	0	78	172	38	122	261	65	71	166	69	113	245	55	2	5	-109	0	0	-103	-2	-7	47	5	0	48
62.7917	0	78	171	37	122	261	65	71	166	70	113	245	55	2	5	-107	0	0	-102	-2	-7	46	4	0	48
62.9146	0	77	171	36	122	262	65	72	167	69	113	245	55	2	6	-107	0	0	-102	-3	-8	48	4	0	50
63.0374	0	77	172	36	122	262	65	71	168	67	113	245	55	2	6	-106	0	-1	-104	-3	-7	47	5	0	51
63.1603	0	78	172	35	122	262	65	72	168	68	113	246	55	3	5	-107	0	0	-104	-3	-7	48	4	0	52
63.2832	0	77	172	38	122	261	64	70	167	69	113	245	54	3	5	-106	0	0	-104	-2	-7	48	4	0	50
63.4061	0	77	171	37	121	259	65	71	166	70	112	244	55	3	5	-107	0	0	-103	-3	-7	48	4	0	48
63.529	0	78	171	37	122	260	64	72	167	69	113	242	55	3	5	-108	0	-1	-103	-2	-7	48	5	0	48
63.6518	0	78	172	37	122	260	65	71	166	69	112	242	55	3	5	-108	0	-1	-104	-2	-7	47	4	0	49
63.7747	0	77	172	36	121	260	66	72	168	70	113	244	55	3	5	-106	0	-1	-104	-3	-7	48	4	0	50
63.8976	0	77	172	35	122	261	65	71	168	70	113	244	56	2	5	-106	-1	0	-103	-3	-7	49	4	0	51
64.0205	0	77	173	36	123	260	64	71	167	69	112	244	55	3	6	-107	-1	-1	-104	-3	-7	48	5	0	51
64.1434	0	78	171	37	122	260	64	70	168	69	112	242	54	3	5	-109	0	0	-104	-3	-7	48	4	0	48
64.2662	0	78	172	37	122	258	65	71	167	69	113	240	53	3	6	-108	0	0	-104	-3	-7	48	4	0	48
64.3891	0	77	171	37	122	259	64	72	166	70	112	242	54	2	5	-108	0	0	-104	-3	-7	48	5	0	48
64.512	0	77	171	37	122	259	65	71	167	69	112	242	55	2	6	-108	0	-1	-104	-3	-8	48	4	0	49
64.6349	0	77	171	36	121	260	64	70	168	68	112	242	54	1	5	-108	0	-1	-104	-3	-7	49	5	0	51
64.7578	0	77	172	36	122	260	65	71	168	69	112	243	55	3	5	-106	0	0	-104	-2	-8	48	4	1	52
64.8806	0	77	172	37	121	260	65	71	167	68	112	243	54	3	5	-107	0	-1	-104	-4	-7	48	4	0	50
65.0035	0	77	171	38	121	258	64	71	166	70	112	242	54	3	5	-109	-1	0	-105	-2	-7	48	5	0	47
65.1264	0	77	171	38	122	258	64	71	166	69	112	241	54	3	5	-109	-1	0	-104	-3	-6	47	4	0	48
65.2493	0	77	171	37	122	258	65	70	165	69	112	241	55	2	6	-108	0	0	-104	-4	-7	47	4	0	49
65.3722	0	76	172	36	122	258	65	71	167	70	112	242	55	2	5	-107	-1	-1	-104	-3	-7	48	4	0	49
65.495	0	77	171	36	122	259	65	71	168	70	112	241	55	3	5	-108	0	-1	-104	-2	-7	48	4	0	50
65.6179	0	76	172	36	121	260	64	71	167	69	113	243	55	2	5	-108	0	0	-104	-4	-7	48	4	0	51
65.7408	0	76	171	38	121	258	65	70	166	70	111	241	53	3	5	-108	0	0	-104	-3	-7	47	4	0	48
65.8637	0	77	170	39	122	258	64	71	167	70	112	242	54	1	5	-108	0	0	-103	-3	-7	47	4	0	48
65.9866	0	76	171	38	121	258	64	71	166	70	112	240	54	2	5	-109	0	0	-104	-3	-7	48	4	1	49
66.1094	0	77	172	36	121	259	65	71	167	69	112	240	54	3	5	-108	0	0	-104	-2	-7	48	4	0	50
66.2323	0	77	171	37	121	258	65	72	167	69	112	241	55	3	5	-107	0	0	-104	-3	-7	48	5	0	50
66.3552	0	77	170	36	122	259	65	70	167	69	112	242	55	2	5	-107	0	0	-104	-3	-7	47	4	0	51
66.4781	0	77	172	37	122	259	64	71	167	69	113	242	55	2	5	-109	0	0	-104	-3	-7	48	4	1	51
66.601	0	78	171	38	121	258	65	70	165	70	112	240	54	2	6	-108	0	-1	-104	-3	-7	47	4	0	48
66.7238	0	77	170	38	121	258	63	71	166	70	113	240	54	3	5	-108	0	0	-104	-3	-7	47	5	0	48
66.8467	0	77	170	37	121	258	64	70	166	71	113	240	55	2	5	-109	0	-1	-104	-3	-7	48	4	0	49
66.9696	0	77	170	37	121	258	65	70	167	70	112	242	54	2	5	-109	-1	-1	-104	-3	-8	47	4	1	50
67.0925	0	77	171	37	122	259	65	71	166	68	113	242	55	3	5	-109	0	0	-105	-2	-7	48	4	1	50
67.2154	0	77	172	36	122	260	66	71	167	70	112	242	55	2	5	-107	0	-1	-104	-3	-7	48	4	0	52
67.3382	0	77	171	38	122	259	64	70	167	70	113	241	54	2	6	-107	0	0	-104	-2	-7	48	4	0	49
67.4611	0	77	171	38	122	257	64	70	166	70	112	240	55	3	5	-109	-1	0	-105	-2	-7	47	4	1	48
67.584	0	77	170	38	122	257	64	71	166	70	112	240	54	3	5	-109	0	0	-105	-3	-7	47	4	0	48
67.7069	0	77	171	39	122	258	65	71	166	70	111	240	55	2	5	-108	-1	0	-103	-3	-8	47	3	2	49
67.8298	0	76	170	37	121	257	65	71	166	69	112	241	55	2	5	-108	0	0	-103	-2	-7	47	4	0	50
67.9526	0	77	170	37	121	259	65	70	167	70	112	242	55	2	4	-109	-1	-1	-105	-3	-7	47	5	0	51
68.0755	1	77	171	37	122	258	65	70	167	69	113	241	55	3	5	-108	0	0	-104	-3	-7	47	3	0	51
68.1984	0	77	170	39	122	258	64	70	166	70	113	241	54	3	4	-108	-1	0	-104	-3	-7	47	5	0	48
68.3213	0	77	170	39	121	257	64	69	164	70	111	240	54	2	5	-110	0	-1	-105	-2	-7	47	5	0	48
68.4442	0	77	170	38	121	258	65	70	165	70	112	239	54	2	5	-109	0	-1	-104	-3	-8	47	5	0	49
68.567	0	77	169	37	121	257	64	71	165	70	112	240	54	3	4	-109	0	0	-104	-3	-7	47	4	1	50
68.6899	0	77	170	37	121	258	64	71	166	70	111	242	55	3	5	-107	-1	-1	-103	-2	-7	47	4	0	49
68.8128	0	77	171	37	122	258	65	70	167	69	112	242	55	2	4	-108	0	0	-104	-2	-7	47	4	0	51
68.9357	0	76	170	38	121	257	64	71	166	70	112	242	55	3	6	-109	0	-1	-104	-3	-7	47	5	0	50
69.0586	0	77	168	39	121	256	64	71	165	71	112	241	54	3	5	-109	-1	0	-105	-2	-7	46	4	1	47
69.1814	0	76	169	38	122	257	64	71	165	70	112	239	54	3	5	-109	0	0	-103	-3	-7	46	4	1	48
69.3043	0	77	170	38	121	258	65	70	165	71	111	240	54	3	4	-109	0	-1	-103	-2	-8	46	4	1	48
69.4272	0	77	170	38	121	257	65	70	166	71	112	241	55	2	5	-109	0	-1	-105	-3	-7	46	5	0	49
69.5501	0	77	170	37	122	258	65	71	167	70	112	240	54	2	5	-109	0	0	-104	-3	-7	47	4	1	50
69.673	0	76	172	37	122	259	64	70	167	69	112	242	54	3	5	-108	0	0	-103	-4	-7	47	5	1	50
69.7958	0	77	170	39	122	257	63	70	166	71	112	240	53	2	4	-109	0	0	-104	-2	-7	46	3	0	48
69.9187	0	77	169	40	122	258	63	70	165	71	112	239	53	2	5	-111	0	0	-104	-3	-7	46	4	0	48
70.0416	0	76	170	38	121	257	65	70	166	70	111	240	54	2	5	-110	0	-1	-103	-2	-7	46	5	0	48
70.1645	0	77	169	38	122	256	64	70	165	70	112	240	55	3	5	-108	0	0	-103	-2	-7	46	4	0	49
70.2874	0	76	171	38	121	258	65	70	165	70	112	240	55	2	6	-109	0	0	-104	-3	-6	46	5	0	49
70.4102	0	76	170	38	122	259	64	70	166	70	112	241	54	3	5	-109	0	0	-104	-2	-7	47	4	0	51
70.5331	0	77	171	39	122	259	63	71	166	69	113	240	55	2	5	-109	0	0	-104	-4	-7	46	4	0	50
70.656	0	77	169	39	122	257	64	70	165	71	112	239	54	2	5	-109	0	0	-104	-2	-7	46	4	0	48
70.7789	0	76	169	38	121	256	63	70	165	71	112	240	54	3	5	-110	0	-1	-105	-3	-6	46	4	0	48
70.9018	0	75	169	39	122	257	64	70	166	72	112	240	53	2	4	-110	0	0	-103	-3	-7	46	4	0	49
71.0246	0	77	170	38	122	257	65	70	165	70	113	240	55	3	6	-110	-1	0	-104	-3	-7	46	4	0	49
71.1475	0	77	170	37	121	258	64	70	165	70	112	241	55	2	5	-109	0	-1	-103	-3	-7	46	4	1	50
71.2704	0	76	169	38	121	258	65	70	166	69	111	241	55	3	4	-109	-1	0	-104	-3	-7	46	5	1	51
71.3933	0	77	170	40	120	257	64	71	164	71	112	240	54	2	5	-110	-1	0	-105	-2	-7	46	5	1	49
71.5162	0	77	169	40	121	257	64	71	165	70	112	239	54	2	5	-110	0	0	-104	-2	-7	46	5	1	48
71.639	0	76	169	40	120	257	64	70	163	70	112	239	54	2	5	-109	0	-1	-103	-2	-6	46	4	0	48
71.7619	0	76	169	40	121	256	64	70	165	70	112	239	53	2	6	-108	0	-1	-104	-2	-6	46	4	1	49
71.8848	0	77	170	38	121	257	65	70	164	70	112	240	54	2	5	-110	0	-1	-104	-2	-6	46	4	0	50
72.0077	0	77	170	38	121	258	65	70	165	70	112	240	54	2	4	-109	0	0	-104	-3	-7	46	4	0	50
72.1306	0	77	170	39	121	257	64	70	165	70	112	241	54	3	6	-108	0	-1	-104	-3	-7	46	5	0	50
72.2534	0	77	167	40	121	258	64	70	164	71	112	240	54	2	5	-109	-1	0	-104	-3	-8	45	4	0	47
72.3763	0	76	168	40	122	256	64	70	164	71	112	240	53	3	6	-111	-1	0	-103	-4	-7	44	5	1	48
72.4992	0	76	168	40	121	256	64	70	164	71	112	239	54	2	4	-109	0	-1	-102	-2	-7	45	4	0	48
72.6221	0	77	168	38	120	257	65	70	164	70	112	240	54	2	6	-109	0	0	-102	-3	-7	45	4	0	49
72.745	0	77	169	37	122	258	64	70	165	70	112	240	54	2	5	-109	0	0	-103	-2	-7	46	4	0	51
72.8678	0	77	169	37	121	257	64	71	165	70	113	241	55	3	4	-109	-1	-1	-104	-2	-7	46	4	1	50
72.9907	0	76	169	39	121	256	64	70	164	71	111	239	54	3	4	-109	0	-1	-104	-3	-6	46	4	0	49
73.1136	0	77	169	40	121	256	64	71	164	70	111	239	54	2	5	-110	-1	0	-103	-3	-7	45	5	0	47
73.2365	0	76	169	39	121	256	63	69	163	71	110	238	54	3	5	-109	-1	-1	-103	-3	-8	45	4	0	48
73.3594	0	76	168	39	121	256	65	70	164	70	112	239	54	3	6	-110	-1	0	-103	-2	-7	46	4	0	49
73.4822	0	76	168	37	122	256	64	70	164	70	112	239	54	3	6	-109	-1	0	-103	-3	-7	46	4	0	50
73.6051	0	76	169	37	121	257	64	70	165	69	111	240	55	3	5	-108	0	0	-103	-3	-7	46	4	0	50
73.728	0	76	170	39	121	257	64	71	165	69	112	240	54	3	5	-108	0	0	-104	-3	-6	46	5	0	50
73.8509	0	76	168	40	122	256	64	70	163	70	113	239	54	3	5	-110	0	0	-104	-3	-8	45	5	0	48
73.9738	0	76	168	40	121	255	63	70	163	71	112	238	54	3	4	-109	0	0	-102	-2	-7	46	4	0	48
74.0966	0	76	168	39	121	256	64	69	164	70	111	238	53	2	5	-108	0	-1	-103	-2	-6	45	4	1	49
74.2195	0	76	168	40	121	256	64	70	163	71	112	238	53	3	5	-109	0	0	-103	-3	-7	45	5	0	50
74.3424	0	76	168	39	121	257	65	70	164	69	112	239	54	2	5	-109	0	0	-103	-2	-7	46	4	0	50
74.4653	0	76	170	38	121	257	64	71	166	70	112	240	55	2	5	-109	0	0	-103	-3	-6	46	5	1	50
74.5882	0	77	169	41	120	257	64	70	164	70	112	239	54	3	6	-108	0	-1	-103	-2	-6	46	5	0	49
74.711	0	76	168	41	120	256	64	70	163	71	112	238	52	2	5	-110	0	0	-103	-3	-7	44	4	1	47
74.8339	0	76	168	40	121	256	64	70	163	71	112	238	53	3	5	-110	0	-1	-103	-2	-7	44	4	0	48
74.9568	0	75	169	39	120	256	64	70	163	70	112	239	53	3	5	-110	-1	0	-103	-3	-7	44	5	1	48
75.0797	0	76	168	40	121	256	64	71	164	70	111	239	55	2	5	-108	0	0	-102	-2	-5	45	5	0	49
75.2026	0	76	169	38	121	257	65	70	166	70	111	239	54	2	5	-110	0	-1	-103	-2	-7	45	4	1	50
75.3254	0	76	169	38	121	257	64	71	164	70	112	241	54	2	4	-109	-1	-1	-103	-3	-7	46	4	0	50
75.4483	0	76	169	41	121	256	63	70	164	70	112	239	54	3	5	-110	0	-1	-103	-3	-7	45	4	0	48
75.5712	0	77	167	41	121	255	64	70	163	71	112	239	53	2	5	-109	0	0	-102	-2	-7	44	4	0	47
75.6941	0	76	167	40	122	256	64	70	163	72	112	238	54	2	5	-110	0	0	-104	-3	-7	45	4	0	48
75.817	0	76	168	39	121	256	64	70	164	71	111	239	55	2	6	-109	0	0	-103	-3	-6	45	4	0	49
75.9398	0	76	168	39	121	256	64	70	164	69	112	240	55	2	4	-109	0	-1	-102	-3	-6	46	4	2	50
76.0627	0	76	168	38	122	257	64	70	165	70	112	240	54	3	5	-108	0	0	-102	-3	-7	45	4	0	51
76.1856	0	77	169	40	121	258	64	70	164	70	113	240	55	2	5	-110	-2	-1	-103	-3	-8	46	4	0	50
76.3085	0	76	168	41	121	256	64	69	163	71	112	239	53	2	4	-110	0	0	-104	-3	-6	44	4	0	48
76.4314	0	76	169	40	121	257	64	70	163	71	111	239	55	3	5	-110	0	-1	-103	-3	-7	44	4	1	48
76.5542	0	76	168	40	121	256	65	70	165	69	111	239	54	2	5	-109	0	0	-103	-2	-7	46	5	0	49
76.6771	0	76	169	39	120	256	65	70	164	70	111	238	55	3	4	-110	0	0	-103	-3	-7	45	5	1	50
76.8	0	76	169	39	121	257	64	70	165	69	111	239	55	4	4	-109	-1	0	-103	-2	-7	45	4	0	50
76.9229	0	76	169	37	120	258	65	71	165	70	112	241	55	2	5	-108	0	-1	-103	-2	-7	46	4	0	52
77.0458	0	76	169	40	121	256	64	69	164	71	112	240	54	2	5	-108	-1	0	-104	-3	-7	45	3	0	49
77.1686	0	77	167	41	120	255	63	70	164	71	111	239	54	2	5	-110	0	0	-104	-3	-7	45	4	0	47
77.2915	0	76	168	40	121	257	64	70	164	71	112	239	54	3	5	-110	0	0	-103	-3	-7	45	5	1	49
77.4144	0	76	168	40	121	257	64	70	164	70	112	238	54	2	5	-109	0	-1	-103	-3	-6	45	5	0	48
77.5373	0	76	168	39	121	257	65	70	164	71	112	240	55	3	5	-109	0	-1	-103	-3	-7	45	4	0	50
77.6602	0	77	168	38	120	258	65	70	165	70	111	241	54	2	5	-110	-1	-1	-104	-4	-6	45	4	0	51
77.783	0	76	169	38	120	258	64	70	165	69	112	241	56	3	5	-109	0	-1	-104	-2	-7	46	5	1	51
77.9059	0	77	169	39	121	257	64	70	164	71	112	241	54	3	4	-109	0	0	-104	-3	-6	46	4	1	49
78.0288	0	76	168	41	121	256	64	70	164	71	112	240	54	3	5	-109	0	0	-104	-3	-7	45	5	2	47
78.1517	0	76	166	40	121	257	65	70	163	71	112	240	54	3	5	-111	0	0	-104	-3	-7	44	4	0	48
78.2746	0	76	168	40	121	256	64	70	164	71	112	239	54	3	5	-110	0	0	-103	-3	-7	45	4	0	48
78.3974	0	76	168	38	121	257	64	70	165	70	111	240	55	3	4	-109	0	-1	-103	-3	-7	46	5	1	50
78.5203	0	77	169	38	121	257	65	70	165	70	113	241	55	2	5	-109	0	0	-104	-3	-7	46	5	0	51
78.6432	0	76	169	38	121	258	64	70	165	70	112	242	56	3	5	-109	0	0	-105	-2	-7	46	5	1	51
78.7661	0	76	167	40	121	256	64	69	164	70	111	240	55	2	5	-110	0	0	-104	-3	-6	46	4	1	48
78.889	0	76	168	41	121	257	64	70	163	71	111	240	54	3	5	-109	-1	0	-103	-3	-7	45	4	0	48
79.0118	0	76	167	41	121	257	64	69	163	72	111	239	54	3	5	-110	0	-1	-104	-3	-7	45	5	0	48
79.1347	0	76	169	38	121	257	65	70	164	71	111	240	54	3	5	-110	0	-1	-105	-3	-7	45	5	0	49
79.2576	0	76	169	39	121	257	64	70	164	70	113	241	55	2	4	-109	-1	0	-105	-3	-8	45	5	1	50
79.3805	0	77	169	38	121	258	65	70	165	70	112	241	56	2	5	-108	-1	-1	-103	-3	-7	46	5	1	51
79.5034	0	76	168	39	121	257	64	70	164	70	112	241	55	2	6	-109	0	0	-105	-3	-8	45	5	0	50
79.6262	0	77	168	40	120	257	64	70	164	71	111	240	54	2	5	-111	0	0	-105	-3	-7	45	4	0	48
79.7491	0	76	168	40	121	257	64	70	163	71	112	240	54	2	5	-110	0	-1	-104	-3	-7	45	4	1	49
79.872	0	77	167	40	121	256	65	69	164	71	111	240	55	3	5	-109	0	1	-103	-2	-7	45	4	0	48
79.9949	0	75	168	38	121	256	65	70	165	71	111	240	54	3	5	-109	0	0	-104	-2	-7	46	4	2	50
80.1178	0	76	169	37	121	257	65	70	165	70	113	241	55	3	5	-110	0	0	-104	-3	-7	46	5	0	51
80.2406	0	76	170	37	121	257	65	70	165	69	112	242	55	3	6	-109	0	-1	-104	-3	-7	47	5	1	51
80.3635	0	76	169	40	122	256	64	70	164	70	111	241	54	2	5	-109	-1	-1	-106	-2	-7	46	4	0	50
80.4864	0	77	168	41	120	256	65	69	163	71	112	239	54	3	5	-110	0	0	-105	-3	-7	46	3	0	47
80.6093	0	76	167	40	121	256	64	70	164	71	111	240	54	3	5	-111	0	-1	-104	-3	-7	45	5	0	48
80.7322	0	76	167	39	121	256	65	70	163	70	112	240	55	3	5	-110	-1	0	-103	-2	-7	44	4	0	49
80.855	0	77	167	38	121	257	64	70	164	70	111	239	55	3	5	-109	0	-1	-104	-2	-7	45	4	0	50
80.9779	0	76	169	38	120	257	64	70	164	70	111	240	55	3	5	-110	0	0	-104	-3	-7	46	5	0	51
81.1008	0	77	169	37	122	257	64	70	165	70	111	242	54	2	4	-109	0	0	-105	-3	-6	46	4	0	51
81.2237	0	76	168	40	122	257	64	70	164	70	112	239	55	3	5	-109	0	0	-104	-2	-7	47	4	0	49
81.3466	0	76	168	40	121	256	65	70	164	71	111	239	54	2	5	-109	-1	0	-103	-3	-6	46	4	1	48
81.4694	0	76	168	40	121	256	64	70	163	70	111	239	53	3	5	-110	0	0	-103	-2	-7	45	4	0	48
81.5923	0	76	167	38	120	257	64	70	164	70	111	239	54	2	5	-110	0	-1	-103	-2	-7	45	4	1	49
81.7152	0	76	167	39	121	256	65	69	164	70	112	240	54	3	5	-109	0	0	-104	-2	-7	46	4	1	49
81.8381	0	76	169	37	122	256	65	70	164	70	112	240	54	3	5	-109	0	0	-104	-3	-7	46	4	1	51
81.961	0	75	168	39	121	257	64	71	164	71	111	240	54	2	5	-109	-1	-1	-106	-3	-7	46	5	1	50
82.0838	0	76	168	41	121	254	64	70	164	70	111	239	53	3	5	-110	0	0	-105	-3	-7	45	4	0	48
82.2067	0	76	168	40	121	255	64	70	163	70	112	239	54	2	5	-110	0	0	-104	-2	-6	45	4	0	48
82.3296	0	76	168	39	120	256	64	70	164	71	111	238	54	3	5	-109	-1	-1	-103	-3	-7	45	4	1	49
82.4525	0	75	168	39	121	256	65	69	164	70	111	239	55	2	5	-110	-1	-1	-104	-2	-7	46	4	0	50
82.5754	0	76	169	38	120	256	65	70	164	70	112	240	54	3	6	-109	0	-1	-104	-3	-7	45	4	0	51
82.6982	0	76	169	38	120	256	64	70	164	69	112	242	55	2	5	-108	-1	0	-104	-3	-6	47	4	1	51
82.8211	0	76	168	41	121	255	64	69	163	71	111	239	54	3	5	-109	-1	0	-104	-2	-7	46	4	0	48
82.944	0	76	166	41	120	256	64	69	163	71	111	238	54	2	6	-110	0	-1	-104	-2	-7	44	5	0	48
83.0669	0	77	167	40	121	256	64	70	163	70	110	239	53	2	5	-110	0	-1	-105	-3	-7	46	4	1	48
83.1898	0	76	167	39	121	255	65	70	162	70	111	239	54	3	5	-109	0	0	-103	-3	-6	46	4	0	48
83.3126	0	76	167	39	121	256	65	70	164	69	112	239	54	3	4	-109	0	-1	-104	-3	-6	45	5	0	50
83.4355	0	76	168	38	121	256	64	70	164	70	112	240	55	2	5	-110	0	0	-104	-3	-6	46	4	0	51
83.5584	0	75	168	40	121	256	63	69	164	69	111	239	54	3	4	-109	0	0	-104	-2	-7	45	5	0	49
83.6813	0	76	167	41	120	254	64	70	162	71	111	238	54	2	5	-110	0	0	-104	-2	-6	45	4	0	47
83.8042	0	75	166	41	121	255	63	70	162	71	111	239	54	2	5	-110	-1	0	-104	-3	-7	44	4	0	47
83.927	0	75	167	41	120	255	65	69	163	71	111	238	53	2	4	-110	0	0	-105	-3	-7	45	5	0	48
84.0499	0	76	167	40	120	256	64	69	163	70	112	239	54	2	5	-110	0	0	-103	-3	-7	45	4	0	49
84.1728	0	76	168	39	121	256	64	69	163	70	111	238	55	3	4	-109	0	0	-103	-3	-7	45	4	0	50
84.2957	0	76	167	40	121	256	64	70	164	69	111	239	54	2	6	-110	0	-1	-104	-2	-6	44	4	0	50
84.4186	0	76	167	41	121	255	64	69	162	71	111	239	54	2	5	-111	0	0	-103	-3	-6	45	4	0	48
84.5414	0	76	167	41	120	255	64	70	162	71	111	238	53	2	5	-111	-1	0	-103	-2	-7	44	5	0	47
84.6643	0	76	166	41	120	255	64	70	161	71	111	239	54	3	5	-109	0	-1	-103	-3	-6	44	5	0	48
84.7872	0	75	167	40	120	254	64	69	163	70	112	238	53	3	5	-110	0	0	-104	-2	-8	45	5	0	49
84.9101	0	75	167	40	121	255	64	70	163	70	111	239	54	2	5	-110	0	0	-103	-3	-7	45	5	0	49
85.033	0	76	167	39	121	255	64	70	163	70	111	238	54	2	4	-110	-1	-1	-103	-2	-7	45	4	0	50
85.1558	0	75	166	42	121	255	64	70	162	71	111	238	53	2	4	-109	0	0	-104	-3	-6	44	4	0	49
85.2787	0	75	166	42	121	255	63	70	162	71	110	237	53	2	5	-111	0	0	-103	-2	-6	44	5	0	48
85.4016	0	76	165	41	120	254	63	69	162	71	111	238	53	3	5	-111	0	-1	-103	-3	-7	44	4	0	48
85.5245	0	75	166	41	120	255	65	70	162	71	112	238	54	3	5	-111	0	0	-103	-2	-7	43	4	0	48
85.6474	0	76	166	40	120	255	65	70	162	70	111	239	54	3	5	-109	0	-1	-103	-3	-7	45	5	1	50
85.7702	0	75	167	40	121	256	65	69	163	69	111	239	54	2	5	-109	-1	0	-104	-3	-6	46	4	0	50
85.8931	0	75	167	41	121	256	64	69	163	70	111	240	53	2	5	-110	0	0	-104	-3	-6	45	4	0	49
86.016	0	76	167	43	120	254	64	69	162	71	111	239	54	3	5	-111	0	0	-104	-3	-7	43	4	0	48
86.1389	0	76	166	42	121	254	65	69	161	71	111	238	54	3	5	-110	-1	0	-103	-2	-7	44	5	1	48
86.2618	0	75	166	41	120	255	64	70	161	71	111	238	53	2	5	-109	0	-1	-104	-4	-7	44	4	0	48
86.3846	0	75	166	41	120	256	64	70	162	71	112	239	54	3	5	-110	0	0	-103	-2	-6	44	4	0	49
86.5075	0	76	166	41	120	255	65	70	163	70	111	239	53	2	4	-110	0	0	-103	-2	-6	45	4	0	50
86.6304	0	76	166	40	121	255	64	69	163	71	112	239	54	3	6	-109	0	-1	-103	-3	-6	45	4	0	50
86.7533	0	76	166	42	121	254	64	70	162	71	111	239	53	3	5	-110	-1	0	-104	-2	-7	45	4	0	47
86.8762	0	75	166	43	121	254	64	70	161	72	111	236	53	3	5	-111	0	0	-103	-3	-6	43	5	0	47
86.999	0	76	166	43	120	254	64	70	161	71	111	237	53	3	4	-111	-1	-1	-103	-3	-7	44	4	0	49
87.1219	0	76	166	41	120	254	64	69	161	70	112	237	54	3	5	-110	-1	-1	-102	-3	-7	43	5	1	48
87.2448	0	75	167	41	121	255	64	69	162	71	111	238	53	2	6	-110	0	-1	-102	-2	-6	44	5	0	49
87.3677	0	75	167	40	120	254	64	69	162	70	112	239	54	3	5	-111	0	0	-103	-2	-6	44	4	0	50
87.4906	0	76	166	42	120	255	64	69	162	71	111	238	53	3	5	-110	0	-1	-103	-2	-6	44	4	0	48
87.6134	0	76	165	44	120	253	63	70	161	71	111	236	52	3	5	-110	0	-1	-102	-3	-6	44	5	0	47
87.7363	0	76	165	43	120	254	64	70	160	72	111	237	53	2	5	-111	0	0	-102	-2	-7	43	5	0	47
87.8592	0	75	165	43	121	255	64	69	161	71	112	238	53	3	5	-111	-1	-1	-102	-3	-6	43	5	1	49
87.9821	0	75	166	41	120	255	64	69	162	71	111	238	54	3	4	-110	0	0	-102	-2	-6	43	4	0	50
88.105	0	75	165	40	121	255	64	70	162	70	111	239	54	2	5	-109	0	0	-102	-2	-6	44	4	0	51
88.2278	0	75	167	42	120	256	63	70	163	70	111	239	54	2	5	-110	-1	-1	-103	-3	-7	45	5	0	50
88.3507	0	75	167	43	120	254	63	70	161	72	112	237	53	3	4	-111	0	0	-103	-3	-6	43	5	0	47
88.4736	0	76	165	43	120	254	63	69	161	71	112	237	52	3	6	-111	0	0	-103	-2	-7	43	4	0	48
88.5965	0	75	166	43	120	254	64	70	161	72	111	237	53	3	5	-109	0	0	-103	-3	-7	43	4	0	47
88.7194	0	76	166	42	120	255	63	69	161	71	110	237	53	3	4	-110	0	0	-103	-3	-7	44	5	0	49
88.8422	0	75	166	40	120	255	64	68	161	70	111	239	53	2	5	-111	0	-1	-103	-3	-6	44	5	0	50
88.9651	0	75	167	41	121	255	63	70	162	70	111	238	53	3	4	-110	-1	-2	-103	-2	-7	44	4	0	50
89.088	0	76	165	42	120	254	63	69	162	70	112	238	54	3	5	-109	0	0	-102	-3	-6	43	4	0	48
89.2109	0	76	165	43	120	254	64	70	161	72	111	237	52	2	5	-110	0	-1	-103	-4	-7	43	4	0	48
89.3338	0	76	166	43	121	253	64	70	162	71	111	237	53	2	5	-111	0	0	-103	-2	-7	44	4	0	48
89.4566	0	76	166	42	121	255	64	69	161	71	112	237	53	3	5	-111	-1	0	-103	-2	-6	44	4	0	49
89.5795	0	75	166	41	120	255	65	70	161	70	111	238	53	2	5	-110	0	0	-102	-2	-7	44	4	0	50
89.7024	0	75	167	41	121	255	64	70	162	70	112	239	54	3	5	-109	-1	-1	-103	-2	-5	45	4	0	50
89.8253	0	75	165	42	120	255	63	70	162	71	110	238	53	3	5	-110	0	-1	-104	-3	-6	44	5	0	48
89.9482	0	75	165	43	119	254	63	69	161	70	111	237	53	2	5	-111	0	0	-103	-3	-7	44	4	1	48
90.071	0	76	165	42	120	254	64	69	160	71	110	236	53	2	6	-110	0	-1	-103	-3	-7	43	4	0	48
90.1939	0	75	166	43	120	254	64	70	161	71	112	237	53	3	5	-110	0	-1	-102	-3	-7	43	5	0	48
90.3168	0	75	166	41	120	254	64	70	161	71	110	238	53	2	5	-110	0	-1	-103	-2	-6	44	4	1	50
90.4397	0	75	167	41	121	254	64	69	162	70	111	238	54	3	4	-111	0	-1	-103	-3	-6	45	4	0	50
90.5626	0	76	167	41	120	254	64	69	162	70	111	238	54	3	5	-109	0	-1	-103	-2	-7	45	4	1	49
90.6854	0	75	166	43	121	252	64	70	160	71	110	238	53	2	5	-109	0	-1	-103	-2	-7	44	5	0	47
90.8083	0	76	165	43	121	254	64	69	161	72	110	237	53	2	5	-111	0	0	-103	-3	-7	43	5	0	48
90.9312	0	75	164	43	120	254	63	69	161	71	111	236	53	3	4	-111	0	-1	-103	-3	-7	43	4	1	49
91.0541	0	75	166	42	121	255	64	69	162	71	111	237	53	3	5	-109	0	0	-103	-2	-6	44	4	1	49
91.177	0	75	166	42	120	255	64	70	162	71	110	238	53	3	5	-109	0	0	-104	-3	-7	44	5	1	49
91.2998	0	75	168	40	120	255	64	69	162	71	111	238	53	2	4	-110	0	0	-104	-2	-7	45	4	1	51
91.4227	0	75	165	42	121	254	63	69	161	70	110	237	53	3	5	-110	-1	-1	-104	-3	-5	44	4	0	48
91.5456	0	75	166	43	120	252	63	70	160	71	111	236	53	2	5	-110	0	0	-103	-3	-6	43	4	0	47
91.6685	0	76	166	42	121	253	64	69	161	72	110	238	53	2	5	-110	0	0	-103	-3	-6	45	4	1	48
91.7914	0	75	166	42	119	253	64	69	161	71	111	236	53	2	5	-111	0	-1	-103	-2	-6	44	5	1	48
91.9142	0	75	166	40	120	255	64	69	162	70	110	238	54	3	5	-110	0	0	-103	-3	-6	44	4	0	50
92.0371	0	76	166	39	120	255	64	70	162	70	111	237	54	3	5	-110	0	0	-103	-3	-6	45	4	0	50
92.16	0	76	167	42	120	253	64	70	162	70	112	238	54	2	6	-110	0	0	-104	-3	-7	45	4	0	49
92.2829	0	75	165	42	120	253	64	69	161	72	111	236	53	3	5	-112	0	0	-104	-2	-6	44	4	0	47
92.4058	0	75	165	42	119	252	64	69	161	71	110	236	53	3	4	-110	0	0	-103	-2	-7	44	4	0	48
92.5286	0	75	166	41	120	254	64	69	162	71	111	237	54	2	5	-109	0	-1	-103	-3	-7	44	5	0	49
92.6515	0	75	166	41	120	253	65	70	162	71	111	237	54	3	4	-110	0	-1	-104	-3	-7	45	4	0	50
92.7744	0	75	167	39	121	254	65	69	163	70	111	238	54	2	5	-110	0	-1	-104	-3	-7	45	4	0	50
92.8973	0	75	167	40	120	255	64	70	162	69	112	239	54	3	5	-109	0	0	-104	-3	-7	45	5	1	50
93.0202	0	76	165	42	120	253	64	69	160	71	111	236	53	3	5	-110	0	0	-104	-2	-7	44	4	0	48
93.143	0	75	165	41	120	253	64	69	162	71	110	236	53	3	5	-111	0	0	-103	-3	-7	44	5	0	48
93.2659	0	75	165	42	119	253	64	69	161	71	112	237	53	4	5	-111	0	0	-104	-3	-8	45	3	0	49
93.3888	0	75	166	40	120	254	64	69	162	71	111	237	54	2	5	-110	-1	0	-103	-3	-7	44	4	0	49
93.5117	0	75	166	40	120	254	65	69	163	71	110	238	54	2	5	-109	0	-1	-103	-3	-7	45	5	1	49
93.6346	0	75	166	40	120	254	64	69	163	70	111	238	54	2	5	-110	-1	0	-104	-3	-6	46	4	0	51
93.7574	0	75	165	41	120	254	63	69	162	71	110	238	54	2	4	-110	0	0	-104	-3	-7	45	4	0	48
93.8803	0	75	165	42	120	252	63	69	160	73	110	236	53	2	5	-111	0	-1	-104	-2	-7	44	4	0	47
94.0032	0	75	166	41	120	253	64	69	161	72	111	236	54	2	5	-110	0	-1	-103	-2	-7	44	5	1	48
94.1261	0	75	166	41	120	254	64	69	163	71	111	238	54	2	5	-111	0	-1	-104	-3	-7	44	4	0	48
94.249	11	75	166	40	119	254	64	69	163	71	111	238	54	3	5	-111	0	0	-104	-3	-7	45	4	1	50
94.3718	0	75	166	39	120	255	64	69	163	70	110	238	54	2	4	-111	-1	0	-104	-3	-7	45	4	1	50
94.4947	0	75	166	41	119	254	63	69	162	70	112	239	54	2	5	-109	0	0	-104	-1	-7	45	5	1	49
94.6176	0	75	164	42	120	254	63	69	161	72	110	237	53	2	4	-111	0	0	-104	-3	-7	44	4	0	47
94.7405	0	75	166	41	120	254	64	69	161	72	110	236	54	2	5	-111	0	0	-105	-2	-6	44	5	1	48
94.8634	0	76	166	40	120	254	64	70	161	71	111	237	54	3	5	-111	0	0	-103	-3	-7	44	4	0	49
94.9862	0	75	166	40	120	254	63	70	162	71	112	238	54	2	5	-109	0	0	-103	-3	-8	45	4	0	49
95.1091	0	76	167	39	121	254	64	69	163	71	111	238	55	2	4	-110	0	-1	-104	-2	-7	45	5	0	50
95.232	0	75	166	41	120	255	64	70	162	70	111	238	54	2	5	-110	0	0	-105	-3	-8	45	5	0	49
95.3549	0	74	166	41	120	254	63	69	161	71	111	236	53	2	4	-111	0	0	-104	-2	-6	44	4	1	47
95.4778	0	75	165	41	119	253	64	68	161	71	110	236	53	2	5	-110	0	0	-104	-3	-6	45	5	0	48
95.6006	0	75	165	41	119	253	64	69	162	72	112	237	53	3	5	-110	0	0	-104	-2	-7	45	5	1	48
95.7235	0	76	165	40	119	253	64	69	162	71	110	238	54	2	4	-111	0	0	-105	-3	-7	44	3	0	50
95.8464	0	75	167	39	120	255	64	69	163	71	111	237	54	3	5	-110	0	0	-105	-3	-7	45	4	0	50
95.9693	0	75	166	40	120	255	63	70	163	71	111	238	55	2	5	-110	0	-1	-104	-3	-6	45	4	0	50
96.0922	0	75	166	42	119	253	64	69	162	73	111	237	52	2	5	-110	0	-1	-104	-3	-7	45	4	0	46
96.215	0	75	165	42	120	253	63	69	161	72	111	237	53	2	4	-112	-1	0	-104	-2	-6	44	5	0	48
96.3379	0	75	165	41	120	253	64	69	161	72	110	236	53	4	4	-111	0	-1	-103	-2	-6	45	4	0	48
96.4608	0	74	165	41	121	254	64	69	162	71	110	237	55	3	4	-110	0	-1	-104	-3	-6	44	4	0	49
96.5837	0	75	166	40	120	254	64	70	163	71	111	238	55	2	4	-110	-1	0	-104	-2	-7	45	4	1	50
96.7066	0	74	166	40	120	254	64	69	163	71	111	238	54	2	5	-110	0	-1	-105	-3	-7	45	5	1	50
96.8294	0	75	165	41	120	253	63	70	161	72	111	238	53	3	5	-110	-1	0	-104	-3	-7	44	4	0	47
96.9523	0	75	165	42	120	253	63	69	162	72	110	236	53	3	5	-110	0	0	-104	-2	-7	44	5	1	48
97.0752	0	75	165	42	120	254	63	70	161	72	111	236	54	3	4	-111	0	-1	-103	-3	-6	45	4	0	48
97.1981	0	75	164	40	120	254	64	69	162	72	111	237	54	2	5	-112	0	-1	-103	-3	-6	44	4	0	49
97.321	0	75	166	40	120	254	65	68	162	72	111	238	54	2	6	-110	-1	0	-103	-3	-6	45	4	0	51
97.4438	0	75	166	40	120	254	64	69	163	70	111	238	55	2	5	-110	0	-1	-103	-3	-7	45	4	1	51
97.5667	0	75	165	42	119	254	63	69	161	72	111	237	52	2	5	-110	0	-1	-104	-2	-7	44	4	0	48
97.6896	0	75	165	42	120	253	62	69	161	72	110	236	54	2	5	-112	0	-1	-103	-3	-6	45	4	0	47
97.8125	0	74	166	41	119	253	63	69	161	71	111	236	54	3	5	-110	0	-1	-103	-2	-7	44	4	0	49
97.9354	0	74	166	41	119	254	63	69	161	72	111	236	54	2	4	-110	-1	0	-103	-3	-6	45	5	0	49
98.0582	0	75	167	40	120	253	65	70	162	71	111	238	54	3	5	-110	0	0	-104	-3	-6	46	4	0	50
98.1811	0	75	166	40	120	253	65	69	162	71	111	237	54	2	4	-110	0	-1	-104	-3	-7	45	4	0	50
98.304	0	75	165	42	119	253	63	69	162	72	110	236	54	3	5	-110	0	0	-103	-2	-6	44	4	0	47
98.4269	0	75	166	41	120	253	64	69	161	73	110	236	52	2	5	-110	0	0	-103	-2	-7	45	4	0	48
98.5498	0	75	166	41	120	253	64	69	161	73	110	237	54	2	5	-111	0	0	-104	-3	-6	44	5	0	48
98.6726	0	75	165	41	119	253	64	69	162	72	110	237	54	3	5	-111	-1	0	-104	-2	-7	44	5	0	49
98.7955	0	75	165	39	121	253	64	68	163	71	111	237	55	1	5	-110	0	0	-104	-3	-6	45	4	1	50
98.9184	0	74	166	39	120	255	63	69	162	71	110	238	54	3	5	-110	0	-1	-104	-3	-7	46	5	0	51
99.0413	0	75	165	42	120	253	63	68	162	72	111	237	53	2	5	-110	0	0	-103	-3	-7	45	5	0	48
99.1642	0	74	165	43	120	252	63	69	161	72	111	237	53	2	6	-112	0	-1	-103	-2	-7	44	4	0	48
99.287	0	76	165	41	120	252	64	69	162	71	110	235	54	2	5	-110	0	-1	-103	-2	-7	45	4	0	48
99.4099	0	74	166	40	119	253	63	68	162	72	111	237	54	2	5	-110	-1	0	-103	-3	-6	44	4	0	49
99.5328	0	75	165	40	120	253	64	68	162	70	111	237	54	2	4	-111	0	-1	-103	-2	-7	45	4	0	50
99.6557	0	74	166	39	120	254	64	69	162	71	111	239	54	3	4	-110	0	0	-104	-3	-7	46	4	0	51
99.7786	0	75	166	42	120	254	64	69	162	72	110	236	54	2	5	-110	0	-1	-104	-2	-6	45	3	0	48
99.9014	0	75	166	43	120	253	64	68	162	72	111	236	53	3	5	-111	0	0	-103	-3	-6	45	4	0	47
100.024	0	75	164	42	119	252	64	68	161	72	111	235	54	2	5	-111	0	-1	-104	-2	-6	45	4	0	48
100.147	0	75	165	41	120	253	65	68	163	72	111	237	53	3	6	-111	-1	-1	-103	-2	-6	44	4	0	48
100.27	0	75	165	40	120	253	65	69	162	72	110	237	54	3	5	-111	0	-1	-103	-3	-7	44	5	1	50
100.393	0	75	165	39	120	254	64	69	162	72	111	237	54	3	4	-110	-1	0	-103	-3	-7	45	3	1	50
100.516	0	74	166	42	119	254	63	69	162	72	111	237	53	3	5	-110	0	-1	-104	-3	-7	45	4	1	49
100.639	0	75	163	42	119	253	62	69	160	72	109	236	53	2	4	-112	0	-1	-104	-2	-7	44	4	0	47
100.762	0	75	165	42	120	253	64	69	161	72	111	235	54	2	5	-111	0	-1	-103	-3	-6	44	5	0	48
100.884	0	75	165	42	120	252	63	69	161	72	111	236	53	3	5	-110	0	-1	-103	-2	-7	44	4	0	49
101.007	0	75	165	41	119	253	64	69	162	72	112	238	54	2	4	-111	0	0	-103	-3	-7	45	4	1	49
101.13	0	75	165	39	121	253	64	69	162	72	111	238	54	3	4	-111	0	0	-103	-2	-7	45	4	0	50
101.253	0	74	164	42	120	253	63	69	161	72	110	236	53	3	4	-109	-1	0	-103	-3	-7	44	5	0	48
101.376	0	74	165	41	120	251	63	68	160	72	110	236	52	3	5	-111	0	0	-103	-2	-6	44	5	1	48
101.499	0	75	165	42	120	252	63	69	161	72	111	235	53	3	5	-111	0	0	-102	-3	-6	44	4	1	48
101.622	0	74	165	42	119	254	64	68	162	73	111	236	53	2	5	-112	-1	0	-104	-3	-7	44	5	0	47
101.745	0	75	166	41	119	254	64	68	162	72	111	237	53	2	5	-110	0	-1	-102	-3	-7	45	5	0	50
101.868	0	75	165	41	121	254	65	68	162	71	110	237	54	2	5	-110	0	0	-103	-2	-7	45	5	0	51
101.99	0	74	165	41	119	253	62	70	161	72	110	237	53	3	4	-111	0	0	-104	-3	-6	44	4	0	48
102.113	0	75	165	44	119	252	63	69	160	72	111	235	52	2	4	-112	-1	-1	-102	-3	-6	45	6	0	47
102.236	0	75	164	43	119	252	63	69	160	72	110	235	53	3	5	-111	0	0	-102	-3	-6	44	4	0	47
102.359	0	75	164	41	119	252	63	69	161	72	110	235	53	2	5	-111	0	0	-103	-3	-7	44	4	0	48
102.482	0	74	164	42	119	253	63	68	161	72	110	236	53	2	5	-111	0	0	-103	-2	-7	44	4	0	49
102.605	0	75	165	41	119	254	64	68	161	72	111	236	54	3	4	-110	0	-1	-103	-2	-7	45	4	0	49
102.728	0	74	165	42	120	254	63	69	161	71	110	236	54	2	5	-110	0	-1	-103	-2	-6	45	4	1	49
102.851	0	74	164	44	119	252	64	69	160	72	110	234	52	3	4	-111	0	0	-103	-2	-7	44	4	0	47
102.973	0	74	164	43	119	252	62	69	159	72	110	234	52	2	5	-112	-1	0	-103	-3	-6	43	4	1	46
103.096	0	74	164	43	119	251	63	69	160	72	110	235	52	2	4	-111	0	0	-102	-3	-6	44	4	1	48
103.219	0	75	165	43	119	252	63	69	161	71	110	235	52	3	5	-110	-1	0	-102	-3	-7	44	5	1	48
103.342	0	74	165	41	120	252	63	69	161	72	110	236	53	3	5	-110	-1	0	-102	-2	-7	44	4	0	50
103.465	0	75	164	41	119	252	63	68	162	71	111	237	53	2	5	-110	0	0	-103	-2	-7	44	4	1	50
103.588	0	75	164	42	119	252	63	69	160	73	111	235	52	3	5	-111	0	0	-103	-3	-7	44	4	1	47
103.711	0	74	164	43	119	251	63	69	159	72	110	234	52	3	4	-110	-1	0	-101	-2	-6	44	5	0	47
103.834	0	75	164	43	121	251	63	68	160	74	109	235	52	2	4	-110	0	0	-102	-3	-7	43	4	0	47
103.956	0	74	164	42	119	252	63	69	160	72	110	234	52	2	4	-111	0	-1	-103	-2	-7	44	4	1	48
104.079	0	74	164	42	119	252	64	69	161	72	111	235	53	2	5	-111	-1	0	-103	-3	-7	44	4	0	49
104.202	0	74	164	41	120	252	64	69	161	72	110	236	53	3	4	-110	0	0	-102	-3	-6	44	5	1	51
104.325	0	74	165	42	119	252	63	68	161	72	110	235	52	3	5	-110	-1	0	-103	-2	-7	44	5	0	49
104.448	0	75	164	43	119	251	63	69	160	73	110	234	51	3	5	-112	0	-2	-103	-3	-6	43	4	0	47
104.571	0	74	164	42	119	251	63	69	159	73	110	234	52	3	6	-112	-1	0	-102	-3	-7	43	4	1	47
104.694	0	75	164	43	119	251	63	69	160	72	110	235	53	2	5	-111	0	-1	-102	-2	-6	43	5	0	48
104.817	0	74	165	41	120	253	64	68	160	72	110	236	54	2	5	-111	0	0	-102	-2	-7	43	4	0	48
104.94	0	74	165	41	119	253	64	68	161	72	110	236	53	2	5	-111	0	-1	-103	-3	-7	44	4	0	50
105.062	0	76	166	42	120	252	63	68	161	71	110	235	53	2	3	-110	0	0	-103	-3	-7	44	4	0	49
105.185	0	75	163	43	119	251	63	69	160	72	110	234	52	2	5	-111	0	0	-102	-3	-7	42	4	0	47
105.308	0	75	164	42	118	251	63	69	160	73	110	234	52	3	4	-111	0	0	-102	-2	-7	43	4	0	48
105.431	0	74	164	42	119	252	63	69	160	72	110	235	52	2	4	-112	0	0	-102	-2	-7	44	5	1	48
105.554	0	75	164	41	120	253	64	68	160	71	110	236	53	3	5	-112	0	-1	-102	-3	-6	44	5	0	49
105.677	0	74	164	40	119	252	63	69	162	71	111	235	54	1	4	-110	0	0	-103	-3	-7	45	5	1	50
105.8	0	75	165	41	120	252	63	69	161	71	109	236	54	2	5	-110	0	0	-103	-3	-7	45	4	0	51
105.923	0	74	164	43	120	251	63	69	159	72	110	235	52	3	5	-111	0	0	-103	-2	-7	44	5	0	46
106.045	0	74	164	43	120	251	63	69	159	73	110	234	52	2	5	-112	0	0	-103	-3	-5	43	4	0	47
106.168	0	75	164	42	120	250	62	68	160	72	110	234	52	2	5	-111	0	-1	-102	-2	-7	44	4	1	47
106.291	0	75	164	42	119	252	63	68	160	73	110	235	53	3	5	-111	0	-1	-103	-2	-6	43	4	0	48
106.414	0	74	165	41	120	253	63	69	161	72	111	235	53	2	5	-111	0	-1	-103	-3	-6	44	3	0	49
106.537	0	75	164	40	119	253	63	68	162	72	110	235	53	2	5	-110	0	0	-103	-3	-7	44	4	0	50
106.66	0	74	164	42	119	251	63	69	159	72	110	234	52	3	4	-110	0	0	-103	-3	-6	44	4	0	48
106.783	0	74	163	43	119	250	63	69	159	74	110	234	51	3	5	-111	-1	-1	-102	-2	-7	44	4	0	48
106.906	0	74	163	43	119	251	62	69	159	72	110	234	52	2	5	-111	0	0	-103	-3	-7	44	4	0	47
107.028	0	74	164	42	120	252	63	68	160	72	109	234	51	3	5	-112	0	0	-102	-2	-6	43	4	0	48
107.151	0	74	164	42	120	252	63	68	160	72	111	235	53	2	4	-110	0	0	-102	-3	-6	44	4	0	49
107.274	0	74	164	41	120	253	63	69	161	72	110	237	54	3	4	-110	0	0	-103	-3	-6	44	5	0	50
107.397	0	74	164	42	119	253	62	68	161	71	111	235	53	3	4	-111	0	-1	-104	-2	-6	44	4	0	49
107.52	0	75	163	44	120	251	62	68	159	72	110	233	51	3	5	-112	-1	0	-102	-3	-6	43	5	0	47
107.643	0	74	164	43	120	252	63	68	159	73	110	234	52	2	4	-110	0	0	-102	-3	-6	43	4	1	47
107.766	0	74	163	43	120	252	64	68	159	73	109	235	52	3	4	-111	0	-1	-101	-3	-7	43	5	0	48
107.889	0	74	163	43	119	252	64	69	160	72	111	235	52	2	5	-110	-1	-1	-103	-2	-7	43	4	0	48
108.012	0	74	164	42	119	252	63	68	160	73	111	236	52	1	5	-110	-1	-1	-102	-2	-7	43	4	0	50
108.134	0	74	164	42	120	253	63	68	161	71	110	236	53	2	5	-110	0	-1	-103	-2	-6	44	5	0	50
108.257	0	74	163	43	119	252	62	69	159	73	110	235	52	3	6	-111	0	0	-103	-3	-7	44	5	0	47
108.38	0	74	163	44	121	251	62	68	159	73	110	234	52	2	5	-111	0	0	-102	-3	-6	43	5	0	48
108.503	0	74	163	43	120	251	63	69	160	73	109	234	52	3	5	-112	0	0	-102	-2	-7	43	4	0	48
108.626	0	75	164	42	120	252	64	69	161	72	109	235	53	2	5	-110	0	-1	-101	-2	-7	43	4	0	48
108.749	0	73	164	42	120	252	63	69	160	71	110	235	53	1	5	-110	0	0	-102	-4	-7	44	4	0	50
108.872	0	74	164	41	119	253	64	69	160	71	110	236	53	3	5	-112	0	-1	-103	-3	-6	45	4	1	50
108.995	0	74	164	44	120	252	62	68	160	72	110	235	52	3	5	-111	0	0	-103	-2	-7	43	5	0	47
109.117	0	74	163	43	120	252	63	68	160	73	110	235	52	2	4	-110	0	0	-102	-2	-7	43	4	0	47
109.24	0	74	162	43	120	251	63	68	160	72	110	234	52	2	6	-111	0	0	-103	-3	-6	43	4	0	48
109.363	0	74	163	42	119	251	63	69	160	73	110	234	52	2	5	-112	0	0	-103	-2	-7	43	4	0	49
109.486	0	74	164	41	119	252	63	69	160	71	110	235	54	3	5	-111	0	-1	-102	-3	-6	44	4	1	49
109.609	0	75	165	40	119	252	64	68	161	72	110	236	54	2	6	-110	0	-1	-102	-3	-6	44	3	0	50
109.732	0	74	166	42	119	252	63	68	162	71	111	236	53	2	5	-110	-1	0	-103	-2	-7	45	5	0	49
109.855	0	74	163	44	119	252	63	68	159	73	110	235	52	2	4	-111	0	-1	-103	-3	-6	43	4	0	47
109.978	0	74	163	44	120	251	63	68	159	72	110	234	51	2	5	-111	-1	0	-102	-2	-7	43	5	1	47
110.1	0	74	164	43	119	252	62	68	159	73	111	235	53	3	5	-112	0	0	-102	-2	-7	43	4	0	47
110.223	0	74	164	42	119	252	63	69	159	73	111	235	52	3	5	-111	0	-1	-102	-3	-6	43	5	0	48
110.346	0	75	164	41	119	252	63	68	160	72	111	236	53	2	5	-111	-1	0	-102	-2	-6	44	4	1	50
110.469	0	75	165	41	119	254	64	69	161	71	110	237	53	3	5	-111	-1	0	-103	-3	-7	44	5	0	51
110.592	0	74	164	42	120	253	63	69	160	72	110	237	53	2	4	-110	-1	0	-103	-2	-6	44	4	0	49
110.715	0	74	164	44	119	251	62	68	158	72	110	234	52	3	6	-111	0	0	-103	-3	-7	44	4	1	46
110.838	0	74	162	43	120	252	62	69	159	73	110	235	52	3	5	-113	-1	0	-103	-3	-6	43	5	0	47
110.961	0	75	163	44	120	251	63	69	159	72	110	234	52	3	4	-112	0	0	-103	-3	-6	43	4	0	48
111.084	0	74	163	43	119	252	64	69	160	72	111	235	53	2	4	-110	0	0	-102	-2	-6	44	4	0	49
111.206	0	74	165	41	119	252	63	69	161	72	110	236	53	2	5	-110	0	-1	-103	-2	-6	43	5	0	51
111.329	0	74	165	41	120	254	64	69	160	71	110	236	54	2	5	-112	0	0	-103	-3	-6	45	4	0	51
111.452	0	75	164	43	119	252	62	69	160	72	111	236	53	2	6	-110	-1	0	-103	-3	-7	43	4	0	49
111.575	0	74	164	42	118	251	63	68	159	73	110	235	53	2	4	-111	0	0	-102	-2	-7	44	4	0	47
111.698	0	75	163	43	119	252	63	69	159	73	110	235	52	3	4	-111	0	0	-103	-3	-7	44	4	0	47
111.821	0	74	163	42	120	252	64	69	159	72	111	236	53	3	5	-111	-1	-1	-103	-3	-6	43	5	0	48
111.944	0	74	163	41	120	253	63	69	161	72	111	236	53	3	5	-111	0	-1	-103	-3	-7	44	4	1	49
112.067	0	75	164	41	119	254	64	68	161	71	111	237	54	2	6	-111	-1	-1	-103	-2	-6	44	4	1	50
112.189	0	75	165	41	119	254	63	68	160	71	110	237	53	3	5	-110	-1	0	-103	-2	-6	45	4	0	50
112.312	0	74	163	43	121	252	63	68	160	72	110	235	52	2	5	-112	-1	0	-103	-3	-7	43	4	0	47
112.435	0	74	163	43	119	253	63	69	160	72	111	236	52	3	4	-112	-1	0	-104	-3	-7	43	5	0	47
112.558	0	74	163	41	119	252	63	69	160	73	110	235	53	3	6	-111	0	0	-103	-3	-6	43	4	1	48
112.681	0	75	164	41	119	252	64	69	160	72	110	235	52	2	5	-111	0	0	-103	-2	-6	44	4	0	49
112.804	0	74	164	41	119	253	63	68	160	72	111	237	53	2	5	-111	0	0	-104	-3	-7	44	5	0	49
112.927	0	75	165	39	120	253	64	69	161	70	111	237	53	2	5	-111	-1	0	-103	-3	-7	45	4	0	50
113.05	0	74	164	41	120	253	63	68	161	71	111	237	54	2	4	-110	0	0	-104	-3	-7	45	3	1	50
113.172	0	74	163	43	120	252	63	69	159	72	109	236	52	3	4	-110	-1	-1	-104	-3	-6	44	4	0	47
113.295	0	74	164	43	119	253	63	69	160	72	110	235	52	2	4	-112	0	0	-103	-2	-7	44	4	0	47
113.418	0	74	163	42	119	252	63	69	160	72	111	236	53	3	5	-111	0	0	-104	-4	-5	44	5	0	48
113.541	0	74	164	41	119	254	64	69	160	72	111	236	53	2	4	-110	0	0	-102	-2	-6	45	5	0	49
113.664	0	74	165	41	121	254	65	69	160	71	111	237	54	2	5	-111	0	0	-103	-2	-6	45	5	1	50
113.787	0	74	165	40	120	254	64	69	162	71	111	237	54	3	4	-112	0	-1	-104	-3	-7	45	4	0	52
113.91	0	74	164	42	120	253	63	68	161	72	109	237	53	2	5	-110	0	-1	-104	-3	-7	44	5	0	49
114.033	0	74	164	42	119	251	63	68	159	72	110	236	52	3	6	-110	0	0	-103	-3	-7	44	4	0	47
114.156	0	74	163	42	119	252	64	67	160	72	110	236	52	2	5	-111	0	0	-103	-2	-7	44	4	1	47
114.278	0	74	163	42	119	253	63	69	160	72	111	235	53	2	4	-112	-1	-1	-103	-3	-6	44	4	0	48
114.401	0	74	164	41	119	254	64	68	160	72	111	236	54	3	5	-110	0	-1	-104	-2	-6	44	4	0	50
114.524	0	74	165	40	119	254	63	69	161	71	110	238	53	2	5	-110	0	0	-103	-3	-7	45	4	0	50
114.647	0	74	165	41	120	255	64	68	161	71	110	239	53	2	5	-110	0	0	-104	-2	-6	44	5	0	51
114.77	0	74	163	43	120	252	63	69	160	72	110	237	53	3	5	-111	0	0	-104	-2	-6	45	4	1	47
114.893	0	74	163	42	120	252	63	68	159	72	110	235	52	2	5	-111	0	-1	-104	-3	-6	43	4	0	48
115.016	0	74	164	42	120	252	63	68	160	73	110	236	52	2	5	-110	0	-1	-103	-2	-6	44	4	0	47
115.139	0	74	163	41	119	254	63	68	160	72	110	236	53	2	4	-110	0	0	-104	-3	-8	44	4	0	49
115.261	0	74	164	40	120	253	63	68	161	72	110	237	53	2	5	-111	0	-1	-104	-2	-7	44	5	0	49
115.384	0	74	165	40	120	255	64	69	161	70	110	238	54	2	5	-111	-1	0	-104	-2	-7	45	4	0	51
115.507	0	75	164	42	120	253	63	68	160	71	111	235	52	2	5	-110	0	-1	-103	-2	-8	45	5	0	48
115.63	0	74	162	43	120	252	63	68	159	72	110	235	52	1	4	-111	0	0	-103	-2	-7	44	4	0	47
115.753	0	74	163	42	119	252	63	68	159	72	111	235	52	2	5	-112	0	0	-104	-3	-6	43	4	0	47
115.876	0	74	162	42	119	252	63	68	159	71	111	235	53	2	5	-112	0	-1	-103	-3	-7	44	5	0	48
115.999	0	74	163	41	119	254	63	68	160	71	111	236	54	2	5	-111	-1	-1	-103	-3	-6	44	5	0	50
116.122	0	75	164	41	119	255	64	69	160	71	110	237	53	2	4	-110	0	0	-104	-3	-7	44	5	0	50
116.244	0	74	163	42	120	254	64	68	159	71	110	238	52	2	5	-111	-1	-1	-104	-3	-7	44	5	1	49
116.367	0	74	162	43	119	253	63	68	158	72	110	234	51	2	4	-111	-1	0	-103	-3	-7	44	5	0	47
116.49	0	74	162	43	120	251	63	68	158	72	110	235	52	3	4	-111	0	-1	-102	-2	-7	44	5	0	48
116.613	0	74	162	43	119	251	63	69	159	73	110	234	52	2	4	-111	0	-1	-102	-3	-6	44	5	0	47
116.736	0	74	163	42	119	251	63	68	159	73	111	235	53	2	5	-111	0	0	-103	-3	-6	43	4	0	49
116.859	0	75	163	42	119	252	63	68	160	71	110	235	53	2	4	-110	-1	-2	-103	-3	-6	45	5	0	50
116.982	0	74	164	42	119	253	63	69	160	71	110	236	53	3	5	-110	0	0	-103	-2	-6	45	5	1	50
117.105	0	74	163	44	120	252	63	68	159	72	110	235	51	3	4	-111	0	0	-104	-2	-7	43	5	0	47
117.228	0	74	162	44	119	251	63	68	157	73	110	234	52	2	5	-112	0	0	-103	-2	-6	43	5	0	47
117.35	0	73	162	43	120	251	63	68	158	73	109	235	52	2	5	-112	0	-1	-102	-2	-7	43	4	1	47
117.473	0	74	162	43	118	251	62	69	158	72	109	233	53	3	3	-111	-1	0	-102	-2	-6	43	4	0	48
117.596	0	74	162	43	119	252	63	68	158	72	110	235	53	3	4	-110	0	-1	-103	-2	-6	43	4	1	49
117.719	0	75	163	41	118	252	64	68	159	72	110	236	53	2	5	-112	0	0	-103	-3	-6	44	4	0	50
117.842	0	74	163	43	120	252	62	68	158	71	110	235	52	3	5	-111	0	0	-103	-2	-7	44	4	0	49
117.965	0	74	162	44	119	250	62	68	157	73	109	234	51	2	4	-112	0	0	-102	-2	-7	42	5	0	47
118.088	0	74	160	44	119	251	62	67	157	72	110	233	51	3	5	-112	0	0	-102	-3	-6	42	4	0	47
118.211	0	73	162	44	119	251	63	68	158	73	110	234	51	2	5	-111	0	0	-102	-2	-7	43	4	0	48
118.333	0	74	161	43	119	251	63	68	158	72	110	234	52	3	4	-111	-1	-1	-103	-3	-7	43	5	0	49
118.456	0	73	162	42	119	252	63	68	159	72	109	235	52	3	6	-110	0	0	-103	-2	-7	44	4	0	49
118.579	0	74	163	43	119	252	63	68	159	71	110	236	52	3	5	-110	0	-1	-103	-3	-6	44	4	0	50
118.702	0	74	162	44	119	250	63	68	158	73	109	234	51	2	5	-112	0	0	-103	-3	-6	42	4	0	46
118.825	0	74	162	45	119	251	62	68	157	72	109	233	52	3	5	-112	0	0	-102	-2	-6	43	5	1	47
118.948	0	74	162	44	118	251	63	68	156	73	109	233	51	2	5	-112	0	0	-102	-3	-6	42	4	0	47
119.071	0	74	161	44	119	251	63	68	158	73	109	234	52	2	5	-112	0	0	-103	-3	-7	43	4	0	48
119.194	0	74	162	43	120	252	63	68	159	72	110	234	52	2	5	-112	0	0	-102	-2	-7	43	5	0	49
119.316	0	73	163	42	118	251	63	68	158	72	110	234	52	4	5	-110	0	0	-103	-3	-7	43	5	0	50
119.439	0	74	162	43	119	250	62	68	158	72	110	234	52	2	5	-110	-1	-1	-103	-2	-6	43	4	0	48
119.562	0	74	161	45	119	249	63	68	157	73	110	233	50	2	5	-112	-1	0	-103	-3	-6	42	4	0	47
119.685	0	74	161	45	119	251	62	68	157	74	110	233	51	2	4	-112	-1	-1	-103	-2	-6	42	5	0	47
119.808	0	74	161	44	118	251	62	68	158	74	110	234	51	3	4	-111	0	0	-102	-3	-7	42	4	0	48
119.931	0	74	162	43	119	251	62	68	158	73	109	234	51	3	5	-111	0	0	-102	-2	-7	43	5	0	48
120.054	0	73	162	43	120	252	63	67	158	72	109	234	53	2	5	-112	-1	-1	-103	-2	-6	43	4	0	50
120.177	0	73	162	43	119	252	63	68	159	72	111	235	53	2	5	-111	-1	0	-103	-2	-6	43	4	0	50
120.3	0	73	161	45	119	251	62	68	157	72	110	233	51	2	4	-111	-1	0	-103	-2	-6	42	4	0	47
120.422	0	73	161	44	119	250	62	68	157	73	109	233	52	2	5	-111	0	-1	-102	-3	-7	42	5	0	47
120.545	0	74	161	45	118	252	62	67	157	73	110	233	51	2	4	-112	-1	-1	-102	-2	-6	42	4	0	47
120.668	0	74	162	44	118	250	63	68	158	73	110	234	52	2	5	-111	0	0	-102	-3	-6	42	5	0	48
120.791	0	73	163	43	118	251	64	68	158	72	110	233	52	2	5	-110	0	-1	-102	-3	-5	43	5	0	49
120.914	0	74	163	46	118	251	63	68	159	68	109	235	53	2	4	-114	0	0	-103	-2	-6	39	5	0	49
121.037	0	73	162	44	119	252	62	67	158	72	110	234	52	3	5	-112	0	-1	-104	-2	-6	43	5	0	49
121.16	0	73	162	45	118	250	62	68	157	73	110	233	51	2	5	-111	0	-1	-102	-3	-6	43	4	0	46
121.283	0	73	161	45	118	251	63	69	157	72	110	234	52	2	5	-111	0	-1	-101	-2	-7	42	3	1	48
121.405	0	74	162	44	119	250	62	68	158	73	110	234	52	3	5	-110	0	0	-102	-2	-6	42	4	1	48
121.528	0	74	162	43	120	251	63	68	158	73	110	234	52	3	4	-112	0	0	-102	-2	-6	43	5	1	48
121.651	0	74	163	43	118	252	63	68	159	72	111	234	52	3	5	-112	-1	-1	-103	-3	-7	43	4	0	50
121.774	0	73	164	45	119	252	63	69	160	68	110	235	52	2	5	-114	0	-1	-103	-2	-6	40	4	0	50
121.897	0	73	162	44	118	252	63	68	159	73	110	235	52	2	5	-110	0	-1	-103	-3	-6	43	4	1	49
122.02	0	73	162	45	119	250	63	68	158	73	110	233	51	3	4	-113	-1	-1	-104	-2	-6	42	4	0	47
122.143	0	74	162	45	118	251	62	68	158	73	109	233	51	2	5	-111	0	-1	-102	-2	-6	43	5	1	47
122.266	0	74	161	44	119	252	63	69	157	73	110	234	51	2	5	-111	0	-1	-102	-2	-7	42	4	0	49
122.388	0	74	163	42	119	252	64	69	159	73	109	235	52	3	5	-111	0	0	-102	-3	-6	43	4	0	49
122.511	0	73	163	42	119	252	64	68	159	73	110	235	52	2	5	-112	-1	0	-103	-3	-6	43	3	0	50
122.634	0	74	163	41	119	253	63	68	160	71	110	236	53	2	5	-110	0	0	-104	-3	-7	43	4	0	51
122.757	0	74	162	44	119	252	62	69	159	71	110	235	51	2	5	-110	-1	-1	-104	-3	-6	43	4	0	48
122.88	0	73	162	45	119	252	63	68	158	72	110	234	52	2	5	-111	0	-1	-102	-3	-6	42	4	0	47
123.003	0	74	163	43	120	251	62	68	158	73	110	233	51	2	5	-112	0	-1	-102	-2	-6	42	4	0	47
123.126	0	73	162	44	118	252	63	68	159	73	110	233	51	2	6	-110	-1	-1	-103	-2	-7	43	5	1	47
123.249	0	74	163	42	119	252	63	68	158	73	110	235	52	2	5	-111	0	0	-103	-3	-6	43	4	1	50
123.372	0	74	163	42	120	253	64	68	159	72	110	235	52	2	4	-111	-1	-1	-105	-2	-6	44	4	0	51
123.494	0	73	163	42	119	253	63	68	160	71	110	237	53	3	5	-111	0	0	-104	-3	-7	44	5	0	50
123.617	0	74	162	43	119	252	63	68	159	72	110	235	52	3	5	-111	0	0	-103	-2	-7	43	4	1	47
123.74	0	74	162	44	120	252	63	67	159	72	110	235	52	2	4	-111	-1	0	-103	-2	-7	43	5	0	47
123.863	0	74	162	43	119	252	63	68	159	73	110	236	53	2	5	-111	0	0	-104	-2	-6	43	3	1	48
123.986	0	74	162	43	119	253	63	68	159	73	110	235	52	2	4	-111	0	0	-103	-2	-6	43	5	0	49
124.109	0	74	163	42	119	253	64	68	159	71	110	235	54	3	4	-110	-1	-1	-103	-3	-7	44	4	0	49
124.232	0	73	163	41	119	253	64	69	160	71	110	237	53	3	4	-110	0	-1	-103	-3	-6	45	5	0	51
124.355	0	74	163	42	119	253	63	69	160	72	110	237	52	2	4	-111	0	0	-105	-3	-6	44	4	0	50
124.477	0	74	162	44	119	252	62	68	159	72	110	236	52	2	5	-112	0	-1	-104	-3	-6	44	4	0	47
124.6	0	75	161	42	120	251	63	68	158	73	110	234	52	3	5	-111	0	0	-103	-3	-6	43	4	1	47
124.723	0	74	162	44	119	251	63	68	158	73	110	234	52	2	5	-111	0	0	-103	-3	-7	43	5	1	48
124.846	0	74	163	43	119	251	63	68	159	73	109	235	52	2	5	-112	0	0	-103	-2	-6	43	5	1	49
124.969	0	74	162	42	118	252	65	68	159	72	110	235	52	3	4	-112	0	-1	-104	-3	-7	44	5	0	50
125.092	0	74	163	40	119	252	63	69	160	71	110	236	54	2	5	-110	0	0	-103	-2	-7	45	5	0	50
125.215	0	74	163	43	120	254	63	68	158	72	110	235	52	2	5	-110	-1	0	-104	-3	-6	44	4	0	49
125.338	0	75	162	44	119	251	62	67	158	73	110	234	51	2	5	-112	0	0	-104	-3	-6	43	5	0	48
125.46	0	73	162	44	119	251	63	68	158	73	111	235	51	2	5	-112	0	-1	-103	-3	-6	43	4	0	47
125.583	0	74	162	44	118	252	62	67	158	73	110	234	54	3	4	-111	0	-1	-103	-2	-7	43	4	0	47
125.706	0	73	162	44	119	251	63	67	158	73	109	235	52	2	4	-111	0	0	-104	-2	-7	43	4	1	49
125.829	0	73	162	42	120	253	64	68	159	73	109	235	53	2	5	-112	0	0	-104	-3	-6	43	4	0	49
125.952	0	74	163	42	119	252	63	68	159	71	110	236	53	3	5	-111	0	0	-103	-3	-7	43	4	0	51
126.075	0	74	162	44	118	252	63	69	158	73	111	235	52	2	5	-111	0	0	-104	-3	-7	44	4	0	48
126.198	0	73	161	45	119	250	62	68	157	73	110	234	52	2	5	-112	-1	0	-103	-2	-6	43	4	0	48
126.321	0	74	161	44	119	251	63	67	157	74	109	234	51	2	5	-112	0	0	-103	-2	-6	42	4	0	48
126.444	0	74	162	43	119	252	63	68	157	73	110	235	52	2	5	-111	0	-1	-103	-2	-6	43	4	0	49
126.566	0	73	162	42	119	251	63	67	159	72	110	236	53	2	5	-111	0	-1	-103	-3	-6	43	4	1	49
126.689	0	74	162	43	119	251	64	68	158	72	109	235	54	2	5	-111	0	-1	-104	-3	-6	43	4	0	50
126.812	0	73	163	44	119	252	62	68	159	72	109	235	52	4	5	-111	0	0	-105	-2	-6	44	3	0	49
126.935	0	74	161	44	119	251	63	68	157	73	109	235	52	2	5	-111	0	-1	-103	-2	-6	43	4	0	47
127.058	0	74	161	44	119	250	62	67	158	73	110	234	52	2	4	-111	0	0	-103	-3	-6	43	4	0	47
127.181	0	74	161	44	118	251	63	68	158	74	110	233	52	3	4	-111	0	-1	-103	-3	-6	42	4	0	48
127.304	0	73	162	43	118	251	63	68	158	72	110	234	53	2	5	-112	0	0	-104	-3	-7	42	4	0	49
127.427	0	74	161	41	119	252	63	68	159	72	110	235	54	2	4	-111	0	0	-103	-3	-6	44	5	0	50
127.549	0	74	162	43	119	253	63	68	159	71	109	236	53	3	5	-111	0	-1	-102	-3	-6	44	4	0	50
127.672	0	74	160	45	119	251	62	68	158	73	108	234	52	3	5	-112	0	0	-104	-2	-6	43	4	0	46
127.795	0	73	161	45	119	250	63	67	157	73	109	234	52	3	5	-112	0	-1	-102	-3	-6	42	5	0	47
127.918	0	73	161	45	118	250	62	67	158	73	109	233	52	2	5	-111	0	0	-102	-2	-6	42	4	1	47
128.041	0	74	160	44	119	251	63	67	157	73	110	233	52	3	5	-111	-1	-1	-103	-3	-6	42	5	0	48
128.164	0	73	161	44	119	251	62	69	158	73	109	234	53	3	5	-111	0	-1	-103	-2	-7	43	4	1	50
128.287	0	74	163	42	118	252	63	67	159	72	110	235	52	2	5	-111	0	-1	-104	-3	-7	43	5	1	49
128.41	0	73	162	44	119	251	63	68	159	72	109	234	53	2	5	-110	0	-1	-103	-3	-7	42	4	0	49
128.532	0	73	161	44	119	250	62	67	157	74	109	234	53	3	4	-111	0	0	-103	-2	-7	42	4	0	46
128.655	0	74	161	45	118	250	62	68	157	74	109	233	52	2	4	-112	-1	0	-103	-2	-6	42	4	0	47
128.778	0	74	161	45	119	251	63	67	157	74	109	233	52	2	5	-112	0	0	-103	-2	-7	42	4	1	47
128.901	0	73	161	45	119	251	63	68	157	72	109	234	54	3	5	-111	-1	-1	-102	-2	-5	42	5	1	49
129.024	0	74	161	43	118	252	63	68	158	73	110	234	53	2	5	-112	-1	0	-103	-2	-6	42	5	1	49
129.147	0	74	162	43	119	251	64	67	158	73	109	235	53	3	4	-112	-1	-1	-103	-2	-6	43	4	0	49
129.27	0	74	161	45	119	251	63	68	157	73	109	234	51	3	5	-111	-1	0	-103	-2	-6	42	4	0	47
129.393	0	73	161	45	118	250	62	67	157	74	109	234	52	3	4	-112	0	-1	-103	-3	-6	41	5	1	47
129.516	0	73	161	45	119	250	62	68	157	74	109	233	52	3	5	-112	0	0	-103	-2	-7	42	4	0	47
129.638	0	74	161	44	118	250	63	68	157	74	108	234	53	3	5	-112	0	-1	-103	-2	-7	42	4	0	48
129.761	0	73	161	44	119	251	64	68	158	73	110	234	53	2	5	-111	0	-1	-103	-2	-6	42	4	0	50
129.884	0	73	162	42	118	252	63	69	158	73	109	235	53	2	5	-111	0	0	-103	-3	-7	43	4	0	49
130.007	1	74	162	44	118	252	62	67	157	72	110	235	53	2	4	-111	-1	-1	-104	-3	-6	43	4	0	50
130.13	0	73	161	46	119	251	63	68	157	73	110	234	52	3	4	-112	0	-1	-104	-2	-6	42	4	0	46
130.253	0	73	161	45	119	251	63	67	156	73	110	233	51	3	4	-111	-1	0	-102	-2	-6	42	5	1	47
130.376	0	74	161	45	118	250	63	68	157	74	109	234	53	2	6	-111	-1	0	-103	-3	-6	42	3	1	47
130.499	0	74	161	44	119	249	63	67	156	73	109	233	52	2	4	-112	0	0	-103	-3	-6	42	4	0	48
130.621	0	73	161	44	119	251	63	68	157	72	109	234	52	2	4	-111	0	0	-103	-3	-7	43	4	0	50
130.744	0	74	163	43	117	251	64	68	159	72	110	236	54	3	5	-111	0	0	-102	-3	-5	43	5	0	50
130.867	0	74	162	45	118	252	62	68	158	73	109	236	53	2	5	-110	-1	-1	-104	-1	-6	43	4	1	49
130.99	0	74	161	45	119	249	62	67	158	73	109	234	52	2	5	-112	0	-1	-103	-3	-6	42	4	0	47
131.113	0	73	161	45	118	250	63	67	157	73	110	233	52	2	5	-113	0	-1	-104	-2	-6	41	4	0	47
131.236	0	74	162	45	119	250	63	68	157	74	109	234	53	2	4	-111	0	0	-103	-2	-6	42	5	0	48
131.359	0	73	161	44	119	252	63	69	158	73	109	235	53	2	5	-111	0	0	-103	-2	-6	43	4	1	49
131.482	0	73	162	43	119	252	63	67	158	74	109	235	53	2	5	-111	0	-1	-103	-3	-6	43	5	0	50
131.604	0	73	162	42	120	252	63	68	159	73	109	235	53	2	5	-111	0	-1	-104	-2	-6	43	4	0	51
131.727	0	73	163	44	117	251	63	67	158	72	110	235	52	2	4	-110	0	0	-103	-3	-7	42	4	0	49
131.85	0	73	161	46	119	251	63	67	157	73	109	234	52	2	4	-112	0	0	-103	-3	-6	43	4	0	47
131.973	0	74	161	45	118	250	63	68	158	74	109	234	53	3	5	-112	0	-1	-103	-2	-7	42	5	0	47
132.096	0	74	161	44	118	251	63	68	158	73	109	234	52	2	4	-112	-1	0	-103	-2	-6	42	4	0	48
132.219	0	74	162	43	117	252	64	68	158	73	110	235	53	2	5	-110	0	0	-103	-2	-7	42	4	0	49
132.342	0	73	162	44	119	252	64	68	159	72	110	235	53	2	4	-111	0	-1	-104	-2	-6	43	4	1	50
132.465	0	74	163	43	119	253	63	68	160	71	110	236	54	2	4	-112	0	0	-104	-3	-6	43	5	0	51
132.588	0	74	161	43	119	251	63	67	157	73	109	235	52	3	5	-110	0	0	-103	-3	-6	43	4	0	47
132.71	0	74	163	44	119	251	63	68	158	73	109	234	53	3	5	-111	-1	-1	-104	-2	-6	43	4	0	48
132.833	0	73	161	44	119	251	63	68	159	75	109	234	53	3	6	-111	-1	-1	-104	-2	-7	43	3	0	48
132.956	0	73	162	44	119	252	63	68	158	72	110	236	53	2	4	-112	-1	0	-104	-2	-7	42	5	0	49
133.079	0	73	162	42	119	252	64	68	158	72	110	236	54	2	4	-111	-1	-1	-104	-3	-7	44	4	1	50
133.202	0	74	163	42	119	253	64	68	159	72	110	236	54	3	4	-110	0	0	-103	-2	-6	44	4	1	51
133.325	0	74	163	42	119	253	63	68	158	72	110	238	54	2	4	-111	0	0	-105	-3	-7	43	4	0	49
133.448	0	73	162	44	119	252	63	68	158	73	110	235	52	3	5	-112	0	-1	-104	-3	-6	43	5	0	48
133.571	0	73	162	44	118	252	63	67	158	73	109	234	53	3	5	-111	0	0	-104	-3	-6	43	5	1	47
133.693	0	74	162	43	120	252	62	68	157	74	109	236	52	2	5	-111	0	0	-103	-2	-5	43	4	1	48
133.816	0	74	162	43	119	252	64	67	158	73	109	235	53	3	4	-112	0	-1	-104	-3	-6	43	4	0	49
133.939	0	73	163	42	118	253	63	67	159	72	110	236	54	3	5	-112	0	-1	-104	-3	-6	44	5	0	49
134.062	0	74	163	41	119	253	64	68	159	72	110	236	54	2	4	-111	0	0	-105	-2	-7	44	4	0	50
134.185	0	74	162	43	119	253	63	68	158	73	110	236	53	3	4	-111	0	-1	-104	-3	-6	43	5	0	48
134.308	0	74	162	44	119	251	63	68	158	74	110	235	52	2	5	-113	0	-1	-104	-2	-6	43	4	0	47
134.431	0	74	161	44	118	252	63	67	158	73	110	234	52	3	5	-112	0	-1	-104	-2	-6	43	4	0	47
134.554	0	74	161	45	119	252	63	68	158	73	110	235	53	2	4	-111	0	-1	-103	-2	-6	43	4	0	48
134.676	0	73	162	43	118	252	63	67	159	72	109	236	54	2	5	-111	0	0	-103	-1	-7	43	4	0	49
134.799	0	73	163	43	119	252	63	68	159	73	110	236	53	2	5	-112	0	0	-104	-3	-6	43	5	0	50
134.922	0	74	162	44	119	253	63	68	159	72	110	235	52	3	5	-111	0	-1	-104	-2	-7	43	4	0	49
135.045	0	74	162	45	119	251	63	68	158	73	110	236	53	2	5	-111	0	-1	-103	-3	-7	42	4	0	47
135.168	0	74	161	45	118	252	63	68	158	73	109	234	52	3	4	-112	0	0	-103	-2	-7	43	4	0	47
135.291	0	73	162	44	119	252	62	68	158	74	110	234	53	2	5	-112	0	-1	-104	-3	-6	42	4	0	48
135.414	0	74	162	43	119	252	64	67	159	73	110	236	53	2	5	-112	0	0	-103	-2	-6	42	3	0	49
135.537	0	73	163	43	119	252	64	67	159	72	109	236	53	2	5	-110	-1	0	-103	-2	-7	43	4	1	49
135.66	0	73	162	43	119	253	63	67	158	72	111	236	53	4	5	-111	0	-1	-104	-3	-7	44	4	0	49
135.782	0	74	161	45	119	251	62	68	158	73	109	234	52	2	4	-112	-1	-1	-103	-3	-7	43	3	0	47
135.905	0	74	162	45	118	252	63	68	157	73	110	234	52	3	4	-112	0	0	-103	-3	-6	42	5	0	47
136.028	0	74	162	45	119	252	62	68	158	72	109	235	53	2	5	-112	0	0	-102	-2	-6	43	4	0	48
136.151	0	74	162	43	119	252	63	67	159	73	109	235	53	2	5	-112	0	0	-103	-2	-6	42	5	0	49
136.274	0	74	163	43	119	252	64	68	159	73	110	236	53	2	5	-112	0	-1	-104	-2	-6	43	5	1	50
136.397	0	74	163	43	119	252	63	68	158	71	110	236	53	3	5	-111	-1	0	-103	-2	-6	43	5	0	50
136.52	0	73	162	46	118	251	62	68	158	73	110	235	52	3	5	-110	0	0	-103	-2	-6	43	4	1	47
136.643	0	73	161	45	119	251	62	68	157	74	109	235	52	2	5	-112	0	0	-103	-3	-5	43	4	0	47
136.765	0	74	162	44	118	251	63	68	158	74	109	234	52	2	4	-112	0	0	-103	-2	-7	42	4	0	47
136.888	0	74	162	44	119	251	63	68	158	74	110	234	53	3	5	-111	0	0	-102	-2	-6	42	4	0	49
137.011	0	74	161	42	119	252	63	68	158	73	109	236	53	4	5	-110	0	-1	-102	-3	-7	43	4	1	49
137.134	0	74	163	42	119	251	63	68	159	72	110	235	54	3	5	-112	0	-1	-103	-2	-7	43	4	1	50
137.257	0	73	162	45	119	251	62	67	158	73	110	235	52	2	4	-111	0	-1	-103	-2	-6	42	5	0	49
137.38	0	74	162	46	118	251	63	68	156	73	109	234	52	2	4	-112	-1	0	-103	-2	-6	41	4	0	47
137.503	0	74	161	45	119	251	63	68	157	74	109	234	52	3	4	-112	0	0	-102	-3	-6	42	4	0	47
137.626	0	75	162	44	118	251	63	68	158	74	110	234	52	2	5	-111	-1	0	-103	-2	-6	43	4	0	47
137.748	0	74	162	44	118	251	63	69	158	73	109	235	53	2	4	-112	0	0	-103	-2	-6	42	5	0	49
137.871	0	73	163	43	119	251	63	68	158	73	110	235	53	2	4	-110	0	0	-102	-3	-7	42	3	0	49
137.994	0	73	161	44	119	251	63	67	158	73	109	234	52	2	5	-111	0	0	-103	-2	-7	42	5	0	50
138.117	0	74	161	46	118	251	62	67	157	74	109	234	52	3	5	-112	0	0	-103	-3	-6	42	5	0	47
138.24	0	74	161	45	119	250	63	68	157	74	108	234	52	2	5	-113	-1	-1	-102	-3	-6	41	4	1	48
138.363	0	74	161	45	119	250	63	67	158	74	110	234	52	2	5	-111	0	0	-103	-3	-6	41	5	0	47
138.486	0	74	162	44	119	251	63	67	157	74	110	235	53	3	5	-112	-1	0	-102	-2	-6	43	5	0	49
138.609	0	74	161	44	119	251	62	68	158	73	109	235	52	3	5	-112	0	-1	-103	-3	-7	43	4	0	49
138.732	0	73	162	44	119	251	62	68	158	74	110	235	53	2	5	-111	0	-1	-103	-2	-6	42	5	1	48
138.854	0	73	160	45	118	250	63	67	157	74	110	233	51	2	5	-111	-1	0	-103	-3	-6	42	4	0	46
138.977	0	73	161	46	118	250	62	68	156	74	109	233	52	2	5	-112	0	-1	-102	-3	-7	41	5	0	47
139.1	0	72	161	46	118	250	63	68	157	75	110	233	52	3	5	-112	-1	0	-103	-2	-6	42	4	0	48
139.223	0	74	161	45	119	251	63	68	157	73	110	233	52	3	5	-111	-1	0	-102	-2	-5	42	3	0	48
139.346	0	74	162	44	119	252	63	67	158	72	110	233	53	2	4	-110	0	0	-102	-3	-7	43	5	1	49
139.469	0	73	162	43	119	251	62	67	157	72	110	236	53	2	4	-111	0	0	-104	-2	-6	43	4	0	49
139.592	0	74	161	46	118	251	63	67	157	75	109	233	52	1	4	-112	0	0	-103	-3	-6	41	4	0	48
139.715	0	74	161	47	119	250	62	67	157	74	109	232	52	2	5	-113	0	0	-102	-2	-6	41	4	0	47
139.837	0	74	160	46	118	249	63	67	156	75	109	233	51	3	5	-110	0	0	-102	-3	-6	41	4	0	46
139.96	0	74	161	45	118	250	62	68	156	75	109	233	52	2	3	-112	0	0	-102	-2	-7	41	4	0	48
140.083	0	74	161	45	119	250	63	67	157	73	109	233	53	3	4	-112	0	-1	-103	-2	-6	42	4	0	48
140.206	0	74	162	44	119	251	64	68	158	73	109	234	53	2	4	-111	0	0	-102	-3	-7	43	5	0	50
140.329	0	73	162	45	118	250	62	67	157	73	109	234	52	2	5	-111	0	-1	-103	-3	-6	43	4	0	49
140.452	0	74	160	47	119	249	62	68	156	75	109	232	51	3	5	-112	-1	0	-103	-2	-6	42	3	2	47
140.575	0	73	161	46	118	250	62	67	156	74	109	233	51	2	5	-112	0	0	-102	-3	-6	41	5	0	46
140.698	0	74	160	46	118	250	62	67	157	74	109	233	51	2	5	-111	-1	0	-101	-3	-7	41	4	1	47
140.82	0	72	161	45	118	250	62	67	157	74	109	233	53	3	5	-111	0	-1	-102	-3	-6	42	4	0	47
140.943	0	73	161	45	117	251	62	68	157	74	110	233	52	3	5	-111	0	0	-103	-3	-7	42	5	0	49
141.066	0	74	161	45	119	250	63	67	158	73	109	234	53	3	5	-111	0	0	-103	-2	-7	42	5	1	49
141.189	0	73	161	45	118	250	63	68	156	73	109	234	52	3	4	-111	0	-1	-103	-2	-6	42	4	0	48
141.312	0	73	161	46	118	249	63	66	156	74	110	232	52	2	5	-111	0	0	-102	-3	-6	42	5	0	46
141.435	0	74	161	46	118	249	62	68	156	75	108	233	52	2	5	-112	0	0	-102	-3	-7	41	5	1	47
141.558	0	73	161	45	118	250	63	67	157	75	109	233	51	3	4	-112	0	-1	-102	-1	-6	41	5	0	48
141.681	0	73	161	44	119	250	63	68	157	73	110	234	53	3	5	-111	-1	0	-102	-3	-6	42	4	1	49
141.804	0	74	161	47	119	251	63	67	157	70	109	235	53	2	5	-115	-1	0	-102	-3	-7	39	5	0	50
141.926	0	73	161	44	118	250	63	68	158	73	110	234	53	3	5	-112	-1	0	-104	-3	-6	43	4	0	49
142.049	0	73	161	46	118	250	63	68	156	73	110	233	51	2	4	-112	0	0	-103	-2	-6	42	4	0	47
142.172	0	73	160	45	119	250	63	67	157	74	109	232	52	2	4	-111	0	0	-102	-3	-6	42	5	0	47
142.295	0	73	160	45	118	250	62	67	156	73	109	233	52	3	4	-111	0	0	-102	-3	-6	42	4	0	48
142.418	0	73	161	44	118	251	63	67	157	75	109	234	52	2	4	-112	0	-1	-103	-3	-7	43	4	0	49
142.541	0	72	161	43	118	251	63	67	157	73	109	234	53	2	5	-111	0	0	-102	-3	-6	42	4	0	50
142.664	0	73	161	43	119	251	64	69	159	73	109	235	53	2	4	-110	0	-1	-102	-3	-6	43	4	1	50
142.787	0	73	161	44	119	251	62	68	158	74	110	234	52	2	5	-110	0	-1	-103	-2	-7	43	5	0	49
142.909	0	73	161	46	118	250	62	67	157	75	109	233	52	2	5	-112	0	0	-103	-2	-7	42	5	0	46
143.032	0	73	161	45	119	250	62	67	157	74	109	233	52	3	5	-112	-1	-1	-103	-2	-5	42	5	0	47
143.155	0	73	161	44	118	250	63	67	157	74	108	234	53	2	5	-111	0	0	-102	-3	-6	41	5	0	47
143.278	0	73	161	44	118	250	63	67	158	74	109	234	52	2	4	-111	0	-1	-103	-1	-6	42	4	1	49
143.401	0	74	162	43	119	252	63	68	158	74	109	234	53	2	5	-111	-1	0	-103	-3	-6	43	4	1	50
143.524	0	73	163	45	118	252	64	67	159	69	109	235	53	2	4	-114	-1	-1	-103	-3	-6	39	5	1	51
143.647	0	73	161	43	118	252	63	67	159	73	109	236	53	2	5	-111	0	0	-103	-2	-7	44	4	0	50
143.77	0	73	160	45	117	250	62	68	157	74	109	235	52	2	4	-112	-1	-1	-103	-2	-6	42	4	1	47
143.892	0	73	160	44	118	250	62	67	156	75	109	234	53	3	5	-112	0	-1	-104	-2	-6	42	4	0	48
144.015	0	73	161	44	118	251	62	68	157	74	110	234	53	2	5	-111	-1	0	-103	-3	-6	42	5	0	48
144.138	0	74	161	42	118	251	63	68	158	74	110	235	54	3	5	-110	-1	0	-103	-2	-7	43	4	0	49
144.261	0	73	162	42	118	251	63	67	158	73	109	236	53	3	5	-111	0	0	-104	-2	-6	43	4	1	50
144.384	0	74	162	41	119	253	64	67	159	73	109	236	54	2	4	-112	0	-1	-104	-2	-7	44	4	0	51
144.507	0	73	161	44	119	252	63	68	158	72	109	235	53	2	5	-111	0	0	-104	-2	-6	44	4	1	48
144.63	0	73	161	44	118	251	63	68	157	73	110	234	53	2	4	-112	0	0	-103	-3	-6	43	4	0	47
144.753	0	74	162	43	118	252	63	67	157	74	109	234	53	2	5	-111	0	-1	-104	-3	-6	43	4	1	48
144.876	0	73	161	43	119	251	63	67	158	73	110	235	53	2	5	-112	0	0	-104	-3	-7	43	4	0	48
144.998	0	73	162	42	119	252	63	68	159	73	110	236	54	2	4	-111	0	-1	-103	-2	-7	44	4	1	50
145.121	0	74	162	41	120	253	64	68	159	73	109	237	54	2	4	-111	0	-1	-104	-2	-7	44	4	0	50
145.244	0	74	162	42	118	253	63	67	159	72	110	237	54	3	4	-110	0	0	-104	-3	-6	44	4	1	50
145.367	0	74	161	43	119	251	63	68	159	74	110	236	53	2	5	-112	0	0	-105	-2	-6	42	5	0	47
145.49	0	73	161	42	119	251	63	68	158	74	109	237	53	2	5	-111	-1	0	-104	-3	-6	43	4	0	48
145.613	0	73	162	43	118	252	63	67	159	73	109	236	54	2	5	-112	0	0	-103	-3	-7	43	5	1	48
145.736	0	73	162	41	119	253	63	67	158	73	110	236	54	3	5	-112	0	0	-105	-3	-6	44	6	0	49
145.859	0	73	162	41	119	253	63	68	159	73	110	237	55	2	5	-111	-1	0	-104	-3	-6	44	4	0	50
145.981	0	74	162	40	120	253	63	68	159	71	110	237	55	3	6	-111	-1	-1	-105	-3	-6	44	5	0	52
146.104	0	74	162	43	119	252	62	69	158	72	111	237	54	3	5	-111	0	0	-105	-2	-7	44	4	0	48
146.227	0	74	161	43	119	251	62	68	157	74	110	236	53	2	5	-112	-1	0	-104	-3	-6	43	5	0	47
146.35	0	73	161	43	119	252	63	67	158	73	109	236	53	3	4	-112	-1	0	-104	-2	-6	43	4	0	47
146.473	0	75	161	42	118	252	63	68	158	73	109	236	54	2	5	-111	0	0	-103	-2	-7	44	5	0	48
146.596	0	73	163	41	118	253	63	69	159	73	110	236	54	2	4	-111	0	0	-104	-2	-6	44	5	0	50
146.719	0	73	162	41	119	253	63	68	159	73	110	237	54	3	4	-113	0	-1	-104	-3	-7	44	4	0	51
146.842	0	74	162	42	119	253	63	67	159	73	109	237	54	2	5	-111	0	0	-105	-3	-7	45	4	0	49
146.964	0	73	161	43	119	251	63	68	157	74	109	235	52	2	5	-110	0	0	-104	-2	-6	43	4	0	47
147.087	0	73	161	43	117	251	63	68	157	74	109	234	53	3	4	-112	0	-1	-104	-3	-7	43	4	0	48
147.21	0	74	161	44	118	251	64	68	157	74	109	235	53	3	5	-113	-1	0	-104	-3	-6	43	4	1	47
147.333	0	74	161	42	119	252	64	68	158	73	110	235	54	2	5	-111	-1	0	-103	-3	-6	43	5	0	49
147.456	0	74	162	42	118	252	64	68	159	72	109	236	54	2	4	-110	0	0	-104	-2	-7	44	4	0	50
147.579	0	74	161	42	119	252	63	68	158	73	109	236	53	2	5	-111	0	-1	-104	-3	-6	44	5	1	50
147.702	0	74	161	44	118	251	63	67	157	74	109	234	53	3	5	-113	0	-1	-104	-2	-6	42	5	1	47
147.825	0	74	161	43	119	251	62	68	157	73	109	235	52	2	6	-112	0	0	-103	-3	-7	43	5	1	47
147.948	0	73	161	43	119	252	63	67	158	74	109	234	53	2	5	-111	0	0	-102	-3	-6	42	5	0	47
148.07	0	73	161	43	118	252	63	68	157	74	108	235	54	3	4	-112	0	0	-104	-3	-5	42	4	0	49
148.193	0	73	161	43	118	251	63	68	157	74	109	236	54	2	4	-112	0	-1	-104	-3	-6	43	4	0	51
148.316	0	73	161	43	118	252	63	67	158	73	109	235	52	2	4	-111	0	0	-103	-2	-6	43	4	1	49
148.439	0	73	160	45	119	249	62	68	157	74	109	235	53	2	5	-112	0	-2	-103	-2	-7	42	4	1	47
148.562	0	73	161	45	118	251	62	68	156	75	110	234	52	3	4	-112	-1	0	-103	-2	-7	42	4	0	47
148.685	0	73	161	44	118	250	63	67	157	74	109	234	52	2	4	-112	0	0	-103	-3	-7	42	3	0	48
148.808	0	74	160	44	118	251	64	67	157	73	109	234	53	2	5	-111	0	0	-103	-3	-6	42	5	0	48
148.931	0	73	162	44	118	251	63	68	158	74	109	235	53	2	4	-111	0	-1	-104	-2	-5	43	4	0	49
149.053	0	74	160	45	118	251	63	68	158	74	108	234	53	2	4	-112	-1	-1	-104	-2	-7	43	4	0	48
149.176	0	72	161	45	118	250	62	67	156	75	109	232	52	2	5	-113	0	-1	-103	-3	-6	42	5	0	46
149.299	0	73	161	46	118	249	63	68	156	75	108	234	52	3	5	-112	0	0	-102	-3	-6	42	5	0	47
149.422	0	74	160	45	118	249	62	68	157	75	110	233	53	2	5	-111	0	0	-103	-2	-7	42	4	0	48
149.545	0	73	160	45	118	249	63	67	157	74	109	232	52	3	5	-112	0	-1	-103	-2	-7	42	4	1	49
149.668	0	73	162	44	117	250	62	67	157	73	109	234	53	2	5	-111	0	-1	-104	-2	-6	42	4	0	49
149.791	0	74	162	44	118	250	63	68	157	73	109	234	53	2	4	-110	0	0	-102	-2	-6	42	4	0	49
149.914	0	73	160	47	118	251	62	67	157	75	109	232	52	2	5	-112	0	-1	-103	-3	-6	41	4	0	46
150.036	0	74	159	47	118	248	62	68	156	75	109	233	52	2	5	-113	0	0	-102	-2	-5	40	4	1	46
150.159	0	73	160	46	118	249	62	67	156	75	109	232	52	3	4	-113	0	0	-102	-3	-6	42	4	0	47
150.282	0	72	160	46	117	249	62	67	157	74	109	232	52	2	5	-111	-1	0	-102	-3	-7	42	5	0	47
150.405	0	73	160	44	118	250	62	67	157	75	109	234	52	2	5	-112	0	0	-102	-2	-6	42	5	0	49
150.528	0	74	161	46	118	251	62	67	156	74	109	233	52	3	4	-112	0	0	-104	-2	-7	42	4	0	49
150.651	0	73	160	47	118	249	62	67	156	75	109	231	51	2	5	-111	0	0	-102	-2	-7	41	5	0	47
150.774	0	73	159	47	118	249	62	67	156	74	108	231	51	2	5	-111	-1	-1	-101	-3	-6	41	5	0	47
150.897	0	73	160	47	118	248	62	66	156	76	109	231	52	2	4	-112	0	-1	-102	-2	-5	41	4	1	48
151.02	0	73	160	46	118	249	62	68	157	74	109	231	52	3	4	-112	0	-1	-102	-3	-6	41	4	1	48
151.142	0	73	161	44	117	249	63	67	157	74	109	232	53	2	4	-111	0	0	-102	-3	-6	42	5	1	50
151.265	0	73	160	46	118	249	62	67	156	74	108	233	52	1	4	-110	0	0	-102	-2	-6	41	4	0	49
151.388	0	73	159	46	118	248	61	67	155	76	109	231	50	3	5	-112	-1	0	-102	-3	-7	41	4	1	47
151.511	0	73	160	47	118	247	62	67	155	75	109	231	51	2	4	-112	0	0	-101	-2	-6	41	4	0	47
151.634	0	74	160	47	118	249	62	67	156	75	109	231	51	2	5	-111	0	-1	-102	-2	-6	41	4	0	47
151.757	0	73	161	46	118	249	62	67	156	74	110	232	52	2	5	-112	0	-1	-101	-3	-7	41	5	0	48
151.88	0	73	161	45	117	249	62	67	157	74	109	231	53	2	5	-111	0	0	-102	-2	-6	41	4	0	48
152.003	0	73	161	45	118	249	62	67	157	74	108	233	52	3	4	-112	-1	-1	-103	-3	-7	42	5	0	49
152.125	0	73	159	48	117	248	61	67	156	74	109	230	51	2	4	-112	0	0	-102	-3	-6	41	4	0	46
152.248	0	73	159	47	118	248	61	67	155	74	108	231	51	3	5	-112	0	0	-101	-3	-6	41	5	0	46
152.371	0	73	160	48	118	248	61	68	155	75	109	230	50	2	5	-113	-1	-1	-102	-2	-6	41	5	0	47
152.494	0	73	160	47	118	248	62	67	155	74	108	232	51	3	5	-112	0	0	-102	-2	-6	41	4	0	48
152.617	0	73	160	47	118	249	62	67	156	74	110	232	52	2	5	-111	-1	-1	-102	-3	-6	42	4	1	48
152.74	0	74	161	45	117	248	62	67	157	73	109	233	53	3	6	-111	0	0	-101	-3	-6	42	4	2	50
152.863	0	73	160	47	117	249	61	67	156	75	108	231	51	3	5	-111	0	-1	-102	-2	-7	41	5	0	48
152.986	0	73	159	49	119	247	62	67	156	75	108	231	50	2	3	-112	0	0	-102	-2	-6	41	4	1	46
153.108	0	72	159	48	118	249	62	67	155	75	108	230	51	3	4	-111	-1	0	-101	-3	-6	41	4	0	47
153.231	0	73	161	47	117	249	62	67	156	75	108	231	51	2	4	-111	0	-1	-101	-2	-6	41	4	0	47
153.354	0	73	160	47	117	249	61	67	156	75	108	230	51	3	5	-112	0	0	-102	-2	-7	41	4	0	48
153.477	0	73	160	44	119	249	62	67	157	75	109	233	52	2	4	-112	-1	0	-102	-2	-7	41	5	0	49
153.6	0	73	161	49	118	249	62	68	156	70	109	231	52	3	4	-114	0	0	-102	-2	-7	37	4	0	49
153.723	0	73	160	48	117	248	61	67	157	75	108	230	50	3	4	-112	0	0	-101	-2	-6	41	4	0	46
153.846	0	73	159	47	119	247	61	67	155	76	109	231	52	3	5	-111	0	0	-102	-3	-5	41	4	0	47
153.969	0	73	159	46	118	248	61	66	156	75	108	231	51	2	5	-112	0	0	-102	-2	-6	41	5	0	47
154.092	0	73	160	45	118	249	62	67	157	75	108	231	52	2	4	-111	-1	-1	-101	-2	-5	41	5	0	49
154.214	0	72	160	49	118	250	62	68	157	70	109	232	52	2	4	-115	0	0	-103	-2	-6	38	4	0	49
154.337	0	72	161	46	118	249	62	67	157	74	108	232	51	2	4	-111	0	0	-102	-2	-6	42	4	1	49
154.46	0	72	160	48	118	249	62	67	156	74	109	231	51	2	4	-112	0	0	-102	-2	-6	41	4	1	47
154.583	0	73	160	47	118	248	62	66	156	74	108	231	51	3	6	-111	0	0	-101	-3	-6	40	4	1	47
154.706	0	73	159	47	118	248	62	67	156	74	109	231	51	2	5	-111	-1	0	-101	-3	-6	41	5	0	47
154.829	0	73	160	46	118	250	62	67	156	75	109	231	51	2	4	-112	-1	0	-102	-2	-6	41	4	1	48
154.952	0	72	161	45	118	249	63	67	156	74	109	233	52	3	4	-111	-1	0	-102	-2	-6	41	4	1	49
155.075	0	72	160	43	118	250	63	67	156	74	109	233	53	1	5	-110	0	-1	-102	-2	-6	42	4	0	50
155.197	0	72	160	46	119	249	61	67	157	74	109	232	51	2	5	-112	-1	0	-102	-2	-6	42	4	0	47
155.32	0	73	160	47	117	247	62	68	156	75	108	232	50	2	4	-112	0	0	-102	-2	-6	41	5	0	46
155.443	0	73	159	46	118	249	62	68	156	75	109	231	51	1	4	-112	0	-1	-102	-3	-6	41	5	0	47
155.566	0	73	160	46	118	249	61	67	156	75	108	232	51	1	5	-111	0	0	-101	-2	-6	41	5	0	47
155.689	0	72	160	45	118	249	62	67	157	74	108	232	51	3	5	-112	0	0	-102	-2	-6	42	4	0	49
155.812	0	72	161	44	118	250	62	68	157	74	109	233	52	2	5	-112	0	-1	-103	-3	-6	41	5	1	51
155.935	0	73	161	48	119	250	62	67	158	69	109	234	53	2	4	-115	0	0	-102	-3	-7	38	5	0	50
156.058	11	73	160	47	118	249	62	67	156	73	109	232	51	3	4	-111	0	0	-101	-2	-7	42	3	0	47
156.18	0	73	160	46	118	249	62	68	154	74	109	232	51	2	4	-112	0	0	-102	-2	-6	41	4	0	47
156.303	0	73	160	46	117	249	62	67	156	74	109	232	52	2	5	-112	0	0	-102	-3	-7	41	4	1	47
156.426	0	73	160	46	117	250	62	67	156	74	109	233	52	2	5	-111	-1	0	-102	-3	-6	42	4	0	48
156.549	0	72	160	45	118	250	62	67	157	73	109	234	53	2	4	-111	0	-1	-102	-2	-6	43	4	1	49
156.672	0	73	160	44	118	250	63	66	158	73	109	234	53	2	5	-112	0	0	-102	-3	-5	42	4	1	50
156.795	0	73	160	45	118	249	63	67	157	73	109	233	51	3	4	-111	0	0	-103	-2	-6	43	4	0	48
156.918	0	73	159	45	118	250	62	67	156	74	110	232	52	2	5	-112	0	0	-102	-2	-5	41	4	0	46
157.041	0	73	160	46	118	249	62	66	156	74	108	232	51	3	5	-111	0	-1	-102	-2	-6	42	5	0	48
157.164	0	73	160	45	118	249	62	67	157	75	109	233	51	4	4	-112	0	0	-103	-2	-6	41	4	0	48
157.286	0	73	161	44	118	251	62	67	157	74	109	233	53	2	5	-111	0	-1	-103	-2	-7	41	5	0	49
157.409	0	73	161	43	119	251	63	67	158	73	109	234	53	2	5	-111	0	0	-103	-3	-6	43	4	0	50
157.532	0	73	161	44	119	251	63	67	157	72	109	234	53	2	5	-111	0	0	-104	-2	-6	43	4	0	50
157.655	0	72	160	45	118	249	63	67	156	74	109	232	51	2	5	-113	0	0	-104	-3	-7	42	4	0	47
157.778	0	73	160	45	118	249	62	67	156	74	108	232	52	3	4	-112	0	0	-103	-2	-7	43	5	0	47
157.901	0	73	160	44	118	250	62	67	156	74	109	232	52	2	4	-111	0	0	-102	-3	-6	43	4	0	47
158.024	0	73	161	43	117	250	63	67	157	73	109	233	53	2	5	-110	0	0	-102	-3	-6	42	4	0	48
158.147	0	73	161	42	119	250	63	68	157	73	108	234	52	2	4	-112	0	0	-104	-3	-6	43	4	1	50
158.269	0	72	161	41	118	252	63	67	158	73	109	235	53	3	5	-111	0	0	-104	-3	-7	44	4	0	50
158.392	0	73	161	44	118	250	62	67	157	74	109	233	52	2	4	-111	0	0	-103	-3	-6	42	4	0	47
158.515	0	73	160	45	118	250	61	67	156	73	109	232	52	3	5	-112	-1	0	-103	-2	-6	43	5	1	46
158.638	0	73	160	45	118	250	62	67	156	74	108	234	52	2	4	-112	0	0	-103	-3	-6	42	4	1	48
158.761	0	73	160	44	118	250	62	67	156	74	109	234	52	2	4	-113	0	0	-103	-2	-6	42	4	0	48
158.884	0	74	161	43	118	251	63	68	157	73	108	234	53	3	4	-111	0	0	-102	-3	-6	43	4	1	50
159.007	0	74	160	42	118	251	63	66	157	72	108	235	53	2	4	-111	0	0	-103	-2	-6	43	4	0	50
159.13	0	73	161	44	119	251	62	67	157	71	109	234	53	2	4	-111	0	0	-104	-3	-7	44	4	1	50
159.252	0	73	160	44	118	250	62	66	156	73	109	233	52	3	5	-112	0	0	-104	-2	-6	43	5	0	46
159.375	0	73	160	44	118	250	62	67	157	73	109	233	51	2	5	-112	-1	-1	-103	-3	-6	43	4	1	47
159.498	0	74	160	44	118	251	62	67	157	73	109	233	52	3	5	-111	0	-1	-103	-3	-7	43	4	0	47
159.621	0	73	161	43	119	250	63	68	156	73	109	233	52	3	5	-112	-1	0	-104	-3	-6	43	4	0	49
159.744	0	73	161	42	118	251	63	67	158	72	109	234	53	2	4	-111	-1	-1	-103	-2	-6	44	3	1	50
159.867	0	73	161	40	118	251	63	68	158	71	109	234	54	3	4	-111	0	0	-104	-3	-7	44	5	0	50
159.99	0	73	161	44	119	249	63	68	156	73	108	234	52	2	5	-112	0	0	-104	-2	-6	43	4	1	48
160.113	0	73	160	44	118	250	62	67	157	75	109	233	51	2	4	-114	0	-1	-103	-2	-6	42	4	0	47
160.236	0	73	161	44	118	250	62	68	157	73	109	233	53	3	4	-112	0	0	-103	-2	-6	42	3	0	47
160.358	0	73	160	43	118	250	63	68	157	74	109	233	53	2	4	-111	-1	0	-103	-3	-6	43	4	1	48
160.481	0	73	161	43	118	251	63	67	157	73	109	234	53	3	6	-111	0	0	-103	-3	-5	44	4	0	49
160.604	0	73	161	41	118	251	63	67	158	73	109	234	54	3	5	-112	-1	0	-104	-2	-6	43	4	0	50
160.727	0	73	161	42	117	251	63	67	158	73	109	235	53	3	5	-112	0	0	-104	-2	-6	45	4	0	49
160.85	0	73	160	43	118	250	62	68	157	74	109	233	52	2	4	-112	0	0	-103	-2	-6	43	4	0	47
160.973	0	73	160	43	119	250	62	68	156	74	109	233	52	2	4	-112	-1	-1	-104	-2	-7	44	4	0	48
161.096	0	73	161	43	119	251	63	68	158	74	109	233	53	2	4	-112	0	-1	-104	-3	-6	42	5	0	48
161.219	0	73	161	42	118	251	63	67	158	73	109	233	54	2	5	-111	0	0	-104	-2	-6	44	4	0	49
161.341	0	73	161	42	118	251	63	68	158	72	109	235	53	3	4	-111	-1	0	-104	-2	-6	44	4	0	51
161.464	0	73	162	42	117	252	63	68	158	72	109	236	53	2	5	-110	0	-1	-104	-2	-6	44	4	0	50
161.587	0	74	161	44	118	250	63	67	158	73	109	233	52	2	5	-112	0	-1	-105	-2	-7	43	4	1	47
161.71	0	73	160	43	118	249	62	68	157	72	110	233	51	2	4	-111	0	0	-103	-3	-7	43	5	0	47
161.833	0	73	160	43	118	250	62	66	157	74	109	233	52	2	5	-111	-1	0	-103	-2	-6	43	4	0	47
161.956	0	73	160	42	118	250	63	66	156	73	108	234	53	2	4	-112	-1	0	-103	-2	-6	43	5	1	48
162.079	0	72	160	42	117	252	64	67	157	73	108	234	53	2	4	-111	0	-1	-104	-3	-6	43	4	1	49
162.202	0	73	161	41	118	251	63	68	158	72	108	235	54	1	5	-111	0	0	-104	-3	-6	44	5	0	51
162.324	0	73	161	43	118	249	62	66	157	73	109	234	52	3	4	-111	-1	0	-104	-3	-7	42	4	0	48
162.447	0	73	159	45	118	249	62	67	156	74	108	233	51	2	5	-112	0	0	-104	-1	-6	43	4	0	46
162.57	0	72	160	44	118	249	63	67	156	74	109	233	53	3	4	-113	0	0	-104	-2	-7	43	5	0	47
162.693	0	73	159	43	118	250	63	66	156	73	108	232	53	2	5	-112	0	0	-103	-2	-7	43	4	0	48
162.816	0	73	160	44	118	251	63	67	157	73	108	233	53	2	5	-111	0	-1	-103	-2	-6	43	4	0	49
162.939	0	73	161	42	118	251	63	68	158	74	109	234	53	3	4	-112	0	0	-104	-2	-6	43	4	0	50
163.062	0	73	161	43	118	251	63	67	157	73	109	235	53	2	4	-112	-1	0	-104	-2	-7	44	5	1	50
163.185	0	73	160	44	118	250	62	67	156	74	108	233	52	3	4	-112	0	0	-103	-2	-6	42	5	1	47
163.308	0	73	159	43	118	250	62	67	157	74	108	233	53	3	4	-112	0	-1	-103	-2	-6	43	4	0	47
163.43	0	73	160	44	117	250	63	67	156	73	109	233	53	1	4	-112	0	0	-103	-3	-6	43	4	0	47
163.553	0	73	160	43	118	250	63	66	157	74	109	233	53	2	4	-111	0	-1	-104	-2	-6	43	4	0	48
163.676	0	73	160	42	118	251	63	67	157	73	108	234	53	2	4	-111	0	0	-103	-3	-7	44	4	1	49
163.799	0	73	161	42	118	251	62	68	157	73	109	234	54	2	4	-111	0	0	-104	-2	-6	43	4	0	49
163.922	0	73	160	45	117	250	62	68	156	74	109	233	52	2	5	-113	0	0	-104	-2	-7	43	4	0	47
164.045	0	72	161	44	118	249	63	67	156	74	109	232	52	2	4	-113	0	0	-104	-2	-6	42	4	0	47
164.168	0	73	160	43	118	249	63	67	156	74	108	232	52	2	5	-112	0	0	-103	-2	-6	43	4	0	48
164.291	0	72	161	43	118	250	63	67	157	74	108	233	53	3	4	-111	0	-1	-103	-2	-7	43	5	0	48
164.413	0	72	160	42	117	251	63	68	157	73	108	234	53	2	5	-112	0	0	-104	-3	-6	43	4	0	50
164.536	0	73	162	41	117	250	63	68	158	72	109	234	54	1	6	-111	0	-1	-105	-2	-7	43	4	0	50
164.659	0	72	160	43	118	250	62	67	156	73	108	232	52	2	4	-111	0	-1	-104	-2	-6	43	5	0	48
164.782	0	73	159	44	117	249	62	67	156	73	109	232	52	3	4	-112	0	0	-104	-2	-7	43	5	1	47
164.905	0	73	160	45	117	249	62	67	156	74	108	232	52	2	5	-112	0	0	-103	-2	-6	43	4	0	47
165.028	0	73	160	46	118	249	62	67	156	74	108	234	53	3	4	-112	0	0	-103	-3	-7	42	4	0	48
165.151	0	73	161	43	118	250	62	68	158	75	108	233	53	2	4	-111	0	0	-104	-2	-6	42	4	0	49
165.274	0	72	161	44	118	250	63	66	158	74	108	234	54	2	4	-111	0	0	-104	-3	-7	43	4	1	49
[truncated: 1,742 more rows]

## Sheet: Add_info
Time	Marker	Accel_x	Accel_y	Accel_z	Gyro_x	Gyro_y	Gyro_z	Magnet_x	Magnet_y	Magnet_z	battery		ld_gain	pd_gain
[truncated: 3,086 more rows]
