# Supplementary material for: Charitable crowdfunding donation-intention estimation depending on emotional project images using fNIRS-based functional connectivity
Source: PLoS One. 2024 May 8;19(5):e0303144. doi: 10.1371/journal.pone.0303144 (PMC11078340; doi:10.1371/journal.pone.0303144)
Supplement: S1 File — (ZIP) [file pone.0303144.s001.zip › Some donation dataset/negative/subject43.xlsx]

## Sheet: D780
	SNR :	38	37	45	40	42	48	41	38	48	44	39	41	40	38	36
Time	Marker	ch1	ch2	ch3	ch4	ch5	ch6	ch7	ch8	ch9	ch10	ch11	ch12	ch13	ch14	ch15
0.24576	0	443	212	390	188	394	231	289	214	339	134	370	93	306	111	91
0.36864	0	443	212	390	188	394	231	289	214	339	134	370	93	306	111	91
0.49152	0	437	208	388	191	387	233	291	213	341	132	371	93	305	111	89
0.6144	0	434	204	387	184	379	232	292	215	340	128	368	93	305	111	89
0.73728	0	435	202	387	185	381	231	293	221	343	129	367	93	305	111	88
0.86016	0	437	200	386	184	380	230	293	220	344	130	365	93	305	109	88
0.98304	0	440	201	389	186	382	232	294	216	345	128	365	94	305	110	87
1.10592	0	438	199	393	185	383	232	297	217	346	130	367	96	306	109	85
1.2288	0	436	201	388	186	382	231	297	223	345	131	365	95	305	108	84
1.35168	0	434	198	383	182	374	227	291	219	343	128	363	95	302	106	85
1.47456	0	437	198	383	182	377	228	291	213	342	126	362	95	301	106	82
1.59744	0	434	198	384	183	375	228	291	215	342	127	362	95	300	106	82
1.72032	0	434	197	385	183	375	229	293	221	342	129	361	95	301	107	83
1.8432	0	434	198	386	184	377	230	294	221	346	129	363	95	303	108	83
1.96608	0	436	198	390	185	379	231	297	216	346	129	364	96	305	108	84
2.08896	0	435	200	386	183	377	231	294	217	344	128	362	95	302	108	83
2.21184	0	432	196	383	179	371	227	289	219	342	126	359	94	299	106	83
2.33472	0	430	195	384	181	371	228	290	219	343	126	359	94	299	106	84
2.4576	0	433	195	383	180	371	229	289	212	342	126	359	94	299	107	83
2.58048	0	432	196	385	181	372	229	290	215	342	126	360	95	300	106	83
2.70336	0	431	196	388	183	376	229	294	223	345	129	362	94	302	107	84
2.82624	0	432	197	390	183	377	231	295	222	347	131	364	96	303	109	84
2.94912	0	432	199	387	185	377	233	294	217	347	129	363	96	304	108	84
3.072	0	431	194	382	180	372	227	288	216	343	126	360	94	300	106	82
3.19488	0	429	196	384	181	371	229	291	220	343	128	360	94	300	107	83
3.31776	0	429	194	384	181	371	229	291	219	344	127	361	94	300	107	83
3.44064	0	431	197	384	182	374	231	291	214	343	127	361	94	300	107	84
3.56352	0	430	199	387	183	377	231	292	216	344	128	363	95	302	108	84
3.6864	0	431	198	388	184	377	231	297	224	345	131	363	95	303	108	84
3.80928	0	430	196	383	180	372	229	290	220	344	128	360	95	300	107	83
3.93216	0	432	195	382	180	372	229	288	214	342	126	360	95	300	107	83
4.05504	0	431	197	384	182	372	229	289	215	341	127	360	95	300	108	83
4.17792	0	430	198	386	182	373	227	292	221	343	128	360	95	301	108	84
4.3008	0	430	198	389	183	375	230	294	221	346	130	362	95	303	109	85
4.42368	0	433	198	390	184	377	231	294	216	347	129	363	96	305	110	85
4.54656	0	433	200	390	185	379	233	296	218	346	130	364	97	306	110	85
4.66944	0	432	198	383	181	372	229	290	220	343	128	361	95	302	108	83
4.79232	0	431	198	385	182	370	228	289	218	344	127	360	95	302	108	85
4.9152	0	433	199	384	183	370	229	290	212	343	126	360	95	302	109	84
5.03808	0	433	199	387	183	372	229	291	214	343	126	360	96	303	109	84
5.16096	0	433	200	389	184	375	229	294	221	344	129	362	96	305	110	86
5.28384	0	434	201	392	185	376	231	296	221	347	131	363	97	307	111	86
5.40672	0	436	202	393	185	378	233	297	217	348	131	366	97	307	111	86
5.5296	0	435	200	387	182	373	230	290	215	344	127	362	97	305	109	84
5.65248	0	434	200	389	183	372	228	291	218	343	127	362	97	305	110	85
5.77536	0	435	201	388	184	373	228	292	220	344	128	363	96	306	109	85
5.89824	0	438	202	389	184	373	229	292	213	344	128	363	96	307	110	85
6.02112	0	438	203	391	186	377	231	295	214	346	129	364	97	308	111	86
6.144	0	436	203	393	187	378	231	296	221	347	131	366	98	309	112	86
6.26688	0	437	203	389	185	374	230	294	221	347	130	366	97	308	111	86
6.38976	0	439	202	386	183	372	229	290	213	345	126	364	97	306	109	85
6.51264	0	438	203	389	185	374	230	292	213	343	127	365	97	308	110	86
6.63552	0	437	201	389	186	375	229	293	218	344	129	365	98	308	110	86
6.7584	0	437	202	392	186	377	230	295	220	347	130	366	97	309	111	87
6.88128	0	440	204	393	187	379	231	296	215	348	130	368	99	312	112	87
7.00416	0	440	205	395	189	380	233	297	216	348	130	369	99	312	113	88
7.12704	0	440	204	390	186	375	231	294	220	345	130	367	97	309	110	85
7.24992	0	439	202	387	183	372	226	290	218	344	127	364	97	307	109	85
7.3728	0	441	202	387	185	372	228	290	212	344	127	365	97	308	110	86
7.49568	0	441	203	388	185	372	228	292	212	344	126	364	98	308	110	85
7.61856	0	441	204	391	186	375	229	294	218	345	128	365	98	310	111	86
7.74144	0	444	204	392	187	376	231	296	219	348	130	366	97	310	110	86
7.86432	0	446	205	395	187	379	232	297	215	349	130	368	98	311	111	86
7.9872	0	446	207	391	187	380	232	293	216	347	129	368	97	310	110	85
8.11008	0	442	202	387	183	375	227	287	219	344	128	371	97	309	109	85
8.23296	0	436	202	386	185	375	228	288	220	346	130	374	97	310	110	86
8.35584	0	432	200	386	184	376	229	288	216	345	129	374	97	311	111	87
8.47872	0	428	202	388	184	380	230	288	215	344	129	377	98	312	113	88
8.6016	0	422	202	389	184	383	230	289	224	346	133	382	99	315	116	92
8.72448	0	421	203	389	185	385	232	293	226	349	134	382	101	316	116	92
8.84736	0	427	203	389	186	386	233	292	222	350	133	382	100	317	114	91
8.97024	0	429	200	381	182	379	227	287	217	346	130	376	99	314	112	89
9.09312	0	430	201	386	184	381	228	293	221	346	130	375	100	313	113	89
9.216	0	433	199	384	182	380	227	294	221	347	130	372	99	312	113	89
9.33888	0	436	199	385	184	382	228	294	215	347	129	370	99	312	113	89
9.46176	0	437	201	388	184	384	231	295	215	348	129	371	99	312	113	88
9.58464	0	430	199	390	186	388	231	297	222	348	131	373	100	314	114	90
9.70752	0	429	200	387	186	387	231	296	225	350	132	377	101	313	114	91
9.8304	0	431	196	379	180	379	226	288	217	346	129	374	100	310	113	90
9.95328	0	430	195	381	179	380	228	288	215	345	129	373	99	310	112	90
10.0762	0	430	196	381	181	381	228	289	220	345	129	372	100	309	112	90
10.199	0	431	195	383	181	383	227	291	222	346	129	372	100	309	113	90
10.3219	0	434	195	383	181	385	230	293	217	347	130	372	100	312	113	91
10.4448	0	435	197	385	183	387	230	295	217	348	130	373	100	313	114	91
10.5677	0	435	199	386	183	388	232	296	221	347	132	372	100	312	113	90
10.6906	0	434	192	380	178	381	227	291	221	345	129	368	98	310	113	90
10.8134	0	435	192	380	179	381	227	291	215	345	127	366	98	308	112	90
10.9363	0	435	192	381	180	380	228	291	213	344	127	366	99	309	113	89
11.0592	0	433	192	384	181	381	228	293	218	343	128	366	99	308	112	89
11.1821	0	432	193	386	181	383	229	297	222	346	131	369	98	309	113	90
11.305	0	437	193	387	182	386	231	296	218	347	131	370	100	311	113	91
11.4278	0	437	196	385	184	386	233	297	216	347	130	368	99	311	114	90
11.5507	0	433	192	383	179	380	228	291	219	344	127	366	98	308	112	89
11.6736	0	433	193	382	181	382	228	294	221	345	129	367	99	308	112	89
11.7965	0	436	193	382	181	384	229	291	217	346	127	367	99	309	112	89
11.9194	0	437	194	385	182	384	228	294	214	345	128	366	99	309	113	90
12.0422	0	434	196	386	182	387	230	295	220	346	129	369	99	311	113	90
12.1651	0	429	199	387	185	392	231	297	228	348	132	374	100	313	115	93
12.288	0	431	197	380	182	386	227	290	220	346	129	370	98	311	112	92
12.4109	0	433	196	378	181	383	227	288	215	344	127	368	99	311	111	91
12.5338	0	436	197	381	182	384	226	292	220	345	128	368	99	310	113	92
12.6566	0	437	198	384	184	386	227	294	222	346	130	368	99	311	113	91
12.7795	0	442	198	384	184	390	229	294	218	347	129	370	100	313	113	91
12.9024	0	444	200	388	187	393	230	297	218	349	130	371	100	315	113	92
13.0253	0	441	203	385	187	394	231	298	223	347	131	370	101	314	114	92
13.1482	0	442	197	378	181	383	224	292	221	345	128	367	99	312	112	92
13.271	0	444	198	380	183	385	226	291	218	346	128	369	100	312	113	92
13.3939	0	444	200	381	184	386	226	292	214	345	128	369	101	313	113	92
13.5168	0	445	200	384	185	388	227	294	219	345	130	369	101	314	114	92
13.6397	0	444	201	387	186	392	228	299	223	348	131	371	100	316	114	93
13.7626	0	447	204	389	187	396	231	298	221	349	130	375	102	318	115	94
13.8854	0	446	205	386	189	397	231	296	219	349	131	377	100	317	116	94
14.0083	0	445	203	381	185	389	224	291	219	345	129	372	100	315	113	93
14.1312	0	445	204	383	187	389	225	295	222	346	130	374	101	316	114	94
14.2541	0	446	203	383	186	391	226	293	218	347	130	375	100	316	114	93
14.377	0	447	203	386	188	392	228	295	215	347	130	374	101	317	115	94
14.4998	0	446	204	388	189	395	229	297	221	347	132	377	102	319	116	94
14.6227	0	442	205	388	190	399	229	299	227	350	133	381	102	320	117	96
14.7456	0	435	204	378	187	391	224	291	221	347	132	383	104	319	117	98
14.8685	0	437	203	377	185	389	223	290	219	348	131	383	105	318	115	97
14.9914	0	441	203	379	186	391	224	293	223	348	132	382	105	319	116	98
15.1142	0	435	201	379	186	394	224	296	226	348	133	382	106	320	118	100
15.2371	0	437	199	382	186	399	227	299	221	350	132	382	108	321	119	101
15.36	0	446	200	384	189	402	229	301	218	351	132	382	109	323	119	101
15.4829	0	448	201	384	190	404	230	304	225	350	133	382	109	323	119	101
15.6058	0	444	198	376	185	395	220	298	225	347	131	380	107	319	118	101
15.7286	0	438	199	372	187	399	222	296	225	347	132	390	109	320	120	103
15.8515	0	435	200	372	187	400	224	294	221	348	133	390	110	322	121	105
15.9744	0	436	198	373	188	400	223	298	226	348	134	390	110	323	122	105
16.0973	0	436	199	374	188	403	225	302	231	349	135	389	112	324	121	105
16.2202	0	441	199	378	189	409	227	304	226	352	136	390	111	325	123	105
16.343	0	445	201	378	191	410	229	303	222	351	134	389	110	325	121	103
16.4659	0	448	198	370	186	398	220	300	225	349	132	384	108	322	119	101
16.5888	0	448	196	371	186	398	220	301	226	349	132	383	108	321	119	101
16.7117	0	452	194	373	186	399	222	301	220	350	131	383	108	320	119	101
16.8346	0	435	190	379	182	401	224	297	216	346	132	384	109	322	121	102
16.9574	0	471	197	375	189	402	224	309	226	351	132	388	115	322	126	108
17.0803	0	439	190	381	186	409	228	305	230	353	135	387	116	325	130	108
17.2032	0	429	187	381	181	400	226	299	222	348	133	385	117	324	130	105
17.3261	0	448	186	375	182	397	223	298	217	346	131	382	117	320	127	107
17.449	0	445	189	376	183	402	223	299	223	345	132	381	118	320	128	106
17.5718	0	442	190	374	184	404	223	301	230	348	132	382	117	319	128	106
17.6947	0	445	190	378	185	405	226	302	224	349	132	381	116	321	128	106
17.8176	0	445	192	382	186	406	230	304	221	349	132	382	117	323	129	105
17.9405	0	433	190	385	186	408	229	304	225	348	134	381	119	323	134	106
18.0634	0	432	194	376	185	407	225	299	231	348	133	383	118	319	132	106
18.1862	0	436	192	370	185	404	222	294	228	348	133	385	117	319	130	106
18.3091	0	437	193	371	186	404	223	294	223	346	131	382	117	319	130	106
18.432	0	441	192	371	185	401	221	297	227	346	131	381	117	319	129	106
18.5549	0	444	194	375	185	402	223	301	231	349	133	381	117	319	130	105
18.6778	0	453	194	381	187	406	227	304	225	350	133	379	116	320	129	104
18.8006	0	456	195	385	188	408	228	305	222	351	133	378	117	322	129	103
18.9235	0	456	194	379	186	399	225	303	224	348	133	374	115	319	128	101
19.0464	0	462	191	375	183	391	221	302	226	349	131	370	114	318	126	99
19.1693	0	463	191	380	185	393	224	303	222	348	131	369	115	318	126	100
19.2922	0	465	191	380	185	394	225	301	218	348	130	369	116	318	127	99
19.415	0	466	192	385	187	397	227	304	221	348	131	370	117	320	128	100
19.5379	0	463	194	388	188	400	228	308	227	350	132	373	116	321	128	101
19.6608	0	464	197	388	189	399	229	305	223	352	132	374	117	322	129	100
19.7837	0	462	195	382	184	391	224	299	217	347	129	372	115	319	128	99
19.9066	0	459	196	386	186	394	225	301	220	347	130	373	116	320	129	100
20.0294	0	457	197	386	187	394	226	304	225	349	131	373	116	322	130	101
20.1523	0	458	197	390	188	397	227	304	221	350	131	374	117	323	130	100
20.2752	0	457	200	393	190	400	229	305	217	351	131	374	117	324	131	100
20.3981	0	460	204	393	191	402	231	306	222	351	132	375	117	323	131	100
20.521	0	463	200	386	188	396	225	301	228	349	129	374	114	321	128	99
20.6438	0	460	201	387	188	395	225	300	222	349	129	375	115	322	128	99
20.7667	0	460	204	388	191	396	227	301	217	349	128	375	116	323	130	100
20.8896	0	460	204	391	189	396	227	301	220	348	130	375	116	322	130	100
21.0125	0	459	205	393	191	398	229	304	227	351	131	377	117	325	130	102
21.1354	0	460	207	395	192	399	230	304	224	353	133	378	117	326	131	102
21.2582	0	461	208	390	191	397	229	301	219	351	131	377	116	327	131	103
21.3811	0	460	205	387	188	390	225	297	221	348	129	375	116	324	130	102
21.504	0	459	205	390	191	393	226	300	226	349	131	377	117	325	130	103
21.6269	0	459	206	391	190	393	227	300	222	350	130	377	116	325	130	102
21.7498	0	465	207	392	191	395	229	301	217	350	130	378	117	327	130	103
21.8726	0	464	208	396	191	398	230	303	221	352	131	379	116	328	131	103
21.9955	0	464	210	395	194	400	231	306	228	355	133	381	117	329	132	104
22.1184	0	463	208	389	191	393	227	300	223	353	131	378	116	325	130	102
22.2413	0	465	206	389	190	392	227	298	217	350	129	378	115	325	129	102
22.3642	0	463	207	390	191	394	229	300	219	350	130	379	116	326	130	103
22.487	0	462	207	391	192	393	227	303	225	352	131	378	116	326	130	102
22.6099	0	463	206	395	192	396	229	303	222	353	132	378	116	327	130	103
22.7328	0	465	207	394	193	397	231	303	218	353	130	379	116	328	130	102
22.8557	0	464	207	387	190	392	228	300	220	350	131	379	115	325	129	101
22.9786	0	463	204	389	189	391	225	299	224	351	131	376	114	325	128	102
23.1014	0	461	205	391	190	391	229	301	221	352	130	376	114	325	129	103
23.2243	0	465	205	391	189	391	228	301	216	350	128	374	114	323	128	101
23.3472	0	466	205	394	191	392	230	303	219	351	130	375	114	325	128	101
23.4701	0	465	207	395	192	394	230	304	226	354	132	375	114	326	129	102
23.593	0	462	206	389	189	390	231	301	222	353	131	374	112	324	128	100
23.7158	0	463	201	385	186	385	227	295	214	349	127	371	111	321	125	99
23.8387	0	461	203	387	186	386	226	296	217	348	128	370	111	320	125	99
23.9616	0	458	202	389	187	385	226	299	222	349	128	370	111	319	124	98
24.0845	0	455	200	389	186	387	229	299	219	349	129	370	111	318	125	99
24.2074	0	459	201	389	188	388	229	299	216	350	129	370	111	321	125	99
24.3302	0	459	203	390	188	389	231	298	218	349	129	371	111	320	125	99
24.4531	0	455	198	383	182	381	226	294	221	347	128	368	109	317	123	97
24.576	0	444	196	385	182	381	226	293	219	347	129	365	108	313	123	97
24.6989	0	448	198	384	183	385	227	293	214	346	127	369	109	313	123	97
24.8218	0	450	199	386	186	389	229	293	218	346	129	370	109	316	124	98
24.9446	0	448	200	387	187	389	228	296	224	348	130	371	110	317	125	99
25.0675	0	447	201	391	187	390	231	296	224	350	130	371	110	318	126	99
25.1904	0	450	201	385	184	385	229	291	216	348	127	369	109	316	124	98
25.3133	0	447	198	382	182	381	226	289	215	345	128	367	107	314	123	98
25.4362	0	447	199	385	183	382	228	292	220	345	128	367	108	313	123	98
25.559	0	447	198	385	183	381	227	291	219	346	128	367	108	314	124	98
25.6819	0	450	198	387	185	384	228	293	214	347	128	368	109	315	124	98
25.8048	0	449	201	389	185	386	230	294	216	347	129	369	109	316	125	98
25.9277	0	448	201	385	186	384	230	293	222	346	129	368	108	314	124	97
26.0506	0	446	198	381	182	378	223	288	220	347	127	366	107	313	123	97
26.1734	0	448	200	383	183	379	226	289	213	345	126	366	108	314	124	97
26.2963	0	447	199	385	183	378	227	289	213	345	126	365	108	313	123	98
26.4192	0	445	200	388	184	381	227	292	220	347	128	366	108	315	124	99
26.5421	0	446	201	391	186	383	229	294	220	348	130	368	109	317	125	99
26.665	0	449	202	392	187	385	230	294	215	350	129	369	109	318	125	100
26.7878	0	449	203	386	187	379	228	290	216	347	128	368	108	316	125	99
26.9107	0	448	201	383	183	375	224	288	217	345	127	365	108	314	125	98
27.0336	0	446	202	386	185	376	226	290	218	346	128	367	109	315	125	99
27.1565	0	448	203	385	185	377	226	289	212	346	127	368	108	316	125	99
27.2794	0	448	204	390	186	379	228	291	212	346	128	369	110	317	126	99
27.4022	0	448	204	392	188	382	228	294	220	347	130	370	110	319	126	101
27.5251	0	448	205	393	189	384	230	295	221	351	132	372	110	320	128	100
27.648	0	450	206	391	189	384	230	292	216	350	129	372	110	321	127	100
27.7709	0	450	203	386	185	376	225	288	212	346	127	369	110	318	126	99
27.8938	0	448	205	388	186	378	226	291	217	347	129	369	110	319	127	100
28.0166	0	448	204	389	187	377	226	291	218	348	128	369	110	319	127	100
28.1395	0	451	206	391	188	380	227	292	213	348	127	371	110	321	127	101
28.2624	0	450	207	393	190	382	230	293	212	349	128	372	111	322	128	101
28.3853	0	452	209	395	191	384	230	296	219	351	131	372	111	323	129	101
28.5082	0	452	208	388	187	379	225	291	220	349	129	370	110	321	128	101
28.631	0	453	205	388	187	376	225	289	212	348	128	371	110	319	127	101
28.7539	0	452	208	390	188	378	227	290	211	347	127	370	111	321	127	100
28.8768	0	452	207	392	189	379	227	292	216	348	129	371	111	322	127	101
28.9997	0	453	207	395	189	382	227	294	220	350	130	372	111	323	128	101
29.1226	0	456	208	396	190	383	229	294	214	352	130	375	112	325	129	102
29.2454	0	454	210	397	192	385	231	297	215	353	130	375	112	325	130	102
29.3683	0	455	209	392	189	380	229	293	219	349	130	373	111	323	128	101
29.4912	0	453	207	388	186	376	226	289	217	348	128	371	109	321	126	101
29.6141	0	455	207	390	188	377	226	289	213	349	127	371	111	320	127	100
29.737	0	454	206	391	187	376	228	290	210	348	126	371	110	321	127	101
29.8598	0	453	206	394	187	379	228	292	217	349	129	370	110	321	127	101
29.9827	0	453	207	394	189	380	229	294	220	351	130	371	111	322	128	101
30.1056	0	455	208	395	189	383	231	295	215	353	130	373	111	324	129	102
30.2285	0	454	209	395	190	385	233	294	214	352	130	373	110	323	128	102
30.3514	0	453	205	389	186	378	227	290	218	348	128	369	110	319	127	99
30.4742	0	452	205	389	186	377	226	290	218	350	128	370	110	318	127	100
30.5971	0	452	204	389	185	377	228	290	213	349	127	369	109	319	126	99
30.72	0	450	205	391	186	377	229	290	212	348	127	369	109	319	126	100
30.8429	0	452	204	394	187	378	229	292	218	349	130	370	110	320	126	100
30.9658	0	452	205	395	188	380	230	295	221	352	130	371	110	321	127	101
31.0886	0	454	206	393	188	381	233	294	216	353	130	372	110	321	127	101
31.2115	0	453	203	388	185	378	229	287	213	348	127	369	108	318	126	100
31.3344	0	451	203	388	185	375	228	290	218	348	128	367	109	317	124	100
31.4573	0	450	202	389	186	375	228	291	220	350	129	368	109	317	125	99
31.5802	0	451	202	390	186	375	229	291	215	350	128	368	108	317	125	99
31.703	0	450	203	392	185	378	230	292	214	351	129	368	109	319	126	100
31.8259	0	450	203	396	187	380	232	295	220	351	131	369	110	319	126	100
31.9488	0	449	205	394	187	380	232	296	223	354	131	371	109	319	127	100
32.0717	0	448	201	388	182	373	230	287	216	350	128	366	108	315	124	98
32.1946	0	446	200	387	181	373	230	287	211	347	127	365	107	315	123	99
32.3174	0	445	201	388	183	373	229	288	218	347	127	364	108	314	123	98
32.4403	0	444	199	387	182	372	228	289	220	349	128	364	107	313	124	98
32.5632	0	446	200	389	184	373	231	290	215	350	129	364	108	314	124	99
32.6861	0	445	202	391	184	376	232	291	214	350	129	366	109	316	125	100
32.809	0	445	204	394	187	377	234	294	220	350	130	367	108	316	126	100
32.9318	0	443	199	386	181	372	229	289	223	350	128	364	107	312	124	97
33.0547	0	443	199	387	181	369	229	286	215	348	127	362	106	312	123	98
33.1776	0	442	200	385	179	371	230	285	212	347	125	362	106	310	122	98
33.3005	0	440	198	387	181	369	230	286	218	346	126	361	106	311	123	97
33.4234	0	440	198	388	182	372	230	289	221	349	128	362	107	312	124	98
33.5462	0	442	199	389	183	373	231	291	216	350	129	363	107	313	124	98
33.6691	0	441	202	392	184	376	233	291	216	351	128	365	107	314	124	99
33.792	0	438	199	387	181	371	231	288	220	348	128	362	106	311	123	98
33.9149	0	438	196	385	180	367	228	287	220	348	126	361	107	311	123	97
34.0378	0	439	197	387	180	368	230	285	215	348	126	361	106	309	123	98
34.1606	0	438	197	387	180	368	230	286	213	346	126	360	106	310	122	98
34.2835	0	438	198	389	181	371	232	288	218	347	129	361	107	311	123	99
34.4064	0	439	200	391	182	372	231	291	223	349	129	363	107	314	124	99
34.5293	0	441	200	389	182	371	233	288	217	349	128	362	107	312	123	97
34.6522	0	439	198	384	178	367	230	282	212	344	125	359	106	309	122	97
34.775	0	437	197	386	179	365	229	284	217	345	125	359	106	308	122	97
34.8979	0	436	198	387	180	365	229	286	220	346	127	359	105	308	122	97
35.0208	0	437	198	386	180	367	231	286	214	347	126	360	106	310	123	97
35.1437	0	436	202	389	181	369	231	288	214	348	127	360	107	312	124	98
35.2666	0	437	200	392	183	372	232	289	219	348	129	362	107	313	124	98
35.3894	0	436	200	387	181	369	231	288	222	349	128	361	106	312	123	97
35.5123	0	436	199	384	178	363	227	281	214	346	125	359	106	310	122	96
35.6352	0	436	200	384	180	364	228	281	211	344	124	358	105	309	121	97
35.7581	0	435	198	385	179	364	228	282	216	343	124	358	106	308	122	97
35.881	0	436	199	387	180	367	228	286	220	346	127	359	106	310	122	98
36.0038	0	439	200	389	181	369	231	287	215	348	127	360	106	312	123	98
36.1267	0	439	202	392	182	371	231	287	214	348	127	362	106	313	125	99
36.2496	0	438	200	388	180	369	232	285	219	346	127	361	106	311	122	98
36.3725	0	437	197	383	177	363	226	281	218	344	125	359	106	309	121	97
36.4954	0	437	199	386	178	365	228	281	213	345	125	359	105	310	121	97
36.6182	0	436	198	385	178	365	229	280	210	344	124	359	105	310	121	98
36.7411	0	435	198	388	179	366	231	284	216	343	126	360	105	311	121	98
36.864	0	435	200	389	180	368	229	286	220	346	127	361	106	311	122	98
36.9869	0	437	201	390	182	370	232	286	215	347	128	362	106	313	123	98
37.1098	0	436	196	381	177	364	229	280	211	343	124	359	105	309	120	97
37.2326	0	434	197	384	177	364	227	281	214	342	124	358	105	310	120	96
37.3555	0	433	195	384	178	363	227	282	218	344	125	358	105	308	120	96
37.4784	0	435	196	385	177	365	228	281	213	345	124	359	105	310	120	97
37.6013	0	434	197	388	178	366	229	283	211	345	126	360	106	311	120	97
37.7242	0	434	196	390	180	369	231	285	216	345	127	362	105	313	121	97
37.847	0	433	199	390	181	371	232	288	222	348	129	363	106	313	121	98
37.9699	0	434	195	382	176	364	229	279	214	345	124	361	104	309	118	96
38.0928	0	432	191	380	175	361	227	278	209	341	123	358	104	308	118	96
38.2157	0	432	193	382	176	362	227	279	214	342	124	359	104	308	118	95
38.3386	0	432	191	383	175	362	226	281	218	343	125	358	103	308	117	95
38.4614	0	433	193	384	177	364	229	282	213	345	125	359	104	309	117	96
38.5843	0	432	194	387	177	366	230	282	212	345	126	361	105	310	119	96
38.7072	0	434	193	390	179	368	231	285	217	345	127	361	105	311	119	96
38.8301	0	432	195	387	179	369	233	286	221	347	128	362	104	311	118	96
38.953	0	432	190	379	173	361	226	277	214	344	124	358	103	308	117	94
39.0758	0	431	190	380	175	362	228	277	208	342	124	359	104	307	116	94
39.1987	0	430	189	381	176	362	227	279	213	342	124	358	103	308	116	94
39.3216	0	430	191	382	176	364	227	281	218	343	126	359	103	308	116	94
39.4445	0	431	191	385	176	365	231	282	214	345	126	361	105	309	116	95
39.5674	0	431	192	387	177	368	230	283	211	346	126	362	105	311	118	96
39.6902	0	431	193	389	179	370	233	286	217	346	128	362	105	312	118	96
39.8131	0	429	188	382	176	363	229	281	219	346	126	361	104	309	116	94
39.936	0	430	189	381	174	363	227	279	213	344	124	360	103	309	115	94
40.0589	0	429	189	381	176	364	228	279	209	343	123	359	103	309	116	94
40.1818	0	428	188	382	175	365	227	282	214	343	126	361	104	309	116	95
40.3046	0	429	189	385	175	367	228	283	220	345	128	362	104	312	117	96
40.4275	0	430	189	387	178	369	231	285	216	347	128	364	105	313	117	97
40.5504	0	431	189	389	179	371	230	286	214	348	128	365	105	314	119	97
40.6733	0	430	195	384	179	371	232	285	217	346	128	364	105	312	118	95
40.7962	0	428	188	378	173	362	224	278	218	344	125	360	104	312	117	94
40.919	0	428	189	380	175	363	226	280	213	344	125	362	104	311	116	95
41.0419	0	429	191	379	176	363	227	280	210	343	124	362	104	311	117	96
41.1648	0	428	189	383	176	366	228	281	213	343	126	363	104	313	118	95
41.2877	0	428	191	384	176	368	228	285	220	346	127	363	105	315	119	97
41.4106	0	422	193	387	177	375	230	282	222	347	129	377	107	319	124	100
41.5334	0	420	195	387	179	379	233	283	219	349	131	379	109	325	129	104
41.6563	0	428	194	381	177	369	229	282	217	345	128	370	106	320	123	101
41.7792	0	429	191	380	174	366	224	281	219	344	126	367	106	318	122	100
41.9021	0	429	192	381	176	369	227	280	216	344	127	369	105	318	121	100
42.025	0	430	191	382	176	369	228	280	211	344	126	369	106	319	121	100
42.1478	0	431	194	386	177	372	230	283	215	345	128	370	107	319	121	100
42.2707	0	432	195	387	177	373	229	288	221	347	130	370	107	322	122	101
42.3936	0	434	193	390	179	376	230	289	219	349	131	372	108	323	124	103
42.5165	0	435	196	385	179	374	230	284	214	348	129	371	107	322	121	101
42.6394	0	433	191	380	174	368	225	280	214	344	125	368	106	320	121	100
42.7622	0	433	194	382	177	369	227	284	218	345	127	368	106	320	121	100
42.8851	0	435	194	384	178	369	227	282	215	345	126	368	107	320	121	101
43.008	0	437	194	386	178	372	228	285	211	345	127	368	107	322	122	101
43.1309	0	438	196	389	179	373	230	286	216	346	129	370	108	323	122	101
43.2538	0	439	196	390	179	375	231	289	221	349	130	371	107	325	124	102
43.3766	0	438	199	388	181	376	231	288	220	350	129	371	107	325	123	101
43.4995	0	440	195	380	175	367	225	280	211	344	125	367	107	321	121	100
43.6224	0	439	194	383	176	368	225	280	213	343	126	367	107	321	121	100
43.7453	1	440	196	384	177	368	226	283	218	345	126	366	106	320	121	100
43.8682	0	441	195	386	178	370	227	283	215	346	127	367	107	321	122	100
43.991	0	445	197	388	178	372	229	284	212	345	126	367	107	322	121	101
44.1139	0	444	200	390	179	374	231	287	215	346	128	368	107	323	123	101
44.2368	0	444	200	391	182	377	231	289	222	349	130	370	108	325	123	101
44.3597	0	442	198	385	179	370	229	284	217	347	128	368	106	323	121	100
44.4826	0	445	196	380	176	367	225	278	210	344	124	365	106	321	120	99
44.6054	0	445	196	384	178	369	226	280	212	344	125	366	107	321	120	100
44.7283	0	445	196	386	178	368	225	282	218	345	126	365	106	321	120	100
44.8512	0	445	196	388	179	371	227	283	217	346	127	367	106	322	121	100
44.9741	0	447	197	389	180	372	230	284	212	347	127	367	107	323	121	101
45.097	0	446	199	391	181	375	231	286	214	347	128	369	107	325	122	101
45.2198	0	446	199	388	182	375	230	287	221	348	129	370	107	324	122	101
45.3427	0	445	195	381	176	368	226	280	216	346	126	367	106	321	121	99
45.4656	0	445	196	383	178	368	227	280	210	345	125	366	106	322	120	100
45.5885	0	445	195	384	178	367	227	282	213	344	124	366	106	322	121	99
45.7114	0	445	196	384	179	369	228	284	218	346	127	367	107	322	121	100
45.8342	0	445	197	389	179	372	228	284	218	347	127	368	108	322	121	101
45.9571	0	448	197	389	181	374	230	286	213	348	128	369	108	323	123	102
46.08	0	447	200	386	181	373	230	283	216	347	128	369	107	323	122	101
46.2029	0	446	195	380	177	365	224	279	217	343	126	364	106	320	121	99
46.3258	0	444	196	383	179	367	226	281	216	345	125	366	106	321	120	100
46.4486	0	446	197	383	179	367	227	280	210	344	124	367	106	320	121	100
46.5715	0	446	196	385	178	370	227	282	212	344	126	366	106	322	121	100
46.6944	0	445	198	387	179	371	228	285	219	346	128	367	108	323	122	102
46.8173	0	445	197	388	181	372	229	286	218	348	128	370	107	324	123	102
46.9402	0	448	199	389	183	375	232	286	213	348	128	369	107	325	123	102
47.063	0	446	198	381	178	367	226	279	213	344	125	365	107	321	121	100
47.1859	0	445	197	382	178	364	223	280	217	343	125	365	106	320	122	101
47.3088	0	446	198	382	180	365	225	280	214	344	125	365	106	321	122	101
47.4317	0	448	197	383	179	367	226	280	209	344	125	365	107	320	123	102
47.5546	0	447	199	386	181	369	228	282	212	345	125	366	107	322	123	101
47.6774	0	448	199	388	182	371	228	285	218	347	127	367	107	323	124	102
47.8003	0	446	200	390	183	374	229	287	217	349	128	369	109	326	125	102
47.9232	0	450	202	388	184	372	231	286	212	348	127	369	108	325	125	101
48.0461	0	448	198	382	179	365	225	278	211	343	124	366	107	322	122	100
48.169	0	447	201	386	181	365	225	281	216	345	126	366	107	322	123	100
48.2918	0	447	198	385	181	366	226	280	213	345	126	366	107	322	124	101
48.4147	0	450	200	387	182	367	227	281	208	345	126	367	108	324	124	102
48.5376	0	450	202	389	182	370	229	283	212	345	125	368	108	325	125	103
48.6605	0	450	201	390	183	372	229	286	218	347	129	370	109	327	125	103
48.7834	0	448	204	389	186	372	229	287	217	349	128	369	109	326	126	103
48.9062	0	451	201	382	181	364	224	278	209	345	124	367	108	323	124	102
49.0291	0	451	201	385	182	365	226	281	210	344	125	365	108	323	124	101
49.152	0	451	201	386	181	366	225	282	215	344	125	366	107	324	124	102
49.2749	0	450	202	389	183	368	227	283	212	346	127	366	108	325	124	102
49.3978	0	454	203	390	183	370	228	283	209	346	127	367	109	326	125	103
49.5206	0	452	205	392	184	372	229	286	213	347	128	369	109	327	126	102
49.6435	0	454	205	394	186	372	230	289	220	349	128	370	109	328	126	104
49.7664	0	452	206	389	185	370	228	286	217	348	128	366	108	326	126	102
49.8893	0	454	203	384	180	364	224	279	208	344	124	365	108	324	124	101
50.0122	0	453	203	387	182	365	225	280	210	345	125	364	108	323	124	101
50.135	0	452	203	387	182	365	225	281	216	345	125	365	108	323	124	101
50.2579	0	450	202	389	183	368	227	282	214	347	126	365	108	323	125	103
50.3808	0	453	204	390	183	369	229	283	210	347	127	366	108	324	125	102
50.5037	0	452	204	393	185	370	230	285	212	347	127	368	109	326	126	103
50.6266	0	453	204	393	185	374	230	288	220	349	129	368	109	328	126	104
50.7494	0	452	205	388	184	370	228	283	217	349	127	367	107	324	124	102
50.8723	0	453	203	384	181	365	225	277	209	345	125	364	107	322	124	101
50.9952	0	451	202	385	181	365	226	279	210	343	124	364	107	321	123	102
51.1181	0	450	202	386	182	366	225	281	216	345	125	363	107	321	123	101
51.241	0	450	201	388	181	367	226	282	214	347	127	364	107	322	124	102
51.3638	0	452	202	389	183	369	228	283	211	346	127	366	108	323	125	102
51.4867	0	452	204	391	184	371	231	285	213	348	127	366	108	324	124	103
51.6096	0	451	204	390	183	371	230	286	220	348	129	366	108	323	125	102
51.7325	0	450	201	383	180	365	225	279	215	346	126	364	107	320	123	101
51.8554	0	451	201	385	180	366	227	279	209	345	125	364	107	320	123	102
51.9782	0	451	202	386	182	365	226	281	211	344	125	364	107	321	123	102
52.1011	0	450	203	387	181	366	227	283	218	346	127	364	107	321	123	102
52.224	0	450	201	390	182	368	228	284	217	349	128	366	109	323	125	103
52.3469	0	453	204	391	184	369	230	285	211	349	128	367	109	324	125	103
52.4698	0	454	206	392	184	372	232	287	214	349	128	367	108	325	125	103
52.5926	0	452	204	387	182	366	228	282	219	347	128	365	107	322	124	102
52.7155	0	451	201	383	180	362	225	279	214	346	126	363	107	320	123	102
52.8384	0	452	202	383	182	363	227	281	209	346	124	363	106	320	123	102
52.9613	0	454	202	386	181	362	227	281	210	344	124	361	107	320	123	102
53.0842	0	453	203	389	182	364	226	284	217	347	127	363	107	321	124	103
53.207	0	453	204	391	183	367	229	285	216	349	128	365	107	321	125	104
53.3299	0	455	204	391	184	368	230	285	211	349	127	366	108	323	124	103
53.4528	0	455	207	394	186	373	230	288	213	349	130	367	108	325	126	104
53.5757	0	453	205	388	185	368	228	283	218	347	127	365	108	323	125	103
53.6986	0	452	202	385	182	363	224	280	214	346	125	364	107	320	124	103
53.8214	0	455	203	385	183	363	226	280	208	346	124	365	107	321	125	104
53.9443	0	454	203	386	184	365	227	282	210	345	125	365	107	321	125	103
54.0672	0	453	205	387	183	367	226	283	216	346	126	365	108	322	126	103
54.1901	0	453	205	392	184	368	228	286	216	349	128	366	108	323	126	105
54.313	0	456	206	392	186	369	230	286	212	349	127	367	108	324	127	105
54.4358	0	455	206	388	186	370	229	284	214	347	127	366	108	323	126	104
54.5587	0	453	204	385	181	364	224	279	214	345	126	364	107	320	125	104
54.6816	0	453	205	385	184	366	226	282	214	346	126	365	108	321	125	105
54.8045	0	455	205	385	183	366	226	282	209	346	124	365	108	321	125	104
54.9274	0	456	205	389	184	368	227	283	210	346	127	365	109	322	125	104
55.0502	0	454	206	390	185	370	227	287	218	349	129	366	108	324	127	105
55.1731	0	455	205	392	187	372	229	288	218	350	129	368	109	325	128	105
55.296	0	456	209	389	188	370	231	286	212	349	129	369	109	324	128	105
55.4189	0	455	204	383	182	364	224	279	211	345	125	364	108	322	125	103
55.5418	0	453	205	386	184	363	223	281	216	345	126	364	108	321	126	104
55.6646	0	453	205	386	184	364	225	281	213	344	126	365	108	321	126	105
55.7875	0	456	206	387	185	365	226	281	209	345	126	365	108	323	127	104
55.9104	0	455	206	391	186	368	227	284	211	346	127	367	109	324	127	104
56.0333	0	454	207	391	186	370	228	287	218	347	129	367	110	325	128	105
56.1562	0	454	207	393	187	371	230	287	218	350	129	369	109	327	128	106
56.279	0	457	209	390	187	372	230	287	212	349	128	367	109	324	128	105
56.4019	0	454	206	384	182	363	224	279	210	345	124	365	108	322	126	104
56.5248	0	453	206	387	185	362	223	281	215	345	125	366	108	322	125	105
56.6477	0	452	204	385	184	363	225	283	212	346	126	365	108	321	126	105
56.7706	0	454	205	387	184	365	226	281	209	345	126	366	108	323	126	105
56.8934	0	455	206	390	185	368	228	283	212	346	127	366	108	323	127	105
57.0163	0	453	207	391	185	368	228	286	219	347	129	366	109	323	128	106
57.1392	0	454	205	393	186	371	230	290	218	350	129	368	109	325	129	106
57.2621	0	456	208	390	188	372	232	287	214	349	128	368	109	324	128	105
57.385	0	453	204	384	182	364	225	279	212	346	125	365	107	321	126	105
57.5078	0	451	205	387	183	364	225	282	216	345	127	364	108	319	126	105
57.6307	0	451	204	385	183	365	226	282	214	346	127	364	107	319	126	104
57.7536	0	454	204	387	184	365	227	282	209	346	125	364	107	319	126	104
57.8765	0	453	204	390	184	366	227	284	212	346	127	364	108	320	126	105
57.9994	0	452	203	390	184	369	228	287	220	348	128	365	108	321	126	105
58.1222	0	451	206	391	185	370	229	287	218	350	129	366	108	321	126	104
58.2451	0	454	202	384	180	364	226	279	210	346	126	362	107	317	124	102
58.368	0	450	202	386	181	364	226	280	210	344	125	361	107	316	124	102
58.4909	0	449	202	387	182	363	224	282	217	345	126	361	106	316	123	103
58.6138	0	449	201	387	181	363	225	283	215	346	126	361	107	316	124	103
58.7366	0	450	202	388	182	365	228	283	211	346	127	361	106	317	125	103
58.8595	0	450	203	391	183	367	229	286	213	347	127	362	107	317	125	103
58.9824	0	450	202	392	184	368	230	287	220	349	129	363	108	318	125	104
59.1053	0	448	203	388	183	367	229	285	219	349	129	362	106	316	123	103
59.2282	0	449	200	383	179	360	225	279	210	345	124	359	106	313	123	101
59.351	0	448	200	384	180	360	226	279	210	344	125	358	105	313	122	101
59.4739	0	445	201	385	180	359	225	281	216	345	125	358	105	312	121	101
59.5968	0	445	199	387	180	360	227	282	215	346	127	359	105	313	123	102
59.7197	0	448	199	388	181	365	228	283	211	346	127	359	105	314	123	102
59.8426	0	448	201	390	182	365	229	284	213	346	128	361	106	315	123	102
59.9654	0	448	202	391	184	368	230	288	221	349	130	362	106	318	124	103
60.0883	0	448	202	386	181	365	229	284	218	349	128	361	106	315	123	102
60.2112	0	448	200	383	178	360	226	279	210	345	124	358	105	313	122	101
60.3341	0	447	200	384	179	361	226	279	211	343	125	358	105	313	122	101
60.457	0	445	200	384	180	361	225	281	217	345	126	358	105	312	122	101
60.5798	0	445	199	387	180	362	226	282	216	346	126	359	106	314	123	101
60.7027	0	448	200	387	182	364	229	283	211	346	127	360	106	316	124	103
60.8256	0	448	202	390	184	366	229	285	213	346	128	361	106	316	124	103
60.9485	0	446	202	388	181	364	229	283	218	346	128	359	106	315	124	102
61.0714	0	444	200	383	180	360	224	279	215	345	125	359	105	313	123	102
61.1942	0	445	202	382	181	363	226	279	209	344	125	360	106	314	123	102
61.3171	0	446	202	385	182	364	226	279	211	343	125	360	105	314	124	102
61.44	0	444	202	387	182	366	227	282	218	345	126	360	106	316	125	102
61.5629	0	446	203	390	182	367	228	284	217	347	129	362	106	317	125	103
61.6858	0	448	204	390	184	369	230	285	213	347	128	363	107	319	127	103
61.8086	0	448	207	389	184	370	231	285	215	347	128	363	107	319	126	103
61.9315	0	445	202	383	180	361	225	278	216	344	126	359	106	316	124	102
62.0544	0	446	202	383	181	361	224	278	214	344	125	360	106	316	124	102
62.1773	0	449	202	383	181	362	225	278	209	343	125	359	106	317	125	103
62.3002	0	449	203	386	182	362	226	279	210	343	125	360	106	317	125	103
62.423	0	448	203	387	182	366	227	283	217	345	127	361	107	320	126	103
62.5459	0	448	204	391	183	367	227	284	217	347	128	363	107	320	127	104
62.6688	0	450	205	391	184	370	230	285	212	348	129	364	108	322	127	104
62.7917	0	450	205	387	184	367	228	281	212	346	127	363	107	320	126	104
62.9146	0	447	203	384	180	362	224	277	214	343	125	360	107	319	125	103
63.0374	0	447	203	385	182	363	223	280	214	345	126	361	106	319	126	103
63.1603	0	442	202	386	181	361	225	279	208	344	124	359	106	317	126	102
63.2832	0	445	203	388	182	367	227	281	209	343	126	360	106	318	126	102
63.4061	0	446	205	389	183	369	226	283	217	345	128	362	107	321	127	104
63.529	0	449	206	392	185	370	227	285	218	348	129	364	107	323	127	104
63.6518	0	451	205	388	186	369	229	283	212	347	128	363	107	322	127	104
63.7747	0	450	203	385	181	362	223	276	209	343	124	361	106	320	125	103
63.8976	0	450	204	386	184	364	224	279	214	342	125	361	106	320	126	102
64.0205	0	450	204	387	183	363	224	281	215	344	125	361	107	320	126	103
64.1434	0	453	205	388	183	365	225	281	210	345	126	362	107	321	126	103
64.2662	0	452	206	391	184	367	226	283	211	346	127	363	107	323	127	103
64.3891	0	452	205	393	185	368	228	285	217	347	129	363	108	323	127	105
64.512	0	452	207	394	187	370	229	287	220	348	129	364	108	324	128	104
64.6349	0	453	205	384	182	362	225	278	210	344	125	362	106	321	125	102
64.7578	0	451	204	384	182	361	223	277	207	342	124	360	106	320	125	102
64.8806	0	450	204	386	182	361	224	278	212	342	125	361	107	321	125	103
65.0035	0	450	204	388	183	363	224	280	214	345	126	361	106	321	125	102
65.1264	0	453	205	388	182	364	226	281	210	345	126	362	107	322	126	103
65.2493	0	450	205	392	184	366	226	282	210	346	126	363	107	323	126	103
65.3722	0	451	204	393	186	369	228	286	216	347	129	364	107	324	127	103
65.495	0	451	206	387	184	367	227	282	218	348	129	364	107	322	126	102
65.6179	0	452	203	383	181	360	222	276	209	344	125	362	106	320	125	102
65.7408	0	450	203	386	182	360	224	277	206	342	124	362	107	320	125	103
65.8637	0	449	203	386	182	362	224	279	211	343	125	360	106	320	125	102
65.9866	0	451	203	388	182	363	224	280	216	346	126	363	106	322	125	102
66.1094	0	452	204	388	183	365	227	281	211	346	127	363	107	323	126	102
66.2323	0	452	203	391	184	368	227	283	210	348	127	363	108	324	126	103
66.3552	0	452	206	389	184	366	227	281	215	346	127	364	107	323	125	102
66.4781	0	451	200	383	181	359	221	277	215	345	125	361	106	321	124	102
66.601	0	452	201	384	181	361	224	280	209	345	125	362	107	322	124	101
66.7238	0	451	203	385	182	361	223	278	207	344	125	361	106	321	124	101
66.8467	0	452	203	388	182	364	227	280	211	344	126	362	107	323	125	102
66.9696	0	451	203	391	183	366	225	283	216	347	128	364	107	324	126	103
67.0925	0	453	204	390	184	367	227	284	212	348	128	364	108	325	127	103
67.2154	0	454	206	390	186	369	228	284	211	349	128	364	108	326	126	103
67.3382	0	453	205	383	180	361	222	276	212	344	125	361	106	322	124	100
67.4611	0	451	201	382	179	360	221	277	213	344	126	361	106	322	124	101
67.584	0	450	204	384	181	361	223	277	209	344	124	362	106	321	124	102
67.7069	0	451	203	385	181	362	225	277	206	343	125	361	106	322	124	102
67.8298	0	452	204	389	183	366	225	279	211	345	126	362	107	323	125	103
67.9526	0	452	206	390	182	365	225	283	217	347	128	362	107	325	126	104
68.0755	0	454	204	391	186	367	228	284	212	348	128	363	107	327	127	104
68.1984	0	455	208	388	183	365	227	279	209	345	126	361	107	325	125	102
68.3213	0	453	202	383	180	359	222	275	209	344	124	359	107	322	124	101
68.4442	0	453	203	384	181	359	221	277	214	344	125	359	106	322	124	101
68.567	0	453	203	385	180	360	223	276	209	344	124	360	106	323	124	102
68.6899	0	453	203	385	183	363	224	277	207	345	125	361	106	323	125	102
68.8128	0	453	205	390	183	366	226	280	212	344	126	361	107	324	125	102
68.9357	0	452	206	390	184	367	226	283	217	347	127	362	108	325	126	102
69.0586	0	453	206	387	183	365	226	278	212	346	127	362	107	324	125	102
69.1814	0	452	204	381	179	358	222	273	205	343	123	360	105	321	124	101
69.3043	0	452	202	385	181	359	223	278	210	342	124	359	106	322	124	100
69.4272	0	453	202	385	181	360	222	277	214	344	126	358	106	323	125	100
69.5501	0	453	204	388	181	362	224	279	210	345	125	359	105	324	125	101
69.673	0	454	206	389	183	364	226	279	209	346	125	360	106	325	126	102
69.7958	0	453	205	393	184	365	227	282	213	345	127	361	106	326	126	102
69.9187	11	453	207	392	185	368	228	284	219	348	129	362	107	326	126	102
70.0416	0	453	202	382	180	358	224	276	213	346	125	359	105	322	124	100
70.1645	0	453	203	382	179	357	222	275	204	342	123	358	106	321	123	100
70.2874	0	452	203	384	181	358	222	275	210	342	124	359	106	322	124	99
70.4102	0	453	204	385	181	360	223	277	214	343	126	358	105	322	124	101
70.5331	0	451	203	388	182	362	225	278	211	345	125	359	106	323	125	101
70.656	0	454	205	390	183	365	226	280	209	346	126	360	107	325	125	101
70.7789	0	454	206	391	184	367	227	283	213	346	128	363	107	326	126	102
70.9018	0	454	208	392	186	369	228	285	219	347	130	364	108	327	127	103
71.0246	0	453	204	383	181	360	223	276	212	345	126	360	106	324	125	101
71.1475	0	453	204	383	181	359	221	275	206	342	124	360	106	323	125	101
71.2704	0	454	205	384	183	359	223	276	210	343	124	360	106	323	125	101
71.3933	0	453	205	386	182	361	223	279	216	345	125	361	107	324	125	101
71.5162	0	452	204	389	183	364	225	279	212	345	127	363	107	324	126	101
71.639	0	455	206	390	184	366	226	280	210	346	126	362	107	327	126	102
71.7619	0	455	207	393	185	367	227	282	213	346	129	365	108	328	127	103
71.8848	0	455	206	388	184	366	226	280	218	346	129	363	108	326	127	102
72.0077	0	455	204	383	181	359	221	276	212	345	125	362	108	324	126	101
72.1306	0	456	205	386	183	360	223	277	207	344	125	362	107	324	125	102
72.2534	0	455	206	387	183	362	224	278	210	343	125	362	108	325	126	101
72.3763	0	454	206	388	183	366	224	280	216	346	127	364	108	326	127	103
72.4992	0	453	206	390	185	367	226	282	215	348	129	365	109	328	128	103
72.6221	0	455	208	393	186	369	227	284	211	349	128	366	109	329	128	104
72.745	0	457	209	393	188	371	229	285	214	348	129	366	109	329	129	104
72.8678	0	455	205	385	183	363	223	277	216	345	126	364	108	326	126	102
72.9907	0	454	205	384	182	361	222	276	211	345	125	364	107	326	126	102
73.1136	0	455	206	384	183	363	224	278	207	344	125	364	107	325	126	102
73.2365	0	455	205	387	183	362	224	279	210	344	126	363	108	325	126	102
73.3594	0	455	206	388	184	365	224	281	217	346	126	364	108	326	127	103
73.4822	0	453	206	390	185	368	226	283	216	349	129	366	108	326	127	103
73.6051	0	456	207	392	186	370	227	285	212	349	128	367	109	328	127	105
73.728	0	455	208	390	186	371	229	284	215	348	129	366	108	328	127	104
73.8509	0	455	204	383	181	362	223	278	216	345	127	362	107	324	125	102
73.9738	0	452	203	385	182	361	224	277	212	346	126	362	107	323	125	102
74.0966	0	455	203	384	182	362	225	278	208	345	126	363	107	322	125	102
74.2195	0	454	203	385	182	363	224	279	211	344	126	362	107	323	125	102
74.3424	0	454	203	387	183	366	225	282	218	346	128	363	106	324	126	103
74.4653	0	453	203	390	184	367	227	284	216	349	129	363	107	324	126	104
74.5882	0	456	206	387	185	367	229	283	211	347	128	363	107	324	125	102
74.711	0	454	201	381	180	360	223	276	211	343	125	360	106	320	123	101
74.8339	0	452	200	385	181	361	224	279	216	344	126	360	106	319	123	101
74.9568	0	451	202	384	181	361	225	278	212	344	124	359	105	319	124	101
75.0797	0	453	202	384	181	363	225	278	208	345	125	359	106	319	123	100
75.2026	0	451	202	388	182	364	227	281	211	345	126	360	106	321	124	101
75.3254	0	452	203	388	182	366	227	285	220	348	128	359	106	320	125	101
75.4483	0	451	205	389	184	368	229	284	217	349	128	361	106	320	124	102
75.5712	0	454	202	380	178	361	225	276	208	344	125	358	105	317	122	100
75.6941	0	451	199	381	179	360	222	274	211	342	125	357	104	317	122	100
75.817	0	451	200	382	181	357	222	277	215	343	125	356	104	316	122	100
75.9398	0	450	200	384	180	359	224	277	212	343	125	356	105	317	122	100
76.0627	0	453	201	385	180	362	226	278	209	344	126	356	105	317	124	100
76.1856	0	451	201	388	182	363	226	280	212	345	126	357	106	319	124	100
76.3085	0	451	202	388	182	366	227	283	219	346	128	359	106	320	125	102
76.4314	0	450	202	384	181	363	227	280	215	346	128	357	105	319	123	100
76.5542	0	451	200	380	179	356	222	274	207	341	124	355	105	316	122	100
76.6771	0	450	201	382	181	356	223	275	210	341	124	355	105	316	122	99
76.8	0	449	201	382	179	358	221	277	215	343	125	355	104	316	122	100
76.9229	0	450	200	385	181	360	225	278	212	344	125	355	105	317	123	99
77.0458	0	453	202	386	182	362	225	279	207	343	125	356	105	318	123	100
77.1686	0	454	203	389	183	363	228	280	212	345	126	357	105	319	124	101
77.2915	0	453	205	388	185	367	227	283	219	346	128	359	106	321	124	101
77.4144	0	450	202	381	181	359	223	275	213	344	125	356	105	319	123	100
77.5373	0	453	202	382	180	357	223	274	206	343	124	356	105	319	123	100
77.6602	0	451	203	383	181	359	224	276	209	341	124	355	105	319	123	100
77.783	0	453	203	384	181	360	222	278	215	343	125	355	105	320	123	100
77.9059	0	452	202	387	183	363	225	280	212	345	127	357	106	320	124	101
78.0288	0	456	204	388	184	364	227	281	209	345	127	358	106	323	124	102
78.1517	0	455	206	391	186	367	228	283	213	346	128	359	107	323	125	102
78.2746	0	454	204	383	182	360	224	277	216	343	127	358	106	320	124	100
78.3974	0	451	202	381	181	357	221	276	210	343	124	356	105	319	123	101
78.5203	0	453	203	381	182	361	222	276	206	342	124	358	106	320	124	100
78.6432	0	453	204	384	182	360	222	276	209	342	124	358	106	321	124	101
78.7661	0	453	204	386	183	363	223	279	216	344	126	359	106	321	125	101
78.889	0	454	204	388	184	365	225	280	214	346	126	361	107	323	127	103
79.0118	0	455	205	389	185	366	227	283	209	345	128	361	107	324	127	103
79.1347	0	454	207	388	187	369	228	283	214	346	128	362	107	325	126	103
79.2576	0	455	205	382	181	359	222	276	214	343	126	359	106	321	125	102
79.3805	0	453	203	383	181	359	221	276	210	343	124	359	106	319	125	102
79.5034	0	455	204	382	182	360	222	276	206	342	124	360	106	321	125	102
79.6262	0	455	205	386	183	362	223	277	208	341	125	361	106	322	125	102
79.7491	0	454	205	386	184	364	223	281	215	345	127	360	107	323	126	103
79.872	0	454	205	389	184	366	226	282	214	346	128	362	107	324	126	103
79.9949	0	458	206	391	186	368	228	284	209	346	127	363	108	325	127	103
80.1178	0	456	207	384	184	364	225	279	212	344	126	362	107	322	125	102
80.2406	0	455	203	384	181	360	220	276	214	343	126	360	107	322	124	102
80.3635	0	453	204	385	183	362	223	278	211	344	125	362	106	322	125	103
80.4864	0	457	204	384	183	362	223	277	206	344	124	361	107	321	124	102
80.6093	0	456	204	388	184	365	225	279	209	344	127	362	107	323	125	103
80.7322	0	455	205	388	185	366	224	283	217	346	128	364	107	324	126	102
80.855	0	455	204	390	185	368	226	284	216	348	128	364	107	324	126	104
80.9779	0	458	205	384	185	366	226	280	208	346	126	363	106	324	125	102
81.1008	0	455	201	380	181	359	220	274	208	343	125	361	107	322	124	102
81.2237	0	454	201	383	182	359	220	278	214	344	125	362	107	321	124	101
81.3466	0	454	203	382	182	360	222	278	211	344	126	360	106	319	123	101
81.4694	0	457	203	384	182	363	223	278	206	344	124	361	106	321	124	102
81.5923	0	456	203	388	184	365	225	280	210	344	127	361	107	322	125	104
81.7152	0	458	205	388	185	367	225	283	217	347	129	363	107	324	126	103
81.8381	0	454	205	391	186	368	226	285	216	348	129	362	108	324	126	104
81.961	0	460	201	382	182	358	223	276	207	344	123	358	106	322	124	102
82.0838	0	460	201	381	181	357	220	275	208	343	124	357	106	320	123	102
82.2067	0	464	201	383	183	355	220	278	213	344	125	354	106	320	122	101
82.3296	0	461	202	386	183	356	221	279	211	344	125	354	106	322	122	102
82.4525	0	466	203	386	183	356	224	280	206	345	126	354	106	323	123	102
82.5754	0	468	204	390	184	358	225	284	210	346	126	353	107	324	123	102
82.6982	0	467	206	392	186	357	226	288	216	348	128	351	107	326	124	102
82.8211	0	465	204	389	183	351	223	284	214	348	125	343	108	325	124	101
82.944	0	459	201	385	181	346	220	280	204	343	123	341	107	321	123	100
83.0669	0	462	201	385	183	348	222	281	208	343	124	343	108	323	123	100
83.1898	0	463	201	386	182	349	219	281	213	344	123	343	108	321	123	99
83.3126	0	468	203	386	184	352	222	283	211	346	125	344	108	324	122	101
83.4355	0	475	205	389	185	354	224	284	207	347	124	346	108	326	124	100
83.5584	0	469	204	391	186	356	225	285	210	346	126	347	108	328	125	101
83.6813	0	467	206	385	186	356	223	283	215	345	125	347	108	324	123	100
83.8042	0	466	204	381	183	352	219	279	212	344	123	347	108	324	123	102
83.927	0	464	204	381	184	354	221	278	205	344	123	347	108	324	124	101
84.0499	0	471	204	383	184	355	221	280	207	343	123	347	108	325	124	101
84.1728	0	470	206	386	184	356	222	283	214	345	125	348	108	325	123	101
84.2957	0	475	207	388	186	360	224	284	214	347	126	348	108	326	124	102
84.4186	0	477	207	390	187	361	225	285	209	347	126	350	108	327	124	102
84.5414	0	474	208	390	189	364	227	286	213	347	126	350	109	328	125	102
84.6643	0	472	205	383	183	356	221	279	214	345	124	346	108	326	123	101
84.7872	0	472	206	384	184	354	220	281	212	345	123	346	108	324	123	101
84.9101	0	476	207	384	185	355	221	281	206	344	123	347	108	325	124	101
85.033	0	477	207	386	184	358	222	280	208	344	124	347	108	326	124	101
85.1558	0	474	207	388	186	360	223	285	216	346	126	349	108	327	124	102
85.2787	0	475	207	390	187	362	225	286	215	349	126	350	109	329	126	102
85.4016	0	478	211	390	188	363	226	287	210	348	126	350	109	329	126	102
85.5245	0	478	208	382	185	356	223	280	210	345	124	348	109	326	124	101
85.6474	0	474	206	383	185	354	221	282	213	344	124	347	108	325	124	101
85.7702	0	472	208	386	185	357	222	283	212	346	125	349	109	327	124	102
85.8931	0	473	208	387	187	359	222	283	208	345	124	349	108	328	125	102
86.016	0	472	209	390	187	360	224	286	210	346	126	350	110	329	126	103
86.1389	0	470	209	392	188	362	225	288	217	348	127	351	110	330	127	103
86.2618	0	473	211	392	190	365	227	292	218	351	128	351	110	331	128	104
86.3846	0	476	208	383	184	357	223	281	209	346	124	349	109	327	125	102
86.5075	0	475	208	385	184	357	219	279	208	343	123	347	109	327	124	101
86.6304	0	470	209	385	185	358	221	283	214	343	124	348	109	327	125	102
86.7533	0	451	208	387	185	361	222	284	213	346	126	349	109	328	125	103
86.8762	0	460	208	389	187	361	223	286	209	346	126	350	109	330	126	102
86.999	0	464	209	392	188	363	225	288	211	348	127	351	110	332	127	102
87.1219	0	461	212	394	190	367	226	291	220	349	128	351	110	332	128	104
87.2448	0	463	210	387	187	362	224	285	217	348	126	350	109	329	126	102
87.3677	0	465	209	384	185	359	221	281	208	344	124	349	109	328	125	102
87.4906	0	465	210	387	186	361	222	283	209	343	125	351	109	329	125	102
87.6134	0	464	208	387	187	361	221	285	215	346	126	350	109	329	125	103
87.7363	0	466	209	390	187	362	223	287	215	348	127	352	109	331	126	102
87.8592	0	470	210	392	189	364	225	289	210	348	126	353	110	332	127	103
87.9821	0	471	212	394	190	368	227	290	213	350	128	352	110	333	128	103
88.105	0	466	210	387	187	365	225	286	217	346	127	353	110	329	126	102
88.2278	0	469	209	386	185	363	221	284	215	347	125	352	110	328	125	103
88.3507	0	470	210	387	188	365	223	285	209	347	125	353	109	329	126	102
88.4736	0	469	208	389	187	364	224	285	210	347	126	352	110	330	126	104
88.5965	0	469	209	392	188	365	224	290	218	348	128	352	109	333	126	103
88.7194	0	471	209	395	189	368	225	292	219	351	130	355	110	333	128	104
88.8422	0	473	213	395	191	370	228	294	214	352	129	356	110	334	128	104
88.9651	0	471	212	389	187	366	226	287	213	347	127	355	109	330	126	102
89.088	0	467	208	387	184	363	222	283	215	346	126	352	109	329	125	102
89.2109	0	465	210	389	187	363	223	287	215	347	126	353	109	328	126	103
89.3338	0	466	208	387	186	362	223	286	210	348	125	352	109	328	125	102
89.4566	0	465	206	391	187	364	224	288	212	346	126	352	109	330	125	102
89.5795	0	463	207	393	188	365	224	290	219	349	129	353	109	330	126	102
89.7024	0	465	209	396	189	369	227	294	220	352	129	355	109	332	127	104
89.8253	0	466	209	389	187	365	227	288	213	348	126	352	108	329	125	102
89.9482	0	464	206	386	183	362	223	283	211	345	125	349	107	326	124	101
90.071	0	462	205	387	184	361	224	287	217	346	126	350	108	325	123	101
90.1939	0	462	205	387	183	362	224	287	216	347	127	350	107	325	124	101
90.3168	0	463	206	389	184	363	225	288	211	347	126	350	107	325	124	100
90.4397	0	462	207	390	185	365	227	289	213	348	127	351	108	326	125	101
90.5626	0	460	208	392	187	367	227	292	221	348	128	352	107	327	125	101
90.6854	0	459	204	385	182	362	225	285	217	347	126	347	106	324	123	99
90.8083	0	459	202	384	181	361	224	284	211	346	125	348	106	322	123	100
90.9312	0	458	204	387	183	361	225	285	212	347	125	348	106	321	123	99
91.0541	0	456	202	387	181	361	224	288	219	346	127	348	106	321	122	100
91.177	0	456	203	389	182	364	225	290	219	348	127	348	106	322	123	100
91.2998	0	458	204	391	184	366	228	290	214	348	128	350	106	324	124	100
91.4227	0	456	205	388	184	366	228	288	216	348	128	350	106	322	123	99
91.5456	0	454	201	384	179	360	224	283	218	344	125	345	104	319	120	98
91.6685	0	453	202	383	179	360	224	284	217	345	125	346	104	316	121	98
91.7914	0	454	201	383	179	360	225	282	210	345	125	348	104	316	121	99
91.9142	0	453	201	385	180	361	225	283	213	343	125	347	105	317	121	98
92.0371	0	451	201	386	181	362	225	286	219	345	126	347	105	318	122	99
92.16	0	451	201	388	182	363	227	289	220	348	127	348	105	320	122	99
92.2829	0	452	202	386	181	362	229	286	213	347	127	346	104	319	121	98
92.4058	0	449	199	382	176	354	223	280	211	342	124	342	103	313	119	96
92.5286	0	447	200	384	177	356	224	282	217	342	125	342	104	313	120	96
92.6515	0	448	200	383	178	357	224	282	217	345	125	344	103	313	120	97
92.7744	0	450	200	384	179	359	225	283	212	345	125	345	104	314	120	97
92.8973	0	449	201	386	179	361	227	286	214	344	126	345	105	316	121	97
93.0202	0	446	201	388	181	362	227	288	221	346	127	346	105	318	121	98
93.143	0	448	200	386	180	360	227	285	220	347	127	344	104	314	120	96
93.2659	0	450	197	382	177	355	225	280	211	344	124	342	103	313	119	96
93.3888	0	450	199	385	179	354	225	282	212	342	125	342	104	314	120	97
93.5117	0	449	198	384	178	355	225	283	218	343	125	341	104	314	120	96
93.6346	0	448	198	387	180	356	225	284	218	345	126	343	104	316	120	96
93.7574	0	451	200	388	181	358	228	286	213	346	125	344	104	316	122	97
93.8803	0	447	201	387	181	361	229	284	215	345	126	344	105	316	121	97
94.0032	0	445	197	384	176	354	224	281	217	343	125	342	103	314	120	96
94.1261	0	445	199	385	178	354	224	283	215	344	125	341	103	313	120	96
94.249	0	445	198	383	179	354	226	281	211	344	124	342	104	315	120	97
94.3718	0	442	199	386	178	354	226	282	214	343	125	342	103	316	120	97
94.4947	0	441	199	387	179	357	226	286	220	345	126	343	105	316	122	98
94.6176	0	443	202	390	181	359	228	288	219	347	128	344	105	316	122	98
94.7405	0	445	201	385	179	356	227	284	213	345	124	342	103	316	121	96
94.8634	0	442	197	382	175	352	223	279	211	341	122	339	103	311	119	95
94.9862	0	442	198	382	177	354	224	281	217	343	123	339	103	312	119	96
95.1091	0	442	198	382	177	354	223	281	215	343	123	340	103	312	120	97
95.232	0	445	199	383	177	356	225	281	210	343	123	341	103	314	120	97
95.3549	0	445	199	387	180	358	227	283	213	343	125	341	104	317	121	97
95.4778	0	443	201	387	180	360	227	286	220	345	127	342	104	317	121	97
95.6006	0	442	199	381	175	355	225	279	215	344	124	339	102	314	119	96
95.7235	0	442	197	381	176	353	224	277	208	340	122	339	103	313	119	96
95.8464	0	441	197	383	177	353	224	278	211	340	123	339	103	312	119	96
95.9693	0	442	197	382	176	354	223	280	217	342	124	339	103	313	119	95
96.0922	0	441	196	385	176	354	225	282	216	343	125	340	103	314	119	96
96.215	0	446	197	388	178	355	227	283	210	343	124	339	102	314	121	96
96.3379	0	442	196	386	176	356	228	283	214	342	124	339	102	312	120	97
96.4608	0	440	193	381	174	352	223	277	216	339	123	337	102	311	117	95
96.5837	0	439	194	383	176	352	223	279	214	341	123	339	102	311	118	96
96.7066	0	441	195	380	175	353	224	278	208	340	122	337	102	312	118	96
96.8294	0	439	194	384	175	353	225	280	211	340	123	338	103	314	119	96
96.9523	0	439	195	386	178	354	225	281	218	343	126	339	103	314	120	97
97.0752	0	440	196	390	178	355	227	285	215	343	126	338	103	315	120	96
97.1981	0	441	196	381	175	353	227	278	209	340	123	338	102	312	118	95
97.321	0	440	193	378	173	350	223	275	210	338	121	337	101	312	117	94
97.4438	0	439	193	380	175	350	222	277	216	340	123	337	102	312	117	95
97.5667	0	437	192	381	175	350	223	276	212	340	123	337	102	312	117	95
97.6896	0	440	193	382	175	352	225	278	207	341	122	337	102	313	118	96
97.8125	0	440	194	386	176	354	225	279	212	340	124	339	103	315	118	96
97.9354	0	440	196	386	179	356	226	283	219	344	126	340	102	315	118	97
98.0582	0	437	192	378	173	349	223	274	211	340	123	337	101	312	116	94
98.1811	0	439	191	379	173	346	223	273	204	338	120	336	101	312	115	95
98.304	0	439	191	381	175	348	223	274	210	337	122	336	101	313	116	95
98.4269	0	438	192	382	173	348	222	276	214	339	122	337	101	313	116	95
98.5498	0	438	192	383	174	350	225	277	210	341	123	338	102	314	117	96
98.6726	0	439	193	385	176	352	225	279	208	342	123	338	102	316	118	96
98.7955	0	441	194	388	178	354	227	280	214	342	125	339	102	316	118	96
98.9184	0	440	190	379	173	350	222	276	215	341	124	337	101	313	115	94
99.0413	0	440	189	379	173	348	220	272	208	340	122	338	101	313	116	95
99.1642	0	439	191	379	174	350	222	272	206	338	121	338	102	313	115	95
99.287	0	441	190	380	174	351	222	275	210	339	122	339	101	314	115	94
99.4099	0	440	192	381	175	354	222	277	215	342	124	340	102	315	116	96
99.5328	0	443	192	383	176	355	225	277	210	342	124	340	102	317	117	97
99.6557	0	443	193	381	178	356	227	278	209	341	124	341	103	318	118	96
99.7786	0	441	191	377	173	350	220	272	211	338	122	338	101	314	115	94
99.9014	0	440	190	379	173	349	221	274	213	340	123	339	102	316	116	96
100.024	0	442	190	379	174	348	222	274	207	339	122	339	101	316	116	95
100.147	0	441	190	382	176	351	223	275	205	339	122	340	102	318	117	95
100.27	0	441	191	384	176	352	223	277	213	341	124	341	102	319	117	97
100.393	0	442	193	386	177	354	223	279	216	343	126	342	104	320	118	98
100.516	0	445	195	386	179	356	226	279	210	344	126	344	103	321	118	97
100.639	0	443	190	377	174	348	221	271	206	340	122	342	102	318	116	96
100.762	0	441	191	379	175	348	220	273	211	338	122	341	102	318	116	96
100.884	0	441	191	380	174	348	220	273	212	340	123	340	102	318	117	97
101.007	0	444	192	380	175	350	222	272	206	341	122	341	102	319	116	97
101.13	0	443	193	382	176	353	223	275	206	340	123	342	102	321	117	97
101.253	0	442	194	384	177	355	223	279	214	341	125	344	103	322	118	98
101.376	0	443	194	386	179	357	225	280	215	345	126	344	105	324	120	100
101.499	0	446	194	381	178	353	225	276	208	343	124	343	104	322	118	98
101.622	0	445	191	378	174	349	219	272	206	339	121	341	103	320	117	97
101.745	0	444	193	381	176	350	220	274	212	340	123	342	103	321	117	98
101.868	0	444	193	382	177	351	221	274	211	341	124	342	103	322	117	99
101.99	0	448	194	383	177	353	222	275	206	342	123	343	103	324	119	98
102.113	0	447	197	385	179	355	224	277	209	341	124	344	104	324	119	99
102.236	0	447	195	386	179	357	224	281	217	343	126	345	104	326	120	100
102.359	0	446	198	383	179	356	224	278	214	344	126	345	103	324	120	98
102.482	0	449	195	380	177	349	221	271	206	341	122	343	103	323	117	98
102.605	0	447	196	383	178	351	222	276	209	341	123	343	104	322	119	98
102.728	0	448	197	384	178	352	221	277	214	341	125	343	104	323	119	99
102.851	0	446	196	385	179	353	223	278	212	343	124	345	104	324	119	99
102.973	0	449	197	387	180	354	224	278	209	344	125	346	104	326	120	100
103.096	0	448	198	388	182	358	226	281	213	343	127	347	105	327	121	100
103.219	0	449	198	386	181	356	224	279	218	344	127	346	104	325	120	99
103.342	0	447	195	382	178	349	220	274	210	342	123	344	103	322	118	98
103.465	0	448	197	382	179	351	222	274	205	340	122	342	104	322	119	99
103.588	0	448	196	384	178	350	222	275	210	339	124	344	104	323	119	99
103.711	0	446	197	385	179	351	222	278	215	342	124	343	104	323	119	99
103.834	0	449	197	386	180	354	224	279	211	344	125	345	105	324	119	100
103.956	0	448	198	388	180	356	225	281	209	344	126	345	104	325	120	99
104.079	0	448	201	387	181	356	225	280	216	343	127	346	104	325	119	99
104.202	0	446	196	380	177	349	220	273	215	341	123	341	103	322	118	97
104.325	0	448	194	382	178	350	222	274	208	341	122	342	103	319	118	99
104.448	0	447	195	381	178	349	221	274	207	340	122	341	102	320	117	98
104.571	0	446	196	385	177	350	223	276	213	340	124	341	104	319	117	98
104.694	0	446	195	386	178	351	223	278	216	343	125	341	104	320	118	99
104.817	0	447	196	387	179	353	226	279	211	344	125	343	104	321	119	98
104.94	0	446	198	388	183	356	228	280	211	343	126	343	103	321	119	98
105.062	0	444	196	381	178	349	222	275	215	340	123	340	102	318	116	96
105.185	0	442	194	383	177	349	222	276	214	340	123	340	102	317	117	97
105.308	0	445	194	381	177	348	223	274	208	340	122	340	102	316	117	97
105.431	0	445	194	383	177	349	223	275	209	339	122	339	102	316	116	97
105.554	0	442	194	385	178	351	224	278	216	341	125	341	103	316	117	97
105.677	1	442	195	388	179	352	225	280	217	344	125	342	103	318	118	99
105.8	0	443	196	384	179	352	227	279	211	343	123	340	102	317	117	96
105.923	0	441	192	380	174	347	221	271	210	339	122	336	102	314	116	95
106.045	0	438	192	381	177	347	222	275	215	340	123	338	101	313	116	96
106.168	0	437	192	381	175	347	223	273	212	339	123	338	101	313	115	96
106.291	0	440	193	382	175	348	224	275	207	340	122	337	101	315	115	96
106.414	0	439	193	384	177	350	225	277	211	340	125	339	102	314	116	96
106.537	0	438	193	385	178	351	225	281	219	343	125	339	102	315	118	97
106.66	0	438	195	385	179	352	226	279	216	343	126	340	102	314	117	96
106.783	0	438	191	377	174	346	223	271	207	338	121	336	101	311	115	94
106.906	0	437	191	380	175	346	222	272	210	337	122	336	101	311	115	94
107.028	0	435	191	380	176	344	221	273	215	338	122	335	101	311	115	95
107.151	0	436	191	381	174	347	222	273	210	339	122	336	101	311	115	95
107.274	0	437	192	382	176	348	225	274	209	340	122	337	101	312	117	96
107.397	0	437	192	387	177	349	225	277	212	339	125	337	101	314	117	96
107.52	0	437	195	385	179	352	226	279	219	343	126	338	101	314	117	96
107.643	0	436	192	378	175	345	223	271	212	339	122	336	100	310	115	95
107.766	0	435	191	379	175	345	222	271	205	337	120	335	101	311	115	95
107.889	0	435	191	381	175	345	222	271	211	336	122	335	101	311	115	94
108.012	0	435	192	383	176	346	222	274	215	338	122	336	101	312	116	95
108.134	0	437	192	384	177	348	224	275	210	341	123	337	101	313	117	95
108.257	0	436	193	386	178	350	225	276	210	340	123	337	102	314	117	95
108.38	0	436	196	383	179	351	227	278	215	339	125	338	101	312	118	95
108.503	0	434	190	379	175	344	220	271	214	338	122	336	100	311	115	94
108.626	0	436	191	381	176	345	222	272	208	339	121	336	101	311	116	95
108.749	0	434	193	382	177	346	222	272	207	337	121	336	101	311	117	95
108.872	0	434	191	384	176	349	223	275	213	338	123	337	102	313	117	96
108.995	0	433	195	385	177	349	224	277	217	341	123	338	101	314	118	96
109.117	0	438	194	387	179	351	226	278	210	342	124	338	102	316	118	97
109.24	0	437	197	384	179	351	226	277	211	340	123	339	102	315	117	96
109.363	0	434	193	379	175	345	221	271	213	337	122	336	101	311	116	94
109.486	0	434	192	381	176	344	221	272	212	338	122	335	101	312	117	95
109.609	0	435	192	380	176	345	223	270	206	337	120	336	101	311	116	95
109.732	0	434	192	384	176	347	224	273	208	337	122	336	101	311	117	96
109.855	0	434	193	384	177	349	224	275	215	339	123	337	102	312	118	96
109.978	0	433	194	386	178	350	225	277	215	342	124	338	101	314	118	97
110.1	0	436	194	386	179	352	226	276	211	341	124	338	102	313	117	96
110.223	0	433	191	379	174	344	222	270	209	337	121	335	101	310	115	94
110.346	0	433	192	382	175	344	222	272	213	337	121	335	101	310	115	94
110.469	0	431	191	381	175	343	222	271	210	338	120	334	101	309	116	94
110.592	0	434	192	382	175	345	224	271	205	338	120	334	101	309	115	95
110.715	0	433	192	385	176	348	224	274	210	338	122	335	101	310	116	94
110.838	0	434	193	386	177	350	225	276	218	341	124	336	101	311	117	96
110.961	0	436	194	387	177	350	228	277	213	342	125	337	101	312	117	95
111.084	0	435	189	379	174	344	223	269	206	337	120	334	100	308	114	93
111.206	0	434	190	382	174	343	222	271	210	337	121	334	100	308	115	94
111.329	0	434	190	381	175	344	222	272	214	338	122	333	100	307	115	93
111.452	0	436	190	382	175	344	224	272	209	339	121	334	100	308	116	94
111.575	0	435	191	384	176	346	225	273	208	340	122	334	101	309	116	93
111.698	0	435	192	386	177	349	226	277	215	340	124	336	101	311	117	95
111.821	0	435	191	380	175	345	224	274	217	340	122	334	100	308	115	93
111.944	0	434	189	379	172	340	222	268	208	338	120	332	100	306	115	94
112.067	0	431	190	381	174	342	223	270	206	336	120	333	101	306	115	94
112.189	0	432	189	382	173	343	222	271	212	336	121	333	100	307	115	94
112.312	0	432	191	383	175	344	223	274	214	340	123	334	100	308	116	95
112.435	0	433	192	386	175	346	225	273	210	340	123	336	102	311	117	95
112.558	0	434	194	387	177	350	227	276	210	341	123	337	102	311	118	95
112.681	0	431	192	381	175	344	225	272	215	339	122	334	101	308	115	93
112.804	0	430	190	378	173	341	221	270	212	337	120	333	100	306	115	94
112.927	0	432	191	379	173	342	222	269	206	338	119	333	101	307	115	94
113.05	0	432	191	380	174	342	222	270	207	337	120	333	100	306	116	95
113.172	0	431	191	382	174	342	223	272	214	337	121	334	101	308	116	95
113.295	0	430	193	384	175	347	224	274	214	340	123	335	102	310	118	96
113.418	0	433	193	387	177	348	226	275	209	341	123	336	102	311	118	95
113.541	0	434	195	386	179	350	228	277	212	340	124	337	102	311	118	95
113.664	0	432	192	380	173	343	221	269	214	337	120	334	101	309	116	94
113.787	0	431	192	382	175	343	222	270	211	338	121	335	101	308	117	95
113.91	0	433	192	381	175	343	223	269	206	338	121	334	101	309	117	94
114.033	0	434	193	383	175	343	223	272	208	338	121	335	101	310	117	95
114.156	0	433	194	385	175	347	223	274	216	340	123	336	102	311	117	96
114.278	0	433	194	386	177	348	225	276	213	342	124	338	103	312	119	96
114.401	0	436	196	386	179	351	227	276	210	342	123	338	103	313	119	96
114.524	0	436	194	381	174	344	223	271	210	338	121	336	102	310	118	94
114.647	0	434	194	382	176	343	221	273	214	340	122	336	103	310	118	96
114.77	0	435	195	384	176	344	223	272	210	339	121	337	102	311	119	97
114.893	0	436	194	384	177	346	224	272	206	339	121	337	102	312	118	96
115.016	0	436	196	388	176	348	225	275	211	340	123	338	103	314	120	96
115.139	0	437	197	389	179	350	225	279	218	343	124	340	103	316	120	98
115.261	0	439	198	389	180	352	228	280	214	344	126	341	103	315	121	98
115.384	0	436	197	381	178	348	225	272	208	341	121	340	103	313	118	97
115.507	0	437	194	381	177	344	222	272	211	338	121	338	103	313	119	96
115.63	0	438	196	383	177	344	222	274	214	340	122	337	103	312	119	96
115.753	0	440	195	382	176	345	222	272	208	340	121	337	102	313	119	97
115.876	0	439	196	385	176	347	224	274	207	341	121	339	103	314	120	97
115.999	0	441	196	388	178	348	225	277	213	341	124	340	103	316	121	97
116.122	0	440	196	390	178	350	227	279	218	343	125	341	104	316	122	99
116.244	0	442	199	388	179	353	228	280	213	344	125	341	104	316	122	98
116.367	0	440	194	382	175	344	223	270	208	340	120	338	103	312	119	96
116.49	0	439	195	382	176	343	222	272	212	339	121	337	102	312	119	96
116.613	0	439	194	383	175	344	222	273	214	340	122	337	102	312	119	96
116.736	0	441	193	382	176	345	224	273	209	340	121	338	103	312	119	96
116.859	0	440	195	386	177	346	224	275	210	341	121	338	102	312	120	97
116.982	0	439	196	386	177	349	225	277	217	342	125	339	103	314	120	98
117.105	0	440	196	390	178	351	226	280	219	345	125	341	104	314	120	98
117.228	0	442	196	385	179	349	229	277	212	344	124	340	103	314	120	96
117.35	0	441	192	381	174	345	223	270	210	340	120	336	103	312	118	95
117.473	0	439	194	384	175	344	224	274	214	339	122	336	103	310	119	97
117.596	0	437	193	384	176	344	223	273	214	341	121	336	103	309	118	96
117.719	0	441	194	384	175	346	224	274	208	341	122	337	103	310	118	97
117.842	0	440	195	387	177	347	226	276	211	341	123	339	103	312	120	97
117.965	0	441	195	388	178	350	227	279	219	343	125	340	103	313	120	97
118.088	0	439	196	388	179	349	227	279	218	345	125	340	103	312	120	97
118.211	0	440	194	381	174	343	225	271	208	340	120	336	101	308	118	96
118.333	0	439	194	383	175	344	224	273	209	339	121	337	102	309	119	96
118.456	0	438	194	384	175	344	223	273	216	340	122	336	102	308	118	96
118.579	0	437	194	385	176	346	224	274	214	341	122	337	102	309	119	97
118.702	0	440	194	386	176	347	226	276	210	343	123	337	103	310	120	98
118.825	0	441	195	388	177	349	226	278	214	342	124	339	103	313	121	97
118.948	0	440	197	389	179	352	227	282	221	345	126	340	103	314	121	98
119.071	0	439	196	384	177	347	227	277	215	342	122	338	102	311	119	97
119.194	0	440	194	381	175	342	224	271	207	340	119	336	102	310	119	97
119.316	0	440	194	383	175	343	224	274	211	339	121	336	103	308	118	97
119.439	0	439	195	382	175	344	222	274	216	341	122	336	102	310	119	97
119.562	0	440	194	384	176	346	225	275	212	342	123	337	102	311	120	98
119.685	0	441	196	386	177	347	226	276	210	343	123	338	103	312	121	98
119.808	0	441	197	388	178	349	227	280	215	342	123	339	103	314	121	97
119.931	0	441	198	388	180	351	227	280	220	344	125	340	103	314	122	99
120.054	0	441	194	382	176	343	224	273	211	341	121	337	103	310	119	97
120.177	0	440	195	383	177	343	224	272	207	340	120	338	102	311	119	98
120.3	0	441	195	383	175	344	222	273	212	339	121	337	102	312	119	97
120.422	0	442	195	385	176	344	224	274	216	341	122	337	103	313	120	98
120.545	0	443	196	385	176	347	225	276	210	342	122	338	103	314	120	99
120.668	0	441	198	388	178	348	226	277	210	343	122	339	104	315	121	99
120.791	0	442	197	388	179	351	227	280	218	343	125	340	104	315	121	99
120.914	0	439	195	381	175	344	224	274	216	341	123	337	102	313	119	99
121.037	0	442	193	383	174	344	222	272	209	341	119	337	103	312	119	98
121.16	0	440	195	383	177	345	224	273	207	339	120	338	103	312	120	98
121.283	0	440	195	385	175	344	224	274	214	340	122	337	103	313	120	98
121.405	0	441	196	387	177	346	224	276	216	342	122	339	103	315	120	99
121.528	0	443	196	388	178	349	227	278	210	343	122	339	103	315	121	99
121.651	0	443	198	389	179	350	228	279	212	344	124	341	104	317	121	99
121.774	0	440	197	386	176	348	227	276	216	341	124	339	102	314	120	97
121.897	0	438	192	381	172	341	222	271	214	340	122	336	102	311	119	97
122.02	0	440	193	382	173	343	223	270	207	339	120	336	102	311	118	97
122.143	0	438	192	382	174	341	224	271	209	338	120	336	101	310	118	97
122.266	0	437	192	384	173	343	223	273	216	339	121	336	101	310	118	97
122.388	0	435	192	385	174	346	225	275	215	341	123	337	102	311	119	97
122.511	0	436	193	386	175	347	226	275	209	341	122	338	102	312	120	97
122.634	0	435	195	386	176	349	228	276	213	342	122	338	103	313	118	97
122.757	0	433	191	378	171	342	223	269	214	338	120	333	101	308	116	94
122.88	0	431	189	379	171	340	222	269	211	338	120	334	100	308	116	95
123.003	0	431	190	379	171	340	224	268	206	338	119	333	100	306	115	95
123.126	0	432	189	381	170	341	224	269	209	338	120	333	100	307	116	94
123.249	0	431	190	384	172	342	224	272	216	340	121	333	101	307	116	95
123.372	0	430	190	385	172	345	226	274	214	342	122	335	101	308	117	96
123.494	0	433	191	385	174	348	227	273	211	341	123	336	100	308	117	95
123.617	0	431	188	380	170	342	225	268	211	339	120	333	100	306	114	93
123.74	0	428	187	379	169	340	223	269	214	338	120	333	99	305	114	93
123.863	0	428	186	379	168	341	223	267	210	338	120	333	99	304	114	93
123.986	0	428	188	379	170	341	224	267	207	338	119	332	99	305	114	93
124.109	0	427	187	384	170	343	225	270	211	339	120	333	100	305	115	94
124.232	0	426	188	383	172	344	225	273	217	341	122	334	100	307	116	95
124.355	0	427	189	385	173	347	228	273	212	341	123	335	101	308	116	94
124.477	0	425	186	376	168	341	223	265	205	336	118	332	98	304	113	92
124.6	0	424	186	378	168	338	221	267	211	336	119	331	99	305	113	93
124.723	0	422	185	378	169	340	222	267	214	338	119	332	99	305	113	93
124.846	0	424	186	379	169	341	223	267	208	338	119	332	99	305	114	93
124.969	0	423	188	383	170	343	224	270	208	338	119	333	100	307	114	93
125.092	0	423	188	384	172	345	225	272	213	339	122	334	100	308	115	94
125.215	0	423	189	384	172	346	227	274	217	341	123	334	100	309	116	93
125.338	0	424	186	377	168	339	222	265	208	338	119	332	99	305	114	91
125.46	0	423	185	377	168	336	221	265	205	334	118	331	98	306	113	92
125.583	0	423	186	379	169	338	221	265	210	334	119	332	99	305	113	92
125.706	0	422	186	380	169	340	221	267	212	336	119	332	99	306	113	92
125.829	0	426	187	382	170	341	224	268	205	338	119	333	99	307	113	93
125.952	0	426	187	385	171	344	225	270	208	338	121	334	100	309	115	93
126.075	0	425	190	386	173	346	226	272	215	339	122	335	100	311	115	93
126.198	0	425	185	377	170	339	221	267	213	338	120	333	99	308	112	92
126.321	0	427	185	377	169	337	221	265	205	335	117	332	99	307	112	92
126.444	0	427	185	376	170	341	222	265	204	334	118	332	99	308	112	92
126.566	0	427	187	382	169	339	221	267	210	334	120	333	99	308	113	92
126.689	0	428	186	383	169	341	222	269	212	338	120	333	99	309	114	94
126.812	0	429	185	384	172	344	224	270	206	338	120	335	100	313	115	94
126.935	0	428	190	381	171	343	225	269	208	337	119	334	100	310	113	92
127.058	0	426	185	376	169	335	218	265	209	334	119	333	99	310	112	92
127.181	0	425	186	379	169	339	220	266	209	335	119	333	99	309	113	92
127.304	0	427	186	380	169	339	221	266	203	334	118	332	99	309	112	92
127.427	0	427	186	383	170	342	222	267	205	335	119	335	100	312	114	93
127.549	0	427	187	383	171	344	222	270	214	338	122	335	100	313	114	94
127.672	0	425	188	385	172	346	223	273	212	340	123	338	100	314	115	94
127.795	0	428	189	382	172	344	223	268	206	338	120	337	100	313	114	93
127.918	0	426	185	376	167	336	217	262	205	334	118	333	98	310	113	92
128.041	0	426	185	378	168	337	218	266	210	334	119	334	99	310	112	93
128.164	0	424	185	378	168	337	219	265	207	335	119	334	99	311	113	92
128.287	0	427	185	380	169	340	221	265	202	335	120	335	100	312	113	94
128.41	0	427	186	384	171	342	223	268	206	335	120	336	100	313	113	94
128.532	0	426	187	386	171	345	222	272	213	338	122	337	100	314	115	95
128.655	0	427	187	387	173	346	225	272	212	341	123	338	101	315	114	96
128.778	0	426	186	378	169	337	219	263	203	335	118	335	100	311	113	92
128.901	0	424	184	377	168	337	218	264	206	334	117	334	100	312	112	92
129.024	0	425	186	378	169	336	218	265	211	335	118	335	99	311	113	92
129.147	0	425	184	381	167	340	220	265	207	335	119	335	99	311	112	93
129.27	0	427	185	383	168	342	221	266	204	337	119	337	100	312	114	93
129.393	0	426	185	385	171	343	223	268	208	337	121	336	101	313	114	94
129.516	0	428	188	385	173	345	224	271	215	340	122	338	101	314	115	94
129.638	0	428	186	378	170	338	219	265	207	337	119	335	100	311	112	93
129.761	0	427	185	377	169	338	219	264	203	336	117	335	99	311	112	93
129.884	0	427	185	379	170	338	219	265	207	335	118	335	100	310	112	92
130.007	0	427	185	380	170	340	220	267	211	338	120	336	100	311	113	93
130.13	0	429	187	382	170	342	223	268	207	340	120	337	100	312	113	94
130.253	0	428	187	386	171	345	224	270	206	340	121	338	101	314	115	94
130.376	0	428	188	388	174	347	225	272	212	340	123	340	101	315	115	95
130.499	0	428	188	379	170	340	220	268	213	339	121	337	100	312	113	93
130.621	0	428	185	377	170	336	218	264	205	338	118	336	100	311	114	93
130.744	0	428	187	379	170	338	219	264	203	337	118	336	100	311	114	93
130.867	0	427	187	382	171	339	219	266	207	336	119	336	101	312	113	93
130.99	0	428	187	382	171	342	221	269	212	339	120	337	101	313	115	95
131.113	0	429	187	385	172	344	224	271	208	340	120	338	101	315	115	96
131.236	0	428	189	386	174	347	224	272	207	341	123	340	101	316	117	96
131.359	0	429	194	386	176	348	226	273	214	340	123	340	102	315	117	96
131.482	0	427	189	378	171	338	219	266	211	338	119	337	101	313	116	95
131.604	0	429	189	379	172	338	220	265	206	337	119	337	102	312	116	95
131.727	11	428	191	380	172	340	220	266	204	337	119	337	101	314	116	95
131.85	0	429	189	384	173	342	220	269	210	338	120	338	102	314	116	95
131.973	0	428	191	385	173	345	222	271	213	341	121	338	101	316	117	97
132.096	0	431	191	387	175	346	224	273	208	342	122	340	102	317	117	97
132.219	0	431	193	389	177	349	225	274	209	343	123	340	103	318	119	97
132.342	0	429	194	383	176	346	224	272	214	340	122	340	103	316	117	96
132.465	0	428	189	381	174	340	221	269	212	339	120	339	102	316	117	96
132.588	0	431	193	382	174	344	221	269	205	340	119	339	102	316	117	96
132.71	0	432	193	384	175	344	222	270	205	339	119	339	102	316	118	96
132.833	0	430	193	387	176	345	222	273	213	340	122	340	102	318	119	97
132.956	0	431	194	388	177	347	223	275	214	342	123	341	103	318	119	98
133.079	0	434	195	390	179	348	225	276	209	343	123	341	103	319	120	97
133.202	0	433	196	384	177	346	225	271	209	340	121	340	102	317	119	97
133.325	0	431	194	383	174	341	220	271	211	338	120	339	102	316	119	97
133.448	0	431	195	384	176	344	221	271	212	340	121	339	102	317	119	97
133.571	0	433	195	385	176	344	222	271	206	340	120	339	103	318	119	97
133.693	0	433	195	388	177	346	224	272	207	340	121	340	103	318	119	98
133.816	0	432	196	388	178	349	224	276	215	342	123	342	104	320	120	98
133.939	0	433	197	392	178	350	226	278	216	344	125	343	104	322	121	98
134.062	0	436	197	389	179	349	227	276	209	342	124	342	103	320	120	97
134.185	0	433	194	383	175	344	221	268	206	338	119	338	102	316	119	96
134.308	0	433	195	384	176	343	220	270	212	339	121	338	102	317	119	96
134.431	0	431	193	385	177	343	221	271	211	340	120	337	102	315	119	97
134.554	0	433	194	385	176	345	223	272	206	339	120	338	102	316	119	97
134.676	0	433	195	390	178	348	225	274	209	340	122	340	102	317	120	97
134.799	0	433	195	389	177	348	225	276	217	342	124	339	103	317	120	97
134.922	0	433	197	390	179	351	226	277	216	344	125	341	102	317	120	97
135.045	0	434	194	383	176	344	223	270	208	339	120	337	101	313	117	95
135.168	0	433	191	383	175	343	223	270	207	338	119	336	101	313	117	95
135.291	0	431	193	384	175	342	222	271	214	339	120	335	100	312	116	95
135.414	0	429	191	384	173	344	223	272	211	340	120	336	100	310	117	95
135.537	0	432	192	386	176	344	225	272	207	340	120	337	101	312	117	95
135.66	0	432	192	388	176	347	226	274	211	340	122	338	101	312	118	96
135.782	0	431	192	385	177	347	226	272	218	341	122	336	100	311	116	94
135.905	0	429	190	380	173	340	221	269	210	339	119	333	100	307	115	93
136.028	0	428	191	381	173	342	224	267	206	338	119	334	100	307	115	93
136.151	0	428	189	382	173	342	223	268	209	337	120	332	99	306	115	93
136.274	0	426	190	384	173	343	223	272	215	339	120	334	99	307	115	94
136.397	0	426	191	387	173	345	225	273	214	341	122	333	100	307	116	94
136.52	0	427	191	387	174	346	227	274	210	342	121	335	101	308	117	94
136.643	0	426	192	383	173	345	226	270	213	340	121	333	100	306	115	93
136.765	0	423	186	379	172	339	220	267	214	337	119	330	98	303	113	92
136.888	0	422	187	379	172	339	222	266	209	338	119	330	98	303	113	92
137.011	0	423	188	380	171	339	223	266	205	336	119	330	98	302	114	92
137.134	0	422	186	383	172	341	224	268	209	337	119	330	99	303	113	92
137.257	0	421	188	384	173	344	225	271	216	340	121	332	99	304	114	93
137.38	0	424	189	385	173	346	226	273	213	342	121	332	100	305	115	93
137.503	0	423	191	383	173	344	227	269	208	339	119	331	98	304	114	92
137.626	0	420	187	378	171	338	222	266	209	336	118	329	98	302	112	90
137.748	0	419	186	379	172	339	222	266	214	338	120	330	98	302	113	91
137.871	0	421	187	380	169	340	222	266	209	337	118	329	98	301	113	91
137.994	0	420	187	382	170	341	224	267	207	338	119	330	99	302	114	91
138.117	0	420	187	385	173	343	226	270	211	337	121	331	99	304	115	92
138.24	0	421	189	384	174	346	226	272	217	341	123	333	99	304	115	93
138.363	0	422	187	378	171	340	223	266	209	338	119	329	98	302	113	91
138.486	0	419	187	380	172	339	222	265	206	337	118	330	99	302	113	92
138.609	0	420	187	380	171	340	223	267	210	336	119	330	98	301	114	92
138.732	0	419	187	382	172	342	222	269	214	339	120	330	99	302	114	92
138.854	0	422	188	383	172	344	224	269	210	339	121	331	99	305	116	93
138.977	0	419	190	388	174	346	226	272	209	341	121	333	100	307	116	93
139.1	0	422	193	384	174	347	228	272	215	340	122	333	100	306	116	93
139.223	0	421	189	379	171	338	219	266	213	338	119	331	98	303	114	93
139.346	0	421	189	378	172	339	221	265	207	337	119	331	99	303	115	93
139.469	0	421	190	380	172	339	221	265	204	335	118	332	99	304	115	92
139.592	0	421	189	383	173	342	222	267	210	335	120	332	99	305	115	94
139.715	0	420	191	384	174	343	223	270	214	339	121	332	100	306	116	94
139.837	0	424	191	387	175	346	226	272	209	339	122	335	101	309	117	94
139.96	0	424	193	384	175	345	226	270	208	338	120	333	100	308	117	93
140.083	0	423	190	378	173	337	219	267	209	336	119	331	100	306	115	93
140.206	0	422	191	380	173	339	220	267	211	338	120	332	100	306	117	94
140.329	0	426	191	380	173	340	221	267	205	336	118	334	101	307	116	94
140.452	0	425	192	383	174	342	222	267	205	337	119	334	101	309	118	94
140.575	0	425	192	386	175	343	222	271	212	338	121	336	101	310	119	96
140.698	0	424	193	387	176	346	224	274	214	341	123	337	102	312	119	96
140.82	0	429	194	383	176	342	224	268	207	338	120	335	102	311	118	95
140.943	0	431	190	381	174	338	219	266	204	336	118	334	101	309	118	95
141.066	0	429	193	384	176	340	220	268	210	337	120	335	101	309	118	96
141.189	0	431	191	385	175	340	220	268	210	339	120	334	101	310	118	96
141.312	0	433	193	385	175	344	223	270	205	338	120	336	101	313	119	97
141.435	0	433	193	389	177	345	223	271	208	341	122	336	102	315	120	97
141.558	0	432	196	388	177	347	224	273	215	340	122	337	102	314	120	97
141.681	0	431	192	379	174	337	218	266	209	338	119	334	101	311	117	96
141.804	0	433	192	380	175	337	219	266	203	338	118	333	101	312	118	96
141.926	0	432	193	382	176	339	219	266	204	336	119	334	101	311	118	96
142.049	0	431	194	383	174	340	219	268	211	338	120	333	103	312	118	96
142.172	0	430	195	387	176	343	221	270	211	340	121	336	101	313	119	97
142.295	0	435	196	387	178	345	223	272	207	341	121	337	103	316	119	97
142.418	0	435	199	386	179	346	225	271	208	341	122	336	103	315	119	98
142.541	0	437	194	381	175	336	217	267	211	338	118	332	102	312	118	96
142.664	0	435	193	382	175	336	218	267	207	339	118	333	102	312	118	96
142.787	0	440	194	382	176	338	219	265	202	338	118	332	102	312	117	96
142.909	0	441	193	386	177	340	220	268	205	338	119	333	102	314	118	96
143.032	0	441	195	388	177	340	222	271	213	340	121	333	102	315	118	97
143.155	0	440	193	389	179	342	223	272	211	342	122	334	102	317	119	98
143.278	0	443	196	388	179	342	225	272	206	342	121	333	103	316	120	98
143.401	0	440	192	380	176	336	218	265	206	338	119	331	102	314	118	96
143.524	0	441	194	382	177	336	219	268	210	339	120	332	102	314	119	97
143.647	0	441	194	384	176	337	220	268	207	340	119	332	103	314	119	97
143.77	0	441	195	387	177	338	221	268	204	340	118	332	102	316	119	97
143.892	0	441	196	389	178	341	223	271	209	339	121	333	103	318	120	98
144.015	0	434	196	390	179	343	223	275	214	343	122	335	103	319	120	100
144.138	0	433	197	385	178	340	224	270	208	342	120	333	103	316	119	98
144.261	0	432	194	383	175	335	220	265	201	338	118	332	102	316	118	98
144.384	0	420	196	385	177	337	219	267	207	339	119	331	103	315	119	97
144.507	0	406	197	386	177	337	219	269	211	340	119	332	103	317	119	98
144.63	0	398	198	388	179	340	222	270	206	342	119	333	103	318	120	98
144.753	0	396	199	390	179	343	223	271	206	342	121	334	103	320	121	100
144.876	0	395	200	391	181	344	224	275	212	342	122	335	104	320	121	100
144.998	0	393	201	386	179	340	222	271	214	343	120	334	103	319	120	99
145.121	0	395	198	382	176	335	218	267	205	341	119	332	102	319	119	99
145.244	0	398	201	386	177	339	221	268	203	339	118	332	102	318	120	99
145.367	0	402	199	387	178	339	220	269	209	339	120	332	103	319	120	99
145.49	0	406	200	390	179	341	221	272	212	342	121	334	103	320	121	100
145.613	0	414	201	391	180	344	224	273	208	343	121	335	104	322	122	100
145.736	0	421	204	391	182	345	225	275	208	344	122	336	104	323	122	102
145.859	0	421	203	386	180	337	220	270	210	340	120	334	103	321	121	99
145.981	0	422	200	387	179	340	220	271	210	342	120	334	104	321	122	100
146.104	0	425	203	387	180	341	220	270	204	342	120	335	104	322	122	100
146.227	0	424	203	389	181	341	221	271	204	341	120	334	104	323	123	100
146.35	0	425	204	391	181	343	222	275	213	343	123	334	105	324	123	101
146.473	0	425	203	393	182	346	224	276	213	345	123	336	105	325	124	102
146.596	0	424	206	389	182	346	223	274	206	343	121	337	105	325	123	101
146.719	0	423	202	386	179	339	218	269	206	338	119	333	104	323	122	101
146.842	0	423	203	387	180	341	220	271	210	340	120	335	105	323	122	102
146.964	0	422	204	389	181	341	220	271	208	341	120	334	105	324	123	101
147.087	0	426	205	391	182	343	222	273	204	340	120	336	105	326	124	102
147.21	0	427	205	394	182	345	223	275	207	341	122	336	105	328	124	102
147.333	0	427	207	394	184	348	223	278	215	344	123	337	106	329	126	103
147.456	0	427	205	388	183	343	222	273	210	342	122	335	105	327	124	101
147.579	0	427	204	387	180	339	219	269	202	340	120	335	105	326	123	101
147.702	0	426	205	390	181	341	220	271	206	339	120	336	106	327	124	101
147.825	0	425	205	390	181	342	219	272	212	340	122	335	106	326	124	102
147.948	0	425	204	391	182	344	222	274	208	342	122	336	106	327	125	101
148.07	0	426	205	393	183	347	223	275	205	342	122	338	107	328	125	102
148.193	0	426	206	393	184	348	225	276	211	342	123	337	106	329	125	102
148.316	0	425	203	387	181	339	218	272	212	340	121	336	105	325	124	101
148.439	0	427	204	388	181	342	220	271	206	340	121	337	106	326	124	102
148.562	0	424	203	389	182	344	220	270	202	341	120	337	106	327	124	102
148.685	0	425	204	392	182	345	221	273	208	340	120	337	106	327	124	102
148.808	0	424	204	391	183	347	222	275	214	342	123	339	106	329	125	102
148.931	0	423	205	394	184	349	224	277	208	345	123	340	107	330	125	103
149.053	0	422	209	389	183	348	224	272	205	342	122	341	106	328	125	101
149.176	0	420	203	385	181	341	217	270	209	339	120	339	106	326	123	101
149.299	0	420	205	388	180	342	220	272	210	342	122	340	106	325	124	102
149.422	0	420	203	387	180	345	220	269	205	340	120	340	106	326	123	102
149.545	0	419	205	390	180	345	221	271	204	340	121	342	106	327	125	102
149.668	0	418	204	392	181	347	222	274	212	342	122	341	107	328	125	103
149.791	0	418	204	393	182	350	223	277	214	345	124	343	106	329	126	102
149.914	0	421	205	388	183	347	223	273	207	342	122	342	107	326	125	102
150.036	0	419	201	385	178	343	218	267	202	339	119	340	105	325	124	101
150.159	0	417	202	386	179	344	220	270	209	339	121	341	106	325	124	102
150.282	0	417	202	387	180	343	219	271	209	341	120	341	105	325	124	102
150.405	0	420	203	389	180	344	221	272	204	342	121	341	106	327	125	101
150.528	0	419	204	391	181	348	222	273	206	342	122	341	106	327	126	102
150.651	0	419	205	392	182	349	223	277	215	344	123	342	107	328	125	103
150.774	0	418	204	388	182	345	222	272	212	344	122	340	106	326	125	102
150.897	0	419	201	385	179	343	220	268	203	341	120	339	106	325	125	102
151.02	0	420	203	388	181	344	220	270	205	340	120	339	106	325	125	101
151.142	0	420	203	387	180	344	219	271	211	341	121	339	105	325	124	102
151.265	0	418	203	390	180	346	222	273	210	343	123	340	107	327	126	103
151.388	0	421	205	392	182	348	223	274	207	344	122	341	107	329	126	102
151.511	0	424	207	393	183	350	225	277	210	344	124	341	106	328	126	104
151.634	0	422	203	386	180	343	219	270	213	342	122	338	105	325	125	102
151.757	0	421	203	386	179	342	218	269	207	341	121	338	106	324	125	102
151.88	0	423	205	387	180	343	221	269	202	341	119	338	105	325	125	103
152.003	0	423	205	388	181	344	220	270	207	341	121	339	106	325	126	102
152.125	0	422	205	389	181	346	220	273	213	343	123	340	106	326	126	103
152.248	0	423	206	391	182	347	223	276	209	345	123	340	106	328	126	102
152.371	0	424	208	391	184	350	224	275	207	345	123	341	107	328	127	104
152.494	0	425	206	385	180	341	219	270	208	341	121	338	106	326	125	103
152.617	0	423	205	388	180	342	218	271	212	341	121	338	106	325	126	103
152.74	0	425	205	388	180	344	221	271	206	342	121	338	107	326	126	103
152.863	0	424	206	389	182	345	220	271	203	342	121	339	105	327	126	102
152.986	0	425	206	392	182	347	222	274	209	342	122	340	106	328	127	103
153.108	0	426	208	393	183	349	222	277	214	345	124	340	107	329	127	105
153.231	0	428	208	391	184	348	224	275	208	345	122	340	106	329	127	103
153.354	0	427	206	388	181	342	219	271	203	341	120	339	105	326	126	102
153.477	0	428	206	389	182	345	221	273	209	341	121	339	107	327	126	103
153.6	0	429	207	390	182	344	220	272	211	344	122	340	106	327	126	102
153.723	0	431	207	392	183	345	222	274	206	344	122	339	106	328	127	102
153.846	0	431	209	394	183	349	223	276	207	344	122	339	107	329	127	103
153.969	0	428	209	396	184	350	223	278	214	346	124	342	107	331	127	104
154.092	0	429	208	389	184	344	221	273	211	345	122	340	106	327	125	103
154.214	0	430	207	388	181	345	220	270	203	342	120	339	107	327	126	103
154.337	0	429	208	390	182	344	219	271	205	340	120	339	107	326	126	102
154.46	0	428	206	390	182	345	218	273	210	342	121	338	106	328	125	103
154.583	0	430	207	393	183	347	222	275	211	345	122	340	107	328	126	103
154.706	0	431	208	394	183	350	223	277	206	344	123	340	108	330	127	103
154.829	0	432	209	394	186	351	225	277	209	344	124	340	107	330	127	104
154.952	0	429	204	388	182	344	219	271	211	341	121	338	106	327	125	103
155.075	0	427	205	389	182	343	218	272	208	343	121	339	107	326	126	102
155.197	0	430	206	389	182	345	220	270	203	341	120	340	106	327	126	102
155.32	0	429	206	392	182	346	220	272	206	341	122	339	106	327	126	102
155.443	0	430	207	392	184	348	221	276	214	344	122	341	106	329	126	103
155.566	0	430	207	394	184	351	224	278	211	347	124	340	107	329	127	104
155.689	0	432	208	391	184	350	223	274	206	346	123	340	107	329	126	102
155.812	0	430	205	388	182	342	219	270	207	340	120	339	106	326	125	102
155.935	0	428	206	390	183	346	219	274	212	342	121	339	107	326	125	102
156.058	0	428	204	390	182	346	221	273	207	343	121	339	107	327	126	103
156.18	0	428	205	391	183	349	222	273	205	344	122	340	107	328	127	102
156.303	0	430	206	394	183	350	223	276	210	343	123	341	107	329	127	104
156.426	0	429	207	394	185	353	224	279	216	346	125	341	107	330	128	103
156.549	0	430	205	386	182	344	219	271	207	344	121	339	106	327	126	102
156.672	0	428	204	389	181	344	219	271	202	341	121	339	106	326	126	102
156.795	0	428	205	389	182	345	220	272	207	341	121	338	107	326	126	102
156.918	0	428	204	390	182	346	220	273	211	344	122	339	107	326	126	103
157.041	0	430	205	393	181	347	222	274	207	344	122	340	106	328	127	103
157.164	0	428	206	393	183	350	222	276	207	344	122	341	107	330	128	104
157.286	0	429	207	391	185	351	224	278	213	343	124	340	107	328	127	103
157.409	0	426	204	386	181	343	218	271	211	342	121	337	107	325	126	102
157.532	0	429	204	388	181	344	219	271	205	342	120	339	107	326	127	103
157.655	0	428	205	388	181	344	220	271	203	340	119	338	107	325	127	102
157.778	0	427	204	390	181	346	219	273	210	342	121	338	107	327	127	103
157.901	0	428	205	393	182	347	222	275	213	344	123	339	107	328	127	104
158.024	0	431	207	394	183	351	224	277	207	345	123	340	107	329	129	104
158.147	0	431	207	390	184	348	223	273	208	343	122	339	106	328	128	103
158.269	0	428	205	387	182	342	218	271	210	341	121	337	106	326	126	103
158.392	0	429	206	390	182	344	219	273	210	343	121	338	106	326	127	103
158.515	0	432	206	390	181	344	220	271	204	342	120	339	106	327	127	103
158.638	0	430	206	391	182	347	221	273	206	341	122	339	107	327	127	103
158.761	0	429	206	393	182	349	222	277	214	345	123	339	107	328	128	104
158.884	0	430	207	395	184	351	224	279	214	346	125	341	107	329	128	105
159.007	0	432	207	387	182	345	220	269	204	343	120	339	107	326	127	103
159.13	0	430	206	390	181	344	219	272	205	341	121	338	107	327	128	104
159.252	0	430	208	389	182	346	220	273	212	341	122	339	107	326	127	104
159.375	0	429	206	392	183	347	221	274	209	343	121	340	108	327	128	104
159.498	0	432	208	393	183	348	223	276	206	344	123	339	107	329	128	104
159.621	0	432	209	396	184	352	223	278	210	343	124	341	108	330	129	104
159.744	0	431	210	395	186	351	224	280	216	345	125	341	107	329	129	104
159.867	0	429	207	387	181	343	218	271	209	344	121	338	107	325	127	104
159.99	0	431	206	389	182	344	219	271	203	342	120	339	107	327	127	103
160.113	0	431	208	391	183	345	220	273	207	341	121	340	107	327	128	104
160.236	0	432	207	392	183	348	220	274	212	343	122	340	108	328	129	104
160.358	0	432	208	393	184	350	223	277	210	345	123	341	108	330	129	104
160.481	0	430	209	396	184	350	223	278	206	345	124	341	108	330	129	105
160.604	0	431	211	392	185	350	224	277	211	343	124	341	108	329	129	104
160.727	0	429	207	389	182	344	218	273	211	343	121	339	108	326	127	104
160.85	0	430	207	392	183	347	219	273	208	343	122	339	108	327	128	104
160.973	0	431	208	390	182	346	220	273	203	342	121	340	108	327	127	104
161.096	0	433	206	393	183	348	220	276	209	343	123	340	108	328	128	104
161.219	0	431	209	394	184	350	221	278	215	345	124	341	108	329	128	105
161.341	0	433	210	395	185	352	223	278	211	346	124	342	108	330	129	104
161.464	0	432	209	391	184	347	222	273	205	344	121	340	107	327	127	104
161.587	0	431	207	391	182	345	218	274	209	342	121	339	107	327	127	103
161.71	0	431	208	392	184	347	220	276	211	344	122	340	107	326	128	104
161.833	0	432	207	392	182	346	221	275	207	344	121	340	107	327	128	104
161.956	0	431	209	394	184	348	222	277	206	345	122	341	108	328	128	104
162.079	0	432	209	396	184	351	222	280	213	345	124	341	107	330	129	106
162.202	0	427	210	395	185	352	224	280	216	346	125	341	107	329	129	104
162.324	0	423	206	387	181	344	219	272	205	343	120	338	107	326	127	104
162.447	0	425	207	389	182	344	219	272	203	342	120	339	106	326	127	104
162.57	0	427	206	389	182	345	219	272	209	341	121	338	107	326	127	104
162.693	0	427	206	390	182	346	220	274	212	344	122	339	107	325	127	104
162.816	0	431	208	393	183	348	221	275	207	345	122	340	107	327	128	104
162.939	0	430	210	394	184	351	224	278	207	344	124	341	108	328	129	105
163.062	0	427	207	389	183	346	220	274	212	342	122	339	107	326	127	104
163.185	0	427	206	387	181	343	218	272	209	341	121	339	108	325	128	104
163.308	0	429	207	389	182	344	220	272	202	342	120	338	107	326	128	104
163.43	0	429	207	390	183	346	220	271	205	341	119	338	107	326	128	104
163.553	0	426	207	392	182	347	220	276	213	344	123	339	107	327	129	105
163.676	0	428	208	395	184	350	222	277	213	345	123	340	108	328	130	106
163.799	0	429	208	389	183	347	223	272	206	343	121	338	107	325	128	104
163.922	0	427	205	388	181	342	217	271	205	341	120	337	107	325	127	104
164.045	0	427	206	390	182	346	218	273	211	342	121	338	107	325	129	105
164.168	0	427	207	391	182	345	220	272	209	343	121	338	106	325	128	104
164.291	0	430	208	393	183	347	222	275	204	343	121	339	107	327	129	105
164.413	0	429	208	394	185	350	223	277	208	343	122	339	108	327	129	105
164.536	0	429	208	392	183	349	222	275	214	344	123	339	107	327	129	105
164.659	0	427	205	387	180	341	217	270	208	342	120	337	107	325	127	104
164.782	0	428	206	386	181	343	219	270	203	341	119	337	107	324	128	103
164.905	0	426	206	388	180	343	219	270	206	339	120	337	107	324	128	104
165.028	0	428	206	390	181	345	219	272	211	342	121	338	107	325	129	104
165.151	0	425	206	394	182	347	221	274	208	343	122	339	107	327	129	105
165.274	0	427	208	391	183	347	222	272	205	343	121	338	108	327	129	105
165.396	0	428	205	385	178	341	215	267	205	339	118	335	106	323	127	103
165.519	0	427	205	386	180	340	217	268	209	340	119	336	106	323	127	104
165.642	0	427	203	387	179	340	218	269	204	340	119	336	106	322	128	103
165.765	0	425	203	388	179	343	219	269	202	340	119	337	106	324	127	104
165.888	0	424	203	392	180	343	221	271	206	340	120	337	107	324	128	104
166.011	0	425	205	391	182	346	222	273	212	342	121	338	107	325	128	105
166.134	0	425	202	384	177	339	216	266	204	340	119	335	106	322	126	103
166.257	0	423	201	386	178	338	217	265	199	337	117	335	106	321	126	102
166.38	0	424	201	385	178	339	217	266	205	338	118	334	105	321	127	103
166.502	0	421	199	387	178	340	217	268	208	339	119	335	105	322	128	104
166.625	0	422	200	388	179	342	219	269	203	340	120	336	106	322	128	103
166.748	0	422	201	389	180	344	221	270	205	341	120	337	105	323	127	103
166.871	0	420	199	383	176	336	216	265	207	338	119	334	106	321	125	102
166.994	0	419	198	381	176	335	214	265	207	338	118	333	106	319	125	102
167.117	0	422	197	381	177	336	215	264	201	338	117	333	105	319	125	102
167.24	0	417	197	385	176	337	218	264	200	337	117	333	105	319	125	102
167.363	1	415	196	386	177	340	217	267	208	339	119	334	105	321	126	103
167.485	0	417	198	390	177	341	219	269	209	340	120	335	105	321	126	103
167.608	0	419	199	384	178	342	221	267	203	341	119	335	105	320	126	102
167.731	0	417	195	380	173	335	214	261	200	337	116	333	105	318	124	101
167.854	0	416	195	382	176	335	215	264	205	336	118	332	105	318	125	101
167.977	0	414	193	383	176	335	215	263	206	338	118	333	105	318	124	101
168.1	0	418	196	384	175	337	217	264	200	339	117	333	104	318	125	101
168.223	0	418	197	386	177	340	218	266	202	338	118	334	105	319	126	101
168.346	0	417	197	387	178	343	220	270	210	340	120	335	104	320	126	101
168.468	0	416	195	380	176	335	214	264	206	339	117	333	105	318	124	100
168.591	0	417	194	380	174	333	215	262	198	337	116	333	105	317	123	100
168.714	0	417	195	383	174	334	215	262	202	336	117	332	105	318	124	100
168.837	0	416	195	384	175	336	215	265	208	338	118	334	105	318	125	101
168.96	0	415	196	386	176	339	218	266	206	341	119	334	105	319	126	101
169.083	0	418	197	388	177	341	219	267	202	341	119	334	105	320	126	102
169.206	0	417	198	386	177	339	218	265	204	338	118	334	105	319	125	101
169.329	0	418	194	381	175	333	212	264	207	338	118	332	105	317	124	101
169.452	0	417	196	383	176	335	213	264	203	338	117	333	105	319	125	101
169.574	0	420	194	383	175	337	216	263	198	337	117	333	105	319	125	101
169.697	0	420	196	387	176	337	217	265	203	337	118	334	105	319	125	100
169.82	0	418	196	388	178	341	218	268	210	339	120	336	105	321	127	102
169.943	0	420	198	391	179	343	220	270	205	342	120	336	106	322	127	103
170.066	0	420	200	383	177	338	217	266	201	338	118	335	105	320	126	101
170.189	0	418	196	381	175	333	212	263	202	336	116	333	105	319	125	101
170.312	0	418	196	383	176	335	213	265	206	337	116	333	105	319	126	102
170.435	0	422	197	383	175	335	214	264	201	337	117	334	105	319	126	101
170.557	0	421	198	386	177	338	216	265	200	339	117	334	105	320	126	101
170.68	0	421	197	390	179	342	219	268	206	339	119	334	105	322	127	103
170.803	0	422	199	390	179	343	219	270	211	342	121	335	106	323	127	103
170.926	0	423	201	387	181	341	220	268	204	341	119	336	105	322	127	102
171.049	0	421	197	384	176	336	215	263	198	337	116	333	105	319	126	101
171.172	0	421	198	385	177	338	215	265	205	336	117	333	106	319	127	101
171.295	0	421	198	387	177	337	215	266	207	339	118	333	105	319	126	101
171.418	0	424	199	388	178	339	218	267	202	340	118	334	105	320	126	102
171.54	0	424	199	390	179	342	219	268	203	340	119	336	105	321	127	102
171.663	0	423	201	391	179	345	220	273	210	341	121	336	106	322	127	103
171.786	0	423	200	386	179	339	216	268	209	340	119	335	105	320	126	102
171.909	0	424	199	384	176	336	215	264	201	339	117	333	105	319	126	102
172.032	0	424	200	386	178	338	217	265	202	337	118	332	105	318	126	101
172.155	0	422	199	387	178	339	216	267	209	338	118	333	105	319	126	101
172.278	0	423	197	390	178	341	218	269	210	340	119	334	105	320	127	102
172.401	0	425	200	391	178	343	221	271	205	342	120	334	105	320	127	102
172.524	0	425	200	392	180	344	221	273	206	342	121	335	105	322	128	102
172.646	0	423	202	389	180	344	222	271	212	340	121	336	106	320	127	102
172.769	0	422	197	384	176	335	216	265	207	339	117	332	105	317	125	101
172.892	0	423	197	384	177	337	218	266	202	338	117	331	104	316	126	100
173.015	0	423	198	387	177	337	218	267	203	337	117	331	105	315	125	101
173.138	0	422	197	388	176	340	219	268	210	340	119	332	105	317	126	101
173.261	0	421	197	391	177	341	220	271	210	341	119	332	105	317	127	101
173.384	0	423	198	391	178	342	223	273	206	341	120	333	105	318	127	101
173.507	0	422	200	392	180	347	224	274	210	342	122	334	106	318	127	101
173.629	0	421	197	386	176	338	219	267	211	340	119	331	105	316	126	100
173.752	0	420	195	385	176	336	218	267	207	339	119	331	105	315	125	100
173.875	0	421	197	385	177	338	219	266	202	339	117	331	104	315	126	100
173.998	0	421	197	388	176	338	220	267	206	340	119	331	104	315	125	100
174.121	0	420	197	389	177	340	221	272	213	342	121	333	104	316	125	101
174.244	0	421	197	391	178	342	222	273	210	343	121	333	105	318	127	101
174.367	0	423	199	390	180	345	224	273	208	343	121	333	105	318	127	102
174.49	0	422	197	384	176	337	219	267	209	340	119	331	105	315	125	100
174.612	0	420	196	386	176	337	219	268	213	340	119	331	105	314	126	101
174.735	0	420	196	387	177	338	220	269	207	341	119	332	105	315	126	101
174.858	0	421	196	386	176	339	221	270	204	340	119	333	105	317	126	101
174.981	0	420	196	390	178	341	222	273	210	341	120	333	104	318	126	102
175.104	0	420	197	392	178	344	222	276	216	344	122	334	105	319	127	102
175.227	0	423	200	393	180	346	225	276	212	345	123	335	106	320	128	101
175.35	0	422	198	384	177	339	222	269	205	340	120	333	104	317	126	100
175.473	0	420	197	385	177	337	219	268	208	339	120	333	105	315	126	101
175.596	0	420	197	386	177	339	218	269	212	342	120	333	105	316	126	101
175.718	0	421	197	385	177	338	219	268	207	341	120	333	105	317	127	102
175.841	0	421	199	388	178	341	221	270	206	342	119	332	105	317	127	101
175.964	0	421	198	391	178	343	222	274	213	341	122	334	106	319	127	102
176.087	0	421	199	392	179	345	223	276	216	344	123	336	105	321	128	103
176.21	0	423	198	387	179	341	222	272	208	342	121	334	105	318	126	101
176.333	0	421	197	385	175	338	219	266	204	338	118	332	104	316	126	101
176.456	0	421	198	386	177	339	219	269	211	339	120	333	105	316	126	101
176.579	0	421	197	387	176	340	219	269	212	341	119	333	105	317	126	101
176.701	0	422	197	388	177	340	221	271	207	342	120	334	105	318	127	101
176.824	0	422	199	389	178	343	222	273	206	342	120	334	106	320	127	102
176.947	0	422	199	391	179	345	222	276	215	343	122	335	105	321	128	102
177.07	0	422	201	387	179	343	223	274	215	343	123	335	105	319	127	102
177.193	0	424	197	383	176	339	219	268	205	341	119	334	105	316	126	101
177.316	0	423	198	386	177	340	220	270	205	340	119	334	105	317	126	102
177.439	0	421	197	387	176	339	220	270	210	339	120	333	105	317	127	102
177.562	0	422	198	389	177	341	220	272	213	342	121	334	105	318	127	102
177.684	0	424	200	390	179	343	222	273	207	343	122	335	105	319	127	103
177.807	0	423	200	391	179	345	224	275	209	343	122	335	106	321	128	103
177.93	0	423	202	387	178	345	224	272	213	341	123	335	105	319	127	103
178.053	0	422	198	384	176	338	219	268	210	341	119	333	104	316	126	102
178.176	0	423	198	385	176	338	220	268	204	339	119	333	104	317	126	102
178.299	0	424	199	386	178	338	220	268	205	339	119	333	105	316	126	102
178.422	0	423	200	387	178	341	219	271	212	341	120	333	105	319	127	103
178.545	0	422	199	390	178	342	221	272	212	343	122	335	105	319	128	102
178.668	0	424	201	391	179	344	223	273	206	342	121	336	106	321	128	104
178.79	0	424	203	389	181	344	223	274	210	342	121	335	105	320	128	103
178.913	0	422	199	384	178	337	218	269	211	340	119	333	105	318	126	102
179.036	0	422	198	385	177	339	217	268	208	340	119	334	105	318	126	103
179.159	0	424	199	385	177	338	219	267	203	340	118	334	104	317	126	102
179.282	0	424	199	388	178	340	219	269	206	339	120	333	105	319	126	103
179.405	0	424	200	388	180	342	220	271	214	342	122	335	105	319	128	103
179.528	0	423	201	390	180	343	221	274	211	344	122	336	106	320	128	103
179.651	0	425	202	390	181	347	224	273	207	343	121	336	105	321	128	104
179.773	0	425	199	384	177	339	218	267	207	339	119	334	105	318	126	101
179.896	0	424	200	385	178	338	218	268	211	340	120	335	105	318	126	103
180.019	0	425	199	386	177	339	218	267	207	341	119	334	105	318	126	102
180.142	0	426	200	387	179	341	220	268	203	340	119	335	105	319	126	102
180.265	0	426	200	391	179	343	222	271	209	340	120	335	105	320	128	104
180.388	0	426	201	389	180	345	221	275	215	344	122	336	106	321	128	105
180.511	0	426	201	387	181	343	221	270	209	342	120	336	105	319	126	103
180.634	0	426	200	384	177	338	218	266	201	339	118	334	105	317	125	102
180.756	0	427	201	385	178	338	218	268	207	339	119	335	105	319	126	102
180.879	0	426	199	386	178	340	218	269	211	340	120	336	105	318	126	103
181.002	0	427	200	388	179	342	220	270	206	341	120	336	105	320	126	103
181.125	0	427	200	388	179	343	221	272	206	342	120	336	105	321	127	103
181.248	0	428	201	392	181	347	223	275	211	341	122	337	105	322	128	103
181.371	0	427	201	386	179	342	220	269	213	342	120	336	106	319	126	102
181.494	0	428	198	383	177	337	216	266	203	340	118	334	104	318	125	102
181.617	0	425	200	384	178	337	218	265	201	338	118	335	105	318	125	102
181.74	0	427	199	386	178	339	218	267	207	339	119	335	105	318	125	102
181.862	0	426	198	388	178	341	219	270	211	341	121	335	105	319	125	103
181.985	0	428	200	390	178	343	221	270	206	343	119	337	105	320	126	103
182.108	0	428	200	391	179	345	222	273	207	343	122	338	105	321	127	103
182.231	0	428	202	387	179	344	222	271	212	341	122	337	105	320	126	103
182.354	0	426	198	383	177	336	216	266	208	340	120	335	104	318	124	102
182.477	0	428	198	384	178	339	217	266	203	340	118	335	104	318	125	103
182.6	0	428	199	385	178	338	218	265	202	339	118	334	105	318	125	102
182.723	0	426	197	387	177	340	219	269	209	340	121	335	105	319	125	102
182.845	0	428	198	389	179	342	220	270	211	343	121	336	105	321	126	103
182.968	0	431	201	390	180	345	222	273	205	343	121	337	105	322	126	103
183.091	0	430	201	385	179	342	220	268	206	341	120	335	105	319	125	103
183.214	0	428	199	384	177	337	216	267	209	339	121	334	104	318	124	102
183.337	0	428	199	385	177	339	217	267	208	340	120	334	105	318	125	102
183.46	0	430	199	385	177	340	218	266	202	339	118	335	104	319	124	102
183.583	0	428	200	389	177	343	220	269	206	341	120	336	104	319	125	102
183.706	0	425	200	389	178	346	220	272	213	342	121	337	105	321	126	103
183.828	0	424	201	392	180	347	222	274	212	346	123	338	105	322	126	103
183.951	0	427	201	386	180	343	222	270	205	341	119	336	104	320	125	102
184.074	0	425	198	382	176	337	216	263	203	338	119	335	104	318	123	102
184.197	0	424	198	383	177	339	216	267	209	340	119	334	104	317	124	102
184.32	0	423	198	384	177	339	217	266	206	340	119	334	103	317	124	102
184.443	0	426	198	386	177	342	219	267	202	340	119	335	104	318	124	102
184.566	0	425	199	389	177	343	221	270	207	340	121	335	104	318	125	102
184.689	0	424	200	389	179	345	222	272	214	343	122	335	105	320	125	103
184.812	0	423	202	388	179	345	222	271	210	343	121	335	104	318	125	103
184.934	0	424	197	381	174	338	218	262	202	338	118	333	103	315	122	101
185.057	0	422	198	382	175	338	216	265	205	338	118	332	103	314	122	101
185.18	0	421	197	383	175	338	217	266	211	339	120	332	103	313	122	101
185.303	0	423	198	383	175	339	219	267	206	340	119	333	103	313	121	100
185.426	0	422	198	386	175	342	220	267	204	340	118	333	103	313	122	100
185.549	0	422	197	390	176	342	223	270	209	341	121	333	103	315	122	101
185.672	0	421	198	389	178	345	223	272	214	342	123	334	104	314	122	101
185.795	0	421	195	381	172	336	218	263	206	340	119	330	102	311	120	100
185.917	0	420	195	382	173	336	219	264	202	339	117	331	102	310	121	100
186.04	0	418	194	382	174	337	219	265	207	337	119	329	102	310	120	99
186.163	0	418	193	385	173	338	218	266	211	340	119	329	102	311	121	100
186.286	0	420	194	386	174	340	222	267	206	342	120	330	103	310	121	100
186.409	0	419	195	388	175	342	223	269	207	341	121	331	103	312	122	100
186.532	0	419	196	386	176	341	223	270	213	341	120	331	102	312	121	100
186.655	0	416	193	381	171	335	216	263	210	339	118	328	100	309	119	98
186.778	0	418	192	380	173	334	219	262	204	340	119	330	101	309	119	99
186.9	0	416	193	381	171	334	220	263	203	338	119	329	101	309	119	99
187.023	0	416	194	385	173	338	219	265	210	338	119	329	101	309	119	99
187.146	0	415	195	386	173	339	221	267	212	341	121	330	102	310	120	100
187.269	0	418	195	387	174	342	223	268	207	342	121	331	102	312	121	100
187.392	0	416	196	386	176	343	224	268	208	340	121	332	102	313	121	99
187.515	0	415	192	379	170	334	217	261	209	338	119	329	101	309	118	98
187.638	0	412	190	380	172	333	217	264	208	338	119	328	100	308	117	98
187.761	0	414	192	379	170	334	218	262	204	338	117	329	101	310	118	99
187.884	0	414	193	383	171	337	219	263	204	337	119	329	101	309	119	99
188.006	0	414	192	384	171	339	220	268	213	340	121	330	101	311	120	100
188.129	0	415	193	387	174	341	221	269	212	342	121	332	101	312	120	100
188.252	0	417	194	388	175	343	224	270	207	342	122	332	102	314	121	100
188.375	0	416	191	379	172	335	218	264	206	339	120	330	102	311	118	99
188.498	0	414	190	381	171	333	217	264	211	338	119	329	102	310	118	100
188.621	0	415	191	382	172	336	218	264	207	339	119	330	101	311	119	99
188.744	0	417	192	383	171	337	220	265	202	339	119	331	101	311	119	99
188.867	0	419	194	386	174	338	220	268	207	339	120	331	102	313	120	99
188.989	0	418	193	387	174	342	221	271	214	341	121	332	102	315	121	100
189.112	0	419	194	387	175	342	222	270	212	343	122	333	102	314	120	99
189.235	0	418	191	379	171	334	217	262	202	339	118	332	101	312	119	99
189.358	0	418	191	383	172	335	219	265	205	338	119	331	102	312	119	99
189.481	0	418	192	382	172	336	218	265	211	340	119	331	102	313	119	100
189.604	0	418	192	384	173	338	220	266	207	340	120	332	101	314	120	99
189.727	0	419	193	387	174	340	221	268	205	342	120	333	102	315	120	100
189.85	0	417	194	389	175	343	224	271	210	341	122	334	103	317	122	101
189.972	0	418	196	389	175	345	223	273	215	343	123	335	103	318	122	101
190.095	0	419	191	380	171	334	218	264	206	340	119	332	102	314	119	99
190.218	0	418	192	381	172	334	218	264	201	339	118	332	102	314	120	100
190.341	0	417	190	383	172	335	218	264	207	338	120	332	102	314	119	99
190.464	0	418	192	384	171	337	218	267	212	340	120	332	102	315	119	99
190.587	0	420	193	386	173	338	222	269	208	342	120	334	102	315	120	100
190.71	0	419	193	389	175	342	222	269	207	342	121	335	103	317	121	101
190.833	0	420	195	389	176	345	225	272	213	341	122	335	103	318	122	101
190.956	0	419	191	382	172	337	219	266	212	341	120	333	102	314	119	99
191.078	0	420	190	380	171	335	218	264	205	340	119	333	101	314	120	100
191.201	0	420	192	382	172	337	220	264	203	338	120	333	102	315	119	100
191.324	0	421	190	384	172	337	219	267	209	339	120	333	103	314	119	99
191.447	0	420	190	387	172	340	221	269	212	341	121	334	103	317	120	100
191.57	0	425	190	388	174	340	224	271	207	343	122	334	103	317	121	100
191.693	0	426	193	386	174	340	224	269	208	342	122	335	102	316	120	100
191.816	0	423	190	380	171	332	217	266	209	338	119	332	101	313	118	98
191.939	0	423	189	382	171	335	218	265	210	340	120	332	102	313	119	99
192.061	0	426	189	382	171	335	219	264	203	341	119	332	102	314	119	98
192.184	0	425	190	385	171	336	221	267	203	340	120	333	102	314	120	99
192.307	0	422	190	386	172	339	222	270	212	341	122	335	103	316	120	100
192.43	0	424	190	388	174	341	223	272	213	344	122	335	103	317	122	100
192.553	0	424	192	384	174	339	224	268	207	341	120	333	102	317	120	100
192.676	0	423	187	380	168	333	216	263	203	338	118	331	102	313	118	98
192.799	0	420	189	383	171	333	217	264	208	338	119	332	102	312	119	99
192.922	0	421	188	382	170	332	219	265	208	339	119	332	102	314	119	100
193.044	0	423	189	384	171	335	221	267	203	340	119	333	102	314	120	99
193.167	0	422	190	389	172	338	222	267	206	341	121	334	103	316	121	100
193.29	0	422	191	389	173	340	222	272	214	342	123	335	103	317	122	100
193.413	11	421	193	388	175	342	224	272	214	344	123	335	104	317	122	101
193.536	0	423	190	380	171	332	219	264	203	340	120	332	102	315	120	100
193.659	0	425	190	383	172	333	218	265	205	339	119	333	102	314	119	99
193.782	0	424	191	383	171	334	219	265	210	340	120	333	102	315	120	101
193.905	0	421	190	385	172	336	220	267	208	341	120	333	103	315	120	101
194.028	0	425	191	388	173	339	222	269	203	341	120	335	103	317	121	101
194.15	0	425	193	389	175	340	223	271	208	342	122	336	104	319	122	102
194.273	0	425	193	386	175	339	221	270	213	342	122	335	103	317	122	101
194.396	0	424	189	382	171	333	217	266	207	340	119	333	103	316	120	101
194.519	0	427	191	383	173	335	219	265	201	339	119	333	102	316	121	101
194.642	0	426	192	385	173	336	220	266	206	338	119	333	103	315	121	100
194.765	0	423	193	387	173	340	221	270	212	341	121	334	103	317	122	102
194.888	0	422	195	388	174	342	222	272	210	344	122	335	104	319	123	102
195.011	0	425	196	391	176	343	224	273	207	343	122	337	104	320	123	101
195.133	0	425	197	389	177	343	225	271	211	343	122	337	103	319	123	102
195.256	0	424	193	382	172	335	217	265	211	341	119	333	103	317	121	101
195.379	0	423	193	384	172	336	218	266	207	340	120	334	103	316	121	101
195.502	0	425	194	383	172	336	219	264	203	339	119	333	102	316	121	100
195.625	0	426	193	387	172	338	220	266	208	340	120	333	103	316	121	100
195.748	0	426	194	389	174	340	221	270	213	342	121	335	102	318	122	102
195.871	0	428	195	390	175	342	223	272	210	344	122	336	104	319	123	102
195.994	0	427	196	388	177	344	226	272	207	344	122	337	103	319	123	102
196.116	0	429	193	383	172	336	219	265	208	339	119	333	102	315	120	99
196.239	0	427	192	384	172	336	219	267	211	341	120	333	101	316	121	102
196.362	0	429	191	384	173	336	220	267	207	340	119	333	102	315	121	101
196.485	0	427	193	385	173	338	221	267	205	341	119	334	102	316	121	101
196.608	0	426	192	388	173	340	223	269	210	341	121	333	103	316	121	102
196.731	0	428	195	388	174	341	223	273	216	343	123	334	103	318	123	101
196.854	0	428	194	385	175	339	225	269	209	342	122	334	102	315	122	100
196.977	0	426	191	382	172	334	221	264	202	338	118	332	102	314	120	99
197.1	0	427	192	384	173	336	221	266	208	339	120	332	101	313	121	100
197.222	0	426	190	383	172	336	220	267	212	342	119	332	102	312	121	100
197.345	0	429	191	385	172	338	223	269	207	342	119	333	102	314	121	101
197.468	0	427	191	387	174	340	223	270	206	343	121	333	103	314	122	100
197.591	0	428	193	388	176	342	226	273	213	342	122	334	103	315	123	100
197.714	0	426	191	382	173	337	221	267	213	342	121	332	102	313	120	99
197.837	0	427	188	379	170	332	219	262	206	339	118	330	101	311	119	99
197.96	0	425	191	382	171	333	220	264	203	339	118	330	101	311	119	99
198.083	0	425	189	382	171	334	221	265	208	339	119	330	101	310	119	99
198.205	0	424	191	385	171	337	222	268	212	341	121	330	102	311	120	100
198.328	0	426	190	386	172	337	224	268	208	342	120	332	102	311	121	100
198.451	0	426	191	389	174	341	225	270	208	342	120	332	102	313	121	100
198.574	0	424	190	382	171	335	221	265	211	340	119	330	101	310	120	98
198.697	0	421	189	382	171	331	219	264	211	339	119	329	101	309	119	99
198.82	0	422	189	380	171	334	221	263	205	339	117	329	101	309	119	98
198.943	0	423	188	382	171	334	221	264	204	338	118	329	101	309	119	98
199.066	0	422	189	384	171	336	222	267	211	340	119	329	102	309	119	99
199.188	0	422	190	387	173	338	223	270	213	342	120	330	101	312	120	99
199.311	0	427	191	384	174	339	226	270	208	342	120	331	102	311	120	99
199.434	0	423	188	380	170	332	220	263	205	338	118	328	100	308	118	97
199.557	0	422	191	383	171	334	221	265	210	338	118	328	101	308	118	98
199.68	0	422	188	383	172	334	221	266	210	340	119	329	101	308	119	98
199.803	0	424	189	384	171	336	223	266	205	340	119	330	101	309	119	98
199.926	0	424	191	388	174	339	225	269	207	340	119	331	102	311	121	98
200.049	0	424	191	388	175	342	225	272	214	342	121	332	102	313	121	99
200.172	0	423	191	382	174	336	222	267	212	343	120	331	100	310	119	98
200.294	0	424	189	379	171	332	219	262	203	338	118	328	101	309	118	98
200.417	0	423	191	381	171	333	221	264	205	338	118	329	101	309	119	98
200.54	0	422	191	383	172	335	220	265	210	339	118	329	101	309	119	99
200.663	0	422	191	385	172	337	222	267	210	341	120	329	101	310	120	99
200.786	0	424	191	387	174	339	224	269	205	341	119	331	101	312	121	100
200.909	0	425	194	388	176	342	226	271	208	340	120	332	102	314	121	100
201.032	0	423	192	383	173	333	221	265	211	338	119	330	101	310	119	98
201.155	0	422	190	382	173	333	219	265	208	339	118	330	101	310	120	99
201.277	0	425	192	381	173	333	220	264	202	339	117	330	101	311	119	98
201.4	0	426	193	385	173	336	220	265	205	338	117	330	102	311	120	98
201.523	0	424	192	386	174	338	222	268	212	339	120	331	102	313	121	100
201.646	0	424	193	389	174	340	223	271	211	342	121	332	102	314	122	100
201.769	0	426	195	385	176	339	223	267	206	341	119	332	102	314	121	100
201.892	0	426	192	381	174	333	219	264	205	336	117	329	102	312	120	99
202.015	0	425	194	384	174	336	219	266	210	338	119	330	101	313	121	100
202.138	0	424	193	384	174	335	220	266	207	338	119	331	102	313	121	99
202.26	0	427	194	387	175	339	221	266	203	340	119	332	103	315	121	99
202.383	0	426	195	389	176	341	223	270	209	339	120	333	102	317	123	101
202.506	0	427	197	390	178	342	223	271	214	341	121	335	103	317	123	101
202.629	0	428	194	383	175	335	219	263	206	340	119	332	102	314	121	100
202.752	0	426	195	382	174	334	219	264	201	337	116	331	102	313	121	100
202.875	0	427	194	384	175	336	219	264	205	337	118	332	102	314	122	100
202.998	0	427	196	386	175	337	219	266	210	338	119	333	102	315	122	100
203.121	0	429	195	388	176	339	223	266	206	340	119	334	103	316	122	101
203.244	0	428	196	390	177	341	224	269	205	341	119	334	103	318	123	101
203.366	0	427	197	390	179	343	224	269	210	339	120	334	103	317	123	102
203.489	0	426	193	382	175	333	217	264	209	339	118	331	102	315	121	100
203.612	0	428	194	382	174	332	218	264	203	338	117	332	102	314	121	100
203.735	0	426	195	383	174	334	219	262	200	337	116	330	102	312	121	100
203.858	0	426	195	387	174	337	221	264	206	337	119	331	102	313	121	99
203.981	0	426	195	388	176	340	222	267	211	340	120	332	102	315	122	101
204.104	0	429	195	390	176	341	224	269	206	341	119	333	103	316	122	101
204.227	0	428	195	387	177	342	225	267	205	340	119	333	102	315	122	100
204.349	0	427	194	381	174	331	218	263	207	337	117	329	101	312	120	99
204.472	0	425	191	382	173	334	219	263	209	338	118	329	102	311	120	99
204.595	0	425	191	381	173	334	220	262	203	339	117	329	102	310	120	99
204.718	0	424	192	385	173	336	221	263	203	338	116	330	101	311	121	100
204.841	0	423	191	387	173	339	222	266	211	339	119	330	102	313	121	100
204.964	0	422	193	388	176	340	224	268	212	341	120	331	103	312	120	101
205.087	0	423	191	382	172	333	221	262	204	338	117	328	102	310	119	99
205.21	0	421	189	381	171	331	219	260	202	336	116	328	101	308	118	98
205.332	0	419	190	383	171	332	221	261	208	337	117	328	101	307	118	97
205.455	0	420	189	383	171	334	220	262	209	338	117	328	100	307	118	98
205.578	0	421	189	386	172	336	222	264	204	340	118	329	101	308	119	98
205.701	0	420	190	389	173	337	223	264	206	339	119	329	102	309	120	99
205.824	0	421	191	387	175	341	224	268	212	340	120	330	102	310	120	99
205.947	0	419	190	379	171	331	220	262	209	339	118	327	100	307	118	98
206.07	0	421	189	379	170	331	219	259	202	337	116	326	100	305	118	98
206.193	0	419	187	380	171	331	220	259	203	336	116	326	100	305	118	97
206.316	0	418	189	382	170	331	219	261	209	336	117	326	100	307	118	97
206.438	0	418	189	385	172	336	222	264	210	340	118	328	101	306	119	97
206.561	0	420	189	386	172	337	224	265	204	340	118	328	101	308	119	98
206.684	0	420	191	388	174	341	225	267	207	340	119	329	102	308	120	98
206.807	0	419	190	382	172	335	223	262	211	339	119	328	101	307	118	98
206.93	0	417	187	380	171	329	219	261	206	337	117	327	100	306	118	97
207.053	0	418	188	379	172	332	220	260	201	337	116	327	100	306	118	98
207.176	0	417	187	383	171	333	221	260	204	336	116	327	101	306	118	97
207.299	0	416	189	385	172	335	222	264	211	338	118	328	101	307	120	97
207.421	0	417	189	386	172	337	224	266	209	341	119	329	101	310	120	98
207.544	0	419	190	385	175	339	224	266	206	340	119	330	102	310	120	98
207.667	0	418	189	379	172	330	218	261	204	336	117	326	101	306	118	97
207.79	0	418	189	381	171	332	218	262	210	337	118	328	101	308	119	98
207.913	0	417	189	382	172	332	219	261	207	338	117	328	100	308	119	98
208.036	0	418	190	383	173	334	222	262	201	336	117	327	101	310	119	98
208.159	0	418	190	389	173	337	223	265	206	337	118	330	102	311	120	99
208.282	0	418	191	389	175	340	223	267	212	340	120	330	102	313	121	100
208.404	0	418	193	389	176	341	224	268	211	342	122	332	102	312	121	99
208.527	0	419	191	379	173	331	220	260	202	337	117	329	102	309	119	98
208.65	0	418	190	380	173	330	217	261	204	336	117	329	102	310	120	98
208.773	0	418	192	382	172	333	218	262	209	337	117	329	102	309	119	98
208.896	0	420	191	385	173	334	220	262	206	338	117	329	102	310	120	98
209.019	0	419	192	387	175	337	223	264	204	338	118	331	102	313	121	99
209.142	0	420	194	390	176	339	224	267	209	338	119	331	103	313	122	100
209.265	0	419	196	390	176	342	224	270	215	341	121	332	102	314	122	100
209.388	0	422	192	382	174	333	220	262	206	340	117	330	102	312	120	99
209.51	0	419	192	383	173	333	220	261	201	337	116	330	102	310	120	99
209.633	0	420	191	384	174	334	220	262	207	337	117	329	102	311	120	98
209.756	0	420	193	386	173	336	219	265	211	338	118	330	102	311	120	99
209.879	0	422	192	388	174	337	224	265	206	339	118	330	102	312	121	99
210.002	0	422	193	389	175	341	224	267	206	340	119	331	103	314	121	99
210.125	0	421	197	388	177	339	225	268	210	339	120	331	102	313	121	99
210.248	0	420	192	382	172	332	217	263	210	338	117	328	101	310	119	98
210.371	0	422	191	383	172	333	219	262	204	338	117	329	102	310	119	98
210.493	0	421	191	383	172	334	221	262	202	336	116	328	101	310	120	98
210.616	0	419	190	388	172	336	221	264	209	337	118	329	101	310	120	99
210.739	0	418	192	388	174	338	223	267	212	340	119	329	102	312	120	100
210.862	0	417	191	390	175	340	225	268	207	340	120	331	102	312	121	99
210.985	0	418	194	387	175	340	225	267	206	340	119	330	102	312	120	99
211.108	0	417	190	381	172	330	217	262	208	336	116	328	101	308	119	97
211.231	0	416	190	382	172	333	219	262	208	338	116	327	102	308	119	98
211.354	0	419	189	382	171	333	220	260	203	337	116	328	101	308	119	97
211.476	0	418	190	386	172	336	222	262	202	337	117	328	101	310	119	98
211.599	0	417	190	388	172	338	222	267	211	339	119	330	102	311	120	98
211.722	0	416	191	389	174	339	224	269	213	341	121	330	102	312	121	100
211.845	0	419	192	384	174	337	224	265	206	339	118	329	102	310	120	98
211.968	0	418	189	381	171	331	219	261	203	337	116	328	101	309	118	96
212.091	0	417	191	383	172	334	219	263	209	338	116	329	101	309	118	98
212.214	0	415	188	384	172	334	220	263	208	338	117	329	102	310	119	98
212.337	0	417	190	387	174	337	223	264	204	338	117	329	102	310	119	98
212.46	0	418	191	389	173	339	223	267	206	338	119	330	102	312	121	98
212.582	0	418	193	388	175	340	224	268	214	340	119	330	102	313	120	99
212.705	0	417	189	381	172	331	218	262	207	338	116	329	101	310	119	97
212.828	0	420	191	383	172	333	220	261	202	337	116	328	102	311	118	98
212.951	0	417	190	384	172	333	220	262	204	336	117	328	101	310	119	98
213.074	0	416	191	385	173	336	220	264	210	339	119	329	102	312	119	98
213.197	0	417	192	388	175	338	222	266	210	340	119	330	102	313	120	99
213.32	0	418	192	390	175	341	224	268	205	341	119	332	103	315	122	99
213.443	0	419	195	387	175	340	224	266	208	339	119	331	102	314	120	99
213.565	0	418	190	382	173	330	216	263	209	337	117	329	102	312	119	97
213.688	0	419	191	383	173	333	217	262	204	337	116	329	102	312	120	98
213.811	0	419	192	383	172	332	219	262	201	336	116	329	102	312	120	98
213.934	0	419	192	387	173	335	220	265	205	337	118	330	103	313	120	99
214.057	0	419	194	390	174	338	221	266	210	339	119	332	102	315	122	99
214.18	0	422	193	390	176	341	222	268	208	342	119	333	103	316	122	99
214.303	0	421	195	386	176	339	225	266	203	339	118	332	102	315	121	98
214.426	0	420	192	382	172	331	217	262	206	337	117	330	102	314	120	98
214.548	0	420	193	383	173	332	217	264	210	338	118	330	101	313	120	98
214.671	0	420	193	384	173	333	218	262	203	338	117	331	102	315	120	98
214.794	0	419	195	388	173	336	220	263	203	338	117	331	102	317	121	98
214.917	0	422	195	390	174	339	221	267	210	338	119	333	102	316	122	99
215.04	0	420	196	392	175	342	224	271	212	341	120	334	103	318	122	100
215.163	0	423	194	383	174	333	221	264	204	339	117	332	102	317	120	98
215.286	0	422	193	383	172	332	217	261	201	337	115	330	102	315	120	98
215.409	0	419	194	385	173	333	218	263	207	337	117	331	103	314	120	98
215.532	0	420	192	386	172	334	218	264	208	339	118	331	102	315	119	98
215.654	0	421	193	388	174	336	221	264	202	339	117	332	102	316	120	99
215.777	0	421	195	391	174	340	222	266	205	340	118	333	103	317	121	100
215.9	0	420	195	392	175	341	223	270	213	341	121	334	103	318	122	99
216.023	0	420	194	385	174	336	221	266	211	341	120	331	102	314	120	98
216.146	0	420	191	382	170	331	218	260	201	338	117	330	101	311	118	97
216.269	0	420	191	383	172	333	218	261	203	337	117	329	101	311	119	97
216.392	0	418	191	385	170	332	218	262	209	337	117	329	102	311	118	98
216.515	0	418	191	387	171	334	220	265	209	340	118	330	102	312	119	97
216.637	0	420	191	388	172	337	223	265	205	341	119	331	102	312	120	97
216.76	0	422	192	392	173	338	225	268	207	340	119	332	102	314	120	98
216.883	0	420	192	387	173	338	223	267	214	341	120	331	102	312	119	97
217.006	0	418	188	382	169	331	218	261	207	339	116	328	101	309	117	96
217.129	0	419	190	383	170	333	221	261	202	338	117	329	101	309	117	96
217.252	0	418	188	383	170	332	220	261	204	337	116	328	100	308	117	96
217.375	0	418	189	386	170	335	222	263	211	339	117	328	101	309	117	96
217.498	0	418	190	388	171	336	223	265	209	342	119	330	101	311	119	97
217.62	0	420	191	390	173	339	224	268	206	342	119	331	101	312	119	97
217.743	0	418	192	385	172	337	223	264	209	338	119	330	101	310	117	95
217.866	0	417	188	380	169	329	218	261	210	338	117	327	100	308	116	95
217.989	0	417	188	383	169	331	220	262	205	338	117	327	100	308	117	96
218.112	0	417	188	383	170	332	219	260	202	338	116	328	100	308	116	95
218.235	0	418	189	387	170	334	221	263	207	337	117	329	101	309	117	96
218.358	0	416	190	388	172	337	223	266	213	340	119	330	101	310	118	97
218.481	0	419	190	391	172	340	226	269	208	342	120	331	102	312	119	97
218.604	0	419	192	387	175	339	225	268	206	342	119	331	101	311	118	96
218.726	0	416	189	381	169	330	218	262	208	337	117	329	101	310	116	95
218.849	0	416	189	382	170	333	218	263	210	339	118	329	101	309	117	96
218.972	0	419	189	382	169	333	220	262	204	339	117	329	100	309	117	96
219.095	0	419	191	386	170	334	221	263	203	339	117	330	101	310	118	96
219.218	0	415	192	389	172	337	222	266	210	339	118	331	102	313	118	96
219.341	0	410	192	390	172	338	223	269	213	342	120	333	102	314	119	96
219.464	0	416	193	388	174	339	226	267	207	341	120	332	102	313	118	95
219.587	0	417	189	381	170	331	218	261	202	337	117	331	101	311	116	95
219.709	0	416	190	384	171	333	218	263	208	338	118	331	102	312	117	96
219.832	0	412	190	383	170	334	218	264	209	339	119	331	102	312	118	96
219.955	0	418	191	385	171	335	221	264	203	340	117	332	102	314	117	95
220.078	0	419	193	390	172	338	223	266	204	340	119	332	102	315	119	96
220.201	0	420	194	391	173	341	224	271	212	341	122	333	102	315	120	97
220.324	0	419	194	385	174	337	221	266	212	342	119	333	102	314	118	97
220.447	0	422	191	380	169	332	216	261	201	338	116	331	101	313	116	95
220.57	0	420	191	384	171	333	219	263	203	338	116	331	101	312	117	96
220.692	0	416	192	384	170	333	218	263	209	339	119	332	102	313	117	97
220.815	0	416	191	387	171	335	221	265	208	341	118	332	102	314	118	97
220.938	0	419	193	389	172	339	222	267	203	341	119	333	102	316	119	97
221.061	0	420	194	392	173	341	224	270	207	340	121	334	103	317	119	98
221.184	0	418	193	385	172	337	221	266	212	341	120	333	102	314	118	96
221.307	0	418	190	381	170	330	217	261	206	339	117	331	102	312	116	97
221.43	0	419	192	382	170	333	218	262	200	338	117	331	102	312	116	95
221.553	0	417	189	383	169	333	218	261	204	337	117	331	101	311	117	96
221.676	0	416	192	385	170	336	220	264	210	339	118	331	101	312	117	96
221.798	0	417	191	388	170	337	222	266	207	341	119	332	102	313	117	96
221.921	0	418	192	388	172	340	224	266	205	341	118	333	102	314	118	96
222.044	0	415	190	380	169	331	218	259	205	338	116	329	100	310	115	94
222.167	0	414	188	382	168	331	217	262	209	337	117	328	101	309	115	94
222.29	0	417	187	381	168	331	219	260	204	338	116	329	100	308	114	94
222.413	0	415	187	383	167	333	219	261	201	338	115	328	100	306	115	94
222.536	0	416	188	386	169	335	222	264	208	338	118	328	100	308	115	94
222.659	0	412	189	387	169	337	222	265	212	340	119	330	100	309	116	95
222.781	0	414	188	387	170	336	225	265	207	340	119	331	100	308	115	94
222.904	0	411	185	377	164	328	216	256	201	336	115	326	99	304	113	92
223.027	0	409	184	378	165	327	217	258	206	335	115	324	98	302	113	92
223.15	0	408	183	378	165	326	216	257	207	337	115	323	98	301	112	92
223.273	0	410	183	380	166	329	220	258	202	336	114	324	98	301	112	91
223.396	0	409	183	382	166	332	221	259	204	336	117	325	98	301	113	92
223.519	0	408	184	385	166	335	222	262	210	338	117	325	99	303	113	92
223.642	0	406	184	382	169	335	223	262	211	339	118	327	98	303	113	92
223.764	0	407	182	375	163	324	217	255	202	336	114	322	97	299	111	90
223.887	0	404	180	376	163	327	218	255	201	335	113	322	97	299	111	90
224.01	0	404	179	378	165	326	217	255	207	334	115	322	97	298	111	91
224.133	0	402	179	379	164	328	219	257	207	336	115	321	97	298	112	90
224.256	0	404	180	382	165	332	223	259	201	336	115	323	98	300	113	91
224.379	0	405	180	385	166	334	223	262	205	337	117	324	98	301	113	91
224.502	0	404	182	382	168	332	222	260	211	337	117	323	98	300	112	91
224.625	0	403	179	376	165	325	215	255	205	336	115	322	97	298	111	90
224.748	0	404	180	377	166	328	219	256	199	334	115	322	97	298	112	90
224.87	0	404	179	379	165	328	219	256	202	334	115	321	98	298	112	90
224.993	0	402	180	382	166	332	219	260	209	336	116	323	98	300	113	90
225.116	0	402	180	384	167	335	222	262	207	339	117	326	98	302	113	91
225.239	0	404	180	387	169	338	224	262	204	339	118	326	99	304	114	92
225.362	0	404	184	382	169	335	222	261	207	337	116	326	99	302	113	91
225.485	0	402	180	376	166	325	214	259	208	335	115	323	98	301	112	90
225.608	0	403	181	378	166	327	215	257	203	335	115	324	98	300	112	91
225.731	0	403	181	377	166	328	215	257	200	335	114	324	98	301	113	90
225.853	0	404	182	382	167	331	219	259	204	335	116	326	98	302	113	91
225.976	0	404	184	385	168	334	220	263	210	338	118	326	99	304	115	91
226.099	0	407	183	386	169	337	222	263	206	339	118	328	100	306	115	93
226.222	0	407	186	389	172	339	224	264	204	340	118	328	100	308	116	93
226.345	0	406	183	379	169	327	215	259	206	335	116	326	99	304	114	91
226.468	0	405	183	380	167	328	214	258	206	336	116	327	99	304	114	92
226.591	0	408	185	380	169	329	216	258	201	336	115	328	100	304	114	92
226.714	0	407	185	382	170	332	218	260	200	335	115	327	100	306	115	92
226.836	0	407	185	387	169	336	219	262	207	337	118	329	100	309	116	93
226.959	0	406	187	388	171	337	221	264	209	340	119	331	101	310	117	94
227.082	0	410	189	389	173	339	222	264	204	340	119	331	100	311	117	93
227.205	0	409	186	379	172	330	215	259	201	336	116	329	100	308	115	93
227.328	0	410	187	382	171	331	215	261	206	336	117	329	100	309	116	92
227.451	0	408	187	384	170	331	216	261	205	338	116	331	101	310	116	93
227.574	0	411	187	385	172	335	219	262	200	337	116	331	101	310	116	93
227.697	0	412	188	389	172	339	220	264	203	338	118	332	101	313	118	94
227.82	0	411	189	390	173	340	222	267	211	341	120	333	102	314	118	95
227.942	0	410	192	393	175	343	224	269	210	343	121	335	102	317	119	96
228.065	0	412	191	384	174	335	219	263	202	339	118	333	101	312	117	94
228.188	0	411	188	382	172	329	214	261	202	336	116	331	101	312	116	95
228.311	0	411	191	383	172	332	215	261	208	337	117	332	101	311	117	94
228.434	0	411	189	384	171	334	216	261	204	338	116	332	101	312	117	95
228.557	0	413	190	388	172	337	219	262	201	339	117	334	102	314	118	95
228.68	0	414	191	392	174	338	222	266	206	339	118	335	103	315	118	95
228.803	0	414	193	393	174	341	222	268	213	342	122	336	103	317	119	96
228.925	0	416	194	393	176	342	223	268	209	345	121	337	102	317	119	96
229.048	0	415	191	382	173	332	217	260	200	338	116	334	102	314	118	94
229.171	1	414	191	386	172	332	216	261	204	338	117	333	102	314	118	96
229.294	0	414	190	386	173	333	217	262	208	339	118	334	102	314	118	95
229.417	0	415	192	387	172	335	219	263	203	340	118	335	102	314	119	97
229.54	0	416	193	390	175	338	221	264	203	341	118	336	103	317	120	96
229.663	0	416	193	393	175	342	223	268	209	342	121	337	103	317	121	97
229.786	0	417	194	389	176	339	223	267	213	343	121	336	103	317	120	97
229.908	0	418	192	384	172	332	217	259	203	340	117	335	103	315	118	96
230.031	0	418	192	384	173	335	219	261	200	339	117	335	102	315	119	97
230.154	0	416	193	387	172	334	218	262	208	339	117	334	102	315	119	97
230.277	0	416	193	389	174	337	220	265	210	341	120	335	103	317	119	97
230.4	0	418	194	391	174	339	224	267	204	343	119	336	103	318	120	98
230.523	0	419	196	393	176	342	224	268	206	343	121	337	103	319	121	98
230.646	0	417	197	392	178	343	224	270	215	343	122	338	104	320	121	98
230.769	0	417	194	384	173	333	217	262	208	342	119	334	102	314	118	97
230.892	0	418	193	384	172	334	218	260	201	340	117	333	101	314	118	96
231.014	0	417	193	384	172	332	218	261	202	339	117	333	101	315	118	96
231.137	0	417	195	387	172	334	219	263	210	339	118	332	102	314	119	98
231.26	0	415	194	389	172	337	222	264	210	342	119	333	101	314	119	97
231.383	0	417	194	391	174	338	223	266	205	343	119	334	102	316	120	98
231.506	0	417	195	392	176	341	226	268	207	341	121	335	102	315	120	98
231.629	0	416	191	384	171	334	219	262	211	341	117	330	101	312	118	96
231.752	0	415	190	384	170	331	218	260	207	340	116	329	101	311	118	96
231.875	0	415	190	383	170	332	220	260	202	339	115	329	100	308	117	95
231.997	0	414	190	385	170	333	220	261	205	337	116	328	100	309	117	95
232.12	0	415	190	387	170	336	221	264	213	340	117	328	100	308	118	96
232.243	0	414	191	390	171	337	223	265	209	341	119	330	100	310	118	96
232.366	0	413	192	386	171	335	225	263	205	341	117	328	100	308	117	94
232.489	0	412	187	380	168	328	218	259	205	336	116	326	99	305	116	93
232.612	0	410	187	383	168	331	220	260	210	338	116	325	99	305	115	93
232.735	0	411	186	383	168	331	220	259	205	338	116	326	99	304	116	94
232.858	0	410	187	385	168	333	221	261	203	338	116	326	100	305	115	94
232.98	0	409	186	389	169	335	223	264	208	338	118	326	100	305	117	94
233.103	0	410	189	389	171	338	224	267	213	342	119	327	100	307	117	94
233.226	0	411	187	385	171	334	223	263	208	339	118	326	99	305	115	93
233.349	0	409	185	379	167	328	218	256	201	335	115	322	98	302	114	92
233.472	0	407	184	380	167	329	218	258	206	335	115	323	98	301	114	92
233.595	0	406	184	380	166	327	218	260	210	337	115	322	98	301	114	92
233.718	0	407	184	383	166	332	222	259	204	338	116	324	99	302	115	92
233.841	0	407	184	387	168	334	223	261	205	338	116	325	99	302	115	93
233.964	0	406	185	390	169	335	224	264	211	339	119	325	100	304	116	94
234.086	0	406	185	389	171	338	225	266	214	341	119	326	99	305	116	93
234.209	0	407	184	380	167	328	219	258	204	337	116	323	98	301	114	91
234.332	0	405	182	380	167	328	219	258	202	335	114	322	98	301	114	90
234.455	0	405	182	380	167	327	219	258	207	335	115	323	97	301	114	92
234.578	0	405	183	382	167	331	220	259	209	337	116	323	98	301	113	92
234.701	0	408	182	386	168	334	223	261	203	338	116	324	99	301	115	92
234.824	0	408	183	389	169	335	224	263	206	338	117	326	99	303	116	92
234.947	0	407	186	390	171	338	224	267	213	340	119	327	99	305	117	93
235.069	0	406	184	381	169	331	219	262	209	339	117	324	98	302	113	91
235.192	0	407	184	381	168	329	219	259	202	337	115	324	98	302	114	91
235.315	0	407	184	381	168	330	219	259	203	335	116	325	98	303	114	91
235.438	0	406	184	384	167	332	220	261	210	337	117	325	98	303	115	92
235.561	0	406	185	386	169	334	222	264	209	339	117	326	99	304	116	92
235.684	0	408	185	390	171	337	224	265	206	341	118	327	100	307	117	93
235.807	0	410	188	393	172	340	225	267	208	340	120	328	100	308	117	93
235.93	0	408	188	384	171	334	221	263	213	340	118	328	99	306	115	92
236.052	0	408	185	383	168	328	216	260	206	338	116	326	99	304	115	92
236.175	0	410	186	382	169	330	219	260	200	337	115	326	99	305	115	92
236.298	0	412	185	383	169	331	219	260	204	336	116	326	99	305	116	92
236.421	0	411	186	386	170	334	220	263	210	339	118	328	100	307	117	93
236.544	0	410	187	389	170	337	222	266	209	340	120	330	101	309	118	94
236.667	0	413	187	392	172	340	224	266	206	341	119	330	100	311	118	94
236.79	0	412	191	392	175	342	226	269	210	341	119	331	101	311	119	95
236.913	0	411	188	383	171	329	217	262	210	338	117	329	100	309	117	93
237.036	0	413	187	383	171	331	217	260	205	337	116	329	99	309	117	93
237.158	0	412	188	383	171	331	218	260	202	337	116	330	100	309	117	94
237.281	0	414	189	386	171	333	220	262	206	337	118	330	100	310	118	93
237.404	0	414	190	390	171	337	221	265	211	340	119	333	101	313	118	95
237.527	0	415	190	391	173	339	223	266	207	342	119	333	102	313	119	95
237.65	0	416	190	395	175	341	224	268	206	342	120	334	102	316	121	96
237.773	0	416	196	391	175	341	226	269	212	341	121	334	101	315	120	96
237.896	0	415	190	385	171	332	217	263	210	340	119	332	102	312	119	95
238.019	0	418	192	387	173	333	219	262	203	340	118	333	102	312	119	96
238.141	0	418	192	386	172	334	219	262	202	338	117	333	101	313	119	96
238.264	0	418	192	390	173	336	220	265	209	340	120	334	102	313	120	96
238.387	0	417	194	393	174	339	221	268	213	343	121	335	102	315	121	97
238.51	0	421	193	395	175	342	224	269	208	343	120	336	103	317	122	97
238.633	0	421	197	394	176	343	226	270	206	344	121	337	103	318	122	97
238.756	0	421	194	385	172	333	218	262	208	340	118	334	103	314	119	95
238.879	0	420	193	386	172	332	216	263	209	341	119	334	102	314	120	96
239.002	0	422	194	385	173	333	219	262	202	340	119	334	103	315	120	96
239.124	0	423	194	388	173	336	220	264	204	341	118	335	103	315	120	96
239.247	0	420	195	391	175	339	221	267	211	342	121	336	103	317	121	97
239.37	0	421	197	395	175	341	223	270	212	345	122	338	104	318	122	98
239.493	0	425	197	396	177	344	224	271	208	346	122	339	104	321	123	98
239.616	0	424	200	396	178	344	227	273	209	344	123	339	103	320	124	98
239.739	0	423	195	386	173	333	219	264	211	342	119	336	103	317	121	97
239.862	0	421	194	385	173	332	217	263	208	342	119	336	103	316	121	97
239.985	0	423	196	386	173	334	219	263	203	341	118	337	103	315	120	97
240.108	0	424	195	389	172	336	220	263	205	340	118	336	104	316	121	97
240.23	0	423	198	392	173	338	221	266	212	343	121	337	103	317	122	98
240.353	0	423	198	394	175	340	223	270	211	345	122	339	104	319	123	98
240.476	0	427	198	396	176	343	225	271	208	345	122	339	104	320	124	98
240.599	0	428	201	397	178	346	227	274	210	344	123	340	104	321	124	100
240.722	0	426	197	388	173	336	221	266	212	344	120	337	103	317	122	98
240.845	0	425	196	387	173	334	220	266	208	343	120	337	103	318	122	98
240.968	0	427	199	389	174	335	220	264	203	341	118	336	104	317	121	98
241.091	0	428	196	391	174	337	221	266	206	341	120	337	103	318	121	99
241.213	0	427	200	393	175	339	222	269	213	344	122	339	104	319	123	99
241.336	0	428	200	395	175	342	223	270	210	345	122	340	104	320	124	99
241.459	0	429	200	396	177	345	225	271	207	347	122	340	105	321	125	100
241.582	0	430	202	391	175	340	224	268	210	343	121	339	104	318	123	99
241.705	0	428	198	389	174	334	218	265	211	343	120	337	104	317	122	99
241.828	0	429	199	391	174	337	220	266	207	343	119	338	104	318	122	99
241.951	0	428	200	391	175	337	221	266	204	343	118	337	104	319	122	100
242.074	0	428	200	394	176	340	222	269	209	343	121	339	104	319	124	100
242.196	0	428	202	395	176	342	223	272	214	346	122	340	104	321	124	101
242.319	0	431	201	398	178	344	225	273	209	347	123	340	105	322	125	102
242.442	0	430	204	399	180	347	226	274	209	347	124	342	105	324	126	101
242.565	0	429	202	390	176	338	221	267	212	343	122	339	105	321	123	100
242.688	0	429	201	388	173	334	218	265	209	341	120	337	104	319	123	100
242.811	0	431	200	390	174	335	219	265	204	343	119	338	104	319	123	101
242.934	0	431	202	390	175	336	219	266	203	341	119	338	104	319	123	100
243.057	0	431	203	395	176	340	221	269	211	342	121	339	104	320	124	102
243.18	0	431	203	398	176	341	222	271	212	345	121	339	105	322	125	102
243.302	0	434	204	399	178	343	225	272	208	346	122	341	106	324	126	102
243.425	0	435	206	399	180	346	226	273	209	346	123	341	105	325	126	102
243.548	0	433	203	391	175	336	221	267	210	341	120	338	105	321	123	101
243.671	0	431	202	390	175	334	218	267	208	342	120	338	105	320	123	101
243.794	0	435	202	389	176	335	220	265	203	341	120	338	105	321	123	101
243.917	0	434	203	393	175	338	220	266	204	341	118	338	105	321	123	101
244.04	0	435	204	394	176	340	221	269	212	342	122	340	105	322	124	102
244.163	0	436	204	397	178	342	222	271	211	344	123	340	105	323	125	102
244.285	0	438	206	398	180	344	225	273	206	345	123	341	106	325	126	102
244.408	0	437	204	392	177	338	222	267	207	343	121	340	105	323	125	101
244.531	0	436	202	391	175	335	217	266	210	342	120	339	105	321	123	100
244.654	0	436	204	391	175	337	219	267	208	343	120	339	104	322	124	101
244.777	0	437	203	392	176	338	220	266	202	342	119	339	104	322	124	101
244.9	0	435	203	396	176	341	222	268	206	342	121	341	106	325	125	101
245.023	0	434	205	398	178	342	224	272	214	344	123	341	106	324	125	103
245.146	0	435	204	399	180	345	224	273	211	346	124	343	106	326	126	102
245.268	0	439	205	395	180	346	225	273	207	346	123	342	106	325	125	102
245.391	0	436	202	388	174	335	218	264	207	342	120	340	104	322	123	100
245.514	0	437	201	391	176	334	217	267	210	341	121	339	104	321	123	101
245.637	0	436	201	390	175	335	218	266	204	342	120	339	105	322	124	101
[truncated: 885 more rows]

## Sheet: D850
	SNR :	33	32	41	40	42	47	43	41	46	42	40	41	40	37	32
Time	Marker	ch1	ch2	ch3	ch4	ch5	ch6	ch7	ch8	ch9	ch10	ch11	ch12	ch13	ch14	ch15
0.24576	0	303	177	281	162	341	225	268	218	297	115	313	94	254	117	79
0.36864	0	303	177	281	162	341	225	268	218	297	115	313	94	254	117	79
0.49152	0	295	165	258	167	328	216	271	222	297	114	314	94	253	115	77
0.6144	0	294	161	252	164	319	207	272	221	298	110	311	94	253	115	76
0.73728	0	294	161	252	163	318	206	271	223	300	111	311	94	255	115	77
0.86016	0	301	159	253	163	315	206	272	226	303	112	311	95	255	113	77
0.98304	0	299	159	255	164	314	207	275	227	305	114	312	95	258	114	77
1.10592	0	299	159	259	166	313	209	276	224	309	113	313	96	258	114	78
1.2288	0	297	161	255	164	315	211	275	227	308	114	312	95	257	113	76
1.35168	0	298	156	243	162	304	204	270	227	303	114	307	93	254	111	73
1.47456	0	297	157	248	161	305	205	270	225	304	112	306	93	252	110	75
1.59744	0	294	155	247	160	304	205	269	222	303	112	307	93	252	111	75
1.72032	0	293	156	250	160	305	205	270	223	304	113	308	93	254	111	76
1.8432	0	296	157	252	162	308	206	273	228	306	113	309	94	255	112	76
1.96608	0	296	158	257	162	310	209	276	229	309	114	310	94	256	113	77
2.08896	0	293	156	252	162	308	211	272	225	306	113	308	93	255	112	75
2.21184	0	291	153	241	160	297	204	268	223	301	112	305	92	250	110	74
2.33472	0	291	154	246	158	302	204	267	225	302	112	304	92	251	110	73
2.4576	0	289	153	246	159	301	205	267	226	303	111	305	92	251	110	75
2.58048	0	290	153	248	159	303	205	268	224	305	112	305	93	251	110	75
2.70336	0	290	155	252	160	305	207	270	225	305	112	307	93	253	111	76
2.82624	0	291	155	254	162	308	208	273	229	307	114	310	94	255	112	77
2.94912	0	291	155	254	162	310	212	272	229	308	114	310	94	254	112	76
3.072	0	289	152	244	160	298	206	266	223	302	111	306	92	250	110	74
3.19488	0	288	153	243	158	301	205	267	224	303	112	305	92	251	110	74
3.31776	0	288	154	245	158	302	206	267	226	303	113	304	92	251	111	74
3.44064	0	287	154	249	158	304	205	269	227	305	112	307	92	251	111	76
3.56352	0	289	154	252	161	307	208	270	226	306	113	309	94	254	112	76
3.6864	0	290	158	255	162	310	209	272	226	308	114	310	94	255	112	76
3.80928	0	290	154	243	160	299	206	268	227	302	114	305	93	251	111	75
3.93216	0	288	153	247	159	299	204	267	225	303	111	304	93	251	111	75
4.05504	0	288	154	248	158	302	207	266	223	304	111	305	93	252	111	74
4.17792	0	290	153	249	160	301	204	267	223	303	111	305	93	254	111	75
4.3008	0	291	155	251	160	305	206	272	227	306	113	307	93	255	112	77
4.42368	0	291	158	256	162	308	209	274	229	309	115	311	94	256	114	77
4.54656	0	292	159	257	163	311	212	274	226	309	114	311	95	257	114	77
4.66944	0	290	155	243	161	299	207	269	224	303	112	307	92	254	112	75
4.79232	0	291	157	245	159	298	204	267	225	301	114	305	93	254	112	76
4.9152	0	291	158	249	159	302	205	267	224	303	112	305	93	255	113	76
5.03808	0	292	157	251	160	302	205	268	222	304	112	306	94	255	113	77
5.16096	0	294	159	253	161	304	206	271	223	304	113	308	94	257	114	77
5.28384	0	295	161	257	163	308	207	273	227	307	114	310	95	259	115	78
5.40672	0	296	163	259	164	312	211	275	228	309	114	312	95	260	115	79
5.5296	0	296	161	248	162	300	207	270	223	304	112	308	94	257	113	76
5.65248	0	295	160	247	160	301	203	267	221	302	113	307	94	257	113	78
5.77536	0	296	162	250	161	303	205	268	224	303	113	309	94	257	113	77
5.89824	0	297	162	254	162	303	205	270	224	305	113	309	94	259	114	77
6.02112	0	298	163	255	162	307	207	272	223	306	113	312	95	260	115	79
6.144	0	300	164	257	165	308	208	274	223	308	113	313	96	261	116	79
6.26688	0	300	163	252	163	308	209	270	226	304	114	311	95	260	115	78
6.38976	0	300	161	248	163	300	204	269	224	303	113	310	95	259	113	77
6.51264	0	299	162	252	162	305	206	269	221	304	112	310	95	259	114	79
6.63552	0	300	164	252	163	304	203	269	222	304	113	311	95	260	114	79
6.7584	0	302	165	253	164	306	204	272	224	305	113	312	96	262	115	79
6.88128	0	302	166	258	165	310	208	274	226	308	114	315	96	262	116	80
7.00416	0	303	167	261	167	313	210	275	225	310	116	317	97	265	117	80
7.12704	0	305	165	249	164	305	208	271	223	305	113	312	96	261	114	78
7.24992	0	303	163	248	164	299	203	268	222	303	112	311	95	260	113	78
7.3728	0	303	164	252	162	303	204	267	223	304	113	311	95	260	113	78
7.49568	0	306	163	252	163	304	204	267	219	305	112	311	95	261	114	78
7.61856	0	307	166	255	163	304	205	270	219	305	112	312	96	262	115	78
7.74144	0	310	168	257	165	306	207	273	224	307	114	313	95	262	114	79
7.86432	0	310	167	260	167	310	207	275	227	310	115	315	96	264	115	78
7.9872	0	312	166	257	165	311	210	272	224	309	114	315	95	262	114	77
8.11008	0	305	164	245	164	300	202	266	222	303	112	315	94	260	112	78
8.23296	0	299	162	247	162	306	204	265	224	302	112	318	95	261	114	79
8.35584	0	291	161	250	162	304	204	265	225	303	113	318	95	261	115	80
8.47872	0	285	160	251	162	309	204	264	224	305	114	323	97	263	117	83
8.6016	0	279	161	252	163	312	206	266	226	307	115	328	99	267	120	88
8.72448	0	281	161	254	165	315	206	270	230	308	117	327	99	268	120	88
8.84736	0	284	163	251	163	317	209	270	232	309	118	327	98	267	118	86
8.97024	0	289	160	243	162	305	204	267	225	304	116	321	97	264	116	84
9.09312	0	290	158	244	162	310	203	268	223	304	115	319	97	264	118	83
9.216	0	295	159	246	161	308	203	270	224	304	115	318	97	263	117	83
9.33888	0	298	159	250	163	310	204	272	225	306	115	316	97	264	117	82
9.46176	0	298	159	251	162	314	205	272	225	308	115	317	96	263	118	82
9.58464	0	292	159	252	164	316	206	273	225	309	114	321	98	266	118	84
9.70752	0	288	158	252	163	319	210	272	228	308	116	322	98	265	118	85
9.8304	0	290	153	238	161	305	202	267	226	304	116	318	97	261	116	83
9.95328	0	291	155	242	161	308	203	266	222	304	114	317	97	261	116	83
10.0762	0	290	152	241	158	309	202	265	222	303	115	316	97	261	116	84
10.199	0	289	153	244	159	311	203	267	224	304	114	316	97	261	117	84
10.3219	0	292	154	249	160	315	204	272	228	306	116	318	98	262	118	84
10.4448	0	298	155	252	162	317	207	272	226	308	115	319	98	264	119	85
10.5677	0	296	153	250	161	320	209	273	225	308	115	317	98	263	118	84
10.6906	0	295	150	238	160	306	201	268	224	302	114	313	96	259	116	83
10.8134	0	294	150	243	158	308	203	268	224	301	114	312	96	259	116	83
10.9363	0	296	150	246	157	310	204	267	222	303	113	312	96	260	117	83
11.0592	0	294	151	246	159	310	202	270	221	303	113	312	96	260	116	83
11.1821	0	294	151	249	161	313	204	272	226	304	114	314	96	261	117	83
11.305	0	297	153	253	162	315	206	274	229	308	114	316	98	263	117	84
11.4278	0	299	153	254	161	317	211	274	226	308	114	315	97	262	118	84
11.5507	0	293	150	242	159	307	203	269	221	302	113	310	96	259	116	82
11.6736	0	295	151	246	159	311	203	268	224	302	113	312	96	261	116	83
11.7965	0	296	153	248	160	311	205	270	225	303	114	312	96	261	116	84
11.9194	0	296	153	250	160	314	205	271	222	304	112	312	96	262	117	84
12.0422	0	296	154	252	161	316	205	272	225	307	113	315	96	263	117	85
12.1651	0	291	156	254	164	323	209	272	229	307	115	319	98	265	119	86
12.288	0	289	154	241	162	313	204	269	230	304	115	315	96	262	116	84
12.4109	0	296	153	244	161	310	200	267	225	304	114	313	96	263	115	85
12.5338	0	298	155	244	161	313	203	268	222	304	113	312	97	263	116	85
12.6566	0	299	155	247	162	315	203	271	225	304	114	314	97	264	117	85
12.7795	0	303	158	252	164	319	204	274	228	306	114	315	97	265	117	86
12.9024	0	308	160	255	165	323	208	276	227	308	115	318	98	267	118	86
13.0253	0	306	160	253	165	324	209	275	226	308	114	317	98	267	118	86
13.1482	0	305	157	240	164	309	199	270	224	303	113	312	97	264	116	84
13.271	0	307	158	245	163	312	201	270	224	303	113	314	98	266	118	85
13.3939	0	308	159	247	163	315	202	270	223	305	113	316	98	266	117	86
13.5168	0	308	159	250	164	317	202	272	222	305	113	316	99	268	118	87
13.6397	0	310	161	254	166	323	204	275	226	306	114	318	98	270	119	88
13.7626	0	311	165	258	167	326	205	279	231	309	116	322	100	270	119	88
13.8854	0	310	165	255	168	328	209	276	229	309	115	323	98	270	120	88
14.0083	0	309	162	242	167	314	200	272	222	304	114	319	98	269	118	87
14.1312	0	310	163	248	166	318	202	271	225	304	114	320	98	269	118	87
14.2541	0	311	163	249	165	319	201	273	226	304	114	320	98	270	119	87
14.377	0	313	164	253	167	323	203	272	224	306	114	322	99	271	119	88
14.4998	0	313	165	255	168	325	204	275	224	307	114	324	100	273	120	89
14.6227	0	306	164	257	170	331	207	277	230	308	116	327	100	273	121	90
14.7456	0	295	165	241	169	317	199	273	232	305	116	327	102	272	121	93
14.8685	0	301	163	241	167	314	198	272	227	307	116	329	102	271	119	93
14.9914	0	303	164	242	168	318	199	272	227	307	115	327	103	273	120	93
15.1142	0	297	159	245	166	323	200	274	228	306	117	327	105	274	123	95
15.2371	0	301	159	250	168	329	202	279	231	308	117	328	105	275	124	98
15.36	0	311	161	253	170	332	205	282	229	310	117	328	106	277	124	98
15.4829	0	314	161	250	170	334	207	284	228	311	117	328	106	277	124	97
15.6058	0	309	158	235	167	320	196	280	229	304	118	325	104	273	123	96
15.7286	0	299	158	237	168	326	195	277	234	306	116	334	106	274	125	100
15.8515	0	297	158	238	168	325	197	277	231	307	118	335	108	275	125	102
15.9744	0	297	158	237	167	327	196	277	231	307	118	335	108	276	126	102
16.0973	0	298	157	240	170	331	199	281	235	307	119	335	109	278	126	102
16.2202	0	305	159	247	170	337	201	285	236	310	121	335	109	279	127	101
16.343	0	310	161	247	172	339	205	285	234	312	120	334	107	279	126	100
16.4659	0	310	157	232	169	322	196	282	228	307	118	329	106	274	123	97
16.5888	0	313	156	235	168	325	194	282	229	306	119	328	105	274	123	96
16.7117	0	313	154	236	168	326	196	282	230	305	118	327	105	273	123	95
16.8346	0	303	149	243	166	327	197	280	227	305	118	329	106	275	126	99
16.9574	0	343	159	240	170	330	198	288	231	311	118	332	115	275	129	105
17.0803	0	297	146	246	166	339	204	284	231	309	119	331	116	278	136	107
17.2032	0	293	143	247	165	328	202	282	232	303	119	329	114	275	134	102
17.3261	0	311	144	237	166	321	196	282	230	304	118	326	114	273	132	103
17.449	0	307	147	238	164	327	197	280	229	302	117	325	114	273	133	102
17.5718	0	303	147	237	165	332	197	279	233	302	118	325	113	272	133	102
17.6947	0	305	149	243	164	333	199	283	236	305	119	326	112	274	133	102
17.8176	0	307	149	250	167	336	205	285	232	306	118	326	114	274	135	103
17.9405	0	294	149	250	167	338	205	286	230	307	118	326	117	276	139	105
18.0634	0	293	149	238	166	334	201	281	236	302	118	326	115	272	137	102
18.1862	0	295	149	230	167	327	195	278	238	301	118	328	114	272	135	102
18.3091	0	299	150	235	168	328	195	277	236	304	117	324	113	272	135	102
18.432	0	300	150	234	167	327	195	278	233	302	117	323	114	272	134	102
18.5549	0	307	150	240	167	331	197	280	234	303	118	324	113	273	134	100
18.6778	0	317	153	248	168	335	200	285	236	306	118	323	113	275	134	100
18.8006	0	322	154	251	169	339	204	288	234	308	118	324	113	275	134	99
18.9235	0	323	154	243	168	329	202	285	231	306	119	320	112	272	132	97
19.0464	0	330	150	238	167	317	194	284	230	303	117	314	111	271	131	95
19.1693	0	333	153	244	166	322	199	284	232	305	117	315	112	272	131	95
19.2922	0	334	153	247	167	324	199	284	228	305	117	314	113	272	132	95
19.415	0	333	153	252	168	327	202	286	227	307	116	318	113	273	134	96
19.5379	0	332	155	255	170	331	203	288	230	307	116	319	113	277	134	97
19.6608	0	333	158	253	170	331	206	287	233	308	118	319	114	275	134	96
19.7837	0	329	154	245	170	318	198	285	229	305	116	318	112	273	133	95
19.9066	0	327	156	248	168	324	199	283	226	305	116	319	113	273	134	96
20.0294	0	325	157	251	168	326	201	283	228	304	116	319	113	274	135	97
20.1523	0	327	160	256	169	328	202	286	231	306	116	319	114	276	136	96
20.2752	0	326	162	260	171	332	206	288	229	308	116	321	114	277	136	96
20.3981	0	331	164	260	173	334	208	288	228	309	117	321	114	278	136	96
20.521	0	333	166	247	171	323	200	283	230	304	116	320	112	275	134	94
20.6438	0	330	166	250	171	324	199	281	232	304	114	320	112	275	133	96
20.7667	0	331	167	255	172	327	201	281	229	306	116	321	113	275	135	96
20.8896	0	329	167	254	171	327	201	281	226	306	115	322	113	278	135	97
21.0125	0	328	168	259	172	330	203	285	229	307	116	324	114	278	135	99
21.1354	0	333	170	262	174	333	205	287	234	311	117	325	114	280	137	99
21.2582	0	331	170	259	173	330	207	284	232	309	118	324	113	280	135	98
21.3811	0	329	167	248	173	319	200	280	226	306	115	322	112	278	135	99
21.504	0	329	169	252	171	324	201	280	228	305	115	323	114	279	136	99
21.6269	0	331	169	252	171	324	201	282	231	306	116	323	113	279	135	100
21.7498	0	335	170	258	171	328	203	284	230	309	117	325	114	280	136	100
21.8726	0	333	171	260	174	331	205	285	228	311	116	327	113	282	136	101
21.9955	0	335	173	264	175	335	207	288	231	312	118	328	113	283	137	101
22.1184	0	336	171	252	174	324	205	284	233	308	118	326	113	280	135	99
22.2413	0	337	169	253	173	323	202	283	229	308	116	324	112	280	134	99
22.3642	0	334	170	255	174	325	204	282	226	308	116	325	112	280	135	99
22.487	0	333	169	255	173	326	203	283	228	307	116	326	112	280	135	99
22.6099	0	336	170	258	173	328	203	285	232	310	118	326	113	282	136	99
22.7328	0	336	171	262	174	332	207	286	232	313	117	329	113	283	136	100
22.8557	0	336	169	252	173	323	205	283	227	308	116	325	112	279	135	98
22.9786	0	334	165	250	172	320	201	282	227	306	117	323	111	279	133	98
23.1014	0	334	167	253	172	324	204	283	230	307	118	323	111	279	134	99
23.2243	0	337	168	256	172	322	203	283	229	310	117	321	111	278	133	98
23.3472	0	338	169	257	172	326	206	286	227	310	116	323	111	279	134	99
23.4701	0	336	168	260	173	327	206	287	229	311	117	324	111	281	134	99
23.593	0	334	168	256	172	323	207	284	232	309	117	322	110	277	133	96
23.7158	0	332	164	248	169	314	201	280	227	306	115	318	109	274	131	95
23.8387	0	330	164	251	169	317	203	279	223	305	115	317	108	273	131	95
23.9616	0	328	163	247	167	317	202	278	224	304	115	317	108	273	129	94
24.0845	0	325	162	251	166	320	202	281	228	305	115	317	108	273	130	94
24.2074	0	327	164	255	169	322	205	281	229	308	116	318	108	274	131	95
24.3302	0	328	164	254	170	323	208	282	226	308	116	319	108	273	131	94
24.4531	0	324	160	241	167	310	200	276	225	303	115	315	106	269	128	93
24.576	0	311	157	248	163	312	202	276	226	302	116	311	106	266	128	91
24.6989	0	313	157	247	165	316	201	274	227	302	114	315	105	267	128	92
24.8218	0	316	160	247	166	321	204	273	226	303	113	317	106	268	129	94
24.9446	0	315	160	252	168	321	204	275	226	304	114	318	106	270	130	95
25.0675	0	316	161	253	167	322	205	279	230	306	116	318	108	271	130	95
25.1904	0	315	160	246	166	316	206	276	229	304	115	315	106	267	128	92
25.3133	0	313	158	242	164	310	200	272	222	301	114	312	104	265	128	92
25.4362	0	314	158	244	164	312	201	271	223	302	114	312	105	266	128	93
25.559	0	315	157	246	165	312	201	272	226	302	114	311	105	266	129	94
25.6819	0	316	158	251	165	316	203	274	226	304	114	313	106	267	128	93
25.8048	0	316	160	253	167	320	204	276	226	306	115	315	106	267	129	94
25.9277	0	315	160	248	167	318	206	273	226	304	114	314	105	267	128	93
26.0506	0	314	159	240	165	305	198	270	226	299	113	310	104	265	128	92
26.1734	0	312	160	246	163	309	201	270	224	301	113	310	105	265	129	93
26.2963	0	312	160	245	163	310	201	270	221	301	112	310	105	265	128	93
26.4192	0	313	161	247	164	312	201	271	222	301	112	311	105	266	129	94
26.5421	0	314	162	251	165	315	203	274	226	303	114	314	106	268	130	95
26.665	0	314	163	256	167	319	205	277	228	307	115	316	106	271	130	96
26.7878	0	315	163	248	165	313	206	272	222	303	114	312	105	267	129	94
26.9107	0	313	161	241	166	304	198	268	219	300	113	311	105	266	129	93
27.0336	0	313	162	245	164	308	200	267	223	300	113	312	105	267	130	94
27.1565	0	313	163	248	166	309	200	268	223	301	113	313	105	267	129	94
27.2794	0	315	165	252	166	313	202	271	222	303	113	314	107	269	131	96
27.4022	0	315	166	254	167	315	203	273	222	304	113	316	107	271	132	97
27.5251	0	316	166	257	168	317	204	277	226	306	116	317	108	273	133	97
27.648	0	316	168	253	167	317	207	274	227	305	116	316	107	272	132	96
27.7709	0	316	165	247	167	306	199	270	220	302	114	313	106	269	131	95
27.8938	0	315	168	248	166	311	201	268	220	302	112	314	107	270	131	96
28.0166	0	317	168	249	167	310	201	269	221	301	113	314	107	271	132	96
28.1395	0	317	168	256	167	312	202	272	224	305	113	316	107	272	132	97
28.2624	0	321	169	257	169	315	204	274	222	307	114	318	108	274	133	98
28.3853	0	320	171	260	171	319	206	274	222	308	115	319	109	275	134	99
28.5082	0	320	169	249	168	309	204	272	224	303	114	315	107	272	132	96
28.631	0	319	169	251	166	307	200	270	223	303	113	315	107	272	132	97
28.7539	0	320	168	253	166	313	203	269	219	305	113	315	107	273	132	97
28.8768	0	321	170	253	168	312	202	270	219	304	114	317	107	274	133	97
28.9997	0	322	170	256	169	313	203	275	223	306	114	318	108	274	133	98
29.1226	0	323	172	260	170	316	205	276	225	309	115	320	108	277	134	99
29.2454	0	326	173	264	172	319	208	277	223	310	115	322	109	278	135	100
29.3683	0	323	172	253	168	313	207	272	222	307	115	318	108	275	133	98
29.4912	0	323	168	248	168	304	200	270	221	303	114	316	107	273	131	96
29.6141	0	322	170	252	168	309	202	270	222	304	113	315	107	272	131	96
29.737	0	323	169	251	166	309	203	269	220	305	113	316	107	272	131	97
29.8598	0	322	169	254	167	312	203	270	220	307	113	316	107	274	132	97
29.9827	0	323	170	256	169	314	205	273	224	308	114	317	108	274	133	98
30.1056	0	322	170	261	169	316	206	277	227	311	116	319	108	276	134	99
30.2285	0	325	171	262	171	320	210	276	225	312	116	319	108	276	133	98
30.3514	0	320	168	248	166	306	204	270	221	305	114	315	107	271	131	96
30.4742	0	320	166	251	167	308	204	270	222	304	114	314	106	271	131	96
30.5971	0	319	167	253	166	308	204	269	223	306	114	313	106	270	130	95
30.72	0	322	165	254	164	309	204	269	221	306	114	315	106	271	131	96
30.8429	0	320	166	255	167	312	205	272	222	309	114	316	107	272	131	96
30.9658	0	321	167	258	167	313	206	275	225	309	115	317	107	273	132	97
31.0886	0	321	168	261	167	316	209	275	228	311	116	317	107	273	132	97
31.2115	0	320	165	250	166	305	206	271	223	306	115	314	105	270	129	95
31.3344	0	316	163	249	165	306	204	268	221	307	114	313	106	269	129	95
31.4573	0	317	163	252	163	308	204	270	224	306	114	312	105	269	129	94
31.5802	0	317	163	254	165	309	205	271	225	308	114	313	105	269	130	95
31.703	0	316	164	258	165	310	207	274	223	310	115	314	106	270	131	96
31.8259	0	316	164	257	166	313	208	275	224	311	115	317	107	272	131	97
31.9488	0	316	165	260	166	316	211	275	228	311	116	316	106	272	131	96
32.0717	0	313	161	248	163	303	208	271	226	306	115	312	105	266	129	94
32.1946	0	311	160	250	163	302	205	269	222	307	113	310	104	265	128	94
32.3174	0	309	159	247	161	303	205	267	221	306	114	309	104	265	128	93
32.4403	0	309	160	250	162	304	205	268	224	305	114	309	104	266	128	93
32.5632	0	309	159	254	161	307	207	271	226	308	114	310	104	266	129	95
32.6861	0	310	160	257	163	308	208	271	224	310	114	312	106	267	130	95
32.809	0	310	160	259	164	312	210	273	225	311	115	313	105	268	131	95
32.9318	0	306	158	249	162	303	209	269	227	305	114	309	104	265	128	93
33.0547	0	304	154	246	160	299	205	267	225	305	114	307	103	262	127	92
33.1776	0	304	156	249	160	300	207	266	222	305	113	306	103	262	127	92
33.3005	0	303	156	247	159	300	205	265	222	305	112	306	104	262	127	93
33.4234	0	303	157	251	160	303	206	268	224	306	113	307	103	262	128	93
33.5462	0	302	158	255	161	306	208	270	227	309	114	309	104	265	128	93
33.6691	0	303	159	258	163	310	211	271	225	310	115	310	104	266	129	93
33.792	0	301	156	248	160	301	210	266	223	306	114	307	103	263	127	92
33.9149	0	299	155	246	158	298	205	264	224	302	113	305	103	262	127	92
34.0378	0	298	155	249	158	300	206	264	224	304	113	305	103	261	127	92
34.1606	0	298	154	250	158	299	206	265	223	305	113	305	103	261	127	92
34.2835	0	299	156	251	159	302	206	266	223	307	113	306	103	263	128	93
34.4064	0	301	158	254	161	303	209	270	226	307	113	308	104	264	129	94
34.5293	0	300	157	253	159	306	211	267	228	307	114	308	104	263	128	92
34.6522	0	298	156	246	158	294	205	264	223	303	112	303	102	259	126	91
34.775	0	298	155	246	157	296	205	261	220	301	111	302	103	259	126	92
34.8979	0	298	156	248	157	297	204	262	222	301	111	302	102	259	126	92
35.0208	0	296	156	251	158	299	205	264	224	303	111	304	103	261	128	92
35.1437	0	298	158	254	159	302	208	266	223	306	111	306	104	263	128	94
35.2666	0	298	160	254	160	304	209	269	223	308	113	307	104	264	129	94
35.3894	0	298	160	250	160	301	209	265	224	302	113	305	103	262	127	91
35.5123	0	295	155	242	158	292	203	262	223	301	111	302	103	259	126	91
35.6352	0	296	157	247	157	296	204	259	219	301	111	303	102	259	126	91
35.7581	0	297	157	245	157	295	203	260	219	300	110	303	102	260	127	92
35.881	0	298	157	250	157	297	204	262	221	301	111	303	103	261	127	92
36.0038	0	299	159	254	158	301	206	264	226	304	112	305	103	261	128	93
36.1267	0	301	158	255	159	303	209	267	223	305	112	307	104	263	129	94
36.2496	0	300	157	249	159	299	208	263	221	303	111	304	103	262	126	93
36.3725	0	297	156	243	158	290	202	260	220	297	111	303	102	259	125	91
36.4954	0	297	157	246	156	295	203	260	222	300	111	302	102	261	125	92
36.6182	0	298	155	247	156	294	202	259	219	299	111	303	102	260	126	92
36.7411	0	295	157	249	157	297	204	260	219	300	110	303	102	261	126	93
36.864	0	297	158	252	158	299	205	263	222	301	111	305	103	263	127	93
36.9869	0	297	157	254	159	304	207	264	225	303	113	306	103	262	127	93
37.1098	0	297	153	243	157	291	202	258	220	299	111	302	101	259	124	91
37.2326	0	295	153	243	154	294	201	257	218	297	109	301	101	259	124	91
37.3555	0	294	153	245	154	294	202	257	219	297	110	302	102	259	124	91
37.4784	0	294	152	247	155	295	201	259	221	299	111	303	102	260	125	91
37.6013	0	295	153	250	157	297	204	261	220	301	111	304	103	260	125	92
37.7242	0	295	156	252	157	300	205	264	220	304	110	305	103	262	126	93
37.847	0	295	155	255	158	304	208	265	222	303	112	306	103	263	126	93
37.9699	0	293	150	241	155	291	205	259	222	299	112	303	100	259	122	90
38.0928	0	294	149	241	154	289	199	256	218	297	110	301	100	258	121	90
38.2157	0	293	148	242	154	292	200	254	216	297	110	300	100	257	121	89
38.3386	0	292	149	242	153	291	200	257	218	297	109	301	100	257	121	88
38.4614	0	291	148	247	153	295	202	260	221	299	109	302	101	258	122	91
38.5843	0	293	149	250	154	297	205	261	219	300	109	304	102	260	123	90
38.7072	0	292	150	250	156	298	205	263	219	303	111	305	103	261	124	92
38.8301	0	292	150	248	155	301	209	261	222	301	112	305	102	260	122	90
38.953	0	290	145	238	153	287	201	257	221	296	110	301	100	256	119	88
39.0758	0	290	144	241	153	290	200	255	218	299	109	301	100	257	120	88
39.1987	0	288	143	241	152	291	201	253	215	296	109	301	100	256	119	88
39.3216	0	289	144	244	153	294	201	257	218	297	109	302	100	257	120	89
39.4445	0	289	146	247	152	296	203	260	222	301	110	303	102	258	120	88
39.5674	0	291	146	250	154	299	204	261	220	302	111	306	102	259	122	90
39.6902	0	290	147	253	155	302	206	262	221	304	111	307	102	262	123	90
39.8131	0	288	144	239	153	293	204	258	220	298	111	303	100	258	120	88
39.936	0	287	141	239	153	290	200	256	220	298	111	303	100	258	120	88
40.0589	0	288	143	243	152	295	202	256	218	300	110	303	101	258	120	88
40.1818	0	287	145	243	153	295	201	256	216	298	109	304	101	259	120	88
40.3046	0	286	144	246	153	296	203	259	220	300	110	305	101	261	122	89
40.4275	0	287	146	251	155	299	203	262	223	303	111	308	102	262	122	90
40.5504	0	290	147	255	157	302	208	265	222	306	111	309	103	264	123	91
40.6733	0	288	147	248	155	302	209	262	221	304	112	307	102	264	122	90
40.7962	0	286	144	236	154	287	200	257	217	297	109	304	101	261	120	88
40.919	0	287	144	241	151	293	200	256	219	298	110	305	101	261	121	89
41.0419	0	287	144	242	152	293	200	255	218	300	109	304	101	262	121	90
41.1648	0	287	145	244	153	296	202	257	215	300	109	307	101	264	122	90
41.2877	0	287	146	247	154	298	203	260	219	302	111	308	102	264	123	91
41.4106	0	275	147	249	155	304	204	260	228	303	113	319	106	269	128	98
41.5334	0	277	151	253	157	310	209	262	227	306	115	322	108	274	134	101
41.6563	0	285	148	241	155	298	206	258	221	301	113	313	103	271	127	96
41.7792	0	288	146	238	154	292	199	256	219	299	112	310	103	268	125	94
41.9021	0	288	147	243	153	297	201	257	222	299	112	311	102	268	125	95
42.025	0	290	147	245	154	298	201	257	220	301	110	312	103	269	125	94
42.1478	0	291	148	249	154	301	203	259	218	302	111	312	104	271	126	95
42.2707	0	291	150	251	156	304	204	262	221	303	112	315	104	272	127	96
42.3936	0	295	151	255	158	306	206	265	225	307	114	316	105	274	128	97
42.5165	0	294	151	251	157	305	209	262	222	304	113	314	104	273	126	96
42.6394	0	294	150	241	155	293	200	258	216	299	111	311	103	270	125	94
42.7622	0	294	149	246	155	299	201	258	218	300	111	312	104	272	126	95
42.8851	0	296	151	245	154	299	200	259	220	300	111	313	104	272	125	96
43.008	0	298	153	251	157	302	203	261	220	304	112	314	104	274	127	96
43.1309	0	298	154	253	158	305	204	262	219	306	112	315	104	275	128	97
43.2538	0	300	155	257	160	305	205	265	222	306	113	317	105	277	129	98
43.3766	0	303	156	253	158	308	208	263	225	305	113	316	105	276	128	97
43.4995	0	302	152	242	156	294	199	258	219	302	111	312	104	273	125	95
43.6224	0	301	153	245	155	297	200	257	216	301	111	311	104	273	125	95
43.7453	1	303	152	245	155	298	201	256	217	299	110	310	103	273	125	95
43.8682	0	308	154	248	155	299	200	259	221	301	111	311	104	275	126	95
43.991	0	308	156	254	158	303	203	262	220	305	110	313	104	274	126	96
44.1139	0	308	157	254	158	306	204	263	219	306	111	314	104	276	127	97
44.2368	0	308	159	257	160	309	207	267	221	307	113	315	106	277	128	98
44.3597	0	309	156	247	159	302	206	261	223	303	113	313	104	275	125	95
44.4826	0	309	154	244	157	293	199	257	218	301	112	310	103	273	124	94
44.6054	0	310	154	245	157	298	201	257	216	301	110	311	103	274	125	94
44.7283	0	310	153	245	156	299	200	256	216	301	110	311	103	273	124	95
44.8512	0	313	155	249	157	301	201	260	220	301	112	312	103	274	126	95
44.9741	0	312	156	254	158	305	204	262	221	305	112	315	104	276	126	97
45.097	0	311	157	255	159	307	205	264	219	305	111	316	105	278	127	97
45.2198	0	312	159	253	159	308	208	263	221	305	113	315	104	277	126	97
45.3427	0	310	154	242	157	294	200	258	220	300	112	312	103	274	125	94
45.4656	0	311	154	246	156	298	201	258	218	301	111	312	103	274	124	94
45.5885	0	310	155	246	157	300	202	256	215	301	110	312	104	274	125	95
45.7114	0	310	155	249	157	301	202	259	216	300	110	313	103	275	125	95
45.8342	0	313	156	250	158	304	203	263	221	303	112	313	105	276	126	96
45.9571	0	313	157	255	159	306	204	264	222	306	112	316	105	277	127	97
46.08	0	312	157	250	159	306	207	261	219	304	112	315	105	276	126	96
46.2029	0	310	154	238	157	295	197	256	217	299	111	311	103	273	125	94
46.3258	0	312	156	244	156	298	200	256	218	299	110	311	103	274	125	95
46.4486	0	311	155	246	156	299	199	257	217	300	110	312	103	273	125	94
46.5715	0	311	155	248	157	301	201	259	215	302	109	312	104	274	125	96
46.6944	0	312	156	251	158	303	202	262	216	301	110	314	104	275	127	97
46.8173	0	314	159	254	161	306	204	265	221	303	112	316	105	278	127	98
46.9402	0	314	161	257	160	310	207	265	223	305	113	317	104	278	128	97
47.063	0	312	156	241	160	295	201	258	215	299	110	312	104	275	126	95
47.1859	0	311	156	240	157	295	198	256	214	298	109	311	103	274	126	95
47.3088	0	313	158	243	156	297	199	256	218	298	110	310	103	274	127	96
47.4317	0	313	158	247	157	298	199	257	217	300	109	312	104	275	127	96
47.5546	0	313	157	250	159	301	200	259	215	302	110	313	105	275	127	97
47.6774	0	314	161	252	161	304	203	263	216	302	110	314	105	277	129	98
47.8003	0	318	161	256	162	304	204	265	221	305	113	317	106	280	130	98
47.9232	0	316	164	254	161	308	208	264	222	305	112	315	105	278	130	97
48.0461	0	315	161	242	160	293	199	259	213	300	110	312	104	275	127	96
48.169	0	314	160	243	159	298	198	257	214	298	110	312	104	276	128	96
48.2918	0	317	161	246	159	299	198	258	218	299	111	312	104	275	128	96
48.4147	0	316	162	250	161	300	200	260	217	301	109	312	105	277	129	97
48.5376	0	316	162	252	162	303	202	261	215	303	110	314	105	278	130	99
48.6605	0	318	165	254	163	305	203	263	217	303	112	316	106	280	130	99
48.7834	0	320	166	253	163	309	206	264	221	303	112	316	106	279	131	99
48.9062	0	318	162	244	161	294	198	259	216	300	110	312	105	276	129	97
49.0291	0	319	165	245	160	297	198	259	213	300	110	312	105	277	129	97
49.152	0	318	166	247	160	299	200	258	213	299	109	311	104	277	129	98
49.2749	0	321	166	249	162	300	199	261	217	301	111	312	105	278	129	98
49.3978	0	321	167	256	162	302	202	264	218	303	111	313	106	279	130	99
49.5206	0	322	168	256	165	305	203	265	217	305	112	316	105	281	131	100
49.6435	0	322	169	258	166	307	205	268	218	306	112	316	106	282	131	100
49.7664	0	324	169	253	164	303	206	264	220	302	113	314	105	279	131	98
49.8893	0	323	165	246	162	293	198	259	215	299	111	310	105	276	128	97
50.0122	0	322	167	248	162	296	199	258	212	300	109	311	105	276	129	97
50.135	0	320	165	247	162	296	199	258	213	299	110	310	105	276	129	98
50.2579	0	322	167	251	162	300	200	260	217	301	111	311	105	277	129	99
50.3808	0	322	167	255	163	302	203	263	218	303	111	313	105	278	130	99
50.5037	0	322	168	255	163	305	203	264	217	305	111	314	106	279	131	100
50.6266	0	323	169	258	166	307	204	267	219	305	112	316	106	281	131	100
50.7494	0	323	169	251	163	303	206	263	221	302	112	313	104	277	129	98
50.8723	0	321	165	247	161	294	198	259	216	299	111	310	104	275	129	97
50.9952	0	321	165	248	161	298	200	258	213	300	110	310	104	275	127	97
51.1181	0	319	166	247	160	297	199	258	214	298	110	309	104	275	128	97
51.241	0	321	165	250	161	300	201	260	219	301	111	310	105	275	129	98
51.3638	0	321	166	254	162	303	202	262	219	304	112	313	105	277	129	99
51.4867	0	320	167	256	164	304	204	264	218	306	111	314	105	278	130	100
51.6096	0	321	168	253	164	305	207	264	219	303	112	312	105	278	130	97
51.7325	0	320	165	244	162	293	199	260	218	299	111	309	104	273	127	97
51.8554	0	319	164	248	162	296	200	259	217	300	111	310	104	274	128	97
51.9782	0	321	165	248	161	298	200	259	214	301	111	309	104	273	128	97
52.1011	0	320	165	250	161	297	201	261	216	301	111	309	104	275	128	98
52.224	0	321	167	252	163	302	202	264	220	303	112	311	105	275	130	99
52.3469	0	322	168	256	162	305	203	266	222	306	112	314	106	277	130	99
52.4698	0	322	168	257	166	307	207	267	219	308	113	315	106	278	130	100
52.5926	0	321	167	245	163	299	204	262	219	302	113	311	104	275	128	98
52.7155	0	322	164	244	162	292	198	257	218	299	112	308	104	273	128	98
52.8384	0	322	166	248	160	295	199	258	216	300	110	308	104	273	128	98
52.9613	0	322	166	246	162	296	200	257	215	301	110	308	104	273	128	98
53.0842	0	323	167	248	162	297	200	260	216	301	110	309	104	275	129	99
53.207	0	325	168	251	163	300	202	264	219	304	111	311	104	275	130	100
53.3299	0	324	169	256	163	303	204	267	221	306	112	314	105	277	129	101
53.4528	0	325	169	257	167	306	206	269	220	308	113	315	106	279	131	102
53.5757	0	324	168	247	164	300	205	263	219	303	112	312	105	276	130	100
53.6986	0	324	167	244	163	294	198	260	218	300	111	310	104	274	129	99
53.8214	0	323	168	249	164	298	199	259	217	301	111	310	105	274	130	100
53.9443	0	324	167	248	162	297	200	258	215	301	110	310	104	275	129	100
54.0672	0	325	168	251	164	300	200	261	216	302	110	311	105	276	131	101
54.1901	0	327	169	252	165	302	203	264	221	304	112	312	105	277	131	101
54.313	0	326	170	256	165	304	203	267	222	306	113	314	105	277	132	103
54.4358	0	326	170	251	166	305	207	263	218	304	112	313	105	277	131	101
54.5587	0	324	169	241	164	294	197	260	215	300	111	311	104	274	129	101
54.6816	0	326	169	246	164	299	199	260	217	301	111	312	105	275	130	100
54.8045	0	326	169	249	162	299	199	260	218	302	110	311	104	275	131	101
54.9274	0	327	170	250	164	302	201	262	215	303	111	313	105	275	130	103
55.0502	0	326	171	254	166	304	202	264	218	304	111	314	105	278	132	103
55.1731	0	327	173	256	168	306	203	267	221	306	113	315	107	279	133	104
55.296	0	327	172	257	166	308	207	266	222	306	113	314	107	279	133	102
55.4189	0	326	170	244	166	294	199	259	215	300	111	311	105	274	130	100
55.5418	0	325	169	244	162	296	198	258	215	298	110	311	104	274	131	101
55.6646	0	326	169	245	163	297	197	260	217	299	112	311	105	275	131	102
55.7875	0	327	170	250	164	299	199	262	217	301	111	312	105	276	131	103
55.9104	0	326	171	252	165	302	201	263	216	304	111	313	106	277	132	103
56.0333	0	326	173	255	166	303	202	266	218	304	112	314	107	278	133	104
56.1562	0	329	174	257	167	306	204	269	222	305	113	316	107	280	134	104
56.279	0	327	173	256	167	307	207	267	221	306	114	315	106	279	133	103
56.4019	0	325	171	243	164	293	197	258	214	299	111	311	105	275	131	101
56.5248	0	325	169	244	162	296	198	259	214	299	111	310	105	275	131	103
56.6477	0	325	169	246	163	297	198	259	218	299	111	310	105	275	131	102
56.7706	0	325	171	251	164	298	199	261	217	302	111	312	105	275	131	103
56.8934	0	325	170	252	165	302	201	263	216	304	112	313	106	275	133	104
57.0163	0	325	172	255	166	303	202	265	218	304	112	313	106	277	133	104
57.1392	0	327	173	256	167	305	203	269	223	306	113	315	106	278	134	105
57.2621	0	325	173	257	166	308	207	267	222	307	115	315	106	278	133	104
57.385	0	324	170	245	164	294	200	262	215	300	112	311	105	274	131	102
57.5078	0	323	168	246	163	299	199	260	215	300	111	311	105	273	131	102
57.6307	0	323	168	247	163	298	199	260	219	300	112	310	104	272	130	101
57.7536	0	322	168	251	162	299	200	261	218	301	113	310	104	272	130	101
57.8765	0	323	169	251	164	302	202	264	217	304	112	311	105	273	130	102
57.9994	0	323	169	253	164	302	203	266	219	304	113	312	105	274	131	103
58.1222	0	324	170	254	165	306	205	266	223	304	113	312	105	273	131	101
58.2451	0	320	167	245	162	294	201	262	219	301	113	308	105	269	128	99
58.368	0	320	165	246	161	295	199	259	215	301	110	308	104	268	129	100
58.4909	0	319	164	245	160	297	200	260	216	299	111	306	103	268	128	99
58.6138	0	320	164	248	160	297	200	261	219	300	111	306	103	267	129	100
58.7366	0	317	165	252	162	299	201	264	221	304	112	307	103	269	129	100
58.8595	0	320	166	253	164	301	204	266	219	305	113	308	104	269	130	100
58.9824	0	320	168	255	165	304	205	268	220	305	113	310	105	272	129	101
59.1053	0	319	166	250	162	301	206	265	223	303	114	308	103	268	128	98
59.2282	0	316	162	244	161	291	199	260	219	300	111	305	103	265	127	97
59.351	0	316	163	244	159	294	200	258	215	300	111	304	102	264	127	97
59.4739	0	314	161	244	159	293	199	258	216	298	112	304	102	264	126	98
59.5968	0	314	162	247	159	295	201	260	219	299	111	304	102	265	127	98
59.7197	0	314	163	250	160	299	203	263	220	304	112	306	103	266	128	98
59.8426	0	316	163	252	162	300	204	265	219	306	111	307	103	268	128	99
59.9654	0	315	166	254	164	303	205	267	221	305	112	308	104	270	129	100
60.0883	0	317	164	248	162	298	207	265	223	302	114	307	103	266	127	97
60.2112	0	313	160	244	160	292	200	260	219	300	112	304	102	264	127	98
60.3341	0	313	162	244	158	294	201	259	216	299	111	304	102	264	126	97
60.457	0	313	162	243	159	293	200	259	216	298	111	304	102	264	127	98
60.5798	0	313	163	246	160	297	201	261	220	301	112	305	103	265	127	98
60.7027	0	314	163	251	161	299	203	264	220	303	111	306	103	267	129	98
60.8256	0	315	164	252	162	301	204	265	219	305	112	307	104	268	129	100
60.9485	0	315	164	245	161	299	204	261	220	302	112	305	103	266	128	98
61.0714	0	312	162	241	159	294	199	258	219	299	111	303	102	264	127	97
61.1942	0	310	163	246	160	298	201	258	220	300	111	304	102	266	128	98
61.3171	0	312	165	244	160	297	200	257	216	301	110	305	102	266	128	99
61.44	0	312	166	247	161	299	201	260	216	300	110	305	103	267	129	99
61.5629	0	313	167	249	162	303	202	263	221	304	112	307	103	269	130	100
61.6858	0	315	167	253	164	304	204	266	223	306	113	309	104	271	131	101
61.8086	0	315	167	254	163	307	209	264	221	306	113	309	104	271	130	100
61.9315	0	316	165	239	164	293	200	257	216	298	111	305	103	267	128	98
62.0544	0	315	164	242	159	293	198	257	218	298	111	305	103	268	129	98
62.1773	0	315	165	245	161	295	199	257	217	300	111	305	103	268	129	99
62.3002	0	316	165	247	161	298	200	258	215	300	110	306	103	269	129	100
62.423	0	317	167	251	163	299	200	260	216	300	110	306	104	270	131	100
62.5459	0	317	167	251	163	303	202	262	220	303	113	308	104	272	132	101
62.6688	0	318	169	256	165	306	204	264	222	305	113	311	104	273	133	102
62.7917	0	318	169	249	163	302	206	260	218	302	112	308	104	271	130	100
62.9146	0	318	165	241	162	291	197	257	215	297	111	306	103	271	130	99
63.0374	0	316	167	245	160	297	198	256	217	297	111	306	103	270	131	99
63.1603	0	308	165	249	160	296	199	257	216	299	111	304	103	269	130	99
63.2832	0	313	166	249	162	300	200	259	215	301	110	306	103	270	131	100
63.4061	0	318	169	252	164	302	202	261	216	302	110	308	104	272	132	100
63.529	0	320	170	253	165	305	203	263	220	304	112	310	104	274	133	101
63.6518	0	321	170	252	164	306	206	261	221	304	113	309	105	274	132	101
63.7747	0	320	168	244	164	294	199	256	214	299	110	306	103	271	130	99
63.8976	0	320	168	245	162	298	198	255	215	299	110	306	103	271	130	100
64.0205	0	321	168	246	162	297	199	255	216	298	110	305	103	273	130	100
64.1434	0	323	169	252	163	300	200	259	218	301	111	307	104	272	131	100
64.2662	0	324	169	254	164	302	202	262	217	303	110	309	104	275	131	101
64.3891	0	324	171	255	165	304	203	264	217	305	112	310	105	276	131	101
64.512	0	324	172	255	166	307	206	264	220	305	113	310	105	277	133	101
64.6349	0	322	168	243	163	294	200	259	218	300	111	308	103	273	130	98
64.7578	0	322	168	245	162	293	197	255	213	300	111	306	103	272	130	99
64.8806	0	322	169	246	162	295	198	255	213	299	109	306	104	272	130	99
65.0035	0	321	169	247	162	295	199	255	215	299	111	307	103	272	130	98
65.1264	0	321	169	252	162	300	200	258	219	302	111	309	104	274	131	100
65.2493	0	324	169	254	165	302	202	260	217	303	111	311	104	275	131	101
65.3722	0	323	171	255	166	304	204	263	217	305	112	312	104	277	132	101
65.495	0	323	170	251	163	302	205	261	219	301	112	310	104	273	131	99
65.6179	0	321	167	241	160	292	196	255	217	300	111	307	103	273	129	99
65.7408	0	322	168	246	160	296	198	255	213	299	110	307	104	273	129	99
65.8637	0	320	167	245	161	295	197	255	212	299	110	307	103	273	129	98
65.9866	0	322	167	248	162	298	198	257	215	300	110	308	103	274	130	98
66.1094	0	321	169	252	163	301	201	260	219	303	112	310	104	275	130	99
66.2323	0	326	169	255	165	302	203	262	217	305	112	311	104	276	131	100
66.3552	0	324	168	249	164	301	204	259	215	304	111	309	104	275	130	98
66.4781	0	323	168	240	161	291	196	255	214	299	111	307	103	273	129	98
66.601	0	322	168	247	160	295	198	255	216	301	111	308	103	274	129	98
66.7238	0	324	167	247	161	295	199	255	213	301	110	309	103	275	129	98
66.8467	0	323	168	248	161	299	198	258	213	302	110	310	104	275	130	99
66.9696	0	322	169	250	163	301	200	260	217	303	112	310	105	276	131	99
67.0925	0	324	170	254	164	303	201	264	222	307	113	312	105	279	132	101
67.2154	0	327	171	256	165	308	207	262	219	307	113	312	105	279	132	100
67.3382	0	325	167	242	163	291	199	256	213	301	110	308	103	275	128	97
67.4611	0	324	168	240	161	292	196	253	214	299	110	308	103	274	129	97
67.584	0	322	167	243	161	294	197	254	215	300	111	308	103	275	129	98
67.7069	0	324	167	248	160	296	198	255	214	302	110	308	103	276	129	98
67.8298	0	323	169	248	162	298	200	257	213	303	111	310	104	277	130	100
67.9526	0	324	169	252	162	301	201	260	216	304	111	310	104	278	131	100
68.0755	0	326	171	255	165	303	203	263	220	307	114	311	105	280	132	101
68.1984	0	328	170	250	162	300	204	258	217	305	111	309	104	277	130	98
68.3213	0	325	167	242	161	289	196	255	212	300	110	306	103	275	129	98
68.4442	0	325	167	244	160	293	197	253	213	300	110	306	103	276	129	97
68.567	0	325	168	244	162	293	197	254	215	301	111	307	103	276	129	98
68.6899	0	326	168	250	162	297	200	254	214	302	110	308	103	276	130	98
68.8128	0	324	169	250	163	299	200	258	214	305	110	310	104	278	130	100
68.9357	0	324	170	252	163	301	202	261	217	305	112	311	105	279	131	99
69.0586	0	325	170	249	162	299	203	257	220	302	112	310	104	277	130	98
69.1814	0	325	166	243	161	290	196	253	215	302	110	307	102	276	128	97
69.3043	0	324	169	245	160	295	198	251	211	301	110	306	103	276	129	97
69.4272	0	324	168	246	159	294	198	253	213	300	110	306	103	276	130	97
69.5501	0	325	170	249	161	295	198	257	217	303	111	307	102	278	130	98
69.673	0	326	170	253	162	300	202	258	215	305	111	308	104	279	131	100
69.7958	0	326	171	253	164	300	202	260	217	307	111	310	103	280	131	100
69.9187	11	326	172	256	163	304	205	262	219	306	113	312	104	282	131	99
70.0416	0	326	169	244	162	290	200	256	218	302	112	307	102	276	129	97
70.1645	0	326	168	244	161	291	197	251	214	302	111	306	102	276	128	96
70.2874	0	324	169	245	159	293	198	251	211	301	110	306	103	276	129	97
70.4102	0	324	168	247	160	294	197	253	214	300	110	306	102	276	129	97
70.5331	0	327	171	250	161	297	199	257	218	303	110	308	103	278	130	98
70.656	0	326	171	254	163	301	203	258	217	304	110	310	104	280	130	99
70.7789	0	327	171	254	165	303	203	261	217	308	112	312	104	281	132	100
70.9018	0	327	173	257	166	307	206	263	220	306	114	313	105	282	132	101
71.0246	0	328	169	244	163	291	200	257	219	301	112	308	103	278	130	97
71.1475	0	326	168	246	161	293	198	253	214	302	111	308	103	278	129	97
71.2704	0	326	170	246	161	296	198	253	212	301	110	310	103	278	130	98
71.3933	0	326	170	248	163	296	197	254	214	300	110	309	104	278	130	98
71.5162	0	328	172	252	163	298	199	259	219	305	111	311	105	280	131	99
71.639	0	329	172	256	163	303	203	260	218	306	112	313	105	281	132	101
71.7619	0	328	174	255	165	304	204	263	217	308	112	315	105	282	133	101
71.8848	0	328	173	251	164	301	205	259	218	304	113	312	105	282	132	98
72.0077	0	329	171	245	163	292	197	256	217	302	111	311	104	280	131	98
72.1306	0	328	172	250	162	297	200	256	215	303	111	311	104	279	130	99
72.2534	0	328	172	249	163	297	198	255	213	303	110	311	105	280	131	100
72.3763	0	327	173	252	164	300	200	259	217	304	111	314	105	281	132	101
72.4992	0	329	175	254	165	304	202	262	220	307	113	315	106	282	133	101
72.6221	0	330	176	258	169	306	204	263	220	308	114	317	106	283	134	103
72.745	0	330	178	259	168	310	207	266	220	310	114	318	107	285	134	102
72.8678	0	328	173	243	165	296	201	258	218	304	112	313	105	280	131	99
72.9907	0	330	172	245	164	295	197	256	218	302	112	312	104	280	131	99
73.1136	0	329	172	248	164	298	199	256	217	304	113	312	104	280	131	100
73.2365	0	330	172	248	163	297	199	257	214	304	112	312	105	280	131	100
73.3594	0	328	172	253	164	302	200	260	218	304	111	314	105	280	132	100
73.4822	0	329	175	254	166	304	202	263	221	307	112	316	105	282	132	101
73.6051	0	330	175	258	167	307	206	266	221	310	115	317	106	283	133	102
73.728	0	329	176	257	167	309	208	263	219	310	114	317	105	283	133	101
73.8509	0	326	171	242	165	296	199	258	218	303	113	314	104	279	130	99
73.9738	0	328	171	245	163	297	199	259	219	303	112	312	104	280	130	99
74.0966	0	325	170	248	162	299	200	257	219	304	112	312	103	278	129	99
74.2195	0	326	171	248	162	299	201	259	216	304	111	311	104	278	130	100
74.3424	0	326	170	252	163	302	202	262	217	306	113	312	104	279	130	100
74.4653	0	329	173	253	165	304	204	264	222	308	114	314	104	280	131	101
74.5882	0	328	171	255	164	307	207	262	222	308	115	314	104	279	130	99
74.711	0	324	167	243	163	294	200	257	215	303	111	308	103	275	128	97
74.8339	0	323	169	245	162	296	200	256	216	302	111	310	103	275	128	97
74.9568	0	323	168	245	162	297	201	257	220	302	113	308	103	274	128	97
75.0797	0	323	167	250	161	299	200	260	219	305	112	308	103	275	128	98
75.2026	0	323	169	249	163	301	204	261	217	306	112	311	103	276	129	99
75.3254	0	324	169	254	163	303	204	264	221	307	113	310	103	276	130	98
75.4483	0	327	169	253	165	306	207	265	226	307	114	311	103	276	129	98
75.5712	0	324	167	240	162	292	202	258	220	304	112	307	102	272	126	96
75.6941	0	322	166	241	161	292	199	256	214	301	111	306	101	271	127	97
75.817	0	321	167	241	159	294	200	254	216	300	111	304	101	271	126	97
75.9398	0	322	166	244	160	295	199	256	218	302	112	304	102	271	127	96
76.0627	0	323	167	249	160	298	202	259	219	304	112	306	103	273	128	97
76.1856	0	321	168	249	163	300	203	261	217	306	111	308	103	273	129	98
76.3085	0	322	169	252	164	303	204	264	221	306	112	309	103	275	130	98
76.4314	0	323	168	249	164	300	206	260	223	304	113	307	102	273	127	96
76.5542	0	321	166	241	161	289	198	254	218	301	111	304	101	270	126	96
76.6771	0	321	167	243	160	293	200	254	215	301	110	304	102	271	126	97
76.8	0	320	166	244	160	293	200	254	216	300	110	304	102	271	127	96
76.9229	0	323	169	248	160	297	200	256	220	302	111	304	103	271	128	97
77.0458	0	324	168	250	162	300	203	260	219	305	112	306	103	273	129	97
77.1686	0	324	169	251	164	301	204	261	219	306	111	307	103	274	129	98
77.2915	0	324	169	253	165	305	207	262	220	306	113	309	103	275	130	98
77.4144	0	326	168	242	163	293	202	257	220	301	112	305	101	272	128	96
77.5373	0	324	167	243	162	292	200	255	217	302	112	305	102	272	127	96
77.6602	0	323	168	245	161	295	200	254	213	301	110	304	102	273	128	97
77.783	0	324	168	246	163	296	200	255	215	301	111	306	102	274	128	97
77.9059	0	328	171	250	163	299	201	260	220	304	112	308	103	274	128	97
78.0288	0	327	171	253	165	302	203	262	220	306	112	309	104	277	130	99
78.1517	0	327	172	253	166	305	207	263	219	307	111	309	104	277	130	99
78.2746	0	325	169	241	163	295	202	256	218	302	111	306	102	275	129	97
78.3974	0	326	169	242	162	293	198	255	218	299	111	306	102	273	128	97
78.5203	0	324	169	245	162	295	200	253	217	301	110	307	103	275	128	97
78.6432	0	325	170	245	162	296	199	255	214	302	110	307	103	275	129	98
78.7661	0	325	172	249	164	299	201	258	217	303	111	309	104	276	130	99
78.889	0	327	174	251	164	303	202	260	221	304	112	311	104	278	131	100
79.0118	0	328	172	255	166	304	204	264	221	307	113	312	105	279	131	101
79.1347	0	328	174	256	165	308	207	262	220	308	113	312	104	278	131	100
79.2576	0	326	171	239	164	292	199	257	217	301	112	309	102	275	130	98
79.3805	0	329	170	243	161	295	198	256	217	301	112	307	103	275	130	98
79.5034	0	327	171	247	164	298	199	254	216	301	111	309	103	275	130	98
79.6262	0	327	171	246	163	298	200	256	214	303	110	310	104	276	130	99
79.7491	0	327	172	251	165	300	201	259	216	303	111	311	105	278	131	99
79.872	0	330	173	253	165	303	203	262	220	306	113	312	105	280	131	101
79.9949	0	330	174	256	167	306	204	263	221	309	113	314	105	280	132	101
80.1178	0	329	172	247	166	299	205	258	217	304	112	311	104	277	130	99
80.2406	0	327	170	240	164	294	198	255	215	301	111	309	104	275	129	98
80.3635	0	330	170	245	162	298	200	256	218	303	111	310	103	276	129	99
80.4864	0	329	171	247	163	297	200	255	217	305	112	311	104	276	130	100
80.6093	0	328	170	249	164	301	201	258	215	305	111	312	104	279	130	101
80.7322	0	329	171	252	164	303	203	260	218	306	112	314	105	279	131	100
80.855	0	332	174	254	166	305	204	264	221	308	113	314	105	280	131	101
80.9779	0	330	172	248	166	301	205	260	221	306	113	313	104	278	130	99
81.1008	0	328	168	241	163	291	197	255	213	302	111	310	103	274	129	99
81.2237	0	327	169	242	162	296	198	254	215	300	111	310	104	274	129	99
81.3466	0	330	168	244	162	296	198	256	218	302	112	310	103	274	128	98
81.4694	0	329	170	249	162	299	200	257	217	305	111	312	104	276	129	100
81.5923	0	331	170	249	163	302	201	260	216	306	112	312	104	277	130	102
81.7152	0	329	171	251	165	302	203	263	218	307	113	313	105	279	132	102
81.8381	0	331	172	254	166	306	206	264	223	309	115	314	105	280	131	102
81.961	0	331	169	242	163	292	200	258	219	304	114	309	104	275	129	99
82.0838	0	334	168	242	163	290	198	256	213	302	111	306	103	275	128	98
82.2067	0	338	170	242	162	292	199	255	213	301	111	305	103	275	126	99
82.3296	0	340	169	246	162	292	198	257	218	303	111	304	103	276	128	99
82.4525	0	342	170	251	164	295	201	259	218	306	112	305	104	277	128	100
82.5754	0	345	172	254	165	296	202	263	216	307	111	305	105	279	129	100
82.6982	0	348	175	258	166	296	204	267	219	308	113	303	105	280	130	99
82.8211	0	344	172	252	164	290	205	263	219	305	115	298	105	275	128	97
82.944	0	334	166	248	162	282	198	261	215	303	111	293	104	275	128	96
83.0669	0	337	169	248	162	285	200	258	212	304	111	295	105	276	128	97
83.1898	0	341	172	245	163	285	197	258	214	303	110	294	105	276	127	95
83.3126	0	349	174	249	163	290	198	261	218	305	112	296	105	278	127	96
83.4355	0	352	175	254	166	293	202	264	220	308	111	299	106	279	129	97
83.5584	0	345	176	254	166	295	203	265	216	309	111	299	106	280	130	100
83.6813	0	346	174	247	166	292	202	262	219	305	111	299	105	279	128	97
83.8042	0	342	172	242	164	286	196	256	218	301	110	297	106	278	129	98
83.927	0	339	173	244	162	290	198	256	216	303	110	298	105	278	128	99
84.0499	0	346	174	246	164	291	198	257	213	304	109	298	105	278	129	98
84.1728	0	350	176	249	164	294	199	261	216	304	110	299	105	279	128	98
84.2957	0	355	178	252	166	297	201	264	219	307	111	300	105	281	129	98
84.4186	0	355	177	256	167	300	203	267	221	310	112	302	105	281	129	99
84.5414	0	351	179	255	168	304	207	265	219	310	112	302	106	282	130	100
84.6643	0	352	175	240	167	290	199	259	216	303	110	298	105	279	127	98
84.7872	0	351	176	244	164	291	198	259	218	303	110	297	105	280	128	97
84.9101	0	354	177	249	165	293	199	260	216	304	110	298	105	279	128	98
85.033	0	354	179	250	167	293	199	261	215	305	109	299	105	279	129	99
85.1558	0	355	178	253	167	298	201	264	216	306	111	301	106	281	129	99
85.2787	0	356	180	256	168	300	202	267	222	308	112	303	106	283	131	101
85.4016	0	356	181	258	169	304	206	267	223	311	114	303	106	284	131	100
85.5245	0	355	179	245	167	291	202	262	216	305	110	299	105	281	128	98
85.6474	0	351	179	247	166	293	197	260	215	304	109	299	105	281	129	99
85.7702	0	351	181	249	166	294	199	262	219	305	111	300	106	281	129	99
85.8931	0	350	180	253	167	296	200	263	219	306	112	301	106	282	130	100
86.016	0	349	181	254	169	300	203	266	218	309	111	302	107	284	131	101
86.1389	0	351	181	257	169	302	203	270	220	309	112	304	108	286	133	102
86.2618	0	354	184	259	171	307	207	271	224	310	114	304	108	286	133	102
86.3846	0	353	181	248	168	293	203	265	221	306	112	300	106	283	130	99
86.5075	0	352	180	247	168	292	198	263	214	304	110	300	106	281	130	98
86.6304	0	341	183	250	167	297	199	262	217	304	111	300	106	283	130	99
86.7533	0	324	181	252	167	299	199	264	220	306	111	301	106	283	130	100
86.8762	0	333	182	257	168	301	202	268	221	308	112	302	106	285	131	101
86.999	0	337	183	259	172	304	205	271	220	310	112	304	108	287	133	102
87.1219	0	338	184	261	173	309	207	274	221	310	113	306	109	289	135	103
87.2448	0	339	183	252	170	302	207	269	224	306	113	303	106	284	132	99
87.3677	0	339	180	251	168	296	200	265	220	306	112	301	106	283	131	100
87.4906	0	339	181	252	168	299	201	265	217	306	111	302	107	283	130	100
87.6134	0	343	183	253	169	301	200	266	217	305	112	303	107	285	130	100
87.7363	0	346	184	256	171	303	202	270	222	308	113	305	106	286	131	101
87.8592	0	345	184	260	172	306	204	273	224	311	113	306	107	288	132	101
87.9821	0	347	185	265	173	311	207	274	223	313	113	308	108	288	134	102
88.105	0	345	183	250	169	304	206	268	221	308	113	305	106	286	131	99
88.2278	0	345	181	250	169	302	200	267	222	306	114	305	107	286	130	101
88.3507	0	345	182	255	170	305	202	267	222	308	113	306	107	287	131	101
88.4736	0	345	184	255	170	305	202	268	219	309	112	305	107	286	132	102
88.5965	0	348	184	260	173	307	204	272	221	310	113	307	107	289	132	103
88.7194	0	350	186	263	174	310	205	276	226	312	114	309	108	290	133	103
88.8422	0	349	186	266	175	315	208	278	226	315	115	310	108	291	134	104
88.9651	0	347	183	255	172	307	209	272	222	311	114	309	106	287	131	100
89.088	0	344	181	251	171	300	201	268	219	306	112	306	106	286	130	100
89.2109	0	343	181	254	169	304	202	268	223	307	114	306	106	285	131	100
89.3338	0	341	180	256	167	304	203	270	223	308	114	305	106	285	130	101
89.4566	0	341	180	258	170	306	204	272	221	309	113	306	106	286	131	102
89.5795	0	343	183	261	171	308	206	275	223	311	114	308	107	288	132	102
89.7024	0	344	183	265	173	313	208	279	227	313	116	309	107	289	133	103
89.8253	0	341	181	259	171	308	211	274	227	311	117	308	105	286	130	98
89.9482	0	338	177	253	169	300	204	270	220	308	114	303	104	282	129	97
90.071	0	338	177	254	167	304	204	269	221	308	113	304	105	283	128	98
90.1939	0	337	176	254	167	303	203	269	224	308	114	303	104	282	129	98
90.3168	0	336	177	259	168	306	205	272	225	309	114	304	104	282	129	98
90.4397	0	336	177	261	170	308	207	274	225	312	113	305	105	284	130	100
90.5626	0	336	179	262	169	312	210	275	225	312	115	305	105	284	130	98
90.6854	0	333	175	251	168	301	207	271	227	308	115	304	103	278	127	96
90.8083	0	332	174	253	166	300	204	268	225	308	114	301	103	279	128	96
90.9312	0	332	174	253	166	303	206	269	223	309	113	301	103	278	128	97
91.0541	0	331	175	253	166	304	205	269	223	307	113	302	103	277	127	96
91.177	0	330	174	256	167	305	207	273	227	309	114	302	104	278	128	97
91.2998	0	329	174	261	167	308	208	275	229	312	115	306	104	280	129	98
91.4227	0	329	175	260	167	310	212	274	226	312	115	305	104	279	128	95
91.5456	0	327	170	245	164	298	206	267	224	306	114	300	102	273	126	94
91.6685	0	325	170	248	163	300	204	265	226	306	113	299	101	273	126	94
91.7914	0	324	170	250	163	301	206	266	225	307	113	300	101	273	125	94
91.9142	0	323	170	250	163	301	205	266	222	307	112	300	102	273	125	95
92.0371	0	322	171	253	164	304	206	269	223	307	112	301	102	274	127	95
92.16	0	322	170	258	166	305	207	273	228	309	114	302	103	276	128	96
92.2829	0	321	171	254	165	306	210	269	228	309	116	301	102	272	125	94
92.4058	0	320	166	247	161	292	205	265	220	304	111	295	101	269	124	91
92.5286	0	318	167	249	160	296	203	263	223	304	111	295	101	269	124	92
92.6515	0	318	166	247	160	297	204	264	225	305	112	296	100	269	124	92
92.7744	0	318	168	251	160	300	205	266	226	307	113	298	101	270	124	93
92.8973	0	318	168	256	162	302	208	267	224	308	111	299	102	272	125	94
93.0202	0	320	169	257	163	304	208	270	226	309	113	300	102	273	126	93
93.143	0	317	167	252	163	302	210	268	227	306	113	297	101	271	124	92
93.2659	0	318	166	249	161	293	204	264	224	304	112	295	100	269	124	91
93.3888	0	318	166	250	160	297	206	263	222	305	111	294	101	269	124	92
93.5117	0	319	167	251	160	295	205	264	221	303	111	294	101	269	124	92
93.6346	0	319	167	253	161	297	205	267	226	305	112	294	101	271	125	92
93.7574	0	319	168	257	163	298	207	269	227	308	112	297	102	271	126	93
93.8803	0	315	167	257	163	302	210	268	225	309	112	297	102	272	127	93
94.0032	0	314	165	244	160	291	205	263	222	303	112	293	100	268	125	92
94.1261	0	315	164	249	159	293	203	263	224	304	111	293	101	268	125	92
94.249	0	311	164	250	159	294	205	262	224	305	112	293	101	269	125	91
94.3718	0	309	165	251	160	294	206	263	222	305	111	295	101	271	125	93
94.4947	0	310	166	256	162	297	206	266	224	306	112	295	103	272	127	94
94.6176	0	313	168	259	163	299	207	271	228	308	114	297	102	273	127	94
94.7405	0	311	167	252	160	297	210	265	227	306	114	296	100	269	125	92
94.8634	0	308	164	246	159	287	203	260	219	302	111	292	100	267	124	91
94.9862	0	309	164	245	157	293	204	259	220	301	110	290	100	266	124	91
95.1091	0	312	164	245	157	294	203	261	224	302	110	291	100	267	124	91
95.232	0	311	165	250	159	294	204	261	223	304	111	292	100	268	125	93
95.3549	0	310	165	252	160	296	206	264	222	306	112	293	101	270	125	94
95.4778	0	310	166	256	161	300	208	266	225	305	112	294	101	271	126	94
95.6006	0	310	163	245	158	290	207	262	225	302	110	290	100	266	123	91
95.7235	0	307	160	245	157	289	202	258	221	301	111	290	99	266	123	90
95.8464	0	307	162	245	156	291	203	256	218	301	109	289	99	266	124	91
95.9693	0	307	161	246	156	290	202	259	219	299	110	289	100	266	124	91
96.0922	0	311	163	248	158	292	204	262	225	303	111	291	100	267	124	92
96.215	0	312	163	253	158	294	206	265	224	305	112	290	100	267	125	91
96.3379	0	308	161	251	159	297	209	262	221	304	111	290	99	267	124	91
96.4608	0	306	159	239	156	287	201	256	220	300	109	288	99	264	122	89
96.5837	0	307	159	244	155	291	203	258	222	300	110	289	99	265	123	90
96.7066	0	307	159	247	155	290	203	257	220	301	110	288	99	266	122	91
96.8294	0	305	159	247	157	290	204	259	218	301	108	289	100	267	123	92
96.9523	0	307	160	252	157	292	204	262	221	302	110	289	100	268	124	92
97.0752	0	310	162	255	159	295	206	264	225	305	113	290	100	268	125	93
97.1981	0	307	156	246	157	291	208	258	223	302	111	290	99	266	122	90
97.321	0	305	156	241	155	285	201	254	216	297	108	287	99	264	121	90
97.4438	0	305	156	242	153	288	202	254	217	296	109	286	99	264	121	89
97.5667	0	305	155	243	154	287	201	256	220	299	110	286	99	265	121	90
97.6896	0	306	157	248	155	289	203	257	220	301	109	288	99	265	123	91
97.8125	0	304	157	248	156	291	204	259	219	301	109	289	100	267	123	92
97.9354	0	306	157	252	157	295	207	261	221	303	110	290	100	268	122	91
98.0582	0	305	154	241	154	284	203	255	220	298	109	287	98	264	120	89
98.1811	0	304	154	243	152	282	200	252	217	299	108	285	98	264	120	89
98.304	0	305	153	242	152	285	202	252	214	297	108	285	98	263	120	90
98.4269	0	304	153	244	154	285	201	253	217	297	108	286	99	264	121	90
98.5498	0	306	155	249	155	286	202	257	221	300	109	289	99	266	121	90
98.6726	0	307	155	251	155	289	206	258	219	302	109	288	100	267	122	91
98.7955	0	307	155	253	155	293	207	260	219	303	111	290	100	267	122	91
98.9184	0	307	154	239	154	285	204	254	219	298	109	287	98	265	120	89
99.0413	0	307	151	240	153	283	199	252	218	298	108	286	98	266	120	89
99.1642	0	307	151	242	152	287	202	251	216	299	108	287	99	265	120	89
99.287	0	308	153	241	153	287	201	252	215	298	108	288	99	266	119	90
99.4099	0	309	153	245	154	290	202	256	218	299	109	289	99	268	120	90
99.5328	0	308	154	248	155	291	204	257	221	302	109	290	100	268	122	92
99.6557	0	310	155	250	157	296	208	256	219	304	110	291	100	268	122	91
99.7786	0	307	151	237	154	282	200	252	214	297	108	287	98	266	119	89
99.9014	0	307	152	241	153	285	200	251	216	297	108	288	100	267	120	90
100.024	0	307	152	244	154	286	201	251	218	298	109	289	99	267	121	90
100.147	0	309	152	246	154	287	201	253	216	299	109	290	100	269	121	92
100.27	0	308	155	248	155	290	203	256	215	301	109	291	100	269	121	92
100.393	0	310	156	251	156	291	204	259	220	302	110	292	101	272	123	93
100.516	0	311	157	253	157	296	208	260	223	305	111	293	101	272	123	93
100.639	0	310	154	239	155	283	202	253	215	299	109	290	99	269	120	91
100.762	0	309	152	239	153	283	198	250	213	298	108	290	99	270	121	91
100.884	0	310	154	241	154	285	199	252	216	298	108	289	99	270	121	92
101.007	0	310	154	245	153	285	200	253	217	300	109	290	99	271	121	93
101.13	0	310	154	247	155	288	202	254	215	302	108	292	100	273	122	93
101.253	0	312	157	250	157	291	204	257	217	302	110	293	101	274	123	94
101.376	0	312	158	252	159	294	205	260	221	305	111	295	102	276	124	95
101.499	0	313	158	246	157	291	207	256	221	302	111	293	101	274	122	93
101.622	0	312	155	240	155	282	199	251	213	300	108	291	100	273	122	93
101.745	0	311	157	242	155	287	201	251	214	298	108	292	100	273	122	94
101.868	0	313	156	243	156	286	200	252	217	300	109	291	100	274	122	94
101.99	0	314	158	249	156	289	202	255	218	303	110	293	101	275	123	95
102.113	0	315	159	250	158	291	204	257	216	304	109	294	101	276	124	96
102.236	0	316	159	253	160	294	205	260	220	304	111	297	102	277	124	96
102.359	0	319	161	248	158	294	206	257	222	303	112	295	101	277	124	94
102.482	0	316	157	244	158	284	201	253	217	301	109	294	100	276	122	94
102.605	0	315	160	245	157	288	202	254	213	302	109	293	101	276	123	95
102.728	0	316	159	247	157	288	200	254	216	301	109	293	101	277	124	94
102.851	0	318	160	251	159	291	202	257	220	303	110	296	102	277	123	96
102.973	0	318	163	254	160	293	205	260	219	305	111	297	101	279	125	96
103.096	0	318	163	256	161	295	206	263	219	307	110	299	103	280	125	98
103.219	0	319	164	251	161	294	208	259	220	305	112	296	101	278	124	95
103.342	0	318	160	243	159	285	200	253	219	300	110	294	101	276	123	94
103.465	0	318	161	248	158	287	201	253	216	302	109	294	101	276	123	94
103.588	0	317	160	247	158	286	202	252	214	301	109	294	101	276	124	95
103.711	0	317	160	250	159	289	201	256	217	302	110	294	101	277	124	95
103.834	0	317	162	253	160	292	204	259	222	304	112	296	102	278	124	95
103.956	0	319	163	257	161	293	206	260	219	307	111	297	102	278	125	97
104.079	0	318	164	254	162	296	208	260	219	306	112	296	101	279	124	96
104.202	0	316	159	242	159	282	201	254	218	300	111	294	101	274	122	93
104.325	0	315	159	246	158	285	200	254	219	300	111	292	100	274	122	94
104.448	0	315	159	247	157	287	201	254	216	301	109	292	100	273	122	93
104.571	0	314	159	247	159	287	202	253	216	301	109	293	101	273	122	93
104.694	0	315	159	249	159	290	203	257	221	303	111	293	101	275	123	95
104.817	0	314	161	253	159	291	204	260	223	306	111	295	102	276	124	95
104.94	0	316	162	256	160	297	208	260	221	308	112	295	101	276	124	94
105.062	0	313	159	242	158	285	204	254	217	300	110	292	99	272	120	92
105.185	0	311	156	246	156	285	200	254	220	300	110	291	100	270	121	93
105.308	0	311	157	246	156	287	202	253	219	301	110	290	100	270	121	92
105.431	0	310	157	247	157	286	203	254	217	302	109	290	99	270	121	92
105.554	0	310	157	250	158	288	204	257	218	302	110	291	100	270	121	92
105.677	1	311	157	251	158	289	204	260	222	304	111	292	100	272	122	93
105.8	0	308	157	251	158	292	208	258	223	305	113	293	100	269	121	92
105.923	0	306	154	242	157	280	203	253	215	299	109	288	99	267	120	91
106.045	0	304	155	243	156	284	202	251	217	299	109	288	98	267	120	91
106.168	0	305	154	244	155	283	201	253	220	299	110	287	99	265	119	90
106.291	0	304	155	248	156	285	203	254	219	301	109	288	99	268	120	90
106.414	0	304	155	250	155	289	205	256	218	303	109	290	100	268	120	92
106.537	0	304	157	252	158	290	206	259	221	303	111	290	100	269	122	92
106.66	0	304	157	251	157	293	209	258	224	302	111	290	100	268	121	90
106.783	0	303	152	240	156	280	201	251	219	299	109	286	98	265	119	88
106.906	0	300	154	242	155	282	201	250	215	298	108	286	98	264	120	90
107.028	0	299	152	243	154	281	201	251	216	297	107	285	98	263	119	90
107.151	0	299	153	245	155	284	200	252	220	298	110	286	98	264	120	90
107.274	0	301	154	249	156	286	205	254	218	300	108	286	99	265	121	90
107.397	0	300	155	250	155	288	204	257	218	302	109	288	99	267	121	91
107.52	0	301	156	252	157	291	207	258	222	302	111	289	99	267	121	91
107.643	0	298	151	242	154	280	202	251	220	297	110	285	97	263	119	89
107.766	0	299	153	243	154	282	200	249	216	298	107	284	98	263	119	88
107.889	0	299	153	242	155	282	200	251	214	296	108	284	98	263	119	88
108.012	0	299	153	245	156	284	200	252	217	296	108	284	98	263	120	89
108.134	0	299	154	250	156	285	202	255	221	299	109	287	98	265	121	90
108.257	0	304	155	252	157	288	205	255	218	301	109	289	99	266	122	91
108.38	0	301	155	250	157	291	205	256	218	301	109	287	99	265	122	90
108.503	0	298	153	240	154	280	200	250	217	295	108	285	97	263	120	90
108.626	0	298	154	246	154	283	201	252	219	297	108	284	98	264	120	90
108.749	0	298	153	245	155	282	201	251	216	297	107	285	98	264	121	90
108.872	0	299	155	247	155	285	201	253	216	298	108	286	99	265	121	90
108.995	0	298	156	249	157	287	203	256	221	299	108	287	99	267	122	91
109.117	0	299	157	253	159	289	205	259	222	302	110	289	100	268	123	92
109.24	0	299	156	250	158	290	207	256	218	301	109	288	99	266	122	91
109.363	0	298	153	239	156	278	199	250	216	294	108	284	98	263	120	89
109.486	0	297	154	242	156	282	199	249	217	295	108	284	99	264	121	89
109.609	0	298	154	244	154	282	200	250	216	296	108	284	98	263	120	89
109.732	0	297	155	245	155	284	202	250	214	297	106	284	98	264	122	90
109.855	0	297	155	249	156	285	202	254	217	296	107	286	99	264	122	90
109.978	0	299	156	251	158	287	204	257	221	299	109	287	99	266	122	91
110.1	0	298	157	252	157	291	207	256	220	300	108	287	99	265	121	91
110.223	0	296	153	241	155	277	201	249	214	295	107	283	98	261	120	88
110.346	0	295	152	240	153	280	199	248	214	293	106	282	98	260	120	88
110.469	0	296	152	242	153	281	199	248	218	295	107	282	98	259	120	89
110.592	0	296	152	247	153	282	200	250	215	296	106	282	98	260	120	89
110.715	0	295	153	246	155	283	203	252	215	297	107	283	98	261	121	89
110.838	0	298	153	250	156	286	204	255	218	298	107	284	99	262	122	90
110.961	0	300	155	249	155	289	206	256	222	299	109	285	99	262	122	89
111.084	0	299	151	241	155	278	201	249	216	297	107	282	97	259	119	88
111.206	0	296	150	243	152	279	201	247	214	294	107	281	98	258	119	88
111.329	0	298	150	242	153	279	201	248	216	294	107	280	97	257	120	87
111.452	0	298	151	246	154	281	202	250	218	296	107	282	98	258	120	88
111.575	0	299	151	250	154	283	204	252	217	298	107	284	98	260	121	89
111.698	0	298	153	251	156	285	205	254	217	298	107	285	99	261	121	90
111.821	0	297	152	244	153	282	206	250	218	296	108	282	98	258	119	88
111.944	0	294	150	239	152	275	199	247	216	293	106	279	98	256	119	87
112.067	0	294	150	243	153	278	201	247	214	294	106	281	98	257	119	88
112.189	0	294	150	243	152	278	200	247	212	294	105	280	98	257	120	89
112.312	0	294	151	246	153	278	202	250	217	295	107	281	98	258	121	88
112.435	0	293	152	250	154	282	203	252	220	299	108	283	99	259	121	90
112.558	0	295	152	252	156	286	205	256	218	300	108	285	100	260	123	90
112.681	0	294	152	242	154	280	205	249	216	296	106	281	98	258	120	88
112.804	0	292	150	239	152	274	198	245	216	292	106	280	97	256	119	88
112.927	0	292	151	243	152	277	199	245	216	294	106	279	98	256	120	88
113.05	0	293	151	241	152	276	200	246	212	294	105	280	98	256	120	88
113.172	0	292	151	246	152	279	201	248	214	295	106	280	99	258	121	89
113.295	0	294	152	247	154	282	202	251	219	296	106	284	99	259	121	90
113.418	0	294	154	252	155	285	204	254	220	300	108	285	99	261	123	90
113.541	0	294	154	251	156	289	209	253	217	300	107	286	100	261	122	90
113.664	0	293	152	238	153	274	199	247	214	294	106	281	98	258	120	87
113.787	0	295	153	242	152	278	199	246	217	294	107	281	98	258	121	89
113.91	0	295	152	244	152	277	200	247	215	295	107	282	98	257	121	88
114.033	0	295	153	245	153	280	201	248	213	296	105	283	99	259	121	90
114.156	0	295	154	247	154	282	202	252	215	297	107	284	100	260	122	90
114.278	0	299	156	251	156	284	203	254	219	298	108	286	100	263	123	91
114.401	0	299	157	252	156	288	208	254	219	300	109	287	100	263	123	91
114.524	0	299	155	242	154	278	202	247	213	295	107	283	100	260	122	89
114.647	0	297	155	242	154	279	199	248	214	294	106	282	100	260	122	90
114.77	0	298	157	243	154	281	200	250	217	295	107	283	99	260	123	91
114.893	0	300	156	248	155	281	201	250	214	298	106	285	99	262	123	91
115.016	0	299	156	247	154	284	203	252	214	299	107	287	100	264	124	92
115.139	0	299	157	251	157	286	204	256	218	299	108	288	101	265	125	93
115.261	0	300	159	257	158	291	205	259	223	302	109	290	101	266	125	93
115.384	0	302	156	245	156	283	206	250	217	298	108	286	100	263	122	91
115.507	0	300	157	242	154	278	200	248	212	296	106	285	100	262	123	91
115.63	0	301	157	243	155	280	200	246	215	294	107	284	100	263	124	91
115.753	0	302	156	246	154	280	199	249	217	296	107	284	99	263	123	92
115.876	0	306	156	248	154	283	202	251	215	298	107	286	100	264	125	92
115.999	0	305	157	248	156	285	203	253	216	300	107	288	101	265	125	93
116.122	0	306	158	252	158	286	204	258	220	300	109	290	101	267	126	94
116.244	0	305	159	252	158	291	208	257	223	302	110	290	101	266	126	93
116.367	0	304	156	243	155	278	202	250	214	296	107	285	100	261	123	91
116.49	0	304	155	243	152	279	200	248	212	296	106	284	99	261	123	91
116.613	0	303	155	243	152	279	201	247	215	294	107	284	99	260	123	91
116.736	0	303	156	247	154	281	201	250	218	296	106	284	100	262	123	92
116.859	0	304	156	249	155	283	203	252	215	299	107	287	100	262	125	92
116.982	0	305	157	250	155	284	205	253	217	300	108	288	100	264	125	93
117.105	0	306	158	252	157	288	204	257	222	302	108	288	101	264	125	94
117.228	0	306	156	252	155	289	209	254	222	301	109	288	100	263	124	91
117.35	0	304	156	242	154	278	202	249	215	297	107	284	99	260	123	90
117.473	0	303	153	242	153	279	201	248	215	296	106	284	100	259	123	91
117.596	0	303	155	244	152	280	200	249	217	296	107	283	100	259	123	90
117.719	0	303	155	248	153	282	203	251	219	299	107	284	99	261	123	91
117.842	0	304	155	249	154	284	205	252	217	301	107	286	100	261	124	92
117.965	0	304	156	252	156	287	204	256	217	301	108	288	100	263	125	92
118.088	0	305	157	250	155	289	208	255	223	300	109	287	101	262	124	92
118.211	0	302	154	242	153	278	202	249	217	297	107	284	98	258	122	91
118.333	0	300	154	242	152	280	202	248	214	297	107	283	99	258	123	91
118.456	0	301	154	243	152	279	201	248	214	296	107	283	99	258	123	91
118.579	0	304	155	245	153	281	201	250	220	299	107	283	99	260	123	90
118.702	0	304	156	251	154	284	204	253	219	301	108	285	100	260	124	93
118.825	0	304	156	251	156	285	205	255	218	302	107	286	101	262	126	93
118.948	0	304	159	254	158	288	206	258	221	302	109	289	100	263	126	93
119.071	0	305	157	245	154	283	207	251	222	299	109	285	100	260	124	92
119.194	0	303	154	243	152	277	201	248	217	297	106	283	99	259	123	91
119.316	0	303	155	244	153	279	202	247	213	297	106	283	100	259	123	92
119.439	0	303	155	244	152	279	201	248	216	296	106	283	100	259	124	92
119.562	0	304	156	248	153	282	200	250	220	299	108	284	100	261	124	92
119.685	0	306	157	251	155	284	205	254	218	300	107	286	100	262	126	94
119.808	0	305	158	252	156	286	204	255	218	302	107	287	100	263	126	94
119.931	0	306	159	250	156	289	207	255	220	301	108	288	101	264	126	93
120.054	0	305	156	242	152	278	203	249	219	297	108	283	99	261	124	91
120.177	0	306	155	245	152	279	200	248	216	299	106	284	99	259	124	92
120.3	0	305	157	243	153	278	200	247	213	296	105	283	100	260	124	93
120.422	0	306	158	245	153	280	200	250	216	297	107	285	100	261	124	94
120.545	0	306	159	250	153	282	202	252	219	299	108	287	100	262	125	94
120.668	0	309	158	251	155	285	204	254	217	301	108	288	100	264	126	95
120.791	0	308	160	254	156	289	206	255	217	301	108	288	101	265	126	94
120.914	0	305	157	243	153	279	203	249	217	296	107	284	99	261	124	92
121.037	0	306	158	244	153	277	200	248	217	297	106	284	100	262	124	92
121.16	0	306	157	245	153	280	201	249	213	297	106	285	100	261	125	94
121.283	0	306	157	245	153	280	200	248	213	297	106	285	100	261	124	94
121.405	0	307	158	247	155	282	202	252	218	299	107	286	100	264	125	94
121.528	0	307	159	251	155	284	204	254	220	301	108	288	100	264	126	95
121.651	0	308	158	253	156	287	205	256	219	303	108	289	101	265	126	95
121.774	0	307	159	244	155	284	206	252	217	298	108	286	100	263	124	92
121.897	0	304	155	240	153	275	198	247	216	295	107	283	99	260	123	92
122.02	0	303	153	243	150	276	199	246	215	296	106	283	99	260	123	92
122.143	0	303	154	242	151	276	201	245	212	296	106	281	98	259	122	92
122.266	0	302	153	244	151	277	199	247	213	295	105	282	99	259	122	93
122.388	0	298	153	246	151	281	202	250	219	297	107	283	99	260	123	92
122.511	0	298	154	249	152	284	204	252	219	300	107	285	100	261	124	93
122.634	0	297	154	249	151	286	207	252	217	300	106	284	100	260	123	92
122.757	0	294	150	236	150	273	200	244	215	294	105	280	98	257	120	90
122.88	0	293	149	240	148	273	198	244	216	294	106	279	97	255	120	88
123.003	0	292	147	240	146	274	199	244	215	294	105	278	97	254	120	89
123.126	0	292	148	242	148	275	201	244	212	294	105	278	97	255	120	89
123.249	0	293	148	244	148	278	202	247	215	294	105	279	98	256	121	89
123.372	0	294	147	247	150	279	202	250	219	298	105	281	98	257	121	89
123.494	0	295	150	251	150	283	207	251	218	298	107	283	98	257	121	90
123.617	0	290	146	239	147	275	203	243	213	295	105	279	97	254	118	88
123.74	0	288	144	237	146	274	199	242	213	292	105	278	97	252	118	87
123.863	0	288	145	239	147	274	200	243	216	293	104	278	97	252	118	87
123.986	0	287	144	242	147	275	200	243	213	294	104	278	96	253	118	87
124.109	0	287	145	242	147	277	201	245	213	295	104	279	97	253	119	88
124.232	0	287	146	244	150	279	202	248	217	296	106	281	98	255	120	89
124.355	0	286	145	247	148	282	205	249	221	298	107	281	98	255	120	88
124.477	0	285	142	238	146	271	199	243	213	293	104	277	96	252	117	86
124.6	0	283	142	237	144	273	198	240	211	292	104	277	96	251	117	86
124.723	0	281	143	238	145	273	198	241	213	290	104	277	96	252	117	86
124.846	0	281	142	242	146	274	198	243	215	293	104	278	96	253	118	87
124.969	0	283	144	244	147	276	201	244	212	295	105	279	97	254	119	87
125.092	0	282	144	245	149	278	201	246	213	295	105	280	97	256	119	88
125.215	0	282	144	246	148	283	204	248	217	296	105	280	98	257	120	88
125.338	0	281	141	236	146	270	199	242	214	291	104	278	96	252	117	85
125.46	0	283	142	236	145	271	197	238	210	291	104	277	96	253	117	86
125.583	0	281	141	236	144	271	197	240	208	290	102	276	96	253	117	86
125.706	0	282	142	239	145	273	197	241	212	291	103	276	96	254	117	86
125.829	0	283	143	244	145	276	200	244	214	294	104	279	97	256	118	87
125.952	0	284	142	248	147	277	201	246	212	295	104	281	98	257	119	87
126.075	0	286	144	247	149	281	203	248	213	295	105	281	97	259	119	87
126.198	0	285	142	236	146	273	200	242	213	290	104	279	96	255	117	85
126.321	0	285	142	239	145	270	197	240	211	290	103	278	96	256	116	85
126.444	0	286	142	239	145	273	198	240	208	291	102	279	96	256	116	86
126.566	0	288	141	238	145	274	196	241	208	290	102	278	96	255	117	86
126.689	0	289	144	243	147	276	199	243	213	291	103	280	97	258	118	87
126.812	0	289	145	248	149	279	201	247	215	295	104	282	98	260	119	88
126.935	0	289	144	243	148	278	203	244	210	293	105	281	97	259	117	87
127.058	0	286	142	234	145	269	193	237	208	288	102	279	96	257	116	86
127.181	0	287	143	237	144	272	195	239	211	289	104	279	96	258	117	86
127.304	0	286	143	239	145	273	196	240	210	290	104	280	96	258	116	87
127.427	0	287	142	243	146	276	197	242	208	292	103	280	97	260	118	87
127.549	0	287	145	246	148	277	198	244	210	292	104	282	97	261	119	88
127.672	0	289	145	247	150	279	200	248	215	295	106	283	98	263	120	88
127.795	0	288	146	245	148	280	204	244	213	294	104	283	97	261	118	88
127.918	0	286	142	233	146	267	194	239	206	289	103	279	96	259	116	86
128.041	0	285	141	235	145	270	194	238	206	288	103	279	96	259	116	86
128.164	0	287	143	237	145	270	193	238	210	289	103	279	96	259	117	86
128.287	0	286	143	243	146	273	196	240	210	291	104	281	97	260	117	88
128.41	0	285	143	246	147	276	197	243	208	293	103	282	97	261	118	87
128.532	0	286	144	246	147	277	199	244	211	293	104	283	98	263	119	88
128.655	0	287	145	249	148	283	202	246	215	295	105	284	99	264	119	89
128.778	0	287	141	235	146	270	195	239	210	291	103	281	97	260	117	86
128.901	0	285	141	235	145	269	193	236	205	289	103	280	97	259	116	86
129.024	0	284	140	236	144	270	193	237	206	289	103	279	97	259	117	86
129.147	0	284	142	238	145	272	194	239	211	291	103	281	96	260	116	86
129.27	0	286	142	243	146	275	197	240	208	293	102	282	97	261	118	87
129.393	0	286	142	245	147	277	198	243	210	294	103	283	98	262	118	89
129.516	0	287	146	247	149	281	201	245	212	294	105	284	98	264	119	89
129.638	0	287	141	235	146	270	196	239	212	291	103	281	97	259	116	86
129.761	0	289	141	238	145	271	193	237	207	291	103	280	97	260	116	86
129.884	0	287	143	237	145	272	195	237	206	291	103	281	97	260	117	87
130.007	0	288	142	239	145	272	195	239	209	290	102	280	97	260	117	87
130.13	0	287	143	245	147	276	196	242	213	294	105	283	98	261	118	88
130.253	0	291	144	246	148	278	199	245	211	296	104	284	99	263	118	88
130.376	0	288	145	249	150	283	201	247	212	297	105	285	98	264	119	89
130.499	0	289	144	236	148	273	199	240	211	291	104	282	97	260	117	87
130.621	0	287	142	237	146	269	192	238	210	290	103	281	97	260	118	87
130.744	0	289	145	239	146	271	194	238	207	291	103	280	98	260	118	87
130.867	0	287	145	239	146	273	193	238	206	292	102	281	98	261	117	88
130.99	0	289	145	244	148	276	196	241	209	293	104	282	98	262	119	88
131.113	0	288	146	248	149	278	198	245	215	295	104	284	99	263	120	89
131.236	0	291	149	250	151	280	200	247	212	297	105	286	100	264	121	91
131.359	0	289	149	246	151	284	203	245	212	297	105	285	99	265	121	90
131.482	0	288	146	235	148	270	193	240	210	291	104	281	99	261	120	89
131.604	0	288	147	240	148	272	193	239	209	292	104	282	99	261	120	89
131.727	11	290	148	241	149	273	194	239	208	292	103	282	98	262	120	89
131.85	0	289	149	243	149	275	195	242	206	292	103	283	99	263	121	90
131.973	0	290	149	246	149	278	197	244	212	295	104	284	98	264	122	91
132.096	0	291	151	249	152	280	199	248	215	297	105	286	100	266	122	93
132.219	0	292	152	251	153	283	202	250	213	299	106	288	100	268	124	93
132.342	0	293	152	243	153	280	201	245	212	295	105	286	100	266	122	91
132.465	0	293	150	240	151	274	194	242	211	292	104	285	99	265	121	90
132.588	0	293	152	245	152	277	196	241	211	295	105	284	100	266	122	91
132.71	0	293	151	245	152	277	195	242	208	294	103	284	99	266	122	91
132.833	0	294	152	246	153	278	198	245	209	294	105	286	100	267	123	93
132.956	0	296	154	250	154	281	198	248	214	297	106	288	101	269	124	93
133.079	0	296	157	254	154	285	201	251	216	300	106	289	101	270	125	93
133.202	0	297	155	246	154	280	201	246	211	297	105	286	99	268	124	92
133.325	0	295	153	240	152	275	194	242	209	293	104	285	99	267	123	92
133.448	0	295	155	244	152	279	196	244	212	292	105	285	99	267	123	92
133.571	0	296	155	247	153	280	196	244	212	295	105	285	100	268	123	92
133.693	0	297	155	250	154	281	198	246	211	297	104	287	100	268	123	94
133.816	0	298	157	251	156	283	200	249	212	297	105	288	101	271	125	93
133.939	0	299	158	253	157	285	201	253	217	299	107	290	101	271	126	94
134.062	0	299	159	254	156	287	205	251	217	300	108	289	101	270	125	93
134.185	0	296	155	242	155	274	197	244	208	293	104	285	99	266	123	92
134.308	0	295	154	243	153	276	197	243	209	291	104	284	99	266	123	92
134.431	0	297	155	243	152	278	197	243	212	292	105	284	99	265	123	92
134.554	0	296	155	249	154	279	198	246	213	296	105	284	99	265	123	93
134.676	0	296	157	250	154	281	200	247	211	297	105	286	99	267	124	94
134.799	0	296	157	251	155	284	201	250	214	297	107	286	100	268	124	93
134.922	0	298	158	252	156	287	204	252	218	298	108	287	100	268	124	92
135.045	0	296	153	243	154	277	200	244	213	294	106	283	99	263	121	90
135.168	0	295	153	243	152	277	197	243	209	293	104	283	98	262	121	90
135.291	0	293	152	242	152	278	197	241	211	292	104	281	97	261	121	91
135.414	0	295	152	244	152	278	198	245	214	294	105	281	97	261	121	89
135.537	0	294	153	248	152	281	200	247	214	296	105	283	98	261	121	90
135.66	0	293	153	248	154	282	201	249	214	298	105	283	98	263	122	91
135.782	0	291	153	246	153	282	204	245	214	294	106	282	98	260	120	88
135.905	0	290	149	240	151	273	196	242	213	291	104	278	97	256	119	88
136.028	0	288	149	243	149	278	199	241	212	293	103	279	97	256	120	88
136.151	0	288	148	240	150	275	198	241	210	292	104	279	97	255	118	88
136.274	0	287	147	243	151	276	199	244	212	293	105	279	97	256	119	88
136.397	0	288	148	248	151	278	201	246	217	295	105	279	97	257	120	89
136.52	0	288	149	252	152	283	203	248	216	298	105	281	98	258	121	89
136.643	0	286	148	244	150	280	205	243	212	296	105	278	96	256	119	86
136.765	0	282	145	236	148	271	196	239	211	290	104	277	95	252	117	86
136.888	0	282	145	239	147	273	197	240	214	291	104	275	96	252	117	86
137.011	0	282	144	240	147	273	198	238	212	291	103	275	96	251	117	85
137.134	0	281	144	242	148	275	198	241	211	292	103	276	96	251	117	85
137.257	0	280	146	246	149	277	200	244	214	294	104	277	96	253	118	87
137.38	0	280	147	248	150	280	202	247	219	297	106	278	98	253	119	88
137.503	0	281	144	243	149	278	205	241	215	295	104	276	96	251	117	85
137.626	0	278	141	236	146	272	197	238	209	290	103	274	95	249	117	85
137.748	0	277	144	238	147	272	198	238	212	290	103	274	96	250	117	84
137.871	0	277	142	240	147	273	197	238	214	291	103	273	95	249	117	84
137.994	0	278	143	243	147	275	200	240	212	293	102	275	96	251	118	85
138.117	0	278	145	244	150	277	200	242	212	295	103	276	96	253	119	86
138.24	0	279	146	247	150	281	204	245	216	294	105	277	97	252	119	87
138.363	0	277	144	237	146	272	200	239	214	292	104	274	95	249	117	85
138.486	0	278	143	240	147	272	198	238	211	290	103	274	96	250	117	85
138.609	0	276	144	239	148	274	198	238	209	292	102	274	95	250	118	86
138.732	0	276	144	241	148	274	198	240	212	292	103	274	97	250	118	85
138.854	0	277	145	246	149	277	200	243	215	294	105	277	96	253	119	87
138.977	0	280	147	248	151	280	203	246	215	297	104	278	97	254	120	88
139.1	0	279	146	244	150	281	205	245	214	296	104	278	96	254	119	86
139.223	0	278	145	235	148	269	196	238	212	290	103	275	96	250	118	86
139.346	0	277	145	238	147	271	197	238	212	290	103	274	96	251	119	86
139.469	0	277	145	239	146	272	197	237	209	291	102	274	96	252	119	86
139.592	0	279	146	240	148	274	197	239	209	292	102	275	97	252	120	88
139.715	0	279	147	244	150	276	198	243	213	294	104	277	97	254	120	88
139.837	0	280	150	248	152	278	200	245	216	296	105	280	98	256	122	88
139.96	0	284	150	247	151	279	205	242	213	296	105	279	97	255	121	88
140.083	0	283	148	235	149	268	194	237	208	290	102	275	97	252	120	87
140.206	0	282	149	238	148	271	196	238	211	290	103	276	97	253	121	88
140.329	0	283	149	241	149	272	197	238	211	291	103	277	98	254	121	89
140.452	0	285	149	244	150	275	197	240	208	292	103	277	98	255	122	89
140.575	0	285	152	246	152	277	198	243	210	295	103	281	99	257	123	90
140.698	0	285	151	248	153	280	201	245	215	295	105	282	99	260	124	91
140.82	0	288	151	239	151	275	200	240	213	293	104	279	99	257	122	88
140.943	0	292	151	238	149	269	194	238	207	292	103	279	98	257	122	89
141.066	0	293	151	240	151	272	196	239	207	290	102	278	98	257	123	90
141.189	0	295	151	241	151	272	196	240	210	292	104	279	98	258	122	89
141.312	0	293	152	247	151	276	198	243	212	295	104	281	99	260	123	91
141.435	0	295	153	249	152	278	200	245	210	297	104	282	99	261	124	92
141.558	0	294	155	249	154	282	204	245	211	296	105	282	100	263	125	92
141.681	0	294	152	236	152	268	194	239	211	292	104	278	98	258	122	89
141.804	0	296	153	241	151	270	194	238	209	292	103	277	98	259	123	90
141.926	0	295	153	241	151	272	195	237	206	293	102	277	99	259	122	91
142.049	0	293	154	242	151	273	195	239	207	293	102	279	100	259	122	91
142.172	0	295	156	244	153	276	197	243	212	295	105	280	98	261	123	91
142.295	0	297	157	249	154	278	201	246	213	299	104	282	100	262	124	93
142.418	0	298	157	246	154	281	202	244	211	298	104	281	100	262	124	92
142.541	0	298	155	235	151	268	192	237	206	291	102	277	99	260	122	91
142.664	0	303	154	239	152	271	192	238	210	292	103	277	99	259	122	90
142.787	0	303	154	241	152	269	194	238	207	294	102	277	99	259	122	90
142.909	0	305	155	243	151	272	195	239	206	296	102	278	99	260	123	91
143.032	0	305	154	246	153	275	196	242	209	296	104	279	100	262	123	91
143.155	0	309	155	251	155	277	200	246	214	299	106	279	100	264	124	93
143.278	0	307	157	249	155	279	204	245	212	299	105	280	100	264	125	92
143.401	0	305	154	239	152	267	195	238	206	295	102	276	99	261	122	91
143.524	0	306	154	241	152	270	195	239	208	294	102	277	99	261	123	92
143.647	0	307	155	242	152	271	195	239	210	295	103	277	99	263	123	92
143.77	0	307	154	246	153	273	197	242	209	297	103	277	100	263	123	92
143.892	0	305	157	248	154	275	199	243	209	299	103	279	100	265	125	94
144.015	0	299	157	250	155	277	200	247	213	300	105	281	101	266	125	94
144.138	0	296	158	246	153	276	201	242	215	298	105	279	100	264	123	92
144.261	0	291	156	241	152	267	194	238	208	296	102	277	100	263	122	93
144.384	0	275	158	243	152	271	196	239	206	296	102	277	100	264	123	93
144.507	0	261	160	242	153	270	195	241	209	294	103	277	99	264	123	94
144.63	0	251	161	249	154	274	197	244	213	299	103	279	100	266	124	93
144.753	0	251	162	251	155	276	201	246	211	300	104	281	101	267	125	95
144.876	0	250	164	252	157	279	201	248	211	301	105	282	101	268	126	96
144.998	0	248	163	245	154	275	202	242	213	297	104	279	99	266	124	94
145.121	0	249	161	244	154	270	195	239	211	296	104	278	100	266	123	94
145.244	0	254	162	246	155	274	198	240	207	298	103	278	99	266	125	94
145.367	0	257	163	245	155	273	196	241	207	297	102	279	100	267	124	95
145.49	0	264	165	249	155	277	198	245	212	299	104	280	101	269	125	96
145.613	0	273	166	253	157	279	200	249	215	301	106	282	101	271	127	97
145.736	0	282	168	256	160	284	204	248	212	302	106	283	102	271	127	97
145.859	0	282	165	242	156	274	198	240	210	296	103	280	100	268	126	95
145.981	0	285	166	246	156	274	196	244	211	296	105	281	100	269	126	95
146.104	0	285	168	250	156	277	198	243	212	298	104	281	101	270	127	96
146.227	0	286	167	250	158	277	198	244	209	300	104	282	101	272	127	97
146.35	0	289	169	253	159	280	199	248	212	300	105	284	102	273	128	98
146.473	0	289	171	257	161	283	201	252	215	301	106	285	102	275	129	99
146.596	0	286	170	254	159	285	204	248	214	301	105	284	101	273	128	98
146.719	0	284	168	245	155	274	195	243	207	298	103	282	101	271	127	97
146.842	0	284	170	248	158	278	198	244	208	296	104	283	102	273	127	97
146.964	0	289	169	249	158	278	197	244	212	298	104	282	102	273	128	98
147.087	0	289	171	255	159	281	199	247	211	301	105	284	102	275	129	98
147.21	0	290	172	254	161	283	201	250	211	302	105	286	103	277	129	99
147.333	0	291	173	259	163	286	202	252	212	303	106	286	103	278	130	100
147.456	0	295	172	251	160	281	201	247	214	299	107	284	102	275	129	98
147.579	0	290	168	250	159	276	197	244	210	298	104	285	102	275	128	97
147.702	0	289	172	251	159	279	199	244	206	297	103	283	103	276	128	98
147.825	0	290	170	252	161	280	198	246	208	298	104	284	103	277	129	98
147.948	0	290	172	256	161	283	199	249	214	300	106	286	104	278	130	98
148.07	0	292	173	258	162	285	202	252	212	303	106	288	104	279	131	101
148.193	0	290	174	258	162	289	205	251	212	302	105	288	103	280	130	100
148.316	0	290	172	247	160	278	196	244	210	296	105	285	102	276	129	97
148.439	0	288	169	254	160	281	199	246	212	299	105	286	103	277	129	99
148.562	0	290	170	255	161	282	201	245	209	299	105	285	103	278	129	98
148.685	0	288	171	255	161	284	199	247	209	300	105	288	103	278	129	100
148.808	0	287	171	258	162	286	201	251	213	301	107	290	104	279	130	100
148.931	0	284	173	260	164	288	203	254	217	303	107	292	104	281	131	100
149.053	0	285	171	256	161	288	205	249	213	302	106	292	104	279	130	98
149.176	0	283	170	247	160	279	196	244	207	297	105	289	103	276	128	98
149.299	0	281	171	250	159	282	197	245	211	298	105	289	103	277	129	98
149.422	0	281	169	252	160	282	198	247	212	299	104	290	103	278	128	98
149.545	0	282	169	255	160	285	200	247	210	301	105	292	104	278	130	99
149.668	0	282	173	256	162	285	201	250	210	301	105	292	104	279	130	100
149.791	0	282	173	258	164	289	202	253	216	303	107	294	104	280	131	100
149.914	0	282	172	255	160	289	205	249	215	302	106	292	104	279	130	98
150.036	0	279	169	248	159	278	196	244	208	298	104	290	102	276	129	98
150.159	0	279	170	249	160	281	197	246	209	297	105	290	103	277	129	99
150.282	0	280	169	251	159	282	197	246	212	298	105	290	103	277	129	97
150.405	0	280	169	255	160	284	199	248	212	302	105	291	103	279	130	98
150.528	0	280	169	256	162	287	202	250	211	303	106	292	104	280	131	99
150.651	0	281	171	259	162	288	203	253	213	303	107	293	104	280	131	100
150.774	0	281	170	252	161	286	202	248	214	299	107	291	103	278	130	98
150.897	0	281	168	250	159	279	197	246	211	300	105	289	103	276	129	99
151.02	0	281	170	252	161	283	199	245	209	300	105	289	103	277	130	99
151.142	0	281	170	253	160	282	199	246	210	299	105	289	103	277	130	98
151.265	0	283	172	255	162	285	201	249	214	302	106	290	104	279	131	100
151.388	0	284	172	259	162	287	202	252	214	304	107	292	104	280	132	101
151.511	0	286	174	261	163	291	204	252	214	306	107	293	103	282	132	101
151.634	0	285	173	247	161	280	200	248	211	300	106	289	103	277	129	98
151.757	0	286	171	249	160	279	197	246	213	299	105	289	103	277	130	98
151.88	0	287	173	253	161	282	199	246	210	300	106	288	103	278	130	99
152.003	0	287	173	253	161	282	198	246	209	300	104	290	103	279	130	100
152.125	0	286	173	256	162	284	200	251	212	301	106	290	103	280	131	101
152.248	0	288	174	258	163	288	201	253	217	304	107	292	104	281	132	101
152.371	0	289	176	261	163	292	206	254	214	305	108	293	104	282	133	101
152.494	0	290	173	249	162	280	198	244	209	300	105	290	102	279	130	100
152.617	0	288	174	250	161	280	197	246	210	299	106	289	103	279	131	99
152.74	0	288	176	253	161	283	198	246	213	300	106	290	104	280	131	99
152.863	0	290	175	256	161	284	200	249	210	302	105	290	103	280	131	101
152.986	0	290	177	257	162	286	200	251	211	303	105	291	104	282	133	102
153.108	0	290	178	260	165	289	201	254	215	304	107	293	105	283	133	102
153.231	0	292	179	258	162	290	204	251	217	304	108	291	104	282	132	101
153.354	0	295	175	250	161	280	196	246	209	301	105	290	103	280	130	99
153.477	0	294	176	254	162	284	199	248	209	301	105	290	104	281	131	100
153.6	0	297	178	255	163	284	198	249	212	301	107	289	103	280	131	100
153.723	0	296	177	259	164	287	200	251	214	304	107	291	104	283	132	100
153.846	0	297	179	261	165	290	202	253	212	305	108	293	105	283	133	101
153.969	0	298	179	263	166	294	204	256	213	306	107	293	105	285	133	101
154.092	0	296	177	253	163	285	202	249	215	301	107	291	103	281	130	99
154.214	0	295	176	253	162	281	196	247	212	302	106	289	104	280	131	100
154.337	0	296	176	253	162	285	199	246	209	302	105	290	104	281	131	100
154.46	0	297	177	255	163	285	198	248	210	302	105	291	103	282	131	100
154.583	0	297	178	259	164	288	199	251	214	304	106	291	104	283	132	100
154.706	0	298	178	263	164	290	202	254	216	306	108	293	105	283	132	102
154.829	0	297	179	263	166	294	205	254	214	307	108	294	104	285	133	102
154.952	0	296	177	250	164	280	197	247	211	302	106	291	104	281	130	99
155.075	0	297	177	254	162	282	198	248	213	301	106	290	104	281	131	99
155.197	0	297	177	256	162	285	199	247	212	303	106	291	103	282	131	100
155.32	0	296	175	256	164	285	201	248	209	303	105	291	103	282	131	101
155.443	0	296	176	260	164	289	201	252	213	304	106	293	104	284	132	101
155.566	0	297	178	263	165	290	202	256	217	306	108	294	105	285	133	102
155.689	0	298	177	260	164	291	206	252	215	305	107	294	104	283	131	100
155.812	0	295	175	252	163	282	199	247	208	302	105	291	104	282	130	99
155.935	0	294	175	255	164	286	200	247	211	302	106	291	104	282	131	100
156.058	0	296	176	256	163	285	199	250	215	303	106	292	104	282	132	100
156.18	0	296	175	259	163	287	202	252	213	305	107	293	104	283	132	101
156.303	0	295	177	260	165	289	202	253	213	307	108	294	105	285	132	102
156.426	0	295	177	264	165	294	206	255	217	307	108	295	105	286	133	102
156.549	0	295	175	252	165	284	201	248	215	303	107	291	103	282	131	99
156.672	0	295	174	252	163	282	197	247	211	304	106	291	103	282	132	100
156.795	0	294	176	255	162	284	200	247	209	302	105	292	104	283	132	100
156.918	0	294	175	256	162	284	198	249	212	303	106	291	104	282	132	100
157.041	0	293	175	259	164	287	200	251	217	306	107	292	104	284	132	100
157.164	0	297	177	263	165	289	205	254	215	307	108	294	105	285	133	102
157.286	0	295	177	262	166	293	207	254	214	308	107	294	104	285	133	101
157.409	0	292	173	250	163	280	198	247	214	301	105	290	104	282	131	99
157.532	0	293	174	255	162	283	198	247	214	303	107	291	104	283	132	100
157.655	0	294	174	256	162	283	199	246	210	303	105	291	104	283	132	100
157.778	0	296	176	257	163	285	199	248	210	304	105	291	104	283	132	100
157.901	0	294	176	259	165	287	201	252	216	305	107	293	104	285	133	101
158.024	0	297	177	263	165	289	202	255	218	308	108	294	105	286	134	102
158.147	0	296	177	260	166	289	206	251	214	307	108	293	104	285	134	101
158.269	0	297	177	252	162	280	197	246	211	301	105	292	103	283	131	101
158.392	0	295	176	255	163	285	200	247	213	303	106	292	103	284	132	102
158.515	0	295	176	258	164	284	200	248	214	304	106	292	103	284	132	102
158.638	0	296	177	261	165	286	202	251	212	305	106	293	105	285	133	102
158.761	0	298	177	262	166	288	203	254	214	306	107	294	105	287	134	102
158.884	0	299	179	264	167	293	205	255	218	308	108	294	104	287	134	103
159.007	0	298	177	256	165	282	201	249	215	304	106	292	104	285	133	100
159.13	0	298	177	255	164	283	199	247	210	304	106	292	104	284	133	100
159.252	0	297	178	258	163	284	200	248	211	303	105	292	105	285	133	101
159.375	0	300	178	260	164	286	199	251	217	305	107	293	105	285	134	102
159.498	0	298	179	264	166	288	202	254	217	308	108	294	105	287	134	103
159.621	0	299	180	265	168	291	204	255	216	309	108	296	106	288	135	103
159.744	0	298	180	264	166	294	207	254	217	307	108	295	105	287	135	102
159.867	0	300	178	253	165	280	198	249	215	302	108	292	104	284	132	101
159.99	0	299	178	258	164	283	199	248	213	304	107	292	104	285	133	102
160.113	0	299	179	256	165	283	199	248	210	303	106	292	104	284	134	101
160.236	0	299	180	260	165	286	200	250	213	303	106	293	105	286	134	101
160.358	0	300	180	263	166	288	200	254	218	307	108	295	105	287	135	102
160.481	0	301	181	267	167	292	204	258	217	308	108	297	106	289	135	104
160.604	0	298	182	264	168	292	206	252	215	308	109	295	105	287	135	102
160.727	0	298	178	255	164	282	198	248	213	302	107	293	104	284	132	102
160.85	0	298	179	259	165	285	200	250	215	305	107	293	105	285	134	101
160.973	0	301	179	260	164	286	199	250	212	305	106	294	105	285	133	102
161.096	0	299	180	261	166	287	200	252	212	305	107	295	105	286	134	103
161.219	0	300	181	263	167	289	202	255	217	307	109	296	106	287	135	103
161.341	0	300	180	267	168	293	204	258	220	309	109	297	106	288	135	103
161.464	0	301	179	257	165	287	204	251	215	305	108	295	104	286	133	102
161.587	0	299	179	256	165	284	199	248	211	304	107	293	105	284	133	101
161.71	0	299	179	258	164	286	200	249	215	303	107	294	104	285	133	102
161.833	0	299	178	261	165	287	200	252	217	304	107	295	105	285	133	102
161.956	0	302	179	264	166	289	202	254	214	306	108	297	105	287	134	104
162.079	0	300	180	265	168	291	203	257	215	308	108	296	105	288	135	104
162.202	0	293	181	263	167	295	206	256	218	307	109	297	105	287	134	103
162.324	0	289	178	255	165	282	199	248	216	304	107	292	104	283	132	101
162.447	0	294	177	256	163	285	199	248	212	304	106	294	104	284	132	102
162.57	0	295	178	257	164	284	198	248	212	304	106	293	104	283	133	101
162.693	0	296	178	258	164	286	200	250	214	303	107	294	104	285	133	102
162.816	0	296	178	262	166	288	201	254	217	307	108	295	105	286	134	104
162.939	0	296	179	266	166	292	205	255	215	308	108	296	106	287	135	104
163.062	0	296	178	255	164	285	201	249	214	303	107	293	104	283	133	102
163.185	0	295	176	253	163	282	197	248	216	302	106	292	105	283	133	102
163.308	0	295	177	258	164	284	199	248	214	303	106	292	105	283	133	103
163.43	0	296	176	257	163	285	199	248	211	304	105	292	104	283	133	102
163.553	0	297	177	260	166	287	200	251	213	305	107	294	105	285	134	104
163.676	0	297	179	263	165	291	202	255	218	307	108	295	106	286	135	104
163.799	0	295	178	259	165	286	203	249	216	305	107	293	105	284	133	103
163.922	0	293	175	253	162	281	198	247	210	303	106	292	104	282	132	103
164.045	0	294	178	256	163	285	200	248	212	302	105	292	104	283	134	103
164.168	0	297	178	257	163	284	198	249	215	304	107	293	104	283	133	103
164.291	0	298	177	262	165	288	201	251	216	306	106	294	105	285	134	104
164.413	0	297	178	263	166	289	202	254	214	307	107	296	106	285	135	105
164.536	0	296	178	258	165	290	204	250	214	305	106	293	105	284	135	102
164.659	0	295	175	252	162	279	195	246	215	300	105	291	104	282	133	102
164.782	0	294	176	256	162	281	197	246	212	302	105	292	104	282	134	102
164.905	0	293	175	253	163	281	197	244	209	302	104	291	104	282	133	102
165.028	0	294	176	258	163	284	198	248	212	302	106	292	105	283	134	104
165.151	0	295	177	259	164	286	200	250	217	305	106	293	105	284	135	105
165.274	0	295	177	261	164	289	205	249	214	305	107	294	104	283	134	103
165.396	0	294	174	249	162	275	195	244	208	300	104	290	103	281	132	101
165.519	0	292	173	251	160	279	196	243	209	299	104	290	104	280	132	101
165.642	0	291	173	252	161	279	196	243	212	300	105	291	104	280	133	102
165.765	0	292	172	256	161	281	198	244	210	302	104	290	103	281	133	102
165.888	0	291	174	257	162	283	199	247	210	303	105	291	105	282	134	103
166.011	0	292	173	257	162	287	203	249	214	302	106	292	105	282	134	102
166.134	0	289	169	246	160	274	195	242	212	299	105	289	103	279	132	100
166.257	0	291	169	249	158	277	195	241	208	301	104	289	103	278	132	100
166.38	0	289	169	248	158	277	195	240	207	299	103	288	103	278	132	100
166.502	0	286	167	251	158	278	196	242	210	299	105	289	103	279	132	101
166.625	0	287	168	255	159	281	198	246	215	302	104	289	104	280	133	102
166.748	0	289	168	258	160	285	202	246	211	303	104	290	103	280	132	101
166.871	0	286	164	244	158	273	196	238	207	298	103	287	102	276	131	99
166.994	0	284	164	244	157	272	193	238	209	296	103	285	102	276	130	99
167.117	0	283	163	247	156	274	195	239	210	297	103	287	103	276	130	98
167.24	0	280	163	247	156	275	195	239	208	298	103	287	103	275	130	99
167.363	1	279	164	251	157	278	197	241	207	300	103	286	103	277	131	99
167.485	0	282	165	251	158	279	198	244	213	302	105	289	102	277	132	100
167.608	0	281	164	253	158	282	202	242	213	302	105	288	102	276	131	99
167.731	0	279	160	241	156	269	193	237	206	297	102	285	102	273	129	98
167.854	0	277	160	242	154	272	193	236	206	296	102	285	102	273	130	98
167.977	0	279	160	244	154	272	194	238	209	296	103	284	102	273	129	97
168.1	0	279	161	250	155	275	195	240	210	300	103	286	102	274	130	98
168.223	0	280	161	251	157	278	198	242	209	301	103	286	102	275	131	98
168.346	0	280	162	254	158	282	200	244	210	302	103	287	102	276	131	99
168.468	0	280	161	243	155	272	194	238	210	297	104	285	101	272	129	96
168.591	0	279	160	244	155	271	194	237	208	297	103	285	101	273	129	97
168.714	0	278	161	244	155	273	194	237	205	298	102	285	102	273	129	97
168.837	0	278	161	247	156	273	195	239	207	297	103	285	102	273	130	98
168.96	0	281	161	252	156	278	197	242	211	300	104	287	102	275	131	99
169.083	0	281	162	255	158	281	200	243	211	302	103	287	103	276	131	100
169.206	0	280	162	248	157	279	200	240	207	300	103	286	102	274	131	98
169.329	0	280	163	240	155	269	190	236	206	295	102	284	102	273	129	96
169.452	0	282	162	243	156	273	192	238	209	298	102	285	103	273	129	97
169.574	0	284	162	247	156	273	194	238	207	298	102	285	103	274	130	98
169.697	0	283	164	249	158	276	196	240	207	300	102	287	102	275	131	99
169.82	0	281	164	253	158	280	198	244	210	299	103	288	103	276	132	99
169.943	0	284	165	256	159	282	199	247	215	304	103	289	104	277	133	100
170.066	0	284	164	250	157	278	201	241	209	300	104	287	103	275	131	98
170.189	0	282	164	242	156	269	191	237	203	297	101	284	102	273	130	98
170.312	0	282	163	244	155	273	193	238	207	296	101	285	102	274	132	98
170.435	0	283	164	249	155	274	193	240	209	298	102	285	102	275	131	98
170.557	0	286	165	253	158	277	198	242	207	300	101	287	103	276	131	99
170.68	0	285	166	254	158	281	197	244	208	302	103	289	103	277	132	100
170.803	0	287	168	258	160	283	199	248	212	303	105	289	104	279	133	100
170.926	0	286	167	253	159	284	201	244	213	302	104	288	102	277	132	99
171.049	0	287	165	246	157	272	193	240	207	300	102	286	102	275	131	98
171.172	0	286	165	249	157	276	194	240	206	299	102	285	103	275	131	98
171.295	0	286	166	248	157	276	194	240	209	298	102	285	103	274	131	98
171.418	0	288	167	253	158	280	196	244	211	301	104	287	103	276	131	99
171.54	0	288	168	257	159	282	199	247	209	302	103	288	103	278	132	100
171.663	0	289	169	258	160	286	200	249	211	303	104	289	104	277	132	101
171.786	0	289	168	250	159	280	199	243	212	299	104	286	103	275	132	97
171.909	0	287	167	250	157	275	194	241	211	299	103	286	102	274	131	97
172.032	0	287	167	252	158	279	198	241	208	300	103	286	102	273	131	98
172.155	0	288	168	252	158	279	197	243	207	299	103	285	102	274	131	98
172.278	0	288	169	255	159	282	199	246	213	301	105	286	103	274	132	98
172.401	0	287	169	258	160	284	201	250	216	304	105	288	103	276	133	99
172.524	0	288	170	260	161	286	203	253	214	306	105	289	103	277	133	100
172.646	0	289	170	255	162	285	204	247	214	304	105	287	103	275	132	98
172.769	0	287	166	246	158	274	195	243	212	299	103	284	101	271	130	97
172.892	0	286	167	250	157	277	197	242	211	300	104	284	102	271	131	97
173.015	0	285	167	249	157	278	198	242	209	300	102	284	102	271	130	98
173.138	0	284	166	254	157	280	198	245	210	300	103	283	102	271	130	98
173.261	0	286	168	256	159	283	200	249	216	303	104	286	102	273	132	98
173.384	0	286	167	259	160	285	203	251	217	306	106	287	102	274	133	99
173.507	0	285	168	261	162	289	206	253	216	308	106	288	104	274	132	98
173.629	0	284	166	247	157	278	200	244	213	300	103	284	102	269	131	97
173.752	0	283	164	250	156	278	198	244	214	300	104	283	102	270	130	95
173.875	0	283	165	253	157	279	200	245	213	302	104	283	101	270	130	96
173.998	0	283	164	251	156	279	199	245	211	302	103	284	102	270	130	97
174.121	0	283	165	255	158	282	201	248	215	303	105	285	102	271	131	98
174.244	0	284	166	258	158	284	202	252	220	305	106	287	103	273	132	99
174.367	0	285	167	260	161	290	207	252	218	307	107	288	103	273	132	97
174.49	0	283	164	248	157	279	203	244	213	302	104	285	101	271	130	97
174.612	0	282	164	250	157	279	200	245	213	301	104	284	102	271	130	97
174.735	0	283	165	252	157	281	200	246	216	302	105	285	102	271	131	98
174.858	0	283	164	254	158	281	201	248	215	305	105	285	103	272	131	98
174.981	0	282	166	255	159	283	203	250	214	305	105	287	103	273	132	99
175.104	0	282	167	259	160	286	204	254	219	306	107	287	103	274	132	99
175.227	0	283	168	261	161	290	207	256	223	309	108	289	104	275	133	99
175.35	0	284	164	250	159	281	205	247	215	305	105	285	101	271	131	96
175.473	0	283	164	248	158	277	199	244	211	301	105	285	102	271	131	97
175.596	0	283	163	249	157	280	199	245	214	301	105	284	101	270	131	98
175.718	0	283	165	252	157	280	200	246	216	302	105	284	102	271	132	98
175.841	0	284	165	256	159	283	203	250	215	304	105	286	103	272	132	99
175.964	0	283	167	257	161	285	203	252	216	306	106	287	103	274	133	100
176.087	0	284	167	259	161	288	205	255	220	307	107	289	103	275	133	100
176.21	0	283	167	253	159	285	205	249	219	304	106	287	103	272	131	97
176.333	0	284	164	248	157	277	199	245	213	302	105	285	101	271	131	97
176.456	0	283	164	249	156	280	199	245	211	302	104	285	102	272	131	98
176.579	0	283	164	250	157	279	199	245	214	300	104	285	102	271	131	97
176.701	0	284	165	254	158	282	202	249	217	305	105	286	102	272	132	98
176.824	0	284	167	257	159	285	202	250	216	305	105	287	103	274	133	99
176.947	0	285	166	257	161	286	204	253	217	306	107	288	102	275	134	99
177.07	0	286	167	253	159	286	207	251	219	304	106	287	102	273	132	97
177.193	0	285	164	248	158	278	200	245	215	302	106	285	102	271	131	98
177.316	0	285	166	249	157	280	202	245	213	303	104	285	102	271	131	98
177.439	0	285	166	249	158	281	200	245	213	302	105	285	102	271	132	98
177.562	0	286	166	251	158	281	201	248	216	303	106	285	103	273	132	98
177.684	0	286	166	257	159	284	202	252	219	306	106	288	103	274	132	100
177.807	0	286	168	258	161	288	205	253	217	307	107	290	104	275	134	101
177.93	0	285	166	253	160	285	206	249	217	304	106	287	102	273	132	98
178.053	0	286	164	245	158	277	198	243	216	299	105	285	101	271	131	98
178.176	0	283	165	250	157	279	199	244	214	301	105	285	101	271	131	98
178.299	0	285	165	248	158	280	199	243	211	301	103	285	102	271	131	99
178.422	0	286	166	252	158	280	199	246	212	302	105	286	102	272	132	100
178.545	0	286	168	254	159	282	201	249	218	303	107	287	102	273	133	99
178.668	0	287	168	257	160	285	203	252	218	306	106	289	103	275	133	100
178.79	0	286	167	255	160	288	207	248	216	305	106	287	103	274	133	99
178.913	0	285	164	243	157	276	197	241	212	298	104	284	102	271	131	98
179.036	0	286	166	247	157	277	198	243	215	299	105	284	102	270	131	99
179.159	0	286	165	249	157	278	198	243	213	300	105	284	101	270	131	98
179.282	0	286	165	251	157	280	199	244	210	301	104	286	102	271	131	99
179.405	0	285	166	254	158	283	201	247	214	302	104	286	103	273	132	100
179.528	0	287	168	256	160	284	202	250	219	304	107	288	103	273	133	101
179.651	0	288	168	256	161	288	205	250	217	306	106	288	103	274	133	100
179.773	0	287	165	246	157	276	199	242	210	301	104	285	102	270	131	99
179.896	0	287	164	247	157	277	198	244	211	299	105	286	102	271	131	98
180.019	0	288	165	248	156	279	197	243	215	300	104	284	102	271	131	99
180.142	0	289	166	252	158	280	199	244	213	302	105	286	102	271	131	100
180.265	0	291	168	253	158	284	200	246	213	303	105	287	102	273	132	101
180.388	0	290	168	254	160	285	202	251	215	304	106	288	103	274	133	100
180.511	0	291	167	249	158	284	203	246	217	302	106	287	102	271	132	98
180.634	0	291	166	246	157	275	196	243	211	300	104	286	102	270	130	99
180.756	0	290	166	246	158	278	197	241	209	300	103	285	102	270	131	99
180.879	0	290	166	246	158	279	197	243	212	300	104	286	102	271	130	98
181.002	0	291	167	251	158	282	198	246	216	303	105	287	102	273	132	100
181.125	0	293	168	255	159	283	201	247	213	304	106	289	103	273	133	101
181.248	0	292	169	255	160	286	202	249	215	305	105	290	103	275	133	101
181.371	0	291	167	248	158	282	201	244	214	300	105	287	103	271	131	99
181.494	0	290	165	243	157	274	194	242	212	299	104	285	101	270	130	99
181.617	0	293	164	246	157	276	197	240	210	300	104	285	102	270	130	98
181.74	0	291	164	245	156	276	195	240	209	299	103	285	102	270	130	98
181.862	0	291	165	248	157	279	197	244	212	300	105	286	102	271	130	100
181.985	0	290	166	253	159	282	199	247	216	305	106	288	103	272	132	100
182.108	0	293	167	256	159	283	201	249	214	305	106	290	103	273	132	101
182.231	0	293	167	252	159	283	203	246	213	302	105	288	102	272	131	99
182.354	0	291	164	242	157	274	194	241	212	299	104	285	101	270	129	97
182.477	0	291	164	247	156	276	196	241	211	300	105	285	101	269	130	98
182.6	0	292	165	245	155	276	195	241	209	300	103	285	102	270	129	99
182.723	0	294	166	249	156	279	197	243	209	301	104	286	102	270	130	99
182.845	0	292	167	252	158	281	199	246	214	302	106	287	102	272	131	100
182.968	0	293	167	255	160	284	200	248	217	305	107	289	102	272	131	101
183.091	0	294	167	248	158	281	203	244	211	301	105	286	102	271	130	99
183.214	0	293	164	242	156	274	194	241	209	299	105	285	101	269	129	98
183.337	0	293	165	245	156	278	196	242	213	301	104	284	102	271	130	98
183.46	0	294	165	249	156	279	196	242	212	301	105	285	102	270	129	99
183.583	0	290	167	250	158	282	198	245	210	303	104	286	102	271	130	99
183.706	0	288	168	253	159	283	199	248	213	303	106	287	102	272	131	100
183.828	0	290	168	254	159	286	201	251	218	305	107	289	103	274	132	101
183.951	0	290	168	250	158	283	203	247	215	304	108	288	101	270	130	98
184.074	0	288	164	242	156	272	195	241	208	299	104	284	101	267	128	98
184.197	0	286	165	243	155	276	196	241	209	298	104	285	101	268	128	98
184.32	0	288	165	244	155	276	194	241	212	299	104	284	100	268	129	98
184.443	0	288	165	250	157	280	198	244	212	301	104	286	101	268	129	99
184.566	0	287	166	250	157	281	199	246	211	303	104	285	101	270	130	100
184.689	0	288	166	254	157	283	201	248	215	303	107	286	102	270	130	99
184.812	0	287	166	251	157	286	205	248	217	303	107	286	101	268	130	98
184.934	0	286	162	240	154	272	196	241	212	300	103	283	100	265	127	96
185.057	0	284	163	242	152	275	196	238	209	299	104	282	100	264	127	97
185.18	0	284	161	242	153	275	196	239	210	297	103	281	100	263	127	96
185.303	0	283	162	248	153	277	197	242	214	300	105	281	100	263	126	96
185.426	0	283	162	251	155	280	201	244	213	301	105	282	100	265	126	98
185.549	0	284	163	250	155	281	201	247	214	304	106	283	101	265	127	98
185.672	0	283	163	250	156	285	203	247	216	302	107	283	101	265	127	97
185.795	0	281	159	240	153	272	198	241	215	300	104	280	100	261	125	95
185.917	0	282	157	243	152	275	197	240	212	299	105	279	99	260	125	95
186.04	0	278	158	243	151	276	198	239	209	298	103	280	99	260	125	95
186.163	0	279	157	244	152	275	198	241	213	300	104	279	99	261	125	95
186.286	0	278	159	249	152	278	200	243	217	302	105	280	100	262	126	96
186.409	0	280	159	251	154	281	202	246	215	303	106	282	100	263	127	96
186.532	0	279	159	247	153	283	205	245	214	303	105	281	99	263	126	95
186.655	0	278	154	237	151	272	195	237	212	297	104	279	98	258	123	93
186.778	0	276	155	243	149	274	198	239	213	298	104	278	98	258	124	93
186.9	0	276	154	243	152	274	198	237	210	298	103	277	98	259	124	94
187.023	0	277	155	243	151	274	198	240	211	299	103	278	98	260	124	94
187.146	0	275	156	247	152	277	200	243	215	300	105	279	99	259	125	95
187.269	0	276	157	252	153	280	202	247	217	304	106	281	99	261	126	96
187.392	0	276	158	252	153	284	206	246	215	304	106	282	99	261	125	94
187.515	0	274	153	237	150	269	197	238	210	297	103	278	98	258	123	92
187.638	0	271	154	239	149	270	196	237	213	296	105	277	98	258	122	93
187.761	0	271	154	241	149	270	196	238	213	297	103	277	98	258	122	93
187.884	0	273	153	243	150	273	198	238	210	299	104	278	98	259	124	94
188.006	0	272	155	248	151	276	199	242	211	300	103	280	98	260	124	95
188.129	0	274	155	250	152	279	201	246	217	303	105	280	99	262	125	95
188.252	0	274	156	254	154	284	204	247	217	304	106	282	100	262	125	95
188.375	0	275	154	241	151	272	200	240	211	299	104	279	99	260	122	94
188.498	0	274	153	240	149	272	196	238	210	297	103	278	99	261	123	93
188.621	0	273	153	242	151	273	197	239	213	297	104	279	99	260	124	94
188.744	0	277	153	247	150	275	198	240	212	300	104	280	99	261	123	94
188.867	0	278	154	249	152	278	200	243	211	302	104	281	100	262	124	94
188.989	0	279	156	251	154	279	200	246	213	302	106	282	100	264	125	95
189.112	0	278	157	249	153	282	205	244	217	302	106	284	99	265	125	94
189.235	0	278	152	241	150	269	198	239	212	299	104	280	98	261	122	92
189.358	0	278	153	243	151	274	198	238	209	299	102	281	99	263	124	94
189.481	0	277	154	244	150	273	197	239	210	298	103	280	99	263	124	94
189.604	0	278	155	249	151	276	198	242	215	301	105	283	99	264	124	96
189.727	0	278	155	252	152	279	202	246	213	302	106	284	100	264	125	95
189.85	0	278	157	253	154	281	202	248	214	304	105	285	101	266	126	97
189.972	0	278	157	253	154	285	206	247	216	304	107	285	100	267	126	96
190.095	0	277	153	240	151	270	199	240	214	298	105	282	99	264	123	94
190.218	0	278	152	244	150	272	196	238	211	300	104	283	99	264	124	93
190.341	0	278	152	243	150	272	198	239	209	299	103	282	99	263	123	94
190.464	0	279	152	246	151	274	197	241	212	298	104	282	100	265	123	94
190.587	0	279	154	251	152	278	200	244	216	303	106	284	100	266	124	95
190.71	0	279	155	254	153	281	202	247	214	304	106	285	101	267	125	96
190.833	0	280	157	255	155	285	203	247	215	305	106	286	100	268	126	96
190.956	0	279	153	242	150	273	200	242	213	299	105	283	100	265	123	94
191.078	0	279	151	245	150	272	197	241	214	299	104	283	99	264	124	94
191.201	0	281	151	245	149	274	199	239	211	300	104	282	100	265	123	95
191.324	0	282	152	246	150	274	197	241	209	300	104	283	100	265	124	95
191.447	0	282	152	250	151	278	199	244	214	301	105	284	100	267	125	95
191.57	0	285	154	253	151	279	202	247	218	304	106	286	101	267	125	96
191.693	0	285	155	252	152	282	206	245	213	303	106	285	100	266	124	95
191.816	0	285	150	239	149	270	197	238	209	298	104	283	99	264	123	93
191.939	0	285	151	244	150	272	197	238	212	299	104	283	99	264	123	93
192.061	0	286	150	247	149	274	198	240	213	300	105	282	99	264	124	93
192.184	0	286	150	249	151	275	200	241	210	301	104	282	99	265	124	95
192.307	0	284	151	251	151	276	201	244	212	302	105	285	100	267	125	96
192.43	0	286	153	254	152	279	202	248	218	304	106	286	100	268	126	96
192.553	0	284	153	250	151	280	205	244	217	303	108	285	99	265	124	95
192.676	0	283	150	240	150	267	197	238	209	298	104	281	99	262	123	94
192.799	0	281	149	242	149	270	196	236	209	297	104	281	99	264	124	94
192.922	0	283	151	243	148	271	196	238	212	298	105	281	99	264	123	94
193.044	0	282	150	251	149	273	199	241	213	302	105	283	100	265	124	95
193.167	0	282	151	252	151	276	201	243	212	303	106	286	100	266	126	96
193.29	0	284	153	254	152	278	202	248	214	304	106	286	101	268	127	96
193.413	11	284	154	254	152	282	206	247	218	304	108	285	100	268	127	96
193.536	0	284	151	243	148	269	198	239	211	300	105	282	99	264	124	95
193.659	0	284	152	244	148	271	198	238	209	300	104	282	99	264	124	95
193.782	0	283	151	245	149	271	198	239	209	298	104	283	100	265	125	96
193.905	0	286	153	249	150	273	198	241	214	300	105	283	100	266	125	96
194.028	0	286	154	253	151	277	201	244	214	304	105	285	101	267	126	97
194.15	0	286	154	254	153	280	202	247	213	304	105	287	101	269	127	98
194.273	0	287	155	249	151	279	205	242	213	301	105	284	100	267	126	96
194.396	0	287	152	243	150	269	196	239	212	299	104	284	100	266	125	96
194.519	0	288	154	248	150	274	198	240	211	301	105	284	100	267	126	96
194.642	0	286	154	247	150	274	198	240	209	301	104	284	100	266	125	96
194.765	0	284	156	252	151	277	200	244	211	300	105	285	100	268	126	97
194.888	0	285	158	255	153	280	202	248	216	303	106	287	101	270	128	98
195.011	0	285	158	257	154	282	204	249	217	305	107	288	102	271	128	99
195.133	0	285	159	255	154	284	207	246	215	305	106	287	101	270	127	97
195.256	0	285	157	240	151	270	198	239	211	297	106	285	100	265	125	96
195.379	0	286	156	244	150	273	197	240	213	299	105	283	100	266	126	96
195.502	0	288	155	247	150	273	198	239	211	301	104	283	100	266	126	95
195.625	0	287	157	249	151	275	199	241	210	301	104	283	100	266	126	97
195.748	0	287	157	251	153	279	200	245	213	302	106	286	100	269	127	97
195.871	0	290	159	255	155	282	203	249	219	306	107	287	101	270	127	98
195.994	0	291	159	258	154	285	208	248	216	305	107	287	101	270	127	97
196.116	0	291	156	244	151	273	200	240	211	300	104	284	99	265	125	95
196.239	0	290	155	244	150	274	198	240	212	299	105	282	99	266	125	96
196.362	0	289	156	247	150	275	200	240	214	300	105	282	99	265	125	96
196.485	0	291	156	250	151	276	200	242	212	301	105	283	100	265	125	96
196.608	0	289	157	250	153	278	201	245	213	303	105	284	100	267	126	97
196.731	0	290	158	254	154	280	203	248	216	304	106	285	101	268	127	97
196.854	0	288	156	250	152	280	205	244	218	303	106	284	99	266	126	95
196.977	0	290	154	243	149	271	198	241	212	300	105	281	99	264	124	94
197.1	0	290	155	245	149	275	200	241	210	300	104	282	98	262	126	96
197.222	0	290	154	245	150	273	199	241	213	299	104	282	99	263	125	95
197.345	0	289	154	250	151	275	201	245	217	303	106	283	100	264	125	96
197.468	0	291	155	254	151	279	204	246	215	305	105	284	100	265	126	97
197.591	0	290	156	255	152	281	205	249	215	306	106	285	101	266	127	97
197.714	0	288	155	245	150	274	204	243	215	300	106	282	99	262	125	94
197.837	0	285	153	242	148	269	198	240	213	299	103	280	98	260	123	94
197.96	0	287	151	244	149	271	199	239	210	300	103	279	98	261	124	93
198.083	0	287	153	243	148	272	199	240	210	298	102	278	98	260	124	94
198.205	0	284	151	246	149	275	200	242	214	300	105	281	99	261	124	94
198.328	0	285	153	250	151	277	203	245	218	303	105	282	99	263	125	95
198.451	0	287	154	254	151	281	207	246	215	305	106	283	99	262	125	94
198.574	0	284	151	241	150	271	202	240	212	299	104	280	99	259	124	92
198.697	0	282	149	241	147	269	198	237	213	298	103	278	98	260	123	93
198.82	0	282	151	244	147	271	200	237	213	299	104	278	98	258	123	93
198.943	0	282	150	244	147	270	200	238	210	299	102	277	98	258	123	93
199.066	0	283	151	248	149	274	202	242	212	300	104	279	99	259	124	93
199.188	0	285	151	249	151	276	203	245	217	302	105	280	98	260	124	94
199.311	0	284	152	250	150	280	207	244	218	303	105	280	99	260	124	93
199.434	0	283	150	240	147	270	200	237	211	298	102	278	98	257	122	92
199.557	0	281	149	241	147	271	199	238	210	299	102	277	98	258	122	92
199.68	0	283	150	243	148	272	200	239	213	298	103	277	98	258	123	93
199.803	0	282	151	247	148	274	202	242	215	301	104	278	98	259	124	93
199.926	0	283	151	251	150	277	204	244	213	303	103	281	99	260	125	94
200.049	0	286	154	253	151	279	206	247	215	303	105	282	99	262	125	94
200.172	0	283	151	244	150	276	205	240	215	300	105	279	98	259	123	92
200.294	0	282	149	240	148	268	199	238	212	298	102	277	98	258	123	92
200.417	0	282	150	243	148	271	200	237	209	299	102	277	98	258	123	92
200.54	0	281	150	243	149	270	200	238	210	298	102	278	98	259	124	93
200.663	0	284	152	247	149	274	201	241	214	299	103	278	98	260	124	93
200.786	0	282	154	252	150	276	203	245	215	303	104	281	99	262	125	94
200.909	0	283	153	253	151	281	207	245	213	303	105	281	99	262	126	94
201.032	0	283	153	239	149	271	201	237	211	298	104	278	98	260	124	92
201.155	0	284	153	241	148	270	198	237	213	297	103	278	98	259	124	93
201.277	0	286	153	244	149	272	200	239	211	299	103	278	98	260	124	93
201.4	0	286	152	245	150	272	199	239	208	299	102	279	100	260	124	93
201.523	0	285	155	249	151	276	202	242	212	300	104	279	99	262	125	94
201.646	0	287	156	252	152	278	203	245	217	302	105	281	100	264	126	96
201.769	0	286	156	250	152	280	207	242	214	300	104	281	99	263	125	94
201.892	0	285	154	240	150	269	198	236	207	297	102	278	99	262	125	94
202.015	0	286	154	246	151	272	199	238	209	296	103	280	99	262	126	94
202.138	0	286	155	246	152	272	199	238	212	298	103	280	99	262	125	94
202.26	0	288	156	249	152	276	202	241	211	299	103	280	101	265	126	95
202.383	0	288	157	251	153	278	203	244	211	302	103	283	100	266	127	96
202.506	0	289	159	253	154	281	205	245	214	302	105	284	101	267	127	96
202.629	0	289	156	241	151	270	199	238	213	297	103	281	99	264	126	94
202.752	0	289	157	243	150	270	196	236	209	297	101	280	100	263	125	95
202.875	0	288	157	243	151	272	198	236	206	297	102	280	100	263	126	95
202.998	0	288	157	247	152	273	199	239	209	297	102	280	100	264	126	95
203.121	0	289	158	251	153	276	200	242	214	300	104	282	101	267	127	96
203.244	0	292	160	253	154	278	202	244	213	301	104	284	100	267	128	97
203.366	0	289	161	253	154	281	205	243	211	303	104	283	101	267	127	96
203.489	0	289	158	239	150	269	196	235	208	295	102	279	99	263	125	95
203.612	0	287	158	243	150	269	196	236	210	296	102	279	99	263	125	95
203.735	0	288	156	244	151	270	197	235	208	296	101	278	100	262	126	95
203.858	0	288	157	246	151	272	197	236	207	297	101	279	99	263	126	96
203.981	0	289	156	249	152	275	200	239	211	298	103	280	99	264	127	96
204.104	0	290	157	253	153	275	201	243	215	301	103	281	100	265	127	96
204.227	0	291	158	252	153	280	206	241	212	301	104	281	100	265	126	95
204.349	0	289	154	238	151	267	197	234	207	296	101	277	99	261	125	93
204.472	0	287	153	243	149	270	198	237	209	295	101	277	99	261	124	94
204.595	0	285	153	245	149	270	198	234	210	297	101	277	99	261	124	94
204.718	0	285	151	246	149	271	199	237	208	298	102	277	98	261	125	95
204.841	0	283	154	248	151	274	201	239	209	298	103	278	100	261	126	95
204.964	0	283	153	250	152	277	203	241	213	299	104	280	99	262	126	95
205.087	0	281	151	241	149	270	200	233	211	297	102	277	99	258	123	93
205.21	0	279	150	239	147	266	196	232	206	295	100	276	98	257	123	92
205.332	0	280	148	240	148	269	197	232	206	294	101	274	98	257	123	92
205.455	0	280	149	242	147	269	198	234	210	295	101	275	98	256	123	93
205.578	0	279	150	248	149	272	200	238	212	298	102	275	98	257	123	92
205.701	0	280	150	249	150	275	203	239	210	299	102	277	99	259	124	94
205.824	0	278	152	252	151	279	205	241	212	300	103	278	99	259	124	94
205.947	0	277	149	239	148	268	200	233	211	295	102	274	98	255	122	92
206.07	0	277	146	239	147	265	196	232	209	294	101	273	97	254	122	92
206.193	0	276	147	240	146	267	198	232	206	295	100	272	97	254	122	92
206.316	0	276	145	240	147	268	197	232	207	294	100	273	98	254	122	92
206.438	0	277	147	245	148	272	199	236	211	296	102	275	97	255	123	92
206.561	0	277	149	249	150	274	201	238	213	299	103	275	99	256	123	93
206.684	0	277	148	252	150	277	203	242	212	302	102	277	99	258	124	93
206.807	0	276	148	240	149	270	201	235	210	295	101	274	98	256	122	91
206.93	0	273	147	239	146	266	196	233	211	293	101	273	97	254	122	91
207.053	0	274	146	242	146	269	198	233	209	295	100	273	97	255	122	92
207.176	0	274	147	242	147	269	198	232	206	295	100	274	98	255	123	92
207.299	0	273	147	246	148	272	199	236	209	296	101	275	98	256	124	93
207.421	0	275	149	249	149	274	201	240	213	298	103	276	99	258	124	92
207.544	0	275	150	250	150	279	206	239	212	299	102	277	98	258	124	92
207.667	0	276	148	238	147	266	196	232	206	294	100	274	97	255	122	91
207.79	0	275	147	240	149	268	196	232	207	293	100	274	98	256	123	91
207.913	0	276	148	242	147	269	196	233	210	294	101	274	98	256	123	91
208.036	0	276	149	247	148	271	198	235	209	297	101	275	98	258	123	92
208.159	0	275	148	249	151	273	199	237	207	297	101	277	99	259	125	93
208.282	0	275	150	252	151	275	202	241	212	299	102	278	99	261	125	93
208.404	0	277	152	253	152	280	205	243	215	300	103	279	100	261	126	94
208.527	0	276	150	241	150	266	196	234	209	295	101	275	99	258	124	92
208.65	0	276	151	241	149	266	195	232	205	294	100	274	99	259	124	92
208.773	0	276	150	243	149	268	196	233	207	293	101	274	99	259	124	93
208.896	0	278	151	246	150	270	196	235	210	295	101	276	99	259	124	93
209.019	0	279	153	251	151	274	201	238	209	298	101	278	100	262	126	93
209.142	0	278	153	252	152	275	200	239	209	299	101	278	100	262	126	95
209.265	0	279	154	254	154	280	204	243	213	300	103	279	99	264	126	94
209.388	0	278	152	242	151	268	199	235	211	295	102	277	99	260	124	93
209.51	0	280	152	244	149	269	196	233	207	296	101	276	99	260	124	92
209.633	0	279	152	244	150	269	198	234	206	295	100	276	99	260	124	93
209.756	0	278	152	246	150	271	197	236	209	295	100	276	99	260	124	93
209.879	0	280	152	251	150	274	200	238	212	298	103	278	99	262	125	94
210.002	0	282	153	255	153	277	202	241	210	301	103	280	100	263	125	95
210.125	0	281	152	250	151	278	204	238	211	299	102	278	99	262	125	92
210.248	0	280	150	240	148	266	195	233	209	293	101	275	98	259	123	92
210.371	0	279	150	244	149	269	198	234	210	295	101	276	99	258	124	92
210.493	0	279	149	245	148	269	198	232	206	295	100	275	99	258	124	92
210.616	0	278	151	247	150	272	198	235	206	295	101	276	99	259	125	93
210.739	0	277	151	250	150	273	201	240	211	297	102	278	99	260	125	93
210.862	0	275	151	255	152	276	202	243	215	301	103	279	100	262	126	94
210.985	0	277	151	250	150	278	206	238	211	301	103	278	99	260	125	92
211.108	0	276	148	239	147	265	195	231	206	293	100	274	98	257	123	91
211.231	0	274	149	242	147	267	196	233	208	293	101	274	99	258	123	91
211.354	0	274	148	244	148	268	197	233	209	294	100	276	98	257	123	91
211.476	0	275	148	247	148	270	199	235	207	296	100	276	98	259	123	92
211.599	0	276	149	251	150	273	201	237	208	298	101	277	99	260	125	92
211.722	0	275	152	253	151	276	202	240	214	299	102	278	99	262	125	93
211.845	0	276	149	247	148	274	204	236	212	298	102	277	99	259	124	91
211.968	0	275	148	241	147	266	196	232	206	295	100	275	98	258	123	91
212.091	0	274	147	243	147	269	198	232	206	294	100	275	98	259	123	92
212.214	0	275	148	243	148	269	198	234	209	294	100	276	99	259	123	91
212.337	0	274	149	249	149	272	199	237	210	297	101	276	100	260	124	92
212.46	0	275	149	252	150	275	202	239	210	299	102	278	100	262	125	93
212.582	0	274	151	249	151	277	204	239	210	298	103	278	99	262	125	93
212.705	0	275	149	240	149	265	196	232	209	293	102	276	97	258	123	91
212.828	0	277	149	244	147	267	197	234	208	295	100	276	99	259	123	91
212.951	0	273	149	243	148	267	197	232	205	295	100	276	98	260	124	91
213.074	0	273	150	246	148	270	198	235	207	294	101	277	99	261	124	92
213.197	0	275	151	251	150	273	200	239	212	297	102	279	100	264	125	93
213.32	0	276	152	254	151	275	203	241	211	299	102	280	100	264	126	93
213.443	0	276	151	249	151	275	204	237	208	298	102	279	99	264	124	92
213.565	0	277	151	237	148	264	194	231	206	292	101	277	99	262	124	91
213.688	0	276	151	241	148	267	195	232	209	293	101	276	99	262	124	91
213.811	0	276	151	244	147	267	195	232	206	295	100	278	99	262	124	92
213.934	0	277	152	246	150	271	197	234	204	295	100	277	100	263	125	92
214.057	0	278	152	250	151	273	199	238	209	296	101	279	100	265	126	92
214.18	0	277	154	254	152	275	200	240	212	299	103	282	101	267	126	94
214.303	0	280	155	251	151	276	204	238	210	299	102	280	99	266	125	92
214.426	0	278	153	240	149	264	193	232	204	293	100	278	99	264	124	92
214.548	0	278	152	243	148	268	194	233	206	294	101	278	99	264	124	92
214.671	0	279	152	245	149	268	195	234	208	294	101	278	99	265	125	93
214.794	0	282	152	248	150	270	197	235	206	295	101	279	99	265	125	93
214.917	0	280	154	251	152	273	199	236	206	297	102	282	100	268	126	94
215.04	0	280	156	254	152	277	201	240	211	298	103	282	101	268	127	95
215.163	0	281	155	243	149	270	199	234	211	296	101	280	99	265	124	93
215.286	0	280	153	241	148	265	193	231	204	294	100	277	99	264	124	92
215.409	0	279	153	242	147	266	194	232	204	294	100	277	100	264	124	93
215.532	0	279	154	245	149	268	195	233	207	294	101	278	99	266	124	92
215.654	0	279	153	249	150	272	198	235	210	297	101	279	99	265	125	93
215.777	0	280	154	251	150	274	201	239	207	298	102	281	100	266	126	93
215.9	0	281	155	254	151	276	201	241	209	299	104	282	100	267	126	95
216.023	0	279	154	246	150	272	201	236	211	295	102	280	99	265	124	92
216.146	0	278	149	239	147	263	192	232	207	293	100	276	99	261	122	90
216.269	0	276	150	242	146	266	196	231	204	294	100	276	98	261	123	91
216.392	0	277	150	240	147	266	195	231	205	292	100	276	99	260	122	91
216.515	0	278	151	246	147	269	197	235	210	295	101	277	99	262	123	90
216.637	0	278	151	250	148	272	200	237	211	297	102	277	99	262	124	92
216.76	0	280	150	253	149	273	201	240	210	299	102	279	100	263	124	92
216.883	0	279	152	247	148	275	203	237	209	296	103	277	99	262	123	91
217.006	0	277	146	237	145	262	194	232	209	293	100	275	98	258	122	88
217.129	0	277	147	242	144	267	196	233	207	295	100	274	98	258	122	89
217.252	0	276	148	240	145	266	196	231	204	293	100	273	98	258	121	89
217.375	0	275	147	245	146	267	197	234	208	294	101	274	98	259	122	90
217.498	0	277	149	250	147	272	199	238	212	297	102	276	99	260	123	91
217.62	0	277	149	252	149	274	202	239	211	299	102	277	99	261	123	91
217.743	0	276	149	244	146	272	202	235	208	296	101	275	98	259	121	90
217.866	0	273	146	236	145	263	193	231	207	291	101	274	97	256	120	88
217.989	0	273	147	241	144	266	196	232	209	293	101	273	97	257	121	89
218.112	0	274	146	241	144	266	196	231	205	293	99	273	97	256	121	89
218.235	0	275	148	245	146	268	196	233	206	295	100	274	98	258	122	89
218.358	0	274	148	249	146	271	198	237	210	295	101	276	98	260	122	90
218.481	0	275	149	253	148	273	200	240	214	298	103	278	100	262	123	91
218.604	0	277	151	252	148	277	205	239	211	299	103	277	98	260	122	90
218.726	0	274	148	237	146	263	194	232	205	293	99	274	97	258	121	89
218.849	0	274	148	239	146	266	195	232	207	292	101	274	98	257	121	89
218.972	0	274	149	242	145	266	195	232	208	293	100	274	97	258	121	89
219.095	0	276	148	246	147	269	196	234	207	295	99	276	98	260	122	89
219.218	0	272	150	248	149	271	198	237	207	296	100	276	99	261	123	89
219.341	0	268	151	251	149	274	199	239	211	298	103	279	100	263	123	89
219.464	0	272	150	250	148	276	204	239	213	298	102	278	99	262	123	88
219.587	0	274	150	239	146	264	195	231	203	293	100	276	98	260	120	89
219.709	0	273	150	241	146	266	194	232	204	292	101	276	99	261	122	88
219.832	0	272	150	242	147	267	194	233	208	291	101	277	99	261	122	89
219.955	0	274	152	247	148	270	197	235	208	295	101	278	99	263	121	89
220.078	0	276	152	250	150	273	198	238	207	298	101	279	100	265	124	90
220.201	0	279	154	252	150	275	200	240	208	297	102	280	100	265	124	91
220.324	0	280	153	245	148	273	201	236	210	296	102	279	99	264	122	89
220.447	0	280	150	239	146	262	191	232	206	292	100	276	98	261	121	89
220.57	0	277	152	241	147	268	193	232	203	294	101	276	98	261	121	89
220.692	0	274	149	240	147	266	194	233	205	292	100	277	99	262	121	89
220.815	0	275	152	246	147	270	195	235	208	294	100	278	99	263	122	90
220.938	0	277	154	251	149	272	199	238	210	296	101	280	100	265	123	91
221.061	0	277	154	252	150	276	199	239	209	299	102	281	101	266	123	92
221.184	0	277	152	243	148	272	199	235	208	295	102	279	99	263	122	89
221.307	0	277	150	238	146	262	190	232	207	292	100	277	99	260	120	89
221.43	0	276	150	241	145	266	193	231	206	293	100	277	99	260	121	90
221.553	0	275	150	240	145	266	193	231	203	292	100	276	98	260	121	88
221.676	0	274	149	243	146	269	194	233	206	293	100	276	99	260	122	89
221.798	0	275	150	247	148	271	198	236	211	296	102	277	99	262	122	90
221.921	0	275	151	250	147	275	201	238	209	297	102	279	99	262	122	90
222.044	0	273	147	236	144	263	194	229	203	292	100	275	98	257	119	88
222.167	0	272	146	236	143	263	192	229	205	290	100	274	98	256	120	87
222.29	0	271	147	238	143	264	193	230	209	292	100	273	97	254	118	87
222.413	0	271	144	241	143	265	195	230	205	292	99	273	97	255	118	87
222.536	0	272	147	245	145	268	197	232	205	293	100	273	97	255	120	88
222.659	0	270	146	247	145	269	198	236	210	295	102	274	98	256	120	88
222.781	0	268	145	247	145	274	202	235	212	297	101	274	97	255	119	86
222.904	0	266	141	232	143	259	192	228	204	290	99	270	96	249	117	85
223.027	0	264	139	232	141	259	190	224	201	288	98	269	95	249	117	84
223.15	0	263	139	232	139	258	193	225	205	288	99	266	95	248	116	84
223.273	0	263	140	238	140	262	194	226	207	291	99	268	96	248	116	84
223.396	0	263	139	241	141	264	197	229	204	293	99	268	96	248	117	85
223.519	0	263	140	242	142	267	198	230	206	292	99	269	96	250	117	85
223.642	0	262	140	241	141	270	201	231	209	293	101	269	96	249	117	84
223.764	0	259	136	230	141	256	191	223	206	289	98	266	95	245	115	82
223.887	0	257	135	232	139	258	191	223	202	289	97	266	94	244	115	82
224.01	0	255	133	231	137	257	191	223	202	286	97	264	94	243	115	82
224.133	0	257	135	234	138	260	193	226	206	289	98	266	95	245	115	82
224.256	0	255	134	242	140	264	196	228	207	292	98	265	95	245	116	83
224.379	0	257	135	243	142	266	198	230	205	293	98	268	95	248	116	83
224.502	0	256	135	237	141	266	199	228	205	290	99	267	95	246	116	82
224.625	0	255	132	229	138	255	190	223	206	287	98	264	94	244	114	81
224.748	0	255	134	234	139	260	193	224	204	289	98	264	94	244	115	82
224.87	0	255	134	234	140	259	193	224	201	290	97	265	95	243	115	81
224.993	0	253	134	239	139	263	193	227	204	290	98	266	95	245	116	82
225.116	0	254	135	244	141	266	196	231	209	292	99	267	95	248	116	83
225.239	0	255	136	246	143	270	199	233	208	295	99	270	96	249	118	84
225.362	0	254	135	239	143	268	200	230	205	293	100	269	96	249	117	82
225.485	0	254	134	229	140	256	189	225	203	287	97	265	95	245	115	82
225.608	0	252	135	233	140	259	189	225	205	288	98	266	95	246	116	82
225.731	0	254	135	234	140	259	190	225	202	288	97	266	95	246	116	82
225.853	0	255	136	239	141	263	192	226	202	290	97	267	96	247	117	83
225.976	0	256	138	241	142	266	195	231	205	291	98	269	96	250	118	83
226.099	0	257	138	246	145	268	196	233	209	294	100	271	97	252	119	84
226.222	0	259	139	247	146	274	201	234	207	296	101	273	97	253	119	84
226.345	0	258	138	232	142	259	190	225	202	288	99	269	96	250	117	83
226.468	0	257	138	233	143	260	189	226	204	287	98	269	96	251	118	84
226.591	0	258	139	236	142	261	189	227	204	289	98	269	97	250	118	84
226.714	0	260	138	239	143	263	192	228	201	291	98	271	97	251	118	85
226.836	0	260	139	244	145	267	193	230	202	292	98	272	97	253	120	85
226.959	0	262	142	245	146	269	195	233	207	293	100	273	98	254	120	86
227.082	0	261	143	247	147	273	200	233	208	295	100	275	98	255	120	85
227.205	0	263	142	235	143	261	191	227	201	290	99	273	97	253	119	85
227.328	0	261	141	236	145	262	190	227	200	289	98	273	97	255	120	85
227.451	0	263	144	238	145	263	189	227	205	290	98	273	98	256	120	85
227.574	0	264	144	244	144	266	192	230	206	293	99	274	98	256	120	86
227.697	0	265	144	248	147	270	195	232	204	295	100	277	98	257	122	87
227.82	0	265	146	249	148	272	195	236	206	295	101	277	99	260	121	87
227.942	0	266	147	252	149	276	200	239	212	297	101	279	100	262	123	89
228.065	0	268	146	242	148	268	195	230	207	294	101	277	98	258	121	86
228.188	0	266	145	236	146	262	188	227	201	290	98	275	98	257	120	87
228.311	0	265	145	239	146	263	189	228	202	290	99	275	99	258	121	86
228.434	0	267	146	241	146	265	189	230	205	291	100	275	98	258	121	87
228.557	0	268	147	247	148	269	194	233	204	295	100	277	99	259	121	88
228.68	0	269	147	251	149	272	195	234	205	296	99	279	100	262	122	89
228.803	0	270	149	251	151	274	197	239	209	297	102	280	100	263	123	89
228.925	0	271	151	251	150	279	202	237	213	298	104	281	99	263	123	89
229.048	0	273	148	239	148	263	190	231	205	294	100	277	98	260	122	87
229.171	1	270	147	239	147	265	191	229	202	294	99	277	100	260	122	88
229.294	0	269	148	241	147	265	191	230	204	292	100	277	99	261	122	88
229.417	0	270	149	247	148	268	192	232	208	295	100	278	100	262	123	89
229.54	0	272	149	251	150	272	196	234	206	297	100	281	101	264	123	89
229.663	0	273	150	251	150	273	197	236	206	298	102	281	100	265	125	90
229.786	0	273	153	250	150	276	201	236	210	297	102	281	100	264	124	90
229.908	0	273	149	238	148	263	191	231	207	295	101	279	100	262	123	89
230.031	0	274	150	244	148	266	193	230	203	295	99	278	99	262	123	90
230.154	0	274	151	241	147	267	194	231	202	294	100	279	100	263	123	89
230.277	0	273	150	246	150	270	194	234	207	296	101	279	100	264	123	90
230.4	0	274	153	251	150	273	198	237	211	298	102	281	100	266	124	91
230.523	0	274	153	253	151	274	200	239	209	300	101	283	101	267	125	92
230.646	0	276	154	253	151	279	203	238	210	301	103	282	100	267	125	92
230.769	0	275	151	238	149	263	193	232	209	295	101	280	99	262	122	90
230.892	0	274	151	241	149	264	192	229	207	295	100	278	98	263	123	90
231.014	0	273	151	241	147	265	193	229	203	295	99	277	98	261	123	90
231.137	0	273	149	244	148	266	194	231	205	295	99	277	99	262	123	90
231.26	0	274	151	247	150	270	196	234	210	297	101	278	99	262	124	91
231.383	0	274	152	251	150	273	200	237	211	299	101	279	99	263	124	91
231.506	0	274	152	253	149	276	202	239	210	301	102	280	100	264	125	92
231.629	0	272	148	239	148	265	197	231	208	295	100	276	98	259	122	89
231.752	0	271	147	239	145	264	193	230	209	294	100	275	98	258	122	88
231.875	0	270	146	242	146	265	195	229	207	295	99	273	98	257	121	88
231.997	0	270	146	243	146	265	194	230	205	296	99	273	97	256	121	89
232.12	0	269	147	245	146	268	196	232	208	295	100	273	97	257	122	89
232.243	0	269	146	248	147	270	199	235	212	298	101	274	97	257	122	89
232.366	0	269	145	245	147	271	202	231	209	297	100	274	97	256	121	88
232.489	0	266	143	235	144	260	192	227	204	293	98	270	97	252	120	87
232.612	0	265	143	237	144	263	194	227	206	291	99	270	96	253	119	86
232.735	0	263	143	238	143	263	194	229	209	293	99	269	96	251	120	86
232.858	0	264	142	244	143	266	197	229	207	295	100	270	97	252	119	86
232.98	0	264	142	246	146	268	198	232	208	296	100	272	96	254	120	87
233.103	0	263	144	248	146	270	198	236	211	297	101	272	97	256	121	87
233.226	0	263	143	244	144	270	201	231	213	297	101	271	96	252	119	85
233.349	0	262	140	233	142	258	193	226	206	292	99	268	95	249	118	84
233.472	0	259	138	235	141	260	193	224	204	291	98	268	95	248	118	84
233.595	0	258	137	234	141	260	192	224	206	290	99	266	95	247	118	84
233.718	0	257	138	241	142	263	195	227	209	293	99	268	95	249	119	84
233.841	0	258	138	245	143	266	198	231	207	294	98	268	96	249	118	85
233.964	0	259	139	246	144	268	199	233	208	295	99	269	96	251	119	86
234.086	0	259	140	247	144	272	202	234	213	296	99	270	96	252	120	85
234.209	0	256	136	233	142	259	195	226	209	292	99	267	95	247	117	83
234.332	0	256	137	235	141	260	193	224	204	291	97	265	95	246	118	83
234.455	0	255	136	234	141	260	192	225	205	290	97	267	94	246	118	83
234.578	0	257	136	238	140	262	194	227	208	291	99	265	95	248	117	83
234.701	0	258	135	244	143	265	197	230	210	294	99	268	96	249	118	83
234.824	0	258	137	246	145	268	199	232	208	294	99	269	96	250	119	84
234.947	0	259	138	248	146	273	201	234	210	296	100	271	96	252	120	84
235.069	0	261	139	235	142	263	197	228	209	291	100	268	95	248	118	83
235.192	0	258	136	235	142	261	192	227	207	292	98	267	95	249	118	83
235.315	0	258	138	238	141	262	195	226	204	292	99	268	95	249	118	83
235.438	0	258	137	238	142	264	194	229	206	291	98	267	96	249	118	83
235.561	0	260	138	243	144	267	196	232	210	293	99	269	96	252	119	83
235.684	0	259	140	248	145	270	200	236	211	296	101	272	97	254	121	85
235.807	0	262	141	249	148	273	201	236	210	298	100	274	97	255	121	86
235.93	0	260	140	237	145	267	199	230	208	293	101	272	96	252	119	84
236.052	0	261	139	234	141	258	190	227	208	291	99	270	96	250	119	84
236.175	0	263	140	237	142	261	193	228	206	292	98	271	97	251	119	84
236.298	0	262	141	237	143	262	193	228	204	291	98	271	96	253	119	84
236.421	0	263	142	242	145	266	194	230	207	292	98	272	97	253	120	84
236.544	0	264	143	248	146	270	197	233	211	295	100	273	98	256	121	86
236.667	0	265	143	251	148	272	199	237	210	297	101	276	98	258	122	87
236.79	0	265	146	251	148	276	203	237	210	299	102	276	98	258	123	87
236.913	0	264	144	235	144	262	193	228	207	291	100	273	97	255	121	86
237.036	0	264	144	236	144	262	191	228	208	292	100	273	97	255	121	86
237.158	0	267	145	239	145	263	193	228	205	292	99	273	97	256	121	86
237.281	0	266	145	241	145	265	193	230	204	293	99	274	97	257	121	87
237.404	0	268	146	245	147	270	196	234	209	295	100	276	98	258	122	86
237.527	0	268	147	251	148	272	198	236	212	297	102	277	99	261	123	87
237.65	0	272	148	253	151	274	200	238	211	299	101	279	100	262	125	89
237.773	0	272	149	248	149	276	203	238	210	298	102	279	99	263	124	88
237.896	0	271	148	237	146	263	192	230	207	292	101	276	99	259	123	87
238.019	0	272	148	241	146	266	193	232	209	294	101	277	99	260	123	87
238.141	0	272	148	242	145	266	194	231	206	294	100	278	98	261	123	88
238.264	0	275	149	245	148	269	195	234	205	296	101	278	100	262	124	88
238.387	0	276	151	249	148	271	197	237	211	297	102	279	99	263	125	90
238.51	0	275	153	254	151	275	199	240	214	300	103	282	100	265	126	90
238.633	0	277	153	252	150	278	204	240	211	301	102	283	100	264	126	90
238.756	0	277	151	238	149	263	193	231	206	294	101	279	100	262	124	90
238.879	0	277	152	240	147	265	192	231	208	294	102	279	99	262	124	89
239.002	0	277	152	243	147	267	194	232	209	295	100	279	100	262	124	89
239.124	0	279	152	245	148	268	195	233	206	296	101	281	100	263	124	91
239.247	0	279	154	249	149	272	197	236	208	298	102	282	100	264	125	90
239.37	0	280	154	251	150	274	199	240	213	300	103	283	101	265	127	91
239.493	0	281	156	255	152	276	201	242	214	303	104	285	102	268	127	92
239.616	0	282	158	255	153	282	205	243	213	304	104	285	101	268	128	92
239.739	0	280	154	238	149	265	195	233	209	296	103	282	100	263	126	91
239.862	0	281	154	240	147	264	192	232	210	296	101	281	99	263	125	91
239.985	0	280	154	242	147	267	193	232	209	297	101	281	100	263	125	91
240.108	0	281	155	244	147	268	195	234	207	298	101	282	100	263	125	91
240.23	0	282	155	248	150	272	197	237	210	299	102	283	101	265	127	92
240.353	0	284	157	250	151	274	200	241	214	301	104	284	101	267	127	93
240.476	0	286	159	254	153	277	202	244	214	303	105	287	101	269	128	93
240.599	0	286	160	257	154	281	204	245	214	305	105	287	102	269	128	94
240.722	0	285	158	240	151	268	198	235	211	299	103	283	100	264	126	92
240.845	0	286	157	242	149	267	194	234	211	297	102	283	100	264	126	91
240.968	0	286	158	245	150	269	196	233	210	299	103	283	101	265	126	91
241.091	0	285	159	245	150	270	196	235	208	300	102	283	100	266	126	93
241.213	0	287	159	251	151	274	198	238	211	300	104	284	101	267	127	93
241.336	0	288	161	253	152	275	200	242	215	302	105	286	101	268	128	94
241.459	0	290	163	256	154	279	203	245	214	304	106	287	102	270	129	94
241.582	0	289	161	247	152	274	203	239	211	302	104	286	101	268	128	93
241.705	0	287	159	241	150	267	195	234	209	297	103	283	100	266	127	94
241.828	0	287	161	244	150	271	196	235	213	299	103	283	101	267	127	93
241.951	0	290	161	248	151	270	198	237	209	299	103	284	101	267	127	93
242.074	0	289	162	250	152	275	198	240	209	301	102	285	101	268	128	95
242.196	0	289	164	253	154	276	201	243	213	301	104	287	102	270	129	95
242.319	0	291	165	258	155	279	201	246	218	304	107	289	102	271	130	97
242.442	0	293	166	260	156	282	206	247	216	306	106	290	103	272	131	98
242.565	0	290	163	245	153	272	202	239	211	300	104	287	102	268	128	95
242.688	0	290	161	241	151	266	193	236	210	297	103	284	101	268	128	95
242.811	0	291	164	244	150	269	195	237	211	298	103	284	101	268	128	95
242.934	0	294	164	248	151	271	196	236	208	300	103	286	101	268	128	95
243.057	0	295	166	250	152	274	199	239	208	300	103	286	102	269	128	95
243.18	0	294	166	254	154	278	200	243	213	301	105	288	103	271	130	96
243.302	0	294	167	258	155	278	201	246	217	305	105	289	103	272	130	97
243.425	0	298	169	261	157	284	204	246	214	305	106	290	103	274	132	98
243.548	0	297	166	244	153	270	199	238	210	300	103	286	102	270	127	95
243.671	0	296	165	244	150	267	193	236	211	297	103	286	102	270	128	95
243.794	0	296	165	249	151	271	195	237	210	300	103	286	102	269	128	95
243.917	0	297	166	249	152	271	196	238	207	300	102	286	102	271	129	96
244.04	0	300	168	254	153	275	198	241	209	300	104	287	103	271	129	97
244.163	0	301	168	254	155	277	199	242	213	302	105	289	102	273	130	97
244.285	0	302	169	260	157	281	202	247	215	305	105	290	103	274	131	98
244.408	0	300	166	248	155	273	200	239	210	301	104	287	102	272	130	96
244.531	0	300	165	244	152	269	193	236	208	297	103	286	102	270	128	95
244.654	0	303	166	248	154	272	196	238	212	299	104	286	101	272	129	96
244.777	0	301	167	252	152	272	196	238	210	301	104	288	101	273	129	97
244.9	0	299	167	253	155	276	199	240	210	302	104	288	103	273	130	98
245.023	0	299	167	256	155	278	200	245	212	302	104	289	103	275	131	99
245.146	0	300	168	259	157	280	201	247	216	305	106	290	103	275	131	98
245.268	0	303	169	259	156	284	207	245	216	305	106	290	103	275	130	98
245.391	0	300	164	243	154	266	195	236	208	297	104	287	101	271	128	95
245.514	0	300	166	244	152	268	193	236	209	297	104	287	102	271	128	95
245.637	0	298	165	246	151	270	194	236	211	299	104	288	102	271	128	95
[truncated: 885 more rows]

## Sheet: Short_ch
	SNR :	46	43	18	45	42	44	47	38	48	41	35	40	0	0	0	0	0	0	0	0	0	0	0	0
		D780						D850						D725						D940
Time	Marker	ch16	ch17	ch18	ch19	ch20	ch21	ch16	ch17	ch18	ch19	ch20	ch21	ch16	ch17	ch18	ch19	ch20	ch21	ch16	ch17	ch18	ch19	ch20	ch21
0.24576	0	0	0	0	0	0	0	0	0	0	0	0	0	0	0	0	0	0	0	0	0	0	0	0	0
0.36864	0	108	193	12	170	289	54	100	180	37	146	254	37	2	2	-53	-1	-1	-81	-1	-3	17	5	1	68
0.49152	0	106	188	7	169	288	53	98	174	32	145	253	35	3	4	-78	0	0	-86	-2	-4	26	4	0	85
0.6144	0	106	185	6	168	288	60	97	173	38	143	250	42	3	4	-83	-1	-1	-91	-4	-6	31	5	0	82
0.73728	0	105	184	8	170	289	65	96	172	38	144	249	47	4	5	-86	-1	-1	-94	-4	-5	34	4	0	76
0.86016	0	105	183	9	169	286	68	96	171	37	143	252	50	4	5	-87	-1	-1	-94	-4	-6	39	3	-1	70
0.98304	0	105	183	11	168	284	69	95	170	36	142	254	50	4	6	-87	0	-2	-97	-5	-7	39	5	-1	67
1.10592	0	106	183	1	169	283	71	96	170	49	144	253	50	4	7	-77	0	-2	-98	-4	-7	52	4	-1	65
1.2288	0	104	182	4	168	284	69	96	170	50	142	252	50	4	6	-74	0	-1	-97	-5	-7	53	4	0	61
1.35168	0	104	179	6	168	284	70	94	167	53	141	248	50	4	6	-72	0	0	-98	-4	-7	55	4	1	55
1.47456	0	104	180	6	167	282	69	94	168	53	141	247	49	4	6	-72	-1	0	-99	-4	-7	55	4	1	55
1.59744	0	103	180	6	167	283	70	95	166	53	141	246	50	5	6	-73	0	0	-98	-5	-6	56	4	1	56
1.72032	0	104	179	5	167	283	70	94	167	52	142	248	50	4	6	-72	0	0	-99	-5	-7	55	5	1	56
1.8432	0	105	181	4	168	282	70	95	168	52	141	250	50	4	6	-72	0	-1	-98	-5	-7	55	4	0	57
1.96608	0	104	181	5	168	283	71	94	168	51	142	250	50	5	6	-72	0	-1	-98	-4	-8	54	4	0	57
2.08896	0	105	180	7	167	281	69	94	166	52	142	248	50	4	6	-72	0	1	-99	-4	-7	56	3	2	55
2.21184	0	104	177	8	166	280	69	93	164	53	141	246	50	5	6	-71	-1	1	-99	-4	-7	56	4	3	52
2.33472	0	104	178	7	167	280	69	94	165	53	141	246	51	4	6	-71	0	1	-99	-4	-7	55	4	3	54
2.4576	0	103	178	7	167	280	70	94	164	54	141	246	50	4	5	-72	0	0	-98	-5	-7	56	4	2	53
2.58048	0	103	179	6	167	281	70	93	165	54	141	245	50	4	6	-73	0	0	-99	-4	-6	55	4	1	55
2.70336	0	104	179	5	167	282	69	93	166	53	141	245	50	5	5	-71	0	0	-98	-5	-7	55	4	0	57
2.82624	0	104	181	4	167	282	69	94	167	52	142	249	51	4	5	-71	-1	-1	-98	-4	-6	54	3	0	57
2.94912	0	104	180	7	168	283	69	93	166	51	141	246	49	4	6	-71	0	0	-99	-5	-8	55	5	1	56
3.072	0	103	178	7	167	279	69	93	164	54	140	247	51	4	5	-72	0	1	-100	-5	-7	56	4	3	53
3.19488	0	104	179	7	167	280	69	93	166	53	141	246	50	4	5	-72	0	0	-98	-5	-7	55	4	2	54
3.31776	0	104	179	8	167	279	70	93	165	53	140	246	50	4	6	-72	-1	2	-98	-4	-8	56	4	3	53
3.44064	0	104	180	6	167	281	69	93	166	53	142	245	50	4	5	-72	0	0	-99	-4	-7	56	4	0	56
3.56352	0	104	181	5	168	281	71	94	167	52	142	247	50	4	5	-72	0	-1	-99	-4	-7	54	5	0	56
3.6864	0	105	181	6	168	282	69	94	168	51	141	248	51	4	6	-71	0	-2	-98	-5	-6	55	5	1	57
3.80928	0	103	178	7	168	282	70	94	164	54	142	244	49	4	5	-71	-1	0	-99	-3	-7	55	5	1	52
3.93216	0	103	179	7	168	281	70	93	164	54	142	245	50	4	7	-72	0	0	-100	-5	-7	56	4	1	53
4.05504	0	104	179	7	168	282	69	93	166	53	141	245	50	5	6	-72	0	0	-99	-5	-6	55	4	1	54
4.17792	0	104	180	6	168	281	71	94	165	53	142	245	50	4	6	-71	0	0	-98	-4	-7	55	4	1	55
4.3008	0	104	179	5	168	282	70	94	167	53	142	248	50	4	6	-71	-1	-1	-98	-4	-6	55	4	0	56
4.42368	0	105	181	5	169	282	71	94	169	52	142	251	51	3	6	-71	0	-3	-98	-4	-7	54	4	-1	58
4.54656	0	105	182	6	168	284	70	94	169	51	143	250	51	4	6	-71	-1	-1	-100	-4	-7	55	4	0	57
4.66944	0	104	179	7	168	283	70	93	166	54	143	247	50	4	6	-71	0	0	-99	-5	-7	56	5	2	52
4.79232	0	104	179	6	168	283	70	94	166	55	143	246	51	4	6	-71	0	0	-99	-5	-7	55	4	1	53
4.9152	0	104	180	7	168	284	71	94	166	54	143	247	50	4	5	-72	-1	0	-99	-4	-7	55	4	0	52
5.03808	0	105	180	6	169	285	72	94	167	54	143	248	51	3	7	-73	0	0	-99	-5	-6	56	4	1	54
5.16096	0	104	182	5	169	284	70	96	167	52	143	251	51	4	5	-72	0	-1	-99	-5	-7	55	4	0	57
5.28384	0	104	181	4	169	283	70	95	169	52	144	253	52	4	6	-70	0	-2	-97	-4	-7	54	4	-1	57
5.40672	0	105	183	5	170	286	70	95	170	52	143	253	51	4	6	-71	0	-1	-99	-5	-7	55	4	0	58
5.5296	0	104	181	7	170	287	70	94	166	54	143	250	51	4	5	-71	0	0	-100	-5	-7	57	4	1	52
5.65248	0	104	181	6	169	286	71	95	168	54	144	250	51	4	6	-71	0	0	-98	-5	-8	56	4	1	53
5.77536	0	105	181	7	170	287	70	94	168	53	143	251	52	4	6	-71	-1	0	-98	-3	-6	55	5	2	54
5.89824	0	105	182	6	170	286	71	94	169	54	144	252	51	4	5	-71	-1	-1	-99	-4	-7	56	4	0	55
6.02112	0	105	182	6	170	286	71	94	170	53	144	256	51	4	6	-72	0	-2	-99	-5	-7	56	4	-1	56
6.144	0	105	183	6	171	287	70	96	171	51	144	257	51	5	6	-71	0	-3	-98	-4	-7	55	5	-1	57
6.26688	0	105	182	8	170	288	70	95	169	53	144	254	51	4	6	-70	0	0	-99	-4	-7	56	5	2	54
6.38976	0	105	182	7	170	287	71	94	168	54	144	254	52	4	7	-72	0	1	-99	-4	-7	56	4	2	53
6.51264	0	105	181	7	170	287	71	95	169	54	144	257	51	4	6	-72	-1	0	-99	-4	-7	56	3	0	54
6.63552	0	105	182	8	170	289	71	95	170	52	145	256	51	4	6	-72	0	-1	-98	-4	-6	55	4	0	54
6.7584	0	106	183	5	171	289	72	95	171	53	145	259	51	4	6	-70	0	-3	-98	-4	-7	56	4	-1	56
6.88128	0	105	184	4	171	290	71	96	171	53	144	260	51	5	6	-72	-1	-3	-98	-5	-8	55	4	0	56
7.00416	0	105	185	5	172	290	70	96	172	51	145	261	51	4	6	-71	0	-3	-99	-5	-9	55	4	-1	58
7.12704	0	105	182	8	171	289	69	94	169	53	146	259	50	3	5	-71	-1	2	-98	-5	-7	56	4	3	52
7.24992	0	106	182	7	171	288	70	94	168	54	145	258	51	4	6	-71	0	2	-99	-4	-7	56	4	3	51
7.3728	0	105	182	7	172	289	71	94	169	53	145	258	52	4	6	-72	-1	2	-99	-5	-7	55	4	3	52
7.49568	0	105	182	7	171	291	70	95	169	54	145	258	51	3	7	-72	0	0	-99	-5	-7	56	4	0	54
7.61856	0	105	183	5	171	288	71	95	170	54	145	260	51	5	7	-71	-1	-2	-98	-4	-7	56	3	0	55
7.74144	0	105	183	6	170	287	71	96	170	52	145	262	51	4	5	-71	0	0	-99	-5	-7	55	4	1	56
7.86432	0	105	184	5	171	289	71	95	172	52	145	263	51	4	6	-71	-1	-2	-98	-4	-8	55	4	0	57
7.9872	0	105	184	7	171	291	70	96	170	53	145	261	51	4	6	-72	0	0	-98	-4	-7	56	4	1	54
8.11008	0	105	182	7	171	290	71	95	169	54	145	261	50	4	6	-71	0	0	-97	-5	-7	56	4	2	52
8.23296	0	106	182	7	171	291	71	95	169	54	146	263	51	4	6	-72	0	-2	-96	-4	-7	55	4	0	54
8.35584	0	105	182	7	171	293	71	95	170	54	146	262	51	4	6	-73	-1	-2	-97	-5	-6	56	5	0	55
8.47872	0	104	183	6	172	295	72	94	169	53	146	264	51	5	6	-74	0	-2	-96	-6	-7	55	4	-1	57
8.6016	0	105	184	6	173	298	71	96	171	53	148	266	51	3	6	-75	-1	-3	-94	-4	-6	55	4	-1	59
8.72448	0	105	183	5	174	298	70	96	172	52	148	268	52	4	6	-73	0	-2	-94	-5	-7	54	5	-1	58
8.84736	0	104	184	7	174	299	70	95	172	51	147	267	51	5	6	-74	0	0	-96	-4	-7	55	4	1	56
8.97024	0	104	181	7	173	296	71	94	169	54	147	264	51	3	6	-73	0	2	-98	-5	-7	55	3	3	51
9.09312	0	104	181	8	173	296	72	94	169	52	146	263	51	5	7	-73	-1	1	-97	-4	-6	56	4	3	51
9.216	0	104	182	6	173	294	71	95	168	53	146	262	52	4	6	-72	0	2	-98	-5	-7	55	3	5	51
9.33888	0	104	180	6	171	293	72	94	168	52	147	262	51	5	6	-72	0	2	-97	-5	-7	55	4	3	54
9.46176	0	105	180	5	171	292	71	94	169	52	145	260	51	5	6	-72	0	2	-97	-5	-7	54	4	3	54
9.58464	0	105	181	4	172	294	72	95	170	53	146	263	51	4	6	-72	0	0	-97	-4	-7	55	4	1	57
9.70752	0	105	182	6	173	293	70	95	170	52	146	263	52	4	6	-71	-1	0	-96	-5	-7	55	4	0	56
9.8304	0	103	179	8	171	292	71	94	166	54	146	261	50	3	5	-72	0	2	-96	-5	-7	56	4	4	52
9.95328	0	103	179	7	172	291	71	94	166	54	146	261	51	4	6	-73	0	2	-97	-4	-7	55	3	3	53
10.0762	0	103	179	6	171	291	70	93	165	54	146	260	51	4	5	-73	0	2	-97	-5	-7	55	4	3	53
10.199	0	104	179	6	172	291	71	94	165	53	145	259	51	4	6	-73	0	2	-96	-5	-6	54	4	3	55
10.3219	0	103	179	4	172	291	71	94	167	53	145	260	51	4	6	-73	-1	2	-97	-5	-7	54	4	3	56
10.4448	0	104	180	5	171	290	72	94	168	51	145	262	51	4	6	-73	-1	0	-97	-5	-6	54	4	2	57
10.5677	0	104	179	7	171	292	70	94	166	51	146	259	51	4	6	-72	-1	1	-97	-5	-7	54	3	2	55
10.6906	0	103	177	7	171	289	70	93	164	53	144	257	51	4	5	-71	0	0	-97	-5	-7	55	4	2	50
10.8134	0	103	177	6	171	290	71	94	163	53	144	257	51	4	5	-73	-1	2	-99	-4	-6	55	4	3	52
10.9363	0	104	177	6	170	289	71	93	163	54	144	258	51	4	6	-74	0	2	-98	-4	-7	55	4	3	53
11.0592	0	103	177	7	171	289	71	93	164	52	145	256	51	3	6	-73	-1	2	-97	-5	-6	55	4	3	54
11.1821	0	103	179	5	171	289	70	94	164	53	145	259	51	3	6	-72	0	-1	-97	-5	-8	54	4	1	56
11.305	0	104	179	4	171	288	71	94	167	52	145	261	51	4	5	-72	0	-1	-97	-5	-6	54	4	0	56
11.4278	0	104	179	7	171	289	70	94	167	51	145	260	51	4	6	-72	0	0	-99	-5	-7	54	4	2	55
11.5507	0	103	177	7	171	288	71	93	164	54	145	257	51	4	5	-72	0	1	-99	-4	-6	55	4	4	51
11.6736	0	103	178	7	171	289	71	94	165	53	145	258	51	4	6	-72	0	1	-98	-4	-7	55	3	3	53
11.7965	0	103	178	6	170	288	72	93	165	54	145	258	50	4	5	-73	0	0	-98	-4	-6	56	4	2	53
11.9194	0	105	178	6	171	289	71	94	167	53	145	258	51	4	6	-73	0	-2	-99	-5	-7	55	3	0	55
12.0422	0	104	180	5	172	289	72	95	168	53	145	261	51	4	6	-73	0	-3	-98	-5	-7	55	4	-1	58
12.1651	0	104	182	6	172	292	70	95	169	51	147	262	53	4	5	-72	0	-3	-96	-4	-7	54	4	-1	57
12.288	0	104	182	7	172	293	71	94	168	53	146	257	51	4	6	-72	0	0	-99	-5	-8	56	4	2	53
12.4109	0	104	180	7	171	290	72	94	168	54	145	260	51	4	6	-73	0	0	-98	-4	-8	56	4	2	53
12.5338	0	104	181	7	172	289	71	94	169	53	145	262	52	4	5	-74	0	-2	-99	-4	-7	55	4	0	54
12.6566	0	104	181	6	173	290	72	94	169	53	146	262	52	4	5	-73	-1	0	-98	-5	-6	54	4	2	54
12.7795	0	104	182	5	172	290	71	94	169	52	147	264	53	4	6	-73	-1	-2	-97	-4	-7	54	4	0	56
12.9024	0	105	183	5	173	291	71	95	171	51	146	264	52	4	6	-74	0	-1	-98	-4	-7	54	4	0	57
13.0253	0	104	183	7	173	292	70	95	171	52	147	265	52	4	6	-72	-1	-1	-98	-5	-7	55	4	0	55
13.1482	0	104	181	8	173	291	72	94	169	53	147	263	52	3	6	-71	0	0	-97	-4	-7	56	3	2	51
13.271	0	105	181	7	173	290	72	95	170	53	147	266	52	4	5	-72	0	0	-98	-4	-7	55	4	0	53
13.3939	0	105	182	6	173	292	73	95	170	53	148	265	52	4	6	-74	0	-1	-98	-4	-7	55	5	0	53
13.5168	0	105	182	5	173	292	72	94	170	53	147	265	52	4	6	-74	0	-2	-97	-4	-7	55	4	0	55
13.6397	0	105	183	5	174	295	72	96	172	52	148	266	54	4	6	-72	0	-2	-96	-4	-8	54	5	-1	56
13.7626	0	105	186	5	174	294	72	97	174	51	148	270	53	4	6	-72	-1	0	-96	-4	-7	54	4	0	57
13.8854	0	105	187	7	175	295	70	96	174	51	148	270	52	4	7	-74	0	-1	-98	-4	-7	54	4	0	57
14.0083	0	104	185	7	174	295	72	96	172	54	148	267	52	4	6	-72	0	0	-97	-5	-8	55	4	1	52
14.1312	0	105	185	6	174	295	73	96	173	53	148	268	52	5	5	-73	0	1	-96	-5	-6	55	4	2	54
14.2541	0	105	186	7	173	292	73	95	173	53	149	270	52	4	6	-73	-1	0	-96	-5	-7	55	3	0	53
14.377	0	105	185	6	174	294	72	96	173	53	149	271	53	4	6	-74	-1	0	-97	-5	-7	55	4	0	55
14.4998	0	106	186	5	175	296	72	97	175	52	148	272	52	3	6	-74	0	0	-96	-5	-7	54	4	0	57
14.6227	0	105	187	5	175	299	71	97	177	51	150	272	52	4	7	-73	0	-2	-95	-5	-7	54	4	0	57
14.7456	0	105	186	8	175	298	72	96	174	53	150	272	51	4	7	-73	0	-1	-96	-4	-8	55	3	0	54
14.8685	0	105	187	5	176	297	71	96	174	55	149	274	52	4	6	-74	0	0	-95	-4	-7	56	5	0	55
14.9914	0	106	187	6	176	299	72	96	174	53	150	275	53	4	6	-74	0	-1	-95	-4	-7	54	4	0	54
15.1142	0	106	185	5	177	299	74	96	175	53	151	276	53	4	6	-73	0	0	-95	-4	-8	55	4	0	55
15.2371	0	106	187	3	175	300	72	97	175	52	151	275	53	4	6	-73	0	-2	-96	-5	-7	53	3	0	56
15.36	0	107	187	3	176	301	72	98	177	51	150	277	53	4	6	-74	0	0	-96	-5	-7	53	4	0	57
15.4829	0	106	186	4	175	300	71	98	176	50	149	276	53	4	7	-73	0	-1	-97	-5	-7	53	3	0	55
15.6058	0	106	185	7	176	300	72	96	174	54	150	273	54	3	7	-71	0	1	-96	-4	-8	55	4	2	52
15.7286	0	106	187	7	176	301	71	97	175	53	150	276	53	4	5	-73	0	0	-94	-5	-7	55	4	1	55
15.8515	0	106	188	6	177	302	71	97	177	54	152	279	52	5	6	-74	-1	0	-95	-4	-6	55	4	0	56
15.9744	0	106	187	5	178	304	73	97	177	53	152	279	52	3	7	-75	0	-1	-95	-5	-8	54	3	0	56
16.0973	0	106	188	3	178	305	71	97	177	52	152	280	54	4	7	-73	0	-2	-95	-5	-8	53	4	0	56
16.2202	0	106	188	3	178	304	72	97	177	51	151	281	52	3	7	-72	0	-1	-96	-5	-8	53	3	1	56
16.343	0	107	189	5	177	304	71	97	178	50	151	279	53	4	6	-73	0	0	-97	-5	-7	54	4	2	56
16.4659	0	106	186	7	176	303	72	96	175	53	151	274	52	4	6	-71	-1	1	-97	-5	-8	55	5	3	51
16.5888	0	106	187	5	176	302	72	97	174	53	149	273	53	4	5	-72	-1	2	-96	-4	-8	54	4	3	53
16.7117	0	105	184	6	175	302	72	96	173	53	149	272	52	4	6	-72	0	1	-96	-5	-8	55	3	3	52
16.8346	0	104	181	3	176	301	73	96	172	55	149	277	52	4	6	-75	-1	0	-97	-5	-7	55	4	0	54
16.9574	0	107	185	3	177	301	72	96	175	50	150	278	53	5	6	-72	-1	0	-97	-5	-8	52	4	0	55
17.0803	0	106	184	6	177	302	72	96	173	51	151	278	54	4	7	-72	0	0	-95	-5	-7	54	4	0	57
17.2032	0	105	181	6	175	302	71	96	170	54	149	275	53	4	6	-72	-1	1	-97	-5	-7	56	4	2	54
17.3261	0	106	181	5	176	302	73	96	170	55	150	272	52	5	6	-72	-1	1	-98	-5	-8	55	4	4	52
17.449	0	105	182	6	176	301	72	96	172	53	149	271	52	4	6	-74	-1	1	-97	-5	-7	55	5	3	52
17.5718	0	105	184	5	176	300	72	96	174	53	148	271	52	4	6	-74	0	2	-96	-3	-8	54	3	4	54
17.6947	0	106	184	4	175	299	73	96	173	53	149	272	54	4	6	-73	-1	1	-97	-5	-7	54	4	2	54
17.8176	0	105	184	4	175	297	73	95	173	52	148	274	53	4	6	-73	0	0	-98	-5	-7	54	4	0	55
17.9405	0	106	184	4	175	299	73	97	174	51	149	273	54	4	6	-75	0	0	-97	-4	-7	53	3	0	55
18.0634	0	105	184	7	175	300	71	96	173	52	150	271	52	4	6	-73	0	2	-96	-5	-7	55	4	3	54
18.1862	0	105	187	7	175	299	72	96	175	54	149	274	52	4	7	-74	-1	0	-96	-5	-8	55	4	0	53
18.3091	0	106	187	6	175	299	72	95	176	53	148	271	53	4	6	-75	0	0	-97	-4	-7	55	3	2	53
18.432	0	107	186	5	176	297	72	97	175	54	149	270	53	4	6	-75	0	0	-97	-5	-8	54	4	1	53
18.5549	0	107	186	4	175	297	73	96	174	53	149	271	53	5	6	-74	0	0	-97	-4	-7	53	4	2	55
18.6778	0	108	186	3	175	296	73	97	174	51	148	273	53	5	6	-73	-1	0	-98	-4	-8	53	4	0	56
18.8006	0	107	186	3	175	296	72	96	175	51	148	273	53	5	6	-74	0	0	-98	-5	-7	53	3	1	56
18.9235	0	106	184	6	174	296	72	96	172	52	148	268	52	3	6	-72	-1	1	-98	-5	-7	55	4	3	52
19.0464	0	107	183	6	173	295	72	96	171	53	147	267	54	5	6	-71	-1	2	-99	-5	-7	55	3	3	51
19.1693	0	106	184	5	173	295	73	97	173	54	147	267	53	3	5	-72	0	1	-99	-5	-7	55	5	4	53
19.2922	0	106	185	5	173	292	73	96	173	53	148	270	53	4	6	-73	0	0	-99	-5	-7	55	4	1	53
19.415	0	107	184	4	174	294	73	96	174	53	148	271	54	4	6	-73	0	0	-98	-4	-8	54	5	0	54
19.5379	0	107	185	3	174	296	73	98	175	52	148	273	54	3	6	-72	-1	0	-98	-5	-7	54	4	0	56
19.6608	0	107	187	5	175	295	72	97	175	53	149	273	54	4	7	-71	-1	0	-99	-4	-7	55	4	0	54
19.7837	0	106	185	6	175	295	73	97	174	55	148	272	53	4	5	-72	-1	-1	-98	-5	-7	56	4	0	52
19.9066	0	107	185	5	175	296	72	97	175	54	148	273	54	4	6	-73	-1	0	-98	-4	-7	54	4	1	53
20.0294	0	107	186	6	175	297	74	97	175	53	148	273	54	4	7	-72	0	0	-97	-5	-7	55	4	0	54
20.1523	0	107	186	4	175	297	73	98	177	53	149	274	54	4	6	-73	0	-1	-98	-5	-8	54	4	0	55
20.2752	0	107	188	3	174	298	74	98	177	53	149	276	54	4	6	-72	0	0	-99	-5	-8	54	4	0	55
20.3981	0	107	188	4	176	299	72	97	177	52	149	276	54	4	6	-72	0	-1	-99	-4	-7	54	4	1	55
20.521	0	107	188	7	175	297	73	97	177	54	149	274	53	4	6	-71	-1	-1	-98	-5	-7	56	4	0	52
20.6438	0	107	187	6	175	298	73	97	176	54	150	276	53	4	6	-72	0	0	-97	-5	-8	56	4	1	53
20.7667	0	107	189	5	176	299	73	97	179	55	151	276	54	4	6	-73	-1	0	-98	-4	-7	55	4	0	53
20.8896	0	107	189	4	176	300	73	98	178	54	151	278	54	5	6	-73	-1	0	-97	-5	-7	55	4	0	54
21.0125	0	107	190	4	176	301	73	99	179	52	150	279	55	5	6	-72	0	0	-97	-5	-7	55	3	0	56
21.1354	0	108	191	4	176	302	72	98	180	52	150	280	55	4	7	-72	0	-1	-96	-5	-7	55	3	0	56
21.2582	0	107	190	6	176	301	73	98	179	53	150	279	54	4	6	-72	-1	0	-97	-5	-8	56	4	0	54
21.3811	0	107	189	6	176	302	73	97	178	55	150	278	54	4	7	-72	0	-1	-97	-4	-7	56	4	1	52
21.504	0	107	190	5	178	301	74	98	179	54	150	280	54	4	6	-72	0	-1	-96	-5	-7	55	4	0	54
21.6269	0	108	190	5	177	303	74	98	179	54	151	280	54	4	6	-72	-1	-1	-97	-5	-7	55	4	1	54
21.7498	0	108	190	4	177	303	74	98	180	54	152	281	54	4	6	-73	-1	0	-97	-6	-7	55	3	0	55
21.8726	0	108	190	3	177	303	74	99	180	53	151	281	54	4	7	-73	-1	-1	-98	-5	-7	54	4	0	57
21.9955	0	108	192	4	178	305	73	99	182	52	151	283	55	5	7	-71	0	0	-96	-5	-8	55	5	1	57
22.1184	0	107	190	6	177	303	73	97	180	54	151	282	54	4	6	-70	0	0	-98	-5	-8	56	4	1	54
22.2413	0	108	190	5	177	303	74	98	179	56	151	281	55	4	6	-73	-1	-1	-98	-4	-7	56	4	1	53
22.3642	0	107	189	5	176	304	72	99	180	54	151	281	55	3	6	-72	0	0	-98	-6	-7	55	4	0	53
22.487	0	107	189	4	177	304	74	98	179	54	150	282	54	5	6	-72	0	-1	-97	-5	-9	55	4	0	54
22.6099	0	107	189	4	177	304	74	98	181	53	150	283	54	4	7	-72	0	0	-97	-5	-8	54	4	0	55
22.7328	0	107	190	5	177	305	73	98	181	52	152	283	54	4	7	-72	-1	0	-98	-4	-8	55	4	0	56
22.8557	0	107	189	6	177	303	73	97	178	54	151	282	53	4	6	-72	-1	-1	-98	-5	-7	57	3	1	53
22.9786	0	107	188	5	176	303	74	97	177	55	150	280	54	3	7	-70	0	-1	-97	-5	-8	56	4	0	53
23.1014	0	106	189	5	175	304	73	97	177	54	151	279	54	4	8	-71	-1	0	-97	-4	-7	56	4	2	52
23.2243	0	106	186	4	175	302	74	97	177	54	150	277	54	4	6	-72	-1	0	-98	-4	-8	55	4	1	53
23.3472	0	107	188	4	175	302	74	97	178	54	150	280	54	4	6	-73	-1	-1	-99	-5	-7	55	4	0	55
23.4701	0	106	189	3	176	302	73	97	178	54	150	281	55	4	6	-72	0	0	-97	-5	-8	55	4	0	55
23.593	0	106	186	6	175	303	72	97	177	54	149	275	54	4	7	-71	-1	2	-98	-5	-9	56	4	3	53
23.7158	0	105	185	7	174	302	73	96	174	55	149	273	54	4	7	-72	-1	1	-100	-5	-8	57	3	3	51
23.8387	0	106	184	6	174	300	73	96	174	55	148	272	54	4	6	-72	-1	1	-99	-4	-7	56	4	4	51
23.9616	0	105	184	6	174	298	73	96	173	54	147	272	54	4	6	-72	0	1	-99	-6	-7	56	5	1	52
24.0845	0	105	183	5	173	299	73	96	173	55	148	270	54	4	6	-73	-1	1	-98	-5	-7	55	4	2	54
24.2074	0	106	185	5	173	296	73	96	174	54	147	274	53	5	7	-74	0	0	-99	-4	-7	55	4	1	55
24.3302	0	105	185	6	173	297	72	95	174	53	148	272	53	4	7	-74	-1	1	-99	-5	-7	56	5	2	54
24.4531	0	104	182	7	173	296	72	95	171	54	147	267	53	4	6	-72	0	1	-98	-4	-7	57	4	3	51
24.576	0	105	178	6	172	293	72	93	167	55	146	265	53	5	7	-73	0	1	-99	-4	-7	56	5	3	51
24.6989	0	104	182	7	172	293	73	94	172	54	147	267	52	4	7	-75	-1	0	-98	-4	-7	55	4	2	52
24.8218	0	105	183	6	172	292	72	95	173	54	147	269	53	4	6	-76	-1	0	-97	-4	-7	55	4	1	55
24.9446	0	105	184	6	173	293	73	96	174	54	147	270	53	4	6	-75	-1	0	-97	-5	-7	55	4	0	56
25.0675	0	105	185	4	173	293	72	96	174	53	147	270	54	5	6	-74	-1	0	-97	-5	-7	55	4	0	55
25.1904	0	105	183	7	172	295	72	95	171	54	147	266	51	4	6	-74	0	2	-98	-5	-7	55	3	4	52
25.3133	0	105	182	7	171	293	72	95	170	55	147	264	53	3	7	-75	-1	1	-99	-5	-8	57	5	4	50
25.4362	0	105	181	6	171	293	72	95	171	54	146	264	52	4	6	-75	-1	1	-98	-5	-7	55	4	3	52
25.559	0	104	182	6	171	293	72	95	171	54	146	263	52	4	6	-74	0	2	-98	-5	-7	56	4	4	53
25.6819	0	104	183	6	171	291	72	95	171	54	147	266	53	4	5	-74	0	-1	-99	-6	-7	56	3	0	55
25.8048	0	106	184	5	172	290	72	96	172	53	146	267	52	4	7	-75	0	-1	-98	-5	-7	54	5	0	57
25.9277	0	105	184	8	172	294	71	95	172	52	145	264	52	4	6	-74	0	2	-98	-5	-7	55	3	3	53
26.0506	0	105	182	8	172	292	72	94	170	54	147	263	52	4	6	-74	0	1	-98	-4	-8	55	4	3	51
26.1734	0	104	183	7	172	290	72	96	171	54	147	265	52	4	6	-75	0	-1	-97	-4	-6	55	4	0	52
26.2963	0	105	182	7	172	292	73	95	171	54	146	265	52	3	6	-76	-1	1	-98	-4	-7	55	4	1	53
26.4192	0	105	183	6	172	290	73	96	171	54	147	266	52	5	6	-75	-1	-1	-98	-5	-6	55	3	0	55
26.5421	0	105	185	5	173	293	72	95	172	54	147	266	52	4	6	-74	0	-2	-97	-4	-8	55	5	0	56
26.665	0	106	185	5	173	294	72	96	174	53	147	267	53	4	6	-75	0	-2	-98	-4	-8	55	4	0	56
26.7878	0	105	183	9	173	293	72	95	172	53	147	266	53	4	6	-75	-1	0	-98	-4	-7	57	5	2	53
26.9107	0	105	184	8	173	291	72	95	172	54	147	267	53	4	6	-74	-1	-1	-98	-4	-7	56	4	0	51
27.0336	0	105	184	7	173	292	73	95	172	53	147	268	52	4	6	-75	0	-2	-98	-4	-6	55	4	0	53
27.1565	0	106	184	7	173	292	73	95	173	54	149	267	52	4	6	-76	0	0	-98	-5	-7	55	4	0	54
27.2794	0	106	184	7	173	294	73	96	173	53	148	268	53	3	6	-76	0	-1	-98	-5	-7	55	4	0	55
27.4022	0	106	185	5	174	295	72	97	174	53	149	269	54	4	6	-75	0	-1	-97	-5	-8	54	4	0	57
27.5251	0	106	186	5	175	295	73	97	176	53	149	271	54	4	6	-73	-1	0	-97	-4	-8	54	4	1	56
27.648	0	106	186	7	175	296	72	96	175	53	148	271	52	3	6	-74	-1	0	-98	-4	-7	55	4	0	55
27.7709	0	105	185	8	174	295	73	96	173	54	148	271	52	4	6	-75	-1	0	-98	-4	-7	57	4	0	52
27.8938	0	106	185	7	175	295	73	97	174	54	148	271	53	5	8	-75	0	0	-97	-4	-8	55	4	0	53
28.0166	0	106	185	7	175	296	74	96	175	54	149	272	53	3	6	-75	0	0	-96	-4	-7	56	4	0	53
28.1395	0	107	187	6	175	296	73	97	175	54	148	273	53	4	7	-74	-1	0	-98	-4	-7	56	4	1	55
28.2624	0	106	185	5	175	297	73	96	175	54	150	274	52	4	6	-75	-1	-1	-99	-5	-7	55	3	0	57
28.3853	0	106	188	6	176	298	71	97	177	52	149	275	54	4	7	-74	-1	0	-98	-4	-7	55	4	0	56
28.5082	0	106	185	8	175	300	72	96	174	54	150	272	53	5	6	-73	-1	0	-97	-4	-7	56	5	2	53
28.631	0	105	186	7	175	297	73	96	175	54	149	274	53	4	6	-74	0	-1	-98	-5	-7	55	4	0	52
28.7539	0	106	186	7	174	298	74	97	176	55	149	275	53	4	6	-76	0	0	-98	-5	-7	56	4	0	53
28.8768	0	107	186	6	176	298	73	96	175	54	150	275	53	4	6	-76	0	0	-97	-4	-8	55	3	0	55
28.9997	0	106	188	6	175	299	74	97	175	53	149	276	54	4	7	-74	-1	-1	-97	-4	-7	56	4	0	56
29.1226	0	107	188	6	175	300	73	97	177	52	150	276	54	4	6	-75	0	0	-97	-5	-7	56	4	1	56
29.2454	0	107	188	6	175	301	74	97	178	52	149	278	53	3	6	-74	0	-1	-98	-5	-7	55	4	0	58
29.3683	0	105	187	9	176	299	73	96	175	53	150	276	53	4	7	-74	0	-1	-98	-6	-8	56	4	0	53
29.4912	0	105	186	7	175	300	73	96	174	55	148	273	53	4	6	-73	0	0	-97	-4	-7	56	4	1	51
29.6141	0	106	185	7	174	299	72	96	174	54	149	274	53	3	6	-75	-1	-1	-98	-5	-7	56	4	1	53
29.737	0	105	185	7	175	297	74	96	174	55	148	275	53	4	7	-76	-1	-1	-98	-5	-8	56	4	1	52
29.8598	0	106	185	6	174	298	73	96	175	53	150	274	53	4	7	-75	0	0	-98	-5	-7	55	4	0	55
29.9827	0	105	186	6	175	299	74	97	176	54	149	275	53	4	6	-73	0	0	-97	-4	-7	55	3	0	56
30.1056	0	106	186	5	175	299	74	96	176	53	149	276	53	4	6	-73	0	-1	-97	-4	-7	55	4	0	56
30.2285	0	106	188	6	175	300	72	97	175	53	149	276	53	4	6	-74	0	0	-99	-5	-8	55	5	0	56
30.3514	0	105	185	8	174	299	73	96	173	54	148	272	53	5	6	-74	0	0	-98	-5	-8	57	4	2	52
30.4742	0	105	184	8	174	298	73	96	172	54	148	271	53	4	6	-74	-1	0	-98	-4	-7	56	4	1	52
30.5971	0	105	183	7	173	298	74	96	173	54	147	270	53	4	6	-75	-1	2	-98	-4	-7	56	4	4	51
30.72	0	106	183	6	174	295	74	95	174	54	148	272	53	4	6	-76	0	0	-98	-5	-7	56	4	0	54
30.8429	0	105	185	7	173	296	73	96	173	53	148	272	53	5	7	-75	-1	-1	-98	-4	-7	55	4	0	55
30.9658	0	105	185	5	173	297	73	96	174	54	148	273	53	5	6	-74	0	0	-98	-4	-7	56	4	0	56
31.0886	0	105	185	7	174	296	72	96	173	52	148	272	53	4	6	-73	0	-1	-99	-5	-7	55	4	1	56
31.2115	0	104	182	8	173	297	72	96	171	54	147	267	52	3	6	-74	0	1	-99	-5	-7	57	3	3	51
31.3344	0	105	182	7	173	295	72	96	171	54	147	268	53	4	6	-74	0	0	-99	-4	-7	55	5	2	52
31.4573	0	104	183	7	173	296	73	95	172	54	147	266	52	4	6	-74	-1	2	-98	-5	-7	56	5	3	53
31.5802	0	104	182	6	172	296	72	95	172	54	146	266	52	4	6	-75	-1	2	-98	-5	-8	55	4	4	55
31.703	0	105	183	6	173	293	72	96	171	53	147	270	53	5	7	-74	0	-1	-99	-4	-8	56	4	0	55
31.8259	0	106	184	5	173	295	73	96	173	53	147	271	53	3	7	-74	-1	0	-99	-6	-7	55	4	1	56
31.9488	0	105	183	6	173	296	72	95	172	52	147	269	53	4	7	-73	-1	0	-98	-4	-7	55	4	1	55
32.0717	0	104	181	8	173	294	72	95	169	54	145	264	51	4	6	-73	0	2	-99	-4	-7	56	4	3	51
32.1946	0	104	181	8	172	294	72	95	169	54	146	263	52	4	6	-75	-1	2	-100	-4	-7	56	4	3	51
32.3174	0	104	181	8	172	292	72	94	170	53	144	263	52	4	5	-75	-1	2	-99	-4	-7	55	5	4	52
32.4403	0	104	181	6	171	293	73	94	169	54	146	261	52	4	6	-74	0	1	-98	-4	-8	55	3	3	53
32.5632	0	104	181	6	172	293	72	95	169	54	145	262	53	4	6	-74	-1	1	-100	-4	-7	56	4	3	55
32.6861	0	105	182	5	172	290	73	94	169	53	146	266	52	4	6	-74	0	-1	-99	-4	-8	56	4	1	55
32.809	0	104	182	7	172	291	71	96	171	52	146	266	52	4	6	-74	-1	0	-98	-4	-7	56	3	1	56
32.9318	0	103	180	8	173	292	71	94	167	54	145	260	52	4	6	-73	-1	2	-99	-5	-7	55	4	2	52
33.0547	0	103	180	8	170	290	71	94	166	54	145	259	52	5	6	-75	0	1	-99	-4	-6	56	5	3	51
33.1776	0	104	179	8	171	290	72	94	167	54	144	259	52	3	6	-76	-1	1	-99	-4	-6	57	4	2	51
33.3005	0	104	178	8	170	290	72	94	166	54	144	259	52	4	5	-75	0	2	-99	-4	-7	56	4	3	53
33.4234	0	104	180	6	171	290	72	93	167	54	144	259	52	4	6	-74	-1	2	-98	-4	-7	55	4	3	54
33.5462	0	105	180	6	171	289	73	95	168	54	144	262	52	4	6	-74	0	1	-100	-4	-7	56	4	2	56
33.6691	0	104	181	7	172	290	72	94	169	53	146	262	52	4	6	-74	0	0	-101	-5	-6	56	4	1	57
33.792	0	104	179	7	170	289	72	94	166	54	145	259	51	4	5	-74	-1	1	-98	-4	-7	56	4	4	52
33.9149	0	103	179	7	170	289	71	93	165	54	145	257	52	4	7	-74	-1	1	-99	-5	-7	56	4	3	52
34.0378	0	104	179	8	171	289	72	94	166	53	144	258	52	4	5	-75	0	2	-99	-4	-7	55	4	3	53
34.1606	0	103	178	7	171	286	72	94	167	54	144	261	52	3	6	-76	-1	0	-100	-4	-7	56	5	1	53
34.2835	0	104	180	7	171	289	72	94	167	53	145	260	51	4	6	-75	-1	1	-99	-5	-7	56	4	2	54
34.4064	0	104	181	6	171	290	72	94	168	53	145	260	52	4	6	-73	0	0	-99	-4	-7	56	4	1	56
34.5293	0	104	179	8	171	290	71	93	167	53	145	259	52	4	5	-74	0	1	-99	-4	-8	56	3	2	55
34.6522	0	103	178	8	171	289	71	93	165	54	144	257	50	4	6	-75	0	1	-100	-4	-7	56	4	2	51
34.775	0	103	179	8	171	287	71	93	165	54	144	256	51	4	6	-75	-1	1	-99	-5	-7	56	4	2	52
34.8979	0	103	178	7	171	287	72	93	166	54	145	257	52	4	6	-75	-1	2	-99	-5	-7	55	3	2	52
35.0208	0	104	179	7	170	289	72	94	167	53	145	257	51	4	6	-76	0	0	-99	-4	-7	55	4	0	54
35.1437	0	103	180	6	171	290	72	94	168	54	145	259	51	4	6	-76	0	-2	-100	-4	-7	55	4	0	55
35.2666	0	104	181	7	172	291	72	94	169	53	145	260	52	3	6	-75	0	-3	-100	-5	-8	55	4	-1	57
35.3894	0	103	179	8	171	291	71	93	167	52	145	258	52	4	6	-75	0	1	-99	-5	-7	56	4	2	53
35.5123	0	103	178	9	171	289	72	93	166	53	144	257	51	3	6	-75	-1	1	-99	-5	-7	56	3	3	50
35.6352	0	104	178	7	172	290	71	94	165	54	145	257	51	3	6	-78	-1	1	-100	-5	-7	55	5	3	52
35.7581	0	103	179	8	171	289	72	93	165	53	145	258	51	3	6	-78	-1	2	-99	-4	-7	55	4	3	52
35.881	0	104	179	8	171	290	72	93	166	53	146	258	52	4	6	-76	0	0	-99	-5	-7	55	4	2	54
36.0038	0	104	179	7	172	293	72	94	167	52	146	257	52	4	6	-76	0	0	-99	-5	-6	55	4	1	56
36.1267	0	105	180	7	171	290	72	94	167	52	146	261	52	4	6	-76	0	-2	-99	-5	-7	55	4	-2	57
36.2496	0	104	179	9	171	292	71	93	166	53	146	258	51	4	6	-76	-1	0	-98	-5	-7	56	4	2	53
36.3725	0	103	178	8	172	291	72	93	165	54	146	257	52	4	6	-76	0	1	-100	-5	-7	55	4	2	51
36.4954	0	103	177	8	172	291	72	93	164	53	146	256	51	4	6	-77	-1	1	-99	-4	-6	55	4	2	52
36.6182	0	103	178	8	172	291	72	94	165	53	145	258	52	4	5	-78	0	2	-100	-5	-7	55	3	3	53
36.7411	0	103	178	8	172	291	72	93	165	52	146	258	51	4	6	-78	-1	-1	-99	-4	-7	55	5	0	55
36.864	0	104	180	7	172	291	72	94	166	53	145	260	51	3	6	-76	0	-2	-98	-5	-7	54	4	-1	56
36.9869	0	104	180	8	172	292	71	93	166	52	146	259	51	4	5	-76	-1	0	-99	-4	-7	55	4	0	56
37.1098	0	103	176	10	171	291	71	93	163	52	145	257	51	4	5	-78	0	1	-100	-6	-7	56	4	4	51
37.2326	0	103	176	8	170	290	72	93	164	53	145	257	51	4	6	-78	0	1	-99	-5	-7	55	4	2	52
37.3555	0	103	178	9	171	290	73	92	164	52	146	256	51	4	6	-77	0	1	-99	-4	-7	55	4	3	53
37.4784	0	103	177	8	171	291	72	93	164	53	145	257	51	4	6	-78	0	2	-99	-5	-6	55	4	4	53
37.6013	0	103	177	7	171	289	72	93	165	53	146	259	51	4	6	-79	0	0	-98	-4	-7	55	4	1	56
37.7242	0	104	178	7	172	291	72	92	165	52	145	260	51	4	6	-77	0	-2	-99	-5	-7	56	4	-1	57
37.847	0	103	179	7	171	292	70	94	166	53	145	259	52	4	6	-76	0	-1	-99	-4	-7	55	5	0	56
37.9699	0	103	176	10	172	289	71	92	162	53	144	257	51	4	6	-77	-1	2	-99	-4	-6	56	5	3	51
38.0928	0	103	175	9	170	289	72	91	161	53	144	255	51	4	6	-79	0	1	-100	-5	-7	55	4	4	51
38.2157	0	102	175	8	172	288	71	92	161	53	145	255	51	4	5	-79	0	2	-99	-4	-6	55	5	3	52
38.3386	0	101	175	9	170	288	71	93	161	53	144	255	51	4	6	-78	0	2	-99	-5	-7	56	3	3	53
38.4614	0	103	174	7	170	289	71	92	162	52	144	255	51	3	5	-78	0	0	-98	-4	-7	54	4	2	54
38.5843	0	103	176	8	171	289	72	93	162	52	145	256	51	5	6	-79	0	0	-99	-4	-7	55	4	1	56
38.7072	0	103	177	7	171	289	72	93	164	52	145	259	51	4	6	-78	-1	-2	-99	-4	-6	55	5	-1	56
38.8301	0	103	176	8	171	292	70	92	163	51	145	256	52	3	5	-77	0	0	-98	-5	-6	55	4	1	55
38.953	0	101	173	9	170	287	72	92	160	53	144	255	50	4	6	-78	0	1	-98	-5	-7	56	3	4	51
39.0758	0	102	174	8	170	286	72	91	161	53	143	253	50	4	5	-79	-1	2	-98	-5	-6	55	4	4	52
39.1987	0	102	174	8	170	288	72	91	160	53	143	254	50	4	6	-80	-1	2	-99	-4	-6	54	4	3	52
39.3216	0	102	174	8	170	288	72	92	161	52	144	253	51	4	6	-78	0	1	-97	-4	-7	55	4	2	54
39.4445	0	102	174	8	169	290	72	92	161	52	144	253	51	5	5	-78	0	0	-99	-4	-7	54	4	1	56
39.5674	0	102	175	7	170	288	71	92	162	52	144	257	51	4	5	-78	0	-2	-99	-4	-6	54	4	-1	57
39.6902	0	103	176	8	171	290	72	93	163	52	144	257	51	4	6	-78	0	-1	-99	-5	-7	54	4	0	58
39.8131	0	102	174	8	171	288	72	91	160	53	143	255	50	4	5	-77	0	1	-97	-4	-7	55	4	4	52
39.936	0	102	174	9	171	288	72	92	160	52	144	255	51	4	6	-79	-1	2	-99	-4	-6	55	4	3	52
40.0589	0	102	173	9	171	289	72	91	160	52	144	256	49	3	5	-79	-1	1	-98	-5	-7	54	4	3	52
40.1818	0	102	174	8	171	290	72	92	161	53	144	255	51	4	5	-80	0	0	-99	-5	-7	54	4	2	54
40.3046	0	102	174	6	170	289	72	92	160	53	145	259	51	3	6	-78	0	-3	-98	-5	-7	55	4	-1	56
40.4275	0	102	176	7	171	290	71	92	162	52	146	259	52	4	6	-77	-1	-2	-98	-4	-6	54	4	-1	56
40.5504	0	102	176	7	171	291	72	92	164	52	146	261	52	4	5	-76	-1	-3	-99	-5	-6	54	5	-1	57
40.6733	0	102	175	9	170	293	70	92	162	51	146	256	51	4	5	-78	0	0	-98	-4	-7	55	3	1	54
40.7962	0	101	173	9	172	291	73	92	161	54	145	257	52	4	6	-78	0	1	-98	-4	-7	55	4	1	51
40.919	0	101	173	8	171	290	72	91	161	53	146	259	52	3	6	-78	0	-1	-98	-4	-7	55	4	1	52
41.0419	0	102	174	8	172	289	73	92	161	53	145	261	52	4	5	-80	0	-1	-99	-4	-7	55	4	0	53
41.1648	0	102	174	8	172	291	72	92	161	52	146	260	52	4	5	-79	-1	-3	-99	-5	-7	55	3	-1	54
41.2877	0	103	175	8	172	293	73	93	162	52	146	263	52	3	6	-77	-1	-2	-97	-5	-7	55	4	-1	56
41.4106	0	102	177	7	174	301	75	93	164	52	148	269	52	4	5	-78	0	-2	-94	-5	-7	55	4	-1	60
41.5334	0	103	179	7	176	305	73	93	167	52	149	273	51	4	6	-78	0	-3	-96	-5	-7	54	5	-2	60
41.6563	0	102	176	10	174	300	72	92	163	51	148	268	53	4	7	-77	0	0	-97	-5	-7	55	4	0	52
41.7792	0	102	175	8	174	299	74	92	162	53	148	266	53	4	4	-78	0	2	-97	-5	-7	55	4	3	50
41.9021	0	102	175	9	174	299	74	93	162	52	148	266	53	4	6	-79	-1	2	-97	-4	-6	55	4	4	52
42.025	0	102	175	7	175	299	74	93	162	53	148	267	52	3	6	-80	0	2	-97	-4	-7	54	4	4	53
42.1478	0	103	176	7	175	297	74	93	163	52	148	271	53	4	6	-78	0	-1	-96	-5	-8	54	4	0	56
42.2707	0	103	177	7	175	299	74	92	164	52	148	271	54	4	6	-78	0	-1	-96	-4	-8	54	5	0	57
42.3936	0	103	178	6	175	300	73	93	166	52	149	271	53	4	6	-76	-1	-1	-97	-4	-7	54	4	0	58
42.5165	0	102	176	9	175	298	73	93	164	51	149	272	53	4	6	-78	0	0	-97	-5	-7	55	3	0	54
42.6394	0	102	175	9	175	298	73	93	163	53	148	271	54	4	6	-78	0	0	-98	-4	-7	56	4	2	51
42.7622	0	102	176	9	175	298	73	94	164	52	148	272	54	3	7	-78	-1	0	-97	-5	-7	54	4	0	53
42.8851	0	102	176	9	175	299	74	93	163	52	149	273	54	4	6	-79	-1	0	-97	-5	-6	55	4	0	54
43.008	0	102	177	7	175	299	74	92	164	52	149	274	54	5	5	-78	0	0	-97	-5	-7	54	4	1	54
43.1309	0	102	178	7	175	300	74	93	165	52	150	275	54	4	6	-78	0	-1	-97	-4	-7	55	4	1	56
43.2538	0	103	178	7	176	302	73	93	166	52	149	276	54	5	6	-76	-1	-1	-96	-5	-6	54	3	0	57
43.3766	0	103	178	8	176	302	72	93	165	52	149	274	54	5	6	-76	0	-1	-98	-5	-8	54	4	0	55
43.4995	0	102	176	9	176	303	74	92	163	53	150	272	54	4	6	-78	0	1	-98	-4	-6	55	4	4	50
43.6224	0	102	176	9	175	299	73	93	164	53	149	274	54	4	5	-79	0	0	-98	-5	-8	55	5	1	52
43.7453	1	103	175	8	175	300	74	93	163	53	149	275	54	4	6	-78	0	-1	-97	-4	-6	54	4	0	53
43.8682	0	103	176	8	175	300	74	93	164	52	150	275	54	3	5	-79	0	-1	-97	-5	-7	55	5	0	54
43.991	0	103	177	7	175	299	74	93	165	53	149	275	54	4	6	-77	-1	-1	-98	-3	-7	55	3	0	56
44.1139	0	103	178	7	175	300	74	94	166	52	149	276	54	4	6	-77	0	0	-97	-4	-6	54	4	0	57
44.2368	0	103	179	7	175	301	73	94	167	52	149	279	55	4	6	-76	0	-1	-97	-5	-7	55	4	1	57
44.3597	0	103	176	9	175	301	73	93	164	52	149	275	53	3	6	-77	-1	0	-97	-5	-7	55	4	1	52
44.4826	0	102	176	9	175	299	74	92	164	53	149	276	54	4	7	-79	0	0	-98	-4	-6	55	4	0	50
44.6054	0	102	176	9	175	299	74	93	165	53	149	275	54	4	6	-79	0	-2	-97	-4	-7	55	4	0	52
44.7283	0	102	177	8	175	299	74	93	164	52	148	275	54	4	6	-79	0	-1	-97	-5	-7	55	5	0	53
44.8512	0	103	177	7	175	300	74	93	164	53	149	275	54	5	7	-78	0	0	-96	-4	-7	54	4	0	54
44.9741	0	103	178	7	175	301	74	93	165	53	150	277	53	4	6	-79	0	-1	-97	-4	-5	54	3	0	56
45.097	0	103	179	6	175	301	75	93	166	53	149	278	54	4	5	-78	-1	0	-98	-5	-6	55	4	0	58
45.2198	0	103	179	9	175	301	73	93	166	51	149	278	55	4	6	-77	-1	0	-96	-4	-7	54	4	1	56
45.3427	0	102	176	9	175	302	74	92	163	53	148	271	55	4	6	-77	-1	2	-97	-4	-7	55	4	3	50
45.4656	0	103	177	8	174	298	75	92	164	53	148	275	54	3	6	-78	0	0	-98	-5	-7	55	4	0	52
45.5885	0	102	176	8	174	298	74	93	165	53	148	275	55	4	6	-80	0	-1	-97	-4	-7	54	3	0	53
45.7114	0	103	177	8	174	299	74	93	165	52	148	276	54	4	6	-78	-1	0	-96	-5	-6	55	4	0	55
45.8342	0	103	179	6	174	299	74	93	166	53	149	277	54	4	5	-78	-1	0	-97	-4	-7	54	4	1	56
45.9571	0	103	178	7	175	301	74	93	167	52	149	278	55	4	6	-77	-1	0	-97	-4	-7	55	4	0	56
46.08	0	103	177	9	175	301	73	92	166	51	149	277	54	4	6	-78	0	-1	-98	-5	-6	55	4	0	53
46.2029	0	104	176	9	174	300	73	93	164	53	148	273	55	4	6	-79	0	2	-96	-5	-6	56	4	4	51
46.3258	0	103	177	8	175	298	74	94	164	53	148	275	54	4	6	-79	-1	0	-97	-4	-7	55	4	0	52
46.4486	0	103	177	9	173	298	75	92	165	52	148	275	53	4	6	-80	0	0	-97	-4	-7	54	4	1	53
46.5715	0	103	177	9	174	299	74	94	165	53	149	276	54	3	6	-80	0	0	-96	-5	-7	56	4	0	54
46.6944	0	102	178	7	174	300	75	93	166	52	149	277	54	3	6	-78	-1	-1	-97	-5	-6	55	5	1	56
46.8173	0	103	179	7	174	301	74	94	168	53	148	278	55	4	6	-77	0	0	-96	-5	-7	55	4	0	56
46.9402	0	104	180	8	175	301	73	94	167	52	149	279	54	3	6	-78	-1	0	-98	-5	-8	55	4	0	56
47.063	0	102	177	9	175	298	73	93	165	52	148	275	54	3	7	-78	-1	0	-97	-5	-7	55	4	0	50
47.1859	0	103	177	9	174	299	73	93	166	53	149	276	55	4	6	-79	-1	0	-97	-5	-7	56	4	1	51
47.3088	0	102	177	9	174	299	74	94	166	53	149	276	54	4	6	-79	0	0	-97	-5	-7	55	4	0	52
47.4317	0	104	177	8	173	300	75	93	165	53	149	276	53	4	7	-79	0	0	-97	-5	-7	55	5	0	53
47.5546	0	103	178	8	175	300	75	93	167	52	148	277	54	3	5	-80	0	0	-97	-4	-7	54	4	1	56
47.6774	0	103	179	8	175	300	74	94	168	52	149	278	55	4	5	-78	-1	-1	-97	-5	-7	54	4	0	57
47.8003	0	104	180	7	174	301	74	94	170	52	149	279	55	4	6	-78	0	0	-96	-4	-8	54	5	0	57
47.9232	0	103	181	9	175	301	73	94	168	51	150	278	54	4	5	-78	0	-1	-97	-4	-7	55	4	0	55
48.0461	0	103	179	9	174	300	74	94	167	54	149	277	54	4	6	-79	-1	0	-98	-5	-8	56	4	0	51
48.169	0	103	178	8	174	300	74	93	167	54	149	277	54	3	6	-79	0	-1	-97	-4	-7	55	4	0	53
48.2918	0	104	179	8	175	300	74	95	168	53	149	278	55	3	6	-79	0	0	-97	-5	-7	55	4	0	53
48.4147	0	103	180	8	175	301	75	94	168	52	149	279	54	4	6	-79	0	0	-97	-5	-6	55	4	1	54
48.5376	0	103	181	8	174	302	74	94	170	53	150	278	54	4	6	-79	0	0	-96	-5	-7	55	4	0	56
48.6605	0	104	181	8	175	302	75	95	170	52	149	280	54	5	7	-77	0	-1	-97	-4	-7	55	3	0	57
48.7834	0	104	181	9	175	302	74	95	171	51	149	281	55	4	6	-78	-1	-1	-97	-5	-7	55	4	0	55
48.9062	0	103	179	9	174	301	74	95	168	53	149	279	55	4	6	-79	0	0	-98	-4	-7	56	4	0	52
49.0291	0	104	179	8	175	300	75	94	169	53	150	280	55	5	6	-79	-1	-1	-98	-4	-6	55	3	1	53
49.152	0	104	180	9	175	300	75	94	169	53	150	279	54	4	7	-80	-1	0	-97	-4	-7	55	3	0	53
49.2749	0	104	180	7	175	301	75	94	169	53	150	280	55	4	7	-78	0	0	-96	-5	-7	55	4	0	55
49.3978	0	104	181	7	175	302	76	95	170	53	150	280	54	4	7	-79	0	0	-97	-5	-6	55	4	0	56
49.5206	0	104	182	7	175	303	75	95	171	53	150	282	55	4	6	-78	0	-1	-97	-4	-7	54	4	1	58
49.6435	0	104	183	7	175	303	74	95	172	52	150	283	56	4	6	-77	0	0	-97	-5	-8	55	4	0	57
49.7664	0	103	181	10	175	302	73	94	170	51	150	280	55	4	6	-76	0	0	-98	-5	-6	56	4	0	53
49.8893	0	103	179	9	174	301	75	94	168	54	150	279	55	4	6	-79	0	-1	-99	-5	-6	57	3	1	51
50.0122	0	104	180	9	175	300	75	93	170	53	149	279	54	4	6	-79	0	-1	-98	-5	-8	55	5	0	51
50.135	0	103	179	8	174	300	75	93	169	54	149	278	54	4	7	-79	0	-1	-97	-5	-8	55	4	0	53
50.2579	0	104	180	8	175	301	74	94	169	53	150	279	54	4	6	-79	-1	0	-97	-5	-8	55	4	0	54
50.3808	0	104	181	7	174	301	75	93	169	53	150	280	55	4	6	-79	0	-1	-98	-4	-7	55	4	0	55
50.5037	0	104	180	7	175	301	74	94	170	53	150	281	55	4	6	-79	0	0	-98	-4	-8	55	4	0	57
50.6266	0	105	181	8	174	302	73	94	171	52	150	281	56	5	6	-77	0	0	-98	-4	-7	54	4	0	58
50.7494	0	103	180	10	174	300	73	93	170	52	150	279	54	4	7	-78	0	-1	-98	-5	-7	56	4	0	52
50.8723	0	104	179	9	175	299	75	94	168	54	149	277	55	3	6	-79	0	0	-98	-5	-7	56	4	1	52
50.9952	0	103	180	8	174	299	73	94	169	54	149	278	55	4	7	-80	0	0	-98	-5	-7	55	4	0	52
51.1181	0	102	179	8	174	298	74	94	167	54	150	277	54	3	6	-79	0	0	-97	-4	-6	55	4	0	53
51.241	0	103	179	7	175	299	74	93	169	54	149	278	54	4	6	-79	0	-1	-98	-3	-7	56	3	0	54
51.3638	0	104	180	7	174	300	74	94	169	53	149	279	54	4	6	-79	0	-1	-98	-4	-7	55	4	1	57
51.4867	0	104	181	7	174	300	74	94	170	53	149	278	54	4	5	-78	0	-1	-98	-5	-7	55	5	0	57
51.6096	0	103	181	9	174	299	72	94	169	52	149	278	54	4	6	-78	0	0	-98	-5	-7	55	3	0	55
51.7325	0	103	179	9	173	299	74	94	168	54	149	274	55	4	6	-79	0	0	-99	-4	-8	56	4	1	51
51.8554	0	103	180	9	174	297	73	93	168	53	147	277	55	4	6	-79	-1	0	-98	-4	-7	55	4	0	52
51.9782	0	103	179	8	173	297	74	94	168	54	149	276	54	4	6	-80	0	0	-98	-4	-6	55	4	1	53
52.1011	0	103	180	8	174	297	74	94	168	53	149	277	55	4	7	-79	0	-1	-97	-4	-7	56	4	0	54
52.224	0	103	179	8	174	298	74	94	169	52	149	278	55	4	5	-78	-1	0	-98	-6	-7	56	4	0	56
52.3469	0	104	180	7	174	299	74	95	170	53	149	278	55	5	6	-78	0	0	-98	-4	-7	55	4	0	56
52.4698	0	105	182	8	175	300	73	96	172	52	149	280	54	4	6	-77	0	0	-99	-4	-7	55	4	0	57
52.5926	0	103	180	10	174	298	73	95	169	53	149	277	53	4	6	-78	0	0	-98	-4	-7	56	5	0	51
52.7155	0	103	180	9	174	296	74	94	169	54	148	277	54	4	6	-78	0	-1	-98	-4	-8	55	4	0	50
52.8384	0	103	178	9	174	296	73	94	169	54	149	275	54	4	7	-80	-1	-1	-100	-5	-7	56	4	0	53
52.9613	0	104	179	8	174	297	74	95	169	54	149	276	54	3	6	-80	-1	0	-98	-4	-7	55	4	0	54
53.0842	0	104	181	8	173	297	74	95	170	53	148	277	54	4	7	-79	-1	-1	-97	-3	-7	55	4	1	55
53.207	0	105	181	8	174	298	74	95	171	53	148	278	54	3	6	-78	-1	0	-97	-4	-6	55	4	1	57
53.3299	0	105	182	7	174	299	73	95	172	53	149	278	54	4	5	-77	0	-1	-98	-4	-8	56	5	1	56
53.4528	0	105	182	7	175	300	74	96	173	53	149	279	54	4	6	-78	-1	0	-98	-4	-8	55	4	0	57
53.5757	0	103	181	9	174	298	73	94	170	53	149	278	54	4	7	-78	0	-1	-98	-5	-7	56	4	0	53
53.6986	0	104	181	9	174	298	74	95	170	54	150	277	54	3	6	-78	0	-1	-98	-4	-8	56	5	0	51
53.8214	0	104	181	8	174	299	74	96	172	54	149	277	54	4	6	-80	0	-1	-98	-5	-8	56	5	1	52
53.9443	0	104	183	8	174	298	73	95	170	54	149	277	54	4	6	-80	0	-1	-98	-4	-7	55	5	0	54
54.0672	0	104	181	8	174	298	74	95	170	53	150	278	55	4	5	-79	0	0	-97	-5	-6	55	3	0	55
54.1901	0	105	182	6	175	300	74	95	172	53	149	279	54	5	6	-77	0	0	-98	-4	-7	55	3	0	56
54.313	0	105	183	7	175	300	74	96	173	54	150	280	55	3	6	-77	-1	0	-98	-4	-7	55	4	0	57
54.4358	0	104	183	9	175	300	73	95	172	52	149	280	53	4	6	-78	0	0	-98	-5	-7	55	4	0	53
54.5587	0	104	181	9	175	299	74	95	170	54	150	278	54	4	7	-79	-1	-1	-98	-5	-8	56	4	1	52
54.6816	0	104	182	9	174	300	73	95	172	54	150	278	54	4	6	-79	0	0	-97	-4	-7	55	4	1	53
54.8045	0	105	182	8	174	299	75	95	173	53	150	278	53	4	6	-79	-1	-1	-99	-4	-7	55	4	0	53
54.9274	0	105	183	7	175	301	74	95	173	54	150	279	55	4	7	-79	0	-1	-97	-5	-7	55	3	0	55
55.0502	0	104	184	7	175	301	74	96	174	53	150	280	55	4	6	-77	0	0	-98	-5	-7	55	4	0	57
55.1731	0	105	184	7	175	301	74	96	174	53	150	281	54	4	6	-77	-1	0	-97	-5	-7	55	4	0	57
55.296	0	105	184	9	175	301	72	95	173	53	150	281	54	4	7	-77	-1	-1	-99	-5	-7	56	5	0	55
55.4189	0	104	182	9	174	299	74	94	171	55	149	279	54	4	5	-79	-1	-1	-98	-4	-7	56	4	0	51
55.5418	0	105	182	8	175	299	74	95	171	54	150	278	54	4	5	-79	-1	0	-97	-4	-6	55	4	0	52
55.6646	0	105	182	9	174	300	74	94	172	54	149	279	54	4	6	-79	0	0	-97	-4	-8	55	4	0	52
55.7875	0	104	182	8	174	300	74	96	172	54	150	279	54	4	7	-80	-1	0	-98	-4	-7	55	4	1	54
55.9104	0	104	182	7	174	300	74	95	173	53	151	281	54	4	5	-79	0	-1	-98	-5	-7	55	4	1	55
56.0333	0	105	184	7	176	302	75	96	174	53	150	281	55	5	6	-78	-1	0	-98	-5	-8	55	4	0	57
56.1562	0	105	185	7	175	302	74	96	174	53	150	282	56	4	6	-77	-1	-1	-97	-5	-8	56	4	0	57
56.279	0	105	184	10	176	302	73	95	173	52	150	281	54	4	6	-78	0	0	-99	-5	-7	56	4	0	55
56.4019	0	104	182	10	175	300	75	95	172	54	150	280	54	4	6	-79	0	-1	-99	-5	-8	57	4	0	50
56.5248	0	104	181	8	174	300	73	95	172	54	150	279	55	4	6	-78	0	0	-98	-5	-8	55	4	0	52
56.6477	0	104	182	8	175	299	74	95	172	54	150	279	53	4	7	-79	-1	0	-98	-5	-8	55	4	0	53
56.7706	0	104	183	8	174	299	74	95	172	53	150	279	54	4	5	-79	-1	0	-98	-4	-7	55	5	0	55
56.8934	0	105	182	7	174	299	73	95	172	53	151	281	55	4	6	-79	0	0	-98	-5	-7	56	3	1	56
57.0163	0	105	183	6	174	301	74	95	173	53	149	280	54	3	6	-77	0	-1	-98	-4	-8	55	5	1	57
57.1392	0	106	183	7	175	301	73	96	173	53	150	281	55	5	7	-77	0	0	-97	-5	-8	55	4	0	57
57.2621	0	104	184	9	174	300	72	96	173	52	150	280	54	5	6	-78	0	-1	-99	-4	-7	55	4	0	56
57.385	0	104	181	9	174	299	73	95	171	54	149	278	53	4	5	-79	-1	0	-99	-4	-7	57	4	1	50
57.5078	0	104	181	8	174	298	73	95	171	54	150	278	54	4	7	-79	0	0	-99	-5	-8	55	4	1	52
57.6307	0	104	181	8	173	296	74	95	171	55	149	276	53	4	7	-79	-1	-1	-98	-4	-6	55	4	1	53
57.7536	0	105	181	7	174	296	74	94	170	54	148	276	53	4	6	-79	0	-1	-98	-5	-6	55	5	0	54
57.8765	0	103	181	7	173	297	73	95	171	54	148	275	54	4	5	-79	-1	-1	-99	-5	-8	56	4	0	54
57.9994	0	105	181	7	173	297	73	95	171	53	148	277	53	4	6	-78	0	0	-98	-5	-7	56	4	0	57
58.1222	0	104	182	9	174	296	72	94	172	52	148	276	53	5	6	-77	-1	0	-98	-5	-8	56	5	1	56
58.2451	0	103	179	9	172	297	72	94	168	53	147	270	53	4	6	-79	0	2	-100	-4	-7	56	3	3	51
58.368	0	103	179	9	172	295	74	94	169	54	147	271	53	3	6	-79	0	0	-99	-4	-7	55	4	1	52
58.4909	0	103	178	8	171	296	72	94	169	54	147	268	53	5	6	-79	0	2	-99	-5	-8	55	4	4	52
58.6138	0	103	180	8	172	294	73	94	168	53	146	270	53	4	6	-79	0	0	-98	-4	-6	56	5	2	54
58.7366	0	104	179	7	172	293	73	95	168	54	146	271	53	4	7	-78	-1	-1	-99	-4	-7	56	3	0	56
58.8595	0	103	180	6	173	293	72	95	170	53	148	272	53	4	6	-79	-1	0	-99	-5	-7	55	4	0	57
58.9824	0	104	181	7	172	294	72	94	171	53	147	272	54	4	6	-77	0	-1	-98	-4	-8	56	4	0	56
59.1053	0	103	180	9	173	293	72	94	169	52	147	269	53	4	7	-77	0	0	-99	-5	-7	56	4	2	53
59.2282	0	103	178	9	171	293	73	94	167	54	147	265	53	4	6	-79	0	1	-99	-5	-6	56	4	3	51
59.351	0	103	178	8	171	292	73	94	166	54	146	263	52	3	5	-80	-1	1	-99	-5	-7	55	3	3	51
59.4739	0	103	178	8	171	290	72	94	166	55	146	265	53	3	5	-79	-1	0	-99	-5	-7	56	5	2	53
59.5968	0	103	178	7	171	290	73	94	167	54	146	265	52	4	6	-78	0	0	-99	-5	-7	55	3	2	54
59.7197	0	103	179	7	171	290	72	93	169	53	145	267	53	4	6	-79	-1	-1	-99	-5	-7	55	4	0	55
59.8426	0	104	180	6	172	290	73	94	169	54	146	268	53	3	6	-78	0	0	-100	-4	-7	55	3	0	56
59.9654	0	103	180	7	172	291	72	94	170	53	147	269	53	4	6	-77	-1	0	-99	-5	-7	55	4	0	57
60.0883	0	104	180	10	171	291	71	94	168	52	147	268	52	4	6	-77	-1	0	-99	-5	-8	56	4	1	52
60.2112	0	102	178	9	172	292	72	92	167	54	147	263	53	4	6	-78	0	1	-101	-5	-7	56	4	3	51
60.3341	0	103	178	8	171	291	73	94	167	54	146	264	53	5	6	-79	-1	0	-100	-5	-7	55	4	1	52
60.457	0	103	177	8	171	289	73	93	167	54	145	266	53	4	6	-79	0	0	-99	-5	-6	55	4	0	52
60.5798	0	103	179	7	171	290	73	93	167	54	145	265	52	4	6	-79	0	0	-98	-4	-7	55	4	1	55
60.7027	0	103	179	7	171	291	72	94	169	54	147	267	53	4	6	-79	-1	0	-100	-4	-7	56	4	0	56
60.8256	0	103	180	7	172	292	73	93	169	53	146	268	53	3	6	-78	0	-1	-100	-5	-7	57	4	0	57
60.9485	0	103	179	9	172	292	71	93	168	53	146	265	53	4	7	-78	-1	0	-99	-4	-7	56	5	2	53
61.0714	0	104	179	9	172	290	72	94	166	54	147	266	53	4	6	-79	0	0	-99	-5	-7	56	3	0	52
61.1942	0	104	180	9	172	291	72	93	169	53	147	267	52	4	6	-80	-1	0	-99	-4	-7	55	4	0	53
61.3171	0	103	180	8	173	291	73	94	168	53	147	268	52	4	6	-81	0	0	-98	-4	-7	55	3	0	53
61.44	0	103	181	7	173	292	74	94	170	54	148	268	53	3	6	-80	0	0	-98	-5	-7	55	5	1	55
61.5629	0	103	182	7	173	293	73	95	171	53	147	270	53	4	6	-78	-1	-1	-99	-4	-7	55	3	1	57
61.6858	0	105	182	7	173	294	74	95	172	53	148	271	53	3	6	-78	-1	-1	-98	-5	-7	55	4	0	57
61.8086	0	103	182	9	173	294	72	94	171	52	148	271	53	4	6	-78	0	0	-100	-4	-7	55	3	1	56
61.9315	0	103	180	9	173	293	73	94	169	54	149	270	53	3	6	-78	0	0	-99	-5	-8	56	4	0	51
62.0544	0	104	179	9	173	294	73	94	169	54	148	270	52	4	5	-79	0	0	-99	-5	-8	55	4	0	51
62.1773	0	104	181	8	172	294	74	94	168	54	148	269	53	4	6	-80	-1	0	-98	-5	-7	55	3	0	52
62.3002	0	104	179	9	173	294	73	94	169	53	148	271	53	4	6	-81	-1	0	-99	-4	-6	55	4	0	53
62.423	0	103	181	8	173	295	74	94	171	54	149	271	53	4	6	-80	0	0	-99	-5	-7	56	3	0	56
62.5459	0	106	181	8	174	295	74	94	171	52	148	272	53	4	6	-79	-1	0	-99	-4	-7	55	4	0	57
62.6688	0	105	183	7	175	297	74	95	172	52	149	275	53	4	6	-78	0	-1	-98	-5	-7	55	3	0	57
62.7917	0	103	181	10	173	296	73	94	170	53	149	274	53	5	6	-79	0	0	-99	-4	-8	55	4	0	53
62.9146	0	104	180	9	174	296	74	93	169	54	148	273	54	4	5	-79	-1	-1	-99	-5	-7	56	4	0	51
63.0374	0	104	181	9	174	295	73	94	169	53	149	273	54	4	6	-79	-1	-1	-99	-5	-6	54	4	0	53
63.1603	0	103	178	8	173	296	74	93	168	53	148	268	52	4	6	-81	0	2	-99	-5	-7	55	3	3	52
63.2832	0	104	181	8	173	295	75	94	171	53	148	272	53	5	6	-80	-1	0	-100	-5	-6	56	4	0	54
63.4061	0	104	183	7	174	296	74	95	173	53	149	274	54	4	6	-79	0	-1	-98	-5	-6	55	4	0	56
63.529	0	104	183	8	174	298	73	95	173	53	149	276	55	4	6	-78	-1	-1	-98	-5	-7	55	4	1	57
63.6518	0	104	183	9	175	297	73	94	172	52	149	275	52	4	7	-79	0	-1	-99	-5	-7	55	3	1	55
63.7747	0	103	180	9	174	297	74	94	171	54	149	274	53	4	6	-80	0	0	-99	-6	-7	56	4	0	50
63.8976	0	103	182	9	173	297	74	95	171	54	149	274	54	5	6	-81	0	0	-99	-4	-7	55	4	1	52
64.0205	0	103	182	9	174	297	74	95	170	53	149	275	53	4	6	-80	0	0	-98	-5	-6	55	4	0	53
64.1434	0	103	181	8	175	297	74	95	171	53	149	275	54	4	6	-80	0	0	-99	-4	-8	55	4	0	55
64.2662	0	104	183	8	174	298	74	95	172	53	150	276	54	5	6	-80	0	-1	-99	-5	-7	55	4	1	56
64.3891	0	104	183	7	174	299	74	95	172	54	149	277	54	4	6	-78	-1	0	-99	-5	-8	55	4	0	56
64.512	0	104	183	9	175	299	73	95	174	51	149	277	54	3	7	-77	-1	0	-98	-5	-7	55	4	0	56
64.6349	0	104	181	10	174	297	74	94	170	53	149	275	53	5	5	-79	0	-1	-99	-4	-7	56	4	0	51
64.7578	0	103	180	9	174	298	74	94	170	54	150	275	54	4	6	-81	-1	0	-100	-5	-8	56	4	0	50
64.8806	0	103	181	8	174	298	74	94	169	54	149	276	54	4	6	-81	0	-1	-99	-5	-7	55	4	1	52
65.0035	0	103	180	8	174	298	74	94	171	53	149	276	53	4	6	-80	0	0	-98	-4	-7	55	4	1	53
65.1264	0	104	181	8	174	298	74	95	171	52	148	276	54	4	7	-80	0	0	-99	-5	-8	54	3	2	56
65.2493	0	103	182	8	174	298	74	95	171	53	149	276	54	4	6	-80	0	0	-99	-5	-6	55	4	0	58
65.3722	0	104	183	8	174	299	73	94	172	52	150	278	55	4	6	-79	-1	0	-97	-4	-6	56	5	1	56
65.495	0	104	181	10	175	299	73	94	171	52	149	276	54	4	6	-78	0	-1	-98	-4	-7	56	4	0	54
65.6179	0	103	179	9	174	298	74	94	168	54	150	275	53	5	6	-80	0	-1	-100	-5	-7	56	3	1	52
65.7408	0	103	180	9	173	297	74	94	168	54	149	276	54	4	6	-81	0	-1	-99	-4	-7	55	4	0	52
65.8637	0	104	180	9	173	298	74	94	169	53	148	276	54	4	6	-81	-1	0	-99	-5	-7	55	5	1	53
65.9866	0	102	180	8	172	299	75	94	170	53	149	275	54	4	6	-80	-1	0	-98	-4	-6	55	5	0	55
66.1094	0	104	179	8	173	298	74	94	170	53	149	277	55	4	6	-80	0	-1	-98	-5	-7	55	4	0	56
66.2323	0	104	181	8	173	299	74	95	171	53	148	278	56	4	6	-80	0	0	-99	-5	-7	55	4	1	57
66.3552	0	103	180	10	173	299	73	94	171	52	149	276	53	5	6	-79	-1	0	-99	-4	-7	55	4	1	53
66.4781	0	102	178	9	173	297	74	94	168	54	149	276	54	4	6	-80	0	0	-99	-5	-7	55	5	1	52
66.601	0	103	179	9	174	298	75	94	169	53	148	277	54	4	6	-81	-1	-1	-98	-5	-7	55	3	0	53
66.7238	0	103	180	9	173	299	75	94	170	54	149	277	54	3	5	-81	0	-1	-99	-5	-7	55	3	0	53
66.8467	0	104	180	8	173	299	75	95	169	54	149	277	54	3	6	-81	-1	-1	-99	-5	-7	55	4	0	55
66.9696	0	103	181	7	173	299	74	95	171	53	148	278	55	4	6	-79	0	0	-97	-5	-6	54	4	0	57
67.0925	0	104	182	8	174	300	75	95	172	52	149	278	55	5	6	-78	0	0	-98	-5	-7	55	4	0	56
67.2154	0	104	182	9	174	301	74	94	172	52	149	279	55	4	6	-80	0	0	-100	-5	-7	55	4	0	56
67.3382	0	103	180	10	173	298	74	93	169	53	149	277	54	4	6	-80	-1	0	-100	-4	-6	56	5	1	51
67.4611	0	103	179	9	173	297	74	94	169	54	149	276	54	4	6	-79	0	-1	-99	-5	-7	55	4	1	51
67.584	0	103	179	10	173	299	75	94	168	53	148	277	54	4	6	-81	0	0	-98	-5	-7	55	4	0	53
67.7069	0	103	180	9	173	298	74	93	169	53	149	277	55	4	6	-81	0	-1	-100	-4	-7	55	3	1	54
67.8298	0	103	180	8	173	300	75	95	170	53	149	278	55	4	6	-81	0	-1	-99	-5	-7	55	4	1	55
67.9526	0	103	180	7	173	299	75	94	171	52	149	279	55	4	6	-79	0	0	-98	-5	-7	54	3	1	56
68.0755	0	104	182	8	174	301	74	93	173	52	149	280	55	4	5	-79	-1	0	-98	-5	-7	55	3	0	57
68.1984	0	103	180	11	174	299	74	93	169	52	148	278	54	4	6	-80	-1	0	-100	-4	-7	57	4	0	53
68.3213	0	103	179	10	173	297	74	94	168	54	149	276	55	4	5	-81	0	0	-99	-4	-7	56	4	0	52
68.4442	0	103	178	9	173	298	74	94	168	53	148	277	56	4	6	-81	0	0	-99	-5	-7	55	4	0	53
68.567	0	103	179	9	173	298	75	94	169	53	149	277	54	4	6	-81	-1	-1	-99	-4	-7	55	4	0	53
68.6899	0	103	179	9	174	298	75	94	169	53	149	277	55	4	6	-82	-1	-1	-99	-4	-7	55	4	0	55
68.8128	0	103	181	8	173	298	74	93	170	53	149	278	55	4	6	-81	0	0	-99	-4	-6	55	3	0	56
68.9357	0	103	181	8	174	300	74	94	172	52	149	279	56	4	7	-80	0	0	-98	-5	-6	54	4	0	57
69.0586	0	103	181	10	173	299	73	94	170	52	149	278	54	4	6	-80	0	-1	-100	-5	-7	56	4	1	54
69.1814	0	103	178	9	173	297	74	93	169	54	148	277	55	5	6	-81	0	-1	-99	-4	-7	56	4	0	52
69.3043	0	102	179	9	173	298	74	94	168	53	149	277	55	4	6	-82	0	-1	-99	-5	-7	54	4	0	53
69.4272	0	103	180	9	172	297	75	94	168	53	149	277	55	3	6	-82	-1	-1	-98	-5	-7	55	3	1	53
69.5501	0	103	180	9	173	298	74	93	168	52	148	277	55	3	6	-81	0	0	-99	-4	-7	55	4	0	55
69.673	0	103	180	8	173	299	74	94	171	53	149	278	56	4	6	-81	-1	0	-99	-4	-7	55	5	0	56
69.7958	0	103	181	7	174	299	75	95	171	53	149	279	55	4	5	-80	-1	-1	-99	-4	-7	55	4	0	57
69.9187	11	103	181	9	174	300	73	95	171	52	149	279	56	4	6	-78	0	0	-98	-5	-8	55	4	1	57
70.0416	0	102	179	10	173	298	74	94	169	53	149	276	55	3	6	-80	0	0	-98	-4	-7	55	4	0	50
70.1645	0	102	178	9	173	298	75	94	168	55	149	277	55	4	6	-82	0	-1	-99	-4	-6	55	4	0	51
70.2874	0	102	179	9	174	297	74	93	169	54	149	277	55	4	6	-82	0	-1	-100	-4	-7	55	5	0	53
70.4102	0	103	179	9	173	297	76	93	169	53	148	277	55	4	6	-81	0	0	-98	-4	-7	55	4	0	53
70.5331	0	103	179	9	174	298	75	94	169	52	149	277	55	4	6	-81	-1	0	-99	-4	-7	56	4	0	55
70.656	0	103	180	8	174	299	74	93	171	53	150	279	56	4	6	-81	-1	0	-99	-4	-7	55	4	0	56
70.7789	0	104	181	6	174	300	74	94	173	54	149	280	56	4	6	-80	-1	-1	-98	-5	-7	55	4	0	57
70.9018	0	104	182	8	174	301	74	94	172	52	149	281	56	5	6	-78	-1	-1	-98	-3	-7	55	4	0	57
71.0246	0	104	179	10	174	298	75	93	169	54	149	279	54	4	6	-79	0	0	-99	-5	-7	56	4	1	51
71.1475	0	103	179	9	174	298	75	95	169	54	149	279	55	4	6	-81	0	-1	-99	-4	-7	55	4	0	52
71.2704	0	103	180	9	174	299	74	94	170	53	150	278	55	5	7	-81	0	0	-100	-4	-7	55	4	0	53
71.3933	0	103	181	9	173	299	75	94	169	53	149	278	56	5	6	-81	-1	-1	-98	-5	-7	56	4	0	54
71.5162	0	103	181	7	174	300	75	94	171	54	149	280	55	3	6	-80	-1	0	-99	-5	-7	55	4	0	56
71.639	0	104	181	7	174	300	75	95	172	53	150	280	55	4	6	-80	0	0	-98	-5	-7	55	4	0	57
71.7619	0	104	181	7	174	302	75	94	172	53	150	281	56	4	6	-80	0	0	-100	-5	-7	55	4	0	57
71.8848	0	104	181	9	174	300	74	94	171	53	150	281	55	4	6	-79	0	-1	-98	-5	-8	55	5	0	53
72.0077	0	103	180	8	174	300	75	94	170	54	149	280	55	4	6	-80	0	0	-99	-5	-7	55	4	0	52
72.1306	0	103	180	8	173	300	75	94	171	54	150	280	55	4	7	-81	0	0	-98	-4	-7	56	4	1	52
72.2534	0	104	181	10	174	300	76	95	172	53	150	280	55	5	6	-82	0	0	-98	-5	-8	55	4	0	54
72.3763	0	103	182	8	175	302	75	95	171	53	149	282	56	4	5	-81	-1	0	-98	-5	-7	55	4	0	56
72.4992	0	105	183	8	174	302	74	94	172	53	151	282	56	3	6	-79	-1	-1	-98	-4	-8	55	4	0	56
72.6221	0	105	183	7	175	302	75	96	174	53	150	284	56	4	7	-79	-1	0	-99	-5	-7	55	3	0	57
72.745	0	104	184	8	175	303	73	96	174	52	151	285	56	5	5	-79	0	0	-99	-5	-7	55	4	0	57
72.8678	0	103	181	9	174	301	74	95	171	53	150	281	55	5	6	-79	-1	0	-98	-5	-8	55	4	1	50
72.9907	0	104	181	9	174	301	74	95	171	54	149	281	55	4	6	-80	-1	0	-99	-4	-7	56	4	1	51
73.1136	0	104	180	9	175	300	75	94	172	54	150	281	55	4	6	-81	0	0	-99	-4	-7	55	5	1	52
73.2365	0	103	181	8	175	301	74	94	171	53	150	280	56	4	7	-81	0	-1	-99	-5	-8	55	3	1	53
73.3594	0	103	181	7	174	301	75	95	172	54	150	281	56	4	7	-79	-1	0	-98	-4	-7	54	4	0	55
73.4822	0	104	182	7	174	301	74	95	173	53	150	282	56	4	6	-78	0	0	-98	-5	-7	54	4	0	56
73.6051	0	105	184	6	173	302	75	96	173	54	149	283	55	5	6	-78	-1	-1	-98	-4	-7	55	4	1	57
73.728	0	104	183	10	173	303	72	94	174	51	150	282	55	4	6	-79	0	0	-100	-4	-7	55	3	0	56
73.8509	0	103	179	9	173	299	74	94	170	55	148	279	56	4	7	-79	0	0	-99	-5	-7	56	4	0	51
73.9738	0	104	180	9	173	298	74	94	171	54	149	279	55	4	6	-80	-1	-1	-99	-4	-8	55	4	1	52
74.0966	0	103	180	9	173	298	74	93	170	53	148	278	55	3	6	-80	0	-2	-99	-4	-6	55	3	1	52
74.2195	0	102	179	9	173	299	74	94	170	53	148	278	55	4	6	-82	0	-1	-99	-5	-7	55	4	0	54
74.3424	0	103	180	7	173	298	74	94	170	54	148	280	55	4	7	-80	-1	-1	-99	-5	-8	55	4	1	56
74.4653	0	103	181	7	173	299	74	94	171	53	147	279	55	4	5	-79	0	0	-99	-5	-7	55	5	1	56
74.5882	0	103	182	9	172	297	73	94	171	52	148	277	55	4	6	-79	0	0	-100	-5	-8	55	4	0	55
74.711	0	103	179	10	172	297	73	94	169	54	147	274	55	4	7	-80	-1	0	-101	-4	-8	57	4	2	51
74.8339	0	103	179	8	172	295	74	94	169	54	148	275	55	4	6	-80	0	-1	-99	-4	-7	55	4	0	53
74.9568	0	102	179	9	172	296	74	94	169	53	147	272	54	3	6	-81	0	0	-99	-5	-8	55	5	1	53
75.0797	0	103	179	7	171	294	74	94	170	54	147	274	54	3	6	-81	-1	0	-100	-4	-7	56	4	0	54
75.2026	0	103	180	7	173	295	74	94	170	54	147	275	55	4	6	-80	-1	0	-100	-5	-7	56	4	0	56
75.3254	0	103	180	7	171	293	73	93	170	53	146	274	55	4	5	-79	0	0	-99	-5	-7	55	5	0	56
75.4483	0	103	181	8	172	294	72	93	170	52	146	274	55	4	6	-78	0	0	-100	-5	-7	55	4	0	55
75.5712	0	102	179	10	171	292	73	94	168	54	146	272	54	4	6	-80	-1	-1	-100	-5	-7	56	4	0	50
75.6941	0	102	178	9	171	292	75	94	169	54	146	271	54	4	7	-81	-1	-1	-100	-4	-7	55	5	1	50
75.817	0	103	178	9	170	292	74	94	168	54	147	270	55	4	6	-81	0	0	-100	-4	-7	55	3	0	52
75.9398	0	102	178	8	171	292	73	93	168	54	147	270	53	4	6	-81	0	0	-99	-5	-6	55	5	0	54
76.0627	0	102	178	8	172	293	73	94	168	53	146	271	55	4	6	-81	0	-1	-101	-4	-6	55	4	2	55
76.1856	0	103	179	8	171	292	73	94	170	53	147	271	54	5	7	-80	0	-1	-100	-5	-7	55	5	0	57
76.3085	0	103	180	8	172	293	73	94	171	53	147	272	56	4	6	-78	-1	-1	-100	-4	-7	55	4	0	57
76.4314	0	102	179	10	171	293	72	94	169	52	146	272	54	3	6	-79	-1	0	-100	-4	-6	55	4	0	53
76.5542	0	102	178	9	172	291	73	94	169	54	147	270	54	5	7	-82	-1	-1	-101	-4	-7	56	4	0	51
76.6771	0	103	178	9	172	292	73	94	168	54	146	271	54	4	7	-82	-1	-1	-101	-5	-7	56	4	0	52
76.8	0	103	179	8	171	291	74	93	169	55	147	270	54	5	6	-81	0	-1	-100	-5	-6	55	4	1	53
76.9229	0	103	180	8	171	293	73	94	169	53	147	270	54	4	5	-81	0	-1	-100	-4	-7	56	5	1	54
77.0458	0	104	180	7	172	293	74	94	170	54	147	271	54	4	5	-81	0	0	-101	-5	-8	56	3	1	55
77.1686	0	104	180	8	172	293	74	94	172	53	147	272	54	5	6	-80	-1	0	-100	-4	-7	55	5	1	56
77.2915	0	104	182	8	172	294	73	94	173	52	147	273	55	5	6	-79	-1	-1	-99	-5	-7	55	4	0	56
77.4144	0	103	179	9	173	293	74	94	169	54	148	270	54	4	6	-81	-1	0	-100	-5	-7	56	4	0	52
77.5373	0	103	180	9	173	293	74	94	170	54	148	271	54	4	6	-82	-1	0	-100	-5	-6	56	4	0	52
77.6602	0	103	180	9	172	293	74	94	170	54	148	272	55	4	7	-83	0	0	-100	-5	-8	55	3	0	53
77.783	0	103	180	8	173	294	74	95	171	53	148	273	55	4	5	-81	0	-1	-99	-5	-7	55	4	0	54
77.9059	0	103	181	8	172	295	73	95	172	53	147	274	55	4	6	-80	-1	-1	-99	-5	-7	55	4	0	55
78.0288	0	104	181	7	173	295	75	95	173	53	149	275	55	4	5	-80	-1	0	-100	-4	-7	55	4	0	56
78.1517	0	105	183	8	173	297	73	95	173	52	148	275	55	4	5	-80	-1	-1	-100	-4	-7	55	4	1	57
78.2746	0	103	180	10	173	295	73	94	171	53	148	274	54	4	7	-80	0	-1	-100	-5	-8	56	4	0	52
78.3974	0	104	180	8	172	295	74	94	171	54	148	274	55	4	6	-80	0	-1	-100	-4	-7	55	4	0	52
78.5203	0	104	181	9	173	295	74	94	170	53	149	275	55	4	6	-82	0	0	-100	-5	-7	55	4	0	53
78.6432	0	103	180	9	174	295	74	94	171	53	148	275	54	3	6	-82	0	-1	-100	-5	-7	55	4	0	53
78.7661	0	104	181	8	174	296	74	95	171	53	149	275	55	5	6	-80	0	0	-99	-5	-7	55	4	0	56
78.889	0	105	182	7	174	297	74	95	173	53	149	277	55	5	6	-80	-1	0	-100	-4	-7	55	3	0	56
79.0118	0	105	183	7	175	299	75	96	174	54	151	277	55	4	6	-80	-1	-1	-99	-5	-7	55	4	0	57
79.1347	0	104	183	9	174	298	72	95	174	52	150	278	55	4	5	-80	0	0	-100	-4	-7	56	4	0	56
79.2576	0	103	181	10	173	297	73	94	170	53	149	276	55	4	7	-80	-1	-1	-99	-4	-7	56	3	0	51
79.3805	0	104	181	9	173	296	74	94	172	54	149	275	55	4	6	-81	0	0	-99	-4	-7	55	4	0	52
79.5034	0	104	182	9	174	297	74	94	171	53	150	276	54	4	6	-81	-1	0	-100	-5	-7	55	4	1	53
79.6262	0	104	181	8	174	297	74	94	173	54	149	277	55	4	6	-82	-1	-1	-99	-5	-7	55	4	0	54
79.7491	0	104	182	7	174	299	74	95	174	54	150	277	55	4	6	-81	-1	0	-98	-5	-8	55	4	0	56
79.872	0	104	183	7	174	299	74	95	173	53	149	278	56	4	6	-79	-1	0	-98	-4	-8	55	4	1	55
79.9949	0	104	184	8	174	300	74	96	175	53	149	279	55	4	6	-79	-1	0	-100	-5	-8	55	4	0	57
80.1178	0	104	183	10	175	299	73	95	172	53	150	278	54	4	6	-81	-1	0	-101	-5	-7	56	4	0	53
80.2406	0	103	182	9	174	298	74	95	172	54	150	277	55	4	6	-81	-1	0	-99	-5	-8	56	4	0	51
80.3635	0	103	181	9	175	298	74	94	172	53	149	277	54	4	6	-81	0	-1	-99	-5	-7	55	4	1	52
80.4864	0	103	181	9	173	298	75	94	172	53	150	277	55	4	6	-81	0	0	-100	-5	-7	55	3	1	54
80.6093	0	105	182	8	174	298	74	94	172	53	149	278	55	4	6	-82	0	0	-99	-4	-7	55	3	0	54
80.7322	0	104	183	8	175	300	74	95	173	53	149	279	55	4	7	-79	-1	0	-99	-5	-7	55	4	0	57
80.855	0	105	182	8	174	299	74	95	175	53	149	278	55	4	6	-79	-1	0	-99	-5	-8	55	4	2	56
80.9779	0	104	181	10	173	298	73	94	173	52	150	277	54	4	6	-81	-1	0	-100	-4	-7	56	4	0	53
81.1008	0	103	180	10	174	298	74	95	170	54	149	276	55	4	6	-81	0	0	-100	-5	-6	56	4	1	50
81.2237	0	104	181	9	174	296	75	93	171	54	149	276	54	4	6	-80	0	0	-98	-5	-7	55	4	0	51
81.3466	0	103	179	8	173	296	74	94	171	54	148	276	54	4	5	-82	0	-1	-99	-5	-8	55	4	1	53
81.4694	0	104	180	8	174	298	74	95	171	53	148	277	54	4	7	-82	0	-1	-100	-5	-7	55	3	0	54
81.5923	0	104	182	8	174	298	75	95	172	53	148	278	54	4	5	-82	0	-1	-100	-4	-7	55	4	0	56
81.7152	0	103	182	7	173	299	74	95	173	53	148	279	55	5	5	-79	-1	0	-98	-4	-7	56	4	0	56
81.8381	0	104	183	8	173	299	73	95	174	52	148	279	55	4	6	-79	-1	0	-99	-5	-7	56	4	0	56
81.961	0	104	180	10	172	297	74	94	170	54	147	277	55	4	6	-81	-1	0	-100	-5	-7	56	4	0	51
82.0838	0	103	179	10	173	296	75	94	170	54	148	275	55	4	6	-81	0	0	-101	-4	-7	56	4	0	49
82.2067	0	104	181	9	172	296	74	94	171	54	148	275	55	4	6	-81	0	0	-101	-5	-7	56	4	0	52
82.3296	0	103	181	9	173	297	75	94	170	53	148	276	55	3	7	-81	0	0	-100	-4	-8	55	4	0	52
82.4525	0	103	181	8	173	297	75	94	171	53	148	276	55	4	7	-80	0	-1	-101	-5	-7	56	4	0	54
82.5754	0	104	181	7	172	298	75	94	172	53	148	278	54	4	6	-79	-1	0	-102	-5	-7	56	4	0	56
82.6982	0	104	183	7	172	298	74	95	173	53	148	278	56	4	6	-78	0	0	-101	-4	-7	56	4	0	56
82.8211	0	103	179	10	172	297	73	94	170	53	147	276	55	4	6	-78	0	-1	-102	-4	-7	57	4	0	52
82.944	0	103	179	9	172	296	74	94	168	55	147	275	56	4	6	-79	0	0	-103	-5	-7	56	4	0	52
83.0669	0	103	180	9	172	297	75	94	170	54	148	275	56	4	6	-80	0	-1	-102	-4	-7	56	3	0	52
83.1898	0	104	179	9	172	297	75	94	170	54	147	276	55	4	6	-80	-1	0	-103	-4	-8	57	3	1	52
83.3126	0	104	182	8	172	300	75	95	171	53	147	278	55	4	6	-78	0	0	-102	-4	-8	56	4	0	55
83.4355	0	104	183	7	173	300	75	95	173	54	148	280	56	5	6	-78	0	0	-102	-5	-8	56	4	1	56
83.5584	0	105	184	7	173	301	75	95	175	54	148	280	56	4	6	-78	-1	0	-102	-4	-7	56	4	0	56
83.6813	0	104	183	10	172	300	74	95	173	54	148	280	55	3	6	-78	0	0	-102	-5	-7	57	4	0	53
83.8042	0	104	181	9	172	299	76	95	172	54	148	279	55	3	5	-79	0	-1	-100	-5	-7	56	4	0	52
83.927	0	104	182	9	172	300	76	95	172	54	148	279	55	4	6	-81	0	0	-101	-5	-7	56	5	0	53
84.0499	0	105	182	9	172	300	75	95	173	54	148	280	55	4	6	-81	0	-1	-102	-4	-7	55	4	1	54
84.1728	0	104	183	7	173	300	75	95	174	54	148	280	55	4	6	-79	0	-1	-102	-5	-7	56	4	1	56
84.2957	0	103	184	8	173	301	75	96	174	53	148	281	56	3	7	-79	-1	0	-101	-5	-7	56	4	0	55
84.4186	0	105	184	7	173	302	76	96	176	53	149	282	56	4	7	-78	-1	0	-101	-6	-7	55	4	0	56
84.5414	0	105	185	9	173	301	74	95	175	52	149	283	56	3	6	-78	0	0	-102	-5	-7	56	4	0	56
84.6643	0	103	181	9	173	300	75	95	172	54	149	280	56	3	6	-79	0	0	-102	-5	-7	56	4	0	51
84.7872	0	104	182	9	172	301	76	94	172	54	148	281	56	4	7	-79	0	0	-101	-5	-7	55	4	0	52
84.9101	0	104	183	9	174	301	76	95	174	54	149	281	55	4	7	-80	0	0	-102	-4	-7	56	4	0	53
85.033	0	104	183	9	174	302	75	94	174	53	149	281	56	4	6	-80	0	-1	-102	-4	-7	56	5	0	54
85.1558	0	106	185	7	173	303	75	95	175	54	149	282	56	4	7	-79	-1	-1	-101	-4	-7	56	4	0	56
85.2787	0	105	185	7	173	303	76	96	176	54	150	283	56	4	6	-77	0	0	-101	-5	-9	56	4	0	57
85.4016	0	105	185	8	174	303	74	96	176	53	149	284	56	4	7	-77	0	-1	-102	-5	-8	56	5	0	56
85.5245	0	104	183	10	173	301	75	96	174	54	149	281	56	3	6	-78	-1	-1	-101	-5	-7	56	4	0	51
85.6474	0	104	183	8	173	301	75	95	174	56	149	282	56	4	6	-79	-1	-1	-101	-5	-7	56	4	0	53
85.7702	0	104	184	8	173	301	75	95	176	54	149	281	56	4	6	-79	0	-1	-101	-4	-7	56	3	0	53
85.8931	0	105	184	8	174	302	75	95	175	54	150	282	56	4	6	-80	-1	0	-102	-5	-7	56	4	0	54
86.016	0	104	185	7	173	303	76	95	176	55	149	282	57	4	7	-79	0	0	-102	-5	-7	55	4	0	56
86.1389	0	105	185	6	173	303	76	97	177	54	149	284	56	4	7	-77	0	-1	-101	-5	-7	55	5	0	57
86.2618	0	105	187	7	174	304	75	96	179	53	150	284	56	5	7	-77	-1	-1	-101	-5	-8	56	4	0	57
86.3846	0	105	183	10	173	302	75	94	174	55	149	283	56	4	6	-78	0	0	-103	-4	-8	57	3	0	51
86.5075	0	104	183	8	173	301	76	95	174	56	149	283	57	4	6	-79	0	-1	-102	-4	-8	57	4	0	52
86.6304	0	105	184	8	173	303	76	95	175	55	149	284	57	4	6	-79	0	0	-102	-5	-7	56	4	0	52
86.7533	0	105	185	7	174	302	76	95	176	54	149	283	56	4	6	-79	0	-1	-101	-4	-7	56	4	0	55
86.8762	0	106	184	7	174	303	76	96	177	54	149	284	56	4	6	-79	0	0	-101	-5	-7	56	4	0	56
86.999	0	105	187	6	174	304	77	96	178	55	149	285	56	4	6	-78	-1	-1	-102	-5	-8	56	3	0	57
87.1219	0	106	187	6	173	305	75	96	179	54	149	287	56	4	6	-77	-1	-1	-102	-4	-8	56	4	1	58
87.2448	0	104	184	9	173	304	74	96	176	53	149	285	57	3	6	-77	0	-1	-102	-4	-8	56	4	1	54
87.3677	0	105	184	9	173	303	75	95	176	55	149	284	56	4	6	-79	-1	-1	-102	-5	-7	57	4	0	51
87.4906	0	104	184	7	173	302	75	96	175	55	149	284	57	4	7	-80	0	0	-102	-5	-8	56	4	0	53
87.6134	0	105	184	7	174	304	76	96	176	54	150	285	57	4	7	-79	-1	0	-102	-5	-7	56	4	1	55
87.7363	0	105	184	7	173	305	75	96	177	55	150	286	57	4	7	-77	0	-1	-101	-4	-7	56	4	0	55
87.8592	0	105	186	6	173	305	76	96	178	55	149	287	57	4	6	-78	0	-1	-102	-5	-7	56	4	0	56
87.9821	0	106	186	7	175	305	76	96	179	54	149	287	57	4	7	-77	-1	-1	-102	-5	-7	57	4	0	56
88.105	0	104	185	8	173	304	74	96	177	55	149	286	56	4	7	-78	0	-1	-102	-5	-7	57	4	0	53
88.2278	0	105	184	7	173	304	75	96	176	56	150	285	57	4	7	-78	0	-1	-102	-5	-8	57	4	0	53
88.3507	0	105	184	7	173	304	76	96	176	55	150	285	57	4	6	-79	0	0	-102	-5	-7	56	4	0	54
88.4736	0	104	185	7	174	304	76	95	176	55	149	287	56	4	7	-79	0	0	-102	-4	-8	56	4	1	55
88.5965	0	105	186	6	174	305	76	97	179	55	149	286	57	4	6	-77	-1	0	-100	-5	-8	56	4	1	56
88.7194	0	105	187	6	174	306	76	96	179	54	149	287	57	4	6	-76	0	0	-101	-4	-7	56	4	1	57
88.8422	0	105	187	5	174	308	75	97	179	54	150	289	57	3	6	-76	0	0	-102	-5	-7	57	3	0	57
88.9651	0	104	185	9	174	305	74	96	176	54	148	286	56	4	6	-77	0	-1	-103	-5	-8	57	4	0	52
89.088	0	105	183	9	173	303	76	96	175	56	150	286	56	4	7	-77	0	0	-102	-4	-8	57	3	0	51
89.2109	0	104	182	7	173	304	75	96	175	56	148	285	57	3	6	-77	-1	-1	-102	-4	-8	57	4	1	52
89.3338	0	105	182	7	173	303	75	95	174	55	149	285	57	3	6	-79	0	0	-102	-5	-8	56	4	0	54
89.4566	0	104	183	6	173	303	76	95	176	55	149	285	57	4	6	-79	0	-1	-103	-5	-8	56	4	0	55
89.5795	0	104	184	6	173	304	75	95	177	55	149	285	57	4	7	-77	0	-1	-101	-4	-8	56	4	0	55
89.7024	0	105	186	5	173	304	75	96	178	54	150	286	57	4	7	-75	0	-1	-101	-5	-7	55	4	0	56
89.8253	0	103	183	8	173	302	74	95	174	55	148	285	56	3	7	-77	0	-1	-103	-5	-7	57	4	0	53
89.9482	0	103	182	8	172	300	75	94	173	56	147	282	56	5	6	-77	-1	0	-103	-5	-7	56	4	1	51
90.071	0	103	182	7	171	300	74	95	173	55	148	281	58	4	6	-77	-1	0	-103	-4	-8	56	4	0	52
90.1939	0	104	181	7	172	299	75	94	172	55	147	281	57	4	6	-78	0	0	-103	-5	-8	56	4	1	53
90.3168	0	103	182	7	172	300	75	94	173	54	147	281	56	3	6	-77	0	-1	-102	-4	-7	57	4	1	54
90.4397	0	104	183	5	171	299	75	94	174	56	147	281	56	4	7	-77	0	0	-103	-4	-7	56	4	0	55
90.5626	0	104	182	7	172	300	73	95	174	54	147	282	57	4	6	-76	0	-1	-102	-5	-8	57	4	1	57
90.6854	0	103	180	7	171	299	73	94	171	56	146	277	56	4	7	-76	0	0	-103	-5	-7	56	4	1	52
90.8083	0	103	180	7	171	296	74	94	170	56	146	277	56	3	6	-78	0	0	-103	-5	-7	57	4	1	52
90.9312	0	103	181	6	171	295	74	94	171	56	146	277	55	4	6	-78	-1	0	-104	-5	-7	56	3	1	52
91.0541	0	102	180	7	170	296	73	94	172	55	145	276	56	4	6	-78	0	0	-103	-4	-7	56	4	0	54
91.177	0	103	181	6	170	295	73	94	171	56	146	276	55	4	6	-76	-1	0	-101	-4	-7	56	5	0	55
91.2998	0	103	181	5	171	295	74	95	172	55	146	277	56	5	5	-76	-1	-1	-102	-5	-7	56	4	0	55
91.4227	0	104	180	7	170	296	73	94	171	54	146	274	55	4	6	-77	0	0	-104	-4	-8	56	4	2	55
91.5456	0	102	178	8	169	295	72	93	169	55	145	269	55	3	6	-77	0	1	-104	-5	-7	57	3	3	51
91.6685	0	102	178	7	169	291	74	93	169	56	144	271	54	4	6	-77	0	-1	-103	-4	-8	56	4	0	51
91.7914	0	102	177	7	170	291	73	93	169	56	144	271	54	4	6	-78	-1	-1	-103	-5	-6	57	3	0	52
91.9142	0	103	178	6	170	291	74	93	169	55	145	271	55	4	5	-79	0	0	-104	-3	-8	56	4	1	53
92.0371	0	103	178	7	170	291	73	93	168	54	145	272	55	5	6	-78	0	-1	-103	-4	-7	56	5	0	54
92.16	0	103	178	6	170	292	74	94	169	55	145	271	55	4	7	-77	0	0	-102	-5	-7	56	4	0	55
92.2829	0	102	178	8	169	292	71	94	169	54	144	269	55	4	6	-77	0	0	-104	-6	-7	56	4	1	54
92.4058	0	101	175	8	168	289	73	93	166	56	143	263	54	4	6	-78	-1	2	-104	-5	-7	57	4	3	50
92.5286	0	101	176	8	169	288	72	93	165	54	143	263	55	3	6	-78	0	1	-104	-5	-7	56	5	3	52
92.6515	0	102	176	7	168	288	73	94	167	55	143	265	53	4	6	-78	0	0	-102	-4	-7	57	4	2	52
92.7744	0	103	177	7	169	288	72	92	168	54	145	267	54	4	5	-78	0	-1	-103	-4	-7	56	4	0	54
92.8973	0	102	178	6	169	288	73	93	169	54	145	267	54	3	5	-78	0	0	-103	-5	-6	56	4	0	55
93.0202	0	102	179	7	169	289	72	93	168	54	144	269	54	4	6	-77	0	0	-103	-5	-6	56	4	0	55
93.143	0	102	177	9	169	289	73	92	167	54	144	265	53	4	6	-77	0	1	-103	-4	-7	56	4	1	53
93.2659	0	101	177	8	169	290	73	92	166	56	143	263	53	4	6	-79	0	1	-104	-5	-7	56	3	3	51
93.3888	0	102	177	8	169	287	73	93	166	55	144	265	54	4	6	-79	-1	0	-104	-4	-8	56	4	0	52
93.5117	0	102	177	7	169	286	73	92	166	55	144	265	54	4	6	-78	0	-1	-103	-5	-7	56	3	0	53
93.6346	0	102	178	7	170	288	73	92	167	55	145	266	55	4	5	-77	-1	0	-102	-5	-7	55	4	0	55
93.7574	0	102	178	7	170	289	74	93	168	54	144	267	53	3	6	-78	0	0	-104	-4	-6	56	4	1	56
93.8803	0	102	178	8	170	289	72	92	167	54	145	267	54	4	6	-78	0	0	-104	-4	-7	56	4	1	55
94.0032	0	102	176	8	169	287	73	92	165	55	144	265	53	4	7	-77	0	0	-103	-4	-7	56	3	1	50
94.1261	0	101	175	7	169	287	73	92	166	56	145	265	55	4	6	-78	-1	0	-104	-5	-6	56	4	1	52
94.249	0	102	176	7	169	287	73	92	166	54	144	266	53	5	5	-79	-2	-1	-104	-5	-7	56	4	0	54
94.3718	0	102	177	7	170	287	74	93	165	54	145	265	54	4	6	-79	0	-1	-104	-4	-8	56	4	1	54
94.4947	0	103	177	6	169	289	73	92	168	54	145	267	55	4	7	-77	-1	0	-103	-4	-7	56	5	1	56
94.6176	0	103	178	7	170	289	73	93	169	54	144	268	54	5	6	-77	0	0	-102	-4	-6	56	5	1	56
94.7405	0	102	177	9	170	289	72	92	166	53	145	264	53	4	6	-78	-1	0	-104	-4	-7	57	4	0	53
94.8634	0	102	174	8	169	288	73	93	163	55	143	260	53	4	6	-79	0	1	-104	-5	-7	56	4	2	50
94.9862	0	101	175	8	169	287	73	92	165	54	145	261	54	4	6	-79	0	0	-103	-5	-7	56	4	1	52
95.1091	0	102	175	8	170	286	73	92	166	55	144	264	53	4	5	-79	0	-1	-104	-5	-7	55	4	0	52
95.232	0	101	175	7	168	288	73	92	165	54	145	265	55	3	6	-79	0	0	-103	-5	-7	56	4	0	54
95.3549	0	102	177	7	170	288	74	92	166	54	145	266	53	4	6	-79	-1	-1	-104	-4	-7	56	4	0	56
95.4778	0	103	179	7	170	289	72	94	167	53	145	267	54	4	6	-78	0	0	-103	-4	-7	55	4	0	57
95.6006	0	100	175	9	170	290	73	92	164	54	145	260	54	4	5	-79	0	1	-103	-5	-7	56	4	3	52
95.7235	0	101	174	9	170	286	74	92	164	55	145	262	53	3	6	-80	-1	0	-103	-4	-7	56	3	1	51
95.8464	0	102	175	9	169	286	73	92	163	54	144	264	54	4	5	-80	0	0	-103	-5	-7	56	4	0	52
95.9693	0	102	175	9	169	288	73	91	164	53	144	263	55	4	5	-80	0	0	-102	-5	-7	56	4	1	53
96.0922	0	101	175	7	169	287	74	92	164	54	144	265	54	3	5	-79	0	-1	-103	-5	-6	55	4	1	55
96.215	0	102	175	7	169	289	73	92	164	54	144	261	54	4	6	-79	-1	2	-104	-5	-7	55	4	3	55
96.3379	0	101	174	8	168	286	72	91	163	53	143	261	54	3	6	-79	0	0	-105	-5	-7	55	4	2	54
96.4608	0	101	173	9	168	285	74	92	162	54	143	262	53	4	5	-80	-1	0	-103	-5	-7	55	4	0	52
96.5837	0	100	173	9	168	289	73	91	162	54	144	259	54	3	6	-80	0	1	-103	-4	-6	55	3	3	53
96.7066	0	100	174	8	170	288	73	91	161	54	145	261	54	4	5	-82	0	0	-104	-4	-7	56	3	1	53
96.8294	0	101	175	8	169	286	73	91	163	53	144	264	54	4	5	-81	0	-1	-104	-4	-7	55	4	0	54
96.9523	0	102	174	7	169	288	72	92	163	54	144	264	54	4	7	-79	0	0	-103	-5	-7	56	4	1	55
97.0752	0	101	176	7	168	287	73	92	164	53	144	264	54	4	6	-78	0	0	-103	-4	-7	55	4	1	55
97.1981	0	100	173	9	169	289	72	90	162	53	144	260	53	4	6	-80	0	1	-104	-5	-6	56	5	2	52
97.321	0	100	173	9	169	286	73	91	161	54	144	261	53	4	6	-81	0	0	-103	-5	-6	56	5	2	51
97.4438	0	100	173	9	169	290	73	91	161	54	144	260	54	4	6	-81	-1	1	-103	-4	-6	55	4	3	52
97.5667	0	101	174	8	169	287	74	91	161	54	144	263	53	3	6	-80	-1	0	-103	-5	-7	55	5	0	53
97.6896	0	101	173	8	169	288	73	92	162	53	144	264	53	4	5	-82	0	0	-103	-5	-6	56	4	1	54
97.8125	0	101	174	7	169	289	73	92	162	54	143	265	53	4	5	-81	-1	-1	-104	-5	-7	55	4	1	56
97.9354	0	101	175	8	170	289	73	93	163	52	145	266	54	4	6	-80	0	0	-102	-4	-6	56	3	0	55
98.0582	0	100	173	9	169	290	74	91	161	54	145	260	53	4	6	-81	0	2	-103	-5	-7	56	4	4	51
98.1811	0	99	171	9	169	290	74	91	160	54	144	260	53	4	5	-82	0	3	-103	-4	-6	55	3	4	51
98.304	0	101	172	9	169	289	73	90	161	54	144	262	54	4	5	-82	0	0	-103	-4	-7	55	4	2	53
98.4269	0	100	172	9	169	287	74	91	160	52	144	263	53	4	5	-82	-1	0	-102	-5	-7	55	4	0	54
98.5498	0	101	173	7	169	289	72	91	161	54	144	264	54	3	6	-81	-1	0	-102	-5	-6	55	4	1	54
98.6726	0	100	174	8	169	289	74	91	162	53	144	265	53	4	5	-81	0	0	-103	-4	-7	56	4	0	57
98.7955	0	101	175	8	169	288	72	92	163	52	144	265	53	3	6	-80	0	0	-103	-5	-7	55	4	0	56
98.9184	0	100	172	10	169	290	73	90	160	53	145	262	53	4	6	-80	0	0	-103	-4	-6	56	4	2	52
99.0413	0	99	172	9	170	288	74	91	161	54	144	264	53	5	5	-82	0	0	-102	-5	-5	55	4	0	52
99.1642	0	101	173	9	169	289	73	91	161	53	144	265	54	3	5	-83	-1	-1	-103	-3	-7	54	4	0	53
99.287	0	100	173	9	169	290	74	91	161	53	145	266	54	3	5	-83	0	-1	-102	-4	-7	55	4	1	54
99.4099	0	100	173	8	170	290	74	90	162	53	145	267	53	4	6	-82	0	-1	-102	-4	-6	55	4	0	55
99.5328	0	101	174	7	170	291	74	91	162	53	145	268	54	4	6	-81	0	-1	-103	-5	-7	55	4	0	56
99.6557	0	100	174	9	171	292	72	91	163	52	145	267	53	3	5	-82	-1	-1	-104	-4	-7	55	3	0	56
99.7786	0	101	172	10	170	291	74	91	160	53	145	264	54	4	6	-82	0	0	-102	-5	-6	56	4	2	51
99.9014	0	101	173	9	170	292	75	91	161	53	145	265	54	5	6	-82	-1	1	-102	-4	-7	55	5	2	53
100.024	0	100	173	9	170	290	75	90	160	53	145	267	53	4	5	-82	-1	-1	-102	-4	-6	55	4	0	53
100.147	0	101	174	9	169	291	74	91	162	52	146	268	54	4	6	-83	-1	0	-103	-4	-6	55	4	0	55
100.27	0	101	174	8	169	292	74	91	163	53	145	269	54	4	6	-82	0	0	-102	-4	-6	56	5	0	56
100.393	0	102	175	8	171	294	74	91	164	52	146	270	55	4	6	-81	0	-1	-101	-5	-7	55	4	0	57
100.516	0	101	176	9	170	294	74	91	165	52	146	271	54	3	5	-81	0	0	-103	-4	-6	55	3	0	57
100.639	0	100	173	10	171	293	74	91	161	53	146	270	55	4	7	-82	0	-1	-103	-4	-6	55	4	0	51
100.762	0	101	172	9	170	293	75	91	161	53	146	269	54	4	5	-82	0	0	-101	-4	-6	56	4	0	52
100.884	0	100	173	9	171	293	74	92	162	54	145	269	55	4	6	-83	0	-1	-102	-4	-7	55	4	1	53
101.007	0	101	173	9	171	293	74	91	162	53	146	270	54	3	6	-83	0	-1	-103	-5	-7	55	4	0	54
101.13	0	100	175	8	171	295	75	92	163	53	146	272	54	3	6	-84	-1	0	-102	-4	-7	55	3	0	56
101.253	0	101	176	8	171	296	75	92	164	52	146	273	54	3	6	-81	0	0	-102	-5	-6	55	4	0	57
101.376	0	102	176	8	171	297	75	92	166	52	147	274	55	4	6	-80	-1	-1	-101	-5	-6	55	4	0	57
101.499	0	101	175	10	171	296	74	92	163	52	147	273	54	3	6	-81	-1	-1	-103	-4	-6	56	4	1	54
101.622	0	101	174	10	170	295	76	91	162	54	146	272	54	4	6	-83	0	0	-103	-5	-7	56	4	0	51
101.745	0	101	174	10	171	295	76	92	163	52	146	272	55	3	7	-83	0	0	-102	-4	-7	55	3	0	53
101.868	0	100	175	9	171	295	76	91	163	53	146	273	54	4	5	-82	-1	0	-101	-4	-7	54	4	0	53
101.99	0	101	175	8	172	296	75	92	165	53	147	274	55	4	5	-83	0	0	-102	-5	-7	55	5	0	55
102.113	0	101	177	8	171	297	76	92	165	53	146	275	54	4	5	-82	0	-1	-103	-4	-6	55	4	0	57
102.236	0	102	177	8	172	298	76	93	166	52	148	275	55	4	6	-80	0	-1	-102	-4	-7	55	4	0	57
102.359	0	101	177	9	172	297	74	92	166	53	148	274	55	4	6	-81	0	0	-102	-5	-6	55	4	0	54
102.482	0	101	176	9	172	296	76	92	165	55	147	274	54	4	7	-83	0	0	-103	-5	-6	56	4	1	52
102.605	0	102	176	9	171	297	75	92	164	54	146	274	55	4	6	-83	0	0	-102	-5	-6	56	4	0	53
102.728	0	101	176	9	171	297	76	91	166	53	147	275	55	3	5	-82	-1	0	-102	-3	-7	56	4	0	54
102.851	0	102	177	8	171	298	75	92	165	53	146	274	56	4	6	-81	0	-1	-101	-4	-6	56	4	1	55
102.973	0	102	178	7	171	298	76	93	167	53	147	276	54	3	6	-81	-1	0	-102	-4	-7	55	3	0	56
103.096	0	102	179	7	171	299	76	93	169	53	147	278	55	4	6	-80	-1	0	-103	-5	-7	55	4	0	58
103.219	0	101	178	10	172	298	74	93	168	52	147	276	55	3	5	-80	0	-1	-102	-5	-7	56	4	0	54
103.342	0	102	176	9	171	296	75	92	166	55	146	275	56	4	6	-82	0	0	-102	-5	-7	56	4	0	51
103.465	0	102	177	9	171	297	76	93	166	54	146	275	56	4	5	-82	-1	0	-102	-5	-7	55	4	1	52
103.588	0	101	176	9	170	296	76	93	167	54	146	275	56	3	6	-82	0	0	-103	-4	-7	55	4	0	53
103.711	0	101	177	8	170	297	75	92	167	54	146	275	55	4	6	-81	-1	0	-102	-5	-7	56	3	0	55
103.834	0	102	178	7	170	298	75	93	167	54	147	276	55	3	6	-81	0	0	-102	-5	-6	55	4	0	56
103.956	0	102	179	8	171	298	75	93	168	53	146	277	56	4	6	-81	0	-1	-103	-4	-7	55	4	0	57
104.079	0	102	179	9	171	298	73	93	166	52	147	276	56	4	6	-80	0	-1	-102	-4	-7	55	4	0	55
104.202	0	101	176	10	170	297	75	93	166	53	146	272	56	5	6	-80	0	0	-102	-5	-8	56	5	2	51
104.325	0	101	176	9	170	297	76	92	165	54	145	271	54	4	6	-81	0	0	-102	-4	-6	55	4	2	52
104.448	0	101	177	9	170	296	74	92	165	54	145	271	56	3	6	-83	-1	1	-102	-4	-7	56	5	2	53
104.571	0	102	176	8	169	293	75	92	165	54	145	273	56	5	5	-83	0	0	-102	-5	-8	56	4	1	55
104.694	0	102	176	8	170	293	74	92	165	53	145	273	55	4	7	-80	0	-1	-103	-5	-7	55	3	1	56
104.817	0	103	178	8	169	294	75	93	167	53	145	273	54	4	6	-80	0	-1	-103	-4	-6	55	4	1	56
104.94	0	102	178	9	170	295	73	92	167	52	145	273	55	4	6	-80	0	-1	-103	-5	-7	55	4	0	56
105.062	0	100	176	9	169	295	74	92	165	54	144	267	54	5	6	-80	0	2	-103	-5	-7	56	3	2	51
105.185	0	101	175	9	169	293	75	92	164	54	144	268	55	4	6	-81	-1	0	-102	-4	-7	55	4	3	53
105.308	0	101	175	9	168	293	75	92	164	54	145	265	54	4	5	-82	0	1	-102	-5	-7	56	4	4	53
105.431	0	100	176	9	168	289	74	91	164	53	143	268	55	4	6	-83	0	0	-103	-4	-6	55	4	1	53
105.554	0	101	176	8	168	289	74	92	165	53	144	268	54	4	6	-80	0	-1	-103	-4	-8	55	4	1	56
105.677	1	102	177	7	169	290	74	92	166	53	143	268	55	4	7	-80	0	-2	-101	-5	-6	55	4	1	56
105.8	0	101	175	10	169	291	73	92	165	52	143	266	54	4	5	-81	0	0	-104	-4	-7	56	4	1	54
105.923	0	101	174	9	168	290	74	92	163	54	143	262	54	4	7	-81	0	1	-103	-5	-6	56	4	3	51
106.045	0	101	174	9	167	290	74	91	163	54	142	262	55	3	6	-82	-1	2	-103	-4	-6	56	3	3	53
106.168	0	101	174	9	167	289	74	92	163	53	142	261	54	4	6	-82	-1	3	-102	-4	-7	56	4	3	53
106.291	0	100	174	9	168	289	74	92	163	53	142	261	53	3	5	-83	-1	2	-103	-5	-7	56	4	3	55
106.414	0	101	175	8	168	287	74	91	164	54	142	265	54	3	5	-81	0	-1	-103	-5	-7	55	4	0	56
106.537	0	101	175	8	168	287	73	92	165	53	143	264	55	5	7	-79	-1	0	-102	-4	-7	55	4	1	57
106.66	0	100	176	9	167	289	72	91	164	52	143	263	53	4	6	-80	-1	0	-103	-4	-7	56	4	1	54
106.783	0	100	173	10	168	287	74	90	163	54	142	259	54	4	6	-82	0	1	-104	-4	-7	56	4	3	51
106.906	0	100	174	9	166	287	73	91	161	54	143	258	54	3	5	-83	0	1	-102	-4	-7	55	4	3	52
107.028	0	101	173	9	167	287	73	91	162	53	142	258	55	4	6	-82	-1	1	-102	-4	-7	56	4	3	53
107.151	0	101	174	9	167	286	74	91	162	54	142	259	54	3	6	-83	0	0	-101	-5	-6	56	4	2	54
107.274	0	100	174	8	168	285	73	92	163	54	141	261	54	3	6	-82	0	0	-103	-4	-6	56	4	0	55
107.397	0	101	175	8	168	285	74	92	164	52	143	262	54	4	6	-82	0	-1	-103	-5	-7	55	5	0	56
107.52	0	101	175	8	168	286	72	91	164	52	142	261	54	3	6	-81	0	0	-102	-4	-7	56	4	2	55
107.643	0	100	173	10	167	286	73	91	162	54	142	256	53	4	6	-81	0	2	-103	-5	-6	56	4	3	51
107.766	0	100	174	9	167	286	73	91	162	54	141	257	54	4	6	-83	0	2	-103	-4	-7	55	5	3	53
107.889	0	101	175	9	167	286	73	91	162	54	141	257	55	4	6	-83	-1	2	-102	-4	-6	56	5	3	53
108.012	0	102	174	8	169	287	74	92	162	53	143	258	53	4	6	-82	0	1	-102	-5	-7	54	4	4	54
108.134	0	101	175	8	168	285	74	92	163	53	142	260	53	4	6	-82	-1	-1	-102	-4	-6	54	5	0	55
108.257	0	101	175	8	168	286	74	92	164	53	143	261	54	4	6	-82	-1	0	-103	-4	-7	56	4	0	56
108.38	0	101	175	9	168	287	72	92	163	53	143	260	54	4	6	-82	0	0	-103	-3	-6	56	4	2	55
108.503	0	101	174	10	168	287	74	91	163	54	143	257	54	4	6	-82	0	2	-102	-5	-6	56	4	3	52
108.626	0	101	176	10	168	287	74	91	164	53	142	257	53	3	5	-82	0	1	-102	-4	-7	55	4	3	53
108.749	0	101	174	9	168	286	74	92	163	53	143	258	54	5	6	-83	0	1	-102	-5	-7	55	4	1	53
108.872	0	101	175	8	168	286	74	92	164	54	142	260	54	4	6	-83	0	0	-101	-5	-7	55	4	2	55
108.995	0	101	175	8	168	286	74	92	165	54	143	262	54	3	6	-81	0	-1	-102	-4	-6	56	4	0	56
109.117	0	102	176	8	169	287	74	92	166	53	143	263	54	4	6	-80	0	0	-103	-4	-6	55	3	0	57
109.24	0	101	176	10	167	288	72	92	165	52	142	260	54	4	5	-81	0	0	-103	-5	-7	55	4	1	55
109.363	0	101	175	9	167	288	75	91	163	55	143	257	53	4	6	-82	0	1	-102	-4	-7	56	5	4	51
109.486	0	101	174	9	168	288	75	91	164	54	142	258	53	4	5	-82	0	2	-102	-4	-7	55	4	4	52
109.609	0	101	175	9	168	287	74	91	162	53	142	257	53	4	6	-83	-1	2	-102	-6	-7	55	3	2	53
109.732	0	100	175	10	168	286	74	92	163	52	142	258	54	4	6	-83	0	0	-102	-4	-6	55	4	1	54
109.855	0	101	175	8	168	287	73	92	164	53	142	260	54	4	5	-82	0	0	-102	-4	-7	55	5	1	55
109.978	0	101	177	8	168	287	73	92	164	52	143	262	54	4	6	-81	0	0	-102	-4	-7	55	3	0	56
110.1	0	102	176	9	169	286	72	92	165	52	143	260	53	4	6	-82	-1	0	-103	-4	-7	55	4	1	55
110.223	0	100	174	10	168	286	74	91	162	53	142	256	54	3	6	-83	0	1	-103	-4	-7	55	3	3	51
110.346	0	101	174	9	167	286	73	91	163	54	142	255	54	4	5	-82	-1	2	-102	-5	-7	56	5	3	53
110.469	0	100	174	9	167	285	74	91	162	54	142	254	53	5	6	-83	0	2	-102	-4	-6	55	4	3	52
110.592	0	100	173	8	167	285	74	90	162	53	142	255	53	4	6	-84	-1	2	-102	-4	-7	55	4	3	54
110.715	0	102	175	9	166	286	73	91	163	53	141	255	53	3	5	-84	-1	1	-102	-5	-6	55	4	3	54
110.838	0	101	174	9	168	285	72	91	164	52	142	259	54	4	5	-82	0	-1	-102	-4	-7	55	4	1	56
110.961	0	102	175	9	167	285	72	91	164	52	142	257	53	4	6	-81	0	0	-102	-5	-6	55	4	2	56
111.084	0	101	173	9	166	284	73	91	161	54	141	254	53	3	6	-83	0	2	-103	-5	-7	56	4	2	52
111.206	0	101	174	9	167	284	74	90	162	54	142	253	53	4	6	-84	-1	2	-101	-5	-7	55	5	4	52
111.329	0	101	173	11	167	284	73	91	161	52	141	253	53	4	6	-83	0	2	-101	-4	-7	55	4	3	53
111.452	0	101	173	9	167	284	73	91	160	52	141	252	52	4	6	-84	0	2	-102	-4	-7	56	4	3	54
111.575	0	100	174	8	167	285	74	91	162	53	142	254	52	4	6	-83	0	1	-102	-3	-7	56	4	3	56
111.698	0	102	176	8	167	284	73	91	163	53	142	256	52	4	6	-81	0	-2	-102	-5	-7	55	3	0	57
111.821	0	101	174	11	167	285	72	90	162	52	141	252	52	4	6	-81	0	1	-102	-4	-6	56	4	3	52
111.944	0	101	172	9	167	284	74	91	160	54	141	252	53	4	6	-83	-1	1	-102	-4	-6	55	4	3	53
112.067	0	101	173	10	166	283	73	91	161	53	141	252	52	4	6	-84	0	1	-103	-5	-6	55	4	2	53
112.189	0	101	172	9	167	284	73	91	161	53	141	251	52	5	5	-84	0	2	-101	-5	-6	54	4	3	54
112.312	0	100	174	9	167	285	73	91	160	52	141	252	53	4	5	-82	0	3	-101	-4	-6	54	4	3	55
112.435	0	101	174	8	168	283	73	92	163	53	141	256	53	4	6	-82	0	-1	-102	-4	-6	55	4	0	56
112.558	0	101	176	9	167	284	73	91	163	52	142	258	52	3	6	-82	-1	0	-103	-4	-8	54	4	0	57
112.681	0	101	173	11	167	284	72	91	160	51	142	252	52	4	6	-82	0	2	-101	-4	-7	55	4	3	53
112.804	0	101	173	9	167	283	73	91	160	54	141	252	53	4	6	-84	0	1	-102	-4	-7	55	4	3	51
112.927	0	101	173	10	166	284	73	91	160	53	142	251	51	3	6	-84	0	1	-102	-5	-6	55	3	3	52
113.05	0	101	173	10	167	283	74	92	161	52	142	252	53	4	6	-85	0	1	-102	-5	-6	54	4	4	53
113.172	0	101	174	8	167	286	73	91	161	53	142	252	52	4	6	-83	-1	-1	-100	-5	-8	54	5	0	55
113.295	0	101	174	8	167	287	73	91	162	53	142	253	53	4	5	-82	0	-1	-102	-4	-7	54	4	0	56
113.418	0	102	175	8	168	286	73	91	162	53	142	256	52	5	5	-82	0	-2	-102	-4	-6	54	5	0	57
113.541	0	101	176	10	167	287	71	91	163	51	142	255	52	4	6	-83	0	0	-103	-4	-7	55	3	1	56
113.664	0	100	173	10	167	286	73	91	160	53	142	253	53	4	5	-83	0	1	-102	-4	-8	55	3	3	52
113.787	0	101	174	11	167	287	73	91	162	52	141	253	52	4	6	-83	0	0	-101	-4	-7	55	5	1	52
113.91	0	101	174	10	168	286	74	91	162	52	143	253	52	4	7	-84	0	0	-101	-4	-7	55	4	3	53
114.033	0	101	174	9	167	286	74	91	162	53	143	255	52	4	6	-84	0	0	-101	-5	-7	55	4	1	54
114.156	0	101	176	8	168	288	73	92	164	52	142	255	53	4	6	-83	-1	0	-102	-4	-7	55	5	0	56
114.278	0	101	177	8	168	289	73	93	164	53	143	257	52	4	6	-82	0	-2	-101	-4	-6	54	4	-1	57
114.401	0	102	177	10	168	290	72	92	164	51	143	256	52	4	5	-81	0	-1	-103	-4	-7	56	3	0	56
114.524	0	101	175	10	168	288	73	92	162	53	143	256	53	4	5	-83	0	3	-102	-4	-7	55	4	3	52
114.647	0	101	174	10	167	287	74	91	163	53	143	257	53	3	5	-83	-1	0	-101	-3	-6	55	4	1	53
114.77	0	101	176	10	169	289	74	92	164	53	143	257	52	3	6	-83	0	0	-102	-5	-7	55	4	0	53
114.893	0	101	176	8	169	289	74	92	162	53	143	258	53	4	5	-83	-1	0	-102	-5	-8	55	4	2	55
115.016	0	102	176	9	169	288	73	92	164	53	144	261	53	5	6	-82	0	0	-102	-4	-6	55	4	0	56
115.139	0	102	178	8	168	291	74	93	165	53	144	260	53	4	5	-81	0	-2	-101	-5	-7	55	4	-1	57
115.261	0	102	179	9	169	292	72	91	166	52	144	261	53	4	7	-80	-1	0	-102	-4	-7	54	4	0	57
115.384	0	101	176	10	168	292	72	92	164	52	144	259	53	4	5	-82	-1	1	-103	-4	-7	55	4	3	52
115.507	0	102	175	10	169	291	75	91	162	53	143	259	53	4	7	-83	0	2	-101	-4	-6	55	5	3	51
115.63	0	101	176	10	168	291	74	91	163	53	143	259	53	4	6	-83	0	2	-101	-5	-7	55	4	3	52
115.753	0	101	176	9	168	291	74	92	162	53	143	259	52	4	5	-83	0	1	-101	-5	-7	54	4	3	54
115.876	0	102	176	8	169	289	73	92	164	54	144	262	53	4	5	-83	0	-1	-102	-4	-7	55	5	1	56
115.999	0	102	177	8	169	290	74	92	164	53	145	263	52	4	6	-82	0	0	-102	-5	-6	54	3	0	56
116.122	0	102	178	8	169	292	73	93	166	52	143	262	54	4	5	-80	0	-2	-100	-4	-7	55	4	0	57
116.244	0	103	178	10	169	292	72	92	166	52	144	262	52	5	6	-81	0	0	-102	-5	-7	55	4	1	56
116.367	0	102	175	9	168	291	74	91	162	53	143	259	53	4	6	-82	0	2	-103	-5	-6	55	4	3	51
116.49	0	101	174	10	168	291	73	91	161	53	143	257	53	5	6	-83	-1	1	-102	-4	-7	55	3	3	52
116.613	0	101	175	10	168	290	74	91	162	53	143	259	53	4	6	-83	0	2	-101	-5	-6	55	4	2	53
116.736	0	101	175	10	168	289	74	91	163	53	143	258	52	4	5	-83	0	2	-102	-5	-7	55	4	3	54
116.859	0	102	176	9	168	289	73	92	163	53	143	260	52	3	6	-83	0	1	-102	-4	-6	54	4	2	54
116.982	0	101	177	8	168	291	72	91	164	53	143	260	52	4	5	-82	0	0	-102	-5	-7	54	4	0	57
117.105	0	102	177	7	168	289	72	92	164	53	143	263	53	3	6	-79	0	0	-101	-5	-6	55	4	1	57
117.228	0	101	177	11	168	291	72	92	163	51	143	259	51	3	7	-81	0	1	-102	-5	-7	56	3	4	54
117.35	0	101	174	11	168	289	74	91	161	53	142	256	53	4	7	-82	0	2	-103	-5	-7	56	4	3	51
117.473	0	100	175	10	168	289	72	91	162	53	143	256	53	3	6	-82	-1	1	-102	-5	-7	56	5	3	53
117.596	0	101	174	10	167	289	74	90	161	53	143	256	52	5	6	-82	0	1	-102	-5	-6	55	5	3	53
117.719	0	101	174	8	168	289	73	91	162	54	143	257	52	4	6	-82	0	2	-102	-4	-6	55	4	3	54
117.842	0	101	175	9	168	287	73	91	162	53	143	259	52	3	6	-82	0	1	-102	-4	-7	55	4	1	56
117.965	0	102	176	9	169	290	72	91	163	53	143	257	53	4	6	-80	0	-1	-101	-4	-7	56	4	0	57
118.088	0	100	176	11	169	292	73	91	163	51	143	257	52	4	6	-80	-1	1	-102	-4	-6	55	5	2	54
118.211	0	101	174	10	169	289	73	91	160	54	142	256	52	4	6	-82	0	1	-102	-5	-7	56	4	3	51
118.333	0	101	174	9	168	288	73	91	161	53	142	256	52	4	7	-83	0	2	-102	-4	-7	55	3	2	53
118.456	0	101	174	10	167	287	72	91	161	52	142	257	52	3	6	-83	0	2	-102	-4	-7	55	4	4	53
118.579	0	102	174	8	168	288	73	92	162	53	143	256	52	4	5	-82	0	1	-101	-5	-7	55	4	3	54
118.702	0	101	176	9	168	286	73	91	162	52	142	259	51	3	5	-81	-1	0	-103	-4	-6	55	4	0	56
118.825	0	101	176	8	168	288	73	92	163	53	142	261	52	4	5	-81	0	0	-103	-4	-7	55	4	0	57
118.948	0	102	177	8	168	290	72	92	165	52	144	260	53	3	6	-79	-1	-2	-102	-4	-7	55	3	-1	57
119.071	0	101	175	11	168	290	72	91	162	52	143	257	51	3	6	-81	-1	2	-102	-4	-6	56	4	2	52
119.194	0	100	174	9	169	288	73	91	161	54	142	257	53	4	6	-83	-1	2	-102	-3	-7	55	4	3	52
119.316	0	102	175	9	167	289	73	91	161	53	144	257	51	4	6	-83	0	1	-101	-4	-7	55	4	3	53
119.439	0	102	175	10	169	289	73	91	161	52	143	256	53	4	6	-83	0	2	-102	-4	-7	55	4	3	54
119.562	0	102	175	9	169	290	73	91	162	53	143	257	52	4	6	-82	-1	1	-101	-5	-6	54	4	3	54
119.685	0	102	175	9	169	290	73	92	163	52	143	259	52	4	6	-82	0	-2	-102	-5	-7	55	4	-1	56
119.808	0	102	176	8	169	290	74	92	165	53	144	260	52	4	6	-81	0	-3	-102	-5	-6	54	4	-1	57
119.931	0	102	176	9	169	292	72	91	163	52	144	260	52	3	6	-80	0	0	-101	-5	-6	55	4	1	55
120.054	0	101	175	10	168	291	73	91	162	53	143	258	52	3	6	-82	0	1	-101	-4	-7	55	4	3	51
120.177	0	101	174	11	169	291	73	91	162	53	143	258	53	4	6	-84	0	2	-103	-5	-7	56	4	3	52
120.3	0	101	174	10	169	291	74	91	162	53	144	258	52	3	6	-83	0	2	-100	-4	-6	55	5	3	53
120.422	0	101	175	9	168	290	74	92	162	53	144	260	52	4	6	-82	-1	0	-101	-4	-7	55	4	1	53
120.545	0	101	175	9	169	289	73	91	163	52	144	263	52	4	6	-81	0	-1	-102	-4	-6	55	4	0	56
120.668	0	102	176	8	170	289	74	91	164	53	144	264	52	4	6	-82	-1	-1	-102	-4	-6	55	4	0	57
120.791	0	102	177	9	169	294	72	92	165	52	144	262	54	4	6	-80	-2	0	-101	-5	-7	55	5	0	56
120.914	0	101	175	11	169	291	73	91	161	52	143	260	52	4	5	-82	-1	2	-101	-5	-6	55	4	3	52
121.037	0	101	174	10	170	292	74	91	162	53	144	259	53	4	5	-83	0	2	-103	-4	-7	55	4	3	53
121.16	0	102	175	11	169	292	73	91	163	52	143	260	53	4	6	-84	0	1	-102	-5	-6	55	4	3	53
121.283	0	101	174	9	170	290	73	91	162	52	144	262	53	3	6	-83	0	0	-101	-4	-7	56	3	2	54
121.405	0	101	175	9	169	291	73	91	163	52	145	261	53	4	6	-82	0	0	-101	-4	-7	55	4	2	55
121.528	0	101	176	9	170	290	74	92	162	52	144	264	51	3	6	-82	0	-1	-103	-5	-7	55	3	0	57
121.651	0	101	178	8	169	292	74	92	164	52	145	265	52	4	5	-81	-1	0	-103	-4	-7	55	4	0	57
121.774	0	101	174	11	169	292	71	91	161	51	144	260	53	4	6	-82	0	1	-101	-4	-6	56	3	3	53
121.897	0	100	173	10	169	291	74	90	159	53	143	259	53	4	6	-82	0	2	-101	-4	-6	55	4	3	51
122.02	0	100	172	9	168	290	73	90	159	53	143	258	52	4	6	-83	0	2	-102	-5	-6	54	4	3	52
122.143	0	100	172	10	169	290	74	90	159	53	144	257	52	4	5	-85	0	1	-102	-5	-6	55	4	3	52
122.266	0	100	173	9	167	289	73	90	159	53	143	256	53	4	6	-82	-1	1	-101	-5	-6	55	4	3	53
122.388	0	100	173	9	168	290	74	90	159	52	143	257	51	4	5	-82	0	1	-101	-5	-6	55	4	3	55
122.511	0	101	174	9	169	291	73	91	161	52	142	258	52	4	6	-82	0	1	-102	-4	-7	55	5	3	56
122.634	0	101	173	10	168	288	72	90	160	51	143	259	52	4	5	-82	0	1	-102	-4	-6	55	4	1	55
122.757	0	100	171	11	167	286	73	89	157	52	142	254	52	4	6	-83	-1	1	-101	-5	-7	54	4	3	50
122.88	0	99	170	9	167	287	73	90	157	52	143	253	52	4	5	-84	0	1	-101	-4	-7	54	4	3	52
123.003	0	99	170	9	167	286	73	89	156	52	141	253	52	3	5	-85	0	1	-102	-4	-7	54	4	3	53
123.126	0	100	170	10	167	286	73	89	157	52	141	252	52	3	6	-86	0	1	-102	-4	-7	54	4	3	53
123.249	0	100	171	9	167	285	73	89	157	52	142	253	51	4	6	-83	-1	2	-100	-5	-6	55	4	3	54
123.372	0	99	171	9	167	287	73	89	158	51	142	252	52	3	5	-83	0	1	-102	-4	-6	54	4	2	56
123.494	0	100	172	9	167	286	71	89	158	52	142	254	52	4	5	-83	0	2	-103	-4	-7	54	4	2	57
123.617	0	99	169	11	166	284	72	89	156	51	140	251	51	4	6	-85	0	1	-102	-4	-7	55	4	4	52
123.74	0	98	169	9	166	284	73	89	155	52	140	251	52	3	6	-85	0	2	-101	-4	-7	54	4	3	52
123.863	0	99	169	11	166	284	73	89	155	51	140	249	51	4	5	-85	0	1	-101	-5	-6	54	5	2	53
123.986	0	99	170	9	166	283	73	89	155	52	141	249	52	4	5	-85	0	1	-101	-4	-7	53	5	3	53
124.109	0	100	170	9	166	285	73	89	155	52	140	249	51	4	5	-85	0	1	-101	-5	-6	54	4	2	55
124.232	0	100	171	9	167	286	72	89	157	51	140	249	52	4	6	-83	0	0	-101	-4	-6	54	5	1	56
124.355	0	99	171	11	167	285	71	89	157	50	141	250	51	3	5	-83	0	1	-101	-4	-6	54	3	1	56
124.477	0	99	168	10	167	283	73	89	154	52	140	248	52	3	5	-86	0	1	-102	-4	-7	54	4	2	51
124.6	0	98	168	9	166	282	73	88	154	51	139	247	52	3	5	-86	-1	2	-101	-4	-7	53	4	3	53
124.723	0	99	168	10	166	283	73	88	154	51	140	247	52	4	5	-86	0	0	-101	-4	-6	54	4	2	53
124.846	0	99	169	10	166	284	73	88	155	52	140	247	51	3	6	-86	0	0	-99	-4	-7	54	4	1	53
124.969	0	99	170	9	167	286	73	89	156	52	140	248	51	4	6	-85	-1	0	-101	-5	-7	54	4	1	56
125.092	0	100	170	10	168	285	72	89	156	51	141	250	51	3	5	-84	1	-1	-101	-4	-6	54	3	0	57
125.215	0	98	170	11	167	286	72	88	156	51	142	250	51	3	6	-82	-1	-1	-100	-4	-6	54	4	0	56
125.338	0	98	169	11	167	283	73	89	154	51	140	249	52	4	5	-85	0	1	-100	-4	-6	54	5	2	51
125.46	0	99	168	10	168	283	73	89	154	51	141	250	52	4	5	-87	0	1	-101	-4	-6	53	4	3	52
125.583	0	99	168	10	167	283	73	88	154	51	141	249	52	4	6	-87	0	1	-100	-4	-6	54	4	3	53
125.706	0	99	168	9	166	286	74	89	153	51	141	247	52	4	5	-86	0	0	-100	-3	-5	54	4	1	54
125.829	0	98	170	10	167	287	73	89	156	51	141	249	52	3	5	-86	0	0	-101	-4	-6	54	4	2	55
125.952	0	99	170	9	167	285	73	89	156	51	142	252	52	4	5	-85	-1	-1	-101	-4	-7	54	4	0	56
126.075	0	99	171	11	168	287	72	90	157	50	142	252	52	4	6	-84	0	-1	-101	-4	-6	54	4	0	57
126.198	0	99	169	11	168	285	73	89	155	50	141	251	52	3	5	-86	0	0	-99	-4	-7	53	4	3	52
126.321	0	99	168	10	167	286	73	88	155	51	142	251	52	3	6	-87	-1	1	-101	-3	-6	53	4	2	53
126.444	0	99	170	11	168	288	74	89	155	50	141	250	52	4	5	-88	-1	0	-100	-5	-7	54	4	1	52
126.566	0	99	169	11	168	287	74	89	155	51	142	250	52	4	5	-86	-1	0	-100	-4	-6	54	3	0	54
126.689	0	99	170	9	168	288	73	89	156	52	142	253	52	3	6	-85	0	-1	-99	-5	-6	54	4	0	55
126.812	0	99	171	9	168	287	73	90	157	51	143	255	52	3	6	-84	0	-2	-100	-4	-7	53	4	-2	57
126.935	0	99	170	12	168	288	74	89	156	49	143	253	53	3	6	-86	0	1	-100	-5	-6	54	4	3	53
127.058	0	98	168	9	167	287	73	89	155	52	142	254	53	3	6	-87	0	2	-99	-4	-6	53	4	3	52
127.181	0	98	169	11	167	288	74	89	154	50	143	252	52	4	5	-87	0	0	-99	-4	-5	54	4	3	53
127.304	0	99	170	10	167	290	74	89	154	50	143	252	52	3	5	-88	-1	0	-99	-4	-6	53	4	1	53
127.427	0	99	170	10	169	291	75	90	156	52	143	253	53	3	6	-87	0	0	-100	-4	-6	54	4	1	55
127.549	0	100	171	9	169	289	74	90	157	51	143	257	53	4	6	-84	0	-3	-99	-5	-6	53	4	-1	57
127.672	0	100	171	9	169	291	74	89	158	51	143	257	52	4	6	-84	-1	-1	-100	-4	-7	53	4	0	58
127.795	0	99	170	11	169	291	73	89	157	50	144	255	52	4	5	-85	0	1	-101	-5	-6	54	5	2	54
127.918	0	99	169	9	168	289	75	89	154	51	143	256	53	4	5	-88	-1	1	-100	-4	-7	53	4	3	51
128.041	0	98	169	10	167	289	74	88	155	50	142	255	53	4	5	-87	0	2	-99	-4	-6	52	4	3	53
128.164	0	100	168	10	168	289	75	89	154	51	142	255	53	3	5	-88	0	2	-99	-5	-6	53	3	3	53
128.287	0	99	168	9	169	291	75	89	155	52	142	255	52	3	6	-88	-1	1	-99	-5	-6	53	4	2	53
128.41	0	99	169	10	168	289	75	89	156	52	144	259	53	4	6	-86	0	-3	-99	-4	-6	54	4	-1	55
128.532	0	99	170	10	168	291	73	89	156	51	143	259	53	4	6	-84	0	0	-99	-5	-7	53	4	1	57
128.655	0	100	172	11	169	291	73	89	157	50	143	258	53	4	5	-84	0	-1	-99	-3	-6	54	4	0	56
128.778	0	98	168	10	168	290	74	89	155	51	142	256	54	3	5	-87	0	1	-100	-4	-6	53	4	3	51
128.901	0	99	169	10	168	289	74	89	154	50	142	256	53	4	5	-88	0	1	-99	-4	-6	52	4	3	52
129.024	0	98	168	10	168	289	74	89	154	50	142	256	54	4	6	-87	0	2	-99	-3	-6	52	4	3	53
129.147	0	98	169	10	168	289	74	89	154	51	143	256	53	4	5	-87	0	1	-99	-5	-6	52	3	4	54
129.27	0	99	169	10	169	291	74	89	155	51	142	255	53	4	4	-87	0	0	-99	-4	-7	53	4	1	55
129.393	0	98	170	10	168	289	74	90	157	52	142	260	53	4	5	-85	0	-1	-100	-4	-7	53	3	0	56
129.516	0	100	170	11	169	291	72	90	157	50	144	258	53	4	5	-84	-1	2	-98	-5	-6	53	4	3	56
129.638	0	98	169	11	167	289	75	89	154	50	143	256	52	3	5	-88	0	1	-99	-5	-6	53	4	3	51
129.761	0	98	168	10	168	289	74	88	155	50	142	255	53	4	6	-88	0	2	-99	-4	-5	53	3	2	52
129.884	0	99	169	10	168	289	74	89	155	51	143	256	53	4	5	-88	0	1	-99	-4	-6	53	4	3	53
130.007	0	99	169	10	168	290	75	89	155	51	143	255	52	4	6	-86	0	1	-98	-5	-6	53	4	3	54
130.13	0	99	169	10	168	290	74	89	155	52	142	257	53	4	6	-85	-1	2	-99	-4	-6	53	4	3	56
130.253	0	99	171	11	168	289	74	90	157	51	143	260	53	4	5	-85	0	-2	-100	-4	-6	53	4	0	56
130.376	0	99	172	10	168	292	73	90	158	51	143	258	53	4	5	-85	0	-1	-101	-4	-6	54	3	0	57
130.499	0	99	169	12	168	289	74	89	156	50	142	256	52	4	6	-85	0	2	-98	-5	-7	54	3	2	51
130.621	0	97	169	10	168	289	75	89	156	49	143	257	53	4	5	-87	0	2	-99	-4	-6	53	4	3	52
130.744	0	99	170	11	167	289	75	90	156	50	142	256	53	4	5	-87	0	2	-100	-4	-7	54	4	3	52
130.867	0	99	170	9	167	288	74	90	157	51	142	259	53	4	5	-88	0	0	-98	-5	-6	53	4	2	54
130.99	0	100	171	10	168	287	75	89	157	52	143	260	53	4	5	-84	0	0	-98	-4	-5	53	4	0	55
131.113	0	100	172	10	168	289	74	90	159	51	142	261	53	3	5	-84	0	-1	-100	-5	-6	53	4	0	56
131.236	0	101	173	10	168	291	75	91	159	51	144	261	53	4	6	-84	-1	-3	-100	-4	-6	54	4	-1	57
131.359	0	100	173	11	169	292	73	91	161	50	143	260	53	3	6	-83	0	0	-99	-4	-6	54	4	0	55
131.482	0	100	172	10	168	290	75	89	158	51	143	258	53	4	6	-86	0	1	-99	-4	-7	53	4	3	51
131.604	0	100	172	10	169	290	75	90	158	51	142	258	54	4	5	-87	0	2	-100	-4	-6	53	4	3	53
131.727	11	100	172	10	169	291	75	90	158	51	143	259	53	4	5	-87	-1	2	-100	-4	-6	53	5	3	53
131.85	0	100	173	10	169	289	75	90	160	51	143	262	54	4	5	-85	0	0	-99	-4	-6	53	4	0	55
131.973	0	99	172	10	168	292	75	90	161	51	143	261	53	4	6	-83	0	-3	-99	-5	-6	53	4	-1	55
132.096	0	100	174	9	169	292	74	91	162	52	144	263	54	4	6	-83	0	-1	-100	-4	-6	53	4	0	57
132.219	0	102	176	9	169	293	74	91	164	51	143	264	53	4	6	-83	-1	-2	-100	-4	-7	54	4	0	58
132.342	0	100	175	11	168	292	74	91	162	51	144	263	53	4	5	-84	0	0	-100	-5	-7	55	4	2	53
132.465	0	100	174	10	170	293	75	90	160	51	143	262	54	4	6	-85	0	2	-99	-4	-7	54	4	3	52
132.588	0	101	174	10	169	291	74	90	162	51	143	265	53	4	5	-85	0	-1	-100	-5	-6	54	3	0	53
132.71	0	100	174	10	169	293	75	91	161	51	144	264	53	4	6	-85	0	1	-100	-4	-7	54	4	1	54
132.833	0	101	174	10	170	293	75	91	163	52	145	266	54	4	5	-84	0	-1	-99	-5	-7	54	4	0	55
132.956	0	101	175	9	169	294	75	91	163	51	144	266	54	4	6	-83	0	1	-100	-5	-6	54	4	1	57
133.079	0	100	177	10	170	292	74	92	165	51	145	266	54	3	5	-82	0	0	-101	-5	-6	54	3	0	58
133.202	0	101	176	11	169	295	74	92	163	51	144	264	54	4	5	-85	0	2	-100	-4	-7	55	4	4	53
133.325	0	100	175	10	169	293	75	91	162	51	144	264	54	3	6	-85	-1	0	-100	-4	-7	54	5	2	52
133.448	0	101	175	11	169	292	75	91	163	52	145	267	55	5	6	-83	0	0	-99	-4	-6	55	5	0	54
133.571	0	101	176	10	170	294	76	91	163	52	145	266	54	4	7	-85	0	1	-99	-5	-7	54	4	2	53
133.693	0	102	176	9	169	293	76	92	163	53	144	267	53	4	6	-84	0	0	-100	-5	-7	54	4	0	55
133.816	0	102	176	9	170	293	75	91	164	52	144	269	54	4	6	-83	0	-1	-100	-5	-7	54	3	0	57
133.939	0	101	177	8	171	295	75	92	166	52	144	269	54	4	6	-81	0	-1	-101	-4	-7	54	4	0	57
134.062	0	101	177	11	170	295	74	92	165	50	145	266	53	4	6	-82	0	0	-100	-4	-7	54	4	2	55
134.185	0	100	174	11	169	294	76	91	163	52	143	264	54	4	5	-85	-1	1	-100	-5	-7	55	4	3	50
134.308	0	100	175	11	170	293	76	91	163	51	143	263	54	4	6	-84	0	1	-100	-5	-6	55	4	3	52
134.431	0	101	174	10	168	293	75	91	162	52	143	262	54	4	6	-84	0	1	-100	-5	-7	54	4	3	54
134.554	0	101	175	10	169	292	75	91	162	52	143	264	54	4	6	-85	0	0	-100	-5	-6	54	4	1	53
134.676	0	100	175	9	169	292	75	91	163	53	144	264	54	3	6	-83	0	0	-100	-4	-7	55	4	1	56
134.799	0	102	176	9	169	291	74	91	164	52	143	266	54	4	6	-82	-1	-1	-101	-4	-6	55	4	0	57
134.922	0	101	177	10	168	293	72	92	164	51	143	264	53	3	6	-81	0	0	-101	-4	-8	55	4	1	56
135.045	0	99	174	11	167	292	75	91	161	52	142	259	54	4	6	-85	-1	2	-101	-5	-6	54	4	3	51
135.168	0	101	173	11	167	290	75	90	162	52	143	259	54	4	6	-85	0	2	-100	-4	-6	54	4	3	51
135.291	0	101	175	10	167	289	74	90	161	52	142	257	53	5	6	-85	-1	2	-101	-4	-7	54	4	3	53
135.414	0	100	174	10	168	289	74	91	161	52	141	258	52	4	6	-84	0	2	-100	-5	-7	54	4	3	54
135.537	0	100	173	10	167	289	74	91	161	52	141	258	53	4	5	-84	-1	2	-101	-4	-7	55	4	3	55
135.66	0	100	175	9	168	290	73	91	162	51	142	257	53	4	6	-83	0	0	-101	-5	-6	53	4	3	56
135.782	0	100	174	10	167	288	72	90	160	52	142	256	52	3	5	-83	0	1	-99	-4	-6	54	4	3	54
135.905	0	100	172	10	166	285	73	90	159	52	141	253	52	3	5	-85	0	1	-100	-4	-8	53	4	3	51
136.028	0	100	172	10	166	285	73	90	161	51	140	253	53	3	6	-86	0	1	-101	-4	-6	54	3	3	53
136.151	0	99	172	10	165	284	73	89	159	51	140	252	52	3	5	-86	0	2	-101	-4	-6	54	3	3	52
136.274	0	101	173	9	166	284	73	90	158	53	141	252	52	4	5	-84	-1	1	-100	-4	-6	55	4	3	55
136.397	0	99	172	9	166	284	73	90	159	52	139	252	52	4	6	-83	0	2	-101	-5	-5	54	4	3	55
136.52	0	101	173	9	167	285	72	91	161	51	140	252	52	5	5	-83	0	2	-101	-4	-6	54	3	2	56
136.643	0	98	172	11	165	283	72	89	158	51	140	250	52	4	6	-84	-1	0	-101	-5	-6	55	4	3	53
136.765	0	100	171	10	165	281	73	90	156	51	140	248	52	3	6	-86	0	2	-99	-5	-6	53	4	3	50
136.888	0	99	170	10	165	281	73	89	157	51	139	247	52	4	5	-86	0	1	-101	-4	-7	54	4	3	51
137.011	0	99	170	9	165	280	73	89	157	51	139	248	51	4	5	-87	0	2	-101	-5	-7	53	4	3	53
137.134	0	99	170	10	165	280	72	90	158	52	139	247	51	4	5	-85	0	1	-100	-4	-7	54	4	3	54
137.257	0	100	171	10	165	281	73	89	158	51	139	247	51	4	5	-84	0	2	-100	-5	-6	54	4	3	56
137.38	0	100	172	10	165	282	72	90	159	51	139	248	51	4	6	-82	0	0	-101	-4	-6	54	3	2	57
137.503	0	100	171	12	165	281	71	90	158	50	139	246	52	4	5	-85	0	1	-102	-4	-7	54	5	3	54
137.626	0	98	170	9	165	279	73	89	157	52	139	245	52	4	6	-87	0	1	-100	-4	-7	53	4	2	51
137.748	0	99	171	10	165	278	72	89	156	51	138	245	51	4	6	-85	-1	1	-100	-4	-7	54	3	2	53
137.871	0	100	170	9	165	280	73	89	157	52	139	245	51	4	5	-86	0	1	-101	-5	-7	54	4	3	53
137.994	0	99	170	9	165	281	73	90	157	52	140	245	51	4	5	-86	0	0	-100	-5	-6	54	4	2	54
138.117	0	99	172	10	165	283	72	89	158	51	139	244	51	4	6	-84	0	0	-100	-4	-7	54	4	0	55
138.24	0	99	173	10	166	283	72	90	158	50	140	245	50	3	6	-83	-1	0	-101	-5	-7	54	4	1	56
138.363	0	99	171	11	165	278	73	89	157	51	139	245	51	3	6	-86	-1	1	-100	-4	-6	54	4	3	52
138.486	0	100	170	10	166	280	73	89	157	51	141	244	51	3	5	-87	-1	1	-101	-4	-6	53	4	2	52
138.609	0	99	171	10	165	282	73	90	158	51	139	243	50	3	5	-87	0	0	-100	-5	-6	54	4	1	53
138.732	0	100	171	9	166	281	73	90	158	52	140	245	51	4	5	-85	-1	1	-99	-4	-6	54	4	1	54
138.854	0	100	172	10	166	282	73	91	158	51	141	245	51	3	6	-84	0	0	-100	-4	-7	54	5	1	55
138.977	0	101	174	9	166	283	73	91	159	52	141	248	51	4	6	-83	0	-1	-101	-4	-7	54	4	0	57
139.1	0	99	173	11	166	284	72	90	160	50	141	247	51	3	5	-84	0	0	-100	-4	-7	54	4	3	55
139.223	0	99	172	10	166	282	73	90	158	51	142	246	51	4	5	-86	0	1	-99	-4	-6	53	4	2	51
139.346	0	100	172	11	166	282	73	89	158	50	140	246	51	4	5	-86	-1	0	-101	-4	-6	54	4	1	53
139.469	0	100	172	10	166	284	73	90	159	50	140	245	51	5	6	-87	0	0	-100	-5	-7	53	4	0	52
139.592	0	99	172	10	167	284	73	89	159	51	141	247	51	4	6	-86	0	0	-100	-3	-6	54	4	1	54
139.715	0	100	173	9	166	286	73	91	161	52	141	248	51	3	6	-85	0	0	-100	-5	-7	54	4	1	55
139.837	0	100	174	10	167	287	73	90	161	51	142	249	51	4	5	-84	0	0	-100	-4	-7	54	4	2	57
139.96	0	100	174	12	167	287	72	90	161	49	142	251	51	3	5	-85	0	0	-100	-4	-6	54	4	3	54
140.083	0	101	172	10	168	286	73	90	158	52	141	248	51	4	5	-87	-1	0	-99	-4	-6	53	4	1	51
140.206	0	100	173	10	167	287	73	91	159	51	142	249	52	3	6	-85	-1	0	-99	-5	-6	53	4	0	53
140.329	0	101	173	10	167	288	73	91	159	51	141	250	51	4	6	-87	0	0	-100	-4	-7	54	3	1	53
140.452	0	101	174	10	168	287	74	90	160	51	142	252	52	3	6	-86	0	-1	-100	-5	-6	54	4	0	54
140.575	0	101	174	10	168	288	73	91	161	51	143	253	52	4	5	-85	0	-1	-100	-5	-6	53	5	0	55
140.698	0	101	176	10	170	289	73	90	162	51	143	257	52	4	7	-83	0	-2	-99	-5	-7	53	4	0	58
140.82	0	101	175	12	168	290	73	90	160	50	142	251	52	4	6	-85	0	0	-100	-4	-7	54	3	1	53
140.943	0	100	174	9	169	287	74	91	161	52	142	254	52	4	5	-87	-1	1	-101	-5	-6	53	4	3	52
141.066	0	101	174	10	168	290	73	91	160	51	143	252	53	4	6	-86	0	0	-100	-4	-5	54	5	1	54
141.189	0	100	174	10	168	287	75	90	160	51	143	257	52	4	6	-85	-1	-2	-99	-5	-7	53	4	0	54
141.312	0	101	175	10	168	289	74	91	162	51	142	256	51	3	6	-85	-1	-2	-100	-4	-8	54	4	-1	55
141.435	0	101	176	10	168	291	74	92	162	51	144	258	53	4	6	-85	0	-1	-100	-5	-7	54	4	-1	57
141.558	0	101	176	12	169	292	73	91	163	50	144	257	52	4	6	-83	0	0	-99	-4	-7	55	4	0	55
141.681	0	101	173	10	168	290	75	91	160	51	143	255	53	4	4	-86	0	1	-99	-4	-7	53	4	3	51
141.804	0	100	175	10	168	290	74	90	161	51	143	256	53	4	6	-87	-1	1	-101	-5	-7	53	3	4	53
141.926	0	101	174	10	168	290	75	90	161	51	143	257	53	5	6	-87	0	1	-100	-4	-7	54	5	3	53
142.049	0	101	175	10	168	293	75	92	161	52	143	255	53	4	6	-86	0	0	-99	-4	-7	54	4	1	54
142.172	0	101	176	10	169	294	75	91	163	51	144	256	53	4	6	-84	0	0	-100	-4	-6	53	4	1	56
142.295	0	102	176	10	169	291	74	92	164	51	144	261	52	4	6	-84	0	-1	-101	-5	-6	54	4	0	56
142.418	0	101	177	12	168	292	73	92	164	50	143	260	52	4	6	-85	0	0	-100	-4	-6	54	4	1	55
142.541	0	101	174	10	169	291	75	91	162	52	143	258	52	4	6	-86	0	2	-99	-3	-6	53	4	1	51
142.664	0	101	174	11	168	291	74	91	161	50	143	258	53	5	6	-86	-1	2	-100	-4	-7	53	3	3	53
142.787	0	101	175	10	167	291	75	91	161	51	143	258	52	4	5	-86	-1	0	-100	-5	-7	53	4	3	53
142.909	0	101	175	10	168	292	74	91	161	52	143	258	53	4	6	-86	-1	1	-100	-4	-7	53	4	3	55
143.032	0	101	175	10	169	290	75	91	162	51	143	262	53	4	6	-84	0	-2	-100	-4	-7	54	4	0	56
143.155	0	102	175	10	169	293	74	92	163	51	143	261	53	4	6	-83	0	-3	-100	-5	-7	54	3	-1	57
143.278	0	101	176	12	168	293	74	90	163	50	144	261	53	4	6	-84	0	0	-101	-4	-8	55	4	0	55
143.401	0	100	174	10	167	292	76	90	161	52	144	259	53	4	6	-86	0	2	-100	-4	-6	53	4	3	51
143.524	0	101	174	11	168	293	75	91	162	51	143	260	54	4	6	-86	0	1	-100	-4	-6	54	5	3	53
143.647	0	100	174	10	168	292	76	91	162	51	143	259	52	3	6	-85	0	2	-100	-4	-7	54	4	3	53
143.77	0	101	175	10	169	292	76	91	161	52	142	262	53	3	5	-86	-1	0	-100	-4	-7	54	4	2	55
143.892	0	102	175	11	168	292	75	91	164	51	144	263	53	4	6	-83	-1	-1	-101	-4	-7	54	5	0	56
144.015	0	101	177	10	168	294	76	92	164	51	144	263	53	4	6	-83	0	-3	-100	-4	-7	54	4	-1	57
144.138	0	102	175	12	168	294	74	91	163	50	143	262	54	4	6	-84	0	1	-100	-5	-7	55	5	4	53
144.261	0	101	174	11	169	294	76	91	162	51	143	260	53	4	6	-87	0	2	-101	-5	-6	54	4	3	51
144.384	0	100	175	11	169	294	75	91	162	51	143	261	55	4	6	-86	0	1	-101	-4	-6	54	4	3	53
144.507	0	101	175	10	169	293	76	91	163	52	144	261	54	4	6	-85	0	1	-100	-5	-7	55	4	3	54
144.63	0	100	176	10	169	294	75	92	163	51	143	264	53	5	6	-84	-1	0	-100	-4	-6	55	5	0	55
144.753	0	102	176	10	170	292	75	92	164	52	144	266	54	3	6	-83	0	0	-101	-5	-7	55	4	1	57
144.876	0	102	178	10	170	295	76	92	166	51	144	266	54	3	5	-83	-1	0	-101	-4	-7	55	4	0	57
144.998	0	102	176	11	169	295	75	91	164	51	143	264	54	4	5	-83	-1	1	-100	-5	-6	55	3	3	53
145.121	0	101	175	10	169	294	76	91	163	53	144	264	55	4	6	-85	0	0	-100	-5	-8	54	4	2	52
145.244	0	101	176	10	169	294	76	92	164	52	144	267	55	4	6	-85	0	-1	-101	-5	-6	55	4	0	53
145.367	0	102	176	9	169	294	75	91	164	53	144	266	54	4	6	-85	0	1	-100	-4	-6	55	5	2	54
145.49	0	102	177	9	169	295	76	93	165	52	145	268	55	3	6	-83	0	0	-99	-5	-6	55	5	0	56
145.613	0	102	178	10	170	296	76	92	166	52	144	270	54	4	6	-83	0	-1	-101	-5	-7	55	4	0	57
145.736	0	103	180	11	170	296	74	92	168	51	145	270	54	4	6	-82	-1	-1	-101	-4	-6	55	5	1	56
145.859	0	101	178	11	169	298	76	92	164	52	144	266	54	4	6	-84	-1	2	-101	-5	-6	55	4	3	52
145.981	0	103	178	10	169	295	76	92	165	53	145	269	55	4	6	-83	0	0	-100	-5	-6	55	5	1	54
146.104	0	102	177	10	170	296	77	92	166	52	145	270	54	4	6	-84	-1	-1	-100	-5	-8	55	4	0	54
146.227	0	102	177	10	170	297	77	92	167	53	146	269	55	4	6	-85	-1	-2	-100	-5	-7	55	4	0	55
146.35	0	102	180	10	170	297	76	93	167	52	145	271	55	4	6	-82	0	0	-100	-5	-7	55	4	1	56
146.473	0	103	180	9	170	298	77	93	169	52	146	273	54	4	7	-81	-1	-1	-100	-4	-7	55	4	0	57
146.596	0	102	179	11	171	300	75	93	168	51	146	271	55	4	6	-83	-1	0	-102	-5	-6	54	4	2	55
146.719	0	102	179	9	170	298	78	92	166	53	145	270	54	4	6	-85	-1	1	-101	-4	-7	54	5	2	52
146.842	0	102	178	11	170	298	76	92	168	52	145	272	56	4	7	-83	0	0	-100	-4	-6	55	4	0	53
146.964	0	102	179	10	171	299	77	93	167	53	145	273	55	5	6	-83	-1	0	-100	-5	-7	55	4	0	54
147.087	0	102	180	10	171	298	77	92	168	53	146	273	55	4	6	-84	0	0	-100	-5	-7	55	4	0	56
147.21	0	103	179	9	171	300	78	93	169	52	145	274	56	4	6	-82	0	0	-101	-4	-8	54	3	0	56
147.333	0	104	183	9	171	301	75	94	170	52	147	276	56	4	6	-81	0	0	-100	-5	-7	55	4	1	57
147.456	0	102	180	12	171	301	76	93	168	52	146	273	55	4	6	-83	0	0	-100	-5	-7	55	4	2	52
147.579	0	102	179	10	171	300	77	93	168	53	146	272	55	4	6	-84	0	0	-100	-5	-8	54	4	2	52
147.702	0	103	180	10	171	299	77	93	169	52	145	274	56	4	7	-84	0	0	-100	-5	-7	55	4	1	54
147.825	0	102	179	10	171	300	78	93	169	53	146	275	56	4	6	-83	0	0	-99	-4	-7	55	4	0	54
147.948	0	103	180	9	171	300	77	93	171	53	146	276	55	4	6	-83	0	0	-100	-5	-7	55	4	0	56
148.07	0	104	181	9	170	301	77	93	170	54	146	277	55	4	7	-83	0	0	-101	-5	-8	55	4	1	57
148.193	0	101	180	11	172	302	76	94	170	51	146	278	56	3	6	-83	0	0	-100	-5	-7	56	4	0	55
148.316	0	102	179	10	171	300	78	92	169	53	146	275	56	4	5	-83	0	0	-100	-5	-8	55	4	0	52
148.439	0	103	179	10	171	300	77	93	168	53	146	277	56	4	7	-84	0	0	-99	-4	-7	55	4	0	54
148.562	0	103	180	10	171	301	78	93	168	53	146	277	56	4	6	-84	0	0	-100	-5	-8	55	4	0	54
148.685	0	103	180	9	171	301	77	93	169	53	146	275	56	5	6	-84	0	0	-100	-4	-7	55	4	0	55
148.808	0	102	180	8	171	301	77	93	169	53	146	278	56	4	7	-82	0	0	-100	-5	-7	55	3	0	57
148.931	0	102	182	9	170	302	76	94	171	52	146	279	56	4	6	-82	-1	-1	-101	-5	-7	55	4	1	58
149.053	0	102	181	11	172	304	76	93	169	52	146	276	55	3	6	-84	0	0	-100	-5	-8	55	3	1	54
149.176	0	103	179	10	170	300	77	93	168	53	146	276	56	4	7	-85	0	0	-99	-5	-7	55	4	0	53
149.299	0	102	179	10	170	301	77	93	168	53	145	276	55	4	6	-84	0	0	-99	-5	-6	54	4	0	53
149.422	0	102	179	10	170	302	78	93	167	53	146	276	56	4	6	-84	0	1	-99	-4	-7	55	5	1	54
149.545	0	102	179	9	171	300	77	94	169	53	145	277	56	4	7	-84	0	0	-99	-5	-7	55	4	0	55
149.668	0	102	180	8	171	300	76	94	169	53	146	278	57	4	7	-83	0	-1	-100	-6	-8	55	3	1	56
149.791	0	103	180	9	170	302	77	93	170	52	146	279	55	3	6	-82	0	0	-100	-5	-8	55	4	0	58
149.914	0	103	179	11	170	301	76	93	169	52	146	277	55	4	6	-83	-1	0	-100	-5	-7	55	4	0	53
150.036	0	101	178	10	171	301	78	92	167	53	145	275	56	4	6	-85	-1	0	-100	-4	-7	55	4	1	51
150.159	0	100	179	10	170	299	77	93	167	53	145	276	57	4	6	-84	0	-1	-99	-5	-7	54	4	0	54
150.282	0	102	178	9	170	299	77	92	168	53	146	276	57	4	6	-85	-1	0	-99	-4	-7	55	5	0	55
150.405	0	102	179	9	170	299	76	93	168	54	145	276	56	4	7	-85	0	-1	-100	-5	-7	55	3	0	55
150.528	0	102	178	9	171	300	76	93	170	53	145	277	57	5	6	-84	0	-1	-101	-5	-7	54	4	1	56
150.651	0	103	180	10	170	300	75	93	169	52	146	278	57	5	6	-82	0	-1	-100	-4	-7	55	3	0	57
150.774	0	102	179	10	170	301	76	93	168	53	145	275	55	4	6	-84	0	0	-101	-5	-7	55	3	2	53
150.897	0	102	178	9	169	298	76	93	167	53	145	275	56	5	6	-85	0	0	-100	-5	-7	55	4	0	54
151.02	0	102	179	10	170	299	76	93	168	54	145	276	57	3	6	-85	0	-1	-100	-4	-7	54	4	0	54
151.142	0	102	180	9	170	298	77	93	168	54	145	277	56	4	6	-84	-1	0	-100	-4	-7	55	3	0	54
151.265	0	102	179	9	170	299	76	93	169	53	145	277	57	3	6	-82	0	0	-99	-4	-7	55	4	1	56
151.388	0	102	180	8	170	300	77	93	170	54	146	278	57	4	7	-83	0	0	-100	-5	-8	55	4	1	56
151.511	0	103	181	9	170	301	75	93	171	53	146	278	57	4	6	-83	0	0	-101	-5	-7	56	4	0	56
151.634	0	101	179	11	170	298	76	92	167	53	146	277	57	4	6	-83	-1	0	-100	-5	-7	56	5	0	52
151.757	0	102	178	9	170	298	76	93	168	53	145	276	57	4	6	-84	0	0	-100	-4	-7	54	4	1	53
151.88	0	102	178	10	170	298	77	92	168	53	145	277	57	4	6	-85	-1	0	-100	-4	-7	55	4	0	53
152.003	0	102	180	9	169	299	76	93	169	54	146	276	57	4	6	-84	0	0	-101	-4	-7	56	4	0	54
152.125	0	103	179	8	170	299	77	93	170	53	146	278	57	4	6	-83	-1	-1	-100	-4	-7	55	4	0	56
152.248	0	103	180	8	171	300	76	94	171	54	146	278	57	4	6	-82	0	-1	-100	-5	-8	55	4	1	56
152.371	0	104	181	10	171	300	75	93	171	52	146	278	57	3	7	-82	-1	0	-101	-5	-7	56	3	0	57
152.494	0	103	180	10	170	299	77	93	169	54	146	277	57	3	6	-84	-1	-1	-101	-4	-8	56	5	0	52
152.617	0	101	179	9	170	298	76	92	170	53	145	277	58	4	6	-85	0	0	-101	-5	-7	55	3	0	53
152.74	0	102	181	10	170	299	77	93	170	53	146	277	57	3	5	-84	-1	0	-100	-5	-7	55	4	1	53
152.863	0	103	180	10	170	300	77	93	169	53	146	278	57	5	6	-84	-1	0	-100	-5	-7	55	4	0	54
152.986	0	102	180	9	171	301	76	94	171	53	146	278	57	4	6	-84	0	0	-101	-5	-7	55	3	1	56
153.108	0	104	181	8	171	300	76	94	172	53	147	280	57	4	6	-81	0	0	-101	-5	-7	54	4	0	57
153.231	0	103	181	11	170	301	76	94	171	51	146	279	57	3	6	-83	0	0	-102	-5	-7	55	4	1	55
153.354	0	102	180	10	171	299	77	92	171	54	146	278	57	4	6	-85	0	0	-101	-4	-7	56	4	1	53
153.477	0	103	180	11	171	299	76	93	171	53	146	278	57	4	6	-85	0	0	-100	-5	-7	56	4	0	55
153.6	0	103	181	9	171	299	77	94	171	54	146	278	56	4	7	-83	-1	-1	-100	-4	-7	55	4	0	53
153.723	0	103	181	9	171	300	76	94	171	53	146	279	57	4	6	-83	-1	-1	-101	-4	-8	56	4	1	56
153.846	0	104	182	9	172	302	76	94	173	52	147	280	57	4	7	-83	0	-1	-102	-5	-8	55	4	0	57
153.969	0	104	183	9	171	301	75	94	173	52	147	280	57	3	6	-81	0	-1	-101	-4	-7	55	5	1	57
154.092	0	102	181	11	171	300	76	94	171	53	147	279	57	4	6	-83	-1	0	-100	-5	-7	55	4	1	52
154.214	0	103	181	10	171	300	76	93	170	53	147	278	58	4	6	-84	0	-1	-102	-4	-7	55	4	0	53
154.337	0	103	181	10	172	300	76	95	172	54	147	280	58	4	6	-85	-1	0	-101	-5	-6	56	4	0	53
154.46	0	103	181	9	171	299	77	94	170	54	146	279	58	4	6	-84	0	0	-100	-4	-7	56	4	0	55
154.583	0	104	181	9	170	300	76	94	172	53	147	280	57	3	6	-83	-1	0	-100	-5	-7	55	4	0	56
154.706	0	103	183	9	171	302	76	94	172	53	147	281	57	4	6	-83	-1	0	-101	-5	-7	55	3	0	57
154.829	0	103	183	10	171	301	75	94	173	52	147	281	57	4	6	-83	0	-1	-102	-5	-7	55	3	0	56
154.952	0	103	180	10	171	300	77	93	171	54	146	279	58	3	6	-84	0	0	-100	-4	-8	56	4	0	52
155.075	0	103	181	10	171	300	77	93	171	54	147	279	58	3	6	-84	0	-1	-101	-5	-7	56	4	0	53
155.197	0	103	181	9	171	300	78	93	172	54	147	279	57	3	6	-84	0	-1	-100	-5	-7	56	4	0	53
155.32	0	103	181	9	171	300	77	94	171	54	146	280	57	4	6	-84	0	0	-101	-4	-7	56	4	1	55
155.443	0	103	181	9	170	302	76	93	172	54	147	280	58	4	6	-82	0	-1	-99	-5	-7	55	4	0	56
155.566	0	103	182	8	172	302	77	94	173	53	147	280	57	4	6	-82	0	0	-100	-5	-6	55	4	0	56
155.689	0	103	182	11	171	301	76	94	172	52	146	280	57	3	5	-84	-1	0	-101	-5	-8	56	4	0	55
155.812	0	103	181	10	171	299	78	93	171	54	146	279	58	4	6	-85	0	0	-101	-4	-7	56	3	0	53
155.935	0	103	180	11	171	301	76	93	171	53	146	280	58	3	6	-82	-1	-1	-100	-5	-7	56	4	0	53
156.058	0	102	180	9	171	300	77	93	171	54	146	280	57	4	6	-84	0	-1	-100	-4	-8	56	4	1	54
156.18	0	103	181	8	170	301	76	94	171	54	147	280	58	4	6	-83	0	-1	-101	-4	-7	55	4	0	56
156.303	0	103	182	9	171	301	77	93	172	53	147	281	57	4	6	-82	0	-1	-101	-4	-8	55	4	1	56
156.426	0	102	183	9	171	301	75	94	173	53	146	281	58	3	5	-81	0	-1	-100	-4	-7	55	5	1	56
156.549	0	102	181	11	171	299	77	94	171	54	146	279	57	4	6	-84	0	0	-100	-4	-7	55	4	0	51
156.672	0	103	180	10	170	300	77	93	171	53	147	279	58	4	6	-84	-1	-1	-101	-5	-7	55	4	0	52
156.795	0	102	180	11	170	299	76	94	170	53	147	279	58	5	6	-84	-1	0	-101	-5	-7	55	4	0	53
156.918	0	102	181	9	170	299	77	94	171	54	146	279	58	4	5	-83	-1	0	-100	-5	-8	56	4	1	54
157.041	0	103	181	9	171	299	76	94	171	54	147	280	58	5	6	-83	0	-1	-100	-5	-8	55	4	0	56
157.164	0	103	181	9	171	301	77	95	173	53	147	280	57	4	7	-83	0	0	-101	-4	-7	56	4	0	56
157.286	0	103	181	11	171	300	74	94	171	52	146	280	58	4	6	-82	-1	0	-100	-5	-6	56	4	0	56
157.409	0	103	180	10	170	298	77	93	171	54	147	279	58	4	7	-83	0	-1	-100	-5	-6	55	4	1	52
157.532	0	102	179	9	171	299	77	93	170	54	147	279	57	5	6	-84	0	0	-100	-5	-7	55	3	0	53
157.655	0	102	180	10	170	299	76	93	171	53	146	279	58	4	6	-85	-1	0	-101	-4	-8	56	4	0	53
157.778	0	102	181	9	170	299	77	94	171	53	146	280	58	4	8	-83	0	0	-100	-5	-7	55	4	0	55
157.901	0	103	181	8	170	299	76	94	172	54	147	280	57	4	6	-82	-1	-1	-100	-4	-7	55	4	0	56
158.024	0	104	182	8	170	299	76	94	173	53	147	281	57	4	7	-82	-1	0	-101	-4	-8	56	5	0	57
158.147	0	103	182	10	170	300	75	93	172	52	147	282	57	4	6	-83	-1	-1	-101	-5	-7	55	4	0	54
158.269	0	102	180	9	170	299	78	94	170	55	146	279	58	4	6	-84	-1	0	-101	-5	-6	55	4	0	52
158.392	0	102	179	10	170	299	76	94	171	54	147	279	57	3	6	-82	0	0	-100	-5	-8	56	4	0	54
158.515	0	103	180	9	171	299	77	94	171	55	146	279	58	4	7	-84	-1	0	-101	-4	-7	56	2	0	54
158.638	0	102	180	9	171	300	77	95	172	53	147	280	58	4	7	-83	-1	0	-102	-4	-8	55	4	1	55
158.761	0	103	181	8	171	300	76	95	172	54	147	281	58	5	6	-82	0	0	-101	-5	-7	55	4	0	56
158.884	0	103	181	10	171	301	75	94	174	52	147	282	59	4	6	-81	0	-1	-101	-5	-8	56	4	0	56
159.007	0	102	181	10	171	299	76	94	172	54	146	280	58	5	5	-84	-1	-1	-101	-5	-7	55	4	0	52
159.13	0	103	180	9	170	299	77	94	171	54	147	280	58	4	6	-84	0	-1	-102	-5	-7	56	3	1	53
159.252	0	102	181	10	170	298	76	94	172	53	146	280	58	4	6	-84	-1	0	-100	-5	-7	56	4	0	54
159.375	0	103	181	9	171	299	76	95	171	54	147	282	58	4	6	-82	-1	0	-100	-5	-7	55	3	0	56
159.498	0	103	183	9	170	300	75	95	174	54	147	281	58	4	6	-82	0	0	-101	-5	-6	56	4	1	56
159.621	0	104	183	7	171	300	76	94	175	55	147	282	59	4	6	-81	-1	0	-101	-5	-8	56	4	0	57
159.744	0	104	183	10	171	301	74	94	174	52	148	283	58	4	7	-81	0	0	-101	-5	-8	56	4	0	55
159.867	0	103	180	10	171	300	76	94	172	54	147	280	58	4	7	-83	-1	0	-101	-4	-7	56	4	0	52
159.99	0	102	182	9	171	300	77	95	172	55	148	281	57	4	7	-84	0	-1	-101	-5	-7	55	4	0	52
160.113	0	103	181	10	171	300	76	94	172	54	147	281	59	4	6	-84	0	-1	-101	-4	-8	55	4	1	54
160.236	0	103	183	8	170	300	76	95	173	54	147	282	59	4	6	-82	0	0	-100	-5	-7	55	3	0	55
160.358	0	103	182	7	170	301	76	94	174	54	146	283	57	5	6	-81	0	0	-101	-4	-7	55	4	0	56
160.481	0	103	183	8	171	302	77	95	174	53	148	283	57	5	7	-82	-1	0	-102	-5	-7	56	3	0	57
160.604	0	104	182	10	171	301	75	94	173	54	147	282	58	4	6	-82	-1	0	-101	-4	-7	56	5	0	55
160.727	0	102	182	9	170	300	76	93	172	55	147	281	59	3	6	-82	0	-1	-100	-5	-7	55	3	0	52
160.85	0	103	182	10	171	300	76	94	173	54	147	282	58	4	6	-82	0	0	-101	-5	-7	56	4	1	53
160.973	0	102	182	10	170	300	76	94	173	54	146	282	58	4	6	-84	0	-1	-101	-5	-7	56	5	0	53
161.096	0	103	182	9	170	300	76	94	174	54	147	282	58	4	5	-83	-1	-1	-101	-4	-8	56	5	1	55
161.219	0	104	182	8	171	301	75	94	174	54	147	283	59	4	7	-81	-1	0	-100	-4	-7	55	4	0	56
161.341	0	103	184	9	172	301	75	95	175	53	147	283	58	5	7	-81	0	0	-101	-4	-8	56	3	0	55
161.464	0	103	182	10	170	300	75	94	172	54	146	281	58	4	7	-84	0	-1	-102	-4	-7	56	4	0	52
161.587	0	103	181	9	170	300	77	94	172	55	146	281	58	4	7	-83	0	-1	-102	-4	-7	56	4	1	53
161.71	0	103	182	9	171	299	76	94	172	54	146	281	58	4	6	-82	0	0	-100	-5	-7	55	4	0	53
161.833	0	103	181	9	171	300	76	94	172	55	147	281	57	5	7	-82	-1	-1	-101	-5	-7	56	4	1	54
161.956	0	103	182	9	170	300	75	94	174	54	146	283	58	4	6	-83	0	0	-102	-5	-7	56	5	0	56
162.079	0	103	183	8	170	300	76	95	174	54	147	284	58	4	7	-82	0	0	-101	-5	-8	56	4	0	57
162.202	0	103	182	9	171	300	74	94	173	53	147	283	58	4	7	-81	0	0	-100	-4	-8	56	4	0	55
162.324	0	103	180	10	171	299	76	93	172	55	146	280	59	4	7	-83	0	0	-102	-5	-8	56	4	0	51
162.447	0	103	180	10	170	299	76	94	172	55	146	280	58	4	7	-84	0	0	-102	-5	-8	56	4	0	52
162.57	0	103	181	11	170	299	76	94	172	53	146	281	59	4	7	-84	-1	-1	-101	-5	-7	56	4	0	53
162.693	0	103	181	9	171	299	76	94	172	54	147	281	58	5	6	-82	0	-1	-101	-4	-6	56	5	0	55
162.816	0	103	182	9	170	299	76	95	174	54	147	282	58	4	6	-82	0	-1	-101	-5	-7	56	4	0	55
162.939	0	103	181	9	171	300	75	94	173	53	147	282	58	5	6	-82	0	-1	-102	-4	-7	56	3	0	56
163.062	0	102	181	11	170	299	76	94	172	53	145	281	58	4	6	-83	-1	0	-100	-5	-7	56	4	0	52
163.185	0	102	179	9	170	298	76	94	171	54	146	280	58	4	7	-83	-1	0	-101	-5	-8	56	3	1	52
163.308	0	103	181	9	171	298	76	94	171	55	146	280	57	4	7	-83	-1	0	-101	-4	-7	56	4	0	53
163.43	0	103	180	9	171	298	75	93	172	55	146	280	57	5	5	-84	-2	0	-102	-4	-8	56	3	0	54
163.553	0	103	181	9	170	299	75	94	172	54	146	282	58	4	6	-82	0	0	-101	-5	-8	56	4	0	55
163.676	0	103	182	9	171	299	75	94	173	53	147	282	59	3	6	-81	0	0	-101	-5	-7	55	3	0	55
163.799	0	103	181	10	171	299	75	94	172	53	147	280	58	4	5	-84	0	-1	-102	-5	-7	55	5	0	53
163.922	0	102	180	9	170	298	76	94	171	54	146	280	57	4	6	-85	0	0	-101	-4	-8	55	4	0	53
164.045	0	102	181	10	170	299	75	94	171	53	146	280	58	3	6	-84	0	-1	-101	-4	-7	56	4	0	53
164.168	0	101	181	9	172	299	77	94	171	54	146	280	58	4	6	-83	0	0	-100	-5	-7	56	3	0	54
164.291	0	103	181	8	170	299	76	94	172	54	146	281	58	3	6	-83	-1	-1	-102	-4	-7	55	4	0	56
164.413	0	103	182	8	170	301	76	95	173	54	147	282	58	4	7	-82	-1	0	-101	-4	-7	56	4	1	56
164.536	0	102	181	11	171	299	74	94	172	53	147	281	58	3	7	-82	-1	0	-101	-5	-7	56	4	1	55
164.659	0	103	179	9	171	298	76	94	171	54	146	280	58	4	6	-84	0	-1	-101	-4	-8	55	4	0	52
164.782	0	103	180	10	170	298	76	93	171	54	146	280	57	3	7	-86	0	0	-101	-5	-8	56	4	1	52
164.905	0	103	180	10	171	298	76	94	171	54	146	281	58	4	6	-86	-1	-1	-101	-6	-7	55	3	1	53
165.028	0	103	180	9	171	299	76	94	171	54	146	281	58	4	6	-83	0	-1	-100	-5	-8	55	4	1	56
165.151	0	102	181	9	171	300	76	94	172	53	147	282	58	4	6	-83	0	-1	-101	-5	-8	55	4	1	55
165.274	0	103	180	12	171	300	75	93	171	52	147	282	57	4	6	-84	0	0	-101	-5	-6	56	4	0	55
165.396	0	102	179	10	170	297	76	94	170	53	147	280	58	3	6	-85	-1	0	-100	-4	-7	55	4	0	50
165.519	0	102	179	10	170	298	77	93	169	53	147	279	57	4	6	-85	0	-1	-99	-5	-7	54	4	0	53
165.642	0	101	178	10	171	298	76	93	170	53	146	280	57	4	7	-85	0	-1	-101	-5	-7	55	4	0	53
165.765	0	101	179	9	170	298	76	93	169	53	146	280	57	4	7	-86	-1	0	-100	-5	-7	56	4	0	54
165.888	0	102	179	9	170	298	76	93	171	54	146	280	58	4	7	-84	0	0	-101	-5	-7	55	3	0	56
166.011	0	102	179	11	170	298	74	93	170	52	147	281	58	4	6	-83	0	-1	-100	-4	-7	55	4	0	55
166.134	0	102	178	10	171	297	76	93	168	53	146	278	56	4	6	-86	0	0	-101	-5	-7	55	4	1	52
166.257	0	102	178	10	170	296	75	94	167	52	146	278	57	3	6	-88	-1	0	-102	-4	-8	54	4	0	53
166.38	0	101	178	10	170	296	76	92	168	52	145	278	58	4	7	-87	0	-1	-100	-4	-7	55	4	0	52
166.502	0	102	177	10	170	296	76	92	168	52	146	278	58	5	5	-85	0	-1	-100	-5	-7	54	3	1	54
166.625	0	102	178	9	170	297	75	93	168	53	146	279	58	4	7	-85	-1	-1	-100	-4	-8	54	4	1	55
166.748	0	102	178	11	170	297	75	93	169	52	146	278	57	4	6	-85	0	0	-102	-5	-7	55	4	0	56
166.871	0	101	176	11	170	295	75	92	166	52	146	276	57	4	6	-87	-1	0	-100	-5	-8	54	4	0	51
166.994	0	101	175	9	169	294	75	93	165	52	145	275	57	4	6	-87	0	0	-100	-4	-7	54	4	0	53
167.117	0	101	175	10	169	294	75	91	166	52	145	275	56	3	6	-87	-1	0	-100	-5	-6	54	3	1	52
167.24	0	101	175	9	170	295	76	92	165	52	146	275	57	5	6	-88	-1	0	-101	-5	-7	54	4	1	53
167.363	1	101	176	10	169	295	75	92	166	54	145	276	56	4	6	-86	0	-1	-100	-5	-7	55	4	0	55
167.485	0	102	175	10	169	295	74	92	166	53	145	275	58	4	6	-84	-1	-1	-99	-4	-8	55	4	0	55
167.608	0	101	176	12	169	294	74	92	165	51	145	274	56	4	6	-86	0	-1	-101	-5	-7	55	4	0	54
167.731	0	100	173	10	170	293	76	91	163	52	144	274	56	4	6	-89	-1	0	-100	-4	-7	54	4	0	51
167.854	0	100	173	11	169	292	75	91	163	51	145	272	57	4	6	-89	-1	-1	-99	-4	-7	54	4	0	52
167.977	0	100	174	10	168	291	76	92	164	52	144	272	56	4	6	-87	0	0	-101	-4	-7	54	4	0	53
168.1	0	100	175	10	169	293	75	91	164	53	145	273	57	4	6	-87	0	0	-101	-5	-6	54	4	0	54
168.223	0	101	175	10	169	293	75	92	165	54	145	273	56	4	6	-86	0	0	-99	-5	-7	54	5	0	56
168.346	0	101	175	11	169	293	73	92	166	52	145	274	57	3	6	-85	-1	0	-100	-5	-8	54	4	0	55
168.468	0	101	175	11	169	291	75	91	163	51	145	271	55	4	6	-87	0	0	-100	-5	-6	54	4	0	52
168.591	0	101	174	10	168	290	76	91	163	52	145	271	56	3	6	-89	0	0	-99	-5	-7	54	4	0	52
168.714	0	100	175	10	168	291	76	91	163	52	145	271	56	4	6	-89	0	0	-100	-5	-7	53	4	1	52
168.837	0	101	174	10	168	291	75	92	164	53	145	272	56	5	7	-87	0	0	-99	-4	-6	54	4	0	54
168.96	0	102	175	10	168	292	76	92	165	53	144	273	56	4	6	-85	-1	0	-99	-5	-6	54	4	1	55
169.083	0	101	175	10	169	293	75	93	166	53	145	274	56	4	5	-86	-1	0	-100	-5	-7	54	4	0	56
169.206	0	101	175	11	169	292	74	92	165	51	145	273	56	3	7	-87	-1	0	-100	-4	-7	54	4	1	53
169.329	0	100	174	11	169	291	75	92	163	51	145	272	57	4	6	-88	0	-1	-99	-5	-6	53	4	0	52
169.452	0	100	174	10	169	292	74	91	166	52	144	273	57	4	7	-87	0	0	-99	-5	-7	53	4	0	53
169.574	0	101	174	10	169	293	77	92	165	53	145	272	56	4	6	-88	0	0	-100	-4	-6	54	4	1	53
169.697	0	101	175	11	169	292	76	92	166	53	145	273	56	4	5	-87	0	0	-99	-5	-7	54	4	0	55
169.82	0	101	176	10	170	294	75	92	166	53	146	273	57	4	5	-85	0	0	-99	-5	-7	54	4	0	56
169.943	0	101	177	10	169	294	75	93	166	53	146	275	56	4	6	-85	0	0	-100	-5	-6	54	3	1	56
170.066	0	101	176	11	169	292	75	92	165	52	145	272	56	4	7	-87	0	0	-100	-5	-7	54	4	0	53
170.189	0	101	174	9	169	291	76	92	164	53	144	272	57	4	6	-89	0	-1	-99	-4	-7	54	4	0	51
170.312	0	101	174	10	169	292	76	92	165	52	144	273	57	4	7	-87	0	-1	-99	-4	-7	54	5	0	52
170.435	0	101	174	10	170	292	77	92	165	53	145	273	57	4	7	-87	0	0	-99	-4	-7	55	3	0	53
170.557	0	101	175	10	169	293	76	92	165	53	145	273	56	4	6	-87	-1	0	-100	-4	-7	54	4	0	56
170.68	0	102	177	10	170	293	77	93	166	53	145	275	57	5	6	-86	0	0	-99	-5	-7	55	4	0	55
170.803	0	101	178	9	170	294	75	92	167	53	145	275	57	4	7	-84	0	-1	-100	-4	-7	54	4	0	56
170.926	0	102	177	11	170	294	74	92	167	51	145	274	56	3	6	-86	0	0	-100	-5	-7	54	4	0	54
171.049	0	101	177	9	170	292	76	93	166	53	145	272	57	4	6	-88	0	0	-100	-4	-6	54	4	0	51
171.172	0	101	176	10	170	292	75	93	165	53	146	273	57	4	7	-87	-1	-1	-99	-5	-7	55	4	1	54
171.295	0	102	177	9	169	293	76	93	166	53	145	273	56	4	6	-87	-1	0	-98	-5	-7	54	4	0	54
171.418	0	101	177	9	170	294	76	92	167	54	146	273	56	4	6	-86	-1	-1	-99	-4	-8	55	4	0	55
171.54	0	100	178	10	170	294	76	93	168	53	146	274	56	4	5	-86	0	0	-101	-4	-7	54	4	0	56
171.663	0	102	179	10	170	294	74	92	168	52	145	275	57	4	6	-84	0	0	-100	-4	-7	55	4	0	57
171.786	0	101	176	11	169	293	75	92	166	52	144	272	56	3	6	-85	0	-1	-100	-4	-8	54	5	1	52
171.909	0	102	176	10	170	292	77	94	167	53	144	272	55	3	6	-88	0	0	-99	-5	-7	54	5	1	52
172.032	0	102	176	10	169	292	76	93	166	52	145	271	56	4	6	-87	0	-1	-100	-5	-6	55	4	1	52
172.155	0	101	177	9	169	292	76	92	166	54	145	272	56	4	5	-87	0	0	-100	-5	-7	55	4	0	54
172.278	0	101	176	9	169	292	75	92	167	53	145	272	56	4	6	-85	-1	-1	-100	-5	-6	55	5	1	56
172.401	0	102	178	9	169	293	75	93	167	53	145	273	55	4	6	-84	-1	0	-100	-4	-7	55	4	1	56
172.524	0	102	178	8	169	294	74	93	168	53	145	273	56	4	6	-84	0	0	-101	-4	-7	55	3	0	56
172.646	0	101	177	11	169	292	74	92	168	52	145	271	56	5	6	-84	-1	0	-101	-5	-8	55	4	0	54
172.769	0	101	176	10	169	290	75	91	166	54	144	269	57	4	6	-86	0	-1	-100	-4	-6	55	4	0	51
[truncated: 1,478 more rows]

## Sheet: Add_info
Time	Marker	Accel_x	Accel_y	Accel_z	Gyro_x	Gyro_y	Gyro_z	Magnet_x	Magnet_y	Magnet_z	battery		ld_gain	pd_gain
[truncated: 2,883 more rows]
