# Supplementary material for: Charitable crowdfunding donation-intention estimation depending on emotional project images using fNIRS-based functional connectivity
Source: PLoS One. 2024 May 8;19(5):e0303144. doi: 10.1371/journal.pone.0303144 (PMC11078340; doi:10.1371/journal.pone.0303144)
Supplement: S1 File — (ZIP) [file pone.0303144.s001.zip › Some donation dataset/negative/subject44.xlsx]

## Sheet: D780
	SNR :	41	31	47	35	38	45	41	55	59	39	42	43	39	45	47
Time	Marker	ch1	ch2	ch3	ch4	ch5	ch6	ch7	ch8	ch9	ch10	ch11	ch12	ch13	ch14	ch15
0.24576	0	612	35	149	343	229	300	197	282	302	203	293	375	169	491	858
0.36864	0	612	35	149	343	229	300	197	282	302	203	293	375	169	491	858
0.49152	0	609	35	150	340	226	305	197	285	306	202	294	379	166	510	883
0.6144	0	609	35	149	338	224	307	196	286	306	201	294	386	164	513	896
0.73728	0	610	34	149	337	223	310	198	288	306	199	296	387	167	516	899
0.86016	0	608	35	150	337	223	311	200	291	305	201	296	388	165	518	902
0.98304	0	598	33	148	335	219	308	197	288	304	200	293	384	165	519	907
1.10592	0	605	34	149	333	219	308	197	290	303	200	293	386	165	519	892
1.2288	0	607	34	149	333	218	307	197	290	304	197	294	386	164	520	896
1.35168	0	605	34	149	332	220	309	199	290	304	200	297	386	165	523	894
1.47456	0	600	34	149	335	223	311	201	291	305	201	296	387	166	521	897
1.59744	0	598	33	148	332	218	309	197	287	303	199	293	383	165	520	891
1.72032	0	598	32	148	332	217	308	195	287	303	196	293	383	164	520	901
1.8432	0	598	33	149	332	218	309	197	288	303	197	292	383	164	518	905
1.96608	0	589	32	149	332	219	311	198	289	303	200	295	385	165	520	897
2.08896	0	595	33	150	333	222	312	198	290	303	199	296	388	164	521	895
2.21184	0	593	32	149	330	219	309	195	287	302	195	291	384	164	519	900
2.33472	0	591	32	147	329	218	307	195	287	302	196	291	381	164	517	909
2.4576	0	590	32	149	329	218	308	196	289	302	198	293	384	163	519	898
2.58048	0	590	34	148	330	220	310	196	289	303	197	294	385	164	519	902
2.70336	0	595	34	150	331	222	310	198	291	303	197	296	387	165	520	904
2.82624	0	591	33	149	330	220	310	197	289	302	198	292	382	166	520	908
2.94912	0	585	31	148	328	218	308	197	288	301	198	291	382	164	519	900
3.072	0	578	32	148	329	218	308	196	288	301	196	293	381	164	518	903
3.19488	0	591	33	148	330	220	309	195	289	302	196	293	383	164	519	905
3.31776	0	590	33	148	330	221	310	199	290	302	199	294	385	164	519	910
3.44064	0	584	33	149	330	222	311	198	289	301	198	293	384	163	520	904
3.56352	0	589	31	148	329	218	306	194	287	302	195	290	382	162	515	899
3.6864	0	591	32	149	329	218	307	194	289	301	194	291	381	162	515	906
3.80928	0	588	33	148	328	218	308	196	290	301	196	291	383	162	515	908
3.93216	0	588	32	148	329	219	309	197	290	302	197	294	384	163	517	899
4.05504	0	587	33	149	331	221	311	197	291	302	197	293	385	163	516	908
4.17792	0	584	31	147	327	217	307	193	286	302	193	288	379	161	515	906
4.3008	0	578	31	147	326	215	306	194	286	301	194	287	379	162	515	893
4.42368	0	570	32	148	325	214	307	193	287	300	195	288	379	159	514	891
4.54656	0	578	31	147	324	214	308	193	287	301	192	290	381	161	515	894
4.66944	0	584	33	149	323	216	309	193	287	301	194	292	383	160	519	918
4.79232	0	579	32	148	324	216	309	194	286	301	196	289	380	160	518	905
4.9152	0	583	29	146	320	211	306	192	283	301	193	286	378	160	515	907
5.03808	0	579	31	148	319	211	306	190	283	301	191	286	377	158	515	909
5.16096	0	581	31	148	318	210	307	190	283	300	191	288	377	159	515	905
5.28384	0	584	31	148	321	211	309	192	284	301	193	290	381	159	515	908
5.40672	0	583	32	148	322	214	311	193	285	301	194	291	382	161	518	907
5.5296	0	576	31	147	319	211	309	190	282	300	191	287	379	160	514	903
5.65248	0	577	30	147	318	209	306	188	281	300	189	285	375	159	513	907
5.77536	0	574	31	147	317	210	305	190	281	300	192	286	377	158	514	912
5.89824	0	577	31	147	316	210	308	190	282	301	192	289	380	159	513	908
6.02112	0	582	31	147	318	212	310	191	283	302	191	290	383	160	515	908
6.144	0	583	31	148	320	215	310	194	285	301	194	290	381	160	513	910
6.26688	0	580	31	146	318	211	306	192	282	300	194	287	379	159	512	906
6.38976	0	578	30	148	317	211	306	190	281	301	192	288	378	159	512	909
6.51264	0	579	30	148	317	211	307	190	282	299	190	288	380	160	513	908
6.63552	0	581	31	147	318	212	308	192	282	301	193	290	380	160	513	914
6.7584	0	582	31	147	320	215	308	195	285	302	196	292	383	161	515	916
6.88128	0	581	31	147	320	216	309	194	283	300	195	290	381	161	514	915
7.00416	0	581	30	147	318	211	305	191	281	299	191	287	378	159	514	908
7.12704	0	581	30	148	319	211	306	191	281	299	193	287	378	161	513	916
7.24992	0	575	30	147	318	212	307	192	282	299	196	289	380	160	514	914
7.3728	0	581	31	147	319	213	309	193	284	300	195	292	383	161	515	909
7.49568	0	583	32	149	321	215	309	196	286	302	196	294	384	162	514	913
7.61856	0	581	30	148	320	213	308	192	282	300	196	289	379	160	513	915
7.74144	0	575	30	147	318	211	305	192	282	299	196	288	378	160	511	909
7.86432	0	580	30	147	318	211	306	192	282	300	196	290	379	160	510	908
7.9872	0	582	30	148	319	213	307	192	282	299	195	291	380	160	513	913
8.11008	0	582	31	148	320	215	308	195	284	300	198	294	382	161	513	918
8.23296	0	583	32	147	322	217	310	197	285	301	199	293	383	162	515	916
8.35584	0	578	30	147	320	212	305	192	282	300	195	290	378	162	510	912
8.47872	0	584	31	147	319	212	304	192	282	300	195	289	378	160	511	913
8.6016	0	583	30	147	320	211	306	193	282	300	197	289	379	160	510	917
8.72448	0	584	30	147	320	213	308	195	283	300	198	293	382	161	512	912
8.84736	0	586	31	147	322	216	310	196	284	301	198	295	384	163	514	920
8.97024	0	588	30	148	323	216	309	195	284	299	197	293	380	163	511	922
9.09312	0	586	30	146	320	213	304	193	281	299	197	290	377	162	511	920
9.216	0	579	30	147	320	212	305	193	281	299	199	290	379	162	511	915
9.33888	0	574	29	147	321	213	306	193	282	299	197	292	380	162	511	923
9.46176	0	588	31	148	322	215	308	195	284	299	197	293	382	163	513	925
9.58464	0	588	31	148	324	218	309	197	284	299	201	295	383	163	514	927
9.70752	0	587	30	147	322	213	307	195	282	299	199	291	380	164	512	922
9.8304	0	585	30	147	321	213	305	194	281	299	197	291	380	164	511	924
9.95328	0	587	30	148	321	213	306	194	282	299	197	292	379	163	512	929
10.0762	0	589	31	146	322	215	307	196	284	299	199	293	381	164	512	924
10.199	0	591	31	148	324	217	309	197	285	301	201	295	384	165	515	923
10.3219	0	586	31	149	325	217	310	196	285	301	198	295	383	164	513	926
10.4448	0	588	29	147	323	213	305	193	282	299	198	291	379	163	512	920
10.5677	0	588	30	147	322	212	304	195	282	299	199	290	379	163	511	922
10.6906	0	589	30	147	323	213	306	195	281	299	198	291	381	164	511	919
10.8134	0	586	30	148	323	214	307	195	283	299	197	293	383	164	513	927
10.9363	0	593	31	149	324	217	308	196	283	300	199	296	384	165	514	925
11.0592	0	586	31	148	325	217	308	196	284	299	200	293	383	164	513	922
11.1821	0	591	30	148	323	212	304	193	282	298	198	290	379	164	509	920
11.305	0	588	30	146	323	213	304	193	281	299	195	290	379	163	510	920
11.4278	0	593	29	147	322	213	306	194	282	298	196	291	380	162	511	924
11.5507	0	595	31	148	322	217	307	196	283	298	198	294	381	163	513	927
11.6736	0	594	31	148	326	217	309	197	284	300	199	295	385	165	514	928
11.7965	0	591	30	148	327	218	309	196	285	300	198	294	383	165	512	922
11.9194	0	588	30	147	324	215	304	194	282	299	196	289	378	164	511	924
12.0422	0	587	29	147	324	213	304	195	281	299	197	290	378	164	511	926
12.1651	0	593	30	148	323	213	305	194	281	299	197	290	380	164	511	925
12.288	0	589	30	147	325	216	307	195	283	298	196	293	382	164	513	926
12.4109	0	595	31	148	326	218	308	196	285	301	198	294	384	164	512	928
12.5338	0	589	31	148	328	218	310	199	285	301	200	294	384	165	515	932
12.6566	0	594	29	147	326	215	305	194	281	299	197	289	379	163	510	926
12.7795	0	588	29	147	324	213	305	194	281	298	194	289	378	164	512	924
12.9024	0	593	30	147	324	215	305	193	281	299	196	289	377	164	512	925
13.0253	0	586	30	148	325	215	307	196	282	299	198	292	381	165	514	925
13.1482	0	591	31	147	327	217	308	197	285	301	197	294	384	166	515	931
13.271	0	596	32	148	328	219	309	197	285	300	198	296	385	165	514	930
13.3939	0	587	30	147	328	216	307	196	283	300	198	292	380	165	512	929
13.5168	0	586	30	147	326	214	305	195	281	298	199	290	380	165	512	928
13.6397	0	591	31	147	326	215	306	195	282	300	197	290	379	163	510	929
13.7626	0	592	30	147	327	215	306	195	283	299	196	292	381	165	512	927
13.8854	0	593	31	147	328	216	308	196	284	300	198	292	383	164	512	934
14.0083	0	586	32	147	329	217	309	199	285	301	200	295	385	166	514	933
14.1312	0	593	31	148	329	218	310	197	284	300	200	292	382	165	513	925
14.2541	0	593	31	147	327	215	305	195	282	299	197	290	378	164	512	928
14.377	0	592	30	147	328	215	306	196	282	299	198	291	378	164	511	932
14.4998	0	588	32	147	328	216	306	196	283	299	198	292	380	164	511	929
14.6227	0	595	31	148	330	218	309	197	284	300	198	294	382	165	512	926
14.7456	0	597	32	148	330	219	309	199	287	302	199	295	384	164	512	929
14.8685	0	595	30	148	330	218	310	198	285	301	198	291	379	164	512	932
14.9914	0	590	30	147	328	215	305	196	282	299	199	288	378	164	509	926
15.1142	0	582	30	148	327	214	306	194	282	299	196	289	377	162	507	923
15.2371	0	595	31	147	327	215	307	195	284	299	195	290	378	163	508	926
15.36	0	596	30	148	328	216	309	197	285	300	198	291	381	163	508	931
15.4829	0	590	31	148	329	219	310	198	288	302	200	293	383	164	510	925
15.6058	0	582	30	148	330	217	310	197	285	300	198	290	379	163	507	927
15.7286	0	593	28	146	326	214	305	194	283	299	195	286	375	162	505	928
15.8515	0	593	30	146	324	214	305	194	283	299	195	287	374	161	505	924
15.9744	0	593	30	147	325	213	306	194	283	299	196	287	377	161	506	918
16.0973	0	590	30	147	324	215	308	194	284	300	196	289	379	161	508	932
16.2202	0	598	31	147	326	218	309	196	286	301	196	292	380	162	508	935
16.343	0	594	30	147	325	214	309	195	284	300	197	288	377	162	507	928
16.4659	0	587	29	146	323	211	304	193	282	299	195	286	374	160	505	920
16.5888	0	582	29	147	322	210	305	191	282	300	193	287	374	160	504	927
16.7117	0	593	29	146	321	211	307	191	283	300	192	287	375	159	507	930
16.8346	0	594	30	146	320	212	308	192	284	301	196	291	376	160	509	934
16.9574	1	593	30	148	324	215	310	195	285	301	198	291	380	161	508	931
17.0803	0	590	30	147	321	213	309	192	283	301	194	289	376	160	507	935
17.2032	0	584	28	147	320	209	304	191	282	299	193	286	374	160	505	931
17.3261	0	590	29	146	318	208	305	192	281	300	195	287	375	161	505	927
17.449	0	593	29	146	319	210	308	192	282	300	196	288	377	161	507	925
17.5718	0	590	30	147	321	212	308	192	283	301	195	291	378	161	509	931
17.6947	0	588	30	147	322	214	309	194	285	302	197	291	378	163	508	928
17.8176	0	585	29	146	320	211	305	192	281	300	196	287	374	161	507	925
17.9405	0	592	28	146	319	209	305	191	281	300	194	287	373	161	504	923
18.0634	0	589	29	146	319	209	305	191	283	301	193	287	374	161	506	924
18.1862	0	592	29	146	319	211	307	191	283	300	194	289	375	162	508	928
18.3091	0	587	29	147	321	212	307	194	285	301	198	290	378	161	507	925
18.432	0	593	30	147	321	213	309	194	283	300	197	290	376	161	507	925
18.5549	0	589	28	145	319	209	305	190	282	300	194	287	373	161	505	920
18.6778	0	586	29	146	318	210	304	190	283	300	194	287	371	161	505	924
18.8006	0	585	29	146	319	210	305	192	284	300	196	288	373	161	506	921
18.9235	0	593	29	146	320	211	307	193	284	301	197	290	376	161	507	926
19.0464	0	590	30	146	323	214	307	193	287	303	197	292	379	162	508	926
19.1693	0	588	29	147	321	213	307	193	284	300	197	288	373	162	507	925
19.2922	0	586	28	145	320	209	304	192	282	300	197	288	373	161	505	926
19.415	0	590	28	146	320	210	304	192	283	301	196	289	375	161	505	925
19.5379	0	593	28	146	320	211	306	192	284	301	195	290	374	162	506	922
19.6608	0	592	30	146	322	213	307	194	285	301	197	291	377	163	506	928
19.7837	0	587	30	146	323	215	309	196	286	302	199	291	376	162	509	930
19.9066	0	586	29	146	320	211	304	193	283	300	196	289	374	161	506	926
20.0294	0	586	28	146	320	211	304	191	283	301	195	290	373	161	509	927
20.1523	0	589	29	146	321	211	304	192	284	301	196	289	373	162	508	930
20.2752	0	585	29	146	322	212	306	194	284	300	198	290	375	162	508	926
20.3981	0	591	29	147	323	213	307	195	286	301	198	293	378	163	510	923
20.521	0	592	29	148	325	213	307	193	286	302	198	291	377	163	509	926
20.6438	0	591	29	145	322	210	303	192	283	300	196	287	373	161	508	925
20.7667	0	584	29	145	321	209	302	191	283	300	197	287	373	161	506	915
20.8896	0	580	29	146	321	208	303	191	283	301	196	287	374	160	506	920
21.0125	0	592	29	146	320	209	305	192	283	301	195	289	375	160	507	921
21.1354	0	591	29	146	320	212	307	193	285	302	196	291	377	161	507	929
21.2582	0	585	29	147	319	210	306	191	283	301	197	288	375	159	508	921
21.3811	0	577	28	145	318	207	302	188	282	301	193	285	373	158	503	920
21.504	0	586	28	145	318	205	303	187	281	301	191	285	372	158	504	922
21.6269	0	585	28	146	317	207	302	189	282	301	193	286	373	159	502	923
21.7498	0	581	28	146	317	207	305	190	283	301	194	287	375	159	504	919
21.8726	0	578	30	146	318	210	307	190	283	301	194	289	378	158	505	929
21.9955	0	586	28	145	317	207	304	187	282	301	191	284	373	158	503	926
22.1184	0	585	27	145	315	206	301	188	281	300	192	284	373	157	502	922
22.2413	0	584	29	145	315	205	302	188	282	300	194	285	373	158	503	922
22.3642	0	582	28	146	315	207	304	187	282	301	192	286	375	158	504	925
22.487	0	585	29	146	315	209	306	190	284	302	193	288	377	159	504	924
22.6099	0	584	28	146	316	209	307	190	284	302	195	287	376	159	506	924
22.7328	0	584	28	145	314	207	303	188	280	301	194	284	374	158	503	918
22.8557	0	580	28	145	313	206	303	187	281	300	191	285	372	157	503	925
22.9786	0	583	28	145	313	207	303	188	281	301	191	285	373	158	503	920
23.1014	0	584	29	146	314	209	304	189	283	302	195	287	376	159	505	924
23.2243	0	584	29	147	314	212	305	191	285	303	196	290	378	160	508	929
23.3472	0	577	29	146	315	210	306	189	282	300	193	286	376	159	505	919
23.4701	0	576	28	145	313	206	302	188	281	301	192	285	371	158	504	921
23.593	0	575	29	146	314	207	303	189	281	301	194	286	373	158	504	919
23.7158	0	581	28	146	314	208	304	189	283	301	194	287	375	159	506	926
23.8387	0	583	29	146	315	210	305	191	284	302	194	290	377	160	508	927
23.9616	0	584	29	146	317	213	306	192	286	303	197	291	379	160	507	930
24.0845	0	576	28	146	316	210	305	192	283	301	197	288	374	160	509	930
24.2074	0	581	26	146	316	209	303	190	282	301	195	287	375	159	504	930
24.3302	0	582	28	147	315	210	305	190	282	301	194	287	376	160	507	926
24.4531	0	582	28	146	316	211	306	193	285	301	196	290	376	162	508	928
24.576	0	578	29	146	317	213	306	195	286	303	199	291	381	162	513	926
24.6989	0	586	30	147	318	214	308	196	285	302	200	293	380	162	517	930
24.8218	0	584	28	146	318	212	304	192	282	301	197	288	375	163	515	916
24.9446	0	580	28	147	318	210	306	193	283	301	198	289	376	163	516	921
25.0675	0	575	29	146	319	211	306	195	285	301	201	290	377	163	517	929
25.1904	0	583	30	148	321	214	307	196	286	303	200	293	380	165	515	930
25.3133	0	587	30	147	323	216	309	197	287	304	201	295	382	165	516	937
25.4362	0	584	29	147	323	214	308	196	285	302	201	291	378	165	516	936
25.559	0	578	28	147	321	212	305	195	284	301	201	290	378	164	514	936
25.6819	0	572	29	147	321	212	306	195	284	302	200	292	378	164	514	937
25.8048	0	585	29	147	323	214	308	197	284	301	199	294	379	165	515	938
25.9277	0	585	30	148	325	216	309	198	288	305	201	295	382	166	517	940
26.0506	0	587	29	148	326	219	311	200	287	303	203	297	383	167	520	936
26.1734	0	575	30	148	324	213	306	197	284	302	200	292	378	166	517	938
26.2963	0	587	29	148	322	213	306	195	284	302	199	293	378	165	520	948
26.4192	0	584	29	147	324	215	308	197	285	302	202	293	379	166	519	941
26.5421	0	584	31	147	327	216	309	199	286	303	203	295	382	167	520	943
26.665	0	583	31	149	328	217	311	200	288	304	203	298	386	168	521	947
26.7878	0	581	31	149	328	217	311	200	286	302	201	296	380	167	520	944
26.9107	0	586	31	147	327	214	307	198	284	303	202	293	380	167	520	944
27.0336	0	585	31	147	329	215	309	199	285	302	202	295	382	168	521	942
27.1565	0	582	31	148	329	217	311	200	287	303	201	297	383	168	522	950
27.2794	0	589	32	149	331	219	312	200	287	304	203	299	385	168	522	947
27.4022	0	589	32	150	332	220	313	203	289	304	206	299	386	169	523	946
27.5251	0	589	30	149	330	217	309	200	285	303	204	297	381	170	522	945
27.648	0	584	31	149	331	218	311	199	286	303	203	297	383	170	522	946
27.7709	0	589	32	148	331	219	312	201	286	303	203	298	383	169	522	949
27.8938	0	583	31	149	334	221	313	203	288	305	206	300	387	170	524	952
28.0166	0	591	32	149	335	222	314	203	289	305	207	302	390	172	526	952
28.1395	0	586	32	149	335	221	313	201	286	303	204	299	386	171	525	948
28.2624	0	585	31	149	334	219	310	201	287	303	204	297	383	171	524	951
28.3853	0	585	31	149	335	220	311	202	287	303	207	298	385	171	526	954
28.5082	0	593	32	148	336	222	313	203	288	304	207	301	386	173	526	956
28.631	0	595	32	150	337	224	314	204	289	304	206	303	389	173	527	953
28.7539	0	591	32	150	338	225	316	205	288	304	208	302	388	173	526	956
28.8768	0	588	31	149	336	221	311	202	286	303	207	299	385	173	526	953
28.9997	0	588	31	149	337	221	311	202	287	304	207	299	386	172	526	948
29.1226	0	597	31	149	337	221	312	202	287	305	205	300	386	173	527	952
29.2454	0	596	32	149	338	224	314	204	289	304	208	302	388	174	526	955
29.3683	0	592	32	150	338	225	315	205	290	306	209	304	390	174	529	954
29.4912	0	586	32	149	339	224	314	203	288	305	207	301	387	174	527	950
29.6141	0	600	32	149	335	220	310	201	286	305	205	299	384	171	528	954
29.737	0	598	32	149	336	222	312	202	287	304	207	301	383	173	527	959
29.8598	0	593	32	149	337	222	312	203	288	306	208	302	387	173	526	951
29.9827	0	588	33	149	339	222	315	204	289	305	207	303	388	174	526	956
30.1056	0	602	32	150	340	225	316	205	289	305	207	304	388	173	526	956
30.2285	0	598	32	149	338	221	313	202	287	305	207	298	385	172	526	955
30.3514	0	593	32	149	337	219	311	202	287	305	208	299	384	172	525	952
30.4742	0	586	32	151	337	220	313	202	287	306	205	300	384	172	526	959
30.5971	0	598	32	150	337	220	314	203	288	305	204	300	385	172	525	961
30.72	0	597	32	149	339	222	315	204	288	305	208	303	387	173	526	958
30.8429	0	590	33	151	339	222	316	203	288	305	207	300	387	173	526	954
30.9658	0	586	31	149	336	218	310	201	285	306	203	296	382	170	524	954
31.0886	0	591	33	149	335	219	311	200	286	306	202	296	381	170	524	958
31.2115	0	596	32	148	335	219	313	201	287	305	204	296	383	171	524	953
31.3344	0	598	33	150	336	220	314	202	287	305	204	298	385	169	523	951
31.4573	0	594	33	150	338	223	315	203	288	306	203	300	386	170	524	957
31.5802	0	591	32	149	335	220	312	199	286	305	201	294	381	169	523	951
31.703	0	590	31	148	334	217	310	200	285	304	202	293	380	168	521	947
31.8259	0	596	32	149	333	218	311	198	286	305	201	293	380	169	520	948
31.9488	0	593	32	149	334	219	313	199	286	304	200	295	382	168	521	947
32.0717	0	592	32	148	335	221	313	200	286	303	200	297	382	169	522	950
32.1946	0	591	32	149	335	222	315	201	287	304	202	297	383	169	523	946
32.3174	0	595	31	149	334	218	310	198	285	305	200	292	380	168	520	947
32.4403	0	592	32	148	333	218	310	196	284	304	197	293	378	168	521	948
32.5632	0	590	31	148	332	218	310	198	285	304	199	292	379	168	521	949
32.6861	0	589	32	149	331	219	312	199	286	305	201	294	381	168	524	957
32.809	0	597	33	150	333	221	314	200	286	305	202	297	383	168	526	957
32.9318	0	591	32	149	335	221	314	200	286	304	200	295	383	168	522	949
33.0547	0	590	31	148	333	219	309	198	284	304	199	292	378	168	522	953
33.1776	0	589	31	148	334	218	312	200	285	303	202	293	380	168	524	951
33.3005	0	589	32	149	334	218	312	199	285	304	200	295	380	168	522	953
33.4234	0	596	32	149	334	219	313	199	286	304	200	297	383	169	525	950
33.5462	0	596	33	149	337	222	314	202	288	305	202	297	384	169	525	955
33.6691	0	589	32	149	335	219	312	201	285	304	203	295	381	169	525	950
33.792	0	583	32	149	333	217	309	198	285	304	199	294	379	168	522	945
33.9149	0	596	32	148	334	217	310	198	285	305	199	294	380	167	523	949
34.0378	0	594	33	149	334	217	312	200	286	304	201	296	380	169	523	950
34.1606	0	589	32	150	335	219	312	202	286	305	203	298	385	169	523	943
34.2835	0	584	33	149	336	221	314	201	288	306	203	298	385	170	524	949
34.4064	0	595	31	148	333	217	310	198	285	303	199	294	379	169	522	947
34.5293	0	593	31	148	331	216	308	198	284	304	200	294	379	169	521	947
34.6522	0	587	31	149	332	215	309	198	285	305	202	295	381	168	522	943
34.775	0	582	32	149	332	217	311	199	285	304	200	296	382	169	522	950
34.8979	0	595	32	148	332	218	313	200	286	304	200	298	384	169	522	954
35.0208	0	594	33	150	333	220	313	201	287	305	204	297	384	169	524	952
35.1437	0	587	31	148	331	217	309	198	285	304	202	295	380	168	520	943
35.2666	0	583	31	148	330	215	309	197	284	304	199	295	380	168	521	949
35.3894	0	588	31	148	331	216	309	197	285	304	199	295	380	168	521	952
35.5123	0	593	31	148	331	217	311	199	286	305	203	296	383	169	520	947
35.6352	0	593	33	149	332	217	312	200	287	304	203	299	385	169	523	948
35.7581	0	589	33	149	329	218	312	198	285	304	202	296	382	168	521	949
35.881	0	586	31	148	329	215	309	197	284	303	200	293	380	169	521	936
36.0038	0	586	32	149	330	214	309	198	285	304	203	294	383	168	523	942
36.1267	0	593	33	149	330	214	311	199	285	305	204	295	384	168	524	945
36.2496	0	588	33	149	330	217	312	199	286	305	201	297	386	169	524	946
36.3725	0	588	33	150	333	219	315	201	287	306	205	299	386	169	525	949
36.4954	0	585	31	148	331	216	311	200	286	305	204	296	383	168	525	946
36.6182	0	590	31	149	330	215	309	199	285	304	203	294	381	169	524	947
36.7411	0	590	33	148	329	216	309	197	285	304	200	295	382	169	523	946
36.864	0	592	32	148	331	216	311	198	286	304	202	296	383	167	521	948
36.9869	0	584	33	148	329	217	311	199	287	304	203	299	386	168	524	954
37.1098	0	584	33	149	333	220	313	199	287	304	204	300	388	170	525	953
37.2326	0	583	32	148	330	215	309	197	284	303	199	296	384	169	520	942
37.3555	0	575	32	148	330	215	308	197	285	304	200	296	383	167	520	946
37.4784	0	572	32	149	331	215	309	198	287	302	202	296	386	168	522	946
37.6013	0	577	32	149	331	215	311	198	288	303	203	299	387	169	522	942
37.7242	0	580	33	150	334	219	312	200	289	304	202	299	389	170	523	948
37.847	0	574	32	149	334	218	311	200	288	304	203	298	384	170	523	948
37.9699	0	569	32	148	332	217	308	199	287	303	204	297	384	168	523	947
38.0928	0	576	32	149	332	215	309	199	288	304	201	297	384	169	522	944
38.2157	0	579	32	149	334	217	310	200	289	303	202	298	385	169	525	947
38.3386	0	580	33	149	334	218	312	202	289	303	204	299	386	170	524	950
38.4614	0	581	34	149	336	221	314	203	289	303	206	300	388	171	526	950
38.5843	0	580	33	149	335	217	310	200	286	302	203	296	383	170	523	946
38.7072	0	581	33	149	335	218	308	200	286	303	200	296	382	169	525	947
38.8301	0	581	33	149	336	219	309	201	288	303	203	296	383	170	523	948
38.953	0	584	33	149	337	221	311	203	289	303	204	299	386	170	524	943
39.0758	0	581	32	149	339	222	312	203	289	303	204	300	387	171	526	952
39.1987	0	588	33	149	339	222	313	202	288	303	204	299	385	171	525	956
39.3216	0	587	33	149	337	219	309	202	286	303	204	296	382	171	526	952
39.4445	0	580	33	150	337	218	310	201	287	303	205	297	385	171	527	947
39.5674	0	576	33	149	338	220	310	201	288	302	203	298	385	171	527	953
39.6902	0	588	33	151	339	221	311	203	288	302	204	299	385	173	527	954
39.8131	0	588	34	150	340	223	313	205	289	302	207	302	388	172	529	953
39.936	0	587	34	150	340	223	312	204	287	302	206	299	387	173	529	951
40.0589	0	584	34	149	340	222	309	202	286	302	203	298	384	172	528	955
40.1818	0	583	33	150	340	221	311	204	287	302	204	298	385	172	527	953
40.3046	0	591	34	150	340	222	311	204	288	302	207	301	386	173	529	951
40.4275	0	593	35	150	343	223	314	206	288	303	206	303	388	173	530	952
40.5504	0	590	35	150	343	225	314	206	288	303	207	302	389	173	530	952
40.6733	0	589	32	150	342	221	310	203	285	303	204	298	383	174	528	951
40.7962	0	588	34	150	342	222	310	204	285	302	206	300	385	173	529	948
40.919	0	596	34	150	343	222	311	204	286	302	206	301	386	173	528	952
41.0419	0	593	35	149	344	223	313	205	288	303	205	301	387	173	529	952
41.1648	0	593	34	150	345	225	314	206	288	303	207	303	389	174	529	957
41.2877	0	592	34	151	344	224	313	206	287	302	207	300	386	174	531	956
41.4106	0	597	34	150	342	220	310	203	285	302	205	299	384	173	528	956
41.5334	0	593	35	149	342	221	310	202	284	301	204	298	385	172	529	953
41.6563	0	592	34	150	342	221	312	203	286	302	205	299	385	173	529	956
41.7792	0	592	34	150	342	223	313	205	286	303	207	302	388	173	531	959
41.9021	0	600	35	150	343	225	314	205	287	303	207	303	389	172	531	961
42.025	0	600	34	149	340	222	311	201	284	301	204	300	383	172	531	959
42.1478	0	591	33	150	341	220	309	201	283	301	204	296	383	172	529	958
42.2707	0	591	33	150	340	219	311	202	285	301	204	298	385	172	528	955
42.3936	0	587	33	149	341	221	311	201	285	301	203	299	386	172	528	952
42.5165	0	597	34	150	341	223	313	203	286	302	203	301	388	172	528	951
42.6394	0	594	34	151	343	223	314	204	286	302	205	301	387	172	527	954
42.7622	0	588	33	149	341	220	310	202	284	302	204	297	384	171	525	945
42.8851	0	582	33	149	339	220	309	199	283	300	202	297	383	171	525	949
43.008	0	591	34	149	338	219	309	199	284	301	201	297	384	170	526	950
43.1309	11	591	33	149	339	220	311	201	286	301	203	298	385	171	525	952
43.2538	0	584	33	150	340	221	312	202	285	301	204	300	389	171	528	949
43.3766	0	581	33	150	341	222	313	202	286	302	204	300	388	171	527	957
43.4995	0	592	33	150	337	219	309	199	284	301	202	297	383	170	526	956
43.6224	0	591	33	149	338	220	309	201	284	301	203	297	383	170	527	952
43.7453	0	591	32	149	338	220	310	202	284	301	204	299	386	170	527	951
43.8682	0	589	33	150	339	221	312	201	285	301	203	300	387	171	526	954
43.991	0	598	34	149	338	223	313	203	286	301	204	302	388	171	530	958
44.1139	0	589	34	150	340	224	313	204	286	301	207	300	386	171	531	954
44.2368	0	595	33	149	339	218	308	202	284	301	204	297	383	171	526	948
44.3597	0	584	33	149	338	219	309	200	283	301	203	297	384	170	528	956
44.4826	0	589	33	150	337	219	310	202	285	300	202	297	384	170	528	953
44.6054	0	589	33	150	340	220	312	203	285	301	205	299	386	172	529	951
44.7283	0	596	34	150	341	222	313	204	285	302	206	302	389	172	530	954
44.8512	0	593	33	150	340	222	313	202	284	301	203	300	385	171	527	951
44.9741	0	592	33	149	338	219	308	200	283	301	202	296	381	170	528	953
45.097	0	590	33	149	337	218	308	201	282	300	204	296	383	171	529	949
45.2198	0	595	32	150	338	219	310	202	284	300	203	298	383	171	528	953
45.3427	0	593	33	150	340	221	311	201	284	301	203	299	385	171	529	954
45.4656	0	592	34	149	340	222	313	204	285	301	204	301	386	172	528	955
45.5885	0	591	33	150	339	221	313	203	285	301	206	299	384	171	530	955
45.7114	0	596	32	148	337	219	309	201	283	301	204	297	383	170	526	955
45.8342	0	591	33	149	338	218	309	201	283	301	201	297	383	171	527	951
45.9571	0	591	32	150	338	220	309	201	283	300	203	298	383	171	527	954
46.08	0	590	34	149	338	221	312	203	284	301	205	300	386	171	529	955
46.2029	0	593	34	150	340	222	313	204	285	302	205	302	387	172	529	959
46.3258	0	600	34	150	338	222	314	202	285	302	204	301	386	171	531	957
46.4486	0	591	33	149	337	220	310	202	283	301	205	297	382	171	529	958
46.5715	0	590	33	150	338	219	310	202	284	301	205	299	384	171	529	955
46.6944	0	585	32	150	339	220	310	202	283	301	204	299	385	172	529	951
46.8173	0	599	34	151	339	220	312	204	284	302	203	301	388	172	531	954
46.9402	0	599	34	150	340	222	314	204	286	303	207	302	387	173	530	957
47.063	0	593	33	150	340	223	314	204	285	303	207	301	386	172	531	953
47.1859	0	586	33	149	338	218	309	201	283	302	204	298	383	172	528	951
47.3088	0	598	32	149	338	219	309	201	283	302	203	299	384	172	529	952
47.4317	0	596	33	149	339	220	311	202	283	301	205	299	384	172	529	955
47.5546	0	591	33	150	339	221	312	203	285	302	206	301	387	171	531	950
47.6774	0	587	34	150	340	222	313	204	285	302	206	303	389	173	530	956
47.8003	0	598	34	151	342	222	314	203	285	303	204	301	386	172	529	953
47.9232	0	597	32	149	337	218	308	201	283	302	204	298	383	171	528	953
48.0461	0	590	33	150	338	218	308	202	283	300	205	299	385	171	529	950
48.169	0	585	33	150	338	219	310	201	284	300	204	300	384	172	528	956
48.2918	0	600	33	149	338	221	312	202	284	302	204	301	386	173	529	957
48.4147	0	598	34	150	339	221	314	204	285	303	207	303	388	173	531	958
48.5376	0	592	34	150	341	221	313	203	285	303	207	302	387	172	532	952
48.6605	0	586	33	150	338	219	308	200	284	301	204	299	383	172	530	958
48.7834	0	591	33	149	337	218	309	201	282	301	203	299	383	172	530	960
48.9062	0	596	33	150	337	219	311	201	284	302	205	298	385	172	531	957
49.0291	0	599	34	150	339	221	312	202	284	302	206	302	387	172	532	954
49.152	0	588	35	150	339	223	312	202	285	303	204	303	389	173	532	959
49.2749	0	594	34	150	341	222	314	204	285	302	205	303	387	173	532	958
49.3978	0	591	34	149	337	219	310	201	282	302	205	298	384	172	531	957
49.5206	0	596	33	150	337	218	311	202	283	302	205	299	384	171	532	955
49.6435	0	587	34	150	337	219	311	201	283	301	203	300	385	172	531	960
49.7664	0	592	34	151	339	220	312	203	284	302	204	300	386	171	532	956
49.8893	0	592	34	150	340	222	313	204	285	302	207	303	389	173	533	956
50.0122	0	596	34	150	339	220	314	203	285	303	207	301	388	173	533	955
50.135	0	593	33	149	335	218	309	200	283	303	202	298	384	170	533	963
50.2579	0	590	34	150	337	219	310	201	282	302	203	299	383	171	532	958
50.3808	0	589	34	150	338	218	311	202	283	302	205	299	386	171	534	956
50.5037	0	596	34	150	338	219	313	203	284	302	205	300	386	173	533	958
50.6266	0	593	34	150	339	222	314	203	285	303	204	303	388	173	534	957
50.7494	0	592	35	150	340	222	312	203	284	302	204	298	384	172	533	956
50.8723	0	591	33	150	338	219	308	202	281	301	204	296	382	171	531	953
50.9952	0	596	34	149	338	219	309	201	283	302	203	297	382	171	530	956
51.1181	0	593	33	150	338	219	310	201	283	301	202	298	384	171	531	954
51.241	0	592	34	150	339	221	311	202	283	302	203	298	385	171	531	958
51.3638	0	591	34	151	340	223	314	204	285	302	206	300	387	172	533	959
51.4867	0	597	33	149	339	222	311	202	283	301	203	298	383	171	529	956
51.6096	0	592	33	149	338	220	309	200	282	301	200	296	381	171	529	954
51.7325	0	592	33	149	337	219	309	200	283	301	202	295	382	170	529	956
51.8554	0	589	34	149	337	220	310	201	283	301	203	297	385	171	530	956
51.9782	0	591	34	151	339	221	312	201	284	302	202	299	385	171	531	960
52.1011	0	594	33	150	340	223	313	203	285	302	203	300	387	171	530	955
52.224	0	592	33	150	338	219	311	201	282	301	201	296	381	170	530	957
52.3469	0	590	33	150	337	219	309	201	282	301	204	296	382	170	529	955
52.4698	0	586	33	150	338	219	310	201	282	301	201	298	383	171	528	950
52.5926	0	598	34	150	339	221	311	201	283	301	202	298	385	171	531	954
52.7155	0	598	34	150	340	222	312	203	284	301	205	299	384	171	531	958
52.8384	0	591	34	150	340	223	314	203	284	302	205	298	385	171	533	955
52.9613	0	586	34	150	336	219	309	199	282	303	202	297	380	170	532	956
53.0842	0	597	33	149	338	219	308	200	281	301	200	297	382	171	529	955
53.207	0	595	34	150	338	218	310	201	283	301	202	297	382	170	530	957
53.3299	0	589	34	150	339	220	311	203	282	301	205	299	385	172	532	950
53.4528	0	584	34	150	340	221	312	203	284	301	204	301	386	171	533	955
53.5757	0	596	34	150	340	221	313	201	284	302	202	299	383	171	531	954
53.6986	0	594	33	149	338	219	309	201	282	301	202	295	381	171	531	954
53.8214	0	588	34	150	338	218	309	201	282	300	203	296	382	170	531	950
53.9443	0	583	34	149	337	218	310	200	282	300	202	298	383	171	531	956
54.0672	0	595	34	149	339	220	311	202	284	301	202	300	384	172	531	953
54.1901	0	596	34	150	341	221	313	204	284	301	205	301	385	172	532	957
54.313	0	589	33	151	340	221	313	204	283	301	206	298	384	171	532	950
54.4358	0	583	33	149	338	218	308	200	282	301	202	297	382	172	531	957
54.5587	0	589	34	149	336	218	308	201	282	301	202	298	380	171	532	961
54.6816	0	593	34	150	338	219	310	202	282	301	204	298	383	172	531	954
54.8045	0	588	34	150	338	220	312	204	282	301	206	299	385	171	533	955
54.9274	0	584	35	151	341	221	313	204	284	302	204	301	387	171	533	958
55.0502	0	588	33	150	340	219	312	202	284	302	203	298	382	171	532	958
55.1731	0	587	33	150	339	217	309	202	282	301	203	298	382	171	532	952
55.296	0	593	34	150	338	218	310	203	283	301	206	298	383	171	532	951
55.4189	0	583	33	151	338	219	311	202	282	302	204	299	385	171	531	956
55.5418	0	589	34	150	340	220	313	203	284	302	204	301	385	171	532	954
55.6646	0	589	35	151	341	222	314	205	286	302	208	303	388	173	534	952
55.7875	0	594	35	150	340	219	312	203	283	301	206	299	383	171	532	951
55.9104	0	591	34	149	339	219	309	200	283	301	202	298	383	171	531	950
56.0333	0	588	33	150	339	218	309	202	282	301	203	298	381	171	532	951
56.1562	0	588	33	150	339	220	311	202	283	301	206	299	384	171	532	947
56.279	0	594	34	150	340	220	312	203	284	301	206	302	387	173	533	953
56.4019	0	591	34	151	341	223	314	203	285	303	205	303	389	172	533	951
56.5248	0	588	34	150	340	219	312	202	284	302	204	299	382	171	531	952
56.6477	0	587	33	150	337	217	309	202	283	302	204	297	383	172	532	948
56.7706	0	592	34	149	337	218	310	202	282	301	205	298	383	171	530	953
56.8934	0	590	34	149	336	219	311	201	283	302	203	300	384	170	533	955
57.0163	0	589	34	151	338	220	312	202	285	301	204	302	385	172	531	955
57.1392	0	589	35	151	339	221	315	205	286	302	208	302	388	172	532	958
57.2621	0	588	33	150	339	220	312	202	284	302	205	300	385	171	529	958
57.385	0	590	33	150	336	217	310	200	283	301	202	297	382	171	528	952
57.5078	0	589	33	150	337	218	311	201	283	302	203	297	381	171	529	956
57.6307	0	587	34	150	337	219	311	202	284	302	204	299	384	171	531	955
57.7536	0	590	34	150	339	221	313	203	284	302	204	301	386	171	531	951
57.8765	0	591	35	150	340	222	315	204	285	303	204	302	388	171	532	954
57.9994	0	588	34	151	338	218	312	201	283	302	204	297	382	171	530	955
58.1222	0	586	33	149	336	219	310	201	283	302	205	296	384	171	530	952
58.2451	0	581	33	149	337	218	312	202	282	302	203	297	383	170	529	950
58.368	0	595	33	150	336	218	312	201	283	303	203	299	386	170	531	954
58.4909	0	593	34	150	338	220	313	204	284	303	204	300	385	171	530	955
58.6138	0	587	34	151	339	221	316	204	285	303	206	301	387	171	533	953
58.7366	0	581	33	149	336	217	312	200	283	302	203	296	383	169	528	950
58.8595	0	593	33	149	335	216	309	199	282	302	200	294	381	168	528	950
58.9824	0	589	33	150	334	216	310	199	283	302	203	295	382	169	529	952
59.1053	0	586	34	150	333	216	312	201	282	302	204	297	385	169	530	949
59.2282	0	580	34	150	335	216	313	202	283	303	202	298	385	169	530	956
59.351	0	593	35	151	336	218	314	202	284	303	202	297	385	169	529	959
59.4739	0	591	33	150	332	214	310	199	282	302	201	293	381	168	529	953
59.5968	0	584	33	149	330	213	310	198	281	302	200	293	381	168	528	949
59.7197	0	578	33	149	330	214	309	197	280	303	200	295	381	167	529	957
59.8426	0	591	34	150	332	214	312	198	282	302	198	296	382	168	529	959
59.9654	0	590	33	149	332	215	312	200	283	304	201	297	385	168	529	956
60.0883	0	584	33	150	333	216	314	200	283	303	202	295	385	168	531	951
60.2112	0	580	33	149	329	212	309	196	280	302	198	292	381	167	527	953
60.3341	0	584	32	149	329	212	309	195	280	302	197	291	380	167	527	956
60.457	0	588	32	149	328	212	311	195	281	302	199	293	382	167	527	952
60.5798	0	588	33	149	329	212	312	197	281	303	199	294	384	166	527	949
60.7027	0	584	33	149	330	214	313	197	281	303	198	296	385	167	527	953
60.8256	0	583	32	149	327	211	311	195	281	303	197	292	379	166	526	951
60.9485	0	581	31	148	325	209	309	195	279	302	197	290	380	165	525	948
61.0714	0	586	32	149	325	209	309	193	280	302	198	292	380	165	525	947
61.1942	0	583	33	148	325	209	310	194	280	302	195	293	381	165	525	949
61.3171	0	581	32	148	326	211	312	195	281	302	196	295	382	166	525	949
61.44	0	583	33	150	326	213	314	197	282	303	199	294	384	166	527	946
61.5629	0	587	32	149	323	208	308	193	279	301	196	290	379	164	522	945
61.6858	0	583	30	148	321	207	308	191	277	302	193	289	379	163	520	942
61.8086	0	582	32	147	320	206	309	191	278	302	193	289	378	163	520	944
61.9315	0	580	31	147	320	207	310	192	279	302	196	290	381	162	521	942
62.0544	0	586	32	148	321	209	311	194	280	303	195	293	383	163	523	947
62.1773	0	581	31	149	322	209	312	192	280	303	194	291	381	163	520	943
62.3002	0	579	30	146	319	205	307	190	278	302	193	287	377	162	519	942
62.423	0	577	31	147	317	204	307	190	277	302	193	287	377	161	518	942
62.5459	0	581	31	148	316	205	309	190	277	302	191	288	377	160	517	945
62.6688	0	584	30	147	316	206	311	190	279	302	191	289	380	161	519	939
62.7917	0	583	31	148	316	207	310	191	282	304	193	291	381	161	520	947
62.9146	0	577	30	148	317	208	311	191	280	302	194	289	379	162	519	943
63.0374	0	570	30	148	316	205	307	189	277	302	191	286	377	160	514	941
63.1603	0	581	30	147	314	203	308	188	278	302	189	286	378	160	517	937
63.2832	0	581	30	148	314	205	309	189	279	303	192	287	377	160	515	944
63.4061	0	575	31	147	315	206	309	191	280	304	193	288	380	160	517	940
63.529	0	576	31	149	317	208	311	192	281	303	194	290	381	161	518	936
63.6518	0	581	31	148	315	205	309	189	279	302	190	286	377	159	516	938
63.7747	0	578	30	147	314	204	307	189	278	303	191	284	374	160	515	939
63.8976	0	573	30	147	313	203	308	189	278	302	192	286	377	159	514	930
64.0205	0	568	30	147	314	205	311	190	280	303	191	287	378	159	515	934
64.1434	0	581	31	148	315	207	309	190	282	305	191	290	379	161	516	936
64.2662	0	579	31	147	317	209	311	192	282	304	194	290	381	160	517	939
64.3891	0	573	29	147	314	204	308	191	279	302	193	286	377	160	514	929
64.512	0	567	30	147	314	203	306	188	279	302	191	286	376	158	513	934
64.6349	0	578	29	146	313	204	308	189	278	302	189	286	377	158	514	934
64.7578	0	577	29	147	314	205	309	190	280	304	192	288	377	159	514	935
64.8806	0	578	30	148	315	207	310	193	283	304	194	290	381	160	515	931
65.0035	0	575	31	148	317	210	312	192	282	304	195	291	381	162	515	938
65.1264	0	578	30	147	315	205	307	190	279	302	192	286	376	160	513	937
65.2493	0	576	30	146	313	205	307	191	280	302	193	286	376	161	514	935
65.3722	0	577	29	147	314	204	308	190	279	302	194	288	378	159	513	932
65.495	0	574	30	147	315	206	309	191	281	303	193	290	378	160	514	937
65.6179	0	578	31	147	316	208	310	193	284	305	195	292	381	161	515	936
65.7408	0	577	30	148	318	209	311	194	282	303	197	291	380	161	516	934
65.8637	0	578	29	146	316	205	308	192	280	302	195	289	377	161	514	931
65.9866	0	575	30	147	317	206	308	192	281	302	194	289	378	160	512	937
66.1094	0	579	30	147	317	207	308	193	281	302	195	290	378	160	513	933
66.2323	0	579	31	148	319	209	309	196	284	304	198	293	380	162	515	932
66.3552	0	581	31	149	320	212	311	197	285	305	199	295	384	162	517	936
66.4781	0	577	30	148	320	210	311	195	283	302	197	293	381	162	516	931
66.601	0	575	30	147	318	207	307	193	281	301	196	289	377	162	516	936
66.7238	0	574	31	147	318	207	307	194	282	302	199	290	378	162	517	934
66.8467	0	580	32	147	318	209	309	196	281	302	198	293	380	162	519	941
66.9696	0	575	32	148	322	210	310	196	284	304	197	294	382	163	518	937
67.0925	0	581	32	148	324	213	311	198	286	304	200	296	385	165	519	941
67.2154	0	573	32	148	323	211	311	197	284	303	200	293	382	164	520	939
67.3382	0	578	31	147	322	207	307	195	282	302	199	291	379	164	517	941
67.4611	0	580	31	148	323	210	308	195	282	302	197	292	379	163	519	935
67.584	0	579	31	149	324	211	310	198	283	302	199	293	382	165	518	942
67.7069	0	573	32	147	325	212	311	198	284	302	202	296	383	165	520	940
67.8298	0	581	32	149	327	215	312	200	286	303	203	297	386	166	522	938
67.9526	0	581	31	149	326	214	311	197	284	302	199	295	382	165	520	937
68.0755	0	580	30	148	324	211	307	196	283	301	200	292	379	165	519	941
68.1984	0	576	32	148	325	210	309	198	283	303	202	293	381	166	518	939
68.3213	0	582	31	148	326	213	310	197	283	302	200	295	382	166	518	939
68.4442	0	584	32	149	328	214	312	199	285	302	200	297	383	166	520	938
68.567	0	584	32	149	328	215	312	200	285	304	203	296	384	166	520	941
68.6899	0	577	31	148	326	211	309	197	283	302	201	294	381	166	519	932
68.8128	0	572	31	148	326	211	308	198	282	301	200	293	380	166	518	938
68.9357	0	584	31	148	325	213	309	196	282	302	198	295	382	166	520	948
69.0586	0	585	32	149	326	214	311	198	284	303	202	296	383	167	521	945
69.1814	0	584	32	149	328	215	312	199	286	303	203	298	386	168	522	941
69.3043	0	575	32	148	328	213	313	199	285	302	201	296	385	167	520	945
69.4272	0	578	31	148	326	211	308	196	282	302	199	292	379	166	519	945
69.5501	0	582	31	148	325	211	308	197	282	301	201	292	381	167	520	939
69.673	0	582	30	148	326	212	309	197	282	301	200	293	382	166	519	939
69.7958	0	578	30	149	327	213	311	196	283	302	200	296	383	166	519	944
69.9187	0	586	32	149	327	215	312	199	284	302	200	297	385	167	521	941
70.0416	0	578	31	149	327	214	310	198	283	301	201	294	382	166	520	936
70.1645	0	583	31	148	325	211	308	195	280	302	200	293	379	166	517	936
70.2874	0	579	31	149	325	212	309	195	281	302	198	293	380	166	517	935
70.4102	0	578	30	148	325	213	310	195	282	302	198	294	380	166	517	937
70.5331	0	579	31	150	326	214	312	197	283	302	201	295	383	166	519	937
70.656	0	585	32	149	328	216	313	199	283	302	201	297	385	167	519	940
70.7789	0	581	31	148	327	212	309	195	281	302	198	293	380	166	517	937
70.9018	0	578	30	148	325	211	309	196	281	301	198	292	379	167	517	937
71.0246	0	576	30	148	326	212	309	196	281	301	200	293	380	166	518	939
71.1475	0	584	31	148	327	213	311	196	282	302	199	296	381	167	519	943
71.2704	0	588	31	149	326	214	312	197	282	303	199	298	384	167	521	941
71.3933	0	579	32	149	328	215	311	198	282	302	201	295	381	167	519	942
71.5162	0	578	31	148	327	211	308	196	280	301	201	293	379	167	518	937
71.639	0	572	30	148	327	211	308	196	281	301	199	293	379	165	516	930
71.7619	0	585	31	148	326	212	310	196	281	302	197	294	380	166	518	936
71.8848	0	585	32	148	328	212	311	197	283	301	200	295	381	167	518	939
72.0077	0	579	32	148	328	214	312	199	282	302	202	296	383	166	519	936
72.1306	0	573	31	147	327	213	309	196	281	301	199	294	379	166	516	932
72.2534	0	584	30	148	326	210	307	195	280	301	197	291	377	165	515	932
72.3763	0	582	30	147	326	211	307	195	281	301	199	291	376	165	516	934
72.4992	0	577	31	148	326	211	309	195	281	301	201	293	378	165	516	927
72.6221	0	572	30	148	325	212	310	196	282	302	200	295	379	166	515	935
72.745	0	586	32	147	327	214	312	196	283	302	199	295	379	165	515	941
72.8678	0	583	30	146	326	210	308	195	281	301	199	291	376	164	516	932
72.9907	0	575	30	147	324	208	306	195	280	301	199	290	376	164	514	930
73.1136	0	571	30	147	324	208	307	194	279	301	198	291	375	164	512	934
73.2365	0	581	30	147	325	210	308	194	281	301	197	292	376	164	513	937
73.3594	0	580	30	148	325	211	310	196	282	301	200	293	378	164	513	932
73.4822	0	581	31	148	325	211	311	196	282	301	202	293	379	164	514	929
73.6051	0	577	29	147	323	208	307	194	280	301	197	291	374	163	511	931
73.728	0	574	30	147	323	209	306	194	280	300	198	290	373	163	512	928
73.8509	0	573	30	147	322	208	307	195	280	300	199	290	375	163	512	926
73.9738	0	580	30	147	323	209	308	195	280	300	200	292	377	164	512	929
74.0966	0	576	31	147	325	211	310	195	282	301	199	294	378	163	514	928
74.2195	0	575	30	147	324	210	310	195	281	301	199	292	375	163	512	928
74.3424	0	572	29	146	322	207	305	194	281	300	200	289	374	163	513	926
74.4653	0	577	30	146	321	208	306	193	280	300	198	290	376	163	513	929
74.5882	0	574	30	147	323	208	307	194	279	299	198	291	375	163	513	928
74.711	0	578	31	147	322	210	309	195	282	300	199	292	377	164	514	931
74.8339	0	571	30	148	324	211	308	197	284	303	202	293	379	163	514	935
74.9568	0	577	30	147	322	210	309	195	281	301	200	291	376	164	514	931
75.0797	0	576	29	147	321	208	305	192	280	300	197	288	374	162	513	925
75.2026	0	575	29	146	321	207	306	193	280	300	197	289	373	162	513	933
75.3254	0	570	30	147	320	211	307	195	280	300	200	292	376	162	515	934
75.4483	0	576	31	148	322	211	307	195	282	301	199	294	378	163	516	928
75.5712	0	576	31	148	324	212	309	196	285	302	199	294	379	164	514	929
75.6941	0	573	30	147	322	211	308	196	282	301	200	291	374	164	514	932
75.817	0	567	30	147	323	208	305	195	281	300	200	290	375	164	514	923
75.9398	0	562	31	147	322	210	307	194	280	300	199	291	376	163	513	928
76.0627	0	574	30	147	322	211	308	194	281	301	198	292	377	163	515	930
76.1856	0	572	31	148	324	212	311	196	282	301	202	294	378	164	516	934
76.3085	0	568	31	149	325	213	311	198	285	302	203	295	380	165	518	930
76.4314	0	562	30	147	323	211	307	195	282	300	199	292	375	164	515	934
76.5542	0	575	30	147	323	210	308	196	281	300	199	291	376	164	516	938
76.6771	0	573	30	148	323	210	308	196	282	300	200	292	377	165	515	934
76.8	0	573	31	147	324	212	309	197	283	301	202	294	379	166	518	935
76.9229	0	570	31	148	326	215	310	198	285	302	201	296	382	165	518	939
77.0458	0	574	30	148	325	212	310	196	283	301	200	292	377	166	517	934
77.1686	0	574	31	147	323	210	307	196	281	300	201	291	376	165	517	934
77.2915	0	575	31	148	323	210	307	195	281	300	201	291	377	165	516	931
77.4144	0	572	30	148	323	211	308	195	281	300	199	293	378	166	518	940
77.5373	0	578	31	148	325	212	310	196	283	300	199	293	380	166	518	936
77.6602	0	573	31	148	325	214	312	197	284	302	203	294	380	166	520	935
77.783	0	576	31	148	323	210	307	194	282	300	200	289	376	164	516	935
77.9059	0	572	30	148	322	209	306	193	279	300	196	290	375	165	516	931
78.0288	0	571	30	147	322	210	307	192	280	299	197	289	374	164	516	933
78.1517	0	572	30	148	323	212	308	195	281	300	199	291	377	165	517	933
78.2746	0	579	31	147	325	213	309	195	282	301	199	293	381	166	519	938
78.3974	0	574	30	148	325	212	310	195	282	300	198	291	379	165	517	936
78.5203	0	573	30	146	323	210	306	193	279	300	197	288	374	165	516	934
78.6432	0	571	30	147	322	209	307	193	280	299	197	287	375	164	516	936
78.7661	0	578	30	147	322	209	307	192	279	300	196	289	375	164	516	938
78.889	1	581	31	148	323	212	308	194	281	301	196	290	378	164	516	934
79.0118	0	581	32	148	324	214	309	194	282	302	198	292	378	165	518	941
79.1347	0	574	30	148	322	211	308	193	280	300	198	289	375	164	518	937
79.2576	0	568	30	148	321	209	306	191	279	300	196	288	374	163	516	930
79.3805	0	580	30	147	321	210	307	191	278	300	194	288	375	163	517	936
79.5034	0	580	31	148	322	210	307	193	280	300	195	290	376	164	517	938
79.6262	0	575	31	146	323	211	308	193	282	301	198	292	379	165	519	931
79.7491	0	578	31	149	323	213	310	193	281	301	198	293	379	164	521	940
79.872	0	582	30	148	322	209	307	190	279	299	196	288	373	164	517	934
79.9949	0	579	31	146	322	208	306	191	278	299	196	288	373	164	517	937
80.1178	0	573	31	147	321	208	306	191	278	298	197	288	375	163	518	930
80.2406	0	569	31	147	321	210	308	191	279	299	195	290	377	163	518	939
80.3635	0	582	31	147	323	210	307	192	281	301	196	291	378	165	519	945
80.4864	0	581	31	148	323	210	309	192	281	301	198	290	375	164	519	939
80.6093	0	576	29	146	320	207	305	190	278	298	196	287	373	163	515	931
80.7322	0	571	30	146	320	206	305	189	277	299	194	287	373	164	515	939
80.855	0	581	30	146	320	206	306	188	277	298	194	288	373	163	516	940
80.9779	0	580	31	147	320	208	306	190	279	300	196	288	374	162	516	939
81.1008	0	582	31	147	320	208	307	191	281	301	197	290	377	163	518	937
81.2237	0	576	30	147	319	207	306	189	278	299	194	287	374	163	515	940
81.3466	0	574	29	146	316	204	303	186	276	298	192	284	370	161	514	936
81.4694	0	572	30	146	315	203	304	186	277	299	194	284	372	161	514	934
81.5923	0	578	30	146	314	204	304	186	277	299	193	286	374	162	513	932
81.7152	0	575	30	146	315	205	306	187	279	301	192	288	375	162	515	935
81.8381	0	573	30	147	316	207	307	188	280	301	194	290	376	162	515	937
81.961	0	571	28	146	315	203	306	187	277	298	194	285	372	161	515	932
82.0838	0	577	29	146	313	201	304	185	275	299	193	284	371	161	512	934
82.2067	0	573	29	146	311	201	304	185	275	298	191	285	372	160	513	933
82.3296	0	580	29	146	310	202	305	185	277	299	192	286	372	160	514	941
82.4525	0	573	31	146	311	204	305	186	280	301	195	289	375	161	515	942
82.5754	0	578	30	147	314	207	308	188	280	300	195	288	376	161	514	941
82.6982	0	574	29	147	311	202	305	185	277	299	191	284	371	160	512	934
82.8211	0	571	29	145	311	201	304	184	276	299	192	283	371	159	511	937
82.944	0	571	29	146	311	202	304	185	276	299	193	285	372	159	512	937
83.0669	0	577	30	147	311	202	306	186	278	300	192	288	374	159	513	938
83.1898	0	580	30	146	313	205	307	188	279	301	192	289	377	160	514	938
83.3126	0	579	30	148	313	205	307	187	279	299	193	287	373	160	513	939
83.4355	0	572	29	146	310	202	303	186	276	298	193	285	371	159	513	934
83.5584	0	570	30	146	310	200	303	184	276	298	192	285	371	160	511	931
83.6813	0	577	29	146	310	201	304	185	277	298	190	286	373	159	512	935
83.8042	0	577	30	146	311	203	305	187	279	300	193	287	375	160	512	937
83.927	0	573	30	148	313	206	306	189	281	301	196	290	378	161	516	937
84.0499	0	572	30	147	314	205	307	187	279	299	194	288	375	161	514	936
84.1728	0	578	29	146	312	202	303	185	277	299	192	285	373	161	514	933
84.2957	0	577	29	146	311	203	305	186	276	299	194	286	373	161	514	937
84.4186	0	577	30	147	313	204	304	188	278	300	195	287	374	161	514	932
84.5414	0	572	30	147	313	206	307	188	280	302	194	290	377	161	517	942
84.6643	0	579	31	147	315	210	309	190	281	302	196	292	379	163	517	949
84.7872	0	575	30	147	315	206	307	190	278	299	196	287	373	162	516	943
84.9101	0	569	29	147	315	204	305	189	277	299	196	287	374	162	516	937
85.033	0	572	29	146	315	205	306	189	278	299	195	290	375	162	517	943
85.1558	0	577	30	147	317	207	307	190	280	300	195	290	376	163	516	948
85.2787	0	578	31	148	318	208	306	192	282	302	200	293	378	164	519	944
85.4016	0	578	31	148	319	210	310	193	282	300	200	293	379	165	520	943
85.5245	0	574	32	147	318	207	306	190	279	299	196	289	374	164	516	944
85.6474	0	577	31	147	318	206	305	190	279	299	196	289	372	164	518	940
85.7702	0	577	30	146	319	207	306	191	279	299	199	291	376	164	519	942
85.8931	0	579	31	147	321	209	308	193	281	301	200	292	378	166	520	943
86.016	0	576	31	149	323	210	309	193	282	302	199	295	380	166	522	949
86.1389	0	574	31	148	323	211	310	193	282	300	199	291	375	166	520	943
86.2618	0	573	31	147	321	205	305	192	279	299	200	289	374	165	520	942
86.3846	0	579	31	147	320	207	306	191	279	299	200	290	375	165	520	946
86.5075	0	581	32	147	321	209	306	191	279	299	198	292	376	165	521	943
86.6304	0	582	31	148	323	210	308	193	281	301	200	294	377	166	521	949
86.7533	0	575	32	149	325	212	309	196	284	302	202	295	379	168	522	953
86.8762	0	581	31	148	324	209	308	193	279	299	201	292	376	167	522	949
86.999	0	577	32	147	324	207	306	191	279	299	198	291	375	166	522	947
87.1219	0	581	31	147	324	209	306	192	279	299	199	292	375	166	521	950
87.2448	0	575	32	148	324	210	309	193	280	300	200	292	375	167	521	951
87.3677	0	583	32	148	326	211	308	194	283	302	200	294	379	168	524	956
87.4906	0	586	32	149	328	213	310	194	284	302	201	296	380	167	522	950
87.6134	0	584	32	147	325	210	308	193	280	299	199	292	373	167	522	953
87.7363	0	576	32	147	327	209	307	193	279	300	201	292	375	167	521	951
87.8592	0	583	31	148	327	210	307	193	279	300	199	292	376	168	522	946
87.9821	0	585	32	148	328	212	310	193	280	301	198	294	377	168	524	951
88.105	0	585	33	149	329	213	309	194	283	302	201	296	380	169	524	954
88.2278	0	580	32	149	330	215	312	196	282	301	203	296	380	169	526	951
88.3507	0	574	32	148	328	210	307	192	280	300	200	292	376	167	523	947
88.4736	0	587	32	148	325	211	306	192	279	300	197	292	375	166	525	953
88.5965	0	585	32	148	328	211	307	193	279	299	199	292	377	167	524	954
88.7194	0	581	33	148	329	212	310	194	281	301	200	294	378	168	524	952
88.8422	0	588	32	148	330	213	310	195	283	302	200	296	382	168	526	951
88.9651	0	588	33	148	331	214	312	196	282	301	199	295	379	168	524	950
89.088	0	587	32	148	328	210	307	192	279	300	199	290	375	167	523	952
89.2109	0	582	31	147	328	210	307	193	279	299	200	291	376	166	523	944
89.3338	0	575	32	147	327	211	307	192	279	300	198	292	376	167	522	950
89.4566	0	590	32	149	329	212	309	193	281	302	198	293	378	167	524	949
89.5795	0	588	32	148	329	213	310	195	283	303	200	296	379	169	525	954
89.7024	0	583	33	149	331	215	312	196	282	302	202	294	380	167	526	946
89.8253	0	577	32	148	328	210	308	192	280	300	198	290	375	167	522	949
89.9482	0	588	31	147	328	209	308	192	279	301	197	290	376	167	524	955
90.071	0	588	32	147	328	210	309	192	279	300	198	290	376	167	524	951
90.1939	0	583	33	148	328	212	311	193	280	301	200	292	378	167	525	948
90.3168	0	578	33	148	330	213	311	195	282	302	199	294	381	167	526	954
90.4397	0	589	32	148	330	213	311	194	281	300	198	292	376	168	524	951
90.5626	0	588	32	147	328	210	307	193	279	300	198	290	375	167	524	953
90.6854	0	583	32	147	328	210	309	193	279	299	200	291	376	167	524	948
90.8083	0	577	33	147	328	212	308	193	279	299	197	291	377	166	523	952
90.9312	0	589	32	149	329	212	311	195	281	300	197	293	378	168	525	954
91.0541	0	589	33	148	330	213	310	196	283	302	201	295	380	168	525	955
91.177	0	583	32	148	329	212	310	194	280	300	201	292	377	167	523	948
91.2998	0	576	31	147	328	210	306	193	278	300	197	289	374	166	522	952
91.4227	0	588	31	147	329	210	307	192	279	300	196	288	374	167	525	951
91.5456	0	587	32	148	328	211	309	194	280	300	199	290	376	166	523	951
91.6685	0	583	31	149	329	212	308	195	282	302	200	293	378	167	525	947
91.7914	0	584	33	149	331	214	311	196	283	303	199	294	380	168	525	953
91.9142	0	590	31	148	329	210	308	193	280	300	197	289	374	167	524	951
92.0371	0	588	32	147	327	209	306	192	279	299	197	288	374	166	522	948
92.16	0	583	32	147	328	210	307	193	278	300	198	288	375	165	523	944
92.2829	0	578	32	147	329	209	308	193	280	300	197	291	375	167	523	952
92.4058	0	591	32	147	330	213	309	194	281	301	198	292	377	167	524	950
92.5286	0	591	32	148	331	213	310	196	283	302	200	294	378	167	525	952
92.6515	0	584	33	148	329	210	308	194	279	300	199	289	375	166	524	944
92.7744	0	579	31	147	326	208	306	191	278	299	197	290	373	165	524	953
92.8973	0	589	32	147	328	211	307	192	278	299	196	290	372	167	525	955
93.0202	0	588	32	147	329	210	309	193	279	300	198	292	375	166	524	951
93.143	0	582	33	148	330	211	309	194	282	302	200	292	377	167	525	948
93.2659	0	578	33	148	332	213	310	196	283	302	200	295	380	168	527	952
93.3888	0	588	33	148	331	212	310	194	280	300	198	292	375	167	525	954
93.5117	0	587	31	147	328	209	307	194	279	300	198	290	374	166	524	949
93.6346	0	581	32	149	328	210	307	193	279	299	199	290	374	168	526	945
93.7574	0	576	32	148	329	211	309	193	279	300	198	292	375	168	524	950
93.8803	0	589	34	148	330	212	308	194	281	301	199	293	377	168	526	953
94.0032	0	589	34	148	332	214	310	196	283	302	202	294	379	169	527	952
94.1261	0	584	32	148	331	212	308	194	280	300	201	292	375	168	526	947
94.249	0	579	32	148	330	210	307	193	278	299	199	291	374	168	525	951
94.3718	0	589	32	148	330	211	307	194	279	299	198	291	375	168	526	949
94.4947	0	589	33	146	331	210	308	194	279	300	200	293	376	168	525	951
94.6176	0	585	34	148	332	213	309	197	282	302	202	294	379	169	527	947
94.7405	0	580	34	148	334	216	311	197	283	303	202	296	382	169	528	953
94.8634	0	592	33	148	334	214	310	195	281	300	200	294	376	168	527	952
94.9862	0	589	31	148	331	210	306	194	280	299	200	292	374	168	525	949
95.1091	0	583	32	148	331	210	307	194	279	299	201	292	375	167	525	945
95.232	0	577	33	148	332	212	308	195	279	300	200	293	376	169	525	952
95.3549	0	591	33	148	332	213	307	195	282	301	199	294	378	169	526	953
95.4778	0	592	34	149	334	215	309	197	284	302	203	296	380	170	528	955
95.6006	0	586	32	149	334	214	311	197	282	301	204	294	379	170	529	948
95.7235	0	580	32	148	331	212	307	194	279	299	200	293	374	168	525	950
95.8464	0	592	32	147	332	213	308	194	279	300	199	291	375	169	526	950
95.9693	0	592	32	148	330	214	308	194	279	299	201	293	376	167	529	955
96.0922	0	586	33	148	333	215	309	196	282	301	203	296	379	169	530	952
96.215	0	580	34	149	334	215	310	197	283	302	203	298	382	170	531	956
96.3379	0	593	33	149	335	216	312	198	282	301	202	297	381	170	530	961
96.4608	0	590	33	148	332	212	308	196	280	300	202	292	375	169	529	954
96.5837	0	585	33	148	332	211	308	196	280	299	203	293	378	169	529	950
96.7066	0	579	33	148	332	212	309	195	280	299	201	294	377	169	529	955
96.8294	0	592	33	148	334	214	310	196	281	300	201	295	378	170	530	955
96.9523	0	592	33	148	335	215	310	197	284	302	203	297	382	170	530	958
97.0752	0	586	34	149	336	216	312	198	282	301	205	296	380	170	532	952
97.1981	0	580	32	148	333	212	308	196	280	300	202	294	377	170	529	955
97.321	0	592	33	149	333	214	308	196	279	299	200	293	377	169	530	957
97.4438	0	592	33	148	333	214	310	197	280	300	203	295	378	170	530	956
97.5667	0	586	35	149	335	215	311	199	282	301	204	297	381	171	531	954
97.6896	0	583	34	150	336	217	311	199	283	302	204	299	383	172	532	960
97.8125	0	594	34	148	336	216	311	198	281	300	203	296	379	171	531	963
97.9354	0	592	32	148	334	213	307	197	279	299	202	292	376	171	530	956
98.0582	0	587	34	148	334	213	308	196	279	298	203	293	378	170	530	953
98.1811	0	582	33	148	335	214	309	197	280	300	202	295	378	169	531	958
98.304	0	595	34	149	336	215	310	199	282	301	201	298	381	170	532	965
98.4269	0	594	34	150	337	217	311	200	284	302	205	297	382	171	533	962
98.5498	0	588	33	149	336	215	311	198	280	299	204	295	379	171	531	955
98.6726	0	582	33	148	335	213	307	196	279	299	201	291	376	170	530	959
98.7955	0	593	33	148	334	213	307	196	279	299	200	293	376	170	531	963
98.9184	0	593	33	149	335	214	310	197	280	299	202	295	379	171	531	959
99.0413	0	588	34	149	337	215	311	199	281	301	203	297	382	170	532	957
99.1642	0	584	34	149	338	218	312	199	284	302	203	299	384	172	533	964
99.287	0	593	33	150	337	215	311	198	280	300	201	294	378	171	531	962
99.4099	0	591	33	148	335	214	308	196	279	299	202	292	376	171	531	958
99.5328	0	585	33	148	335	214	309	196	279	299	203	293	379	171	531	953
99.6557	0	581	33	148	336	214	310	198	279	299	201	296	380	171	530	959
99.7786	0	592	33	149	337	216	311	198	281	301	202	297	382	170	532	964
99.9014	0	593	34	150	338	217	313	199	282	301	205	298	382	172	532	960
100.024	0	585	32	149	337	214	310	198	280	300	203	294	379	171	532	952
100.147	0	580	33	149	337	214	308	196	279	299	201	295	377	171	531	959
100.27	0	591	34	149	336	215	310	197	280	300	201	296	377	171	531	962
100.393	0	591	33	148	337	215	310	198	281	300	203	297	380	172	532	959
100.516	0	585	34	150	338	217	312	200	283	302	205	299	383	173	533	957
100.639	0	581	34	150	339	218	312	200	283	301	204	298	383	173	533	962
100.762	0	591	33	148	337	215	309	197	280	299	200	294	376	172	531	962
100.884	0	589	33	148	336	215	308	196	280	299	203	295	377	172	531	959
101.007	0	582	34	149	337	215	309	197	280	300	204	296	379	172	532	954
101.13	0	578	34	149	338	216	312	198	281	300	203	298	381	171	532	960
101.253	0	590	34	149	338	217	311	199	283	302	204	299	383	173	532	966
101.376	0	591	34	149	339	218	312	200	283	301	205	297	379	173	533	960
101.499	0	584	34	149	336	214	308	197	279	299	204	295	378	172	531	953
101.622	0	573	33	148	335	214	308	196	279	299	202	295	378	172	532	958
101.745	0	563	33	149	334	215	309	196	278	299	203	296	377	171	531	953
101.868	0	556	34	148	335	215	311	198	281	301	204	297	381	172	530	950
101.99	0	568	34	148	335	217	312	200	282	301	207	300	383	173	531	950
102.113	0	572	34	149	335	216	313	199	281	300	204	297	381	172	528	955
102.236	0	583	32	148	334	214	308	196	279	299	201	294	377	171	529	951
102.359	0	589	33	148	335	214	309	196	279	299	204	294	377	171	529	944
102.482	0	591	33	148	336	214	310	198	279	299	205	296	380	172	530	940
102.605	0	587	33	149	337	215	311	198	280	300	203	298	381	170	531	946
102.728	0	593	34	148	338	217	312	199	282	301	203	299	383	171	531	949
102.851	0	592	34	150	338	217	312	199	283	302	206	298	379	172	531	941
102.973	0	585	33	149	337	214	308	198	280	299	205	295	379	170	530	936
103.096	0	582	33	149	336	215	309	197	279	300	204	296	377	170	529	941
103.219	0	593	33	149	336	215	311	196	280	299	202	296	378	170	529	944
103.342	0	593	33	149	335	216	311	199	282	301	205	298	379	170	531	946
103.465	0	593	35	150	337	218	312	201	283	301	208	301	382	171	533	941
103.588	0	582	33	149	338	216	311	198	281	300	204	296	379	171	528	941
103.711	0	593	33	149	336	213	308	196	278	300	202	294	376	170	529	942
103.834	0	591	33	149	335	213	309	197	279	298	204	294	376	170	528	937
103.956	0	585	33	148	336	215	310	198	280	299	206	296	379	169	530	929
104.079	0	581	34	149	337	216	312	199	281	300	204	298	381	170	529	937
104.202	0	593	34	149	339	217	313	200	283	301	204	298	382	169	530	936
104.325	0	591	33	149	337	216	311	198	281	299	204	294	376	169	530	931
104.448	0	581	33	149	334	213	308	197	279	299	204	293	376	168	527	921
104.571	0	556	32	148	332	213	308	196	279	298	202	293	376	168	526	927
104.694	0	568	33	149	333	214	310	196	280	299	201	294	376	168	527	930
104.817	11	571	34	148	334	215	311	198	281	300	203	295	379	167	528	930
104.94	0	572	34	149	335	217	311	201	285	301	205	297	381	168	528	924
105.062	0	561	33	148	333	214	310	198	280	300	202	293	376	167	526	928
105.185	0	569	33	148	327	212	308	196	279	298	200	291	374	167	524	929
105.308	0	569	32	146	328	211	308	195	279	299	202	290	375	166	524	933
105.431	0	569	33	148	329	212	309	197	279	299	203	293	377	166	525	931
105.554	0	569	34	149	330	214	311	196	282	301	201	294	379	166	526	938
105.677	0	575	34	149	329	217	313	197	281	299	203	296	380	166	528	942
105.8	0	573	33	148	330	214	310	197	279	299	202	291	375	166	526	926
105.923	0	575	32	148	330	212	307	196	279	299	202	291	376	166	525	916
106.045	0	572	34	148	330	212	309	195	279	300	199	292	376	165	525	924
106.168	0	580	34	148	332	214	309	196	279	299	200	294	378	166	528	926
106.291	0	579	34	148	332	215	312	198	281	300	203	295	379	166	529	929
106.414	0	581	34	148	333	216	312	199	282	301	204	295	379	166	530	921
106.537	0	571	32	148	331	211	308	195	278	299	199	291	375	166	527	926
106.66	0	581	33	149	331	211	307	194	278	299	199	291	374	166	529	928
106.783	0	580	34	148	332	213	309	195	278	298	202	291	376	166	529	925
106.906	0	582	34	149	332	214	310	197	280	299	203	294	379	166	530	921
107.028	0	578	34	149	334	215	311	198	281	302	201	296	381	167	532	929
107.151	0	584	35	148	333	217	311	197	281	300	201	295	378	167	530	930
107.274	0	581	32	147	332	212	307	195	278	298	200	291	374	168	530	925
107.397	0	574	32	148	331	212	307	196	277	298	201	292	375	167	530	919
107.52	0	572	34	148	331	213	308	196	278	299	199	293	377	167	530	927
107.643	0	583	34	148	333	214	311	197	279	299	201	294	378	167	532	930
107.766	0	582	34	149	334	216	311	199	282	302	203	297	381	168	532	930
107.889	0	577	33	150	335	216	313	199	282	301	204	296	380	168	534	922
108.012	0	571	33	148	332	213	309	196	278	299	201	292	375	168	531	926
108.134	0	581	33	149	332	214	308	196	278	299	200	292	376	167	530	927
108.257	0	579	33	148	332	213	309	197	279	299	203	294	378	169	532	926
108.38	0	580	34	148	333	215	311	198	281	300	203	297	380	169	533	918
108.503	0	577	34	149	332	217	311	198	283	302	203	299	382	169	534	931
108.626	0	581	33	149	335	217	312	198	281	301	203	296	378	169	532	929
108.749	0	580	33	148	333	213	308	197	280	300	203	293	376	169	532	923
108.872	0	573	33	148	334	214	309	197	279	299	202	295	378	169	532	915
108.995	0	570	34	148	334	213	311	198	280	300	202	295	378	169	532	923
109.117	0	582	34	148	335	215	313	199	280	300	202	298	380	170	534	925
109.24	0	580	35	149	337	217	313	201	283	304	205	299	383	169	534	927
109.363	0	573	33	149	335	215	312	199	281	301	204	295	380	170	534	916
109.486	0	568	33	149	333	212	309	197	280	299	201	293	376	168	531	922
109.609	0	579	34	149	334	213	310	197	278	300	200	294	376	168	532	924
109.732	0	579	33	149	332	214	311	199	280	299	202	295	378	168	533	922
109.855	0	579	35	149	334	214	311	201	282	301	204	297	381	169	535	920
109.978	0	575	35	149	335	218	313	199	282	302	204	298	383	170	535	928
110.1	0	580	33	148	334	214	310	198	280	300	201	293	377	168	533	925
110.223	0	578	33	148	332	213	308	197	279	299	202	292	376	169	532	921
110.346	0	571	34	148	333	213	309	197	280	300	202	293	378	167	533	915
110.469	0	574	33	148	333	214	311	197	280	300	200	295	379	168	533	923
110.592	0	580	33	148	335	215	313	198	281	300	201	297	381	169	534	927
110.715	0	578	35	149	335	217	314	200	282	301	204	296	381	169	535	928
110.838	0	572	33	148	332	213	309	197	279	299	202	293	378	168	532	918
110.961	0	568	33	148	332	213	310	196	280	299	201	294	377	168	530	925
111.084	0	579	33	149	333	213	311	196	280	300	200	294	378	169	531	925
111.206	0	578	34	149	332	214	313	197	281	301	203	296	380	169	533	925
111.329	0	580	34	149	334	217	313	200	282	302	205	299	383	169	536	922
111.452	0	568	34	149	335	215	313	198	281	301	203	294	379	168	531	922
111.575	0	578	34	148	332	213	309	196	279	300	201	292	375	167	532	923
111.698	0	577	33	148	333	213	311	197	279	300	202	292	377	168	532	918
111.821	0	578	33	148	334	213	311	198	280	300	203	295	380	168	533	914
111.944	0	573	34	148	334	216	313	198	281	302	202	296	381	169	534	923
112.067	0	580	35	150	336	218	314	200	282	301	202	298	382	169	533	925
112.189	0	578	33	148	332	214	310	197	280	300	202	293	376	168	534	918
112.312	0	572	33	148	330	212	309	197	279	300	202	295	377	167	535	917
112.435	0	566	35	148	332	213	310	196	279	300	201	295	377	168	531	919
112.558	0	579	33	149	332	215	313	197	280	301	201	295	379	167	533	920
112.681	0	577	34	148	334	215	313	200	283	303	204	296	381	169	532	918
112.804	0	572	34	148	335	216	314	199	283	302	205	297	381	169	534	910
112.927	0	566	32	147	333	212	310	197	280	301	201	293	377	168	530	914
113.05	0	575	34	148	332	212	311	196	279	301	200	293	376	167	532	915
113.172	0	573	34	147	332	213	311	198	281	301	204	294	378	168	531	911
113.295	0	569	34	149	333	214	312	199	283	304	205	297	380	167	533	908
113.418	0	565	34	150	334	216	314	199	285	304	204	298	382	169	532	917
113.541	0	574	33	149	334	213	313	198	282	302	202	294	377	168	532	914
113.664	0	572	34	148	333	211	311	199	279	301	204	293	377	168	532	910
113.787	0	566	34	148	332	213	312	198	281	303	203	295	379	168	533	907
113.91	0	568	34	149	332	212	313	198	282	303	203	295	379	168	534	914
114.033	0	573	34	149	333	214	316	200	282	302	203	298	382	169	534	920
114.156	0	572	34	149	333	216	316	200	282	302	206	297	381	169	536	918
114.278	0	565	32	148	332	211	311	198	279	301	204	294	377	168	533	911
114.401	0	561	33	148	329	211	311	197	280	302	202	295	377	168	532	918
114.524	0	570	33	148	330	210	311	196	280	303	201	294	377	168	532	920
114.647	0	570	34	149	329	211	314	198	281	303	203	296	380	167	532	914
114.77	0	572	34	149	331	211	314	198	283	304	204	297	383	166	533	911
114.893	0	567	33	149	329	210	314	196	280	302	202	295	378	167	530	915
115.016	0	570	33	147	326	207	310	194	279	302	198	290	375	165	530	915
115.139	0	567	33	147	320	206	310	193	278	302	200	293	376	164	531	917
115.261	0	569	34	147	318	206	312	193	279	303	200	297	377	163	534	918
115.384	0	565	35	147	318	207	312	193	281	304	200	301	379	164	534	927
115.507	0	568	33	148	319	209	316	195	280	303	198	302	379	165	532	929
115.63	0	549	32	147	315	205	312	193	277	303	199	297	375	165	531	919
115.753	0	541	31	147	310	204	311	191	276	302	197	295	374	163	526	911
115.876	0	537	32	146	312	205	310	191	277	302	196	293	376	164	520	897
115.999	0	551	31	147	315	203	312	190	278	304	193	291	378	162	519	902
116.122	0	552	32	146	316	205	313	191	279	303	197	293	379	163	521	904
116.244	0	554	32	147	317	207	313	192	279	303	198	294	380	164	521	902
116.367	0	552	32	146	312	204	309	190	276	302	196	293	375	161	523	909
116.49	0	557	31	146	313	202	310	189	277	302	194	292	374	163	521	909
116.613	0	556	31	145	313	203	311	189	277	303	196	292	377	162	520	904
116.736	0	559	32	147	313	204	311	191	279	304	197	294	379	163	521	903
116.859	0	560	32	147	315	206	313	193	281	305	196	296	381	163	522	907
116.982	0	563	32	146	314	205	313	190	277	301	195	292	375	163	521	907
117.105	0	561	31	146	311	202	309	189	276	302	196	290	374	162	521	902
117.228	0	562	31	147	311	201	308	190	277	302	196	290	375	163	520	901
117.35	0	558	31	146	310	202	310	189	278	302	194	291	376	161	522	906
117.473	0	564	32	146	311	204	310	191	280	305	196	295	377	163	523	906
117.596	0	564	32	147	313	206	313	193	281	303	198	295	380	163	524	903
117.719	0	563	31	147	311	203	309	190	278	302	197	291	376	162	522	899
117.842	0	558	31	146	310	202	308	189	277	302	194	292	375	162	520	902
117.965	0	561	31	146	311	202	310	189	278	302	195	291	374	162	520	900
118.088	0	561	31	147	310	203	310	191	280	304	198	293	378	162	521	901
118.211	0	561	30	146	312	205	313	193	281	304	198	296	380	162	524	902
118.333	0	557	31	147	310	207	313	192	280	303	197	297	379	162	523	907
118.456	0	558	30	146	310	203	309	190	279	301	195	293	374	162	520	898
118.579	0	557	31	146	310	203	310	191	279	303	198	292	376	162	519	897
118.702	0	560	31	146	308	203	310	191	280	303	198	296	377	161	523	901
118.825	0	564	30	146	312	208	313	192	281	303	198	297	379	162	522	903
118.948	0	563	31	148	312	207	313	193	282	304	198	297	379	164	521	900
119.071	0	558	30	147	312	204	310	192	279	301	198	292	376	162	521	897
119.194	0	558	30	146	309	203	308	190	278	302	198	293	377	161	519	897
119.316	0	556	30	146	310	204	310	190	279	302	195	293	377	161	520	903
119.439	0	560	30	146	311	205	311	192	280	302	196	294	378	161	520	900
119.562	0	558	31	147	311	207	313	194	281	303	199	296	381	162	521	904
119.685	0	557	31	147	311	207	313	194	281	302	200	294	379	162	521	902
119.808	0	550	30	146	309	204	309	190	279	301	196	291	375	161	520	897
119.931	0	552	30	147	308	204	308	190	280	301	195	291	375	160	520	899
120.054	0	539	30	147	308	204	310	191	279	302	198	292	377	160	520	899
120.177	0	550	31	146	307	209	310	192	282	303	199	296	380	161	523	903
120.3	0	556	31	147	310	210	313	193	281	303	198	297	381	161	521	898
120.422	0	554	30	146	308	205	310	191	280	301	196	293	375	161	521	899
120.545	0	552	29	146	306	204	308	191	279	302	198	291	376	160	519	900
120.668	0	551	30	146	306	205	308	190	279	302	196	291	377	160	520	900
120.791	0	555	29	147	307	207	311	191	280	302	195	294	379	161	519	898
120.914	0	556	31	147	309	209	310	192	283	304	197	294	380	161	520	903
121.037	0	554	31	147	309	208	312	193	282	303	199	292	379	161	521	902
121.16	0	552	29	146	308	207	308	191	279	301	197	291	377	160	517	897
121.283	0	554	31	146	308	206	309	190	280	302	195	291	378	160	518	896
121.405	0	552	29	145	308	205	309	192	280	302	196	292	377	160	519	900
121.528	0	550	30	147	308	207	311	194	281	302	199	294	380	161	520	903
121.651	0	552	30	147	310	210	312	195	282	303	200	295	382	161	523	906
121.774	0	553	29	147	309	207	310	192	281	301	196	291	377	160	521	897
121.897	0	550	30	146	309	205	306	192	279	301	195	289	375	160	519	898
122.02	0	551	29	146	309	205	308	192	278	301	198	290	376	160	519	897
122.143	0	551	30	147	309	207	309	193	280	301	197	291	380	159	520	902
122.266	0	554	30	147	311	208	309	194	283	304	198	294	380	161	521	898
122.388	0	555	30	147	311	210	311	194	282	301	198	294	380	160	520	903
122.511	0	549	30	146	309	206	307	192	279	300	198	290	377	160	519	897
122.634	0	553	28	146	308	205	306	190	279	300	196	290	377	160	519	892
122.757	0	551	30	147	309	206	307	191	278	300	195	291	377	160	520	897
122.88	0	550	29	146	308	208	308	192	280	302	196	292	378	161	520	903
123.003	0	555	30	146	310	209	308	195	282	302	200	294	380	161	522	901
123.126	0	553	30	147	310	210	311	194	280	300	199	293	380	161	520	896
123.249	0	553	30	146	307	206	306	191	278	301	195	291	376	160	521	897
123.372	0	553	30	146	305	206	306	192	278	300	197	292	376	159	521	904
123.494	0	553	29	146	307	206	307	192	279	301	198	293	378	161	520	892
123.617	0	553	31	146	309	207	309	192	280	302	197	293	380	161	520	897
123.74	0	554	30	147	308	210	309	194	282	303	198	295	381	161	521	898
123.863	0	552	29	147	309	208	309	194	279	301	199	292	378	161	520	899
123.986	0	551	29	146	307	207	306	192	278	301	199	292	378	160	519	892
124.109	0	550	28	146	307	207	307	191	279	301	196	292	377	161	518	898
124.232	0	552	29	146	308	208	308	192	278	301	196	293	378	161	518	901
124.355	0	544	29	147	308	209	308	194	281	303	199	295	380	161	519	906
124.477	0	529	30	147	309	211	310	195	282	303	202	296	381	162	521	901
124.6	0	521	29	147	307	207	306	191	279	301	198	291	377	161	516	905
124.723	0	532	28	146	306	208	305	191	278	301	196	292	377	160	519	909
124.846	0	531	29	146	306	209	306	192	279	300	198	293	378	160	519	907
124.969	0	534	28	146	308	208	308	192	279	300	199	293	380	160	519	901
125.092	0	537	30	146	309	208	308	194	281	303	198	295	383	160	520	914
125.215	0	541	31	146	309	210	309	193	281	301	199	294	380	160	518	912
125.338	0	545	29	146	307	205	305	192	278	300	199	290	376	161	519	906
125.46	0	547	29	147	307	205	304	192	277	299	198	291	377	159	518	904
125.583	0	551	30	146	307	205	306	191	278	301	197	291	378	159	518	901
125.706	0	552	30	146	309	208	307	192	281	302	197	292	378	160	520	900
125.829	0	552	30	147	311	211	308	196	282	302	200	294	381	161	520	900
125.952	0	553	30	146	311	209	308	194	280	300	199	291	379	160	519	894
126.075	0	552	29	147	309	206	304	192	278	299	195	290	376	158	518	897
126.198	0	552	30	147	309	206	305	192	278	299	197	290	375	159	519	896
126.321	0	551	29	147	309	208	306	192	278	300	199	291	378	159	519	897
126.444	0	552	30	147	311	209	307	194	280	302	199	293	380	161	520	895
126.566	0	550	30	147	312	211	309	194	282	303	198	295	382	160	520	901
126.689	0	553	29	146	311	208	306	193	279	301	197	291	376	161	519	895
126.812	0	551	29	146	311	207	305	193	279	300	198	290	377	160	519	893
126.935	0	552	31	146	310	208	306	193	278	299	198	292	378	160	520	897
127.058	0	554	30	148	312	210	307	194	280	300	198	292	379	161	515	898
127.181	0	556	30	148	313	212	308	196	283	301	200	293	382	162	520	902
127.304	0	552	30	147	311	210	309	196	280	301	202	294	381	161	524	907
127.427	0	551	30	147	311	210	305	194	278	300	200	294	379	162	523	904
127.549	0	553	29	146	313	208	306	194	278	300	199	293	379	162	522	897
127.672	0	555	30	147	314	208	306	195	280	300	200	294	379	162	523	903
127.795	0	554	30	147	314	211	307	197	283	302	202	296	383	162	523	905
127.918	0	556	30	148	315	214	309	197	281	300	202	296	383	163	524	908
128.041	0	558	29	146	313	210	306	194	279	298	198	291	378	163	520	898
128.164	0	556	29	147	313	210	304	194	279	299	199	291	376	161	520	904
128.287	0	555	29	147	314	211	305	196	278	299	201	292	378	162	521	905
128.41	0	555	29	147	315	212	306	195	281	301	200	294	381	163	524	908
128.532	0	559	31	149	317	215	307	198	283	301	201	296	382	164	523	907
128.655	0	558	30	147	316	213	308	196	280	300	199	292	378	164	522	906
128.778	0	551	29	147	314	211	303	194	279	299	201	291	377	162	521	903
128.901	0	555	29	147	316	211	305	194	278	299	199	292	377	163	521	897
129.024	0	556	29	147	315	213	306	195	280	299	198	294	379	163	522	904
129.147	0	558	30	148	316	215	306	197	282	301	200	296	381	164	523	910
129.27	0	559	30	148	318	217	309	199	282	301	203	297	382	164	524	906
129.393	0	558	30	147	316	214	305	196	279	300	199	293	377	163	521	900
129.516	0	558	30	147	316	214	305	195	279	299	199	292	379	164	522	900
129.638	0	557	30	148	315	213	305	196	280	300	201	292	379	163	522	904
129.761	0	558	30	148	314	218	307	197	281	301	201	296	381	163	524	903
129.884	0	560	30	148	320	223	307	199	283	302	201	298	384	165	524	902
130.007	0	559	30	149	319	218	308	197	281	301	200	294	379	165	522	903
130.13	0	557	29	147	318	215	305	197	280	300	201	291	379	164	523	904
130.253	0	557	30	148	318	214	306	197	280	300	202	292	380	164	525	901
130.376	0	557	31	147	318	215	306	197	281	300	200	296	381	164	526	909
130.499	0	559	31	149	319	217	307	198	283	302	202	297	384	165	527	912
130.621	0	558	31	148	321	217	310	199	282	302	204	297	384	165	529	912
130.744	0	557	30	148	319	215	307	197	280	300	203	292	380	165	526	903
130.867	0	552	30	148	317	212	305	195	278	300	200	293	379	165	526	909
130.99	0	558	30	147	317	213	306	195	279	299	200	293	379	164	526	912
131.113	0	557	30	148	317	214	307	197	280	300	202	296	382	165	527	910
131.236	0	559	30	148	318	216	308	198	283	302	203	298	385	166	529	909
131.359	0	555	31	148	319	215	309	196	281	300	202	295	383	166	528	910
131.482	0	558	30	147	315	212	304	195	279	299	199	292	378	164	527	908
131.604	0	555	30	147	315	213	305	195	279	299	201	294	380	165	527	907
131.727	0	557	31	147	315	214	307	196	279	300	201	295	382	166	526	907
131.85	0	560	30	148	315	217	308	195	280	301	201	298	385	165	528	912
131.973	0	560	32	148	319	219	309	197	282	303	202	298	385	166	527	910
132.096	0	551	31	148	317	213	308	196	280	300	203	293	381	166	528	905
132.219	0	555	30	148	316	212	305	195	278	300	202	294	380	166	527	909
132.342	0	559	31	148	316	211	307	195	278	301	199	294	381	165	529	911
132.465	0	558	31	148	316	213	308	195	279	300	202	297	383	167	529	915
132.588	0	556	31	148	318	214	309	198	282	302	205	298	385	167	530	922
132.71	0	557	32	149	319	215	310	197	281	301	203	297	383	167	529	919
132.833	0	560	30	148	316	211	306	194	278	301	200	295	381	166	526	912
132.956	0	558	31	148	317	213	307	195	279	301	201	295	379	166	527	917
133.079	0	552	31	147	317	213	308	196	279	300	203	296	382	167	527	919
133.202	0	559	31	147	318	214	310	197	280	302	203	298	385	168	530	921
133.325	0	562	32	149	320	217	310	198	283	303	203	300	387	168	530	919
133.448	0	561	31	148	319	213	308	195	279	300	202	295	380	167	529	921
133.571	0	554	31	147	318	211	305	195	279	300	203	294	380	167	529	917
133.693	0	558	31	148	318	212	306	196	278	300	201	295	381	166	528	912
133.816	0	560	31	147	317	213	308	195	279	300	200	296	383	168	530	916
133.939	0	560	32	148	320	215	308	197	282	303	203	298	385	168	529	922
134.062	0	555	31	149	321	216	311	199	281	303	204	299	384	168	532	916
134.185	0	561	31	147	319	213	306	195	279	300	202	295	380	168	528	913
134.308	0	560	30	148	319	211	306	194	278	300	199	295	379	167	528	913
134.431	0	558	31	147	319	211	307	195	278	300	201	294	380	167	528	915
134.554	0	559	32	149	319	214	308	196	280	302	203	297	383	168	528	910
134.676	0	562	32	148	321	216	309	198	282	303	202	300	386	169	531	916
134.799	0	563	32	149	322	217	311	196	282	302	201	297	383	168	528	915
134.922	0	560	30	148	321	213	306	196	278	300	202	293	379	168	527	913
135.045	0	560	30	147	321	214	307	195	279	300	202	295	381	167	528	908
135.168	0	563	31	148	322	215	308	196	279	300	201	296	381	167	527	916
135.291	0	562	31	148	322	216	308	197	282	303	201	297	383	168	529	921
135.414	0	562	32	148	325	217	310	198	283	303	204	299	384	169	529	921
135.537	0	562	32	148	322	215	309	197	280	301	203	296	381	168	530	914
135.66	0	558	31	148	322	215	307	196	279	300	200	296	380	168	528	918
135.782	0	563	33	148	323	214	307	195	279	300	201	295	380	168	529	916
135.905	0	563	31	148	324	215	309	197	279	300	203	296	382	168	529	917
136.028	0	563	33	148	325	216	309	199	282	303	203	298	385	169	531	917
136.151	0	560	33	150	326	217	312	199	282	302	202	298	385	169	531	920
136.274	0	564	31	148	323	213	307	195	279	300	201	294	378	168	530	914
136.397	0	561	32	148	323	213	306	196	278	299	202	294	379	168	531	914
136.52	0	561	31	148	323	213	306	196	277	299	203	295	381	168	530	916
136.643	0	565	32	148	323	215	308	196	280	301	200	297	382	167	531	915
136.765	0	565	33	148	324	216	310	198	283	303	202	298	383	169	531	918
136.888	0	558	32	149	325	216	310	199	282	301	203	296	382	169	532	915
137.011	0	563	31	148	323	213	307	195	279	300	202	292	378	168	527	913
137.134	0	558	32	148	322	212	306	194	278	300	199	293	379	169	528	913
137.257	0	562	33	149	322	212	308	195	278	300	201	296	380	167	531	922
137.38	0	554	34	148	325	215	308	197	282	302	203	297	382	168	531	921
137.503	0	562	34	149	326	216	312	198	283	303	202	299	385	169	532	925
137.626	0	564	34	149	326	214	311	197	281	301	201	296	382	168	530	917
137.748	0	565	33	148	324	211	307	198	278	301	200	294	377	169	530	923
137.871	0	557	33	148	324	212	308	197	279	301	202	294	379	168	531	922
137.994	0	564	33	149	323	214	310	197	279	301	202	297	381	168	534	927
138.117	0	566	34	148	326	215	309	198	282	303	201	296	382	170	532	923
138.24	0	568	34	149	330	218	312	200	283	303	204	298	383	169	532	928
138.363	0	561	34	149	327	214	308	198	280	300	203	294	379	170	531	918
138.486	0	567	33	148	327	214	308	197	279	301	202	294	379	169	530	917
138.609	0	568	33	148	327	215	309	197	279	300	201	295	380	169	532	919
138.732	0	569	34	149	329	217	311	199	280	301	204	296	382	170	532	923
138.854	0	569	34	149	330	218	310	200	282	302	205	298	384	170	533	918
138.977	0	567	33	149	331	218	312	199	281	301	203	297	382	170	531	920
139.1	0	572	33	149	329	214	306	196	279	299	201	294	378	169	530	921
139.223	0	570	33	148	329	216	307	197	280	300	202	293	378	168	530	920
139.346	0	570	34	149	329	215	309	198	279	300	203	294	380	169	532	916
139.469	0	567	34	149	330	216	309	198	282	303	202	296	382	169	532	926
139.592	0	573	34	149	332	218	311	200	283	303	203	299	383	170	532	931
139.715	0	572	34	149	330	216	311	198	280	300	205	295	380	169	532	921
139.837	0	572	33	148	328	215	307	197	279	299	203	294	379	169	529	917
139.96	0	569	33	148	328	215	308	196	279	300	202	294	380	169	530	924
140.083	0	572	35	149	329	216	311	197	280	300	202	296	380	169	530	921
140.206	0	573	34	149	329	217	310	199	282	302	205	297	382	170	532	919
140.329	0	574	35	150	332	218	312	200	282	302	206	299	384	171	532	923
140.452	1	569	33	148	329	215	308	197	280	301	202	294	380	170	530	916
140.575	0	574	34	148	329	214	308	197	279	300	202	294	377	169	530	922
140.698	0	567	34	148	329	215	310	197	278	300	204	295	380	170	531	919
140.82	0	574	34	148	329	216	311	198	280	301	204	297	383	170	531	923
140.943	0	577	35	149	331	216	312	200	282	302	203	299	385	171	532	926
141.066	0	576	34	149	331	218	312	199	283	302	205	297	382	170	531	925
141.189	0	569	33	148	328	213	307	197	279	300	205	293	379	169	530	923
141.312	0	573	33	149	327	213	307	196	279	300	203	294	378	169	527	925
141.435	0	575	33	149	326	212	308	195	278	300	200	294	381	167	528	920
141.558	0	576	33	148	327	213	310	196	280	302	202	295	381	168	528	928
141.681	0	569	35	149	328	215	310	197	282	303	205	297	385	170	530	927
141.804	0	575	34	149	327	213	311	195	281	300	202	295	381	168	528	917
141.926	0	575	32	147	323	209	307	191	277	300	198	290	377	167	526	922
142.049	0	573	33	146	322	209	306	192	278	300	199	290	377	166	525	921
142.172	0	569	32	147	320	209	307	193	278	300	200	291	379	166	525	913
142.295	0	568	32	148	322	210	308	193	280	302	199	294	380	166	527	918
142.418	0	576	34	148	322	211	311	193	280	304	199	295	383	167	526	921
142.541	0	573	32	149	322	209	310	192	277	301	199	291	379	166	526	919
142.664	0	569	32	147	319	207	306	190	276	300	199	289	377	165	524	911
142.787	0	562	32	147	317	207	306	189	276	300	196	290	377	164	522	918
142.909	0	573	33	147	316	208	307	188	276	300	194	289	378	164	524	922
143.032	0	571	33	147	317	208	308	191	279	302	198	291	380	164	524	919
143.155	0	573	33	148	320	210	310	193	280	303	200	294	382	164	527	921
143.278	0	562	33	147	317	207	308	190	277	301	196	289	377	164	522	918
143.401	0	571	32	147	315	206	307	188	276	300	196	288	376	163	523	921
143.524	0	569	32	147	316	206	307	189	277	300	197	289	378	163	523	918
143.647	0	570	32	147	316	209	308	191	278	301	198	292	380	163	525	917
143.77	0	568	33	148	318	210	309	192	280	303	197	293	383	165	527	924
143.892	0	572	33	148	319	211	310	193	280	302	198	293	381	165	525	919
144.015	0	570	32	147	316	208	307	190	277	299	197	288	377	164	524	914
144.138	0	569	32	147	317	206	306	189	276	300	198	289	378	163	523	916
144.261	0	565	32	147	317	207	307	190	277	300	195	290	378	163	524	914
144.384	0	572	32	148	317	208	307	193	279	302	196	292	379	164	524	916
144.507	0	569	33	149	318	211	308	195	281	302	200	294	382	164	526	918
144.63	0	569	32	147	320	211	310	194	279	301	199	291	380	164	526	919
144.753	0	565	32	146	318	208	306	190	276	299	195	288	376	165	524	912
144.876	0	571	32	147	315	207	304	190	276	299	196	289	376	163	526	920
144.998	0	563	32	147	317	209	307	193	277	299	199	292	378	163	527	916
145.121	0	569	32	147	319	210	308	194	279	300	199	294	381	165	526	924
145.244	0	573	34	148	321	212	309	194	282	302	198	295	382	165	528	918
145.367	0	570	32	148	321	211	309	193	279	301	198	292	378	165	526	919
145.49	0	563	32	148	320	208	305	193	277	300	200	290	377	165	526	917
145.613	0	568	32	148	320	210	307	191	278	300	199	292	378	164	526	917
145.736	0	571	33	148	321	211	308	193	278	299	198	294	380	166	527	914
145.859	0	572	32	148	323	212	308	195	281	302	201	296	381	166	527	921
145.981	0	565	34	149	324	215	310	197	283	302	203	297	383	167	529	918
146.104	0	571	33	147	323	210	307	194	279	299	200	293	378	166	526	911
146.227	0	570	32	147	323	210	307	194	278	300	199	294	379	166	528	915
146.35	0	569	32	147	323	211	307	195	279	300	201	295	380	167	528	919
146.473	0	570	33	148	324	213	309	197	281	301	203	296	383	167	529	910
146.596	0	571	34	148	325	214	309	198	282	303	203	299	385	168	532	919
146.719	0	572	33	149	327	214	310	197	283	301	202	298	381	168	529	916
146.842	0	569	32	147	325	210	306	195	279	300	203	294	378	167	529	916
146.964	0	570	32	147	325	211	307	196	278	299	204	295	380	168	529	911
147.087	0	572	33	148	326	213	307	196	279	301	202	297	381	169	529	918
147.21	0	572	34	149	327	215	309	198	281	302	203	299	383	169	531	923
147.333	0	573	34	149	329	217	310	199	283	303	206	300	385	170	530	923
147.456	0	573	32	148	328	214	308	197	280	300	205	296	381	169	530	912
147.579	0	569	33	148	325	210	305	194	279	299	202	296	378	168	530	923
147.702	0	571	33	148	325	213	306	195	278	300	203	297	378	168	529	923
147.825	0	570	32	147	327	213	307	197	279	300	205	297	381	168	529	919
147.948	0	572	33	148	328	214	308	199	282	300	205	299	384	170	531	918
148.07	0	569	34	149	329	217	310	199	283	302	205	301	387	170	532	924
148.193	0	573	32	148	327	212	308	195	279	299	203	296	379	169	530	916
148.316	0	565	33	148	327	211	305	196	279	300	204	295	379	169	529	916
148.439	0	571	33	147	323	212	306	195	279	299	203	297	380	168	531	918
148.562	0	568	34	148	326	214	308	196	279	301	203	299	381	169	530	918
148.685	0	572	34	149	327	215	309	197	282	302	203	299	383	169	530	917
148.808	0	571	35	149	329	217	311	199	283	302	206	300	386	170	530	915
148.931	0	571	33	149	326	212	308	196	280	300	203	296	380	168	527	913
149.053	0	568	33	148	326	211	307	195	279	300	201	296	379	167	527	912
149.176	0	572	32	149	325	211	307	194	278	300	201	294	379	168	527	913
149.299	0	566	34	148	326	212	309	197	279	300	203	296	382	167	527	914
149.422	0	571	34	149	327	215	309	197	281	303	204	298	383	168	529	917
149.545	0	568	33	149	326	214	310	197	281	303	201	297	383	167	528	915
149.668	0	563	32	147	323	210	307	194	278	301	200	292	377	166	526	914
149.791	0	559	33	147	322	210	306	194	277	300	201	292	378	165	526	916
149.914	0	563	33	147	322	209	308	194	278	301	200	294	379	166	524	916
150.036	0	564	34	148	322	212	309	193	279	301	199	294	382	164	526	913
150.159	0	566	34	149	323	212	310	196	281	303	201	296	383	166	527	922
150.282	0	560	34	148	322	210	310	195	279	301	201	294	380	164	527	918
150.405	0	567	32	147	319	206	305	190	277	300	198	289	377	163	522	918
150.528	0	571	32	147	318	206	305	190	276	300	194	289	377	162	523	912
150.651	0	570	32	146	319	207	306	191	276	300	197	289	377	163	523	919
150.774	0	564	32	148	320	208	307	193	279	302	198	291	379	163	524	918
150.897	0	571	34	148	321	211	309	194	281	303	198	294	382	163	526	913
151.02	0	571	33	147	319	208	308	191	277	300	195	289	377	163	522	915
151.142	0	568	31	147	316	205	305	190	276	299	194	286	373	161	522	917
151.265	0	563	31	146	315	204	305	189	275	299	195	286	374	161	522	913
151.388	0	568	32	147	315	205	307	190	275	300	195	288	375	161	521	910
151.511	0	570	33	147	315	206	307	189	278	303	194	290	379	161	524	913
151.634	0	570	33	148	316	210	309	192	280	302	197	293	380	162	526	921
151.757	0	562	32	147	316	207	307	190	278	300	197	288	376	161	523	906
151.88	0	562	32	146	315	204	305	189	276	300	194	287	374	160	520	909
152.003	0	568	32	146	315	205	305	189	275	300	192	287	376	161	521	909
152.125	0	567	31	146	316	205	307	190	276	300	194	288	376	161	521	912
152.248	0	568	33	147	317	208	307	192	279	302	196	291	379	162	523	907
152.371	0	565	33	149	319	209	310	193	278	302	197	292	380	162	524	915
152.494	0	567	31	147	316	206	306	189	277	300	194	287	374	160	522	915
152.617	0	566	32	146	316	205	306	191	276	300	195	288	375	162	522	913
152.74	0	566	33	147	317	206	306	190	276	300	196	289	376	162	522	906
152.863	0	569	33	147	318	208	307	192	279	302	196	290	378	162	524	915
152.986	0	568	33	148	319	210	309	194	280	303	197	293	381	163	524	919
153.108	0	568	33	148	321	209	309	195	280	301	199	290	378	164	526	914
153.231	0	565	32	146	318	206	305	192	277	300	197	288	375	162	523	909
153.354	0	559	32	147	319	206	305	192	277	300	195	289	376	161	522	912
153.477	0	551	32	147	318	208	307	192	277	301	196	290	377	162	524	918
153.6	0	530	33	148	318	209	308	194	281	302	199	292	378	162	523	907
153.723	0	531	33	148	316	210	310	195	282	303	200	294	381	164	526	906
153.846	0	516	32	147	314	209	308	192	278	300	197	292	376	163	525	905
153.969	0	518	31	146	314	206	304	192	277	299	196	289	374	162	521	906
154.092	0	512	31	146	313	206	306	193	277	300	197	287	376	163	520	893
154.214	0	516	32	146	313	208	306	193	279	302	198	291	377	162	519	891
154.337	0	514	31	147	314	210	307	193	281	303	196	292	380	162	520	880
154.46	0	512	32	148	316	212	309	195	281	301	197	292	377	162	520	875
154.583	0	514	30	146	314	207	305	193	277	300	198	288	374	162	521	841
154.706	0	524	30	146	311	207	305	192	278	299	197	290	375	161	524	857
154.829	0	533	31	145	316	210	306	193	278	300	197	291	376	162	521	854
154.952	0	538	30	147	319	209	308	195	281	303	197	291	378	163	521	874
155.075	0	547	30	147	322	212	312	198	283	303	203	294	381	164	523	885
155.197	0	552	31	147	322	209	308	195	279	301	200	291	378	164	523	874
155.32	0	558	31	146	322	208	307	193	280	302	199	291	377	163	523	882
155.443	0	567	32	147	323	210	307	195	280	302	201	292	376	162	526	884
155.566	0	579	32	148	330	212	307	198	281	303	202	294	380	166	524	880
155.689	0	597	33	147	334	213	309	198	284	305	202	296	383	166	528	882
155.812	0	614	32	148	337	213	309	198	282	302	202	293	380	165	526	875
155.935	0	602	32	147	336	210	307	195	280	300	201	291	376	165	526	882
156.058	0	582	34	147	336	211	307	198	281	301	203	293	378	165	527	881
156.18	0	574	36	148	336	211	307	198	281	302	202	295	380	166	527	883
156.303	0	590	36	147	338	214	310	199	284	303	202	297	381	167	528	884
156.426	0	591	36	149	339	215	311	200	283	303	204	297	381	167	528	893
156.549	0	585	35	147	336	210	307	198	280	301	204	293	378	167	525	895
156.672	0	592	35	147	338	212	308	198	281	301	202	294	378	167	524	893
156.795	0	595	35	148	338	213	309	198	281	301	203	295	379	167	526	898
156.918	0	593	36	148	339	214	310	200	285	304	206	297	381	167	526	901
157.041	0	583	36	149	339	216	312	201	284	303	206	297	383	168	528	894
157.164	0	576	34	148	336	212	308	198	281	302	203	294	379	167	525	892
157.286	0	586	34	148	336	213	309	197	281	302	202	295	379	166	525	898
157.409	0	585	34	148	333	212	309	198	281	303	203	296	379	167	527	907
157.532	0	578	35	148	334	214	310	199	284	305	206	299	382	167	527	901
157.655	0	573	34	149	335	214	312	197	283	304	203	297	382	168	524	903
157.778	0	579	34	147	331	210	307	195	280	302	200	291	377	166	523	901
157.901	0	580	34	147	330	208	307	195	279	302	200	292	378	165	524	902
158.024	0	574	33	147	328	209	308	194	279	302	201	293	379	165	523	896
158.147	0	570	34	148	328	209	310	195	280	304	200	294	380	165	524	904
158.269	0	578	34	148	329	211	312	194	282	304	200	294	380	164	522	906
158.392	0	574	32	146	324	206	308	191	279	302	198	288	375	163	519	898
158.515	0	567	31	146	321	204	306	191	278	302	196	288	376	162	518	897
158.638	0	563	32	146	319	204	308	190	277	302	194	288	376	161	517	898
158.761	0	571	33	146	319	205	309	189	278	303	193	289	376	161	518	902
158.884	0	570	33	147	320	208	309	192	280	305	197	291	379	161	519	900
159.007	0	567	31	146	316	204	307	189	277	303	194	286	377	160	518	893
159.13	0	563	30	145	313	202	305	186	276	302	192	284	374	158	515	893
159.252	0	565	31	145	312	201	306	185	276	302	190	284	374	158	515	897
159.375	0	563	32	147	312	203	307	187	278	304	193	285	375	159	515	896
159.498	0	564	31	146	312	204	309	188	279	305	193	288	378	158	518	894
159.621	0	559	32	145	311	206	309	188	279	304	193	288	377	159	518	901
159.744	0	554	30	145	309	201	306	185	276	303	191	283	372	158	514	891
159.867	0	553	31	146	308	200	306	185	276	302	192	283	373	158	515	890
159.99	0	556	31	145	308	200	307	185	276	302	192	284	375	158	516	893
160.113	0	553	32	145	308	202	307	187	278	305	192	287	377	157	517	894
160.236	0	558	32	147	311	205	310	189	280	304	193	289	379	158	517	896
160.358	0	550	31	146	308	201	309	187	277	302	194	286	375	158	517	892
160.481	0	553	30	144	308	201	305	187	276	302	193	285	375	157	515	892
160.604	0	556	31	146	307	201	307	186	276	302	191	285	376	158	515	891
160.727	0	555	30	145	307	203	306	188	279	305	193	288	376	158	515	895
160.85	0	554	31	146	310	205	310	190	281	305	196	289	379	158	516	896
160.973	0	553	31	147	310	206	311	191	279	303	196	289	379	158	517	898
161.096	0	555	30	145	307	202	307	188	278	301	193	286	375	157	517	898
161.219	0	554	31	145	307	205	307	188	278	303	194	288	375	158	517	898
161.341	0	552	30	145	310	204	308	190	278	303	196	287	377	158	515	897
161.464	0	553	31	147	310	205	309	191	281	305	196	290	379	159	517	901
161.587	0	557	31	146	311	207	310	193	282	305	197	293	381	159	518	897
161.71	0	553	30	146	309	204	308	191	279	302	196	288	374	159	516	897
161.833	0	545	29	146	309	202	306	190	277	301	197	286	374	158	515	895
161.956	0	552	30	146	309	202	306	189	278	301	196	287	375	158	514	896
162.079	0	554	30	145	310	204	307	190	279	304	195	289	376	159	515	891
162.202	0	555	30	146	310	205	309	192	282	305	197	290	379	159	516	901
162.324	0	555	30	147	312	207	310	193	281	304	200	290	377	159	518	896
162.447	0	554	29	145	309	202	304	189	278	301	196	286	373	158	514	894
162.57	0	554	30	145	307	202	305	189	277	301	193	287	374	158	516	895
162.693	0	553	30	144	308	203	306	190	278	302	194	288	374	158	515	897
162.816	0	553	30	146	309	204	306	191	281	304	197	289	376	158	515	895
162.939	0	553	32	147	311	206	308	192	281	304	198	292	379	160	518	891
163.062	0	553	30	146	310	205	308	191	279	302	196	289	377	159	516	889
163.185	0	552	28	144	309	200	304	190	278	301	196	286	374	159	516	894
163.308	0	546	29	145	308	201	305	189	279	301	197	285	374	159	516	888
163.43	0	550	30	145	308	202	305	190	280	303	196	288	376	159	517	888
163.553	0	551	30	145	309	204	307	191	283	305	195	290	377	159	517	892
163.676	0	553	30	146	310	206	309	192	283	305	198	291	378	160	518	896
163.799	0	551	29	145	310	202	305	191	279	302	198	287	374	160	516	885
163.922	0	551	28	146	309	202	304	190	279	302	196	287	374	159	515	889
164.045	0	552	29	146	309	203	305	189	279	302	195	288	374	159	516	889
164.168	0	550	30	146	310	203	305	192	282	304	198	289	377	159	516	894
164.291	0	552	30	147	311	206	307	193	282	304	200	292	380	160	519	889
164.413	0	554	30	147	311	207	308	193	281	303	199	291	379	160	517	891
164.536	0	551	29	145	310	201	304	190	278	301	195	288	374	159	517	886
164.659	0	550	29	145	309	202	304	190	278	302	197	286	373	159	516	889
164.782	0	551	29	146	310	203	306	191	278	302	197	288	375	159	516	884
164.905	0	553	30	146	310	205	305	191	281	304	197	290	377	159	517	891
165.028	0	553	31	147	311	207	307	193	282	304	197	291	379	160	517	897
165.151	0	551	29	147	311	205	308	192	280	302	198	289	376	160	518	891
165.274	0	551	29	144	308	201	303	190	279	301	197	287	374	159	516	884
165.396	0	553	29	146	307	202	304	189	278	302	196	289	374	158	517	892
165.519	0	551	29	145	309	203	304	189	279	303	194	288	375	159	515	893
165.642	0	549	30	147	309	204	306	191	281	303	198	290	377	160	516	893
165.765	0	553	31	147	312	207	307	193	283	304	199	292	380	160	518	889
165.888	0	553	30	146	311	204	306	191	279	301	196	289	377	160	516	891
166.011	0	550	29	145	309	200	303	190	278	301	195	287	373	159	516	893
166.134	0	550	29	145	309	202	304	191	278	301	197	287	374	160	515	890
166.257	0	552	30	145	310	203	305	192	280	303	198	289	376	159	516	891
166.38	0	554	31	147	310	205	306	192	282	304	198	291	378	160	518	895
166.502	0	553	31	146	312	207	307	193	283	303	199	293	379	161	517	899
166.625	11	551	30	145	312	204	306	192	280	301	199	289	374	160	517	892
166.748	0	551	29	146	309	202	304	191	279	300	199	289	375	160	517	894
166.871	0	555	30	145	309	205	305	191	278	302	197	291	376	160	518	895
166.994	0	554	30	145	312	206	305	192	281	303	198	290	376	161	517	894
167.117	0	554	31	146	312	206	307	195	283	304	200	292	379	161	519	895
167.24	0	553	30	146	314	208	310	194	282	302	201	292	379	162	520	893
167.363	0	550	29	145	312	203	305	192	280	301	197	289	374	161	516	893
167.485	0	554	29	145	312	204	304	191	279	301	198	289	374	161	518	893
167.608	0	553	29	145	312	204	305	194	279	301	200	289	375	161	518	894
167.731	0	555	30	146	313	206	305	194	282	303	201	293	378	161	519	893
167.854	0	557	30	146	315	209	308	196	282	304	200	294	380	162	520	899
167.977	0	557	31	147	315	207	308	195	282	301	200	292	375	163	518	893
168.1	0	554	30	146	313	203	304	194	279	301	201	288	373	162	518	893
168.223	0	555	30	146	314	204	304	192	279	300	200	289	374	160	518	892
168.346	0	558	30	145	313	204	304	193	280	301	198	290	375	160	519	897
168.468	0	557	31	147	314	207	306	194	282	303	199	292	377	162	519	895
168.591	0	556	31	147	315	209	308	196	283	304	202	294	379	163	520	896
168.714	0	557	29	146	316	207	307	195	281	301	202	292	376	162	520	892
168.837	0	558	29	145	313	203	303	193	279	301	198	289	373	161	517	892
168.96	0	556	30	145	314	204	304	193	279	301	199	290	373	161	519	895
169.083	0	556	30	146	314	205	304	193	281	302	201	291	376	162	519	895
169.206	0	557	31	147	314	207	306	195	283	303	201	293	378	162	521	896
169.329	0	560	30	147	316	210	309	196	283	304	200	295	379	163	520	894
169.452	0	558	29	146	315	206	305	194	280	302	199	290	373	162	518	892
169.574	0	557	29	145	315	205	304	194	279	300	201	290	374	163	518	892
169.697	0	559	30	146	313	204	305	194	279	301	199	292	375	162	521	898
169.82	0	561	30	146	316	207	306	194	280	303	199	293	376	163	520	895
169.943	0	561	31	147	317	208	307	196	282	304	200	294	379	163	520	898
170.066	0	559	31	147	318	207	307	196	282	302	203	292	377	164	521	901
170.189	0	559	30	145	316	203	303	193	279	300	200	289	374	163	517	894
170.312	0	561	29	145	316	204	304	192	278	300	198	289	374	163	517	894
170.435	0	561	29	145	316	205	304	193	279	301	199	290	374	163	518	897
170.557	0	559	30	145	316	206	306	195	281	303	202	292	376	163	518	900
170.68	0	560	30	147	318	208	307	196	283	303	201	293	379	163	520	901
170.803	0	562	29	147	317	206	306	193	279	301	199	290	376	163	517	893
170.926	0	560	29	144	316	203	303	192	278	300	198	288	371	162	516	894
171.049	0	554	28	145	316	203	303	192	278	301	200	288	373	161	516	895
171.172	0	560	29	144	316	205	304	193	281	302	199	290	375	163	517	897
171.295	0	561	29	146	317	206	305	193	282	303	199	292	376	163	518	894
171.418	0	563	30	147	319	208	307	195	281	302	201	293	378	163	518	902
171.54	0	555	29	144	316	203	304	195	279	300	200	289	373	162	516	894
171.663	0	559	28	145	315	203	302	193	279	301	199	288	371	162	515	894
171.786	0	561	29	145	316	205	304	192	279	301	196	287	373	162	515	891
171.909	0	561	29	146	316	206	304	194	282	302	198	290	373	162	515	898
172.032	0	562	30	146	318	207	305	196	283	302	201	291	376	163	516	894
172.155	0	562	29	146	318	208	307	195	282	302	200	291	375	163	515	888
172.278	0	561	29	145	317	204	303	192	279	301	197	288	371	162	515	892
172.401	0	561	29	145	316	205	303	193	279	300	200	288	371	162	514	896
172.524	0	562	29	145	316	206	304	195	280	301	200	290	372	163	514	887
172.646	0	564	29	145	317	207	305	194	282	302	199	291	375	162	516	893
172.769	0	565	30	146	320	210	307	196	284	303	200	293	376	163	514	894
172.892	0	562	28	145	318	206	304	195	280	300	199	288	370	163	514	892
173.015	0	562	28	145	317	205	302	194	279	299	199	288	371	162	514	885
173.138	0	563	29	145	318	205	303	193	279	299	198	288	371	162	512	889
173.261	0	563	29	145	318	206	304	194	280	301	198	289	372	163	513	891
173.384	0	561	29	145	318	207	304	195	283	302	200	291	374	162	514	894
173.507	0	564	30	145	320	208	306	197	282	301	202	290	374	163	515	888
173.629	0	559	28	145	317	204	302	193	279	298	198	287	369	162	510	890
173.752	0	561	29	146	316	203	301	192	278	299	195	285	369	161	511	893
173.875	0	561	28	144	315	203	302	192	278	299	198	286	369	161	510	889
173.998	0	562	29	145	315	205	303	193	280	300	199	288	371	161	510	883
174.121	0	565	29	145	316	206	304	193	282	302	198	289	373	161	512	890
174.244	0	564	28	146	316	207	305	193	281	301	198	289	372	161	510	885
174.367	0	560	27	144	314	202	302	192	278	298	198	285	368	160	508	885
174.49	0	559	28	144	311	202	301	191	277	299	199	284	369	159	507	881
174.612	0	561	27	143	311	202	302	190	278	299	195	285	368	159	508	883
174.735	0	560	29	145	312	203	302	192	280	300	196	287	369	160	508	885
174.858	0	560	29	145	313	206	304	192	280	301	199	288	372	159	509	887
174.981	0	561	28	145	313	206	304	193	280	299	199	287	370	160	508	886
175.104	0	562	27	143	309	201	301	189	276	298	194	285	368	158	507	881
175.227	0	560	28	145	311	203	301	190	277	298	196	284	367	159	508	887
175.35	0	560	28	144	311	202	301	191	277	298	197	286	368	160	506	881
175.473	0	561	28	144	311	204	302	191	279	300	198	287	371	160	509	891
175.596	0	563	29	145	313	206	304	192	281	301	197	290	373	160	511	891
175.718	0	561	28	144	312	204	303	191	278	298	197	285	367	160	508	891
175.841	0	554	27	143	310	203	299	190	277	297	197	284	366	160	509	888
175.964	0	560	28	144	309	202	300	189	276	296	197	285	367	160	510	889
176.087	0	563	28	145	309	204	300	189	277	298	196	288	368	160	510	895
176.21	0	562	29	145	312	205	302	191	278	300	198	288	371	162	510	895
176.333	0	562	29	146	315	206	305	194	280	300	201	290	372	161	512	891
176.456	0	561	28	144	312	203	302	191	278	297	198	286	368	161	509	886
176.579	0	560	27	143	312	202	300	190	276	297	195	284	366	161	511	886
176.701	0	559	30	144	312	202	300	190	276	297	198	284	367	162	510	888
176.824	0	560	28	144	313	203	301	192	278	298	198	287	370	162	511	885
176.947	0	562	29	145	314	204	302	193	279	299	198	289	372	163	513	894
177.07	0	564	30	146	316	208	305	194	280	300	199	292	374	163	514	900
177.193	0	561	29	145	315	203	302	193	277	298	199	285	368	163	514	896
177.316	0	561	29	144	314	202	300	193	276	297	200	286	368	163	514	890
177.439	0	557	29	145	313	202	300	192	276	297	197	288	368	162	515	895
177.562	0	561	29	145	315	204	302	192	278	298	198	288	370	163	515	895
177.684	0	562	30	145	316	207	303	195	280	300	201	291	373	164	517	897
177.807	0	563	30	147	319	209	306	197	282	300	202	294	376	165	519	896
177.93	0	559	29	145	318	205	303	195	279	298	199	289	369	165	517	898
178.053	0	564	30	145	317	205	301	193	277	297	199	288	369	165	517	895
178.176	0	562	30	145	318	205	302	195	277	297	202	289	370	164	517	896
178.299	0	566	30	146	317	206	303	195	279	299	203	293	373	165	522	906
178.422	0	566	30	146	320	209	305	197	280	300	201	295	376	167	520	902
178.545	0	568	30	147	322	210	307	199	281	300	203	293	374	167	520	905
178.668	0	560	30	145	321	205	302	194	278	297	202	289	370	166	519	902
178.79	0	567	30	145	320	206	301	195	277	298	201	289	370	167	519	906
178.913	0	567	30	146	321	207	302	195	277	297	200	291	372	166	519	901
179.036	0	568	30	146	322	208	303	197	280	299	202	292	374	167	520	911
179.159	0	568	31	146	324	210	306	199	282	301	204	295	378	168	522	907
179.282	0	569	29	147	325	210	306	199	281	300	202	292	375	168	521	899
179.405	0	571	30	145	323	207	301	197	278	297	200	288	371	166	521	901
179.528	0	570	29	145	323	207	301	196	278	297	201	289	370	168	520	905
179.651	0	566	30	146	323	208	303	197	278	298	202	290	372	167	520	898
179.773	0	572	30	146	324	210	303	197	281	300	201	293	375	168	522	904
179.896	0	575	30	147	327	212	306	199	282	301	202	294	376	168	522	910
180.019	0	574	30	147	326	210	305	198	281	298	203	291	372	168	522	907
180.142	0	573	29	145	325	207	302	196	278	298	202	290	371	168	520	898
180.265	0	569	29	145	325	207	303	195	277	296	200	289	370	167	520	907
180.388	0	573	30	146	325	208	303	196	278	297	200	291	372	168	521	909
180.511	0	572	31	146	325	210	304	198	280	300	203	293	374	168	521	910
180.634	0	575	31	146	324	212	306	199	282	301	204	295	377	168	525	915
180.756	0	571	29	145	325	208	303	197	278	298	200	291	371	169	520	909
180.879	0	574	30	145	324	207	301	195	278	297	200	289	369	167	518	903
181.002	0	574	30	146	325	207	303	196	278	298	201	289	371	167	518	902
181.125	0	574	30	145	326	207	303	197	279	299	201	292	373	167	518	902
181.248	0	576	31	147	325	209	306	196	281	301	200	293	374	167	519	904
181.371	0	570	30	146	326	210	306	197	281	300	201	292	373	167	518	904
181.494	0	567	29	146	322	205	302	195	278	298	200	286	371	165	517	903
181.617	0	572	29	144	320	203	301	193	277	297	197	286	369	165	513	902
181.74	0	574	29	144	320	202	302	191	275	297	195	286	370	164	514	898
181.862	0	573	30	145	320	203	303	193	276	298	196	287	371	164	514	904
181.985	0	569	30	146	320	204	303	194	279	300	198	289	373	164	514	907
182.108	0	571	29	145	318	203	304	191	276	298	196	285	371	163	512	894
182.231	0	572	28	144	315	199	299	188	274	298	192	281	366	161	510	896
182.354	0	569	29	143	313	198	300	188	273	296	191	280	365	161	509	900
182.477	0	563	28	144	313	198	301	188	274	297	191	281	367	159	508	889
182.6	0	569	28	145	313	200	302	187	275	298	190	283	369	160	510	894
182.723	0	570	29	145	313	203	304	189	277	299	192	285	371	160	510	896
182.845	0	568	27	144	311	198	300	187	274	297	191	279	366	159	509	892
182.968	0	560	27	143	309	196	298	186	273	297	190	279	366	158	506	885
183.091	0	562	28	143	307	197	299	184	273	297	187	279	366	156	509	897
183.214	0	565	28	144	308	198	300	185	273	299	188	280	366	158	507	895
183.337	0	564	28	144	309	200	301	188	276	300	190	282	369	158	507	895
183.46	0	565	28	145	310	202	304	187	275	299	192	282	369	158	507	891
183.583	0	560	27	143	307	197	299	185	273	297	188	279	365	157	505	891
183.706	0	564	27	143	307	197	299	185	272	296	188	279	365	156	506	889
183.828	0	563	28	143	307	198	299	186	274	298	189	280	366	157	507	889
183.951	0	563	28	144	309	199	301	187	275	299	190	282	368	157	508	890
184.074	0	559	28	145	310	201	304	189	277	301	190	284	371	157	508	896
184.197	0	562	27	144	308	197	301	187	273	297	189	279	364	157	507	889
184.32	0	555	27	143	306	196	298	186	273	297	190	278	364	156	506	891
184.443	0	559	27	143	307	196	298	186	273	296	189	279	366	157	507	892
184.566	0	562	27	144	308	197	299	186	275	299	189	280	367	157	507	889
184.689	0	561	27	144	308	199	301	188	276	299	190	283	369	158	509	899
184.812	0	555	27	145	309	199	302	189	276	298	193	281	366	156	510	892
184.934	0	560	27	143	306	194	298	187	273	297	190	278	363	156	506	884
185.057	0	559	26	143	305	195	297	185	274	296	189	277	363	157	506	888
185.18	0	559	27	143	306	197	298	187	273	296	190	280	364	157	507	890
185.303	0	560	27	143	308	199	299	189	276	299	193	281	367	157	508	884
185.426	0	556	28	144	310	202	302	190	277	299	192	283	369	158	509	890
185.549	0	560	27	143	307	197	298	187	274	297	190	278	363	155	507	887
185.672	0	558	27	143	306	197	297	189	274	296	191	278	363	156	505	885
185.795	0	557	27	143	307	197	298	188	275	297	192	278	365	156	507	886
185.917	0	560	28	144	307	199	298	188	276	299	190	281	367	157	508	887
186.04	0	563	28	144	310	207	300	191	278	298	191	284	368	158	507	887
186.163	0	560	27	144	311	202	300	191	277	297	194	282	366	158	509	886
186.286	0	558	27	143	309	200	298	189	275	295	192	280	365	157	507	882
186.409	0	563	28	144	309	200	298	190	274	296	192	281	365	157	508	883
186.532	0	560	28	144	310	201	297	190	277	299	192	282	366	158	509	886
186.655	0	560	29	145	310	202	301	191	278	299	196	285	369	159	510	892
186.778	0	561	29	144	312	203	303	193	278	299	196	284	370	158	511	890
186.9	0	561	28	142	310	199	297	189	275	296	194	281	365	158	509	886
187.023	0	560	28	143	310	200	297	189	276	296	194	281	366	159	510	888
187.146	0	560	27	143	311	201	298	190	276	296	196	282	366	157	510	890
187.269	0	560	29	144	312	203	299	191	278	298	195	285	370	159	511	890
187.392	0	564	29	145	313	205	301	193	279	299	196	287	372	159	511	891
187.515	0	561	28	144	313	202	300	192	278	297	196	282	366	159	512	891
187.638	0	555	27	143	312	199	295	191	275	295	197	281	365	159	511	887
187.761	0	561	28	143	311	200	296	190	275	295	195	282	367	159	511	887
187.884	0	562	28	144	313	201	298	191	276	297	194	284	368	160	511	892
188.006	0	562	29	144	312	202	299	192	278	298	197	285	370	160	514	899
188.129	0	563	29	146	314	206	302	194	279	299	200	288	372	161	517	897
188.252	0	558	28	144	313	201	298	190	276	296	195	284	367	161	514	895
188.375	0	561	29	144	312	198	297	190	275	295	194	282	365	160	513	901
188.498	0	559	29	144	312	198	298	190	276	296	196	283	367	161	514	897
188.621	0	562	29	145	314	201	299	192	278	298	197	286	369	161	516	894
188.744	0	565	30	146	315	204	301	192	278	298	197	289	373	162	517	901
188.867	0	564	30	145	315	204	302	192	278	298	197	287	370	162	517	897
188.989	0	561	29	144	313	200	298	192	275	296	197	284	367	162	515	901
189.112	0	561	29	144	312	202	299	191	274	296	197	288	368	162	520	910
189.235	0	564	29	145	315	203	299	191	275	297	195	287	370	163	518	902
189.358	0	564	30	145	316	203	301	194	279	298	198	288	372	164	519	909
189.481	0	565	31	146	317	206	303	195	279	300	200	290	373	164	521	907
189.604	0	564	29	144	315	201	299	192	276	296	197	286	369	163	519	896
189.727	0	563	29	145	314	199	298	191	274	296	195	285	368	163	520	902
189.85	0	563	30	145	314	201	300	191	275	297	196	285	369	163	518	905
189.972	0	563	30	145	315	203	301	192	278	298	197	288	371	163	518	901
190.095	0	565	30	145	317	204	303	193	279	300	198	290	375	164	519	911
190.218	0	565	30	145	316	204	302	192	278	299	196	287	371	164	519	913
190.341	0	563	30	144	314	199	299	190	275	297	196	284	367	163	518	906
190.464	0	562	29	145	312	199	299	190	274	296	196	284	370	163	516	904
190.587	0	565	29	145	312	199	299	189	275	298	195	285	370	163	517	908
190.71	0	564	30	145	314	201	300	189	278	299	195	287	371	162	517	907
190.833	0	565	31	146	314	204	304	193	279	300	197	289	374	163	518	906
190.956	0	562	28	145	312	199	301	190	277	296	196	285	370	163	516	902
191.078	0	563	29	143	310	197	298	187	275	297	192	284	369	162	515	902
191.201	0	562	29	144	309	197	299	188	274	298	192	284	367	161	515	906
191.324	0	561	29	144	308	200	299	187	276	298	195	286	370	161	517	913
191.447	0	563	30	144	312	201	302	190	278	299	194	287	373	162	516	904
191.57	0	565	30	146	312	203	303	190	279	300	194	289	373	163	517	905
191.693	0	561	29	145	310	197	299	188	277	298	193	283	368	162	516	909
191.816	0	555	29	144	309	197	300	189	276	297	195	285	368	162	515	904
191.939	0	561	29	144	310	199	300	188	275	299	193	286	370	161	518	902
192.061	0	563	30	144	310	200	302	188	278	299	193	288	373	162	517	906
192.184	0	564	31	145	312	202	303	192	279	300	198	290	374	163	518	910
192.307	0	563	31	146	312	201	305	192	279	299	197	288	372	163	518	902
192.43	0	559	28	145	311	198	300	188	276	297	195	285	368	162	517	906
192.553	0	563	29	145	310	198	300	188	276	298	193	285	369	162	518	905
192.676	0	564	30	144	310	200	302	190	277	298	197	286	370	163	518	908
192.799	0	566	30	144	313	202	302	191	279	300	197	290	374	163	521	906
192.922	0	570	31	146	312	204	305	193	280	301	197	293	376	164	524	919
193.044	0	568	30	146	315	202	304	192	278	299	197	288	370	164	520	907
193.167	0	559	29	144	314	199	300	190	277	298	197	285	369	163	519	909
193.29	0	564	30	145	313	200	300	191	276	297	197	286	370	163	520	907
193.413	0	567	30	145	313	201	301	191	277	299	195	289	371	164	520	907
193.536	0	567	31	146	315	204	302	192	280	300	198	290	373	164	521	913
193.659	0	568	31	146	317	206	305	196	282	301	201	293	377	164	524	914
193.782	0	567	29	145	316	201	302	191	278	298	197	288	371	166	520	902
193.905	0	567	29	144	316	202	300	190	277	298	196	287	370	164	522	908
194.028	0	566	29	145	316	201	301	193	277	298	198	287	370	164	522	911
194.15	0	566	29	145	316	202	301	193	279	299	200	290	373	165	523	904
194.273	0	566	30	146	318	207	303	194	281	300	199	293	376	166	525	911
194.396	0	569	30	145	319	206	304	195	280	299	200	292	374	166	524	909
194.519	0	566	30	145	317	203	300	193	277	298	200	289	370	165	523	910
194.642	0	567	30	145	319	203	301	194	278	298	200	289	372	166	524	906
194.765	0	570	30	145	318	204	301	194	278	299	199	291	373	166	524	913
194.888	0	569	30	145	320	206	303	196	280	300	200	293	375	167	524	914
195.011	0	569	31	147	322	207	305	197	281	302	203	294	377	167	527	912
195.133	0	568	29	145	320	203	301	195	279	298	202	289	372	167	524	907
195.256	0	564	30	145	320	202	300	193	278	298	199	289	371	166	524	913
195.379	0	571	31	145	320	203	300	194	277	298	199	290	371	167	525	910
195.502	0	569	30	145	321	205	302	196	279	299	202	292	373	167	525	911
195.625	0	571	31	145	321	207	303	197	281	300	202	294	376	168	527	916
195.748	0	573	31	146	321	206	304	195	280	298	200	291	375	168	524	912
195.871	0	570	29	144	319	201	299	193	277	297	200	288	369	167	525	912
195.994	0	563	31	145	318	203	299	193	277	297	201	291	370	165	528	920
196.116	0	570	30	145	321	204	301	193	277	297	199	290	373	167	525	915
196.239	0	571	31	145	321	204	300	194	279	300	198	292	373	167	525	912
196.362	0	571	31	146	323	207	303	196	280	299	201	293	375	167	525	917
196.485	0	565	31	144	321	203	301	193	277	297	200	289	370	167	524	907
196.608	0	564	30	145	320	201	298	192	276	296	198	288	370	165	522	906
196.731	0	571	30	144	319	202	300	192	276	297	196	287	371	165	523	908
196.854	0	571	30	145	319	202	301	193	277	298	198	289	372	166	523	910
196.977	0	570	31	146	319	205	301	195	279	300	200	291	374	165	523	907
197.1	0	567	30	146	320	204	302	193	278	298	197	290	372	165	522	912
197.222	0	569	30	144	319	202	300	191	275	296	196	286	368	163	520	913
197.345	0	568	30	144	317	201	300	191	276	297	197	286	370	164	520	909
197.468	0	569	30	145	317	203	301	192	276	298	197	288	370	164	520	906
197.591	0	572	31	145	318	204	302	192	277	300	196	289	373	163	521	909
197.714	0	571	31	146	317	205	303	192	278	299	197	289	373	163	519	906
197.837	0	567	30	144	315	200	299	190	276	297	197	284	368	162	518	900
197.96	0	566	29	145	313	200	299	189	275	297	194	286	368	160	519	905
198.083	0	563	30	143	314	201	300	188	275	297	194	286	369	161	519	900
198.205	0	568	30	145	314	201	301	190	276	298	194	286	370	161	519	904
198.328	0	560	31	145	315	203	302	192	278	299	197	288	372	161	519	908
198.451	0	566	28	144	314	201	302	189	275	297	195	285	370	161	518	907
198.574	0	566	29	143	312	198	298	187	273	297	192	282	366	160	517	898
198.697	0	565	29	144	311	199	298	188	273	296	192	282	366	160	517	904
198.82	0	559	29	144	311	199	298	188	275	298	195	283	368	159	518	901
198.943	0	565	30	144	312	200	301	188	276	298	194	286	371	160	520	898
199.066	0	566	30	146	313	203	302	190	276	298	193	286	371	160	518	902
199.188	0	564	28	143	311	198	298	187	274	296	194	282	366	159	518	899
199.311	0	557	29	143	310	200	297	187	274	296	194	282	366	158	517	892
199.434	0	563	29	144	311	199	299	186	275	296	192	283	368	159	517	897
199.557	0	565	30	145	311	201	299	188	276	299	193	285	368	159	518	900
199.68	0	564	30	145	312	203	301	190	277	299	196	287	372	159	519	905
199.803	0	564	29	145	312	201	301	188	276	296	196	284	368	159	520	895
199.926	0	560	28	144	310	199	299	187	274	296	193	284	367	160	520	901
200.049	0	564	29	144	309	200	299	187	274	297	193	285	367	159	521	910
200.172	0	563	29	145	312	201	300	189	275	298	196	284	369	161	522	900
200.294	0	565	30	145	313	203	301	190	278	298	197	286	373	161	522	900
200.417	0	560	30	145	313	202	302	191	277	297	196	287	370	161	522	906
200.54	0	564	30	145	312	198	298	188	274	295	195	282	365	161	521	903
200.663	0	563	30	145	311	199	298	189	275	296	197	285	368	161	522	904
200.786	0	564	30	145	313	201	298	189	275	298	196	285	370	161	523	908
200.909	0	568	30	145	315	202	300	190	277	298	196	288	371	162	524	908
201.032	0	569	31	146	317	205	303	192	278	299	199	288	373	163	524	913
201.155	0	560	29	144	315	201	299	190	276	296	198	285	368	162	523	908
201.277	0	565	29	144	315	200	297	189	274	295	196	284	367	162	522	906
201.4	0	567	30	144	314	201	298	189	274	296	195	285	368	163	524	906
201.523	0	568	30	146	316	202	299	190	276	298	197	286	369	163	524	912
201.646	0	569	31	146	317	204	301	193	278	299	200	289	373	164	525	910
201.769	0	569	30	146	318	205	302	192	278	297	199	288	373	164	526	906
201.892	0	569	29	145	315	201	298	188	275	295	195	285	367	163	525	908
202.015	0	568	30	145	314	202	296	189	274	295	198	286	367	162	526	912
202.138	0	568	30	145	316	202	297	190	276	296	199	286	370	163	525	905
202.26	1	565	31	145	317	203	300	190	277	298	197	288	372	164	527	915
202.383	0	571	31	146	319	206	303	192	279	298	198	291	375	165	527	913
202.506	0	571	31	146	319	207	304	192	279	298	200	290	373	166	530	913
202.629	0	570	30	146	318	202	298	190	275	297	199	287	370	165	527	908
202.752	0	566	30	146	317	203	299	188	275	296	197	288	371	165	527	914
202.875	0	571	30	145	317	204	299	189	276	297	197	288	370	165	528	912
202.998	0	571	32	145	319	206	301	191	278	299	201	290	373	166	527	912
203.121	0	572	31	145	319	207	304	193	279	299	201	293	377	166	530	917
203.244	0	574	32	146	320	207	305	193	279	298	199	292	375	165	529	914
203.366	0	573	30	146	318	204	300	190	275	297	199	288	370	166	529	914
203.489	0	565	31	145	318	204	301	192	276	298	201	289	371	166	528	917
203.612	0	573	31	146	319	205	301	192	277	298	200	291	374	166	530	921
203.735	0	576	31	146	320	207	304	192	279	300	199	293	378	167	531	917
203.858	0	576	33	147	322	211	306	195	281	301	202	294	378	167	531	925
203.981	0	569	31	147	322	207	305	193	279	299	203	291	376	167	531	916
204.104	0	569	31	145	320	205	301	191	277	298	200	290	373	166	529	914
204.227	0	576	30	145	319	203	301	191	276	297	198	292	373	167	531	917
204.349	0	574	31	147	320	206	303	192	278	300	201	292	375	168	531	920
204.472	0	576	31	147	320	208	305	194	280	301	202	295	379	168	532	915
204.595	0	573	33	148	323	211	308	195	281	302	202	297	382	169	533	925
204.718	0	577	31	146	321	206	306	192	279	299	200	292	374	168	532	925
204.841	0	574	31	146	320	205	302	192	277	298	201	291	374	168	532	921
204.964	0	576	31	146	321	206	304	193	277	300	201	292	375	168	531	920
205.087	0	572	33	146	322	208	304	193	278	301	200	294	377	169	532	926
205.21	0	577	32	147	322	210	306	195	280	301	201	296	379	168	532	922
205.332	0	579	33	147	325	212	309	197	281	302	205	298	381	169	533	922
205.455	0	578	32	146	323	207	307	194	280	300	202	294	377	169	533	922
205.578	0	574	32	146	322	207	303	192	277	299	200	293	375	169	533	921
205.701	0	579	32	147	323	209	305	193	278	300	202	293	375	169	533	925
205.824	0	572	32	147	324	210	305	195	279	300	204	295	378	170	534	928
205.947	0	579	33	147	325	211	307	198	281	302	204	298	381	170	536	930
206.07	0	583	33	149	328	213	310	197	282	303	203	299	381	170	535	927
206.193	0	581	32	146	326	208	306	195	279	300	203	293	374	169	534	929
206.316	0	575	33	147	325	209	305	196	278	301	204	293	376	169	534	925
206.438	0	579	33	147	327	210	306	195	279	301	203	295	377	170	535	926
206.561	0	583	32	148	328	211	306	197	280	303	202	297	379	171	536	927
206.684	0	582	34	148	329	214	310	199	282	303	206	300	381	172	535	933
206.807	0	577	33	148	331	214	311	199	282	302	207	298	380	172	538	927
206.93	0	578	32	147	329	210	305	195	279	300	203	294	376	171	534	932
207.053	0	584	32	147	329	209	306	196	278	300	202	294	374	171	535	934
207.176	0	584	33	149	329	211	306	197	279	301	204	295	377	171	536	931
207.299	0	585	33	149	330	212	307	200	282	302	205	297	379	171	537	929
207.421	0	580	34	149	333	215	309	200	282	303	205	300	383	172	538	937
207.544	0	586	33	147	333	213	309	197	280	301	203	295	376	172	536	928
207.667	0	580	33	147	330	210	305	197	278	300	205	294	376	171	536	926
207.79	0	586	34	146	331	210	306	197	279	299	204	295	377	172	536	928
207.913	0	583	33	148	331	211	306	197	280	301	202	296	378	171	537	926
208.036	0	588	34	148	333	213	308	200	282	303	204	298	380	171	536	932
208.159	0	583	34	149	335	216	310	201	283	303	207	299	382	173	538	935
208.282	0	588	33	147	333	211	307	198	280	300	204	295	376	171	535	933
208.404	0	589	33	147	333	211	305	196	279	300	201	294	377	171	536	928
208.527	0	587	33	147	333	211	306	197	278	301	203	294	376	172	535	935
208.65	0	584	34	148	333	212	308	199	280	301	205	296	378	172	536	931
208.773	0	590	35	149	334	213	309	199	282	303	204	298	381	172	535	929
208.896	0	592	34	149	335	214	310	199	282	302	204	297	381	171	535	930
209.019	0	589	34	147	333	209	306	197	279	301	204	293	375	171	535	931
209.142	0	584	34	147	333	210	306	198	278	300	205	295	377	171	535	925
209.265	0	579	34	147	333	210	306	196	279	301	203	295	377	172	534	931
209.388	0	591	35	148	334	212	308	198	282	302	203	298	379	171	535	937
209.51	0	591	35	148	335	215	311	200	283	303	206	299	381	172	537	937
209.633	0	590	34	148	333	213	311	198	280	301	205	295	379	172	536	931
209.756	0	581	34	147	332	209	306	196	279	301	202	293	376	172	534	931
209.879	0	584	33	148	331	209	306	195	278	300	202	294	375	171	534	930
210.002	0	590	33	147	332	210	307	196	280	301	205	295	378	171	535	930
210.125	0	591	34	147	333	212	309	196	281	303	204	297	381	171	536	931
210.248	0	588	35	148	334	214	311	198	282	303	204	298	382	172	537	929
210.371	0	586	33	147	331	210	307	195	279	300	201	292	374	171	535	927
210.493	0	583	33	148	330	209	306	195	278	300	202	291	375	169	535	926
210.616	0	590	33	146	329	208	307	194	278	301	201	292	376	170	532	928
210.739	0	592	33	148	331	210	307	194	280	302	201	294	378	170	533	926
210.862	0	591	35	148	332	212	311	197	282	303	202	296	380	170	534	933
210.985	0	586	34	148	334	214	313	198	282	303	205	296	380	171	535	932
211.108	0	579	33	147	330	209	308	194	279	300	202	292	376	171	531	928
211.231	0	591	34	147	328	209	307	193	278	302	199	292	375	168	535	929
211.354	0	590	33	147	329	211	308	195	278	302	202	293	376	169	534	933
211.476	0	585	33	147	331	212	309	196	282	304	204	294	378	169	533	922
211.599	0	580	35	148	331	212	311	196	282	304	203	297	381	171	536	929
211.722	0	591	34	148	331	212	311	196	281	303	201	295	378	171	533	926
211.845	0	589	33	147	331	208	307	196	279	301	202	291	375	170	534	928
211.968	0	583	33	147	330	210	308	195	279	302	204	292	377	170	533	921
212.091	0	579	34	148	331	211	309	195	280	303	202	294	377	170	532	931
212.214	0	591	34	148	333	212	311	197	283	305	202	295	380	171	534	934
212.337	0	591	34	149	333	215	312	199	283	304	205	297	381	170	535	930
212.46	0	590	34	148	333	211	309	196	281	300	203	293	377	170	533	923
212.582	0	587	33	147	330	209	307	195	279	302	201	292	374	169	532	928
212.705	0	585	33	146	330	209	308	195	279	303	201	292	375	169	532	925
212.828	0	584	34	147	330	212	308	195	283	304	203	294	378	169	533	924
212.951	0	590	34	147	332	211	310	197	283	305	203	297	381	171	535	928
213.074	0	586	34	148	333	214	312	197	283	303	203	296	380	170	534	924
213.197	0	584	33	146	331	209	307	195	280	301	202	291	373	169	532	924
213.32	0	582	34	146	329	208	307	194	279	302	202	290	374	168	532	926
213.443	0	588	34	147	329	208	307	194	280	302	201	292	375	169	531	927
213.565	0	590	34	147	329	210	308	194	282	303	201	294	377	169	533	924
213.688	0	589	35	148	330	211	309	196	283	304	202	294	378	169	533	931
213.811	0	584	34	148	331	210	309	197	282	302	204	294	377	169	535	928
213.934	0	577	33	146	328	207	306	194	278	301	201	290	373	168	530	918
214.057	0	589	34	146	327	207	306	192	280	301	199	291	373	167	532	925
214.18	0	587	33	146	326	207	306	193	280	302	201	290	373	168	531	927
214.303	0	582	33	147	328	209	308	195	281	303	203	294	377	169	532	919
214.426	0	577	34	147	328	210	309	195	283	305	202	295	379	169	532	924
214.548	0	588	33	147	328	207	307	193	279	301	200	291	373	168	532	923
214.671	0	585	31	147	325	206	305	192	278	301	201	289	373	167	532	924
214.794	0	580	32	146	325	205	305	193	278	302	201	290	374	167	531	919
214.917	0	576	32	146	326	206	306	192	280	303	199	291	374	166	530	926
215.04	0	587	34	147	325	207	307	193	282	304	200	293	376	168	531	930
215.163	0	586	33	147	328	209	310	194	281	303	202	293	376	169	534	925
215.286	0	585	32	146	323	204	304	191	278	301	201	289	373	167	529	918
215.409	0	571	33	145	322	203	304	190	278	300	198	289	372	167	530	925
215.532	0	574	33	146	322	203	304	190	278	301	198	289	371	167	530	921
215.654	0	575	33	146	322	204	305	192	279	302	201	291	374	168	530	921
215.777	0	582	32	147	324	206	306	192	282	303	201	293	376	167	532	928
215.9	0	578	33	147	324	206	308	191	279	300	199	291	375	167	531	928
216.023	0	578	32	146	321	202	302	189	277	300	198	287	369	165	529	927
216.146	0	576	32	145	320	203	302	190	278	300	199	287	370	166	529	930
216.269	0	583	33	146	318	202	303	189	277	302	198	290	372	165	532	933
216.392	0	584	33	145	321	204	305	190	279	302	198	290	374	166	532	927
216.515	0	583	34	147	322	206	306	191	279	303	200	292	375	166	532	930
216.637	0	578	32	146	322	204	306	191	279	300	202	290	373	166	532	922
216.76	0	571	32	145	319	202	302	189	277	299	198	288	370	166	530	921
216.883	0	583	32	146	320	202	303	189	276	300	197	287	370	165	532	921
217.006	0	582	32	146	321	203	304	190	277	299	199	288	372	166	531	924
217.129	0	576	32	147	321	205	304	191	279	302	201	291	374	166	532	920
217.252	0	578	33	147	323	206	307	191	280	302	199	292	376	166	533	931
217.375	0	584	32	145	321	204	305	190	277	300	198	290	370	167	533	929
217.498	0	581	32	145	321	202	302	189	276	299	200	287	369	165	533	925
217.62	0	583	32	146	321	203	303	191	276	299	200	289	372	167	532	923
217.743	0	578	33	146	322	206	305	190	278	300	199	290	374	166	533	926
217.866	0	582	33	147	323	207	307	192	280	302	200	292	375	167	533	924
217.989	0	585	34	148	320	208	308	194	280	302	203	296	376	166	537	933
218.112	0	583	32	146	323	205	304	192	277	299	202	290	372	168	534	924
218.235	0	579	32	146	322	203	303	189	275	299	198	288	371	167	531	920
218.358	0	583	33	147	322	204	303	191	276	299	199	289	370	167	532	924
218.481	0	579	33	146	324	206	304	193	278	300	202	291	374	167	533	923
218.604	0	586	33	147	325	208	307	194	279	302	201	293	377	167	535	929
218.726	0	581	34	147	326	209	309	194	279	301	201	294	377	167	534	925
218.849	0	580	32	147	324	204	304	192	276	299	200	289	370	168	533	927
218.972	0	579	33	146	323	205	302	192	276	298	201	289	372	167	533	924
219.095	0	585	32	146	323	206	304	191	276	299	200	290	372	167	532	917
219.218	0	587	33	147	325	206	305	192	278	301	200	292	375	167	534	925
219.341	0	585	33	147	325	209	307	194	280	302	202	293	377	168	534	930
219.464	0	580	34	148	327	210	309	195	280	302	204	293	377	168	537	925
219.587	0	575	33	146	325	205	304	192	277	299	201	290	371	167	532	921
219.709	0	585	32	145	324	205	303	192	276	299	199	289	372	167	535	923
219.832	0	583	33	147	325	207	304	192	276	299	201	290	372	166	534	927
219.955	0	578	33	147	326	209	305	194	279	301	203	292	375	168	534	924
220.078	0	574	34	147	325	209	307	195	280	301	202	295	378	168	536	932
220.201	0	587	33	147	326	211	308	195	280	300	202	294	374	168	535	940
220.324	0	584	31	146	326	206	304	193	277	298	201	290	372	168	535	929
220.447	0	584	33	147	326	206	305	193	276	299	202	291	374	168	534	927
220.57	0	581	34	147	327	208	305	194	278	300	201	292	374	168	534	931
220.692	0	587	33	147	327	210	307	195	281	301	202	294	375	168	535	931
220.815	0	588	33	148	330	212	309	198	281	303	205	296	378	169	536	932
220.938	0	587	33	147	329	209	308	195	279	300	203	292	376	170	536	928
221.061	0	581	33	145	327	207	304	193	277	299	200	290	373	167	534	925
221.184	0	580	33	147	328	207	305	193	277	300	200	290	372	168	534	927
221.307	0	580	33	148	327	209	307	195	277	300	203	292	375	169	535	925
221.43	0	587	33	148	328	210	306	196	280	302	203	294	378	169	536	930
221.553	0	583	35	149	330	214	310	196	281	302	202	296	379	169	536	930
221.676	0	582	32	147	329	208	306	194	278	299	201	290	372	168	534	927
221.798	0	579	32	147	327	206	304	194	277	299	202	290	373	167	534	929
221.921	0	586	34	146	327	209	305	193	276	299	201	292	373	168	534	930
222.044	0	589	33	147	328	209	307	193	277	298	200	293	376	168	534	927
222.167	0	587	34	148	328	210	307	196	280	302	202	294	377	168	536	932
222.29	0	582	34	148	330	212	310	198	280	301	205	295	379	168	537	928
222.413	0	575	33	146	328	208	304	193	277	299	201	290	373	168	533	922
222.536	0	587	32	146	328	208	304	193	277	298	198	290	373	168	535	924
222.659	0	585	32	146	327	208	306	193	276	299	200	290	374	167	535	926
222.781	0	580	33	147	327	210	307	195	278	300	202	293	376	168	535	922
222.904	0	576	34	147	329	211	308	195	281	301	201	295	379	169	537	929
223.027	0	589	33	148	331	212	310	196	280	300	202	294	375	169	535	933
223.15	0	587	33	147	328	208	304	194	278	298	202	291	372	169	535	925
223.273	0	580	34	146	328	209	306	194	277	299	202	291	374	167	536	925
223.396	0	577	33	147	329	209	306	194	276	300	200	292	374	168	534	929
223.519	0	587	33	148	330	211	308	195	279	300	200	294	376	169	535	933
223.642	0	586	35	148	331	213	309	198	281	302	204	295	378	169	537	929
223.764	0	587	33	147	331	209	308	196	278	300	203	293	376	169	536	923
223.887	0	583	33	147	329	208	305	192	277	299	201	291	373	168	534	923
224.01	0	580	33	147	327	208	306	193	276	298	200	291	373	168	535	925
224.133	0	582	34	147	327	210	307	195	276	299	203	294	375	168	538	927
224.256	0	587	33	147	330	212	308	195	279	301	202	295	378	169	537	928
224.379	0	585	34	148	332	213	310	196	281	301	202	296	379	168	536	927
224.502	0	582	33	146	329	209	307	194	277	298	201	291	373	169	534	924
224.625	0	580	33	147	329	207	304	194	277	298	201	289	373	167	534	927
224.748	0	585	33	147	328	208	305	193	276	298	200	291	373	167	533	927
224.87	0	587	33	147	329	209	306	194	278	300	199	291	375	167	535	922
224.993	0	585	33	147	329	211	307	194	280	301	201	294	377	169	534	931
225.116	0	581	33	148	330	212	309	196	281	302	203	296	378	169	537	928
225.239	0	574	33	146	328	207	305	193	276	298	201	290	372	167	533	919
225.362	0	586	32	146	327	206	305	192	276	299	198	290	373	167	535	922
225.485	0	584	32	147	327	208	305	193	277	298	199	290	372	168	534	927
225.608	0	579	33	147	328	208	307	194	277	300	202	292	375	168	534	918
225.731	0	573	33	146	328	210	307	194	280	301	200	294	379	168	536	926
225.853	0	587	34	148	329	210	308	194	279	300	201	292	375	167	533	925
225.976	0	584	32	146	326	206	304	193	277	298	200	290	371	167	533	924
226.099	0	579	33	147	327	206	305	192	276	298	201	290	373	168	534	919
226.222	0	573	33	147	326	207	307	192	276	299	200	291	374	167	533	927
226.345	0	585	33	147	326	209	307	193	278	300	200	293	376	167	534	930
226.468	0	585	34	148	329	211	309	196	281	301	203	294	377	167	535	925
226.591	0	584	33	146	327	207	305	193	277	298	202	291	372	167	533	920
226.714	0	575	33	147	325	206	304	191	276	298	199	290	373	166	532	925
226.836	0	577	32	146	325	206	304	191	276	297	198	289	371	166	533	924
226.959	0	584	33	146	323	206	305	193	276	298	201	291	374	165	535	926
227.082	0	584	34	147	326	209	307	193	279	300	202	294	377	167	536	924
227.205	0	579	34	148	326	210	308	193	279	300	201	293	376	167	534	925
227.328	0	578	33	146	325	204	303	191	276	298	199	287	370	166	532	917
227.451	0	576	32	146	324	204	303	192	275	297	201	288	371	166	532	921
227.574	0	581	33	146	323	204	304	191	276	298	199	289	372	165	532	920
227.697	0	577	33	147	324	206	305	193	277	299	198	290	373	166	534	919
227.82	0	582	34	148	325	208	305	193	279	300	201	292	375	166	534	924
227.942	0	576	33	147	326	209	307	193	278	299	202	290	374	166	535	920
228.065	0	581	32	146	323	203	302	190	276	297	199	288	371	165	530	919
228.188	0	582	33	146	322	204	302	190	275	297	197	288	371	165	532	915
228.311	11	580	33	147	322	206	304	191	276	298	199	289	371	165	531	922
228.434	0	574	33	147	323	207	305	193	278	299	202	291	374	166	533	918
228.557	0	581	33	147	324	209	306	193	279	300	200	294	377	166	534	915
228.68	0	582	33	146	323	206	306	191	276	297	198	290	373	165	534	917
228.803	0	579	32	147	320	205	303	191	276	297	200	290	369	164	534	924
228.925	0	575	32	147	322	205	303	192	276	296	201	289	372	166	533	913
229.048	0	569	33	147	322	205	303	191	277	297	199	290	372	165	532	919
229.171	0	583	34	147	324	208	304	192	279	300	200	292	375	167	534	922
229.294	0	583	33	147	325	210	307	194	279	299	202	292	376	166	535	924
229.417	0	576	32	147	322	204	303	191	275	297	201	288	371	166	533	915
229.54	0	571	31	146	322	204	301	191	275	297	199	288	371	165	533	923
229.663	0	581	32	146	322	204	302	191	275	297	198	289	369	165	533	926
229.786	0	581	32	147	322	206	303	193	277	297	201	291	374	166	534	924
229.908	0	584	33	148	324	209	305	194	280	299	202	293	376	166	534	921
230.031	0	579	33	147	324	207	305	193	279	298	201	290	374	167	531	921
230.154	0	576	31	145	322	203	300	190	275	296	197	287	369	166	533	918
230.277	0	575	33	146	320	203	301	190	274	296	200	288	371	165	535	924
230.4	0	580	32	146	322	204	302	191	275	297	200	289	373	167	535	921
230.523	0	577	33	147	322	204	303	192	278	298	199	291	374	166	535	920
230.646	0	576	34	147	324	206	305	193	278	299	201	291	375	166	535	923
230.769	0	574	34	147	323	204	304	192	277	296	201	288	372	167	538	919
230.892	0	579	32	147	321	202	300	190	274	296	200	288	370	166	534	921
231.014	0	575	32	146	322	203	301	190	274	296	197	287	370	165	534	919
231.137	0	581	33	147	322	204	303	190	275	297	199	289	370	166	534	924
231.26	0	574	34	148	322	206	302	192	278	298	202	292	374	167	536	927
231.383	0	582	34	148	324	209	305	194	278	299	202	293	377	167	537	930
231.506	0	582	33	146	323	205	303	191	276	297	199	289	372	166	536	921
231.629	0	575	34	147	322	203	301	191	273	297	199	288	369	166	535	928
231.752	0	574	33	147	323	204	302	191	275	296	201	288	370	166	536	926
231.875	0	581	34	147	323	205	302	191	276	297	200	290	372	167	536	921
231.997	0	583	35	147	324	206	303	192	278	299	200	291	375	167	536	925
232.12	0	582	35	148	326	208	305	193	279	299	202	293	375	167	537	929
232.243	0	575	33	147	323	202	301	190	275	296	202	289	371	167	537	922
232.366	0	569	34	146	323	202	300	190	275	296	199	289	370	167	536	923
232.489	0	582	34	147	322	204	301	190	275	296	199	290	370	167	538	924
232.612	0	582	35	148	322	205	303	192	276	298	201	291	372	168	537	926
232.735	0	576	35	149	324	207	303	193	278	298	202	293	375	167	538	923
232.858	0	579	35	149	326	209	306	194	279	299	201	293	376	169	538	931
232.98	0	584	33	146	324	204	302	190	274	296	199	289	369	168	537	928
233.103	0	581	32	147	323	203	300	191	274	296	200	287	370	166	536	926
233.226	0	582	32	147	323	204	301	192	274	296	200	289	371	167	536	925
233.349	0	577	33	148	323	205	303	191	276	296	199	290	373	167	535	928
233.472	0	583	34	148	322	206	304	192	278	298	199	293	375	167	538	930
233.595	0	584	35	148	324	209	306	194	279	299	204	296	377	168	540	929
233.718	0	582	33	147	324	204	302	191	276	296	201	289	373	167	536	922
233.841	0	577	33	147	323	203	300	190	274	296	198	289	370	166	536	928
233.964	0	576	33	146	323	204	302	190	275	296	197	290	371	167	536	925
234.086	0	575	33	148	323	205	304	192	275	297	201	291	374	167	537	924
234.209	0	581	34	147	324	206	303	192	277	299	200	294	375	168	538	927
234.332	0	579	34	148	326	209	307	195	280	300	201	294	378	167	537	928
234.455	0	582	33	147	324	204	302	191	275	297	199	289	371	166	537	926
234.578	0	576	32	148	324	204	302	192	275	296	200	289	372	167	537	930
234.701	0	582	33	147	324	205	303	191	275	297	199	290	373	167	536	930
234.824	0	584	34	148	324	205	304	193	276	298	199	292	375	165	537	925
234.947	0	584	34	148	325	207	305	193	279	299	201	294	376	167	537	933
235.069	0	579	34	149	326	208	307	195	280	299	204	295	378	168	540	932
235.192	0	578	33	146	324	203	303	191	276	297	200	290	372	168	536	921
235.315	0	585	33	147	323	204	302	190	274	297	197	288	371	166	536	925
235.438	0	582	33	147	324	204	303	192	275	296	199	289	371	166	535	929
235.561	0	578	34	147	321	205	304	192	276	298	200	291	375	165	537	923
235.684	0	579	34	148	323	207	305	192	279	300	200	294	376	167	538	929
235.807	0	587	33	149	326	209	307	192	279	300	200	293	376	167	535	927
235.93	0	584	33	148	323	204	303	191	274	297	199	286	371	167	535	925
236.052	0	578	32	145	321	202	301	190	274	296	199	287	372	164	534	918
236.175	0	574	33	146	321	202	302	189	274	297	196	287	370	165	533	925
236.298	0	585	33	147	322	203	303	190	275	297	196	287	373	164	533	930
236.421	0	583	34	148	323	205	304	191	277	299	199	290	374	165	534	928
236.544	0	584	33	148	324	208	306	192	279	300	199	291	376	165	535	921
236.667	0	575	33	146	321	204	302	189	275	297	196	286	370	164	532	924
236.79	0	578	31	146	321	202	302	188	273	297	195	285	368	163	532	925
236.913	0	582	32	147	321	203	302	189	274	297	197	285	370	163	531	920
237.036	0	583	32	147	322	203	303	190	276	298	196	287	372	163	530	919
237.158	0	578	34	147	321	205	304	191	277	299	196	289	374	163	532	925
237.281	0	577	34	148	322	207	307	193	278	300	197	290	375	163	531	922
237.404	0	576	32	147	322	204	303	190	275	297	197	286	370	164	532	916
237.527	0	581	32	147	321	203	303	191	274	297	196	285	370	162	530	918
237.65	0	577	32	146	320	203	302	188	274	297	194	285	370	161	529	916
237.773	0	576	33	148	320	206	304	190	276	298	194	287	371	162	528	919
237.896	0	575	33	148	322	208	305	193	278	300	197	288	374	163	529	918
238.019	0	583	33	148	323	207	306	192	279	300	197	289	375	163	530	921
238.141	0	576	32	147	321	202	302	188	275	297	193	284	369	161	528	916
238.264	0	575	31	146	318	202	302	189	274	298	193	282	368	161	526	916
238.387	0	574	31	145	319	203	303	189	274	297	194	283	370	160	527	916
238.51	0	580	32	146	318	204	303	189	275	299	193	284	371	161	525	919
238.633	0	582	33	147	319	204	305	189	277	300	192	287	373	160	527	913
238.756	0	575	32	148	318	205	306	189	277	298	193	285	371	160	526	920
238.879	0	574	31	146	314	199	302	186	273	297	193	281	367	159	526	918
239.002	0	566	30	146	314	198	300	185	273	297	190	280	367	158	522	908
239.124	0	578	31	146	314	198	300	184	272	297	188	279	369	158	523	912
239.247	0	577	31	146	313	199	303	185	272	297	190	280	369	158	522	915
239.37	0	572	33	147	313	201	303	186	276	299	193	283	371	159	525	912
239.493	0	566	32	146	314	200	303	185	275	298	190	281	369	158	522	907
239.616	0	575	31	145	310	197	300	183	272	297	187	278	366	157	522	906
239.739	0	575	30	145	310	196	300	183	271	295	189	277	365	156	521	907
239.862	0	568	31	146	309	197	301	183	272	297	187	279	367	156	520	900
239.985	0	568	31	146	310	198	302	184	274	298	187	280	369	156	521	907
240.108	0	575	31	146	310	201	304	183	274	299	188	282	370	156	520	908
240.23	0	573	30	146	310	198	301	184	273	296	190	278	366	156	521	905
240.353	0	565	30	145	308	196	300	182	271	296	189	278	365	155	519	899
240.476	0	561	31	145	308	196	300	181	271	297	186	277	365	156	519	908
240.599	0	573	31	145	308	197	301	182	272	297	187	280	366	155	519	910
240.722	0	572	31	145	309	199	302	184	274	299	189	281	369	156	520	909
240.845	0	572	32	146	311	199	305	185	274	298	190	282	369	156	521	907
240.968	0	562	30	145	308	196	300	182	272	296	187	277	365	155	518	906
241.091	0	571	30	145	307	196	298	181	271	297	186	277	364	154	519	910
241.213	0	569	31	144	308	195	301	183	271	296	188	278	365	154	518	904
241.336	0	570	30	145	309	198	301	183	273	298	188	279	367	155	519	903
241.459	0	568	31	146	309	200	303	185	275	298	188	282	369	155	521	908
241.582	0	569	31	145	309	199	303	184	274	298	188	280	366	155	517	909
241.705	0	570	30	144	307	195	299	183	272	297	189	276	364	155	516	896
241.828	0	569	31	145	307	196	299	182	272	297	188	276	364	154	515	897
241.951	0	566	30	145	307	196	300	181	272	297	186	278	366	153	516	894
242.074	0	570	31	146	308	198	302	183	274	298	186	279	366	154	516	897
242.196	0	564	31	145	309	200	303	186	275	300	190	281	369	155	518	899
242.319	0	569	30	145	309	198	302	184	273	298	190	279	365	155	518	898
242.442	0	565	30	144	305	195	299	181	271	296	187	277	365	152	519	899
242.565	0	563	30	145	307	196	300	182	271	297	188	278	364	153	518	899
242.688	0	561	29	145	306	197	300	183	273	298	189	279	365	155	517	900
242.811	0	567	31	145	309	198	302	184	275	298	189	280	368	155	518	903
242.934	0	571	31	145	309	200	303	185	276	299	190	283	369	155	518	900
243.057	0	568	30	145	309	198	301	184	273	296	189	278	365	154	519	897
243.18	0	561	30	145	308	197	300	184	273	297	190	279	364	154	517	898
243.302	0	567	30	146	309	197	300	184	273	297	190	280	367	156	518	901
243.425	0	570	31	145	308	199	301	184	274	298	189	281	367	156	517	896
243.548	0	569	31	146	310	201	302	186	276	299	192	283	370	155	519	907
243.671	0	563	30	146	310	201	305	188	276	298	194	282	368	155	520	900
243.794	0	568	29	145	308	196	299	184	273	296	192	280	366	155	517	898
243.917	0	568	30	145	308	196	299	183	274	297	189	280	365	155	517	895
244.04	0	568	30	146	308	197	300	183	273	296	191	280	365	155	518	902
244.163	0	568	31	145	309	199	300	185	277	298	194	282	368	156	518	899
244.285	0	570	31	145	307	200	302	187	277	299	193	285	371	155	523	899
244.408	0	570	30	146	308	198	301	183	275	297	192	281	367	156	519	898
244.531	0	568	29	145	306	195	298	183	272	296	191	278	364	155	518	898
244.654	0	562	29	144	304	193	297	183	272	296	191	278	365	154	517	892
244.777	0	568	30	145	305	195	298	182	272	296	189	279	366	154	517	894
244.9	0	568	30	146	306	197	300	182	275	298	189	281	368	154	517	895
245.023	0	567	31	146	306	199	302	185	276	298	193	282	369	155	519	897
245.146	0	561	30	145	305	196	299	183	273	296	191	278	364	154	518	886
245.268	0	555	30	145	303	194	298	181	271	295	189	277	364	154	516	890
245.391	0	566	29	144	302	194	298	181	272	297	187	277	364	152	516	892
245.514	0	566	29	144	303	194	299	182	274	298	189	279	367	154	517	895
245.637	0	568	30	145	303	197	301	183	275	298	191	281	369	154	519	891
[truncated: 666 more rows]

## Sheet: D850
	SNR :	37	30	39	33	34	42	37	48	49	38	38	41	35	42	46
Time	Marker	ch1	ch2	ch3	ch4	ch5	ch6	ch7	ch8	ch9	ch10	ch11	ch12	ch13	ch14	ch15
0.24576	0	531	56	70	289	177	272	172	287	267	176	234	343	105	514	751
0.36864	0	531	56	70	289	177	272	172	287	267	176	234	343	105	514	751
0.49152	0	531	55	68	289	169	267	174	291	270	177	238	346	106	533	770
0.6144	0	531	55	65	289	165	263	175	293	270	177	239	353	106	536	776
0.73728	0	532	54	64	292	165	263	174	296	272	177	241	356	107	540	796
0.86016	0	533	55	66	291	167	268	174	297	273	177	240	356	107	541	792
0.98304	0	534	52	64	287	163	260	173	294	270	176	237	352	107	541	787
1.10592	0	530	53	63	286	163	261	173	296	272	178	238	352	107	540	787
1.2288	0	531	54	64	286	163	261	174	296	272	176	238	352	107	542	777
1.35168	0	526	54	64	287	163	263	172	297	272	175	241	356	107	544	794
1.47456	0	523	53	64	287	167	266	176	298	273	178	241	357	108	544	788
1.59744	0	521	52	63	282	165	261	173	298	271	177	237	354	107	543	789
1.72032	0	520	52	62	282	163	259	173	297	271	176	237	353	107	542	793
1.8432	0	520	52	64	283	163	260	172	297	272	175	236	354	106	542	797
1.96608	0	523	53	64	284	164	261	174	298	273	176	238	355	107	542	788
2.08896	0	515	53	64	285	168	264	174	300	273	178	239	358	107	542	788
2.21184	0	511	51	64	281	165	261	173	299	269	175	236	353	105	541	793
2.33472	0	508	51	62	280	163	259	172	298	270	174	235	354	105	541	792
2.4576	0	507	52	63	281	163	259	172	298	271	174	236	354	105	540	793
2.58048	0	509	53	63	282	165	261	174	300	272	176	237	356	106	542	796
2.70336	0	512	54	64	284	166	264	174	300	272	176	240	358	108	543	796
2.82624	0	510	51	63	282	167	263	172	298	270	175	237	355	106	542	793
2.94912	0	513	51	63	280	164	260	172	298	269	175	234	352	106	540	792
3.072	0	518	51	63	280	164	260	172	298	270	175	235	355	106	541	798
3.19488	0	507	52	63	282	163	260	172	300	272	175	237	355	105	540	797
3.31776	0	507	53	63	284	164	262	173	300	273	175	239	357	107	542	801
3.44064	0	512	51	64	282	168	265	173	299	271	176	238	355	106	541	796
3.56352	0	506	51	63	280	165	259	172	298	268	175	234	354	105	539	794
3.6864	0	508	52	62	280	163	260	171	298	269	173	235	354	104	537	787
3.80928	0	507	51	62	282	164	261	172	299	271	172	236	354	105	538	792
3.93216	0	505	52	63	282	164	262	172	299	273	174	236	356	106	538	789
4.05504	0	511	52	64	282	167	266	174	299	270	175	237	357	106	539	795
4.17792	0	510	50	62	277	164	259	169	296	268	172	232	353	103	535	786
4.3008	0	513	50	62	276	161	259	168	296	268	170	231	350	103	535	786
4.42368	0	517	50	61	275	160	259	169	296	269	171	231	352	103	536	781
4.54656	0	516	51	63	275	160	260	169	296	270	172	232	353	103	535	794
4.66944	0	511	52	63	276	162	262	170	297	271	170	236	354	103	539	795
4.79232	0	507	50	62	274	164	263	169	296	269	171	233	352	102	535	795
4.9152	0	501	48	61	271	157	258	167	293	267	170	229	348	101	535	787
5.03808	0	502	49	62	269	157	259	165	293	268	169	229	349	100	535	796
5.16096	0	498	49	62	269	156	260	165	292	269	168	230	350	101	535	798
5.28384	0	500	50	61	271	156	260	166	292	271	168	231	351	101	535	792
5.40672	0	499	50	63	272	159	263	168	294	272	171	233	353	103	535	796
5.5296	0	502	48	62	269	159	261	166	292	267	169	230	349	101	533	800
5.65248	0	500	47	61	266	156	257	164	290	267	167	229	348	101	533	794
5.77536	0	496	47	61	266	155	257	165	290	267	167	229	347	101	533	792
5.89824	0	494	49	62	267	155	259	165	291	269	169	230	350	102	531	791
6.02112	0	495	49	62	270	157	260	166	291	271	169	233	352	102	532	798
6.144	0	495	49	62	271	160	265	168	292	270	170	233	354	103	534	798
6.26688	0	494	47	60	266	158	260	165	290	266	168	229	347	101	530	789
6.38976	0	493	46	61	266	156	258	165	290	267	169	229	349	101	532	787
6.51264	0	490	48	62	267	156	258	165	291	267	169	230	349	101	532	796
6.63552	0	493	48	60	269	157	260	165	291	270	168	233	350	102	532	799
6.7584	0	496	48	62	271	158	264	168	292	269	170	234	353	104	534	794
6.88128	0	495	48	63	269	161	264	169	293	269	173	233	351	103	533	791
7.00416	0	496	48	61	266	156	257	166	291	266	170	230	347	101	531	797
7.12704	0	493	48	61	266	156	258	165	291	267	169	231	349	101	532	798
7.24992	0	498	48	62	268	155	258	167	291	267	170	231	349	103	532	796
7.3728	0	496	49	62	270	157	260	169	292	270	172	234	352	103	532	804
7.49568	0	497	49	64	272	160	264	170	292	269	172	235	353	104	534	802
7.61856	0	493	47	62	269	159	261	168	292	267	172	231	349	103	530	799
7.74144	0	499	47	61	267	157	257	167	291	266	171	230	347	102	529	792
7.86432	0	494	46	60	267	156	258	167	291	267	173	231	349	102	529	800
7.9872	0	495	48	61	269	156	258	168	292	268	172	233	350	103	530	801
8.11008	0	496	49	61	270	158	260	169	294	269	172	236	352	103	532	805
8.23296	0	496	48	63	271	162	265	170	294	268	176	236	353	104	531	797
8.35584	0	502	47	62	269	157	258	169	292	266	174	231	348	102	530	802
8.47872	0	497	47	60	268	155	256	168	292	265	173	231	347	102	527	799
8.6016	0	498	47	60	268	156	257	167	291	266	172	233	348	102	529	802
8.72448	0	500	47	60	271	157	259	170	293	269	174	233	349	104	530	800
8.84736	0	503	50	63	272	159	260	171	294	270	176	237	352	105	531	805
8.97024	0	503	48	62	270	161	263	170	294	268	175	234	351	104	531	797
9.09312	0	503	47	61	268	158	256	169	291	265	173	232	348	103	529	800
9.216	0	506	46	61	269	157	256	169	292	266	175	232	347	103	529	797
9.33888	0	514	47	61	270	157	257	169	292	267	176	233	350	104	530	803
9.46176	0	506	49	62	272	158	259	170	293	269	174	236	351	104	532	801
9.58464	0	507	48	63	274	161	262	171	294	269	175	236	352	105	534	807
9.70752	0	506	47	61	270	158	258	170	293	265	177	233	348	105	531	797
9.8304	0	511	47	60	269	157	255	169	292	265	175	232	349	104	531	808
9.95328	0	506	47	62	271	158	257	169	292	266	174	233	349	104	532	801
10.0762	0	507	48	61	272	157	258	169	292	267	175	234	350	106	532	808
10.199	0	509	49	61	275	159	260	172	293	268	177	237	352	105	532	805
10.3219	0	515	48	63	274	164	263	171	294	267	177	236	352	105	533	812
10.4448	0	508	47	60	270	157	256	168	291	264	175	233	348	104	530	809
10.5677	0	507	47	60	271	157	255	169	291	264	174	232	347	104	530	808
10.6906	0	508	47	61	271	157	255	170	292	266	176	233	348	104	530	805
10.8134	0	517	48	61	274	158	258	170	292	268	175	235	350	106	531	811
10.9363	0	512	48	62	275	160	260	171	294	268	175	238	352	107	534	815
11.0592	0	517	48	62	274	162	262	171	293	266	176	234	349	105	530	812
11.1821	0	511	46	60	271	158	255	169	291	264	175	232	347	104	531	805
11.305	0	517	47	61	271	158	255	169	291	264	174	232	348	104	530	814
11.4278	0	513	47	60	273	157	256	169	291	265	173	233	348	105	530	811
11.5507	0	514	49	61	275	159	257	170	292	267	173	235	350	105	532	816
11.6736	0	516	49	61	276	161	258	172	293	268	177	237	352	106	533	809
11.7965	0	522	49	62	276	163	263	171	292	266	176	235	351	106	534	818
11.9194	0	520	46	61	272	159	255	169	290	264	173	232	347	105	531	810
12.0422	0	519	47	60	272	157	254	169	290	263	173	230	346	104	530	806
12.1651	0	515	47	61	273	157	255	170	290	265	174	231	346	105	530	806
12.288	0	523	49	60	276	159	257	169	291	266	174	235	349	105	531	815
12.4109	0	516	49	61	277	160	259	170	291	267	173	236	351	106	534	817
12.5338	0	522	48	62	278	163	263	172	293	266	175	235	351	107	533	809
12.6566	0	516	47	61	274	160	256	170	290	264	175	231	347	104	533	806
12.7795	0	521	46	60	274	158	255	170	289	263	173	230	346	105	532	812
12.9024	0	514	48	60	275	159	256	169	289	264	172	232	347	105	533	812
13.0253	0	521	49	61	276	159	257	170	292	267	174	233	348	106	535	805
13.1482	0	514	49	62	279	160	259	172	291	267	174	235	351	107	535	806
13.271	0	517	49	62	280	162	261	173	292	269	176	238	353	107	537	816
13.3939	0	519	48	61	277	163	261	172	292	264	174	234	349	106	532	814
13.5168	0	517	47	60	276	159	256	171	290	263	175	232	346	105	532	807
13.6397	0	512	47	60	275	160	256	171	291	264	175	232	348	105	532	808
13.7626	0	513	49	61	277	160	256	171	292	266	174	234	348	104	531	816
13.8854	0	514	50	61	279	160	259	171	293	268	175	236	350	106	534	817
14.0083	0	519	51	62	282	161	261	174	293	267	175	237	352	107	535	814
14.1312	0	515	48	62	280	164	262	173	293	266	176	235	350	105	534	819
14.2541	0	515	48	61	277	160	256	172	291	264	176	232	347	106	532	815
14.377	0	515	47	61	278	160	257	171	291	265	173	234	348	105	532	815
14.4998	0	522	50	62	279	161	257	172	292	266	175	234	348	105	531	811
14.6227	0	519	51	62	281	162	259	173	293	268	176	236	351	106	532	821
14.7456	0	521	51	62	283	162	263	174	293	267	177	238	353	106	534	822
14.8685	0	520	48	63	280	166	264	173	294	268	175	234	350	105	531	818
14.9914	0	522	48	61	277	160	257	172	291	264	174	231	343	104	527	806
15.1142	0	527	47	61	276	160	257	170	292	264	175	231	347	103	527	814
15.2371	0	517	48	61	277	160	257	171	292	267	174	232	347	104	525	812
15.36	0	519	49	63	281	160	259	172	293	267	173	234	349	104	527	815
15.4829	0	525	50	62	282	162	262	173	293	267	176	235	350	105	529	816
15.6058	0	529	48	62	279	164	263	173	293	265	175	232	347	104	528	814
15.7286	0	516	47	60	275	160	257	171	291	264	173	230	344	102	523	803
15.8515	0	515	46	60	275	160	257	170	292	265	171	229	343	102	523	812
15.9744	0	517	47	61	276	159	257	170	292	265	173	229	345	103	523	808
16.0973	0	526	49	60	275	159	259	171	294	268	173	232	347	102	525	817
16.2202	0	520	49	62	279	163	262	171	293	268	173	235	348	104	527	809
16.343	0	518	46	61	275	163	261	171	293	266	173	230	345	102	524	811
16.4659	0	520	45	60	272	156	256	168	291	264	172	227	341	101	523	804
16.5888	0	525	46	59	271	157	257	167	290	265	172	228	343	101	523	810
16.7117	0	516	47	60	271	155	257	167	290	266	171	229	343	102	521	807
16.8346	0	516	48	61	272	156	259	168	292	268	171	232	344	102	527	819
16.9574	1	516	48	61	275	159	261	170	293	269	173	233	347	103	526	806
17.0803	0	519	47	61	270	160	261	168	291	265	171	231	344	101	524	818
17.2032	0	518	45	59	269	156	256	167	290	264	170	229	342	102	520	805
17.3261	0	512	46	60	270	155	257	166	290	266	171	229	342	102	522	810
17.449	0	516	45	60	270	156	256	168	291	266	171	230	344	103	522	807
17.5718	0	522	46	60	272	156	258	168	292	268	172	233	345	103	524	816
17.6947	0	522	48	62	273	159	262	169	292	267	172	233	346	104	527	815
17.8176	0	519	45	59	268	156	257	166	289	264	171	229	340	102	522	810
17.9405	0	515	44	59	268	155	255	167	290	265	173	229	340	102	523	807
18.0634	0	519	46	59	268	155	255	167	290	266	172	229	342	103	524	818
18.1862	0	516	45	60	271	156	257	167	292	268	170	231	343	103	527	812
18.3091	0	520	48	60	272	156	259	169	293	268	171	232	345	104	527	816
18.432	0	515	46	60	271	159	262	169	292	267	174	232	344	103	526	809
18.5549	0	519	44	59	269	156	255	167	290	264	173	228	340	103	525	816
18.6778	0	518	44	59	269	154	256	166	290	265	171	228	341	103	524	811
18.8006	0	518	45	59	269	154	254	166	292	266	171	229	340	103	524	813
18.9235	0	514	45	60	271	155	256	167	293	267	173	231	343	104	524	808
19.0464	0	524	47	61	273	157	259	169	291	267	175	234	344	105	528	817
19.1693	0	520	45	60	270	158	259	167	293	264	172	230	342	103	525	813
19.2922	0	518	44	60	269	155	254	167	291	265	173	229	339	103	524	806
19.415	0	513	45	59	269	156	254	168	292	265	173	229	340	103	524	807
19.5379	0	515	46	60	272	156	255	168	292	266	174	230	341	104	524	817
19.6608	0	515	48	60	274	156	257	169	293	267	172	233	344	104	526	814
19.7837	0	521	47	61	274	159	260	171	295	268	175	233	343	104	526	809
19.9066	0	521	46	59	271	156	254	169	291	264	175	230	340	104	526	809
20.0294	0	519	45	59	271	156	253	168	291	264	173	230	340	103	527	818
20.1523	0	511	46	59	271	156	254	168	292	266	173	231	340	104	526	811
20.2752	0	517	46	59	273	156	255	169	293	266	175	231	342	104	527	809
20.3981	0	514	47	60	275	157	256	171	294	268	176	233	344	104	528	818
20.521	0	515	47	60	275	160	260	170	293	266	175	232	343	104	530	813
20.6438	0	512	45	58	270	156	253	168	291	264	173	229	339	103	525	809
20.7667	0	516	45	59	270	154	252	167	290	264	174	229	338	102	525	811
20.8896	0	523	46	59	271	155	253	168	292	265	174	228	341	102	525	813
21.0125	0	514	46	60	272	155	254	167	293	267	173	230	342	102	524	813
21.1354	0	513	46	60	272	155	255	167	292	268	172	232	343	103	527	818
21.2582	0	515	45	59	270	158	257	166	291	265	174	229	340	101	525	813
21.3811	0	518	44	59	266	153	251	165	289	264	172	226	338	101	523	812
21.504	0	508	45	58	266	152	251	163	290	265	171	226	339	100	520	808
21.6269	0	506	45	58	267	152	252	163	290	265	169	227	339	101	520	811
21.7498	0	513	45	59	267	153	253	165	291	266	172	228	341	101	521	809
21.8726	0	518	46	60	270	155	255	166	292	267	172	230	344	102	523	814
21.9955	0	507	43	60	265	153	253	164	289	263	169	226	340	101	520	804
22.1184	0	504	43	58	264	152	252	163	289	264	169	226	337	100	519	809
22.2413	0	504	45	57	264	150	251	164	289	264	169	225	338	100	520	803
22.3642	0	510	45	58	265	150	252	163	290	266	169	226	339	100	521	814
22.487	0	506	45	59	267	152	254	164	289	266	169	229	342	101	522	812
22.6099	0	505	44	60	266	155	258	165	290	265	170	229	341	101	522	811
22.7328	0	503	43	58	262	152	251	164	288	263	170	225	337	100	521	804
22.8557	0	508	43	58	262	152	250	163	289	264	170	225	339	100	522	810
22.9786	0	503	44	58	263	151	252	163	289	266	168	225	340	100	520	810
23.1014	0	503	45	59	264	151	254	164	290	266	168	228	341	101	524	816
23.2243	0	502	45	59	267	153	255	166	290	266	170	230	343	101	524	812
23.3472	0	507	44	59	264	157	257	165	291	264	172	228	340	101	523	818
23.4701	0	504	44	59	263	152	251	164	289	264	170	226	339	100	522	813
23.593	0	505	44	58	262	151	251	164	289	264	170	226	338	100	522	811
23.7158	0	500	44	59	264	152	251	165	291	265	172	226	339	101	523	808
23.8387	0	501	45	59	266	153	254	166	291	267	172	229	342	101	524	816
23.9616	0	500	47	60	268	156	259	167	291	267	172	232	344	103	527	819
24.0845	0	505	43	60	266	156	255	167	291	264	173	229	340	101	525	808
24.2074	0	499	43	58	264	154	252	167	290	264	173	228	341	102	524	805
24.3302	0	500	45	59	266	154	253	168	291	266	173	228	341	103	525	814
24.4531	0	501	45	60	268	155	254	168	292	267	173	230	342	103	527	816
24.576	0	508	46	60	270	155	256	170	292	267	174	233	343	104	532	811
24.6989	0	504	47	61	270	159	260	172	294	267	175	234	345	104	535	823
24.8218	0	501	46	59	268	157	254	170	292	265	175	231	342	103	533	810
24.9446	0	497	46	60	269	156	253	169	293	266	175	230	342	104	537	813
25.0675	0	504	47	61	270	156	255	171	293	267	176	232	342	105	536	812
25.1904	0	505	47	61	273	158	258	172	293	269	179	235	345	105	534	819
25.3133	0	506	49	60	275	159	261	172	294	268	178	238	349	106	538	817
25.4362	0	504	48	61	273	160	260	172	294	267	178	234	346	105	535	823
25.559	0	506	46	60	271	157	255	171	292	266	179	233	344	105	535	816
25.6819	0	514	46	61	273	158	256	172	293	267	179	234	346	105	537	827
25.8048	0	505	48	60	274	158	257	172	294	268	177	235	347	106	536	827
25.9277	0	505	48	62	278	160	261	173	294	268	179	238	349	108	539	829
26.0506	0	507	48	63	279	163	265	175	296	269	180	238	350	107	540	826
26.1734	0	517	47	61	275	160	257	173	294	266	180	234	346	106	539	827
26.2963	0	506	48	61	274	158	257	173	294	267	177	235	345	106	541	826
26.4192	0	505	48	62	276	161	257	172	294	268	178	235	346	107	541	829
26.5421	0	506	50	62	278	160	260	175	295	269	181	238	350	108	541	824
26.665	0	514	51	62	281	163	262	177	297	271	182	241	353	109	542	836
26.7878	0	514	50	63	280	164	265	176	296	268	180	240	352	108	543	830
26.9107	0	507	49	61	278	160	258	175	294	267	179	236	348	107	542	829
27.0336	0	507	50	62	280	161	259	176	295	268	181	237	349	108	542	828
27.1565	0	515	50	62	282	162	260	176	296	270	181	239	351	110	543	836
27.2794	0	511	52	63	284	163	262	178	297	272	180	242	354	110	544	838
27.4022	0	512	51	64	286	166	267	178	297	271	183	242	355	111	545	839
27.5251	0	512	50	62	282	164	262	177	296	268	183	239	351	110	546	829
27.648	0	517	50	63	284	165	261	177	297	269	182	240	353	110	546	841
27.7709	0	513	52	63	285	164	261	177	297	270	182	241	355	111	548	838
27.8938	0	519	53	64	288	166	262	178	299	273	183	244	355	112	548	834
28.0166	0	516	52	65	291	168	267	181	299	272	185	246	358	112	549	829
28.1395	0	522	50	63	288	168	265	179	298	269	184	242	354	112	549	837
28.2624	0	521	51	64	287	166	260	178	296	269	183	242	354	112	550	837
28.3853	0	522	51	63	289	167	262	179	297	270	184	242	353	113	550	830
28.5082	0	517	53	63	290	167	262	180	298	272	186	244	357	113	551	831
28.631	0	520	54	64	293	168	264	181	300	273	186	247	359	114	552	843
28.7539	0	525	53	65	293	172	269	182	300	272	187	247	359	114	554	841
28.8768	0	525	51	63	288	168	262	180	297	269	186	243	354	113	551	832
28.9997	0	526	52	64	290	169	261	180	299	271	186	244	356	113	551	841
29.1226	0	523	52	63	292	168	262	179	298	271	185	244	356	114	550	841
29.2454	0	523	52	64	293	169	263	181	301	274	186	246	359	114	553	841
29.3683	0	530	54	65	295	169	266	183	301	274	188	247	360	115	554	839
29.4912	0	537	52	64	292	172	267	181	301	271	188	245	358	113	554	845
29.6141	0	527	53	63	290	168	262	180	298	270	185	244	356	112	552	845
29.737	0	525	52	64	291	168	262	180	299	271	185	244	355	114	552	843
29.8598	0	532	53	63	291	169	263	181	300	272	187	245	356	113	550	841
29.9827	0	541	54	64	293	168	265	182	300	274	188	246	359	114	551	848
30.1056	0	530	55	65	295	172	269	182	300	274	187	247	361	113	553	844
30.2285	0	527	52	64	291	170	265	180	298	270	186	244	355	113	549	841
30.3514	0	531	53	64	290	167	263	181	298	270	187	243	355	113	551	839
30.4742	0	537	54	64	290	167	263	181	298	271	187	243	355	113	551	842
30.5971	0	526	54	63	291	166	265	181	298	273	185	245	357	112	550	837
30.72	0	527	55	64	295	168	266	182	299	274	185	246	358	113	551	842
30.8429	0	531	53	65	291	171	268	181	298	271	187	244	356	112	549	835
30.9658	0	537	53	62	288	167	262	179	297	269	184	240	353	111	549	842
31.0886	0	530	53	63	288	167	262	179	296	270	183	240	354	110	547	833
31.2115	0	525	54	63	289	166	263	178	297	271	182	241	352	111	547	838
31.3344	0	526	54	63	291	167	264	179	299	273	184	242	354	111	547	836
31.4573	0	534	54	65	292	169	267	181	299	274	185	243	356	113	548	843
31.5802	0	531	52	64	289	168	264	179	297	270	182	240	352	111	545	838
31.703	0	530	51	62	287	166	261	177	295	269	181	237	349	109	544	836
31.8259	0	525	52	63	286	165	261	178	296	270	181	238	350	110	545	832
31.9488	0	533	52	64	288	166	263	177	297	271	181	238	351	110	544	843
32.0717	0	533	53	63	290	165	263	177	297	272	180	240	353	110	546	841
32.1946	0	531	53	64	291	169	267	179	297	272	181	240	353	111	546	840
32.3174	0	525	52	63	287	167	262	178	295	270	180	236	349	109	546	831
32.4403	0	530	52	63	288	165	260	176	294	269	180	235	348	108	544	839
32.5632	0	529	52	63	288	166	261	175	295	270	178	236	350	109	545	838
32.6861	0	530	54	63	287	166	262	176	295	271	178	237	349	109	546	835
32.809	0	525	53	64	290	166	263	179	297	271	180	240	352	109	548	837
32.9318	0	532	53	65	290	170	266	179	297	270	180	239	352	110	547	844
33.0547	0	528	52	62	287	165	262	177	295	268	178	237	348	108	546	835
33.1776	0	528	52	63	288	165	262	177	295	269	179	237	348	110	546	831
33.3005	0	530	53	62	289	165	262	178	295	270	180	237	350	110	547	834
33.4234	0	525	54	63	292	166	262	178	297	271	181	240	352	110	547	841
33.5462	0	525	53	64	292	168	264	179	297	272	180	241	354	111	549	838
33.6691	0	529	53	62	289	169	265	178	296	269	180	238	349	110	547	831
33.792	0	535	52	63	287	166	260	178	295	269	181	236	350	110	547	839
33.9149	0	524	52	62	287	165	261	177	296	270	180	237	350	109	545	835
34.0378	0	523	53	62	289	165	262	177	296	271	178	238	350	109	547	837
34.1606	0	530	53	63	290	165	263	179	297	271	181	239	351	110	547	840
34.2835	0	537	54	64	291	169	267	180	297	270	182	241	354	112	548	845
34.4064	0	524	52	63	287	166	261	178	295	268	180	237	349	110	545	836
34.5293	0	522	52	62	287	163	259	175	295	269	179	237	348	110	545	839
34.6522	0	526	51	62	286	163	260	176	295	270	180	237	349	109	545	836
34.775	0	535	53	62	287	164	261	177	296	271	179	239	352	110	545	841
34.8979	0	523	53	63	290	164	261	177	297	272	181	241	353	110	546	834
35.0208	0	522	53	64	288	168	266	178	298	271	181	241	353	110	546	837
35.1437	0	527	51	62	284	164	261	177	295	267	180	237	350	109	546	833
35.2666	0	532	51	62	285	164	259	176	295	269	181	237	350	109	545	839
35.3894	0	527	51	62	285	163	259	176	295	270	180	237	352	109	544	832
35.5123	0	520	52	62	287	163	261	176	297	272	180	240	352	111	545	837
35.6352	0	521	52	64	288	163	262	178	298	273	182	241	354	111	546	833
35.7581	0	526	53	63	284	166	265	178	297	269	183	240	351	109	548	841
35.881	0	524	52	62	283	163	260	176	295	268	181	236	351	109	546	827
36.0038	0	523	52	63	283	162	261	176	295	270	181	238	350	110	547	836
36.1267	0	519	53	63	285	162	261	177	296	270	183	239	351	110	547	832
36.2496	0	526	54	64	286	163	262	178	297	271	183	241	354	110	547	845
36.3725	0	527	53	65	289	166	265	179	299	272	183	242	355	111	551	843
36.4954	0	523	52	63	284	164	263	177	297	269	183	239	351	110	548	838
36.6182	0	516	52	64	283	162	260	176	296	268	182	238	351	110	549	830
36.7411	0	516	52	62	283	162	260	176	296	269	182	239	352	110	546	840
36.864	0	517	53	63	285	163	260	176	296	271	181	240	355	109	546	837
36.9869	0	520	54	63	287	163	262	176	298	271	181	242	355	110	548	833
37.1098	0	510	54	64	287	168	266	178	299	271	184	243	356	111	547	829
37.2326	0	506	51	62	283	164	260	176	296	267	182	240	353	110	543	835
37.3555	0	506	52	62	284	162	258	176	297	269	180	239	354	108	544	831
37.4784	0	503	52	63	285	162	259	176	297	269	181	240	354	109	545	828
37.6013	0	499	54	63	287	163	261	178	300	270	182	242	355	110	544	833
37.7242	0	500	55	64	290	166	264	179	300	272	183	244	358	112	546	834
37.847	0	491	53	64	287	166	264	177	299	269	181	241	355	111	547	835
37.9699	0	500	54	62	286	164	260	179	299	269	181	239	352	110	546	828
38.0928	0	497	53	63	287	163	260	178	299	269	183	240	354	111	547	839
38.2157	0	499	55	63	290	165	262	178	300	270	183	242	355	112	546	836
38.3386	0	501	55	64	291	165	263	179	301	271	182	243	356	112	550	838
38.4614	0	502	56	64	293	169	266	182	302	271	185	244	357	112	548	833
38.5843	0	504	54	63	289	167	261	180	298	267	183	240	353	111	548	840
38.7072	0	504	54	62	289	165	260	179	298	268	182	240	353	111	548	838
38.8301	0	504	54	63	291	166	261	178	299	269	182	240	353	111	548	838
38.953	0	507	55	63	294	168	261	181	300	270	183	241	354	111	548	836
39.0758	0	517	57	64	295	168	263	183	301	270	185	244	357	113	550	842
39.1987	0	512	56	65	294	171	266	182	300	269	184	244	357	112	553	833
39.3216	0	512	54	63	292	167	261	181	298	266	183	240	352	112	551	836
39.4445	0	515	56	64	293	167	261	181	299	268	184	240	353	112	550	834
39.5674	0	523	56	63	294	167	261	180	299	270	183	242	354	113	553	842
39.6902	0	514	57	64	297	168	264	182	300	270	184	244	357	113	554	839
39.8131	0	513	58	64	298	170	265	184	301	272	184	245	358	115	555	844
39.936	0	513	56	64	297	171	266	184	299	269	186	244	355	114	553	835
40.0589	0	520	57	64	296	169	262	183	299	268	186	242	355	114	553	842
40.1818	0	521	56	64	296	170	263	183	299	270	184	243	356	113	554	843
40.3046	0	518	57	64	298	169	263	184	300	270	185	243	355	114	555	843
40.4275	0	520	58	65	300	171	265	185	301	272	187	246	358	114	554	839
40.5504	0	529	57	65	301	174	268	186	302	271	186	247	359	115	556	852
40.6733	0	530	56	63	297	169	263	184	299	267	185	243	356	114	554	845
40.7962	0	528	57	64	299	170	263	184	299	269	187	244	355	114	553	843
40.919	0	525	58	63	299	170	263	184	299	269	186	245	358	115	555	839
41.0419	0	533	60	65	301	172	265	185	299	271	187	246	359	115	555	850
41.1648	0	534	58	66	303	172	266	186	302	272	187	248	361	116	558	847
41.2877	0	533	57	65	300	174	268	185	299	270	187	246	357	115	555	837
41.4106	0	528	56	64	298	170	262	184	298	267	186	243	356	114	556	834
41.5334	0	534	56	64	298	170	263	183	298	268	186	242	356	114	554	846
41.6563	0	534	58	64	299	169	263	184	298	270	185	244	358	115	556	844
41.7792	0	534	58	64	300	171	265	184	299	270	187	246	358	115	555	838
41.9021	0	531	59	65	302	173	268	185	300	271	188	247	360	115	556	844
42.025	0	529	57	63	297	171	265	183	298	268	186	244	356	114	557	847
42.1478	0	533	57	63	297	169	261	181	296	267	184	242	355	114	553	839
42.2707	0	531	57	64	296	168	262	182	296	268	186	244	355	113	552	836
42.3936	0	540	56	64	298	170	263	183	297	269	187	243	358	114	554	847
42.5165	0	526	57	64	299	172	264	182	298	271	185	246	359	114	553	845
42.6394	0	524	56	65	301	173	268	183	299	271	185	246	361	114	554	844
42.7622	0	526	55	64	296	171	263	181	296	268	186	242	354	113	553	839
42.8851	0	530	55	63	296	169	262	181	296	267	185	242	355	113	551	841
43.008	0	518	55	63	295	169	262	180	296	267	183	242	356	112	551	839
43.1309	11	518	56	64	296	169	262	181	297	269	183	243	356	113	551	841
43.2538	0	523	57	64	298	168	263	182	298	270	185	245	358	113	552	838
43.3766	0	531	57	64	298	172	266	182	298	270	185	245	360	113	553	841
43.4995	0	518	55	63	294	170	262	181	297	267	183	243	355	112	552	833
43.6224	0	518	56	63	295	168	261	181	296	267	184	241	355	112	552	840
43.7453	0	520	56	63	295	168	262	182	296	269	185	242	355	112	551	834
43.8682	0	529	57	64	297	169	264	183	299	270	186	244	358	113	552	845
43.991	0	528	59	64	298	168	265	183	298	271	184	247	358	113	556	848
44.1139	0	531	56	65	298	173	268	182	298	270	184	244	358	113	555	843
44.2368	0	524	55	63	295	168	260	182	297	267	186	242	354	111	554	837
44.3597	0	535	56	63	296	169	261	181	295	268	185	242	355	113	553	844
44.4826	0	531	56	63	296	167	261	181	296	269	183	243	357	112	553	844
44.6054	0	531	57	64	298	168	263	182	297	270	184	244	356	113	554	845
44.7283	0	528	58	64	300	169	265	184	299	271	187	246	359	114	554	840
44.8512	0	534	56	64	297	172	266	182	297	269	187	243	356	112	557	851
44.9741	0	532	55	62	295	169	261	181	294	266	183	241	353	112	553	843
45.097	0	531	55	63	294	168	261	182	294	268	183	241	353	112	553	844
45.2198	0	527	56	64	295	167	260	182	295	268	185	241	355	113	554	837
45.3427	0	535	56	63	297	168	262	181	296	270	185	244	356	114	554	846
45.4656	0	535	58	64	299	170	264	183	297	271	184	246	359	114	556	847
45.5885	0	534	55	65	297	172	266	183	296	269	186	243	355	113	554	837
45.7114	0	527	56	63	294	169	261	181	295	267	185	241	353	112	554	834
45.8342	0	534	56	64	295	167	261	181	294	267	183	242	354	113	553	846
45.9571	0	533	56	64	295	168	261	181	295	268	183	242	355	113	554	844
46.08	0	534	56	65	297	169	263	182	296	270	184	244	356	115	553	837
46.2029	0	537	57	64	299	170	264	184	297	271	186	246	359	114	555	840
46.3258	0	531	57	65	297	171	266	183	298	270	185	246	357	113	557	851
46.4486	0	533	55	63	295	169	262	182	295	267	184	243	354	113	554	842
46.5715	0	534	57	64	296	169	262	182	296	269	185	244	353	113	553	838
46.6944	0	541	57	64	297	168	262	183	296	269	186	245	356	114	554	847
46.8173	0	530	57	64	298	169	263	184	296	270	186	246	357	114	555	846
46.9402	0	531	59	65	300	171	265	183	298	272	185	248	360	115	557	847
47.063	0	534	56	65	298	172	268	184	298	270	187	246	356	114	554	841
47.1859	0	541	56	63	296	169	261	183	295	267	187	243	355	114	555	847
47.3088	0	529	56	64	296	168	261	182	295	268	185	243	356	113	554	845
47.4317	0	527	57	63	297	168	262	182	296	268	184	245	355	113	555	846
47.5546	0	535	58	64	298	170	263	182	297	271	186	247	357	114	555	846
47.6774	0	542	59	64	300	170	265	185	298	272	188	247	361	115	557	851
47.8003	0	530	57	65	298	172	267	183	298	270	187	246	359	115	557	847
47.9232	0	529	57	63	294	168	261	182	295	267	186	243	354	113	554	846
48.0461	0	533	55	63	295	168	261	181	295	268	186	243	354	114	553	842
48.169	0	542	56	64	296	168	262	182	296	269	186	244	357	114	554	848
48.2918	0	530	58	64	297	169	264	182	297	270	186	246	359	114	556	845
48.4147	0	531	59	65	300	170	265	184	298	272	186	249	360	115	558	849
48.5376	0	536	58	65	298	171	268	183	298	271	187	247	357	114	556	844
48.6605	0	541	57	64	295	168	262	182	296	268	187	244	355	114	555	846
48.7834	0	534	57	64	294	168	262	180	295	268	185	244	356	113	556	840
48.9062	0	529	58	64	296	167	262	181	295	268	185	243	356	114	555	846
49.0291	0	530	58	65	298	169	264	183	296	270	186	246	357	115	556	844
49.152	0	543	59	65	299	169	265	184	297	272	187	248	360	116	558	850
49.2749	0	537	58	65	299	173	268	184	298	271	186	247	360	115	560	847
49.3978	0	534	57	63	295	167	263	182	295	268	186	243	356	113	557	845
49.5206	0	528	57	64	295	168	262	183	295	268	186	244	356	114	558	841
49.6435	0	541	57	64	295	168	262	183	295	269	186	245	357	114	558	848
49.7664	0	535	59	65	298	169	264	182	296	271	185	246	359	114	558	850
49.8893	0	535	59	65	300	169	266	184	298	273	185	248	359	115	559	851
50.0122	0	529	58	65	297	172	268	183	298	270	187	246	358	114	558	845
50.135	0	536	57	64	294	166	262	182	294	268	186	244	355	114	559	854
50.2579	0	533	58	63	294	168	263	181	295	269	184	244	357	113	558	851
50.3808	0	532	59	64	296	168	263	182	296	269	184	244	356	114	558	849
50.5037	0	527	60	64	297	168	265	183	296	271	186	246	359	114	559	845
50.6266	0	537	60	66	299	170	267	185	297	273	186	247	361	114	560	857
50.7494	0	536	57	66	297	173	267	182	296	270	185	244	358	114	558	851
50.8723	0	533	57	63	294	168	262	182	294	267	184	242	354	113	557	847
50.9952	0	528	58	63	295	168	262	181	294	268	184	241	355	113	557	843
51.1181	0	536	58	64	296	168	263	182	295	269	185	243	356	113	556	854
51.241	0	535	58	64	297	168	264	182	295	271	183	245	358	114	558	850
51.3638	0	536	59	64	299	170	267	183	297	272	184	246	358	114	558	843
51.4867	0	530	57	64	296	172	266	181	295	269	186	242	355	113	557	839
51.6096	0	536	57	63	295	169	261	180	294	267	183	241	354	112	556	848
51.7325	0	532	56	64	295	169	262	179	294	268	182	242	355	112	554	845
51.8554	0	534	56	64	296	168	261	180	295	270	182	242	355	113	555	839
51.9782	0	535	58	64	298	169	264	181	295	270	184	244	357	113	556	840
52.1011	0	538	59	65	300	172	266	182	296	270	184	245	358	113	557	849
52.224	0	533	57	64	295	170	263	180	294	267	182	241	353	113	555	842
52.3469	0	532	57	63	295	168	262	181	293	267	183	241	352	113	555	837
52.4698	0	540	57	63	296	167	262	181	293	269	184	241	354	113	556	847
52.5926	0	530	58	65	298	169	262	181	294	269	183	242	355	113	554	846
52.7155	0	531	59	63	300	169	264	182	295	270	183	245	358	114	558	846
52.8384	0	535	57	64	298	171	267	183	296	269	184	244	355	113	557	844
52.9613	0	541	57	64	294	168	260	181	293	265	184	242	353	113	559	853
53.0842	0	528	57	63	295	169	262	180	292	267	182	240	354	113	556	846
53.207	0	527	59	63	296	168	261	180	293	267	182	242	353	112	557	845
53.3299	0	532	59	64	298	167	262	182	293	270	184	243	354	113	557	848
53.4528	0	539	60	65	300	169	264	183	295	270	185	245	358	114	560	852
53.5757	0	528	59	66	297	171	266	181	295	268	183	242	356	113	559	846
53.6986	0	526	58	65	295	167	261	180	292	267	183	241	351	112	556	846
53.8214	0	530	58	63	295	167	260	181	292	267	184	241	351	112	555	844
53.9443	0	538	60	63	296	167	260	181	293	267	183	242	354	113	556	849
54.0672	0	527	59	64	298	168	263	181	294	268	183	244	356	113	557	847
54.1901	0	527	60	65	300	169	263	182	295	270	184	246	356	115	559	847
54.313	0	532	58	65	297	171	266	182	294	268	185	242	353	113	556	842
54.4358	0	538	57	64	295	167	260	181	293	267	184	241	352	112	556	845
54.5587	0	532	58	64	294	167	260	180	293	266	182	242	353	113	557	841
54.6816	0	524	60	64	296	168	261	181	293	268	182	243	352	114	556	846
54.8045	0	531	61	64	298	168	262	183	294	269	185	244	355	113	556	839
54.9274	0	538	59	65	300	170	264	183	296	271	186	246	358	115	558	848
55.0502	0	530	59	65	298	170	265	183	295	268	184	244	356	114	558	839
55.1731	0	529	58	64	296	167	261	181	294	267	184	242	352	113	557	843
55.296	0	524	59	64	297	168	262	183	293	267	185	243	354	113	557	838
55.4189	0	538	59	64	298	168	262	181	294	269	185	244	354	113	556	847
55.5418	0	533	62	66	300	169	263	183	294	270	184	246	357	115	559	846
55.6646	0	532	60	66	301	170	266	185	297	272	186	247	358	114	559	849
55.7875	0	526	58	65	297	169	264	184	295	267	187	243	354	113	558	839
55.9104	0	531	58	64	296	168	260	182	294	267	185	242	353	113	556	850
56.0333	0	532	59	63	297	168	262	182	293	267	185	243	355	113	556	845
56.1562	0	531	60	64	298	168	261	181	294	268	185	244	354	114	556	846
56.279	0	526	59	64	299	168	263	184	296	270	186	246	356	114	557	841
56.4019	0	534	61	66	301	171	266	185	297	272	188	248	359	115	558	855
56.5248	0	533	58	64	297	170	264	182	295	267	184	244	355	113	556	845
56.6477	0	530	58	63	296	167	260	181	294	266	184	242	351	113	555	843
56.7706	0	525	57	63	296	167	261	182	293	267	185	242	354	112	556	837
56.8934	0	533	58	64	296	167	261	182	294	269	184	244	355	112	557	854
57.0163	0	533	59	64	299	170	263	182	296	271	184	246	357	114	557	848
57.1392	0	534	60	65	300	170	266	184	297	271	186	247	358	114	557	842
57.2621	0	533	57	65	296	171	265	183	295	268	186	244	355	113	556	837
57.385	0	533	58	64	295	169	261	182	293	268	185	242	353	113	556	847
57.5078	0	532	57	63	295	168	262	181	294	267	184	243	353	113	555	844
57.6307	0	533	58	64	296	167	263	183	295	269	184	244	353	114	556	838
57.7536	0	532	58	64	298	168	263	184	296	270	185	246	357	114	557	847
57.8765	0	534	59	66	300	171	267	184	296	272	186	247	358	114	557	848
57.9994	0	531	57	64	296	169	265	182	296	268	184	243	355	112	555	843
58.1222	0	531	58	64	294	168	261	182	294	268	185	242	353	112	554	838
58.2451	0	536	57	64	294	167	261	183	294	268	185	242	355	112	555	846
58.368	0	526	59	64	295	168	263	182	295	270	184	244	355	113	555	842
58.4909	0	526	60	64	298	168	265	184	295	271	184	245	358	112	559	846
58.6138	0	530	60	65	297	171	269	183	296	271	185	245	357	113	556	842
58.7366	0	535	57	64	292	168	263	181	294	268	184	240	353	111	556	846
58.8595	0	523	57	64	292	165	261	180	292	268	181	241	354	110	554	843
58.9824	0	522	57	64	292	165	262	179	292	269	181	240	354	111	554	843
59.1053	0	528	59	65	292	165	263	180	293	270	183	241	354	111	553	842
59.2282	0	536	60	64	295	165	265	181	295	271	184	244	357	111	556	849
59.351	0	524	59	66	293	168	268	181	294	271	183	243	357	112	557	840
59.4739	0	522	57	62	290	164	262	179	292	267	180	238	351	110	552	842
59.5968	0	524	57	65	288	161	262	178	292	267	180	238	351	109	553	842
59.7197	0	530	57	64	287	163	262	178	292	269	179	239	352	110	554	849
59.8426	0	520	58	64	289	164	263	178	292	270	179	241	355	110	552	838
59.9654	0	520	58	64	291	164	266	178	292	271	180	241	355	110	554	843
60.0883	0	525	57	64	289	167	267	179	293	270	181	240	354	110	551	837
60.2112	0	529	56	63	286	161	262	176	290	268	179	237	352	109	551	842
60.3341	0	523	56	63	284	162	262	175	291	268	177	237	353	109	549	834
60.457	0	517	55	62	284	160	262	176	291	269	176	237	350	108	548	839
60.5798	0	517	56	63	286	163	263	175	291	272	179	239	354	109	548	835
60.7027	0	523	57	65	287	163	265	177	292	272	178	240	356	109	550	845
60.8256	0	523	55	63	282	162	264	174	290	269	177	236	352	108	548	837
60.9485	0	520	54	62	280	159	261	173	289	268	176	235	349	107	546	836
61.0714	0	514	54	61	280	159	262	173	289	268	176	234	351	107	547	833
61.1942	0	520	55	62	281	158	262	173	289	270	175	237	352	107	546	845
61.3171	0	522	56	62	281	159	263	172	290	271	174	238	354	107	548	842
61.44	0	520	55	63	281	161	266	174	290	271	177	238	352	108	545	838
61.5629	0	513	52	62	277	157	261	172	288	268	174	233	348	105	544	830
61.6858	0	518	53	61	274	156	259	170	288	267	174	231	347	105	542	841
61.8086	0	517	52	62	273	155	260	169	287	268	172	232	349	105	540	835
61.9315	0	516	53	62	275	155	260	169	288	269	171	233	348	105	541	833
62.0544	0	511	54	63	276	156	262	170	288	270	174	234	351	105	542	830
62.1773	0	516	52	62	274	158	265	170	288	269	172	233	349	105	541	836
62.3002	0	512	51	60	269	154	259	167	286	268	170	231	346	104	537	833
62.423	0	510	51	59	269	153	258	166	286	267	169	229	345	103	536	826
62.5459	0	507	52	61	269	152	258	165	286	268	170	229	347	103	536	822
62.6688	0	507	51	60	270	153	261	167	286	270	169	231	347	104	536	835
62.7917	0	507	53	62	271	154	264	167	285	270	168	233	349	104	540	835
62.9146	0	510	51	62	269	157	265	167	287	269	170	230	345	104	535	823
63.0374	0	515	51	60	265	152	259	166	285	267	169	228	345	102	535	823
63.1603	0	501	50	60	265	151	259	165	285	267	167	229	344	102	534	829
63.2832	0	501	51	60	266	151	259	165	285	269	168	229	346	102	535	824
63.4061	0	507	52	60	269	152	262	167	286	270	170	230	347	103	536	821
63.529	0	508	52	61	269	155	265	168	287	269	170	232	348	103	536	832
63.6518	0	501	49	61	265	154	260	166	285	266	168	229	344	102	534	823
63.7747	0	498	50	59	263	151	257	164	284	267	167	227	342	101	533	824
63.8976	0	502	50	60	264	151	258	164	285	267	168	228	343	102	533	824
64.0205	0	510	50	61	266	151	259	165	285	268	168	228	346	102	533	828
64.1434	0	500	52	61	267	152	262	166	285	268	168	231	348	102	534	827
64.2662	0	500	52	62	268	156	264	167	287	269	169	232	347	104	534	828
64.3891	0	502	49	61	263	152	259	166	285	265	169	227	342	101	533	821
64.512	0	507	49	61	263	150	257	165	284	266	168	226	343	101	532	825
64.6349	0	497	50	60	264	150	257	165	285	267	167	227	343	101	529	820
64.7578	0	497	49	61	266	151	259	164	285	268	167	229	344	102	531	823
64.8806	0	498	51	61	267	152	262	166	286	268	168	231	346	104	532	821
65.0035	0	503	50	62	267	155	264	168	287	268	171	231	347	103	534	826
65.1264	0	497	49	60	265	153	258	165	285	266	169	229	344	102	531	816
65.2493	0	496	49	62	265	151	258	165	285	266	168	228	342	103	531	821
65.3722	0	496	50	61	265	151	257	167	287	267	170	228	343	102	531	815
65.495	0	503	50	60	267	152	260	167	288	269	170	232	346	103	531	825
65.6179	0	498	50	62	269	153	263	168	287	268	172	234	347	103	534	825
65.7408	0	498	50	62	268	156	263	168	289	268	171	232	347	103	532	823
65.8637	0	497	50	60	267	152	257	167	287	266	172	230	344	104	532	818
65.9866	0	505	50	61	268	153	259	168	288	267	172	231	346	104	532	823
66.1094	0	499	50	60	270	152	258	169	288	268	172	232	346	105	532	825
66.2323	0	500	52	61	272	153	262	170	288	267	173	234	348	104	534	826
66.3552	0	502	52	61	274	156	264	171	289	268	175	236	350	106	535	822
66.4781	0	508	51	61	273	158	262	170	290	267	175	233	348	105	536	830
66.601	0	506	50	61	270	153	257	168	288	266	174	233	347	105	535	826
66.7238	0	506	51	61	271	153	258	169	288	266	174	232	345	105	536	827
66.8467	0	502	52	61	272	155	259	170	289	267	175	235	347	105	537	824
66.9696	0	508	52	62	276	157	261	172	290	269	175	236	349	105	537	829
67.0925	0	500	54	62	278	157	264	174	291	269	176	239	351	108	540	831
67.2154	0	504	52	62	276	159	263	173	291	267	177	236	348	106	537	821
67.3382	0	501	52	61	273	155	258	172	290	267	177	234	348	107	538	817
67.4611	0	501	53	61	275	156	258	172	290	267	177	234	347	105	537	828
67.584	0	500	53	62	276	156	259	172	290	268	175	236	349	107	538	825
67.7069	0	506	54	62	279	157	261	174	291	270	178	237	351	107	540	824
67.8298	0	502	55	63	281	160	264	176	292	271	180	241	353	109	542	836
67.9526	0	502	53	62	278	161	264	174	293	268	179	237	350	108	540	832
68.0755	0	502	53	61	276	158	259	172	291	266	179	235	348	107	540	828
68.1984	0	506	54	62	278	158	260	173	290	267	179	235	349	108	539	822
68.3213	0	505	54	62	279	158	260	174	292	269	179	238	351	107	540	832
68.4442	0	506	54	62	281	160	262	174	293	271	180	239	352	109	541	833
68.567	0	506	54	64	281	163	266	175	294	270	180	240	353	109	542	833
68.6899	0	510	53	62	278	159	261	174	292	267	180	237	348	107	540	826
68.8128	0	517	53	61	277	158	258	174	292	267	180	237	350	108	540	831
68.9357	0	506	53	62	279	159	260	174	291	268	178	238	351	107	539	825
69.0586	0	507	54	63	281	159	259	174	293	269	178	239	351	109	542	835
69.1814	0	509	56	63	282	161	263	176	292	270	180	240	354	108	543	830
69.3043	0	518	54	63	280	163	265	176	292	269	181	240	353	109	543	832
69.4272	0	512	53	62	278	158	260	174	291	267	179	235	350	108	539	821
69.5501	0	505	52	61	278	159	260	173	291	267	178	236	348	107	539	828
69.673	0	507	52	62	279	159	260	173	291	268	179	237	350	108	540	825
69.7958	0	514	53	62	281	159	262	175	292	270	178	238	353	108	540	832
69.9187	0	509	55	63	282	161	263	176	293	271	179	240	354	109	543	835
70.0416	0	513	52	61	279	162	262	174	291	268	178	237	349	108	539	832
70.1645	0	508	53	61	278	159	259	172	290	266	179	235	348	108	540	824
70.2874	0	514	52	61	278	159	259	174	290	267	178	235	349	108	538	835
70.4102	0	515	52	62	279	159	259	173	290	268	176	237	351	108	539	832
70.5331	0	513	54	61	281	160	261	174	292	270	177	239	351	109	540	831
70.656	0	510	53	63	283	163	265	175	293	270	180	240	351	108	539	824
70.7789	0	514	51	60	279	160	260	173	289	267	178	236	349	108	538	829
70.9018	0	513	52	61	279	160	259	172	290	267	176	236	349	107	537	829
71.0246	0	513	52	61	280	159	260	173	290	268	177	236	348	109	537	822
71.1475	0	509	53	61	281	159	260	174	290	269	178	238	350	109	538	821
71.2704	0	511	55	62	283	160	261	174	291	270	177	241	351	108	542	838
71.3933	0	513	53	62	282	164	263	173	291	269	178	238	349	109	540	826
71.5162	0	512	52	60	279	158	258	173	290	265	178	235	345	108	537	819
71.639	0	519	52	60	279	159	258	173	289	266	178	236	346	108	537	829
71.7619	0	509	53	61	281	158	258	172	289	267	177	236	347	109	536	824
71.8848	0	508	54	61	283	159	261	173	290	269	177	237	348	108	537	826
72.0077	0	515	54	62	284	161	262	175	290	269	178	239	349	110	538	823
72.1306	0	520	51	61	282	161	262	175	290	266	179	236	347	108	537	827
72.2534	0	508	51	60	279	158	256	172	288	266	176	234	344	107	533	823
72.3763	0	507	51	59	280	158	257	171	288	265	176	234	344	107	535	825
72.4992	0	513	52	61	280	158	258	172	289	266	176	235	344	107	534	823
72.6221	0	521	52	61	282	159	260	173	290	268	178	237	346	108	535	828
72.745	0	509	53	61	283	160	262	174	291	268	178	238	347	108	536	819
72.8678	0	507	50	59	278	159	259	172	289	266	177	234	342	106	532	821
72.9907	0	511	49	60	278	156	256	171	288	264	177	232	340	105	532	814
73.1136	0	516	50	60	277	156	256	171	287	264	177	232	342	106	532	825
73.2365	0	505	51	60	278	156	257	171	288	265	175	233	343	106	530	816
73.3594	0	506	51	60	280	157	258	173	289	267	176	236	343	108	532	822
73.4822	0	505	51	61	282	159	261	173	291	267	178	236	344	106	532	819
73.6051	0	508	50	59	277	157	256	172	288	264	177	232	341	106	531	821
73.728	0	508	50	59	278	157	255	170	288	264	175	232	341	105	530	820
73.8509	0	507	50	59	277	154	255	172	288	264	176	232	340	105	530	822
73.9738	0	503	51	60	278	156	257	172	289	266	178	234	342	106	530	817
74.0966	0	510	52	60	280	158	258	172	290	267	178	235	344	106	531	829
74.2195	0	508	50	60	278	159	260	173	289	265	177	233	343	106	531	821
74.3424	0	505	51	59	275	154	253	170	288	263	176	231	338	105	530	818
74.4653	0	501	50	60	276	155	254	171	287	263	178	231	339	105	529	814
74.5882	0	508	50	59	276	155	254	171	288	265	177	232	340	106	530	822
74.711	0	499	51	59	278	156	256	171	289	266	176	234	342	106	531	823
74.8339	0	505	52	60	280	157	261	172	289	266	177	235	344	106	533	816
74.9568	0	499	50	60	275	158	259	173	288	264	178	232	340	105	532	812
75.0797	0	498	49	59	274	154	253	170	287	263	176	230	338	105	530	821
75.2026	0	495	51	60	274	153	255	169	287	263	176	230	339	104	531	819
75.3254	0	502	50	60	274	155	255	171	287	265	175	233	339	105	532	818
75.4483	0	497	52	60	278	157	257	172	288	265	178	234	344	105	532	826
75.5712	0	497	52	61	279	159	261	173	288	266	177	235	346	106	535	826
75.6941	0	494	50	60	275	158	258	172	289	263	176	232	342	106	534	822
75.817	0	496	51	60	274	155	255	171	287	263	178	232	340	105	533	821
75.9398	0	503	51	60	276	156	256	172	287	264	178	232	341	105	533	825
76.0627	0	493	52	61	277	157	256	173	289	265	176	234	343	106	533	823
76.1856	0	492	52	60	279	158	259	173	290	267	177	235	344	107	535	825
76.3085	0	498	52	61	280	161	262	174	291	266	179	236	345	107	535	821
76.4314	0	504	51	60	276	157	256	172	288	263	179	234	342	106	536	823
76.5542	0	494	51	60	276	158	257	173	288	264	178	233	342	106	535	817
76.6771	0	493	52	60	278	158	256	172	289	264	177	234	342	107	537	824
76.8	0	495	52	61	279	159	259	173	289	265	179	235	344	107	536	819
76.9229	0	501	53	62	281	160	261	175	290	266	181	239	346	108	537	830
77.0458	0	495	52	61	279	160	261	172	289	264	178	235	345	107	537	824
77.1686	0	495	51	60	277	158	256	172	288	264	178	233	341	106	536	823
77.2915	0	497	52	61	277	158	257	171	288	263	178	233	343	106	537	822
77.4144	0	505	52	60	278	158	257	173	289	265	179	235	343	108	537	826
77.5373	0	501	53	60	280	158	258	172	289	266	177	236	346	107	538	829
77.6602	0	505	54	61	280	161	263	173	289	265	179	236	346	107	537	830
77.783	0	498	52	61	276	159	257	172	287	262	178	232	342	107	538	819
77.9059	0	504	51	60	276	157	255	170	287	262	177	231	342	106	536	830
78.0288	0	504	51	61	276	156	256	169	287	263	175	231	343	105	536	826
78.1517	0	505	53	61	277	157	258	171	287	264	175	233	343	106	536	827
78.2746	0	502	53	61	280	159	259	172	288	265	176	233	345	107	537	822
78.3974	0	508	52	62	278	161	263	172	287	263	176	233	344	107	537	827
78.5203	0	506	51	61	275	157	256	168	284	262	173	230	342	106	535	824
78.6432	0	505	51	60	275	157	256	168	286	263	173	230	340	106	534	818
78.7661	0	501	53	61	276	156	255	169	286	263	174	230	343	106	535	818
78.889	1	503	53	61	278	158	259	169	285	265	174	232	344	106	535	828
79.0118	0	502	53	62	280	160	261	168	286	264	173	234	346	107	538	827
79.1347	0	508	51	61	276	160	259	168	286	263	175	231	342	105	535	817
79.2576	0	513	51	61	274	157	256	169	284	262	174	231	343	106	536	827
79.3805	0	504	52	60	275	157	257	168	285	263	172	230	342	104	535	822
79.5034	0	504	52	61	277	156	258	168	285	264	171	231	343	106	535	824
79.6262	0	511	53	60	279	156	259	169	285	264	174	234	345	107	538	831
79.7491	0	514	53	62	278	162	263	169	286	264	175	235	344	106	539	833
79.872	0	505	51	60	276	158	257	168	285	262	173	232	341	106	536	825
79.9949	0	503	51	60	274	156	256	167	284	262	172	231	341	105	536	827
80.1178	0	507	53	60	275	155	255	168	284	263	173	230	341	105	536	824
80.2406	0	517	52	61	276	157	257	168	284	265	174	232	345	105	537	829
80.3635	0	505	53	61	279	158	260	167	285	265	173	233	346	107	538	823
80.4864	0	505	51	62	277	160	261	167	284	263	174	232	344	105	537	825
80.6093	0	509	50	60	272	155	255	166	284	261	173	228	340	105	536	820
80.7322	0	514	51	60	272	155	255	166	283	262	172	229	340	105	535	826
80.855	0	504	51	59	273	154	254	164	283	263	171	229	341	104	533	819
80.9779	0	503	52	60	273	154	256	165	283	263	171	231	341	105	534	823
81.1008	0	504	53	61	275	156	259	166	284	264	173	232	344	107	536	821
81.2237	0	508	51	60	272	156	258	164	283	263	172	229	341	105	535	825
81.3466	0	506	50	59	268	152	253	162	283	262	170	227	338	103	531	820
81.4694	0	506	50	59	266	151	254	161	281	261	169	226	337	103	530	821
81.5923	0	501	50	58	266	151	255	162	281	263	170	227	338	103	530	818
81.7152	0	507	50	59	267	152	258	162	281	263	169	229	340	103	531	829
81.8381	0	506	52	60	269	154	260	162	282	264	170	232	343	104	534	829
81.961	0	504	49	59	265	153	257	161	283	262	169	227	338	103	530	825
82.0838	0	497	49	59	263	149	253	160	280	262	169	225	337	102	530	818
82.2067	0	505	48	59	262	150	254	160	281	262	169	226	337	102	529	828
82.3296	0	499	51	59	263	149	254	159	282	264	167	228	339	102	531	831
82.4525	0	506	51	60	266	150	257	161	281	263	169	230	340	104	532	825
82.5754	0	499	51	60	265	154	259	163	284	264	170	230	342	103	530	816
82.6982	0	503	49	58	261	151	254	160	281	262	168	226	337	101	528	822
82.8211	0	502	48	58	260	148	253	158	280	262	167	226	337	101	528	821
82.944	0	501	49	59	261	148	253	159	281	262	168	226	336	101	528	814
83.0669	0	498	50	59	263	148	255	161	282	262	170	228	339	102	529	818
83.1898	0	500	51	59	265	149	258	161	281	264	169	230	342	103	531	826
83.3126	0	498	49	60	264	153	260	162	283	262	169	229	340	103	530	822
83.4355	0	500	48	58	260	149	253	160	281	261	168	225	335	102	529	816
83.5584	0	502	48	58	259	148	252	159	281	261	169	224	336	101	528	823
83.6813	0	497	49	59	261	148	253	159	281	262	167	226	338	102	527	820
83.8042	0	496	48	59	263	149	256	160	280	263	167	227	339	102	530	824
83.927	0	504	51	60	265	150	258	162	282	265	170	230	341	104	531	820
84.0499	0	503	48	60	263	153	260	161	282	262	171	228	340	103	530	824
84.1728	0	497	48	58	260	150	252	160	282	261	169	225	336	101	528	821
84.2957	0	496	49	59	261	149	254	160	282	262	168	226	337	101	529	824
84.4186	0	496	50	59	263	149	254	161	282	262	170	228	339	103	530	822
84.5414	0	503	50	59	265	150	257	162	282	263	170	230	340	103	532	827
84.6643	0	496	52	61	268	154	261	163	284	264	170	234	342	104	536	824
84.7872	0	495	49	59	265	153	256	163	283	262	171	228	338	103	532	822
84.9101	0	499	49	59	265	151	253	163	283	263	172	229	338	103	533	821
85.033	0	500	50	59	264	151	254	163	284	262	173	229	339	104	533	829
85.1558	0	497	51	60	267	152	256	164	284	263	173	231	341	104	534	821
85.2787	0	496	52	62	270	152	258	165	285	265	173	233	343	105	538	831
85.4016	0	497	52	61	269	155	262	167	286	264	176	234	342	105	536	824
85.5245	0	501	49	60	267	153	255	165	284	261	174	230	340	104	536	830
85.6474	0	496	50	60	268	153	254	165	285	263	173	230	340	104	536	832
85.7702	0	496	50	60	269	153	255	165	285	262	174	230	339	105	537	830
85.8931	0	497	52	60	271	153	257	167	286	264	176	233	342	106	536	827
86.016	0	508	53	61	275	155	259	168	286	264	176	235	344	107	538	836
86.1389	0	506	52	60	272	157	260	168	287	263	176	233	342	107	538	835
86.2618	0	504	52	59	270	153	254	166	286	261	175	230	338	105	537	831
86.3846	0	499	52	60	271	154	254	166	286	262	175	231	338	106	538	826
86.5075	0	501	53	60	273	153	255	166	286	262	177	232	340	105	537	838
86.6304	0	502	54	60	276	155	258	167	286	265	176	234	342	106	540	834
86.7533	0	509	54	61	278	157	260	169	286	264	178	236	344	108	541	830
86.8762	0	503	52	60	274	157	258	167	286	263	177	232	339	108	538	825
86.999	0	509	52	60	274	154	254	167	285	261	176	230	337	106	538	834
87.1219	0	501	52	60	274	154	254	167	285	262	175	232	339	108	538	833
87.2448	0	509	53	61	277	154	256	167	285	264	176	232	340	107	539	829
87.3677	0	506	55	60	279	155	259	169	285	263	177	235	342	108	540	828
87.4906	0	507	54	62	281	159	263	169	287	264	178	236	343	108	542	840
87.6134	0	506	52	59	277	157	255	168	285	262	176	232	339	106	540	832
87.7363	0	510	53	59	276	155	254	167	285	262	176	232	338	108	541	828
87.8592	0	505	54	59	277	155	256	168	285	262	178	231	339	108	540	838
87.9821	0	508	54	61	279	156	256	168	286	264	177	234	342	109	541	837
88.105	0	508	55	61	282	157	260	170	286	264	176	237	345	109	544	839
88.2278	0	515	54	62	281	160	262	170	286	264	178	236	343	109	542	833
88.3507	0	520	53	59	278	157	256	168	285	262	177	232	339	107	542	837
88.4736	0	510	54	60	277	156	255	167	285	262	175	232	339	107	543	842
88.5965	0	509	54	60	279	157	255	168	285	263	176	233	340	107	542	837
88.7194	0	516	55	61	280	156	259	169	285	264	176	234	342	108	542	833
88.8422	0	515	56	61	282	158	260	170	285	264	178	236	344	109	543	844
88.9651	0	513	55	62	282	161	263	170	286	264	177	236	344	109	545	841
89.088	0	510	53	60	278	157	255	167	284	262	175	231	339	107	541	837
89.2109	0	514	53	59	278	155	255	167	284	262	176	230	338	108	542	836
89.3338	0	524	54	61	278	156	254	168	284	263	176	231	341	107	542	840
89.4566	0	513	55	60	281	156	259	169	285	263	175	233	342	107	542	839
89.5795	0	512	55	62	282	158	260	169	285	265	176	236	344	109	544	841
89.7024	0	519	55	62	282	161	263	172	288	264	177	235	343	108	543	838
89.8253	0	524	54	60	278	157	256	169	285	262	177	231	339	107	543	838
89.9482	0	513	54	60	278	155	255	168	285	262	174	231	339	107	540	831
90.071	0	513	55	60	281	155	256	167	285	264	174	232	340	107	542	839
90.1939	0	520	55	61	281	157	257	168	285	265	175	233	342	107	543	837
90.3168	0	526	55	61	283	158	259	169	286	265	177	235	343	108	544	844
90.4397	0	514	53	61	282	160	261	169	286	264	176	234	342	108	544	840
90.5626	0	512	54	60	278	156	255	168	285	262	174	230	339	106	541	836
90.6854	0	517	53	60	279	156	256	168	285	262	176	230	339	107	542	835
90.8083	0	525	55	59	280	156	257	168	285	263	174	232	341	107	543	841
90.9312	0	515	56	61	282	157	259	169	287	265	176	233	343	107	544	838
91.0541	0	514	55	61	285	160	262	170	286	264	175	235	343	107	545	841
91.177	0	518	54	61	281	160	260	169	286	262	177	231	339	107	544	834
91.2998	0	524	54	60	279	156	254	168	284	261	175	230	339	107	542	841
91.4227	0	513	53	60	279	156	255	167	284	262	174	229	338	106	541	835
91.5456	0	513	55	59	281	156	256	168	285	264	174	231	339	108	542	839
91.6685	0	521	56	60	282	157	259	169	284	264	175	233	341	108	542	837
91.7914	0	522	55	62	283	160	263	170	285	264	177	234	343	108	543	843
91.9142	0	516	54	60	279	158	257	169	285	262	174	230	338	107	541	835
92.0371	0	514	54	59	279	155	254	167	283	261	173	229	336	106	540	837
92.16	0	520	54	60	279	156	255	167	284	262	174	229	337	106	540	835
92.2829	0	527	55	60	281	157	256	167	284	262	175	231	340	108	541	840
92.4058	0	517	55	61	283	156	258	169	286	264	175	233	340	108	543	840
92.5286	0	518	56	62	284	160	262	170	286	264	175	234	341	108	544	839
92.6515	0	522	53	60	280	157	257	168	285	261	175	230	336	107	541	831
92.7744	0	528	55	59	278	154	253	168	284	261	174	229	336	106	543	839
92.8973	0	516	54	60	279	157	254	166	283	261	173	230	336	107	542	831
93.0202	0	513	56	60	281	155	256	168	284	263	173	232	337	107	541	838
93.143	0	520	56	61	282	156	258	170	283	263	175	232	340	108	543	836
93.2659	0	528	57	61	285	158	261	172	285	264	177	235	342	108	543	843
93.3888	0	514	55	60	281	159	260	170	284	262	176	233	339	107	544	832
93.5117	0	514	54	60	280	157	254	167	284	261	174	229	336	107	542	838
93.6346	0	518	55	60	281	156	255	169	285	261	176	230	337	107	543	836
93.7574	0	528	56	60	283	155	256	170	285	264	176	232	340	107	543	841
93.8803	0	516	56	61	284	157	259	170	283	263	176	234	341	108	544	837
94.0032	0	516	58	61	286	159	261	171	285	264	177	235	343	109	546	843
94.1261	0	522	55	61	282	159	259	171	286	262	177	233	339	108	544	835
94.249	0	527	55	59	282	157	255	169	284	262	178	231	338	108	545	841
94.3718	0	516	55	61	282	157	255	170	284	261	176	232	338	107	543	838
94.4947	0	517	56	60	283	157	257	170	285	264	176	233	340	109	545	841
94.6176	0	524	57	61	286	159	259	171	284	263	178	235	342	109	546	839
94.7405	0	532	59	61	288	160	261	173	286	264	179	237	344	110	547	844
94.8634	0	519	56	60	286	161	261	171	288	264	179	234	342	110	547	837
94.9862	0	517	54	60	283	158	255	170	284	261	176	233	339	109	546	839
95.1091	0	522	55	60	285	158	256	170	285	262	178	233	339	109	545	836
95.232	0	530	56	60	285	158	256	171	286	264	179	233	341	109	545	841
95.3549	0	520	56	61	287	158	260	172	285	263	178	235	343	110	547	839
95.4778	0	521	57	62	288	160	262	172	287	265	178	237	345	111	549	843
95.6006	0	525	56	61	287	163	262	173	287	263	180	236	343	110	547	838
95.7235	0	533	55	60	285	159	256	170	285	261	179	232	340	109	546	841
95.8464	0	520	56	61	285	160	256	171	285	262	177	233	341	109	546	840
95.9693	0	521	58	60	285	159	257	170	287	264	178	235	340	109	549	844
96.0922	0	526	57	61	287	161	261	172	285	264	179	237	343	111	549	843
96.215	0	533	59	62	289	160	261	174	287	265	181	238	346	111	550	848
96.3379	0	521	59	61	289	165	265	174	288	265	181	238	346	111	552	837
96.4608	0	520	56	61	285	160	258	172	287	263	179	235	341	110	550	842
96.5837	0	525	57	61	285	160	257	172	287	263	179	234	342	109	550	840
96.7066	0	533	57	60	286	159	258	172	286	263	180	235	344	109	550	847
96.8294	0	521	59	62	288	161	260	174	287	264	180	237	345	111	551	846
96.9523	0	522	59	61	289	161	263	175	287	265	180	239	347	112	552	847
97.0752	0	525	58	62	289	164	265	175	288	264	181	238	345	110	552	843
97.1981	0	533	57	61	287	161	258	174	287	263	181	235	344	110	551	845
97.321	0	523	58	61	288	160	259	173	287	264	179	235	345	111	551	841
97.4438	0	521	58	62	288	161	259	173	287	265	179	237	345	111	552	846
97.5667	0	528	58	63	290	163	262	175	288	266	181	239	347	112	553	846
97.6896	0	535	59	62	293	163	264	176	288	267	182	241	350	112	554	851
97.8125	0	523	58	62	290	165	265	174	289	264	182	238	348	112	554	839
97.9354	0	522	57	61	288	162	257	173	286	263	180	235	343	111	551	844
98.0582	0	528	57	60	289	161	259	173	286	264	180	236	344	110	551	841
98.1811	0	536	58	62	290	161	259	175	288	265	180	237	346	111	552	848
98.304	0	525	59	62	292	162	262	174	287	266	180	239	348	111	554	840
98.4269	0	523	60	63	294	164	264	175	288	266	181	241	350	113	555	849
98.5498	0	529	57	62	290	164	263	175	289	265	182	236	344	111	553	842
98.6726	0	535	56	60	289	161	257	173	286	264	181	235	343	110	553	847
98.7955	0	524	57	61	290	161	258	173	286	264	180	235	345	110	552	839
98.9184	0	524	58	61	290	162	259	174	286	266	179	237	345	112	553	846
99.0413	0	532	58	62	293	163	262	175	286	266	180	239	347	112	554	844
99.1642	0	537	60	62	295	165	266	176	287	267	182	241	350	113	555	849
99.287	0	523	58	63	291	164	264	175	288	264	181	237	346	111	554	839
99.4099	0	520	57	62	290	162	258	173	287	264	179	236	343	111	552	845
99.5328	0	527	56	62	290	161	258	173	286	264	180	236	344	110	553	843
99.6557	0	533	58	61	293	163	260	174	287	265	180	238	347	111	553	848
99.7786	0	523	59	62	293	164	263	175	287	266	181	239	348	112	554	841
99.9014	0	523	59	62	295	165	266	176	289	267	180	240	349	113	554	847
100.024	0	527	57	62	291	164	262	176	288	263	181	237	344	111	554	842
100.147	0	532	58	60	291	162	259	175	286	264	181	237	346	112	554	847
100.27	0	520	57	61	292	162	260	174	287	265	180	238	346	112	553	840
100.393	0	521	59	62	294	164	262	174	286	266	180	240	347	112	554	846
100.516	0	528	60	62	297	164	264	177	288	267	182	242	349	113	555	845
100.639	0	533	58	63	295	168	266	177	289	266	184	241	349	113	557	849
100.762	0	520	57	62	292	163	259	175	287	264	181	237	344	112	554	838
100.884	0	518	59	61	292	163	260	174	287	264	181	237	345	111	554	845
101.007	0	524	59	62	293	163	259	174	287	265	182	237	345	113	554	843
101.13	0	531	60	62	295	164	261	176	288	267	183	240	348	113	555	849
101.253	0	520	60	63	296	164	264	177	287	267	183	242	350	114	556	842
101.376	0	520	57	63	296	167	265	177	289	266	182	241	348	113	555	845
101.499	0	523	57	61	291	163	260	174	287	264	183	237	344	112	553	842
101.622	0	515	58	61	290	161	258	175	287	264	182	238	345	112	555	852
101.745	0	502	58	61	291	164	259	174	286	265	182	239	347	112	554	847
101.868	0	483	59	62	292	163	262	175	286	265	182	241	348	113	551	846
101.99	0	485	59	62	293	163	263	178	288	267	184	243	350	114	553	845
102.113	0	490	58	62	292	166	264	176	289	266	185	241	349	113	553	846
102.236	0	507	56	61	290	162	259	175	287	263	182	238	346	112	551	834
102.359	0	515	57	61	291	163	259	174	287	264	181	238	345	112	553	838
102.482	0	519	57	61	292	162	260	175	287	265	183	239	346	112	552	835
102.605	0	528	59	62	294	163	261	176	288	266	183	241	349	113	554	840
102.728	0	522	59	62	296	165	264	177	288	267	184	243	350	114	555	832
102.851	0	522	58	63	295	167	266	176	289	266	183	242	349	113	554	835
102.973	0	527	57	62	292	163	259	176	287	263	183	239	343	111	553	829
103.096	0	533	57	62	292	165	260	176	287	265	184	239	347	111	552	836
103.219	0	523	59	62	294	164	260	176	287	265	182	241	348	111	552	828
103.342	0	522	58	62	295	163	263	176	288	267	183	242	348	112	555	838
103.465	0	524	59	63	296	165	263	178	289	268	185	244	350	112	555	837
103.588	0	533	57	62	294	166	264	178	288	265	185	241	348	112	554	835
103.711	0	522	58	61	293	162	260	176	287	263	183	239	345	111	551	825
103.834	0	520	57	61	293	163	260	175	287	264	182	239	345	111	552	832
103.956	0	527	58	62	293	163	260	176	288	265	184	240	346	111	552	825
104.079	0	534	59	62	295	164	263	178	289	267	184	243	350	111	553	828
104.202	0	521	59	63	297	166	265	178	289	268	184	242	350	112	554	820
104.325	0	520	57	61	293	166	264	176	288	265	183	239	346	110	552	820
104.448	0	515	57	61	290	163	258	176	287	263	182	238	344	109	552	817
104.571	0	490	57	61	290	162	259	176	287	265	183	237	345	110	551	823
104.694	0	484	58	61	290	162	260	175	287	265	182	238	347	110	549	815
104.817	11	488	58	62	292	163	261	176	289	267	182	240	347	111	551	821
104.94	0	488	59	62	293	165	266	178	288	266	183	242	349	110	550	820
105.062	0	495	58	61	289	165	263	175	288	265	183	238	346	108	551	823
105.185	0	489	57	61	284	163	258	174	286	264	180	236	343	107	544	825
105.308	0	486	56	60	286	160	259	173	286	264	179	236	343	108	546	829
105.431	0	486	57	60	288	161	260	175	287	265	181	237	345	108	544	825
105.554	0	486	59	61	289	162	262	176	287	266	182	239	347	109	546	831
105.677	0	493	59	62	289	165	264	175	289	268	180	242	348	109	551	826
105.8	0	492	57	59	287	165	262	174	287	264	181	236	343	108	547	819
105.923	0	495	57	60	288	162	259	174	287	264	181	236	342	109	547	815
106.045	0	504	59	61	287	161	259	174	286	265	181	236	345	108	548	818
106.168	0	500	60	61	290	162	260	174	287	266	180	238	346	108	548	811
106.291	0	501	60	61	292	163	261	175	289	268	181	240	347	109	551	817
106.414	0	502	60	62	292	165	267	177	289	266	182	240	347	109	550	815
106.537	0	516	57	61	288	162	260	175	286	264	180	236	343	108	550	818
106.66	0	505	58	61	289	161	259	172	285	263	180	235	344	109	550	812
106.783	0	504	59	60	290	161	259	173	286	265	178	235	343	108	550	814
106.906	0	506	59	61	291	162	260	175	287	266	181	237	345	111	550	815
107.028	0	514	60	62	293	163	263	176	288	267	181	241	348	110	552	822
107.151	0	507	59	62	292	167	267	176	288	265	181	239	347	110	554	811
107.274	0	506	57	59	289	162	259	173	286	264	178	236	342	109	551	814
107.397	0	511	58	60	289	161	259	173	285	263	180	235	342	109	551	812
107.52	0	516	60	61	290	162	259	174	286	265	180	237	345	110	552	818
107.643	0	506	59	62	292	162	261	175	286	267	180	239	346	110	553	812
107.766	0	505	60	62	293	164	265	175	287	267	180	241	348	111	555	816
107.889	0	510	59	62	292	168	267	177	288	266	182	241	347	110	554	814
108.012	0	514	59	61	288	162	260	175	287	264	180	236	344	109	553	815
108.134	0	503	59	61	290	163	260	175	286	264	180	237	345	111	554	811
108.257	0	503	59	60	291	162	260	175	286	266	180	238	344	110	554	817
108.38	0	503	60	62	293	163	263	176	287	266	182	240	346	111	554	815
108.503	0	512	61	63	293	163	266	177	287	267	181	243	349	111	558	824
108.626	0	505	60	64	292	168	267	176	287	266	181	240	348	112	557	810
108.749	0	502	60	60	290	163	260	175	288	264	180	238	344	110	554	813
108.872	0	507	58	61	290	162	261	176	287	265	181	238	344	110	554	811
108.995	0	514	60	62	292	163	261	177	287	266	182	239	346	110	555	817
109.117	0	503	61	62	294	163	263	177	289	268	181	240	348	111	556	811
109.24	0	503	62	63	296	166	267	178	288	268	182	243	351	112	559	815
109.363	0	507	59	63	291	166	266	178	288	265	183	239	346	111	557	811
109.486	0	512	59	60	290	163	261	176	287	264	182	237	346	110	556	814
109.609	0	501	59	62	291	162	260	176	288	265	181	237	346	110	555	809
109.732	0	501	60	61	292	163	261	176	287	267	180	239	345	110	556	816
109.855	0	501	61	63	293	163	264	178	288	267	183	241	348	111	556	814
109.978	0	509	61	62	294	166	268	179	288	267	184	242	349	112	556	818
110.1	0	502	59	61	291	164	263	175	288	265	182	238	346	110	555	808
110.223	0	500	59	61	290	163	259	174	287	265	180	237	344	111	554	814
110.346	0	506	59	62	290	163	260	176	287	266	181	237	344	110	553	809
110.469	0	508	60	61	291	163	262	176	289	267	180	239	347	110	555	817
110.592	0	503	60	61	292	163	263	176	289	269	181	241	348	111	557	811
110.715	0	501	59	63	294	166	268	177	289	267	181	240	348	111	555	817
110.838	0	505	58	60	290	162	261	176	289	264	181	237	343	110	554	811
110.961	0	510	58	62	290	163	260	176	289	265	181	238	346	110	555	816
111.084	0	501	59	61	291	162	261	175	289	266	181	237	347	110	553	810
111.206	0	502	59	62	292	161	263	176	289	268	180	239	347	110	556	818
111.329	0	502	60	63	293	166	265	177	290	268	182	242	349	110	556	817
111.452	0	512	58	62	291	166	265	177	289	266	183	238	347	110	556	813
111.575	0	500	58	62	289	162	259	175	287	265	181	237	345	110	553	804
111.698	0	500	58	63	289	162	261	175	288	265	180	237	345	110	554	812
111.821	0	500	59	61	291	162	262	176	288	267	181	239	346	110	554	808
111.944	0	507	60	61	293	162	264	178	287	267	182	240	348	111	554	813
112.067	0	502	59	63	295	166	268	178	289	267	182	240	350	111	557	807
112.189	0	500	58	61	290	163	263	176	288	264	180	237	343	110	555	812
112.312	0	504	58	60	288	162	259	174	288	264	181	238	342	109	555	812
112.435	0	509	58	61	288	163	260	175	287	266	181	237	345	109	554	811
112.558	0	500	60	61	291	162	262	176	288	267	180	239	346	110	553	805
112.681	0	500	60	61	293	163	266	177	288	267	181	241	348	110	556	811
112.804	0	503	59	62	293	166	268	178	289	267	183	240	347	110	554	807
112.927	0	508	58	61	289	162	260	176	287	265	181	237	345	109	553	805
113.05	0	496	58	61	289	162	260	175	287	266	180	237	346	110	552	800
113.172	0	495	59	61	289	161	261	175	288	267	180	237	343	110	553	807
113.295	0	501	60	62	291	162	265	177	288	268	182	240	347	110	553	804
113.418	0	505	61	63	294	165	267	178	289	269	183	242	350	111	555	810
113.541	0	495	58	62	291	164	265	177	289	266	182	239	347	110	552	800
113.664	0	491	59	61	289	161	261	175	288	265	180	237	344	108	553	807
113.787	0	497	60	62	289	161	262	175	289	267	182	238	345	109	553	802
113.91	0	498	60	62	291	161	263	177	289	269	183	240	347	110	554	811
114.033	0	493	61	61	292	162	264	177	290	270	182	242	348	112	556	807
114.156	0	494	60	63	290	166	268	178	291	269	183	242	347	111	556	814
114.278	0	497	58	60	287	162	261	176	288	265	182	238	343	108	554	806
114.401	0	504	58	60	287	160	261	176	288	266	183	237	344	110	554	812
114.524	0	490	60	61	287	159	261	175	289	268	181	238	346	110	550	805
114.647	0	490	59	60	287	160	263	176	289	269	181	239	346	109	551	810
114.77	0	492	60	61	289	160	267	176	289	270	182	241	348	109	551	805
114.893	0	495	58	61	285	160	266	175	289	268	182	238	345	109	552	807
115.016	0	487	57	61	281	157	259	172	286	266	179	236	342	108	547	798
115.139	0	486	57	59	277	155	261	171	286	266	176	237	340	106	549	808
115.261	0	485	60	59	274	155	261	171	287	269	177	240	341	107	549	814
115.384	0	491	60	61	276	156	263	172	287	269	177	244	344	107	549	821
115.507	0	482	59	61	276	158	266	172	288	270	176	245	346	108	549	813
115.63	0	465	57	59	270	156	262	169	285	267	175	240	341	107	545	812
115.753	0	459	55	58	266	153	260	169	285	267	175	238	338	105	542	806
115.876	0	466	54	58	268	154	262	168	285	268	174	236	340	104	536	804
115.999	0	461	54	58	269	153	261	168	286	269	174	235	343	105	533	789
116.122	0	461	57	59	271	152	263	169	286	270	173	236	344	106	537	797
116.244	0	462	55	59	270	154	266	169	287	269	176	236	344	106	536	792
116.367	0	470	54	59	265	152	260	167	283	266	173	235	339	104	539	803
116.49	0	467	55	58	266	153	260	165	284	267	172	235	342	105	535	790
116.613	0	465	54	58	267	150	260	165	285	268	172	234	340	104	536	796
116.736	0	469	56	59	268	151	263	167	284	269	174	236	343	105	536	791
116.859	0	480	55	59	271	153	266	169	285	269	174	237	346	106	537	802
116.982	0	474	54	59	266	153	264	166	284	267	174	235	343	104	536	791
117.105	0	473	52	58	264	149	259	165	284	266	172	232	338	103	535	796
117.228	0	472	53	58	264	150	260	165	284	267	173	232	339	103	535	789
117.35	0	479	54	58	264	149	260	165	286	269	173	235	341	104	536	801
117.473	0	475	54	59	267	152	264	165	284	268	172	237	343	104	539	798
117.596	0	476	54	60	267	154	266	168	286	269	174	237	344	104	538	797
117.719	0	473	53	58	262	152	261	167	285	267	173	232	339	104	536	788
117.842	0	476	53	58	261	150	259	165	285	266	173	234	340	103	535	793
117.965	0	469	53	58	261	149	259	165	285	268	172	233	341	103	535	790
118.088	0	469	54	59	264	151	262	165	285	269	172	235	341	104	536	794
118.211	0	471	55	59	265	151	264	167	286	270	175	236	344	105	537	791
118.333	0	474	54	60	263	154	265	167	287	270	175	238	343	104	539	800
118.456	0	465	53	58	261	152	259	166	285	267	174	235	341	104	533	789
118.579	0	467	52	59	261	150	260	166	286	268	173	235	340	104	532	788
118.702	0	471	53	58	260	148	260	167	287	268	174	237	340	104	535	796
118.825	0	472	53	58	264	154	261	167	288	269	175	239	343	105	535	801
118.948	0	471	53	60	265	155	265	169	288	269	174	239	346	105	536	796
119.071	0	468	51	59	261	152	261	168	287	266	174	235	339	104	534	792
119.194	0	467	51	58	260	151	258	167	287	267	175	234	340	103	533	788
119.316	0	472	52	58	261	150	260	167	286	268	174	235	341	104	533	793
119.439	0	468	51	58	262	152	260	167	287	269	174	236	343	103	536	799
119.562	0	468	53	60	264	152	262	168	289	270	175	238	344	104	538	802
119.685	0	465	52	60	262	155	265	169	289	268	176	236	344	104	537	794
119.808	0	467	51	59	259	151	258	167	286	266	175	233	340	103	536	800
119.931	0	454	51	58	258	151	258	165	285	266	173	233	341	102	534	795
120.054	0	452	52	58	259	149	259	166	286	268	173	234	340	102	535	797
120.177	0	456	52	59	261	153	262	167	287	268	175	237	343	104	536	792
120.3	0	461	53	59	263	156	264	169	288	270	175	238	345	104	537	801
120.422	0	457	50	59	258	153	261	167	287	266	174	234	342	103	535	791
120.545	0	456	51	57	258	151	258	166	286	266	174	234	339	102	535	787
120.668	0	458	51	58	258	151	258	166	286	267	174	233	339	103	534	787
120.791	0	459	52	59	259	153	260	167	287	268	173	235	342	103	534	797
120.914	0	460	52	59	262	153	262	168	286	268	173	236	344	104	537	795
121.037	0	459	51	59	261	156	265	168	287	266	174	235	343	103	534	786
121.16	0	460	49	59	258	153	258	169	286	266	173	232	341	102	534	784
121.283	0	458	51	58	258	153	259	167	286	266	174	232	342	102	533	791
121.405	0	456	51	59	259	152	259	167	287	268	171	234	342	103	534	793
121.528	0	457	52	59	261	153	261	169	289	268	174	236	344	103	537	788
121.651	0	457	52	60	262	156	264	170	287	268	176	237	346	103	538	788
121.774	0	455	50	59	260	154	259	168	286	265	174	233	340	103	535	792
121.897	0	454	51	58	257	152	256	167	285	265	173	232	340	102	535	790
122.02	0	454	51	59	259	151	257	167	285	265	173	232	341	103	534	786
122.143	0	457	51	60	261	153	258	168	286	267	174	234	343	103	534	784
122.266	0	460	53	59	263	153	261	168	285	267	175	236	346	104	536	794
122.388	0	460	52	60	262	156	264	169	287	266	174	236	345	103	538	793
122.511	0	465	50	59	259	152	257	167	285	265	175	232	340	102	535	784
122.634	0	458	50	59	258	152	255	166	285	264	175	231	341	103	536	792
122.757	0	456	51	59	260	152	256	166	284	265	174	232	341	103	535	790
122.88	0	455	52	58	261	152	258	167	284	266	172	234	343	102	536	793
123.003	0	459	53	59	263	154	260	168	284	266	175	235	344	104	538	792
123.126	0	459	52	60	261	157	261	169	287	266	175	236	343	103	537	795
123.249	0	460	50	58	258	153	256	167	283	264	174	232	339	103	534	792
123.372	0	458	51	58	258	152	255	166	284	265	172	234	339	103	536	797
123.494	0	457	51	58	259	153	256	167	285	266	174	235	341	103	536	791
123.617	0	459	52	59	260	153	257	168	285	267	175	235	344	103	536	795
123.74	0	459	52	59	262	154	262	169	284	267	175	237	346	104	538	797
123.863	0	457	51	60	259	156	260	168	285	265	174	235	343	103	536	794
123.986	0	456	49	59	259	152	255	167	284	263	176	233	340	103	536	789
124.109	0	457	49	58	258	154	255	168	284	265	175	234	342	102	536	795
124.232	0	457	50	59	261	154	256	167	285	265	174	235	343	103	534	792
124.355	0	445	51	59	261	155	260	168	284	266	175	236	344	103	537	798
124.477	0	438	50	59	262	158	261	169	285	266	176	237	345	104	536	796
124.6	0	439	49	58	257	155	256	168	284	263	175	233	342	102	536	795
124.723	0	429	49	58	258	152	254	167	284	264	174	233	342	101	532	792
124.846	0	428	49	59	258	154	254	166	284	264	174	234	341	102	535	800
124.969	0	430	50	59	259	154	256	169	285	266	176	236	344	103	534	796
125.092	0	433	52	59	261	154	259	169	284	266	176	238	346	104	537	805
125.215	0	442	51	60	260	157	261	170	285	266	176	237	346	103	538	796
125.338	0	448	50	58	257	153	254	167	283	263	174	232	339	102	534	798
125.46	0	451	50	58	258	151	254	167	282	264	175	232	340	101	535	791
125.583	0	456	51	58	259	151	254	166	284	264	175	233	342	102	535	796
125.706	0	457	51	59	261	153	257	167	284	265	175	235	343	103	537	792
125.829	0	459	53	60	264	154	259	169	284	266	174	236	345	103	538	795
125.952	0	459	51	59	261	156	259	169	285	265	176	233	342	102	537	785
126.075	0	456	50	58	258	151	254	168	283	263	175	231	341	102	536	790
126.198	0	456	51	57	259	152	254	166	283	263	173	232	342	101	536	788
126.321	0	456	51	58	261	152	254	167	284	265	175	233	342	102	535	789
126.444	0	460	52	58	263	154	257	169	285	266	175	235	345	103	536	789
126.566	0	467	52	60	264	157	261	169	285	266	177	236	347	103	536	795
126.689	0	459	51	58	262	155	256	168	284	265	174	234	343	102	536	792
126.812	0	459	50	59	262	152	255	169	284	263	175	233	341	102	536	792
126.935	0	461	53	59	263	153	254	168	285	265	175	232	341	103	537	788
127.058	0	459	53	60	264	155	256	169	287	266	177	234	344	103	534	791
127.181	0	461	54	60	266	155	260	170	285	265	176	236	347	103	538	797
127.304	0	460	52	60	264	156	259	171	287	264	176	236	344	104	541	795
127.427	0	457	51	60	263	154	253	170	285	263	176	235	343	104	539	794
127.549	0	458	51	59	264	155	255	170	285	264	176	234	343	104	538	800
127.672	0	459	53	59	265	155	255	171	285	266	175	236	345	103	539	796
127.795	0	462	54	59	268	155	259	171	285	265	177	238	346	105	541	794
127.918	0	463	51	61	269	160	262	174	287	265	179	238	347	104	541	790
128.041	0	462	49	58	265	157	255	171	285	263	177	234	343	103	538	794
128.164	0	461	50	59	265	157	253	170	285	263	177	234	343	103	538	793
128.287	0	461	50	59	267	156	254	170	285	264	177	234	342	104	540	791
128.41	0	464	52	60	269	158	257	172	286	265	178	235	346	105	540	791
128.532	0	467	52	60	271	159	260	172	286	266	177	238	347	106	543	799
128.655	0	465	50	60	268	160	259	171	287	265	177	236	346	105	541	796
128.778	0	469	50	59	267	157	252	170	284	263	177	233	341	104	540	788
128.901	0	462	51	59	267	157	254	171	285	263	178	233	343	105	540	797
129.024	0	464	51	59	269	158	255	171	285	265	176	235	344	105	540	796
129.147	0	465	52	61	271	159	259	171	285	266	176	238	347	105	542	800
129.27	0	465	52	62	271	162	261	173	287	266	179	239	347	107	541	796
129.393	0	465	50	60	268	160	255	172	286	264	178	235	345	104	542	798
129.516	0	467	51	60	269	159	254	172	285	263	178	235	343	105	539	797
129.638	0	464	51	60	270	159	255	172	285	264	176	234	344	105	541	799
129.761	0	466	52	61	271	158	257	174	285	265	177	237	346	106	543	800
129.884	0	468	52	60	274	167	260	174	286	266	179	239	348	106	542	801
130.007	0	468	52	60	271	165	259	174	287	264	178	237	347	106	544	794
130.13	0	464	51	61	270	161	254	173	286	264	177	235	344	106	544	797
130.253	0	466	52	61	270	161	254	173	286	264	178	236	344	106	545	794
130.376	0	466	52	60	272	161	257	174	286	264	178	237	348	107	546	799
130.499	0	467	54	61	274	161	259	174	287	266	178	240	350	107	549	794
130.621	0	467	54	63	274	165	262	175	287	266	179	240	349	107	549	799
130.744	0	465	52	60	269	161	256	173	286	263	180	235	345	106	548	793
130.867	0	470	53	60	268	159	255	172	285	264	179	235	346	105	547	800
130.99	0	466	53	60	270	159	254	171	285	264	177	236	348	106	548	794
131.113	0	467	53	61	271	160	256	172	287	266	179	238	347	107	549	800
131.236	0	467	53	62	274	162	260	174	286	267	180	240	350	108	550	799
131.359	0	472	52	60	272	163	260	173	287	266	181	238	348	107	549	802
131.482	0	464	53	59	268	158	254	171	284	264	178	236	346	106	548	800
131.604	0	465	53	59	268	158	256	171	285	264	178	237	345	106	547	804
131.727	0	466	53	60	270	159	256	172	285	266	179	237	347	107	546	797
131.85	0	468	53	61	272	161	258	172	285	266	178	239	349	107	547	813
131.973	0	468	54	62	273	165	262	173	285	267	179	241	352	108	550	807
132.096	0	470	52	60	268	159	259	171	286	265	179	237	346	107	548	802
132.219	0	465	53	60	268	159	255	172	285	265	180	236	346	107	550	800
132.342	0	465	53	60	269	158	257	172	285	265	179	237	347	107	548	810
132.465	0	464	54	61	271	159	257	171	285	267	179	240	350	107	550	809
132.588	0	466	55	62	273	160	261	173	285	266	179	240	351	109	551	804
132.71	0	468	53	61	271	162	262	173	287	266	181	239	350	108	550	800
132.833	0	467	52	60	269	158	255	171	285	264	179	237	347	108	548	806
132.956	0	465	53	60	270	158	257	172	284	265	179	237	348	108	548	806
133.079	0	472	54	60	271	159	257	171	286	266	180	239	348	109	549	801
133.202	0	470	54	60	273	160	259	172	285	267	181	242	350	109	550	803
133.325	0	471	55	62	275	163	264	174	286	268	181	242	353	109	552	812
133.448	0	468	53	61	271	161	259	172	286	265	180	238	348	108	550	807
133.571	0	472	53	59	270	158	254	171	284	264	179	237	346	108	550	801
133.693	0	468	53	60	270	158	256	171	284	265	181	238	348	108	550	810
133.816	0	471	55	60	272	159	257	172	285	266	179	240	349	109	549	807
133.939	0	470	55	61	274	160	260	173	284	267	179	242	350	110	552	810
134.062	0	474	54	61	274	163	263	174	286	267	181	241	351	110	549	804
134.185	0	470	53	60	271	159	256	172	284	263	181	237	346	108	550	806
134.308	0	470	53	59	272	159	255	171	284	264	179	237	346	108	548	806
134.431	0	468	54	60	273	158	255	171	283	265	178	237	347	109	548	807
134.554	0	469	55	61	275	160	259	173	284	266	180	240	348	108	549	804
134.676	0	472	55	61	277	161	260	174	285	267	181	241	350	111	550	809
134.799	0	472	54	60	276	163	262	172	286	266	180	240	350	109	552	803
134.922	0	471	54	60	273	159	256	172	285	265	179	238	346	108	548	803
135.045	0	470	53	59	274	160	256	172	285	264	179	237	346	108	549	801
135.168	0	473	54	60	275	160	257	172	285	266	180	238	348	108	549	804
135.291	0	474	55	61	278	161	260	173	285	266	179	240	350	108	551	800
135.414	0	473	56	62	280	163	262	174	285	267	180	242	351	110	552	807
135.537	0	473	54	61	275	161	259	173	286	264	180	238	346	109	551	805
135.66	0	478	54	59	276	162	255	173	286	264	180	238	347	109	550	810
135.782	0	474	55	60	276	161	257	172	285	265	178	238	348	109	550	808
135.905	0	473	56	61	278	161	257	173	286	266	179	239	348	110	552	809
136.028	0	475	57	61	280	161	261	175	285	267	182	241	350	110	551	806
136.151	0	480	57	62	279	164	263	175	287	267	182	241	350	109	554	813
136.274	0	474	55	59	277	160	255	172	286	264	178	237	346	108	551	810
136.397	0	472	55	60	276	159	255	171	284	264	178	236	344	108	550	811
136.52	0	474	54	60	277	159	256	172	285	265	180	238	346	108	550	805
136.643	0	475	56	60	279	161	258	173	285	266	179	239	348	109	551	816
136.765	0	476	57	61	281	162	261	175	285	266	179	241	349	110	553	815
136.888	0	482	56	60	279	164	263	174	286	265	181	239	346	109	550	810
137.011	0	475	55	59	276	160	256	173	284	263	180	236	343	108	551	803
137.134	0	479	56	60	277	159	255	172	284	264	178	236	345	107	548	807
137.257	0	471	58	60	277	159	255	171	286	265	176	238	345	109	552	813
137.38	0	478	60	61	279	159	260	174	285	265	179	239	346	110	552	808
137.503	0	474	61	62	281	161	262	175	286	266	182	241	349	110	551	806
137.626	0	474	58	61	278	162	261	174	286	265	179	238	346	110	552	812
137.748	0	474	57	60	279	159	255	172	285	263	178	235	344	109	552	808
137.871	0	480	58	59	279	158	257	173	284	264	179	237	344	109	553	810
137.994	0	477	58	60	280	161	258	173	285	266	179	239	345	109	554	814
138.117	0	479	60	59	283	162	260	175	286	265	181	239	348	110	554	816
138.24	0	479	60	62	284	165	264	176	287	266	181	240	348	111	554	815
138.363	0	483	58	61	280	161	256	175	286	264	181	237	344	109	552	808
138.486	0	482	59	59	281	161	256	175	285	262	181	237	345	109	553	815
138.609	0	483	59	60	282	161	257	174	286	263	181	237	344	110	551	811
138.732	0	483	60	60	284	162	259	175	286	265	180	238	346	110	552	815
138.854	0	485	61	61	287	163	261	177	286	266	182	240	348	110	553	814
138.977	0	491	60	60	286	166	263	176	287	265	183	239	347	110	554	815
139.1	0	486	58	59	282	161	255	174	285	262	180	236	344	108	550	805
139.223	0	484	57	60	282	162	256	174	285	262	179	236	343	109	550	811
139.346	0	485	60	60	283	162	256	174	285	264	180	237	344	110	552	810
139.469	0	493	60	60	285	161	259	175	285	265	182	239	348	110	554	816
139.592	0	489	60	61	287	164	262	176	286	266	181	242	349	111	554	810
139.715	0	487	58	61	284	164	260	174	285	264	181	237	344	109	552	813
139.837	0	488	59	59	282	160	254	174	285	263	182	237	343	109	553	807
139.96	0	493	58	61	284	162	256	173	284	264	181	236	345	110	552	813
140.083	0	490	60	60	284	162	256	174	286	265	180	238	347	109	553	813
140.206	0	489	60	61	285	162	261	175	284	265	181	239	347	111	553	818
140.329	0	491	61	62	286	165	264	177	286	266	184	241	348	111	552	811
140.452	1	495	58	61	283	162	256	174	285	263	181	237	344	110	552	819
140.575	0	488	59	60	283	162	256	174	284	264	180	237	346	110	552	814
140.698	0	496	59	60	284	162	257	174	285	264	180	238	346	110	552	816
140.82	0	491	60	61	284	163	259	175	286	266	183	240	348	111	551	812
140.943	0	493	60	61	286	163	262	176	286	265	182	241	350	111	553	820
141.066	0	491	59	61	285	165	263	176	287	264	182	240	349	110	554	818
141.189	0	496	58	60	280	161	256	172	284	263	181	237	343	108	551	808
141.312	0	491	57	60	281	159	256	173	285	263	181	237	345	109	551	807
141.435	0	493	59	61	280	160	256	172	284	264	180	237	345	109	548	817
141.558	0	491	59	62	282	161	259	173	284	265	180	239	348	110	551	814
141.681	0	499	59	62	283	160	261	173	284	265	181	240	349	110	550	812
141.804	0	493	59	61	279	162	261	172	285	265	181	238	346	109	550	817
141.926	0	491	57	59	276	158	254	169	283	262	178	234	343	107	547	810
142.049	0	488	57	60	274	156	255	167	282	263	176	233	343	107	546	812
142.172	0	493	57	59	274	156	256	168	282	264	177	233	343	106	545	810
142.295	0	497	58	59	275	157	260	169	281	265	177	236	347	106	546	815
142.418	0	491	58	60	276	157	260	170	282	265	177	237	348	108	547	815
142.541	0	490	57	60	273	159	261	168	283	264	176	234	345	106	544	813
142.664	0	492	56	58	271	154	254	167	281	264	176	231	340	105	542	805
142.787	0	497	55	59	270	154	255	166	281	263	175	230	343	105	542	810
142.909	0	487	56	59	269	153	255	165	282	264	173	231	344	105	540	804
143.032	0	486	58	59	270	154	260	166	280	265	173	233	345	106	544	811
143.155	0	487	58	61	272	157	263	168	282	266	176	235	347	106	543	803
143.278	0	494	55	59	268	155	257	167	282	264	175	231	342	104	543	809
143.401	0	484	54	58	266	153	256	166	280	264	173	231	342	104	540	801
143.524	0	484	55	59	268	152	256	166	281	264	173	232	342	104	542	807
143.647	0	484	55	59	269	154	258	166	282	266	174	233	345	105	542	804
143.77	0	490	56	60	271	155	261	167	282	266	174	234	347	107	543	813
143.892	0	484	56	61	271	158	264	168	284	266	174	234	348	106	546	812
144.015	0	483	54	60	268	153	257	166	281	263	173	230	339	105	541	808
144.138	0	482	55	58	267	153	256	165	281	264	174	230	342	104	542	802
144.261	0	487	55	58	268	153	257	165	281	264	173	231	343	104	541	813
144.384	0	482	56	59	270	154	259	166	281	264	173	233	345	104	543	810
144.507	0	483	56	61	273	156	261	169	283	266	174	236	347	106	546	812
144.63	0	483	56	60	271	159	264	169	283	265	177	234	345	106	544	803
144.753	0	487	53	58	268	154	254	166	282	262	174	231	342	104	543	812
144.876	0	480	55	59	267	153	256	165	281	263	173	232	341	104	544	817
144.998	0	487	56	59	270	155	256	166	282	265	174	233	342	105	545	811
145.121	0	483	56	59	272	157	259	168	283	266	176	235	345	106	545	802
145.244	0	483	57	60	274	157	261	170	283	266	177	237	348	106	547	813
145.367	0	482	55	60	272	159	261	168	284	265	175	234	345	106	545	806
145.49	0	487	55	59	270	155	255	167	282	264	175	232	342	106	544	801
145.613	0	482	56	60	272	155	257	168	282	264	177	233	343	106	545	803
145.736	0	482	57	60	273	156	256	168	284	264	176	235	344	107	544	809
145.859	0	481	57	60	276	157	260	169	283	266	176	237	346	106	547	810
145.981	0	488	58	61	277	159	264	172	284	266	178	238	348	108	547	806
146.104	0	482	55	59	273	157	257	170	285	264	180	234	344	107	546	808
146.227	0	484	56	60	274	156	256	170	285	264	177	235	344	107	546	809
146.35	0	481	56	59	276	157	257	170	285	265	178	236	344	108	547	810
146.473	0	483	57	60	278	158	258	172	286	265	179	238	346	108	547	811
146.596	0	485	57	60	280	160	261	173	286	266	182	240	349	109	550	815
146.719	0	486	56	61	278	162	263	172	285	265	181	238	348	108	552	811
146.842	0	483	56	60	276	157	255	171	284	263	179	236	344	108	549	810
146.964	0	484	56	60	276	158	256	171	285	264	181	237	343	108	549	806
147.087	0	485	58	60	278	158	257	172	285	265	181	239	347	108	549	812
147.21	0	486	58	60	282	160	259	174	286	266	181	241	348	110	550	806
147.333	0	488	59	61	283	162	263	174	286	266	181	242	350	110	552	814
147.456	0	486	57	60	279	161	259	173	286	264	182	238	345	110	550	805
147.579	0	492	57	59	278	158	254	172	285	262	181	238	344	109	550	812
147.702	0	487	57	60	279	159	255	170	284	263	180	238	345	110	550	805
147.825	0	486	57	59	280	158	256	172	285	265	181	239	345	109	549	811
147.948	0	489	58	61	281	160	259	174	286	266	183	240	348	110	551	807
148.07	0	495	58	62	283	163	263	175	286	266	183	242	350	110	552	815
148.193	0	487	57	59	279	160	258	172	286	263	181	237	346	109	549	808
148.316	0	491	57	59	278	158	254	171	285	263	180	236	342	109	548	808
148.439	0	487	58	59	277	156	255	171	284	263	181	238	343	109	549	810
148.562	0	492	57	60	280	160	255	172	285	266	180	240	347	109	550	817
148.685	0	488	58	60	282	161	260	173	285	265	180	242	349	110	550	814
148.808	0	487	59	63	282	162	264	174	286	266	182	242	350	109	549	814
148.931	0	488	56	59	279	160	257	172	285	264	182	237	344	108	549	804
149.053	0	492	57	59	278	159	255	173	284	263	180	237	344	108	547	813
149.176	0	486	57	60	278	158	256	171	284	264	179	237	346	108	546	810
149.299	0	492	58	60	279	158	257	172	285	266	180	238	346	108	547	810
149.422	0	488	59	60	280	159	260	173	284	265	181	241	348	108	547	806
149.545	0	493	58	61	279	162	263	172	285	265	180	239	347	108	548	812
149.668	0	486	56	59	276	157	255	170	284	263	178	235	343	106	545	807
149.791	0	480	56	60	275	156	255	170	284	265	178	234	342	106	544	802
149.914	0	476	58	59	274	156	256	170	284	265	178	235	344	105	544	801
150.036	0	474	58	60	275	157	258	170	285	267	177	237	345	106	543	811
150.159	0	475	60	61	278	157	262	172	283	266	177	238	347	106	545	811
150.282	0	482	55	60	273	160	261	169	285	265	177	234	342	106	542	803
150.405	0	480	54	58	270	154	254	168	283	263	176	231	339	105	542	798
150.528	0	483	56	58	269	153	254	167	282	263	174	230	340	104	539	808
150.651	0	481	56	59	270	152	255	168	281	264	173	231	341	105	539	803
150.774	0	486	56	59	272	154	258	169	282	264	174	232	343	105	541	801
150.897	0	484	57	60	273	156	262	169	282	265	175	235	345	105	541	812
151.02	0	483	54	59	270	156	259	166	282	264	173	231	340	102	540	803
151.142	0	480	54	58	265	152	252	164	280	262	171	228	338	102	538	801
151.265	0	484	54	58	267	151	253	165	280	263	171	227	336	101	538	796
151.388	0	481	56	58	266	151	255	166	281	264	172	229	340	102	538	805
151.511	0	482	56	58	268	152	257	165	279	264	171	231	341	102	539	810
151.634	0	482	57	60	269	155	260	166	281	265	170	234	342	103	542	815
151.757	0	484	54	58	266	154	257	165	281	264	171	228	337	102	538	802
151.88	0	485	53	58	264	151	253	165	279	262	172	227	337	101	536	803
152.003	0	479	54	58	266	150	253	165	280	263	169	227	338	102	535	801
152.125	0	479	55	58	266	150	254	165	280	265	169	229	338	101	537	804
152.248	0	478	55	60	268	152	259	167	281	264	171	231	342	103	538	802
152.371	0	484	55	59	269	156	261	168	283	266	173	233	343	103	540	804
152.494	0	478	54	58	265	152	254	165	281	263	171	228	338	101	537	795
152.617	0	477	55	58	267	151	254	165	280	263	170	228	336	102	537	802
152.74	0	476	55	58	268	150	254	166	281	263	172	228	338	102	538	798
152.863	0	478	57	59	269	152	257	167	281	264	172	231	341	103	538	803
152.986	0	481	57	60	272	153	260	168	282	266	173	233	344	103	541	799
153.108	0	479	56	61	271	156	261	168	282	263	173	232	340	103	540	802
153.231	0	475	55	58	268	152	253	167	281	263	173	228	336	102	539	794
153.354	0	476	55	58	268	151	253	167	282	263	173	229	339	103	539	803
153.477	0	461	56	58	269	152	254	167	282	265	172	230	340	103	539	795
153.6	0	436	56	58	268	153	258	168	281	264	172	233	341	104	541	795
153.723	0	426	56	61	270	156	261	170	283	265	175	235	342	105	541	795
153.846	0	430	54	58	265	155	257	168	282	263	173	231	336	104	541	804
153.969	0	419	53	57	264	154	253	168	281	262	173	229	337	103	537	783
154.092	0	412	54	59	264	152	253	168	282	263	173	229	337	103	535	781
154.214	0	404	54	58	265	152	255	169	282	263	174	231	339	103	535	776
154.337	0	400	55	58	267	154	258	169	282	265	174	233	342	104	536	784
154.46	0	398	53	60	267	158	261	169	284	264	173	233	342	104	538	754
154.583	0	407	50	56	264	152	253	168	281	263	173	229	336	103	537	747
154.706	0	416	50	58	265	152	253	167	282	263	173	230	337	104	540	748
154.829	0	425	50	58	269	154	252	168	282	264	174	230	339	103	539	755
154.952	0	436	51	59	273	154	257	170	282	265	174	232	342	104	538	766
155.075	0	445	52	59	276	157	261	172	284	266	176	235	343	106	542	770
155.197	0	452	51	58	273	155	256	171	284	264	177	231	339	104	540	754
155.32	0	459	51	58	274	153	253	169	283	265	175	232	339	104	539	764
155.443	0	476	52	58	278	154	255	169	285	265	174	233	339	104	543	774
155.566	0	493	55	59	283	157	257	170	284	265	176	233	341	105	544	766
155.689	0	519	55	60	286	157	259	172	285	266	179	236	344	106	543	766
155.812	0	540	55	60	288	160	261	172	286	265	177	234	342	106	545	774
155.935	0	535	56	58	287	155	253	171	284	263	177	232	340	105	543	769
156.058	0	505	60	59	288	156	255	171	284	265	178	232	341	106	542	764
156.18	0	497	61	59	288	157	256	172	284	264	180	235	342	106	543	769
156.303	0	506	62	60	291	158	259	173	285	266	179	236	345	107	545	776
156.426	0	507	61	60	290	161	262	174	286	266	179	236	343	107	545	781
156.549	0	513	61	58	289	157	255	175	285	264	180	234	341	107	543	783
156.672	0	513	61	59	289	158	256	174	286	265	180	236	343	107	545	792
156.795	0	514	60	60	290	158	256	173	286	266	180	235	344	107	543	785
156.918	0	513	61	59	291	160	260	174	286	266	180	238	345	107	545	787
157.041	0	511	61	61	291	161	263	176	288	266	182	239	345	108	544	783
157.164	0	514	61	59	287	158	256	174	285	264	181	235	342	107	543	790
157.286	0	504	60	59	287	159	258	173	285	264	180	235	343	108	542	791
157.409	0	499	61	59	286	157	257	173	286	267	178	237	343	106	544	799
157.532	0	503	60	60	287	159	260	173	285	266	180	239	345	107	545	796
157.655	0	507	60	60	286	162	263	174	287	267	181	238	345	107	544	798
157.778	0	495	59	58	281	157	255	171	284	265	179	233	341	106	539	791
157.901	0	494	58	58	280	155	256	170	283	266	177	233	340	105	539	795
158.024	0	500	58	58	279	154	256	170	283	267	177	234	341	106	539	792
158.147	0	503	58	59	280	155	259	170	284	268	178	235	343	106	539	796
158.269	0	492	57	59	279	158	263	170	284	267	175	234	344	105	539	788
158.392	0	488	54	58	274	153	254	166	282	264	174	229	338	103	534	789
158.515	0	491	55	58	270	152	253	165	281	265	173	229	337	102	533	780
158.638	0	493	54	57	269	151	254	165	282	267	172	229	339	102	533	789
158.761	0	482	56	57	270	152	256	165	282	267	171	230	341	102	532	784
158.884	0	481	55	58	270	152	261	165	279	267	170	232	342	103	534	790
159.007	0	477	52	57	265	151	256	163	280	265	170	227	335	102	532	779
159.13	0	479	53	56	262	149	252	162	279	264	168	225	336	101	530	785
159.252	0	472	53	56	261	147	254	161	277	266	166	225	338	100	527	777
159.375	0	472	54	58	263	148	256	161	278	267	167	226	336	100	530	784
159.498	0	471	54	57	263	148	259	163	279	267	169	229	340	100	531	786
159.621	0	474	53	59	261	152	261	161	280	266	168	228	339	100	533	788
159.744	0	471	51	56	257	149	252	159	278	265	166	223	336	100	527	779
159.867	0	468	53	56	257	146	253	160	278	265	166	224	335	99	529	786
159.99	0	460	53	57	257	146	254	161	279	266	167	225	337	99	529	782
160.113	0	467	54	57	258	147	258	160	278	266	167	228	339	100	530	792
160.236	0	461	54	59	262	150	261	163	279	268	167	230	343	101	532	793
160.358	0	463	52	58	258	149	258	161	279	265	167	226	338	100	528	787
160.481	0	458	52	57	257	147	254	162	278	265	167	225	336	99	528	782
160.604	0	456	52	58	257	146	255	162	279	266	168	225	337	99	528	791
160.727	0	455	52	57	259	148	257	162	278	266	167	227	340	99	529	790
160.85	0	455	54	58	261	149	260	163	279	267	169	229	341	101	532	790
160.973	0	457	52	59	260	152	262	164	281	268	171	229	341	101	532	784
161.096	0	455	53	57	257	147	254	162	279	265	170	227	337	99	530	793
161.219	0	454	51	58	258	149	254	161	280	267	167	228	338	100	530	789
161.341	0	455	52	57	258	148	256	163	280	266	170	228	339	99	529	784
161.464	0	457	52	58	261	149	260	165	281	267	172	229	342	101	531	782
161.587	0	457	53	59	263	152	263	166	281	268	172	232	345	102	533	791
161.71	0	453	50	58	259	150	256	164	281	266	170	229	339	101	531	787
161.833	0	459	51	57	257	148	254	163	280	264	170	227	337	100	529	781
161.956	0	455	51	58	258	148	255	163	281	267	171	227	338	100	529	778
162.079	0	456	51	57	259	149	256	164	280	266	171	229	341	100	529	789
162.202	0	454	52	59	262	150	260	165	281	267	172	231	342	101	532	787
162.324	0	454	51	58	262	153	262	166	282	266	173	232	342	101	531	781
162.447	0	453	50	56	257	148	253	163	281	264	172	227	337	101	530	779
162.57	0	455	50	57	256	146	253	162	279	264	170	227	337	100	528	790
162.693	0	453	50	57	257	148	253	162	281	266	170	229	338	100	528	784
162.816	0	452	51	56	259	148	257	164	281	267	172	230	340	101	530	780
162.939	0	454	52	58	261	150	260	166	282	267	173	232	343	101	531	790
163.062	0	454	50	58	260	152	259	164	282	267	173	229	339	101	531	785
163.185	0	450	49	57	257	148	253	162	281	265	171	227	337	100	528	783
163.308	0	456	50	57	257	148	253	163	280	266	171	227	337	101	530	779
163.43	0	451	51	58	258	148	254	163	281	265	171	229	338	101	529	788
163.553	0	454	51	57	261	149	257	164	282	266	171	230	341	101	532	787
163.676	0	453	52	58	262	151	260	165	282	267	172	232	341	102	533	790
163.799	0	450	50	57	258	149	254	164	281	265	172	228	337	101	530	784
163.922	0	451	50	57	257	148	252	164	281	265	173	228	338	101	530	786
164.045	0	453	50	56	259	148	252	163	282	266	171	229	339	101	529	783
164.168	0	453	51	58	262	149	256	164	280	265	171	229	339	101	531	786
164.291	0	453	52	58	263	150	258	166	281	266	173	232	342	103	533	785
164.413	0	452	51	59	262	153	259	167	282	266	174	232	340	102	534	787
164.536	0	453	49	57	259	148	252	164	280	264	171	227	336	101	529	783
164.659	0	452	50	57	259	147	251	164	281	265	171	227	336	101	530	784
164.782	0	451	50	57	260	147	252	164	281	266	172	228	338	101	530	780
164.905	0	453	51	57	261	149	255	166	281	265	173	231	340	102	531	786
165.028	0	455	51	58	263	151	258	166	281	267	172	233	342	103	534	781
165.151	0	454	50	57	260	152	257	165	282	265	172	229	339	102	530	783
165.274	0	451	50	55	258	146	251	164	279	264	172	227	335	100	530	779
165.396	0	451	49	57	258	148	251	163	281	264	172	227	336	102	529	787
165.519	0	452	51	57	260	149	252	164	280	265	171	229	339	101	528	776
165.642	0	453	52	57	261	148	256	165	281	266	171	231	339	101	531	783
165.765	0	453	52	58	264	150	258	167	282	266	174	232	342	103	532	783
165.888	0	452	51	57	260	150	255	166	282	265	173	230	339	102	531	782
166.011	0	453	50	57	260	148	251	163	280	264	171	228	336	101	529	775
166.134	0	452	50	56	260	147	252	164	280	264	171	228	336	101	529	783
166.257	0	452	51	57	260	148	253	166	282	265	173	229	338	102	530	775
166.38	0	453	51	57	262	149	256	167	282	266	173	231	341	102	531	785
166.502	0	456	52	58	264	152	259	168	282	266	173	234	342	103	533	780
166.625	11	454	50	56	260	150	254	166	282	264	173	230	338	102	531	783
166.748	0	454	51	56	260	148	251	165	281	263	173	229	336	102	532	779
166.871	0	454	51	57	262	149	252	166	282	265	172	231	338	102	532	788
166.994	0	456	51	57	264	151	255	166	281	264	174	232	340	102	532	782
167.117	0	456	52	58	264	150	257	168	282	266	175	233	342	103	534	789
167.24	0	457	52	59	265	154	260	169	284	266	176	234	342	103	534	782
167.363	0	460	50	56	263	150	251	167	281	264	174	230	338	102	532	786
167.485	0	455	49	57	263	149	251	166	281	263	174	229	338	102	532	787
167.608	0	456	51	56	264	148	252	167	282	264	174	231	337	103	534	788
167.731	0	459	53	58	265	150	256	168	282	265	176	233	341	104	533	784
167.854	0	460	53	59	267	152	258	170	283	266	176	234	343	104	535	791
167.977	0	460	52	58	267	155	259	169	283	265	176	233	342	104	536	789
168.1	0	458	50	57	264	150	250	168	282	263	175	230	336	102	532	786
168.223	0	459	50	57	264	149	250	168	281	263	176	229	336	102	533	782
168.346	0	460	51	57	265	150	251	168	282	264	176	231	338	103	533	788
168.468	0	461	53	58	267	151	256	168	282	265	175	232	340	103	534	791
168.591	0	462	52	58	270	153	256	170	283	266	176	234	342	104	537	795
168.714	0	461	51	57	266	153	256	169	284	265	177	232	338	103	534	786
168.837	0	460	50	56	265	149	250	168	281	263	175	230	337	103	534	792
168.96	0	460	51	57	265	150	251	168	282	263	175	231	337	103	532	789
169.083	0	462	52	57	266	150	253	167	282	264	175	233	338	103	534	789
169.206	0	464	53	58	268	152	256	170	283	265	177	234	340	105	535	788
169.329	0	465	52	59	270	154	259	171	283	266	177	236	342	105	536	797
169.452	0	463	50	57	267	151	253	167	283	264	175	232	338	102	534	790
169.574	0	463	50	56	266	150	251	168	282	263	176	231	337	104	534	791
169.697	0	465	51	56	267	148	251	169	283	264	176	231	338	104	534	790
169.82	0	465	52	57	270	152	254	168	283	265	176	234	340	104	535	797
169.943	0	466	53	59	270	153	256	169	282	265	176	235	342	105	537	795
170.066	0	466	52	59	269	154	258	170	284	265	177	234	340	104	534	786
170.189	0	466	50	57	267	149	250	168	281	263	177	230	336	103	535	784
170.312	0	466	51	56	267	150	250	168	282	263	176	231	336	104	533	791
170.435	0	465	52	56	268	151	252	167	281	264	174	232	338	104	533	791
170.557	0	466	52	56	270	151	254	169	281	264	175	233	340	104	535	786
170.68	0	468	52	58	272	153	257	171	283	266	177	235	342	105	535	785
170.803	0	466	51	56	268	152	254	169	282	263	177	231	337	104	533	789
170.926	0	465	50	56	268	151	248	167	281	263	174	229	335	103	532	788
171.049	0	471	50	57	268	149	249	167	281	262	175	228	335	104	531	782
171.172	0	468	51	55	269	150	252	168	282	263	175	231	337	104	530	781
171.295	0	469	52	58	271	150	254	168	282	264	177	232	339	105	533	793
171.418	0	467	51	59	271	153	256	169	283	265	175	233	340	104	534	789
171.54	0	472	49	56	269	151	250	169	281	262	175	229	334	104	532	782
171.663	0	468	49	56	268	150	249	168	281	263	175	230	334	103	531	782
171.786	0	470	49	56	270	150	249	167	282	263	174	229	336	104	529	787
171.909	0	467	50	57	270	151	253	169	281	263	173	231	336	104	530	786
172.032	0	467	51	57	272	153	255	170	282	265	176	232	338	105	532	786
172.155	0	468	48	58	272	155	257	170	282	263	176	231	336	104	531	791
172.278	0	470	49	56	269	150	249	169	282	262	174	229	334	104	529	786
172.401	0	468	49	57	270	151	250	168	282	263	175	230	334	104	530	788
172.524	0	468	49	56	272	152	250	170	282	263	175	230	335	104	530	789
172.646	0	471	50	57	273	153	254	171	283	263	177	232	337	105	530	792
172.769	0	472	51	58	274	155	257	171	283	264	176	233	339	104	533	792
172.892	0	470	49	56	271	154	252	169	282	262	175	230	335	104	530	789
173.015	0	469	49	56	271	150	248	169	281	261	175	228	332	103	529	783
173.138	0	471	50	55	271	151	248	169	282	261	175	228	335	103	529	787
173.261	0	472	51	56	272	151	250	170	282	262	175	231	335	105	528	785
173.384	0	472	51	57	274	152	254	170	282	263	175	232	337	104	531	788
173.507	0	472	50	57	274	155	256	172	282	263	177	232	337	105	529	785
173.629	0	476	48	55	271	152	248	169	281	261	175	228	332	103	527	782
173.752	0	470	48	55	269	150	247	168	280	261	174	228	330	103	524	774
173.875	0	470	48	55	268	149	248	167	281	261	173	228	331	103	524	782
173.998	0	471	50	57	270	151	250	168	282	262	174	229	334	103	523	781
174.121	0	471	50	55	272	152	254	170	281	263	175	231	335	104	525	785
174.244	0	470	50	56	270	154	256	168	282	263	174	231	335	103	525	785
174.367	0	468	48	55	267	150	247	167	280	260	174	226	329	102	522	780
174.49	0	468	47	55	265	149	247	166	280	260	173	226	329	102	522	777
174.612	0	468	47	55	265	148	248	165	280	261	172	228	330	102	521	786
174.735	0	468	49	55	267	149	252	166	280	261	172	229	332	103	522	784
174.858	0	469	50	56	268	150	253	167	281	261	172	230	334	103	524	787
174.981	0	469	48	56	266	152	254	168	280	261	175	229	332	103	522	777
175.104	0	468	47	55	264	149	247	166	280	260	174	227	328	101	520	785
175.227	0	466	48	55	264	149	248	165	280	260	172	226	330	101	520	782
175.35	0	469	48	55	265	148	248	166	280	261	173	227	330	101	520	781
175.473	0	470	49	56	267	151	252	167	281	263	174	228	333	102	521	777
175.596	0	469	49	57	268	153	255	167	281	263	174	231	334	104	525	786
175.718	0	468	47	56	265	151	252	166	282	261	174	228	332	103	523	783
175.841	0	472	48	54	264	148	246	165	279	260	173	225	327	102	522	776
175.964	0	470	48	55	263	148	247	166	279	261	173	226	329	103	521	780
176.087	0	470	49	56	264	148	249	165	280	260	172	229	331	102	524	786
176.21	0	470	50	57	268	150	252	166	280	261	173	230	333	103	525	786
176.333	0	469	51	58	268	152	256	169	280	263	175	231	335	104	526	784
176.456	0	470	48	56	264	150	250	167	280	260	175	228	330	103	525	783
176.579	0	469	49	55	264	149	247	166	279	260	173	226	329	102	522	782
176.701	0	468	50	56	265	148	248	165	280	260	172	226	329	103	525	785
176.824	0	470	50	56	267	148	249	167	279	260	174	228	332	103	525	783
176.947	0	470	52	56	269	151	253	168	279	262	175	231	334	105	526	787
177.07	0	472	52	59	271	154	257	169	282	264	176	233	337	105	530	781
177.193	0	470	50	56	268	151	251	168	281	260	175	228	330	104	527	783
177.316	0	469	51	55	266	149	248	167	280	259	176	228	330	104	529	782
177.439	0	474	52	56	268	149	249	167	281	261	175	228	331	104	529	789
177.562	0	472	53	57	270	150	251	167	282	262	175	231	333	105	530	787
177.684	0	472	54	57	272	151	253	170	281	263	175	233	335	106	532	795
177.807	0	473	53	58	274	154	257	172	283	263	179	235	338	106	533	790
177.93	0	479	51	57	271	151	251	170	282	260	178	230	332	106	533	791
178.053	0	472	53	56	271	151	250	169	282	260	176	231	332	106	533	795
178.176	0	473	52	57	273	150	251	170	282	261	176	231	332	106	534	795
178.299	0	476	53	58	274	152	253	171	283	263	178	235	334	107	536	795
178.422	0	477	54	58	277	155	256	173	284	263	179	237	338	108	537	802
178.545	0	477	54	59	277	158	259	174	284	263	179	235	338	107	538	799
178.668	0	483	52	57	275	153	251	172	282	261	179	231	332	106	535	789
178.79	0	478	52	58	275	152	250	172	283	260	179	231	334	108	536	787
178.913	0	480	53	57	276	152	251	172	283	262	178	233	335	108	536	797
179.036	0	480	54	58	279	155	255	172	283	263	177	235	336	108	537	797
179.159	0	480	55	58	281	156	257	174	283	264	179	236	339	109	540	797
179.282	0	483	52	59	279	158	259	175	284	262	180	234	338	108	539	800
179.405	0	483	52	56	277	154	251	171	282	260	179	231	333	108	536	796
179.528	0	484	52	56	279	155	250	172	283	261	178	231	334	108	538	797
179.651	0	491	53	57	280	154	251	173	282	262	178	232	336	108	538	797
179.773	0	488	54	58	282	156	255	174	282	262	179	235	338	109	538	803
179.896	0	490	54	59	284	156	258	174	283	264	179	237	341	109	540	799
180.019	0	489	53	58	281	158	258	174	284	262	179	234	337	109	539	798
180.142	0	487	53	56	280	156	251	174	283	261	178	231	332	108	538	792
180.265	0	492	53	57	280	155	252	173	282	262	179	232	335	109	538	797
180.388	0	490	54	57	282	155	252	173	283	263	178	233	336	109	537	794
180.511	0	489	54	57	283	156	256	174	282	262	178	235	338	110	538	799
180.634	0	492	55	59	283	158	260	174	283	263	179	237	339	109	540	801
180.756	0	494	53	57	281	158	254	172	284	261	179	234	335	109	539	799
180.879	0	490	54	57	280	156	252	172	282	261	177	232	336	108	535	797
181.002	0	489	53	58	280	155	252	172	282	261	176	231	334	108	534	798
181.125	0	490	53	57	281	155	254	173	282	262	179	233	337	108	534	794
181.248	0	491	55	58	282	156	257	174	282	264	178	235	339	109	535	804
181.371	0	496	53	59	280	160	259	173	283	264	177	235	339	109	535	800
181.494	0	494	52	57	276	153	250	170	280	260	176	229	330	107	530	790
181.617	0	487	51	56	275	152	250	171	279	261	176	228	332	105	530	788
181.74	0	487	51	56	274	151	251	169	279	261	174	228	332	105	527	796
181.862	0	486	51	56	274	151	252	168	280	262	172	230	334	105	528	794
181.985	0	492	52	57	276	152	256	170	280	263	173	230	337	106	530	789
182.108	0	486	50	57	272	152	255	167	279	262	174	227	331	104	527	793
182.231	0	482	49	55	268	148	248	164	276	259	170	223	327	103	523	787
182.354	0	480	48	55	266	146	248	163	276	260	168	222	327	101	523	788
182.477	0	486	49	55	266	146	248	163	276	261	167	223	328	102	522	787
182.6	0	482	49	56	268	146	252	164	276	261	168	224	331	102	522	791
182.723	0	482	50	57	267	151	256	164	276	262	167	226	333	101	524	790
182.845	0	477	46	55	263	146	250	162	276	259	166	222	327	100	520	785
182.968	0	481	46	54	261	143	246	162	274	259	166	219	324	100	519	781
183.091	0	482	46	55	260	143	247	160	274	261	163	221	326	98	519	792
183.214	0	475	47	54	261	145	249	159	274	261	163	222	329	100	518	779
183.337	0	474	48	55	263	145	252	162	275	261	165	224	330	100	520	786
183.46	0	473	47	56	261	148	254	163	276	261	166	223	330	100	519	778
183.583	0	477	46	53	259	144	247	161	275	260	165	220	326	99	518	782
183.706	0	471	45	55	259	143	248	160	274	260	163	220	327	98	516	780
183.828	0	470	46	54	258	143	248	161	274	260	164	221	327	99	518	782
183.951	0	471	47	56	261	145	250	162	274	260	165	222	330	99	519	779
184.074	0	478	48	57	262	147	255	163	276	262	166	224	332	100	521	781
184.197	0	467	46	54	258	145	249	161	275	260	165	220	327	99	518	783
184.32	0	472	46	54	257	143	245	161	274	259	164	219	324	98	518	778
184.443	0	467	46	54	257	142	246	161	275	259	165	218	325	98	518	778
184.566	0	467	47	54	259	143	250	161	273	259	165	222	328	100	518	786
184.689	0	467	47	56	261	143	252	161	275	261	165	223	329	100	522	785
184.812	0	471	47	56	258	146	253	162	275	259	166	221	327	99	519	777
184.934	0	465	46	54	256	142	245	161	274	259	167	218	323	98	518	781
185.057	0	465	46	54	255	143	245	160	274	259	165	218	324	99	516	777
185.18	0	465	46	54	256	142	246	160	274	261	164	220	325	98	517	780
185.303	0	464	47	55	259	143	249	161	274	260	166	221	328	99	519	781
185.426	0	471	48	56	261	147	253	163	275	262	167	224	329	99	520	785
185.549	0	465	45	54	256	143	246	161	275	259	165	219	323	98	517	776
185.672	0	464	45	54	258	143	244	161	274	258	165	218	323	98	516	778
185.795	0	463	47	53	257	142	245	161	275	258	166	219	324	98	517	771
185.917	0	465	47	55	260	143	248	162	274	259	166	221	327	99	517	781
186.04	0	470	46	55	263	149	250	164	276	260	166	223	329	98	519	778
186.163	0	466	46	55	261	148	252	163	276	259	168	220	327	99	517	778
186.286	0	466	45	54	258	144	245	163	275	258	168	220	324	99	517	773
186.409	0	466	46	55	260	144	246	163	277	259	168	221	325	99	518	782
186.532	0	466	48	54	261	145	248	163	275	258	167	222	327	100	519	782
186.655	0	468	48	54	264	146	249	165	277	261	169	224	329	101	522	778
186.778	0	468	47	57	263	149	252	167	278	261	171	225	328	101	523	777
186.9	0	467	45	54	260	145	246	164	277	257	168	222	324	100	520	779
187.023	0	465	46	54	262	144	245	163	277	257	169	221	326	100	519	781
187.146	0	467	47	55	262	144	245	164	276	258	170	222	325	100	521	774
187.269	0	468	48	55	264	146	249	165	276	259	171	223	329	100	521	780
187.392	0	470	49	56	267	148	251	167	278	261	171	226	332	102	525	785
187.515	0	468	46	55	264	148	249	166	278	259	170	223	326	101	523	783
187.638	0	472	46	54	261	144	243	165	276	257	171	221	324	100	522	775
187.761	0	468	47	54	263	145	243	164	276	257	171	221	326	100	523	783
187.884	0	469	49	55	264	146	246	164	277	258	170	223	328	102	524	782
188.006	0	470	49	55	267	146	248	166	277	259	171	225	329	102	526	790
188.129	0	471	50	57	267	150	253	166	278	260	171	228	331	102	529	788
188.252	0	474	48	55	264	146	245	166	276	258	172	223	325	101	526	787
188.375	0	468	49	55	263	145	243	164	276	257	170	223	326	102	525	780
188.498	0	468	50	54	264	144	244	164	276	259	171	224	326	102	527	787
188.621	0	469	51	56	266	146	247	167	276	258	172	226	329	102	527	786
188.744	0	470	52	56	268	146	249	167	277	260	173	228	332	104	529	793
188.867	0	468	50	56	267	150	252	167	278	259	172	227	330	103	530	792
188.989	0	468	50	55	265	145	245	166	276	258	172	224	327	103	529	789
189.112	0	469	51	55	265	147	246	165	276	258	173	226	328	102	532	792
189.235	0	471	50	56	268	149	246	166	276	259	172	227	330	104	530	796
189.358	0	471	53	56	269	148	249	167	277	260	172	229	331	105	533	798
189.481	0	472	52	58	271	152	254	169	278	261	174	230	334	106	533	792
189.604	0	471	50	55	267	148	246	167	277	259	174	226	328	104	532	798
189.727	0	472	51	55	266	146	244	166	276	258	171	225	329	104	531	795
189.85	0	470	51	55	267	147	245	165	277	259	171	226	329	104	531	797
189.972	0	472	52	56	269	147	250	166	277	260	172	227	332	104	531	796
190.095	0	473	53	56	272	149	252	168	278	261	174	230	334	105	532	800
190.218	0	474	51	58	269	151	254	167	278	260	172	228	332	104	533	789
190.341	0	471	49	55	265	146	245	165	276	258	170	225	328	104	530	796
190.464	0	471	51	56	266	146	245	164	276	258	171	224	328	103	530	791
190.587	0	471	51	55	265	146	246	165	276	259	171	224	329	103	529	799
190.71	0	472	52	56	266	147	250	164	276	260	169	227	333	104	530	798
190.833	0	473	53	56	268	150	254	166	278	262	170	229	334	104	531	800
190.956	0	472	50	56	262	147	249	166	278	259	170	225	329	103	529	791
191.078	0	471	49	54	261	144	244	163	275	259	169	223	327	103	528	797
191.201	0	467	50	55	263	144	246	162	276	260	167	224	328	103	526	796
191.324	0	469	50	56	262	144	247	162	277	260	168	226	330	103	529	796
191.447	0	471	51	55	265	147	251	164	278	262	169	227	333	103	529	798
191.57	0	471	52	58	264	150	255	165	278	262	170	228	334	104	531	797
191.693	0	468	50	55	261	145	247	164	278	260	169	225	328	102	528	796
191.816	0	472	51	55	261	145	246	162	278	259	168	224	329	103	528	790
191.939	0	468	50	55	261	144	248	163	278	261	170	226	331	102	529	798
192.061	0	470	52	56	262	145	250	163	278	261	169	227	332	104	531	797
192.184	0	471	53	56	266	147	253	165	279	263	170	230	336	105	533	801
192.307	0	471	51	56	263	150	254	166	280	262	171	228	333	104	531	793
192.43	0	475	49	56	261	145	246	164	279	260	170	225	329	104	531	797
192.553	0	471	51	56	262	145	248	164	279	261	170	226	330	103	530	795
192.676	0	471	51	55	263	144	248	164	279	261	170	228	330	104	533	798
192.799	0	473	52	56	266	145	253	165	278	262	172	229	334	104	534	797
192.922	0	476	53	57	267	148	255	167	280	264	172	234	336	104	537	808
193.044	0	474	51	57	265	150	253	166	281	262	172	228	333	105	535	800
193.167	0	479	50	55	263	145	246	165	279	259	172	226	330	104	534	794
193.29	0	474	50	56	264	145	247	165	279	260	173	226	330	104	534	794
193.413	0	477	51	55	266	146	250	166	279	261	173	228	333	105	535	803
193.536	0	475	52	57	267	147	252	166	280	262	173	230	335	105	538	803
193.659	0	475	52	58	270	152	257	169	282	264	175	233	337	106	538	800
193.782	0	475	50	55	267	150	251	166	280	261	175	227	332	105	537	802
193.905	0	477	50	55	267	147	247	167	280	260	174	227	332	105	535	799
194.028	0	473	51	55	267	147	248	166	280	261	173	229	332	105	537	802
194.15	0	474	52	56	269	148	250	168	280	262	175	230	334	106	538	802
194.273	0	478	53	56	272	149	253	169	281	263	175	233	337	106	538	806
194.396	0	477	52	58	271	152	255	169	282	263	175	232	337	107	540	800
194.519	0	477	51	54	269	147	248	168	281	261	174	230	332	106	537	800
194.642	0	476	51	55	271	149	249	169	280	262	176	230	333	108	539	798
194.765	0	479	52	56	272	148	249	169	280	261	176	231	334	107	539	805
194.888	0	480	52	57	273	150	253	170	281	263	176	233	337	108	542	804
195.011	0	480	53	59	275	154	257	171	282	263	177	235	338	108	542	807
195.133	0	478	52	55	271	149	249	169	281	260	178	230	331	107	540	799
195.256	0	484	50	55	271	149	247	169	281	260	177	229	332	107	540	804
195.379	0	478	51	56	273	149	248	168	281	261	175	230	333	107	540	807
195.502	0	481	52	56	275	150	251	170	280	261	175	232	335	107	543	806
195.625	0	483	54	57	277	151	253	170	281	263	178	235	338	109	542	803
195.748	0	482	52	56	275	153	255	171	281	261	178	232	334	108	543	807
195.871	0	480	52	54	273	147	247	167	279	259	176	230	332	106	541	807
195.994	0	486	51	55	272	148	247	167	280	260	175	230	331	106	543	806
196.116	0	482	53	55	272	149	247	169	280	260	177	230	333	106	541	803
196.239	0	482	52	57	274	150	251	169	279	260	176	232	335	107	541	807
196.362	0	481	53	57	276	153	255	170	279	261	175	233	337	107	542	809
196.485	0	485	52	55	272	149	248	169	279	259	177	229	330	106	539	799
196.608	0	487	52	55	271	147	246	167	278	259	175	228	330	106	538	803
196.731	0	482	53	56	272	147	246	167	279	260	173	229	332	105	535	802
196.854	0	481	52	55	272	149	249	167	279	261	173	229	332	105	536	804
196.977	0	482	53	56	273	149	251	169	278	261	176	231	334	106	538	803
197.1	0	486	53	56	271	151	252	168	280	260	175	230	333	105	536	804
197.222	0	481	51	54	269	147	245	167	277	260	173	227	332	104	534	795
197.345	0	479	51	55	269	149	246	166	277	259	172	227	329	104	534	800
197.468	0	480	53	56	270	148	247	166	278	260	172	227	330	104	533	793
197.591	0	481	53	56	271	148	250	168	278	260	172	229	333	104	534	803
197.714	0	480	53	57	271	152	254	167	279	260	172	229	334	103	534	800
197.837	0	479	51	54	266	146	245	166	276	258	171	225	327	102	531	798
197.96	0	478	52	55	266	146	245	165	276	259	171	224	327	102	532	796
198.083	0	483	52	55	267	148	245	164	277	258	171	225	328	102	531	802
198.205	0	477	53	56	268	147	248	164	276	260	170	228	331	102	532	799
198.328	0	483	52	56	270	148	250	166	276	260	171	228	332	103	533	796
198.451	0	477	50	54	265	148	249	165	276	259	170	224	328	102	531	787
198.574	0	476	49	54	263	145	243	162	276	257	169	222	325	101	529	796
198.697	0	473	50	54	264	144	243	162	274	258	168	222	326	100	528	792
198.82	0	478	51	54	263	144	246	162	275	258	168	223	327	101	532	788
198.943	0	474	52	56	266	145	249	163	276	259	171	225	330	101	533	796
199.066	0	476	51	56	265	148	251	162	277	260	169	226	330	102	533	793
199.188	0	472	49	54	262	144	244	162	275	257	168	222	324	101	530	794
199.311	0	477	49	54	261	144	243	162	274	257	168	222	325	100	529	790
199.434	0	473	50	54	262	145	244	162	275	258	169	223	327	100	528	796
199.557	0	475	51	54	264	145	248	162	274	258	168	226	328	102	531	792
199.68	0	474	51	56	266	147	250	163	277	259	169	227	330	103	534	797
199.803	0	473	50	54	263	147	248	163	276	258	172	224	326	102	534	788
199.926	0	477	49	54	262	143	244	163	276	257	171	223	326	100	533	795
200.049	0	474	51	54	262	145	246	160	275	258	168	224	327	101	537	793
200.172	0	473	52	55	265	146	246	163	276	257	170	225	328	102	538	794
200.294	0	476	54	55	267	147	250	164	277	260	173	226	331	103	537	795
200.417	0	480	51	56	267	150	251	164	277	258	172	225	329	103	538	800
200.54	0	474	51	54	265	145	243	162	276	256	171	223	328	101	537	801
200.663	0	474	50	55	265	146	244	163	276	256	172	224	327	103	538	800
200.786	0	477	52	55	266	145	245	164	276	257	172	225	329	102	538	797
200.909	0	480	53	57	270	147	249	165	277	258	173	227	331	104	540	805
201.032	0	478	53	58	270	151	253	165	278	259	173	228	332	104	541	804
201.155	0	483	51	55	267	148	244	163	276	256	172	224	328	102	539	794
201.277	0	479	52	55	267	146	242	163	275	257	173	224	327	102	539	795
201.4	0	479	52	56	268	146	243	164	277	257	173	225	328	103	539	800
201.523	0	480	53	56	270	147	247	164	276	257	171	227	330	104	541	802
201.646	0	482	54	57	273	149	249	165	277	258	174	228	332	104	542	799
201.769	0	484	53	57	271	152	252	165	278	258	175	228	332	105	543	807
201.892	0	483	51	55	268	147	243	163	275	256	172	225	328	104	540	801
202.015	0	482	51	56	268	148	242	163	275	256	172	225	327	102	542	805
202.138	0	481	53	55	270	149	244	164	276	256	174	226	329	104	542	799
202.26	1	489	54	56	271	149	248	166	277	258	174	228	332	104	542	804
202.383	0	485	54	56	274	150	251	166	278	259	175	230	334	106	545	804
202.506	0	485	54	57	273	154	254	166	279	259	174	230	333	105	545	806
202.629	0	483	53	56	270	150	244	164	276	256	175	226	328	105	545	799
202.752	0	490	53	56	269	148	245	165	278	257	174	227	330	106	544	806
202.875	0	486	54	56	271	148	246	164	276	257	173	228	332	105	544	807
202.998	0	486	55	57	274	151	249	165	277	258	174	230	334	106	546	809
203.121	0	487	55	57	274	152	251	167	278	260	176	232	336	107	547	806
203.244	0	489	55	57	274	154	254	167	280	260	177	231	335	107	548	811
203.366	0	486	54	56	272	149	245	165	278	258	175	229	334	106	547	808
203.489	0	492	55	58	272	150	247	166	278	258	174	229	333	107	547	803
203.612	0	489	55	56	273	152	248	167	279	259	177	230	335	106	547	803
203.735	0	490	56	57	275	153	252	167	279	260	177	233	339	108	548	813
203.858	0	491	57	59	278	155	255	168	280	263	176	235	341	108	551	814
203.981	0	494	54	57	274	155	255	168	280	259	177	232	336	107	549	806
204.104	0	496	54	56	272	152	247	167	278	258	177	230	336	107	550	812
204.227	0	491	55	56	274	151	249	167	278	259	176	231	336	107	549	812
204.349	0	490	56	58	274	152	250	166	279	260	176	232	337	108	550	813
204.472	0	492	56	58	276	154	254	168	280	261	178	235	339	109	551	812
204.595	0	499	57	60	279	156	256	171	281	263	179	237	343	109	551	817
204.718	0	494	55	58	275	155	253	168	281	260	177	233	338	108	551	806
204.841	0	492	55	57	274	152	248	167	280	260	176	232	335	109	550	813
204.964	0	492	56	57	275	152	249	168	280	261	178	232	337	108	551	808
205.087	0	501	57	58	277	153	252	169	280	262	178	235	339	109	550	816
205.21	0	496	57	58	278	156	255	170	280	263	178	236	342	109	553	818
205.332	0	496	57	59	282	158	259	171	282	265	179	238	343	110	554	820
205.455	0	495	56	57	278	156	255	170	282	262	179	234	338	107	552	809
205.578	0	502	56	58	276	154	250	169	280	261	179	234	337	109	551	817
205.701	0	495	57	58	276	155	252	169	281	262	177	233	339	109	553	816
205.824	0	502	58	58	279	155	254	170	282	263	179	235	341	109	553	813
205.947	0	498	58	59	281	157	257	171	281	263	181	238	343	110	554	814
206.07	0	501	59	60	283	160	262	174	283	264	180	241	345	111	556	821
206.193	0	498	57	58	280	157	253	171	282	261	179	235	339	109	554	817
206.316	0	502	57	59	280	155	252	172	281	262	180	235	339	109	555	814
206.438	0	501	58	58	281	155	253	172	282	262	181	235	341	110	555	821
206.561	0	502	58	59	285	157	257	172	281	264	180	238	342	111	555	823
206.684	0	502	59	60	287	159	259	174	283	266	181	240	344	112	558	824
206.807	0	508	59	61	286	161	262	175	284	264	183	239	343	112	556	818
206.93	0	509	58	59	283	157	253	172	283	262	181	235	340	110	557	820
207.053	0	504	58	59	284	157	253	172	282	263	180	236	341	110	556	816
207.176	0	504	58	58	284	158	254	172	283	264	180	236	340	110	556	821
207.299	0	506	61	59	288	159	257	174	282	263	182	238	343	110	557	819
207.421	0	515	61	61	290	160	260	175	283	265	182	240	346	112	557	828
207.544	0	509	59	60	287	161	258	174	284	263	181	237	342	111	557	824
207.667	0	512	58	59	286	157	252	172	282	262	180	235	338	110	556	823
207.79	0	508	60	59	287	158	253	172	282	262	182	235	339	110	556	817
207.913	0	517	60	58	288	157	255	173	282	263	180	237	341	111	556	828
208.036	0	511	62	59	290	159	257	174	282	264	180	240	344	112	558	825
208.159	0	517	61	61	291	163	262	175	284	265	182	240	345	113	558	820
208.282	0	512	59	59	288	159	256	174	284	263	182	236	341	111	558	814
208.404	0	512	60	58	288	159	252	172	282	263	181	235	339	111	556	826
208.527	0	511	59	58	287	158	253	173	283	262	179	236	340	111	557	821
208.65	0	518	61	59	289	159	256	174	282	264	181	238	341	112	556	819
208.773	0	515	61	60	291	160	258	175	283	264	183	239	344	112	556	830
208.896	0	515	61	60	291	163	261	175	284	264	182	239	344	113	557	826
209.019	0	513	59	59	288	158	254	173	282	262	181	235	339	111	556	825
209.142	0	518	60	59	287	158	253	173	283	263	181	237	341	112	556	822
209.265	0	525	61	59	289	157	254	174	282	262	181	237	343	111	556	826
209.388	0	515	61	59	290	159	258	173	282	263	180	239	344	112	557	820
209.51	0	516	62	61	292	160	260	175	283	265	182	240	345	112	559	826
209.633	0	516	59	60	289	161	260	174	284	263	183	237	341	111	557	817
209.756	0	525	59	58	286	158	253	172	282	262	181	235	340	111	555	826
209.879	0	521	59	60	287	157	254	172	282	262	179	236	341	111	555	824
210.002	0	515	60	59	288	157	255	173	281	263	179	237	341	111	555	825
210.125	0	516	61	59	290	158	258	173	281	263	181	238	344	112	556	822
210.248	0	523	60	60	291	162	262	174	283	264	181	239	345	112	558	833
210.371	0	520	58	58	287	159	255	171	282	262	180	235	340	111	557	824
210.493	0	519	58	59	286	157	253	170	281	262	179	234	339	110	555	824
210.616	0	515	59	58	285	158	254	171	282	263	180	235	340	111	556	820
210.739	0	516	59	59	288	158	258	171	281	263	179	235	342	111	553	828
210.862	0	517	61	59	289	158	259	172	282	266	179	238	345	112	555	823
210.985	0	523	60	60	290	162	263	173	283	266	180	238	345	111	555	818
211.108	0	527	59	58	285	157	255	171	282	262	181	235	340	110	554	817
211.231	0	515	59	58	284	156	254	170	281	264	178	234	340	109	554	826
211.354	0	514	59	58	285	158	255	170	282	263	177	235	341	110	554	823
211.476	0	520	59	59	286	158	259	172	281	265	179	236	342	110	555	823
211.599	0	527	60	60	289	158	261	174	283	266	181	239	345	112	555	827
211.722	0	515	59	60	288	161	263	171	284	265	180	237	344	111	557	826
211.845	0	513	59	58	285	157	254	170	282	264	179	235	341	110	555	823
211.968	0	520	59	59	286	158	255	172	283	264	180	235	340	110	555	821
212.091	0	526	60	58	287	157	257	171	283	265	182	237	344	112	554	824
212.214	0	516	59	60	289	159	260	172	283	265	180	238	345	111	555	818
212.337	0	517	61	61	290	162	264	174	284	267	181	240	346	113	557	824
212.46	0	516	58	59	287	159	259	172	284	263	181	235	340	111	554	815
212.582	0	521	59	58	287	158	254	171	282	264	179	235	341	110	554	821
212.705	0	521	58	58	286	157	256	172	283	265	178	235	342	110	554	822
212.828	0	521	60	59	288	158	259	172	283	265	180	236	342	111	554	823
212.951	0	517	61	59	289	159	260	174	284	266	182	239	344	111	555	819
213.074	0	523	60	60	290	162	263	175	286	266	182	239	345	111	557	828
213.197	0	520	59	59	285	158	255	171	283	263	180	235	341	109	554	821
213.32	0	518	59	58	285	157	254	171	283	264	179	233	338	110	552	816
213.443	0	514	59	57	285	157	256	171	283	264	181	235	340	109	553	814
213.565	0	515	60	59	286	158	258	172	283	265	180	236	342	110	553	824
213.688	0	514	62	59	289	159	261	171	284	266	179	238	343	111	555	822
213.811	0	519	60	59	287	161	262	172	284	266	182	237	342	110	552	814
213.934	0	524	59	58	284	156	254	170	282	263	180	233	339	109	553	821
214.057	0	513	58	59	283	156	253	170	283	265	179	233	338	109	551	817
214.18	0	511	59	57	283	155	254	169	283	265	177	234	340	109	553	820
214.303	0	518	60	58	285	156	257	171	284	266	180	235	341	109	553	821
214.426	0	524	60	60	286	158	260	172	283	265	181	237	342	110	553	825
214.548	0	512	58	58	283	156	256	170	283	264	179	234	340	110	552	815
214.671	0	510	59	57	280	154	252	169	282	264	178	233	336	109	551	819
214.794	0	514	58	58	281	153	254	169	283	264	180	233	337	109	552	814
214.917	0	523	58	58	282	154	256	169	282	265	180	234	340	109	551	822
215.04	0	511	60	58	284	154	258	169	281	265	178	236	340	109	552	815
215.163	0	509	59	58	282	157	261	169	284	265	179	236	340	109	551	819
215.286	0	508	58	57	279	153	252	168	282	263	179	232	335	108	551	812
215.409	0	511	57	57	278	152	252	168	282	263	178	232	337	109	552	818
215.532	0	505	57	57	278	151	252	167	281	264	176	233	338	107	550	819
215.654	0	508	58	57	280	152	254	167	283	265	177	234	338	109	552	821
215.777	0	504	58	57	280	153	258	169	283	265	179	235	340	108	552	820
215.9	0	512	57	58	278	156	257	168	283	264	179	233	336	109	550	826
216.023	0	510	56	56	276	150	249	166	280	262	176	230	334	107	549	824
216.146	0	510	56	56	276	149	250	166	280	263	176	230	333	107	550	819
216.269	0	505	57	56	276	150	252	166	280	263	176	232	333	107	551	818
216.392	0	506	58	57	279	152	254	166	281	265	177	234	337	108	550	824
216.515	0	506	58	57	279	152	256	167	281	265	177	235	338	108	552	824
216.637	0	509	56	58	276	152	255	166	282	262	178	231	334	107	551	814
216.76	0	516	57	56	275	149	248	166	280	261	176	229	334	107	551	819
216.883	0	504	57	55	275	150	249	165	280	262	176	230	333	106	549	819
217.006	0	503	57	56	276	149	250	166	282	263	176	231	333	108	551	822
217.129	0	510	58	57	278	151	255	166	281	262	178	233	336	109	551	819
217.252	0	512	58	58	280	153	258	169	281	264	178	235	338	109	553	822
217.375	0	505	56	56	277	154	254	167	281	262	177	232	334	108	552	812
217.498	0	504	57	57	277	151	249	166	280	261	176	230	332	107	552	819
217.62	0	504	57	57	278	151	251	167	280	262	177	231	333	108	552	812
217.743	0	511	58	57	278	151	252	168	281	262	178	232	335	109	552	823
217.866	0	506	58	58	280	153	255	168	281	264	178	235	338	108	554	825
217.989	0	506	59	60	280	155	260	170	282	263	178	237	337	109	557	831
218.112	0	505	58	56	279	154	252	167	281	261	179	232	333	108	554	816
218.235	0	511	57	56	278	150	248	168	280	261	179	231	334	107	552	826
218.358	0	506	57	57	278	151	250	167	280	261	177	232	336	107	553	819
218.481	0	514	58	58	281	152	252	168	281	263	178	233	336	108	553	819
218.604	0	510	59	59	283	153	256	170	281	263	179	235	338	108	553	813
218.726	0	516	59	59	283	157	259	171	283	263	180	236	340	110	556	822
218.849	0	513	56	57	279	154	250	168	280	260	177	231	335	108	554	815
218.972	0	512	56	56	280	152	250	168	280	261	178	231	334	108	552	811
219.095	0	507	58	57	280	152	250	169	281	262	178	231	336	108	553	820
219.218	0	508	59	58	283	153	253	169	281	263	179	234	337	108	553	819
219.341	0	507	60	57	283	154	256	170	280	263	179	235	340	109	556	821
219.464	0	513	59	59	284	158	259	171	283	263	181	236	339	110	554	818
219.587	0	519	58	56	281	154	251	169	280	261	180	231	335	108	555	821
219.709	0	508	58	57	281	152	250	169	281	261	179	232	334	108	552	820
219.832	0	506	59	57	281	153	252	169	280	262	179	232	335	109	553	822
219.955	0	514	59	58	282	154	255	171	280	262	179	235	337	109	554	818
220.078	0	520	60	58	284	155	256	172	282	263	180	237	339	109	556	826
220.201	0	510	59	59	284	158	259	170	282	262	179	237	340	109	559	819
220.324	0	507	58	57	281	154	251	169	281	261	179	233	334	109	555	821
220.447	0	508	58	58	282	154	252	170	282	261	180	234	335	109	555	815
220.57	0	516	60	57	283	155	254	170	281	262	180	235	338	109	555	826
220.692	0	511	60	59	285	155	257	171	281	263	179	237	340	109	556	824
220.815	0	511	61	59	287	158	259	173	283	265	181	238	342	110	558	826
220.938	0	510	58	59	285	157	257	172	283	263	181	235	337	109	556	817
221.061	0	515	58	57	284	154	251	171	282	261	180	232	336	109	555	828
221.184	0	516	59	58	283	154	252	170	282	262	179	233	337	108	555	821
221.307	0	515	60	58	284	155	254	172	282	263	179	234	338	109	556	824
221.43	0	511	61	58	287	157	258	173	282	264	182	237	341	111	555	821
221.553	0	518	60	59	287	160	262	173	283	264	182	238	343	111	558	826
221.676	0	515	58	58	284	156	254	171	282	262	180	234	337	108	555	822
221.798	0	516	59	57	284	155	252	171	281	261	179	232	335	108	555	815
221.921	0	510	58	58	283	154	252	171	282	262	180	233	337	108	555	816
222.044	0	512	59	57	285	156	254	170	283	264	179	235	338	110	554	822
222.167	0	511	61	59	287	157	258	172	282	264	179	236	340	110	558	824
222.29	0	516	59	60	287	161	263	174	284	265	181	238	341	110	557	820
222.413	0	522	58	57	284	156	253	171	283	261	180	233	336	109	556	822
222.536	0	511	59	57	284	155	252	170	280	263	179	233	336	108	554	821
222.659	0	510	59	59	285	155	253	171	282	262	178	234	335	110	556	822
222.781	0	516	60	58	285	156	256	171	282	264	180	235	338	110	556	820
222.904	0	524	61	59	287	158	258	173	282	264	182	238	341	110	557	825
223.027	0	513	60	59	288	160	262	173	283	265	179	237	342	111	559	815
223.15	0	511	59	57	284	156	252	171	282	261	179	233	335	108	555	822
223.273	0	516	59	59	285	155	254	172	282	262	180	235	336	109	556	813
223.396	0	522	59	58	286	156	255	172	282	264	181	234	339	110	557	825
223.519	0	512	61	59	289	157	257	172	282	264	179	237	340	110	556	817
223.642	0	512	61	60	290	159	260	174	282	266	181	239	342	110	558	824
223.764	0	511	59	58	288	158	258	173	283	262	182	235	338	109	558	817
223.887	0	518	58	58	286	156	252	172	280	262	180	234	336	109	557	826
224.01	0	518	60	58	285	155	254	171	281	261	178	234	338	109	557	825
224.133	0	518	60	58	286	157	255	171	282	264	178	237	337	110	558	827
224.256	0	513	61	58	288	159	258	173	282	263	182	237	340	110	556	819
224.379	0	519	60	60	289	160	262	174	283	265	181	239	343	110	558	826
224.502	0	516	59	59	286	157	256	171	281	262	180	234	338	109	557	821
224.625	0	513	59	57	285	155	253	171	281	261	179	232	335	108	556	813
224.748	0	510	59	57	286	156	253	170	281	262	179	233	337	109	557	812
224.87	0	511	59	58	286	156	256	172	281	263	179	235	338	109	556	824
224.993	0	512	60	59	288	157	259	172	281	264	178	237	341	110	557	822
225.116	0	517	60	61	288	161	262	172	281	263	181	237	341	110	557	817
225.239	0	521	59	58	285	156	254	170	281	262	180	234	337	108	557	822
225.362	0	511	58	58	284	156	253	169	281	261	178	234	336	108	554	821
225.485	0	509	58	58	285	155	254	169	281	262	178	233	337	109	556	819
225.608	0	515	59	59	285	156	256	171	280	264	179	235	339	109	556	820
225.731	0	523	60	60	287	157	260	172	281	264	181	237	342	110	556	825
225.853	0	512	58	60	286	159	261	172	282	263	180	236	341	109	558	819
225.976	0	509	58	57	283	155	255	169	281	262	178	233	337	108	555	819
226.099	0	515	59	58	284	156	255	170	280	263	179	234	337	109	555	817
226.222	0	520	59	58	285	156	255	170	281	263	179	234	339	109	555	820
226.345	0	511	61	58	286	156	258	171	282	264	178	237	341	109	555	815
226.468	0	511	61	59	287	159	262	172	281	264	180	238	342	109	556	823
226.591	0	510	58	58	283	157	256	170	280	261	180	233	337	108	556	811
226.714	0	519	58	58	283	154	254	169	280	261	178	232	337	108	554	819
226.836	0	515	59	58	282	155	253	169	280	261	177	233	338	108	554	817
226.959	0	508	60	59	282	153	255	168	281	263	177	235	338	108	556	826
227.082	0	509	61	59	285	157	259	170	279	263	180	237	340	108	556	817
227.205	0	514	60	61	285	160	262	172	283	263	180	236	341	108	556	816
227.328	0	513	57	59	282	155	254	168	281	261	177	232	337	108	553	816
227.451	0	511	58	58	281	153	253	168	280	260	177	232	335	108	552	809
227.574	0	506	59	58	281	154	252	168	279	262	178	232	336	107	554	808
227.697	0	513	60	59	283	155	256	168	280	262	177	233	338	107	554	819
227.82	0	507	60	59	284	155	258	170	280	264	177	236	340	108	556	818
227.942	0	512	59	59	283	158	261	171	281	263	178	234	338	108	554	811
228.065	0	506	58	58	280	153	252	168	280	260	178	231	336	106	555	808
228.188	0	505	59	58	280	153	253	167	281	261	178	231	335	107	552	815
228.311	11	505	59	57	280	153	252	168	281	262	176	233	337	107	554	814
228.434	0	510	59	59	282	154	257	169	280	262	178	234	338	108	554	811
228.557	0	506	60	59	284	157	259	170	281	263	179	235	341	109	554	820
228.68	0	505	59	58	282	155	257	168	282	262	178	233	338	107	555	817
228.803	0	502	58	58	279	154	252	167	280	262	175	233	335	107	556	822
228.925	0	508	58	58	280	155	254	169	281	262	177	233	336	107	553	816
229.048	0	517	59	58	281	154	255	171	280	262	179	233	339	109	554	821
229.171	0	507	60	59	283	156	257	170	282	263	179	236	340	108	556	817
229.294	0	506	59	60	283	158	261	171	283	263	179	236	340	108	556	819
229.417	0	509	57	56	280	154	252	169	281	260	177	231	334	107	554	812
229.54	0	516	58	58	280	154	252	169	282	260	179	232	336	107	555	817
229.663	0	504	58	58	281	155	253	169	281	262	177	232	337	107	555	813
229.786	0	505	59	57	282	154	255	170	281	263	178	234	338	108	556	818
229.908	0	506	59	59	284	155	257	171	281	263	180	237	340	109	555	813
230.031	0	512	57	59	282	159	259	170	282	261	180	233	339	108	555	817
230.154	0	513	57	57	279	153	251	167	280	260	178	231	336	107	555	816
230.277	0	510	58	56	280	153	251	168	280	260	176	232	334	108	555	820
230.4	0	505	59	57	279	153	251	169	280	261	178	232	335	107	555	815
230.523	0	511	61	58	280	153	256	170	280	261	178	233	338	108	555	828
230.646	0	511	61	59	284	155	257	171	281	263	179	236	341	108	557	825
230.769	0	509	59	59	280	155	256	169	281	261	180	232	335	108	556	819
230.892	0	502	60	57	279	152	251	168	280	260	178	231	334	108	557	815
231.014	0	511	59	57	279	153	251	169	280	261	178	231	334	108	556	824
231.137	0	504	60	58	280	153	253	167	281	261	177	233	337	108	556	820
231.26	0	510	61	59	282	153	257	170	281	262	179	234	337	109	556	816
231.383	0	506	61	59	283	156	259	171	281	263	180	236	340	109	557	815
231.506	0	506	59	59	280	155	256	169	281	260	179	233	334	108	556	820
231.629	0	509	61	58	280	153	252	168	281	260	177	232	335	108	556	817
231.752	0	509	60	58	279	152	252	169	281	260	178	232	334	108	557	813
231.875	0	505	62	58	280	153	254	170	281	261	179	234	338	108	557	824
231.997	0	505	64	60	284	154	257	170	280	262	180	235	339	110	557	824
232.12	0	505	62	60	284	157	260	170	283	262	180	236	340	109	559	823
232.243	0	509	61	58	280	153	253	170	281	260	178	232	333	108	558	815
232.366	0	516	61	58	280	152	252	169	281	260	179	232	335	108	558	823
232.489	0	504	61	58	280	152	252	168	280	261	178	232	334	108	557	822
232.612	0	504	62	59	283	153	253	169	280	261	179	234	336	109	558	825
232.735	0	511	61	59	284	154	257	171	280	263	180	236	338	110	559	822
232.858	0	513	62	60	284	157	262	171	281	262	181	237	340	110	559	824
232.98	0	506	60	58	281	154	253	169	281	260	179	233	334	108	557	814
233.103	0	504	61	58	281	152	252	169	281	260	178	232	333	108	556	818
233.226	0	505	60	58	281	153	252	169	280	260	178	232	334	109	556	813
233.349	0	512	61	58	282	153	254	170	280	261	179	233	338	109	557	824
233.472	0	508	62	60	284	154	257	169	280	262	177	236	339	109	558	824
233.595	0	506	63	60	285	158	261	170	282	264	179	239	339	110	561	828
233.718	0	505	60	58	281	155	255	169	282	261	179	234	335	108	559	817
233.841	0	508	60	58	281	152	252	168	281	260	179	234	336	108	558	822
233.964	0	509	60	58	280	153	252	169	280	261	177	232	337	109	558	823
234.086	0	509	62	59	283	154	254	169	281	263	178	234	337	110	558	824
234.209	0	506	63	59	284	155	257	170	280	263	179	236	339	109	558	820
234.332	0	514	63	60	286	158	261	172	282	264	180	238	341	110	559	827
234.455	0	506	61	59	281	154	255	169	282	261	178	233	338	108	558	823
234.578	0	510	60	59	282	152	253	168	281	262	178	232	336	109	558	816
234.701	0	506	61	59	281	154	254	169	281	262	178	233	338	108	558	814
234.824	0	508	62	60	284	154	256	169	282	263	178	235	340	109	558	826
234.947	0	509	63	59	285	154	258	171	282	263	178	236	341	109	559	822
235.069	0	514	62	61	286	158	264	171	282	263	180	237	342	110	558	818
235.192	0	514	61	58	282	155	255	170	281	262	180	233	337	108	559	823
235.315	0	507	59	58	281	153	252	168	281	262	178	232	336	108	555	820
235.438	0	507	61	59	282	153	254	168	281	261	176	233	337	108	557	820
235.561	0	514	62	59	281	152	255	168	281	264	177	234	338	108	558	827
235.684	0	516	62	60	284	155	258	170	281	263	179	236	340	108	557	828
235.807	0	510	62	60	284	158	263	170	282	264	179	236	342	108	559	823
235.93	0	508	60	59	280	154	255	168	281	261	176	230	335	107	554	821
236.052	0	512	59	57	278	152	252	167	280	261	176	230	333	107	554	816
236.175	0	518	60	57	278	151	253	167	281	262	176	229	336	106	554	821
236.298	0	508	60	59	280	152	254	168	281	263	175	231	337	106	552	812
236.421	0	507	61	59	282	153	257	168	280	263	175	233	338	107	554	819
236.544	0	508	60	60	282	156	262	169	281	264	178	234	341	107	553	818
236.667	0	516	58	58	278	153	255	167	279	261	175	228	334	106	552	819
236.79	0	513	58	58	277	151	253	166	279	261	173	229	335	105	549	810
236.913	0	506	59	58	278	152	253	166	280	261	172	228	333	105	548	814
237.036	0	506	60	58	278	151	256	167	279	262	175	229	336	105	549	811
237.158	0	512	60	60	280	153	257	168	280	263	175	231	338	105	550	817
237.281	0	513	61	59	283	156	261	168	281	264	174	233	340	106	552	819
237.404	0	510	58	59	278	154	257	167	281	261	174	229	334	103	549	815
237.527	0	506	58	58	277	152	252	166	280	261	174	227	333	104	547	809
237.65	0	511	58	59	277	152	253	166	281	262	173	227	335	104	547	819
237.773	0	511	59	59	279	154	255	167	280	262	172	228	336	103	547	815
237.896	0	510	60	58	280	154	259	168	280	263	173	231	337	103	548	815
238.019	0	506	60	59	280	157	262	169	281	263	175	231	338	104	548	810
238.141	0	509	58	59	275	152	254	166	279	260	173	226	333	103	545	813
238.264	0	507	57	58	274	151	253	165	279	261	170	225	333	102	544	811
238.387	0	508	58	58	274	152	253	165	279	262	171	225	333	102	542	802
238.51	0	505	58	56	274	152	255	165	279	263	172	226	336	102	542	803
238.633	0	505	59	59	276	152	258	166	279	264	170	228	336	103	543	813
238.756	0	508	58	60	275	154	260	166	279	263	170	227	336	102	543	806
238.879	0	505	57	57	268	148	251	162	277	259	168	224	329	102	541	803
239.002	0	509	56	56	268	148	250	162	277	260	169	221	329	100	540	808
239.124	0	499	57	56	268	146	251	160	276	261	166	222	330	99	536	803
239.247	0	496	56	57	268	146	252	161	277	263	165	223	332	100	538	805
239.37	0	502	58	58	271	148	256	162	277	263	167	224	334	102	539	801
239.493	0	507	55	58	268	149	256	161	277	262	167	222	331	100	539	807
239.616	0	495	54	56	265	145	249	159	275	260	165	218	326	98	534	801
239.739	0	492	55	56	264	145	250	158	276	261	164	219	327	98	533	803
239.862	0	497	55	56	263	144	251	159	274	261	164	220	327	98	534	799
239.985	0	499	56	57	265	146	254	159	275	261	165	221	331	100	535	802
240.108	0	492	55	58	266	147	256	160	276	262	164	223	333	99	536	799
240.23	0	490	53	57	264	147	254	158	276	260	163	220	327	98	533	799
240.353	0	494	53	55	261	144	249	158	275	260	163	218	325	97	534	794
240.476	0	501	53	56	262	144	249	157	274	259	164	217	326	97	532	799
240.599	0	490	54	56	263	143	252	157	274	261	162	220	329	98	531	792
240.722	0	489	55	56	264	144	254	158	274	261	162	221	330	98	534	799
240.845	0	489	55	57	264	148	256	160	276	261	166	222	330	98	533	793
240.968	0	498	52	56	260	144	250	158	274	259	164	218	324	97	532	800
241.091	0	487	51	56	260	143	249	157	274	260	162	218	325	98	529	792
241.213	0	486	53	56	261	142	248	157	274	260	162	218	325	97	531	795
241.336	0	487	53	57	262	143	253	158	274	260	164	219	327	98	532	792
241.459	0	492	54	58	264	146	255	159	275	262	164	222	329	98	533	799
241.582	0	486	53	57	262	148	256	158	275	260	164	220	329	98	531	789
241.705	0	484	53	56	259	143	248	157	274	260	163	216	323	96	528	789
241.828	0	484	52	55	258	143	248	156	274	259	162	215	323	96	527	785
241.951	0	490	53	56	260	142	250	157	274	259	161	217	325	96	526	795
242.074	0	484	54	56	261	143	253	157	273	260	161	219	327	97	529	793
242.196	0	490	54	57	263	145	254	159	275	261	163	221	329	98	531	795
242.319	0	484	53	56	260	145	252	158	276	260	164	219	326	97	529	783
242.442	0	489	52	56	258	141	247	156	275	258	163	217	324	95	528	794
242.565	0	487	53	56	259	143	248	156	275	260	161	218	324	96	528	794
242.688	0	487	53	56	260	143	249	158	274	259	162	218	325	97	528	787
242.811	0	483	54	57	260	143	252	159	275	260	164	220	327	98	530	785
242.934	0	483	54	57	263	146	256	159	276	261	166	222	330	97	532	795
243.057	0	481	52	56	259	144	250	158	276	259	164	219	325	96	528	792
243.18	0	485	52	55	260	144	248	158	276	259	165	218	324	97	530	785
243.302	0	482	53	56	260	143	248	159	275	260	165	218	325	97	529	784
243.425	0	483	55	56	262	145	251	159	276	260	165	219	328	97	530	794
243.548	0	482	54	58	264	145	253	160	277	261	165	224	329	98	532	790
243.671	0	488	54	57	262	148	256	162	278	260	167	222	327	98	531	786
243.794	0	482	53	55	260	144	248	159	276	259	167	219	323	97	529	785
243.917	0	483	53	56	259	143	248	158	274	259	166	218	326	97	528	790
244.04	0	481	54	56	260	142	247	158	276	260	165	219	326	97	530	788
244.163	0	483	54	57	262	145	252	160	276	259	166	221	327	97	531	785
244.285	0	486	55	58	263	145	254	161	276	261	167	224	329	98	535	802
244.408	0	483	53	56	260	147	252	159	277	259	166	221	325	98	531	790
244.531	0	481	52	56	257	142	246	157	274	257	164	218	323	96	529	788
244.654	0	485	53	56	258	142	246	157	274	258	165	217	323	96	529	784
244.777	0	481	53	55	257	141	247	157	275	258	165	218	325	96	529	791
244.9	0	483	53	56	258	143	251	158	275	259	165	221	328	97	531	792
245.023	0	482	54	57	260	146	255	158	276	260	165	223	329	97	532	795
245.146	0	484	51	55	256	143	248	157	275	258	165	217	323	95	529	787
245.268	0	490	52	56	255	140	246	156	274	258	164	216	323	96	529	790
245.391	0	479	51	54	254	141	246	155	274	258	162	218	324	95	527	787
245.514	0	479	53	55	256	142	250	155	273	258	162	218	326	96	528	791
245.637	0	479	53	56	257	143	251	157	274	259	164	220	328	97	531	789
[truncated: 666 more rows]

## Sheet: Short_ch
	SNR :	37	37	42	38	39	37	38	33	38	38	35	17	0	0	0	0	0	0	0	0	0	0	0	0
		D780						D850						D725						D940
Time	Marker	ch16	ch17	ch18	ch19	ch20	ch21	ch16	ch17	ch18	ch19	ch20	ch21	ch16	ch17	ch18	ch19	ch20	ch21	ch16	ch17	ch18	ch19	ch20	ch21
0.24576	0	0	0	0	0	0	0	0	0	0	0	0	0	0	0	0	0	0	0	0	0	0	0	0	0
0.36864	0	251	345	64	161	221	29	228	322	60	106	157	-2	10	12	-65	-1	-1	-78	-9	-12	12	1	0	65
0.49152	0	251	341	61	161	227	34	225	319	67	107	152	-1	10	13	-77	0	-1	-88	-11	-13	31	0	0	55
0.6144	0	251	340	62	161	226	38	224	319	65	106	153	2	9	13	-87	0	-1	-91	-12	-14	39	0	1	51
0.73728	0	252	341	62	161	228	41	224	319	62	106	151	4	9	13	-96	0	0	-98	-14	-15	41	0	2	49
0.86016	0	253	342	60	160	230	41	223	318	62	105	151	2	8	12	-99	0	0	-101	-13	-16	46	0	2	46
0.98304	0	251	340	53	162	228	41	222	315	70	106	150	3	7	12	-91	0	0	-99	-13	-14	56	0	2	44
1.10592	0	249	339	51	161	228	43	220	314	69	104	151	1	8	12	-92	0	0	-102	-14	-14	57	0	2	46
1.2288	0	248	338	50	163	229	44	219	313	68	106	150	2	7	11	-94	0	0	-104	-14	-14	58	0	2	46
1.35168	0	251	339	50	163	229	45	222	315	70	106	152	1	6	11	-92	0	0	-104	-14	-15	57	0	2	44
1.47456	0	250	339	51	161	229	40	221	314	68	105	151	3	8	12	-91	0	0	-101	-14	-15	58	0	2	45
1.59744	0	249	336	48	160	228	41	219	311	67	105	150	3	7	10	-95	0	-1	-100	-14	-16	60	0	2	42
1.72032	0	249	335	49	160	228	40	220	311	67	104	150	5	7	11	-95	0	-1	-105	-14	-15	59	0	1	45
1.8432	0	249	336	49	160	227	42	220	311	67	104	150	4	7	11	-95	0	0	-103	-13	-15	59	0	2	43
1.96608	0	248	336	49	160	227	40	219	311	67	105	150	5	7	11	-94	0	0	-101	-14	-16	59	0	1	45
2.08896	0	248	337	49	160	229	41	219	312	68	105	150	3	7	11	-93	0	0	-102	-14	-16	59	0	2	44
2.21184	0	248	335	48	159	227	40	219	311	67	104	149	5	8	11	-96	0	0	-105	-14	-15	59	0	2	44
2.33472	0	248	334	48	160	227	41	218	310	67	104	150	5	7	11	-97	0	0	-104	-14	-15	58	0	2	43
2.4576	0	248	335	49	160	227	40	218	310	67	104	149	5	7	11	-95	0	0	-101	-14	-14	59	0	2	44
2.58048	0	248	334	49	161	227	41	219	309	67	105	149	4	7	11	-94	0	0	-102	-14	-15	58	0	1	44
2.70336	0	248	337	50	161	228	42	219	312	68	104	151	4	8	11	-94	0	0	-104	-13	-15	59	0	1	43
2.82624	0	249	335	49	161	228	40	219	311	67	104	150	5	8	10	-94	0	0	-103	-14	-15	59	0	1	44
2.94912	0	248	334	48	161	227	40	219	310	67	104	149	5	8	10	-94	0	0	-100	-14	-16	59	0	2	43
3.072	0	248	333	48	161	228	40	219	310	67	105	150	5	8	11	-95	0	-1	-103	-14	-15	58	0	2	44
3.19488	0	248	335	49	161	228	42	219	311	67	105	150	4	8	10	-95	0	0	-104	-14	-15	58	0	1	43
3.31776	0	250	336	48	162	228	42	220	312	69	105	150	4	7	10	-94	0	0	-102	-13	-16	59	0	2	44
3.44064	0	249	335	50	162	227	39	221	311	67	106	150	3	8	11	-93	0	-1	-100	-14	-15	58	0	2	43
3.56352	0	249	335	48	159	227	40	220	310	67	104	149	5	8	11	-96	0	0	-103	-14	-16	59	0	1	44
3.6864	0	249	335	49	159	225	41	220	310	67	104	148	4	7	10	-97	0	0	-105	-14	-15	59	0	1	44
3.80928	0	248	334	49	159	226	40	220	311	67	103	148	5	7	11	-96	0	0	-102	-14	-16	58	0	2	44
3.93216	0	249	335	48	160	226	41	220	311	68	103	149	4	8	11	-94	0	0	-102	-14	-15	58	0	2	45
4.05504	0	249	335	50	161	226	40	219	311	66	104	149	3	8	12	-95	0	0	-102	-14	-15	58	0	2	43
4.17792	0	250	333	49	160	225	40	219	308	66	104	147	5	8	11	-98	0	0	-105	-15	-15	58	0	3	44
4.3008	0	249	333	48	160	223	40	220	307	67	103	146	5	7	11	-97	0	-1	-101	-13	-15	58	0	1	43
4.42368	0	248	331	48	159	223	40	219	305	67	103	145	5	8	11	-97	0	0	-100	-14	-15	57	0	1	44
4.54656	0	248	331	49	160	223	40	220	307	68	103	146	5	7	11	-97	0	0	-103	-14	-14	58	0	1	45
4.66944	0	250	331	49	162	224	43	221	306	68	105	147	4	8	11	-96	0	-1	-103	-13	-16	57	0	2	44
4.79232	0	249	331	50	163	224	39	220	306	66	105	147	4	8	10	-97	0	0	-101	-14	-15	57	0	1	44
4.9152	0	249	328	47	162	223	41	219	302	66	104	145	4	8	10	-98	0	-1	-101	-14	-15	57	0	1	43
5.03808	0	248	327	48	163	222	40	219	300	66	106	145	5	7	11	-99	0	0	-103	-14	-14	57	0	1	45
5.16096	0	249	327	47	163	221	41	220	302	67	106	144	5	7	10	-100	0	0	-104	-14	-15	56	0	1	44
5.28384	0	250	327	49	162	222	41	220	302	67	105	145	6	8	11	-97	0	0	-101	-14	-15	56	0	2	45
5.40672	0	249	328	51	163	224	39	219	302	67	106	146	6	8	11	-95	0	0	-102	-14	-14	57	0	2	46
5.5296	0	249	327	49	161	222	39	218	301	67	105	145	5	7	11	-98	0	0	-104	-13	-15	57	0	1	45
5.65248	0	248	326	49	162	222	41	219	299	66	104	144	6	8	10	-100	1	-1	-104	-14	-14	56	0	2	44
5.77536	0	247	325	50	161	222	41	217	298	67	105	144	4	7	10	-99	0	0	-100	-14	-14	56	0	1	45
5.89824	0	248	325	50	161	221	41	219	298	67	105	144	5	8	11	-98	0	0	-101	-14	-15	57	0	2	46
6.02112	0	249	327	50	160	222	40	219	300	67	105	144	5	8	11	-98	0	0	-104	-14	-14	57	0	2	47
6.144	0	248	328	52	160	223	41	219	301	66	104	145	4	7	11	-97	0	0	-103	-14	-15	57	0	1	45
6.26688	0	249	327	50	159	222	40	219	298	66	104	144	5	8	11	-97	0	0	-100	-14	-14	57	0	1	45
6.38976	0	248	325	49	161	221	40	219	297	66	105	144	5	7	10	-98	0	0	-101	-13	-15	56	0	1	45
6.51264	0	247	325	49	160	222	40	217	298	66	104	144	5	8	10	-98	0	0	-104	-14	-15	55	1	1	46
6.63552	0	248	326	51	161	223	43	218	299	67	104	146	4	8	11	-97	0	0	-103	-14	-14	56	0	2	46
6.7584	0	249	327	51	160	224	41	220	301	67	104	146	5	7	11	-94	0	0	-102	-14	-15	56	0	2	47
6.88128	0	249	327	51	160	224	40	219	300	65	104	145	4	8	11	-95	0	-1	-101	-13	-15	57	0	2	44
7.00416	0	249	326	48	160	222	40	219	298	66	104	144	5	6	10	-98	0	0	-104	-14	-15	58	0	2	46
7.12704	0	248	326	50	161	223	41	218	298	66	104	144	5	8	11	-98	0	0	-104	-14	-15	57	0	1	45
7.24992	0	249	327	50	161	224	40	219	298	66	104	145	5	7	11	-96	0	0	-100	-14	-15	57	0	2	46
7.3728	0	250	327	49	160	224	41	219	300	67	104	146	4	8	11	-95	0	-1	-101	-13	-15	57	0	2	45
7.49568	0	249	328	50	161	225	42	219	301	66	104	147	3	8	10	-95	0	0	-102	-13	-15	58	0	2	45
7.61856	0	250	326	50	161	223	40	219	299	66	105	146	4	8	11	-97	0	0	-103	-14	-14	57	0	2	45
7.74144	0	249	326	48	161	223	39	219	298	66	104	145	4	8	12	-96	0	0	-100	-14	-15	57	0	2	45
7.86432	0	250	325	49	160	222	40	219	299	65	104	145	4	8	11	-97	0	-1	-102	-14	-15	57	0	1	45
7.9872	0	249	326	49	161	224	43	219	300	66	104	146	4	8	11	-97	0	0	-103	-14	-15	57	0	1	45
8.11008	0	250	329	49	162	224	42	220	302	67	105	146	3	7	11	-95	0	0	-103	-14	-15	57	0	1	45
8.23296	0	250	329	51	161	225	40	220	302	66	104	146	3	7	11	-93	0	0	-100	-14	-15	58	0	1	45
8.35584	0	250	327	49	160	224	39	220	300	65	104	146	5	7	11	-96	0	0	-102	-13	-13	58	0	2	44
8.47872	0	249	326	48	161	223	40	220	299	66	104	145	5	8	11	-98	0	-1	-104	-14	-14	58	0	2	44
8.6016	0	248	326	49	161	224	40	219	299	65	104	146	4	7	11	-97	0	0	-102	-14	-15	57	0	2	45
8.72448	0	250	327	49	161	225	40	219	301	66	105	147	5	8	11	-95	0	0	-101	-14	-16	57	-1	2	45
8.84736	0	250	329	49	161	225	41	220	302	66	105	147	3	8	11	-94	0	0	-102	-13	-14	58	0	2	45
8.97024	0	250	329	49	160	225	39	220	301	65	105	147	5	8	11	-96	0	-1	-105	-14	-14	58	0	1	46
9.09312	0	249	327	48	162	225	40	220	300	66	105	147	4	7	10	-97	0	0	-102	-13	-15	58	0	1	44
9.216	0	249	327	49	161	225	39	218	299	65	104	146	4	7	10	-96	0	0	-100	-14	-14	58	0	2	44
9.33888	0	249	327	49	161	226	40	219	301	66	105	147	4	8	11	-96	0	0	-103	-14	-15	58	0	1	45
9.46176	0	250	329	49	161	228	42	220	301	67	104	148	3	7	11	-96	1	0	-103	-14	-14	58	0	2	44
9.58464	0	250	329	49	162	227	41	220	303	67	105	148	3	7	11	-94	0	0	-101	-13	-15	58	0	2	44
9.70752	0	248	329	48	161	226	39	219	301	66	105	147	4	8	11	-95	0	0	-101	-13	-14	59	0	2	43
9.8304	0	249	329	48	162	226	40	219	301	66	105	147	4	7	11	-96	0	0	-103	-13	-14	58	0	2	44
9.95328	0	249	328	49	161	227	41	219	301	65	105	148	5	8	11	-98	0	-1	-104	-13	-15	58	0	2	45
10.0762	0	249	329	49	162	228	40	219	303	66	105	149	5	8	12	-95	0	-1	-101	-14	-14	57	0	2	44
10.199	0	249	329	49	161	228	41	220	305	67	106	149	4	8	11	-93	1	0	-99	-14	-15	58	0	2	45
10.3219	0	249	331	50	161	228	40	220	303	66	105	149	3	8	11	-95	0	0	-102	-14	-15	59	0	2	44
10.4448	0	249	329	48	161	227	41	219	302	66	105	147	4	7	11	-97	0	0	-103	-14	-14	58	0	2	44
10.5677	0	250	329	49	160	227	40	220	302	65	105	148	4	7	10	-96	0	0	-100	-13	-15	58	0	1	44
10.6906	0	248	329	48	161	227	39	219	302	66	104	149	4	7	11	-96	0	0	-101	-13	-15	58	0	2	43
10.8134	0	249	329	49	161	229	40	220	303	66	104	149	5	8	11	-95	0	-1	-103	-14	-14	58	0	1	45
10.9363	0	249	330	49	163	228	43	219	304	67	105	150	3	7	10	-95	0	-1	-103	-13	-14	58	0	2	44
11.0592	0	248	331	49	161	229	39	219	304	66	105	150	4	8	11	-94	0	0	-101	-14	-15	58	0	2	43
11.1821	0	248	329	48	161	229	40	218	302	65	105	149	4	8	11	-96	0	0	-101	-14	-15	59	0	1	43
11.305	0	249	328	47	161	227	41	219	301	66	105	149	5	8	10	-98	0	0	-103	-14	-15	58	0	2	44
11.4278	0	248	328	48	161	227	41	220	303	67	104	150	5	7	10	-97	0	0	-103	-13	-15	58	0	2	44
11.5507	0	250	330	50	164	229	40	221	304	67	106	149	5	8	12	-95	0	0	-102	-13	-14	57	0	2	45
11.6736	0	250	331	49	163	230	42	220	307	67	106	151	3	8	12	-93	0	0	-101	-14	-15	57	0	1	44
11.7965	0	250	332	50	162	229	41	219	305	65	106	150	3	8	11	-95	0	0	-102	-14	-15	59	0	2	44
11.9194	0	248	330	48	161	228	41	219	304	65	105	149	4	7	11	-97	0	0	-103	-14	-15	58	0	1	43
12.0422	0	249	329	48	162	227	41	219	303	66	105	149	5	7	10	-97	0	0	-100	-14	-15	58	0	2	44
12.1651	0	250	329	49	161	227	41	220	303	66	105	150	5	7	12	-96	0	0	-101	-13	-15	58	0	1	44
12.288	0	249	330	48	162	229	41	220	304	67	106	150	5	8	11	-97	0	0	-104	-14	-15	57	0	2	45
12.4109	0	250	331	50	162	228	43	221	305	66	105	151	4	7	11	-96	0	0	-103	-14	-16	58	0	1	44
12.5338	0	250	332	51	162	230	39	221	306	66	105	151	5	7	10	-93	0	0	-101	-13	-15	58	0	1	46
12.6566	0	249	330	49	162	229	40	220	304	66	105	149	4	7	10	-96	0	0	-101	-14	-15	58	0	2	43
12.7795	0	249	330	48	162	228	41	220	305	66	105	149	4	8	10	-97	0	-1	-103	-14	-15	58	0	2	44
12.9024	0	251	331	49	161	228	41	221	305	67	106	149	4	7	11	-97	1	-1	-103	-14	-15	58	0	1	44
13.0253	0	250	331	50	161	228	41	220	305	67	105	150	5	9	11	-95	0	0	-101	-14	-15	58	0	2	45
13.1482	0	250	331	50	162	229	43	221	307	67	105	150	3	7	10	-94	0	0	-101	-14	-16	58	0	2	44
13.271	0	251	333	49	162	230	43	221	308	68	105	152	2	8	11	-95	0	0	-103	-14	-15	59	0	1	44
13.3939	0	251	333	50	161	229	41	221	306	66	105	150	3	7	11	-96	0	0	-103	-14	-15	59	0	1	44
13.5168	0	250	332	48	161	229	40	221	306	67	105	150	5	8	11	-96	0	0	-100	-14	-14	58	0	2	43
13.6397	0	250	331	48	161	229	40	221	307	67	105	150	5	8	11	-96	0	-1	-101	-14	-15	59	0	1	44
13.7626	0	251	331	49	162	227	41	222	307	67	105	150	5	7	11	-96	0	-1	-104	-14	-15	59	0	2	45
13.8854	0	251	333	48	161	229	42	222	308	67	105	151	4	8	13	-95	0	0	-103	-13	-15	58	0	2	44
14.0083	0	252	334	49	163	232	40	222	310	68	105	152	5	8	11	-92	0	0	-102	-14	-15	58	0	1	46
14.1312	0	252	333	50	162	229	40	222	308	66	105	150	3	8	11	-94	0	-1	-101	-14	-16	59	0	2	43
14.2541	0	251	333	47	163	228	41	222	308	67	106	150	5	7	11	-96	0	0	-104	-15	-15	59	0	2	45
14.377	0	250	332	49	163	229	41	222	307	67	106	150	4	7	11	-96	0	0	-103	-14	-15	59	0	1	44
14.4998	0	252	333	49	161	228	40	222	308	67	105	149	5	8	11	-94	1	0	-100	-13	-15	59	0	3	44
14.6227	0	251	333	48	161	228	42	222	309	68	104	150	4	8	11	-94	0	0	-101	-14	-15	60	0	2	44
14.7456	0	251	334	48	162	229	42	222	310	68	105	150	4	8	11	-94	1	0	-104	-14	-16	59	0	2	45
14.8685	0	251	333	49	161	228	40	223	309	67	106	150	3	7	11	-94	0	0	-103	-13	-14	60	0	2	44
14.9914	0	251	331	46	160	227	39	222	308	66	104	148	5	8	11	-96	0	0	-99	-14	-16	60	0	2	43
15.1142	0	251	331	47	161	227	40	221	307	67	105	147	4	8	10	-96	0	0	-102	-14	-16	58	0	2	43
15.2371	0	251	331	48	161	226	41	222	306	66	105	148	4	8	11	-97	0	0	-103	-14	-15	59	0	2	44
15.36	0	251	333	49	161	227	41	222	308	67	104	148	4	8	12	-95	0	0	-103	-14	-16	59	0	1	44
15.4829	0	252	334	49	161	227	40	222	310	67	104	148	4	8	11	-92	1	0	-102	-14	-15	59	0	1	45
15.6058	0	251	333	49	161	226	39	221	307	67	104	148	4	8	11	-95	0	-1	-102	-14	-15	59	0	1	44
15.7286	0	250	331	47	162	225	40	220	306	66	104	146	4	7	12	-97	0	0	-103	-14	-15	59	0	1	43
15.8515	0	251	330	48	161	224	40	221	305	66	104	146	4	8	11	-97	0	0	-102	-14	-15	57	0	1	43
15.9744	0	251	330	49	160	224	40	221	305	67	104	146	4	8	11	-96	0	0	-100	-14	-15	59	0	1	44
16.0973	0	251	330	48	162	225	40	222	306	67	105	146	4	8	11	-97	0	0	-103	-14	-15	58	0	2	46
16.2202	0	251	332	49	162	225	41	222	308	68	105	147	4	7	11	-95	0	0	-104	-14	-15	59	0	2	45
16.343	0	251	331	49	160	226	39	222	305	65	104	146	4	8	11	-97	0	0	-102	-14	-15	59	0	2	44
16.4659	0	250	330	48	160	224	40	220	303	65	104	145	4	7	10	-97	0	0	-100	-14	-15	58	0	2	43
16.5888	0	249	328	48	161	225	40	220	303	65	104	146	4	8	10	-98	0	-1	-102	-13	-16	57	0	1	44
16.7117	0	250	328	48	161	224	41	221	302	67	104	145	5	8	11	-98	0	0	-104	-15	-15	58	0	2	44
16.8346	0	252	328	49	164	225	40	222	303	67	107	146	4	8	11	-97	0	0	-103	-15	-15	57	0	2	46
16.9574	1	251	330	50	161	226	40	221	305	67	105	147	4	7	11	-95	0	0	-102	-14	-14	57	0	2	46
17.0803	0	253	328	49	166	226	39	222	302	66	106	147	4	7	11	-98	0	-1	-103	-13	-14	58	0	1	45
17.2032	0	251	328	48	163	225	41	221	301	67	106	146	4	8	11	-99	0	0	-104	-14	-14	57	0	2	43
17.3261	0	251	328	48	163	224	40	220	301	67	106	146	4	8	11	-98	0	0	-101	-14	-15	57	0	2	44
17.449	0	250	327	49	163	225	40	220	301	67	106	146	5	7	11	-97	0	-1	-100	-14	-15	57	0	1	44
17.5718	0	251	329	49	163	225	40	221	302	67	105	147	5	8	11	-96	0	0	-104	-14	-15	57	0	2	46
17.6947	0	251	329	50	162	226	41	221	304	67	105	147	3	7	10	-96	0	0	-104	-13	-15	58	0	2	44
17.8176	0	251	327	49	161	224	40	221	301	66	105	147	4	8	11	-97	0	0	-101	-14	-14	57	0	2	44
17.9405	0	250	327	49	160	224	40	220	299	66	105	145	4	8	11	-97	0	0	-100	-14	-14	57	0	1	44
18.0634	0	250	327	49	160	224	40	221	300	66	104	147	5	8	11	-99	0	0	-103	-13	-14	56	0	2	45
18.1862	0	250	327	49	160	225	41	220	301	67	104	147	5	8	11	-98	0	0	-104	-14	-15	57	0	2	45
18.3091	0	250	327	50	161	226	40	220	302	68	105	148	5	7	11	-95	0	0	-102	-13	-15	57	0	1	45
18.432	0	251	329	51	161	226	40	220	302	66	104	147	3	7	11	-96	0	0	-101	-14	-15	58	0	1	44
18.5549	0	249	327	49	161	224	40	220	300	66	105	147	4	7	10	-99	0	-1	-103	-14	-15	57	0	2	45
18.6778	0	249	326	49	160	224	41	220	300	67	104	146	5	7	11	-99	0	0	-103	-13	-14	56	0	2	44
18.8006	0	250	326	50	160	225	40	220	301	67	103	146	5	7	11	-98	0	0	-100	-15	-15	57	0	2	45
18.9235	0	250	327	49	161	226	40	220	302	68	104	148	5	8	10	-97	0	0	-102	-13	-14	58	0	1	45
19.0464	0	249	329	50	160	226	42	220	303	67	104	148	3	8	12	-97	0	0	-103	-14	-15	57	0	2	44
19.1693	0	250	328	51	161	226	40	220	301	66	104	148	4	7	10	-98	0	0	-105	-14	-15	57	0	2	44
19.2922	0	249	327	49	161	225	40	220	301	66	104	148	5	8	11	-97	0	-1	-101	-14	-14	57	0	1	44
19.415	0	250	327	49	162	226	40	220	302	67	105	147	4	7	11	-98	0	0	-102	-13	-15	57	0	1	44
19.5379	0	251	328	49	161	225	40	221	302	67	105	149	5	7	11	-98	0	0	-105	-14	-15	57	0	2	46
19.6608	0	252	330	49	162	226	42	221	303	67	105	148	3	7	11	-97	0	0	-103	-14	-14	57	0	2	44
19.7837	0	252	329	50	162	227	39	222	304	67	105	149	4	8	11	-95	0	-1	-102	-14	-16	58	0	2	45
19.9066	0	251	328	48	163	225	39	221	302	67	105	148	4	8	11	-98	0	0	-102	-13	-14	57	0	2	44
20.0294	0	253	328	49	164	225	39	222	303	66	106	148	5	7	12	-98	0	0	-104	-14	-15	57	0	2	45
20.1523	0	253	329	49	163	226	41	222	303	67	106	148	4	8	11	-98	0	0	-103	-14	-14	57	0	1	44
20.2752	0	253	330	50	162	227	40	223	305	67	105	148	4	8	11	-96	0	0	-101	-14	-15	58	0	2	44
20.3981	0	253	331	48	162	226	41	223	305	68	105	148	4	7	11	-96	0	0	-101	-14	-15	58	0	2	44
20.521	0	253	331	50	161	226	39	223	304	66	105	148	4	7	10	-97	0	-1	-105	-14	-15	58	0	1	44
20.6438	0	252	329	49	161	225	39	222	303	66	106	149	4	8	11	-99	0	0	-102	-14	-15	57	0	1	43
20.7667	0	252	328	48	161	224	39	223	302	66	104	146	5	8	10	-98	1	0	-100	-14	-15	57	0	1	43
20.8896	0	252	327	48	161	224	40	222	302	66	104	146	4	7	11	-99	0	0	-102	-14	-16	56	0	1	43
21.0125	0	252	327	49	161	225	41	223	302	67	105	147	5	7	11	-99	0	0	-105	-14	-15	57	0	2	45
21.1354	0	253	327	49	161	224	41	222	302	67	105	147	4	8	11	-98	0	0	-102	-13	-15	57	0	2	44
21.2582	0	253	328	51	164	224	37	222	303	65	105	147	4	8	11	-97	0	0	-101	-14	-14	56	0	1	43
21.3811	0	252	326	48	161	222	39	222	300	66	105	146	4	8	11	-101	0	0	-102	-13	-14	56	0	1	43
21.504	0	252	325	49	161	222	40	222	299	66	104	144	4	8	11	-102	0	0	-104	-15	-15	57	0	1	44
21.6269	0	252	326	48	161	222	40	222	298	67	104	144	4	7	11	-100	0	0	-103	-14	-15	56	0	1	44
21.7498	0	252	326	50	161	223	39	223	300	66	105	145	5	7	10	-98	0	-1	-101	-13	-14	57	0	1	44
21.8726	0	253	326	51	161	222	39	223	300	67	104	145	4	9	11	-99	0	0	-104	-14	-14	56	0	1	46
21.9955	0	252	325	50	160	222	40	222	298	66	104	145	4	8	10	-100	0	-1	-105	-14	-14	56	0	2	44
22.1184	0	252	323	49	159	220	40	222	297	67	103	143	4	7	10	-100	1	0	-102	-14	-15	56	0	2	44
22.2413	0	253	324	49	160	221	39	222	297	67	104	143	5	8	11	-100	0	0	-101	-14	-14	55	0	1	44
22.3642	0	253	324	51	160	221	40	222	297	66	103	144	5	7	9	-100	0	0	-104	-14	-14	55	0	1	45
22.487	0	253	326	50	160	222	42	222	298	67	103	145	3	8	11	-99	0	0	-105	-14	-14	56	0	2	44
22.6099	0	253	325	51	160	222	38	223	298	67	103	145	5	7	11	-98	0	0	-103	-14	-14	56	0	1	45
22.7328	0	253	323	50	159	220	39	222	296	66	103	143	4	7	11	-99	0	0	-100	-14	-15	56	0	1	44
22.8557	0	252	323	49	159	220	40	223	295	66	103	143	4	8	10	-100	0	0	-105	-14	-15	55	0	2	45
22.9786	0	252	323	50	159	221	40	222	295	67	103	144	5	7	11	-101	0	0	-104	-14	-15	55	0	2	45
23.1014	0	253	323	50	161	221	40	222	296	67	105	144	5	8	11	-98	0	0	-102	-13	-15	55	0	2	46
23.2243	0	254	326	51	162	223	41	223	298	67	105	145	3	8	11	-96	0	0	-102	-14	-15	55	0	2	46
23.3472	0	253	325	51	160	223	39	223	297	65	104	144	4	7	12	-99	0	0	-104	-14	-15	56	0	1	45
23.4701	0	253	323	49	160	222	41	222	295	66	105	144	4	8	11	-100	0	0	-104	-13	-15	55	0	1	44
23.593	0	252	322	49	160	222	39	222	296	66	103	144	5	8	10	-99	0	0	-101	-14	-14	56	0	1	45
23.7158	0	252	324	49	161	222	40	221	296	66	104	144	5	8	11	-99	0	0	-102	-14	-14	56	0	1	46
23.8387	0	251	325	50	162	224	41	222	298	66	105	144	4	7	11	-98	0	0	-103	-14	-14	57	0	1	46
23.9616	0	252	326	50	162	224	41	222	300	67	104	146	3	7	11	-96	0	0	-104	-15	-15	56	0	2	44
24.0845	0	252	324	50	161	224	39	222	298	66	105	146	4	8	11	-97	0	0	-101	-13	-15	56	0	1	44
24.2074	0	251	324	49	162	224	39	221	296	66	104	146	4	7	11	-98	0	0	-102	-14	-14	57	0	1	44
24.3302	0	252	325	49	161	224	40	221	298	66	105	146	5	8	11	-98	0	0	-104	-13	-15	57	0	2	45
24.4531	0	253	325	49	160	225	41	222	299	67	105	147	4	8	10	-98	0	0	-103	-13	-14	57	0	2	44
24.576	0	253	327	48	161	226	40	222	300	67	105	147	4	8	11	-95	0	0	-103	-14	-14	57	0	2	46
24.6989	0	254	327	50	164	227	40	223	301	67	106	149	2	7	11	-94	0	-1	-102	-15	-14	57	0	2	45
24.8218	0	253	326	48	159	227	40	223	301	67	104	148	4	8	11	-98	0	-1	-104	-14	-15	58	0	2	45
24.9446	0	253	326	49	159	228	40	222	300	66	104	149	4	8	10	-97	0	0	-104	-15	-15	59	0	1	45
25.0675	0	253	327	49	161	227	39	223	301	66	104	149	4	8	11	-96	0	0	-102	-13	-14	58	0	2	45
25.1904	0	252	328	48	161	228	40	223	302	67	105	149	3	8	11	-95	0	0	-102	-14	-14	58	0	2	45
25.3133	0	253	329	48	161	229	42	224	304	67	104	150	2	7	11	-94	0	0	-104	-14	-15	59	0	1	44
25.4362	0	254	329	48	162	228	39	224	303	67	104	150	3	8	11	-95	0	-1	-103	-14	-16	59	0	1	44
25.559	0	254	329	46	162	228	38	224	302	66	105	150	4	8	11	-95	0	0	-101	-14	-14	59	0	2	44
25.6819	0	254	328	48	163	228	41	224	303	65	105	150	3	8	10	-96	0	0	-102	-14	-15	59	0	2	43
25.8048	0	255	329	48	163	230	42	224	304	67	105	151	3	8	11	-96	0	0	-104	-14	-15	59	0	2	43
25.9277	0	255	331	47	163	230	42	224	306	67	106	151	3	8	11	-94	0	-1	-103	-15	-16	60	0	2	44
26.0506	0	255	331	48	162	231	40	224	307	66	106	152	3	7	11	-93	0	0	-100	-14	-15	60	0	2	43
26.1734	0	254	331	46	163	230	40	224	306	66	106	151	3	8	10	-96	0	0	-103	-14	-15	59	0	2	43
26.2963	0	256	330	46	166	231	42	225	305	67	108	152	3	7	11	-97	0	0	-103	-14	-16	59	0	2	43
26.4192	0	256	332	47	166	231	40	226	308	67	107	151	4	7	11	-94	0	0	-103	-14	-15	58	0	1	44
26.5421	0	257	333	47	165	231	41	227	308	66	108	152	3	8	11	-93	0	0	-100	-15	-15	60	0	2	42
26.665	0	257	334	47	165	233	42	226	310	67	108	153	2	8	12	-93	0	0	-103	-14	-14	60	0	2	43
26.7878	0	257	334	48	165	232	39	226	309	66	108	153	4	8	12	-94	1	0	-105	-14	-15	60	0	2	44
26.9107	0	257	333	46	166	232	40	226	308	67	108	153	5	8	11	-94	0	0	-101	-14	-16	60	0	2	43
27.0336	0	256	334	47	167	233	40	227	310	66	109	154	4	8	11	-94	0	0	-102	-14	-15	61	0	1	44
27.1565	0	256	335	47	167	234	41	226	311	67	109	155	4	7	12	-93	0	0	-103	-14	-15	60	0	1	44
27.2794	0	257	336	48	168	234	43	227	313	67	109	155	3	8	12	-94	1	-1	-105	-14	-16	60	0	2	43
27.4022	0	257	337	49	167	235	42	228	314	66	109	156	2	8	11	-92	0	0	-101	-14	-16	61	0	2	43
27.5251	0	257	335	46	167	235	40	227	311	67	109	155	4	8	11	-93	0	0	-103	-15	-16	62	0	2	43
27.648	0	256	336	46	167	235	40	227	314	67	108	156	4	8	11	-93	0	0	-104	-14	-15	61	0	2	44
27.7709	0	257	337	47	167	235	42	227	313	67	109	156	3	8	12	-93	0	0	-104	-14	-16	61	0	2	42
27.8938	0	257	338	47	167	237	42	227	315	68	109	158	3	7	11	-91	1	0	-102	-14	-15	61	0	1	44
28.0166	0	257	339	47	167	237	42	228	317	68	110	158	3	8	11	-90	0	0	-103	-15	-15	61	0	2	44
28.1395	0	257	338	47	166	237	40	227	315	66	109	158	3	8	11	-93	0	-1	-104	-14	-16	61	0	2	43
28.2624	0	256	338	45	167	236	42	227	315	68	110	158	3	8	11	-94	0	0	-103	-14	-15	62	0	2	42
28.3853	0	257	338	46	168	238	40	228	316	68	110	158	4	8	11	-92	0	0	-102	-14	-16	62	0	2	44
28.5082	0	257	339	47	167	237	42	227	317	67	110	158	3	8	11	-92	0	0	-102	-14	-16	62	0	1	43
28.631	0	257	340	47	167	239	44	227	319	68	109	159	2	8	11	-91	0	0	-104	-14	-16	62	0	2	42
28.7539	0	256	341	47	167	239	42	227	319	67	109	160	3	8	11	-91	0	0	-105	-15	-16	62	0	1	43
28.8768	0	257	340	46	168	239	41	228	317	67	110	159	3	7	11	-93	0	0	-102	-14	-17	63	0	2	42
28.9997	0	257	341	45	167	239	41	227	318	67	109	159	3	7	11	-93	0	-1	-102	-14	-16	62	0	2	42
29.1226	0	256	341	45	168	238	43	227	318	68	110	160	3	8	12	-93	0	-1	-104	-14	-15	62	0	1	42
29.2454	0	257	341	46	167	239	43	227	319	68	110	159	3	8	11	-91	0	0	-104	-14	-15	62	0	2	42
29.3683	0	256	342	46	168	240	43	228	321	68	110	161	2	7	11	-90	0	-1	-101	-15	-17	62	0	2	42
29.4912	0	256	342	46	168	240	41	226	319	68	111	160	2	8	11	-91	0	0	-102	-14	-15	64	0	1	41
29.6141	0	256	339	44	169	238	42	227	316	67	111	159	3	8	11	-94	0	0	-104	-14	-16	62	0	2	42
29.737	0	256	340	46	171	239	42	227	319	67	111	160	3	7	11	-93	0	-1	-103	-15	-16	62	0	2	42
29.8598	0	258	341	45	169	239	41	229	320	68	112	161	3	8	12	-92	0	0	-102	-14	-16	63	0	2	43
29.9827	0	257	342	46	169	239	42	227	320	67	112	159	2	8	11	-91	1	0	-103	-14	-16	62	0	1	43
30.1056	0	257	342	47	170	239	42	227	320	67	112	160	3	8	12	-91	0	0	-104	-14	-15	62	0	1	42
30.2285	0	256	340	46	169	238	40	227	319	67	111	160	4	8	12	-93	0	0	-104	-14	-16	63	0	2	41
30.3514	0	256	339	46	168	237	39	227	317	67	110	158	4	8	11	-92	0	-1	-101	-15	-16	63	0	2	42
30.4742	0	257	339	45	169	236	40	226	317	67	111	157	4	8	11	-93	1	0	-105	-14	-16	62	0	1	43
30.5971	0	256	339	46	168	237	42	226	318	67	110	158	3	8	11	-92	0	-1	-105	-14	-16	62	0	2	42
30.72	0	256	340	45	167	238	42	226	320	68	110	158	3	7	11	-91	0	0	-102	-14	-16	62	0	1	41
30.8429	0	255	340	47	168	237	40	226	317	67	110	158	2	8	12	-91	0	0	-101	-14	-16	63	0	2	41
30.9658	0	255	338	45	167	235	40	226	316	66	110	156	4	7	11	-94	0	0	-104	-14	-16	63	0	1	42
31.0886	0	255	339	46	167	235	41	226	316	68	109	156	4	8	11	-95	0	-1	-105	-14	-15	62	0	2	42
31.2115	0	255	338	46	166	235	40	226	315	68	109	155	4	8	12	-93	0	0	-103	-14	-16	62	0	1	42
31.3344	0	256	339	46	166	235	40	227	317	68	109	157	4	8	11	-92	0	-1	-103	-15	-16	62	0	2	44
31.4573	0	256	339	47	166	235	41	227	318	68	109	156	3	7	10	-92	0	-1	-104	-14	-15	62	0	2	43
31.5802	0	256	337	46	166	234	40	226	316	67	109	155	4	8	11	-95	0	0	-106	-15	-15	62	0	1	43
31.703	0	255	337	46	165	233	40	225	314	68	109	154	4	7	11	-95	0	0	-102	-14	-16	61	0	2	42
31.8259	0	254	337	47	165	233	41	225	314	67	109	154	4	8	11	-95	0	0	-102	-14	-16	61	0	1	42
31.9488	0	255	337	46	165	233	41	225	315	68	108	155	5	8	11	-95	1	0	-106	-15	-15	61	0	2	45
32.0717	0	256	337	47	165	233	43	226	316	69	109	155	4	7	11	-94	0	0	-104	-13	-16	61	0	2	43
32.1946	0	256	338	48	166	234	39	226	317	68	108	156	4	8	11	-92	0	0	-103	-14	-15	60	0	2	44
32.3174	0	256	337	46	166	232	39	226	314	68	108	155	5	8	12	-94	0	0	-103	-14	-16	61	0	1	43
32.4403	0	255	336	47	165	233	41	225	314	68	109	154	4	8	10	-95	0	0	-105	-14	-15	61	0	1	44
32.5632	0	255	336	47	165	233	41	225	314	68	108	154	5	8	11	-96	1	0	-105	-14	-16	60	0	1	43
32.6861	0	257	337	47	168	233	40	226	314	69	109	154	5	8	11	-94	0	0	-103	-14	-16	60	0	1	44
32.809	0	257	338	47	169	235	42	228	317	69	109	155	3	8	11	-93	0	0	-103	-14	-16	60	0	2	44
32.9318	0	257	338	48	167	233	41	228	316	68	109	155	4	8	11	-93	0	-1	-105	-14	-16	60	0	1	43
33.0547	0	257	337	47	167	232	41	227	316	68	110	155	5	7	10	-95	0	-1	-105	-14	-16	61	0	2	43
33.1776	0	257	337	47	167	233	40	227	315	68	109	155	5	8	12	-94	0	0	-102	-14	-16	60	0	1	44
33.3005	0	257	338	46	166	233	42	227	316	69	109	155	4	7	12	-94	1	0	-103	-15	-16	61	0	1	43
33.4234	0	258	338	47	166	235	43	227	316	69	109	155	4	7	11	-94	0	0	-105	-14	-16	60	0	2	44
33.5462	0	257	338	47	166	234	42	227	317	68	109	156	4	8	12	-93	0	0	-104	-14	-16	61	0	1	43
33.6691	0	257	338	47	166	234	39	227	315	67	109	156	4	8	12	-93	0	0	-102	-14	-16	61	0	2	43
33.792	0	257	336	46	166	233	41	228	315	68	109	155	4	9	11	-94	0	0	-104	-15	-15	61	0	2	43
33.9149	0	258	336	46	167	233	41	227	315	68	109	154	5	8	11	-95	0	-1	-106	-14	-16	61	0	2	44
34.0378	0	257	337	47	166	234	42	227	315	68	109	155	4	8	11	-94	0	-1	-104	-14	-15	61	0	2	43
34.1606	0	257	337	47	166	234	41	227	316	69	108	156	3	7	10	-92	0	-1	-102	-15	-16	61	0	1	44
34.2835	0	257	337	48	167	234	41	228	316	68	109	156	3	8	11	-93	0	0	-104	-14	-16	62	0	1	44
34.4064	0	257	336	46	165	233	40	227	314	67	108	155	5	8	11	-95	1	-1	-106	-14	-16	61	0	2	43
34.5293	0	257	335	46	165	233	41	227	313	68	108	155	5	8	11	-96	0	0	-104	-14	-16	61	0	2	43
34.6522	0	257	335	46	165	234	40	227	313	68	108	155	5	7	10	-94	0	0	-102	-15	-16	61	0	2	44
34.775	0	257	336	47	165	232	43	227	314	68	108	155	3	8	12	-95	0	0	-103	-14	-15	61	0	0	43
34.8979	0	256	336	47	165	233	43	227	314	68	109	155	3	8	11	-95	0	0	-107	-15	-16	61	0	1	44
35.0208	0	257	337	48	165	233	40	227	314	69	107	155	5	8	11	-93	0	0	-105	-14	-15	61	0	2	45
35.1437	0	256	334	46	164	233	40	226	312	67	108	155	4	7	10	-95	0	0	-102	-15	-15	61	0	2	43
35.2666	0	256	333	46	165	234	40	226	311	68	108	155	4	8	11	-95	0	0	-105	-14	-16	61	0	1	45
35.3894	0	256	333	46	164	232	42	227	311	68	107	155	3	7	12	-95	0	0	-105	-14	-16	60	0	2	43
35.5123	0	257	335	47	163	233	42	226	312	69	107	154	4	8	11	-95	0	0	-102	-14	-16	60	0	1	43
35.6352	0	257	335	47	164	234	42	227	314	67	107	155	3	8	11	-92	0	0	-102	-14	-15	61	0	2	44
35.7581	0	258	335	47	163	232	40	227	312	68	107	155	3	8	11	-95	0	0	-104	-15	-16	61	0	2	43
35.881	0	258	334	46	160	231	42	227	311	68	104	153	5	8	11	-96	0	0	-105	-14	-15	61	0	2	43
36.0038	0	259	334	46	163	232	40	228	311	68	105	155	5	8	11	-95	0	-1	-102	-14	-16	61	0	2	44
36.1267	0	257	335	47	163	232	42	227	312	68	106	154	3	7	11	-94	0	0	-102	-15	-16	61	0	2	43
36.2496	0	257	335	47	164	233	43	228	312	68	106	155	3	9	12	-94	0	-1	-103	-14	-15	62	0	2	43
36.3725	0	258	335	48	164	233	42	228	314	67	107	155	3	8	11	-93	0	0	-105	-15	-15	62	0	1	44
36.4954	0	258	334	47	164	233	40	228	312	67	107	154	4	8	11	-94	0	0	-103	-14	-16	62	0	2	43
36.6182	0	257	334	46	164	232	39	227	310	67	107	154	4	8	10	-95	0	0	-103	-14	-15	61	0	2	43
36.7411	0	256	333	46	165	231	41	226	311	68	107	155	4	8	12	-97	0	0	-106	-15	-15	61	0	1	44
36.864	0	257	335	47	165	233	42	227	313	68	107	155	4	8	11	-95	0	-1	-104	-14	-16	61	0	1	42
36.9869	0	257	335	47	168	233	40	228	314	69	110	155	5	8	11	-93	0	0	-103	-14	-15	61	0	1	44
37.1098	0	258	336	48	169	235	40	227	315	68	110	156	3	8	11	-93	0	0	-103	-15	-16	60	0	1	43
37.2326	0	256	335	46	168	233	40	226	313	67	110	155	4	8	10	-96	0	0	-105	-14	-16	61	0	1	43
37.3555	0	255	335	47	168	233	41	226	313	68	110	156	4	7	11	-96	0	0	-105	-14	-15	60	0	2	43
37.4784	0	254	336	47	169	233	40	226	313	68	110	156	5	7	11	-95	0	0	-102	-14	-15	60	0	2	43
37.6013	0	255	337	46	169	234	41	226	314	69	110	156	3	8	11	-94	0	0	-103	-14	-15	61	0	1	43
37.7242	0	256	337	47	168	235	43	226	316	68	111	157	2	8	11	-93	0	0	-104	-14	-16	61	0	1	43
37.847	0	255	337	47	169	235	39	225	315	69	111	157	4	8	11	-94	0	-1	-105	-14	-15	61	0	2	44
37.9699	0	255	336	46	168	234	39	225	314	69	111	157	5	8	12	-94	0	0	-102	-15	-16	62	0	1	43
38.0928	0	255	336	46	169	235	41	226	315	68	110	156	3	7	11	-94	0	0	-103	-14	-16	62	0	1	42
38.2157	0	255	337	46	169	235	42	226	315	68	111	157	4	7	11	-94	0	0	-105	-14	-16	62	0	1	43
38.3386	0	255	339	47	168	235	42	226	317	69	111	157	4	7	11	-92	1	0	-104	-14	-16	62	0	2	43
38.4614	0	256	339	48	167	236	41	227	317	68	110	158	3	9	11	-90	0	0	-101	-14	-17	62	0	1	42
38.5843	0	256	338	46	168	236	39	227	316	68	110	157	4	7	11	-94	0	-1	-104	-15	-15	62	0	2	43
38.7072	0	255	337	46	167	235	41	226	316	68	111	156	4	8	11	-95	0	0	-106	-14	-16	62	0	1	43
38.8301	0	256	338	46	167	235	41	226	317	69	110	158	4	8	11	-93	0	0	-104	-14	-15	62	0	2	43
38.953	0	256	338	46	167	236	40	226	318	69	109	158	4	8	11	-92	0	0	-102	-14	-16	62	0	2	44
39.0758	0	256	339	46	167	236	43	227	321	69	110	158	2	8	11	-92	0	-1	-103	-14	-16	62	0	2	42
39.1987	0	257	341	47	168	236	42	227	318	68	110	158	2	8	12	-92	0	-1	-105	-14	-16	63	0	2	42
39.3216	0	257	340	46	168	236	40	227	318	69	111	159	4	8	11	-93	0	0	-104	-14	-16	62	0	2	43
39.4445	0	257	340	45	170	237	40	227	319	69	110	159	4	7	11	-92	0	0	-102	-15	-16	63	0	1	43
39.5674	0	257	340	46	170	237	42	228	320	68	111	158	3	7	11	-93	0	0	-104	-14	-16	63	0	2	43
39.6902	0	258	340	46	170	238	43	227	320	68	111	160	3	9	11	-93	0	0	-105	-14	-16	62	0	2	44
39.8131	0	257	342	46	170	239	42	228	322	69	111	160	4	8	11	-90	0	-1	-104	-14	-16	62	0	1	44
39.936	0	258	342	46	170	237	41	229	322	68	111	159	2	8	11	-91	0	-1	-101	-14	-16	63	0	2	42
40.0589	0	259	341	45	169	238	40	229	321	68	111	159	5	7	11	-92	0	0	-106	-14	-16	63	0	2	44
40.1818	0	258	342	45	169	237	42	228	321	69	111	159	4	8	11	-93	0	0	-104	-15	-16	63	0	2	42
40.3046	0	257	342	45	170	238	42	228	322	69	111	160	3	8	11	-91	0	0	-103	-15	-16	63	0	1	43
40.4275	0	258	343	46	169	239	42	228	323	69	112	161	4	8	12	-90	0	0	-103	-15	-16	64	0	1	43
40.5504	0	258	343	46	169	239	42	229	324	68	112	160	2	7	12	-90	0	-1	-104	-14	-17	64	-1	1	42
40.6733	0	258	343	45	169	238	42	228	323	68	111	160	3	8	11	-93	0	0	-105	-14	-17	64	0	1	41
40.7962	0	258	343	45	169	239	40	229	322	69	111	160	4	9	11	-91	0	0	-103	-14	-16	64	0	1	43
40.919	0	258	343	45	169	239	42	229	323	68	111	161	3	8	12	-91	0	0	-102	-15	-16	63	0	1	42
41.0419	0	257	344	45	168	239	42	228	324	69	111	160	3	8	11	-91	0	0	-105	-14	-17	64	0	2	42
41.1648	0	258	344	45	168	240	43	229	325	69	111	161	3	7	11	-90	0	0	-106	-14	-16	64	0	2	43
41.2877	0	257	343	46	168	239	39	228	323	69	111	161	4	7	11	-91	0	0	-104	-15	-16	64	0	1	43
41.4106	0	257	343	44	168	239	40	228	323	68	111	161	5	8	11	-92	0	-1	-104	-15	-16	63	0	2	43
41.5334	0	258	343	44	167	238	40	229	323	68	111	160	5	8	11	-92	0	-1	-107	-14	-17	63	0	2	43
41.6563	0	258	344	44	169	239	42	228	323	70	111	159	3	7	11	-93	0	-1	-105	-14	-17	63	0	2	43
41.7792	0	259	343	46	169	240	41	228	324	70	111	160	4	8	11	-91	0	0	-104	-15	-17	64	0	2	44
41.9021	0	260	344	46	171	240	41	231	324	69	111	161	4	8	11	-90	0	0	-105	-14	-16	63	0	2	43
42.025	0	261	343	45	173	238	41	232	324	69	112	161	2	7	11	-93	0	0	-105	-15	-16	63	0	1	42
42.1478	0	260	343	45	170	238	41	231	323	69	112	160	4	8	11	-94	0	0	-105	-15	-16	63	0	1	42
42.2707	0	259	344	45	169	237	40	229	322	68	112	159	5	8	12	-93	0	0	-102	-15	-15	63	0	1	42
42.3936	0	258	343	45	168	238	41	229	322	69	111	159	4	8	12	-93	0	0	-104	-14	-16	63	0	1	42
42.5165	0	256	344	46	167	238	42	228	324	69	110	159	4	7	11	-92	0	0	-106	-14	-16	63	0	2	43
42.6394	0	257	344	47	167	239	41	228	325	69	111	159	4	8	12	-91	0	0	-105	-14	-16	63	0	2	42
42.7622	0	257	342	46	167	236	40	228	322	68	110	158	4	8	12	-93	0	0	-102	-14	-17	63	0	2	42
42.8851	0	257	342	45	168	236	40	228	321	69	110	158	5	8	11	-94	0	-1	-105	-15	-16	63	0	2	43
43.008	0	257	340	46	168	236	41	228	321	69	110	157	5	8	11	-95	0	-1	-106	-15	-16	62	0	2	43
43.1309	11	257	341	46	167	236	42	228	321	70	109	158	4	8	10	-92	0	0	-104	-14	-16	62	0	1	42
43.2538	0	257	341	46	167	237	42	228	321	69	109	158	4	8	12	-92	0	0	-103	-14	-16	62	0	2	43
43.3766	0	257	342	47	168	236	41	228	322	68	110	158	4	7	11	-92	0	0	-104	-15	-16	63	0	1	43
43.4995	0	257	341	46	167	235	41	227	321	68	109	158	4	8	11	-94	0	-1	-106	-14	-17	63	0	2	42
43.6224	0	257	340	46	168	235	41	227	321	69	110	158	5	8	11	-93	1	0	-104	-15	-16	62	-1	1	43
43.7453	0	258	340	45	167	236	42	228	320	70	111	157	4	8	11	-92	0	0	-103	-14	-16	62	0	1	42
43.8682	0	258	341	46	167	236	43	228	322	70	109	158	3	8	11	-92	0	0	-104	-14	-15	62	0	2	43
43.991	0	259	340	46	170	236	44	229	322	70	111	158	3	9	10	-92	0	0	-107	-14	-16	62	0	1	44
44.1139	0	259	343	47	169	236	40	230	323	68	111	158	3	7	11	-91	0	0	-104	-14	-15	63	0	1	42
44.2368	0	258	340	44	168	236	40	228	320	69	110	157	4	8	12	-93	1	0	-103	-14	-16	63	0	1	42
44.3597	0	258	339	45	168	236	40	228	320	68	110	158	5	7	11	-94	1	-1	-106	-14	-16	63	0	2	43
44.4826	0	257	340	45	168	236	43	228	321	70	110	158	3	8	11	-94	0	-1	-106	-15	-16	62	0	1	42
44.6054	0	258	340	45	168	236	39	228	321	69	110	158	6	8	11	-92	0	0	-104	-15	-16	63	0	2	44
44.7283	0	258	341	46	167	237	42	228	322	69	110	159	4	8	11	-91	0	0	-104	-15	-16	63	0	2	44
44.8512	0	257	341	45	167	237	40	229	322	69	109	159	3	8	11	-93	0	-1	-105	-15	-16	63	0	2	43
44.9741	0	258	340	45	166	237	41	228	321	68	109	159	4	8	11	-95	0	-1	-106	-15	-16	62	0	1	43
45.097	0	257	340	45	167	236	40	228	320	69	110	158	5	8	11	-93	0	-1	-103	-15	-16	62	0	2	43
45.2198	0	257	341	45	167	236	41	228	320	69	109	158	3	7	11	-92	0	0	-104	-15	-17	63	0	2	43
45.3427	0	257	340	45	167	237	43	228	321	70	109	159	3	8	11	-93	0	0	-106	-14	-16	63	0	2	42
45.4656	0	258	341	46	167	237	42	228	321	70	109	159	4	8	11	-93	0	0	-106	-14	-16	63	0	1	42
45.5885	0	257	341	46	166	237	39	229	322	68	109	159	4	8	11	-92	0	-1	-104	-15	-16	63	0	1	43
45.7114	0	258	339	44	166	236	40	229	321	69	109	158	5	8	11	-94	0	0	-105	-14	-16	62	-1	1	43
45.8342	0	257	339	44	167	236	41	228	320	69	110	157	5	8	11	-95	0	-1	-107	-15	-16	62	0	1	44
45.9571	0	258	339	45	167	236	43	228	320	70	110	158	4	8	11	-93	0	0	-105	-14	-16	63	0	2	42
46.08	0	257	339	45	167	237	41	228	322	70	110	159	5	8	11	-92	0	0	-105	-15	-16	62	0	2	44
46.2029	0	258	342	46	168	237	42	229	322	69	110	159	4	8	11	-91	0	0	-104	-15	-15	63	0	2	44
46.3258	0	260	340	46	171	237	43	230	322	69	112	159	2	8	11	-93	0	0	-106	-14	-17	63	0	2	43
46.4486	0	259	341	45	170	237	42	229	321	69	112	159	3	8	11	-94	0	0	-105	-15	-16	63	0	2	43
46.5715	0	259	340	45	169	237	41	229	321	69	111	159	5	8	11	-93	0	0	-103	-14	-16	63	0	2	43
46.6944	0	259	341	45	169	237	41	229	322	70	111	158	4	8	11	-93	0	0	-104	-15	-16	63	0	2	43
46.8173	0	259	341	45	168	238	43	230	323	70	111	160	3	8	11	-92	0	0	-105	-14	-17	64	0	2	42
46.9402	0	258	341	46	168	238	43	229	324	69	111	159	4	8	11	-91	0	-1	-105	-15	-16	63	0	1	44
47.063	0	259	342	46	167	237	40	229	323	68	111	159	3	8	11	-92	0	0	-103	-15	-16	63	0	1	42
47.1859	0	259	340	45	168	237	41	229	321	68	110	158	4	8	11	-94	0	-1	-104	-15	-17	64	0	1	42
47.3088	0	258	340	45	168	237	42	229	321	69	111	159	4	8	11	-95	0	-1	-107	-15	-16	63	0	2	42
47.4317	0	259	341	45	167	237	42	229	322	70	109	159	4	8	11	-93	1	0	-105	-15	-16	63	0	2	42
47.5546	0	259	340	45	168	237	42	229	323	69	110	159	3	8	11	-91	0	0	-103	-15	-16	62	0	2	43
47.6774	0	260	342	45	168	238	43	230	324	70	110	161	3	8	12	-90	0	0	-104	-15	-16	63	0	2	43
47.8003	0	259	341	45	168	238	42	231	323	68	110	160	2	8	12	-93	0	0	-106	-14	-17	62	0	2	42
47.9232	0	259	341	44	168	236	41	230	321	68	110	158	4	8	11	-94	0	-1	-105	-15	-15	63	0	2	43
48.0461	0	259	339	45	168	236	40	230	320	69	110	158	5	7	11	-93	0	-1	-103	-15	-17	63	0	1	43
48.169	0	260	341	44	168	237	41	230	321	69	110	159	4	8	12	-93	0	0	-104	-15	-16	63	0	2	43
48.2918	0	259	340	44	169	237	42	230	322	70	111	160	4	8	11	-93	0	0	-107	-15	-16	63	0	1	43
48.4147	0	260	342	45	168	238	43	230	323	70	111	160	4	9	11	-91	0	-1	-105	-14	-17	63	0	2	44
48.5376	0	260	341	46	170	238	40	231	322	69	112	160	3	8	11	-91	0	0	-103	-15	-17	64	0	2	43
48.6605	0	260	340	43	171	237	41	231	321	69	112	158	3	8	12	-94	0	0	-104	-15	-17	62	0	2	42
48.7834	0	260	340	44	170	237	43	230	320	68	112	160	4	8	12	-95	0	0	-106	-15	-16	62	0	1	42
48.9062	0	260	339	45	171	237	41	230	322	70	112	159	4	8	11	-93	0	0	-103	-15	-16	62	0	2	43
49.0291	0	260	341	45	171	237	42	230	322	69	112	159	3	8	11	-91	0	0	-103	-14	-17	63	0	2	43
49.152	0	260	341	45	171	238	43	230	323	70	112	160	3	7	12	-92	1	0	-104	-15	-17	63	0	2	43
49.2749	0	260	341	47	169	238	43	229	323	69	112	160	2	8	12	-92	0	0	-106	-15	-17	63	0	2	42
49.3978	0	259	340	45	170	237	40	230	322	69	112	159	5	7	12	-93	0	0	-105	-14	-16	63	0	2	43
49.5206	0	259	340	45	170	238	40	230	320	69	112	159	5	8	11	-92	1	-1	-104	-14	-16	62	0	2	42
49.6435	0	259	339	45	170	237	41	230	320	69	111	159	5	8	12	-93	0	0	-107	-15	-17	62	0	2	44
49.7664	0	260	340	45	170	237	43	229	322	70	111	160	4	7	11	-93	0	-1	-107	-15	-16	63	0	2	43
49.8893	0	259	341	46	168	238	42	229	323	69	111	161	4	8	11	-91	0	-1	-104	-14	-16	63	0	2	44
50.0122	0	259	341	46	168	237	41	230	321	68	111	159	3	8	11	-92	0	0	-103	-14	-16	63	0	2	42
50.135	0	260	339	44	171	236	40	230	319	69	112	158	5	8	10	-94	0	0	-106	-14	-16	62	0	2	43
50.2579	0	260	340	45	170	238	42	230	321	69	113	160	3	8	11	-94	0	-1	-105	-14	-16	62	0	2	42
50.3808	0	261	341	45	169	237	41	231	322	70	112	159	5	9	11	-92	0	0	-103	-14	-16	62	0	1	44
50.5037	0	262	341	45	169	237	42	232	323	69	111	160	4	8	11	-91	0	0	-103	-14	-16	64	-1	1	43
50.6266	0	262	342	45	168	238	43	232	324	70	111	160	2	8	11	-91	0	-1	-105	-15	-16	64	0	2	43
50.7494	0	260	341	46	167	237	41	231	322	69	111	158	4	8	11	-94	0	0	-107	-16	-16	63	0	1	43
50.8723	0	259	340	45	168	236	40	229	320	68	111	159	5	8	11	-94	0	0	-103	-14	-16	63	0	2	42
50.9952	0	259	340	45	167	237	40	229	319	68	111	159	5	8	12	-93	0	0	-103	-14	-17	63	0	2	42
51.1181	0	259	339	45	167	236	41	231	321	69	111	159	6	8	11	-94	1	0	-106	-15	-17	63	0	2	44
51.241	0	258	341	45	167	237	42	229	321	69	111	159	4	8	12	-93	0	-1	-105	-15	-16	62	0	2	42
51.3638	0	259	340	46	167	238	42	229	322	70	111	159	5	8	12	-91	0	0	-103	-14	-16	62	0	1	44
51.4867	0	258	340	45	167	236	41	229	321	70	109	160	3	8	11	-93	0	0	-103	-15	-17	63	0	2	42
51.6096	0	259	341	45	167	235	41	230	321	68	110	158	5	8	12	-95	0	-1	-106	-14	-16	62	0	1	43
51.7325	0	258	340	45	166	235	41	229	320	69	109	158	5	8	10	-95	0	-1	-106	-14	-17	62	0	1	43
51.8554	0	258	339	46	166	236	41	229	321	69	110	159	5	7	11	-93	0	0	-103	-15	-16	62	0	2	44
51.9782	0	259	340	45	167	236	42	230	321	70	110	159	4	8	10	-93	0	0	-104	-14	-16	62	0	2	43
52.1011	0	260	341	47	166	236	43	230	323	69	109	159	2	8	11	-93	0	0	-105	-15	-16	63	0	1	43
52.224	0	258	339	46	167	235	41	229	321	69	109	159	5	7	11	-94	0	0	-106	-15	-17	62	0	1	43
52.3469	0	258	339	45	167	236	40	229	321	69	109	159	5	8	10	-94	1	0	-103	-15	-16	62	0	1	43
52.4698	0	259	339	45	166	236	41	229	320	69	110	158	4	8	11	-93	1	0	-104	-15	-17	62	0	1	43
52.5926	0	259	340	45	166	236	43	229	322	70	110	159	4	8	12	-94	0	-1	-106	-14	-16	63	0	2	44
52.7155	0	258	340	46	167	236	44	229	323	70	109	159	4	8	12	-92	0	0	-106	-15	-16	62	0	1	44
52.8384	0	259	341	46	167	236	41	229	322	69	109	159	4	8	11	-91	0	0	-102	-15	-16	63	0	2	43
52.9613	0	260	339	45	170	236	41	230	320	69	110	159	3	9	11	-93	0	0	-104	-14	-16	62	0	3	43
53.0842	0	259	340	46	168	236	41	230	320	68	111	159	5	8	11	-94	0	0	-106	-15	-17	62	0	2	44
53.207	0	260	340	45	168	237	41	229	322	70	109	158	5	7	11	-94	0	0	-106	-14	-16	63	0	1	43
53.3299	0	260	341	45	168	237	40	231	323	69	110	159	6	8	11	-91	0	0	-104	-15	-15	62	0	2	45
53.4528	0	260	342	46	168	236	42	230	323	69	111	160	4	8	12	-91	0	0	-105	-14	-16	63	0	2	44
53.5757	0	259	341	46	167	236	43	230	322	69	110	158	3	8	11	-94	0	0	-105	-14	-16	63	0	2	42
53.6986	0	259	340	45	166	235	41	229	321	69	109	157	5	8	12	-94	0	0	-105	-15	-16	63	0	1	43
53.8214	0	259	340	45	168	236	40	229	320	69	110	158	4	8	11	-94	0	0	-103	-15	-16	62	0	2	43
53.9443	0	261	341	46	169	235	42	230	321	69	111	158	4	8	11	-94	0	-1	-105	-15	-17	63	0	1	43
54.0672	0	261	341	45	168	236	43	231	321	70	111	159	4	8	10	-93	0	-1	-106	-14	-16	62	0	1	43
54.1901	0	261	342	47	169	237	43	231	323	69	111	159	3	8	11	-92	0	0	-104	-15	-16	62	0	2	44
54.313	0	260	341	46	168	236	41	230	323	69	110	159	3	8	12	-92	0	-1	-103	-14	-17	63	0	1	42
54.4358	0	260	340	44	169	235	41	230	321	69	111	158	5	7	11	-94	1	-1	-106	-15	-16	63	0	2	44
54.5587	0	262	339	45	172	236	42	232	321	69	112	159	4	8	12	-94	0	0	-107	-14	-16	62	0	2	43
54.6816	0	262	340	45	171	236	41	233	323	70	112	159	5	7	12	-93	1	0	-105	-14	-17	63	0	2	44
54.8045	0	261	341	45	171	236	42	232	323	70	113	159	4	8	11	-92	0	0	-103	-14	-16	63	0	2	43
54.9274	0	262	343	46	170	237	43	232	323	69	113	159	2	9	11	-92	0	0	-104	-15	-16	63	0	1	43
55.0502	0	261	341	45	169	236	41	232	322	69	112	159	4	8	11	-94	0	-1	-106	-15	-16	63	0	1	43
55.1731	0	261	341	45	170	237	40	231	322	69	112	159	5	7	11	-94	0	-1	-104	-14	-16	63	0	1	43
55.296	0	261	340	45	170	235	41	231	322	69	112	158	3	7	11	-93	0	0	-102	-14	-16	63	0	2	43
55.4189	0	261	341	44	170	236	43	232	323	70	113	159	3	8	12	-93	0	0	-104	-14	-17	63	0	2	42
55.5418	0	261	341	46	170	238	43	232	324	69	112	160	3	7	11	-92	0	0	-106	-14	-17	63	0	3	43
55.6646	0	261	343	46	170	238	42	231	326	69	111	159	4	8	11	-91	1	-1	-104	-15	-16	63	0	2	44
55.7875	0	260	341	46	169	236	41	231	323	68	112	159	3	8	11	-93	0	0	-102	-15	-16	63	0	2	42
55.9104	0	260	341	45	169	236	40	231	322	68	112	159	5	8	12	-94	0	0	-106	-15	-17	63	0	2	43
56.0333	0	260	341	45	168	236	42	231	321	69	112	160	3	8	12	-94	0	-1	-105	-15	-17	62	0	2	42
56.1562	0	260	341	45	169	237	40	231	322	69	111	158	5	8	12	-92	0	0	-104	-14	-16	63	0	2	43
56.279	0	260	341	46	169	236	41	231	323	69	112	160	4	8	11	-91	0	0	-104	-15	-15	63	0	1	43
56.4019	0	260	342	46	168	237	42	231	324	68	111	160	3	8	11	-91	0	0	-105	-14	-16	63	0	2	43
56.5248	0	259	341	45	168	236	40	231	322	68	111	159	4	8	11	-93	0	0	-107	-15	-16	63	0	2	42
56.6477	0	259	339	44	169	236	40	230	321	69	111	159	5	9	11	-94	0	-1	-103	-15	-17	62	0	2	42
56.7706	0	260	340	44	169	236	40	230	321	69	111	159	4	8	11	-93	0	0	-104	-14	-16	63	0	2	43
56.8934	0	261	340	45	171	236	43	230	321	69	112	159	3	8	11	-94	0	0	-106	-15	-16	62	0	2	42
57.0163	0	261	340	44	169	236	43	232	323	70	111	158	4	8	11	-93	1	0	-104	-14	-16	63	0	2	43
57.1392	0	262	341	46	169	236	42	232	324	69	111	159	3	8	11	-90	0	0	-103	-14	-17	62	0	2	43
57.2621	0	261	341	45	169	236	40	231	323	69	110	158	4	8	12	-92	0	0	-103	-15	-17	63	0	2	42
57.385	0	260	340	45	168	235	40	231	321	68	110	158	4	8	11	-95	0	-1	-106	-14	-16	63	0	1	43
57.5078	0	260	339	45	168	235	41	230	321	69	111	159	5	8	11	-94	0	0	-106	-14	-16	62	0	1	43
57.6307	0	260	339	45	167	236	40	231	321	70	110	158	5	8	11	-92	0	0	-104	-15	-16	63	0	1	44
57.7536	0	260	339	45	167	235	42	231	321	70	111	158	3	7	12	-92	0	-1	-104	-14	-16	63	0	2	43
57.8765	0	260	340	46	167	236	43	230	322	69	109	159	3	7	12	-92	0	-1	-106	-14	-17	63	0	2	43
57.9994	0	259	339	45	167	234	40	230	321	69	110	158	4	8	11	-93	0	0	-106	-15	-16	63	0	2	42
58.1222	0	259	339	44	167	235	40	229	319	69	110	157	5	8	11	-92	0	0	-103	-14	-17	63	0	1	43
58.2451	0	259	338	45	165	234	40	230	320	68	109	157	5	7	10	-94	0	-1	-104	-15	-16	63	0	1	43
58.368	0	259	338	44	165	235	42	230	320	69	109	157	4	8	12	-94	0	0	-107	-15	-15	63	0	2	43
58.4909	0	259	339	45	164	235	42	229	321	69	108	158	4	8	11	-92	0	-1	-105	-14	-16	63	0	2	43
58.6138	0	258	339	46	164	235	40	229	321	69	108	158	3	7	11	-91	1	-1	-103	-15	-16	63	0	1	43
58.7366	0	257	337	45	164	233	40	229	319	68	107	157	5	7	10	-94	1	-1	-105	-14	-17	63	0	1	43
58.8595	0	258	337	44	164	233	40	229	318	68	108	156	5	8	11	-95	0	0	-107	-15	-16	63	0	2	43
58.9824	0	258	336	44	167	233	41	229	318	68	108	156	5	8	11	-95	0	-1	-106	-15	-16	62	0	1	42
59.1053	0	258	337	45	165	233	41	229	318	69	107	155	5	9	11	-93	0	-1	-103	-14	-16	63	0	1	44
59.2282	0	259	338	45	166	233	42	230	320	70	108	156	4	8	11	-93	0	-1	-105	-14	-16	63	0	2	44
59.351	0	259	338	47	166	233	39	229	318	69	108	156	6	7	11	-93	0	0	-107	-14	-15	63	0	2	44
59.4739	0	258	335	45	166	232	40	229	316	68	109	154	5	8	12	-95	0	0	-104	-15	-16	62	0	1	43
59.5968	0	258	335	44	168	232	41	229	315	68	110	154	5	8	11	-95	0	-1	-103	-15	-17	62	0	1	43
59.7197	0	259	335	46	170	232	40	229	315	68	110	154	4	8	11	-96	0	0	-105	-15	-16	61	0	2	43
59.8426	0	258	335	45	167	232	42	228	316	69	109	154	4	8	11	-95	0	0	-107	-14	-16	61	0	2	43
59.9654	0	258	335	46	168	232	43	227	315	69	110	155	4	8	11	-94	0	0	-104	-14	-16	62	0	2	43
60.0883	0	258	335	47	168	231	40	228	315	68	109	153	3	8	12	-94	0	0	-102	-14	-15	62	0	2	42
60.2112	0	257	334	45	168	231	40	228	312	67	110	153	5	8	11	-97	0	0	-105	-14	-16	61	0	1	43
60.3341	0	257	332	45	167	230	41	227	311	68	109	153	5	8	11	-97	1	0	-106	-15	-16	61	0	2	43
60.457	0	257	332	46	167	230	41	227	311	68	110	153	6	8	11	-96	0	-1	-104	-14	-16	60	0	2	44
60.5798	0	257	332	46	167	229	40	228	312	69	109	153	5	8	11	-95	0	0	-104	-14	-15	60	0	1	45
60.7027	0	257	332	46	167	230	41	226	312	69	109	153	5	7	10	-95	1	0	-106	-14	-16	61	0	1	44
60.8256	0	256	331	46	167	230	40	227	310	69	109	151	5	8	10	-97	0	0	-106	-14	-16	61	0	2	44
60.9485	0	257	329	45	167	229	41	226	308	67	109	151	5	8	11	-97	0	0	-104	-14	-15	60	0	2	43
61.0714	0	256	329	46	167	228	40	226	308	67	109	151	5	7	11	-97	0	0	-103	-14	-15	60	0	2	44
61.1942	0	257	330	47	167	228	41	226	308	68	109	151	5	8	11	-98	0	-1	-106	-14	-16	60	0	1	45
61.3171	0	257	329	47	167	229	43	227	308	70	109	152	5	7	10	-97	0	0	-106	-14	-15	59	0	2	44
61.44	0	257	330	48	167	228	39	226	308	68	109	151	5	8	11	-95	0	0	-104	-14	-15	59	0	2	45
61.5629	0	256	328	47	165	228	40	226	304	68	108	150	4	8	11	-97	0	0	-103	-13	-16	59	0	1	43
61.6858	0	256	325	47	165	227	40	226	303	67	108	149	6	8	11	-99	0	-1	-105	-14	-15	59	0	1	44
61.8086	0	255	326	48	164	226	42	225	302	66	107	149	5	7	11	-99	0	-1	-105	-15	-15	58	0	2	44
61.9315	0	255	326	48	164	226	40	225	303	68	107	149	6	8	11	-98	0	0	-103	-15	-15	58	0	2	45
62.0544	0	256	327	49	164	227	41	225	303	68	107	148	6	7	11	-97	0	0	-103	-14	-16	58	0	2	45
62.1773	0	255	327	50	163	226	40	225	302	66	107	148	5	7	11	-98	0	0	-106	-14	-14	58	0	2	45
62.3002	0	255	325	49	164	224	41	224	299	67	108	147	5	7	11	-100	0	0	-105	-14	-15	59	0	1	43
62.423	0	255	323	48	163	224	40	225	298	67	106	147	5	7	10	-99	0	0	-101	-14	-15	57	0	2	44
62.5459	0	255	324	48	163	223	41	224	297	68	107	146	5	8	11	-99	0	0	-103	-14	-15	57	0	1	45
62.6688	0	255	324	49	163	224	41	225	298	68	106	146	6	7	11	-100	0	0	-106	-14	-15	57	0	2	46
62.7917	0	256	323	49	165	224	43	225	299	68	107	147	5	8	12	-98	0	0	-105	-15	-15	56	0	2	46
62.9146	0	255	324	51	164	224	40	224	298	66	107	146	5	8	10	-97	0	0	-103	-14	-14	57	0	2	46
63.0374	0	254	322	48	163	223	41	225	296	67	106	146	5	7	11	-99	0	0	-103	-14	-15	56	0	2	44
63.1603	0	255	321	48	163	222	41	224	295	67	106	145	6	7	10	-101	1	-1	-105	-14	-15	57	0	1	46
63.2832	0	254	322	50	162	223	41	223	295	67	106	145	6	8	10	-99	0	0	-105	-14	-14	57	0	1	46
63.4061	0	256	323	49	162	223	41	225	297	67	106	146	6	8	10	-98	0	0	-102	-15	-15	56	0	1	47
63.529	0	256	324	51	162	224	41	224	298	67	106	146	5	8	10	-97	0	0	-103	-14	-14	58	0	2	45
63.6518	0	255	322	49	162	222	40	224	295	66	106	145	6	8	10	-100	0	-1	-105	-14	-15	56	0	2	45
63.7747	0	255	321	49	162	222	41	223	294	67	105	144	6	8	11	-100	0	0	-104	-14	-14	56	0	2	45
63.8976	0	255	320	49	162	221	40	224	294	67	105	145	5	8	10	-99	0	0	-101	-14	-14	56	0	2	45
64.0205	0	256	322	50	162	222	41	224	295	67	105	145	6	7	11	-98	1	-1	-104	-14	-14	57	0	2	47
64.1434	0	255	323	50	162	223	43	224	296	67	105	145	4	8	10	-98	0	0	-105	-14	-14	57	0	1	47
64.2662	0	255	324	51	163	223	39	224	297	67	106	146	6	7	11	-97	0	0	-104	-14	-15	57	0	1	47
64.3891	0	255	321	49	163	222	39	224	295	66	105	144	6	8	11	-98	0	0	-102	-14	-13	57	0	2	46
64.512	0	255	321	49	163	220	41	224	294	65	105	144	5	8	10	-99	0	0	-104	-14	-14	57	0	1	46
64.6349	0	255	321	49	161	220	41	224	294	66	106	144	6	7	12	-100	0	0	-106	-14	-14	57	0	2	46
64.7578	0	256	322	49	162	221	41	224	295	67	105	144	5	7	11	-99	0	0	-103	-15	-14	56	0	2	47
64.8806	0	256	323	50	162	223	41	225	297	67	104	145	6	7	11	-96	0	0	-103	-14	-15	57	0	2	47
65.0035	0	256	323	50	162	223	41	224	298	66	105	145	5	8	11	-96	0	0	-103	-14	-14	56	0	2	46
65.1264	0	255	323	48	161	221	41	224	295	67	104	145	6	7	10	-99	0	-1	-105	-14	-14	57	0	2	46
65.2493	0	257	323	49	163	222	40	224	295	67	105	144	5	8	11	-99	0	-1	-102	-14	-14	57	0	2	45
65.3722	0	255	322	49	163	223	39	225	295	66	105	145	5	8	11	-98	0	0	-102	-14	-14	57	0	2	46
65.495	0	257	323	49	164	223	41	225	297	67	106	146	6	8	11	-98	1	0	-105	-15	-14	56	0	2	48
65.6179	0	257	325	48	164	224	43	226	299	67	106	146	4	8	11	-97	0	0	-105	-14	-15	57	0	2	46
65.7408	0	256	325	51	163	224	39	226	297	66	107	146	5	8	11	-96	0	0	-103	-15	-14	57	0	2	46
65.8637	0	257	324	49	163	223	39	226	298	66	106	147	5	7	11	-98	0	0	-102	-14	-15	58	0	2	45
65.9866	0	256	325	49	163	223	40	226	299	66	106	147	6	8	11	-98	0	0	-104	-14	-15	58	0	1	46
66.1094	0	257	326	49	163	224	42	226	299	67	106	147	5	7	11	-97	0	-1	-104	-14	-15	58	0	2	45
66.2323	0	257	326	49	163	225	41	226	301	68	106	147	6	7	12	-96	0	0	-102	-14	-14	57	0	1	46
66.3552	0	257	327	49	163	226	42	227	302	67	106	148	3	7	11	-94	0	0	-102	-14	-14	58	0	2	46
66.4781	0	258	326	49	163	226	40	225	301	65	106	148	3	9	11	-96	0	0	-104	-14	-15	59	0	2	44
66.601	0	259	328	47	165	226	41	227	300	66	107	148	5	8	12	-98	0	0	-104	-15	-16	59	0	2	45
66.7238	0	260	328	47	166	225	40	229	301	66	108	148	5	7	11	-96	0	0	-101	-14	-14	59	0	2	45
66.8467	0	261	327	48	166	226	41	229	303	67	108	149	4	8	11	-95	0	0	-101	-14	-15	58	0	2	45
66.9696	0	259	330	48	165	227	43	228	304	67	107	149	3	8	11	-96	0	0	-103	-14	-15	59	0	2	44
67.0925	0	261	330	49	165	228	42	229	305	66	108	150	4	8	11	-94	0	0	-104	-14	-15	59	0	2	45
67.2154	0	260	331	48	164	228	39	229	305	66	108	149	5	8	11	-94	0	0	-102	-14	-15	60	0	1	45
67.3382	0	259	330	47	165	228	40	229	304	65	107	150	5	8	11	-96	0	0	-102	-14	-15	60	0	2	44
67.4611	0	259	328	47	165	228	40	229	303	67	107	149	5	8	10	-96	0	0	-105	-14	-15	60	0	2	46
67.584	0	260	330	47	166	228	41	228	306	67	108	151	6	8	11	-97	0	0	-105	-13	-14	60	0	2	45
67.7069	0	259	331	47	166	229	40	228	306	68	108	151	5	8	12	-93	0	0	-102	-14	-15	60	0	3	46
67.8298	0	259	331	48	166	230	41	229	307	67	109	152	4	8	11	-94	0	-1	-103	-14	-14	61	0	2	45
67.9526	0	259	331	47	166	229	40	228	306	66	108	151	4	8	11	-96	0	-1	-105	-14	-15	61	0	2	45
68.0755	0	258	330	46	165	229	41	228	305	67	108	151	4	8	10	-96	0	0	-103	-14	-16	60	0	1	44
68.1984	0	259	331	47	165	230	40	228	306	66	108	151	5	7	11	-94	0	-1	-101	-14	-15	61	0	1	44
68.3213	0	258	331	47	165	229	41	228	306	67	108	152	5	8	10	-94	0	0	-104	-15	-14	59	0	2	45
68.4442	0	258	331	47	165	230	42	227	308	67	108	152	3	8	11	-94	0	0	-105	-14	-15	60	0	1	45
68.567	0	258	332	49	165	231	41	227	308	67	108	152	3	8	11	-94	0	0	-103	-15	-15	60	0	2	44
68.6899	0	258	331	46	165	229	40	227	306	67	108	153	4	8	11	-94	0	-1	-102	-14	-15	61	0	1	43
68.8128	0	258	330	46	165	229	40	227	306	67	108	152	5	7	10	-96	0	0	-104	-14	-15	60	0	1	44
68.9357	0	258	330	46	168	230	43	227	306	68	109	152	4	7	11	-97	0	0	-104	-14	-15	60	0	2	43
69.0586	0	259	332	48	168	231	40	228	308	67	109	152	6	7	11	-95	0	0	-104	-14	-15	60	0	1	45
69.1814	0	260	332	47	166	232	41	229	310	68	109	154	4	8	10	-94	0	0	-101	-14	-15	60	0	1	44
69.3043	0	258	332	48	166	231	40	228	308	66	109	153	4	8	11	-95	0	0	-103	-15	-15	60	0	2	43
69.4272	0	258	331	46	165	230	40	226	306	67	109	152	5	7	11	-97	0	0	-105	-14	-15	60	0	2	43
69.5501	0	257	330	47	165	230	41	226	306	67	108	152	4	8	10	-96	0	0	-103	-14	-15	60	0	1	44
69.673	0	259	330	46	166	230	41	227	307	67	109	152	5	7	11	-96	0	0	-101	-14	-16	60	0	1	43
69.7958	0	258	331	47	166	231	41	227	307	68	109	152	5	8	12	-96	0	0	-105	-14	-15	59	0	2	45
69.9187	0	258	332	47	166	232	42	228	308	68	109	155	5	8	12	-94	0	0	-105	-14	-14	59	0	2	44
70.0416	0	258	331	48	167	231	40	228	307	67	109	153	4	8	11	-96	0	-1	-103	-14	-15	60	0	2	44
70.1645	0	258	329	46	166	230	40	227	306	68	108	153	5	8	11	-96	0	0	-102	-14	-15	60	0	2	43
70.2874	0	257	331	47	167	230	40	226	306	66	108	153	5	8	11	-97	0	0	-105	-14	-15	59	0	1	45
70.4102	0	258	331	47	166	231	41	227	306	68	109	152	5	8	11	-97	0	0	-105	-14	-15	59	0	2	45
70.5331	0	258	331	48	167	231	41	227	309	68	109	153	5	8	11	-94	0	0	-103	-15	-15	59	0	2	45
70.656	0	258	332	48	166	231	41	227	309	67	109	153	3	8	10	-94	0	0	-102	-14	-15	59	0	1	43
70.7789	0	257	331	48	166	230	40	227	306	68	109	153	5	8	12	-97	0	-1	-105	-15	-15	60	0	2	45
70.9018	0	257	331	47	166	230	41	227	306	68	108	152	4	7	11	-97	0	0	-106	-14	-15	60	0	2	44
71.0246	0	258	331	47	166	231	41	227	307	68	108	152	5	7	11	-96	0	0	-101	-14	-15	59	0	1	45
71.1475	0	258	331	48	167	231	43	227	307	68	109	153	4	7	11	-95	0	0	-102	-15	-16	60	0	1	45
71.2704	0	260	332	48	170	231	44	230	309	69	111	154	3	8	11	-95	0	-1	-104	-15	-15	59	1	2	45
71.3933	0	260	333	49	168	232	40	229	310	67	110	154	5	8	11	-96	0	-1	-106	-14	-16	59	0	2	44
71.5162	0	259	332	47	166	230	40	228	307	68	109	153	5	8	10	-95	0	0	-101	-14	-15	59	0	1	43
71.639	0	258	331	47	167	230	40	228	308	67	109	153	5	8	10	-96	0	-1	-103	-15	-15	60	0	2	44
71.7619	0	259	332	47	166	230	41	228	308	68	109	152	5	8	11	-98	1	0	-105	-14	-16	59	0	2	45
71.8848	0	259	332	48	166	230	42	228	310	69	108	153	4	8	11	-96	0	0	-104	-14	-16	59	0	1	44
72.0077	0	259	333	49	166	231	39	229	311	68	109	153	6	8	11	-94	0	0	-103	-14	-15	60	0	2	46
72.1306	0	259	333	48	166	229	39	228	309	68	109	153	5	8	11	-96	0	0	-104	-14	-16	60	0	1	44
72.2534	0	259	332	47	166	229	40	228	308	68	109	152	5	7	10	-99	1	-1	-105	-15	-15	60	0	2	44
72.3763	0	258	332	47	165	229	41	228	309	68	108	152	4	8	11	-98	0	-1	-104	-15	-15	59	0	2	44
72.4992	0	260	332	46	167	229	40	230	309	68	109	151	5	8	11	-97	0	0	-101	-14	-15	59	0	2	45
72.6221	0	259	332	48	166	229	41	228	310	68	108	151	4	8	11	-96	0	0	-103	-14	-15	59	0	2	45
72.745	0	260	333	49	165	229	41	229	310	68	109	151	4	7	10	-97	0	-1	-105	-15	-16	59	0	2	45
72.8678	0	260	331	47	166	228	40	229	308	67	109	151	5	8	11	-96	1	-1	-103	-15	-15	59	0	2	44
72.9907	0	259	330	46	165	227	40	228	308	67	109	151	5	8	10	-97	0	0	-101	-14	-15	59	0	2	44
73.1136	0	258	331	47	166	228	40	229	307	67	109	150	5	8	11	-98	0	0	-104	-15	-15	59	0	1	45
73.2365	0	260	331	48	166	227	41	229	308	68	108	150	5	8	12	-98	0	0	-106	-14	-15	58	0	2	45
73.3594	0	259	332	48	165	227	40	228	308	68	108	151	5	8	11	-97	0	0	-103	-15	-15	59	0	1	45
73.4822	0	259	331	50	166	227	40	228	308	67	108	151	3	8	12	-94	0	-1	-102	-15	-15	59	0	1	44
73.6051	0	258	329	46	164	227	40	228	307	68	108	150	4	7	10	-98	0	0	-104	-14	-15	58	0	1	44
73.728	0	258	330	48	164	226	40	228	307	67	107	149	5	7	11	-98	0	-1	-105	-14	-15	59	0	2	44
73.8509	0	258	328	48	163	225	40	228	306	68	107	149	5	8	11	-97	0	0	-103	-15	-15	58	0	2	44
73.9738	0	258	328	49	163	226	39	227	307	67	106	149	5	9	11	-96	0	0	-102	-14	-15	60	0	1	45
74.0966	0	258	330	48	162	227	43	228	307	67	107	149	3	8	11	-97	0	0	-103	-15	-15	59	0	2	44
74.2195	0	257	330	48	164	226	40	227	307	67	107	149	4	8	11	-98	0	0	-106	-15	-15	58	0	2	44
74.3424	0	257	328	47	163	227	39	227	305	68	107	149	5	8	10	-96	0	0	-102	-14	-15	58	0	2	44
74.4653	0	257	328	47	163	226	39	227	304	67	107	148	4	8	11	-98	0	0	-102	-14	-16	58	0	2	44
74.5882	0	257	327	48	162	226	40	227	305	67	106	147	5	8	11	-98	0	0	-105	-14	-15	60	0	2	45
74.711	0	257	328	48	163	225	42	227	307	68	106	149	3	8	11	-97	0	0	-104	-14	-15	59	0	1	44
74.8339	0	259	329	49	163	226	39	227	307	68	107	149	5	9	12	-94	0	0	-103	-14	-16	58	0	2	45
74.9568	0	258	328	48	163	226	39	227	305	67	106	148	4	8	11	-97	0	-1	-103	-14	-15	58	0	2	44
75.0797	0	256	327	47	163	225	40	225	304	67	106	148	5	7	11	-99	0	0	-105	-14	-15	58	0	2	44
75.2026	0	256	327	47	163	225	40	226	303	68	106	148	5	7	11	-99	0	0	-104	-14	-15	58	0	1	44
75.3254	0	258	327	49	166	226	39	228	304	68	107	148	5	8	11	-97	0	0	-102	-14	-15	58	0	2	45
75.4483	0	257	328	48	163	226	40	227	305	68	107	149	4	7	11	-96	0	0	-103	-14	-15	59	0	1	44
75.5712	0	256	329	49	164	227	41	226	306	67	107	150	4	8	11	-95	0	0	-105	-14	-15	59	0	1	45
75.6941	0	256	327	49	163	226	40	226	304	67	106	149	4	7	11	-96	0	0	-104	-15	-15	59	0	1	44
75.817	0	256	327	47	164	226	40	226	303	67	106	149	4	7	11	-96	0	0	-101	-14	-15	59	0	1	44
75.9398	0	255	327	48	164	226	40	226	304	67	107	149	5	7	10	-97	0	0	-104	-14	-15	59	0	2	44
76.0627	0	256	328	48	164	227	42	227	305	68	107	150	3	8	12	-97	0	0	-105	-15	-15	59	0	1	44
76.1856	0	257	329	48	164	227	42	227	306	68	107	150	4	8	12	-95	0	0	-103	-14	-14	59	0	1	44
76.3085	0	256	330	49	164	228	39	226	305	67	107	151	3	7	11	-94	0	-1	-100	-14	-16	59	0	2	43
76.4314	0	255	328	47	163	228	39	226	304	67	107	150	5	8	11	-97	0	0	-104	-13	-16	60	0	1	44
76.5542	0	256	327	46	163	228	41	226	304	68	107	151	5	8	11	-98	0	0	-106	-14	-15	59	0	1	45
76.6771	0	256	328	47	164	228	40	225	306	68	106	150	5	8	11	-97	0	0	-103	-15	-15	59	0	2	45
76.8	0	256	329	47	163	229	40	226	306	68	106	151	5	7	11	-95	0	0	-102	-14	-15	59	0	1	45
76.9229	0	256	330	47	164	228	41	226	308	68	106	152	4	8	11	-95	0	0	-104	-14	-15	59	0	1	45
77.0458	0	257	328	48	164	229	40	226	307	67	107	151	4	7	11	-96	0	0	-105	-15	-16	59	0	1	44
77.1686	0	255	328	47	164	228	40	226	305	67	107	151	4	8	11	-96	0	0	-102	-14	-16	59	0	1	43
77.2915	0	256	327	47	164	229	39	226	305	68	107	150	4	7	11	-97	0	0	-102	-14	-15	59	0	2	44
77.4144	0	256	329	48	164	228	40	227	306	67	107	151	5	8	11	-96	0	-1	-105	-15	-15	59	0	1	45
77.5373	0	257	329	48	164	229	42	227	306	67	108	151	4	7	11	-97	0	-1	-105	-14	-15	59	0	1	44
77.6602	0	257	330	48	164	228	39	227	307	67	107	151	5	8	11	-94	0	0	-103	-14	-15	59	0	2	45
77.783	0	256	328	47	164	228	39	226	305	67	108	150	4	7	11	-97	0	-1	-102	-15	-15	59	1	2	43
77.9059	0	255	329	47	164	227	40	226	305	67	107	151	5	8	11	-98	0	0	-104	-14	-15	58	0	1	44
78.0288	0	256	328	47	165	228	41	225	305	69	107	150	5	8	11	-99	0	0	-105	-14	-15	59	0	1	44
78.1517	0	256	328	48	164	228	40	226	306	68	107	150	5	8	10	-97	0	0	-103	-14	-15	58	0	2	45
78.2746	0	257	329	49	165	229	40	226	306	68	108	152	6	8	11	-95	0	0	-103	-14	-15	58	1	2	45
78.3974	0	256	329	49	164	228	39	226	307	67	108	151	5	7	11	-97	1	0	-105	-14	-14	58	0	1	44
78.5203	0	256	327	48	164	227	41	226	304	68	107	150	4	8	11	-99	0	0	-105	-14	-15	58	0	2	43
78.6432	0	256	327	48	164	227	41	226	304	68	107	149	4	8	11	-98	0	-1	-101	-14	-16	58	0	2	44
78.7661	0	256	328	48	165	228	41	226	304	67	108	149	5	8	11	-98	0	-1	-103	-15	-15	57	0	1	44
78.889	1	256	329	48	166	227	40	225	305	68	107	150	5	8	11	-99	0	0	-106	-14	-15	57	0	1	46
79.0118	0	256	329	50	166	228	43	226	307	68	109	151	4	9	11	-97	0	0	-104	-14	-16	57	0	2	45
79.1347	0	256	328	49	166	227	39	226	305	68	108	150	5	7	11	-97	0	0	-102	-14	-14	58	0	1	44
79.2576	0	256	328	49	165	227	40	225	305	67	108	149	5	8	11	-98	0	0	-103	-14	-16	58	0	1	44
79.3805	0	256	329	49	166	227	42	226	305	67	108	150	5	8	11	-100	0	-1	-105	-14	-15	58	0	1	45
79.5034	0	256	328	50	165	226	41	226	306	68	109	150	6	8	11	-98	0	0	-104	-14	-14	57	0	1	45
79.6262	0	256	328	49	166	229	41	227	306	69	108	150	6	8	12	-96	0	-1	-102	-14	-15	57	0	1	47
79.7491	0	258	330	51	168	228	40	228	307	68	109	151	4	7	12	-96	0	0	-104	-15	-15	57	0	2	45
79.872	0	258	329	48	166	227	41	227	305	68	109	149	5	7	10	-100	0	0	-106	-14	-16	57	0	1	44
79.9949	0	256	328	49	166	227	41	226	304	68	109	150	5	8	11	-99	0	-1	-104	-14	-15	57	0	1	44
80.1178	0	257	328	49	165	227	40	226	305	68	109	150	5	8	11	-98	0	0	-101	-14	-15	57	0	1	45
80.2406	0	257	327	50	166	228	40	226	306	68	109	151	6	9	12	-98	0	-1	-104	-14	-15	57	0	2	45
80.3635	0	257	328	50	166	229	43	227	306	69	108	151	5	8	11	-98	0	-1	-105	-14	-15	57	0	1	45
80.4864	0	257	330	50	166	228	39	227	306	68	108	151	5	7	11	-98	0	-1	-103	-14	-15	57	0	2	45
80.6093	0	257	327	49	165	227	40	227	304	67	108	149	5	8	12	-100	0	0	-101	-14	-14	56	0	2	43
80.7322	0	257	326	49	165	227	40	226	304	68	108	149	5	8	11	-100	0	0	-104	-15	-15	57	0	2	44
80.855	0	256	326	49	165	227	42	225	304	68	108	148	6	8	11	-101	0	0	-105	-14	-15	56	0	1	44
80.9779	0	257	327	50	165	227	42	226	304	68	108	149	5	8	11	-99	0	0	-103	-15	-15	55	0	2	46
81.1008	0	256	328	50	165	228	40	226	304	68	108	150	6	8	11	-98	0	0	-103	-14	-15	56	0	2	46
81.2237	0	256	326	51	165	226	40	226	302	67	108	149	5	8	11	-100	0	0	-104	-14	-15	57	0	1	45
81.3466	0	256	325	49	165	225	41	225	301	67	108	147	5	8	10	-103	0	0	-105	-14	-14	56	0	2	44
81.4694	0	255	323	50	164	225	41	226	299	67	107	147	5	8	10	-101	0	0	-102	-15	-14	56	0	1	45
81.5923	0	255	324	51	164	224	41	225	300	68	107	147	5	7	10	-102	0	0	-102	-15	-15	55	0	1	45
81.7152	0	256	325	50	163	225	41	225	300	69	106	147	6	8	11	-101	0	0	-106	-15	-15	55	0	2	47
81.8381	0	256	324	51	163	226	43	225	299	68	106	148	4	8	10	-99	0	0	-104	-14	-15	55	0	1	45
81.961	0	255	324	51	163	225	40	225	298	67	106	147	5	8	10	-100	0	0	-102	-15	-15	54	0	1	45
82.0838	0	255	322	50	163	224	40	225	296	67	106	146	5	8	10	-101	0	0	-102	-14	-15	54	0	2	45
82.2067	0	255	322	51	163	224	41	225	295	66	105	146	5	8	10	-103	0	0	-105	-14	-15	55	0	1	46
82.3296	0	256	322	51	165	224	41	225	296	68	107	145	6	8	10	-101	0	0	-105	-14	-14	54	0	2	47
82.4525	0	257	323	51	165	224	39	226	297	68	108	147	6	8	11	-99	0	-1	-102	-14	-15	54	0	2	47
82.5754	0	257	323	52	164	225	40	225	298	66	107	147	5	8	10	-99	0	-1	-101	-15	-15	54	0	1	45
82.6982	0	256	322	51	164	223	40	225	295	66	107	145	5	8	10	-103	0	0	-104	-15	-14	55	0	2	45
82.8211	0	256	321	51	164	223	41	225	295	66	107	145	5	8	10	-103	0	0	-103	-14	-15	54	0	2	44
82.944	0	255	321	51	163	224	41	224	294	66	107	146	5	8	11	-101	0	0	-101	-13	-14	54	0	1	45
83.0669	0	255	322	52	163	224	40	225	295	68	106	145	6	8	10	-100	0	-1	-103	-14	-14	55	0	2	46
83.1898	0	257	322	52	164	224	43	225	297	67	107	146	5	8	11	-99	1	0	-105	-14	-15	55	0	2	46
83.3126	0	256	323	53	163	224	40	225	295	66	107	146	5	7	10	-100	0	0	-104	-13	-14	56	0	1	46
83.4355	0	254	320	51	164	223	40	224	293	66	107	144	5	8	10	-102	0	0	-101	-14	-14	54	0	2	45
83.5584	0	255	320	51	163	223	41	225	293	66	105	145	5	8	10	-102	0	0	-103	-14	-14	54	0	2	46
83.6813	0	255	321	51	162	223	41	225	293	67	106	145	6	7	10	-102	0	0	-104	-14	-15	54	0	1	46
83.8042	0	256	321	51	163	224	41	225	295	67	106	145	5	8	11	-101	0	0	-104	-14	-14	55	0	1	47
83.927	0	256	324	51	165	225	41	224	297	68	106	146	5	8	11	-98	1	0	-102	-14	-14	54	0	1	48
84.0499	0	256	324	52	164	224	40	225	295	66	106	147	3	8	10	-99	0	0	-102	-14	-15	55	0	1	45
84.1728	0	255	321	51	164	224	41	224	295	66	106	145	5	8	11	-102	0	-1	-104	-14	-15	55	0	2	46
84.2957	0	255	322	51	164	224	41	224	295	66	107	146	4	8	11	-101	0	0	-103	-14	-13	55	0	1	46
84.4186	0	257	323	51	164	225	41	224	295	67	106	146	5	8	11	-99	1	0	-102	-14	-14	55	0	2	46
84.5414	0	256	324	51	165	225	42	225	298	67	107	148	4	8	11	-99	0	0	-103	-14	-14	54	0	2	47
84.6643	0	258	326	52	167	227	42	226	299	67	108	149	4	8	11	-97	0	0	-104	-14	-15	54	0	2	47
84.7872	0	258	324	51	165	226	40	226	298	66	108	147	4	8	11	-100	0	0	-102	-13	-14	55	0	2	45
84.9101	0	257	324	50	165	226	40	226	297	66	108	147	6	8	11	-100	0	0	-101	-13	-13	56	0	2	45
85.033	0	257	325	51	165	227	41	225	297	66	108	147	5	8	11	-100	0	0	-105	-13	-15	56	0	2	47
85.1558	0	256	326	51	166	227	42	226	299	67	107	149	4	8	11	-99	0	-1	-104	-14	-15	56	0	3	44
85.2787	0	257	326	51	165	228	42	226	301	68	107	150	3	8	11	-97	0	0	-102	-14	-15	57	0	2	46
85.4016	0	257	328	52	165	229	41	226	301	66	108	149	3	7	11	-96	0	0	-101	-14	-15	56	0	2	44
85.5245	0	256	328	50	166	228	40	227	300	65	108	149	4	8	12	-100	0	-1	-104	-14	-15	57	0	2	46
85.6474	0	257	327	50	165	229	41	226	300	67	108	149	5	7	11	-99	0	0	-104	-14	-15	57	0	2	45
85.7702	0	256	328	51	165	229	40	225	302	67	108	150	5	8	12	-97	0	0	-103	-14	-15	56	0	2	45
85.8931	0	258	328	51	165	230	42	227	302	67	108	151	3	8	11	-97	0	0	-101	-14	-15	57	0	2	44
86.016	0	257	330	50	165	231	44	226	304	68	108	151	2	8	11	-96	0	0	-103	-14	-14	57	0	1	44
86.1389	0	257	330	51	166	230	40	226	303	66	108	151	4	8	11	-98	0	0	-105	-14	-15	57	0	2	45
86.2618	0	256	330	49	166	229	40	226	303	67	108	150	5	8	11	-98	1	0	-101	-15	-15	57	0	1	44
86.3846	0	257	329	49	166	230	40	225	304	66	108	151	4	8	11	-98	0	0	-102	-14	-15	58	0	2	44
86.5075	0	257	329	50	166	230	40	227	305	67	109	151	5	8	11	-98	0	0	-104	-15	-15	57	0	1	46
86.6304	0	258	331	50	166	231	43	227	306	68	109	151	4	8	11	-98	0	-1	-103	-15	-15	57	0	2	44
86.7533	0	258	333	51	167	232	40	227	307	67	109	153	5	9	12	-95	0	0	-103	-14	-15	57	0	2	46
86.8762	0	258	332	51	167	231	39	227	305	66	110	152	3	7	10	-98	1	0	-102	-14	-16	58	0	2	45
86.999	0	258	331	49	168	231	41	227	306	66	109	152	4	7	11	-100	0	0	-104	-15	-14	57	0	2	45
87.1219	0	258	332	50	167	231	42	227	306	67	109	152	4	8	11	-99	0	0	-103	-15	-16	57	0	1	44
87.2448	0	258	331	51	167	232	40	227	307	67	110	152	6	8	12	-97	0	0	-101	-14	-15	57	0	1	45
87.3677	0	258	333	50	167	233	42	228	308	68	109	153	3	8	11	-96	0	0	-102	-14	-15	57	0	2	44
87.4906	0	258	334	51	167	233	41	228	310	68	109	153	4	8	11	-96	0	-1	-104	-14	-15	58	0	1	45
87.6134	0	258	333	50	167	233	41	227	308	67	109	153	4	8	11	-98	0	0	-104	-14	-14	58	0	2	44
87.7363	0	257	332	49	167	232	41	227	308	68	109	152	4	8	11	-97	0	0	-100	-14	-15	58	0	2	44
87.8592	0	257	333	50	166	232	41	227	308	67	109	153	5	8	11	-97	0	0	-102	-14	-15	58	0	2	45
87.9821	0	258	334	51	167	234	42	227	309	67	109	153	5	8	11	-98	0	0	-105	-14	-15	58	0	1	46
88.105	0	258	335	51	166	234	43	228	311	68	109	154	4	8	11	-96	0	0	-103	-15	-16	58	0	2	44
88.2278	0	258	335	52	167	233	40	228	310	67	109	154	4	8	11	-94	0	0	-101	-14	-15	58	0	2	44
88.3507	0	258	334	49	166	233	41	227	309	67	108	153	4	8	11	-98	1	0	-103	-15	-15	58	0	2	43
88.4736	0	260	333	50	170	232	40	228	308	67	110	153	5	8	11	-99	0	0	-105	-14	-14	57	0	2	45
88.5965	0	259	334	50	168	234	42	228	309	68	110	153	4	8	11	-98	1	-1	-103	-15	-15	57	0	2	45
88.7194	0	258	335	50	166	232	41	228	310	68	109	153	4	8	11	-97	0	0	-102	-15	-15	57	0	2	45
88.8422	0	258	335	50	167	234	42	228	311	68	109	155	4	8	12	-96	0	0	-103	-14	-15	58	0	2	46
88.9651	0	259	336	51	167	233	40	228	312	67	109	154	4	7	11	-96	0	-1	-105	-15	-15	58	0	3	45
89.088	0	258	333	49	166	233	41	227	310	67	109	153	4	8	11	-98	0	0	-102	-14	-15	57	0	2	43
89.2109	0	258	333	50	166	231	41	227	308	67	109	153	4	8	11	-98	1	0	-100	-14	-15	58	0	1	43
89.3338	0	258	333	51	166	232	42	226	308	67	109	152	5	8	10	-97	0	-1	-103	-14	-15	57	0	1	45
89.4566	0	258	335	50	166	232	42	227	309	68	109	153	5	8	11	-98	0	0	-105	-15	-15	57	0	2	45
89.5795	0	258	335	51	166	233	42	227	311	69	109	154	5	8	12	-97	0	0	-105	-15	-15	57	0	2	46
89.7024	0	257	335	52	166	233	41	227	311	67	109	154	3	8	11	-95	0	0	-100	-15	-15	58	0	2	43
89.8253	0	257	334	49	166	232	40	226	309	67	109	153	5	7	11	-99	0	0	-102	-14	-15	58	0	1	44
89.9482	0	256	332	50	167	232	42	226	309	67	110	152	4	8	10	-99	0	-1	-105	-14	-15	57	0	2	44
90.071	0	257	333	50	167	233	42	226	309	68	109	153	5	8	11	-98	0	0	-103	-14	-16	57	0	1	44
90.1939	0	257	334	51	167	232	41	226	310	67	109	153	5	8	11	-96	0	0	-102	-15	-15	57	0	1	45
90.3168	0	256	335	51	167	233	41	226	311	68	110	153	5	8	12	-96	0	0	-104	-15	-15	57	0	1	46
90.4397	0	257	334	51	166	232	41	226	309	67	109	152	4	8	11	-98	0	-1	-104	-14	-16	58	0	2	45
90.5626	0	256	332	50	167	233	41	226	309	68	109	152	5	8	10	-98	0	0	-102	-14	-15	57	0	2	44
90.6854	0	256	333	50	166	232	41	227	308	68	109	153	4	7	10	-97	0	0	-101	-14	-15	58	0	1	45
90.8083	0	256	334	50	166	232	41	226	309	68	108	152	5	7	10	-97	0	0	-103	-14	-16	58	0	2	45
90.9312	0	257	334	50	166	232	43	226	311	69	108	153	4	7	12	-97	0	0	-105	-14	-16	57	0	1	45
91.0541	0	257	335	51	167	233	42	226	312	68	109	153	4	8	11	-95	0	0	-103	-14	-15	58	0	2	45
91.177	0	257	334	50	166	233	40	226	310	68	108	153	4	8	11	-97	0	-1	-101	-15	-15	58	0	1	44
91.2998	0	256	334	50	167	232	41	227	309	67	109	152	5	8	12	-98	0	0	-103	-14	-15	57	0	1	44
91.4227	0	256	333	50	167	231	42	226	308	67	110	151	5	8	11	-99	0	0	-104	-13	-15	57	0	2	44
91.5456	0	257	334	51	166	232	42	227	309	68	108	152	5	8	11	-98	1	0	-103	-14	-16	57	0	1	45
91.6685	0	257	335	50	166	232	42	228	311	69	109	153	5	7	12	-96	0	0	-101	-14	-15	57	0	2	46
91.7914	0	258	335	51	167	233	42	226	312	68	109	154	3	8	10	-95	0	0	-103	-15	-15	58	0	1	45
91.9142	0	257	334	50	167	233	40	226	310	68	109	153	5	7	11	-99	0	0	-105	-14	-15	58	0	2	45
92.0371	0	257	333	50	166	231	41	226	309	68	109	152	5	8	11	-98	0	0	-102	-14	-16	57	0	1	44
92.16	0	256	333	50	167	231	41	227	309	68	108	153	4	8	11	-98	0	0	-100	-14	-16	57	0	2	44
92.2829	0	257	334	50	167	232	42	227	310	68	110	152	5	9	11	-98	0	0	-103	-15	-16	57	0	2	45
92.4058	0	257	334	51	168	232	43	227	311	69	109	153	4	8	12	-97	0	0	-105	-14	-15	58	0	1	45
92.5286	0	257	335	52	168	233	41	227	312	69	110	154	5	8	11	-96	0	0	-104	-15	-16	58	0	2	46
92.6515	0	257	334	50	168	232	40	227	310	68	110	152	4	8	11	-97	0	0	-101	-14	-15	58	0	2	44
92.7744	0	258	332	49	170	232	41	227	309	68	110	153	5	8	11	-99	0	0	-104	-15	-15	58	0	1	45
92.8973	0	259	334	50	170	232	41	228	309	68	112	153	5	8	11	-99	0	0	-105	-14	-15	56	0	1	45
93.0202	0	259	334	51	170	232	41	228	311	68	112	152	5	7	11	-98	0	0	-103	-14	-15	57	0	1	45
93.143	0	258	334	51	169	232	41	229	312	68	112	153	5	8	11	-96	1	0	-102	-14	-16	57	0	2	45
93.2659	0	258	336	50	169	233	42	228	313	69	111	154	5	8	12	-96	0	0	-103	-14	-16	58	0	2	46
93.3888	0	259	334	50	169	232	40	228	311	67	111	154	5	8	11	-97	0	-1	-105	-15	-15	57	0	1	45
93.5117	0	258	334	50	169	232	41	227	310	68	111	153	4	7	11	-99	0	0	-103	-14	-15	57	0	1	44
93.6346	0	257	334	50	169	232	40	227	310	68	112	153	5	9	11	-98	1	0	-102	-15	-15	58	0	2	45
93.7574	0	258	334	51	168	233	41	229	312	68	111	153	5	8	11	-97	1	0	-103	-15	-15	58	0	1	45
93.8803	0	258	335	51	169	233	43	228	312	68	111	154	4	8	11	-98	0	0	-104	-14	-15	57	0	2	44
94.0032	0	258	336	51	169	234	43	227	314	69	111	155	4	8	11	-95	0	0	-103	-14	-16	58	0	1	44
94.1261	0	258	335	50	169	233	40	228	312	68	111	154	4	8	12	-96	0	0	-102	-15	-15	59	0	1	44
94.249	0	258	334	51	169	234	42	228	311	67	112	154	4	8	11	-97	0	0	-103	-14	-16	59	0	1	45
94.3718	0	257	335	50	168	232	41	227	311	69	112	154	4	8	12	-98	0	-1	-105	-14	-15	58	0	1	45
94.4947	0	257	335	51	169	233	42	228	313	69	111	154	5	8	11	-97	0	0	-104	-14	-16	58	0	2	46
94.6176	0	258	335	50	169	234	41	228	313	69	111	155	5	7	11	-95	1	0	-101	-13	-16	58	0	2	46
94.7405	0	258	337	50	169	235	42	227	314	69	111	155	4	8	11	-95	0	0	-103	-14	-15	59	0	2	45
94.8634	0	258	336	50	169	234	40	228	315	68	111	155	4	7	11	-97	0	0	-105	-15	-15	58	0	2	45
94.9862	0	257	335	49	168	233	41	227	312	69	111	155	5	8	11	-97	0	-1	-103	-15	-16	59	0	2	43
95.1091	0	257	335	49	169	233	41	228	312	68	111	154	4	7	11	-97	0	0	-101	-14	-15	58	0	1	44
95.232	0	257	335	50	169	234	41	226	313	69	111	154	5	8	11	-96	0	-1	-103	-14	-15	58	0	0	44
95.3549	0	258	336	50	169	234	43	227	313	69	110	155	4	7	11	-97	0	-1	-104	-14	-15	58	0	2	44
95.4778	0	258	337	50	169	235	43	228	315	69	111	155	4	8	11	-95	0	0	-102	-14	-15	59	0	2	44
95.6006	0	258	336	49	168	235	40	228	314	68	111	156	3	8	11	-95	0	0	-100	-15	-16	59	0	2	42
95.7235	0	257	335	48	169	233	40	228	313	68	111	155	4	8	11	-98	0	0	-103	-14	-16	58	0	1	44
95.8464	0	257	335	49	169	234	42	227	313	68	110	154	4	8	11	-99	0	0	-104	-15	-15	59	0	1	44
95.9693	0	259	335	49	171	234	44	228	312	69	111	154	4	8	11	-97	0	0	-102	-14	-16	58	0	2	44
96.0922	0	259	336	50	170	235	41	228	315	69	112	156	4	8	12	-95	1	0	-102	-14	-16	59	0	2	46
96.215	0	258	337	49	170	235	42	228	315	69	112	156	4	7	11	-94	0	0	-103	-14	-16	59	0	2	45
96.3379	0	258	338	50	170	235	40	228	315	68	112	156	5	7	11	-95	0	0	-106	-15	-16	60	0	1	45
96.4608	0	258	336	48	169	234	41	227	314	69	111	155	4	8	11	-98	0	0	-103	-15	-16	59	0	2	44
96.5837	0	258	336	49	169	235	41	227	313	68	112	155	4	8	12	-95	1	0	-101	-15	-17	59	0	1	44
96.7066	0	257	337	48	168	235	41	227	315	69	111	155	5	7	11	-96	0	0	-104	-15	-15	60	0	1	45
96.8294	0	257	336	49	168	234	43	228	316	68	111	155	4	7	11	-96	0	0	-105	-15	-16	59	0	2	44
96.9523	0	258	338	48	169	237	43	227	316	69	110	156	4	7	11	-94	0	0	-103	-15	-16	60	0	3	44
97.0752	0	258	338	50	169	236	40	227	316	67	112	156	3	8	11	-94	0	-1	-101	-15	-16	60	0	2	43
97.1981	0	258	337	48	169	235	41	228	315	68	111	156	5	8	12	-97	0	0	-103	-14	-16	60	0	2	44
97.321	0	258	337	48	169	235	41	228	316	69	111	157	5	8	11	-97	0	0	-105	-14	-16	60	0	2	44
97.4438	0	257	336	49	169	235	41	228	316	68	111	156	6	7	11	-96	0	-1	-104	-15	-16	59	0	2	45
97.5667	0	257	339	49	169	236	42	228	317	69	111	156	5	8	11	-93	0	0	-103	-14	-15	59	0	2	46
97.6896	0	259	339	49	169	237	43	229	317	69	112	157	3	7	12	-93	0	0	-103	-14	-16	60	0	1	44
97.8125	0	258	338	49	169	236	40	227	317	68	111	157	4	7	11	-96	0	0	-105	-14	-17	60	0	2	44
97.9354	0	258	337	48	169	236	41	227	315	68	111	157	4	8	11	-96	0	0	-103	-15	-16	59	0	1	43
98.0582	0	257	337	48	169	236	40	227	315	68	112	156	6	8	11	-96	0	0	-101	-14	-16	59	0	2	44
98.1811	0	257	338	48	168	236	41	227	317	69	111	157	5	7	10	-96	0	0	-104	-14	-15	60	0	1	44
98.304	0	258	340	49	169	236	43	228	318	69	110	158	4	7	11	-95	0	0	-105	-14	-16	60	0	1	44
98.4269	0	258	339	49	169	238	43	229	320	70	112	159	4	7	10	-93	0	0	-103	-15	-16	60	0	2	44
98.5498	0	258	338	48	168	236	40	228	318	69	111	156	4	7	11	-95	0	0	-102	-15	-16	60	0	2	43
98.6726	0	258	339	48	168	236	41	227	317	68	111	157	4	8	11	-96	0	0	-103	-15	-16	60	0	1	44
98.7955	0	258	338	48	168	235	41	228	317	68	112	158	5	8	12	-98	0	0	-105	-15	-15	60	0	2	44
98.9184	0	257	339	49	168	236	41	228	317	69	110	157	6	8	11	-96	0	-1	-103	-14	-16	60	0	1	44
99.0413	0	257	339	49	169	237	42	228	319	69	111	157	5	7	11	-95	0	0	-103	-14	-16	59	0	2	45
99.1642	0	258	340	50	170	237	42	228	319	70	112	158	4	8	11	-93	0	0	-104	-15	-16	61	0	1	45
99.287	0	258	340	49	169	238	40	228	318	69	112	158	5	8	11	-96	0	0	-106	-15	-17	61	0	1	44
99.4099	0	257	339	48	170	237	41	227	317	69	111	158	5	7	12	-96	0	0	-103	-14	-16	60	0	2	44
99.5328	0	258	339	48	170	237	42	228	319	69	112	158	4	8	11	-95	0	0	-101	-14	-17	60	0	1	43
99.6557	0	257	339	49	170	237	41	228	319	69	112	158	5	8	12	-95	0	0	-104	-14	-17	59	0	1	45
99.7786	0	257	339	49	169	238	43	228	319	70	111	158	4	8	11	-95	0	0	-105	-14	-16	59	0	1	45
99.9014	0	258	340	50	169	238	42	228	319	69	111	159	4	9	11	-93	0	0	-104	-15	-16	59	0	1	44
100.024	0	257	340	48	170	236	41	228	319	70	112	158	4	8	12	-95	0	0	-102	-15	-16	60	0	1	44
100.147	0	258	339	48	169	237	40	228	319	69	112	157	5	8	11	-96	0	0	-104	-14	-16	59	0	2	44
100.27	0	257	339	48	170	237	43	228	320	70	111	158	4	7	11	-96	0	0	-105	-15	-15	60	0	2	43
100.393	0	258	340	50	170	238	43	228	320	70	112	158	4	7	12	-94	0	0	-103	-14	-16	61	0	1	44
100.516	0	258	341	48	170	238	43	229	321	70	111	159	4	8	12	-92	0	0	-102	-14	-16	60	0	2	44
100.639	0	258	341	50	171	239	41	229	320	68	112	159	3	8	12	-94	0	0	-103	-14	-16	61	0	1	43
100.762	0	258	340	48	170	237	41	229	320	68	112	157	5	7	11	-97	0	-1	-106	-14	-16	60	0	1	44
100.884	0	259	340	48	170	237	42	228	320	70	112	158	5	8	11	-95	0	-1	-103	-14	-17	60	0	2	44
101.007	0	259	340	48	169	238	41	229	320	69	112	158	5	8	11	-95	0	-1	-102	-14	-16	60	0	1	44
101.13	0	259	340	49	170	238	42	229	322	69	112	159	3	7	11	-94	0	0	-104	-14	-17	60	0	2	44
101.253	0	259	341	49	169	238	43	229	322	69	112	160	4	8	11	-95	0	0	-105	-15	-15	60	0	2	44
101.376	0	259	340	49	169	238	40	229	321	69	112	159	5	8	11	-94	0	-1	-105	-14	-17	60	0	2	44
101.499	0	258	340	48	169	237	41	229	319	68	112	159	5	8	12	-95	0	0	-102	-15	-16	59	0	1	43
101.622	0	259	339	48	172	237	42	230	319	69	113	158	5	7	10	-97	0	-1	-104	-15	-16	60	0	2	44
101.745	0	258	338	48	171	238	42	229	319	69	113	158	3	8	11	-97	0	0	-106	-14	-16	60	0	2	44
101.868	0	257	339	48	169	238	43	228	320	70	112	159	4	8	11	-95	1	0	-105	-15	-16	60	0	2	44
101.99	0	257	338	48	169	238	42	227	320	70	112	159	4	8	11	-93	0	-1	-102	-14	-16	60	0	1	44
102.113	0	255	339	48	169	237	41	227	318	68	112	158	3	8	11	-95	0	0	-103	-14	-16	60	0	1	43
102.236	0	255	337	47	169	236	42	226	318	69	112	158	4	7	11	-97	0	0	-106	-14	-17	60	0	1	44
102.359	0	256	339	48	169	237	42	227	318	70	111	157	5	8	12	-96	0	0	-103	-14	-16	60	0	2	44
102.482	0	258	339	48	169	236	41	227	320	69	112	158	5	8	11	-95	0	0	-102	-14	-16	60	0	2	43
102.605	0	257	340	48	170	236	42	228	320	69	112	158	3	8	11	-95	0	0	-104	-14	-16	60	0	1	44
102.728	0	257	341	49	170	237	43	229	321	70	111	158	4	8	12	-94	0	0	-106	-15	-16	60	0	1	45
102.851	0	258	341	49	169	235	40	227	322	70	112	158	4	8	10	-93	0	-1	-105	-14	-16	61	0	2	44
102.973	0	258	339	47	170	235	40	229	320	69	111	157	4	8	11	-95	0	0	-102	-14	-15	60	0	2	43
103.096	0	258	340	48	169	235	40	228	321	69	112	157	5	9	11	-96	1	0	-105	-15	-16	61	0	1	44
103.219	0	257	340	48	169	235	43	228	320	70	111	157	4	7	11	-96	0	0	-105	-14	-16	60	0	2	43
103.342	0	258	340	48	171	236	42	228	321	70	112	158	3	8	11	-94	0	0	-104	-15	-16	60	0	2	44
103.465	0	258	341	48	171	236	41	229	322	71	113	158	3	8	12	-93	0	0	-103	-14	-16	60	0	1	44
103.588	0	257	340	48	168	235	41	229	320	69	111	156	3	7	11	-94	0	0	-103	-14	-16	62	0	1	43
103.711	0	258	339	47	169	233	41	229	320	68	112	155	5	8	11	-96	0	0	-106	-14	-17	60	0	2	44
103.834	0	257	338	47	169	233	40	228	319	69	111	155	5	8	11	-96	0	0	-104	-14	-16	60	0	1	43
103.956	0	258	338	48	169	234	40	228	320	70	112	155	4	8	11	-95	0	0	-102	-14	-16	61	0	1	44
104.079	0	257	339	47	169	234	41	228	320	70	111	156	4	7	11	-93	1	0	-104	-14	-17	60	0	1	43
104.202	0	257	340	48	168	234	42	229	321	70	112	156	4	8	10	-94	1	0	-106	-14	-16	61	0	2	44
104.325	0	258	338	47	168	233	40	228	319	69	111	155	4	8	11	-96	0	0	-105	-14	-16	61	0	1	43
104.448	0	257	337	47	168	232	39	227	317	69	111	153	4	8	11	-95	0	0	-102	-14	-16	61	0	2	42
104.571	0	256	336	47	168	231	40	227	317	69	111	154	5	7	12	-97	0	0	-104	-14	-16	60	0	1	44
104.694	0	255	336	47	168	231	41	227	316	70	110	154	5	7	11	-97	0	0	-106	-14	-16	60	0	2	44
104.817	11	256	336	48	167	231	40	226	317	70	109	154	5	8	11	-96	0	0	-104	-15	-16	60	0	2	44
104.94	0	256	336	48	168	231	41	227	318	70	110	155	4	7	11	-93	0	0	-102	-14	-15	60	0	1	44
105.062	0	255	336	47	168	232	40	227	316	68	110	154	4	8	11	-96	0	0	-105	-15	-16	60	0	1	44
105.185	0	243	331	46	166	230	40	220	311	68	109	153	4	6	11	-98	0	0	-106	-14	-15	59	0	2	43
105.308	0	246	331	47	167	229	41	219	313	69	109	153	5	7	12	-97	0	-1	-104	-14	-16	59	0	2	43
105.431	0	251	333	47	167	229	40	222	314	70	110	154	5	7	11	-96	0	-1	-103	-14	-16	60	0	1	45
105.554	0	251	333	47	167	230	42	224	315	70	109	153	3	8	10	-96	0	0	-104	-14	-16	60	0	1	45
105.677	0	253	335	48	171	229	43	224	316	69	111	154	3	8	12	-96	0	0	-105	-14	-16	58	0	2	44
105.8	0	253	335	48	168	230	39	224	315	69	111	152	4	8	11	-97	1	0	-104	-14	-15	60	0	2	44
105.923	0	253	334	47	167	229	40	224	315	69	110	151	4	8	12	-97	0	0	-103	-13	-16	59	0	2	43
106.045	0	252	335	47	167	229	40	225	316	69	109	153	5	7	11	-97	0	0	-106	-15	-16	60	0	0	44
106.168	0	255	336	47	167	229	42	226	317	70	110	152	4	8	11	-97	0	0	-106	-15	-17	59	0	2	44
106.291	0	256	336	48	168	230	42	227	318	70	110	153	4	8	12	-95	0	0	-104	-13	-15	60	0	2	45
106.414	0	255	336	49	168	230	40	227	318	69	110	153	3	7	12	-94	0	0	-102	-14	-16	60	0	2	43
106.537	0	255	336	47	169	228	40	227	317	69	111	153	4	7	11	-97	0	0	-105	-14	-15	60	0	2	44
106.66	0	256	336	47	169	230	40	227	317	70	110	152	5	8	11	-98	0	0	-106	-14	-15	59	0	2	44
106.783	0	256	336	48	169	230	40	227	317	70	111	153	5	8	11	-96	0	0	-104	-14	-16	59	0	2	44
106.906	0	257	337	48	171	230	41	227	317	70	111	153	5	8	11	-96	0	0	-104	-14	-16	59	0	1	45
107.028	0	257	338	48	170	231	41	228	319	70	112	153	4	8	12	-95	0	0	-105	-14	-16	60	0	2	45
107.151	0	258	337	49	171	231	39	228	319	69	112	154	5	7	12	-96	0	0	-108	-14	-16	60	0	2	45
107.274	0	258	336	48	171	231	40	228	317	69	112	153	5	7	12	-97	1	-1	-104	-14	-17	59	0	1	43
107.397	0	257	336	47	171	230	40	228	316	70	112	154	5	8	11	-96	0	0	-102	-14	-16	59	0	2	44
107.52	0	258	337	48	171	231	41	228	317	69	112	154	5	8	11	-97	0	0	-106	-15	-16	60	0	2	45
107.643	0	257	336	48	171	232	43	228	318	70	112	154	4	8	11	-96	0	0	-106	-15	-15	60	0	3	44
107.766	0	258	337	48	172	233	43	229	319	71	112	156	4	8	11	-94	0	0	-104	-14	-16	60	0	2	45
107.889	0	257	338	49	170	232	41	228	319	70	112	156	3	8	11	-94	0	0	-102	-14	-16	60	0	2	43
108.012	0	257	335	47	171	233	40	228	318	68	112	154	5	7	11	-96	0	0	-104	-14	-15	58	0	2	45
108.134	0	257	336	47	171	232	41	228	318	69	112	154	6	7	11	-97	0	0	-106	-15	-15	60	0	1	45
108.257	0	258	337	48	171	233	41	228	318	70	113	156	5	8	12	-96	0	0	-104	-15	-16	60	0	2	44
108.38	0	258	337	48	170	234	41	228	319	70	112	156	4	7	11	-94	0	0	-102	-14	-16	59	0	1	44
108.503	0	258	337	48	173	233	43	229	318	70	114	156	3	8	12	-94	0	0	-104	-14	-16	59	0	2	44
108.626	0	258	339	49	171	235	40	229	318	69	113	156	4	8	12	-95	0	0	-107	-14	-16	60	0	2	45
108.749	0	258	336	47	171	233	40	228	318	69	112	155	6	8	11	-95	0	0	-104	-14	-16	60	0	2	43
108.872	0	257	337	47	169	233	39	228	319	69	112	155	5	8	11	-95	0	0	-103	-14	-17	61	0	2	44
108.995	0	257	337	47	170	234	41	227	318	70	112	156	5	9	11	-95	1	0	-105	-14	-16	61	0	2	46
109.117	0	258	337	47	171	234	43	228	318	70	112	157	4	7	11	-95	0	0	-106	-15	-16	60	0	2	44
109.24	0	258	339	49	170	234	42	229	320	70	112	157	4	7	12	-93	1	0	-104	-14	-16	61	0	2	44
109.363	0	257	337	48	169	233	40	228	319	69	112	156	3	8	11	-95	0	0	-101	-14	-16	61	0	1	42
109.486	0	257	337	46	169	233	41	227	318	69	112	155	5	8	12	-97	1	-1	-105	-14	-17	61	0	1	44
109.609	0	256	337	46	169	234	41	227	318	70	112	155	5	8	11	-96	0	0	-106	-14	-17	61	0	2	43
109.732	0	257	337	47	170	233	40	228	319	70	111	156	6	8	11	-96	0	0	-104	-14	-16	60	0	2	44
109.855	0	258	338	47	170	233	42	228	319	69	112	156	3	8	11	-94	0	0	-102	-14	-16	61	0	1	44
109.978	0	258	338	48	170	234	41	228	320	69	112	156	5	8	11	-94	0	0	-105	-14	-16	61	0	2	45
110.1	0	258	337	46	170	233	41	228	318	69	112	155	4	8	11	-96	0	-1	-107	-15	-17	60	0	1	43
110.223	0	257	336	48	170	233	41	227	317	69	111	155	5	8	11	-96	0	0	-104	-14	-16	60	0	2	43
110.346	0	257	337	47	169	233	40	228	317	69	112	155	4	8	11	-95	0	0	-103	-14	-16	60	0	1	43
110.469	0	257	336	47	168	232	41	228	318	70	110	155	5	7	11	-96	0	0	-105	-14	-15	61	0	2	45
110.592	0	257	338	47	168	233	43	227	319	70	111	155	4	8	11	-95	0	0	-106	-14	-16	60	0	2	44
110.715	0	257	338	48	167	233	39	226	319	70	111	155	5	8	11	-94	0	0	-105	-14	-16	61	0	2	45
110.838	0	257	336	47	168	232	40	228	317	69	111	154	4	8	11	-96	0	-1	-102	-15	-16	60	0	2	43
110.961	0	256	337	47	167	233	40	227	317	69	110	155	4	8	10	-96	0	0	-105	-14	-16	60	0	1	45
111.084	0	257	336	47	167	232	43	227	317	69	110	155	4	8	11	-97	0	0	-106	-14	-16	61	0	2	43
111.206	0	257	336	48	169	232	42	227	318	70	110	155	5	7	11	-95	0	0	-103	-14	-16	60	0	2	44
111.329	0	257	338	48	170	233	40	227	319	69	111	155	4	8	12	-92	0	0	-103	-14	-16	61	0	2	44
111.452	0	256	336	48	169	233	40	227	317	69	110	156	3	8	11	-95	0	-1	-104	-14	-16	61	0	1	43
111.575	0	256	335	46	168	231	41	227	316	69	111	154	4	8	11	-97	0	0	-106	-15	-16	60	0	2	43
111.698	0	256	336	46	168	232	42	227	317	69	110	154	5	8	11	-96	0	-1	-104	-14	-16	60	0	1	44
111.821	0	256	335	47	168	232	39	227	317	69	110	154	5	8	11	-95	0	0	-103	-15	-15	61	0	1	45
111.944	0	256	337	47	168	232	41	227	319	70	110	155	4	8	11	-94	1	0	-105	-14	-16	61	0	1	44
112.067	0	256	337	48	168	232	41	227	319	69	111	155	4	8	11	-94	0	0	-106	-15	-15	60	0	1	44
112.189	0	257	335	47	169	232	40	227	317	70	110	153	5	8	12	-96	0	0	-105	-13	-16	61	0	1	44
112.312	0	258	335	46	172	232	40	229	315	69	112	154	4	8	11	-96	0	0	-103	-14	-16	59	0	2	44
112.435	0	257	336	48	168	232	40	227	316	69	112	154	4	8	11	-97	0	0	-105	-14	-16	61	0	1	44
112.558	0	256	336	47	168	232	43	227	318	69	111	154	4	8	11	-96	0	0	-106	-14	-16	61	0	2	44
112.681	0	256	337	48	168	232	43	227	317	70	111	155	4	8	11	-94	0	0	-104	-15	-15	61	0	1	44
112.804	0	256	336	48	168	232	40	227	317	68	111	154	2	7	11	-93	0	0	-101	-15	-16	61	0	1	43
112.927	0	256	334	46	168	230	40	226	314	69	112	154	5	8	10	-96	0	-1	-105	-14	-16	62	0	1	44
113.05	0	255	334	47	168	231	40	226	316	69	110	154	6	8	11	-97	0	0	-106	-14	-16	61	0	2	44
113.172	0	255	335	47	169	231	41	226	316	70	111	154	5	7	11	-96	0	-1	-104	-14	-16	60	0	2	44
113.295	0	255	335	48	169	231	41	227	317	69	111	155	4	8	11	-94	0	0	-102	-14	-16	60	0	2	44
113.418	0	256	337	48	169	232	41	225	317	69	112	156	4	8	11	-94	0	0	-105	-15	-16	60	0	2	45
113.541	0	254	335	48	169	232	40	226	315	68	112	154	5	8	11	-96	0	-1	-106	-14	-16	60	0	2	44
113.664	0	254	335	47	171	231	40	225	315	69	111	154	5	8	11	-95	0	0	-104	-14	-16	61	0	1	45
113.787	0	254	334	47	170	232	40	224	315	68	111	153	5	7	11	-95	0	0	-103	-14	-15	60	0	2	45
113.91	0	254	335	47	172	232	41	225	316	69	113	154	4	7	10	-95	0	0	-105	-15	-16	61	0	2	44
114.033	0	254	336	47	172	233	43	226	317	70	112	156	4	8	11	-94	0	0	-107	-15	-16	61	0	2	44
114.156	0	255	335	49	173	233	38	226	317	68	114	155	5	7	11	-93	0	-1	-105	-14	-16	62	0	1	45
114.278	0	254	334	46	172	231	39	225	314	68	113	153	5	7	11	-95	0	0	-102	-14	-16	61	0	1	43
114.401	0	254	333	47	173	231	40	225	313	68	114	154	5	8	11	-96	0	0	-104	-14	-16	61	0	1	44
114.524	0	253	333	46	172	231	42	225	313	69	114	154	4	7	10	-98	0	0	-106	-15	-15	61	0	1	44
114.647	0	254	332	47	173	231	40	225	314	69	113	153	5	7	11	-96	1	-1	-105	-14	-16	60	0	1	45
114.77	0	254	333	48	172	231	41	225	314	69	113	153	4	8	11	-94	0	0	-102	-14	-16	60	0	2	44
114.893	0	253	332	47	171	229	39	225	311	68	113	152	3	7	10	-96	0	0	-106	-14	-17	61	0	1	43
115.016	0	253	330	46	172	229	41	223	308	68	113	150	4	7	11	-99	0	0	-105	-14	-14	60	0	1	43
115.139	0	254	327	47	176	227	40	225	306	68	115	150	5	8	10	-98	0	-1	-104	-14	-15	59	0	1	44
115.261	0	256	326	47	180	228	40	226	304	68	116	150	5	8	11	-98	0	0	-103	-15	-15	58	0	1	44
115.384	0	257	326	46	181	228	40	227	305	69	117	150	6	8	10	-99	0	0	-107	-14	-15	58	0	2	47
115.507	0	258	326	47	180	228	40	229	305	69	118	151	6	7	11	-98	0	0	-107	-14	-15	59	0	2	45
115.63	0	258	324	46	180	227	40	227	303	68	118	148	4	8	10	-99	1	0	-104	-14	-15	58	0	2	43
115.753	0	256	322	45	177	225	40	226	301	67	118	147	5	8	11	-100	0	0	-102	-15	-15	56	0	2	43
115.876	0	251	321	48	169	224	41	223	300	67	114	148	4	7	10	-101	0	0	-106	-14	-15	57	0	1	45
115.999	0	250	323	47	167	225	43	221	301	67	112	147	5	7	11	-101	1	0	-107	-14	-15	58	0	1	44
116.122	0	253	323	48	171	225	42	223	302	69	112	148	5	8	11	-99	1	0	-105	-14	-14	58	0	1	46
116.244	0	253	323	49	173	225	40	223	301	67	113	148	5	8	11	-98	1	-1	-103	-14	-15	58	-1	2	46
116.367	0	255	323	48	178	224	40	225	299	68	115	146	6	8	11	-101	0	0	-106	-14	-15	58	0	2	46
116.49	0	254	322	48	173	224	41	224	300	68	114	146	5	8	11	-102	1	0	-107	-13	-15	57	0	1	46
116.613	0	254	323	49	173	223	41	224	299	68	114	147	5	7	11	-100	1	0	-104	-13	-13	56	-1	1	45
116.736	0	255	323	50	172	224	41	224	299	68	113	146	6	8	11	-99	1	0	-104	-14	-15	57	-1	1	47
116.859	0	254	325	50	170	225	41	224	300	68	111	147	6	7	11	-99	0	0	-106	-14	-14	57	0	2	48
116.982	0	254	322	49	171	223	41	223	298	68	112	146	6	8	11	-100	1	-1	-106	-15	-15	57	0	1	45
117.105	0	254	322	48	170	223	41	223	296	67	111	146	5	8	11	-101	0	0	-104	-15	-15	56	0	2	45
117.228	0	253	322	48	170	223	41	223	297	67	111	145	5	7	11	-101	0	0	-103	-14	-15	56	0	1	45
117.35	0	255	321	48	171	223	41	224	296	67	112	146	6	8	10	-100	0	-1	-106	-14	-14	56	0	2	47
117.473	0	255	323	50	171	224	42	224	298	68	112	147	4	8	11	-99	0	0	-106	-13	-14	55	0	2	46
117.596	0	255	322	50	171	225	40	224	298	68	111	146	6	7	10	-98	1	0	-104	-14	-14	57	0	1	48
117.719	0	255	322	49	171	223	39	224	296	66	111	146	5	8	11	-99	0	0	-103	-14	-15	57	0	1	45
117.842	0	254	321	48	172	223	40	224	295	67	112	145	5	7	11	-101	1	0	-105	-14	-14	57	0	1	46
117.965	0	254	321	48	171	223	41	223	294	67	112	145	6	8	11	-101	0	0	-106	-14	-15	56	0	2	46
118.088	0	255	321	50	172	223	41	224	296	67	112	146	6	7	10	-99	0	0	-104	-14	-15	57	0	1	46
118.211	0	254	322	48	172	224	42	224	297	68	112	146	5	8	11	-97	0	0	-103	-14	-15	56	0	2	46
118.333	0	257	322	49	176	223	40	225	295	67	114	146	5	9	10	-98	0	0	-105	-14	-14	56	0	2	46
118.456	0	255	321	48	174	223	40	224	294	66	114	145	5	8	11	-100	0	0	-106	-14	-15	56	0	2	46
118.579	0	254	320	49	173	223	40	223	294	67	113	145	5	8	11	-99	0	0	-103	-14	-15	57	0	2	45
118.702	0	256	320	48	176	224	41	224	294	67	114	145	6	7	10	-99	0	-1	-104	-14	-14	57	0	1	47
118.825	0	257	323	49	174	225	41	226	296	67	115	146	4	8	12	-99	0	-1	-105	-15	-14	57	0	2	47
118.948	0	256	323	49	172	225	41	225	297	67	113	146	4	8	11	-97	0	0	-105	-14	-14	58	0	2	45
119.071	0	255	322	48	171	222	39	224	294	66	112	146	4	8	10	-98	1	0	-103	-15	-14	58	-1	2	45
119.194	0	255	321	47	170	222	39	224	293	65	112	145	6	8	10	-98	1	0	-102	-15	-14	57	0	2	45
119.316	0	254	321	48	170	223	40	224	294	66	112	145	6	7	11	-100	1	-1	-106	-14	-14	57	0	2	46
119.439	0	254	322	49	167	223	41	225	294	66	110	145	6	8	10	-99	1	0	-106	-14	-15	57	-1	2	46
119.562	0	255	322	49	168	223	41	223	296	67	110	145	5	7	10	-96	0	0	-103	-14	-14	58	0	1	47
119.685	0	254	322	49	167	222	40	224	294	65	110	145	3	7	11	-97	0	0	-102	-13	-13	57	0	2	44
119.808	0	254	320	47	168	223	39	223	292	65	110	144	5	8	11	-100	0	0	-105	-14	-14	57	0	2	45
119.931	0	254	319	47	168	222	40	223	292	65	110	145	5	7	10	-100	0	0	-105	-14	-14	57	0	2	44
120.054	0	254	319	48	169	221	41	223	291	66	109	144	6	8	11	-99	0	0	-103	-14	-15	57	0	1	45
120.177	0	256	320	49	170	223	41	223	293	67	111	145	3	8	11	-97	0	0	-102	-14	-14	56	0	1	45
120.3	0	254	321	48	169	223	39	224	294	67	110	146	6	8	11	-97	0	-1	-107	-13	-15	57	0	1	47
120.422	0	252	319	48	168	223	40	223	292	65	110	145	5	8	11	-99	0	0	-105	-15	-14	56	0	2	45
120.545	0	252	318	47	167	222	40	222	291	65	109	144	5	7	10	-99	0	0	-102	-14	-13	57	0	1	44
120.668	0	252	319	47	166	222	40	221	291	66	109	144	5	7	10	-98	0	0	-102	-14	-14	58	0	2	45
120.791	0	252	319	48	166	222	40	221	292	65	109	144	5	7	11	-99	0	0	-106	-14	-14	57	0	2	46
120.914	0	252	320	49	167	223	42	221	293	66	109	145	4	8	10	-98	1	0	-104	-14	-15	57	0	1	45
121.037	0	251	319	49	167	222	39	222	291	66	109	145	5	8	10	-97	0	-1	-102	-14	-14	57	0	2	45
121.16	0	250	318	47	164	221	39	221	291	65	108	144	5	8	10	-98	1	0	-102	-14	-15	57	0	2	44
121.283	0	251	318	48	166	222	39	220	291	65	108	144	5	8	11	-99	0	0	-106	-14	-14	57	0	2	46
121.405	0	251	318	48	166	221	41	221	292	66	108	144	5	8	11	-99	0	0	-106	-14	-14	57	0	1	45
121.528	0	253	319	48	167	222	40	221	292	66	109	145	5	8	11	-97	0	0	-103	-14	-14	56	0	2	46
121.651	0	252	321	48	167	222	40	221	293	67	109	146	4	8	10	-95	0	0	-103	-13	-14	57	0	1	46
121.774	0	251	319	47	167	222	39	221	291	65	109	145	4	7	11	-98	0	-1	-106	-14	-13	57	0	2	46
121.897	0	250	318	46	166	221	40	221	291	65	109	145	4	7	10	-99	0	0	-104	-14	-13	57	0	1	45
122.02	0	250	318	47	166	221	39	220	291	65	109	144	5	8	11	-99	0	0	-102	-14	-14	57	0	2	45
122.143	0	252	319	48	165	222	39	221	292	66	109	144	6	7	10	-98	0	0	-104	-13	-14	57	0	1	46
122.266	0	250	320	48	165	222	41	221	294	67	108	145	4	7	11	-98	0	0	-105	-14	-14	59	0	1	45
122.388	0	251	320	49	165	222	39	220	293	66	108	145	5	8	10	-97	0	-1	-105	-14	-14	57	0	1	46
122.511	0	250	318	47	162	221	39	220	291	65	107	144	4	8	10	-98	0	0	-101	-15	-14	57	0	2	44
122.634	0	250	318	47	164	221	39	220	291	65	107	145	5	7	11	-99	0	0	-104	-14	-14	57	-1	1	44
122.757	0	251	318	47	165	221	40	220	291	66	108	144	4	8	11	-100	1	0	-105	-13	-14	57	1	1	46
122.88	0	250	319	48	165	222	41	220	293	66	107	145	5	8	10	-98	0	0	-104	-15	-14	57	0	2	46
123.003	0	251	319	49	165	222	40	221	294	67	107	146	5	8	11	-96	0	0	-103	-14	-14	58	0	2	47
123.126	0	251	320	49	165	223	39	221	293	66	108	145	4	7	10	-97	0	0	-103	-14	-14	58	0	1	44
123.249	0	251	318	46	167	221	41	220	292	66	108	145	4	7	10	-100	0	-1	-105	-14	-14	57	0	1	46
123.372	0	253	318	48	169	221	40	222	292	65	109	145	4	8	11	-99	0	0	-105	-14	-14	56	0	1	45
123.494	0	252	319	48	167	222	39	221	292	66	109	145	5	7	10	-98	1	-1	-102	-14	-14	56	0	2	45
123.617	0	251	318	48	166	222	40	221	293	66	108	145	5	7	11	-98	0	-1	-105	-14	-14	57	0	1	46
123.74	0	252	319	48	167	223	41	222	294	66	108	145	4	8	11	-97	0	-1	-106	-13	-14	57	0	2	46
123.863	0	252	318	48	166	222	39	222	293	66	108	145	5	7	10	-98	1	0	-104	-13	-14	57	0	1	45
123.986	0	251	318	47	165	221	39	221	292	65	108	145	4	7	11	-98	0	0	-102	-14	-15	56	0	1	44
124.109	0	251	319	47	165	222	39	220	291	66	108	145	5	7	11	-99	0	0	-104	-14	-14	58	0	2	45
124.232	0	251	319	47	165	221	41	221	292	66	108	144	5	7	11	-99	0	0	-106	-14	-15	57	0	2	46
124.355	0	251	318	48	165	222	40	221	293	67	108	145	5	7	11	-98	1	0	-104	-14	-15	56	0	1	47
124.477	0	250	319	48	164	222	40	220	293	66	108	145	4	8	10	-96	0	-1	-102	-14	-15	57	0	2	45
124.6	0	249	317	47	164	221	39	219	291	66	108	144	4	7	10	-99	0	0	-104	-14	-14	57	0	3	45
124.723	0	249	316	47	165	221	40	220	290	66	108	143	5	7	11	-100	0	0	-105	-14	-14	57	0	2	45
124.846	0	249	316	48	165	221	39	219	291	66	108	144	5	7	11	-99	0	-1	-104	-14	-14	55	0	2	46
124.969	0	250	318	48	164	222	39	220	292	66	107	144	5	7	10	-99	0	0	-102	-14	-15	56	0	2	45
125.092	0	249	319	48	164	222	40	219	292	66	107	145	5	7	10	-97	1	0	-105	-14	-14	57	0	2	47
125.215	0	251	318	49	164	223	39	220	292	65	107	146	4	8	11	-99	0	-1	-107	-13	-14	58	0	2	46
125.338	0	251	318	47	164	221	39	220	290	65	106	144	4	7	11	-99	0	0	-103	-13	-14	57	0	2	44
125.46	0	250	317	47	164	220	39	219	291	66	106	143	4	8	11	-99	0	0	-101	-14	-14	57	0	1	44
125.583	0	251	318	47	164	221	40	220	291	66	106	143	4	7	10	-99	0	0	-104	-14	-14	57	0	2	46
125.706	0	251	319	48	164	222	40	221	292	66	107	145	5	7	11	-99	0	0	-106	-14	-14	57	0	2	46
125.829	0	248	319	48	162	222	40	219	292	67	106	144	6	8	10	-97	0	0	-104	-14	-13	58	0	2	46
125.952	0	248	319	48	162	222	37	219	292	65	105	144	4	7	10	-97	0	0	-102	-14	-14	57	0	1	45
126.075	0	248	317	47	162	221	39	218	290	66	105	144	4	8	11	-99	0	0	-105	-14	-14	58	0	2	45
126.198	0	250	317	47	163	221	40	219	290	66	106	143	5	8	10	-99	0	0	-106	-14	-14	56	0	1	45
126.321	0	249	318	49	164	220	40	219	291	66	107	144	5	8	11	-98	0	0	-103	-13	-14	57	0	2	45
126.444	0	249	318	48	164	222	39	219	293	66	107	144	5	7	10	-96	0	0	-103	-14	-14	57	0	1	46
126.566	0	249	319	49	163	222	40	219	293	67	106	145	4	7	10	-96	0	0	-105	-14	-14	58	0	2	46
126.689	0	247	319	48	163	223	40	218	291	66	107	144	5	8	10	-99	0	0	-106	-14	-14	57	0	2	45
126.812	0	248	319	47	164	221	39	219	292	66	107	144	4	7	11	-98	0	0	-103	-14	-14	57	0	2	45
126.935	0	248	319	48	164	222	39	219	293	65	107	145	5	8	10	-98	0	0	-103	-14	-14	58	0	1	45
127.058	0	248	319	48	160	221	40	218	293	66	105	144	5	7	11	-97	0	0	-105	-14	-14	56	0	2	47
127.181	0	249	320	48	164	223	42	219	294	67	106	145	3	8	10	-96	0	-1	-105	-14	-14	58	0	2	46
127.304	0	251	320	48	168	224	39	220	293	66	110	146	4	8	12	-96	0	0	-103	-13	-14	58	0	2	46
127.427	0	251	320	48	171	223	40	221	296	65	111	146	3	8	11	-97	0	0	-102	-14	-14	58	0	2	44
127.549	0	251	321	47	167	224	39	221	294	66	109	146	4	8	11	-98	1	-1	-105	-13	-14	59	0	2	46
127.672	0	252	321	47	167	224	41	222	296	66	109	146	5	8	11	-98	0	0	-105	-14	-14	58	0	2	45
127.795	0	253	323	47	167	225	40	222	297	67	109	146	4	8	11	-95	0	0	-103	-14	-14	58	0	2	46
127.918	0	252	323	49	166	225	40	222	298	66	108	147	3	7	11	-95	0	0	-102	-14	-15	59	0	1	44
128.041	0	251	322	46	164	224	39	221	297	66	108	146	4	7	11	-98	0	0	-105	-14	-15	59	0	2	45
128.164	0	251	321	47	163	224	41	221	296	66	107	146	4	8	11	-98	0	-1	-105	-13	-15	58	0	1	45
128.287	0	250	321	47	163	224	40	220	297	66	107	147	4	7	10	-97	1	0	-102	-13	-14	59	0	2	45
128.41	0	251	323	46	164	225	40	221	298	68	107	147	4	7	11	-96	0	0	-104	-14	-14	58	0	2	45
128.532	0	251	324	48	163	225	41	221	300	67	106	148	4	8	11	-96	0	0	-106	-14	-15	58	0	1	46
128.655	0	252	324	48	163	226	40	221	298	65	106	147	4	8	11	-97	0	0	-105	-14	-14	58	0	2	45
128.778	0	253	323	46	163	225	39	222	298	66	106	147	5	7	11	-97	0	0	-102	-14	-14	58	0	2	43
128.901	0	253	323	48	164	225	38	222	299	66	107	147	5	8	10	-97	0	0	-104	-13	-15	58	0	2	45
129.024	0	253	324	47	164	225	41	223	299	66	107	148	5	7	11	-97	0	0	-106	-15	-14	58	0	2	45
129.147	0	254	325	47	164	226	42	223	301	67	107	148	3	8	11	-96	0	-1	-104	-14	-15	58	0	2	45
129.27	0	254	326	48	164	228	38	224	302	67	107	148	5	7	11	-95	0	0	-103	-14	-15	59	0	2	46
129.393	0	254	324	47	164	225	39	224	300	66	106	148	5	8	11	-97	0	0	-103	-14	-15	58	0	1	45
129.516	0	253	324	47	163	225	40	224	300	66	106	147	5	7	11	-99	0	0	-106	-14	-14	58	0	3	45
129.638	0	256	324	47	163	226	40	224	301	67	107	148	5	8	11	-98	0	0	-104	-14	-15	58	0	2	45
129.761	0	256	326	47	166	226	40	226	302	68	107	149	5	8	11	-96	0	0	-103	-14	-15	58	0	1	46
129.884	0	254	329	48	164	227	41	224	306	67	107	149	3	7	11	-95	0	-1	-104	-14	-14	58	0	3	45
130.007	0	255	328	47	164	228	39	226	304	66	107	149	4	8	10	-97	0	-1	-106	-14	-15	59	0	1	45
130.13	0	254	327	46	162	226	40	223	303	67	106	148	4	8	11	-97	0	0	-104	-14	-16	58	0	1	44
130.253	0	254	327	47	163	226	40	224	303	67	106	149	4	8	12	-96	0	0	-102	-14	-15	58	0	2	45
130.376	0	254	326	47	164	227	40	224	303	67	107	150	5	8	10	-96	0	-1	-105	-14	-15	59	0	2	46
130.499	0	254	327	48	163	227	43	224	305	67	107	150	3	7	11	-96	1	0	-105	-14	-16	58	0	2	45
130.621	0	254	328	49	164	228	39	225	305	66	106	150	4	8	10	-95	0	0	-105	-14	-14	59	0	1	46
130.744	0	254	326	45	164	227	39	223	302	67	108	149	4	7	11	-96	0	0	-102	-14	-16	59	0	1	44
130.867	0	254	326	46	164	227	39	224	302	66	106	149	4	8	11	-97	0	0	-105	-14	-14	58	0	1	45
130.99	0	255	326	47	164	228	41	224	302	67	107	149	5	8	11	-98	0	0	-106	-14	-15	58	0	1	44
131.113	0	254	327	47	163	227	41	224	303	67	106	150	5	7	11	-96	0	-1	-104	-15	-15	58	0	2	45
131.236	0	255	327	47	163	228	41	225	303	67	107	150	4	8	11	-95	0	0	-102	-14	-15	59	0	1	44
131.359	0	255	326	47	164	227	40	225	303	67	106	150	2	8	11	-97	0	0	-104	-14	-15	59	0	3	44
131.482	0	255	324	46	164	227	40	225	301	66	107	149	5	8	11	-99	0	0	-106	-14	-15	58	0	1	43
131.604	0	255	325	47	164	227	40	225	301	67	107	150	4	8	10	-97	0	-1	-103	-14	-15	58	0	1	44
131.727	0	256	325	47	163	228	40	226	301	67	107	150	5	8	10	-97	0	0	-103	-14	-15	57	0	2	45
131.85	0	256	327	48	165	228	41	226	303	68	108	149	4	8	12	-97	0	-1	-105	-14	-15	58	0	2	46
131.973	0	257	329	50	164	228	41	225	306	67	107	150	3	7	12	-96	0	0	-105	-14	-15	58	0	2	44
132.096	0	256	328	47	161	228	39	226	303	66	106	150	5	9	11	-97	1	0	-102	-13	-15	58	0	1	44
132.219	0	256	326	47	165	228	40	225	302	66	107	151	5	8	11	-98	0	0	-102	-14	-15	58	0	2	44
132.342	0	257	327	46	166	228	40	227	303	66	107	151	5	7	11	-98	0	0	-106	-14	-15	57	0	2	46
132.465	0	257	328	47	166	229	42	227	304	67	108	151	4	8	11	-97	0	0	-104	-14	-14	59	0	1	44
132.588	0	257	328	47	167	230	41	226	304	67	108	151	5	8	11	-95	0	0	-104	-15	-15	58	0	2	47
132.71	0	256	328	48	166	229	40	226	304	65	108	151	3	7	11	-96	0	0	-103	-14	-15	58	0	2	43
132.833	0	255	327	47	166	229	40	224	303	66	108	151	5	7	10	-99	0	0	-105	-14	-15	58	0	2	45
132.956	0	256	327	47	166	229	41	224	303	67	108	151	4	8	10	-98	1	0	-105	-14	-15	59	0	3	44
133.079	0	256	327	48	165	230	41	226	303	66	108	151	6	8	11	-96	0	0	-102	-15	-15	58	0	2	45
133.202	0	256	329	47	166	231	42	226	305	67	108	152	4	8	11	-95	0	0	-103	-14	-14	58	1	3	45
133.325	0	257	329	48	166	231	43	226	304	67	108	153	2	8	10	-95	0	0	-104	-14	-15	59	0	2	44
133.448	0	256	328	47	166	230	40	226	304	66	109	151	4	8	10	-97	0	0	-105	-14	-15	58	0	1	43
133.571	0	256	327	46	167	230	40	225	303	66	108	152	4	8	11	-96	0	0	-101	-14	-15	58	0	2	44
133.693	0	257	328	47	167	230	40	226	304	66	109	151	4	7	10	-97	0	0	-104	-15	-15	59	0	2	44
133.816	0	257	328	47	168	231	41	226	305	67	110	152	5	7	11	-98	0	0	-106	-14	-15	58	0	1	46
133.939	0	257	328	48	167	231	43	226	306	67	109	153	4	7	10	-96	0	0	-104	-14	-16	59	0	1	45
134.062	0	257	330	49	168	231	41	226	306	67	109	153	3	8	11	-94	0	0	-101	-15	-15	58	0	1	44
134.185	0	257	329	47	167	230	40	227	305	66	110	152	4	8	11	-97	0	0	-104	-14	-15	59	0	2	45
134.308	0	256	328	46	167	231	41	227	304	67	110	152	5	7	11	-99	0	0	-106	-14	-15	59	0	2	44
134.431	0	257	329	48	167	231	42	226	306	68	109	152	5	8	11	-97	0	0	-104	-15	-15	58	0	2	44
134.554	0	257	329	48	166	230	41	227	307	67	109	152	5	8	11	-96	0	0	-102	-14	-14	58	0	2	45
134.676	0	257	330	47	167	232	42	227	308	68	110	153	4	8	12	-96	0	0	-104	-14	-15	58	0	2	46
134.799	0	257	331	49	167	232	40	227	307	67	109	153	5	8	11	-96	0	-1	-107	-15	-15	58	0	2	46
134.922	0	257	329	47	166	231	41	226	306	67	109	152	5	7	11	-98	0	0	-104	-15	-16	58	0	1	44
135.045	0	256	331	47	166	230	40	226	306	67	109	152	5	8	10	-97	0	0	-102	-15	-15	58	0	2	44
135.168	0	257	331	47	166	231	41	227	307	67	109	152	5	8	10	-97	0	0	-105	-14	-16	59	0	2	46
135.291	0	257	331	47	166	231	44	227	309	68	109	153	4	7	11	-97	0	0	-105	-14	-15	58	0	2	44
135.414	0	257	331	48	166	232	42	227	309	68	108	154	4	7	10	-95	0	-1	-104	-14	-15	59	0	2	45
135.537	0	258	330	48	168	232	39	227	306	67	110	153	5	7	11	-96	0	0	-103	-14	-15	59	0	1	45
135.66	0	257	331	47	167	231	40	228	308	67	109	153	5	7	11	-98	0	0	-105	-15	-15	59	0	2	45
135.782	0	257	331	46	166	232	41	227	308	68	108	152	5	9	10	-98	0	-1	-105	-14	-16	58	0	1	44
135.905	0	257	331	48	165	231	41	226	309	68	109	153	5	8	11	-96	0	-1	-104	-13	-15	58	0	1	45
136.028	0	258	332	48	166	232	42	227	310	68	109	154	3	8	12	-95	1	0	-102	-14	-15	59	0	2	44
136.151	0	258	332	48	167	233	41	228	310	67	109	154	4	8	10	-96	0	0	-104	-14	-16	60	0	2	45
136.274	0	258	332	47	166	231	41	228	308	67	109	153	4	8	12	-99	0	0	-106	-15	-16	58	0	1	44
136.397	0	257	331	47	166	231	41	227	307	68	109	153	4	8	11	-97	0	-1	-103	-14	-15	59	0	2	44
136.52	0	258	332	47	167	231	41	228	308	68	109	153	5	8	10	-96	0	0	-102	-14	-16	58	0	1	44
136.643	0	258	332	47	167	232	41	227	310	69	109	154	5	7	11	-96	0	0	-106	-14	-16	59	0	2	46
136.765	0	257	333	48	166	233	43	228	311	68	109	154	4	8	11	-95	1	0	-105	-15	-15	58	0	1	44
136.888	0	257	333	48	166	231	40	227	310	68	109	154	4	7	12	-94	0	-1	-103	-14	-15	59	0	2	44
137.011	0	258	331	47	167	230	40	227	309	67	108	153	5	9	12	-97	0	0	-102	-15	-15	60	0	1	43
137.134	0	257	331	47	167	230	41	227	309	67	110	153	5	8	11	-98	0	-1	-105	-14	-15	58	0	1	45
137.257	0	259	332	49	170	231	42	229	309	68	111	153	4	8	12	-99	0	0	-105	-14	-16	57	0	3	44
137.38	0	259	333	49	168	232	40	229	311	68	110	154	5	9	11	-95	0	0	-104	-15	-16	58	0	2	45
137.503	0	258	334	48	168	233	42	228	313	68	110	154	4	7	12	-95	0	0	-103	-14	-16	59	0	2	44
137.626	0	258	334	48	166	232	40	228	311	67	110	153	5	7	11	-97	0	0	-107	-14	-15	59	0	2	45
137.748	0	256	332	47	165	232	41	227	310	68	109	153	5	8	11	-98	0	0	-104	-14	-16	58	0	2	44
137.871	0	255	333	47	165	232	41	226	310	68	109	154	5	8	12	-96	0	0	-102	-14	-15	59	0	1	45
137.994	0	257	332	48	167	233	42	227	311	67	110	153	3	8	11	-96	0	0	-104	-14	-15	58	0	1	45
138.117	0	256	335	48	163	232	42	227	313	68	108	154	4	7	11	-96	0	-1	-105	-15	-15	60	0	1	45
138.24	0	256	334	48	164	233	42	227	313	69	108	155	4	8	11	-94	0	0	-105	-14	-16	60	0	2	44
138.363	0	255	333	47	166	232	41	225	311	68	108	153	4	7	11	-95	0	-1	-102	-14	-15	60	0	1	44
138.486	0	255	333	47	165	231	40	225	311	68	108	153	4	8	11	-96	0	0	-104	-14	-15	60	0	1	44
138.609	0	253	334	47	166	232	41	225	313	68	109	153	5	7	11	-98	0	-1	-106	-14	-16	59	0	1	45
138.732	0	254	334	48	166	233	43	225	313	69	109	153	4	8	10	-95	0	-1	-103	-14	-16	59	0	2	44
138.854	0	254	334	48	167	234	42	225	314	68	108	155	3	7	12	-94	0	0	-102	-14	-15	59	0	2	44
138.977	0	254	336	49	165	234	41	224	313	67	109	154	3	7	11	-95	0	-1	-103	-14	-16	61	0	2	44
139.1	0	254	334	47	166	232	41	224	311	68	109	153	4	7	11	-98	0	-1	-105	-14	-15	60	0	1	44
139.223	0	253	333	46	166	233	41	224	313	69	109	154	5	7	11	-97	0	-1	-103	-14	-16	59	0	2	44
139.346	0	253	334	48	165	234	41	224	312	67	109	155	4	8	11	-95	0	-1	-103	-15	-16	59	0	2	45
139.469	0	254	334	49	165	233	42	224	313	68	108	155	4	9	11	-95	0	-1	-105	-14	-16	60	0	2	45
139.592	0	254	336	48	166	234	43	225	315	68	109	155	3	8	11	-95	0	0	-106	-14	-15	59	0	2	45
139.715	0	255	335	49	166	234	40	225	313	67	109	155	4	8	11	-95	0	0	-104	-14	-16	60	0	1	44
139.837	0	255	334	46	166	233	40	224	312	68	109	155	5	7	11	-96	0	0	-102	-14	-15	60	0	2	43
139.96	0	253	333	47	167	232	41	224	312	68	108	155	4	8	10	-97	0	0	-106	-14	-16	60	0	2	45
140.083	0	254	335	48	167	234	43	224	313	68	109	155	4	8	11	-96	0	0	-105	-14	-16	60	0	2	44
140.206	0	254	335	48	166	233	41	224	314	68	109	154	5	9	11	-94	0	-1	-105	-13	-16	60	0	2	46
140.329	0	254	336	48	167	234	41	225	315	68	110	156	3	8	11	-93	0	0	-102	-14	-15	59	0	2	44
140.452	1	253	334	47	167	233	40	224	312	68	110	154	5	7	11	-97	0	0	-105	-15	-16	60	0	2	44
140.575	0	253	334	47	167	232	42	224	312	68	109	154	5	8	11	-98	0	0	-105	-14	-16	59	0	1	44
140.698	0	253	334	47	167	233	41	224	313	68	110	154	5	8	12	-96	0	0	-102	-14	-16	59	0	2	44
140.82	0	254	335	47	165	233	42	225	313	69	109	155	4	7	11	-95	0	0	-102	-14	-16	60	0	2	44
140.943	0	255	335	47	166	235	44	224	315	68	109	155	3	7	9	-95	0	0	-104	-14	-16	59	0	1	44
141.066	0	254	335	49	166	233	40	225	314	67	109	154	4	8	11	-96	0	0	-107	-15	-16	59	0	2	44
141.189	0	253	333	47	166	232	40	224	311	67	109	154	4	8	11	-97	0	0	-102	-14	-16	59	0	1	43
141.312	0	253	332	47	166	231	40	224	311	67	109	154	5	7	11	-98	0	-1	-103	-14	-15	58	0	2	45
141.435	0	254	332	47	166	233	40	224	311	67	108	154	5	8	11	-98	0	-1	-106	-14	-15	59	0	1	45
141.558	0	253	333	47	166	231	42	224	310	69	108	154	5	8	12	-97	1	0	-105	-14	-15	58	0	1	44
141.681	0	254	332	48	165	233	41	224	311	68	108	153	5	8	10	-95	0	0	-103	-13	-15	59	0	2	45
141.804	0	253	332	48	166	231	40	224	310	67	109	153	3	7	11	-97	0	0	-103	-14	-16	59	0	2	43
141.926	0	254	329	47	165	230	41	224	308	66	109	151	4	8	11	-100	0	-1	-105	-13	-15	58	0	2	43
142.049	0	253	329	47	165	228	41	223	305	67	108	151	5	7	11	-100	0	0	-104	-14	-16	58	0	2	43
142.172	0	252	328	48	165	228	41	223	305	67	108	150	5	7	10	-99	0	0	-102	-15	-15	57	0	2	43
142.295	0	254	327	49	164	228	41	224	306	68	107	150	5	8	11	-98	1	0	-105	-14	-15	57	0	1	45
142.418	0	252	328	49	165	229	43	224	306	68	108	151	4	8	11	-98	0	0	-106	-14	-15	57	0	1	45
142.541	0	252	328	50	165	228	40	223	304	67	108	150	4	7	11	-99	0	0	-104	-14	-16	57	0	2	44
142.664	0	252	325	48	164	227	40	223	301	67	107	149	5	7	11	-100	0	0	-102	-14	-16	56	0	1	43
142.787	0	252	325	48	164	226	41	223	301	67	108	148	5	8	10	-101	0	0	-104	-14	-15	56	0	1	45
142.909	0	253	325	49	164	226	42	222	301	68	107	148	5	8	11	-101	0	0	-106	-14	-14	56	0	1	45
143.032	0	253	325	50	164	226	41	223	302	68	107	149	5	7	11	-99	0	-1	-104	-14	-15	56	0	2	45
143.155	0	252	326	51	165	227	40	222	302	68	108	148	4	8	10	-97	0	-1	-104	-14	-15	57	0	1	46
143.278	0	252	324	49	164	225	40	223	300	67	107	148	5	8	11	-100	0	-1	-105	-15	-15	56	0	2	45
143.401	0	252	324	49	164	225	42	222	299	68	107	147	5	8	10	-101	0	0	-106	-14	-14	57	0	1	45
143.524	0	252	324	50	164	226	41	221	299	67	106	147	5	8	11	-100	0	0	-103	-14	-15	56	0	2	45
143.647	0	252	324	50	164	226	41	222	300	67	107	147	5	8	11	-98	0	0	-103	-14	-15	56	0	2	46
143.77	0	253	326	50	164	227	42	222	301	68	107	149	5	8	11	-97	0	0	-105	-14	-14	56	0	1	46
143.892	0	253	327	51	164	226	41	222	302	67	107	149	5	8	11	-98	1	-1	-106	-14	-15	56	0	2	47
144.015	0	253	326	48	163	225	40	222	299	68	106	147	5	7	11	-99	0	0	-103	-14	-15	57	0	1	44
144.138	0	252	324	49	163	225	41	223	299	67	106	148	5	8	11	-101	0	0	-102	-14	-15	57	0	1	44
144.261	0	253	325	49	165	226	41	222	300	67	106	147	5	8	10	-100	0	0	-105	-14	-15	56	0	1	46
144.384	0	253	326	50	164	227	43	223	301	67	107	148	5	8	11	-99	0	-1	-105	-14	-14	56	0	2	45
144.507	0	253	326	50	164	228	41	223	303	69	107	149	5	8	12	-97	0	0	-104	-13	-16	56	0	2	47
144.63	0	254	326	51	163	228	41	223	302	66	107	149	3	8	11	-97	0	0	-102	-14	-14	57	0	2	44
144.753	0	253	326	49	164	227	40	223	300	66	107	147	5	7	11	-100	0	0	-105	-14	-15	57	0	1	45
144.876	0	254	325	49	165	226	42	224	299	67	107	148	5	7	11	-101	0	-1	-105	-14	-15	57	0	2	46
144.998	0	254	327	50	166	228	40	224	302	67	108	148	5	8	12	-98	0	0	-103	-14	-15	55	0	2	47
145.121	0	254	328	50	166	228	42	225	303	67	108	150	4	8	12	-97	0	-1	-102	-14	-15	56	0	2	45
145.244	0	254	329	50	165	229	42	224	304	68	107	150	5	7	10	-97	0	0	-106	-14	-15	56	0	1	46
145.367	0	254	329	50	166	229	41	225	304	67	108	149	4	8	10	-98	0	0	-106	-15	-14	57	0	1	46
145.49	0	254	328	49	166	227	40	223	303	66	108	149	5	7	11	-98	0	0	-102	-14	-16	57	0	2	45
145.613	0	254	328	49	166	228	41	223	303	67	109	150	5	8	12	-99	0	0	-104	-14	-16	57	0	1	45
145.736	0	254	328	49	166	230	41	224	304	67	108	150	5	7	11	-98	0	0	-106	-14	-15	58	0	2	47
145.859	0	254	331	50	166	229	43	224	306	68	108	151	4	7	11	-97	0	0	-104	-14	-14	57	0	2	46
145.981	0	255	331	50	166	230	41	225	307	68	108	151	3	7	11	-96	0	0	-101	-14	-15	58	0	1	45
146.104	0	254	330	49	165	230	40	224	305	66	109	150	4	7	11	-97	0	0	-104	-14	-15	58	0	2	45
146.227	0	254	330	49	166	230	41	224	306	67	109	151	4	8	11	-99	0	0	-106	-15	-15	58	0	2	46
146.35	0	254	330	48	165	231	42	224	306	67	108	151	4	8	11	-98	0	0	-105	-14	-15	58	0	1	45
146.473	0	254	331	49	165	231	41	225	308	68	108	152	5	8	12	-95	0	0	-103	-14	-15	58	0	1	46
146.596	0	255	332	49	166	232	42	225	309	68	108	152	4	8	11	-95	0	0	-104	-14	-16	58	0	2	46
146.719	0	254	332	49	166	232	39	225	308	67	108	152	5	7	12	-96	1	-1	-107	-14	-15	59	0	2	46
146.842	0	255	331	48	166	231	40	224	307	67	108	153	5	7	11	-97	0	0	-104	-14	-14	59	0	1	44
146.964	0	254	331	48	165	232	40	225	307	67	109	153	4	7	11	-97	0	-1	-102	-14	-15	58	0	1	45
147.087	0	254	332	48	166	231	40	224	308	68	109	152	5	8	11	-96	0	-1	-105	-15	-15	59	0	2	46
147.21	0	255	333	48	167	232	44	225	311	68	109	154	3	7	11	-96	0	0	-105	-14	-16	59	0	0	45
147.333	0	255	334	49	166	233	41	224	311	68	108	153	4	8	10	-95	0	0	-103	-14	-15	59	0	2	45
147.456	0	254	334	48	166	233	40	225	310	68	109	153	4	7	11	-95	0	0	-102	-14	-16	60	0	2	44
147.579	0	255	332	47	168	232	41	223	308	67	108	152	4	7	11	-97	0	0	-105	-14	-15	58	0	2	45
147.702	0	255	333	48	168	233	42	226	309	68	110	153	3	8	11	-98	0	0	-105	-14	-15	58	0	2	43
147.825	0	255	333	48	167	233	41	225	309	68	109	153	5	7	10	-97	0	-1	-103	-15	-15	58	0	1	45
147.948	0	255	333	48	167	234	41	225	310	68	110	154	5	8	11	-95	1	0	-102	-15	-15	59	0	1	45
148.07	0	255	334	50	166	234	42	225	311	67	109	154	3	8	12	-95	0	-1	-104	-14	-15	60	0	1	44
148.193	0	254	333	48	166	232	41	224	309	67	109	153	4	8	11	-97	0	0	-105	-14	-16	59	0	1	44
148.316	0	254	331	47	166	232	41	224	308	67	109	153	4	7	10	-97	0	0	-103	-14	-15	59	0	1	44
148.439	0	255	331	48	169	232	41	225	307	67	110	153	4	8	10	-97	0	0	-102	-14	-15	59	0	2	45
148.562	0	256	332	49	168	232	41	225	309	67	110	154	4	8	11	-97	0	0	-104	-14	-15	59	0	1	45
148.685	0	255	333	48	167	232	43	225	310	68	109	154	4	7	10	-96	0	0	-105	-14	-15	59	0	1	44
148.808	0	255	334	49	166	232	40	225	311	68	109	154	4	7	10	-94	0	0	-103	-14	-15	59	0	1	45
148.931	0	255	331	47	166	231	40	224	308	67	108	152	4	7	11	-97	0	0	-102	-14	-15	60	0	2	43
149.053	0	254	332	47	167	231	41	225	308	66	109	153	4	7	11	-99	1	-1	-105	-14	-15	58	0	1	45
149.176	0	254	331	47	165	230	41	225	308	68	109	151	4	7	11	-99	0	0	-105	-15	-15	58	0	2	43
149.299	0	255	331	49	165	230	41	224	308	68	109	152	5	7	11	-96	1	0	-102	-15	-15	58	0	1	45
149.422	0	254	332	48	165	231	41	225	309	68	109	151	5	7	11	-96	0	0	-103	-14	-15	58	0	1	45
149.545	0	254	332	49	164	230	40	225	308	66	109	152	4	8	11	-96	0	0	-105	-14	-16	58	0	2	45
149.668	0	253	330	47	163	228	41	224	304	67	107	150	4	8	11	-99	0	0	-105	-14	-15	58	0	1	43
149.791	0	252	328	48	164	228	41	223	305	67	107	149	4	8	11	-98	0	-1	-101	-14	-15	58	0	1	44
149.914	0	252	328	48	164	227	41	223	305	67	107	149	4	8	10	-98	0	0	-103	-14	-16	57	0	2	43
150.036	0	253	329	48	164	227	41	224	305	68	107	148	5	7	11	-98	0	0	-106	-14	-15	58	0	1	46
150.159	0	252	329	49	164	228	43	223	306	69	107	148	4	8	11	-97	0	0	-104	-14	-15	59	0	1	45
150.282	0	252	328	49	163	227	40	223	304	67	107	149	4	8	11	-97	0	0	-102	-14	-15	58	0	2	43
150.405	0	252	326	47	162	224	40	221	302	67	107	146	4	7	11	-99	0	0	-102	-14	-15	57	0	1	43
150.528	0	251	326	48	163	224	41	222	301	66	106	146	5	8	10	-101	0	-1	-105	-14	-15	57	0	2	45
150.651	0	253	326	49	162	224	42	223	301	67	106	147	5	7	10	-100	0	0	-104	-14	-16	57	0	1	44
150.774	0	252	326	50	163	225	40	222	301	68	107	146	6	7	11	-98	0	-1	-102	-14	-15	57	0	1	45
150.897	0	252	327	50	163	224	40	223	302	68	105	146	5	8	12	-97	0	0	-104	-14	-15	57	0	1	46
151.02	0	251	325	49	162	224	40	223	300	67	105	145	4	6	10	-100	0	0	-105	-14	-15	57	0	2	45
151.142	0	252	324	48	162	223	42	222	298	66	106	145	4	7	11	-101	0	0	-105	-14	-15	57	0	1	44
151.265	0	251	323	49	163	222	40	222	298	66	106	144	5	7	10	-100	0	0	-101	-14	-15	56	0	1	44
151.388	0	252	324	49	162	222	41	221	298	68	105	144	5	8	10	-100	0	0	-104	-14	-14	56	0	1	45
151.511	0	253	324	49	164	223	41	222	299	68	106	145	6	8	11	-100	0	0	-106	-14	-15	56	0	1	47
151.634	0	253	325	51	165	225	42	223	300	68	107	145	5	8	11	-97	0	0	-103	-14	-15	56	0	1	47
151.757	0	253	324	49	163	223	40	222	299	67	107	144	4	8	10	-99	0	0	-102	-14	-15	57	0	2	45
151.88	0	252	323	49	162	223	40	221	297	67	106	144	4	8	11	-100	0	-1	-103	-14	-16	57	0	1	45
152.003	0	251	323	48	163	222	41	221	297	67	105	143	6	8	11	-102	1	0	-105	-14	-15	56	0	2	45
152.125	0	252	324	50	163	221	42	221	298	67	106	144	6	8	11	-100	1	0	-103	-14	-15	56	0	1	46
152.248	0	252	325	51	163	223	41	221	299	67	106	145	5	8	11	-98	0	0	-102	-14	-14	55	0	1	47
152.371	0	251	325	51	163	225	41	222	299	67	106	145	4	7	10	-97	0	0	-103	-14	-15	56	0	2	46
152.494	0	251	324	49	161	223	41	221	297	67	105	144	4	8	11	-100	0	-1	-105	-13	-15	57	0	1	46
152.617	0	252	324	50	161	223	41	221	297	66	105	144	5	8	12	-100	0	0	-103	-14	-14	56	0	2	45
152.74	0	251	324	50	162	222	41	221	298	67	105	145	5	8	10	-98	0	0	-102	-13	-15	57	0	2	46
152.863	0	252	326	51	162	223	41	222	300	67	105	145	5	8	10	-97	0	0	-104	-14	-14	57	0	2	48
152.986	0	253	327	50	162	224	44	222	300	68	104	146	4	7	12	-97	0	0	-105	-14	-15	56	0	2	47
153.108	0	253	327	51	163	224	40	222	299	66	106	146	4	8	11	-97	0	0	-103	-13	-14	58	0	2	47
153.231	0	251	325	49	162	223	41	222	299	67	105	146	4	7	11	-98	0	0	-101	-14	-14	57	0	2	45
153.354	0	251	325	49	162	223	41	220	299	67	106	145	5	8	12	-99	0	0	-103	-14	-15	58	0	2	46
153.477	0	251	325	49	161	225	42	220	300	67	106	145	5	7	11	-99	0	0	-105	-14	-15	57	0	2	46
153.6	0	244	325	50	163	226	41	217	299	67	105	146	5	8	10	-97	0	0	-103	-14	-15	57	0	2	47
153.723	0	241	323	49	163	226	42	215	298	67	106	146	4	6	11	-95	0	0	-102	-14	-15	57	0	2	46
153.846	0	242	322	49	165	225	39	215	298	66	107	147	5	8	10	-99	0	0	-105	-14	-14	58	0	1	47
153.969	0	242	323	48	162	225	42	214	296	66	106	146	4	7	12	-99	0	-1	-105	-13	-15	58	0	1	44
154.092	0	237	321	47	160	224	40	211	295	67	105	145	5	7	10	-98	0	0	-102	-13	-15	57	1	1	44
154.214	0	237	320	47	159	224	41	210	296	67	104	146	5	8	11	-97	0	0	-102	-13	-14	57	0	1	45
154.337	0	237	321	49	160	224	42	211	296	66	105	147	5	7	11	-97	0	-1	-105	-13	-14	57	0	1	47
154.46	0	237	322	50	160	224	40	209	296	66	103	145	4	7	11	-97	0	0	-106	-14	-14	57	0	2	46
154.583	0	234	320	48	159	223	40	208	295	66	103	145	5	7	11	-99	0	0	-101	-13	-15	57	0	1	44
154.706	0	235	320	47	163	223	41	208	296	67	105	145	5	7	11	-98	0	0	-102	-13	-15	57	0	1	45
154.829	0	236	324	49	158	225	40	208	300	66	105	146	5	7	11	-98	0	0	-105	-13	-15	56	0	2	46
154.952	0	235	326	49	157	225	44	208	303	67	102	147	3	8	10	-97	0	0	-104	-13	-14	57	0	1	45
155.075	0	236	328	49	159	226	41	208	304	68	104	148	5	7	11	-94	0	0	-103	-13	-15	58	0	1	48
155.197	0	236	329	48	160	226	39	209	304	67	104	147	4	7	11	-97	0	0	-103	-13	-15	58	0	2	45
155.32	0	236	330	48	161	225	41	209	305	67	105	148	5	7	12	-98	0	0	-105	-13	-14	58	0	1	46
155.443	0	239	333	50	164	226	43	211	309	68	106	148	3	8	12	-98	0	0	-104	-13	-16	58	0	2	45
155.566	0	244	336	50	162	227	40	216	313	68	105	149	5	8	11	-95	0	0	-102	-13	-15	58	0	2	45
155.689	0	246	340	50	162	227	43	218	316	68	105	149	3	8	12	-94	0	0	-102	-13	-16	59	0	2	46
155.812	0	247	342	51	163	227	40	218	317	67	106	149	4	8	11	-96	0	0	-106	-13	-15	61	0	2	46
155.935	0	250	342	49	164	228	42	220	318	68	106	148	4	8	11	-97	0	0	-104	-14	-15	60	0	2	45
156.058	0	252	342	50	164	228	41	223	319	68	106	150	4	8	12	-95	0	0	-101	-14	-16	59	0	2	45
156.18	0	251	341	49	165	228	41	222	319	68	107	149	4	7	12	-95	0	0	-103	-14	-17	59	0	1	46
156.303	0	252	342	49	165	229	42	222	319	68	107	150	4	8	11	-95	0	0	-105	-13	-16	60	0	2	46
156.426	0	251	343	51	164	230	40	223	319	68	107	150	4	7	11	-94	0	0	-105	-14	-15	60	0	2	45
156.549	0	251	342	48	164	230	40	222	317	68	107	150	5	7	11	-95	1	0	-101	-14	-16	61	0	1	46
156.672	0	252	342	50	164	229	40	223	317	67	107	150	4	7	11	-96	0	0	-103	-14	-17	60	0	2	45
156.795	0	253	342	49	164	230	41	223	319	68	108	151	5	8	11	-96	0	0	-106	-14	-16	60	0	1	46
156.918	0	255	343	49	164	230	44	225	320	69	107	152	3	7	11	-94	0	-1	-102	-14	-16	60	0	1	45
157.041	0	253	342	50	164	230	41	224	319	67	107	151	3	7	11	-93	0	-1	-101	-14	-16	60	0	1	44
157.164	0	252	341	48	164	229	40	223	317	68	107	150	4	7	11	-95	0	-1	-103	-15	-16	61	0	1	45
157.286	0	253	340	48	164	230	41	223	316	68	106	150	4	8	11	-97	0	0	-106	-14	-17	60	0	1	45
157.409	0	253	339	48	166	228	41	223	315	68	107	150	5	8	11	-96	0	0	-104	-13	-15	60	0	1	45
157.532	0	254	339	50	165	229	39	224	316	67	108	151	5	8	11	-94	0	-1	-102	-14	-16	59	0	2	45
157.655	0	253	339	49	164	230	41	223	314	67	107	150	3	7	11	-95	0	0	-102	-14	-16	59	0	1	43
157.778	0	252	336	48	163	227	41	222	310	66	107	148	4	7	11	-98	0	0	-105	-14	-16	60	0	1	44
157.901	0	252	334	48	163	227	42	223	309	67	107	149	4	8	10	-99	0	0	-102	-14	-16	59	0	1	43
158.024	0	251	332	48	163	226	41	222	309	67	106	148	5	7	11	-98	0	0	-100	-14	-16	59	0	1	44
158.147	0	252	333	49	163	226	41	221	308	67	105	148	5	8	10	-98	0	0	-104	-14	-16	59	0	2	45
158.269	0	251	332	49	162	226	41	222	307	67	106	148	5	8	10	-98	0	-1	-106	-14	-15	58	0	1	45
158.392	0	251	328	49	162	223	42	221	303	67	105	145	2	8	11	-99	0	0	-102	-14	-15	58	0	1	44
158.515	0	250	327	49	160	223	41	221	301	66	105	145	4	7	11	-100	0	-1	-101	-15	-15	57	0	1	44
158.638	0	251	325	49	160	221	42	220	300	67	105	144	4	8	10	-101	0	0	-103	-14	-15	56	0	2	45
158.761	0	250	325	50	160	221	42	220	300	68	104	144	5	8	11	-101	0	0	-105	-14	-15	56	0	2	45
158.884	0	251	324	52	160	222	41	220	299	68	103	143	6	8	11	-100	0	0	-103	-14	-14	56	0	1	46
159.007	0	249	322	51	160	221	40	219	295	66	104	142	4	7	10	-100	0	0	-101	-14	-14	56	0	1	44
159.13	0	249	321	50	159	219	42	218	293	65	103	141	4	7	10	-103	1	-1	-103	-14	-15	55	0	1	45
159.252	0	249	319	50	159	218	42	218	292	67	103	141	6	8	10	-103	0	0	-105	-14	-14	54	0	2	45
159.375	0	249	320	51	159	219	41	219	292	68	103	141	5	7	11	-102	0	0	-102	-14	-15	55	0	1	46
159.498	0	249	319	51	160	219	41	219	293	68	104	141	6	8	11	-99	0	-1	-102	-14	-15	54	0	2	47
159.621	0	250	319	52	159	218	39	219	292	66	103	141	5	8	10	-100	0	-1	-105	-14	-14	53	0	2	48
159.744	0	249	317	51	155	216	42	219	290	67	101	141	4	8	11	-103	0	-1	-105	-14	-14	54	0	1	45
159.867	0	250	316	51	158	217	41	219	289	66	102	139	5	7	10	-102	0	-1	-102	-14	-14	54	0	2	46
159.99	0	249	317	51	159	217	41	219	289	66	102	140	6	8	11	-101	0	0	-102	-14	-14	54	0	2	46
160.113	0	250	317	51	160	217	41	219	290	67	103	139	5	8	10	-100	0	0	-104	-13	-15	54	0	1	49
160.236	0	250	318	52	160	218	42	219	291	67	104	141	4	7	10	-99	0	0	-103	-14	-13	54	0	1	47
160.358	0	249	317	51	160	218	40	218	289	67	103	140	5	7	11	-100	0	0	-102	-14	-15	55	0	1	47
160.481	0	249	316	51	160	217	40	219	288	66	103	139	5	7	11	-101	1	0	-102	-14	-14	55	0	1	46
160.604	0	249	317	51	159	217	41	218	289	66	103	139	5	8	10	-101	0	0	-105	-14	-13	55	0	2	48
160.727	0	250	317	51	159	218	41	219	290	66	103	140	6	8	10	-101	0	0	-105	-14	-14	55	0	1	48
160.85	0	249	318	51	159	219	40	219	291	67	103	141	5	8	11	-98	0	0	-103	-13	-14	55	0	2	49
160.973	0	249	318	51	160	219	40	219	291	66	103	142	4	8	11	-98	0	-1	-101	-13	-14	55	0	1	46
161.096	0	250	317	49	161	218	40	219	289	66	104	140	5	8	10	-101	0	-1	-105	-14	-14	54	0	2	48
161.219	0	251	317	50	161	218	40	220	290	66	104	140	5	8	10	-100	0	-1	-105	-14	-14	55	0	2	47
161.341	0	250	319	49	159	218	40	219	290	67	104	141	5	7	11	-99	0	0	-101	-13	-14	55	0	1	46
161.464	0	250	319	50	160	219	40	220	291	67	103	142	5	8	12	-97	0	0	-103	-13	-14	56	0	2	48
161.587	0	250	320	50	161	220	41	219	291	66	103	143	4	7	11	-98	0	0	-104	-14	-13	56	0	2	47
161.71	0	250	319	50	160	219	41	219	289	66	103	141	5	8	11	-99	0	0	-104	-14	-14	56	0	2	45
161.833	0	249	317	49	159	218	40	219	290	65	103	141	4	8	11	-99	0	-1	-100	-14	-14	56	0	1	45
161.956	0	250	318	50	159	218	40	220	290	65	103	141	5	7	11	-99	0	0	-102	-13	-14	56	0	1	45
162.079	0	250	319	50	159	219	41	219	291	66	103	141	5	8	11	-99	0	0	-105	-14	-15	55	0	1	47
162.202	0	251	320	50	159	220	43	219	292	67	103	142	3	7	11	-99	0	0	-104	-14	-14	56	0	2	46
162.324	0	251	320	51	158	219	38	221	292	66	103	142	5	7	10	-97	0	0	-101	-14	-14	57	0	2	46
162.447	0	250	318	48	159	219	40	220	290	65	103	141	4	7	10	-100	0	0	-102	-14	-14	56	0	1	45
162.57	0	251	317	48	160	218	40	220	288	65	103	141	5	8	11	-102	0	0	-104	-14	-15	56	0	1	47
162.693	0	252	318	50	159	218	40	221	291	66	103	142	5	8	11	-101	0	0	-104	-13	-15	55	0	1	45
162.816	0	251	319	49	158	219	40	220	292	67	103	141	5	8	11	-97	0	0	-101	-14	-14	56	0	3	46
162.939	0	251	320	50	159	220	41	221	293	66	103	143	5	7	11	-97	0	0	-103	-14	-14	56	0	1	47
163.062	0	251	319	50	160	219	39	220	291	65	103	142	4	8	11	-100	0	-1	-105	-14	-14	57	0	1	47
163.185	0	250	319	48	160	219	41	220	292	65	103	140	5	7	11	-100	0	0	-103	-14	-14	56	0	1	44
163.308	0	250	318	49	158	218	39	219	290	65	102	141	5	8	11	-100	0	-1	-100	-14	-15	55	0	2	45
163.43	0	251	318	50	158	219	40	219	291	66	102	142	5	7	11	-99	0	-1	-103	-14	-14	56	0	2	46
163.553	0	251	319	49	158	219	41	220	293	67	102	142	5	7	10	-99	0	0	-105	-14	-14	56	0	2	47
163.676	0	251	320	51	159	220	40	220	292	67	103	143	5	8	11	-98	0	0	-104	-14	-14	56	0	2	46
163.799	0	250	319	49	159	218	39	220	291	66	103	141	5	8	11	-99	0	0	-101	-13	-14	56	0	2	45
163.922	0	251	318	49	159	218	40	220	291	66	102	140	5	8	11	-99	0	0	-102	-13	-14	56	0	1	46
164.045	0	250	318	49	158	219	40	220	291	66	102	142	5	7	10	-101	0	0	-105	-14	-14	56	0	2	46
164.168	0	251	320	50	159	219	41	220	293	67	102	142	5	7	11	-98	0	-1	-103	-14	-14	56	0	3	46
164.291	0	250	321	50	160	220	40	220	293	67	102	143	5	8	11	-97	0	0	-102	-14	-15	56	0	2	47
164.413	0	251	321	50	159	220	40	220	293	66	102	142	4	7	11	-97	0	0	-102	-14	-14	57	0	2	45
164.536	0	250	319	49	159	220	41	220	290	65	103	141	5	8	10	-100	0	0	-104	-15	-15	57	0	1	45
164.659	0	250	319	49	157	219	41	219	291	66	102	141	4	8	10	-100	0	0	-103	-14	-14	56	0	1	45
164.782	0	251	319	49	158	219	40	220	291	66	102	142	5	8	11	-98	0	0	-101	-14	-15	56	0	2	45
164.905	0	251	319	49	158	219	40	219	292	66	102	142	5	8	9	-98	0	0	-103	-14	-14	56	0	2	47
165.028	0	251	321	50	159	221	42	221	293	67	102	143	4	7	12	-98	0	0	-104	-14	-14	56	0	2	46
165.151	0	250	320	50	158	219	39	220	292	66	102	141	4	8	11	-99	0	0	-103	-14	-14	57	0	2	46
165.274	0	250	318	49	160	219	40	220	291	65	102	142	5	8	11	-100	0	-1	-100	-14	-14	56	0	1	45
165.396	0	252	318	49	160	219	39	221	291	65	104	142	5	8	11	-100	0	0	-103	-14	-14	55	0	2	46
165.519	0	251	318	49	160	219	41	220	292	65	102	141	5	7	11	-100	0	0	-105	-13	-14	56	0	2	46
165.642	0	251	320	48	159	219	41	220	293	67	104	142	6	7	11	-99	0	0	-103	-14	-14	55	0	2	46
165.765	0	251	320	49	159	220	39	221	293	67	104	142	5	8	11	-97	0	0	-102	-14	-14	56	0	1	47
165.888	0	251	319	49	160	219	40	221	292	65	104	143	4	8	10	-99	0	-1	-103	-13	-14	57	0	2	46
166.011	0	250	318	49	160	219	41	220	290	65	103	141	4	8	11	-101	0	-1	-105	-14	-14	57	0	2	45
166.134	0	251	318	49	159	219	41	220	291	66	104	141	5	8	11	-99	0	-1	-101	-14	-14	56	0	1	45
166.257	0	250	319	49	159	220	41	219	291	66	103	143	5	8	11	-98	0	0	-101	-14	-15	56	0	1	45
166.38	0	250	319	49	159	220	40	220	292	67	103	142	5	8	11	-97	0	0	-105	-14	-15	56	0	2	48
166.502	0	251	320	50	160	220	41	221	293	67	102	143	4	7	12	-97	0	0	-104	-14	-14	56	0	2	46
166.625	11	251	320	49	159	220	39	220	292	66	103	142	4	7	11	-98	0	-1	-102	-14	-14	57	0	2	45
166.748	0	252	318	48	160	220	40	220	291	66	103	142	5	7	10	-98	0	0	-101	-14	-14	57	0	1	46
166.871	0	252	320	50	161	220	39	221	292	66	104	142	5	7	11	-99	0	0	-104	-13	-14	56	0	1	46
166.994	0	252	320	49	159	221	41	221	294	67	103	143	5	8	11	-99	0	0	-105	-14	-15	57	0	3	46
167.117	0	251	320	49	160	221	41	221	295	67	104	144	5	8	11	-96	0	0	-103	-14	-14	57	0	1	47
167.24	0	250	321	49	160	221	40	220	295	66	104	144	3	8	11	-96	0	0	-100	-14	-14	57	0	2	45
167.363	0	250	320	48	160	221	40	220	293	66	103	144	4	7	11	-99	0	-1	-103	-14	-15	58	0	1	46
167.485	0	249	321	48	160	220	41	219	292	66	104	143	4	8	11	-99	0	0	-104	-14	-14	57	0	2	45
167.608	0	251	321	48	159	221	40	220	293	66	103	143	5	8	11	-98	0	0	-102	-14	-14	57	0	2	45
167.731	0	251	322	49	160	222	40	220	295	66	102	145	4	8	11	-96	0	0	-102	-13	-14	58	0	2	46
167.854	0	251	322	48	160	222	40	220	296	67	104	145	5	8	10	-96	0	0	-105	-14	-14	58	0	1	47
167.977	0	251	322	49	160	222	39	221	296	66	104	144	4	8	10	-98	0	0	-105	-14	-15	58	0	2	45
168.1	0	250	321	47	160	221	40	220	294	65	103	143	4	7	11	-98	0	0	-101	-14	-14	58	0	2	44
168.223	0	251	321	48	160	221	39	220	295	65	104	144	4	7	11	-99	0	0	-101	-15	-14	58	0	2	44
168.346	0	251	321	47	160	221	40	221	295	66	103	144	5	7	11	-98	0	0	-104	-13	-13	58	0	1	46
168.468	0	251	322	49	161	222	41	221	296	66	104	144	5	7	11	-98	0	0	-105	-14	-15	57	0	2	46
168.591	0	251	324	49	160	223	39	221	297	67	104	145	6	8	11	-96	1	0	-103	-14	-14	58	0	2	47
[truncated: 1,293 more rows]

## Sheet: Add_info
Time	Marker	Accel_x	Accel_y	Accel_z	Gyro_x	Gyro_y	Gyro_z	Magnet_x	Magnet_y	Magnet_z	battery		ld_gain	pd_gain
[truncated: 2,664 more rows]
