# Supplementary material for: Charitable crowdfunding donation-intention estimation depending on emotional project images using fNIRS-based functional connectivity
Source: PLoS One. 2024 May 8;19(5):e0303144. doi: 10.1371/journal.pone.0303144 (PMC11078340; doi:10.1371/journal.pone.0303144)
Supplement: S1 File — (ZIP) [file pone.0303144.s001.zip › Some donation dataset/negative/subject45.xlsx]

## Sheet: D780
	SNR :	44	37	47	42	38	49	43	43	45	43	41	47	43	46	51
Time	Marker	ch1	ch2	ch3	ch4	ch5	ch6	ch7	ch8	ch9	ch10	ch11	ch12	ch13	ch14	ch15
0.24576	0	717	239	320	154	281	298	409	284	224	413	261	177	170	483	704
0.36864	0	717	239	320	154	281	298	409	284	224	413	261	177	170	483	704
0.49152	0	730	236	327	159	280	304	424	308	248	423	275	189	192	494	728
0.6144	0	734	236	325	161	286	307	426	309	252	430	282	194	202	502	737
0.73728	0	741	235	324	164	287	309	425	310	253	437	286	197	204	507	753
0.86016	0	737	231	319	161	277	308	415	311	252	430	283	192	204	490	749
0.98304	0	734	230	317	162	275	308	415	311	251	430	286	195	206	492	753
1.10592	0	738	232	316	163	276	310	414	310	251	431	288	195	205	491	751
1.2288	0	739	231	316	164	277	310	415	310	251	430	288	197	206	496	753
1.35168	0	738	235	319	164	278	310	419	311	252	435	289	199	207	501	758
1.47456	0	733	234	321	166	281	311	418	312	253	435	289	198	207	499	758
1.59744	0	738	229	316	155	265	310	417	310	251	423	285	195	204	486	752
1.72032	0	741	230	317	162	272	310	410	309	251	423	285	196	204	489	752
1.8432	0	738	231	318	161	271	310	410	309	252	425	284	196	205	489	756
1.96608	0	732	232	320	163	275	309	415	309	251	428	287	198	206	494	754
2.08896	0	736	232	320	165	277	310	415	309	252	429	289	199	206	500	754
2.21184	0	742	233	322	161	274	311	417	308	253	426	286	197	206	494	757
2.33472	0	738	230	318	158	267	309	413	307	251	423	284	195	204	486	755
2.4576	0	731	230	320	163	274	310	412	308	251	423	284	197	204	488	752
2.58048	0	732	231	319	163	273	310	412	307	252	423	285	197	204	490	753
2.70336	0	742	233	321	165	276	311	414	307	253	428	287	199	206	494	761
2.82624	0	742	235	323	166	279	311	421	309	253	434	290	200	208	499	761
2.94912	0	740	232	321	161	273	312	419	308	253	428	287	197	206	490	755
3.072	0	733	230	318	157	267	312	422	307	253	427	286	197	205	487	761
3.19488	0	738	231	320	163	277	312	417	308	254	431	287	197	206	489	762
3.31776	0	741	232	318	164	278	312	421	309	254	434	289	197	207	490	762
3.44064	0	745	233	320	165	282	313	425	311	255	440	292	199	208	497	765
3.56352	0	743	237	323	166	285	314	427	311	255	443	294	200	209	500	767
3.6864	0	739	231	319	157	273	314	429	310	254	435	290	196	207	487	763
3.80928	0	738	232	318	161	277	312	427	311	254	439	290	195	207	487	762
3.93216	0	746	233	319	161	278	313	428	312	255	438	291	196	206	489	765
4.05504	0	743	232	319	163	282	314	426	312	255	440	292	198	208	493	759
4.17792	0	742	236	321	165	285	315	429	314	256	444	295	199	210	498	769
4.3008	0	740	238	324	167	287	316	430	316	256	445	295	199	209	501	768
4.42368	0	738	231	319	155	272	315	427	313	254	434	289	195	206	486	763
4.54656	0	744	232	320	154	272	314	425	313	253	432	288	195	205	488	761
4.66944	0	737	232	319	156	272	314	425	313	253	431	287	194	205	487	763
4.79232	0	735	232	320	160	275	313	424	314	253	433	289	196	206	490	765
4.9152	0	734	234	321	163	280	314	422	314	254	437	291	198	207	495	760
5.03808	0	745	236	325	166	284	315	422	314	254	438	291	199	208	499	763
5.16096	0	738	230	320	154	269	313	423	312	252	428	284	194	204	484	762
5.28384	0	731	230	319	153	270	313	422	313	251	427	284	194	204	485	757
5.40672	0	732	231	320	155	271	313	422	311	251	428	285	195	206	485	760
5.5296	0	740	230	321	161	276	313	417	311	252	430	287	196	205	489	760
5.65248	0	740	233	323	162	280	314	422	312	252	434	288	198	208	495	765
5.77536	0	739	235	325	166	282	315	422	313	254	437	290	199	207	498	762
5.89824	0	729	229	321	153	266	313	420	311	251	424	284	193	203	483	760
6.02112	0	733	230	321	153	269	313	420	311	251	425	285	195	204	486	761
6.144	0	736	230	322	155	269	314	420	311	251	425	284	195	204	487	762
6.26688	0	738	232	322	158	270	313	416	311	252	423	285	196	205	490	761
6.38976	0	736	233	324	163	274	313	412	311	253	424	285	198	206	496	757
6.51264	0	735	232	325	160	273	314	413	310	253	424	284	197	204	493	763
6.63552	0	729	227	320	152	261	313	414	308	250	419	280	192	202	484	758
6.7584	0	736	229	321	154	263	312	414	308	251	421	281	194	203	485	761
6.88128	0	735	228	320	157	266	312	411	307	251	420	281	194	203	487	758
7.00416	0	731	229	321	162	270	311	410	308	251	423	283	197	204	492	762
7.12704	0	733	231	322	162	274	311	413	310	251	428	286	197	206	496	765
7.24992	0	738	228	322	158	268	312	411	308	251	422	282	193	203	487	763
7.3728	0	735	225	319	153	260	310	409	305	248	415	279	192	201	482	755
7.49568	0	727	226	319	152	261	310	411	306	247	416	279	193	201	484	762
7.61856	0	725	227	318	156	264	308	409	307	248	419	279	193	202	485	762
7.74144	0	734	228	319	160	269	308	409	307	249	422	282	195	204	491	760
7.86432	0	737	230	321	163	273	308	410	307	249	424	284	197	204	494	762
7.9872	0	734	227	319	156	265	309	409	306	246	419	279	193	202	486	765
8.11008	0	723	224	316	151	260	307	411	304	244	417	277	190	201	481	757
8.23296	0	730	225	317	155	264	305	408	304	245	418	279	190	201	483	757
8.35584	0	733	225	316	157	267	304	405	303	245	418	279	192	202	484	758
8.47872	0	732	227	317	159	270	305	408	303	244	422	280	193	203	489	762
8.6016	0	731	229	319	160	273	304	411	304	246	426	283	194	204	493	760
8.72448	0	728	227	317	156	268	305	409	302	245	421	280	191	202	485	759
8.84736	0	730	225	314	149	263	303	410	300	243	417	277	188	201	482	757
8.97024	0	728	225	315	153	267	303	407	301	243	418	278	190	201	482	760
9.09312	0	727	225	314	154	267	302	409	302	243	419	279	190	201	484	757
9.216	0	731	228	316	159	273	303	408	301	243	422	280	192	203	489	760
9.33888	0	732	230	318	160	277	303	411	303	245	426	282	194	204	493	762
9.46176	0	727	225	315	150	265	303	412	302	243	419	277	189	201	481	759
9.58464	0	728	224	313	151	263	302	411	301	241	418	277	188	200	481	760
9.70752	0	722	225	313	153	267	301	407	300	242	417	277	189	200	481	754
9.8304	0	726	226	315	156	272	301	404	301	242	417	278	190	201	484	760
9.95328	0	727	228	315	159	274	301	409	302	243	423	281	192	203	490	762
10.0762	0	731	230	318	159	278	301	411	303	244	428	283	193	204	494	765
10.199	0	728	225	315	153	268	301	406	301	242	417	277	188	201	480	758
10.3219	0	725	224	314	152	268	300	406	300	242	417	277	188	201	481	760
10.4448	0	723	225	312	152	267	300	406	300	241	417	277	187	201	481	760
10.5677	0	726	226	314	155	272	299	404	301	242	418	278	189	200	484	762
10.6906	0	730	228	316	157	275	300	406	301	243	422	282	191	203	490	758
10.8134	0	729	231	318	158	280	301	410	301	243	427	284	194	204	494	764
10.9363	0	724	225	314	149	267	301	410	301	243	419	278	188	201	480	759
11.0592	0	726	225	313	149	264	300	411	300	242	417	278	187	201	480	762
11.1821	0	733	227	312	155	273	300	410	299	243	424	282	188	202	482	759
11.305	0	733	231	313	156	276	301	416	300	244	429	284	191	203	486	763
11.4278	0	732	236	316	159	282	302	423	302	244	436	288	193	206	493	769
11.5507	0	742	238	318	159	286	304	428	303	246	439	292	195	207	498	764
11.6736	0	741	234	318	154	281	304	426	303	246	430	287	190	205	488	762
11.7965	0	739	235	316	150	276	304	430	303	246	426	285	191	203	487	762
11.9194	0	739	234	317	149	277	305	430	305	246	427	286	191	204	488	758
12.0422	0	742	235	317	151	277	304	432	305	246	426	286	193	204	490	755
12.1651	0	745	237	317	151	279	305	433	306	248	428	288	194	206	495	755
12.288	0	742	240	320	156	285	306	433	307	248	432	291	196	205	500	744
12.4109	0	738	237	316	150	276	305	431	306	247	423	285	192	202	488	750
12.5338	0	740	235	315	150	275	303	429	305	247	421	285	191	203	488	748
12.6566	0	738	236	317	150	277	304	428	305	246	420	285	192	203	488	745
12.7795	0	738	237	318	151	276	302	428	305	246	419	285	193	203	489	743
12.9024	0	740	238	320	151	276	304	430	305	247	422	287	195	205	495	741
13.0253	0	742	240	323	159	286	305	423	305	248	424	289	196	205	498	741
13.1482	0	736	234	318	149	273	303	423	303	246	416	283	192	201	485	737
13.271	0	736	236	318	150	275	303	423	305	246	415	284	192	201	486	749
13.3939	0	733	237	322	151	275	304	420	306	246	415	283	193	200	486	743
13.5168	0	731	238	323	157	279	303	410	307	247	413	284	194	201	489	751
13.6397	0	729	240	325	159	279	303	409	306	247	415	285	196	203	494	752
13.7626	0	728	239	325	157	274	303	409	306	247	414	283	193	202	490	758
13.8854	0	726	234	319	149	265	301	408	305	245	407	279	191	199	481	753
14.0083	0	729	236	322	157	273	302	403	304	246	408	280	191	200	484	749
14.1312	0	727	235	321	158	273	302	403	304	246	410	281	193	201	485	752
14.2541	0	728	237	324	158	276	303	407	305	248	415	283	195	202	491	758
14.377	0	733	239	324	160	280	304	408	305	249	416	285	195	203	493	754
14.4998	0	729	234	320	150	264	303	407	304	247	408	279	191	199	479	749
14.6227	0	729	236	321	154	271	303	407	305	246	410	280	191	200	484	758
14.7456	0	727	235	321	157	275	304	405	305	247	413	281	194	201	485	754
14.8685	0	732	237	322	158	278	304	408	306	247	416	284	196	202	489	757
14.9914	0	733	239	325	161	280	305	410	305	248	420	286	197	203	494	758
15.1142	0	730	234	322	155	272	305	408	305	247	412	282	193	200	485	759
15.2371	0	729	234	320	154	270	305	406	306	247	409	280	193	199	482	756
15.36	0	729	235	323	157	271	305	403	305	248	407	281	195	199	484	757
15.4829	0	731	236	323	158	273	306	402	305	248	408	281	194	200	488	758
15.6058	0	732	238	324	160	276	307	405	306	248	413	283	197	203	494	761
15.7286	0	734	237	326	161	276	308	405	306	249	414	283	196	202	491	761
15.8515	0	733	233	322	151	265	306	406	304	248	405	278	193	199	482	753
15.9744	0	732	234	323	158	272	307	402	305	249	409	280	195	198	485	756
16.0973	0	731	236	323	158	273	308	404	305	249	409	280	195	200	486	758
16.2202	0	735	237	324	159	275	308	406	305	249	412	282	197	202	490	762
16.343	0	738	239	326	161	279	309	409	306	250	415	286	198	202	494	758
16.4659	0	733	234	323	156	271	309	407	306	249	409	280	193	199	484	759
16.5888	0	733	234	321	156	269	308	407	306	249	411	281	193	200	483	765
16.7117	0	735	236	322	158	275	309	405	307	249	411	283	194	200	485	759
16.8346	0	737	235	322	159	276	308	406	307	250	412	282	196	201	488	759
16.9574	0	738	238	325	161	278	311	410	309	250	417	285	197	202	493	768
17.0803	0	737	240	326	163	281	312	413	309	251	419	287	198	204	497	763
17.2032	0	737	234	322	155	270	310	408	308	249	410	281	193	201	482	761
17.3261	0	737	233	321	159	274	310	406	307	248	410	282	193	201	484	758
17.449	0	737	235	321	159	273	311	407	308	250	411	282	194	201	485	763
17.5718	0	736	237	324	160	275	310	405	309	251	411	282	196	201	491	762
17.6947	0	741	237	324	161	273	311	402	308	252	411	282	197	203	496	764
17.8176	0	745	239	328	163	275	312	405	308	252	413	285	197	204	499	771
17.9405	0	740	234	322	151	263	311	405	308	250	405	279	193	200	486	766
18.0634	0	740	233	321	158	269	310	399	308	250	405	279	194	201	486	765
18.1862	0	741	233	321	158	267	310	397	307	250	404	280	194	201	489	759
18.3091	0	739	233	322	158	269	310	396	307	250	405	280	196	201	492	763
18.432	0	741	235	323	161	272	311	401	307	252	409	282	197	203	499	766
18.5549	0	745	236	326	163	273	312	403	308	252	411	284	199	204	502	769
18.6778	0	743	232	321	156	262	311	400	308	251	402	278	194	200	490	761
18.8006	0	740	230	320	159	267	311	399	306	251	404	278	194	201	490	763
18.9235	0	740	232	320	159	266	311	398	307	250	404	278	194	201	492	766
19.0464	0	742	232	321	160	267	311	399	308	251	403	280	196	202	497	770
19.1693	0	746	234	323	162	269	311	401	307	252	406	281	197	204	502	765
19.2922	0	743	236	324	163	272	312	402	309	252	409	282	199	204	505	768
19.415	0	738	230	319	153	258	310	404	307	251	402	277	194	201	491	764
19.5379	0	742	231	318	159	267	309	399	306	251	403	279	196	200	493	762
19.6608	0	743	232	319	160	268	310	400	306	250	405	279	195	201	494	764
19.7837	0	742	232	320	161	269	309	403	306	251	409	281	196	203	497	770
19.9066	0	742	236	321	161	272	310	407	308	251	415	283	199	205	504	768
20.0294	0	745	238	324	165	276	310	409	308	252	416	285	199	205	506	770
20.1523	0	742	231	317	153	261	310	407	306	250	407	279	195	200	491	766
20.2752	0	741	233	318	157	266	310	407	306	250	408	280	195	201	494	769
20.3981	0	741	232	318	159	270	308	404	306	250	411	281	195	202	495	767
20.521	0	743	234	318	161	272	309	405	307	250	414	283	196	203	499	771
20.6438	0	745	237	321	163	274	309	410	308	251	418	285	199	206	504	773
20.7667	0	745	238	323	165	279	311	414	309	252	423	288	200	206	508	776
20.8896	0	742	233	318	153	265	310	414	307	250	413	282	195	202	494	774
21.0125	0	742	233	317	153	265	309	413	307	248	412	282	195	203	493	773
21.1354	0	741	233	318	159	271	309	407	304	248	413	283	195	202	493	764
21.2582	0	744	234	319	159	274	308	410	304	249	418	286	197	202	496	773
21.3811	0	746	236	322	162	278	309	415	305	250	426	289	199	205	502	777
21.504	0	748	238	323	163	280	310	417	307	252	428	292	199	207	507	772
21.6269	0	742	233	318	153	267	310	416	307	250	418	285	195	203	494	775
21.7498	0	739	233	316	152	266	309	415	308	249	417	284	195	203	494	773
21.8726	0	740	235	317	156	271	310	413	307	250	418	285	195	204	495	768
21.9955	0	740	235	316	159	275	309	411	307	249	419	285	196	205	498	768
22.1184	0	741	236	318	160	279	310	414	308	250	425	288	198	207	505	778
22.2413	0	741	239	320	163	281	310	417	309	251	428	291	199	207	508	780
22.3642	0	740	234	317	156	272	310	415	308	249	420	286	194	204	496	771
22.487	0	742	233	314	152	270	310	417	308	249	419	287	195	205	496	772
22.6099	0	740	234	316	159	276	310	411	307	249	421	287	195	206	497	778
22.7328	0	738	234	315	159	277	310	412	309	250	421	288	197	206	499	772
22.8557	0	743	237	318	160	280	310	414	308	251	426	291	198	207	506	774
22.9786	0	745	239	319	162	283	311	417	309	251	429	292	199	209	508	776
23.1014	0	740	233	316	152	270	311	418	308	251	420	288	194	206	495	775
23.2243	0	739	234	316	155	274	310	416	309	251	421	288	195	205	498	773
23.3472	0	741	235	316	155	273	310	416	309	251	422	288	196	206	499	776
23.4701	0	742	235	316	158	278	311	415	308	251	425	289	196	208	501	778
23.593	0	743	238	317	161	280	311	418	311	251	428	293	198	209	507	781
23.7158	0	743	239	320	162	283	312	418	311	252	429	292	198	208	506	779
23.8387	0	741	233	314	152	267	310	417	310	251	419	287	193	205	494	777
23.9616	0	740	234	315	152	269	310	417	310	251	418	287	194	206	497	775
24.0845	0	738	234	316	150	268	310	414	311	249	415	286	194	204	498	776
24.2074	0	740	235	317	158	275	310	411	310	250	420	288	196	206	502	778
24.3302	0	742	237	318	160	277	310	414	310	250	423	289	198	208	507	773
24.4531	0	741	237	320	161	279	311	412	310	251	423	288	197	207	503	776
24.576	0	735	231	313	148	264	309	413	309	248	414	284	191	203	492	772
24.6989	0	737	231	314	150	266	307	414	309	248	417	285	193	203	495	775
24.8218	0	738	232	313	153	271	308	411	309	248	417	284	193	204	495	770
24.9446	1	737	233	314	157	276	308	410	309	248	420	286	195	206	499	773
25.0675	0	737	235	316	159	277	309	414	309	249	424	288	196	207	504	775
25.1904	0	740	235	318	159	278	310	412	310	249	424	288	194	206	501	776
25.3133	0	737	230	311	148	264	309	412	308	247	415	282	191	204	491	766
25.4362	0	736	230	312	150	266	307	413	308	248	416	283	192	204	492	770
25.559	0	735	230	312	153	268	307	410	308	248	417	283	191	204	492	775
25.6819	0	737	233	313	156	275	308	408	308	249	418	286	194	206	496	771
25.8048	0	741	234	315	158	278	309	410	308	248	421	288	196	207	502	772
25.9277	0	739	235	317	159	280	310	412	310	249	423	290	195	207	505	777
26.0506	0	734	229	312	148	266	309	413	308	249	416	285	190	205	491	771
26.1734	0	739	231	312	149	267	308	415	308	250	419	286	192	206	493	771
26.2963	0	739	232	313	153	270	309	411	308	250	418	286	192	205	493	772
26.4192	0	739	232	314	157	275	309	411	310	251	422	289	194	207	497	777
26.5421	0	739	235	315	159	279	309	414	311	251	425	290	196	207	503	775
26.665	0	742	236	316	160	281	311	416	312	252	429	292	197	209	505	778
26.7878	0	741	231	314	150	269	311	416	312	251	420	288	192	207	494	774
26.9107	0	740	232	313	153	272	310	414	311	250	422	288	192	207	494	777
27.0336	0	740	231	312	150	270	311	417	312	251	422	289	193	207	495	777
27.1565	0	742	233	312	157	277	311	413	313	252	425	291	195	207	499	780
27.2794	0	743	235	315	158	280	312	416	313	253	428	294	196	209	505	782
27.4022	0	744	237	317	159	283	313	419	315	254	434	296	198	211	509	785
27.5251	0	745	235	317	157	280	314	421	315	254	430	294	195	209	503	785
27.648	0	743	231	312	149	271	312	418	314	253	424	291	192	207	496	777
27.7709	0	743	233	313	150	272	313	420	314	253	427	292	193	208	498	782
27.8938	0	742	233	312	153	276	312	418	316	253	428	293	193	209	498	783
28.0166	0	745	235	313	158	281	313	418	316	254	432	296	196	211	504	787
28.1395	0	748	238	317	160	285	314	421	318	255	436	299	198	213	510	784
28.2624	0	749	239	318	161	288	316	423	319	255	440	300	199	214	514	789
28.3853	0	745	235	317	156	281	316	424	319	255	434	297	195	211	503	787
28.5082	0	747	233	313	150	274	315	423	318	254	431	296	193	210	498	789
28.631	0	748	234	313	151	276	315	424	317	253	431	295	194	211	500	783
28.7539	0	746	234	313	154	280	315	422	319	253	433	296	195	212	502	788
28.8768	0	746	236	316	158	284	316	422	319	255	437	300	197	213	508	793
28.9997	0	750	238	317	161	289	317	424	321	255	441	302	198	215	513	790
29.1226	0	753	241	318	162	290	317	427	320	256	445	303	200	216	518	790
29.2454	0	750	238	319	157	287	319	427	320	255	441	300	197	213	510	794
29.3683	0	746	235	314	151	275	317	426	320	254	435	297	195	212	502	786
29.4912	0	749	236	316	155	284	317	425	320	253	436	299	195	214	504	786
29.6141	0	749	235	315	158	284	317	421	319	254	436	298	196	212	506	786
29.737	0	748	237	316	160	288	317	425	320	255	441	300	199	215	512	790
29.8598	0	749	240	318	161	289	318	429	321	255	445	304	200	215	517	786
29.9827	0	752	241	319	163	292	319	430	321	256	449	304	201	217	522	790
30.1056	0	749	238	317	157	284	320	427	320	256	441	299	196	215	509	788
30.2285	0	747	236	315	152	279	318	431	320	255	440	299	196	214	507	790
30.3514	0	747	236	317	153	282	319	433	320	254	442	300	197	214	509	787
30.4742	0	749	237	317	157	284	318	428	320	255	442	300	197	215	510	788
30.5971	0	748	239	318	161	290	318	429	321	256	446	302	200	217	515	789
30.72	0	750	241	321	163	292	319	432	322	257	451	304	201	217	522	792
30.8429	0	750	241	322	160	289	319	433	323	256	447	303	201	216	519	791
30.9658	0	748	235	316	153	275	318	429	321	254	437	297	196	214	507	781
31.0886	0	747	236	317	153	279	318	430	321	254	439	297	197	216	510	785
31.2115	0	746	236	319	154	278	317	429	321	254	435	297	197	213	509	783
31.3344	0	746	238	319	158	280	318	428	321	255	438	297	199	215	514	786
31.4573	0	749	240	321	162	287	318	427	320	255	442	300	201	217	520	781
31.5802	0	749	242	324	165	289	318	429	322	255	446	300	202	217	522	783
31.703	0	743	235	318	154	275	317	426	320	252	433	294	197	212	506	780
31.8259	0	746	236	318	153	273	317	426	320	252	432	294	197	211	507	781
31.9488	0	745	236	318	156	278	316	421	318	253	432	293	197	212	508	774
32.0717	0	744	237	318	157	278	316	423	319	252	434	294	198	213	511	780
32.1946	0	745	238	319	162	284	317	423	319	254	439	297	201	214	516	785
32.3174	0	748	240	320	163	287	317	426	320	253	442	299	202	216	521	780
32.4403	0	749	238	321	160	282	317	423	319	253	435	295	198	212	512	776
32.5632	0	745	234	316	153	271	316	424	318	252	430	292	197	212	503	779
32.6861	0	743	236	318	158	277	316	421	318	252	431	292	197	212	507	775
32.809	0	745	236	316	157	276	315	421	316	251	430	293	198	212	507	774
32.9318	0	747	237	319	161	282	316	420	318	251	434	294	200	213	512	774
33.0547	0	747	238	320	162	285	316	423	318	253	438	296	201	215	517	780
33.1776	0	743	235	319	158	282	316	423	319	252	433	293	198	212	509	774
33.3005	0	743	232	315	153	271	314	421	316	251	427	291	195	210	501	771
33.4234	0	744	232	315	159	280	316	416	315	251	428	290	197	211	503	770
33.5462	0	743	233	316	156	276	315	420	316	251	429	291	197	212	503	773
33.6691	0	745	235	316	161	282	315	419	317	251	433	293	198	213	507	772
33.792	0	746	236	318	162	285	315	423	316	251	438	296	200	214	512	772
33.9149	0	745	234	316	158	282	316	421	316	251	433	291	195	211	505	771
34.0378	0	740	229	312	151	270	314	421	315	250	426	291	193	210	495	772
34.1606	0	741	231	313	152	272	315	422	315	250	428	292	194	210	497	769
34.2835	0	741	231	312	155	276	313	419	315	249	427	292	194	209	497	765
34.4064	0	742	232	312	159	282	314	417	315	249	431	293	196	211	502	770
34.5293	0	744	234	314	161	284	314	420	316	250	435	294	198	212	507	772
34.6522	0	742	232	314	157	281	314	420	315	250	432	293	195	209	502	771
34.775	0	739	227	310	150	268	312	418	312	247	423	288	192	208	490	762
34.8979	0	739	228	309	151	270	312	418	313	248	424	289	192	208	491	764
35.0208	0	737	227	309	153	274	311	414	313	248	424	288	192	207	491	765
35.1437	0	741	229	310	157	279	311	414	312	249	427	291	194	208	496	768
35.2666	0	742	232	312	159	281	312	414	313	249	428	293	196	211	500	763
35.3894	0	740	231	313	160	281	313	414	312	249	428	293	195	210	499	766
35.5123	0	735	225	307	148	266	312	412	311	248	420	285	191	206	486	763
35.6352	0	736	225	308	149	268	311	415	311	249	421	289	192	207	489	766
35.7581	0	737	226	308	152	271	311	409	310	248	419	287	191	206	487	758
35.881	0	735	226	308	156	276	311	408	311	248	422	289	193	208	490	764
36.0038	0	736	228	310	157	278	311	411	311	249	426	291	194	208	494	770
36.1267	0	738	228	311	158	280	312	411	312	250	426	292	193	207	491	763
36.2496	0	736	222	304	148	265	310	411	309	246	418	287	189	204	479	758
36.3725	0	735	222	305	148	267	310	411	310	247	419	287	189	205	480	763
36.4954	0	731	222	304	151	270	309	409	310	247	418	287	189	205	480	759
36.6182	0	735	223	305	153	274	309	407	310	248	421	289	192	206	483	759
36.7411	0	736	226	308	155	277	310	410	311	248	425	292	193	207	488	758
36.864	0	736	227	308	157	281	310	412	311	249	428	293	192	207	489	765
36.9869	0	729	219	301	147	266	309	413	310	248	420	288	187	205	474	759
37.1098	0	733	219	301	146	267	309	413	310	247	421	290	187	205	475	758
37.2326	0	732	219	301	146	268	310	411	309	247	419	288	187	205	474	756
37.3555	0	732	221	302	150	272	309	410	310	248	422	290	188	205	477	761
37.4784	0	732	223	304	155	276	309	410	312	248	425	293	191	207	483	760
37.6013	0	736	225	305	155	280	310	411	312	249	428	294	193	208	486	762
37.7242	0	732	221	302	150	272	311	409	311	248	420	289	188	203	475	759
37.847	0	729	217	300	145	266	309	410	311	248	418	287	187	203	468	758
37.9699	0	731	218	301	145	267	309	411	310	248	417	287	187	204	470	760
38.0928	0	731	218	300	145	267	309	410	310	248	418	289	189	203	473	754
38.2157	0	730	221	301	152	276	310	406	311	249	421	291	191	205	477	759
38.3386	0	731	223	304	155	279	311	410	311	249	424	293	191	206	482	760
38.4614	0	734	223	306	155	281	312	410	312	250	425	292	192	206	481	762
38.5843	0	730	217	300	144	265	311	408	310	249	415	287	187	203	467	753
38.7072	0	727	218	301	145	268	311	410	310	249	416	289	188	203	470	755
38.8301	0	727	218	301	144	267	311	409	312	249	416	288	188	203	469	757
38.953	0	729	220	301	151	275	310	406	312	249	418	290	190	204	473	759
39.0758	0	732	222	302	153	278	311	408	312	251	421	292	191	205	478	754
39.1987	0	730	223	305	153	280	312	409	313	251	423	293	192	205	479	758
39.3216	0	725	216	300	143	265	311	408	312	250	416	287	187	201	466	755
39.4445	0	727	216	299	144	267	312	409	313	250	415	287	187	202	466	754
39.5674	0	729	217	300	144	267	310	409	312	250	415	287	188	202	466	752
39.6902	0	727	219	301	147	272	312	409	313	251	418	289	189	203	471	758
39.8131	0	728	221	303	152	278	313	409	315	250	422	291	191	204	476	755
39.936	0	732	224	305	154	282	313	412	315	252	426	294	193	205	480	755
40.0589	0	728	218	300	143	268	313	410	313	251	417	288	187	201	466	752
40.1818	0	725	216	299	142	266	312	410	313	251	416	287	186	201	463	754
40.3046	0	724	217	299	143	267	312	410	313	250	417	288	187	201	464	751
40.4275	0	725	219	300	144	269	312	411	314	250	418	289	189	201	466	751
40.5504	0	728	220	301	151	278	313	408	314	251	421	292	191	203	473	751
40.6733	0	729	223	304	153	280	314	412	316	252	427	293	192	204	477	756
40.7962	0	728	222	303	149	276	315	413	316	252	424	291	190	202	470	751
40.919	0	726	217	299	141	266	313	409	314	251	415	287	187	200	462	747
41.0419	0	725	218	299	143	269	313	411	314	251	416	287	186	200	464	749
41.1648	0	725	219	301	142	269	313	412	315	251	417	288	189	200	465	750
41.2877	0	726	221	302	146	274	313	411	316	252	421	292	190	202	469	752
41.4106	0	730	223	303	151	280	315	410	316	253	424	293	192	203	475	747
41.5334	0	729	224	306	149	278	315	413	316	253	423	292	191	202	473	749
41.6563	0	724	219	300	141	266	314	409	316	252	415	287	187	198	460	746
41.7792	0	727	220	301	142	269	314	410	316	251	417	288	188	199	464	748
41.9021	0	728	220	301	140	270	314	410	316	252	417	289	189	200	464	742
42.025	0	727	222	302	146	275	314	410	316	253	420	291	191	200	469	745
42.1478	0	728	224	305	150	279	315	411	316	253	425	295	193	202	476	751
42.2707	0	731	226	305	148	280	316	414	318	254	427	294	192	203	473	753
42.3936	0	728	219	301	141	267	314	411	317	252	415	288	187	197	460	741
42.5165	0	726	221	301	141	270	314	411	316	252	418	290	189	199	463	747
42.6394	0	724	220	302	141	270	315	411	317	252	418	289	189	198	462	748
42.7622	0	728	222	303	142	271	316	413	317	253	420	292	192	200	468	743
42.8851	0	729	224	305	149	281	315	409	318	253	424	293	192	202	474	745
43.008	0	730	227	308	152	283	316	411	318	253	427	295	195	202	476	750
43.1309	0	725	220	303	141	269	315	409	318	252	414	288	188	197	461	741
43.2538	0	726	221	302	140	269	313	407	316	251	414	288	188	197	462	740
43.3766	0	726	220	302	140	270	314	407	316	251	413	287	188	197	462	738
43.4995	0	724	222	302	143	274	314	406	316	252	416	289	191	199	465	742
43.6224	0	726	224	305	148	279	315	406	317	252	420	292	192	200	471	741
43.7453	0	729	226	307	150	282	315	406	317	253	422	293	195	202	476	745
43.8682	0	726	223	307	145	276	315	405	317	252	418	289	191	200	468	746
43.991	0	723	220	301	138	266	314	406	315	251	411	286	188	197	459	741
44.1139	0	725	221	303	140	269	314	406	315	251	412	286	190	197	463	742
44.2368	0	725	221	303	142	272	314	402	315	251	411	287	191	198	463	734
44.3597	0	725	223	305	148	277	314	402	316	252	415	289	193	199	469	740
44.4826	0	726	225	307	148	281	314	406	317	253	422	292	195	202	476	741
44.6054	0	727	224	307	146	279	315	408	317	252	420	290	192	199	469	742
44.7283	0	726	220	302	139	267	314	404	316	252	411	286	189	196	460	733
44.8512	0	723	221	304	140	270	315	407	315	252	412	287	191	197	462	735
44.9741	0	720	220	304	142	272	314	405	317	253	414	287	190	198	462	737
45.097	0	724	222	304	147	277	314	404	317	252	417	290	192	199	466	742
45.2198	0	726	224	307	149	280	315	406	317	253	422	293	194	201	473	737
45.3427	0	724	223	306	145	277	315	409	317	252	421	290	191	198	467	739
45.4656	0	718	218	302	138	267	314	408	317	252	414	286	189	197	457	741
45.5885	0	721	219	303	139	271	314	409	316	253	416	288	189	197	460	735
45.7114	0	721	220	303	140	269	315	408	317	253	415	288	190	197	461	734
45.8342	0	720	221	304	144	275	314	408	318	252	419	290	191	198	466	740
45.9571	0	720	223	305	148	281	315	408	318	253	425	294	194	200	472	739
46.08	0	722	223	307	145	278	316	410	319	253	423	292	191	199	468	737
46.2029	0	718	217	302	137	266	314	406	317	253	411	284	186	195	456	731
46.3258	0	717	218	302	138	268	313	407	317	252	412	286	189	195	458	735
46.4486	0	715	218	302	138	267	313	406	318	251	413	286	188	195	458	732
46.5715	0	718	219	302	138	270	313	408	318	252	416	288	191	197	463	734
46.6944	0	720	222	304	146	278	314	406	318	252	419	290	192	199	468	737
46.8173	0	720	224	306	148	282	315	408	319	253	424	293	193	200	472	739
46.9402	0	715	217	302	137	267	315	407	318	252	414	285	187	195	456	735
47.063	0	716	217	300	137	267	314	405	317	252	412	286	187	195	456	727
47.1859	0	714	217	301	137	267	313	405	317	252	411	285	187	196	457	732
47.3088	0	713	217	301	138	269	314	409	317	252	415	287	189	196	460	733
47.4317	0	717	221	303	145	277	314	405	318	253	419	290	192	199	466	737
47.5546	0	720	222	305	147	279	315	407	318	253	423	292	194	200	470	734
47.6774	0	717	221	305	144	275	315	407	319	253	419	289	190	198	465	734
47.8003	0	712	215	300	137	266	314	406	318	253	412	285	188	195	454	731
47.9232	0	715	218	302	139	269	314	408	318	253	413	286	189	196	457	735
48.0461	0	715	218	301	138	268	314	407	318	253	411	286	188	197	458	728
48.169	0	715	219	302	142	273	314	406	318	254	416	289	191	197	462	733
48.2918	0	716	222	305	147	279	315	407	320	254	421	291	192	200	468	740
48.4147	0	719	222	306	145	278	316	411	320	254	422	291	193	199	468	735
48.5376	0	715	215	300	137	264	314	405	319	253	411	284	186	194	454	727
48.6605	0	713	217	301	138	268	315	407	319	253	414	286	188	197	456	735
48.7834	0	711	217	300	137	268	315	408	319	253	415	286	188	197	455	730
48.9062	0	715	218	302	139	270	315	411	319	253	417	288	190	198	460	730
49.0291	0	717	220	304	147	280	316	408	320	255	422	291	192	199	467	732
49.152	0	718	223	306	149	284	317	409	322	255	427	293	193	202	470	736
49.2749	0	713	217	302	139	269	317	409	320	253	416	285	187	197	456	728
49.3978	0	714	215	299	138	267	316	407	320	253	413	285	187	197	454	728
49.5206	0	713	216	301	138	269	316	407	320	253	412	285	187	196	455	729
49.6435	0	712	217	301	139	269	317	409	319	254	415	286	188	197	455	732
49.7664	0	715	218	302	146	277	317	405	320	254	420	289	190	200	462	733
49.8893	0	717	221	304	148	281	317	407	321	254	424	292	193	202	468	735
50.0122	0	717	219	305	145	278	318	409	320	255	421	289	189	199	463	738
50.135	0	711	214	299	136	266	316	407	320	254	413	283	186	196	451	730
50.2579	0	714	215	301	139	270	316	409	320	252	415	285	187	197	454	731
50.3808	0	714	215	301	139	268	317	408	319	253	413	285	187	198	454	725
50.5037	0	712	217	303	143	273	316	407	320	253	417	288	189	199	459	730
50.6266	0	714	219	305	149	279	318	408	320	254	423	291	192	202	465	733
50.7494	0	717	222	307	150	283	318	409	321	256	425	291	192	201	467	734
50.8723	0	714	215	301	138	266	317	405	319	253	411	284	187	196	451	723
50.9952	11	713	215	301	139	269	317	407	319	253	414	284	187	197	453	728
51.1181	0	711	215	302	139	269	317	408	320	253	414	284	188	197	453	732
51.241	0	713	215	301	139	270	317	410	320	253	416	285	189	199	457	732
51.3638	0	715	219	303	147	278	317	406	320	254	421	288	191	200	462	728
51.4867	0	715	219	305	149	283	318	408	321	253	424	290	190	200	463	732
51.6096	0	709	212	299	137	267	317	406	320	251	413	282	186	196	448	724
51.7325	0	711	213	300	138	268	316	408	319	253	412	284	186	196	450	723
51.8554	0	711	213	300	138	268	316	408	319	252	414	285	186	196	450	724
51.9782	0	709	214	301	142	273	316	406	320	253	418	284	187	198	453	729
52.1011	0	710	217	302	147	278	316	406	322	251	423	288	190	200	459	727
52.224	0	714	218	304	149	281	317	410	322	253	426	291	190	201	463	729
52.3469	0	709	212	301	138	268	317	409	321	251	415	283	184	196	448	723
52.4698	0	706	210	299	137	266	316	408	321	251	414	282	185	195	444	724
52.5926	0	707	210	299	137	268	316	409	320	251	415	283	184	195	445	723
52.7155	0	706	212	300	137	268	315	408	320	250	415	283	185	195	447	724
52.8384	0	708	214	301	143	274	316	409	321	251	419	286	188	198	453	726
52.9613	0	708	216	303	144	277	317	412	321	252	425	289	189	200	458	728
53.0842	0	708	214	303	144	276	316	410	322	251	420	286	186	197	452	728
53.207	0	705	208	298	136	264	315	407	320	250	413	281	184	194	440	716
53.3299	0	704	210	299	137	267	315	408	321	250	413	282	184	195	443	721
53.4528	0	701	209	299	137	267	315	407	320	249	414	282	184	194	443	720
53.5757	0	704	211	300	138	269	315	410	321	250	417	285	186	196	449	723
53.6986	0	707	214	301	144	278	315	406	321	249	421	287	188	198	454	720
53.8214	0	707	216	304	147	280	317	409	323	251	424	288	188	199	455	724
53.9443	0	699	208	298	135	266	316	408	321	250	414	281	183	195	439	719
54.0672	0	703	210	298	137	269	315	409	321	250	415	284	184	194	443	723
54.1901	0	703	210	300	137	267	315	407	320	250	414	283	184	194	442	717
54.313	0	702	211	300	137	269	314	410	321	250	418	285	185	196	446	724
54.4358	0	702	213	301	143	274	314	410	323	251	424	288	188	198	452	730
54.5587	0	706	217	303	144	278	316	413	323	253	427	290	189	197	454	727
54.6816	0	701	209	299	136	267	315	407	322	251	415	283	182	194	439	724
54.8045	0	699	209	298	136	266	314	408	323	250	415	283	184	194	438	727
54.9274	0	697	210	300	136	267	314	409	322	250	416	284	184	194	439	725
55.0502	0	699	209	300	137	267	313	409	323	251	417	284	184	194	441	725
55.1731	0	701	214	301	139	270	313	411	323	251	421	287	188	197	447	724
55.296	0	701	215	303	143	277	314	412	324	252	426	289	188	196	451	731
55.4189	0	695	209	301	136	266	314	406	323	249	414	281	182	193	437	723
55.5418	0	695	207	297	135	264	311	404	322	249	412	282	182	191	435	721
55.6646	0	695	207	298	135	266	312	405	321	250	413	281	183	193	436	723
55.7875	0	695	208	299	137	266	313	406	321	249	415	283	184	194	439	725
55.9104	0	697	211	300	137	268	312	409	322	250	419	286	186	196	445	725
56.0333	0	698	212	304	141	274	312	408	323	250	419	287	188	197	450	727
56.1562	0	696	210	307	138	267	312	406	321	250	414	282	184	193	443	727
56.279	0	691	205	299	134	261	309	402	319	249	409	279	182	191	432	721
56.4019	0	692	206	300	136	264	311	404	320	249	411	280	182	193	434	721
56.5248	0	693	207	300	135	264	310	403	319	249	411	281	182	192	435	717
56.6477	0	693	209	301	138	266	310	405	320	249	415	284	185	195	440	723
56.7706	0	694	212	303	142	272	311	407	320	251	422	286	186	197	446	726
56.8934	0	698	213	304	145	278	313	408	321	251	427	289	186	198	448	730
57.0163	0	696	205	297	135	264	311	407	319	251	419	285	182	195	430	724
57.1392	0	696	208	298	135	268	313	414	324	253	432	292	183	196	430	734
57.2621	0	696	209	297	135	273	313	418	327	254	433	296	184	196	432	743
57.385	0	698	210	298	136	274	314	418	329	254	435	297	185	198	437	742
57.5078	0	703	213	300	139	277	315	421	331	255	436	298	188	199	446	737
57.6307	0	700	215	302	143	281	316	420	333	256	438	300	189	201	451	738
57.7536	0	697	212	301	138	277	317	419	333	256	431	294	185	198	440	733
57.8765	0	699	208	297	136	269	315	416	332	255	427	292	182	196	431	734
57.9994	0	701	209	298	137	272	316	416	332	254	428	293	183	196	434	729
58.1222	0	698	209	298	137	272	316	416	333	255	427	291	184	197	436	734
58.2451	0	698	212	299	138	275	315	419	334	256	430	294	187	198	442	736
58.368	0	702	213	301	140	276	316	421	334	256	433	296	189	200	449	731
58.4909	0	705	215	304	143	282	318	416	334	257	434	296	189	201	448	734
58.6138	0	698	207	298	135	268	315	413	333	256	422	289	182	197	433	733
58.7366	0	698	209	300	137	273	316	416	334	257	425	291	185	198	438	730
58.8595	0	701	209	299	137	272	316	414	333	256	424	290	184	197	438	731
58.9824	0	702	211	300	140	274	315	417	334	257	427	292	186	200	442	730
59.1053	0	703	213	302	144	279	317	418	335	258	433	295	188	202	448	736
59.2282	0	704	214	303	142	278	319	422	337	258	434	295	188	201	448	735
59.351	0	701	206	298	137	269	316	412	334	257	420	287	182	196	433	732
59.4739	0	701	209	298	139	271	316	414	335	256	422	290	184	197	437	736
59.5968	0	701	208	299	137	271	317	415	335	255	423	289	183	198	436	736
59.7197	0	703	209	300	138	273	316	418	335	256	428	292	185	200	440	736
59.8426	0	705	212	302	140	276	317	420	336	258	432	295	188	201	446	738
59.9654	0	705	213	303	146	280	318	417	336	257	430	293	186	201	445	741
60.0883	0	699	205	296	136	267	316	412	334	255	418	286	180	195	431	733
60.2112	0	701	206	298	138	271	316	413	334	255	421	287	182	198	433	734
60.3341	0	702	206	298	138	269	315	412	332	254	419	286	181	196	433	727
60.457	0	700	208	299	139	270	315	414	333	255	422	287	183	198	438	730
60.5798	0	701	211	301	142	276	315	414	334	255	428	291	186	199	444	734
60.7027	0	705	212	302	142	277	317	420	334	255	431	291	185	199	445	737
60.8256	0	699	203	296	136	265	314	409	332	253	415	282	178	195	428	725
60.9485	0	696	204	295	135	266	314	409	331	253	417	284	179	196	430	728
61.0714	0	696	204	296	138	267	314	411	331	252	419	284	179	197	430	730
61.1942	0	700	206	296	136	269	313	413	331	252	422	287	181	198	434	736
61.3171	0	702	209	298	139	272	312	415	331	252	425	289	184	199	439	733
61.44	0	701	211	299	144	279	314	414	332	253	429	291	184	200	443	736
61.5629	0	695	202	295	136	267	313	410	331	250	417	282	177	196	428	735
61.6858	0	696	202	293	135	265	311	408	330	249	415	282	177	196	427	734
61.8086	0	696	203	295	135	265	310	407	330	250	414	281	177	196	428	726
61.9315	0	695	203	294	136	266	310	408	329	249	416	282	179	197	430	734
62.0544	0	694	206	295	138	268	311	411	328	249	422	285	181	199	435	739
62.1773	0	698	208	296	138	271	311	414	329	251	424	288	182	200	441	732
62.3002	0	701	206	297	142	274	312	408	329	249	421	285	180	198	436	732
62.423	0	693	201	291	133	261	309	405	327	248	411	280	176	195	425	731
62.5459	0	693	202	293	136	264	309	406	327	248	414	281	177	195	429	729
62.6688	0	693	201	292	136	264	308	406	326	248	414	281	177	196	428	729
62.7917	0	696	205	294	137	266	308	406	327	248	418	283	180	199	434	729
62.9146	0	697	206	296	142	273	309	409	327	249	422	287	181	199	440	735
63.0374	0	697	209	297	140	274	310	412	328	249	424	287	181	201	441	735
63.1603	0	694	201	291	134	262	309	405	327	248	412	280	176	195	426	729
63.2832	0	695	202	292	137	265	308	407	325	248	415	282	177	196	430	737
63.4061	0	693	202	293	136	266	309	407	326	248	417	282	177	197	429	734
63.529	0	695	204	293	137	267	308	409	326	249	419	284	180	198	433	735
63.6518	0	698	207	295	139	269	309	411	327	249	424	288	182	200	438	738
63.7747	0	700	208	296	146	278	309	408	327	250	427	289	182	201	441	739
63.8976	0	694	200	292	136	264	309	407	327	248	416	281	176	196	426	735
64.0205	0	695	201	290	136	264	307	408	326	248	417	283	177	197	427	734
64.1434	0	697	202	291	136	266	307	407	327	248	417	284	177	197	427	731
64.2662	0	696	203	292	137	268	307	410	327	248	421	285	179	198	431	738
64.3891	0	696	206	293	142	273	307	411	328	249	426	289	181	201	438	745
64.512	0	700	209	296	140	273	309	417	329	250	431	291	183	201	444	747
64.6349	0	698	203	292	136	267	309	408	327	249	419	284	177	197	428	741
64.7578	0	694	202	289	134	265	306	409	327	248	419	284	178	196	426	745
64.8806	0	694	202	290	136	267	307	409	326	248	420	284	179	197	429	749
65.0035	0	696	203	290	136	266	307	410	327	247	420	284	179	197	430	742
65.1264	0	699	206	292	137	268	306	411	327	249	423	286	182	199	438	742
65.2493	0	699	208	294	139	270	307	414	326	248	427	288	183	202	442	748
65.3722	0	695	206	294	139	269	308	411	327	247	423	284	178	197	434	745
65.495	0	692	201	289	134	261	305	405	325	246	414	279	175	194	424	734
65.6179	0	694	201	289	135	264	305	405	323	245	415	281	176	196	426	735
65.7408	0	692	202	289	135	265	303	407	324	244	416	281	177	196	427	737
65.8637	0	691	205	290	136	266	303	410	323	245	422	285	179	197	433	737
65.9866	0	696	206	292	139	269	303	412	324	245	426	287	181	200	438	740
66.1094	0	696	208	294	143	274	305	410	324	245	428	287	181	200	439	745
66.2323	0	689	200	287	135	260	303	403	322	243	415	277	174	195	423	735
66.3552	0	690	201	287	135	262	302	404	321	243	416	280	175	196	425	737
66.4781	0	690	200	288	135	262	302	403	320	243	414	279	175	195	425	732
66.601	0	691	202	289	135	264	301	405	319	243	418	281	177	197	429	734
66.7238	0	691	205	291	136	268	301	409	322	244	424	283	179	200	435	735
66.8467	0	695	207	292	139	271	303	412	322	245	428	287	181	201	439	736
66.9696	0	694	203	290	135	267	304	406	321	243	418	281	176	197	428	729
67.0925	0	688	201	287	134	262	301	403	320	242	414	277	175	197	424	729
67.2154	0	688	203	287	135	263	301	405	320	242	417	281	175	197	426	731
67.3382	0	690	202	288	136	262	300	405	319	242	418	281	176	197	427	734
67.4611	0	694	205	289	137	267	301	408	319	242	424	284	178	199	432	732
67.584	0	693	207	290	141	273	303	410	321	243	430	288	180	202	438	739
67.7069	0	689	204	289	138	269	303	409	322	244	425	282	176	198	428	741
67.8298	0	690	199	285	134	261	301	405	321	242	418	279	174	196	421	733
67.9526	0	692	202	287	136	264	301	406	320	242	419	281	175	197	423	731
68.0755	0	690	201	287	135	264	301	406	320	242	420	281	175	197	424	733
68.1984	0	689	204	287	136	266	301	408	321	243	424	284	177	198	431	731
68.3213	0	695	206	289	138	269	302	411	323	243	427	286	179	200	437	733
68.4442	0	695	205	290	141	272	304	404	323	243	423	283	176	198	429	731
68.567	0	687	200	285	134	259	300	403	322	240	415	278	173	195	419	729
68.6899	0	689	202	287	135	262	300	403	320	242	416	279	174	195	422	727
68.8128	0	690	201	285	135	261	300	402	320	242	418	280	174	197	422	731
68.9357	0	691	203	287	137	265	300	405	320	243	420	283	176	199	428	735
69.0586	0	692	206	289	140	269	300	406	322	243	424	286	178	200	433	736
69.1814	0	694	207	289	138	268	302	408	323	243	423	285	178	199	432	736
69.3043	0	691	200	284	135	259	299	397	320	241	412	277	173	195	419	731
69.4272	0	690	202	285	134	261	299	399	320	241	414	277	174	197	424	732
69.5501	0	689	201	287	135	263	299	401	320	242	414	279	174	197	425	732
69.673	0	691	205	288	137	261	299	401	320	242	413	279	178	196	431	733
69.7958	0	695	208	293	145	269	302	397	319	244	420	281	180	201	441	736
69.9187	0	693	209	295	143	267	303	400	318	245	418	278	179	199	436	734
70.0416	0	689	206	291	137	254	302	397	317	243	410	272	175	196	427	736
70.1645	0	694	207	292	139	259	302	400	318	244	413	275	178	197	433	735
70.2874	0	697	208	291	139	260	303	399	318	244	412	276	178	199	432	732
70.4102	0	697	211	292	147	268	303	398	318	246	417	278	180	200	441	738
70.5331	0	697	214	298	150	270	305	400	318	247	421	279	182	202	448	741
70.656	0	697	209	297	142	255	306	396	314	245	405	271	178	197	434	735
70.7789	0	697	208	305	139	246	304	387	306	246	394	266	179	194	434	729
70.9018	0	698	207	304	139	248	302	390	304	245	398	268	180	194	435	729
71.0246	0	690	206	300	139	247	300	392	303	244	399	270	180	194	433	725
71.1475	0	697	207	300	140	252	299	396	305	245	405	275	182	197	437	733
71.2704	0	693	205	298	143	258	299	394	307	244	404	274	180	195	432	726
71.3933	0	686	200	293	136	245	296	391	306	240	397	268	175	191	422	725
71.5162	0	688	201	293	138	249	294	392	304	240	400	269	177	193	424	728
71.639	0	689	201	293	137	248	293	393	303	240	402	270	177	193	426	723
71.7619	0	690	203	295	138	250	294	395	303	240	405	271	180	195	431	723
71.8848	0	691	206	298	144	258	294	399	305	242	413	275	182	197	438	727
72.0077	0	687	201	292	137	248	293	395	303	240	403	267	175	193	422	721
72.1306	0	687	200	291	136	246	291	392	302	239	400	269	176	193	424	721
72.2534	0	687	201	292	137	247	291	393	302	239	401	268	176	195	426	724
72.3763	0	687	202	292	137	249	291	395	302	239	404	270	178	196	429	723
72.4992	0	690	206	295	143	256	291	396	303	239	410	274	180	197	437	726
72.6221	0	692	207	296	144	259	293	397	303	241	411	273	179	198	436	721
72.745	0	687	200	290	135	245	291	391	302	239	399	267	175	193	423	718
72.8678	0	687	201	292	137	249	292	393	302	239	401	270	176	194	426	719
72.9907	0	690	202	294	137	249	290	394	301	239	403	269	176	195	426	722
73.1136	0	694	205	293	139	253	292	396	302	240	406	273	179	196	431	717
73.2365	0	693	208	296	146	261	293	394	303	242	413	276	182	199	439	725
73.3594	0	693	206	297	143	258	294	396	303	240	409	273	178	196	432	723
73.4822	0	692	202	292	137	248	292	393	302	241	403	269	176	195	422	722
73.6051	0	694	205	293	138	251	292	395	303	240	406	271	178	196	427	720
73.728	0	691	205	292	139	252	293	397	304	242	408	272	178	198	429	723
73.8509	0	694	208	294	144	258	294	399	305	243	417	276	181	200	436	732
73.9738	0	700	210	296	148	267	296	402	306	245	424	282	182	203	442	734
74.0966	0	700	207	293	144	262	297	400	307	244	415	277	177	200	431	726
74.2195	0	695	203	290	138	254	296	401	308	244	412	276	176	198	426	730
74.3424	0	695	207	292	139	258	296	405	310	244	415	278	177	199	430	732
74.4653	0	698	207	292	139	258	297	404	310	244	416	278	177	200	431	727
74.5882	0	703	209	293	140	261	298	408	312	245	421	282	180	203	438	729
74.711	0	702	213	296	147	266	299	409	313	247	426	286	182	204	445	736
74.8339	0	700	209	296	141	261	299	408	314	246	419	280	178	201	434	731
74.9568	0	700	207	291	139	257	299	404	314	247	416	279	176	200	430	729
75.0797	0	701	208	293	140	260	299	407	314	246	417	280	178	201	432	729
75.2026	0	700	208	293	141	259	299	408	315	247	418	280	178	201	434	733
75.3254	0	700	211	294	143	262	301	412	316	248	423	283	181	204	441	734
75.4483	0	704	213	297	147	267	302	411	316	249	428	286	183	205	447	738
75.5712	0	700	210	295	141	263	302	406	316	247	420	280	178	202	436	737
75.6941	0	698	208	293	139	256	300	405	316	246	416	278	177	200	432	732
75.817	0	699	208	293	141	259	301	407	316	247	419	279	178	201	435	736
75.9398	0	699	209	294	141	259	301	408	316	247	419	280	178	203	437	733
76.0627	0	699	211	296	142	262	301	411	316	247	423	283	181	204	443	733
76.1856	0	701	214	297	148	269	302	413	318	247	428	285	183	206	449	736
76.3085	0	700	212	298	144	263	302	411	318	247	423	279	178	202	440	734
76.4314	0	698	206	293	140	255	300	406	315	245	417	276	177	201	433	724
76.5542	0	696	208	294	140	260	299	408	315	245	419	278	177	202	435	728
76.6771	0	694	209	293	141	259	298	409	315	244	421	277	178	202	436	728
76.8	0	697	211	294	142	262	299	411	315	245	425	282	180	204	442	731
76.9229	0	702	214	296	143	264	298	414	315	247	429	284	182	205	449	727
77.0458	0	698	212	296	144	265	300	413	316	245	426	281	178	203	442	727
77.1686	0	693	207	292	138	257	297	408	314	243	419	277	176	201	432	725
77.2915	0	696	209	293	142	261	298	410	314	243	422	279	176	202	436	727
77.4144	0	695	209	293	141	259	297	409	313	243	421	278	177	202	436	721
77.5373	0	694	211	295	141	261	298	411	314	243	423	281	180	203	442	724
77.6602	0	694	214	297	143	264	298	416	315	244	430	283	181	206	448	732
77.783	0	697	213	297	146	268	299	411	315	243	427	281	179	203	443	728
77.9059	0	693	207	292	139	255	296	407	312	241	417	276	175	199	433	719
78.0288	0	692	210	293	141	259	297	408	313	241	421	278	176	202	437	726
78.1517	0	692	209	293	141	260	295	409	314	241	421	277	177	202	436	726
78.2746	0	694	212	294	142	262	297	411	313	241	424	279	179	202	442	720
78.3974	0	698	214	295	143	263	297	414	314	243	428	283	181	204	448	722
78.5203	0	696	213	297	145	266	298	414	315	243	427	282	180	203	443	726
78.6432	0	692	207	292	140	256	296	407	314	241	418	275	176	201	434	718
78.7661	0	696	210	294	142	261	296	410	313	241	421	279	177	202	439	720
78.889	0	696	211	294	141	259	296	409	313	241	421	278	178	202	438	720
79.0118	0	697	212	294	142	263	297	413	314	241	426	281	180	204	442	724
79.1347	0	698	215	296	145	265	298	418	315	243	431	285	182	205	449	725
79.2576	0	699	213	297	143	264	299	415	315	242	427	283	179	203	441	724
79.3805	0	697	209	292	139	258	297	410	315	241	421	279	176	202	435	726
79.5034	0	699	210	293	142	261	297	413	315	242	424	279	178	203	437	725
79.6262	0	699	212	293	142	261	297	413	315	242	425	280	178	202	438	726
79.7491	0	702	213	294	143	264	298	416	316	243	428	284	180	204	444	725
79.872	0	705	216	296	145	268	298	420	317	244	433	286	182	205	449	726
79.9949	0	701	213	293	143	265	300	417	317	243	427	280	177	203	439	725
80.1178	0	700	209	290	140	259	297	411	317	242	421	279	175	200	433	723
80.2406	0	703	211	292	141	261	297	411	317	242	421	281	177	200	436	719
80.3635	0	699	211	292	141	261	297	410	316	241	421	280	177	201	438	723
80.4864	0	700	213	294	143	262	296	413	317	242	425	282	179	202	443	727
80.6093	0	704	216	295	143	266	298	417	318	244	428	286	181	204	447	731
80.7322	0	703	212	294	142	263	298	411	317	243	422	280	177	202	438	722
80.855	0	699	209	290	139	255	297	406	316	241	416	278	175	199	432	723
80.9779	0	697	210	291	139	259	296	407	315	241	417	279	176	200	435	729
81.1008	0	699	209	291	141	258	296	406	315	241	417	279	177	201	436	728
81.2237	0	701	211	291	142	261	296	408	315	242	420	282	179	202	441	722
81.3466	0	701	213	292	143	263	296	412	315	242	424	284	180	203	447	728
81.4694	0	699	212	294	143	264	297	411	315	243	422	283	180	202	442	732
81.5923	0	698	208	289	139	255	295	403	314	241	413	278	176	198	432	726
81.7152	0	699	208	290	140	257	295	403	314	241	414	280	177	198	435	721
81.8381	0	697	209	290	139	257	295	403	313	241	415	278	176	200	436	728
81.961	0	697	210	290	140	259	294	406	313	242	418	281	179	201	440	724
82.0838	0	700	213	292	142	261	295	408	313	242	421	284	180	201	446	726
82.2067	0	703	215	295	147	266	295	407	313	242	424	285	182	203	450	726
82.3296	0	697	209	292	140	259	293	405	313	241	415	277	177	200	435	726
82.4525	0	696	208	290	139	256	292	403	311	239	414	277	176	200	436	722
82.5754	0	697	208	290	140	256	293	402	310	239	413	278	177	201	437	723
82.6982	0	696	209	290	140	257	291	403	310	240	415	279	178	201	438	723
82.8211	0	696	211	292	145	263	293	404	310	240	420	281	179	203	444	727
82.944	0	699	213	291	142	261	292	409	311	240	425	285	181	204	450	727
83.0669	0	700	212	294	145	267	295	407	311	241	425	283	180	203	447	728
83.1898	0	695	207	289	139	255	292	403	309	238	416	279	176	198	435	727
83.3126	0	695	208	289	141	260	292	407	310	239	419	279	177	201	439	724
83.4355	0	696	209	288	140	258	292	407	309	238	419	280	176	201	439	725
83.5584	0	699	210	289	141	261	292	410	309	239	426	286	178	203	443	727
83.6813	0	699	213	289	146	268	294	414	312	241	436	290	180	206	448	729
83.8042	0	702	215	292	148	273	296	421	315	243	445	295	182	208	451	736
83.927	0	699	209	287	140	263	296	416	315	242	432	288	177	204	437	735
84.0499	0	699	209	287	141	263	295	416	315	240	432	288	177	204	440	728
84.1728	0	697	210	287	141	264	295	417	316	240	432	288	178	205	440	731
84.2957	0	696	210	288	141	267	295	420	317	241	437	290	179	204	444	737
84.4186	0	700	215	290	141	270	296	424	320	242	443	295	182	206	452	741
84.5414	0	704	217	292	144	272	297	426	320	243	447	298	183	208	457	738
84.6643	0	702	215	293	144	272	298	424	321	242	440	292	179	206	448	737
84.7872	0	695	210	288	140	264	296	419	320	242	435	288	177	203	440	737
84.9101	0	699	212	289	141	267	296	420	321	241	435	289	178	203	443	736
85.033	0	700	212	288	141	266	296	420	320	242	436	290	178	204	443	729
85.1558	0	700	214	290	142	269	297	424	322	242	441	293	180	206	451	738
85.2787	0	700	217	292	144	273	298	428	323	244	448	297	183	208	457	741
85.4016	0	705	219	294	146	276	300	430	324	244	450	299	183	209	459	738
85.5245	0	701	212	290	141	267	298	421	323	243	436	290	177	204	442	732
85.6474	0	700	212	289	142	268	298	423	323	242	439	291	178	204	444	737
85.7702	0	700	213	290	142	268	299	425	324	243	440	291	179	205	444	738
85.8931	0	703	215	291	143	270	299	426	324	243	442	293	180	206	448	732
86.016	0	706	218	293	145	273	301	428	325	244	447	297	182	208	455	734
86.1389	0	706	220	295	147	275	301	431	328	245	448	298	185	210	461	741
86.2618	0	706	217	295	146	275	302	428	327	245	444	296	182	208	454	735
86.3846	0	703	211	288	141	267	300	420	327	245	434	290	179	205	444	732
86.5075	0	704	213	291	144	269	300	421	328	244	434	290	179	206	448	732
86.6304	0	700	213	290	143	267	300	421	327	243	434	290	180	206	448	735
86.7533	1	702	215	291	144	272	301	425	328	244	441	295	183	210	453	735
86.8762	0	707	218	294	145	273	301	426	328	245	445	297	184	211	460	739
86.999	0	709	220	296	147	276	303	429	331	247	446	299	186	211	464	743
87.1219	0	703	213	292	142	269	302	421	329	245	435	291	180	207	449	737
87.2448	0	705	213	291	143	268	302	422	328	245	435	292	181	208	450	739
87.3677	0	706	214	292	145	269	302	422	329	245	435	293	182	208	451	738
87.4906	0	706	214	293	145	269	302	423	329	246	437	294	182	209	455	738
87.6134	0	708	217	293	144	273	303	427	330	247	444	297	186	212	461	743
87.7363	0	710	219	296	147	276	303	431	332	248	447	300	186	212	465	744
87.8592	0	709	215	293	145	271	304	423	330	247	438	294	182	209	452	738
87.9821	0	707	212	291	143	268	302	422	329	246	436	294	182	207	450	741
88.105	0	705	214	292	145	270	302	424	330	246	438	295	182	208	453	742
88.2278	0	708	214	293	145	269	302	423	331	248	436	294	183	209	456	744
88.3507	0	712	217	294	147	272	304	426	331	248	441	298	185	211	463	740
88.4736	0	712	219	296	149	275	304	427	331	249	445	299	188	214	466	744
88.5965	0	708	215	295	147	272	304	425	332	248	439	296	183	209	456	744
88.7194	0	710	210	291	144	266	303	421	330	247	433	293	181	208	449	742
88.8422	0	711	212	293	145	268	303	421	330	247	434	294	182	209	452	738
88.9651	0	708	212	293	145	268	303	422	331	248	435	296	183	209	453	742
89.088	0	710	214	293	146	271	304	425	331	248	440	298	185	212	458	749
89.2109	0	714	217	296	146	274	304	429	331	249	445	301	188	212	464	751
89.3338	0	716	215	296	147	275	305	426	331	249	443	300	185	210	461	744
89.4566	0	709	209	290	143	264	304	420	330	248	433	293	182	208	447	742
89.5795	0	708	210	291	144	267	303	421	331	247	435	295	182	209	449	749
89.7024	0	711	210	291	143	267	302	420	329	247	432	295	183	209	450	748
89.8253	0	713	211	292	145	269	302	421	329	248	436	298	184	211	455	743
89.9482	0	713	214	292	146	272	302	424	330	249	441	300	186	212	461	752
90.071	0	713	216	294	148	274	304	427	331	249	445	302	188	213	464	754
90.1939	0	713	209	291	145	268	303	420	330	249	434	296	183	210	450	746
90.3168	0	713	207	289	143	263	302	416	328	247	431	294	183	209	448	744
90.4397	0	711	209	289	143	266	302	418	329	247	433	295	182	210	450	750
90.5626	0	710	208	290	144	267	301	418	329	248	433	296	183	210	451	745
90.6854	0	714	210	290	145	268	302	420	329	248	437	300	185	212	457	749
90.8083	0	717	213	292	145	270	302	423	329	249	440	301	188	213	462	748
90.9312	0	715	213	294	147	275	303	425	329	249	441	301	187	212	461	755
91.0541	0	710	205	288	144	264	301	418	328	248	432	296	183	209	447	747
91.177	0	715	207	289	144	267	301	418	328	249	434	298	183	211	452	750
91.2998	0	715	207	288	145	266	301	417	327	248	432	297	183	210	451	750
91.4227	0	714	209	290	144	267	303	420	328	249	436	298	185	212	454	754
91.5456	0	716	212	290	146	269	302	422	328	249	439	301	188	212	461	754
91.6685	0	720	214	292	147	273	303	424	328	251	442	302	188	213	464	757
91.7914	0	716	206	288	144	265	303	416	329	250	432	296	183	210	449	756
91.9142	0	715	206	288	143	266	302	418	329	249	432	297	183	211	450	754
92.0371	0	716	206	288	145	266	302	418	328	249	433	298	184	212	451	752
92.16	0	718	207	288	144	267	301	419	328	250	435	299	185	211	454	754
92.2829	0	720	210	290	146	269	303	422	329	250	439	302	187	213	461	755
92.4058	0	722	212	291	147	272	303	425	331	251	444	304	188	214	465	758
92.5286	0	720	209	290	147	269	304	421	330	251	437	299	184	211	454	758
92.6515	0	718	204	285	144	263	303	416	329	250	432	297	183	211	447	755
92.7744	0	719	206	287	145	266	303	418	329	251	433	298	183	211	449	754
92.8973	0	718	206	287	144	266	303	419	330	250	433	299	183	211	450	756
93.0202	0	722	207	288	145	269	303	421	330	251	439	300	185	213	456	758
93.143	0	725	210	290	148	272	304	425	331	252	443	304	186	215	462	755
93.2659	0	724	211	291	148	274	306	426	332	253	444	304	188	213	463	758
93.3888	0	719	203	285	144	265	304	419	331	250	434	297	181	210	446	755
93.5117	0	722	204	285	145	266	304	420	330	251	435	300	182	211	447	757
93.6346	0	723	204	285	144	267	305	419	331	252	435	299	181	212	447	753
93.7574	0	721	206	285	144	269	304	422	331	251	438	302	183	212	450	755
93.8803	0	721	208	287	147	273	305	425	332	252	443	304	186	214	457	764
94.0032	0	726	210	288	146	274	306	428	334	253	445	306	186	214	461	764
94.1261	0	727	207	287	145	273	307	422	334	252	440	302	182	211	452	755
94.249	0	720	203	283	143	266	306	419	333	251	435	299	181	211	446	756
94.3718	0	720	204	285	143	268	306	420	333	251	436	300	182	211	449	761
94.4947	0	723	204	284	143	268	306	420	332	252	435	299	182	211	450	761
94.6176	0	726	207	286	145	272	306	422	333	252	438	301	185	212	455	756
94.7405	0	725	209	289	147	273	307	425	335	253	442	304	186	214	460	761
94.8634	0	723	208	289	148	272	308	426	336	254	440	301	183	212	456	763
94.9862	0	722	203	285	143	266	305	418	334	252	431	297	180	209	446	754
95.1091	0	726	204	286	145	270	306	421	334	252	436	300	183	211	450	756
95.232	0	725	205	286	144	268	307	422	334	252	436	300	183	211	450	762
95.3549	0	721	206	287	145	271	307	424	335	254	440	302	185	213	455	763
95.4778	0	727	209	289	147	274	308	428	335	254	443	305	186	213	461	759
95.6006	0	728	206	289	147	273	309	425	335	254	441	301	183	212	456	760
95.7235	0	722	202	284	142	267	307	421	335	253	434	298	181	211	445	761
95.8464	0	722	204	286	144	269	308	423	336	253	438	300	182	212	450	758
95.9693	0	726	204	286	144	269	307	422	335	253	435	301	183	212	450	758
96.0922	0	728	206	288	145	271	307	425	335	254	440	303	185	214	456	758
96.215	0	728	209	289	147	274	308	428	337	254	446	305	186	215	461	764
96.3379	0	727	207	290	147	272	309	427	338	254	442	302	184	212	454	759
96.4608	0	725	202	285	142	266	307	421	336	253	434	297	181	209	445	758
96.5837	0	726	203	287	144	268	307	421	335	253	434	297	181	211	449	758
96.7066	0	724	205	287	144	267	306	420	335	253	435	299	182	211	450	760
96.8294	0	725	206	288	146	269	307	425	336	253	439	301	184	212	456	760
96.9523	0	729	208	290	147	272	309	427	336	254	441	302	186	214	461	762
97.0752	0	729	208	292	148	271	309	425	336	254	438	299	184	211	458	764
97.1981	0	723	201	287	143	262	307	420	334	252	430	294	180	208	445	757
97.321	0	723	202	287	144	266	306	421	334	253	432	296	182	210	448	757
97.4438	0	726	203	287	144	267	306	421	333	252	432	297	182	209	449	758
97.5667	0	726	206	289	146	269	307	422	334	252	435	299	184	212	454	760
97.6896	0	727	208	290	146	271	308	426	335	252	441	301	186	213	459	762
97.8125	0	730	209	292	149	274	309	427	336	253	443	303	186	213	460	763
97.9354	0	725	202	287	144	266	307	419	333	250	431	294	181	210	445	752
98.0582	0	726	203	287	144	266	307	420	333	251	432	297	182	211	449	757
98.1811	0	724	203	287	144	267	306	420	332	251	433	297	182	212	449	757
98.304	0	727	205	288	145	268	307	423	332	252	437	300	184	212	454	760
98.4269	0	730	207	290	147	272	308	425	332	252	442	303	186	213	459	757
98.5498	0	729	210	291	148	274	309	428	333	253	444	304	187	213	462	760
98.6726	0	724	201	286	143	266	306	420	333	252	433	296	181	210	446	758
98.7955	0	726	203	287	143	268	308	421	331	252	433	299	183	211	449	760
98.9184	0	728	203	287	144	267	307	421	331	252	433	299	183	210	450	754
99.0413	0	726	204	287	145	268	307	424	332	252	436	300	184	211	454	758
99.1642	0	726	207	289	146	273	307	427	333	252	441	303	187	214	459	765
99.287	0	730	209	290	147	274	309	426	334	251	442	303	186	212	459	765
99.4099	0	726	201	285	143	265	307	419	332	250	431	297	180	209	446	753
99.5328	0	723	204	286	144	268	307	420	332	251	434	299	182	211	449	758
99.6557	0	723	203	285	144	267	306	421	332	250	435	298	183	211	449	763
99.7786	0	726	205	287	145	268	306	423	333	251	437	300	185	212	454	757
99.9014	0	730	207	288	147	273	307	426	332	252	441	304	186	213	459	758
100.024	0	728	207	289	148	273	308	426	333	253	441	302	185	214	458	763
100.147	0	720	201	284	142	265	305	418	331	250	431	295	180	209	445	755
100.27	0	724	202	284	143	267	306	419	332	250	432	297	182	209	447	754
100.393	0	725	202	284	143	266	305	418	331	250	430	298	182	210	448	754
100.516	0	723	203	285	144	268	306	421	332	250	434	300	183	211	452	759
100.639	0	723	205	287	146	272	306	424	333	251	439	302	186	212	458	758
100.762	0	727	206	288	147	273	306	423	333	252	436	300	185	212	460	756
100.884	0	723	199	283	142	263	304	415	331	250	426	294	180	208	444	751
101.007	0	722	200	284	143	265	304	416	330	250	427	294	181	210	447	756
101.13	0	720	201	285	144	265	304	416	331	251	428	295	182	209	448	754
101.253	0	723	203	285	144	267	304	417	330	251	429	298	183	210	452	755
101.376	0	724	205	285	146	269	305	421	330	252	434	300	185	213	458	760
101.499	0	724	207	288	150	276	305	420	330	253	439	302	186	213	460	760
101.622	0	719	199	283	142	264	304	416	329	251	429	295	181	209	445	752
101.745	0	721	201	283	144	265	304	416	329	251	430	297	182	210	449	755
101.868	0	720	201	284	143	266	304	417	329	251	430	297	182	210	448	755
101.99	0	720	202	285	143	268	305	420	330	252	434	299	184	211	452	756
102.113	0	720	205	286	145	271	305	425	332	253	440	303	186	212	458	757
102.236	0	723	206	288	150	277	306	424	332	253	442	304	186	213	459	760
102.359	0	719	200	284	142	264	304	418	331	252	430	296	181	208	446	755
102.482	0	719	200	284	144	266	305	420	331	252	432	298	182	210	448	756
102.605	0	719	201	286	144	267	305	418	332	252	431	297	182	210	448	755
102.728	0	720	202	285	144	267	305	419	332	253	430	298	184	210	452	749
102.851	0	719	205	287	145	269	304	421	332	254	434	299	186	212	459	754
102.973	0	719	206	289	148	272	305	423	333	253	437	299	187	212	459	756
103.096	0	714	198	284	142	262	305	415	332	252	425	294	181	207	444	750
103.219	0	718	199	285	142	263	304	416	331	251	427	295	182	209	447	746
103.342	0	715	200	285	144	264	304	416	331	251	427	294	182	209	447	749
103.465	0	713	201	285	143	265	304	419	331	252	431	297	183	210	451	751
103.588	0	717	204	287	145	269	304	421	332	252	434	299	186	211	457	754
103.711	0	721	206	289	151	274	304	419	332	253	435	300	186	212	460	748
103.834	0	712	199	285	143	262	305	414	331	252	425	291	181	207	445	747
103.956	0	711	199	285	142	262	304	415	331	252	425	293	181	208	447	751
104.079	0	714	199	284	143	264	304	415	331	252	425	294	182	208	448	751
104.202	0	715	201	285	143	266	304	416	331	252	428	296	184	210	450	746
104.325	0	714	204	287	148	270	305	416	331	252	433	297	185	212	457	751
104.448	0	714	206	289	148	271	305	419	332	253	435	299	187	212	461	758
104.571	0	714	200	286	144	266	305	417	331	251	429	293	182	208	449	754
104.694	0	715	198	284	144	262	304	415	330	252	424	293	182	209	445	747
104.817	0	712	199	286	143	265	304	415	330	252	426	294	181	209	448	751
104.94	0	711	201	285	143	265	304	415	330	251	427	294	183	209	451	754
105.062	0	715	202	287	145	267	305	418	331	251	431	297	186	211	457	749
105.185	0	717	205	290	148	274	306	419	331	253	434	299	187	212	462	751
105.308	0	714	202	288	146	269	306	419	331	253	430	295	183	210	453	754
105.431	0	710	199	285	143	263	304	414	330	252	426	293	182	209	447	747
105.554	0	712	200	286	144	265	305	415	330	252	426	294	183	208	451	747
105.677	0	715	201	287	144	265	305	416	330	251	427	295	183	209	452	749
105.8	0	713	202	288	149	271	305	416	331	251	433	296	186	212	458	752
105.923	0	711	206	290	151	273	306	420	333	253	437	299	188	213	462	751
106.045	0	712	200	287	144	267	305	417	331	252	429	294	181	209	451	748
106.168	0	712	199	285	143	263	303	414	329	249	425	291	181	209	447	746
106.291	0	709	199	285	143	265	303	416	330	249	427	292	182	209	450	748
106.414	0	706	199	286	143	264	303	418	330	249	429	293	183	210	451	745
106.537	0	709	202	286	144	267	303	419	329	249	432	295	184	211	458	746
106.66	0	712	203	289	146	269	304	422	330	249	436	296	185	212	461	744
106.783	0	706	196	286	143	263	303	415	329	247	426	290	179	208	448	743
106.906	0	703	196	284	142	262	301	415	327	247	425	289	180	207	445	740
107.028	0	705	196	283	143	263	301	413	327	246	424	289	179	207	447	740
107.151	0	703	197	284	143	262	299	414	326	245	424	289	179	209	449	738
107.274	0	703	200	285	143	265	300	419	327	245	430	291	182	209	455	742
107.397	0	706	202	287	146	270	300	421	328	246	436	295	183	210	459	743
107.52	0	702	195	282	142	261	299	413	325	244	425	287	177	206	444	738
107.643	0	700	195	281	141	262	298	412	325	244	423	288	178	207	444	740
107.766	0	700	195	282	141	262	298	411	325	243	424	287	176	207	445	736
107.889	0	701	196	283	142	261	298	412	324	243	425	287	178	208	448	738
108.012	0	703	198	284	143	266	298	416	324	245	429	291	181	210	454	737
108.134	0	705	202	287	145	269	298	417	325	245	433	294	181	210	459	738
108.257	0	698	193	282	141	260	298	412	325	243	423	285	176	207	443	734
108.38	0	700	195	282	140	260	297	411	324	243	422	287	177	207	446	735
108.503	0	701	195	282	142	261	297	409	323	243	423	288	177	207	445	729
108.626	0	700	196	283	142	262	296	412	323	243	424	289	178	208	449	733
108.749	0	701	200	284	144	265	297	414	324	244	429	291	180	209	454	735
108.872	0	704	199	286	146	269	299	417	326	245	431	292	181	210	456	738
108.995	0	701	192	280	140	260	298	408	323	243	421	287	176	205	441	729
109.117	0	699	194	282	141	261	297	410	324	244	422	288	177	207	445	732
109.24	0	698	194	282	142	261	297	411	324	243	422	287	177	207	445	732
109.363	0	702	197	282	142	264	297	412	324	244	425	289	178	207	449	736
109.486	0	705	199	284	143	265	298	415	325	245	430	294	180	210	455	732
109.609	0	703	198	285	144	267	299	415	325	245	429	292	179	208	451	736
109.732	0	698	192	280	139	260	296	411	324	244	421	288	176	206	441	733
109.855	0	701	195	281	142	263	298	410	324	245	424	289	177	207	445	737
109.978	0	702	195	282	141	261	297	411	324	245	424	290	177	208	445	731
110.1	0	701	196	282	142	264	298	413	326	245	427	291	180	209	450	736
110.223	0	702	199	284	144	267	299	417	326	246	432	296	182	209	456	743
110.346	0	704	198	284	144	268	299	415	328	246	430	293	179	209	452	737
110.469	0	702	192	279	139	259	298	409	325	245	422	289	176	206	441	731
110.592	0	702	195	281	142	263	299	411	326	247	424	292	178	208	443	738
110.715	0	700	194	281	142	262	299	412	325	247	424	292	178	207	444	740
110.838	0	704	196	282	143	265	299	413	327	247	427	295	180	209	449	736
110.961	0	706	199	285	145	268	299	417	327	248	431	297	182	211	456	737
111.084	0	705	200	285	145	269	302	419	329	248	433	297	182	210	454	743
111.206	0	701	191	280	140	260	300	412	327	247	423	291	177	206	441	736
111.329	0	704	194	281	141	264	300	412	327	247	424	293	178	207	444	735
111.452	0	704	194	281	141	263	299	410	326	247	423	293	178	207	444	735
111.575	0	704	195	281	141	265	300	413	326	248	428	293	181	208	448	739
111.698	0	703	198	285	143	268	301	418	328	248	432	299	182	209	454	738
111.821	0	708	200	284	144	270	301	419	328	250	436	300	183	211	459	740
111.944	0	705	196	284	143	266	302	415	328	248	428	295	180	208	448	736
112.067	0	704	193	282	141	262	300	414	328	249	425	293	178	208	443	738
112.189	0	702	194	284	142	266	300	414	328	248	426	295	180	208	446	737
112.312	0	705	196	283	141	265	300	414	328	248	427	296	181	208	448	739
112.435	0	707	198	285	144	267	301	417	328	249	432	299	182	211	455	745
112.558	0	709	200	286	147	273	302	417	330	251	436	302	186	212	460	746
112.681	0	709	201	288	146	273	304	422	330	251	438	302	185	211	461	744
112.804	11	706	193	282	142	264	302	414	329	250	426	295	180	208	446	741
112.927	0	708	195	283	144	266	302	416	329	250	430	297	182	210	451	746
113.05	0	708	195	284	144	266	303	417	330	250	429	296	183	210	450	744
113.172	0	706	198	285	145	268	303	420	330	251	434	300	185	211	454	742
113.295	0	712	200	287	149	274	304	421	331	252	440	303	187	213	461	748
113.418	0	713	202	290	153	282	305	421	332	253	443	306	187	213	464	748
113.541	0	709	196	286	144	268	304	421	332	251	434	298	182	209	449	747
113.664	0	710	197	285	143	267	303	421	332	252	434	300	183	210	452	748
113.787	0	712	198	286	144	269	305	421	331	253	434	300	183	211	452	743
113.91	0	712	198	286	145	269	305	423	332	252	435	301	184	211	454	747
114.033	0	712	200	288	147	272	305	427	333	253	442	303	186	212	461	750
114.156	0	715	202	290	147	276	306	430	335	253	445	306	187	213	463	750
114.278	0	713	196	286	143	269	306	423	334	252	436	299	181	209	449	742
114.401	0	710	195	285	144	268	305	423	335	252	435	299	182	209	449	746
114.524	0	710	196	285	144	270	307	425	335	253	438	299	183	210	450	747
114.647	0	713	197	286	144	271	306	426	334	252	440	302	184	210	454	750
114.77	0	716	200	288	146	274	306	430	336	254	445	304	186	212	460	747
114.893	0	715	202	290	147	276	307	434	337	254	450	308	188	215	464	751
115.016	0	711	197	288	145	272	308	428	336	252	443	301	183	210	453	749
115.139	0	713	195	285	143	268	306	426	336	252	438	300	182	209	447	750
115.261	0	715	196	286	144	270	307	426	336	252	439	300	183	209	450	744
115.384	0	713	197	286	144	271	306	430	336	252	442	301	184	210	451	748
115.507	0	715	200	288	145	275	307	432	336	252	448	305	186	212	458	755
115.63	0	719	203	290	147	277	308	437	338	255	451	308	188	214	463	751
115.753	0	719	200	290	147	276	309	434	338	253	448	304	185	210	456	747
115.876	0	714	195	285	143	269	307	430	337	253	441	301	182	209	447	747
115.999	0	714	197	286	143	272	308	431	337	253	444	302	183	211	449	751
116.122	0	716	197	286	144	271	308	432	337	253	445	302	183	210	451	746
116.244	0	721	199	287	144	276	309	436	339	253	450	306	187	213	455	748
116.367	0	719	202	290	147	278	310	439	340	254	456	309	188	213	460	754
116.49	0	718	201	291	147	280	312	440	341	256	456	308	187	212	459	753
116.613	0	716	195	284	143	271	309	431	340	253	443	301	182	209	446	746
116.736	0	718	196	286	144	272	309	431	340	253	443	302	183	211	450	748
116.859	0	715	196	286	144	273	310	430	340	253	444	303	183	211	451	750
116.982	0	715	199	288	145	274	310	432	340	252	446	304	185	212	454	747
117.105	0	718	201	288	146	276	310	433	340	253	448	306	187	214	460	751
117.228	0	719	199	291	147	276	310	433	340	254	448	306	185	212	458	748
117.35	0	712	194	284	143	269	308	426	338	252	439	300	182	208	447	746
117.473	0	712	195	285	144	273	308	428	339	252	440	303	183	209	451	745
117.596	0	714	196	286	144	272	308	427	338	252	440	303	185	210	451	748
117.719	0	714	198	287	145	272	308	429	339	253	443	304	185	211	456	750
117.842	0	716	199	288	145	276	308	432	340	252	448	307	187	214	461	755
117.965	0	714	197	288	145	274	308	430	340	252	444	301	184	210	452	751
118.088	0	711	193	285	143	267	306	425	337	251	438	301	182	208	447	749
118.211	0	712	194	284	144	273	306	428	338	251	442	304	184	211	450	749
118.333	0	710	195	284	145	272	307	428	338	251	443	303	184	211	452	750
118.456	0	714	198	286	145	275	307	433	339	252	447	306	186	212	456	754
118.579	0	718	200	289	148	277	307	435	339	252	450	308	186	212	461	747
118.702	0	712	193	285	143	271	307	428	337	250	439	300	181	209	445	747
118.825	0	710	193	284	144	271	306	427	337	250	441	301	181	210	446	747
118.948	0	712	194	284	145	274	306	429	337	250	441	302	182	212	448	748
119.071	0	714	195	286	145	272	307	430	336	250	443	303	183	212	451	744
119.194	0	715	198	286	146	277	307	433	337	250	449	306	187	213	457	747
119.316	0	714	197	289	147	278	308	435	338	251	450	306	184	213	455	750
119.439	0	713	192	283	143	270	306	427	335	249	440	301	180	210	441	746
119.562	0	715	192	284	144	274	308	429	336	250	441	302	181	210	443	741
119.685	0	713	195	285	144	273	307	430	336	250	443	302	182	210	445	745
119.808	0	713	196	286	145	276	307	434	337	251	448	307	184	211	452	753
119.931	0	719	198	290	146	279	308	438	338	251	454	310	186	213	459	751
120.054	0	719	197	287	147	279	309	434	336	251	450	307	182	211	452	749
120.177	0	715	193	283	144	271	307	430	336	251	443	303	180	211	443	752
120.3	0	714	194	284	145	275	308	431	337	250	445	305	183	211	447	754
120.422	0	718	195	285	145	274	308	430	336	251	444	306	182	212	448	748
120.545	0	721	196	286	146	276	309	432	337	251	448	308	185	214	453	749
120.668	0	720	199	288	147	280	309	437	338	252	454	311	186	213	458	754
120.791	0	714	192	285	144	274	309	430	337	251	444	304	181	212	443	747
120.914	0	717	192	283	144	272	308	428	337	252	443	304	182	211	445	748
121.037	0	719	192	285	144	274	309	429	337	252	443	305	182	212	447	746
121.16	0	717	193	284	144	274	309	429	338	252	445	307	183	212	448	752
121.283	0	718	195	287	145	276	308	432	340	252	448	308	184	213	456	751
121.405	0	720	195	287	146	276	310	429	339	253	445	307	184	212	454	751
121.528	0	716	189	282	143	268	306	421	337	251	435	301	179	209	442	744
121.651	0	716	191	283	142	270	307	422	337	252	435	301	180	210	445	746
121.774	0	714	190	283	142	269	306	422	338	251	435	301	180	212	445	745
121.897	0	717	192	283	145	270	306	422	337	252	439	304	183	212	451	748
122.02	0	718	194	285	146	274	307	426	338	253	442	307	186	215	456	750
122.143	0	715	192	285	146	273	306	423	338	252	438	302	181	212	449	747
122.266	0	714	188	280	143	266	306	417	336	252	431	299	179	210	441	747
122.388	0	714	189	281	142	268	305	417	336	251	432	300	181	211	443	740
122.511	0	712	189	282	143	267	305	416	335	251	431	300	181	211	446	744
122.634	0	712	190	285	144	269	305	420	336	252	436	302	183	212	452	746
122.757	0	717	192	286	146	272	305	421	338	253	440	305	186	214	458	750
122.88	0	715	192	287	149	276	306	417	336	253	438	303	183	212	454	743
123.003	0	709	187	280	142	265	304	416	335	251	430	299	179	210	442	742
123.126	0	709	188	281	143	267	304	417	336	251	434	300	181	211	444	747
123.249	0	711	190	281	143	267	303	418	335	252	434	302	181	211	446	751
123.372	0	713	191	285	144	270	304	421	335	252	438	304	184	212	453	745
123.494	0	713	193	287	152	280	305	421	336	254	445	308	185	214	460	754
123.617	0	714	197	290	150	282	306	429	337	254	450	309	187	216	461	757
123.74	0	714	190	283	144	271	307	423	337	252	439	302	181	212	446	747
123.863	0	716	192	283	145	271	305	425	336	253	439	303	182	213	447	745
123.986	0	712	193	283	144	272	306	424	336	253	440	304	182	212	448	750
124.109	0	713	193	284	145	273	307	428	338	254	445	306	185	214	453	753
124.232	0	717	196	287	147	277	308	432	338	255	451	310	187	215	460	749
124.355	0	720	196	290	148	279	309	434	339	256	452	311	188	216	462	748
124.477	0	714	191	283	144	273	309	429	338	255	441	304	182	212	447	750
124.6	0	712	192	283	144	273	309	429	339	255	444	306	183	213	449	746
124.723	0	715	193	284	145	273	308	429	339	256	446	305	184	213	450	749
124.846	0	717	194	284	144	274	309	431	339	255	449	309	185	215	454	747
124.969	0	717	197	286	145	278	310	435	340	256	455	311	188	217	460	753
125.092	0	716	197	289	147	280	311	438	342	257	458	313	188	215	462	751
125.215	0	715	191	283	142	271	310	429	341	256	445	306	182	213	446	747
125.338	0	715	192	284	144	273	310	431	341	256	450	308	184	214	450	754
125.46	0	713	192	283	145	275	311	433	342	256	451	309	185	215	450	751
125.583	0	713	194	284	144	275	310	436	342	257	456	311	187	216	456	755
125.706	0	718	194	289	146	279	311	439	344	258	461	314	189	216	462	754
125.829	0	717	195	289	146	283	313	441	345	258	462	313	189	215	462	754
125.952	0	710	189	282	141	272	311	434	343	255	452	308	181	213	447	751
126.075	0	713	192	283	143	275	312	437	344	256	456	310	184	214	451	753
126.198	0	714	192	283	143	276	311	434	343	256	454	310	186	215	453	748
126.321	0	712	193	285	144	276	311	435	345	256	455	310	187	216	459	750
126.444	0	712	194	288	146	279	311	438	347	258	460	313	190	216	468	752
126.566	0	714	195	290	146	281	312	437	347	257	455	310	188	215	466	752
126.689	0	712	189	283	143	268	310	427	344	256	442	302	183	212	450	741
126.812	0	709	191	284	144	273	311	428	345	256	445	305	185	214	455	745
126.935	0	707	192	284	143	274	310	429	345	256	447	306	184	215	455	750
127.058	0	710	192	285	145	276	310	431	345	255	450	308	188	216	459	749
127.181	0	713	195	289	146	279	310	435	344	257	456	312	190	217	466	746
127.304	0	712	195	290	147	281	312	435	344	256	455	309	186	215	462	747
127.427	0	706	190	282	142	271	309	429	344	256	444	305	184	213	450	743
127.549	0	708	193	285	144	274	311	430	344	256	447	307	187	215	455	743
127.672	0	710	193	284	143	272	310	428	344	255	446	307	187	214	455	744
127.795	0	709	192	287	145	277	310	432	345	256	450	308	188	216	461	749
127.918	0	709	196	291	146	279	311	436	346	256	456	311	190	217	467	746
128.041	0	710	192	287	145	276	311	431	345	255	447	306	185	214	455	744
128.164	0	709	191	283	143	272	310	428	343	254	443	305	183	214	451	741
128.287	0	708	193	285	144	274	309	430	344	255	447	306	186	214	455	743
128.41	0	707	192	284	144	275	309	431	343	255	448	307	186	215	456	742
128.532	0	711	193	287	144	277	309	434	344	255	452	311	189	215	461	745
128.655	0	713	195	290	147	281	310	437	344	256	457	312	190	216	465	746
128.778	0	707	190	283	142	272	310	431	343	254	446	305	182	213	448	742
128.901	0	707	191	282	143	273	310	432	343	254	448	307	184	214	450	742
129.024	0	710	191	285	143	275	310	432	343	254	450	309	184	213	453	742
129.147	0	710	193	285	143	275	310	436	343	254	453	311	186	215	454	744
129.27	0	713	194	287	145	281	311	442	344	256	461	315	189	216	461	747
129.393	0	715	195	290	147	285	313	445	345	256	463	317	189	216	461	749
129.516	0	711	189	281	140	275	312	437	343	255	455	312	181	215	444	743
129.638	0	716	191	282	140	287	315	446	356	259	470	322	186	213	447	749
129.761	0	715	192	283	137	296	319	452	366	261	478	327	188	213	447	757
129.884	0	719	193	283	136	306	324	458	379	266	487	336	193	211	451	760
130.007	0	725	196	284	143	323	330	458	387	270	492	341	198	210	459	767
130.13	0	725	195	287	145	331	334	460	393	271	492	342	199	209	458	768
130.253	0	719	188	280	133	313	332	458	389	268	481	337	192	209	444	766
130.376	0	721	192	281	135	312	328	454	384	267	476	335	192	210	450	765
130.499	0	722	192	280	134	308	327	450	382	267	471	336	192	211	450	756
130.621	0	718	193	280	135	312	327	451	383	267	474	336	193	212	453	759
130.744	0	719	196	283	138	313	326	453	383	267	476	337	196	213	461	758
130.867	0	721	198	285	139	315	327	452	383	267	476	335	195	212	461	757
130.99	0	718	189	280	135	304	324	441	378	265	463	329	188	213	444	746
131.113	0	713	191	280	135	304	323	442	378	264	464	328	189	212	446	746
131.236	0	711	190	281	134	303	321	442	377	263	463	326	189	211	447	744
131.359	0	714	192	281	136	304	321	440	376	263	464	328	191	212	451	745
131.482	0	716	192	286	137	305	320	441	376	263	465	329	193	213	457	739
131.604	0	714	194	289	146	314	318	433	372	262	463	327	193	213	458	742
131.727	0	707	187	280	136	296	317	434	369	260	455	321	186	210	442	737
131.85	0	711	189	281	137	299	316	435	368	260	458	323	188	211	444	740
131.973	0	710	189	281	136	298	316	432	367	260	456	322	187	211	444	731
132.096	0	708	190	283	142	302	315	431	368	259	457	324	188	212	447	735
132.219	0	709	189	284	142	305	314	435	368	260	462	325	191	213	453	741
132.342	0	712	190	285	143	307	316	435	367	259	461	324	189	211	451	739
132.465	0	708	184	279	136	293	313	429	365	257	448	318	183	209	438	726
132.588	0	706	187	279	137	296	312	431	365	257	452	318	185	210	441	732
132.71	0	705	185	279	136	295	312	430	365	257	451	317	185	209	441	731
132.833	0	709	186	282	138	297	311	432	365	256	454	319	187	212	446	726
132.956	0	712	188	285	146	306	311	429	364	257	458	322	189	212	452	726
133.079	0	710	187	284	143	304	313	431	364	257	456	320	186	211	445	730
133.202	0	704	183	275	136	291	310	429	363	255	448	315	182	208	435	722
133.325	0	708	185	278	137	293	310	429	361	256	450	316	182	209	437	720
133.448	0	708	185	277	136	293	309	429	361	254	450	316	183	209	437	721
133.571	0	710	186	279	140	300	310	430	362	255	455	318	185	210	444	726
133.693	0	710	188	282	145	305	312	430	364	256	459	322	187	213	449	728
133.816	0	713	187	281	142	303	312	430	363	256	455	319	184	210	442	721
133.939	0	709	183	275	135	291	309	427	362	255	446	314	180	208	432	719
134.062	0	708	184	275	137	293	309	429	362	254	448	314	181	208	435	721
134.185	0	706	184	276	135	292	308	430	362	255	450	315	182	209	436	718
134.308	0	712	186	279	137	296	310	433	363	255	456	319	185	210	441	720
134.431	0	716	188	282	145	305	310	429	363	257	459	322	186	212	448	722
134.554	0	714	187	281	142	303	312	433	364	256	458	320	185	210	444	724
134.676	0	708	182	274	135	291	310	429	363	255	448	315	180	208	431	717
134.799	0	713	184	277	136	294	310	429	363	256	450	316	183	209	435	718
134.922	0	713	183	277	136	293	309	429	362	256	450	316	182	209	434	718
135.045	0	714	185	279	139	300	311	429	363	257	455	319	185	210	441	723
135.168	0	715	188	281	145	307	311	430	365	259	459	322	187	212	448	723
135.291	0	719	186	284	141	304	313	433	366	258	458	321	185	209	444	721
135.414	0	714	184	275	134	292	312	430	363	257	450	316	182	208	431	719
135.537	0	715	185	279	136	296	312	433	365	258	455	319	183	209	436	722
135.66	0	715	183	279	137	296	312	433	365	258	455	319	184	210	437	722
135.782	0	720	185	281	137	298	311	434	366	259	458	322	185	211	441	725
135.905	0	721	188	283	145	308	313	432	367	260	461	324	188	213	449	731
136.028	0	719	187	282	142	304	314	434	367	259	459	321	185	210	441	727
136.151	0	716	183	276	136	293	312	433	366	259	452	318	182	209	432	721
136.274	0	719	183	279	137	296	313	433	366	258	455	320	183	209	436	724
136.397	0	718	184	280	135	297	314	435	367	259	457	320	184	209	437	730
136.52	0	719	187	282	142	303	314	435	369	260	461	323	187	211	444	729
136.643	0	724	189	285	141	305	315	439	370	261	466	327	189	211	450	730
136.765	0	724	188	282	142	306	316	435	369	261	460	321	185	210	442	728
136.888	0	720	184	277	137	294	313	433	367	260	452	316	182	209	433	725
137.011	0	717	186	277	137	296	314	433	368	261	455	318	184	209	436	727
137.134	0	718	186	277	136	296	313	430	368	260	452	318	184	209	437	728
137.257	0	722	187	278	138	298	314	433	368	261	456	322	187	211	443	727
137.38	0	724	188	282	147	308	315	429	370	261	459	324	188	213	449	730
137.503	0	721	187	280	143	302	314	430	370	261	454	320	184	211	438	729
137.626	0	719	182	275	137	294	313	430	368	259	449	317	182	210	431	726
137.748	0	722	185	276	138	296	312	430	367	260	451	318	183	211	433	729
137.871	0	721	184	277	137	297	313	432	367	260	452	318	185	212	435	727
137.994	0	722	185	281	142	303	315	434	368	260	459	322	187	213	442	730
138.117	0	726	189	283	148	308	315	434	369	262	464	325	189	213	447	733
138.24	0	726	186	279	142	302	316	432	368	261	456	319	184	210	437	725
138.363	0	721	183	276	136	294	315	432	367	260	452	318	183	210	432	724
138.486	0	721	185	279	138	297	316	434	367	261	454	319	184	210	433	730
138.609	0	722	184	278	138	296	316	435	367	261	454	319	185	211	435	730
138.732	0	727	186	281	143	302	315	434	368	262	458	322	188	212	441	728
138.854	0	725	187	284	148	311	318	434	369	263	463	326	188	213	444	733
138.977	0	720	183	277	138	295	317	433	368	262	454	317	182	209	429	729
139.1	0	723	182	276	139	294	317	432	367	262	452	318	183	210	429	731
139.223	0	725	182	279	138	295	316	431	367	262	450	318	183	210	430	725
139.346	0	721	181	278	142	299	315	429	367	262	450	318	184	211	434	728
139.469	0	722	185	280	147	304	315	427	367	262	452	320	186	213	440	733
139.592	0	723	184	282	144	303	315	429	368	262	452	319	185	212	438	731
139.715	0	722	180	274	138	289	313	425	364	260	441	313	180	209	425	723
139.837	0	719	182	275	142	296	314	424	364	260	445	314	181	210	427	726
139.96	0	717	178	277	138	293	314	428	364	262	446	316	182	210	425	732
140.083	0	721	181	277	145	300	314	424	365	261	450	318	182	211	432	732
140.206	0	724	183	280	147	304	314	427	365	261	453	320	185	213	437	729
140.329	0	721	183	278	144	301	314	429	366	261	452	317	182	210	429	732
140.452	0	716	178	272	137	291	313	428	365	260	444	314	179	209	420	730
140.575	0	720	179	274	138	292	314	428	364	260	446	315	179	209	422	730
140.698	0	720	179	274	138	291	313	428	364	260	446	315	179	209	423	725
140.82	0	720	181	277	140	298	313	429	365	259	451	317	182	211	428	732
140.943	0	720	183	279	145	305	315	429	367	261	456	320	184	212	434	735
141.066	0	722	184	278	142	301	315	430	366	260	454	318	182	209	429	728
141.189	0	719	178	271	136	291	314	427	364	259	445	312	177	207	418	725
141.312	0	717	179	273	137	293	313	429	364	259	447	315	179	208	421	731
141.435	0	716	179	275	137	291	312	429	364	260	448	315	179	209	421	731
141.558	0	720	180	277	138	295	313	432	366	260	452	318	182	210	427	728
141.681	0	723	183	278	145	304	314	428	367	260	456	322	184	212	432	731
141.804	0	721	182	279	142	302	316	434	367	260	456	319	181	210	430	733
141.926	0	715	178	271	136	290	314	429	364	259	446	314	178	207	419	726
142.049	0	716	179	274	136	292	313	430	363	259	449	316	179	209	421	726
142.172	0	716	180	272	136	292	314	429	363	259	448	315	180	208	421	725
142.295	0	715	180	276	141	296	314	430	365	259	452	317	181	210	427	730
142.418	0	715	182	278	141	299	314	433	366	260	457	320	183	211	432	730
142.541	0	717	182	277	142	301	316	430	365	259	455	318	180	209	427	728
142.664	0	711	176	271	136	288	312	427	363	256	445	311	176	207	418	723
142.787	0	709	178	274	135	291	311	430	363	256	449	314	178	208	422	727
142.909	0	707	175	275	135	290	310	430	363	255	450	313	178	207	422	725
143.032	0	709	179	275	136	292	310	431	363	255	452	316	180	209	428	727
143.155	0	710	181	277	136	296	310	435	364	256	459	319	182	209	434	733
143.278	0	706	179	276	136	294	311	434	364	255	454	314	177	207	424	728
143.401	0	701	175	270	131	286	307	427	361	253	446	310	175	204	417	723
143.524	0	702	174	272	133	288	307	427	360	252	448	309	175	204	420	720
143.647	0	700	174	272	133	287	306	426	358	251	448	310	175	205	422	723
143.77	0	700	177	273	133	291	305	431	360	251	453	312	178	206	429	722
143.892	0	703	179	276	135	294	307	433	361	251	458	316	179	208	434	723
144.015	0	701	176	273	135	291	307	427	359	251	449	311	175	205	424	718
144.138	0	696	173	269	131	286	304	424	357	249	443	305	172	203	417	717
144.261	0	692	172	270	132	287	303	424	357	248	445	307	174	202	420	714
144.384	0	695	173	271	131	286	303	423	356	248	446	308	174	203	423	714
144.507	0	698	176	272	133	290	302	427	356	248	450	312	177	206	429	714
144.63	0	698	178	274	137	296	305	428	358	249	456	314	179	207	434	714
144.753	0	697	177	273	135	292	305	428	359	248	451	311	174	205	425	712
144.876	0	694	173	267	131	284	302	423	356	247	444	306	172	202	417	709
144.998	0	696	172	271	132	286	302	424	355	247	444	306	173	203	420	703
145.121	0	693	173	271	132	287	302	424	355	247	444	307	174	203	422	705
145.244	0	694	176	273	133	290	303	428	357	248	450	310	176	206	429	709
145.367	0	699	179	275	135	293	303	431	358	249	455	313	179	207	435	712
145.49	0	700	176	275	138	296	305	426	357	249	452	311	176	204	429	705
145.613	0	695	173	269	131	285	302	424	355	247	443	305	173	203	420	704
145.736	0	693	174	272	133	288	303	426	355	248	447	307	175	204	424	706
145.859	0	696	175	271	134	288	303	426	355	248	447	308	175	205	423	708
145.981	0	700	177	274	136	291	303	429	357	249	451	311	178	207	431	706
146.104	0	698	181	275	143	301	305	427	358	250	457	315	180	208	436	711
146.227	0	698	180	277	141	300	306	430	359	251	455	313	178	207	432	716
146.35	0	697	175	269	135	286	303	424	356	249	442	306	174	205	423	709
146.473	0	699	176	273	136	290	303	427	356	250	445	310	176	207	427	706
146.596	0	696	176	272	136	290	304	427	356	250	445	309	177	207	427	712
146.719	0	697	179	274	141	295	305	426	358	251	449	310	179	209	433	714
146.842	0	701	182	277	145	302	305	425	358	252	452	314	180	210	439	715
146.964	0	702	179	276	141	298	306	426	357	252	448	310	177	209	431	709
147.087	0	694	176	269	135	287	305	425	356	250	441	306	174	206	422	711
147.21	0	694	177	274	138	289	304	426	356	249	445	308	176	208	426	713
147.333	0	697	176	273	136	288	303	425	355	250	444	308	176	208	429	712
147.456	0	699	178	275	140	295	304	425	356	251	449	311	179	209	434	706
147.579	0	699	181	278	146	301	305	425	358	251	454	313	181	210	439	715
147.702	0	693	175	272	137	288	305	426	356	250	444	305	175	208	424	711
147.825	0	693	174	269	135	287	303	424	354	250	443	306	175	207	422	704
147.948	0	694	174	273	136	287	302	425	355	250	443	306	175	206	424	703
148.07	0	693	175	272	135	289	302	427	355	249	447	308	176	207	428	708
148.193	0	692	178	273	139	294	302	428	356	250	452	311	178	209	435	711
148.316	0	698	180	277	141	299	305	430	356	250	455	314	179	208	437	706
148.439	1	692	174	268	134	285	302	423	354	248	441	305	173	204	421	702
148.562	0	689	173	269	134	284	301	424	353	247	443	305	173	205	422	704
148.685	0	687	172	269	134	285	300	423	353	247	442	306	174	204	423	700
148.808	0	690	173	271	135	286	300	424	351	247	444	306	175	205	426	700
148.931	0	691	177	273	137	289	299	425	353	247	445	308	177	208	431	700
149.053	0	690	175	275	137	291	301	426	353	247	447	308	176	205	429	704
149.176	0	684	171	266	134	281	297	415	350	245	433	299	171	202	417	693
149.299	0	685	171	269	135	282	297	415	348	244	433	301	172	204	420	695
149.422	0	685	170	269	134	283	296	414	346	243	432	300	172	204	421	699
149.545	0	684	173	270	138	286	296	413	347	244	433	301	173	206	426	696
149.668	0	687	175	272	144	290	296	411	348	245	437	304	176	207	432	697
149.791	0	688	173	272	142	289	298	411	346	246	433	301	174	205	428	695
149.914	0	680	170	268	134	276	294	403	342	243	419	294	170	203	418	694
150.036	0	682	170	268	138	282	293	406	342	243	425	297	171	204	422	693
150.159	0	681	170	269	139	281	293	405	341	243	424	297	172	204	424	694
150.282	0	684	173	270	143	286	294	401	342	244	425	298	174	206	429	694
150.405	0	686	175	274	146	289	295	403	343	245	428	301	176	208	434	699
150.528	0	681	171	273	140	280	295	401	341	244	422	294	172	203	423	694
150.651	0	681	169	269	136	276	292	404	341	242	420	294	171	203	419	693
150.774	0	683	170	270	142	283	293	399	339	244	421	296	171	205	420	692
150.897	0	683	170	269	143	281	292	398	340	244	422	295	171	205	423	696
151.02	0	684	173	272	144	286	293	403	341	245	429	298	174	207	429	696
151.142	0	688	175	274	147	289	295	406	343	246	432	300	176	209	432	698
151.265	0	686	170	267	138	274	293	403	340	245	421	293	169	204	417	694
151.388	0	683	169	269	139	275	292	400	340	243	420	292	170	205	417	691
151.511	0	683	170	269	140	278	292	403	341	244	421	294	170	205	419	693
151.634	0	687	172	269	144	283	292	401	341	245	424	296	173	207	422	695
151.757	0	689	174	273	147	285	293	402	341	245	427	298	175	208	429	696
151.88	0	691	176	275	147	290	296	407	343	246	433	301	175	209	433	699
152.003	0	685	170	268	138	275	294	408	341	246	423	294	169	206	416	695
152.125	0	687	168	267	137	274	293	406	342	246	421	294	170	205	415	696
152.248	0	689	169	269	139	278	293	402	341	246	423	294	170	206	417	697
152.371	0	688	172	270	144	282	294	402	342	246	425	297	172	207	420	697
152.494	0	691	175	273	146	287	295	406	344	248	431	299	175	209	426	700
152.617	0	694	176	274	148	289	295	409	346	249	434	303	176	210	432	705
152.74	0	694	173	274	144	284	296	407	344	248	428	299	171	207	420	696
152.863	0	690	169	269	137	275	295	408	343	248	426	296	170	205	413	698
152.986	0	691	170	271	141	280	296	408	345	248	429	297	171	207	415	700
153.108	0	693	171	271	145	282	296	405	346	249	429	299	172	208	416	703
153.231	0	698	174	272	146	288	298	407	346	250	433	302	175	209	425	699
153.354	0	696	177	275	147	289	298	411	348	251	437	304	176	210	431	706
153.477	0	698	179	276	149	293	300	414	350	252	441	306	177	210	431	707
153.6	0	697	172	270	138	278	299	413	347	250	429	298	171	206	416	704
153.723	0	700	172	271	140	279	299	412	346	252	430	298	172	207	418	701
153.846	0	697	173	274	145	284	299	405	348	252	427	298	172	209	420	704
153.969	0	697	175	274	146	286	300	407	348	253	430	299	174	209	425	707
154.092	0	702	178	277	148	290	302	411	349	254	434	303	178	211	431	712
154.214	0	707	179	280	149	293	304	412	350	255	437	305	179	211	435	705
154.337	0	698	174	273	144	283	303	409	349	254	427	297	173	208	420	705
154.46	0	699	172	273	142	282	302	409	349	254	429	298	174	208	421	706
154.583	0	701	174	275	147	286	303	407	350	255	430	299	174	210	423	709
154.706	0	702	175	275	147	288	303	408	350	254	430	301	177	209	425	703
154.829	0	702	177	278	149	290	304	412	351	255	437	303	177	212	433	710
154.952	0	703	180	279	151	294	305	416	354	257	442	307	179	213	437	715
155.075	0	701	175	274	145	284	305	413	352	254	431	299	174	209	423	708
155.197	0	702	173	274	140	279	304	414	351	254	430	299	174	208	421	703
155.32	0	698	174	275	147	287	304	410	351	254	432	299	175	210	423	706
155.443	0	698	174	275	144	285	303	414	352	254	435	299	175	211	426	706
155.566	0	702	177	278	148	292	304	417	352	255	440	303	178	212	432	711
155.689	0	706	180	280	150	295	306	419	354	255	445	305	180	213	438	706
155.812	0	700	174	275	145	286	307	416	353	254	435	298	173	209	423	704
155.935	0	695	170	273	139	279	304	418	352	253	433	296	173	209	420	703
156.058	0	697	173	275	140	282	303	420	352	253	436	298	174	209	422	705
156.18	0	698	173	274	139	282	303	421	352	251	437	299	175	210	424	700
156.303	0	698	176	277	147	291	304	419	353	253	444	303	178	211	431	706
156.426	0	700	179	278	149	295	305	425	356	254	450	306	179	213	437	711
156.549	0	700	175	277	144	289	306	423	354	252	442	300	175	209	424	705
156.672	0	697	171	273	137	281	303	418	352	251	434	295	173	207	419	698
156.795	0	694	173	275	139	282	303	420	351	250	434	297	174	207	423	701
156.918	0	693	174	275	139	282	303	421	352	251	437	297	175	209	425	702
157.041	0	697	177	277	147	290	303	418	353	251	442	301	177	211	434	706
157.164	0	702	180	279	149	294	305	422	353	252	445	304	179	213	439	702
157.286	0	698	175	279	144	290	306	420	353	252	437	299	175	209	429	702
157.409	0	693	172	274	138	279	302	418	351	251	432	295	173	207	423	703
157.532	0	696	175	277	140	282	303	422	351	252	436	298	175	209	427	703
157.655	0	698	175	276	139	283	303	421	351	252	436	298	176	209	427	698
157.778	0	696	177	280	147	291	303	419	352	252	440	302	179	211	435	704
157.901	0	698	180	281	149	296	305	424	354	252	448	305	180	212	440	709
158.024	0	698	175	276	144	288	305	421	353	252	438	298	175	208	426	703
158.147	0	699	175	274	140	281	304	420	352	251	433	298	174	208	425	697
158.269	0	696	176	277	140	284	304	423	353	251	437	299	175	208	427	701
158.392	0	695	176	276	143	288	304	421	353	251	439	301	176	210	429	707
158.515	0	702	178	278	148	292	304	422	353	253	444	304	180	212	436	707
158.638	0	705	181	282	150	297	306	425	355	253	449	307	180	213	439	704
158.761	0	698	174	275	139	281	305	423	354	252	435	297	174	208	423	702
158.884	0	696	172	275	139	283	304	424	354	251	436	299	175	208	425	706
159.007	0	701	175	276	140	284	304	422	353	252	437	300	176	209	426	705
159.13	0	703	176	277	141	283	305	424	353	252	438	301	177	210	430	702
159.252	0	701	179	279	148	295	305	422	354	253	444	305	180	212	437	707
159.375	0	703	182	282	151	299	307	426	356	254	448	307	181	212	440	714
159.498	0	700	174	275	140	281	306	422	354	252	433	298	173	207	424	706
159.621	0	702	174	276	140	282	305	421	353	252	434	298	175	208	425	701
159.744	0	700	175	276	139	284	305	422	353	252	434	299	176	208	426	707
159.867	0	699	177	276	143	288	305	421	354	252	438	301	178	209	429	710
159.99	0	705	179	280	148	295	306	423	354	254	443	306	179	211	435	711
160.113	0	707	182	282	149	299	306	423	356	254	446	306	181	212	440	707
160.236	0	701	176	276	140	283	306	423	353	252	433	297	174	208	424	707
160.358	0	699	174	275	139	281	304	421	352	252	433	299	176	207	424	709
160.481	0	702	175	277	139	283	304	421	352	252	433	299	176	208	426	707
160.604	0	701	175	278	146	289	305	414	351	252	431	299	177	209	428	703
160.727	0	702	178	279	147	291	305	417	352	252	437	302	179	210	435	710
160.85	0	701	182	281	149	296	306	420	352	253	441	303	180	210	438	713
160.973	0	697	174	274	139	281	304	418	350	252	427	294	174	206	422	705
161.096	0	698	173	275	139	279	303	415	349	251	427	296	175	205	424	700
161.219	0	695	173	276	139	279	302	416	347	250	426	294	174	206	424	704
161.341	0	690	174	275	142	283	301	414	348	249	429	295	175	206	425	706
161.464	0	696	175	278	146	289	301	413	348	250	434	299	177	208	432	701
161.587	0	700	178	279	147	292	302	415	349	250	437	302	178	208	434	703
161.71	0	691	171	271	137	276	301	414	346	247	425	291	171	205	417	700
161.833	0	690	170	272	137	277	299	414	346	247	427	292	172	205	421	701
161.956	0	690	170	273	137	276	298	413	345	246	427	293	172	206	421	695
162.079	0	691	171	273	137	278	298	415	345	247	428	293	174	206	424	693
162.202	0	691	175	275	145	288	298	413	346	246	434	297	176	208	432	701
162.324	0	690	175	278	148	290	300	416	347	247	437	297	175	208	431	703
162.447	0	686	166	271	135	273	298	411	343	245	422	288	169	202	415	690
162.57	0	688	169	270	136	274	296	412	343	245	424	290	170	204	418	691
162.693	0	685	169	272	136	275	297	412	343	245	425	289	170	204	418	693
162.816	0	686	171	272	137	277	296	415	345	245	429	292	172	205	424	691
162.939	0	691	175	275	145	287	297	413	345	247	434	296	174	207	430	694
163.062	0	694	176	277	147	291	299	415	346	246	437	297	175	207	432	700
163.185	0	686	168	270	136	274	297	413	345	245	425	288	168	203	415	692
163.308	0	685	169	271	136	273	297	413	344	245	424	288	169	203	417	688
163.43	0	687	170	272	135	275	297	411	344	245	422	289	169	201	417	689
163.553	0	689	170	273	137	277	296	413	343	244	425	291	171	203	421	696
163.676	0	690	173	274	144	287	298	413	346	246	433	293	173	206	428	696
163.799	0	693	177	276	146	290	299	416	348	247	438	298	175	207	432	696
163.922	0	692	171	275	141	281	300	413	346	246	428	290	170	203	419	692
164.045	0	690	169	272	135	274	297	412	345	246	423	289	169	203	417	694
164.168	0	691	172	273	137	278	298	414	346	247	425	291	170	203	419	694
164.291	0	692	172	273	137	278	298	416	346	247	428	293	172	203	422	694
164.413	0	696	176	275	145	288	299	414	348	247	433	297	175	207	429	697
164.536	0	698	179	279	147	290	301	416	350	249	438	297	176	208	433	702
164.659	0	695	173	276	143	285	302	416	349	249	432	294	171	205	421	697
164.782	0	695	171	273	137	277	300	416	349	248	427	292	170	203	418	697
164.905	0	698	173	274	137	281	301	417	349	248	430	293	172	205	421	697
165.028	0	699	174	275	138	280	301	418	349	249	430	294	173	205	423	702
165.151	0	699	176	277	143	286	302	421	352	251	437	298	175	208	429	702
165.274	0	704	179	279	148	292	304	420	353	251	443	300	176	208	434	705
165.396	0	700	174	277	139	281	304	420	352	250	431	294	172	205	420	699
165.519	0	699	172	274	137	279	302	418	352	250	429	294	172	204	420	697
165.642	0	699	174	276	138	283	303	423	353	251	433	296	173	205	422	701
165.765	0	702	174	275	140	282	304	423	353	251	436	297	174	206	424	703
165.888	0	705	177	279	146	292	306	420	355	252	441	301	176	208	431	704
166.011	0	707	181	280	148	295	306	423	355	252	444	303	178	209	436	706
166.134	0	700	174	275	139	281	305	423	354	251	432	295	172	203	421	702
166.257	0	702	172	274	138	281	304	421	353	251	431	294	172	204	419	702
166.38	0	704	174	276	139	281	305	421	352	250	433	295	172	204	421	703
166.502	0	701	175	274	138	281	303	421	352	251	432	295	173	205	424	702
166.625	0	702	177	277	143	287	304	421	353	250	437	297	175	208	430	704
166.748	0	705	180	280	148	293	306	420	354	251	440	300	177	208	435	706
166.871	0	703	174	276	139	281	305	420	352	249	430	292	170	204	420	696
166.994	0	700	171	274	137	279	303	419	351	249	428	293	171	204	418	699
167.117	0	699	172	276	138	281	303	419	349	248	431	293	171	205	421	700
167.24	0	700	174	276	138	281	303	420	350	248	431	293	173	205	424	701
167.363	0	705	177	278	146	289	303	416	350	249	435	296	175	207	430	698
167.485	0	704	180	280	146	292	304	419	352	249	439	299	177	208	435	704
167.608	0	699	174	278	140	282	304	420	350	248	430	293	171	205	422	704
167.731	0	700	172	275	137	277	303	417	349	247	427	292	170	203	420	700
167.854	0	703	174	276	138	281	303	418	348	248	429	292	171	204	423	697
167.977	0	700	175	276	139	280	303	420	350	249	430	294	173	204	425	699
168.1	0	701	177	278	143	285	303	421	351	249	435	297	175	207	430	708
168.223	0	707	179	282	147	294	304	419	352	249	438	299	176	206	433	708
168.346	0	704	172	275	138	280	303	418	349	248	426	291	170	204	419	696
168.468	0	700	173	274	137	278	301	419	350	247	428	291	172	204	420	701
168.591	0	699	173	276	138	280	302	419	350	247	430	292	171	204	421	704
168.714	0	703	174	276	137	280	302	419	350	248	431	294	172	205	425	703
168.837	0	705	177	278	146	289	303	417	351	249	435	297	175	207	431	700
168.96	0	705	179	280	147	293	304	420	352	249	439	298	176	207	431	708
169.083	0	699	171	274	137	276	303	417	349	248	426	290	169	203	417	702
169.206	0	702	172	274	137	278	301	418	349	247	428	292	170	204	420	701
169.329	0	702	172	275	137	278	301	417	348	247	428	292	171	203	420	695
169.452	0	701	174	275	137	280	300	419	349	248	430	293	173	204	424	702
169.574	0	700	177	276	142	286	301	420	350	248	436	297	175	206	431	705
169.697	0	706	178	279	148	293	302	421	351	249	440	299	175	208	434	700
169.82	0	700	172	273	138	276	301	416	348	246	425	290	168	203	416	694
169.943	0	699	170	273	136	276	299	416	347	246	425	289	169	202	417	700
170.066	0	696	171	273	136	276	299	415	347	246	426	290	169	202	418	700
170.189	0	699	172	275	137	276	298	415	346	245	426	290	171	203	421	694
170.312	0	703	174	276	143	286	299	412	347	247	430	293	173	204	428	696
170.435	0	703	177	278	145	289	299	414	349	247	433	296	174	205	434	701
170.557	0	697	171	276	137	274	299	413	346	245	420	287	169	201	420	698
170.68	0	698	170	272	136	274	297	411	343	244	420	288	169	201	417	689
170.803	0	700	171	273	137	275	298	411	343	244	422	289	169	201	420	691
170.926	0	698	172	274	140	278	297	409	344	245	423	289	172	202	421	695
171.049	0	698	175	276	142	281	298	410	343	245	425	291	173	204	430	697
171.172	0	702	177	278	145	286	299	407	344	246	428	292	175	206	437	694
171.295	0	701	172	275	141	280	300	405	342	245	420	288	171	202	423	690
171.418	0	696	169	272	135	271	297	407	342	243	417	286	170	200	418	691
171.54	0	696	171	275	138	275	297	409	342	244	419	287	170	202	422	689
171.663	0	698	170	272	136	274	297	408	341	244	419	288	171	202	422	688
171.786	0	700	174	276	143	282	298	406	341	245	425	290	174	204	429	696
171.909	0	702	176	278	145	287	298	409	343	246	429	294	174	205	432	694
172.032	0	696	169	274	136	274	297	409	341	244	419	285	168	200	416	686
172.155	0	697	168	272	136	271	295	406	340	242	417	286	169	200	417	685
172.278	0	696	169	273	133	274	295	407	340	241	418	286	169	200	418	689
172.401	0	694	170	272	138	277	295	407	340	242	419	288	170	200	420	687
172.524	0	698	173	274	142	284	294	408	342	243	426	291	172	203	427	689
172.646	0	701	175	277	145	286	297	408	343	243	427	292	171	203	426	689
172.769	0	695	166	270	134	270	294	406	339	240	415	283	166	198	410	686
172.892	0	695	168	271	134	272	293	407	338	240	416	284	167	200	414	683
173.015	0	695	167	271	135	273	292	407	339	242	417	285	167	199	415	684
173.138	0	697	169	273	136	273	293	408	339	240	419	287	169	201	420	683
173.261	0	699	172	275	143	283	294	407	339	242	424	290	171	202	427	689
173.384	0	700	172	275	140	282	295	411	341	242	426	289	171	201	422	687
173.507	0	694	166	269	133	268	293	405	339	241	413	283	165	198	409	681
173.629	0	697	167	270	134	272	292	406	339	240	416	284	166	197	413	681
173.752	0	696	168	270	134	272	292	406	338	239	416	284	166	198	413	686
173.875	0	698	170	272	138	278	292	407	340	240	420	287	169	200	420	684
173.998	0	703	173	275	142	283	293	408	340	243	426	291	172	201	425	686
174.121	0	705	173	275	141	284	295	411	342	242	428	292	171	201	422	688
174.244	0	698	166	269	134	270	293	407	339	241	415	284	165	198	409	681
174.367	0	698	167	270	134	271	292	407	340	241	417	285	166	197	412	683
174.49	11	700	169	271	134	273	293	409	341	241	418	286	168	198	412	683
174.612	0	704	170	272	139	278	293	408	340	242	422	289	170	200	418	686
174.735	0	706	175	273	143	284	295	409	343	243	427	293	172	202	425	686
174.858	0	707	176	276	144	289	297	412	344	244	431	292	172	201	426	690
174.981	0	705	168	270	134	272	295	410	341	243	418	285	167	199	411	684
175.104	0	707	170	272	134	275	295	409	341	243	419	287	169	199	415	682
175.227	0	704	171	271	135	275	295	409	341	244	418	287	168	199	415	687
175.35	0	706	172	274	139	279	296	410	343	245	424	291	171	202	420	692
175.473	0	712	175	277	144	286	297	410	344	246	428	294	174	203	428	694
175.596	0	716	176	277	146	289	298	412	345	247	431	295	174	204	428	692
175.718	0	707	171	273	134	274	297	410	344	246	420	288	169	200	414	690
175.841	0	708	172	274	135	277	297	414	344	246	424	290	171	200	417	696
175.964	0	710	172	274	137	276	297	413	344	246	423	290	171	201	417	695
176.087	0	713	173	274	137	279	298	415	345	247	427	293	173	203	421	690
176.21	0	712	175	277	144	288	298	414	346	248	434	297	175	204	427	698
176.333	0	712	176	279	146	290	302	415	347	249	436	298	175	205	428	701
176.456	0	710	169	272	135	275	299	413	344	247	423	290	169	200	412	695
176.579	0	711	170	273	135	277	299	415	345	248	427	292	172	201	415	689
176.701	0	709	170	273	135	277	299	415	346	247	425	292	171	202	415	696
176.824	0	708	172	274	139	282	299	416	346	249	430	295	173	204	420	698
176.947	0	713	175	275	144	288	300	415	348	248	435	298	175	204	427	693
177.07	0	715	176	277	141	289	303	418	349	249	436	298	175	203	425	695
177.193	0	708	168	270	134	274	301	415	346	248	425	289	169	199	412	693
177.316	0	706	169	272	135	278	300	416	347	248	427	292	169	201	414	695
177.439	0	709	170	272	135	276	299	415	345	248	428	292	170	201	414	689
177.562	0	711	172	273	136	277	300	418	346	248	430	295	173	203	420	692
177.684	0	712	174	276	139	286	301	421	348	248	436	298	175	205	426	697
177.807	0	712	176	277	143	288	302	422	349	250	440	300	175	206	426	700
177.93	0	709	167	270	134	275	301	415	346	247	426	291	168	200	410	688
178.053	0	710	169	270	135	277	301	417	347	247	427	293	170	201	412	690
178.176	0	707	168	270	134	277	300	418	347	246	429	294	170	200	413	692
178.299	0	707	170	270	135	279	301	420	349	247	432	296	171	202	418	690
178.422	0	712	173	274	137	283	302	423	349	248	437	299	174	205	423	693
178.545	0	716	176	275	143	292	303	420	350	248	440	302	176	205	428	699
178.668	0	707	169	269	134	278	302	419	349	247	431	293	169	201	412	691
178.79	0	705	167	269	134	275	300	418	347	245	429	293	169	200	411	686
178.913	0	706	168	269	133	277	300	418	347	245	428	293	169	201	412	687
179.036	0	706	169	270	134	278	300	418	347	244	430	294	170	201	415	692
179.159	0	707	172	272	135	280	300	423	347	245	436	297	173	204	422	692
179.282	0	709	174	274	136	283	302	426	350	246	441	300	175	205	427	692
179.405	0	708	171	272	135	280	302	420	347	245	433	295	170	201	417	689
179.528	0	706	167	268	133	274	298	416	346	244	427	291	169	199	412	690
179.651	0	702	169	271	134	277	299	418	346	244	429	292	169	200	415	688
179.773	0	704	169	271	135	277	298	417	346	243	430	292	170	200	417	687
179.896	0	707	172	272	135	281	300	421	347	245	434	296	173	202	423	688
180.019	0	710	174	275	140	286	300	422	347	245	440	300	174	205	428	695
180.142	0	705	169	272	136	280	301	420	347	244	431	292	169	201	414	689
180.265	0	703	167	269	133	275	298	417	346	243	428	291	168	199	411	687
180.388	0	705	170	271	135	276	299	418	345	244	429	293	168	201	414	685
180.511	0	704	169	271	135	277	299	418	346	244	430	293	170	201	417	685
180.634	0	705	173	273	136	281	301	423	348	245	437	297	172	204	422	687
180.756	0	710	174	276	138	285	302	427	350	245	441	299	174	204	427	690
180.879	0	706	168	270	135	277	301	418	347	244	429	292	167	201	411	681
181.002	0	703	168	268	134	277	300	420	347	243	429	292	168	200	412	683
181.125	0	701	168	270	135	277	300	419	348	244	430	292	168	201	413	685
181.248	0	704	170	271	134	278	300	420	349	244	432	295	170	202	416	687
181.371	0	709	172	273	136	282	301	425	349	244	440	299	172	204	423	686
181.494	0	708	174	275	138	286	304	430	352	246	444	302	174	204	424	692
181.617	0	701	167	269	134	276	302	421	350	244	432	293	167	201	409	689
181.74	0	704	168	269	133	278	301	420	349	246	432	294	168	200	411	689
181.862	0	707	168	268	134	277	301	420	349	245	430	293	168	202	411	684
181.985	0	704	170	270	135	279	302	422	350	246	435	296	170	202	416	690
182.108	0	705	172	273	136	282	303	426	352	246	439	300	172	205	421	696
182.231	0	710	174	274	138	286	304	427	353	247	441	300	173	205	423	694
182.354	0	705	166	268	134	276	302	418	350	246	429	293	167	199	407	683
182.477	0	703	167	268	133	277	302	418	350	245	428	293	167	201	409	689
182.6	0	702	168	269	133	277	302	418	351	246	429	294	168	201	410	691
182.723	0	706	169	269	134	280	302	420	350	247	431	295	171	202	414	686
182.845	0	708	172	271	135	281	303	422	351	247	436	298	173	204	420	688
182.968	0	709	174	274	137	285	304	426	352	249	440	302	173	205	423	696
183.091	0	704	167	269	134	278	303	421	351	247	430	293	168	201	409	692
183.214	0	704	167	269	133	276	301	418	350	247	428	294	169	200	409	687
183.337	0	704	168	269	133	277	303	418	349	247	428	294	169	201	410	685
183.46	0	702	169	269	134	279	302	418	350	247	430	295	170	201	414	690
183.583	0	702	171	271	134	281	302	422	350	248	435	299	172	203	420	690
183.706	0	706	172	272	135	285	303	422	351	248	437	300	174	204	422	692
183.828	0	701	166	268	133	277	302	415	349	247	427	293	168	200	409	692
183.951	0	696	165	266	130	273	298	413	346	245	425	292	167	199	408	687
184.074	0	695	166	267	133	275	299	415	346	245	426	292	168	200	409	687
184.197	0	697	165	267	132	275	299	413	346	244	426	293	169	201	411	686
184.32	0	697	168	269	134	278	298	417	346	244	431	294	170	202	417	691
184.443	0	698	171	271	135	282	299	420	348	245	436	298	172	204	420	689
184.566	0	693	163	267	132	274	298	413	344	243	424	290	165	200	407	684
184.689	0	690	163	264	131	273	295	410	343	242	422	290	165	198	405	679
184.812	0	689	163	265	130	273	296	412	344	241	426	291	166	198	407	679
184.934	0	688	164	265	130	274	295	414	344	241	430	293	168	200	411	681
185.057	0	692	168	267	131	279	295	418	347	243	435	297	169	201	417	685
185.18	0	697	170	270	133	282	297	419	347	244	438	299	171	202	421	687
185.303	0	689	163	266	129	276	297	414	346	241	427	291	165	198	407	680
185.426	0	685	161	264	128	272	294	411	346	240	425	289	165	198	404	681
185.549	0	687	163	264	128	272	294	411	344	240	424	289	165	197	405	677
185.672	0	690	164	264	129	274	294	411	344	240	425	291	166	199	408	674
185.795	0	689	166	266	131	278	295	415	346	241	431	294	169	201	414	678
185.917	0	690	169	268	133	281	295	419	348	242	435	297	171	202	419	686
186.04	0	690	165	267	131	279	296	413	347	241	429	291	167	199	409	679
186.163	0	688	162	263	129	271	294	409	344	240	420	287	165	198	401	670
186.286	0	685	162	264	129	274	294	411	345	240	425	288	165	197	404	676
186.409	0	684	163	263	129	274	294	411	345	240	426	289	166	198	407	677
186.532	0	690	166	267	131	276	295	415	346	242	430	292	168	200	413	673
186.655	0	693	171	268	132	281	296	418	346	242	433	296	171	202	419	677
186.778	0	692	170	270	133	282	298	419	349	242	434	294	169	200	416	680
186.9	0	686	164	264	130	271	294	411	346	241	423	288	165	198	404	671
187.023	0	689	166	266	132	275	295	412	345	243	426	289	166	199	408	672
187.146	0	689	166	266	131	275	295	411	346	242	425	290	166	200	408	673
187.269	0	688	167	268	133	278	297	417	348	243	430	292	170	200	413	676
187.392	0	691	171	270	133	281	298	421	350	244	436	296	171	203	420	677
187.515	0	694	171	270	137	285	300	416	348	245	434	295	169	201	415	676
187.638	0	687	164	265	130	272	296	412	347	243	424	289	165	199	404	676
187.761	0	685	164	266	132	274	297	415	348	243	429	290	166	199	408	675
187.884	0	686	165	266	130	276	296	415	347	242	428	291	167	199	407	674
188.006	0	689	167	266	132	279	297	418	348	244	433	294	169	202	412	674
188.129	0	691	170	269	134	282	299	422	349	244	438	298	172	203	418	677
188.252	0	687	168	269	133	282	300	421	350	244	435	294	168	200	411	674
188.375	0	683	161	265	129	273	297	416	347	242	426	289	164	197	401	669
188.498	0	684	164	265	131	276	297	415	346	241	428	290	166	198	405	664
188.621	0	683	163	265	130	275	296	415	347	240	427	290	166	198	406	667
188.744	0	682	166	267	131	279	296	419	347	242	433	294	169	200	412	672
188.867	0	688	169	269	132	282	296	421	349	242	439	297	171	202	418	674
188.989	0	687	168	270	132	282	299	420	348	241	433	294	168	200	412	667
189.112	0	679	160	264	128	274	294	412	347	239	425	288	164	196	400	665
189.235	0	678	163	264	129	276	295	415	346	239	427	289	165	197	404	668
189.358	0	678	163	264	129	275	294	415	345	239	428	289	166	197	404	665
189.481	0	681	166	266	129	279	295	417	346	239	430	292	168	199	411	661
189.604	0	682	168	269	131	282	296	420	348	240	437	295	170	201	416	670
189.727	0	680	169	269	132	284	298	421	349	241	436	294	168	199	412	669
189.85	0	677	162	263	128	274	295	411	346	238	423	287	164	195	399	660
189.972	0	678	162	264	129	275	295	412	344	237	425	287	164	196	402	657
190.095	0	676	162	265	127	275	293	411	345	238	425	288	166	197	403	661
190.218	0	678	165	266	129	277	294	415	346	238	430	290	167	199	410	662
190.341	0	681	169	268	133	282	296	420	347	240	435	295	170	201	416	660
190.464	0	685	170	270	136	289	298	416	348	241	436	294	169	199	413	663
190.587	0	674	161	264	128	275	295	413	346	238	424	287	164	195	400	656
190.71	0	676	164	266	128	278	295	414	346	239	427	289	166	196	404	654
190.833	0	678	164	266	128	278	294	414	346	238	426	290	166	195	405	658
190.956	0	679	166	267	130	279	296	416	347	238	431	293	168	199	409	661
191.078	0	681	169	269	131	283	297	420	349	240	437	296	171	200	415	663
191.201	0	681	168	270	132	285	298	421	349	240	437	294	169	198	410	661
191.324	0	678	162	264	128	275	295	412	346	239	424	287	164	195	398	655
191.447	0	677	164	265	129	278	295	414	346	238	428	289	166	196	403	659
191.57	0	675	164	265	128	276	295	414	346	238	428	289	166	196	403	656
191.693	0	679	165	266	129	280	295	417	347	239	432	292	169	198	409	657
191.816	0	682	169	268	132	284	296	420	348	239	437	295	170	200	414	659
191.939	0	679	166	268	131	282	298	417	348	238	431	291	166	197	404	655
192.061	0	672	161	262	126	275	294	413	346	237	423	285	164	193	397	652
192.184	0	674	162	264	128	276	294	412	346	237	426	287	165	193	400	652
192.307	0	675	162	264	127	275	293	412	345	236	427	287	165	194	400	648
192.43	0	676	166	266	128	281	295	417	347	237	434	293	168	197	407	655
192.553	0	677	169	268	130	284	296	421	349	238	439	297	169	198	413	662
192.676	0	676	163	266	128	281	296	417	347	237	428	289	164	195	399	653
192.799	0	675	161	263	126	274	293	410	344	235	424	285	162	193	394	647
192.922	0	671	162	263	126	276	293	413	344	235	424	286	163	193	396	651
193.044	0	670	162	263	127	276	292	413	344	235	425	287	164	194	398	654
193.167	0	675	165	265	128	280	293	416	345	235	429	290	167	195	403	653
193.29	0	679	168	266	129	283	293	417	346	236	433	292	169	197	409	651
193.413	0	671	161	263	127	277	294	411	345	235	423	286	163	193	395	652
193.536	0	670	161	262	125	272	291	409	342	234	421	283	161	191	393	649
193.659	0	671	160	263	126	274	290	408	342	233	420	283	162	192	393	647
193.782	0	672	162	264	126	274	291	409	340	233	421	284	163	193	397	644
193.905	0	672	165	264	128	280	291	412	343	234	426	287	166	195	403	651
194.028	0	675	167	267	130	281	292	416	345	236	431	290	168	195	407	653
194.15	0	670	160	264	127	276	293	407	342	234	420	283	162	192	392	643
194.273	0	670	160	261	124	272	290	406	340	233	418	282	162	191	392	646
194.396	0	667	161	261	125	274	289	407	340	232	419	282	161	191	392	644
194.519	0	668	161	262	125	276	289	409	341	232	422	284	164	192	395	646
194.642	0	672	164	265	128	279	290	409	341	233	426	289	166	194	402	646
194.765	0	673	165	267	129	281	292	412	343	234	428	288	166	194	402	650
194.888	0	665	158	260	124	272	289	405	339	231	415	280	160	191	387	641
195.011	0	664	159	261	124	273	289	406	339	232	417	281	160	190	389	641
195.133	0	666	158	261	124	271	287	404	337	230	416	280	162	189	389	638
195.256	0	664	160	261	123	275	287	406	338	230	420	282	163	191	394	644
195.379	0	666	163	264	126	279	289	411	340	232	426	287	164	194	400	643
195.502	0	667	162	264	126	278	290	410	340	231	425	284	162	192	395	642
195.625	0	661	155	258	123	268	286	401	336	228	413	277	158	188	383	635
195.748	0	660	157	260	122	271	286	402	336	228	414	278	159	189	386	637
195.871	0	657	157	260	123	270	284	401	337	228	414	278	159	189	387	632
195.994	0	660	160	261	124	273	285	404	337	228	418	281	162	191	392	635
196.116	0	665	164	263	126	276	287	407	337	230	423	284	163	192	398	638
196.239	0	659	159	262	125	275	287	403	337	228	416	279	159	188	386	631
196.362	0	652	154	258	121	267	283	400	334	226	411	275	157	186	379	632
196.485	0	653	156	259	122	269	283	400	333	226	413	276	158	187	382	628
196.608	0	655	156	259	122	270	282	399	333	227	412	276	158	187	384	625
196.731	0	656	159	261	124	272	283	403	334	228	418	280	161	189	390	633
196.854	0	656	161	263	127	277	285	407	336	228	423	284	162	191	394	637
196.977	0	655	157	260	125	271	284	401	334	228	414	277	157	188	382	630
197.1	0	653	153	257	121	266	282	396	331	226	408	274	156	187	378	622
197.222	0	651	155	258	123	268	281	397	332	225	409	274	156	188	380	628
197.345	0	650	156	259	123	269	281	399	332	226	411	274	158	189	382	629
197.468	0	655	159	262	125	272	283	401	332	228	416	278	160	191	389	630
197.591	0	660	164	263	129	278	285	402	334	229	421	282	162	192	394	628
197.714	0	654	157	261	124	271	285	400	333	227	411	274	157	189	380	629
197.837	0	650	156	259	123	267	281	399	332	227	409	274	157	187	379	629
197.96	0	652	157	259	124	269	282	398	332	228	409	274	157	189	380	626
198.083	0	654	157	260	124	270	283	399	333	228	413	276	158	188	382	624
198.205	0	657	161	263	128	277	284	402	334	230	418	279	161	190	389	633
198.328	0	660	163	265	130	280	286	405	336	232	423	282	162	193	391	636
198.451	0	654	156	260	124	266	284	399	334	229	409	273	156	188	376	630
198.574	0	656	157	260	125	269	283	400	334	230	412	276	157	189	378	626
198.697	0	654	157	260	125	269	284	401	334	229	413	275	157	189	379	631
198.82	0	657	159	261	125	271	285	404	336	232	416	277	159	190	382	634
198.943	0	661	161	264	126	274	285	406	338	232	421	281	161	192	389	633
199.066	0	663	163	265	131	281	288	406	340	233	422	281	161	192	387	639
199.188	0	654	156	260	124	267	286	400	336	231	411	273	155	189	374	632
199.311	0	656	158	260	124	269	285	403	338	232	414	277	157	188	375	634
199.434	0	656	158	260	124	270	286	401	337	232	413	277	157	190	378	630
199.557	0	659	160	262	125	272	287	405	338	233	417	279	159	191	382	639
199.68	0	661	162	263	127	274	287	409	341	234	424	282	161	194	389	640
199.803	0	662	163	263	127	277	289	409	341	235	422	281	158	191	383	637
199.926	0	657	156	258	123	267	285	400	337	232	410	274	155	188	371	631
200.049	0	656	157	259	124	269	285	401	337	232	412	275	156	188	375	635
200.172	0	652	157	259	124	268	286	401	337	232	413	275	155	189	375	633
200.294	0	656	159	260	125	271	286	405	338	233	418	277	159	191	380	636
200.417	0	660	162	263	127	274	287	407	340	234	423	281	160	192	386	639
200.54	0	660	161	263	127	275	290	407	339	233	419	279	158	191	381	640
200.663	0	652	154	257	123	266	285	400	336	233	410	273	155	187	371	633
200.786	0	654	156	260	124	268	286	401	337	233	413	275	156	189	373	632
200.909	0	656	156	258	123	269	286	401	336	232	413	276	157	189	375	634
201.032	0	656	159	260	125	271	287	405	338	234	418	279	160	190	381	639
201.155	0	659	162	263	127	276	287	409	340	236	426	283	162	193	388	641
201.277	0	660	161	264	128	276	290	410	340	236	424	282	159	191	382	639
201.4	0	657	156	258	123	267	287	402	337	234	413	277	157	189	373	636
201.523	0	656	159	260	125	270	287	404	338	235	418	278	157	190	376	641
201.646	0	656	158	260	125	270	288	404	338	236	417	277	158	190	377	639
201.769	0	661	160	262	126	273	289	408	340	236	422	282	161	192	383	641
201.892	0	665	163	264	128	277	290	412	342	238	426	285	162	194	389	644
202.015	0	662	161	263	128	275	291	408	342	237	421	281	159	192	380	641
202.138	0	657	157	259	123	269	289	406	342	237	416	279	158	189	374	640
202.26	0	662	159	261	126	273	292	408	343	238	422	283	159	191	379	643
202.383	0	663	159	261	126	273	292	409	343	239	422	284	159	192	380	645
202.506	0	664	162	263	127	275	294	413	346	240	429	286	163	193	387	647
202.629	0	666	165	264	129	280	295	418	349	242	435	289	165	194	392	655
202.752	0	665	160	261	126	274	295	411	346	241	424	282	159	192	378	648
202.875	0	667	158	260	125	272	294	410	346	241	421	283	161	192	378	648
202.998	0	666	160	261	127	273	294	411	347	242	423	283	161	192	381	648
203.121	0	664	160	261	126	275	295	413	349	241	427	286	162	193	385	653
203.244	0	670	164	263	128	280	295	417	350	243	433	289	165	195	392	658
203.366	0	675	166	265	130	283	298	421	351	245	437	292	166	196	395	659
203.489	0	668	159	260	126	275	296	412	350	243	422	283	160	192	379	653
203.612	0	663	159	260	125	273	296	413	350	243	425	284	161	191	380	657
203.735	0	667	159	260	125	274	296	413	351	244	428	286	161	192	381	656
203.858	0	671	161	260	126	277	296	415	351	243	430	288	164	193	387	655
203.981	0	670	164	263	127	281	297	419	352	244	435	291	166	196	394	662
204.104	0	672	166	264	129	284	298	423	354	245	438	293	167	196	396	666
204.227	0	667	158	258	126	273	297	414	350	242	426	285	160	193	380	657
204.349	0	666	158	258	124	274	296	414	350	242	430	289	161	191	381	654
204.472	0	664	157	259	124	277	296	415	352	243	431	289	163	193	383	661
204.595	0	664	159	260	125	277	295	418	354	242	432	290	165	194	388	666
204.718	0	670	162	263	127	283	297	420	354	243	435	292	167	195	394	665
204.841	0	671	165	267	128	285	297	420	354	242	437	291	167	193	398	663
204.964	0	664	157	260	125	274	294	412	350	241	422	284	161	191	384	661
205.087	0	663	159	260	124	275	294	412	349	241	425	285	162	192	388	662
205.21	0	663	159	260	125	274	293	411	349	240	424	284	162	191	386	659
205.332	0	665	160	260	125	276	292	411	348	241	425	286	164	193	391	656
205.455	0	666	163	263	127	280	292	416	350	241	430	289	166	196	397	663
205.578	0	666	164	264	129	283	295	418	349	241	432	289	165	194	395	661
205.701	0	661	156	258	123	272	291	408	346	239	419	281	159	191	381	654
205.824	0	661	157	259	123	273	290	409	346	238	422	283	161	191	386	651
205.947	0	659	157	259	124	274	289	409	345	238	422	282	160	191	387	655
206.07	0	660	159	261	123	276	288	412	346	238	426	285	162	194	392	655
206.193	0	664	162	261	126	278	290	415	347	238	429	289	165	195	397	655
206.316	0	663	160	262	126	278	291	412	345	237	426	286	161	192	390	655
206.438	0	654	154	257	123	268	286	404	343	234	418	278	158	189	381	649
206.561	0	654	155	258	122	270	286	406	341	233	418	280	159	190	385	648
206.684	0	655	155	257	121	270	284	404	341	233	418	279	159	190	385	645
206.807	0	656	158	258	124	274	284	406	340	235	422	283	162	192	391	652
206.93	0	656	161	261	125	277	286	412	342	233	428	285	164	193	397	652
207.053	0	655	157	259	124	275	286	408	342	234	422	281	159	190	387	648
207.176	0	651	152	255	120	267	282	401	337	231	413	277	156	188	379	642
207.299	0	649	153	256	120	270	282	401	337	231	416	277	157	189	382	646
207.421	0	646	154	255	120	270	280	402	339	230	418	279	159	189	383	642
207.544	0	649	156	256	121	275	282	407	340	231	425	284	161	190	389	645
207.667	0	652	158	260	123	279	282	409	341	233	429	287	163	191	395	646
207.79	0	648	153	257	121	275	283	405	342	232	420	285	159	189	382	646
207.913	0	644	151	253	118	270	281	401	342	230	416	281	158	186	380	646
208.036	0	646	153	255	121	272	280	401	339	229	412	278	158	188	387	646
208.159	0	647	155	257	121	270	276	395	334	228	405	275	159	187	389	642
208.282	0	651	158	259	127	278	277	398	336	229	414	279	161	190	394	647
208.404	0	651	162	262	133	284	278	398	336	230	418	282	164	191	402	645
208.527	0	648	154	260	124	271	277	397	333	229	407	274	159	188	388	639
208.65	0	649	155	259	124	268	275	395	332	227	406	273	159	188	388	636
208.773	0	649	156	262	125	273	275	397	330	228	406	273	159	189	392	642
208.896	0	649	158	264	130	275	275	393	328	228	404	273	161	190	398	644
209.019	0	654	163	267	137	279	276	391	326	230	405	274	164	192	406	642
209.142	0	656	165	272	139	281	278	390	322	230	404	272	164	193	406	639
209.265	0	650	156	268	129	263	274	388	318	227	392	265	161	187	392	641
209.388	0	651	160	270	135	269	275	389	319	228	398	267	163	190	398	646
209.51	0	652	161	272	136	264	277	380	310	228	389	262	164	188	400	642
209.633	0	659	165	281	139	254	277	377	300	228	388	261	166	190	408	639
209.756	0	662	168	287	146	257	280	378	297	230	391	261	168	193	414	645
209.879	0	653	157	284	137	239	279	372	293	227	373	252	164	186	400	639
210.002	0	653	155	280	135	233	276	369	288	227	371	249	163	184	399	636
210.125	1	655	156	279	136	236	276	371	288	227	373	250	163	185	401	633
210.248	0	653	157	278	139	238	276	369	289	228	375	251	165	187	403	638
210.371	0	656	159	280	145	244	276	372	289	228	383	255	168	190	411	642
210.493	0	656	159	281	142	243	278	372	289	229	380	254	167	187	407	638
210.616	0	651	152	273	134	227	273	367	286	226	368	245	162	182	393	641
210.739	0	648	153	271	134	233	272	369	287	226	378	247	163	184	396	644
210.862	0	645	153	271	135	233	272	370	286	225	380	249	163	187	398	647
210.985	0	650	156	270	142	243	272	369	287	226	387	254	166	189	402	646
211.108	0	653	160	272	144	248	274	375	288	227	396	258	167	192	408	653
211.231	0	648	155	270	139	244	275	373	288	225	387	252	161	188	395	649
211.354	0	645	151	264	133	234	271	372	285	223	383	249	159	187	390	643
211.476	0	646	152	264	134	239	271	375	286	223	387	253	158	189	393	644
211.599	0	647	153	263	136	243	272	376	286	223	391	256	160	190	395	648
211.722	0	650	157	266	142	252	273	381	289	224	400	260	162	192	404	650
211.845	0	654	162	268	145	257	276	387	291	226	410	264	164	195	408	653
211.968	0	652	153	264	134	243	275	383	290	223	392	255	158	189	390	645
212.091	0	652	153	261	132	242	275	383	288	223	392	253	158	189	391	649
212.214	0	650	155	264	134	246	275	386	289	223	397	256	159	190	392	647
212.337	0	655	157	264	135	249	277	391	291	223	403	259	160	191	396	650
212.46	0	660	162	266	143	260	279	391	294	225	415	263	163	193	403	653
212.582	0	663	162	268	145	263	281	392	296	225	416	262	162	193	401	658
212.705	0	657	155	263	132	245	278	390	293	223	399	254	157	190	388	650
212.828	0	660	159	264	136	251	280	394	294	224	407	259	160	191	394	652
212.951	0	664	160	265	134	253	280	395	295	223	407	258	159	193	393	649
213.074	0	666	162	267	138	260	281	398	298	224	417	265	162	193	400	661
213.197	0	673	167	271	144	271	282	404	302	226	432	269	165	193	407	661
213.32	0	669	159	268	134	258	281	400	301	225	411	263	159	192	392	654
213.443	0	670	158	266	134	257	280	397	300	225	409	264	161	192	393	651
213.565	0	670	161	267	135	259	282	398	302	226	412	265	162	193	396	660
213.688	0	671	161	267	136	258	282	399	303	227	413	266	163	194	399	661
213.811	0	675	166	270	141	265	283	401	304	228	421	270	166	195	405	664
213.934	0	676	163	271	141	266	284	397	304	228	415	267	162	193	399	657
214.057	0	671	156	265	132	253	281	395	303	227	406	262	160	191	391	661
214.18	0	672	159	266	135	259	282	398	306	228	411	266	162	193	394	664
214.303	0	674	160	266	134	259	282	399	306	229	414	268	162	193	396	663
214.426	0	679	163	269	138	265	284	402	308	230	421	272	165	195	402	663
214.548	0	680	165	271	144	273	286	404	311	230	429	273	166	195	405	670
214.671	0	674	157	264	133	256	284	400	309	229	411	267	159	191	389	666
214.794	0	677	159	265	134	259	284	402	310	230	413	269	161	192	394	663
214.917	0	677	160	266	135	261	285	403	311	231	415	270	162	193	397	666
215.04	0	678	162	268	136	264	286	408	313	232	422	273	165	195	402	672
215.163	0	682	167	271	141	271	287	410	315	233	430	278	167	198	409	678
215.286	0	683	164	270	141	269	289	405	314	234	422	272	163	194	400	669
215.409	0	678	158	266	133	257	286	402	313	233	411	268	161	191	393	673
215.532	0	678	161	268	135	262	288	403	315	234	414	272	163	192	397	672
215.654	0	680	162	268	136	264	288	404	316	233	417	272	165	194	400	674
215.777	0	683	165	270	137	267	289	408	318	235	423	278	167	196	406	676
215.9	0	686	170	272	146	277	290	407	320	236	431	280	169	198	413	680
216.023	0	680	162	269	136	264	290	404	317	235	415	271	163	193	396	674
216.146	0	681	160	268	134	261	289	403	318	235	414	271	164	193	396	675
216.269	0	684	162	270	136	266	290	405	317	236	417	273	165	195	400	675
216.392	0	683	165	271	136	265	290	405	318	236	418	275	167	196	403	678
216.515	0	683	167	273	145	275	291	406	320	238	427	280	170	198	410	678
216.637	0	688	171	275	146	281	294	408	323	239	431	283	171	198	416	680
216.76	0	683	162	270	135	263	291	402	318	237	411	272	165	194	398	674
216.883	0	683	163	270	136	266	291	405	319	237	418	275	167	195	402	674
217.006	0	682	165	271	137	268	291	409	319	239	422	277	168	197	404	677
217.129	0	685	165	271	137	270	291	410	319	239	425	280	170	198	407	681
217.252	0	689	170	275	146	279	293	411	321	240	435	285	173	201	415	680
217.375	0	691	172	277	149	286	296	415	323	241	440	287	174	201	419	684
217.498	0	684	163	272	137	267	292	410	320	239	420	276	168	196	402	681
217.62	0	688	166	273	137	269	293	413	322	241	426	281	171	197	408	683
217.743	0	687	168	274	138	272	294	413	321	240	427	281	171	199	410	678
217.866	0	689	169	276	141	277	295	415	323	242	432	284	172	201	414	685
217.989	0	689	172	279	147	283	296	418	326	243	441	288	175	203	421	690
218.112	0	692	173	279	146	283	297	419	326	243	441	288	175	203	420	688
218.235	0	687	164	273	137	267	293	411	323	240	420	278	169	197	404	677
218.358	0	687	168	275	138	272	295	416	324	242	429	284	171	199	412	685
218.481	0	688	169	275	139	274	294	418	326	241	432	285	172	200	412	685
218.604	0	691	170	276	140	275	296	421	325	243	438	287	174	202	417	683
218.726	0	693	174	278	148	286	296	418	328	243	444	291	177	205	425	686
218.849	0	691	171	280	145	283	298	420	328	242	439	287	174	201	418	687
218.972	0	687	165	273	137	269	294	415	325	241	427	280	169	199	406	680
219.095	0	690	169	275	140	275	295	418	328	242	432	284	172	201	411	683
219.218	0	689	169	276	139	272	296	419	327	242	433	284	172	201	411	687
219.341	0	691	171	278	144	278	296	421	328	244	439	289	176	204	419	687
219.464	0	694	175	279	145	284	297	427	330	244	450	293	178	205	426	692
219.587	0	691	170	279	144	282	298	421	329	243	438	286	172	202	413	687
219.709	0	688	164	274	135	270	296	419	328	242	430	282	171	197	406	685
219.832	0	687	167	275	139	275	297	423	329	243	435	285	173	200	411	686
219.955	0	690	168	275	138	274	297	422	329	243	436	286	173	201	412	686
220.078	0	692	170	277	140	278	298	424	330	244	442	290	176	203	418	687
220.201	0	692	175	280	146	281	298	425	331	244	444	292	178	205	429	687
220.324	0	688	169	279	141	277	298	420	330	244	431	285	173	200	415	683
220.447	0	687	164	275	136	268	296	413	327	242	422	280	172	197	407	680
220.57	0	689	167	276	139	272	297	415	327	243	427	283	173	199	412	677
220.692	0	688	167	276	138	272	297	415	327	242	427	282	173	200	411	680
220.815	0	687	170	277	141	278	297	418	328	243	436	288	176	201	418	688
220.938	0	693	174	279	147	286	299	421	329	244	445	293	178	204	425	690
221.061	0	690	168	279	143	280	298	417	328	243	433	287	173	201	413	680
221.184	0	687	165	274	136	270	296	415	326	242	427	283	172	198	406	681
221.307	0	686	166	275	139	274	298	418	327	242	433	285	173	200	410	685
221.43	0	688	166	276	139	273	296	419	327	243	431	286	173	201	410	683
221.553	0	691	169	277	139	277	298	422	327	243	437	289	176	202	416	679
221.676	0	691	171	278	144	283	300	423	330	243	443	292	178	203	422	686
221.798	0	688	165	276	139	275	299	421	328	243	432	286	171	199	408	685
221.921	0	687	163	271	136	271	298	417	328	242	429	284	171	198	404	677
222.044	0	689	165	273	136	274	298	419	327	242	431	286	173	199	408	678
222.167	0	685	166	274	137	274	298	420	328	242	432	285	173	200	409	681
222.29	0	689	168	276	139	277	298	425	329	243	439	290	176	204	415	681
222.413	0	692	172	277	143	285	300	424	330	243	444	293	177	203	421	684
222.536	0	687	164	273	138	274	299	419	328	242	429	284	170	199	405	681
222.659	0	683	162	270	135	268	296	417	328	241	428	282	170	197	403	678
222.781	0	685	164	272	135	272	297	417	328	241	429	283	172	198	405	680
222.904	0	685	164	272	136	272	297	416	328	241	428	285	172	198	408	677
223.027	0	686	168	273	137	275	297	422	330	242	436	288	174	201	415	680
223.15	0	688	171	276	142	283	299	424	332	242	445	293	177	203	420	683
223.273	0	687	165	273	139	277	299	420	330	241	433	285	171	199	408	683
223.396	0	684	161	269	134	269	296	415	328	241	424	283	170	197	401	673
223.519	0	683	163	270	135	271	298	417	330	241	427	284	171	198	403	677
223.642	0	682	163	269	134	272	297	417	330	241	429	283	171	199	404	684
223.764	0	686	166	271	137	275	298	421	330	241	434	288	174	200	411	684
223.887	0	688	169	274	139	278	299	424	331	242	439	291	175	202	418	679
224.01	0	687	168	274	139	280	299	424	333	242	439	290	173	199	413	682
224.133	0	681	160	267	134	268	297	416	330	240	425	281	168	196	399	681
224.256	0	684	162	269	135	271	298	417	330	241	429	283	170	198	404	680
224.379	0	684	162	269	134	272	297	418	331	241	428	284	171	198	403	674
224.502	0	684	164	271	136	275	297	421	331	241	434	287	173	200	409	683
224.625	0	684	168	273	138	277	298	426	333	243	441	292	175	202	416	687
224.748	0	689	171	274	143	283	299	424	334	243	444	293	176	202	419	682
224.87	0	685	162	270	134	272	299	418	330	242	427	284	170	197	402	676
224.993	0	683	161	268	135	272	298	419	332	242	429	284	171	198	402	680
225.116	0	683	164	270	135	274	298	420	332	242	430	285	171	199	405	677
225.239	0	685	164	270	136	275	297	421	332	242	432	288	173	199	407	679
225.362	0	688	167	272	138	278	299	424	334	242	438	290	175	200	413	687
225.485	0	688	169	274	138	280	299	428	334	244	444	293	177	203	420	686
225.608	0	686	164	271	137	276	299	422	334	242	433	286	171	198	406	680
225.731	0	685	163	268	135	271	297	418	333	242	428	284	170	197	403	679
225.853	0	685	164	270	136	273	298	419	332	242	430	285	171	197	405	682
225.976	0	685	164	269	135	274	297	420	334	242	431	286	172	199	407	681
226.099	0	686	167	271	137	278	298	423	333	243	437	289	175	201	414	684
226.222	0	689	170	273	140	280	299	426	334	243	442	293	176	202	419	685
226.345	0	688	165	271	138	278	299	421	334	243	432	287	172	199	408	685
226.468	0	682	161	267	135	269	296	415	332	241	424	280	169	196	401	680
226.591	0	685	164	269	136	273	297	417	332	241	428	284	171	197	405	680
226.714	0	684	164	269	135	270	297	417	332	240	427	284	171	197	405	678
226.836	0	685	166	270	135	275	297	420	333	241	432	288	174	199	411	680
226.959	0	686	169	272	138	279	297	425	334	243	440	290	175	203	418	687
227.082	0	689	168	272	139	279	298	423	335	242	437	288	173	199	414	683
227.205	0	684	160	266	133	267	295	413	331	241	421	280	167	196	398	672
227.328	0	684	163	267	135	271	295	416	331	240	425	282	169	196	401	676
227.451	0	681	162	267	135	269	294	415	331	240	425	281	169	197	402	679
227.574	0	685	163	269	135	271	295	419	331	240	427	284	172	197	407	681
227.697	0	687	167	271	137	275	295	420	332	241	433	287	174	201	414	678
227.82	0	687	169	273	139	278	295	424	332	241	438	289	173	199	416	682
227.942	0	681	160	266	134	268	293	415	329	240	423	279	166	195	400	680
228.065	0	683	161	266	134	270	294	416	331	239	424	281	168	196	401	678
228.188	0	685	161	268	134	270	293	415	330	240	424	281	169	195	402	674
228.311	0	683	163	269	135	271	293	417	330	240	426	283	170	197	405	680
228.434	0	684	166	271	136	274	295	422	332	240	435	287	173	199	412	683
228.557	0	690	170	273	138	278	295	425	331	242	438	289	174	200	416	679
228.68	0	687	163	269	136	273	294	417	330	239	427	282	168	196	402	676
228.803	0	683	161	267	135	268	293	417	330	239	424	280	168	195	399	678
228.925	0	684	164	269	134	271	294	418	331	240	428	283	169	195	404	677
229.048	0	687	163	269	135	271	294	419	331	240	428	284	169	196	404	678
229.171	0	688	166	270	136	274	294	423	332	241	433	287	172	199	410	684
229.294	0	690	168	272	137	277	296	426	333	242	438	289	173	199	413	685
229.417	0	686	162	269	136	271	294	418	331	240	426	281	167	196	399	680
229.54	0	686	160	267	134	266	293	415	330	240	422	280	167	194	397	676
229.663	0	685	163	268	135	269	294	416	331	239	423	282	168	195	398	681
229.786	0	684	162	268	134	270	293	418	331	240	426	281	169	195	401	680
229.908	0	688	165	270	136	273	293	423	332	240	434	287	171	197	406	682
230.031	0	692	168	273	138	279	294	429	335	241	444	292	173	198	411	685
230.154	0	686	160	266	134	271	294	420	333	239	429	282	167	195	395	680
230.277	0	684	161	267	134	269	293	420	332	239	428	282	167	195	397	680
230.4	0	686	162	268	134	270	294	420	332	240	429	283	168	195	398	681
230.523	0	689	163	267	135	272	294	421	332	240	430	285	168	196	401	681
230.646	0	688	166	271	137	274	294	424	333	240	434	287	172	197	407	680
230.769	0	689	168	272	138	277	296	426	334	240	439	289	172	198	410	684
230.892	0	685	160	266	133	267	292	416	330	239	423	278	165	194	395	677
231.014	0	688	160	265	133	268	293	415	329	238	422	280	166	194	395	672
231.137	0	686	161	265	133	269	293	416	331	238	424	281	166	195	397	675
231.26	0	684	163	267	134	268	293	418	330	239	427	282	169	196	400	681
231.383	0	689	166	269	136	272	293	420	331	239	432	286	170	197	406	681
231.506	0	693	169	271	139	276	294	422	331	240	436	287	172	197	409	679
231.629	0	686	160	265	134	265	292	413	328	239	420	278	165	193	392	676
231.752	0	685	160	265	133	268	291	413	328	238	421	280	166	194	394	679
231.875	0	687	161	267	134	268	292	413	329	238	422	281	166	194	397	678
231.997	0	689	162	267	134	268	292	415	327	238	423	282	168	196	400	672
232.12	0	689	165	269	136	271	293	419	330	239	430	285	170	198	407	681
232.243	0	690	168	271	138	275	293	423	330	240	435	287	171	199	409	684
232.366	0	686	159	265	134	264	292	413	328	238	420	280	165	194	392	676
232.489	0	690	161	265	135	266	292	413	328	239	422	281	166	195	396	673
232.612	0	688	161	266	134	268	291	415	328	238	423	281	167	196	396	676
232.735	0	687	163	266	135	268	292	416	330	239	428	283	169	197	400	679
232.858	0	693	166	268	136	272	292	420	330	241	432	286	172	198	405	678
232.98	0	693	167	271	139	276	294	422	331	241	434	287	170	198	407	676
233.103	0	687	159	265	133	265	292	413	329	238	420	278	165	195	391	675
233.226	0	688	160	265	134	265	292	414	329	239	424	280	166	195	394	673
233.349	0	689	160	266	134	267	292	415	329	240	424	283	166	196	395	674
233.472	0	690	163	267	135	269	292	418	330	240	427	284	168	196	400	679
233.595	0	691	167	268	136	273	293	423	331	241	434	288	171	199	406	681
233.718	0	694	168	271	138	276	294	427	332	242	439	291	172	199	410	683
233.841	0	691	160	265	136	269	294	415	330	240	425	281	165	195	393	674
233.964	0	688	159	264	133	267	292	414	328	240	422	280	165	194	391	677
234.086	0	687	161	266	133	268	293	415	330	239	423	281	166	195	395	674
234.209	0	688	161	265	134	268	293	417	330	240	426	284	168	195	398	675
234.332	0	691	164	268	135	273	293	419	331	241	431	287	171	197	404	676
234.455	0	692	167	269	137	275	293	424	333	242	436	291	172	200	410	677
234.578	0	691	165	270	137	276	294	422	333	240	432	287	169	197	402	676
234.701	0	686	158	264	133	266	292	414	329	238	421	280	164	194	390	671
234.824	0	688	160	265	134	267	291	414	329	238	422	281	166	195	394	667
234.947	0	684	160	265	133	267	291	413	328	238	422	281	166	195	395	670
235.069	0	685	162	267	134	270	290	417	328	239	427	285	169	196	402	675
235.192	0	689	166	270	136	273	292	420	329	239	433	288	170	199	408	675
235.315	0	691	168	271	138	278	292	422	330	240	436	289	172	199	411	673
235.438	0	683	160	265	134	266	290	412	328	238	420	280	165	196	394	669
235.561	0	683	159	264	133	266	289	414	327	238	422	281	166	195	396	672
235.684	0	684	161	266	134	266	290	413	326	238	424	282	166	196	397	669
235.807	0	684	162	265	134	268	289	414	326	238	425	283	168	196	400	664
235.93	0	686	164	267	136	273	291	419	328	238	432	286	170	199	407	671
236.052	0	687	166	270	138	275	291	423	329	239	437	289	172	200	411	673
236.175	11	685	161	268	135	270	290	417	327	237	426	283	166	197	399	665
236.298	0	683	158	263	132	265	289	413	326	237	422	280	166	195	395	662
236.421	0	682	160	265	134	268	289	416	327	238	425	282	166	196	398	665
236.544	0	681	161	264	135	269	290	417	328	238	428	284	168	197	400	663
236.667	0	685	163	266	135	273	289	420	329	239	432	287	171	198	408	665
236.79	0	687	168	267	137	276	290	423	330	239	438	290	173	201	414	673
236.913	0	685	165	267	137	275	293	421	331	238	433	288	169	199	404	668
237.036	0	681	158	263	133	267	289	416	329	237	424	283	166	196	394	663
237.158	0	683	161	264	134	270	290	419	331	238	429	285	167	197	400	664
237.281	0	683	162	265	134	270	290	420	331	238	430	284	167	197	401	669
237.404	0	684	163	266	135	273	290	425	332	239	437	289	171	199	407	669
237.527	0	688	169	267	137	277	292	429	335	240	444	293	173	201	414	671
237.65	0	690	168	270	138	280	293	430	335	241	444	292	171	201	412	671
237.773	0	683	160	262	132	269	291	419	333	240	427	284	166	196	396	664
237.896	0	682	163	263	133	271	292	420	334	240	431	287	168	197	399	664
238.019	0	684	163	264	133	271	291	418	334	240	427	285	168	197	400	664
238.141	0	686	166	266	135	270	291	419	335	240	430	289	170	197	405	662
238.264	0	687	168	266	137	275	292	422	335	241	438	293	173	201	412	668
238.387	0	687	171	270	140	281	293	427	337	242	442	294	174	203	415	674
238.51	0	685	162	265	134	269	291	418	333	239	426	287	167	197	397	667
238.633	0	688	162	264	135	269	291	418	334	240	428	287	169	198	400	664
238.756	0	686	162	266	136	272	292	420	334	240	430	288	169	198	401	668
238.879	0	684	165	265	135	273	293	421	334	242	433	290	172	198	404	671
239.002	0	689	168	268	137	275	293	425	334	243	438	294	174	200	411	672
239.124	0	692	170	270	139	280	295	427	336	243	441	296	174	201	414	668
239.247	0	686	162	265	135	270	293	418	334	241	425	287	169	198	398	669
239.37	0	685	162	266	135	272	292	420	333	240	430	288	170	198	401	671
239.493	0	686	163	266	135	271	292	419	332	241	428	289	170	198	401	664
239.616	0	688	164	267	135	272	293	420	333	241	430	290	172	199	404	665
239.739	0	687	167	268	137	274	293	423	334	242	436	293	174	201	410	670
239.862	0	689	168	269	139	278	295	425	334	241	436	293	173	200	408	671
239.985	0	683	159	263	133	268	291	415	330	239	421	284	167	194	394	658
240.108	0	683	161	263	134	271	291	420	330	239	429	288	168	196	396	666
240.23	0	683	161	265	133	272	292	422	333	238	428	288	168	196	397	667
240.353	0	682	163	267	134	272	290	419	334	238	425	287	169	196	403	662
240.476	0	686	166	268	136	274	290	421	333	238	429	290	172	199	409	667
240.599	0	684	165	269	136	273	291	417	333	237	426	285	168	196	401	666
240.722	0	676	158	264	129	264	287	410	331	234	417	279	165	192	390	659
240.845	0	678	160	264	131	266	288	414	330	234	420	282	165	193	394	660
240.968	0	680	160	263	132	267	287	412	328	234	420	282	165	194	394	657
241.091	0	678	162	265	133	269	286	414	328	233	422	282	168	195	399	662
241.213	0	680	165	268	134	272	286	418	329	234	428	286	169	197	404	661
241.336	0	678	162	266	135	271	287	414	328	234	423	281	166	193	395	657
241.459	0	676	157	261	131	262	284	407	325	232	415	277	162	192	388	652
241.582	0	674	159	262	132	264	285	409	324	231	417	277	163	193	389	650
241.705	0	671	159	261	131	264	284	411	323	231	418	278	164	193	390	650
241.828	0	676	161	264	132	267	285	414	325	232	424	281	166	195	395	652
241.951	0	679	165	265	133	272	286	418	326	233	429	285	168	197	401	651
242.074	0	676	161	263	132	269	286	414	326	231	422	279	163	193	390	648
242.196	0	671	157	260	131	262	284	410	323	231	418	278	162	193	386	650
242.319	0	674	159	261	131	265	284	412	324	231	419	279	163	194	388	651
242.442	0	675	159	262	130	264	284	412	324	232	420	279	164	193	390	647
242.565	0	675	162	263	132	268	285	415	326	233	425	282	166	195	397	655
242.688	0	677	165	265	134	270	287	417	329	234	428	284	167	196	399	657
242.811	0	674	158	261	132	263	286	409	325	232	416	276	161	192	385	650
242.934	0	675	157	259	130	262	283	406	325	232	415	278	162	191	385	644
243.057	0	673	159	261	130	262	284	407	324	232	415	277	161	192	386	651
243.18	0	674	160	260	133	264	284	409	326	232	418	279	163	194	389	652
243.302	0	676	162	262	134	267	284	412	326	233	422	280	165	195	394	648
243.425	0	679	162	262	135	268	285	413	327	232	423	281	164	195	392	650
243.548	0	671	156	257	130	259	284	405	325	231	413	274	158	191	381	650
243.671	0	671	157	258	131	260	283	406	324	231	415	277	160	191	383	650
243.794	0	673	157	257	131	262	283	407	325	231	415	276	161	192	384	645
243.917	0	675	160	259	132	264	284	409	325	232	418	279	162	193	390	647
244.04	0	675	161	260	133	268	285	413	327	232	425	282	165	196	395	652
244.163	0	675	162	261	134	267	286	413	327	233	423	279	162	193	389	646
244.285	0	670	155	256	129	259	284	405	325	231	412	273	158	191	379	643
244.408	0	671	156	256	128	260	284	405	327	231	414	275	159	189	381	648
244.531	0	670	157	256	129	262	285	408	327	232	415	276	160	191	384	646
244.654	0	669	159	257	130	264	285	409	329	232	419	278	162	192	388	645
244.777	0	675	162	258	130	267	286	413	330	233	424	282	163	194	395	649
244.9	0	674	162	259	131	268	287	411	330	232	420	278	162	192	389	650
245.023	0	668	154	255	126	258	284	404	327	231	411	272	158	189	379	643
245.146	0	670	157	256	128	260	284	404	328	231	413	273	159	190	382	644
245.268	0	670	157	257	127	261	284	405	327	231	412	275	160	191	383	642
245.391	0	671	160	258	128	265	285	407	328	232	419	277	162	192	388	648
245.514	0	672	163	260	130	268	286	411	331	233	424	280	164	194	394	647
245.637	0	672	160	260	130	267	288	408	330	233	420	277	162	192	386	645
[truncated: 730 more rows]

## Sheet: D850
	SNR :	47	36	44	40	38	49	48	48	47	47	43	41	41	42	49
Time	Marker	ch1	ch2	ch3	ch4	ch5	ch6	ch7	ch8	ch9	ch10	ch11	ch12	ch13	ch14	ch15
0.24576	0	531	184	207	138	239	299	351	262	196	333	230	145	133	436	655
0.36864	0	531	184	207	138	239	299	351	262	196	333	230	145	133	436	655
0.49152	0	536	178	192	150	231	280	366	288	221	345	244	156	155	447	692
0.6144	0	542	179	186	155	226	276	369	291	226	355	251	163	164	456	702
0.73728	0	549	179	186	158	226	274	371	294	227	360	254	165	167	461	701
0.86016	0	546	172	179	153	217	271	362	293	223	354	252	162	165	447	707
0.98304	0	548	172	176	154	215	268	362	293	223	353	255	163	168	451	705
1.10592	0	547	175	173	155	216	267	361	294	223	352	253	162	169	453	707
1.2288	0	553	176	173	155	216	265	362	295	224	353	256	162	170	456	708
1.35168	0	553	179	175	157	219	265	365	295	224	356	258	165	172	462	712
1.47456	0	557	177	177	156	225	268	364	295	225	355	258	165	172	460	707
1.59744	0	549	171	169	148	208	264	362	294	223	348	252	160	166	446	705
1.72032	0	551	171	170	154	215	265	357	294	223	347	253	160	168	450	706
1.8432	0	551	173	171	155	213	264	355	292	224	347	253	161	168	451	708
1.96608	0	558	174	172	157	214	264	360	292	224	349	254	163	169	457	708
2.08896	0	559	177	176	158	217	267	364	293	225	352	257	165	172	462	712
2.21184	0	555	174	177	152	218	267	360	292	225	349	256	162	169	456	708
2.33472	0	551	171	171	151	210	263	356	291	224	344	250	161	167	446	710
2.4576	0	558	171	172	155	215	265	359	292	224	346	253	161	167	449	708
2.58048	0	562	171	171	155	214	265	359	291	225	347	253	163	168	451	710
2.70336	0	557	175	173	158	216	265	363	291	225	351	255	163	170	457	709
2.82624	0	555	177	176	158	219	267	366	293	226	353	258	166	172	463	717
2.94912	0	555	172	176	153	219	267	365	292	226	349	255	162	169	450	712
3.072	0	566	171	171	148	208	265	368	291	226	350	254	162	168	448	709
3.19488	0	562	173	174	156	218	267	364	291	227	352	255	162	169	449	712
3.31776	0	556	174	172	155	218	267	366	292	227	354	257	162	170	452	717
3.44064	0	558	176	173	157	222	269	372	293	228	360	260	164	172	458	713
3.56352	0	566	178	176	159	227	271	375	294	229	364	263	166	173	463	717
3.6864	0	563	173	172	150	215	269	372	294	228	355	257	161	169	447	718
3.80928	0	561	174	170	153	217	267	373	293	228	358	258	162	170	447	718
3.93216	0	556	174	172	153	218	268	374	295	228	359	258	162	170	448	713
4.05504	0	565	175	172	157	222	268	371	296	228	360	260	163	172	453	723
4.17792	0	565	178	174	159	224	270	375	297	229	363	263	165	173	460	720
4.3008	0	562	179	178	160	229	272	374	298	229	364	264	167	174	463	717
4.42368	0	560	174	174	149	215	268	369	298	228	353	257	161	169	444	711
4.54656	0	556	173	171	149	214	268	369	298	227	353	257	161	168	446	713
4.66944	0	556	174	171	150	214	268	370	297	227	352	255	161	168	447	714
4.79232	0	557	174	172	152	216	268	368	297	226	354	256	161	169	450	711
4.9152	0	564	176	174	157	221	269	368	298	227	357	258	165	171	456	717
5.03808	0	557	177	176	158	227	271	369	297	228	359	260	165	173	460	717
5.16096	0	549	171	173	149	213	268	363	298	226	347	254	159	168	442	712
5.28384	0	555	172	172	148	211	266	365	296	224	349	252	161	167	445	713
5.40672	0	560	172	173	148	212	266	367	294	225	350	253	161	167	445	712
5.5296	0	553	173	173	156	217	267	363	294	225	353	254	160	169	449	713
5.65248	0	551	174	175	156	220	268	365	294	227	356	256	163	172	456	716
5.77536	0	553	176	179	157	227	271	368	296	226	358	257	164	172	458	717
5.89824	0	558	171	175	147	212	268	363	294	225	346	251	160	166	442	712
6.02112	0	556	171	173	148	210	267	363	294	225	347	252	160	167	446	712
6.144	0	547	171	175	146	211	268	364	294	225	347	251	160	167	445	714
6.26688	0	548	173	175	151	213	267	361	294	225	346	252	160	168	450	708
6.38976	0	557	175	176	155	216	269	359	294	225	348	252	163	170	457	718
6.51264	0	556	173	179	153	219	269	360	292	226	346	253	162	170	453	713
6.63552	0	553	170	173	147	205	264	357	293	225	341	248	159	165	441	712
6.7584	0	548	171	173	147	207	266	359	292	224	342	249	160	167	445	708
6.88128	0	553	170	174	149	209	265	356	291	224	342	249	161	166	445	715
7.00416	0	556	172	174	154	214	266	357	291	225	345	251	161	168	451	717
7.12704	0	556	173	177	155	215	266	360	291	224	348	254	163	172	458	717
7.24992	0	547	170	177	151	215	266	354	291	224	341	250	160	167	445	708
7.3728	0	545	168	172	145	204	262	353	291	224	336	247	158	164	439	713
7.49568	0	549	167	171	145	205	262	354	290	222	338	247	159	164	442	711
7.61856	0	548	169	171	149	206	262	353	288	220	339	247	158	165	443	709
7.74144	0	545	169	173	153	211	262	354	288	221	343	249	160	167	450	712
7.86432	0	548	172	174	154	215	264	356	288	221	345	250	161	169	455	715
7.9872	0	543	168	175	150	214	263	350	288	220	338	248	159	166	443	708
8.11008	0	545	165	170	144	202	258	352	286	218	338	244	156	163	437	708
8.23296	0	541	166	170	147	207	259	352	284	216	339	244	156	164	439	710
8.35584	0	540	167	170	149	209	257	350	282	216	339	244	156	164	442	708
8.47872	0	539	168	171	152	212	258	352	282	216	343	245	158	166	448	711
8.6016	0	543	171	172	154	214	259	355	282	217	345	248	159	169	453	712
8.72448	0	544	168	173	148	214	259	353	281	216	339	245	156	165	441	708
8.84736	0	537	165	168	143	204	255	352	280	214	337	242	154	162	437	706
8.97024	0	534	165	168	146	209	256	349	280	214	337	242	154	163	439	706
9.09312	0	535	165	167	145	208	256	352	279	213	338	242	154	164	441	704
9.216	0	537	168	169	151	213	256	353	279	213	342	244	156	166	447	707
9.33888	0	539	170	171	151	217	257	354	280	214	344	247	158	167	451	706
9.46176	0	533	164	169	143	209	256	350	279	213	336	242	154	163	437	705
9.58464	0	530	163	166	143	205	255	352	278	211	336	240	153	162	436	699
9.70752	0	536	164	168	145	208	254	349	278	211	336	241	153	163	437	707
9.8304	0	531	165	167	148	211	254	347	279	211	336	241	154	163	441	701
9.95328	0	532	168	168	150	214	254	350	278	212	342	243	155	164	448	706
10.0762	0	533	169	171	151	219	256	353	279	213	346	245	157	166	452	705
10.199	0	531	163	167	145	210	255	344	278	212	334	240	152	162	436	705
10.3219	0	530	162	166	144	208	253	346	278	211	335	240	152	161	436	701
10.4448	0	527	163	166	145	208	252	346	277	210	335	240	152	160	437	702
10.5677	0	527	164	166	147	210	252	347	277	210	336	240	153	162	440	699
10.6906	0	531	166	168	149	214	254	349	278	211	340	243	155	165	447	708
10.8134	0	534	168	170	150	217	255	351	279	213	343	245	157	167	451	709
10.9363	0	528	163	167	141	208	255	347	278	211	334	241	152	162	436	703
11.0592	0	527	162	165	140	204	252	350	276	210	335	240	151	161	434	696
11.1821	0	531	164	165	147	211	253	351	276	211	339	243	151	163	437	704
11.305	0	534	167	165	147	212	254	357	275	212	343	246	153	164	441	707
11.4278	0	543	172	168	149	217	255	365	277	213	350	249	156	167	449	702
11.5507	0	544	175	171	152	222	257	369	278	215	353	252	157	169	454	709
11.6736	0	542	171	171	145	222	258	364	278	214	344	249	154	165	441	703
11.7965	0	541	170	167	142	211	256	367	279	214	342	247	155	163	439	698
11.9194	0	541	171	169	141	215	257	368	280	214	343	247	155	164	443	702
12.0422	0	542	172	167	142	214	256	369	281	214	342	247	156	164	445	702
12.1651	0	547	175	169	143	215	257	372	281	216	344	249	157	166	451	695
12.288	0	549	177	171	147	220	259	371	282	217	347	252	159	167	455	696
12.4109	0	542	173	168	142	216	258	366	281	216	339	248	156	164	441	684
12.5338	0	539	172	165	141	212	255	367	281	215	338	247	155	163	441	688
12.6566	0	541	173	168	141	215	256	365	282	215	336	246	154	162	442	691
12.7795	0	539	174	168	141	212	256	364	281	216	336	246	155	163	445	689
12.9024	0	542	176	169	143	212	255	367	282	216	339	248	157	165	449	689
13.0253	0	542	177	173	150	223	257	362	282	217	341	251	159	167	453	692
13.1482	0	538	171	169	141	213	255	360	280	216	331	245	154	162	438	688
13.271	0	536	172	169	142	212	255	358	281	216	332	244	155	162	440	680
13.3939	0	533	174	170	142	213	256	356	282	216	330	245	156	162	441	690
13.5168	0	531	175	171	148	218	256	349	283	216	331	245	156	163	443	688
13.6397	0	531	176	174	150	217	255	348	285	216	332	247	158	165	450	695
13.7626	0	527	175	175	147	217	256	347	283	216	328	245	156	163	444	687
13.8854	0	523	170	169	141	203	253	344	283	215	325	241	153	160	435	685
14.0083	0	527	172	170	147	212	255	342	282	216	326	242	154	161	439	693
14.1312	0	528	172	171	149	211	255	343	281	216	328	242	155	161	439	694
14.2541	0	530	174	171	149	213	255	347	282	217	331	244	157	163	446	691
14.377	0	532	174	175	149	219	259	348	283	216	333	245	158	163	447	699
14.4998	0	528	170	169	141	204	256	345	281	216	325	241	153	160	433	694
14.6227	0	529	171	169	144	208	256	347	283	216	328	242	155	160	438	696
14.7456	0	531	172	169	148	212	256	346	282	216	329	242	155	161	440	699
14.8685	0	534	173	169	149	213	257	349	283	218	332	245	156	163	445	701
14.9914	0	536	176	173	151	216	258	352	284	219	335	248	159	166	451	705
15.1142	0	533	173	172	144	213	259	344	283	218	327	244	156	162	438	700
15.2371	0	532	171	168	144	208	258	344	283	218	326	241	154	161	436	698
15.36	0	533	172	172	148	211	259	342	283	217	325	241	155	160	439	696
15.4829	0	536	172	172	149	209	258	342	283	218	326	242	156	162	442	700
15.6058	0	538	174	173	151	212	259	346	283	220	329	244	159	163	448	703
15.7286	0	538	175	175	149	217	261	345	283	220	330	244	158	163	448	700
15.8515	0	537	169	170	143	204	258	344	283	218	323	240	155	160	436	703
15.9744	0	537	171	170	149	210	259	341	283	218	325	242	156	160	440	703
16.0973	0	538	171	171	149	210	259	342	282	218	326	242	155	161	440	702
16.2202	0	539	172	172	150	212	261	346	283	219	330	245	158	162	445	701
16.343	0	543	175	174	151	215	262	350	284	221	333	246	159	164	451	709
16.4659	0	539	171	171	146	211	263	344	283	219	326	242	155	160	439	704
16.5888	0	538	170	169	146	206	260	346	284	219	327	242	155	160	438	698
16.7117	0	541	172	171	149	213	261	346	284	219	328	242	156	161	440	704
16.8346	0	542	172	170	149	212	262	346	284	220	330	244	157	162	443	707
16.9574	0	544	175	173	151	214	263	351	285	221	334	247	158	165	450	706
17.0803	0	547	176	175	152	219	265	352	286	221	334	248	159	165	453	711
17.2032	0	543	170	172	146	210	262	346	285	220	326	243	153	161	437	706
17.3261	0	544	171	170	149	211	262	343	285	219	327	243	156	161	439	707
17.449	0	541	170	170	149	211	263	344	285	220	327	243	156	162	441	707
17.5718	0	544	174	172	151	214	263	343	286	221	327	243	157	163	445	708
17.6947	0	549	174	174	152	212	265	342	288	222	328	245	158	165	452	710
17.8176	0	552	175	176	153	216	266	345	287	223	330	246	160	166	456	709
17.9405	0	548	170	173	144	202	264	343	286	221	321	242	155	162	440	707
18.0634	0	548	170	170	150	208	262	337	285	221	323	241	156	162	442	703
18.1862	0	549	169	171	148	208	263	336	286	220	322	241	156	161	444	712
18.3091	0	549	171	172	150	207	263	338	286	221	322	242	157	163	448	711
18.432	0	552	172	172	151	208	264	341	288	222	326	244	159	165	455	715
18.5549	0	552	173	175	152	213	266	345	288	223	328	245	161	167	459	713
18.6778	0	551	169	172	148	205	264	337	286	222	320	241	156	163	444	713
18.8006	0	553	169	170	150	205	264	336	286	222	321	241	157	162	447	714
18.9235	0	550	169	171	149	206	264	338	287	222	321	241	156	162	447	712
19.0464	0	550	170	171	150	205	264	339	287	222	322	241	158	163	452	707
19.1693	0	555	172	173	152	207	265	341	288	224	325	244	159	166	459	717
19.2922	0	555	173	176	153	213	266	344	288	224	327	245	161	167	461	718
19.415	0	552	168	170	144	199	263	342	287	222	319	239	155	161	446	712
19.5379	0	551	168	169	150	204	262	340	286	222	322	241	157	162	449	714
19.6608	0	551	169	169	149	207	263	341	286	221	323	242	157	163	449	715
19.7837	0	552	172	170	152	207	263	344	285	222	327	243	158	165	454	716
19.9066	0	556	173	171	154	209	264	349	287	222	331	246	160	167	461	719
20.0294	0	557	176	176	154	217	265	350	287	223	334	248	161	168	463	721
20.1523	0	553	170	169	146	203	262	346	285	222	323	242	156	164	446	716
20.2752	0	551	171	169	148	205	262	346	286	222	325	242	157	164	450	715
20.3981	0	551	171	169	152	208	262	344	286	221	327	243	157	164	451	716
20.521	0	554	173	169	151	209	264	347	286	221	331	245	158	165	455	717
20.6438	0	557	175	171	155	213	264	352	287	222	335	248	161	168	462	720
20.7667	0	556	177	174	154	219	265	354	287	223	338	251	161	170	466	723
20.8896	0	553	172	170	146	205	263	350	286	221	329	245	156	165	449	714
21.0125	0	553	172	167	145	204	262	352	285	221	329	245	157	164	450	716
21.1354	0	549	171	170	150	210	262	346	285	222	330	246	157	163	450	718
21.2582	0	552	172	170	152	211	262	350	281	221	335	248	158	165	453	725
21.3811	0	556	176	173	153	216	261	357	283	222	342	251	160	167	461	721
21.504	0	559	178	174	155	220	265	359	285	223	344	254	161	170	466	733
21.6269	0	554	173	169	145	209	264	352	286	221	333	248	156	165	449	725
21.7498	0	555	174	168	145	206	262	354	285	220	334	247	157	165	451	722
21.8726	0	554	173	169	147	210	263	352	286	220	335	248	157	165	452	723
21.9955	0	554	174	168	151	212	263	351	286	220	337	248	159	166	455	726
22.1184	0	555	177	170	152	215	263	356	287	222	340	252	160	169	462	724
22.2413	0	555	179	171	154	219	265	358	288	222	343	253	161	170	467	721
22.3642	0	550	174	169	149	214	264	352	288	221	335	250	157	166	453	723
22.487	0	553	173	166	144	207	263	356	287	220	335	249	158	167	453	725
22.6099	0	554	174	167	150	215	264	351	287	221	337	250	158	167	455	724
22.7328	0	555	176	168	151	215	264	353	287	220	338	250	158	167	459	726
22.8557	0	556	178	168	153	217	265	357	289	222	342	253	160	170	464	729
22.9786	0	559	179	171	153	221	267	358	288	224	346	254	162	172	468	732
23.1014	0	555	173	169	145	210	265	356	287	222	337	250	156	168	453	727
23.2243	0	554	174	167	147	212	264	356	288	222	338	251	158	169	456	727
23.3472	0	557	176	167	148	214	264	356	289	222	339	251	158	168	456	728
23.4701	0	557	176	167	151	217	264	355	289	223	341	253	159	170	461	731
23.593	0	557	178	169	153	218	266	358	290	223	344	255	160	171	466	733
23.7158	0	558	178	173	153	223	268	358	290	224	345	256	161	172	467	733
23.8387	0	557	173	167	143	208	264	355	290	221	335	249	156	168	452	727
23.9616	0	557	174	166	144	209	265	356	290	222	336	250	157	167	456	729
24.0845	0	553	173	169	143	207	266	354	290	221	333	249	157	167	455	727
24.2074	0	554	176	167	150	213	265	353	290	222	337	250	157	168	460	725
24.3302	0	559	178	170	152	216	265	357	291	222	341	252	160	169	466	735
24.4531	0	557	177	172	152	222	266	352	290	221	338	251	158	169	461	731
24.576	0	552	171	167	142	205	262	350	289	220	332	246	154	164	449	726
24.6989	0	551	172	167	142	206	263	353	288	220	334	247	156	164	453	722
24.8218	0	552	172	166	145	208	262	352	288	220	335	246	155	166	452	730
24.9446	1	554	174	166	150	213	262	352	288	219	337	248	156	167	458	732
25.0675	0	555	176	168	150	215	263	355	289	220	340	251	158	169	463	731
25.1904	0	553	177	171	152	220	265	352	289	220	339	250	157	169	461	726
25.3133	0	553	170	164	141	205	262	351	288	218	332	245	152	166	446	728
25.4362	0	552	171	164	141	206	262	352	287	218	332	245	154	165	450	727
25.559	0	552	171	164	145	208	261	349	286	219	333	245	154	165	450	719
25.6819	0	552	172	164	149	212	263	349	287	219	335	247	156	168	456	726
25.8048	0	556	175	167	148	214	263	352	288	221	337	249	157	169	461	730
25.9277	0	556	176	169	151	220	265	353	289	221	338	251	157	169	463	729
26.0506	0	553	170	165	142	205	263	350	288	219	333	247	152	166	449	726
26.1734	0	554	171	164	142	205	262	354	287	220	335	248	154	166	452	729
26.2963	0	555	171	164	144	209	264	351	288	220	335	248	154	166	452	729
26.4192	0	554	173	165	148	213	264	351	289	221	336	249	155	168	456	732
26.5421	0	558	175	166	149	216	265	355	290	222	341	252	157	171	462	733
26.665	0	559	177	169	150	220	267	358	291	224	345	254	158	170	467	738
26.7878	0	558	171	165	141	210	265	355	290	222	337	250	154	167	451	735
26.9107	0	555	171	165	144	210	265	352	291	222	337	250	154	168	453	734
27.0336	0	557	172	165	141	208	265	358	291	222	338	249	155	167	454	734
27.1565	0	561	174	165	149	214	266	354	292	224	341	253	156	169	458	735
27.2794	0	562	175	167	150	218	267	358	293	225	345	256	158	172	465	739
27.4022	0	562	178	169	150	221	268	361	294	226	348	258	159	172	471	742
27.5251	0	561	175	170	146	222	269	359	294	225	344	256	156	171	462	736
27.648	0	563	171	164	142	208	267	357	294	225	339	253	155	168	453	743
27.7709	0	563	173	166	142	210	268	359	294	225	342	254	155	170	457	742
27.8938	0	562	174	165	145	212	268	357	294	225	344	255	156	170	459	743
28.0166	0	562	175	166	149	218	269	360	296	226	348	258	158	172	465	742
28.1395	0	569	179	168	151	220	270	363	297	227	352	260	159	175	471	751
28.2624	0	570	180	170	153	223	272	365	298	229	355	262	161	177	476	752
28.3853	0	567	176	170	146	222	272	360	298	227	349	259	158	172	462	747
28.5082	0	564	173	164	142	212	269	363	297	227	346	257	157	171	458	742
28.631	0	567	175	167	142	214	270	364	298	227	347	258	157	173	461	749
28.7539	0	566	175	166	146	216	271	362	297	227	349	259	158	173	463	748
28.8768	0	568	179	168	151	222	272	364	299	228	352	261	159	175	470	744
28.9997	0	570	179	170	153	223	272	366	299	229	356	263	161	178	475	751
29.1226	0	573	182	172	154	226	274	369	300	230	361	267	163	180	481	754
29.2454	0	570	179	173	149	227	275	365	300	230	353	264	159	176	470	748
29.3683	0	570	176	167	144	214	272	365	300	227	350	260	157	173	463	748
29.4912	0	568	177	169	147	219	273	364	300	227	353	260	158	174	466	747
29.6141	0	570	177	168	150	222	273	362	299	228	353	261	159	173	466	748
29.737	0	570	180	170	152	223	273	365	299	228	356	263	161	176	474	750
29.8598	0	572	183	172	155	225	274	368	301	230	360	265	163	179	481	753
29.9827	0	575	185	173	155	229	276	372	302	230	364	269	165	181	486	756
30.1056	0	573	179	174	149	226	276	366	301	228	355	264	160	176	470	751
30.2285	0	570	179	169	146	216	273	369	300	228	356	262	160	176	469	748
30.3514	0	569	178	171	146	219	274	372	300	227	357	263	160	177	470	748
30.4742	0	572	180	169	150	222	274	371	301	228	358	264	160	178	472	747
30.5971	0	573	182	171	154	226	275	371	302	230	362	266	163	180	480	751
30.72	0	571	185	173	156	229	275	374	303	230	365	268	165	181	486	752
30.8429	0	572	183	176	153	230	277	374	303	230	362	267	163	179	484	746
30.9658	0	571	178	170	147	215	274	368	302	228	353	261	159	175	468	750
31.0886	0	573	180	171	148	218	275	369	302	228	355	261	161	177	472	747
31.2115	0	570	181	172	147	217	273	369	302	228	353	261	162	176	473	746
31.3344	0	569	182	173	152	219	272	370	301	228	356	263	163	178	479	742
31.4573	0	575	186	175	157	225	274	372	302	228	361	265	165	181	485	751
31.5802	0	576	188	177	158	232	276	372	303	229	362	268	167	181	488	752
31.703	0	569	181	173	148	217	274	364	301	228	347	260	161	175	468	742
31.8259	0	567	179	171	147	213	271	365	301	227	349	259	161	174	470	738
31.9488	0	570	180	172	150	219	273	362	301	227	350	259	161	175	471	745
32.0717	0	571	181	172	151	218	272	366	299	227	351	261	162	175	474	743
32.1946	0	571	183	173	156	224	274	367	300	227	356	263	164	179	482	738
32.3174	0	572	188	178	157	226	274	371	300	228	359	265	166	181	487	746
32.4403	0	571	182	177	152	227	276	364	300	227	351	262	163	178	475	744
32.5632	0	570	179	171	148	212	271	363	298	227	347	258	161	175	468	738
32.6861	0	570	180	173	151	218	272	363	298	226	349	258	162	175	471	740
32.809	0	570	181	172	150	216	272	363	298	225	349	259	161	175	471	741
32.9318	0	573	183	173	155	223	273	365	298	227	353	260	164	178	478	743
33.0547	0	572	184	175	157	225	274	366	299	227	355	264	166	180	482	743
33.1776	0	571	181	176	152	225	276	364	299	226	349	261	162	177	472	739
33.3005	0	569	177	169	146	212	271	362	298	225	345	257	160	173	463	736
33.4234	0	569	178	171	153	220	271	358	297	226	346	258	161	174	466	736
33.5462	0	568	178	169	151	217	271	362	297	225	346	257	162	175	466	735
33.6691	0	569	181	170	154	222	272	363	297	225	351	260	163	176	473	737
33.792	0	572	184	171	156	225	273	367	298	226	356	263	164	180	478	741
33.9149	0	570	178	173	151	225	273	360	297	226	348	260	161	175	466	737
34.0378	0	566	174	167	146	211	269	360	296	225	343	256	159	173	458	732
34.1606	0	567	175	167	145	214	270	364	294	224	347	257	159	174	461	732
34.2835	0	568	175	168	149	217	270	359	295	223	346	257	160	174	461	737
34.4064	0	569	177	168	153	222	270	360	296	225	348	259	160	175	468	734
34.5293	0	569	180	168	154	224	272	363	295	225	351	261	162	177	473	736
34.6522	0	566	176	170	150	225	272	360	296	224	347	259	160	175	464	729
34.775	0	565	171	165	143	210	268	357	294	223	340	255	156	172	453	732
34.8979	0	565	171	164	144	213	269	359	293	223	341	255	157	172	454	730
35.0208	0	563	172	164	147	214	269	355	292	222	341	254	157	171	455	729
35.1437	0	564	174	164	151	218	269	355	293	223	344	256	159	173	460	726
35.2666	0	568	176	166	152	221	270	357	293	223	346	259	161	175	465	734
35.3894	0	567	175	170	150	225	272	355	294	224	345	258	160	175	463	734
35.5123	0	563	169	162	143	208	268	351	291	222	335	252	155	170	447	726
35.6352	0	561	170	163	143	212	268	355	291	221	337	252	156	171	450	723
35.7581	0	562	168	162	145	212	269	351	290	221	337	253	156	169	449	730
35.881	0	563	169	163	149	215	267	350	290	220	339	254	157	171	453	728
36.0038	0	564	171	164	149	218	268	354	291	222	343	256	157	173	458	723
36.1267	0	562	170	167	149	223	269	352	291	222	341	256	157	173	455	727
36.2496	0	559	164	159	142	207	266	351	289	221	334	251	153	169	441	724
36.3725	0	559	164	159	141	208	266	352	290	219	335	250	153	169	442	721
36.4954	0	559	164	159	143	211	267	349	289	220	335	250	153	168	442	723
36.6182	0	558	166	160	148	213	266	351	289	221	339	252	154	171	448	724
36.7411	0	559	168	161	148	217	268	353	290	222	342	255	156	172	452	728
36.864	0	560	169	164	148	221	268	353	290	221	343	256	156	172	452	727
36.9869	0	557	162	157	139	208	266	351	290	219	336	250	150	167	433	721
37.1098	0	556	162	156	139	208	267	353	289	219	337	250	150	167	434	721
37.2326	0	555	161	155	139	207	266	351	288	220	336	250	151	168	434	722
37.3555	0	555	163	157	141	209	266	351	289	220	337	252	152	169	439	723
37.4784	0	557	165	157	148	215	267	351	290	220	341	255	154	170	444	724
37.6013	0	560	166	160	149	217	268	354	290	221	343	256	155	172	449	725
37.7242	0	556	161	160	141	216	269	346	290	219	334	251	151	168	434	721
37.847	0	553	159	155	137	205	267	348	288	219	332	248	149	166	430	719
37.9699	0	553	159	155	137	207	267	350	289	219	334	249	150	165	431	715
38.0928	0	555	159	154	137	206	266	351	289	219	333	248	151	166	432	724
38.2157	0	556	161	156	145	214	268	347	289	220	336	251	152	169	438	723
38.3386	0	555	164	158	146	215	268	351	290	221	339	253	153	169	443	725
38.4614	0	556	163	161	145	222	269	351	291	222	339	254	154	170	442	721
38.5843	0	552	157	154	136	206	267	346	289	220	330	247	149	165	426	722
38.7072	0	553	158	156	137	208	268	348	290	220	333	248	150	165	429	721
38.8301	0	550	158	155	136	205	267	348	290	220	331	247	150	165	428	719
38.953	0	551	158	156	143	213	269	347	290	221	334	249	151	167	432	716
39.0758	0	553	161	157	145	216	268	350	292	221	337	252	153	168	438	725
39.1987	0	555	162	161	144	221	270	350	293	222	338	253	153	168	439	724
39.3216	0	549	156	154	135	206	268	345	291	220	329	247	148	163	423	716
39.4445	0	549	156	155	135	206	268	348	291	222	332	247	149	163	426	716
39.5674	0	549	156	154	135	206	267	349	290	220	331	247	149	164	426	716
39.6902	0	549	157	155	138	209	268	349	292	220	333	247	151	164	429	713
39.8131	0	550	161	157	144	214	269	351	293	222	337	250	153	167	435	718
39.936	0	551	163	158	144	219	271	352	293	222	340	252	154	167	440	720
40.0589	0	548	156	156	136	208	269	348	292	221	330	246	148	164	421	713
40.1818	0	546	155	153	134	205	268	348	291	220	330	246	148	162	421	712
40.3046	0	545	156	153	134	206	268	348	291	220	332	245	148	161	421	711
40.4275	0	546	157	152	135	205	269	351	292	221	333	247	149	162	424	711
40.5504	0	548	160	155	141	215	270	349	293	222	336	249	151	166	432	715
40.6733	0	550	162	156	143	217	271	353	294	223	340	252	153	166	437	716
40.7962	0	547	160	159	139	217	272	351	293	222	335	249	150	165	428	712
40.919	0	545	156	153	134	204	269	346	293	221	329	244	147	161	418	708
41.0419	0	546	157	154	133	207	270	349	292	221	331	246	149	161	421	707
41.1648	0	544	157	154	134	205	270	349	292	221	330	246	150	161	422	708
41.2877	0	544	160	155	137	209	270	351	293	221	335	248	151	163	428	704
41.4106	0	549	162	158	140	215	271	351	294	222	338	250	153	164	433	714
41.5334	0	549	161	160	139	218	273	350	293	223	336	249	152	164	431	710
41.6563	0	544	157	153	133	204	270	346	293	221	328	244	148	159	417	704
41.7792	0	542	158	155	133	208	271	350	292	220	330	246	150	160	421	701
41.9021	0	545	159	155	132	206	271	349	293	221	330	247	149	160	421	706
42.025	0	545	161	155	136	209	271	349	294	222	333	248	151	162	427	707
42.1478	0	546	164	157	140	216	272	351	295	223	337	250	152	163	432	703
42.2707	0	545	163	160	137	219	274	352	295	222	337	252	152	163	430	702
42.3936	0	544	158	154	131	206	270	346	293	221	329	245	148	159	415	702
42.5165	0	543	159	155	131	207	270	347	294	221	330	247	151	160	420	702
42.6394	0	544	159	156	131	206	271	348	294	220	330	246	149	159	419	695
42.7622	0	545	161	156	131	208	271	353	294	221	332	248	151	161	425	700
42.8851	0	547	163	158	140	216	271	348	295	223	336	250	154	162	432	704
43.008	0	547	166	161	141	221	274	349	296	223	337	252	155	165	435	703
43.1309	0	542	158	156	130	208	271	343	295	221	326	245	149	158	416	697
43.2538	0	542	159	156	130	206	270	345	294	221	327	245	150	158	417	696
43.3766	0	541	159	156	129	206	270	344	293	220	326	244	150	157	418	697
43.4995	0	540	160	156	133	210	270	342	293	221	328	246	151	159	422	697
43.6224	0	542	163	158	138	215	271	344	295	221	331	248	153	161	428	699
43.7453	0	545	165	160	140	218	271	348	295	222	335	251	155	164	434	698
43.8682	0	543	161	162	134	218	272	341	294	222	327	248	152	159	423	692
43.991	0	538	159	155	129	204	271	341	292	220	324	243	150	157	417	692
44.1139	0	538	159	157	128	208	271	343	294	220	325	244	151	157	419	688
44.2368	0	540	159	157	132	210	270	341	294	221	326	245	150	158	421	695
44.3597	0	541	161	157	138	215	270	342	294	221	329	247	153	160	427	695
44.4826	0	541	164	160	139	217	272	346	294	221	332	249	156	161	432	697
44.6054	0	541	163	162	135	218	273	344	294	222	330	248	153	161	426	691
44.7283	0	537	159	156	129	206	270	342	292	221	323	244	149	157	415	692
44.8512	0	538	159	158	130	208	271	343	293	221	325	245	151	157	419	692
44.9741	0	537	159	158	131	209	270	342	293	220	326	244	152	156	419	689
45.097	0	537	161	158	136	214	270	343	294	222	330	246	153	158	424	685
45.2198	0	539	163	161	137	216	272	348	296	223	334	249	155	161	430	693
45.3427	0	537	161	162	134	218	275	345	295	223	329	248	153	158	422	691
45.4656	0	533	157	156	128	204	271	341	294	221	325	243	149	155	413	680
45.5885	0	532	158	158	129	208	271	346	295	221	328	246	151	156	417	686
45.7114	0	532	159	158	128	207	270	346	294	221	327	246	151	156	418	686
45.8342	0	532	160	158	133	210	271	347	295	222	330	248	153	159	423	686
45.9571	0	535	162	160	137	217	272	348	295	222	335	250	155	161	429	691
46.08	0	534	161	162	133	219	275	348	296	222	332	249	154	160	427	689
46.2029	0	530	155	156	126	204	271	341	295	220	323	243	150	154	410	682
46.3258	0	528	156	157	128	206	270	343	294	220	324	242	149	155	415	683
46.4486	0	528	156	156	127	204	270	343	294	221	324	243	150	155	414	682
46.5715	0	529	157	158	128	204	271	347	294	222	328	245	152	156	419	683
46.6944	0	531	160	159	136	214	272	345	295	222	331	248	154	159	426	685
46.8173	0	530	162	161	136	220	274	346	296	223	334	250	156	159	429	687
46.9402	0	524	156	157	126	206	272	340	295	221	324	243	149	155	411	675
47.063	0	525	155	155	127	204	270	341	294	222	324	242	150	155	412	682
47.1859	0	525	156	156	126	205	271	342	294	221	324	243	150	155	414	678
47.3088	0	524	156	156	126	205	270	345	293	221	325	245	151	156	416	680
47.4317	0	525	159	157	134	213	272	344	295	222	331	248	154	158	424	679
47.5546	0	528	161	160	135	215	273	345	295	223	334	250	155	160	429	689
47.6774	0	526	159	164	132	217	274	343	295	223	329	247	153	159	422	684
47.8003	0	524	155	156	126	202	271	341	294	222	322	242	150	155	412	678
47.9232	0	522	155	157	126	207	272	344	295	223	325	243	152	156	415	675
48.0461	0	523	156	157	126	205	271	343	294	222	325	244	152	155	415	680
48.169	0	525	159	159	131	209	272	344	295	223	328	246	153	157	421	682
48.2918	0	525	160	161	135	214	273	345	296	225	333	248	155	159	427	678
48.4147	0	525	160	163	134	218	275	348	298	224	333	250	155	161	428	682
48.5376	0	522	153	156	127	203	272	341	295	222	322	242	150	154	409	678
48.6605	0	520	155	156	127	205	272	343	296	222	326	244	151	155	414	675
48.7834	0	521	156	156	126	204	271	345	295	223	325	244	151	155	413	679
48.9062	0	522	157	157	126	206	273	348	297	224	330	246	152	157	419	679
49.0291	0	524	160	159	135	215	273	346	297	225	333	249	154	161	425	683
49.152	0	526	161	162	136	219	276	349	298	226	335	251	156	162	430	684
49.2749	0	521	155	160	128	209	274	343	297	224	324	244	150	157	411	677
49.3978	0	521	155	156	127	204	273	343	296	222	325	243	150	156	410	676
49.5206	0	521	155	157	126	207	273	344	296	223	325	244	151	156	412	677
49.6435	0	519	155	157	127	204	273	345	296	223	325	244	152	156	414	677
49.7664	0	521	158	158	135	213	273	343	296	223	331	247	153	159	421	678
49.8893	0	525	161	161	137	216	275	347	298	225	336	250	156	162	427	680
50.0122	0	523	159	163	133	218	277	345	298	224	330	249	153	160	420	675
50.135	0	517	152	155	126	204	272	341	296	224	324	243	149	155	408	675
50.2579	0	519	154	157	127	207	274	346	296	223	326	244	151	157	412	672
50.3808	0	519	154	156	127	207	273	344	295	222	326	244	151	157	411	678
50.5037	0	521	156	158	131	210	274	344	296	224	329	246	152	158	417	678
50.6266	0	522	159	159	136	215	275	346	296	224	333	249	155	162	425	680
50.7494	0	524	159	163	137	223	276	348	297	225	336	250	155	162	426	679
50.8723	0	520	153	158	127	205	274	339	297	223	323	243	148	156	408	676
50.9952	11	519	153	158	127	206	274	343	295	223	326	244	150	158	411	676
51.1181	0	518	153	157	128	206	273	343	296	223	326	243	151	156	411	669
51.241	0	518	154	157	128	206	274	347	296	222	327	244	152	158	415	669
51.3638	0	521	158	159	135	215	275	344	297	224	332	247	154	160	421	678
51.4867	0	521	158	163	136	221	276	346	298	225	332	249	154	162	423	678
51.6096	0	515	151	156	126	205	273	340	297	221	323	242	148	156	404	671
51.7325	0	515	151	156	126	205	272	344	296	222	326	242	149	156	407	671
51.8554	0	515	151	157	127	205	273	344	295	222	326	242	150	155	408	670
51.9782	0	515	152	156	131	209	273	344	295	221	327	244	150	157	412	672
52.1011	0	517	155	158	135	214	274	345	298	222	334	246	153	159	418	675
52.224	0	518	157	161	136	219	275	347	297	224	336	250	154	162	422	676
52.3469	0	514	151	159	127	210	275	342	297	221	325	242	148	157	404	671
52.4698	0	511	148	154	125	203	272	341	297	221	325	241	147	155	403	668
52.5926	0	510	149	155	126	205	272	343	296	220	325	241	148	155	403	667
52.7155	0	511	150	155	126	203	272	344	297	220	327	241	148	155	405	666
52.8384	0	512	153	156	129	209	272	346	297	220	330	244	151	157	411	670
52.9613	0	513	154	158	131	211	273	348	298	222	334	246	152	159	417	672
53.0842	0	510	151	161	130	217	275	344	297	220	329	243	150	157	408	664
53.207	0	508	147	154	125	202	272	340	295	219	323	239	145	154	397	667
53.3299	0	508	147	155	125	204	271	342	296	219	324	240	147	154	401	665
53.4528	0	506	148	155	125	203	272	343	295	219	324	239	147	154	400	664
53.5757	0	505	149	155	126	206	272	346	295	220	329	242	148	156	406	664
53.6986	0	510	153	157	133	213	272	344	298	220	332	244	150	159	412	670
53.8214	0	510	152	162	133	218	274	346	297	221	332	247	151	158	413	670
53.9443	0	505	146	154	125	203	271	339	295	218	322	239	145	154	396	663
54.0672	0	504	147	155	124	204	271	344	296	218	325	240	147	154	400	660
54.1901	0	505	148	155	124	205	271	342	295	219	325	240	146	153	399	665
54.313	0	505	150	155	125	204	271	346	295	220	328	241	148	156	404	667
54.4358	0	507	152	157	129	211	272	348	297	220	332	244	150	158	411	664
54.5587	0	507	154	160	130	216	274	350	298	221	336	247	151	158	413	673
54.6816	0	504	146	157	125	205	272	341	296	220	324	240	145	153	394	668
54.8045	0	500	146	154	124	203	270	342	297	219	325	240	146	153	396	667
54.9274	0	500	147	156	123	204	270	342	296	219	325	239	145	152	395	669
55.0502	0	501	148	155	124	203	270	345	296	219	327	241	147	153	399	669
55.1731	0	503	150	157	125	205	270	348	297	219	329	244	149	155	405	672
55.296	0	504	152	160	129	213	271	347	298	220	333	245	151	157	410	674
55.4189	0	498	145	156	123	206	270	338	296	218	322	240	145	152	392	666
55.5418	0	496	144	154	122	201	267	339	296	218	322	238	145	150	391	664
55.6646	0	499	144	155	123	203	268	339	294	218	323	239	146	152	392	665
55.7875	0	497	145	156	123	201	266	341	294	217	324	239	145	152	394	665
55.9104	0	497	148	156	125	204	267	345	295	218	327	241	148	155	401	665
56.0333	0	502	149	159	130	208	269	344	296	219	330	243	151	156	407	667
56.1562	0	496	145	163	125	207	268	339	296	219	322	239	148	152	398	659
56.279	0	492	141	154	121	197	267	334	294	216	318	235	144	151	387	660
56.4019	0	491	142	155	122	201	267	337	293	216	320	236	144	149	389	658
56.5248	0	494	144	154	122	199	265	337	293	215	321	236	145	150	391	664
56.6477	0	495	146	156	123	200	266	342	293	217	324	239	147	153	398	665
56.7706	0	496	148	158	127	205	266	342	293	218	329	242	150	155	403	668
56.8934	0	496	150	161	132	215	269	341	293	218	334	245	149	157	404	668
57.0163	0	494	142	153	122	200	265	341	292	218	326	240	145	151	383	669
57.1392	0	496	145	153	121	202	267	350	295	220	336	245	146	155	386	675
57.2621	0	495	145	154	122	206	269	351	298	221	339	248	147	154	387	673
57.385	0	496	147	154	123	207	269	353	300	221	341	249	147	155	392	674
57.5078	0	501	150	156	124	211	271	356	303	223	343	250	150	156	402	682
57.6307	0	502	152	157	129	213	272	355	303	223	344	253	151	157	406	681
57.7536	0	500	148	160	124	214	272	350	303	222	336	249	148	155	395	673
57.8765	0	496	145	153	123	204	269	348	303	221	334	244	146	153	386	666
57.9994	0	499	145	155	124	208	270	349	303	221	334	245	146	154	390	672
58.1222	0	498	146	155	125	205	270	347	304	222	332	246	147	154	392	668
58.2451	0	500	148	156	125	207	271	353	306	222	337	247	149	156	400	667
58.368	0	501	152	159	127	210	271	356	306	224	341	250	152	158	405	676
58.4909	0	502	150	161	130	218	272	350	307	224	339	251	151	158	405	675
58.6138	0	498	144	155	124	204	269	343	304	222	328	243	146	153	389	669
58.7366	0	499	146	156	125	206	271	348	306	223	333	245	148	154	395	672
58.8595	0	499	146	156	124	206	270	347	306	223	332	245	148	154	395	672
58.9824	0	501	148	156	126	207	271	351	307	224	336	247	149	157	400	676
59.1053	0	503	150	160	130	213	272	351	307	225	339	250	152	159	406	677
59.2282	0	504	150	162	129	216	274	354	308	225	338	251	152	160	406	679
59.351	0	500	143	155	125	204	270	343	306	224	329	243	145	154	388	671
59.4739	0	501	144	156	125	207	270	346	306	223	331	245	147	155	394	669
59.5968	0	499	145	155	125	205	270	346	306	223	331	243	148	155	392	674
59.7197	0	501	146	155	126	206	270	351	307	223	335	247	148	157	398	675
59.8426	0	506	149	157	127	208	271	355	308	224	340	250	151	160	405	678
59.9654	0	503	148	161	130	219	274	351	308	224	337	249	151	160	405	673
60.0883	0	497	142	153	124	202	269	341	306	222	326	241	144	153	386	671
60.2112	0	498	144	154	124	204	269	346	306	222	329	241	146	154	390	668
60.3341	0	499	143	153	124	205	269	344	305	221	329	241	146	154	390	676
60.457	0	500	145	155	126	203	269	347	305	222	329	243	146	155	395	674
60.5798	0	501	147	156	129	210	269	350	306	222	336	245	149	158	402	677
60.7027	0	501	147	161	126	214	271	352	304	223	337	248	149	159	403	675
60.8256	0	497	140	153	124	202	268	338	303	220	324	237	143	152	384	671
60.9485	0	496	140	151	123	202	266	340	303	219	326	239	143	153	387	672
61.0714	0	494	139	152	123	202	266	342	301	218	326	238	143	153	387	671
61.1942	0	494	142	152	122	202	266	346	302	218	330	241	144	154	392	667
61.3171	0	498	144	154	125	204	267	349	302	219	334	243	147	157	398	677
61.44	0	500	145	155	129	211	268	346	303	219	336	245	148	159	402	678
61.5629	0	492	139	152	123	203	267	338	300	216	323	238	141	154	383	666
61.6858	0	491	137	149	122	199	263	339	300	217	323	236	141	152	383	663
61.8086	0	490	137	149	121	199	263	338	299	215	323	236	142	152	384	669
61.9315	0	490	138	149	121	199	262	339	298	214	323	236	142	154	388	667
62.0544	0	493	140	150	124	200	262	342	298	215	328	239	145	156	395	667
62.1773	0	494	143	153	125	203	263	347	299	216	332	241	146	159	399	674
62.3002	0	494	140	155	127	212	265	339	299	215	327	240	145	156	394	673
62.423	0	488	135	148	121	197	261	333	296	214	319	233	140	151	381	666
62.5459	0	487	136	149	122	199	260	336	296	213	321	235	142	154	385	668
62.6688	0	488	136	148	122	199	259	336	296	213	322	234	140	152	385	669
62.7917	0	491	139	149	122	198	260	341	296	213	325	237	143	155	392	672
62.9146	0	491	140	151	127	204	261	341	296	214	328	239	145	158	398	673
63.0374	0	492	141	155	124	207	263	344	297	215	328	241	145	158	399	674
63.1603	0	486	135	148	121	197	259	334	295	213	319	234	139	154	381	667
63.2832	0	490	136	147	122	197	260	337	294	213	322	235	142	153	387	666
63.4061	0	487	136	148	121	199	259	336	294	213	323	234	141	154	386	670
63.529	0	487	138	147	123	198	259	339	295	213	325	237	143	156	392	671
63.6518	0	492	140	150	125	201	260	343	294	214	330	240	146	158	398	674
63.7747	0	494	142	153	130	212	262	339	295	215	332	242	146	159	400	678
63.8976	0	488	134	147	121	198	260	335	294	213	320	236	140	154	382	670
64.0205	0	485	135	146	121	197	257	337	295	212	323	236	141	154	385	669
64.1434	0	487	135	146	122	198	259	337	294	213	323	236	141	154	385	676
64.2662	0	490	136	146	123	198	258	340	294	213	326	238	143	156	389	678
64.3891	0	489	140	148	126	203	258	342	295	215	331	241	145	159	397	675
64.512	0	490	142	150	125	204	260	348	296	214	335	244	146	161	402	677
64.6349	0	487	137	149	123	202	261	337	295	213	324	237	141	155	384	681
64.7578	0	488	135	145	121	196	257	336	294	212	323	236	141	154	382	679
64.8806	0	486	136	144	122	198	257	337	293	211	326	237	140	154	385	675
65.0035	0	485	136	145	121	197	256	339	294	211	326	237	141	155	387	678
65.1264	0	490	139	146	123	200	256	342	293	213	328	239	143	157	396	681
65.2493	0	491	141	149	125	201	258	344	294	213	332	241	145	159	401	678
65.3722	0	488	138	151	124	206	259	339	292	211	326	238	142	155	390	669
65.495	0	484	133	142	120	194	254	333	291	209	319	233	138	152	380	670
65.6179	0	483	135	144	121	197	255	334	289	209	322	233	139	153	383	671
65.7408	0	481	134	143	119	196	253	333	289	207	322	233	139	153	384	670
65.8637	0	483	137	143	122	195	252	339	288	208	327	237	142	155	390	673
65.9866	0	485	140	146	123	200	254	342	289	208	331	240	144	158	396	675
66.1094	0	486	140	150	127	209	256	340	289	208	331	241	144	159	397	672
66.2323	0	480	133	142	120	195	253	329	286	205	318	231	137	153	378	668
66.3552	0	477	132	142	120	194	251	331	286	205	320	232	138	153	381	662
66.4781	0	479	134	141	120	194	251	331	286	205	321	231	138	152	381	663
66.601	0	479	135	143	121	194	250	335	285	204	323	232	140	154	385	664
66.7238	0	481	137	145	122	197	251	339	285	205	327	236	141	157	393	667
66.8467	0	482	140	146	124	199	252	342	286	207	332	239	143	158	397	667
66.9696	0	480	135	146	122	201	254	332	285	205	321	233	138	155	383	667
67.0925	0	479	134	140	121	193	249	329	284	204	319	230	137	153	380	664
67.2154	0	476	134	142	121	196	250	333	284	204	320	231	137	153	382	662
67.3382	0	475	134	142	121	193	249	334	282	203	323	232	137	154	383	659
67.4611	0	480	136	143	122	197	250	338	284	205	327	235	140	157	390	668
67.584	0	484	140	144	126	202	252	339	284	205	333	239	142	159	396	671
67.7069	0	479	135	145	121	203	254	334	284	205	325	236	139	156	384	660
67.8298	0	475	133	139	120	192	249	332	283	204	321	231	136	153	377	659
67.9526	0	478	134	141	121	195	250	332	284	203	324	232	136	153	379	662
68.0755	0	476	134	140	121	195	248	333	283	203	323	232	138	153	381	661
68.1984	0	479	136	140	123	194	250	336	284	203	328	234	139	156	389	665
68.3213	0	481	139	143	124	198	252	340	285	205	331	237	141	158	395	666
68.4442	0	481	136	145	124	206	253	332	285	204	325	235	139	155	387	664
68.567	0	476	132	137	120	192	248	326	284	202	317	230	135	152	375	659
68.6899	0	475	134	140	120	193	249	329	284	202	321	230	136	153	378	659
68.8128	0	477	134	138	122	192	247	331	283	202	322	230	135	153	379	658
68.9357	0	481	137	140	121	194	249	335	283	203	324	232	138	155	386	658
69.0586	0	478	138	142	125	198	249	335	285	204	327	235	140	157	392	664
69.1814	0	478	138	144	123	202	251	334	286	205	325	237	139	157	390	660
69.3043	0	478	133	138	121	191	247	325	284	203	316	229	135	152	375	658
69.4272	0	480	135	140	122	192	247	327	282	201	317	230	136	153	381	662
69.5501	0	479	135	139	122	192	247	328	284	202	318	229	136	153	382	664
69.673	0	478	137	140	123	192	247	329	283	204	319	230	139	154	389	658
69.7958	0	483	142	142	131	199	249	329	282	205	325	233	142	158	399	664
69.9187	0	484	141	148	128	203	252	326	282	205	321	231	141	156	394	666
70.0416	0	478	137	142	124	186	250	322	280	204	314	226	138	153	384	659
70.1645	0	479	140	145	124	192	250	328	281	205	317	229	139	154	391	661
70.2874	0	484	139	143	125	191	251	329	282	206	318	228	140	155	391	666
70.4102	0	487	143	143	131	197	251	326	283	207	321	231	142	159	399	667
70.5331	0	489	146	148	135	200	254	330	282	208	324	233	145	162	406	665
70.656	0	485	141	148	127	195	255	322	280	207	310	226	140	156	390	660
70.7789	0	487	139	154	127	182	253	315	274	206	302	221	141	152	390	663
70.9018	0	488	138	153	126	184	248	317	269	206	306	224	141	153	392	664
71.0246	0	490	138	151	124	182	246	321	269	205	306	224	141	152	390	667
71.1475	0	488	139	149	125	185	246	327	271	205	313	228	144	156	396	660
71.2704	0	486	137	150	126	195	247	322	273	205	309	227	142	155	388	663
71.3933	0	476	132	144	122	181	243	316	270	202	303	222	137	150	377	654
71.5162	0	478	132	145	122	182	242	321	269	201	307	222	137	150	381	653
71.639	0	479	131	145	121	182	240	322	267	200	309	222	138	151	382	656
71.7619	0	481	134	146	123	182	242	324	267	201	311	224	140	154	388	657
71.8848	0	482	137	148	129	191	243	326	267	203	317	228	142	157	395	659
72.0077	0	475	131	145	122	184	241	320	267	200	306	222	136	152	377	650
72.1306	0	476	131	141	121	180	237	320	265	199	308	221	137	151	380	649
72.2534	0	477	132	144	120	181	239	321	264	200	308	222	137	152	383	647
72.3763	0	477	133	143	123	180	239	322	265	199	309	223	138	153	386	651
72.4992	0	479	136	146	128	187	239	325	265	201	316	225	142	156	394	651
72.6221	0	482	136	149	126	194	242	324	266	201	316	228	141	158	393	658
72.745	0	478	131	141	122	181	238	316	264	199	304	221	135	151	377	649
72.8678	0	479	133	144	122	181	239	319	264	199	308	222	138	151	383	650
72.9907	0	479	133	143	121	182	238	322	264	200	308	222	138	152	383	648
73.1136	0	484	135	145	124	183	239	325	264	201	313	226	140	156	389	656
73.2365	0	487	139	148	131	190	241	324	265	203	318	229	143	158	398	657
73.3594	0	484	135	151	128	196	243	321	266	202	313	227	140	155	389	655
73.4822	0	481	133	142	123	180	240	321	265	201	309	222	137	152	380	645
73.6051	0	483	135	144	123	184	241	324	266	202	312	224	138	155	384	654
73.728	0	485	136	144	123	183	241	326	266	203	313	225	139	156	386	655
73.8509	0	487	138	145	129	188	242	330	268	204	320	228	141	159	392	652
73.9738	0	490	143	147	134	196	244	331	270	206	327	235	143	162	401	658
74.0966	0	489	139	148	129	197	246	326	270	205	319	231	140	158	386	660
74.2195	0	488	137	141	124	185	243	328	271	205	317	228	136	157	383	656
74.3424	0	490	139	144	124	189	244	330	272	205	319	230	139	157	386	655
74.4653	0	490	139	144	125	187	245	333	273	206	321	231	139	157	389	662
74.5882	0	493	141	145	127	191	246	338	275	207	325	234	141	161	397	666
74.711	0	494	145	148	132	197	248	337	276	208	329	238	145	164	403	667
74.8339	0	493	141	149	126	195	249	332	276	208	322	234	140	159	390	664
74.9568	0	492	140	143	125	187	246	331	276	208	321	231	138	158	387	663
75.0797	0	494	140	144	126	190	248	335	277	209	322	232	140	159	390	666
75.2026	0	493	141	145	126	189	248	335	278	209	323	232	141	160	391	666
75.3254	0	496	143	146	129	192	250	339	280	210	327	236	143	162	399	666
75.4483	0	499	146	148	134	198	252	340	281	211	333	239	145	164	406	668
75.5712	0	495	143	150	129	196	252	334	280	211	322	234	140	160	392	662
75.6941	0	492	141	145	127	187	248	332	280	210	320	231	140	159	389	663
75.817	0	491	142	146	127	191	249	334	279	209	323	232	139	159	393	660
75.9398	0	493	143	146	127	190	248	335	280	210	323	232	141	160	394	663
76.0627	0	495	145	146	129	192	249	339	280	210	329	235	143	163	401	667
76.1856	0	496	148	149	133	198	251	340	281	211	333	238	145	165	408	669
76.3085	0	492	144	151	128	200	251	336	280	210	325	234	141	162	396	660
76.4314	0	490	140	144	127	187	247	333	279	208	321	230	139	159	389	664
76.5542	0	491	141	147	127	192	249	335	278	208	323	231	139	159	393	662
76.6771	0	489	141	145	126	190	246	335	278	207	324	231	139	160	394	660
76.8	0	490	143	146	129	192	246	340	279	208	330	233	141	162	401	658
76.9229	0	493	147	148	130	195	248	344	279	208	334	236	144	164	407	667
77.0458	0	491	144	149	128	200	250	338	277	206	328	234	140	162	398	663
77.1686	0	486	140	143	127	187	245	332	277	205	323	230	137	159	388	658
77.2915	0	486	141	145	127	191	246	336	276	205	327	232	138	160	393	654
77.4144	0	488	142	144	128	191	245	335	276	204	325	231	139	160	393	658
77.5373	0	487	144	146	128	191	245	339	277	206	329	233	140	162	400	659
77.6602	0	489	147	148	129	193	246	344	278	206	333	236	143	165	407	655
77.783	0	487	145	150	131	202	248	336	278	206	329	235	142	163	402	654
77.9059	0	485	140	144	125	187	243	331	276	203	321	230	137	159	388	655
78.0288	0	485	142	146	127	191	243	335	276	204	323	230	139	160	393	653
78.1517	0	484	142	144	127	189	243	335	276	203	325	230	138	160	393	646
78.2746	0	484	144	146	129	191	244	339	276	203	328	232	140	162	399	656
78.3974	0	489	146	147	128	193	245	343	277	205	333	235	143	163	406	659
78.5203	0	489	146	150	130	199	247	339	278	204	329	235	141	163	402	657
78.6432	0	486	142	143	125	187	242	331	276	202	322	229	138	159	390	653
78.7661	0	486	143	146	127	191	245	337	277	204	326	232	140	160	395	655
78.889	0	488	143	145	128	189	244	337	276	203	325	232	139	161	394	654
79.0118	0	489	145	145	129	191	245	341	277	204	329	233	140	163	401	657
79.1347	0	492	149	147	131	195	246	345	277	206	335	237	143	165	407	659
79.2576	0	491	145	150	130	199	246	340	278	205	329	235	141	163	398	655
79.3805	0	491	143	144	127	189	243	336	278	205	326	231	138	160	391	651
79.5034	0	490	144	145	128	192	244	338	277	204	327	233	139	161	395	656
79.6262	0	491	143	143	128	190	243	340	278	204	329	232	139	160	396	653
79.7491	0	496	146	144	129	193	245	344	279	206	333	236	141	163	402	658
79.872	0	497	149	147	130	195	247	346	279	206	337	239	143	165	408	663
79.9949	0	494	145	148	129	200	248	339	279	206	327	236	139	161	395	658
80.1178	0	491	142	142	126	190	244	336	279	204	325	231	137	159	390	653
80.2406	0	493	143	142	128	192	245	337	280	205	325	233	140	159	393	661
80.3635	0	494	144	143	126	190	243	336	279	204	326	233	139	159	395	658
80.4864	0	495	146	144	129	191	244	341	280	205	330	236	142	162	400	661
80.6093	0	496	148	146	130	194	245	344	281	206	332	238	143	163	406	659
80.7322	0	495	145	147	127	198	246	335	280	206	324	235	140	161	395	662
80.855	0	492	142	142	126	189	242	332	278	205	320	231	138	158	389	659
80.9779	0	492	142	142	126	190	243	332	277	204	321	231	139	158	391	653
81.1008	0	491	143	143	126	188	243	333	278	204	323	231	139	159	393	653
81.2237	0	494	145	143	127	191	243	337	278	205	325	235	141	161	399	663
81.3466	0	495	146	145	129	192	244	339	279	206	327	236	143	162	405	664
81.4694	0	496	145	148	128	198	246	336	278	205	325	236	142	161	399	658
81.5923	0	490	141	140	125	188	242	328	277	203	319	230	138	158	388	654
81.7152	0	490	141	142	126	187	243	330	277	204	318	230	139	158	391	658
81.8381	0	490	141	141	124	187	241	329	276	203	320	231	139	158	392	657
81.961	0	491	144	143	126	189	242	333	276	203	322	233	141	159	397	661
82.0838	0	493	146	145	127	191	242	338	276	204	325	236	142	161	403	663
82.2067	0	496	148	147	132	197	243	336	277	206	329	238	144	163	407	666
82.3296	0	491	142	144	127	191	243	328	275	203	317	232	138	159	391	657
82.4525	0	490	142	142	125	187	239	328	274	201	319	230	137	158	391	658
82.5754	0	489	141	142	125	189	239	329	273	201	319	229	138	157	392	657
82.6982	0	489	141	141	125	188	239	331	273	201	320	232	138	160	395	657
82.8211	0	489	144	143	130	192	240	333	273	202	324	233	140	161	401	659
82.944	0	491	146	145	130	192	240	338	273	202	329	236	142	162	406	660
83.0669	0	492	146	147	132	200	242	333	273	202	327	236	141	163	403	659
83.1898	0	489	140	140	126	187	239	329	271	200	319	231	136	158	390	651
83.3126	0	487	140	142	125	189	239	332	270	200	323	232	138	159	394	655
83.4355	0	486	141	141	126	189	239	333	272	199	324	231	138	159	393	652
83.5584	0	490	143	141	126	190	239	338	271	200	329	235	139	161	400	657
83.6813	0	492	146	142	131	196	241	342	272	201	337	240	141	164	405	667
83.8042	0	491	147	144	132	203	243	346	274	202	343	244	143	166	408	671
83.927	0	487	141	140	127	194	242	339	274	200	333	237	136	160	391	660
84.0499	0	488	142	139	125	193	241	343	276	200	335	238	138	161	393	667
84.1728	0	489	141	139	125	193	241	343	276	200	334	238	137	160	395	664
84.2957	0	486	143	140	126	193	241	345	276	200	338	239	140	161	400	660
84.4186	0	487	146	142	128	197	242	350	279	202	344	244	142	163	408	661
84.5414	0	492	149	144	128	199	243	354	280	203	349	247	144	165	415	671
84.6643	0	489	145	146	127	202	245	345	280	202	340	242	140	161	402	667
84.7872	0	487	142	139	127	192	241	342	279	201	335	238	137	159	394	659
84.9101	0	486	143	141	126	195	241	344	279	200	336	238	138	159	397	657
85.033	0	488	144	140	126	193	242	345	280	200	337	239	139	160	398	664
85.1558	0	489	146	141	128	196	242	348	279	202	342	242	140	163	406	662
85.2787	0	492	150	143	129	198	244	353	282	203	347	246	143	164	412	662
85.4016	0	493	150	147	130	205	246	357	283	205	349	248	144	165	415	669
85.5245	0	490	142	141	127	196	244	344	283	203	336	240	137	160	395	663
85.6474	0	488	144	140	127	196	242	347	281	201	339	241	138	160	398	660
85.7702	0	488	143	141	127	196	243	348	281	201	339	240	139	161	399	657
85.8931	0	489	146	140	127	197	244	351	283	202	343	242	139	161	404	664
86.016	0	492	149	142	128	200	245	354	284	203	347	245	143	163	411	667
86.1389	0	495	150	145	131	201	246	356	287	205	348	247	145	167	417	667
86.2618	0	492	148	147	130	206	248	350	287	204	343	245	142	165	409	665
86.3846	0	490	143	139	128	194	244	342	287	203	334	240	139	162	398	662
86.5075	0	490	144	142	128	198	245	345	286	203	335	239	140	162	402	662
86.6304	0	489	144	142	128	194	244	344	286	203	336	240	140	163	404	662
86.7533	1	491	146	142	129	196	245	350	286	204	341	244	142	164	409	664
86.8762	0	495	149	144	131	199	247	353	288	206	346	247	144	166	416	665
86.999	0	498	150	147	131	204	249	355	288	206	346	248	145	169	421	666
87.1219	0	493	144	142	129	198	248	342	289	206	334	242	140	163	401	664
87.2448	0	492	144	142	128	196	246	347	289	205	337	242	141	163	405	661
87.3677	0	496	145	143	129	198	247	347	288	206	337	242	141	163	407	666
87.4906	0	496	147	143	130	196	246	348	289	206	339	244	142	164	410	668
87.6134	0	497	150	144	132	201	247	354	290	208	344	248	145	167	417	672
87.7363	0	499	152	146	133	202	249	356	292	208	347	250	146	169	421	672
87.8592	0	498	146	145	130	203	250	346	290	207	339	247	142	165	407	673
87.9821	0	498	145	140	129	196	247	345	289	207	338	244	141	164	406	671
88.105	0	497	146	144	130	199	248	347	290	208	338	245	142	164	409	671
88.2278	0	497	147	142	131	196	248	348	290	207	338	245	143	165	411	668
88.3507	0	503	149	144	132	199	248	352	291	209	342	248	146	168	419	678
88.4736	0	505	151	146	134	202	250	354	293	210	346	251	148	169	424	679
88.5965	0	500	147	148	130	205	252	347	292	210	339	246	143	167	411	673
88.7194	0	499	144	141	130	194	247	344	291	209	334	243	141	165	405	669
88.8422	0	501	145	143	130	197	248	347	290	210	337	245	143	165	408	676
88.9651	0	503	145	142	130	197	248	347	291	209	337	246	144	165	408	673
89.088	0	504	147	143	132	199	249	350	292	209	342	248	145	167	416	670
89.2109	0	504	149	146	134	202	250	355	292	211	346	251	147	170	421	672
89.3338	0	506	149	148	132	206	252	352	293	211	343	251	146	169	417	680
89.4566	0	503	143	140	130	196	249	342	291	209	333	245	141	164	403	675
89.5795	0	503	143	141	130	198	248	345	290	210	335	245	142	164	406	669
89.7024	0	501	142	141	130	196	248	344	290	209	336	246	142	166	406	671
89.8253	0	505	145	141	130	197	248	347	290	209	338	249	145	167	411	680
89.9482	0	506	147	143	132	199	248	351	292	211	341	251	146	169	418	680
90.071	0	509	148	144	133	201	250	353	292	212	346	253	148	170	422	678
90.1939	0	505	142	143	131	201	251	344	290	210	335	248	143	167	406	678
90.3168	0	505	141	139	130	196	248	342	290	210	334	245	142	166	403	678
90.4397	0	505	142	140	130	196	247	342	289	209	334	246	142	166	405	676
90.5626	0	506	142	139	129	195	246	343	289	210	335	247	143	166	409	680
90.6854	0	508	145	141	132	197	248	348	289	210	339	250	145	168	415	682
90.8083	0	510	147	143	132	198	248	350	291	212	342	252	147	170	420	688
90.9312	0	511	146	147	132	204	251	350	291	211	341	253	148	170	419	684
91.0541	0	507	141	139	129	194	247	341	290	210	335	246	142	166	403	681
91.177	0	509	142	140	130	196	249	344	290	210	336	247	144	167	408	683
91.2998	0	510	141	139	132	195	247	341	289	210	335	248	144	167	408	683
91.4227	0	511	142	139	131	195	247	345	290	211	337	250	145	169	413	686
91.5456	0	514	145	142	133	198	248	349	291	212	341	252	148	170	420	688
91.6685	0	516	147	145	134	202	250	352	292	213	344	255	148	172	423	689
91.7914	0	514	140	140	131	198	249	340	291	210	334	248	143	168	405	682
91.9142	0	512	140	138	131	193	247	342	290	211	335	249	144	167	408	686
92.0371	0	512	141	139	130	194	247	343	290	211	336	249	144	168	409	686
92.16	0	516	142	138	131	196	248	346	291	211	337	250	144	169	412	688
92.2829	0	519	144	140	133	198	249	349	292	212	342	253	147	171	419	692
92.4058	0	519	147	142	135	201	250	352	293	214	346	256	148	173	424	694
92.5286	0	516	141	143	133	202	250	345	293	212	338	251	145	169	411	686
92.6515	0	518	139	137	131	195	248	342	292	212	335	250	143	168	405	687
92.7744	0	518	140	138	130	196	249	344	292	212	337	250	144	168	408	690
92.8973	0	518	140	138	131	195	248	344	292	212	337	250	144	169	409	692
93.0202	0	519	143	139	132	197	250	349	294	213	341	253	145	170	416	691
93.143	0	524	145	141	136	200	250	352	294	214	345	256	147	172	422	699
93.2659	0	525	146	145	134	206	252	353	295	214	345	257	148	174	421	699
93.3888	0	519	139	137	131	195	250	341	293	212	336	250	142	168	403	692
93.5117	0	519	138	136	131	195	249	344	294	213	339	251	144	169	406	689
93.6346	0	521	138	136	131	196	251	345	292	213	338	250	143	168	406	696
93.7574	0	522	140	137	131	197	250	348	294	213	341	253	144	170	409	697
93.8803	0	523	142	137	134	200	251	352	295	214	344	254	146	172	417	692
94.0032	0	523	144	139	134	201	253	355	297	214	347	258	148	173	422	694
94.1261	0	524	140	141	132	204	253	348	296	214	341	254	144	170	408	698
94.249	0	523	137	134	131	196	252	343	296	213	338	251	142	168	404	696
94.3718	0	522	139	137	132	198	251	345	296	214	339	251	143	169	407	691
94.4947	0	522	138	137	131	196	250	346	297	213	340	251	143	169	409	690
94.6176	0	526	141	139	132	199	253	351	297	215	342	253	145	170	416	701
94.7405	0	526	143	139	133	202	254	353	298	216	344	255	148	172	422	702
94.8634	0	527	141	142	134	206	255	349	298	215	342	256	145	170	416	693
94.9862	0	521	137	136	133	194	251	343	298	214	336	249	141	169	404	695
95.1091	0	525	139	137	132	199	253	348	298	214	340	251	144	169	410	699
95.232	0	525	139	136	132	198	252	348	297	215	339	252	144	168	410	697
95.3549	0	526	141	138	133	199	253	351	298	215	344	254	145	171	416	695
95.4778	0	528	144	139	134	202	254	355	299	217	347	257	148	173	422	705
95.6006	0	530	142	142	135	206	256	349	299	216	342	256	145	171	414	702
95.7235	0	526	138	136	132	196	252	345	298	215	338	251	142	169	406	697
95.8464	0	528	138	138	133	199	254	350	299	216	340	253	144	169	410	700
95.9693	0	528	139	137	132	197	253	349	299	216	341	253	144	170	410	701
96.0922	0	530	142	139	134	200	254	353	300	216	344	255	147	171	416	704
96.215	0	530	144	140	135	203	255	356	301	217	348	258	148	174	423	706
96.3379	0	530	141	143	134	206	257	352	301	216	344	255	145	171	415	704
96.4608	0	528	138	136	133	196	254	348	300	215	338	252	143	169	405	699
96.5837	0	530	138	139	133	199	254	347	300	215	339	251	144	170	410	701
96.7066	0	528	139	138	133	196	252	347	299	215	339	252	144	169	411	701
96.8294	0	530	140	141	133	197	254	352	301	216	343	254	147	171	417	702
96.9523	0	535	144	142	136	201	254	355	302	217	345	256	148	173	423	704
97.0752	0	532	143	145	136	204	257	351	301	216	342	255	147	172	418	699
97.1981	0	529	138	138	132	196	253	343	299	215	334	250	143	168	404	700
97.321	0	529	138	140	132	197	253	346	299	216	337	250	145	168	408	699
97.4438	0	531	139	140	131	196	253	347	299	215	338	251	144	169	409	700
97.5667	0	533	141	141	133	198	254	351	299	215	341	254	146	171	416	704
97.6896	0	533	143	143	135	200	254	354	300	216	344	256	148	173	421	706
97.8125	0	533	144	147	135	207	257	356	299	216	346	257	148	173	423	703
97.9354	0	531	137	139	132	197	255	345	298	215	336	251	144	169	406	704
98.0582	0	532	138	140	131	197	254	348	298	215	338	251	145	169	410	703
98.1811	0	532	139	140	132	198	253	347	297	214	338	251	145	169	410	703
98.304	0	532	140	140	133	198	254	351	298	215	341	254	146	170	415	701
98.4269	0	536	143	142	134	202	256	355	298	216	346	257	148	174	421	710
98.5498	0	537	144	145	135	206	258	356	299	216	346	260	149	174	423	710
98.6726	0	532	138	140	133	199	255	345	298	215	336	253	144	170	405	703
98.7955	0	532	139	140	133	199	254	349	298	214	340	253	146	170	411	701
98.9184	0	532	139	139	133	199	254	348	298	214	339	254	145	170	410	706
99.0413	0	535	141	140	132	199	255	351	297	215	342	256	147	170	415	707
99.1642	0	535	142	142	134	202	256	355	299	215	345	258	149	174	421	702
99.287	0	536	143	145	133	207	258	355	299	216	346	259	148	174	422	703
99.4099	0	532	137	139	132	197	254	345	297	214	336	253	144	170	405	705
99.5328	0	534	139	139	132	198	254	347	298	215	339	254	145	170	412	705
99.6557	0	533	139	140	132	199	254	347	297	214	339	254	145	169	410	699
99.7786	0	533	141	140	133	200	254	351	298	214	342	256	147	171	415	706
99.9014	0	537	142	142	135	203	255	354	299	216	346	258	150	173	421	710
100.024	0	534	142	143	134	208	258	353	299	216	344	257	149	174	420	707
100.147	0	531	136	138	132	195	254	344	297	214	335	251	143	168	405	704
100.27	0	531	138	138	132	198	254	346	297	214	336	253	145	168	408	704
100.393	0	531	137	138	132	198	254	346	297	215	337	252	145	168	408	704
100.516	0	532	139	140	133	199	254	349	297	215	340	254	145	171	414	706
100.639	0	535	141	141	134	201	255	353	298	215	343	256	148	173	420	709
100.762	0	534	142	144	133	206	257	352	299	216	340	257	147	172	422	708
100.884	0	531	135	138	132	197	254	340	297	214	331	250	143	167	404	702
101.007	0	530	136	138	131	196	254	343	296	213	333	250	144	168	408	702
101.13	0	530	137	138	132	197	253	343	296	214	334	251	145	168	408	702
101.253	0	532	139	139	132	197	253	346	296	215	337	253	145	171	414	703
101.376	0	534	141	140	134	201	255	351	296	216	340	255	148	172	419	702
101.499	0	532	141	144	137	209	256	348	296	216	343	257	149	172	422	707
101.622	0	529	136	138	131	197	254	342	295	215	333	251	143	169	404	702
101.745	0	531	136	138	132	198	254	344	295	215	335	252	145	169	409	703
101.868	0	530	136	139	131	198	254	346	295	215	336	252	145	169	409	702
101.99	0	527	138	140	132	198	254	349	296	216	339	254	146	171	414	704
102.113	0	531	140	141	133	201	256	355	296	217	344	257	149	172	420	707
102.236	0	532	141	143	137	211	258	352	298	217	346	258	149	173	421	707
102.359	0	528	136	139	132	198	256	343	297	216	335	253	143	168	406	702
102.482	0	527	136	139	132	198	255	347	297	217	336	252	145	168	409	704
102.605	0	526	136	139	132	198	256	348	298	216	338	252	145	168	409	700
102.728	0	530	138	139	132	198	254	348	298	217	337	254	147	169	414	707
102.851	0	530	140	142	133	200	255	350	299	217	340	255	149	171	420	706
102.973	0	530	141	145	134	207	257	352	300	218	341	256	149	172	421	706
103.096	0	524	135	139	132	196	254	342	298	215	331	248	143	168	405	697
103.219	0	525	135	139	131	198	253	345	297	216	334	250	145	167	408	705
103.342	0	526	136	139	132	197	254	345	297	216	334	251	144	167	409	703
103.465	0	526	137	139	133	197	253	348	297	216	337	251	146	169	414	705
103.588	0	526	139	141	133	201	255	352	299	217	341	253	148	171	419	700
103.711	0	530	141	144	137	209	257	350	300	218	341	255	149	172	422	708
103.834	0	524	134	140	132	197	255	341	298	216	330	249	143	168	405	701
103.956	0	522	135	139	131	195	253	341	297	216	332	249	145	167	408	695
104.079	0	522	135	139	131	196	254	343	298	216	334	249	144	167	408	695
104.202	0	526	136	139	132	196	255	347	298	216	336	251	146	169	413	705
104.325	0	527	139	141	136	203	256	347	299	218	338	253	148	172	419	705
104.448	0	525	141	143	139	205	256	349	300	218	342	256	150	173	424	701
104.571	0	523	136	143	132	204	257	344	299	216	334	251	145	168	409	696
104.694	0	524	135	140	131	197	255	343	297	216	333	249	144	167	407	703
104.817	0	523	135	140	132	198	255	344	297	216	333	249	146	168	409	701
104.94	0	523	135	141	132	198	255	345	299	216	335	250	146	169	412	697
105.062	0	524	138	142	134	200	256	349	299	218	338	253	149	171	419	704
105.185	0	527	141	144	138	204	258	350	300	219	342	255	151	173	424	708
105.308	0	525	138	147	133	206	259	347	299	218	335	253	147	170	414	703
105.431	0	523	134	140	132	196	255	345	299	216	333	248	145	169	409	703
105.554	0	522	136	141	132	199	256	345	299	217	334	249	146	169	413	702
105.677	0	524	135	142	132	197	257	346	297	216	335	250	147	170	413	704
105.8	0	525	138	143	136	203	257	348	298	217	338	252	148	172	420	705
105.923	0	526	140	145	139	205	258	351	300	219	342	255	150	174	425	707
106.045	0	522	135	145	133	204	258	346	298	217	336	251	145	169	411	701
106.168	0	520	133	140	132	196	255	344	297	216	334	248	145	169	408	700
106.291	0	518	134	142	133	198	255	345	297	215	334	249	145	168	411	700
106.414	0	518	135	141	132	198	254	347	297	215	336	249	146	169	413	699
106.537	0	520	137	142	134	200	254	351	297	215	340	251	148	172	419	699
106.66	0	521	138	145	135	204	256	353	297	215	343	253	148	173	423	703
106.783	0	513	132	141	132	200	254	341	296	213	331	246	142	168	406	694
106.906	0	512	131	139	131	194	252	342	294	211	332	245	142	167	406	691
107.028	0	511	130	140	130	197	252	343	294	209	333	244	143	167	407	690
107.151	0	512	132	139	132	195	251	344	293	209	333	244	142	167	410	689
107.274	0	509	134	140	133	196	251	346	293	211	337	246	145	169	416	689
107.397	0	512	136	143	134	203	252	352	294	210	342	249	146	171	420	690
107.52	0	508	129	139	131	198	251	341	292	208	330	244	140	167	403	685
107.643	0	508	128	136	130	194	247	340	290	208	330	242	141	166	404	679
107.766	0	505	129	138	130	195	248	339	290	208	330	241	141	166	404	684
107.889	0	504	129	137	129	194	248	343	289	207	332	242	141	167	407	679
108.012	0	509	132	139	132	197	248	347	291	207	336	245	144	170	415	683
108.134	0	510	133	142	131	202	250	349	291	209	338	248	144	171	419	686
108.257	0	503	127	138	130	197	249	336	289	206	327	240	139	166	402	680
108.38	0	502	128	137	130	193	246	340	288	206	330	240	140	165	403	676
108.503	0	504	128	138	128	196	247	340	288	206	328	240	140	165	405	682
108.626	0	504	129	137	129	195	247	341	288	207	331	242	141	166	408	681
108.749	0	505	132	140	131	196	248	345	289	207	335	245	143	169	415	685
108.872	0	506	132	142	132	203	249	347	291	208	336	246	143	168	416	680
108.995	0	502	126	136	128	194	247	336	289	206	327	241	139	165	400	680
109.117	0	504	128	136	128	193	248	341	289	206	329	242	140	166	404	681
109.24	0	502	127	136	129	193	248	340	289	207	329	240	140	164	404	678
109.363	0	502	129	137	130	194	247	342	289	207	332	243	141	167	409	676
109.486	0	507	131	138	131	197	248	345	290	208	335	246	143	169	414	684
109.609	0	506	131	141	131	202	250	343	291	209	333	245	143	168	412	684
109.732	0	502	125	135	128	192	247	337	289	207	328	240	138	164	399	678
109.855	0	501	127	137	129	194	248	339	290	208	331	243	139	164	403	675
109.978	0	503	126	136	129	193	248	340	290	207	329	242	139	166	404	681
110.1	0	506	129	137	130	194	248	343	291	209	333	244	141	167	410	682
110.223	0	507	132	138	131	196	249	347	292	210	337	246	143	169	416	678
110.346	0	504	129	140	130	201	251	343	292	210	334	246	143	167	410	680
110.469	0	503	125	134	128	194	249	336	290	208	328	242	139	164	399	680
110.592	0	503	127	136	128	194	249	339	290	208	330	243	140	165	402	678
110.715	0	503	126	135	129	193	248	341	291	210	330	242	140	165	403	674
110.838	0	505	129	137	131	196	249	344	292	210	334	245	142	167	410	682
110.961	0	509	132	139	132	199	252	346	293	211	337	250	145	169	416	686
111.084	0	508	132	141	131	204	253	348	292	212	337	250	144	169	416	684
111.206	0	505	125	135	128	194	249	338	292	210	328	243	139	166	398	680
111.329	0	505	126	135	130	194	250	340	292	210	330	244	141	165	402	682
111.452	0	505	126	134	128	194	250	340	292	211	330	244	141	165	402	681
111.575	0	506	127	135	129	196	251	342	292	212	333	246	142	167	409	683
111.698	0	510	131	139	131	198	251	347	294	213	337	250	144	169	416	686
111.821	0	512	132	139	132	200	252	351	295	213	340	252	146	171	420	689
111.944	0	509	128	140	131	202	253	341	293	212	332	248	142	167	407	685
112.067	0	506	126	135	130	192	251	340	293	213	329	244	142	165	403	683
112.189	0	506	128	137	130	197	252	341	293	213	331	246	141	166	405	682
112.312	0	509	128	136	129	195	251	343	294	214	333	247	143	166	408	684
112.435	0	512	130	137	132	197	253	347	294	215	337	251	145	168	415	684
112.558	0	511	133	140	136	204	253	347	296	216	341	253	147	171	421	690
112.681	0	514	133	143	133	207	255	352	297	216	342	255	146	172	422	691
112.804	11	511	127	137	130	196	252	341	295	214	332	247	142	167	405	684
112.927	0	513	129	137	130	198	253	345	295	215	335	250	144	168	410	682
113.05	0	511	129	138	130	197	253	344	295	215	334	249	144	168	410	687
113.172	0	512	130	139	132	198	254	349	295	216	338	251	146	170	416	688
113.295	0	517	133	141	136	204	255	351	297	217	344	256	149	171	422	691
113.418	0	518	136	143	142	212	257	350	298	219	347	258	150	173	427	696
113.541	0	513	128	141	133	202	256	345	298	216	336	250	144	169	409	691
113.664	0	515	130	138	132	199	255	349	297	217	339	251	145	169	412	689
113.787	0	517	131	140	132	200	256	349	297	216	339	252	145	169	412	697
113.91	0	518	131	140	133	199	256	351	299	217	341	254	147	170	415	696
114.033	0	518	134	140	133	202	258	358	301	218	345	256	148	171	422	696
114.156	0	518	135	143	135	206	259	359	301	219	349	259	150	173	426	695
114.278	0	516	129	141	132	202	258	350	301	218	338	252	145	168	408	695
114.401	0	518	129	138	131	199	256	351	300	217	341	253	145	168	410	695
114.524	0	516	130	140	132	201	257	352	301	218	342	253	146	170	411	696
114.647	0	515	130	139	132	201	256	356	301	218	344	254	146	169	415	691
114.77	0	521	133	140	133	203	258	360	303	219	349	258	149	172	421	701
114.893	0	524	136	143	136	206	260	363	303	221	353	260	150	174	426	704
115.016	0	518	130	143	133	208	260	353	302	220	344	256	146	170	411	697
115.139	0	519	129	138	131	200	257	353	302	219	343	252	145	168	409	691
115.261	0	520	130	139	131	202	258	355	302	219	344	253	145	168	411	699
115.384	0	521	130	139	131	202	258	357	302	219	345	254	146	169	414	696
115.507	0	523	133	141	134	204	259	362	302	220	351	257	149	171	420	694
115.63	0	525	137	142	134	207	260	365	304	220	354	261	150	173	425	701
115.753	0	525	133	145	134	210	262	362	304	220	349	257	148	170	415	699
115.876	0	522	129	138	131	200	258	355	302	218	344	252	145	168	407	694
115.999	0	522	130	140	131	203	259	359	304	219	347	254	145	168	409	690
116.122	0	522	130	139	132	202	259	359	302	219	349	255	145	169	410	697
116.244	0	525	133	141	133	205	261	365	304	219	353	259	148	170	417	700
116.367	0	526	135	143	134	208	262	368	306	220	357	261	150	172	422	699
116.49	0	527	134	145	133	213	264	367	307	221	357	261	150	173	420	700
116.613	0	523	129	138	132	203	261	357	305	219	346	254	145	168	405	697
116.736	0	524	130	138	132	205	261	357	306	220	348	255	147	169	411	698
116.859	0	523	130	140	132	204	261	357	305	219	347	255	145	168	412	697
116.982	0	522	131	141	132	203	261	360	305	220	350	257	148	170	417	699
117.105	0	526	134	142	134	206	261	361	306	221	352	259	149	172	423	700
117.228	0	526	133	144	133	211	263	360	306	220	350	259	148	172	420	703
117.35	0	521	127	138	132	200	259	352	305	220	341	254	145	168	407	695
117.473	0	520	129	139	132	203	260	355	305	219	346	255	147	168	412	696
117.596	0	519	129	139	131	203	259	356	305	219	346	255	146	168	413	696
117.719	0	520	130	141	133	202	260	357	305	220	348	257	147	170	418	697
117.842	0	521	132	142	133	205	261	360	307	220	351	259	150	172	424	701
117.965	0	520	128	143	132	209	261	356	307	219	345	256	147	170	413	694
118.088	0	519	126	137	131	199	258	352	305	218	342	253	146	168	408	695
118.211	0	522	128	138	132	204	258	356	304	218	346	256	145	169	412	697
118.333	0	519	128	137	133	202	258	356	303	217	346	255	146	170	414	699
118.456	0	519	132	140	133	203	259	361	305	219	351	257	149	172	419	697
118.579	0	524	133	142	135	210	261	363	305	218	354	260	149	172	424	705
118.702	0	519	128	140	133	203	258	352	303	217	343	254	145	168	406	696
118.825	0	519	127	138	131	202	258	355	302	216	346	253	145	168	408	697
118.948	0	519	128	137	132	202	259	355	303	217	345	254	145	168	410	693
119.071	0	523	130	139	132	202	258	358	302	217	348	255	147	169	413	699
119.194	0	524	133	141	134	205	259	363	303	218	353	258	148	172	419	701
119.316	0	523	131	144	135	211	262	362	303	218	351	259	148	172	416	699
119.439	0	518	126	137	132	201	258	354	300	217	345	252	143	168	401	689
119.562	0	522	127	137	132	203	259	356	301	216	345	255	145	168	406	696
119.685	0	523	128	139	132	203	258	358	301	216	346	255	144	169	406	696
119.808	0	524	131	140	133	204	258	361	302	217	351	258	148	171	413	691
119.931	0	526	132	143	135	208	261	367	303	218	359	262	149	173	421	701
120.054	0	526	131	144	134	214	263	362	303	217	352	260	147	170	412	701
120.177	0	524	128	138	133	202	259	355	302	216	345	255	144	168	403	693
120.3	0	525	130	140	133	205	260	358	302	217	348	257	146	169	408	691
120.422	0	526	130	140	132	204	260	358	302	218	348	257	145	170	410	698
120.545	0	529	131	140	134	206	261	361	302	219	353	260	147	172	416	700
120.668	0	529	134	143	135	211	263	364	304	219	356	263	150	174	421	702
120.791	0	527	128	141	133	208	263	355	302	218	347	257	144	170	405	698
120.914	0	526	128	138	132	204	261	357	303	218	347	257	144	169	405	698
121.037	0	528	129	139	132	205	262	357	302	219	348	257	145	170	407	700
121.16	0	526	129	139	133	205	261	358	303	219	348	258	146	171	411	699
121.283	0	528	130	142	134	207	261	361	305	220	351	261	148	172	418	701
121.405	0	528	130	143	135	211	263	358	306	220	349	261	147	173	416	700
121.528	0	527	125	138	131	203	260	348	305	219	339	254	142	168	401	696
121.651	0	525	127	138	131	202	259	349	304	218	340	253	144	169	405	695
121.774	0	525	126	138	131	201	259	351	304	218	341	254	145	169	407	695
121.897	0	528	129	138	133	202	260	354	304	220	345	257	147	170	412	696
122.02	0	530	129	142	136	204	261	356	305	221	348	260	148	173	419	699
122.143	0	526	126	144	134	209	262	350	305	219	341	256	146	171	409	696
122.266	0	522	124	136	131	200	258	345	303	219	337	251	142	168	401	688
122.388	0	524	124	139	131	200	258	346	304	219	338	252	144	169	405	697
122.511	0	524	125	138	131	200	259	346	304	219	338	254	145	170	407	694
122.634	0	523	125	142	134	201	258	350	304	219	341	255	146	171	415	696
122.757	0	525	128	144	135	203	260	354	304	221	345	258	149	172	420	694
122.88	0	525	127	144	139	212	262	349	303	221	344	259	148	173	415	701
123.003	0	521	123	136	132	199	258	344	303	220	335	252	143	169	402	697
123.126	0	520	124	137	132	199	258	348	303	220	339	253	144	170	406	696
123.249	0	518	126	137	131	200	258	349	302	220	341	255	146	170	407	690
123.372	0	521	126	141	133	202	259	354	302	221	344	257	148	172	415	700
123.494	0	525	129	143	142	211	259	353	304	221	350	260	149	174	421	701
123.617	0	527	132	147	140	214	262	358	305	223	353	262	151	174	424	698
123.74	0	522	127	138	134	204	260	351	303	222	344	257	145	171	405	697
123.863	0	525	127	139	134	203	260	353	304	221	345	258	146	171	409	700
123.986	0	524	128	140	134	203	261	354	303	223	345	257	148	171	410	696
124.109	0	526	130	141	135	203	262	358	304	222	350	260	148	173	415	695
124.232	0	528	131	143	136	208	263	363	306	224	354	263	151	175	422	703
124.355	0	530	131	147	136	213	265	365	307	225	356	265	153	176	426	705
124.477	0	524	127	141	134	207	262	354	306	223	345	259	147	172	407	698
124.6	0	526	128	140	134	204	263	359	307	224	349	260	148	172	411	699
124.723	0	526	129	140	134	206	263	359	307	225	351	260	148	173	412	699
124.846	0	528	130	141	134	206	263	362	307	225	354	262	150	175	416	704
124.969	0	528	132	143	135	209	265	366	308	227	359	266	152	176	423	704
125.092	0	530	133	148	135	215	267	368	310	227	361	266	153	176	425	704
125.215	0	525	127	140	133	206	264	357	308	224	350	260	148	173	407	699
125.338	0	527	128	140	133	207	264	361	309	225	354	262	149	174	413	697
125.46	0	524	129	140	132	207	265	362	309	225	355	263	150	173	414	701
125.583	0	525	129	141	134	207	266	366	310	226	360	265	152	175	419	698
125.706	0	529	131	146	135	210	266	371	310	228	365	268	153	176	426	704
125.829	0	528	132	148	135	217	269	370	312	227	364	269	153	176	425	707
125.952	0	523	126	139	134	205	265	360	311	227	355	263	148	173	409	701
126.075	0	523	128	141	133	207	266	366	311	227	360	265	150	173	415	699
126.198	0	525	129	141	133	209	266	364	312	227	360	264	150	172	416	705
126.321	0	525	130	143	135	208	266	367	314	227	361	266	153	175	424	705
126.444	0	525	131	146	136	210	266	369	316	227	365	268	156	176	431	705
126.566	0	525	133	150	135	218	268	365	316	228	360	267	154	176	429	700
126.689	0	521	127	140	133	204	264	355	314	226	347	258	149	170	412	699
126.812	0	523	129	142	134	206	264	358	313	226	352	262	151	172	418	700
126.935	0	521	128	142	134	206	265	359	314	227	352	260	150	173	419	693
127.058	0	521	130	144	135	208	265	363	313	227	356	264	152	176	426	694
127.181	0	526	132	147	136	210	266	367	314	228	362	267	155	178	432	702
127.304	0	524	132	148	136	217	269	364	313	227	358	267	153	176	425	699
127.427	0	520	127	140	134	205	264	357	312	225	350	260	149	173	412	694
127.549	0	521	129	143	134	208	266	361	313	227	353	264	152	174	420	696
127.672	0	521	129	142	135	207	265	359	312	226	353	262	151	173	419	697
127.795	0	522	130	147	135	208	264	365	313	227	357	265	153	176	426	698
127.918	0	525	132	149	137	211	265	369	315	228	361	267	156	178	433	701
128.041	0	520	128	147	135	214	267	360	314	227	352	264	151	175	417	697
128.164	0	520	127	140	135	205	265	357	312	226	350	261	150	173	414	695
128.287	0	519	129	142	134	208	265	361	313	226	352	263	151	174	418	695
128.41	0	521	130	143	134	208	265	363	313	227	354	262	151	175	419	696
128.532	0	522	131	145	136	209	266	367	313	227	359	267	154	176	426	696
128.655	0	525	132	149	136	217	267	369	313	227	362	269	155	177	431	700
128.778	0	518	127	142	134	208	265	357	312	225	351	263	149	174	410	693
128.901	0	519	127	141	134	207	264	363	312	226	354	264	150	173	414	693
129.024	0	521	129	141	133	208	266	364	311	226	355	264	151	173	414	691
129.147	0	521	128	143	133	206	266	366	310	227	359	266	151	175	419	693
129.27	0	523	130	147	135	210	267	372	312	227	365	270	155	177	426	697
129.393	0	525	132	150	137	219	272	374	313	227	367	272	153	175	427	694
129.516	0	521	126	139	133	208	266	365	311	226	360	267	148	174	406	691
129.638	0	526	129	140	131	214	271	377	320	231	371	274	152	174	409	700
129.761	0	521	128	141	128	221	276	382	328	233	377	277	153	171	411	706
129.884	0	525	128	140	126	228	281	388	341	236	383	283	158	169	416	711
130.007	0	529	133	142	134	244	286	388	349	240	389	289	164	168	423	718
130.13	0	531	131	146	134	254	293	387	352	241	388	291	163	168	422	724
130.253	0	525	126	138	125	237	285	381	350	237	377	286	156	169	406	716
130.376	0	524	128	140	125	238	280	378	346	236	374	285	156	170	414	708
130.499	0	525	128	139	126	234	277	375	344	236	372	284	156	169	413	710
130.621	0	524	129	139	125	234	278	379	344	235	375	284	158	169	417	708
130.744	0	524	133	140	126	236	278	379	344	236	376	284	160	171	425	709
130.867	0	525	133	144	128	241	280	379	344	237	376	285	160	172	426	702
130.99	0	520	125	138	124	229	276	365	341	233	364	277	153	169	404	698
131.113	0	519	126	138	126	230	274	367	340	233	365	278	155	170	409	694
131.236	0	517	125	137	125	229	272	365	338	230	363	274	154	170	409	691
131.359	0	516	127	138	125	227	272	368	337	231	365	276	155	171	414	686
131.482	0	518	127	143	126	232	272	369	338	230	367	276	157	171	420	692
131.604	0	519	128	147	135	241	271	359	335	230	364	276	157	171	423	690
131.727	0	511	122	137	125	223	267	358	331	227	356	269	151	168	402	681
131.85	0	510	123	137	125	223	266	361	330	227	359	271	152	169	407	677
131.973	0	510	121	137	125	225	265	359	329	227	356	269	151	167	406	682
132.096	0	510	122	139	129	227	264	357	328	226	359	270	152	168	411	681
132.219	0	511	123	141	132	228	264	363	328	226	363	273	154	171	417	676
132.342	0	510	123	144	131	234	267	361	329	226	361	272	153	170	413	674
132.465	0	506	118	135	123	219	261	356	326	224	352	264	148	167	397	672
132.588	0	506	119	137	125	221	262	356	325	223	353	265	148	166	403	668
132.71	0	504	120	135	125	219	260	355	324	222	353	264	149	167	403	662
132.833	0	506	120	139	126	220	260	360	324	223	357	266	150	169	408	668
132.956	0	510	123	140	134	229	261	359	325	222	360	268	153	170	415	671
133.079	0	508	120	142	130	231	264	356	325	223	355	266	150	167	405	664
133.202	0	503	117	133	124	217	258	352	322	220	348	261	146	165	394	661
133.325	0	504	118	134	125	218	259	355	321	220	351	263	147	166	398	660
133.448	0	503	118	134	123	219	258	355	320	220	351	262	147	166	398	659
133.571	0	505	120	136	129	222	259	356	320	220	355	264	148	168	405	659
133.693	0	508	121	138	133	227	260	356	321	221	359	268	151	169	411	659
133.816	0	506	119	140	129	229	262	355	321	221	354	264	148	166	402	660
133.939	0	504	115	131	124	215	258	351	319	218	348	259	143	164	391	655
134.062	0	501	116	132	123	217	257	353	319	218	349	259	145	164	395	654
134.185	0	503	116	132	123	214	257	355	320	218	350	260	144	164	396	655
134.308	0	506	116	136	124	217	257	358	320	219	356	263	147	166	403	657
134.431	0	509	120	138	131	227	259	356	322	220	359	266	149	169	409	660
134.554	0	508	119	139	129	229	261	357	322	221	356	266	148	168	404	658
134.676	0	505	115	131	122	216	257	352	319	218	348	258	144	165	390	654
134.799	0	506	116	133	124	218	258	355	320	219	350	260	145	165	394	655
134.922	0	506	115	133	122	217	257	355	318	219	350	260	145	165	395	655
135.045	0	507	117	136	127	220	258	355	320	220	354	263	147	167	402	657
135.168	0	510	121	137	131	226	260	357	322	221	358	267	150	169	408	658
135.291	0	509	118	140	128	230	263	357	323	223	356	265	148	167	403	657
135.414	0	507	115	131	123	215	258	352	321	221	350	261	145	165	391	654
135.537	0	508	116	133	123	219	260	358	321	221	352	263	147	165	396	656
135.66	0	508	115	135	124	217	259	356	321	221	353	263	146	166	397	655
135.782	0	512	117	136	125	218	261	361	322	223	357	267	149	167	404	657
135.905	0	515	120	138	132	227	262	358	324	224	361	268	150	169	409	656
136.028	0	512	118	139	129	230	263	357	324	224	356	267	149	167	400	659
136.151	0	510	115	131	123	215	259	356	323	222	351	262	144	165	392	654
136.274	0	510	116	134	123	218	261	359	323	224	354	264	146	166	396	653
136.397	0	512	115	135	123	218	261	359	323	223	355	265	146	166	397	653
136.52	0	511	118	138	128	224	261	360	325	223	359	267	149	167	405	659
136.643	0	515	120	138	129	225	262	364	326	225	363	270	152	169	411	661
136.765	0	517	118	139	128	231	265	359	326	225	358	266	148	167	401	659
136.888	0	513	115	132	124	217	261	354	324	223	352	262	145	166	392	655
137.011	0	510	118	133	125	219	261	356	324	224	353	262	147	166	396	657
137.134	0	509	118	131	125	216	261	354	324	224	352	263	147	165	397	653
137.257	0	515	118	135	126	218	262	359	326	225	357	267	149	167	403	658
137.38	0	519	121	137	132	228	263	355	327	227	359	269	151	170	411	664
137.503	0	513	116	139	128	229	264	352	326	225	352	264	147	168	398	659
137.626	0	510	115	130	124	216	260	352	325	224	347	260	145	166	390	654
137.748	0	514	116	132	126	218	262	355	324	225	351	262	146	167	394	657
137.871	0	514	116	133	126	217	262	357	324	224	351	263	147	167	395	660
137.994	0	516	118	136	131	222	261	358	326	225	357	266	149	169	402	664
138.117	0	519	121	138	135	228	263	360	326	227	360	269	152	171	408	662
138.24	0	519	118	138	128	230	267	356	325	226	353	265	148	167	394	663
138.363	0	515	117	132	126	216	263	354	324	225	351	262	146	166	390	660
138.486	0	516	117	135	126	220	264	357	325	226	353	264	147	167	393	660
138.609	0	515	117	134	126	219	263	358	324	226	353	264	148	168	395	658
138.732	0	520	117	137	131	223	265	359	325	227	358	268	151	169	402	665
138.854	0	522	119	140	134	232	267	360	326	229	360	270	151	170	405	668
138.977	0	517	116	134	127	221	267	355	325	226	350	264	146	169	387	662
139.1	0	514	114	132	126	218	264	355	325	227	349	263	146	167	389	657
139.223	0	516	114	135	127	219	264	353	324	227	349	262	145	166	390	663
139.346	0	519	114	135	129	220	263	352	324	227	350	264	147	168	393	663
139.469	0	518	117	137	135	227	264	352	324	228	352	265	149	169	400	659
139.592	0	517	116	139	132	227	265	352	325	227	350	266	149	170	399	658
139.715	0	514	113	130	127	215	261	348	322	224	341	259	143	166	383	659
139.837	0	514	114	131	129	219	261	346	321	225	345	261	144	167	387	660
139.96	0	513	112	133	126	215	261	352	321	224	345	260	145	167	385	653
140.083	0	515	113	133	133	223	262	349	322	226	349	262	145	168	391	654
140.206	0	519	116	135	134	226	262	353	324	226	352	265	149	170	398	664
140.329	0	516	115	136	131	228	265	352	322	226	349	262	146	169	389	659
140.452	0	513	111	128	126	214	261	348	320	225	343	258	142	165	378	652
140.575	0	512	112	131	125	217	261	352	321	224	346	259	143	166	382	653
140.698	0	514	112	130	125	215	261	353	321	223	347	260	144	166	383	660
140.82	0	515	112	133	130	219	263	353	321	225	349	263	145	168	389	658
140.943	0	517	115	134	133	225	263	354	323	225	354	266	147	169	395	659
141.066	0	515	115	135	129	228	265	354	323	224	350	263	145	168	387	662
141.189	0	513	112	128	125	213	260	349	322	223	343	258	141	165	377	658
141.312	0	513	111	130	124	215	261	352	320	223	345	260	142	165	380	657
141.435	0	513	111	132	124	215	261	353	320	223	346	260	142	166	382	655
141.558	0	514	112	133	126	217	261	358	322	224	350	262	145	167	387	664
141.681	0	518	116	133	133	226	263	355	323	225	354	265	146	168	394	665
141.804	0	516	114	137	131	227	265	355	322	225	352	265	145	169	390	664
141.926	0	511	112	127	125	214	261	349	320	224	344	259	141	165	377	660
142.049	0	511	111	130	125	217	261	353	321	224	347	260	143	166	381	660
142.172	0	510	113	128	124	215	260	352	320	223	347	259	141	166	381	661
142.295	0	511	112	132	128	219	261	354	320	223	350	262	143	167	387	662
142.418	0	510	114	133	129	221	262	356	322	223	355	265	146	168	394	663
142.541	0	509	113	134	129	225	265	354	320	223	351	264	144	169	388	661
142.664	0	504	110	128	123	212	259	347	319	219	343	256	139	163	376	655
142.787	0	500	109	129	123	213	259	351	318	220	346	258	140	164	381	655
142.909	0	500	108	131	121	212	257	352	317	218	347	257	141	164	382	654
143.032	0	500	109	131	122	215	257	355	318	218	350	259	142	166	388	655
143.155	0	502	111	132	124	216	257	358	319	219	355	262	144	166	393	656
143.278	0	497	110	133	123	221	259	352	316	218	349	258	140	162	383	656
143.401	0	490	106	125	120	210	253	346	315	215	344	252	137	161	376	645
143.524	0	491	105	128	119	212	253	349	313	214	345	253	137	160	378	647
143.647	0	491	105	127	120	211	252	347	313	212	343	252	138	160	380	642
143.77	0	489	107	130	121	213	251	352	312	212	349	255	139	163	388	647
143.892	0	491	110	132	122	215	253	356	314	213	353	259	141	164	393	646
144.015	0	488	107	132	121	218	255	349	312	212	344	254	138	160	381	640
144.138	0	484	103	124	119	207	249	342	309	209	339	249	134	159	375	635
144.261	0	481	103	128	119	210	249	344	308	209	342	248	137	159	378	637
144.384	0	479	103	126	119	208	248	345	308	207	342	250	136	159	380	633
144.507	0	484	107	128	120	211	248	350	309	209	347	252	138	162	388	637
144.63	0	488	109	130	124	216	251	351	310	210	351	258	140	164	394	641
144.753	0	483	106	131	122	217	252	347	309	210	345	252	137	161	383	637
144.876	0	479	103	123	119	206	248	342	307	208	340	247	134	159	374	629
144.998	0	479	102	127	118	210	247	345	307	207	341	249	135	158	378	635
145.121	0	479	103	126	119	208	247	344	306	207	340	248	135	158	380	634
145.244	0	481	105	128	120	209	248	349	307	209	346	252	139	161	388	634
145.367	0	483	109	130	122	212	249	352	309	209	351	256	140	163	394	633
145.49	0	482	106	131	124	221	253	346	309	210	347	254	138	161	387	637
145.613	0	479	102	124	120	207	247	341	306	209	339	247	134	159	378	632
145.736	0	479	103	127	120	208	248	345	307	208	342	250	137	160	382	630
145.859	0	480	103	126	120	209	248	346	307	209	343	249	136	160	383	626
145.981	0	483	106	129	121	209	249	350	307	208	348	253	139	162	390	633
146.104	0	487	108	130	128	219	251	348	309	211	351	256	142	164	395	638
146.227	0	484	109	132	125	222	253	349	310	211	349	257	141	163	392	630
146.35	0	480	105	125	123	208	248	342	308	211	340	250	136	161	381	627
146.473	0	483	105	129	122	211	249	348	308	211	343	251	138	162	386	633
146.596	0	482	104	128	123	209	248	346	308	211	342	250	138	162	387	631
146.719	0	484	108	129	127	214	249	348	310	212	345	252	140	163	393	629
146.842	0	486	110	130	130	221	251	347	311	213	349	257	142	166	398	632
146.964	0	486	109	133	127	222	253	345	310	213	343	253	139	164	388	634
147.087	0	481	105	123	123	209	249	341	308	211	338	249	136	163	381	628
147.21	0	481	105	128	123	212	250	346	308	211	341	251	138	162	385	626
147.333	0	480	105	127	123	209	249	346	308	211	341	251	137	163	387	627
147.456	0	484	107	129	125	214	249	347	308	211	344	254	139	165	393	635
147.579	0	484	110	132	130	221	251	346	309	213	349	255	142	167	398	632
147.702	0	478	104	128	123	212	250	343	308	211	338	250	137	163	381	624
147.825	0	477	103	124	121	207	247	345	307	211	340	249	137	161	381	629
147.948	0	476	102	128	122	210	248	344	306	209	340	249	137	162	382	628
148.07	0	474	104	127	121	207	246	346	306	210	342	250	137	163	387	628
148.193	0	478	107	128	125	212	247	348	307	210	348	253	140	164	393	628
148.316	0	477	108	133	126	221	249	350	308	211	349	256	141	165	395	632
148.439	1	474	102	124	120	208	247	340	305	208	336	246	135	160	377	624
148.562	0	472	102	122	121	206	244	341	304	207	337	247	136	160	380	623
148.685	0	470	101	124	120	206	245	341	303	206	339	247	136	160	379	622
148.808	0	471	101	125	120	206	243	344	303	206	341	248	136	160	384	623
148.931	0	475	104	127	122	208	245	346	303	206	343	250	139	162	391	626
149.053	0	472	103	128	122	214	247	343	303	207	341	250	138	163	387	623
149.176	0	465	101	120	119	203	241	332	301	205	329	242	133	158	373	616
149.299	0	466	99	123	120	204	242	334	299	203	330	243	133	159	377	616
149.422	0	465	97	124	121	204	240	334	298	204	329	242	134	159	379	612
149.545	0	465	99	123	123	205	240	332	298	204	331	244	135	161	384	616
149.668	0	468	102	126	129	211	241	332	299	205	334	247	137	162	390	618
149.791	0	468	101	126	125	215	244	330	299	205	329	243	135	161	385	616
149.914	0	462	98	120	121	198	237	324	295	202	319	237	131	158	375	606
150.036	0	462	98	123	123	203	238	324	293	203	323	239	132	159	379	612
150.159	0	461	98	123	124	203	238	324	292	203	322	239	133	159	380	608
150.282	0	466	101	124	128	206	238	323	294	203	323	242	134	161	386	612
150.405	0	469	103	126	129	211	240	326	294	205	328	244	137	164	392	613
150.528	0	463	99	126	125	207	239	321	293	203	319	239	133	160	379	612
150.651	0	462	96	122	121	196	236	323	292	203	319	237	131	160	376	606
150.774	0	464	98	124	129	205	236	319	292	202	321	238	133	160	378	609
150.897	0	466	99	123	128	203	236	320	292	203	321	239	132	161	380	608
151.02	0	467	101	124	130	206	238	325	293	204	326	242	135	163	387	615
151.142	0	469	103	129	131	211	240	326	294	206	329	244	136	166	389	614
151.265	0	465	98	121	122	200	238	323	293	203	319	238	131	161	373	610
151.388	0	466	97	122	125	200	236	320	292	204	320	236	131	161	373	612
151.511	0	466	98	123	124	200	237	321	292	204	321	237	131	161	376	612
151.634	0	467	99	123	127	203	237	322	293	206	323	240	133	164	379	613
151.757	0	471	102	126	131	205	238	326	295	206	327	243	136	165	387	617
151.88	0	474	104	130	131	213	241	329	296	207	331	246	137	165	390	622
152.003	0	469	98	122	123	199	239	324	294	206	321	239	132	162	372	615
152.125	0	468	97	122	121	197	237	327	294	205	320	238	130	162	372	613
152.248	0	472	97	123	125	201	237	323	294	206	321	237	132	161	373	614
152.371	0	473	99	124	129	204	237	323	294	207	325	240	133	163	378	619
152.494	0	475	103	125	130	207	239	328	296	207	327	243	135	165	386	622
152.617	0	476	105	127	133	210	241	331	298	210	333	246	137	168	390	621
152.74	0	476	100	128	128	209	243	327	297	209	327	242	133	164	376	624
152.863	0	475	97	122	123	197	240	326	296	208	324	240	131	162	369	623
152.986	0	475	99	123	126	202	241	327	297	209	326	241	132	163	373	622
153.108	0	476	100	123	130	204	240	326	298	209	327	242	133	164	374	617
153.231	0	481	103	124	131	207	242	330	299	211	331	245	136	166	382	628
153.354	0	483	105	127	133	210	244	333	301	212	334	248	137	167	388	629
153.477	0	484	106	133	134	217	247	335	302	212	337	251	138	167	390	631
153.6	0	481	101	124	125	201	244	331	300	211	326	243	132	163	372	623
153.723	0	484	101	123	124	201	244	333	300	212	328	243	134	163	377	630
153.846	0	485	103	126	131	208	244	325	300	213	325	243	134	163	378	629
153.969	0	485	104	127	133	207	246	328	301	214	327	244	136	166	383	630
154.092	0	486	106	128	133	211	247	333	303	215	333	248	139	167	389	627
154.214	0	491	109	131	135	214	249	334	304	216	336	250	140	169	394	637
154.337	0	489	103	127	130	208	248	327	302	216	325	243	135	165	378	630
154.46	0	487	103	126	128	203	247	329	303	215	327	243	136	165	378	631
154.583	0	486	103	127	133	209	249	328	302	216	328	243	136	166	379	626
154.706	0	488	104	128	134	209	248	330	304	215	330	245	137	166	383	634
154.829	0	492	107	129	134	211	250	335	306	217	334	248	139	170	391	637
154.952	0	493	109	132	136	216	251	339	308	218	339	251	141	170	397	635
155.075	0	487	104	129	130	210	251	331	306	216	329	246	135	166	378	629
155.197	0	488	103	126	128	201	248	334	306	215	329	243	136	166	378	633
155.32	0	488	104	129	134	209	250	331	305	216	330	245	136	166	381	632
155.443	0	487	104	128	131	205	249	336	305	215	332	244	137	167	383	632
155.566	0	489	107	130	136	210	250	339	307	216	339	248	140	170	391	629
155.689	0	493	109	133	137	216	251	342	308	217	344	250	140	172	398	639
155.812	0	487	104	130	132	211	252	335	306	215	333	245	136	167	379	632
155.935	0	485	102	126	127	200	248	337	306	214	331	243	133	166	377	628
156.058	0	483	102	127	127	204	247	341	305	213	334	243	135	166	379	626
156.18	0	485	104	128	127	202	248	342	306	214	335	243	136	167	381	630
156.303	0	489	107	129	134	210	249	341	307	213	342	247	138	169	389	631
156.426	0	489	109	131	136	214	250	346	308	215	347	251	142	172	396	631
156.549	0	484	103	132	131	215	252	341	308	214	338	246	136	167	382	625
156.672	0	484	101	126	128	199	247	341	305	212	333	241	134	165	377	627
156.795	0	484	103	128	126	204	248	339	305	212	333	242	136	166	382	626
156.918	0	484	104	127	126	202	247	341	306	212	335	243	135	166	383	626
157.041	0	485	108	129	134	211	248	340	306	213	340	246	138	168	391	624
157.164	0	489	110	132	136	214	249	344	307	214	345	250	141	171	398	635
157.286	0	487	105	133	131	216	251	339	306	213	334	247	137	167	386	629
157.409	0	483	102	126	126	201	246	337	305	212	331	241	134	164	381	622
157.532	0	484	104	130	127	205	248	342	305	213	335	244	137	166	385	623
157.655	0	486	104	129	127	205	248	343	305	213	336	245	136	167	386	629
157.778	0	487	108	131	134	211	249	340	306	214	340	247	139	169	394	630
157.901	0	490	110	134	137	216	250	345	308	215	345	252	142	171	399	630
158.024	0	485	105	132	132	214	251	339	307	213	335	246	137	167	383	624
158.147	0	486	105	127	128	203	247	341	306	213	333	244	136	166	382	628
158.269	0	488	105	130	127	205	249	343	305	214	336	246	137	166	386	628
158.392	0	488	107	130	131	208	248	342	307	214	338	246	137	167	389	625
158.515	0	489	109	131	136	214	250	344	308	215	342	251	141	171	395	627
158.638	0	493	112	135	137	221	253	346	309	216	346	253	142	171	400	634
158.761	0	488	105	130	129	207	250	340	307	213	333	246	136	167	380	627
158.884	0	488	104	129	127	204	248	344	307	214	335	246	137	167	383	624
159.007	0	488	105	130	127	208	250	344	307	213	336	246	138	166	385	625
159.13	0	491	108	130	129	206	250	346	308	216	339	248	138	168	390	630
159.252	0	493	111	132	136	215	250	344	309	216	343	252	142	170	397	634
159.375	0	495	113	136	137	222	253	348	310	217	346	254	142	172	400	629
159.498	0	490	106	128	127	208	251	341	308	215	332	245	136	165	380	624
159.621	0	492	106	129	128	206	249	343	308	215	334	246	138	166	384	630
159.744	0	492	106	131	127	207	251	342	308	215	334	246	139	166	384	627
159.867	0	493	107	130	131	210	250	343	308	216	337	248	140	167	390	627
159.99	0	494	111	132	137	216	252	346	309	217	343	252	142	170	396	630
160.113	0	500	113	135	137	222	253	348	310	218	345	255	144	172	401	640
160.236	0	494	107	131	129	211	253	341	308	215	332	247	137	167	381	628
160.358	0	492	106	128	128	206	250	341	307	215	333	246	137	166	383	625
160.481	0	492	107	131	127	208	251	342	308	215	333	246	139	166	384	626
160.604	0	494	106	130	134	212	250	337	307	215	334	246	139	166	388	633
160.727	0	495	110	132	136	214	251	339	307	217	337	250	141	168	395	633
160.85	0	496	112	136	137	220	252	342	308	217	341	252	143	171	399	630
160.973	0	488	106	129	127	207	250	336	305	214	328	243	137	165	379	623
161.096	0	489	104	129	126	204	248	337	302	213	329	244	137	165	383	629
161.219	0	486	104	130	127	205	248	336	303	213	328	243	137	164	383	625
161.341	0	487	105	129	130	205	247	336	303	212	330	244	138	165	385	622
161.464	0	486	107	131	134	212	247	337	304	212	336	247	139	167	393	629
161.587	0	489	108	135	136	218	249	339	304	214	337	248	141	168	395	630
161.71	0	481	102	128	125	203	246	332	301	210	325	240	134	164	374	618
161.833	0	480	102	127	125	201	243	336	300	210	326	239	135	164	379	616
161.956	0	478	102	128	124	202	243	336	300	209	327	239	135	163	379	621
162.079	0	479	103	128	126	201	243	338	299	209	329	240	136	164	385	622
162.202	0	481	106	130	132	209	244	337	299	211	334	244	138	167	390	623
162.324	0	482	106	134	133	217	247	338	301	210	335	245	138	167	391	618
162.447	0	475	99	126	123	199	242	332	297	208	323	235	132	161	372	616
162.57	0	476	101	126	123	201	242	335	296	206	326	236	133	162	377	615
162.693	0	474	99	127	124	199	241	334	296	207	325	237	133	162	377	615
162.816	0	476	101	127	125	198	241	338	298	208	328	238	134	163	382	617
162.939	0	478	105	129	131	208	242	336	299	209	334	241	137	166	389	620
163.062	0	481	106	132	132	215	246	339	300	209	336	244	136	166	392	617
163.185	0	474	98	126	123	201	242	332	297	207	323	235	131	160	371	612
163.308	0	475	99	126	124	199	242	333	297	207	323	235	132	160	374	613
163.43	0	474	99	126	123	200	241	333	297	206	323	235	132	160	376	613
163.553	0	476	101	127	123	199	241	335	297	207	326	237	133	162	381	610
163.676	0	478	103	129	131	208	243	336	299	207	331	241	135	164	386	617
163.799	0	482	107	131	132	211	245	339	300	209	336	243	137	166	392	620
163.922	0	479	101	131	128	210	246	333	300	207	327	238	132	162	377	614
164.045	0	479	100	125	124	198	242	333	298	208	324	236	132	160	374	609
164.168	0	477	101	128	124	200	244	336	299	208	325	237	132	160	377	615
164.291	0	481	102	127	124	200	243	338	299	209	328	239	133	162	380	615
164.413	0	485	105	128	131	208	245	335	302	210	334	242	137	164	387	618
164.536	0	489	108	132	133	213	246	340	302	211	337	245	139	167	393	619
164.659	0	485	103	132	128	211	249	335	302	210	329	241	135	163	379	619
164.782	0	483	102	126	125	199	245	335	302	211	326	238	132	162	376	615
164.905	0	486	103	129	125	203	246	340	302	211	330	239	134	163	379	619
165.028	0	488	104	127	125	202	247	340	303	211	331	241	134	164	382	617
165.151	0	489	107	130	129	207	247	343	304	213	335	244	137	165	388	625
165.274	0	492	110	133	134	216	249	346	306	214	340	247	139	169	393	625
165.396	0	491	104	131	127	208	250	340	306	213	329	241	134	163	377	620
165.519	0	488	104	127	125	201	248	340	306	213	329	240	134	162	378	622
165.642	0	490	105	130	125	205	249	343	306	213	333	242	134	163	381	625
165.765	0	490	105	128	126	204	249	345	307	213	334	243	135	164	383	622
165.888	0	496	108	131	134	213	251	344	308	214	340	247	138	166	391	628
166.011	0	498	111	134	135	218	253	346	309	215	343	249	140	168	396	633
166.134	0	491	106	129	127	208	251	341	307	213	330	241	134	163	378	625
166.257	0	491	103	128	127	203	250	341	307	214	330	240	134	162	377	621
166.38	0	493	104	129	125	205	251	342	307	214	330	240	134	162	380	624
166.502	0	493	105	129	127	203	250	343	306	212	331	241	135	163	383	627
166.625	0	494	108	131	131	209	250	344	307	213	336	244	136	166	390	629
166.748	0	495	110	133	135	216	253	342	307	214	339	246	139	168	395	628
166.871	0	491	105	130	127	208	252	338	306	212	327	241	133	163	376	626
166.994	0	491	102	128	125	202	248	339	304	211	327	238	133	161	377	625
167.117	0	490	103	129	126	205	249	339	304	211	329	238	134	163	379	624
167.24	0	490	104	130	126	203	248	342	304	211	329	239	134	163	381	622
167.363	0	494	107	131	133	211	249	339	305	211	334	242	136	164	389	629
167.485	0	497	110	134	135	214	250	341	305	212	337	244	138	167	394	631
167.608	0	493	103	133	126	208	252	338	304	211	327	239	133	163	378	620
167.731	0	489	103	129	125	201	247	339	303	210	326	237	133	161	377	618
167.854	0	491	104	132	125	205	250	340	303	210	327	238	133	161	380	626
167.977	0	495	104	130	126	203	248	341	303	210	329	239	133	162	382	625
168.1	0	495	108	131	130	209	249	343	304	211	333	241	135	165	389	623
168.223	0	496	109	135	135	216	252	342	306	212	336	244	137	166	392	625
168.346	0	492	102	130	125	205	249	338	303	210	325	237	132	162	375	624
168.468	0	492	103	129	125	203	247	338	302	209	327	238	133	161	378	623
168.591	0	492	104	130	126	203	249	339	303	209	328	236	133	162	378	619
168.714	0	493	105	129	126	203	248	343	303	210	330	239	134	162	383	620
168.837	0	497	107	132	133	211	249	341	305	212	335	242	136	165	389	629
168.96	0	497	108	136	135	219	252	340	305	212	335	243	137	166	391	627
169.083	0	492	103	130	125	201	248	335	303	210	324	236	131	161	372	616
169.206	0	491	103	129	124	202	248	338	303	209	327	237	133	161	377	617
169.329	0	492	103	128	124	202	247	339	302	209	327	236	133	161	377	624
169.452	0	491	103	129	125	203	247	341	303	209	330	238	133	162	382	621
169.574	0	494	107	131	129	208	248	343	305	210	335	242	136	164	389	622
169.697	0	496	108	133	134	217	250	342	305	211	338	243	137	166	393	630
169.82	0	492	102	127	125	203	248	335	301	208	325	234	131	160	372	620
169.943	0	489	102	127	123	200	245	335	301	208	325	235	131	160	374	616
170.066	0	489	101	128	123	202	246	335	299	207	324	234	131	160	375	613
170.189	0	489	102	127	123	200	244	337	300	207	326	236	132	160	379	620
170.312	0	492	105	130	131	209	245	334	301	208	328	238	135	163	385	622
170.435	0	493	107	133	132	212	247	336	302	208	332	240	136	164	392	623
170.557	0	488	102	133	123	205	246	332	299	207	319	234	133	159	376	612
170.68	0	487	100	127	123	198	243	332	298	205	321	232	131	158	374	616
170.803	0	489	101	128	124	201	243	333	297	206	321	233	131	159	376	617
170.926	0	488	101	129	126	202	243	331	296	206	321	232	132	159	379	616
171.049	0	490	104	130	128	204	244	333	296	206	325	236	134	161	387	614
171.172	0	493	107	131	132	209	245	331	297	208	327	238	137	164	395	621
171.295	0	489	102	132	127	208	247	326	296	207	319	233	133	160	379	615
171.418	0	487	100	126	125	196	242	327	294	206	316	230	131	159	375	612
171.54	0	486	101	128	124	199	244	330	294	205	318	231	131	159	377	614
171.663	0	488	100	128	123	197	242	330	294	205	319	232	132	159	380	612
171.786	0	489	103	129	131	206	243	328	294	206	324	234	134	162	386	611
171.909	0	491	105	132	131	211	244	331	296	207	327	238	135	164	390	618
172.032	0	485	98	130	123	201	245	328	294	204	316	231	130	159	372	610
172.155	0	485	99	125	122	196	241	329	293	204	317	229	131	158	373	607
172.278	0	483	98	128	122	198	240	328	292	203	317	231	130	158	374	603
172.401	0	482	99	127	126	198	240	328	293	202	318	231	130	158	377	608
172.524	0	487	102	128	130	205	241	329	294	203	325	234	132	161	384	609
172.646	0	490	103	133	132	213	244	331	295	204	325	236	132	160	383	611
172.769	0	483	96	125	121	195	240	325	291	201	315	227	128	156	365	598
172.892	0	483	98	126	121	196	238	326	291	201	316	227	129	157	370	602
173.015	0	480	97	126	122	195	238	327	291	200	316	226	128	157	370	597
173.138	0	485	98	125	121	194	238	330	291	201	318	229	129	158	376	602
173.261	0	488	102	128	128	205	240	329	293	202	323	233	132	160	382	602
173.384	0	486	102	131	127	209	243	329	292	202	321	232	132	159	380	606
173.507	0	482	94	124	120	193	238	324	290	200	312	224	126	155	365	596
173.629	0	484	97	125	121	194	238	326	291	200	315	227	127	155	368	599
173.752	0	485	96	124	120	194	238	326	290	200	316	227	128	155	369	595
173.875	0	484	98	125	123	198	238	327	291	201	318	230	130	157	375	603
173.998	0	487	101	128	128	204	239	329	292	201	325	234	133	159	381	605
174.121	0	491	101	130	125	208	244	331	293	203	324	235	131	160	378	605
174.244	0	487	95	124	120	195	239	324	290	201	313	226	127	155	363	600
174.367	0	486	97	124	120	194	238	327	291	200	315	227	128	155	367	600
174.49	11	485	96	124	119	194	238	328	291	201	317	228	128	155	368	600
174.612	0	492	100	125	124	199	240	330	292	202	320	232	130	157	374	602
174.735	0	496	103	128	129	205	241	331	295	203	324	234	133	160	381	611
174.858	0	497	104	133	129	211	244	332	295	205	326	235	133	159	381	611
174.981	0	491	98	124	121	195	241	328	293	203	315	229	127	156	365	602
175.104	0	494	98	126	120	195	241	329	293	203	318	229	130	156	370	608
175.227	0	496	99	125	121	196	240	328	293	205	316	229	129	157	370	605
175.35	0	496	100	126	124	199	241	329	295	205	320	232	131	157	376	606
175.473	0	499	104	129	130	206	242	331	296	206	326	235	133	160	383	609
175.596	0	503	105	132	130	213	246	333	296	207	328	237	135	160	384	616
175.718	0	499	99	127	121	197	243	328	295	206	317	231	129	157	367	611
175.841	0	498	100	126	122	197	243	332	296	206	320	232	130	157	373	607
175.964	0	497	100	127	122	198	243	333	295	206	321	232	131	157	372	606
176.087	0	501	102	128	124	199	243	335	296	207	325	235	133	158	378	616
176.21	0	505	104	129	131	209	246	334	298	209	329	239	135	161	383	618
176.333	0	504	105	133	131	214	248	335	299	209	330	240	135	162	383	614
176.456	0	498	99	125	122	197	245	330	297	208	320	233	130	156	366	608
176.579	0	500	100	126	121	199	244	334	297	207	322	234	131	158	371	615
176.701	0	499	99	127	122	199	245	333	297	208	323	234	131	157	371	610
176.824	0	501	101	126	126	202	245	335	298	208	326	236	133	159	376	610
176.947	0	503	104	129	130	208	246	337	299	209	331	238	134	162	382	618
177.07	0	504	104	132	127	211	250	339	300	210	330	240	134	162	381	618
177.193	0	498	97	124	121	197	245	331	296	208	320	232	130	157	365	608
177.316	0	498	99	125	121	199	245	333	297	208	323	233	131	157	369	607
177.439	0	498	99	126	121	199	245	334	297	207	323	233	131	157	370	613
177.562	0	500	100	126	123	199	246	339	299	208	327	236	132	159	376	616
177.684	0	502	104	129	127	206	246	340	299	209	332	239	134	160	382	617
177.807	0	504	103	132	127	212	250	340	301	210	333	241	136	162	382	615
177.93	0	497	97	125	121	198	247	332	299	207	322	233	129	157	364	611
178.053	0	499	98	124	121	198	246	336	299	207	324	234	131	157	367	611
178.176	0	497	97	124	122	197	245	335	298	206	323	234	130	157	367	611
178.299	0	499	99	124	121	198	247	338	298	206	326	237	131	158	374	612
178.422	0	500	103	127	122	201	247	344	299	207	332	240	134	160	380	616
178.545	0	503	104	128	128	213	249	340	301	209	335	242	136	163	383	613
178.668	0	496	98	126	121	203	248	334	299	206	325	235	130	158	365	610
178.79	0	494	97	123	121	197	244	334	298	205	324	233	129	157	366	610
178.913	0	494	98	124	120	199	245	336	297	203	324	234	130	156	367	607
179.036	0	495	98	123	120	198	244	337	297	204	327	235	131	157	371	605
179.159	0	497	101	125	120	200	246	342	298	204	330	237	133	160	378	613
179.282	0	499	103	127	122	203	246	344	300	205	335	240	135	162	384	613
179.405	0	494	98	128	121	207	248	336	298	204	326	236	131	157	371	606
179.528	0	492	97	122	119	197	243	333	296	202	322	232	129	156	368	603
179.651	0	491	97	124	121	198	244	335	295	202	324	232	130	156	371	607
179.773	0	490	97	125	119	196	243	335	295	202	324	233	130	156	372	603
179.896	0	496	100	126	121	200	244	341	296	202	330	237	133	159	379	610
180.019	0	499	104	128	125	205	246	340	298	204	333	239	135	161	384	609
180.142	0	492	98	127	121	204	247	336	296	202	324	233	130	158	369	606
180.265	0	490	97	123	119	197	242	335	296	201	322	231	129	155	367	600
180.388	0	491	96	125	119	198	243	337	295	201	325	232	130	156	370	603
180.511	0	492	98	124	120	198	242	337	295	201	325	233	129	157	373	606
180.634	0	493	101	125	121	200	244	341	297	203	331	236	132	160	379	609
180.756	0	495	103	129	123	206	247	347	299	204	335	240	134	160	384	609
180.879	0	492	96	124	121	201	246	334	297	202	323	232	128	157	366	606
181.002	0	492	96	123	120	196	244	335	297	202	324	232	129	156	368	605
181.125	0	490	97	124	119	199	244	337	297	202	324	233	129	156	369	605
181.248	0	488	98	125	120	197	244	338	297	202	327	234	130	158	373	601
181.371	0	494	101	127	121	200	245	344	299	204	334	238	133	159	380	611
181.494	0	498	102	131	122	209	250	348	301	205	337	241	134	160	382	615
181.617	0	491	96	123	120	199	246	336	299	203	325	233	128	155	364	603
181.74	0	491	98	122	119	197	245	337	299	202	327	234	129	156	367	602
181.862	0	492	97	123	120	199	245	338	298	203	326	234	130	156	368	606
181.985	0	493	99	123	120	198	246	340	299	203	328	236	131	157	372	606
182.108	0	495	102	125	121	201	248	344	301	205	333	239	133	159	380	607
182.231	0	495	102	129	122	208	250	346	302	205	336	240	133	160	381	609
182.354	0	493	96	122	120	199	247	335	300	204	323	233	128	156	363	609
182.477	0	492	97	122	121	198	247	334	299	204	324	233	129	156	366	606
182.6	0	491	97	123	120	197	246	336	300	204	324	233	128	156	367	604
182.723	0	493	98	123	119	199	246	340	301	205	328	236	130	157	372	611
182.845	0	497	101	125	122	201	247	342	301	206	332	239	133	160	378	615
182.968	0	498	103	128	122	205	250	345	303	208	335	241	135	161	382	616
183.091	0	493	97	124	120	202	249	336	301	206	323	235	130	157	366	606
183.214	0	491	97	123	119	198	246	336	300	206	324	235	130	156	367	610
183.337	0	492	96	124	119	198	248	335	299	206	324	235	130	155	367	613
183.46	0	491	98	124	119	198	246	336	300	205	326	235	131	157	372	612
183.583	0	493	99	124	120	201	246	340	301	206	330	238	133	159	377	615
183.706	0	494	101	126	123	203	248	344	302	207	332	240	135	161	381	616
183.828	0	489	95	123	120	202	248	331	298	205	321	233	129	157	366	606
183.951	0	485	95	121	118	196	244	330	297	204	320	231	129	155	365	608
184.074	0	482	95	122	118	197	243	331	296	204	322	231	129	155	365	603
184.197	0	484	95	121	118	195	242	332	295	203	323	232	129	156	369	605
184.32	0	486	98	123	118	197	242	336	297	203	326	235	132	158	375	604
184.443	0	485	100	125	119	202	244	339	297	204	329	237	132	159	378	611
184.566	0	478	91	121	118	197	243	330	295	200	319	230	127	154	361	600
184.689	0	477	92	119	117	193	238	328	293	200	318	229	127	154	362	598
184.812	0	474	91	121	115	194	238	329	293	199	321	231	127	154	363	600
184.934	0	475	92	118	115	194	238	332	293	199	324	231	128	154	369	604
185.057	0	477	96	122	117	196	239	337	296	200	329	235	130	157	375	603
185.18	0	481	98	122	118	201	242	340	297	200	332	238	132	158	378	605
185.303	0	475	92	121	115	199	241	329	295	198	319	230	126	154	362	602
185.426	0	472	90	118	115	193	237	327	293	198	318	227	125	153	361	594
185.549	0	470	91	119	115	195	237	328	293	197	319	229	126	153	361	594
185.672	0	472	92	118	115	194	237	329	293	197	320	229	126	153	364	596
185.795	0	474	94	120	115	195	238	335	293	198	325	233	129	156	371	600
185.917	0	476	97	122	116	198	239	338	295	200	329	235	131	158	377	597
186.04	0	473	92	124	115	202	242	330	295	199	322	231	126	155	364	592
186.163	0	471	90	117	114	192	237	325	293	196	318	226	124	152	357	594
186.286	0	470	89	119	115	194	237	328	292	197	318	227	125	152	360	590
186.409	0	469	91	118	115	193	236	329	293	198	319	228	126	154	364	589
186.532	0	472	94	120	115	196	238	335	294	200	325	231	128	155	370	596
186.655	0	477	97	123	117	199	240	338	296	200	328	234	130	158	375	599
186.778	0	476	96	125	117	204	242	336	295	200	326	234	129	157	373	598
186.9	0	471	92	117	116	194	238	327	294	199	318	226	125	153	359	593
187.023	0	473	92	120	116	195	239	331	294	199	321	228	127	154	364	594
187.146	0	473	92	121	115	195	239	330	294	200	320	228	127	154	365	593
187.269	0	472	95	121	116	196	239	335	296	201	325	231	129	155	371	596
187.392	0	477	98	122	118	199	241	339	298	202	330	235	131	158	376	599
187.515	0	477	98	125	121	208	244	334	296	203	327	235	130	158	373	599
187.638	0	472	92	119	116	194	240	328	296	201	318	228	125	153	358	587
187.761	0	470	93	120	116	196	240	331	295	200	321	229	127	154	364	593
187.884	0	469	93	120	116	194	239	332	295	200	323	229	126	154	363	588
188.006	0	473	95	120	116	197	240	336	295	201	327	232	129	156	369	593
188.129	0	475	99	123	117	200	241	340	297	202	331	236	132	158	376	597
188.252	0	471	94	125	118	204	245	337	298	202	327	233	129	156	367	594
188.375	0	466	90	118	116	193	237	330	294	199	321	227	125	153	357	585
188.498	0	466	91	120	115	196	239	332	294	199	322	229	126	154	361	590
188.621	0	465	91	120	116	195	237	331	294	199	321	228	127	153	362	586
188.744	0	466	93	119	116	196	238	336	295	199	326	232	129	155	369	586
188.867	0	469	96	123	117	200	240	340	296	200	332	234	130	157	375	588
188.989	0	466	94	124	115	206	243	337	296	199	327	233	128	155	367	589
189.112	0	460	88	118	114	193	236	327	293	197	319	226	124	151	356	580
189.235	0	460	90	119	114	196	237	331	292	196	320	228	125	151	358	577
189.358	0	459	90	119	113	194	236	330	292	195	321	227	125	152	361	576
189.481	0	462	92	119	114	195	238	334	293	197	326	230	128	154	367	584
189.604	0	465	96	122	116	199	239	338	295	198	329	233	130	156	372	582
189.727	0	463	93	125	116	205	241	335	294	198	327	232	129	155	366	579
189.85	0	456	89	117	114	193	236	325	292	196	317	226	124	150	353	571
189.972	0	458	90	118	113	194	237	328	291	196	319	226	125	151	358	576
190.095	0	456	89	117	113	193	236	328	291	195	318	226	126	150	360	574
190.218	0	459	92	120	114	195	237	333	292	196	323	229	128	153	366	575
190.341	0	462	95	123	116	199	238	338	294	198	328	233	130	156	372	580
190.464	0	464	95	127	119	209	242	335	295	198	328	233	130	156	369	577
190.587	0	457	89	118	113	195	238	326	292	196	316	225	125	150	354	572
190.71	0	455	90	120	114	196	237	330	293	196	321	227	127	151	359	572
190.833	0	458	90	120	113	196	236	330	292	196	322	227	126	151	361	571
190.956	0	460	93	121	114	197	237	335	293	196	325	230	128	153	366	572
191.078	0	461	97	123	116	200	239	339	294	198	329	235	132	155	372	580
191.201	0	460	94	125	116	205	242	336	296	197	327	233	130	154	366	574
191.324	0	455	89	118	114	195	237	327	293	196	318	226	125	149	352	569
191.447	0	457	90	120	113	197	237	330	293	196	320	228	126	150	358	568
191.57	0	454	90	119	112	196	236	329	292	195	320	226	126	151	359	571
191.693	0	457	92	120	113	197	237	333	293	196	325	229	127	152	365	571
191.816	0	461	95	122	116	199	238	339	295	197	329	234	130	155	370	574
191.939	0	457	92	124	115	204	241	332	294	196	323	229	127	151	358	572
192.061	0	453	88	117	114	192	235	326	291	194	316	223	123	148	352	567
192.184	0	451	88	118	111	196	236	329	291	193	319	224	126	149	355	565
192.307	0	450	89	118	111	194	235	329	291	193	319	225	125	149	355	567
192.43	0	455	92	119	113	196	237	335	292	194	327	230	129	151	364	572
192.553	0	458	95	122	114	200	238	339	294	195	330	233	130	153	369	570
192.676	0	453	90	121	112	203	239	329	292	194	320	227	125	149	354	565
192.799	0	450	87	116	111	192	234	325	291	191	317	222	123	147	349	565
192.922	0	450	89	117	110	196	234	327	290	192	316	223	124	147	351	561
193.044	0	449	87	117	111	192	233	328	290	191	318	223	124	148	353	560
193.167	0	451	92	118	113	195	234	333	291	192	321	226	126	150	359	562
193.29	0	456	93	121	115	199	236	334	292	194	326	230	128	152	365	570
193.413	0	450	88	119	111	198	236	325	289	192	314	223	123	148	347	561
193.536	0	448	86	115	111	191	232	324	287	190	313	220	122	147	346	556
193.659	0	446	88	117	111	193	233	324	287	190	314	221	123	146	348	556
193.782	0	449	88	115	110	193	232	325	287	190	315	222	123	147	351	560
193.905	0	451	91	118	112	193	233	327	288	192	318	224	125	149	358	562
194.028	0	452	95	119	113	198	236	333	289	192	322	227	129	151	363	561
194.15	0	447	87	118	111	196	235	321	288	191	312	220	122	146	346	558
194.273	0	445	86	115	109	191	231	321	285	190	311	219	121	145	346	552
194.396	0	444	87	116	110	193	231	321	286	188	312	220	123	145	347	557
194.519	0	444	87	115	110	191	231	324	286	189	315	220	123	146	350	553
194.642	0	448	90	118	111	195	232	327	287	191	320	224	125	148	357	557
194.765	0	449	91	121	112	201	235	329	288	191	319	226	125	149	358	557
194.888	0	440	85	114	108	191	231	317	283	188	307	216	119	144	339	553
195.011	0	437	86	115	107	190	229	319	284	187	309	217	120	145	343	547
195.133	0	436	84	115	108	190	229	319	283	186	309	217	120	145	342	548
195.256	0	439	86	115	108	190	228	322	283	187	313	219	122	145	349	549
195.379	0	442	89	117	109	194	229	328	284	188	318	222	124	147	355	555
195.502	0	439	88	119	109	200	233	323	284	188	315	220	123	146	347	550
195.625	0	432	83	112	107	187	226	315	280	184	306	214	117	142	336	542
195.748	0	432	83	114	107	190	226	317	279	184	307	214	119	143	339	541
195.871	0	432	83	112	106	188	225	317	280	184	307	213	119	143	340	543
195.994	0	433	85	115	108	190	227	320	281	184	312	216	121	145	346	543
196.116	0	437	88	117	109	193	228	324	282	186	316	220	122	147	353	546
196.239	0	430	83	118	107	197	231	317	280	185	308	216	120	143	338	543
196.362	0	426	81	111	105	185	223	313	278	182	304	210	116	141	331	535
196.485	0	425	81	113	106	188	224	314	277	181	304	211	116	142	334	535
196.608	0	427	82	112	106	186	223	314	276	182	306	213	118	143	337	538
196.731	0	429	85	113	107	188	224	319	278	183	310	215	120	144	344	539
196.854	0	431	87	117	108	191	225	323	280	184	315	219	122	146	348	541
196.977	0	426	82	116	107	194	227	314	278	183	305	212	117	143	333	533
197.1	0	423	81	110	106	185	222	310	274	181	302	209	116	140	330	534
197.222	0	423	81	112	107	187	222	311	274	181	301	210	117	141	332	532
197.345	0	423	83	111	106	186	222	313	274	181	303	210	117	143	336	530
197.468	0	425	86	113	107	188	224	319	278	183	308	214	119	145	343	534
197.591	0	431	88	117	111	195	226	320	278	184	313	217	122	146	348	542
197.714	0	424	82	116	109	192	227	312	275	183	303	211	118	143	333	534
197.837	0	423	81	112	107	185	222	312	275	181	302	210	116	142	331	529
197.96	0	422	83	112	106	188	224	314	276	181	303	210	117	142	332	530
198.083	0	426	83	113	107	185	223	315	276	182	305	212	118	142	336	537
198.205	0	429	87	115	111	191	225	316	278	185	310	215	120	145	342	540
198.328	0	431	89	119	112	198	228	320	279	186	314	217	122	146	345	539
198.451	0	426	83	114	108	188	225	312	278	185	302	211	115	142	328	534
198.574	0	427	83	113	108	186	224	315	278	184	305	211	117	143	331	537
198.697	0	426	84	113	108	187	225	314	278	185	305	211	117	144	331	537
198.82	0	427	84	113	109	187	225	318	279	185	308	213	118	145	336	537
198.943	0	432	88	115	109	189	227	324	282	187	313	217	120	146	342	544
199.066	0	434	89	120	113	200	231	321	283	189	313	218	121	148	341	541
199.188	0	426	83	113	108	186	226	312	280	186	303	210	116	141	326	536
199.311	0	426	83	113	107	187	226	317	281	186	307	212	117	142	329	535
199.434	0	428	83	114	109	188	226	316	281	187	306	212	118	143	331	540
199.557	0	430	86	114	108	188	227	320	282	189	311	215	119	145	336	537
199.68	0	434	89	116	111	190	228	323	284	190	314	218	121	147	342	547
199.803	0	431	87	119	111	196	231	322	284	190	311	216	120	146	337	543
199.926	0	426	82	112	108	185	226	312	282	188	303	210	115	142	323	539
200.049	0	428	83	114	109	185	227	314	280	188	304	210	116	143	327	536
200.172	0	425	83	113	107	185	226	314	280	188	305	211	117	143	328	540
200.294	0	428	84	114	108	187	227	319	281	188	309	214	118	144	334	540
200.417	0	431	88	115	109	190	229	324	283	189	315	217	120	146	340	545
200.54	0	430	85	119	109	196	233	320	283	188	310	216	119	145	334	540
200.663	0	426	81	111	108	183	225	310	280	187	302	209	115	142	322	540
200.786	0	424	82	113	108	186	227	314	281	188	305	210	115	143	327	538
200.909	0	425	82	112	106	185	226	315	280	187	306	211	115	142	328	539
201.032	0	428	85	113	109	187	228	319	281	189	311	215	119	145	335	542
201.155	0	430	89	115	110	191	230	324	283	190	315	218	121	147	340	550
201.277	0	430	86	119	111	196	233	321	283	190	314	218	119	146	336	546
201.4	0	427	82	112	108	184	228	314	282	189	306	211	115	143	324	542
201.523	0	429	84	114	108	188	229	318	282	190	308	213	117	143	329	542
201.646	0	429	84	113	107	185	228	317	282	190	308	214	117	145	330	547
201.769	0	431	86	116	110	188	230	323	284	192	313	217	120	147	336	548
201.892	0	436	89	118	111	192	232	328	285	192	318	220	122	149	343	553
202.015	0	434	86	118	110	195	234	321	285	193	311	216	119	146	332	551
202.138	0	429	83	112	108	184	230	316	284	192	308	215	118	144	327	549
202.26	0	431	84	115	108	189	232	323	286	193	314	218	119	144	332	551
202.383	0	435	85	114	108	188	232	323	287	194	314	217	119	146	334	553
202.506	0	438	88	116	110	191	234	328	288	196	319	222	121	148	341	562
202.629	0	441	91	119	112	194	237	332	292	197	324	225	124	150	346	561
202.752	0	436	85	117	109	193	236	322	290	196	313	219	119	147	331	555
202.875	0	438	85	113	109	188	234	323	290	196	313	219	119	146	331	556
202.998	0	438	85	114	110	190	235	323	290	197	314	219	120	147	334	560
203.121	0	439	86	115	110	189	235	325	292	198	317	221	121	146	337	559
203.244	0	443	90	116	111	193	237	332	294	198	323	225	125	149	344	562
203.366	0	447	91	121	113	198	240	335	296	201	326	227	124	151	349	565
203.489	0	441	85	114	110	193	237	323	293	199	314	220	119	146	331	563
203.612	0	440	85	114	109	190	235	323	293	198	316	220	120	147	333	559
203.735	0	438	85	114	107	190	237	327	295	199	318	221	120	146	334	560
203.858	0	443	87	115	110	192	236	329	295	200	321	223	123	147	340	568
203.981	0	446	90	116	111	195	237	334	297	200	325	227	126	150	348	573
204.104	0	448	90	120	112	200	240	336	299	201	327	228	126	151	349	570
204.227	0	439	84	114	110	191	236	324	295	198	316	220	119	146	332	563
204.349	0	439	85	114	108	190	236	326	295	198	320	224	121	145	334	568
204.472	0	438	84	113	107	193	236	328	295	198	322	223	123	146	336	568
204.595	0	438	86	114	109	192	236	331	296	198	323	225	123	148	342	568
204.718	0	440	88	116	110	196	237	334	297	199	326	226	126	149	348	573
204.841	0	443	91	120	111	203	238	334	297	199	326	228	126	150	350	576
204.964	0	438	85	114	108	192	234	322	294	197	313	219	121	145	335	566
205.087	0	437	85	114	108	191	233	324	293	196	315	220	122	146	340	564
205.21	0	436	85	114	109	190	232	323	292	196	315	220	122	146	340	563
205.332	0	439	87	114	108	191	232	325	292	196	317	221	122	147	345	568
205.455	0	440	90	116	110	194	233	330	293	196	321	224	125	149	351	569
205.578	0	438	89	120	110	200	237	329	293	197	321	225	124	150	349	566
205.701	0	433	83	113	108	189	230	318	290	193	311	217	119	146	334	559
205.824	0	432	84	114	107	191	231	321	289	193	314	219	121	146	338	564
205.947	0	431	84	115	108	191	230	321	288	192	313	219	121	145	339	562
206.07	0	431	86	113	107	190	229	325	289	192	317	222	122	147	345	561
206.193	0	435	88	116	108	193	230	330	290	194	322	223	124	148	352	567
206.316	0	435	86	118	108	199	232	324	288	192	316	221	122	146	343	561
206.438	0	426	81	109	105	186	224	315	284	190	309	214	118	144	333	558
206.561	0	424	82	111	105	188	226	317	283	189	310	215	119	143	337	556
206.684	0	425	82	112	106	187	223	317	282	188	309	216	119	144	338	557
206.807	0	427	85	113	107	189	223	321	283	188	314	218	121	146	344	553
206.93	0	427	87	114	108	191	225	325	284	190	319	221	123	148	350	560
207.053	0	423	82	117	106	195	226	317	283	188	311	217	120	144	340	552
207.176	0	418	80	109	104	184	220	312	280	185	306	212	117	142	333	549
207.299	0	419	80	110	103	187	221	312	279	185	307	212	117	143	335	545
207.421	0	417	80	110	103	186	220	315	279	184	308	215	118	142	336	550
207.544	0	417	81	111	103	188	222	320	281	185	316	219	120	144	343	551
207.667	0	422	85	114	104	191	221	323	283	187	320	222	123	146	349	557
207.79	0	416	79	114	102	195	225	315	283	186	311	218	119	143	336	554
207.913	0	413	78	107	102	188	220	311	281	184	307	215	117	141	333	554
208.036	0	414	79	110	104	189	220	311	279	184	303	213	117	141	340	548
208.159	0	415	81	110	104	185	215	309	277	183	299	211	118	141	343	547
208.282	0	420	84	113	108	189	218	311	277	184	306	215	121	144	348	548
208.404	0	423	85	117	114	198	219	312	277	185	309	218	124	146	356	554
208.527	0	418	81	114	107	190	219	308	274	183	299	211	117	143	340	545
208.65	0	419	80	112	108	186	215	310	274	182	300	211	118	143	341	551
208.773	0	419	82	116	109	187	215	310	272	183	299	212	119	144	346	549
208.896	0	420	85	116	112	191	216	308	272	184	299	210	121	144	351	545
209.019	0	425	86	120	119	195	216	306	269	186	301	213	124	148	359	549
209.142	0	427	88	127	121	202	221	305	267	186	299	214	125	149	360	554
209.265	0	423	83	119	113	181	214	300	263	183	288	207	120	144	345	546
209.388	0	425	86	121	117	188	215	303	263	185	294	208	123	145	351	547
209.51	0	424	86	124	119	188	218	296	257	183	288	206	123	144	353	548
209.633	0	429	88	131	122	176	217	293	251	185	288	205	125	146	361	553
209.756	0	434	91	135	128	182	221	295	247	186	290	207	127	149	368	551
209.879	0	428	82	135	119	171	220	285	243	184	273	197	123	140	352	542
210.002	0	426	81	130	119	161	214	285	240	183	272	196	123	142	352	542
210.125	1	429	81	130	118	165	217	287	241	184	274	196	123	143	354	549
210.248	0	430	83	129	122	165	216	287	240	184	276	197	125	144	357	549
210.371	0	432	85	129	126	169	217	291	242	187	282	200	127	148	365	549
210.493	0	429	84	132	124	174	222	290	242	186	281	200	126	147	360	554
210.616	0	424	78	124	117	158	213	283	238	184	271	192	121	140	347	544
210.739	0	420	79	122	118	158	213	288	238	184	276	195	123	143	348	552
210.862	0	421	79	122	118	158	213	289	238	183	279	195	121	143	349	550
210.985	0	423	81	121	124	167	213	290	240	183	286	199	124	148	356	556
211.108	0	425	85	124	126	174	216	295	240	183	293	204	127	151	363	557
211.231	0	420	80	124	120	174	217	289	239	182	283	199	122	145	347	556
211.354	0	417	78	117	116	160	212	289	237	181	281	194	120	144	342	553
211.476	0	419	78	116	115	165	212	294	237	180	285	198	119	145	344	552
211.599	0	420	80	116	119	166	212	295	237	180	289	200	119	146	347	550
211.722	0	422	83	119	124	173	215	298	239	182	296	203	122	150	356	557
211.845	0	428	86	123	125	181	218	304	241	183	303	207	124	153	360	558
211.968	0	423	79	117	117	172	217	297	239	180	289	199	118	146	341	554
212.091	0	425	78	115	116	166	216	298	239	180	289	199	118	145	341	549
212.214	0	426	80	117	117	168	217	301	239	180	292	200	119	146	344	556
212.337	0	429	82	115	118	169	218	308	240	180	299	202	120	149	348	556
212.46	0	436	86	120	126	180	219	309	243	182	310	205	122	150	355	561
212.582	0	437	87	123	127	190	223	308	244	184	308	207	122	151	354	559
212.705	0	432	82	116	117	169	219	302	241	181	294	199	118	146	339	559
212.828	0	434	84	117	118	173	220	310	243	182	303	204	120	149	345	558
212.951	0	439	85	118	118	174	221	311	244	182	303	204	119	148	345	566
213.074	0	444	87	121	122	178	221	314	245	182	311	210	122	151	353	562
213.197	0	450	90	124	127	190	223	319	250	185	323	213	126	150	361	572
213.32	0	443	85	122	119	185	223	313	248	183	304	208	121	148	342	563
213.443	0	445	84	119	118	177	221	313	247	184	306	209	121	148	344	568
213.565	0	446	86	119	118	181	222	314	249	185	306	210	121	148	347	566
213.688	0	447	87	120	120	179	221	314	250	184	309	211	124	150	352	566
213.811	0	451	91	122	124	185	224	319	251	187	315	215	126	153	359	569
213.934	0	452	88	126	122	191	228	312	252	187	310	212	123	150	351	573
214.057	0	447	85	117	118	175	222	309	251	185	301	207	120	147	342	568
214.18	0	449	85	120	119	180	224	315	252	186	307	210	123	148	346	567
214.303	0	450	87	119	118	179	224	317	254	187	309	211	122	148	349	571
214.426	0	454	89	121	125	185	225	320	257	189	315	216	124	152	355	580
214.548	0	456	91	125	126	197	229	320	258	190	320	217	126	152	358	580
214.671	0	450	84	116	118	179	224	313	256	188	305	210	120	148	341	571
214.794	0	455	85	118	118	180	225	317	258	189	309	213	122	149	347	578
214.917	0	455	88	119	119	181	227	319	259	190	311	214	122	149	349	579
215.04	0	457	89	120	119	183	227	324	260	191	315	218	124	152	354	582
215.163	0	460	93	123	126	189	230	327	262	193	323	221	128	155	362	584
215.286	0	459	90	124	123	195	232	320	263	193	315	218	124	151	352	584
215.409	0	458	86	118	119	179	228	315	262	192	306	214	123	149	345	576
215.532	0	459	88	120	119	184	230	319	263	194	310	216	124	149	350	584
215.654	0	459	88	119	120	182	230	320	264	194	312	217	124	150	352	583
215.777	0	463	92	122	122	187	231	326	266	195	319	222	128	154	361	588
215.9	0	467	94	127	128	198	233	324	268	197	324	225	131	156	368	591
216.023	0	461	89	122	120	190	233	317	266	196	308	217	124	151	348	586
216.146	0	460	88	120	119	182	230	319	265	197	310	216	125	150	349	584
216.269	0	462	89	122	120	186	231	322	266	197	313	218	127	151	354	586
216.392	0	463	91	122	120	185	233	322	267	198	313	219	128	153	356	587
216.515	0	467	95	124	128	196	234	323	268	199	321	224	131	156	363	595
216.637	0	469	95	129	130	204	237	326	271	200	324	227	132	157	370	596
216.76	0	464	89	123	121	188	234	316	268	198	309	217	125	150	351	587
216.883	0	464	91	122	123	185	233	322	268	199	313	220	128	152	355	592
217.006	0	467	90	124	121	190	234	325	268	199	316	222	129	154	357	593
217.129	0	465	93	124	122	188	234	327	270	200	322	224	130	156	362	591
217.252	0	472	97	127	130	199	237	330	271	202	330	229	133	158	370	600
217.375	0	473	99	132	133	207	239	333	273	203	332	233	134	160	374	604
217.498	0	468	91	125	123	191	236	324	270	200	316	223	127	154	355	592
217.62	0	469	94	125	124	190	236	330	271	202	322	225	130	156	364	592
217.743	0	471	95	128	124	193	237	332	272	202	324	228	132	156	364	599
217.866	0	472	96	127	127	194	237	332	272	203	329	230	133	159	369	599
217.989	0	477	100	130	133	201	240	335	274	204	336	234	136	162	377	600
218.112	0	476	101	134	131	208	242	337	276	205	335	235	136	161	375	601
218.235	0	472	94	126	124	189	237	326	274	203	318	224	131	154	359	600
218.358	0	473	96	129	124	193	238	333	274	204	326	229	133	157	367	600
218.481	0	474	97	128	124	192	238	336	275	204	328	230	133	158	367	598
218.604	0	476	99	129	125	196	240	340	277	205	333	233	136	160	374	606
218.726	0	480	104	131	133	205	241	338	279	206	340	237	138	164	381	610
218.849	0	477	100	135	130	209	243	335	278	206	334	234	135	159	372	605
218.972	0	473	94	126	125	188	237	331	276	205	324	227	131	157	361	601
219.095	0	476	98	129	125	195	240	336	278	206	330	230	133	157	368	603
219.218	0	477	97	129	125	195	239	337	278	205	331	231	134	159	368	601
219.341	0	477	101	129	129	200	240	340	280	207	336	235	136	161	376	609
219.464	0	480	103	133	132	202	242	347	281	207	344	240	139	164	384	608
219.587	0	477	98	134	129	208	244	336	280	207	333	234	135	159	368	604
219.709	0	474	95	126	125	193	238	335	279	205	327	230	133	157	362	599
219.832	0	476	97	129	125	197	242	339	280	206	332	233	135	157	369	605
219.955	0	476	97	129	124	195	241	341	280	207	333	233	135	158	369	603
220.078	0	479	101	130	127	199	242	346	281	207	339	238	138	161	377	607
220.201	0	482	104	134	132	203	243	345	282	209	341	241	141	165	386	615
220.324	0	477	98	135	127	204	244	335	281	207	328	233	136	157	370	605
220.447	0	473	96	128	124	190	239	330	279	206	322	228	134	155	365	599
220.57	0	476	96	130	126	197	241	335	280	207	326	231	135	157	369	606
220.692	0	475	98	130	125	193	241	334	279	207	326	233	135	158	370	604
220.815	0	477	100	132	130	200	241	339	281	207	335	236	138	161	377	601
220.938	0	480	103	135	135	206	243	340	281	208	342	241	140	163	384	607
221.061	0	478	98	135	128	209	245	335	279	207	330	235	136	158	369	607
221.184	0	475	95	127	124	192	240	332	278	207	326	231	134	156	364	601
221.307	0	476	97	131	125	198	243	338	278	207	330	234	137	159	368	600
221.43	0	477	97	129	125	195	242	338	279	208	331	234	136	158	369	601
221.553	0	478	100	131	126	198	244	341	280	208	335	238	138	161	376	608
221.676	0	480	103	132	130	205	245	343	281	209	341	241	140	163	382	610
221.798	0	475	95	132	126	203	245	337	279	207	329	234	135	159	364	599
221.921	0	475	95	126	124	193	241	335	280	206	328	232	135	156	363	602
222.044	0	476	95	129	124	197	243	337	279	207	330	233	135	158	366	603
222.167	0	476	97	128	123	195	243	339	280	206	331	235	136	159	368	605
222.29	0	478	99	130	126	198	244	344	281	208	337	238	139	160	376	607
222.413	0	482	102	131	129	206	245	346	282	209	342	241	140	164	382	608
222.536	0	476	95	131	124	203	245	335	281	206	328	234	134	158	363	598
222.659	0	474	93	126	124	193	242	334	280	206	326	232	133	156	362	601
222.781	0	474	95	128	124	197	243	337	280	206	328	233	135	157	364	598
222.904	0	475	97	127	123	196	244	337	281	206	328	234	135	156	366	602
223.027	0	478	98	128	125	197	244	342	282	206	335	237	138	160	375	607
223.15	0	479	102	130	130	205	244	344	284	207	341	241	140	163	380	612
223.273	0	475	96	131	124	206	247	338	282	206	330	236	135	158	364	600
223.396	0	473	93	124	122	192	242	335	281	205	325	231	133	155	359	605
223.519	0	473	94	126	122	197	243	337	282	205	327	233	134	157	363	604
223.642	0	473	94	125	122	195	243	337	283	206	328	232	134	157	365	599
223.764	0	474	97	126	124	197	244	343	283	207	334	237	137	159	371	601
223.887	0	477	100	129	126	201	244	346	285	208	337	240	138	161	378	610
224.01	0	476	99	132	125	206	247	343	284	207	337	239	137	161	372	608
224.133	0	472	93	123	122	192	242	332	283	205	323	230	132	154	357	597
224.256	0	472	95	124	122	196	244	337	283	207	329	233	133	157	362	600
224.379	0	474	94	125	122	196	244	337	283	206	328	233	134	156	362	606
224.502	0	475	96	127	124	197	245	342	285	207	332	237	137	158	369	604
224.625	0	477	99	128	124	200	245	347	286	208	339	240	139	160	376	606
224.748	0	479	101	131	129	208	247	347	286	208	343	243	139	162	380	614
224.87	0	475	94	127	124	202	244	336	284	208	326	234	133	156	360	605
224.993	0	476	94	124	122	195	244	338	284	208	328	234	135	157	362	604
225.116	0	475	94	127	122	199	245	340	285	207	330	236	135	157	365	607
225.239	0	477	96	125	122	197	245	342	286	208	332	237	136	158	368	606
225.362	0	479	99	128	125	200	245	348	287	209	338	239	139	161	374	606
225.485	0	480	101	130	127	203	246	350	287	210	342	242	140	163	381	614
225.608	0	476	96	130	123	205	246	340	286	208	330	237	136	158	363	607
225.731	0	476	93	125	122	196	244	338	286	208	329	233	134	157	362	603
225.853	0	476	96	127	123	199	245	339	287	207	329	236	135	157	365	602
225.976	0	476	95	126	122	197	244	340	286	209	331	236	136	158	368	607
226.099	0	477	98	128	124	200	246	347	288	209	336	239	138	161	375	607
226.222	0	483	100	131	126	203	247	350	288	209	342	243	140	162	380	613
226.345	0	479	96	132	125	208	248	341	287	208	331	238	136	158	368	604
226.468	0	475	93	124	124	194	242	333	285	207	323	232	133	157	361	604
226.591	0	475	95	126	123	198	244	338	285	207	328	234	135	157	365	603
226.714	0	476	94	126	123	195	244	338	285	206	328	234	135	156	366	603
226.836	0	479	97	128	125	197	243	344	287	208	334	238	137	159	373	610
226.959	0	480	101	129	126	203	246	348	286	209	338	241	140	162	379	611
227.082	0	479	98	134	127	208	248	344	288	209	335	239	139	161	374	606
227.205	0	475	91	124	121	193	242	332	285	207	323	230	133	155	358	604
227.328	0	476	93	126	122	196	244	337	285	207	326	232	134	155	362	605
227.451	0	475	93	125	122	195	243	336	285	206	325	232	134	156	362	601
227.574	0	476	95	127	123	197	244	340	285	207	330	234	136	158	368	600
227.697	0	480	99	128	125	199	244	344	287	208	335	237	138	160	375	610
227.82	0	481	100	133	125	205	246	346	287	208	336	241	139	160	377	611
227.942	0	475	92	125	122	196	241	333	284	206	322	231	133	155	356	597
228.065	0	475	93	124	122	194	242	337	285	206	326	231	134	155	360	601
228.188	0	475	93	126	120	196	241	336	284	205	326	232	134	155	362	605
228.311	0	477	95	126	123	196	241	340	284	206	328	234	135	156	366	604
228.434	0	479	98	128	124	198	242	344	285	207	335	236	137	158	373	606
228.557	0	481	100	132	125	200	244	348	287	208	338	239	140	162	378	612
228.68	0	479	95	129	123	202	245	337	285	206	328	233	134	155	361	606
228.803	0	476	93	124	122	193	241	337	284	206	326	231	134	155	360	605
228.925	0	478	94	128	122	197	242	339	285	206	328	233	134	155	363	607
229.048	0	478	95	126	123	195	242	341	286	206	331	234	134	156	364	607
229.171	0	482	98	128	124	197	243	345	286	207	335	237	136	159	370	607
229.294	0	483	100	130	125	201	244	348	287	208	337	239	139	160	375	614
229.417	0	478	93	128	123	201	245	337	285	206	326	232	133	155	357	604
229.54	0	478	92	124	122	193	241	335	284	206	324	230	132	154	357	603
229.663	0	479	94	126	121	196	243	338	285	206	326	231	133	154	360	602
229.786	0	476	94	127	122	194	241	338	285	206	328	232	134	153	362	606
229.908	0	480	97	128	122	197	242	346	285	206	335	237	137	158	369	607
230.031	0	483	99	130	125	204	245	352	289	208	342	240	138	159	373	614
230.154	0	479	92	126	122	199	243	338	286	206	327	233	132	155	353	607
230.277	0	479	92	125	122	195	242	340	285	206	328	232	132	153	357	608
230.4	0	478	93	127	121	196	243	341	286	205	330	232	133	154	358	605
230.523	0	480	94	126	122	195	242	343	286	206	331	233	134	155	361	607
230.646	0	483	97	128	122	198	244	345	287	206	334	237	136	157	368	613
230.769	0	484	98	133	123	205	246	349	287	208	337	240	137	159	372	614
230.892	0	477	91	124	121	196	242	334	284	204	323	230	131	152	351	604
231.014	0	478	92	124	122	194	241	336	284	205	324	230	131	153	355	607
231.137	0	479	92	125	120	195	242	336	283	205	325	230	131	153	356	605
231.26	0	479	93	125	122	194	241	339	284	204	327	230	133	155	360	602
231.383	0	481	96	127	123	197	244	344	285	206	333	235	135	157	367	605
231.506	0	485	97	133	123	204	245	346	286	206	335	237	136	158	369	612
231.629	0	478	92	124	122	194	241	331	282	205	320	228	130	153	350	602
231.752	0	480	92	123	121	192	242	334	283	204	322	228	132	152	354	599
231.875	0	478	92	124	121	194	241	334	282	204	323	228	131	152	355	600
231.997	0	482	94	125	122	193	241	337	283	206	325	231	133	154	360	607
232.12	0	483	96	127	123	195	243	341	283	206	330	234	134	157	367	607
232.243	0	485	96	132	125	202	245	343	284	207	333	236	136	158	367	606
232.366	0	479	90	124	121	193	240	331	283	205	320	227	129	153	350	600
232.489	0	480	92	125	121	191	241	334	283	205	323	229	131	154	353	605
232.612	0	480	92	125	121	192	241	334	283	205	324	229	131	153	355	603
232.735	0	482	93	125	122	193	241	337	283	205	326	231	132	154	359	602
232.858	0	484	96	126	123	197	243	343	285	206	332	234	135	157	365	610
232.98	0	487	96	131	124	204	245	344	285	207	333	236	134	157	367	612
233.103	0	480	90	122	121	192	240	330	282	205	320	227	129	153	349	603
233.226	0	480	91	123	120	191	240	335	283	204	323	228	130	154	353	604
233.349	0	481	92	124	120	193	241	336	283	205	325	229	131	153	354	603
233.472	0	484	93	125	121	194	241	339	283	206	328	231	132	155	358	602
233.595	0	485	95	127	123	197	243	345	285	207	334	235	134	157	365	608
233.718	0	487	97	130	124	203	246	348	287	208	338	238	136	159	370	608
233.841	0	481	91	124	122	196	243	335	285	206	323	230	130	154	350	602
233.964	0	483	90	124	120	192	242	333	284	205	322	228	129	154	352	598
234.086	0	479	92	124	120	193	241	334	283	205	323	229	130	152	353	603
234.209	0	480	91	124	121	192	242	338	285	205	326	230	132	154	356	601
234.332	0	484	96	126	123	196	242	341	286	206	330	233	134	156	363	605
234.455	0	488	97	127	123	198	244	347	286	207	336	237	136	159	369	611
234.578	0	485	95	130	124	204	245	341	286	206	330	235	134	156	361	607
234.701	0	478	89	122	119	191	240	331	284	204	320	226	129	153	349	597
234.824	0	479	90	123	120	193	241	334	282	204	322	228	130	153	351	602
234.947	0	478	91	124	120	192	240	333	282	203	322	228	130	153	353	599
235.069	0	479	92	125	120	194	240	338	282	204	326	230	133	155	360	598
235.192	0	479	96	127	123	195	240	342	284	204	332	233	134	157	367	599
235.315	0	482	97	130	123	202	244	344	284	205	334	236	136	158	370	605
235.438	0	476	90	125	121	195	240	330	281	202	320	227	129	154	350	596
235.561	0	474	90	123	120	190	238	333	280	202	321	227	130	153	353	590
235.684	0	473	90	125	120	193	238	334	280	201	323	227	131	153	354	591
235.807	0	476	92	124	120	192	237	336	280	201	327	229	131	154	359	596
235.93	0	476	94	125	121	195	239	341	281	201	330	232	133	157	366	597
236.052	0	480	97	128	123	197	240	345	283	204	335	235	136	159	371	597
236.175	11	474	91	128	121	198	240	334	281	202	324	229	131	154	355	594
236.298	0	472	89	122	121	189	236	331	280	200	323	227	130	153	351	592
236.421	0	472	91	124	119	193	237	336	280	201	325	229	130	154	355	592
236.544	0	471	91	124	121	192	237	336	280	201	327	229	132	155	358	592
236.667	0	475	94	124	123	194	237	342	282	201	331	232	133	158	366	593
236.79	0	477	96	128	123	197	239	346	283	202	337	236	135	159	371	593
236.913	0	472	93	129	122	203	241	340	283	203	330	232	133	157	361	593
237.036	0	469	89	122	119	189	236	335	282	201	325	227	130	152	351	588
237.158	0	472	91	122	120	194	237	339	283	201	328	231	131	155	356	591
237.281	0	472	91	124	120	192	237	340	283	201	328	230	131	154	358	588
237.404	0	473	95	124	121	195	237	345	284	202	334	234	134	157	365	597
237.527	0	477	97	128	124	198	239	350	287	204	341	239	136	159	371	596
237.65	0	478	98	132	124	206	242	350	288	205	339	239	137	159	370	596
237.773	0	473	91	122	121	192	238	337	285	203	325	230	130	154	351	590
237.896	0	472	92	122	120	194	238	340	285	203	329	232	132	154	357	594
238.019	0	470	92	123	119	195	237	336	286	203	326	231	133	155	358	589
238.141	0	474	96	124	120	194	239	339	287	204	330	234	134	156	363	596
238.264	0	478	97	127	124	196	239	345	287	206	335	238	137	159	371	600
238.387	0	480	98	131	123	204	242	349	289	207	339	240	138	160	374	597
238.51	0	474	92	123	122	196	238	335	285	203	325	231	132	154	353	589
238.633	0	476	93	125	121	193	239	339	286	204	328	233	133	155	358	594
238.756	0	475	93	126	122	196	239	338	286	204	330	233	133	156	360	591
238.879	0	475	96	125	122	194	239	342	286	205	330	235	135	156	363	589
239.002	0	478	97	126	123	199	241	347	288	206	337	239	137	159	371	593
239.124	0	481	98	132	125	205	243	349	289	207	339	242	138	160	373	601
239.247	0	476	92	124	122	197	241	335	285	205	325	233	133	154	355	589
239.37	0	475	93	123	122	195	240	340	286	205	328	235	134	155	359	588
239.493	0	476	94	126	122	196	240	339	286	205	328	234	135	155	360	594
239.616	0	477	95	125	122	196	241	340	285	205	330	236	136	157	363	595
239.739	0	479	97	126	125	198	241	345	286	206	333	239	138	160	369	596
239.862	0	477	97	130	124	205	243	345	287	206	332	240	137	159	368	591
239.985	0	472	91	122	120	192	238	332	283	203	322	230	132	153	350	588
240.108	0	472	91	123	120	194	238	340	283	204	328	233	133	155	356	584
240.23	0	468	91	124	120	194	238	340	285	202	328	233	133	154	355	586
240.353	0	471	94	125	120	195	237	340	285	202	324	234	135	153	363	587
240.476	0	475	97	126	122	197	238	343	286	203	329	236	136	157	368	590
240.599	0	472	94	130	121	202	240	338	284	201	323	233	133	155	360	584
240.722	0	462	89	122	118	191	233	328	281	199	316	225	130	150	348	581
240.845	0	464	90	123	116	192	234	333	281	198	320	227	130	152	352	579
240.968	0	466	90	123	118	191	233	332	279	197	319	227	130	151	353	579
241.091	0	467	92	123	119	192	233	336	280	197	321	229	132	153	358	576
241.213	0	468	96	125	121	195	234	340	279	198	326	232	134	155	364	586
241.336	0	465	91	127	119	199	236	333	279	196	319	228	130	152	352	575
241.459	0	462	88	120	118	187	229	326	276	194	313	223	126	150	344	571
241.582	0	460	88	121	117	190	231	329	274	194	316	224	128	150	347	573
241.705	0	459	88	120	117	189	230	330	274	194	316	223	127	150	349	573
241.828	0	461	91	122	119	190	231	334	275	194	322	226	130	152	354	572
241.951	0	465	93	123	120	193	232	339	276	196	327	230	132	155	360	579
242.074	0	462	89	124	117	196	234	331	275	194	318	226	128	151	346	574
242.196	0	459	87	120	116	186	229	329	273	193	315	222	127	150	344	567
242.319	0	458	87	121	116	189	230	331	273	194	317	223	128	149	347	566
242.442	0	459	88	120	118	188	230	332	274	194	318	224	129	150	348	572
242.565	0	463	91	121	118	191	232	336	275	196	323	227	130	153	354	571
242.688	0	463	93	125	120	195	233	338	277	195	326	230	132	154	357	572
242.811	0	459	87	121	118	191	231	326	274	193	313	223	127	149	341	565
242.934	0	458	87	119	117	187	230	326	274	193	313	223	127	149	342	570
243.057	0	458	87	120	117	188	229	326	274	194	313	222	127	148	344	566
243.18	0	459	88	119	118	186	229	329	275	194	315	223	127	152	348	565
243.302	0	463	91	120	118	191	230	334	276	195	320	226	130	152	354	574
243.425	0	463	90	123	118	195	234	332	276	195	319	226	128	152	352	573
243.548	0	456	85	116	116	186	228	323	273	194	310	220	125	150	337	564
243.671	0	455	85	118	116	186	229	327	273	193	313	220	126	148	341	563
243.794	0	457	86	117	116	186	229	327	273	193	314	222	126	148	342	567
243.917	0	459	88	117	117	186	229	330	275	194	317	224	128	150	348	569
244.04	0	460	91	119	118	190	231	334	276	195	321	227	130	153	353	572
244.163	0	458	88	122	118	194	233	330	276	195	318	225	128	152	347	570
244.285	0	455	85	114	115	185	229	323	273	192	310	219	123	148	336	563
244.408	0	455	85	116	114	185	229	325	275	193	311	221	124	148	338	557
244.531	0	454	86	115	114	185	231	326	274	194	313	221	125	147	341	564
244.654	0	454	87	117	115	187	230	327	277	193	317	223	126	149	346	564
244.777	0	460	88	118	115	190	232	334	279	195	321	225	127	151	352	566
244.9	0	458	88	121	115	195	235	329	279	195	315	224	126	149	347	561
245.023	0	454	84	114	114	183	229	320	275	192	308	218	122	147	335	560
245.146	0	453	84	115	113	185	230	323	275	193	310	219	124	147	338	557
245.268	0	452	85	116	113	184	230	323	275	192	311	219	124	147	340	558
245.391	0	456	87	117	114	187	231	327	276	194	315	222	125	149	345	558
245.514	0	456	89	120	115	190	233	331	277	196	319	225	127	151	351	565
245.637	0	453	87	121	115	194	235	327	278	194	314	222	126	149	342	558
[truncated: 730 more rows]

## Sheet: Short_ch
	SNR :	46	47	44	50	50	40	46	43	42	46	39	35	0	0	0	0	0	0	0	0	0	0	0	0
		D780						D850						D725						D940
Time	Marker	ch16	ch17	ch18	ch19	ch20	ch21	ch16	ch17	ch18	ch19	ch20	ch21	ch16	ch17	ch18	ch19	ch20	ch21	ch16	ch17	ch18	ch19	ch20	ch21
0.24576	0	0	0	0	0	0	0	0	0	0	0	0	0	0	0	0	0	0	0	0	0	0	0	0	0
0.36864	0	76	85	58	98	112	38	75	87	57	91	105	26	1	3	-53	-2	-1	-54	-1	-3	13	5	1	33
0.49152	0	76	88	55	97	111	36	75	90	52	89	105	26	2	3	-55	-1	0	-60	-1	-4	3	5	0	49
0.6144	0	75	89	53	97	112	39	74	92	57	89	106	29	2	0	-59	0	-1	-71	-2	-2	8	4	0	46
0.73728	0	74	92	53	96	115	41	74	95	58	88	104	30	3	0	-64	-1	-1	-78	-2	-1	8	5	0	42
0.86016	0	74	91	54	96	118	44	73	92	57	88	98	32	2	0	-68	0	-1	-79	-1	-1	7	4	0	38
0.98304	0	74	90	53	97	116	45	74	93	56	89	99	32	2	0	-68	0	0	-81	-2	-1	7	4	0	36
1.10592	0	73	91	54	96	117	45	74	93	57	88	99	34	2	0	-68	0	-1	-83	-3	-1	6	4	0	35
1.2288	0	74	91	52	96	117	46	73	93	60	88	101	33	3	0	-65	0	-1	-84	-3	-1	9	3	1	34
1.35168	0	73	91	52	97	117	47	73	93	61	89	100	34	2	1	-65	0	-1	-84	-3	-2	10	4	0	36
1.47456	0	73	92	54	96	116	46	74	92	61	88	102	34	3	0	-65	0	0	-86	-2	-1	10	4	0	34
1.59744	0	73	89	52	96	114	46	74	91	60	88	101	34	2	0	-65	-1	1	-86	-3	-2	11	4	2	32
1.72032	0	72	90	52	96	114	46	73	91	59	89	100	35	2	0	-65	0	0	-85	-3	-1	10	4	1	32
1.8432	0	74	91	51	97	115	46	73	92	60	89	101	35	2	0	-65	0	1	-85	-2	-2	11	4	1	32
1.96608	0	74	90	52	95	117	47	73	92	60	89	100	35	3	0	-65	0	0	-85	-2	0	12	4	0	33
2.08896	0	73	90	53	96	116	47	73	94	61	89	102	34	3	1	-66	0	0	-85	-3	-1	10	3	0	32
2.21184	0	73	91	52	96	113	46	73	92	60	89	104	34	2	0	-66	-1	0	-87	-2	-2	10	5	2	33
2.33472	0	74	90	52	97	114	47	74	91	59	89	102	34	3	0	-66	0	0	-86	-2	-1	11	4	0	32
2.4576	0	73	90	52	96	114	45	73	92	59	89	102	35	2	1	-66	0	0	-84	-3	-1	11	4	1	32
2.58048	0	74	91	51	97	116	46	73	92	60	89	100	35	3	1	-66	-1	0	-85	-3	-1	11	3	1	33
2.70336	0	74	90	51	96	114	47	73	93	61	88	102	35	3	0	-67	0	0	-85	-3	-1	10	4	0	34
2.82624	0	74	92	52	96	116	46	73	94	61	88	103	34	3	0	-66	0	1	-85	-3	-1	10	4	0	34
2.94912	0	74	91	52	96	114	47	73	93	61	88	103	34	2	0	-66	0	0	-86	-3	-3	10	4	0	33
3.072	0	74	90	52	97	115	47	73	93	60	88	102	34	3	0	-66	0	0	-86	-3	-1	11	4	0	34
3.19488	0	74	90	53	97	115	46	74	93	60	89	102	34	2	0	-66	0	1	-86	-3	-2	11	4	2	33
3.31776	0	74	91	53	96	115	46	74	94	61	89	102	34	3	1	-66	-1	1	-86	-2	-2	10	4	2	34
3.44064	0	74	91	52	97	116	47	74	94	61	89	102	34	2	0	-66	-1	0	-86	-3	-1	10	4	1	35
3.56352	0	74	91	54	98	116	46	73	95	62	88	102	34	3	1	-67	0	0	-88	-3	-1	11	4	0	35
3.6864	0	73	90	52	97	111	48	73	93	60	89	106	34	3	0	-67	0	0	-88	-3	-1	11	4	0	34
3.80928	0	74	91	53	97	112	46	74	93	60	88	105	35	3	0	-66	0	0	-87	-3	-1	11	4	1	33
3.93216	0	73	91	54	97	114	46	73	92	61	89	104	35	4	0	-66	0	0	-87	-3	-2	11	5	1	33
4.05504	0	74	91	52	96	114	46	73	93	61	88	104	35	2	0	-67	0	1	-87	-3	-2	11	4	1	33
4.17792	0	74	91	53	97	116	47	73	93	60	88	104	35	2	0	-67	0	0	-87	-3	-1	11	4	2	35
4.3008	0	73	92	54	96	117	45	73	94	62	89	103	34	3	0	-67	0	0	-88	-2	-2	11	4	1	35
4.42368	0	73	90	52	97	112	46	73	93	62	89	105	33	3	1	-67	0	0	-89	-3	-1	11	4	1	32
4.54656	0	73	90	52	97	113	47	72	92	61	88	104	34	3	2	-67	0	0	-88	-3	-1	10	4	1	33
4.66944	0	73	89	52	97	114	47	73	92	61	89	103	33	2	0	-66	0	0	-87	-3	-1	11	4	2	32
4.79232	0	73	90	52	96	115	46	73	92	60	88	103	34	3	0	-65	-1	0	-86	-3	-1	11	4	1	32
4.9152	0	73	90	53	98	116	46	73	94	60	89	102	35	2	0	-67	0	0	-86	-3	-1	11	5	0	34
5.03808	0	74	91	53	97	114	46	73	93	59	88	104	35	3	1	-67	-1	0	-87	-2	-2	10	4	0	33
5.16096	0	73	89	51	98	111	47	73	91	60	89	104	35	3	1	-65	-1	0	-88	-3	-2	11	5	2	32
5.28384	0	73	89	51	96	112	46	73	91	61	88	104	34	2	1	-66	0	0	-87	-3	-1	11	5	2	32
5.40672	0	73	89	52	96	113	46	73	91	60	88	103	35	2	1	-66	0	0	-86	-3	-1	11	3	2	32
5.5296	0	73	91	52	97	115	46	73	91	61	88	102	34	3	1	-67	0	0	-86	-3	-1	10	4	1	33
5.65248	0	74	90	51	96	115	46	73	92	60	88	102	34	2	0	-67	0	0	-86	-3	-1	11	5	1	34
5.77536	0	74	91	52	97	115	46	73	93	61	88	104	34	3	0	-67	0	0	-86	-2	-2	11	4	1	34
5.89824	0	73	89	51	96	111	47	73	91	60	88	105	34	2	0	-66	0	0	-87	-2	-1	10	4	1	33
6.02112	0	72	89	50	96	114	47	72	91	60	88	103	34	2	1	-66	0	1	-88	-2	-1	11	4	1	33
6.144	0	73	89	50	96	114	47	72	92	60	88	102	34	3	0	-65	0	1	-86	-3	-2	11	5	1	32
6.26688	0	73	90	52	96	115	47	73	91	60	87	101	34	3	1	-66	0	0	-86	-3	-2	10	4	1	33
6.38976	0	72	89	53	96	116	46	73	93	60	89	101	35	3	1	-66	-1	2	-85	-2	-2	10	4	1	33
6.51264	0	74	91	54	96	114	47	72	93	60	89	104	34	2	1	-67	-1	1	-86	-2	-1	11	4	2	33
6.63552	0	73	88	51	96	110	48	73	91	59	88	105	34	3	1	-65	0	0	-86	-3	0	10	5	1	32
6.7584	0	72	89	52	96	113	47	72	91	60	88	103	35	3	0	-65	0	1	-86	-2	0	10	4	1	33
6.88128	0	73	89	51	97	114	46	72	91	60	89	101	35	3	0	-66	-1	0	-85	-3	-1	10	4	0	31
7.00416	0	72	89	52	96	114	47	73	92	60	88	101	35	3	0	-65	-1	0	-84	-3	-1	11	5	1	32
7.12704	0	72	90	52	96	116	47	72	93	60	89	103	35	2	0	-66	0	-1	-83	-3	-1	10	5	0	33
7.24992	0	73	89	52	96	111	46	73	91	61	88	104	34	3	0	-65	0	0	-85	-3	-1	10	5	1	33
7.3728	0	72	89	51	96	112	47	72	90	59	88	102	34	2	0	-65	-1	0	-85	-3	-2	11	4	2	31
7.49568	0	73	88	51	96	111	47	73	91	60	88	103	34	2	0	-63	0	0	-85	-2	-1	10	5	2	32
7.61856	0	73	88	50	96	113	46	72	91	60	88	101	35	3	1	-65	0	0	-83	-2	-2	10	4	1	31
7.74144	0	72	89	51	96	114	46	72	91	59	88	100	35	3	0	-65	0	2	-83	-3	-1	10	4	2	33
7.86432	0	73	90	51	96	115	46	72	92	60	88	101	35	3	1	-65	-1	0	-84	-2	-1	10	5	0	33
7.9872	0	72	89	52	96	111	46	72	90	59	88	102	35	2	0	-65	-1	0	-84	-3	-1	11	4	0	32
8.11008	0	72	88	50	96	112	48	72	90	59	88	100	34	3	0	-65	0	0	-85	-3	-1	10	5	1	32
8.23296	0	72	88	50	95	113	46	71	90	58	88	100	33	3	0	-63	0	0	-84	-4	-1	10	4	1	32
8.35584	0	72	88	50	95	113	46	72	89	58	88	101	35	3	0	-64	0	0	-83	-3	-1	11	4	1	32
8.47872	0	72	88	51	96	114	46	71	90	58	88	100	35	2	0	-64	0	0	-83	-2	-1	9	5	1	32
8.6016	0	71	89	51	96	114	46	72	92	59	88	100	35	3	1	-63	-1	0	-83	-3	-2	9	4	0	33
8.72448	0	72	89	51	97	113	46	72	90	59	87	102	35	2	0	-64	0	0	-84	-3	-1	9	4	2	31
8.84736	0	71	88	49	95	110	48	72	88	58	87	101	33	4	1	-64	0	0	-85	-2	-2	9	4	1	31
8.97024	0	72	88	50	95	112	47	72	89	58	87	99	34	2	0	-62	-1	0	-84	-3	-1	9	4	0	32
9.09312	0	72	87	51	95	112	47	71	89	58	87	99	34	2	1	-63	0	1	-84	-3	-2	10	4	2	34
9.216	0	72	89	51	95	115	46	71	89	58	87	97	34	2	0	-64	-1	0	-83	-3	-1	11	4	0	32
9.33888	0	72	88	51	96	116	46	71	89	58	87	98	34	2	0	-63	0	0	-84	-2	-2	10	5	1	34
9.46176	0	72	87	51	96	111	47	71	89	58	87	101	34	2	1	-63	-1	1	-84	-3	-1	10	4	1	31
9.58464	0	72	87	49	95	112	47	72	88	57	87	99	33	3	0	-63	-1	0	-84	-2	-2	10	4	2	31
9.70752	0	72	87	49	94	114	47	71	88	57	88	96	33	2	0	-63	0	0	-82	-3	-1	10	4	0	31
9.8304	0	72	87	51	95	114	46	71	89	57	86	97	34	2	0	-62	-1	0	-83	-2	-1	10	4	1	32
9.95328	0	72	88	50	95	115	45	71	89	58	87	97	35	3	2	-63	0	0	-83	-2	-1	10	4	1	32
10.0762	0	72	88	52	95	116	46	71	90	59	87	98	34	3	0	-62	-1	0	-83	-3	-1	9	4	1	33
10.199	0	72	86	50	95	111	47	71	88	58	87	100	34	2	0	-62	0	1	-84	-3	-1	9	4	1	31
10.3219	0	72	87	51	95	111	47	71	88	57	87	98	33	3	1	-63	0	0	-82	-2	-2	8	5	0	32
10.4448	0	72	87	51	96	112	48	71	87	56	87	97	34	3	0	-63	0	0	-83	-3	-1	10	4	1	31
10.5677	0	71	87	50	96	113	47	71	88	56	87	97	34	2	0	-62	-1	1	-82	-3	-1	9	3	1	32
10.6906	0	72	87	50	95	115	46	71	88	58	87	96	35	2	0	-62	0	0	-83	-3	-1	10	4	2	32
10.8134	0	72	88	50	95	116	46	71	89	59	87	97	35	2	0	-63	0	0	-84	-3	-2	8	5	1	33
10.9363	0	72	86	51	95	112	47	71	88	57	87	100	34	3	0	-62	0	0	-83	-3	-1	10	3	1	31
11.0592	0	71	86	49	95	111	47	71	86	56	87	98	34	2	0	-62	0	0	-83	-3	-1	9	4	1	31
11.1821	0	72	87	50	96	113	47	71	88	57	87	96	34	2	1	-63	0	1	-83	-3	-1	11	4	1	32
11.305	0	72	88	49	96	114	46	70	88	58	87	97	35	3	0	-62	0	0	-82	-3	0	10	4	2	33
11.4278	0	73	89	51	96	116	48	72	90	56	87	97	34	2	0	-65	-1	0	-82	-2	-1	9	5	1	34
11.5507	0	73	90	52	95	116	46	72	90	56	88	97	34	3	1	-65	0	0	-83	-3	-1	7	4	2	35
11.6736	0	73	89	50	95	114	47	71	89	57	88	99	35	2	0	-64	0	0	-84	-2	-2	9	5	1	32
11.7965	0	72	88	49	96	113	48	72	88	57	87	98	35	2	0	-64	0	0	-85	-2	-2	11	4	2	33
11.9194	0	72	88	50	96	113	48	72	90	56	87	99	34	2	0	-64	0	1	-83	-2	0	10	4	1	32
12.0422	0	73	89	50	96	115	49	72	88	57	88	97	35	2	0	-65	-1	1	-84	-3	-1	10	4	0	32
12.1651	0	73	89	50	96	115	48	71	89	57	86	96	35	3	1	-64	0	1	-83	-3	-1	11	4	1	33
12.288	0	73	90	51	96	116	47	72	90	58	87	97	36	2	0	-64	0	0	-83	-3	-1	10	3	1	33
12.4109	0	73	89	50	96	114	48	72	89	57	87	98	36	3	0	-64	0	2	-83	-2	-1	10	5	1	31
12.5338	0	74	89	50	96	114	48	72	89	56	86	98	34	3	0	-64	0	0	-83	-2	-1	10	4	2	31
12.6566	0	73	89	49	95	114	48	72	88	56	87	98	34	3	0	-64	-1	1	-83	-4	-2	10	4	1	31
12.7795	0	72	89	50	95	113	49	72	88	57	88	98	35	2	0	-64	0	1	-82	-3	-1	10	3	2	32
12.9024	0	73	88	51	96	114	48	72	89	57	86	97	36	2	0	-63	0	0	-82	-3	-1	10	4	0	32
13.0253	0	73	89	50	95	116	48	72	89	57	88	98	36	2	1	-64	-1	1	-82	-3	0	10	4	1	33
13.1482	0	73	87	49	96	110	49	71	87	57	87	101	35	2	0	-64	0	0	-83	-3	-2	9	4	1	31
13.271	0	73	88	50	95	114	47	72	87	56	87	97	34	2	0	-64	-1	0	-83	-4	-1	10	4	1	32
13.3939	0	73	87	50	95	113	47	71	86	57	86	98	33	3	0	-62	0	0	-82	-2	-1	9	4	1	32
13.5168	0	73	88	50	95	115	47	72	89	57	86	97	34	2	0	-64	0	0	-82	-3	-2	10	5	1	32
13.6397	0	73	88	51	95	116	47	72	88	57	88	98	34	2	0	-62	-1	0	-82	-3	-1	10	4	2	33
13.7626	0	74	88	53	95	114	46	72	88	58	87	100	35	3	0	-62	0	1	-82	-3	-2	9	4	2	32
13.8854	0	73	87	51	95	112	47	72	86	58	87	99	35	2	0	-63	-1	0	-83	-3	-1	8	5	2	31
14.0083	0	73	86	50	95	114	48	72	87	57	87	98	34	2	0	-63	-1	1	-81	-3	-1	9	4	2	31
14.1312	0	73	88	51	97	115	47	72	88	57	88	98	34	3	1	-62	0	0	-81	-2	-1	10	5	1	32
14.2541	0	73	88	51	96	115	46	72	88	57	87	98	35	3	0	-63	0	0	-80	-2	-2	10	3	1	32
14.377	0	73	89	52	95	113	46	72	89	57	88	100	34	3	0	-62	0	0	-81	-2	-1	10	4	0	32
14.4998	0	73	87	50	94	113	48	72	88	56	87	99	34	2	0	-62	0	0	-83	-3	-1	9	4	1	31
14.6227	0	73	87	51	95	113	47	71	88	57	87	98	33	3	0	-63	0	0	-81	-2	-1	9	4	2	31
14.7456	0	74	88	50	96	115	47	72	88	56	88	98	34	2	0	-63	0	1	-81	-3	-1	10	4	1	32
14.8685	0	73	88	50	96	115	46	73	89	57	88	97	34	3	0	-62	0	0	-81	-2	-2	10	4	1	33
14.9914	0	73	88	51	96	116	46	73	89	57	88	98	35	2	0	-63	-1	0	-81	-3	-1	9	3	0	32
15.1142	0	73	88	51	96	112	48	72	87	57	87	99	34	2	0	-62	0	0	-83	-2	-1	10	4	0	32
15.2371	0	73	88	50	96	113	47	72	88	57	89	99	33	2	0	-62	0	0	-82	-3	-2	10	4	1	31
15.36	0	73	88	51	95	113	47	72	88	56	88	98	33	3	1	-63	0	0	-81	-3	-1	10	4	2	31
15.4829	0	73	89	51	96	115	47	72	88	57	88	97	34	2	0	-63	-1	1	-82	-2	-1	9	5	0	31
15.6058	0	73	90	52	96	117	47	73	90	58	87	98	35	2	1	-62	0	0	-80	-2	-1	9	4	1	32
15.7286	0	73	89	53	96	114	47	72	90	58	88	99	34	3	1	-62	0	1	-81	-3	-1	10	4	3	32
15.8515	0	73	88	50	95	114	48	72	89	57	87	98	33	2	0	-63	0	0	-81	-3	-1	10	4	1	31
15.9744	0	73	89	51	95	114	47	73	88	57	88	98	34	2	0	-63	0	1	-81	-3	-2	9	4	1	32
16.0973	0	74	89	51	96	115	47	72	89	56	88	97	34	3	1	-62	-1	0	-80	-3	-2	10	4	1	33
16.2202	0	73	89	51	96	116	46	73	89	57	88	97	33	3	0	-62	0	0	-81	-3	-2	9	5	0	32
16.343	0	73	89	52	96	117	45	73	91	58	87	99	34	3	1	-64	0	0	-81	-3	-2	9	5	2	33
16.4659	0	73	89	52	96	112	47	72	89	57	89	100	35	3	1	-63	-1	0	-82	-3	-1	10	4	1	31
16.5888	0	73	89	50	96	115	48	72	88	58	88	98	32	2	1	-62	0	0	-81	-2	-1	10	4	0	31
16.7117	0	73	90	52	96	115	47	72	90	57	88	98	34	2	1	-62	0	1	-81	-2	-1	9	4	0	32
16.8346	0	73	90	51	96	115	46	72	90	57	88	98	34	3	1	-63	0	0	-81	-3	-1	9	4	1	32
16.9574	0	75	89	51	96	116	46	72	90	59	88	98	35	2	1	-63	0	0	-81	-3	-2	10	4	2	32
17.0803	0	73	90	53	96	117	46	73	91	57	88	99	35	3	0	-63	0	1	-81	-3	-2	10	4	1	33
17.2032	0	74	89	50	96	114	47	72	90	57	87	98	34	3	1	-63	0	0	-82	-3	-1	9	5	1	32
17.3261	0	73	89	51	96	115	48	72	89	57	88	98	33	3	1	-63	0	1	-82	-3	-1	10	4	2	31
17.449	0	73	89	51	96	114	48	71	90	58	88	98	34	2	1	-62	0	1	-82	-2	-1	10	4	1	32
17.5718	0	72	88	52	95	115	48	72	90	57	88	99	34	2	0	-63	-1	2	-82	-2	-2	9	4	1	31
17.6947	0	73	90	52	96	116	49	72	91	58	88	99	34	2	0	-63	0	0	-82	-4	-1	10	4	0	32
17.8176	0	73	92	52	96	114	46	72	92	58	88	102	35	2	1	-63	-1	0	-82	-3	-1	10	4	1	31
17.9405	0	72	90	50	97	111	47	72	91	58	88	101	36	3	0	-62	0	0	-82	-3	-2	9	4	2	30
18.0634	0	73	90	50	96	112	48	72	90	56	88	101	33	3	0	-62	0	0	-81	-3	-1	10	4	1	30
18.1862	0	73	90	50	95	114	48	72	90	57	87	100	33	3	1	-64	0	1	-80	-2	-1	10	4	2	31
18.3091	0	73	90	51	96	116	48	73	90	57	88	98	34	3	0	-63	0	0	-80	-2	-1	10	4	2	31
18.432	0	73	90	51	96	118	47	72	92	58	87	98	35	3	0	-63	0	0	-79	-3	-2	9	4	1	31
18.5549	0	73	91	51	96	117	46	73	93	59	88	100	34	2	0	-63	0	0	-80	-3	-2	10	4	2	32
18.6778	0	73	90	51	96	113	47	72	90	58	87	101	34	2	0	-64	0	0	-81	-2	-1	10	4	1	30
18.8006	0	72	90	51	95	115	48	72	91	57	88	100	34	3	1	-64	-1	0	-80	-3	-1	10	4	1	31
18.9235	0	73	90	51	96	115	48	72	91	57	88	99	35	2	1	-62	0	0	-80	-2	-1	10	3	1	32
19.0464	0	73	90	51	96	115	46	72	92	57	87	100	34	3	0	-64	0	0	-79	-3	-2	10	4	1	31
19.1693	0	72	90	51	96	116	47	72	93	59	88	101	35	2	0	-63	0	0	-80	-3	-2	10	4	1	32
19.2922	0	73	91	52	96	117	46	72	92	58	88	101	35	2	0	-63	-1	1	-81	-3	-1	10	5	1	31
19.415	0	72	89	51	96	112	48	72	91	59	88	102	34	2	0	-62	0	2	-81	-2	-3	10	4	2	31
19.5379	0	73	89	50	96	113	47	72	92	57	87	102	34	3	0	-63	0	0	-81	-3	-1	10	4	1	32
19.6608	0	72	90	51	95	115	48	73	92	57	88	101	34	3	0	-62	0	0	-81	-3	-1	10	4	1	32
19.7837	0	73	90	52	97	117	47	72	92	57	88	100	35	2	0	-63	0	1	-79	-3	-1	10	4	1	31
19.9066	0	73	90	52	96	116	46	73	93	58	88	101	35	3	1	-62	0	0	-80	-2	-1	10	3	0	33
20.0294	0	74	92	52	96	117	47	73	93	59	89	101	34	3	0	-63	0	0	-81	-3	-2	9	3	1	32
20.1523	0	73	90	52	95	113	48	72	92	58	88	103	34	2	0	-64	0	0	-82	-3	-2	9	5	1	31
20.2752	0	72	90	51	96	113	48	72	92	58	88	103	34	3	1	-63	0	1	-81	-3	-2	10	4	1	31
20.3981	0	74	91	51	96	115	47	72	91	58	89	101	34	3	1	-63	0	0	-81	-3	-1	11	5	2	32
20.521	0	73	90	51	96	116	47	72	93	58	88	100	35	3	0	-63	0	1	-81	-3	-2	10	4	2	32
20.6438	0	73	91	52	97	116	47	73	92	59	89	101	35	4	1	-64	-1	0	-81	-2	-2	10	4	1	32
20.7667	0	73	91	52	97	117	46	73	93	59	89	101	34	2	0	-64	0	0	-82	-2	-1	10	4	1	33
20.8896	0	73	89	51	96	114	48	73	92	58	87	101	34	3	1	-63	0	0	-83	-3	-2	10	4	1	31
21.0125	0	73	89	51	96	113	48	73	92	58	88	102	33	3	1	-64	0	0	-83	-2	-1	10	4	1	32
21.1354	0	73	91	50	95	112	47	72	91	58	87	102	33	3	1	-63	-1	0	-82	-2	-2	10	4	1	32
21.2582	0	73	89	50	94	114	46	72	91	58	88	101	35	3	1	-64	0	0	-81	-3	-1	9	4	0	32
21.3811	0	73	91	51	96	114	46	73	93	59	88	101	34	3	1	-63	-1	-1	-81	-3	-1	10	4	0	34
21.504	0	73	90	52	95	116	46	73	92	59	89	103	34	3	1	-64	0	0	-83	-3	-1	10	3	0	34
21.6269	0	73	89	51	96	112	47	73	91	58	89	103	36	2	1	-64	-1	0	-85	-2	-1	10	4	2	32
21.7498	0	73	89	51	96	113	48	72	91	58	88	102	35	3	0	-63	-1	0	-82	-2	-2	9	4	1	32
21.8726	0	72	89	52	96	114	47	72	91	57	89	101	34	3	1	-64	0	0	-83	-3	-2	10	4	2	32
21.9955	0	72	91	51	97	116	47	72	91	57	88	100	35	2	0	-63	0	0	-83	-3	-1	10	4	1	32
22.1184	0	73	91	51	97	117	47	72	92	58	88	100	36	2	1	-64	-1	-1	-82	-3	-1	9	4	0	33
22.2413	0	73	90	52	96	117	46	73	94	59	88	102	36	2	1	-64	0	-1	-82	-3	-2	9	4	0	33
22.3642	0	73	89	51	97	113	48	73	91	58	88	104	35	3	1	-63	-1	0	-84	-3	-2	9	4	1	31
22.487	0	73	89	50	96	113	48	72	91	58	88	103	34	2	0	-65	0	1	-84	-3	-2	10	5	1	33
22.6099	0	72	90	50	96	113	48	72	91	57	89	104	34	3	0	-63	-1	0	-83	-3	-1	10	4	2	31
22.7328	0	73	89	51	96	113	46	72	91	57	89	103	35	2	0	-63	0	0	-82	-3	-1	9	4	0	32
22.8557	0	73	90	51	96	117	47	72	92	58	89	102	35	2	0	-63	-1	0	-82	-3	-2	9	5	1	33
22.9786	0	73	90	52	96	115	47	73	93	59	89	104	35	2	1	-65	-1	0	-83	-2	-1	9	4	0	34
23.1014	0	73	89	51	95	114	48	73	90	58	89	103	35	3	0	-63	0	0	-84	-2	-2	10	4	2	33
23.2243	0	73	89	51	96	115	48	72	91	57	89	101	34	2	1	-63	0	0	-83	-3	-2	10	4	1	33
23.3472	0	73	89	50	97	114	48	72	91	57	89	102	34	2	1	-64	0	0	-84	-4	-1	10	4	2	33
23.4701	0	74	89	51	97	116	47	72	91	57	89	102	35	3	0	-64	0	0	-84	-2	-1	10	4	0	34
23.593	0	73	90	51	97	117	46	73	92	59	88	102	36	3	0	-63	-1	0	-83	-3	-1	9	4	0	33
23.7158	0	74	89	52	96	115	47	73	92	58	89	104	35	3	0	-63	0	0	-83	-3	-1	9	5	1	33
23.8387	0	73	89	50	96	112	47	73	91	57	89	104	35	2	1	-64	-1	0	-85	-2	-1	10	4	1	32
23.9616	0	73	90	50	96	113	49	72	91	57	89	104	34	3	1	-64	0	1	-84	-2	-1	9	4	2	32
24.0845	0	72	88	49	96	113	47	73	91	58	88	103	35	2	0	-63	0	0	-84	-3	-1	11	5	1	32
24.2074	0	73	89	51	97	114	48	72	91	57	89	102	35	3	0	-63	0	0	-83	-3	-2	10	4	1	32
24.3302	0	73	89	51	96	116	47	73	91	58	88	102	35	3	0	-63	0	0	-82	-3	-1	10	4	0	33
24.4531	0	73	90	52	96	114	47	73	92	57	89	103	34	2	0	-63	-1	1	-84	-3	-2	10	4	2	32
24.576	0	72	88	50	96	113	47	73	89	57	88	104	34	3	0	-63	0	0	-83	-3	-1	9	4	2	31
24.6989	0	72	89	50	96	114	47	72	89	57	89	102	34	2	0	-62	0	1	-83	-3	-1	10	3	1	32
24.8218	0	72	88	50	96	114	47	72	90	56	89	101	34	3	1	-63	-1	0	-83	-2	-1	10	4	3	33
24.9446	1	73	89	50	96	115	48	73	91	57	89	101	35	2	1	-63	0	0	-82	-3	0	10	4	0	33
25.0675	0	73	89	51	95	117	47	73	91	57	87	101	35	3	0	-62	0	1	-81	-3	-1	10	4	1	33
25.1904	0	72	90	51	97	115	46	72	91	57	89	103	35	3	0	-63	0	1	-82	-3	-1	10	3	1	32
25.3133	0	72	87	49	96	111	47	72	89	56	88	102	34	2	1	-63	0	0	-84	-2	-1	10	4	2	30
25.4362	0	72	89	50	96	113	47	72	89	57	88	102	34	2	0	-63	0	1	-82	-3	-2	10	4	2	32
25.559	0	73	89	50	95	114	48	71	90	56	88	101	35	2	1	-62	-1	0	-82	-3	-1	11	4	1	32
25.6819	0	73	88	49	96	114	47	72	90	56	88	102	35	3	2	-62	0	0	-82	-3	-1	9	4	0	32
25.8048	0	72	89	51	96	115	47	72	90	57	88	102	36	3	0	-62	0	0	-82	-3	-1	9	3	1	33
25.9277	0	72	89	50	96	116	47	72	92	57	89	102	35	2	1	-62	0	0	-82	-3	-1	10	4	0	33
26.0506	0	72	88	50	96	113	48	71	89	57	88	103	34	3	0	-62	0	0	-84	-2	-2	10	4	1	31
26.1734	0	72	88	50	97	114	48	72	90	56	89	101	33	2	0	-62	0	0	-83	-2	-1	10	3	1	32
26.2963	0	73	88	50	96	116	48	71	89	56	88	100	34	2	1	-63	-1	0	-82	-3	-1	10	4	1	32
26.4192	0	74	88	50	96	115	47	72	90	56	89	101	35	2	0	-63	0	0	-83	-2	-1	10	5	1	33
26.5421	0	72	89	49	96	116	47	72	91	58	88	101	35	3	0	-62	0	0	-82	-2	-1	9	4	0	33
26.665	0	73	89	51	97	116	46	72	91	57	89	103	35	3	0	-63	0	0	-83	-2	-2	9	4	0	33
26.7878	0	73	88	50	96	113	49	72	90	57	89	103	33	2	0	-64	-1	0	-83	-2	-1	9	4	2	32
26.9107	0	73	89	50	96	116	48	73	89	57	89	100	34	2	0	-62	0	0	-83	-3	-2	10	4	0	32
27.0336	0	72	88	50	96	115	48	73	90	56	88	101	34	2	1	-62	0	0	-83	-2	-1	9	4	1	33
27.1565	0	72	89	50	97	116	47	72	90	57	89	101	34	2	0	-64	-1	0	-84	-2	-1	9	4	0	33
27.2794	0	73	89	49	96	116	47	72	91	57	89	103	34	3	1	-64	0	0	-83	-2	-2	9	5	0	35
27.4022	0	73	90	50	96	117	47	73	91	58	89	103	35	3	0	-64	-1	0	-83	-3	-2	10	3	0	35
27.5251	0	73	90	51	97	114	47	72	91	57	90	105	36	3	0	-64	-1	1	-85	-3	-2	10	4	2	34
27.648	0	73	89	50	96	115	48	73	90	58	89	104	34	2	1	-65	0	0	-84	-3	-1	10	4	1	33
27.7709	0	73	89	50	96	116	48	72	91	57	89	103	34	2	0	-64	0	1	-84	-3	-1	9	4	1	33
27.8938	0	73	88	49	96	115	47	72	90	56	89	103	34	2	0	-63	-1	-1	-85	-3	-1	10	5	0	34
28.0166	0	73	90	49	96	118	47	72	91	56	89	102	35	3	0	-64	0	0	-83	-3	-1	10	4	1	34
28.1395	0	73	91	51	96	118	47	73	91	57	90	103	35	2	0	-65	-1	0	-85	-3	-1	10	4	1	35
28.2624	0	73	90	51	96	119	47	73	93	58	89	105	35	3	1	-65	0	0	-85	-3	-2	10	4	0	35
28.3853	0	72	89	51	96	116	48	73	91	57	89	104	34	3	0	-64	0	0	-87	-3	-1	10	4	0	33
28.5082	0	73	88	50	97	115	49	72	90	57	90	105	34	3	1	-64	0	0	-86	-2	-1	10	4	3	33
28.631	0	73	88	50	96	117	48	73	91	56	89	103	34	3	1	-64	0	1	-86	-2	-2	10	3	2	34
28.7539	0	73	89	50	97	116	48	73	91	57	89	103	35	3	1	-64	0	0	-85	-3	-2	10	3	0	34
28.8768	0	72	90	50	96	117	48	73	91	57	89	104	36	3	0	-65	0	0	-84	-3	-2	10	5	0	35
28.9997	0	73	89	51	97	118	47	73	91	59	90	105	36	3	0	-65	0	-1	-85	-3	-1	9	5	0	36
29.1226	0	74	91	50	97	120	48	72	93	59	90	104	35	3	0	-66	0	0	-86	-3	-2	10	4	0	37
29.2454	0	73	90	52	97	117	47	73	92	58	90	107	35	3	1	-64	0	0	-87	-3	-1	11	3	1	34
29.3683	0	73	90	49	96	116	48	73	91	58	90	107	35	2	1	-64	0	0	-88	-3	-1	10	4	1	33
29.4912	0	72	90	51	97	116	49	73	92	57	89	106	34	2	0	-64	0	0	-88	-3	-1	10	4	1	33
29.6141	0	73	89	50	96	118	48	73	92	57	89	104	35	3	1	-64	0	0	-86	-3	-1	10	4	1	33
29.737	0	73	89	51	96	118	47	73	92	58	88	106	36	2	1	-65	-1	0	-86	-3	-2	10	4	0	35
29.8598	0	73	90	50	96	118	47	73	92	60	88	107	35	3	1	-66	-1	0	-86	-2	-1	9	5	0	36
29.9827	0	73	90	51	97	120	47	73	94	59	91	104	36	3	0	-66	0	0	-86	-3	-1	9	4	0	36
30.1056	0	73	90	51	97	115	49	73	92	57	90	108	35	2	0	-66	0	0	-89	-3	-1	10	4	2	33
30.2285	0	73	90	50	96	116	49	73	92	58	89	106	35	2	1	-65	0	0	-88	-3	-2	10	4	2	35
30.3514	0	73	90	51	96	116	48	73	93	57	89	107	35	2	0	-65	0	0	-88	-3	-2	10	5	3	34
30.4742	0	73	89	50	96	118	48	73	93	58	90	105	36	2	0	-66	-1	0	-87	-3	-1	10	4	1	35
30.5971	0	73	91	50	96	118	48	73	93	59	89	106	36	2	0	-65	-1	-1	-86	-3	-2	10	4	0	36
30.72	0	73	90	52	97	118	48	73	94	59	90	106	36	2	1	-66	0	-1	-86	-3	-2	9	5	0	36
30.8429	0	73	91	52	97	118	47	74	94	59	89	107	37	3	1	-65	0	0	-87	-3	-1	9	5	0	35
30.9658	0	73	89	50	96	115	48	73	92	59	90	107	36	3	1	-65	0	0	-89	-3	-1	10	5	2	33
31.0886	0	72	90	50	97	116	48	73	93	59	88	108	36	3	0	-65	0	0	-89	-3	-1	9	4	2	34
31.2115	0	73	89	51	97	115	49	73	92	59	89	106	36	3	0	-65	0	0	-87	-3	-2	10	4	2	34
31.3344	0	73	90	51	96	118	48	73	93	59	89	106	36	3	0	-66	0	0	-87	-3	-1	11	4	2	34
31.4573	0	73	90	52	97	117	48	73	94	60	89	107	36	2	1	-65	0	0	-86	-3	-2	10	4	0	35
31.5802	0	74	92	52	97	118	48	74	94	59	90	107	36	2	1	-66	0	0	-87	-3	-1	10	4	0	35
31.703	0	73	90	50	95	114	48	73	92	60	89	108	36	3	1	-64	0	0	-89	-3	-2	10	4	3	32
31.8259	0	72	90	50	96	115	49	72	92	58	88	107	35	3	2	-65	0	0	-87	-3	-1	10	4	1	32
31.9488	0	73	90	50	96	113	49	74	93	59	89	108	35	3	0	-65	0	0	-87	-3	-3	10	4	1	33
32.0717	0	74	89	51	96	116	48	73	92	59	88	106	36	3	1	-64	0	0	-86	-4	-2	10	4	0	33
32.1946	0	73	91	52	95	118	48	73	94	60	89	106	36	2	1	-64	0	0	-85	-2	-1	10	4	0	34
32.3174	0	72	92	52	96	120	49	73	94	61	89	107	36	2	0	-66	0	0	-86	-2	-2	10	4	0	35
32.4403	0	73	90	52	97	113	47	73	94	59	88	110	36	3	0	-66	-1	0	-87	-3	-1	9	5	0	33
32.5632	0	73	90	50	96	115	48	72	93	58	89	106	36	3	1	-65	0	1	-87	-2	-2	11	3	2	33
32.6861	0	73	91	52	95	114	49	72	92	59	89	107	35	2	0	-65	0	0	-86	-3	-1	10	4	0	33
32.809	0	73	90	51	96	115	48	73	93	59	89	107	35	3	1	-65	-1	1	-86	-3	-1	11	3	1	33
32.9318	0	73	90	51	95	117	49	73	94	60	89	107	36	2	0	-64	0	-1	-85	-3	-1	10	5	0	34
33.0547	0	73	91	51	97	116	48	73	94	60	89	109	36	3	0	-65	0	-1	-85	-2	-2	10	4	0	35
33.1776	0	73	90	52	96	114	47	73	93	58	89	108	36	3	1	-65	0	0	-86	-3	-1	10	4	0	33
33.3005	0	73	90	50	96	113	49	73	92	59	89	107	36	2	1	-64	0	0	-87	-4	-1	10	4	2	33
33.4234	0	73	90	50	96	114	48	72	92	59	89	107	35	3	0	-64	-1	0	-86	-3	-1	10	4	2	33
33.5462	0	73	90	50	94	114	49	73	92	58	88	106	35	2	1	-64	-1	0	-85	-2	-2	10	4	0	33
33.6691	0	73	90	51	96	115	48	73	93	59	88	108	37	3	0	-64	0	0	-84	-2	-1	10	4	1	33
33.792	0	73	90	52	95	117	47	72	94	59	89	107	35	2	1	-65	0	0	-85	-3	-2	9	4	0	35
33.9149	0	73	90	51	96	114	46	73	92	58	89	108	36	3	0	-64	-1	0	-87	-3	-2	11	3	2	33
34.0378	0	72	88	49	95	111	48	72	92	58	88	108	35	3	1	-64	0	0	-85	-3	-2	10	3	1	33
34.1606	0	72	89	50	96	112	48	73	92	57	88	108	35	2	1	-64	0	1	-85	-3	-2	10	4	2	33
34.2835	0	73	89	50	96	112	47	73	92	58	88	107	35	3	0	-65	0	0	-85	-3	-2	10	4	1	33
34.4064	0	72	89	50	96	114	46	73	92	57	89	107	36	2	1	-64	0	0	-84	-3	0	10	5	1	33
34.5293	0	73	89	51	95	115	47	73	93	58	88	106	36	2	0	-64	-1	0	-84	-3	-1	9	4	0	34
34.6522	0	73	89	51	96	113	47	73	92	57	89	108	35	3	1	-63	-1	0	-86	-2	-2	9	5	2	33
34.775	0	72	89	50	96	111	47	72	92	57	89	107	35	2	0	-63	-1	0	-86	-3	-1	9	4	1	32
34.8979	0	72	89	49	95	113	48	72	91	58	88	107	34	2	0	-63	0	0	-84	-2	-2	9	4	1	32
35.0208	0	73	88	49	96	111	48	72	90	57	89	106	35	3	0	-63	0	0	-85	-4	-1	10	4	2	32
35.1437	0	73	89	50	96	113	47	72	92	57	88	105	36	3	1	-64	-1	0	-84	-3	-1	11	3	1	33
35.2666	0	73	89	50	95	113	48	72	92	58	89	106	35	2	0	-63	-1	1	-84	-2	-2	10	4	2	34
35.3894	0	72	90	51	96	113	47	72	93	58	89	107	36	2	0	-63	0	0	-84	-3	-2	9	4	2	33
35.5123	0	72	88	49	95	111	47	72	90	57	89	106	36	3	0	-62	0	0	-85	-2	-1	10	3	0	31
35.6352	0	72	88	49	95	110	48	72	91	56	88	107	35	3	0	-62	0	0	-85	-2	-2	9	4	1	33
35.7581	0	72	88	49	96	111	47	72	90	57	87	107	34	3	0	-62	-1	-1	-84	-3	-1	9	4	1	32
35.881	0	72	88	49	96	112	47	72	91	56	89	105	35	2	0	-62	0	0	-84	-3	-2	9	3	0	32
36.0038	0	71	88	49	95	114	47	72	92	56	88	105	36	3	0	-62	0	-1	-82	-3	-1	9	4	0	33
36.1267	0	72	88	51	95	112	46	73	92	56	89	106	36	2	1	-62	0	0	-83	-3	-1	9	4	1	32
36.2496	0	72	87	49	95	110	47	72	90	56	88	106	35	2	1	-61	-1	0	-83	-2	0	9	4	1	31
36.3725	0	72	87	49	95	110	47	72	90	56	88	104	35	3	1	-61	0	0	-83	-3	-1	9	5	2	32
36.4954	0	72	87	49	95	112	48	72	90	56	88	103	35	3	0	-61	0	0	-83	-3	-2	9	4	1	32
36.6182	0	72	88	50	95	114	47	72	89	56	88	104	35	3	0	-62	-1	-1	-82	-2	-2	10	4	0	33
36.7411	0	72	88	49	95	115	46	72	91	56	89	103	36	2	1	-62	-1	0	-83	-3	-2	9	3	0	33
36.864	0	72	88	50	96	113	46	72	91	56	88	105	35	2	0	-62	0	0	-83	-2	-1	8	4	1	33
36.9869	0	71	87	48	96	110	48	71	89	54	89	104	34	2	1	-61	-1	0	-83	-3	-1	9	4	1	32
37.1098	0	72	87	48	95	112	49	72	89	55	87	103	34	2	1	-61	0	0	-83	-2	-1	9	4	1	32
37.2326	0	71	87	47	95	111	48	72	89	55	88	103	33	2	0	-61	0	1	-83	-2	-2	9	4	1	32
37.3555	0	72	86	48	94	113	47	72	89	55	88	103	34	2	0	-61	-1	0	-82	-2	-2	9	4	2	33
37.4784	0	71	87	48	94	114	46	72	90	56	88	102	36	3	1	-61	-1	0	-82	-3	-2	9	4	1	33
37.6013	0	72	87	49	95	115	46	72	90	55	89	102	35	2	0	-62	0	0	-83	-3	-1	9	4	0	33
37.7242	0	71	87	47	94	111	46	71	89	55	87	104	34	2	1	-61	0	0	-84	-2	-1	9	4	2	31
37.847	0	71	86	46	94	110	47	72	88	55	87	102	34	2	0	-61	0	1	-83	-3	-1	9	3	1	32
37.9699	0	72	87	48	95	112	48	71	89	54	88	103	33	3	1	-60	-1	1	-83	-3	-1	9	4	1	32
38.0928	0	71	87	48	95	113	47	70	90	53	88	101	33	3	0	-60	0	0	-82	-3	-1	9	4	0	33
38.2157	0	71	87	48	95	115	47	72	89	54	87	101	34	2	0	-61	0	0	-82	-3	-1	10	4	0	33
38.3386	0	71	87	48	95	115	46	71	89	55	88	102	35	3	0	-59	0	-1	-82	-3	-1	9	4	1	33
38.4614	0	72	88	50	95	113	46	71	89	54	87	103	34	3	0	-61	0	0	-82	-2	-2	9	4	1	33
38.5843	0	71	86	47	95	110	47	72	88	54	87	104	35	3	0	-61	-1	0	-84	-3	-1	9	4	1	31
38.7072	0	71	86	48	95	111	47	71	88	54	88	102	33	3	0	-61	0	0	-82	-3	0	9	4	1	32
38.8301	0	71	85	47	95	111	47	72	88	53	88	103	33	2	1	-60	0	0	-82	-3	-1	10	5	2	32
38.953	0	71	86	48	95	111	46	71	89	53	88	103	34	2	1	-61	-1	0	-82	-3	-1	9	3	1	33
39.0758	0	71	87	48	94	115	46	72	89	54	88	100	34	3	0	-61	0	1	-82	-3	-1	9	4	0	33
39.1987	0	71	87	49	95	113	46	72	90	55	88	103	35	2	0	-61	0	0	-83	-3	-1	9	4	1	33
39.3216	0	72	86	46	95	110	46	71	87	54	88	103	35	2	0	-60	-1	1	-84	-2	0	9	4	1	31
39.4445	0	71	86	48	95	110	47	71	87	53	88	102	33	2	0	-61	0	0	-83	-2	-2	9	4	3	32
39.5674	0	70	86	47	95	112	47	70	87	53	87	99	33	3	0	-61	0	1	-82	-3	-1	9	3	1	32
39.6902	0	71	86	47	94	113	47	71	87	52	87	99	34	2	1	-60	0	0	-82	-3	-2	9	4	0	33
39.8131	0	71	87	48	95	115	45	71	88	53	88	100	35	2	0	-60	0	0	-81	-3	-1	9	4	1	33
39.936	0	72	87	48	94	114	45	71	89	55	88	101	34	3	0	-62	0	0	-82	-3	-2	9	4	1	34
40.0589	0	71	85	47	94	110	46	70	87	54	88	102	34	3	1	-61	0	1	-83	-3	-1	9	4	1	32
40.1818	0	71	85	46	94	110	46	72	86	53	87	101	33	2	1	-60	-1	0	-84	-3	-1	10	4	1	32
40.3046	0	71	85	47	95	110	47	71	86	53	88	101	33	2	0	-61	-1	0	-82	-2	-1	8	5	2	32
40.4275	0	72	85	48	95	111	47	70	87	53	86	99	32	2	1	-61	0	1	-83	-2	-1	10	4	1	32
40.5504	0	71	86	48	95	114	45	70	87	53	87	99	34	2	0	-62	-1	0	-82	-3	0	8	4	1	33
40.6733	0	71	86	48	95	114	46	71	88	54	88	100	34	3	0	-60	0	0	-81	-2	-2	9	5	1	34
40.7962	0	71	86	48	95	112	45	71	87	54	88	101	33	3	0	-60	0	0	-83	-3	-2	9	3	0	33
40.919	0	70	84	47	93	110	45	71	85	53	87	100	33	2	1	-61	0	0	-84	-3	-2	10	4	0	32
41.0419	0	71	85	46	94	109	47	70	87	52	87	101	32	3	1	-61	0	0	-82	-3	-1	10	3	1	32
41.1648	0	71	85	46	94	112	46	72	86	52	87	98	33	2	0	-60	0	0	-81	-3	-1	9	4	1	32
41.2877	0	71	86	47	95	113	45	71	86	52	87	97	33	2	1	-60	0	0	-81	-3	-2	9	4	1	33
41.4106	0	71	87	47	94	115	45	71	87	53	87	98	34	3	0	-62	0	-1	-82	-3	-1	9	4	0	33
41.5334	0	71	86	48	95	112	46	71	86	54	88	99	33	2	0	-61	-1	0	-82	-3	-2	10	4	1	33
41.6563	0	71	84	45	94	109	45	71	85	53	87	100	33	2	0	-61	0	0	-83	-2	-1	10	4	1	31
41.7792	0	71	85	46	95	112	47	70	86	52	87	98	32	2	0	-61	0	0	-82	-3	-1	9	4	1	32
41.9021	0	71	85	46	95	111	46	71	85	52	87	98	31	2	0	-61	0	0	-83	-3	-1	9	4	2	32
42.025	0	71	86	47	95	114	46	70	85	52	87	97	33	2	1	-61	0	1	-82	-3	-1	9	4	1	33
42.1478	0	71	86	47	94	115	45	70	87	53	88	97	33	3	0	-60	-1	0	-81	-3	-1	8	4	1	33
42.2707	0	72	87	48	95	112	45	71	87	52	87	99	33	2	0	-61	0	0	-82	-3	0	8	5	1	34
42.3936	0	71	85	45	94	111	44	71	85	52	87	98	34	2	0	-61	0	0	-83	-2	-1	9	5	1	32
42.5165	0	71	85	47	95	112	46	71	85	51	88	97	32	2	1	-62	-1	0	-82	-2	-1	9	4	1	32
42.6394	0	71	84	46	95	112	46	71	85	51	86	96	32	2	0	-60	0	0	-82	-2	-2	9	4	1	32
42.7622	0	71	85	47	94	114	45	71	86	51	87	96	33	2	0	-62	0	0	-81	-3	0	9	3	1	33
42.8851	0	71	86	46	94	114	45	70	86	53	87	96	33	3	0	-62	0	0	-82	-2	-1	10	4	1	33
43.008	0	71	87	48	94	115	44	71	87	53	87	98	33	2	0	-61	-1	0	-82	-3	-1	9	4	1	33
43.1309	0	70	86	46	94	108	46	71	84	51	87	99	34	2	0	-60	-1	0	-82	-3	-1	8	5	1	31
43.2538	0	71	84	45	95	109	46	71	84	51	86	98	33	2	1	-60	0	1	-82	-3	-1	9	3	2	32
43.3766	0	71	84	46	94	111	47	70	85	52	87	97	31	2	1	-61	0	0	-81	-3	0	9	4	2	31
43.4995	0	70	84	46	94	113	47	70	84	51	88	96	32	1	0	-60	-1	0	-81	-2	-1	9	4	2	32
43.6224	0	71	84	46	95	115	46	71	86	50	86	96	32	3	0	-60	0	0	-81	-3	-1	9	4	1	32
43.7453	0	72	85	46	95	115	45	71	87	52	88	97	33	2	0	-61	0	0	-81	-3	-1	8	5	2	33
43.8682	0	71	85	47	95	110	45	71	85	53	87	99	33	3	0	-60	0	1	-83	-3	-1	9	5	1	31
43.991	0	70	84	45	94	109	45	70	84	51	87	99	33	3	0	-60	-1	0	-82	-3	-2	8	5	1	32
44.1139	0	71	85	46	94	109	46	71	84	50	88	98	31	2	1	-60	0	0	-81	-2	-1	9	4	3	31
44.2368	0	71	84	45	94	114	46	70	85	51	86	95	31	3	1	-59	-1	1	-81	-3	-1	10	3	0	32
44.3597	0	70	86	46	95	114	45	71	85	51	86	96	33	3	0	-61	0	0	-80	-2	-2	8	4	2	32
44.4826	0	71	85	46	95	115	44	70	86	52	87	95	33	3	1	-61	0	0	-80	-2	-1	8	4	1	33
44.6054	0	72	86	47	94	112	44	70	86	52	87	98	32	2	0	-60	0	0	-82	-3	0	8	4	1	32
44.7283	0	71	84	45	94	111	45	70	84	51	88	96	32	2	0	-60	0	0	-82	-2	-1	9	5	1	31
44.8512	0	71	84	46	95	111	46	70	84	51	88	97	31	2	0	-59	0	0	-81	-2	-1	9	5	1	32
44.9741	0	71	84	45	94	112	46	70	85	51	87	96	31	2	0	-59	0	0	-80	-2	-1	9	4	1	32
45.097	0	71	84	46	95	114	45	71	85	51	87	95	32	2	0	-60	0	1	-80	-3	-1	10	4	0	33
45.2198	0	70	86	46	95	114	44	70	85	51	88	96	33	2	0	-61	0	0	-80	-2	-1	9	4	0	33
45.3427	0	71	84	46	95	112	44	71	85	52	87	97	33	3	0	-60	0	0	-81	-3	0	8	4	1	33
45.4656	0	71	84	46	94	111	44	71	83	50	87	96	32	3	0	-60	0	1	-82	-3	0	9	5	1	32
45.5885	0	70	84	45	94	110	46	71	83	51	88	98	31	3	1	-59	0	0	-82	-3	-1	9	4	0	32
45.7114	0	71	85	45	94	112	45	70	84	50	86	96	31	2	0	-61	0	1	-82	-3	-1	9	4	1	32
45.8342	0	70	84	46	94	114	46	70	84	51	87	94	31	3	0	-61	0	0	-81	-3	0	9	4	1	33
45.9571	0	71	85	46	94	115	44	70	85	51	88	96	33	2	0	-60	0	0	-81	-3	-1	8	4	0	34
46.08	0	71	86	47	95	112	44	70	84	52	88	98	33	3	0	-60	0	0	-83	-3	-1	9	3	1	32
46.2029	0	70	83	45	94	111	44	70	83	50	86	95	33	2	0	-60	0	0	-82	-3	0	9	5	1	30
46.3258	0	71	84	44	94	109	45	70	83	50	87	97	32	3	0	-60	0	1	-82	-2	-1	9	4	1	31
46.4486	0	70	83	45	94	110	46	70	82	50	86	97	31	3	0	-60	0	1	-80	-2	-1	8	4	1	31
46.5715	0	71	84	44	94	113	46	70	84	50	87	95	31	1	1	-60	-1	1	-81	-3	0	10	4	1	32
46.6944	0	70	84	45	94	116	45	71	85	50	87	94	33	3	0	-60	0	0	-80	-3	-1	9	4	1	33
46.8173	0	71	85	47	94	114	44	70	85	51	87	97	32	2	0	-60	0	0	-81	-2	-1	9	5	1	34
46.9402	0	70	83	45	95	109	45	70	83	50	86	97	33	2	0	-59	0	0	-82	-3	-1	8	4	1	30
47.063	0	70	84	45	95	110	45	70	83	50	87	97	31	2	1	-60	0	1	-81	-2	-1	8	4	0	31
47.1859	0	71	83	44	95	111	46	69	82	50	87	96	31	2	0	-60	0	0	-81	-3	-1	9	4	1	31
47.3088	0	70	83	45	93	112	45	70	83	50	87	95	31	3	1	-60	0	0	-81	-2	-1	10	4	1	32
47.4317	0	70	84	45	95	113	45	70	84	50	87	95	32	2	1	-60	0	0	-80	-2	-1	9	5	2	33
47.5546	0	71	85	45	94	115	44	71	85	51	87	96	33	2	0	-61	0	0	-80	-3	-1	8	4	0	34
47.6774	0	71	84	46	94	111	44	69	84	51	87	97	32	2	0	-60	-1	1	-82	-3	-2	8	3	1	33
47.8003	0	70	83	44	94	111	45	70	82	51	87	96	34	2	0	-60	0	1	-82	-3	-1	8	5	1	31
47.9232	0	71	83	44	94	110	46	70	83	50	87	96	31	3	0	-59	-1	1	-82	-3	-1	9	4	1	31
48.0461	0	70	83	46	94	113	45	70	82	50	86	94	31	2	1	-60	0	1	-81	-3	-1	9	4	0	31
48.169	0	70	84	45	95	114	46	71	85	50	87	94	32	3	0	-60	0	1	-81	-3	-1	9	4	0	33
48.2918	0	71	85	45	94	115	44	71	84	51	87	95	33	3	0	-60	0	0	-79	-3	-1	9	5	1	31
48.4147	0	71	86	47	94	112	44	70	83	51	86	98	33	3	0	-60	0	0	-81	-2	-1	9	5	0	32
48.5376	0	71	84	45	95	108	45	70	82	50	87	99	33	3	0	-59	-1	1	-82	-3	-1	9	4	1	31
48.6605	0	71	84	45	94	110	45	69	83	50	87	96	31	3	0	-59	-1	0	-81	-2	-1	9	4	1	32
48.7834	0	70	84	44	94	113	46	70	82	50	88	96	32	2	0	-59	0	0	-81	-2	-1	8	4	1	32
48.9062	0	71	84	45	94	113	44	70	84	49	87	95	32	2	0	-59	0	0	-81	-3	-1	8	4	0	32
49.0291	0	71	85	44	94	115	45	70	84	50	87	95	32	3	0	-60	-1	0	-81	-3	-1	9	4	2	33
49.152	0	71	85	47	94	115	43	71	85	52	87	97	32	2	0	-61	0	0	-82	-2	-1	9	3	1	34
49.2749	0	70	84	45	94	110	45	70	84	50	86	98	33	2	0	-59	0	1	-82	-3	0	9	4	1	30
49.3978	0	71	82	45	94	111	45	70	83	50	87	97	31	3	1	-60	0	0	-82	-3	-1	8	4	1	31
49.5206	0	70	83	45	94	111	45	70	82	49	87	97	30	2	0	-59	0	0	-81	-3	-1	8	5	1	31
49.6435	0	71	84	45	94	113	45	70	83	49	87	95	31	2	0	-59	0	1	-81	-2	-1	9	4	2	32
49.7664	0	70	85	44	94	114	44	70	84	51	86	97	32	2	0	-60	0	0	-79	-2	0	9	4	0	32
49.8893	0	71	86	45	95	115	44	70	85	51	88	96	32	3	0	-60	-1	0	-80	-2	-2	9	4	1	33
50.0122	0	71	84	47	94	111	44	70	84	50	87	98	32	2	0	-60	0	1	-82	-3	-1	10	4	1	32
50.135	0	70	83	44	93	110	45	70	82	50	87	98	32	3	0	-59	0	0	-82	-3	-1	9	4	1	31
50.2579	0	71	84	45	94	111	45	70	84	49	88	97	31	3	0	-59	0	1	-82	-3	0	9	4	2	32
50.3808	0	71	83	45	94	112	46	70	82	50	87	96	31	3	0	-59	0	0	-82	-3	-1	9	4	0	31
50.5037	0	70	85	46	94	115	45	71	84	49	87	95	32	2	0	-60	0	0	-81	-2	-2	9	4	1	33
50.6266	0	71	84	45	94	114	44	71	85	51	87	96	33	3	0	-60	0	0	-81	-2	-1	9	4	1	32
50.7494	0	70	85	47	94	113	44	71	85	51	87	98	32	3	0	-59	0	0	-81	-3	-1	9	5	0	33
50.8723	0	71	84	45	94	109	44	70	83	50	88	98	33	1	1	-60	0	0	-83	-2	-1	8	4	2	30
50.9952	11	71	84	44	93	111	45	70	83	50	86	96	32	2	0	-58	-1	0	-82	-3	0	8	4	1	32
51.1181	0	70	84	45	94	110	46	70	83	50	87	98	31	2	0	-60	0	0	-81	-3	-1	9	4	1	31
51.241	0	71	85	45	94	113	46	70	84	50	87	97	32	2	0	-60	0	0	-80	-3	0	9	4	0	32
51.3638	0	71	85	45	94	115	44	70	84	51	88	96	32	3	0	-60	0	0	-82	-3	0	8	4	1	33
51.4867	0	71	85	46	94	113	44	70	85	50	86	98	33	2	0	-59	-1	1	-81	-2	-1	9	4	1	32
51.6096	0	71	83	44	94	110	44	69	83	49	87	97	33	2	0	-59	0	0	-82	-3	-1	9	5	1	30
51.7325	0	70	84	44	94	111	45	70	82	49	87	97	31	3	0	-59	0	0	-82	-2	-1	9	4	2	31
51.8554	0	70	84	45	93	111	46	70	83	48	88	97	31	2	0	-60	0	1	-81	-3	0	9	5	1	31
51.9782	0	70	84	45	95	111	46	71	84	49	87	96	30	3	0	-59	-1	0	-81	-3	-2	9	4	0	33
52.1011	0	71	84	45	93	113	44	70	85	51	88	96	33	3	0	-60	0	0	-79	-2	-1	9	3	0	32
52.224	0	71	85	45	94	113	43	69	83	51	87	97	32	2	0	-60	0	0	-81	-3	0	9	5	0	33
52.3469	0	70	83	45	94	108	45	69	83	50	87	99	32	3	0	-59	0	0	-82	-2	-1	9	3	2	31
52.4698	0	70	84	44	94	110	45	69	83	49	87	97	31	3	1	-59	-1	0	-82	-2	-1	9	4	1	31
52.5926	0	70	83	44	94	109	45	69	83	49	87	96	32	3	1	-59	0	1	-81	-2	-1	9	4	1	32
52.7155	0	70	83	44	94	111	46	69	83	48	86	95	31	2	0	-59	0	0	-81	-2	-1	9	4	1	31
52.8384	0	71	84	44	94	112	44	69	84	50	86	95	31	3	0	-60	-1	1	-80	-3	-1	8	4	0	32
52.9613	0	70	84	44	94	115	44	70	84	50	87	94	32	3	0	-60	-1	1	-81	-3	-1	9	4	1	33
53.0842	0	71	85	45	94	109	43	70	83	50	87	98	33	2	0	-59	0	0	-82	-3	-1	8	5	1	32
53.207	0	70	84	44	94	107	44	70	82	49	86	98	32	2	0	-60	0	0	-81	-4	-1	9	4	1	31
53.3299	0	70	83	44	93	108	45	69	82	49	86	96	31	2	0	-59	0	0	-81	-2	-1	9	4	1	31
53.4528	0	70	84	43	93	110	46	69	83	49	86	95	31	2	0	-60	0	0	-80	-2	-1	8	4	1	31
53.5757	0	70	83	44	93	112	44	69	82	49	87	95	32	2	0	-59	0	1	-80	-3	-1	9	4	2	31
53.6986	0	71	84	45	94	114	45	69	84	50	86	94	32	2	0	-59	0	0	-81	-3	-1	9	4	2	33
53.8214	0	70	85	45	94	114	44	69	84	49	87	95	32	3	0	-60	0	0	-81	-3	0	9	4	1	32
53.9443	0	71	83	44	94	109	44	70	82	50	86	96	32	2	0	-58	0	0	-82	-3	-1	9	4	1	31
54.0672	0	70	84	45	93	109	45	69	82	48	86	97	30	3	0	-58	-1	0	-81	-2	-1	9	4	1	32
54.1901	0	70	83	44	94	109	45	69	82	48	87	95	30	3	0	-59	0	0	-81	-3	-1	8	3	1	31
54.313	0	70	83	45	93	112	46	69	83	49	86	94	30	3	0	-59	0	0	-81	-1	-2	9	4	2	32
54.4358	0	70	84	44	93	112	43	69	84	49	86	95	32	3	2	-59	0	0	-80	-2	-1	9	4	0	32
54.5587	0	71	85	45	92	113	43	69	85	50	87	95	32	3	0	-60	0	1	-81	-2	0	9	4	1	34
54.6816	0	69	83	45	93	106	44	70	81	49	87	98	32	3	0	-59	0	0	-82	-2	-1	9	4	1	30
54.8045	0	70	82	43	94	110	45	69	81	49	87	94	32	3	0	-59	-1	1	-82	-3	-1	8	4	1	31
54.9274	0	70	82	44	93	110	45	69	82	48	86	94	30	3	0	-58	0	0	-81	-2	-1	9	4	1	31
55.0502	0	69	83	44	94	111	45	69	81	48	85	93	31	1	0	-58	-1	1	-81	-3	-1	9	5	0	32
55.1731	0	70	84	45	94	112	45	69	82	49	86	93	31	2	0	-59	-1	1	-81	-3	-1	8	5	1	33
55.296	0	70	84	45	94	113	43	69	83	49	87	93	32	2	0	-60	-1	1	-81	-2	-1	9	5	2	34
55.4189	0	70	82	44	94	105	44	69	81	48	86	97	33	2	0	-58	-1	0	-82	-2	-1	9	5	1	29
55.5418	0	70	82	43	94	108	44	69	80	48	86	95	31	2	0	-58	-1	0	-81	-2	-1	10	3	1	31
55.6646	0	70	83	44	93	109	45	70	81	48	86	94	31	2	0	-58	0	0	-81	-2	-1	9	4	1	32
55.7875	0	70	82	45	93	110	45	69	81	48	86	92	31	2	0	-58	0	0	-80	-2	-1	9	4	0	32
55.9104	0	70	83	45	93	111	45	69	82	49	85	94	31	3	0	-58	0	0	-80	-2	0	9	4	2	33
56.0333	0	70	83	45	93	113	45	69	83	50	86	93	31	2	0	-58	0	0	-81	-3	-1	9	4	1	32
56.1562	0	70	83	46	94	108	44	69	81	48	87	96	31	3	0	-59	0	0	-81	-2	-1	8	4	0	29
56.279	0	71	82	43	93	109	44	70	80	49	86	93	32	2	0	-57	0	1	-80	-3	-1	10	4	2	30
56.4019	0	70	82	44	94	110	44	69	81	48	86	93	30	2	0	-57	-1	1	-80	-2	-1	9	4	0	31
56.5248	0	70	84	44	93	110	46	70	80	48	86	93	30	2	0	-58	0	1	-79	-2	-1	10	4	2	31
56.6477	0	70	83	44	94	113	45	70	81	48	86	91	31	2	0	-57	0	0	-80	-2	-1	9	4	2	33
56.7706	0	70	84	44	94	113	44	69	83	49	86	93	32	3	0	-59	-1	0	-78	-3	-2	9	5	1	32
56.8934	0	70	84	45	93	113	44	69	83	49	87	94	31	3	0	-59	0	1	-80	-2	-1	9	4	0	33
57.0163	0	70	82	44	94	109	46	69	81	49	86	93	31	2	0	-58	0	0	-82	-3	-1	9	4	0	32
57.1392	0	70	84	43	93	113	43	69	81	47	86	91	32	3	0	-59	-1	0	-79	-2	-1	9	4	2	34
57.2621	0	71	84	44	94	110	44	69	81	48	87	93	31	2	0	-58	-1	0	-81	-3	-1	9	4	0	34
57.385	0	70	83	43	94	112	43	69	82	49	87	92	32	2	0	-59	-1	0	-81	-3	-1	9	4	2	33
57.5078	0	71	84	44	94	113	46	69	82	49	87	92	32	3	0	-60	0	0	-82	-2	-1	8	4	2	36
57.6307	0	71	85	45	95	114	45	70	84	50	88	92	32	2	0	-60	0	0	-83	-3	-1	9	4	1	35
57.7536	0	70	83	46	94	111	45	69	82	49	87	95	31	3	0	-59	0	0	-84	-2	-1	9	5	3	32
57.8765	0	71	83	44	93	111	45	69	81	48	86	93	33	2	0	-59	0	0	-85	-2	0	9	4	1	33
57.9994	0	70	84	44	94	111	45	70	82	47	87	93	32	2	0	-59	-1	0	-84	-2	-1	10	4	1	34
58.1222	0	70	83	44	93	112	45	69	82	48	86	94	32	2	0	-59	-1	0	-83	-2	-1	10	4	2	33
58.2451	0	71	84	43	94	112	46	70	82	49	86	93	31	2	0	-59	0	0	-83	-3	-1	8	4	0	33
58.368	0	69	85	45	95	115	45	70	83	50	86	93	31	2	0	-59	0	0	-84	-3	-1	9	4	1	35
58.4909	0	71	84	45	93	113	44	71	83	50	87	94	33	2	0	-60	-1	1	-84	-2	-1	8	3	0	34
58.6138	0	71	83	43	94	110	45	69	81	49	86	94	33	3	0	-59	-1	1	-84	-3	-1	9	4	1	31
58.7366	0	71	83	44	94	112	45	70	82	49	87	94	33	3	1	-58	0	1	-84	-3	-1	9	4	1	33
58.8595	0	71	83	45	93	111	45	70	82	49	86	93	31	2	1	-59	0	1	-82	-2	-1	9	4	2	32
58.9824	0	71	84	45	94	113	47	69	82	48	87	93	31	3	0	-59	0	1	-83	-3	-2	8	4	1	33
59.1053	0	70	85	44	94	114	46	70	83	50	88	95	32	2	0	-60	-1	0	-83	-2	-1	9	4	0	34
59.2282	0	71	85	46	95	114	44	70	83	49	87	95	33	2	0	-59	0	0	-83	-3	-1	9	4	1	35
59.351	0	70	82	44	94	112	45	69	81	48	87	95	32	3	0	-60	-1	1	-83	-3	-1	10	3	1	30
59.4739	0	70	84	45	94	112	45	69	83	48	87	94	32	2	0	-59	0	1	-83	-3	-1	9	5	2	33
59.5968	0	70	84	45	94	112	46	70	82	48	87	94	32	2	0	-59	0	0	-83	-2	-1	9	4	0	32
59.7197	0	70	85	44	95	113	46	71	83	50	87	95	31	2	0	-58	-1	0	-83	-3	0	9	5	0	34
59.8426	0	70	84	45	95	115	45	70	84	49	86	94	32	2	0	-60	0	0	-83	-3	0	9	4	1	35
59.9654	0	71	86	46	94	113	45	71	83	50	88	96	33	2	0	-60	0	0	-84	-3	-1	8	4	0	33
60.0883	0	70	83	43	94	110	45	70	81	49	86	95	32	2	0	-60	0	0	-83	-2	0	9	5	2	30
60.2112	0	70	83	45	94	113	45	70	82	48	86	93	32	3	0	-59	0	0	-82	-2	-1	10	4	2	33
60.3341	0	71	84	44	94	113	45	69	82	48	87	92	32	3	0	-58	-1	0	-82	-2	-1	10	4	2	32
60.457	0	70	84	44	93	114	46	69	82	49	86	92	31	2	0	-59	-1	0	-82	-3	-1	9	4	2	32
60.5798	0	70	84	44	93	115	45	70	82	50	87	93	32	2	0	-59	0	0	-81	-2	-1	9	4	2	34
60.7027	0	70	85	46	94	112	44	71	84	50	87	96	32	3	0	-59	0	1	-81	-3	-1	8	4	1	33
60.8256	0	69	83	44	93	109	44	68	80	48	86	95	33	3	1	-58	0	0	-82	-3	-1	9	4	2	29
60.9485	0	70	83	44	94	110	46	69	81	48	86	94	32	2	0	-58	0	0	-81	-2	-1	9	4	1	31
61.0714	0	70	83	44	94	111	45	68	81	48	86	94	32	2	0	-58	0	0	-81	-3	-1	9	4	1	32
61.1942	0	70	84	44	93	112	46	69	82	49	85	93	31	2	1	-59	-1	1	-82	-2	0	8	4	0	34
61.3171	0	70	84	44	93	114	46	69	83	49	86	93	31	2	1	-59	0	0	-81	-3	-1	9	5	1	33
61.44	0	71	84	45	94	115	44	69	83	49	86	94	33	2	0	-58	-1	0	-81	-3	-1	8	4	1	33
61.5629	0	70	83	45	94	108	44	69	81	47	85	96	33	3	0	-57	0	0	-81	-3	0	9	4	2	29
61.6858	0	69	82	44	93	109	45	68	80	47	87	95	33	2	0	-57	0	1	-82	-2	-1	9	4	2	31
61.8086	0	69	82	44	94	110	45	68	80	48	86	93	32	2	0	-57	0	0	-82	-3	-1	8	4	2	32
61.9315	0	69	82	44	93	112	46	68	81	48	86	93	32	2	0	-57	0	0	-81	-3	0	9	4	3	33
62.0544	0	70	83	43	94	114	46	70	82	48	86	92	32	2	0	-57	0	1	-81	-1	0	8	4	2	33
62.1773	0	70	83	45	94	115	45	69	83	46	85	93	32	2	0	-59	-1	0	-80	-3	-1	8	4	1	33
62.3002	0	69	84	46	93	112	44	69	81	46	86	94	33	2	0	-59	0	0	-81	-2	-1	7	4	0	32
62.423	0	69	81	43	93	111	45	68	80	47	85	93	32	2	0	-57	0	1	-81	-2	-1	9	4	1	30
62.5459	0	69	82	44	93	111	45	68	80	47	85	93	33	2	0	-57	0	1	-82	-2	-1	8	3	1	32
62.6688	0	70	82	43	93	111	46	67	80	47	85	91	32	2	0	-57	-1	1	-80	-2	-1	9	4	0	31
62.7917	0	69	82	44	93	113	47	68	81	47	87	92	32	3	0	-57	-1	0	-80	-2	-1	9	4	2	32
62.9146	0	71	84	44	94	114	46	68	82	49	86	93	32	3	0	-57	0	1	-80	-3	-1	8	3	1	33
63.0374	0	70	83	45	93	113	45	68	82	48	85	94	31	3	0	-58	-1	0	-79	-3	-1	10	5	0	32
63.1603	0	70	81	43	93	110	45	68	79	47	86	93	33	2	1	-56	-1	0	-81	-3	0	9	4	2	30
63.2832	0	70	83	44	93	111	46	68	80	46	86	93	32	2	0	-57	0	0	-80	-2	-1	8	4	2	31
63.4061	0	69	82	44	94	112	46	68	80	47	86	92	32	1	0	-55	-1	0	-80	-2	0	9	4	1	33
63.529	0	69	83	44	93	113	46	68	81	48	86	93	31	3	0	-56	0	0	-79	-2	-1	8	5	2	33
63.6518	0	71	83	45	93	114	46	68	82	47	86	93	32	2	0	-59	0	0	-80	-3	-1	7	4	1	34
63.7747	0	70	83	46	94	114	44	69	82	47	86	93	32	3	0	-59	-1	1	-80	-3	-1	8	4	2	32
63.8976	0	69	82	43	93	110	46	68	80	47	86	94	33	3	0	-57	0	0	-81	-2	-1	8	5	0	30
64.0205	0	70	82	44	93	111	45	67	81	47	86	92	33	2	0	-57	-1	0	-81	-2	-1	8	4	1	32
64.1434	0	69	81	44	93	112	46	67	80	47	85	92	31	2	0	-57	-1	0	-81	-3	-2	8	4	2	31
64.2662	0	70	82	44	93	114	46	69	81	48	86	91	31	3	0	-56	0	0	-80	-3	-1	9	5	2	33
64.3891	0	70	84	45	93	114	45	68	82	48	85	93	33	2	0	-59	0	0	-79	-3	0	7	4	1	34
64.512	0	70	84	46	94	115	44	69	83	47	86	93	32	2	0	-59	0	0	-80	-3	-1	7	4	2	33
64.6349	0	70	83	45	94	110	45	68	80	47	86	94	33	2	0	-57	0	1	-82	-2	-1	8	4	1	31
64.7578	0	69	83	44	93	110	46	68	80	47	85	94	32	2	0	-57	0	0	-81	-3	-1	9	3	2	31
64.8806	0	69	82	44	93	110	46	68	80	47	86	94	33	3	0	-56	0	0	-80	-3	-1	9	4	1	33
65.0035	0	70	82	44	93	111	47	68	80	47	85	93	31	3	0	-56	0	0	-81	-3	-2	8	4	2	32
65.1264	0	70	83	44	93	113	48	68	81	49	85	92	32	2	0	-57	-1	0	-80	-3	-1	9	4	2	33
65.2493	0	70	84	46	93	114	47	69	81	47	87	93	32	2	0	-60	0	0	-80	-2	0	7	4	2	35
65.3722	0	69	83	45	93	111	45	69	80	48	86	94	32	2	0	-56	0	1	-81	-3	-1	8	3	3	30
65.495	0	69	82	43	92	109	45	67	79	47	86	94	33	2	0	-57	0	0	-81	-3	-1	8	3	2	30
65.6179	0	69	81	44	93	108	45	68	81	46	85	94	32	3	0	-56	0	0	-81	-3	0	8	4	0	32
65.7408	0	69	82	43	93	110	46	67	79	45	85	92	32	2	0	-56	0	0	-80	-2	-1	8	4	1	32
65.8637	0	70	82	44	93	112	46	68	81	45	85	92	32	2	0	-57	0	1	-80	-3	-1	7	4	1	34
65.9866	0	69	83	44	92	114	47	67	81	47	85	92	32	2	0	-58	0	0	-80	-2	-1	6	3	2	34
66.1094	0	70	83	47	93	113	46	68	82	47	85	93	32	2	0	-58	0	1	-81	-2	-1	7	4	0	33
66.2323	0	69	80	43	93	108	46	66	79	47	84	93	34	2	0	-56	0	0	-81	-2	0	8	4	1	29
66.3552	0	68	82	43	93	108	46	68	79	46	85	93	33	1	0	-56	-1	0	-80	-3	-1	8	4	2	31
66.4781	0	69	82	44	93	110	46	68	79	46	85	91	34	2	0	-55	-1	0	-81	-2	-1	9	5	1	31
66.601	0	69	82	43	94	111	47	68	80	46	85	92	31	2	0	-56	0	0	-80	-2	0	8	3	1	32
66.7238	0	69	82	46	92	113	47	68	81	46	85	91	32	2	0	-58	-1	0	-78	-2	0	5	4	2	34
66.8467	0	70	83	46	93	113	46	68	81	47	85	91	32	2	0	-58	0	0	-79	-2	0	6	4	2	34
66.9696	0	69	82	45	93	108	45	67	81	47	85	94	34	2	0	-56	-1	0	-81	-2	-2	9	4	-1	30
67.0925	0	69	81	43	93	109	46	67	79	45	84	92	34	2	0	-56	-1	0	-80	-3	-1	8	4	2	31
67.2154	0	69	82	43	93	110	45	67	79	46	85	92	33	2	0	-55	-1	1	-80	-2	-1	9	4	1	31
67.3382	0	69	82	44	93	111	47	68	79	47	84	91	32	2	0	-56	0	0	-79	-3	0	8	4	2	32
67.4611	0	70	82	44	93	113	46	68	80	46	84	91	32	3	0	-59	-1	0	-80	-2	-1	8	5	1	33
67.584	0	70	83	46	93	114	46	68	80	45	85	92	33	2	0	-58	-1	0	-79	-3	-1	5	4	2	34
67.7069	0	70	82	45	92	110	46	68	80	47	85	92	33	3	0	-55	-1	0	-80	-2	0	9	4	2	30
67.8298	0	69	81	43	92	110	46	67	80	46	84	91	34	2	0	-55	0	1	-80	-3	-1	8	4	0	32
67.9526	0	69	82	43	92	109	46	68	79	45	84	92	32	2	0	-56	-1	1	-80	-2	-1	7	4	0	31
68.0755	0	69	81	44	93	109	46	68	80	46	84	92	33	3	0	-56	-1	0	-80	-2	0	8	3	1	32
68.1984	0	68	82	44	93	112	47	67	80	46	85	90	32	2	0	-56	0	0	-80	-2	-1	6	4	1	33
68.3213	0	69	83	46	93	114	47	68	81	46	85	92	32	2	0	-57	-1	0	-80	-2	0	6	4	2	34
68.4442	0	70	82	47	93	111	45	67	81	45	84	93	32	2	0	-57	0	0	-81	-2	-1	7	4	1	30
68.567	0	69	82	43	92	110	45	68	80	46	84	92	33	2	0	-55	-1	0	-80	-2	0	9	4	1	30
68.6899	0	70	82	44	93	110	45	68	79	46	85	92	33	2	0	-55	0	0	-80	-4	0	8	4	1	31
68.8128	0	69	81	44	93	111	46	67	80	46	85	91	33	2	0	-55	0	0	-79	-3	0	8	4	2	32
68.9357	0	69	83	43	93	113	47	67	81	47	85	91	32	2	0	-55	0	0	-80	-2	-1	8	4	1	32
69.0586	0	70	84	45	93	113	46	68	81	46	85	91	32	2	0	-58	0	0	-79	-3	-1	7	3	2	34
69.1814	0	69	84	46	93	112	45	69	81	46	85	93	33	2	0	-57	0	1	-80	-2	0	6	3	0	32
69.3043	0	69	82	43	93	111	46	67	80	46	85	92	34	2	0	-55	0	-1	-81	-2	0	8	4	1	30
69.4272	0	69	82	43	92	110	45	68	79	46	85	93	33	2	0	-54	0	0	-80	-2	0	7	4	1	31
69.5501	0	69	81	44	92	111	46	67	80	46	85	92	33	1	0	-55	0	0	-80	-2	-1	7	5	1	32
69.673	0	69	83	43	93	111	47	68	80	47	84	90	31	3	0	-56	0	0	-78	-2	-1	7	3	1	31
69.7958	0	69	83	45	93	114	47	69	81	47	85	91	32	2	0	-57	0	0	-79	-2	-1	6	4	1	33
69.9187	0	69	83	47	93	113	45	68	81	47	85	93	33	2	0	-56	0	1	-80	-3	-1	6	5	1	30
70.0416	0	70	83	45	92	110	46	69	79	47	85	93	33	3	1	-54	0	0	-79	-2	-1	9	4	0	30
70.1645	0	70	83	45	93	113	47	69	82	47	86	92	33	2	0	-54	0	0	-78	-2	-1	8	4	2	31
70.2874	0	71	84	45	93	112	47	68	82	48	86	92	32	2	0	-55	0	0	-78	-2	-1	8	3	1	31
70.4102	0	70	84	45	94	114	48	68	82	49	86	93	33	2	1	-56	0	0	-79	-2	-1	8	3	1	33
70.5331	0	71	84	50	93	115	46	69	83	47	86	93	33	2	0	-58	0	0	-78	-3	-1	5	4	1	32
70.656	0	70	83	46	93	108	46	68	81	49	85	98	35	2	0	-55	-1	0	-79	-3	-1	9	5	2	25
70.7789	0	70	83	45	93	110	45	69	80	49	85	93	34	2	0	-55	0	1	-77	-3	0	9	5	2	26
70.9018	0	70	84	45	93	110	46	68	81	48	85	94	35	2	0	-54	0	0	-76	-2	-1	9	4	1	29
71.0246	0	70	83	44	93	110	46	68	82	47	84	93	32	2	0	-55	-1	0	-75	-2	-2	8	4	1	30
71.1475	0	69	84	45	93	112	47	69	82	49	84	92	33	2	0	-55	0	0	-74	-2	-1	8	4	1	31
71.2704	0	69	83	46	93	112	45	68	81	48	85	92	34	2	1	-54	-1	1	-75	-3	-1	9	4	1	30
71.3933	0	69	81	44	93	109	44	67	80	47	84	93	33	3	0	-54	0	0	-76	-2	-1	8	5	1	28
71.5162	0	68	82	44	91	109	45	66	80	46	84	91	33	2	0	-54	0	1	-75	-2	0	7	5	1	30
71.639	0	68	81	44	91	109	47	66	80	47	83	92	31	2	0	-55	-1	0	-75	-3	-1	9	4	1	30
71.7619	0	68	82	44	93	111	47	67	80	47	84	91	31	2	0	-54	0	0	-75	-1	-1	8	4	2	31
71.8848	0	69	84	48	93	112	45	67	81	45	84	92	33	2	0	-56	0	0	-75	-3	0	5	4	1	31
72.0077	0	69	82	45	92	108	45	67	79	46	84	92	33	2	0	-53	0	0	-76	-3	-1	8	4	1	28
72.1306	0	68	82	44	93	108	46	67	79	47	83	92	32	3	0	-54	0	0	-75	-2	0	8	4	0	29
72.2534	0	68	81	46	92	110	46	66	79	46	83	91	34	2	0	-53	-1	0	-77	-3	0	8	4	0	31
72.3763	0	68	81	44	92	110	48	67	80	48	83	91	31	3	0	-53	0	0	-75	-3	-1	8	4	1	30
72.4992	0	69	82	46	92	112	45	67	81	47	84	91	33	3	0	-55	0	0	-74	-3	-1	6	3	2	31
72.6221	0	69	84	47	93	110	45	67	81	46	85	93	34	2	0	-56	0	0	-76	-2	-1	7	4	3	31
72.745	0	68	80	44	92	108	46	67	78	47	84	93	34	2	0	-54	0	1	-77	-1	0	9	3	1	28
72.8678	0	69	81	44	92	109	46	67	79	47	84	91	32	2	0	-54	0	0	-75	-3	0	7	4	1	30
72.9907	0	68	82	45	93	111	47	67	80	47	84	90	31	2	1	-53	0	0	-75	-2	0	7	4	1	30
73.1136	0	69	82	45	92	112	47	67	80	46	84	91	32	2	0	-56	0	0	-76	-3	-1	7	4	2	32
73.2365	0	69	83	47	92	113	45	67	81	46	85	92	34	3	0	-57	0	0	-74	-2	0	6	5	1	30
73.3594	0	68	83	47	93	111	46	68	81	47	85	93	33	2	0	-56	-1	0	-76	-3	-1	7	4	1	29
73.4822	0	68	82	44	93	109	46	67	80	47	84	93	34	2	0	-53	0	0	-76	-2	-2	8	5	1	30
73.6051	0	69	82	44	92	110	48	67	80	48	84	92	32	2	0	-54	-1	0	-75	-2	-1	8	4	1	30
73.728	0	68	82	45	92	112	48	67	80	47	84	90	32	1	0	-54	0	0	-76	-2	-1	9	4	2	31
73.8509	0	69	83	47	94	114	46	68	83	46	85	91	33	2	1	-57	-1	0	-75	-3	-1	5	4	1	30
73.9738	0	69	83	47	93	113	46	68	82	47	85	95	34	3	1	-58	-1	0	-76	-2	0	5	4	0	33
74.0966	0	69	83	46	94	112	46	69	81	48	85	94	33	2	0	-55	-1	0	-78	-3	-1	8	4	0	31
74.2195	0	70	83	45	93	112	47	68	81	46	84	94	33	2	0	-54	-1	0	-77	-3	-1	9	4	1	30
74.3424	0	69	83	44	93	113	47	68	82	48	85	93	33	2	0	-54	0	1	-77	-3	-1	7	5	2	31
74.4653	0	69	84	47	94	114	48	68	82	46	86	93	32	3	0	-56	0	1	-77	-2	-1	6	4	1	32
74.5882	0	70	83	47	93	115	46	69	83	46	86	93	33	2	0	-59	0	0	-77	-3	-1	6	3	1	33
74.711	0	70	84	48	93	116	47	69	83	47	86	94	34	2	1	-59	0	0	-77	-2	-1	5	3	1	33
74.8339	0	70	84	46	93	113	48	68	83	49	86	94	34	3	0	-55	-1	0	-79	-3	0	9	4	1	30
74.9568	0	70	84	45	93	112	47	68	82	47	85	95	34	2	0	-56	0	0	-79	-2	-1	8	4	2	32
75.0797	0	69	83	45	94	113	47	68	82	48	86	95	32	2	0	-56	0	0	-79	-3	-1	8	4	1	31
75.2026	0	69	83	45	93	113	47	69	82	49	86	94	33	2	0	-56	-1	0	-79	-3	-1	8	4	2	33
75.3254	0	70	84	47	93	114	47	69	83	48	86	95	33	2	0	-57	0	0	-78	-2	-1	7	4	0	33
75.4483	0	70	85	49	93	115	48	69	84	47	86	96	34	3	0	-60	0	0	-80	-2	-2	5	4	0	34
75.5712	0	69	83	47	94	111	46	69	83	50	86	97	34	1	1	-55	0	0	-80	-3	-1	9	4	1	30
75.6941	0	69	84	45	93	111	46	68	82	48	86	96	35	2	0	-56	0	1	-80	-2	0	9	5	2	31
75.817	0	69	84	45	93	112	47	68	82	49	85	94	33	2	0	-56	0	0	-79	-2	0	8	5	1	31
75.9398	0	70	84	46	93	113	48	69	83	48	86	95	33	2	0	-56	-1	0	-79	-3	-1	8	4	1	31
76.0627	0	69	85	45	94	114	48	68	83	49	85	96	33	3	0	-57	0	0	-78	-2	-1	8	4	0	33
76.1856	0	70	85	48	93	116	47	69	83	47	86	95	35	2	0	-60	0	0	-79	-2	-1	5	3	1	33
76.3085	0	70	84	48	93	111	47	68	83	49	85	97	34	2	0	-56	0	1	-79	-3	-1	8	4	0	30
76.4314	0	70	84	45	93	110	46	68	82	48	85	96	34	2	0	-56	-1	0	-79	-2	-1	8	4	1	31
76.5542	0	70	84	46	93	110	47	67	82	48	85	97	34	2	1	-56	-1	0	-79	-2	0	9	5	0	31
76.6771	0	69	83	45	93	111	47	67	82	49	85	96	33	2	0	-55	0	0	-79	-3	-2	8	4	0	31
76.8	0	69	84	47	93	114	48	68	83	48	85	93	32	2	0	-57	0	0	-79	-2	-1	7	4	1	34
76.9229	0	69	85	47	93	115	47	68	83	50	85	95	34	2	0	-57	0	0	-79	-2	-2	6	3	1	33
77.0458	0	69	84	49	93	112	46	68	83	48	86	96	33	2	0	-58	0	0	-81	-3	-1	8	4	0	30
77.1686	0	69	84	45	93	111	47	67	82	48	84	95	34	3	1	-55	0	1	-80	-2	-1	9	4	0	30
77.2915	0	70	84	46	92	112	48	68	82	49	85	95	33	2	0	-56	0	0	-80	-2	-1	8	6	1	32
77.4144	0	69	83	46	92	112	48	67	82	48	85	95	33	2	0	-56	0	0	-80	-2	-1	9	4	1	31
77.5373	0	69	83	45	92	113	49	67	84	49	84	94	33	3	0	-56	-1	0	-79	-2	-1	9	4	1	32
77.6602	0	69	85	48	92	114	49	68	83	47	85	95	33	3	0	-60	0	1	-79	-2	-1	6	3	1	34
77.783	0	70	84	47	92	112	46	68	83	50	85	97	34	2	0	-56	-1	1	-80	-3	-1	9	5	0	31
77.9059	0	69	83	45	92	109	46	68	82	48	85	98	34	2	0	-56	0	0	-80	-2	-1	8	4	1	30
78.0288	0	69	83	46	92	111	47	67	82	48	84	95	35	2	1	-56	0	0	-81	-3	-1	8	4	2	32
78.1517	0	69	83	45	93	113	46	67	83	49	85	94	34	2	0	-55	-1	0	-79	-3	0	8	5	2	32
78.2746	0	69	84	46	92	112	47	68	83	48	85	94	32	2	0	-58	0	0	-78	-2	-1	7	4	2	33
78.3974	0	69	85	47	93	114	48	68	84	48	85	95	33	1	0	-58	0	0	-80	-3	0	7	4	1	33
78.5203	0	70	85	48	92	113	46	68	83	49	85	96	35	2	1	-56	-1	1	-80	-3	0	6	3	2	31
78.6432	0	69	83	45	92	108	47	67	82	48	84	97	34	3	0	-56	0	0	-80	-2	-1	9	3	1	30
78.7661	0	69	83	46	92	110	47	68	82	49	84	96	33	2	0	-55	0	0	-79	-2	-1	8	3	1	31
78.889	0	69	84	46	93	112	47	68	83	48	85	96	33	2	0	-56	0	0	-80	-2	-1	8	4	1	31
79.0118	0	69	84	45	92	112	49	68	82	50	85	95	33	2	0	-56	0	0	-79	-2	-1	8	4	2	32
79.1347	0	69	85	49	92	113	47	68	84	47	85	96	35	2	0	-59	0	0	-78	-2	-1	5	4	0	33
79.2576	0	70	84	48	93	111	47	68	83	50	84	97	34	2	0	-57	0	1	-81	-3	-1	8	3	1	31
79.3805	0	69	83	45	93	112	47	68	82	49	85	96	35	2	0	-57	-1	0	-81	-3	-2	9	5	1	32
79.5034	0	70	84	46	93	110	48	68	82	50	84	96	33	3	0	-56	-1	0	-79	-2	-1	8	4	1	31
79.6262	0	69	84	45	92	114	49	68	82	49	85	94	32	2	1	-55	0	0	-79	-2	-1	8	4	1	31
79.7491	0	70	84	47	92	114	48	67	83	48	84	94	33	2	0	-58	0	0	-81	-3	-1	7	5	1	34
79.872	0	69	84	49	91	114	47	68	85	48	85	96	34	2	0	-60	0	-1	-81	-2	-1	6	4	0	35
79.9949	0	69	84	47	92	111	47	68	83	50	84	96	34	2	0	-55	-1	1	-81	-2	-1	8	4	0	30
80.1178	0	69	83	45	92	110	46	67	83	49	84	96	34	2	0	-56	0	1	-81	-3	-1	8	4	1	32
80.2406	0	69	84	46	92	111	46	68	82	49	85	96	34	3	0	-56	0	1	-81	-2	-1	10	4	1	32
80.3635	0	69	83	45	92	112	48	68	82	48	85	96	33	2	0	-56	0	0	-79	-3	-1	8	4	1	31
80.4864	0	69	85	45	93	112	49	68	83	49	85	95	33	2	0	-56	0	0	-79	-3	-1	8	4	0	33
80.6093	0	69	85	48	93	112	47	68	83	48	84	96	33	3	0	-57	0	0	-80	-2	-1	6	5	1	34
80.7322	0	69	83	47	92	111	47	68	83	49	85	96	34	1	0	-56	0	0	-80	-2	-1	8	5	1	30
80.855	0	69	83	45	93	110	46	67	82	47	85	95	35	2	0	-55	0	0	-80	-2	0	8	4	1	31
80.9779	0	69	83	45	92	109	47	67	82	48	85	96	34	2	0	-55	0	0	-80	-2	0	9	4	0	32
81.1008	0	69	84	45	91	112	47	68	82	49	84	94	34	2	0	-54	-1	1	-80	-3	-1	8	4	1	32
81.2237	0	68	84	45	92	113	48	68	82	49	83	94	33	3	0	-56	-1	0	-79	-3	-1	8	5	1	32
81.3466	0	69	85	47	93	114	48	68	84	48	85	96	33	2	0	-56	0	0	-79	-3	-1	7	4	0	33
81.4694	0	69	84	47	92	113	46	67	83	48	85	96	34	2	0	-56	0	1	-80	-2	-1	7	3	0	32
81.5923	0	69	83	46	93	110	46	67	81	47	84	95	34	3	0	-54	0	0	-79	-2	-1	8	3	1	30
81.7152	0	69	83	44	92	109	46	68	82	48	85	97	34	2	0	-55	-1	0	-80	-2	0	8	4	2	31
81.8381	0	69	83	46	93	111	46	67	81	47	84	94	33	2	0	-55	0	0	-79	-3	-1	9	4	1	31
81.961	0	69	84	45	92	112	48	67	83	47	84	94	33	3	1	-55	0	0	-78	-3	-1	7	4	1	33
82.0838	0	69	84	47	92	112	48	68	83	47	84	96	32	2	0	-57	0	0	-78	-2	-1	6	4	1	33
82.2067	0	69	85	47	92	113	46	67	83	48	85	94	34	3	0	-57	0	0	-80	-2	-2	6	4	1	33
82.3296	0	69	84	46	93	109	47	68	82	48	84	96	35	2	0	-55	0	0	-79	-3	-1	9	3	1	29
82.4525	0	69	83	45	92	109	47	67	82	48	84	95	34	2	1	-54	-1	0	-78	-3	-1	9	3	2	31
82.5754	0	68	84	46	92	110	46	68	83	48	84	95	34	3	0	-54	0	0	-79	-2	-1	9	4	0	32
82.6982	0	68	83	45	92	112	48	67	81	48	84	93	32	2	1	-55	-1	0	-78	-3	0	8	4	1	31
82.8211	0	68	83	47	92	113	48	67	82	47	84	92	33	3	0	-56	0	0	-77	-3	-1	6	4	2	34
82.944	0	68	84	48	92	113	48	68	82	47	84	94	33	2	0	-58	0	0	-79	-2	0	5	4	0	33
83.0669	0	69	84	47	92	113	46	67	83	49	85	94	35	3	0	-55	-1	0	-79	-2	-1	8	3	1	32
83.1898	0	69	83	46	93	110	47	67	81	47	85	95	34	2	0	-55	0	0	-79	-3	-1	8	4	0	31
83.3126	0	69	83	45	92	111	47	66	81	48	84	93	33	2	0	-55	0	0	-79	-2	-1	9	4	1	32
83.4355	0	69	83	44	92	110	48	66	82	48	84	94	32	2	0	-54	-1	0	-79	-2	-1	8	4	1	32
83.5584	0	68	84	46	92	113	47	66	83	47	83	92	33	2	0	-56	0	1	-79	-2	-1	7	3	1	33
83.6813	0	70	85	48	92	114	46	67	83	46	84	92	34	2	0	-59	0	1	-78	-2	0	6	4	1	35
83.8042	0	69	86	48	93	115	45	68	83	47	84	93	33	2	0	-57	0	1	-80	-3	-1	6	5	2	36
83.927	0	68	83	46	93	112	47	67	82	48	84	93	34	2	1	-56	0	1	-82	-2	-2	9	4	2	33
84.0499	0	68	85	45	92	108	49	67	82	48	83	96	33	2	0	-57	0	0	-81	-3	-1	8	4	1	33
84.1728	0	68	84	45	92	112	48	66	82	48	83	93	33	2	0	-56	-1	0	-81	-1	-1	8	3	1	33
84.2957	0	69	85	48	92	111	48	67	81	46	84	92	32	3	0	-59	0	1	-81	-2	0	6	4	0	34
84.4186	0	67	84	48	92	114	47	67	83	47	84	92	34	2	0	-59	0	0	-81	-3	-1	5	4	0	36
84.5414	0	69	85	48	92	114	47	66	84	48	84	94	34	2	1	-61	-1	0	-82	-2	-1	6	4	1	36
84.6643	0	70	85	49	92	110	47	68	82	48	85	95	34	2	0	-58	-1	0	-83	-3	0	6	4	2	32
84.7872	0	69	83	45	93	110	47	67	82	47	83	94	35	2	0	-57	-1	0	-83	-3	-1	8	4	2	32
84.9101	0	69	83	45	92	110	47	67	82	50	83	93	35	3	0	-56	0	0	-83	-3	0	8	5	1	33
85.033	0	69	85	45	92	112	48	68	82	49	84	93	33	2	0	-57	0	0	-83	-2	-1	8	4	0	34
85.1558	0	69	85	46	91	113	48	67	83	48	84	92	33	2	0	-58	0	1	-82	-2	-1	7	4	2	35
85.2787	0	70	85	49	92	114	49	68	83	46	84	93	32	2	0	-60	-1	0	-83	-3	-1	5	4	1	36
85.4016	0	69	86	50	91	115	46	68	83	48	85	92	32	2	0	-61	0	0	-83	-3	0	6	4	1	35
85.5245	0	68	85	45	92	112	47	66	82	50	84	94	35	2	0	-57	0	1	-84	-3	-1	9	4	1	31
85.6474	0	69	84	45	92	112	47	68	82	48	84	92	35	2	0	-57	0	1	-84	-3	-1	9	4	1	34
85.7702	0	69	84	46	92	112	47	67	81	49	83	92	34	3	0	-56	-1	0	-84	-2	-1	9	4	1	33
85.8931	0	70	84	46	92	114	48	67	83	48	84	92	32	2	0	-59	0	1	-83	-2	-1	7	5	1	35
86.016	0	70	85	48	92	115	48	68	83	48	84	92	33	3	0	-62	0	0	-83	-3	-1	6	4	1	36
86.1389	0	69	85	49	93	116	49	68	83	49	83	95	34	2	0	-61	0	0	-84	-2	-1	6	4	1	36
86.2618	0	69	86	49	92	115	48	68	84	48	85	94	34	2	0	-60	0	0	-83	-3	0	6	4	2	31
86.3846	0	69	84	46	93	113	48	68	82	48	84	94	35	3	0	-56	-1	0	-84	-3	-1	9	4	2	32
86.5075	0	69	85	47	93	114	47	68	82	49	84	93	35	2	0	-57	0	0	-83	-3	-2	8	4	1	32
86.6304	0	69	85	45	92	115	48	68	82	49	84	94	34	2	0	-57	-1	1	-83	-2	-1	9	4	0	33
86.7533	1	69	86	47	92	116	49	68	84	49	84	94	32	2	0	-59	0	0	-82	-2	-1	7	4	2	35
86.8762	0	70	86	48	93	115	48	68	83	49	86	95	33	2	0	-59	0	0	-83	-2	-1	7	4	1	36
86.999	0	70	87	50	93	116	48	68	84	47	84	96	33	2	0	-61	0	0	-84	-2	0	5	4	1	36
87.1219	0	69	85	46	93	114	47	69	83	48	84	94	34	3	0	-56	0	0	-85	-4	-1	8	5	0	30
87.2448	0	69	85	46	93	116	47	68	83	50	84	93	35	2	0	-57	0	0	-83	-2	-1	9	4	1	34
87.3677	0	69	86	47	92	114	47	67	83	50	84	94	34	2	1	-58	-1	0	-83	-2	0	9	4	1	34
87.4906	0	70	86	46	93	116	49	68	84	49	85	95	34	2	0	-57	0	0	-83	-3	-1	9	4	1	35
87.6134	0	70	86	49	93	117	49	69	85	48	84	95	34	2	0	-61	-1	0	-82	-3	-1	5	3	1	35
87.7363	0	70	86	49	92	118	48	68	85	48	85	96	33	2	0	-61	0	0	-83	-2	0	5	4	2	36
87.8592	0	70	86	47	93	115	48	68	84	50	84	95	35	2	0	-58	0	0	-85	-2	-1	9	5	1	32
87.9821	0	70	85	46	93	115	48	68	83	49	85	95	35	2	0	-58	0	1	-84	-2	-1	9	5	0	34
88.105	0	69	86	47	92	114	47	68	84	49	85	95	35	2	0	-58	-1	0	-84	-2	0	9	3	1	34
88.2278	0	69	87	46	94	116	47	68	84	50	84	95	35	2	0	-57	0	0	-84	-2	-1	8	5	2	35
88.3507	0	70	87	47	92	118	50	68	85	49	85	95	34	3	0	-59	0	0	-83	-3	-1	7	4	2	35
88.4736	0	70	87	48	92	117	49	68	85	50	86	96	33	3	0	-59	0	0	-83	-2	0	6	3	1	36
88.5965	0	70	86	48	93	115	47	68	85	50	85	97	34	2	0	-57	0	0	-83	-2	-1	8	4	1	31
88.7194	0	70	85	46	93	114	47	68	85	49	84	97	36	2	0	-57	0	0	-84	-2	-1	9	4	2	32
88.8422	0	70	86	46	93	115	48	69	84	50	85	95	34	3	0	-57	0	0	-84	-2	-1	8	4	1	34
88.9651	0	69	86	46	92	117	48	69	84	51	85	95	34	2	0	-56	0	0	-83	-3	-1	8	4	1	34
89.088	0	69	87	47	93	117	49	68	84	49	85	95	34	2	0	-59	-1	0	-82	-2	-1	6	4	1	35
89.2109	0	70	87	47	93	117	49	68	86	50	85	96	34	2	0	-60	-1	0	-83	-3	-1	7	5	1	36
89.3338	0	70	87	49	93	115	46	69	85	50	85	98	35	3	1	-60	-1	0	-84	-2	-1	7	4	0	34
89.4566	0	69	85	45	93	114	48	68	84	49	85	97	35	2	0	-57	0	1	-84	-3	-1	9	4	2	31
89.5795	0	70	86	47	93	115	47	67	84	49	86	95	35	2	0	-57	0	0	-84	-3	-1	8	4	1	33
89.7024	0	70	86	46	93	116	48	68	84	49	85	96	34	2	0	-57	0	0	-84	-3	-1	8	4	1	34
89.8253	0	70	87	46	93	117	49	68	84	49	84	96	33	2	0	-57	0	0	-83	-2	-1	8	4	1	34
89.9482	0	69	87	47	93	118	49	69	86	50	86	97	33	3	0	-59	0	0	-82	-2	-1	7	4	2	35
90.071	0	70	87	49	93	118	48	68	86	48	85	97	34	2	0	-60	0	0	-83	-2	-2	5	3	1	36
90.1939	0	70	86	46	93	113	48	68	85	49	85	99	35	3	0	-58	0	1	-84	-3	-1	9	4	1	32
90.3168	0	70	85	46	93	115	47	69	84	49	86	96	35	3	1	-56	-1	0	-83	-2	0	9	4	2	32
90.4397	0	69	85	46	92	115	48	68	85	49	84	97	35	2	0	-56	-1	0	-82	-3	-2	8	4	2	33
90.5626	0	69	86	45	92	116	49	68	85	48	85	97	33	2	0	-56	0	0	-83	-3	-1	8	4	2	34
90.6854	0	69	86	47	93	116	49	68	85	49	85	97	33	1	0	-58	-1	0	-82	-2	0	6	4	1	35
90.8083	0	70	86	46	93	116	49	69	85	50	85	98	34	2	2	-58	-1	0	-82	-2	-1	8	4	2	36
90.9312	0	69	86	49	94	116	48	68	86	49	85	99	34	2	0	-58	0	0	-82	-2	0	7	4	0	34
91.0541	0	70	87	46	93	114	48	68	84	49	86	98	35	2	0	-56	0	0	-83	-1	-1	8	4	1	31
91.177	0	70	86	46	92	115	48	69	84	48	85	97	35	2	0	-56	0	0	-84	-3	-1	9	4	1	34
91.2998	0	70	85	46	92	116	48	68	84	49	85	97	34	2	0	-57	0	0	-83	-3	-1	9	4	1	34
91.4227	0	70	86	46	93	117	49	68	85	49	86	96	34	2	0	-56	0	0	-82	-3	-1	9	4	1	35
91.5456	0	70	86	48	94	118	49	68	86	49	85	97	33	2	1	-58	0	0	-82	-2	-1	7	4	2	35
91.6685	0	70	86	48	93	117	48	69	86	50	85	98	34	2	0	-59	0	0	-83	-2	-1	7	5	1	35
91.7914	0	70	85	46	93	115	48	68	85	50	85	98	35	2	0	-57	0	0	-83	-2	-1	8	4	2	31
91.9142	0	69	87	46	93	114	47	69	85	50	86	98	35	2	0	-57	0	0	-83	-2	-1	8	4	0	34
92.0371	0	69	87	46	93	116	49	68	85	49	84	98	35	2	1	-56	0	0	-82	-2	-1	9	3	1	33
92.16	0	70	86	47	94	117	49	69	85	48	85	97	33	2	0	-57	-1	0	-81	-3	-1	9	3	1	34
92.2829	0	69	87	45	93	117	48	68	85	51	85	98	33	2	0	-57	0	0	-83	-3	-1	8	4	0	35
92.4058	0	70	87	48	93	119	48	69	87	48	86	99	35	2	0	-59	0	0	-81	-2	-2	6	4	0	36
92.5286	0	70	86	48	93	117	49	68	84	50	84	99	34	2	0	-56	0	0	-84	-3	-2	9	4	1	32
92.6515	0	70	86	46	94	115	47	68	85	49	85	99	35	3	0	-57	0	0	-84	-3	-1	8	4	2	33
92.7744	0	69	86	47	94	116	48	69	86	50	85	99	34	3	0	-58	-1	0	-84	-3	0	9	3	2	34
92.8973	0	69	86	45	94	116	49	69	86	50	85	98	34	2	0	-56	-2	0	-83	-3	-1	8	4	1	35
93.0202	0	70	87	47	93	116	49	68	86	48	86	99	34	2	0	-58	0	2	-81	-2	-1	7	3	0	35
93.143	0	69	87	48	92	117	48	68	86	49	86	100	34	2	0	-59	0	0	-82	-3	-1	7	4	0	36
93.2659	0	70	88	49	93	118	48	69	87	49	86	100	34	2	0	-60	0	-1	-83	-2	-1	7	4	0	35
93.3888	0	70	86	46	93	114	48	69	86	49	86	100	36	3	0	-57	0	2	-84	-3	-1	8	4	1	32
93.5117	0	69	86	46	92	114	48	68	85	50	85	101	35	3	0	-57	0	0	-84	-3	-1	9	4	1	34
93.6346	0	70	86	46	93	116	49	68	86	50	85	99	34	2	0	-57	0	0	-83	-3	-1	9	5	1	34
93.7574	0	69	86	45	93	118	49	69	86	50	85	98	33	2	0	-58	0	0	-84	-2	-1	8	4	1	35
93.8803	0	70	87	47	93	119	49	68	87	49	85	99	33	3	0	-59	0	0	-83	-3	-2	7	4	0	36
94.0032	0	70	87	48	93	117	48	69	87	49	86	101	33	2	0	-59	0	0	-84	-3	-1	7	3	1	37
94.1261	0	69	86	47	94	113	47	69	86	51	86	103	35	3	0	-57	0	0	-84	-2	-1	8	4	0	34
94.249	0	69	86	46	92	115	48	68	85	50	85	99	35	2	0	-57	0	1	-85	-3	0	9	4	1	33
94.3718	0	70	86	46	92	115	47	68	86	49	85	100	34	2	0	-57	0	0	-84	-2	-2	10	3	2	35
94.4947	0	69	86	46	93	116	48	69	86	50	85	99	34	2	0	-57	-1	1	-84	-3	-1	9	4	1	34
94.6176	0	69	86	46	93	117	49	69	86	50	86	98	34	3	1	-59	0	0	-83	-2	-2	9	4	1	34
94.7405	0	70	87	48	93	118	49	69	87	49	86	101	33	3	1	-59	0	0	-84	-3	-1	7	3	1	36
94.8634	0	70	87	49	94	115	47	69	87	49	86	102	34	2	0	-59	0	0	-84	-2	-1	7	4	1	33
94.9862	0	70	86	46	93	113	47	68	85	49	85	101	35	2	0	-57	-1	1	-84	-2	-2	9	4	3	33
95.1091	0	69	86	46	93	113	49	68	86	50	85	103	33	2	0	-57	0	0	-83	-3	-1	9	4	0	33
95.232	0	70	87	46	93	115	48	69	85	49	86	100	33	3	1	-58	0	0	-84	-3	-1	9	3	2	34
95.3549	0	70	86	46	94	116	49	68	86	51	86	101	33	2	0	-57	0	0	-84	-2	-1	8	4	1	35
95.4778	0	70	87	47	93	117	49	69	88	50	86	100	33	2	0	-60	-1	0	-84	-2	-1	7	3	1	36
95.6006	0	70	87	47	93	115	47	69	87	50	86	102	35	2	0	-58	0	0	-84	-3	0	8	3	2	34
95.7235	0	69	86	45	93	115	48	67	86	49	86	101	35	2	0	-57	-1	0	-84	-2	-1	9	4	2	33
95.8464	0	70	86	46	93	114	48	68	86	50	85	101	35	2	0	-58	0	1	-84	-2	-2	8	4	2	34
95.9693	0	70	85	45	92	115	49	69	86	50	85	101	34	3	1	-58	0	0	-83	-3	-1	8	4	1	34
96.0922	0	70	87	46	93	117	49	70	87	51	85	98	34	2	1	-58	-1	0	-84	-3	-1	9	4	3	35
96.215	0	69	87	47	94	118	49	69	87	50	86	100	33	2	1	-60	-1	0	-84	-3	-1	6	4	1	35
96.3379	0	70	87	49	93	115	47	69	88	50	86	101	34	2	0	-60	0	0	-85	-3	-1	8	4	1	34
96.4608	0	70	86	47	93	116	47	68	85	50	86	100	35	2	0	-58	0	0	-85	-2	-1	9	4	1	33
96.5837	0	70	86	45	92	114	47	69	86	50	85	102	35	2	1	-59	-1	0	-85	-2	-1	9	4	1	34
96.7066	0	70	86	45	93	115	48	68	87	50	87	100	34	3	0	-58	0	1	-84	-3	-1	9	4	2	34
96.8294	0	69	87	45	93	116	49	69	87	51	85	101	34	2	0	-58	0	1	-83	-3	-2	9	4	1	35
96.9523	0	70	87	48	94	116	48	69	87	50	86	102	34	3	1	-60	0	0	-84	-3	-1	7	3	0	35
97.0752	0	70	86	47	92	115	47	69	87	51	86	102	36	2	0	-58	0	0	-84	-2	-2	9	4	1	34
97.1981	0	69	86	46	93	111	47	68	86	50	85	103	36	2	0	-57	0	0	-84	-2	-1	9	4	2	31
97.321	0	70	86	46	93	112	47	68	85	50	85	102	35	2	0	-58	0	0	-84	-3	-1	9	4	2	35
97.4438	0	69	86	46	93	113	48	69	86	50	87	102	34	2	0	-57	0	0	-83	-2	-1	9	4	0	33
97.5667	0	70	87	46	92	116	48	69	86	50	86	101	33	2	1	-58	-1	0	-83	-2	-1	9	4	1	35
97.6896	0	70	87	48	92	116	48	69	87	50	85	102	35	2	0	-60	0	0	-83	-2	-1	6	4	1	35
97.8125	0	70	87	46	93	115	47	69	88	51	85	103	35	2	0	-58	0	0	-83	-3	-2	8	4	1	34
97.9354	0	69	86	46	93	113	48	68	85	49	85	103	35	3	0	-57	0	1	-85	-2	-1	8	3	1	31
98.0582	0	70	86	46	92	114	48	69	86	49	85	101	34	3	0	-57	0	0	-83	-3	-2	8	5	1	34
98.1811	0	69	85	46	93	116	47	68	86	50	86	100	34	2	1	-57	0	0	-84	-2	-2	9	5	1	34
98.304	0	70	87	45	93	115	48	69	86	51	86	100	34	3	0	-57	0	-1	-82	-2	-1	9	5	0	34
98.4269	0	70	87	46	93	117	47	69	88	51	86	100	34	2	1	-59	0	0	-83	-2	-1	9	4	1	36
98.5498	0	70	87	49	92	116	47	69	86	50	85	100	35	2	0	-60	0	0	-83	-2	-1	7	4	0	34
98.6726	0	69	86	45	94	113	47	68	86	50	85	102	35	3	0	-57	0	0	-84	-2	-2	9	5	2	32
98.7955	0	70	86	46	92	113	48	68	86	49	86	103	35	2	1	-58	0	0	-83	-2	-1	9	4	1	34
98.9184	0	69	86	46	93	114	49	69	86	51	86	101	34	2	1	-58	-1	1	-84	-3	-1	8	4	2	33
99.0413	0	69	86	46	92	115	49	68	86	49	86	100	33	2	0	-58	0	1	-83	-3	-1	8	4	2	33
99.1642	0	70	87	46	92	115	47	69	87	52	85	103	34	2	0	-58	0	0	-83	-2	-1	8	4	1	35
99.287	0	70	86	47	93	116	48	69	87	51	86	103	34	2	0	-58	0	0	-83	-3	-1	9	4	1	35
99.4099	0	69	86	46	92	111	48	68	86	50	85	103	36	3	1	-58	0	0	-85	-3	-1	9	4	1	33
99.5328	0	70	86	46	92	113	48	68	86	50	85	101	34	2	0	-58	0	0	-84	-3	-1	9	4	2	33
99.6557	0	69	86	46	92	114	49	69	86	49	86	101	34	2	0	-57	0	0	-83	-2	-1	8	4	1	34
99.7786	0	69	86	45	93	117	49	68	86	49	85	100	34	3	1	-58	0	0	-83	-2	0	8	4	1	35
99.9014	0	70	87	46	92	116	48	69	87	50	86	102	34	2	0	-58	0	-1	-84	-2	-1	8	3	0	36
100.024	0	68	87	48	93	114	48	69	86	49	86	102	35	2	1	-59	0	0	-85	-3	0	7	4	1	35
100.147	0	70	86	46	93	112	47	68	86	50	86	101	37	2	0	-57	0	1	-84	-3	0	9	4	1	32
100.27	0	69	85	46	92	113	47	69	86	50	85	102	35	2	0	-57	0	1	-85	-3	-1	8	4	2	34
100.393	0	69	85	45	93	114	48	68	86	49	85	101	34	2	1	-57	-1	0	-84	-2	-1	7	4	1	34
100.516	0	68	86	45	92	116	48	68	85	51	86	99	34	2	0	-57	0	1	-83	-2	0	8	5	1	35
100.639	0	70	87	46	93	114	48	68	87	50	86	101	33	2	0	-57	-1	0	-82	-2	-1	9	4	0	36
100.762	0	69	86	47	93	114	47	69	86	50	86	102	35	3	0	-58	-1	0	-84	-3	-1	8	3	1	35
100.884	0	69	85	45	92	111	48	68	86	50	85	102	35	2	0	-57	0	0	-84	-2	-2	7	3	2	31
101.007	0	69	85	46	92	113	48	68	85	49	86	101	35	3	1	-58	0	1	-83	-2	0	8	4	2	33
101.13	0	69	86	46	92	115	48	68	85	50	85	101	34	2	0	-57	0	1	-83	-2	-1	9	5	1	33
101.253	0	69	86	45	93	115	49	68	86	50	85	100	33	3	0	-57	-1	0	-82	-3	-1	8	4	1	35
101.376	0	69	87	45	93	115	47	69	86	51	86	101	35	2	1	-58	0	0	-82	-3	-1	8	3	0	34
101.499	0	69	87	48	93	116	46	68	87	49	86	101	34	2	0	-59	0	0	-82	-2	-2	7	4	2	34
101.622	0	69	86	46	93	113	47	69	86	49	85	102	35	2	1	-56	-1	1	-84	-3	-1	8	4	2	32
101.745	0	69	86	45	93	114	49	68	85	50	86	100	34	2	0	-57	0	0	-82	-3	-1	9	3	2	34
101.868	0	69	86	45	92	112	49	68	86	49	85	102	34	2	0	-57	0	1	-82	-2	0	8	4	0	33
101.99	0	69	86	45	93	116	48	68	86	50	86	100	34	3	0	-57	-1	0	-82	-3	-1	8	4	2	34
102.113	0	69	86	47	92	116	46	69	87	50	86	99	34	2	0	-59	-1	0	-82	-2	-1	7	4	2	35
102.236	0	69	87	49	92	116	46	68	86	49	86	101	34	3	0	-60	0	0	-82	-2	-1	8	4	0	34
102.359	0	70	85	46	93	112	47	68	85	49	86	102	35	2	0	-57	0	0	-85	-2	-2	8	4	1	32
102.482	0	70	87	45	93	114	47	68	86	50	86	101	34	2	0	-57	-1	0	-84	-2	-1	9	4	3	35
102.605	0	70	85	45	93	115	48	68	85	49	86	101	34	2	0	-57	-1	0	-83	-3	-1	9	4	0	34
102.728	0	69	86	45	93	116	49	69	85	50	86	100	34	2	0	-57	0	0	-82	-2	-1	8	4	2	34
102.851	0	69	87	45	92	114	50	68	87	51	86	102	34	2	1	-59	0	0	-82	-2	-1	8	5	1	34
102.973	0	68	86	48	93	116	48	68	86	50	86	101	34	1	0	-58	0	1	-82	-2	-2	8	5	1	33
103.096	0	70	86	46	92	111	47	68	85	50	86	103	36	3	0	-58	-1	0	-83	-2	-1	9	4	2	31
103.219	0	69	85	46	93	113	47	69	86	50	85	101	34	3	0	-57	0	1	-84	-2	-1	8	4	2	33
103.342	0	69	85	46	93	114	49	67	85	50	86	100	34	2	1	-56	-1	0	-82	-2	-1	9	4	2	33
103.465	0	69	85	44	93	115	49	70	86	51	85	100	33	2	0	-56	-1	0	-82	-3	-1	8	5	0	34
103.588	0	70	86	47	93	116	48	68	87	49	85	100	34	2	1	-58	0	0	-83	-2	-1	8	4	1	34
103.711	0	69	87	47	93	116	47	69	87	51	86	101	34	2	0	-58	-1	0	-84	-2	-2	8	4	1	34
103.834	0	70	85	46	92	112	48	69	85	50	86	102	36	2	0	-57	0	1	-84	-2	-1	9	4	2	30
103.956	0	69	86	45	93	115	46	69	85	49	85	99	35	2	0	-56	0	0	-83	-2	-1	10	4	2	34
104.079	0	69	85	45	93	114	48	68	85	49	85	100	34	3	0	-56	-1	0	-83	-2	-1	9	3	1	33
104.202	0	69	86	45	92	115	48	68	85	50	85	100	33	2	0	-57	0	0	-82	-3	-1	9	4	1	34
104.325	0	69	87	45	93	116	49	68	87	51	85	101	34	3	0	-57	-1	0	-82	-2	-2	8	4	1	35
104.448	0	69	87	49	92	117	47	69	87	48	86	101	35	2	0	-60	0	0	-82	-2	-1	6	4	0	35
104.571	0	69	86	46	93	114	48	68	86	50	85	101	35	3	0	-57	0	0	-83	-2	-2	9	4	0	32
104.694	0	69	86	45	93	115	48	68	85	50	85	99	35	2	0	-57	-1	0	-83	-3	-1	9	3	1	32
104.817	0	69	86	46	92	115	48	69	86	49	85	99	34	2	0	-57	0	0	-82	-3	-1	9	4	1	33
104.94	0	69	86	45	93	116	49	68	86	49	85	100	33	2	1	-56	-1	1	-82	-2	-1	9	3	1	34
105.062	0	70	87	47	93	114	47	69	87	49	86	103	34	2	0	-58	0	0	-81	-3	-1	8	3	1	34
105.185	0	69	87	46	93	115	47	69	88	52	85	102	34	2	0	-58	0	0	-82	-2	-2	7	4	0	35
105.308	0	68	86	46	92	114	47	69	87	51	86	101	34	2	0	-57	0	0	-83	-2	-1	9	4	0	32
105.431	0	69	86	46	92	115	47	68	86	49	86	100	35	3	1	-57	0	0	-83	-2	-1	8	4	2	33
105.554	0	69	86	46	92	113	47	69	86	49	85	102	33	2	0	-58	0	0	-83	-3	0	8	4	1	33
105.677	0	69	86	46	92	117	49	69	87	49	86	99	33	3	1	-56	0	0	-83	-2	-2	9	5	2	34
105.8	0	69	86	46	93	115	49	68	86	51	85	101	34	3	1	-58	0	0	-83	-3	-1	9	5	1	34
105.923	0	70	88	48	93	115	47	68	87	50	85	101	35	3	0	-59	0	-1	-82	-3	0	8	4	1	34
106.045	0	69	85	47	93	112	47	67	86	50	85	103	35	2	0	-58	0	0	-83	-3	-1	8	4	1	32
106.168	0	69	86	44	93	113	48	68	85	49	85	101	35	2	1	-57	-1	1	-83	-2	-2	9	4	1	32
106.291	0	69	85	46	92	112	48	67	86	50	86	102	33	1	0	-57	0	0	-82	-2	-1	8	5	1	32
106.414	0	69	85	46	92	115	49	68	86	51	86	100	34	2	0	-56	-1	1	-83	-3	-1	9	4	2	34
106.537	0	69	87	45	93	116	48	68	86	52	85	99	34	2	0	-58	-1	1	-82	-3	-2	8	4	0	33
106.66	0	69	86	46	92	117	47	67	86	51	85	100	35	2	1	-57	-1	0	-83	-3	-1	9	5	1	36
106.783	0	69	85	46	93	112	47	67	86	49	85	103	36	3	0	-57	0	1	-84	-2	-2	9	4	1	31
106.906	0	68	85	46	92	112	47	67	84	49	85	101	35	2	1	-57	0	1	-83	-3	-1	9	4	1	32
107.028	0	68	84	46	92	110	48	67	85	50	85	101	34	2	0	-56	0	0	-83	-3	-2	8	4	2	32
107.151	0	68	86	46	91	113	48	67	84	50	85	100	34	2	0	-57	0	0	-82	-2	-2	9	4	1	32
107.274	0	69	86	45	92	115	48	68	86	50	85	99	33	1	0	-57	0	0	-81	-2	-1	8	4	0	35
107.397	0	69	85	47	92	114	46	67	86	49	85	101	35	3	0	-58	-1	0	-82	-3	-1	6	4	0	34
107.52	0	68	85	45	93	110	46	66	85	50	85	102	36	2	0	-56	0	0	-82	-3	-1	8	4	1	31
107.643	0	67	84	45	92	112	47	67	84	49	84	100	35	2	0	-56	0	1	-82	-2	-1	9	5	2	32
107.766	0	69	85	45	92	111	48	67	84	49	85	100	35	3	1	-56	0	1	-82	-2	-1	9	5	1	32
107.889	0	68	84	45	92	113	49	67	84	49	84	99	33	3	0	-56	-1	0	-81	-3	-1	8	4	1	33
108.012	0	68	86	45	93	114	48	67	85	50	85	99	34	2	0	-57	0	0	-80	-2	-1	8	4	1	33
108.134	0	68	85	47	91	115	47	67	86	49	85	100	33	2	0	-58	-1	0	-82	-3	0	6	4	1	33
108.257	0	68	84	45	91	111	47	67	84	49	85	101	35	2	0	-55	0	0	-82	-3	-1	8	4	1	30
108.38	0	68	85	45	91	111	47	67	84	48	84	100	35	2	0	-56	0	0	-82	-2	0	8	3	1	33
108.503	0	68	84	45	92	114	49	66	83	49	84	98	34	2	0	-56	0	1	-82	-3	-1	8	4	1	32
108.626	0	68	84	44	92	113	49	67	84	49	85	97	33	2	0	-56	0	1	-81	-2	-1	8	4	1	33
108.749	0	68	85	45	93	116	49	67	85	50	84	98	34	3	0	-56	0	0	-80	-2	-2	8	4	2	34
108.872	0	68	86	47	93	114	47	68	85	50	84	101	34	3	0	-56	-1	0	-81	-2	-1	8	4	1	33
108.995	0	68	84	45	92	111	47	67	84	48	84	99	36	2	0	-56	0	0	-83	-2	-1	9	4	2	32
109.117	0	68	84	45	91	114	48	67	84	48	85	98	34	3	0	-56	0	0	-81	-2	-1	9	4	1	33
109.24	0	68	84	45	92	113	48	67	84	49	85	99	34	2	0	-55	0	0	-81	-3	-1	9	4	1	32
109.363	0	68	85	45	92	114	49	68	84	49	84	98	33	2	0	-57	0	1	-82	-2	-2	8	4	2	33
109.486	0	68	86	45	92	115	48	67	85	49	85	98	35	3	0	-57	0	0	-81	-2	-1	8	4	1	34
109.609	0	69	85	48	92	112	47	67	84	48	85	101	35	2	0	-57	0	0	-81	-2	-1	7	4	2	32
109.732	0	68	85	45	92	113	47	68	83	48	85	98	35	2	0	-56	0	0	-82	-3	-1	9	4	1	31
109.855	0	69	84	45	92	114	48	68	83	49	85	98	33	2	0	-55	0	0	-81	-2	-1	9	4	1	32
109.978	0	68	85	46	92	114	48	67	83	48	85	98	34	2	0	-56	0	0	-81	-3	0	8	4	1	32
110.1	0	68	85	44	92	113	49	67	85	49	84	98	33	2	0	-57	-1	1	-81	-3	-1	9	4	1	34
110.223	0	69	86	47	92	115	47	67	85	47	85	99	35	2	0	-59	0	0	-80	-2	-1	5	3	2	34
110.346	0	69	86	46	92	115	46	67	85	49	84	100	35	3	0	-57	0	0	-82	-3	-1	8	4	1	33
110.469	0	68	84	44	91	112	48	67	84	48	84	100	35	2	0	-56	-1	0	-83	-2	0	9	4	1	32
110.592	0	68	84	45	93	113	47	67	84	48	84	99	34	2	0	-56	-1	0	-81	-2	-1	8	4	1	33
110.715	0	68	84	44	92	114	48	67	84	49	85	98	33	3	0	-55	-1	1	-80	-2	-1	9	4	1	33
110.838	0	68	85	44	92	116	48	67	84	50	85	98	33	1	0	-55	0	1	-82	-3	-1	8	4	2	34
110.961	0	68	86	45	92	114	47	68	85	50	85	101	34	3	0	-56	0	0	-81	-3	-1	8	4	0	34
111.084	0	69	86	49	92	114	47	68	85	49	84	100	35	2	0	-58	-1	0	-80	-2	-1	7	4	1	33
111.206	0	69	85	45	92	111	47	68	84	48	85	101	36	2	0	-56	0	0	-82	-2	-2	8	5	1	31
111.329	0	68	85	45	92	113	47	68	84	48	84	100	34	1	0	-56	0	1	-82	-2	0	8	4	1	33
111.452	0	68	84	45	92	112	48	67	84	48	85	99	34	3	0	-56	0	1	-82	-2	-1	9	4	2	33
111.575	0	69	85	44	92	113	48	67	85	49	85	100	33	2	0	-56	-1	0	-81	-3	-2	8	4	1	34
111.698	0	69	86	46	92	115	48	68	85	48	85	99	32	2	0	-58	0	0	-81	-2	-2	7	3	1	36
111.821	0	69	86	46	93	117	48	68	86	49	85	98	35	2	0	-58	0	0	-82	-3	-3	7	4	1	35
111.944	0	69	85	46	93	111	48	68	85	49	84	101	34	3	1	-56	0	0	-82	-3	-1	9	5	2	32
112.067	0	69	85	44	92	113	47	68	84	48	84	99	34	2	0	-56	0	1	-83	-2	-1	9	5	2	33
112.189	0	68	85	44	92	113	48	67	85	49	85	99	34	1	0	-55	0	1	-81	-3	-1	8	3	1	33
112.312	0	69	85	44	92	115	49	67	85	48	85	99	34	2	0	-56	0	0	-81	-2	-1	9	4	0	34
112.435	0	69	86	45	92	115	48	67	85	50	86	100	33	2	0	-57	0	0	-82	-3	-1	8	4	1	35
112.558	0	69	86	46	93	116	47	68	86	49	86	100	34	3	0	-59	-1	1	-81	-3	-1	7	4	1	35
112.681	0	70	87	48	92	115	47	68	86	49	85	101	35	3	1	-58	0	1	-82	-2	0	7	4	1	34
112.804	11	69	85	45	92	112	47	68	85	49	84	103	36	2	0	-57	0	0	-84	-3	-2	9	4	2	32
112.927	0	68	86	45	92	115	48	68	85	49	85	102	34	2	0	-57	0	0	-83	-3	-2	8	5	1	34
113.05	0	69	86	45	93	113	49	67	86	49	85	101	34	3	0	-56	0	0	-81	-3	-2	8	4	1	33
113.172	0	68	86	46	93	114	48	68	86	49	85	101	33	2	0	-57	-1	0	-82	-3	-1	8	4	0	35
113.295	0	68	87	47	93	116	46	68	86	49	85	100	35	2	0	-59	0	-1	-82	-2	-1	7	5	0	35
113.418	0	69	87	50	93	116	46	68	87	49	86	101	35	2	1	-61	0	0	-83	-3	-1	5	4	1	35
113.541	0	69	86	46	93	113	47	68	85	50	85	102	35	3	0	-57	0	0	-84	-2	-1	8	5	0	32
113.664	0	68	86	44	93	114	48	68	86	50	85	101	34	3	1	-57	0	0	-83	-2	-1	8	4	1	34
113.787	0	69	86	46	92	114	48	68	86	50	85	100	33	3	0	-57	0	0	-84	-3	-1	8	4	1	34
113.91	0	69	86	45	93	115	48	68	85	50	86	101	34	2	0	-57	-1	0	-84	-2	-1	9	4	0	35
114.033	0	69	86	49	93	116	49	68	86	48	85	100	33	2	0	-60	0	0	-83	-2	-1	6	5	1	35
114.156	0	68	87	48	93	117	46	69	87	50	86	101	35	3	0	-60	0	0	-84	-2	-1	8	4	1	36
114.278	0	69	85	46	92	112	47	68	87	49	85	103	35	2	1	-58	-1	0	-85	-2	-2	9	3	1	33
114.401	0	69	86	45	93	113	48	68	86	50	85	102	33	2	1	-58	0	0	-84	-3	-1	8	4	0	34
114.524	0	69	86	46	92	115	49	69	86	49	85	100	34	2	0	-57	-1	1	-83	-2	-1	9	4	1	34
114.647	0	68	86	45	93	116	48	68	85	50	85	100	33	1	1	-58	0	1	-83	-2	-1	9	4	1	35
114.77	0	69	86	46	92	114	47	68	87	50	84	101	34	2	0	-61	0	-1	-83	-3	-1	7	3	0	36
114.893	0	70	87	49	93	116	46	68	88	48	86	102	36	2	1	-62	0	0	-83	-2	-1	5	4	0	36
115.016	0	69	86	47	93	113	48	68	85	50	85	102	34	2	0	-59	-1	1	-85	-3	-2	8	4	1	33
115.139	0	68	86	45	92	114	47	68	85	50	86	101	36	2	0	-58	0	0	-86	-3	-2	9	4	1	34
115.261	0	69	86	45	93	114	49	67	85	49	85	100	33	2	0	-59	0	1	-84	-2	0	8	4	2	34
115.384	0	70	85	44	92	114	49	68	86	50	86	101	33	2	0	-58	-1	0	-84	-2	-1	9	3	0	35
115.507	0	69	86	47	93	115	47	68	86	49	85	100	33	2	0	-61	0	0	-84	-2	0	7	4	1	36
115.63	0	69	87	48	92	115	47	67	87	49	85	103	34	2	0	-61	0	0	-84	-2	-1	8	4	0	36
115.753	0	69	86	47	93	113	46	68	86	50	85	102	34	2	0	-59	-1	0	-86	-2	-1	9	4	1	35
115.876	0	70	84	45	92	112	47	68	85	49	85	102	34	2	0	-59	0	0	-86	-2	-1	9	3	2	34
115.999	0	69	86	45	93	114	48	68	86	50	85	101	32	3	0	-58	-1	1	-84	-2	-1	8	4	1	34
116.122	0	68	86	45	92	113	48	69	85	51	86	102	32	2	1	-60	0	1	-85	-2	-2	9	4	1	35
116.244	0	69	87	45	92	115	47	68	86	51	85	100	34	2	0	-59	0	0	-84	-4	-1	9	4	1	36
116.367	0	70	87	49	93	115	46	68	86	48	85	101	34	3	0	-62	0	0	-84	-3	-2	6	4	1	36
116.49	0	69	87	49	92	114	46	68	87	50	85	103	35	2	0	-61	0	0	-86	-2	-1	8	4	1	35
116.613	0	69	85	46	92	114	47	68	85	50	85	100	36	2	0	-59	0	1	-86	-2	0	9	4	1	33
116.736	0	69	86	47	93	112	46	68	85	50	86	103	35	3	0	-60	0	0	-87	-2	-1	9	4	2	36
116.859	0	69	85	46	93	114	48	67	86	49	85	100	34	3	0	-58	0	0	-86	-2	-1	10	4	1	34
116.982	0	69	86	46	92	115	49	68	86	51	84	100	33	2	0	-60	0	0	-84	-2	0	8	4	0	36
117.105	0	69	87	46	93	116	49	68	87	51	85	100	33	3	0	-60	0	0	-86	-3	-1	9	5	1	37
117.228	0	69	86	47	93	114	48	68	86	51	85	102	35	2	0	-59	-1	0	-86	-2	-1	9	3	0	35
117.35	0	69	85	45	93	112	47	69	85	49	86	102	35	2	0	-59	-1	0	-85	-2	-2	9	5	0	33
117.473	0	69	86	45	92	114	47	67	86	50	85	100	35	2	0	-58	-1	0	-87	-3	-1	9	4	1	35
117.596	0	69	86	44	92	114	47	67	86	50	86	101	33	2	0	-59	0	0	-85	-2	-1	9	4	0	34
117.719	0	69	86	45	93	116	48	68	86	50	86	100	32	2	1	-59	-1	1	-85	-2	-1	8	4	1	35
117.842	0	70	87	45	93	115	48	68	86	51	85	101	33	2	0	-59	0	-1	-84	-2	-1	9	3	0	36
117.965	0	69	86	47	92	112	47	67	85	51	85	103	34	2	0	-59	0	0	-85	-3	-2	9	5	2	33
118.088	0	69	86	45	92	113	47	68	85	49	85	101	35	3	0	-58	-1	0	-86	-2	-1	10	3	1	34
118.211	0	68	86	46	92	115	48	67	85	50	84	100	32	2	0	-58	-1	1	-85	-2	-2	8	4	1	35
118.333	0	69	86	46	93	115	49	68	85	51	85	100	33	2	0	-58	-1	1	-84	-2	-1	9	5	2	35
118.456	0	69	87	46	92	114	47	67	86	49	85	101	34	3	0	-61	0	0	-84	-2	-2	7	4	0	36
118.579	0	69	88	48	92	115	45	68	86	50	85	102	34	2	0	-61	0	1	-85	-3	-1	7	4	1	36
118.702	0	70	85	46	93	112	49	68	86	50	85	102	35	2	0	-58	0	0	-86	-3	0	9	4	2	33
118.825	0	69	85	45	92	112	48	68	84	49	84	102	34	2	0	-58	0	0	-85	-2	-1	9	4	1	34
118.948	0	69	86	45	92	113	49	68	85	50	85	101	34	2	0	-59	-1	0	-85	-2	-1	8	4	2	35
119.071	0	70	87	45	93	114	49	67	86	50	84	99	33	2	0	-59	-1	0	-85	-2	-1	9	4	1	36
119.194	0	69	87	47	92	116	47	68	85	49	85	101	34	2	0	-60	0	0	-84	-3	-1	6	4	1	36
119.316	0	69	87	50	92	114	46	69	86	50	85	102	34	2	1	-60	0	0	-86	-2	-1	7	4	1	35
119.439	0	68	85	46	92	111	47	68	86	50	85	101	34	2	0	-59	-1	0	-85	-3	-1	9	4	1	33
119.562	0	69	86	45	92	114	48	68	86	50	85	100	33	2	0	-59	0	0	-85	-3	-1	10	4	1	34
119.685	0	69	86	45	92	114	48	68	86	50	86	100	33	3	0	-58	0	1	-85	-1	-1	9	4	2	35
119.808	0	69	87	46	91	115	47	67	87	49	85	101	33	2	0	-60	0	0	-85	-2	-1	7	4	1	36
119.931	0	69	87	47	92	117	46	68	87	50	85	100	34	2	0	-61	0	0	-84	-3	-2	7	4	1	37
120.054	0	69	88	49	93	114	45	69	86	50	85	101	34	2	0	-61	0	1	-86	-3	-2	8	5	1	35
120.177	0	69	86	45	93	113	48	68	85	50	84	101	35	2	0	-59	0	0	-86	-2	-2	9	4	1	35
120.3	0	68	86	46	92	116	48	68	85	49	85	99	33	3	0	-59	0	1	-85	-2	-1	9	5	2	35
120.422	0	70	87	46	92	115	49	68	86	50	84	100	33	2	0	-58	0	0	-85	-3	-2	8	4	0	35
120.545	0	68	87	46	92	117	48	69	87	50	85	98	33	3	0	-60	0	0	-86	-2	-1	9	3	2	37
120.668	0	69	88	47	93	116	46	69	87	50	85	100	35	3	0	-61	-1	-1	-84	-3	-1	7	5	0	37
120.791	0	70	87	46	93	115	48	68	86	50	84	100	35	2	1	-58	0	0	-86	-2	-1	9	4	1	33
120.914	0	69	86	46	92	115	47	68	86	50	85	99	34	3	0	-60	-1	1	-87	-3	-1	9	4	2	35
121.037	0	68	87	45	92	115	49	68	87	49	84	101	33	2	0	-58	0	0	-85	-2	-1	8	4	1	34
121.16	0	69	86	45	92	115	49	68	86	51	86	100	33	2	0	-59	0	0	-85	-3	-2	9	4	1	35
121.283	0	69	87	47	92	116	49	68	87	52	85	101	34	2	1	-59	0	0	-85	-2	-1	9	3	0	36
121.405	0	70	87	47	93	116	47	68	87	52	85	100	35	2	0	-59	0	0	-85	-2	-1	9	4	0	34
121.528	0	69	85	45	92	113	48	68	86	51	86	101	35	3	0	-58	0	0	-85	-3	-1	9	5	2	31
121.651	0	69	86	46	93	113	48	68	86	49	85	102	36	2	0	-57	-1	1	-84	-2	-1	9	4	1	34
121.774	0	68	86	45	92	115	48	68	86	50	85	100	35	2	0	-58	0	1	-84	-2	-1	9	4	0	35
121.897	0	69	87	45	92	116	50	68	87	50	86	100	33	2	0	-57	-1	0	-84	-2	-1	8	5	2	35
122.02	0	69	87	45	92	115	48	68	88	51	85	102	34	2	0	-59	-1	0	-84	-2	-1	8	5	0	36
122.143	0	69	87	46	93	114	48	68	86	50	86	102	35	2	0	-58	0	0	-84	-2	-1	8	4	1	32
122.266	0	69	86	45	93	113	47	67	87	49	85	102	36	3	1	-57	-1	-1	-84	-2	-1	9	4	0	32
122.388	0	68	87	45	92	114	47	67	86	49	85	103	34	3	1	-57	0	1	-84	-3	-1	9	4	2	33
122.511	0	69	86	44	92	114	49	68	87	49	85	101	34	2	1	-57	0	1	-83	-2	-1	8	3	1	33
122.634	0	69	86	44	93	115	49	68	87	50	85	102	34	2	0	-57	0	0	-83	-2	-1	8	4	1	34
122.757	0	69	86	46	93	117	48	69	89	51	85	102	35	2	0	-57	-1	-2	-82	-3	-1	8	4	0	35
122.88	0	69	88	46	92	114	47	68	87	51	86	103	35	2	1	-57	0	0	-84	-2	-1	9	3	1	35
123.003	0	69	86	44	92	113	47	68	86	49	84	102	35	2	0	-57	0	0	-84	-2	-1	8	4	2	32
123.126	0	68	86	45	92	114	48	68	87	50	85	103	33	2	0	-57	0	0	-83	-2	-1	9	4	1	33
123.249	0	69	86	44	92	115	48	68	86	49	86	102	33	2	1	-56	0	1	-83	-2	-2	8	4	1	34
123.372	0	69	86	44	92	115	47	68	87	49	85	102	34	2	0	-57	0	0	-82	-2	-1	9	5	0	35
123.494	0	69	88	48	92	116	46	68	87	49	85	102	35	2	1	-61	0	0	-83	-2	-1	6	4	0	36
123.617	0	69	88	50	92	117	47	69	89	48	86	102	34	4	0	-61	0	1	-83	-2	-2	6	4	0	36
123.74	0	68	87	46	93	115	48	68	86	50	86	102	36	2	0	-58	0	1	-85	-2	0	8	4	1	33
123.863	0	69	86	45	93	116	48	69	87	51	86	100	34	3	0	-57	0	0	-85	-3	-1	9	4	1	35
123.986	0	70	87	45	93	115	48	69	86	50	86	102	33	3	0	-58	0	2	-85	-2	-1	8	5	2	35
124.109	0	68	86	46	92	117	48	67	87	49	85	101	34	3	0	-59	0	0	-84	-3	-2	8	4	2	35
124.232	0	69	87	47	93	116	46	68	88	51	85	104	34	1	0	-60	-1	-1	-84	-3	0	8	4	0	36
124.355	0	69	88	47	93	116	47	68	87	50	85	103	34	2	0	-61	0	0	-85	-2	-1	8	4	0	36
124.477	0	70	86	46	93	113	47	68	87	50	86	104	36	2	1	-58	-1	0	-86	-2	-2	9	4	2	34
124.6	0	69	87	45	93	117	48	68	86	51	86	101	33	3	0	-59	-1	0	-86	-2	-1	8	5	1	35
124.723	0	69	86	45	92	115	49	69	87	50	84	103	32	2	1	-58	0	0	-86	-3	-1	8	4	2	35
124.846	0	69	87	44	93	116	48	69	87	50	85	103	34	3	0	-60	-1	0	-85	-2	-1	9	4	0	37
124.969	0	69	87	48	92	117	48	68	89	48	85	102	35	3	0	-62	0	0	-85	-2	-1	7	4	1	38
125.092	0	70	88	48	92	117	46	69	87	51	85	104	34	2	0	-61	-1	0	-85	-2	-1	8	5	1	37
125.215	0	68	86	45	92	114	48	69	87	50	86	104	36	2	1	-59	0	0	-87	-3	-1	9	4	2	34
125.338	0	68	87	45	92	115	49	67	86	51	85	103	34	3	0	-60	0	0	-87	-3	-1	8	3	2	36
125.46	0	68	86	45	92	116	49	68	87	50	86	102	34	3	1	-59	0	1	-87	-3	-1	10	4	2	37
125.583	0	69	86	46	92	117	47	69	87	50	85	102	35	3	1	-61	0	2	-86	-3	-1	7	5	1	37
125.706	0	69	87	47	94	117	47	68	88	49	86	103	35	2	1	-62	0	0	-86	-2	-1	8	5	1	38
125.829	0	69	87	49	92	116	47	69	88	50	86	102	35	3	0	-62	-1	0	-87	-2	-1	8	4	0	37
125.952	0	69	86	45	92	113	48	68	86	51	85	103	35	2	1	-60	0	0	-88	-3	-1	9	4	1	34
126.075	0	68	86	43	92	115	48	69	87	51	86	103	34	2	0	-60	-1	1	-87	-2	-1	9	4	1	36
126.198	0	69	86	45	92	116	49	68	86	51	86	103	34	2	1	-61	0	1	-89	-3	-1	9	4	0	36
126.321	0	68	87	45	91	116	50	68	86	51	85	102	34	3	0	-60	0	0	-88	-3	-1	9	4	0	36
126.444	0	69	87	45	93	116	48	68	89	52	86	104	35	2	0	-60	0	1	-87	-3	-1	9	3	1	38
126.566	0	69	87	48	92	115	47	69	87	52	85	104	34	3	0	-60	-1	1	-88	-3	-1	9	4	2	35
126.689	0	68	86	45	92	114	47	68	86	51	85	104	35	2	0	-60	0	0	-88	-3	-1	10	5	1	32
126.812	0	69	86	46	92	115	49	68	87	50	85	104	34	3	0	-59	-1	0	-86	-3	-1	9	4	1	35
126.935	0	69	86	45	93	115	49	68	87	51	85	104	34	2	0	-59	-1	1	-87	-2	-1	10	4	1	35
127.058	0	69	86	45	92	116	48	68	88	51	86	105	34	2	0	-59	-1	0	-87	-2	-1	9	3	1	36
127.181	0	69	86	45	92	119	47	69	88	51	85	102	35	2	0	-61	0	0	-85	-2	-1	9	5	1	37
127.304	0	69	87	49	92	115	46	67	87	50	85	105	35	2	0	-61	0	0	-88	-2	-1	7	5	1	37
127.427	0	68	86	45	92	114	48	68	86	50	86	104	36	2	0	-60	0	0	-87	-2	-1	9	4	2	34
127.549	0	70	87	45	92	113	48	69	87	51	85	105	34	3	0	-59	0	0	-86	-3	-2	9	4	1	35
127.672	0	68	86	45	92	116	49	68	87	50	85	103	33	2	0	-59	-1	0	-86	-2	-1	9	4	1	35
127.795	0	69	87	45	93	117	49	68	89	51	86	102	33	2	0	-59	0	0	-86	-3	-2	9	4	0	37
127.918	0	69	87	45	93	117	46	69	88	52	85	104	36	2	1	-60	-1	0	-86	-3	-1	9	4	1	37
128.041	0	69	86	47	93	114	48	68	88	51	85	105	34	3	0	-60	0	0	-87	-3	-1	9	4	1	33
128.164	0	69	86	45	91	114	49	68	87	50	85	105	35	2	0	-59	-1	0	-87	-3	-1	9	5	1	34
128.287	0	69	86	46	91	114	48	68	87	50	85	105	35	2	0	-59	0	0	-85	-2	-1	9	4	2	34
128.41	0	68	87	45	93	116	49	68	87	51	86	104	34	2	0	-59	0	0	-87	-3	-2	8	5	1	36
128.532	0	69	87	47	93	117	48	69	88	50	86	103	35	2	0	-61	0	0	-85	-3	-1	7	4	0	37
128.655	0	69	88	47	93	117	46	68	88	51	85	105	34	3	0	-62	0	1	-86	-2	-1	8	4	0	37
128.778	0	69	86	45	92	113	47	68	86	51	85	104	35	2	0	-59	0	1	-87	-3	-1	10	4	1	35
128.901	0	69	86	44	92	114	49	68	87	50	85	104	35	3	0	-59	0	1	-87	-2	-1	9	5	2	36
129.024	0	69	86	45	91	114	48	68	87	51	85	105	33	2	1	-58	0	0	-86	-2	-1	10	4	1	36
129.147	0	69	86	45	92	117	48	68	88	51	85	102	34	2	0	-60	0	0	-86	-3	-2	8	5	0	37
129.27	0	69	87	48	92	116	47	68	89	48	86	104	35	2	0	-62	0	0	-85	-2	-1	5	5	0	39
129.393	0	69	87	50	92	116	46	68	88	50	86	105	34	3	1	-63	0	0	-87	-2	-2	6	4	0	39
129.516	0	69	87	43	93	113	48	68	87	51	85	104	33	3	0	-60	0	0	-89	-2	-1	9	5	1	36
129.638	0	70	88	46	93	117	46	69	87	47	86	102	33	2	0	-64	-1	1	-86	-3	-1	6	4	1	42
129.761	0	71	88	46	93	116	47	70	88	47	86	103	33	2	1	-66	-1	-1	-86	-3	-1	6	4	1	42
129.884	0	71	89	46	93	117	46	69	88	47	86	102	33	2	0	-67	0	0	-87	-2	-1	6	4	1	45
130.007	0	71	89	47	94	118	46	70	89	49	86	101	33	2	0	-68	0	0	-89	-3	-1	7	5	1	48
130.13	0	71	89	48	93	115	44	69	89	49	86	103	32	2	1	-69	0	0	-91	-2	-1	5	4	2	45
130.253	0	69	87	44	93	111	45	68	86	50	85	104	34	1	0	-65	0	-1	-94	-2	-1	9	4	1	39
130.376	0	69	86	45	92	112	45	68	85	49	84	103	33	2	1	-64	0	0	-94	-3	-2	10	4	1	38
130.499	0	69	85	43	92	112	45	68	86	50	85	103	34	2	0	-64	0	0	-93	-2	0	9	4	2	38
130.621	0	70	86	43	93	115	46	68	85	49	85	100	32	3	0	-65	0	0	-92	-2	0	10	4	1	41
130.744	0	70	86	45	93	115	47	68	85	50	86	101	32	3	0	-63	-1	0	-91	-3	-1	8	5	0	42
130.867	0	70	86	46	92	113	44	68	85	50	85	103	32	2	0	-64	0	0	-92	-2	-1	8	4	2	41
130.99	0	69	85	43	92	111	45	68	83	50	85	102	32	2	0	-63	0	0	-92	-3	-1	8	4	1	33
131.113	0	69	85	43	92	113	46	67	83	49	84	100	33	2	0	-63	0	0	-92	-3	-1	9	4	2	37
131.236	0	69	84	44	92	113	45	67	83	48	84	99	34	1	0	-62	0	1	-91	-3	-1	8	5	2	38
131.359	0	69	84	44	92	115	46	67	84	49	84	99	34	2	0	-61	-1	0	-91	-3	0	9	5	1	40
131.482	0	70	86	45	93	115	48	68	85	49	85	100	33	3	1	-63	0	0	-90	-3	-1	9	4	2	39
131.604	0	69	85	46	92	114	46	67	84	50	85	100	34	2	1	-62	0	1	-91	-2	-1	8	4	1	38
131.727	0	68	85	43	92	112	47	68	83	49	84	100	33	2	0	-60	0	0	-89	-2	-1	8	4	1	33
131.85	0	68	84	44	91	113	46	67	83	48	84	98	34	3	0	-60	0	0	-89	-2	0	9	4	1	37
131.973	0	68	84	44	91	111	46	67	82	49	84	99	34	2	0	-59	0	0	-90	-3	-1	8	4	0	37
132.096	0	69	84	44	91	115	48	67	82	48	84	96	33	2	0	-61	0	1	-88	-3	-1	8	4	0	38
132.219	0	68	86	44	92	114	48	67	84	49	83	97	33	2	0	-60	0	0	-88	-3	-1	8	4	1	40
132.342	0	68	85	46	91	113	45	67	84	49	84	99	33	2	0	-60	-1	0	-89	-2	-1	8	4	0	38
132.465	0	68	84	43	92	112	47	66	83	49	84	98	34	2	0	-60	-1	0	-89	-2	-1	9	4	0	35
132.588	0	69	84	44	91	111	46	67	83	48	83	98	33	3	0	-60	0	0	-88	-2	-2	9	4	1	37
132.71	0	68	84	44	92	113	47	66	81	47	83	97	34	2	0	-59	0	0	-88	-2	0	7	4	0	37
132.833	0	68	85	43	91	114	48	66	84	48	84	98	31	2	0	-59	0	0	-87	-2	0	8	4	0	38
132.956	0	68	85	44	92	115	49	67	84	49	84	97	32	2	0	-61	-1	1	-87	-2	-1	8	4	1	39
133.079	0	68	84	46	91	112	46	67	83	48	84	99	33	2	0	-60	0	0	-88	-1	0	6	4	1	36
133.202	0	68	84	43	92	112	46	67	82	47	83	96	33	2	0	-59	0	1	-88	-3	-1	8	4	1	34
133.325	0	68	85	44	91	114	45	67	82	48	83	96	34	2	0	-59	0	0	-88	-2	-1	8	4	2	37
133.448	0	69	84	43	90	113	47	66	83	47	83	96	34	3	0	-59	0	1	-88	-2	0	8	3	1	36
133.571	0	68	85	43	90	114	48	66	83	48	84	96	32	2	0	-59	0	0	-86	-2	-1	8	5	1	38
133.693	0	68	85	47	91	116	48	66	83	46	83	95	32	2	0	-62	0	0	-86	-2	-1	6	4	1	40
133.816	0	69	86	45	92	113	45	66	83	48	83	96	32	3	0	-59	-1	1	-87	-3	0	8	4	1	36
133.939	0	68	85	43	91	112	47	67	82	48	83	96	33	3	0	-59	0	0	-88	-2	0	8	5	1	35
134.062	0	69	85	44	91	112	46	67	81	48	84	96	33	2	0	-58	-1	1	-87	-3	-1	8	4	1	36
134.185	0	69	84	42	92	114	47	67	81	48	83	95	33	2	0	-58	-1	0	-88	-2	-1	7	4	1	38
134.308	0	68	86	43	91	114	48	66	83	46	84	96	33	2	0	-60	0	0	-86	-2	0	7	4	1	39
134.431	0	69	86	47	91	116	47	66	84	46	83	96	32	2	0	-63	0	0	-86	-3	-1	5	3	2	40
134.554	0	69	86	46	91	115	46	67	83	47	84	96	33	2	0	-60	0	0	-87	-3	-1	6	5	0	37
134.676	0	68	85	43	91	111	46	66	82	47	83	97	34	1	0	-58	0	0	-88	-2	-1	9	3	1	35
134.799	0	69	85	43	91	112	46	67	83	47	83	95	33	2	0	-59	0	1	-88	-3	-1	8	5	1	37
134.922	0	68	84	44	91	114	47	67	82	47	83	95	33	2	0	-58	-1	0	-87	-2	-1	8	3	1	37
135.045	0	68	85	43	91	115	47	66	84	47	84	95	32	3	0	-59	-1	0	-87	-3	0	8	3	1	39
135.168	0	68	86	46	91	115	48	67	84	46	84	97	32	2	0	-62	0	0	-86	-2	-2	5	5	0	38
135.291	0	69	86	46	91	113	44	67	83	47	84	97	33	3	1	-61	0	0	-87	-2	-1	7	4	1	37
135.414	0	68	85	43	91	112	46	67	82	48	83	97	34	3	0	-60	0	0	-88	-3	-1	7	5	2	35
135.537	0	68	86	43	92	113	46	67	83	46	83	96	33	2	0	-59	0	1	-88	-3	0	8	5	2	39
135.66	0	69	85	42	92	113	46	66	83	48	83	95	33	2	0	-59	0	1	-88	-2	0	7	3	0	39
135.782	0	69	86	45	92	114	48	66	83	46	84	96	31	3	0	-62	0	0	-86	-3	0	6	3	1	39
135.905	0	68	86	47	92	116	48	67	83	46	82	95	32	2	0	-62	-1	1	-87	-2	-1	5	4	1	40
136.028	0	69	87	47	92	113	45	67	83	47	84	98	33	2	0	-61	0	0	-87	-3	-1	6	4	1	36
136.151	0	68	85	43	91	114	47	67	83	47	83	96	33	2	0	-59	0	0	-88	-3	0	8	4	1	35
136.274	0	68	85	44	92	113	46	66	82	48	84	96	33	3	0	-59	-1	1	-89	-2	-1	7	4	1	39
136.397	0	69	86	43	91	115	47	67	83	47	84	94	32	2	0	-60	0	1	-87	-2	-1	9	4	0	38
136.52	0	69	86	46	92	115	48	67	83	45	83	95	31	3	0	-63	0	0	-88	-3	0	5	4	1	39
136.643	0	70	87	46	91	114	47	68	84	46	84	97	32	2	0	-63	0	0	-87	-3	0	5	5	1	41
136.765	0	69	86	45	91	114	45	68	84	50	84	96	32	2	0	-59	0	0	-88	-3	-1	8	4	0	36
136.888	0	70	86	44	92	113	46	67	83	47	83	96	34	3	0	-60	0	0	-88	-4	0	8	3	2	35
137.011	0	69	85	44	92	113	45	66	82	47	84	96	33	2	0	-59	0	0	-88	-2	-1	8	5	1	36
137.134	0	68	86	43	91	113	46	67	84	47	83	96	33	2	0	-58	0	1	-88	-2	-1	8	4	1	37
137.257	0	69	85	44	91	117	48	67	84	46	84	96	31	2	0	-61	-1	0	-87	-2	-1	7	3	2	39
137.38	0	69	87	46	92	116	48	67	85	47	84	97	32	3	0	-62	-1	0	-87	-2	-2	6	4	1	40
137.503	0	69	86	45	92	115	45	67	83	49	83	97	33	2	1	-58	-1	1	-88	-3	-1	8	4	1	36
137.626	0	68	86	43	91	114	47	67	83	47	84	97	34	2	0	-59	0	1	-87	-3	-1	8	4	1	35
137.748	0	69	85	44	91	115	47	66	84	48	85	96	33	2	0	-58	0	0	-88	-2	0	8	4	1	37
137.871	0	69	86	44	92	115	47	67	84	49	84	97	32	2	0	-59	-1	0	-87	-3	-1	8	4	2	38
137.994	0	69	87	46	91	116	49	67	84	47	84	97	32	2	0	-63	-1	0	-86	-2	-1	5	4	2	39
138.117	0	68	87	47	92	117	47	67	85	47	84	97	33	3	1	-63	0	0	-86	-2	-1	5	4	0	41
138.24	0	70	87	45	92	114	46	66	84	48	84	100	32	2	0	-59	-1	0	-87	-3	-1	7	4	1	35
138.363	0	69	85	43	92	115	47	67	85	47	84	98	33	2	0	-59	0	0	-88	-3	-1	8	4	1	37
138.486	0	69	87	44	92	116	46	67	84	47	83	97	33	2	0	-58	0	0	-88	-2	-1	8	3	1	38
138.609	0	69	85	43	92	114	46	67	85	48	83	98	33	2	0	-59	0	0	-88	-2	-1	7	4	2	38
138.732	0	69	86	45	92	116	48	68	85	47	84	98	31	1	1	-61	0	0	-87	-1	0	7	4	0	39
138.854	0	70	87	47	92	117	46	68	85	47	85	96	31	3	0	-63	0	0	-87	-3	-1	5	3	1	40
138.977	0	69	87	44	92	114	45	67	85	48	84	99	34	2	0	-59	0	1	-88	-2	-1	6	4	2	34
139.1	0	69	85	44	91	115	47	66	84	47	85	97	34	2	1	-59	0	0	-87	-3	-1	8	4	2	36
139.223	0	69	86	44	92	115	46	67	84	47	84	98	34	2	0	-59	0	0	-87	-3	-1	8	4	0	36
139.346	0	69	86	44	91	115	46	67	84	48	84	97	34	2	1	-58	0	1	-87	-3	-1	8	5	1	37
139.469	0	68	86	45	92	116	48	67	85	50	84	98	33	2	0	-58	0	0	-87	-2	-1	8	4	3	38
139.592	0	69	86	45	92	115	47	67	85	49	84	99	34	3	0	-58	0	0	-86	-2	-1	7	4	1	34
139.715	0	69	86	44	91	114	46	66	83	48	84	98	35	2	0	-58	0	1	-86	-3	-1	8	3	1	33
139.837	0	68	86	43	91	114	47	66	84	47	83	97	34	2	0	-57	0	1	-86	-3	-2	8	4	1	37
139.96	0	69	86	43	91	115	47	66	85	48	84	98	33	2	0	-58	0	1	-86	-2	-2	7	4	1	36
140.083	0	69	86	45	92	115	48	68	84	47	84	97	32	3	0	-60	0	1	-85	-3	-1	6	4	1	37
140.206	0	69	86	46	92	115	48	67	85	46	83	98	32	2	0	-62	0	0	-86	-4	-1	5	5	0	39
140.329	0	69	86	46	92	114	45	67	85	47	83	99	33	3	0	-59	0	0	-86	-2	-1	6	4	2	36
140.452	0	68	84	43	90	113	46	67	83	47	84	98	34	2	1	-57	0	0	-86	-3	-1	8	4	2	35
140.575	0	69	86	42	91	114	45	66	84	48	84	97	33	2	0	-58	0	0	-86	-3	-1	8	4	0	37
140.698	0	68	86	43	91	114	47	67	84	47	83	97	32	2	0	-58	0	1	-86	-3	-2	7	4	0	37
140.82	0	69	86	44	91	114	48	67	84	46	84	97	32	2	0	-61	-1	0	-85	-2	-2	6	4	0	37
140.943	0	69	87	45	91	115	47	67	86	46	84	98	32	2	0	-62	-1	0	-86	-2	-1	5	4	2	39
141.066	0	69	86	47	91	114	45	67	85	46	83	98	32	2	0	-60	0	2	-87	-1	-1	5	4	1	36
141.189	0	69	85	44	91	111	46	67	84	47	84	99	33	2	0	-57	0	0	-86	-3	-1	8	5	1	34
141.312	0	69	85	43	92	114	46	66	84	47	84	97	33	2	0	-58	-1	1	-86	-2	-1	7	4	2	37
141.435	0	69	86	43	92	114	46	67	84	47	84	97	34	2	0	-58	-1	0	-86	-2	-1	7	5	2	37
141.558	0	69	86	45	91	115	47	66	85	47	85	96	32	3	0	-59	-1	0	-85	-2	-1	6	4	1	38
141.681	0	69	87	46	92	116	47	67	85	46	83	97	32	3	0	-62	-1	0	-87	-3	-1	5	4	1	39
141.804	0	70	86	46	91	114	45	67	84	47	85	98	33	2	0	-60	-1	1	-86	-2	-1	6	4	1	37
141.926	0	69	85	43	92	111	46	67	83	47	84	100	34	2	0	-58	0	0	-87	-2	-1	9	4	1	34
142.049	0	68	86	43	92	113	46	67	85	47	84	98	34	2	0	-58	0	1	-87	-3	-1	8	4	2	37
142.172	0	69	86	43	91	113	46	67	83	47	83	96	33	2	0	-60	0	0	-86	-2	0	8	5	1	37
142.295	0	67	85	45	91	113	46	67	84	46	84	97	33	2	0	-60	-1	1	-85	-2	-1	6	4	2	39
142.418	0	68	86	46	90	114	47	67	85	46	84	97	32	2	0	-61	0	0	-86	-3	-1	5	3	1	39
142.541	0	69	86	46	91	112	45	66	85	47	84	98	33	2	0	-60	0	1	-87	-3	-1	6	4	2	36
142.664	0	68	85	43	91	111	46	67	82	46	83	97	33	2	0	-58	0	1	-87	-2	-1	9	4	1	34
142.787	0	68	85	42	91	110	46	66	82	47	83	98	33	2	1	-58	0	0	-86	-3	-1	8	4	1	36
142.909	0	67	84	42	91	112	46	65	82	48	83	95	33	2	1	-58	0	1	-86	-3	0	8	5	1	37
143.032	0	67	84	44	91	113	48	66	83	45	82	95	31	2	1	-60	-1	0	-85	-2	-1	6	5	1	38
143.155	0	69	85	46	92	113	47	66	82	45	82	95	31	2	0	-62	0	0	-85	-2	-2	5	4	0	39
143.278	0	69	84	45	91	109	44	65	83	45	83	96	33	3	0	-59	0	0	-87	-2	0	7	4	1	35
143.401	0	67	84	42	91	108	45	65	81	46	83	95	34	2	0	-58	0	0	-86	-3	-1	9	4	2	34
143.524	0	68	83	43	90	109	45	65	81	46	82	94	33	2	0	-57	0	0	-86	-2	-1	8	4	2	35
143.647	0	67	83	42	89	109	46	65	81	47	81	93	33	2	0	-58	0	0	-86	-2	-1	8	3	2	36
143.77	0	67	83	45	90	111	47	65	81	44	82	93	32	2	0	-61	0	0	-85	-2	-1	5	4	2	39
143.892	0	68	84	47	91	113	48	66	83	44	83	93	32	2	0	-61	0	0	-85	-2	-1	5	4	1	38
144.015	0	67	84	44	90	108	46	65	81	46	83	95	34	2	0	-57	-1	1	-86	-2	0	8	4	1	34
144.138	0	67	83	42	89	108	46	65	80	45	83	92	34	2	0	-58	0	0	-86	-2	-1	9	4	2	33
144.261	0	68	83	42	90	107	45	64	80	46	82	94	33	3	0	-56	0	0	-85	-2	-1	7	5	1	35
144.384	0	67	82	42	90	110	46	65	81	45	82	92	33	2	0	-57	0	1	-85	-2	-1	7	5	1	36
144.507	0	68	83	43	89	112	48	66	81	45	82	90	31	2	0	-60	0	1	-84	-2	-1	7	5	1	36
144.63	0	69	84	46	90	112	47	66	81	44	82	91	31	2	0	-61	0	0	-85	-3	0	5	4	1	38
144.753	0	69	84	45	90	109	46	65	80	45	83	92	32	3	0	-58	0	1	-84	-2	-1	6	4	2	33
144.876	0	67	82	42	90	109	46	64	80	46	81	91	34	3	0	-57	0	0	-85	-2	-1	8	4	1	34
144.998	0	67	83	42	90	109	46	64	80	46	81	91	34	1	1	-57	0	0	-85	-2	0	8	5	0	35
145.121	0	67	83	42	89	110	46	64	79	46	82	90	33	3	0	-57	0	0	-84	-2	-1	8	4	1	36
145.244	0	67	83	45	90	112	46	65	81	44	81	90	32	2	0	-60	0	0	-84	-1	-1	5	4	1	38
145.367	0	68	84	45	90	113	48	66	83	45	82	91	31	3	0	-60	0	0	-84	-2	-1	4	4	2	39
145.49	0	67	85	46	90	110	45	65	81	45	82	92	32	2	0	-59	0	0	-86	-2	-1	7	4	1	35
145.613	0	67	83	42	90	110	46	64	80	46	82	91	33	2	0	-57	0	1	-85	-1	-1	8	3	2	33
145.736	0	67	84	42	91	110	45	65	81	46	83	91	33	2	0	-56	0	0	-85	-2	-1	7	4	0	37
145.859	0	68	84	44	90	110	47	65	81	45	82	92	33	2	0	-58	0	1	-85	-2	0	7	4	0	36
145.981	0	69	84	44	90	112	48	65	81	45	83	91	31	2	0	-59	0	0	-84	-2	0	6	4	3	37
146.104	0	68	84	46	90	113	48	66	83	45	81	92	32	2	0	-61	-1	-1	-84	-2	-1	5	4	1	38
146.227	0	68	84	46	91	112	46	66	81	46	83	91	32	2	0	-59	0	0	-85	-2	0	6	3	2	36
146.35	0	68	84	42	90	110	47	65	81	45	82	93	34	2	0	-57	-1	0	-85	-2	-2	8	4	2	33
146.473	0	69	84	43	90	111	46	66	81	47	82	93	34	2	0	-56	0	1	-85	-2	-1	7	4	0	36
146.596	0	69	84	43	90	111	47	65	80	47	82	92	34	2	0	-57	0	0	-85	-3	-1	7	4	1	36
146.719	0	68	85	46	90	112	48	66	81	44	83	93	33	2	0	-59	0	0	-84	-1	-1	5	4	0	37
146.842	0	68	85	46	91	114	49	66	83	44	82	94	32	2	0	-61	0	1	-84	-2	-1	5	5	2	38
146.964	0	68	85	46	91	112	47	66	82	46	83	94	34	3	0	-58	-1	1	-84	-3	-1	7	4	1	34
147.087	0	68	83	42	91	111	47	64	81	45	83	94	35	2	0	-56	0	0	-86	-2	0	7	4	1	34
147.21	0	68	84	44	90	111	46	66	82	47	82	94	34	2	1	-56	0	0	-84	-3	-1	7	4	2	36
147.333	0	67	83	42	91	112	48	65	82	47	82	93	33	2	0	-56	0	1	-85	-2	-1	8	4	1	37
147.456	0	68	85	44	91	113	48	66	82	45	82	92	32	3	0	-59	0	0	-83	-2	0	6	4	2	37
147.579	0	68	85	46	92	115	47	65	83	44	83	93	33	2	0	-60	0	0	-83	-3	-1	5	4	1	38
147.702	0	68	85	44	90	112	46	65	81	47	82	94	34	2	1	-56	0	1	-84	-3	-1	8	4	0	33
147.825	0	67	83	43	91	111	47	65	81	45	83	94	34	3	0	-56	0	0	-85	-2	-1	7	4	1	35
147.948	0	67	84	43	89	111	47	65	81	47	81	94	35	2	0	-57	-1	0	-85	-2	-1	8	4	1	35
148.07	0	67	84	42	90	111	47	64	81	46	83	93	33	2	0	-56	0	0	-84	-2	-1	8	4	1	37
148.193	0	67	85	45	90	113	48	65	81	45	82	93	32	3	0	-60	0	0	-83	-2	0	5	4	2	38
148.316	0	68	85	46	90	113	46	66	82	45	83	93	33	3	0	-60	0	0	-84	-2	-1	5	4	2	39
148.439	1	67	83	43	90	109	47	64	80	46	82	94	34	2	0	-57	0	1	-85	-2	-1	7	4	1	33
148.562	0	67	84	43	91	110	46	65	80	46	82	93	34	2	0	-56	-1	0	-84	-3	0	8	4	1	34
148.685	0	67	83	43	90	110	47	65	80	46	81	91	34	2	0	-57	0	0	-83	-2	-1	7	3	2	35
148.808	0	67	84	44	90	111	47	64	81	44	81	91	33	2	0	-57	0	1	-84	-1	-1	6	4	1	37
148.931	0	68	84	44	91	112	48	65	81	45	81	91	33	2	0	-58	0	0	-84	-2	-1	6	4	1	37
149.053	0	68	85	46	90	113	47	65	81	45	82	92	33	2	0	-57	0	1	-84	-2	-1	6	4	1	34
149.176	0	66	82	42	90	108	47	64	80	45	81	92	34	3	0	-54	-1	1	-82	-2	-1	7	5	1	31
149.299	0	67	84	42	91	110	46	64	79	45	81	92	35	3	0	-54	0	0	-82	-2	-1	7	3	1	33
149.422	0	66	83	43	89	109	46	64	80	45	81	91	34	2	0	-54	0	1	-81	-2	-1	7	4	1	33
149.545	0	67	83	42	90	112	48	64	81	45	82	91	34	3	0	-54	0	1	-82	-3	-1	7	4	2	35
149.668	0	68	84	45	90	113	48	65	81	45	81	91	33	1	0	-55	0	0	-82	-2	-1	6	4	2	36
149.791	0	67	84	44	91	113	47	64	80	44	82	92	33	2	0	-54	-1	0	-82	-2	-1	7	4	1	31
149.914	0	67	83	42	90	111	47	64	81	45	81	92	34	2	0	-53	0	0	-80	-2	-1	7	4	0	30
150.036	0	66	83	43	89	111	47	64	80	44	81	92	35	2	0	-52	-1	0	-80	-2	-1	8	4	1	33
150.159	0	67	84	43	90	111	46	64	81	45	82	92	34	2	0	-52	0	0	-81	-2	-1	8	4	1	33
150.282	0	67	83	44	90	112	48	64	82	43	81	92	33	2	1	-54	0	0	-80	-3	-1	5	5	1	34
150.405	0	67	87	44	89	114	47	65	82	44	82	93	32	2	0	-55	-1	0	-80	-2	-1	5	5	1	35
150.528	0	68	84	44	90	111	47	64	82	45	83	93	34	3	1	-54	0	0	-80	-2	-1	7	4	0	30
150.651	0	66	83	43	89	110	47	65	81	43	82	93	34	2	0	-53	0	0	-79	-2	-2	7	4	1	32
150.774	0	66	84	43	90	112	47	64	82	45	82	92	33	2	1	-52	0	1	-79	-2	-1	6	4	1	33
150.897	0	67	84	42	91	113	48	65	82	44	81	93	33	2	0	-52	0	0	-78	-2	-1	6	4	2	33
151.02	0	67	85	45	90	114	48	65	82	43	82	93	32	1	0	-55	0	1	-78	-2	-1	4	4	1	35
151.142	0	68	86	46	90	114	47	65	83	43	81	93	33	2	0	-56	0	0	-79	-2	-1	5	4	2	34
151.265	0	66	84	43	90	111	46	64	81	44	82	94	35	2	1	-53	0	0	-80	-2	-1	7	5	2	31
151.388	0	67	84	43	91	112	47	65	81	44	82	93	35	2	0	-53	-1	0	-79	-2	-1	6	5	1	33
151.511	0	67	85	43	90	113	47	65	81	44	81	93	35	2	0	-52	0	0	-79	-2	-1	6	4	2	33
151.634	0	67	85	43	90	113	47	65	82	44	82	94	34	2	1	-53	-1	0	-79	-2	-1	6	5	1	35
151.757	0	67	85	45	90	115	49	66	83	44	82	94	32	2	0	-56	0	0	-79	-2	-1	4	4	1	35
151.88	0	68	86	46	91	115	47	65	84	44	83	94	32	2	0	-55	0	0	-79	-2	-1	5	4	1	35
152.003	0	68	85	44	90	112	46	64	82	44	82	94	34	2	1	-54	-1	1	-79	-2	0	7	4	1	31
152.125	0	68	85	43	90	111	47	64	82	43	83	95	35	2	0	-52	-1	0	-79	-2	-1	7	4	1	33
152.248	0	67	85	42	90	112	47	64	82	45	83	94	34	2	0	-52	0	1	-79	-2	-1	7	4	1	34
152.371	0	67	85	44	91	114	47	65	82	44	82	93	33	2	0	-54	-1	0	-79	-2	0	5	4	2	34
152.494	0	67	85	46	90	115	49	65	84	43	82	93	34	2	0	-55	0	0	-79	-2	-1	5	4	2	35
152.617	0	68	86	45	90	116	48	65	85	43	82	95	32	2	0	-56	0	0	-80	-2	-1	4	4	2	36
152.74	0	67	86	45	90	112	47	66	84	45	82	96	34	2	0	-54	0	1	-80	-3	-1	7	5	1	33
152.863	0	68	85	42	90	113	47	65	83	46	82	95	35	2	1	-54	-1	0	-80	-1	-1	7	4	2	33
152.986	0	68	85	42	90	112	47	66	83	46	82	95	34	2	0	-52	0	1	-80	-2	-1	7	3	1	34
153.108	0	68	85	44	90	114	46	65	83	44	83	94	33	3	0	-54	-1	0	-80	-2	-1	6	4	0	35
153.231	0	68	86	46	91	115	48	66	84	44	83	94	32	2	0	-57	0	0	-80	-3	-1	4	4	1	35
153.354	0	68	86	46	90	116	49	66	84	44	82	95	32	2	0	-57	0	0	-81	-3	-1	4	4	1	36
153.477	0	69	86	47	91	114	47	66	86	44	83	96	32	3	0	-56	0	0	-81	-3	-1	4	4	0	35
153.6	0	68	85	44	92	113	47	66	83	46	82	95	35	2	0	-55	0	0	-80	-3	-1	7	4	2	31
153.723	0	68	85	43	91	114	46	66	84	46	83	95	35	2	0	-54	0	0	-81	-2	-1	7	4	1	33
153.846	0	68	86	44	90	113	48	66	84	45	83	97	35	2	0	-52	0	0	-81	-2	-1	7	4	1	32
153.969	0	68	86	43	91	114	47	66	84	46	83	96	33	3	0	-53	-1	0	-81	-2	-1	7	4	1	35
154.092	0	68	86	46	92	116	49	66	84	45	83	95	32	2	0	-57	-1	0	-80	-3	-1	5	4	1	35
154.214	0	69	88	47	91	117	48	67	85	45	84	95	33	3	0	-58	0	0	-81	-3	-1	5	3	1	35
154.337	0	69	86	44	90	115	47	66	85	45	83	97	35	3	0	-54	0	0	-82	-2	-2	8	4	1	31
154.46	0	68	86	43	91	114	48	66	85	46	83	98	34	2	0	-53	0	0	-81	-2	-1	7	4	1	33
154.583	0	69	86	43	92	114	47	66	84	47	82	97	34	2	0	-53	0	1	-80	-3	0	7	4	2	35
154.706	0	69	86	43	92	114	48	67	85	47	83	97	34	2	0	-54	0	0	-81	-3	-2	7	4	1	34
154.829	0	69	87	45	92	117	48	65	85	45	83	96	33	3	0	-56	0	1	-80	-2	-1	4	4	1	36
154.952	0	68	87	47	92	117	47	67	86	45	84	96	33	2	0	-57	0	0	-81	-1	-1	4	4	1	37
155.075	0	69	85	44	91	111	47	67	84	48	83	100	36	2	0	-54	0	0	-82	-3	-2	6	5	1	31
155.197	0	68	86	43	91	113	48	66	84	46	83	97	34	2	0	-55	0	1	-82	-2	0	7	4	2	34
155.32	0	69	87	44	90	114	47	66	85	47	82	97	34	2	0	-55	-1	0	-82	-3	-2	5	3	2	34
155.443	0	67	85	45	91	115	48	65	84	46	84	97	33	2	0	-55	0	0	-82	-2	-1	6	4	2	36
155.566	0	69	86	46	91	116	48	66	85	44	84	97	33	2	1	-58	-1	0	-81	-2	-1	5	4	1	36
155.689	0	68	88	48	91	116	48	67	86	45	83	98	34	2	0	-58	0	0	-82	-2	-1	5	5	0	37
155.812	0	68	86	45	91	112	48	66	84	47	83	100	35	3	0	-55	0	0	-83	-3	-1	6	5	2	32
155.935	0	68	84	43	91	112	47	66	85	46	83	98	35	2	0	-54	0	0	-81	-3	0	8	4	1	33
156.058	0	67	85	44	92	114	47	67	84	46	83	97	34	2	0	-54	0	0	-83	-2	-2	7	5	1	34
156.18	0	68	85	45	91	113	48	66	83	46	82	97	33	2	0	-57	-1	0	-82	-1	-1	6	5	2	35
156.303	0	67	86	46	91	114	49	66	85	45	83	96	33	2	1	-58	-1	0	-82	-2	-1	5	4	0	36
156.426	0	67	86	47	91	116	48	66	86	46	83	96	33	2	0	-58	0	0	-82	-2	-1	5	4	0	38
156.549	0	68	86	47	91	111	47	66	85	46	83	99	34	2	0	-57	-1	1	-83	-3	-1	6	4	1	31
156.672	0	69	85	43	90	112	47	65	84	46	83	97	34	3	1	-55	-1	0	-84	-3	-1	8	4	0	32
156.795	0	68	85	44	90	111	47	66	84	46	83	98	35	2	0	-55	-1	1	-82	-2	-1	7	4	1	33
156.918	0	67	85	43	90	113	47	66	84	47	84	96	35	2	0	-55	-1	0	-83	-2	-1	8	4	2	35
157.041	0	68	85	45	91	114	49	65	84	46	83	98	33	2	0	-56	-1	0	-82	-2	-1	6	4	1	36
157.164	0	69	86	47	91	115	49	66	86	45	82	97	33	2	0	-59	-1	0	-82	-2	-2	5	4	0	38
157.286	0	69	86	46	90	111	47	66	84	46	83	98	33	2	0	-57	0	0	-82	-2	-1	6	4	0	31
157.409	0	67	84	44	91	111	48	66	82	46	83	98	34	2	0	-54	0	1	-82	-2	-1	8	4	1	32
157.532	0	68	85	44	90	114	47	66	84	46	83	97	35	2	0	-54	0	1	-83	-2	0	7	4	1	35
157.655	0	68	85	43	90	114	48	66	84	46	82	96	33	2	0	-56	0	0	-82	-2	-1	7	4	0	36
157.778	0	67	86	45	90	115	49	66	85	46	83	97	32	2	0	-58	0	1	-82	-3	-1	5	4	2	36
157.901	0	68	86	46	91	116	46	66	86	45	83	98	34	2	0	-59	0	0	-81	-3	-1	5	4	1	37
158.024	0	68	85	45	91	109	47	67	84	47	83	100	35	2	1	-55	0	0	-83	-2	-1	7	4	2	32
158.147	0	68	85	43	91	113	48	66	83	46	84	97	35	2	0	-56	0	1	-83	-3	-1	9	4	0	34
158.269	0	67	86	44	90	113	47	66	84	47	83	98	35	2	0	-56	-1	0	-83	-2	0	6	4	1	35
158.392	0	67	85	45	91	115	48	66	84	46	83	97	34	2	0	-56	-1	0	-82	-2	-2	7	4	1	35
158.515	0	67	86	46	90	114	48	66	85	46	82	97	33	2	0	-58	0	0	-82	-2	-1	6	4	0	37
158.638	0	69	86	48	91	115	47	66	86	45	84	99	33	2	1	-59	0	0	-83	-2	-1	5	4	1	37
158.761	0	68	85	44	91	111	47	66	85	47	83	99	35	2	0	-55	0	0	-84	-2	-1	7	4	1	32
158.884	0	67	84	43	91	113	47	66	84	48	83	96	34	2	0	-55	-1	0	-83	-2	-1	8	4	2	34
159.007	0	68	85	43	91	113	47	66	85	47	83	97	35	2	0	-56	-1	0	-83	-2	-1	7	4	1	34
159.13	0	69	84	45	91	113	48	66	84	46	83	98	33	2	0	-58	0	0	-83	-2	-1	6	4	1	36
159.252	0	68	86	46	91	113	49	66	85	46	83	99	33	2	0	-59	0	-1	-83	-2	-1	4	4	0	37
159.375	0	69	86	48	91	116	47	67	86	46	83	98	33	2	0	-58	0	0	-83	-2	-1	4	4	0	37
159.498	0	68	84	44	91	111	48	67	85	47	83	99	35	2	0	-55	0	1	-83	-2	0	7	4	2	31
159.621	0	68	84	44	91	113	48	66	84	47	83	98	34	2	0	-55	0	0	-83	-2	-2	8	4	0	33
159.744	0	68	84	43	92	114	47	66	84	48	83	97	34	2	0	-56	0	1	-83	-2	-1	7	4	1	34
159.867	0	69	85	45	91	114	48	67	84	46	83	97	33	3	0	-57	0	0	-83	-2	-2	6	5	2	36
159.99	0	68	86	46	91	115	48	67	86	46	83	98	33	2	0	-59	-1	0	-82	-2	-1	5	5	1	37
160.113	0	68	87	47	91	115	46	67	86	46	83	98	33	2	0	-60	-1	0	-83	-2	-1	5	4	0	37
160.236	0	68	85	44	92	109	47	66	84	46	83	100	35	2	0	-56	0	0	-83	-2	-1	8	5	2	32
160.358	0	68	84	43	91	111	47	67	85	47	84	98	35	2	0	-55	0	0	-83	-2	-1	7	4	1	34
160.481	0	68	84	43	91	112	47	67	85	46	84	98	35	2	0	-55	-1	0	-82	-2	-1	7	5	1	34
160.604	0	68	85	43	91	112	48	66	84	47	84	99	34	3	0	-56	0	0	-82	-2	-1	8	4	1	34
160.727	0	67	86	45	92	114	49	66	85	48	84	98	34	2	0	-57	0	0	-82	-3	-2	6	3	1	36
160.85	0	68	85	47	91	114	48	67	85	46	83	98	33	2	0	-58	-1	0	-82	-2	-1	4	4	2	36
160.973	0	68	84	43	90	109	48	66	83	47	83	100	35	2	0	-55	0	0	-82	-3	-1	8	4	1	30
161.096	0	67	84	43	91	111	47	66	84	47	83	99	35	2	0	-54	0	1	-82	-2	0	7	4	0	33
161.219	0	67	85	43	90	110	47	66	83	45	83	99	35	2	0	-54	0	0	-82	-2	0	7	4	0	33
161.341	0	67	85	43	90	113	47	65	84	48	83	96	34	3	0	-54	-1	0	-81	-2	-1	7	4	1	35
161.464	0	67	85	44	90	113	49	65	85	46	83	97	33	2	0	-56	0	0	-81	-2	-1	5	4	2	35
161.587	0	67	85	48	90	113	47	65	85	44	83	97	32	3	0	-58	0	1	-81	-2	0	4	4	0	34
161.71	0	67	84	44	90	108	48	64	82	46	82	98	35	2	1	-54	0	0	-82	-2	-1	8	4	2	31
161.833	0	67	84	43	91	111	47	64	83	47	82	96	35	2	0	-54	0	0	-82	-2	-1	7	4	1	33
161.956	0	66	83	43	90	112	47	65	82	45	81	95	36	2	0	-54	0	0	-82	-2	-1	8	5	1	33
162.079	0	66	83	42	89	111	47	64	83	46	82	96	34	2	0	-54	0	0	-81	-2	-1	6	5	1	34
162.202	0	67	84	45	90	114	48	65	84	45	81	94	32	2	0	-57	0	0	-81	-2	-1	6	4	2	35
162.324	0	67	85	47	90	111	47	65	83	44	83	98	34	2	0	-57	0	0	-81	-2	-1	5	4	1	35
162.447	0	66	83	42	90	107	47	64	82	45	81	98	36	3	0	-54	0	0	-82	-2	-1	7	4	1	30
162.57	0	66	84	42	89	110	46	65	81	45	81	96	34	2	0	-54	0	1	-82	-2	-1	7	4	1	33
162.693	0	67	82	43	90	109	47	64	81	46	82	96	35	2	0	-54	0	0	-81	-2	0	7	3	1	33
162.816	0	67	83	43	90	110	47	64	83	46	82	95	34	2	0	-55	-1	0	-80	-2	-1	6	4	1	35
162.939	0	68	84	46	90	113	48	64	82	44	83	95	32	3	0	-57	0	0	-80	-3	-1	5	4	1	35
163.062	0	66	85	47	89	112	46	65	83	45	83	96	33	3	0	-59	-2	0	-80	-3	-1	4	4	1	36
163.185	0	66	83	43	90	107	47	64	82	46	82	97	35	2	0	-54	-1	0	-81	-3	-1	7	4	1	30
163.308	0	66	83	44	89	108	46	64	82	45	81	96	35	2	1	-53	0	0	-80	-2	-1	8	4	1	32
163.43	0	67	83	42	89	109	46	64	81	45	82	96	35	3	1	-54	0	0	-80	-2	-1	7	4	1	33
163.553	0	66	84	43	90	112	47	64	82	46	82	93	32	2	0	-54	-1	1	-80	-2	-1	7	4	1	34
163.676	0	67	85	45	89	113	48	65	82	43	82	93	31	3	0	-57	0	0	-79	-2	-1	5	4	1	35
163.799	0	67	85	46	89	114	47	64	84	44	82	94	33	2	0	-57	0	0	-81	-2	-1	5	4	2	36
163.922	0	67	84	45	90	110	47	65	83	46	82	95	35	2	0	-54	0	1	-81	-3	-1	7	4	0	31
164.045	0	67	83	43	89	110	47	64	82	46	83	94	36	2	0	-55	0	0	-80	-3	-1	8	3	1	33
164.168	0	67	84	43	90	110	47	64	82	46	82	95	35	3	0	-54	-1	0	-80	-2	-1	7	4	1	34
164.291	0	67	84	43	90	111	47	65	82	46	81	94	33	2	0	-56	-1	0	-80	-3	0	6	4	0	34
164.413	0	68	85	45	90	112	48	66	83	44	81	95	32	2	0	-57	0	2	-80	-2	-1	5	4	1	35
164.536	0	68	85	45	88	114	47	65	84	45	83	95	33	1	0	-58	0	0	-81	-3	-1	4	3	1	36
164.659	0	67	85	45	90	110	46	65	82	45	81	97	35	2	0	-55	0	0	-81	-3	-1	6	5	1	32
164.782	0	67	84	43	91	111	47	65	82	46	82	95	34	3	0	-54	0	0	-82	-2	-1	8	5	2	33
164.905	0	67	84	42	90	112	47	66	82	47	82	96	33	2	0	-56	0	1	-81	-2	-1	7	4	2	34
165.028	0	68	85	42	89	111	48	65	83	47	82	96	33	2	1	-55	0	0	-81	-2	-1	7	4	1	35
165.151	0	68	85	45	90	114	48	66	84	44	82	94	32	3	0	-58	-1	1	-80	-1	-1	4	4	0	35
165.274	0	67	86	46	91	115	47	66	84	46	81	96	33	2	0	-58	0	0	-81	-2	-1	5	4	1	37
165.396	0	67	85	44	90	109	47	65	83	47	83	98	35	2	0	-55	0	0	-83	-3	-1	8	4	1	32
165.519	0	67	85	43	91	110	46	66	83	46	82	96	33	3	0	-55	0	0	-82	-2	-1	8	4	1	34
165.642	0	67	86	45	90	112	46	65	84	46	82	95	33	2	1	-56	0	0	-82	-2	-1	6	4	1	35
165.765	0	68	86	44	90	113	49	65	83	46	82	95	31	2	1	-57	0	0	-81	-2	-1	6	4	1	35
165.888	0	67	86	45	90	115	48	65	84	45	83	95	32	2	0	-59	0	0	-82	-2	-2	5	4	1	37
166.011	0	68	86	48	90	114	47	66	85	46	83	97	33	3	0	-59	0	0	-82	-2	-1	3	4	0	36
166.134	0	67	85	44	90	111	47	66	84	48	82	96	34	3	0	-55	0	0	-84	-3	-1	7	5	1	31
166.257	0	68	84	44	90	111	47	66	84	46	82	97	34	2	0	-56	0	0	-82	-2	-1	8	5	1	34
166.38	0	67	85	43	90	109	47	65	84	47	82	97	35	2	0	-55	-1	1	-82	-3	-1	7	4	2	33
166.502	0	68	85	43	90	112	48	66	84	46	83	96	34	2	1	-55	-1	1	-82	-3	-2	7	4	1	35
166.625	0	68	86	46	90	112	49	65	84	45	83	97	32	2	0	-58	0	1	-82	-2	-1	5	4	1	35
166.748	0	68	86	47	90	115	48	65	85	45	83	95	33	2	0	-58	0	0	-81	-2	0	5	5	1	35
166.871	0	68	85	44	90	108	48	66	84	47	83	99	34	1	0	-55	0	0	-83	-2	-1	7	4	2	30
166.994	0	67	85	43	91	111	46	66	82	46	82	97	35	2	0	-55	0	0	-83	-2	-1	8	5	1	33
167.117	0	67	84	44	90	111	47	65	82	46	82	94	34	2	1	-55	0	0	-82	-2	-1	7	4	1	34
167.24	0	66	85	45	90	112	47	66	83	46	82	95	34	1	0	-57	0	1	-82	-2	-1	6	4	1	34
167.363	0	68	85	45	89	113	48	66	84	47	82	95	32	2	0	-57	0	0	-81	-3	-1	6	4	1	35
167.485	0	67	85	47	91	115	47	66	84	46	83	94	33	3	0	-59	0	0	-81	-3	-1	6	4	1	36
167.608	0	67	84	44	90	109	46	65	83	47	82	97	34	3	0	-55	-1	1	-82	-2	-1	7	4	1	32
167.731	0	67	85	43	90	109	46	65	82	45	83	96	34	3	1	-55	0	1	-82	-3	-1	8	4	2	33
167.854	0	67	85	42	90	111	46	65	84	46	82	95	34	2	0	-55	-1	1	-82	-2	-1	7	4	0	34
167.977	0	67	85	43	89	112	48	66	83	46	82	95	33	2	0	-55	-1	0	-82	-3	-1	7	4	1	34
168.1	0	68	85	46	90	112	49	66	84	45	82	95	32	2	0	-57	0	0	-80	-3	-1	5	4	1	35
168.223	0	68	85	47	90	113	47	65	85	45	82	95	32	2	0	-59	0	0	-81	-2	0	4	4	0	35
168.346	0	67	84	44	90	109	47	66	83	45	82	97	35	2	0	-55	-1	0	-82	-2	-1	7	5	1	32
168.468	0	67	84	43	89	110	47	65	83	46	80	96	35	2	0	-55	-1	1	-82	-2	-1	8	5	1	33
168.591	0	68	85	43	90	111	46	65	83	46	82	95	34	2	1	-55	0	0	-82	-3	-1	7	4	1	34
168.714	0	67	85	45	90	111	47	65	84	46	83	95	33	1	0	-56	-1	1	-82	-3	0	6	4	1	35
168.837	0	67	84	44	90	112	48	66	84	44	81	96	33	1	0	-59	0	0	-82	-2	-1	5	4	2	35
168.96	0	68	85	46	90	112	47	65	85	47	82	96	32	2	0	-57	0	1	-81	-3	-1	6	4	1	35
169.083	0	68	83	43	90	107	47	65	83	47	82	98	35	2	0	-54	-1	0	-81	-1	-1	8	5	1	30
169.206	0	68	84	43	90	111	46	65	82	46	82	94	33	3	0	-54	-1	0	-82	-3	0	8	5	2	33
169.329	0	67	83	43	89	111	47	65	82	46	82	94	34	2	1	-55	0	0	-82	-2	-1	7	3	1	33
169.452	0	67	84	43	89	111	47	66	83	46	82	95	33	3	0	-55	0	1	-81	-2	-1	7	4	1	34
169.574	0	67	84	45	89	114	48	65	84	45	82	94	33	2	0	-58	-1	0	-81	-3	0	5	4	1	36
169.697	0	67	85	47	90	114	47	66	83	45	81	94	32	2	0	-57	-1	0	-81	-2	-1	4	4	2	35
169.82	0	67	83	44	90	107	47	65	83	47	82	97	35	2	0	-55	0	0	-82	-2	-1	7	4	1	29
169.943	0	67	84	44	89	109	46	65	82	45	82	95	35	2	0	-54	0	1	-81	-1	-2	8	4	0	32
170.066	0	66	83	43	89	110	46	64	82	46	81	94	35	2	1	-54	0	1	-81	-2	-1	8	4	1	32
170.189	0	66	84	42	89	111	47	65	82	46	82	93	35	2	1	-54	-1	0	-81	-2	-1	7	3	1	34
170.312	0	67	84	45	90	111	48	65	83	44	81	94	33	1	0	-58	-1	0	-80	-2	0	5	4	1	34
170.435	0	67	84	46	90	112	47	64	83	44	82	94	33	2	0	-58	0	0	-80	-3	-2	4	4	2	34
170.557	0	66	83	44	88	106	46	65	82	46	81	97	35	2	0	-54	0	0	-80	-2	-1	7	4	2	29
170.68	0	67	83	42	89	108	46	65	82	46	81	95	34	2	0	-53	-1	0	-80	-2	0	8	4	1	33
170.803	0	67	84	43	89	110	46	64	82	46	82	93	34	3	0	-53	0	0	-80	-3	-1	7	4	2	33
170.926	0	67	83	43	89	110	47	65	82	45	81	93	34	2	0	-54	0	0	-80	-2	0	7	5	1	34
171.049	0	68	84	45	89	112	48	65	82	45	81	93	31	3	1	-55	0	0	-79	-2	0	6	4	2	33
171.172	0	66	84	46	89	113	48	65	83	45	80	93	33	2	0	-55	0	1	-79	-1	-1	6	3	1	34
171.295	0	66	84	44	89	109	46	65	82	45	81	95	35	1	0	-55	0	1	-80	-2	-1	7	4	1	31
171.418	0	66	83	43	90	109	47	65	82	45	80	93	34	2	0	-52	0	1	-79	-2	0	7	4	1	31
171.54	0	66	83	43	89	109	46	64	82	45	81	94	34	2	0	-54	0	1	-78	-2	-1	8	4	1	33
171.663	0	66	83	44	89	110	47	63	82	44	80	94	34	3	0	-55	0	0	-79	-3	-1	6	4	1	33
171.786	0	66	85	45	89	111	49	64	83	44	81	92	32	2	0	-56	0	1	-78	-2	-1	5	4	0	34
171.909	0	67	85	46	89	112	46	64	83	44	81	93	33	3	0	-56	0	0	-79	-2	-1	5	4	3	35
172.032	0	67	84	43	89	107	47	64	83	45	80	96	35	2	0	-54	0	0	-79	-3	-1	8	4	2	30
172.155	0	66	83	42	88	108	46	64	81	44	80	94	33	2	0	-53	0	1	-79	-2	-1	7	4	2	32
172.278	0	66	83	42	89	108	47	64	81	44	80	94	34	2	0	-53	-1	0	-78	-2	0	8	3	1	32
172.401	0	66	83	42	88	110	47	64	82	45	80	91	32	3	0	-53	0	0	-78	-3	0	7	4	1	33
172.524	0	66	84	45	89	110	48	64	82	43	80	93	32	2	0	-56	0	0	-78	-2	-1	5	4	1	34
172.646	0	67	84	46	88	111	46	64	82	43	81	93	33	1	0	-57	-1	0	-80	-2	-1	4	4	1	33
172.769	0	67	83	42	88	107	46	64	81	45	81	93	34	2	1	-53	0	0	-79	-2	-1	7	3	0	29
172.892	0	66	83	44	88	108	46	63	80	44	80	90	34	3	0	-52	0	0	-78	-2	0	7	4	2	31
173.015	0	66	83	42	89	109	46	63	81	45	80	91	33	3	0	-52	0	0	-78	-2	-1	6	4	1	32
173.138	0	66	82	44	88	109	47	64	81	44	80	92	32	2	1	-54	0	1	-78	-2	-1	7	4	1	34
173.261	0	66	83	46	89	112	48	64	81	43	81	91	32	2	0	-56	0	0	-78	-2	-1	4	4	1	34
173.384	0	67	83	46	88	110	45	64	82	45	80	93	34	2	0	-54	0	0	-79	-2	0	6	4	2	33
173.507	0	66	82	43	88	108	46	64	80	44	80	92	34	2	0	-52	0	1	-78	-2	-1	8	3	2	30
173.629	0	65	82	42	88	108	46	64	81	45	80	92	33	2	0	-52	-1	0	-79	-2	-1	7	4	1	32
173.752	0	66	82	42	88	108	47	64	79	44	79	91	33	2	0	-52	-1	1	-79	-3	-1	6	4	1	32
173.875	0	66	82	44	88	110	46	64	81	42	80	90	32	2	0	-56	0	0	-77	-2	0	4	4	2	34
173.998	0	66	84	44	88	111	47	64	81	44	81	90	32	3	0	-56	0	0	-78	-1	-1	4	4	1	35
174.121	0	66	83	45	88	112	46	64	82	44	81	90	33	2	0	-55	-1	0	-79	-2	-1	6	4	0	33
174.244	0	67	82	42	89	108	46	63	81	45	80	92	34	2	0	-53	0	1	-79	-3	-1	7	3	0	30
174.367	0	67	82	42	89	109	46	64	81	45	80	91	34	3	0	-52	-2	0	-78	-3	-1	7	4	1	32
174.49	11	66	82	43	89	109	45	63	81	44	80	91	34	2	0	-54	-1	0	-79	-2	0	6	5	2	32
174.612	0	66	83	43	89	110	47	64	80	44	80	91	32	2	0	-55	0	0	-78	-3	-1	6	4	0	34
174.735	0	66	84	45	90	111	47	64	82	44	80	91	31	2	0	-55	0	0	-78	-2	0	4	4	2	35
174.858	0	67	83	46	89	112	47	65	81	44	80	92	32	2	0	-57	-1	1	-77	-3	0	5	4	1	33
174.981	0	66	83	44	88	109	46	64	81	44	80	92	34	2	0	-54	-1	0	-79	-2	0	8	4	2	29
175.104	0	66	83	42	88	110	46	63	80	43	80	91	32	2	0	-53	0	1	-79	-2	-1	7	5	1	32
175.227	0	66	83	42	89	109	46	64	81	44	80	92	33	3	0	-53	0	1	-79	-2	-1	6	4	1	33
175.35	0	67	83	45	89	110	47	64	81	43	81	91	33	2	0	-56	0	0	-78	-2	-2	5	5	1	34
175.473	0	67	85	45	89	112	47	64	81	44	81	93	31	2	0	-56	-1	0	-78	-2	-1	4	4	1	34
175.596	0	67	84	46	89	113	46	65	83	43	81	92	31	3	1	-56	0	0	-79	-2	-1	4	4	1	35
175.718	0	67	84	43	89	109	46	64	80	45	81	94	34	2	0	-54	0	0	-79	-2	0	7	5	1	30
175.841	0	66	83	43	90	110	46	64	81	44	81	92	33	2	0	-54	-1	1	-79	-2	-2	6	4	1	34
175.964	0	68	83	43	89	110	46	64	81	43	80	93	33	2	0	-54	0	1	-80	-2	0	6	3	2	33
176.087	0	67	84	44	90	111	47	65	82	45	80	93	32	2	0	-56	-1	1	-79	-3	-1	6	5	0	34
176.21	0	66	84	45	89	113	48	65	82	44	81	92	31	2	0	-57	-1	0	-79	-2	-1	5	4	1	36
176.333	0	67	84	46	90	112	46	64	83	44	81	94	32	2	0	-57	-1	0	-80	-2	-1	5	4	1	35
176.456	0	67	83	43	89	110	47	64	82	45	81	93	34	2	0	-54	0	0	-80	-3	-1	6	4	0	31
176.579	0	67	84	42	89	111	46	64	81	44	81	92	33	2	0	-54	0	0	-81	-3	0	7	4	1	34
176.701	0	67	83	43	89	109	47	64	82	45	80	93	34	2	0	-54	0	0	-79	-3	-1	7	4	2	33
176.824	0	66	84	44	89	110	47	64	81	44	81	92	32	1	0	-57	-1	0	-80	-2	-1	4	4	0	34
176.947	0	67	85	45	89	113	47	65	82	44	81	92	31	2	0	-58	0	0	-79	-2	-1	5	3	1	35
177.07	0	66	85	46	89	111	46	65	82	45	81	93	33	2	0	-57	-1	1	-81	-2	0	6	4	1	34
177.193	0	66	83	43	89	109	46	64	82	46	80	93	35	3	0	-54	-1	0	-80	-2	-1	8	4	1	30
177.316	0	67	83	44	88	110	46	64	82	44	81	92	33	2	0	-56	-1	0	-80	-2	-1	6	4	1	34
177.439	0	66	83	43	89	110	46	63	81	44	80	91	34	2	0	-54	0	0	-80	-2	-1	7	3	2	33
177.562	0	66	84	45	89	113	46	64	83	44	80	91	32	2	0	-57	-1	0	-80	-2	0	5	3	1	35
177.684	0	67	83	45	88	112	47	65	82	44	81	93	31	3	0	-57	0	0	-79	-2	-2	5	4	2	35
177.807	0	67	84	47	89	111	46	64	82	44	82	94	32	3	0	-57	0	1	-81	-3	-1	5	4	1	35
177.93	0	67	83	43	89	110	46	64	81	45	80	92	34	3	0	-54	0	0	-81	-2	0	8	4	2	31
178.053	0	67	83	43	89	110	46	64	82	45	81	92	34	2	1	-55	0	1	-80	-2	-1	8	5	1	33
178.176	0	66	83	42	89	110	46	63	81	46	80	92	33	2	0	-55	-1	0	-81	-2	-1	7	4	1	34
178.299	0	67	84	44	89	110	46	64	81	43	80	92	32	3	0	-56	0	0	-79	-3	0	4	4	1	34
178.422	0	67	84	43	89	113	47	64	83	46	81	91	31	2	0	-57	0	0	-80	-3	0	6	4	2	36
178.545	0	66	84	46	89	113	46	64	83	44	81	92	32	2	0	-58	-1	0	-80	-3	0	5	4	1	36
178.668	0	67	84	43	88	109	46	64	81	45	81	92	33	2	0	-54	0	1	-81	-3	0	8	4	1	31
178.79	0	66	84	42	89	110	46	65	81	45	81	92	34	2	0	-53	-1	0	-80	-2	0	7	3	1	33
178.913	0	66	83	42	88	108	46	64	81	45	80	92	33	2	0	-54	-1	0	-81	-2	0	7	4	2	33
179.036	0	66	84	43	88	110	46	64	82	44	80	91	33	2	0	-57	0	0	-81	-2	-1	6	4	2	34
179.159	0	66	84	44	89	112	48	63	82	42	81	90	31	2	1	-58	0	0	-79	-2	-1	5	4	1	35
179.282	0	67	84	45	88	112	48	63	82	44	81	92	32	2	0	-57	-1	0	-79	-2	-1	5	3	1	35
179.405	0	67	83	44	89	108	46	65	80	45	80	95	34	2	0	-55	-1	0	-82	-2	-1	7	4	1	31
179.528	0	66	83	42	88	108	45	64	80	44	79	93	33	3	0	-55	-1	0	-81	-3	-1	7	4	1	32
179.651	0	67	83	43	88	109	45	64	80	45	80	91	33	2	0	-54	0	0	-80	-2	-2	8	4	1	33
179.773	0	65	83	43	89	110	46	64	81	43	80	91	32	3	0	-56	0	2	-79	-2	-1	5	5	1	35
179.896	0	67	83	45	89	112	47	63	81	43	81	91	30	2	0	-58	-1	1	-80	-2	0	5	4	1	34
180.019	0	66	84	45	88	113	47	65	82	44	80	91	32	2	0	-58	0	0	-80	-2	-1	4	4	1	35
180.142	0	66	83	46	89	109	46	64	81	45	79	92	34	2	0	-56	0	0	-81	-2	-1	6	4	1	31
180.265	0	66	83	42	89	108	46	64	81	45	80	92	34	2	0	-54	0	0	-80	-2	0	8	4	1	33
180.388	0	66	84	42	88	109	46	63	81	44	80	92	33	2	0	-54	0	1	-80	-2	-1	7	4	2	34
180.511	0	67	84	42	88	110	46	64	81	45	80	90	32	2	0	-55	0	0	-81	-3	-1	7	3	3	34
180.634	0	66	84	45	88	112	47	64	82	43	80	91	33	2	0	-58	0	0	-80	-2	-2	5	4	1	36
180.756	0	68	84	46	90	113	47	64	83	45	80	92	32	3	1	-58	0	1	-80	-2	-2	5	4	1	35
180.879	0	67	83	43	88	110	47	64	80	45	81	92	34	2	0	-55	0	0	-81	-2	-1	8	4	1	31
181.002	0	66	84	42	88	111	46	63	81	45	80	91	32	2	0	-54	0	1	-80	-2	-1	8	4	1	33
181.125	0	66	84	43	88	110	46	64	81	46	80	91	33	3	0	-55	0	1	-81	-2	-1	7	4	0	33
181.248	0	66	84	43	89	111	46	64	81	44	80	91	33	2	0	-55	-1	0	-81	-2	-1	5	4	1	35
181.371	0	67	83	44	88	111	46	64	83	44	81	91	31	2	0	-59	0	1	-80	-2	0	5	4	0	36
181.494	0	66	85	46	89	112	46	64	83	44	81	90	32	2	0	-58	-1	0	-80	-2	0	5	5	1	36
181.617	0	67	83	43	89	108	47	63	80	45	80	92	34	3	0	-54	0	1	-81	-2	-1	7	5	2	31
181.74	0	66	84	42	88	109	46	64	81	45	80	91	34	1	0	-55	0	0	-81	-2	-1	8	4	1	33
181.862	0	66	84	42	88	110	46	64	81	45	80	91	33	2	0	-56	0	0	-81	-2	-1	8	4	1	34
181.985	0	67	85	44	88	112	46	63	82	43	80	91	33	2	0	-59	0	0	-81	-2	0	6	5	2	35
182.108	0	67	85	45	89	113	48	63	81	43	81	91	31	2	0	-57	0	0	-79	-2	-1	5	5	1	35
182.231	0	67	86	46	89	114	45	64	83	44	81	91	33	2	0	-58	-1	0	-81	-2	-1	5	3	1	36
182.354	0	67	84	43	88	109	45	64	81	45	80	92	33	2	0	-55	-1	1	-81	-2	-1	8	3	1	30
182.477	0	67	84	42	88	111	46	64	82	45	81	91	33	2	0	-55	0	0	-80	-2	-1	8	4	2	33
182.6	0	66	84	42	89	110	45	63	82	45	80	91	33	2	0	-54	-1	0	-80	-2	-1	7	3	1	33
182.723	0	67	84	43	88	111	46	64	81	44	81	90	32	2	0	-56	-1	0	-81	-2	-1	6	5	1	35
[truncated: 1,242 more rows]

## Sheet: Add_info
Time	Marker	Accel_x	Accel_y	Accel_z	Gyro_x	Gyro_y	Gyro_z	Magnet_x	Magnet_y	Magnet_z	battery		ld_gain	pd_gain
[truncated: 2,728 more rows]
