# Supplementary material for: Charitable crowdfunding donation-intention estimation depending on emotional project images using fNIRS-based functional connectivity
Source: PLoS One. 2024 May 8;19(5):e0303144. doi: 10.1371/journal.pone.0303144 (PMC11078340; doi:10.1371/journal.pone.0303144)
Supplement: S1 File — (ZIP) [file pone.0303144.s001.zip › Some donation dataset/negative/subject46.xlsx]

## Sheet: D780
	SNR :	43	52	51	40	46	50	41	45	48	43	45	40	36	38	35
Time	Marker	ch1	ch2	ch3	ch4	ch5	ch6	ch7	ch8	ch9	ch10	ch11	ch12	ch13	ch14	ch15
0.24576	0	681	339	388	225	295	323	216	177	238	199	251	139	319	348	373
0.36864	0	681	339	388	225	295	323	216	177	238	199	251	139	319	348	373
0.49152	0	732	366	426	228	288	346	222	200	274	220	274	141	342	353	373
0.6144	0	754	375	438	227	286	359	222	204	283	232	289	144	348	354	374
0.73728	0	752	394	435	221	280	352	217	217	290	226	286	143	346	352	370
0.86016	0	750	406	421	220	276	353	217	224	290	224	284	143	346	353	373
0.98304	0	753	404	421	221	274	349	217	218	292	224	285	144	347	353	371
1.10592	0	750	404	424	222	274	350	217	214	292	224	285	145	349	356	371
1.2288	0	757	405	427	224	276	349	219	216	295	226	287	146	352	358	371
1.35168	0	753	400	425	221	273	348	218	219	293	223	284	144	346	355	372
1.47456	0	759	400	427	221	271	346	218	216	293	222	283	143	346	353	375
1.59744	0	756	400	427	221	271	347	218	212	293	222	283	144	347	354	372
1.72032	0	760	400	429	223	273	347	220	215	293	224	284	145	349	356	372
1.8432	0	758	403	430	224	277	349	222	221	294	227	286	145	352	357	374
1.96608	0	759	400	430	222	273	350	219	218	294	223	284	143	348	355	376
2.08896	0	757	400	428	221	274	350	218	211	291	221	281	143	345	354	373
2.21184	0	760	401	430	222	273	350	219	214	291	222	282	144	347	354	372
2.33472	0	758	400	432	223	274	350	221	220	293	224	284	145	350	354	374
2.4576	0	757	402	435	224	277	353	222	220	295	227	287	146	352	356	374
2.58048	0	756	402	435	222	274	352	220	215	294	222	284	144	348	355	375
2.70336	0	760	400	431	220	272	351	217	214	292	220	283	143	345	352	374
2.82624	0	757	401	432	220	274	350	218	220	293	222	282	144	345	354	376
2.94912	0	759	401	432	221	275	351	219	219	297	223	284	144	347	355	377
3.072	0	760	401	434	223	277	353	221	215	297	224	286	143	350	355	377
3.19488	0	762	403	434	221	276	354	220	216	292	223	284	144	347	355	375
3.31776	0	761	401	431	219	273	351	217	220	294	220	282	144	344	353	374
3.44064	0	758	401	431	220	273	353	218	216	293	220	282	144	344	353	376
3.56352	0	759	401	434	221	275	352	218	215	295	222	284	144	346	355	375
3.6864	0	764	402	433	223	276	355	222	216	295	224	286	145	349	356	376
3.80928	0	762	404	435	222	277	354	220	222	295	225	284	145	347	356	374
3.93216	0	759	400	431	221	273	352	218	216	293	220	282	144	343	352	376
4.05504	0	758	402	433	221	273	353	217	212	293	221	283	143	344	353	372
4.17792	0	762	402	433	222	275	353	219	215	294	223	284	143	346	354	374
4.3008	0	760	403	434	224	277	352	222	222	296	225	286	144	348	356	375
4.42368	0	760	404	435	223	277	354	220	219	295	223	284	144	346	355	376
4.54656	0	758	401	432	221	275	352	216	212	292	219	281	143	343	353	373
4.66944	0	762	403	433	222	276	352	217	216	293	220	283	144	344	354	374
4.79232	0	763	403	433	222	275	352	220	222	295	222	284	144	346	355	374
4.9152	0	757	403	434	225	278	353	221	219	298	225	287	144	348	356	375
5.03808	0	761	404	435	223	279	355	218	216	297	223	285	143	346	355	375
5.16096	0	762	402	432	220	274	352	217	215	293	218	283	142	343	353	374
5.28384	0	762	402	432	221	274	351	218	221	296	220	283	143	344	355	377
5.40672	0	759	403	432	222	275	353	218	216	296	220	284	143	345	355	379
5.5296	0	764	404	432	223	275	353	220	214	298	222	286	144	348	357	378
5.65248	0	764	405	434	224	278	355	219	218	296	224	287	144	347	357	379
5.77536	0	761	402	431	221	274	351	216	221	296	219	282	143	342	355	378
5.89824	0	760	401	431	222	273	351	216	215	296	218	282	143	343	356	379
6.02112	0	764	402	432	222	274	351	216	213	297	220	284	144	344	357	378
6.144	0	765	404	433	224	275	353	220	217	296	222	286	145	347	358	379
6.26688	0	765	405	435	226	277	353	221	222	298	225	287	145	348	360	380
6.38976	0	760	403	433	223	274	353	217	215	296	219	283	144	344	356	380
6.51264	0	761	402	431	222	273	350	216	213	297	219	282	144	344	357	379
6.63552	0	760	403	432	222	274	352	217	217	297	219	284	143	344	356	380
6.7584	0	761	403	433	224	275	351	220	221	299	222	286	144	346	359	379
6.88128	0	761	404	434	225	277	353	222	217	299	224	288	145	350	361	379
7.00416	0	761	405	435	225	278	352	220	215	299	223	286	144	348	360	381
7.12704	0	761	403	433	223	274	352	218	217	296	219	283	144	343	357	380
7.24992	0	761	403	431	222	274	350	217	220	298	221	284	145	345	358	380
7.3728	0	763	404	434	222	274	350	218	215	297	222	285	145	346	359	379
7.49568	0	761	404	434	224	277	351	219	215	300	224	288	145	348	361	379
7.61856	0	761	405	435	227	279	353	222	220	300	228	289	144	351	361	383
7.74144	0	762	405	433	224	276	350	220	221	300	222	286	143	345	359	381
7.86432	0	761	403	432	223	274	349	218	214	299	221	285	143	346	358	381
7.9872	0	766	404	433	223	275	350	217	212	297	221	284	143	347	359	383
8.11008	0	762	406	433	225	275	350	221	217	296	225	286	145	350	361	384
8.23296	0	763	406	434	227	278	351	223	222	299	227	288	145	353	363	385
8.35584	0	762	405	435	224	277	352	219	214	296	224	286	145	350	362	383
8.47872	0	765	404	432	224	274	350	218	212	295	222	283	144	347	361	384
8.6016	0	758	404	433	224	275	350	219	217	294	223	285	144	348	362	383
8.72448	0	761	405	434	225	276	349	221	220	297	225	286	145	350	363	384
8.84736	0	762	405	435	226	277	353	222	215	296	226	288	145	354	363	383
8.97024	0	767	405	436	226	277	353	220	214	296	225	286	145	353	363	385
9.09312	0	757	403	432	222	274	349	219	218	293	221	282	144	347	360	384
9.216	0	759	403	432	222	273	349	219	217	294	222	284	145	346	361	384
9.33888	0	761	404	432	223	275	349	219	213	296	223	284	144	348	361	384
9.46176	0	765	406	433	224	276	350	220	214	296	225	286	145	351	362	384
9.58464	0	764	406	434	228	277	350	223	221	298	228	288	144	353	363	383
9.70752	0	759	404	433	223	274	350	219	218	296	221	281	144	349	360	384
9.8304	0	761	402	430	223	271	348	218	212	295	221	283	144	345	359	382
9.95328	0	764	403	430	223	273	348	217	212	294	222	282	144	346	359	385
10.0762	0	761	404	432	224	274	348	220	220	296	223	284	144	349	360	383
10.199	0	760	404	432	225	275	349	221	220	298	226	286	145	350	362	383
10.3219	0	762	406	434	226	278	353	221	213	296	228	286	144	352	363	383
10.4448	0	762	403	432	223	274	350	218	213	293	222	281	144	347	359	381
10.5677	0	761	400	431	221	273	349	219	217	292	221	282	144	345	359	382
10.6906	0	756	402	431	222	273	349	218	216	294	223	282	144	346	360	383
10.8134	0	762	404	432	223	274	350	220	212	294	223	284	144	349	361	382
10.9363	0	764	404	433	224	276	351	221	215	293	226	285	144	352	362	381
11.0592	0	761	406	436	226	277	351	224	222	297	229	287	145	353	362	380
11.1821	0	753	403	432	222	274	351	219	217	295	224	284	142	347	359	382
11.305	0	759	403	430	221	273	348	219	211	296	222	282	143	346	358	382
11.4278	0	763	403	431	221	272	349	219	214	293	223	282	143	347	360	381
11.5507	0	761	405	433	222	275	348	221	220	295	225	284	143	349	361	382
11.6736	0	762	405	433	224	275	350	222	217	296	228	285	145	352	363	385
11.7965	0	762	406	435	226	278	352	223	214	295	229	287	145	355	363	383
11.9194	0	764	406	434	223	275	350	219	215	294	224	282	144	351	361	382
12.0422	0	761	405	431	222	273	347	218	220	294	224	282	143	348	361	381
12.1651	0	758	404	432	223	273	348	219	216	295	224	282	143	348	361	383
12.288	0	761	405	432	222	275	348	220	212	296	225	283	144	351	362	381
12.4109	0	765	406	434	225	275	350	222	216	294	229	285	144	353	363	381
12.5338	0	764	406	435	227	278	350	225	222	296	230	287	144	356	365	383
12.6566	0	759	404	432	222	274	349	220	216	294	224	282	143	352	361	383
12.7795	0	760	404	432	223	274	348	219	211	293	225	283	144	349	360	381
12.9024	0	764	404	432	224	274	348	220	215	292	225	282	144	350	362	381
13.0253	0	762	405	432	226	274	348	223	221	295	227	283	144	353	362	381
13.1482	0	761	405	433	226	277	350	224	217	295	230	286	144	356	363	384
13.271	0	760	406	435	227	278	350	222	214	294	229	286	145	356	364	383
13.3939	0	762	403	430	224	273	347	220	215	291	224	281	143	350	360	382
13.5168	0	761	402	431	223	272	346	220	220	292	225	281	144	350	360	381
13.6397	0	758	402	431	224	273	347	221	215	292	225	282	144	351	361	382
13.7626	0	753	403	433	225	275	349	222	212	291	227	283	144	353	362	381
13.8854	0	753	404	434	225	277	350	223	216	292	229	286	144	355	364	387
14.0083	0	760	403	433	224	275	350	221	220	294	226	283	143	352	361	382
14.1312	0	765	402	429	221	272	350	218	212	291	222	281	143	348	358	375
14.2541	0	776	401	430	222	271	350	217	207	290	222	283	142	346	357	374
14.377	0	772	402	429	222	271	349	218	213	292	221	284	143	349	357	376
14.4998	0	759	409	424	225	278	344	215	221	302	219	294	137	347	362	369
14.6227	0	768	414	421	234	279	341	213	214	304	221	291	137	349	364	375
14.7456	0	780	408	421	232	274	339	214	205	298	217	281	136	347	361	377
14.8685	0	777	405	420	231	271	335	213	209	298	214	279	135	342	358	377
14.9914	0	777	406	421	232	271	334	215	213	300	217	280	136	342	357	377
15.1142	0	777	405	422	235	274	336	216	209	299	219	280	137	345	359	378
15.2371	0	778	405	424	236	275	336	218	208	300	221	282	138	348	361	379
15.36	0	770	405	427	236	278	340	220	211	299	223	284	138	348	361	375
15.4829	0	771	403	424	232	275	337	217	213	300	218	278	137	344	358	377
15.6058	0	772	402	424	231	274	337	217	207	297	217	278	137	343	358	377
15.7286	0	770	402	425	232	276	339	217	206	295	219	279	138	343	359	377
15.8515	0	771	403	427	233	277	339	219	210	296	220	279	138	346	360	377
15.9744	0	771	404	428	234	279	340	222	214	298	223	281	141	349	361	377
16.0973	0	769	404	430	234	280	341	218	210	296	220	279	140	347	359	378
16.2202	0	768	401	427	233	276	340	217	203	293	218	277	139	343	358	379
16.343	0	766	400	429	231	275	339	218	209	293	219	277	138	343	358	379
16.4659	0	766	401	432	230	276	340	220	214	295	221	279	140	345	359	382
16.5888	0	769	402	434	232	279	341	221	208	294	222	283	142	349	362	384
16.7117	0	768	402	436	232	280	341	220	209	295	224	284	141	349	362	386
16.8346	0	767	398	434	227	275	343	218	212	290	220	279	141	345	357	388
16.9574	0	763	397	437	225	275	348	220	217	294	222	282	143	346	357	387
17.0803	0	768	400	438	225	278	351	219	212	294	221	283	143	346	359	385
17.2032	0	770	400	438	226	280	351	220	213	295	223	284	144	348	361	385
17.3261	0	762	402	442	227	281	352	223	219	295	225	285	145	352	364	383
17.449	0	755	401	441	224	281	353	220	221	295	221	283	144	347	361	382
17.5718	0	762	398	437	221	276	351	217	211	294	217	281	142	343	359	385
17.6947	0	758	397	437	221	276	349	217	209	292	218	282	143	343	359	382
17.8176	0	755	399	437	221	276	350	218	214	293	217	283	143	343	361	384
17.9405	0	766	401	439	221	277	350	218	217	296	222	284	144	347	361	385
18.0634	0	769	403	441	223	280	356	221	213	295	226	284	145	351	364	390
18.1862	0	776	400	437	221	277	353	218	211	293	219	280	143	345	361	393
18.3091	0	776	399	435	222	275	352	218	215	292	219	280	143	343	360	395
18.432	0	772	398	435	221	274	352	218	213	292	220	280	144	343	362	388
18.5549	0	767	399	436	222	274	350	218	209	291	221	282	145	346	363	388
18.6778	0	778	400	437	222	276	349	220	207	290	222	283	145	348	364	392
18.8006	0	773	398	435	221	274	350	217	212	289	221	280	143	344	362	393
18.9235	0	777	396	434	218	272	347	216	216	291	219	279	144	343	360	392
19.0464	0	785	395	434	219	273	352	217	209	290	220	279	145	345	361	391
19.1693	0	786	395	437	219	274	352	217	211	291	220	281	146	348	362	390
19.2922	0	777	397	439	222	275	354	221	216	291	223	283	149	351	365	390
19.415	0	779	398	441	221	278	358	220	219	292	225	284	148	351	366	392
19.5379	0	777	394	437	219	274	357	217	211	290	220	280	146	348	361	391
19.6608	0	777	393	436	219	273	355	217	210	290	219	280	146	345	361	392
19.7837	0	782	394	437	220	274	355	217	218	293	219	284	147	347	362	393
19.9066	0	785	398	441	222	276	360	219	220	298	222	289	150	350	365	391
20.0294	0	792	401	444	223	280	363	219	217	298	224	289	151	352	368	386
20.1523	0	801	398	440	221	277	361	216	214	294	219	287	147	347	366	384
20.2752	0	798	399	435	221	277	354	215	218	293	217	285	148	343	366	386
20.3981	0	794	400	436	219	277	351	215	218	295	218	285	147	344	366	388
20.521	0	796	400	437	220	279	352	216	213	295	219	286	147	347	366	392
20.6438	0	791	400	438	221	280	353	217	214	295	221	288	148	350	367	392
20.7667	0	793	401	441	222	281	354	218	218	294	223	288	148	349	367	394
20.8896	0	789	397	436	220	276	350	215	217	293	218	285	147	344	364	389
21.0125	0	788	397	435	220	277	349	215	212	294	217	285	147	345	364	385
21.1354	0	792	399	435	221	278	348	214	213	295	219	288	147	346	364	383
21.2582	0	778	401	438	222	279	348	217	220	298	222	290	147	348	365	380
21.3811	0	781	403	441	224	282	350	219	220	300	224	292	147	351	366	383
21.504	0	773	399	435	218	278	349	214	213	296	219	287	145	343	363	376
21.6269	0	781	398	433	218	276	346	214	212	296	218	287	144	344	362	381
21.7498	0	771	399	434	218	277	345	216	217	297	219	287	146	346	364	379
21.8726	0	774	401	436	219	278	346	217	219	300	222	291	145	348	364	381
21.9955	0	778	403	439	221	280	349	218	213	298	224	291	145	352	366	381
22.1184	1	778	398	434	219	276	347	215	213	294	220	286	145	345	362	382
22.2413	0	769	397	432	217	275	344	215	216	292	219	286	145	345	362	381
22.3642	0	763	397	435	218	276	346	217	216	294	221	286	146	347	363	382
22.487	0	768	400	437	220	278	347	217	211	294	223	289	147	349	363	380
22.6099	0	770	403	439	221	282	348	219	214	294	225	290	147	352	365	381
22.7328	0	768	399	436	219	279	347	217	216	292	222	287	146	347	362	381
22.8557	0	769	396	433	217	276	346	216	215	292	219	285	146	345	360	384
22.9786	0	771	398	435	217	277	345	216	210	293	219	288	147	345	361	381
23.1014	0	777	400	436	219	278	346	217	212	292	222	289	147	348	363	382
23.2243	0	777	403	439	222	280	347	221	219	295	226	291	149	352	364	384
23.3472	0	771	400	438	220	279	347	218	215	294	222	287	146	347	361	383
23.4701	0	774	396	433	217	276	345	215	209	292	219	286	146	344	360	381
23.593	0	776	399	435	217	276	345	216	212	292	220	287	147	346	359	380
23.7158	0	775	400	436	219	279	345	218	217	295	222	287	147	349	361	382
23.8387	0	777	403	441	221	282	347	221	217	296	225	291	147	352	363	385
23.9616	0	774	400	438	218	280	348	217	211	293	221	289	147	347	360	382
24.0845	0	777	399	436	217	276	346	217	212	291	219	286	146	345	358	381
24.2074	0	775	398	438	217	278	345	218	217	293	221	287	147	347	360	384
24.3302	0	776	399	440	218	279	348	220	214	293	223	288	147	350	360	385
24.4531	0	775	400	442	221	282	350	220	212	295	225	291	148	352	362	384
24.576	0	776	398	440	218	280	349	218	213	292	220	287	147	347	359	385
24.6989	0	775	396	439	216	278	346	216	217	291	220	286	145	347	358	384
24.8218	0	774	398	439	217	280	348	218	214	292	221	287	147	348	358	386
24.9446	0	777	400	442	219	280	349	220	213	294	223	288	147	352	361	386
25.0675	0	783	402	445	221	283	351	220	215	292	225	290	148	353	363	386
25.1904	0	780	398	442	217	281	349	218	219	291	222	287	147	348	360	387
25.3133	0	778	397	439	217	279	349	217	213	291	220	285	147	347	358	388
25.4362	0	779	399	442	217	279	350	218	209	290	220	286	146	349	359	387
25.559	0	783	401	444	219	282	351	219	214	292	223	287	148	351	360	387
25.6819	0	785	402	447	221	282	351	222	220	294	226	289	148	353	363	389
25.8048	0	781	399	444	219	282	350	218	213	291	222	287	148	349	359	389
25.9277	0	786	399	442	217	279	350	216	209	288	219	286	147	347	358	388
26.0506	0	784	399	442	218	280	350	218	213	290	221	286	148	349	360	388
26.1734	0	785	400	445	219	281	349	219	218	293	223	287	148	353	361	389
26.2963	0	784	403	447	221	284	352	220	214	292	226	289	149	355	363	392
26.4192	0	786	401	446	219	281	351	218	211	291	221	286	148	352	361	389
26.5421	0	784	399	443	217	279	351	217	214	289	220	285	148	349	359	389
26.665	0	781	400	445	217	280	348	218	217	292	223	286	148	350	360	386
26.7878	0	781	402	446	219	282	350	219	214	294	223	290	147	352	361	388
26.9107	0	784	404	447	222	283	350	222	214	296	226	291	148	355	363	391
27.0336	0	785	405	447	221	284	352	221	216	294	226	290	147	354	363	391
27.1565	0	783	402	443	218	281	349	219	219	293	222	287	148	351	361	391
27.2794	0	783	402	444	219	282	351	219	213	294	223	288	148	352	361	391
27.4022	0	785	404	446	220	283	350	220	214	295	225	288	148	354	363	393
27.5251	0	787	406	446	222	284	353	224	217	293	227	291	149	357	364	394
27.648	0	789	405	448	222	285	352	223	222	294	228	290	148	357	365	392
27.7709	0	787	402	444	219	280	351	220	215	292	223	287	148	352	362	392
27.8938	0	786	403	445	220	282	352	219	212	291	223	287	149	354	363	393
28.0166	0	786	406	447	221	284	353	221	219	291	225	288	148	355	363	393
28.1395	0	787	406	447	223	284	352	223	222	294	229	290	149	359	365	393
28.2624	0	787	406	449	222	286	353	222	216	294	226	289	149	357	365	392
28.3853	0	788	402	443	219	280	352	219	212	288	222	285	147	352	362	392
28.5082	0	780	402	444	220	281	350	219	218	289	222	285	148	352	362	391
28.631	0	784	405	445	220	280	349	221	221	292	225	287	148	353	364	391
28.7539	0	787	406	446	222	282	352	222	215	292	227	289	148	355	365	393
28.8768	0	792	408	446	223	284	352	222	214	291	226	288	148	356	366	394
28.9997	0	779	404	441	219	277	348	219	216	290	221	284	147	350	362	392
29.1226	0	781	403	440	220	279	348	220	217	290	222	285	147	349	362	392
29.2454	0	781	404	441	219	278	348	220	213	291	222	286	148	351	362	391
29.3683	0	780	404	444	220	280	350	220	214	292	225	287	147	354	363	391
29.4912	0	781	407	443	222	284	352	222	219	291	227	290	148	355	365	391
29.6141	0	777	402	439	218	278	348	220	218	290	221	284	147	350	361	391
29.737	0	778	401	438	219	276	348	219	212	291	221	284	146	348	360	388
29.8598	0	785	401	440	224	273	350	224	215	291	232	285	148	358	363	392
29.9827	0	784	404	441	230	281	351	227	220	293	235	288	148	360	365	392
30.1056	0	783	406	444	230	284	352	225	221	295	230	289	149	362	366	394
30.2285	0	781	402	441	225	280	352	220	213	291	223	284	149	357	362	391
30.3514	0	780	401	441	223	279	353	219	215	289	223	284	148	356	363	393
30.4742	0	779	401	441	225	280	351	221	221	292	225	285	148	356	364	391
30.5971	0	775	403	443	224	281	352	222	221	293	227	287	150	358	365	394
30.72	0	781	405	444	226	283	356	222	215	292	228	288	150	361	367	393
30.8429	0	782	403	441	223	281	353	219	216	290	224	286	149	357	365	390
30.9658	0	780	403	440	223	279	351	220	221	291	224	285	149	355	364	391
31.0886	0	775	404	441	222	279	353	220	218	291	224	285	148	356	365	395
31.2115	0	782	404	442	223	281	355	220	214	292	226	286	149	359	367	394
31.3344	0	786	406	444	225	283	355	222	218	292	228	289	150	360	369	394
31.4573	0	784	403	442	223	278	353	220	221	291	223	284	149	356	366	394
31.5802	0	782	403	441	222	278	352	219	217	291	222	283	148	354	365	396
31.703	0	783	403	441	221	279	354	219	213	290	222	284	150	355	367	395
31.8259	0	788	404	442	222	279	354	220	216	291	225	285	150	357	368	395
31.9488	0	786	405	443	224	280	355	222	222	293	226	287	150	359	370	397
32.0717	0	785	404	443	222	281	355	218	218	291	223	285	149	356	367	398
32.1946	0	784	401	440	220	277	355	217	211	289	219	284	148	352	365	395
32.3174	0	787	402	440	220	277	353	217	216	290	221	283	149	352	365	396
32.4403	0	787	403	442	220	279	353	219	221	293	222	285	149	354	367	397
32.5632	0	787	405	443	222	281	356	219	217	293	225	286	150	356	368	398
32.6861	0	791	404	444	222	281	356	218	214	291	222	285	149	355	366	397
32.809	0	789	399	440	218	275	354	218	215	289	221	281	148	351	364	396
32.9318	0	782	400	441	218	276	354	220	221	293	221	283	148	350	365	394
33.0547	0	784	403	442	220	277	355	217	215	293	221	283	148	351	365	396
33.1776	0	791	404	442	221	278	352	217	215	295	222	286	149	353	366	398
33.3005	0	787	406	444	224	280	355	219	219	293	223	288	149	354	369	398
33.4234	0	786	403	440	220	277	351	215	221	292	218	283	147	350	366	396
33.5462	0	784	402	438	219	276	352	214	214	292	218	282	148	349	366	397
33.6691	0	785	403	439	220	276	352	214	212	291	219	284	148	351	365	396
33.792	0	787	404	441	221	278	353	218	216	292	220	285	149	353	366	396
33.9149	0	788	405	443	222	279	353	220	221	294	223	287	149	356	368	397
34.0378	0	787	404	440	221	279	354	217	215	291	220	284	148	351	365	395
34.1606	0	791	402	439	218	276	351	215	212	291	218	282	149	350	364	393
34.2835	0	785	401	440	219	276	352	217	217	290	220	284	148	351	364	393
34.4064	0	786	403	441	220	277	351	218	221	293	220	285	149	352	365	393
34.5293	0	786	404	441	220	280	355	218	216	292	223	287	149	355	366	392
34.6522	0	788	403	442	218	278	353	217	213	291	221	283	148	350	364	393
34.775	0	778	401	438	217	274	351	217	217	288	218	281	147	348	362	392
34.8979	0	781	400	439	216	275	350	217	220	291	220	280	148	349	362	392
35.0208	0	780	401	442	218	277	353	217	214	290	221	284	148	352	364	390
35.1437	0	784	401	443	220	277	354	219	215	291	223	285	149	355	364	391
35.2666	0	776	401	445	219	278	356	219	220	289	224	285	149	352	364	390
35.3894	0	778	399	438	216	274	351	215	218	287	218	279	147	348	360	389
35.5123	0	778	398	438	216	274	351	214	212	287	218	280	147	348	361	386
35.6352	0	781	398	440	216	274	350	214	213	288	220	281	147	350	362	388
35.7581	0	778	400	441	219	275	350	217	220	290	222	283	148	352	362	386
35.881	0	778	403	444	221	277	351	221	221	291	226	286	149	354	365	388
36.0038	0	775	398	440	218	273	352	217	213	287	221	281	148	349	361	385
36.1267	0	776	397	437	217	271	349	216	214	286	219	280	147	348	360	385
36.2496	0	774	397	438	219	271	348	217	220	288	220	280	148	349	361	382
36.3725	0	765	397	440	219	274	349	218	218	291	222	282	148	351	362	384
36.4954	0	774	400	443	222	275	352	219	214	289	224	285	148	354	364	382
36.6182	0	774	401	444	222	278	354	219	216	289	225	284	150	355	364	383
36.7411	0	770	398	440	219	272	350	216	220	288	220	282	148	351	361	381
36.864	0	771	397	439	220	272	350	217	216	287	221	282	149	352	362	382
36.9869	0	769	398	441	220	275	352	216	211	289	221	283	148	353	363	381
37.1098	0	772	400	444	222	275	353	218	215	289	224	284	150	356	363	380
37.2326	0	772	401	446	224	277	353	221	222	291	226	287	151	360	366	384
37.3555	0	772	400	446	222	278	356	218	218	289	225	285	150	358	365	384
37.4784	0	770	399	444	221	275	353	215	212	287	222	283	149	356	364	383
37.6013	0	774	400	445	221	275	354	217	217	287	223	284	150	357	366	384
37.7242	0	767	400	447	222	277	353	219	221	291	225	286	150	359	366	381
37.847	0	769	402	448	225	279	356	220	219	293	227	290	150	361	368	387
37.9699	0	778	406	449	225	280	355	218	216	292	227	289	150	360	370	387
38.0928	0	776	402	444	221	275	354	216	217	289	223	285	149	356	368	388
38.2157	0	778	403	444	222	277	352	217	222	291	224	285	149	357	368	387
38.3386	0	776	404	445	223	277	353	218	216	290	224	287	151	359	369	387
38.4614	0	784	405	447	223	278	353	219	214	291	226	288	151	362	369	389
38.5843	0	783	406	448	225	282	355	221	219	290	229	290	152	365	372	391
38.7072	0	781	402	446	223	278	354	218	222	290	224	285	150	360	368	390
38.8301	0	774	401	444	220	276	353	217	215	289	222	284	150	358	367	389
38.953	0	782	402	445	222	278	355	216	213	289	223	287	150	357	368	390
39.0758	0	781	405	445	222	279	354	218	219	290	225	289	150	359	370	392
39.1987	0	785	406	446	224	280	352	221	222	295	228	290	151	363	371	392
39.3216	0	785	408	446	223	281	354	217	216	292	225	288	150	361	371	392
39.4445	0	788	403	442	220	276	352	214	213	289	222	286	149	356	367	394
39.5674	0	781	403	443	220	277	352	217	218	289	222	286	150	357	368	394
39.6902	0	785	405	444	222	275	350	218	221	291	224	288	149	357	369	394
39.8131	0	789	406	444	223	279	354	218	215	291	226	290	150	361	371	395
39.936	0	792	407	447	224	280	354	220	216	291	229	291	150	361	373	396
40.0589	0	787	405	444	218	276	352	217	220	288	224	287	149	356	369	393
40.1818	0	784	404	444	219	277	352	217	219	291	223	287	149	356	368	395
40.3046	0	785	405	444	219	277	353	217	214	291	223	288	149	357	370	395
40.4275	0	791	407	446	222	278	354	219	215	291	227	290	149	360	371	397
40.5504	0	792	408	446	224	281	354	222	222	294	229	291	151	363	373	398
40.6733	0	789	406	446	220	277	353	218	219	292	223	288	149	359	371	400
40.7962	0	791	405	444	219	276	353	217	213	291	224	288	150	357	370	398
40.919	0	793	405	444	219	277	353	217	216	289	224	287	148	358	371	398
41.0419	0	792	406	446	221	279	352	219	222	292	226	289	150	361	372	399
41.1648	0	794	407	447	223	281	355	221	219	291	228	290	150	363	372	403
41.2877	0	791	405	445	220	277	354	217	211	288	223	286	150	359	371	399
41.4106	0	794	404	443	219	274	351	216	215	287	223	285	149	356	368	398
41.5334	0	794	404	444	219	276	350	217	221	289	223	285	149	357	369	394
41.6563	0	787	406	444	219	277	352	218	217	289	224	287	149	358	369	396
41.7792	0	793	406	447	220	280	353	218	214	289	226	288	151	361	372	395
41.9021	0	788	406	446	219	276	352	215	217	287	223	285	148	357	368	393
42.025	0	783	402	442	217	273	349	215	220	288	221	283	148	355	366	392
42.1478	0	782	401	442	217	274	349	216	215	287	221	284	149	353	365	394
42.2707	0	786	401	444	217	275	352	216	212	284	223	285	149	356	367	393
42.3936	0	787	403	446	219	276	352	218	217	287	225	287	150	358	369	394
42.5165	0	786	402	446	218	275	350	216	221	287	223	285	149	355	366	393
42.6394	0	781	397	442	216	270	349	215	215	285	220	283	147	352	364	393
42.7622	0	783	399	443	216	272	351	214	211	283	220	282	148	352	364	392
42.8851	0	783	400	443	217	273	349	213	216	285	222	284	148	354	365	391
43.008	0	784	402	446	219	274	348	217	219	288	224	285	149	356	367	392
43.1309	0	783	401	446	220	276	351	216	214	286	223	285	148	354	367	390
43.2538	0	785	399	441	216	270	349	212	209	282	218	283	147	350	364	390
43.3766	0	781	398	440	217	270	349	213	215	284	219	283	148	351	364	390
43.4995	0	781	400	443	217	271	347	215	219	287	220	284	149	353	366	390
43.6224	0	776	400	445	218	274	349	216	213	286	222	286	149	355	366	387
43.7453	0	784	402	446	220	275	350	217	213	286	225	286	149	355	368	392
43.8682	0	782	401	441	217	271	348	214	217	284	219	283	147	351	366	390
43.991	0	782	401	441	218	272	347	214	216	284	219	283	148	351	366	390
44.1139	0	779	399	443	218	272	349	215	212	285	220	285	149	353	366	387
44.2368	0	786	403	444	219	274	350	215	213	287	222	286	149	355	368	391
44.3597	0	788	405	446	221	277	350	217	220	287	224	287	149	356	369	392
44.4826	0	784	401	442	218	272	349	216	216	285	220	284	147	353	367	392
44.6054	0	787	401	441	217	271	347	215	211	284	219	283	148	353	368	391
44.7283	0	789	402	444	218	274	349	215	213	285	221	284	149	354	369	392
44.8512	0	784	403	445	220	275	350	218	218	288	224	286	150	358	370	392
44.9741	0	787	406	447	222	278	351	219	218	289	226	288	149	359	371	398
45.097	0	789	403	443	219	274	350	215	211	285	220	285	149	354	370	393
45.2198	0	786	401	443	217	273	349	215	213	284	220	284	148	353	369	391
45.3427	0	788	404	442	219	273	348	215	219	287	220	284	149	354	370	395
45.4656	0	792	404	444	220	275	350	217	214	288	222	285	149	357	371	397
45.5885	0	791	405	445	221	277	352	218	212	288	224	288	150	358	373	396
45.7114	0	794	405	445	221	276	352	217	215	285	222	287	150	356	372	395
45.8342	0	790	402	441	219	273	348	215	218	286	220	283	148	353	370	396
45.9571	0	790	402	443	219	274	349	215	214	287	221	284	149	354	370	398
46.08	0	794	404	444	220	274	350	217	213	287	221	286	150	357	372	397
46.2029	0	794	405	446	222	276	352	219	216	287	224	287	151	359	373	397
46.3258	0	794	406	449	222	279	353	221	221	288	226	288	151	361	374	398
46.4486	0	790	403	445	219	276	352	217	215	287	221	284	149	355	370	399
46.5715	0	795	402	445	219	275	353	216	210	284	221	283	149	356	370	398
46.6944	0	794	404	446	220	277	353	218	215	286	222	285	150	357	372	399
46.8173	0	794	405	448	222	278	352	221	221	288	224	287	150	361	373	399
46.9402	0	793	407	449	224	281	356	220	216	288	226	288	150	363	374	399
47.063	0	791	403	448	220	277	355	218	213	286	222	286	150	358	371	398
47.1859	0	792	403	448	219	276	354	217	217	286	222	285	149	358	370	399
47.3088	0	794	405	450	221	277	353	219	221	289	224	285	150	359	371	400
47.4317	0	797	406	452	222	279	356	219	215	288	224	288	151	362	373	401
47.5546	0	802	408	453	225	281	357	221	217	289	227	289	151	365	376	404
47.6774	0	793	407	452	223	279	356	219	219	285	224	287	151	360	373	402
47.8003	0	798	405	450	221	277	353	218	221	288	223	286	150	359	372	403
47.9232	0	798	408	451	222	279	355	219	214	286	223	287	150	361	374	402
48.0461	0	804	407	452	223	279	357	220	214	286	225	287	152	363	374	405
48.169	0	796	409	454	226	282	357	222	221	289	229	289	152	367	376	402
48.2918	11	796	406	454	223	280	356	219	221	288	225	287	150	360	373	400
48.4147	0	800	407	452	223	278	356	219	214	287	224	287	150	360	372	401
48.5376	0	802	408	452	222	280	357	219	215	286	225	288	151	362	373	403
48.6605	0	799	409	450	224	278	356	221	222	290	226	290	151	362	374	399
48.7834	0	805	412	451	225	282	358	221	221	291	228	290	151	364	375	405
48.9062	0	804	411	447	222	278	356	218	212	288	223	289	148	359	372	404
49.0291	0	807	410	447	222	277	355	218	213	286	225	286	150	359	373	404
49.152	0	808	410	448	223	278	354	219	220	287	225	287	151	362	376	405
49.2749	0	804	410	448	224	279	355	220	218	287	227	288	152	365	376	406
49.3978	0	808	412	450	226	281	357	221	215	287	229	289	151	367	377	405
49.5206	0	807	409	447	222	276	355	217	214	285	222	284	150	362	372	403
49.6435	0	803	408	443	220	276	352	217	219	283	222	283	150	360	370	402
49.7664	0	799	407	443	221	276	352	217	217	285	223	284	150	358	370	403
49.8893	0	802	408	443	221	276	353	217	211	285	224	286	150	362	371	401
50.0122	0	806	408	445	223	278	353	218	216	286	228	288	151	363	373	401
50.135	0	798	406	443	220	275	353	218	218	284	222	283	149	359	369	399
50.2579	0	794	402	440	218	272	349	215	215	284	219	281	147	355	366	400
50.3808	0	797	403	439	219	273	349	214	210	284	221	282	149	355	367	399
50.5037	0	799	405	441	219	275	349	215	214	283	222	284	149	357	369	399
50.6266	0	799	404	442	222	275	349	219	219	285	225	285	150	361	370	400
50.7494	0	796	405	443	222	276	353	217	215	285	224	285	150	360	369	401
50.8723	0	797	402	440	218	272	350	214	208	281	221	282	148	354	366	397
50.9952	0	796	401	441	217	273	349	214	214	283	221	283	150	355	366	399
51.1181	0	795	402	443	218	273	349	216	219	285	222	283	150	357	366	398
51.241	0	793	402	445	219	275	351	217	214	285	225	285	151	360	369	400
51.3638	0	799	404	448	222	278	352	219	214	286	227	287	152	364	370	398
51.4867	0	793	403	446	220	275	353	217	218	283	224	284	151	359	368	398
51.6096	0	791	401	444	218	273	350	217	220	286	222	283	151	357	366	397
51.7325	0	791	402	446	220	275	353	215	214	286	223	283	151	359	368	397
51.8554	0	789	401	448	221	275	352	218	214	287	224	284	152	361	368	399
51.9782	0	781	401	451	222	277	355	221	220	287	228	288	152	365	370	398
52.1011	0	786	404	452	224	281	359	221	224	289	228	289	152	365	372	399
52.224	0	787	406	450	220	277	356	215	216	288	222	285	151	359	370	400
52.3469	0	793	406	449	221	277	357	215	214	286	223	285	151	360	369	402
52.4698	0	787	407	450	221	277	357	217	220	287	226	285	152	361	370	402
52.5926	0	792	406	450	223	277	356	220	222	290	227	287	153	363	371	401
52.7155	0	793	407	451	225	280	361	221	217	288	229	288	153	366	373	403
52.8384	0	797	408	454	225	281	361	221	218	289	228	288	152	366	372	405
52.9613	0	794	406	450	220	277	359	218	222	286	224	285	152	362	370	403
53.0842	0	792	406	451	221	278	358	218	222	287	227	286	153	362	370	405
53.207	0	794	406	452	222	279	360	219	216	288	227	286	152	364	371	403
53.3299	0	796	407	452	225	280	360	222	220	288	229	288	153	366	372	402
53.4528	0	798	408	454	226	283	361	223	227	290	233	290	154	370	373	404
53.5757	0	790	408	455	224	279	361	221	223	288	227	286	153	367	372	404
53.6986	0	793	406	452	223	278	359	219	216	287	227	286	153	363	370	404
53.8214	0	796	406	453	223	278	360	219	220	287	227	285	153	364	371	402
53.9443	0	795	406	453	224	279	358	221	226	288	229	287	152	367	371	402
54.0672	0	795	406	454	227	280	361	224	223	289	231	289	154	369	374	406
54.1901	0	794	407	456	227	283	363	223	219	288	230	288	153	369	374	404
54.313	0	796	405	453	224	279	360	220	220	286	226	285	152	365	371	403
54.4358	0	789	405	453	223	278	359	221	226	288	228	285	153	364	370	402
54.5587	0	785	406	454	223	279	361	220	221	287	228	286	153	364	371	402
54.6816	0	795	406	451	225	280	362	223	218	287	229	288	152	367	372	403
54.8045	0	797	408	453	226	282	362	224	222	288	231	290	153	367	373	402
54.9274	0	795	406	449	224	278	358	221	226	287	227	284	152	363	370	404
55.0502	0	794	406	449	224	277	358	220	219	287	227	285	152	362	370	403
55.1731	0	799	406	449	223	278	360	219	215	284	227	286	152	363	371	403
55.296	0	796	406	449	224	279	358	221	223	286	228	288	152	365	370	404
55.4189	0	797	406	450	227	281	357	224	226	288	231	287	152	367	371	403
55.5418	0	794	406	449	223	278	357	218	218	287	225	284	151	364	369	402
55.6646	0	791	404	445	223	274	357	217	213	282	226	284	151	360	368	400
55.7875	0	786	404	445	220	275	356	219	220	284	224	285	150	359	367	398
55.9104	0	792	405	445	222	277	354	219	223	287	227	285	151	361	368	401
56.0333	0	793	405	445	224	276	355	220	216	287	228	287	151	363	370	400
56.1562	0	790	405	446	222	277	355	219	215	285	225	284	151	360	368	398
56.279	0	784	403	440	221	272	352	218	218	283	223	283	150	356	366	399
56.4019	0	788	403	441	220	272	350	217	220	284	223	283	149	356	366	400
56.5248	0	789	404	441	221	273	351	217	214	284	224	284	149	356	366	397
56.6477	0	793	404	440	221	274	351	219	214	284	225	285	151	359	367	398
56.7706	0	790	404	442	223	274	351	219	220	282	225	285	150	358	366	397
56.8934	0	787	401	437	219	270	348	215	218	282	221	281	149	355	364	397
57.0163	0	786	401	437	218	271	348	216	212	281	221	282	149	354	363	394
57.1392	0	788	401	438	219	271	347	216	213	281	222	282	149	354	365	394
57.2621	0	786	402	438	221	270	346	218	220	284	224	282	150	357	366	394
57.385	0	783	403	440	221	274	349	218	218	283	225	284	151	356	366	395
57.5078	0	784	400	436	218	269	347	214	210	280	219	280	149	353	363	392
57.6307	0	788	399	436	218	270	344	215	213	280	220	280	149	351	362	390
57.7536	0	783	399	436	218	269	343	215	219	282	221	281	148	353	364	390
57.8765	0	783	400	438	219	272	345	216	215	283	222	282	149	354	365	394
57.9994	0	783	401	439	220	273	347	216	211	281	224	282	150	355	366	392
58.1222	0	784	398	437	218	269	345	214	212	280	220	281	149	351	363	393
58.2451	0	782	398	437	217	269	343	215	218	281	220	280	149	351	364	391
58.368	0	781	398	437	217	269	344	214	213	280	219	281	149	353	364	392
58.4909	0	786	399	438	217	270	345	215	209	280	222	281	149	354	365	391
58.6138	0	785	401	439	220	271	346	216	214	280	222	282	149	355	366	392
58.7366	0	783	397	437	218	268	342	214	217	280	219	279	149	351	363	391
58.8595	0	777	397	434	217	267	341	212	210	279	219	279	149	349	363	390
58.9824	0	783	398	434	217	267	343	212	206	278	218	280	148	350	363	390
59.1053	0	781	400	435	218	267	341	215	212	280	220	281	148	350	366	392
59.2282	0	782	401	434	219	269	340	215	216	281	221	281	149	352	366	391
59.351	0	779	398	431	216	265	339	211	209	279	217	278	147	348	362	389
59.4739	0	783	397	429	215	264	339	210	205	275	218	277	148	348	362	389
59.5968	0	777	397	429	215	265	337	212	212	277	217	278	148	347	362	388
59.7197	0	780	397	430	217	265	336	213	214	279	219	279	148	350	364	387
59.8426	0	780	399	431	218	268	338	212	208	279	220	279	149	352	365	387
59.9654	0	780	398	429	216	265	336	211	207	277	216	277	147	347	361	387
60.0883	0	773	395	426	214	262	333	210	211	276	216	277	148	346	359	385
60.2112	0	777	396	426	215	264	333	210	211	276	216	276	146	346	360	385
60.3341	0	777	395	428	216	264	334	211	206	278	217	277	148	348	361	384
60.457	0	782	397	429	217	265	335	213	206	277	219	279	148	350	363	385
60.5798	0	779	397	431	216	267	336	213	212	275	220	278	148	349	363	384
60.7027	0	776	394	427	214	263	332	210	210	275	217	276	147	345	360	384
60.8256	0	774	395	427	214	263	333	209	205	276	216	276	148	347	361	384
60.9485	0	778	395	428	214	264	334	210	205	275	218	277	148	349	362	385
61.0714	0	778	395	429	217	265	335	213	215	279	220	278	149	351	363	385
61.1942	0	777	397	431	218	267	336	215	213	280	221	280	149	353	366	388
61.3171	0	777	395	429	215	264	336	210	206	276	217	278	148	349	363	385
61.44	0	778	394	427	213	262	334	210	206	275	217	276	149	348	363	384
61.5629	0	777	395	430	215	264	334	212	213	278	219	277	149	349	364	387
61.6858	0	777	397	431	216	265	337	213	211	279	220	279	149	352	366	388
61.8086	0	778	397	433	218	266	339	214	207	278	222	281	149	355	367	388
61.9315	0	781	400	435	217	269	339	214	209	278	222	281	150	354	367	387
62.0544	0	777	396	430	215	264	336	212	216	278	218	277	150	350	365	388
62.1773	0	775	395	431	215	265	338	212	211	278	219	278	150	352	366	390
62.3002	0	776	395	433	216	266	339	213	206	278	219	278	150	353	367	388
62.423	0	776	396	435	217	267	340	215	212	278	222	280	151	356	368	388
62.5459	0	777	399	437	220	270	341	216	217	282	224	282	152	359	370	389
62.6688	0	776	400	437	218	271	342	214	213	280	221	281	151	357	369	391
62.7917	0	779	397	433	216	266	341	212	206	278	219	279	150	353	366	391
62.9146	0	777	398	435	216	267	341	213	212	279	220	280	150	355	367	392
63.0374	0	777	399	435	217	267	340	214	217	282	222	281	152	355	369	391
63.1603	0	769	398	437	218	271	344	215	213	282	224	283	151	358	370	392
63.2832	0	784	401	439	219	274	345	217	213	283	225	284	152	361	372	394
63.4061	0	780	400	435	217	270	344	214	214	280	222	281	151	356	369	396
63.529	0	782	399	436	217	269	342	214	217	282	221	280	151	356	369	395
63.6518	0	782	400	436	218	270	344	214	212	281	223	281	151	357	369	394
63.7747	0	788	400	438	220	270	347	216	210	282	224	283	151	360	371	397
63.8976	0	785	401	439	221	273	347	218	217	282	227	286	152	363	373	398
64.0205	0	783	400	439	217	272	345	216	218	283	223	282	151	360	370	396
64.1434	0	785	399	437	217	270	345	214	212	282	222	282	151	357	370	397
64.2662	0	789	400	439	217	270	346	214	211	281	222	282	151	358	370	398
64.3891	0	783	401	439	218	272	346	217	216	281	224	283	152	360	370	398
64.512	0	788	401	439	220	274	346	219	220	284	226	286	153	363	372	399
64.6349	0	787	402	442	220	275	350	217	213	283	225	284	153	362	372	398
64.7578	0	789	399	438	215	269	346	213	211	281	219	280	150	357	368	398
64.8806	0	786	400	438	215	269	347	214	216	279	222	281	151	354	368	397
65.0035	0	785	401	438	215	270	346	215	219	284	222	282	151	356	369	399
65.1264	0	788	401	439	218	272	348	217	212	283	223	284	152	358	370	398
65.2493	0	792	403	440	218	275	349	217	214	283	226	285	151	359	372	400
65.3722	0	787	400	437	215	269	347	215	218	280	220	280	150	354	367	397
65.495	0	785	399	435	213	267	345	214	216	282	221	281	151	353	367	398
65.6179	0	781	399	436	213	269	346	213	210	281	220	282	151	353	368	394
65.7408	0	787	401	436	215	269	346	216	212	281	223	283	151	356	369	397
65.8637	0	787	401	438	217	271	345	218	221	282	224	284	152	359	370	398
65.9866	0	778	400	438	214	271	347	215	217	281	221	281	151	355	368	396
66.1094	0	783	398	434	212	268	344	212	209	280	220	281	149	352	366	396
66.2323	0	786	399	434	213	267	344	214	212	279	220	281	150	354	367	396
66.3552	0	785	400	434	214	268	343	213	218	282	221	282	150	355	369	397
66.4781	0	783	399	434	216	269	345	216	215	282	223	283	151	358	370	400
66.601	0	784	401	437	216	272	347	215	211	281	224	284	151	357	370	397
66.7238	0	787	398	434	213	266	343	212	213	278	220	280	150	353	367	395
66.8467	0	786	398	434	213	267	342	213	218	280	221	281	150	354	368	397
66.9696	0	784	400	435	214	268	344	214	214	281	221	282	150	355	369	397
67.0925	0	788	400	437	216	269	345	216	210	281	223	283	151	357	369	398
67.2154	0	789	401	438	216	272	346	217	214	281	225	284	153	359	371	398
67.3382	0	787	398	436	215	268	344	214	219	281	222	282	150	355	368	397
67.4611	0	784	399	434	213	267	343	212	213	281	221	282	150	354	369	398
67.584	0	790	399	436	213	269	345	213	209	278	222	282	151	356	369	396
67.7069	0	783	400	437	214	269	344	215	216	282	223	284	150	357	370	398
67.8298	0	781	399	440	215	272	345	217	220	285	226	286	150	360	372	396
67.9526	0	780	400	439	214	271	348	214	213	282	222	283	150	356	370	396
68.0755	0	784	398	434	212	267	346	213	208	280	220	282	150	352	368	398
68.1984	0	782	399	434	211	267	343	212	215	281	220	281	149	352	369	398
68.3213	0	782	400	434	214	268	343	214	218	283	221	282	151	355	369	397
68.4442	0	782	401	435	214	269	344	214	211	283	223	284	151	358	371	397
68.567	0	786	401	436	216	273	346	214	212	283	225	284	150	358	371	399
68.6899	0	775	399	431	211	267	343	212	216	280	220	279	149	353	367	396
68.8128	0	777	397	430	212	266	342	211	216	282	219	279	149	351	367	398
68.9357	0	778	397	430	212	266	342	211	209	282	219	281	150	353	366	395
69.0586	0	782	398	431	214	267	342	214	211	281	221	281	150	354	368	396
69.1814	0	776	402	435	214	270	342	216	218	282	224	283	150	357	370	393
69.3043	0	773	398	431	210	267	343	212	216	282	221	282	149	352	366	394
69.4272	0	774	396	429	211	265	341	210	208	280	219	280	149	351	365	394
69.5501	0	776	396	429	211	264	340	210	211	280	218	280	150	351	367	392
69.673	0	773	397	430	212	266	340	214	217	282	221	282	150	353	367	393
69.7958	0	777	399	431	214	268	342	214	214	283	224	283	150	357	369	397
69.9187	0	774	399	433	213	269	343	213	210	282	222	283	150	356	369	393
70.0416	0	771	396	429	210	265	341	212	211	280	219	279	149	352	367	391
70.1645	0	773	396	429	210	267	340	212	217	281	220	281	148	353	366	393
70.2874	0	775	397	429	212	265	341	212	212	282	221	282	149	354	367	396
70.4102	0	769	399	431	213	267	343	213	209	282	222	284	149	356	369	392
70.5331	0	768	399	432	213	270	344	212	213	281	222	283	150	355	368	393
70.656	0	773	396	427	210	265	340	211	217	282	219	280	148	351	367	393
70.7789	0	774	398	427	211	265	340	211	210	282	219	280	149	352	369	396
70.9018	0	777	399	429	212	266	342	211	207	280	219	281	149	354	369	392
71.0246	0	776	400	430	213	268	342	214	214	281	221	282	149	354	370	395
71.1475	0	781	400	431	214	268	342	213	218	284	222	282	149	354	370	397
71.2704	0	779	396	425	210	265	340	209	210	281	218	279	148	350	368	395
71.3933	0	783	397	425	211	265	341	210	206	279	217	279	148	351	367	397
71.5162	0	780	397	428	212	264	340	211	213	280	218	281	149	351	367	397
71.639	0	781	398	429	213	265	339	213	215	284	221	281	149	354	369	396
71.7619	0	781	399	430	213	268	342	211	210	282	219	281	149	353	369	396
71.8848	0	782	395	426	210	264	339	209	206	279	215	279	148	349	366	396
72.0077	0	775	394	426	210	265	339	209	212	279	216	279	149	348	366	395
72.1306	0	778	395	427	210	265	338	211	214	282	218	280	149	350	367	396
72.2534	0	778	397	430	212	267	340	211	208	282	219	281	149	352	368	395
72.3763	0	783	398	431	212	268	341	213	209	281	220	282	149	352	368	396
72.4992	0	778	395	427	209	265	339	209	214	278	216	278	148	347	365	393
72.6221	0	777	393	426	209	265	338	209	212	281	215	278	149	347	365	394
72.745	0	778	395	427	210	266	340	210	207	280	216	279	148	348	365	393
72.8678	0	782	396	429	211	266	339	211	209	281	218	280	149	350	367	392
72.9907	0	781	398	432	213	269	340	214	216	282	221	281	150	352	368	393
73.1136	0	773	394	429	210	265	341	211	213	280	217	279	148	348	365	394
73.2365	0	778	392	428	208	265	340	209	207	279	216	278	148	347	364	394
73.3594	0	780	393	429	210	267	340	211	210	280	217	279	149	349	364	392
73.4822	0	779	394	432	212	267	341	213	216	281	218	281	149	350	367	393
73.6051	0	779	396	434	213	270	344	214	212	282	221	282	149	353	368	395
73.728	0	776	393	431	210	267	343	211	208	280	218	279	148	349	366	392
73.8509	0	780	392	429	211	266	341	210	210	279	216	278	148	349	364	392
73.9738	0	778	393	432	213	266	341	212	216	281	217	278	148	350	365	392
74.0966	0	777	394	434	212	268	343	212	213	281	219	280	149	351	366	394
74.2195	0	782	396	437	214	270	343	212	211	283	220	282	150	355	366	392
74.3424	0	779	394	436	212	270	344	212	213	280	219	280	149	351	366	392
74.4653	0	778	391	433	212	266	341	211	217	280	217	278	148	349	364	391
74.5882	0	775	392	433	211	268	342	210	210	280	218	278	149	351	364	393
74.711	0	781	393	434	213	269	342	212	210	281	218	279	149	352	366	391
74.8339	0	775	395	439	215	269	345	214	214	281	221	280	150	354	367	391
74.9568	0	776	395	439	214	271	345	214	219	283	221	281	149	352	367	391
75.0797	0	774	394	432	213	267	342	210	210	281	217	276	149	348	365	391
75.2026	0	779	394	432	213	267	342	209	208	280	216	277	149	348	364	390
75.3254	0	770	393	435	214	266	344	212	213	280	218	278	149	350	366	388
75.4483	0	776	396	436	217	270	343	212	218	283	219	280	150	352	368	391
75.5712	0	779	399	436	219	272	345	214	211	283	221	282	150	353	369	391
75.6941	0	782	395	432	214	267	342	210	209	280	217	279	150	348	367	392
75.817	0	774	394	430	214	266	341	210	213	279	216	278	149	347	366	392
75.9398	0	778	395	432	214	266	339	211	215	282	217	280	149	349	366	391
76.0627	0	778	395	434	216	268	344	212	209	281	219	281	149	352	367	390
76.1856	0	784	399	438	218	271	344	214	211	282	222	283	150	354	369	393
76.3085	0	781	395	434	216	269	344	212	215	280	219	281	149	351	367	391
76.4314	0	776	395	433	214	267	341	212	214	281	217	279	149	350	367	392
76.5542	0	778	394	433	214	267	343	211	209	281	218	279	150	350	367	391
76.6771	0	781	396	435	215	269	343	213	211	282	220	281	149	353	369	391
76.8	0	783	399	438	216	271	344	216	218	284	222	284	151	356	371	393
76.9229	0	781	399	440	220	273	346	216	218	284	223	284	152	357	373	395
77.0458	0	781	396	437	215	269	346	212	210	282	218	281	150	353	370	394
77.1686	0	782	396	438	217	270	345	213	212	282	219	281	151	354	371	393
77.2915	0	780	397	440	217	270	345	216	218	283	221	283	152	357	372	394
77.4144	0	782	399	443	219	273	346	216	218	285	223	284	152	360	373	398
77.5373	0	783	399	446	221	277	351	217	212	283	225	286	152	362	375	398
77.6602	0	784	398	444	218	274	350	216	214	282	221	282	151	358	373	395
77.783	0	783	397	444	217	272	347	215	220	283	221	281	152	357	373	398
77.9059	0	785	397	446	219	274	349	215	215	283	222	282	153	359	374	400
78.0288	0	784	398	449	221	275	353	217	212	283	223	284	152	362	375	399
78.1517	0	789	401	449	222	277	354	220	217	283	226	286	154	365	377	399
78.2746	0	787	400	452	221	278	353	217	222	284	225	285	152	363	377	401
78.3974	0	784	396	448	219	274	351	215	216	284	222	282	152	359	374	402
78.5203	0	788	397	449	220	275	353	215	211	282	221	283	153	361	375	402
78.6432	0	788	399	449	221	274	353	218	216	283	223	284	153	363	376	401
78.7661	0	789	399	451	222	277	354	220	221	285	225	284	155	366	377	403
78.889	0	786	400	453	223	278	357	219	217	285	226	286	154	366	379	403
79.0118	0	789	396	450	220	275	356	215	210	281	222	284	153	362	376	404
79.1347	0	789	396	449	221	275	354	215	216	282	221	283	154	362	377	404
79.2576	0	789	397	450	221	274	353	218	222	284	222	283	153	363	377	405
79.3805	0	788	400	453	222	277	356	217	216	284	224	284	154	365	379	405
79.5034	0	796	400	454	224	278	357	220	215	285	226	285	154	367	379	406
79.6262	0	792	399	453	222	276	357	217	216	282	223	283	153	363	378	405
79.7491	0	791	398	451	221	274	354	217	220	283	222	283	153	362	377	406
79.872	0	788	398	453	221	275	355	217	214	283	221	283	154	363	377	404
79.9949	0	787	400	454	223	275	355	219	215	285	222	285	153	364	378	403
80.1178	0	791	402	453	225	278	356	220	219	285	224	286	154	366	380	407
80.2406	0	793	402	451	223	279	354	218	221	286	224	286	153	363	380	406
80.3635	0	792	399	448	221	276	352	215	214	285	221	283	152	360	376	404
80.4864	0	795	401	449	221	275	353	215	212	284	220	284	152	362	376	407
80.6093	0	791	403	449	222	275	352	217	217	284	222	284	153	363	377	407
80.7322	0	795	404	449	222	277	351	218	220	286	224	285	153	366	378	407
80.855	0	795	406	450	223	278	352	217	215	285	223	283	153	365	378	406
80.9779	0	798	401	445	220	272	350	214	210	280	219	280	152	360	375	406
81.1008	0	791	402	444	219	272	348	214	215	281	219	281	151	359	373	405
81.2237	0	795	403	442	221	273	346	214	216	283	220	282	152	358	373	405
81.3466	0	795	405	442	221	273	346	215	211	283	221	283	151	360	374	403
81.4694	0	797	406	443	222	275	346	215	211	283	222	283	151	360	374	405
81.5923	0	793	401	439	218	271	343	213	214	282	217	279	149	356	370	401
81.7152	0	789	399	436	218	268	340	212	214	281	217	279	149	353	369	401
81.8381	0	787	401	436	217	268	339	212	210	283	217	279	150	354	368	397
81.961	0	786	402	438	219	269	339	214	210	281	218	280	149	356	369	398
82.0838	0	784	403	437	221	272	340	216	216	283	221	281	149	357	370	397
82.2067	0	781	400	436	219	270	340	212	215	281	219	280	148	354	367	396
82.3296	0	777	397	431	216	266	336	211	208	279	216	277	147	351	364	392
82.4525	0	779	397	431	216	267	335	211	209	279	216	278	148	351	364	392
82.5754	0	773	396	432	217	266	334	213	215	281	218	278	148	352	365	387
82.6982	0	776	399	434	218	268	335	213	215	285	220	281	148	354	367	390
82.8211	0	775	399	435	218	270	338	213	209	283	220	281	147	354	365	389
82.944	0	775	396	429	214	266	334	210	209	282	215	278	147	350	363	387
83.0669	0	773	395	428	215	265	333	210	215	283	216	277	147	350	363	385
83.1898	0	772	396	429	215	267	334	212	213	282	217	279	148	351	364	387
83.3126	0	773	397	429	218	266	336	213	208	283	219	279	147	355	365	386
83.4355	0	777	399	431	218	269	337	213	210	283	220	281	148	355	366	384
83.5584	0	772	395	428	215	265	333	210	215	281	217	278	147	351	364	383
83.6813	0	773	395	426	215	265	332	211	210	282	216	278	147	351	363	384
83.8042	0	769	396	426	215	264	333	211	206	282	216	279	147	351	365	382
83.927	1	774	397	428	217	266	333	212	210	282	219	280	146	354	364	384
84.0499	0	774	399	430	217	269	333	215	216	284	222	282	148	355	366	384
84.1728	0	768	395	427	215	265	334	211	210	282	218	278	147	352	364	384
84.2957	0	767	394	424	213	263	332	210	206	281	216	277	147	349	363	381
84.4186	0	771	395	424	213	263	332	209	209	281	217	278	147	351	364	382
84.5414	0	769	396	427	216	264	330	212	214	283	219	280	147	352	364	381
84.6643	0	769	398	429	216	266	335	214	212	283	221	281	148	354	366	383
84.7872	0	770	395	427	215	265	333	211	209	284	219	280	148	352	364	380
84.9101	0	766	393	423	211	263	332	209	209	280	215	278	146	348	362	379
85.033	0	768	393	423	212	262	330	209	214	283	216	278	147	348	362	380
85.1558	0	765	395	423	214	263	332	210	208	283	217	279	147	349	364	382
85.2787	0	772	397	425	215	264	333	211	208	285	219	281	147	353	365	382
85.4016	0	770	397	427	215	266	334	211	211	283	220	281	147	352	364	380
85.5245	0	767	394	422	213	262	331	209	214	283	217	277	146	348	361	380
85.6474	0	764	393	422	212	262	331	208	208	282	216	277	147	348	362	380
85.7702	0	769	393	423	213	262	331	210	207	283	217	277	147	348	362	378
85.8931	0	767	394	426	214	264	334	212	210	282	218	280	148	352	364	379
86.016	0	765	394	429	215	266	334	214	215	284	220	282	147	353	365	379
86.1389	0	761	391	427	211	263	335	209	209	282	217	278	148	348	362	380
86.2618	0	766	391	426	212	263	334	209	207	281	216	278	148	348	363	381
86.3846	0	761	393	427	212	264	334	210	210	281	217	279	148	350	363	380
86.5075	0	764	394	430	213	265	335	212	214	285	219	280	148	352	365	381
86.6304	0	765	396	432	215	268	338	213	210	284	219	281	149	353	366	381
86.7533	0	767	392	429	212	264	336	209	207	282	217	279	149	348	364	383
86.8762	0	765	392	427	211	265	335	209	211	281	217	278	148	348	364	382
86.999	0	765	394	429	211	266	334	211	214	284	217	279	148	349	364	384
87.1219	0	766	395	431	214	266	338	212	208	284	220	280	148	352	366	382
87.2448	0	767	397	433	214	269	339	213	210	285	221	282	149	354	367	382
87.3677	0	766	395	431	214	268	339	211	213	283	219	280	148	350	366	383
87.4906	0	765	394	427	211	265	336	210	213	283	217	280	148	348	365	385
87.6134	0	767	394	428	212	266	337	209	208	283	216	279	148	348	364	382
87.7363	0	773	395	429	213	267	337	208	208	283	217	280	149	350	365	385
87.8592	0	771	396	431	214	267	336	213	215	285	221	281	149	353	367	384
87.9821	0	769	398	433	214	270	339	212	216	287	221	282	149	353	367	385
88.105	0	768	394	428	211	266	337	209	207	284	217	279	148	347	364	382
88.2278	0	770	394	428	211	266	337	210	208	282	215	277	148	347	363	384
88.3507	0	769	394	428	212	266	336	210	214	285	218	279	148	349	363	381
88.4736	0	764	394	431	212	266	337	213	215	287	219	281	149	351	364	381
88.5965	0	767	398	432	214	271	342	213	209	286	221	283	148	353	365	383
88.7194	0	770	395	429	213	268	340	210	209	285	218	280	149	348	364	384
88.8422	0	768	395	427	211	265	337	211	215	286	215	279	148	346	363	384
88.9651	0	768	396	427	211	266	337	211	212	285	217	279	149	348	364	385
89.088	0	769	396	428	212	268	338	211	208	285	218	282	149	351	365	384
89.2109	0	773	398	430	214	269	339	214	211	285	222	283	149	354	366	384
89.3338	0	773	400	433	214	272	340	214	217	287	222	282	150	354	367	384
89.4566	0	771	396	428	211	267	338	211	213	285	217	280	148	350	364	386
89.5795	0	769	396	430	211	268	339	211	209	284	217	280	149	351	363	384
89.7024	0	772	396	431	213	269	340	213	211	285	219	281	150	352	365	384
89.8253	0	773	399	433	213	271	340	215	219	288	221	282	149	355	366	384
89.9482	0	771	400	436	215	273	342	215	216	289	224	283	150	357	367	387
90.071	0	774	397	432	212	269	342	211	209	286	218	281	149	353	365	385
90.1939	0	773	396	432	211	270	341	211	212	284	219	281	149	352	364	386
90.3168	0	772	397	434	212	270	341	213	219	288	220	281	150	353	364	386
90.4397	0	770	399	436	214	272	344	214	214	287	222	283	150	356	366	389
90.5626	0	776	400	438	216	274	344	216	213	288	224	284	151	358	368	388
90.6854	0	774	397	435	213	271	344	213	215	285	220	282	149	354	366	388
90.8083	0	774	396	434	212	269	341	213	219	287	218	280	149	351	365	389
90.9312	0	771	396	435	211	270	343	213	212	286	219	281	150	352	366	390
91.0541	0	778	397	437	213	272	343	213	213	287	220	283	150	355	366	390
91.177	0	778	399	438	215	272	345	215	216	286	223	284	149	357	368	392
91.2998	0	776	398	439	215	273	345	215	220	287	223	283	150	355	367	390
91.4227	0	770	395	435	211	270	344	211	213	285	218	281	149	350	365	390
91.5456	0	777	396	435	212	271	344	212	210	286	218	281	149	350	366	392
91.6685	0	774	397	435	213	271	344	214	214	286	219	282	150	352	367	392
91.7914	0	777	399	438	215	271	344	216	219	289	221	283	149	354	368	391
91.9142	0	774	400	440	216	273	346	216	214	287	222	285	150	355	369	389
92.0371	0	778	397	436	213	271	345	212	211	286	218	280	149	350	367	392
92.16	0	776	397	434	212	270	344	212	215	286	217	280	149	349	366	393
92.2829	0	778	397	434	213	271	343	213	218	289	219	282	149	351	367	392
92.4058	0	779	398	435	214	272	345	213	212	288	220	282	149	353	369	392
92.5286	0	783	401	439	216	273	344	216	215	290	222	285	150	357	370	395
92.6515	0	781	399	437	215	274	347	215	217	288	221	283	151	353	370	394
92.7744	0	778	397	435	212	270	343	213	218	288	218	282	149	351	366	394
92.8973	0	779	398	435	214	271	345	212	211	289	219	283	149	353	368	393
93.0202	0	783	398	436	214	273	346	213	211	288	219	283	150	354	368	396
93.143	0	783	401	438	216	274	344	216	219	290	222	286	150	357	371	396
93.2659	0	780	400	439	217	275	347	216	219	291	223	285	151	356	371	397
93.3888	0	781	397	435	214	272	346	213	212	288	219	283	150	354	368	394
93.5117	0	784	398	436	214	273	345	213	213	288	218	283	149	353	369	395
93.6346	0	782	399	437	216	272	344	217	219	290	221	284	150	355	369	397
93.7574	0	782	400	438	216	273	345	217	219	292	222	285	151	358	371	399
93.8803	0	783	401	441	217	275	349	217	213	291	224	287	151	359	373	398
94.0032	0	785	398	436	215	272	347	213	214	288	219	283	149	354	370	397
94.1261	0	782	399	436	214	272	345	214	219	290	219	282	149	354	370	397
94.249	0	783	397	438	215	273	346	215	216	290	220	283	150	354	370	399
94.3718	0	782	400	439	216	275	348	216	211	289	221	284	151	358	371	398
94.4947	0	787	401	440	219	275	348	218	216	290	224	286	150	360	373	399
94.6176	0	784	400	439	217	275	347	217	221	290	223	284	150	357	371	399
94.7405	0	779	397	436	214	271	345	214	215	289	220	282	150	353	369	397
94.8634	0	779	398	438	215	274	347	213	212	288	219	282	150	354	369	397
94.9862	0	784	399	439	216	273	346	215	214	289	221	283	150	356	371	396
95.1091	0	785	401	439	219	275	346	217	221	291	223	285	150	358	372	399
95.232	0	782	402	441	219	277	348	217	217	291	224	286	151	359	373	401
95.3549	0	777	398	439	216	272	348	214	210	286	220	282	149	353	367	396
95.4778	0	777	396	438	216	271	347	213	214	286	219	281	150	354	368	394
95.6006	0	780	398	438	216	273	345	215	219	290	221	283	150	354	369	396
95.7235	0	781	400	439	219	273	346	216	215	290	222	284	150	357	371	399
95.8464	0	787	402	441	220	275	346	217	215	290	224	285	150	360	372	398
95.9693	0	783	400	439	219	274	347	216	216	287	222	284	150	357	370	397
96.0922	0	782	397	437	218	272	343	214	219	289	219	282	150	354	370	397
96.215	0	780	398	437	217	271	344	215	213	288	219	282	149	355	370	399
96.3379	0	786	398	438	218	272	343	216	213	288	220	283	151	357	371	397
96.4608	0	784	399	439	219	273	345	217	216	288	223	284	151	360	373	398
96.5837	0	783	401	441	220	274	346	218	220	289	224	284	151	359	372	398
96.7066	0	779	397	438	216	271	343	213	213	287	219	282	150	355	370	398
96.8294	0	784	397	438	217	272	344	214	210	286	220	282	150	356	370	397
96.9523	0	781	397	437	218	272	345	215	216	286	221	283	150	358	370	398
97.0752	0	782	399	440	218	273	344	218	219	289	223	283	150	360	371	396
97.1981	0	782	401	441	221	276	346	218	214	288	224	285	151	361	371	396
97.321	0	779	397	437	218	272	344	213	211	286	220	282	149	355	369	396
97.4438	0	779	397	436	216	270	343	214	215	284	219	280	149	355	368	395
97.5667	0	778	397	435	215	272	341	214	219	287	220	281	150	354	368	394
97.6896	0	779	398	437	217	272	343	215	213	287	221	283	150	357	369	393
97.8125	0	783	399	438	220	272	342	217	213	289	223	284	150	360	370	395
97.9354	0	779	398	437	219	273	343	216	217	286	223	283	150	357	368	395
98.0582	0	776	394	433	215	269	340	213	216	285	217	278	148	353	366	393
98.1811	0	775	396	431	216	268	339	213	211	286	219	279	148	352	365	390
98.304	0	778	396	432	216	269	340	212	210	286	219	279	148	353	365	390
98.4269	0	771	397	433	219	270	339	215	216	287	220	282	149	355	366	390
98.5498	0	775	399	436	219	272	341	216	218	288	224	283	149	357	368	391
98.6726	0	772	396	432	215	269	339	214	211	285	219	281	148	352	364	388
98.7955	0	774	394	429	214	267	337	211	210	284	217	279	147	351	363	388
98.9184	0	772	394	430	215	268	338	212	214	283	218	279	147	351	363	387
99.0413	0	771	396	431	216	268	337	214	217	287	220	281	148	353	364	388
99.1642	0	771	397	433	217	270	340	215	210	286	221	282	149	356	366	385
99.287	0	774	398	434	219	273	341	214	211	286	223	284	149	356	366	387
99.4099	0	767	394	431	215	269	338	213	214	283	219	279	148	351	363	383
99.5328	0	766	394	429	215	268	336	213	216	286	218	279	147	351	362	384
99.6557	0	767	395	431	216	269	338	213	210	286	218	280	149	353	363	383
99.7786	0	769	396	433	217	270	338	216	211	286	220	282	148	355	365	385
99.9014	0	767	397	434	218	272	339	216	217	288	224	284	148	357	366	381
100.024	0	764	397	434	216	272	339	214	217	286	221	282	149	354	364	383
100.147	0	769	395	430	215	268	338	213	208	285	218	281	148	352	364	384
100.27	0	773	397	431	216	269	337	213	210	286	219	281	149	353	364	383
100.393	0	772	399	431	219	269	337	215	216	287	221	282	149	355	365	385
100.516	0	778	399	434	220	272	338	217	215	288	223	283	149	358	366	388
100.639	0	774	399	434	220	273	340	216	212	288	223	284	149	359	367	386
100.762	0	775	397	430	217	268	337	214	210	284	219	281	148	354	365	386
100.884	0	772	396	430	217	269	336	214	215	286	219	280	148	354	365	387
101.007	0	773	396	432	217	270	337	215	215	288	221	281	149	355	367	388
101.13	0	773	398	432	220	270	340	216	209	286	222	282	149	357	367	387
101.253	0	777	400	435	221	274	342	217	212	287	224	285	150	359	369	387
101.376	0	774	398	433	218	271	339	214	217	286	221	282	150	356	367	389
101.499	0	777	396	431	216	268	338	213	211	286	218	281	148	354	365	390
101.622	0	773	396	431	216	269	339	213	208	286	219	280	149	355	366	389
101.745	0	778	397	432	218	269	339	215	211	285	220	282	149	357	367	389
101.868	0	778	399	435	219	271	339	217	217	288	222	284	150	359	368	390
101.99	0	776	399	435	221	272	341	218	216	289	224	284	151	359	370	393
102.113	0	775	397	432	217	268	339	213	208	286	219	281	149	355	367	391
102.236	0	780	397	432	216	269	338	213	211	285	219	280	150	356	367	391
102.359	0	780	396	433	219	268	338	216	216	288	220	282	149	356	368	393
102.482	0	778	399	434	219	271	340	216	212	289	221	283	151	358	369	395
102.605	0	784	399	436	221	273	341	217	211	289	224	285	151	361	370	394
102.728	0	781	399	436	219	271	341	216	213	287	222	283	151	358	369	396
102.851	0	780	398	433	217	269	338	215	215	288	220	281	150	356	368	396
102.973	0	779	398	434	218	269	340	215	211	287	220	282	150	357	368	397
103.096	0	784	399	436	220	271	339	216	209	290	222	284	151	360	370	397
103.219	0	784	400	437	222	273	342	218	212	289	224	285	151	363	371	398
103.342	0	785	400	438	220	274	341	217	218	289	223	283	150	361	371	398
103.465	0	781	398	435	218	270	340	216	210	288	221	281	150	357	368	397
103.588	0	788	398	435	218	270	339	215	210	289	220	282	150	358	368	398
103.711	0	786	400	436	219	272	341	217	212	287	222	282	150	359	369	400
103.834	0	783	400	440	221	273	341	218	218	290	224	284	151	362	371	398
103.956	0	782	401	440	222	274	344	219	214	290	225	285	151	362	371	397
104.079	0	783	398	436	219	272	342	214	209	288	221	282	149	356	369	398
104.202	0	783	399	434	220	271	340	214	213	287	220	281	149	357	368	400
104.325	0	785	398	436	219	271	339	215	217	288	221	281	149	357	368	398
104.448	0	785	400	436	220	273	340	216	211	288	222	282	150	358	368	398
104.571	0	785	401	438	222	274	341	217	213	290	225	284	151	361	370	398
104.694	0	783	399	438	220	273	342	216	213	287	223	281	149	356	366	398
104.817	0	782	397	433	218	269	338	214	215	288	220	279	148	353	364	395
104.94	0	781	397	435	218	271	339	214	209	287	221	280	149	355	364	394
105.062	0	785	398	436	218	272	338	214	209	289	221	281	149	357	365	394
105.185	0	781	399	436	221	272	339	217	215	289	223	281	150	359	366	394
105.308	0	781	399	438	221	273	340	217	217	289	224	282	149	359	365	397
105.431	0	778	395	433	218	270	339	213	209	286	221	279	148	355	363	393
105.554	0	780	396	434	218	270	339	213	208	285	220	279	149	355	363	395
105.677	0	773	397	434	219	271	339	215	213	285	221	280	149	357	363	395
105.8	0	774	398	436	221	272	338	217	216	289	224	282	150	360	365	396
105.923	0	774	400	438	221	274	341	218	211	288	227	283	150	362	366	394
106.045	0	778	397	434	220	271	340	218	209	288	225	281	148	358	364	394
106.168	0	772	396	433	219	271	339	216	214	288	224	280	148	358	363	394
106.291	0	772	395	436	219	272	338	218	215	289	224	281	150	358	364	392
106.414	0	767	397	436	219	274	342	218	210	289	224	284	150	359	366	390
106.537	0	778	400	439	222	274	340	220	212	290	225	284	150	360	367	398
106.66	0	775	397	436	221	273	340	216	214	285	223	281	149	356	366	396
106.783	0	771	395	433	220	269	338	215	212	286	221	281	148	356	365	396
106.906	0	773	396	433	220	270	337	214	208	286	222	281	148	356	365	394
107.028	0	777	397	434	221	271	337	215	208	286	222	282	149	358	364	396
107.151	0	776	399	435	223	271	336	217	215	287	225	283	150	361	366	395
107.274	0	773	398	436	221	273	337	216	215	288	224	282	149	359	364	396
107.397	0	771	394	431	219	268	335	213	206	284	221	279	148	355	362	391
107.52	0	772	393	430	220	267	334	214	208	284	220	279	148	355	362	393
107.643	0	771	394	432	220	269	333	214	213	286	222	280	150	357	363	391
107.766	0	770	397	434	221	271	334	216	213	287	224	282	150	360	365	393
107.889	0	772	398	436	224	272	336	216	208	286	224	283	150	361	365	391
108.012	0	771	394	431	220	268	334	213	207	283	221	279	148	357	361	391
108.134	0	768	393	430	219	267	331	214	213	284	220	278	148	355	360	388
108.257	0	757	392	431	218	268	332	214	212	286	221	280	148	356	361	387
108.38	0	765	394	432	221	269	334	214	207	286	222	281	150	358	363	388
108.503	0	770	398	434	223	271	334	216	211	287	224	283	150	362	363	388
108.626	0	767	396	433	222	270	334	216	214	287	224	282	149	358	362	387
108.749	0	757	394	429	219	267	332	213	211	286	221	280	149	355	361	387
108.872	0	764	394	430	219	267	331	213	205	285	220	281	149	356	361	387
108.995	0	768	396	431	220	269	333	213	208	285	223	281	150	358	362	386
109.117	0	767	397	432	222	270	332	217	214	288	226	283	150	361	364	388
109.24	0	768	400	435	224	272	335	217	213	289	227	284	150	362	365	391
109.363	0	766	395	431	221	268	333	214	207	285	221	281	150	359	362	388
109.486	0	767	394	431	221	269	333	214	209	285	223	281	150	359	363	389
109.609	0	766	395	432	222	269	333	216	214	286	224	282	150	361	364	389
109.732	0	771	397	435	223	270	334	217	213	288	227	284	150	364	366	391
109.855	0	768	398	437	225	274	337	219	210	288	228	285	152	367	368	391
109.978	0	770	395	435	222	272	336	216	210	285	225	282	151	363	365	392
110.1	11	768	394	433	221	270	333	216	214	286	223	282	150	363	365	392
110.223	0	766	395	435	223	270	336	217	211	285	225	283	150	364	367	394
110.346	0	772	395	437	224	273	337	216	210	288	225	283	151	365	367	392
110.469	0	772	398	439	226	274	338	219	211	286	228	286	152	368	369	394
110.592	0	771	398	439	225	276	339	217	216	287	228	285	152	366	369	393
110.715	0	767	395	435	222	272	336	216	210	285	223	282	150	363	367	395
110.838	0	773	394	436	223	271	335	216	209	285	223	282	151	364	366	394
110.961	0	772	394	438	224	273	337	217	211	284	225	283	151	366	367	394
111.084	0	773	396	439	225	275	337	220	217	287	226	284	152	369	369	395
111.206	0	766	397	443	226	277	341	221	215	289	229	285	152	370	369	394
111.329	0	772	394	439	223	273	339	216	210	286	224	283	151	365	367	395
111.452	0	771	393	437	223	272	339	216	212	284	224	281	151	364	366	396
111.575	0	771	393	438	223	274	337	216	215	287	225	283	152	366	368	395
111.698	0	765	395	440	224	274	340	219	211	286	226	284	152	368	368	395
111.821	0	777	399	442	228	276	340	221	211	289	227	286	152	371	369	398
111.944	0	775	397	441	226	277	341	221	213	286	227	284	152	368	369	398
112.067	0	775	395	437	225	273	337	218	215	286	224	282	151	365	367	398
112.189	0	774	396	439	224	273	340	217	210	286	225	283	152	367	368	397
112.312	0	779	397	439	225	275	338	217	210	288	225	283	151	368	367	399
112.435	0	777	398	441	227	275	341	220	213	287	229	284	152	371	370	400
112.558	0	779	399	443	228	278	340	221	217	288	229	286	153	372	371	400
112.681	0	776	395	439	226	274	340	217	211	286	224	283	152	368	369	398
112.804	0	782	397	439	225	274	340	218	208	286	224	283	152	369	371	401
112.927	0	778	398	440	225	275	341	217	214	285	226	283	152	370	370	400
113.05	0	778	399	441	226	275	340	221	217	288	228	284	152	370	371	398
113.172	0	781	400	442	226	278	341	218	212	289	229	285	152	370	372	401
113.295	0	786	398	438	221	272	340	215	211	288	220	280	151	365	369	405
113.418	0	785	398	438	220	270	340	216	215	289	223	281	152	363	370	407
113.541	0	782	399	440	219	272	341	217	218	289	224	283	152	362	371	402
113.664	0	787	400	441	221	275	342	217	213	291	226	285	152	365	372	406
113.787	0	793	403	442	222	276	343	218	215	291	227	284	153	367	373	408
113.91	0	783	399	438	219	273	342	216	216	287	222	280	151	363	369	407
114.033	0	786	397	436	218	270	339	215	217	289	221	281	152	357	369	407
114.156	0	787	397	437	218	270	340	214	212	287	221	281	151	359	369	404
114.278	0	790	397	438	219	271	340	216	213	288	222	282	151	360	368	406
114.401	0	788	399	439	220	272	340	218	218	289	226	283	151	362	369	405
114.524	0	786	397	435	218	271	340	217	217	288	223	282	151	358	368	406
114.647	0	785	395	432	216	269	338	213	210	286	221	279	150	356	366	402
114.77	0	787	395	433	217	269	338	213	212	285	221	279	150	356	365	404
114.893	0	786	396	433	217	269	337	215	216	287	223	281	150	358	367	402
115.016	0	783	397	435	219	270	338	217	216	289	224	282	150	360	367	403
115.139	0	784	396	435	218	271	339	214	211	286	224	281	150	358	365	400
115.261	0	784	393	431	216	268	336	214	211	285	220	279	149	354	364	401
115.384	0	783	393	432	216	269	335	214	216	286	221	278	150	356	364	398
115.507	0	776	394	432	215	269	334	215	216	287	222	281	150	357	365	400
115.63	0	778	396	433	218	271	337	217	212	288	225	282	151	359	366	396
115.753	0	781	395	434	217	272	339	216	213	285	224	282	150	358	366	396
115.876	0	778	393	431	216	269	335	215	217	285	222	279	148	355	364	396
115.999	0	772	394	431	216	268	336	215	214	285	222	279	147	354	364	395
116.122	0	777	393	432	215	269	337	215	211	286	222	281	149	357	364	394
116.244	0	782	396	434	218	270	336	217	215	287	225	282	149	360	366	394
116.367	0	781	396	434	218	272	337	217	217	288	224	281	149	358	365	395
116.49	0	777	394	430	215	268	334	215	213	285	220	278	148	354	363	395
116.613	0	779	394	429	216	268	335	212	209	285	220	279	148	355	364	393
116.736	0	783	395	431	216	269	335	215	212	286	222	280	149	356	365	394
116.859	0	782	396	433	217	270	335	217	217	288	225	282	149	359	366	394
116.982	0	780	397	435	219	271	337	217	214	288	224	282	149	358	366	396
117.105	0	777	393	430	215	268	335	213	208	285	220	279	148	354	363	393
117.228	0	781	393	430	215	268	334	215	211	284	221	279	148	354	363	393
117.35	0	781	394	432	217	268	333	217	215	287	222	279	148	357	363	393
117.473	0	778	395	434	218	270	335	216	213	289	224	281	149	358	366	394
117.596	0	785	397	436	219	273	336	217	211	287	226	283	148	359	366	392
117.719	0	781	393	430	215	270	335	214	211	284	221	279	147	354	364	392
117.842	0	781	393	432	214	269	333	214	215	285	221	277	148	354	363	391
117.965	0	779	393	432	217	269	335	215	210	285	222	279	149	355	365	392
118.088	0	785	394	434	219	271	335	217	210	287	223	281	149	357	366	392
118.211	0	785	397	435	220	273	336	217	215	287	226	282	149	360	368	393
118.333	0	782	395	434	218	271	335	216	215	286	224	281	148	357	365	392
118.456	0	780	392	432	217	269	334	214	211	284	220	279	148	356	365	391
118.579	0	778	393	435	217	270	334	214	209	285	221	279	148	356	365	391
118.702	0	776	392	437	218	272	336	218	214	286	224	280	149	358	365	390
118.825	0	780	397	438	220	273	336	218	216	289	225	283	149	361	367	393
118.948	0	782	398	441	221	274	337	218	212	288	225	282	149	360	368	393
119.071	0	780	392	437	218	271	336	215	209	283	223	278	149	358	364	391
119.194	0	774	393	439	218	272	336	216	215	285	223	279	148	358	364	393
119.316	0	780	395	439	219	273	337	218	216	287	225	280	148	359	366	393
119.439	0	782	397	441	221	275	339	217	210	286	225	282	149	361	368	393
119.562	0	788	400	442	222	276	339	219	213	288	227	283	150	362	369	396
119.685	0	783	396	438	218	272	337	215	213	284	223	279	149	358	366	395
119.808	0	782	396	438	219	272	335	216	214	286	224	280	149	358	366	396
119.931	0	783	398	437	220	271	337	216	211	285	224	281	150	359	367	395
120.054	0	788	398	439	220	274	336	217	212	286	225	281	150	362	369	396
120.177	0	787	400	442	222	275	337	220	216	287	228	283	150	364	369	396
120.3	0	783	398	438	221	271	336	215	215	286	225	280	149	359	368	396
120.422	0	785	396	437	219	270	336	215	209	284	222	280	149	358	366	395
120.545	0	788	397	437	219	271	336	216	210	284	223	279	149	358	367	395
120.668	0	787	398	439	221	271	335	218	215	285	225	281	150	362	368	395
120.791	0	788	400	441	222	273	337	220	214	287	227	283	150	364	371	398
120.914	0	787	398	439	221	273	337	216	209	283	223	281	149	360	368	395
121.037	0	788	396	436	220	269	335	214	209	283	222	279	149	357	365	394
121.16	0	786	396	435	219	269	333	215	214	283	223	278	149	357	366	395
121.283	0	779	396	438	219	271	335	217	212	286	224	280	149	359	367	395
121.405	0	784	398	441	222	273	336	218	210	285	225	282	150	361	368	394
121.528	0	788	399	440	223	274	337	217	211	284	225	281	149	359	369	394
121.651	0	785	397	436	219	271	333	216	214	285	223	279	148	356	366	395
121.774	0	784	396	437	221	270	335	214	210	284	223	279	149	357	366	396
121.897	0	784	397	438	220	271	334	216	209	286	223	280	148	358	367	394
122.02	0	790	399	438	222	272	334	217	212	286	225	282	150	362	369	394
122.143	0	789	401	439	224	274	336	218	216	287	226	283	149	362	369	396
122.266	0	787	398	437	220	271	335	215	210	285	223	280	148	359	366	397
122.388	0	787	397	437	221	270	335	215	207	283	222	280	150	359	367	395
122.511	0	791	397	438	222	271	334	216	210	283	224	280	149	360	368	396
122.634	0	792	400	440	223	272	335	219	214	285	225	281	150	363	369	397
122.757	0	791	400	442	225	274	336	220	213	286	227	283	150	364	371	399
122.88	0	793	398	439	221	272	335	216	208	284	224	280	149	360	368	397
123.003	0	793	397	438	221	271	335	217	210	282	223	280	149	360	368	397
123.126	0	794	397	440	223	271	334	219	213	283	225	281	149	362	370	398
123.249	0	791	399	441	224	273	335	219	211	286	225	283	150	364	372	399
123.372	0	796	400	442	225	276	336	221	210	285	228	284	150	366	372	398
123.494	0	789	397	441	223	273	336	218	211	282	225	281	149	361	368	396
123.617	0	791	398	439	223	272	334	218	214	285	224	280	148	359	368	399
123.74	0	790	398	440	223	273	335	218	209	285	224	281	149	361	370	398
123.863	0	791	399	441	224	274	334	219	209	285	226	281	150	363	371	401
123.986	0	794	400	442	227	275	336	221	212	286	228	283	150	366	372	401
124.109	0	792	400	443	225	276	335	220	214	285	226	281	150	363	371	399
124.232	0	790	396	439	222	272	334	217	208	282	224	278	148	360	367	396
124.355	0	790	396	439	223	273	333	216	207	283	223	279	148	360	366	398
124.477	0	791	398	441	224	272	331	217	212	284	225	280	148	362	368	399
124.6	0	793	399	439	225	273	333	220	213	285	227	281	149	363	369	398
124.723	0	792	400	441	226	276	333	219	211	285	228	281	149	364	370	397
124.846	0	792	398	436	224	273	331	216	207	282	224	278	146	358	366	396
124.969	0	785	395	435	223	271	330	216	209	280	223	277	147	357	365	395
125.092	0	786	396	434	222	271	329	216	212	283	224	277	148	359	365	394
125.215	0	787	398	436	224	272	331	218	207	282	225	279	148	360	366	392
125.338	0	791	399	438	225	274	330	218	210	284	228	281	148	363	366	393
125.46	0	783	397	437	225	273	332	217	211	281	227	278	147	360	365	391
125.583	0	784	394	432	223	270	327	216	210	281	224	276	147	358	364	391
125.706	0	784	395	433	222	268	328	215	206	282	224	277	147	359	363	388
125.829	0	786	396	434	224	271	327	215	208	282	225	279	148	360	364	390
125.952	0	784	398	436	225	270	329	219	212	283	228	280	148	363	365	389
126.075	0	782	397	438	225	274	330	218	213	283	229	281	148	364	367	390
126.198	0	780	395	433	222	269	328	215	207	280	225	278	147	359	363	387
126.321	0	783	394	433	223	269	328	215	206	280	225	279	148	360	364	388
126.444	0	779	395	433	223	270	328	216	211	282	226	280	148	361	364	387
126.566	0	778	397	436	225	272	329	218	212	283	228	281	148	364	366	389
126.689	0	781	398	437	229	274	330	220	209	283	230	282	149	367	368	388
126.812	0	782	396	434	225	272	330	217	208	281	226	279	147	362	366	388
126.935	0	777	394	432	224	270	327	216	211	282	226	278	147	361	364	385
127.058	0	773	394	435	224	270	328	218	212	282	228	279	148	362	364	385
127.181	0	776	395	437	226	271	329	220	209	283	228	281	147	364	365	385
127.304	0	780	397	438	227	273	330	220	211	284	230	282	150	367	367	388
127.427	0	779	398	438	226	275	331	219	213	282	230	282	148	365	367	387
127.549	0	775	394	434	224	271	329	218	211	281	227	279	147	361	365	388
127.672	0	777	395	434	225	270	329	216	207	282	226	280	148	362	365	386
127.795	0	779	396	435	223	271	329	218	209	283	227	280	148	363	365	385
127.918	0	779	399	437	226	273	330	220	212	284	230	282	149	366	368	388
128.041	0	777	400	440	227	276	332	221	212	285	231	282	148	367	369	392
128.164	0	780	397	436	224	270	329	217	206	282	228	278	148	362	368	390
128.287	0	783	396	434	223	269	329	216	207	281	226	279	149	362	368	390
128.41	0	781	397	433	224	270	327	217	212	283	228	279	148	362	368	393
128.532	0	779	399	436	225	270	328	218	210	284	229	280	148	365	370	395
128.655	0	783	400	438	226	274	331	218	207	285	231	281	149	368	372	394
128.778	0	785	399	437	225	272	330	217	208	282	230	280	148	365	370	392
128.901	0	785	398	435	223	269	327	217	211	283	227	278	149	364	368	394
129.024	0	788	398	435	224	270	328	218	210	283	229	279	149	364	370	397
129.147	0	789	399	438	225	271	329	218	208	284	229	280	150	366	371	395
129.27	0	793	401	438	227	273	330	220	211	284	232	281	150	370	372	397
129.393	0	788	400	441	225	272	331	219	214	282	231	280	150	366	371	399
129.516	0	786	398	438	223	270	329	217	209	281	228	279	149	363	369	400
129.638	0	784	398	438	223	270	331	217	206	280	228	279	150	364	369	396
129.761	0	789	400	440	224	270	331	220	211	282	229	280	150	366	369	395
129.884	0	791	402	441	227	272	331	221	214	284	232	282	151	368	372	400
130.007	0	792	401	442	225	272	330	220	212	283	231	281	149	364	370	401
130.13	0	790	399	437	223	269	331	217	206	282	227	279	149	362	369	399
130.253	0	795	399	438	223	270	330	219	210	281	227	279	149	362	369	398
130.376	0	789	399	440	223	271	330	220	214	283	229	280	150	364	369	398
130.499	0	784	401	443	225	272	332	222	213	284	231	282	150	366	371	399
130.621	0	786	400	441	224	272	331	218	209	284	228	280	149	364	370	400
130.744	0	789	397	437	221	269	330	217	208	280	226	278	148	360	369	399
130.867	0	784	396	439	221	269	328	218	213	281	227	278	149	360	368	398
130.99	0	784	398	439	223	269	331	219	210	281	228	279	149	361	368	401
131.113	0	787	401	440	224	271	331	219	209	283	229	280	149	363	370	401
131.236	0	791	398	440	223	270	332	218	209	279	228	279	149	360	368	399
131.359	0	789	397	436	222	267	327	217	212	280	224	276	148	359	365	398
131.482	0	785	395	435	221	267	329	217	208	280	226	277	148	357	366	400
131.604	0	792	397	437	222	269	329	217	207	281	226	278	149	359	366	398
131.727	0	791	398	440	225	269	332	218	209	280	228	278	149	361	368	398
131.85	0	790	397	440	223	269	331	219	213	281	228	279	148	359	367	397
131.973	0	785	393	434	221	266	328	216	207	278	224	277	147	355	364	397
132.096	0	785	393	434	221	267	329	215	205	278	224	275	147	356	364	394
132.219	0	789	394	436	221	268	329	216	207	278	224	276	148	358	365	394
132.342	0	789	397	438	224	269	329	219	213	281	226	279	148	360	367	395
132.465	0	787	398	440	225	270	330	219	211	282	229	280	148	361	368	397
132.588	0	790	394	436	222	267	329	215	205	278	223	275	147	357	366	393
132.71	0	789	393	434	221	266	328	215	207	277	223	275	148	354	364	393
132.833	0	787	395	434	221	268	327	216	211	279	223	276	148	357	365	393
132.956	0	786	396	437	222	269	329	217	208	280	225	279	147	358	365	394
133.079	0	791	399	440	225	271	330	219	207	282	227	279	149	361	368	392
133.202	0	789	397	439	224	270	331	217	209	279	226	279	147	359	367	394
133.325	0	788	395	436	221	267	328	215	212	279	224	276	147	355	365	391
133.448	0	780	394	436	221	268	329	215	208	279	224	276	148	356	365	392
133.571	0	782	396	438	222	269	329	216	207	280	224	279	149	358	366	392
133.693	0	789	399	438	225	270	330	219	210	282	227	279	148	362	368	394
133.816	0	788	401	442	227	274	332	221	214	283	229	282	148	364	369	393
133.939	0	780	397	439	222	271	331	216	210	283	226	279	148	359	367	393
134.062	0	783	396	437	222	270	332	215	205	281	224	278	148	358	366	393
134.185	0	786	397	437	223	271	330	215	207	282	224	280	148	359	368	394
134.308	0	787	399	438	225	270	330	218	211	284	226	280	147	361	369	397
134.431	0	785	402	440	225	272	331	219	210	285	229	282	149	365	371	400
134.554	0	792	402	443	227	275	333	219	208	285	230	282	149	366	373	398
134.676	0	789	398	438	223	269	332	217	207	281	226	278	148	361	370	397
134.799	0	789	399	438	223	271	330	216	211	284	225	279	149	361	370	399
134.922	0	787	398	439	224	271	331	218	209	285	227	280	149	363	370	400
135.045	0	792	401	441	226	273	332	218	208	285	228	281	149	366	372	399
135.168	0	793	402	444	227	275	333	221	211	285	231	282	150	370	374	398
135.291	0	792	403	445	228	278	335	221	214	286	232	283	150	369	374	400
135.414	0	789	399	441	225	273	334	218	210	284	227	280	149	364	372	401
135.537	0	789	399	442	224	274	332	217	208	285	227	280	149	366	371	400
135.66	0	792	400	443	225	273	333	219	210	285	228	280	150	367	373	400
135.782	0	794	401	446	228	275	335	221	214	286	231	283	151	372	374	403
135.905	0	792	403	448	229	278	336	223	213	287	232	284	152	375	375	406
136.028	0	793	403	448	229	280	336	222	211	287	232	283	151	372	376	405
136.151	0	796	400	444	226	275	335	220	210	284	229	280	150	368	374	403
136.274	0	795	400	446	226	275	334	221	214	286	230	281	150	370	374	405
136.397	0	793	402	446	228	276	335	222	213	288	231	282	151	371	375	408
136.52	0	795	404	448	229	278	337	223	212	287	232	284	151	374	376	407
136.643	0	800	405	449	233	280	338	225	215	288	235	285	152	377	378	408
136.765	0	797	404	447	228	277	337	221	215	286	233	283	151	371	376	408
136.888	0	796	404	446	227	277	337	220	212	285	232	282	151	372	376	410
137.011	0	796	404	446	228	278	336	222	211	286	231	282	150	373	376	408
137.134	0	801	404	449	230	277	338	223	212	284	232	282	151	374	377	408
137.257	0	801	406	448	231	279	338	225	217	287	235	284	151	377	378	410
137.38	0	798	405	449	232	280	338	225	215	288	234	284	151	376	378	411
137.503	0	796	403	446	228	276	337	222	210	284	231	281	150	370	375	409
137.626	0	800	403	446	227	277	337	222	212	283	231	281	150	372	375	407
137.748	0	798	403	446	229	278	336	223	216	285	234	281	150	372	375	407
137.871	0	797	404	447	230	279	337	225	216	287	235	284	151	376	376	410
137.994	0	799	406	448	233	280	338	225	213	286	237	284	151	378	378	409
138.117	0	799	403	445	228	277	338	223	211	282	230	279	150	373	375	406
138.24	0	796	402	444	227	276	334	222	215	283	230	277	149	371	373	406
138.363	0	794	402	444	228	275	336	222	212	283	232	279	149	370	373	408
138.486	0	795	402	445	229	277	336	223	210	283	233	281	150	372	375	405
138.609	0	801	404	445	231	278	337	225	212	283	234	283	150	376	376	406
138.732	0	796	404	446	229	278	336	224	215	284	233	281	150	372	374	405
138.854	0	792	399	442	227	274	334	222	211	282	230	278	149	369	370	403
138.977	0	789	400	442	226	275	335	221	207	280	230	279	149	368	371	402
139.1	0	795	401	441	228	274	335	222	210	282	231	280	149	369	372	402
139.223	0	794	401	443	230	276	334	224	215	283	233	281	149	371	373	403
139.346	0	792	403	445	229	279	335	222	214	284	235	282	150	372	374	406
139.469	0	789	400	440	226	274	335	219	206	279	228	277	149	368	371	402
139.592	0	794	400	440	227	273	332	220	209	280	230	278	147	366	369	403
139.715	0	792	402	439	227	274	332	220	211	282	230	277	149	367	371	403
139.837	0	792	404	441	228	273	333	222	209	282	231	280	148	369	373	405
139.96	0	794	403	442	231	276	333	222	208	284	233	280	149	372	373	404
140.083	0	796	403	440	228	274	334	220	208	281	229	277	148	368	371	401
140.206	0	792	400	438	226	271	331	219	212	282	230	277	148	365	369	402
140.329	0	790	400	438	226	272	331	219	208	281	229	277	147	365	369	404
140.452	0	790	400	439	228	273	332	220	206	282	230	278	148	367	370	401
140.575	0	794	401	441	229	274	334	221	209	282	230	280	148	370	371	401
140.698	0	790	401	441	230	274	332	221	212	283	230	278	149	367	370	401
140.82	0	786	398	437	227	271	330	219	208	281	228	277	148	364	367	403
140.943	0	787	398	438	226	272	331	219	205	281	228	277	148	366	368	400
141.066	0	790	400	438	227	273	332	219	208	281	229	278	149	367	369	400
141.189	0	790	400	440	230	273	330	223	213	283	231	279	149	369	370	402
141.312	0	786	401	442	230	276	332	222	212	283	230	278	149	369	370	403
141.435	0	789	398	439	226	271	331	218	206	279	228	278	148	364	367	401
141.558	0	793	398	440	227	272	330	220	208	279	228	277	148	365	369	400
141.681	0	790	399	439	227	273	330	222	213	282	229	277	148	368	369	401
141.804	0	789	400	441	229	275	332	222	212	283	232	280	150	370	371	403
141.926	0	791	401	442	228	277	332	221	209	282	230	278	148	371	370	402
142.049	0	791	396	439	225	272	332	219	208	279	228	276	148	365	368	400
142.172	0	790	397	439	227	273	330	221	213	280	229	276	148	366	368	401
142.295	0	788	398	440	228	274	332	221	209	280	230	277	148	367	369	404
142.418	0	790	399	441	228	275	332	222	209	281	231	278	149	370	370	401
142.541	0	790	398	442	228	275	335	221	210	279	230	279	149	367	368	398
142.664	0	790	397	438	226	271	330	219	212	279	227	274	148	364	367	401
142.787	0	789	397	437	226	271	331	219	208	280	226	276	147	363	369	402
142.909	0	788	397	438	226	273	332	219	205	280	227	277	148	365	367	399
143.032	0	792	398	439	227	275	333	221	208	281	229	277	148	366	369	398
143.155	0	791	398	437	226	273	331	219	211	282	226	276	147	364	367	401
143.278	0	788	394	433	225	270	329	217	206	280	223	274	146	361	366	402
143.401	0	783	393	435	223	270	330	217	204	279	224	274	148	361	365	395
143.524	0	789	395	435	223	271	331	218	206	281	225	277	146	361	366	396
143.647	0	792	397	437	227	273	330	221	211	283	226	277	148	362	368	400
143.77	0	788	396	435	225	272	331	217	207	281	224	275	146	360	366	400
143.892	0	786	393	431	223	269	329	215	200	279	222	274	145	356	364	398
144.015	0	789	392	431	224	268	328	214	205	280	222	274	146	356	364	397
144.138	0	787	393	432	223	267	327	216	208	283	224	273	147	358	364	395
144.261	0	786	395	433	225	270	328	217	208	284	225	276	147	361	364	397
144.384	0	783	393	433	224	269	328	214	205	282	223	273	146	358	363	394
144.507	0	786	391	430	222	267	327	214	205	280	221	272	147	355	362	394
144.63	0	783	390	428	222	267	325	213	209	283	221	273	146	356	362	392
144.753	0	779	391	430	223	268	328	215	206	282	223	274	146	357	363	393
144.876	0	781	393	432	224	268	328	216	206	285	224	275	147	359	364	392
144.998	0	783	392	433	225	270	330	216	206	282	224	276	146	359	363	393
145.121	0	781	391	428	222	268	325	214	209	283	221	273	144	354	362	391
145.244	0	778	389	428	222	266	328	212	205	283	220	274	145	354	360	392
145.367	0	782	390	430	221	267	326	213	204	285	222	274	147	355	361	390
145.49	0	780	392	431	224	270	327	216	208	284	224	275	147	357	363	389
145.613	0	780	395	435	226	271	329	218	211	286	226	277	148	360	365	390
145.736	1	776	392	432	223	270	329	214	206	283	224	275	147	357	363	391
145.859	0	778	390	429	221	268	327	213	203	282	221	273	146	356	362	389
145.981	0	777	392	429	222	268	328	214	206	283	222	274	146	355	362	389
146.104	0	777	392	431	223	269	327	217	211	286	225	276	146	358	364	390
146.227	0	775	394	434	225	271	329	218	208	286	225	278	148	362	365	391
146.35	0	780	393	435	225	274	331	216	207	285	226	276	148	359	365	390
146.473	0	776	391	431	221	269	329	215	207	283	223	275	147	357	363	389
146.596	0	775	391	432	223	269	328	216	211	285	224	276	148	358	363	389
146.719	0	773	391	433	224	270	330	216	207	285	225	276	148	360	365	390
146.842	0	780	393	435	225	272	331	218	207	286	226	278	149	363	367	391
146.964	0	778	395	439	226	275	334	219	209	284	229	278	149	364	369	393
147.087	0	775	391	435	223	271	330	216	210	284	224	276	148	359	365	391
147.21	0	773	390	434	223	271	331	215	206	284	223	277	148	360	364	392
147.333	0	779	391	437	223	272	330	216	207	286	224	277	148	361	365	391
147.456	0	776	393	438	225	274	332	218	209	286	226	278	149	363	367	393
147.579	0	778	393	442	227	275	335	220	213	286	230	280	150	367	369	392
147.702	0	774	391	440	225	274	335	218	208	284	226	278	148	362	367	392
147.825	0	774	390	438	222	271	332	215	207	284	223	276	148	360	365	393
147.948	0	777	390	438	224	272	334	217	208	284	224	277	149	362	367	394
148.07	0	778	391	441	224	274	334	218	212	285	227	278	149	364	369	393
148.193	0	778	394	443	228	275	336	221	209	286	229	280	151	368	370	395
148.316	0	779	394	446	227	278	338	220	210	285	229	280	151	368	372	396
148.439	0	780	391	445	226	274	337	218	208	280	226	277	150	365	369	397
148.562	0	779	389	444	226	274	337	219	212	283	226	277	151	366	369	396
148.685	0	777	391	447	228	276	338	218	207	283	227	278	151	367	370	396
148.808	0	776	393	448	229	277	337	220	207	284	228	279	152	369	371	396
148.931	0	777	395	451	232	279	339	222	210	284	230	280	153	372	373	398
149.053	0	777	395	453	232	280	341	222	212	284	230	281	152	372	374	398
149.176	0	774	391	448	229	277	339	218	206	282	226	279	151	366	370	397
149.299	0	775	393	449	228	277	337	218	207	282	227	278	151	367	370	398
149.422	0	777	395	450	228	278	338	219	210	284	227	279	151	367	371	399
149.545	0	781	397	452	231	278	339	222	212	285	230	280	152	371	373	399
149.668	0	782	399	454	233	281	341	223	207	284	231	281	153	374	374	401
149.791	0	785	399	455	233	282	342	223	206	283	231	280	153	374	375	401
149.914	0	778	395	453	229	278	339	220	210	280	227	278	152	370	372	400
150.036	0	784	397	451	229	277	338	220	212	284	228	279	152	369	372	399
150.159	0	787	398	452	230	278	339	221	207	283	228	280	152	371	372	399
150.282	0	793	400	455	233	280	339	223	208	283	230	281	153	374	374	403
150.405	0	792	399	460	232	282	343	227	211	284	235	281	157	381	377	410
150.528	0	792	396	466	234	282	350	227	214	284	236	280	158	384	379	417
150.651	0	791	392	464	232	278	351	225	207	283	233	277	158	382	376	420
150.774	0	793	395	467	231	280	353	224	209	283	234	278	159	383	375	424
150.897	0	790	395	469	234	278	356	227	213	284	234	278	159	384	376	423
151.02	0	781	390	472	237	279	360	228	217	287	237	280	160	389	375	419
151.142	0	778	384	476	239	281	369	226	217	289	240	282	163	395	375	416
151.265	0	786	389	467	232	285	368	223	217	285	235	281	161	389	372	414
151.388	0	795	397	467	233	285	362	224	220	283	232	282	159	384	373	418
151.511	0	801	399	468	235	285	360	225	222	286	232	281	160	384	376	422
151.634	0	805	401	469	237	288	362	226	216	284	235	282	160	387	377	424
151.757	0	812	403	471	237	287	361	227	215	284	236	283	161	390	380	426
151.88	0	802	397	471	238	286	363	227	219	282	235	280	161	391	377	425
152.003	0	803	394	465	233	283	357	223	219	281	230	278	158	386	373	420
152.125	0	802	393	467	234	283	357	223	214	283	232	279	158	384	372	420
152.248	0	805	394	468	235	284	357	223	214	281	232	280	159	386	372	421
152.371	0	799	395	469	235	285	357	226	220	283	234	280	159	389	373	421
152.494	0	802	395	471	236	287	358	227	222	284	235	280	159	388	373	421
152.617	0	799	391	465	233	282	355	222	214	281	228	277	158	383	370	419
152.74	0	800	391	465	232	281	353	222	213	280	230	278	157	381	370	419
152.863	0	799	391	465	232	281	354	223	218	282	230	279	158	383	370	417
152.986	0	796	392	467	233	283	352	224	220	285	231	281	157	383	369	418
153.108	0	797	393	469	235	284	356	226	215	284	232	282	157	386	370	417
153.231	0	797	389	466	232	282	353	223	215	281	229	279	157	382	368	417
153.354	0	793	387	462	231	280	351	222	218	281	227	277	156	381	366	414
153.477	0	792	387	462	230	280	351	221	218	283	228	279	155	379	366	415
153.6	0	791	388	463	232	282	352	222	213	283	230	280	157	382	366	412
153.723	0	794	391	465	233	282	353	224	215	283	231	281	157	383	368	412
153.846	0	793	390	466	233	283	353	223	219	282	231	281	157	382	368	410
153.969	0	788	386	462	231	280	350	221	217	282	228	278	155	379	363	408
154.092	0	787	383	461	230	280	350	221	213	282	228	279	155	379	363	404
154.214	0	789	383	461	230	280	351	221	213	283	228	279	156	380	364	406
154.337	0	789	386	463	232	279	351	224	221	286	231	282	157	384	364	406
154.46	0	787	388	465	234	284	353	225	220	287	232	283	157	385	364	407
154.583	0	786	383	462	230	282	351	222	214	283	228	278	156	382	360	403
154.706	0	788	383	460	230	279	350	221	214	283	228	278	156	380	360	403
154.829	0	787	384	461	230	280	350	223	221	285	229	279	156	381	360	402
154.952	0	785	386	463	231	281	351	223	220	286	231	281	157	382	359	402
155.075	0	786	387	464	233	283	353	226	217	287	232	283	157	386	360	399
155.197	0	787	386	465	232	283	355	224	217	284	231	282	156	383	358	396
155.32	0	784	384	461	229	281	352	223	221	284	230	279	156	380	356	394
155.443	0	783	385	462	231	281	353	224	218	284	230	280	157	382	356	395
155.566	0	784	386	464	230	282	354	224	215	284	230	281	158	383	358	395
155.689	0	788	387	466	233	282	354	226	217	286	233	283	156	385	359	394
155.812	0	785	387	466	232	285	356	226	223	286	233	283	158	384	360	393
155.935	0	785	382	463	230	280	354	226	217	284	232	279	156	381	357	392
156.058	0	782	383	463	231	280	354	225	215	284	231	280	156	381	361	391
156.18	0	787	384	463	231	279	355	226	217	284	231	280	157	382	360	390
156.303	0	786	385	465	232	281	355	227	222	287	233	281	157	384	361	392
156.426	0	784	388	467	233	283	358	228	222	288	234	283	158	384	361	394
156.549	0	782	385	464	229	280	358	225	217	285	229	280	158	380	358	393
156.672	0	787	382	462	228	279	355	224	219	283	231	279	156	380	358	392
156.795	0	786	382	464	229	279	354	225	224	287	230	281	156	382	359	393
156.918	0	783	384	465	229	280	356	226	220	286	232	282	157	384	360	394
157.041	0	788	387	468	231	280	356	227	219	287	234	282	157	386	361	395
157.164	0	788	383	467	231	279	358	227	220	285	234	281	157	384	361	394
157.286	0	786	380	462	230	275	354	227	223	286	232	279	157	381	359	393
157.409	0	784	382	463	229	275	356	224	218	286	232	280	157	381	360	394
157.532	0	788	384	464	230	275	356	225	219	287	232	280	157	383	360	392
157.655	0	788	386	467	230	276	359	226	220	288	234	281	158	386	361	393
157.778	0	788	387	470	232	280	359	228	225	290	236	283	159	388	361	394
157.901	0	785	383	465	229	277	359	224	220	286	232	280	159	384	359	394
158.024	0	791	382	464	228	276	356	222	219	288	231	280	158	385	357	393
158.147	0	788	383	465	228	276	359	223	221	287	231	280	158	385	359	393
158.269	0	790	385	467	230	278	359	224	225	290	233	280	158	389	360	394
158.392	0	789	386	469	231	278	363	225	221	290	234	283	159	391	362	393
158.515	0	796	388	470	231	282	363	224	221	290	235	283	160	393	361	394
158.638	0	791	383	467	228	278	361	221	223	287	231	282	158	389	359	394
158.761	0	791	384	467	228	277	361	222	226	290	231	281	158	389	359	394
158.884	0	790	384	468	228	278	363	221	221	291	232	283	160	392	360	394
159.007	0	797	387	470	230	280	363	222	223	291	234	284	159	393	362	394
159.13	0	795	388	472	230	282	364	223	227	292	236	285	161	396	363	396
159.252	0	795	388	471	230	281	365	222	229	291	235	284	161	394	363	396
159.375	0	794	385	467	226	278	362	218	223	290	232	284	159	392	361	395
159.498	0	800	386	469	226	280	363	219	221	289	232	284	160	392	362	396
159.621	0	797	387	471	229	280	364	221	225	290	232	284	160	394	363	400
159.744	0	800	389	473	230	283	363	222	230	292	235	286	162	397	364	399
159.867	0	800	391	475	230	285	368	223	225	291	236	287	162	398	366	398
159.99	0	802	386	471	228	280	365	220	223	288	231	285	160	394	363	398
160.113	0	798	387	470	226	282	364	219	225	289	232	284	160	392	366	399
160.236	0	799	388	471	228	282	363	220	228	292	232	286	161	392	368	400
160.358	0	800	389	471	229	284	364	220	224	292	234	287	161	395	368	398
160.481	0	804	391	472	231	285	364	220	224	292	235	287	162	399	369	400
160.604	0	800	392	474	230	287	367	219	228	290	233	287	161	396	372	401
160.727	0	803	391	469	228	283	362	218	226	289	230	285	160	391	374	402
160.85	0	803	389	468	231	282	361	218	221	289	231	285	159	391	373	401
160.973	0	806	389	468	231	282	361	219	221	289	231	286	160	392	373	402
161.096	0	803	391	470	233	285	361	220	225	290	233	287	160	395	375	402
161.219	0	805	392	471	234	286	361	222	229	292	236	288	161	397	375	401
161.341	0	803	390	469	232	285	361	219	222	289	232	285	160	395	372	400
161.464	0	805	388	467	230	283	359	218	218	286	231	285	159	390	371	401
161.587	0	803	389	465	233	282	357	219	223	287	232	285	159	392	371	401
161.71	0	804	390	468	234	282	356	220	226	290	233	286	159	393	371	399
161.833	0	803	392	468	236	285	358	220	222	290	234	286	161	395	373	399
161.956	0	807	393	470	236	287	359	222	221	289	236	288	160	396	374	399
162.079	0	797	389	467	234	282	357	220	223	286	232	285	160	391	370	398
162.202	0	801	389	465	234	283	353	220	226	289	232	284	160	391	370	397
162.324	0	801	390	466	235	284	355	220	220	288	232	285	160	392	370	397
162.447	0	805	391	468	236	285	356	221	220	289	233	286	160	394	372	398
162.57	0	800	391	469	238	287	355	223	227	290	235	288	161	397	374	397
162.693	0	801	391	469	236	286	354	222	227	289	234	287	160	393	375	397
162.816	0	801	391	467	234	283	353	220	219	287	232	285	160	391	373	395
162.939	0	803	390	467	234	284	353	221	219	286	232	286	159	391	374	398
163.062	0	794	393	469	235	284	354	222	223	287	233	287	160	393	376	398
163.185	0	802	392	469	237	287	353	222	226	290	236	288	160	395	378	401
163.308	0	802	395	470	238	286	354	221	220	287	234	288	159	395	378	401
163.43	0	804	392	465	235	284	350	221	218	284	233	286	159	392	378	402
163.553	0	803	391	466	235	285	350	222	223	285	233	287	159	392	378	402
163.676	0	803	393	467	239	284	350	223	225	288	235	288	159	394	379	401
163.799	0	804	394	468	238	285	351	224	218	286	236	289	161	397	379	402
163.922	0	810	395	469	239	288	352	225	219	286	237	289	159	396	379	404
164.045	0	805	392	466	238	285	350	224	221	283	235	286	159	393	376	400
164.168	0	805	391	467	237	285	347	223	222	285	234	285	160	394	374	401
164.291	0	804	392	468	238	285	349	224	217	284	233	286	159	395	375	399
164.413	0	809	394	470	240	285	351	226	218	284	235	287	160	397	376	401
164.536	0	807	395	471	240	287	351	226	224	287	237	288	160	398	377	401
164.659	0	804	392	466	237	285	349	223	223	285	233	284	159	395	373	401
164.782	0	806	391	466	236	284	349	224	217	284	232	286	159	391	374	399
164.905	0	808	392	468	237	284	350	223	217	284	232	285	159	393	375	400
165.028	0	810	395	468	239	284	349	226	223	286	235	287	160	394	377	400
165.151	0	810	395	469	240	288	349	227	223	288	237	289	161	396	378	401
165.274	0	809	395	468	239	286	349	223	218	285	234	286	159	393	376	400
165.396	0	812	392	465	237	284	347	222	216	283	233	285	158	391	376	402
165.519	0	811	393	467	239	284	346	225	222	284	234	285	159	393	377	401
165.642	0	805	393	468	239	284	348	227	222	286	236	287	159	396	375	400
165.765	0	810	396	468	239	288	353	225	218	286	236	288	161	396	377	402
165.888	0	817	400	469	239	288	351	224	218	284	234	288	158	393	380	404
166.011	0	817	399	464	237	285	348	223	220	282	233	286	158	390	379	405
166.134	0	818	400	465	239	285	347	224	219	283	233	286	159	393	380	406
166.257	0	817	398	467	240	286	348	224	215	284	235	286	159	394	380	403
166.38	0	820	400	469	243	288	349	226	217	284	235	288	159	398	381	404
166.502	0	818	398	468	239	286	348	225	220	282	235	286	158	394	379	404
166.625	0	816	397	466	240	284	346	226	220	282	234	285	158	394	378	406
166.748	0	818	397	467	240	286	347	225	216	283	234	286	158	394	379	404
166.871	0	821	398	468	242	286	348	226	218	282	235	286	159	397	380	404
166.994	0	822	399	470	244	289	348	229	224	284	237	287	160	398	380	405
167.117	0	819	398	468	241	286	348	226	221	281	235	286	158	396	378	406
167.24	0	818	396	468	240	286	347	225	216	281	235	285	159	397	377	404
167.363	0	820	396	470	240	287	349	225	218	281	234	285	159	397	376	403
167.485	0	820	397	471	242	288	349	228	223	283	236	287	159	400	377	405
167.608	0	818	399	472	243	289	350	229	223	285	237	287	159	400	376	406
167.731	0	817	395	468	241	286	348	225	218	280	232	284	157	398	374	403
167.854	0	820	395	469	239	285	349	224	217	280	234	284	157	393	374	401
167.977	0	818	396	469	239	287	346	225	223	282	234	284	159	395	375	402
168.1	0	813	397	470	241	288	348	226	222	284	236	286	159	397	375	403
168.223	0	815	397	472	241	289	351	225	219	284	236	287	158	396	375	400
168.346	0	817	394	468	237	284	348	224	218	280	231	281	156	392	372	398
168.468	0	815	394	465	237	282	347	222	220	279	230	282	157	390	371	399
168.591	0	812	396	466	237	284	347	223	218	282	231	283	157	389	372	399
168.714	0	816	396	467	238	285	347	223	215	283	232	284	157	390	373	397
168.837	0	818	397	470	240	287	348	223	218	283	234	286	158	393	373	397
168.96	0	813	393	464	236	284	347	222	220	279	229	281	156	391	369	395
169.083	0	806	390	462	235	281	344	219	218	281	228	280	155	389	367	393
169.206	0	809	390	463	236	282	346	219	214	282	229	281	157	390	366	393
169.329	0	812	391	464	237	283	347	221	217	281	230	283	157	391	367	390
169.452	0	811	393	466	239	285	347	223	222	284	232	284	157	392	369	393
169.574	0	805	390	465	236	284	347	221	221	282	229	283	156	389	367	392
169.697	0	805	389	463	234	282	346	218	214	281	228	282	155	385	364	390
169.82	0	808	389	463	234	281	347	218	217	281	228	282	156	387	365	389
169.943	0	805	389	464	235	283	346	220	221	284	229	283	158	388	367	389
170.066	0	809	392	467	237	284	347	222	220	285	231	286	158	391	368	392
170.189	0	805	392	467	238	285	349	220	218	285	231	285	158	390	369	390
170.312	0	804	389	464	235	281	347	219	217	281	228	283	156	387	366	387
170.435	0	802	389	464	234	282	346	219	221	284	228	283	156	386	366	389
170.557	0	801	391	464	236	283	347	220	220	286	229	284	157	387	367	390
170.68	0	803	393	469	237	284	348	221	217	286	230	286	158	391	370	389
170.803	0	808	394	470	239	286	350	223	221	286	233	287	159	393	371	389
170.926	0	804	392	467	235	284	349	221	222	284	230	284	158	388	370	390
171.049	0	802	391	466	235	282	348	219	218	283	229	284	158	388	370	392
171.172	0	802	393	468	235	283	349	220	217	285	229	284	158	389	370	391
171.295	0	806	392	470	238	284	350	222	220	285	231	285	159	392	371	391
171.418	0	807	394	472	239	285	352	223	223	287	233	287	159	395	374	393
171.54	0	804	393	471	237	286	352	221	221	287	231	287	159	392	374	394
171.663	0	803	391	469	235	282	352	218	216	283	230	284	159	391	371	393
171.786	11	808	392	470	235	283	352	220	219	283	231	285	159	392	373	393
171.909	0	808	393	471	237	283	352	222	223	286	232	286	159	394	374	395
172.032	0	807	393	472	239	285	353	223	222	287	234	288	160	397	374	397
172.155	0	812	394	473	239	288	354	221	218	287	235	287	160	398	374	397
172.278	0	808	391	470	236	283	353	221	219	282	231	284	160	393	371	397
172.401	0	808	392	471	235	284	352	220	223	285	232	285	160	395	372	396
172.524	0	806	392	471	236	285	355	221	220	285	232	286	160	395	372	398
172.646	0	812	393	473	239	286	353	222	219	286	233	287	160	397	375	398
172.769	0	811	396	475	240	288	356	223	221	285	235	288	161	399	376	398
172.892	0	809	393	471	236	285	352	222	224	284	232	286	161	394	374	397
173.015	0	807	393	470	237	285	353	221	219	284	231	285	160	396	374	399
173.138	0	814	393	473	238	286	352	220	218	285	232	285	161	397	374	399
173.261	0	812	395	474	241	285	354	223	221	282	233	286	161	399	376	399
173.384	0	814	396	476	242	288	354	224	226	286	236	287	161	400	377	401
173.507	0	809	394	473	237	286	353	220	218	283	232	285	160	396	375	399
173.629	0	806	393	473	237	284	352	220	219	283	231	285	160	395	375	397
173.752	0	810	393	472	237	285	353	220	220	283	231	285	159	394	376	402
173.875	0	814	396	473	238	285	351	222	224	284	233	285	161	396	379	401
173.998	0	816	398	473	241	286	353	223	219	284	234	287	160	396	381	400
174.121	0	817	398	469	237	283	350	220	215	279	230	285	159	392	379	400
174.244	0	816	399	468	237	284	346	220	218	279	231	285	159	390	378	400
174.367	0	816	399	468	239	283	344	221	222	282	231	285	159	390	378	400
174.49	0	819	402	468	239	285	346	222	217	282	233	285	159	391	379	399
174.612	0	825	403	468	240	285	346	221	215	281	233	286	159	392	379	399
174.735	0	819	399	464	238	282	343	221	217	277	227	280	157	389	376	397
174.858	0	823	402	461	237	280	341	220	217	278	229	283	158	385	375	397
174.981	0	825	403	461	237	281	339	219	213	278	229	281	158	386	376	395
175.104	0	830	404	461	239	281	340	220	212	279	228	283	157	386	377	396
175.227	0	825	403	464	239	281	340	222	216	278	232	284	158	387	376	396
175.35	0	822	397	459	237	279	339	221	215	275	227	279	155	384	373	393
175.473	0	821	395	458	237	280	338	219	212	276	227	279	156	384	371	391
175.596	0	822	396	461	237	280	339	219	211	276	226	280	157	383	371	390
175.718	0	816	396	461	238	281	338	222	216	279	229	281	157	386	372	392
175.841	0	818	397	464	239	281	339	220	218	278	230	283	156	386	371	392
175.964	0	815	394	460	236	279	339	220	212	276	225	280	155	382	369	389
176.087	0	817	395	460	235	278	338	219	210	276	225	280	156	382	369	389
176.21	0	810	396	462	237	279	336	220	215	277	226	281	157	383	370	388
176.333	0	810	396	462	237	280	338	222	216	279	228	282	157	383	371	386
176.456	0	816	402	462	237	281	338	220	212	277	228	283	155	381	372	388
176.579	0	819	397	459	234	278	336	219	209	275	225	280	155	379	369	388
176.701	0	815	397	460	235	280	336	219	213	275	226	280	155	380	369	387
176.824	0	814	397	461	236	279	335	221	215	279	227	281	156	382	369	387
176.947	0	813	396	463	238	281	337	223	211	277	229	282	157	385	370	386
177.07	0	815	395	464	236	281	339	222	212	277	230	281	156	384	368	388
177.193	0	812	393	460	235	279	337	221	214	274	227	280	155	382	366	386
177.316	0	811	394	461	235	279	334	221	216	278	226	281	155	382	367	388
177.439	0	812	394	463	236	280	338	221	210	277	228	281	155	384	368	387
177.562	0	817	396	465	238	281	337	222	213	279	229	282	156	386	369	389
177.684	0	814	397	466	237	282	338	222	216	278	230	282	156	385	369	388
177.807	0	812	393	463	234	279	335	221	215	276	227	279	154	382	367	389
177.93	0	811	392	462	234	280	337	219	210	276	226	279	155	381	367	388
178.053	0	813	394	464	234	280	338	220	211	276	226	280	155	382	369	389
178.176	0	814	394	465	237	281	336	222	215	279	228	281	156	384	369	389
178.299	0	814	398	466	238	282	339	223	216	279	228	281	156	385	370	390
178.422	0	812	392	463	234	278	338	219	210	276	226	279	154	380	367	387
178.545	0	814	393	462	234	277	337	218	211	275	225	277	154	380	368	389
178.668	0	813	392	463	235	278	336	221	215	277	226	277	156	382	367	388
178.79	0	812	392	465	235	278	337	221	216	278	228	280	156	384	368	390
178.913	0	814	395	467	237	281	340	221	213	278	229	281	156	386	369	389
179.036	0	814	392	464	234	280	340	218	212	274	227	278	155	381	366	389
179.159	0	812	392	463	232	277	335	218	215	277	225	277	155	380	366	388
179.282	0	807	392	463	232	278	338	218	215	278	224	277	154	381	365	389
179.405	0	813	392	465	233	280	340	218	211	276	226	278	156	383	366	389
179.528	0	815	393	466	236	281	340	220	214	276	227	280	156	385	368	388
179.651	0	813	393	466	235	281	340	219	218	277	227	280	156	383	367	387
179.773	0	806	390	463	233	277	338	218	214	276	225	277	155	380	365	389
179.896	0	810	390	464	231	278	339	218	210	275	224	277	155	381	366	387
180.019	0	810	391	466	232	278	340	219	213	275	226	278	155	382	366	385
180.142	0	809	391	466	234	280	340	221	218	278	227	280	156	385	368	388
180.265	0	813	395	467	235	282	341	220	218	279	229	280	156	383	368	390
180.388	0	810	394	462	233	277	339	217	211	276	225	278	154	379	367	386
180.511	0	815	395	462	232	276	338	217	213	276	224	277	155	379	367	385
180.634	0	811	394	462	232	278	336	218	218	278	225	279	155	380	367	385
180.756	0	814	398	461	235	278	337	220	216	278	228	280	156	382	370	387
180.879	0	817	402	465	237	282	338	221	213	279	229	281	156	385	369	385
181.002	0	819	399	461	234	279	337	219	213	275	225	279	155	378	367	386
181.125	0	817	398	458	232	276	333	219	216	276	225	278	155	377	367	382
181.248	0	818	398	459	232	276	335	219	213	276	225	277	155	379	366	384
181.371	0	816	399	460	236	276	335	220	212	277	226	279	155	381	368	383
181.494	0	820	398	461	236	279	336	221	214	277	229	281	156	382	369	384
181.617	0	818	398	462	236	280	336	222	218	278	227	280	155	381	368	383
181.74	0	814	396	458	234	275	334	219	213	275	224	278	154	377	366	382
181.862	0	812	395	458	233	275	334	220	211	276	225	278	154	378	365	381
181.985	0	816	395	460	235	277	337	220	212	276	225	278	155	380	365	380
182.108	0	811	396	460	236	279	335	222	217	278	227	281	157	382	366	379
182.231	0	814	399	462	237	281	337	222	216	278	228	280	154	379	368	383
182.354	0	816	397	458	232	276	336	218	209	274	224	278	155	375	366	380
182.477	0	815	396	460	233	276	333	219	212	275	225	277	155	377	366	382
182.6	0	815	398	459	233	275	332	220	215	277	226	279	155	377	367	380
182.723	0	813	398	459	236	277	334	221	214	278	227	281	156	382	369	381
182.845	0	818	398	461	238	280	336	222	212	278	229	281	155	383	369	381
182.968	0	815	396	459	234	277	335	220	213	275	226	279	155	380	367	380
183.091	0	814	397	459	235	276	333	222	216	276	226	279	156	380	367	380
183.214	0	811	396	460	235	277	334	221	213	276	227	280	156	381	366	381
183.337	0	816	397	460	236	278	334	222	212	278	228	281	156	384	369	381
183.46	0	815	398	462	239	280	335	224	215	278	230	282	156	385	370	382
183.583	0	814	397	461	236	279	334	221	217	277	227	280	156	381	367	381
183.706	0	810	396	461	235	277	334	221	212	276	227	280	155	382	368	384
183.828	0	817	396	462	236	277	333	222	212	277	227	280	157	383	368	382
183.951	0	816	397	462	237	279	335	224	215	277	229	281	156	386	369	384
184.074	0	816	397	464	239	283	337	225	218	279	232	283	157	387	370	384
184.197	0	813	396	463	236	279	336	222	212	276	227	281	156	383	367	385
184.32	0	818	395	462	236	278	334	221	212	276	227	279	156	382	367	384
184.443	0	816	396	463	236	278	336	221	214	275	227	280	156	384	367	384
184.566	0	816	395	463	238	280	336	224	217	278	229	282	157	386	369	386
184.689	0	816	397	466	240	283	338	225	215	280	232	283	157	389	369	385
184.812	0	815	394	465	237	280	336	222	213	276	228	280	157	384	366	386
184.934	0	815	393	463	235	279	336	222	214	275	227	279	156	384	367	388
185.057	0	815	393	466	238	279	336	224	218	277	228	280	157	386	367	388
185.18	0	814	393	466	238	281	338	224	213	277	230	281	157	388	368	388
185.303	0	815	395	469	241	283	339	224	215	278	232	284	158	390	370	391
185.426	0	813	393	467	236	281	339	223	215	275	228	281	157	385	367	389
185.549	0	814	392	466	236	279	336	222	218	276	228	280	157	384	368	389
185.672	0	813	393	467	237	281	338	222	213	277	227	281	157	386	368	390
185.795	0	820	394	468	238	281	337	223	213	278	230	281	157	389	369	391
185.917	0	818	395	469	241	284	339	225	217	279	231	283	158	391	371	392
186.04	0	816	395	470	239	283	338	224	218	277	230	282	157	386	369	391
186.163	0	816	393	468	237	281	339	223	213	275	228	280	156	386	367	391
186.286	0	821	393	470	238	281	338	223	213	277	229	281	157	387	367	393
186.409	0	817	393	471	239	282	339	225	217	278	231	282	158	390	368	393
186.532	0	816	393	472	240	286	340	227	219	279	233	283	158	393	370	391
186.655	0	820	399	471	240	285	341	225	216	280	229	283	156	388	372	393
186.778	0	825	399	470	237	282	339	223	211	276	228	282	157	384	373	395
186.9	0	821	399	469	238	284	340	224	215	276	228	281	157	385	371	393
187.023	0	828	402	468	240	283	339	225	218	279	230	283	156	385	375	395
187.146	0	832	406	467	241	285	341	225	214	280	231	284	157	386	377	396
187.269	0	839	405	469	241	287	340	223	215	281	230	283	157	386	378	400
187.392	0	836	403	467	236	283	339	223	215	278	228	280	156	382	376	401
187.515	0	837	405	465	236	283	337	222	218	280	230	280	155	382	379	403
187.638	0	840	405	467	236	284	341	224	215	282	230	282	155	383	379	405
187.761	0	840	406	466	238	286	343	225	215	285	231	285	156	384	379	405
187.884	0	844	409	467	235	290	347	225	221	288	232	285	154	379	380	410
188.006	0	843	410	463	227	282	347	220	219	286	227	280	154	369	377	413
188.129	0	846	410	463	227	284	350	221	216	285	229	282	156	372	378	414
188.252	0	849	411	464	227	285	351	222	218	286	230	282	157	373	377	414
188.375	0	841	411	464	229	286	352	224	224	288	234	285	157	377	379	412
188.498	0	846	414	466	230	288	353	224	225	288	235	286	158	380	380	411
188.621	0	844	412	463	227	284	350	221	217	285	231	283	157	375	375	409
188.744	0	849	413	461	226	283	349	221	217	285	232	283	158	375	376	410
188.867	0	839	413	463	226	284	349	222	223	286	233	285	155	376	376	406
188.989	0	847	411	461	228	285	349	224	225	289	235	286	157	377	377	409
189.112	0	849	413	463	227	287	353	223	219	286	233	284	156	377	376	411
189.235	0	853	411	458	225	281	350	220	219	284	230	282	157	372	375	413
189.358	0	846	411	457	225	283	348	221	223	284	231	283	156	373	375	413
189.481	0	845	409	458	226	283	348	223	225	287	233	284	158	375	376	411
189.604	0	846	410	458	228	285	352	223	221	287	234	286	156	377	379	410
189.727	0	855	411	458	227	284	350	222	219	286	232	284	156	375	379	415
189.85	0	852	409	454	224	281	346	221	222	284	230	281	155	371	376	413
189.972	0	850	408	454	224	280	346	221	221	286	230	283	156	370	376	415
190.095	0	851	409	455	225	282	348	221	217	286	231	282	155	373	377	413
190.218	0	856	409	456	227	283	349	223	219	287	234	284	156	375	379	415
190.341	0	852	407	456	224	281	349	221	222	285	231	283	155	371	377	412
190.464	0	848	406	453	223	278	345	220	221	284	228	281	155	368	375	414
190.587	0	850	404	454	223	280	346	221	217	285	229	282	155	370	374	411
190.71	0	853	407	455	224	280	347	221	219	286	230	283	154	371	375	412
190.833	0	853	406	457	226	282	349	223	224	288	232	285	156	374	376	412
190.956	0	850	404	455	224	281	348	220	222	285	229	282	155	370	373	412
191.078	0	849	403	453	223	280	347	220	216	286	227	281	154	369	372	409
191.201	0	851	402	455	223	279	348	220	217	285	228	281	154	371	373	411
191.324	0	849	404	457	225	281	348	223	224	289	230	284	154	372	374	410
191.447	0	850	404	457	227	284	349	224	224	290	231	285	155	375	376	412
191.57	0	849	403	457	223	282	350	220	218	286	228	282	154	370	372	409
191.693	0	851	402	456	223	280	348	219	217	285	227	281	154	369	372	409
191.816	0	851	402	458	225	280	348	223	223	288	228	281	154	371	374	409
191.939	0	840	403	458	226	282	350	224	223	289	230	283	154	373	373	407
192.061	0	850	404	460	229	285	353	223	219	289	231	285	156	374	375	410
192.184	0	853	405	459	225	283	351	221	219	286	227	282	154	370	374	408
192.307	0	852	402	457	225	281	349	221	224	286	227	282	154	370	374	408
192.43	0	849	403	459	227	281	350	222	221	287	227	283	154	370	374	412
192.553	0	853	403	460	227	283	352	222	216	287	229	284	154	373	375	409
192.676	0	858	404	462	230	285	353	225	220	288	231	284	155	376	377	409
192.799	0	856	404	460	227	285	351	223	225	288	229	283	154	372	375	409
192.922	0	850	402	458	226	281	351	220	220	286	226	281	154	371	374	411
193.044	0	854	403	460	227	283	351	220	217	286	227	281	155	372	373	409
193.167	0	858	404	460	228	283	351	223	219	286	228	282	155	374	375	408
193.29	0	856	404	461	230	285	351	224	225	289	230	284	156	376	376	407
193.413	0	843	403	463	229	285	353	223	223	288	229	283	155	374	374	406
193.536	0	851	399	459	226	280	352	219	216	285	226	280	154	369	372	405
193.659	0	854	400	458	227	281	349	220	218	285	226	280	154	370	372	404
193.782	0	852	402	458	228	282	348	221	223	286	227	281	154	372	372	404
193.905	0	848	402	460	228	283	350	222	220	286	229	283	154	374	374	406
194.028	0	850	405	462	230	284	350	222	218	287	230	283	155	376	375	403
194.15	0	850	401	458	228	280	348	220	218	283	226	280	154	371	372	402
194.273	0	846	397	455	226	278	345	219	222	283	225	278	154	370	371	400
194.396	0	842	398	456	227	279	346	219	218	283	227	279	153	371	370	400
194.519	0	840	399	458	228	279	346	220	214	283	227	280	153	373	371	398
194.642	0	844	401	459	229	281	346	222	217	284	230	282	155	376	373	399
194.765	0	838	402	459	229	282	347	222	223	286	230	282	154	376	373	397
194.888	0	833	397	453	226	276	343	218	217	283	226	278	154	370	369	395
195.011	0	829	398	453	226	276	343	216	214	281	225	278	153	369	369	392
195.133	0	836	401	452	227	278	341	218	216	281	226	278	154	370	371	394
195.256	0	836	404	453	230	276	340	220	219	284	228	281	154	373	373	394
195.379	0	835	405	455	231	279	343	221	217	283	231	281	154	376	374	396
195.502	0	828	401	453	229	278	342	218	212	280	228	279	154	372	371	391
195.625	0	827	398	450	226	275	340	217	215	279	225	278	154	369	368	389
195.748	0	828	400	449	227	277	338	218	219	283	226	278	154	370	369	390
195.871	0	829	404	450	230	276	339	218	215	282	228	280	153	371	371	393
195.994	0	833	405	451	231	277	338	220	213	284	229	281	154	375	373	392
196.116	0	833	405	453	231	280	341	220	216	282	232	282	155	377	374	393
196.239	0	826	400	451	229	276	338	220	218	281	228	278	155	373	371	390
196.362	0	820	398	451	229	277	341	220	214	280	229	279	155	375	369	388
196.485	0	823	400	452	229	277	341	220	213	283	229	280	155	376	372	390
196.608	0	830	404	452	233	279	343	222	215	282	231	281	156	377	374	393
196.731	0	833	405	453	234	283	343	223	220	284	235	284	156	383	376	395
196.854	0	830	403	454	232	280	343	222	215	282	231	281	157	379	374	395
196.977	0	836	402	452	231	280	341	219	213	283	229	281	156	378	374	393
197.1	0	833	403	454	231	280	343	221	214	281	231	281	157	379	376	395
197.222	0	833	402	455	234	279	342	223	220	283	232	282	157	382	377	395
197.345	0	833	404	456	237	282	344	224	215	283	235	285	157	385	379	395
197.468	0	837	404	459	234	282	346	222	213	280	232	282	157	382	379	397
197.591	0	834	401	457	234	281	343	221	215	278	230	281	158	383	377	405
197.714	0	839	403	460	237	281	343	223	217	280	232	282	158	386	380	415
197.837	0	846	402	461	237	283	347	224	213	279	234	283	159	389	381	408
197.96	0	849	401	465	239	286	349	225	214	280	235	284	160	393	382	406
198.083	0	841	402	466	238	285	352	225	215	277	234	283	160	389	380	402
198.205	0	842	402	464	235	283	347	223	221	280	232	284	159	387	380	403
198.328	0	843	404	465	237	285	349	224	215	279	233	284	160	388	380	404
198.451	0	843	405	466	237	286	349	224	215	281	234	284	159	389	382	404
198.574	0	845	407	467	239	288	350	227	220	281	236	285	160	389	384	408
198.697	0	850	409	467	236	287	348	223	221	281	233	284	159	388	383	409
198.82	0	844	408	465	236	287	349	223	216	280	233	284	159	386	383	405
198.943	0	850	410	464	235	286	347	222	215	283	233	285	158	387	383	410
199.066	0	853	410	463	238	286	348	225	217	281	236	286	159	387	386	415
199.188	0	857	411	465	239	287	349	227	222	283	238	287	160	389	387	414
199.311	0	855	409	463	235	284	347	223	214	280	231	282	158	385	383	413
199.434	0	854	408	461	233	281	348	221	210	277	230	282	158	382	383	414
199.557	0	846	407	461	232	282	346	222	216	278	231	282	158	381	383	411
199.68	0	850	408	460	234	283	345	224	220	282	233	284	157	381	383	413
199.803	0	854	409	461	235	284	346	225	214	280	234	285	158	383	385	415
199.926	0	850	407	460	232	281	345	220	210	276	228	280	156	378	382	414
200.049	0	847	405	456	229	277	340	220	213	276	227	279	155	375	380	412
200.172	0	848	405	456	229	277	340	219	215	277	228	279	155	376	379	411
200.294	0	848	405	456	230	278	340	219	211	278	228	282	156	374	380	410
200.417	0	848	406	455	231	279	339	220	211	278	229	282	156	376	381	412
200.54	0	847	407	457	231	280	340	220	215	278	231	282	155	378	381	412
200.663	0	843	403	454	228	275	336	217	213	275	225	277	154	372	376	409
200.786	0	844	402	452	227	275	335	216	209	276	225	279	155	368	376	408
200.909	0	840	402	454	226	274	336	216	209	276	226	279	155	370	376	407
201.032	0	841	403	455	230	275	337	217	213	276	228	279	154	373	377	408
201.155	0	841	403	455	231	277	336	220	217	279	231	281	155	375	378	407
201.277	0	841	404	456	230	279	338	218	212	277	228	280	155	374	378	405
201.4	0	841	400	452	227	274	337	216	207	273	224	277	154	369	375	404
201.523	0	833	401	453	226	273	335	216	212	275	225	278	153	368	375	403
201.646	0	836	400	453	225	274	334	215	216	277	226	279	155	370	376	403
201.769	0	836	401	454	228	276	336	217	211	277	228	280	155	372	376	402
201.892	0	838	402	455	229	277	337	219	212	278	230	282	155	375	378	404
202.015	0	833	404	457	230	280	339	219	215	277	230	283	155	376	378	403
202.138	0	833	401	454	228	275	335	216	216	278	226	278	154	370	374	402
202.26	0	834	400	453	227	274	336	216	210	275	226	279	155	369	374	400
202.383	0	835	400	453	226	275	336	215	210	276	225	279	155	370	374	401
202.506	0	829	401	455	230	276	337	217	216	278	228	280	156	373	376	401
202.629	0	833	402	456	231	278	337	220	217	279	230	281	155	377	377	401
202.752	0	834	403	459	232	280	340	220	214	280	231	283	156	377	379	401
202.875	0	834	398	456	229	276	339	217	211	276	226	279	154	371	375	400
202.998	0	827	399	455	228	275	337	217	214	276	226	279	154	371	373	400
203.121	0	829	399	456	228	275	336	217	217	279	227	280	155	372	374	398
203.244	0	830	401	458	231	278	339	218	212	279	228	281	155	374	376	398
203.366	0	834	401	457	232	280	339	220	214	280	230	282	155	379	378	401
203.489	0	830	403	460	235	282	340	223	218	280	232	283	155	381	380	402
203.612	0	830	401	458	231	278	339	219	219	277	228	279	155	377	376	400
203.735	0	829	398	457	230	277	338	217	212	278	227	279	154	373	375	399
203.858	0	831	399	458	229	276	339	217	212	278	227	279	155	373	375	399
203.981	0	824	400	458	232	278	339	220	218	278	228	280	155	377	375	398
204.104	0	830	402	458	232	279	339	221	219	281	231	282	155	379	377	401
204.227	0	833	403	461	235	283	343	222	216	280	234	284	155	382	379	401
204.349	0	832	402	460	230	279	341	219	213	278	228	281	155	377	377	401
204.472	0	826	400	457	229	277	339	218	217	277	228	280	154	375	375	400
204.595	0	830	399	456	231	277	338	220	219	279	229	280	155	376	377	401
204.718	0	831	401	458	230	278	341	219	214	279	230	281	156	378	377	399
204.841	0	836	402	458	234	281	340	222	215	280	232	282	157	381	379	404
204.964	0	829	403	461	235	283	342	223	220	281	235	284	157	383	381	405
205.087	0	831	400	459	231	279	341	220	220	279	228	279	156	380	378	403
205.21	0	832	400	457	230	278	340	219	214	278	229	280	156	376	377	402
205.332	0	835	401	459	230	279	341	219	214	277	229	280	155	377	377	403
205.455	0	829	401	459	232	279	340	221	219	280	231	282	156	379	378	403
205.578	0	835	403	460	234	280	341	224	220	282	232	283	156	382	380	404
205.701	0	838	405	461	235	283	345	224	216	280	234	284	157	384	381	403
205.824	0	838	402	461	231	280	343	219	214	278	228	279	156	380	378	404
205.947	0	832	402	460	230	278	342	221	218	277	230	281	156	377	378	405
206.07	0	835	402	459	231	278	341	222	221	280	230	281	155	377	379	403
206.193	0	836	401	459	231	281	343	221	215	280	231	281	156	379	380	404
206.316	0	839	404	461	234	281	344	224	215	280	232	283	156	382	381	407
206.438	0	835	405	464	235	283	344	223	220	280	235	284	156	381	382	406
206.561	0	833	402	461	231	280	341	221	221	280	230	280	156	377	378	403
206.684	0	836	403	460	231	279	342	221	214	279	231	281	156	376	378	404
206.807	0	843	404	458	232	280	343	220	214	279	231	281	155	376	379	407
206.93	0	842	405	459	234	280	343	223	218	280	233	282	157	379	382	407
207.053	0	841	406	459	233	282	342	224	220	282	234	284	156	382	382	405
207.176	0	843	408	462	233	283	344	224	216	281	232	282	156	379	382	406
207.299	0	848	410	457	232	279	340	219	214	279	229	280	155	374	380	407
207.421	1	841	410	456	232	280	340	220	217	280	230	281	154	372	380	407
207.544	0	848	411	455	233	280	339	221	218	283	231	281	155	374	380	405
207.667	0	848	411	454	233	282	340	221	214	283	231	282	156	375	381	404
207.79	0	853	412	457	235	284	340	224	214	281	233	284	156	377	382	407
207.913	0	845	410	454	233	281	340	221	215	279	229	280	154	375	380	406
208.036	0	847	409	451	231	279	337	220	214	279	229	279	155	372	379	406
208.159	0	848	409	452	231	278	337	221	211	279	229	280	155	371	378	404
208.282	0	850	408	451	232	278	337	223	212	279	230	280	154	372	378	405
208.404	0	845	408	451	233	280	337	222	215	279	233	281	155	374	379	404
208.527	0	846	410	454	233	282	337	224	218	281	232	280	155	375	379	404
208.65	0	844	407	449	230	278	335	220	211	277	227	277	154	370	376	402
208.773	0	846	406	448	229	279	335	219	210	276	228	278	153	368	376	403
208.896	0	840	407	450	231	276	335	221	213	277	229	278	154	368	376	401
209.019	0	843	406	449	232	278	334	222	215	280	230	280	154	370	378	401
209.142	0	845	408	450	234	280	335	223	212	278	231	280	154	371	377	399
209.265	0	845	405	449	230	277	334	219	209	276	226	278	153	369	374	400
209.388	0	837	405	447	228	276	332	219	212	276	228	278	152	365	374	399
209.51	0	839	405	447	229	276	331	219	215	277	229	278	152	366	373	397
209.633	0	840	406	449	230	277	333	220	210	278	230	279	153	368	375	397
209.756	0	843	405	448	233	278	333	220	209	277	230	281	153	370	376	398
209.879	0	835	406	449	231	279	334	220	211	275	230	279	153	368	376	397
210.002	0	835	402	445	228	276	331	219	212	274	226	276	152	366	373	396
210.125	0	836	403	446	228	276	330	218	208	275	228	278	152	365	373	393
210.248	0	838	404	447	228	276	332	217	208	274	227	278	152	366	373	395
210.371	0	833	403	447	230	275	330	220	213	277	228	279	154	368	374	394
210.493	0	833	404	449	230	277	330	220	214	276	230	279	154	366	374	394
210.616	0	833	402	445	227	274	328	218	207	274	226	276	152	363	372	391
210.739	0	835	402	443	227	274	328	216	205	273	225	276	152	363	370	393
210.862	0	829	403	444	228	274	328	217	209	274	226	277	153	363	372	391
210.985	0	831	403	443	229	274	326	219	213	275	228	278	152	366	372	391
211.108	0	833	404	445	229	275	330	219	208	274	228	278	154	366	372	389
211.231	0	833	400	440	226	272	326	216	205	273	224	275	151	361	370	390
211.354	0	827	400	439	226	270	323	217	207	271	224	275	152	360	368	388
211.476	0	829	400	439	227	270	323	217	209	274	225	276	152	361	369	387
211.599	0	831	402	441	228	272	325	217	205	272	226	277	152	362	370	386
211.722	0	834	402	441	229	273	324	218	206	274	227	278	152	365	371	388
211.845	0	824	399	440	226	272	324	216	208	272	225	275	150	361	369	387
211.968	0	827	398	438	226	270	322	216	207	271	223	274	150	359	368	387
212.091	0	828	399	439	226	270	322	215	203	271	223	275	150	359	366	383
212.214	0	829	399	440	226	271	322	215	205	274	224	276	151	361	369	384
212.337	0	824	399	441	228	271	322	218	209	274	226	277	152	363	370	385
212.46	0	825	400	442	229	273	323	219	210	274	227	278	152	365	371	383
212.582	0	825	398	438	225	271	322	215	204	272	222	275	151	360	367	382
212.705	0	828	398	437	226	269	321	213	203	271	223	275	151	358	366	383
212.828	0	825	398	438	227	269	320	215	207	273	224	275	151	359	368	383
212.951	0	826	400	439	228	269	322	217	209	273	225	276	152	362	369	382
213.074	0	827	400	440	230	271	324	217	204	275	226	278	152	365	369	382
213.197	0	826	401	441	230	273	326	216	204	273	226	277	152	365	370	383
213.32	0	822	398	438	227	269	322	214	205	272	224	274	151	362	368	382
213.443	0	825	398	439	227	270	321	215	208	274	224	275	151	360	369	383
213.565	0	823	398	440	227	271	323	215	203	273	224	275	152	363	370	382
213.688	0	828	400	439	229	271	322	216	205	276	225	277	151	364	370	385
213.811	0	824	403	440	231	273	323	217	209	279	228	279	151	366	373	390
213.934	0	824	403	441	229	274	324	216	210	278	227	278	151	363	373	386
214.057	0	824	402	438	226	271	323	214	203	277	223	276	151	361	372	385
214.18	0	827	402	438	227	274	322	213	205	279	223	277	150	361	371	387
214.303	0	826	404	438	230	274	323	216	209	281	224	278	150	361	373	388
214.426	0	828	403	440	231	277	323	218	210	283	226	278	150	364	375	390
214.548	0	829	405	444	234	279	326	219	208	283	229	279	150	367	376	391
214.671	0	827	405	445	229	276	324	215	206	281	224	276	150	362	373	394
214.794	0	825	404	442	227	277	323	216	211	284	224	279	148	359	372	394
214.917	0	825	405	443	228	277	325	216	212	286	225	278	148	359	374	393
215.04	0	828	405	444	230	279	328	218	209	285	227	278	148	362	376	396
215.163	0	829	407	446	232	281	328	220	210	285	229	279	150	366	378	398
215.286	0	829	407	448	231	282	330	221	210	282	230	280	150	365	379	398
215.409	0	828	405	447	227	280	326	218	211	282	226	276	150	362	376	397
215.532	0	830	406	447	229	280	328	218	208	282	226	277	150	362	377	397
215.654	0	830	406	448	230	279	327	219	209	283	227	277	150	364	377	397
215.777	0	831	407	449	232	281	329	221	211	285	230	280	151	367	378	399
215.9	0	835	408	450	234	283	331	222	214	284	232	279	151	370	380	400
216.023	0	832	408	450	232	281	331	219	208	282	226	276	150	367	377	398
216.146	0	834	408	446	230	279	331	217	205	279	227	276	150	363	376	399
216.269	0	835	409	448	231	280	330	218	209	281	227	277	150	363	376	400
216.392	0	836	408	448	234	281	329	220	212	283	230	277	152	366	378	400
216.515	0	836	409	449	236	282	329	221	210	284	231	278	152	369	379	400
216.637	0	838	411	452	235	285	331	220	210	284	231	278	152	369	379	402
216.76	0	837	408	449	234	280	330	217	209	280	228	275	149	365	376	401
216.883	0	837	408	449	232	280	329	219	211	282	227	276	150	363	375	400
217.006	0	835	408	450	234	280	330	219	208	281	228	277	151	365	376	400
217.129	0	838	410	451	236	282	330	220	209	282	229	278	151	367	377	400
217.252	0	838	409	453	238	285	332	223	212	284	231	279	151	370	377	402
217.375	0	837	410	454	235	283	331	219	213	282	228	276	151	367	374	400
217.498	0	832	408	452	232	281	331	220	208	281	228	277	149	364	373	400
217.62	0	833	408	454	233	283	330	219	208	283	228	276	150	364	374	400
217.743	0	835	409	454	235	282	333	220	210	281	229	278	151	367	376	402
217.866	0	837	409	455	237	283	332	222	214	283	232	279	150	369	377	402
217.989	0	835	410	455	237	285	334	221	212	283	230	278	151	369	376	399
218.112	0	835	407	452	233	281	332	219	205	278	227	275	150	365	373	398
218.235	0	835	406	451	233	282	331	219	208	279	228	276	150	364	371	397
218.358	0	834	407	452	233	282	329	220	212	282	229	276	151	366	372	395
218.481	0	832	408	453	235	284	332	220	210	281	230	278	151	368	373	398
218.604	0	836	409	454	238	284	333	222	209	283	231	279	151	369	374	396
218.726	0	833	407	452	234	283	331	218	209	279	227	274	150	367	371	395
218.849	0	829	404	450	232	281	328	219	211	280	226	273	150	364	369	392
218.972	0	825	405	450	233	280	331	219	209	280	227	276	149	362	370	392
219.095	0	831	407	449	234	281	328	218	208	282	229	277	150	365	371	391
219.218	0	830	408	450	236	282	331	220	209	282	230	279	150	367	372	393
219.341	0	828	408	452	235	283	329	219	213	284	231	278	150	365	371	391
219.464	0	826	404	447	233	279	329	218	209	281	226	274	149	363	369	391
219.587	0	823	404	447	232	279	328	217	206	280	227	276	150	363	368	388
219.709	0	827	405	448	233	280	329	218	208	281	228	277	149	364	368	389
219.832	0	827	407	449	236	280	329	221	212	283	231	278	149	366	370	389
219.955	0	827	406	451	238	283	330	222	210	284	232	279	149	368	371	390
220.078	0	824	404	447	235	280	330	218	204	278	228	276	149	363	368	388
220.201	0	825	403	446	234	279	328	218	208	279	228	276	149	364	368	387
220.324	0	822	404	447	234	279	327	219	211	282	228	276	150	366	368	386
220.447	0	823	405	448	236	281	329	221	211	283	230	278	150	367	370	388
220.57	0	825	406	450	239	282	329	221	209	283	231	279	150	370	372	388
220.692	0	827	405	448	236	280	329	219	208	281	229	277	149	366	370	388
220.815	0	822	402	447	234	279	328	219	210	281	229	275	149	364	370	386
220.938	0	819	402	447	234	280	330	219	208	280	229	276	150	365	369	386
221.061	0	823	405	449	236	282	330	220	208	283	229	277	150	368	371	387
221.184	0	827	406	450	238	283	330	223	211	283	231	278	150	371	373	387
221.307	0	824	405	450	237	284	331	220	213	282	230	279	149	369	371	389
221.43	0	824	403	446	235	279	330	219	208	280	227	275	149	366	370	391
221.553	0	824	402	445	236	279	329	218	206	280	227	276	149	365	370	389
221.676	0	827	402	447	235	281	330	219	207	281	229	277	149	368	371	388
221.798	0	826	404	450	238	282	330	222	212	282	231	278	151	371	373	391
221.921	0	824	405	451	239	284	332	221	211	283	232	279	151	371	373	392
222.044	0	824	401	447	236	281	330	218	206	280	227	276	150	367	371	390
222.167	0	826	402	447	236	281	330	218	207	280	228	275	149	366	370	389
222.29	0	825	402	448	236	281	329	220	211	282	228	276	149	368	372	392
222.413	0	823	403	450	238	283	330	221	211	283	230	278	150	370	373	395
222.536	0	826	404	452	239	284	331	223	209	283	232	278	150	372	374	393
222.659	0	827	401	450	237	282	332	219	207	280	229	276	150	369	372	392
222.781	0	825	399	449	235	280	329	219	211	280	229	275	149	367	372	394
222.904	0	818	398	452	236	281	331	220	210	282	229	275	149	369	372	396
223.027	0	820	398	455	236	283	332	222	210	283	231	277	151	373	373	393
223.15	0	826	401	456	240	285	335	224	212	283	233	278	152	376	375	395
223.273	0	825	402	457	239	287	334	223	215	283	234	278	150	374	376	398
223.396	0	820	400	454	236	283	334	220	210	280	230	275	149	371	374	399
223.519	0	826	401	454	237	283	334	220	207	280	230	275	150	371	375	397
223.642	0	827	400	456	237	284	332	221	211	281	231	276	150	374	375	396
223.764	0	830	404	456	241	286	334	224	213	282	233	277	152	376	377	400
223.887	0	833	407	459	243	286	335	225	212	282	234	279	152	377	380	403
224.01	0	831	406	454	239	284	334	220	206	279	229	275	150	374	377	398
224.133	0	834	405	452	240	283	333	221	207	278	230	276	150	372	375	397
224.256	0	832	405	453	238	283	331	220	212	280	231	276	149	372	375	398
224.379	0	829	406	454	241	284	331	221	211	281	231	276	150	375	376	400
224.502	0	834	410	456	242	285	332	223	209	282	233	277	152	378	378	398
224.625	0	835	406	454	240	285	333	221	208	278	231	275	150	374	375	396
224.748	0	832	405	450	238	280	329	220	212	279	229	273	149	372	373	395
224.87	0	826	404	452	239	282	331	220	209	278	230	274	150	371	373	395
224.993	0	830	406	452	240	284	330	221	207	278	231	275	150	374	372	395
225.116	0	834	407	453	243	283	332	223	208	279	233	276	150	376	374	394
225.239	0	831	407	456	243	285	331	223	213	279	233	276	151	375	373	393
225.362	0	822	403	449	239	281	329	220	208	277	228	273	150	371	370	392
225.485	0	826	401	450	238	280	329	219	206	276	230	272	149	370	370	390
225.608	0	823	399	452	237	279	329	221	207	275	232	273	150	372	369	387
225.731	0	818	400	454	240	282	331	227	213	279	237	275	151	375	370	388
225.853	0	816	403	456	243	286	332	227	213	280	236	276	150	377	372	393
225.976	0	820	401	451	240	282	331	222	207	277	230	273	149	372	369	388
226.099	0	822	402	448	240	281	329	220	207	277	230	273	149	370	368	389
226.222	0	821	401	448	240	282	328	222	211	279	231	273	150	371	368	387
226.345	0	816	404	449	242	281	329	222	211	280	231	275	150	373	369	388
226.468	0	822	406	452	243	284	331	223	207	278	233	277	150	375	371	388
226.591	0	822	404	450	241	282	330	221	207	277	232	275	149	373	368	388
226.714	0	821	401	446	239	278	326	220	210	277	231	273	149	370	367	385
226.836	0	815	402	447	240	278	328	220	208	276	230	274	149	371	367	386
226.959	0	820	401	448	241	280	329	222	206	277	231	275	149	374	368	386
227.082	0	822	404	450	242	281	328	224	209	279	232	276	150	376	369	385
227.205	0	824	404	451	243	282	329	223	212	277	233	276	150	374	370	386
227.328	0	815	401	447	239	280	328	221	208	276	231	273	148	372	367	387
227.451	0	821	402	448	240	280	328	221	205	276	231	274	149	372	367	385
227.574	0	823	402	448	240	282	328	222	207	277	231	275	150	373	369	386
227.697	0	823	404	451	242	282	329	225	210	279	234	276	150	377	370	386
227.82	0	823	404	453	243	285	331	225	211	279	235	277	150	378	371	389
227.942	0	821	400	449	239	281	329	221	206	275	231	275	149	373	370	387
228.065	0	824	401	449	241	281	329	222	207	277	232	274	150	375	370	388
228.188	0	824	403	451	241	282	329	223	211	279	233	275	149	376	371	389
228.311	0	823	405	452	243	283	329	225	210	280	235	276	151	378	372	392
228.434	0	826	405	455	245	285	332	226	208	279	235	278	151	379	374	391
228.557	0	827	401	450	241	282	329	222	206	277	232	276	150	375	371	391
228.68	0	826	401	450	240	282	328	222	210	277	232	275	150	375	371	391
228.803	0	826	401	451	240	282	329	223	210	279	232	275	151	377	372	393
228.925	0	828	403	452	242	284	330	223	207	279	233	277	151	378	373	393
229.048	0	832	405	455	245	284	332	225	209	279	235	278	151	381	374	395
229.171	0	829	402	452	240	284	332	223	209	276	233	276	150	377	372	393
229.294	0	827	401	450	241	281	329	222	210	278	231	275	151	376	372	395
229.417	0	830	401	451	240	282	331	222	205	277	231	276	151	377	372	393
229.54	0	834	403	453	242	284	331	222	207	279	232	276	151	379	372	395
229.663	0	834	404	455	245	284	331	226	210	279	235	277	152	381	374	395
229.786	0	831	402	454	242	286	332	223	210	279	234	277	152	378	372	394
229.908	0	831	401	451	240	282	332	222	205	277	231	275	150	374	370	390
230.031	0	838	405	451	241	282	332	221	205	278	230	275	150	375	373	395
230.154	0	838	405	452	242	282	330	222	208	279	231	277	151	378	374	395
230.277	0	838	405	454	244	282	331	225	210	280	234	278	151	380	374	397
230.4	0	839	407	455	244	285	332	222	207	280	233	277	151	379	374	395
230.523	0	844	403	452	241	281	330	221	204	276	230	275	151	376	370	392
230.646	0	836	403	452	241	282	330	221	209	278	232	276	152	377	371	390
230.769	0	839	403	454	243	283	330	223	209	279	232	276	151	380	372	393
230.892	0	840	405	456	244	284	332	222	207	279	234	278	152	382	373	392
231.014	0	844	404	456	245	285	334	224	206	277	233	278	152	380	373	392
231.137	0	835	402	453	241	283	332	222	207	275	231	275	151	378	371	393
231.26	0	839	402	453	241	283	331	221	210	277	232	275	151	378	371	394
231.383	0	839	403	457	243	283	333	223	206	277	232	276	152	379	373	392
231.506	0	844	404	456	244	284	332	224	208	279	233	278	151	381	374	395
231.629	0	837	404	457	244	285	334	224	209	277	234	277	152	380	373	393
231.752	0	838	400	454	240	282	331	222	210	277	230	274	151	379	371	392
231.875	0	838	400	454	240	282	332	221	206	276	231	274	151	378	371	392
231.997	0	839	401	455	240	282	331	221	206	278	231	276	152	379	371	393
232.12	0	835	401	458	244	284	333	224	210	277	233	276	151	381	373	394
232.243	0	835	402	458	243	285	333	224	211	277	232	278	152	380	372	392
232.366	0	835	398	454	240	281	332	221	205	275	230	276	152	377	369	390
232.489	0	831	398	454	239	281	330	220	206	275	229	275	153	378	370	392
232.612	0	828	397	456	241	281	331	222	208	277	231	276	152	380	370	391
232.735	0	832	398	459	242	283	332	224	210	277	233	277	153	382	372	391
232.858	0	831	398	459	242	284	334	222	209	278	233	277	152	382	372	390
232.98	0	828	395	455	239	281	332	220	204	274	230	274	152	378	369	390
233.103	0	823	395	456	239	282	331	220	209	276	229	275	152	379	370	391
233.226	0	827	396	457	240	281	331	222	210	279	230	276	152	380	369	390
233.349	0	827	397	458	242	283	333	223	207	278	231	277	153	383	372	390
233.472	11	827	398	461	243	286	334	223	207	278	231	278	153	383	373	391
233.595	0	826	395	456	239	281	333	220	207	274	229	275	152	379	370	390
233.718	0	825	394	455	239	281	332	221	210	277	229	275	153	380	371	390
233.841	0	824	396	457	239	281	334	219	206	276	229	276	153	381	372	391
233.964	0	825	397	459	242	283	334	223	207	278	231	278	153	383	374	390
234.086	0	827	400	462	243	286	334	224	210	278	233	279	154	386	375	393
234.209	0	824	397	459	241	283	334	221	211	276	231	277	153	382	373	391
234.332	0	819	395	458	238	282	333	220	207	276	229	275	152	381	372	388
234.455	0	813	397	458	238	284	333	220	207	279	229	277	153	380	373	384
234.578	0	819	399	459	240	282	333	223	210	279	231	278	153	381	373	387
234.701	0	825	404	460	241	285	335	224	213	280	233	279	153	384	374	390
234.824	0	823	407	461	242	287	336	223	211	281	235	279	153	383	376	390
234.947	0	828	405	457	239	282	332	220	207	279	231	277	152	378	374	390
235.069	0	825	405	456	238	283	334	220	208	278	232	278	152	378	374	389
235.192	0	824	406	458	239	283	334	222	212	280	234	278	153	381	373	388
235.315	0	824	410	458	243	286	334	223	210	284	235	280	152	381	376	391
235.438	0	830	413	458	246	286	334	223	209	284	236	281	153	383	379	389
235.561	0	825	412	456	243	284	334	220	208	282	234	279	151	378	376	388
235.684	0	826	410	456	241	282	332	220	212	283	234	276	152	378	376	390
235.807	0	824	412	455	242	282	332	221	209	282	234	277	152	380	376	393
235.93	0	824	412	457	244	284	333	222	207	284	235	278	152	381	377	391
236.052	0	830	413	458	247	286	333	224	210	284	237	280	153	384	379	392
236.175	0	827	412	457	243	284	332	223	212	282	236	279	152	381	376	392
236.298	0	826	411	455	242	283	332	222	208	281	235	277	152	380	375	393
236.421	0	826	410	457	242	285	332	220	207	282	235	277	152	380	375	391
236.544	0	830	411	456	244	285	333	223	207	281	236	279	153	383	377	392
236.667	0	830	412	458	246	286	334	226	211	283	238	279	153	384	377	394
236.79	0	827	413	459	244	286	333	222	211	283	236	277	153	383	376	395
236.913	0	826	409	455	241	284	332	221	205	280	235	277	152	379	374	391
237.036	0	827	408	457	240	283	333	222	206	280	236	277	152	379	374	391
237.158	0	827	410	457	242	284	332	225	211	282	237	278	153	381	375	393
237.281	0	825	409	457	245	286	331	224	210	283	237	279	153	384	376	395
237.404	0	825	410	459	243	286	333	222	208	282	236	277	153	382	374	390
237.527	0	828	407	455	240	281	331	219	206	278	234	275	151	378	372	391
237.65	0	826	408	454	240	283	329	221	210	280	234	275	151	378	372	390
237.773	0	822	410	455	243	282	329	222	209	281	233	276	151	377	372	392
237.896	0	827	410	457	242	284	329	223	207	281	235	277	152	379	372	390
238.019	0	829	410	456	245	285	331	222	207	279	236	276	151	379	371	389
238.141	0	824	408	453	242	280	328	220	207	277	233	273	149	376	369	388
238.264	0	819	408	452	241	280	327	219	206	278	232	274	149	374	368	387
238.387	0	823	407	453	242	280	327	220	204	278	232	274	149	375	367	384
238.51	0	824	408	454	243	281	328	220	205	278	233	275	150	376	368	386
238.633	0	823	410	454	244	283	327	221	210	279	235	275	151	378	368	385
238.756	0	816	405	451	241	280	326	219	206	276	232	272	149	374	365	385
238.879	0	820	405	449	241	279	325	218	203	277	231	272	148	371	365	382
239.002	0	822	405	449	242	279	325	217	204	276	232	273	149	373	366	383
239.124	0	820	408	450	244	279	324	222	208	278	234	275	149	374	366	381
239.247	0	819	407	452	246	281	325	222	209	279	236	276	150	376	367	383
239.37	0	817	404	449	241	280	324	219	203	276	231	273	149	374	365	380
239.493	0	819	403	447	241	277	323	218	202	274	231	272	148	371	364	380
239.616	0	810	403	446	240	278	322	219	206	276	231	272	148	372	364	379
239.739	0	814	404	447	242	279	322	220	208	277	233	273	148	373	365	380
239.862	0	815	405	449	245	279	323	221	206	278	234	275	149	376	366	377
239.985	0	816	404	449	244	279	324	220	204	275	234	274	149	373	365	379
240.108	0	807	400	445	239	276	321	218	205	273	232	271	148	370	364	377
240.23	0	810	400	444	240	276	319	218	206	276	231	272	148	371	363	377
240.353	0	809	401	445	241	276	322	218	203	275	231	273	148	372	363	375
240.476	0	812	402	446	242	277	321	220	205	277	233	274	148	374	363	377
240.599	0	807	404	447	245	280	322	223	207	277	235	274	149	376	365	376
240.722	0	806	400	445	240	277	321	219	208	275	231	271	148	372	363	376
240.845	0	805	397	442	237	275	320	218	203	274	231	272	148	369	362	372
240.968	0	809	398	442	238	274	319	219	204	276	231	272	148	370	362	374
241.091	0	804	400	444	240	276	320	220	206	276	232	272	148	372	363	373
241.213	0	804	400	444	241	277	321	223	209	278	234	275	148	374	364	373
241.336	0	804	402	445	242	279	322	221	206	278	234	276	148	372	365	376
241.459	0	802	399	441	239	275	320	218	202	275	230	272	146	370	362	375
241.582	0	801	399	439	239	274	320	217	204	275	231	272	146	368	363	375
241.705	0	802	399	440	239	274	317	218	207	277	231	272	147	370	364	374
241.828	0	802	401	442	242	275	320	220	203	277	233	273	147	373	365	375
241.951	0	804	402	444	244	276	320	222	205	277	235	274	148	375	366	375
242.074	0	806	401	443	242	277	321	220	205	275	233	273	149	372	366	372
242.196	0	806	399	439	240	273	317	218	206	276	232	272	147	370	364	370
242.319	0	803	399	439	240	274	319	219	203	275	233	272	147	371	363	369
242.442	0	804	398	440	238	273	318	219	204	277	233	273	147	372	364	371
242.565	0	806	402	442	241	275	320	222	207	278	235	275	147	375	366	377
242.688	0	804	400	444	241	277	321	222	208	277	237	274	149	375	366	372
242.811	0	800	396	440	236	272	319	219	204	275	232	271	147	371	363	372
242.934	0	805	399	439	237	272	318	218	204	277	233	273	147	371	365	374
243.057	0	805	400	439	237	272	318	218	206	277	234	273	148	373	364	377
243.18	0	805	400	441	241	273	319	222	208	280	236	274	147	375	366	375
243.302	0	802	402	442	241	278	321	221	207	279	237	275	148	377	367	377
243.425	0	808	400	438	236	272	322	218	201	274	232	270	147	371	365	375
243.548	0	803	396	436	237	270	317	217	204	274	232	270	147	371	363	374
243.671	0	803	397	437	237	270	317	217	208	277	233	270	147	371	363	375
243.794	0	800	398	438	239	271	318	219	205	278	234	272	148	375	365	375
243.917	0	806	400	440	241	274	318	221	205	277	235	272	148	377	366	375
244.04	0	801	396	437	237	272	319	217	205	273	230	269	147	373	363	373
244.163	0	799	394	433	236	270	314	216	207	273	231	268	147	371	362	371
244.285	0	796	395	434	235	271	316	216	203	274	230	270	146	370	361	372
244.408	0	801	394	436	237	270	315	217	204	275	231	271	148	372	362	371
244.531	0	800	396	437	240	272	317	220	206	276	234	272	148	374	364	371
244.654	0	798	396	436	238	273	317	219	207	275	234	272	148	371	362	369
244.777	0	795	392	432	235	269	316	215	202	273	231	269	147	368	360	370
244.9	0	798	393	431	234	269	315	217	202	276	230	269	147	368	361	369
245.023	0	798	394	433	236	272	315	217	205	276	231	271	148	370	360	369
245.146	0	798	396	436	238	272	316	220	208	276	234	272	148	373	362	369
245.268	0	796	395	438	239	275	318	219	206	276	233	273	148	373	362	369
245.391	0	797	390	434	235	270	316	216	201	273	231	269	147	369	359	365
245.514	0	795	391	434	234	271	315	217	206	274	231	270	147	370	360	367
245.637	0	795	393	435	235	271	317	217	207	277	232	270	147	371	361	367
[truncated: 875 more rows]

## Sheet: D850
	SNR :	38	44	42	37	47	41	36	47	40	39	37	35	34	34	33
Time	Marker	ch1	ch2	ch3	ch4	ch5	ch6	ch7	ch8	ch9	ch10	ch11	ch12	ch13	ch14	ch15
0.24576	0	570	326	308	212	257	326	197	146	199	160	219	145	260	370	382
0.36864	0	570	326	308	212	257	326	197	146	199	160	219	145	260	370	382
0.49152	0	607	371	341	222	237	318	208	179	237	185	243	148	283	378	377
0.6144	0	616	389	353	222	231	310	206	186	244	199	258	151	289	378	374
0.73728	0	617	389	341	219	220	291	202	196	253	194	253	150	288	375	373
0.86016	0	620	402	344	220	216	286	204	197	252	193	255	149	289	373	371
0.98304	0	624	403	342	218	217	287	206	199	256	194	254	148	291	375	377
1.10592	0	637	405	341	222	218	289	208	199	259	196	256	149	295	376	379
1.2288	0	634	410	342	223	221	294	208	196	261	198	259	149	299	379	383
1.35168	0	632	405	338	221	219	294	204	196	258	193	254	149	296	377	379
1.47456	0	630	404	334	222	217	292	204	197	257	193	253	150	295	377	378
1.59744	0	641	406	335	223	218	293	205	198	258	193	254	150	297	378	382
1.72032	0	638	408	336	223	219	293	206	195	260	196	257	152	299	380	383
1.8432	0	639	411	342	224	223	297	209	198	261	199	258	152	302	383	383
1.96608	0	639	405	336	222	220	295	207	199	257	194	254	150	297	379	379
2.08896	0	644	404	334	221	218	292	204	200	259	192	253	149	295	378	383
2.21184	0	639	405	335	223	219	292	207	198	260	192	254	150	295	378	384
2.33472	0	641	408	338	223	221	296	206	197	260	196	255	151	299	378	383
2.4576	0	638	411	344	224	223	299	209	202	261	198	257	153	302	380	379
2.58048	0	645	405	340	220	223	301	204	199	259	193	254	149	297	378	384
2.70336	0	640	405	337	221	217	295	204	197	260	190	252	149	293	378	385
2.82624	0	638	405	337	221	219	296	204	197	259	191	253	150	295	378	385
2.94912	0	642	406	340	222	220	297	206	200	262	194	255	150	296	378	383
3.072	0	651	410	344	224	222	300	209	200	262	197	258	151	301	380	386
3.19488	0	642	406	341	220	224	301	206	199	262	193	254	150	295	377	386
3.31776	0	640	403	337	220	218	297	204	198	258	190	251	148	292	376	383
3.44064	0	645	405	337	220	219	295	204	201	261	192	252	148	293	376	381
3.56352	0	650	408	339	222	221	299	206	200	260	192	254	150	295	377	384
3.6864	0	644	411	343	223	223	300	207	199	264	196	257	152	299	379	384
3.80928	0	642	408	343	221	226	302	205	199	261	194	254	150	297	379	384
3.93216	0	645	406	338	221	219	298	204	201	260	190	251	148	292	375	380
4.05504	0	650	407	339	221	220	298	204	201	261	192	252	149	294	376	382
4.17792	0	643	408	339	222	221	299	206	199	262	193	254	149	295	377	382
4.3008	0	643	412	343	224	223	301	207	200	261	196	256	151	299	380	384
4.42368	0	646	409	343	223	225	304	207	202	260	194	255	151	297	378	382
4.54656	0	650	406	338	221	219	298	204	200	261	191	252	148	292	376	383
4.66944	0	643	408	340	221	220	299	204	198	261	191	252	149	294	377	382
4.79232	0	642	409	341	223	222	301	206	199	261	193	254	150	296	378	384
4.9152	0	646	414	344	225	224	302	208	202	263	196	257	151	299	380	382
5.03808	0	645	409	346	223	226	306	206	201	262	193	256	148	295	379	384
5.16096	0	645	406	338	221	221	299	204	198	262	189	252	147	291	377	387
5.28384	0	642	408	339	222	220	301	203	198	260	189	253	148	292	377	386
5.40672	0	647	409	339	221	221	300	205	203	264	191	254	149	293	378	384
5.5296	0	648	412	342	223	224	302	206	200	265	194	257	150	297	380	386
5.65248	0	647	413	344	223	226	305	205	199	266	192	256	150	297	381	388
5.77536	0	643	407	337	222	221	300	203	199	261	188	252	148	291	378	388
5.89824	0	650	408	338	222	220	298	204	201	263	189	253	149	291	379	385
6.02112	0	650	408	338	223	221	300	204	198	264	190	254	150	292	380	389
6.144	0	649	412	342	223	223	301	206	199	265	192	256	151	296	382	389
6.26688	0	648	414	345	225	227	304	206	200	265	195	258	152	298	383	390
6.38976	0	648	407	339	222	221	301	203	202	264	189	252	149	292	380	386
6.51264	0	650	406	337	222	219	300	202	198	262	188	253	149	291	380	388
6.63552	0	644	408	338	222	221	298	204	198	265	190	254	149	293	381	389
6.7584	0	644	411	340	223	223	301	204	200	264	192	256	150	296	382	389
6.88128	0	650	414	344	225	225	301	207	204	267	196	258	152	300	385	392
7.00416	0	653	412	345	225	227	305	206	200	266	194	257	150	297	384	390
7.12704	0	646	407	338	222	221	299	204	198	265	189	253	148	292	381	390
7.24992	0	645	407	339	223	220	301	204	199	263	190	254	149	293	382	390
7.3728	0	650	410	340	224	223	299	204	202	266	192	255	150	295	384	391
7.49568	0	644	412	343	225	225	302	207	200	267	195	260	151	297	385	388
7.61856	0	648	416	346	225	229	305	208	200	268	198	261	152	300	387	393
7.74144	0	644	410	342	225	224	302	206	199	265	191	256	148	295	384	392
7.86432	0	649	409	338	224	221	299	205	201	267	192	257	149	295	384	394
7.9872	0	647	410	340	224	222	299	205	200	268	193	257	150	297	385	393
8.11008	0	648	412	341	225	224	299	207	200	268	197	258	152	300	387	395
8.23296	0	648	416	345	227	226	303	210	202	267	199	262	152	304	390	396
8.35584	0	650	410	343	225	225	302	208	203	266	195	258	150	299	388	396
8.47872	0	647	409	339	225	221	299	205	200	266	193	257	150	297	387	395
8.6016	0	650	409	340	225	222	300	207	199	267	194	258	151	298	388	396
8.72448	0	646	413	341	225	224	301	209	201	265	197	259	152	300	389	396
8.84736	0	653	417	345	228	226	301	211	205	270	200	262	153	306	391	397
8.97024	0	648	414	347	227	231	305	210	202	268	197	262	152	300	390	396
9.09312	0	650	408	339	225	222	299	206	200	266	193	258	150	296	385	395
9.216	0	647	409	340	224	222	298	207	203	266	193	258	151	298	387	394
9.33888	0	650	410	339	225	223	298	207	203	268	195	258	152	298	387	396
9.46176	0	648	414	343	227	225	301	210	202	270	198	261	152	302	388	395
9.58464	0	647	418	345	225	229	303	210	201	269	200	262	153	304	391	396
9.70752	0	648	409	341	224	223	300	207	203	266	195	259	150	297	387	393
9.8304	0	649	408	337	224	221	298	207	202	267	194	257	150	296	385	395
9.95328	0	645	408	338	225	221	299	205	200	267	194	258	151	296	387	393
10.0762	0	643	410	339	225	223	300	208	201	267	196	259	151	300	387	394
10.199	0	648	413	341	228	225	301	210	203	268	200	261	152	303	389	393
10.3219	0	652	414	345	228	229	303	212	206	270	201	263	153	306	391	396
10.4448	0	645	407	339	224	224	301	207	200	267	195	258	151	298	386	395
10.5677	0	642	406	337	224	221	298	206	200	266	193	256	151	297	385	394
10.6906	0	649	407	338	224	221	299	208	204	266	195	258	150	298	385	391
10.8134	0	650	410	339	225	225	299	209	204	268	198	259	152	300	386	393
10.9363	0	648	413	342	227	226	301	210	202	269	200	261	152	303	389	396
11.0592	0	643	414	346	226	230	303	211	203	268	202	263	152	306	390	394
11.1821	0	647	408	340	224	224	301	207	206	268	195	259	150	299	386	391
11.305	0	650	408	337	224	223	299	208	203	269	195	257	151	298	386	394
11.4278	0	646	409	338	225	223	300	209	201	268	196	258	151	299	387	395
11.5507	0	645	411	339	225	223	300	210	202	266	198	259	151	302	388	393
11.6736	0	647	415	343	227	225	300	212	207	270	202	261	153	304	390	393
11.7965	0	656	418	347	229	230	302	213	206	270	204	264	154	308	392	396
11.9194	0	646	411	342	226	225	301	209	202	268	199	261	152	300	388	395
12.0422	0	644	409	338	225	223	299	208	201	265	195	258	150	300	387	394
12.1651	0	649	410	338	225	224	298	209	205	267	197	259	151	300	388	391
12.288	0	655	413	340	227	225	299	211	205	269	199	261	152	303	389	393
12.4109	0	647	415	343	229	227	301	213	204	270	202	263	153	307	392	395
12.5338	0	647	417	347	229	232	305	213	206	269	204	264	154	309	393	396
12.6566	0	650	411	340	227	226	300	211	206	267	200	261	152	300	389	391
12.7795	0	653	410	340	226	225	300	210	204	268	197	259	152	302	388	393
12.9024	0	647	411	339	227	225	299	210	203	269	198	260	151	303	389	392
13.0253	0	647	414	341	228	227	301	212	205	267	200	261	152	305	391	393
13.1482	0	652	417	344	231	228	300	214	207	269	205	263	154	309	393	393
13.271	0	656	415	345	228	232	304	211	206	270	204	264	153	307	392	394
13.3939	0	645	408	339	225	224	299	209	202	266	197	258	151	301	388	392
13.5168	0	642	407	337	227	223	299	209	202	264	197	258	150	302	388	392
13.6397	0	646	409	338	227	223	298	211	205	266	199	259	151	303	388	390
13.7626	0	642	411	340	227	227	300	212	205	268	201	261	153	306	390	392
13.8854	0	645	416	346	228	229	302	212	204	269	203	263	153	308	391	396
14.0083	0	650	410	342	225	228	303	208	203	265	200	261	152	303	389	395
14.1312	0	658	407	337	225	222	299	208	203	264	196	258	151	300	385	390
14.2541	0	666	408	335	224	222	298	208	202	268	195	259	150	299	385	385
14.377	0	666	410	337	226	222	298	208	200	267	195	260	151	300	386	384
14.4998	0	650	420	331	228	227	299	204	207	273	195	271	145	301	391	381
14.6227	0	664	428	331	237	231	294	205	206	277	197	268	145	306	393	384
14.7456	0	668	416	329	236	226	290	203	200	274	193	260	144	299	390	388
14.8685	0	664	414	326	234	222	287	203	197	270	190	257	142	296	386	388
14.9914	0	661	412	327	236	221	287	204	197	269	191	255	143	297	387	388
15.1142	0	667	417	331	238	224	288	207	200	272	194	258	145	298	387	386
15.2371	0	671	418	335	240	226	290	208	198	272	197	259	147	300	389	389
15.36	0	656	418	339	239	230	293	210	199	273	197	261	146	302	390	386
15.4829	0	655	412	333	235	225	291	207	197	270	192	257	143	296	387	388
15.6058	0	658	410	331	235	224	289	207	199	269	191	254	144	296	386	388
15.7286	0	662	410	331	235	225	289	208	198	269	193	254	146	296	386	388
15.8515	0	658	415	335	236	227	291	209	198	270	194	256	146	298	388	388
15.9744	0	657	416	339	238	230	293	210	200	268	198	259	149	303	389	388
16.0973	0	658	414	339	238	230	293	210	200	269	196	258	147	299	388	389
16.2202	0	659	409	333	235	227	289	206	199	270	191	253	145	296	385	387
16.343	0	651	409	334	234	225	290	208	196	267	193	253	146	296	387	388
16.4659	0	649	410	337	235	225	293	210	198	265	195	255	149	298	387	391
16.5888	0	655	414	343	236	228	292	211	202	267	198	259	149	301	389	395
16.7117	0	658	413	345	234	231	296	211	198	266	198	259	149	304	390	394
16.8346	0	652	404	340	229	225	292	207	198	264	193	254	148	297	385	393
16.9574	0	646	402	341	227	225	299	209	201	264	195	257	150	298	385	399
17.0803	0	652	406	342	229	227	300	210	204	267	196	257	150	299	386	397
17.2032	0	657	409	345	230	228	303	210	201	267	197	259	152	300	390	396
17.3261	0	650	412	349	230	231	305	211	203	267	198	261	153	304	393	395
17.449	0	637	405	348	227	231	306	208	204	265	195	259	151	298	390	393
17.5718	0	643	403	340	225	225	302	207	203	265	191	256	149	293	387	398
17.6947	0	641	403	342	224	224	300	206	200	266	190	257	149	294	387	392
17.8176	0	645	404	340	224	225	298	206	199	266	192	259	150	296	389	395
17.9405	0	645	409	342	226	227	301	209	201	266	196	259	151	298	390	396
18.0634	0	655	411	347	227	230	306	211	206	269	198	260	152	302	393	401
18.1862	0	654	406	340	223	226	304	207	202	267	192	256	150	295	388	402
18.3091	0	649	403	338	224	223	302	207	199	265	192	255	149	294	388	401
18.432	0	653	401	338	224	223	302	207	200	263	192	255	151	295	389	400
18.5549	0	655	404	339	225	224	301	207	200	263	194	256	152	297	391	401
18.6778	0	657	406	340	225	225	299	209	198	264	196	258	152	299	392	402
18.8006	0	659	402	338	222	224	301	206	198	263	191	254	149	295	389	404
18.9235	0	661	398	335	221	220	300	204	198	260	190	252	149	293	387	405
19.0464	0	672	398	336	221	221	301	205	200	262	192	254	150	294	388	403
19.1693	0	674	400	338	222	222	304	207	198	262	193	255	151	296	390	400
19.2922	0	668	402	342	223	225	307	207	199	263	196	257	154	301	393	401
19.415	0	664	402	343	222	229	310	207	202	261	196	258	154	301	392	400
19.5379	0	663	396	339	220	222	306	204	203	260	190	253	151	296	387	402
19.6608	0	666	395	337	221	222	303	203	200	262	189	252	151	294	388	405
19.7837	0	660	396	338	221	221	306	204	199	262	191	255	152	295	389	404
19.9066	0	672	400	340	223	225	311	206	203	266	193	260	156	299	393	400
20.0294	0	682	404	344	225	229	315	207	206	267	196	262	156	301	396	400
20.1523	0	687	399	340	223	224	312	203	204	265	189	257	152	295	392	394
20.2752	0	683	401	334	222	223	302	202	203	264	188	256	150	292	391	392
20.3981	0	682	400	335	221	224	297	203	204	265	189	256	150	293	390	396
20.521	0	678	401	336	222	223	301	205	205	264	192	257	152	295	391	397
20.6438	0	674	403	337	223	227	302	207	204	266	195	259	154	299	394	403
20.7667	0	669	402	341	224	231	304	205	204	265	193	259	153	299	393	398
20.8896	0	672	396	332	221	224	298	203	203	262	189	254	150	293	388	396
21.0125	0	675	399	332	220	224	297	203	204	263	190	255	150	293	387	395
21.1354	0	669	401	333	224	225	298	203	204	266	191	256	151	295	389	391
21.2582	0	667	404	336	224	226	299	206	204	265	194	260	149	298	390	389
21.3811	0	671	406	340	224	230	302	206	206	266	196	261	150	300	391	390
21.504	0	657	397	332	219	225	298	203	205	264	190	256	148	293	386	384
21.6269	0	659	400	331	220	224	295	202	203	265	190	256	148	294	385	387
21.7498	0	658	400	331	221	223	295	205	202	262	191	258	148	295	387	387
21.8726	0	662	405	333	222	224	297	206	205	265	195	260	148	298	389	387
21.9955	0	663	406	339	223	229	298	208	206	267	197	261	150	301	391	390
22.1184	1	655	399	333	220	223	297	204	201	262	191	255	148	295	386	387
22.2413	0	652	397	331	219	221	294	202	201	261	190	255	148	294	386	388
22.3642	0	649	399	331	220	223	294	204	204	261	192	256	149	295	385	386
22.487	0	650	402	334	221	225	296	207	205	263	195	259	150	300	388	387
22.6099	0	644	405	338	224	230	299	208	204	265	197	261	152	302	390	386
22.7328	0	642	398	334	219	227	297	203	203	261	192	256	149	296	385	387
22.8557	0	646	397	331	219	222	293	203	203	260	191	254	148	294	382	385
22.9786	0	654	398	331	219	224	294	205	203	263	193	257	149	296	383	388
23.1014	0	653	402	335	221	225	295	206	202	263	194	259	149	299	386	391
23.2243	0	655	405	338	222	230	298	207	203	262	197	261	152	302	389	391
23.3472	0	658	399	336	220	227	297	205	204	262	192	257	149	297	384	387
23.4701	0	657	396	331	218	222	294	203	202	261	190	256	149	295	382	388
23.593	0	652	397	332	219	224	293	204	201	262	192	257	149	296	383	389
23.7158	0	651	401	336	221	224	296	207	201	262	195	260	150	298	384	388
23.8387	0	655	404	339	223	229	297	209	204	261	198	262	151	301	387	387
23.9616	0	658	399	338	220	228	298	206	203	262	192	258	149	298	383	389
24.0845	0	651	396	333	218	223	295	204	201	261	190	257	149	295	382	391
24.2074	0	650	397	335	220	224	296	205	200	259	193	258	150	297	382	390
24.3302	0	652	400	339	220	228	296	208	204	263	195	262	152	299	384	389
24.4531	0	660	403	343	222	232	301	209	203	263	197	263	151	304	387	393
24.576	0	652	397	340	220	229	299	206	201	262	192	258	149	297	382	391
24.6989	0	652	396	338	217	225	297	205	200	259	191	256	149	297	382	393
24.8218	0	658	398	340	219	227	297	206	204	263	193	259	150	298	382	390
24.9446	0	665	401	343	221	229	301	207	202	263	195	262	152	301	385	394
25.0675	0	660	404	346	222	233	302	208	203	265	198	263	153	305	388	397
25.1904	0	657	398	342	219	229	302	205	200	259	191	259	149	298	383	395
25.3133	0	661	397	340	218	225	298	206	203	262	191	258	150	296	382	393
25.4362	0	668	399	343	220	227	299	207	202	263	192	260	151	299	383	396
25.559	0	662	402	344	222	229	301	208	202	264	195	262	153	302	386	397
25.6819	0	661	405	349	221	234	305	210	203	264	198	263	153	305	389	398
25.8048	0	664	400	345	220	230	302	206	204	262	191	258	151	299	383	395
25.9277	0	664	398	342	219	226	299	205	203	264	191	258	151	297	384	396
26.0506	0	662	401	344	219	228	300	206	200	262	192	259	152	299	385	397
26.1734	0	662	402	345	221	231	302	208	202	262	196	261	154	302	387	398
26.2963	0	670	407	349	223	233	303	210	205	266	199	264	154	306	389	397
26.4192	0	668	401	348	220	232	305	207	203	263	194	262	152	300	385	399
26.5421	0	664	401	344	221	228	301	206	200	263	191	259	152	299	385	398
26.665	0	657	402	346	219	229	302	208	202	262	194	261	152	300	386	396
26.7878	0	667	404	347	220	231	303	210	206	267	195	263	153	303	386	400
26.9107	0	671	410	351	223	233	305	209	203	268	199	266	154	307	390	401
27.0336	0	665	408	351	223	236	306	209	204	268	197	264	154	305	389	400
27.1565	0	662	403	347	222	230	304	208	203	265	193	261	152	301	386	400
27.2794	0	669	406	346	223	232	303	209	205	266	196	263	153	302	388	402
27.4022	0	674	408	349	224	232	305	210	202	266	197	265	154	304	389	402
27.5251	0	671	412	352	225	236	306	212	204	269	201	267	156	309	391	403
27.648	0	667	410	354	224	238	309	211	205	266	197	266	156	307	391	403
27.7709	0	669	406	350	223	231	304	209	206	264	193	262	153	303	388	402
27.8938	0	673	408	350	223	232	304	210	204	265	196	263	154	305	388	402
28.0166	0	668	411	351	224	232	304	211	205	267	198	264	154	306	389	402
28.1395	0	668	415	355	225	237	307	213	206	266	202	267	156	311	392	404
28.2624	0	670	413	358	226	238	308	213	208	267	201	267	155	308	392	403
28.3853	0	665	407	349	223	231	302	209	206	266	194	262	153	302	388	401
28.5082	0	668	408	349	222	231	302	209	204	265	195	261	153	304	387	401
28.631	0	664	410	351	224	232	304	211	205	263	198	263	155	306	388	401
28.7539	0	672	415	352	225	233	304	213	208	267	199	265	155	308	392	404
28.8768	0	667	417	356	224	237	307	212	205	267	200	265	155	306	393	402
28.9997	0	666	407	347	222	229	301	208	202	262	194	260	153	300	387	401
29.1226	0	660	409	346	222	228	299	208	205	263	194	260	153	301	388	398
29.2454	0	664	409	346	224	230	301	209	206	265	196	261	153	302	389	400
29.3683	0	656	412	350	225	231	302	211	204	266	198	264	155	305	390	396
29.4912	0	658	414	353	224	235	304	212	205	266	200	264	155	307	390	401
29.6141	0	656	406	346	220	228	300	208	205	262	194	260	151	300	386	397
29.737	0	659	405	344	220	228	299	207	205	263	193	260	152	300	386	399
29.8598	0	657	407	344	227	222	301	214	201	263	204	260	154	305	388	397
29.9827	0	658	414	351	232	232	306	216	203	264	206	263	156	309	391	400
30.1056	0	661	414	355	231	237	307	213	207	265	203	265	157	311	393	400
30.2285	0	661	407	348	225	231	305	209	207	264	197	261	154	303	389	400
30.3514	0	655	406	347	226	228	303	209	204	263	195	258	155	305	388	398
30.4742	0	653	406	347	226	227	304	209	203	262	195	260	156	306	389	400
30.5971	0	661	411	349	227	231	306	211	206	263	199	262	157	308	391	399
30.72	0	662	413	353	229	234	307	213	209	266	201	263	157	311	394	401
30.8429	0	657	407	349	224	230	306	209	203	263	194	258	155	305	391	401
30.9658	0	653	408	346	224	229	304	208	204	262	195	258	155	304	390	402
31.0886	0	663	409	348	226	228	302	209	207	263	197	260	156	306	391	399
31.2115	0	665	412	350	227	230	305	210	209	265	199	261	157	309	393	403
31.3344	0	661	414	355	227	235	309	212	205	266	199	263	159	310	396	407
31.4573	0	657	407	350	223	231	307	208	203	260	194	258	155	303	391	404
31.5802	0	662	407	347	223	227	303	208	207	262	194	256	156	302	391	401
31.703	0	667	407	348	223	229	304	207	206	262	194	258	156	304	394	405
31.8259	0	662	410	350	225	229	306	209	204	265	195	261	156	306	395	406
31.9488	0	664	414	354	225	233	308	210	204	264	198	261	158	309	396	407
32.0717	0	666	408	350	224	230	307	208	207	262	194	259	156	303	393	403
32.1946	0	670	406	346	221	227	303	205	206	263	189	256	154	300	392	405
32.3174	0	662	407	346	222	227	304	205	203	263	191	256	154	301	391	405
32.4403	0	662	407	348	223	226	305	207	203	261	193	258	156	302	393	407
32.5632	0	669	411	349	224	230	306	208	207	264	195	260	156	305	394	405
32.6861	0	668	408	351	223	231	309	206	206	263	194	260	156	303	394	406
32.809	0	662	403	346	219	223	303	206	201	261	191	253	154	298	390	405
32.9318	0	655	404	347	219	222	307	208	203	260	191	255	153	298	391	405
33.0547	0	665	408	346	221	225	306	206	207	264	191	256	154	298	392	408
33.1776	0	665	410	348	223	226	307	207	203	264	192	259	155	301	394	408
33.3005	0	665	412	351	222	232	306	207	203	264	194	260	156	304	395	409
33.4234	0	661	406	345	220	226	305	203	203	259	190	255	153	296	391	407
33.5462	0	666	406	343	219	223	301	203	204	261	189	254	152	297	391	406
33.6691	0	670	406	344	219	224	301	202	203	262	190	255	154	297	392	406
33.792	0	666	409	346	220	226	302	204	202	264	192	258	155	301	393	407
33.9149	0	665	411	348	222	230	306	205	204	262	194	259	156	302	395	407
34.0378	0	666	406	346	219	226	305	203	206	261	190	255	154	298	391	406
34.1606	0	663	405	343	219	223	302	204	202	260	189	254	153	296	390	404
34.2835	0	664	406	344	218	224	302	204	202	261	189	255	153	298	391	403
34.4064	0	663	408	346	219	226	304	205	203	260	192	256	154	299	392	403
34.5293	0	667	412	349	220	229	304	206	206	264	194	258	156	303	393	402
34.6522	0	661	406	348	218	226	305	203	204	262	190	253	153	298	389	402
34.775	0	662	404	342	215	221	301	204	202	259	189	252	152	295	388	401
34.8979	0	657	403	342	216	221	303	204	203	257	190	252	153	296	387	398
35.0208	0	660	404	346	216	224	302	204	206	261	192	254	154	298	388	400
35.1437	0	657	407	347	217	225	303	204	205	261	195	256	155	301	391	399
35.2666	0	658	405	351	216	227	307	205	204	260	192	254	155	299	389	398
35.3894	0	653	402	342	214	220	300	201	204	256	189	250	151	292	385	395
35.5123	0	655	401	342	215	219	300	201	203	256	189	249	151	294	385	395
35.6352	0	650	402	343	215	220	300	202	202	257	190	251	153	295	386	392
35.7581	0	648	404	344	216	221	302	204	202	258	193	253	153	298	388	393
35.881	0	651	405	349	217	225	305	207	205	258	195	255	154	300	390	393
36.0038	0	652	400	344	215	220	303	204	205	257	190	250	152	294	386	392
36.1267	0	644	398	341	215	217	298	202	200	255	188	248	151	293	383	388
36.2496	0	640	398	341	216	218	300	202	201	254	190	249	152	295	385	389
36.3725	0	647	401	342	218	220	301	203	204	256	191	251	153	297	386	385
36.4954	0	649	405	345	220	222	301	206	206	259	196	254	155	301	389	388
36.6182	0	643	404	351	219	226	306	205	202	259	195	255	154	301	388	387
36.7411	0	637	398	342	217	219	302	201	200	254	190	250	152	296	385	387
36.864	0	637	399	343	217	218	299	203	204	255	192	250	153	297	385	383
36.9869	0	644	400	344	219	219	300	203	204	258	192	251	154	299	386	386
37.1098	0	641	404	347	219	222	304	205	203	260	195	255	155	303	387	387
37.2326	0	643	409	352	223	225	307	207	204	259	197	257	157	307	393	389
37.3555	0	645	403	351	221	225	307	205	206	259	193	254	155	304	391	387
37.4784	0	650	401	347	220	220	303	203	204	257	193	252	155	301	389	388
37.6013	0	642	402	349	221	221	304	203	202	260	194	255	156	304	391	390
37.7242	0	634	404	351	223	223	307	205	204	258	196	256	157	306	393	387
37.847	0	645	411	355	223	227	309	208	207	261	199	260	158	309	396	389
37.9699	0	650	412	358	224	231	313	207	205	262	199	258	157	310	396	394
38.0928	0	646	407	349	221	223	305	203	203	260	193	256	155	303	394	394
38.2157	0	646	408	350	221	222	307	204	202	259	194	257	156	305	395	394
38.3386	0	652	409	351	223	226	305	205	207	262	196	259	157	308	395	395
38.4614	0	653	413	353	226	228	308	208	206	264	199	261	159	311	398	394
38.5843	0	654	416	359	225	231	311	209	206	265	201	264	160	314	400	396
38.7072	0	651	409	352	222	225	309	205	205	260	195	260	157	307	395	396
38.8301	0	648	406	349	221	223	307	204	207	262	195	258	158	306	394	392
38.953	0	651	409	352	222	224	308	206	204	265	195	260	157	307	395	395
39.0758	0	656	413	353	223	227	307	206	205	265	197	263	158	310	397	399
39.1987	0	658	417	357	225	229	309	207	207	266	201	265	158	313	399	401
39.3216	0	660	413	357	223	230	310	207	208	267	198	264	159	309	397	402
39.4445	0	656	409	348	222	225	306	204	205	265	192	260	156	306	395	399
39.5674	0	661	410	350	222	224	304	205	204	266	195	261	157	306	396	401
39.6902	0	659	412	351	223	226	308	206	205	265	196	262	158	310	397	403
39.8131	0	666	417	355	224	228	307	209	209	268	200	265	159	313	400	405
39.936	0	661	416	358	223	231	311	209	207	269	199	267	159	314	401	403
40.0589	0	656	410	353	219	224	306	205	205	265	194	261	156	307	397	404
40.1818	0	658	410	351	221	225	305	205	206	266	196	262	156	307	397	401
40.3046	0	664	412	352	220	225	307	207	207	267	196	263	157	308	397	405
40.4275	0	663	416	355	222	228	308	208	206	269	199	266	158	313	400	408
40.5504	0	663	420	358	224	232	311	209	206	269	202	268	160	316	403	409
40.6733	0	665	412	353	222	227	308	206	208	267	196	264	157	309	400	406
40.7962	0	669	411	351	219	225	306	205	207	268	195	262	157	308	398	408
40.919	0	665	412	352	221	226	307	205	204	268	196	264	158	309	399	410
41.0419	0	665	415	355	221	227	309	207	206	266	198	265	159	313	401	411
41.1648	0	669	418	359	223	233	310	208	209	269	201	267	160	315	402	408
41.2877	0	672	411	355	219	227	307	205	208	268	195	263	158	309	398	409
41.4106	0	666	409	351	220	225	305	203	205	266	194	261	158	307	396	411
41.5334	0	665	409	352	219	224	305	205	204	263	195	262	156	307	396	403
41.6563	0	675	412	353	220	225	306	207	208	265	197	264	158	310	399	401
41.7792	0	672	415	359	222	228	307	208	207	267	200	264	159	313	401	405
41.9021	0	660	409	355	217	227	309	204	203	264	194	261	156	305	395	401
42.025	0	656	405	350	218	222	304	203	203	260	193	259	156	303	393	401
42.1478	0	658	405	350	217	221	303	204	206	262	192	259	156	304	393	398
42.2707	0	659	405	352	217	222	302	204	206	264	195	261	157	307	395	400
42.3936	0	658	409	356	219	225	305	206	203	264	198	263	158	309	396	403
42.5165	0	654	404	354	217	225	307	204	204	259	193	259	156	305	393	402
42.6394	0	658	400	349	215	219	301	201	204	258	190	256	154	303	390	398
42.7622	0	660	400	349	215	220	299	201	204	261	191	256	155	302	390	399
42.8851	0	656	403	350	217	220	300	202	201	260	192	258	155	303	391	398
43.008	0	654	405	352	217	222	303	203	203	259	196	259	156	306	393	400
43.1309	0	659	404	354	218	223	304	203	205	260	193	259	156	303	392	400
43.2538	0	653	399	346	214	218	298	200	202	258	189	255	153	300	390	398
43.3766	0	652	399	346	216	218	298	199	200	257	190	256	154	300	389	397
43.4995	0	652	401	348	216	218	299	201	202	257	191	257	154	301	392	396
43.6224	0	649	403	351	217	220	300	202	205	260	194	259	156	304	393	395
43.7453	0	653	405	352	217	223	303	203	203	261	193	260	156	305	394	398
43.8682	0	651	401	347	216	218	298	200	199	256	189	255	153	300	391	399
43.991	0	654	402	346	216	218	296	201	202	256	190	255	154	300	392	396
44.1139	0	655	401	348	216	219	297	201	202	259	192	257	155	301	392	397
44.2368	0	658	404	349	219	220	299	203	202	259	194	259	155	304	395	398
44.3597	0	657	406	352	220	224	303	202	200	258	194	260	155	305	397	401
44.4826	0	659	401	347	216	219	298	201	203	256	190	256	154	301	394	398
44.6054	0	663	401	347	217	219	298	201	202	257	190	257	154	302	395	400
44.7283	0	657	403	349	218	220	298	203	200	259	192	258	156	303	395	400
44.8512	0	654	405	350	219	222	301	202	200	258	194	260	157	306	397	400
44.9741	0	662	410	354	221	227	304	205	204	260	196	262	157	308	401	401
45.097	0	667	405	349	218	222	301	201	203	258	190	257	155	303	397	403
45.2198	0	656	403	346	217	218	298	201	199	256	189	255	154	301	396	403
45.3427	0	661	405	347	218	220	301	202	199	255	190	257	155	302	397	404
45.4656	0	665	407	348	220	222	300	204	203	259	193	259	156	304	399	404
45.5885	0	674	411	351	222	224	301	204	203	261	195	261	157	308	402	407
45.7114	0	666	406	350	218	225	304	203	201	259	192	259	155	305	399	408
45.8342	0	664	403	346	218	218	300	201	200	255	189	256	154	302	397	407
45.9571	0	667	404	347	218	220	299	203	203	257	190	257	155	302	396	404
46.08	0	669	406	349	220	223	302	204	201	258	192	259	157	305	399	407
46.2029	0	668	409	352	221	225	302	205	201	261	195	260	158	307	401	409
46.3258	0	666	411	356	221	228	307	206	202	260	195	262	157	308	403	409
46.4486	0	668	405	350	219	223	303	203	204	258	191	257	156	304	399	405
46.5715	0	668	406	348	219	222	300	203	204	260	191	257	156	304	398	408
46.6944	0	667	407	351	221	223	303	206	201	260	193	259	157	305	400	409
46.8173	0	667	410	354	222	227	306	206	203	260	194	260	159	309	402	409
46.9402	0	674	414	359	223	231	308	207	207	263	198	264	159	311	403	411
47.063	0	673	407	354	222	226	307	204	204	260	192	260	157	308	400	409
47.1859	0	668	407	353	221	225	305	204	202	260	192	259	157	307	399	409
47.3088	0	670	409	355	221	226	307	205	203	259	194	260	158	307	401	410
47.4317	0	676	413	358	224	228	308	208	207	262	197	263	159	311	404	414
47.5546	0	678	418	363	225	233	312	209	204	263	199	265	160	313	406	414
47.6774	0	679	411	358	223	229	310	207	204	261	194	260	158	309	404	413
47.8003	0	675	411	356	222	226	308	206	203	258	193	260	158	308	403	414
47.9232	0	681	414	358	224	227	309	208	206	261	196	261	160	310	403	414
48.0461	0	680	417	361	225	230	308	209	205	263	196	264	160	312	405	414
48.169	0	680	419	366	228	234	314	210	204	261	200	265	162	316	406	415
48.2918	11	674	413	361	225	231	314	207	205	260	195	262	159	310	402	412
48.4147	0	683	413	359	225	228	309	207	206	262	194	262	158	310	403	415
48.5376	0	677	417	360	225	230	310	208	205	264	197	263	159	311	404	413
48.6605	0	673	420	362	226	232	313	208	203	263	197	265	159	313	406	412
48.7834	0	686	424	364	228	236	315	211	207	264	200	267	160	315	407	418
48.9062	0	688	417	356	225	229	310	207	206	263	195	263	157	310	404	418
49.0291	0	686	418	356	225	229	310	207	203	263	195	262	159	310	404	418
49.152	0	685	419	357	226	228	311	209	203	261	196	263	159	313	406	418
49.2749	0	692	423	361	227	230	310	209	208	263	199	264	161	315	408	417
49.3978	0	693	426	366	228	236	314	212	209	265	201	267	162	318	409	418
49.5206	0	683	416	357	225	230	310	207	203	262	196	262	159	308	402	417
49.6435	0	680	415	353	224	226	305	205	204	260	195	260	159	308	400	415
49.7664	0	687	416	354	223	227	307	207	207	260	196	260	159	309	400	412
49.8893	0	689	418	354	225	229	308	207	207	263	197	262	159	311	401	414
50.0122	0	684	422	359	227	234	310	209	204	264	200	263	161	314	403	415
50.135	0	675	413	354	222	229	309	206	206	259	196	261	157	306	399	411
50.2579	0	675	409	350	220	225	305	204	206	259	193	258	156	303	395	408
50.3808	0	683	411	350	220	225	305	205	203	260	192	259	157	306	397	411
50.5037	0	675	413	351	222	225	305	207	202	261	195	261	158	307	399	414
50.6266	0	674	418	354	223	229	307	208	204	260	197	263	159	311	402	412
50.7494	0	679	413	357	222	231	308	205	207	260	197	262	159	308	398	409
50.8723	0	675	407	349	219	224	303	204	205	261	191	257	157	304	395	409
50.9952	0	671	408	350	218	225	303	203	202	259	192	258	157	305	396	409
51.1181	0	669	409	353	220	224	306	205	204	258	194	259	158	308	396	408
51.241	0	675	413	356	222	227	306	208	208	263	197	261	160	310	398	408
51.3638	0	674	416	361	224	232	311	208	206	263	199	263	160	313	400	411
51.4867	0	669	407	356	222	228	308	205	204	261	194	259	159	309	397	410
51.6096	0	668	406	354	220	224	306	205	205	259	193	258	159	306	396	409
51.7325	0	672	408	355	221	225	307	206	207	261	194	260	159	308	398	410
51.8554	0	674	409	358	221	228	310	206	204	262	197	262	161	310	399	410
51.9782	0	665	412	363	223	230	312	208	206	264	201	264	161	314	401	409
52.1011	0	664	415	367	225	235	317	209	209	264	201	266	162	316	402	413
52.224	0	669	412	358	222	228	313	206	210	265	196	262	159	308	399	414
52.3469	0	669	414	357	222	226	311	206	207	265	196	262	160	309	399	413
52.4698	0	674	414	359	223	228	312	206	207	265	197	263	161	310	400	415
52.5926	0	671	418	363	224	231	314	208	209	264	200	265	162	313	402	416
52.7155	0	677	422	366	227	232	314	211	213	268	204	268	163	317	405	418
52.8384	0	673	419	367	226	236	319	210	211	268	202	267	163	315	404	416
52.9613	0	669	413	361	224	228	313	206	209	264	198	263	160	311	400	418
53.0842	0	673	414	360	224	228	313	208	212	264	199	263	161	313	401	415
53.207	0	677	415	363	226	230	315	210	213	266	200	264	163	314	401	416
53.3299	0	675	419	366	228	233	317	211	210	268	203	266	163	317	404	419
53.4528	0	674	423	370	230	236	321	214	212	268	207	269	165	320	406	420
53.5757	0	677	414	366	227	233	318	209	214	266	202	265	163	314	402	415
53.6986	0	679	414	363	226	229	316	209	214	266	199	263	161	314	401	416
53.8214	0	673	413	364	226	230	316	211	210	266	201	263	162	314	402	418
53.9443	0	672	417	365	228	232	318	212	212	266	203	265	163	317	403	418
54.0672	0	675	420	368	230	234	319	214	216	268	206	269	165	320	405	416
54.1901	0	681	420	371	230	238	322	213	215	269	206	268	164	320	405	418
54.313	0	672	414	364	227	230	317	210	211	265	199	264	161	314	401	418
54.4358	0	668	414	364	228	231	318	211	212	264	201	264	162	316	401	414
54.5587	0	669	416	365	228	232	318	212	216	266	201	265	163	316	401	412
54.6816	0	676	420	366	229	234	319	212	214	269	203	267	163	317	403	418
54.8045	0	675	423	369	231	238	322	214	214	269	205	269	163	320	404	419
54.9274	0	672	415	361	228	231	319	209	212	264	199	263	160	313	400	416
55.0502	0	678	414	360	227	231	316	212	214	266	200	263	161	314	400	416
55.1731	0	675	417	360	228	231	316	210	214	269	200	265	161	315	399	416
55.296	0	675	418	363	230	231	318	213	212	267	203	267	162	318	400	416
55.4189	0	675	423	367	230	236	321	213	214	267	204	268	162	320	402	416
55.5418	0	676	415	361	227	231	318	209	215	266	200	266	160	312	399	416
55.6646	0	677	413	356	227	228	313	209	213	267	197	262	159	312	397	414
55.7875	0	667	413	356	225	228	313	208	210	266	197	262	160	311	397	411
55.9104	0	671	415	357	226	228	315	210	211	265	200	265	160	313	397	414
56.0333	0	676	419	359	227	230	313	212	214	269	203	266	162	316	400	414
56.1562	0	667	414	358	225	230	315	208	210	266	198	263	159	310	397	409
56.279	0	671	411	352	223	225	310	206	208	263	195	260	158	306	394	411
56.4019	0	667	412	351	223	224	308	207	210	263	196	261	158	307	395	407
56.5248	0	671	412	352	224	224	309	208	211	265	197	263	159	308	396	410
56.6477	0	669	416	353	225	226	309	208	208	266	200	265	159	312	398	409
56.7706	0	665	412	355	221	230	311	206	209	264	196	262	158	309	396	409
56.8934	0	664	408	348	221	223	307	204	209	261	194	259	157	304	392	405
57.0163	0	668	407	348	221	221	305	204	209	261	194	258	157	304	392	406
57.1392	0	664	409	348	223	223	305	206	206	263	195	260	158	306	393	407
57.2621	0	663	412	349	221	224	306	207	205	261	197	262	158	308	394	407
57.385	0	670	413	354	223	227	307	206	209	262	197	262	159	308	395	405
57.5078	0	667	408	345	220	220	303	204	208	262	192	258	156	302	391	404
57.6307	0	661	407	346	219	220	302	203	203	260	192	257	157	303	391	404
57.7536	0	659	407	346	219	221	303	205	204	259	192	259	157	303	391	403
57.8765	0	664	411	349	220	223	303	206	208	261	195	261	158	306	393	401
57.9994	0	668	412	353	221	226	305	206	208	262	197	261	158	308	394	403
58.1222	0	658	406	346	218	221	303	203	203	259	191	257	156	303	390	401
58.2451	0	657	406	347	218	220	302	202	203	256	192	256	157	302	391	402
58.368	0	661	406	347	219	221	301	204	205	258	192	258	157	303	391	399
58.4909	0	663	409	349	220	221	302	205	205	260	195	259	159	305	393	403
58.6138	0	660	410	353	219	225	304	205	202	260	194	260	159	306	395	403
58.7366	0	655	404	345	217	220	301	201	202	255	191	256	156	300	390	402
58.8595	0	658	404	344	217	218	299	202	204	257	190	256	156	300	390	397
58.9824	0	655	405	344	218	218	298	202	205	260	191	255	156	301	389	399
59.1053	0	657	408	344	219	219	298	202	201	259	193	258	156	302	392	400
59.2282	0	657	409	348	219	223	301	202	203	258	193	259	156	305	394	401
59.351	0	658	404	340	217	217	297	199	203	255	189	255	155	297	389	399
59.4739	0	655	403	338	216	215	293	199	201	257	189	254	155	298	388	397
59.5968	0	656	403	339	216	216	293	199	199	255	190	254	156	298	388	396
59.7197	0	654	406	341	218	217	295	200	200	254	191	256	156	300	389	396
59.8426	0	659	410	344	219	220	296	202	203	256	194	258	157	304	389	396
59.9654	0	654	403	339	215	216	294	198	199	255	189	253	153	297	386	392
60.0883	0	656	401	335	214	215	290	197	197	253	187	252	154	296	384	392
60.2112	0	650	400	336	215	215	289	198	199	253	188	252	154	297	383	390
60.3341	0	656	402	337	215	215	291	200	201	254	190	253	155	299	385	393
60.457	0	653	405	341	217	218	292	200	199	255	192	256	156	302	387	392
60.5798	0	650	403	341	216	218	294	200	198	254	190	254	155	299	386	393
60.7027	0	649	397	335	214	213	289	197	200	252	187	250	153	296	383	390
60.8256	0	654	398	335	213	213	290	197	199	252	188	251	154	296	384	391
60.9485	0	651	399	337	215	215	290	198	198	253	190	253	155	297	386	390
61.0714	0	649	403	341	216	216	292	200	198	253	191	254	156	302	388	392
61.1942	0	653	406	345	217	220	295	202	201	254	194	256	157	304	390	391
61.3171	0	655	399	339	215	216	293	198	200	253	188	252	154	298	387	393
61.44	0	649	398	337	214	214	290	197	198	252	187	252	155	297	386	393
61.5629	0	649	399	337	216	215	291	197	197	252	189	252	155	299	386	393
61.6858	0	651	402	340	217	217	292	199	202	253	191	255	157	302	389	392
61.8086	0	659	406	344	219	220	294	202	203	256	194	257	159	305	392	396
61.9315	0	652	405	347	218	221	297	201	199	256	193	257	158	304	392	397
62.0544	0	649	399	339	215	216	293	199	199	252	189	253	156	300	389	396
62.1773	0	652	399	339	216	215	293	199	203	254	190	254	157	300	390	393
62.3002	0	658	400	342	217	217	295	200	202	256	191	255	157	304	390	396
62.423	0	646	403	346	217	220	295	202	201	257	194	258	159	305	392	395
62.5459	0	649	407	350	220	223	299	205	203	259	197	260	160	310	395	399
62.6688	0	653	403	348	219	223	300	203	205	258	194	259	159	305	395	397
62.7917	0	652	401	342	217	219	296	201	204	258	191	255	157	304	392	400
62.9146	0	650	402	345	219	220	297	202	200	257	192	257	157	305	392	401
63.0374	0	645	403	346	219	222	299	203	201	257	194	258	159	306	393	398
63.1603	0	650	408	351	220	223	299	205	207	260	197	261	160	309	396	396
63.2832	0	655	410	354	222	228	306	206	205	260	199	262	161	312	397	403
63.4061	0	654	404	346	219	224	302	202	202	259	192	258	158	307	394	402
63.529	0	654	405	346	221	221	301	203	202	258	192	258	159	307	394	403
63.6518	0	659	406	347	220	222	301	202	205	261	194	259	160	308	395	404
63.7747	0	660	409	350	221	225	303	206	205	262	197	262	161	311	397	404
63.8976	0	663	414	356	224	228	305	207	205	263	200	265	162	314	399	406
64.0205	0	658	405	353	222	227	306	204	205	260	194	261	160	308	397	406
64.1434	0	663	405	348	219	224	303	203	208	260	194	259	158	307	396	406
64.2662	0	662	406	349	222	225	303	204	205	262	194	260	160	308	396	406
64.3891	0	666	408	352	221	226	304	205	205	263	195	262	161	311	397	408
64.512	0	664	414	356	223	227	307	207	206	261	199	265	163	314	400	408
64.6349	0	668	410	357	222	231	309	205	208	263	197	264	161	312	399	408
64.7578	0	662	404	348	219	224	303	203	204	260	192	260	160	304	396	404
64.8806	0	659	406	349	218	224	303	203	204	261	192	259	160	305	394	405
65.0035	0	662	408	350	220	224	304	205	206	259	193	261	161	308	395	405
65.1264	0	668	412	353	221	226	305	207	208	263	196	263	161	310	397	408
65.2493	0	664	413	357	221	231	309	205	206	264	197	263	161	312	399	407
65.3722	0	659	406	349	217	225	304	202	204	260	192	258	159	304	394	407
65.495	0	661	405	347	218	222	301	203	206	259	191	258	158	304	393	405
65.6179	0	661	405	347	217	221	302	203	206	260	192	258	159	305	394	403
65.7408	0	661	407	348	217	224	304	204	203	261	194	262	160	308	396	408
65.8637	0	660	412	353	219	227	305	205	204	260	196	263	161	310	396	408
65.9866	0	661	404	350	216	225	305	203	207	259	193	260	159	305	394	402
66.1094	0	664	403	344	214	221	301	201	205	258	190	256	158	303	392	405
66.2323	0	657	403	344	215	220	300	201	202	259	190	257	159	304	393	406
66.3552	0	658	405	344	216	220	301	204	202	258	192	258	159	305	395	406
66.4781	0	663	409	348	218	224	300	204	207	260	195	261	161	309	397	405
66.601	0	668	409	352	217	227	304	205	206	260	195	260	160	309	397	407
66.7238	0	658	402	345	216	221	301	202	202	257	190	256	158	304	393	406
66.8467	0	657	402	345	215	220	300	201	202	254	191	257	159	305	394	405
66.9696	0	664	403	345	215	222	299	203	205	257	193	258	159	305	396	404
67.0925	0	665	407	348	215	224	300	204	205	259	195	261	160	308	397	407
67.2154	0	663	408	351	217	226	303	204	203	261	196	262	161	310	397	407
67.3382	0	657	401	346	215	222	302	201	203	256	191	256	159	307	396	406
67.4611	0	664	403	345	215	220	299	202	205	256	192	257	159	305	395	405
67.584	0	662	403	346	215	221	297	202	205	260	192	258	158	306	395	406
67.7069	0	658	405	348	217	223	300	202	204	260	194	261	159	308	397	407
67.8298	0	654	407	353	216	225	302	204	205	260	199	262	161	312	399	406
67.9526	0	656	402	351	215	226	304	203	207	260	193	260	159	305	397	406
68.0755	0	657	401	344	213	220	299	200	204	260	190	256	157	303	394	406
68.1984	0	658	402	344	214	220	297	200	201	258	190	259	157	303	396	407
68.3213	0	658	405	343	214	220	299	201	203	257	193	259	159	305	396	408
68.4442	0	661	407	345	216	222	299	203	206	261	196	259	160	308	398	407
68.567	0	657	407	349	215	225	303	202	204	261	195	260	160	309	398	406
68.6899	0	658	400	342	212	219	298	199	201	257	191	256	156	301	393	406
68.8128	0	653	399	341	211	217	294	199	203	255	190	255	156	301	392	403
68.9357	0	655	398	340	211	218	296	200	204	257	191	256	158	302	393	405
69.0586	0	652	401	341	213	220	296	200	201	259	192	259	158	305	394	404
69.1814	0	646	404	344	215	223	300	202	201	257	195	260	159	308	396	403
69.3043	0	646	398	342	211	219	297	199	204	257	190	255	157	302	391	400
69.4272	0	653	396	337	210	216	294	197	203	256	189	255	157	301	391	403
69.5501	0	646	397	337	211	216	295	198	200	256	189	255	157	302	393	403
69.673	0	644	399	339	211	218	295	198	200	256	191	257	158	304	393	402
69.7958	0	649	403	342	213	220	296	201	204	258	196	259	159	308	395	401
69.9187	0	652	401	343	212	222	299	200	204	258	193	257	159	306	395	402
70.0416	0	642	396	338	211	216	294	196	201	256	189	253	156	301	392	398
70.1645	0	644	398	335	212	217	296	197	201	255	190	255	157	303	392	403
70.2874	0	650	400	338	212	217	295	199	204	257	192	257	158	305	393	402
70.4102	0	655	402	340	213	220	297	200	204	259	195	260	159	307	396	401
70.5331	0	643	400	343	213	223	301	199	200	259	193	258	157	306	394	401
70.656	0	642	398	336	210	216	296	197	200	254	188	255	156	301	392	403
70.7789	0	653	400	335	211	215	293	198	202	257	190	255	156	302	394	402
70.9018	0	652	401	336	213	216	293	199	203	259	191	257	158	304	394	402
71.0246	0	650	404	337	212	218	296	200	200	258	192	258	157	305	396	402
71.1475	0	652	402	340	214	220	298	199	201	257	191	258	157	306	396	408
71.2704	0	655	397	333	211	213	293	196	202	255	187	253	155	299	393	405
71.3933	0	655	397	333	210	214	291	195	201	258	187	254	155	300	393	405
71.5162	0	656	399	334	210	215	292	195	198	257	189	254	157	301	393	405
71.639	0	656	402	335	211	217	293	199	201	256	191	256	157	304	395	407
71.7619	0	658	400	339	212	220	296	198	203	257	192	257	158	302	395	407
71.8848	0	653	393	332	208	213	292	194	198	254	185	251	154	297	392	404
72.0077	0	657	394	332	210	213	291	195	197	254	186	252	155	297	390	404
72.1306	0	653	395	333	209	214	293	196	199	253	189	254	155	298	390	403
72.2534	0	658	398	336	210	216	293	198	203	256	190	255	157	301	392	405
72.3763	0	652	398	338	210	220	296	198	200	257	190	255	156	302	392	402
72.4992	0	648	392	333	209	213	292	194	198	254	185	250	154	296	389	402
72.6221	0	651	392	331	208	212	291	195	201	253	186	251	154	295	389	401
72.745	0	655	393	332	208	214	291	196	200	255	186	252	154	297	389	402
72.8678	0	653	396	335	209	215	292	196	198	257	188	254	155	299	391	403
72.9907	0	653	397	338	211	220	296	197	198	254	192	256	156	302	393	403
73.1136	0	657	391	335	209	215	294	196	201	253	186	251	154	297	388	400
73.2365	0	657	390	334	208	214	292	196	199	254	186	251	154	296	387	401
73.3594	0	651	392	334	208	214	293	195	197	254	188	252	154	296	389	402
73.4822	0	651	394	336	209	217	295	198	198	254	189	253	155	299	390	402
73.6051	0	656	396	340	211	220	296	198	203	256	191	256	156	302	391	399
73.728	0	658	390	338	209	217	296	197	201	254	187	252	154	297	389	401
73.8509	0	650	389	335	207	214	293	195	197	253	186	251	153	296	388	400
73.9738	0	649	390	337	208	216	295	195	199	252	188	251	154	298	388	400
74.0966	0	655	392	340	210	218	295	197	203	254	190	253	156	301	390	399
74.2195	0	656	395	343	212	220	298	198	201	255	193	255	157	303	391	401
74.3424	0	649	391	342	211	219	298	196	199	254	188	251	154	298	388	399
74.4653	0	646	388	337	209	214	295	196	199	250	186	250	154	297	387	399
74.5882	0	651	388	338	210	215	294	196	202	253	188	251	154	297	388	398
74.711	0	649	391	340	210	216	297	197	200	253	191	252	155	298	390	400
74.8339	0	645	393	343	211	219	296	198	201	256	191	254	156	302	391	398
74.9568	0	645	392	344	211	220	300	197	202	254	190	252	155	299	390	398
75.0797	0	650	389	337	210	215	295	196	202	252	186	249	153	295	387	399
75.2026	0	649	390	337	211	215	295	195	199	253	187	249	154	295	388	398
75.3254	0	644	390	339	211	215	295	195	199	254	188	250	155	297	388	395
75.4483	0	649	395	340	212	217	298	198	201	254	190	252	156	299	390	400
75.5712	0	655	397	343	214	221	297	197	203	255	192	254	156	300	392	401
75.6941	0	651	391	336	211	214	294	195	198	253	186	248	153	295	389	398
75.817	0	653	391	335	212	214	292	195	197	252	186	249	153	295	388	399
75.9398	0	649	393	336	212	214	294	197	199	252	188	251	154	296	388	397
76.0627	0	656	395	338	213	217	295	197	202	255	190	253	155	299	390	400
76.1856	0	652	398	343	215	219	298	199	200	256	192	255	156	302	392	397
76.3085	0	648	393	340	212	218	297	195	199	254	188	251	154	297	390	400
76.4314	0	650	391	338	212	215	293	196	202	252	187	250	153	295	389	396
76.5542	0	654	392	338	212	216	295	197	201	254	189	252	154	298	390	399
76.6771	0	653	396	340	214	218	296	197	200	256	190	254	156	300	393	402
76.8	0	652	398	344	215	220	299	200	201	255	193	256	157	304	395	403
76.9229	0	655	400	348	215	224	302	201	203	256	193	257	158	305	397	400
77.0458	0	657	394	342	213	218	299	198	203	255	188	253	155	300	393	402
77.1686	0	653	394	344	214	218	299	199	199	257	189	254	157	301	394	404
77.2915	0	652	396	346	214	220	300	199	200	255	191	255	157	303	396	404
77.4144	0	655	400	350	217	222	302	202	204	257	194	257	159	307	398	403
77.5373	0	664	404	355	219	226	305	204	205	260	197	260	160	311	401	407
77.6602	0	656	396	351	216	222	304	200	202	258	191	255	158	305	399	407
77.783	0	653	396	351	218	222	303	201	202	255	191	256	159	305	398	407
77.9059	0	655	397	354	216	222	304	202	206	257	192	256	159	306	399	406
78.0288	0	666	401	356	218	226	306	203	205	260	195	258	160	309	401	409
78.1517	0	661	405	362	220	227	308	207	204	261	197	261	162	313	404	412
78.2746	0	657	401	362	219	229	312	203	204	258	194	258	160	310	402	411
78.3974	0	661	397	357	217	223	307	203	207	258	190	256	159	307	400	409
78.5203	0	662	398	357	219	223	308	202	205	260	192	257	159	307	402	411
78.6432	0	661	400	359	220	226	310	202	203	259	194	258	161	310	403	414
78.7661	0	661	404	362	220	227	312	206	205	260	195	260	161	312	406	414
78.889	0	666	403	366	221	231	313	205	209	262	197	260	163	314	407	416
79.0118	0	664	397	360	219	224	309	201	207	261	191	256	160	308	403	414
79.1347	0	663	398	359	220	225	310	201	204	259	189	255	160	308	403	416
79.2576	0	662	399	360	219	226	311	202	203	258	192	257	162	309	404	415
79.3805	0	668	402	363	222	226	312	205	208	261	194	260	162	312	406	417
79.5034	0	669	407	368	224	229	315	206	205	262	195	262	163	314	408	418
79.6262	0	665	400	364	220	227	314	202	203	260	191	257	160	310	405	417
79.7491	0	664	399	361	221	225	312	202	204	259	189	257	161	308	404	417
79.872	0	667	400	362	220	224	311	202	207	260	191	258	160	309	405	417
79.9949	0	667	402	363	221	227	314	202	204	261	192	259	161	311	406	414
80.1178	0	667	407	366	223	229	313	204	205	262	194	262	162	313	409	418
80.2406	0	667	405	365	221	231	315	203	206	261	192	259	161	310	408	418
80.3635	0	669	402	358	220	225	311	202	206	261	190	257	159	308	405	418
80.4864	0	669	404	358	218	226	310	200	204	262	190	258	159	308	404	418
80.6093	0	671	406	359	221	227	309	201	204	262	191	259	160	309	406	419
80.7322	0	671	410	361	223	229	311	203	205	261	194	261	161	312	407	419
80.855	0	676	409	362	221	231	312	203	207	262	194	261	161	311	406	419
80.9779	0	672	405	354	219	224	306	200	204	261	189	256	158	305	402	416
81.1008	0	675	405	353	219	222	304	200	201	258	188	254	158	305	401	416
81.2237	0	671	407	352	219	224	303	199	204	259	190	255	158	306	400	414
81.3466	0	676	409	353	221	224	303	201	204	261	191	257	159	308	402	416
81.4694	0	670	410	355	221	227	304	201	202	261	193	257	159	309	402	414
81.5923	0	664	404	349	218	221	300	198	200	258	186	253	155	300	395	412
81.7152	0	665	402	344	217	219	296	197	201	256	186	252	155	300	395	408
81.8381	0	664	403	344	217	219	297	198	202	258	187	252	154	300	394	408
81.961	0	658	404	345	218	220	295	199	201	258	189	252	155	303	393	406
82.0838	0	654	406	347	218	222	297	200	201	257	190	254	155	305	396	407
82.2067	0	653	401	345	217	221	295	197	202	255	187	250	154	300	390	402
82.3296	0	654	398	339	216	216	292	196	200	254	184	248	152	298	388	402
82.4525	0	650	398	339	216	215	291	196	198	254	186	249	152	299	387	397
82.5754	0	642	398	340	214	218	291	197	198	253	187	250	152	300	388	396
82.6982	0	649	401	340	216	219	293	199	201	256	190	253	153	302	390	395
82.8211	0	653	401	343	217	222	294	197	203	258	190	252	153	301	389	396
82.944	0	644	397	335	214	216	290	195	198	255	185	249	150	297	386	393
83.0669	0	642	397	335	212	215	289	196	197	252	186	248	151	298	385	393
83.1898	0	645	397	335	214	215	288	196	200	254	186	249	152	298	386	389
83.3126	0	652	400	336	216	218	289	198	200	257	190	251	153	301	388	391
83.4355	0	646	402	340	216	221	292	199	199	257	190	252	153	303	388	392
83.5584	0	641	396	334	214	215	290	196	197	252	185	248	152	297	385	390
83.6813	0	640	396	332	212	214	286	195	200	253	187	248	151	297	385	386
83.8042	0	648	398	333	214	215	286	196	199	254	187	249	151	298	386	387
83.927	1	642	399	334	215	217	287	196	197	256	189	251	152	301	387	388
84.0499	0	642	401	338	216	220	291	199	199	255	192	253	153	304	389	389
84.1728	0	644	396	334	213	216	288	196	201	252	187	249	150	298	385	385
84.2957	0	647	394	330	212	213	285	196	199	253	186	248	151	296	383	386
84.4186	0	638	394	331	214	214	284	196	195	253	186	249	150	298	385	385
84.5414	0	638	397	332	214	215	287	196	197	253	189	250	152	300	386	386
84.6643	0	645	401	333	215	218	287	200	202	255	191	253	153	303	388	385
84.7872	0	639	396	333	213	217	290	198	198	253	188	250	151	299	386	384
84.9101	0	633	392	328	210	212	285	195	196	252	185	248	150	295	384	382
85.033	0	633	393	328	211	214	285	196	196	251	186	249	151	294	383	384
85.1558	0	641	395	328	212	214	285	196	200	254	189	249	151	297	386	382
85.2787	0	641	397	329	213	216	286	197	197	255	189	252	152	301	387	384
85.4016	0	639	396	333	213	218	289	197	197	254	188	251	152	300	386	385
85.5245	0	634	392	326	210	211	285	195	196	251	186	248	150	294	383	383
85.6474	0	639	391	326	211	212	283	196	198	252	186	249	150	295	383	380
85.7702	0	637	392	327	212	213	285	196	195	252	188	250	151	296	384	382
85.8931	0	634	394	329	212	214	284	197	196	255	189	252	152	298	385	382
86.016	0	633	394	333	212	218	289	198	198	254	191	253	153	301	388	383
86.1389	0	632	388	330	210	213	287	197	200	253	186	249	150	296	384	380
86.2618	0	629	388	329	209	213	285	196	197	254	187	249	151	295	385	381
86.3846	0	630	391	331	210	215	286	195	196	254	187	251	153	297	386	383
86.5075	0	632	393	332	211	215	287	197	197	254	191	253	153	299	388	385
86.6304	0	638	396	336	212	220	289	199	200	256	192	254	154	302	390	387
86.7533	0	632	391	332	210	214	288	196	197	253	186	250	152	297	386	384
86.8762	0	631	390	330	210	214	285	196	195	254	187	251	152	296	387	386
86.999	0	633	391	331	209	214	287	197	197	253	188	250	153	297	388	386
87.1219	0	638	394	333	211	216	287	198	200	256	190	253	154	300	389	388
87.2448	0	633	396	338	211	219	291	200	197	256	193	257	156	303	391	385
87.3677	0	633	393	336	211	219	292	198	197	256	189	253	153	299	389	388
87.4906	0	634	391	330	210	214	287	196	198	254	187	251	151	295	387	387
87.6134	0	640	392	330	210	214	287	198	198	255	188	252	153	296	388	389
87.7363	0	638	394	332	211	215	289	199	197	256	189	253	153	297	389	388
87.8592	0	639	397	334	212	218	290	199	197	256	192	256	154	301	390	390
87.9821	0	641	397	338	213	221	292	199	198	256	191	255	154	302	390	387
88.105	0	642	391	331	210	214	288	197	198	255	187	251	152	295	386	388
88.2278	0	637	391	329	209	214	287	197	196	254	187	251	152	295	385	386
88.3507	0	633	391	330	210	214	289	197	195	254	189	252	152	296	385	386
88.4736	0	633	394	333	211	216	289	198	199	257	191	254	153	300	387	384
88.5965	0	641	397	336	212	220	290	199	201	260	194	256	155	302	389	387
88.7194	0	636	394	333	211	217	292	196	197	257	188	253	153	297	387	390
88.8422	0	634	393	330	210	215	289	196	195	254	188	249	152	295	386	389
88.9651	0	637	394	330	210	213	287	197	198	256	187	252	153	296	386	386
89.088	0	645	396	331	211	216	288	199	199	259	191	254	154	299	387	388
89.2109	0	642	400	335	212	218	290	200	197	260	194	256	156	302	389	391
89.3338	0	639	400	338	213	221	295	200	198	257	193	256	155	303	389	390
89.4566	0	639	394	332	209	215	290	198	200	256	189	251	153	298	386	387
89.5795	0	645	395	332	211	216	289	197	200	258	189	253	154	298	386	389
89.7024	0	641	397	334	211	217	291	199	197	258	190	254	155	300	387	389
89.8253	0	641	399	338	212	220	292	201	198	257	193	256	155	303	388	391
89.9482	0	647	402	343	213	224	296	201	201	258	195	258	157	305	390	390
90.071	0	643	396	337	211	218	293	198	200	258	189	253	153	300	388	390
90.1939	0	641	396	336	211	217	291	199	197	258	190	253	154	300	388	391
90.3168	0	640	398	339	211	219	293	199	199	256	191	255	155	301	388	392
90.4397	0	646	400	341	213	221	293	202	203	259	194	256	157	303	390	391
90.5626	0	648	403	344	215	225	298	203	201	260	196	258	157	307	393	395
90.6854	0	643	397	341	212	221	296	199	199	259	190	253	155	301	388	393
90.8083	0	642	397	338	211	218	294	199	198	255	188	254	154	300	388	394
90.9312	0	647	397	339	212	218	294	200	202	258	190	253	155	301	388	393
91.0541	0	648	400	341	214	220	296	201	199	258	192	256	156	303	390	394
91.177	0	649	403	343	214	223	296	202	200	261	193	258	156	306	392	396
91.2998	0	646	399	345	214	224	299	200	200	258	192	256	155	303	391	396
91.4227	0	645	395	340	211	217	295	198	201	257	187	252	153	297	388	391
91.5456	0	647	396	341	211	218	295	198	199	258	188	253	154	298	390	395
91.6685	0	648	398	341	212	219	295	198	199	259	189	255	155	299	391	398
91.7914	0	650	400	343	213	221	297	200	200	259	192	255	156	302	392	398
91.9142	0	648	402	347	214	225	298	201	203	261	193	258	156	304	393	397
92.0371	0	646	396	342	211	220	297	198	200	259	187	253	154	298	389	397
92.16	0	648	396	339	211	217	293	197	199	258	187	253	153	298	389	399
92.2829	0	649	398	338	211	219	295	196	199	257	188	254	155	298	390	400
92.4058	0	655	401	341	213	221	295	200	202	261	191	256	156	301	392	401
92.5286	0	654	403	344	214	222	299	201	199	261	193	258	157	303	394	401
92.6515	0	650	400	344	213	223	298	199	199	260	190	256	155	301	393	403
92.7744	0	652	398	340	211	217	295	198	198	257	188	253	154	298	391	401
92.8973	0	657	398	340	213	219	294	199	201	261	188	255	155	299	392	402
93.0202	0	654	401	341	215	220	295	201	199	261	190	256	155	301	393	402
93.143	0	654	403	344	213	222	297	200	199	261	193	258	156	304	396	404
93.2659	0	657	404	347	214	225	299	201	202	259	193	258	157	304	395	403
93.3888	0	659	398	341	212	219	295	200	201	260	189	254	154	300	393	404
93.5117	0	656	398	342	213	221	295	200	198	261	189	255	154	301	394	405
93.6346	0	653	401	343	213	222	297	199	199	259	191	257	155	303	394	405
93.7574	0	658	403	345	215	222	298	203	202	261	194	259	158	305	397	405
93.8803	0	663	405	349	215	227	300	203	204	264	195	260	157	307	399	407
94.0032	0	656	401	345	214	221	298	200	200	261	189	255	155	301	394	408
94.1261	0	656	399	341	212	219	296	200	197	258	189	256	156	301	394	406
94.249	0	657	401	343	213	220	296	201	202	260	190	256	155	302	395	405
94.3718	0	665	403	344	216	223	298	202	202	262	193	259	156	304	397	408
94.4947	0	661	405	348	216	225	300	202	200	264	195	261	158	308	400	410
94.6176	0	658	402	348	216	226	301	200	200	260	191	257	156	304	396	408
94.7405	0	658	398	343	214	219	297	198	202	259	188	254	155	300	394	402
94.8634	0	661	398	344	214	221	297	201	201	261	190	256	155	301	395	404
94.9862	0	657	400	344	215	223	297	200	199	262	191	257	156	303	397	408
95.1091	0	658	405	346	215	224	299	202	200	261	193	258	157	305	399	408
95.232	0	664	405	349	217	226	300	202	203	263	193	259	157	306	398	406
95.3549	0	662	398	344	213	221	296	200	202	261	188	253	155	301	393	404
95.4778	0	651	398	344	214	220	296	199	198	259	189	254	156	300	393	403
95.6006	0	652	399	344	214	220	298	199	199	258	190	255	156	301	395	405
95.7235	0	662	403	346	217	223	297	201	203	260	191	257	157	303	396	405
95.8464	0	663	406	348	217	224	300	202	201	261	194	259	158	307	399	408
95.9693	0	658	401	347	217	225	300	201	199	260	190	257	155	303	396	407
96.0922	0	655	399	343	215	218	295	199	197	257	188	254	155	300	394	406
96.215	0	661	400	342	216	219	295	201	201	259	190	254	155	301	395	404
96.3379	0	660	401	345	216	221	296	201	199	259	191	256	156	303	396	406
96.4608	0	659	404	347	218	223	297	202	198	262	194	258	158	306	398	407
96.5837	0	657	402	349	217	226	300	203	200	259	194	257	156	306	398	406
96.7066	0	659	397	343	215	220	296	199	201	259	188	254	155	302	394	404
96.8294	0	657	399	344	215	219	295	200	200	259	189	255	154	303	394	406
96.9523	0	657	399	345	217	220	295	200	198	259	191	255	156	303	395	405
97.0752	0	657	402	346	217	223	297	201	199	259	193	257	157	306	396	405
97.1981	0	661	404	350	219	226	299	202	202	261	195	259	157	308	398	407
97.321	0	661	399	345	215	221	297	198	199	259	188	254	155	302	394	404
97.4438	0	655	398	342	216	218	293	198	197	258	188	253	155	300	392	403
97.5667	0	653	397	342	215	218	296	200	198	257	190	254	155	301	393	402
97.6896	0	658	400	343	216	221	294	201	202	260	191	256	155	303	393	402
97.8125	0	656	403	345	216	221	296	201	198	261	193	256	156	306	395	401
97.9354	0	653	400	346	216	224	297	200	199	259	192	255	155	304	393	401
98.0582	0	651	396	338	214	217	292	198	199	255	188	252	153	297	389	397
98.1811	0	653	396	337	214	216	291	197	200	256	188	252	152	298	388	398
98.304	0	651	396	339	215	217	291	198	197	257	188	253	153	299	389	396
98.4269	0	653	399	341	216	220	293	198	196	256	190	255	154	302	390	397
98.5498	0	650	401	343	216	222	295	200	200	258	193	256	156	303	391	395
98.6726	0	650	396	340	214	219	292	197	200	256	188	251	152	299	388	395
98.7955	0	644	394	336	213	215	290	196	197	256	186	250	152	297	384	392
98.9184	0	642	395	336	212	215	289	196	196	256	187	251	153	297	385	393
99.0413	0	645	397	337	215	218	291	197	197	255	189	252	153	299	386	390
99.1642	0	650	400	340	216	218	291	199	201	258	192	255	155	303	388	393
99.287	0	645	400	342	217	222	294	200	198	259	191	255	154	304	389	391
99.4099	0	638	396	336	213	215	290	196	196	254	188	250	152	298	385	389
99.5328	0	639	395	336	213	215	290	197	196	254	188	251	152	298	385	387
99.6557	0	644	396	337	215	217	289	196	198	257	189	252	152	298	385	390
99.7786	0	642	399	338	214	219	291	199	198	258	190	254	154	301	386	388
99.9014	0	637	402	342	216	221	294	200	197	257	194	255	155	305	388	388
100.024	0	639	398	341	215	219	294	198	199	256	189	253	154	301	387	386
100.147	0	648	399	336	215	217	289	198	198	256	188	252	153	298	387	389
100.27	0	644	400	337	217	217	290	198	196	258	189	252	153	300	387	391
100.393	0	645	402	338	217	219	291	199	195	256	191	253	154	302	388	391
100.516	0	644	404	342	218	220	292	201	199	257	193	257	156	305	390	390
100.639	0	654	404	345	219	224	296	202	198	258	193	255	155	305	391	393
100.762	0	645	399	337	216	217	291	198	196	255	187	251	153	299	387	394
100.884	0	645	400	336	215	216	291	198	195	254	188	252	153	300	388	393
101.007	0	647	400	338	216	219	291	199	198	256	189	252	155	301	389	391
101.13	0	655	404	340	217	220	291	200	199	260	192	255	156	304	391	394
101.253	0	653	406	344	219	223	294	202	197	261	193	257	156	306	394	397
101.376	0	649	401	342	217	221	295	199	196	256	189	253	155	303	390	395
101.499	0	647	399	337	215	217	291	199	198	257	188	251	153	300	389	394
101.622	0	657	399	338	216	218	292	199	197	258	189	254	153	301	390	396
101.745	0	650	401	340	217	221	292	199	196	260	191	254	155	303	391	399
101.868	0	652	404	342	219	222	295	202	196	258	192	256	156	306	394	398
101.99	0	656	405	345	219	225	297	202	198	259	192	257	156	307	393	398
102.113	0	660	400	339	216	220	293	200	196	258	187	252	155	302	390	399
102.236	0	655	400	339	218	220	293	199	196	259	188	253	154	302	392	402
102.359	0	652	401	339	217	221	294	199	196	258	189	254	155	303	392	401
102.482	0	660	404	341	218	222	294	201	200	261	191	256	156	306	395	400
102.605	0	661	408	346	220	225	299	204	197	261	194	259	158	309	396	404
102.728	0	657	403	344	218	224	298	201	196	260	189	255	155	305	393	404
102.851	0	656	402	340	218	219	295	201	196	258	188	254	155	305	392	404
102.973	0	662	402	341	219	220	294	201	199	260	190	255	155	305	394	403
103.096	0	663	404	342	219	224	296	202	197	261	191	256	157	307	395	406
103.219	0	662	408	346	221	225	296	203	197	263	194	258	157	310	398	407
103.342	0	660	406	348	221	225	300	203	198	260	193	258	156	309	397	408
103.465	0	665	402	342	219	221	295	201	200	260	189	255	155	304	394	407
103.588	0	663	403	342	220	223	296	203	197	260	190	255	156	305	394	407
103.711	0	664	404	343	221	223	296	202	197	262	192	257	156	306	396	409
103.834	0	660	406	346	221	225	298	204	199	262	194	258	158	309	397	406
103.956	0	667	408	349	222	228	302	204	201	261	195	258	158	311	397	410
104.079	0	668	402	343	219	224	298	202	199	261	189	253	155	304	393	408
104.202	0	662	402	340	219	222	294	201	197	261	189	254	155	303	392	407
104.325	0	662	402	342	220	222	296	201	197	259	191	254	155	304	393	407
104.448	0	668	404	344	221	223	296	204	202	262	192	256	156	306	393	407
104.571	0	670	408	346	221	226	298	204	198	262	194	257	156	308	394	408
104.694	0	662	401	344	219	224	297	202	198	261	191	252	153	303	390	405
104.817	0	659	399	340	219	219	293	200	196	256	189	251	153	301	388	403
104.94	0	662	399	339	219	220	293	201	199	259	190	252	153	300	387	402
105.062	0	660	400	340	220	221	295	201	197	258	191	252	154	302	387	403
105.185	0	661	403	342	220	223	295	202	196	258	194	255	155	305	390	402
105.308	0	658	401	345	221	225	296	203	198	258	193	254	154	305	388	400
105.431	0	658	396	338	219	219	293	201	198	257	189	250	152	301	385	402
105.554	0	655	396	338	219	221	291	200	196	257	189	250	152	301	386	400
105.677	0	658	397	339	220	220	291	200	196	257	191	252	152	303	386	400
105.8	0	652	401	341	220	222	292	203	198	257	193	253	155	305	388	398
105.923	0	657	404	343	221	225	295	204	202	260	196	255	155	308	389	401
106.045	0	652	398	338	219	220	293	203	199	259	195	251	151	304	385	398
106.168	0	657	398	337	219	220	290	204	196	258	193	251	151	302	385	398
106.291	0	649	396	340	220	221	293	203	197	255	193	251	153	303	386	394
106.414	0	648	398	342	221	222	293	206	200	258	194	254	154	304	388	395
106.537	0	652	402	342	222	224	296	205	197	258	195	256	154	307	390	400
106.66	0	649	397	340	220	222	292	201	195	256	191	251	152	302	387	402
106.783	0	651	397	335	220	219	289	200	197	254	190	250	152	300	385	399
106.906	0	654	397	336	220	218	288	201	198	255	190	250	153	300	386	400
107.028	0	651	399	337	221	219	289	204	196	256	193	251	153	303	387	399
107.151	0	651	401	340	223	222	290	204	196	255	195	255	154	305	388	401
107.274	0	651	398	340	221	222	293	203	197	254	192	251	152	303	386	398
107.397	0	651	394	334	219	216	286	201	197	252	189	248	151	300	382	396
107.52	0	645	394	334	218	217	286	198	195	253	190	249	152	299	382	395
107.643	0	643	394	334	221	217	286	200	194	252	191	250	152	301	383	395
107.766	0	648	398	337	222	218	287	202	197	253	193	251	153	304	384	394
107.889	0	651	399	340	222	223	289	203	198	256	194	252	154	305	385	395
108.012	0	643	393	333	219	217	286	199	194	252	189	248	151	300	380	392
108.134	0	637	391	331	219	215	284	199	192	250	189	248	150	298	380	391
108.257	0	641	392	333	218	215	285	198	195	250	190	248	151	300	380	385
108.38	0	643	395	335	221	217	283	200	197	254	192	250	151	303	382	390
108.503	0	640	399	337	222	220	287	202	193	254	195	253	154	305	384	393
108.626	0	636	395	336	221	220	288	200	195	252	192	250	153	303	382	390
108.749	0	639	393	331	219	214	282	198	196	251	190	249	151	299	379	385
108.872	0	642	394	330	219	215	282	199	196	252	191	250	151	300	380	389
108.995	0	639	396	333	221	216	283	201	194	254	192	251	153	302	382	391
109.117	0	640	399	334	221	219	284	202	195	253	195	253	155	306	384	390
109.24	0	643	400	338	222	223	288	203	197	254	196	255	155	308	385	389
109.363	0	644	395	334	221	217	284	200	196	253	191	250	153	303	383	390
109.486	0	639	395	334	222	217	283	200	193	253	193	252	153	304	383	390
109.609	0	639	396	335	222	218	284	201	195	252	193	251	153	306	384	392
109.732	0	640	398	337	224	221	286	204	197	254	196	255	155	309	387	391
109.855	0	649	401	342	225	224	289	204	197	255	198	257	157	312	390	394
109.978	0	639	395	339	222	220	287	202	194	254	193	254	154	307	386	394
110.1	11	638	394	336	222	218	285	202	193	252	193	252	154	307	385	395
110.223	0	643	395	338	224	219	286	202	198	253	194	253	155	308	387	393
110.346	0	644	397	340	225	222	288	204	196	254	196	255	155	310	389	395
110.469	0	644	400	345	227	224	288	206	196	256	198	257	158	314	392	397
110.592	0	642	398	346	227	225	292	204	197	254	196	255	156	310	391	398
110.715	0	645	394	339	223	221	287	202	198	253	192	252	154	307	388	396
110.838	0	647	394	340	224	222	288	202	195	254	194	254	155	308	390	397
110.961	0	645	395	342	225	221	288	203	195	255	194	254	156	310	390	399
111.084	0	641	397	345	226	223	289	204	196	254	196	257	158	313	391	398
111.206	0	645	399	349	227	228	294	207	199	256	199	258	158	315	392	396
111.329	0	643	394	344	224	224	292	203	196	253	192	254	155	310	389	399
111.452	0	641	393	341	224	221	288	202	195	255	192	253	155	308	389	400
111.575	0	641	394	343	225	221	290	203	195	253	193	255	155	310	390	400
111.698	0	645	396	344	225	224	290	205	200	256	196	256	157	313	392	397
111.821	0	649	400	346	227	227	293	206	197	257	197	259	158	315	393	401
111.944	0	647	398	349	226	228	294	205	197	258	195	257	157	314	392	402
112.067	0	647	395	342	224	222	290	203	196	254	192	255	156	310	390	403
112.189	0	652	397	343	225	222	289	203	199	257	193	255	155	310	391	403
112.312	0	651	398	344	227	223	292	205	195	256	195	257	156	313	392	402
112.435	0	654	401	346	228	226	291	205	197	258	197	259	158	315	394	405
112.558	0	652	403	350	228	229	294	206	198	257	198	259	159	316	396	407
112.681	0	654	398	343	225	223	291	204	198	255	194	254	158	312	393	406
112.804	0	655	399	343	224	223	290	203	197	256	194	256	157	312	394	405
112.927	0	656	400	345	226	224	291	205	196	257	194	256	158	314	395	405
113.05	0	653	401	346	227	226	293	206	198	257	196	259	159	316	396	405
113.172	0	663	404	350	228	228	293	207	201	260	197	260	159	317	397	411
113.295	0	660	400	343	221	222	291	202	198	259	193	256	156	307	394	409
113.418	0	663	401	342	221	219	292	202	195	257	191	255	157	308	396	407
113.541	0	658	401	345	222	221	294	203	198	257	193	256	158	310	396	410
113.664	0	668	403	346	222	224	295	204	200	258	196	257	158	312	397	414
113.787	0	667	406	349	223	228	297	204	199	260	197	259	160	314	399	414
113.91	0	668	400	344	219	223	292	201	198	257	193	256	157	305	395	414
114.033	0	663	398	341	218	218	290	201	197	255	190	252	156	305	392	411
114.156	0	666	397	341	217	219	290	201	200	257	191	253	156	306	393	413
114.278	0	663	399	342	218	220	291	202	197	257	192	254	158	308	393	412
114.401	0	663	402	344	219	224	292	202	197	257	195	257	157	310	394	413
114.524	0	662	398	341	217	221	292	201	198	253	190	253	156	305	391	409
114.647	0	664	396	338	215	216	286	199	197	254	189	250	155	304	389	410
114.77	0	658	395	337	216	216	286	199	196	256	190	252	154	302	389	407
114.893	0	658	398	337	214	218	287	200	196	255	192	252	155	305	391	409
115.016	0	662	400	340	218	220	288	202	198	256	194	255	156	308	392	407
115.139	0	664	397	340	217	220	288	201	199	255	191	253	154	305	390	407
115.261	0	657	393	335	215	216	285	198	196	253	189	250	152	302	387	403
115.384	0	654	394	334	214	216	285	199	194	252	190	250	154	302	388	405
115.507	0	660	395	335	215	218	287	200	196	254	191	252	155	304	389	402
115.63	0	657	397	338	216	219	289	202	198	254	194	253	155	306	391	402
115.753	0	653	395	340	215	223	289	201	197	256	192	253	154	306	389	404
115.876	0	651	393	334	214	217	286	199	195	251	188	249	153	301	387	402
115.999	0	655	393	335	214	216	285	198	197	253	190	250	153	302	387	397
116.122	0	658	394	336	215	218	285	199	197	253	192	252	153	304	387	399
116.244	0	655	398	338	216	220	288	201	196	255	193	254	156	306	390	403
116.367	0	654	396	339	216	222	290	200	195	254	192	254	154	305	389	401
116.49	0	655	393	334	213	217	283	199	197	252	189	249	152	301	386	397
116.613	0	661	393	333	214	216	283	200	197	253	190	250	152	301	386	398
116.736	0	655	394	334	215	217	284	200	195	254	191	251	153	302	388	400
116.859	0	654	398	336	216	220	286	203	196	254	193	254	154	306	390	400
116.982	0	659	396	340	217	222	288	202	197	254	193	254	155	307	391	397
117.105	0	663	393	333	215	217	284	199	195	253	189	249	152	300	387	397
117.228	0	654	392	332	214	217	283	199	194	253	189	250	152	301	387	397
117.35	0	653	393	333	214	218	285	199	195	253	191	252	153	302	388	398
117.473	0	659	396	335	216	220	285	201	197	255	192	253	154	306	390	396
117.596	0	660	397	339	217	223	289	202	195	254	194	254	153	307	390	398
117.719	0	656	393	333	215	217	284	199	194	253	189	250	151	301	386	397
117.842	0	654	390	333	215	216	284	199	194	251	189	249	151	301	387	396
117.965	0	659	391	334	216	217	284	200	197	254	191	251	153	302	387	395
118.088	0	658	394	336	217	220	287	201	196	254	193	254	154	305	389	397
118.211	0	660	397	339	217	224	289	203	194	255	194	255	155	308	392	397
118.333	0	656	392	337	218	220	288	200	195	252	191	252	152	303	388	397
118.456	0	659	390	334	216	217	284	200	196	253	189	250	151	302	387	397
118.579	0	659	391	335	217	218	286	201	193	252	190	251	152	303	387	393
118.702	0	655	391	338	217	220	289	201	194	253	193	252	153	306	388	394
118.825	0	656	397	340	219	223	289	204	198	256	196	255	154	308	391	397
118.948	0	660	397	343	220	226	291	204	198	255	196	256	153	309	392	399
119.071	0	653	390	339	219	220	286	203	196	253	191	251	152	304	388	395
119.194	0	656	391	340	218	220	287	203	195	253	192	252	152	304	387	398
119.316	0	655	394	339	220	222	289	202	196	255	195	253	154	306	390	399
119.439	0	663	399	342	221	224	287	205	199	257	196	255	155	309	392	400
119.562	0	661	399	345	222	227	294	206	197	256	198	257	156	311	393	400
119.685	0	658	395	339	219	221	288	203	197	255	192	251	153	306	390	401
119.808	0	660	394	339	220	221	288	203	196	253	193	252	153	306	392	399
119.931	0	665	397	341	221	221	288	203	198	255	196	254	155	307	391	401
120.054	0	663	400	343	223	222	290	207	196	256	196	256	155	311	394	401
120.177	0	662	402	345	222	227	292	206	197	257	200	259	157	313	395	404
120.3	0	663	397	342	221	223	290	204	197	253	194	254	154	307	392	400
120.422	0	666	395	340	220	220	287	203	197	254	192	252	154	306	391	401
120.545	0	663	397	341	221	220	287	204	197	255	193	254	154	306	391	402
120.668	0	662	399	342	222	222	289	204	195	254	196	256	155	308	393	402
120.791	0	666	402	344	224	225	290	207	199	256	199	258	157	312	396	400
120.914	0	668	398	344	222	224	290	204	198	256	196	255	155	306	392	401
121.037	0	662	396	338	220	219	287	202	195	254	191	251	153	305	390	402
121.16	0	661	395	339	220	219	287	203	194	253	193	253	153	305	390	401
121.283	0	665	398	342	222	221	288	204	197	254	195	255	155	307	392	396
121.405	0	667	401	344	223	225	290	206	198	256	198	256	156	310	392	400
121.528	0	662	399	346	223	226	292	203	197	257	195	255	154	308	393	403
121.651	0	659	397	339	220	219	287	202	193	252	192	252	153	304	389	401
121.774	0	664	396	339	220	219	286	202	197	254	192	253	155	304	389	399
121.897	0	670	398	341	221	220	287	204	195	255	194	254	155	306	390	401
122.02	0	665	402	343	222	223	290	204	195	257	196	256	154	309	393	402
122.143	0	663	403	346	223	226	291	204	196	256	197	256	155	309	394	402
122.266	0	668	397	340	221	221	287	202	197	254	193	253	154	305	391	399
122.388	0	675	398	341	222	220	286	204	196	254	193	253	155	306	390	401
122.511	0	667	400	343	223	221	287	203	194	255	194	255	155	307	392	401
122.634	0	667	402	345	222	223	289	204	195	254	196	256	156	311	393	403
122.757	0	674	404	348	224	227	291	205	198	256	197	256	156	311	396	403
122.88	0	673	398	344	223	221	290	203	195	253	193	253	154	307	393	403
123.003	0	669	399	343	222	222	287	203	195	255	193	253	154	307	394	404
123.126	0	669	400	345	223	222	288	204	195	253	194	254	155	308	394	406
123.249	0	675	403	347	226	224	290	207	197	254	196	256	156	311	397	406
123.372	0	673	404	351	225	228	293	206	197	255	199	258	157	313	397	405
123.494	0	668	399	348	223	224	290	203	195	255	192	254	155	308	395	403
123.617	0	668	400	344	223	222	289	205	194	252	192	253	153	306	393	406
123.74	0	674	401	345	223	223	288	204	197	256	194	254	154	308	394	407
123.863	0	680	402	346	225	225	290	206	195	256	195	255	156	310	396	406
123.986	0	675	405	351	226	227	292	207	196	256	197	257	156	313	398	408
124.109	0	671	402	350	225	228	293	205	195	254	195	254	155	311	395	407
124.232	0	671	397	345	224	222	288	203	197	253	193	250	153	306	392	405
124.355	0	676	399	345	224	223	287	204	195	253	192	251	153	305	391	405
124.477	0	672	400	345	226	222	287	203	193	253	195	253	153	308	393	405
124.6	0	671	403	346	225	225	288	205	197	253	196	254	154	310	394	405
124.723	0	674	404	349	226	228	291	206	197	254	197	255	154	310	394	405
124.846	0	669	398	342	224	221	286	202	194	253	192	249	152	305	390	402
124.969	0	669	398	340	222	220	283	202	194	252	192	248	151	304	389	400
125.092	0	665	399	340	223	220	283	204	194	251	193	250	151	305	387	397
125.215	0	669	401	341	225	221	283	204	197	254	195	252	153	308	389	399
125.338	0	667	404	344	227	223	286	207	194	254	198	253	154	310	390	398
125.46	0	667	399	343	225	223	286	203	193	252	195	251	152	308	389	397
125.583	0	660	395	337	223	217	282	202	193	248	192	248	151	305	386	394
125.706	0	664	397	338	224	220	280	203	196	251	193	249	151	306	386	393
125.829	0	659	398	339	226	219	282	205	193	251	196	250	152	308	387	391
125.952	0	659	401	340	225	223	284	205	194	252	198	252	154	310	389	393
126.075	0	658	400	344	226	225	286	206	196	251	198	253	153	311	390	392
126.198	0	659	396	338	225	219	281	203	195	250	195	250	151	307	387	392
126.321	0	654	396	338	224	220	281	204	194	250	195	251	151	306	386	389
126.444	0	652	398	339	225	219	283	204	193	251	197	252	151	308	386	392
126.566	0	656	401	342	228	221	284	206	195	251	199	253	153	311	390	390
126.689	0	661	403	345	229	226	286	207	196	253	201	256	154	315	392	393
126.812	0	652	396	341	225	223	283	205	194	252	195	251	151	309	388	389
126.935	0	649	396	339	225	219	282	204	194	249	196	251	152	308	387	389
127.058	0	647	396	341	225	220	283	205	196	250	197	252	152	308	386	386
127.181	0	656	398	343	226	224	285	206	196	251	199	254	153	312	388	389
127.304	0	654	402	345	229	225	287	208	196	254	201	256	155	315	391	389
127.427	0	650	398	346	227	227	287	207	196	253	198	254	153	313	390	392
127.549	0	651	396	340	224	221	282	204	196	251	196	252	152	309	388	387
127.672	0	655	396	340	226	223	282	205	196	253	197	252	151	308	387	389
127.795	0	650	398	340	228	222	284	206	193	254	198	253	153	311	389	391
127.918	0	651	402	343	226	225	285	207	194	253	202	256	154	313	392	392
128.041	0	660	404	347	229	227	288	207	196	253	202	257	154	316	394	391
128.164	0	659	397	342	226	223	284	204	196	253	197	251	152	311	391	394
128.287	0	653	398	339	225	220	281	204	194	254	197	251	152	310	390	396
128.41	0	652	400	340	226	222	283	205	193	252	197	253	153	311	391	395
128.532	0	662	402	341	227	223	283	207	195	253	201	255	154	314	394	394
128.655	0	665	404	345	228	226	286	209	196	255	203	257	155	318	397	399
128.778	0	656	400	343	226	225	285	205	194	254	199	254	154	314	394	399
128.901	0	656	400	341	226	221	282	205	194	252	199	253	153	311	392	398
129.024	0	663	399	341	226	221	283	206	194	253	200	255	155	312	393	397
129.147	0	671	403	343	226	224	284	208	195	254	202	257	156	315	395	400
129.27	0	668	407	348	228	226	286	209	194	256	203	258	156	319	398	404
129.393	0	661	402	348	227	226	287	207	194	253	200	256	156	315	395	402
129.516	0	662	400	343	225	221	284	206	196	253	198	254	154	312	394	400
129.638	0	668	400	345	225	222	283	207	197	254	199	254	155	313	394	401
129.761	0	664	401	346	226	223	285	208	194	254	201	257	156	314	396	404
129.884	0	667	406	348	228	226	287	209	197	255	203	258	156	318	399	405
130.007	0	667	403	349	227	225	287	209	198	254	200	256	154	314	396	403
130.13	0	674	400	343	225	221	283	206	197	254	198	254	154	311	394	405
130.253	0	669	401	344	226	221	283	206	196	254	199	255	155	311	395	407
130.376	0	665	402	346	226	223	285	208	197	253	201	256	155	313	396	405
130.499	0	665	404	349	227	226	287	209	198	255	203	257	156	316	397	403
130.621	0	671	400	348	226	227	289	208	197	253	201	256	154	311	396	406
130.744	0	664	398	341	224	221	285	206	194	252	197	252	153	309	394	408
130.867	0	660	397	342	223	221	283	206	196	251	197	254	154	309	394	404
130.99	0	666	399	343	225	222	283	208	198	254	200	254	154	310	393	403
131.113	0	674	403	345	226	223	286	208	197	254	201	257	155	313	395	407
131.236	0	666	398	345	225	224	286	206	195	252	197	253	153	309	393	407
131.359	0	662	393	338	222	218	282	203	193	249	196	251	152	304	390	404
131.482	0	668	394	339	222	217	281	204	196	250	196	252	152	305	390	402
131.604	0	667	396	340	223	219	283	207	195	250	198	253	153	307	391	403
131.727	0	667	398	342	224	221	282	206	195	253	198	254	154	310	392	404
131.85	0	663	395	343	224	223	284	206	195	249	198	252	152	307	390	403
131.973	0	665	391	337	222	216	280	203	195	248	193	249	150	303	388	399
132.096	0	670	391	337	221	216	279	203	194	249	194	250	151	302	388	400
132.219	0	663	393	338	222	217	279	204	193	250	195	250	151	305	389	400
132.342	0	662	396	340	223	220	281	204	193	249	199	252	153	307	391	400
132.465	0	668	397	343	223	223	283	205	196	250	199	253	154	309	392	399
132.588	0	664	391	338	221	217	280	202	193	249	194	248	150	302	388	399
132.71	0	661	390	334	220	215	277	201	192	248	192	249	151	302	386	397
132.833	0	659	392	335	220	216	278	202	192	247	194	249	151	303	388	398
132.956	0	665	395	338	222	217	279	204	195	250	197	251	153	305	390	395
133.079	0	667	398	341	224	220	282	205	193	250	199	253	154	309	392	398
133.202	0	663	395	341	222	221	283	203	193	249	195	251	152	306	389	397
133.325	0	661	390	334	221	215	279	201	191	246	193	249	150	302	388	398
133.448	0	659	391	337	222	215	278	203	193	248	195	248	151	304	388	393
133.571	0	668	395	338	222	218	282	202	193	249	195	251	153	306	390	397
133.693	0	664	399	340	223	220	283	203	192	251	198	253	153	308	393	399
133.816	0	660	399	344	225	225	284	205	193	252	200	256	154	311	395	399
133.939	0	659	394	340	221	219	284	202	194	249	196	251	151	306	390	396
134.062	0	666	393	337	221	218	280	202	193	251	195	251	151	305	390	400
134.185	0	661	397	337	223	218	280	202	192	252	195	252	152	306	391	404
134.308	0	661	399	340	223	222	282	203	192	252	197	253	152	310	395	404
134.431	0	668	402	341	226	222	284	205	195	253	201	256	154	313	397	404
134.554	0	668	403	345	226	225	287	205	193	253	201	257	155	314	399	407
134.676	0	664	397	339	224	220	283	201	191	253	194	252	153	309	395	407
134.799	0	662	396	339	224	218	283	202	192	252	196	252	153	309	395	405
134.922	0	667	398	340	224	220	283	205	194	252	198	254	154	310	395	403
135.045	0	669	401	344	225	223	286	205	194	255	200	256	155	314	399	406
135.168	0	668	406	346	228	225	288	207	193	256	203	259	157	318	400	410
135.291	0	667	405	349	230	229	291	207	195	256	203	257	157	318	400	409
135.414	0	670	398	344	226	223	286	205	195	255	197	254	155	313	398	406
135.537	0	674	399	344	226	223	288	206	193	254	198	254	155	313	398	408
135.66	0	669	403	345	227	225	288	206	192	257	199	257	156	315	400	411
135.782	0	668	404	349	228	227	289	207	196	257	203	259	158	319	402	412
135.905	0	676	407	353	230	228	292	211	198	259	206	261	159	323	405	411
136.028	0	680	407	355	230	232	295	209	196	259	204	262	158	320	404	413
136.151	0	672	402	348	227	226	290	207	195	258	199	256	157	317	402	415
136.274	0	672	404	350	228	226	290	208	195	257	200	259	157	319	403	414
136.397	0	677	406	351	230	227	291	209	197	259	203	260	159	321	404	414
136.52	0	684	410	354	231	231	293	211	198	261	206	262	159	325	406	417
136.643	0	680	415	359	234	234	297	213	197	261	209	264	160	327	408	421
136.765	0	676	407	355	232	231	295	210	197	258	202	260	159	321	405	418
136.888	0	681	407	351	232	228	292	211	200	260	202	260	158	322	404	416
137.011	0	685	408	353	231	229	295	211	198	259	204	260	158	323	406	418
137.134	0	679	411	354	233	231	293	213	198	262	205	263	159	326	407	421
137.257	0	680	415	359	235	233	296	214	199	262	208	265	160	328	409	420
137.38	0	683	412	360	235	236	299	214	200	261	207	265	160	325	408	418
137.503	0	685	408	354	232	229	294	212	200	261	202	259	158	322	405	418
137.626	0	678	409	354	233	231	293	211	199	260	204	261	158	322	405	418
137.748	0	678	410	353	234	231	294	214	199	260	206	262	159	324	406	418
137.871	0	683	415	357	236	233	296	215	201	262	209	264	160	328	407	416
137.994	0	688	417	361	237	237	299	216	202	263	211	266	162	331	408	419
138.117	0	677	409	354	234	231	295	212	199	261	205	262	158	321	404	418
138.24	0	676	408	353	233	230	294	212	198	258	204	260	158	322	403	416
138.363	0	679	409	353	233	230	293	213	202	261	204	260	158	323	404	413
138.486	0	685	410	353	234	232	294	214	201	263	206	263	158	325	404	416
138.609	0	679	415	358	236	234	295	215	201	264	209	264	159	328	407	418
138.732	0	675	409	355	235	234	298	213	199	260	206	261	158	323	404	416
138.854	0	675	405	350	232	228	293	212	200	259	202	258	157	319	400	409
138.977	0	677	404	351	230	229	292	212	201	260	203	258	156	319	400	411
139.1	0	672	408	351	232	230	293	212	200	261	204	260	158	322	401	414
139.223	0	673	413	354	235	232	294	213	200	260	206	262	158	325	402	414
139.346	0	675	410	357	235	234	297	215	200	259	208	262	158	325	405	411
139.469	0	676	405	349	231	229	291	211	200	261	203	259	155	317	399	412
139.592	0	671	406	348	230	228	290	210	197	259	201	257	155	318	399	415
139.715	0	671	408	348	232	228	291	211	196	258	201	257	157	319	400	413
139.837	0	677	410	349	233	228	290	212	200	260	204	259	157	322	403	413
139.96	0	681	414	354	234	232	295	213	199	261	207	261	158	324	403	414
140.083	0	672	407	349	232	228	291	209	197	259	202	259	155	316	399	413
140.206	0	671	405	346	231	225	288	209	195	256	198	254	155	317	397	411
140.329	0	673	405	346	231	226	287	209	197	258	200	255	155	316	398	408
140.452	0	678	407	346	232	227	288	211	198	260	201	257	155	319	398	411
140.575	0	671	410	349	233	228	289	212	197	260	204	260	157	322	399	413
140.698	0	668	406	351	231	230	292	210	196	258	201	257	156	319	398	410
140.82	0	670	403	344	229	224	287	209	197	257	199	255	155	315	395	407
140.943	0	674	403	346	229	224	287	209	196	257	199	256	155	317	396	409
141.066	0	669	404	346	231	226	288	210	196	258	201	257	156	318	397	411
141.189	0	669	409	349	232	227	290	211	197	258	204	258	157	322	399	411
141.312	0	674	406	353	232	231	292	211	198	257	204	258	157	319	398	408
141.435	0	676	403	347	229	224	287	209	197	257	198	254	154	316	396	410
141.558	0	669	402	346	230	225	287	209	196	257	200	255	156	316	397	411
141.681	0	670	405	346	230	225	288	210	196	256	202	257	156	318	398	410
141.804	0	676	407	350	232	227	290	212	198	258	205	258	158	322	399	410
141.926	0	680	405	352	232	230	293	211	197	257	204	259	157	319	398	411
142.049	0	669	401	346	230	225	288	208	196	256	200	253	155	316	396	412
142.172	0	668	402	346	230	224	288	210	195	254	200	254	155	316	396	411
142.295	0	676	404	347	230	226	288	211	198	257	201	255	156	318	397	409
142.418	0	679	405	350	232	227	290	211	197	257	204	258	158	321	399	410
142.541	0	667	401	350	229	230	291	208	197	257	201	255	156	318	396	409
142.664	0	669	399	344	228	223	288	206	195	253	197	253	154	313	394	410
142.787	0	674	400	343	228	225	287	207	197	255	198	253	155	314	395	408
142.909	0	676	400	345	230	226	286	208	198	258	199	254	155	314	395	408
143.032	0	671	403	345	230	227	289	209	196	258	201	256	155	317	396	411
143.155	0	670	400	343	228	226	290	206	194	255	198	253	153	311	394	410
143.278	0	672	396	339	225	221	283	205	195	253	196	251	152	308	392	408
143.401	0	669	394	340	226	220	284	205	195	255	196	250	154	310	392	403
143.524	0	666	397	340	226	221	285	206	193	256	196	253	153	310	392	407
143.647	0	669	399	343	228	224	287	206	195	255	198	253	154	313	395	409
143.77	0	671	396	340	225	222	285	204	195	254	195	251	151	306	392	404
143.892	0	674	392	335	223	219	279	203	194	254	192	247	151	304	390	405
144.015	0	666	392	333	223	218	279	202	191	254	192	248	150	304	389	404
144.138	0	666	394	334	225	218	281	204	192	252	195	249	151	306	389	404
144.261	0	670	396	336	226	219	282	205	194	254	197	252	153	309	390	401
144.384	0	671	391	336	223	220	283	202	192	252	195	249	151	304	388	402
144.507	0	661	387	330	221	216	278	200	191	252	191	245	149	303	385	401
144.63	0	659	387	330	222	215	279	200	190	251	191	246	150	302	386	400
144.753	0	664	389	332	223	216	277	201	194	253	193	247	150	304	387	399
144.876	0	668	392	333	224	218	281	202	193	254	195	250	152	307	388	400
144.998	0	660	390	335	223	221	282	201	192	255	195	249	151	305	388	399
145.121	0	655	385	328	221	215	278	198	189	250	190	244	149	300	384	398
145.244	0	660	386	327	220	214	276	199	193	252	191	245	149	300	384	395
145.367	0	658	388	328	222	216	278	200	192	253	193	246	150	303	384	397
145.49	0	657	390	332	222	218	280	200	190	252	195	248	151	305	387	396
145.613	0	656	393	334	224	221	281	204	194	254	197	251	152	308	389	398
145.736	1	657	387	331	222	217	280	200	195	251	193	247	149	303	385	395
145.859	0	655	386	328	222	214	276	200	193	252	191	245	148	301	385	395
145.981	0	652	387	328	221	216	276	200	191	251	193	248	149	302	385	395
146.104	0	651	388	329	222	217	278	201	193	252	195	249	151	305	388	397
146.227	0	658	392	332	224	219	280	204	195	254	197	251	152	309	389	395
146.35	0	655	390	335	224	222	283	201	192	253	196	249	151	307	388	396
146.473	0	651	387	329	221	216	277	200	192	251	193	247	150	303	387	395
146.596	0	649	386	329	222	216	278	201	192	250	195	247	150	304	386	396
146.719	0	655	388	331	224	217	279	202	195	254	195	249	151	306	388	394
146.842	0	653	391	335	224	221	282	204	194	254	197	251	152	309	390	396
146.964	0	653	392	338	225	223	283	205	195	256	198	252	153	311	392	397
147.087	0	648	384	332	223	218	281	201	192	251	194	248	150	306	388	397
147.21	0	653	384	331	222	217	279	202	195	252	195	248	150	306	386	395
147.333	0	651	385	333	224	218	283	204	194	252	195	250	152	307	389	396
147.456	0	651	388	335	225	220	284	204	192	254	198	253	152	310	391	397
147.579	0	652	391	340	227	226	287	207	195	255	200	254	154	313	394	399
147.702	0	654	384	337	224	222	285	204	196	253	196	250	152	308	391	398
147.825	0	655	383	334	223	219	284	204	193	252	194	249	151	307	389	398
147.948	0	650	385	336	223	220	283	203	194	254	196	251	152	309	390	398
148.07	0	651	387	338	224	222	286	205	195	253	198	252	154	311	393	401
148.193	0	657	390	342	226	223	288	208	196	255	201	256	154	315	396	402
148.316	0	660	390	345	228	227	293	206	196	255	201	255	155	315	397	402
148.439	0	652	382	338	225	222	287	203	194	252	196	251	154	311	393	402
148.562	0	651	383	342	225	222	288	204	193	252	197	252	155	313	394	403
148.685	0	654	385	345	227	224	288	205	195	254	198	253	155	314	394	402
148.808	0	657	389	347	227	226	292	206	193	255	200	256	158	316	397	403
148.931	0	652	392	350	230	228	293	209	193	256	203	257	158	321	399	405
149.053	0	650	391	352	231	231	295	208	195	255	202	257	157	320	398	406
149.176	0	651	387	348	227	225	289	205	196	254	197	253	155	314	396	404
149.299	0	655	388	348	228	225	292	205	193	254	197	254	156	314	395	404
149.422	0	653	391	348	228	225	291	207	194	256	198	255	156	316	396	406
149.545	0	655	396	352	231	230	293	208	196	257	201	258	158	319	400	408
149.668	0	663	399	354	232	230	294	210	199	259	204	260	159	322	401	409
149.791	0	659	397	358	232	233	297	209	197	259	204	260	159	321	401	408
149.914	0	657	392	352	229	226	292	206	195	256	199	256	156	316	397	407
150.036	0	659	394	352	229	228	294	207	195	256	199	256	157	317	398	409
150.159	0	667	397	353	230	228	293	208	199	258	201	257	158	320	399	409
150.282	0	667	399	357	233	230	296	209	195	258	205	259	159	324	402	410
150.405	0	669	400	364	234	231	298	213	195	260	209	260	164	330	406	419
150.528	0	666	395	369	235	234	306	215	198	259	208	259	166	330	407	425
150.651	0	669	391	367	233	227	304	213	198	259	205	255	164	328	403	429
150.774	0	666	394	369	233	230	310	213	195	259	204	256	166	329	403	429
150.897	0	664	394	372	233	229	313	212	196	259	206	257	168	331	404	431
151.02	0	655	387	377	237	231	316	215	200	262	209	259	169	335	405	430
151.142	0	651	381	380	238	235	324	213	205	264	213	261	171	340	405	428
151.265	0	659	388	372	235	233	325	211	206	262	206	260	168	333	401	423
151.388	0	662	395	372	234	235	318	211	205	262	203	259	167	330	401	427
151.511	0	675	400	372	237	237	319	212	205	260	204	259	167	331	405	432
151.634	0	685	403	374	238	239	318	214	207	262	206	261	169	334	407	434
151.757	0	686	407	379	239	241	317	214	205	262	209	262	170	337	409	434
151.88	0	684	396	379	238	239	320	212	204	260	205	259	168	334	405	434
152.003	0	676	392	371	235	233	313	210	206	258	203	258	165	328	400	430
152.125	0	680	392	372	235	233	313	211	206	259	202	257	166	330	400	431
152.248	0	676	394	373	236	234	312	212	204	261	203	258	166	330	401	430
152.371	0	680	396	376	237	236	316	213	203	259	204	259	168	333	402	432
152.494	0	675	395	379	237	239	318	213	205	259	206	260	167	332	402	431
152.617	0	675	389	372	233	233	312	210	205	258	200	256	164	325	397	429
152.74	0	671	389	371	232	232	310	209	202	258	198	254	164	326	396	426
152.863	0	667	389	371	233	232	309	210	204	258	199	255	163	326	396	427
152.986	0	670	391	372	234	233	311	210	205	258	201	257	164	328	396	423
153.108	0	674	392	375	234	237	312	212	207	261	203	260	165	331	398	428
153.231	0	666	386	372	233	233	311	209	203	259	199	256	162	325	394	423
153.354	0	662	384	368	230	229	307	208	202	257	198	254	162	322	393	422
153.477	0	663	384	368	231	229	306	208	204	257	198	254	162	324	392	420
153.6	0	668	386	369	232	230	306	209	204	259	199	256	163	325	392	421
153.723	0	665	390	371	233	233	307	210	204	261	201	257	165	328	395	423
153.846	0	661	387	373	232	234	311	209	203	258	200	256	163	327	393	421
153.969	0	659	380	366	229	228	304	208	203	256	197	254	161	321	389	414
154.092	0	662	380	366	229	228	305	207	204	257	197	253	161	322	388	414
154.214	0	659	380	366	230	230	305	208	202	258	198	255	162	324	389	415
154.337	0	656	383	369	232	232	308	209	201	258	199	257	163	327	390	415
154.46	0	660	384	372	232	235	310	210	204	258	202	258	163	329	390	413
154.583	0	662	378	367	229	231	307	208	204	257	198	254	161	323	386	413
154.706	0	657	380	366	229	229	305	207	202	256	197	253	161	324	385	413
154.829	0	655	381	367	229	229	307	209	201	256	198	254	161	324	385	413
154.952	0	659	382	369	230	231	307	211	205	257	200	255	163	326	384	408
155.075	0	665	386	372	232	233	309	212	205	259	201	258	165	330	385	409
155.197	0	657	382	372	231	235	311	210	203	258	200	255	163	327	384	407
155.32	0	653	379	367	228	229	306	209	201	255	198	253	162	324	382	407
155.443	0	656	382	368	228	230	306	209	206	257	199	254	162	325	383	403
155.566	0	664	383	370	230	231	306	211	205	259	200	256	164	325	384	405
155.689	0	658	386	372	232	233	309	211	204	260	202	258	164	328	386	407
155.812	0	658	384	375	231	235	312	212	204	257	201	256	165	327	386	405
155.935	0	653	376	367	230	229	307	211	206	255	199	253	162	323	384	399
156.058	0	662	378	368	230	228	307	212	204	257	199	254	163	323	385	400
156.18	0	657	380	368	229	230	306	211	203	257	200	255	164	325	386	403
156.303	0	656	383	372	231	233	310	212	204	258	202	256	165	327	387	402
156.426	0	662	386	375	231	236	314	212	207	259	203	257	166	328	388	402
156.549	0	664	380	370	228	230	311	211	207	257	199	256	164	322	384	403
156.672	0	656	378	369	226	227	308	210	204	257	198	253	163	323	385	404
156.795	0	656	379	369	227	228	309	211	205	257	198	255	164	323	385	403
156.918	0	661	381	372	228	229	309	211	208	259	200	256	164	326	386	402
157.041	0	662	384	375	230	232	312	212	207	260	202	258	166	329	387	404
157.164	0	657	380	375	229	232	313	212	205	259	202	255	164	326	386	403
157.286	0	653	375	370	228	226	309	211	204	255	199	252	163	322	384	402
157.409	0	659	377	369	227	225	307	210	207	257	199	253	164	322	386	400
157.532	0	659	379	371	227	227	310	209	205	258	201	255	165	325	385	402
157.655	0	659	381	373	228	229	311	211	205	261	202	256	166	327	386	403
157.778	0	658	384	378	230	232	315	212	207	261	203	256	167	330	388	404
157.901	0	660	379	373	227	227	311	209	208	258	199	252	165	326	384	400
158.024	0	658	378	370	226	224	311	207	205	257	197	252	164	325	383	401
158.147	0	658	380	371	224	226	311	207	205	259	198	254	165	326	384	403
158.269	0	658	382	374	226	229	314	207	206	259	201	255	166	329	386	403
158.392	0	665	385	377	228	230	313	210	210	262	203	257	168	331	388	405
158.515	0	664	384	380	228	232	319	210	207	261	201	256	167	332	388	405
158.638	0	661	379	373	226	227	313	206	206	259	198	254	165	329	386	404
158.761	0	659	380	374	225	227	314	205	207	259	198	254	166	329	386	404
158.884	0	665	380	375	226	228	314	207	210	262	199	256	168	331	387	404
159.007	0	666	384	378	227	230	318	206	208	263	202	258	169	333	389	405
159.13	0	668	388	380	227	232	320	208	208	263	203	260	170	337	392	406
159.252	0	665	385	380	225	233	321	207	210	262	201	257	168	335	390	406
159.375	0	669	382	375	224	228	315	205	211	260	198	256	167	331	388	407
159.498	0	667	384	377	224	229	316	205	209	263	198	257	168	333	391	408
159.621	0	670	386	379	225	232	316	206	209	265	199	258	169	334	391	408
159.744	0	671	389	382	227	233	320	207	211	264	203	260	171	337	393	411
159.867	0	675	390	385	227	237	321	209	214	266	204	262	171	339	395	411
159.99	0	669	385	380	225	232	318	205	211	263	198	257	168	335	391	410
160.113	0	670	384	379	224	229	316	204	210	263	199	258	168	333	394	409
160.236	0	671	387	380	225	232	317	203	209	262	198	260	170	334	397	412
160.358	0	678	389	382	227	235	318	205	214	266	201	261	171	337	399	412
160.481	0	676	391	383	228	235	321	206	212	265	204	263	171	340	400	411
160.604	0	674	391	386	228	237	322	205	211	265	202	263	171	337	401	411
160.727	0	676	389	379	225	232	313	202	211	262	198	259	168	331	403	412
160.85	0	680	388	378	227	233	313	203	211	263	198	259	169	332	402	413
160.973	0	677	389	377	228	233	314	203	210	264	199	260	170	334	402	412
161.096	0	679	390	380	229	235	315	205	209	264	201	262	170	337	404	412
161.219	0	678	393	384	232	237	318	207	210	265	205	264	172	340	406	413
161.341	0	679	388	380	230	236	316	205	211	264	200	260	169	335	402	412
161.464	0	676	387	376	229	231	310	204	210	264	197	258	168	332	401	410
161.587	0	674	388	376	230	232	310	204	207	263	198	259	167	334	401	410
161.71	0	675	389	377	231	233	312	204	208	262	201	260	168	335	401	411
161.833	0	679	393	380	232	235	313	206	212	264	202	263	170	338	402	411
161.956	0	677	393	383	233	239	316	207	210	265	203	263	171	339	404	409
162.079	0	676	387	377	231	232	311	205	208	262	198	258	168	334	399	408
162.202	0	673	387	375	232	232	309	205	208	260	199	259	168	333	399	409
162.324	0	676	387	377	232	233	310	204	210	262	200	260	169	334	400	408
162.447	0	675	390	380	234	234	310	207	209	265	201	262	170	337	402	407
162.57	0	679	395	383	236	237	314	209	207	264	203	264	171	340	405	410
162.693	0	673	391	381	233	237	313	207	209	261	201	261	169	336	403	408
162.816	0	676	389	378	233	232	308	206	209	261	200	259	168	333	403	407
162.939	0	672	392	377	233	234	307	207	208	263	201	261	169	334	404	407
163.062	0	675	394	380	233	235	307	207	208	264	202	263	170	336	407	409
163.185	0	675	397	384	235	237	311	209	208	264	203	265	171	340	411	413
163.308	0	679	396	383	235	239	311	209	211	263	204	265	170	337	410	413
163.43	0	674	392	377	233	232	306	207	207	261	201	262	168	335	408	411
163.553	0	674	392	377	235	233	304	207	206	261	201	262	169	336	409	413
163.676	0	677	394	378	236	235	306	210	207	261	203	264	169	338	411	413
163.799	0	682	398	382	238	237	306	211	209	265	206	266	171	341	413	414
163.922	0	679	398	385	238	240	310	212	207	263	205	265	171	341	412	413
164.045	0	675	392	377	235	234	305	209	206	260	200	261	168	337	407	412
164.168	0	678	392	377	236	234	305	211	207	258	202	261	169	338	405	409
164.291	0	682	393	379	236	234	305	210	209	262	203	263	170	339	406	411
164.413	0	680	396	382	238	237	306	211	207	263	204	264	171	341	407	410
164.536	0	679	398	386	238	240	310	211	206	262	205	265	171	342	408	413
164.659	0	679	391	380	236	234	307	210	207	258	203	263	168	335	405	409
164.782	0	685	392	377	235	232	303	210	207	260	200	261	168	336	406	412
164.905	0	678	393	378	235	234	305	209	205	261	201	262	168	336	406	409
165.028	0	681	397	381	236	236	306	210	206	261	204	265	170	338	408	413
165.151	0	686	402	384	239	238	309	212	207	263	205	266	170	340	412	413
165.274	0	689	396	380	237	236	305	211	207	261	202	263	168	335	409	413
165.396	0	685	394	377	236	232	302	210	204	260	201	261	168	336	408	411
165.519	0	683	394	377	236	234	304	209	204	260	201	262	169	337	408	413
165.642	0	682	395	380	236	235	305	211	207	260	204	264	170	341	407	410
165.765	0	692	402	383	238	238	308	213	209	264	205	266	171	341	410	415
165.888	0	691	401	379	237	236	307	210	205	261	201	263	169	337	412	418
166.011	0	692	403	375	236	233	301	210	204	260	200	262	168	335	411	417
166.134	0	696	401	377	238	235	301	210	206	261	202	263	169	337	413	414
166.257	0	699	402	378	240	235	301	212	207	262	203	265	170	339	414	417
166.38	0	698	406	381	241	239	305	212	205	262	206	266	170	342	416	419
166.502	0	691	400	378	240	236	303	212	205	258	202	262	168	339	413	418
166.625	0	693	400	377	238	234	301	212	206	257	202	262	169	339	412	416
166.748	0	699	401	377	240	235	302	212	207	259	202	263	168	340	412	417
166.871	0	697	404	380	240	236	302	212	205	260	204	265	170	342	414	420
166.994	0	697	408	385	242	240	307	214	205	259	206	267	169	343	415	419
167.117	0	696	401	380	241	235	303	214	208	258	203	262	168	340	411	415
167.24	0	700	400	378	241	234	302	214	208	258	203	263	168	340	409	417
167.363	0	696	401	380	242	235	304	214	206	259	204	263	169	341	409	419
167.485	0	696	404	382	242	238	307	213	205	258	205	265	170	344	410	418
167.608	0	698	404	386	242	241	309	214	208	260	206	266	170	345	410	417
167.731	0	699	399	380	239	236	305	212	208	257	203	263	167	338	406	416
167.854	0	696	399	378	239	234	303	212	206	258	200	261	167	338	407	416
167.977	0	693	400	380	241	235	305	213	205	256	202	261	168	339	407	416
168.1	0	700	402	382	240	236	307	215	208	258	204	263	169	341	408	412
168.223	0	697	403	385	241	240	310	216	208	259	205	264	168	341	406	412
168.346	0	691	397	379	237	234	305	211	205	257	199	260	166	332	402	412
168.468	0	689	397	374	237	232	301	209	205	256	199	259	165	331	402	411
168.591	0	698	399	376	237	231	301	209	206	256	199	258	165	333	402	407
168.714	0	698	401	377	237	233	302	209	207	259	200	261	165	335	402	407
168.837	0	692	401	380	239	237	306	211	206	259	202	261	167	337	403	409
168.96	0	686	393	375	235	233	302	207	205	255	199	258	164	330	397	406
169.083	0	691	392	370	234	229	300	206	206	255	197	255	163	329	395	401
169.206	0	691	391	371	234	229	300	207	205	255	197	256	163	331	393	401
169.329	0	685	393	373	235	231	303	207	204	257	197	257	164	333	395	403
169.452	0	684	396	375	236	234	306	208	206	257	200	259	166	335	397	404
169.574	0	686	392	374	234	231	305	207	205	253	197	257	164	330	394	399
169.697	0	685	388	370	233	228	300	204	206	253	194	253	162	328	392	397
169.82	0	679	389	370	232	228	301	204	204	255	195	254	162	328	392	398
169.943	0	679	392	371	234	229	304	205	204	256	196	257	164	330	393	398
170.066	0	678	395	374	235	232	305	207	206	257	199	258	165	334	396	397
170.189	0	685	394	377	235	235	308	206	206	256	198	258	165	333	396	399
170.312	0	676	390	371	231	229	302	204	204	254	194	255	162	328	392	398
170.435	0	674	389	371	232	228	303	204	203	254	194	255	164	328	393	397
170.557	0	679	392	373	232	229	304	206	206	255	196	257	165	330	394	395
170.68	0	684	394	375	235	232	306	206	206	257	198	259	165	333	397	398
170.803	0	679	397	379	236	235	310	208	204	258	201	261	167	336	399	400
170.926	0	674	391	375	234	231	306	205	204	255	195	256	164	330	397	398
171.049	0	680	391	374	232	229	304	206	207	256	196	257	165	331	397	397
171.172	0	685	392	375	234	230	307	207	206	256	197	256	166	332	398	398
171.295	0	680	394	376	235	232	308	206	204	258	198	259	167	335	399	402
171.418	0	679	398	381	237	235	310	208	207	260	201	261	168	338	403	403
171.54	0	682	394	380	234	233	311	206	207	256	197	259	167	334	402	400
171.663	0	686	392	376	234	229	308	206	208	257	196	257	165	333	399	402
171.786	11	678	393	377	234	230	308	206	206	259	198	259	167	334	400	404
171.909	0	680	394	380	234	232	311	207	205	257	199	259	167	336	402	404
172.032	0	686	398	381	237	234	312	209	209	260	202	261	169	340	404	404
172.155	0	685	398	385	236	237	316	209	208	259	201	261	169	340	404	406
172.278	0	682	393	380	235	231	311	206	207	257	197	258	167	336	400	406
172.401	0	681	394	380	236	232	312	207	207	257	198	258	168	336	401	406
172.524	0	686	393	381	235	233	312	207	210	260	200	261	167	338	401	405
172.646	0	687	398	383	237	234	314	208	208	260	201	262	169	340	405	408
172.769	0	685	400	387	239	237	316	210	209	263	202	263	170	341	406	408
172.892	0	682	393	382	236	232	313	208	207	258	197	259	168	337	403	408
173.015	0	687	395	381	236	233	311	208	210	259	199	260	168	337	403	406
173.138	0	686	396	383	238	233	314	208	207	259	199	260	170	340	404	410
173.261	0	687	398	384	238	235	313	209	208	261	202	262	171	342	406	411
173.384	0	687	401	389	240	238	317	209	210	260	203	263	170	344	408	411
173.507	0	691	395	384	236	235	312	208	211	259	198	258	168	339	405	411
173.629	0	687	394	384	236	234	314	206	207	258	198	260	169	339	405	407
173.752	0	685	396	384	237	231	312	207	208	260	199	261	168	338	406	410
173.875	0	689	400	385	238	234	313	207	209	259	201	261	170	340	410	414
173.998	0	695	404	389	240	238	314	209	212	261	203	263	170	342	412	413
174.121	0	693	400	380	237	231	308	206	210	260	198	260	167	334	407	411
174.244	0	692	401	380	236	232	306	207	206	256	197	259	167	334	408	411
174.367	0	691	402	379	238	232	306	206	206	255	198	260	167	335	407	411
174.49	0	699	406	379	239	233	305	209	208	257	199	261	168	335	409	412
174.612	0	700	407	381	240	236	306	210	208	259	200	262	169	337	410	411
174.735	0	697	402	374	236	229	302	206	204	255	197	258	165	329	406	407
174.858	0	698	406	369	236	228	300	206	205	254	195	255	165	329	404	406
174.981	0	706	406	370	236	228	298	206	205	254	195	257	165	330	405	407
175.104	0	704	407	371	237	230	300	206	204	256	197	257	165	331	405	405
175.227	0	703	406	374	236	231	301	208	203	254	197	258	166	331	404	404
175.35	0	697	399	368	235	226	297	206	203	250	194	254	163	325	400	401
175.473	0	696	397	367	234	226	297	205	203	251	193	252	163	325	398	401
175.596	0	694	397	368	235	227	297	206	202	253	194	254	163	327	398	399
175.718	0	696	399	369	236	228	300	206	201	251	195	256	164	329	399	400
175.841	0	692	398	373	235	230	301	207	203	251	196	256	164	329	398	397
175.964	0	691	394	367	234	226	295	205	203	250	192	252	161	325	395	397
176.087	0	689	395	367	234	225	295	203	201	251	191	251	162	323	395	395
176.21	0	691	397	368	232	227	295	205	200	250	193	253	161	324	396	394
176.333	0	686	398	368	234	229	297	206	201	250	195	255	163	326	397	394
176.456	0	694	403	371	234	231	297	206	204	251	193	255	162	325	398	398
176.579	0	689	397	365	232	225	293	204	200	249	192	252	161	321	395	394
176.701	0	686	398	367	233	225	293	205	200	250	192	253	162	322	394	394
176.824	0	689	398	367	233	227	294	205	201	250	193	255	162	325	394	392
176.947	0	691	398	370	235	228	294	207	203	252	196	256	164	327	396	395
177.07	0	685	395	371	234	232	297	206	201	251	195	255	163	327	394	393
177.193	0	682	393	367	233	227	293	204	200	249	192	252	162	324	392	394
177.316	0	685	394	367	233	227	293	205	201	249	193	253	162	324	392	392
177.439	0	690	396	370	234	227	294	207	202	251	194	254	162	327	393	395
177.562	0	687	399	371	235	230	297	208	200	251	196	256	164	329	396	396
177.684	0	685	397	375	234	231	298	207	200	250	194	255	163	328	395	397
177.807	0	684	392	369	232	226	295	206	201	248	191	252	161	324	392	393
177.93	0	688	392	368	233	226	293	205	201	251	192	252	161	323	393	397
178.053	0	685	395	371	233	227	294	206	200	252	193	253	161	324	394	394
178.176	0	685	397	372	235	229	296	206	200	250	195	255	164	327	396	398
178.299	0	687	398	375	234	232	298	206	202	251	194	255	164	327	398	395
178.422	0	689	393	370	231	227	294	205	201	249	191	251	161	323	394	396
178.545	0	685	393	369	233	226	293	203	199	250	191	251	161	322	394	395
178.668	0	683	392	370	232	228	295	203	198	249	192	252	162	323	393	396
178.79	0	686	395	373	234	229	296	205	201	250	193	255	163	326	395	395
178.913	0	691	399	377	234	232	299	205	203	251	195	255	164	328	397	397
179.036	0	684	393	374	232	229	298	204	200	250	190	252	162	323	393	395
179.159	0	681	391	370	231	226	295	203	199	248	189	249	161	321	392	395
179.282	0	687	393	371	232	225	295	203	201	248	189	251	162	321	392	393
179.405	0	689	395	373	234	227	296	205	203	252	192	252	163	325	393	395
179.528	0	685	398	377	235	230	297	204	200	252	194	254	165	327	394	397
179.651	0	682	394	376	233	231	301	204	200	250	191	253	163	325	394	396
179.773	0	685	390	372	231	226	295	202	202	250	190	249	162	322	391	392
179.896	0	685	392	374	232	226	296	204	202	250	190	251	163	322	391	393
180.019	0	678	393	375	231	229	297	202	201	252	191	252	164	324	392	394
180.142	0	678	397	379	233	231	301	205	201	253	194	254	165	326	394	393
180.265	0	683	401	380	234	233	303	205	202	252	193	254	164	326	396	392
180.388	0	688	397	372	230	227	297	203	202	252	189	250	162	321	393	393
180.511	0	683	397	373	231	227	296	203	200	251	190	251	163	321	393	393
180.634	0	683	398	372	232	227	297	204	200	251	191	252	163	322	394	392
180.756	0	686	407	375	234	229	299	205	203	252	194	254	164	326	396	389
180.879	0	695	411	380	237	234	299	207	202	254	195	257	165	327	398	392
181.002	0	686	403	372	231	228	297	204	201	252	189	250	163	322	393	387
181.125	0	685	403	370	231	225	294	203	199	250	189	250	162	321	392	388
181.248	0	686	403	370	232	227	294	203	202	252	190	251	163	321	392	386
181.371	0	695	406	372	234	229	296	205	200	252	193	253	163	324	393	388
181.494	0	690	409	377	236	230	297	206	201	255	194	256	166	326	396	389
181.617	0	686	403	376	234	232	299	205	200	251	192	254	162	324	394	388
181.74	0	688	400	370	233	227	293	204	202	250	190	250	163	320	390	384
181.862	0	692	399	371	233	227	296	204	200	250	190	251	161	320	390	386
181.985	0	683	401	373	233	228	296	205	200	253	192	253	163	323	391	385
182.108	0	679	403	375	235	230	298	207	201	253	194	253	165	325	391	385
182.231	0	687	407	379	235	234	300	206	203	254	194	255	164	324	394	385
182.354	0	685	400	371	233	227	293	204	202	254	189	252	161	319	390	385
182.477	0	682	400	372	233	227	294	204	199	252	190	252	162	319	392	385
182.6	0	682	402	372	233	228	295	205	199	251	192	253	163	321	393	385
182.723	0	687	405	375	236	230	296	207	201	253	194	256	164	324	394	384
182.845	0	689	406	379	237	233	300	209	202	255	196	256	166	326	396	386
182.968	0	683	401	373	233	229	297	205	200	252	191	252	163	323	391	384
183.091	0	680	399	372	234	228	296	205	200	250	192	253	163	323	392	385
183.214	0	685	401	374	234	229	295	208	203	253	194	253	164	324	393	382
183.337	0	687	405	377	237	232	298	208	201	253	195	255	165	327	394	386
183.46	0	685	408	381	238	234	301	210	200	254	197	258	166	329	396	387
183.583	0	679	401	375	235	229	298	207	200	252	193	254	163	324	394	386
183.706	0	685	400	375	234	230	296	205	202	253	193	254	164	324	393	385
183.828	0	683	401	377	234	230	298	208	201	254	194	255	165	326	394	388
183.951	0	683	405	379	237	232	300	209	200	254	196	257	166	328	395	388
184.074	0	684	407	384	241	236	302	211	202	256	197	259	167	331	397	389
184.197	0	687	399	379	236	232	300	208	203	253	193	254	165	325	393	386
184.32	0	684	399	377	236	229	298	208	200	253	193	255	165	325	393	388
184.443	0	685	401	377	236	230	299	208	202	254	194	256	165	326	394	389
184.566	0	684	403	381	238	233	301	210	202	255	196	258	166	329	395	390
184.689	0	689	404	386	240	236	304	211	204	256	197	259	167	332	396	393
184.812	0	688	397	380	237	233	301	208	201	253	192	255	165	327	393	390
184.934	0	684	396	378	235	231	298	208	201	254	192	255	164	326	393	392
185.057	0	683	397	380	236	232	301	208	201	255	193	255	166	328	394	394
185.18	0	688	401	383	238	234	300	209	205	256	196	257	167	330	395	395
185.303	0	691	404	388	240	238	306	211	202	256	197	259	167	333	396	395
185.426	0	683	397	383	236	233	302	208	201	255	192	255	166	327	393	395
185.549	0	682	396	379	236	230	300	210	201	252	192	255	165	326	394	396
185.672	0	686	397	381	236	232	300	209	203	255	194	256	166	327	394	396
185.795	0	687	400	384	238	235	303	210	201	255	196	258	167	330	396	397
185.917	0	690	404	388	241	238	306	211	202	256	198	260	168	332	399	398
186.04	0	686	398	385	238	235	304	210	203	253	194	256	166	329	396	397
186.163	0	689	397	382	236	232	301	209	203	255	193	256	165	327	395	399
186.286	0	688	397	383	237	233	303	209	200	255	194	257	166	329	395	398
186.409	0	688	399	386	239	235	304	209	200	256	195	258	167	332	396	399
186.532	0	686	404	390	241	237	306	213	204	257	199	261	169	335	397	400
186.655	0	697	407	388	239	239	308	210	204	256	195	260	166	328	399	402
186.778	0	696	404	384	237	233	302	209	202	256	193	257	167	327	400	400
186.9	0	693	405	384	238	235	303	208	202	256	193	258	166	327	400	401
187.023	0	699	413	384	238	236	304	209	202	256	194	259	166	328	403	403
187.146	0	712	419	386	240	236	302	211	205	260	198	262	168	331	406	406
187.269	0	709	417	387	240	240	306	209	202	259	197	261	167	328	407	405
187.392	0	708	411	379	236	233	302	209	201	258	193	258	164	323	404	408
187.515	0	713	413	380	238	233	302	210	201	258	194	257	164	324	406	412
187.638	0	717	416	382	238	234	303	210	203	259	195	258	166	327	409	415
187.761	0	715	421	384	238	238	307	212	203	265	199	262	166	329	407	412
187.884	0	717	422	384	236	245	309	210	203	266	200	263	164	324	408	420
188.006	0	719	420	375	229	233	309	207	203	262	195	258	163	314	405	421
188.129	0	727	422	378	229	235	312	210	205	261	196	257	167	319	406	423
188.252	0	726	424	380	230	236	313	210	205	264	198	259	168	321	406	421
188.375	0	728	428	384	230	239	315	211	207	266	202	261	168	324	406	419
188.498	0	725	427	385	233	241	317	212	210	265	203	263	169	326	409	419
188.621	0	727	422	377	228	235	311	209	210	263	198	258	166	322	404	418
188.744	0	725	422	376	230	235	310	209	208	264	200	259	167	323	405	417
188.867	0	725	422	376	230	235	308	211	209	266	199	261	166	323	404	414
188.989	0	728	427	379	230	237	311	213	210	265	204	263	168	325	406	418
189.112	0	732	424	380	229	240	313	211	211	266	203	262	167	323	406	422
189.235	0	729	419	372	227	233	310	209	208	262	197	258	165	319	403	420
189.358	0	733	421	371	228	233	307	208	209	263	199	259	167	320	404	422
189.481	0	725	420	373	228	235	309	211	209	263	201	260	167	322	404	416
189.604	0	731	423	376	230	236	310	213	213	266	203	263	167	324	406	420
189.727	0	731	421	374	227	239	313	209	208	265	201	261	165	320	406	421
189.85	0	728	417	367	225	233	305	208	207	262	198	258	163	316	403	422
189.972	0	730	418	367	226	232	305	208	210	262	198	258	164	318	404	420
190.095	0	734	420	369	227	233	305	208	211	264	199	259	165	320	405	423
190.218	0	732	422	373	227	237	308	210	209	265	201	262	166	324	407	422
190.341	0	727	415	369	226	235	307	206	208	262	196	257	163	318	404	423
190.464	0	729	411	365	224	229	303	206	208	261	194	255	163	315	402	419
190.587	0	731	413	366	225	230	305	208	209	263	197	256	163	317	402	421
190.71	0	730	415	367	225	232	306	209	207	264	198	258	164	318	403	422
190.833	0	728	417	372	228	236	310	211	207	263	199	259	166	321	404	422
190.956	0	726	409	366	225	232	307	208	209	261	194	256	162	316	400	418
191.078	0	730	408	364	222	228	305	206	209	261	194	254	162	315	399	419
191.201	0	725	409	364	224	230	306	208	206	262	194	256	162	317	399	418
191.324	0	725	410	367	225	233	307	208	205	261	196	258	163	317	401	421
191.447	0	728	413	371	227	237	310	210	209	262	198	259	164	320	404	419
191.57	0	730	408	367	225	233	308	207	209	261	194	255	161	316	398	419
191.693	0	726	406	365	224	229	306	206	205	260	193	255	162	315	399	420
191.816	0	724	407	367	224	232	308	207	204	260	194	256	161	316	399	420
191.939	0	726	408	369	226	233	309	209	208	261	196	257	163	317	401	413
192.061	0	733	414	373	228	237	312	211	208	263	198	260	164	320	402	418
192.184	0	727	409	369	225	234	310	207	206	262	193	256	162	316	401	420
192.307	0	727	407	366	225	231	308	207	204	260	193	256	161	315	401	419
192.43	0	735	407	367	225	233	307	209	208	261	194	256	161	316	401	417
192.553	0	737	409	369	228	234	308	210	209	264	196	258	163	318	402	419
192.676	0	734	414	374	228	237	311	211	207	265	198	260	164	321	405	422
192.799	0	730	408	372	227	235	312	209	207	260	194	256	161	317	402	419
192.922	0	736	406	367	226	231	307	208	208	260	192	254	161	315	400	416
193.044	0	737	406	369	226	233	308	210	207	262	194	256	161	315	401	418
193.167	0	732	407	369	227	235	309	209	205	263	196	256	163	317	402	420
193.29	0	731	412	373	229	235	311	211	207	261	198	258	163	321	403	419
193.413	0	734	406	374	227	238	313	210	208	259	195	256	162	318	402	414
193.536	0	731	403	367	226	231	308	207	207	258	192	252	160	314	397	415
193.659	0	726	403	367	226	231	307	208	204	259	192	253	161	313	399	415
193.782	0	724	405	368	226	232	307	207	205	258	193	253	161	315	398	414
193.905	0	729	406	368	228	234	307	210	209	261	196	256	161	319	400	411
194.028	0	732	408	372	229	238	311	209	208	260	197	256	163	320	401	412
194.15	0	722	403	367	226	232	307	206	205	257	191	251	160	314	397	409
194.273	0	716	399	363	227	228	304	206	204	255	192	250	159	313	396	408
194.396	0	717	399	363	227	230	301	207	206	257	193	251	161	314	396	405
194.519	0	722	401	365	228	230	302	207	206	258	195	254	160	317	398	407
194.642	0	714	405	368	229	233	304	208	205	259	197	255	163	320	399	406
194.765	0	712	404	371	229	235	307	208	206	256	195	253	162	319	398	405
194.888	0	707	399	361	225	227	300	205	205	254	192	249	160	314	394	399
195.011	0	709	398	360	227	227	300	205	204	255	192	250	160	313	394	398
195.133	0	706	404	358	227	227	299	205	203	255	194	251	160	314	395	401
195.256	0	706	408	361	228	229	299	206	203	255	196	252	161	318	397	402
195.379	0	711	410	364	230	232	301	209	206	257	200	255	161	321	399	400
195.502	0	709	403	362	228	231	299	206	206	256	194	251	160	315	396	396
195.625	0	695	399	357	227	227	297	204	201	254	192	249	159	313	392	394
195.748	0	697	403	356	227	225	297	206	201	252	194	250	159	314	394	396
195.871	0	703	408	357	230	226	296	206	205	256	196	253	160	317	395	395
195.994	0	706	412	359	230	230	298	208	202	256	198	255	162	320	397	398
196.116	0	702	410	363	232	233	301	209	204	258	199	255	163	321	399	398
196.239	0	694	402	359	229	227	298	206	201	253	196	250	161	317	394	394
196.362	0	690	400	359	228	229	299	207	205	254	196	252	161	319	394	389
196.485	0	695	404	361	230	229	302	208	202	255	197	254	162	320	396	394
196.608	0	701	412	362	233	232	301	208	202	258	200	256	163	324	400	397
196.731	0	704	415	367	236	234	304	211	204	257	203	259	165	328	404	400
196.854	0	706	407	364	233	232	303	209	205	257	199	256	163	324	400	397
196.977	0	703	407	362	233	230	303	209	203	256	199	255	163	323	399	399
197.1	0	703	408	363	234	229	302	209	202	257	199	255	164	324	401	400
197.222	0	703	412	366	235	232	304	210	203	257	201	257	166	327	403	402
197.345	0	709	415	372	237	235	304	213	207	260	204	260	168	332	406	402
197.468	0	706	408	370	237	234	306	211	205	258	200	258	166	328	404	401
197.591	0	698	406	368	235	231	303	210	201	257	199	257	167	328	405	410
197.714	0	709	407	370	236	233	306	210	201	255	201	258	167	331	407	412
197.837	0	720	411	374	238	235	307	213	204	257	204	260	168	336	410	419
197.96	0	725	413	379	241	239	312	216	203	256	207	262	172	339	411	415
198.083	0	716	409	380	238	239	313	212	203	256	202	259	169	335	409	410
198.205	0	712	412	378	238	236	310	213	206	256	201	260	168	333	407	407
198.328	0	718	416	380	239	237	311	213	207	259	203	261	170	335	410	409
198.451	0	722	420	384	240	239	312	215	206	258	205	263	171	337	411	411
198.574	0	720	421	385	241	243	317	215	205	261	207	264	172	339	414	414
198.697	0	722	418	381	239	240	314	214	206	259	204	263	170	334	413	419
198.82	0	721	417	380	239	238	310	214	209	261	203	262	170	334	414	414
198.943	0	731	423	379	239	239	313	215	206	263	204	264	169	334	415	419
199.066	0	730	426	381	241	240	311	215	206	265	207	265	171	338	417	422
199.188	0	731	427	384	241	245	315	217	209	263	208	267	172	339	419	425
199.311	0	731	418	377	237	238	311	213	208	260	202	263	169	329	415	424
199.434	0	733	416	374	238	235	307	211	207	263	201	261	168	328	413	424
199.557	0	722	415	375	236	235	308	212	204	261	201	261	168	330	413	418
199.68	0	727	419	376	238	237	310	213	205	262	203	263	168	331	416	424
199.803	0	731	424	379	239	238	310	214	208	264	205	265	170	334	416	426
199.926	0	731	415	374	235	236	307	211	206	262	200	261	167	325	411	422
200.049	0	724	412	368	232	231	303	208	202	258	197	257	166	321	408	421
200.172	0	722	412	368	233	231	301	208	204	258	198	259	165	321	407	421
200.294	0	726	413	367	233	230	302	210	205	261	198	259	166	322	409	422
200.417	0	730	418	369	235	231	301	210	204	262	201	261	166	326	410	420
200.54	0	724	417	373	233	236	304	209	203	261	202	262	166	324	410	420
200.663	0	716	409	365	229	228	299	205	202	257	196	256	163	316	403	418
200.786	0	718	408	363	228	227	298	204	202	256	194	255	162	317	403	417
200.909	0	720	409	363	228	226	298	204	200	258	195	255	163	317	403	415
201.032	0	715	410	366	229	228	298	206	202	258	197	258	164	320	405	415
201.155	0	715	413	369	231	230	300	208	203	258	200	260	166	325	406	417
201.277	0	713	410	370	229	232	302	206	203	258	199	258	164	321	405	415
201.4	0	710	404	362	226	225	295	202	202	257	194	254	161	315	400	411
201.523	0	711	405	363	226	224	294	203	199	255	193	254	161	315	400	410
201.646	0	706	405	362	229	226	296	205	200	253	195	254	162	318	401	411
201.769	0	709	408	365	229	227	297	206	204	256	198	257	163	320	403	412
201.892	0	710	412	369	231	231	299	206	201	257	200	259	165	323	405	410
202.015	0	711	413	371	231	233	302	206	203	258	199	258	165	322	406	411
202.138	0	705	404	364	227	226	298	204	201	253	195	254	161	315	400	411
202.26	0	704	404	363	226	225	295	204	203	254	195	254	162	316	400	408
202.383	0	703	403	364	227	224	296	203	201	256	196	255	162	318	400	406
202.506	0	706	406	367	228	228	298	204	200	255	197	257	164	320	401	408
202.629	0	703	410	370	230	230	300	207	203	256	201	259	165	324	404	408
202.752	0	706	409	373	232	235	303	206	203	257	200	259	165	325	405	409
202.875	0	701	402	367	227	226	299	204	202	255	194	254	162	318	400	407
202.998	0	702	403	366	228	227	296	203	201	256	194	254	162	318	400	406
203.121	0	699	403	367	228	226	299	203	202	254	196	256	162	320	401	405
203.244	0	704	406	369	230	229	298	206	205	257	198	258	164	321	402	407
203.366	0	703	410	373	232	231	302	206	202	258	201	259	166	326	404	407
203.489	0	707	412	376	234	235	305	208	203	258	202	261	167	328	406	409
203.612	0	699	404	370	230	229	302	205	202	255	197	256	163	322	402	407
203.735	0	703	403	368	229	227	298	204	204	255	196	255	163	321	400	406
203.858	0	699	403	368	228	227	299	204	203	258	196	256	163	321	401	404
203.981	0	700	406	369	229	229	301	203	202	257	198	258	164	323	402	405
204.104	0	700	410	373	232	232	302	207	205	259	201	260	165	327	404	407
204.227	0	706	414	377	234	236	303	210	207	262	204	262	167	330	407	410
204.349	0	700	406	372	230	231	301	205	204	259	198	258	164	322	402	407
204.472	0	701	404	369	229	228	299	204	203	258	197	257	163	322	402	408
204.595	0	699	405	369	229	229	300	203	204	257	198	258	164	323	402	407
204.718	0	704	406	371	230	229	301	207	207	259	200	260	165	325	404	408
204.841	0	703	411	376	233	232	303	209	204	260	202	261	167	328	405	409
204.964	0	708	412	380	234	236	306	209	205	260	204	263	168	331	407	412
205.087	0	701	405	373	230	231	304	206	205	257	199	260	165	323	404	410
205.21	0	705	403	371	231	229	301	205	206	259	197	258	165	324	403	411
205.332	0	703	406	371	231	229	302	205	205	260	199	258	165	325	404	409
205.455	0	706	407	374	232	231	303	207	204	259	200	260	166	327	405	410
205.578	0	705	412	377	234	232	304	210	206	261	204	262	167	329	408	412
205.701	0	710	412	381	234	237	307	209	209	263	205	264	168	332	409	413
205.824	0	706	406	374	230	232	304	205	205	261	200	260	165	323	405	411
205.947	0	707	405	372	231	229	301	205	204	260	199	259	166	325	406	412
206.07	0	705	407	374	231	230	303	207	205	259	199	260	165	326	406	411
206.193	0	710	410	376	232	231	303	209	207	262	202	262	166	327	408	414
206.316	0	711	414	379	235	234	305	210	208	263	204	264	167	329	409	413
206.438	0	712	413	381	234	236	307	211	207	263	204	263	168	330	410	416
206.561	0	704	406	375	231	230	304	206	205	259	199	260	165	322	406	411
206.684	0	709	408	373	230	231	303	207	208	261	199	261	166	323	407	413
206.807	0	711	412	373	231	231	303	208	206	263	200	261	166	324	408	413
206.93	0	714	415	376	232	233	304	209	206	263	203	263	167	327	410	416
207.053	0	713	419	379	234	235	306	210	206	263	205	265	168	330	411	414
207.176	0	719	416	378	234	238	307	208	208	265	204	265	167	325	411	416
207.299	0	719	417	370	231	230	302	207	204	263	199	260	165	321	409	413
207.421	1	725	417	368	231	231	301	208	204	262	199	260	164	321	409	414
207.544	0	721	418	370	232	232	301	208	205	262	199	261	165	323	408	415
207.667	0	727	423	372	234	234	301	210	207	265	203	264	165	324	408	415
207.79	0	726	424	373	236	237	302	210	205	266	205	264	167	327	412	415
207.913	0	726	417	369	233	233	301	208	204	262	201	262	164	320	408	414
208.036	0	722	415	363	231	229	298	207	203	261	200	259	164	318	407	414
208.159	0	725	415	364	231	230	297	207	202	261	199	260	164	319	406	414
208.282	0	723	416	365	232	232	298	207	202	262	201	261	164	321	407	412
208.404	0	726	421	368	234	233	297	208	203	262	203	262	165	324	408	412
208.527	0	721	419	370	234	235	302	209	203	261	204	262	165	321	408	413
208.65	0	721	412	362	230	229	297	208	203	259	199	259	162	316	404	412
208.773	0	718	412	360	229	230	295	206	201	260	198	257	163	316	403	409
208.896	0	720	413	361	230	229	295	207	200	260	199	257	163	316	403	410
209.019	0	718	415	363	230	231	297	208	202	258	202	259	164	319	405	410
209.142	0	722	417	367	233	234	297	209	203	261	202	260	165	321	405	409
209.265	0	717	411	361	230	230	295	205	200	259	200	257	162	314	401	406
209.388	0	717	411	358	229	227	293	205	199	257	196	255	162	315	400	406
209.51	0	713	412	359	229	227	293	206	200	257	197	257	161	312	400	405
209.633	0	717	413	360	230	230	293	208	202	258	199	257	162	315	402	406
209.756	0	717	417	364	231	231	294	208	200	259	202	258	164	318	404	405
209.879	0	714	412	362	230	232	296	207	198	256	198	256	163	315	402	404
210.002	0	709	409	357	228	227	291	205	199	255	197	254	162	311	399	400
210.125	0	711	409	357	230	227	291	207	200	256	197	253	161	312	398	402
210.248	0	709	411	357	229	228	291	207	199	256	198	256	161	314	399	401
210.371	0	713	415	362	231	230	292	206	197	255	200	257	163	316	401	401
210.493	0	708	411	360	231	232	294	206	199	254	198	256	161	314	399	398
210.616	0	707	409	354	228	226	289	204	199	253	195	252	159	310	396	398
210.739	0	706	409	353	228	227	288	204	197	253	195	253	159	310	397	396
210.862	0	708	410	354	228	226	287	205	197	253	197	254	160	310	397	397
210.985	0	706	412	354	229	228	289	206	198	254	199	256	161	314	397	396
211.108	0	708	412	358	231	229	290	207	199	254	197	255	160	313	398	397
211.231	0	704	406	350	227	225	285	203	195	252	194	253	158	307	393	393
211.354	0	705	406	349	228	223	282	204	194	251	193	250	158	307	392	393
211.476	0	701	407	349	227	224	284	202	195	249	195	251	158	307	393	393
211.599	0	705	408	351	230	225	284	205	197	252	196	253	158	310	394	391
211.722	0	704	411	354	230	228	287	205	194	251	197	255	159	313	395	392
211.845	0	703	403	350	229	225	285	203	194	249	193	251	157	307	392	391
211.968	0	698	403	346	227	223	280	203	195	247	191	249	157	305	391	387
212.091	0	700	403	346	227	222	281	203	195	249	192	251	157	305	391	389
212.214	0	699	405	347	228	223	282	203	192	248	194	253	159	307	392	388
212.337	0	703	408	350	228	226	283	204	192	249	196	254	159	310	393	389
212.46	0	698	407	353	228	230	285	204	195	250	197	255	159	311	394	389
212.582	0	698	402	346	228	223	282	202	194	248	193	252	156	305	390	387
212.705	0	697	402	345	227	223	280	202	193	249	192	250	156	304	390	386
212.828	0	696	403	345	227	223	282	203	190	247	194	251	157	306	391	387
212.951	0	697	405	347	229	225	282	204	193	248	195	252	158	309	392	387
213.074	0	701	409	350	232	226	283	205	195	251	197	254	159	313	393	388
213.197	0	704	407	352	231	230	285	204	193	250	197	253	159	311	394	386
213.32	0	701	403	346	227	224	281	203	192	248	193	250	157	308	391	386
213.443	0	697	404	345	228	224	281	202	192	247	193	251	157	308	393	387
213.565	0	697	404	347	228	224	281	204	195	250	195	252	158	309	394	387
213.688	0	698	409	349	229	228	284	204	193	252	195	255	158	311	395	389
213.811	0	700	415	352	232	229	286	206	194	254	199	257	159	315	398	388
213.934	0	697	410	350	231	231	286	204	195	253	196	254	157	312	397	392
214.057	0	700	408	347	229	226	283	203	196	254	193	252	157	308	396	392
214.18	0	701	410	346	231	226	283	203	193	254	194	254	157	308	397	390
214.303	0	702	414	347	232	230	285	205	193	255	196	255	156	310	398	392
214.426	0	703	418	352	234	232	285	207	196	258	198	257	158	313	401	395
214.548	0	709	422	358	236	236	289	209	197	258	201	258	159	316	403	398
214.671	0	710	413	353	232	231	287	205	195	258	196	256	157	310	399	396
214.794	0	703	413	351	230	232	285	205	196	259	195	257	155	309	400	398
214.917	0	701	415	352	231	233	288	207	198	261	197	257	156	309	401	399
215.04	0	709	418	357	233	234	290	210	199	261	200	259	157	312	403	402
215.163	0	713	422	360	233	237	291	212	199	261	202	260	160	316	406	403
215.286	0	708	419	362	233	238	292	209	198	261	201	259	159	315	405	403
215.409	0	704	414	356	231	234	290	207	198	258	198	256	158	311	403	403
215.532	0	709	416	357	232	234	289	209	201	260	198	256	158	313	403	404
215.654	0	714	419	359	234	235	291	209	198	260	200	257	159	313	404	403
215.777	0	712	423	361	235	237	293	210	198	260	202	260	160	316	406	405
215.9	0	712	425	366	237	240	295	213	201	260	205	261	161	320	408	407
216.023	0	715	418	360	234	237	292	208	201	261	201	259	158	312	405	406
216.146	0	718	418	356	233	233	288	209	201	261	197	255	158	313	403	405
216.269	0	714	418	358	235	234	290	209	198	261	198	256	158	313	404	406
216.392	0	714	422	361	236	237	292	208	198	260	201	259	159	315	404	408
216.515	0	721	425	364	238	238	293	212	200	262	204	261	162	318	406	409
216.637	0	723	425	366	239	241	295	212	199	262	203	260	161	318	406	408
216.76	0	716	419	359	237	234	292	208	198	260	199	256	158	313	403	407
216.883	0	714	419	358	236	234	291	209	198	258	198	256	158	313	402	407
217.006	0	720	419	361	237	235	290	209	200	262	199	257	160	314	403	407
217.129	0	721	423	364	239	236	293	211	199	261	202	259	160	316	404	407
217.252	0	719	426	368	240	240	295	212	199	261	203	260	160	320	405	408
217.375	0	712	419	364	238	237	295	209	198	258	200	257	158	314	402	407
217.498	0	713	417	362	236	234	291	210	201	259	198	255	158	313	400	402
217.62	0	719	419	363	236	235	294	209	199	258	201	257	158	313	401	405
217.743	0	715	421	365	237	237	292	210	199	261	201	258	158	316	403	407
217.866	0	713	424	366	238	239	295	213	201	261	203	259	161	319	405	407
217.989	0	717	422	369	239	241	297	212	201	259	204	260	159	318	403	408
218.112	0	718	415	361	235	234	290	209	200	260	199	255	157	312	398	405
218.235	0	711	415	361	235	234	291	208	198	258	198	255	157	313	398	404
218.358	0	709	417	361	236	234	292	209	198	257	199	255	158	314	398	403
218.481	0	713	417	363	237	235	291	211	202	259	202	257	159	317	400	401
218.604	0	716	421	366	238	240	294	211	199	259	203	258	159	319	401	402
218.726	0	709	414	361	236	235	292	209	198	258	200	255	157	312	396	401
218.849	0	703	410	357	235	232	290	208	197	255	198	254	157	311	395	399
218.972	0	707	412	356	234	233	289	208	200	257	198	254	156	311	395	395
219.095	0	709	415	358	236	234	290	209	198	257	199	255	157	312	397	398
219.218	0	707	420	360	238	234	290	210	200	260	202	257	159	316	399	399
219.341	0	703	415	360	237	238	292	208	198	258	200	256	156	313	397	398
219.464	0	706	410	353	234	230	286	208	200	256	198	253	155	309	393	393
219.587	0	711	409	353	234	231	286	207	199	256	197	253	155	310	392	395
219.709	0	704	411	353	235	230	286	208	198	257	198	254	156	311	394	395
219.832	0	703	413	355	236	232	288	209	198	256	200	255	155	315	395	396
219.955	0	708	415	359	237	236	291	210	200	256	202	257	157	317	396	394
220.078	0	710	409	353	234	231	285	208	199	257	197	252	155	312	392	393
220.201	0	700	409	352	234	229	286	207	197	255	198	252	155	311	392	392
220.324	0	700	408	352	235	229	287	210	197	253	198	253	156	312	393	393
220.447	0	705	413	355	237	231	288	210	199	255	201	255	157	315	395	391
220.57	0	713	415	358	239	236	290	210	199	257	203	257	158	317	397	395
220.692	0	701	409	354	238	232	289	206	197	255	197	252	155	313	394	394
220.815	0	700	408	351	236	229	286	207	196	252	196	251	155	311	393	393
220.938	0	700	407	353	235	229	286	208	200	254	198	253	155	313	393	390
221.061	0	710	411	354	237	232	289	209	198	255	200	255	156	314	395	394
221.184	0	704	415	357	239	234	290	211	198	256	202	257	157	318	398	398
221.307	0	702	410	355	239	235	292	209	198	254	199	254	155	315	396	396
221.43	0	705	406	351	236	230	286	208	200	254	197	252	154	310	394	393
221.553	0	710	406	351	237	230	286	207	197	256	197	253	155	312	394	397
221.676	0	704	408	352	238	230	286	208	197	256	200	253	156	314	396	398
221.798	0	704	411	355	237	233	289	208	198	255	201	255	157	317	397	398
221.921	0	708	411	358	239	236	292	210	199	255	202	255	158	318	398	397
222.044	0	709	407	351	236	230	287	207	198	254	196	249	156	312	395	398
222.167	0	703	406	351	236	229	287	207	197	254	196	252	155	313	396	400
222.29	0	702	407	353	237	230	289	207	196	254	198	253	155	314	396	400
222.413	0	709	409	354	239	232	291	210	198	255	201	254	157	317	399	398
222.536	0	712	412	360	239	237	292	209	199	256	203	256	157	320	401	402
222.659	0	704	405	355	237	232	290	208	197	255	197	252	155	315	398	402
222.781	0	701	403	354	236	230	288	206	196	252	197	251	155	314	397	402
222.904	0	709	402	355	236	230	289	207	198	253	198	252	156	315	398	399
223.027	0	704	401	359	237	232	292	210	199	255	202	254	158	319	400	403
223.15	0	703	408	362	240	235	294	211	198	256	203	256	159	323	404	407
223.273	0	700	406	364	240	237	295	210	199	255	202	255	157	320	402	407
223.396	0	709	405	357	238	231	290	208	201	254	198	251	156	316	401	404
223.519	0	709	404	358	237	232	290	209	200	254	199	253	157	317	403	406
223.642	0	704	405	359	239	233	293	211	198	254	200	253	158	319	402	408
223.764	0	709	411	362	241	235	294	211	199	254	202	255	159	322	405	410
223.887	0	714	414	365	243	238	295	212	200	255	205	256	159	323	408	409
224.01	0	717	409	359	241	232	292	209	199	254	200	252	156	318	404	408
224.133	0	711	410	357	240	232	289	208	198	254	199	251	157	318	403	410
224.256	0	711	411	356	240	232	290	208	198	251	201	251	157	319	403	408
224.379	0	718	413	358	242	233	291	211	199	254	203	254	157	321	404	406
224.502	0	720	415	361	243	237	291	212	200	255	205	255	159	324	404	408
224.625	0	711	410	358	241	235	291	209	199	254	201	253	156	319	401	407
224.748	0	709	408	355	240	230	288	208	197	250	199	251	156	316	399	406
224.87	0	715	409	356	240	230	287	209	200	253	200	250	156	317	399	401
224.993	0	714	411	356	242	231	287	210	200	253	201	251	156	319	399	402
225.116	0	711	414	357	243	234	288	211	199	255	204	253	158	322	400	405
225.239	0	707	411	360	242	236	292	210	198	251	203	252	156	321	398	402
225.362	0	711	407	352	240	229	286	208	199	250	199	248	155	315	395	398
225.485	0	708	404	353	239	228	285	208	198	250	200	248	154	316	395	397
225.608	0	698	401	355	239	228	285	211	198	250	203	249	155	318	394	396
225.731	0	691	404	357	240	231	290	214	199	250	206	250	157	320	395	395
225.853	0	702	406	361	241	237	292	214	201	252	206	252	157	323	397	394
225.976	0	701	403	354	240	232	288	209	200	250	199	249	154	316	392	395
226.099	0	697	403	351	241	230	286	208	197	250	198	247	154	315	393	393
226.222	0	694	405	350	240	228	285	208	198	248	200	248	154	316	392	394
226.345	0	702	407	353	242	230	285	209	199	249	202	250	155	318	393	392
226.468	0	704	409	355	243	232	287	212	201	253	204	252	157	321	395	394
226.591	0	697	404	353	240	232	286	209	198	249	199	248	153	317	392	391
226.714	0	693	403	348	239	226	284	207	196	246	199	246	153	315	390	392
226.836	0	701	403	349	239	226	282	210	198	249	200	248	153	315	391	390
226.959	0	700	404	350	241	229	284	209	199	249	201	249	154	318	392	390
227.082	0	699	407	353	242	231	286	211	197	250	203	251	156	320	393	392
227.205	0	694	407	355	241	233	288	210	198	249	202	249	155	319	393	392
227.328	0	701	402	350	239	227	282	208	199	247	200	247	153	315	391	388
227.451	0	700	403	351	240	227	282	208	197	249	199	249	153	316	391	390
227.574	0	698	404	350	241	228	285	210	197	248	202	249	156	317	392	390
227.697	0	696	407	353	243	231	286	210	197	248	204	251	156	321	394	393
227.82	0	699	405	357	243	233	288	212	198	248	203	252	156	323	395	391
227.942	0	701	402	351	240	228	284	208	197	248	200	248	154	318	393	394
228.065	0	699	402	352	241	228	283	209	197	248	201	249	155	319	394	393
228.188	0	696	404	353	241	228	285	210	195	248	202	250	156	319	395	395
228.311	0	701	407	356	242	231	286	212	198	249	204	251	157	322	397	393
228.434	0	706	410	358	243	236	290	212	198	249	205	252	157	323	399	398
228.557	0	701	403	354	241	230	286	209	197	249	201	248	155	319	395	396
228.68	0	700	402	351	240	228	285	209	195	247	201	248	155	319	395	398
228.803	0	703	404	353	242	229	285	210	196	247	201	250	156	319	397	396
228.925	0	709	405	355	242	230	287	211	197	250	202	252	157	322	398	400
229.048	0	709	406	358	244	234	290	211	196	251	205	253	158	325	400	401
229.171	0	704	403	354	241	231	287	209	197	249	200	249	156	320	396	400
229.294	0	706	402	353	240	228	286	208	195	247	199	248	155	320	397	399
229.417	0	711	403	352	241	227	285	209	197	249	200	249	157	320	397	403
229.54	0	709	404	355	243	229	288	211	194	249	202	251	157	322	398	402
229.663	0	711	407	357	243	233	288	211	196	250	203	253	158	326	400	404
229.786	0	709	402	357	242	231	290	210	196	248	200	249	157	321	397	399
229.908	0	712	401	352	239	227	287	208	197	249	198	248	155	318	395	399
230.031	0	713	406	352	241	229	286	208	196	251	199	249	156	318	398	401
230.154	0	715	407	354	242	229	286	209	193	249	201	251	156	321	399	404
230.277	0	718	409	355	243	230	288	210	196	250	202	252	158	324	400	402
230.4	0	722	407	358	242	232	291	210	195	249	201	252	157	323	399	404
230.523	0	718	403	353	239	227	285	208	194	249	199	248	156	320	397	398
230.646	0	722	404	354	241	228	287	208	193	247	199	250	156	320	396	398
230.769	0	718	405	355	241	229	287	209	195	248	200	251	157	321	397	398
230.892	0	722	408	357	244	231	289	211	197	250	203	253	158	324	399	401
231.014	0	719	407	359	244	234	290	210	195	250	201	252	158	324	398	399
231.137	0	721	404	356	240	228	286	206	194	248	197	249	156	319	396	400
231.26	0	718	403	355	240	228	287	208	195	247	198	249	156	321	396	399
231.383	0	722	405	357	242	230	287	209	197	250	200	251	157	323	398	402
231.506	0	721	407	360	243	232	289	210	195	250	201	252	159	325	399	401
231.629	0	722	406	361	241	234	290	209	196	250	200	251	157	322	398	402
231.752	0	717	400	356	239	227	287	207	195	246	198	249	156	318	396	401
231.875	0	718	401	356	239	228	285	208	196	248	198	248	157	320	396	401
231.997	0	717	403	357	239	228	288	209	193	248	199	250	157	321	397	399
232.12	0	719	405	360	241	231	290	209	194	249	201	252	159	323	399	400
232.243	0	714	403	361	241	232	290	209	196	248	199	251	158	323	397	401
232.366	0	712	397	356	238	227	286	207	196	246	197	248	156	320	393	400
232.489	0	715	397	357	237	227	287	206	193	246	197	248	157	319	394	399
232.612	0	713	399	358	239	229	287	206	193	246	198	249	158	321	395	399
232.735	0	708	400	360	239	230	288	208	195	248	200	252	160	324	396	399
232.858	0	710	399	363	239	233	292	208	196	246	199	250	158	323	397	400
232.98	0	709	395	357	235	228	286	206	194	247	196	246	156	318	394	398
233.103	0	708	394	356	237	226	287	204	191	245	196	247	158	320	394	397
233.226	0	701	395	359	236	227	287	206	194	245	197	249	159	321	395	398
233.349	0	707	398	360	238	230	289	208	195	248	200	250	160	324	397	400
233.472	11	708	398	364	240	232	293	208	194	247	199	251	160	325	398	398
233.595	0	700	393	358	237	227	288	205	194	246	195	248	158	321	394	397
233.718	0	698	395	357	236	226	287	204	193	244	197	248	158	320	395	396
233.841	0	702	395	358	238	227	287	207	196	247	196	249	158	322	396	397
233.964	0	704	398	361	237	230	290	206	194	248	199	251	160	324	399	397
234.086	0	702	402	364	240	234	291	208	193	248	201	253	161	329	401	399
234.209	0	697	398	363	239	230	292	207	195	246	197	250	158	324	398	398
234.332	0	698	394	361	236	227	287	206	196	247	196	249	159	322	396	396
234.455	0	692	398	361	236	228	290	206	195	247	197	250	158	322	397	392
234.578	0	692	402	361	236	231	291	206	194	249	199	252	159	324	399	394
234.701	0	699	409	364	239	233	293	209	197	251	201	254	161	326	402	398
234.824	0	705	411	367	240	236	295	208	198	252	202	255	160	326	403	399
234.947	0	701	407	360	236	230	291	205	196	251	198	251	159	322	400	397
235.069	0	701	408	360	237	228	288	205	196	252	199	252	159	322	400	397
235.192	0	699	409	362	237	230	292	207	197	251	202	255	160	324	401	398
235.315	0	708	418	364	241	233	293	208	198	254	204	256	160	326	402	396
235.438	0	709	423	367	243	237	295	209	197	257	206	258	161	328	405	398
235.561	0	703	417	362	241	232	291	205	196	257	199	255	159	323	403	396
235.684	0	700	417	360	240	230	290	207	195	254	201	255	159	323	403	398
235.807	0	706	418	362	241	232	292	207	198	254	202	256	161	324	403	397
235.93	0	713	421	364	243	234	292	209	196	257	205	257	162	327	404	401
236.052	0	707	424	366	244	236	294	211	196	257	207	258	162	331	406	404
236.175	0	703	420	364	243	234	295	208	196	256	203	256	161	326	404	402
236.298	0	708	418	362	243	232	290	208	198	256	203	255	161	325	403	399
236.421	0	714	419	363	243	232	293	209	196	256	203	256	161	326	404	402
236.544	0	707	421	363	243	236	292	208	197	258	206	257	162	329	406	403
236.667	0	709	425	369	246	237	295	211	197	258	208	259	163	332	406	403
236.79	0	711	419	366	245	237	297	209	198	256	206	258	162	327	405	400
236.913	0	711	415	362	241	232	292	208	198	257	203	254	160	325	402	400
237.036	0	703	416	363	242	232	293	208	196	257	204	256	161	325	401	401
237.158	0	705	419	364	243	235	294	209	196	257	205	257	161	327	403	403
237.281	0	713	423	367	245	236	295	211	198	258	207	259	162	330	405	399
237.404	0	710	417	367	242	238	297	212	197	257	206	258	162	327	402	400
237.527	0	704	415	360	240	233	293	208	196	256	202	254	160	324	399	401
237.65	0	704	416	361	241	231	291	207	194	255	201	254	158	323	399	400
237.773	0	711	417	361	242	232	291	208	197	256	203	255	160	324	400	397
237.896	0	711	418	363	245	234	293	210	197	257	205	257	159	326	401	399
238.019	0	707	420	366	244	237	294	209	196	258	205	257	160	324	399	399
238.141	0	701	414	358	242	229	288	207	195	253	201	252	158	321	395	397
238.264	0	706	414	358	242	229	287	207	196	253	201	251	158	321	394	393
238.387	0	706	414	358	243	230	288	209	196	255	201	252	158	322	394	393
238.51	0	702	417	359	245	231	287	208	196	256	203	254	158	324	394	392
238.633	0	700	417	362	244	234	291	209	196	254	204	255	158	324	394	393
238.756	0	703	412	356	242	229	286	207	196	251	201	251	156	318	391	389
238.879	0	701	412	355	242	227	284	207	195	252	200	250	156	319	391	390
239.002	0	696	413	354	242	228	284	207	194	253	202	251	156	319	391	388
239.124	0	695	414	356	244	230	285	207	194	253	203	252	156	322	392	389
239.247	0	699	416	358	244	233	288	209	195	252	204	253	157	323	394	388
239.37	0	697	410	354	241	229	284	206	195	251	201	250	155	316	389	386
239.493	0	692	408	351	241	225	281	207	193	251	199	248	156	317	388	384
239.616	0	695	410	351	242	226	282	206	191	249	200	250	155	317	388	384
239.739	0	692	410	352	243	228	281	207	194	250	202	250	155	320	389	382
239.862	0	696	413	355	245	230	283	209	195	252	204	253	157	323	391	385
239.985	0	691	409	355	243	231	284	208	195	251	201	250	156	320	390	382
240.108	0	691	405	350	240	225	279	206	193	248	198	246	154	317	387	382
240.23	0	686	404	348	239	224	279	207	192	247	200	248	155	315	387	379
240.353	0	690	406	348	240	224	278	208	195	249	200	249	154	318	388	381
240.476	0	687	408	350	242	227	281	207	193	250	203	251	156	320	389	380
240.599	0	690	410	354	244	230	282	209	193	250	204	252	157	323	391	382
240.722	0	682	404	350	240	227	281	207	193	247	202	249	154	316	386	376
240.845	0	681	401	346	238	223	276	206	194	248	198	248	153	316	384	378
240.968	0	681	401	345	239	224	278	206	191	248	200	248	154	316	386	377
241.091	0	681	404	348	240	225	279	208	192	249	201	250	155	318	388	378
241.213	0	678	405	348	241	227	278	208	194	250	204	251	157	321	388	379
241.336	0	684	407	352	243	229	282	209	194	251	205	252	155	321	390	381
241.459	0	683	404	344	239	224	277	205	193	249	198	249	152	314	387	378
241.582	0	678	403	344	239	220	275	206	192	249	199	248	153	314	387	378
241.705	0	675	404	343	240	221	276	207	192	248	201	248	153	315	389	380
241.828	0	681	407	345	243	224	275	208	195	251	203	250	155	318	391	380
241.951	0	686	410	348	244	227	279	209	193	251	206	253	156	322	392	379
242.074	0	682	405	348	242	225	278	208	193	250	202	250	155	320	390	376
242.196	0	680	402	343	241	220	275	206	191	247	200	247	153	317	390	375
242.319	0	683	402	344	240	222	274	207	194	249	202	248	154	317	389	375
242.442	0	683	403	343	241	222	276	207	193	249	203	251	155	318	389	374
242.565	0	680	407	346	243	224	277	208	192	251	206	253	155	323	392	374
242.688	0	677	404	349	240	227	279	209	194	250	205	252	156	323	391	377
242.811	0	679	400	343	236	221	274	208	194	248	201	248	153	318	388	377
242.934	0	678	402	342	237	221	276	206	191	249	202	249	153	318	388	376
243.057	0	677	404	342	239	221	276	208	191	250	203	250	154	320	391	375
243.18	0	677	406	344	240	223	277	207	194	252	206	253	155	324	392	379
243.302	0	683	405	348	240	226	279	210	194	251	207	252	156	325	392	379
243.425	0	677	400	341	236	221	274	204	194	251	202	247	153	318	390	380
243.548	0	675	398	339	236	219	273	203	191	249	201	247	153	318	389	379
243.671	0	672	399	340	237	218	273	204	191	247	201	248	153	319	388	379
243.794	0	677	401	340	239	220	275	205	193	248	204	249	155	321	390	377
243.917	0	677	404	343	240	225	277	206	193	250	206	251	154	323	391	379
244.04	0	672	397	340	237	220	275	204	191	248	202	248	152	316	387	377
244.163	0	668	395	336	235	216	272	202	190	245	200	246	152	315	386	375
244.285	0	670	395	336	235	217	271	203	193	247	200	246	152	316	386	372
244.408	0	672	397	337	237	218	272	203	191	248	202	247	153	319	386	374
244.531	0	669	399	340	238	221	276	205	191	248	204	250	154	322	388	374
244.654	0	665	395	339	236	222	275	203	191	248	200	247	153	317	385	373
244.777	0	667	391	334	234	216	271	202	192	246	198	244	152	315	384	371
244.9	0	667	392	333	235	217	272	202	190	245	199	246	151	314	383	371
245.023	0	664	394	333	237	216	272	203	190	246	201	247	153	316	383	371
245.146	0	665	396	336	237	220	273	205	191	247	202	248	154	319	385	372
245.268	0	667	395	340	236	222	275	206	192	247	202	248	154	318	386	369
245.391	0	664	389	335	232	216	272	204	192	245	199	244	151	314	382	369
245.514	0	661	390	334	233	217	272	203	189	245	200	245	152	315	383	369
245.637	0	661	393	335	234	216	271	203	190	246	200	247	153	316	386	371
[truncated: 875 more rows]

## Sheet: Short_ch
	SNR :	49	42	28	46	41	33	51	39	35	43	37	37	0	0	0	0	0	0	0	0	0	0	0	0
		D780						D850						D725						D940
Time	Marker	ch16	ch17	ch18	ch19	ch20	ch21	ch16	ch17	ch18	ch19	ch20	ch21	ch16	ch17	ch18	ch19	ch20	ch21	ch16	ch17	ch18	ch19	ch20	ch21
0.24576	0	0	0	0	0	0	0	0	0	0	0	0	0	0	0	0	0	0	0	0	0	0	0	0	0
0.36864	0	87	180	28	118	236	43	86	182	46	105	211	31	2	6	-36	-1	-2	-58	-2	-6	25	3	2	29
0.49152	0	87	182	19	117	236	42	85	186	43	104	212	29	1	2	-48	-1	-1	-65	-1	-2	19	5	1	66
0.6144	0	85	179	35	116	237	40	84	184	51	104	213	26	2	5	-85	-1	0	-84	-2	-4	27	4	1	71
0.73728	0	85	176	33	116	236	45	83	181	60	103	208	31	3	6	-99	-1	-1	-99	-2	-6	36	5	0	64
0.86016	0	84	175	34	115	237	47	82	180	59	103	205	34	2	6	-110	0	-1	-105	-3	-6	38	4	-1	58
0.98304	0	84	175	32	116	237	51	82	181	56	103	208	36	3	7	-118	0	-1	-110	-3	-8	38	5	-1	54
1.10592	0	84	175	22	116	236	53	82	182	62	104	211	38	3	6	-114	0	0	-113	-4	-7	46	4	0	53
1.2288	0	84	175	21	116	237	53	82	182	61	103	213	38	4	6	-114	0	0	-114	-3	-7	47	5	1	52
1.35168	0	84	175	20	117	236	54	83	181	59	103	209	40	3	8	-113	0	0	-115	-4	-8	46	3	1	49
1.47456	0	84	175	19	116	236	55	82	181	60	103	210	41	3	7	-114	0	0	-115	-3	-8	47	5	2	48
1.59744	0	84	175	19	116	237	55	83	180	60	104	208	41	3	8	-115	0	2	-116	-4	-8	46	4	3	48
1.72032	0	84	175	19	116	236	56	82	181	61	104	212	40	3	6	-114	0	0	-115	-3	-8	47	5	0	48
1.8432	0	84	176	20	116	238	55	82	182	59	103	215	40	2	8	-113	0	-1	-116	-3	-7	47	3	0	50
1.96608	0	84	175	19	116	238	56	82	181	59	104	209	40	4	6	-115	0	1	-118	-4	-8	47	5	2	48
2.08896	0	84	174	18	116	237	56	82	180	59	103	209	40	3	7	-115	0	1	-119	-4	-8	47	4	3	48
2.21184	0	84	174	18	116	238	55	81	180	59	104	208	41	3	6	-115	0	1	-117	-4	-8	46	4	2	48
2.33472	0	83	175	19	116	237	56	82	181	60	103	211	40	3	7	-114	0	0	-116	-4	-8	47	4	1	48
2.4576	0	84	176	19	116	238	54	82	182	60	104	213	40	4	7	-113	-1	0	-116	-4	-8	47	4	1	49
2.58048	0	83	175	20	116	237	56	81	180	59	103	208	40	3	7	-116	-1	1	-118	-4	-9	47	4	2	48
2.70336	0	84	173	19	116	236	56	81	180	59	103	206	41	3	6	-117	0	2	-118	-4	-8	47	4	2	47
2.82624	0	84	174	19	115	236	55	82	180	58	103	207	41	4	7	-115	0	2	-117	-3	-9	47	4	3	48
2.94912	0	83	174	19	116	237	55	82	181	59	103	208	41	3	7	-114	-1	2	-116	-4	-8	47	4	3	48
3.072	0	83	175	18	116	238	55	82	181	60	103	212	41	3	7	-114	0	0	-116	-4	-7	47	4	1	49
3.19488	0	84	175	19	116	237	55	82	181	58	104	210	40	4	7	-115	0	1	-118	-4	-8	46	4	2	47
3.31776	0	83	175	19	116	235	56	82	180	59	103	206	41	3	7	-116	0	1	-117	-4	-9	46	5	2	47
3.44064	0	84	173	19	115	236	56	82	180	59	103	207	40	4	7	-116	0	1	-118	-4	-8	46	5	2	48
3.56352	0	84	175	19	115	237	55	82	180	58	103	209	41	3	6	-115	0	2	-115	-4	-8	47	5	3	48
3.6864	0	84	175	18	116	239	55	82	181	60	103	210	40	4	7	-114	0	1	-116	-4	-9	47	4	3	48
3.80928	0	84	175	20	116	238	55	82	180	59	103	208	40	3	7	-115	0	2	-117	-4	-9	47	4	2	48
3.93216	0	83	173	19	116	235	57	83	180	59	104	207	41	4	6	-115	-1	1	-118	-4	-9	46	4	2	46
4.05504	0	84	174	19	116	236	56	82	180	59	103	207	40	3	6	-117	0	1	-118	-4	-8	46	4	3	48
4.17792	0	84	175	19	116	237	55	81	181	59	104	208	41	3	7	-115	-1	1	-116	-4	-8	46	5	3	47
4.3008	0	83	175	19	116	236	55	82	181	59	103	211	40	3	8	-113	0	0	-115	-4	-8	47	4	2	49
4.42368	0	83	175	20	117	237	55	83	180	59	104	209	40	3	7	-115	0	2	-117	-4	-8	47	4	3	48
4.54656	0	84	174	18	116	236	57	82	180	59	103	208	40	3	6	-117	0	1	-118	-4	-8	46	4	3	47
4.66944	0	83	174	19	115	237	56	82	180	59	103	208	40	3	7	-117	0	1	-118	-4	-9	47	4	2	48
4.79232	0	83	175	18	115	237	55	82	181	60	104	208	41	3	6	-115	0	1	-116	-4	-8	47	4	2	47
4.9152	0	84	176	19	117	237	54	82	182	60	104	211	40	3	7	-115	0	0	-116	-4	-9	47	3	2	49
5.03808	0	84	176	20	116	237	54	82	181	58	104	209	41	3	7	-115	0	2	-118	-3	-8	46	4	3	48
5.16096	0	84	174	19	115	235	56	82	181	58	103	207	41	3	7	-117	0	2	-119	-3	-8	46	3	2	46
5.28384	0	84	174	19	116	236	57	82	179	58	104	207	41	3	6	-116	0	2	-117	-4	-9	46	4	3	47
5.40672	0	84	176	19	116	236	54	82	180	59	104	208	41	4	7	-116	0	1	-117	-3	-8	47	4	3	48
5.5296	0	84	176	19	116	237	55	82	181	60	103	210	41	3	7	-115	0	0	-117	-3	-8	47	4	3	48
5.65248	0	84	176	20	116	239	54	82	181	59	103	210	41	3	7	-115	0	1	-117	-3	-8	47	5	2	48
5.77536	0	84	175	19	117	236	55	83	180	59	103	207	42	3	7	-117	0	2	-119	-4	-8	46	4	3	47
5.89824	0	84	174	19	116	236	56	83	180	59	104	207	40	4	7	-117	-1	1	-117	-4	-8	46	5	2	47
6.02112	0	83	175	19	116	237	55	82	181	58	103	208	41	4	6	-116	-2	2	-117	-3	-8	47	4	2	48
6.144	0	83	175	19	116	238	55	82	182	60	104	210	41	4	7	-115	0	2	-116	-4	-8	46	4	2	48
6.26688	0	84	176	20	117	238	54	82	182	60	104	212	40	3	7	-114	0	1	-116	-4	-9	47	4	1	49
6.38976	0	84	175	19	116	237	55	83	181	59	104	208	41	3	7	-118	0	1	-119	-4	-8	46	4	2	47
6.51264	0	83	175	18	117	236	56	82	180	58	104	208	40	3	6	-118	0	2	-117	-3	-9	45	4	2	47
6.63552	0	84	176	19	117	236	56	82	181	59	104	207	40	3	7	-116	-1	2	-118	-4	-8	46	4	3	48
6.7584	0	83	176	18	117	239	55	82	182	59	104	210	41	2	7	-114	0	2	-116	-4	-8	46	4	3	48
6.88128	0	84	176	18	117	237	55	82	182	60	104	213	39	3	8	-114	0	0	-116	-4	-8	46	4	0	49
7.00416	0	84	176	20	117	239	54	82	182	60	104	210	40	3	6	-115	0	1	-118	-3	-8	47	4	2	49
7.12704	0	82	175	19	116	237	56	83	180	59	104	207	42	3	7	-117	0	1	-118	-4	-9	46	3	2	48
7.24992	0	83	176	19	116	238	56	81	181	59	104	209	40	3	7	-115	-1	1	-118	-3	-9	47	4	3	47
7.3728	0	84	176	19	116	237	56	83	182	59	104	208	41	3	7	-116	0	1	-117	-4	-8	47	5	2	48
7.49568	0	84	175	18	117	239	55	83	183	60	105	211	40	3	7	-115	0	2	-116	-4	-9	47	4	4	48
7.61856	0	85	176	20	118	240	54	82	183	60	105	214	40	3	7	-113	-1	0	-117	-3	-8	47	4	1	50
7.74144	0	84	176	20	116	238	55	82	182	59	105	210	41	4	7	-116	0	1	-119	-3	-8	46	3	2	47
7.86432	0	84	175	19	117	238	57	82	181	59	104	209	40	4	7	-116	-1	1	-118	-4	-8	47	4	2	47
7.9872	0	84	176	19	117	239	55	82	183	59	104	210	41	3	7	-117	0	2	-118	-3	-9	47	4	3	48
8.11008	0	84	177	19	117	239	55	82	183	60	104	213	41	2	8	-114	0	0	-117	-4	-9	47	4	1	48
8.23296	0	84	176	19	118	241	55	82	184	61	105	214	40	3	8	-114	0	0	-116	-4	-9	48	4	2	48
8.35584	0	83	176	20	117	240	55	83	183	59	105	211	41	4	7	-116	0	1	-119	-4	-9	47	5	2	47
8.47872	0	84	175	19	117	238	56	82	182	60	104	210	41	2	8	-117	0	1	-119	-4	-8	46	5	2	47
8.6016	0	84	176	19	117	239	55	82	182	60	104	210	40	2	7	-116	0	1	-118	-4	-9	47	3	3	48
8.72448	0	83	177	19	117	240	56	82	183	59	104	212	41	3	6	-114	0	2	-117	-3	-9	47	5	2	49
8.84736	0	84	177	20	117	238	54	83	183	60	104	216	41	3	7	-115	0	0	-118	-4	-8	48	4	1	48
8.97024	0	84	177	20	117	241	54	82	183	60	105	213	41	3	6	-115	0	1	-119	-3	-8	48	4	2	48
9.09312	0	84	177	19	117	238	56	82	183	60	104	210	41	3	7	-117	0	2	-120	-3	-8	47	4	3	46
9.216	0	83	175	19	117	238	56	82	182	60	104	210	41	3	7	-117	-1	2	-119	-4	-8	47	4	2	48
9.33888	0	84	175	19	117	239	54	82	182	59	105	211	41	3	8	-116	0	1	-117	-3	-8	47	4	3	47
9.46176	0	84	176	19	117	239	55	82	183	60	105	213	41	3	7	-115	0	0	-117	-3	-9	47	4	1	48
9.58464	0	84	176	20	117	240	54	82	183	60	104	215	41	3	7	-114	0	0	-117	-4	-9	47	5	1	49
9.70752	0	83	175	20	116	238	55	82	182	60	105	210	41	3	6	-116	0	1	-119	-3	-8	47	4	3	47
9.8304	0	84	175	18	116	237	56	82	181	60	105	209	41	3	7	-117	0	2	-120	-3	-9	46	4	2	47
9.95328	0	83	174	18	116	237	55	82	182	60	105	210	41	3	7	-117	0	1	-118	-4	-8	47	3	3	47
10.0762	0	83	175	19	117	239	54	82	183	61	105	211	41	2	7	-115	0	2	-118	-4	-9	47	4	3	48
10.199	0	84	177	19	117	238	55	83	183	60	105	215	41	4	7	-114	0	0	-117	-4	-8	48	5	0	48
10.3219	0	84	176	19	116	240	54	82	183	61	105	215	39	4	7	-114	0	0	-117	-4	-9	48	4	2	49
10.4448	0	83	175	19	116	237	55	82	182	60	105	211	41	3	7	-117	1	2	-120	-3	-9	47	4	3	47
10.5677	0	84	175	18	116	237	55	83	181	59	103	209	41	4	7	-116	0	1	-119	-4	-9	46	5	2	47
10.6906	0	84	175	18	117	238	55	82	181	60	104	209	42	4	7	-116	-1	1	-118	-3	-9	47	4	3	48
10.8134	0	84	175	19	116	238	55	82	182	60	105	212	41	3	6	-115	0	1	-117	-4	-9	47	4	1	48
10.9363	0	83	176	19	117	238	54	82	183	60	105	215	40	3	7	-115	0	0	-117	-4	-8	47	4	0	48
11.0592	0	84	176	20	116	240	53	83	183	61	104	215	41	3	7	-114	0	1	-117	-4	-8	47	4	1	49
11.1821	0	84	174	18	117	238	55	82	181	60	105	209	42	3	6	-116	0	2	-120	-3	-8	46	4	2	47
11.305	0	83	175	18	117	237	56	82	181	60	105	210	41	4	6	-117	0	1	-120	-3	-8	47	4	2	47
11.4278	0	83	174	18	117	238	55	82	181	60	104	211	42	3	7	-116	0	1	-119	-3	-9	46	4	3	47
11.5507	0	84	176	18	117	239	54	82	182	61	105	212	41	3	8	-115	0	0	-117	-4	-9	47	5	2	48
11.6736	0	84	177	19	117	238	54	82	183	60	105	215	40	3	8	-114	0	0	-117	-4	-8	47	5	0	49
11.7965	0	83	176	19	117	239	54	83	184	61	105	217	40	4	6	-114	0	0	-118	-4	-9	48	5	0	49
11.9194	0	84	175	19	116	239	55	82	182	60	104	212	42	3	7	-116	-1	2	-120	-4	-8	47	5	4	47
12.0422	0	84	176	18	116	238	55	82	181	60	104	210	42	3	7	-116	0	1	-120	-4	-8	47	4	2	47
12.1651	0	83	174	19	116	239	54	82	182	59	105	210	41	3	6	-115	0	1	-119	-3	-9	47	4	2	47
12.288	0	83	176	19	116	238	54	83	182	60	104	213	42	3	8	-116	0	1	-119	-3	-9	47	4	1	48
12.4109	0	84	175	19	117	239	55	82	183	61	104	216	40	4	7	-115	0	0	-118	-3	-9	48	4	0	49
12.5338	0	84	177	19	117	241	53	83	184	61	105	217	40	3	8	-114	0	0	-119	-4	-9	48	4	2	50
12.6566	0	83	175	18	117	239	54	82	182	61	104	212	42	3	6	-116	0	2	-120	-4	-8	47	4	1	46
12.7795	0	84	175	19	116	240	55	83	182	60	104	211	41	4	6	-117	0	2	-120	-4	-9	47	4	3	47
12.9024	0	83	175	19	117	239	55	82	182	61	105	212	42	3	8	-116	0	1	-118	-4	-9	47	4	2	47
13.0253	0	84	177	19	116	240	54	82	183	60	105	214	41	3	7	-114	0	2	-118	-4	-8	47	5	3	48
13.1482	0	83	176	18	117	240	55	83	186	61	105	217	41	3	7	-114	0	0	-118	-3	-8	47	3	0	49
13.271	0	82	176	20	117	241	54	82	183	60	105	216	41	4	7	-115	0	0	-120	-4	-9	48	4	1	48
13.3939	0	83	175	19	116	240	56	82	183	60	104	212	42	4	7	-116	0	2	-121	-4	-9	47	4	2	46
13.5168	0	83	175	19	115	239	56	82	182	60	104	211	41	3	7	-117	0	1	-120	-3	-8	47	4	2	47
13.6397	0	83	175	19	116	239	55	83	183	61	105	212	41	3	7	-115	0	2	-119	-4	-9	47	4	3	47
13.7626	0	83	176	18	116	241	55	82	182	61	104	213	41	3	7	-115	0	1	-118	-4	-9	47	4	2	48
13.8854	0	84	176	19	116	239	55	82	184	61	104	217	42	3	7	-115	0	-1	-118	-4	-9	47	3	0	49
14.0083	0	84	175	19	117	240	54	83	182	60	104	214	42	4	7	-115	0	2	-121	-4	-8	48	4	2	47
14.1312	0	83	175	18	116	238	56	82	181	60	104	211	42	3	6	-116	0	1	-120	-4	-9	47	5	2	46
14.2541	0	83	175	18	116	238	56	81	181	60	104	211	42	3	7	-117	-1	2	-120	-3	-9	47	4	3	47
14.377	0	83	176	18	117	239	55	82	182	60	104	211	42	2	7	-117	0	1	-118	-3	-8	46	4	3	46
14.4998	0	84	177	18	117	238	54	83	185	60	105	215	43	4	7	-117	0	0	-118	-4	-8	46	4	2	47
14.6227	0	85	181	19	119	241	55	84	190	61	107	219	43	4	7	-118	0	0	-118	-4	-8	46	4	0	48
14.7456	0	85	181	20	120	242	56	85	190	61	106	214	43	3	7	-118	0	2	-121	-4	-9	46	4	2	45
14.8685	0	86	181	19	119	240	55	85	189	62	107	213	42	3	8	-118	-1	2	-120	-4	-9	46	4	2	46
14.9914	0	86	181	19	119	240	56	84	189	60	107	213	42	3	7	-117	0	1	-119	-4	-10	46	5	3	47
15.1142	0	87	183	20	119	241	56	86	190	61	106	215	42	3	8	-117	0	0	-117	-4	-9	47	4	1	47
15.2371	0	85	183	20	119	241	56	85	192	61	106	216	42	4	7	-116	0	0	-118	-4	-9	47	4	1	47
15.36	0	87	183	20	119	241	54	85	190	61	106	215	41	4	7	-116	0	1	-118	-5	-9	48	4	2	49
15.4829	0	86	181	19	119	240	55	85	189	61	107	212	42	3	8	-117	0	1	-119	-4	-9	47	4	3	46
15.6058	0	87	181	19	118	239	56	85	189	61	106	213	43	4	6	-117	0	2	-120	-4	-9	47	4	3	47
15.7286	0	86	182	20	118	239	56	86	189	60	106	212	43	4	7	-117	0	2	-118	-4	-10	46	4	2	47
15.8515	0	87	182	20	118	240	56	85	189	61	107	213	43	3	7	-116	0	1	-118	-5	-9	47	4	2	47
15.9744	0	86	182	19	119	239	56	85	191	61	106	215	42	3	7	-114	0	1	-117	-5	-9	47	4	2	48
16.0973	0	86	182	20	119	239	55	85	189	61	106	212	41	3	7	-116	0	2	-119	-4	-9	47	3	2	48
16.2202	0	86	181	20	118	237	56	84	188	60	106	211	42	3	8	-118	0	1	-119	-4	-9	47	5	2	46
16.343	0	87	180	20	119	238	54	85	188	60	106	210	42	3	7	-117	0	1	-118	-4	-9	47	4	2	46
16.4659	0	86	180	19	117	238	55	85	187	61	105	211	42	3	7	-115	0	1	-117	-3	-8	47	4	3	47
16.5888	0	87	180	19	117	239	57	84	188	61	106	211	42	3	7	-114	0	1	-117	-4	-9	48	4	3	49
16.7117	0	87	181	20	118	239	55	85	189	61	106	215	41	3	7	-116	0	0	-118	-4	-10	48	4	1	49
16.8346	0	86	178	19	117	237	56	84	184	60	105	209	43	3	6	-117	0	0	-119	-4	-9	47	4	3	47
16.9574	0	85	178	19	116	236	56	83	183	59	105	208	42	3	7	-116	0	1	-117	-4	-8	48	5	3	47
17.0803	0	86	177	18	117	238	55	84	184	61	104	210	42	2	7	-116	0	1	-118	-4	-9	47	4	4	47
17.2032	0	86	177	19	116	238	55	85	183	60	104	210	41	3	7	-116	0	1	-117	-4	-9	47	5	3	48
17.3261	0	85	177	19	117	237	55	84	185	61	105	214	41	3	7	-114	0	0	-116	-4	-9	47	4	0	49
17.449	0	85	177	19	118	237	55	83	183	59	105	209	42	3	7	-115	0	2	-119	-4	-8	46	4	2	47
17.5718	0	85	176	17	117	236	56	83	182	60	105	207	43	3	6	-117	0	1	-120	-4	-9	46	4	3	46
17.6947	0	85	176	18	118	236	56	84	182	59	105	208	42	4	7	-117	0	1	-119	-4	-8	46	5	2	47
17.8176	0	85	176	18	117	237	55	83	183	59	105	208	42	4	7	-117	0	2	-118	-4	-9	47	4	2	47
17.9405	0	85	175	18	118	237	56	84	182	61	106	212	41	4	7	-115	0	0	-116	-3	-9	47	4	1	48
18.0634	0	85	177	19	117	238	54	83	183	60	105	213	41	3	7	-114	0	1	-117	-3	-9	48	4	2	49
18.1862	0	85	175	18	118	236	56	84	182	59	105	208	41	4	7	-117	0	2	-119	-5	-9	46	4	2	48
18.3091	0	85	175	18	117	236	56	84	181	60	105	207	41	3	7	-116	-1	1	-118	-4	-8	47	4	2	47
18.432	0	84	174	18	116	235	55	83	181	59	104	206	42	3	7	-115	0	1	-118	-4	-9	46	4	2	47
18.5549	0	85	175	18	117	235	55	83	182	61	104	207	42	3	7	-116	0	1	-117	-4	-9	47	5	2	48
18.6778	0	85	176	19	117	237	54	83	182	59	105	209	42	3	8	-116	0	2	-117	-4	-8	47	5	3	48
18.8006	0	86	174	19	117	236	55	83	181	59	104	207	41	4	7	-117	0	1	-119	-3	-8	46	3	2	47
18.9235	0	85	174	18	117	234	56	82	180	59	104	205	41	3	7	-116	0	0	-119	-4	-9	46	4	2	46
19.0464	0	85	174	18	116	234	56	83	180	59	104	206	42	3	7	-116	0	2	-118	-4	-8	47	4	2	48
19.1693	0	84	174	18	116	236	56	83	180	60	103	207	42	4	7	-116	0	2	-117	-4	-9	46	4	2	48
19.2922	0	85	175	18	117	238	56	83	182	60	104	209	41	4	7	-114	0	2	-116	-4	-8	47	4	3	49
19.415	0	86	176	19	116	236	55	83	181	59	105	210	41	3	7	-115	0	0	-117	-5	-8	47	4	2	49
19.5379	0	84	174	18	117	235	56	82	181	59	104	205	42	4	7	-117	0	1	-119	-4	-9	46	4	1	47
19.6608	0	85	174	18	116	234	57	83	181	59	104	204	42	3	7	-117	-1	1	-119	-4	-8	46	4	2	47
19.7837	0	85	174	18	116	235	56	82	181	59	103	205	42	3	8	-116	0	1	-118	-3	-9	46	4	2	48
19.9066	0	83	176	19	116	237	55	83	182	60	103	206	41	4	6	-115	0	2	-116	-3	-8	47	4	2	48
20.0294	0	85	176	19	116	237	54	83	182	59	104	210	41	3	7	-115	0	0	-117	-4	-8	47	4	1	49
20.1523	0	85	175	19	116	235	56	82	180	59	104	206	42	3	7	-116	-1	2	-119	-4	-9	46	4	2	48
20.2752	0	84	175	19	116	235	57	81	181	59	104	204	42	2	6	-117	-1	1	-119	-4	-8	46	4	2	48
20.3981	0	84	174	19	116	235	57	83	180	59	104	206	42	4	7	-117	0	0	-119	-4	-9	46	4	2	47
20.521	0	84	174	18	116	235	56	82	180	59	103	207	43	3	6	-117	0	1	-117	-4	-8	46	3	2	48
20.6438	0	85	175	19	116	237	56	83	181	59	103	210	41	2	7	-116	-1	0	-117	-4	-8	46	4	1	49
20.7667	0	84	175	20	116	237	55	84	182	58	104	208	42	3	7	-116	0	2	-117	-3	-8	46	4	1	48
20.8896	0	84	175	18	116	235	57	82	180	59	103	205	42	3	7	-117	0	1	-119	-4	-8	45	5	2	47
21.0125	0	84	174	18	115	235	57	83	180	59	103	206	41	4	7	-117	0	1	-118	-4	-9	45	4	3	48
21.1354	0	85	174	19	115	236	56	83	181	59	103	207	42	3	7	-118	0	2	-118	-4	-8	45	4	2	49
21.2582	0	85	174	18	117	237	56	83	181	60	104	209	41	3	5	-115	-1	0	-117	-4	-8	46	4	1	49
21.3811	0	85	175	19	117	238	55	83	182	60	104	210	41	3	7	-115	-1	1	-117	-3	-9	46	4	2	50
21.504	0	85	174	18	117	235	56	82	180	60	103	206	42	4	7	-117	0	1	-118	-3	-9	46	4	2	46
21.6269	0	84	173	18	115	235	57	83	179	59	103	206	41	3	7	-118	0	1	-118	-4	-8	45	4	3	48
21.7498	0	84	173	19	116	236	55	82	180	58	104	207	42	3	7	-116	-1	2	-117	-4	-8	46	4	3	47
21.8726	0	85	175	19	117	236	56	84	181	60	104	210	41	4	7	-116	0	0	-116	-4	-9	46	4	1	48
21.9955	0	85	174	19	116	237	55	84	181	59	104	211	41	4	7	-116	0	0	-117	-5	-8	47	4	2	49
22.1184	1	85	173	19	116	235	57	83	179	59	104	207	41	3	8	-118	0	1	-119	-5	-8	46	4	3	46
22.2413	0	84	173	18	118	234	57	82	179	59	104	206	41	2	7	-118	0	1	-118	-4	-9	46	4	3	47
22.3642	0	85	173	18	116	236	56	83	179	59	103	207	42	3	7	-116	0	2	-117	-4	-8	46	4	2	48
22.487	0	85	173	19	116	237	55	83	179	59	104	210	42	2	7	-115	0	0	-117	-4	-9	47	4	0	48
22.6099	0	85	175	20	116	236	54	83	180	59	104	212	41	3	7	-115	0	0	-117	-5	-8	47	5	0	50
22.7328	0	85	172	18	116	235	56	83	179	59	104	207	42	3	7	-116	0	2	-119	-4	-9	46	4	2	47
22.8557	0	84	172	18	116	235	57	83	177	59	103	206	41	3	7	-117	0	1	-118	-4	-8	45	3	2	47
22.9786	0	84	172	19	116	235	56	83	177	59	103	207	42	3	8	-116	0	1	-118	-4	-8	46	5	2	48
23.1014	0	84	173	18	116	236	55	84	179	60	103	210	42	3	7	-116	-1	0	-118	-4	-8	47	3	1	47
23.2243	0	85	174	19	116	238	54	83	179	59	104	211	42	2	7	-114	0	1	-117	-4	-9	47	4	1	48
23.3472	0	84	172	18	116	236	55	83	178	59	103	208	42	3	7	-117	-1	2	-118	-4	-8	47	4	2	48
23.4701	0	84	172	18	115	235	57	82	178	60	103	206	41	3	6	-117	0	1	-119	-4	-8	46	4	3	47
23.593	0	85	172	19	116	235	57	83	178	58	103	206	40	3	7	-116	-1	2	-118	-4	-8	46	4	3	48
23.7158	0	85	173	18	117	236	55	83	178	60	103	210	42	4	7	-114	0	0	-116	-4	-8	46	4	2	47
23.8387	0	85	173	19	116	235	55	83	179	60	104	213	42	3	6	-114	0	0	-116	-4	-8	47	4	0	49
23.9616	0	85	172	18	116	237	56	84	178	59	104	208	42	4	6	-116	0	1	-120	-4	-8	46	4	2	48
24.0845	0	85	172	19	116	235	57	83	177	59	104	206	41	3	7	-118	0	2	-119	-3	-8	47	3	2	47
24.2074	0	84	172	18	115	236	56	83	177	59	104	207	41	3	7	-116	-1	1	-118	-4	-9	46	4	3	49
24.3302	0	84	171	18	115	239	56	84	177	60	104	208	42	3	7	-115	0	2	-116	-4	-8	47	4	3	48
24.4531	0	85	172	19	116	238	54	83	179	60	105	212	42	3	6	-114	0	0	-117	-3	-7	47	4	0	49
24.576	0	85	172	19	116	236	56	82	177	59	104	208	42	4	6	-117	-1	2	-119	-4	-9	46	5	3	46
24.6989	0	84	171	18	117	236	57	83	176	60	104	207	42	3	6	-116	0	1	-118	-3	-8	46	3	3	47
24.8218	0	84	171	18	116	237	56	83	178	60	104	208	42	3	6	-116	0	2	-117	-4	-8	46	3	2	48
24.9446	0	85	171	18	117	236	55	83	178	59	104	212	41	3	7	-115	0	-1	-117	-3	-8	47	5	0	49
25.0675	0	85	173	19	116	238	55	83	180	60	104	213	40	4	7	-114	0	0	-118	-5	-8	48	4	2	49
25.1904	0	85	172	19	115	237	57	83	177	59	103	208	42	3	8	-115	0	1	-118	-5	-7	46	4	3	47
25.3133	0	85	171	18	116	236	57	83	176	59	104	207	42	3	7	-116	0	1	-119	-4	-8	46	4	3	47
25.4362	0	85	171	19	116	238	56	82	178	59	104	208	42	3	6	-116	0	2	-118	-4	-8	46	4	4	47
25.559	0	84	173	18	117	238	55	83	178	60	105	210	42	4	7	-115	0	1	-117	-4	-8	48	4	3	49
25.6819	0	85	173	19	117	237	55	82	179	60	103	215	42	3	7	-113	0	0	-116	-4	-8	47	5	0	49
25.8048	0	85	172	19	116	237	56	83	178	59	104	208	43	3	6	-116	0	1	-120	-4	-8	47	4	3	47
25.9277	0	84	172	18	116	237	57	83	177	60	104	208	42	3	7	-117	-1	2	-119	-5	-8	46	4	3	47
26.0506	0	85	172	18	116	237	56	83	177	60	104	209	42	4	7	-116	0	1	-117	-4	-8	46	4	2	48
26.1734	0	84	172	19	116	237	56	82	179	61	104	211	42	4	6	-114	0	0	-117	-4	-8	47	4	2	48
26.2963	0	85	173	19	116	238	55	83	180	61	105	215	42	3	7	-113	0	0	-117	-4	-8	48	4	0	50
26.4192	0	85	173	20	115	238	56	84	179	60	103	211	42	4	6	-117	0	2	-119	-4	-8	47	4	3	47
26.5421	0	84	172	18	116	238	57	84	177	60	104	208	42	4	6	-116	0	1	-118	-3	-8	47	5	3	47
26.665	0	85	173	18	115	238	55	83	178	60	104	209	42	4	7	-115	0	0	-117	-3	-9	46	5	2	47
26.7878	0	85	173	19	117	237	55	83	179	60	104	212	42	4	7	-115	0	0	-117	-4	-8	47	4	1	48
26.9107	0	84	173	19	117	239	56	83	179	61	105	216	41	3	7	-114	0	0	-117	-4	-9	48	4	1	49
27.0336	0	85	173	20	116	240	54	83	180	59	105	213	41	3	7	-115	-1	1	-118	-3	-8	48	4	2	48
27.1565	0	84	173	18	116	238	57	83	179	61	105	210	42	3	6	-116	0	1	-120	-4	-7	47	4	3	48
27.2794	0	86	173	19	117	239	56	83	178	60	105	211	42	4	7	-115	0	2	-118	-4	-9	46	5	2	48
27.4022	0	86	173	19	117	238	56	83	180	61	105	213	42	4	6	-115	0	0	-118	-4	-8	47	4	1	48
27.5251	0	85	174	18	116	239	56	84	181	61	104	216	40	3	7	-114	0	0	-117	-3	-8	48	4	1	49
27.648	0	85	174	20	116	241	54	83	181	60	105	214	42	3	7	-114	0	1	-119	-3	-8	48	4	3	48
27.7709	0	85	173	18	116	239	57	83	179	60	105	211	41	3	6	-116	0	1	-119	-3	-9	47	5	4	47
27.8938	0	85	173	19	117	239	56	83	180	60	105	211	42	4	7	-115	-1	2	-119	-4	-9	47	4	3	48
28.0166	0	85	174	18	118	239	55	83	181	61	104	215	42	3	7	-115	0	0	-118	-4	-9	48	4	2	48
28.1395	0	85	174	18	117	239	56	84	181	61	105	218	40	4	7	-113	-1	-1	-118	-4	-8	48	5	0	49
28.2624	0	85	174	19	117	241	54	84	180	61	104	216	41	4	7	-115	0	0	-120	-4	-9	48	5	1	49
28.3853	0	84	173	18	117	238	56	83	179	60	105	211	42	3	7	-116	0	2	-121	-4	-9	47	4	2	47
28.5082	0	84	173	18	117	239	56	83	180	60	104	211	42	3	7	-116	0	1	-119	-4	-8	47	4	3	47
28.631	0	85	173	18	116	239	56	83	180	61	103	211	42	3	6	-114	-1	2	-118	-3	-8	47	5	2	48
28.7539	0	85	174	19	117	239	55	83	181	61	104	215	41	3	7	-114	-1	0	-117	-4	-9	48	4	1	48
28.8768	0	86	174	20	117	240	55	83	180	61	104	215	41	3	7	-115	0	1	-119	-4	-9	47	4	1	48
28.9997	0	85	173	18	116	238	55	83	179	59	104	210	42	4	7	-116	0	2	-120	-4	-9	47	3	2	47
29.1226	0	85	173	18	116	238	56	83	180	60	103	210	42	3	7	-116	0	1	-119	-4	-8	47	4	2	47
29.2454	0	85	173	18	115	238	56	83	180	60	104	210	42	3	7	-116	-1	1	-118	-4	-8	47	4	3	48
29.3683	0	84	173	18	117	239	56	84	180	61	104	212	41	3	6	-115	0	2	-118	-4	-8	47	4	2	49
29.4912	0	85	174	19	116	239	54	84	180	60	104	215	41	3	7	-114	-1	0	-119	-4	-9	47	4	2	49
29.6141	0	85	173	18	116	237	56	83	179	60	104	209	42	3	6	-115	0	1	-119	-5	-9	47	4	2	46
29.737	0	84	173	18	116	237	56	83	179	60	103	209	42	3	8	-116	0	1	-120	-3	-9	47	4	3	48
29.8598	0	85	177	18	114	238	56	83	184	62	104	210	39	3	7	-114	0	1	-117	-4	-8	48	5	3	49
29.9827	0	84	180	21	116	237	54	83	188	62	103	214	40	3	7	-112	0	-1	-117	-4	-8	49	4	0	49
30.1056	0	84	179	20	117	241	55	83	186	61	105	216	41	3	7	-113	0	1	-118	-3	-9	48	4	1	49
30.2285	0	85	177	18	117	239	57	83	184	60	104	211	42	4	7	-116	-1	1	-120	-4	-9	48	4	2	46
30.3514	0	85	176	18	117	239	57	83	183	61	103	211	42	4	7	-116	0	2	-119	-4	-9	48	4	3	47
30.4742	0	85	177	19	116	239	56	83	182	60	104	212	41	3	7	-116	-1	1	-119	-4	-9	47	4	3	48
30.5971	0	84	177	19	116	241	56	84	184	60	104	215	41	3	7	-115	-1	0	-118	-4	-8	48	4	1	48
30.72	0	84	178	20	116	242	55	84	184	61	105	216	41	4	7	-115	0	0	-118	-4	-9	48	4	1	49
30.8429	0	84	176	19	116	240	56	83	182	60	104	211	41	3	7	-116	0	1	-120	-4	-9	48	4	3	46
30.9658	0	84	176	19	116	240	57	84	183	59	104	210	41	3	7	-116	0	2	-119	-4	-8	46	4	3	47
31.0886	0	85	177	19	116	240	56	83	182	60	105	211	42	3	8	-115	0	1	-119	-4	-9	47	4	2	48
31.2115	0	84	177	18	116	239	56	83	184	61	104	216	41	4	7	-115	-1	0	-118	-3	-8	47	4	0	49
31.3344	0	85	178	19	116	241	55	83	184	60	104	216	41	4	7	-114	0	1	-119	-3	-8	48	4	1	49
31.4573	0	86	177	19	116	239	56	83	182	60	104	211	42	3	7	-115	0	1	-120	-4	-8	47	3	2	46
31.5802	0	84	176	18	116	239	56	83	181	61	105	211	42	4	7	-116	0	1	-120	-4	-9	47	4	2	46
31.703	0	85	176	19	117	239	56	83	181	60	104	211	41	3	8	-116	0	1	-119	-4	-9	47	4	3	48
31.8259	0	86	175	18	117	241	55	83	182	60	105	212	42	3	6	-115	0	1	-117	-4	-9	47	4	3	48
31.9488	0	85	177	19	116	240	55	84	183	61	104	216	42	3	8	-114	0	0	-117	-5	-9	47	5	0	49
32.0717	0	84	176	19	117	240	55	83	181	60	105	211	42	3	7	-116	0	1	-120	-4	-9	47	4	2	47
32.1946	0	85	175	18	116	238	57	83	181	60	104	209	42	3	6	-117	0	2	-120	-5	-9	47	4	3	46
32.3174	0	85	174	18	116	239	57	83	181	60	104	210	42	2	7	-116	0	1	-119	-4	-8	47	3	2	47
32.4403	0	85	175	18	116	239	55	83	181	60	104	211	43	2	6	-115	0	1	-117	-4	-8	47	4	2	48
32.5632	0	85	175	19	116	239	56	84	181	60	104	215	42	3	7	-114	0	-1	-117	-4	-8	47	4	0	49
32.6861	0	85	175	19	117	239	55	83	182	59	104	211	41	3	7	-115	0	2	-120	-3	-9	47	4	3	48
32.809	0	85	174	18	116	236	57	82	180	60	103	208	41	3	7	-116	0	1	-119	-3	-8	46	4	1	46
32.9318	0	84	175	19	115	237	56	82	181	59	103	208	41	3	7	-114	0	2	-119	-4	-9	47	4	3	48
33.0547	0	83	176	18	116	237	57	83	182	59	104	208	42	3	8	-116	0	1	-118	-4	-8	47	4	2	48
33.1776	0	85	176	18	116	238	55	83	183	59	105	210	41	3	7	-116	-1	2	-117	-3	-8	47	3	2	48
33.3005	0	85	177	19	117	239	55	84	182	59	105	213	41	3	7	-115	0	0	-117	-3	-9	48	4	1	49
33.4234	0	84	175	18	117	237	57	83	180	58	104	208	42	3	7	-117	0	1	-118	-4	-8	46	4	2	46
33.5462	0	85	176	18	116	237	57	82	180	59	105	208	41	3	8	-117	0	1	-119	-4	-8	46	5	3	47
33.6691	0	84	175	18	116	238	56	83	180	59	105	209	42	3	7	-117	0	2	-118	-5	-9	47	4	2	47
33.792	0	84	175	19	116	238	55	83	182	59	104	210	41	3	7	-116	0	2	-117	-4	-8	48	5	2	48
33.9149	0	85	175	19	117	239	55	82	182	59	104	213	42	3	6	-115	0	1	-116	-4	-9	47	4	1	49
34.0378	0	84	175	20	115	238	57	83	180	59	104	209	41	3	7	-117	0	2	-119	-3	-9	47	4	3	47
34.1606	0	84	174	19	116	237	57	82	180	59	104	208	41	3	7	-117	0	1	-119	-4	-8	46	4	3	48
34.2835	0	84	174	19	115	238	57	83	180	58	104	208	41	3	7	-116	0	1	-119	-4	-9	47	4	2	48
34.4064	0	85	175	18	115	238	56	83	181	59	104	210	42	3	7	-115	0	1	-117	-4	-8	46	4	2	47
34.5293	0	85	175	18	116	238	55	84	180	60	104	213	40	3	8	-115	0	0	-117	-5	-8	47	3	1	49
34.6522	0	85	173	19	116	238	57	83	178	59	104	209	41	4	6	-118	0	1	-119	-4	-8	46	4	2	47
34.775	0	84	173	19	115	236	56	83	178	58	103	207	41	3	7	-117	0	1	-120	-4	-9	46	4	2	46
34.8979	0	84	172	18	115	237	56	83	178	58	104	208	41	3	7	-117	0	1	-119	-4	-9	46	4	3	48
35.0208	0	85	172	19	115	237	55	83	179	59	103	209	41	3	6	-117	0	1	-117	-4	-8	45	4	2	48
35.1437	0	84	174	18	115	236	56	82	180	59	103	212	41	3	6	-116	0	0	-117	-3	-8	47	4	0	48
35.2666	0	84	174	19	115	238	54	83	179	58	104	208	41	3	7	-116	-1	1	-117	-4	-8	47	4	2	48
35.3894	0	83	173	18	115	235	57	82	178	58	102	206	41	3	7	-117	0	1	-119	-4	-8	45	3	3	46
35.5123	0	83	173	18	114	234	57	82	177	58	102	205	41	3	7	-117	0	2	-119	-3	-8	46	4	2	47
35.6352	0	84	173	19	114	236	57	82	179	58	102	206	41	3	6	-117	-1	2	-118	-3	-8	46	4	2	48
35.7581	0	84	174	18	116	236	56	83	179	59	102	207	41	3	8	-116	-1	2	-116	-3	-9	46	4	2	48
35.881	0	83	175	20	115	237	55	83	180	58	102	209	40	3	7	-114	0	1	-117	-4	-8	48	4	2	49
36.0038	0	84	174	18	115	234	56	82	179	59	102	206	41	3	7	-115	0	1	-119	-4	-8	47	5	3	46
36.1267	0	83	174	19	114	235	57	82	179	58	102	204	41	3	6	-117	0	2	-119	-4	-8	46	4	3	47
36.2496	0	83	174	19	114	235	57	82	179	58	101	205	41	3	7	-116	0	1	-117	-4	-8	46	3	2	48
36.3725	0	83	175	18	115	235	55	82	180	59	102	207	41	3	6	-115	0	1	-116	-4	-9	46	4	2	47
36.4954	0	84	175	18	114	237	57	82	182	59	103	208	40	3	8	-115	0	1	-117	-3	-8	47	4	2	49
36.6182	0	85	175	20	115	237	55	83	181	58	101	208	42	3	7	-115	0	1	-118	-4	-8	47	4	2	48
36.7411	0	84	175	19	114	235	57	82	181	58	102	206	42	3	6	-117	-1	2	-119	-4	-9	45	3	2	46
36.864	0	84	174	18	114	237	58	83	179	57	101	206	40	4	6	-116	0	1	-118	-5	-8	46	4	2	48
36.9869	0	83	175	18	114	236	56	82	181	59	102	208	41	3	8	-116	-1	2	-117	-3	-8	46	4	2	48
37.1098	0	84	175	19	115	237	56	82	181	59	102	210	42	3	7	-115	0	0	-117	-4	-8	47	4	1	49
37.2326	0	84	177	19	114	238	56	82	182	60	103	213	41	3	7	-114	0	-1	-117	-3	-8	47	3	0	48
37.3555	0	84	176	20	114	239	57	84	181	58	103	210	41	3	7	-116	-1	2	-118	-3	-9	46	4	3	49
37.4784	0	84	176	18	115	238	58	81	182	59	102	209	40	3	7	-116	0	2	-119	-4	-8	46	4	3	47
37.6013	0	84	177	20	115	239	57	83	181	58	103	209	42	3	7	-116	-1	1	-118	-5	-8	46	4	2	48
37.7242	0	84	176	18	115	239	56	82	182	59	102	210	42	3	7	-114	-1	1	-117	-3	-8	47	5	3	48
37.847	0	84	177	19	115	238	57	83	183	60	103	215	41	3	7	-114	0	0	-117	-4	-9	47	4	0	49
37.9699	0	84	177	20	115	240	55	83	184	59	104	215	41	3	7	-115	-1	0	-119	-4	-9	47	5	1	50
38.0928	0	84	176	19	115	239	58	82	182	59	103	209	41	3	7	-118	0	1	-119	-4	-9	46	3	3	47
38.2157	0	83	177	19	116	239	57	83	182	59	103	210	41	3	8	-116	0	2	-119	-4	-9	46	5	2	48
38.3386	0	84	177	18	115	239	56	82	182	59	103	213	43	3	6	-115	0	0	-117	-3	-9	47	5	1	48
38.4614	0	84	177	19	116	239	56	82	184	59	104	216	41	3	8	-115	-1	-1	-117	-4	-9	47	4	0	49
38.5843	0	84	178	20	116	242	55	83	184	60	104	216	42	4	7	-114	0	0	-118	-4	-8	47	5	2	50
38.7072	0	84	177	19	115	241	57	83	182	59	103	211	43	3	7	-116	-1	1	-120	-4	-8	46	4	2	46
38.8301	0	84	175	18	115	239	58	82	182	59	103	211	42	3	7	-116	-1	1	-120	-4	-9	46	5	2	47
38.953	0	84	177	18	115	239	57	83	183	59	103	211	42	3	6	-117	-1	2	-118	-4	-8	47	4	3	48
39.0758	0	84	177	19	117	239	56	83	182	60	104	214	43	3	7	-116	-1	0	-117	-3	-8	48	4	1	48
39.1987	0	84	177	19	117	240	56	84	184	60	104	217	41	4	7	-114	0	0	-117	-4	-9	48	3	0	49
39.3216	0	84	177	19	115	242	55	83	183	59	104	213	42	3	7	-116	0	1	-120	-3	-9	47	4	2	48
39.4445	0	84	175	18	117	240	57	83	182	60	105	211	42	3	7	-118	0	2	-120	-4	-8	46	4	3	47
39.5674	0	84	175	18	116	240	57	82	182	59	104	212	42	3	7	-116	0	2	-119	-4	-8	47	5	2	48
39.6902	0	84	176	18	116	239	56	82	181	60	104	213	43	3	7	-115	0	1	-118	-3	-8	46	4	1	49
39.8131	0	84	176	18	116	240	56	82	182	60	104	217	41	3	6	-115	0	0	-118	-4	-9	47	4	0	49
39.936	0	85	176	20	117	241	56	83	183	60	104	217	42	3	7	-115	0	1	-118	-4	-8	48	3	1	49
40.0589	0	83	176	18	116	239	57	83	181	59	104	211	43	3	7	-116	0	1	-120	-4	-9	46	4	2	47
40.1818	0	84	175	19	117	239	57	82	181	59	104	212	42	3	7	-116	-1	1	-119	-3	-9	47	5	2	48
40.3046	0	84	175	19	115	240	56	82	182	59	104	212	42	4	7	-115	-1	1	-118	-3	-8	48	4	2	48
40.4275	0	85	176	18	117	240	56	83	183	60	105	217	42	3	7	-116	0	0	-118	-4	-9	46	4	0	49
40.5504	0	84	176	20	117	242	55	83	183	60	105	217	42	3	7	-114	0	1	-118	-3	-9	48	3	2	50
40.6733	0	85	176	18	117	241	56	82	182	60	104	213	42	3	7	-116	0	1	-120	-4	-8	47	5	2	47
40.7962	0	84	176	19	117	241	56	82	181	60	105	212	43	3	6	-117	0	2	-120	-3	-9	48	4	3	47
40.919	0	84	175	19	117	241	57	83	181	60	105	212	42	3	7	-117	0	2	-119	-4	-9	47	4	3	47
41.0419	0	85	175	18	117	241	56	83	181	60	105	215	42	3	7	-115	0	0	-118	-4	-8	47	4	1	48
41.1648	0	85	175	19	117	241	55	83	182	60	105	218	42	3	7	-115	0	-1	-117	-4	-8	48	5	0	48
41.2877	0	84	176	19	116	240	56	82	180	59	105	213	42	4	7	-117	-1	2	-121	-4	-9	47	4	3	48
41.4106	0	84	174	18	116	239	57	82	180	59	105	211	43	3	7	-116	-1	1	-120	-4	-8	47	4	2	47
41.5334	0	84	175	19	116	239	56	82	179	59	104	213	42	3	6	-116	0	2	-119	-4	-8	46	4	3	48
41.6563	0	84	174	18	117	240	56	83	180	60	105	214	43	3	7	-115	0	1	-117	-3	-8	47	4	2	48
41.7792	0	84	175	19	116	241	55	83	182	60	104	218	42	3	7	-115	0	0	-118	-4	-9	48	4	0	49
41.9021	0	84	174	20	116	239	56	82	180	58	104	212	42	3	7	-117	0	2	-119	-4	-8	46	4	3	47
42.025	0	84	173	18	116	238	57	83	179	59	103	210	43	3	7	-117	-1	1	-120	-4	-9	46	4	2	46
42.1478	0	84	173	18	115	238	58	83	179	59	104	211	42	3	7	-117	0	1	-119	-4	-9	45	4	2	48
42.2707	0	84	174	18	115	238	56	82	180	59	104	211	43	3	7	-116	0	2	-118	-4	-8	47	4	2	48
42.3936	0	83	174	19	115	238	55	82	180	59	104	215	42	4	7	-115	0	0	-117	-3	-8	47	3	0	48
42.5165	0	84	174	19	115	238	56	83	180	58	103	210	42	3	7	-116	-1	1	-120	-4	-8	47	4	3	47
42.6394	0	83	172	18	115	237	57	81	178	59	102	208	42	3	7	-117	0	1	-119	-3	-8	45	5	2	47
42.7622	0	83	173	18	114	237	57	81	178	58	103	209	42	2	7	-118	0	2	-118	-3	-7	46	4	2	47
42.8851	0	84	173	19	115	237	57	81	178	59	104	210	41	3	6	-116	0	3	-118	-4	-8	46	3	3	48
43.008	0	83	175	19	116	237	57	83	180	59	103	211	42	3	7	-115	0	0	-116	-3	-8	46	4	1	48
43.1309	0	84	174	19	115	238	55	82	180	58	103	210	42	3	6	-117	-1	1	-118	-4	-7	46	4	3	49
43.2538	0	83	173	17	114	236	58	82	178	58	103	208	42	3	6	-118	0	0	-119	-4	-8	45	4	2	46
43.3766	0	83	173	18	114	235	57	82	178	58	103	207	42	3	7	-117	0	1	-118	-4	-8	46	4	3	48
43.4995	0	83	174	19	115	238	56	82	179	58	104	208	42	2	7	-116	-1	2	-117	-4	-8	46	5	3	48
43.6224	0	83	174	18	116	238	57	82	179	58	103	210	44	3	7	-115	0	2	-117	-4	-9	46	4	2	48
43.7453	0	83	175	20	115	238	55	82	181	58	103	212	42	3	8	-116	0	0	-117	-3	-9	46	4	1	49
43.8682	0	84	174	18	114	236	57	82	179	58	103	209	43	3	8	-117	-1	1	-119	-3	-9	46	4	3	47
43.991	0	84	173	18	115	236	57	82	179	58	102	208	42	3	7	-116	0	1	-118	-3	-9	46	4	2	48
44.1139	0	83	174	18	115	237	57	83	180	59	103	209	42	3	8	-116	-1	1	-117	-4	-8	46	4	3	49
44.2368	0	83	176	19	115	238	57	82	181	58	102	211	42	4	7	-116	-1	2	-117	-4	-9	46	4	3	49
44.3597	0	84	176	20	115	238	56	81	181	59	104	212	42	3	7	-114	-1	0	-117	-4	-8	47	4	1	49
44.4826	0	83	174	19	115	236	57	82	180	58	103	209	42	3	8	-116	0	1	-119	-4	-8	46	5	3	46
44.6054	0	83	175	18	115	237	58	81	180	57	103	209	42	3	8	-117	0	3	-118	-4	-9	47	4	3	48
44.7283	0	84	175	18	115	238	57	82	180	59	103	210	42	3	7	-117	0	2	-117	-4	-8	47	5	2	48
44.8512	0	83	175	19	115	236	56	82	182	59	104	212	43	4	6	-115	0	0	-116	-4	-8	46	4	2	49
44.9741	0	84	176	20	116	239	56	82	182	59	103	213	41	3	7	-114	0	0	-117	-4	-8	48	4	1	49
45.097	0	84	175	19	116	238	57	82	181	59	104	210	42	3	7	-117	0	2	-119	-3	-8	47	4	2	47
45.2198	0	83	174	19	116	237	58	82	179	58	104	208	41	4	8	-117	-1	1	-119	-3	-9	47	3	2	47
45.3427	0	83	174	19	116	238	58	82	181	59	104	209	42	3	7	-116	0	1	-118	-4	-8	46	5	2	48
45.4656	0	83	175	19	116	238	56	82	181	59	104	211	43	3	7	-114	-1	1	-117	-4	-8	46	4	2	47
45.5885	0	84	175	19	116	238	56	82	183	60	103	215	42	3	7	-115	0	0	-117	-4	-8	47	5	1	49
45.7114	0	84	175	19	116	239	57	82	181	59	104	211	42	3	7	-116	-1	1	-118	-5	-9	46	4	3	48
45.8342	0	84	174	19	115	237	58	82	180	58	103	209	43	3	7	-117	-1	2	-119	-3	-8	46	4	3	47
45.9571	0	83	174	19	115	238	58	82	181	58	104	210	42	3	7	-115	0	1	-119	-5	-8	46	4	2	48
46.08	0	84	175	19	116	239	57	83	181	59	103	210	42	3	7	-117	0	1	-117	-4	-9	47	5	2	48
46.2029	0	84	176	19	116	237	56	82	182	59	103	215	43	3	7	-114	0	-1	-116	-3	-9	47	5	0	49
46.3258	0	84	176	19	115	240	56	83	182	59	104	214	42	4	6	-114	0	1	-116	-4	-9	47	4	2	49
46.4486	0	84	175	18	115	239	58	81	180	59	104	210	43	3	6	-116	0	2	-119	-4	-8	47	4	2	47
46.5715	0	84	175	19	116	239	58	82	181	58	103	210	42	3	6	-116	0	2	-118	-4	-8	46	5	2	48
46.6944	0	83	175	18	116	240	56	82	181	60	104	211	43	4	7	-115	0	2	-116	-4	-7	47	4	3	47
46.8173	0	84	175	19	115	241	56	82	182	59	104	212	42	3	7	-114	0	2	-117	-4	-8	47	4	2	49
46.9402	0	84	176	20	116	241	56	83	183	60	104	215	42	3	7	-114	0	0	-117	-3	-9	47	4	1	48
47.063	0	84	174	18	115	240	57	82	181	60	104	212	42	3	7	-117	0	1	-119	-4	-8	46	4	2	48
47.1859	0	84	175	18	116	239	58	82	182	59	104	212	43	3	6	-116	0	2	-119	-4	-8	46	4	3	48
47.3088	0	84	175	19	116	240	57	81	181	61	104	213	42	4	8	-114	0	2	-117	-4	-8	46	5	2	48
47.4317	0	83	177	19	115	241	57	83	183	60	105	216	42	3	7	-114	0	0	-117	-5	-9	47	3	1	48
47.5546	0	84	177	19	116	242	56	83	184	60	105	216	42	3	8	-113	-1	0	-117	-3	-8	47	5	1	49
47.6774	0	84	176	20	115	240	57	82	182	59	104	212	43	3	6	-115	0	2	-119	-5	-8	47	3	2	47
47.8003	0	84	176	19	117	240	58	83	182	60	103	211	42	3	7	-115	0	2	-119	-4	-8	47	5	2	48
47.9232	0	84	176	18	117	241	57	82	183	60	104	213	43	3	7	-114	0	1	-118	-4	-8	47	4	2	48
48.0461	0	84	176	19	116	242	58	83	183	61	104	215	42	3	7	-115	0	1	-118	-3	-9	48	4	3	48
48.169	0	83	178	20	116	241	56	82	185	61	105	217	42	4	8	-113	0	1	-117	-4	-9	48	4	2	50
48.2918	11	84	177	19	116	241	58	82	184	59	104	212	43	3	7	-114	-1	2	-119	-3	-9	47	4	2	47
48.4147	0	84	177	18	116	240	58	83	184	61	104	213	43	3	7	-116	-1	1	-119	-4	-9	47	4	3	48
48.5376	0	83	176	19	115	242	58	82	184	60	105	214	42	3	6	-117	0	1	-119	-4	-8	48	3	3	48
48.6605	0	83	178	19	117	241	56	83	184	61	104	216	42	4	6	-114	0	0	-118	-4	-9	47	4	1	48
48.7834	0	84	178	19	117	242	56	83	185	60	105	217	42	3	7	-114	-1	0	-118	-3	-8	47	4	1	49
48.9062	0	84	177	18	116	242	57	83	184	60	105	213	43	3	7	-116	-1	2	-120	-5	-9	47	4	3	47
49.0291	0	84	177	19	116	242	57	82	183	61	106	214	42	2	7	-117	0	2	-120	-4	-9	47	5	3	47
49.152	0	84	177	19	116	241	56	82	184	61	104	216	43	3	7	-115	0	1	-118	-4	-9	48	4	2	48
49.2749	0	85	178	18	116	242	57	83	185	61	105	219	42	2	7	-114	-1	-1	-118	-4	-8	48	4	0	49
49.3978	0	84	178	20	117	243	56	84	186	61	104	218	42	3	7	-114	0	0	-118	-3	-8	48	4	2	49
49.5206	0	85	176	18	117	241	58	82	183	60	105	214	44	3	8	-116	0	1	-120	-4	-8	47	4	2	46
49.6435	0	83	176	18	116	240	57	82	183	60	105	213	42	2	7	-116	0	2	-120	-4	-9	46	4	3	46
49.7664	0	84	175	18	116	240	57	82	183	61	105	213	43	4	8	-117	0	1	-118	-4	-8	46	4	3	47
49.8893	0	84	176	19	116	241	57	83	184	61	104	216	43	3	7	-116	0	0	-118	-4	-8	48	3	1	48
50.0122	0	85	177	19	116	240	55	82	184	61	104	218	42	3	7	-115	0	0	-118	-4	-8	48	4	1	48
50.135	0	83	175	19	116	240	56	82	181	61	105	213	43	3	7	-116	0	1	-119	-3	-8	48	5	2	47
50.2579	0	84	175	18	116	238	56	82	181	59	103	211	43	3	6	-117	0	1	-120	-4	-8	46	4	3	47
50.3808	0	83	174	18	116	239	57	82	182	60	104	211	43	2	7	-117	0	1	-120	-4	-8	46	4	2	48
50.5037	0	84	175	18	115	240	56	83	181	59	104	214	43	3	6	-116	0	0	-117	-4	-9	47	4	0	47
50.6266	0	84	175	19	117	238	57	82	182	60	103	217	42	3	7	-114	0	0	-117	-3	-9	47	4	0	48
50.7494	0	84	175	19	116	240	55	82	182	59	103	214	42	3	7	-116	-1	2	-119	-4	-8	47	5	3	48
50.8723	0	84	173	18	116	238	58	82	180	60	104	211	42	3	6	-118	0	1	-120	-3	-9	47	5	2	47
50.9952	0	84	175	18	116	238	58	81	180	60	103	211	42	3	7	-117	-1	1	-118	-3	-8	46	4	2	48
51.1181	0	84	174	18	116	239	56	82	182	59	105	213	43	3	6	-116	0	0	-117	-3	-7	46	4	2	48
51.241	0	83	175	19	116	238	57	82	182	60	104	216	41	4	7	-115	0	0	-116	-4	-9	47	4	0	48
51.3638	0	84	176	19	116	240	56	82	183	60	104	218	41	4	7	-114	0	0	-117	-4	-9	47	5	0	49
51.4867	0	84	175	19	115	240	57	82	182	60	104	212	43	4	7	-117	0	1	-119	-4	-9	47	4	2	47
51.6096	0	83	175	18	116	240	58	82	180	59	103	213	42	3	6	-117	-1	2	-120	-4	-9	46	5	3	47
51.7325	0	83	174	19	116	240	56	82	181	60	103	212	42	3	7	-116	-1	1	-119	-4	-7	47	4	2	48
51.8554	0	83	175	19	115	240	57	82	183	59	104	216	42	3	7	-117	-1	1	-118	-4	-9	46	4	1	48
51.9782	0	84	176	19	115	240	57	82	182	60	104	218	41	3	7	-115	0	0	-117	-4	-9	47	3	0	49
52.1011	0	84	177	20	116	241	55	82	184	60	104	217	41	3	7	-114	-1	0	-119	-4	-9	48	5	2	48
52.224	0	84	175	18	116	239	57	82	182	60	104	213	42	3	7	-116	0	2	-120	-4	-8	47	4	2	47
52.3469	0	84	176	18	116	240	57	81	182	60	105	213	42	3	7	-117	0	1	-120	-4	-8	47	4	3	47
52.4698	0	83	175	18	117	241	56	82	182	60	105	214	43	3	7	-116	0	2	-118	-3	-9	47	4	3	48
52.5926	0	83	177	18	116	242	56	83	183	60	104	216	42	4	7	-114	0	0	-118	-4	-8	47	4	1	48
52.7155	0	84	177	19	116	242	57	82	185	61	105	220	41	3	8	-114	0	0	-118	-3	-8	49	4	0	50
52.8384	0	84	178	20	116	242	56	82	184	61	105	218	41	3	8	-115	0	0	-120	-4	-9	48	5	1	49
52.9613	0	83	176	17	116	242	58	81	183	61	104	214	43	3	7	-116	0	1	-120	-4	-9	47	4	3	47
53.0842	0	83	176	19	116	242	56	82	183	60	104	215	42	3	7	-116	0	2	-119	-3	-9	47	4	2	47
53.207	0	83	176	18	117	240	56	82	184	61	105	218	41	3	7	-115	-1	-1	-120	-4	-9	48	5	0	48
53.3299	0	84	177	18	116	241	56	83	185	61	105	220	41	2	7	-114	0	0	-119	-4	-8	48	4	0	49
53.4528	0	84	179	20	116	243	55	82	186	61	104	222	40	4	7	-113	0	0	-119	-4	-9	49	3	0	49
53.5757	0	84	178	19	115	243	56	81	184	61	104	216	42	3	6	-115	0	1	-121	-3	-9	49	5	2	47
53.6986	0	84	177	19	116	241	55	82	184	61	104	215	42	3	8	-116	0	3	-120	-4	-9	48	4	3	47
53.8214	0	84	178	18	116	243	55	82	184	61	104	215	42	3	7	-116	0	2	-120	-4	-9	48	5	3	47
53.9443	0	84	178	18	115	242	56	82	185	61	103	218	41	3	7	-115	-1	0	-119	-4	-8	48	4	2	48
54.0672	0	83	179	19	116	243	56	82	187	62	104	221	41	4	7	-113	0	0	-119	-3	-9	49	5	0	49
54.1901	0	83	178	20	116	243	55	82	186	61	105	219	42	4	6	-114	-1	1	-120	-3	-9	49	5	2	48
54.313	0	84	177	18	116	242	57	82	184	62	104	215	42	4	7	-115	0	1	-121	-3	-9	48	4	3	47
54.4358	0	84	177	19	115	243	56	82	185	61	104	215	42	3	7	-115	-1	1	-120	-3	-9	47	5	3	47
54.5587	0	83	177	18	115	241	56	81	185	61	104	217	43	3	7	-114	0	0	-120	-4	-9	48	4	1	47
54.6816	0	84	178	18	116	241	55	82	186	62	104	220	41	3	7	-114	0	0	-120	-4	-9	48	4	0	48
54.8045	0	84	179	20	116	244	55	83	186	61	105	220	42	3	7	-114	0	1	-120	-3	-9	48	4	2	49
54.9274	0	83	177	19	116	243	57	83	185	61	104	215	42	3	7	-115	0	1	-121	-3	-9	49	4	2	47
55.0502	0	84	177	18	116	242	56	82	185	61	104	216	43	4	7	-115	-1	1	-120	-3	-9	47	4	3	48
55.1731	0	84	177	19	116	242	55	82	185	61	105	216	42	3	7	-116	0	1	-120	-5	-9	48	4	2	48
55.296	0	83	178	19	115	242	56	82	186	61	104	219	42	3	7	-115	0	0	-119	-4	-9	48	3	2	49
55.4189	0	83	178	19	116	242	55	83	186	61	104	220	42	3	6	-113	0	0	-118	-4	-9	49	4	0	49
55.5418	0	84	177	18	116	241	56	82	185	61	105	215	43	4	7	-115	0	2	-122	-4	-9	48	4	2	47
55.6646	0	84	176	19	115	242	56	82	185	61	104	214	43	3	7	-116	-1	1	-121	-5	-9	48	4	3	47
55.7875	0	83	177	18	116	241	56	82	183	60	105	214	42	3	8	-116	0	2	-121	-4	-9	48	4	3	47
55.9104	0	83	177	19	116	241	56	83	185	61	104	214	42	4	8	-115	-1	2	-120	-4	-9	48	4	2	48
56.0333	0	84	177	18	115	240	56	82	185	61	104	218	42	4	7	-115	0	0	-118	-4	-8	48	5	0	48
56.1562	0	83	176	19	116	241	55	82	183	60	104	213	42	3	7	-116	0	1	-121	-4	-8	48	4	2	48
56.279	0	83	176	19	115	238	56	81	182	60	104	212	43	4	7	-117	0	1	-120	-3	-8	47	5	2	46
56.4019	0	84	176	18	115	239	57	82	182	60	104	213	43	2	7	-116	0	2	-120	-4	-9	48	4	3	47
56.5248	0	83	175	19	115	239	56	82	183	61	103	212	43	3	7	-116	0	1	-119	-4	-9	47	4	1	47
56.6477	0	83	175	18	114	239	56	82	184	61	104	215	43	4	6	-116	0	0	-119	-3	-9	48	4	1	48
56.7706	0	83	176	20	115	240	55	82	182	60	104	213	42	4	7	-116	0	1	-120	-4	-9	47	4	2	48
56.8934	0	83	174	18	116	238	57	82	181	60	103	210	43	3	6	-116	0	1	-120	-3	-9	47	4	3	47
57.0163	0	83	174	18	115	237	57	81	181	60	103	210	43	3	7	-117	0	2	-120	-4	-9	47	4	3	47
57.1392	0	84	175	18	116	239	56	82	181	59	103	211	43	3	7	-118	0	2	-120	-4	-8	47	4	3	48
57.2621	0	84	175	19	115	238	56	82	182	60	103	213	43	4	7	-116	0	0	-118	-4	-9	47	5	1	49
57.385	0	83	175	19	115	240	55	83	181	60	103	213	43	3	8	-116	0	1	-119	-4	-8	48	4	2	48
57.5078	0	83	174	18	116	237	57	81	181	59	103	209	43	3	6	-118	0	1	-120	-3	-9	47	4	3	46
57.6307	0	83	174	18	115	237	57	82	180	59	103	209	42	3	7	-117	0	2	-120	-4	-9	47	4	3	47
57.7536	0	83	173	19	114	237	56	82	180	59	103	210	44	4	7	-117	-1	2	-118	-3	-9	48	4	3	47
57.8765	0	83	173	19	115	238	57	82	182	59	104	213	42	3	7	-116	0	0	-118	-4	-9	47	4	1	48
57.9994	0	83	174	19	115	237	55	82	182	59	103	212	42	3	7	-116	0	0	-118	-4	-9	47	4	1	49
58.1222	0	82	173	18	115	237	57	81	179	60	104	209	42	3	7	-117	0	1	-120	-4	-8	47	4	3	47
58.2451	0	83	172	19	114	237	57	82	180	59	103	209	42	3	6	-117	0	1	-119	-3	-8	47	4	3	48
58.368	0	83	173	18	115	237	56	81	180	60	103	209	43	2	7	-116	0	1	-118	-4	-9	46	4	2	47
58.4909	0	83	173	19	114	237	56	81	181	59	102	212	42	3	7	-117	0	1	-118	-3	-9	47	4	1	48
58.6138	0	83	174	19	115	237	55	82	180	59	104	212	43	4	7	-116	0	0	-119	-4	-8	47	5	2	48
58.7366	0	83	173	18	115	235	57	82	180	59	102	208	43	3	7	-118	-1	1	-120	-3	-8	46	4	2	46
58.8595	0	82	172	18	115	236	56	82	179	58	103	208	42	4	7	-118	0	1	-119	-4	-8	46	4	2	47
58.9824	0	83	172	18	115	236	57	81	179	59	103	208	43	3	8	-118	0	2	-118	-3	-8	46	4	3	47
59.1053	0	83	173	18	115	237	56	82	180	59	104	209	43	4	7	-118	0	2	-118	-3	-8	47	4	2	48
59.2282	0	82	173	19	114	236	55	82	180	59	104	211	42	4	6	-116	0	1	-117	-4	-9	46	4	1	48
59.351	0	83	172	19	114	235	56	81	178	58	103	207	43	3	6	-117	0	1	-119	-4	-8	46	5	3	46
59.4739	0	83	172	18	114	235	57	81	178	59	102	206	43	3	7	-119	-1	2	-119	-4	-8	46	5	2	47
59.5968	0	83	172	18	115	235	57	81	178	58	103	206	43	3	7	-118	0	1	-118	-4	-9	46	4	3	47
59.7197	0	82	172	19	114	234	57	81	179	59	102	209	43	3	6	-116	0	0	-117	-4	-8	46	3	1	47
59.8426	0	83	173	19	115	236	55	82	180	59	102	210	42	4	7	-117	0	0	-117	-4	-9	45	3	1	48
59.9654	0	83	172	19	114	234	57	81	177	59	103	207	42	3	7	-118	0	1	-119	-4	-9	46	4	2	46
60.0883	0	82	171	19	114	234	57	81	177	59	102	205	43	2	7	-118	-1	1	-119	-4	-8	45	5	3	46
60.2112	0	83	171	19	114	234	57	82	177	58	102	206	43	3	6	-118	0	2	-118	-4	-8	45	3	3	47
60.3341	0	83	170	19	114	236	55	82	178	58	101	207	43	3	7	-117	-1	2	-117	-3	-9	46	3	2	47
60.457	0	83	171	18	114	236	57	81	178	59	102	209	43	3	7	-115	0	0	-116	-3	-9	45	4	1	48
60.5798	0	82	172	19	115	235	56	81	178	58	102	207	42	3	7	-117	0	2	-118	-4	-7	45	4	2	48
60.7027	0	82	171	19	114	234	57	80	176	58	102	205	43	4	6	-118	0	1	-119	-4	-9	45	4	3	46
60.8256	0	83	170	19	115	234	57	81	176	58	102	206	43	3	6	-118	0	2	-118	-4	-8	45	5	3	48
60.9485	0	83	170	18	114	234	56	81	178	59	103	206	43	3	6	-117	0	2	-116	-3	-8	45	4	2	47
61.0714	0	83	172	19	113	235	57	82	178	59	102	209	42	3	7	-115	0	0	-116	-3	-9	47	4	1	47
61.1942	0	83	172	20	114	235	56	82	178	59	102	210	43	3	7	-115	0	0	-116	-4	-8	46	4	2	48
61.3171	0	83	171	19	114	235	57	81	176	58	102	206	43	3	6	-118	0	1	-119	-4	-8	46	4	3	46
61.44	0	82	170	18	114	235	58	81	177	58	102	206	43	3	7	-118	0	1	-118	-3	-8	45	3	4	47
61.5629	0	82	172	19	114	236	57	82	177	59	102	207	42	3	7	-117	0	2	-117	-3	-8	46	5	3	47
61.6858	0	83	172	19	114	237	57	82	177	59	102	208	43	3	8	-116	0	2	-116	-4	-8	47	4	2	48
61.8086	0	83	172	18	115	235	57	81	179	59	104	212	42	3	7	-116	0	0	-117	-3	-8	46	4	0	48
61.9315	0	83	173	20	115	237	56	81	179	59	102	209	43	4	7	-117	0	1	-117	-4	-8	46	4	2	48
62.0544	0	83	171	18	114	235	58	80	177	59	102	207	43	3	8	-117	0	1	-118	-4	-9	45	4	3	46
62.1773	0	83	172	19	114	236	58	81	177	58	103	208	42	3	6	-118	0	1	-118	-3	-8	45	4	2	47
62.3002	0	83	172	18	115	237	57	81	178	58	102	209	42	2	7	-117	-1	2	-117	-4	-8	46	4	2	48
62.423	0	83	172	18	115	236	57	81	179	59	103	212	43	3	8	-116	0	0	-117	-4	-7	47	4	0	48
62.5459	0	83	173	19	115	237	57	81	181	59	103	214	42	3	6	-115	0	0	-117	-4	-9	47	5	0	48
62.6688	0	83	173	19	115	239	57	81	179	59	103	210	42	2	7	-116	-1	1	-118	-4	-8	46	4	3	48
62.7917	0	83	172	18	115	237	57	81	178	59	103	208	43	3	7	-118	0	1	-119	-4	-8	46	4	3	47
62.9146	0	83	172	18	115	238	58	82	179	59	103	209	43	3	6	-117	-1	1	-118	-4	-8	46	4	2	48
63.0374	0	83	173	18	115	237	56	82	180	59	102	211	44	3	7	-116	0	0	-116	-4	-8	46	4	1	47
63.1603	0	83	173	18	114	239	57	82	180	60	104	213	42	3	7	-115	-1	0	-116	-4	-8	47	4	1	49
63.2832	0	83	174	19	116	240	56	81	181	60	104	214	42	4	6	-115	0	1	-118	-3	-8	47	4	1	49
63.4061	0	83	173	18	116	239	58	82	179	59	104	211	43	3	6	-118	-1	1	-119	-4	-8	46	4	3	47
63.529	0	82	172	18	116	239	57	81	179	59	104	211	43	2	6	-117	0	1	-119	-4	-9	46	4	2	48
63.6518	0	83	174	18	115	241	57	81	180	60	104	212	44	2	7	-116	0	2	-118	-4	-8	47	4	2	48
63.7747	0	83	173	18	115	238	57	81	180	60	103	215	43	3	7	-116	-1	0	-116	-4	-8	46	4	0	47
63.8976	0	83	174	19	116	240	56	82	182	61	104	217	42	3	7	-114	0	-1	-117	-4	-8	48	5	0	49
64.0205	0	84	174	18	115	240	57	81	180	60	103	212	43	3	7	-116	0	2	-119	-4	-8	46	4	2	47
64.1434	0	83	173	18	115	239	57	82	180	59	103	211	43	3	7	-117	0	1	-120	-4	-7	47	4	2	47
64.2662	0	83	173	18	116	240	57	81	180	60	104	212	43	3	7	-117	0	1	-119	-4	-9	46	5	3	47
64.3891	0	83	173	18	116	240	57	81	180	61	103	215	43	3	6	-115	0	1	-117	-4	-8	47	4	2	48
64.512	0	84	174	19	115	239	57	82	180	60	103	218	42	3	8	-114	0	0	-117	-4	-9	47	5	0	48
64.6349	0	83	174	19	115	240	55	82	181	60	104	215	42	3	7	-116	-1	0	-120	-4	-8	47	4	1	48
64.7578	0	84	172	18	115	239	57	81	178	60	104	211	42	4	7	-117	0	2	-120	-4	-9	47	4	2	46
64.8806	0	83	171	18	115	239	57	81	179	59	103	212	43	3	7	-117	0	2	-120	-3	-8	47	4	3	47
65.0035	0	84	172	18	117	240	57	81	179	61	104	213	43	2	7	-116	0	1	-117	-4	-8	46	4	2	47
65.1264	0	83	173	18	115	239	57	82	179	59	105	216	43	3	7	-116	0	0	-117	-3	-8	47	3	0	48
65.2493	0	84	173	19	117	241	55	82	180	60	104	215	42	3	7	-116	-1	0	-117	-4	-8	47	5	1	49
65.3722	0	83	171	19	116	239	56	81	177	59	104	211	43	3	6	-117	0	1	-119	-4	-8	46	5	2	46
65.495	0	83	171	18	116	238	57	81	178	59	104	211	43	3	7	-117	0	1	-119	-3	-9	46	3	2	47
65.6179	0	83	171	18	115	238	57	82	177	59	104	210	43	3	7	-118	0	2	-118	-4	-8	46	3	3	47
65.7408	0	82	171	18	117	240	57	81	178	59	104	212	42	4	6	-116	0	1	-117	-4	-8	46	4	2	48
65.8637	0	83	173	18	116	240	56	81	179	60	104	215	42	3	7	-115	0	1	-117	-3	-8	47	4	1	49
65.9866	0	83	171	18	115	239	56	82	178	59	104	211	42	3	7	-117	0	1	-118	-4	-8	46	4	3	47
66.1094	0	83	170	18	115	237	58	82	177	58	103	209	43	3	7	-118	0	1	-120	-4	-8	45	4	3	47
66.2323	0	83	171	17	116	238	57	81	176	59	104	210	43	3	7	-117	0	1	-119	-3	-8	46	3	3	47
66.3552	0	83	170	18	116	239	56	81	176	60	104	212	43	3	7	-116	0	1	-117	-3	-8	47	3	3	47
66.4781	0	83	171	18	115	239	57	82	177	60	104	214	42	3	8	-115	0	1	-116	-3	-8	47	4	2	48
66.601	0	83	171	19	115	239	56	81	178	59	103	214	42	3	6	-116	-1	1	-118	-4	-8	47	4	1	49
66.7238	0	83	170	18	116	238	57	81	176	59	102	210	42	3	7	-118	0	1	-120	-3	-9	46	4	2	46
66.8467	0	82	170	18	115	238	57	80	176	59	104	210	42	3	6	-116	0	2	-118	-4	-9	45	4	2	48
66.9696	0	83	171	19	116	238	57	80	176	59	103	211	44	3	6	-117	-1	1	-117	-4	-8	47	4	2	47
67.0925	0	83	171	18	115	238	56	81	178	59	104	213	42	3	6	-116	0	1	-117	-4	-8	47	4	1	48
67.2154	0	82	171	19	116	240	56	81	178	60	103	215	42	3	7	-115	0	1	-118	-3	-9	47	5	1	49
67.3382	0	83	170	19	116	238	58	82	177	59	103	210	43	3	7	-116	0	1	-119	-3	-9	46	4	3	47
67.4611	0	82	170	18	116	238	58	81	177	58	103	211	43	3	7	-117	0	1	-119	-4	-8	46	5	3	48
67.584	0	83	171	18	115	240	57	81	176	59	103	210	43	4	7	-117	-1	1	-118	-4	-8	46	4	3	48
67.7069	0	83	170	18	115	238	56	81	177	59	104	214	43	3	7	-116	0	0	-118	-3	-8	46	4	0	48
67.8298	0	83	171	19	115	238	56	81	178	59	103	216	42	3	7	-114	-1	-1	-116	-4	-8	47	4	0	49
67.9526	0	82	170	19	116	239	56	81	176	58	103	212	43	3	7	-117	0	2	-119	-4	-8	46	4	3	47
68.0755	0	82	170	18	116	238	57	82	175	59	103	210	42	3	7	-118	-1	2	-120	-4	-8	46	6	2	46
68.1984	0	83	170	17	116	238	57	81	175	59	104	210	43	3	7	-118	0	2	-119	-3	-8	46	4	3	47
68.3213	0	83	170	18	115	239	57	81	177	59	103	211	43	3	7	-116	-1	2	-117	-3	-8	45	4	3	47
68.4442	0	83	171	18	116	239	56	82	177	59	103	215	43	4	7	-116	0	0	-118	-3	-9	46	4	2	48
68.567	0	82	171	19	116	241	56	82	176	58	105	213	42	3	8	-117	0	0	-118	-4	-9	46	5	2	48
68.6899	0	83	169	18	115	238	58	82	175	59	103	210	43	3	6	-118	0	1	-119	-4	-8	46	5	2	46
68.8128	0	82	169	19	115	237	58	81	175	58	104	210	43	3	7	-118	0	2	-119	-4	-8	45	3	2	47
68.9357	0	83	169	18	116	237	57	81	175	58	103	210	43	3	7	-117	0	2	-118	-4	-8	45	5	3	47
69.0586	0	83	169	18	115	237	57	82	175	58	103	211	43	3	7	-117	0	0	-117	-4	-8	46	4	1	48
69.1814	0	83	170	18	115	241	55	82	176	60	104	212	42	3	6	-115	0	2	-117	-4	-8	46	4	3	49
69.3043	0	82	169	19	116	238	56	80	175	57	103	209	43	3	7	-116	-1	1	-119	-4	-8	45	4	2	46
69.4272	0	83	168	18	115	237	58	80	175	57	104	208	43	3	7	-119	0	2	-119	-3	-7	45	5	3	46
69.5501	0	82	169	18	115	237	58	80	174	57	103	208	43	3	6	-118	0	1	-118	-4	-8	45	5	2	48
69.673	0	83	169	18	115	236	56	81	175	58	103	211	43	3	7	-116	0	0	-117	-4	-8	46	4	2	47
69.7958	0	83	169	18	115	236	56	82	177	59	104	214	42	3	7	-116	0	0	-116	-4	-9	45	4	0	48
69.9187	0	83	170	20	116	239	56	82	175	58	104	211	43	3	6	-118	0	1	-119	-3	-9	46	4	2	48
70.0416	0	82	169	18	115	237	58	81	174	58	103	209	42	3	6	-118	0	1	-119	-3	-7	45	4	2	47
70.1645	0	83	170	18	114	238	57	81	175	58	103	210	43	3	7	-118	-1	2	-119	-4	-8	45	5	2	48
70.2874	0	83	169	17	114	237	56	81	175	58	104	209	43	3	7	-117	0	1	-118	-3	-8	45	5	2	48
70.4102	0	82	170	18	115	238	56	81	175	59	104	214	42	3	7	-117	-1	0	-116	-4	-8	46	5	0	48
70.5331	0	83	170	19	116	239	55	81	175	58	103	211	43	3	7	-117	0	2	-117	-3	-7	45	4	3	48
70.656	0	82	169	19	115	236	57	81	175	57	103	208	43	3	7	-118	0	2	-118	-3	-7	45	4	3	46
70.7789	0	83	170	19	116	237	57	81	174	57	104	209	42	3	6	-117	0	1	-119	-4	-7	44	3	3	47
70.9018	0	82	170	19	115	238	57	81	175	58	104	210	43	2	7	-118	0	1	-118	-4	-8	45	3	3	47
71.0246	0	83	170	18	116	237	56	81	176	58	104	212	42	4	6	-116	0	0	-117	-4	-8	45	4	2	47
71.1475	0	83	171	19	115	239	55	81	175	58	104	211	42	3	7	-117	0	1	-118	-5	-8	45	4	2	47
71.2704	0	83	168	18	116	236	58	81	174	58	103	208	43	4	6	-118	0	2	-119	-3	-8	44	5	2	46
71.3933	0	83	168	19	115	236	58	81	174	58	103	209	42	2	7	-118	0	2	-119	-4	-7	45	3	3	47
71.5162	0	82	169	18	114	238	57	82	174	58	103	209	43	4	7	-117	0	1	-117	-4	-7	46	4	2	47
71.639	0	83	169	19	116	238	56	81	176	59	103	210	43	3	7	-116	0	2	-116	-4	-8	45	4	3	48
71.7619	0	83	170	19	115	238	55	81	175	57	103	210	43	4	6	-116	0	1	-118	-3	-9	45	4	2	47
71.8848	0	82	168	19	115	236	58	80	174	57	103	207	43	4	6	-119	0	2	-119	-3	-8	44	4	2	46
72.0077	0	83	168	18	114	235	58	81	174	57	103	206	42	3	7	-118	-1	1	-118	-3	-8	45	4	2	47
72.1306	0	82	168	19	115	236	58	81	174	57	102	207	42	3	7	-118	0	2	-116	-3	-8	46	4	3	47
72.2534	0	83	169	19	115	236	57	82	175	58	102	210	43	3	7	-116	-1	0	-116	-4	-7	45	4	1	48
72.3763	0	82	169	20	115	236	56	81	174	57	104	208	42	3	6	-117	0	1	-117	-4	-8	45	4	2	48
72.4992	0	83	167	19	115	234	58	81	173	56	103	206	42	2	7	-118	-1	1	-118	-4	-7	44	5	2	47
72.6221	0	83	167	18	115	235	57	81	174	57	103	205	42	4	6	-118	0	2	-117	-4	-8	44	3	2	46
72.745	0	82	168	19	115	235	57	81	173	57	103	207	43	3	6	-117	-1	2	-117	-4	-8	44	4	2	48
72.8678	0	83	168	18	115	236	56	81	175	58	104	208	43	3	7	-117	0	2	-116	-4	-8	46	4	2	48
72.9907	0	83	169	19	115	236	56	80	175	59	103	211	42	3	7	-115	-1	1	-116	-3	-8	46	4	1	49
73.1136	0	83	169	20	116	235	57	81	173	57	102	206	42	4	7	-118	0	2	-118	-3	-8	45	4	2	46
73.2365	0	82	168	19	115	235	58	80	173	57	102	206	42	3	6	-117	0	2	-118	-4	-8	44	3	3	47
73.3594	0	82	168	18	115	234	58	80	173	58	103	206	42	3	6	-117	0	1	-118	-4	-8	45	4	2	48
73.4822	0	82	169	19	114	236	56	80	175	57	103	207	43	3	6	-116	-1	1	-116	-4	-8	45	5	3	48
73.6051	0	83	169	19	114	238	56	80	175	57	103	210	42	3	6	-115	0	1	-116	-3	-7	45	3	3	48
73.728	0	83	169	20	115	236	57	80	173	57	103	206	42	3	7	-117	0	0	-119	-3	-7	45	5	2	47
73.8509	0	83	168	19	114	234	58	80	173	57	102	206	42	3	7	-118	0	1	-117	-4	-9	45	4	2	47
73.9738	0	82	169	18	115	235	58	81	174	57	103	206	42	3	7	-117	-1	1	-116	-4	-8	45	4	2	48
74.0966	0	82	169	18	114	236	56	81	174	58	102	207	43	3	7	-116	0	1	-117	-3	-8	45	4	3	48
74.2195	0	81	171	19	115	236	56	81	176	58	104	210	42	2	6	-116	0	0	-117	-4	-8	45	4	1	48
74.3424	0	83	170	19	114	236	57	81	175	58	103	207	41	3	7	-118	0	2	-118	-3	-8	46	4	4	47
74.4653	0	82	169	19	114	234	58	80	174	57	103	205	42	3	6	-118	0	1	-118	-3	-8	44	4	2	46
74.5882	0	82	170	19	114	235	58	81	174	57	103	205	42	3	7	-118	0	0	-119	-4	-7	45	4	2	48
74.711	0	82	170	18	114	236	57	80	175	57	102	207	42	3	7	-118	-1	1	-117	-3	-8	45	3	2	48
74.8339	0	82	172	19	114	237	57	81	176	58	102	208	42	3	7	-115	0	2	-116	-3	-8	46	4	3	48
74.9568	0	81	171	21	114	236	56	81	176	57	103	207	42	2	8	-116	0	2	-118	-4	-8	46	3	2	48
75.0797	0	82	171	19	114	234	57	80	176	58	103	205	42	3	7	-118	0	1	-118	-4	-8	45	4	3	46
75.2026	0	82	171	19	114	234	58	80	175	58	102	204	42	3	7	-118	0	2	-118	-4	-8	45	4	2	47
75.3254	0	81	170	18	114	235	57	80	176	58	102	205	41	3	6	-116	0	1	-117	-4	-8	45	4	2	48
75.4483	0	82	171	18	114	235	56	81	178	58	102	207	43	2	7	-115	0	0	-116	-4	-7	45	4	3	47
75.5712	0	82	172	20	115	237	56	82	178	57	103	209	42	2	7	-116	0	1	-117	-3	-8	45	4	3	48
75.6941	0	82	172	19	114	234	57	81	176	58	102	205	42	3	7	-118	-1	1	-118	-3	-8	45	4	3	46
75.817	0	82	171	19	114	234	58	81	176	57	102	205	42	3	7	-118	0	1	-118	-4	-8	45	4	2	46
75.9398	0	82	171	18	114	235	58	80	176	58	102	206	43	2	7	-117	0	1	-117	-4	-7	45	3	2	47
76.0627	0	83	172	19	115	235	56	81	177	58	103	208	42	3	7	-116	0	0	-116	-4	-8	45	5	1	48
76.1856	0	83	173	20	115	238	56	81	178	58	102	209	42	3	7	-116	0	1	-116	-4	-8	46	4	2	48
76.3085	0	82	172	20	114	236	57	81	177	57	102	206	41	3	7	-117	0	1	-118	-4	-8	46	4	2	47
76.4314	0	82	171	19	115	235	58	80	176	57	103	206	41	2	6	-118	-1	1	-118	-3	-8	45	4	2	46
76.5542	0	83	171	19	115	236	57	81	176	57	103	207	42	3	7	-117	0	2	-118	-3	-8	45	3	3	47
76.6771	0	82	172	18	115	236	57	81	176	59	103	208	42	3	6	-117	0	1	-117	-4	-8	45	4	2	48
76.8	0	82	172	18	115	238	57	81	178	59	103	211	42	3	8	-115	0	1	-116	-3	-8	46	5	0	48
76.9229	0	82	173	20	115	238	56	81	178	58	104	212	41	2	7	-115	-1	0	-116	-3	-8	46	4	1	49
77.0458	0	82	172	18	115	237	58	81	176	57	103	208	41	3	6	-118	0	1	-119	-5	-8	46	5	2	47
77.1686	0	82	172	19	115	237	58	80	177	58	103	208	42	3	7	-117	-1	2	-118	-3	-8	45	4	2	48
77.2915	0	83	173	19	116	238	57	81	177	58	103	210	43	3	7	-116	0	1	-117	-4	-8	46	4	2	47
77.4144	0	83	174	19	115	237	57	81	179	58	104	213	42	4	7	-115	0	0	-117	-4	-8	47	4	0	49
77.5373	0	83	175	20	114	240	56	81	180	58	104	214	42	3	7	-114	0	0	-116	-4	-8	47	4	1	49
77.6602	0	82	173	19	115	239	58	81	179	58	103	211	42	3	6	-117	0	2	-118	-4	-7	46	3	2	47
77.783	0	82	173	19	115	239	58	81	179	58	103	210	42	3	7	-115	-1	1	-118	-4	-9	46	4	2	47
77.9059	0	82	173	19	116	240	58	81	179	59	103	212	43	3	7	-115	0	1	-118	-3	-8	47	4	3	47
78.0288	0	82	173	19	115	238	57	81	180	59	103	214	43	3	6	-115	0	-1	-117	-5	-8	46	4	0	49
78.1517	0	83	175	18	116	240	57	82	181	60	104	217	42	3	7	-114	-1	-1	-116	-4	-9	46	4	0	49
78.2746	0	82	174	20	116	241	56	81	179	59	104	213	42	3	6	-115	0	1	-118	-4	-8	46	4	3	48
78.3974	0	83	173	19	115	240	58	81	179	58	103	211	42	3	7	-116	-1	2	-119	-3	-8	46	5	3	47
78.5203	0	81	173	19	114	240	58	80	180	58	103	211	43	3	7	-117	0	1	-119	-3	-8	46	4	3	48
78.6432	0	83	174	19	115	241	56	80	180	59	103	212	44	4	7	-115	0	2	-118	-4	-8	46	5	2	48
78.7661	0	83	175	18	115	242	57	81	181	60	104	214	42	2	7	-114	0	0	-117	-4	-8	46	4	2	47
78.889	0	82	176	20	116	243	56	81	181	59	104	214	42	3	7	-114	0	1	-118	-4	-8	47	4	3	49
79.0118	0	83	175	18	115	240	58	81	179	59	103	212	43	3	7	-116	0	1	-120	-4	-9	46	5	3	47
79.1347	0	82	175	19	115	240	59	81	179	58	104	211	43	3	6	-117	0	2	-119	-3	-8	46	4	2	47
79.2576	0	81	173	18	115	240	58	80	181	60	103	212	42	2	7	-114	0	2	-118	-4	-8	46	4	3	48
79.3805	0	83	175	18	116	243	57	81	181	60	104	214	43	3	8	-114	0	1	-117	-3	-9	46	4	2	48
79.5034	0	83	176	20	116	240	57	81	181	59	104	217	43	3	7	-114	0	0	-117	-4	-8	47	4	0	50
79.6262	0	83	174	19	116	241	59	80	180	59	105	212	43	2	7	-116	0	1	-119	-4	-9	47	4	2	47
79.7491	0	83	174	19	114	240	58	81	181	58	103	212	43	3	6	-115	0	2	-118	-4	-9	47	4	3	47
79.872	0	82	174	19	115	241	59	80	180	59	103	212	42	3	7	-115	0	2	-118	-4	-8	47	4	2	48
79.9949	0	82	175	19	115	240	58	80	180	59	104	212	42	3	7	-115	0	1	-118	-4	-8	48	4	3	48
80.1178	0	82	176	19	116	242	57	81	181	59	104	214	43	3	6	-114	0	1	-117	-4	-8	46	4	3	49
80.2406	0	82	175	19	116	242	58	81	181	58	104	212	41	3	7	-115	0	1	-119	-4	-8	46	4	2	47
80.3635	0	82	175	18	116	241	58	81	180	60	104	211	43	3	7	-116	-1	1	-118	-4	-8	47	4	2	47
80.4864	0	82	174	19	116	241	58	82	181	59	104	212	42	4	6	-117	0	1	-119	-3	-9	46	4	3	48
80.6093	0	82	175	19	116	241	57	81	181	59	104	213	43	3	7	-115	0	2	-117	-4	-8	46	3	3	48
80.7322	0	82	175	19	117	240	57	82	182	60	104	217	43	3	7	-114	0	0	-117	-4	-8	47	4	0	48
80.855	0	84	175	20	116	242	57	82	181	59	105	213	42	3	7	-115	0	2	-119	-3	-8	47	4	2	48
80.9779	0	82	174	18	116	240	58	80	181	59	103	212	44	2	6	-117	0	2	-120	-3	-8	46	5	3	46
81.1008	0	83	175	18	116	240	58	81	181	58	104	211	43	4	7	-117	0	1	-118	-3	-8	46	4	2	47
81.2237	0	82	175	19	116	240	59	81	181	59	103	211	43	3	7	-117	0	2	-118	-3	-7	47	4	3	48
81.3466	0	83	175	19	115	241	58	82	180	59	104	212	43	4	7	-116	0	1	-118	-3	-8	47	5	2	48
81.4694	0	83	174	19	116	241	57	81	181	59	104	213	43	4	7	-116	0	1	-119	-4	-9	46	4	3	48
81.5923	0	82	173	18	116	238	58	82	179	59	104	210	43	3	7	-117	0	1	-121	-4	-8	46	4	2	45
81.7152	0	82	173	19	115	238	59	81	178	58	103	208	44	3	6	-117	-1	3	-118	-4	-8	45	5	2	45
81.8381	0	83	174	19	115	237	59	80	179	58	102	208	43	3	7	-118	0	2	-119	-4	-8	46	4	2	47
81.961	0	82	173	18	115	238	57	81	179	58	102	210	43	3	7	-117	0	2	-117	-4	-8	45	4	2	49
82.0838	0	82	174	19	115	239	56	81	179	58	103	210	43	3	6	-116	-1	1	-116	-3	-9	46	4	3	48
82.2067	0	83	174	19	114	238	58	81	178	58	102	208	43	3	7	-117	-1	1	-119	-4	-8	45	4	3	47
82.3296	0	83	172	19	114	236	58	80	177	59	102	206	43	3	7	-118	-1	1	-119	-3	-7	45	3	3	46
82.4525	0	82	171	19	114	236	59	80	177	59	102	206	43	3	7	-118	-1	2	-117	-4	-8	44	3	2	47
82.5754	0	82	172	19	113	236	58	81	178	58	102	206	43	3	6	-117	-1	1	-117	-3	-8	46	4	2	47
82.6982	0	82	172	19	114	237	57	81	178	58	102	208	43	3	6	-115	0	2	-116	-3	-8	45	4	2	48
82.8211	0	83	172	20	114	238	56	81	178	57	102	209	42	3	6	-118	0	2	-117	-3	-8	45	5	1	48
82.944	0	83	172	19	114	235	58	80	176	58	102	206	42	3	8	-119	-1	1	-119	-4	-8	44	4	3	46
83.0669	0	82	171	19	114	235	59	81	178	58	102	206	42	3	7	-118	0	2	-118	-4	-9	44	3	2	47
83.1898	0	82	171	19	114	236	58	81	177	58	101	207	43	3	7	-117	0	1	-117	-4	-8	45	4	2	47
83.3126	0	83	171	19	115	237	57	81	178	58	101	208	43	4	7	-117	0	2	-116	-4	-7	45	5	2	48
83.4355	0	83	171	20	114	238	56	81	178	57	102	209	43	3	7	-116	0	2	-117	-4	-8	45	5	2	48
83.5584	0	82	171	19	114	235	57	81	175	57	102	206	42	3	7	-117	0	1	-118	-4	-8	44	5	3	46
83.6813	0	82	170	19	114	235	58	80	177	57	101	206	42	3	7	-118	0	1	-118	-4	-9	44	4	3	46
83.8042	0	83	171	19	114	236	58	81	176	58	102	206	43	4	7	-118	-1	2	-118	-4	-8	44	4	3	47
83.927	1	82	171	19	114	237	57	81	177	58	102	208	43	3	7	-117	0	2	-116	-4	-9	46	4	2	48
84.0499	0	83	172	20	114	237	56	81	178	58	101	210	42	3	6	-116	-1	1	-117	-3	-8	45	4	2	49
84.1728	0	82	169	20	114	236	57	80	176	57	102	207	42	3	6	-118	-1	1	-120	-4	-8	45	4	2	47
84.2957	0	82	169	19	114	235	58	80	176	58	102	205	42	3	7	-118	0	2	-117	-4	-8	44	4	2	47
84.4186	0	82	169	19	114	235	59	80	175	58	101	206	42	3	6	-118	0	1	-118	-4	-8	46	4	3	47
84.5414	0	82	170	18	114	236	57	81	175	58	102	207	44	3	7	-116	0	1	-116	-4	-8	45	4	3	47
84.6643	0	82	171	19	114	236	56	81	176	59	103	210	43	2	7	-116	-1	0	-116	-4	-8	45	4	1	48
84.7872	0	82	169	20	114	235	57	81	175	58	102	206	42	3	7	-117	0	2	-118	-4	-8	45	5	2	46
84.9101	0	82	169	19	114	234	57	80	174	57	102	205	42	3	7	-118	0	1	-118	-4	-7	44	4	3	46
85.033	0	82	169	19	113	234	58	80	174	57	102	204	42	2	7	-117	-1	1	-117	-4	-8	45	3	2	47
85.1558	0	83	169	19	113	235	58	81	175	59	101	206	43	3	7	-117	0	1	-116	-4	-7	44	4	3	47
85.2787	0	82	170	19	114	235	57	81	175	58	102	207	43	3	6	-117	0	2	-115	-4	-9	45	5	2	48
85.4016	0	83	169	20	114	236	56	81	174	58	102	206	43	4	7	-117	0	2	-117	-4	-8	45	4	3	48
85.5245	0	82	169	19	113	233	58	81	173	58	101	204	42	4	7	-118	0	1	-118	-3	-8	44	4	3	46
85.6474	0	83	169	19	114	233	58	81	174	57	102	204	42	2	7	-118	0	2	-118	-4	-8	44	4	2	47
85.7702	0	82	170	19	114	234	58	81	174	58	102	205	43	3	7	-118	0	1	-117	-3	-7	44	4	2	48
85.8931	0	83	169	19	114	235	57	80	174	58	103	206	43	3	7	-117	-1	1	-116	-3	-8	44	4	2	48
86.016	0	83	169	19	114	237	56	80	175	58	101	207	42	3	6	-116	0	1	-116	-3	-8	45	4	2	48
86.1389	0	83	168	19	114	234	58	80	173	58	102	204	43	4	6	-117	0	1	-117	-5	-9	44	5	2	46
86.2618	0	81	168	19	114	233	58	80	173	57	101	204	42	3	6	-119	0	1	-118	-3	-7	44	3	2	47
86.3846	0	82	168	18	113	235	58	80	173	58	101	205	42	3	6	-118	0	2	-118	-4	-8	45	4	2	48
86.5075	0	82	169	18	114	236	57	81	175	57	102	207	43	3	6	-116	-1	2	-116	-4	-8	45	4	2	48
86.6304	0	82	169	20	114	235	56	81	176	58	102	208	42	3	6	-116	0	0	-117	-4	-7	45	4	1	49
86.7533	0	82	169	19	113	234	58	80	173	58	102	205	42	2	7	-118	-1	1	-119	-4	-7	44	5	3	47
86.8762	0	82	168	18	114	234	58	81	173	58	101	205	42	3	6	-118	0	1	-117	-3	-8	44	4	3	47
86.999	0	82	169	19	114	235	57	81	173	58	102	205	43	2	7	-117	0	2	-117	-4	-8	45	4	2	47
87.1219	0	82	169	19	115	235	58	80	174	58	102	207	42	3	7	-117	-1	2	-116	-3	-7	45	4	3	48
87.2448	0	81	170	19	113	237	57	81	175	58	102	207	43	4	7	-116	0	2	-117	-3	-8	46	4	2	50
87.3677	0	82	170	20	114	234	58	81	175	57	102	206	42	3	7	-117	0	1	-118	-3	-8	45	4	2	47
87.4906	0	82	168	19	114	234	58	81	174	58	102	204	43	3	6	-118	0	2	-118	-4	-8	45	5	3	46
87.6134	0	81	169	19	114	234	58	80	174	57	102	205	42	3	7	-118	0	2	-118	-3	-8	44	4	2	47
87.7363	0	82	169	19	115	234	57	81	175	58	102	205	43	3	7	-118	-1	1	-118	-3	-8	45	5	2	48
87.8592	0	83	170	18	114	236	57	81	175	58	102	207	43	3	7	-116	0	1	-115	-3	-8	45	4	2	48
87.9821	0	82	171	19	115	236	55	81	175	58	102	208	43	3	7	-116	0	2	-117	-3	-9	45	5	3	48
88.105	0	81	169	19	114	233	58	81	173	58	101	204	42	3	6	-119	-1	1	-118	-4	-8	45	4	2	46
88.2278	0	82	168	19	113	233	58	80	173	57	102	204	42	2	7	-119	0	1	-117	-3	-8	44	4	2	47
88.3507	0	82	169	19	114	234	58	80	174	57	102	205	43	3	7	-117	0	2	-117	-4	-7	45	4	2	47
88.4736	0	82	168	18	114	234	57	81	173	57	103	206	43	3	7	-116	0	1	-117	-3	-8	44	4	3	49
88.5965	0	83	170	19	114	235	55	81	175	58	102	208	43	3	7	-116	0	1	-116	-3	-8	45	5	1	49
88.7194	0	83	168	20	114	235	57	81	173	57	102	205	42	4	7	-119	-1	2	-118	-3	-9	44	4	2	46
88.8422	0	82	168	19	115	233	57	80	173	58	102	204	43	2	7	-118	0	1	-118	-3	-8	44	3	3	47
88.9651	0	81	167	19	115	233	58	81	173	57	101	205	42	3	7	-117	0	2	-117	-4	-7	44	4	2	47
89.088	0	82	168	18	114	235	56	81	174	58	102	206	43	3	6	-117	0	1	-116	-4	-7	44	4	2	47
89.2109	0	82	169	19	114	236	58	81	174	58	103	210	41	3	7	-116	0	1	-116	-3	-8	45	5	1	48
89.3338	0	82	169	20	114	236	56	82	175	57	103	209	42	4	6	-116	0	0	-117	-4	-8	45	3	1	49
89.4566	0	82	168	18	114	235	58	81	173	57	102	206	42	3	6	-118	0	1	-119	-3	-8	45	4	2	46
89.5795	0	82	169	19	114	235	58	80	173	57	102	206	42	3	7	-118	0	1	-118	-4	-9	45	5	2	48
89.7024	0	82	169	18	114	237	57	81	174	59	102	207	43	3	7	-117	0	1	-117	-4	-7	45	5	3	47
89.8253	0	83	168	19	115	238	56	81	175	58	102	209	43	2	6	-115	0	1	-116	-4	-9	46	4	3	48
89.9482	0	83	169	20	115	237	57	82	175	58	103	210	41	4	7	-116	0	0	-117	-4	-7	46	5	1	49
90.071	0	82	169	19	114	236	58	80	173	58	103	206	42	3	6	-118	-1	1	-120	-4	-8	45	5	2	47
90.1939	0	82	168	18	114	236	58	81	174	57	102	206	42	2	7	-118	0	1	-119	-4	-7	45	5	2	47
90.3168	0	83	169	19	114	236	57	81	174	58	102	207	43	3	6	-117	0	1	-117	-3	-7	45	4	3	48
90.4397	0	83	169	18	115	237	57	81	174	59	102	209	43	3	7	-115	0	1	-116	-3	-7	46	4	2	48
90.5626	0	83	170	19	115	237	56	81	176	58	103	211	42	3	7	-116	-1	0	-117	-4	-7	46	5	1	49
90.6854	0	82	168	19	115	237	58	80	174	58	102	207	42	3	6	-117	0	2	-119	-4	-8	46	4	3	47
90.8083	0	82	169	18	115	236	58	81	174	58	102	206	42	3	7	-117	0	2	-119	-3	-8	45	3	3	47
90.9312	0	82	169	18	114	236	59	80	175	58	103	206	42	3	6	-117	0	1	-118	-3	-8	45	4	2	48
91.0541	0	83	170	18	114	236	57	81	175	59	102	208	42	4	7	-117	0	1	-118	-4	-7	46	4	3	48
91.177	0	82	170	19	115	237	57	81	176	59	103	210	43	3	7	-115	0	0	-116	-3	-9	46	4	1	48
91.2998	0	82	170	19	114	237	56	80	175	58	102	208	42	3	6	-116	-1	2	-117	-3	-7	46	5	3	48
91.4227	0	82	169	18	114	235	57	81	174	57	101	205	42	3	7	-118	-1	1	-119	-3	-7	45	3	2	45
91.5456	0	83	170	19	114	236	58	80	174	57	103	206	42	3	7	-118	-1	1	-118	-3	-8	46	4	3	47
91.6685	0	81	171	19	114	235	58	80	176	57	103	206	42	3	8	-117	-1	2	-117	-4	-8	45	4	2	48
91.7914	0	83	171	18	114	236	57	81	176	58	103	209	42	3	6	-115	0	0	-116	-3	-8	45	4	2	49
91.9142	0	83	171	19	115	237	56	81	177	58	103	210	41	4	7	-115	0	0	-117	-3	-8	47	5	1	49
92.0371	0	82	170	19	113	235	58	81	175	57	103	206	42	3	7	-118	0	1	-118	-4	-8	45	4	3	47
92.16	0	82	170	18	115	234	58	81	175	57	103	205	43	4	7	-118	-1	0	-118	-3	-9	46	4	2	46
92.2829	0	82	170	18	115	235	58	80	176	58	102	206	42	3	7	-117	0	1	-117	-4	-8	45	4	2	48
92.4058	0	82	171	17	115	236	57	80	176	59	103	208	43	3	7	-117	-1	2	-117	-3	-8	45	4	3	48
92.5286	0	83	171	18	115	237	56	80	177	58	104	211	42	4	6	-115	0	0	-116	-3	-8	46	3	1	48
92.6515	0	83	171	19	115	236	56	80	176	57	104	209	42	4	6	-117	0	1	-118	-4	-7	45	4	2	48
92.7744	0	82	169	19	115	235	58	80	174	57	103	206	42	3	7	-117	0	2	-118	-3	-7	46	4	3	46
92.8973	0	82	170	19	115	236	58	81	175	57	103	207	42	3	6	-117	-1	1	-118	-3	-8	45	4	2	48
93.0202	0	82	171	18	115	237	56	81	176	58	103	208	43	3	7	-117	0	1	-117	-3	-8	46	5	3	48
93.143	0	82	171	19	114	237	56	80	176	58	104	210	42	3	6	-115	0	0	-116	-4	-8	47	4	2	49
93.2659	0	82	170	19	114	238	56	81	176	58	104	209	42	4	7	-115	0	2	-117	-4	-8	46	4	2	48
93.3888	0	82	170	18	115	235	58	81	175	58	104	207	42	2	6	-117	0	2	-118	-4	-8	46	4	2	48
93.5117	0	81	170	19	115	236	58	81	175	58	104	207	42	2	6	-117	0	2	-118	-4	-9	46	5	3	48
93.6346	0	82	170	18	115	236	57	81	176	59	103	208	44	3	7	-116	0	1	-116	-4	-8	46	4	3	48
93.7574	0	82	171	19	115	238	57	81	177	58	102	210	43	3	6	-115	-1	3	-116	-4	-9	46	4	3	49
93.8803	0	82	172	20	115	238	56	81	178	58	104	212	41	3	7	-115	0	0	-118	-3	-9	47	3	1	50
94.0032	0	81	170	18	115	238	58	80	176	58	103	208	43	3	7	-117	0	1	-119	-4	-8	45	4	2	47
94.1261	0	82	171	18	115	236	58	80	176	58	104	207	42	3	7	-116	0	1	-118	-3	-8	46	4	3	47
94.249	0	82	171	18	114	237	58	80	177	59	103	207	43	3	6	-115	0	1	-117	-3	-8	46	4	3	48
94.3718	0	82	172	18	115	238	57	81	177	59	103	208	44	3	7	-115	0	1	-116	-3	-8	47	4	3	48
94.4947	0	82	172	19	115	240	57	81	178	58	104	210	42	3	7	-115	-1	1	-117	-4	-7	46	4	2	49
94.6176	0	83	172	20	116	238	57	81	176	58	104	209	42	3	7	-115	0	1	-118	-5	-9	46	4	3	47
94.7405	0	81	171	19	114	236	58	80	177	58	103	207	42	3	7	-117	0	1	-118	-3	-8	45	4	2	47
94.8634	0	82	171	19	115	236	58	80	176	58	102	207	42	3	7	-117	0	2	-119	-4	-8	46	4	2	47
94.9862	0	82	171	19	115	237	57	81	177	59	103	207	43	3	6	-116	0	1	-118	-3	-8	46	4	3	48
95.1091	0	82	173	19	115	237	57	82	178	59	103	211	43	2	6	-114	-1	0	-116	-3	-7	46	4	1	48
95.232	0	82	173	19	115	239	56	81	179	59	103	210	42	3	6	-116	0	2	-117	-4	-9	46	4	2	48
95.3549	0	83	171	18	115	235	59	81	177	58	103	206	42	3	6	-117	0	2	-119	-4	-9	46	4	3	47
95.4778	0	82	172	18	114	236	58	80	178	58	102	206	42	3	8	-117	-1	1	-118	-4	-7	46	4	2	47
95.6006	0	82	172	19	114	237	57	80	177	58	104	206	42	3	6	-116	-1	2	-118	-4	-8	47	4	3	48
95.7235	0	82	174	19	115	237	57	81	179	58	103	208	42	3	7	-116	0	2	-116	-4	-8	46	4	3	48
95.8464	0	82	174	19	114	236	57	82	180	59	103	212	43	3	6	-116	0	0	-116	-3	-8	47	4	0	49
95.9693	0	82	174	19	114	237	57	80	179	58	103	208	42	3	7	-116	0	1	-118	-4	-8	46	5	3	46
96.0922	0	81	173	19	115	237	58	81	177	58	103	206	42	3	7	-117	0	1	-118	-3	-9	46	4	2	47
96.215	0	82	173	18	115	236	59	81	177	58	103	208	42	3	7	-116	0	1	-118	-3	-9	45	5	3	47
96.3379	0	82	172	18	115	237	58	81	179	58	103	209	42	2	7	-117	0	2	-117	-3	-8	46	4	3	48
96.4608	0	82	173	19	115	238	57	81	179	59	103	211	43	3	7	-115	0	0	-116	-4	-8	46	5	1	48
96.5837	0	82	174	20	114	238	56	81	179	58	104	209	43	4	8	-116	0	1	-117	-4	-8	46	4	3	48
96.7066	0	82	172	19	115	235	59	80	178	58	103	207	42	3	7	-117	0	1	-118	-3	-9	46	5	3	46
96.8294	0	82	172	20	115	236	58	80	177	58	103	207	42	3	6	-117	0	1	-119	-4	-8	47	5	2	47
96.9523	0	83	173	18	114	238	57	81	178	58	102	208	42	4	7	-116	0	1	-118	-4	-8	47	3	2	48
97.0752	0	82	173	18	115	238	57	80	179	59	103	209	43	3	7	-115	-1	2	-116	-3	-8	47	4	2	48
97.1981	0	83	174	19	115	237	57	81	180	59	103	212	42	3	7	-114	-1	0	-117	-4	-9	47	4	1	48
97.321	0	82	172	18	114	237	58	80	177	58	103	206	42	4	8	-118	-1	1	-119	-3	-9	46	4	2	46
97.4438	0	82	172	19	114	235	58	80	178	58	103	207	43	3	7	-117	-1	1	-119	-4	-8	45	5	2	47
97.5667	0	82	172	19	115	236	57	80	178	58	103	206	42	3	7	-116	-1	1	-118	-4	-9	45	5	3	47
97.6896	0	82	172	19	114	237	57	81	178	58	102	208	43	3	7	-116	0	2	-118	-4	-9	46	4	3	48
97.8125	0	81	173	19	114	238	57	81	179	58	103	208	42	3	7	-116	0	2	-117	-4	-8	46	4	3	49
97.9354	0	82	173	20	114	237	57	81	177	58	102	208	42	3	7	-116	0	1	-118	-4	-9	46	5	1	48
98.0582	0	82	172	19	113	235	57	80	176	58	102	205	44	3	7	-117	0	2	-119	-4	-8	45	4	2	47
98.1811	0	82	171	19	114	235	58	80	176	57	101	205	42	3	7	-117	0	1	-118	-3	-8	45	4	3	46
98.304	0	81	171	18	114	235	59	81	176	57	102	206	42	3	7	-117	-1	2	-118	-4	-9	45	3	3	48
98.4269	0	81	172	19	114	236	58	80	178	58	102	207	44	3	7	-116	0	1	-115	-3	-8	46	4	3	47
98.5498	0	82	173	20	115	236	57	80	177	57	101	207	42	3	7	-114	-1	2	-116	-4	-8	46	4	3	50
98.6726	0	82	171	20	114	235	57	80	176	57	102	205	43	3	6	-118	-1	1	-119	-4	-8	46	4	2	47
98.7955	0	81	171	18	114	234	58	80	176	58	101	204	43	4	7	-118	-1	1	-118	-4	-8	45	4	1	47
98.9184	0	81	171	19	114	235	59	80	177	57	102	204	41	3	7	-117	0	2	-118	-4	-7	45	4	2	47
99.0413	0	82	172	19	113	235	57	80	177	58	102	206	42	4	7	-115	0	1	-117	-4	-9	45	5	3	48
99.1642	0	82	173	19	114	236	58	81	177	58	102	209	43	3	6	-115	-1	0	-115	-4	-8	46	4	1	48
99.287	0	82	173	20	114	236	56	81	178	58	102	209	42	4	7	-116	0	1	-118	-3	-8	46	4	1	49
99.4099	0	82	171	20	114	234	58	80	176	56	102	205	42	3	7	-116	0	2	-118	-3	-8	45	4	2	46
99.5328	0	81	171	19	114	235	58	80	175	58	102	206	42	3	7	-116	0	1	-118	-4	-8	45	4	2	47
99.6557	0	82	171	19	114	234	58	80	176	58	102	205	42	4	7	-117	0	2	-117	-4	-8	45	4	2	48
99.7786	0	82	172	19	114	236	57	81	177	58	101	206	42	3	7	-117	0	2	-116	-4	-8	46	3	3	47
99.9014	0	82	173	19	113	236	56	80	179	58	101	209	42	2	7	-115	-1	0	-115	-4	-7	46	4	0	48
100.024	0	82	173	19	114	235	57	80	178	57	102	205	42	3	7	-116	0	1	-118	-3	-8	45	5	2	47
100.147	0	82	172	19	114	235	59	80	177	58	102	206	42	3	7	-117	0	1	-118	-3	-8	45	4	2	46
100.27	0	82	171	18	114	235	58	80	177	58	102	206	42	3	6	-117	0	1	-118	-3	-8	45	4	3	48
100.393	0	82	173	19	114	237	56	81	178	58	102	207	43	3	8	-115	0	1	-116	-3	-8	45	5	2	48
100.516	0	82	173	19	114	237	57	80	180	58	102	209	43	3	7	-115	0	2	-116	-4	-8	47	4	2	48
100.639	0	82	173	20	115	238	57	81	178	57	103	209	43	4	7	-115	-1	2	-117	-3	-8	46	4	3	48
100.762	0	82	172	19	114	235	58	81	177	58	102	207	44	4	7	-118	0	1	-119	-3	-8	46	4	3	46
100.884	0	82	171	19	115	235	58	80	177	57	102	206	44	3	7	-117	0	1	-118	-4	-9	46	4	3	48
101.007	0	82	172	19	115	236	58	81	178	58	103	207	42	3	7	-116	0	1	-117	-4	-8	45	4	3	48
101.13	0	82	173	18	115	238	57	81	178	59	102	208	43	3	7	-115	0	1	-117	-3	-8	46	4	2	48
101.253	0	82	174	20	114	237	56	81	179	58	102	210	44	4	6	-115	0	0	-115	-4	-9	46	4	2	48
101.376	0	81	172	19	114	237	57	80	178	57	103	207	43	2	7	-116	-1	1	-119	-4	-8	46	4	2	47
101.499	0	82	172	18	114	235	59	80	177	58	103	206	42	4	7	-117	0	2	-118	-4	-9	45	4	3	47
101.622	0	81	171	19	114	236	58	80	177	58	102	207	43	3	7	-117	0	1	-118	-4	-8	46	4	2	49
101.745	0	82	172	18	115	237	58	80	178	58	103	207	43	3	6	-115	0	2	-117	-3	-7	47	4	2	48
101.868	0	82	173	19	114	235	57	80	179	59	103	212	43	3	7	-115	0	0	-115	-3	-8	45	4	0	48
101.99	0	82	174	19	114	238	56	81	178	60	102	209	43	4	8	-115	0	2	-117	-3	-8	47	5	2	49
102.113	0	82	171	19	115	235	59	80	178	58	103	207	43	3	6	-117	0	1	-118	-3	-8	46	4	2	46
102.236	0	82	172	18	115	236	58	80	177	58	103	207	43	3	7	-117	0	2	-118	-3	-8	46	4	2	48
102.359	0	81	172	18	115	237	58	81	178	59	103	208	43	3	7	-116	0	1	-117	-4	-8	46	4	3	48
102.482	0	81	172	19	114	238	58	80	179	59	103	209	43	3	7	-115	0	1	-116	-4	-9	46	5	2	48
102.605	0	82	173	19	115	238	57	80	180	59	103	211	43	3	8	-114	-1	1	-116	-3	-8	46	4	1	49
102.728	0	83	173	19	114	237	59	81	179	58	103	208	42	3	7	-116	-1	1	-118	-4	-8	47	3	3	47
102.851	0	82	172	19	114	236	58	80	178	58	102	208	43	2	6	-116	-1	2	-118	-4	-8	47	3	2	47
102.973	0	83	172	19	115	237	59	81	179	59	102	208	42	3	6	-116	0	1	-118	-4	-8	46	4	2	48
103.096	0	82	173	19	115	238	58	81	179	59	104	209	43	2	7	-115	0	2	-118	-4	-8	47	4	3	48
103.219	0	82	173	19	115	239	57	81	180	59	103	210	43	3	6	-115	0	2	-116	-3	-8	45	4	3	49
103.342	0	82	174	20	115	238	57	80	180	58	103	210	43	3	6	-115	0	1	-118	-3	-8	47	4	2	49
103.465	0	82	173	19	115	237	58	80	179	58	103	208	43	3	7	-117	0	1	-119	-3	-8	46	4	2	47
103.588	0	82	173	19	114	237	60	80	179	59	103	208	43	2	6	-117	0	1	-117	-4	-8	46	4	2	48
103.711	0	82	173	18	115	238	58	81	179	59	104	209	43	3	7	-115	0	1	-118	-3	-8	46	4	3	48
103.834	0	82	174	19	115	240	57	81	180	59	102	210	43	3	7	-114	-1	2	-116	-4	-8	47	4	2	48
103.956	0	81	175	20	115	239	57	81	181	59	103	210	43	3	7	-115	0	1	-117	-4	-8	47	4	2	49
104.079	0	82	173	19	115	237	58	80	179	59	103	208	43	3	7	-117	0	1	-119	-4	-8	47	4	2	47
104.202	0	82	173	19	114	236	59	81	179	58	102	207	43	3	7	-117	0	2	-119	-3	-8	46	5	2	47
104.325	0	82	173	18	114	235	58	81	180	59	102	207	43	3	7	-115	0	2	-118	-4	-8	46	5	2	48
104.448	0	82	174	18	115	237	58	80	180	60	103	208	42	3	6	-116	0	1	-117	-3	-9	46	4	2	49
104.571	0	82	174	19	115	238	56	81	180	59	103	209	44	3	8	-115	0	2	-116	-4	-8	47	4	3	49
104.694	0	82	174	20	114	237	57	80	179	58	101	208	43	4	7	-117	-1	1	-118	-3	-8	46	4	2	47
104.817	0	82	171	19	114	234	58	80	177	59	102	206	43	3	6	-116	0	1	-118	-4	-9	46	5	2	46
104.94	0	82	172	19	114	235	59	80	179	59	102	206	42	3	6	-117	0	1	-118	-4	-8	46	4	2	47
105.062	0	82	172	18	113	235	58	79	179	59	102	206	43	2	7	-117	0	1	-117	-3	-8	46	4	3	48
105.185	0	82	174	19	114	236	57	80	180	60	103	209	43	3	6	-116	0	0	-117	-4	-8	46	5	1	48
105.308	0	82	173	20	115	236	56	80	179	58	102	208	42	3	7	-116	0	1	-117	-4	-8	47	3	2	48
105.431	0	82	172	18	114	235	59	80	177	58	102	206	42	4	6	-118	0	1	-119	-4	-8	45	5	2	47
105.554	0	82	173	19	114	235	59	80	178	58	101	206	42	3	7	-118	0	1	-118	-4	-8	46	4	2	47
105.677	0	81	173	19	114	236	59	80	180	59	102	206	43	3	7	-117	0	1	-117	-4	-8	46	3	3	48
105.8	0	82	173	18	114	237	57	81	180	60	102	208	44	3	7	-115	-1	2	-116	-5	-8	47	4	3	48
105.923	0	82	174	19	114	238	57	81	180	59	103	209	42	3	6	-114	0	2	-117	-3	-7	46	4	2	50
106.045	0	82	173	20	114	236	58	81	179	59	102	206	41	3	6	-115	0	2	-119	-4	-8	47	4	2	48
106.168	0	82	173	19	113	235	59	81	179	60	103	205	42	3	7	-114	0	2	-118	-4	-9	47	3	2	48
106.291	0	82	172	19	114	236	59	81	178	59	101	206	42	3	6	-114	0	2	-118	-4	-9	48	3	3	48
106.414	0	82	173	19	113	237	57	80	181	60	101	207	42	4	7	-115	0	2	-118	-3	-9	48	4	2	48
106.537	0	82	174	19	114	238	56	81	181	59	102	209	42	3	7	-115	0	2	-117	-4	-7	47	4	2	49
106.66	0	82	174	19	114	236	58	81	180	58	102	206	42	3	7	-116	0	2	-118	-4	-9	46	5	2	47
106.783	0	82	173	19	114	235	59	80	179	58	102	205	42	2	6	-116	0	1	-118	-4	-8	46	4	3	47
106.906	0	82	173	19	114	235	59	80	179	59	101	205	42	3	6	-117	0	1	-118	-3	-8	46	4	3	48
107.028	0	82	174	19	114	236	57	81	180	59	101	206	42	3	7	-116	0	2	-118	-4	-8	47	4	2	48
107.151	0	82	175	19	114	237	57	81	181	59	101	208	43	3	6	-115	0	2	-117	-3	-8	47	4	3	48
107.274	0	82	174	20	114	236	57	81	179	58	101	206	42	3	6	-116	0	1	-118	-4	-9	46	4	2	47
107.397	0	81	173	19	113	234	59	80	178	58	102	204	42	3	7	-118	0	1	-118	-3	-8	46	4	2	46
107.52	0	82	173	19	113	235	59	80	178	58	100	205	42	4	7	-118	0	1	-118	-4	-8	46	4	2	47
107.643	0	82	173	18	113	235	60	80	179	59	102	205	43	3	8	-117	0	2	-117	-4	-8	46	4	3	48
107.766	0	82	174	18	114	236	57	81	180	60	101	206	43	2	7	-116	0	1	-116	-4	-8	47	5	3	47
107.889	0	82	174	20	113	237	57	81	180	59	102	208	41	3	8	-116	0	1	-117	-3	-8	47	4	3	49
108.012	0	82	173	19	113	234	59	81	179	58	102	204	42	3	6	-118	0	1	-119	-3	-9	45	4	3	46
108.134	0	82	173	19	113	235	59	81	178	59	101	203	42	3	7	-118	0	1	-117	-4	-8	45	4	2	47
108.257	0	81	173	18	112	234	59	80	179	58	100	203	42	4	7	-117	0	2	-117	-3	-8	46	5	2	48
108.38	0	82	174	19	113	235	58	79	180	59	100	205	42	3	6	-117	0	1	-118	-4	-8	46	4	2	48
108.503	0	81	174	19	113	237	58	80	180	59	102	208	43	4	7	-115	-1	1	-117	-3	-8	47	4	2	48
108.626	0	82	174	19	113	236	58	80	179	58	100	206	41	4	7	-116	0	1	-117	-4	-8	45	4	2	48
108.749	0	81	173	19	113	235	59	81	178	58	101	204	42	3	7	-118	0	1	-118	-3	-8	45	4	3	46
108.872	0	82	173	19	114	234	59	80	179	58	101	204	42	3	7	-118	-1	1	-118	-3	-9	45	4	3	47
108.995	0	82	174	19	113	235	58	80	180	59	101	205	42	4	6	-117	0	1	-117	-3	-8	46	4	2	48
109.117	0	83	174	20	112	237	57	81	181	59	101	208	43	2	7	-115	0	0	-116	-3	-8	46	4	1	48
109.24	0	82	174	19	113	239	57	81	180	59	101	208	41	3	7	-115	0	1	-117	-4	-8	47	5	2	49
109.363	0	82	173	19	113	235	60	80	180	59	102	206	42	2	6	-118	0	1	-119	-4	-8	46	4	2	47
109.486	0	82	173	19	113	237	59	80	179	59	101	207	43	3	7	-117	0	1	-118	-3	-8	46	4	2	47
109.609	0	82	174	19	113	237	59	80	180	58	101	207	42	4	7	-115	0	1	-118	-4	-8	47	4	3	49
109.732	0	81	175	19	113	239	57	81	181	60	101	209	43	3	7	-116	0	2	-116	-3	-8	47	4	2	48
109.855	0	83	176	19	113	239	57	80	182	60	102	211	41	3	7	-114	0	0	-116	-3	-9	47	5	0	49
109.978	0	82	175	19	114	238	59	80	180	59	102	208	43	4	6	-117	0	1	-119	-3	-9	46	4	3	47
110.1	11	82	175	19	114	238	59	81	180	59	101	207	42	3	7	-116	0	2	-118	-3	-9	47	4	2	47
110.223	0	81	174	18	113	238	59	80	181	59	101	208	42	3	6	-115	0	0	-118	-4	-8	47	4	2	48
110.346	0	82	176	19	114	239	58	80	182	60	101	209	42	3	7	-115	-1	1	-118	-4	-8	47	4	3	49
110.469	0	82	175	20	114	239	57	81	183	60	102	212	43	3	8	-115	0	0	-117	-4	-8	47	4	1	48
110.592	0	82	176	20	114	239	58	81	182	60	101	209	42	4	7	-115	0	2	-118	-4	-8	48	4	2	48
110.715	0	82	174	19	113	237	59	80	180	59	101	209	44	4	7	-116	-1	1	-119	-3	-8	46	4	3	47
110.838	0	81	175	19	113	238	59	81	180	59	101	208	42	2	6	-116	0	2	-118	-3	-9	46	4	3	48
110.961	0	82	176	19	114	239	59	81	181	59	102	209	43	3	6	-115	-1	1	-117	-4	-8	47	4	2	49
111.084	0	81	175	19	114	240	57	81	182	60	102	211	44	3	7	-113	-1	1	-116	-4	-8	47	3	2	48
111.206	0	81	176	19	113	240	57	80	183	60	102	213	42	3	6	-112	0	0	-117	-4	-8	47	4	1	49
111.329	0	82	174	19	114	239	58	80	181	59	102	209	43	3	7	-117	0	1	-119	-4	-8	46	4	3	46
111.452	0	81	175	19	114	238	60	80	181	60	102	209	43	3	7	-116	0	2	-118	-4	-8	47	4	2	48
111.575	0	82	174	19	113	239	59	80	181	60	102	209	42	2	8	-116	0	1	-118	-4	-8	47	4	2	48
111.698	0	82	175	19	114	240	58	81	182	60	102	210	42	3	7	-114	0	1	-116	-3	-9	47	4	2	49
111.821	0	82	177	19	114	239	58	81	183	61	102	214	42	2	7	-114	0	0	-117	-3	-8	47	5	0	48
111.944	0	83	176	19	114	240	58	81	182	59	102	210	43	3	8	-115	-1	1	-119	-3	-9	47	4	2	48
112.067	0	81	175	19	114	239	59	81	180	59	101	208	43	3	6	-116	0	2	-118	-4	-9	46	5	2	46
112.189	0	81	175	19	114	239	59	81	181	59	102	209	42	3	6	-115	0	1	-119	-4	-8	47	4	3	48
112.312	0	82	176	19	113	240	58	80	182	61	102	210	42	3	7	-115	-1	2	-118	-3	-10	47	5	2	48
112.435	0	83	176	19	115	241	58	80	182	60	103	212	43	3	7	-114	-1	1	-117	-4	-8	47	4	3	48
112.558	0	82	177	20	114	242	57	81	184	60	103	213	42	3	6	-114	-1	1	-117	-4	-9	46	5	2	48
112.681	0	82	175	19	114	240	60	81	182	59	103	210	42	3	7	-116	0	1	-120	-3	-8	47	5	3	47
112.804	0	81	176	19	114	240	60	81	182	59	102	211	42	3	7	-116	0	1	-119	-3	-9	46	4	3	48
112.927	0	82	174	19	114	241	59	80	182	60	102	211	42	3	7	-115	-1	1	-118	-3	-9	47	4	2	49
113.05	0	83	176	19	115	241	57	82	182	60	103	214	44	3	8	-114	-1	0	-117	-4	-9	48	4	1	49
113.172	0	83	176	20	114	242	57	80	183	59	103	216	43	3	7	-116	0	1	-118	-3	-8	47	5	1	48
113.295	0	82	175	19	116	241	57	81	180	59	104	212	44	3	8	-117	0	2	-121	-5	-9	46	5	2	46
113.418	0	82	173	19	116	241	58	81	179	59	104	212	43	3	6	-117	0	2	-120	-4	-8	46	4	2	46
113.541	0	82	174	18	116	241	58	81	180	60	103	212	42	3	7	-115	0	1	-119	-4	-9	46	4	3	48
113.664	0	81	174	19	115	241	57	80	181	59	103	215	43	3	7	-115	0	0	-116	-5	-8	47	5	2	48
113.787	0	83	174	19	116	241	56	81	181	60	104	216	43	2	7	-116	0	0	-117	-4	-8	47	5	1	49
113.91	0	82	174	19	116	240	58	81	179	58	104	211	44	4	6	-117	0	0	-120	-3	-8	46	5	2	46
114.033	0	82	171	18	115	239	57	81	177	59	103	210	44	3	6	-117	-1	2	-120	-4	-9	46	4	3	47
114.156	0	82	171	19	115	238	59	81	177	58	103	210	43	3	7	-117	0	2	-119	-4	-9	46	5	3	47
114.278	0	82	173	18	115	240	58	80	178	59	103	212	42	4	7	-116	0	2	-118	-3	-8	46	5	3	48
114.401	0	82	172	19	115	242	57	80	179	59	104	213	43	3	8	-115	0	2	-117	-4	-7	46	4	3	49
114.524	0	82	172	19	115	239	58	81	177	58	103	211	44	3	7	-116	-1	2	-120	-3	-8	45	4	2	47
114.647	0	82	171	18	114	238	58	81	176	58	103	208	44	3	7	-118	0	2	-120	-4	-8	45	4	2	47
114.77	0	82	170	19	114	238	59	80	176	57	102	209	42	3	7	-117	0	1	-118	-3	-9	45	5	2	47
114.893	0	82	171	18	115	238	59	81	177	58	103	210	42	3	6	-116	0	2	-118	-4	-7	46	5	3	48
115.016	0	81	170	19	114	239	57	80	176	58	102	213	44	3	6	-115	0	0	-116	-2	-8	46	4	0	48
115.139	0	82	171	19	114	239	57	80	176	58	103	209	43	3	6	-116	0	2	-118	-3	-8	46	5	2	48
115.261	0	83	170	18	115	237	58	80	175	58	103	208	44	3	6	-118	-1	1	-119	-4	-8	45	4	2	47
115.384	0	82	170	18	113	237	59	80	175	58	101	208	42	3	7	-117	-1	1	-118	-3	-8	46	5	2	47
115.507	0	82	170	18	115	238	58	80	176	58	102	208	43	3	7	-115	0	1	-117	-3	-8	46	3	2	48
115.63	0	82	170	20	113	240	57	80	177	58	101	210	43	3	7	-115	0	1	-116	-4	-7	46	5	3	48
115.753	0	82	170	20	113	239	58	80	175	58	101	209	42	3	7	-116	0	2	-119	-4	-8	47	5	3	48
115.876	0	83	170	19	113	236	58	81	174	58	102	207	42	3	7	-117	0	2	-119	-3	-7	46	4	3	46
115.999	0	82	169	19	112	236	58	80	175	58	102	208	42	3	7	-117	-1	1	-118	-4	-8	46	4	2	48
116.122	0	81	171	18	113	236	57	80	176	58	102	208	43	4	7	-116	0	2	-117	-4	-8	46	4	3	48
116.244	0	83	171	19	113	237	56	81	177	58	101	211	43	3	6	-115	0	0	-116	-4	-8	46	4	1	48
116.367	0	82	171	20	113	237	57	80	176	58	101	208	41	4	7	-115	0	1	-118	-4	-8	46	4	3	48
116.49	0	82	169	19	113	235	59	79	174	57	102	206	43	3	7	-117	0	1	-118	-3	-7	46	3	2	46
116.613	0	82	169	19	114	235	58	80	175	58	102	207	42	3	6	-117	-1	1	-118	-4	-8	46	4	2	48
116.736	0	81	170	18	113	236	58	80	175	58	101	208	42	3	7	-116	-1	1	-118	-3	-8	45	4	2	49
116.859	0	82	170	18	113	238	58	81	176	59	102	208	43	4	7	-115	0	1	-116	-3	-8	47	4	3	49
116.982	0	82	171	20	114	238	57	80	175	58	102	209	42	3	7	-115	-1	1	-117	-4	-8	46	4	2	48
117.105	0	81	170	19	114	236	59	80	175	58	101	206	42	2	7	-117	0	1	-119	-4	-9	46	5	3	47
117.228	0	82	170	18	113	235	59	80	175	58	102	206	42	2	6	-117	0	1	-118	-4	-8	46	4	3	47
117.35	0	82	170	19	114	236	59	80	176	59	101	206	42	3	7	-115	-1	0	-118	-3	-8	47	4	2	48
117.473	0	82	170	18	114	237	57	81	176	58	102	208	43	3	6	-115	0	1	-117	-3	-9	46	4	3	48
117.596	0	82	171	19	114	237	57	80	176	59	101	210	42	3	7	-115	0	0	-118	-4	-8	47	4	1	49
117.719	0	81	170	19	113	234	58	80	175	58	102	206	42	2	7	-117	-1	1	-118	-4	-8	46	4	2	46
117.842	0	82	170	19	114	235	59	79	175	58	102	205	42	3	6	-116	-1	1	-118	-3	-8	46	4	3	47
117.965	0	81	171	19	113	235	58	79	176	59	101	206	43	3	7	-116	0	1	-117	-3	-8	47	4	2	48
118.088	0	82	171	19	112	237	58	80	177	58	102	208	43	4	7	-116	0	2	-116	-3	-8	46	4	2	48
118.211	0	82	171	19	112	234	56	80	177	60	102	212	43	3	7	-114	0	0	-116	-3	-8	47	4	0	48
118.333	0	82	171	19	113	236	58	80	176	58	102	207	43	4	6	-115	0	2	-118	-3	-9	45	5	3	47
118.456	0	82	171	19	112	236	59	80	176	58	101	206	43	3	7	-117	-1	1	-119	-4	-8	46	5	2	47
118.579	0	81	171	18	112	236	58	79	176	59	101	206	42	3	6	-117	0	2	-119	-4	-8	47	4	3	47
118.702	0	82	172	19	114	237	56	80	177	58	102	208	43	3	7	-115	0	2	-117	-3	-8	46	4	3	49
118.825	0	81	173	19	114	235	57	81	179	61	102	212	43	3	7	-114	-1	0	-116	-4	-9	47	5	0	48
118.948	0	82	173	20	113	237	57	81	178	58	101	208	43	3	6	-116	0	1	-118	-3	-9	47	5	3	48
119.071	0	81	171	19	113	236	59	80	178	58	101	207	42	3	6	-117	0	1	-119	-3	-8	47	4	3	47
119.194	0	82	173	19	113	236	58	80	177	59	103	207	42	3	7	-117	-1	1	-118	-4	-8	46	3	2	47
119.316	0	82	173	18	114	237	57	80	178	60	102	209	44	3	6	-115	-1	1	-117	-4	-8	47	4	2	48
119.439	0	82	173	18	113	237	57	81	179	59	102	212	43	3	8	-115	-1	0	-117	-3	-9	47	4	2	48
119.562	0	83	174	20	114	238	57	81	179	59	102	212	43	3	7	-115	0	0	-117	-4	-9	46	4	2	49
119.685	0	82	172	18	114	236	58	80	178	59	101	208	42	3	6	-117	0	2	-119	-4	-8	46	3	3	47
119.808	0	81	173	18	115	237	58	79	178	59	102	207	43	3	6	-115	-1	2	-119	-3	-8	46	4	2	47
119.931	0	82	173	19	114	238	58	81	178	59	102	208	44	3	7	-116	0	2	-118	-4	-8	47	4	2	48
120.054	0	82	173	19	114	237	57	81	180	60	101	211	42	4	6	-115	0	0	-118	-4	-9	48	4	1	48
120.177	0	82	174	19	114	239	56	81	180	60	101	213	42	4	7	-114	0	0	-118	-4	-8	48	4	1	49
120.3	0	82	173	19	113	237	58	80	179	59	102	209	43	3	6	-116	0	1	-119	-4	-8	46	4	2	46
120.422	0	81	173	18	114	236	59	80	179	59	101	208	43	3	7	-117	-1	1	-118	-4	-9	47	4	2	47
120.545	0	81	173	18	114	236	58	80	179	60	102	208	42	3	7	-116	-1	3	-119	-4	-8	46	4	3	48
120.668	0	81	173	18	113	236	57	80	180	61	101	211	43	3	8	-115	-1	0	-118	-4	-8	47	5	1	47
120.791	0	82	174	18	114	236	57	81	181	61	102	214	43	3	6	-115	0	-1	-117	-3	-8	47	5	0	49
120.914	0	82	174	20	114	237	58	80	180	59	101	209	43	3	6	-116	0	2	-119	-4	-8	46	4	2	48
121.037	0	82	172	19	113	236	58	81	179	59	101	207	43	4	6	-117	0	2	-120	-4	-9	46	5	2	47
121.16	0	82	173	19	113	236	59	80	179	60	101	207	42	3	6	-116	0	1	-119	-4	-9	47	4	1	48
121.283	0	83	173	18	113	237	57	81	180	60	101	208	43	3	7	-115	0	2	-117	-3	-8	46	4	4	48
121.405	0	82	174	19	114	235	57	81	180	61	102	213	43	3	8	-115	0	0	-117	-4	-8	47	5	0	48
121.528	0	82	173	19	114	237	57	81	180	60	101	210	42	4	7	-116	0	1	-119	-4	-8	47	4	3	48
121.651	0	82	173	19	114	234	58	80	178	59	101	207	43	2	6	-117	0	1	-119	-4	-9	47	4	3	46
121.774	0	82	173	19	114	236	58	80	178	59	101	207	42	3	6	-116	-1	1	-119	-4	-9	46	4	2	47
121.897	0	82	173	19	113	236	57	80	180	59	102	208	43	4	7	-116	-1	2	-117	-3	-8	47	4	3	48
122.02	0	82	174	18	114	237	57	80	180	61	102	210	43	4	7	-115	0	0	-117	-4	-8	46	4	1	48
122.143	0	82	175	20	115	236	56	81	181	59	102	211	42	3	7	-115	0	0	-118	-3	-8	48	4	1	48
122.266	0	83	173	19	114	236	59	81	179	59	102	207	42	3	6	-117	0	2	-119	-4	-8	46	4	2	47
122.388	0	82	173	19	114	237	58	81	179	59	102	208	42	3	7	-116	0	2	-119	-4	-9	46	4	3	48
122.511	0	82	174	19	113	238	59	80	179	59	102	208	43	3	7	-117	0	1	-118	-3	-8	47	4	2	48
122.634	0	82	173	19	114	238	57	81	181	60	101	212	43	4	7	-114	0	0	-116	-3	-9	47	5	1	49
122.757	0	82	176	20	114	238	57	81	182	59	102	212	43	2	7	-114	0	0	-118	-3	-7	47	4	1	49
122.88	0	82	174	20	114	237	59	81	180	59	102	208	43	3	7	-116	0	1	-119	-4	-8	47	4	3	47
123.003	0	83	174	19	113	238	58	81	180	59	102	209	43	3	6	-116	0	1	-119	-4	-8	47	4	3	47
123.126	0	83	175	19	114	238	59	80	180	59	101	210	42	3	7	-115	0	2	-118	-3	-8	47	4	2	48
123.249	0	83	175	20	114	239	57	81	181	60	102	211	43	3	6	-114	0	1	-117	-4	-8	47	4	3	48
123.372	0	82	175	20	114	239	57	81	182	60	103	213	42	4	7	-114	0	1	-119	-4	-8	48	4	1	49
123.494	0	82	174	20	114	237	58	80	181	59	101	208	42	4	6	-116	0	2	-119	-3	-9	47	3	2	47
123.617	0	82	174	20	114	237	58	80	180	59	102	208	42	4	6	-115	0	2	-119	-4	-9	47	5	2	47
123.74	0	82	175	18	114	238	58	81	181	60	102	209	43	3	7	-115	-1	1	-119	-5	-8	47	4	3	48
123.863	0	82	176	18	114	238	59	81	181	60	102	210	43	2	7	-116	0	1	-118	-4	-9	47	4	3	49
123.986	0	82	177	19	115	237	57	81	183	61	102	214	43	3	7	-114	0	0	-117	-3	-9	48	5	1	49
124.109	0	82	175	20	114	239	57	81	181	59	103	209	43	3	7	-114	0	1	-119	-4	-9	47	4	2	48
124.232	0	82	175	19	114	237	58	81	181	59	101	208	42	2	7	-116	-1	1	-119	-4	-9	47	5	3	46
124.355	0	82	175	19	114	236	59	80	181	60	102	207	42	3	7	-117	0	1	-119	-4	-9	46	4	2	47
124.477	0	83	174	19	114	238	58	81	181	60	101	208	42	3	7	-115	0	2	-119	-4	-8	47	4	2	48
124.6	0	82	175	19	113	238	58	81	182	60	102	210	44	3	7	-114	-1	1	-117	-4	-8	47	4	2	49
124.723	0	83	176	19	114	238	57	81	183	60	102	211	42	3	7	-115	0	0	-118	-5	-9	48	4	1	48
124.846	0	81	174	19	112	235	59	81	181	60	101	207	42	3	6	-117	0	1	-120	-4	-9	46	5	2	46
124.969	0	83	174	19	113	235	58	81	179	59	101	207	43	2	8	-116	0	1	-119	-3	-9	46	3	3	47
125.092	0	83	174	19	113	235	59	81	180	59	101	207	42	3	7	-116	0	1	-119	-3	-9	46	5	2	48
125.215	0	82	175	18	113	237	58	82	181	60	101	208	43	3	6	-116	0	2	-117	-4	-8	46	4	2	49
125.338	0	82	175	20	113	235	57	82	181	60	101	212	43	4	7	-116	0	0	-117	-3	-9	47	4	0	48
125.46	0	82	175	19	113	237	58	81	180	60	101	208	43	3	7	-117	0	1	-119	-5	-8	46	5	2	47
125.583	0	82	175	19	113	235	58	81	180	59	101	206	43	3	6	-117	0	1	-119	-5	-9	46	4	2	46
125.706	0	82	174	19	113	235	59	80	180	59	100	206	42	3	7	-117	-1	1	-118	-3	-9	47	4	3	47
125.829	0	82	175	18	113	236	58	82	181	60	101	208	43	3	7	-116	0	2	-119	-4	-8	47	4	3	48
125.952	0	82	176	19	112	237	58	81	182	61	102	211	43	3	7	-114	0	1	-117	-3	-8	47	4	1	48
126.075	0	83	175	20	112	236	56	81	182	60	101	211	43	3	7	-114	-1	0	-118	-4	-9	47	3	1	48
126.198	0	83	174	19	113	235	59	81	181	59	101	207	42	3	6	-118	0	1	-120	-4	-8	46	4	2	47
126.321	0	83	174	19	112	236	59	80	181	58	101	207	42	3	7	-117	0	1	-119	-4	-9	47	4	3	48
126.444	0	82	175	19	113	237	58	80	181	60	101	208	43	3	7	-115	0	1	-118	-3	-9	47	4	3	48
126.566	0	82	176	19	113	237	57	81	182	60	101	210	42	3	7	-114	0	0	-117	-4	-9	47	5	2	48
126.689	0	82	177	20	113	239	56	81	182	61	101	213	42	3	8	-114	0	0	-117	-4	-8	47	4	1	49
126.812	0	83	175	20	113	236	59	81	181	60	100	208	42	3	6	-117	0	2	-119	-4	-9	47	4	2	47
126.935	0	82	175	19	113	235	59	81	181	59	100	207	42	2	7	-116	0	1	-119	-4	-8	46	4	2	47
127.058	0	82	174	19	112	237	59	81	181	60	101	207	42	3	7	-115	-1	0	-118	-4	-9	46	4	2	48
127.181	0	82	176	19	113	238	57	81	183	60	101	209	43	3	6	-115	0	1	-117	-4	-9	47	4	3	48
127.304	0	82	177	19	112	237	57	81	184	61	101	213	43	3	7	-114	-1	0	-118	-3	-8	47	5	0	48
127.427	0	83	176	20	113	238	57	81	183	60	100	210	42	4	7	-115	-1	1	-119	-4	-9	47	4	2	48
127.549	0	82	175	19	112	236	58	80	182	60	101	208	42	3	6	-116	0	1	-120	-3	-8	46	4	2	47
127.672	0	82	176	19	112	237	58	81	181	60	101	208	42	3	7	-116	-1	1	-119	-4	-9	47	4	2	48
127.795	0	82	175	18	113	237	57	80	183	61	100	208	43	3	7	-116	0	2	-118	-4	-9	47	4	3	48
127.918	0	82	176	19	114	236	57	81	183	60	101	213	42	3	6	-114	0	0	-118	-3	-8	48	5	0	48
128.041	0	83	177	20	113	238	57	82	184	60	102	213	42	4	8	-114	-1	0	-119	-3	-9	48	5	1	49
128.164	0	82	175	19	114	237	58	81	182	60	102	209	43	4	7	-117	-1	2	-120	-3	-8	47	3	3	46
128.287	0	82	174	19	113	237	58	80	181	59	101	208	43	3	7	-117	0	1	-119	-3	-9	46	4	2	47
128.41	0	82	175	18	114	238	58	81	180	60	102	209	43	3	7	-116	0	2	-119	-3	-7	47	4	2	48
128.532	0	83	175	19	113	239	57	81	182	61	102	212	43	3	7	-115	0	1	-118	-4	-9	47	4	1	48
128.655	0	82	177	19	113	239	56	81	183	62	103	215	42	3	7	-114	0	-1	-118	-4	-8	48	3	0	48
128.778	0	83	175	19	114	239	58	81	181	60	101	210	42	3	7	-116	0	1	-120	-4	-9	47	4	2	47
128.901	0	83	174	20	113	238	59	80	182	59	101	210	42	4	6	-116	0	2	-120	-3	-8	46	4	3	47
129.024	0	82	175	19	114	238	58	81	181	60	102	212	43	2	7	-115	-1	0	-120	-3	-8	47	5	1	48
129.147	0	83	175	18	114	238	57	80	182	61	102	215	43	4	6	-115	0	-1	-119	-3	-8	47	4	0	48
129.27	0	82	176	19	114	239	57	82	182	61	102	217	42	3	7	-115	0	0	-118	-4	-8	48	5	1	49
129.393	0	82	175	19	114	240	57	81	182	61	102	213	42	2	8	-114	0	1	-119	-4	-8	47	4	3	48
129.516	0	83	175	19	115	238	58	80	181	60	103	211	42	3	7	-116	0	1	-120	-4	-8	47	4	3	48
129.638	0	82	175	19	113	240	58	80	181	61	102	212	42	3	7	-116	-1	2	-119	-4	-9	48	4	2	47
129.761	0	82	175	18	113	239	56	81	182	62	104	213	43	3	7	-114	-1	0	-118	-4	-9	48	4	1	47
129.884	0	82	176	20	114	241	56	81	183	61	103	215	42	3	7	-113	-1	1	-118	-3	-9	47	4	1	48
130.007	0	82	175	19	115	240	57	80	182	61	102	212	43	2	7	-115	0	1	-120	-3	-8	48	5	3	48
130.13	0	83	174	19	115	240	58	81	181	61	102	211	42	2	8	-116	0	1	-122	-4	-8	47	4	2	47
130.253	0	82	175	19	114	239	58	80	181	60	102	212	43	3	6	-116	0	2	-120	-4	-9	48	3	3	47
130.376	0	83	176	19	114	238	57	81	181	61	102	214	43	2	7	-114	0	0	-119	-4	-8	48	4	2	47
130.499	0	82	176	19	114	241	57	81	184	61	102	213	42	3	7	-114	0	2	-118	-3	-9	48	4	3	48
130.621	0	82	175	19	114	239	57	81	182	60	102	211	42	3	6	-116	0	1	-121	-3	-8	48	4	2	47
130.744	0	82	174	19	114	237	58	81	181	61	102	209	43	4	6	-116	0	2	-120	-3	-8	48	5	3	45
130.867	0	82	174	19	114	239	57	80	180	60	101	209	42	3	7	-115	-1	1	-120	-4	-8	48	4	3	48
130.99	0	83	174	19	113	238	56	80	182	60	102	211	43	3	6	-115	-1	1	-119	-4	-9	47	3	2	48
131.113	0	81	175	19	114	237	57	81	182	60	102	214	42	3	7	-115	0	0	-118	-4	-8	47	4	1	48
131.236	0	82	175	19	114	237	57	81	181	60	102	210	43	2	7	-117	0	2	-120	-3	-8	48	4	3	47
131.359	0	82	174	18	113	236	59	81	179	60	101	207	43	3	7	-116	0	2	-120	-4	-8	47	5	2	46
131.482	0	83	173	19	113	236	58	80	180	59	100	208	43	3	6	-116	0	2	-119	-3	-8	47	5	2	48
131.604	0	81	174	19	113	237	57	81	180	60	101	208	43	3	7	-116	0	1	-119	-4	-8	47	4	3	48
131.727	0	82	175	19	113	236	57	81	181	61	102	211	42	3	7	-115	0	0	-118	-4	-8	47	4	1	47
131.85	0	82	175	20	112	238	56	81	180	60	101	209	42	3	7	-115	0	1	-119	-4	-8	47	4	3	47
131.973	0	81	174	19	113	235	56	80	179	59	101	206	44	3	7	-117	0	1	-120	-4	-9	46	4	3	46
132.096	0	82	174	19	113	235	58	81	179	59	101	207	43	2	7	-117	0	3	-119	-4	-8	47	4	2	47
132.219	0	82	174	18	113	236	57	80	179	60	101	207	42	3	7	-117	0	1	-119	-4	-9	47	5	2	48
132.342	0	82	174	19	112	237	56	80	181	60	101	207	43	3	7	-115	0	2	-118	-3	-8	46	4	3	48
132.465	0	83	174	20	113	236	56	81	180	60	101	210	42	3	8	-115	0	0	-118	-4	-8	48	4	1	48
132.588	0	82	173	19	113	235	57	80	178	59	101	206	43	2	7	-117	0	1	-120	-4	-9	46	5	2	46
132.71	0	81	173	19	113	234	58	80	178	59	100	205	43	3	6	-118	0	1	-120	-3	-7	46	3	2	47
132.833	0	82	173	19	113	235	59	80	179	59	100	206	42	3	6	-116	0	1	-118	-3	-9	47	4	3	47
132.956	0	82	174	19	113	236	57	80	179	60	101	207	43	4	7	-115	0	2	-117	-3	-9	47	5	3	48
133.079	0	83	175	19	114	236	57	81	180	59	101	209	43	3	8	-115	0	0	-118	-4	-8	46	4	1	48
133.202	0	81	174	20	113	236	57	80	180	59	101	207	42	3	7	-116	0	2	-120	-5	-8	47	4	2	48
133.325	0	82	173	19	112	234	58	80	179	59	100	205	42	3	7	-117	0	2	-119	-3	-9	47	4	2	47
133.448	0	81	173	19	113	234	59	80	178	59	101	206	42	3	6	-116	0	0	-119	-4	-9	45	5	3	47
133.571	0	82	174	18	112	234	57	80	180	60	101	208	43	4	7	-116	-1	0	-118	-4	-8	46	4	1	47
133.693	0	82	174	20	114	235	57	80	181	60	101	212	42	3	6	-115	0	0	-117	-4	-8	47	4	0	48
133.816	0	82	176	20	113	237	56	81	181	59	101	211	42	3	7	-114	0	1	-118	-4	-8	48	5	1	49
133.939	0	81	174	19	112	237	57	80	180	59	101	207	42	4	7	-116	0	2	-119	-3	-8	46	4	3	47
134.062	0	81	174	19	113	236	58	81	180	59	102	207	43	3	7	-117	-1	2	-120	-4	-9	46	4	2	47
134.185	0	82	173	18	113	236	58	81	180	59	101	207	43	4	6	-117	0	1	-119	-4	-8	46	4	2	48
134.308	0	82	175	19	114	236	57	81	180	60	101	210	42	3	7	-115	-1	0	-117	-3	-8	47	4	1	48
134.431	0	82	175	19	114	236	58	81	182	60	102	213	42	3	6	-114	0	0	-117	-3	-8	47	5	0	48
134.554	0	82	175	20	113	239	56	81	181	60	102	213	43	4	7	-115	0	1	-119	-4	-8	47	4	1	49
134.676	0	82	174	19	113	237	59	81	181	59	102	208	43	4	7	-117	0	2	-120	-3	-8	47	4	3	47
134.799	0	82	175	19	114	237	59	80	181	60	102	208	43	3	8	-116	0	1	-120	-4	-9	47	4	3	47
134.922	0	82	174	19	113	238	58	79	181	60	102	209	43	3	8	-115	0	0	-118	-3	-9	47	4	2	48
135.045	0	82	176	20	114	237	57	81	181	60	102	213	43	2	7	-114	0	0	-118	-4	-8	47	5	0	48
135.168	0	81	178	20	114	239	58	81	183	60	103	216	41	3	7	-113	0	0	-117	-4	-9	47	4	0	48
135.291	0	82	177	20	113	240	56	81	183	61	102	216	43	3	7	-113	0	0	-118	-5	-9	47	3	1	49
135.414	0	82	175	19	114	238	58	81	182	60	102	210	43	3	7	-116	0	2	-120	-4	-8	47	5	2	47
135.537	0	82	175	19	114	239	58	80	181	60	102	211	43	4	6	-116	0	1	-120	-4	-8	47	4	2	48
135.66	0	82	175	19	114	238	58	80	183	61	102	212	43	3	7	-115	0	1	-118	-4	-8	48	4	1	47
135.782	0	82	176	19	114	238	58	80	183	60	103	216	43	3	7	-113	0	-1	-117	-3	-9	47	4	0	48
135.905	0	83	177	19	115	240	58	81	184	62	103	218	42	3	7	-113	0	0	-118	-4	-8	48	3	0	49
136.028	0	83	177	20	114	242	57	81	183	61	103	214	42	3	7	-114	-1	0	-120	-4	-8	48	4	2	48
136.151	0	82	176	19	114	239	58	81	183	61	102	212	43	3	7	-116	0	1	-120	-4	-9	48	4	2	47
136.274	0	83	176	19	115	242	58	80	182	60	103	212	43	3	7	-114	0	2	-120	-4	-9	47	5	2	49
136.397	0	82	177	19	114	240	57	81	183	62	102	216	43	3	7	-113	0	0	-119	-3	-8	48	4	1	47
136.52	0	82	177	19	115	240	58	81	185	62	103	219	42	3	7	-113	0	0	-119	-3	-8	49	4	0	49
136.643	0	83	178	21	115	243	57	81	186	61	103	221	42	4	7	-112	0	-1	-119	-4	-9	48	4	0	49
136.765	0	82	177	20	115	243	58	81	184	62	103	215	43	3	6	-113	0	1	-120	-3	-9	48	4	1	48
136.888	0	82	176	19	114	242	58	81	183	62	103	214	43	3	7	-115	0	2	-121	-3	-9	48	4	2	48
137.011	0	82	177	19	114	241	58	81	184	62	103	216	43	3	7	-115	0	1	-120	-3	-8	48	4	1	48
137.134	0	82	178	19	115	241	57	81	185	62	104	219	43	3	7	-113	-1	0	-119	-4	-9	48	4	0	48
137.257	0	82	179	19	114	242	57	82	186	63	103	220	42	4	6	-112	0	0	-119	-3	-8	49	4	0	48
137.38	0	82	178	20	114	244	56	81	186	62	103	218	43	3	7	-112	-1	2	-121	-4	-9	49	5	2	48
137.503	0	82	177	19	114	241	57	81	184	61	103	214	43	3	6	-114	0	2	-122	-4	-9	48	4	3	47
137.626	0	82	177	19	114	241	58	81	184	61	103	215	43	3	8	-115	-1	0	-121	-3	-9	48	5	3	49
137.748	0	83	178	19	114	244	57	81	185	61	102	215	43	3	7	-114	0	2	-120	-4	-9	49	5	2	48
137.871	0	83	179	19	114	241	57	81	186	62	103	220	43	3	8	-112	0	0	-119	-4	-9	48	4	0	48
137.994	0	83	179	19	114	244	56	82	188	63	103	220	42	3	7	-112	-1	0	-121	-4	-8	50	4	1	49
138.117	0	83	177	18	114	242	58	81	184	62	103	215	44	3	7	-115	0	0	-122	-4	-9	49	4	2	47
138.24	0	83	176	18	114	242	57	82	184	62	102	214	44	2	7	-115	0	2	-122	-3	-9	48	5	2	47
138.363	0	82	177	19	114	241	57	81	185	62	103	215	44	4	7	-114	0	1	-121	-3	-8	48	5	3	47
138.486	0	83	178	19	115	240	57	82	185	63	103	218	42	3	7	-114	0	-1	-119	-4	-9	49	4	0	47
138.609	0	82	178	19	115	241	57	82	187	62	103	221	43	3	7	-112	0	-1	-119	-3	-9	50	4	0	49
138.732	0	82	179	19	114	242	57	81	185	62	103	216	43	3	7	-114	0	2	-121	-4	-9	49	4	2	47
138.854	0	82	176	18	114	240	56	82	185	62	102	213	44	3	6	-115	0	2	-122	-4	-9	49	4	3	47
138.977	0	83	177	18	113	241	57	81	184	61	102	214	44	4	6	-115	0	1	-122	-4	-10	49	4	3	48
139.1	0	81	177	19	113	241	57	82	185	61	102	214	43	3	7	-115	0	2	-120	-4	-9	49	4	2	47
139.223	0	82	177	19	114	240	57	82	185	62	102	218	42	3	7	-113	0	0	-119	-5	-9	48	4	0	48
139.346	0	82	178	20	115	242	56	81	185	62	103	217	42	3	7	-113	0	1	-120	-3	-8	49	4	1	49
139.469	0	82	176	17	114	240	57	81	184	62	103	212	43	4	7	-116	0	1	-122	-3	-10	48	5	3	47
139.592	0	83	177	18	114	239	58	81	183	62	103	212	43	3	7	-115	-1	1	-121	-3	-9	48	4	3	47
139.715	0	83	176	19	114	240	57	80	184	62	102	213	43	3	7	-115	0	2	-120	-3	-9	48	4	3	47
139.837	0	82	178	19	115	239	57	81	185	62	103	216	43	3	8	-114	0	-1	-119	-4	-9	48	4	0	48
139.96	0	83	179	19	115	240	56	81	186	62	104	218	44	4	8	-114	-1	0	-120	-4	-10	50	4	0	49
140.083	0	83	176	19	114	240	57	81	185	63	102	213	43	3	7	-115	0	1	-122	-4	-9	48	5	2	47
140.206	0	83	177	18	114	239	58	82	184	62	102	212	43	3	8	-116	0	1	-120	-3	-9	48	4	2	46
140.329	0	83	176	19	114	239	58	81	184	62	102	212	43	3	7	-115	0	1	-120	-4	-9	48	4	2	47
140.452	0	82	177	19	114	238	57	81	185	62	103	216	44	3	7	-115	0	0	-119	-3	-8	48	4	1	47
140.575	0	82	178	19	113	240	57	81	186	62	102	218	43	3	7	-114	-1	0	-118	-3	-8	48	4	0	49
140.698	0	82	178	19	114	240	57	81	184	62	103	213	43	4	7	-114	0	1	-121	-3	-8	49	4	2	47
140.82	0	82	175	19	114	239	58	81	183	61	101	212	43	4	7	-116	0	1	-121	-4	-9	48	5	2	47
140.943	0	82	177	19	114	239	57	81	183	61	103	211	43	3	7	-116	0	1	-120	-4	-9	47	5	3	48
141.066	0	83	177	19	114	238	57	81	184	62	103	216	44	4	7	-116	-1	0	-119	-4	-8	49	4	0	48
141.189	0	83	177	20	114	239	57	82	185	61	102	218	42	4	7	-114	0	0	-118	-4	-9	49	4	0	47
141.312	0	82	176	20	115	240	56	81	185	61	103	216	43	3	7	-114	0	0	-120	-4	-8	48	4	1	48
141.435	0	83	176	18	114	240	58	81	183	61	103	212	44	2	8	-116	0	1	-122	-4	-9	48	4	3	46
141.558	0	82	176	19	114	241	58	81	184	61	102	213	43	3	7	-116	0	2	-120	-3	-9	48	4	2	48
141.681	0	82	177	19	114	238	56	81	184	62	103	216	44	3	7	-114	0	0	-119	-3	-9	49	4	0	47
141.804	0	83	177	18	114	240	57	82	185	62	102	218	42	3	8	-113	0	0	-119	-4	-9	49	4	0	48
141.926	0	82	177	19	114	242	56	81	185	62	102	215	42	3	7	-115	0	2	-121	-4	-8	48	6	2	48
142.049	0	82	176	19	114	240	57	81	183	61	103	212	44	3	7	-115	0	1	-121	-4	-9	48	4	2	47
142.172	0	82	176	19	113	239	58	81	184	61	103	213	43	3	7	-115	0	1	-121	-4	-9	49	5	3	47
142.295	0	83	176	20	114	240	57	81	184	61	102	215	44	3	7	-114	0	0	-120	-4	-8	48	4	1	48
142.418	0	82	177	20	114	239	57	80	185	61	102	217	43	3	7	-114	0	0	-119	-4	-8	48	3	1	48
142.541	0	82	176	20	114	240	56	82	183	60	101	213	43	3	8	-114	-1	0	-121	-4	-9	49	4	3	47
142.664	0	81	176	19	114	238	58	81	183	61	103	211	43	2	7	-115	0	2	-120	-3	-8	48	4	3	46
142.787	0	82	175	19	113	239	59	81	182	60	102	211	43	2	7	-115	0	1	-120	-4	-9	48	4	2	47
142.909	0	81	176	20	113	239	57	81	183	60	101	212	43	3	7	-115	0	1	-121	-3	-9	48	4	2	48
143.032	0	82	177	20	113	239	56	81	184	60	102	214	44	3	7	-115	0	0	-119	-3	-9	48	4	1	48
143.155	0	82	175	20	114	238	57	81	182	60	103	210	44	3	6	-116	0	2	-120	-4	-9	48	5	2	47
143.278	0	82	175	19	114	236	58	81	181	60	102	209	43	3	7	-116	0	2	-121	-3	-9	46	4	2	46
143.401	0	81	174	19	113	236	58	81	182	60	101	209	43	3	7	-117	0	2	-120	-3	-8	47	5	3	47
143.524	0	81	175	18	114	236	58	80	181	60	101	210	43	4	6	-116	-1	2	-119	-3	-8	48	4	3	48
143.647	0	81	175	20	114	238	56	80	183	60	102	210	43	3	7	-114	0	1	-118	-4	-8	48	5	2	48
143.77	0	82	175	19	113	237	57	80	181	60	101	208	43	3	7	-116	-1	1	-120	-4	-9	47	4	3	46
143.892	0	81	174	19	113	234	58	80	180	60	101	207	43	3	7	-118	0	1	-121	-3	-9	46	4	3	46
144.015	0	81	173	19	113	235	58	79	180	59	101	206	44	3	7	-117	-1	1	-119	-3	-9	46	4	3	46
144.138	0	82	174	19	112	235	58	80	181	60	100	207	43	3	7	-116	-1	1	-118	-4	-8	47	4	2	48
144.261	0	81	175	19	113	236	57	80	183	60	101	208	43	3	7	-115	0	2	-118	-3	-8	48	5	3	48
144.384	0	82	174	19	112	235	57	80	180	59	102	207	42	3	6	-118	0	1	-120	-4	-8	47	4	2	47
144.507	0	81	173	19	112	233	59	80	179	59	101	205	43	3	7	-117	0	1	-120	-3	-8	46	4	2	46
144.63	0	81	174	19	112	234	59	79	179	59	101	205	42	2	7	-117	0	1	-119	-4	-9	46	4	2	47
144.753	0	81	174	19	112	234	58	81	179	59	101	206	44	3	7	-116	-1	1	-119	-3	-8	47	4	2	47
144.876	0	82	174	19	113	234	58	80	180	60	101	208	43	3	6	-116	0	1	-118	-4	-8	47	4	1	48
144.998	0	81	174	21	113	235	57	80	179	59	101	206	42	3	7	-116	0	1	-119	-4	-9	46	4	2	48
145.121	0	81	172	19	112	233	59	80	179	59	100	203	43	4	7	-117	0	1	-119	-4	-9	46	4	2	45
145.244	0	82	172	19	113	233	59	79	177	58	101	204	42	3	8	-117	0	2	-119	-3	-8	46	4	2	46
145.367	0	81	173	19	112	233	58	80	178	59	100	204	43	3	6	-117	-1	1	-119	-4	-9	46	4	3	48
145.49	0	81	173	19	111	233	57	80	179	59	102	207	42	3	7	-117	0	1	-118	-3	-8	46	4	1	48
145.613	0	82	174	20	112	235	56	80	181	59	101	209	43	3	6	-115	-1	0	-117	-3	-8	47	4	2	48
145.736	1	82	173	20	112	234	58	80	178	58	100	205	42	3	7	-117	0	2	-119	-3	-9	46	3	2	46
145.859	0	82	173	19	112	232	59	79	178	58	101	204	42	3	6	-118	0	2	-119	-3	-8	46	5	3	47
145.981	0	81	173	19	112	233	59	80	179	58	101	204	42	3	6	-117	0	1	-119	-4	-7	46	4	1	47
146.104	0	81	173	19	113	235	57	80	179	59	101	206	43	3	8	-115	0	1	-118	-4	-8	46	4	2	47
146.227	0	80	174	19	113	234	57	81	180	59	101	210	42	2	7	-114	-1	0	-117	-4	-8	47	4	1	48
146.35	0	81	174	20	113	235	58	79	180	58	101	207	42	4	6	-116	0	3	-119	-3	-9	46	4	2	49
146.473	0	81	172	20	112	234	59	80	178	58	101	205	43	4	6	-117	-1	2	-119	-3	-9	46	4	2	46
146.596	0	81	173	20	112	235	58	80	179	59	100	206	43	3	7	-116	0	1	-118	-3	-9	47	4	2	47
146.719	0	81	174	19	112	236	57	80	179	59	101	207	44	2	7	-116	0	2	-117	-4	-8	47	4	2	48
146.842	0	81	174	20	113	236	58	80	180	59	101	210	41	3	7	-115	0	0	-117	-4	-9	46	4	1	49
146.964	0	82	175	20	114	236	57	80	180	59	101	210	43	2	6	-114	0	0	-118	-3	-8	47	4	2	49
147.087	0	81	173	19	112	236	59	80	179	59	100	206	43	3	8	-117	0	1	-120	-4	-8	46	4	2	47
147.21	0	81	173	20	112	234	59	80	179	58	100	206	43	4	6	-117	0	2	-120	-4	-9	46	4	3	47
147.333	0	81	173	19	113	236	59	80	179	60	101	206	43	2	8	-116	0	2	-119	-4	-8	47	4	2	48
147.456	0	81	175	19	112	237	58	80	179	60	100	208	43	2	8	-115	0	1	-118	-4	-7	47	5	2	48
147.579	0	82	175	20	112	237	57	80	181	60	101	212	43	3	7	-114	0	0	-117	-4	-9	47	4	1	49
147.702	0	81	173	20	112	236	58	79	178	59	101	207	43	3	7	-116	-1	1	-120	-4	-8	46	3	2	47
147.825	0	81	173	19	112	236	58	78	178	59	101	206	43	3	7	-117	0	1	-120	-3	-8	47	5	2	47
147.948	0	81	173	19	113	237	59	79	179	59	100	207	43	3	7	-116	-1	1	-119	-4	-8	46	5	3	47
148.07	0	82	174	20	113	236	59	80	179	60	101	210	43	4	7	-114	0	0	-117	-4	-8	47	4	1	48
148.193	0	82	175	20	112	236	58	80	182	60	101	213	43	3	7	-114	0	0	-117	-3	-9	48	5	0	49
148.316	0	81	175	20	113	240	57	80	180	60	101	210	43	3	8	-114	0	1	-118	-3	-8	47	3	2	48
148.439	0	82	174	20	113	237	59	79	179	59	101	207	43	3	7	-116	0	1	-121	-3	-8	46	4	2	47
148.562	0	81	174	19	113	236	59	80	179	59	101	207	43	3	7	-115	0	1	-119	-3	-9	46	5	3	48
148.685	0	81	175	19	113	238	58	80	180	60	101	208	44	3	7	-115	0	2	-119	-4	-8	48	4	2	47
148.808	0	81	175	19	113	238	58	80	180	60	101	212	43	3	8	-115	0	1	-118	-3	-9	48	4	1	48
148.931	0	82	176	20	113	238	58	79	182	61	101	214	43	4	7	-113	0	0	-117	-3	-8	47	4	0	48
149.053	0	82	176	21	113	240	57	79	181	61	101	212	42	4	8	-113	0	2	-119	-4	-9	48	4	2	48
149.176	0	80	174	20	114	239	59	79	180	59	100	209	44	3	6	-115	0	2	-121	-4	-8	47	3	2	47
149.299	0	81	175	19	113	239	58	81	180	60	101	210	43	3	7	-116	0	2	-120	-3	-9	47	4	3	47
149.422	0	81	175	20	113	237	59	81	180	60	102	211	44	3	7	-115	-1	1	-119	-2	-9	47	4	1	47
149.545	0	82	176	20	113	239	58	80	183	61	102	213	43	3	6	-113	0	0	-118	-4	-8	48	4	2	48
149.668	0	81	176	19	113	239	58	80	183	62	102	216	42	3	7	-112	0	0	-118	-4	-9	49	4	0	48
149.791	0	82	177	21	113	241	57	79	183	60	101	215	44	3	7	-114	-1	0	-119	-3	-9	48	4	1	49
149.914	0	81	176	20	114	239	59	79	181	60	102	211	44	3	7	-115	0	2	-120	-4	-8	47	4	3	47
150.036	0	82	175	20	113	240	58	79	182	60	101	212	43	3	6	-114	0	1	-120	-4	-9	47	4	2	47
150.159	0	81	176	19	114	241	58	80	182	61	102	213	44	3	7	-115	0	1	-118	-3	-9	47	4	3	48
150.282	0	81	177	20	114	240	58	79	183	62	102	217	43	3	7	-114	0	0	-119	-3	-8	48	4	1	48
150.405	0	82	178	19	113	243	58	80	185	62	102	220	42	3	7	-112	0	0	-119	-2	-9	48	4	0	49
150.528	0	81	178	20	114	243	58	81	184	62	102	219	42	3	8	-111	0	0	-119	-4	-8	49	4	1	49
150.651	0	82	177	20	113	243	58	79	183	60	101	215	44	3	7	-112	-1	2	-120	-4	-8	49	5	2	48
150.774	0	82	178	19	114	245	59	80	183	61	101	215	43	2	7	-114	0	1	-120	-3	-9	49	4	2	48
150.897	0	81	178	19	113	245	58	80	184	61	102	217	44	3	7	-112	0	2	-119	-3	-8	49	4	3	47
151.02	0	82	180	19	113	245	58	80	187	62	101	221	42	3	7	-110	0	-1	-119	-3	-8	50	4	1	48
151.142	0	81	183	19	113	246	57	81	190	62	101	221	42	3	8	-109	-1	0	-119	-4	-9	51	4	2	49
151.265	0	80	180	20	112	246	58	79	188	60	101	217	44	3	7	-113	0	1	-122	-3	-9	49	4	3	48
151.388	0	82	179	18	114	246	60	79	185	61	101	217	43	3	7	-113	-1	1	-121	-3	-9	49	4	3	47
151.511	0	81	179	19	113	245	59	80	186	61	101	217	44	3	8	-112	0	1	-121	-4	-10	49	5	3	47
151.634	0	81	180	19	114	247	58	80	187	62	101	218	43	3	7	-113	0	2	-119	-3	-8	48	4	2	48
151.757	0	81	181	19	113	246	58	80	187	62	102	222	43	3	7	-112	0	0	-119	-4	-9	49	4	0	49
151.88	0	81	180	20	112	247	58	80	187	61	101	219	44	3	7	-112	0	1	-121	-4	-9	49	5	2	48
152.003	0	81	179	19	113	245	59	79	186	61	101	215	45	3	7	-114	0	2	-121	-3	-9	48	4	2	46
152.125	0	81	179	18	113	246	59	81	184	61	101	216	44	3	7	-114	0	1	-121	-4	-9	48	3	3	47
152.248	0	81	178	18	113	246	58	79	186	61	101	217	44	3	7	-115	-1	2	-120	-4	-9	48	4	2	47
152.371	0	82	180	19	112	247	58	80	187	62	101	219	44	3	7	-112	0	2	-119	-3	-9	49	4	1	47
152.494	0	81	180	21	112	245	58	80	186	60	100	220	43	3	7	-112	0	0	-120	-4	-8	49	4	1	48
152.617	0	80	178	19	112	244	60	80	184	61	101	215	45	3	7	-115	0	2	-122	-4	-9	48	4	3	45
152.74	0	81	178	19	112	244	60	80	184	60	100	214	44	3	7	-115	-1	1	-120	-3	-8	48	3	2	47
152.863	0	81	178	20	111	244	60	80	184	60	100	215	44	3	7	-115	0	1	-120	-4	-9	48	5	2	48
152.986	0	82	178	19	113	245	59	79	185	61	101	216	44	3	8	-113	-1	1	-119	-4	-8	48	4	2	47
153.108	0	81	179	20	113	245	58	81	185	62	101	219	44	3	7	-112	0	0	-118	-3	-9	48	4	1	49
153.231	0	81	178	19	113	244	59	80	184	60	100	214	44	3	8	-115	-1	1	-121	-4	-9	47	5	3	47
153.354	0	80	177	19	112	243	60	80	183	60	101	213	44	3	6	-115	0	1	-120	-4	-9	48	5	3	47
153.477	0	81	177	20	111	243	60	79	183	60	99	214	44	4	6	-113	0	1	-120	-3	-8	48	3	3	47
153.6	0	81	177	19	112	244	60	79	183	61	100	216	44	3	8	-114	0	2	-119	-4	-8	48	4	3	48
153.723	0	81	178	19	112	244	58	79	185	61	100	217	44	3	7	-113	-1	1	-118	-3	-9	48	5	2	48
153.846	0	82	178	20	112	244	59	79	183	60	101	216	43	3	6	-113	-1	1	-120	-4	-8	48	3	3	48
153.969	0	81	177	19	113	243	60	78	182	60	100	213	44	3	7	-115	0	2	-120	-4	-9	48	4	3	47
154.092	0	80	177	19	112	242	60	79	182	60	100	212	43	3	6	-115	0	1	-120	-3	-9	47	4	2	47
154.214	0	81	177	19	112	243	60	80	183	60	100	214	43	3	7	-115	-1	2	-120	-3	-8	48	4	3	48
154.337	0	81	177	19	112	243	58	80	183	61	100	216	44	4	7	-112	0	0	-118	-4	-8	48	5	1	48
154.46	0	81	177	20	112	245	57	80	183	60	100	218	44	3	7	-112	-1	0	-119	-4	-9	48	4	1	49
154.583	0	81	177	20	113	243	60	79	181	59	100	214	44	3	7	-115	0	1	-121	-3	-8	48	4	2	47
154.706	0	81	176	19	112	243	60	78	181	60	101	214	43	3	7	-115	0	1	-120	-4	-9	48	4	2	46
154.829	0	81	175	18	113	244	60	79	181	61	101	214	44	3	7	-113	0	2	-118	-3	-8	48	5	2	47
154.952	0	80	177	19	112	244	59	79	182	61	99	217	44	3	7	-113	0	0	-118	-3	-9	48	4	1	48
155.075	0	81	176	20	112	244	59	79	183	61	101	220	43	3	6	-112	0	0	-118	-3	-9	49	5	0	49
155.197	0	81	177	20	112	246	59	80	183	60	100	216	43	3	7	-113	0	1	-119	-4	-8	49	5	2	48
155.32	0	81	176	19	112	244	60	78	182	60	100	215	43	3	7	-113	0	1	-119	-4	-8	48	4	4	48
155.443	0	80	175	19	112	244	60	79	181	60	100	215	43	2	7	-113	0	1	-120	-4	-9	47	5	2	48
155.566	0	81	176	19	112	245	59	79	183	60	101	216	43	2	7	-113	0	1	-119	-3	-9	48	4	3	48
155.689	0	80	177	19	113	245	59	79	183	61	101	219	44	3	8	-112	0	0	-119	-3	-9	49	4	1	48
155.812	0	81	177	20	113	246	58	80	182	60	101	218	43	3	7	-112	0	2	-119	-4	-8	49	4	3	49
155.935	0	81	177	19	112	244	60	78	182	60	101	214	43	3	7	-113	-1	2	-120	-3	-9	48	4	3	47
156.058	0	81	176	19	112	243	60	79	182	60	100	215	44	3	7	-113	0	2	-121	-3	-8	48	4	2	47
156.18	0	80	177	19	112	244	60	79	182	61	100	215	44	3	7	-113	0	1	-119	-3	-8	49	4	3	48
156.303	0	80	178	19	113	244	59	79	184	61	101	217	44	2	8	-111	0	1	-119	-3	-9	48	4	1	48
156.426	0	81	178	19	113	245	59	80	183	62	101	219	43	3	7	-111	0	0	-119	-3	-8	48	4	1	49
156.549	0	80	176	19	112	244	60	79	181	60	100	214	44	4	8	-114	0	2	-120	-4	-8	49	4	1	47
156.672	0	80	176	19	112	243	60	78	182	59	101	214	43	3	7	-113	0	1	-120	-3	-8	48	4	3	47
156.795	0	80	176	19	111	244	61	79	181	60	100	214	43	3	7	-112	0	2	-119	-4	-9	49	4	2	47
156.918	0	81	176	19	112	244	60	79	182	61	100	215	44	3	7	-111	0	2	-118	-3	-10	48	4	3	49
157.041	0	80	178	19	112	244	59	79	183	60	99	218	44	3	7	-112	0	0	-117	-3	-9	49	5	1	48
157.164	0	81	178	20	112	245	60	79	184	60	100	214	43	3	7	-112	0	1	-120	-3	-9	50	4	3	49
157.286	0	80	178	19	111	242	60	79	183	60	100	212	43	3	8	-112	0	1	-120	-3	-8	49	4	2	46
157.409	0	80	179	19	111	243	61	79	183	60	100	212	44	2	7	-113	0	1	-120	-3	-9	49	4	2	48
157.532	0	80	180	18	112	243	61	79	184	60	100	214	43	2	7	-113	-1	1	-119	-4	-9	49	4	2	49
157.655	0	80	180	19	111	244	60	78	185	60	101	215	43	2	8	-111	0	2	-118	-3	-9	49	4	3	48
157.778	0	79	180	19	112	245	59	79	186	61	100	218	44	3	7	-110	0	0	-118	-4	-8	48	5	1	49
157.901	0	79	180	19	111	243	61	78	184	60	99	214	44	2	7	-113	0	1	-118	-4	-9	48	4	2	47
158.024	0	80	179	19	111	244	62	78	184	59	100	213	44	4	8	-113	-1	1	-119	-4	-9	49	4	3	48
158.147	0	80	179	18	112	244	61	78	183	60	99	213	44	3	7	-113	0	2	-118	-4	-8	49	4	2	47
158.269	0	80	179	19	111	245	61	78	185	60	99	215	44	3	6	-111	-1	2	-118	-3	-9	48	4	3	49
158.392	0	80	181	19	112	244	60	79	186	60	100	219	45	3	7	-110	0	0	-117	-4	-9	49	5	0	49
158.515	0	79	180	20	111	246	61	79	186	60	100	217	44	3	6	-112	-1	2	-118	-4	-9	49	4	2	49
158.638	0	80	179	19	113	245	62	78	184	59	99	214	45	3	8	-113	0	2	-120	-3	-9	48	4	3	47
158.761	0	80	179	19	111	246	62	79	184	60	100	215	44	3	7	-113	0	1	-118	-4	-8	48	5	3	47
158.884	0	80	180	18	112	247	62	78	185	61	99	216	44	3	7	-112	-1	1	-118	-3	-9	48	3	2	49
159.007	0	80	181	18	111	246	61	79	186	60	100	219	45	3	7	-112	0	0	-118	-3	-9	48	4	1	49
159.13	0	81	183	19	112	247	60	79	187	60	100	222	45	3	7	-112	-1	0	-117	-4	-9	49	3	0	49
159.252	0	81	181	19	112	249	61	79	185	60	100	218	44	3	7	-112	0	1	-119	-3	-9	49	5	2	48
159.375	0	81	181	18	112	247	62	78	185	59	100	218	45	3	7	-114	0	1	-119	-3	-8	48	4	3	48
159.498	0	79	180	18	111	248	63	78	184	59	101	218	44	3	8	-114	-1	1	-120	-3	-9	48	4	4	49
159.621	0	80	180	19	112	247	62	78	186	60	101	220	43	3	7	-113	-1	0	-118	-3	-9	48	5	1	50
159.744	0	79	181	19	113	249	60	79	187	60	100	222	45	3	7	-111	0	0	-117	-3	-9	49	5	2	49
159.867	0	80	182	19	113	249	60	80	187	60	101	223	44	3	8	-112	-1	0	-118	-4	-9	48	4	1	49
159.99	0	81	180	18	112	249	62	78	185	60	100	217	44	3	7	-115	-1	1	-119	-4	-9	48	4	3	48
160.113	0	80	181	20	111	248	62	79	186	59	101	218	45	4	7	-114	0	1	-119	-3	-9	48	4	2	49
160.236	0	80	181	19	112	247	62	79	185	60	100	218	44	2	7	-114	0	2	-119	-2	-9	48	4	3	48
160.358	0	81	181	18	111	246	61	79	186	61	101	222	44	3	7	-113	0	0	-118	-4	-9	48	4	0	48
160.481	0	80	181	19	113	247	60	79	187	61	101	224	44	3	7	-113	0	-1	-117	-3	-9	48	3	1	49
160.604	0	80	180	20	112	248	60	79	186	59	101	220	44	3	8	-113	0	2	-119	-4	-9	48	4	3	49
160.727	0	80	180	19	112	246	61	78	185	59	100	216	45	3	7	-114	0	1	-121	-4	-9	47	4	3	47
160.85	0	80	180	19	112	246	62	78	185	59	100	217	45	2	7	-114	0	2	-118	-3	-8	47	4	3	48
160.973	0	80	179	18	112	248	62	79	186	60	101	218	44	3	7	-115	0	2	-120	-4	-9	47	3	2	49
161.096	0	80	181	19	112	246	60	79	186	61	100	222	45	2	7	-113	-1	-1	-117	-3	-9	48	4	1	49
161.219	0	81	182	20	112	247	59	81	188	61	100	223	45	3	8	-111	-1	0	-116	-3	-8	47	3	0	50
161.341	0	81	180	20	111	247	60	79	185	60	101	218	45	2	7	-114	0	1	-120	-3	-9	48	4	3	46
161.464	0	80	180	19	112	246	62	78	184	60	101	217	45	4	6	-115	0	2	-121	-3	-9	47	4	1	47
161.587	0	80	179	19	112	247	61	79	186	60	100	217	45	3	7	-115	0	1	-119	-4	-9	47	4	2	48
161.71	0	80	180	20	111	248	61	79	185	60	99	218	44	2	7	-114	0	2	-119	-4	-9	48	4	3	49
161.833	0	81	180	19	112	246	60	79	187	61	100	220	45	3	7	-112	0	0	-118	-3	-9	48	3	2	48
161.956	0	80	181	20	112	247	60	79	187	59	101	221	44	3	7	-114	0	1	-119	-4	-9	48	4	1	48
162.079	0	80	180	20	112	246	62	78	185	60	101	217	45	3	7	-115	0	2	-120	-3	-9	47	4	2	47
162.202	0	80	181	20	113	247	62	79	185	60	101	216	45	3	6	-114	0	1	-120	-5	-8	48	4	3	48
162.324	0	80	179	20	112	247	61	79	185	60	100	218	45	3	7	-114	0	2	-119	-4	-9	48	5	3	49
162.447	0	81	180	19	112	246	60	79	187	61	100	220	45	3	6	-114	0	1	-118	-3	-8	48	3	1	49
162.57	0	80	181	20	112	247	59	79	187	61	101	224	45	4	8	-112	-1	0	-117	-4	-9	48	5	0	49
162.693	0	80	180	20	111	248	60	79	185	59	101	218	45	3	7	-113	0	2	-120	-4	-9	48	4	3	48
162.816	0	81	180	19	111	246	61	79	185	60	100	217	45	3	7	-114	0	2	-120	-3	-10	48	4	2	47
162.939	0	80	179	19	112	246	61	79	185	60	100	217	44	3	7	-115	-1	1	-120	-3	-8	48	4	3	49
163.062	0	80	180	19	112	247	60	79	186	61	100	218	45	3	7	-112	-1	2	-118	-3	-8	48	4	3	48
163.185	0	81	181	19	112	245	60	80	187	62	100	222	45	3	7	-112	0	0	-118	-3	-9	49	4	0	49
163.308	0	81	180	20	112	248	60	79	185	61	101	219	44	3	8	-114	0	1	-120	-3	-9	48	4	2	49
163.43	0	81	180	20	113	246	61	78	185	60	101	217	44	3	7	-115	0	1	-120	-2	-9	49	5	2	48
163.553	0	80	180	19	112	247	61	78	185	61	101	217	44	3	7	-113	0	1	-119	-3	-9	47	4	2	49
163.676	0	80	180	20	112	246	60	79	185	61	101	219	44	3	8	-112	0	0	-119	-3	-9	48	3	1	48
163.799	0	81	180	20	112	246	59	79	187	61	101	223	44	3	7	-112	0	0	-119	-4	-9	50	4	0	49
163.922	0	80	181	21	112	248	59	79	187	61	100	222	45	3	7	-112	0	0	-119	-3	-9	49	5	2	49
164.045	0	80	179	20	112	246	61	79	185	61	100	219	45	3	7	-113	0	2	-120	-4	-10	49	4	2	47
164.168	0	80	180	19	112	248	61	79	185	60	101	219	45	3	8	-113	0	1	-120	-4	-9	48	4	2	48
164.291	0	80	180	20	112	247	61	79	185	60	100	220	45	3	8	-113	-1	2	-119	-4	-8	48	4	3	48
164.413	0	80	180	20	112	246	60	80	186	61	101	224	44	3	6	-112	-1	0	-119	-4	-8	49	5	0	48
164.536	0	81	181	21	112	249	59	79	188	61	101	223	44	3	7	-111	-1	0	-120	-3	-9	49	4	1	49
164.659	0	80	179	19	112	246	61	79	185	61	100	218	45	3	7	-113	0	1	-121	-3	-8	48	4	2	46
164.782	0	80	179	19	112	246	62	78	185	61	101	217	45	3	7	-114	0	2	-120	-4	-9	48	4	3	48
164.905	0	81	179	19	112	247	61	79	184	61	100	218	44	3	7	-113	0	2	-120	-4	-8	49	5	3	48
165.028	0	81	180	19	113	246	60	79	186	61	101	220	45	2	8	-112	0	1	-118	-3	-8	49	4	2	48
165.151	0	80	181	19	113	246	59	79	186	61	101	223	46	3	8	-111	0	-1	-119	-4	-9	49	4	0	49
165.274	0	80	180	19	112	246	60	79	185	61	101	218	44	3	7	-114	-1	2	-120	-4	-9	49	4	2	48
165.396	0	81	179	20	112	246	61	79	186	60	101	218	45	3	6	-114	-1	1	-120	-3	-9	49	3	2	48
165.519	0	80	178	19	112	245	60	79	185	62	101	219	44	2	7	-113	0	0	-119	-4	-9	49	4	1	49
165.642	0	81	180	19	112	245	60	78	186	62	101	222	44	3	6	-111	-1	0	-118	-3	-9	50	4	0	48
165.765	0	81	180	19	112	248	59	79	187	61	101	222	44	2	7	-111	-1	1	-118	-3	-9	50	4	2	50
165.888	0	80	179	19	112	247	60	79	185	61	101	218	45	3	7	-114	0	2	-120	-3	-9	49	4	3	48
[truncated: 1,524 more rows]

## Sheet: Add_info
Time	Marker	Accel_x	Accel_y	Accel_z	Gyro_x	Gyro_y	Gyro_z	Magnet_x	Magnet_y	Magnet_z	battery		ld_gain	pd_gain
[truncated: 2,873 more rows]
