# Supplementary material for: Charitable crowdfunding donation-intention estimation depending on emotional project images using fNIRS-based functional connectivity
Source: PLoS One. 2024 May 8;19(5):e0303144. doi: 10.1371/journal.pone.0303144 (PMC11078340; doi:10.1371/journal.pone.0303144)
Supplement: S1 File — (ZIP) [file pone.0303144.s001.zip › Some donation dataset/negative/subject47.xlsx]

## Sheet: D780
	SNR :	46	40	41	38	38	40	37	39	40	38	45	41	44	41	44
Time	Marker	ch1	ch2	ch3	ch4	ch5	ch6	ch7	ch8	ch9	ch10	ch11	ch12	ch13	ch14	ch15
0.24576	0	736	243	365	122	131	309	380	198	158	442	186	194	199	474	745
0.36864	0	736	243	365	122	131	309	380	198	158	442	186	194	199	474	745
0.49152	0	729	240	366	127	133	314	383	205	158	446	193	195	214	500	752
0.6144	0	721	242	371	134	134	318	388	204	148	451	201	195	222	523	767
0.73728	0	726	254	374	148	138	320	392	197	140	452	210	196	226	527	771
0.86016	0	753	260	377	159	143	317	391	184	128	452	223	194	232	521	792
0.98304	0	747	258	376	156	144	310	396	168	122	461	232	194	236	523	839
1.10592	0	764	255	366	144	134	311	400	168	131	469	212	192	224	534	843
1.2288	0	778	255	362	140	131	318	405	177	138	476	204	191	218	535	857
1.35168	0	779	260	362	140	132	319	408	179	143	478	197	191	211	537	863
1.47456	0	775	266	365	143	129	318	397	185	148	469	193	191	208	533	822
1.59744	0	752	263	361	150	127	319	384	194	144	453	195	189	210	527	757
1.72032	0	751	273	364	160	133	315	377	198	139	436	206	189	219	533	761
1.8432	0	767	277	369	170	138	302	386	184	128	439	226	189	230	524	804
1.96608	0	772	282	369	163	138	301	390	166	126	441	216	188	224	527	803
2.08896	0	771	283	366	156	131	319	391	176	133	441	200	187	214	530	798
2.21184	0	765	280	366	162	137	319	394	176	128	444	206	187	215	524	809
2.33472	0	767	272	362	153	127	311	388	173	132	439	196	185	211	523	801
2.4576	0	760	272	361	158	134	313	389	175	126	436	201	184	210	517	798
2.58048	0	763	272	360	151	127	311	390	171	130	436	195	183	208	519	793
2.70336	0	750	271	361	158	135	316	393	174	125	436	202	185	211	517	791
2.82624	0	762	274	362	151	130	313	397	170	131	438	195	185	207	520	788
2.94912	0	748	270	360	156	134	318	393	176	129	434	197	185	207	515	787
3.072	0	753	267	357	151	128	308	390	170	130	433	192	182	205	513	780
3.19488	0	747	267	356	150	128	313	390	174	132	432	193	184	203	512	781
3.31776	0	741	268	358	149	127	310	393	173	134	433	191	183	204	513	774
3.44064	0	737	267	359	153	132	316	395	178	131	433	195	184	205	511	775
3.56352	0	736	267	360	154	135	312	397	170	130	433	196	185	206	512	775
3.6864	0	737	261	360	152	130	313	390	172	127	427	197	183	205	506	771
3.80928	0	720	261	356	154	133	304	389	163	122	424	195	183	203	506	759
3.93216	0	726	260	357	151	128	310	387	170	126	421	194	182	203	505	758
4.05504	0	722	261	357	154	133	307	391	163	121	423	197	182	205	505	757
4.17792	0	727	262	361	153	132	314	390	169	125	421	199	183	209	506	755
4.3008	0	714	253	363	162	142	306	399	164	112	429	229	184	223	495	761
4.42368	0	715	249	358	162	141	293	398	155	108	439	245	184	226	493	772
4.54656	0	729	254	355	152	133	300	400	155	116	445	219	184	216	500	790
4.66944	0	734	258	352	148	132	309	396	161	126	435	199	187	208	513	791
4.79232	0	782	283	348	134	138	307	367	162	140	391	209	191	197	537	808
4.9152	0	771	289	361	128	165	280	358	152	155	377	320	191	223	469	723
5.03808	0	753	264	356	128	153	285	377	130	152	387	266	194	224	418	689
5.16096	0	753	257	353	123	145	285	377	132	151	397	239	203	214	408	709
5.28384	0	757	255	354	121	136	287	381	133	151	412	216	207	210	405	707
5.40672	0	755	254	352	119	135	292	385	138	154	427	208	208	206	405	714
5.5296	0	757	254	355	117	133	296	392	141	156	439	198	212	207	407	720
5.65248	0	764	255	357	118	133	301	403	145	157	455	189	215	209	410	726
5.77536	0	768	252	355	116	132	301	403	148	156	459	185	213	209	407	724
5.89824	0	767	252	354	117	130	300	401	151	156	462	183	214	208	408	733
6.02112	0	767	251	356	116	130	301	402	154	157	466	183	216	210	410	740
6.144	0	771	255	356	116	131	303	402	156	158	466	186	215	210	413	741
6.26688	0	772	256	358	117	131	305	404	155	159	466	187	217	212	415	738
6.38976	0	772	256	358	118	132	307	406	158	160	472	186	217	213	417	744
6.51264	0	769	252	356	118	130	302	403	155	158	472	184	215	210	411	751
6.63552	0	771	252	356	118	129	303	402	158	159	475	184	215	210	411	748
6.7584	0	769	253	357	118	129	307	404	161	159	481	184	216	212	413	755
6.88128	0	766	256	359	118	129	310	409	163	159	485	184	218	213	415	761
7.00416	0	769	255	361	119	133	311	408	162	160	486	185	216	213	412	759
7.12704	0	770	252	356	118	128	305	406	161	158	486	183	214	211	408	753
7.24992	0	769	252	358	119	130	307	408	163	158	490	183	215	211	408	762
7.3728	0	766	251	357	118	128	308	409	163	159	494	183	214	212	409	766
7.49568	0	773	256	362	120	133	314	419	167	162	503	185	216	215	412	763
7.61856	0	772	253	358	120	132	307	414	170	163	500	185	214	213	410	766
7.74144	0	763	250	357	119	128	299	411	171	165	496	183	210	211	408	763
7.86432	0	770	250	355	118	128	307	411	165	159	497	182	212	211	407	761
7.9872	0	771	252	356	118	130	308	413	166	159	500	183	212	212	407	755
8.11008	0	770	253	359	119	129	312	418	168	160	504	183	213	212	409	755
8.23296	0	768	250	358	121	132	306	415	173	163	503	185	211	211	406	745
8.35584	0	768	247	356	118	128	299	410	174	165	500	184	209	210	403	744
8.47872	0	767	248	355	119	129	303	410	170	162	501	183	209	211	404	748
8.6016	0	766	249	356	119	129	308	413	167	159	502	183	211	211	404	747
8.72448	0	768	252	358	119	131	312	416	169	160	504	184	212	212	407	752
8.84736	0	770	254	360	120	132	315	419	169	162	507	186	213	214	409	751
8.97024	0	766	250	357	120	130	305	413	172	162	500	184	209	211	404	753
9.09312	0	764	249	355	119	128	300	411	174	164	498	183	209	210	404	758
9.216	0	765	250	356	118	128	300	412	174	165	498	183	209	210	403	754
9.33888	0	766	251	357	119	129	309	414	168	160	502	182	210	213	405	759
9.46176	0	766	251	358	119	130	312	418	169	161	506	184	212	213	409	759
9.58464	0	765	252	360	121	133	313	420	171	161	507	184	211	213	407	758
9.70752	0	764	248	355	118	128	299	413	175	165	500	183	208	211	403	755
9.8304	0	765	249	356	119	129	299	413	177	164	502	182	209	210	403	757
9.95328	0	763	250	356	119	129	304	416	173	163	503	183	209	211	404	755
10.0762	0	764	252	358	120	130	310	418	171	160	506	183	210	213	407	753
10.199	0	767	253	361	121	133	314	421	174	162	509	184	211	215	410	756
10.3219	0	767	252	360	122	134	310	419	175	164	505	184	210	214	406	759
10.4448	0	762	249	356	121	129	298	412	177	165	501	182	208	213	404	755
10.5677	0	763	250	357	120	129	299	411	178	165	500	182	208	212	403	752
10.6906	0	764	251	357	120	131	300	411	177	165	501	182	208	213	404	754
10.8134	0	765	254	359	120	131	311	416	172	161	505	182	210	214	407	757
10.9363	0	767	256	361	122	133	314	420	173	161	511	183	212	216	410	758
11.0592	0	764	253	359	121	134	308	415	177	163	507	184	210	215	406	757
11.1821	0	764	251	357	119	129	300	410	179	165	502	182	208	214	403	753
11.305	0	764	253	357	120	131	300	410	179	165	502	182	208	214	404	756
11.4278	0	764	254	358	119	130	301	412	180	165	504	182	208	215	406	756
11.5507	0	765	256	360	121	131	312	415	175	161	506	182	209	216	409	759
11.6736	0	769	259	362	122	133	315	420	176	162	508	184	211	218	412	759
11.7965	0	766	256	361	123	133	310	416	180	164	508	184	210	217	408	758
11.9194	0	765	254	358	120	129	300	412	181	165	503	181	208	215	405	758
12.0422	0	764	254	358	121	130	300	413	182	166	505	182	208	215	405	761
12.1651	0	767	255	359	120	130	301	414	182	166	507	182	210	216	407	760
12.288	0	766	256	361	122	131	308	419	180	165	512	182	210	218	410	761
12.4109	0	768	260	363	122	133	316	424	178	163	516	183	212	219	415	766
12.5338	0	767	258	364	123	135	311	423	183	166	516	184	211	219	411	767
12.6566	0	768	254	359	121	131	301	417	183	166	511	182	209	217	407	765
12.7795	0	767	256	360	121	131	302	418	184	166	512	182	209	217	408	764
12.9024	0	766	256	360	122	131	302	420	186	167	515	182	210	217	409	767
13.0253	0	767	258	362	122	132	306	424	188	169	518	184	211	218	411	770
13.1482	0	772	258	364	123	133	312	428	186	167	522	184	213	220	414	771
13.271	0	768	257	363	123	135	307	425	189	169	520	184	211	220	410	770
13.3939	0	766	255	360	123	130	302	421	187	167	516	183	210	219	408	771
13.5168	0	767	256	360	122	131	303	422	187	168	517	183	210	218	409	772
13.6397	0	771	256	360	122	133	304	423	188	168	518	183	211	219	410	774
13.7626	0	770	258	362	123	133	308	428	191	170	521	184	211	221	412	773
13.8854	0	771	259	364	125	134	310	433	192	171	526	184	213	222	416	778
14.0083	0	769	257	363	125	135	308	429	191	169	524	185	211	220	411	779
14.1312	0	770	253	359	123	132	304	423	188	168	519	183	209	218	407	777
14.2541	0	769	255	359	123	132	304	424	189	167	520	182	209	218	408	775
14.377	0	768	255	359	123	131	304	426	190	167	522	183	210	220	409	779
14.4998	0	770	258	360	123	135	307	428	192	168	524	184	210	219	412	780
14.6227	0	778	267	364	123	135	309	429	192	170	519	185	210	220	419	774
14.7456	0	775	264	362	123	136	307	424	189	168	513	185	210	219	414	773
14.8685	0	773	259	358	121	132	302	418	185	165	508	183	207	218	411	770
14.9914	0	775	257	359	121	132	302	418	186	167	508	183	207	217	410	771
15.1142	0	772	258	358	121	131	303	417	187	167	507	183	208	218	411	765
15.2371	0	774	260	360	122	133	306	418	189	168	507	183	209	218	413	768
15.36	0	775	261	361	122	134	307	421	188	170	509	184	210	220	416	770
15.4829	0	776	259	362	123	137	308	421	188	170	508	184	208	218	413	770
15.6058	0	775	256	357	121	132	303	415	183	165	501	182	206	217	410	762
15.7286	0	774	257	358	121	132	302	413	186	165	501	183	207	216	410	764
15.8515	0	774	256	357	120	132	302	413	185	167	501	182	207	217	410	767
15.9744	0	773	257	359	120	132	304	416	185	168	500	182	208	217	413	769
16.0973	0	774	260	361	123	135	313	420	185	166	507	184	210	220	414	772
16.2202	0	769	259	358	121	135	306	415	184	167	500	182	209	218	413	764
16.343	0	773	257	356	120	131	300	411	184	165	496	182	207	216	411	775
16.4659	0	785	258	356	121	132	301	411	184	166	496	181	208	216	411	790
16.5888	0	778	258	356	120	131	301	410	183	166	494	182	208	216	412	776
16.7117	0	780	259	358	121	133	304	413	186	168	498	181	209	217	415	780
16.8346	0	779	260	360	120	134	306	416	187	168	500	183	211	219	417	772
16.9574	0	777	257	359	121	134	305	413	185	168	498	183	209	218	414	777
17.0803	0	774	255	355	120	130	300	409	183	165	492	180	207	216	411	768
17.2032	0	776	256	356	119	131	300	407	183	165	492	181	207	216	411	775
17.3261	0	780	255	356	120	131	300	408	183	165	492	180	207	215	412	749
17.449	0	770	256	357	119	132	301	411	183	167	494	179	209	216	414	722
17.5718	0	777	258	362	118	133	304	415	184	169	503	180	209	216	415	753
17.6947	0	811	256	357	117	133	300	413	183	166	504	180	204	212	413	792
17.8176	0	795	254	357	118	132	301	412	186	167	505	180	204	211	409	787
17.9405	0	786	251	356	119	133	306	413	189	168	504	180	205	216	405	771
18.0634	0	782	251	357	120	132	308	415	190	170	506	181	209	217	407	769
18.1862	0	778	253	359	121	134	315	422	185	167	513	180	212	218	412	769
18.3091	0	782	254	360	123	138	310	423	190	170	512	183	212	219	411	776
18.432	1	779	250	355	120	133	303	413	185	165	501	183	208	217	407	770
18.5549	0	782	250	354	120	132	303	410	185	165	497	182	208	216	407	777
18.6778	0	782	250	353	120	132	302	410	185	165	496	182	209	216	407	778
18.8006	0	781	250	355	120	132	304	411	186	165	497	183	211	217	409	788
18.9235	0	781	252	358	122	134	307	414	186	168	500	184	210	217	411	787
19.0464	0	778	251	355	122	133	306	409	183	163	492	184	208	215	408	776
19.1693	0	780	250	354	120	131	301	406	181	164	489	182	206	215	407	776
19.2922	0	780	251	354	121	131	301	405	182	163	485	182	206	214	407	777
19.415	0	781	252	356	120	131	301	405	180	164	486	182	207	213	409	780
19.5379	0	784	253	356	120	132	311	409	175	158	491	181	208	216	410	775
19.6608	0	782	253	358	122	134	309	413	179	162	496	181	209	216	409	779
19.7837	0	780	249	355	120	129	300	408	180	164	493	180	206	214	406	781
19.9066	0	781	251	355	120	130	301	408	181	164	493	180	207	214	407	786
20.0294	0	782	251	355	120	130	300	409	181	164	492	180	208	214	406	779
20.1523	0	782	251	357	120	132	307	412	180	162	495	180	208	215	410	783
20.2752	0	781	254	358	121	134	309	414	181	162	497	181	208	215	409	785
20.3981	0	781	250	353	120	129	299	409	181	162	492	179	205	213	404	787
20.521	0	781	251	354	121	130	299	408	182	163	493	180	206	215	405	780
20.6438	0	780	251	355	119	130	300	410	182	163	491	179	207	214	405	783
20.7667	0	781	251	357	120	130	306	412	180	161	496	179	207	215	408	785
20.8896	0	783	254	358	122	132	312	415	178	159	498	181	209	215	410	792
21.0125	0	781	250	354	122	130	300	408	181	163	491	180	205	214	405	780
21.1354	0	780	249	352	120	128	298	406	180	162	490	178	204	212	403	783
21.2582	0	778	249	353	120	128	298	406	179	161	490	179	204	213	402	784
21.3811	0	781	250	354	120	128	300	408	182	162	492	179	206	213	404	790
21.504	0	782	251	355	121	130	309	411	176	157	495	179	206	214	407	784
21.6269	0	779	250	356	121	131	305	409	178	159	493	179	206	213	404	785
21.7498	0	776	247	351	119	127	296	403	179	160	490	178	203	212	400	784
21.8726	0	778	248	352	119	126	296	405	179	160	490	177	202	212	400	787
21.9955	0	779	248	352	119	127	297	404	180	160	490	178	204	212	399	781
22.1184	0	778	250	353	120	129	298	407	182	162	493	178	205	213	402	784
22.2413	0	779	250	355	121	130	308	411	177	156	496	178	205	214	403	786
22.3642	0	779	248	352	120	128	298	405	179	161	491	178	202	212	400	785
22.487	0	778	247	350	119	126	294	401	179	160	487	176	201	210	399	780
22.6099	0	776	246	350	119	126	295	400	179	159	487	176	200	211	397	781
22.7328	0	775	247	352	119	127	295	404	181	161	489	177	202	211	398	783
22.8557	0	778	248	353	119	127	298	406	182	162	492	177	205	211	400	786
22.9786	0	773	248	354	121	129	303	408	179	159	492	177	203	212	400	779
23.1014	0	775	246	349	119	125	293	401	179	159	488	176	200	210	395	778
23.2243	0	768	245	351	119	126	294	401	179	159	487	175	201	209	395	779
23.3472	0	773	244	349	119	126	294	402	179	160	487	175	201	210	395	782
23.4701	0	776	246	351	120	127	295	403	181	160	489	175	202	211	396	776
23.593	0	774	247	353	120	128	305	408	175	155	493	177	204	213	398	778
23.7158	0	766	245	351	121	128	296	404	180	159	490	175	201	212	395	777
23.8387	0	771	243	348	119	125	292	400	178	159	486	173	199	209	393	780
23.9616	0	771	244	348	119	125	293	399	179	159	483	174	198	210	391	771
24.0845	0	770	243	348	119	125	292	400	178	159	485	174	200	210	393	774
24.2074	0	769	246	350	119	126	299	403	176	157	489	174	201	211	395	776
24.3302	0	773	247	352	121	128	305	406	174	155	491	176	202	212	397	780
24.4531	0	771	244	349	120	126	292	400	178	159	484	174	198	210	392	771
24.576	0	767	242	347	118	124	291	397	176	158	482	173	197	208	390	772
24.6989	0	761	243	347	118	124	289	397	176	158	481	172	197	209	389	777
24.8218	0	769	243	347	117	124	292	398	177	159	482	173	198	207	390	775
24.9446	0	769	245	350	118	125	294	401	178	160	484	173	200	210	393	769
25.0675	0	769	246	352	119	128	304	403	172	154	487	175	201	210	395	771
25.1904	0	761	243	348	118	125	292	398	177	159	480	173	199	209	391	776
25.3133	0	767	242	347	117	123	289	397	176	157	479	172	198	207	390	772
25.4362	0	768	243	347	116	124	289	395	176	158	479	172	199	208	389	766
25.559	0	768	244	348	118	124	291	397	178	159	480	172	199	209	391	767
25.6819	0	763	246	350	119	126	296	401	175	157	483	174	200	210	394	776
25.8048	0	771	248	353	120	128	304	403	172	155	487	174	203	212	396	776
25.9277	0	771	245	349	118	126	290	396	175	160	480	173	200	209	392	767
26.0506	0	769	244	349	119	124	290	396	177	159	478	173	200	209	392	769
26.1734	0	763	245	349	118	125	291	396	176	159	478	172	200	208	392	775
26.2963	0	770	246	350	118	126	293	398	177	160	481	173	201	210	394	776
26.4192	0	772	248	352	118	127	302	402	172	156	484	173	202	211	396	771
26.5421	0	770	248	353	120	128	298	402	175	158	484	174	202	210	394	773
26.665	0	763	245	349	117	125	290	396	176	159	479	173	200	208	393	778
26.7878	0	770	246	349	117	125	291	397	177	160	480	174	201	208	393	778
26.9107	0	773	247	351	118	125	291	397	177	160	482	173	202	210	394	773
27.0336	0	772	248	352	119	126	298	402	175	158	486	174	203	211	397	777
27.1565	0	767	250	354	120	129	304	406	174	156	489	175	204	211	399	784
27.2794	0	772	248	352	120	126	293	401	179	162	485	175	203	211	395	779
27.4022	0	773	246	350	118	124	291	398	178	160	481	173	201	209	395	775
27.5251	0	771	247	349	118	125	291	397	178	160	481	174	202	208	395	782
27.648	0	765	248	351	119	126	291	399	178	160	484	173	203	210	396	784
27.7709	0	774	250	353	119	126	294	402	180	162	486	174	204	211	399	781
27.8938	0	777	251	354	120	129	300	406	178	159	489	175	205	212	402	781
28.0166	0	772	248	351	119	126	292	398	179	161	484	174	201	210	396	784
28.1395	0	766	248	350	118	123	290	398	179	161	483	174	202	208	396	787
28.2624	0	772	249	351	119	124	290	398	178	160	483	173	202	209	397	781
28.3853	0	775	249	352	119	126	292	399	180	161	484	174	203	210	399	780
28.5082	0	774	250	354	119	126	295	403	182	162	488	173	205	211	402	787
28.631	0	769	253	356	120	128	297	406	183	164	490	174	206	212	403	790
28.7539	0	774	250	352	119	127	292	399	180	162	484	174	204	210	398	782
28.8768	0	775	249	352	118	124	291	399	180	161	485	173	203	210	398	781
28.9997	0	773	249	352	118	123	291	399	179	161	486	173	204	210	398	787
29.1226	0	768	251	353	118	126	292	401	181	162	487	174	205	211	400	790
29.2454	0	776	253	355	120	127	295	405	182	164	491	175	207	212	403	786
29.3683	0	778	253	356	120	128	297	404	183	163	490	175	206	211	401	783
29.4912	0	773	249	352	118	126	291	401	181	161	486	174	204	210	400	788
29.6141	0	769	250	353	118	125	291	401	181	162	487	174	205	210	401	790
29.737	0	775	251	353	119	126	291	401	181	161	486	174	205	210	401	785
29.8598	0	778	252	354	119	126	295	404	183	163	487	175	208	211	403	785
29.9827	0	777	255	357	120	128	297	407	185	164	492	175	208	213	406	792
30.1056	0	771	253	355	120	129	295	403	182	164	488	176	207	210	403	787
30.2285	0	777	252	352	118	125	291	398	180	161	483	174	205	210	402	786
30.3514	0	779	252	353	119	126	290	398	180	161	482	174	206	210	402	784
30.4742	0	777	254	354	118	125	292	400	181	162	484	174	207	210	404	789
30.5971	0	774	254	356	119	126	294	402	182	163	487	175	208	211	406	786
30.72	0	781	256	357	119	129	297	406	183	165	490	176	209	212	408	787
30.8429	0	780	254	354	118	127	293	400	181	161	484	175	207	209	404	784
30.9658	0	779	252	353	118	126	290	398	181	161	483	175	207	208	403	788
31.0886	0	774	252	355	118	125	290	398	179	161	483	175	207	209	403	783
31.2115	0	781	254	355	118	126	292	400	181	162	484	175	208	209	405	784
31.3344	0	784	255	357	118	127	295	403	183	164	487	175	209	211	409	784
31.4573	0	783	257	359	120	129	297	405	184	165	490	176	210	211	410	790
31.5802	0	777	254	355	118	127	293	401	180	163	486	176	208	209	406	784
31.703	0	779	254	355	118	126	291	399	181	163	484	176	208	209	405	783
31.8259	0	784	254	355	118	126	292	399	181	162	484	175	208	208	406	782
31.9488	0	784	256	357	119	126	292	401	183	163	486	176	209	209	408	787
32.0717	0	779	257	359	118	127	295	405	184	165	490	177	211	211	411	786
32.1946	0	778	257	360	120	130	297	404	184	165	490	178	211	211	409	785
32.3174	0	786	253	356	119	126	291	400	182	163	485	175	209	209	406	783
32.4403	0	785	255	356	118	127	293	400	182	162	486	176	210	209	407	785
32.5632	0	780	256	356	118	126	292	402	182	163	487	176	210	209	408	783
32.6861	0	779	256	358	118	127	295	404	184	165	489	177	211	210	409	784
32.809	0	790	258	360	120	129	297	407	186	166	492	178	212	211	412	783
32.9318	0	787	257	360	120	129	297	405	185	165	491	178	211	210	408	788
33.0547	0	781	254	355	119	126	291	401	182	163	487	176	208	209	406	782
33.1776	0	777	254	356	119	126	292	401	183	162	486	176	209	208	406	781
33.3005	0	786	254	357	119	127	294	403	183	164	487	176	209	208	405	780
33.4234	0	786	255	357	119	127	295	405	184	165	490	176	210	210	408	785
33.5462	0	781	258	359	120	129	297	408	186	165	494	176	211	211	409	784
33.6691	0	777	253	358	120	128	295	404	183	163	489	176	208	210	405	781
33.792	0	785	253	355	119	125	292	402	181	162	488	175	207	208	403	779
33.9149	0	784	253	355	119	125	292	401	182	162	488	175	207	209	404	782
34.0378	0	778	254	356	119	126	293	404	183	163	490	175	208	210	404	779
34.1606	0	778	255	357	120	127	295	406	184	164	493	176	210	210	406	781
34.2835	0	786	256	359	121	130	297	409	185	165	493	176	210	211	406	779
34.4064	0	783	252	355	119	127	292	403	181	162	489	175	206	209	403	780
34.5293	0	777	253	355	120	127	292	404	182	162	490	174	208	209	402	777
34.6522	0	775	253	355	119	126	292	403	181	162	489	174	207	209	402	778
34.775	0	784	254	356	120	128	294	405	184	163	490	175	209	210	404	776
34.8979	0	784	255	358	120	129	297	408	184	165	493	176	209	211	405	782
35.0208	0	776	254	356	119	128	294	405	183	163	490	175	208	210	401	778
35.1437	0	774	251	354	118	126	292	403	182	162	489	175	207	209	401	779
35.2666	0	785	253	354	119	127	291	404	182	162	487	175	207	208	401	776
35.3894	0	784	254	356	119	127	292	404	183	163	490	175	208	210	402	782
35.5123	0	779	256	357	120	127	295	407	185	164	492	176	208	210	405	780
35.6352	0	777	256	358	121	130	297	410	184	164	493	176	210	211	406	781
35.7581	0	785	252	354	120	126	290	402	181	161	487	174	206	210	402	776
35.881	0	783	253	354	120	127	290	402	181	161	487	174	206	209	401	780
36.0038	0	777	253	354	120	126	290	403	182	161	486	174	206	209	400	776
36.1267	0	776	255	355	120	128	292	404	182	163	488	175	207	210	403	780
36.2496	0	786	256	357	120	128	295	407	184	163	490	175	208	210	405	783
36.3725	0	786	256	357	121	130	296	407	184	163	490	175	208	211	403	780
36.4954	0	778	254	353	120	126	291	402	180	161	485	175	205	210	400	778
36.6182	0	776	253	353	120	125	290	402	181	160	484	173	205	208	401	777
36.7411	0	785	254	354	119	126	291	401	181	162	485	174	206	209	401	781
36.864	0	785	256	355	120	127	293	405	183	162	488	174	207	210	403	780
36.9869	0	780	257	358	121	129	296	408	185	164	492	175	209	210	404	779
37.1098	0	776	254	355	121	127	292	404	181	161	487	174	206	209	401	778
37.2326	0	784	254	354	120	126	290	402	181	161	486	175	205	208	401	783
37.3555	0	783	255	354	118	127	291	403	181	161	486	175	206	207	401	780
37.4784	0	779	255	356	119	126	292	405	183	162	488	175	207	209	402	777
37.6013	0	778	257	357	121	128	295	408	184	163	491	176	208	211	405	780
37.7242	0	788	257	358	121	130	296	407	184	163	491	177	208	210	403	784
37.847	0	785	253	353	120	126	290	404	180	161	487	174	205	209	401	779
37.9699	0	779	255	354	120	126	291	405	182	161	488	175	207	209	401	777
38.0928	0	779	254	354	120	126	291	405	182	161	488	174	206	210	402	779
38.2157	0	787	256	356	121	127	295	408	184	163	491	174	208	211	404	783
38.3386	0	786	257	358	121	129	297	411	186	164	496	176	210	212	406	782
38.4614	0	780	255	356	121	128	294	408	184	163	493	176	207	210	403	778
38.5843	0	777	253	352	120	126	291	405	182	161	490	175	206	210	401	778
38.7072	0	784	254	354	120	126	291	406	182	161	490	175	207	209	402	781
38.8301	0	783	254	353	120	126	292	409	184	162	492	175	207	210	402	778
38.953	0	783	256	355	121	128	295	411	185	163	495	175	209	211	405	776
39.0758	0	778	258	358	122	129	298	413	187	164	500	175	209	212	406	779
39.1987	0	780	253	355	121	127	293	409	184	162	494	175	208	211	402	780
39.3216	0	783	253	353	120	125	291	408	184	163	494	175	208	211	402	777
39.4445	0	777	253	354	120	126	293	408	184	163	495	175	208	210	401	774
39.5674	0	776	254	354	122	126	294	411	185	162	498	175	209	211	403	775
39.6902	0	785	256	356	121	128	297	414	186	165	500	176	209	214	406	776
39.8131	0	783	256	357	123	130	299	414	187	165	502	176	211	213	405	777
39.936	0	781	253	354	121	127	293	410	184	162	498	175	209	212	402	774
40.0589	0	774	255	355	122	127	294	411	184	163	498	175	209	212	402	774
40.1818	0	779	255	354	122	127	294	412	186	163	499	176	210	213	403	774
40.3046	0	782	256	357	121	128	297	416	187	165	502	177	211	214	407	777
40.4275	0	784	259	360	123	130	300	419	189	166	505	177	213	215	410	779
40.5504	0	777	257	357	124	130	297	415	187	166	502	178	211	214	405	771
40.6733	0	778	255	355	122	127	294	412	186	163	499	176	210	213	404	772
40.7962	0	781	254	355	122	128	295	413	186	164	500	177	210	213	404	771
40.919	0	781	256	356	123	129	296	415	187	164	502	177	211	213	405	770
41.0419	0	781	258	358	123	130	300	419	190	166	503	178	213	214	408	775
41.1648	0	779	259	361	124	132	303	421	191	167	507	178	215	215	409	776
41.2877	0	781	255	357	123	128	297	415	187	165	503	178	212	214	405	775
41.4106	0	781	256	356	123	129	295	415	187	165	502	177	213	215	405	776
41.5334	0	775	256	356	122	129	296	415	187	165	502	178	212	214	405	774
41.6563	0	778	258	358	123	129	299	417	188	167	504	178	213	215	408	775
41.7792	0	783	260	360	123	130	300	421	191	168	508	178	215	217	410	777
41.9021	0	784	259	361	125	133	303	422	192	168	509	179	215	216	409	779
42.025	0	777	256	357	124	128	297	415	189	165	502	179	212	215	405	775
42.1478	0	779	257	358	123	129	297	417	189	167	504	179	214	215	406	773
42.2707	0	782	258	358	124	128	298	416	189	166	505	179	214	215	407	775
42.3936	0	784	259	360	125	129	301	420	191	168	506	179	216	217	410	778
42.5165	0	784	261	362	125	133	303	422	193	169	509	180	216	217	412	772
42.6394	0	778	258	358	124	131	299	417	190	167	504	179	214	216	407	774
42.7622	0	779	259	359	124	128	297	416	190	167	503	179	214	215	408	776
42.8851	0	784	259	359	123	128	298	417	190	166	504	180	215	214	409	777
43.008	0	784	260	360	125	131	300	419	192	168	506	179	217	216	411	773
43.1309	0	783	262	362	127	134	303	422	195	170	509	181	218	218	414	778
43.2538	0	781	260	362	126	133	302	419	193	168	508	180	216	216	410	777
43.3766	0	785	258	358	124	129	297	416	191	166	504	180	214	215	408	777
43.4995	0	782	258	358	123	129	298	416	191	167	502	179	213	215	407	772
43.6224	0	781	259	358	123	129	299	417	192	167	503	179	214	214	408	775
43.7453	0	780	261	361	124	130	301	420	195	169	507	180	216	215	410	778
43.8682	0	785	262	363	125	133	304	422	195	169	509	181	217	217	411	783
43.991	0	785	258	358	123	131	297	416	191	166	502	180	212	215	408	775
44.1139	0	782	258	357	124	128	296	414	190	165	501	179	212	214	407	777
44.2368	0	780	259	358	124	130	296	415	191	166	502	180	213	214	408	784
44.3597	0	784	260	359	124	129	298	418	192	167	503	179	214	216	409	782
44.4826	0	792	262	361	126	132	300	420	194	168	504	180	217	217	412	791
44.6054	11	789	261	360	126	133	301	418	194	167	504	180	215	216	410	786
44.7283	0	787	257	357	124	130	295	414	190	164	500	179	212	214	407	788
44.8512	0	792	259	357	125	128	295	414	191	165	499	179	213	213	408	789
44.9741	0	794	260	358	124	129	296	414	190	165	500	179	213	215	408	786
45.097	0	793	262	360	124	131	299	416	193	165	500	180	214	216	411	788
45.2198	0	792	262	362	126	133	302	419	194	168	503	181	216	216	412	793
45.3427	0	792	259	359	124	131	297	414	191	165	498	180	212	215	409	791
45.4656	0	789	260	358	123	129	296	414	190	165	498	180	213	214	408	785
45.5885	0	791	259	358	125	129	295	415	190	165	499	179	214	215	409	789
45.7114	0	789	260	359	124	131	298	418	193	167	502	180	215	214	410	797
45.8342	0	793	262	362	125	133	300	420	195	167	503	181	216	215	412	798
45.9571	0	792	259	359	124	132	299	416	192	165	499	181	214	213	409	788
46.08	0	789	258	359	124	131	296	415	191	164	499	181	214	214	408	792
46.2029	0	790	260	359	125	130	296	415	191	165	500	180	213	215	410	797
46.3258	0	794	262	360	125	131	299	418	192	167	502	180	215	216	412	797
46.4486	0	798	264	361	125	133	301	421	193	167	504	180	216	217	415	793
46.5715	0	797	262	360	125	132	299	416	191	166	501	180	214	216	412	795
46.6944	0	792	261	359	124	130	296	417	190	166	499	180	213	216	412	801
46.8173	0	787	262	359	124	130	296	415	191	165	500	181	214	215	412	796
46.9402	0	796	263	361	125	131	298	417	191	166	501	180	215	216	414	806
47.063	0	793	263	361	126	132	300	420	193	167	504	181	216	217	416	810
47.1859	0	792	261	360	124	131	297	416	193	166	502	181	214	215	413	816
47.3088	0	793	261	358	125	130	295	414	190	165	499	181	213	216	413	814
47.4317	0	798	261	359	124	129	295	414	192	165	499	181	214	216	413	816
47.5546	0	799	262	359	124	131	297	416	194	166	501	182	215	215	415	820
47.6774	0	799	264	360	125	132	299	418	194	166	503	182	216	217	416	822
47.8003	0	798	261	358	124	129	294	412	191	164	499	180	212	215	413	817
47.9232	0	802	260	357	123	128	292	410	191	164	497	180	212	214	412	817
48.0461	0	799	261	356	124	128	293	410	192	164	497	181	213	214	412	819
48.169	0	800	262	358	124	128	294	411	192	165	500	181	214	214	413	820
48.2918	0	801	263	358	125	131	296	414	194	166	501	182	214	215	413	819
48.4147	0	799	260	356	124	128	292	407	191	163	495	180	211	213	410	818
48.5376	0	798	259	354	123	127	290	405	190	162	494	180	211	212	411	821
48.6605	0	799	259	354	122	126	289	406	191	162	494	179	211	211	410	821
48.7834	0	800	259	354	122	128	290	407	191	164	495	180	213	212	411	820
48.9062	0	804	261	357	123	128	293	410	193	164	497	181	212	211	412	819
49.0291	0	799	261	357	124	130	294	410	192	164	498	180	213	212	411	824
49.152	0	796	255	353	123	126	288	404	187	159	491	179	209	210	408	815
49.2749	0	798	255	352	121	125	286	403	187	161	490	178	208	209	406	815
49.3978	0	794	256	352	121	125	287	403	187	161	489	178	208	209	406	811
49.5206	0	791	255	352	121	126	287	405	188	161	491	177	210	210	406	810
49.6435	0	791	256	354	122	127	289	407	188	162	493	177	211	212	406	800
49.7664	0	791	257	356	123	130	292	408	189	163	493	179	211	211	407	802
49.8893	0	783	253	350	121	125	288	401	183	158	486	176	205	209	403	793
50.0122	0	779	252	350	120	124	285	400	182	159	485	175	206	209	401	792
50.135	0	782	252	350	120	123	284	400	182	158	484	175	206	208	400	779
50.2579	0	780	253	352	119	125	286	402	182	160	485	175	207	209	400	773
50.3808	0	776	254	352	121	127	288	404	182	160	486	176	209	210	401	768
50.5037	0	772	255	356	122	129	291	407	183	162	487	176	210	211	402	761
50.6266	0	771	252	352	121	127	286	401	180	158	482	175	206	209	399	750
50.7494	0	765	250	350	119	125	285	398	177	158	479	174	204	207	396	738
50.8723	0	765	249	350	119	125	284	398	177	158	478	174	205	207	395	735
50.9952	0	767	250	350	119	125	286	400	177	158	479	174	207	208	395	735
51.1181	0	763	251	351	120	127	288	404	178	159	483	174	208	208	395	741
51.241	0	766	253	353	121	128	291	407	179	160	485	175	209	209	397	745
51.3638	0	768	251	352	121	128	288	403	176	159	483	176	207	209	395	742
51.4867	0	765	249	351	120	126	286	402	175	158	481	174	207	207	394	743
51.6096	0	762	250	351	120	125	286	402	175	159	481	174	206	208	393	740
51.7325	0	759	251	351	121	126	288	405	175	159	483	175	208	208	395	743
51.8554	0	762	252	353	122	128	290	409	177	161	485	176	209	210	397	742
51.9782	0	763	254	355	122	129	297	411	174	159	488	175	211	210	398	747
52.1011	0	760	251	351	121	127	287	406	175	158	484	176	208	209	394	742
52.224	0	759	251	353	120	127	288	407	176	159	484	176	209	208	394	745
52.3469	0	760	252	352	121	126	289	408	177	160	486	175	210	210	394	742
52.4698	0	760	254	354	121	128	292	411	176	162	489	176	211	209	397	745
52.5926	0	762	255	355	122	129	301	416	171	157	493	177	212	212	400	748
52.7155	0	761	255	357	123	131	300	415	176	159	493	177	212	212	399	743
52.8384	0	757	252	352	122	128	289	409	177	161	488	177	210	210	396	744
52.9613	0	761	253	353	122	128	290	411	177	160	489	176	210	210	397	746
53.0842	0	764	254	353	121	127	290	412	177	161	489	177	211	211	396	748
53.207	0	761	256	355	122	129	293	415	179	163	491	177	212	211	401	742
53.3299	0	765	258	357	123	130	304	418	173	158	495	177	213	213	403	746
53.4528	0	759	257	357	123	131	299	416	177	160	495	178	213	212	400	747
53.5757	0	764	255	353	122	128	291	412	178	161	492	178	211	211	399	747
53.6986	0	761	254	354	122	128	291	413	179	161	491	178	211	212	398	742
53.8214	0	764	256	354	122	128	291	414	180	162	493	177	211	212	400	744
53.9443	0	764	258	356	123	130	295	418	182	164	495	178	213	213	403	748
54.0672	0	766	260	358	123	131	302	420	179	162	498	179	214	215	406	753
54.1901	0	768	258	357	124	131	296	417	182	164	496	179	213	214	403	745
54.313	0	760	256	355	124	128	292	414	180	162	494	178	211	213	401	746
54.4358	0	760	256	354	122	128	292	415	181	163	495	178	212	212	402	753
54.5587	0	768	257	355	123	129	294	416	183	164	494	178	212	213	403	753
54.6816	0	768	259	357	124	130	296	419	184	165	497	179	214	215	405	747
54.8045	0	769	260	360	125	132	300	421	186	166	500	179	215	215	406	752
54.9274	0	761	258	356	123	130	294	416	183	163	497	179	212	213	403	756
55.0502	0	768	258	355	123	129	293	416	183	164	496	180	213	213	403	756
55.1731	0	770	258	355	124	129	295	416	183	163	496	178	212	213	403	748
55.296	0	768	259	356	124	130	297	419	185	165	499	178	213	215	405	751
55.4189	0	763	261	358	125	131	299	422	187	166	502	179	214	215	408	760
55.5418	0	770	262	359	125	132	299	420	186	166	501	181	214	215	406	759
55.6646	0	770	258	354	124	129	294	416	183	163	496	179	211	214	404	751
55.7875	0	768	258	355	124	130	294	416	183	164	497	178	211	213	403	756
55.9104	0	763	258	354	123	129	294	416	185	163	498	179	213	215	404	759
56.0333	0	771	260	356	125	129	296	419	186	165	500	179	213	215	406	755
56.1562	0	773	262	359	125	132	299	421	187	166	501	180	214	215	408	755
56.279	0	769	259	357	124	131	296	417	185	164	499	180	212	214	404	759
56.4019	0	762	258	354	124	128	292	414	185	163	497	179	211	213	403	761
56.5248	0	769	258	354	123	129	294	415	185	163	495	178	211	213	403	755
56.6477	0	771	259	354	123	129	295	417	184	164	496	180	212	214	404	755
56.7706	0	770	259	357	123	130	297	419	187	164	500	180	212	214	407	762
56.8934	0	765	262	359	125	132	299	421	188	166	501	180	214	216	407	766
57.0163	0	769	259	355	125	129	294	415	184	163	498	180	211	214	403	758
57.1392	0	772	258	355	124	129	292	414	185	163	496	179	210	214	403	756
57.2621	0	770	259	355	123	128	293	415	185	163	496	178	212	213	403	762
57.385	0	765	259	355	124	130	295	417	186	164	499	179	213	214	405	760
57.5078	0	773	262	358	124	131	297	420	187	165	502	180	214	216	407	763
57.6307	0	774	261	357	125	132	298	419	189	165	501	181	213	216	406	761
57.7536	0	772	259	355	124	129	293	413	184	163	498	179	211	213	403	764
57.8765	0	766	259	355	124	129	293	415	186	163	497	180	211	214	403	761
57.9994	0	773	259	354	124	128	292	415	185	164	497	179	212	214	404	763
58.1222	0	775	261	356	123	129	294	418	187	164	499	180	213	215	406	762
58.2451	0	775	262	357	125	132	298	419	188	164	502	181	214	215	406	768
58.368	0	772	259	355	124	130	294	414	187	163	498	180	211	213	404	765
58.4909	0	770	259	353	123	128	292	414	186	162	497	180	211	213	404	765
58.6138	0	776	259	355	123	130	293	413	186	162	496	180	211	213	404	767
58.7366	0	776	260	355	124	129	294	415	188	164	499	180	212	214	405	769
58.8595	0	775	261	356	125	130	296	417	189	165	502	180	214	215	407	768
58.9824	0	773	262	358	125	131	297	417	190	165	501	182	213	214	407	769
59.1053	0	776	259	354	123	128	292	410	185	163	496	179	210	213	404	770
59.2282	0	776	259	353	124	128	291	411	186	163	497	178	212	212	404	768
59.351	0	776	259	353	121	128	291	411	186	162	496	180	212	213	404	766
59.4739	0	775	261	355	124	129	293	413	186	164	497	181	212	213	405	768
59.5968	0	780	263	355	124	130	296	416	189	165	499	180	214	214	408	768
59.7197	0	778	261	354	124	130	294	413	187	163	498	180	212	213	405	768
59.8426	0	777	258	353	123	127	291	409	185	162	495	180	211	212	404	768
59.9654	0	776	259	352	121	128	291	409	185	162	494	179	211	211	403	766
60.0883	0	779	259	353	122	127	291	409	186	162	495	179	211	212	404	765
60.2112	0	779	261	355	122	129	293	413	187	164	496	180	213	212	406	768
60.3341	0	780	262	356	124	131	297	415	187	165	499	180	214	212	407	770
60.457	0	777	258	352	123	128	291	408	186	162	492	179	211	211	403	766
60.5798	0	778	257	351	122	127	290	407	185	162	491	179	210	212	403	763
60.7027	0	777	258	352	121	127	289	407	184	161	492	178	210	211	403	765
60.8256	0	778	259	352	122	127	291	409	185	162	493	179	211	211	403	766
60.9485	0	776	260	355	123	129	293	411	186	164	495	179	213	212	405	761
61.0714	0	774	260	354	123	129	293	409	185	163	493	179	211	211	403	762
61.1942	0	777	256	351	121	126	288	404	183	160	489	178	210	210	402	763
61.3171	0	778	256	350	122	126	289	405	183	161	488	177	209	209	401	764
61.44	0	778	258	351	121	126	289	405	182	160	488	177	210	209	401	757
61.5629	0	778	258	351	122	128	290	407	183	160	490	178	211	210	403	761
61.6858	0	772	259	353	122	129	292	410	184	162	491	178	212	210	404	766
61.8086	0	777	256	351	122	127	288	404	181	159	488	177	208	209	401	763
61.9315	0	777	255	350	120	126	285	400	180	159	483	175	208	208	400	755
62.0544	0	775	255	350	120	125	284	401	179	158	482	176	207	207	399	755
62.1773	0	769	256	350	120	126	285	402	180	159	484	176	208	208	398	762
62.3002	0	778	257	351	121	127	287	405	181	160	487	177	210	209	401	761
62.423	0	779	257	352	122	129	290	405	181	160	486	178	210	209	402	754
62.5459	0	774	254	350	120	125	285	401	178	158	482	177	207	207	398	757
62.6688	0	767	254	349	120	125	283	399	178	157	481	176	207	207	399	758
62.7917	0	774	255	348	119	125	282	399	177	157	480	177	208	207	398	751
62.9146	0	776	255	349	119	126	284	401	178	159	482	177	208	207	399	750
63.0374	0	774	257	352	121	127	285	404	180	159	483	177	210	208	401	756
63.1603	0	770	258	353	122	129	287	405	180	160	485	178	211	208	401	757
63.2832	0	774	253	349	118	125	283	398	176	159	478	176	208	206	399	749
63.4061	0	776	254	348	118	125	282	396	176	157	474	178	208	204	398	748
63.529	0	774	255	349	119	125	282	399	177	158	478	177	208	206	398	753
63.6518	0	768	256	351	119	126	285	403	179	159	482	177	210	207	400	754
63.7747	0	775	257	352	119	127	287	404	178	161	485	178	211	208	403	751
63.8976	0	777	259	354	120	129	290	408	180	162	487	178	212	207	402	752
64.0205	0	774	255	350	120	127	283	402	177	159	482	178	210	207	400	753
64.1434	0	767	255	349	119	126	282	400	177	159	480	178	209	205	399	751
64.2662	0	769	254	349	119	125	283	401	178	158	480	177	209	205	399	750
64.3891	0	776	257	351	118	126	284	402	178	159	482	177	211	206	400	754
64.512	0	777	258	353	120	127	286	407	179	161	486	177	212	207	403	754
64.6349	0	775	260	355	121	127	289	410	181	162	490	179	213	208	405	753
64.7578	0	772	258	353	121	129	287	406	180	160	485	180	212	207	402	753
64.8806	0	775	257	350	120	126	283	402	177	159	482	178	210	206	400	753
65.0035	0	774	257	350	119	126	283	403	178	159	483	178	210	205	399	752
65.1264	0	775	257	351	120	126	285	404	179	159	483	178	211	205	401	750
65.2493	0	777	259	353	120	128	286	407	180	161	484	178	212	206	402	751
65.3722	0	779	260	354	121	129	290	409	180	162	486	178	213	206	406	753
65.495	0	779	261	356	121	131	292	412	182	163	488	179	214	206	405	754
65.6179	0	776	258	352	120	127	285	405	178	160	483	178	212	206	402	753
65.7408	0	776	257	351	120	126	284	404	178	160	482	178	211	206	402	749
65.8637	0	778	258	352	119	125	285	405	178	159	483	178	212	205	402	749
65.9866	0	779	259	353	120	128	286	407	180	161	486	178	213	206	403	750
66.1094	0	779	260	355	121	129	290	411	181	162	488	179	214	206	405	753
66.2323	0	779	262	357	121	130	293	413	182	164	490	180	215	208	408	753
66.3552	0	781	261	355	123	130	290	411	181	161	487	180	214	208	404	750
66.4781	0	778	258	354	120	127	286	407	180	161	485	178	212	205	403	751
66.601	0	781	259	353	121	128	287	407	179	161	485	179	213	205	403	751
66.7238	0	778	259	354	120	127	288	409	181	162	485	178	213	206	404	752
66.8467	0	783	261	355	120	129	291	412	182	163	489	180	215	207	407	751
66.9696	0	782	263	358	122	130	295	415	182	166	493	179	215	208	409	758
67.0925	0	785	264	360	123	131	298	418	185	166	497	181	217	209	409	760
67.2154	0	779	261	356	122	129	291	413	182	163	492	180	214	209	405	750
67.3382	0	779	261	355	121	128	289	412	182	163	491	181	214	207	405	754
67.4611	0	778	261	356	122	128	290	413	182	162	490	179	214	207	405	759
67.584	0	786	263	357	122	129	292	415	183	165	493	181	216	209	407	759
67.7069	0	788	264	359	123	131	295	418	185	165	497	180	217	210	410	755
67.8298	0	788	266	359	123	132	298	422	187	167	500	181	218	212	412	758
67.9526	0	782	265	362	124	133	299	422	189	167	502	182	219	211	411	765
68.0755	0	787	262	357	122	129	292	417	185	165	497	181	216	210	408	763
68.1984	0	790	262	358	122	130	294	417	186	165	497	181	216	208	408	757
68.3213	0	788	263	358	122	130	294	418	186	165	497	181	217	210	409	761
68.4442	0	784	265	359	123	132	296	421	188	167	501	181	217	212	411	767
68.567	0	792	266	361	123	132	298	423	190	169	503	182	218	212	414	768
68.6899	0	796	269	363	125	134	301	427	192	168	506	182	220	214	416	763
68.8128	0	792	267	362	125	134	300	424	191	168	505	183	219	214	412	768
68.9357	0	787	265	358	124	131	295	421	188	167	503	182	217	212	411	769
69.0586	0	793	265	359	124	131	296	422	190	167	504	181	218	213	411	768
69.1814	0	796	267	361	123	131	298	424	190	167	506	182	218	212	412	764
69.3043	0	795	267	362	124	132	300	427	192	169	510	182	220	213	416	771
69.4272	0	791	269	364	125	133	303	431	194	170	515	182	221	215	417	774
69.5501	0	799	269	364	126	135	304	431	195	171	515	183	221	216	416	770
69.673	0	798	267	361	125	131	298	425	191	168	511	183	219	214	414	769
69.7958	0	796	266	361	124	132	299	426	192	168	511	183	219	214	413	775
69.9187	0	792	267	361	124	131	299	427	193	169	512	183	220	214	414	777
70.0416	0	800	268	362	124	133	302	429	195	170	512	184	221	215	416	772
70.1645	0	803	270	364	125	135	304	430	197	171	514	184	221	216	418	775
70.2874	0	802	270	366	126	135	306	431	197	172	514	185	222	216	417	779
70.4102	0	794	265	362	124	132	298	426	193	168	511	184	218	214	414	778
70.5331	0	798	265	361	125	132	298	425	194	168	509	183	217	214	413	773
70.656	0	802	265	361	124	131	298	426	193	168	508	183	218	215	412	772
70.7789	0	802	268	362	124	132	301	427	194	169	509	183	218	213	413	777
70.9018	0	797	268	363	124	133	303	429	196	170	511	184	220	215	416	779
71.0246	0	796	269	364	125	135	305	429	196	170	510	185	219	214	416	773
71.1475	0	803	265	360	124	131	299	422	191	166	505	183	215	213	412	770
71.2704	0	800	263	359	125	131	297	421	190	166	505	181	215	212	410	772
71.3933	0	793	263	359	124	131	297	421	192	167	504	182	214	212	409	767
71.5162	0	791	263	360	124	131	298	422	192	167	504	181	216	213	409	768
71.639	0	800	264	361	124	132	301	425	193	168	505	181	217	214	411	767
71.7619	0	800	265	364	124	134	303	427	194	169	508	182	218	214	412	773
71.8848	0	790	262	360	124	131	300	422	190	165	503	182	215	212	407	766
72.0077	0	788	261	358	122	129	296	420	189	165	500	180	213	211	406	766
72.1306	0	795	260	357	122	130	297	419	188	165	500	179	213	211	404	768
72.2534	0	794	261	358	122	130	298	421	189	166	501	179	214	212	406	765
72.3763	0	788	262	359	123	131	299	423	189	167	503	179	215	214	409	763
72.4992	0	791	263	361	124	133	302	425	190	168	504	180	215	213	408	764
72.6221	0	793	259	357	123	131	297	419	187	165	499	179	212	212	405	764
72.745	0	790	259	356	122	129	295	417	184	163	496	178	210	210	403	760
72.8678	0	782	258	356	121	129	295	418	185	164	496	178	211	210	402	755
72.9907	0	782	259	357	122	129	297	418	186	165	495	177	212	210	402	755
73.1136	0	789	260	358	122	131	298	421	186	166	496	177	213	211	404	758
73.2365	0	788	261	359	124	132	301	422	187	166	500	178	214	211	405	757
73.3594	0	784	258	357	122	130	296	417	183	163	494	177	210	210	400	754
73.4822	0	776	256	354	121	129	295	414	182	162	491	176	209	208	398	749
73.6051	0	784	257	354	121	128	295	414	181	162	489	175	209	208	397	750
73.728	0	783	258	355	121	127	295	416	181	163	491	175	210	209	397	745
73.8509	0	782	257	356	122	129	297	418	183	165	494	175	211	209	399	748
73.9738	0	779	259	358	122	131	300	421	183	165	495	177	212	211	401	744
74.0966	0	779	256	355	121	128	296	416	180	162	491	175	209	209	396	744
74.2195	0	777	254	353	120	129	293	414	179	161	489	174	208	208	395	740
74.3424	0	777	254	353	121	127	294	413	179	161	487	174	208	207	394	740
74.4653	0	774	255	354	121	128	295	415	179	163	488	174	210	208	395	737
74.5882	0	779	256	355	121	129	297	417	181	164	491	174	210	208	397	742
74.711	0	778	257	357	122	130	302	419	178	160	493	175	211	209	397	739
74.8339	0	774	254	354	121	128	295	415	178	161	488	174	208	207	394	739
74.9568	0	773	253	353	121	127	294	414	178	162	489	174	208	207	393	735
75.0797	0	774	253	353	121	127	294	414	179	161	489	173	208	208	392	735
75.2026	0	776	254	354	120	128	296	418	180	162	492	174	210	208	394	736
75.3254	0	776	257	357	121	129	302	420	178	160	495	174	211	208	396	736
75.4483	0	776	257	358	123	131	309	423	176	158	497	175	212	209	398	738
75.5712	0	776	256	354	122	128	295	415	181	163	491	175	210	208	394	736
75.6941	0	776	254	354	120	128	294	416	180	161	491	174	209	207	393	736
75.817	0	777	255	353	121	128	294	416	180	161	491	174	209	207	393	736
75.9398	0	775	256	356	120	127	296	417	181	163	492	174	210	208	394	737
76.0627	0	778	258	357	121	129	298	420	183	164	494	175	211	209	397	737
76.1856	0	780	260	359	123	131	309	424	177	158	499	176	213	210	400	738
76.3085	0	780	258	357	122	130	298	419	182	163	495	177	210	209	395	740
76.4314	0	777	256	356	121	128	295	418	181	162	493	174	209	208	394	740
76.5542	0	779	257	355	120	127	295	417	181	161	493	175	209	208	395	738
76.6771	0	779	258	355	122	128	296	419	184	163	494	175	210	208	395	740
76.8	0	783	259	357	120	130	299	420	185	164	496	176	210	209	398	743
76.9229	0	783	260	359	122	131	301	422	185	165	499	177	212	209	400	744
77.0458	0	782	258	357	122	130	297	418	183	163	495	176	211	209	397	740
77.1686	0	781	257	356	121	128	294	417	182	163	494	176	209	208	396	746
77.2915	0	785	259	355	121	127	296	416	183	162	494	176	210	208	397	743
77.4144	0	787	259	356	122	128	297	417	184	163	495	176	210	209	398	740
77.5373	0	787	260	359	122	130	299	420	185	165	495	177	211	209	400	747
77.6602	0	787	261	360	123	132	302	423	187	166	497	177	213	209	402	751
77.783	0	787	259	358	122	131	298	417	185	165	493	178	211	209	398	748
77.9059	0	789	259	356	121	128	295	414	183	163	490	176	211	206	397	743
78.0288	0	787	259	356	120	129	296	414	182	162	489	176	210	208	397	745
78.1517	0	782	260	357	120	128	297	416	184	164	492	177	211	207	398	752
78.2746	0	790	261	358	121	130	300	419	186	166	496	177	212	209	401	753
78.3974	0	791	262	360	123	132	302	423	186	166	500	177	214	210	404	750
78.5203	0	787	260	359	122	131	300	421	186	164	501	177	213	209	400	753
78.6432	0	780	258	356	122	128	296	420	186	163	500	176	210	208	398	757
78.7661	0	786	258	355	123	129	297	420	185	162	499	177	211	208	398	755
78.889	0	785	259	356	122	128	298	420	185	164	498	177	212	210	400	750
79.0118	0	782	261	358	122	131	299	423	188	164	501	178	212	210	402	755
79.1347	0	782	262	360	123	131	303	424	190	166	503	178	214	212	406	762
79.2576	0	787	261	361	124	131	303	425	190	166	504	179	214	213	403	762
79.3805	0	786	258	356	122	128	297	419	186	163	499	178	213	212	401	755
79.5034	0	780	258	355	121	129	298	419	188	163	498	177	212	213	403	761
79.6262	0	779	258	356	122	128	298	421	186	164	500	177	213	212	403	767
79.7491	0	784	260	358	122	130	300	423	189	165	502	178	214	213	407	766
79.872	0	787	261	359	123	130	302	424	191	166	504	180	217	215	408	763
79.9949	0	780	262	360	124	133	304	424	191	167	504	181	217	216	410	767
80.1178	0	777	258	356	123	129	299	419	188	164	498	178	213	214	406	771
80.2406	0	783	259	357	122	129	299	418	189	164	497	179	214	214	405	771
80.3635	1	785	260	356	122	129	299	417	187	164	497	179	213	214	406	765
80.4864	0	777	259	357	122	129	300	419	189	164	497	178	214	215	409	773
80.6093	0	776	261	359	122	131	301	422	191	166	501	180	215	216	411	776
80.7322	0	784	263	361	123	132	304	422	192	168	503	182	217	215	412	773
80.855	0	785	261	359	123	131	302	419	190	166	498	180	216	214	408	771
80.9779	0	777	260	356	122	129	299	417	188	165	495	179	215	213	407	775
81.1008	0	776	260	355	122	129	299	416	188	164	495	179	214	214	406	777
81.2237	0	777	260	356	122	130	298	417	189	165	497	179	215	215	408	771
81.3466	0	784	261	358	123	130	301	418	190	167	498	180	215	215	410	772
81.4694	0	781	262	360	123	131	303	421	191	168	501	181	216	216	412	779
81.5923	0	774	259	358	123	132	301	418	190	166	498	180	215	214	408	778
81.7152	0	775	258	356	120	129	298	414	190	164	495	179	213	212	406	772
81.8381	0	781	259	356	121	129	297	414	189	164	493	180	212	212	406	771
81.961	0	779	258	357	121	129	298	415	189	165	496	178	214	215	408	778
82.0838	0	773	260	358	122	131	301	417	191	166	498	179	215	214	408	778
82.2067	0	776	261	359	122	130	302	420	192	167	499	180	215	216	411	774
82.3296	0	781	260	360	123	133	304	418	191	167	498	181	215	216	410	774
82.4525	0	776	257	356	120	130	297	413	187	164	492	178	212	213	406	776
82.5754	0	770	257	355	121	129	297	411	187	165	492	178	211	213	405	776
82.6982	0	768	256	356	121	128	298	411	187	165	490	178	212	213	405	770
82.8211	0	777	258	357	121	129	299	413	188	165	492	179	212	214	405	769
82.944	0	776	259	358	122	129	301	415	189	166	496	179	213	214	408	773
83.0669	0	771	260	360	122	132	303	418	189	168	498	179	214	215	409	770
83.1898	0	767	258	357	122	131	298	413	186	165	491	180	212	213	404	768
83.3126	0	775	256	354	120	128	296	410	185	164	487	177	210	212	403	765
83.4355	0	772	257	354	120	127	296	408	185	164	486	176	209	211	401	766
83.5584	0	765	256	355	120	129	297	409	185	164	486	177	211	210	402	762
83.6813	0	764	257	357	119	129	300	411	186	165	489	177	211	212	403	764
83.8042	0	774	258	358	121	131	300	413	187	166	491	179	213	212	405	767
83.927	0	770	256	356	121	130	300	412	185	164	489	178	211	211	402	763
84.0499	0	763	255	355	120	128	295	410	183	163	486	176	209	211	400	759
84.1728	0	761	255	354	120	128	296	408	184	162	485	176	209	209	398	758
84.2957	0	768	256	354	120	128	296	409	183	164	485	176	211	209	398	760
84.4186	0	769	256	356	120	129	299	411	184	165	488	176	211	211	400	759
84.5414	0	764	258	359	121	129	301	415	186	166	491	178	212	212	404	758
84.6643	0	763	259	360	122	132	303	416	187	167	492	178	213	213	404	760
84.7872	0	769	256	354	121	129	297	410	183	165	487	177	208	212	399	759
84.9101	0	768	256	354	120	127	295	408	182	163	484	176	208	211	397	754
85.033	0	765	256	352	120	128	296	407	182	162	482	175	208	210	397	755
85.1558	0	760	256	355	120	128	298	408	183	163	484	176	209	210	397	753
85.2787	0	767	257	357	121	130	299	410	184	165	487	176	211	212	399	758
85.4016	0	767	258	358	121	131	306	413	182	162	489	177	212	213	402	756
85.5245	0	766	259	359	122	132	307	415	183	164	491	178	213	213	402	759
85.6474	0	759	256	355	121	128	298	408	182	164	484	176	210	211	398	753
85.7702	0	762	257	354	120	128	297	406	182	163	483	176	209	210	396	756
85.8931	0	764	256	353	120	127	297	406	182	164	482	175	209	210	396	752
86.016	0	765	259	354	120	129	297	407	184	165	483	177	210	211	398	754
86.1389	0	763	257	357	121	130	300	409	185	165	485	177	211	211	401	753
86.2618	0	766	259	358	120	130	302	412	187	166	488	178	213	214	404	752
86.3846	0	763	258	359	122	132	307	412	183	163	489	178	213	212	401	755
86.5075	0	764	254	356	120	129	297	408	184	165	484	177	211	211	399	754
86.6304	0	761	253	355	120	129	298	408	184	165	484	177	210	211	396	754
86.7533	0	759	254	355	120	129	299	408	184	165	484	178	211	212	398	752
86.8762	0	759	257	357	121	129	300	411	186	166	487	178	211	213	400	752
86.999	0	765	258	357	121	131	302	413	187	167	490	179	213	214	404	758
87.1219	0	765	261	361	121	132	309	414	186	165	488	181	215	214	407	760
87.2448	0	762	258	359	122	132	304	412	186	167	488	181	214	213	401	757
87.3677	0	760	257	355	121	130	298	410	184	165	487	179	210	212	399	756
87.4906	0	766	257	356	121	129	299	411	185	165	487	178	212	213	399	757
87.6134	0	764	258	355	122	129	300	412	186	166	489	178	211	214	400	750
87.7363	0	762	259	358	122	130	302	416	188	167	492	179	213	215	403	754
87.8592	0	761	261	359	122	132	305	419	189	168	495	179	215	216	406	761
87.9821	0	769	261	362	124	133	308	420	191	170	496	181	216	216	408	763
88.105	0	766	259	359	122	132	304	416	188	168	493	180	213	216	401	755
88.2278	0	762	257	357	122	130	300	413	189	166	489	179	212	214	400	757
88.3507	0	760	257	356	122	130	302	412	187	166	489	180	213	214	400	762
88.4736	0	767	259	358	121	130	302	412	188	166	488	180	213	214	401	762
88.5965	0	770	260	359	122	131	306	415	191	169	490	181	215	214	404	758
88.7194	0	764	262	361	123	132	307	419	192	169	492	180	216	217	408	765
88.8422	0	763	263	362	125	134	309	417	192	170	492	181	216	217	405	766
88.9651	0	765	259	357	122	131	303	413	187	167	489	180	213	215	402	763
89.088	0	771	259	359	122	130	304	413	188	167	488	180	214	215	400	758
89.2109	0	762	259	358	122	131	304	414	189	168	488	179	214	216	401	765
89.3338	0	763	260	359	123	132	306	416	191	169	491	181	215	216	404	766
89.4566	0	766	262	363	124	133	308	419	191	170	494	181	216	219	408	763
89.5795	0	773	264	363	124	134	312	421	193	172	496	182	217	220	408	764
89.7024	0	770	260	359	123	131	307	415	189	169	490	181	214	217	404	766
89.8253	0	762	260	358	123	130	303	413	188	168	489	180	213	216	402	767
89.9482	0	761	258	358	123	130	304	412	189	168	487	180	213	216	401	760
90.071	0	770	261	358	123	131	305	414	190	170	489	180	214	217	402	761
90.1939	0	768	261	360	123	132	309	417	191	170	492	181	215	218	404	765
90.3168	0	763	262	362	123	133	310	420	192	172	495	181	216	219	407	765
90.4397	0	761	261	362	123	135	311	417	192	171	493	182	217	218	405	765
90.5626	0	770	259	357	122	130	304	413	189	168	489	180	212	217	401	761
90.6854	0	768	259	357	123	130	304	413	189	168	489	180	211	217	401	766
90.8083	0	761	259	357	122	130	306	413	190	169	489	180	212	216	400	763
90.9312	0	762	260	359	123	131	307	415	191	169	491	180	213	217	402	766
91.0541	0	770	261	359	124	132	309	418	193	170	492	180	214	218	406	772
91.177	0	771	262	361	124	133	311	418	193	171	494	182	215	219	404	770
91.2998	0	763	259	357	123	130	306	412	190	169	487	180	211	216	400	766
91.4227	0	762	258	357	123	131	306	412	190	167	487	180	211	216	400	769
91.5456	0	770	258	357	122	130	305	411	190	168	486	179	211	216	400	771
91.6685	0	768	260	357	123	130	307	413	191	169	488	180	213	217	402	770
91.7914	0	769	261	359	123	133	308	416	192	170	490	181	214	217	406	770
91.9142	0	770	262	361	124	134	310	415	193	170	489	181	214	217	405	772
92.0371	0	764	258	356	122	130	305	410	190	167	483	179	210	215	400	769
92.16	0	768	259	356	123	130	305	409	189	167	483	180	211	215	398	770
92.2829	0	768	257	355	122	129	304	409	188	167	484	178	210	215	398	770
92.4058	0	767	259	356	122	130	305	411	189	168	486	178	212	216	400	771
92.5286	0	766	261	359	123	130	308	414	191	168	488	179	212	218	402	770
92.6515	0	769	262	360	123	134	310	416	192	170	490	180	214	218	403	772
92.7744	0	769	258	356	122	130	306	409	189	167	484	179	209	216	398	770
92.8973	0	768	257	354	122	128	303	407	187	166	482	179	209	214	397	769
93.0202	0	764	256	354	121	128	303	405	186	166	481	177	208	214	397	766
93.143	0	762	258	355	122	129	304	407	188	166	483	179	209	215	397	766
93.2659	0	769	259	356	122	130	305	410	189	167	484	179	211	215	399	768
93.3888	0	768	260	358	123	132	307	412	189	168	486	179	211	217	402	764
93.5117	0	763	257	355	122	129	304	408	187	166	482	179	208	215	398	765
93.6346	0	761	256	352	122	128	301	404	186	165	479	177	207	213	395	764
93.7574	0	765	256	353	121	128	302	404	185	165	479	176	206	212	395	764
93.8803	0	763	256	353	121	128	302	405	186	166	479	176	207	213	395	759
94.0032	0	761	257	353	121	129	303	407	186	166	482	176	209	215	397	761
94.1261	0	761	258	356	122	130	305	410	188	167	484	177	210	214	398	769
94.249	0	764	256	353	121	129	302	405	185	165	479	177	207	213	394	762
94.3718	0	762	255	352	121	127	301	402	184	164	476	175	205	211	394	758
94.4947	0	758	254	352	120	126	300	401	184	164	476	176	205	212	392	759
94.6176	0	757	255	353	120	128	300	404	184	165	477	175	208	211	394	765
94.7405	0	763	256	355	120	128	303	404	186	166	477	177	208	212	396	764
94.8634	0	763	258	356	121	130	306	407	187	167	479	177	209	213	399	760
94.9862	0	758	254	353	121	128	301	402	184	165	475	176	206	212	394	759
95.1091	0	756	252	351	120	127	298	398	182	164	472	173	204	210	392	762
95.232	0	760	252	350	120	126	297	397	181	163	470	174	204	210	391	760
95.3549	0	759	252	350	120	126	299	398	182	163	470	173	206	209	392	754
95.4778	0	757	254	353	120	127	301	401	184	165	473	175	206	211	394	758
95.6006	0	755	256	353	121	128	302	404	185	165	475	175	207	212	397	764
95.7235	0	761	254	352	121	128	302	399	182	164	472	175	206	211	393	761
95.8464	0	761	251	349	119	125	297	395	180	163	467	173	203	209	390	752
95.9693	0	754	251	348	119	125	297	393	180	162	465	173	204	208	389	758
96.0922	0	752	251	349	119	125	296	395	180	163	467	173	204	208	390	758
96.215	0	756	252	350	119	126	299	398	182	164	470	175	206	208	392	759
96.3379	0	763	254	352	120	128	308	399	175	158	472	174	205	211	394	755
96.4608	0	753	253	350	119	128	304	397	178	160	470	174	205	209	391	760
96.5837	0	752	249	348	118	125	296	394	180	161	466	172	203	208	390	760
96.7066	0	754	249	347	118	125	296	394	180	162	465	173	202	209	389	758
96.8294	0	760	250	349	119	125	297	395	181	163	466	173	203	209	389	753
96.9523	0	753	252	351	119	125	302	397	178	160	469	173	205	209	391	759
97.0752	0	754	253	352	119	127	308	401	176	157	474	175	206	211	395	763
97.1981	0	755	251	351	121	128	304	397	178	160	470	175	205	209	392	756
97.321	0	760	250	348	119	124	295	393	179	162	465	173	203	208	389	753
97.4438	0	752	249	348	119	125	295	391	178	161	465	172	202	207	389	758
97.5667	0	752	250	349	117	125	296	393	180	162	465	173	204	208	390	759
97.6896	0	755	251	350	119	126	298	395	181	163	468	173	205	209	392	754
97.8125	0	761	252	351	119	127	303	398	178	161	471	173	206	211	396	756
97.9354	0	758	252	352	120	129	304	396	179	161	469	174	206	209	395	761
98.0582	0	751	249	348	117	125	295	389	179	161	463	174	202	207	391	759
98.1811	0	749	249	348	117	124	294	389	179	161	462	174	203	207	390	755
98.304	0	761	249	347	118	125	295	389	178	161	462	173	203	208	390	754
98.4269	0	759	250	349	119	125	296	391	180	163	466	173	204	209	392	760
98.5498	0	753	253	351	119	127	303	395	178	161	469	175	206	211	396	762
98.6726	0	752	253	353	120	129	308	397	175	158	471	176	208	211	396	758
98.7955	0	761	249	348	119	126	296	391	179	163	464	174	204	208	392	757
98.9184	0	759	249	348	118	124	295	391	179	162	466	173	204	208	391	759
99.0413	0	752	249	348	118	125	295	390	180	162	465	174	204	209	391	756
99.1642	0	752	250	349	118	126	297	392	181	164	466	174	206	209	393	758
99.287	0	762	252	351	119	126	303	395	178	161	469	174	206	211	397	759
99.4099	0	761	252	353	120	130	307	397	175	157	471	175	207	211	396	762
99.5328	0	753	248	349	119	126	295	391	179	162	465	174	204	209	392	757
99.6557	0	752	248	348	119	126	295	392	180	162	465	174	204	208	392	758
99.7786	0	760	248	348	118	125	295	391	180	162	465	173	205	208	392	755
99.9014	0	758	250	349	117	126	301	394	178	160	469	174	206	210	394	760
100.024	0	754	252	352	119	128	307	398	176	158	472	175	208	211	398	759
100.147	0	754	253	354	121	130	305	398	179	162	472	176	208	211	397	760
100.27	0	760	249	350	118	125	295	392	179	162	466	174	204	208	393	761
100.393	0	756	247	348	118	126	294	392	180	161	465	173	205	209	392	757
100.516	0	752	246	347	118	125	294	392	180	162	465	173	204	208	391	755
100.639	0	750	249	349	117	126	297	394	180	162	469	174	205	209	395	758
100.762	0	758	250	351	118	127	306	398	174	158	471	174	207	210	397	763
100.884	0	759	251	352	120	129	304	399	178	161	473	176	208	210	396	762
101.007	0	750	249	350	119	125	294	392	179	162	466	174	204	209	393	756
101.13	0	748	246	347	118	124	294	391	178	162	465	173	204	209	392	757
101.253	0	756	247	348	118	125	293	391	180	162	465	173	205	208	393	760
101.376	0	755	248	349	118	126	297	394	180	163	467	173	206	209	395	758
101.499	0	757	250	352	119	127	306	397	175	158	471	175	208	210	399	759
101.622	0	751	250	352	120	129	309	398	175	158	472	175	208	210	398	761
101.745	0	751	247	349	118	124	294	393	179	162	467	173	205	208	394	763
101.868	0	756	248	349	118	125	294	393	179	163	467	174	205	209	393	759
101.99	0	755	247	349	118	125	295	393	180	163	467	173	207	209	394	761
102.113	0	750	248	349	120	126	297	395	182	164	469	174	207	209	396	760
102.236	0	755	251	353	119	127	307	398	175	158	472	175	208	211	400	762
102.359	0	756	251	352	120	127	303	396	178	161	471	175	208	211	397	762
102.482	0	755	247	349	118	125	294	393	181	161	466	174	206	208	395	762
102.605	0	750	249	349	118	126	295	390	182	163	463	174	207	209	396	761
102.728	0	754	249	349	118	125	296	393	181	163	465	174	207	209	397	762
102.851	0	758	250	351	120	127	302	397	180	162	470	175	208	210	401	764
102.973	0	760	253	354	119	129	308	399	178	159	473	177	209	210	402	767
103.096	0	752	248	350	119	127	295	392	181	163	466	175	207	209	397	764
103.219	0	755	249	349	118	124	294	390	181	162	466	175	206	208	397	764
103.342	0	754	249	348	118	125	294	390	181	162	465	173	206	209	397	765
103.465	0	759	249	350	118	125	295	391	182	163	467	175	207	209	398	766
103.588	0	760	251	351	119	126	296	394	183	164	469	175	208	210	401	766
103.711	0	758	253	353	120	128	298	396	183	164	470	175	209	211	401	767
103.834	0	754	250	349	119	124	292	390	181	161	466	173	206	209	398	765
103.956	0	761	249	348	117	124	292	388	181	161	465	173	205	208	397	768
104.079	0	760	249	348	117	123	291	388	181	161	464	173	206	208	399	767
104.202	0	758	250	350	118	125	293	390	182	163	466	173	207	209	400	767
104.325	0	758	252	352	118	125	295	394	183	164	471	174	208	209	402	768
104.448	0	763	252	351	119	126	295	392	182	163	469	175	208	210	400	770
104.571	0	761	250	348	117	123	291	388	181	160	465	174	206	208	399	764
104.694	0	759	249	348	117	124	291	388	181	161	465	173	206	208	398	768
104.817	0	758	250	349	117	124	293	389	182	162	467	174	207	209	399	769
104.94	0	766	252	350	118	125	294	393	184	163	470	175	208	210	402	773
105.062	0	765	252	353	119	127	295	393	184	163	471	174	208	210	402	769
105.185	0	760	251	349	118	124	290	387	182	160	467	173	205	208	399	770
105.308	0	760	250	348	117	123	290	388	182	161	466	174	207	207	400	775
105.431	0	766	251	349	116	123	290	388	182	161	467	173	206	207	401	774
105.554	0	764	252	350	118	124	292	391	184	162	469	174	208	209	402	770
105.677	0	765	254	351	119	126	294	394	184	163	473	175	209	210	405	775
105.8	0	763	253	352	120	127	294	393	184	163	473	175	210	210	403	780
105.923	0	768	251	350	118	122	289	388	181	161	467	173	207	209	401	777
106.045	0	765	250	347	117	123	288	386	182	162	465	173	207	208	401	772
106.168	0	765	250	349	117	123	289	387	182	160	468	172	208	207	402	775
106.291	0	763	253	350	118	124	291	390	183	162	470	174	208	209	403	781
106.414	11	771	254	351	118	124	294	393	186	163	473	174	209	210	405	781
106.537	0	768	253	351	119	126	292	390	183	162	471	174	209	210	403	775
106.66	0	764	251	348	117	122	289	386	182	160	467	173	207	208	401	775
106.783	0	763	252	349	117	123	289	386	181	160	467	172	207	207	401	779
106.906	0	764	252	348	117	123	288	387	182	162	468	173	209	208	403	779
107.028	0	767	252	349	118	123	290	389	183	162	469	174	209	209	403	774
107.151	0	766	253	352	119	126	293	392	184	163	473	175	211	210	404	777
107.274	0	762	251	351	118	123	289	388	182	162	468	174	208	208	402	779
107.397	0	762	250	348	117	122	287	386	182	161	467	173	208	207	401	777
107.52	0	768	249	348	117	121	288	386	181	161	466	172	209	208	401	771
107.643	0	761	250	349	117	123	290	389	182	162	468	173	209	208	402	778
107.766	0	760	252	351	118	124	292	392	184	163	473	174	211	210	404	779
107.889	0	759	251	351	119	126	292	392	183	163	472	175	211	210	402	772
108.012	0	766	249	349	117	121	287	386	181	160	467	173	208	208	400	767
108.134	0	757	249	349	118	122	288	387	180	160	465	172	207	207	398	772
108.257	0	756	247	347	117	123	288	387	180	160	466	172	208	207	399	771
108.38	0	754	249	350	117	123	289	390	180	163	468	174	210	208	399	764
108.503	0	765	251	351	117	124	292	393	182	163	471	174	210	209	401	764
108.626	0	757	250	351	119	126	293	392	181	163	471	174	210	210	400	768
108.749	0	752	248	348	117	122	288	387	178	161	466	172	208	207	397	766
108.872	0	750	247	346	117	123	287	387	178	160	465	172	209	207	396	758
108.995	0	761	247	347	117	122	287	387	178	161	465	172	209	208	396	757
109.117	0	758	249	349	118	123	291	391	180	162	469	173	210	209	398	761
109.24	0	753	251	351	118	124	295	395	181	165	473	174	211	210	402	758
109.363	0	751	252	352	119	126	298	394	176	160	471	175	212	210	401	758
109.486	0	760	250	349	118	123	289	389	177	162	468	174	210	209	397	753
109.609	0	758	249	349	118	123	288	389	178	161	468	173	210	208	398	754
109.732	0	751	249	350	117	122	290	391	179	163	470	173	211	209	399	752
109.855	0	751	251	352	118	124	293	396	181	165	473	174	212	209	400	754
109.978	0	760	252	354	118	126	300	398	178	162	476	176	212	210	403	758
110.1	0	758	252	352	118	126	293	396	182	163	475	176	213	210	400	756
110.223	0	752	250	350	118	124	290	394	179	162	473	175	213	209	401	754
110.346	0	753	250	352	119	124	291	395	181	163	475	175	212	210	401	755
110.469	0	760	252	352	119	123	293	397	182	164	476	176	214	210	403	759
110.592	0	762	254	354	120	126	297	401	183	166	480	177	214	212	405	758
110.715	0	762	256	357	121	128	300	405	185	167	485	177	217	214	407	758
110.838	0	754	253	355	120	128	296	401	184	165	481	178	215	212	404	757
110.961	0	757	252	351	119	125	292	399	183	164	479	177	214	211	403	761
111.084	0	761	254	353	120	125	292	400	183	164	479	177	215	211	404	759
111.206	0	762	254	354	120	125	294	401	184	165	481	178	215	211	405	760
111.329	0	757	256	357	120	126	298	405	185	166	484	178	216	214	408	759
111.452	0	762	257	358	123	129	301	408	187	167	487	179	217	215	410	759
111.575	0	763	255	355	121	128	296	404	186	165	486	178	215	213	407	759
111.698	0	763	255	353	120	126	295	403	184	164	484	178	215	213	405	759
111.821	0	758	255	354	121	127	294	403	185	164	483	178	215	213	405	758
111.944	0	759	256	355	120	127	296	405	187	165	485	179	216	214	407	757
112.067	0	765	258	358	122	128	300	409	188	166	489	179	217	215	410	759
112.189	0	766	258	359	123	130	301	407	189	167	488	180	218	215	408	759
112.312	0	764	255	355	121	127	294	403	186	165	485	179	216	214	406	753
112.435	0	762	256	356	121	128	296	405	188	166	486	179	216	214	406	756
112.558	0	761	257	356	122	128	298	407	188	165	487	179	216	214	407	758
112.681	0	768	258	358	122	129	300	410	189	167	490	179	217	216	409	762
112.804	0	766	260	360	124	131	303	412	191	168	492	180	219	217	410	758
112.927	0	763	257	357	123	128	298	407	189	166	490	180	216	215	407	758
113.05	0	763	257	357	122	129	297	407	189	166	489	179	216	215	407	765
113.172	0	769	258	358	122	128	297	408	190	165	490	179	217	215	407	763
113.295	0	766	259	358	123	129	300	411	191	168	492	180	217	216	410	759
113.418	0	768	261	360	123	131	302	413	192	167	493	181	218	217	411	765
113.541	0	764	259	358	123	130	299	409	190	166	492	180	217	215	408	768
113.664	0	767	257	356	123	129	297	408	189	166	489	180	216	216	406	766
113.787	0	768	257	356	123	128	296	408	189	166	489	180	216	216	407	762
113.91	0	767	259	358	123	129	298	409	191	166	491	180	217	217	409	766
114.033	0	768	260	359	124	131	301	413	192	167	494	181	218	217	411	772
114.156	0	769	259	358	123	129	298	410	190	165	492	180	215	216	408	769
114.278	0	770	258	355	121	128	295	407	189	164	488	180	215	216	407	765
114.401	0	768	258	354	123	128	295	407	190	164	488	180	214	215	408	770
114.524	0	768	258	357	123	129	296	409	190	165	490	181	215	216	408	772
114.647	0	768	261	358	124	130	299	411	192	167	492	181	216	217	411	768
114.77	0	776	258	356	124	130	297	406	190	164	489	181	215	216	408	767
114.893	0	766	258	355	122	128	294	404	189	163	486	180	214	215	408	770
115.016	0	766	258	354	122	127	293	403	188	163	486	179	213	214	407	772
115.139	0	770	259	355	122	128	295	406	189	163	487	179	215	215	408	768
115.261	0	774	261	358	122	128	297	408	191	165	488	180	215	216	409	770
115.384	0	776	260	356	123	131	296	406	190	165	487	181	214	215	408	776
115.507	0	772	258	353	121	127	291	401	186	162	483	178	211	213	406	779
115.63	0	772	258	352	122	126	291	401	187	162	482	178	212	213	406	772
115.753	0	780	258	352	122	126	290	403	187	163	484	178	212	213	405	774
115.876	0	779	260	354	122	127	294	404	188	164	486	179	214	213	408	778
115.999	0	774	262	356	122	129	296	408	189	164	488	180	216	214	408	776
116.122	0	776	259	356	122	128	293	402	187	162	483	178	213	214	406	774
116.244	0	777	258	351	121	125	289	398	184	161	478	176	209	211	405	775
116.367	0	776	257	351	120	124	288	397	183	160	477	176	209	210	403	773
116.49	0	772	257	351	119	126	288	398	184	161	477	176	210	211	404	769
116.613	0	777	258	353	120	126	290	401	184	162	480	177	211	212	404	770
116.736	0	777	259	354	121	127	292	403	186	163	482	177	212	212	406	767
116.859	0	773	259	355	122	129	293	403	186	163	482	177	212	212	405	763
116.982	0	765	257	352	120	124	287	397	182	159	477	175	208	210	402	759
117.105	0	771	255	351	120	124	285	395	180	160	474	175	209	209	401	750
117.228	0	772	254	350	119	124	286	395	182	160	472	175	209	209	400	755
117.35	0	763	255	351	119	125	288	396	183	160	474	175	210	208	401	751
117.473	0	765	257	353	119	128	291	399	183	161	476	176	211	210	402	752
117.596	0	775	258	355	121	127	293	403	184	162	479	176	212	211	404	746
117.719	0	757	256	353	121	127	289	397	182	161	474	175	211	210	401	738
117.842	0	751	254	350	119	123	286	392	182	159	470	176	210	208	400	732
117.965	0	753	251	349	120	125	286	394	180	159	471	174	209	208	400	733
118.088	0	758	253	350	119	125	288	395	181	159	472	175	211	208	399	734
118.211	0	761	255	352	120	126	290	399	182	161	475	175	211	210	402	737
118.333	0	761	256	353	121	128	293	403	183	163	479	176	213	212	404	733
118.456	0	763	257	356	122	129	295	404	185	164	479	177	213	211	404	741
118.579	0	762	255	353	121	125	290	398	181	161	477	175	211	210	402	734
118.702	0	762	254	351	120	126	289	399	183	161	476	176	211	210	402	738
118.825	0	760	254	353	120	126	290	400	181	162	478	176	212	210	402	744
118.948	0	762	256	354	121	127	292	402	183	162	479	176	214	211	404	745
119.071	0	763	257	356	121	128	295	405	185	164	481	177	215	212	405	741
119.194	0	762	258	357	122	130	297	408	187	165	484	178	215	213	406	743
119.316	0	761	255	353	121	126	292	403	184	163	482	177	214	212	403	749
119.439	0	762	256	354	121	127	291	406	184	163	482	177	215	213	403	748
119.562	0	761	256	354	121	127	292	406	185	164	483	178	215	214	404	741
119.685	0	762	257	355	122	130	296	409	187	166	485	179	216	214	406	745
119.808	0	764	259	358	123	130	299	411	189	166	487	180	218	215	408	752
119.931	0	763	258	356	123	130	296	408	187	164	486	179	217	215	405	746
120.054	0	764	256	355	121	127	293	406	185	164	484	179	215	213	405	742
120.177	0	762	257	355	122	128	294	407	186	165	484	178	216	214	406	748
120.3	0	761	258	356	122	128	295	407	187	165	486	179	216	215	406	751
120.422	0	765	260	357	123	129	297	411	187	166	488	181	218	215	409	747
120.545	0	768	262	359	124	131	300	414	189	168	489	181	219	216	411	744
120.668	0	764	259	358	125	131	298	410	188	166	487	180	217	214	408	748
120.791	0	757	257	355	122	127	292	405	186	164	485	179	215	214	406	744
120.914	0	765	258	356	123	128	293	406	185	164	484	179	216	214	405	743
121.037	0	765	258	356	122	128	294	408	186	165	485	179	216	215	405	740
121.16	0	765	259	358	123	129	297	411	189	165	489	179	218	215	408	746
121.283	0	764	260	359	123	131	300	415	190	168	492	180	219	216	410	746
121.405	0	766	260	359	124	132	299	413	189	167	490	180	218	215	408	742
121.528	0	765	257	356	123	129	293	407	186	165	485	180	216	214	406	737
121.651	0	764	258	355	123	130	294	408	186	164	486	179	216	214	406	743
121.774	0	763	259	356	123	129	295	408	186	165	486	180	217	214	406	742
121.897	0	766	260	357	123	130	298	412	188	167	488	179	218	215	407	740
122.02	0	767	261	360	125	132	300	414	190	168	490	181	219	215	410	742
122.143	0	768	260	360	126	133	301	414	190	167	490	182	219	216	408	745
122.266	0	765	258	357	122	130	295	409	187	165	486	180	216	214	406	741
122.388	0	758	257	357	123	130	295	410	187	166	486	180	216	213	405	731
122.511	0	766	257	356	122	131	296	409	187	166	482	180	216	213	404	730
122.634	0	777	257	358	122	130	299	413	187	167	487	180	217	214	405	729
122.757	0	792	259	359	121	133	301	415	189	168	490	180	219	214	406	730
122.88	0	794	258	361	121	133	302	414	189	169	486	182	217	212	405	728
123.003	0	785	256	357	121	130	297	411	186	167	485	181	214	212	402	724
123.126	0	783	256	357	120	131	299	415	185	167	488	180	215	211	401	725
123.249	0	780	256	358	121	131	300	415	187	168	488	181	216	213	400	726
123.372	0	780	257	359	122	132	303	418	188	169	490	181	218	214	404	727
123.494	0	773	257	361	123	133	305	421	190	170	492	181	220	214	406	724
123.617	0	766	256	360	124	134	304	417	187	169	491	182	218	214	402	732
123.74	0	763	255	357	123	132	301	416	187	168	491	180	217	213	401	725
123.863	0	764	255	357	123	131	302	416	188	168	489	182	218	214	402	724
123.986	0	762	256	358	123	132	302	418	189	169	492	181	218	213	403	723
124.109	0	763	258	360	124	133	306	421	190	171	496	182	220	215	407	724
124.232	0	763	259	362	125	136	309	423	191	172	497	183	220	216	405	728
124.355	0	761	255	358	123	131	303	419	187	169	493	181	218	215	402	724
124.477	0	758	258	358	124	132	303	420	188	169	495	181	218	214	402	722
124.6	0	757	256	359	124	131	303	420	189	169	496	181	218	216	402	730
124.723	0	760	257	359	124	132	306	423	190	170	497	181	219	216	404	730
124.846	0	762	259	362	125	134	308	426	192	171	500	181	220	218	406	730
124.969	0	758	259	360	125	133	307	422	190	170	497	182	218	217	403	727
125.092	0	757	257	358	124	132	305	421	190	169	497	181	217	216	402	732
125.215	0	758	257	358	124	131	304	422	190	169	497	181	217	216	403	732
125.338	0	760	259	360	125	132	305	423	190	169	498	181	217	217	405	726
125.46	0	760	259	360	125	134	307	426	192	170	500	182	219	217	406	729
125.583	0	756	259	360	126	134	308	424	192	170	500	182	219	217	404	736
125.706	0	758	257	357	125	132	303	421	190	168	497	181	217	214	402	734
125.829	0	761	259	358	125	132	305	421	190	168	496	182	216	216	402	728
125.952	0	760	259	358	125	133	305	423	190	169	499	181	217	217	403	732
126.075	0	760	261	360	126	133	306	425	193	170	501	181	218	218	406	740
126.198	0	763	261	362	126	135	308	426	193	171	502	182	217	218	405	740
126.321	0	762	258	356	126	132	303	420	190	167	498	182	216	217	402	732
126.444	0	761	259	357	125	131	303	421	189	168	499	181	216	217	402	736
126.566	0	759	260	358	125	132	302	421	190	167	498	181	216	216	403	743
126.689	0	764	261	358	124	133	306	422	191	169	497	182	217	216	404	743
126.812	0	767	262	361	126	134	307	424	193	170	500	183	218	217	406	738
126.935	0	763	259	357	126	132	305	420	191	166	496	182	215	216	403	742
127.058	0	762	259	356	124	132	301	418	189	165	496	181	214	216	402	745
127.181	0	765	260	355	125	130	301	418	189	166	495	181	214	215	401	743
127.304	0	766	260	357	125	131	302	419	190	166	495	180	214	216	402	738
127.427	0	764	260	359	126	132	303	422	190	167	498	181	214	217	405	745
127.549	0	764	262	359	126	134	304	421	191	167	499	181	215	216	403	748
127.672	0	765	260	355	125	131	300	416	188	164	495	180	212	215	401	744
127.795	0	767	258	354	124	130	299	417	187	164	494	179	212	215	400	738
127.918	0	764	259	355	125	130	300	418	187	165	494	179	211	214	400	742
128.041	0	763	260	357	125	131	301	419	189	166	495	179	213	216	402	746
128.164	0	766	261	357	126	132	303	421	189	166	496	180	214	215	401	742
128.287	0	765	257	355	124	130	299	415	186	163	493	179	210	215	399	737
128.41	0	763	258	353	125	131	298	415	187	162	493	178	210	214	398	741
128.532	0	760	257	353	125	129	298	415	186	163	491	178	211	214	397	744
128.655	0	763	259	355	124	130	299	417	187	163	494	178	211	214	398	738
128.778	0	764	259	356	125	130	302	419	187	164	495	178	212	215	401	737
128.901	0	762	259	357	125	132	302	419	186	164	494	180	212	214	399	742
129.024	0	757	256	352	124	129	296	414	184	161	490	178	209	213	396	742
129.147	0	760	255	352	123	129	296	413	183	162	489	176	208	211	396	736
129.27	0	761	256	352	123	129	295	414	184	161	489	177	208	212	395	733
129.393	0	759	256	353	124	130	297	416	184	162	489	176	209	213	397	737
129.516	0	757	257	354	124	131	301	418	186	163	492	177	211	214	399	741
129.638	0	758	256	354	124	131	299	415	184	163	490	177	210	213	396	734
129.761	0	758	255	351	124	127	295	411	182	160	486	176	207	211	394	730
129.884	0	754	253	351	123	128	295	412	182	160	486	175	206	211	393	734
130.007	0	753	254	351	122	127	295	412	182	159	488	176	208	211	393	731
130.13	0	756	256	352	123	128	297	414	183	161	488	176	209	211	394	732
130.253	0	758	257	354	123	131	300	416	184	163	490	176	210	212	397	732
130.376	0	755	254	352	123	130	298	414	182	161	488	175	207	212	393	734
130.499	0	753	252	350	122	127	293	411	181	159	486	175	207	211	392	729
130.621	0	753	253	350	123	128	295	411	181	160	486	175	206	211	391	729
130.744	0	755	254	350	122	128	295	412	181	160	485	174	207	211	392	729
130.867	0	755	256	353	123	130	301	415	180	157	489	175	208	211	394	732
130.99	0	753	256	355	125	130	307	417	177	156	490	176	209	212	395	731
131.113	0	754	253	351	124	129	295	412	180	159	486	174	207	210	392	730
131.236	0	755	253	350	122	128	295	412	180	159	485	175	207	210	391	734
131.359	0	753	254	350	123	127	294	411	181	160	486	174	206	211	391	732
131.482	0	753	255	351	123	128	296	413	180	161	487	175	208	211	394	732
131.604	0	757	256	353	123	130	301	416	178	157	489	175	209	212	396	735
131.727	0	757	257	354	124	130	303	417	180	159	489	177	210	212	395	738
131.85	0	755	253	350	123	128	294	412	180	159	486	176	207	211	392	735
131.973	0	756	254	350	123	129	294	410	181	160	486	175	206	210	392	736
132.096	0	756	254	350	123	126	293	410	180	159	485	175	207	210	392	734
132.219	0	759	255	352	123	128	295	413	182	161	487	175	208	211	395	739
132.342	0	760	257	353	123	129	301	415	180	158	489	176	208	212	396	738
132.465	0	759	258	354	125	132	298	415	183	162	489	176	210	212	396	741
132.588	0	759	254	350	122	127	292	409	181	159	484	175	207	210	392	738
132.71	0	759	254	349	123	127	291	409	182	159	484	174	206	210	393	741
132.833	0	760	255	349	122	128	291	409	180	159	486	176	207	210	393	740
132.956	0	760	256	352	123	128	293	411	182	160	487	176	208	211	395	744
133.079	0	764	258	353	123	130	295	412	184	161	489	176	210	212	398	744
133.202	0	764	258	354	124	130	296	413	184	161	489	177	210	212	398	747
133.325	0	762	256	349	123	127	290	408	181	158	486	175	207	211	396	745
133.448	0	763	256	349	123	127	290	408	181	158	486	176	207	211	396	746
133.571	0	766	256	350	123	127	291	408	182	159	487	175	209	211	396	746
133.693	0	766	258	351	123	127	292	411	183	160	488	175	209	211	399	751
133.816	0	767	259	354	125	129	295	414	186	161	491	176	210	214	401	750
133.939	0	765	259	352	124	131	294	411	185	160	489	177	209	212	398	752
134.062	0	768	257	351	123	128	290	407	183	160	487	176	209	211	397	751
134.185	0	769	258	350	123	127	290	407	183	159	486	176	209	212	398	754
134.308	0	769	259	352	123	127	292	410	184	160	488	176	210	212	399	754
134.431	0	770	259	353	123	129	295	411	186	162	490	177	211	214	403	757
134.554	0	774	261	355	124	131	297	413	188	163	492	178	212	213	403	757
134.676	0	771	258	352	124	129	292	409	185	161	489	177	210	213	400	754
134.799	0	771	258	351	123	128	291	408	185	160	487	176	209	212	399	757
134.922	0	771	258	352	124	128	291	408	184	160	487	177	210	212	400	758
135.045	0	774	259	353	123	128	292	410	186	161	488	177	211	212	401	758
135.168	0	773	261	353	124	129	295	412	187	161	490	178	212	214	404	758
135.291	0	775	263	356	124	131	298	414	189	164	493	178	214	214	405	762
135.414	0	772	259	353	123	128	292	409	186	160	489	178	211	214	401	762
135.537	0	774	259	352	122	127	291	408	185	160	488	178	211	212	401	760
135.66	0	772	259	351	122	127	291	408	186	160	487	178	212	211	401	758
135.782	0	773	259	352	123	128	293	410	186	161	490	178	213	212	403	760
135.905	0	774	262	354	123	130	295	413	188	163	491	179	215	214	405	762
136.028	0	777	263	356	125	132	298	415	189	164	493	180	215	213	406	764
136.151	0	772	259	353	123	129	294	410	186	162	490	180	214	212	403	760
136.274	0	772	259	352	124	128	292	410	187	162	489	178	213	213	404	761
136.397	0	773	259	353	123	128	293	410	187	162	489	179	214	213	402	762
136.52	0	775	260	354	123	129	294	411	187	163	491	179	215	213	405	762
136.643	0	775	261	356	124	131	296	414	189	164	493	180	216	214	407	761
136.765	0	775	263	359	125	132	300	417	191	167	496	180	217	215	409	765
136.888	0	774	260	355	124	131	296	412	189	164	492	180	215	214	405	765
137.011	0	775	259	355	124	128	295	411	188	163	490	180	215	214	405	763
137.134	0	774	260	354	124	128	295	411	188	164	491	179	216	214	406	762
137.257	0	773	262	356	125	131	296	413	189	164	492	179	216	214	408	765
137.38	0	776	262	357	124	132	300	416	191	165	494	181	217	214	408	766
137.503	0	779	264	360	125	132	302	418	192	167	493	182	218	215	410	768
137.626	0	774	261	356	125	130	296	412	188	165	490	181	217	213	406	762
137.748	0	774	261	356	124	130	296	412	188	164	491	180	217	214	406	765
137.871	0	776	261	355	125	129	296	412	189	165	490	180	216	214	407	768
137.994	0	778	263	357	124	131	297	414	189	165	492	180	217	215	409	767
138.117	0	778	264	359	125	131	300	417	192	167	493	182	218	215	412	766
138.24	0	778	265	361	126	133	303	420	193	168	497	182	219	217	411	768
138.363	0	778	262	357	125	130	297	414	189	166	493	182	216	214	409	770
138.486	0	779	261	356	125	130	295	413	189	164	491	181	217	214	408	764
138.609	0	778	262	356	124	130	296	414	189	165	492	181	216	215	408	767
138.732	0	778	263	358	125	131	298	417	191	166	494	181	217	216	410	768
138.854	0	781	265	360	125	132	301	419	192	167	497	182	218	215	412	774
138.977	0	784	267	362	126	134	304	421	194	168	499	182	220	217	413	774
139.1	0	780	263	358	126	131	299	416	192	166	496	183	217	215	410	771
139.223	0	779	263	358	125	131	297	414	191	166	496	182	218	216	410	776
139.346	0	783	264	358	125	130	297	415	192	166	495	180	218	215	410	776
139.469	0	785	264	359	125	130	299	417	192	166	496	182	218	216	412	770
139.592	0	785	267	361	126	132	302	419	194	167	498	182	219	217	415	774
139.715	0	785	268	362	126	134	304	421	196	168	502	183	220	217	414	781
139.837	0	786	264	358	127	132	298	416	193	166	498	182	219	215	412	780
139.96	0	788	265	359	125	130	299	416	193	166	497	183	219	216	413	774
140.083	0	787	265	359	126	130	298	417	195	166	499	182	219	217	412	777
140.206	0	789	267	360	127	131	301	419	196	167	501	182	219	216	414	785
140.329	0	790	268	361	127	133	303	422	198	168	503	184	219	217	416	786
140.452	0	795	270	364	127	135	305	422	199	170	503	184	221	218	417	782
140.575	0	788	266	360	126	132	299	417	196	166	500	183	219	217	415	781
140.698	0	787	266	359	127	131	300	416	196	167	499	183	219	216	414	788
140.82	0	794	267	359	126	130	299	416	196	166	499	182	219	216	414	788
140.943	0	796	268	361	126	131	301	418	198	167	500	183	220	217	416	784
141.066	0	791	269	362	127	132	303	421	198	168	502	183	221	217	417	786
141.189	0	791	270	364	128	134	305	422	200	169	504	184	221	218	418	793
141.312	0	795	266	359	127	132	299	417	197	166	500	183	217	216	414	791
141.435	0	792	266	359	126	131	299	415	197	166	499	182	218	215	413	783
141.558	0	792	266	359	126	130	299	414	196	166	498	183	217	215	413	785
141.681	0	789	267	359	126	131	300	417	197	167	500	182	218	216	414	793
141.804	0	798	269	360	127	132	302	419	198	168	501	183	219	217	415	791
141.926	1	794	269	362	127	134	304	420	199	168	501	183	219	217	415	786
142.049	0	791	265	358	126	130	298	414	195	165	496	182	216	215	413	785
142.172	0	789	265	357	125	130	298	413	195	165	496	180	216	214	412	790
142.295	0	794	265	358	125	129	298	413	194	166	494	181	216	214	412	787
142.418	0	791	265	358	125	130	299	415	195	166	495	181	217	214	411	781
142.541	0	790	266	359	126	131	300	416	196	167	496	181	217	215	413	784
142.664	0	790	267	359	127	132	301	416	196	167	498	181	218	214	413	789
142.787	0	792	264	357	124	129	296	412	193	164	492	179	215	213	410	785
142.909	0	790	264	355	124	129	296	410	192	165	491	179	215	211	410	778
143.032	0	786	265	357	123	129	296	411	192	165	492	180	216	212	410	781
143.155	0	788	266	357	124	130	298	413	194	165	492	180	216	213	411	786
143.278	0	793	266	359	124	131	300	416	194	166	495	180	217	213	413	786
143.401	0	789	266	359	125	131	301	414	194	166	494	181	217	213	412	780
143.524	0	785	263	354	123	129	295	410	191	164	489	179	214	211	409	778
143.647	0	784	262	354	124	128	295	410	190	163	490	178	215	210	409	783
143.77	0	790	264	355	123	128	295	410	191	164	490	179	215	211	409	781
143.892	0	792	264	357	124	129	296	412	191	165	489	179	217	211	410	777
144.015	0	786	266	356	124	130	298	413	193	166	493	179	218	213	412	779
144.138	0	785	266	359	125	131	298	413	192	165	492	180	217	212	411	785
144.261	0	789	263	354	123	128	293	408	189	163	487	178	215	210	407	780
144.384	0	787	262	355	124	127	293	407	189	163	486	178	214	210	408	774
144.507	0	784	263	353	122	128	293	406	189	163	487	177	215	209	408	775
144.63	0	783	264	356	122	128	295	410	190	163	489	178	217	211	410	782
144.753	0	790	264	356	124	128	297	413	191	165	490	179	217	211	411	782
144.876	0	788	265	357	124	130	298	412	192	165	490	179	217	211	411	775
144.998	0	783	263	354	124	127	293	407	189	162	487	177	215	209	408	775
145.121	0	783	263	354	122	127	293	408	188	163	488	178	215	209	408	780
145.244	0	788	263	353	122	126	292	408	189	163	487	178	215	209	409	779
145.367	0	791	263	356	123	128	294	411	190	163	489	178	216	210	409	773
145.49	0	784	265	357	123	129	296	413	192	164	492	178	216	211	411	777
145.613	0	783	265	358	123	131	298	413	192	164	492	179	217	210	410	782
145.736	0	789	262	354	124	127	293	408	189	163	488	177	214	210	408	778
145.859	0	789	261	354	123	127	293	406	189	162	486	177	215	209	408	770
145.981	0	782	262	354	121	127	292	407	188	162	487	175	215	209	407	772
146.104	0	780	262	355	123	127	294	411	191	163	489	178	215	209	408	778
146.227	0	788	263	356	123	128	297	414	190	163	492	177	216	210	409	778
146.35	0	785	262	357	125	130	299	413	191	164	491	178	217	210	408	770
146.473	0	779	260	354	123	127	292	408	188	161	487	176	212	209	405	769
146.596	0	777	259	353	122	126	293	407	188	160	486	176	213	209	404	774
146.719	0	783	259	352	121	126	292	407	187	161	486	176	213	208	403	770
146.842	0	784	260	354	122	127	294	409	188	162	487	177	214	208	403	763
146.964	0	777	260	355	122	127	297	411	188	163	489	176	215	211	405	767
147.087	0	776	261	356	123	130	299	413	190	164	490	177	216	209	404	771
147.21	0	779	258	354	122	126	293	407	187	161	485	176	212	208	402	767
147.333	0	781	257	352	121	125	292	405	186	161	483	175	213	207	401	759
147.456	0	772	257	351	122	126	291	405	185	161	483	175	212	208	401	760
147.579	0	772	258	354	121	127	294	408	186	162	486	176	214	208	402	765
147.702	0	779	259	355	122	127	296	411	187	162	487	175	215	209	403	764
147.825	0	780	260	357	124	130	299	411	189	163	486	177	215	209	404	757
147.948	0	770	257	354	122	126	292	406	185	161	483	176	213	208	401	759
148.07	0	769	258	353	122	127	293	407	185	162	484	176	213	208	401	762
148.193	0	776	258	354	122	127	293	407	185	162	484	175	213	208	400	761
148.316	0	778	258	355	122	128	296	411	187	164	486	175	215	210	402	755
148.439	0	771	259	357	123	129	298	414	189	164	489	177	216	211	404	759
148.562	0	770	260	357	124	131	300	414	189	164	489	178	216	211	404	762
148.685	0	775	257	354	123	128	295	408	185	162	486	177	215	208	401	759
148.808	0	776	257	353	122	128	295	409	186	162	485	177	214	209	400	751
148.931	0	767	258	354	123	128	294	409	186	162	487	177	215	209	401	758
149.053	0	767	259	355	123	128	298	413	188	163	490	176	216	210	402	761
149.176	0	775	262	357	124	130	300	417	189	165	492	178	218	211	405	762
149.299	0	777	260	359	125	132	302	417	190	165	492	178	218	212	405	754
149.422	0	767	257	355	123	128	296	411	187	163	488	176	215	210	401	756
149.545	0	766	257	354	123	128	297	411	187	163	487	177	214	211	401	759
149.668	0	772	257	354	123	128	295	411	188	163	487	177	216	210	401	757
149.791	0	774	258	357	124	129	299	415	189	165	489	177	217	211	403	752
149.914	0	768	259	357	124	130	301	417	191	166	493	178	217	212	405	758
150.036	0	767	261	359	125	133	303	419	191	167	495	179	218	212	405	761
150.159	0	771	258	355	123	129	298	413	188	164	488	178	216	210	402	757
150.282	0	774	258	355	123	129	297	413	188	164	489	178	216	210	402	749
150.405	0	765	258	356	123	129	298	415	188	164	489	178	216	210	401	756
150.528	0	765	259	357	124	130	299	416	189	165	491	177	217	210	403	758
150.651	0	773	261	358	124	132	302	419	191	166	494	179	219	212	405	759
150.774	0	775	261	360	125	133	304	419	192	168	494	179	219	212	406	753
150.897	0	766	258	355	124	130	299	415	188	164	490	178	216	211	403	756
151.02	0	765	259	356	124	129	299	416	188	165	490	178	216	210	402	757
151.142	0	772	258	356	123	130	299	415	189	165	491	178	217	210	403	756
151.265	0	774	260	358	123	130	301	417	191	167	492	178	218	211	405	751
151.388	0	773	263	359	124	131	304	421	192	167	494	179	218	212	407	758
151.511	0	768	263	362	125	134	307	423	193	169	496	179	220	213	408	762
151.634	0	773	260	356	124	130	300	416	189	166	491	179	217	211	404	758
151.757	0	775	260	358	124	129	300	415	189	165	491	178	217	211	404	751
151.88	0	767	260	357	124	129	300	416	189	166	491	178	218	211	404	757
152.003	0	767	261	358	123	130	301	419	191	167	494	178	218	211	405	760
152.125	0	775	262	360	125	131	305	422	193	168	496	179	220	213	408	756
152.248	0	778	264	360	126	132	307	422	193	170	496	180	220	213	407	755
152.371	0	774	261	359	125	130	301	417	190	166	493	179	217	211	405	761
152.494	0	769	261	358	125	130	301	418	191	166	493	178	218	212	405	763
152.617	0	775	261	358	124	131	300	417	191	166	493	179	218	211	406	757
152.74	0	778	262	359	125	133	303	420	192	167	494	180	219	212	408	756
152.863	0	778	264	361	125	133	306	423	194	169	496	179	220	214	410	764
152.986	0	772	263	361	126	133	305	422	193	168	497	180	220	212	408	766
153.108	0	777	261	359	124	130	301	417	191	166	492	179	218	211	407	758
153.231	0	779	261	358	123	131	301	417	191	167	492	178	218	211	406	757
153.354	0	777	262	360	123	131	301	418	191	166	493	179	218	211	407	763
153.477	0	772	263	362	123	132	304	420	193	167	494	180	220	211	409	765
153.6	0	778	264	362	124	133	307	424	194	169	498	181	220	213	412	762
153.723	0	780	263	361	125	133	306	420	193	168	496	181	219	212	408	761
153.846	0	776	261	358	123	130	301	418	191	165	492	179	217	212	407	766
153.969	0	771	262	359	123	131	301	416	192	167	492	179	217	211	405	767
154.092	0	772	261	359	123	131	301	418	190	166	492	178	218	211	406	761
154.214	0	780	262	360	124	131	303	419	193	168	494	180	219	212	407	761
154.337	0	778	264	363	125	133	306	422	194	168	497	180	220	213	410	767
154.46	0	771	262	361	126	134	305	420	193	167	495	180	218	212	406	768
154.583	0	776	260	358	123	130	301	414	190	166	491	179	216	210	404	760
154.706	0	778	260	359	122	131	300	415	191	166	490	178	216	210	405	759
154.829	0	775	260	360	123	131	301	416	192	165	490	179	217	210	404	764
154.952	0	770	262	360	123	131	302	419	192	167	493	179	217	211	405	765
155.075	0	774	263	361	125	133	305	421	193	169	495	179	218	211	407	761
155.197	0	777	261	360	123	132	302	417	191	166	491	179	216	212	404	758
155.32	0	774	260	358	122	130	300	416	189	166	490	177	215	210	403	763
155.443	0	769	260	358	123	131	299	415	189	165	490	178	215	211	402	763
155.566	0	771	261	359	123	130	302	417	190	166	491	178	216	210	404	758
155.689	0	779	262	360	123	131	304	419	191	167	493	178	217	211	406	757
155.812	0	777	263	362	124	133	306	422	193	168	496	179	218	212	407	764
155.935	0	769	261	359	123	130	302	416	189	165	490	177	214	210	403	763
156.058	0	772	261	357	123	130	299	415	190	164	489	177	214	210	402	756
156.18	0	778	259	357	122	129	300	413	188	164	488	177	215	209	401	754
156.303	0	776	261	358	122	130	301	415	189	166	490	177	215	210	402	760
156.426	0	771	263	360	124	131	303	418	191	166	493	177	216	210	404	761
156.549	0	778	264	362	124	133	306	420	192	168	494	178	218	211	406	757
156.672	0	778	260	358	122	130	301	415	189	165	489	178	215	209	401	754
156.795	0	775	259	357	123	129	300	414	188	164	489	177	214	208	400	759
156.918	0	768	260	358	122	130	300	413	188	164	489	176	214	207	401	760
157.041	0	772	262	359	122	130	301	414	191	166	490	177	216	209	402	755
157.164	0	780	263	360	123	131	303	418	191	167	492	177	216	211	405	756
157.286	0	777	264	362	123	132	306	419	191	168	494	178	217	210	405	762
157.409	0	769	260	358	122	130	300	415	190	165	490	177	214	209	402	761
157.532	0	772	261	358	123	130	300	413	190	165	488	177	214	208	401	756
157.655	0	779	260	357	122	128	299	413	189	165	489	176	213	208	401	756
157.778	0	775	262	359	122	130	302	416	191	166	492	178	216	209	403	761
157.901	0	774	263	361	123	132	305	418	193	167	493	178	216	210	406	764
158.024	0	776	263	362	124	133	306	418	192	167	494	178	216	210	404	759
158.147	0	781	260	358	122	129	299	413	188	164	488	176	215	208	401	757
158.269	0	777	261	358	122	130	301	413	189	165	489	176	214	208	402	763
158.392	0	773	260	358	122	130	300	415	190	165	490	176	215	209	401	764
158.515	0	776	262	360	122	130	303	416	191	166	492	178	215	209	403	759
158.638	0	782	264	362	124	131	305	420	193	168	494	178	216	211	407	761
158.761	0	780	263	361	124	132	305	419	192	167	493	178	216	211	405	765
158.884	0	774	260	357	123	129	301	414	190	164	489	176	214	209	402	765
159.007	0	775	260	358	122	130	300	413	190	164	488	176	213	209	402	759
159.13	0	781	261	358	122	129	300	414	190	165	488	177	213	208	401	759
159.252	0	778	261	360	123	130	303	415	191	165	490	177	216	209	403	764
159.375	0	774	263	361	123	133	304	418	193	167	493	178	216	209	405	767
159.498	0	779	261	360	122	132	304	414	191	166	490	178	216	208	402	762
159.621	0	780	260	358	122	128	300	412	189	165	487	176	213	207	401	762
159.744	0	779	259	358	121	129	299	412	189	165	488	176	214	209	401	768
159.867	0	772	260	358	122	130	301	414	190	166	489	176	215	209	403	769
159.99	0	776	262	360	123	131	304	417	191	167	492	177	215	210	404	765
160.113	0	785	263	362	122	133	305	419	192	167	494	178	216	211	405	766
160.236	0	779	260	359	124	131	303	414	190	165	491	177	216	209	403	769
160.358	0	773	260	357	122	129	299	412	189	164	489	176	213	209	401	764
160.481	0	772	260	358	122	129	300	411	189	164	486	176	213	209	401	764
160.604	0	782	260	359	121	130	302	413	191	164	488	176	215	209	403	763
160.727	0	781	261	360	122	130	303	415	192	166	490	177	215	209	405	769
160.85	0	776	263	362	122	132	305	417	193	166	492	177	216	210	405	772
160.973	0	772	260	358	124	130	300	412	189	164	488	176	213	208	402	765
161.096	0	783	259	358	122	129	298	411	189	163	486	176	214	209	403	764
161.219	0	782	260	357	121	128	299	410	189	164	486	175	213	208	401	768
161.341	0	776	261	359	122	129	301	412	191	165	490	175	215	210	403	765
161.464	0	777	262	360	123	131	303	415	192	166	491	176	216	210	404	769
161.587	0	787	263	361	124	133	304	415	192	166	492	177	216	209	404	769
161.71	0	782	260	358	122	129	299	411	189	163	487	176	213	208	402	767
161.833	0	776	261	358	122	129	299	409	189	163	487	176	214	207	402	766
161.956	0	776	260	358	121	129	300	411	191	165	486	175	215	208	403	766
162.079	0	785	263	360	122	130	302	413	192	166	489	176	215	209	404	772
162.202	0	786	263	361	123	131	304	416	193	166	492	176	217	210	405	772
162.324	0	780	262	360	123	131	302	412	192	165	490	177	215	210	403	769
162.447	0	780	262	358	121	128	299	410	190	164	488	175	215	209	402	770
162.57	0	786	262	358	123	129	299	411	190	165	487	176	215	209	403	774
162.693	0	787	263	359	123	129	301	412	192	165	489	176	215	209	405	774
162.816	0	788	265	361	123	130	302	415	194	166	493	177	216	212	408	774
162.939	0	782	265	362	125	133	304	415	193	166	491	177	217	211	406	774
163.062	0	785	262	358	122	129	299	409	191	163	486	176	214	209	406	778
163.185	0	788	264	359	122	128	298	409	192	163	488	176	214	210	406	775
163.308	0	787	264	360	122	129	298	409	192	164	488	177	215	210	405	778
163.43	0	783	265	361	123	130	301	411	193	165	491	176	216	210	406	778
163.553	0	787	265	362	125	132	304	414	194	166	492	177	217	211	409	779
163.676	0	787	263	359	124	129	298	408	191	163	487	177	214	209	406	779
163.799	0	787	262	358	123	128	298	408	192	163	487	177	215	209	405	780
163.922	0	782	263	359	123	128	298	409	192	163	488	176	215	210	405	781
164.045	0	785	264	360	122	130	299	411	193	163	490	177	216	211	407	779
164.168	0	785	266	362	124	131	302	413	195	165	492	177	216	211	409	782
164.291	0	789	262	359	123	129	298	409	192	163	489	176	214	211	405	782
164.413	0	787	261	357	122	128	296	407	191	162	486	176	214	209	406	775
164.536	0	785	263	358	122	127	296	406	190	162	486	175	215	210	406	780
164.659	0	784	263	359	122	128	297	408	192	163	488	175	215	211	407	780
164.782	0	791	264	361	124	130	299	411	194	164	490	177	216	211	408	783
164.905	0	787	261	358	124	129	296	406	192	161	486	175	214	210	406	775
165.028	0	784	262	355	122	126	293	403	190	161	483	175	213	209	407	778
165.151	0	782	261	356	122	127	293	403	189	161	483	175	213	209	406	779
165.274	0	790	262	357	121	127	294	404	191	162	484	175	214	209	406	782
165.396	0	787	263	359	122	129	296	407	191	163	486	177	216	210	408	777
165.519	0	785	260	357	123	128	293	403	190	161	482	175	213	209	406	778
165.642	0	782	260	355	121	127	291	402	189	160	481	175	213	207	405	783
165.765	0	788	260	355	121	126	291	401	188	161	480	175	214	209	405	782
165.888	0	785	261	357	122	127	292	403	190	162	482	175	215	209	406	777
166.011	0	785	262	358	122	129	295	405	191	163	485	176	216	209	408	780
166.134	0	782	261	356	122	126	290	401	189	161	481	175	214	208	405	782
166.257	0	782	258	354	121	125	289	399	188	160	478	175	214	207	405	780
166.38	0	783	258	354	121	125	289	399	188	161	478	174	216	207	405	773
166.502	0	781	259	355	120	126	290	401	189	161	480	174	215	207	406	777
166.625	0	781	261	357	122	128	293	404	191	162	483	176	217	208	407	783
166.748	0	781	259	356	121	127	291	400	189	161	480	175	216	208	406	779
166.871	0	786	257	353	119	124	287	395	187	160	474	175	214	206	404	771
166.994	0	778	257	352	120	123	286	396	187	160	475	173	215	205	404	777
167.117	0	778	259	354	120	124	288	397	188	160	476	175	215	206	404	778
167.24	0	779	259	355	120	125	290	400	189	162	479	175	218	205	407	773
167.363	0	788	260	357	120	128	292	401	190	163	480	177	219	207	408	771
167.485	0	776	259	355	119	126	288	395	188	161	475	175	216	205	405	774
167.608	0	775	257	353	120	124	286	394	187	160	474	174	215	204	405	774
167.731	0	774	257	353	120	124	286	394	187	161	473	175	216	204	404	769
167.854	0	785	258	355	120	124	288	396	189	161	475	175	218	205	406	769
167.977	0	781	259	357	121	126	290	399	190	163	479	175	218	207	407	773
168.1	11	778	262	358	121	128	294	403	191	164	482	177	219	209	409	774
168.223	0	774	258	356	120	125	290	399	189	163	478	176	218	206	406	767
168.346	0	782	257	353	119	123	287	395	188	161	475	175	217	206	405	765
168.468	0	780	257	354	119	124	287	395	189	161	476	175	216	205	405	766
168.591	0	774	258	355	120	124	288	397	190	163	478	175	219	204	406	763
168.714	0	775	261	357	119	126	290	401	191	164	480	176	220	206	409	766
168.837	0	784	262	359	121	128	293	404	192	165	484	177	221	208	411	764
168.96	0	782	261	359	122	129	293	403	192	166	484	178	220	208	410	767
169.083	0	775	257	356	120	125	288	399	189	163	481	176	218	207	407	761
169.206	0	774	259	355	119	126	288	399	189	164	479	176	219	207	408	761
169.329	0	783	259	356	120	125	289	399	191	164	481	176	219	207	408	758
169.452	0	782	262	357	120	127	291	402	192	164	484	177	219	207	409	761
169.574	0	776	263	359	121	128	294	407	193	165	488	178	221	209	411	761
169.697	0	778	264	361	122	131	298	409	194	167	489	179	221	210	413	761
169.82	0	783	261	358	121	128	292	403	191	165	484	178	220	209	410	760
169.943	0	782	260	356	120	126	291	402	191	165	484	177	220	208	409	759
170.066	0	777	261	358	120	127	292	403	190	165	484	178	220	208	409	756
170.189	0	775	263	359	121	127	294	405	192	166	486	178	220	209	409	756
170.312	0	785	264	362	121	130	298	409	194	166	488	178	222	211	412	761
170.435	0	785	266	363	123	131	300	413	195	169	492	179	223	211	413	760
170.557	0	777	263	362	122	130	298	409	192	167	490	179	222	210	411	755
170.68	0	775	263	360	121	128	295	406	192	166	487	179	221	209	410	755
170.803	0	778	262	359	121	128	296	408	192	167	487	179	221	210	410	758
170.926	0	781	264	361	122	129	297	410	194	167	490	179	223	210	411	756
171.049	0	777	264	363	121	131	300	414	194	169	492	180	224	211	412	754
171.172	0	777	267	364	123	132	304	417	196	171	494	180	225	213	414	756
171.295	0	779	266	365	124	133	304	417	195	171	495	181	224	212	412	759
171.418	0	780	263	361	122	129	298	412	192	168	492	180	222	210	410	754
171.54	0	780	263	362	122	130	300	413	192	168	493	180	222	210	410	755
171.663	0	773	263	363	122	130	301	415	193	168	493	180	223	211	409	752
171.786	0	777	265	364	123	131	304	417	195	171	495	180	225	212	411	752
171.909	0	781	266	366	123	133	306	422	196	172	499	180	225	214	413	755
172.032	0	781	268	367	125	135	308	422	197	172	500	182	226	213	412	756
172.155	0	773	265	363	123	132	302	417	194	170	496	181	224	212	410	751
172.278	0	776	264	363	123	132	303	419	194	171	497	181	224	212	410	749
172.401	0	775	265	363	123	131	303	419	194	171	498	181	224	212	411	750
172.524	0	779	266	366	124	133	306	422	196	172	500	181	225	212	412	751
172.646	0	775	267	367	124	134	309	425	197	173	502	182	226	214	414	752
172.769	0	778	267	368	126	134	310	424	198	173	501	182	226	213	413	750
172.892	0	774	264	364	125	132	305	421	195	171	499	182	224	212	411	751
173.015	0	780	266	364	124	133	305	423	195	171	499	181	225	212	411	751
173.138	0	773	265	365	125	132	306	423	196	172	500	182	226	213	412	751
173.261	0	776	266	366	125	133	309	426	198	173	503	183	227	215	415	751
173.384	0	775	269	369	126	134	313	430	199	174	506	183	227	216	416	752
173.507	0	781	268	367	127	134	311	427	199	174	505	183	226	214	414	754
173.629	0	779	266	365	125	132	305	424	196	171	502	183	224	214	412	748
173.752	0	776	266	365	125	134	307	425	197	172	503	183	226	215	413	751
173.875	0	774	266	364	125	133	308	426	197	173	504	184	225	215	413	752
173.998	0	782	268	367	126	134	309	430	199	174	507	183	227	215	416	756
174.121	0	779	270	369	127	137	313	432	201	175	510	185	228	216	417	753
174.244	0	776	267	366	126	135	309	427	197	172	506	185	226	215	414	754
174.367	0	773	266	363	125	133	307	426	197	172	505	184	225	214	413	755
174.49	0	780	266	364	125	133	307	426	196	172	505	183	225	214	414	757
174.612	0	779	267	365	125	133	309	428	197	173	507	184	226	214	415	753
174.735	0	778	268	367	126	134	310	430	200	174	508	184	227	216	417	756
174.858	0	777	269	367	127	136	312	431	201	174	509	185	227	216	416	758
174.981	0	782	266	364	125	132	305	426	196	172	506	184	225	214	414	760
175.104	0	779	266	364	126	133	307	426	198	172	506	183	225	215	414	754
175.227	0	778	267	364	125	132	306	426	197	172	506	183	225	216	416	757
175.35	0	778	267	366	125	133	308	429	199	173	508	183	226	217	417	763
175.473	0	785	270	367	126	135	311	431	200	174	509	184	227	217	417	764
175.596	0	780	267	364	125	134	306	425	197	171	505	184	224	216	415	755
175.718	0	780	267	363	126	133	305	425	198	171	505	183	224	215	415	759
175.841	0	778	267	364	125	133	305	425	198	170	505	183	223	214	415	766
175.964	0	785	268	364	125	133	306	427	199	171	506	183	224	215	415	766
176.087	0	783	269	367	126	134	309	429	199	172	508	182	225	216	417	760
176.21	0	781	268	365	126	135	309	426	199	170	507	183	224	216	415	762
176.333	0	780	267	362	125	132	303	423	196	169	505	182	222	215	413	767
176.456	0	780	267	362	124	131	304	422	196	169	504	182	222	213	414	766
176.579	0	780	267	362	126	131	303	423	197	168	503	182	222	214	413	761
176.701	0	781	268	364	125	133	306	424	198	169	504	182	223	214	414	763
176.824	0	780	269	365	125	134	308	425	200	170	505	183	223	215	415	768
176.947	0	780	265	362	125	133	304	420	195	167	501	181	219	214	412	765
177.07	0	781	265	360	124	132	301	418	194	167	500	181	218	213	411	758
177.193	0	778	264	360	125	130	300	419	194	166	500	180	218	213	409	759
177.316	0	777	265	361	124	131	302	420	194	166	501	180	219	213	410	764
177.439	0	778	265	362	125	131	304	423	196	168	503	181	220	214	410	763
177.562	0	779	264	362	126	133	304	422	195	167	502	181	219	213	409	757
177.684	0	775	262	359	124	130	299	418	192	165	499	178	216	211	406	760
177.807	0	772	261	357	124	130	299	418	192	165	497	179	216	211	405	760
177.93	0	775	262	358	123	129	298	417	192	165	496	179	216	211	405	758
178.053	0	781	263	359	123	130	300	419	192	165	498	179	217	211	405	752
178.176	0	774	264	360	125	131	302	420	193	166	499	180	218	211	406	758
178.299	0	772	261	358	123	130	299	415	190	163	496	178	215	210	403	756
178.422	0	773	260	356	124	128	297	415	189	163	493	176	214	209	402	748
178.545	0	778	259	355	122	128	297	414	189	163	493	176	214	209	402	746
178.668	0	771	261	356	123	129	297	416	189	163	495	176	216	209	401	752
178.79	0	771	261	358	123	129	298	419	190	163	496	177	217	210	403	753
178.913	0	769	261	359	124	130	300	417	190	164	496	178	216	209	402	747
179.036	0	776	259	355	121	127	294	412	186	161	491	177	213	208	401	743
179.159	0	768	259	356	121	127	294	412	186	161	490	176	213	207	400	747
179.282	0	767	259	354	122	127	293	412	186	162	491	176	213	207	400	747
179.405	0	766	259	356	122	128	296	413	187	162	491	176	215	207	400	741
179.528	0	777	261	357	122	130	298	416	188	163	491	176	216	207	403	743
179.651	0	768	260	357	123	131	297	415	187	163	491	176	215	208	401	746
179.773	0	767	258	354	121	127	293	410	184	161	486	176	212	206	399	745
179.896	0	764	258	353	120	126	290	407	185	161	484	176	212	206	399	738
180.019	0	775	257	354	121	126	291	410	183	160	484	176	213	205	399	737
180.142	0	771	259	355	121	127	292	412	184	162	486	175	214	205	399	742
180.265	0	766	260	357	121	128	295	414	186	162	489	176	215	205	401	742
180.388	0	763	260	358	122	130	296	413	186	163	489	177	215	206	401	739
180.511	0	773	258	354	121	126	290	409	184	160	486	175	214	205	399	738
180.634	0	770	258	354	121	126	291	409	184	160	487	174	214	205	398	741
180.756	0	763	258	354	121	126	291	410	185	161	487	175	214	206	399	737
180.879	0	763	259	356	121	128	293	413	186	162	489	175	216	207	401	739
181.002	0	774	261	357	122	128	296	415	187	163	491	176	217	207	403	740
181.125	0	772	262	359	122	131	299	416	188	164	493	176	218	208	404	745
181.248	0	765	259	355	122	128	292	411	186	161	489	175	214	207	401	740
181.371	0	763	259	354	122	126	292	410	185	160	489	176	215	208	401	740
181.494	0	772	260	354	121	127	292	411	186	162	489	175	216	207	401	739
181.617	0	772	260	356	121	127	294	413	187	162	490	176	218	208	401	743
181.74	0	765	261	357	123	129	296	416	188	163	493	176	218	209	404	743
181.862	0	766	264	360	123	130	299	418	190	165	494	177	219	209	405	744
181.985	0	772	260	356	123	127	293	413	187	163	490	177	216	209	402	742
182.108	0	772	259	355	121	128	293	413	187	163	491	176	218	208	402	744
182.231	0	767	260	356	122	128	294	413	188	163	491	176	218	208	402	744
182.354	0	764	261	357	122	130	296	416	189	164	492	177	219	209	404	746
182.477	0	774	262	359	124	129	298	419	189	165	495	177	220	210	406	745
182.6	0	773	263	362	124	131	301	422	192	167	498	179	221	211	408	751
182.723	0	767	262	359	124	131	299	418	190	165	495	179	221	211	406	747
182.845	0	765	260	357	123	127	294	414	187	163	493	178	220	209	405	747
182.968	0	774	260	357	123	128	295	415	189	164	492	177	219	210	405	744
183.091	0	773	262	357	123	128	295	416	190	165	493	178	220	209	406	750
183.214	0	768	263	360	123	130	298	420	191	165	496	180	221	211	408	748
183.337	0	769	265	361	124	131	301	422	193	167	499	179	222	212	411	751
183.46	0	778	265	364	125	132	302	422	193	167	497	181	223	212	410	753
183.583	0	774	263	360	124	129	296	416	190	164	494	180	222	210	408	750
183.706	0	768	262	359	123	130	297	417	190	164	494	180	222	210	408	748
183.828	0	768	262	359	123	129	297	417	191	165	494	180	222	210	408	748
183.951	0	777	264	360	124	131	300	420	193	167	495	181	222	211	410	749
184.074	0	776	265	362	124	132	302	423	194	168	499	181	225	212	411	754
184.197	0	771	266	364	125	134	304	424	195	169	501	183	225	213	413	752
184.32	0	768	262	360	124	131	299	420	192	166	496	181	223	212	410	751
184.443	0	777	263	360	123	131	298	418	191	166	496	181	223	211	410	753
184.566	0	775	263	360	124	131	299	419	193	166	497	181	223	211	410	754
184.689	0	770	264	362	124	131	301	422	195	168	499	181	224	212	412	753
184.812	0	770	265	364	124	133	303	425	196	169	502	183	225	213	414	755
184.934	0	779	267	365	126	134	307	427	198	171	504	183	226	215	416	759
185.057	0	776	264	363	125	133	303	423	195	169	501	182	226	213	413	757
185.18	0	770	263	360	124	131	299	421	193	167	501	182	224	212	412	754
185.303	0	769	263	362	124	131	300	421	194	167	498	183	224	212	412	755
185.426	0	778	265	362	124	132	301	423	195	168	500	182	225	213	413	759
185.549	0	777	267	363	124	133	304	425	197	170	504	183	227	214	416	759
185.672	0	772	268	366	126	134	307	428	199	172	506	183	227	214	418	759
185.795	0	772	268	366	127	136	307	427	198	170	505	183	227	214	416	758
185.917	0	777	265	362	125	131	301	421	194	168	502	184	224	213	413	761
186.04	0	777	265	362	125	133	302	422	195	168	502	183	225	213	414	760
186.163	0	771	265	362	125	133	302	423	196	168	502	183	225	214	414	758
186.286	0	771	266	364	125	133	305	426	198	170	504	183	227	214	416	760
186.409	0	779	269	365	126	134	308	428	199	172	506	184	227	216	418	765
186.532	0	779	269	366	126	138	309	428	199	171	507	185	226	215	417	763
186.655	0	770	265	363	125	132	303	424	197	169	504	183	225	215	415	760
186.778	0	771	266	362	125	133	304	425	198	169	504	184	225	214	414	761
186.9	0	779	266	363	125	133	305	425	198	170	504	183	225	216	415	765
187.023	0	779	268	366	126	134	307	427	199	171	506	184	226	215	416	766
187.146	0	775	271	367	126	136	310	430	201	172	509	184	227	217	419	765
187.269	0	773	269	367	127	137	311	431	200	172	507	185	227	216	417	766
187.392	0	778	266	364	126	133	304	424	198	169	503	185	224	214	415	768
187.515	0	778	266	364	125	133	305	421	199	170	503	184	225	213	414	764
187.638	0	772	267	364	125	133	304	424	199	170	503	184	225	214	414	763
187.761	0	772	269	365	126	135	307	427	200	170	506	184	226	215	416	765
187.884	0	782	269	366	126	136	310	430	201	172	508	184	227	217	418	770
188.006	0	781	271	367	128	137	312	431	203	173	508	184	226	216	417	769
188.129	0	775	268	363	126	134	305	425	199	168	505	184	223	215	414	764
188.252	0	773	267	364	125	133	305	426	199	169	504	183	223	215	414	765
188.375	0	782	267	364	126	133	305	426	199	169	503	183	224	214	413	769
188.498	0	783	269	365	126	135	306	428	201	170	506	183	225	215	415	769
188.621	0	778	271	367	127	135	310	430	203	172	507	185	226	216	416	767
188.744	0	778	270	368	128	137	311	429	202	171	507	185	226	215	416	768
188.867	0	780	267	364	127	134	305	424	200	169	502	184	222	214	413	769
188.989	0	783	269	364	126	134	305	422	201	169	499	182	222	214	413	766
189.112	0	778	268	362	126	133	306	423	199	169	501	183	223	214	414	764
189.235	0	778	269	366	126	134	308	425	201	170	501	184	223	215	414	767
189.358	0	786	269	366	126	135	310	427	203	172	503	184	225	216	416	772
189.481	0	786	270	366	127	136	311	426	202	172	504	185	224	215	415	769
189.604	0	777	267	363	126	133	306	423	199	169	501	182	222	215	413	765
189.727	0	778	268	363	125	134	305	422	200	169	500	184	222	213	412	767
189.85	0	781	269	363	125	133	306	423	200	169	501	183	223	214	414	770
189.972	0	785	269	365	126	135	307	427	201	171	504	182	225	215	415	769
190.095	0	783	271	366	127	135	311	428	203	171	506	184	224	216	418	768
190.218	0	781	270	366	128	136	310	427	202	170	505	184	223	216	416	770
190.341	0	782	267	361	127	132	305	424	198	167	502	184	221	215	413	771
190.464	0	786	267	363	126	132	305	423	199	169	502	183	222	213	414	769
190.587	0	782	268	364	126	133	305	424	199	169	504	182	223	214	414	768
190.71	0	781	270	365	126	134	307	425	201	170	503	183	225	214	416	770
190.833	0	784	271	366	127	136	310	427	203	171	506	184	224	215	417	774
190.956	0	787	268	365	127	136	309	425	202	169	505	184	223	213	415	771
191.078	0	781	266	362	125	133	304	421	199	168	501	183	221	214	413	768
191.201	0	779	267	362	125	132	305	421	198	169	501	182	222	213	413	769
191.324	0	783	267	361	125	134	305	420	199	168	500	182	222	213	413	772
191.447	0	785	267	363	125	133	307	424	201	170	502	183	222	214	415	772
191.57	0	781	269	365	126	134	309	427	202	171	504	183	224	214	416	770
191.693	0	779	266	360	126	133	306	421	198	167	500	182	220	213	413	769
191.816	0	780	265	360	125	132	303	419	197	167	498	181	220	212	412	772
191.939	0	783	266	359	124	131	302	418	198	168	497	182	220	212	411	769
192.061	0	777	265	360	124	131	304	420	198	168	498	181	220	212	411	766
192.184	0	777	266	362	124	132	306	424	199	168	500	181	222	212	413	768
192.307	0	780	267	364	126	134	308	423	199	170	500	181	222	213	413	771
192.43	0	780	263	358	123	129	303	416	195	165	495	180	218	212	410	766
192.553	0	774	263	358	124	129	302	416	195	166	494	180	218	211	408	763
192.676	0	772	262	358	123	130	302	417	196	166	493	179	219	211	408	763
192.799	0	775	264	359	124	129	303	418	196	167	495	178	220	211	408	767
192.922	0	778	265	361	125	131	306	420	198	168	497	179	220	211	410	765
193.044	0	772	263	361	126	133	306	419	197	167	496	181	220	211	409	764
193.167	0	768	262	356	124	129	301	415	194	166	492	178	218	210	406	759
193.29	0	770	261	357	123	129	301	414	194	166	492	179	217	209	405	762
193.413	0	775	263	357	124	129	302	415	194	166	493	178	218	210	405	760
193.536	0	774	263	358	123	131	304	418	195	167	494	179	219	209	406	759
193.659	0	770	264	361	125	132	306	420	197	168	496	180	221	210	408	760
193.782	0	770	262	357	125	130	302	416	194	166	492	179	217	209	404	762
193.905	0	774	261	357	124	129	301	414	193	166	492	177	217	208	405	758
194.028	0	772	261	356	123	129	301	415	193	165	492	178	217	208	404	760
194.15	0	767	262	357	124	129	303	417	195	167	494	178	219	208	406	758
194.273	0	771	263	360	124	130	306	419	196	167	495	179	220	210	407	763
194.396	0	775	264	361	126	133	307	421	197	169	496	179	220	211	408	761
194.519	0	766	261	356	124	130	301	415	193	166	492	178	217	209	405	759
194.642	0	766	261	356	124	129	301	413	193	166	491	178	217	208	404	756
194.765	0	769	260	356	124	129	301	415	195	165	491	178	217	208	404	761
194.888	0	772	262	357	123	128	302	417	195	168	493	179	219	209	405	759
195.011	0	774	263	359	125	130	306	420	197	168	495	179	219	210	407	758
195.133	0	768	264	360	125	133	307	421	198	169	496	179	220	210	408	759
195.256	0	770	260	356	123	129	302	414	193	165	491	178	218	207	404	762
195.379	0	772	260	356	124	129	301	414	193	166	492	178	218	207	405	758
195.502	0	772	261	356	124	129	301	414	194	167	492	177	218	208	405	761
195.625	0	768	262	358	123	129	303	416	195	166	493	178	220	209	407	759
195.748	0	772	263	359	124	130	305	420	197	169	495	179	221	210	409	761
195.871	0	774	264	361	124	132	306	420	197	168	496	180	221	210	408	761
195.994	0	772	260	356	124	129	301	415	194	166	492	178	218	209	406	761
196.116	0	767	261	357	123	128	301	414	194	167	491	178	219	208	406	759
196.239	0	770	261	357	123	129	301	414	195	167	491	179	219	208	406	759
196.362	0	774	262	359	123	129	303	416	196	167	493	178	219	208	407	761
196.485	0	775	264	360	124	132	304	419	197	169	496	179	221	210	409	762
196.608	0	771	263	361	125	133	307	420	198	169	495	180	221	210	409	761
196.731	0	770	260	356	123	129	301	414	193	167	490	179	219	208	405	762
196.854	0	773	261	356	123	128	302	414	195	166	492	179	220	207	406	760
196.977	0	772	261	357	123	128	302	415	194	166	491	179	220	209	407	761
197.1	0	768	261	359	123	130	304	418	196	168	492	179	220	209	407	759
197.222	0	774	263	360	124	131	306	420	197	169	493	178	223	210	411	760
197.345	0	777	264	361	125	133	308	420	198	170	495	179	222	211	409	760
197.468	0	773	260	356	123	129	302	415	193	165	490	179	220	208	407	759
197.591	0	767	260	357	122	128	302	414	194	166	489	178	220	208	406	756
197.714	0	769	260	358	123	129	302	414	193	167	489	178	220	207	407	756
197.837	0	774	261	359	124	130	304	416	195	169	492	179	221	208	407	759
197.96	0	773	262	360	123	132	307	420	196	170	493	179	222	210	410	761
198.083	0	769	263	362	124	133	308	420	197	170	493	180	224	210	410	759
198.205	0	769	260	357	123	129	302	414	192	167	489	178	220	208	407	757
198.328	0	773	260	357	123	129	303	415	193	168	489	178	221	208	407	758
198.451	0	772	259	358	121	129	303	415	194	167	489	178	221	207	407	758
198.574	0	767	261	360	122	130	305	416	195	169	491	178	223	209	409	758
198.697	0	772	262	361	124	132	308	420	197	170	493	180	224	209	412	759
198.82	0	774	262	361	124	133	308	419	196	169	492	179	223	208	408	759
198.943	0	772	260	358	123	129	302	414	193	167	489	179	222	208	408	759
199.066	0	767	260	359	123	130	304	415	194	168	489	179	221	208	408	756
199.188	0	770	261	360	122	130	305	416	194	169	489	178	222	208	408	757
199.311	0	774	262	362	124	131	307	420	196	170	493	179	223	210	411	759
199.434	0	775	265	364	125	133	310	423	197	171	496	180	225	210	414	761
199.557	0	768	262	361	125	133	308	418	196	170	492	180	223	208	409	757
199.68	0	771	261	359	122	130	304	415	193	168	490	179	222	208	409	757
199.803	0	774	261	359	122	129	305	416	194	168	490	179	223	208	409	758
199.926	0	774	261	360	122	129	304	417	195	169	490	179	223	208	411	760
200.049	0	770	263	362	124	132	307	418	196	171	493	180	224	209	411	760
200.172	0	776	264	364	124	133	311	422	198	172	496	181	226	210	413	761
200.294	0	776	263	362	124	132	307	418	195	169	492	180	223	209	410	760
200.417	0	775	261	359	122	130	304	416	194	169	491	180	222	207	410	761
200.54	0	770	262	360	123	131	304	416	195	170	490	180	223	208	409	760
200.663	0	775	262	362	124	130	305	417	195	169	492	180	223	209	411	760
200.786	0	779	264	363	123	132	307	420	197	171	495	180	223	209	413	763
200.909	0	779	265	365	124	133	310	421	198	171	495	181	225	209	413	765
201.032	0	770	261	361	123	130	305	416	194	167	492	180	222	208	410	763
201.155	0	774	262	361	122	131	305	416	195	169	492	180	223	208	410	763
201.277	0	777	263	361	123	130	304	417	195	169	493	180	223	208	411	766
201.4	0	779	264	363	123	131	308	419	197	170	496	180	224	209	413	768
201.523	0	775	264	364	124	132	310	421	198	171	497	180	225	210	415	767
201.646	0	778	265	364	125	133	311	420	198	171	496	182	224	210	413	770
201.769	0	780	262	360	123	130	304	416	195	169	493	180	222	208	411	765
201.892	0	780	263	361	123	130	304	415	194	169	492	180	221	208	411	767
202.015	0	775	263	361	122	130	304	417	195	169	492	180	222	208	411	764
202.138	0	779	264	363	123	131	308	418	197	170	494	180	223	209	412	765
202.26	0	783	265	364	123	132	309	421	198	171	497	180	224	210	414	767
202.383	0	781	263	363	123	131	308	416	196	169	494	180	221	208	411	767
202.506	0	776	261	360	122	129	304	414	194	168	492	179	221	208	409	764
202.629	0	778	261	361	122	130	304	415	194	169	492	178	220	208	408	767
202.752	0	781	263	362	122	130	305	415	196	169	493	179	220	208	408	763
202.875	0	783	263	362	123	131	308	418	197	170	495	179	222	209	410	767
202.998	0	776	263	363	125	132	309	419	196	170	495	179	222	209	410	763
203.121	0	776	260	359	123	129	303	414	193	168	490	177	219	207	408	764
203.244	0	779	260	360	122	130	304	414	193	168	490	177	218	207	407	761
203.366	0	779	260	359	121	129	303	414	194	168	491	177	219	207	406	763
203.489	0	773	261	360	122	129	307	415	195	168	491	178	220	207	407	760
203.612	0	777	262	363	123	130	307	418	195	170	492	178	221	208	409	759
203.735	1	777	262	361	123	132	306	416	194	168	490	177	219	207	407	757
203.858	0	776	258	359	121	128	303	411	191	167	487	176	217	206	404	758
203.981	0	769	256	358	121	128	303	410	191	167	484	176	216	204	403	753
204.104	0	771	258	359	121	128	303	410	190	167	485	176	217	204	403	752
204.227	0	775	258	359	121	129	305	414	192	168	487	177	218	206	404	754
204.349	0	775	259	361	122	130	306	416	193	170	488	177	219	205	405	756
204.472	0	767	256	358	122	129	303	410	190	167	483	176	217	204	403	750
204.595	0	769	256	358	120	127	301	408	189	166	482	175	216	204	402	753
204.718	0	771	255	355	121	128	301	408	189	167	482	175	216	202	400	749
204.841	0	771	256	358	121	128	302	409	190	167	483	175	217	204	401	749
204.964	0	765	258	359	121	129	305	412	190	168	485	176	218	205	403	747
205.087	0	770	258	360	121	131	306	413	190	168	485	176	220	205	404	746
205.21	0	765	255	357	121	127	301	408	188	166	481	175	216	203	400	746
205.332	0	769	255	356	120	128	300	407	188	166	480	175	216	202	400	745
205.455	0	764	254	357	120	126	301	408	188	166	480	174	217	203	401	744
205.578	0	767	255	357	120	129	303	411	188	166	483	175	218	203	402	744
205.701	0	770	258	359	121	129	306	413	190	168	485	175	219	204	404	746
205.824	0	771	255	359	121	130	304	412	188	167	484	174	218	204	402	745
205.947	0	762	255	356	120	127	300	409	187	165	480	175	217	203	401	743
206.07	0	766	255	357	120	128	301	409	187	166	481	175	216	203	401	742
206.193	0	764	255	357	120	128	302	411	188	167	482	175	217	203	402	743
206.316	0	770	257	359	120	128	305	413	189	168	486	175	219	204	403	745
206.438	0	771	258	360	122	132	307	416	191	170	488	176	220	205	404	745
206.561	0	766	257	359	122	130	304	412	188	167	486	176	218	204	401	743
206.684	0	763	254	356	121	127	301	412	188	165	487	174	216	204	399	743
206.807	0	769	254	357	121	128	302	413	188	166	489	174	217	204	399	745
206.93	0	767	256	358	121	128	304	414	188	167	488	175	218	204	401	745
207.053	0	766	258	359	122	129	306	417	191	168	489	176	219	205	402	743
207.176	0	766	258	361	123	131	308	419	192	170	493	176	220	205	403	746
207.299	0	769	256	357	123	129	305	414	190	167	489	176	217	205	401	747
207.421	0	768	254	357	121	128	302	412	189	166	486	175	217	204	400	740
207.544	0	764	255	357	121	128	303	412	189	167	486	175	217	204	400	742
207.667	0	765	256	358	122	128	304	414	190	167	488	175	218	204	401	743
207.79	0	771	257	360	123	130	307	417	191	169	490	175	219	206	401	745
207.913	0	770	258	362	123	131	309	419	192	169	493	177	219	206	402	738
208.036	0	765	255	358	123	129	303	415	188	166	487	174	218	205	400	741
208.159	0	764	256	358	122	128	303	413	188	166	487	174	216	204	399	741
208.282	0	769	256	357	121	128	304	413	190	167	486	175	217	203	399	742
208.404	0	768	257	359	122	129	306	416	191	169	487	175	219	204	399	738
208.527	0	767	258	361	123	131	307	418	192	170	489	176	220	206	402	742
208.65	0	766	259	361	124	131	308	418	192	169	490	177	219	207	401	743
208.773	0	771	256	358	122	128	304	412	189	167	486	175	217	205	398	742
208.896	0	767	257	358	121	129	304	412	189	166	484	175	217	204	399	737
209.019	0	766	256	357	121	128	304	412	189	167	484	174	217	205	398	739
209.142	0	767	258	360	123	130	306	415	191	168	487	175	218	205	400	741
209.265	0	773	259	362	123	131	308	418	191	170	490	176	219	207	402	744
209.388	0	770	260	361	123	132	308	415	191	169	487	176	219	206	401	739
209.51	0	767	258	358	122	128	302	411	189	167	484	174	217	205	400	739
209.633	0	765	257	358	122	127	303	410	189	166	484	175	217	205	398	741
209.756	0	771	257	357	121	129	304	410	190	168	484	175	217	204	398	742
209.879	0	770	259	358	121	129	306	412	190	168	484	176	217	205	400	739
210.002	0	769	260	361	122	129	307	415	192	170	488	176	219	205	401	742
210.125	0	766	259	359	123	131	305	413	190	168	486	176	218	206	400	742
210.248	0	771	257	358	122	127	302	409	189	166	483	175	217	204	399	744
210.371	0	770	257	357	122	127	302	409	189	166	483	175	217	205	399	739
210.493	0	768	258	357	122	128	302	411	190	167	485	175	217	206	400	742
210.616	0	768	259	360	122	129	305	414	191	168	487	174	218	206	402	749
210.739	0	775	261	361	124	130	308	416	193	169	490	176	220	208	404	749
210.862	0	770	260	359	123	130	305	411	190	167	487	176	217	206	401	741
210.985	0	768	257	356	121	128	302	409	190	165	484	175	216	206	399	743
211.108	0	767	257	356	121	128	302	408	190	166	484	175	216	205	399	749
211.231	0	772	257	357	121	127	302	410	191	167	484	176	216	206	400	749
211.354	0	770	259	358	121	129	304	412	192	168	488	176	219	206	402	743
211.476	0	771	261	360	122	130	305	416	193	168	489	176	218	207	403	748
211.599	0	768	260	360	123	130	305	413	193	167	489	177	219	207	402	749
211.722	0	773	258	357	123	127	300	409	189	166	484	175	216	206	400	749
211.845	0	770	258	357	121	127	301	408	189	166	482	174	215	205	399	744
211.968	0	768	257	356	121	127	301	408	190	166	483	175	215	205	399	745
212.091	0	768	259	357	122	128	302	411	191	167	485	175	217	205	400	751
212.214	0	774	260	360	123	128	305	413	192	167	487	176	217	206	402	750
212.337	0	772	261	360	123	131	306	412	192	169	487	176	218	207	402	745
212.46	0	768	258	357	122	127	301	408	190	166	483	175	216	205	400	746
212.582	0	766	258	355	122	127	300	407	188	166	483	175	215	205	399	747
212.705	0	771	258	356	121	126	300	407	189	166	482	174	215	206	399	748
212.828	0	769	258	357	122	127	302	409	190	166	484	175	216	206	399	743
212.951	0	768	261	358	122	129	304	412	192	168	485	176	218	206	401	746
213.074	0	767	261	361	122	130	306	414	192	168	488	177	219	206	402	752
213.197	0	771	259	356	122	129	301	408	190	166	483	175	216	206	400	747
213.32	0	769	258	356	121	127	300	408	188	165	482	175	215	206	398	740
213.443	0	766	257	356	121	127	300	407	189	166	482	174	216	205	398	742
213.565	0	765	258	357	121	128	301	409	190	166	483	175	217	206	399	744
213.688	0	773	260	359	121	128	304	413	191	168	486	176	218	206	401	746
213.811	0	770	261	361	123	131	307	415	192	169	488	176	220	208	402	742
213.934	0	766	260	360	123	130	305	412	191	167	486	177	218	207	401	743
214.057	0	764	259	358	121	126	301	409	188	165	482	175	217	206	399	742
214.18	0	769	256	356	122	127	300	406	189	165	481	175	216	206	398	742
214.303	0	766	257	356	121	128	301	408	189	166	480	175	217	205	398	736
214.426	0	764	259	358	121	128	302	409	190	166	483	175	218	205	400	738
214.548	0	763	259	359	121	128	304	413	191	168	486	176	219	206	401	744
214.671	0	771	261	360	122	132	306	415	192	169	487	177	220	207	402	742
214.794	0	766	257	357	121	129	303	408	189	166	480	175	217	206	399	733
214.917	0	763	256	356	121	129	300	408	188	166	481	174	217	205	398	734
215.04	0	762	256	358	121	127	301	408	188	165	481	175	217	205	398	733
215.163	0	768	258	358	121	128	302	409	189	167	482	175	218	205	398	735
215.286	0	764	259	360	121	129	305	413	189	168	484	175	219	206	401	731
215.409	0	764	261	362	123	130	307	416	192	169	487	176	220	207	402	734
215.532	0	763	260	360	122	131	305	412	190	167	485	176	219	206	399	737
215.654	0	766	258	360	121	128	301	409	189	167	483	176	218	205	398	733
215.777	0	763	256	357	120	128	301	410	189	167	483	176	217	205	397	727
215.9	0	761	257	358	121	129	303	412	189	168	484	175	219	206	399	729
216.023	0	760	259	360	121	128	304	415	190	168	486	176	220	207	399	734
216.146	0	767	260	362	122	131	307	417	192	170	489	177	221	209	402	734
216.269	0	767	261	363	123	133	309	419	193	172	489	179	222	208	402	728
216.392	0	762	258	361	122	130	303	413	189	168	485	178	219	207	398	728
216.515	0	759	257	359	122	129	303	412	190	168	486	176	220	206	398	731
216.637	0	765	257	359	121	129	303	413	190	168	485	177	220	205	399	730
216.76	0	765	259	361	121	130	304	414	191	169	485	177	221	207	401	725
216.883	0	763	260	362	122	131	307	417	193	170	488	178	221	207	402	727
217.006	0	762	263	364	123	133	309	420	193	171	491	179	224	208	404	735
217.129	0	767	261	363	123	133	307	417	192	170	489	179	222	207	401	731
217.252	0	765	259	360	122	130	303	414	190	169	486	178	220	207	400	724
217.375	0	762	259	360	121	129	305	414	191	168	486	178	220	206	400	725
217.498	0	761	259	360	122	130	305	415	192	169	488	177	221	208	400	733
217.62	0	769	261	362	122	131	307	417	194	171	490	179	222	208	402	732
217.743	0	771	263	363	124	133	310	420	195	172	491	179	222	208	404	727
217.866	0	763	261	363	124	132	308	417	193	170	490	179	221	208	401	727
217.989	0	761	260	360	122	131	304	415	191	169	487	179	221	207	400	732
218.112	0	763	260	362	121	130	305	415	192	169	487	178	221	207	400	731
218.235	0	770	260	361	121	130	305	416	193	170	487	179	221	207	401	725
218.358	0	763	261	364	122	132	308	418	192	170	489	179	222	208	402	729
218.481	0	764	263	366	123	133	310	421	194	171	491	179	223	208	404	733
218.604	0	765	261	364	123	132	309	416	193	171	489	179	221	208	401	731
218.726	0	769	259	361	121	131	304	413	190	168	484	177	219	206	399	723
218.849	0	761	258	360	121	129	304	412	190	169	484	178	219	206	399	728
218.972	0	760	258	362	121	130	305	413	190	168	484	178	219	206	398	729
219.095	0	763	259	362	122	131	307	415	191	169	485	178	222	206	399	727
219.218	0	771	261	363	122	132	309	418	192	171	487	179	222	206	401	722
219.341	0	761	260	363	122	132	307	415	191	170	485	179	220	205	399	727
219.464	0	759	258	359	120	130	303	411	188	168	481	177	218	205	397	728
219.587	0	762	258	360	121	130	303	410	189	167	479	178	218	204	398	720
219.709	0	767	258	360	120	129	303	410	188	167	480	178	219	203	397	720
219.832	0	761	259	361	122	130	305	411	190	169	480	178	220	204	398	724
219.955	0	761	261	362	121	131	307	415	191	170	482	178	221	205	399	726
220.078	0	762	259	362	121	131	304	411	188	168	481	178	219	204	397	720
220.201	0	767	258	359	120	130	302	408	188	167	476	178	217	203	396	718
220.324	0	760	258	360	120	130	303	407	188	168	475	177	216	202	396	724
220.447	0	761	259	361	120	129	303	409	189	169	477	178	218	203	397	725
220.57	0	764	261	362	120	131	305	412	190	169	478	178	219	203	399	719
220.692	0	772	261	364	120	131	308	411	191	170	478	180	220	204	401	720
220.815	0	760	259	360	120	130	303	409	188	168	475	177	217	202	398	724
220.938	0	761	257	359	120	129	302	407	187	167	476	177	217	202	397	724
221.061	0	759	258	358	119	129	302	406	187	167	475	177	217	202	397	718
221.184	0	770	259	360	120	130	303	409	187	167	477	177	218	203	398	719
221.307	0	769	260	362	120	130	305	411	189	169	481	178	218	204	400	724
221.43	0	763	261	363	121	132	308	413	191	170	483	179	220	204	401	726
221.553	0	760	258	359	120	130	302	409	187	167	478	178	217	203	398	719
221.676	0	770	258	359	119	129	301	407	188	167	478	177	216	203	397	720
221.798	0	767	259	359	120	128	301	406	189	166	477	177	216	202	397	724
221.921	0	762	260	360	119	129	303	410	188	167	479	177	217	203	398	726
222.044	0	761	261	361	120	130	305	411	190	168	481	178	219	203	400	723
222.167	0	771	262	363	120	132	306	412	191	168	482	178	218	203	400	722
222.29	0	768	260	359	119	129	301	408	188	166	479	177	216	203	398	723
222.413	0	762	259	359	120	129	300	408	188	166	479	178	216	202	397	722
222.536	0	762	259	358	119	129	301	407	187	166	477	177	215	202	397	722
222.659	0	770	260	360	120	130	303	409	189	167	479	177	216	203	399	720
222.781	0	769	261	361	120	131	305	412	190	169	483	177	218	204	401	726
222.904	0	764	262	362	121	132	307	413	191	168	484	178	218	204	400	722
223.027	0	759	259	360	119	130	300	408	188	165	479	177	215	203	398	722
223.15	0	768	258	358	119	128	299	404	188	166	474	176	215	202	397	726
223.273	0	765	258	358	117	129	300	404	188	166	472	177	215	201	396	725
223.396	0	757	258	360	119	131	302	403	189	167	473	177	216	202	398	723
223.519	0	760	260	360	118	131	303	405	190	167	473	178	216	202	400	726
223.642	0	768	261	360	120	132	304	407	190	168	470	178	216	204	401	725
223.764	0	764	260	357	119	130	299	402	185	165	467	176	213	202	397	723
223.887	0	758	257	356	119	128	299	403	186	165	469	175	213	202	397	720
224.01	0	756	257	358	118	129	299	403	186	165	471	175	214	201	395	722
224.133	0	764	257	358	119	130	301	406	186	166	472	175	214	203	397	726
224.256	0	763	259	360	119	130	303	408	187	167	474	176	215	204	398	725
224.379	0	762	260	361	121	132	304	409	188	168	475	177	216	204	398	726
224.502	0	755	257	356	120	130	299	405	185	165	471	175	213	202	396	722
224.625	0	759	258	357	119	130	299	404	186	165	471	175	213	203	395	726
224.748	0	761	258	357	118	129	299	405	186	165	471	175	214	202	395	723
224.87	0	760	259	358	120	130	301	406	187	166	473	176	215	203	397	725
224.993	0	755	260	359	120	130	303	408	187	168	474	176	216	204	399	724
225.116	0	758	259	359	121	132	302	406	187	167	473	177	215	203	397	728
225.239	0	759	256	357	120	130	298	405	184	165	472	174	212	203	395	724
225.362	0	758	256	356	120	130	299	403	185	165	470	175	213	203	395	725
225.485	0	752	256	357	120	129	300	403	186	165	471	176	214	204	396	724
225.608	0	756	258	359	120	131	301	405	188	167	473	176	214	204	397	725
225.731	0	760	259	361	121	132	304	407	190	167	473	177	216	206	398	728
225.853	0	761	258	359	121	132	303	403	187	166	471	177	213	205	396	728
225.976	0	757	256	356	120	129	298	400	184	165	466	174	212	203	395	726
226.099	0	754	255	355	119	130	299	397	186	164	463	175	211	204	393	726
226.222	0	751	255	355	118	129	298	397	185	164	462	175	211	202	393	725
226.345	0	757	256	357	119	130	301	400	186	165	466	176	213	202	395	728
226.468	0	757	258	359	120	131	302	404	186	167	469	176	214	204	397	728
226.591	0	753	256	358	120	131	300	401	185	165	467	175	211	204	394	725
226.714	0	751	255	355	118	128	297	399	182	163	465	173	210	202	392	725
226.836	0	757	255	355	119	128	297	398	183	164	466	173	209	202	392	725
226.959	0	755	256	355	118	128	298	401	183	164	466	174	211	203	393	722
227.082	0	753	257	357	118	129	300	404	185	165	469	174	211	203	394	722
227.205	0	752	257	358	120	131	310	406	180	160	472	175	213	204	395	731
227.328	0	756	255	357	120	130	299	403	185	165	469	175	212	203	393	728
227.451	0	752	255	355	119	128	298	401	183	164	468	174	210	203	392	722
227.574	0	750	254	355	119	127	298	402	183	164	468	174	211	202	391	724
227.697	0	749	256	356	120	129	299	404	184	165	470	174	212	204	393	731
227.82	0	757	257	358	121	130	301	406	186	165	473	176	212	204	395	731
227.942	0	755	257	360	122	131	302	407	186	167	473	175	214	204	395	725
228.065	0	751	256	356	120	127	297	402	183	164	470	174	211	202	393	727
228.188	0	750	255	355	119	128	297	403	185	163	471	174	211	203	394	732
228.311	0	755	255	355	119	128	298	404	184	165	471	174	211	203	394	731
228.434	0	754	257	357	120	128	300	406	186	165	473	175	212	203	394	727
228.557	0	754	258	358	120	130	302	408	187	166	475	175	213	204	397	732
228.68	0	750	256	358	120	129	299	406	185	165	473	176	212	203	394	736
228.803	0	756	256	355	119	128	296	403	183	164	471	175	211	203	393	735
228.925	0	759	255	354	119	129	296	403	184	164	471	174	211	203	394	728
229.048	0	751	256	356	119	129	298	405	184	165	471	175	212	203	394	735
229.171	0	751	258	358	120	130	301	407	187	166	475	175	213	204	397	739
229.294	0	759	258	358	120	130	301	408	187	166	474	176	212	204	397	734
229.417	0	760	256	355	119	127	295	401	183	163	469	174	209	202	393	730
229.54	0	751	255	355	119	127	294	401	184	163	468	173	208	201	392	735
229.663	11	751	254	353	118	126	294	400	182	163	467	173	210	201	393	727
229.786	0	754	256	355	119	128	296	402	184	164	470	172	211	201	394	724
229.908	0	761	257	357	118	128	298	404	185	165	472	174	213	201	396	724
230.031	0	758	258	359	119	129	299	405	186	166	473	175	213	203	395	719
230.154	0	754	255	356	119	127	295	399	183	163	468	174	210	200	392	718
230.277	0	755	254	354	119	127	295	400	184	163	468	175	211	201	392	724
230.4	0	757	255	355	118	127	296	400	183	163	469	174	211	201	392	723
230.523	0	752	255	356	119	128	297	402	185	164	470	175	212	201	395	732
230.646	0	755	256	358	119	130	299	405	187	165	472	175	214	202	397	730
230.769	0	756	255	357	119	129	298	402	185	165	471	175	213	202	395	733
230.892	0	757	254	354	119	127	296	399	183	163	467	175	211	201	394	736
231.014	0	754	256	355	118	127	295	400	184	163	468	174	211	201	393	737
231.137	0	749	254	354	118	128	296	401	184	164	470	175	213	201	394	737
231.26	0	752	256	356	119	129	298	404	187	166	471	176	213	202	397	734
231.383	0	759	256	358	120	130	300	404	186	166	472	176	213	203	396	732
231.506	0	755	255	356	119	127	295	400	184	164	468	175	211	202	394	736
231.629	0	749	255	356	119	127	296	400	184	164	468	174	212	202	393	736
231.752	0	747	255	355	118	127	296	400	184	164	468	175	212	202	394	731
231.875	0	758	255	356	119	128	297	401	186	166	470	175	213	202	396	731
231.997	0	757	257	358	120	130	301	405	186	167	473	175	215	203	397	737
232.12	0	748	257	357	120	129	298	402	186	165	471	176	213	202	395	738
232.243	0	746	255	355	119	128	295	401	183	164	471	176	212	202	395	733
232.366	0	757	255	356	119	128	295	401	185	165	469	176	213	202	395	730
232.489	0	754	256	356	119	128	298	403	185	165	472	175	213	203	395	735
232.612	0	749	258	358	120	129	301	406	187	167	474	176	215	204	398	733
232.735	0	747	259	359	120	131	301	406	186	167	474	176	214	204	397	734
232.858	0	755	256	355	120	128	297	404	184	165	471	176	213	203	395	732
232.98	0	753	256	356	120	128	297	404	185	165	473	176	214	203	396	734
233.103	0	747	256	356	120	128	298	405	186	166	473	175	214	204	396	733
233.226	0	746	258	358	119	129	301	408	186	167	475	176	215	205	398	733
233.349	0	758	259	360	121	131	303	409	187	169	477	178	216	205	399	733
233.472	0	754	257	358	120	129	299	406	184	166	473	176	214	204	395	734
233.595	0	746	257	356	120	128	297	404	184	165	472	175	214	204	396	731
233.718	0	744	256	356	120	128	298	403	183	166	472	176	213	203	395	730
233.841	0	754	256	356	119	129	299	406	184	166	472	176	215	205	396	729
233.964	0	754	257	358	120	130	301	408	186	168	475	176	216	205	399	733
234.086	0	746	258	359	121	131	302	408	187	167	476	177	215	205	398	730
234.209	0	743	256	356	120	127	296	403	184	165	470	175	213	203	394	727
234.332	0	752	256	356	119	128	297	403	183	165	471	175	213	204	394	725
234.455	0	750	255	354	120	127	297	402	183	165	470	176	213	203	394	729
234.578	0	744	256	357	120	129	300	406	184	166	473	176	214	204	396	726
234.701	0	749	258	359	121	131	307	408	182	165	474	177	216	205	398	726
234.824	0	752	257	357	121	131	301	404	184	166	472	176	213	204	395	724
234.947	0	749	256	356	119	128	297	403	183	165	470	175	213	203	394	727
235.069	0	743	256	356	119	129	298	403	183	165	470	175	213	204	394	728
235.192	0	746	255	356	119	128	298	403	184	166	471	175	213	203	395	722
235.315	0	753	258	356	119	129	301	406	185	167	471	176	215	204	397	723
235.438	0	751	258	359	120	131	302	408	186	168	473	176	215	204	397	727
235.561	0	743	256	356	119	128	297	402	182	165	469	175	213	203	394	728
235.684	0	744	256	355	119	128	298	403	183	165	470	175	213	203	394	722
235.807	0	751	255	354	119	128	298	404	183	166	470	176	213	202	394	721
235.93	0	749	256	356	119	130	300	406	184	167	471	176	215	204	396	726
236.052	0	744	258	359	120	130	303	408	185	169	475	177	215	204	399	727
236.175	0	746	256	358	121	130	300	405	185	167	472	177	213	204	395	722
236.298	0	751	256	356	119	128	297	403	183	164	470	175	212	203	394	720
236.421	0	749	255	356	119	128	297	403	183	165	469	175	213	203	394	724
236.544	0	742	255	356	119	128	298	404	183	165	471	176	213	203	394	726
236.667	0	750	257	356	120	129	299	406	185	166	473	176	215	205	396	721
236.79	0	753	257	359	121	132	307	407	181	164	474	178	216	204	396	721
236.913	0	748	256	357	119	130	297	405	184	165	471	175	213	204	393	726
237.036	0	741	256	355	119	128	295	403	183	164	470	175	211	202	393	726
237.158	0	745	253	353	120	128	295	402	182	164	468	176	212	202	391	723
237.281	0	752	256	354	119	130	297	402	184	165	468	176	213	203	394	720
237.404	0	749	257	357	120	129	299	404	185	166	469	176	213	204	396	726
237.527	0	746	259	359	121	131	302	403	185	167	469	177	214	204	397	727
237.65	0	748	258	355	120	128	296	398	183	163	464	175	212	203	395	725
237.773	0	752	256	355	120	128	296	398	182	163	464	175	211	203	393	719
237.896	0	749	255	353	119	128	296	397	183	163	464	175	211	203	392	726
238.019	0	744	256	355	119	129	297	400	183	165	467	175	212	203	394	729
238.141	0	751	257	356	120	130	299	403	184	166	469	176	213	203	396	726
238.264	0	753	257	356	120	130	299	402	184	165	468	176	212	203	394	724
238.387	0	744	255	353	119	127	294	399	182	164	466	174	211	203	393	728
238.51	0	744	256	355	118	128	295	400	182	164	467	174	211	202	393	730
238.633	0	752	256	353	119	127	295	400	182	164	467	175	211	202	393	729
238.756	0	755	258	356	119	129	297	403	184	165	468	176	212	203	395	725
238.879	0	748	259	358	120	130	299	406	186	167	471	177	214	203	398	732
239.002	0	746	258	356	121	131	298	404	185	165	469	177	212	204	394	732
239.124	0	752	256	353	120	127	293	400	182	163	468	174	211	203	393	729
239.247	0	754	255	354	119	127	294	399	182	163	466	174	211	202	393	723
239.37	0	746	255	355	118	128	295	401	183	163	468	175	212	201	393	726
239.493	0	745	256	355	119	129	297	403	184	164	470	174	213	202	394	732
239.616	0	754	258	357	120	130	299	406	185	166	472	176	214	203	396	732
239.739	0	754	256	356	121	129	298	403	184	164	469	175	213	203	394	724
239.862	0	747	256	354	119	127	294	400	181	163	467	174	210	202	392	728
239.985	0	746	255	354	118	128	294	400	182	163	467	173	210	203	391	728
240.108	0	751	254	354	119	127	296	401	183	164	468	174	210	202	392	727
240.23	0	754	256	355	120	129	297	402	184	164	469	175	212	203	393	722
240.353	0	748	258	357	121	129	303	404	183	163	469	176	213	204	394	725
240.476	0	744	257	356	121	129	297	401	183	164	468	174	211	203	391	728
240.599	0	749	255	354	120	128	294	398	182	163	465	174	209	203	390	728
240.722	0	748	255	354	119	127	295	399	182	163	464	174	209	203	390	720
240.845	0	745	255	355	120	128	296	401	182	164	467	174	211	203	391	722
240.968	0	745	257	355	121	129	298	404	183	164	468	173	211	204	392	728
241.091	0	751	257	357	122	130	300	405	184	165	469	175	213	203	393	727
241.213	0	748	255	354	119	127	295	401	181	163	466	173	210	203	390	719
241.336	0	744	255	354	119	128	295	402	182	163	466	174	210	202	390	722
241.459	0	743	256	354	120	127	295	402	182	163	466	173	210	202	389	726
241.582	0	749	256	354	119	128	297	404	183	164	467	174	212	202	392	726
241.705	0	750	256	356	121	130	306	406	177	158	470	173	212	204	392	720
241.828	0	744	256	355	121	130	297	402	182	164	468	174	209	203	390	721
241.951	0	743	254	353	119	127	294	401	181	163	466	173	209	202	389	726
242.074	0	748	255	352	119	127	294	401	181	162	466	173	209	202	389	722
242.196	0	746	254	353	119	127	295	401	181	163	465	174	209	202	388	718
242.319	0	745	255	353	120	128	297	404	182	164	467	173	211	203	392	720
242.442	0	745	256	354	120	130	302	405	180	161	469	175	211	202	392	722
242.565	0	749	254	352	120	127	294	400	181	162	463	173	208	201	388	721
242.688	0	744	253	350	118	126	292	397	180	161	461	172	207	200	388	715
242.811	0	742	252	350	119	126	291	397	179	161	462	172	207	201	387	718
242.934	0	742	252	350	118	127	293	398	181	162	463	172	208	200	388	719
243.057	0	748	254	352	119	127	294	400	181	163	465	173	210	201	389	721
243.18	0	746	254	354	119	130	299	400	177	159	465	174	210	201	390	715
243.302	0	742	251	349	118	126	290	396	178	160	462	172	207	200	387	717
243.425	0	741	250	349	118	126	289	395	178	160	462	171	206	199	386	719
243.548	0	746	251	349	118	125	290	395	178	160	461	171	207	200	386	719
243.671	0	744	252	349	119	126	291	397	179	161	462	171	208	200	388	720
243.794	0	744	253	351	118	127	297	400	176	159	465	173	209	201	390	719
243.917	0	746	254	351	119	128	292	398	180	162	465	173	208	201	389	721
244.04	0	747	251	349	118	126	288	394	178	160	462	172	206	199	387	721
244.163	0	744	251	348	117	125	288	395	178	160	460	171	206	201	387	720
244.285	0	742	252	349	118	125	289	395	178	160	461	171	208	200	387	718
244.408	0	745	252	349	119	126	290	397	179	161	464	172	208	201	388	721
244.531	0	749	253	351	119	127	297	400	175	159	466	172	210	201	391	722
244.654	0	745	252	351	119	128	291	398	180	161	464	172	208	201	388	722
244.777	0	742	250	348	119	125	287	394	177	159	463	172	207	201	387	720
244.9	0	745	251	349	118	125	287	396	178	159	463	171	207	201	387	720
245.023	0	746	252	348	118	125	289	397	178	161	465	172	208	200	388	723
245.146	0	743	252	349	117	126	296	398	176	158	466	173	210	202	389	720
245.268	0	749	253	353	119	128	301	401	174	157	468	173	210	202	392	722
245.391	0	746	252	352	119	127	291	399	180	161	466	172	209	201	389	722
245.514	0	744	250	349	118	125	288	396	178	160	464	171	206	200	388	721
245.637	0	736	250	348	119	125	289	396	177	159	463	171	207	200	387	717
[truncated: 677 more rows]

## Sheet: D850
	SNR :	40	35	36	36	37	37	35	37	36	36	42	39	40	38	43
Time	Marker	ch1	ch2	ch3	ch4	ch5	ch6	ch7	ch8	ch9	ch10	ch11	ch12	ch13	ch14	ch15
0.24576	0	563	213	233	125	117	281	363	210	134	419	189	174	173	478	686
0.36864	0	563	213	233	125	117	281	363	210	134	419	189	174	173	478	686
0.49152	0	557	213	229	131	113	279	368	215	133	424	196	175	189	510	699
0.6144	0	551	216	231	138	114	277	374	215	123	429	203	175	196	538	717
0.73728	0	557	231	232	153	116	274	379	205	115	432	210	174	198	542	736
0.86016	0	574	236	238	160	122	269	379	189	103	432	218	170	205	533	757
0.98304	0	576	232	236	157	124	257	381	176	97	436	227	169	209	537	794
1.10592	0	586	230	235	147	116	260	387	173	103	444	207	167	198	548	807
1.2288	0	607	232	230	145	113	269	392	182	113	452	199	168	192	547	824
1.35168	0	629	235	230	143	115	270	394	185	118	454	193	168	186	548	839
1.47456	0	616	242	232	144	114	269	382	191	122	443	190	170	181	546	784
1.59744	0	601	243	227	152	109	268	367	201	120	428	190	167	184	539	719
1.72032	0	597	252	225	162	111	266	363	205	113	412	199	167	191	547	721
1.8432	0	596	255	229	171	113	248	372	189	101	414	219	167	201	537	766
1.96608	0	595	262	230	164	120	241	374	172	99	414	208	167	195	540	768
2.08896	0	600	265	230	159	107	266	377	180	107	418	194	166	188	543	758
2.21184	0	591	258	234	162	120	268	378	181	101	420	199	164	189	536	758
2.33472	0	601	256	223	153	107	257	373	177	102	414	190	162	184	533	755
2.4576	0	590	252	225	160	114	262	375	179	99	411	193	161	185	528	759
2.58048	0	588	254	224	153	107	255	375	175	102	410	188	161	181	529	747
2.70336	0	589	252	224	161	112	262	379	178	98	412	195	162	185	527	748
2.82624	0	586	254	229	154	111	258	383	174	103	414	188	163	183	531	745
2.94912	0	587	248	225	157	115	267	378	178	101	410	190	161	182	524	738
3.072	0	579	246	223	151	108	253	375	173	100	407	185	160	180	522	736
3.19488	0	575	246	221	151	108	259	376	177	103	407	185	159	177	520	727
3.31776	0	584	246	223	151	108	256	377	177	104	409	182	160	177	522	736
3.44064	0	575	247	224	154	109	264	381	180	102	409	188	161	179	520	734
3.56352	0	564	246	227	153	116	257	383	173	99	408	189	162	180	521	730
3.6864	0	558	242	220	154	107	259	375	176	98	402	187	159	177	514	716
3.80928	0	567	240	221	154	114	245	375	167	94	397	187	158	177	513	724
3.93216	0	556	239	218	153	106	257	373	172	95	395	186	159	176	513	706
4.05504	0	549	239	222	155	113	246	376	168	92	396	189	159	179	513	711
4.17792	0	546	240	223	156	106	260	378	171	94	397	190	159	179	514	703
4.3008	0	555	230	226	163	115	249	388	166	84	405	215	159	196	503	722
4.42368	0	544	227	218	163	120	232	384	157	80	411	232	159	197	499	727
4.54656	0	550	229	220	154	112	240	386	158	87	417	207	160	187	508	735
4.66944	0	563	235	214	148	114	247	379	162	96	403	188	160	175	518	756
4.79232	0	598	264	208	137	114	254	353	166	109	364	207	161	176	551	766
4.9152	0	623	268	225	133	129	229	339	162	125	334	315	168	196	476	688
5.03808	0	610	240	217	131	132	238	357	136	121	348	261	176	189	416	667
5.16096	0	592	232	213	127	124	236	355	136	117	356	233	175	179	411	666
5.28384	0	587	227	216	124	115	239	360	137	118	373	211	178	175	405	677
5.40672	0	587	228	217	122	112	241	364	139	122	388	203	183	173	408	681
5.5296	0	590	228	221	121	111	245	373	142	125	400	195	187	174	410	680
5.65248	0	594	227	223	123	111	250	384	148	127	417	185	191	178	414	683
5.77536	0	597	224	223	120	114	251	383	151	125	420	180	188	176	409	691
5.89824	0	599	224	221	121	110	248	381	153	125	423	178	188	175	409	690
6.02112	0	598	225	221	119	110	251	382	156	126	426	178	190	176	412	688
6.144	0	600	226	222	120	111	252	381	157	127	427	181	191	178	416	691
6.26688	0	604	228	223	121	109	254	384	159	127	428	181	193	178	419	700
6.38976	0	602	228	226	122	113	257	387	160	129	434	182	194	180	419	705
6.51264	0	600	223	222	120	110	252	382	158	126	432	179	190	177	414	698
6.63552	0	600	225	222	120	110	252	382	161	126	435	177	190	177	413	705
6.7584	0	602	226	224	121	108	256	385	163	127	441	178	192	179	415	714
6.88128	0	608	228	225	123	110	258	390	165	130	447	180	193	180	417	709
7.00416	0	607	226	228	122	113	262	389	166	128	447	178	191	180	414	710
7.12704	0	600	222	222	122	108	255	386	164	126	448	175	190	177	409	713
7.24992	0	597	222	225	120	110	257	387	166	126	451	178	189	178	408	712
7.3728	0	597	222	224	123	108	257	390	166	128	456	178	189	178	410	712
7.49568	0	601	227	229	125	113	263	401	169	131	466	180	193	180	415	724
7.61856	0	599	224	228	123	114	259	394	173	131	460	179	189	179	410	718
7.74144	0	605	222	224	121	108	248	390	175	133	457	176	186	177	408	715
7.86432	0	598	221	223	120	108	255	390	169	127	457	176	187	176	407	713
7.9872	0	600	223	224	121	108	257	394	169	128	461	177	187	177	410	715
8.11008	0	599	223	227	123	111	260	399	171	130	466	178	189	179	411	708
8.23296	0	595	219	227	123	114	259	396	176	131	463	177	188	176	405	704
8.35584	0	593	218	223	121	110	249	390	178	132	459	177	185	174	403	703
8.47872	0	593	218	223	121	109	253	391	174	129	460	176	186	174	403	699
8.6016	0	594	219	224	122	109	256	394	172	128	463	177	186	175	405	701
8.72448	0	596	222	227	122	109	261	397	172	129	466	178	189	176	408	702
8.84736	0	598	225	228	124	113	264	401	173	131	469	180	191	179	410	708
8.97024	0	594	220	225	121	112	257	393	176	129	461	177	185	176	404	705
9.09312	0	592	219	222	121	109	250	391	178	132	459	175	184	175	403	699
9.216	0	592	220	223	121	109	250	392	178	133	459	175	184	174	404	705
9.33888	0	593	222	224	122	108	258	395	172	127	463	176	186	176	406	702
9.46176	0	592	224	227	123	111	261	399	173	129	467	177	189	178	410	708
9.58464	0	594	222	229	123	115	265	400	173	130	467	178	188	178	408	707
9.70752	0	591	218	223	121	109	251	392	179	132	460	175	184	175	402	703
9.8304	0	590	219	224	122	109	251	393	179	133	462	176	185	175	404	701
9.95328	0	590	219	224	122	109	253	394	177	131	462	175	186	176	405	703
10.0762	0	593	222	227	122	111	259	399	173	130	467	176	188	178	408	704
10.199	0	595	224	229	125	113	263	403	175	132	471	179	192	180	411	706
10.3219	0	594	222	230	124	116	260	398	179	132	466	178	187	178	408	702
10.4448	0	590	219	222	121	110	249	391	181	133	460	175	184	175	403	701
10.5677	0	589	221	225	122	109	250	390	181	134	459	175	184	175	404	700
10.6906	0	593	222	224	123	109	251	393	181	135	462	176	185	177	406	700
10.8134	0	594	224	228	123	110	260	398	176	130	466	177	189	178	408	700
10.9363	0	593	227	229	125	113	263	401	176	132	472	179	192	179	412	706
11.0592	0	592	223	229	123	116	262	396	181	132	467	176	187	178	406	700
11.1821	0	592	223	225	122	110	250	390	183	133	462	175	184	177	403	700
11.305	0	592	224	225	122	110	251	390	183	134	461	174	185	177	405	700
11.4278	0	590	225	226	123	110	251	393	184	136	463	175	185	178	406	703
11.5507	0	594	228	228	124	111	261	396	177	131	468	176	189	179	410	701
11.6736	0	597	231	230	125	114	264	401	178	134	473	179	191	182	413	708
11.7965	0	595	227	231	124	116	263	398	183	133	468	178	187	180	408	707
11.9194	0	592	225	227	123	110	250	392	185	135	463	174	185	178	407	708
12.0422	0	593	225	227	123	111	251	393	185	135	465	176	185	177	408	703
12.1651	0	594	227	227	123	111	251	395	186	136	468	176	187	179	409	707
12.288	0	596	230	230	124	112	258	400	183	136	472	177	189	181	411	712
12.4109	0	598	232	232	126	113	264	405	182	133	479	179	193	183	416	716
12.5338	0	597	230	234	125	118	264	403	186	136	477	179	189	182	413	712
12.6566	0	597	226	228	124	111	252	397	188	136	471	177	186	179	409	713
12.7795	0	597	228	229	124	111	253	398	189	136	473	176	187	180	410	716
12.9024	0	596	228	229	125	111	254	400	190	137	476	176	187	181	411	716
13.0253	0	598	231	231	126	113	256	406	192	139	480	178	190	182	414	716
13.1482	0	602	232	233	127	114	262	411	189	138	486	180	194	183	416	721
13.271	0	600	229	233	126	117	260	406	192	140	482	179	189	182	411	722
13.3939	0	597	227	228	124	112	252	403	192	137	478	177	186	181	410	721
13.5168	0	599	227	230	125	112	255	403	193	138	479	176	188	181	412	718
13.6397	0	600	229	230	125	113	255	406	193	138	482	177	188	182	412	721
13.7626	0	603	231	232	128	114	258	410	194	140	485	179	192	184	415	727
13.8854	0	603	233	233	129	114	261	415	196	142	491	181	194	185	419	729
14.0083	0	601	229	235	128	118	262	410	195	140	485	179	190	184	412	724
14.1312	0	600	227	228	125	112	253	404	194	137	481	178	187	182	409	725
14.2541	0	601	228	229	127	113	255	404	194	138	482	176	186	182	409	727
14.377	0	599	228	229	127	112	254	407	195	138	485	177	188	182	411	727
14.4998	0	601	230	230	127	115	259	410	197	140	488	179	191	183	415	727
14.6227	0	607	241	231	127	117	261	413	197	141	484	181	194	184	422	732
14.7456	0	607	237	234	126	119	262	406	196	140	475	179	188	183	417	723
14.8685	0	606	233	227	123	112	251	398	193	138	469	177	186	180	413	720
14.9914	0	606	230	229	124	114	254	398	192	137	470	177	186	179	414	717
15.1142	0	613	231	228	123	113	255	399	192	138	470	177	186	180	414	722
15.2371	0	610	235	230	126	113	258	400	193	140	470	177	188	182	418	719
15.36	0	609	236	232	125	114	260	404	194	142	473	180	191	183	420	719
15.4829	0	608	234	234	124	118	263	402	194	141	470	179	189	183	417	713
15.6058	0	607	230	227	124	112	252	394	193	138	464	177	185	179	412	718
15.7286	0	607	230	228	124	114	255	393	192	138	462	177	185	180	413	715
15.8515	0	605	230	229	125	112	255	394	192	138	463	177	185	180	412	714
15.9744	0	607	231	230	123	112	257	397	192	139	466	177	188	181	417	711
16.0973	0	607	235	232	125	115	266	402	190	138	471	179	192	183	418	717
16.2202	0	602	233	232	124	119	259	397	192	140	463	179	187	181	416	718
16.343	0	598	233	226	124	112	253	391	190	137	459	176	185	179	414	730
16.4659	0	610	232	228	124	115	255	390	191	137	458	176	186	179	414	733
16.5888	0	624	232	228	123	113	254	391	190	138	458	177	187	179	415	738
16.7117	0	621	234	230	124	113	257	394	192	139	460	178	190	182	419	727
16.8346	0	619	236	232	125	115	260	397	193	141	464	179	194	183	421	735
16.9574	0	619	233	232	124	117	260	393	191	139	460	177	188	181	416	723
17.0803	0	622	229	226	122	112	253	388	189	137	457	175	186	180	414	728
17.2032	0	619	231	228	122	112	254	387	190	137	455	177	185	179	415	720
17.3261	0	625	230	226	122	112	254	389	189	138	454	176	186	181	416	708
17.449	0	627	231	230	123	113	256	392	190	140	459	177	187	180	418	676
17.5718	0	648	231	228	121	114	258	397	190	142	468	177	188	180	418	705
17.6947	0	642	231	227	120	115	255	393	189	139	468	176	182	176	412	739
17.8176	0	628	228	229	121	112	253	394	191	140	469	176	181	177	410	735
17.9405	0	620	225	228	123	114	259	394	195	140	468	176	184	179	406	720
18.0634	0	617	225	229	124	113	262	399	195	142	472	176	188	181	408	718
18.1862	0	612	227	231	126	115	268	404	190	139	479	178	194	183	412	724
18.3091	0	610	228	232	125	120	266	403	195	143	476	180	192	184	414	724
18.432	1	608	224	227	123	115	255	393	193	137	464	178	186	180	409	726
18.5549	0	608	224	226	123	112	255	392	192	136	462	177	187	179	409	723
18.6778	0	608	222	226	123	113	256	392	192	136	461	176	187	180	410	731
18.8006	0	609	224	228	124	114	258	393	192	138	461	179	189	180	413	726
18.9235	0	613	226	229	125	116	261	397	192	139	465	180	191	182	414	729
19.0464	0	617	224	228	123	116	258	390	190	136	457	178	187	180	410	733
19.1693	0	614	224	226	123	113	254	386	188	134	452	177	185	178	409	730
19.2922	0	613	225	227	122	112	255	384	186	135	449	177	184	178	410	727
19.415	0	614	226	227	124	112	254	387	186	135	451	176	186	178	411	724
19.5379	0	616	228	229	124	113	264	393	181	130	459	177	189	180	413	733
19.6608	0	615	227	230	124	117	264	393	184	135	461	177	188	179	411	732
19.7837	0	612	224	226	123	111	253	390	187	134	458	175	185	179	408	731
19.9066	0	612	225	228	124	113	255	390	188	135	457	175	185	178	409	727
20.0294	0	614	225	226	124	111	255	391	188	136	459	176	186	178	409	736
20.1523	0	616	227	229	124	113	261	395	184	133	462	177	190	179	413	737
20.2752	0	614	228	231	124	117	264	396	185	133	462	177	188	180	412	735
20.3981	0	611	224	225	124	112	252	390	186	133	457	175	185	177	407	728
20.521	0	615	225	227	124	112	254	390	187	134	458	174	184	178	408	738
20.6438	0	614	225	227	124	111	253	391	187	135	457	175	184	178	407	737
20.7667	0	614	227	227	124	112	260	393	185	133	461	177	188	180	411	736
20.8896	0	615	229	231	125	116	267	396	181	130	465	178	189	181	412	733
21.0125	0	613	224	227	123	112	254	388	187	134	457	174	184	178	405	739
21.1354	0	614	223	225	123	111	252	387	187	133	455	174	183	177	405	737
21.2582	0	612	223	224	123	110	250	386	186	132	455	173	183	176	405	736
21.3811	0	613	225	225	124	110	253	389	187	135	458	174	184	178	407	730
21.504	0	616	227	227	125	111	263	393	180	129	461	177	186	180	410	741
21.6269	0	613	225	229	124	115	260	389	184	130	458	176	184	179	405	739
21.7498	0	610	221	223	123	109	250	384	185	131	455	172	182	176	401	734
21.8726	0	609	222	223	122	110	250	384	186	132	455	172	181	176	401	730
21.9955	0	611	222	223	123	109	250	385	186	132	456	173	180	177	401	737
22.1184	0	612	224	226	124	110	252	390	187	134	459	173	183	178	404	738
22.2413	0	612	226	227	124	113	263	391	181	129	462	174	185	179	406	737
22.3642	0	608	220	225	122	112	252	384	186	132	454	172	180	176	398	730
22.487	0	610	220	221	121	108	248	382	186	131	453	171	179	175	398	735
22.6099	0	610	220	222	122	108	247	381	186	131	451	171	178	175	398	734
22.7328	0	608	221	222	122	108	249	384	187	133	453	171	179	176	399	733
22.8557	0	609	222	224	124	109	252	388	186	134	457	173	182	176	402	728
22.9786	0	616	222	227	123	112	260	389	184	130	458	172	182	177	400	736
23.1014	0	607	218	221	121	108	247	381	185	129	452	170	177	174	394	731
23.2243	0	610	219	220	121	107	248	381	185	131	452	170	178	174	395	730
23.3472	0	604	218	220	122	107	247	381	185	131	452	169	177	174	394	725
23.4701	0	607	219	222	122	107	249	386	185	132	456	170	179	176	395	732
23.593	0	607	221	223	123	110	259	389	179	127	460	172	182	176	397	733
23.7158	0	608	218	223	122	111	253	384	186	131	454	170	177	175	393	729
23.8387	0	601	216	218	122	108	246	379	184	129	449	168	175	173	390	722
23.9616	0	602	216	218	121	107	245	379	184	128	449	167	174	174	389	729
24.0845	0	601	217	218	122	106	246	381	184	129	450	167	175	175	391	728
24.2074	0	602	218	220	122	106	253	384	181	127	454	169	177	176	393	726
24.3302	0	603	220	223	123	111	259	388	178	126	457	170	179	177	394	723
24.4531	0	601	215	219	121	109	248	379	184	129	449	167	175	174	390	727
24.576	0	600	214	215	120	105	244	376	182	127	446	166	173	172	387	725
24.6989	0	603	214	217	120	105	244	376	181	127	444	165	173	172	387	716
24.8218	0	597	215	218	119	106	244	377	183	129	446	166	173	173	388	716
24.9446	0	601	218	218	121	106	247	381	182	130	450	168	176	174	390	724
25.0675	0	601	218	222	122	110	258	385	177	125	452	168	177	175	392	726
25.1904	0	602	213	217	121	106	245	376	182	127	444	165	172	172	387	715
25.3133	0	598	214	216	119	105	242	375	181	127	442	166	172	171	386	715
25.4362	0	599	215	215	120	105	243	374	181	128	441	164	172	171	386	722
25.559	0	600	216	216	121	104	244	378	181	129	444	166	174	173	388	722
25.6819	0	605	218	219	122	105	249	380	179	127	449	167	176	174	390	716
25.8048	0	601	220	222	123	110	257	383	176	125	451	167	177	175	391	717
25.9277	0	600	216	217	120	106	244	375	181	128	443	166	173	172	387	722
26.0506	0	601	215	216	120	106	245	374	182	128	441	165	173	172	387	723
26.1734	0	605	216	217	120	105	244	374	181	129	442	164	171	172	388	715
26.2963	0	600	218	217	122	105	245	377	182	131	446	167	174	174	390	717
26.4192	0	604	221	220	122	106	253	382	176	125	450	167	177	175	392	727
26.5421	0	602	219	221	121	111	253	379	180	127	447	168	175	174	390	726
26.665	0	605	216	216	121	103	242	374	181	128	443	165	173	172	388	719
26.7878	0	601	218	217	120	105	243	377	182	129	444	165	173	172	388	720
26.9107	0	603	218	218	120	105	244	378	182	129	445	166	175	173	391	729
27.0336	0	605	221	220	123	106	250	382	180	129	450	167	177	174	392	730
27.1565	0	611	222	223	123	109	257	387	177	127	456	169	179	176	395	727
27.2794	0	603	219	219	122	109	249	380	184	130	448	166	175	174	391	729
27.4022	0	604	218	217	121	104	243	376	183	129	445	165	173	173	390	732
27.5251	0	604	218	216	121	105	243	375	183	129	445	164	174	172	389	728
27.648	0	609	219	218	122	104	243	377	185	130	447	165	175	174	391	726
27.7709	0	606	223	220	122	106	246	382	184	132	451	167	177	175	394	733
27.8938	0	608	223	223	122	110	253	385	182	130	455	168	178	176	396	738
28.0166	0	604	219	219	121	107	246	378	183	130	447	166	174	174	391	731
28.1395	0	608	219	217	122	105	242	376	184	129	446	164	174	173	390	728
28.2624	0	604	220	217	121	104	243	376	184	130	446	164	173	173	391	733
28.3853	0	607	221	218	121	104	244	379	184	131	449	165	175	174	393	737
28.5082	0	607	224	220	123	106	247	383	185	132	453	167	178	176	396	735
28.631	0	613	225	223	123	110	250	385	186	133	456	169	179	176	398	733
28.7539	0	605	220	219	122	106	245	377	185	130	448	165	175	174	393	736
28.8768	0	607	221	218	122	105	243	377	185	129	449	165	175	174	393	738
28.9997	0	605	221	219	121	103	244	378	184	130	448	165	176	173	393	735
29.1226	0	611	222	219	122	104	244	381	186	131	452	166	178	174	395	732
29.2454	0	608	224	222	122	105	247	385	187	132	456	167	179	176	397	740
29.3683	0	609	223	223	122	109	250	383	187	132	454	168	178	176	396	741
29.4912	0	606	222	218	121	104	243	378	185	129	449	165	177	173	394	736
29.6141	0	612	222	218	122	105	244	379	185	131	449	166	177	174	395	733
29.737	0	609	223	219	121	105	243	379	186	130	450	165	177	174	397	739
29.8598	0	611	224	221	123	106	247	382	188	133	453	168	180	175	398	742
29.9827	0	612	227	223	123	109	248	387	188	135	456	169	182	176	400	741
30.1056	0	616	225	223	122	110	248	380	188	131	449	168	178	174	399	741
30.2285	0	612	224	219	120	104	242	375	186	130	446	166	177	173	397	739
30.3514	0	612	225	219	121	105	242	375	186	130	445	166	177	173	397	740
30.4742	0	613	226	220	121	104	243	377	185	131	446	167	178	174	398	738
30.5971	0	619	228	223	122	106	247	381	187	132	451	168	181	175	401	741
30.72	0	617	228	224	123	108	249	384	187	134	455	170	182	176	403	742
30.8429	0	616	225	222	122	108	246	378	186	132	448	167	179	173	398	741
30.9658	0	615	225	219	120	106	243	375	186	130	445	165	178	172	398	738
31.0886	0	619	226	221	120	105	242	374	184	131	445	166	178	172	399	739
31.2115	0	616	227	220	121	106	244	376	185	132	447	167	180	174	401	740
31.3344	0	619	229	223	123	107	246	381	188	134	451	168	182	174	403	743
31.4573	0	620	229	226	123	110	250	384	186	136	454	170	184	176	405	742
31.5802	0	622	227	223	121	107	245	378	186	131	447	167	180	173	401	740
31.703	0	623	228	221	121	106	243	377	185	131	447	168	180	172	401	741
31.8259	0	620	228	221	121	105	243	375	186	132	446	169	180	173	402	740
31.9488	0	621	229	222	121	106	245	379	186	133	449	169	182	175	403	740
32.0717	0	627	232	225	122	108	247	384	189	135	453	171	185	175	406	742
32.1946	0	632	230	227	122	111	250	383	189	135	453	170	184	175	405	741
32.3174	0	623	228	222	121	106	243	377	187	132	449	168	181	172	403	741
32.4403	0	622	229	223	121	107	244	378	187	132	448	169	181	173	403	739
32.5632	0	627	228	223	122	105	244	380	187	133	450	169	181	174	404	739
32.6861	0	634	231	225	122	107	247	383	188	135	452	171	184	175	406	740
32.809	0	628	232	227	123	109	249	387	190	136	456	172	187	176	408	745
32.9318	0	624	230	227	122	111	250	383	189	134	453	171	184	175	404	740
33.0547	0	627	227	221	122	106	243	377	187	131	449	169	181	173	402	739
33.1776	0	631	227	223	122	107	244	378	188	132	448	168	181	172	401	738
33.3005	0	624	227	221	121	106	245	380	187	133	450	169	181	172	401	739
33.4234	0	623	230	224	122	107	246	384	188	134	453	170	182	175	404	738
33.5462	0	629	231	227	123	110	250	388	189	136	458	170	184	176	406	740
33.6691	0	630	227	224	122	109	247	382	188	132	451	169	181	173	399	739
33.792	0	622	226	222	122	106	243	379	187	130	450	167	180	172	399	738
33.9149	0	620	226	222	121	106	243	378	187	131	450	168	179	172	399	737
34.0378	0	626	227	222	122	106	245	381	188	134	452	168	180	173	400	737
34.1606	0	631	229	223	122	108	248	385	188	134	455	169	182	175	402	737
34.2835	0	623	229	227	123	111	251	387	189	135	458	170	182	176	402	739
34.4064	0	619	226	221	123	107	244	380	186	131	451	167	179	172	398	734
34.5293	0	625	226	223	121	107	245	381	187	131	451	167	180	172	399	734
34.6522	0	629	227	222	122	106	244	381	187	131	451	167	179	173	397	734
34.775	0	622	228	223	123	107	247	384	187	133	454	168	181	174	400	738
34.8979	0	621	230	226	123	109	249	387	188	135	457	170	183	175	402	737
35.0208	0	624	226	223	121	109	248	382	187	132	453	168	180	173	396	734
35.1437	0	629	227	220	122	108	243	380	186	130	450	167	179	173	398	734
35.2666	0	620	226	222	122	107	244	380	186	131	450	167	179	173	396	737
35.3894	0	619	228	221	123	107	244	381	187	132	451	167	180	173	399	735
35.5123	0	628	229	225	124	107	247	386	188	133	455	169	182	176	400	736
35.6352	0	633	230	227	124	112	250	388	188	134	456	169	182	176	400	737
35.7581	0	622	226	221	122	108	243	379	187	129	448	167	178	172	396	736
35.881	0	619	225	220	122	107	242	378	186	129	448	166	178	172	396	735
36.0038	0	625	227	221	122	106	241	379	186	130	446	166	177	172	396	733
36.1267	0	631	229	222	122	106	244	382	187	132	450	166	179	173	398	735
36.2496	0	625	231	225	124	108	247	386	188	133	454	168	181	176	400	733
36.3725	0	622	229	225	123	110	249	384	187	132	451	168	180	175	398	736
36.4954	0	626	227	219	123	106	242	377	186	130	446	165	177	172	395	733
36.6182	0	631	229	220	123	106	242	377	185	130	446	166	176	173	395	732
36.7411	0	624	228	221	122	106	242	378	186	129	447	166	177	173	396	730
36.864	0	623	231	223	124	107	245	382	187	131	450	167	179	174	398	736
36.9869	0	631	231	225	125	110	247	385	188	133	454	168	181	175	400	737
37.1098	0	632	227	221	123	109	244	380	186	129	449	167	177	173	396	734
37.2326	0	623	228	221	122	106	242	379	186	130	448	166	177	173	396	731
37.3555	0	621	228	220	123	106	243	378	186	129	446	166	177	171	395	734
37.4784	0	629	230	222	124	106	244	383	186	131	451	167	179	173	397	736
37.6013	0	635	231	223	124	108	247	386	188	132	454	168	181	174	400	737
37.7242	0	626	229	225	124	111	249	386	188	132	453	168	180	174	399	733
37.847	0	622	228	220	123	106	241	380	186	130	448	166	177	173	395	735
37.9699	0	628	228	221	123	107	243	380	187	130	449	166	178	172	396	733
38.0928	0	634	228	221	124	105	242	381	187	129	451	166	178	174	396	734
38.2157	0	627	230	223	125	107	246	386	187	132	455	168	180	174	399	732
38.3386	0	626	233	226	125	110	248	390	189	132	459	169	182	176	401	737
38.4614	0	629	228	223	125	110	247	385	188	131	455	168	179	175	397	734
38.5843	0	632	227	219	123	106	243	382	188	129	453	166	177	173	395	733
38.7072	0	624	227	220	124	106	242	383	187	130	452	167	177	173	396	728
38.8301	0	622	228	220	124	105	243	385	188	130	455	167	179	174	398	732
38.953	0	624	231	223	125	107	247	389	190	133	460	168	181	176	399	733
39.0758	0	634	232	226	126	111	250	392	190	133	464	168	183	176	401	734
39.1987	0	626	228	222	125	108	245	386	189	131	456	167	179	174	396	727
39.3216	0	620	226	219	124	105	243	385	188	129	456	167	178	174	396	731
39.4445	0	625	227	221	123	105	244	386	187	130	458	166	179	174	396	729
39.5674	0	631	229	221	124	107	245	389	189	131	462	166	180	176	397	729
39.6902	0	623	231	222	125	108	247	393	191	134	465	169	183	177	400	732
39.8131	0	621	230	227	127	112	251	394	190	133	465	169	183	177	400	732
39.936	0	620	228	220	125	105	244	388	190	130	460	168	179	175	397	728
40.0589	0	630	228	221	126	107	246	389	191	132	461	167	180	177	398	728
40.1818	0	625	229	222	126	107	246	392	190	132	463	167	182	177	399	730
40.3046	0	622	232	223	126	108	248	395	192	134	466	169	184	178	401	731
40.4275	0	625	234	224	127	111	251	399	192	136	471	171	186	180	404	727
40.5504	0	631	230	225	126	111	252	394	192	133	466	169	182	179	401	726
40.6733	0	625	229	222	126	107	246	390	190	132	463	168	181	178	399	727
40.7962	0	620	230	222	125	108	246	393	191	132	464	168	182	177	400	726
40.919	0	621	231	224	126	108	247	396	192	134	467	169	183	177	401	726
41.0419	0	628	233	226	128	109	250	398	193	136	468	171	186	178	404	728
41.1648	0	629	235	228	128	113	255	402	195	137	473	172	188	180	405	733
41.2877	0	619	229	224	127	110	249	395	193	133	466	170	183	178	401	729
41.4106	0	621	231	223	127	107	247	395	193	134	466	169	184	178	401	725
41.5334	0	631	231	224	127	109	247	395	192	134	467	170	183	178	401	728
41.6563	0	629	233	225	127	108	249	399	194	135	469	170	186	179	403	731
41.7792	0	624	235	227	128	109	251	403	195	138	474	173	189	181	406	733
41.9021	0	625	234	230	129	114	257	401	196	137	473	173	188	181	405	729
42.025	0	631	232	223	127	109	248	396	194	134	469	171	185	179	402	730
42.1478	0	629	232	225	127	110	250	398	195	135	469	171	186	180	403	731
42.2707	0	623	233	225	127	109	250	397	195	136	469	171	187	180	405	730
42.3936	0	625	235	228	128	111	252	401	197	138	473	173	189	181	407	728
42.5165	0	632	238	230	130	113	255	404	198	139	475	174	191	182	408	738
42.6394	0	630	233	226	128	111	251	398	196	135	469	173	187	179	405	732
42.7622	0	628	234	224	128	109	249	397	196	136	468	172	187	180	405	732
42.8851	0	625	235	227	127	109	250	397	197	136	469	172	187	180	406	728
43.008	0	633	237	228	129	111	251	402	196	137	473	173	190	181	409	737
43.1309	0	635	238	229	130	112	254	406	199	140	476	175	192	182	411	737
43.2538	0	630	236	231	129	115	256	401	200	138	473	173	189	182	408	734
43.3766	0	626	234	226	127	110	248	396	198	135	468	172	186	180	404	727
43.4995	0	631	235	227	128	109	249	397	197	136	469	172	186	180	406	736
43.6224	0	630	236	227	128	110	250	397	198	137	470	172	187	180	406	736
43.7453	0	631	238	228	129	111	252	403	200	139	474	174	189	180	407	737
43.8682	0	627	238	231	130	115	256	406	201	140	476	175	190	182	410	735
43.991	0	626	235	226	128	111	250	395	198	135	468	173	186	178	404	741
44.1139	0	625	234	224	127	110	247	395	198	134	466	171	186	179	404	737
44.2368	0	623	235	225	129	110	248	395	198	135	467	172	186	179	405	732
44.3597	0	623	237	227	128	110	250	398	198	136	469	173	188	179	408	740
44.4826	0	632	239	229	130	112	253	403	200	138	473	174	190	181	408	743
44.6054	11	637	238	231	130	115	255	400	200	137	469	174	188	181	408	751
44.7283	0	636	235	224	128	109	246	393	198	133	464	172	185	178	404	746
44.8512	0	634	236	225	128	110	247	394	198	134	465	171	186	178	405	743
44.9741	0	642	237	226	129	110	247	395	198	135	465	171	186	179	406	751
45.097	0	642	239	227	130	112	250	398	198	137	467	173	187	180	408	752
45.2198	0	643	240	231	129	115	254	400	200	138	469	174	189	181	409	750
45.3427	0	640	235	228	128	111	249	393	198	134	463	173	186	179	405	744
45.4656	0	650	237	226	129	110	247	394	197	134	464	172	187	178	406	751
45.5885	0	642	236	226	128	110	248	395	198	136	465	172	186	179	406	751
45.7114	0	640	238	229	130	111	250	400	199	136	469	173	188	180	409	746
45.8342	0	642	239	230	130	113	253	403	201	139	471	175	191	181	411	748
45.9571	0	644	236	228	129	113	251	396	199	136	467	174	188	179	407	755
46.08	0	642	237	227	128	109	249	396	198	134	465	173	187	180	407	753
46.2029	0	641	238	227	129	111	249	397	198	134	467	173	187	180	408	749
46.3258	0	644	240	229	130	111	251	400	200	135	469	173	190	181	410	750
46.4486	0	652	243	231	130	114	253	404	199	138	472	175	190	183	413	760
46.5715	0	648	240	231	130	113	251	398	200	135	467	174	188	181	410	757
46.6944	0	645	239	228	129	111	248	397	198	135	467	173	188	181	411	752
46.8173	0	645	239	229	129	111	249	398	198	135	466	174	188	181	411	757
46.9402	0	643	242	228	130	111	250	401	200	136	469	175	190	183	414	760
47.063	0	646	242	231	130	114	253	402	200	138	472	177	191	183	416	775
47.1859	0	644	239	229	129	114	250	397	199	136	468	174	189	181	412	770
47.3088	0	650	239	227	129	111	247	395	199	136	467	174	188	181	412	775
47.4317	0	655	240	227	129	111	247	395	199	135	466	174	188	180	413	779
47.5546	0	651	242	228	129	111	249	398	200	136	469	176	190	181	414	781
47.6774	0	651	242	230	130	113	253	400	201	137	471	176	190	182	416	777
47.8003	0	652	239	226	128	111	247	393	200	135	465	174	187	180	411	778
47.9232	0	654	239	225	128	109	244	390	199	135	464	173	187	179	411	779
48.0461	0	653	238	223	127	108	244	390	199	135	464	173	187	179	411	778
48.169	0	651	240	225	128	110	245	393	200	135	466	174	189	179	412	776
48.2918	0	657	241	228	130	112	249	395	201	137	469	175	189	180	414	781
48.4147	0	661	237	225	128	111	245	386	199	134	461	173	186	177	410	780
48.5376	0	653	235	221	127	106	241	384	198	133	458	172	186	176	409	778
48.6605	0	651	236	222	126	107	240	384	198	133	459	172	185	177	409	774
48.7834	0	655	237	223	126	107	242	386	199	135	462	172	186	177	410	780
48.9062	0	661	238	225	127	108	244	390	199	135	465	174	187	178	411	785
49.0291	0	658	238	227	127	112	247	389	199	137	463	175	186	178	409	781
49.152	0	650	232	220	125	107	237	381	197	132	457	172	183	175	405	776
49.2749	0	649	231	218	125	105	237	380	196	131	456	170	182	174	402	774
49.3978	0	651	231	218	124	104	238	381	194	131	454	169	182	175	403	772
49.5206	0	648	232	219	125	105	239	384	194	132	457	171	182	175	404	767
49.6435	0	643	232	222	126	106	242	387	195	133	460	171	184	176	404	764
49.7664	0	644	233	224	126	111	245	387	195	134	459	172	184	177	405	763
49.8893	0	641	227	218	123	107	236	379	193	131	450	167	180	174	399	755
50.0122	0	634	225	216	122	105	235	375	189	128	449	168	179	172	396	747
50.135	0	627	225	216	123	104	236	377	188	128	449	167	178	173	395	742
50.2579	0	629	225	217	122	104	237	380	188	128	450	167	179	175	397	736
50.3808	0	631	227	218	124	105	239	383	187	130	453	168	181	175	397	732
50.5037	0	628	229	222	125	109	243	386	189	132	454	169	182	176	399	730
50.6266	0	617	223	218	123	107	239	377	186	129	447	167	179	174	394	713
50.7494	0	618	222	215	122	104	234	374	184	127	443	164	178	173	391	698
50.8723	0	612	222	216	121	104	235	374	181	126	442	165	178	172	390	690
50.9952	0	602	222	217	122	104	237	378	182	127	445	166	178	173	390	697
51.1181	0	601	223	218	124	106	240	383	182	129	449	168	181	174	392	696
51.241	0	608	225	221	124	108	244	387	183	131	452	168	183	175	394	696
51.3638	0	603	222	219	123	108	241	381	181	127	447	167	179	173	389	696
51.4867	0	597	221	217	122	104	237	380	179	127	446	166	178	173	388	692
51.6096	0	596	221	217	123	105	238	381	179	127	446	165	179	173	389	693
51.7325	0	600	221	217	124	105	239	384	178	128	449	166	180	174	390	693
51.8554	0	597	224	219	125	106	241	389	179	131	453	167	182	175	391	699
51.9782	0	593	224	223	125	110	249	389	177	128	454	169	182	176	392	697
52.1011	0	591	220	218	123	105	239	385	179	128	450	167	180	173	388	695
52.224	0	596	221	219	123	105	241	386	178	128	451	167	181	174	389	692
52.3469	0	593	222	219	123	106	241	388	179	128	453	168	182	175	389	697
52.4698	0	590	225	221	125	106	242	391	180	132	456	169	184	176	393	695
52.5926	0	592	226	222	126	109	251	397	174	127	461	171	187	177	394	696
52.7155	0	598	225	226	127	112	252	395	179	130	460	171	185	177	394	700
52.8384	0	597	222	219	124	106	240	389	181	128	456	169	181	176	391	696
52.9613	0	591	223	219	124	106	241	389	181	130	455	169	182	176	392	695
53.0842	0	591	225	218	125	106	241	391	181	130	457	170	183	176	392	691
53.207	0	600	226	222	126	109	244	396	183	133	460	170	185	177	395	699
53.3299	0	596	229	224	127	109	253	399	176	128	464	171	188	180	397	701
53.4528	0	597	226	224	126	112	253	396	180	129	463	172	186	179	396	697
53.5757	0	592	225	220	125	108	241	392	184	131	459	170	183	178	395	692
53.6986	0	599	225	221	125	107	243	393	183	131	460	169	183	178	394	698
53.8214	0	594	226	220	126	107	244	394	184	132	460	171	184	179	396	698
53.9443	0	595	228	223	128	110	246	399	186	133	465	171	187	180	399	699
54.0672	0	596	231	225	128	111	252	404	182	133	469	173	189	180	401	696
54.1901	0	597	228	225	127	112	251	399	187	133	465	173	187	180	399	700
54.313	0	599	226	221	126	108	245	395	186	132	462	171	185	179	397	699
54.4358	0	598	228	222	127	109	244	397	185	132	463	170	184	179	398	693
54.5587	0	594	229	221	128	108	245	398	186	133	466	172	186	180	399	693
54.6816	0	598	230	225	129	110	248	402	187	135	468	172	188	180	402	703
54.8045	0	598	232	228	128	113	253	404	188	137	470	174	189	182	404	702
54.9274	0	599	228	223	127	110	246	397	188	132	466	172	186	180	399	693
55.0502	0	595	228	223	127	109	246	397	187	133	467	173	186	180	400	694
55.1731	0	596	229	223	128	109	246	399	188	133	466	171	185	180	400	702
55.296	0	597	231	225	128	110	248	401	189	135	469	172	188	182	402	703
55.4189	0	603	232	226	130	111	251	406	190	137	474	174	190	183	403	699
55.5418	0	598	232	228	130	114	254	403	191	135	471	173	188	182	404	698
55.6646	0	596	229	222	127	109	245	397	188	132	466	171	186	180	400	705
55.7875	0	598	228	224	128	109	246	397	189	133	466	171	185	179	400	700
55.9104	0	601	230	224	128	109	247	398	189	133	467	171	186	180	401	698
56.0333	0	597	232	226	129	111	249	403	191	135	471	173	188	181	403	705
56.1562	0	600	234	227	130	112	251	406	192	137	473	175	190	182	406	710
56.279	0	597	230	224	128	112	250	400	190	134	467	173	185	180	401	703
56.4019	0	602	229	222	127	109	245	396	190	132	466	171	185	180	401	699
56.5248	0	596	230	223	128	109	246	398	189	132	467	171	185	180	400	705
56.6477	0	597	230	224	128	109	246	400	190	133	468	172	186	180	402	708
56.7706	0	599	233	226	129	110	249	402	191	135	472	174	188	181	404	707
56.8934	0	604	233	228	130	114	254	404	192	137	474	174	190	182	405	705
57.0163	0	597	230	223	128	111	246	398	191	132	467	172	186	181	401	707
57.1392	0	598	230	222	128	109	245	397	189	133	467	171	185	180	401	710
57.2621	0	597	230	223	129	109	245	397	191	133	467	171	186	181	402	707
57.385	0	604	231	224	129	109	246	401	191	135	470	173	187	181	402	711
57.5078	0	601	235	225	129	111	250	404	193	136	474	173	190	182	404	712
57.6307	0	601	233	228	128	114	252	402	193	136	472	173	188	182	404	714
57.7536	0	599	232	222	129	110	245	396	191	132	467	172	186	179	401	709
57.8765	0	604	230	223	128	110	246	398	191	133	467	171	185	180	401	711
57.9994	0	601	231	223	128	109	245	396	192	133	468	172	186	180	402	711
58.1222	0	603	234	225	129	110	247	401	193	134	471	173	188	181	404	716
58.2451	0	603	235	228	129	113	250	403	194	136	474	174	189	182	405	715
58.368	0	602	231	224	127	111	246	396	193	133	468	173	186	180	401	713
58.4909	0	607	232	222	127	108	244	395	192	133	467	171	186	180	402	713
58.6138	0	603	231	223	128	109	245	395	192	132	467	172	185	180	402	710
58.7366	0	603	233	224	128	109	246	397	193	134	469	172	187	180	403	714
58.8595	0	605	236	225	128	109	249	401	193	136	471	174	189	181	405	716
58.9824	0	611	235	228	129	113	252	401	195	136	472	174	189	181	405	714
59.1053	0	605	231	221	127	109	243	393	192	133	465	172	184	179	401	710
59.2282	0	603	232	222	126	109	243	393	193	133	464	172	185	179	401	714
59.351	0	605	233	222	128	106	243	393	192	133	465	172	185	179	401	713
59.4739	0	612	233	223	128	109	245	397	193	134	467	171	187	180	403	714
59.5968	0	610	236	225	128	111	248	400	194	137	470	174	188	180	404	718
59.7197	0	606	233	225	128	112	248	394	193	134	466	173	187	179	402	714
59.8426	0	606	231	221	127	107	243	390	192	132	462	171	184	177	399	708
59.9654	0	611	230	221	126	108	243	390	192	133	462	171	184	177	400	711
60.0883	0	609	232	221	127	108	243	391	192	132	463	172	184	177	401	713
60.2112	0	608	234	223	128	109	246	395	193	134	465	172	187	179	403	715
60.3341	0	609	234	225	127	111	250	397	194	135	467	173	188	180	403	712
60.457	0	612	230	221	126	108	243	388	192	132	460	171	184	176	400	710
60.5798	0	609	231	220	126	107	242	387	190	131	459	170	183	177	399	712
60.7027	0	605	230	219	126	106	242	386	190	131	459	170	183	176	399	710
60.8256	0	607	232	222	127	107	243	390	191	133	461	170	184	177	400	708
60.9485	0	613	233	223	127	108	245	394	191	134	463	171	186	179	402	715
61.0714	0	611	232	223	126	112	245	389	190	132	460	171	184	177	399	712
61.1942	0	605	228	218	124	106	239	383	188	130	455	169	182	175	395	708
61.3171	0	603	228	217	125	105	240	384	188	129	453	169	182	174	395	704
61.44	0	606	229	219	124	105	240	384	187	130	455	169	182	175	397	711
61.5629	0	606	230	219	124	106	241	387	188	132	456	169	182	176	398	709
61.6858	0	611	231	222	125	109	244	389	189	133	458	171	184	176	399	704
61.8086	0	602	227	219	124	108	239	381	187	128	452	168	180	174	394	699
61.9315	0	603	226	217	124	104	236	378	185	127	448	168	180	172	393	705
62.0544	0	602	227	216	123	103	236	378	184	128	447	167	178	172	392	703
62.1773	0	606	226	217	123	105	237	379	184	129	449	168	180	172	393	695
62.3002	0	602	228	218	124	105	239	383	185	131	451	168	181	174	395	697
62.423	0	604	229	221	124	108	243	383	185	131	451	170	182	173	396	705
62.5459	0	600	226	216	123	104	236	375	182	127	445	167	179	171	391	696
62.6688	0	604	225	215	122	103	234	374	183	127	444	166	178	171	392	694
62.7917	0	599	225	215	122	104	234	375	183	127	444	166	178	170	391	697
62.9146	0	600	226	216	123	104	235	377	182	129	445	168	179	172	393	699
63.0374	0	601	227	218	123	105	238	380	183	129	448	168	181	173	394	697
63.1603	0	605	228	221	122	109	240	381	183	130	447	169	181	172	393	693
63.2832	0	599	225	215	121	104	233	374	181	127	442	167	178	169	391	695
63.4061	0	599	224	215	123	102	234	372	180	126	437	169	179	168	390	694
63.529	0	598	225	215	121	103	234	374	181	127	440	168	179	170	390	693
63.6518	0	604	227	217	122	105	235	378	182	129	446	169	181	172	392	690
63.7747	0	600	229	218	123	105	237	382	182	131	450	169	184	172	394	697
63.8976	0	602	229	221	124	109	241	384	183	131	450	170	184	173	395	700
64.0205	0	597	225	216	122	105	235	377	181	128	445	169	180	170	391	693
64.1434	0	602	225	216	121	104	234	375	181	126	442	168	180	169	391	693
64.2662	0	602	225	215	121	103	234	376	182	127	444	168	180	169	391	691
64.3891	0	599	227	216	123	105	235	378	182	129	445	169	181	170	393	688
64.512	0	599	228	219	123	106	238	382	183	131	449	170	183	172	394	693
64.6349	0	602	231	222	124	107	240	387	183	133	453	171	185	173	395	694
64.7578	0	605	228	220	123	109	240	381	183	129	449	170	182	172	394	690
64.8806	0	599	225	216	122	104	234	376	182	128	444	169	180	169	392	686
65.0035	0	597	226	216	123	104	234	377	182	128	444	169	181	169	391	687
65.1264	0	598	227	216	121	105	235	379	182	129	446	169	182	169	393	688
65.2493	0	602	228	220	124	106	239	383	183	130	448	170	183	170	394	689
65.3722	0	602	231	221	124	107	240	386	184	133	450	172	186	171	396	692
65.495	0	601	231	223	124	110	244	388	184	133	450	171	186	171	397	692
65.6179	0	600	227	218	122	107	237	380	183	128	446	169	182	169	393	684
65.7408	0	605	227	217	123	105	235	379	182	129	444	169	182	168	394	686
65.8637	0	601	228	218	123	105	236	380	183	129	446	169	182	168	394	687
65.9866	0	600	229	219	124	105	239	383	183	129	448	171	184	169	395	688
66.1094	0	604	231	221	125	107	240	387	185	132	452	171	187	170	397	688
66.2323	0	611	233	223	125	109	243	390	185	134	454	173	188	172	399	691
66.3552	0	605	231	222	125	110	243	386	185	131	450	171	185	171	397	691
66.4781	0	603	229	219	123	105	238	382	184	129	447	170	183	170	395	688
66.601	0	602	229	219	124	106	238	382	183	130	448	170	184	170	396	684
66.7238	0	610	230	219	124	106	239	384	183	131	449	171	186	170	397	685
66.8467	0	607	232	222	125	108	242	387	186	133	452	172	188	172	398	691
66.9696	0	607	234	225	126	108	244	393	186	135	457	175	190	173	401	689
67.0925	0	608	235	227	127	112	249	396	188	137	461	174	191	175	402	690
67.2154	0	612	231	222	124	110	243	390	187	131	456	172	186	172	398	695
67.3382	0	611	230	222	125	108	242	388	186	132	454	172	186	171	398	693
67.4611	0	611	233	221	124	108	242	388	187	132	454	173	186	172	398	688
67.584	0	608	233	223	125	108	243	391	188	134	458	174	187	172	401	688
67.7069	0	613	236	226	126	110	245	396	189	136	462	175	189	174	402	696
67.8298	0	614	238	227	127	111	249	399	191	138	466	176	192	176	404	698
67.9526	0	617	238	231	127	114	253	400	193	138	465	176	192	176	405	692
68.0755	0	609	234	225	126	110	244	393	190	134	461	174	188	174	401	691
68.1984	0	613	234	224	126	110	244	393	190	135	461	174	188	174	402	699
68.3213	0	613	235	225	126	109	245	394	190	135	463	175	189	174	403	699
68.4442	0	619	238	227	127	110	247	399	193	137	466	176	192	175	405	693
68.567	0	617	239	230	128	112	250	402	194	139	470	177	193	177	408	697
68.6899	0	620	242	231	129	114	253	407	196	141	474	179	196	179	409	706
68.8128	0	619	238	231	129	115	254	401	196	138	469	178	192	178	407	700
68.9357	0	622	238	227	127	111	247	398	195	137	468	176	191	177	407	698
69.0586	0	619	239	227	128	111	248	400	194	138	469	176	191	177	406	699
69.1814	0	622	239	228	127	111	249	402	196	138	472	177	193	178	407	707
69.3043	0	623	242	229	129	112	252	407	198	140	477	178	196	179	409	707
69.4272	0	629	243	232	130	113	255	411	200	143	482	180	198	180	412	705
69.5501	0	625	243	234	130	117	259	410	200	143	483	180	196	181	411	710
69.673	0	624	240	228	128	112	250	404	199	138	478	178	193	179	409	711
69.7958	0	624	241	230	128	112	252	405	200	140	477	178	194	179	410	709
69.9187	0	629	241	229	129	112	252	406	200	140	478	178	193	179	411	706
70.0416	0	628	243	230	129	112	253	408	201	142	479	179	195	180	412	715
70.1645	0	631	245	232	130	113	255	411	202	143	482	181	197	181	414	716
70.2874	0	631	244	234	130	117	260	411	203	144	482	182	198	182	414	715
70.4102	0	632	240	229	129	113	251	404	201	139	476	179	193	179	409	709
70.5331	0	633	240	228	129	112	251	403	201	139	475	179	193	179	409	714
70.656	0	629	241	229	128	112	250	404	201	140	475	178	192	179	409	714
70.7789	0	627	241	230	129	113	252	407	202	141	476	179	194	180	411	712
70.9018	0	636	243	232	130	114	255	409	203	143	479	180	195	181	412	710
71.0246	0	639	243	234	130	117	259	409	203	144	479	181	196	181	412	716
71.1475	0	628	238	229	128	113	251	402	200	140	471	179	192	178	406	711
71.2704	0	625	236	227	128	112	250	401	199	138	469	178	192	178	405	709
71.3933	0	629	237	227	128	110	250	400	199	138	468	177	189	178	405	708
71.5162	0	634	238	228	128	111	252	402	199	139	471	178	191	177	406	708
71.639	0	627	239	231	128	112	254	406	199	141	473	178	193	179	408	710
71.7619	0	625	239	233	130	116	259	407	200	142	475	178	193	181	409	710
71.8848	0	626	234	229	127	113	252	401	198	139	469	177	191	178	403	707
72.0077	0	629	233	226	127	111	250	399	195	137	467	175	189	177	402	704
72.1306	0	619	233	226	127	111	249	398	195	136	466	175	189	176	401	701
72.2534	0	616	234	227	127	111	250	400	195	138	467	175	190	177	403	703
72.3763	0	623	237	228	127	112	253	403	196	140	470	176	192	179	404	703
72.4992	0	622	235	231	128	114	257	404	196	140	471	177	192	180	404	703
72.6221	0	615	232	225	126	111	251	398	194	136	464	174	188	177	399	695
72.745	0	611	231	225	127	110	249	395	192	137	462	173	187	176	398	697
72.8678	0	616	230	224	126	109	249	395	191	136	461	172	186	176	397	694
72.9907	0	621	231	225	127	111	250	397	191	137	463	173	187	177	398	693
73.1136	0	612	233	226	127	111	253	400	191	138	465	174	189	178	399	689
73.2365	0	609	233	230	128	114	256	401	192	139	465	174	190	178	400	693
73.3594	0	604	229	225	126	111	251	394	189	135	459	172	186	175	394	684
73.4822	0	614	226	223	124	110	247	392	188	134	457	171	186	174	392	683
73.6051	0	603	227	223	125	109	248	392	187	134	455	170	185	174	391	679
73.728	0	601	228	224	126	109	249	395	187	135	457	170	184	175	393	681
73.8509	0	601	229	226	126	109	252	398	187	136	460	171	187	176	395	676
73.9738	0	606	230	227	126	113	256	400	188	138	462	172	188	177	396	679
74.0966	0	600	226	223	125	110	250	393	185	134	456	170	184	175	389	671
74.2195	0	595	225	222	124	108	247	391	184	132	453	169	183	173	388	674
74.3424	0	595	224	221	125	108	247	390	184	132	452	169	183	173	388	667
74.4653	0	600	224	223	126	108	249	393	184	133	454	169	184	174	389	670
74.5882	0	598	227	225	126	110	251	396	185	136	458	170	186	175	391	667
74.711	0	594	228	227	126	112	258	398	182	133	460	171	187	176	393	673
74.8339	0	592	223	222	125	109	249	392	184	133	454	169	184	174	387	666
74.9568	0	596	222	221	124	108	247	392	182	132	454	168	183	174	387	667
75.0797	0	593	223	221	124	106	248	392	183	132	454	168	182	174	387	667
75.2026	0	592	225	223	125	109	249	396	185	134	458	169	184	174	387	668
75.3254	0	594	227	225	126	108	257	399	181	132	463	170	187	176	390	668
75.4483	0	599	228	228	127	113	262	401	178	130	464	172	187	177	391	671
75.5712	0	592	225	223	125	110	250	394	184	133	457	169	184	175	386	669
75.6941	0	590	224	220	125	108	247	392	184	132	456	168	183	174	386	668
75.817	0	592	224	221	124	107	247	392	185	132	456	169	183	174	386	664
75.9398	0	599	226	223	125	108	250	396	185	134	459	169	185	175	387	666
76.0627	0	596	228	225	126	109	253	399	187	136	463	170	186	176	389	672
76.1856	0	596	230	227	126	111	262	402	180	130	466	172	189	178	392	676
76.3085	0	594	226	225	125	111	253	397	187	134	460	169	184	176	389	668
76.4314	0	602	226	222	125	108	248	395	186	132	458	169	184	174	387	668
76.5542	0	598	226	222	125	108	250	394	186	133	459	170	183	174	388	673
76.6771	0	597	228	223	126	108	251	396	188	134	460	170	184	175	390	673
76.8	0	598	229	225	126	110	253	399	188	136	463	171	186	176	391	671
76.9229	0	607	231	227	128	112	256	402	189	137	465	173	189	178	394	675
77.0458	0	601	227	225	126	111	253	396	188	134	461	171	185	175	390	678
77.1686	0	599	228	223	125	109	249	394	188	134	458	170	184	175	389	673
77.2915	0	599	228	223	125	108	249	394	188	133	458	170	184	174	389	674
77.4144	0	604	229	223	126	109	250	396	189	135	459	170	185	176	391	681
77.5373	0	605	232	225	126	109	253	400	190	136	463	171	188	176	393	682
77.6602	0	605	233	228	127	112	257	402	191	138	464	173	189	178	396	679
77.783	0	604	230	225	125	111	253	395	189	135	457	171	185	176	392	677
77.9059	0	606	229	223	125	108	249	392	189	134	456	171	183	175	392	683
78.0288	0	605	229	222	124	109	249	392	189	134	454	170	184	175	391	684
78.1517	0	609	230	224	126	108	251	395	189	135	458	171	185	175	393	679
78.2746	0	606	232	226	126	109	253	398	191	136	462	172	188	177	395	681
78.3974	0	610	234	228	128	112	255	403	192	138	469	173	189	178	397	689
78.5203	0	606	231	227	127	112	255	399	191	135	468	172	186	177	394	689
78.6432	0	608	228	223	126	109	249	397	191	133	467	170	184	176	392	685
78.7661	0	602	230	223	126	108	250	397	191	135	465	170	184	176	392	684
78.889	0	610	230	222	126	108	250	399	192	135	464	171	185	178	394	691
79.0118	0	611	232	225	127	110	252	402	193	137	466	172	188	178	396	693
79.1347	0	609	234	227	128	110	255	405	195	137	470	173	191	180	399	690
79.2576	0	603	232	228	127	114	257	404	195	137	470	174	190	181	399	691
79.3805	0	603	229	222	125	109	250	398	193	134	463	172	186	179	396	697
79.5034	0	605	228	222	125	108	251	397	193	134	464	172	185	180	396	698
79.6262	0	605	229	222	125	108	250	398	194	135	465	172	187	180	399	695
79.7491	0	601	230	225	127	109	254	401	194	137	470	173	190	180	400	697
79.872	0	603	232	226	127	110	255	405	195	138	472	175	192	182	403	706
79.9949	0	607	233	228	128	114	258	403	196	139	471	175	192	183	405	708
80.1178	0	603	228	223	126	109	251	396	195	135	464	172	186	181	400	700
80.2406	0	599	230	222	126	109	253	396	194	135	463	172	187	181	400	701
80.3635	1	601	230	222	126	109	251	395	193	134	462	173	187	181	402	709
80.4864	0	606	231	225	126	108	253	397	195	136	464	173	190	182	403	706
80.6093	0	606	232	225	126	111	255	400	196	139	467	175	190	183	404	706
80.7322	0	601	234	227	127	112	258	403	198	140	471	176	193	184	408	714
80.855	0	601	231	225	126	112	256	397	196	137	465	175	189	182	404	715
80.9779	0	605	232	221	125	110	251	395	195	136	462	173	187	181	402	710
81.1008	0	604	231	222	125	109	252	393	195	136	462	173	187	182	403	706
81.2237	0	604	232	222	126	109	253	397	195	137	464	174	189	182	404	713
81.3466	0	601	234	225	126	110	254	399	196	138	466	175	189	183	406	716
81.4694	0	601	233	226	127	111	256	402	197	140	470	175	191	185	408	716
81.5923	0	601	228	226	127	112	255	396	196	137	464	174	188	183	404	711
81.7152	0	602	229	222	125	109	251	393	196	135	460	173	186	180	403	715
81.8381	0	597	230	222	124	108	251	392	195	136	460	173	186	181	403	715
81.961	0	595	230	224	126	109	251	395	194	137	462	174	187	182	404	713
82.0838	0	601	231	224	126	110	255	398	196	138	465	174	189	183	405	712
82.2067	0	602	233	226	128	111	256	401	197	139	469	175	191	185	407	719
82.3296	0	597	231	228	127	114	258	399	196	139	466	175	188	184	406	718
82.4525	0	593	227	221	123	109	250	391	194	135	459	173	186	181	401	714
82.5754	0	597	226	222	124	108	251	389	193	135	457	172	185	180	400	708
82.6982	0	601	226	221	125	107	250	391	193	136	458	171	184	181	400	713
82.8211	0	594	228	223	125	109	253	393	194	136	460	172	185	182	402	713
82.944	0	593	231	224	125	108	254	396	194	138	463	173	187	183	404	713
83.0669	0	598	231	227	126	113	257	398	195	139	465	174	189	184	405	714
83.1898	0	600	227	224	126	111	253	391	192	135	458	172	185	181	400	711
83.3126	0	590	227	221	123	108	250	388	190	135	454	170	183	180	398	709
83.4355	0	587	226	221	124	108	249	387	189	135	452	170	183	180	397	707
83.5584	0	592	226	221	123	107	251	388	191	136	453	170	183	180	398	706
83.6813	0	596	227	222	124	109	252	391	191	136	456	172	185	180	400	706
83.8042	0	589	229	224	126	112	255	394	191	138	459	173	188	182	401	705
83.927	0	585	225	224	124	111	254	390	190	135	454	172	185	180	397	703
84.0499	0	588	224	220	123	108	249	386	189	133	452	170	182	178	394	700
84.1728	0	591	224	220	122	108	249	386	188	133	451	169	182	178	394	699
84.2957	0	584	225	221	123	107	251	387	189	135	450	170	183	179	394	693
84.4186	0	582	226	222	123	109	253	392	189	135	454	171	185	180	396	699
84.5414	0	588	227	224	126	110	255	395	190	137	457	173	186	181	398	699
84.6643	0	594	229	226	126	113	258	396	190	139	459	173	188	183	399	699
84.7872	0	584	226	221	124	109	252	388	188	134	452	170	183	180	394	692
84.9101	0	581	227	218	124	108	249	386	186	134	449	169	181	179	391	694
85.033	0	582	226	218	122	108	249	385	187	133	448	168	181	179	391	688
85.1558	0	590	225	221	124	108	251	387	188	135	450	169	182	179	393	691
85.2787	0	583	227	222	123	108	253	391	188	137	453	170	184	181	395	688
85.4016	0	581	229	224	125	110	259	395	186	134	457	172	187	183	396	695
85.5245	0	581	230	227	126	114	263	396	186	134	458	172	187	183	397	690
85.6474	0	590	227	221	124	110	251	387	187	134	450	169	182	180	392	692
85.7702	0	585	225	219	123	108	250	386	187	133	449	168	181	180	391	688
85.8931	0	577	226	219	124	107	250	386	187	133	448	168	181	179	391	690
86.016	0	582	228	220	124	109	252	387	187	135	449	170	182	180	393	685
86.1389	0	585	228	223	124	110	255	391	188	138	453	171	185	182	395	690
86.2618	0	581	229	225	125	110	256	394	189	138	456	172	188	183	398	696
86.3846	0	578	227	226	125	114	262	394	186	135	456	172	186	182	397	694
86.5075	0	576	224	220	123	110	251	389	189	134	451	171	183	181	393	689
86.6304	0	583	223	221	123	108	253	387	189	135	451	169	183	181	392	690
86.7533	0	582	224	221	125	109	252	388	189	136	452	171	183	182	393	693
86.8762	0	582	227	223	125	109	255	392	190	138	455	172	186	183	396	696
86.999	0	579	228	225	125	111	256	395	191	139	458	174	189	183	398	693
87.1219	0	588	232	227	127	113	263	397	189	138	459	175	190	184	401	698
87.2448	0	587	229	226	126	115	260	394	192	139	456	173	187	184	397	700
87.3677	0	584	226	222	124	109	252	392	190	136	453	173	184	182	395	696
87.4906	0	580	227	222	124	111	253	391	190	136	455	171	184	182	395	693
87.6134	0	589	228	222	126	109	254	393	191	137	456	172	184	183	397	698
87.7363	0	587	230	224	126	110	257	397	192	139	460	173	188	184	397	698
87.8592	0	586	232	227	128	112	258	401	193	140	464	175	189	185	400	694
87.9821	0	584	233	229	128	114	262	405	195	143	466	176	192	186	403	695
88.105	0	587	230	226	126	113	259	398	193	139	461	174	187	185	397	702
88.2278	0	586	228	223	126	111	255	394	193	138	458	173	185	184	396	700
88.3507	0	586	228	223	126	111	255	395	193	137	457	173	186	183	395	693
88.4736	0	581	229	224	126	111	257	396	194	138	457	174	187	184	398	694
88.5965	0	584	231	227	127	112	260	399	195	141	460	175	190	185	400	703
88.7194	0	591	233	229	127	113	261	403	195	143	463	177	192	186	402	703
88.8422	0	589	232	230	128	117	265	401	195	142	462	177	191	188	402	699
88.9651	0	589	229	223	127	111	258	394	194	138	458	174	187	185	397	697
89.088	0	586	229	225	126	112	259	396	194	139	458	174	187	185	398	703
89.2109	0	590	230	225	127	111	258	396	194	139	458	174	187	185	398	700
89.3338	0	590	232	226	128	113	260	400	195	141	462	175	190	187	401	699
89.4566	0	592	234	229	129	114	263	403	196	144	465	177	193	188	404	707
89.5795	0	590	236	231	130	116	267	406	197	144	467	178	195	190	407	710
89.7024	0	584	230	228	127	114	263	398	196	140	459	176	189	186	399	703
89.8253	0	588	230	225	126	112	258	396	195	139	458	174	188	186	398	700
89.9482	0	593	230	226	127	111	259	396	194	139	457	174	186	185	397	705
90.071	0	586	231	226	127	111	260	398	195	141	460	175	188	187	398	705
90.1939	0	585	233	227	129	113	262	401	196	142	462	176	190	188	401	707
90.3168	0	592	234	229	129	114	265	406	197	145	467	178	193	190	404	709
90.4397	0	595	233	230	129	116	268	403	197	143	465	177	190	189	402	709
90.5626	0	585	230	225	127	112	260	397	195	139	460	174	187	187	397	708
90.6854	0	584	229	226	127	112	260	396	195	140	459	174	187	187	397	707
90.8083	0	592	230	225	127	111	259	396	195	140	459	174	187	187	398	706
90.9312	0	595	232	227	128	113	263	399	197	141	461	175	189	188	400	708
91.0541	0	589	234	229	129	113	264	403	197	143	465	177	191	189	402	707
91.177	0	586	233	230	129	116	268	402	198	142	464	177	190	189	402	711
91.2998	0	590	230	224	126	111	260	395	195	140	459	175	186	186	396	710
91.4227	0	595	230	225	127	112	261	395	196	139	458	174	186	186	398	708
91.5456	0	588	230	225	126	110	260	395	196	140	458	173	186	185	397	706
91.6685	0	587	232	225	128	111	262	398	196	141	459	174	189	188	400	713
91.7914	0	587	233	227	128	113	263	402	198	143	462	176	191	189	403	714
91.9142	0	593	233	231	128	116	266	400	199	143	461	177	189	189	402	713
92.0371	0	592	229	224	126	111	259	393	196	139	454	174	186	186	396	713
92.16	0	585	229	225	126	111	260	392	195	138	454	174	185	186	396	711
92.2829	0	588	229	223	126	112	259	392	194	139	455	173	184	186	396	708
92.4058	0	593	230	225	127	111	260	395	196	140	458	174	186	186	397	711
92.5286	0	595	233	227	128	112	263	399	196	141	460	176	188	188	399	716
92.6515	0	589	234	230	129	116	265	401	198	143	462	177	190	189	401	716
92.7744	0	586	229	225	127	113	260	393	195	138	455	173	185	186	395	707
92.8973	0	591	229	222	126	111	258	391	195	138	452	173	183	184	393	709
93.0202	0	591	228	222	126	109	257	388	194	137	451	172	182	185	392	710
93.143	0	591	229	223	125	109	259	391	193	139	454	172	184	186	394	710
93.2659	0	586	230	224	127	110	261	394	194	139	455	173	185	186	396	707
93.3888	0	593	232	227	127	113	262	398	195	141	458	175	187	187	398	715
93.5117	0	590	228	225	125	113	261	392	193	138	452	173	183	185	393	710
93.6346	0	587	227	221	125	109	256	387	191	137	450	171	181	183	391	708
93.7574	0	582	226	221	125	109	256	387	192	138	449	169	180	183	390	703
93.8803	0	589	226	221	125	109	255	388	191	137	450	171	181	184	392	709
94.0032	0	588	228	223	127	109	258	391	192	140	452	172	183	184	393	710
94.1261	0	587	229	226	126	112	261	393	193	140	454	173	184	185	393	704
94.249	0	580	225	221	125	111	257	387	191	136	448	170	182	182	389	701
94.3718	0	587	225	219	125	108	254	385	190	136	445	169	180	182	389	706
94.4947	0	585	225	219	124	107	255	384	189	135	444	169	179	181	388	704
94.6176	0	583	225	219	125	107	254	386	189	136	446	170	181	183	390	698
94.7405	0	579	228	222	125	109	257	387	191	138	448	170	183	183	391	699
94.8634	0	586	228	225	125	112	260	390	191	140	451	172	183	184	393	706
94.9862	0	583	224	222	125	110	257	384	189	137	443	169	181	182	387	703
95.1091	0	581	222	218	125	107	253	381	188	135	440	167	178	180	385	696
95.232	0	576	222	217	123	107	252	379	187	134	439	167	177	179	384	694
95.3549	0	582	223	218	124	107	253	380	188	135	439	167	178	180	386	701
95.4778	0	582	224	219	124	107	255	383	188	136	442	168	179	181	387	701
95.6006	0	581	227	222	124	109	256	387	189	137	446	170	182	183	389	697
95.7235	0	577	223	221	124	110	258	382	187	135	441	168	178	181	386	694
95.8464	0	577	221	216	122	106	252	376	185	133	436	167	176	178	383	698
95.9693	0	579	220	216	122	106	251	374	185	133	433	166	175	177	382	694
96.0922	0	578	220	216	122	105	251	376	185	133	434	166	175	177	383	691
96.215	0	579	223	219	123	106	253	379	186	136	438	167	177	179	385	692
96.3379	0	577	224	219	125	109	263	383	180	129	441	169	180	180	386	701
96.4608	0	579	220	219	123	109	259	378	182	131	436	167	176	179	383	695
96.5837	0	577	218	214	123	106	250	374	184	131	434	165	175	177	381	690
96.7066	0	577	218	215	121	105	249	374	184	132	433	165	173	177	381	690
96.8294	0	574	219	215	122	105	250	376	184	133	434	165	176	178	382	697
96.9523	0	580	221	217	123	107	256	379	182	131	437	167	177	179	383	696
97.0752	0	579	224	219	124	107	262	383	180	129	442	168	180	180	387	696
97.1981	0	578	220	219	123	110	259	377	182	131	437	167	177	179	384	698
97.321	0	573	216	213	121	105	247	372	183	131	431	166	174	177	381	697
97.4438	0	577	218	214	121	105	249	371	183	131	430	164	174	176	380	694
97.5667	0	577	218	213	122	104	248	371	184	132	433	164	174	177	382	692
97.6896	0	578	220	216	121	105	250	376	185	133	436	166	176	178	383	699
97.8125	0	577	221	217	122	106	256	380	181	131	440	167	179	180	386	702
97.9354	0	574	221	220	123	110	260	377	183	132	437	167	178	180	385	698
98.0582	0	575	215	212	120	104	247	368	184	131	427	165	174	176	381	693
98.1811	0	581	217	213	120	105	248	368	183	131	428	164	174	176	381	697
98.304	0	575	217	213	121	103	248	369	183	132	429	164	173	177	382	697
98.4269	0	575	219	215	121	105	250	372	184	132	432	166	176	177	384	697
98.5498	0	582	221	217	123	106	255	376	181	130	436	168	179	178	385	696
98.6726	0	586	222	220	123	110	263	378	178	129	437	168	179	180	387	704
98.7955	0	576	217	214	122	105	249	370	183	132	430	166	174	177	383	700
98.9184	0	574	217	214	120	105	249	370	183	131	430	166	174	177	383	700
99.0413	0	580	217	213	121	104	249	369	183	131	432	165	173	177	382	700
99.1642	0	585	219	215	121	104	250	373	184	133	433	165	176	178	385	702
99.287	0	578	220	216	123	106	256	376	182	131	436	169	178	180	386	705
99.4099	0	576	220	220	122	110	262	376	178	127	436	167	178	180	386	704
99.5328	0	580	216	214	121	105	248	370	183	131	431	165	175	177	382	701
99.6557	0	584	216	214	120	106	248	371	183	131	431	165	174	177	383	700
99.7786	0	576	216	214	122	104	248	370	183	132	431	164	174	178	383	701
99.9014	0	574	218	215	122	105	254	376	181	129	435	166	176	179	384	701
100.024	0	582	221	217	124	106	259	378	178	128	438	168	180	180	387	702
100.147	0	586	220	220	123	110	259	379	182	131	438	168	179	180	388	702
100.27	0	575	213	212	121	105	248	370	183	131	431	165	175	177	382	696
100.393	0	572	214	213	121	104	248	370	183	131	431	165	174	176	382	699
100.516	0	577	214	212	121	104	247	370	183	130	431	164	174	177	382	697
100.639	0	584	216	215	122	104	251	374	185	132	435	165	176	178	385	699
100.762	0	577	218	216	123	106	259	378	176	128	438	168	179	180	386	696
100.884	0	573	218	220	122	111	259	378	181	131	438	168	179	180	386	701
101.007	0	576	212	211	120	104	248	370	183	130	431	165	175	177	382	697
101.13	0	581	214	212	121	104	247	369	182	131	429	164	174	176	382	695
101.253	0	573	213	212	120	104	247	369	182	131	429	164	173	176	382	692
101.376	0	572	215	214	121	105	249	372	183	132	433	165	177	177	384	698
101.499	0	574	217	216	123	105	258	377	177	126	437	166	180	179	387	699
101.622	0	584	218	219	123	109	262	378	177	127	438	168	180	180	388	700
101.745	0	578	213	213	121	105	247	370	183	130	431	165	175	177	384	695
101.868	0	571	214	214	121	105	248	370	183	131	430	165	175	176	385	698
101.99	0	572	214	214	121	103	248	370	182	131	431	164	175	177	385	694
102.113	0	583	216	215	121	105	249	374	183	133	435	165	178	178	386	701
102.236	0	580	218	217	123	108	259	378	178	129	438	167	180	180	389	703
102.359	0	573	214	217	123	108	256	374	182	129	434	167	178	178	388	703
102.482	0	573	214	214	121	105	246	370	183	131	431	166	175	176	385	698
102.605	0	585	214	213	120	105	248	369	184	131	429	165	176	176	387	700
102.728	0	581	216	215	122	104	248	371	184	132	431	166	177	178	388	704
102.851	0	577	218	216	122	106	255	374	181	130	436	167	180	180	389	706
102.973	0	577	219	220	122	109	262	379	179	128	437	169	182	180	393	704
103.096	0	585	216	215	122	107	249	370	184	131	431	166	176	177	387	703
103.219	0	581	214	213	120	104	246	368	183	130	429	165	175	177	387	705
103.342	0	580	215	213	121	104	246	368	183	130	428	165	176	177	388	705
103.465	0	579	216	214	121	104	247	370	185	132	431	166	177	178	390	704
103.588	0	586	219	216	122	105	249	374	185	133	435	167	180	178	391	707
103.711	0	584	220	218	121	108	252	374	186	133	435	167	179	179	392	712
103.834	0	582	214	212	121	104	245	365	183	130	428	165	176	176	388	707
103.956	0	578	216	212	120	104	244	365	183	130	427	165	175	175	388	703
104.079	0	585	215	213	121	104	244	363	183	129	427	164	175	176	389	706
104.202	0	587	217	215	120	104	246	367	184	131	430	165	176	177	391	712
104.325	0	587	220	215	122	105	248	371	185	132	434	166	178	179	393	714
104.448	0	581	216	216	123	107	248	368	185	131	431	166	176	177	391	708
104.571	0	588	216	213	121	103	243	365	184	129	428	164	175	176	389	715
104.694	0	588	216	213	120	104	244	364	184	129	427	165	175	175	389	714
104.817	0	587	217	213	120	103	244	365	185	131	430	164	176	176	390	714
104.94	0	585	219	215	122	104	246	370	186	132	434	166	179	178	392	713
105.062	0	593	219	217	122	107	249	371	186	132	436	167	179	178	394	720
105.185	0	590	216	212	121	103	242	364	184	129	429	164	175	176	390	718
105.308	0	589	217	213	120	103	242	362	185	129	428	164	176	174	391	712
105.431	0	584	218	212	120	102	242	363	184	129	429	164	176	175	392	714
105.554	0	595	220	214	121	104	244	367	186	131	432	166	177	177	393	722
105.677	0	595	222	216	122	104	246	371	187	132	436	167	180	178	395	725
105.8	0	593	221	218	121	109	248	370	186	131	435	167	179	178	394	718
105.923	0	587	216	210	120	101	241	363	185	128	429	165	176	175	391	717
106.045	0	596	217	212	120	102	239	361	185	128	428	164	176	174	392	723
106.168	0	595	218	211	119	101	240	363	184	128	428	164	176	174	393	723
106.291	0	595	220	213	120	103	242	366	186	130	431	165	178	175	394	719
106.414	11	592	221	216	122	103	244	370	186	132	436	167	181	178	397	720
106.537	0	596	220	217	121	106	246	366	186	131	433	165	178	177	395	727
106.66	0	595	217	211	119	101	238	360	185	128	427	164	176	174	393	724
106.783	0	593	217	212	118	101	240	361	184	128	427	163	176	174	393	717
106.906	0	594	218	213	119	100	239	361	185	128	429	164	177	175	394	717
107.028	0	597	219	214	120	102	241	365	185	130	431	164	179	175	395	725
107.151	0	596	220	216	121	105	244	368	187	131	435	166	180	177	396	724
107.274	0	593	215	211	119	102	241	362	184	128	429	164	177	175	393	717
107.397	0	590	217	212	118	101	238	360	184	128	428	163	177	174	392	716
107.52	0	589	216	211	118	100	238	361	183	128	428	163	177	175	391	721
107.643	0	593	218	213	120	101	240	363	184	129	431	164	178	176	393	718
107.766	0	593	219	214	121	103	242	368	185	131	435	166	181	177	394	717
107.889	0	595	218	216	121	106	245	367	184	130	434	165	180	177	394	720
108.012	0	585	212	208	120	101	238	361	182	128	428	163	177	175	389	718
108.134	0	586	212	209	119	101	238	360	181	127	426	163	176	173	388	712
108.257	0	585	214	210	118	100	239	362	181	127	427	163	176	174	389	708
108.38	0	590	216	212	120	102	240	365	182	130	430	163	178	176	391	713
108.503	0	584	217	214	120	103	244	369	183	131	434	165	180	177	392	714
108.626	0	585	215	215	120	106	245	366	183	129	431	165	178	176	391	710
108.749	0	582	211	208	118	100	238	360	179	127	426	162	176	174	387	702
108.872	0	585	213	210	118	100	238	362	179	126	426	161	176	173	386	705
108.995	0	577	213	211	119	100	237	362	179	128	427	162	176	174	387	704
109.117	0	577	215	212	120	102	241	366	180	130	429	164	178	175	389	704
109.24	0	583	218	215	121	101	242	371	181	132	434	165	182	177	391	705
109.363	0	587	216	217	120	107	248	369	177	127	434	165	180	177	391	703
109.486	0	578	212	209	119	101	238	364	179	127	430	163	178	174	388	702
109.609	0	575	214	212	120	102	240	365	179	128	429	163	179	175	388	699
109.732	0	581	215	212	120	101	241	366	180	129	432	164	180	176	389	698
109.855	0	587	218	215	122	104	242	371	182	131	438	166	181	177	391	699
109.978	0	579	220	217	122	106	248	376	179	130	439	168	184	179	393	699
110.1	0	575	217	217	121	105	246	371	182	130	436	167	181	176	392	700
110.223	0	581	216	214	120	101	241	370	182	129	436	165	180	175	391	699
110.346	0	587	217	215	121	103	242	371	181	130	437	166	181	177	392	699
110.469	0	581	219	216	122	102	243	374	183	132	440	168	183	177	394	698
110.592	0	580	222	217	122	104	246	379	184	134	444	169	186	180	396	703
110.715	0	582	224	221	124	108	249	384	185	136	448	170	187	182	398	703
110.838	0	591	220	219	123	107	247	377	185	132	444	170	184	179	396	702
110.961	0	586	218	215	121	104	243	376	185	130	443	168	183	179	395	698
111.084	0	581	220	216	122	105	243	376	185	131	442	168	184	179	397	702
111.206	0	584	222	216	123	104	244	379	186	132	445	169	184	180	398	700
111.329	0	595	224	219	125	106	247	383	187	134	450	171	188	181	400	704
111.452	0	591	226	222	124	109	251	388	189	136	453	172	189	183	402	707
111.575	0	583	222	219	124	107	247	381	189	132	449	170	185	181	400	704
111.698	0	584	222	218	123	105	244	380	187	131	449	169	184	181	399	700
111.821	0	595	223	218	124	105	245	381	187	131	449	169	185	181	399	702
111.944	0	591	224	220	125	106	247	384	188	134	451	170	186	182	401	706
112.067	0	587	228	222	126	108	250	388	191	136	455	172	189	184	403	708
112.189	0	586	226	224	127	111	253	386	191	135	454	173	188	183	403	704
112.312	0	591	223	220	124	106	246	382	190	133	450	170	186	182	400	708
112.435	0	593	224	221	125	108	248	383	191	133	451	171	186	182	402	708
112.558	0	591	225	221	125	107	247	384	191	133	453	171	187	183	402	708
112.681	0	589	227	222	127	108	251	390	192	136	457	172	189	184	404	707
112.804	0	598	230	226	127	111	255	392	194	137	459	175	191	186	405	714
112.927	0	594	225	222	125	109	250	386	192	134	456	172	188	184	401	711
113.05	0	593	226	220	127	108	249	387	192	133	455	172	188	184	403	706
113.172	0	590	227	221	126	108	249	388	193	135	457	173	187	184	402	707
113.295	0	600	228	224	128	108	250	390	194	135	459	174	188	184	404	716
113.418	0	599	231	225	128	111	254	394	195	138	462	175	190	186	407	716
113.541	0	594	227	222	126	110	251	388	194	134	457	173	187	184	402	709
113.664	0	597	227	221	125	107	247	387	193	133	456	173	187	183	402	709
113.787	0	601	227	222	126	108	248	387	193	134	456	172	187	184	403	716
113.91	0	599	229	223	127	109	250	390	193	135	459	174	187	185	403	717
114.033	0	600	230	225	128	111	252	394	195	137	462	175	191	186	406	713
114.156	0	599	228	223	127	110	251	388	194	134	458	173	187	184	403	711
114.278	0	602	227	220	126	108	247	386	193	133	456	172	186	184	403	718
114.401	0	601	228	221	125	108	247	386	193	134	454	172	186	184	404	716
114.524	0	601	228	221	127	107	248	387	194	134	456	174	187	185	404	715
114.647	0	608	230	224	128	110	251	390	196	136	459	175	189	186	406	722
114.77	0	600	228	222	127	110	249	384	194	133	455	173	187	184	404	720
114.893	0	603	227	218	126	108	244	381	193	132	451	173	186	182	403	718
115.016	0	600	228	219	125	107	245	382	193	133	451	172	185	182	403	716
115.139	0	597	229	220	126	107	246	385	194	134	453	173	186	183	403	722
115.261	0	598	232	222	126	109	248	388	195	135	456	174	188	185	406	726
115.384	0	598	230	222	126	111	249	385	193	134	453	173	187	183	404	732
115.507	0	602	227	218	125	106	242	379	191	131	448	171	183	181	401	722
115.63	0	608	229	217	124	105	242	379	191	131	447	171	184	181	400	729
115.753	0	604	228	218	125	105	242	379	192	132	449	171	184	181	401	728
115.876	0	602	229	218	125	106	245	383	192	134	452	172	185	182	403	729
115.999	0	608	232	222	127	109	247	386	193	134	454	173	187	184	404	729
116.122	0	610	226	219	125	109	245	379	191	131	448	171	184	181	400	727
116.244	0	607	225	214	124	105	238	374	189	129	443	169	182	179	398	721
116.367	0	601	225	213	123	103	238	373	188	129	441	168	181	177	397	723
116.49	0	606	226	215	123	104	238	375	187	129	442	168	181	178	398	722
116.613	0	609	228	217	123	104	241	377	188	132	444	169	183	179	399	722
116.736	0	614	229	218	124	106	244	382	189	132	448	171	184	181	400	719
116.859	0	611	227	220	124	110	246	381	188	131	446	169	184	180	400	714
116.982	0	611	221	212	122	103	238	372	186	128	440	166	180	177	394	706
117.105	0	605	222	213	122	103	237	371	185	127	438	166	179	176	394	711
117.228	0	600	221	213	121	103	236	371	184	128	436	166	179	176	393	701
117.35	0	603	224	214	122	103	239	373	184	129	438	168	180	176	395	703
117.473	0	605	224	217	124	104	241	377	185	130	441	169	182	178	397	699
117.596	0	608	226	219	125	107	244	382	186	132	445	170	184	179	398	698
117.719	0	604	221	215	122	108	242	374	185	128	438	168	181	177	394	685
117.842	0	605	218	212	121	103	237	368	184	128	433	167	179	175	393	682
117.965	0	596	219	213	121	103	238	369	182	127	434	166	179	176	391	685
118.088	0	584	220	214	121	104	238	372	183	128	436	167	180	176	393	684
118.211	0	583	221	216	122	104	241	376	184	130	440	168	182	177	395	685
118.333	0	583	224	217	124	106	244	382	186	131	444	170	185	180	397	691
118.456	0	585	226	221	125	109	248	381	186	133	446	170	185	180	398	685
118.579	0	585	222	215	123	105	240	375	184	129	441	169	181	178	396	690
118.702	0	584	222	216	122	105	240	376	184	130	441	168	181	178	396	688
118.825	0	583	222	215	123	104	240	377	185	131	442	168	182	178	396	684
118.948	0	584	224	217	124	106	243	381	186	131	445	169	184	180	397	686
119.071	0	586	225	219	124	107	244	385	187	134	448	171	187	181	399	695
119.194	0	584	226	222	125	110	249	386	188	133	449	172	186	181	401	696
119.316	0	581	223	217	124	106	241	381	186	130	448	169	184	180	397	687
119.439	0	582	225	218	124	106	243	383	187	132	448	171	184	181	397	688
119.562	0	585	225	218	125	105	242	385	188	131	450	170	185	181	398	696
119.685	0	584	227	220	125	108	245	388	190	133	451	172	188	182	401	697
119.808	0	584	229	221	126	109	248	392	191	135	455	173	190	183	403	691
119.931	0	584	226	222	126	110	249	387	189	133	452	173	187	183	400	695
120.054	0	585	226	217	125	106	242	384	189	132	451	171	186	181	399	699
120.177	0	585	226	219	125	107	244	385	189	132	451	172	186	182	400	693
120.3	0	587	228	219	126	107	245	387	190	134	453	172	187	182	401	689
120.422	0	588	229	221	127	109	247	391	191	135	456	173	190	184	403	697
120.545	0	591	232	224	127	111	251	395	193	137	458	176	191	185	406	700
120.668	0	588	229	223	126	112	250	389	191	134	453	174	188	183	403	694
120.791	0	594	227	220	126	107	243	386	191	133	452	173	187	181	402	693
120.914	0	589	227	219	126	108	244	386	190	132	451	172	186	182	400	692
121.037	0	590	227	220	126	108	244	388	190	133	453	172	188	183	402	694
121.16	0	590	229	222	127	109	248	393	191	135	457	173	190	184	404	693
121.283	0	590	231	225	128	111	250	397	193	137	460	175	192	185	406	696
121.405	0	589	230	225	128	114	252	394	193	136	458	174	190	184	404	694
121.528	0	587	227	221	126	109	244	389	191	133	453	173	188	182	402	692
121.651	0	585	228	221	126	108	244	387	191	133	453	172	188	182	401	683
121.774	0	589	228	221	126	107	245	390	191	134	454	173	188	183	402	684
121.897	0	592	231	223	128	110	248	393	192	136	458	174	190	184	404	689
122.02	0	592	233	225	129	112	250	398	193	137	460	175	193	185	405	695
122.143	0	590	230	227	129	114	254	396	194	137	458	175	191	185	405	691
122.266	0	599	228	222	127	109	245	390	191	133	454	173	188	183	401	685
122.388	0	608	227	221	127	111	247	391	191	134	455	174	189	182	401	680
122.511	0	609	227	222	125	110	247	390	191	134	452	172	188	182	401	678
122.634	0	615	228	224	126	110	250	396	192	136	456	174	190	183	402	681
122.757	0	620	228	224	126	112	251	399	192	137	461	176	193	184	402	678
122.88	0	619	227	228	125	115	256	397	193	139	457	177	190	182	401	677
123.003	0	607	225	223	125	110	249	394	190	136	455	174	188	181	397	675
123.126	0	606	225	224	124	111	251	397	191	136	457	175	187	181	396	672
123.249	0	604	225	224	125	112	250	398	191	137	458	174	189	181	397	670
123.372	0	604	225	224	126	112	254	402	192	138	462	176	192	183	400	672
123.494	0	596	227	228	128	114	258	405	193	140	465	178	195	184	402	676
123.617	0	586	224	227	128	114	258	399	193	139	462	177	192	183	399	668
123.74	0	583	224	223	127	111	252	399	191	136	461	175	190	183	399	670
123.863	0	581	224	225	127	112	254	400	192	137	462	175	191	183	399	668
123.986	0	583	226	225	128	112	255	403	192	138	463	176	192	184	400	671
124.109	0	581	227	227	128	113	257	407	194	140	468	177	195	186	402	671
124.232	0	581	227	230	130	117	262	409	194	141	469	178	195	186	403	667
124.355	0	579	224	224	128	113	255	403	192	137	465	176	191	184	399	666
124.477	0	579	225	226	128	113	255	404	193	138	466	175	191	185	399	671
124.6	0	577	226	227	129	112	257	404	193	138	468	176	192	185	400	666
124.723	0	577	228	227	130	113	258	409	194	140	470	177	194	186	402	666
124.846	0	582	231	230	132	116	262	412	195	143	473	179	195	187	404	671
124.969	0	579	227	228	130	115	261	407	194	139	470	176	192	187	400	673
125.092	0	577	227	226	129	112	257	405	194	138	468	175	192	186	399	666
125.215	0	577	228	226	129	112	257	406	193	138	469	175	191	186	400	666
125.338	0	580	228	228	131	113	258	409	194	139	471	176	193	187	401	675
125.46	0	580	231	229	130	115	260	413	195	141	474	177	194	188	402	675
125.583	0	577	229	229	131	115	262	410	195	139	472	178	192	187	400	669
125.706	0	576	227	225	129	113	256	405	194	137	469	176	191	185	399	666
125.829	0	577	228	227	130	114	257	407	194	138	469	176	191	187	399	676
125.952	0	579	229	227	131	113	258	408	195	138	471	177	192	187	401	676
126.075	0	580	231	229	132	114	259	411	195	140	473	178	194	188	403	672
126.198	0	580	231	231	132	118	263	411	197	141	475	178	193	189	403	673
126.321	0	580	229	226	130	114	256	405	196	137	470	176	190	187	398	679
126.444	0	580	229	226	129	113	255	406	195	137	470	176	190	187	399	679
126.566	0	580	228	226	130	113	255	405	196	138	470	176	191	186	400	674
126.689	0	581	231	227	129	114	258	407	196	139	471	177	192	187	401	675
126.812	0	584	234	231	131	116	262	410	198	141	474	178	194	188	403	684
126.935	0	583	230	228	131	115	258	404	195	136	468	176	190	186	399	678
127.058	0	582	229	224	130	113	253	402	194	135	467	176	189	186	398	674
127.181	0	582	229	225	129	112	254	402	193	136	467	174	189	186	398	675
127.304	0	584	231	225	130	114	254	404	195	136	469	176	189	185	399	684
127.427	0	586	232	227	131	114	257	406	195	139	472	177	191	188	400	682
127.549	0	584	231	228	130	116	259	404	195	138	470	176	190	187	400	677
127.672	0	582	228	224	130	111	251	400	193	134	466	174	187	185	395	677
127.795	0	583	229	224	130	112	253	400	193	135	465	173	187	185	395	683
127.918	0	584	229	224	130	112	252	400	192	135	465	174	186	185	395	679
128.041	0	584	230	225	130	112	254	404	193	136	467	174	187	186	397	675
128.164	0	584	230	227	131	115	257	405	194	137	469	175	189	187	398	681
128.287	0	581	227	223	129	113	252	399	191	134	464	172	185	185	393	682
128.41	0	580	227	222	129	112	250	398	190	134	462	172	183	184	392	677
128.532	0	579	225	222	129	110	251	398	190	133	462	171	184	185	392	671
128.655	0	578	227	223	129	111	252	401	191	134	465	172	185	184	394	678
128.778	0	580	229	224	130	112	253	403	191	136	466	173	188	186	394	680
128.901	0	578	227	226	130	115	256	401	191	134	464	173	186	184	394	676
129.024	0	577	224	221	129	110	249	396	189	131	460	170	182	182	389	668
129.147	0	574	223	220	127	110	249	396	188	131	459	170	182	181	390	672
129.27	0	574	224	220	127	110	248	396	188	131	458	169	181	182	389	673
129.393	0	572	225	222	128	110	251	399	188	133	459	170	183	183	390	670
129.516	0	574	227	223	129	112	253	401	189	134	462	172	184	184	392	667
129.638	0	571	224	224	128	113	254	397	188	132	459	170	183	183	389	670
129.761	0	570	221	219	128	109	247	393	186	130	456	169	181	181	386	669
129.884	0	568	221	219	126	109	247	393	185	130	455	168	180	181	384	663
130.007	0	569	222	218	128	109	248	394	185	130	457	169	180	181	385	665
130.13	0	569	224	220	128	110	250	397	186	132	459	170	182	182	386	666
130.253	0	570	225	223	129	112	253	401	187	133	460	171	184	183	389	668
130.376	0	566	221	221	128	112	251	395	184	130	456	169	181	181	385	663
130.499	0	565	220	218	127	109	246	392	184	129	454	167	179	180	382	663
130.621	0	565	218	218	126	109	247	393	184	130	455	166	179	180	382	661
130.744	0	565	221	218	127	108	247	394	184	130	455	168	180	180	383	662
130.867	0	566	223	220	129	109	253	398	181	128	458	169	182	181	385	662
130.99	0	567	224	223	128	112	260	400	178	125	460	169	183	182	386	664
131.113	0	565	220	219	128	109	247	394	184	130	454	167	180	180	383	662
131.236	0	565	220	218	127	109	246	394	183	129	454	167	178	179	382	658
131.359	0	563	221	218	127	108	246	392	183	130	454	167	178	180	382	661
131.482	0	565	223	219	128	110	248	395	183	130	456	169	180	181	384	663
131.604	0	567	224	220	128	111	254	399	181	129	460	170	183	182	385	663
131.727	0	568	224	224	128	112	257	399	183	129	458	170	182	182	387	662
131.85	0	564	220	218	126	108	245	393	183	128	454	167	179	179	383	664
131.973	0	566	220	217	126	108	246	392	184	128	454	168	179	179	383	661
132.096	0	567	220	217	127	108	245	392	184	130	456	168	179	180	383	665
132.219	0	569	224	218	127	108	247	395	184	130	456	169	180	180	385	664
132.342	0	569	225	220	128	109	253	399	181	129	458	169	182	180	387	669
132.465	0	569	224	222	128	113	251	397	186	132	458	169	181	182	387	667
132.588	0	569	221	216	126	108	245	389	184	128	453	167	178	179	384	668
132.71	0	569	221	217	125	107	244	388	183	128	452	167	178	178	383	666
132.833	0	569	222	216	126	107	244	389	184	128	452	167	179	178	384	671
132.956	0	572	224	219	127	108	245	392	185	129	456	168	179	180	387	669
133.079	0	576	226	220	128	109	247	396	185	131	458	169	182	181	387	675
133.202	0	575	225	222	127	112	249	394	187	131	457	170	182	181	388	674
133.325	0	573	222	217	126	107	242	388	184	128	453	168	178	180	386	676
133.448	0	575	223	216	126	107	241	388	184	127	453	167	178	178	385	673
133.571	0	578	222	217	127	106	241	388	185	128	454	167	178	180	387	677
133.693	0	579	226	219	128	108	244	392	186	129	456	168	180	182	389	679
133.816	0	579	228	220	128	108	247	394	188	131	459	169	182	182	390	684
133.939	0	580	224	221	127	111	246	390	187	130	456	169	179	181	389	680
134.062	0	581	224	217	125	107	241	387	186	128	454	168	179	181	388	683
134.185	0	582	225	217	126	108	242	387	186	129	454	167	178	180	389	683
134.308	0	581	226	218	127	107	243	390	187	130	455	168	179	180	390	687
134.431	0	584	228	220	128	109	245	393	189	130	459	169	182	181	392	687
134.554	0	587	230	222	128	111	249	397	191	133	460	169	183	182	393	691
134.676	0	586	226	219	126	110	245	389	189	129	455	168	180	180	390	692
134.799	0	583	225	217	126	106	242	388	188	129	454	168	179	180	390	691
134.922	0	584	226	217	125	107	242	388	189	129	454	168	178	179	390	688
135.045	0	588	227	217	127	108	243	389	188	130	457	169	182	181	391	692
135.168	0	590	229	221	128	109	246	394	190	131	459	170	183	181	393	696
135.291	0	587	230	223	127	111	249	396	192	133	460	170	184	183	396	698
135.414	0	586	226	219	126	108	244	388	189	129	457	168	181	180	392	691
135.537	0	588	226	216	127	106	241	388	190	129	455	168	180	180	392	693
135.66	0	588	228	217	126	106	242	386	189	130	455	168	180	179	392	696
135.782	0	587	229	219	127	107	244	391	190	131	456	170	182	180	394	696
135.905	0	589	230	221	127	108	246	394	191	133	460	170	185	182	396	696
136.028	0	591	230	223	128	111	250	397	193	134	461	172	187	181	397	699
136.151	0	589	227	220	126	110	245	390	191	130	456	170	183	181	394	698
136.274	0	586	227	218	127	107	243	389	190	130	455	170	182	181	394	697
136.397	0	586	227	218	127	106	243	389	190	131	457	169	183	180	394	693
136.52	0	589	228	219	127	107	243	392	191	131	458	171	184	181	396	697
136.643	0	592	230	222	128	109	247	395	192	134	461	172	188	182	397	702
136.765	0	591	232	225	129	112	251	398	194	135	463	173	188	184	399	702
136.888	0	588	227	222	127	110	247	391	193	132	459	172	184	182	397	696
137.011	0	590	229	220	128	108	245	391	192	132	458	170	184	180	397	698
137.134	0	591	229	220	127	107	244	392	192	132	458	172	184	181	397	702
137.257	0	590	230	221	128	108	247	395	192	133	459	172	186	183	399	701
137.38	0	591	232	223	129	110	248	397	195	135	462	172	189	183	400	699
137.503	0	594	232	226	129	113	253	399	196	137	463	174	190	183	403	704
137.626	0	593	229	222	128	110	247	393	194	133	458	172	186	182	398	703
137.748	0	591	229	221	127	108	246	392	193	132	457	172	185	182	399	704
137.871	0	590	230	221	128	108	246	392	193	133	458	171	186	183	400	699
137.994	0	595	231	221	128	109	249	396	194	135	461	173	187	183	402	703
138.117	0	595	233	225	129	111	250	399	195	137	463	174	191	184	403	708
138.24	0	595	234	228	130	114	255	401	197	138	465	175	191	185	404	709
138.363	0	592	230	223	128	111	248	394	195	133	461	173	187	183	401	702
138.486	0	596	231	222	128	110	246	395	194	134	460	173	187	183	401	710
138.609	0	596	231	222	128	110	247	395	195	134	460	173	187	184	402	707
138.732	0	596	232	223	129	110	248	398	195	136	462	173	189	183	404	708
138.854	0	597	234	225	130	112	251	400	197	137	466	174	191	185	405	706
138.977	0	601	236	228	131	114	255	405	198	139	470	177	193	186	407	710
139.1	0	601	232	225	129	112	251	398	197	135	464	174	188	184	404	712
139.223	0	600	233	222	129	109	247	396	197	135	464	173	188	183	404	708
139.346	0	601	233	223	128	111	248	396	198	134	464	174	189	184	404	707
139.469	0	606	236	225	130	110	249	400	197	136	466	175	189	184	407	717
139.592	0	605	237	226	131	112	252	403	199	137	468	176	191	186	408	719
139.715	0	606	239	229	131	115	255	405	201	139	471	176	193	186	409	714
139.837	0	606	236	226	130	113	251	398	199	136	467	175	190	185	407	711
139.96	0	608	236	225	130	111	249	399	200	136	468	174	189	184	407	721
140.083	0	609	237	225	130	111	249	399	200	136	469	174	190	185	407	721
140.206	0	609	239	226	131	112	252	402	201	137	471	176	192	184	409	716
140.329	0	612	240	228	130	113	253	405	204	139	473	177	194	186	411	719
140.452	0	616	243	231	132	115	258	407	205	140	474	179	194	188	413	728
140.575	0	617	238	227	131	112	250	400	202	136	468	176	191	185	409	727
140.698	0	618	238	226	130	111	249	399	202	136	468	176	190	184	410	720
140.82	0	615	238	226	130	111	249	399	203	136	468	176	191	185	410	720
140.943	0	620	240	228	131	111	252	401	204	136	470	176	191	185	411	729
141.066	0	623	241	229	131	113	254	405	205	139	474	178	192	187	412	731
141.189	0	623	242	231	132	116	257	405	206	140	474	179	194	187	414	726
141.312	0	618	239	227	130	112	251	399	204	136	469	175	190	184	410	725
141.435	0	625	239	225	130	110	249	397	204	136	468	176	190	184	409	731
141.558	0	622	238	225	129	110	248	397	204	136	467	175	189	184	409	731
141.681	0	622	241	226	131	111	250	400	204	136	469	175	191	184	410	725
141.804	0	619	241	228	131	112	252	403	205	138	470	176	191	186	411	726
141.926	1	627	242	230	132	116	257	404	206	138	471	176	192	186	412	733
142.049	0	622	237	225	129	111	249	395	203	135	464	174	189	182	408	731
142.172	0	620	237	224	130	110	248	395	202	135	464	174	188	182	407	723
142.295	0	617	237	224	129	110	247	394	202	135	463	173	188	182	407	721
142.418	0	624	238	226	130	110	249	396	201	136	464	173	188	183	408	728
142.541	0	623	239	226	131	111	251	400	202	137	466	174	190	183	409	730
142.664	0	621	238	228	130	114	254	399	202	137	465	174	190	184	409	722
142.787	0	614	236	223	128	110	247	391	201	134	460	173	188	180	405	720
142.909	0	618	235	223	129	108	247	393	199	134	460	172	187	180	405	726
143.032	0	618	236	223	128	109	247	392	198	134	460	172	188	181	405	725
143.155	0	617	237	225	129	110	249	395	200	135	461	173	189	182	407	719
143.278	0	614	238	226	129	111	250	399	200	137	464	174	191	182	408	720
143.401	0	619	238	227	129	114	253	395	199	137	462	175	190	182	407	726
143.524	0	615	235	222	128	108	245	390	197	133	456	172	186	179	405	724
143.647	0	613	234	222	128	108	246	389	197	133	456	171	187	178	404	717
143.77	0	610	235	221	128	108	246	390	197	133	457	172	188	179	405	717
143.892	0	614	237	224	128	109	247	393	197	135	459	173	189	181	407	724
144.015	0	618	239	223	129	109	249	395	198	135	461	174	191	181	407	725
144.138	0	616	237	226	128	112	251	393	198	135	459	172	189	181	407	717
144.261	0	610	234	221	127	108	244	388	195	132	454	171	187	179	404	715
144.384	0	615	235	220	127	108	244	386	195	132	454	171	187	178	404	721
144.507	0	615	234	220	127	105	243	388	195	132	453	170	187	178	403	721
144.63	0	616	236	222	127	108	246	390	197	134	455	172	188	178	405	714
144.753	0	612	238	223	128	108	248	393	197	135	459	173	190	180	406	716
144.876	0	619	237	225	127	112	251	393	197	135	459	173	190	180	407	722
144.998	0	615	235	221	127	108	243	386	195	131	454	170	187	178	404	721
145.121	0	614	235	220	126	107	242	386	195	133	453	170	187	177	403	713
145.244	0	610	234	220	127	106	243	387	195	132	454	170	187	177	404	714
145.367	0	612	237	222	127	107	245	390	196	134	456	171	188	179	405	722
145.49	0	618	237	222	127	108	248	394	197	135	459	172	190	179	407	721
145.613	0	615	237	225	128	112	249	392	197	135	458	172	189	179	406	715
145.736	0	609	234	219	126	107	243	386	195	131	455	170	187	177	403	713
145.859	0	609	233	219	126	106	243	386	195	131	453	169	186	177	403	719
145.981	0	612	233	219	126	105	243	385	195	132	452	170	186	177	402	717
146.104	0	612	234	221	126	107	245	390	195	133	456	171	187	178	403	710
146.227	0	608	236	222	128	108	248	393	197	134	459	171	188	179	404	712
146.35	0	613	235	224	128	113	251	393	197	134	458	171	188	180	404	719
146.473	0	610	231	220	126	106	243	385	193	131	453	168	185	177	399	715
146.596	0	607	230	218	126	107	242	385	193	130	451	168	183	176	398	706
146.719	0	602	230	217	125	105	242	385	193	129	452	167	184	177	397	705
146.842	0	602	231	219	126	106	244	388	194	132	454	168	185	177	398	712
146.964	0	608	232	221	126	108	247	392	193	132	456	168	187	179	399	710
147.087	0	605	232	223	128	111	250	392	194	133	456	169	188	179	400	705
147.21	0	597	228	218	125	106	244	384	192	129	451	168	184	176	395	700
147.333	0	598	227	217	124	105	242	383	191	129	449	167	184	177	395	706
147.456	0	601	228	218	125	105	242	384	191	130	450	168	183	176	395	704
147.579	0	602	229	218	125	106	244	386	191	131	451	167	184	177	396	697
147.702	0	597	231	221	126	107	246	390	192	132	454	168	187	178	398	697
147.825	0	598	230	223	126	111	250	390	193	133	453	170	187	178	397	703
147.948	0	599	226	218	124	106	243	384	189	129	450	167	183	177	394	698
148.07	0	598	228	217	125	106	244	384	189	130	449	167	185	177	395	693
148.193	0	593	227	218	125	106	243	386	190	131	451	167	184	177	395	692
148.316	0	595	229	220	126	107	246	389	191	131	454	169	186	178	397	700
148.439	0	600	231	222	126	108	249	393	191	134	457	170	188	180	397	701
148.562	0	597	231	224	127	112	252	393	193	133	455	170	187	180	398	695
148.685	0	591	226	219	125	107	245	386	191	130	453	169	185	178	395	692
148.808	0	591	227	218	125	107	245	386	191	132	453	169	185	177	394	698
148.931	0	595	227	219	126	107	245	388	190	130	452	169	185	178	394	694
149.053	0	595	228	219	127	107	246	391	192	133	457	169	187	178	396	692
149.176	0	593	230	222	127	109	249	396	193	135	459	171	189	181	398	692
149.299	0	594	231	225	128	112	254	396	193	136	460	171	190	181	399	701
149.422	0	595	227	220	127	107	247	388	191	132	454	169	186	179	395	694
149.545	0	594	226	220	126	106	246	390	191	133	455	170	186	178	395	689
149.668	0	590	226	219	126	107	246	390	191	132	454	168	186	179	396	688
149.791	0	590	229	221	127	108	249	394	192	133	457	170	188	179	396	696
149.914	0	596	230	222	128	109	251	398	194	136	460	172	190	181	398	693
150.036	0	594	231	226	128	113	256	398	194	137	461	172	191	181	400	692
150.159	0	587	227	221	126	108	248	391	193	132	455	169	187	179	395	687
150.282	0	589	228	220	126	108	247	391	192	134	455	170	187	179	395	696
150.405	0	591	226	219	128	108	248	392	192	133	456	169	187	179	396	690
150.528	0	592	229	222	128	108	250	396	192	135	459	170	189	179	397	689
150.651	0	589	230	223	130	110	253	400	193	136	463	172	191	181	398	690
150.774	0	590	231	226	129	114	257	400	195	138	462	173	191	182	400	697
150.897	0	593	228	221	127	109	249	393	193	134	457	170	187	179	397	691
151.02	0	591	228	221	127	108	249	395	193	134	456	170	188	180	396	687
151.142	0	587	228	221	127	108	250	395	193	134	457	171	188	179	397	688
151.265	0	590	230	223	126	109	252	399	194	136	460	171	191	181	399	696
151.388	0	591	231	224	129	110	254	402	196	138	463	173	192	181	400	693
151.511	0	596	233	228	129	114	258	403	196	138	464	173	192	182	401	692
151.634	0	588	229	223	127	110	251	395	195	134	458	170	189	179	399	690
151.757	0	590	229	223	127	109	250	396	193	135	458	170	189	180	399	696
151.88	0	594	228	223	129	108	251	396	195	135	458	170	188	180	399	692
152.003	0	595	231	224	128	109	253	399	195	136	461	173	190	181	401	691
152.125	0	592	232	226	129	111	255	404	196	138	465	172	193	182	402	697
152.248	0	594	232	228	130	115	260	404	197	138	466	174	193	182	404	701
152.371	0	591	229	223	128	110	252	397	196	136	460	172	189	180	401	694
152.494	0	596	230	223	127	110	252	399	196	136	460	172	191	181	401	693
152.617	0	592	231	223	127	109	251	398	195	136	460	172	189	181	401	698
152.74	0	595	232	224	129	110	253	401	197	138	463	174	192	182	404	701
152.863	0	596	234	228	130	112	257	404	198	140	465	174	194	182	404	700
152.986	0	599	233	228	129	114	259	402	197	139	463	173	192	181	404	696
153.108	0	593	230	223	128	110	251	398	196	136	459	173	190	180	402	699
153.231	0	595	231	224	128	110	253	398	196	136	460	173	190	182	402	701
153.354	0	595	231	225	127	110	253	400	197	136	460	173	191	181	403	700
153.477	0	600	233	226	127	110	255	402	197	138	463	173	193	182	405	697
153.6	0	597	236	229	129	113	258	406	199	140	467	176	195	182	407	705
153.723	0	596	232	228	129	114	259	402	198	138	464	175	193	182	404	706
153.846	0	594	230	224	128	110	251	396	196	136	460	173	189	180	402	699
153.969	0	598	230	224	128	111	251	397	196	136	459	172	189	180	401	698
154.092	0	600	231	225	127	109	252	397	196	136	459	173	190	181	401	703
154.214	0	598	233	226	128	111	256	401	197	138	462	173	191	182	403	706
154.337	0	596	234	228	129	112	257	403	198	140	465	174	194	183	405	705
154.46	0	600	231	228	129	113	258	399	197	137	461	173	191	182	402	699
154.583	0	592	229	225	128	111	251	395	196	136	458	172	188	180	400	702
154.706	0	593	230	224	126	109	252	396	196	135	457	172	188	179	399	701
154.829	0	592	230	224	126	110	253	396	196	136	458	172	189	180	399	698
154.952	0	597	232	226	127	111	255	399	196	138	461	173	190	180	401	697
155.075	0	599	232	228	128	114	258	403	197	139	463	174	193	183	404	704
155.197	0	593	228	225	127	112	255	397	196	136	458	172	188	180	398	702
155.32	0	592	228	223	126	110	252	396	194	136	457	172	187	180	398	698
155.443	0	595	230	224	126	110	252	395	194	135	456	171	187	179	398	693
155.566	0	597	231	225	127	110	253	397	195	136	459	171	188	180	399	699
155.689	0	595	233	227	128	111	256	400	196	138	461	172	190	181	401	702
155.812	0	596	233	229	128	114	259	402	197	139	463	174	192	181	401	700
155.935	0	597	228	225	126	111	253	396	195	135	457	170	188	179	397	693
156.058	0	596	229	223	126	109	251	393	194	134	455	170	187	179	397	698
156.18	0	593	230	223	125	110	251	393	194	134	455	171	186	178	396	697
156.303	0	594	231	225	126	109	253	395	194	135	456	171	188	179	397	694
156.426	0	598	232	226	128	111	255	399	196	138	460	171	189	180	398	692
156.549	0	594	234	228	128	113	259	401	196	139	461	174	191	180	400	698
156.672	0	593	228	225	126	111	254	394	195	134	456	171	186	178	396	698
156.795	0	593	229	223	126	110	252	393	194	134	455	170	186	178	395	693
156.918	0	596	230	222	125	109	251	392	193	134	455	169	186	179	395	690
157.041	0	598	231	224	127	109	253	396	194	135	457	171	187	179	396	697
157.164	0	597	232	226	127	111	254	398	196	137	459	172	190	180	398	700
157.286	0	595	233	229	127	114	259	399	196	138	459	173	190	181	399	697
157.409	0	598	229	225	126	110	251	393	194	134	455	170	186	179	396	691
157.532	0	598	230	224	125	110	251	393	193	134	455	169	186	179	396	698
157.655	0	595	230	223	126	109	251	393	192	135	456	169	185	179	396	698
157.778	0	596	231	225	126	110	254	396	195	136	457	172	188	179	397	698
157.901	0	600	233	226	127	110	257	399	196	138	459	172	190	180	400	697
158.024	0	600	232	228	127	114	259	398	196	138	459	172	189	180	398	700
158.147	0	596	230	222	126	109	252	393	194	134	454	170	186	178	396	701
158.269	0	596	229	222	126	110	251	392	194	134	454	171	186	178	396	698
158.392	0	599	230	223	127	108	251	393	194	135	455	169	186	178	396	695
158.515	0	602	232	225	127	110	255	396	196	136	457	170	188	180	398	703
158.638	0	600	234	227	127	112	256	400	197	139	460	172	189	180	400	705
158.761	0	599	231	229	128	115	259	398	196	137	459	172	188	181	399	701
158.884	0	600	229	223	126	110	251	393	194	134	454	169	185	178	396	696
159.007	0	600	229	223	125	110	252	392	194	134	454	169	185	178	395	702
159.13	0	597	228	223	126	109	251	393	194	134	454	170	185	178	395	703
159.252	0	597	230	224	127	110	254	396	195	136	457	170	187	180	397	703
159.375	0	602	233	227	128	112	256	398	196	138	458	172	189	180	399	703
159.498	0	596	231	228	126	113	258	393	196	136	455	172	186	178	395	706
159.621	0	594	228	223	124	109	251	392	193	134	453	170	185	178	394	704
159.744	0	595	229	223	125	110	252	391	194	134	452	169	184	178	395	703
159.867	0	601	229	223	126	109	252	393	194	135	455	169	185	179	396	702
159.99	0	603	231	226	126	110	255	395	195	136	458	171	188	180	398	709
160.113	0	600	232	227	127	113	258	399	196	138	460	171	189	181	399	711
160.236	0	596	229	224	126	111	254	393	195	135	454	170	186	179	396	707
160.358	0	603	228	222	125	108	251	391	194	134	453	169	185	179	395	708
160.481	0	607	228	222	125	109	251	391	193	133	452	169	184	178	395	708
160.604	0	600	229	223	126	109	252	391	194	134	453	169	185	179	396	709
160.727	0	598	231	225	126	111	255	394	195	137	455	171	188	180	398	709
160.85	0	606	234	227	125	112	258	396	196	137	457	172	188	180	399	704
160.973	0	608	229	223	125	110	252	389	194	134	452	169	184	178	395	709
161.096	0	601	229	221	124	109	250	388	193	134	451	169	184	177	395	709
161.219	0	599	228	221	125	108	250	388	193	133	450	169	183	178	395	708
161.341	0	605	230	222	125	109	253	392	194	133	453	169	185	179	396	710
161.464	0	612	232	224	126	110	254	395	195	136	457	170	187	180	398	710
161.587	0	604	232	227	126	113	257	394	195	136	456	171	187	181	398	710
161.71	0	601	230	222	125	110	250	388	194	133	451	168	184	178	395	711
161.833	0	607	230	221	125	108	250	387	194	133	451	168	184	177	395	711
161.956	0	612	231	222	125	108	250	389	195	134	451	169	185	177	396	710
162.079	0	607	232	224	126	111	253	392	196	135	455	170	186	180	398	708
162.202	0	606	234	226	126	112	256	395	196	136	457	171	188	181	399	714
162.324	0	609	231	224	125	111	254	390	195	133	453	169	185	179	397	713
162.447	0	616	232	223	125	108	250	388	196	132	453	169	185	178	397	713
162.57	0	607	232	223	126	108	250	389	195	133	452	169	184	179	397	711
162.693	0	607	234	223	126	109	251	391	196	133	454	169	186	180	399	716
162.816	0	611	235	225	127	110	253	395	198	136	458	171	188	181	400	718
162.939	0	619	235	227	128	113	257	393	198	135	457	170	186	181	400	719
163.062	0	616	233	222	125	109	248	387	196	133	452	169	184	179	399	715
163.185	0	610	234	223	124	109	248	387	196	133	452	169	184	179	398	719
163.308	0	611	234	223	127	107	250	388	197	133	453	169	184	180	399	717
163.43	0	621	236	224	126	110	252	391	198	135	457	170	187	180	401	723
163.553	0	618	235	228	127	112	255	393	198	136	458	171	188	181	402	727
163.676	0	609	233	223	126	109	249	386	197	131	452	170	184	179	399	724
163.799	0	612	234	222	126	108	248	385	196	132	452	169	184	179	399	721
163.922	0	620	233	222	127	108	248	387	197	132	453	169	184	179	399	726
164.045	0	619	235	223	127	109	250	389	197	133	455	170	185	181	401	729
164.168	0	617	236	225	128	111	254	392	199	134	458	171	186	181	402	731
164.291	0	610	232	222	125	110	249	386	196	131	453	169	184	179	400	724
164.413	0	616	232	220	126	107	247	384	198	130	451	168	183	178	399	731
164.536	0	616	233	221	126	107	245	383	196	131	451	168	183	179	399	729
164.659	0	616	234	222	126	107	246	385	198	132	453	169	184	180	401	730
164.782	0	613	236	223	127	110	249	389	198	133	455	170	186	181	402	727
164.905	0	617	232	221	126	109	246	382	196	130	450	168	183	179	400	731
165.028	0	617	232	218	125	106	243	380	195	129	447	168	182	178	399	729
165.151	0	616	232	219	124	106	243	380	195	129	447	167	182	178	399	728
165.274	0	612	233	220	125	106	243	381	196	130	448	168	184	178	400	725
165.396	0	620	233	221	126	109	247	384	195	131	451	169	185	179	401	733
165.519	0	616	230	219	124	107	244	379	194	129	445	168	183	177	398	730
165.642	0	614	228	216	124	105	240	377	193	129	444	166	182	176	398	724
165.765	0	611	230	217	123	105	241	378	194	128	444	166	183	177	398	723
165.888	0	619	231	219	125	106	241	380	194	130	447	167	184	178	399	732
166.011	0	618	233	221	125	108	245	381	195	132	448	169	185	179	401	732
166.134	0	614	228	216	124	107	240	375	194	129	444	167	182	176	398	723
166.257	0	614	228	216	124	103	237	374	192	128	441	165	182	176	398	722
166.38	0	616	228	216	122	103	238	374	192	128	442	167	182	176	397	729
166.502	0	615	230	217	123	104	239	376	193	128	443	167	184	176	399	729
166.625	0	615	231	219	124	106	242	379	193	130	446	168	187	177	400	723
166.748	0	614	227	217	124	107	241	374	193	128	442	167	183	175	398	721
166.871	0	609	226	214	122	104	236	369	191	128	437	166	182	173	396	726
166.994	0	613	228	213	122	103	235	369	191	128	436	165	183	173	396	721
167.117	0	612	228	214	123	102	236	371	192	128	438	165	184	174	398	717
167.24	0	613	229	216	124	104	239	374	193	130	440	166	187	174	399	725
167.363	0	610	230	219	123	108	242	376	193	131	443	168	187	175	400	726
167.485	0	612	225	214	122	104	236	369	191	127	436	166	183	173	397	719
167.608	0	610	226	212	122	103	234	368	191	127	434	166	183	172	397	715
167.731	0	615	226	213	122	102	234	367	191	127	436	166	184	172	397	720
167.854	0	608	227	215	122	102	235	370	191	128	438	167	185	173	397	721
167.977	0	609	230	216	123	103	239	375	192	131	440	168	188	175	399	720
168.1	11	613	231	220	122	107	242	377	194	132	445	169	188	177	402	718
168.223	0	615	226	215	123	104	238	370	193	129	440	166	186	174	398	719
168.346	0	606	226	213	121	102	234	368	192	128	436	167	185	172	398	718
168.468	0	604	227	214	121	102	234	369	192	128	436	166	185	172	398	717
168.591	0	610	228	215	121	102	235	371	193	130	439	167	186	173	399	717
168.714	0	615	230	217	122	104	238	375	193	131	443	168	188	175	401	718
168.837	0	610	231	219	124	105	241	379	195	133	447	170	191	177	402	721
168.96	0	608	232	221	124	108	244	377	195	133	445	169	190	176	404	718
169.083	0	611	228	215	122	103	235	370	193	129	440	168	187	174	401	715
169.206	0	615	228	215	122	103	235	371	193	129	441	168	187	174	401	713
169.329	0	609	229	217	121	103	236	373	194	130	443	168	187	175	401	715
169.452	0	608	231	218	123	103	239	377	195	131	446	169	189	175	402	713
169.574	0	615	233	221	124	104	241	382	196	134	449	169	192	178	405	714
169.697	0	620	235	222	125	109	246	385	198	134	452	171	191	178	407	715
169.82	0	611	231	219	123	106	239	377	195	131	447	168	189	176	404	709
169.943	0	607	231	218	123	104	239	376	194	131	446	170	188	176	403	712
170.066	0	613	232	219	123	104	239	377	195	131	446	169	189	176	404	709
170.189	0	619	233	220	124	106	242	381	195	132	449	170	190	177	406	710
170.312	0	613	234	221	124	107	245	385	196	134	453	172	192	178	407	705
170.435	0	611	237	224	125	109	248	389	197	136	456	173	195	180	408	712
170.557	0	614	234	224	124	111	247	383	196	134	453	172	191	178	406	708
170.68	0	618	233	221	125	106	242	382	196	132	451	171	191	177	405	706
170.803	0	615	233	221	124	107	244	383	196	133	452	170	191	177	405	702
170.926	0	609	235	223	125	107	245	387	197	134	453	171	193	178	406	705
171.049	0	616	235	225	126	108	248	390	198	136	457	173	194	180	407	706
171.172	0	622	239	228	126	110	251	396	199	139	461	174	196	180	409	707
171.295	0	615	236	229	126	114	254	393	199	137	459	173	195	179	408	703
171.418	0	606	233	224	126	108	246	388	197	135	456	171	192	179	405	704
171.54	0	607	234	223	125	109	248	390	197	136	457	172	192	179	405	699
171.663	0	617	234	225	126	109	249	392	197	136	458	172	194	180	405	702
171.786	0	613	237	227	128	110	252	396	198	138	463	174	197	181	407	704
171.909	0	609	239	228	128	111	255	400	200	140	466	175	198	183	409	706
172.032	0	610	238	232	128	115	259	401	200	140	466	175	198	183	409	702
172.155	0	617	234	225	126	110	249	395	198	135	462	173	194	180	406	702
172.278	0	612	235	227	127	111	252	397	199	137	462	174	196	181	407	702
172.401	0	610	236	227	127	110	252	398	197	137	463	174	196	181	407	700
172.524	0	609	238	229	128	111	255	402	200	139	467	175	197	183	409	699
172.646	0	620	239	231	130	113	258	406	201	142	469	176	200	183	410	703
172.769	0	613	238	233	129	116	261	404	202	141	468	176	198	182	410	704
172.892	0	610	236	228	128	111	253	401	200	138	465	175	196	181	408	703
173.015	0	606	238	228	128	112	255	402	199	138	466	176	197	182	409	698
173.138	0	618	238	229	128	111	255	404	201	139	467	176	198	182	410	701
173.261	0	614	240	231	130	114	259	408	202	142	472	177	199	184	411	705
173.384	0	615	242	234	130	115	261	411	203	144	475	178	202	185	414	706
173.507	0	608	239	232	130	117	262	408	202	141	472	178	199	184	411	701
173.629	0	613	237	229	129	111	255	404	202	139	471	176	198	183	410	706
173.752	0	612	238	230	129	113	257	406	202	140	471	176	199	183	411	705
173.875	0	611	239	230	130	112	258	408	203	141	473	176	199	184	412	706
173.998	0	608	241	232	131	114	259	413	204	143	477	178	201	185	413	703
174.121	0	617	242	234	131	117	264	415	205	144	480	179	202	186	415	711
174.244	0	613	239	231	131	115	260	408	203	140	474	177	199	184	412	709
174.367	0	610	239	229	129	112	257	408	203	140	474	178	199	184	413	708
174.49	0	606	239	231	129	113	257	408	203	141	475	178	198	184	413	705
174.612	0	615	240	230	131	113	258	410	204	142	476	178	201	185	415	712
174.735	0	616	242	233	131	114	261	413	205	144	478	179	202	186	417	715
174.858	0	614	242	236	131	118	265	413	205	144	478	180	202	186	416	711
174.981	0	609	239	230	131	113	255	407	204	139	475	178	199	184	413	706
175.104	0	617	239	229	129	113	257	407	203	140	474	177	199	185	415	713
175.227	0	614	240	230	131	113	257	408	203	141	475	178	199	185	415	712
175.35	0	616	241	232	131	114	259	411	204	142	476	179	201	186	417	708
175.473	0	612	243	235	132	116	262	412	205	143	480	180	202	186	417	709
175.596	0	619	240	230	129	115	258	407	204	139	474	178	199	185	414	716
175.718	0	617	240	229	129	113	255	405	203	139	473	178	198	185	415	716
175.841	0	615	240	229	129	113	255	407	203	139	473	178	197	184	415	711
175.964	0	614	242	230	130	114	257	408	204	141	475	178	199	186	415	710
176.087	0	623	243	232	131	114	259	411	205	142	478	179	200	186	417	719
176.21	0	618	242	231	130	117	260	406	204	140	475	177	199	185	415	718
176.333	0	616	239	228	129	113	253	404	202	138	472	177	196	184	413	711
176.456	0	616	239	228	129	112	254	403	204	138	471	176	195	183	412	710
176.579	0	619	239	228	128	112	254	403	203	139	472	177	196	184	413	717
176.701	0	618	242	231	130	113	256	405	204	139	473	178	198	185	414	717
176.824	0	618	242	232	130	116	260	407	205	140	473	178	198	185	415	713
176.947	0	616	236	227	129	113	253	399	201	137	468	175	194	183	410	709
177.07	0	615	236	226	127	111	251	398	201	136	468	175	193	183	409	715
177.193	0	614	236	226	127	109	250	398	200	136	466	175	193	182	408	713
177.316	0	613	236	227	129	111	252	401	200	136	468	175	193	183	408	706
177.439	0	615	238	228	130	112	254	404	201	138	471	176	194	184	409	707
177.562	0	615	236	229	129	114	257	401	200	137	468	174	193	182	407	712
177.684	0	610	232	223	128	110	248	396	198	134	464	173	191	181	404	706
177.807	0	608	232	223	126	110	249	396	197	134	463	172	190	180	402	700
177.93	0	609	232	223	127	109	248	395	197	134	463	173	190	180	402	699
178.053	0	606	233	225	128	110	251	398	197	134	464	173	190	180	402	707
178.176	0	610	235	227	128	113	254	400	197	136	466	173	192	182	404	703
178.299	0	606	232	224	127	110	250	394	194	133	461	171	189	179	400	695
178.422	0	604	230	221	126	109	246	392	194	131	459	171	188	179	399	698
178.545	0	600	231	220	126	108	246	392	192	132	459	170	187	179	398	699
178.668	0	606	232	222	126	109	246	393	194	133	460	170	188	179	398	694
178.79	0	605	233	223	127	110	249	397	195	134	462	171	189	180	400	693
178.913	0	608	231	225	127	112	252	395	194	133	461	171	189	179	399	695
179.036	0	598	229	219	125	107	243	389	191	130	457	170	186	177	396	693
179.159	0	601	227	219	124	107	243	388	191	131	455	169	185	177	395	689
179.282	0	600	228	219	124	106	244	389	190	131	455	169	185	177	395	685
179.405	0	604	230	221	125	108	246	391	191	131	456	169	187	177	397	691
179.528	0	599	232	222	126	109	247	395	191	132	458	171	188	179	398	693
179.651	0	601	230	223	126	111	248	392	191	132	455	170	187	177	397	689
179.773	0	598	228	218	123	106	241	386	188	130	451	169	184	175	394	681
179.896	0	602	226	218	123	106	240	384	188	128	449	168	183	174	393	685
180.019	0	595	227	217	123	105	241	386	188	129	451	168	184	175	394	684
180.142	0	595	229	219	124	107	242	389	188	130	452	169	185	176	395	683
180.265	0	599	231	220	124	108	244	392	189	131	455	170	188	177	396	682
180.388	0	602	229	223	125	111	248	390	189	132	455	170	188	176	396	686
180.511	0	593	227	218	124	106	241	385	187	129	451	168	185	175	393	685
180.634	0	589	227	218	124	105	240	386	187	128	451	168	184	175	393	682
180.756	0	594	227	217	122	104	240	386	188	129	452	168	185	175	393	684
180.879	0	600	230	220	125	106	243	390	189	131	455	169	186	177	394	687
181.002	0	594	230	221	126	108	245	393	190	132	458	170	189	177	396	688
181.125	0	593	232	224	127	111	248	394	190	133	459	170	189	178	397	688
181.248	0	596	228	218	124	107	241	387	188	129	455	168	186	176	395	687
181.371	0	599	227	217	125	106	241	386	188	130	454	168	186	176	395	687
181.494	0	592	228	218	124	105	241	388	189	130	454	169	185	177	395	687
181.617	0	591	229	220	125	107	243	391	190	131	456	170	187	178	396	688
181.74	0	598	231	220	127	107	245	393	192	133	460	171	190	179	397	691
181.862	0	603	232	224	126	110	249	397	193	134	462	172	190	179	398	692
181.985	0	593	228	220	125	108	243	390	191	130	457	170	187	178	396	692
182.108	0	592	228	219	125	107	242	390	191	131	456	170	187	177	396	691
182.231	0	597	229	218	126	106	243	391	191	131	457	170	187	179	398	691
182.354	0	602	231	221	125	107	245	395	192	133	460	170	189	179	398	693
182.477	0	596	233	223	126	108	246	398	193	135	463	172	192	180	400	696
182.6	0	596	234	225	128	111	250	401	195	136	466	174	194	181	402	697
182.723	0	599	231	224	127	111	249	396	194	133	462	172	190	180	399	695
182.845	0	603	230	220	126	108	242	392	192	132	460	171	188	179	399	694
182.968	0	595	230	220	125	108	243	393	192	132	459	170	188	179	400	696
183.091	0	594	231	221	126	108	244	394	193	133	461	171	190	180	401	695
183.214	0	601	233	223	127	109	247	399	195	135	464	173	192	181	403	696
183.337	0	608	235	225	129	112	250	403	196	137	466	175	195	182	405	698
183.46	0	599	234	227	128	114	254	402	197	137	465	175	193	182	405	696
183.583	0	596	230	221	126	109	245	393	195	133	460	173	191	180	403	696
183.706	0	601	231	223	126	109	245	395	194	133	461	173	192	180	402	697
183.828	0	606	232	223	126	109	247	395	196	134	461	174	192	180	404	696
183.951	0	600	233	224	128	110	249	400	196	136	464	175	193	180	405	699
184.074	0	598	235	226	128	111	251	404	198	138	468	175	196	182	406	700
184.197	0	605	237	230	129	113	256	405	200	139	470	177	197	183	408	702
184.32	0	607	232	224	126	110	248	398	197	135	464	176	193	182	405	699
184.443	0	599	232	223	127	109	248	399	197	134	464	175	193	181	406	697
184.566	0	598	233	223	126	110	248	399	198	136	466	175	194	181	407	701
184.689	0	604	234	226	129	110	250	403	198	137	467	176	196	182	408	701
184.812	0	610	237	227	129	111	254	406	201	139	471	177	198	183	410	703
184.934	0	604	239	230	130	114	257	409	201	140	474	179	200	185	412	703
185.057	0	599	235	229	129	114	254	404	200	138	469	177	196	183	409	705
185.18	0	604	233	224	128	111	250	400	199	137	468	177	195	182	409	703
185.303	0	608	234	226	128	111	250	401	200	136	468	177	195	182	409	703
185.426	0	600	236	226	129	110	251	403	201	138	470	177	197	183	410	702
185.549	0	600	237	228	129	112	254	406	202	140	472	179	199	185	412	706
185.672	0	608	239	231	130	114	256	410	203	142	476	180	201	186	414	709
185.795	0	611	238	231	130	116	259	409	203	141	474	180	200	185	414	708
185.917	0	601	234	225	128	110	251	402	201	137	471	177	197	183	411	705
186.04	0	599	236	227	127	111	251	403	201	137	471	178	197	184	412	709
186.163	0	605	237	227	129	111	252	405	202	138	472	177	197	184	412	708
186.286	0	612	238	228	130	112	254	409	203	141	475	179	199	185	414	709
186.409	0	605	240	229	130	114	257	411	204	142	479	180	202	185	416	709
186.532	0	602	239	233	130	117	260	410	205	142	477	180	200	186	414	713
186.655	0	606	236	227	129	112	252	406	203	139	474	178	198	185	412	710
186.778	0	611	238	228	130	112	254	406	203	139	474	179	198	185	412	711
186.9	0	604	237	229	129	112	254	407	204	139	475	177	198	186	413	708
187.023	0	603	240	230	131	113	257	410	205	141	477	179	199	186	416	714
187.146	0	611	242	233	131	114	259	414	207	143	480	181	202	188	417	716
187.269	0	614	241	234	131	118	262	413	207	143	479	181	201	187	417	715
187.392	0	604	238	228	129	114	253	405	206	139	474	179	198	185	413	709
187.515	0	600	239	231	128	113	255	403	206	139	472	179	198	185	413	713
187.638	0	607	240	229	130	112	254	407	205	140	475	179	198	186	412	714
187.761	0	615	241	231	131	114	259	410	206	141	477	180	200	187	414	716
187.884	0	609	243	233	131	114	260	414	208	144	480	182	202	187	417	714
188.006	0	605	242	236	132	119	265	414	208	144	479	181	201	187	416	717
188.129	0	609	239	229	129	113	255	408	205	139	476	179	198	186	413	715
188.252	0	615	240	230	130	114	255	407	206	139	475	178	197	186	413	715
188.375	0	609	240	229	131	113	254	408	206	140	475	178	198	186	412	711
188.498	0	607	242	231	131	114	258	410	206	142	477	179	199	187	414	716
188.621	0	616	244	232	132	116	260	413	207	143	480	181	200	187	416	717
188.744	0	620	243	235	131	119	262	412	209	143	477	181	199	187	415	715
188.867	0	615	239	229	130	114	254	406	206	139	471	179	198	184	413	711
188.989	0	607	240	230	130	114	255	404	207	139	469	178	196	185	412	715
189.112	0	613	241	231	130	113	256	405	207	140	471	178	196	185	413	714
189.235	0	619	243	231	131	115	259	409	207	143	473	179	198	187	414	716
189.358	0	614	243	232	131	115	261	411	209	143	476	181	201	187	416	715
189.481	0	609	242	234	132	119	264	409	207	142	474	180	199	186	414	717
189.604	0	614	240	229	129	113	255	404	206	139	471	177	195	185	412	715
189.727	0	619	240	229	131	114	256	404	206	140	472	178	197	185	412	715
189.85	0	616	241	230	130	114	256	407	206	140	472	178	197	185	413	712
189.972	0	612	242	231	130	114	259	410	207	142	475	179	199	186	415	718
190.095	0	618	245	233	132	116	261	413	208	144	478	181	200	188	416	719
190.218	0	623	242	235	132	118	263	410	208	142	476	180	198	187	415	719
190.341	0	619	240	229	130	115	254	405	206	139	472	178	197	185	413	714
190.464	0	610	240	230	129	114	256	404	207	139	472	178	196	185	413	717
190.587	0	617	240	229	130	113	256	406	207	140	474	178	197	185	413	718
190.71	0	624	243	231	130	114	259	409	208	141	475	179	199	185	415	719
190.833	0	621	244	233	131	116	260	412	208	143	478	181	200	187	417	717
190.956	0	612	242	232	131	117	261	408	208	140	475	178	197	185	414	720
191.078	0	616	239	228	129	112	255	404	207	139	471	178	196	184	413	718
191.201	0	621	239	229	130	113	256	403	206	138	471	178	196	185	413	719
191.324	0	617	239	229	130	112	255	404	207	139	471	177	196	185	413	714
191.447	0	611	241	230	129	113	258	406	207	141	473	179	198	185	415	721
191.57	0	618	243	233	130	116	261	410	207	142	475	180	199	186	416	721
191.693	0	619	238	229	130	114	256	402	207	139	469	177	195	185	412	719
191.816	0	615	237	226	129	113	253	401	205	138	467	177	195	183	411	713
191.939	0	606	236	227	129	111	253	399	205	137	467	176	194	183	409	716
192.061	0	612	238	227	130	112	255	402	204	139	468	176	195	183	411	716
192.184	0	618	239	227	129	113	257	405	206	140	471	177	196	185	411	717
192.307	0	614	239	231	130	116	261	405	205	140	470	177	197	185	412	713
192.43	0	602	235	225	128	112	251	397	203	137	464	175	193	182	407	713
192.553	0	606	235	225	128	111	252	397	203	136	464	174	192	182	406	712
192.676	0	611	235	224	128	111	253	398	202	137	463	174	192	182	406	712
192.799	0	607	236	225	128	111	254	400	202	138	464	175	193	182	407	708
192.922	0	602	237	227	129	113	257	403	203	140	468	176	195	184	409	712
193.044	0	606	234	227	129	114	259	401	202	139	465	176	194	182	406	708
193.167	0	609	233	224	127	110	251	396	200	136	461	173	191	180	403	708
193.29	0	604	232	224	128	110	252	396	200	136	460	173	192	180	404	703
193.413	0	596	234	223	128	109	251	396	200	137	461	173	192	181	404	706
193.536	0	598	234	225	128	110	254	399	202	138	464	174	193	181	404	706
193.659	0	609	235	227	129	113	258	403	202	139	466	175	194	182	406	708
193.782	0	602	232	224	128	111	253	395	200	136	461	173	192	181	402	701
193.905	0	594	232	221	127	109	251	395	199	135	459	172	191	180	402	706
194.028	0	595	233	223	127	110	251	395	199	136	460	174	190	179	402	701
194.15	0	606	234	224	128	110	252	398	200	137	462	173	192	180	405	705
194.273	0	602	235	226	129	111	255	400	201	139	465	175	195	181	405	702
194.396	0	596	235	228	129	115	260	403	202	140	466	174	194	182	406	708
194.519	0	599	231	223	127	110	252	394	200	137	461	173	191	180	402	701
194.642	0	604	232	222	127	109	251	394	199	135	460	173	190	179	402	704
194.765	0	600	232	222	127	109	251	395	200	135	460	172	190	179	402	700
194.888	0	595	233	223	127	109	253	398	200	136	462	173	192	180	404	706
195.011	0	597	236	226	128	110	256	401	202	139	465	174	194	180	405	705
195.133	0	608	235	227	130	115	259	402	203	139	466	175	195	182	406	707
195.256	0	600	232	223	127	110	251	395	201	135	459	173	191	179	402	700
195.379	0	593	231	222	127	110	251	394	200	137	459	172	191	179	402	705
195.502	0	594	232	223	126	109	251	395	201	136	460	172	191	179	402	701
195.625	0	606	233	224	128	109	253	397	201	138	463	174	192	180	404	705
195.748	0	603	235	225	129	111	255	401	202	140	464	175	194	181	406	708
195.871	0	597	235	228	129	114	260	401	203	139	463	175	194	181	406	708
195.994	0	595	231	222	127	110	251	394	201	136	461	173	191	180	403	702
196.116	0	605	232	222	126	109	251	395	200	137	460	172	192	180	403	705
196.239	0	600	232	223	127	108	251	395	200	137	459	174	192	179	403	706
196.362	0	597	235	224	127	110	253	398	202	138	463	174	193	180	405	708
196.485	0	599	236	225	129	111	256	402	202	140	465	175	195	181	407	705
196.608	0	608	235	228	128	114	260	401	203	140	464	176	196	181	406	708
196.731	0	601	231	222	126	109	250	395	199	136	458	174	191	178	403	701
196.854	0	595	231	223	126	109	252	395	200	137	460	173	192	180	403	705
196.977	0	596	231	223	127	108	252	394	200	137	459	172	192	180	404	701
197.1	0	607	233	224	127	109	254	398	201	139	461	173	193	180	405	705
197.222	0	604	235	225	128	111	258	401	202	140	463	175	196	182	407	708
197.345	0	597	234	228	128	115	261	401	203	140	462	175	196	182	407	707
197.468	0	594	230	221	127	109	251	393	200	137	458	172	192	180	403	700
197.591	0	604	231	223	126	109	252	394	200	136	457	172	193	179	404	704
197.714	0	600	231	223	126	108	252	393	201	137	457	173	192	179	404	704
197.837	0	594	232	225	127	109	254	398	200	139	460	173	195	180	405	705
197.96	0	597	234	226	128	112	258	402	202	140	463	174	197	181	407	702
198.083	0	606	233	230	128	114	261	401	202	141	461	176	197	182	407	705
198.205	0	600	230	223	127	110	253	394	200	136	457	173	193	179	404	703
198.328	0	593	230	224	125	109	253	395	200	138	456	172	194	178	405	702
198.451	0	594	231	223	127	110	253	395	199	137	457	173	194	179	405	699
198.574	0	605	232	226	128	108	256	400	200	139	460	174	196	180	407	704
198.697	0	602	234	228	128	111	258	401	201	141	463	176	198	181	408	706
198.82	0	594	232	228	126	114	260	398	201	140	458	175	195	180	406	704
198.943	0	594	230	223	126	109	253	394	200	137	457	172	194	179	405	698
199.066	0	604	230	223	126	110	255	396	200	139	457	173	193	179	406	702
199.188	0	601	232	225	127	109	255	397	201	139	459	173	195	181	407	703
199.311	0	596	234	227	127	111	257	401	201	141	461	175	198	181	409	706
199.434	0	598	235	230	129	113	260	404	202	142	466	176	200	182	410	704
199.557	0	605	232	228	128	114	260	398	202	139	461	175	196	180	406	704
199.68	0	601	232	225	127	110	253	395	200	137	457	173	195	179	406	704
199.803	0	595	231	225	127	110	255	395	201	138	458	174	195	179	406	704
199.926	0	596	233	226	127	110	255	398	200	140	460	173	196	180	409	701
200.049	0	608	234	228	128	111	258	401	202	141	462	175	198	181	410	706
200.172	0	606	237	230	128	113	262	404	203	143	464	177	200	182	411	709
200.294	0	597	232	228	126	113	259	398	202	140	459	175	197	180	407	706
200.417	0	598	233	225	126	110	255	395	200	138	459	174	196	179	408	702
200.54	0	608	233	226	126	110	255	396	200	139	460	174	196	179	409	707
200.663	0	605	234	227	126	110	256	398	201	140	461	175	197	180	410	707
200.786	0	601	236	229	127	111	258	401	203	142	464	176	198	181	410	710
200.909	0	601	236	232	127	115	262	402	203	142	464	177	199	180	412	707
201.032	0	608	234	226	127	111	255	395	201	139	459	175	195	180	409	709
201.155	0	605	233	227	126	111	255	396	202	138	461	176	196	179	409	711
201.277	0	600	234	226	126	110	255	397	201	140	461	175	196	180	410	711
201.4	0	602	236	229	128	111	258	400	203	141	464	176	197	181	411	709
201.523	0	613	237	230	128	111	260	404	204	143	467	178	200	182	413	715
201.646	0	609	237	231	127	115	263	401	204	141	465	177	197	182	412	710
201.769	0	601	234	226	126	110	254	396	201	138	460	175	195	180	410	713
201.892	0	603	234	226	127	110	255	395	202	139	459	175	195	179	409	707
202.015	0	614	235	228	126	110	254	396	202	139	461	174	195	180	410	712
202.138	0	610	235	228	127	111	257	398	203	141	463	177	197	181	411	714
202.26	0	606	238	231	128	113	260	402	204	142	465	177	199	182	412	715
202.383	0	604	234	229	127	113	259	397	202	139	461	175	195	180	410	708
202.506	0	614	234	226	126	109	254	394	202	138	460	174	195	179	408	711
202.629	0	609	233	226	125	109	254	393	201	138	458	174	194	179	407	708
202.752	0	604	234	227	126	109	256	396	202	139	459	174	194	180	407	711
202.875	0	605	235	228	127	110	257	399	203	140	464	175	196	181	409	707
202.998	0	616	235	230	127	114	261	398	203	141	462	175	196	180	408	712
203.121	0	607	232	226	127	109	254	393	200	137	457	173	193	178	405	705
203.244	0	601	231	225	126	109	254	393	200	138	457	173	192	178	404	709
203.366	0	601	230	224	125	109	254	394	199	137	456	172	193	179	404	703
203.489	0	613	232	226	126	110	256	394	199	140	458	172	193	179	405	706
203.612	0	608	233	228	126	111	258	399	200	141	460	174	195	180	407	709
203.735	1	599	231	227	125	113	258	394	199	138	456	172	193	177	403	705
203.858	0	598	227	222	124	109	252	389	197	136	453	171	190	177	400	698
203.981	0	608	227	223	124	108	252	388	197	137	451	171	189	176	399	700
204.104	0	602	228	223	124	108	253	389	196	137	450	171	190	175	400	701
204.227	0	597	229	225	124	108	255	392	196	138	453	171	191	177	401	701
204.349	0	597	229	226	126	112	258	395	197	139	455	173	193	179	403	696
204.472	0	604	225	222	125	111	253	388	195	135	450	170	189	175	398	697
204.595	0	598	225	220	124	107	251	386	194	135	447	169	188	174	397	691
204.718	0	591	225	221	123	107	252	385	193	136	446	170	188	174	396	693
204.841	0	592	227	222	124	107	253	388	193	136	449	170	189	174	398	690
204.964	0	602	227	223	125	109	254	390	194	138	450	171	191	176	400	693
205.087	0	598	228	226	125	113	258	392	195	138	450	171	191	176	399	695
205.21	0	593	223	221	124	108	250	385	192	135	446	169	189	174	397	691
205.332	0	589	224	221	123	107	251	386	192	135	445	169	188	174	396	688
205.455	0	598	224	220	123	107	251	386	192	136	446	169	188	174	395	688
205.578	0	595	226	222	123	107	254	388	192	136	448	170	190	175	399	691
205.701	0	591	227	224	125	108	256	391	193	137	451	171	191	176	399	691
205.824	0	587	224	225	123	111	256	388	191	136	449	170	190	175	397	686
205.947	0	597	223	221	123	108	251	386	191	134	445	168	188	174	396	687
206.07	0	592	223	221	123	106	252	386	191	134	447	168	188	174	396	688
206.193	0	591	225	221	123	107	252	389	192	136	448	169	188	175	397	689
206.316	0	590	226	224	124	108	255	392	193	137	451	170	191	176	399	686
206.438	0	596	227	226	125	111	258	395	194	139	456	172	193	177	399	689
206.561	0	592	224	224	124	111	255	390	193	136	451	170	189	175	396	691
206.684	0	590	223	220	124	106	251	389	191	135	451	169	188	176	394	690
206.807	0	585	222	221	124	107	251	390	191	135	453	169	188	175	394	687
206.93	0	593	226	221	124	108	253	392	193	136	454	170	188	176	396	688
207.053	0	595	226	223	126	108	256	395	194	137	456	171	191	176	398	692
207.176	0	592	227	225	127	112	259	398	194	140	458	171	193	178	398	693
207.299	0	587	224	223	125	110	255	391	193	135	453	170	189	176	396	686
207.421	0	593	223	221	123	107	252	391	193	135	452	169	188	175	395	691
207.544	0	593	224	222	124	108	254	391	192	136	451	169	189	176	395	688
207.667	0	591	224	222	126	107	254	393	194	136	453	169	189	177	395	689
207.79	0	587	226	223	126	109	257	397	194	137	457	170	190	177	396	685
207.913	0	596	227	226	127	113	260	398	195	137	458	171	191	178	397	692
208.036	0	593	223	222	124	108	252	392	193	135	452	169	188	176	394	688
208.159	0	590	223	222	125	109	253	392	193	135	452	168	188	177	394	687
208.282	0	584	224	221	125	107	254	391	193	135	451	169	189	175	394	683
208.404	0	593	226	224	125	108	256	395	194	137	453	169	190	177	395	689
208.527	0	594	227	225	127	110	258	398	194	138	456	171	192	177	396	691
208.65	0	591	226	226	126	112	260	397	194	137	455	171	191	177	395	688
208.773	0	587	223	220	126	108	253	390	193	135	450	168	187	176	392	684
208.896	0	594	224	220	126	108	253	390	192	135	449	169	188	176	393	688
209.019	0	593	224	221	126	108	254	390	192	136	450	168	188	176	392	688
209.142	0	592	226	223	126	110	256	393	194	137	453	169	190	177	394	687
209.265	0	590	228	225	127	110	257	398	195	139	456	171	191	179	397	685
209.388	0	595	226	226	126	113	259	393	195	136	453	170	190	177	396	691
209.51	0	593	225	221	125	108	252	389	193	134	449	169	187	176	394	688
209.633	0	592	224	221	124	108	252	387	192	135	448	167	187	175	393	686
209.756	0	587	224	221	124	108	253	388	192	135	448	169	187	177	392	682
209.879	0	596	227	223	125	109	255	391	194	137	451	170	189	178	394	690
210.002	0	596	228	226	126	110	257	395	194	137	454	170	190	178	397	691
210.125	0	593	225	224	126	111	256	390	193	135	450	169	188	177	394	689
210.248	0	589	225	220	124	107	252	387	193	134	449	168	187	175	393	685
210.371	0	596	225	220	125	108	252	385	192	135	449	168	186	176	393	690
210.493	0	596	226	222	125	107	252	389	193	135	450	168	187	177	394	692
210.616	0	594	228	222	127	109	255	392	194	136	454	170	189	178	395	686
210.739	0	592	229	226	127	110	258	396	195	139	457	171	191	180	397	688
210.862	0	597	225	221	126	111	254	389	194	135	451	169	187	177	394	693
210.985	0	595	224	219	123	107	251	386	193	134	449	169	185	177	393	693
211.108	0	593	224	220	124	108	251	386	193	134	448	169	186	176	393	687
211.231	0	590	226	220	125	107	251	388	193	135	451	169	187	178	394	688
211.354	0	597	226	221	125	108	254	391	194	136	453	169	188	177	396	696
211.476	0	598	228	224	126	109	256	395	196	138	457	171	191	179	396	698
211.599	0	595	227	224	125	111	257	391	195	135	454	170	188	178	395	696
211.722	0	589	222	218	124	108	249	385	194	134	449	168	185	176	393	690
211.845	0	597	223	218	123	106	249	385	192	133	447	168	185	176	393	696
211.968	0	596	225	220	124	106	249	384	193	133	447	168	185	176	393	695
212.091	0	593	225	220	125	107	252	389	193	135	450	170	187	176	395	691
212.214	0	592	228	222	126	109	254	392	195	136	454	170	189	178	396	692
212.337	0	599	227	226	125	112	258	392	196	138	454	170	189	179	396	699
212.46	0	596	223	218	125	108	249	384	192	133	447	169	186	176	393	696
212.582	0	593	224	219	123	107	249	384	192	133	447	168	185	176	392	694
212.705	0	589	224	219	124	106	249	384	193	133	447	167	185	176	393	690
212.828	0	597	226	220	124	107	251	387	193	134	449	168	186	177	394	696
212.951	0	595	228	220	125	108	253	390	194	135	453	169	189	178	395	696
213.074	0	595	228	224	125	111	256	392	194	136	453	170	190	179	395	692
213.197	0	587	223	220	124	107	250	386	192	133	448	168	186	177	393	689
213.32	0	594	224	219	124	107	249	385	192	133	447	167	185	176	392	696
213.443	0	592	223	219	123	106	249	384	192	133	447	167	186	176	391	692
213.565	0	591	225	219	125	107	250	388	193	135	449	169	187	177	393	691
213.688	0	588	228	222	125	108	252	391	193	135	452	170	188	178	395	688
213.811	0	597	228	224	126	109	256	395	195	137	455	171	191	179	397	696
213.934	0	593	225	223	125	111	257	391	194	136	451	170	189	178	394	694
214.057	0	589	222	218	124	107	249	386	191	133	446	168	186	176	392	689
214.18	0	585	223	218	123	106	248	385	191	133	446	167	184	176	391	684
214.303	0	592	224	219	123	106	250	386	191	134	447	167	186	176	392	688
214.426	0	591	224	221	124	108	251	388	192	135	449	169	187	178	393	688
214.548	0	591	228	222	125	109	254	393	193	136	452	170	190	178	395	683
214.671	0	587	228	225	125	111	258	394	194	138	455	171	191	179	396	683
214.794	0	592	224	220	123	109	251	388	192	133	448	168	187	176	391	687
214.917	0	589	225	220	123	106	249	385	191	132	446	167	185	176	391	684
215.04	0	586	224	220	123	106	250	385	191	134	445	168	186	175	391	680
215.163	0	584	225	221	125	107	251	388	192	135	447	169	187	177	392	678
215.286	0	593	226	222	126	108	254	393	193	137	451	170	189	178	394	683
215.409	0	591	228	225	126	110	256	396	194	139	455	171	191	179	395	683
215.532	0	588	226	224	125	111	256	392	193	136	450	170	189	178	393	675
215.654	0	581	222	219	124	107	250	388	192	134	449	169	187	176	391	673
215.777	0	587	223	220	123	107	251	388	192	135	449	169	187	176	391	678
215.9	0	588	225	222	124	108	252	390	192	135	450	169	188	177	393	678
216.023	0	587	226	223	124	108	254	393	194	137	454	170	190	178	394	672
216.146	0	585	228	225	126	109	256	398	194	139	456	171	192	180	395	673
216.269	0	591	229	228	126	113	261	399	196	140	457	173	193	180	397	681
216.392	0	588	224	222	125	108	254	393	193	135	453	170	189	178	393	677
216.515	0	586	223	222	124	107	252	391	194	135	452	170	189	177	392	669
216.637	0	582	224	222	125	108	253	392	192	135	452	170	188	177	393	668
216.76	0	591	226	223	125	109	254	393	194	138	453	171	190	178	393	675
216.883	0	590	228	225	125	110	256	397	195	139	454	172	193	179	397	676
217.006	0	592	230	228	126	111	259	401	197	140	457	174	195	181	398	670
217.129	0	585	226	226	126	113	259	396	195	138	456	173	192	180	396	670
217.252	0	591	227	223	124	109	253	393	194	136	454	171	190	178	394	675
217.375	0	590	226	225	125	109	255	394	194	136	454	172	190	179	394	676
217.498	0	589	228	224	125	109	254	394	195	137	454	173	191	179	396	669
217.62	0	587	228	226	125	110	257	398	196	140	458	173	193	180	397	671
217.743	0	589	231	228	126	111	260	401	197	141	460	174	196	181	399	679
217.866	0	590	227	226	126	113	260	397	196	138	456	173	192	180	396	678
217.989	0	590	228	224	126	110	254	394	196	137	455	172	191	179	396	670
218.112	0	590	227	224	125	110	256	395	195	137	454	172	191	179	395	668
218.235	0	588	227	224	126	110	256	397	196	138	456	172	191	179	396	676
218.358	0	593	229	227	126	111	258	399	196	140	457	174	194	179	397	677
218.481	0	593	232	229	126	112	261	402	198	141	459	176	195	181	400	672
218.604	0	591	226	227	125	113	261	397	197	139	455	174	193	179	397	670
218.726	0	586	225	224	124	109	253	393	195	136	452	173	191	178	394	674
218.849	0	590	225	224	124	110	254	393	195	136	450	172	190	178	393	670
218.972	0	589	226	224	124	110	255	393	194	136	450	172	191	178	395	667
219.095	0	591	226	225	125	111	257	396	195	138	453	173	193	178	395	668
219.218	0	588	230	228	126	111	260	398	195	140	455	174	194	179	397	675
219.341	0	590	226	227	125	113	259	394	194	138	451	172	192	177	394	669
219.464	0	588	223	223	124	109	253	389	193	134	447	171	190	176	392	665
219.587	0	588	225	223	122	110	253	388	192	135	445	173	190	176	393	668
219.709	0	585	224	224	123	109	253	388	192	136	447	172	190	175	392	670
219.832	0	590	227	225	124	109	257	391	194	138	447	173	192	176	394	669
219.955	0	590	228	227	125	112	258	393	194	139	450	173	194	178	396	666
220.078	0	588	224	226	125	112	257	390	193	137	446	172	190	176	392	669
220.201	0	585	224	223	122	109	253	387	191	136	442	172	189	173	391	668
220.324	0	589	225	225	122	108	253	386	191	136	441	171	188	174	391	665
220.447	0	589	226	224	122	109	253	388	192	136	443	171	189	176	392	662
220.57	0	591	228	226	124	110	256	390	192	138	445	173	191	175	394	669
220.692	0	588	229	229	124	113	259	391	193	139	446	174	192	176	395	671
220.815	0	590	225	225	123	110	255	386	191	136	443	172	188	173	392	665
220.938	0	588	225	224	122	109	252	384	190	135	441	171	188	173	392	661
221.061	0	594	225	223	122	109	253	385	190	135	442	171	188	174	392	666
221.184	0	588	227	225	123	109	253	388	191	136	444	172	189	175	393	668
221.307	0	587	229	226	124	110	256	391	192	138	446	174	191	176	395	668
221.43	0	592	229	228	124	113	259	392	193	138	449	174	192	176	396	667
221.553	0	594	226	224	122	110	254	387	192	135	445	172	189	175	393	668
221.676	0	587	225	223	122	109	252	385	191	135	444	171	188	174	392	669
221.798	0	586	226	222	123	109	252	384	191	135	442	171	187	173	392	667
221.921	0	592	227	224	123	109	254	387	191	137	445	172	189	175	393	665
222.044	0	596	228	225	123	110	256	390	193	138	448	173	191	175	394	670
222.167	0	589	229	227	122	112	259	391	194	138	448	173	191	176	395	673
222.29	0	586	225	222	122	109	252	385	191	134	444	173	187	174	392	669
222.413	0	592	226	223	122	109	252	386	191	136	444	172	187	174	393	669
222.536	0	597	227	222	122	108	252	386	191	134	444	171	187	174	393	669
222.659	0	590	228	224	122	109	254	389	192	136	445	172	189	175	394	671
222.781	0	589	229	226	123	109	255	393	192	138	449	174	192	176	395	671
222.904	0	593	229	229	124	113	259	391	193	138	449	174	191	176	396	671
223.027	0	595	222	220	122	109	251	386	192	135	444	171	187	174	391	668
223.15	0	585	224	221	121	110	251	382	192	134	441	171	186	174	391	665
223.273	0	580	225	222	120	108	250	381	193	134	438	171	186	174	391	668
223.396	0	587	225	223	120	110	254	383	192	135	440	172	187	174	392	670
223.519	0	593	228	224	123	110	255	386	193	137	441	173	188	174	395	672
223.642	0	587	228	225	123	113	257	385	193	137	438	172	188	176	396	670
223.764	0	581	222	220	120	109	251	379	189	133	433	170	185	173	391	670
223.887	0	584	221	220	121	107	250	381	189	134	436	169	184	173	389	668
224.01	0	589	223	221	121	107	250	382	190	133	437	169	185	174	389	668
224.133	0	582	224	222	122	109	252	385	189	135	438	171	187	174	392	664
224.256	0	579	227	223	122	109	254	386	190	135	441	172	188	176	393	669
224.379	0	581	226	226	123	113	258	388	191	136	442	171	189	176	394	667
224.502	0	589	223	221	121	110	251	382	189	134	438	169	184	174	389	666
224.625	0	585	224	221	121	109	250	381	188	133	436	170	184	173	390	662
224.748	0	577	224	220	122	109	250	382	188	133	436	170	184	174	389	666
224.87	0	579	226	222	122	109	252	385	189	135	439	171	187	175	391	664
224.993	0	590	228	224	123	110	253	387	190	136	442	173	188	176	393	669
225.116	0	584	225	224	122	112	256	386	190	135	440	171	186	176	391	665
225.239	0	576	222	219	122	108	249	383	189	133	438	169	184	174	388	668
225.362	0	575	222	221	122	109	251	382	189	134	437	169	184	175	388	664
225.485	0	586	223	220	122	109	251	383	189	134	438	169	185	175	389	668
225.608	0	582	226	223	124	110	253	385	189	136	440	170	186	176	390	672
225.731	0	578	227	224	125	112	255	387	191	138	441	171	188	177	392	673
225.853	0	575	224	223	123	113	257	383	190	135	438	170	184	175	389	666
225.976	0	581	220	219	122	109	249	378	187	133	434	169	183	174	388	667
226.099	0	580	221	219	121	109	249	376	189	133	430	168	182	174	386	669
226.222	0	579	221	220	120	108	250	376	188	133	430	169	182	173	386	670
226.345	0	574	223	222	122	110	252	380	189	134	434	169	184	175	388	667
226.468	0	582	224	224	123	111	254	384	189	135	437	170	186	177	389	670
226.591	0	581	222	221	122	111	254	380	187	133	433	169	183	174	387	671
226.714	0	577	220	218	122	108	248	377	186	131	432	168	180	174	385	669
226.836	0	571	220	218	121	108	248	376	186	132	433	167	181	174	385	667
226.959	0	580	221	219	122	107	249	379	186	133	434	167	180	175	385	671
227.082	0	579	222	221	123	108	251	382	187	134	437	169	183	175	387	673
227.205	0	578	224	223	124	111	262	386	181	128	439	169	185	177	388	667
227.328	0	570	220	220	122	109	251	381	187	133	436	168	182	175	386	667
227.451	0	577	220	217	121	108	248	379	186	132	434	167	181	174	384	672
227.574	0	576	219	218	121	107	248	380	186	132	435	167	181	174	385	672
227.697	0	575	221	220	122	108	250	382	186	133	437	167	183	176	386	667
227.82	0	573	223	221	123	109	252	386	187	134	440	169	184	176	388	669
227.942	0	577	222	224	123	112	254	385	188	135	441	169	185	176	388	676
228.065	0	576	219	218	122	109	248	381	185	132	437	169	181	175	385	674
228.188	0	574	220	219	122	108	249	383	186	133	438	168	181	175	386	669
228.311	0	571	222	218	122	107	249	383	187	133	438	168	181	175	386	669
228.434	0	579	223	221	123	108	251	385	187	134	441	169	183	175	388	677
228.557	0	578	224	223	124	110	253	388	188	135	443	170	185	178	391	677
228.68	0	575	220	220	122	109	251	383	188	133	439	168	181	176	386	671
228.803	0	571	219	217	122	108	246	381	187	131	438	168	181	174	387	670
228.925	0	572	220	218	122	109	247	381	187	131	438	168	181	174	387	678
229.048	0	577	222	220	123	107	249	384	187	132	439	168	181	175	387	675
229.171	0	577	223	221	123	108	251	387	189	135	442	170	183	176	389	674
229.294	0	573	223	223	124	112	254	388	189	136	442	170	183	176	390	679
229.417	0	573	218	216	121	108	246	380	186	130	435	167	179	173	385	678
229.54	0	576	217	215	121	106	245	377	185	130	434	167	179	173	384	676
229.663	11	576	220	217	120	105	244	378	185	130	434	166	179	173	385	680
229.786	0	585	221	219	122	106	246	380	186	132	436	166	180	173	386	675
229.908	0	584	222	220	122	108	249	383	186	133	439	168	183	175	388	673
230.031	0	586	220	221	121	111	251	382	187	133	439	167	182	175	387	665
230.154	0	580	216	215	121	106	245	377	187	130	434	167	180	172	384	667
230.277	0	580	217	216	121	105	245	378	186	130	435	167	179	172	384	664
230.4	0	575	218	216	121	106	245	378	186	131	436	168	179	173	384	671
230.523	0	570	221	219	121	108	248	382	187	132	437	169	182	174	387	673
230.646	0	568	221	220	122	110	250	384	188	134	440	169	183	175	388	678
230.769	0	567	218	219	121	111	250	380	187	133	436	169	181	173	386	681
230.892	0	571	218	215	120	105	246	378	186	131	434	167	179	172	385	679
231.014	0	571	216	216	120	106	245	377	186	131	435	166	179	173	385	678
231.137	0	574	219	217	121	106	246	380	186	131	436	167	181	173	386	675
231.26	0	577	221	218	122	107	248	383	187	133	439	168	183	174	387	680
231.383	0	572	220	221	121	111	251	383	188	135	439	169	183	174	389	683
231.506	0	569	216	215	121	107	245	377	186	130	434	168	180	172	385	677
231.629	0	574	217	216	120	106	246	377	186	131	435	167	180	173	385	674
231.752	0	579	217	217	122	106	245	379	186	131	435	167	180	172	385	678
231.875	0	572	220	218	121	107	247	381	188	133	437	168	182	174	388	681
231.997	0	570	223	220	123	109	251	385	188	135	440	170	184	175	389	680
232.12	0	574	219	220	122	109	249	382	187	132	438	169	181	173	387	674
232.243	0	578	218	217	121	106	246	379	186	131	437	168	180	174	386	678
232.366	0	569	218	217	121	107	247	380	185	133	436	167	180	173	386	679
232.489	0	569	220	219	121	107	248	382	186	133	438	168	182	174	387	679
232.612	0	575	222	221	122	108	251	387	188	135	441	170	185	176	390	680
232.735	0	578	221	221	122	111	253	386	189	135	441	170	183	176	389	679
232.858	0	569	218	217	122	107	246	381	187	131	438	168	181	175	387	680
232.98	0	566	221	220	122	107	247	384	186	133	439	168	182	174	387	678
233.103	0	574	219	219	122	106	249	384	186	134	441	169	182	176	388	678
233.226	0	577	221	221	123	108	250	387	188	135	443	169	184	176	389	679
233.349	0	571	223	223	123	111	255	390	189	137	445	171	186	178	390	682
233.472	0	565	218	217	122	109	249	384	187	133	440	168	183	175	386	677
233.595	0	571	217	216	121	107	247	383	187	133	439	168	182	175	387	675
233.718	0	575	219	218	122	107	248	383	186	133	439	168	181	175	386	675
233.841	0	567	219	218	123	107	249	385	187	134	440	168	184	177	388	675
233.964	0	567	222	220	124	109	251	388	188	135	442	171	186	177	391	676
234.086	0	571	220	222	123	112	255	387	187	136	441	170	184	177	389	674
234.209	0	573	216	216	122	107	246	382	185	132	437	167	181	174	385	672
234.332	0	564	216	216	122	107	248	381	185	132	437	168	182	175	385	671
234.455	0	561	217	217	121	107	247	381	185	132	437	168	182	174	385	668
234.578	0	569	221	220	122	107	249	384	186	134	439	169	183	175	388	671
234.701	0	570	221	222	123	109	255	387	182	134	442	170	186	177	388	672
234.824	0	562	218	220	122	110	253	383	186	134	438	169	183	175	387	668
234.947	0	561	216	216	122	107	247	380	184	132	435	167	182	174	385	665
235.069	0	565	215	216	122	108	248	381	184	132	436	167	182	174	385	660
235.192	0	566	219	217	123	107	248	382	186	133	437	167	182	176	387	667
235.315	0	563	221	219	122	109	251	385	186	135	440	169	185	177	388	668
235.438	0	562	221	223	123	111	254	387	185	136	440	169	184	177	388	666
235.561	0	564	216	216	121	107	247	381	185	133	436	168	181	175	385	660
235.684	0	566	217	217	121	109	249	381	184	132	437	167	182	175	386	664
235.807	0	562	217	217	122	108	248	383	184	132	436	169	182	175	386	665
235.93	0	561	220	221	123	108	250	385	185	134	439	170	184	176	387	664
236.052	0	567	222	223	123	110	251	388	186	137	440	171	186	176	389	661
236.175	0	565	217	220	122	110	253	384	184	133	437	169	182	175	386	664
236.298	0	561	216	216	121	107	247	382	184	131	436	168	181	174	385	664
236.421	0	559	215	216	121	108	248	382	184	132	434	168	181	174	384	660
236.544	0	564	217	219	122	108	248	382	184	132	437	168	182	174	385	658
236.667	0	561	220	220	123	108	250	385	186	135	440	169	184	175	387	665
236.79	0	563	220	222	123	110	256	388	183	132	441	170	185	177	387	668
236.913	0	557	216	217	122	108	248	381	185	132	436	168	182	174	383	664
237.036	0	562	215	217	121	107	245	380	184	131	434	168	181	174	383	658
237.158	0	562	217	217	121	107	245	380	183	131	434	167	181	173	382	659
237.281	0	561	217	217	121	107	247	380	185	132	435	168	181	175	385	664
237.404	0	562	220	220	122	109	249	383	186	133	435	169	184	176	387	664
237.527	0	568	223	221	123	111	253	383	185	134	435	169	184	176	389	660
237.65	0	565	216	217	121	109	246	376	184	131	431	168	180	174	385	658
237.773	0	562	215	217	121	107	246	376	184	131	430	168	181	173	384	665
237.896	0	560	217	217	121	106	245	375	183	131	429	166	180	174	383	662
238.019	0	565	219	218	121	106	248	378	183	132	433	167	181	174	385	661
238.141	0	562	221	219	122	109	249	382	186	134	436	169	183	175	386	668
238.264	0	563	219	220	122	111	251	380	185	132	434	168	182	174	386	670
238.387	0	566	217	216	121	107	245	377	183	130	432	167	180	173	383	664
238.51	0	566	217	217	121	108	246	378	183	130	432	168	179	173	384	662
238.633	0	561	219	217	121	107	245	379	184	131	432	168	180	174	385	663
238.756	0	566	220	219	122	109	248	381	185	133	435	168	183	174	386	670
238.879	0	571	222	221	123	110	250	385	186	135	438	170	185	176	387	669
239.002	0	567	219	221	122	111	250	382	184	133	435	169	181	175	386	665
239.124	0	562	216	215	121	107	244	378	183	131	432	167	180	173	384	662
239.247	0	564	216	217	121	107	244	377	183	130	432	166	179	172	383	669
239.37	0	568	217	216	120	107	245	379	183	131	433	168	180	173	384	669
239.493	0	568	219	219	122	107	247	382	184	133	435	169	183	174	386	663
239.616	0	564	222	220	123	109	250	385	186	134	439	170	184	175	387	664
239.739	0	565	218	219	122	110	249	381	185	131	435	168	180	175	384	671
239.862	0	567	216	214	121	106	244	378	184	130	433	166	179	174	382	666
239.985	0	565	215	214	121	106	244	377	183	130	432	166	179	173	381	662
240.108	0	561	217	216	120	107	244	379	184	130	434	166	179	174	382	662
240.23	0	565	219	218	122	108	247	382	184	131	435	167	180	175	383	668
240.353	0	567	219	220	123	109	254	384	182	130	436	168	183	175	384	670
240.476	0	565	215	217	122	110	248	379	184	130	432	167	179	173	381	662
240.599	0	559	214	214	121	107	245	376	182	130	431	166	178	173	380	660
240.722	0	565	215	214	121	108	245	377	182	130	431	165	177	173	379	666
240.845	0	565	217	217	122	106	245	379	182	131	431	166	178	174	380	665
240.968	0	565	219	219	122	107	248	383	183	132	433	167	180	175	382	660
241.091	0	560	218	220	123	111	251	384	183	132	435	166	181	175	381	660
241.213	0	563	214	214	122	107	245	379	182	130	432	166	178	173	379	664
241.336	0	564	214	215	121	108	245	380	182	129	431	166	178	173	379	663
241.459	0	563	214	215	122	107	246	380	182	130	432	164	178	173	379	658
241.582	0	560	218	218	122	107	247	384	183	131	435	166	179	174	381	658
241.705	0	567	220	219	123	109	257	385	176	126	436	168	181	175	381	666
241.828	0	564	213	217	121	109	247	381	182	131	432	167	178	174	380	663
241.951	0	561	214	214	121	106	243	379	181	128	430	165	177	172	377	655
242.074	0	556	213	214	121	106	244	379	180	129	430	164	176	172	377	656
242.196	0	564	214	214	121	106	245	380	182	130	431	165	178	173	378	661
242.319	0	565	217	218	122	108	246	383	183	131	434	166	180	174	380	662
242.442	0	564	218	219	123	110	253	384	179	128	433	166	179	175	381	661
242.565	0	556	212	212	120	106	244	375	181	128	429	164	177	171	377	655
242.688	0	562	211	212	120	105	241	375	180	127	427	163	175	171	376	658
242.811	0	562	211	211	119	105	241	374	179	127	427	164	175	171	375	658
242.934	0	560	213	213	120	105	243	376	179	128	428	164	176	172	377	657
243.057	0	557	215	215	121	105	244	379	180	130	431	166	178	172	378	654
243.18	0	563	214	216	121	109	250	379	177	126	430	165	177	172	376	659
243.302	0	560	209	210	119	104	239	372	178	126	426	163	174	171	374	657
243.425	0	558	208	209	119	105	240	373	177	126	426	162	174	170	374	655
243.548	0	553	209	208	120	102	239	372	177	125	426	162	172	170	373	651
243.671	0	561	213	212	120	105	240	374	179	128	428	163	175	171	376	654
243.794	0	562	214	213	121	106	246	377	175	126	430	165	176	173	378	659
243.917	0	555	211	214	120	107	244	375	179	127	428	165	175	173	376	657
244.04	0	553	209	208	118	104	237	371	177	126	425	163	172	170	374	653
244.163	0	560	209	209	120	103	238	370	177	125	425	162	173	169	374	653
244.285	0	560	209	208	119	103	237	372	177	126	426	163	173	171	374	657
244.408	0	556	213	212	120	104	241	376	179	127	428	163	175	171	375	658
244.531	0	555	214	213	121	105	245	378	175	126	432	164	178	172	378	656
244.654	0	561	209	211	120	107	241	375	178	126	428	163	174	171	375	655
244.777	0	559	209	207	119	104	236	372	176	125	426	162	174	171	374	656
244.9	0	552	208	208	120	103	237	371	177	124	427	161	173	169	374	657
245.023	0	552	209	209	119	103	238	372	177	126	428	162	174	171	374	654
245.146	0	560	212	211	120	103	243	377	175	125	431	163	176	172	376	655
245.268	0	557	214	214	121	107	249	380	172	123	433	164	179	173	378	659
245.391	0	552	208	211	121	107	242	376	177	126	430	163	175	172	375	657
245.514	0	551	207	208	119	102	237	371	177	125	428	162	173	170	374	651
245.637	0	561	207	207	118	103	237	372	177	124	426	162	172	169	372	653
[truncated: 677 more rows]

## Sheet: Short_ch
	SNR :	48	43	21	45	40	37	43	42	47	42	39	35	0	0	0	0	0	0	0	0	0	0	0	0
		D780						D850						D725						D940
Time	Marker	ch16	ch17	ch18	ch19	ch20	ch21	ch16	ch17	ch18	ch19	ch20	ch21	ch16	ch17	ch18	ch19	ch20	ch21	ch16	ch17	ch18	ch19	ch20	ch21
0.24576	0	81	110	20	87	113	40	80	119	50	79	111	29	2	4	-54	-2	-1	-60	-1	-4	19	4	0	59
0.36864	0	79	115	35	87	115	46	80	122	59	78	112	36	2	0	-92	-1	-1	-87	-2	-2	28	5	1	59
0.49152	0	80	117	37	90	120	53	78	125	61	81	117	41	2	0	-105	-1	-1	-100	-1	-1	40	5	0	58
0.6144	0	79	119	34	94	125	58	79	128	65	85	120	44	2	0	-105	0	-1	-108	-3	-2	51	4	0	54
0.73728	0	83	128	37	96	130	57	83	138	65	86	125	46	3	1	-106	0	-1	-113	-2	-2	55	4	0	52
0.86016	0	84	136	33	103	141	60	84	146	70	93	136	49	3	1	-103	0	-2	-115	-3	-3	61	4	0	48
0.98304	0	83	134	25	111	146	63	81	143	73	100	137	52	2	1	-98	0	-1	-117	-4	-3	68	4	0	46
1.10592	0	81	123	19	107	131	64	80	132	68	97	130	51	2	3	-95	0	-1	-119	-3	-4	69	5	0	42
1.2288	0	81	120	16	105	128	62	79	130	69	96	127	50	3	2	-93	-1	-1	-121	-4	-3	70	3	1	43
1.35168	0	80	119	17	104	124	58	79	129	68	95	121	47	3	1	-94	0	0	-122	-4	-4	70	5	1	42
1.47456	0	83	120	19	101	121	60	81	130	66	92	118	46	3	1	-96	0	0	-123	-3	-2	71	4	2	39
1.59744	0	85	126	18	101	122	61	84	137	65	92	122	48	3	2	-101	-1	0	-121	-3	-3	69	3	0	38
1.72032	0	87	134	20	103	136	63	84	143	67	94	124	50	3	2	-103	0	-2	-119	-3	-3	68	5	0	39
1.8432	0	88	143	24	106	145	62	86	153	71	97	133	50	3	1	-102	-1	0	-117	-4	-3	69	4	0	42
1.96608	0	88	136	23	107	134	63	87	145	70	97	131	51	4	2	-100	0	0	-112	-5	-3	70	4	1	44
2.08896	0	88	131	18	105	127	64	86	141	68	94	126	50	3	2	-99	0	0	-119	-4	-4	69	4	1	39
2.21184	0	88	134	23	105	128	61	86	143	68	96	131	49	3	2	-99	0	-1	-118	-4	-5	71	4	1	40
2.33472	0	87	128	18	103	125	63	85	139	66	93	123	50	3	2	-100	0	0	-119	-4	-3	69	4	1	38
2.4576	0	87	133	20	104	127	61	85	143	68	95	129	49	4	2	-101	-1	-1	-118	-5	-4	69	4	0	39
2.58048	0	85	127	18	103	124	62	84	137	67	94	124	49	3	2	-100	0	0	-118	-4	-4	69	4	1	39
2.70336	0	87	133	21	104	130	61	84	142	69	94	126	49	3	2	-100	0	0	-118	-4	-4	70	4	1	40
2.82624	0	85	126	19	102	124	62	84	136	67	92	122	50	4	2	-99	0	-1	-119	-4	-4	70	4	0	40
2.94912	0	85	130	20	102	124	61	84	139	67	94	125	48	4	2	-99	0	-1	-118	-4	-4	70	4	2	39
3.072	0	84	125	18	101	123	62	83	134	66	93	122	49	3	2	-100	0	0	-118	-4	-4	69	4	1	38
3.19488	0	85	125	19	101	122	61	83	135	67	92	121	49	3	2	-100	0	-1	-117	-4	-3	69	5	1	39
3.31776	0	85	123	18	100	121	61	82	133	67	92	119	48	4	2	-100	0	0	-118	-4	-3	69	3	2	39
3.44064	0	85	128	20	100	125	62	83	137	68	91	121	48	3	2	-101	0	-1	-117	-3	-4	69	4	0	40
3.56352	0	85	127	20	101	123	61	82	136	67	92	123	48	3	1	-99	0	0	-117	-3	-3	70	4	0	39
3.6864	0	84	128	19	101	126	60	82	136	66	92	122	48	3	1	-101	-2	-1	-117	-4	-4	69	3	0	39
3.80928	0	84	128	20	102	124	60	82	137	67	91	121	47	2	2	-101	-1	0	-117	-4	-4	69	4	2	38
3.93216	0	84	128	19	101	124	61	82	136	66	91	120	48	3	2	-102	0	0	-117	-4	-3	69	4	1	37
4.05504	0	84	128	19	100	124	62	82	137	68	92	123	49	3	1	-100	0	-1	-115	-4	-4	69	4	1	39
4.17792	0	85	128	19	100	126	62	82	138	69	92	123	49	3	2	-101	0	-1	-115	-4	-4	69	4	0	39
4.3008	0	82	137	23	104	140	61	82	146	70	93	125	49	2	1	-102	0	-2	-113	-4	-4	70	4	0	41
4.42368	0	83	137	21	104	135	61	81	145	70	94	129	49	3	3	-101	0	-1	-112	-4	-4	70	4	0	40
4.54656	0	83	128	18	102	127	62	82	137	68	91	124	49	3	2	-99	0	0	-114	-4	-5	69	4	1	39
4.66944	0	83	122	18	99	121	62	82	131	66	89	116	49	3	1	-98	0	-1	-115	-3	-4	69	4	2	37
4.79232	0	85	121	21	100	120	68	83	131	62	91	119	54	4	2	-106	0	-1	-106	-3	-3	65	5	0	41
4.9152	0	88	139	11	119	144	48	86	150	66	107	127	47	3	2	-106	0	-1	-102	-3	-5	53	4	0	66
5.03808	0	79	126	23	112	137	59	78	136	59	100	129	43	3	2	-97	0	0	-113	-4	-4	59	5	1	48
5.16096	0	76	118	15	107	128	58	75	128	64	95	124	43	3	2	-94	-1	0	-116	-4	-4	67	4	1	42
5.28384	0	74	114	14	105	125	59	74	122	64	92	119	43	2	3	-94	-1	0	-118	-3	-4	66	4	1	40
5.40672	0	74	110	13	104	122	57	74	120	65	92	117	43	3	2	-94	0	-1	-118	-4	-3	65	4	1	41
5.5296	0	74	109	13	103	121	57	73	119	65	90	118	42	3	0	-94	0	0	-118	-3	-3	66	4	1	41
5.65248	0	74	108	13	102	120	56	73	118	66	91	118	41	2	0	-91	-1	0	-120	-3	-4	67	4	2	43
5.77536	0	74	107	15	102	119	55	73	116	64	90	116	40	4	1	-92	-1	0	-122	-3	-2	67	4	1	41
5.89824	0	74	106	13	100	118	55	73	115	65	90	115	40	3	0	-92	-1	0	-122	-3	-4	66	5	1	41
6.02112	0	74	105	13	101	118	55	73	115	65	90	115	40	3	0	-92	-1	-1	-121	-2	-2	66	4	2	41
6.144	0	73	106	13	101	119	55	73	113	65	89	114	40	2	1	-92	-1	0	-122	-3	-2	67	4	2	41
6.26688	0	74	106	13	101	119	56	73	115	65	89	115	39	3	1	-92	0	0	-122	-3	-2	67	4	2	42
6.38976	0	74	106	14	100	118	55	73	115	66	88	115	40	2	1	-91	0	0	-123	-3	-2	68	4	2	42
6.51264	0	74	106	13	100	117	55	73	114	66	88	112	40	2	1	-91	-1	0	-123	-3	-3	67	4	1	40
6.63552	0	73	105	12	100	115	55	73	113	66	88	112	39	3	1	-92	0	-1	-122	-4	-3	67	5	1	40
6.7584	0	74	105	14	100	114	54	73	113	65	88	112	40	3	0	-93	0	0	-124	-3	-3	66	5	1	42
6.88128	0	73	105	13	99	116	54	73	112	66	88	112	39	3	1	-91	0	0	-123	-3	-2	67	4	1	42
7.00416	0	73	105	14	100	115	54	72	113	65	87	111	38	3	0	-92	0	0	-124	-3	-2	67	4	1	41
7.12704	0	74	105	13	98	113	55	74	112	66	87	111	39	4	0	-93	0	0	-124	-3	-2	67	5	1	40
7.24992	0	74	105	14	99	112	55	73	113	65	87	110	38	3	0	-92	0	0	-124	-3	-2	67	4	1	41
7.3728	0	74	105	14	99	114	55	73	113	65	87	109	38	2	1	-92	0	0	-124	-3	-2	67	3	2	42
7.49568	0	74	105	14	98	118	53	73	113	67	87	107	37	3	0	-90	0	0	-125	-4	-1	68	3	1	43
7.61856	0	74	106	15	98	114	54	73	112	65	86	109	37	3	0	-90	-1	0	-126	-2	-3	69	4	2	41
7.74144	0	74	104	14	98	112	54	72	112	66	86	108	38	3	0	-90	0	0	-126	-3	-2	68	4	0	41
7.86432	0	73	104	13	98	113	53	72	112	66	85	107	37	2	1	-90	0	0	-125	-3	-3	67	4	2	40
7.9872	0	74	105	14	98	114	53	73	113	66	86	109	38	3	1	-91	-1	0	-126	-3	-1	68	4	3	41
8.11008	0	75	105	13	98	117	53	73	112	67	86	106	37	3	0	-89	0	0	-125	-2	-2	68	4	1	42
8.23296	0	73	105	14	98	112	52	73	112	65	85	109	37	3	1	-90	-1	0	-126	-3	-2	68	3	1	41
8.35584	0	74	104	14	98	111	53	72	111	66	85	107	37	3	0	-90	0	0	-126	-3	-2	67	4	2	40
8.47872	0	74	104	14	97	113	52	73	111	66	85	105	36	3	0	-90	0	0	-126	-3	-2	67	4	1	40
8.6016	0	73	104	13	97	115	53	72	112	65	85	103	37	2	0	-91	0	0	-125	-3	-2	67	4	2	41
8.72448	0	73	105	14	97	117	52	73	112	66	85	104	37	3	0	-90	0	0	-126	-3	-2	68	4	1	42
8.84736	0	75	105	14	98	119	52	73	112	66	85	103	37	3	0	-89	-1	0	-126	-3	-2	69	4	2	43
8.97024	0	74	104	14	98	116	52	73	111	66	84	106	37	2	0	-90	0	0	-126	-2	-2	68	4	1	40
9.09312	0	73	105	14	97	113	53	72	111	66	85	107	37	3	1	-90	-1	0	-126	-3	-1	68	4	2	40
9.216	0	74	104	13	97	116	52	73	111	66	85	106	37	3	0	-91	0	1	-126	-2	-2	67	4	2	40
9.33888	0	74	105	13	97	117	52	73	111	66	85	105	37	2	0	-91	0	0	-126	-4	-2	68	5	2	41
9.46176	0	73	105	13	97	120	52	72	111	67	85	104	36	2	0	-90	0	0	-126	-3	-2	68	4	2	42
9.58464	0	74	105	15	97	118	52	72	113	66	85	104	36	3	0	-88	0	0	-126	-3	-3	69	3	1	42
9.70752	0	74	104	14	97	114	52	73	111	66	85	106	36	2	0	-90	-1	0	-127	-3	-1	67	5	2	40
9.8304	0	74	104	14	97	117	52	73	112	66	84	104	36	2	0	-90	0	0	-126	-3	-2	67	4	2	40
9.95328	0	73	104	13	98	117	53	73	112	66	85	105	36	2	0	-90	0	1	-125	-3	-2	67	5	2	40
10.0762	0	74	105	13	98	119	53	73	111	66	84	104	36	3	0	-89	0	0	-126	-3	-2	68	5	1	42
10.199	0	75	106	13	98	121	52	73	113	68	85	104	36	3	0	-88	0	0	-125	-3	-2	69	4	2	42
10.3219	0	75	105	15	98	119	52	73	112	66	86	104	36	2	0	-88	-1	0	-127	-3	-1	69	5	2	41
10.4448	0	74	104	14	97	118	53	73	112	66	84	105	37	2	1	-90	0	-1	-127	-3	-2	68	4	1	40
10.5677	0	74	106	13	98	117	53	73	112	67	85	105	37	2	0	-91	0	1	-126	-3	-2	67	4	1	40
10.6906	0	73	105	12	98	119	54	73	112	67	85	104	37	3	0	-90	0	0	-126	-3	-2	68	5	2	40
10.8134	0	75	105	14	98	119	53	73	113	66	85	104	36	3	0	-90	0	0	-126	-2	-2	68	4	1	42
10.9363	0	73	106	14	98	121	52	74	113	67	84	105	36	2	0	-89	0	0	-126	-3	-1	69	4	1	42
11.0592	0	74	105	16	98	117	52	73	113	65	85	106	36	2	0	-89	0	0	-127	-3	-2	69	4	1	40
11.1821	0	74	105	13	98	117	54	73	112	66	84	106	37	2	0	-91	0	0	-127	-3	-2	67	3	1	40
11.305	0	74	105	13	98	118	53	73	113	66	85	105	37	3	1	-90	0	0	-127	-3	-1	67	4	0	40
11.4278	0	74	105	13	98	120	53	73	113	66	84	104	37	4	1	-91	-1	0	-126	-3	-2	68	4	2	41
11.5507	0	75	106	13	98	121	52	73	113	66	85	104	37	3	0	-89	0	0	-126	-3	-2	68	4	1	42
11.6736	0	74	106	13	98	122	52	73	113	67	84	105	36	3	0	-88	0	0	-126	-3	-3	69	3	2	42
11.7965	0	74	105	15	98	119	53	73	113	66	85	106	36	2	0	-89	-1	0	-127	-3	-2	69	4	1	41
11.9194	0	75	106	14	97	115	54	73	112	66	85	109	37	2	0	-90	-1	-1	-126	-3	-3	68	4	2	41
12.0422	0	75	105	13	98	119	52	73	113	66	84	106	36	3	0	-90	-1	0	-126	-3	-2	67	3	0	41
12.1651	0	74	105	13	98	121	53	73	113	67	84	105	36	3	0	-90	0	0	-126	-3	-2	68	4	1	41
12.288	0	75	106	13	98	121	53	74	113	67	85	104	35	3	0	-89	0	0	-126	-3	-2	69	4	1	43
12.4109	0	75	106	13	98	122	52	74	114	68	86	106	35	3	0	-88	0	0	-126	-2	-1	70	4	2	43
12.5338	0	75	106	14	98	121	52	73	114	67	84	106	35	3	1	-87	0	0	-127	-3	-1	69	4	2	42
12.6566	0	75	105	14	97	119	53	73	113	67	85	108	36	2	1	-88	0	0	-127	-3	-1	69	4	3	40
12.7795	0	74	107	14	98	121	52	74	113	67	85	105	36	2	0	-88	0	0	-127	-3	-2	68	4	2	41
12.9024	0	75	107	14	98	121	52	73	113	67	85	106	35	3	0	-88	0	0	-127	-4	-3	69	3	1	42
13.0253	0	74	107	14	98	123	51	73	115	68	84	106	35	3	0	-87	-1	0	-127	-3	-2	70	4	1	42
13.1482	0	75	108	13	98	124	52	73	115	68	85	106	34	2	0	-86	0	0	-127	-3	-2	70	4	2	42
13.271	0	75	107	15	99	121	52	73	114	68	86	107	35	2	0	-86	0	0	-128	-3	-2	70	4	1	42
13.3939	0	75	108	14	98	120	51	73	114	68	85	106	35	3	0	-87	0	0	-128	-3	-2	69	4	2	40
13.5168	0	74	107	14	99	121	52	73	114	68	85	105	35	3	1	-87	-1	0	-127	-2	-2	70	4	1	41
13.6397	0	74	107	14	99	122	52	73	115	69	85	106	35	2	0	-87	0	0	-128	-3	-2	70	3	2	41
13.7626	0	74	108	14	99	122	51	73	115	69	85	107	34	3	1	-86	-1	0	-127	-3	-1	70	4	1	43
13.8854	0	74	107	13	98	123	50	74	114	69	85	106	35	2	0	-85	0	0	-127	-3	-1	70	4	2	42
14.0083	0	75	108	16	99	121	51	74	116	67	86	109	34	3	0	-85	0	0	-128	-2	-3	70	4	2	42
14.1312	0	76	107	13	98	119	51	73	115	69	85	108	34	3	1	-87	0	0	-129	-4	-2	70	4	1	41
14.2541	0	75	108	13	98	120	51	74	114	68	85	108	34	2	1	-86	0	0	-128	-2	-3	69	4	1	41
14.377	0	75	108	13	98	121	51	74	115	69	85	108	35	3	0	-86	0	1	-127	-3	-1	70	4	2	41
14.4998	0	74	107	14	99	123	51	73	115	68	85	105	34	2	1	-85	0	0	-127	-3	-2	70	4	1	41
14.6227	0	75	108	14	98	123	51	75	116	69	85	106	35	3	0	-85	0	0	-128	-3	-2	70	4	1	41
14.7456	0	75	109	15	98	122	51	74	116	68	85	108	35	3	1	-86	0	0	-121	-2	-3	70	5	1	48
14.8685	0	75	108	13	98	121	56	74	115	67	84	108	33	3	0	-87	0	0	-125	-3	-2	69	4	1	42
14.9914	0	75	108	13	98	120	53	74	114	67	85	108	35	2	0	-87	0	0	-128	-3	-2	68	5	1	40
15.1142	0	75	107	13	98	121	53	74	114	67	84	107	36	2	0	-88	0	0	-128	-3	-3	68	4	2	40
15.2371	0	74	108	14	98	123	52	74	115	67	84	107	36	2	0	-88	0	0	-128	-4	-3	69	4	2	41
15.36	0	74	108	14	98	125	53	74	115	68	84	108	36	2	1	-87	0	0	-127	-3	-2	70	4	2	42
15.4829	0	74	108	14	98	124	52	74	115	67	85	108	36	3	0	-87	0	0	-127	-4	-3	69	4	1	41
15.6058	0	75	107	14	98	122	53	75	115	66	84	108	36	2	1	-88	0	1	-128	-3	-2	68	4	0	40
15.7286	0	74	107	14	98	123	53	74	115	66	85	108	37	3	0	-89	-1	0	-128	-3	-2	69	5	0	40
15.8515	0	74	107	13	98	123	53	74	114	66	85	106	37	3	1	-90	0	0	-127	-3	-3	67	3	2	40
15.9744	0	75	106	14	98	123	53	74	115	66	85	106	37	3	0	-90	0	0	-127	-3	-2	68	4	2	41
16.0973	0	74	107	14	98	124	53	74	115	67	85	107	36	2	0	-88	0	0	-127	-3	-1	69	3	2	42
16.2202	0	75	107	15	99	122	53	74	114	65	84	109	36	3	0	-89	0	0	-127	-3	-2	68	4	1	40
16.343	0	76	107	13	98	122	53	74	114	66	85	107	37	3	1	-90	0	0	-128	-3	-2	68	4	0	39
16.4659	0	75	107	13	98	123	53	74	115	66	85	106	37	2	0	-90	0	0	-127	-3	-1	67	4	1	39
16.5888	0	74	107	13	99	123	54	73	114	66	84	107	38	3	1	-91	0	0	-127	-3	-2	67	4	1	40
16.7117	0	75	107	13	98	123	53	74	115	66	85	106	38	3	1	-91	-1	0	-127	-3	-2	68	4	1	41
16.8346	0	75	108	14	98	125	53	74	114	67	84	109	37	3	0	-89	0	0	-126	-3	-2	68	4	1	41
16.9574	0	75	107	15	98	123	54	74	115	64	84	108	37	3	0	-90	0	0	-127	-3	-1	68	4	0	40
17.0803	0	75	107	13	98	121	54	73	115	66	86	109	37	2	0	-91	0	0	-127	-3	-2	68	4	0	39
17.2032	0	74	107	13	98	122	54	74	115	66	84	108	37	2	0	-92	0	1	-127	-3	-3	67	4	2	40
17.3261	0	75	107	12	98	123	54	73	115	66	84	108	37	3	0	-92	0	0	-126	-2	-2	66	4	2	40
17.449	0	75	106	13	98	123	53	74	114	66	84	108	37	2	1	-91	0	0	-126	-3	-2	67	4	2	41
17.5718	0	75	105	13	98	122	51	73	113	67	85	108	36	2	0	-91	0	0	-126	-2	-3	68	4	1	43
17.6947	0	73	105	13	98	115	51	73	113	66	84	110	35	2	1	-90	0	-1	-127	-3	-2	67	5	2	41
17.8176	0	73	106	13	98	114	52	73	112	66	84	109	37	2	1	-92	0	0	-127	-3	-2	67	4	0	41
17.9405	0	74	106	14	97	117	54	73	113	66	84	108	37	2	0	-91	-1	0	-127	-4	-2	67	3	2	40
18.0634	0	74	107	13	98	119	54	74	113	67	85	106	37	2	1	-90	0	0	-127	-4	-2	68	4	1	42
18.1862	0	75	106	13	98	122	53	72	115	68	84	105	36	2	0	-89	0	0	-127	-3	-3	69	3	2	43
18.3091	0	75	107	15	98	122	52	73	114	67	85	106	37	3	0	-88	0	0	-127	-2	-1	69	4	2	41
18.432	1	74	106	14	97	120	58	73	113	66	85	108	35	3	0	-91	-1	0	-125	-4	-2	68	4	2	42
18.5549	0	74	106	13	98	119	54	73	113	66	84	106	38	3	0	-91	0	0	-128	-3	-2	68	4	1	40
18.6778	0	74	106	13	97	121	55	73	114	66	85	106	38	2	0	-92	0	0	-128	-3	-2	67	4	2	40
18.8006	0	75	106	13	98	122	55	73	114	67	84	104	38	2	0	-92	0	0	-127	-3	-2	67	4	3	40
18.9235	0	75	107	14	98	122	54	73	115	66	85	106	38	3	1	-91	-1	0	-127	-3	-1	68	4	2	41
19.0464	0	75	106	14	98	121	55	74	113	65	84	106	38	3	0	-91	0	0	-127	-3	-2	67	4	3	40
19.1693	0	74	106	13	97	120	55	73	114	65	84	106	39	2	0	-93	0	0	-127	-3	-3	67	4	1	39
19.2922	0	74	107	14	97	120	55	74	113	65	84	106	38	3	1	-93	0	0	-126	-3	-3	66	5	1	39
19.415	0	74	106	13	98	123	55	74	114	66	84	105	38	2	0	-94	-1	0	-126	-3	-2	67	4	1	40
19.5379	0	74	106	14	97	121	54	73	114	66	84	107	38	3	1	-92	0	0	-126	-3	-2	67	5	1	41
19.6608	0	74	106	15	98	121	54	75	114	66	84	107	37	2	0	-91	-1	0	-126	-3	-3	69	4	1	42
19.7837	0	74	106	14	98	118	55	73	114	65	85	107	37	3	1	-92	0	0	-127	-3	-2	67	3	0	41
19.9066	0	74	106	14	97	121	54	74	114	66	84	105	38	2	1	-92	0	0	-126	-4	-2	68	4	1	39
20.0294	0	74	106	14	97	121	54	73	114	66	85	105	38	2	1	-92	0	0	-126	-3	-2	67	4	1	41
20.1523	0	75	107	13	97	122	54	74	115	67	84	105	38	2	0	-92	0	0	-126	-3	-2	68	4	2	41
20.2752	0	74	106	15	97	120	54	75	115	66	84	107	38	2	0	-91	0	0	-126	-3	-3	68	4	2	41
20.3981	0	74	106	13	97	119	55	75	114	66	84	107	37	3	0	-92	0	1	-127	-3	-1	68	3	2	39
20.521	0	75	107	13	96	120	54	73	114	66	85	106	39	2	0	-92	0	0	-127	-3	-3	67	4	2	40
20.6438	0	75	107	13	98	121	54	73	114	66	85	105	38	3	0	-92	0	0	-126	-3	-2	67	4	1	40
20.7667	0	74	106	14	97	122	54	74	114	66	84	105	37	3	0	-91	0	0	-126	-3	-2	68	4	2	41
20.8896	0	75	107	14	98	121	53	74	115	67	83	106	38	3	0	-90	0	0	-126	-3	-2	69	4	1	41
21.0125	0	75	106	14	97	118	54	73	115	66	85	108	38	2	0	-92	-1	0	-127	-2	-2	68	5	2	40
21.1354	0	75	107	14	97	119	54	73	113	65	83	106	38	3	0	-92	0	0	-127	-3	-3	67	4	1	40
21.2582	0	75	106	13	97	119	55	74	114	66	84	108	39	3	1	-92	0	0	-126	-3	-1	67	4	0	39
21.3811	0	74	106	13	96	120	54	74	113	66	84	105	38	3	0	-92	-1	0	-126	-3	-3	68	3	2	40
21.504	0	75	107	14	98	121	54	74	115	66	84	104	37	3	0	-93	-1	0	-126	-3	-2	68	4	1	41
21.6269	0	75	106	15	98	119	54	73	114	65	84	106	37	3	0	-92	-1	0	-126	-3	-2	68	4	1	40
21.7498	0	75	106	14	98	117	54	74	114	65	84	106	38	2	0	-94	0	0	-127	-2	-2	67	5	1	39
21.8726	0	74	105	13	98	118	55	74	113	66	84	106	38	3	0	-93	0	1	-127	-2	-2	67	3	1	39
21.9955	0	74	106	13	98	119	54	73	114	65	84	105	38	3	0	-94	0	0	-125	-3	-2	67	4	1	40
22.1184	0	75	106	14	97	121	54	74	114	65	84	103	38	3	0	-93	0	0	-126	-3	-2	67	4	1	42
22.2413	0	74	106	14	97	121	53	74	115	65	84	105	38	3	1	-92	0	0	-125	-3	-2	67	3	1	40
22.3642	0	75	107	14	98	117	54	74	114	65	83	106	37	3	1	-93	0	0	-126	-2	-2	67	5	2	40
22.487	0	74	106	13	97	117	54	74	113	65	83	105	38	3	2	-94	-1	0	-126	-3	-2	67	4	1	39
22.6099	0	74	106	13	97	117	55	74	114	65	83	105	38	3	0	-96	0	0	-126	-3	-2	66	4	2	38
22.7328	0	74	106	13	97	119	55	74	114	66	83	104	38	2	1	-94	0	0	-126	-2	-2	66	5	1	40
22.8557	0	74	106	13	96	120	54	74	114	65	84	105	37	3	0	-94	0	0	-126	-2	-2	67	3	2	41
22.9786	0	75	106	15	96	120	53	74	114	64	83	105	38	3	1	-93	0	0	-125	-3	-2	67	4	1	41
23.1014	0	74	105	14	98	117	54	74	114	64	83	106	38	3	0	-94	-1	0	-127	-3	-2	66	4	0	39
23.2243	0	74	105	13	96	117	54	73	113	65	83	105	38	2	1	-94	0	0	-126	-2	-1	66	4	3	39
23.3472	0	74	105	14	97	119	53	73	113	65	83	103	38	2	0	-95	0	0	-126	-2	-2	67	4	2	40
23.4701	0	75	106	13	97	119	53	74	114	65	84	103	38	2	1	-94	0	0	-125	-3	-2	67	4	1	40
23.593	0	74	107	14	97	120	53	74	113	65	83	104	37	2	1	-93	0	0	-124	-3	-2	67	4	1	40
23.7158	0	75	105	15	97	117	53	73	113	64	83	106	38	3	0	-94	0	0	-125	-3	-2	68	4	1	40
23.8387	0	75	106	14	97	117	54	73	114	65	83	105	38	3	1	-94	0	0	-125	-3	-3	66	4	2	39
23.9616	0	74	105	13	97	116	54	74	113	65	83	104	39	2	0	-95	-1	0	-125	-3	-2	66	4	1	39
24.0845	0	75	106	13	97	117	55	74	113	65	82	105	37	3	0	-95	0	0	-126	-3	-2	65	4	1	40
24.2074	0	74	105	13	96	119	54	73	113	65	83	103	38	2	0	-94	0	0	-125	-3	-2	66	4	1	40
24.3302	0	74	106	14	96	120	54	74	113	65	83	103	37	3	0	-93	-1	0	-125	-3	-2	67	4	2	41
24.4531	0	74	105	14	97	115	54	73	113	65	83	106	38	2	0	-95	0	0	-125	-3	-2	67	3	1	39
24.576	0	74	105	13	95	116	55	74	112	65	83	105	38	2	0	-96	0	0	-126	-3	-2	66	4	1	38
24.6989	0	74	105	13	96	116	54	73	112	64	82	104	38	2	1	-95	0	0	-124	-3	-2	65	3	2	39
24.8218	0	75	104	13	96	118	53	74	112	65	83	102	38	3	0	-96	0	0	-125	-3	-1	66	4	2	40
24.9446	0	73	105	13	96	119	54	73	112	65	83	102	38	2	1	-94	0	0	-125	-3	-3	66	5	1	40
25.0675	0	75	106	15	96	119	53	73	113	64	83	102	38	3	0	-94	0	0	-125	-4	-2	67	4	1	40
25.1904	0	73	105	14	97	116	55	73	112	65	83	104	38	3	0	-96	0	0	-124	-3	-2	66	4	1	39
25.3133	0	73	105	13	96	116	54	73	112	65	82	103	37	2	0	-96	0	0	-125	-3	-2	66	3	1	39
25.4362	0	74	105	13	96	117	54	73	113	64	82	102	38	3	1	-95	0	0	-124	-3	-1	65	4	0	39
25.559	0	73	105	13	96	118	55	72	112	64	83	103	38	3	0	-96	0	0	-124	-3	-1	65	4	1	39
25.6819	0	74	105	14	97	118	54	74	113	65	83	103	38	2	1	-95	0	0	-124	-3	-2	66	4	1	40
25.8048	0	73	104	15	96	120	54	74	113	64	83	103	38	2	0	-94	0	0	-124	-3	-3	67	4	1	40
25.9277	0	74	105	13	96	116	54	73	113	65	82	104	38	3	0	-96	-1	0	-124	-3	-2	66	4	0	39
26.0506	0	73	104	14	96	117	55	73	113	64	83	103	38	2	0	-96	0	0	-124	-3	-2	66	5	2	39
26.1734	0	73	104	13	96	117	54	74	112	65	82	102	39	2	0	-96	0	0	-123	-3	-2	65	3	2	39
26.2963	0	75	105	14	96	119	54	73	113	64	82	102	38	2	0	-95	-1	0	-124	-3	-2	66	4	2	40
26.4192	0	73	105	13	97	119	54	74	112	66	82	103	37	3	0	-95	-1	0	-124	-2	-2	66	4	1	40
26.5421	0	74	105	15	96	119	55	73	113	64	82	103	38	2	0	-95	0	0	-125	-3	-2	67	4	1	39
26.665	0	74	104	13	96	116	54	74	113	65	82	104	38	4	0	-95	0	0	-125	-3	-2	66	4	3	39
26.7878	0	75	105	13	96	119	55	74	113	64	82	102	39	4	0	-96	0	0	-124	-3	-1	65	4	2	39
26.9107	0	74	105	13	96	119	54	73	113	64	83	103	38	3	0	-96	0	0	-124	-3	-2	66	4	1	39
27.0336	0	74	106	13	96	120	55	74	114	65	82	102	38	2	1	-95	-1	0	-124	-2	-2	67	4	2	41
27.1565	0	74	106	13	97	121	53	74	114	66	82	103	37	3	1	-93	-1	0	-123	-3	-2	67	4	2	42
27.2794	0	74	106	15	96	117	54	75	113	64	83	105	37	3	0	-94	0	0	-125	-3	-2	67	4	1	40
27.4022	0	75	106	13	95	117	55	73	113	64	83	105	38	3	1	-95	-1	0	-125	-3	-2	66	4	1	39
27.5251	0	75	105	13	96	119	54	73	113	65	83	103	38	3	0	-95	0	0	-124	-2	-2	66	4	2	40
27.648	0	74	106	14	96	119	54	73	113	63	83	103	38	2	0	-96	-1	0	-124	-3	-2	66	4	2	40
27.7709	0	74	106	14	96	121	54	74	114	64	82	103	38	3	0	-94	0	0	-124	-3	-2	67	4	2	40
27.8938	0	74	105	14	97	121	54	75	114	65	83	104	37	3	1	-93	-1	0	-125	-3	-2	68	5	2	41
28.0166	0	74	105	13	97	118	54	73	113	65	83	104	37	3	0	-95	-1	0	-125	-3	-2	66	5	0	39
28.1395	0	74	105	13	96	118	55	73	112	64	83	102	37	3	0	-95	0	0	-124	-3	-2	66	4	0	39
28.2624	0	74	105	12	96	119	55	74	113	65	83	103	38	2	0	-95	0	1	-125	-2	-1	65	4	0	39
28.3853	0	75	105	13	96	120	55	73	112	64	82	103	38	2	1	-94	0	0	-125	-3	-2	65	4	2	40
28.5082	0	75	105	13	96	120	54	74	114	65	83	104	37	3	0	-94	0	0	-124	-3	-2	67	5	1	41
28.631	0	74	106	15	96	120	54	74	113	64	83	104	38	3	1	-94	0	0	-125	-3	-2	67	3	0	40
28.7539	0	74	105	14	95	118	54	74	113	65	82	106	38	3	0	-94	0	0	-126	-3	-2	66	5	1	39
28.8768	0	75	106	13	96	118	54	74	113	65	83	105	38	2	1	-95	0	0	-126	-4	-2	66	3	1	39
28.9997	0	76	105	13	96	118	55	74	113	65	83	105	37	3	0	-95	-1	0	-125	-2	-2	66	3	2	39
29.1226	0	74	106	13	96	119	54	73	113	65	83	104	37	3	0	-94	0	0	-125	-2	-2	66	4	2	40
29.2454	0	74	106	13	96	120	54	74	114	65	82	103	37	2	0	-93	0	0	-125	-3	-2	67	4	1	41
29.3683	0	75	106	15	96	119	53	74	113	64	82	105	38	2	1	-93	0	0	-126	-3	-2	66	4	1	41
29.4912	0	75	105	13	96	117	55	73	113	65	83	105	38	2	1	-94	-1	0	-125	-3	-1	66	5	1	39
29.6141	0	74	106	14	96	120	53	74	113	65	82	103	38	2	1	-95	0	0	-125	-3	-3	66	4	2	39
29.737	0	75	105	14	96	120	55	74	113	65	82	104	37	3	0	-95	-1	0	-125	-3	-2	67	4	1	39
29.8598	0	75	106	14	97	120	54	74	113	65	83	104	38	3	0	-94	0	0	-125	-3	-3	67	4	1	40
29.9827	0	75	106	14	96	121	53	74	115	65	83	104	38	3	0	-92	0	0	-125	-3	-2	67	3	2	41
30.1056	0	74	106	15	95	120	54	74	113	64	83	104	37	2	0	-93	0	0	-125	-4	-2	66	4	1	40
30.2285	0	74	106	14	96	119	54	74	113	64	84	104	38	2	0	-95	0	0	-125	-3	-2	65	4	2	39
30.3514	0	75	105	13	96	120	54	73	113	64	82	103	38	2	0	-95	0	0	-126	-3	-3	65	4	2	38
30.4742	0	74	105	13	95	121	54	74	113	65	82	104	38	3	1	-95	0	0	-124	-3	-3	66	3	2	39
30.5971	0	74	106	14	96	121	55	74	114	64	83	104	37	2	0	-94	0	0	-124	-3	-2	67	4	1	40
30.72	0	75	106	14	96	121	54	74	114	65	84	104	37	3	0	-93	0	0	-125	-3	-2	68	3	2	40
30.8429	0	75	106	14	96	118	54	75	113	64	83	105	38	2	0	-95	0	0	-126	-3	-1	66	4	1	39
30.9658	0	74	105	13	97	119	54	74	114	65	83	105	37	2	1	-95	0	0	-125	-3	-2	66	4	1	39
31.0886	0	75	105	12	97	119	54	74	112	65	82	105	38	3	1	-96	-1	0	-125	-3	-2	65	4	1	39
31.2115	0	75	105	13	96	120	54	74	113	64	82	103	38	3	0	-95	0	0	-125	-4	-2	66	4	2	39
31.3344	0	75	105	13	96	121	53	75	114	65	83	104	37	3	0	-94	0	0	-125	-2	-2	66	3	2	41
31.4573	0	74	106	15	97	122	53	74	115	65	84	105	37	3	0	-92	0	0	-125	-3	-2	68	4	1	41
31.5802	0	74	106	13	97	119	54	74	114	65	83	105	36	3	1	-94	0	0	-125	-2	-2	66	4	1	39
31.703	0	75	105	13	97	120	53	75	113	65	83	105	38	3	0	-95	0	0	-125	-4	-3	66	4	1	40
31.8259	0	74	105	13	97	121	54	74	114	65	82	104	37	3	0	-95	0	0	-125	-3	-2	66	4	2	39
31.9488	0	74	106	14	98	121	53	74	114	64	83	104	37	3	1	-94	0	0	-125	-2	-2	66	4	1	40
32.0717	0	75	106	13	97	123	53	75	114	65	83	105	37	2	0	-93	0	0	-125	-3	-1	67	3	3	41
32.1946	0	74	106	15	96	122	53	74	114	64	83	105	37	3	0	-94	0	0	-125	-3	-2	67	4	1	40
32.3174	0	75	106	13	96	119	54	74	114	65	82	106	37	2	1	-95	0	0	-126	-3	-2	66	4	1	40
32.4403	0	74	105	14	96	121	53	75	114	64	83	105	37	2	0	-95	0	0	-125	-3	-2	66	4	0	39
32.5632	0	74	106	13	97	122	53	74	114	65	82	104	37	3	0	-94	-1	0	-125	-2	-2	66	4	1	40
32.6861	0	75	105	14	97	122	54	74	114	65	84	105	37	2	0	-93	-1	0	-125	-3	-2	67	4	2	40
32.809	0	75	106	13	96	122	53	74	114	66	83	104	36	3	0	-93	0	0	-126	-3	-2	67	5	1	42
32.9318	0	74	107	14	97	120	53	74	114	65	83	106	37	2	0	-93	0	0	-126	-3	-2	67	4	1	40
33.0547	0	74	106	13	96	118	54	74	114	65	83	107	37	3	1	-94	0	0	-125	-2	-2	66	4	2	39
33.1776	0	75	106	13	96	120	54	74	114	64	83	105	36	2	0	-94	-1	0	-125	-3	-3	66	4	0	39
33.3005	0	74	105	13	96	120	53	74	113	65	82	104	36	3	0	-94	0	0	-126	-3	-2	66	3	2	40
33.4234	0	74	106	14	96	121	53	74	114	65	83	104	37	2	0	-92	0	0	-125	-5	-1	67	4	2	40
33.5462	0	74	106	13	97	122	53	73	114	66	83	105	37	3	0	-92	0	0	-124	-3	-1	67	4	1	41
33.6691	0	74	106	14	96	118	53	73	114	65	84	106	36	3	0	-93	0	0	-125	-3	-2	66	4	2	39
33.792	0	74	106	13	95	120	53	74	115	65	82	104	37	2	0	-94	0	0	-126	-3	-3	66	4	1	39
33.9149	0	73	106	12	95	119	53	74	114	65	82	105	37	2	0	-94	0	0	-125	-3	-2	66	4	2	40
34.0378	0	74	105	14	96	120	53	73	113	64	82	103	36	3	0	-94	-1	0	-125	-2	-3	67	4	1	40
34.1606	0	74	106	13	96	120	54	74	113	66	82	104	36	2	1	-92	0	0	-125	-3	-1	67	4	2	41
34.2835	0	74	106	14	95	121	52	74	114	65	83	104	36	3	1	-93	0	0	-126	-3	-2	67	3	2	41
34.4064	0	74	106	14	95	120	54	74	114	65	83	104	37	2	1	-93	0	0	-126	-4	-2	67	4	1	40
34.5293	0	74	105	13	97	118	54	73	113	65	82	105	37	3	0	-94	0	0	-125	-3	-2	66	4	0	39
34.6522	0	75	106	14	96	119	53	73	114	65	83	104	37	3	0	-94	0	0	-125	-3	-3	66	4	2	39
34.775	0	74	106	14	95	120	53	74	115	64	83	105	36	2	1	-93	-1	0	-126	-4	-3	67	4	1	40
34.8979	0	74	107	14	97	120	53	74	114	65	82	104	36	4	1	-92	0	0	-125	-3	-2	67	5	1	41
35.0208	0	75	106	15	96	118	53	74	113	63	82	105	38	2	0	-93	0	0	-126	-3	-2	66	5	2	39
35.1437	0	74	105	13	96	118	53	74	114	65	82	104	37	3	0	-94	0	0	-125	-3	-2	66	4	1	39
35.2666	0	74	105	13	96	120	54	73	114	65	82	103	37	3	0	-94	0	0	-125	-4	-1	66	4	1	39
35.3894	0	74	106	14	96	120	54	73	114	65	82	104	37	2	0	-93	0	0	-125	-3	-2	67	4	1	40
35.5123	0	75	105	13	95	120	54	74	114	66	82	104	37	2	0	-92	0	0	-125	-3	-2	67	4	2	40
35.6352	0	74	107	14	96	120	53	74	114	65	82	105	37	3	1	-92	0	0	-125	-3	-2	68	5	0	40
35.7581	0	74	107	14	96	118	54	74	114	65	82	105	37	3	0	-93	-1	0	-126	-3	-2	66	5	1	38
35.881	0	74	106	13	96	119	54	74	113	65	83	104	37	2	0	-94	0	0	-126	-3	-2	66	4	2	39
36.0038	0	74	107	13	97	118	54	74	114	65	82	105	38	2	0	-95	0	0	-125	-2	-2	66	4	1	39
36.1267	0	75	106	14	95	120	53	74	114	65	82	104	38	3	0	-93	0	0	-125	-3	-2	67	4	2	40
36.2496	0	75	107	13	96	121	53	74	114	66	83	104	38	3	0	-92	0	0	-125	-3	-2	67	5	2	40
36.3725	0	74	106	15	96	120	53	74	115	65	83	106	37	3	0	-93	0	0	-126	-2	-2	67	4	1	40
36.4954	0	74	106	13	95	118	53	73	114	65	83	105	37	2	1	-94	0	0	-125	-3	-2	66	4	2	38
36.6182	0	74	106	14	95	119	54	73	114	65	82	103	38	2	1	-94	-1	1	-125	-3	-3	66	4	2	39
36.7411	0	75	106	14	97	119	54	74	114	64	82	104	38	2	0	-94	0	0	-125	-3	-2	66	4	1	39
36.864	0	74	107	14	96	120	54	74	115	65	83	104	36	3	0	-93	0	0	-125	-3	-3	67	5	2	40
36.9869	0	74	106	14	95	120	54	74	115	66	82	103	37	2	0	-91	-1	0	-125	-3	-3	68	4	2	40
37.1098	0	75	107	14	95	118	53	74	115	65	81	105	37	2	1	-93	-1	0	-125	-3	-1	67	4	0	39
37.2326	0	74	106	14	95	117	54	74	115	64	82	105	36	2	0	-95	0	1	-126	-2	-2	66	3	2	39
37.3555	0	74	107	14	95	118	53	74	115	64	82	104	37	3	2	-94	0	0	-125	-3	-3	66	3	0	40
37.4784	0	75	106	13	96	120	53	74	115	65	82	103	37	3	1	-93	0	0	-124	-3	-2	67	4	1	40
37.6013	0	75	106	13	95	120	54	74	116	66	83	103	37	2	1	-92	-1	0	-125	-3	-2	68	4	2	40
37.7242	0	75	107	15	96	119	54	74	115	65	83	104	37	2	1	-92	0	0	-125	-3	-2	67	3	2	39
37.847	0	74	106	13	95	118	54	74	115	65	81	104	37	3	0	-93	0	0	-126	-3	-2	66	5	1	39
37.9699	0	75	106	14	95	118	54	73	115	65	83	104	36	2	0	-94	0	0	-124	-3	-2	66	4	1	38
38.0928	0	74	106	14	96	119	54	74	114	65	82	104	37	2	0	-93	-1	0	-125	-3	-2	67	4	2	39
38.2157	0	75	107	13	96	120	54	73	115	66	82	103	37	2	0	-92	0	0	-125	-3	-3	67	4	1	40
38.3386	0	75	106	14	96	121	52	74	115	66	82	104	36	2	0	-91	0	0	-125	-3	-2	68	3	2	41
38.4614	0	74	107	15	96	118	53	73	115	65	82	105	37	3	0	-91	0	0	-125	-3	-3	67	4	2	40
38.5843	0	75	106	14	95	119	54	74	116	65	81	105	36	2	1	-93	0	0	-126	-3	-1	66	5	1	40
38.7072	0	74	107	14	95	120	53	74	115	65	81	102	37	3	1	-93	0	0	-126	-3	-2	66	4	2	40
38.8301	0	75	107	14	95	120	54	74	115	65	82	103	37	3	0	-92	-1	0	-125	-2	-2	67	3	2	40
38.953	0	75	107	14	96	121	53	74	115	66	82	104	37	3	0	-91	-1	0	-125	-3	-2	68	4	2	40
39.0758	0	75	107	14	96	120	52	74	115	66	82	105	36	1	0	-91	0	0	-125	-2	-3	68	5	1	41
39.1987	0	75	106	14	96	117	53	74	114	66	82	106	37	3	0	-91	0	0	-126	-3	-1	67	4	1	40
39.3216	0	74	106	13	96	118	53	75	115	66	82	105	37	3	1	-92	0	0	-126	-3	-2	68	4	1	39
39.4445	0	74	106	13	96	120	53	73	114	66	81	103	36	3	0	-92	0	0	-126	-3	-2	67	4	3	39
39.5674	0	75	106	14	96	121	53	74	115	66	82	104	37	2	0	-91	0	0	-125	-3	-2	68	4	1	41
39.6902	0	75	107	13	96	121	53	74	115	67	83	104	37	3	1	-91	0	0	-126	-4	-2	68	4	2	42
39.8131	0	75	107	16	95	121	53	75	115	66	83	104	36	3	0	-90	-1	0	-126	-4	-1	69	4	1	41
39.936	0	74	107	13	96	121	53	74	115	66	81	104	37	3	0	-92	-1	0	-127	-3	-2	67	4	1	39
40.0589	0	75	106	14	96	121	53	74	115	66	82	104	37	3	0	-91	0	0	-126	-3	-2	68	4	1	40
40.1818	0	74	106	14	96	120	53	74	115	67	82	104	36	3	1	-91	-1	0	-126	-3	-2	68	4	2	41
40.3046	0	75	106	14	95	121	53	74	116	67	82	104	35	3	1	-90	-1	0	-127	-3	-1	68	4	1	41
40.4275	0	75	107	15	95	122	53	74	115	67	83	104	37	2	1	-88	0	0	-126	-3	-2	70	4	1	42
40.5504	0	74	107	15	97	121	53	75	115	67	83	106	37	3	0	-90	-1	0	-127	-2	-1	69	4	1	40
40.6733	0	74	107	14	95	121	54	75	116	67	82	105	37	3	0	-90	0	0	-127	-3	-2	68	4	1	40
40.7962	0	75	107	14	96	120	53	74	115	67	83	104	37	2	0	-91	0	0	-127	-3	-2	68	3	1	41
40.919	0	75	107	15	96	121	53	74	115	67	81	105	37	3	0	-90	0	0	-126	-2	-2	69	4	2	41
41.0419	0	75	106	14	96	122	53	74	116	67	82	105	36	2	0	-89	-1	0	-126	-3	-2	69	4	2	41
41.1648	0	75	108	14	96	123	53	74	116	67	83	106	37	2	0	-89	-1	0	-126	-3	-2	70	4	0	41
41.2877	0	74	107	14	96	119	53	74	116	68	82	107	36	3	1	-89	0	0	-126	-4	-1	69	3	2	41
41.4106	0	74	108	13	96	121	53	75	116	67	82	106	37	3	0	-89	0	1	-127	-3	-2	68	5	2	40
41.5334	0	75	108	14	95	123	53	75	116	67	82	105	36	3	0	-89	0	0	-127	-3	-2	68	3	1	41
41.6563	0	75	107	14	96	122	53	75	116	67	83	105	36	2	0	-89	0	0	-127	-3	-2	69	4	1	41
41.7792	0	75	108	13	96	123	53	75	117	69	83	106	36	3	0	-88	0	0	-126	-3	-2	70	4	2	42
41.9021	0	75	108	15	96	122	53	75	116	67	84	107	36	2	0	-88	0	0	-126	-3	-2	70	3	1	42
42.025	0	75	108	13	96	121	54	74	116	69	82	107	37	3	0	-90	0	0	-127	-2	-2	70	4	1	39
42.1478	0	75	108	13	96	122	53	74	117	68	83	105	36	2	0	-89	0	0	-128	-3	-2	69	4	2	41
42.2707	0	75	107	13	96	122	53	74	116	68	83	105	37	2	1	-90	-1	0	-127	-2	-2	69	4	2	41
42.3936	0	74	107	14	97	123	53	75	117	68	83	107	36	3	1	-89	0	0	-127	-3	-2	70	5	2	41
42.5165	0	75	108	14	97	122	52	75	117	68	83	107	37	2	0	-88	-1	0	-127	-2	-2	70	4	1	42
42.6394	0	75	108	14	96	119	54	75	117	68	83	108	37	2	0	-89	-1	0	-128	-3	-2	69	3	1	40
42.7622	0	76	108	13	96	121	53	74	117	68	83	107	37	3	0	-89	-1	0	-127	-2	-3	69	4	1	40
42.8851	0	75	108	14	96	122	53	74	117	68	84	105	36	3	0	-89	0	0	-127	-3	-3	69	3	1	41
43.008	0	75	108	14	97	123	54	74	118	68	83	106	36	2	0	-89	0	0	-127	-3	-3	70	3	1	42
43.1309	0	75	108	14	97	124	52	75	118	69	83	107	37	3	0	-88	0	0	-127	-3	-2	70	3	2	42
43.2538	0	75	108	16	96	121	53	75	117	67	83	108	36	3	0	-87	-1	0	-127	-3	-3	69	4	1	41
43.3766	0	75	108	14	95	120	53	75	117	67	84	107	37	2	1	-89	0	0	-128	-4	-2	69	4	0	40
43.4995	0	74	107	14	97	121	53	76	117	68	83	107	36	3	0	-89	0	0	-127	-4	-2	69	4	2	40
43.6224	0	75	107	13	96	122	53	75	117	68	83	107	36	3	1	-89	0	0	-128	-3	-2	69	4	2	41
43.7453	0	75	108	14	96	122	53	75	118	68	83	107	36	3	1	-89	0	0	-126	-3	-2	69	4	2	42
43.8682	0	75	109	15	97	123	52	74	118	68	84	108	36	3	0	-87	-1	-1	-127	-2	-2	70	4	2	42
43.991	0	75	107	13	96	119	53	74	117	67	83	109	36	3	0	-89	0	0	-128	-3	-3	69	4	2	40
44.1139	0	75	108	13	96	120	53	75	117	67	83	107	37	2	0	-89	0	0	-127	-3	-2	69	4	2	40
44.2368	0	75	108	13	95	120	53	75	117	68	83	108	37	2	1	-89	0	0	-127	-3	-2	68	4	0	41
44.3597	0	76	108	14	96	122	53	75	118	68	84	106	36	2	0	-89	0	0	-128	-3	-2	69	4	1	41
44.4826	0	74	108	14	97	124	53	76	118	68	84	106	37	2	1	-90	0	0	-127	-4	-1	69	4	1	42
44.6054	11	74	108	15	96	120	52	75	118	67	83	109	37	2	0	-89	-1	0	-128	-3	-2	70	4	2	41
44.7283	0	75	108	13	96	118	53	74	117	67	83	109	37	2	0	-90	0	0	-127	-3	-2	68	4	1	39
44.8512	0	75	108	14	96	119	53	75	117	67	83	108	37	3	1	-90	0	1	-127	-3	-3	68	4	1	41
44.9741	0	75	108	13	96	121	53	74	117	67	83	107	37	3	1	-90	-1	0	-127	-2	-2	68	4	1	41
45.097	0	75	108	14	97	121	54	75	117	68	82	107	38	3	0	-90	0	0	-128	-3	-2	69	4	1	41
45.2198	0	75	108	15	95	123	52	75	118	67	83	107	37	2	0	-89	0	0	-127	-3	-2	70	4	2	42
45.3427	0	75	109	14	96	120	54	75	117	67	83	107	37	3	0	-90	0	0	-127	-3	-2	69	4	2	40
45.4656	0	75	109	13	96	120	53	75	116	67	83	108	37	3	0	-91	0	0	-128	-4	-2	68	4	2	40
45.5885	0	76	108	14	95	120	54	75	118	67	84	108	38	3	0	-91	0	0	-127	-3	-3	68	4	1	41
45.7114	0	75	107	14	96	120	53	76	118	67	83	108	37	3	1	-90	0	0	-127	-3	-3	69	3	2	41
45.8342	0	75	109	14	97	121	52	75	119	68	83	108	37	2	0	-89	0	0	-127	-3	-3	69	4	1	42
45.9571	0	75	108	14	97	120	53	75	118	68	84	107	37	1	0	-90	-1	0	-128	-3	-2	69	4	1	41
46.08	0	75	109	13	95	121	54	75	118	68	82	106	37	3	1	-90	0	0	-127	-3	-2	69	4	2	40
46.2029	0	75	108	13	96	122	54	76	118	68	84	107	38	3	0	-91	0	0	-126	-3	-2	69	4	2	41
46.3258	0	75	109	14	96	122	53	75	118	67	83	106	38	3	0	-90	0	0	-127	-3	-2	69	4	2	41
46.4486	0	75	109	14	96	123	53	74	119	68	83	107	37	3	0	-89	0	0	-128	-3	-2	70	4	2	43
46.5715	0	74	108	14	96	122	54	75	118	68	84	108	37	3	0	-89	-1	0	-128	-3	-2	70	4	2	41
46.6944	0	76	108	13	96	121	54	74	118	68	84	108	38	2	0	-89	0	0	-128	-3	-2	69	4	2	41
46.8173	0	75	108	13	96	121	54	75	118	69	84	106	37	2	1	-90	0	0	-128	-4	-1	69	4	0	41
46.9402	0	76	108	14	96	122	54	75	119	68	84	107	37	2	0	-90	0	0	-128	-3	-2	69	4	2	41
47.063	0	75	109	14	97	123	53	75	118	68	84	108	37	3	1	-89	0	0	-127	-3	-3	70	3	1	42
47.1859	0	75	109	14	97	119	54	75	118	67	84	110	37	3	2	-90	0	0	-128	-3	-2	69	4	1	41
47.3088	0	76	108	14	96	121	54	75	118	67	83	108	37	2	0	-89	0	0	-128	-3	-3	68	3	1	41
47.4317	0	75	108	13	97	120	54	75	119	67	83	110	37	3	0	-90	0	0	-128	-3	-3	68	4	2	42
47.5546	0	77	109	13	97	122	54	76	119	68	83	108	37	3	0	-91	0	0	-128	-3	-3	69	4	2	42
47.6774	0	77	109	14	97	123	53	76	119	68	84	108	37	4	1	-89	0	0	-127	-2	-2	69	4	1	42
47.8003	0	76	109	15	96	119	54	74	119	67	85	110	37	3	1	-91	0	0	-128	-3	-2	69	4	1	40
47.9232	0	76	108	14	96	119	54	75	119	67	83	110	38	3	0	-92	-1	0	-127	-4	-2	68	5	1	40
48.0461	0	75	108	13	97	120	53	75	118	67	84	108	37	3	0	-92	-1	0	-127	-3	-2	68	4	2	40
48.169	0	75	109	13	96	122	53	76	119	67	83	107	37	2	1	-91	0	1	-127	-3	-2	68	5	2	42
48.2918	0	75	109	15	97	122	53	75	119	66	83	108	37	3	0	-91	-1	1	-127	-3	-2	69	4	1	41
48.4147	0	76	109	13	96	119	53	75	118	66	84	108	37	3	1	-93	-1	0	-128	-3	-3	68	4	0	40
48.5376	0	75	109	14	96	118	54	75	118	65	83	109	37	2	1	-94	0	1	-127	-3	-2	67	5	2	40
48.6605	0	75	108	13	96	117	53	76	117	66	82	108	38	2	0	-93	0	0	-128	-3	-2	67	4	2	40
48.7834	0	75	109	14	95	120	53	75	118	66	82	106	37	2	1	-94	0	0	-127	-3	-2	67	5	1	40
48.9062	0	75	108	13	96	121	53	75	119	66	83	106	37	4	0	-92	0	0	-128	-3	-2	67	3	0	41
49.0291	0	75	108	14	96	118	53	76	117	66	83	108	37	3	0	-92	0	0	-127	-3	-3	68	4	1	41
49.152	0	75	109	13	96	117	53	75	118	65	82	108	38	3	1	-94	0	-1	-127	-3	-2	67	4	1	39
49.2749	0	75	108	13	96	115	54	75	118	65	83	108	37	2	1	-94	0	0	-127	-2	-3	67	3	1	40
49.3978	0	74	107	13	96	116	54	75	117	66	82	109	38	2	0	-95	-1	0	-127	-3	-2	66	5	1	40
49.5206	0	75	108	15	96	119	53	75	117	64	82	105	38	3	1	-95	0	0	-126	-3	-3	67	4	2	40
49.6435	0	75	107	14	95	119	54	75	118	66	82	105	38	3	1	-93	0	0	-127	-3	-2	67	4	2	41
49.7664	0	75	107	15	95	119	53	75	117	65	83	105	38	3	0	-93	0	0	-127	-3	-2	67	4	1	41
49.8893	0	74	107	14	94	115	54	75	116	64	83	108	38	2	0	-95	0	0	-127	-4	-2	66	4	2	39
50.0122	0	75	106	13	95	113	54	74	115	65	81	108	37	3	0	-95	0	0	-126	-3	-2	66	4	2	39
50.135	0	75	106	13	95	115	53	73	115	65	81	106	38	3	0	-95	-1	0	-125	-3	-2	65	4	1	39
50.2579	0	74	106	14	94	117	55	73	115	64	81	104	37	3	1	-95	-1	0	-126	-2	-1	66	4	1	39
50.3808	0	74	106	13	95	118	53	74	114	65	82	104	39	2	1	-95	-1	1	-126	-3	-1	66	4	1	40
50.5037	0	75	105	14	96	118	54	74	115	65	82	104	38	3	0	-94	-1	0	-126	-3	-2	67	4	2	40
50.6266	0	74	105	14	94	114	55	74	113	64	82	108	38	3	1	-95	0	0	-126	-3	-1	66	4	1	39
50.7494	0	74	104	13	93	114	54	73	113	64	81	105	38	2	0	-96	0	0	-126	-3	-2	65	3	1	38
50.8723	0	73	104	13	95	114	54	73	112	65	81	104	39	3	1	-97	0	0	-125	-3	-2	66	4	1	38
50.9952	0	74	104	14	93	114	54	74	114	64	81	104	39	3	0	-96	0	0	-125	-3	-2	66	5	1	39
51.1181	0	74	105	14	93	118	54	73	114	65	81	102	39	2	0	-94	0	0	-125	-3	-1	66	5	2	41
51.241	0	74	105	14	94	119	54	74	114	65	82	102	38	2	0	-94	-1	0	-125	-3	-2	68	4	1	40
51.3638	0	74	106	15	94	115	55	74	113	64	81	104	38	3	0	-96	0	0	-125	-4	-2	66	4	1	39
51.4867	0	73	105	13	94	116	55	73	113	64	82	103	39	3	1	-95	-1	1	-124	-3	-2	66	4	1	39
51.6096	0	74	105	14	94	115	54	73	114	64	81	104	39	3	0	-95	-1	0	-125	-3	-3	66	5	1	39
51.7325	0	74	104	14	94	117	55	73	113	65	81	103	38	2	0	-95	0	0	-125	-2	-2	67	5	2	39
51.8554	0	74	105	13	93	118	54	74	113	66	81	102	38	3	0	-93	-1	0	-125	-4	-2	68	4	2	40
51.9782	0	74	106	15	93	119	54	73	113	64	82	102	38	3	0	-92	-1	0	-125	-3	-2	67	4	1	40
52.1011	0	74	105	13	94	116	55	73	113	65	82	103	39	3	0	-94	0	0	-124	-3	-1	67	4	2	40
52.224	0	73	106	14	94	118	55	73	114	65	81	102	39	3	0	-94	0	0	-125	-2	-2	67	4	1	39
52.3469	0	74	106	14	94	118	55	74	113	65	80	103	39	3	1	-94	0	0	-124	-3	-2	67	4	2	40
52.4698	0	74	106	14	95	120	54	74	114	66	82	102	38	3	1	-93	-1	0	-125	-3	-3	67	4	0	40
52.5926	0	74	106	14	94	119	54	74	113	67	81	102	38	2	0	-91	-1	0	-125	-3	-2	68	4	2	42
52.7155	0	74	105	15	94	119	54	73	114	66	81	103	38	3	1	-90	-1	0	-124	-2	-2	68	5	1	41
52.8384	0	74	106	14	94	117	54	74	113	66	82	103	38	3	0	-92	0	0	-126	-3	-2	68	4	2	39
52.9613	0	74	105	14	94	117	54	74	114	66	81	106	39	3	0	-93	0	0	-125	-2	-2	67	4	3	40
53.0842	0	75	106	13	94	119	54	73	114	66	81	103	38	3	1	-92	0	0	-125	-3	-2	67	4	2	40
53.207	0	74	106	14	94	120	53	73	114	66	81	104	39	2	1	-91	0	0	-125	-3	-2	68	5	2	41
53.3299	0	75	107	13	95	120	54	74	114	68	82	105	38	3	1	-90	-1	0	-126	-4	-3	68	4	2	42
53.4528	0	75	105	15	94	120	53	74	115	66	82	105	39	2	0	-90	0	0	-126	-3	-2	70	4	1	41
53.5757	0	74	107	13	95	118	55	73	114	67	82	106	38	3	0	-91	-1	0	-126	-3	-2	68	4	1	39
53.6986	0	74	106	14	95	118	54	73	114	67	82	106	38	3	0	-91	0	0	-127	-3	-1	68	4	1	40
53.8214	0	74	107	14	95	120	54	73	114	67	82	104	39	2	0	-92	0	0	-126	-3	-2	68	5	1	40
53.9443	0	74	106	13	94	120	54	74	115	68	83	105	38	2	0	-90	0	0	-126	-4	-2	69	4	1	41
54.0672	0	74	106	13	93	122	54	74	115	68	82	105	38	2	0	-89	0	0	-126	-3	-2	69	4	1	42
54.1901	0	74	107	15	95	119	54	73	116	67	81	107	38	3	0	-90	0	0	-127	-3	-2	69	4	0	40
54.313	0	74	107	13	95	115	54	73	115	67	82	110	38	2	0	-90	0	0	-127	-3	-2	68	4	1	40
54.4358	0	74	106	13	95	117	54	74	115	68	82	108	39	2	0	-91	0	1	-127	-3	-3	68	4	1	40
54.5587	0	74	106	13	95	119	54	73	116	67	82	107	38	2	0	-90	0	0	-126	-3	-2	68	4	1	41
54.6816	0	75	107	14	95	121	53	74	115	68	82	106	38	3	0	-90	0	0	-127	-3	-2	69	4	2	41
54.8045	0	75	107	15	95	120	52	74	115	67	82	107	38	3	0	-89	0	0	-126	-4	-2	69	4	1	41
54.9274	0	75	107	14	95	119	55	74	115	67	82	107	38	2	0	-90	0	0	-127	-3	-2	69	4	0	40
55.0502	0	74	107	13	95	119	54	74	115	68	81	106	38	2	0	-91	0	0	-127	-2	-2	69	4	2	40
55.1731	0	75	108	12	95	117	53	74	116	69	82	108	39	2	0	-90	0	0	-127	-3	-2	69	4	1	40
55.296	0	74	107	14	96	120	54	74	115	67	83	106	38	2	0	-90	0	0	-126	-3	-3	69	4	1	41
55.4189	0	75	107	14	95	122	53	74	115	68	82	107	39	2	0	-88	0	0	-126	-3	-1	70	5	3	42
55.5418	0	74	108	15	96	120	53	74	115	67	83	107	38	3	1	-89	0	0	-127	-3	-2	70	4	2	41
55.6646	0	75	107	14	95	117	54	74	116	68	82	108	38	3	0	-91	0	0	-128	-3	-3	70	5	1	40
55.7875	0	74	107	14	95	118	53	73	115	67	82	108	38	2	0	-91	0	0	-128	-3	-1	68	4	1	40
55.9104	0	75	108	13	96	120	54	74	116	68	81	107	39	2	1	-90	-1	0	-127	-4	-2	69	3	2	40
56.0333	0	75	107	13	95	121	54	73	116	68	82	106	38	3	0	-90	0	0	-128	-3	-2	69	5	2	41
56.1562	0	74	108	14	95	122	53	74	116	68	83	106	38	3	0	-89	0	0	-128	-3	-2	69	4	1	41
56.279	0	75	107	14	95	116	53	74	115	68	82	110	38	2	1	-89	0	0	-127	-3	-2	69	4	1	40
56.4019	0	75	107	13	95	118	54	74	116	68	82	108	39	3	0	-90	-1	0	-128	-3	-2	69	4	2	40
56.5248	0	74	107	13	95	118	53	74	116	68	82	108	38	2	0	-90	-1	0	-127	-3	-2	68	4	1	40
56.6477	0	74	106	13	95	120	53	74	115	68	82	106	38	4	0	-91	0	1	-127	-2	-1	69	5	2	41
56.7706	0	75	107	13	95	121	53	74	117	68	83	107	38	3	1	-90	0	0	-127	-2	-2	70	3	1	41
56.8934	0	75	107	15	95	122	52	74	116	68	83	106	39	2	1	-89	0	0	-127	-3	-2	69	4	1	41
57.0163	0	75	107	14	95	117	53	73	116	67	82	111	39	2	1	-90	0	0	-127	-2	-3	69	4	1	41
57.1392	0	74	107	14	95	118	54	74	116	68	83	108	38	3	0	-90	0	0	-128	-3	-2	69	4	2	40
57.2621	0	75	107	13	95	120	53	74	116	68	83	107	38	2	0	-91	0	0	-128	-3	-3	69	4	2	40
57.385	0	75	107	13	96	120	54	74	116	69	82	106	38	3	0	-90	0	0	-127	-3	-2	69	4	2	41
57.5078	0	75	108	14	96	122	53	75	117	68	83	107	39	3	1	-89	-1	0	-127	-3	-2	70	4	2	41
57.6307	0	75	107	15	95	121	53	75	116	68	82	108	38	2	0	-89	0	0	-127	-3	-2	70	4	1	41
57.7536	0	75	107	14	95	118	54	73	117	68	83	108	38	2	1	-90	0	0	-128	-3	-3	70	4	2	40
57.8765	0	74	107	13	95	119	54	74	116	68	83	108	39	3	0	-91	0	0	-127	-3	-2	69	4	2	40
57.9994	0	74	107	13	95	121	53	74	116	67	83	107	37	2	1	-90	0	0	-127	-3	-2	68	4	1	40
58.1222	0	75	109	13	96	121	54	74	116	68	83	108	38	3	0	-91	-1	0	-128	-3	-2	69	5	1	42
58.2451	0	75	108	14	95	121	53	74	116	68	82	107	37	3	1	-89	0	0	-127	-4	-2	70	4	1	42
58.368	0	75	107	14	96	119	53	75	117	68	82	109	38	3	0	-90	-1	0	-128	-3	-3	69	4	2	40
58.4909	0	75	107	13	95	119	53	75	116	67	82	109	38	3	0	-91	0	1	-128	-3	-3	68	4	2	41
58.6138	0	74	107	13	95	120	54	75	117	68	82	107	38	3	1	-92	-1	0	-128	-3	-2	68	4	1	40
58.7366	0	75	107	14	95	122	53	74	116	67	83	106	38	2	0	-91	-1	0	-128	-4	-3	68	5	1	41
58.8595	0	75	107	13	95	121	53	75	116	68	82	106	38	2	1	-90	-1	0	-127	-3	-2	69	4	2	41
58.9824	0	76	109	14	95	121	53	75	116	68	83	108	37	3	0	-90	0	0	-128	-3	-2	69	4	1	42
59.1053	0	75	106	13	96	119	54	74	115	67	83	109	38	3	0	-91	0	1	-128	-3	-2	68	4	2	40
59.2282	0	75	107	14	95	119	53	74	116	67	82	107	37	3	0	-92	0	0	-128	-3	-2	68	4	2	40
59.351	0	75	107	14	96	119	53	75	116	67	82	108	38	2	0	-92	-1	1	-127	-2	-2	68	3	2	40
59.4739	0	75	107	13	95	121	53	74	116	67	83	107	38	3	0	-91	0	0	-127	-4	-1	68	4	1	41
59.5968	0	75	107	14	95	121	53	74	118	68	83	107	37	2	1	-90	0	0	-127	-3	-3	70	3	2	41
59.7197	0	75	107	15	96	117	53	74	116	66	83	111	37	2	1	-92	0	-1	-127	-3	-2	69	5	1	41
59.8426	0	75	107	13	94	116	53	74	115	67	83	110	38	3	0	-92	0	0	-127	-3	-2	67	4	1	39
59.9654	0	75	108	13	96	118	54	74	116	66	83	107	37	2	1	-92	0	0	-127	-3	-2	68	4	2	40
60.0883	0	75	107	13	95	118	54	73	116	66	82	107	37	3	1	-93	0	0	-127	-3	-2	67	4	2	40
60.2112	0	75	108	14	95	119	54	74	115	67	81	107	37	3	0	-91	0	0	-127	-3	-2	68	3	2	41
60.3341	0	75	108	15	95	120	53	74	116	66	82	107	38	3	0	-90	0	0	-127	-3	-2	69	4	0	41
60.457	0	75	107	14	95	115	54	74	116	66	82	109	37	3	1	-93	0	0	-127	-3	-2	68	5	2	40
60.5798	0	75	107	14	95	118	54	75	115	66	82	107	38	3	1	-94	0	0	-127	-3	-2	67	4	2	40
60.7027	0	75	106	13	94	119	54	74	115	67	82	105	38	3	0	-94	-1	0	-127	-3	-2	67	4	0	40
60.8256	0	75	106	14	94	120	54	75	116	65	82	105	38	2	0	-93	0	0	-126	-3	-2	67	4	1	40
60.9485	0	75	108	13	94	121	54	74	115	67	82	106	37	3	0	-92	0	0	-126	-4	-3	68	4	2	41
61.0714	0	74	107	16	94	118	54	74	115	65	82	106	38	3	1	-93	-1	0	-127	-3	-1	68	4	1	41
61.1942	0	74	107	13	95	117	54	73	114	65	83	107	38	2	0	-95	0	0	-127	-3	-3	66	4	1	39
61.3171	0	74	106	13	94	116	53	74	114	66	82	106	38	2	1	-94	0	0	-126	-3	-3	67	3	1	39
61.44	0	75	106	13	93	117	54	74	113	66	82	105	38	2	1	-95	0	0	-126	-4	-2	67	4	1	40
61.5629	0	74	106	14	95	119	54	74	114	65	81	105	38	3	0	-93	0	0	-126	-2	-2	67	4	2	40
61.6858	0	74	106	15	94	119	53	74	115	65	81	106	37	2	0	-93	-1	0	-125	-3	-2	68	4	2	41
61.8086	0	75	107	14	95	116	53	74	114	64	81	108	38	3	0	-94	0	0	-126	-4	-3	66	3	1	39
61.9315	0	75	106	13	94	115	53	75	113	64	82	107	38	3	0	-96	0	1	-126	-4	-3	66	4	2	39
62.0544	0	74	106	13	94	116	54	74	114	64	81	106	38	3	1	-96	0	1	-126	-3	-2	65	4	1	38
62.1773	0	75	106	14	95	117	53	75	114	64	81	104	38	3	0	-95	0	0	-125	-3	-2	66	4	1	40
62.3002	0	75	106	14	94	119	54	75	114	65	81	103	38	3	0	-94	-1	0	-125	-3	-2	66	3	1	40
62.423	0	74	106	15	95	119	52	74	114	64	82	103	38	3	1	-94	0	0	-125	-2	-2	67	4	1	40
62.5459	0	74	106	14	94	117	54	73	113	64	81	105	37	3	1	-96	0	0	-125	-3	-2	66	5	2	39
62.6688	0	75	105	13	94	117	54	74	113	64	81	105	38	3	0	-96	-1	0	-124	-3	-2	65	4	1	39
62.7917	0	74	105	14	95	120	54	74	112	64	82	102	38	2	0	-97	-1	0	-124	-3	-2	66	4	1	38
62.9146	0	74	106	14	94	118	53	74	114	64	82	103	37	3	0	-96	0	0	-124	-3	-2	66	4	0	39
63.0374	0	74	106	13	94	120	53	74	113	65	81	103	37	2	1	-95	0	0	-124	-3	-2	67	5	2	40
63.1603	0	74	105	15	95	118	53	74	113	63	81	104	38	2	0	-94	-1	0	-124	-3	-2	66	4	2	40
63.2832	0	74	105	14	94	116	54	74	113	63	81	106	37	2	1	-96	0	0	-124	-4	-2	65	4	2	39
63.4061	0	75	105	13	94	119	54	74	113	63	81	103	38	3	0	-97	-1	0	-125	-2	-2	65	4	2	39
63.529	0	74	105	14	94	119	53	73	113	62	80	102	37	2	0	-97	0	0	-123	-3	-2	65	5	1	39
63.6518	0	74	105	13	93	119	52	74	113	64	81	104	38	3	0	-94	-1	0	-123	-3	-2	66	4	1	40
63.7747	0	74	105	13	94	120	53	74	114	65	81	103	37	3	0	-94	0	0	-124	-4	-3	66	5	1	40
63.8976	0	74	106	14	95	120	53	74	113	64	81	103	36	3	0	-94	-1	0	-124	-2	-1	67	5	1	40
64.0205	0	74	104	14	94	119	53	74	113	64	81	103	37	2	1	-96	0	0	-124	-2	-2	65	4	1	39
64.1434	0	75	104	13	94	120	53	74	113	64	80	103	37	2	1	-97	0	0	-123	-3	-2	64	4	1	39
64.2662	0	75	105	14	93	117	53	74	113	64	81	104	37	2	0	-96	0	0	-124	-3	-2	66	4	1	39
64.3891	0	74	105	14	94	119	53	75	113	64	80	103	36	2	1	-95	0	1	-124	-4	-2	65	4	2	40
64.512	0	75	106	14	94	121	54	73	114	64	81	103	36	3	0	-94	0	0	-124	-3	-2	66	3	1	40
64.6349	0	74	106	14	94	120	52	74	114	65	81	104	36	2	0	-93	0	0	-124	-4	-2	67	4	2	41
64.7578	0	74	105	15	95	119	53	75	113	64	82	104	37	2	0	-94	0	0	-125	-3	-2	66	5	2	39
64.8806	0	75	105	13	94	118	53	74	113	64	80	104	36	3	0	-96	0	0	-125	-3	-2	65	4	0	39
65.0035	0	74	106	13	94	119	53	73	113	64	80	103	36	3	1	-96	-1	0	-124	-2	-2	65	4	1	40
65.1264	0	75	106	13	95	120	53	75	113	65	80	103	36	3	0	-94	0	0	-124	-2	-2	66	5	1	40
65.2493	0	74	105	14	94	120	53	73	112	65	80	102	37	2	1	-93	0	0	-124	-3	-2	66	4	2	39
65.3722	0	74	106	13	94	120	52	74	113	66	82	103	36	2	0	-93	-1	0	-125	-3	-3	67	3	2	41
65.495	0	75	106	14	94	121	52	74	114	65	81	104	36	2	1	-91	0	0	-125	-3	-2	67	4	2	40
65.6179	0	74	105	14	94	118	52	74	113	65	81	105	37	3	1	-94	0	0	-124	-3	-2	66	4	1	39
65.7408	0	75	106	14	94	118	53	74	113	64	81	104	37	3	0	-95	0	0	-124	-3	-2	66	4	1	40
65.8637	0	74	106	13	95	119	52	74	113	64	80	104	36	3	0	-95	0	0	-124	-3	-3	65	4	1	39
65.9866	0	75	105	13	94	120	52	73	113	65	81	103	37	3	0	-93	0	0	-124	-3	-2	66	4	2	40
66.1094	0	75	105	13	94	121	52	74	113	65	81	104	36	3	0	-92	0	0	-124	-3	-2	66	4	2	41
66.2323	0	74	106	14	94	121	52	74	114	65	82	104	36	4	0	-92	0	0	-124	-3	-2	67	4	2	41
66.3552	0	74	106	15	95	121	52	74	114	64	81	104	36	3	0	-92	0	0	-125	-3	-1	67	4	1	40
66.4781	0	74	105	13	94	119	53	74	113	64	81	103	36	3	0	-94	0	0	-125	-3	-2	65	4	2	39
66.601	0	74	106	14	94	120	53	74	114	64	80	103	36	3	0	-94	0	0	-125	-3	-2	66	4	1	40
66.7238	0	74	105	14	94	121	52	74	114	64	80	103	36	3	1	-93	-1	0	-125	-3	-2	66	4	2	40
66.8467	0	74	105	13	94	120	53	74	114	65	80	104	36	2	0	-92	-1	0	-125	-3	-2	67	4	2	41
66.9696	0	74	107	13	94	121	52	75	115	66	80	104	36	2	0	-91	-1	0	-124	-3	-3	67	4	2	41
67.0925	0	74	106	15	95	122	51	74	115	66	82	104	36	2	0	-90	0	0	-125	-3	-2	69	4	2	42
67.2154	0	75	107	14	95	120	53	75	114	65	80	105	36	2	0	-92	0	1	-126	-3	-1	67	4	1	40
67.3382	0	74	106	14	94	121	52	73	115	65	80	105	36	2	0	-93	0	0	-126	-3	-2	66	4	1	40
67.4611	0	75	107	14	94	122	52	73	115	65	81	104	36	3	0	-92	0	0	-125	-3	-2	67	4	1	40
67.584	0	75	107	14	95	122	52	74	114	66	81	104	36	3	0	-91	0	0	-126	-3	-2	68	4	2	41
67.7069	0	75	107	14	95	122	53	74	115	67	81	104	36	3	0	-90	0	0	-125	-3	-2	68	4	2	41
67.8298	0	75	108	13	95	123	52	74	116	67	81	106	35	3	0	-89	0	0	-126	-4	-2	68	4	2	42
67.9526	0	74	108	15	95	122	51	75	117	66	82	106	36	3	0	-88	0	0	-125	-3	-2	69	4	1	42
68.0755	0	75	107	13	95	121	52	74	116	67	81	105	36	3	1	-90	-1	0	-127	-2	-2	67	4	1	40
68.1984	0	75	107	14	95	122	52	75	116	66	80	105	36	2	1	-91	0	0	-127	-3	-2	67	5	2	40
68.3213	0	74	108	14	95	122	51	74	116	66	81	104	36	2	0	-90	0	0	-126	-3	-2	68	4	2	41
68.4442	0	75	107	13	95	123	52	74	116	67	82	105	36	2	1	-88	0	0	-125	-3	-2	69	5	2	41
68.567	0	76	108	13	96	124	51	75	116	68	82	106	36	3	1	-88	0	0	-126	-3	-2	70	4	2	43
68.6899	0	74	108	14	95	123	51	75	118	68	82	107	36	3	1	-87	-1	0	-126	-3	-2	70	4	2	42
68.8128	0	75	108	15	96	123	52	74	116	67	82	106	36	3	0	-88	0	0	-126	-4	-2	69	4	1	42
68.9357	0	75	108	14	96	123	52	75	116	67	82	106	35	3	1	-88	0	0	-127	-2	-2	68	4	2	41
69.0586	0	75	108	14	96	122	52	75	117	67	83	106	35	2	0	-88	0	0	-126	-3	-2	69	4	2	41
69.1814	0	74	108	14	95	123	51	75	118	67	82	107	36	2	1	-88	-1	0	-127	-3	-2	69	3	2	42
69.3043	0	75	109	13	96	125	51	75	118	69	83	107	36	3	0	-86	0	0	-127	-3	-2	70	3	2	42
69.4272	0	76	110	14	95	125	50	75	118	69	83	107	35	3	0	-86	0	0	-127	-3	-3	70	4	1	44
69.5501	0	75	109	14	95	124	50	76	119	68	82	108	34	3	0	-85	0	0	-127	-4	-1	70	4	2	43
69.673	0	75	109	14	95	123	51	75	118	68	82	108	35	3	0	-87	0	0	-128	-3	-2	70	4	2	41
69.7958	0	76	109	13	95	124	51	75	118	69	82	108	35	2	0	-87	0	0	-128	-3	-3	70	4	2	41
69.9187	0	76	108	13	94	125	51	75	118	68	82	109	35	3	0	-87	0	0	-128	-3	-2	69	4	2	42
70.0416	0	75	109	13	95	125	51	75	118	69	82	109	35	3	0	-85	0	0	-128	-3	-3	70	4	2	42
70.1645	0	75	109	14	96	126	51	75	118	68	83	109	34	3	0	-85	0	0	-128	-4	-2	71	5	2	42
70.2874	0	76	109	15	96	126	50	75	119	68	82	109	34	3	0	-85	-1	0	-128	-3	-2	70	4	2	42
70.4102	0	75	109	14	96	124	50	74	118	69	82	109	35	2	1	-85	0	0	-128	-3	-2	71	4	1	40
70.5331	0	75	108	14	96	123	51	75	118	68	83	110	35	2	0	-87	0	0	-129	-3	-2	69	4	1	41
70.656	0	75	108	13	96	123	51	75	118	69	82	109	35	3	1	-87	-1	0	-129	-3	-3	70	4	2	40
70.7789	0	75	109	15	96	125	51	75	119	67	82	109	34	3	0	-87	0	0	-128	-3	-3	69	4	1	41
70.9018	0	76	109	14	96	126	50	76	118	69	83	108	35	2	0	-85	0	0	-128	-4	-2	70	4	1	42
71.0246	0	76	109	15	95	124	50	75	119	68	83	109	35	3	1	-85	-1	0	-129	-4	-2	70	5	1	42
71.1475	0	75	107	14	96	122	51	75	117	67	82	111	35	3	0	-87	0	0	-130	-4	-3	70	4	2	40
71.2704	0	75	108	13	96	124	51	75	118	68	82	109	36	3	0	-88	0	0	-129	-3	-3	69	4	2	40
71.3933	0	75	108	13	95	121	51	76	116	68	82	111	36	2	1	-88	0	0	-128	-4	-3	69	4	2	41
71.5162	0	75	107	14	95	123	51	75	117	67	82	108	35	3	0	-88	0	0	-128	-3	-3	69	4	1	41
71.639	0	76	107	15	95	124	52	75	116	67	82	108	35	3	0	-87	0	0	-128	-3	-2	70	4	1	42
71.7619	0	75	108	15	96	125	50	75	118	68	82	107	35	3	1	-87	0	0	-128	-4	-2	70	3	1	41
71.8848	0	74	108	15	95	122	52	74	117	67	81	109	35	3	1	-87	0	1	-127	-3	-2	69	4	1	40
72.0077	0	75	107	14	94	120	51	74	116	68	81	110	35	3	1	-89	0	0	-128	-4	-2	69	3	3	40
72.1306	0	75	106	12	96	119	52	75	116	68	82	110	35	2	0	-89	0	0	-128	-2	-3	68	4	1	40
72.2534	0	75	107	14	96	123	52	74	116	67	82	107	36	3	0	-89	0	0	-129	-3	-2	69	4	1	41
72.3763	0	74	107	13	95	124	51	74	117	68	82	107	36	2	0	-88	0	0	-127	-3	-2	68	4	2	41
72.4992	0	75	107	15	95	124	51	74	116	67	83	107	36	3	1	-87	0	0	-127	-3	-2	69	4	1	41
72.6221	0	75	106	14	95	123	52	74	116	67	81	107	36	3	0	-89	0	0	-128	-2	-2	68	5	2	39
72.745	0	74	106	13	94	121	52	74	114	68	81	107	36	3	0	-89	-1	1	-128	-2	-3	68	5	3	40
72.8678	0	74	106	13	94	122	52	74	113	67	81	107	36	2	0	-90	0	0	-127	-4	-2	68	5	1	39
72.9907	0	74	106	13	96	121	52	74	115	67	81	107	36	2	0	-90	0	0	-127	-3	-2	68	4	1	40
73.1136	0	75	107	14	94	122	52	74	115	67	82	107	37	3	0	-90	0	0	-128	-2	-3	69	4	2	40
73.2365	0	74	106	15	94	123	51	74	116	67	81	107	37	2	0	-88	0	0	-127	-3	-3	69	4	1	41
73.3594	0	75	106	14	94	120	52	73	115	67	81	108	37	2	0	-90	0	0	-128	-2	-2	68	4	2	39
73.4822	0	74	105	14	95	119	52	74	114	66	81	107	37	3	1	-90	0	0	-127	-2	-1	68	4	2	39
73.6051	0	74	106	13	94	121	52	74	114	67	81	106	36	3	0	-91	0	0	-127	-3	-2	68	3	1	39
73.728	0	74	105	14	94	121	52	73	114	66	81	106	37	2	1	-91	0	0	-126	-3	-2	68	4	1	40
73.8509	0	74	105	14	94	121	52	73	113	67	80	105	37	2	0	-89	0	0	-126	-3	-2	68	4	0	40
73.9738	0	74	106	14	95	122	51	74	114	67	81	106	37	2	1	-89	-1	0	-126	-3	-2	69	4	2	41
74.0966	0	74	106	13	93	117	52	74	114	67	80	108	37	3	0	-90	0	0	-127	-3	-2	68	4	1	39
74.2195	0	74	105	13	94	119	52	73	114	66	80	106	37	3	0	-91	0	-1	-126	-3	-2	67	4	1	39
74.3424	0	73	105	13	93	118	52	74	113	67	81	107	38	2	1	-91	0	0	-125	-3	-2	67	4	1	39
74.4653	0	73	105	13	94	120	52	73	114	66	80	106	37	3	1	-90	0	0	-126	-3	-2	67	4	1	40
74.5882	0	74	105	14	94	121	53	74	113	66	80	105	37	3	0	-90	0	0	-125	-3	-2	68	4	1	40
74.711	0	74	105	14	94	121	51	73	115	66	80	104	37	3	0	-89	-1	0	-126	-3	-3	68	4	1	40
74.8339	0	74	105	14	94	117	52	74	114	66	80	108	37	2	0	-91	0	0	-126	-3	-2	67	3	1	38
74.9568	0	74	104	14	93	118	53	73	113	65	81	108	37	2	0	-91	0	0	-125	-3	-2	67	4	1	39
75.0797	0	74	105	14	93	118	52	74	114	65	81	106	38	3	0	-91	0	0	-125	-3	-2	67	4	1	40
75.2026	0	74	105	14	93	121	52	74	114	66	80	104	37	3	1	-90	0	0	-125	-3	-2	68	5	1	40
75.3254	0	75	105	13	94	121	52	73	115	67	81	105	37	3	0	-89	0	0	-125	-3	-2	68	4	1	41
75.4483	0	74	106	14	94	120	51	74	114	68	81	106	37	3	0	-89	0	0	-126	-3	-2	69	4	2	41
75.5712	0	75	106	14	94	117	52	74	114	67	80	109	37	2	0	-90	0	0	-126	-3	-2	67	4	0	40
75.6941	0	74	105	13	93	121	53	73	114	67	80	105	37	2	0	-91	0	0	-125	-3	-2	68	3	0	39
75.817	0	74	105	14	93	119	52	73	114	66	80	105	37	2	0	-91	0	0	-126	-3	-2	68	4	2	39
75.9398	0	74	105	14	94	121	53	74	114	67	80	105	37	3	1	-90	0	1	-125	-2	-2	68	3	2	40
76.0627	0	74	105	13	93	121	52	73	114	68	80	105	37	2	0	-89	0	0	-125	-4	-1	68	5	2	41
76.1856	0	74	105	14	94	122	52	74	116	68	81	106	36	3	0	-88	0	0	-125	-3	-2	69	4	1	42
76.3085	0	75	106	14	94	120	53	74	114	67	80	107	38	3	0	-89	0	1	-125	-3	-2	68	4	1	39
76.4314	0	74	106	13	94	120	51	74	114	67	81	106	38	4	1	-90	0	0	-126	-3	-2	67	4	2	40
76.5542	0	74	105	14	94	120	52	74	115	67	81	106	37	3	0	-90	0	0	-126	-3	-2	68	3	0	40
76.6771	0	74	105	14	94	120	52	75	115	66	81	106	37	3	1	-89	0	0	-125	-3	-2	67	4	1	40
76.8	0	74	106	14	95	121	52	74	115	67	81	106	36	3	0	-89	0	0	-125	-3	-2	69	5	1	41
76.9229	0	74	106	15	94	122	52	74	114	67	81	106	36	3	0	-88	0	0	-125	-3	-2	69	4	1	41
77.0458	0	74	107	14	94	120	52	74	115	67	81	106	37	2	0	-89	0	0	-127	-3	-3	68	4	2	40
77.1686	0	74	106	13	94	121	52	73	115	67	80	106	37	2	0	-90	-1	0	-126	-3	-2	68	4	2	38
77.2915	0	75	106	13	94	121	52	74	115	67	81	107	37	3	0	-90	0	0	-126	-2	-1	68	4	0	39
77.4144	0	74	105	14	94	121	52	75	115	66	82	106	37	2	0	-90	-1	0	-126	-3	-2	68	4	2	39
77.5373	0	75	106	14	94	121	52	74	114	67	81	106	36	3	0	-89	0	0	-126	-3	-3	69	4	1	40
77.6602	0	75	106	15	94	123	51	74	115	66	81	106	37	3	0	-88	0	0	-126	-3	-2	69	5	2	41
77.783	0	75	106	14	94	120	52	74	115	67	82	109	37	2	0	-90	0	0	-126	-4	-2	68	3	1	40
77.9059	0	74	106	13	94	119	51	74	115	67	80	108	38	3	0	-90	0	-1	-126	-4	-2	68	4	1	40
78.0288	0	75	105	13	94	119	51	74	115	67	81	107	37	3	1	-91	0	0	-126	-2	-3	67	4	2	40
78.1517	0	75	106	14	93	118	52	74	115	66	81	108	37	2	1	-90	0	0	-126	-3	-2	68	4	1	40
78.2746	0	74	107	13	94	122	52	74	115	67	82	106	37	3	1	-89	0	0	-125	-3	-2	68	4	2	41
78.3974	0	75	106	13	95	122	51	74	115	67	81	108	37	3	0	-88	0	0	-125	-3	-2	69	3	1	42
78.5203	0	74	106	14	94	119	51	74	116	67	81	108	36	3	1	-89	0	0	-126	-3	-3	68	3	2	41
78.6432	0	74	107	13	94	120	51	74	116	67	81	107	36	3	0	-90	0	0	-126	-3	-2	68	4	2	40
78.7661	0	75	106	14	94	121	52	74	115	67	81	106	37	3	0	-89	0	0	-126	-3	-2	68	4	3	40
78.889	0	74	107	14	94	121	52	74	115	67	82	107	37	2	0	-89	0	0	-126	-4	-2	69	3	1	40
79.0118	0	75	107	14	95	122	53	74	115	68	81	106	36	2	0	-88	0	0	-125	-3	-2	70	5	1	40
79.1347	0	74	107	14	95	122	53	74	116	68	82	107	37	2	1	-87	-1	0	-126	-3	-1	70	4	1	40
79.2576	0	74	108	15	94	120	52	75	116	67	82	110	37	3	0	-87	-1	0	-127	-4	-2	69	4	1	41
79.3805	0	74	107	13	94	120	53	75	117	68	82	107	38	3	0	-90	0	0	-127	-2	-2	69	4	1	40
79.5034	0	75	107	13	94	119	53	75	116	67	82	108	38	2	1	-89	0	0	-126	-3	-2	68	4	2	39
79.6262	0	74	107	14	94	120	53	74	115	67	81	108	38	2	0	-88	-1	0	-127	-4	-2	68	5	2	41
79.7491	0	74	106	13	95	121	52	73	115	68	82	109	37	3	0	-88	0	0	-126	-3	-2	69	4	0	40
79.872	0	75	107	13	94	123	53	75	116	69	83	108	37	3	0	-87	0	0	-126	-3	-1	69	5	1	42
79.9949	0	75	106	15	95	122	53	75	116	67	82	109	38	3	1	-87	0	0	-126	-3	-2	70	4	2	41
80.1178	0	74	107	13	95	120	54	75	115	67	82	110	39	2	1	-89	0	0	-127	-4	-1	68	5	2	39
80.2406	0	75	107	13	95	121	54	74	115	68	82	110	39	2	1	-88	0	1	-126	-3	-2	69	4	1	40
80.3635	1	75	107	13	94	123	55	74	116	67	82	108	39	3	0	-89	-1	0	-127	-3	-2	68	4	2	41
80.4864	0	73	106	14	96	123	54	74	116	66	83	108	38	3	1	-89	-1	0	-126	-2	-1	68	4	1	40
80.6093	0	75	106	14	95	123	54	74	116	67	83	109	39	3	0	-88	0	0	-126	-2	-2	69	4	1	40
80.7322	0	74	107	13	95	124	54	73	117	68	82	109	38	3	1	-87	0	0	-126	-3	-2	70	3	1	41
80.855	0	75	106	15	94	120	54	74	116	67	82	111	38	3	0	-88	-1	0	-127	-3	-1	69	4	1	40
80.9779	0	75	106	14	95	120	54	74	116	66	82	111	39	3	0	-90	0	1	-127	-3	-2	68	4	1	40
81.1008	0	74	106	13	94	121	53	74	115	67	83	110	39	2	0	-90	0	1	-126	-3	-3	68	3	1	40
81.2237	0	75	107	14	95	122	55	74	116	66	84	109	39	3	0	-89	-1	0	-127	-3	-2	68	4	2	41
81.3466	0	75	106	14	95	121	54	74	115	67	83	111	38	3	0	-89	0	0	-127	-2	-2	69	4	2	41
81.4694	0	75	107	14	96	122	54	74	116	67	83	110	39	2	0	-88	0	0	-126	-3	-2	69	4	1	42
81.5923	0	75	106	14	95	118	53	74	116	67	83	113	39	2	0	-89	-1	0	-127	-3	-4	69	4	0	40
81.7152	0	74	107	14	95	119	54	74	115	66	83	111	38	2	0	-90	0	0	-127	-3	-2	68	4	2	40
81.8381	0	74	107	13	95	119	53	74	115	67	82	112	39	2	1	-90	0	0	-127	-3	-2	68	4	3	40
81.961	0	74	106	13	94	120	54	74	115	67	83	112	39	3	0	-90	0	0	-126	-2	-2	68	5	1	40
82.0838	0	74	106	14	95	122	53	74	115	67	82	109	39	3	0	-89	0	0	-126	-2	-2	69	4	0	40
82.2067	0	75	106	13	95	123	54	73	115	68	82	109	39	3	0	-89	0	0	-126	-3	-3	69	4	2	42
82.3296	0	75	106	15	95	119	53	73	116	67	84	111	39	2	0	-89	0	0	-127	-3	-2	69	4	1	41
82.4525	0	74	106	13	95	120	54	74	115	66	83	110	40	3	0	-90	0	1	-127	-3	-4	68	4	2	39
82.5754	0	75	106	13	95	117	54	73	115	66	83	113	39	2	0	-90	0	0	-126	-2	-2	68	4	1	40
82.6982	0	74	106	12	94	118	54	74	114	66	82	112	39	2	0	-91	0	0	-126	-3	-2	67	4	1	39
82.8211	0	74	106	14	95	119	55	74	115	66	82	111	39	2	0	-91	0	0	-126	-3	-2	68	4	2	39
82.944	0	74	106	13	94	122	54	75	115	67	82	111	39	2	0	-90	0	1	-126	-3	-1	68	4	1	40
83.0669	0	75	105	14	95	123	53	74	116	67	82	110	39	3	0	-89	0	0	-127	-3	-3	69	4	2	41
83.1898	0	74	105	15	94	117	54	74	114	66	82	113	39	1	0	-90	-1	0	-126	-3	-3	68	5	2	40
83.3126	0	74	105	13	95	117	54	73	114	66	81	113	39	3	0	-91	0	0	-127	-3	-2	68	3	1	39
83.4355	0	74	106	13	94	117	54	73	113	66	82	112	40	3	0	-92	-1	0	-126	-3	-2	67	4	1	39
83.5584	0	75	105	13	93	117	54	73	114	66	83	111	38	3	0	-92	0	0	-125	-2	-2	67	3	1	40
83.6813	0	73	105	13	94	118	54	74	114	66	81	110	40	3	0	-91	0	0	-126	-3	-2	68	4	2	40
83.8042	0	74	106	13	94	121	54	74	114	66	82	110	39	2	1	-91	0	1	-126	-4	-3	68	3	0	41
83.927	0	75	106	14	94	119	54	73	113	67	83	111	39	3	0	-90	0	0	-125	-3	-2	68	4	2	40
84.0499	0	73	105	13	94	117	54	74	113	66	83	110	39	2	0	-91	0	0	-126	-3	-3	67	4	1	39
84.1728	0	75	105	13	94	116	54	73	113	66	83	111	40	3	0	-92	0	0	-126	-3	-2	67	4	1	39
84.2957	0	74	106	13	93	117	55	73	113	66	82	110	38	2	0	-92	0	0	-125	-3	-2	67	4	0	39
84.4186	0	74	106	13	94	119	53	73	114	66	82	109	39	3	1	-92	0	1	-125	-3	-2	67	4	2	40
84.5414	0	74	104	14	94	120	54	73	114	66	81	110	39	2	0	-91	0	0	-125	-3	-2	68	4	2	41
84.6643	0	74	106	15	94	119	54	73	115	66	82	111	39	3	0	-90	0	0	-125	-3	-3	68	4	1	40
84.7872	0	74	105	14	93	116	55	74	114	65	82	111	40	3	0	-91	0	0	-126	-3	-1	67	5	2	40
84.9101	0	75	106	13	93	116	54	73	113	66	81	111	40	2	0	-92	0	0	-126	-3	-3	67	5	1	39
85.033	0	74	106	13	93	115	55	74	113	66	82	111	40	2	0	-92	0	0	-125	-3	-2	67	4	1	40
85.1558	0	75	105	13	94	116	54	73	114	66	81	110	40	2	1	-92	0	0	-124	-3	-3	67	4	2	39
85.2787	0	74	106	14	92	119	55	74	114	65	82	108	40	2	0	-92	0	1	-125	-3	-1	68	4	2	41
85.4016	0	74	106	13	93	119	54	74	115	67	82	109	40	3	0	-91	0	0	-125	-3	-2	68	4	2	41
85.5245	0	75	106	14	94	118	53	73	114	65	81	111	39	3	0	-90	-1	0	-125	-3	-2	68	4	2	40
85.6474	0	75	106	14	94	116	55	74	114	66	81	111	40	3	0	-92	0	0	-126	-3	-3	67	4	1	39
85.7702	0	75	106	14	93	116	54	74	113	65	81	112	40	3	1	-92	0	0	-126	-3	-2	68	3	2	39
85.8931	0	74	106	13	94	115	54	73	113	66	81	111	40	3	1	-93	0	0	-125	-4	-1	67	4	2	39
86.016	0	75	106	13	93	117	54	74	114	65	82	109	40	2	0	-92	0	1	-125	-3	-2	67	3	1	40
86.1389	0	75	105	14	94	119	54	74	114	66	82	110	40	1	1	-92	0	0	-125	-3	-2	67	4	1	40
86.2618	0	74	106	13	93	120	54	74	115	67	81	110	40	3	0	-92	0	1	-125	-2	-3	68	4	1	40
86.3846	0	75	105	14	93	117	54	74	114	66	81	113	40	3	0	-91	0	0	-125	-3	-2	68	4	1	40
86.5075	0	75	105	13	93	116	55	73	114	67	81	112	40	2	0	-91	-1	1	-125	-3	-2	67	5	2	39
86.6304	0	74	104	13	94	117	56	73	114	66	82	112	40	3	0	-92	0	0	-125	-3	-2	67	5	2	40
86.7533	0	75	105	13	93	116	55	73	114	66	82	111	40	3	1	-93	0	-1	-125	-3	-1	67	4	1	40
86.8762	0	74	106	13	93	118	54	74	114	66	81	109	39	3	0	-91	0	1	-125	-3	-2	67	5	3	41
86.999	0	74	106	14	94	119	55	74	114	66	82	111	40	2	0	-91	0	0	-125	-4	-2	68	4	2	41
87.1219	0	74	106	13	95	120	54	73	114	67	83	111	41	3	0	-91	-1	0	-126	-2	-2	68	4	0	40
87.2448	0	75	106	14	94	116	55	74	114	66	82	114	40	2	1	-91	-1	-1	-126	-2	-2	68	4	2	40
87.3677	0	74	106	13	93	117	54	73	116	67	82	111	40	3	1	-91	-1	0	-125	-3	-3	69	5	2	39
87.4906	0	75	106	12	94	116	56	73	114	68	83	113	41	2	0	-92	0	0	-125	-3	-3	68	4	2	40
87.6134	0	74	105	13	93	117	55	74	114	67	82	112	39	2	0	-91	-1	1	-126	-3	-2	68	4	2	40
87.7363	0	75	106	14	94	120	54	74	115	68	83	110	39	2	0	-90	0	0	-125	-3	-1	69	4	2	41
87.8592	0	74	107	14	93	120	55	74	115	68	82	112	40	3	0	-90	-1	0	-126	-2	-2	69	4	2	42
87.9821	0	74	106	14	94	121	54	74	115	68	83	112	39	2	1	-88	0	0	-126	-2	-1	70	4	1	41
88.105	0	75	106	14	94	116	54	74	115	68	82	115	40	4	0	-90	0	0	-126	-3	-2	70	4	2	40
88.2278	0	75	106	14	94	117	56	74	115	67	82	114	40	3	0	-91	0	0	-126	-3	-3	69	4	2	40
88.3507	0	74	106	13	94	116	55	74	115	68	83	114	41	3	0	-90	0	0	-126	-3	-2	69	4	1	40
88.4736	0	74	106	12	94	116	55	74	115	68	83	114	40	3	0	-90	0	0	-126	-3	-3	68	4	2	40
88.5965	0	75	107	13	94	117	54	74	115	67	83	113	41	2	1	-91	0	0	-126	-3	-3	69	4	1	41
88.7194	0	74	106	14	94	122	55	74	116	68	83	111	40	3	0	-90	-1	0	-126	-3	-2	69	4	2	41
88.8422	0	75	106	15	94	118	56	74	116	66	83	113	41	2	0	-90	0	0	-126	-3	-2	69	5	2	41
88.9651	0	75	106	13	94	117	55	74	115	68	82	113	41	3	0	-91	0	0	-127	-4	-2	69	4	1	39
89.088	0	75	107	13	94	116	56	74	115	68	82	114	40	3	1	-90	0	0	-127	-3	-3	69	3	2	40
89.2109	0	75	107	13	95	118	55	74	115	68	82	114	40	3	1	-91	0	0	-126	-3	-2	69	4	2	40
89.3338	0	75	107	14	94	118	55	74	116	67	83	114	41	2	1	-90	-1	0	-126	-3	-2	69	3	1	41
89.4566	0	75	106	13	94	120	55	74	115	68	82	113	41	3	0	-89	0	0	-126	-3	-2	69	4	1	41
89.5795	0	75	107	15	94	122	55	73	116	68	83	113	41	3	1	-90	0	1	-127	-3	-2	70	5	1	42
89.7024	0	74	106	14	94	118	56	74	116	68	83	115	41	2	0	-90	0	0	-127	-3	-2	69	4	1	40
89.8253	0	74	107	13	93	117	55	74	116	68	82	115	41	3	0	-91	0	-1	-127	-3	-3	69	4	1	40
89.9482	0	74	106	13	94	116	55	74	116	68	82	115	40	3	1	-90	0	0	-127	-3	-3	69	4	1	39
90.071	0	74	108	13	94	117	56	74	116	69	83	114	41	2	0	-90	0	0	-126	-3	-3	69	4	1	41
90.1939	0	75	108	14	94	118	56	75	115	68	83	114	40	3	1	-90	0	0	-126	-3	-2	70	4	2	41
90.3168	0	75	107	14	94	119	55	74	116	68	83	113	41	3	1	-89	0	0	-126	-3	-2	69	4	2	42
90.4397	0	75	107	15	95	117	56	74	116	67	83	115	40	3	1	-89	0	0	-127	-3	-3	69	4	2	41
90.5626	0	75	106	13	93	117	56	75	115	68	82	115	41	3	1	-91	0	0	-127	-2	-2	70	4	2	39
90.6854	0	74	107	13	94	116	55	74	115	68	83	115	41	2	1	-90	0	0	-127	-3	-2	69	4	2	41
90.8083	0	74	106	13	94	116	56	74	116	68	83	114	41	3	1	-90	-1	0	-127	-2	-3	68	4	1	40
90.9312	0	74	107	13	94	118	56	74	116	69	82	114	41	2	0	-90	-1	0	-127	-3	-2	70	3	2	41
91.0541	0	75	107	14	94	119	56	75	117	68	82	113	41	2	1	-90	0	0	-126	-3	-2	69	3	2	41
91.177	0	74	106	15	95	119	55	74	117	68	83	114	41	3	0	-89	0	0	-126	-3	-3	70	4	1	41
91.2998	0	75	107	13	94	117	56	74	116	68	83	115	41	3	1	-90	0	-1	-127	-3	-3	69	4	1	39
91.4227	0	76	106	13	95	115	56	74	116	67	84	115	41	3	1	-91	-1	0	-126	-4	-2	69	4	1	40
91.5456	0	74	106	13	94	116	55	74	116	68	83	114	41	4	0	-91	0	0	-126	-3	-3	68	4	0	40
91.6685	0	75	108	13	94	116	55	74	116	68	83	114	42	2	0	-91	0	0	-126	-4	-2	69	3	1	41
91.7914	0	75	107	14	94	119	55	74	116	68	82	113	41	3	1	-90	0	0	-126	-2	-3	69	4	2	42
91.9142	0	75	107	14	94	117	55	74	116	68	83	115	41	2	0	-91	0	0	-127	-3	-2	70	4	2	40
92.0371	0	74	108	13	95	115	56	74	115	68	83	115	41	3	1	-92	0	0	-127	-3	-1	68	5	1	39
92.16	0	75	106	13	94	115	56	74	116	67	82	115	41	2	0	-91	-1	0	-126	-3	-2	69	4	2	40
92.2829	0	74	107	13	94	116	57	74	116	68	82	114	42	3	0	-92	-1	-1	-126	-3	-2	69	4	2	40
92.4058	0	74	106	13	94	117	56	74	116	68	83	113	41	2	1	-92	-1	0	-126	-2	-2	68	4	2	40
92.5286	0	75	107	13	94	118	55	74	116	68	83	113	41	2	1	-91	0	0	-126	-3	-3	69	4	2	41
92.6515	0	75	107	14	94	118	56	74	117	67	83	114	41	3	0	-91	0	0	-126	-4	-3	69	4	1	42
92.7744	0	75	107	14	93	115	56	74	115	68	83	114	41	2	0	-91	0	-1	-127	-4	-3	69	4	1	39
92.8973	0	74	106	14	94	116	57	74	115	67	83	113	41	2	0	-92	0	0	-127	-3	-3	69	3	1	39
93.0202	0	74	107	13	94	115	57	74	115	67	83	114	41	3	0	-92	0	-1	-127	-3	-3	68	4	1	39
93.143	0	75	107	13	94	116	56	74	115	68	84	114	41	3	0	-93	0	0	-126	-4	-2	68	4	2	40
93.2659	0	75	106	13	94	117	56	74	115	67	82	114	41	3	1	-92	-1	0	-126	-3	-2	68	4	1	40
93.3888	0	75	107	14	93	118	56	75	116	68	81	113	41	3	0	-91	0	0	-126	-3	-2	69	5	2	41
93.5117	0	75	106	14	93	114	56	74	115	67	82	113	40	2	0	-92	0	0	-127	-2	-2	69	5	1	40
93.6346	0	75	106	14	93	114	55	74	115	66	82	113	42	3	0	-92	0	-1	-125	-3	-3	68	5	2	39
93.7574	0	75	106	14	94	115	56	73	114	66	82	114	41	3	0	-93	0	0	-126	-3	-2	68	3	1	39
93.8803	0	74	106	12	93	116	57	74	114	68	83	112	41	2	1	-93	0	0	-126	-3	-3	68	3	0	39
94.0032	0	74	106	13	93	116	56	74	116	67	83	112	40	3	0	-93	-1	0	-125	-2	-1	68	4	1	40
94.1261	0	75	106	14	94	117	55	74	115	67	82	112	42	2	0	-92	0	0	-126	-2	-3	69	4	1	40
94.249	0	74	106	14	92	114	56	74	115	66	82	113	41	2	0	-93	0	0	-126	-3	-2	67	3	2	40
94.3718	0	74	105	13	93	114	57	74	114	66	82	113	41	3	0	-93	0	0	-126	-3	-2	67	4	1	39
94.4947	0	74	106	13	93	113	55	74	115	66	82	112	41	2	0	-94	0	0	-126	-4	-2	67	4	2	38
94.6176	0	74	106	13	94	114	56	73	114	66	82	112	41	3	0	-94	0	0	-125	-3	-2	67	3	1	40
94.7405	0	75	105	13	94	116	56	74	114	66	81	110	41	3	0	-94	-1	1	-125	-3	-2	67	4	1	39
94.8634	0	75	105	14	94	115	55	74	115	66	82	112	41	2	0	-94	0	0	-125	-2	-2	67	4	1	39
94.9862	0	73	106	14	92	114	56	74	114	66	82	112	41	2	0	-93	0	0	-125	-3	-2	68	4	1	39
95.1091	0	74	106	13	93	113	56	74	114	65	82	112	41	3	0	-95	0	0	-125	-2	-3	67	4	1	38
95.232	0	75	105	14	92	112	56	74	114	65	82	111	41	2	0	-96	0	0	-124	-4	-3	67	4	1	39
95.3549	0	74	106	13	93	112	56	73	115	66	82	111	41	3	0	-96	0	0	-125	-2	-2	67	4	2	40
95.4778	0	74	105	13	93	113	56	73	114	66	81	111	41	3	0	-96	0	0	-125	-3	-2	67	4	2	40
95.6006	0	74	105	13	93	116	56	74	115	66	81	110	41	2	0	-94	0	0	-124	-3	-2	67	5	2	40
95.7235	0	75	105	14	93	114	55	74	114	65	81	110	41	3	1	-95	0	0	-124	-3	-1	67	4	1	39
95.8464	0	75	105	13	93	113	56	74	113	64	81	111	41	3	0	-96	0	-1	-124	-3	-2	66	5	1	39
95.9693	0	74	104	14	93	112	56	73	114	65	82	111	40	2	0	-96	-1	0	-123	-3	-2	66	4	1	38
96.0922	0	74	104	13	93	113	56	74	113	65	81	111	41	3	1	-97	0	0	-123	-3	-2	66	4	1	39
96.215	0	74	104	13	92	114	56	73	114	65	83	111	40	3	1	-97	-1	0	-123	-3	-2	66	4	2	39
96.3379	0	74	105	14	93	113	56	73	113	65	82	111	40	2	0	-96	-1	0	-124	-3	-2	67	4	2	40
96.4608	0	74	105	14	92	112	56	73	114	65	82	110	41	3	1	-96	0	0	-123	-3	-2	66	4	1	38
96.5837	0	74	105	13	92	113	56	73	113	64	81	110	41	3	1	-96	-1	0	-123	-3	-1	66	4	2	38
96.7066	0	74	105	13	92	114	56	74	113	65	82	110	41	3	0	-96	0	0	-123	-3	-3	66	5	2	38
96.8294	0	74	105	13	92	113	56	73	113	65	82	110	41	3	1	-97	0	0	-124	-3	-2	66	5	2	39
96.9523	0	74	105	14	94	114	56	73	113	64	82	109	41	3	1	-97	0	0	-123	-3	-2	66	4	2	39
97.0752	0	73	105	14	93	115	55	74	114	65	81	110	41	2	1	-95	0	0	-123	-3	-2	67	4	2	40
97.1981	0	74	105	15	93	113	55	73	114	64	81	110	41	3	1	-97	0	0	-124	-3	-1	66	4	2	39
97.321	0	74	104	13	92	111	56	73	114	65	81	111	41	3	1	-97	0	0	-123	-3	-2	66	4	1	38
97.4438	0	73	104	13	92	112	56	73	113	64	81	109	41	3	1	-97	-1	0	-123	-4	-2	66	4	1	39
97.5667	0	74	105	13	92	113	56	74	113	65	82	110	41	2	0	-98	-1	0	-122	-3	-1	66	4	1	39
97.6896	0	75	104	13	92	116	55	73	113	65	82	108	40	3	1	-97	0	1	-123	-3	-2	66	5	1	40
97.8125	0	74	105	13	92	116	56	73	113	65	82	108	41	2	1	-96	0	0	-122	-3	-2	66	5	2	40
97.9354	0	74	104	15	93	114	55	74	113	64	81	110	40	2	0	-96	0	0	-123	-3	-2	67	4	1	40
98.0582	0	74	104	13	92	112	56	73	112	63	81	111	41	2	0	-99	-1	0	-123	-2	-3	65	5	1	37
98.1811	0	74	106	14	92	113	56	74	113	63	81	111	41	2	0	-98	0	0	-122	-3	-2	64	4	1	38
98.304	0	74	104	13	92	113	56	74	113	64	81	109	42	2	1	-98	-1	0	-122	-2	-2	65	4	1	39
98.4269	0	74	105	13	93	116	56	73	112	64	82	108	41	3	0	-99	0	0	-122	-3	-2	65	4	1	40
98.5498	0	74	105	13	93	117	56	74	113	64	82	107	41	2	1	-97	0	0	-122	-3	-3	66	4	2	40
98.6726	0	75	105	15	93	115	55	73	113	63	82	109	41	3	0	-97	0	0	-123	-3	-2	66	4	2	40
98.7955	0	74	105	14	93	114	56	73	113	64	81	109	41	3	1	-97	0	0	-123	-3	-3	66	4	2	38
98.9184	0	74	105	14	92	111	56	73	113	63	80	111	41	3	0	-98	0	0	-122	-3	-2	64	4	1	39
99.0413	0	74	105	14	93	113	56	73	113	63	80	110	40	3	0	-99	0	0	-121	-3	-3	64	4	1	38
99.1642	0	74	105	13	93	115	55	73	112	63	82	109	42	3	0	-98	0	0	-122	-3	-1	65	3	1	40
99.287	0	74	106	14	93	118	56	73	114	64	82	108	41	3	1	-97	0	0	-122	-4	-2	66	3	2	39
99.4099	0	75	105	14	93	116	55	74	113	64	81	109	41	3	0	-97	-1	0	-123	-3	-2	66	4	2	39
99.5328	0	74	105	13	92	113	55	73	112	64	81	111	42	2	0	-98	0	0	-122	-2	-2	65	4	1	39
99.6557	0	75	105	13	93	112	57	73	113	64	82	110	40	2	0	-98	0	0	-122	-3	-2	65	4	1	39
99.7786	0	75	104	13	92	112	56	74	112	63	81	110	41	3	1	-98	-1	0	-122	-2	-2	65	4	1	39
99.9014	0	74	105	13	93	116	55	73	113	64	81	109	41	3	0	-97	0	0	-122	-3	-2	66	4	2	40
100.024	0	75	105	13	92	117	56	73	114	65	82	108	41	3	1	-96	0	0	-123	-3	-2	66	3	1	40
100.147	0	74	106	16	93	114	56	74	113	63	80	112	41	2	0	-96	0	0	-123	-3	-2	66	4	2	40
100.27	0	74	104	14	92	113	56	73	113	63	81	111	41	3	0	-98	-1	0	-123	-4	-1	65	4	1	38
100.393	0	74	105	13	92	113	55	73	112	64	82	110	41	2	0	-98	0	0	-122	-3	-2	65	4	1	39
100.516	0	74	105	13	91	113	56	73	112	64	81	108	41	2	0	-98	0	0	-122	-3	-2	65	4	1	39
100.639	0	75	105	14	93	115	56	73	113	64	81	108	40	3	0	-97	0	0	-123	-4	-2	65	4	2	39
100.762	0	75	105	14	92	117	55	74	113	64	80	109	41	2	0	-96	-1	0	-122	-3	-2	66	4	1	40
100.884	0	75	106	15	93	115	55	73	113	64	81	110	41	2	0	-95	0	0	-122	-3	-1	67	4	1	40
101.007	0	74	105	13	91	112	56	73	113	64	81	110	41	3	1	-97	0	0	-122	-3	-2	65	4	1	38
101.13	0	74	105	13	92	113	56	73	113	63	80	110	41	2	1	-98	-1	0	-122	-3	-2	64	4	1	39
101.253	0	74	104	13	92	114	57	74	112	63	82	109	40	2	0	-98	0	-1	-122	-3	-2	66	5	2	38
101.376	0	74	105	14	92	114	56	74	113	64	80	109	42	2	0	-97	0	0	-122	-4	-2	65	4	1	39
101.499	0	74	104	14	93	117	56	74	113	65	81	108	41	3	1	-96	-1	1	-123	-3	-2	66	4	1	40
101.622	0	75	105	15	93	116	56	74	114	63	81	109	41	4	0	-96	0	0	-123	-3	-3	66	4	1	40
101.745	0	74	105	14	93	113	57	73	113	63	81	109	42	3	0	-97	0	0	-123	-3	-2	65	4	1	39
101.868	0	74	105	13	92	114	56	74	112	64	80	108	41	3	0	-98	0	0	-122	-3	-1	65	3	1	38
101.99	0	75	104	13	92	114	56	73	113	64	81	109	41	2	0	-97	0	0	-122	-3	-1	64	4	2	39
102.113	0	74	105	14	93	118	56	74	113	64	81	107	42	2	0	-97	0	1	-122	-3	-2	66	5	2	40
102.236	0	75	105	14	93	119	56	74	113	64	81	107	41	2	1	-96	0	0	-123	-3	-2	66	4	0	40
102.359	0	74	105	15	93	114	55	73	113	63	81	111	41	2	0	-96	0	0	-122	-3	-3	65	4	1	39
102.482	0	74	105	13	92	113	56	73	113	64	81	111	41	2	0	-98	0	0	-122	-2	-3	65	5	2	38
102.605	0	74	105	13	92	113	57	74	113	63	81	110	41	2	1	-99	0	0	-122	-3	-2	64	4	2	38
102.728	0	73	105	13	92	115	56	74	112	64	81	110	41	2	0	-98	0	0	-122	-2	-3	65	4	1	39
102.851	0	74	106	14	93	119	56	74	113	64	81	107	41	2	1	-96	0	0	-122	-3	-2	66	3	1	39
102.973	0	75	106	14	93	116	56	74	114	64	81	110	41	3	1	-96	0	0	-122	-3	-2	66	5	2	40
103.096	0	74	104	14	93	113	56	73	114	63	81	111	41	2	0	-97	0	0	-123	-3	-3	65	4	1	39
103.219	0	74	104	13	92	114	56	74	114	63	82	110	40	2	0	-98	0	0	-122	-3	-3	64	4	2	38
103.342	0	74	105	14	92	114	56	74	112	63	81	110	41	3	1	-98	-1	0	-121	-3	-2	65	3	1	38
103.465	0	75	105	14	93	116	56	74	113	63	81	109	41	2	0	-98	0	0	-121	-3	-1	65	4	1	39
103.588	0	75	106	14	92	117	55	74	114	64	82	107	40	2	0	-97	0	1	-122	-3	-3	66	3	1	40
103.711	0	75	106	15	93	116	56	74	114	63	81	109	41	3	0	-97	0	0	-122	-2	-2	66	5	1	40
103.834	0	74	106	14	93	113	57	73	113	62	81	110	40	2	1	-98	0	0	-122	-3	-2	64	4	2	38
103.956	0	74	106	13	93	113	56	74	112	63	81	111	41	2	1	-99	0	0	-122	-2	-2	64	4	1	38
104.079	0	74	104	13	93	115	56	74	113	63	81	108	41	2	1	-100	-1	0	-122	-4	-2	64	4	2	39
104.202	0	74	106	13	92	115	56	74	113	62	82	109	40	3	0	-99	-1	0	-121	-3	-2	64	4	1	39
104.325	0	74	105	14	93	116	56	74	114	62	82	110	40	2	0	-97	-1	0	-121	-3	-2	66	4	2	40
104.448	0	75	105	14	93	113	56	74	114	63	81	111	41	3	1	-98	0	0	-123	-2	-3	65	4	2	39
104.571	0	75	105	13	92	114	55	74	113	63	82	110	41	3	0	-99	0	0	-122	-3	-3	63	4	2	38
104.694	0	75	105	13	93	114	55	74	113	62	81	109	41	3	1	-99	0	0	-122	-3	-3	63	3	2	39
104.817	0	74	105	14	93	113	56	74	114	62	82	110	41	4	1	-99	0	0	-122	-3	-2	64	4	1	39
104.94	0	74	106	14	92	117	56	74	114	63	81	108	40	3	0	-97	0	0	-122	-3	-3	65	3	0	40
105.062	0	75	107	15	93	114	55	75	114	63	81	111	40	2	0	-97	0	0	-122	-3	-2	66	4	1	41
105.185	0	75	107	13	93	113	56	74	114	62	82	111	40	3	1	-99	0	0	-121	-3	-2	64	4	1	39
105.308	0	75	106	13	93	113	55	74	113	62	81	110	40	3	0	-100	0	0	-122	-4	-2	64	3	2	38
105.431	0	75	106	13	93	114	55	75	114	62	81	110	40	3	0	-100	0	0	-122	-4	-3	64	4	2	39
105.554	0	76	106	13	93	113	56	74	114	63	81	111	40	3	1	-98	0	0	-121	-3	-2	65	4	1	40
105.677	0	74	106	14	93	116	56	75	114	63	82	109	40	2	0	-98	-1	0	-122	-3	-3	65	4	2	39
105.8	0	74	106	15	92	115	55	74	114	61	81	111	40	2	0	-98	0	0	-123	-3	-2	65	4	2	39
105.923	0	76	106	13	93	114	56	73	114	61	81	110	40	2	0	-99	0	0	-122	-3	-2	63	4	2	38
106.045	0	75	106	14	92	114	56	74	114	62	81	110	40	3	0	-100	0	0	-123	-4	-3	63	4	2	39
106.168	0	74	106	13	92	116	55	74	114	63	81	107	39	2	0	-101	0	0	-123	-2	-2	63	4	2	38
106.291	0	75	106	13	92	116	55	74	114	63	81	109	40	2	1	-98	0	0	-121	-3	-1	64	4	2	40
106.414	11	75	106	13	93	119	56	74	114	63	82	107	40	3	0	-97	0	0	-122	-2	-3	65	4	1	40
106.537	0	75	106	15	93	114	55	73	114	62	81	110	39	3	1	-99	0	0	-123	-3	-3	65	4	2	39
106.66	0	75	106	13	93	113	55	73	113	62	81	110	40	2	1	-99	0	0	-123	-3	-2	63	4	1	39
106.783	0	74	105	14	93	114	55	74	113	61	82	109	40	2	1	-101	-1	0	-122	-3	-3	63	5	1	38
106.906	0	75	105	13	93	114	56	73	113	61	82	110	40	3	0	-100	0	0	-123	-3	-2	63	4	2	38
107.028	0	75	105	14	93	118	56	74	113	62	81	108	40	3	0	-99	0	0	-122	-3	-2	64	4	1	40
107.151	0	75	106	15	93	115	55	74	113	62	82	109	40	3	0	-97	-1	0	-122	-3	-2	65	4	1	40
107.274	0	74	105	14	93	112	56	74	114	61	81	111	39	3	0	-100	0	0	-122	-3	-3	64	4	1	39
107.397	0	74	105	13	93	113	56	74	114	62	81	110	41	2	0	-100	0	0	-122	-3	-2	63	3	1	39
107.52	0	75	105	13	92	112	55	74	112	61	82	110	40	3	0	-100	0	0	-122	-3	-2	63	4	1	39
107.643	0	74	105	13	92	115	56	74	113	62	81	108	41	2	1	-99	0	0	-121	-3	-2	64	4	2	39
107.766	0	75	105	13	93	118	55	74	113	63	81	108	41	3	0	-98	-1	0	-122	-4	-2	64	4	1	40
107.889	0	74	106	15	94	116	55	73	114	61	81	108	40	3	0	-98	-1	1	-122	-3	-2	65	5	2	40
108.012	0	74	105	13	92	113	56	74	113	62	81	109	39	3	0	-101	0	0	-123	-2	-2	63	4	1	38
108.134	0	74	105	13	92	113	56	73	113	62	81	110	40	3	0	-101	0	0	-123	-3	-2	63	4	1	39
108.257	0	74	105	14	93	114	56	73	113	62	80	110	40	3	0	-100	0	0	-121	-3	-2	64	4	1	38
108.38	0	74	104	13	93	116	56	73	112	62	80	108	40	3	0	-99	0	1	-121	-2	-2	64	5	2	39
108.503	0	74	104	13	92	116	56	74	111	63	81	108	40	2	0	-99	0	1	-122	-3	-1	64	4	2	40
108.626	0	75	105	15	92	115	55	72	112	62	81	108	40	2	1	-98	-1	0	-122	-3	-1	65	3	1	39
108.749	0	73	105	13	92	112	56	73	113	62	81	109	40	3	0	-100	0	0	-121	-2	-1	63	3	2	38
108.872	0	73	105	14	92	112	56	73	112	61	80	109	41	2	1	-100	0	-1	-122	-3	-2	63	3	0	38
108.995	0	74	104	13	92	114	56	73	112	61	80	108	40	3	1	-101	-1	0	-121	-3	-2	63	4	1	38
109.117	0	75	106	14	92	116	56	73	112	62	81	106	40	3	0	-99	0	1	-121	-3	-1	64	4	0	39
109.24	0	74	104	14	93	118	56	73	113	62	81	106	41	3	0	-97	0	0	-121	-3	-2	66	4	1	40
109.363	0	74	104	15	92	115	55	73	113	62	80	108	40	3	0	-98	-1	0	-121	-2	-2	65	3	1	40
109.486	0	74	105	13	91	113	56	73	112	62	81	108	40	3	0	-100	0	0	-121	-3	-2	63	4	1	38
109.609	0	75	105	14	92	114	56	73	112	62	80	108	40	3	0	-100	0	0	-121	-2	-3	64	4	1	38
109.732	0	74	105	14	92	115	56	73	112	62	80	107	40	3	0	-99	0	0	-121	-3	-2	65	4	2	39
109.855	0	74	105	13	92	116	56	75	113	63	81	107	40	3	0	-98	0	1	-122	-3	-2	65	3	0	40
109.978	0	74	105	14	93	116	55	74	114	62	80	108	40	2	0	-97	0	0	-122	-3	-2	65	5	2	40
110.1	0	74	104	14	93	114	56	73	114	63	80	110	40	3	0	-98	0	0	-122	-3	-2	65	4	1	39
110.223	0	74	105	14	91	113	55	73	112	63	81	111	40	3	0	-99	-1	0	-122	-3	-1	65	4	1	40
110.346	0	75	104	14	92	115	56	73	113	63	80	109	40	3	0	-98	0	0	-121	-3	-2	64	4	1	40
110.469	0	74	105	14	93	116	56	74	113	63	81	109	40	3	0	-97	0	0	-122	-3	-2	65	3	2	40
110.592	0	74	106	13	92	117	55	74	114	64	80	108	41	2	0	-95	0	0	-123	-2	-2	65	4	0	41
110.715	0	75	105	14	93	119	55	74	114	64	81	108	40	2	0	-95	0	0	-123	-3	-3	67	4	0	41
110.838	0	75	106	14	92	115	55	74	114	64	81	110	40	3	0	-96	-1	0	-123	-4	-2	66	3	0	40
110.961	0	75	106	13	93	115	55	73	114	64	81	110	40	3	0	-97	0	0	-123	-3	-2	65	3	1	40
111.084	0	75	105	14	93	116	55	74	114	63	81	109	40	3	0	-98	0	1	-124	-3	-2	66	5	0	40
111.206	0	74	106	14	92	116	55	73	114	64	81	109	39	3	0	-95	0	0	-123	-3	-2	66	4	2	39
111.329	0	75	106	13	93	119	56	74	115	65	81	108	40	3	0	-95	0	0	-124	-3	-2	66	4	1	41
111.452	0	75	106	15	93	118	55	74	115	65	82	109	40	3	1	-94	0	0	-123	-3	-2	67	3	1	41
111.575	0	76	107	14	93	115	55	75	115	65	82	112	41	2	0	-95	0	0	-124	-3	-2	66	4	2	40
111.698	0	75	106	14	93	115	55	74	114	64	82	111	40	3	0	-95	-1	0	-124	-2	-2	67	4	2	40
111.821	0	75	107	14	94	116	56	74	115	64	82	111	40	3	0	-95	0	0	-124	-3	-2	66	4	1	40
111.944	0	76	107	14	92	118	55	75	115	65	81	109	40	3	0	-95	0	0	-124	-3	-1	66	3	2	41
112.067	0	74	107	14	93	120	55	74	115	65	81	109	40	2	1	-94	0	1	-124	-4	-2	67	4	1	41
112.189	0	74	107	15	93	117	55	75	115	65	82	112	41	3	0	-93	0	0	-124	-3	-2	67	4	1	40
112.312	0	75	106	13	94	116	55	74	116	66	82	112	40	2	0	-95	0	0	-125	-2	-2	66	4	1	40
112.435	0	75	107	13	93	120	56	74	116	65	81	108	41	3	1	-95	0	0	-125	-2	-3	67	4	2	40
112.558	0	74	107	13	93	118	56	74	116	65	81	111	41	2	0	-94	0	0	-125	-4	-2	66	5	2	40
112.681	0	75	107	14	94	120	56	74	116	66	83	110	40	2	0	-93	0	0	-125	-3	-2	68	4	2	41
112.804	0	75	107	15	93	118	55	74	116	65	82	112	40	2	0	-92	0	0	-124	-2	-2	67	4	1	41
112.927	0	75	108	14	93	116	56	74	116	65	82	114	40	2	1	-94	0	0	-125	-3	-2	67	4	1	40
113.05	0	75	108	14	93	117	55	74	115	66	82	111	41	3	0	-94	0	1	-125	-3	-2	67	4	2	41
113.172	0	75	108	14	93	116	55	74	116	65	82	113	41	3	0	-93	0	0	-126	-2	-2	67	4	1	41
113.295	0	75	108	13	94	118	55	74	117	66	82	112	40	3	0	-92	0	0	-126	-4	-3	68	3	1	41
113.418	0	75	108	14	93	120	55	75	116	66	82	113	40	3	0	-92	0	0	-126	-3	-2	68	5	1	41
113.541	0	75	107	15	93	116	55	75	117	65	82	114	40	2	0	-92	0	0	-126	-4	-2	67	4	1	40
113.664	0	76	109	13	94	116	55	74	117	66	82	114	41	3	1	-93	0	0	-126	-4	-2	66	4	2	41
113.787	0	75	108	13	93	117	56	75	116	65	82	113	40	2	1	-94	0	0	-125	-3	-3	66	3	0	40
113.91	0	75	107	14	93	120	56	75	117	66	82	111	40	3	1	-93	-1	0	-126	-3	-2	67	4	1	41
114.033	0	74	108	14	93	119	55	74	117	66	81	113	40	2	0	-92	0	0	-126	-3	-3	68	4	2	41
114.156	0	75	109	15	94	116	56	74	116	65	82	113	40	3	0	-93	0	0	-126	-4	-2	68	5	2	40
114.278	0	74	108	14	94	116	56	74	117	66	82	114	40	3	1	-93	0	0	-126	-3	-3	67	4	2	40
114.401	0	75	107	13	94	115	56	74	117	66	83	113	41	3	0	-94	0	-1	-126	-3	-2	67	3	2	40
114.524	0	76	108	14	93	115	55	75	117	65	82	114	40	2	1	-94	0	0	-125	-3	-2	67	4	2	40
114.647	0	75	109	14	93	118	56	74	118	65	83	113	40	3	1	-93	0	0	-125	-3	-2	67	4	1	41
114.77	0	75	107	15	94	116	56	75	117	65	82	113	40	2	1	-94	0	0	-126	-3	-2	67	4	1	40
114.893	0	75	107	14	93	115	56	75	117	65	82	114	41	3	1	-95	-1	-1	-126	-2	-2	66	4	1	39
115.016	0	75	108	14	94	116	56	74	116	65	82	113	41	3	0	-95	0	0	-125	-3	-2	65	4	1	40
115.139	0	75	108	14	93	117	55	74	117	65	82	113	41	3	1	-94	0	0	-126	-3	-2	67	4	1	40
115.261	0	75	107	14	94	119	56	74	117	65	83	112	41	3	1	-93	0	0	-126	-2	-2	67	4	1	41
115.384	0	75	108	15	92	116	55	74	117	64	82	113	41	3	0	-94	0	0	-127	-3	-3	68	4	0	39
115.507	0	75	107	14	93	116	56	74	116	64	82	112	41	3	0	-96	0	0	-125	-3	-2	66	4	1	39
115.63	0	75	107	13	93	113	57	75	117	65	82	113	41	3	1	-96	-1	0	-126	-4	-1	66	3	1	39
115.753	0	75	107	13	93	115	56	74	117	65	82	113	41	3	0	-96	0	0	-125	-3	-2	66	4	1	40
115.876	0	75	108	14	93	116	55	75	116	64	82	113	40	3	1	-95	0	0	-125	-3	-2	67	4	2	40
115.999	0	75	108	15	93	118	55	74	117	64	82	111	40	3	0	-94	-1	0	-125	-2	-3	67	4	2	41
116.122	0	75	108	15	93	114	55	74	116	64	82	112	40	4	0	-95	0	0	-126	-4	-2	66	4	1	39
116.244	0	74	107	13	93	114	55	74	115	63	82	112	40	3	1	-97	0	-1	-125	-2	-2	65	3	0	39
116.367	0	74	107	13	93	113	55	75	114	64	81	111	41	2	0	-97	0	-1	-125	-3	-3	65	4	1	39
116.49	0	74	107	13	92	114	55	74	115	63	80	112	40	3	1	-97	0	0	-125	-3	-3	64	3	1	39
116.613	0	75	106	14	93	115	56	74	115	63	81	112	41	3	0	-96	0	0	-124	-3	-2	66	3	2	40
116.736	0	75	107	14	93	115	55	74	116	65	81	111	40	2	1	-95	0	0	-124	-3	-2	67	5	0	40
116.859	0	74	107	15	92	114	55	74	115	63	81	112	40	3	0	-96	0	0	-124	-4	-3	66	3	1	40
116.982	0	75	107	14	93	112	56	73	115	63	81	111	40	3	0	-97	0	0	-124	-4	-1	65	4	2	39
117.105	0	75	106	13	93	112	56	74	115	63	80	111	40	4	0	-98	0	0	-124	-3	-2	65	4	1	38
117.228	0	74	106	13	92	112	56	74	115	63	81	110	40	2	2	-99	0	-1	-124	-3	-1	64	4	1	39
117.35	0	74	105	13	92	114	55	74	114	63	80	108	40	3	1	-99	0	0	-123	-3	-3	64	5	1	39
117.473	0	75	107	13	93	114	55	74	114	64	80	111	40	3	1	-96	0	0	-123	-3	-2	65	4	1	40
117.596	0	74	107	14	92	116	56	74	114	64	81	109	41	3	0	-96	0	0	-123	-3	-2	66	3	1	40
117.719	0	75	106	16	92	114	55	74	113	62	81	110	41	2	0	-97	0	0	-123	-3	-3	65	3	2	39
117.842	0	75	106	14	92	113	56	73	114	62	81	110	42	3	1	-99	0	0	-123	-3	-1	64	4	1	38
117.965	0	74	105	13	92	113	56	74	113	62	81	109	41	2	0	-98	0	0	-123	-3	-2	65	5	2	39
118.088	0	74	105	13	91	114	56	73	113	63	81	108	41	2	0	-99	-1	0	-123	-3	-2	64	4	1	38
118.211	0	74	106	14	92	115	56	73	114	63	80	109	40	2	1	-97	0	0	-123	-3	-2	65	4	1	40
118.333	0	74	106	13	92	117	56	74	114	65	81	108	40	3	0	-96	0	0	-123	-3	-2	66	4	1	40
118.456	0	74	106	15	93	116	55	73	114	64	81	110	41	2	0	-94	0	0	-123	-3	-2	66	3	1	40
118.579	0	74	106	13	92	113	55	74	115	64	81	111	40	3	1	-97	-1	0	-124	-3	-2	65	4	0	39
118.702	0	75	105	14	92	115	55	73	113	64	81	109	40	3	0	-97	0	0	-123	-3	-3	65	4	1	40
118.825	0	74	105	13	92	115	55	73	114	64	81	109	41	3	1	-98	-1	0	-123	-3	-2	65	4	2	40
118.948	0	75	106	14	93	116	56	74	114	64	81	109	40	3	0	-95	0	0	-124	-3	-2	66	4	2	40
119.071	0	74	106	14	93	117	56	74	115	65	81	109	41	2	1	-95	-1	0	-124	-3	-3	67	3	1	40
119.194	0	74	107	15	92	116	55	74	115	64	81	112	41	3	1	-94	0	1	-124	-3	-1	67	4	2	40
119.316	0	74	106	14	92	115	56	74	114	64	81	110	40	3	0	-95	0	0	-124	-3	-3	66	3	2	39
119.439	0	75	106	14	92	115	56	74	114	64	81	110	40	3	0	-96	0	0	-124	-4	-1	66	4	1	40
119.562	0	74	106	13	94	117	56	74	114	64	82	109	40	3	0	-95	0	0	-124	-4	-2	66	4	2	41
119.685	0	75	107	14	93	118	56	73	116	66	81	109	40	4	0	-94	0	1	-125	-3	-3	67	4	1	41
119.808	0	75	107	14	93	120	56	75	115	66	82	108	41	3	1	-93	0	0	-125	-4	-2	68	4	2	41
119.931	0	75	107	15	92	115	56	74	115	65	82	112	41	2	0	-94	0	0	-125	-3	-2	67	4	2	40
120.054	0	75	106	13	93	116	56	74	115	65	81	111	40	2	0	-95	-1	0	-125	-4	-3	66	4	2	39
120.177	0	74	107	14	93	115	55	75	115	64	81	113	41	3	0	-95	0	0	-125	-3	-2	66	4	1	40
120.3	0	74	107	14	93	117	56	74	114	65	81	112	41	3	0	-94	0	0	-125	-3	-2	67	5	1	40
120.422	0	75	107	14	93	119	56	74	116	66	81	110	41	3	0	-93	0	0	-125	-3	-3	67	4	0	41
120.545	0	75	107	14	92	119	56	74	116	66	82	111	40	3	0	-93	0	0	-125	-3	-2	69	4	2	41
120.668	0	75	107	15	93	115	56	74	115	64	81	113	41	2	1	-93	-1	0	-126	-3	-3	67	4	1	40
120.791	0	74	107	13	93	116	56	74	116	65	81	111	41	3	0	-94	-1	0	-126	-3	-3	67	5	1	39
120.914	0	75	107	13	93	117	56	74	114	66	81	111	41	3	1	-95	0	0	-125	-3	-2	66	4	2	39
121.037	0	75	106	13	93	118	56	74	115	65	82	111	41	3	0	-95	0	0	-125	-3	-2	67	4	0	40
121.16	0	75	107	14	93	117	56	74	116	66	82	112	40	2	1	-93	0	0	-125	-3	-3	67	5	2	40
121.283	0	75	108	14	92	119	55	75	115	66	81	112	41	3	0	-92	0	1	-124	-3	-2	69	4	2	41
121.405	0	75	107	15	93	116	56	75	116	66	81	113	41	3	1	-93	0	0	-126	-4	-2	68	4	2	41
121.528	0	75	107	14	93	116	56	74	116	65	82	113	39	2	1	-94	0	0	-126	-3	-2	67	4	2	40
121.651	0	75	107	13	93	115	55	75	116	66	81	113	41	3	0	-94	0	0	-125	-3	-2	67	4	2	39
121.774	0	75	106	13	93	115	55	75	115	66	81	113	41	2	0	-94	0	-1	-125	-3	-2	67	4	1	40
121.897	0	74	108	14	93	117	55	75	116	66	82	113	40	3	0	-93	0	0	-125	-3	-2	67	4	2	41
122.02	0	76	107	14	92	118	55	74	116	67	82	111	40	2	0	-93	0	0	-126	-3	-2	69	4	2	41
122.143	0	75	108	15	93	117	55	74	116	66	82	113	40	2	0	-92	0	0	-126	-3	-2	68	3	1	40
122.266	0	75	106	14	93	115	55	74	116	66	81	113	41	3	1	-93	0	0	-126	-3	-2	67	4	1	40
122.388	0	75	107	13	92	115	55	74	115	67	82	113	40	3	0	-93	0	0	-125	-4	-2	67	4	1	39
122.511	0	75	106	13	93	114	56	74	115	66	81	113	41	2	1	-95	0	-1	-126	-3	-2	67	4	1	39
122.634	0	73	106	14	93	116	55	74	115	66	82	113	41	3	0	-94	0	0	-125	-3	-1	68	5	2	40
122.757	0	75	106	13	92	116	55	75	113	67	81	112	40	2	0	-92	0	0	-125	-3	-2	68	3	1	41
122.88	0	74	105	14	93	115	54	74	113	66	81	112	41	3	0	-93	0	0	-126	-3	-2	67	4	1	40
123.003	0	75	105	14	93	114	54	74	114	66	81	112	41	2	1	-94	-1	0	-126	-3	-2	68	4	2	39
123.126	0	74	105	13	92	114	55	74	114	67	81	111	40	3	0	-93	0	0	-125	-3	-2	68	3	1	40
123.249	0	74	106	13	94	115	55	74	114	67	80	112	41	3	0	-92	0	0	-126	-3	-2	68	4	1	40
123.372	0	75	106	13	92	115	55	72	114	67	81	112	40	2	0	-92	0	0	-126	-3	-2	68	4	1	41
123.494	0	75	107	13	92	118	55	73	115	68	82	111	39	3	0	-91	-1	0	-126	-4	-3	69	5	1	42
123.617	0	74	107	14	92	115	55	74	115	67	80	113	41	2	0	-91	0	0	-125	-3	-2	69	5	2	40
123.74	0	74	106	13	92	116	54	74	114	67	82	112	41	2	0	-91	0	0	-126	-3	-2	68	3	2	39
123.863	0	75	106	13	93	115	55	74	115	68	81	113	40	3	0	-92	0	0	-126	-3	-1	68	5	0	41
123.986	0	74	106	13	93	119	55	74	115	68	81	108	40	2	0	-91	0	0	-126	-3	-2	69	4	2	41
124.109	0	74	107	13	92	119	55	73	116	68	82	111	39	3	0	-90	0	0	-126	-3	-2	69	4	2	41
124.232	0	75	106	15	93	118	54	74	115	67	80	112	41	3	0	-89	0	0	-126	-3	-1	70	3	1	41
124.355	0	74	106	14	92	115	55	74	116	68	81	113	40	3	1	-91	-1	-1	-128	-3	-2	69	5	1	41
124.477	0	74	107	14	92	115	54	74	115	68	81	114	41	3	0	-91	0	0	-127	-3	-2	69	5	2	41
124.6	0	74	107	14	93	118	55	73	115	68	82	112	41	2	0	-90	-1	0	-127	-3	-2	69	4	2	41
124.723	0	74	107	14	92	119	55	74	115	68	82	111	40	3	1	-90	0	0	-126	-2	-2	70	4	1	42
124.846	0	75	107	14	93	119	55	74	116	69	81	111	39	3	0	-89	0	0	-127	-3	-2	70	4	1	42
124.969	0	75	107	14	93	115	54	74	116	68	81	113	40	2	1	-89	0	0	-127	-2	-1	70	4	2	41
125.092	0	73	107	13	93	115	54	74	116	69	81	114	40	3	0	-89	0	0	-126	-3	-2	69	4	2	41
125.215	0	75	107	13	92	115	54	74	116	69	81	114	40	3	0	-89	0	0	-127	-4	-1	69	4	2	40
125.338	0	75	107	13	93	117	54	74	117	69	81	112	40	3	0	-90	0	0	-127	-4	-3	70	4	2	41
125.46	0	75	108	14	93	118	54	73	116	69	82	113	40	3	0	-88	0	0	-127	-3	-2	70	4	3	41
125.583	0	75	107	15	92	116	55	74	117	68	81	113	40	2	0	-88	0	0	-127	-3	-2	70	4	2	41
125.706	0	74	107	13	93	116	54	74	116	68	81	114	40	3	0	-89	-1	0	-128	-3	-3	69	4	1	40
125.829	0	75	108	14	92	116	55	74	116	69	81	114	40	3	0	-90	0	0	-127	-2	-2	69	4	2	41
125.952	0	76	108	13	93	116	54	74	117	69	81	113	40	3	0	-89	0	0	-127	-3	-2	69	4	1	41
126.075	0	75	108	14	93	118	55	74	116	69	82	113	40	3	1	-89	0	0	-128	-3	-2	70	4	1	42
126.198	0	74	108	15	92	118	54	74	117	68	82	113	40	3	1	-88	0	0	-127	-3	-2	70	4	1	42
126.321	0	75	109	13	93	116	55	74	117	69	82	114	40	3	0	-89	0	0	-127	-3	-2	70	4	2	41
126.444	0	75	108	14	93	116	54	73	117	68	82	115	41	2	1	-90	0	-1	-128	-2	-2	69	4	1	41
126.566	0	74	108	13	94	116	53	74	116	69	82	114	40	3	0	-89	0	-1	-127	-3	-2	70	4	2	41
126.689	0	75	108	13	93	116	54	75	117	70	82	115	40	3	1	-89	0	0	-127	-4	-2	70	4	1	41
126.812	0	74	109	14	93	119	54	74	117	68	82	112	40	3	0	-89	0	0	-127	-2	-2	70	4	1	42
126.935	0	74	108	13	92	118	54	75	117	68	83	114	40	2	0	-89	0	0	-128	-3	-2	69	4	0	40
127.058	0	74	108	13	92	116	55	75	117	68	82	114	41	3	0	-90	0	0	-128	-4	-3	69	4	1	39
127.181	0	75	108	13	93	116	55	75	117	69	81	114	40	3	1	-90	0	0	-128	-2	-3	69	4	1	40
127.304	0	75	108	14	93	116	55	74	117	68	83	115	40	2	1	-90	-1	0	-127	-3	-3	70	4	2	41
127.427	0	75	108	13	93	117	55	74	118	68	83	114	40	2	1	-90	-1	0	-127	-3	-2	69	4	1	41
127.549	0	75	108	15	92	117	54	75	117	68	83	115	40	3	0	-90	-1	-1	-127	-4	-2	70	4	2	41
127.672	0	75	108	14	94	115	55	74	117	68	82	114	40	3	0	-90	0	-1	-128	-4	-3	69	4	1	40
127.795	0	74	108	12	93	116	55	74	117	69	82	114	40	2	1	-91	0	0	-128	-4	-2	69	4	1	40
127.918	0	75	108	13	93	117	55	74	117	68	82	112	40	3	1	-91	-1	0	-127	-3	-2	69	3	1	40
128.041	0	75	109	14	92	117	55	74	117	68	82	112	41	2	0	-90	-1	0	-127	-3	-2	69	4	2	41
128.164	0	75	108	15	93	117	55	74	117	67	81	112	40	3	1	-90	0	0	-127	-3	-2	69	5	2	42
128.287	0	74	107	14	93	116	55	74	117	68	81	113	41	3	1	-90	0	0	-128	-3	-2	69	3	2	40
128.41	0	74	107	14	93	114	55	74	117	67	81	113	40	2	1	-91	0	0	-127	-3	-2	68	4	1	40
128.532	0	74	107	13	92	116	55	74	116	68	82	113	40	2	0	-91	0	0	-127	-4	-2	68	4	2	40
128.655	0	75	106	14	92	115	56	74	116	68	81	112	40	3	0	-92	0	0	-127	-3	-3	69	4	0	41
128.778	0	75	108	14	93	117	55	74	116	68	81	113	40	3	0	-90	-1	0	-126	-3	-2	69	4	1	41
128.901	0	74	107	15	92	115	55	74	116	67	81	114	40	2	0	-90	-1	-1	-127	-3	-2	70	4	2	40
129.024	0	75	107	14	92	114	55	74	115	67	81	113	41	3	0	-91	0	0	-127	-2	-2	68	4	1	39
129.147	0	75	107	14	92	114	56	73	116	66	81	112	40	3	0	-92	0	0	-127	-3	-2	68	4	1	39
129.27	0	74	107	14	92	115	55	73	114	67	81	112	41	3	0	-92	0	0	-127	-4	-2	68	3	1	39
129.393	0	74	106	15	91	114	55	74	115	67	81	111	40	2	1	-92	-1	0	-127	-3	-2	69	4	2	41
129.516	0	74	107	14	92	116	54	74	116	67	81	111	40	3	0	-91	-1	0	-127	-3	-2	69	5	2	41
129.638	0	74	106	14	92	114	55	73	115	67	81	112	40	3	0	-91	0	0	-126	-4	-3	68	4	2	40
129.761	0	74	107	13	92	113	55	73	115	67	80	111	40	1	0	-93	0	0	-126	-3	-2	68	4	2	39
129.884	0	74	106	13	92	113	55	74	115	67	81	111	41	2	1	-93	0	0	-126	-4	-2	68	4	1	39
130.007	0	74	106	13	91	114	55	73	114	67	80	110	41	2	0	-92	0	0	-125	-3	-3	68	4	1	40
130.13	0	74	106	14	92	115	55	74	114	67	81	111	40	2	0	-91	0	0	-126	-3	-2	69	4	1	40
130.253	0	74	106	14	92	117	54	73	115	67	80	109	40	3	0	-92	-1	0	-125	-4	-1	69	4	1	40
130.376	0	74	107	14	92	113	54	74	115	67	80	112	40	2	0	-92	0	0	-126	-3	-3	68	4	1	39
130.499	0	73	105	13	92	113	54	73	114	67	80	111	40	3	0	-93	0	0	-126	-3	-2	68	3	1	39
130.621	0	74	106	13	92	113	55	73	114	67	79	110	40	2	1	-92	0	0	-126	-3	-2	68	4	2	39
130.744	0	73	106	14	91	114	55	74	114	67	80	111	40	3	1	-93	0	-1	-125	-3	-2	68	4	2	39
130.867	0	75	106	14	91	115	55	74	115	67	80	109	41	3	0	-92	0	0	-125	-3	-2	68	4	1	39
130.99	0	74	107	15	91	115	55	73	114	66	80	110	41	3	1	-91	0	0	-125	-3	-2	69	3	2	40
131.113	0	74	105	14	91	112	55	73	115	66	80	111	40	3	0	-92	0	0	-126	-3	-2	68	4	1	39
131.236	0	74	105	13	91	114	55	74	115	67	80	109	41	3	0	-93	-1	0	-125	-3	-2	68	4	1	39
131.359	0	74	106	14	91	113	55	74	114	67	80	110	40	2	0	-93	-1	0	-124	-3	-3	68	3	1	40
131.482	0	74	106	14	91	117	55	73	114	67	80	107	40	3	0	-92	0	0	-124	-4	-2	68	4	1	40
131.604	0	74	106	13	91	117	55	73	115	68	81	108	40	2	0	-92	0	0	-125	-4	-2	69	5	1	40
131.727	0	74	107	15	91	116	54	74	115	66	81	110	40	3	0	-91	0	0	-126	-3	-3	69	4	2	40
131.85	0	74	106	14	92	114	55	73	114	67	80	110	40	3	1	-92	0	0	-126	-3	-2	68	4	1	39
131.973	0	74	106	13	91	115	55	73	113	67	81	109	40	2	0	-92	-1	0	-125	-2	-2	68	4	3	39
132.096	0	75	105	13	92	113	55	73	114	66	80	109	40	3	0	-93	0	0	-125	-3	-2	67	4	1	40
132.219	0	74	106	14	91	115	56	73	115	67	80	109	40	2	0	-92	0	0	-125	-3	-2	68	4	1	40
132.342	0	74	107	14	92	115	55	73	115	67	80	110	40	2	0	-91	0	0	-125	-3	-3	69	4	1	40
132.465	0	75	107	15	91	115	55	73	115	67	81	111	40	2	0	-92	0	0	-125	-3	-2	69	4	1	40
132.588	0	74	106	14	91	114	54	74	115	66	80	110	41	3	1	-93	0	0	-125	-4	-2	67	4	1	39
132.71	0	74	106	14	91	113	54	74	114	66	80	110	40	2	1	-94	-1	0	-126	-3	-2	67	4	1	39
132.833	0	76	106	14	91	114	55	73	114	66	80	109	40	2	0	-93	-1	0	-125	-3	-1	67	5	2	40
132.956	0	74	107	14	92	117	55	74	116	66	80	109	40	3	0	-93	0	0	-125	-3	-3	67	4	1	40
133.079	0	75	107	14	92	117	54	74	115	67	80	109	41	2	0	-92	0	1	-125	-4	-2	69	3	1	41
133.202	0	75	106	15	92	115	54	73	114	66	80	111	40	3	0	-93	0	0	-126	-4	-2	69	3	1	41
133.325	0	75	106	14	92	113	55	74	114	66	81	111	40	3	0	-94	0	0	-126	-4	-2	68	4	2	39
133.448	0	75	106	13	92	113	55	74	115	66	80	110	40	3	1	-93	0	0	-125	-3	-1	66	4	2	40
133.571	0	75	107	14	92	115	56	74	115	66	81	110	40	3	1	-94	0	0	-125	-4	-2	67	5	1	39
133.693	0	75	106	14	92	117	55	73	115	66	80	108	39	3	0	-93	-1	0	-125	-3	-2	67	5	2	40
133.816	0	75	107	14	92	116	54	74	116	67	81	110	40	2	1	-91	0	0	-124	-3	-2	68	4	1	41
133.939	0	75	107	15	93	116	54	74	116	65	81	110	40	2	1	-93	0	0	-125	-3	-3	69	4	1	40
134.062	0	74	107	13	92	115	55	74	115	66	80	111	39	2	0	-94	0	-1	-125	-3	-1	67	4	1	40
134.185	0	75	106	13	93	115	55	74	115	66	82	110	40	3	0	-94	-1	0	-125	-3	-2	67	4	1	40
134.308	0	75	107	14	92	116	55	74	114	65	80	109	40	3	1	-93	0	0	-125	-3	-2	67	5	1	40
134.431	0	75	108	14	92	120	55	74	115	66	82	107	40	2	0	-93	0	1	-125	-3	-3	67	4	1	41
134.554	0	75	107	15	93	118	55	74	116	67	80	108	40	2	0	-93	-1	0	-125	-4	-2	69	4	1	41
134.676	0	74	108	15	93	116	54	74	116	65	81	111	40	3	0	-93	0	0	-125	-3	-3	68	4	2	40
134.799	0	74	107	14	93	115	55	74	115	66	81	111	40	3	0	-94	-1	0	-125	-3	-1	68	4	1	40
134.922	0	74	107	14	92	115	55	73	116	65	81	110	40	2	1	-94	0	0	-126	-4	-2	66	4	1	40
135.045	0	75	106	14	91	118	55	74	116	66	82	108	40	3	0	-93	0	0	-126	-4	-1	67	4	1	40
135.168	0	75	108	14	93	118	54	74	116	67	81	109	40	3	0	-93	-1	0	-124	-3	-3	68	4	2	41
135.291	0	75	108	15	92	120	55	74	116	66	81	110	39	2	0	-91	0	0	-125	-3	-2	68	5	1	41
135.414	0	75	108	14	92	115	55	74	115	65	80	112	39	2	0	-93	0	0	-126	-3	-2	67	3	1	40
135.537	0	74	107	13	92	114	55	73	116	66	81	112	39	3	1	-94	0	-1	-127	-3	-2	68	3	2	40
135.66	0	74	108	13	93	116	55	74	116	66	80	110	39	3	1	-94	0	0	-125	-2	-3	67	4	1	39
135.782	0	74	107	14	92	116	55	75	114	66	81	110	39	3	0	-94	0	0	-125	-3	-2	67	4	3	41
135.905	0	75	107	14	92	118	55	74	115	66	80	110	39	3	0	-92	-1	0	-126	-3	-3	68	4	2	41
136.028	0	76	108	15	92	119	54	74	116	66	81	109	39	3	0	-92	-1	0	-126	-3	-2	69	3	1	41
136.151	0	74	107	14	92	116	55	74	116	65	81	111	40	3	1	-93	-1	0	-126	-3	-2	67	5	2	40
136.274	0	75	107	14	92	114	55	74	114	66	81	112	39	3	0	-93	0	0	-125	-2	-2	67	5	1	40
136.397	0	75	107	13	92	117	54	74	114	66	81	111	40	3	0	-94	0	0	-125	-3	-2	67	4	2	39
136.52	0	75	107	14	92	118	55	74	115	66	81	110	40	3	1	-93	-1	0	-126	-3	-2	68	4	1	40
136.643	0	75	107	14	93	117	54	74	115	67	81	111	40	2	1	-92	0	0	-125	-3	-2	68	4	1	41
136.765	0	75	108	14	93	119	54	74	117	67	81	110	39	2	0	-91	0	0	-126	-3	-2	69	5	1	41
136.888	0	74	108	14	93	116	55	74	116	66	81	112	40	3	0	-92	0	0	-127	-3	-2	67	3	1	40
137.011	0	74	107	14	91	117	55	74	116	66	80	111	39	3	1	-94	0	1	-126	-3	-2	68	4	1	40
137.134	0	75	107	13	93	118	55	74	115	66	81	110	40	2	1	-93	0	0	-126	-3	-3	67	5	2	40
137.257	0	75	108	14	92	118	55	75	116	67	81	111	40	3	0	-93	0	0	-126	-3	-2	67	4	2	41
137.38	0	75	107	14	93	119	54	74	115	66	80	111	40	3	0	-91	0	1	-126	-3	-3	68	4	1	41
137.503	0	75	107	15	93	118	54	74	117	66	81	112	39	3	0	-91	0	1	-127	-3	-1	69	5	1	42
137.626	0	75	108	15	93	115	55	75	116	66	80	113	40	3	0	-93	0	-1	-127	-3	-3	68	4	0	40
137.748	0	75	107	13	92	116	54	74	115	66	81	111	40	3	0	-93	0	0	-126	-3	-2	68	4	1	40
137.871	0	75	107	14	93	117	55	74	116	67	81	112	40	3	0	-93	0	0	-126	-4	-3	67	4	1	40
137.994	0	74	108	14	93	119	54	75	116	66	80	111	40	3	0	-92	0	0	-127	-3	-2	68	4	1	41
138.117	0	75	108	14	92	120	55	75	117	67	82	110	39	2	0	-91	-1	0	-126	-4	-2	68	4	2	42
138.24	0	74	109	15	94	120	54	74	117	67	81	111	39	2	0	-91	-1	0	-126	-3	-2	69	3	2	42
138.363	0	74	108	15	94	117	55	74	116	66	81	113	40	2	0	-91	0	0	-127	-3	-2	68	4	2	40
138.486	0	75	108	14	93	118	54	74	118	66	81	111	40	4	1	-92	0	0	-126	-3	-2	68	4	2	41
138.609	0	75	108	13	93	116	55	74	116	67	81	113	39	3	1	-93	0	0	-126	-3	-3	67	5	0	40
138.732	0	75	109	14	93	119	55	74	117	65	82	110	39	2	1	-93	-1	0	-126	-3	-3	68	3	1	41
138.854	0	75	108	14	93	119	54	75	118	68	82	111	40	2	0	-90	0	0	-126	-3	-2	69	4	2	42
138.977	0	76	109	14	94	120	54	75	118	68	82	112	39	3	0	-90	0	0	-127	-3	-2	70	4	1	42
139.1	0	75	109	14	94	118	55	74	118	67	81	112	40	3	0	-91	0	0	-127	-2	-2	69	4	0	41
139.223	0	75	108	13	94	117	55	74	118	67	81	114	39	2	1	-91	0	0	-126	-3	-3	68	4	2	41
139.346	0	75	109	13	93	118	55	75	118	68	81	112	40	2	1	-91	0	0	-127	-4	-2	67	4	2	41
139.469	0	76	109	14	93	118	55	74	117	67	81	113	40	3	0	-91	0	0	-127	-2	-3	68	5	2	41
139.592	0	75	110	14	93	120	53	75	118	68	82	112	39	4	0	-91	-1	0	-127	-2	-3	69	4	2	42
139.715	0	75	109	15	93	119	53	75	118	67	82	113	39	2	1	-90	0	0	-127	-3	-2	69	4	2	42
139.837	0	76	108	14	93	118	55	75	118	67	82	113	39	2	0	-90	0	0	-128	-3	-2	68	4	2	41
139.96	0	75	108	14	93	119	54	75	118	67	82	113	39	3	0	-91	-1	0	-128	-3	-2	69	4	1	42
140.083	0	75	109	13	93	119	54	74	119	67	82	112	39	3	0	-91	0	0	-127	-3	-2	69	4	1	42
140.206	0	75	109	14	93	118	54	75	118	68	82	113	39	3	0	-90	0	0	-128	-3	-2	69	4	2	41
140.329	0	76	109	14	94	119	53	75	119	68	81	114	38	2	0	-89	-1	0	-127	-3	-3	69	4	2	42
140.452	0	76	110	16	94	119	53	75	119	67	82	114	39	3	1	-89	-1	0	-128	-3	-3	70	4	2	42
140.575	0	76	110	14	94	117	54	75	119	67	82	115	39	3	0	-90	0	0	-128	-3	-2	69	4	1	40
140.698	0	75	109	13	93	117	54	75	118	68	82	114	38	3	0	-91	0	-1	-128	-3	-2	68	3	2	41
140.82	0	76	111	13	93	120	54	75	119	68	82	112	38	3	0	-90	0	1	-128	-3	-2	69	3	1	41
140.943	0	76	110	14	93	118	54	75	120	68	82	115	39	3	0	-90	0	0	-127	-3	-1	70	4	2	41
141.066	0	75	109	14	94	121	54	75	120	68	82	113	39	3	0	-90	0	1	-127	-3	-2	68	4	1	42
141.189	0	75	111	15	94	119	53	75	119	68	82	115	38	2	0	-89	0	0	-128	-3	-2	70	4	2	42
141.312	0	75	110	14	94	117	53	74	119	68	82	115	39	3	1	-90	0	0	-128	-3	-3	69	4	2	41
141.435	0	76	110	14	94	118	53	76	120	67	82	115	38	3	0	-91	0	0	-128	-3	-2	69	4	2	41
141.558	0	76	110	13	93	118	53	75	119	68	82	115	40	3	0	-91	0	0	-128	-4	-3	68	4	1	41
141.681	0	76	110	14	94	119	53	76	119	67	83	114	38	2	1	-90	0	0	-128	-4	-3	69	4	1	41
141.804	0	76	109	14	93	121	54	75	120	68	82	112	38	2	1	-89	0	1	-128	-3	-2	68	4	1	40
141.926	1	76	110	15	94	120	53	75	119	67	82	113	39	2	1	-90	0	0	-128	-3	-2	69	4	2	42
142.049	0	76	109	15	94	117	53	75	119	66	82	115	38	3	0	-91	-1	0	-129	-3	-3	68	4	1	41
142.172	0	75	109	14	93	116	54	74	119	67	82	115	39	2	1	-91	-1	-1	-127	-3	-2	68	4	1	40
142.295	0	75	109	13	94	115	54	74	118	67	81	114	38	3	0	-92	-1	0	-128	-3	-3	68	3	1	40
142.418	0	75	110	13	93	118	54	74	119	67	82	113	39	3	0	-92	0	0	-128	-3	-2	68	4	2	41
142.541	0	75	109	15	93	118	54	75	120	67	82	114	38	3	1	-90	0	0	-128	-3	-2	68	4	1	42
142.664	0	74	109	15	93	116	53	74	119	66	83	115	38	3	0	-90	0	-1	-128	-3	-3	69	4	1	41
142.787	0	75	108	13	93	116	54	75	119	66	81	114	39	3	0	-92	0	0	-128	-3	-3	67	4	3	40
142.909	0	75	108	14	92	116	53	75	118	66	81	113	39	2	0	-93	0	0	-128	-3	-3	68	4	2	40
143.032	0	75	108	13	93	117	54	75	118	67	82	112	39	3	0	-93	0	0	-128	-3	-2	68	4	0	39
143.155	0	75	109	14	93	116	54	74	118	67	81	112	39	3	1	-92	0	0	-127	-3	-2	68	5	1	40
143.278	0	76	109	14	93	117	54	74	118	67	82	112	39	3	0	-91	0	0	-127	-3	-3	68	3	1	41
143.401	0	75	109	15	92	116	53	75	118	67	82	113	39	3	0	-92	0	0	-128	-3	-2	68	4	1	41
143.524	0	75	109	13	92	115	55	75	117	66	82	113	39	3	1	-93	-1	0	-128	-2	-3	68	5	1	39
143.647	0	75	108	14	92	114	55	75	118	66	82	112	40	2	1	-93	0	0	-127	-3	-1	67	4	2	40
143.77	0	75	109	13	93	115	54	76	118	66	81	112	39	3	1	-94	-1	0	-127	-4	-3	68	4	2	40
143.892	0	76	108	14	93	117	54	74	117	66	81	112	39	3	0	-93	-1	0	-127	-4	-3	68	4	2	41
144.015	0	75	109	14	93	119	54	75	118	67	81	111	39	3	0	-92	0	0	-127	-3	-3	68	5	2	41
144.138	0	75	108	15	92	115	53	75	118	66	82	113	39	3	1	-92	0	0	-127	-3	-3	68	5	1	40
144.261	0	74	108	14	93	115	54	74	117	66	81	112	38	3	1	-94	0	0	-128	-3	-1	67	5	1	40
144.384	0	74	107	13	92	114	54	74	117	66	81	112	39	2	1	-94	0	0	-127	-4	-2	67	4	1	40
144.507	0	75	107	14	92	115	54	74	117	66	82	112	39	3	0	-94	0	0	-127	-3	-3	67	4	2	40
144.63	0	74	108	14	93	116	54	75	116	65	82	111	38	2	0	-93	0	0	-126	-4	-3	67	3	1	40
144.753	0	75	108	14	93	117	54	75	117	66	81	112	39	3	1	-93	0	1	-126	-3	-3	69	4	1	41
144.876	0	76	108	15	93	115	53	75	117	66	82	112	39	3	0	-92	0	0	-126	-4	-2	69	4	1	40
144.998	0	75	107	13	92	113	54	75	117	66	80	113	39	2	0	-94	0	0	-127	-3	-2	68	4	1	39
145.121	0	75	108	13	92	115	54	75	117	65	81	112	39	3	0	-93	0	0	-127	-3	-2	66	4	1	39
145.244	0	74	108	13	92	115	55	75	116	66	81	111	39	3	0	-94	0	0	-126	-3	-2	67	4	2	41
145.367	0	75	108	14	92	116	54	74	117	66	81	111	39	3	0	-93	0	-1	-126	-4	-2	67	4	2	41
145.49	0	75	108	14	93	117	53	75	117	66	81	111	39	3	0	-92	0	1	-126	-4	-2	68	5	2	41
145.613	0	75	108	14	93	116	53	75	118	65	81	112	38	2	0	-92	0	0	-126	-3	-2	67	4	2	40
145.736	0	75	108	14	92	115	54	74	117	65	80	111	39	2	1	-93	0	0	-127	-3	-2	67	4	2	39
145.859	0	74	107	14	92	114	54	74	116	65	82	110	39	3	0	-94	-1	0	-126	-4	-3	67	4	0	40
145.981	0	75	108	13	93	114	53	74	116	65	81	111	39	3	1	-94	0	0	-126	-4	-2	67	4	0	40
146.104	0	75	107	14	92	114	54	74	117	65	81	112	38	2	0	-92	0	0	-125	-2	-2	68	4	1	40
146.227	0	75	108	14	93	117	54	74	117	66	81	109	39	3	0	-91	0	0	-126	-3	-2	68	4	1	41
146.35	0	75	108	15	92	116	53	74	117	65	81	111	38	3	1	-92	0	0	-127	-3	-3	68	4	1	40
146.473	0	75	108	14	93	114	54	74	115	65	80	112	38	2	1	-94	0	-1	-126	-3	-2	67	4	1	39
146.596	0	75	107	14	92	113	54	74	115	66	80	112	38	3	0	-93	-1	0	-126	-3	-2	68	4	1	39
146.719	0	74	106	14	91	113	54	74	115	65	81	111	39	3	1	-94	-1	0	-127	-2	-2	66	4	2	40
146.842	0	74	106	14	92	116	55	74	116	66	81	110	38	2	0	-93	0	0	-126	-3	-2	67	4	0	40
146.964	0	74	107	14	93	116	55	74	116	66	81	110	39	3	0	-92	0	0	-126	-3	-1	68	3	1	41
147.087	0	74	107	16	93	116	53	74	116	65	81	111	39	3	0	-92	0	0	-126	-3	-1	68	4	2	41
147.21	0	74	106	14	91	114	55	74	115	65	81	110	39	3	0	-94	0	0	-126	-3	-3	67	4	1	38
147.333	0	73	105	14	92	112	54	73	115	65	81	112	40	2	0	-94	0	-1	-126	-3	-3	66	4	1	39
147.456	0	74	107	13	92	113	54	75	115	65	81	109	39	3	1	-95	0	0	-126	-4	-2	66	4	1	40
147.579	0	74	106	14	92	115	54	74	116	64	80	109	39	3	0	-93	0	0	-125	-3	-3	67	4	1	40
147.702	0	75	107	14	92	116	54	73	115	65	80	108	39	2	0	-93	-1	-1	-126	-3	-2	67	4	1	40
147.825	0	74	107	16	92	115	53	74	116	64	81	111	39	3	0	-92	0	0	-126	-3	-2	68	4	1	41
147.948	0	74	106	14	92	112	54	74	115	65	80	111	39	3	0	-94	-1	0	-126	-2	-3	66	4	1	40
148.07	0	74	106	13	93	112	54	74	115	66	80	110	40	3	0	-94	0	0	-126	-3	-2	67	4	1	40
148.193	0	74	106	14	91	114	55	74	115	65	80	111	39	3	0	-94	0	0	-125	-3	-2	67	4	1	40
148.316	0	74	106	14	91	116	54	75	115	65	80	109	40	3	0	-93	0	0	-125	-3	-2	67	4	2	40
148.439	0	74	107	14	92	117	54	74	115	66	80	109	39	2	1	-92	0	1	-126	-3	-2	68	4	1	41
148.562	0	74	107	16	93	116	54	74	116	65	81	111	38	3	0	-92	0	0	-125	-3	-2	68	4	2	40
148.685	0	75	107	13	91	113	54	74	115	65	81	111	40	3	0	-94	-2	0	-126	-3	-3	67	4	2	39
148.808	0	75	107	13	92	113	54	73	115	66	81	110	39	2	0	-93	0	0	-126	-2	-2	67	3	2	40
148.931	0	74	107	15	92	114	55	74	115	65	80	110	39	3	0	-94	0	0	-125	-3	-2	68	4	2	40
149.053	0	74	106	14	91	115	55	74	115	66	80	110	39	2	0	-92	0	0	-126	-3	-1	67	4	2	40
149.176	0	75	106	14	91	118	54	74	115	66	80	108	39	3	0	-92	0	0	-126	-2	-2	68	4	0	41
149.299	0	75	107	16	92	116	54	74	115	65	81	111	38	3	0	-90	0	1	-126	-2	-2	69	4	1	41
149.422	0	74	107	14	91	113	55	75	115	66	81	112	39	2	0	-92	0	0	-127	-3	-3	67	5	2	40
149.545	0	74	106	14	92	116	54	74	115	66	81	110	38	3	0	-93	0	0	-126	-2	-3	67	4	2	40
149.668	0	75	107	14	92	115	54	74	115	65	80	110	40	3	1	-92	0	0	-125	-3	-2	67	4	1	40
149.791	0	75	107	15	91	116	54	74	115	66	80	110	39	3	1	-92	0	0	-125	-2	-3	68	4	1	41
149.914	0	75	106	14	92	117	54	74	115	66	80	109	39	3	1	-91	0	0	-126	-3	-2	68	3	2	41
150.036	0	74	107	15	92	117	53	74	115	65	81	111	40	3	0	-90	0	0	-126	-3	-2	69	4	1	41
150.159	0	75	106	14	92	113	54	73	115	66	80	111	40	3	0	-91	0	0	-126	-3	-3	67	4	2	40
150.282	0	75	107	14	92	115	53	74	114	65	81	109	39	3	0	-92	0	0	-127	-3	-3	67	4	2	40
150.405	0	74	107	14	91	115	54	74	115	66	81	111	39	2	0	-91	-1	0	-125	-3	-2	68	4	1	40
150.528	0	74	108	14	92	116	54	74	114	66	81	110	39	2	0	-91	-1	0	-125	-3	-2	68	4	0	40
150.651	0	75	107	14	91	116	53	73	116	67	80	110	40	2	0	-90	0	0	-126	-2	-2	69	4	2	41
150.774	0	73	107	16	92	116	53	74	116	66	81	110	39	2	1	-90	0	1	-126	-3	-2	70	4	1	41
150.897	0	74	107	14	92	114	54	74	115	66	81	112	39	3	0	-91	0	0	-127	-4	-3	68	4	0	40
151.02	0	74	107	13	92	114	54	74	115	67	80	111	39	3	0	-92	0	0	-126	-3	-2	68	4	2	39
151.142	0	74	107	14	92	113	54	74	116	66	80	112	39	3	0	-92	-1	0	-126	-3	-2	68	5	1	40
151.265	0	74	107	14	92	116	54	73	116	66	81	110	39	3	0	-91	0	0	-126	-3	-2	68	4	1	41
151.388	0	75	107	14	92	115	53	74	115	68	81	111	39	2	0	-90	-1	0	-126	-3	-2	70	4	3	41
151.511	0	74	107	15	92	115	53	74	116	66	81	112	39	3	1	-89	0	0	-126	-3	-2	69	4	1	41
151.634	0	74	107	14	92	114	56	74	115	67	80	112	39	2	0	-90	0	-1	-127	-3	-2	69	4	2	40
151.757	0	74	107	14	93	114	54	73	115	67	80	112	39	2	0	-91	0	0	-126	-3	-2	68	4	0	39
151.88	0	75	107	13	92	114	54	73	115	67	80	112	40	3	0	-90	0	0	-127	-4	-3	68	4	1	40
152.003	0	74	107	14	92	115	54	74	116	67	81	111	39	3	0	-90	0	0	-126	-3	-3	69	5	1	41
152.125	0	74	107	14	92	116	54	74	116	67	81	112	39	3	0	-89	0	0	-126	-3	-2	69	4	2	41
152.248	0	75	106	16	91	115	54	74	116	67	81	114	39	3	0	-89	0	0	-126	-3	-2	70	4	2	42
152.371	0	75	106	13	92	114	54	74	116	68	81	112	40	3	0	-90	0	0	-127	-4	-3	68	4	2	39
152.494	0	75	107	13	92	115	54	73	115	68	81	113	39	2	0	-91	0	0	-127	-4	-2	68	4	1	40
152.617	0	75	107	13	92	115	54	74	115	67	81	113	39	3	1	-90	-1	0	-127	-3	-2	69	3	1	40
152.74	0	74	107	14	92	118	53	74	116	67	80	111	39	3	1	-89	0	1	-127	-3	-3	69	4	1	41
152.863	0	74	107	14	93	120	54	74	117	68	81	111	39	2	0	-89	0	0	-126	-3	-1	70	5	3	41
152.986	0	74	108	15	92	115	53	74	116	67	82	113	39	3	1	-89	0	0	-127	-3	-2	69	4	1	41
153.108	0	75	107	14	92	115	53	74	116	67	81	112	39	2	0	-90	0	0	-127	-4	-2	69	5	1	40
153.231	0	75	107	13	93	114	54	75	116	68	81	113	39	2	0	-90	-1	0	-127	-4	-3	69	3	2	41
153.354	0	75	107	14	92	115	53	74	116	68	80	113	39	2	0	-91	0	0	-127	-3	-2	69	4	1	40
153.477	0	75	107	14	92	116	53	75	116	67	81	112	39	2	0	-89	0	0	-127	-3	-2	68	5	2	40
153.6	0	75	107	14	93	118	53	74	117	68	82	112	39	2	0	-90	0	0	-126	-3	-2	69	4	1	42
153.723	0	75	108	15	93	114	54	74	116	67	81	114	39	3	0	-89	-1	0	-127	-2	-2	69	4	1	41
153.846	0	75	107	14	93	113	54	74	116	67	81	112	39	3	0	-90	0	0	-127	-3	-3	69	4	1	40
153.969	0	74	107	13	92	114	54	75	116	67	82	113	40	2	0	-90	0	0	-126	-2	-2	68	5	1	40
154.092	0	75	108	14	92	115	54	74	116	67	81	113	39	3	1	-90	0	0	-127	-4	-2	69	4	1	40
154.214	0	75	107	14	93	116	54	74	117	67	81	113	39	3	1	-90	-1	0	-127	-3	-2	69	4	1	41
154.337	0	74	108	14	92	118	54	75	116	67	82	111	39	3	0	-89	-1	0	-126	-3	-2	69	5	0	41
154.46	0	74	107	15	93	114	53	74	116	66	81	114	39	2	1	-89	0	0	-127	-3	-2	69	4	1	40
154.583	0	74	107	13	92	114	54	74	116	67	81	113	39	2	0	-91	0	-1	-127	-4	-2	68	4	1	40
154.706	0	75	106	13	92	113	53	74	116	67	82	112	40	2	1	-91	0	0	-126	-2	-2	68	4	1	39
154.829	0	74	107	13	92	114	53	75	115	67	81	111	39	2	1	-91	-1	0	-127	-3	-2	68	4	0	40
154.952	0	75	107	14	92	117	53	74	115	66	81	110	39	3	0	-90	-1	0	-126	-3	-2	68	4	1	40
155.075	0	75	108	14	92	116	53	74	115	67	81	112	39	2	1	-89	0	-1	-126	-3	-2	69	4	3	41
155.197	0	75	107	14	92	114	54	74	115	67	81	111	39	3	0	-90	0	0	-127	-3	-2	68	4	2	39
155.32	0	75	106	13	91	114	54	74	115	66	80	112	39	3	0	-91	-1	0	-127	-2	-2	68	4	2	41
155.443	0	75	106	13	92	113	54	74	116	67	81	112	39	2	0	-91	0	0	-127	-3	-2	68	4	2	39
155.566	0	75	107	13	92	114	54	74	115	67	81	112	39	3	1	-90	0	0	-126	-3	-4	68	3	1	41
155.689	0	74	107	13	92	114	54	74	116	68	81	113	39	3	0	-90	0	0	-126	-3	-2	68	4	2	41
155.812	0	75	107	15	91	116	53	74	116	67	81	111	39	2	0	-89	0	0	-126	-3	-2	70	4	3	41
155.935	0	74	107	14	92	114	55	75	115	66	81	111	39	2	0	-90	0	0	-126	-3	-2	68	4	1	40
156.058	0	74	106	13	92	114	54	74	115	67	80	112	39	3	0	-91	0	0	-126	-4	-2	68	5	2	39
156.18	0	75	107	13	91	114	54	74	114	67	81	111	39	3	0	-91	0	0	-126	-3	-2	68	4	2	40
156.303	0	74	107	14	93	116	54	74	116	66	80	110	39	2	0	-91	-1	1	-126	-2	-2	68	4	2	40
156.426	0	75	107	14	92	116	53	73	115	67	80	111	39	3	0	-90	0	0	-125	-3	-3	68	4	2	40
156.549	0	75	107	14	92	115	53	74	116	68	81	111	39	3	0	-90	-1	0	-126	-3	-2	70	4	3	42
156.672	0	75	107	14	91	113	53	73	115	67	80	112	39	2	0	-91	-1	0	-126	-2	-2	68	4	1	39
156.795	0	74	106	13	92	113	53	74	115	67	80	111	38	3	1	-91	-1	0	-126	-3	-3	68	4	2	39
156.918	0	75	106	13	91	113	54	73	115	67	80	112	39	2	0	-91	0	0	-125	-3	-2	68	4	1	40
157.041	0	74	106	14	91	114	53	73	116	67	81	111	39	2	1	-91	0	0	-125	-3	-2	68	3	1	41
157.164	0	75	106	14	90	117	54	74	115	67	80	109	38	2	0	-91	-1	1	-125	-3	-2	69	4	1	41
157.286	0	74	107	15	92	114	54	74	115	66	81	112	38	2	0	-89	-1	0	-126	-3	-2	69	4	2	40
157.409	0	74	107	14	92	114	53	74	115	67	81	111	39	2	0	-91	0	0	-126	-4	-1	68	4	1	40
157.532	0	74	106	13	92	114	53	73	115	67	81	111	39	3	1	-91	0	0	-126	-3	-2	68	4	1	40
157.655	0	74	106	14	92	113	54	74	115	66	80	111	39	3	0	-91	-1	0	-127	-3	-2	68	4	1	39
157.778	0	75	107	14	93	114	54	74	115	66	80	112	39	3	0	-91	-1	0	-126	-4	-3	68	4	1	41
157.901	0	75	106	14	92	115	53	73	115	67	81	112	39	3	1	-90	0	0	-126	-3	-2	69	3	0	41
158.024	0	74	106	15	92	113	52	74	115	67	81	112	39	3	1	-90	0	0	-126	-2	-2	68	4	2	40
158.147	0	74	107	13	92	113	54	74	116	67	81	111	39	3	1	-91	0	-1	-126	-3	-2	68	3	1	39
158.269	0	74	107	13	92	114	53	74	115	67	80	111	39	3	1	-92	0	0	-126	-3	-2	67	5	1	40
158.392	0	75	106	13	91	114	54	74	116	67	81	110	39	3	0	-92	0	0	-126	-3	-2	68	3	1	40
158.515	0	74	107	14	92	115	54	74	116	66	81	111	39	3	1	-91	0	0	-126	-4	-2	68	4	2	41
158.638	0	74	107	14	92	117	53	74	116	66	80	111	39	4	0	-90	0	0	-126	-3	-3	69	4	2	41
158.761	0	75	107	15	92	115	53	74	116	66	80	110	39	3	0	-90	0	1	-126	-2	-2	69	4	1	40
158.884	0	74	106	14	92	114	54	74	115	66	81	112	39	3	1	-91	0	0	-126	-3	-2	68	4	1	40
159.007	0	75	106	14	91	113	54	74	114	66	81	111	39	3	0	-91	0	0	-125	-3	-2	67	4	1	39
159.13	0	75	107	14	91	114	54	74	116	66	81	111	39	3	1	-92	0	0	-126	-2	-3	68	3	3	40
159.252	0	74	106	14	92	116	53	74	115	67	81	111	39	3	0	-91	0	0	-127	-3	-2	68	4	1	41
159.375	0	75	107	14	91	114	52	74	115	67	80	112	39	3	1	-90	0	0	-126	-3	-2	68	4	2	40
159.498	0	74	107	14	92	113	53	74	116	66	80	112	39	3	1	-91	0	0	-126	-3	-2	68	5	1	39
159.621	0	75	106	13	92	113	53	74	115	66	81	111	39	3	0	-92	-1	-1	-127	-4	-2	67	4	1	40
159.744	0	74	107	13	91	113	54	74	114	67	80	112	39	2	0	-92	0	-1	-126	-3	-3	68	4	1	40
159.867	0	75	106	14	92	115	54	74	116	66	81	111	40	3	0	-91	0	0	-125	-3	-2	68	4	1	40
159.99	0	74	107	13	92	114	53	73	115	66	81	112	39	2	0	-91	0	0	-126	-3	-1	68	5	2	41
160.113	0	74	108	15	92	115	53	75	116	66	81	111	40	2	1	-89	0	0	-126	-3	-2	69	4	1	41
160.236	0	74	106	14	92	114	54	73	115	66	81	113	39	3	0	-91	0	0	-126	-3	-2	68	4	2	40
160.358	0	75	107	14	92	113	54	74	115	66	80	111	39	2	0	-91	-1	0	-126	-3	-2	67	5	1	39
160.481	0	75	107	13	92	114	54	74	115	66	80	110	40	2	0	-92	0	0	-126	-3	-2	67	3	2	39
160.604	0	74	107	14	92	114	54	74	115	66	81	110	39	3	0	-92	0	0	-126	-3	-2	67	5	2	40
160.727	0	74	107	13	92	115	54	74	116	66	81	110	39	3	0	-91	-1	0	-125	-4	-2	68	4	1	40
160.85	0	75	108	15	91	114	53	74	115	66	80	111	39	2	0	-90	-1	0	-125	-3	-2	68	4	2	41
160.973	0	75	106	14	92	113	54	74	115	66	80	113	39	2	1	-92	0	0	-126	-3	-1	68	4	2	39
161.096	0	74	106	13	91	113	54	74	115	66	80	112	39	2	0	-93	0	0	-126	-3	-3	67	3	2	39
161.219	0	74	107	13	92	114	54	74	115	67	81	111	39	3	1	-92	0	0	-125	-4	-2	67	4	1	40
161.341	0	75	106	14	92	115	54	74	115	66	81	110	38	2	0	-91	0	0	-127	-3	-2	68	4	1	41
161.464	0	74	108	14	92	117	54	74	116	66	80	109	38	2	0	-91	0	0	-126	-3	-3	68	4	2	40
161.587	0	74	107	15	92	115	54	75	115	65	81	111	38	3	0	-91	0	0	-127	-3	-2	68	4	2	41
161.71	0	75	107	14	92	113	54	74	115	66	81	111	39	3	0	-92	0	0	-126	-3	-2	67	4	1	40
161.833	0	75	106	14	91	113	54	74	115	66	81	112	39	2	1	-93	0	-1	-126	-4	-1	68	4	1	39
161.956	0	75	107	13	92	113	54	74	116	66	81	111	39	3	0	-93	0	0	-126	-3	-1	67	4	0	40
162.079	0	74	108	14	92	114	54	75	115	66	81	112	39	3	0	-92	0	0	-126	-3	-2	68	5	1	40
162.202	0	75	107	15	92	115	54	74	115	66	82	110	38	3	0	-91	-1	0	-126	-3	-3	68	4	1	40
162.324	0	75	108	15	92	114	54	74	115	65	80	112	39	3	1	-92	0	0	-126	-3	-2	68	4	1	40
162.447	0	75	107	13	92	113	53	74	116	66	80	112	39	3	0	-93	0	-1	-126	-3	-3	67	4	1	40
162.57	0	75	107	14	91	115	54	74	115	66	81	112	39	3	0	-92	-1	0	-126	-3	-2	67	4	1	39
162.693	0	74	108	14	92	116	53	74	116	66	80	111	39	2	0	-92	0	0	-125	-3	-2	67	5	1	40
162.816	0	75	107	13	92	118	54	75	116	67	81	110	39	2	0	-91	0	1	-125	-3	-1	69	4	2	41
162.939	0	75	108	15	93	115	53	74	117	66	81	112	39	3	1	-91	0	0	-126	-3	-2	68	3	2	40
163.062	0	75	107	14	91	114	54	74	116	66	81	113	40	3	0	-93	-1	0	-127	-3	-3	67	4	1	40
163.185	0	75	107	13	92	113	54	74	116	66	81	113	39	4	0	-93	-1	0	-126	-3	-2	66	4	1	40
163.308	0	75	107	14	92	115	54	75	115	66	82	113	39	2	1	-93	0	0	-126	-2	-2	67	4	0	40
163.43	0	75	108	14	93	115	54	74	117	66	81	112	39	3	0	-92	0	0	-126	-3	-2	68	4	2	41
163.553	0	75	108	15	93	117	53	74	117	65	81	111	39	3	0	-92	0	1	-126	-3	-3	68	4	1	42
163.676	0	75	108	14	92	115	54	74	117	65	81	113	39	2	1	-93	-1	0	-126	-3	-2	67	3	3	39
163.799	0	75	107	14	91	114	54	75	116	66	82	113	40	2	0	-93	0	0	-126	-3	-2	67	4	1	39
163.922	0	75	107	14	92	115	54	74	117	65	80	111	40	3	1	-93	-1	0	-126	-4	-2	67	4	2	40
164.045	0	74	109	14	93	117	54	75	117	66	81	112	39	3	0	-92	-1	0	-127	-4	-3	68	4	2	40
164.168	0	74	108	15	92	117	53	74	117	65	80	113	38	3	0	-92	0	0	-126	-3	-2	68	4	1	41
164.291	0	75	107	15	92	114	53	75	116	65	81	113	39	4	1	-93	0	0	-126	-3	-3	68	5	2	39
164.413	0	75	108	13	92	114	54	74	116	65	81	112	39	2	0	-94	-1	0	-127	-2	-2	67	5	2	40
164.536	0	75	107	13	92	116	54	74	116	66	81	112	38	2	1	-94	0	0	-127	-3	-2	66	5	1	40
164.659	0	75	108	14	91	114	53	75	116	65	81	114	39	2	1	-94	0	0	-126	-3	-3	67	4	2	40
164.782	0	75	108	15	92	117	54	74	117	65	81	112	39	3	0	-92	-1	0	-125	-3	-2	67	5	2	40
164.905	0	74	108	15	92	114	53	74	116	64	81	113	39	3	0	-94	-1	-1	-126	-3	-2	67	4	1	39
165.028	0	75	108	13	92	114	54	74	116	64	81	112	38	2	0	-95	-1	0	-126	-3	-2	66	4	2	40
165.151	0	75	107	13	92	114	55	75	115	65	81	111	39	3	1	-94	0	0	-126	-3	-3	66	4	1	40
165.274	0	76	108	14	92	116	54	74	116	65	81	111	40	4	1	-94	0	0	-125	-2	-2	66	4	1	39
165.396	0	75	107	14	92	114	54	74	116	65	80	112	40	3	0	-94	0	0	-126	-3	-2	67	4	2	41
165.519	0	75	107	14	92	114	54	75	116	64	81	112	40	2	1	-95	-1	0	-126	-2	-3	66	3	2	39
165.642	0	75	107	14	92	114	55	73	116	64	81	112	39	2	0	-96	0	0	-125	-3	-2	66	4	1	39
165.765	0	75	106	14	91	114	54	74	116	64	80	111	40	3	1	-96	0	-1	-125	-3	-3	66	4	2	39
165.888	0	75	107	14	92	115	54	75	116	64	81	112	39	3	0	-96	0	0	-126	-2	-2	66	5	1	40
166.011	0	75	108	15	92	114	54	74	116	64	81	111	38	3	0	-94	0	0	-126	-3	-1	68	5	1	41
166.134	0	75	107	14	91	113	54	74	115	63	80	111	40	3	0	-96	0	0	-126	-3	-2	65	3	2	39
166.257	0	75	107	14	91	113	54	74	116	64	80	111	38	3	0	-97	0	0	-125	-3	-2	65	4	2	39
166.38	0	74	106	14	92	114	54	74	115	63	80	110	39	3	1	-97	0	0	-125	-3	-1	65	4	1	39
166.502	0	75	107	14	91	114	54	73	115	63	80	111	39	3	1	-96	0	-1	-125	-3	-2	65	4	1	39
166.625	0	75	106	15	91	113	54	74	115	64	80	111	39	3	0	-95	0	0	-125	-3	-2	66	4	1	40
166.748	0	74	107	15	91	112	54	74	115	63	80	112	38	3	1	-97	0	0	-125	-3	-3	66	5	1	39
166.871	0	75	106	13	91	113	54	74	115	62	80	111	39	3	1	-98	0	0	-125	-2	-1	63	4	1	39
166.994	0	75	106	14	92	112	54	73	115	63	80	110	38	3	1	-98	0	0	-124	-3	-2	65	4	1	39
167.117	0	75	107	14	91	113	54	74	115	62	80	111	39	2	0	-97	0	0	-125	-3	-3	65	4	2	40
167.24	0	75	107	14	91	115	54	74	115	63	80	109	39	2	1	-95	-1	0	-124	-3	-3	66	3	1	40
167.363	0	75	106	15	92	114	53	74	116	63	80	109	38	3	1	-96	0	0	-125	-4	-2	65	3	2	40
167.485	0	74	106	14	92	112	53	75	115	63	81	111	38	3	0	-98	0	0	-125	-3	-2	64	3	1	38
167.608	0	74	107	13	91	112	54	74	114	62	80	110	39	3	0	-99	0	0	-123	-3	-3	63	4	2	38
167.731	0	75	105	14	91	114	54	74	115	62	81	109	39	3	0	-98	0	0	-125	-3	-3	64	4	1	39
167.854	0	75	107	14	92	114	54	74	115	63	80	108	39	2	0	-98	0	0	-124	-2	-2	65	4	1	40
167.977	0	74	106	14	92	115	54	73	115	64	80	109	38	2	1	-95	0	0	-124	-3	-2	66	4	1	40
168.1	11	74	106	15	91	116	54	74	115	63	80	108	39	3	1	-95	-1	0	-124	-3	-2	66	4	1	41
168.223	0	74	107	14	92	113	54	74	116	63	81	111	39	3	0	-98	0	0	-124	-4	-2	65	4	2	38
168.346	0	74	107	13	91	112	54	74	115	63	81	110	39	2	1	-99	0	0	-125	-2	-1	64	3	1	39
168.468	0	75	107	14	90	114	54	74	115	62	81	109	39	3	1	-99	0	0	-124	-3	-2	64	4	2	39
168.591	0	74	107	13	92	115	53	74	115	62	81	108	40	3	1	-96	0	0	-124	-3	-2	64	4	2	39
168.714	0	75	106	14	92	118	54	75	115	63	81	108	39	2	1	-96	0	0	-124	-3	-2	66	4	3	40
168.837	0	74	107	14	92	117	54	75	115	64	81	109	38	2	1	-95	0	0	-125	-3	-2	66	4	1	41
168.96	0	75	107	15	91	114	54	74	115	63	81	111	39	2	1	-95	0	0	-124	-3	-2	66	4	2	41
169.083	0	75	107	13	91	113	54	74	115	63	80	110	38	3	0	-97	0	-1	-124	-3	-1	65	4	0	38
169.206	0	75	105	15	92	113	53	74	115	62	80	110	39	3	0	-97	-1	0	-124	-3	-2	64	4	2	40
169.329	0	75	106	13	92	115	54	74	114	63	81	110	39	2	0	-96	0	0	-125	-3	-2	65	4	2	39
169.452	0	74	106	14	92	116	54	74	116	63	80	109	38	2	0	-95	0	0	-124	-2	-2	66	4	0	40
169.574	0	75	108	14	92	117	53	74	115	64	81	109	38	3	0	-94	0	0	-125	-3	-2	66	4	1	41
169.697	0	75	107	15	92	116	53	74	116	64	81	110	38	2	1	-94	0	0	-126	-3	-2	67	4	1	41
169.82	0	75	107	14	92	114	54	75	115	63	80	112	39	2	0	-95	0	0	-127	-4	-2	65	4	2	39
169.943	0	75	107	14	92	115	54	74	115	63	80	111	39	3	1	-95	0	-1	-125	-3	-2	66	4	1	40
170.066	0	75	106	14	92	115	54	75	115	63	81	110	39	3	0	-94	0	0	-125	-3	-2	65	3	1	39
170.189	0	76	106	14	92	116	54	74	114	64	81	111	38	3	0	-94	-1	0	-125	-3	-2	66	4	1	40
170.312	0	75	106	14	92	117	54	74	116	65	81	109	38	3	0	-93	0	0	-125	-3	-3	67	5	1	40
170.435	0	75	107	15	92	118	53	74	116	65	80	109	38	2	0	-92	-1	0	-125	-3	-2	68	3	1	41
170.557	0	75	107	14	92	114	53	74	116	64	81	112	38	3	0	-92	-1	0	-125	-3	-2	67	4	1	39
170.68	0	75	107	14	92	115	54	74	116	64	81	112	38	4	0	-94	0	0	-126	-2	-2	66	3	1	40
170.803	0	75	107	14	92	115	54	74	115	64	81	112	39	3	1	-93	0	0	-126	-3	-2	66	4	1	40
170.926	0	75	107	14	92	117	54	74	115	65	80	112	39	3	0	-92	0	0	-125	-3	-3	67	4	3	40
171.049	0	75	107	14	92	117	53	74	116	66	81	111	38	2	0	-91	0	1	-126	-3	-2	67	4	2	41
171.172	0	75	107	14	92	117	53	74	116	66	81	111	38	3	0	-91	0	0	-126	-3	-2	68	4	0	41
171.295	0	75	107	15	93	116	53	75	117	65	81	112	39	3	0	-90	0	-1	-126	-3	-2	68	4	1	41
171.418	0	75	106	13	92	115	53	74	116	66	80	112	39	2	0	-91	0	0	-127	-4	-1	66	4	2	39
171.54	0	74	107	15	92	115	54	74	116	65	80	112	38	3	1	-92	0	0	-126	-3	-2	67	3	1	40
171.663	0	75	107	14	91	116	53	74	116	66	81	111	39	2	1	-91	-1	0	-126	-3	-2	68	4	2	40
[truncated: 1,279 more rows]

## Sheet: Add_info
Time	Marker	Accel_x	Accel_y	Accel_z	Gyro_x	Gyro_y	Gyro_z	Magnet_x	Magnet_y	Magnet_z	battery		ld_gain	pd_gain
[truncated: 2,675 more rows]
