# Supplementary material for: Charitable crowdfunding donation-intention estimation depending on emotional project images using fNIRS-based functional connectivity
Source: PLoS One. 2024 May 8;19(5):e0303144. doi: 10.1371/journal.pone.0303144 (PMC11078340; doi:10.1371/journal.pone.0303144)
Supplement: S1 File — (ZIP) [file pone.0303144.s001.zip › Some donation dataset/negative/subject48.xlsx]

## Sheet: D780
	SNR :	50	41	37	49	47	50	52	41	57	46	52	49	58	59	37
Time	Marker	ch1	ch2	ch3	ch4	ch5	ch6	ch7	ch8	ch9	ch10	ch11	ch12	ch13	ch14	ch15
0.24576	0	748	484	250	226	350	250	271	251	192	202	314	64	209	607	255
0.36864	0	748	484	250	226	350	250	271	251	192	202	314	64	209	607	255
0.49152	0	785	518	287	243	354	282	291	279	210	211	327	69	222	638	255
0.6144	0	798	538	298	246	362	284	298	307	234	211	326	76	225	648	254
0.73728	0	800	550	288	240	355	290	297	305	235	209	323	81	224	649	251
0.86016	0	805	552	289	241	354	292	298	303	233	209	324	83	226	653	249
0.98304	0	800	552	289	241	352	294	298	310	232	209	323	83	226	657	253
1.10592	0	801	557	290	243	352	296	300	315	233	212	325	85	227	661	251
1.2288	0	797	552	292	242	353	298	299	310	234	211	321	82	230	649	251
1.35168	0	805	546	288	238	346	298	295	304	232	208	319	82	228	642	248
1.47456	0	796	548	287	239	347	298	297	310	232	209	322	82	228	645	249
1.59744	0	796	549	287	240	349	298	298	315	233	210	323	81	228	648	250
1.72032	0	799	553	289	242	349	298	299	308	233	211	324	82	228	653	250
1.8432	0	806	552	292	243	354	300	299	306	233	209	323	81	230	650	251
1.96608	0	795	541	287	239	347	300	297	312	230	208	320	81	230	642	251
2.08896	0	792	545	287	239	346	299	297	313	233	209	321	82	228	643	250
2.21184	0	798	546	288	240	349	299	297	306	232	208	322	82	228	645	250
2.33472	0	800	550	289	241	350	299	299	306	233	210	324	81	229	650	253
2.4576	0	804	555	290	245	352	299	302	315	234	212	325	81	230	656	253
2.58048	0	797	549	293	242	354	301	301	315	233	210	322	82	231	647	252
2.70336	0	795	543	287	240	347	300	296	306	232	207	320	82	230	642	250
2.82624	0	799	547	288	240	349	299	298	306	233	209	323	83	228	644	251
2.94912	0	798	547	289	241	349	299	300	315	233	211	323	83	230	647	250
3.072	0	803	552	289	244	352	300	302	313	235	212	325	83	230	652	251
3.19488	0	801	556	293	245	356	302	302	307	234	211	325	82	232	656	252
3.31776	0	800	544	289	242	351	301	300	308	232	209	321	81	232	646	251
3.44064	0	796	547	289	241	351	300	300	316	233	211	323	82	230	646	251
3.56352	0	799	549	290	241	352	301	301	312	234	211	324	83	230	648	250
3.6864	0	805	552	290	244	351	300	302	306	234	211	325	82	229	652	252
3.80928	0	804	557	293	245	356	302	305	311	234	214	326	83	232	655	254
3.93216	0	797	546	290	242	352	301	302	317	234	210	323	82	232	646	251
4.05504	0	795	544	289	241	350	300	299	310	233	209	322	83	232	645	249
4.17792	0	803	547	290	241	350	301	300	304	233	210	323	82	231	648	251
4.3008	0	800	550	289	242	352	300	302	311	233	211	325	83	229	650	252
4.42368	0	801	555	290	245	354	300	304	317	235	214	326	82	231	657	255
4.54656	0	800	549	293	245	356	302	304	310	235	211	324	82	233	651	252
4.66944	0	803	541	289	241	350	301	299	304	233	208	322	81	231	644	250
4.79232	0	797	543	290	240	349	301	300	312	231	211	323	82	231	645	251
4.9152	0	796	546	288	241	350	300	301	315	235	210	325	82	230	647	252
5.03808	0	800	551	289	243	353	300	302	309	235	213	326	82	230	653	252
5.16096	0	806	555	292	246	357	301	305	308	236	213	327	83	231	656	254
5.28384	0	802	543	290	242	354	302	300	315	233	211	322	82	232	646	251
5.40672	0	794	541	289	240	349	301	300	313	233	210	322	82	232	644	251
5.5296	0	798	544	289	241	350	300	300	305	234	209	323	82	232	645	251
5.65248	0	799	546	287	241	351	299	300	307	234	211	325	82	230	648	253
5.77536	0	800	551	289	245	352	301	303	315	233	213	326	83	231	654	253
5.89824	0	801	555	292	247	355	301	306	316	234	214	326	83	231	658	254
6.02112	0	799	548	293	245	357	304	303	308	235	211	325	82	233	650	253
6.144	0	798	542	288	241	349	301	299	308	233	210	322	82	232	646	252
6.26688	0	797	545	290	242	351	300	301	316	234	211	323	83	231	647	253
6.38976	0	797	547	289	242	352	301	301	313	234	210	324	84	231	649	253
6.51264	0	800	552	290	245	353	301	302	307	235	213	324	83	231	654	252
6.63552	0	805	556	293	248	356	302	305	312	235	214	325	82	231	658	256
6.7584	0	797	544	291	244	353	302	304	317	235	211	322	82	233	648	253
6.88128	0	798	544	289	242	350	301	300	312	234	209	323	82	232	647	252
7.00416	0	802	547	291	243	351	302	301	306	233	210	322	83	230	648	252
7.12704	0	799	549	290	243	352	301	301	311	234	212	324	83	231	652	253
7.24992	0	803	554	290	245	355	301	304	318	234	212	324	83	232	656	254
7.3728	0	800	547	292	244	355	303	302	311	235	209	322	81	234	650	252
7.49568	0	801	540	288	241	349	301	296	305	234	208	320	82	232	645	250
7.61856	0	797	544	290	243	352	300	299	312	232	210	321	82	231	645	252
7.74144	0	797	545	288	243	351	300	301	316	235	211	321	83	230	647	250
7.86432	0	799	551	291	244	353	300	302	310	236	212	324	83	229	653	252
7.9872	0	805	550	294	245	357	303	302	308	234	211	323	83	231	651	252
8.11008	0	793	537	287	240	351	300	297	313	232	208	320	81	229	641	250
8.23296	0	790	539	288	241	349	300	299	314	233	208	320	82	231	642	249
8.35584	0	794	542	289	241	350	300	297	307	235	208	320	82	231	642	249
8.47872	0	800	546	289	242	351	300	298	306	234	209	323	83	229	647	251
8.6016	0	797	550	291	245	354	302	302	314	233	211	324	83	229	650	251
8.72448	0	793	539	290	241	353	300	297	314	235	208	320	82	230	642	249
8.84736	0	792	536	287	239	348	300	294	304	234	206	319	83	229	638	247
8.97024	0	794	537	289	240	349	299	296	306	233	206	319	82	230	639	248
9.09312	0	791	541	287	241	350	300	297	313	234	210	321	83	230	642	249
9.216	0	795	545	289	243	352	300	299	312	235	211	323	84	229	648	250
9.33888	0	794	549	292	246	355	301	301	306	236	210	322	83	231	651	250
9.46176	0	793	538	289	240	351	300	296	309	233	208	320	82	232	640	248
9.58464	0	787	537	288	240	349	299	296	314	233	209	320	82	229	639	248
9.70752	0	788	539	288	239	350	300	297	311	234	207	320	82	231	640	247
9.8304	0	790	542	289	241	351	299	297	304	235	209	322	83	229	643	248
9.95328	0	792	548	290	244	353	301	301	309	233	210	323	83	230	649	250
10.0762	0	791	548	293	246	357	301	302	317	234	211	322	83	232	647	248
10.199	0	785	537	289	241	350	300	298	310	234	207	320	82	231	640	247
10.3219	0	792	540	288	242	350	301	298	303	234	208	322	82	230	641	247
10.4448	0	787	542	288	241	352	299	298	309	233	210	323	83	230	642	249
10.5677	0	789	545	289	244	353	299	301	316	235	212	323	83	230	646	249
10.6906	0	789	549	292	245	355	302	302	310	236	211	323	83	232	649	249
10.8134	0	789	537	288	241	351	302	297	304	233	207	320	82	232	641	247
10.9363	0	787	538	289	241	351	299	299	311	233	209	322	82	231	640	248
11.0592	0	784	541	288	242	352	299	298	316	235	210	322	82	231	641	248
11.1821	0	786	544	289	243	352	301	300	308	235	211	324	84	230	646	249
11.305	0	796	549	290	245	354	301	301	306	234	211	324	83	230	651	250
11.4278	0	786	543	292	242	356	302	300	314	233	210	321	83	233	644	250
11.5507	0	781	536	287	240	347	301	298	313	234	208	319	82	230	639	248
11.6736	0	786	538	287	240	348	301	295	306	235	208	321	82	230	640	248
11.7965	0	792	541	289	241	350	300	296	305	234	209	322	82	229	642	249
11.9194	0	788	545	288	243	350	301	300	314	234	212	324	83	229	647	250
12.0422	0	790	550	292	245	354	301	302	316	236	213	324	83	231	650	250
12.1651	0	788	538	289	243	350	302	298	307	234	208	320	83	232	642	248
12.288	0	788	535	287	240	347	300	296	307	234	207	319	82	231	640	248
12.4109	0	786	539	289	240	348	300	298	314	233	209	321	83	230	640	249
12.5338	0	784	542	288	241	349	301	299	312	235	211	323	83	230	643	249
12.6566	0	788	547	291	244	351	300	300	307	237	211	324	83	231	650	249
12.7795	0	795	552	291	246	352	302	302	309	235	211	325	83	231	654	253
12.9024	0	789	546	293	246	355	303	303	317	235	211	322	83	233	650	251
13.0253	0	785	538	287	241	350	301	299	313	234	208	320	83	232	642	248
13.1482	0	786	540	289	242	351	302	300	305	234	209	323	83	231	642	248
13.271	0	788	543	290	243	353	301	300	310	235	212	324	84	230	644	250
13.3939	0	787	547	289	245	354	301	304	318	236	213	326	83	230	651	250
13.5168	0	795	553	292	247	355	302	305	313	237	214	326	83	232	655	251
13.6397	0	793	543	292	244	355	304	302	306	235	210	322	83	233	647	250
13.7626	0	785	539	288	244	350	301	301	311	234	211	323	82	232	644	249
13.8854	0	787	544	290	243	352	301	302	318	236	212	324	83	233	646	250
14.0083	0	789	545	290	244	353	302	302	312	236	212	325	84	231	649	251
14.1312	0	797	548	291	246	355	303	304	307	235	212	326	83	232	654	252
14.2541	0	797	552	295	247	360	304	305	315	235	212	326	83	234	657	253
14.377	0	790	538	288	243	351	302	304	318	236	211	324	83	234	647	250
14.4998	0	789	538	289	242	351	302	301	310	236	209	323	83	234	645	249
14.6227	0	796	540	290	243	352	301	300	307	235	211	325	83	233	646	250
14.7456	0	792	543	289	244	352	302	303	315	234	213	326	84	233	650	250
14.8685	0	795	549	291	247	353	302	306	319	236	215	327	84	233	655	252
14.9914	0	797	547	293	247	358	304	305	311	236	212	326	83	234	651	251
15.1142	0	796	537	288	241	351	302	300	306	234	209	322	82	233	644	249
15.2371	0	794	537	289	242	351	302	300	315	234	211	323	83	232	645	250
15.36	0	791	540	289	243	351	302	302	316	236	212	324	83	232	645	250
15.4829	0	797	544	290	244	353	303	303	309	236	212	326	84	231	649	250
15.6058	0	801	549	291	247	354	302	304	309	236	213	326	84	232	654	253
15.7286	0	796	545	293	246	359	304	304	318	235	212	324	83	235	650	251
15.8515	0	792	535	287	241	351	303	301	316	235	212	324	83	233	642	248
15.9744	0	794	538	289	243	351	301	301	308	237	210	323	83	233	643	249
16.0973	0	800	541	289	243	352	302	301	309	235	210	325	84	232	644	250
16.2202	0	807	549	289	246	353	303	303	318	234	211	325	84	232	648	249
16.343	0	815	556	291	251	355	303	305	317	237	213	327	84	232	652	250
16.4659	0	808	544	291	246	354	303	301	308	236	211	324	83	234	643	248
16.5888	0	811	542	288	245	349	301	300	311	235	209	321	83	232	640	247
16.7117	1	807	544	290	245	352	301	302	320	235	212	324	84	232	641	247
16.8346	0	810	547	290	247	352	302	302	316	237	211	324	85	233	644	248
16.9574	0	812	552	291	248	352	302	303	309	237	212	325	84	235	649	247
17.0803	0	813	548	292	247	357	304	302	315	235	212	323	84	235	644	249
17.2032	0	805	540	286	244	350	302	300	320	236	211	322	84	233	639	247
17.3261	0	804	542	291	244	352	302	301	316	235	210	322	85	233	641	247
17.449	0	813	544	289	245	352	302	301	309	235	211	324	85	232	643	246
17.5718	0	808	547	291	246	354	303	304	316	235	213	327	84	232	648	249
17.6947	0	810	551	295	248	357	303	306	323	237	213	325	84	236	650	249
17.8176	0	804	537	288	242	353	303	301	315	236	211	323	83	234	639	247
17.9405	0	806	538	287	242	351	303	298	308	235	209	323	83	233	640	245
18.0634	0	803	541	290	243	351	302	301	315	234	211	324	84	234	641	247
18.1862	0	803	544	289	245	353	302	304	320	238	212	325	85	232	643	248
18.3091	0	806	548	290	247	355	303	305	315	237	213	326	85	234	649	249
18.432	0	811	548	294	248	358	304	304	312	238	213	327	83	234	649	248
18.5549	0	801	536	287	244	352	302	301	316	235	210	324	83	233	640	246
18.6778	0	798	537	288	243	352	302	302	319	235	211	323	84	232	638	245
18.8006	0	801	539	289	244	351	302	302	311	237	209	323	84	233	639	246
18.9235	0	807	542	288	244	352	302	301	310	237	212	327	85	231	645	248
19.0464	0	802	548	290	247	354	302	305	318	236	213	326	84	232	650	248
19.1693	0	803	549	294	249	358	303	307	320	238	212	324	83	235	650	248
19.2922	0	801	536	287	243	353	304	301	310	236	210	323	83	233	639	244
19.415	0	801	537	288	243	351	302	302	310	235	209	321	84	232	639	245
19.5379	0	798	539	290	243	351	302	302	317	235	211	323	85	232	640	245
19.6608	0	799	542	288	245	352	302	304	318	236	212	324	84	232	644	246
19.7837	0	801	548	289	248	355	302	305	310	237	212	324	85	232	650	247
19.9066	0	802	543	292	247	359	305	303	312	236	211	323	84	234	646	247
20.0294	0	795	536	287	243	350	303	302	316	234	211	321	83	232	640	246
20.1523	0	793	538	289	244	352	303	303	316	237	210	322	85	233	642	246
20.2752	0	794	540	289	245	353	302	302	309	237	209	322	85	234	643	245
20.3981	0	801	544	289	246	354	303	304	311	237	212	325	85	231	648	247
20.521	0	798	545	293	247	357	303	307	320	237	212	323	84	234	648	248
20.6438	0	794	533	287	242	352	303	301	315	236	210	321	84	232	639	244
20.7667	0	792	535	288	242	352	302	299	305	236	208	320	84	231	639	243
20.8896	0	793	537	289	243	351	302	300	311	235	209	321	85	232	640	245
21.0125	0	792	542	288	245	352	301	304	319	238	211	323	85	232	645	246
21.1354	0	795	547	292	247	357	302	305	314	238	212	323	83	233	651	246
21.2582	0	796	534	289	243	354	305	299	307	235	209	321	83	232	640	244
21.3811	0	788	531	285	240	348	301	299	311	235	208	320	84	230	637	243
21.504	0	788	533	287	242	349	302	299	317	236	209	320	83	231	638	244
21.6269	0	789	537	287	242	350	301	300	311	237	208	321	84	232	640	244
21.7498	0	795	543	289	245	352	303	302	305	236	211	323	85	231	646	244
21.8726	0	794	548	291	248	356	304	304	314	237	213	325	85	231	650	248
21.9955	0	787	533	287	242	352	302	301	317	237	211	319	83	232	639	243
22.1184	0	785	531	286	241	349	301	297	308	237	208	320	83	231	637	243
22.2413	0	791	534	288	242	350	302	299	305	235	209	321	83	230	639	244
22.3642	0	788	538	287	243	350	301	300	313	236	211	323	84	229	642	245
22.487	0	788	543	288	247	352	301	303	317	238	213	323	85	230	648	244
22.6099	0	794	549	290	249	354	303	305	311	238	213	324	85	231	655	247
22.7328	0	796	543	292	247	357	304	302	309	237	212	323	83	232	647	246
22.8557	0	785	534	286	243	350	302	302	314	235	210	321	84	232	640	244
22.9786	0	783	537	288	244	350	302	302	316	237	211	321	84	232	641	244
23.1014	0	789	539	289	244	351	302	302	308	237	209	323	84	231	643	245
23.2243	0	792	545	289	246	354	303	303	309	237	212	324	84	232	649	246
23.3472	0	794	552	293	250	357	304	307	318	237	215	325	84	231	654	246
23.4701	0	789	539	290	246	355	305	304	316	237	211	322	83	233	644	244
23.593	0	789	537	288	243	350	304	300	307	237	210	320	83	233	641	244
23.7158	0	793	539	289	244	352	304	302	310	236	210	321	84	232	643	245
23.8387	0	792	543	288	246	353	302	303	318	237	212	322	85	232	646	245
23.9616	0	797	548	290	248	355	303	306	317	239	214	325	84	232	652	246
24.0845	0	794	545	293	247	358	305	304	310	238	213	325	84	233	648	246
24.2074	0	793	534	286	242	350	302	300	312	235	210	321	83	234	640	245
24.3302	0	789	537	288	243	350	303	303	317	236	211	321	84	233	640	245
24.4531	0	791	539	288	243	352	302	302	314	237	210	321	84	234	642	244
24.576	0	793	544	289	246	352	303	303	307	237	212	323	85	233	647	245
24.6989	0	799	550	291	249	354	304	305	313	237	214	326	84	232	653	247
24.8218	0	793	541	292	246	355	305	305	320	237	213	322	82	235	645	246
24.9446	0	789	534	286	242	348	303	300	312	237	210	320	83	232	639	243
25.0675	0	795	535	288	242	349	303	300	306	235	209	321	84	233	639	243
25.1904	0	792	539	288	243	350	302	301	312	236	212	322	84	232	641	245
25.3133	0	795	545	289	245	352	303	304	318	237	213	324	85	231	647	245
25.4362	0	798	550	291	249	355	304	305	312	238	215	325	85	232	653	247
25.559	0	799	542	293	245	356	305	302	309	236	212	323	83	233	645	245
25.6819	0	792	535	286	242	349	303	301	313	235	211	320	83	232	639	244
25.8048	0	791	538	289	243	350	303	302	318	237	212	322	84	233	640	244
25.9277	0	793	541	290	243	351	303	301	310	238	211	321	84	233	643	245
26.0506	0	802	546	289	246	353	303	303	309	237	213	324	85	231	649	246
26.1734	0	798	551	292	249	354	305	307	317	237	215	325	85	232	653	247
26.2963	0	793	544	293	246	355	305	306	319	238	214	323	84	234	646	246
26.4192	0	795	538	288	242	351	304	301	309	237	211	322	84	234	641	244
26.5421	0	799	541	290	244	352	304	302	309	236	212	324	84	232	643	246
26.665	0	796	544	289	245	353	305	304	316	235	213	324	85	233	644	245
26.7878	0	797	548	290	247	354	305	307	317	237	214	325	84	233	650	246
26.9107	0	799	549	293	249	358	305	305	311	238	214	325	84	234	649	247
27.0336	0	797	538	287	243	352	303	302	310	236	211	322	84	232	641	245
27.1565	0	794	540	289	244	351	304	304	317	235	214	324	84	232	642	244
27.2794	0	800	543	289	244	352	304	303	316	237	212	323	85	233	644	245
27.4022	0	797	548	290	245	354	304	304	309	237	213	324	84	233	648	245
27.5251	0	806	554	293	250	357	305	307	312	238	216	326	84	232	653	248
27.648	0	797	540	291	245	355	305	304	318	235	213	323	83	234	643	244
27.7709	0	796	537	287	242	350	304	303	314	236	212	323	83	233	640	244
27.8938	0	796	540	289	244	351	305	302	307	236	211	323	84	233	641	245
28.0166	0	799	542	289	244	352	304	303	312	236	215	325	84	231	643	246
28.1395	0	799	547	290	246	354	303	307	320	236	215	326	85	233	648	246
28.2624	0	800	550	294	249	357	305	308	314	239	215	327	84	234	651	248
28.3853	0	799	537	288	243	353	305	302	307	236	211	324	84	233	641	245
28.5082	0	795	536	288	243	351	303	302	313	235	211	323	83	232	639	245
28.631	0	794	539	289	243	353	303	303	318	236	213	324	84	232	640	245
28.7539	0	796	542	289	243	353	304	304	312	237	214	325	85	231	643	245
28.8768	0	808	547	290	246	355	305	304	307	236	215	327	85	232	649	246
28.9997	0	800	551	293	249	358	306	308	317	236	216	328	85	233	651	248
29.1226	0	793	538	289	243	352	305	303	318	235	213	323	84	233	642	246
29.2454	0	795	539	288	242	353	303	301	310	237	211	324	83	234	642	246
29.3683	0	801	540	290	243	352	304	302	306	236	212	324	83	233	644	247
29.4912	0	797	544	289	244	353	304	304	317	235	214	325	84	233	646	247
29.6141	0	798	549	290	248	355	305	307	318	238	215	328	85	232	651	248
29.737	0	805	550	294	249	357	305	307	311	238	216	326	84	235	652	249
29.8598	0	799	539	289	243	352	305	302	309	237	212	324	83	234	643	247
29.9827	0	796	540	289	243	351	304	303	316	236	214	325	84	233	644	246
30.1056	0	797	542	289	245	354	304	303	316	237	215	326	84	234	645	248
30.2285	0	801	546	291	246	355	305	304	309	238	213	326	84	233	649	248
30.3514	0	808	552	291	249	356	304	306	311	237	215	328	84	233	653	251
30.4742	0	805	544	291	247	357	306	306	319	236	214	326	84	235	646	249
30.5971	0	802	539	288	244	351	303	303	315	236	214	324	84	234	643	247
30.72	0	804	542	289	245	352	304	301	308	237	212	325	85	235	644	247
30.8429	0	806	545	289	246	353	304	303	312	237	214	327	84	233	646	249
30.9658	0	805	549	290	248	354	304	306	320	237	216	326	85	234	651	248
31.0886	0	810	553	294	250	358	306	307	317	237	217	327	84	235	652	249
31.2115	0	802	540	289	244	353	305	302	308	237	213	323	83	234	643	246
31.3344	0	801	538	288	244	351	303	302	313	235	213	324	84	234	641	247
31.4573	0	802	541	289	243	353	304	303	319	237	215	325	84	233	642	247
31.5802	0	803	542	290	246	353	304	305	313	238	215	327	85	232	646	248
31.703	0	810	548	289	248	355	304	305	307	237	214	327	84	235	651	248
31.8259	0	809	553	294	250	358	306	307	316	237	216	327	85	235	653	250
31.9488	0	803	539	287	245	352	306	304	319	235	213	324	83	235	643	248
32.0717	0	804	538	288	243	352	303	301	310	237	212	324	84	234	641	247
32.1946	0	811	543	288	246	354	305	301	308	236	212	326	84	234	642	248
32.3174	0	809	547	289	247	354	304	305	316	235	214	327	84	233	646	246
32.4403	0	812	554	290	252	355	303	306	320	237	214	327	84	235	650	248
32.5632	0	819	559	292	254	357	305	308	313	238	216	328	85	234	654	250
32.6861	0	817	547	292	250	357	305	303	311	236	212	324	83	235	645	249
32.809	0	808	542	287	248	352	304	304	316	236	213	323	84	234	642	248
32.9318	0	809	546	289	249	355	303	304	318	237	213	324	84	234	643	247
33.0547	0	812	548	290	249	356	304	304	310	237	213	325	85	233	645	246
33.1776	0	816	553	289	251	356	304	306	312	237	215	327	85	233	650	249
33.3005	0	816	557	292	253	360	306	309	319	237	216	327	84	235	653	248
33.4234	0	807	545	290	248	357	305	305	317	236	214	324	84	235	644	247
33.5462	0	809	543	289	247	354	304	301	309	236	211	324	84	234	643	248
33.6691	0	814	547	291	248	355	304	303	312	236	212	325	85	234	645	249
33.792	0	812	550	289	250	356	303	306	320	237	214	326	84	234	649	248
33.9149	0	817	555	290	253	357	305	307	317	238	215	328	85	234	652	250
34.0378	0	815	549	294	251	360	306	306	309	237	213	327	84	236	647	248
34.1606	0	812	543	288	248	354	303	302	314	235	211	324	83	234	642	249
34.2835	0	811	545	289	249	355	303	303	320	236	212	325	84	234	643	248
34.4064	0	812	547	289	248	353	304	304	313	237	212	326	85	235	645	248
34.5293	0	822	552	289	253	356	305	305	309	236	212	328	85	234	649	248
34.6522	0	821	557	293	255	360	304	308	315	237	214	329	83	235	653	251
34.775	0	814	544	288	249	357	304	303	320	237	212	326	83	234	643	247
34.8979	0	813	541	287	249	354	302	301	312	236	211	325	84	234	639	247
35.0208	0	818	545	289	249	354	303	301	307	234	209	325	84	234	641	247
35.1437	0	814	547	288	251	354	302	302	315	235	210	325	85	234	644	248
35.2666	0	815	552	288	253	357	302	305	319	237	213	327	84	234	648	248
35.3894	0	821	557	292	255	359	304	306	312	237	213	328	83	235	652	249
35.5123	0	818	544	289	249	357	304	301	308	235	211	324	82	233	641	248
35.6352	0	805	542	286	249	353	302	300	315	235	211	325	84	233	640	246
35.7581	0	808	543	288	249	353	301	302	316	236	210	325	84	234	641	246
35.881	0	816	546	288	249	355	302	301	310	236	209	325	84	234	644	248
36.0038	0	818	552	288	252	356	301	303	310	236	213	327	84	233	648	250
36.1267	0	819	556	289	255	357	302	307	318	235	214	327	84	235	652	249
36.2496	0	815	551	292	254	360	304	305	317	237	213	326	83	235	648	249
36.3725	0	812	542	286	249	353	302	300	308	235	209	326	83	234	641	247
36.4954	0	815	544	287	250	355	301	303	311	234	209	325	83	234	641	248
36.6182	0	813	548	287	252	355	302	304	318	234	211	326	85	234	642	247
36.7411	0	816	551	288	253	357	302	306	317	236	211	326	84	235	647	248
36.864	0	817	557	290	255	358	302	306	311	237	213	327	83	235	653	249
36.9869	0	818	558	294	257	360	304	308	314	236	214	327	84	235	653	250
37.1098	0	808	544	287	251	355	303	306	319	235	213	325	83	234	644	249
37.2326	0	807	544	288	251	353	302	303	314	236	211	324	84	233	644	248
37.3555	0	816	547	289	250	355	303	304	307	235	211	325	84	234	645	247
37.4784	0	812	551	288	253	356	302	305	314	235	211	326	84	234	648	249
37.6013	0	815	556	289	255	358	302	308	320	237	214	326	84	235	653	249
37.7242	0	814	551	292	254	359	303	307	313	236	211	327	84	236	648	249
37.847	0	811	543	287	249	354	302	302	308	235	209	325	83	235	643	247
37.9699	0	809	544	289	250	355	301	304	314	235	210	325	84	234	644	249
38.0928	0	809	547	288	251	355	301	305	318	235	211	325	84	235	646	248
38.2157	0	812	551	289	254	356	301	306	312	236	211	326	84	235	650	250
38.3386	0	821	557	292	255	360	304	306	310	236	213	327	83	234	651	250
38.4614	0	808	541	287	249	354	302	303	316	234	211	324	82	235	642	249
38.5843	0	806	541	288	248	352	301	303	317	234	210	323	84	233	641	247
38.7072	0	811	543	288	248	353	301	302	309	235	209	323	84	233	643	248
38.8301	0	814	546	286	249	355	301	302	309	235	209	324	84	235	646	250
38.953	0	813	551	288	252	356	301	306	316	235	212	327	84	234	650	249
39.0758	0	811	549	292	253	359	303	306	317	235	212	326	84	235	648	249
39.1987	0	808	538	286	248	352	302	299	307	234	210	324	83	233	641	247
39.3216	0	808	539	285	248	352	300	300	308	234	208	324	83	234	640	249
39.4445	0	805	541	286	248	354	301	302	315	234	210	323	84	234	642	247
39.5674	0	808	545	287	249	355	300	303	314	236	210	324	84	235	646	248
39.6902	0	811	550	288	252	357	301	304	308	236	211	326	84	234	650	248
39.8131	0	812	546	291	250	358	302	303	311	235	211	324	84	235	645	249
39.936	0	804	539	286	248	352	300	301	316	233	211	323	82	233	639	246
40.0589	0	803	539	287	247	352	300	300	312	235	210	323	83	233	641	247
40.1818	0	805	543	286	247	353	300	300	305	234	208	323	84	234	642	247
40.3046	0	808	546	287	251	356	300	303	311	234	210	325	84	234	646	248
40.4275	0	810	550	288	251	356	301	305	318	236	213	326	83	234	649	249
40.5504	0	807	546	290	252	358	302	305	312	236	211	325	84	236	645	248
40.6733	0	809	539	286	247	353	301	300	305	234	209	324	83	234	641	246
40.7962	0	803	540	287	247	354	301	303	312	234	210	323	84	235	641	248
40.919	0	803	542	286	249	355	301	303	315	234	213	325	84	234	644	247
41.0419	0	805	546	288	249	355	300	304	309	236	211	325	84	236	647	248
41.1648	0	813	551	290	252	358	301	306	308	236	213	327	84	236	651	249
41.2877	0	802	540	288	248	357	302	304	315	234	211	324	83	236	643	248
41.4106	0	799	539	287	247	354	300	304	315	234	212	323	84	234	642	245
41.5334	0	801	540	287	248	356	300	304	309	234	210	323	84	235	643	246
41.6563	0	806	542	287	247	357	300	304	307	234	210	324	85	236	644	246
41.7792	0	802	547	288	251	357	302	307	316	234	214	325	84	235	649	247
41.9021	0	801	542	289	250	357	303	307	316	235	212	324	83	235	645	247
42.025	0	802	536	286	246	354	302	302	306	234	209	323	84	235	641	246
42.1478	0	801	539	287	246	354	299	303	308	234	210	323	83	234	641	247
42.2707	0	801	540	286	247	355	300	306	315	233	211	324	84	234	643	246
42.3936	0	801	546	286	249	355	301	308	316	236	210	325	84	235	647	247
42.5165	0	807	550	290	252	359	301	308	307	236	213	326	84	235	650	247
42.6394	0	804	537	286	247	355	300	303	309	234	211	323	82	235	641	247
42.7622	0	798	536	285	246	351	300	304	314	234	209	323	83	234	640	246
42.8851	11	799	539	286	246	353	300	304	312	234	209	324	84	234	641	246
43.008	0	801	541	287	248	354	301	305	306	234	209	324	84	235	644	246
43.1309	0	806	546	287	249	355	300	307	311	234	212	327	83	233	649	248
43.2538	0	805	551	289	252	357	301	310	317	236	213	327	84	236	653	249
43.3766	0	802	543	289	250	357	302	307	312	236	211	324	82	235	645	248
43.4995	0	807	537	285	246	353	300	303	304	233	209	323	83	234	640	247
43.6224	0	801	539	287	247	352	299	304	311	232	209	323	84	234	642	247
43.7453	0	803	542	285	248	351	299	306	316	235	211	325	84	233	643	248
43.8682	0	804	547	286	251	353	300	307	311	235	210	326	84	236	647	248
43.991	0	813	552	288	253	355	301	307	306	234	212	327	84	236	653	248
44.1139	0	807	552	292	253	359	302	310	314	235	212	326	84	236	651	251
44.2368	0	802	539	286	248	353	300	305	315	233	211	323	82	235	642	247
44.3597	0	801	539	287	247	353	300	303	308	235	210	323	84	234	643	247
44.4826	0	806	541	288	248	354	300	304	305	234	210	324	84	235	645	245
44.6054	0	803	545	287	250	354	301	307	314	234	211	324	85	236	647	247
44.7283	0	805	551	287	253	355	302	309	316	235	214	325	83	235	652	248
44.8512	0	809	549	292	253	358	302	308	309	235	212	325	83	237	650	249
44.9741	0	808	539	286	246	354	301	303	306	233	209	322	83	234	642	247
45.097	0	803	541	287	248	353	301	306	314	233	211	323	85	234	644	246
45.2198	0	801	543	287	249	355	301	307	315	234	212	324	85	235	645	248
45.3427	0	808	548	288	251	355	301	307	309	235	212	324	84	236	650	247
45.4656	0	811	552	291	254	359	302	309	309	235	213	326	83	236	652	250
45.5885	0	804	539	287	248	354	301	307	315	233	211	323	83	234	643	247
45.7114	0	801	537	285	248	354	300	305	315	234	210	323	84	234	643	246
45.8342	0	803	542	287	248	353	302	305	306	234	210	323	85	235	645	246
45.9571	0	808	544	287	250	352	300	306	309	235	211	324	85	236	647	248
46.08	0	810	551	288	253	355	301	309	316	233	213	325	84	236	652	249
46.2029	0	808	542	290	251	356	303	308	314	234	212	324	82	234	645	248
46.3258	0	804	537	285	247	352	301	301	306	234	209	322	83	233	640	246
46.4486	0	808	537	286	247	351	300	303	308	233	209	321	84	233	641	248
46.5715	0	804	541	285	248	351	301	306	315	233	211	323	85	234	644	246
46.6944	0	811	546	286	251	352	301	306	312	235	211	324	84	235	648	248
46.8173	0	811	550	289	254	357	301	307	307	234	211	325	83	235	648	248
46.9402	0	808	538	284	248	352	300	303	309	232	209	323	83	234	640	247
47.063	0	806	538	285	247	350	299	304	314	232	210	323	83	232	639	246
47.1859	0	807	541	285	249	350	299	304	310	234	209	323	85	233	641	247
47.3088	0	815	545	286	251	352	300	305	304	233	210	324	84	235	643	245
47.4317	0	814	551	286	253	353	299	306	310	233	210	324	83	235	648	248
47.5546	0	811	549	290	254	356	301	308	317	235	213	324	83	235	646	247
47.6774	0	807	538	285	248	351	300	303	308	234	211	323	82	234	640	246
47.8003	0	809	539	286	248	351	299	303	303	232	209	323	84	234	641	245
47.9232	0	807	542	285	249	352	299	305	311	233	210	324	85	235	641	245
48.0461	0	810	547	286	251	353	299	307	315	232	211	325	84	235	647	246
48.169	0	813	552	288	253	356	299	309	309	234	211	327	83	237	649	248
48.2918	0	815	544	288	252	357	301	305	306	232	210	326	82	235	643	247
48.4147	0	808	541	286	251	351	299	306	311	232	210	326	83	234	640	246
48.5376	0	806	542	287	250	352	298	306	314	233	211	327	85	235	643	246
48.6605	0	812	545	286	252	353	299	306	308	233	211	326	85	236	644	247
48.7834	0	819	551	287	254	354	299	307	306	233	211	326	84	237	648	246
48.9062	0	808	549	290	255	357	301	309	314	232	212	326	83	235	644	248
49.0291	0	806	541	286	252	352	299	305	314	232	211	326	83	234	640	246
49.152	0	812	542	286	251	351	299	304	307	233	209	325	85	235	641	247
49.2749	0	813	544	286	252	352	299	305	306	232	209	325	84	235	643	247
49.3978	0	813	548	286	254	352	298	307	314	233	211	326	84	235	647	248
49.5206	0	812	550	289	256	356	300	308	314	234	213	327	83	236	647	249
49.6435	0	810	538	286	250	350	299	304	305	232	209	325	82	234	639	246
49.7664	0	810	538	283	249	350	297	301	306	232	209	324	83	234	638	247
49.8893	0	809	540	284	250	349	298	303	312	231	210	324	84	234	639	246
50.0122	0	807	544	285	251	350	298	305	311	233	210	325	84	235	643	247
50.135	0	812	551	287	255	353	299	305	305	233	210	326	84	235	646	247
50.2579	0	812	541	286	251	353	298	303	307	232	208	325	82	234	639	247
50.3808	0	804	538	283	248	348	298	301	312	230	208	322	82	232	635	245
50.5037	0	806	537	284	250	348	296	301	308	232	208	323	83	233	638	246
50.6266	0	806	541	284	249	348	297	301	303	232	207	324	84	233	640	244
50.7494	0	809	546	285	252	349	297	302	307	232	208	324	83	235	644	248
50.8723	0	808	550	289	255	355	297	305	316	232	211	325	83	235	646	248
50.9952	0	802	538	284	248	350	297	301	309	233	208	323	82	233	638	247
51.1181	0	806	537	283	247	348	296	298	302	232	206	322	83	232	638	245
51.241	0	801	539	284	249	347	297	300	307	231	207	322	85	233	638	246
51.3638	0	804	543	284	250	349	297	302	312	232	209	322	84	234	642	246
51.4867	0	805	548	285	252	351	297	303	307	233	209	323	83	234	646	247
51.6096	0	811	549	288	253	354	300	305	304	233	210	325	83	233	646	246
51.7325	0	800	536	284	248	350	297	300	309	232	209	322	82	234	639	246
51.8554	0	795	536	284	247	349	297	302	311	232	210	322	84	233	640	245
51.9782	0	797	538	285	247	349	297	301	305	233	208	322	84	233	642	245
52.1011	0	804	542	285	249	350	298	302	302	232	208	323	84	234	645	247
52.224	0	800	547	287	252	353	298	305	311	232	211	323	84	235	648	246
52.3469	0	794	536	286	247	352	299	302	312	233	210	322	81	234	641	245
52.4698	0	797	534	284	245	350	298	298	303	232	208	321	83	233	638	243
52.5926	0	800	537	285	247	350	298	299	304	231	207	321	85	232	640	245
52.7155	0	800	541	284	248	350	296	302	311	232	209	322	84	233	642	245
52.8384	0	802	547	284	252	350	299	304	312	233	211	323	84	235	646	246
52.9613	0	802	541	288	249	354	299	302	304	232	210	324	82	234	643	246
53.0842	0	800	534	283	247	348	298	299	304	230	208	321	82	231	637	245
53.207	0	800	536	283	247	348	297	300	310	230	208	322	84	233	638	243
53.3299	0	798	538	283	247	349	297	301	309	232	208	324	84	233	640	244
53.4528	0	802	543	284	250	351	298	304	302	231	208	323	83	234	644	245
53.5757	0	807	547	288	253	355	298	304	307	232	210	325	83	236	647	248
53.6986	0	799	534	282	249	349	297	301	312	231	209	323	82	233	638	246
53.8214	0	797	534	282	245	348	296	299	307	232	208	323	83	232	637	245
53.9443	0	804	536	283	247	349	296	299	301	232	208	323	84	234	639	245
54.0672	0	799	540	283	248	349	296	301	307	231	209	322	83	234	643	246
54.1901	0	801	546	285	252	351	297	305	313	234	211	323	83	234	648	246
54.313	0	802	546	288	251	355	298	305	308	232	210	323	83	234	646	246
54.4358	0	801	534	283	246	350	297	300	302	231	208	321	82	233	639	243
54.5587	0	798	536	283	247	350	296	300	308	231	208	321	83	232	640	245
54.6816	0	798	538	282	247	350	297	303	312	231	210	322	84	233	642	245
54.8045	0	801	542	283	249	350	298	303	307	233	211	323	84	234	645	245
54.9274	0	809	548	288	252	355	300	305	304	232	211	322	83	235	647	246
55.0502	0	798	536	284	246	351	297	301	310	230	211	321	82	232	639	245
55.1731	0	795	537	284	246	351	297	302	310	232	211	319	84	234	640	243
55.296	0	802	539	284	246	351	298	301	305	233	210	320	85	234	641	244
55.4189	0	806	543	284	249	351	298	303	304	233	211	321	83	235	646	246
55.5418	0	805	547	289	251	356	299	305	312	232	212	322	83	236	649	247
55.6646	0	799	537	284	248	352	298	301	311	232	211	322	83	233	642	246
55.7875	0	801	535	283	246	350	298	300	302	232	209	322	84	233	642	246
55.9104	0	805	537	283	247	352	297	301	305	231	210	322	84	233	644	247
56.0333	0	803	544	284	250	352	297	304	313	231	211	323	84	235	647	248
56.1562	0	810	548	287	252	355	298	306	312	234	212	324	83	236	650	249
56.279	0	802	537	285	246	353	298	301	303	232	211	322	82	234	642	247
56.4019	0	803	536	283	246	351	297	300	306	232	209	322	84	233	641	248
56.5248	0	801	538	283	247	351	298	301	313	231	210	322	84	234	643	246
56.6477	0	807	543	284	249	352	296	303	309	233	211	323	84	234	645	247
56.7706	0	813	548	284	253	353	298	304	304	232	210	325	84	235	649	247
56.8934	0	807	544	287	250	356	299	303	309	232	211	324	82	235	644	249
57.0163	0	803	537	283	248	349	298	303	313	229	210	324	82	233	639	247
57.1392	0	804	538	284	248	350	297	301	308	232	210	324	84	233	641	246
57.2621	0	810	542	284	249	352	298	303	304	232	210	324	85	234	643	246
57.385	0	809	547	284	252	352	298	305	311	231	211	324	83	235	648	247
57.5078	0	811	552	286	255	355	298	308	317	233	213	326	83	237	652	249
57.6307	0	809	546	287	252	356	299	307	309	233	212	325	83	235	646	248
57.7536	0	810	540	284	250	350	298	304	304	230	210	324	82	235	643	246
57.8765	0	804	540	284	248	352	298	305	312	232	211	324	84	235	644	248
57.9994	0	806	545	283	250	351	297	306	314	231	211	325	84	236	646	247
58.1222	0	812	549	285	252	354	298	308	308	233	211	326	83	236	651	249
58.2451	0	818	552	289	255	356	298	309	308	233	212	326	84	237	653	250
58.368	0	809	542	285	249	352	298	306	314	230	212	325	82	235	644	249
58.4909	0	807	541	284	249	351	298	306	313	231	212	325	84	235	645	248
58.6138	0	812	544	285	250	352	298	307	305	232	211	326	84	235	648	249
58.7366	0	817	551	285	252	352	298	307	307	232	213	327	83	236	652	252
58.8595	0	819	555	287	255	356	299	310	315	231	213	328	82	236	656	251
58.9824	0	810	543	285	251	353	299	307	313	233	213	326	81	236	648	250
59.1053	0	811	541	283	248	350	298	304	305	232	211	325	82	235	646	250
59.2282	0	815	543	285	249	352	297	305	308	231	211	325	84	235	649	252
59.351	0	813	547	283	250	352	298	307	314	231	212	325	83	237	651	250
59.4739	0	818	553	285	254	353	297	308	312	233	214	326	82	237	656	253
59.5968	0	819	551	289	254	356	301	308	306	231	212	327	81	237	653	250
59.7197	0	815	542	283	249	351	297	304	309	231	211	325	81	234	644	250
59.8426	0	813	541	283	250	349	298	305	313	229	211	324	83	235	646	250
59.9654	0	814	545	284	251	351	297	305	309	232	211	326	83	235	648	251
60.0883	0	821	549	284	253	352	297	306	304	231	211	326	82	236	652	249
60.2112	0	821	556	286	256	353	299	308	312	232	212	325	82	237	656	252
60.3341	0	817	549	288	253	354	299	308	315	231	213	326	81	236	651	251
60.457	0	812	541	283	249	350	296	303	308	232	211	324	82	235	646	250
60.5798	0	813	543	283	250	349	298	304	303	231	210	325	83	235	647	250
60.7027	0	816	546	284	252	350	297	306	311	231	211	324	84	236	649	250
60.8256	0	815	552	285	253	352	297	308	316	231	213	326	83	236	652	251
60.9485	0	822	556	289	256	355	298	309	310	232	213	327	82	236	655	251
61.0714	0	821	543	285	250	353	298	303	305	231	211	325	81	235	646	250
61.1942	0	814	544	283	250	351	296	305	312	230	212	324	83	235	647	249
61.3171	0	812	546	284	251	352	297	306	313	232	212	324	84	235	648	249
61.44	0	819	549	284	252	352	297	306	307	232	212	325	83	236	652	249
61.5629	0	822	556	287	255	355	297	308	308	231	212	325	83	237	656	250
61.6858	0	815	545	285	250	354	298	305	314	231	213	324	82	235	648	250
61.8086	0	812	542	283	249	350	297	304	312	231	212	324	83	234	647	249
61.9315	0	815	547	284	251	351	298	305	304	231	211	324	83	235	649	248
62.0544	0	818	548	285	251	352	297	305	306	231	212	324	84	235	651	251
62.1773	0	818	554	286	255	354	298	309	314	232	213	325	83	235	655	250
62.3002	0	814	545	286	251	353	299	305	312	231	212	324	82	234	648	250
62.423	0	812	540	283	247	349	296	300	303	231	210	321	81	233	645	248
62.5459	0	814	542	284	248	350	295	302	307	230	210	322	83	233	647	250
62.6688	0	812	546	283	248	350	297	305	312	230	211	323	84	234	649	249
62.7917	0	815	551	284	253	352	296	305	310	232	212	324	82	235	653	251
62.9146	0	821	545	287	251	353	298	303	302	231	211	323	82	234	648	250
63.0374	0	812	538	281	247	347	295	299	307	229	209	322	81	233	645	250
63.1603	0	812	541	282	248	347	295	300	311	229	211	324	83	234	646	251
63.2832	0	812	544	282	250	348	294	301	307	232	210	323	83	234	648	250
63.4061	0	818	549	283	252	348	296	303	302	230	210	323	83	235	652	250
63.529	0	815	552	287	254	352	297	305	309	230	210	324	82	235	654	253
63.6518	0	810	541	282	249	347	296	301	311	230	210	322	82	234	645	250
63.7747	0	810	542	282	249	347	295	300	305	231	209	322	82	235	646	249
63.8976	0	817	544	283	250	349	295	301	302	230	208	323	84	233	648	250
64.0205	0	812	548	284	253	348	295	303	310	230	209	324	83	234	650	250
64.1434	0	812	552	286	254	353	296	305	313	231	212	324	82	236	653	250
64.2662	0	812	543	284	249	348	296	301	303	230	210	322	82	234	646	248
64.3891	0	814	542	283	249	347	294	299	303	229	210	321	83	234	647	249
64.512	0	810	545	283	250	348	295	301	311	229	210	323	83	235	648	250
64.6349	0	813	549	283	250	349	295	302	311	231	212	324	83	235	652	250
64.7578	0	816	552	287	253	353	296	304	305	232	212	324	82	236	653	252
64.8806	0	811	540	283	248	349	295	298	304	229	210	322	82	234	645	250
65.0035	0	808	541	282	249	348	294	301	311	229	210	323	82	234	646	248
65.1264	0	807	543	282	250	349	294	301	309	230	211	323	83	235	649	250
65.2493	0	811	548	284	251	350	296	302	302	231	210	323	83	236	651	250
65.3722	0	816	550	288	253	353	297	303	306	231	211	324	82	236	654	253
65.495	0	807	540	283	248	348	295	301	311	228	210	322	82	234	645	250
65.6179	0	809	540	282	247	345	294	299	307	230	209	321	83	234	645	250
65.7408	0	808	542	283	248	348	295	299	300	230	209	322	83	235	648	249
65.8637	0	811	546	282	250	349	294	302	305	229	210	322	82	235	650	251
65.9866	0	813	553	286	254	351	294	304	314	231	213	324	82	236	653	251
66.1094	0	807	542	285	249	350	296	302	308	230	211	323	81	235	646	251
66.2323	0	810	540	283	248	346	296	298	301	230	210	322	82	233	645	249
66.3552	0	806	541	283	247	348	294	300	307	229	209	322	83	235	648	251
66.4781	0	805	545	283	249	349	295	303	312	231	211	323	83	235	649	250
66.601	0	807	549	283	251	352	296	304	306	232	212	324	82	236	653	251
66.7238	0	812	550	289	253	354	299	303	302	231	211	324	82	236	653	251
66.8467	0	804	540	283	247	349	295	301	308	229	211	322	81	235	646	251
66.9696	0	802	540	284	247	349	296	303	311	230	210	322	83	234	647	250
67.0925	0	803	544	283	248	350	294	302	305	231	211	323	83	235	650	250
67.2154	0	811	547	285	250	350	296	303	302	231	210	323	83	236	654	251
67.3382	0	806	550	288	251	354	297	307	311	230	213	323	82	237	654	251
67.4611	0	798	539	284	247	349	296	302	311	231	211	322	81	234	646	249
67.584	0	806	541	284	247	349	295	301	304	230	210	323	83	234	647	249
67.7069	0	809	542	285	248	350	295	302	303	229	210	322	83	235	650	251
67.8298	0	809	547	284	250	351	295	304	310	230	211	322	83	235	653	251
67.9526	0	809	549	288	252	354	298	306	312	231	212	323	83	236	653	251
68.0755	0	805	539	284	246	349	297	300	302	229	209	321	81	234	646	248
68.1984	0	807	540	284	246	348	294	301	304	230	209	322	83	234	647	250
68.3213	0	803	541	284	246	350	295	301	311	229	211	322	83	233	647	249
68.4442	0	809	546	284	249	350	297	304	309	231	212	323	83	236	651	250
68.567	0	809	550	286	252	354	297	303	302	229	211	324	82	235	653	250
68.6899	0	808	539	284	246	351	296	300	306	229	209	322	81	234	644	250
68.8128	0	804	536	282	247	347	296	301	311	230	210	322	83	233	645	249
68.9357	0	807	541	283	246	348	294	301	308	231	210	321	83	234	646	249
69.0586	0	806	545	284	249	350	296	301	302	230	209	323	83	235	650	248
69.1814	0	812	551	285	252	351	297	304	309	230	211	322	82	236	654	251
69.3043	0	807	544	287	249	352	297	304	313	230	212	323	82	234	648	251
69.4272	0	805	538	283	245	347	295	299	308	230	210	321	82	233	643	249
69.5501	0	811	541	283	247	349	295	300	302	229	209	322	83	234	645	249
69.673	0	809	544	282	249	347	295	302	309	230	209	322	83	233	648	250
69.7958	0	812	551	285	251	350	296	304	313	232	211	322	83	235	651	250
69.9187	0	815	555	289	255	354	297	306	307	232	212	323	82	235	654	251
70.0416	0	814	542	284	249	349	296	300	303	230	209	322	81	234	645	250
70.1645	0	809	542	283	249	346	295	302	310	229	210	321	83	233	646	249
70.2874	0	807	545	283	249	349	295	302	312	230	211	322	84	234	648	250
70.4102	0	812	549	284	251	349	295	303	307	231	209	323	84	235	651	249
70.5331	0	820	555	287	254	353	296	304	306	232	211	324	83	236	655	250
70.656	0	809	542	285	249	350	296	301	312	230	211	322	82	234	646	250
70.7789	0	808	541	284	248	347	295	301	311	230	210	321	83	234	646	248
70.9018	0	812	544	284	250	348	295	301	304	231	210	322	84	234	648	249
71.0246	0	815	548	284	250	349	295	302	306	231	211	323	83	235	651	251
71.1475	0	816	554	287	253	352	296	305	313	230	212	322	82	235	655	251
71.2704	0	808	541	284	249	350	296	301	311	230	211	322	82	233	646	249
71.3933	0	807	539	283	247	347	295	298	303	229	209	321	82	233	645	247
71.5162	0	812	541	283	247	347	295	300	306	230	208	321	83	233	646	250
71.639	0	808	544	283	247	348	294	301	313	229	210	322	83	234	649	249
71.7619	0	813	550	285	252	351	295	303	310	232	211	322	83	235	653	250
71.8848	0	809	542	288	249	352	297	301	304	229	210	322	82	233	648	250
72.0077	0	806	536	283	245	347	294	298	307	230	209	319	82	233	643	250
72.1306	0	803	539	283	246	346	295	299	312	229	210	320	83	232	645	249
72.2534	0	806	541	283	247	347	293	300	308	231	209	321	83	233	647	249
72.3763	0	812	546	285	249	349	296	301	303	229	209	321	82	235	651	249
72.4992	0	809	549	289	251	354	296	304	309	230	212	322	82	235	652	251
72.6221	0	802	537	283	246	347	296	301	311	228	210	320	82	232	644	248
72.745	0	801	537	283	244	348	294	298	306	231	209	320	83	233	645	248
72.8678	0	806	540	283	246	348	295	300	302	229	208	321	83	234	647	249
72.9907	0	804	544	284	248	349	295	302	310	229	210	321	83	235	651	250
73.1136	0	804	550	287	250	352	296	304	313	229	212	322	83	235	655	250
73.2365	0	804	539	286	247	351	295	301	306	231	210	321	82	234	648	249
73.3594	0	808	539	284	245	348	295	299	303	229	210	320	83	234	647	249
73.4822	0	802	540	283	246	349	294	301	311	229	210	320	83	234	648	250
73.6051	0	802	543	284	247	349	295	303	312	231	212	320	83	235	652	249
73.728	0	809	549	287	250	353	296	304	305	232	211	322	82	235	655	250
73.8509	0	807	539	286	245	354	294	299	305	229	211	321	82	235	648	250
73.9738	0	801	537	283	245	348	294	300	311	229	211	319	83	233	647	249
74.0966	0	799	540	284	245	349	295	301	309	230	211	321	84	233	648	250
74.2195	0	803	543	285	247	349	296	301	303	230	210	321	83	235	652	249
74.3424	0	810	550	286	250	352	296	304	307	231	211	322	82	236	656	253
74.4653	0	806	542	287	248	351	296	303	313	229	212	322	81	235	649	252
74.5882	0	806	536	282	245	347	294	299	309	230	210	322	82	233	647	250
74.711	0	806	539	284	246	347	295	300	302	229	209	322	83	234	648	249
74.8339	0	809	542	282	247	349	294	301	308	229	210	322	84	234	649	252
74.9568	0	811	549	285	250	349	294	304	314	231	211	323	83	236	653	251
75.0797	0	814	552	288	252	353	295	306	309	231	212	324	82	236	656	253
75.2026	0	812	540	284	247	349	295	300	303	229	209	322	81	234	647	250
75.3254	0	809	539	283	245	347	295	300	308	228	209	322	83	233	647	251
75.4483	0	809	542	283	248	348	295	303	312	229	211	323	84	235	650	251
75.5712	0	812	547	283	249	349	294	303	307	231	210	323	84	236	652	251
75.6941	0	821	553	285	253	350	295	305	305	229	211	324	83	236	656	253
75.817	0	816	554	290	254	353	296	307	312	230	214	324	83	237	656	253
75.9398	0	807	541	283	249	347	294	303	313	230	211	322	82	235	647	250
76.0627	0	811	542	284	248	349	294	302	305	230	210	323	83	234	649	250
76.1856	0	813	544	284	249	349	294	303	306	230	210	323	84	235	651	251
76.3085	0	812	550	285	251	350	295	306	313	230	212	323	83	236	655	250
76.4314	0	814	555	289	254	352	296	308	313	232	214	325	82	237	659	252
76.5542	0	809	543	286	249	351	297	304	305	230	213	324	82	235	651	251
76.6771	0	808	541	285	247	348	294	302	306	230	211	322	83	236	652	253
76.8	0	806	544	285	248	351	295	304	314	229	213	324	84	236	653	251
76.9229	0	805	546	284	249	352	295	305	312	231	213	323	83	236	656	252
77.0458	0	810	553	287	252	352	296	306	305	233	213	325	82	238	660	252
77.1686	0	808	543	287	249	354	297	304	309	230	213	324	82	236	653	253
77.2915	0	803	538	283	246	348	295	304	314	229	212	323	82	235	650	251
77.4144	0	803	541	285	247	349	295	303	309	231	211	323	84	235	652	251
77.5373	0	811	543	285	248	351	296	304	303	231	211	324	84	236	655	251
77.6602	0	808	551	286	251	352	295	306	310	230	212	324	83	237	659	253
77.783	0	811	548	290	252	354	297	307	317	231	214	324	82	237	655	253
77.9059	0	808	537	284	247	349	294	302	309	230	211	323	81	234	648	251
78.0288	0	812	539	285	246	347	296	301	303	229	211	323	83	235	650	251
78.1517	0	806	541	284	247	350	295	303	311	230	212	323	84	236	652	252
78.2746	0	809	546	285	250	351	295	306	315	230	213	324	83	236	656	252
78.3974	0	812	553	287	252	351	296	307	308	232	214	325	82	237	660	253
78.5203	1	816	543	288	249	355	296	302	305	230	213	324	82	236	653	253
78.6432	0	806	539	283	246	348	295	301	311	229	212	322	82	235	650	252
78.7661	0	804	539	285	246	349	294	302	312	231	213	324	83	236	652	252
78.889	0	808	541	284	247	350	295	303	306	231	212	324	84	237	655	252
79.0118	0	811	547	285	249	352	295	305	306	230	212	325	82	238	658	253
79.1347	0	809	553	287	252	353	297	308	314	230	214	326	82	239	663	253
79.2576	0	803	542	287	248	354	297	306	313	232	215	325	82	238	656	253
79.3805	0	802	538	285	245	350	296	302	304	230	212	325	82	237	653	251
79.5034	0	806	540	285	247	351	295	303	306	231	213	325	84	237	655	253
79.6262	0	804	543	285	247	350	295	305	313	230	214	325	84	238	657	252
79.7491	0	811	549	286	251	352	295	307	312	231	215	325	83	240	661	254
79.872	0	813	552	290	252	355	297	307	305	231	214	326	83	239	662	253
79.9949	0	810	540	284	246	350	296	302	309	230	213	324	82	237	653	252
80.1178	0	806	541	285	247	349	295	304	315	230	214	324	84	237	655	251
80.2406	0	806	543	286	247	351	295	304	309	232	214	325	84	237	657	252
80.3635	0	813	547	285	249	352	297	304	304	230	212	325	83	239	661	252
80.4864	0	811	551	290	252	356	297	308	311	229	216	327	83	239	663	255
80.6093	0	805	539	284	246	350	297	303	313	228	214	325	81	237	654	253
80.7322	0	804	538	284	245	350	294	301	308	230	213	324	83	237	654	252
80.855	0	805	540	286	246	351	296	302	304	230	213	324	84	237	655	252
80.9779	0	808	545	285	249	351	295	304	312	229	213	325	84	237	658	254
81.1008	0	809	550	287	251	352	297	306	315	232	215	325	83	238	662	255
81.2237	0	810	544	288	249	353	297	305	308	231	214	325	82	236	656	254
81.3466	0	810	537	284	244	349	295	299	304	230	212	323	81	236	651	252
81.4694	0	804	538	284	245	347	294	301	311	229	211	322	83	235	652	252
81.5923	0	804	541	285	245	348	295	301	312	230	212	323	84	235	654	251
81.7152	0	811	546	284	248	349	295	301	305	231	211	322	83	235	657	252
81.8381	0	817	553	287	252	350	295	303	307	231	211	324	83	237	662	254
81.961	0	810	544	288	249	351	297	302	315	230	212	322	82	235	654	253
82.0838	0	806	537	283	245	346	294	298	311	230	211	321	82	234	649	251
82.2067	0	807	540	284	245	347	295	297	303	230	209	321	83	233	650	250
82.3296	0	812	542	284	247	346	294	300	308	230	210	321	84	234	652	252
82.4525	0	811	548	285	250	347	295	304	314	230	211	322	83	236	656	252
82.5754	0	817	553	287	253	351	295	304	311	232	212	323	84	236	660	253
82.6982	0	809	542	288	248	351	297	300	304	231	211	322	82	234	652	250
82.8211	0	805	538	284	246	345	294	299	308	230	210	321	83	234	649	251
82.944	0	805	540	284	247	347	294	300	315	230	211	321	83	234	651	251
83.0669	0	806	542	285	248	347	295	301	308	231	211	321	84	235	653	251
83.1898	0	814	549	286	250	349	296	302	304	231	210	322	83	236	657	250
83.3126	0	807	545	289	248	352	297	302	311	230	212	322	82	235	653	252
83.4355	0	802	536	284	244	346	295	299	312	230	210	320	82	233	648	250
83.5584	0	802	539	284	246	345	294	299	307	230	210	320	84	233	649	249
83.6813	0	809	540	284	246	346	294	299	303	230	209	320	84	234	651	250
83.8042	0	806	546	285	250	348	296	301	312	231	210	321	83	235	655	250
83.927	0	806	547	290	250	351	296	303	314	231	212	322	82	235	655	251
84.0499	0	803	534	284	244	344	295	297	304	231	209	319	82	232	645	248
84.1728	0	805	536	283	245	344	294	297	303	230	208	318	83	233	646	249
84.2957	0	801	538	283	245	345	293	299	310	230	209	319	83	232	647	248
84.4186	0	805	543	284	248	346	294	300	313	231	210	320	83	233	651	250
84.5414	0	810	549	286	251	349	295	302	306	232	210	321	83	235	656	250
84.6643	0	808	539	287	246	349	296	298	306	231	210	320	82	234	648	250
84.7872	0	802	534	282	244	343	294	297	311	229	209	318	82	231	644	250
84.9101	0	802	537	283	244	345	294	296	310	230	208	319	83	232	645	250
85.033	0	805	540	284	246	344	294	297	302	229	208	319	84	234	648	250
85.1558	0	810	547	284	250	346	293	301	307	230	209	320	83	234	652	253
85.2787	0	812	553	288	253	348	294	303	315	231	211	321	83	235	657	251
85.4016	0	808	540	285	248	348	295	301	310	231	210	321	82	233	648	250
85.5245	0	803	536	283	245	345	294	296	302	230	208	320	83	233	644	248
85.6474	0	806	538	284	246	345	294	298	306	230	209	319	83	233	646	250
85.7702	0	803	541	283	248	345	293	300	313	231	209	320	83	233	649	250
85.8931	0	807	547	284	251	347	294	301	308	232	210	322	83	235	653	251
86.016	0	815	554	288	255	351	295	304	304	232	211	323	83	235	657	252
86.1389	0	804	539	285	248	349	296	299	311	230	210	321	83	234	648	251
86.2618	0	803	539	284	248	345	295	300	313	231	210	321	83	234	647	249
86.3846	0	803	540	285	248	346	294	299	307	231	209	320	83	234	648	250
86.5075	0	810	544	284	249	346	295	300	303	230	209	322	84	234	651	250
86.6304	0	808	551	286	252	348	295	304	312	230	212	324	83	235	657	251
86.7533	0	804	545	288	250	350	296	305	313	231	212	323	83	235	651	251
86.8762	0	803	536	283	245	345	295	298	305	231	209	322	83	233	647	250
86.999	0	807	540	285	248	346	295	300	305	230	209	322	84	234	648	250
87.1219	0	804	542	284	248	347	295	302	313	230	210	321	83	235	650	250
87.2448	0	807	548	285	251	349	295	304	313	232	211	322	83	235	655	251
87.3677	0	809	548	291	252	352	297	303	306	232	211	324	82	235	654	250
87.4906	0	807	536	283	247	346	294	299	306	229	210	322	82	234	645	250
87.6134	0	804	538	283	247	345	293	301	313	229	210	322	83	234	645	249
87.7363	0	804	541	284	248	345	294	301	312	232	211	322	84	234	646	249
87.8592	0	807	544	285	250	347	295	302	304	231	210	322	84	235	650	251
87.9821	0	812	551	287	254	349	295	304	309	231	211	324	83	235	656	252
88.105	0	804	538	285	247	349	297	301	314	230	212	323	82	234	647	249
88.2278	0	800	535	284	245	344	294	299	308	231	210	322	82	233	644	248
88.3507	0	807	538	284	245	345	294	299	302	230	208	321	82	233	645	249
88.4736	0	803	540	283	246	346	294	301	309	230	210	322	84	234	647	250
88.5965	0	807	547	285	250	347	294	303	315	232	213	324	83	234	652	250
88.7194	0	809	551	289	252	352	295	304	309	232	212	324	83	236	655	252
88.8422	0	806	537	284	246	348	296	300	304	230	210	322	82	235	646	250
88.9651	0	802	536	284	247	344	294	301	311	230	210	321	82	233	644	250
89.088	0	803	542	283	248	346	294	302	313	231	210	323	84	233	645	250
89.2109	0	807	544	284	250	346	293	302	307	233	210	323	84	233	648	250
89.3338	0	815	550	285	254	348	295	304	305	231	211	326	83	235	653	251
89.4566	0	812	554	289	255	351	296	307	313	231	213	325	83	236	655	252
89.5795	0	804	540	285	250	347	295	303	314	231	212	323	82	235	647	249
89.7024	0	809	540	284	249	346	294	300	306	231	210	322	83	233	646	249
89.8253	0	810	542	286	250	347	295	302	306	231	210	323	82	235	648	250
89.9482	0	808	547	285	251	348	296	304	314	230	211	324	83	236	651	250
90.071	0	811	552	287	254	350	294	307	312	233	212	324	83	236	656	251
90.1939	0	809	544	289	251	351	297	303	306	231	211	324	83	235	649	250
90.3168	0	809	540	285	248	346	295	301	307	231	211	323	83	234	646	250
90.4397	0	807	543	285	249	348	295	303	314	230	211	323	83	235	648	252
90.5626	0	809	545	285	249	348	294	304	312	232	213	324	84	235	650	251
90.6854	0	812	550	287	251	350	297	305	305	232	212	325	83	237	655	251
90.8083	0	808	542	289	249	353	296	302	309	231	213	324	83	236	649	252
90.9312	0	802	537	284	246	346	296	302	314	229	212	323	82	235	646	250
91.0541	0	801	539	285	247	347	294	302	311	232	212	323	82	235	647	251
91.177	0	809	541	286	247	349	295	301	304	231	211	323	83	235	649	249
91.2998	0	804	547	285	248	350	295	304	310	231	213	324	84	236	653	252
91.4227	0	802	541	288	248	350	298	304	316	231	214	325	82	237	650	252
91.5456	0	796	533	284	243	347	295	299	309	231	212	322	83	234	646	250
91.6685	0	798	535	285	243	348	294	299	303	230	211	323	83	235	647	249
91.7914	0	794	539	285	243	349	295	300	310	231	212	323	83	235	649	250
91.9142	0	795	543	286	245	350	297	303	314	232	215	324	83	235	654	251
92.0371	0	796	545	290	246	354	298	304	307	233	214	324	84	238	656	251
92.16	0	796	532	285	242	349	296	298	303	231	211	322	83	235	647	250
92.2829	0	789	533	286	242	346	295	299	310	230	212	322	83	236	646	250
92.4058	0	786	537	286	241	347	296	300	312	232	212	323	82	235	650	249
92.5286	0	791	540	286	244	349	296	300	306	233	212	324	84	235	652	250
92.6515	0	797	544	287	245	349	296	301	305	233	213	324	83	237	657	251
92.7744	0	794	548	291	247	354	298	304	313	232	215	324	84	238	660	252
92.8973	0	789	534	287	243	350	298	300	312	232	214	324	82	236	650	250
93.0202	0	791	535	286	241	347	297	298	304	232	212	323	83	236	650	248
93.143	0	793	539	287	242	350	296	299	306	232	213	323	84	236	650	249
93.2659	0	794	540	287	243	350	297	302	313	231	214	324	84	236	653	250
93.3888	0	793	545	289	246	352	297	303	312	233	214	325	84	238	658	250
93.5117	0	797	551	291	248	355	299	304	306	234	215	325	84	237	661	250
93.6346	0	798	540	289	245	353	299	302	307	233	214	323	82	237	653	251
93.7574	0	795	540	288	245	350	297	301	314	232	214	323	83	237	653	249
93.8803	0	797	541	287	244	350	297	302	311	233	214	323	84	237	653	250
94.0032	0	799	544	289	244	350	298	303	303	232	213	324	85	237	655	249
94.1261	0	802	548	289	247	352	299	303	310	233	215	326	84	236	659	252
94.249	0	800	548	292	248	355	299	306	317	233	216	324	84	238	657	251
94.3718	0	797	539	287	245	350	297	302	310	233	213	323	83	235	651	249
94.4947	0	808	543	288	245	350	298	302	304	232	212	323	84	236	652	249
94.6176	0	803	544	287	245	351	298	303	311	231	213	325	84	237	653	250
94.7405	0	806	548	288	247	352	298	305	316	233	214	325	84	237	657	251
94.8634	0	807	548	291	248	355	299	305	311	233	215	325	84	238	656	250
94.9862	0	806	538	287	244	350	299	301	305	232	213	324	83	236	649	249
95.1091	0	802	539	287	244	349	298	301	311	232	213	323	84	236	650	249
95.232	0	802	543	287	244	350	298	302	315	233	213	325	85	237	651	249
95.3549	0	805	546	288	245	351	298	303	309	233	213	324	84	237	656	250
95.4778	0	812	547	291	248	354	299	304	307	233	214	326	83	236	656	250
95.6006	0	800	536	285	243	351	297	299	313	231	213	324	83	235	650	249
95.7235	0	798	537	286	242	348	298	299	313	232	213	323	84	235	649	249
95.8464	0	803	539	285	245	349	296	299	306	233	212	323	84	236	652	249
95.9693	0	807	544	286	245	350	297	301	307	232	212	324	84	236	654	251
96.0922	0	807	549	289	249	352	298	304	314	232	215	328	85	236	658	251
96.215	0	801	539	289	245	352	299	302	314	232	214	325	83	235	651	250
96.3379	0	801	535	286	243	349	297	297	305	231	212	324	83	235	649	247
96.4608	0	803	538	287	243	349	297	298	307	232	211	325	85	235	649	250
96.5837	0	802	540	287	244	350	297	301	314	232	212	324	84	236	651	249
96.7066	0	803	546	288	247	350	297	302	313	234	212	325	84	237	655	250
96.8294	0	808	553	289	249	352	298	304	307	233	213	326	84	239	658	249
96.9523	0	809	544	289	247	355	298	303	309	233	213	325	83	238	653	251
97.0752	0	803	537	286	245	348	297	301	315	231	212	325	83	235	648	248
97.1981	0	805	539	287	244	349	296	300	311	233	212	324	84	235	649	248
97.321	0	804	542	287	245	351	297	302	305	233	212	324	85	236	652	247
97.4438	0	807	547	288	247	351	298	304	310	233	213	325	85	237	654	250
97.5667	0	809	552	289	251	354	298	306	317	234	216	327	84	238	660	250
97.6896	0	806	546	292	249	355	299	306	313	233	215	327	84	238	655	251
97.8125	0	808	540	287	246	350	298	302	305	233	212	325	84	236	650	248
97.9354	0	804	542	288	245	351	297	303	311	232	214	326	84	237	652	249
98.0582	0	805	544	287	247	351	298	304	316	233	215	326	84	237	654	249
98.1811	0	807	548	289	248	353	298	306	310	235	215	327	85	239	657	249
98.304	0	814	550	291	251	356	299	305	306	233	215	327	84	238	659	250
98.4269	0	805	540	287	246	352	298	303	313	232	214	326	84	237	651	248
98.5498	0	805	542	288	246	350	298	304	315	233	214	326	84	237	651	249
98.6726	0	807	544	288	247	350	297	304	309	234	214	326	85	237	652	250
98.7955	0	816	547	287	249	351	298	304	306	233	213	328	85	238	657	251
98.9184	0	814	553	291	252	354	298	307	315	233	215	329	84	240	660	252
99.0413	0	808	544	288	249	351	299	305	316	232	214	328	83	237	652	251
99.1642	0	810	541	288	247	348	297	301	308	233	213	326	84	237	649	249
99.287	0	813	543	288	247	349	297	302	308	233	212	326	84	237	651	251
99.4099	0	808	544	287	248	350	297	304	315	232	214	326	84	237	654	249
99.5328	0	810	550	288	250	351	298	305	315	234	215	327	85	238	656	250
99.6557	0	815	553	290	253	354	298	307	308	235	215	327	84	239	659	251
99.7786	0	812	540	287	247	351	297	302	309	233	213	327	83	236	649	250
99.9014	0	808	538	286	248	346	298	302	314	232	212	326	84	235	649	249
100.024	0	806	542	287	248	347	297	302	314	234	212	327	84	236	651	250
100.147	0	811	546	286	249	349	297	302	306	233	211	328	85	237	653	249
100.27	0	817	551	287	252	350	297	305	310	233	213	328	84	237	657	253
100.393	0	817	557	291	255	353	297	307	318	234	215	328	84	239	660	252
100.516	0	813	545	288	251	350	299	304	314	233	213	326	82	237	652	250
100.639	0	810	541	287	248	347	296	299	305	233	211	326	83	235	649	249
100.762	0	812	545	288	249	347	296	302	311	232	211	326	85	237	650	250
100.884	0	811	547	286	250	348	296	303	317	233	213	327	85	237	653	251
101.007	0	813	552	289	252	351	297	305	312	234	213	327	84	237	657	251
101.13	0	820	557	289	255	352	299	306	307	234	213	328	83	239	661	250
101.253	0	814	551	292	253	354	300	306	313	233	214	327	83	237	656	251
101.376	0	808	541	286	249	348	299	304	316	233	213	326	84	236	650	249
101.499	0	809	545	288	248	349	297	303	310	235	213	326	85	236	652	249
101.622	0	808	547	288	250	349	299	303	306	233	212	325	85	237	654	250
101.745	0	811	551	288	252	351	299	306	314	233	214	325	84	238	656	249
101.868	0	814	557	292	255	355	299	308	318	235	215	326	84	238	660	250
101.99	0	810	545	290	251	352	299	304	310	235	213	325	83	236	651	248
102.113	0	813	543	288	249	348	299	303	307	233	212	323	85	236	651	248
102.236	0	804	546	288	250	351	299	305	314	233	212	324	85	236	654	248
102.359	0	808	548	287	251	351	299	305	316	233	213	326	85	236	655	249
102.482	0	818	555	290	254	351	299	306	309	234	213	326	84	237	658	249
102.605	0	817	550	293	252	356	299	306	310	234	215	326	83	237	656	251
102.728	0	809	541	287	248	349	297	304	315	232	213	324	82	235	650	248
102.851	0	808	542	287	248	348	298	303	314	232	212	324	85	235	650	248
102.973	0	810	544	287	249	350	298	303	306	232	212	325	85	236	652	248
103.096	0	817	548	288	252	351	299	305	310	234	212	324	85	236	656	251
103.219	0	816	556	291	256	353	299	308	317	234	213	326	84	238	660	250
103.342	0	812	544	289	252	351	299	305	314	233	214	327	83	236	653	251
103.465	0	810	540	286	248	348	298	299	305	232	211	325	83	235	651	250
103.588	0	812	543	286	250	349	297	302	310	232	211	325	84	235	652	251
103.711	0	810	545	287	250	349	297	303	316	232	211	326	85	236	655	251
103.834	0	812	551	287	253	351	298	304	312	234	212	327	84	237	659	252
103.956	0	822	557	290	256	352	299	305	306	234	212	328	83	239	663	253
104.079	0	812	545	290	252	353	299	304	312	231	213	329	83	238	658	255
104.202	0	809	539	285	250	348	297	301	315	230	212	327	84	237	655	253
104.325	0	809	541	286	250	349	295	301	309	233	210	327	84	238	656	253
104.448	0	814	545	286	251	349	297	302	305	233	211	327	84	237	657	253
104.571	0	813	550	287	254	351	298	304	313	232	212	328	83	238	661	254
104.694	11	815	557	289	257	351	298	306	317	234	212	328	83	239	665	254
104.817	0	817	551	291	256	353	300	305	311	233	211	329	82	239	660	255
104.94	0	817	543	287	251	349	297	300	306	232	211	327	82	237	655	253
105.062	0	811	546	287	251	349	297	303	314	231	212	327	84	237	656	252
105.185	0	812	547	286	252	351	298	304	315	233	212	328	85	238	659	253
105.308	0	819	552	288	256	351	298	304	309	234	212	329	83	239	661	254
105.431	0	823	558	292	258	353	298	306	310	234	212	329	83	240	664	254
105.554	0	813	545	288	252	353	299	304	316	232	213	328	83	238	657	253
105.677	0	810	544	286	250	350	298	303	315	233	212	327	84	237	656	250
105.8	0	812	546	287	252	352	298	303	307	233	211	327	85	237	657	251
105.923	0	816	549	288	253	352	297	304	310	233	211	327	85	238	659	253
106.045	0	816	555	290	256	352	298	306	317	232	213	328	84	239	663	253
106.168	0	816	549	290	255	354	300	306	315	234	213	328	83	238	658	252
106.291	0	811	542	287	250	349	298	300	306	232	211	326	83	237	653	252
106.414	0	814	544	288	251	349	296	301	309	232	211	327	85	237	653	253
106.537	0	812	546	287	251	350	297	303	316	232	211	326	85	238	656	251
106.66	0	814	552	287	254	351	297	303	312	234	212	328	84	238	659	253
106.783	0	823	555	291	257	355	299	305	306	233	211	329	83	238	661	253
106.906	0	812	542	285	251	349	297	300	312	232	210	327	82	237	651	252
107.028	0	811	542	286	251	347	297	301	315	231	210	327	83	236	650	251
107.151	0	812	545	286	251	349	295	300	310	233	210	327	85	236	652	251
107.274	0	817	547	287	253	350	296	301	305	233	209	326	85	237	655	251
107.397	0	815	553	288	255	350	297	303	312	233	211	328	84	238	659	253
107.52	0	815	552	291	255	354	299	305	317	234	213	327	83	238	659	252
107.643	0	808	541	286	249	349	297	299	309	233	211	327	81	236	650	250
107.766	0	812	542	286	249	349	296	297	305	232	210	326	84	237	652	249
107.889	0	808	542	286	250	349	297	300	312	232	211	326	84	236	654	250
108.012	0	807	548	286	251	350	297	302	315	233	211	327	84	237	657	252
108.134	0	816	554	288	256	352	297	303	309	234	212	328	83	239	662	253
108.257	0	820	552	292	255	354	298	304	309	234	212	328	83	238	660	253
108.38	0	803	544	286	250	350	297	303	314	232	212	327	82	237	652	251
108.503	0	807	543	286	250	352	296	305	315	233	211	328	84	236	652	250
108.626	0	811	545	287	252	351	297	302	308	234	210	328	84	238	655	250
108.749	0	814	549	288	254	352	297	303	308	233	211	329	84	239	658	253
108.872	0	814	555	289	255	352	299	306	316	233	212	328	84	239	662	252
108.995	0	808	545	289	253	352	299	305	316	233	213	328	82	238	655	249
109.117	0	809	541	286	250	350	298	299	307	233	211	327	84	237	652	248
109.24	0	810	544	287	249	350	296	301	308	233	210	327	84	237	654	249
109.363	0	808	546	287	252	351	297	305	315	232	212	328	85	238	655	248
109.486	0	810	552	288	254	352	298	307	314	234	213	329	84	238	659	249
109.609	0	810	547	290	253	356	299	305	307	234	213	327	83	238	654	249
109.732	0	808	541	286	251	352	297	306	311	233	210	328	83	236	650	248
109.855	0	805	541	287	252	353	297	310	318	232	211	330	84	237	650	248
109.978	0	806	543	286	254	351	297	309	316	234	211	330	85	237	652	249
110.1	0	810	547	287	257	351	299	307	308	233	210	331	84	239	657	249
110.223	0	811	547	290	255	355	298	306	312	234	211	330	83	238	654	251
110.346	0	803	538	286	250	349	299	302	314	233	211	328	83	236	648	248
110.469	0	801	537	286	251	349	296	303	313	233	208	328	84	235	648	248
110.592	0	804	540	286	252	349	298	302	306	233	208	327	84	236	649	248
110.715	0	808	545	286	253	350	296	304	312	233	209	328	84	237	653	251
110.838	0	808	549	289	255	353	298	306	318	233	211	329	84	236	654	251
110.961	0	801	536	286	248	349	297	298	311	234	209	327	82	234	647	248
111.084	0	804	536	286	248	345	296	295	303	232	207	326	84	234	646	247
111.206	0	801	538	286	250	347	296	297	309	232	208	325	84	234	648	249
111.329	0	803	544	286	251	349	296	299	314	234	208	326	84	235	650	249
111.452	0	804	548	286	253	348	296	301	310	234	208	328	84	236	653	250
111.575	0	812	547	290	255	352	297	302	305	233	209	326	83	235	650	249
111.698	0	802	537	285	249	347	295	296	310	232	209	324	83	234	645	247
111.821	0	799	537	286	250	345	295	298	314	232	208	324	84	234	647	246
111.944	0	799	539	285	248	347	294	297	308	235	208	325	84	234	648	247
112.067	0	802	543	287	251	347	297	299	304	233	208	325	85	235	652	248
112.189	0	804	548	289	254	351	297	302	311	233	210	325	84	235	653	249
112.312	0	799	538	287	250	347	297	299	314	232	209	325	84	234	647	245
112.435	0	799	537	285	247	348	295	296	306	233	208	324	85	234	647	244
112.558	0	804	541	287	248	349	296	297	303	232	209	324	85	234	648	245
112.681	0	802	542	286	250	347	297	300	311	233	209	325	85	236	650	244
112.804	0	803	547	288	253	350	297	302	313	234	210	325	85	236	654	247
112.927	0	803	540	289	250	349	297	300	307	234	209	325	84	234	649	246
113.05	0	805	537	286	249	346	296	298	303	232	208	323	84	234	647	246
113.172	0	799	538	284	248	347	295	299	311	233	209	324	85	234	648	247
113.295	0	799	541	285	248	347	296	299	313	233	209	324	85	234	650	246
113.418	0	805	547	286	251	349	296	301	307	235	209	326	86	235	654	246
113.541	0	806	542	290	250	351	298	301	306	234	209	324	84	235	650	247
113.664	0	796	535	284	246	347	297	298	312	232	209	323	83	234	645	246
113.787	0	795	536	286	246	346	295	298	311	234	208	323	85	234	647	245
113.91	0	800	539	286	246	345	296	296	304	234	208	325	85	234	649	247
114.033	0	803	545	285	251	348	296	300	306	234	208	325	85	236	652	247
114.156	0	807	549	291	254	353	297	304	315	234	209	326	83	236	652	249
114.278	0	799	536	286	250	346	296	300	313	234	208	325	83	234	646	245
114.401	0	800	535	285	247	346	296	296	305	233	207	325	84	234	645	245
114.524	0	803	539	286	250	346	295	298	306	233	207	324	85	235	646	247
114.647	0	804	544	285	251	348	295	302	314	232	208	325	84	234	650	247
114.77	0	804	550	288	255	349	296	304	314	235	209	326	84	235	653	248
114.893	0	805	547	290	254	353	299	303	307	235	209	326	83	235	652	247
115.016	0	802	538	286	249	347	295	298	307	233	207	325	85	234	646	247
115.139	0	799	538	286	249	346	295	300	312	233	208	324	85	234	648	246
115.261	0	794	543	286	250	348	296	300	311	235	208	326	85	236	650	248
115.384	0	804	547	286	252	349	297	301	306	234	208	327	84	236	654	249
115.507	0	811	551	291	255	351	298	304	309	235	210	327	84	238	658	250
115.63	0	801	540	288	251	348	298	301	314	234	210	326	84	235	650	249
115.753	0	800	540	287	249	346	295	301	311	235	208	326	85	235	651	248
115.876	0	798	543	288	249	348	297	301	305	234	209	325	85	236	653	247
115.999	0	804	546	286	251	349	298	302	308	234	210	326	85	236	656	250
116.122	0	801	552	289	252	351	298	304	317	235	211	327	84	238	661	250
116.244	0	800	544	292	249	351	299	303	313	235	212	326	83	237	655	249
116.367	0	798	540	287	248	347	298	299	304	234	210	324	84	236	652	248
116.49	0	803	543	288	249	348	297	301	309	234	209	325	85	236	653	248
116.613	0	803	548	286	251	350	297	305	316	234	211	326	86	237	653	248
116.736	0	812	554	288	254	350	299	306	313	235	211	327	85	237	657	249
116.859	0	808	549	291	254	352	300	303	306	234	211	326	83	236	654	248
116.982	0	805	539	287	248	347	296	299	309	233	209	325	83	235	649	247
117.105	0	802	542	287	250	347	297	302	314	233	210	324	84	236	650	247
117.228	0	804	543	286	250	348	297	302	311	235	210	326	85	236	652	247
117.35	0	812	551	287	253	348	298	303	305	234	210	327	85	238	657	246
117.473	0	812	551	293	255	351	299	306	312	234	212	327	85	238	657	250
117.596	0	804	540	286	249	345	298	304	316	234	210	324	83	235	649	247
117.719	0	804	541	286	249	346	296	301	310	235	209	325	85	234	650	248
117.842	0	809	544	287	250	347	297	301	304	234	209	325	85	236	653	247
117.965	0	806	549	287	250	348	297	303	310	235	210	326	85	237	657	250
118.088	0	807	556	290	254	350	298	306	317	235	214	327	84	239	662	250
118.211	0	803	547	291	250	351	299	304	312	236	213	326	84	237	656	250
118.333	0	803	541	288	245	346	298	299	305	233	211	325	84	236	653	249
118.456	0	798	544	288	246	346	298	302	311	234	211	325	85	237	656	250
118.579	0	800	546	288	247	348	298	303	316	236	212	325	85	237	658	249
118.702	0	806	553	288	252	349	299	304	310	237	212	326	84	238	662	250
118.825	0	815	559	293	256	353	300	306	307	235	212	328	84	239	664	250
118.948	0	806	545	287	249	350	298	303	313	233	211	326	84	237	654	249
119.071	0	807	546	288	251	348	298	305	316	234	212	326	85	237	654	248
119.194	0	807	548	289	253	349	298	305	312	235	211	327	85	237	656	249
119.316	0	813	554	288	255	350	299	306	307	234	212	327	85	238	658	248
119.439	0	813	560	291	257	352	300	308	313	236	213	328	84	239	663	250
119.562	0	807	545	289	253	350	299	306	317	235	214	326	83	238	655	246
119.685	0	807	544	288	249	348	298	303	311	236	212	325	85	237	653	245
119.808	0	812	547	289	251	350	299	305	306	235	212	325	86	237	655	246
119.931	0	811	551	289	252	351	299	306	314	235	212	326	86	238	659	248
120.054	0	815	557	292	255	353	300	309	318	236	216	328	85	239	662	248
120.177	0	810	544	289	250	350	300	303	310	234	213	326	84	237	655	247
120.3	0	813	544	289	250	347	299	301	306	234	212	326	85	237	655	247
120.422	0	809	546	289	250	348	299	304	313	234	213	326	85	237	657	247
120.545	0	811	550	288	252	349	298	306	317	236	213	327	85	237	661	248
120.668	0	812	553	292	254	353	300	306	311	236	214	328	84	239	664	251
120.791	0	807	541	288	248	349	299	300	306	234	212	327	84	237	654	248
120.914	0	807	540	287	248	345	298	301	311	234	212	326	85	237	654	248
121.037	0	809	545	287	250	348	299	302	315	235	213	326	84	237	656	248
121.16	0	809	548	288	249	348	299	303	309	236	213	327	85	237	659	249
121.283	0	812	553	291	252	351	300	305	306	235	212	328	85	238	662	250
121.405	0	807	542	289	248	351	300	302	313	235	212	327	84	238	655	249
121.528	0	803	539	287	246	345	299	300	316	234	213	325	84	236	654	248
121.651	0	800	541	287	246	346	298	300	309	236	211	325	84	237	656	248
121.774	0	809	544	288	247	347	299	299	305	235	211	326	85	238	658	248
121.897	0	806	550	288	250	350	300	303	313	235	213	328	85	239	663	249
122.02	0	809	553	291	251	353	300	305	318	236	214	328	84	239	663	251
122.143	0	802	540	288	244	347	299	299	309	236	213	326	84	236	654	248
122.266	0	806	541	288	245	346	299	299	305	234	212	326	85	238	655	248
122.388	0	802	544	288	246	349	299	301	312	234	213	326	85	237	658	250
122.511	0	804	549	288	249	349	299	304	318	236	213	327	85	238	660	248
122.634	0	810	554	289	252	352	300	305	311	237	213	328	84	239	664	251
122.757	0	816	556	293	254	355	301	305	308	236	214	329	84	240	666	251
122.88	0	806	542	289	247	349	300	301	314	235	214	327	84	238	657	249
123.003	0	804	543	289	247	346	300	303	316	235	214	327	85	238	656	248
123.126	0	805	545	289	248	349	299	302	310	236	214	327	85	237	659	249
123.249	0	812	550	289	250	350	300	303	306	236	213	327	85	238	661	249
123.372	0	810	555	290	252	352	301	306	314	235	214	329	84	240	666	250
123.494	0	809	550	292	252	353	301	306	317	236	215	329	84	239	662	250
123.617	0	806	544	289	247	349	300	301	309	236	213	327	84	237	658	249
123.74	0	811	546	291	247	348	300	301	307	235	213	328	85	239	660	248
123.863	0	807	548	288	249	349	300	303	314	235	214	327	86	238	660	250
123.986	0	808	554	290	251	352	300	306	318	236	215	328	85	239	664	251
124.109	0	811	552	293	253	353	302	305	311	237	215	329	84	239	662	250
124.232	0	811	541	288	246	349	301	298	306	235	213	327	84	236	656	248
124.355	0	806	543	289	248	348	300	302	314	234	213	326	84	236	658	248
124.477	0	805	547	289	248	348	300	302	317	235	214	326	85	237	658	249
124.6	0	809	550	289	250	350	300	302	310	236	213	326	85	238	662	250
124.723	0	813	548	292	248	354	302	301	307	235	214	325	84	236	660	249
124.846	0	803	539	286	245	346	299	299	313	234	213	324	84	236	654	247
124.969	0	800	540	288	246	345	298	299	315	235	212	323	85	235	654	247
125.092	0	802	542	288	246	348	299	297	308	235	212	324	85	236	656	248
125.215	0	810	549	288	247	349	300	301	306	235	211	325	85	237	660	249
125.338	0	808	548	292	250	352	300	301	314	235	213	326	84	237	659	250
125.46	0	801	539	286	245	346	298	296	315	235	211	324	83	235	652	247
125.583	0	803	540	287	245	346	298	295	307	236	209	324	84	234	652	247
125.706	0	809	542	288	245	345	298	296	304	235	209	324	85	235	655	248
125.829	0	805	546	286	247	347	299	298	312	234	211	324	84	236	658	248
125.952	0	806	551	291	249	349	299	301	316	236	213	326	84	236	662	249
126.075	0	802	542	289	247	350	299	298	307	236	212	325	83	236	655	248
126.198	0	806	537	286	244	345	298	294	305	234	209	323	84	234	651	246
126.321	0	799	539	286	245	345	298	297	311	234	210	323	84	235	652	247
126.444	0	797	543	286	246	347	298	298	314	235	211	323	84	235	654	247
126.566	0	802	547	287	248	348	298	299	308	236	211	325	85	237	658	247
126.689	0	809	553	291	250	350	299	301	307	236	213	327	84	236	662	248
126.812	0	797	539	289	245	350	300	299	313	235	212	324	84	236	654	246
126.935	0	792	537	287	245	345	299	298	314	236	211	322	84	236	652	245
127.058	0	798	540	287	245	346	299	298	307	237	210	324	85	234	653	245
127.181	0	806	544	288	248	346	298	298	304	235	210	324	85	236	655	246
127.304	0	803	550	288	250	349	299	302	313	235	213	326	85	236	659	247
127.427	0	801	549	293	250	352	300	302	315	236	214	326	84	236	658	247
127.549	0	799	538	286	244	346	298	296	307	236	211	323	84	235	651	245
127.672	0	802	539	287	245	344	298	297	305	234	210	323	84	236	651	245
127.795	0	797	542	289	245	347	298	298	312	234	211	324	85	235	653	245
127.918	0	797	545	287	248	348	299	300	314	235	212	324	85	235	656	246
128.041	0	803	549	291	250	352	300	301	308	237	213	324	84	236	658	246
128.164	0	802	537	287	244	346	300	297	305	234	211	322	83	234	650	245
128.287	0	791	536	286	244	343	299	297	313	235	211	322	84	234	650	245
128.41	0	795	539	286	244	345	299	297	312	235	211	322	84	234	652	244
128.532	0	800	544	287	245	346	299	297	306	237	210	323	85	235	654	245
128.655	0	806	550	289	248	347	299	300	306	237	211	323	85	236	659	248
128.778	0	798	541	290	246	350	299	298	314	235	213	322	83	235	653	246
128.901	0	795	535	285	242	345	298	296	313	235	210	321	84	233	648	244
129.024	0	798	538	286	243	345	298	294	305	236	210	321	85	233	648	243
129.147	0	802	542	287	245	345	298	296	305	235	210	322	85	234	652	245
129.27	0	802	547	288	248	347	298	300	313	235	212	324	84	233	656	246
129.393	0	802	553	291	250	350	300	302	314	236	212	323	85	235	659	246
129.516	0	802	539	287	244	347	299	296	306	237	211	322	83	234	651	244
129.638	0	800	535	286	242	344	298	293	304	234	209	321	84	233	649	244
129.761	0	795	539	286	244	345	298	297	313	234	210	321	85	233	650	245
129.884	0	794	543	288	244	345	299	298	313	236	212	322	86	234	653	244
130.007	0	799	547	289	247	348	299	299	305	236	212	322	84	236	658	246
130.13	0	805	553	290	250	351	300	302	307	237	213	323	84	236	662	247
130.253	0	797	540	289	245	349	301	299	315	235	213	322	84	235	653	245
130.376	0	793	537	287	243	345	299	298	312	236	212	319	85	234	650	243
130.499	0	796	540	287	244	347	299	297	305	236	211	322	86	234	651	244
130.621	0	800	545	287	245	348	299	299	306	236	210	321	86	235	655	246
130.744	0	802	549	289	248	349	300	302	315	236	215	324	85	234	659	246
130.867	0	802	549	293	250	353	301	303	314	237	214	323	84	235	658	247
130.99	0	798	539	286	245	346	301	299	305	236	211	322	85	234	651	244
131.113	0	801	540	287	245	346	298	299	308	236	211	321	85	235	653	246
131.236	0	799	541	287	246	347	300	300	314	235	211	321	85	235	655	246
131.359	0	805	547	288	247	350	300	302	314	236	213	323	85	236	658	247
131.482	0	808	553	291	251	352	301	302	307	238	214	325	85	234	661	248
131.604	0	807	540	287	247	348	299	298	308	236	211	322	83	234	652	247
131.727	0	803	539	286	246	344	300	299	314	234	211	322	84	234	650	245
131.85	0	805	542	288	246	346	298	299	312	236	211	322	85	234	652	246
131.973	0	807	545	288	248	348	299	300	305	236	210	322	85	234	655	246
132.096	0	812	552	288	250	349	300	302	311	235	211	323	85	235	660	248
132.219	0	810	547	291	251	352	302	303	318	235	214	323	84	235	657	248
132.342	0	806	538	285	245	345	299	298	311	236	211	321	83	233	650	246
132.465	0	806	540	286	245	345	299	297	305	235	210	322	84	233	650	245
132.588	0	806	542	287	246	348	298	299	309	235	211	321	86	234	652	247
132.71	0	804	547	287	248	348	298	301	318	236	212	321	85	234	656	246
132.833	0	807	552	289	250	350	299	303	313	237	213	320	85	236	659	245
132.956	0	814	551	293	250	353	303	302	306	236	213	321	85	235	657	244
133.079	0	804	539	285	244	347	299	298	311	235	212	318	84	234	649	244
133.202	0	802	540	286	245	345	298	299	316	237	212	319	85	234	649	243
133.325	0	802	542	287	246	348	298	300	310	237	211	320	85	234	651	244
133.448	0	809	547	287	248	349	300	300	305	236	211	321	86	235	655	244
133.571	0	808	552	289	250	352	300	303	313	237	213	321	85	236	658	245
133.693	0	808	554	295	252	355	302	306	320	237	215	321	85	237	659	246
133.816	0	804	540	286	246	349	300	300	310	236	213	320	84	235	650	244
133.939	0	808	544	289	246	346	300	299	306	235	211	320	85	235	653	244
134.062	0	804	544	288	246	349	300	302	312	235	212	321	86	235	652	245
134.185	0	807	549	288	248	350	300	304	318	237	213	322	86	236	656	245
134.308	0	808	554	291	252	353	301	304	311	238	214	323	85	237	660	246
134.431	0	804	542	288	247	351	302	300	307	236	213	321	85	235	652	244
134.554	0	804	540	287	244	349	300	299	313	235	213	320	85	235	651	245
134.676	0	802	543	289	246	348	300	301	316	236	213	321	86	236	653	244
134.799	0	806	546	288	247	350	300	301	309	237	213	322	86	235	656	246
134.922	0	814	552	289	250	351	301	302	309	237	213	322	85	236	659	247
135.045	0	804	541	289	246	352	302	301	314	234	214	322	84	235	653	246
135.168	0	800	537	286	244	346	300	297	315	235	212	320	84	233	649	243
135.291	0	802	540	287	244	347	299	297	308	237	212	320	84	234	649	244
135.414	0	807	542	287	245	348	300	298	305	236	212	321	86	234	651	244
135.537	0	804	547	288	248	350	301	301	315	235	213	321	86	234	656	245
135.66	0	799	543	289	247	352	301	300	317	236	213	320	85	233	651	245
135.782	0	801	535	284	242	345	299	295	307	236	210	320	84	232	646	242
135.905	0	804	536	285	244	343	299	294	305	235	209	320	85	232	648	244
136.028	0	801	540	286	245	344	298	296	314	235	210	320	86	233	649	243
136.151	0	803	545	286	247	346	298	298	314	236	211	321	85	233	654	245
136.274	0	809	549	290	250	350	300	299	308	237	211	323	85	233	656	245
136.397	0	804	536	284	245	346	298	294	307	236	209	320	84	233	645	243
136.52	0	800	536	285	245	342	299	295	313	234	209	319	85	232	645	242
136.643	0	799	538	286	244	344	297	294	313	235	209	319	85	232	646	242
136.765	0	802	541	286	246	346	297	295	306	236	209	320	87	234	649	242
136.888	0	806	548	287	248	347	298	297	307	236	211	320	85	234	655	245
137.011	0	805	545	290	250	349	299	299	316	236	211	320	84	233	651	244
137.134	0	800	536	284	246	343	297	295	313	236	209	320	84	233	645	241
137.257	0	801	541	286	247	343	297	294	305	236	208	320	85	233	646	241
137.38	0	805	544	286	247	345	297	295	307	235	208	320	85	233	647	242
137.503	0	806	548	286	250	347	297	298	315	235	210	322	85	232	652	244
137.626	0	805	547	290	251	349	299	299	314	237	211	322	86	234	652	243
137.748	0	799	536	284	245	345	298	293	305	235	209	320	84	232	644	241
137.871	0	802	538	286	246	343	296	294	308	235	208	319	85	232	645	241
137.994	0	800	541	285	245	344	298	296	314	234	209	319	85	233	646	242
138.117	0	803	545	287	248	345	298	297	312	237	210	320	86	233	651	243
138.24	0	803	546	290	250	351	300	297	305	236	211	322	85	233	652	242
138.363	0	801	534	283	245	344	298	293	309	235	208	319	84	233	644	241
138.486	0	798	536	284	244	342	298	294	314	234	209	320	85	231	644	241
138.609	0	800	539	285	246	343	297	294	311	236	209	320	85	233	645	242
138.732	0	804	545	285	248	345	298	295	305	235	208	322	85	233	650	242
138.854	0	807	550	288	252	348	297	298	311	235	211	324	84	233	653	244
138.977	0	798	535	284	245	344	298	295	315	234	210	320	83	232	644	241
139.1	0	795	534	283	244	341	296	292	311	235	208	320	84	232	642	240
139.223	0	798	537	283	246	342	297	294	303	234	207	321	84	232	644	240
139.346	0	802	541	283	247	343	296	295	310	235	210	322	85	232	648	242
139.469	0	804	548	285	250	345	297	299	317	237	211	323	85	233	653	243
139.592	0	801	546	290	250	349	299	299	313	237	210	322	85	234	651	242
139.715	0	802	534	283	244	342	298	294	304	235	208	320	84	232	643	240
139.837	0	795	535	284	246	342	296	294	310	235	209	320	84	233	642	240
139.96	0	797	539	285	245	343	297	296	316	235	209	320	84	233	645	240
140.083	0	798	544	285	248	345	297	298	310	237	210	320	85	233	648	241
140.206	0	806	550	287	250	348	298	299	306	235	211	323	85	234	654	243
140.329	1	804	550	291	252	351	300	301	313	235	211	322	85	235	652	243
140.452	0	798	536	284	246	343	299	297	315	235	211	319	84	233	644	240
140.575	0	798	539	286	246	343	297	296	309	236	211	319	85	233	645	240
140.698	0	804	542	287	247	345	299	296	305	235	210	318	86	234	644	240
140.82	0	803	546	286	249	347	298	298	312	235	212	321	86	234	647	242
140.943	0	805	552	290	252	349	299	301	318	237	212	320	86	236	650	241
141.066	0	802	540	286	248	347	299	297	310	237	212	319	85	233	641	239
141.189	0	809	542	286	248	348	298	295	306	235	209	319	84	232	639	237
141.312	0	806	544	287	250	349	298	298	314	235	210	319	86	233	641	239
141.435	0	805	548	286	251	347	299	298	317	236	211	319	86	235	644	239
141.558	0	811	553	290	253	351	299	300	311	236	212	321	85	235	647	240
141.681	0	811	540	289	248	350	300	295	307	234	210	320	85	235	639	239
141.804	0	802	538	284	246	345	297	294	315	234	210	319	84	233	638	239
141.926	0	801	538	287	246	345	299	294	316	235	211	318	85	234	638	238
142.049	0	806	542	286	246	346	298	292	308	236	210	320	85	235	641	239
142.172	0	813	547	287	250	349	299	295	310	236	211	321	84	235	649	242
142.295	0	807	545	290	249	352	301	298	317	236	212	323	84	235	649	242
142.418	0	800	535	283	245	346	299	293	316	236	210	321	84	233	643	240
142.541	0	805	536	284	244	345	298	290	308	235	210	321	86	233	643	239
142.664	0	806	539	286	246	347	298	291	308	235	210	322	84	234	645	241
142.787	0	806	545	286	247	348	299	295	316	235	212	322	85	235	647	241
142.909	0	808	549	287	250	350	300	297	317	236	212	322	85	235	652	242
143.032	0	808	545	290	249	352	301	296	310	237	212	322	85	235	647	240
143.155	0	805	535	286	244	347	298	291	309	234	211	321	84	234	642	240
143.278	0	802	536	285	244	347	299	293	317	234	211	321	85	234	641	239
143.401	0	800	540	286	245	347	298	293	316	235	211	321	85	235	643	240
143.524	0	804	544	286	246	350	298	294	308	236	211	321	85	235	647	240
143.647	0	811	549	288	249	352	300	296	312	236	213	323	86	236	651	241
143.77	0	805	542	289	247	353	301	296	318	235	214	322	85	236	646	241
143.892	0	802	538	287	244	349	299	293	314	236	212	322	84	234	642	239
144.015	0	803	541	287	245	350	300	293	307	235	211	322	85	235	643	239
144.138	0	806	543	287	247	350	298	295	311	235	212	322	85	236	646	241
144.261	0	805	546	288	248	352	298	298	319	235	215	324	85	236	650	242
144.384	0	808	546	290	248	354	302	297	316	237	214	323	85	237	648	241
144.507	0	801	537	286	245	348	300	294	307	235	212	321	84	235	642	238
144.63	0	803	539	287	245	348	299	295	311	235	213	321	85	235	643	240
144.753	0	802	542	287	245	350	298	296	319	236	213	322	85	236	643	240
144.876	0	803	546	288	247	351	300	297	314	237	213	323	85	237	647	240
144.998	0	812	550	291	248	355	302	299	310	235	215	324	86	236	650	240
145.121	0	803	537	286	244	350	301	294	315	234	213	322	84	235	642	240
145.244	0	802	536	287	244	348	299	295	319	235	213	322	85	234	639	238
145.367	0	801	540	287	244	349	299	295	313	236	213	321	85	236	641	239
145.49	0	807	543	288	245	350	301	296	307	235	213	322	84	235	644	240
145.613	0	806	548	288	248	352	301	298	316	235	215	325	86	235	649	242
145.736	0	807	547	291	249	356	301	300	321	236	215	324	85	236	647	241
145.859	0	801	537	286	244	349	300	296	312	236	214	322	84	236	640	239
145.981	0	808	538	287	244	348	299	295	307	234	213	322	85	234	640	239
146.104	0	803	542	286	245	350	299	297	316	234	213	321	84	236	642	240
146.227	0	802	547	287	247	350	299	300	320	237	216	323	86	235	646	239
146.35	0	811	551	289	251	352	301	301	312	237	217	324	86	238	651	241
146.473	0	816	555	293	251	356	302	303	312	237	218	326	86	237	653	243
146.596	0	799	541	288	246	351	302	300	318	235	216	321	85	236	643	240
146.719	0	802	541	287	245	349	301	300	318	236	215	322	85	236	644	240
146.842	0	809	545	289	247	350	299	300	311	236	215	323	85	236	647	241
146.964	0	812	548	289	248	352	300	302	312	235	215	325	86	237	650	242
147.087	0	814	555	289	252	353	301	305	320	236	216	325	86	237	655	242
147.21	0	811	552	293	251	355	303	305	319	237	217	325	85	237	651	242
147.333	0	810	543	287	247	349	301	299	310	236	215	323	85	235	645	240
147.456	0	812	546	288	248	350	300	300	312	236	215	324	86	236	646	242
147.579	0	811	548	288	249	351	301	302	319	235	215	323	85	238	649	242
147.702	0	817	553	288	251	353	300	304	318	237	216	324	86	236	654	243
147.825	0	816	553	293	253	356	302	303	312	237	216	325	85	238	654	243
147.948	0	814	541	287	247	349	300	299	313	236	215	324	85	236	647	243
148.07	0	810	544	288	249	350	301	301	319	234	215	324	85	236	647	242
148.193	0	813	547	288	248	351	300	301	317	236	217	323	86	236	648	242
148.316	0	816	551	288	251	351	301	302	310	236	215	325	86	236	652	243
148.439	0	821	556	292	253	356	302	306	316	236	216	325	85	238	655	245
148.562	0	812	543	287	249	350	301	302	321	234	215	325	84	235	645	241
148.685	0	811	541	287	248	349	299	299	315	235	214	323	85	234	644	241
148.808	0	817	545	288	249	349	300	301	309	235	213	323	85	235	645	241
148.931	0	815	550	287	252	351	299	302	315	234	215	324	87	236	647	242
149.053	0	817	554	289	253	351	299	305	322	237	217	325	87	236	652	242
149.176	0	816	550	291	253	354	301	303	315	237	216	325	85	235	648	242
149.299	0	816	540	286	248	348	299	299	309	234	213	323	85	234	642	240
149.422	0	813	543	287	248	348	299	300	316	234	213	324	85	234	644	241
149.545	0	814	548	287	250	350	298	303	320	236	213	324	85	234	647	242
149.668	0	817	552	288	253	351	299	304	314	235	213	326	85	236	651	243
149.791	0	827	559	290	257	354	301	305	312	235	215	329	85	236	656	245
149.914	0	815	548	290	253	352	300	303	319	235	215	328	85	237	648	243
150.036	0	812	543	287	251	347	299	302	319	235	214	326	85	235	645	241
150.159	0	817	548	288	253	349	298	302	312	236	212	328	85	236	646	241
150.282	0	822	550	288	254	351	298	302	311	236	213	327	85	236	648	242
150.405	0	818	556	289	257	352	299	306	319	235	214	329	86	236	652	243
150.528	0	817	556	293	257	355	300	306	322	236	216	329	85	237	652	242
150.651	0	816	544	288	251	350	298	300	312	236	213	326	85	236	644	240
150.774	0	817	546	290	253	348	297	301	312	235	213	326	86	235	646	242
150.897	0	816	548	289	251	350	298	303	319	234	214	327	85	236	648	242
151.02	0	817	554	290	255	351	299	304	319	236	215	329	86	236	652	242
151.142	0	819	554	293	256	353	300	304	312	236	215	330	85	237	654	244
151.265	0	816	543	288	251	348	297	300	313	234	213	328	85	235	646	242
151.388	0	814	544	288	251	349	299	302	319	234	214	327	86	236	646	242
151.511	0	813	547	288	252	350	298	302	317	235	214	330	84	236	650	243
151.634	0	817	551	289	254	352	297	302	310	236	214	329	86	237	654	243
151.757	0	820	554	294	256	355	300	305	316	235	214	330	85	237	654	245
151.88	0	812	541	286	251	348	298	302	319	234	214	328	84	236	646	242
152.003	0	809	542	286	250	347	297	299	315	235	213	327	85	234	646	242
152.125	0	812	545	288	250	348	298	300	308	235	212	328	85	235	648	242
152.248	0	814	548	287	252	349	296	302	313	235	213	328	85	236	652	244
152.371	0	816	553	289	254	352	298	304	322	236	215	329	85	238	656	245
152.494	0	814	549	292	254	353	300	303	315	235	214	329	85	236	651	244
152.617	0	814	540	287	248	349	299	297	307	234	213	327	84	236	646	242
152.74	0	809	541	288	249	347	297	299	315	234	213	327	84	236	646	244
152.863	0	810	545	287	250	347	296	300	319	235	214	327	84	236	650	243
152.986	0	812	549	288	252	350	297	301	314	236	214	328	85	237	653	243
153.108	0	819	554	290	254	352	297	303	311	236	214	330	85	237	658	246
153.231	0	813	550	293	254	355	299	305	318	235	215	329	85	237	656	246
153.354	0	803	540	286	248	349	298	300	319	235	215	327	83	237	650	244
153.477	0	804	542	288	247	349	298	300	311	235	213	327	84	236	652	244
153.6	0	808	544	289	249	351	297	299	309	234	213	326	85	237	654	245
153.723	0	798	547	288	249	352	298	303	317	235	215	327	85	237	658	246
153.846	0	803	553	290	252	353	299	304	319	236	217	329	85	238	662	248
153.969	0	807	547	294	251	356	300	303	311	236	216	328	84	238	659	246
154.092	0	802	538	288	245	349	299	299	310	235	214	326	84	238	654	247
154.214	0	800	542	290	246	352	299	302	318	234	215	325	85	238	656	245
154.337	0	798	545	288	247	353	299	304	316	236	215	326	85	239	657	246
154.46	0	801	549	290	249	355	300	303	310	237	215	327	85	239	661	246
154.583	0	805	552	295	251	359	302	305	313	236	217	327	85	239	661	247
154.706	0	799	541	290	246	352	300	302	318	235	216	326	84	238	654	245
154.829	0	798	541	289	246	353	299	302	316	236	215	326	86	237	654	245
154.952	0	800	544	291	245	354	299	301	309	236	214	326	85	238	656	245
155.075	0	804	548	289	249	355	300	303	313	236	216	326	85	240	660	247
155.197	0	803	553	293	249	358	301	308	322	236	218	328	85	239	663	248
155.32	0	797	541	290	247	352	300	302	316	235	217	326	84	238	655	245
155.443	0	796	539	289	244	353	301	298	307	235	215	325	85	237	653	243
155.566	0	798	542	289	245	352	299	299	313	235	215	324	85	238	656	246
155.689	0	798	544	289	246	353	299	302	319	236	216	325	86	239	658	245
155.812	0	799	550	291	249	355	300	304	314	238	216	326	85	239	662	245
155.935	0	802	546	294	248	358	302	303	308	235	217	325	85	239	659	245
156.058	0	794	537	288	243	350	299	298	314	234	215	324	84	237	653	243
156.18	0	793	540	289	243	350	299	299	318	236	215	322	85	238	652	243
156.303	0	794	543	290	243	352	299	300	312	236	216	324	86	238	654	243
156.426	0	801	548	289	246	353	300	301	308	236	215	325	86	239	658	243
156.549	0	798	554	291	249	356	301	304	317	236	218	326	86	238	662	245
156.672	0	795	545	292	246	356	302	303	319	236	216	325	85	238	655	244
156.795	0	798	540	289	243	352	300	297	310	237	215	324	85	237	652	241
156.918	0	803	544	289	245	352	300	301	307	234	214	323	86	237	653	242
157.041	0	806	547	288	247	353	298	301	316	235	215	326	86	238	656	243
157.164	0	803	552	291	249	354	300	304	318	236	216	327	86	239	659	244
157.286	0	811	559	294	252	355	301	303	312	238	216	327	86	240	663	246
157.409	0	805	545	291	247	355	301	301	311	236	216	326	84	238	655	244
157.532	0	801	543	289	245	350	300	301	318	235	216	324	85	237	654	243
157.655	0	802	547	289	247	354	300	302	317	237	217	326	85	238	655	243
157.778	0	807	549	289	248	354	301	303	310	237	215	327	86	239	657	243
157.901	0	813	555	291	251	356	300	305	313	236	217	327	85	239	661	246
158.024	0	809	552	293	251	359	302	307	321	235	218	328	85	239	659	245
158.147	0	804	543	289	245	353	300	303	317	237	216	327	85	238	656	244
158.269	0	806	547	290	248	354	302	304	310	236	215	327	87	238	657	243
158.392	0	809	549	290	248	354	301	303	313	236	216	328	87	239	658	245
158.515	0	809	554	291	251	354	300	306	321	237	218	328	87	240	663	246
158.638	0	807	551	294	252	358	303	306	317	236	218	328	85	239	661	245
158.761	0	804	543	289	246	352	301	299	308	236	216	327	85	238	654	243
158.884	0	806	545	290	245	353	300	300	314	234	216	327	86	238	655	245
159.007	0	807	547	289	248	354	300	302	320	236	216	327	86	239	658	245
159.13	0	810	552	290	249	355	299	304	314	237	217	328	86	239	661	246
159.252	0	814	548	292	249	358	302	303	310	235	217	327	85	238	658	245
159.375	0	806	539	288	245	351	299	299	315	234	215	327	85	237	652	244
159.498	0	805	543	290	245	351	299	302	318	235	216	327	85	237	654	245
159.621	0	805	544	290	246	353	298	300	311	236	215	327	86	238	656	244
159.744	0	814	548	290	248	354	300	302	308	234	215	327	86	239	659	244
159.867	0	808	546	293	249	356	301	303	315	234	216	327	85	238	656	245
159.99	0	801	538	288	245	351	299	300	316	234	216	326	84	237	651	244
160.113	0	805	540	288	244	351	299	298	309	236	215	325	85	237	652	243
160.236	0	809	542	289	244	351	299	299	307	234	214	325	85	238	654	245
160.358	0	800	547	289	245	353	298	301	315	234	215	327	86	239	657	245
160.481	0	806	552	292	248	356	299	303	317	236	217	327	86	240	661	246
160.604	0	806	542	289	245	355	300	300	310	235	215	328	85	238	655	243
160.727	0	805	539	288	244	350	297	299	308	234	215	327	85	237	652	243
160.85	0	804	543	288	245	352	298	301	316	233	215	326	85	238	654	244
160.973	0	805	546	289	246	353	299	303	315	236	216	327	86	238	656	244
161.096	0	807	550	289	249	354	299	303	309	236	216	328	86	239	659	245
161.219	0	814	555	291	251	356	300	305	312	236	216	329	86	240	662	247
161.341	0	806	546	292	249	356	300	305	318	234	217	328	85	239	657	246
161.464	0	802	542	288	246	350	298	303	315	235	216	327	85	238	654	244
161.587	0	804	545	290	246	352	298	302	307	234	215	328	86	239	656	245
161.71	0	808	548	289	247	352	298	304	313	234	215	328	86	239	657	246
161.833	0	807	551	290	249	354	298	307	320	235	217	329	86	240	661	246
161.956	0	810	553	292	251	356	301	307	315	236	217	330	85	241	661	247
162.079	0	813	542	289	248	351	299	303	307	235	215	329	85	239	655	246
162.202	0	808	544	288	247	348	297	303	313	234	215	328	86	238	656	246
162.324	0	810	547	289	249	350	297	304	318	235	217	330	84	238	659	247
162.447	0	812	551	289	250	351	298	305	313	236	216	330	86	238	660	248
162.57	0	820	553	292	253	354	300	306	309	234	216	329	85	240	662	246
162.693	0	811	542	288	248	350	297	301	315	234	215	329	84	239	654	246
162.816	0	810	543	287	248	347	297	302	317	235	215	328	86	237	652	245
162.939	0	812	545	288	247	347	296	301	312	235	214	327	85	237	654	245
163.062	0	817	549	287	249	348	297	302	308	234	214	328	85	239	657	247
163.185	0	815	554	288	253	350	298	305	316	234	215	329	85	239	661	248
163.308	0	811	548	291	250	351	299	304	319	234	216	329	85	239	657	247
163.43	0	811	541	287	246	345	296	298	310	235	214	327	84	237	652	244
163.553	0	814	542	287	247	344	295	300	307	233	211	326	85	237	652	246
163.676	0	809	546	287	247	347	297	300	315	233	213	326	85	236	653	246
163.799	0	810	550	288	250	348	297	301	316	235	214	327	85	237	656	246
163.922	0	816	555	289	251	348	298	303	310	237	214	328	85	237	661	247
164.045	0	816	554	294	253	353	299	304	311	235	215	327	85	239	660	249
164.168	0	808	541	287	247	346	297	300	315	234	214	326	84	236	652	245
164.291	0	804	541	287	246	344	296	299	314	235	213	324	84	237	651	245
164.413	0	806	544	288	247	345	296	298	307	235	211	325	85	236	653	245
164.536	0	812	548	288	248	346	295	301	309	234	212	325	86	237	656	246
164.659	0	811	553	288	252	347	296	302	318	236	216	327	86	236	660	246
164.782	0	815	558	293	254	352	298	306	317	237	214	327	85	238	662	248
164.905	0	808	543	288	249	347	298	299	307	234	213	325	84	236	654	245
165.028	0	809	542	288	247	344	296	299	310	234	211	324	84	236	652	245
165.151	0	806	545	288	246	345	296	300	316	234	212	324	85	236	654	245
165.274	0	807	549	289	249	347	295	301	313	235	212	324	85	237	656	245
165.396	0	814	553	288	250	349	298	302	307	235	212	326	85	237	661	245
165.519	0	812	553	294	253	353	298	303	314	235	214	326	85	238	661	248
165.642	0	806	541	287	248	346	297	301	317	234	213	325	84	236	653	245
165.765	0	806	544	288	247	345	296	299	312	235	212	325	85	235	653	245
165.888	0	811	545	289	249	346	298	300	307	235	211	324	86	237	654	245
166.011	0	810	550	288	250	348	297	302	314	235	214	327	86	235	657	246
166.134	0	812	555	292	253	350	298	304	319	236	214	325	86	237	660	246
166.257	11	807	542	289	249	347	298	300	310	235	214	324	84	235	652	244
166.38	0	809	540	287	245	344	297	296	306	234	212	323	85	235	650	244
166.502	0	805	542	287	246	347	296	299	313	233	212	323	86	234	652	245
166.625	0	802	545	287	247	347	298	300	317	235	212	324	85	236	655	245
166.748	0	810	551	288	251	348	298	301	311	236	213	324	84	237	659	246
166.871	0	812	545	292	249	350	298	299	310	234	212	323	84	235	655	245
166.994	0	798	537	284	246	343	296	297	314	233	211	321	84	233	649	243
167.117	0	801	539	287	246	342	296	297	315	234	210	322	85	234	650	244
167.24	0	809	543	286	247	344	295	296	308	234	209	323	85	235	651	244
167.363	0	812	548	286	250	346	296	298	308	235	210	323	85	236	656	246
167.485	0	812	553	292	252	349	297	301	317	234	211	324	85	237	658	247
167.608	0	805	539	286	247	343	296	296	314	234	211	322	84	234	649	244
167.731	0	805	538	285	244	342	296	291	305	233	208	322	84	233	648	243
167.854	0	808	540	286	246	343	294	293	308	233	209	322	86	233	649	244
167.977	0	806	544	285	247	344	296	297	315	233	211	324	86	233	651	244
168.1	0	802	550	287	251	346	296	299	313	235	210	324	86	235	656	245
168.223	0	807	550	292	251	351	297	299	307	235	212	325	85	235	655	243
168.346	0	804	536	284	246	344	295	295	308	234	210	322	84	234	648	244
168.468	0	800	538	286	246	343	295	296	314	232	210	321	85	234	648	243
168.591	0	802	542	286	247	344	294	296	312	234	209	322	86	235	649	244
168.714	0	803	546	287	248	346	296	297	305	234	210	324	86	235	653	243
168.837	0	807	552	288	251	347	296	301	311	234	213	326	86	234	658	246
168.96	0	802	546	291	249	349	297	301	318	234	212	324	85	237	653	245
169.083	0	799	537	286	247	344	296	296	311	234	210	323	84	235	649	244
169.206	0	805	541	288	247	345	296	296	306	234	210	323	85	235	651	244
169.329	0	802	544	286	248	345	296	298	312	234	210	323	85	236	652	245
169.452	0	804	549	287	250	347	296	300	317	235	212	325	86	235	656	244
169.574	0	803	548	291	251	350	298	301	312	235	212	324	85	236	655	245
169.697	0	800	535	286	246	345	296	296	305	234	211	322	85	234	648	243
169.82	0	798	538	287	246	346	296	297	312	233	210	322	85	235	650	244
169.943	0	797	541	286	247	346	296	298	316	234	212	323	85	235	651	244
170.066	0	800	545	287	248	348	296	298	309	235	211	323	86	235	655	244
170.189	0	807	546	292	249	351	298	300	307	236	213	325	85	235	654	244
170.312	0	794	534	286	243	346	297	295	313	233	212	322	84	235	649	244
170.435	0	792	536	285	245	344	296	296	314	235	210	322	85	234	649	243
170.557	0	797	537	286	245	345	295	296	307	234	210	323	85	234	650	243
170.68	0	803	543	287	248	346	296	297	308	234	210	324	85	235	654	245
170.803	0	800	545	291	249	351	298	298	315	234	212	324	85	235	654	246
170.926	0	794	532	284	243	345	296	294	313	234	211	323	84	234	647	242
171.049	0	795	533	284	243	345	295	292	305	234	207	322	84	234	646	242
171.172	0	797	537	286	244	344	294	293	306	234	208	324	85	234	647	243
171.295	0	796	539	286	245	346	295	296	314	233	212	324	85	233	650	243
171.418	0	795	545	287	248	347	296	299	313	235	211	323	86	236	654	245
171.54	0	795	540	291	247	350	298	297	306	234	212	323	85	235	651	243
171.663	0	796	531	284	242	344	294	293	307	233	210	322	84	234	645	243
171.786	0	792	535	285	243	343	295	294	313	233	210	321	84	233	646	244
171.909	0	793	537	286	244	345	295	295	310	236	210	323	85	234	646	243
172.032	0	795	542	287	246	346	296	296	304	235	210	324	85	234	652	244
172.155	0	799	548	287	248	348	297	299	310	235	214	326	86	233	655	244
172.278	0	795	543	290	249	351	297	300	316	235	213	323	86	235	652	243
172.401	0	790	533	286	242	346	295	294	310	234	211	321	85	234	646	241
172.524	0	797	537	286	243	344	296	294	303	233	210	321	85	234	647	242
172.646	0	791	539	287	243	346	295	295	309	234	211	323	85	233	649	243
172.769	0	794	543	286	246	348	296	298	315	234	213	324	86	234	653	243
172.892	0	798	548	290	249	350	297	300	311	236	213	324	86	235	655	243
173.015	0	798	537	288	245	349	298	296	306	234	212	323	85	236	649	243
173.138	0	793	535	286	243	345	296	295	311	232	211	322	84	235	648	243
173.261	0	794	540	286	245	347	297	295	313	234	211	322	85	235	649	242
173.384	0	796	544	287	246	346	296	296	307	236	210	323	86	236	652	243
173.507	0	805	548	287	249	349	297	298	306	235	212	324	85	236	655	246
173.629	0	797	541	289	247	350	298	298	313	234	212	323	85	236	652	244
173.752	0	793	535	286	243	344	296	297	314	234	212	322	84	234	647	242
173.875	0	797	538	285	244	346	296	294	306	235	210	322	85	234	649	244
173.998	0	803	542	287	245	346	296	296	306	234	210	322	85	235	651	243
174.121	0	800	547	287	247	347	296	299	314	234	214	326	85	235	655	244
174.244	0	802	550	291	250	352	297	300	315	236	213	325	86	236	657	246
174.367	0	799	536	286	245	347	298	294	306	234	210	325	84	235	650	244
174.49	0	800	536	285	245	344	296	294	306	233	209	324	84	235	651	246
174.612	0	798	540	286	244	345	295	295	313	234	212	323	84	234	653	245
174.735	0	798	544	287	246	347	296	296	313	235	211	323	86	235	654	245
174.858	0	803	549	288	249	348	297	298	307	237	212	325	86	235	658	246
174.981	0	810	553	292	251	353	298	300	310	235	214	325	85	236	659	248
175.104	0	799	539	286	246	346	298	298	315	234	212	322	84	234	651	245
175.227	0	800	539	286	244	344	296	296	312	234	211	323	85	234	650	245
175.35	0	801	543	286	247	346	296	296	305	234	210	324	85	235	652	246
175.473	0	807	547	286	249	348	298	299	310	235	212	328	85	234	657	247
175.596	0	808	555	288	252	348	297	302	319	235	214	328	84	235	663	247
175.718	0	816	560	292	256	352	298	304	314	237	215	329	85	237	666	250
175.841	0	813	544	288	250	349	299	300	307	235	212	325	84	237	656	247
175.964	0	806	543	286	249	346	297	300	312	234	211	325	84	235	654	248
176.087	0	807	546	287	249	347	296	300	318	235	212	326	85	236	655	248
176.21	0	809	550	288	250	347	297	301	312	236	213	326	86	237	658	248
176.333	0	816	555	288	253	349	299	303	307	235	214	329	86	236	662	247
176.456	0	815	557	293	254	354	299	304	315	235	215	329	85	236	662	250
176.579	0	808	545	287	249	346	298	302	318	234	213	327	84	236	655	247
176.701	0	809	545	288	249	348	298	299	312	235	213	327	84	236	656	247
176.824	0	820	548	289	251	349	298	301	307	234	212	327	86	236	658	248
176.947	0	814	554	288	253	349	299	304	315	235	213	329	85	237	661	247
177.07	0	816	559	293	255	353	299	306	320	236	215	328	86	239	664	250
177.193	0	811	544	288	249	350	298	300	311	236	213	330	84	236	656	246
177.316	0	816	543	287	250	346	297	300	308	234	211	328	85	236	656	247
177.439	0	811	546	288	250	349	298	302	316	234	212	329	86	236	657	247
177.562	0	811	552	288	251	348	298	302	318	236	213	329	86	237	660	249
177.684	0	819	557	290	254	351	298	303	312	236	214	329	85	237	664	250
177.807	0	816	546	290	250	350	299	300	310	235	212	328	84	237	657	249
177.93	0	809	541	286	245	347	297	297	316	233	211	327	84	235	654	248
178.053	0	809	543	287	248	347	297	300	315	235	211	326	85	236	655	248
178.176	0	815	546	287	249	346	297	300	309	235	210	327	85	236	657	247
178.299	0	818	553	288	252	348	297	301	311	235	212	329	85	236	662	250
178.422	0	818	557	294	254	353	299	305	318	235	213	329	84	237	662	250
178.545	0	810	541	287	248	347	297	300	316	235	212	328	84	236	654	247
178.668	0	810	542	286	248	347	297	296	306	234	210	327	85	235	653	247
178.79	0	814	544	287	248	347	297	299	310	235	210	327	85	235	655	247
178.913	0	814	547	287	250	347	297	301	317	234	213	328	86	236	658	246
179.036	0	817	554	288	253	350	297	303	315	236	213	328	85	237	662	249
179.159	0	819	557	292	256	354	299	304	309	237	214	330	85	237	664	249
179.282	0	816	543	286	249	347	296	299	311	235	211	327	84	235	655	248
179.405	0	810	543	287	248	345	297	300	317	234	211	327	85	235	654	247
179.528	0	813	545	288	249	347	297	300	313	235	211	328	85	236	656	247
179.651	0	813	550	288	251	349	298	301	306	236	213	329	86	235	659	247
179.773	0	818	555	289	252	350	297	304	313	235	215	331	85	236	663	251
179.896	0	813	549	291	252	351	299	305	319	235	213	328	85	236	659	249
180.019	0	810	544	286	248	347	296	300	313	235	212	327	85	236	655	247
180.142	0	815	545	287	250	349	299	301	307	234	212	328	86	236	657	247
180.265	0	813	549	288	249	350	298	303	313	236	212	328	86	237	659	249
180.388	0	815	553	289	253	350	297	305	319	236	215	330	85	237	664	249
180.511	0	815	552	292	253	353	299	305	313	236	213	330	85	238	662	250
180.634	0	815	543	287	248	349	298	298	307	235	211	329	84	236	657	248
180.756	0	810	545	287	249	347	297	302	314	234	211	328	85	236	659	249
180.879	0	814	548	287	250	347	297	302	317	235	213	329	85	236	660	249
181.002	0	816	552	289	252	348	297	304	311	236	213	330	85	237	664	252
181.125	0	822	550	292	251	352	298	301	308	236	212	329	84	238	661	250
181.248	0	810	540	287	247	346	297	297	315	234	212	327	84	235	655	251
181.371	0	810	541	287	248	344	296	298	316	235	210	328	85	236	657	251
181.494	0	815	544	287	248	347	296	298	310	236	211	328	85	235	659	252
181.617	0	819	550	287	249	348	296	301	308	236	212	331	84	237	662	252
181.74	0	815	554	291	253	350	298	304	317	235	213	329	85	238	665	251
181.862	0	809	540	287	248	346	298	300	316	236	213	328	84	237	656	250
181.985	0	809	539	286	246	345	297	297	306	235	211	327	85	236	654	249
182.108	0	810	541	287	246	345	296	297	308	235	211	327	85	235	656	250
182.231	0	809	544	286	246	347	296	300	316	235	213	330	85	235	658	251
182.354	0	809	550	288	249	346	297	302	315	236	213	328	84	238	663	251
182.477	0	813	552	292	251	351	298	302	309	237	214	329	85	237	663	250
182.6	0	809	539	286	245	347	297	297	310	236	212	326	84	236	656	249
182.723	0	805	540	287	245	345	296	299	316	235	212	328	85	236	655	249
182.845	0	806	543	286	246	346	296	299	314	236	213	327	85	237	656	250
182.968	0	808	547	287	248	347	297	299	307	237	212	328	85	236	660	249
183.091	0	813	553	289	251	349	297	302	312	236	214	330	85	236	665	252
183.214	0	812	556	294	253	352	298	305	320	236	215	329	84	238	665	252
183.337	0	805	541	287	247	348	297	300	314	236	213	327	83	236	656	248
183.46	0	811	541	288	246	346	297	297	306	235	210	326	85	236	656	246
183.583	0	806	543	288	246	346	296	300	312	235	211	326	86	236	657	248
183.706	0	808	548	288	247	347	297	302	318	237	215	328	85	236	659	248
183.828	0	811	553	289	251	349	298	303	313	237	212	328	86	237	663	249
183.951	0	813	548	292	250	352	300	301	308	236	213	327	85	237	659	249
184.074	0	806	541	287	246	346	297	298	313	235	212	324	85	235	653	248
184.197	0	807	544	288	247	346	298	299	317	236	212	326	85	235	655	247
184.32	0	808	545	288	248	346	297	299	311	236	212	326	86	234	657	247
184.443	0	815	551	288	250	348	298	300	307	236	211	326	85	237	660	249
184.566	0	808	548	292	249	351	298	301	315	236	212	325	86	235	657	249
184.689	0	802	538	286	246	344	297	298	315	236	212	325	85	234	653	246
184.812	0	807	541	287	245	344	297	296	308	236	211	325	85	234	653	247
184.934	0	810	543	287	247	345	297	296	306	234	209	323	86	235	656	248
185.057	0	805	548	288	248	347	297	299	315	236	212	326	86	234	660	249
185.18	0	807	546	292	249	349	299	300	316	236	212	326	85	236	659	249
185.303	0	804	536	286	244	344	297	294	306	235	209	323	84	233	652	246
185.426	0	805	537	285	245	343	295	293	306	235	208	322	85	233	651	248
185.549	0	805	541	286	245	343	296	295	313	235	208	324	85	233	653	248
185.672	0	804	545	286	247	344	296	296	313	236	209	324	85	235	656	248
185.795	0	808	550	290	250	347	297	298	307	236	210	326	85	233	661	249
185.917	0	804	537	287	245	347	296	292	308	235	208	323	84	235	652	248
186.04	0	801	535	285	243	342	295	293	313	235	209	322	84	233	650	247
186.163	0	800	538	286	244	342	295	293	311	236	208	322	84	233	652	246
186.286	0	801	543	285	244	343	296	292	303	236	206	322	85	233	653	247
186.409	0	806	548	286	249	344	296	295	309	235	210	326	86	231	658	249
186.532	0	807	553	291	252	349	296	298	317	237	210	324	85	235	660	248
186.655	0	797	538	286	245	345	297	294	310	236	208	323	85	234	651	245
186.778	0	798	537	285	243	344	296	292	303	235	207	322	85	233	649	244
186.9	0	797	540	286	244	345	295	293	309	235	207	321	85	234	650	245
187.023	0	797	544	286	246	346	295	296	315	236	210	324	85	232	653	244
187.146	0	801	549	288	249	347	297	297	310	237	211	325	86	233	657	245
187.269	0	804	547	292	249	350	299	297	306	236	210	325	85	233	655	246
187.392	0	798	537	286	245	344	295	294	311	235	208	323	85	233	649	244
187.515	0	797	542	287	245	344	295	294	315	236	209	323	85	233	651	244
187.638	0	795	542	288	245	346	296	294	309	237	209	323	85	234	652	245
187.761	0	807	548	288	247	346	297	296	306	236	210	325	85	233	657	245
187.884	0	800	551	292	249	352	298	299	313	236	212	326	85	234	659	247
188.006	0	793	537	287	244	345	297	295	315	237	210	324	85	234	651	245
188.129	0	796	539	286	243	344	297	291	307	237	209	322	85	234	650	244
188.252	0	803	542	287	245	345	298	293	305	236	208	322	84	234	653	246
188.375	0	797	546	287	246	346	297	296	312	235	210	324	85	233	656	246
188.498	0	803	554	290	250	349	298	298	315	236	212	326	86	234	659	246
188.621	0	802	541	290	247	348	299	296	308	237	209	325	85	233	652	245
188.744	0	801	538	287	243	344	296	291	306	235	208	323	84	233	650	245
188.867	0	796	540	287	244	345	298	292	312	234	209	322	85	232	650	245
188.989	0	797	544	286	245	345	297	293	313	236	211	324	85	232	652	245
189.112	0	802	548	289	248	348	297	295	307	237	211	324	86	233	656	245
189.235	0	808	553	292	250	351	298	296	308	237	211	325	86	234	659	247
189.358	0	798	539	288	245	347	298	295	315	235	210	323	84	234	651	244
189.481	0	796	537	286	243	345	296	291	313	236	208	321	84	233	650	243
189.604	0	798	541	288	243	345	297	292	306	236	208	323	84	233	650	244
189.727	0	804	544	287	245	348	296	294	307	235	210	325	86	231	653	244
189.85	0	802	551	289	248	348	297	298	318	237	212	326	86	233	657	245
189.972	0	808	556	293	251	352	299	301	315	237	212	326	86	235	661	247
190.095	0	800	541	290	246	347	299	297	306	237	209	324	84	234	652	244
190.218	0	802	539	287	243	345	297	294	309	235	209	323	84	233	650	245
190.341	0	796	542	288	245	346	296	295	317	236	210	322	85	233	651	245
190.464	0	801	545	289	245	348	298	297	312	238	211	324	86	234	654	244
190.587	0	801	551	290	248	350	299	299	306	238	212	324	86	235	657	243
190.71	0	804	555	294	251	354	300	300	312	236	214	326	86	235	660	247
190.833	0	796	540	289	245	348	299	297	318	237	212	323	85	234	652	244
190.956	0	796	541	288	245	347	298	297	311	238	212	323	86	235	652	243
191.078	0	803	545	290	245	349	300	297	306	237	212	324	86	234	653	244
191.201	0	800	548	289	248	350	299	300	313	237	214	327	86	233	657	246
191.324	0	803	553	292	250	353	300	302	318	238	215	327	86	235	661	246
191.447	0	799	541	291	246	350	300	299	312	238	212	324	84	235	652	244
191.57	0	803	541	289	246	347	299	298	306	236	211	324	86	234	652	243
191.693	0	800	544	289	246	348	299	298	313	236	213	325	86	233	653	245
191.816	0	803	548	288	247	349	299	300	319	238	213	326	86	234	656	245
191.939	0	807	554	292	251	351	299	300	313	238	214	327	85	235	660	246
192.061	0	807	542	291	245	351	301	297	308	236	212	325	85	236	653	245
192.184	0	798	538	287	244	346	299	297	315	235	211	324	85	234	650	244
192.307	0	798	541	288	245	347	299	296	317	237	212	324	86	234	651	244
192.43	0	804	545	289	246	348	299	297	310	237	211	323	86	235	654	245
192.553	0	810	549	290	248	350	299	298	310	237	213	328	85	233	659	247
192.676	0	804	547	292	248	352	301	301	317	237	213	326	86	235	656	247
192.799	0	799	537	287	243	346	299	296	317	236	211	324	84	233	650	243
192.922	0	803	539	287	243	346	299	294	309	237	210	323	85	233	650	243
193.044	0	802	541	288	243	348	298	294	309	237	210	323	85	233	651	245
193.167	0	804	547	288	247	348	300	299	316	236	213	326	85	233	656	246
193.29	0	807	554	292	250	352	300	302	316	238	214	327	86	234	659	246
193.413	0	804	542	291	247	350	301	298	309	237	210	326	86	235	652	243
193.536	0	804	539	287	245	346	297	297	310	236	210	323	85	234	649	244
193.659	0	801	541	289	245	349	299	298	316	236	212	325	85	233	650	244
193.782	0	802	546	288	247	347	299	299	315	237	212	326	85	232	654	245
193.905	0	805	550	289	250	350	299	300	309	238	214	328	86	233	658	245
194.028	0	807	546	293	248	353	301	301	313	237	213	327	85	234	655	246
194.15	0	798	540	288	245	348	300	299	317	237	211	324	85	235	649	243
194.273	0	801	542	291	245	349	300	299	314	238	212	325	85	234	651	243
194.396	0	802	544	290	247	349	299	298	307	237	212	326	86	232	652	243
194.519	0	807	551	290	249	350	300	302	313	237	214	329	86	232	657	246
194.642	0	804	546	293	249	352	300	302	319	238	214	326	85	236	653	244
194.765	0	800	539	288	243	349	299	297	312	237	211	326	85	234	649	243
194.888	0	807	542	289	245	348	299	297	307	236	210	325	84	233	651	243
195.011	0	804	545	289	246	347	298	299	314	236	213	328	85	232	654	246
195.133	0	807	551	289	250	349	299	303	319	238	214	327	85	234	658	246
195.256	0	806	548	292	250	353	301	302	313	238	213	326	85	235	654	246
195.379	0	803	538	287	244	348	299	295	307	235	210	324	86	234	649	244
195.502	0	803	540	288	245	345	298	297	314	235	211	325	85	233	649	245
195.625	0	803	544	288	247	348	298	299	317	237	212	326	85	233	652	244
195.748	0	808	548	289	249	348	298	300	311	238	214	329	86	231	656	246
195.871	0	813	553	293	252	351	300	301	310	238	212	328	85	234	658	247
195.994	0	803	539	288	246	347	298	299	316	235	211	326	85	235	651	245
196.116	0	800	538	287	245	344	298	297	316	236	211	324	84	234	650	245
196.239	0	804	541	288	245	345	298	296	309	237	211	325	84	233	652	245
196.362	0	805	546	289	247	348	298	298	309	237	212	327	85	232	655	245
196.485	0	804	551	290	249	350	299	302	317	237	215	329	85	233	659	246
196.608	0	804	554	294	251	352	301	303	318	239	217	330	85	235	662	247
196.731	0	800	539	288	244	349	300	297	309	237	212	325	85	233	653	244
196.854	0	802	539	288	245	347	299	298	309	236	211	324	84	234	652	245
196.977	0	800	543	289	246	347	299	299	317	236	213	327	86	234	652	245
197.1	0	802	548	289	247	348	299	300	316	238	216	328	85	233	656	246
197.222	0	804	552	291	250	350	300	302	310	237	216	329	85	233	661	246
197.345	0	811	559	294	253	353	301	304	314	238	216	330	85	234	666	248
197.468	0	801	544	291	249	350	301	303	320	237	215	325	85	236	657	246
197.591	0	803	542	289	246	349	300	299	315	238	213	325	85	234	654	245
197.714	0	805	547	291	248	349	301	301	310	237	213	328	85	234	656	245
197.837	0	808	551	289	249	350	300	302	314	238	215	330	85	233	659	247
197.96	0	810	556	291	252	351	301	306	322	239	217	331	87	234	663	247
198.083	0	808	552	295	252	354	302	304	317	238	215	328	86	236	660	246
198.205	0	808	542	288	247	349	301	300	309	237	213	326	85	234	655	244
198.328	0	804	545	291	247	349	300	302	316	236	215	329	86	235	656	246
198.451	0	806	549	290	249	349	300	304	321	237	214	329	86	235	658	246
198.574	0	810	554	291	252	350	300	305	315	239	216	331	86	234	661	247
198.697	0	811	553	295	251	353	303	305	311	238	215	330	85	235	660	248
198.82	0	807	542	288	246	348	300	300	316	235	214	327	85	234	654	245
198.943	0	806	544	289	247	348	300	302	319	237	214	327	85	234	654	245
199.066	0	809	547	290	248	349	301	302	312	239	212	328	85	235	657	246
199.188	0	818	551	289	251	350	300	303	311	237	214	333	85	234	661	247
199.311	0	813	551	294	252	353	302	304	320	237	216	331	85	235	660	248
199.434	0	805	540	288	246	346	300	300	319	237	213	327	84	234	654	244
199.557	0	809	542	288	245	345	299	297	311	238	212	328	84	234	653	245
199.68	0	813	545	289	247	348	299	299	311	237	213	328	84	233	654	246
199.803	0	811	549	289	249	348	300	301	319	236	214	329	85	233	658	247
199.926	0	814	555	293	252	351	302	303	319	238	214	330	86	235	661	248
200.049	0	811	542	289	247	350	301	298	311	238	212	327	86	234	653	244
200.172	0	810	540	287	246	346	298	299	311	236	211	326	84	234	652	244
200.294	0	809	543	289	247	347	300	298	318	236	213	327	84	233	653	245
200.417	0	808	547	289	248	348	300	301	316	238	214	329	86	233	655	245
200.54	0	813	553	291	250	350	300	303	311	238	216	332	86	233	661	246
200.663	0	819	558	294	253	355	302	304	313	238	216	331	85	236	661	248
200.786	0	809	542	290	247	348	301	302	320	236	213	328	85	234	654	244
200.909	0	810	542	288	247	347	300	299	316	238	212	328	85	234	653	244
201.032	0	811	547	290	248	348	301	299	309	236	213	329	85	233	654	244
201.155	0	814	551	290	250	349	300	300	314	237	215	331	85	233	657	246
201.277	0	814	557	291	253	351	300	304	322	238	216	333	86	233	661	247
201.4	0	812	550	294	250	351	302	303	316	238	214	330	85	236	656	244
201.523	0	810	544	289	249	347	300	299	310	237	212	328	84	235	653	243
201.646	0	811	546	292	249	349	301	301	314	236	214	330	85	234	654	244
201.769	0	811	548	290	249	350	300	302	321	239	215	331	86	233	656	245
201.892	0	813	554	291	252	351	301	304	316	239	217	332	86	235	660	245
202.015	1	816	550	294	250	353	304	303	310	237	216	330	85	235	657	245
202.138	0	808	542	288	247	349	301	299	316	237	213	327	84	235	653	245
202.26	0	809	544	290	247	348	300	299	320	238	214	328	84	235	654	245
202.383	0	808	546	290	248	349	300	300	313	237	213	328	85	235	656	245
202.506	0	820	552	291	251	351	302	302	309	238	214	330	86	236	660	245
202.629	0	814	551	294	251	353	303	303	318	237	215	329	85	237	659	247
202.752	0	808	540	288	247	347	301	300	319	237	213	327	85	234	652	243
202.875	0	809	543	289	247	346	299	298	312	237	211	327	85	234	651	242
202.998	0	814	545	289	247	348	300	298	309	237	212	328	85	234	653	244
203.121	0	809	550	290	249	350	300	301	318	237	215	331	85	233	656	245
203.244	0	808	554	291	250	351	300	304	321	239	218	331	85	233	660	245
203.366	0	808	541	291	247	350	302	301	313	238	213	328	84	235	653	242
203.489	0	807	539	288	246	347	301	297	309	236	211	325	85	234	650	241
203.612	0	803	542	290	245	347	300	299	316	236	212	327	85	233	650	242
203.735	0	803	545	290	247	349	300	301	318	238	214	328	85	233	653	242
203.858	0	809	550	291	249	351	301	301	312	239	215	330	86	233	658	244
203.981	0	811	555	294	252	353	302	303	312	239	215	330	86	234	660	245
204.104	0	803	541	290	246	350	302	299	319	236	214	327	84	235	652	242
204.227	0	799	539	288	246	348	300	298	317	238	213	326	86	234	650	241
204.349	0	804	543	290	245	349	301	298	311	238	213	328	85	233	653	242
204.472	0	806	547	291	247	351	301	299	312	238	215	329	86	232	656	243
204.595	0	806	551	292	250	351	301	301	318	238	217	331	86	233	660	244
204.718	0	806	554	295	251	355	302	305	319	240	216	330	86	235	661	243
204.841	0	802	541	290	246	349	302	297	309	238	213	327	85	236	654	242
204.964	0	805	542	291	247	349	300	298	312	238	212	326	86	235	653	242
205.087	0	803	546	290	247	350	302	300	319	237	214	328	85	233	656	243
205.21	0	804	550	291	249	351	302	301	317	239	215	328	86	234	658	244
205.332	0	807	554	294	251	354	303	302	310	239	214	329	86	236	661	244
205.455	0	806	541	290	247	352	301	300	314	238	213	327	86	235	655	242
205.578	0	803	544	290	247	351	300	302	321	238	211	326	85	234	652	241
205.701	0	807	547	291	249	353	301	301	317	239	211	327	86	234	654	242
205.824	0	809	549	290	251	352	302	300	310	238	212	328	86	234	657	243
205.947	0	812	554	294	252	354	302	303	315	238	215	329	85	234	661	244
206.07	0	804	541	289	247	351	303	298	319	237	213	326	85	234	651	242
206.193	0	801	538	287	244	348	301	295	315	239	212	324	85	234	651	241
206.316	0	803	540	290	246	349	301	295	308	238	212	325	86	233	651	242
206.438	0	803	546	290	246	350	301	297	313	238	213	325	87	234	653	242
206.561	0	805	550	292	249	353	301	300	321	239	215	325	87	234	656	244
206.684	0	799	539	291	245	351	302	296	314	239	213	323	86	234	650	241
206.807	0	803	536	288	242	347	301	292	307	237	211	322	85	233	647	240
206.93	0	797	538	289	243	347	300	293	314	237	210	322	85	233	649	242
207.053	0	800	543	290	244	349	301	295	319	239	212	324	85	233	651	241
207.176	0	802	548	290	246	350	300	297	313	239	214	326	86	232	656	242
207.299	0	807	546	293	247	354	303	297	309	238	212	327	85	234	655	242
207.421	0	797	535	288	243	347	301	294	314	237	212	323	86	234	649	241
207.544	0	797	537	289	243	347	299	295	318	238	210	323	85	233	650	241
207.667	0	798	542	289	244	348	300	295	312	238	210	323	85	233	653	241
207.79	0	804	546	291	246	350	301	298	308	237	212	326	86	233	657	243
207.913	0	804	553	291	249	352	301	301	316	238	215	329	86	233	662	244
208.036	0	803	547	294	248	353	303	301	320	238	213	326	86	235	656	243
208.159	0	801	539	288	243	347	300	295	312	238	211	325	85	233	651	242
208.282	0	804	541	290	245	348	301	297	308	238	210	324	85	233	652	242
208.404	0	799	543	290	245	350	301	300	316	238	214	326	86	233	655	242
208.527	0	798	548	291	248	352	300	301	320	240	216	327	87	235	659	242
208.65	0	800	550	294	249	354	302	302	313	240	215	328	86	235	659	242
208.773	0	801	538	289	243	350	302	297	309	238	212	325	86	234	653	241
208.896	0	795	541	290	244	350	301	299	317	238	213	326	85	234	653	242
209.019	0	793	544	290	244	351	300	300	319	240	213	326	86	236	654	242
209.142	0	800	548	291	248	351	301	301	313	240	214	328	86	235	658	243
209.265	0	808	549	294	249	355	302	302	311	239	215	328	86	234	658	244
209.388	0	797	538	288	245	348	301	299	317	238	214	325	85	234	652	241
209.51	0	796	540	288	245	349	301	299	318	239	213	325	85	234	652	242
209.633	0	799	542	290	244	350	301	298	311	239	213	327	85	235	653	241
209.756	0	804	547	291	246	351	301	300	311	239	216	329	86	233	657	245
209.879	0	799	546	293	247	355	303	302	318	238	214	327	85	236	658	243
210.002	0	795	535	290	244	349	301	298	317	238	213	325	85	235	652	241
210.125	0	798	537	288	242	348	300	295	309	239	212	326	85	234	651	241
210.248	0	798	539	289	243	349	299	297	310	239	211	325	85	235	652	242
210.371	0	798	546	290	245	351	300	301	318	239	214	327	86	234	657	243
210.493	0	799	548	294	247	353	303	301	318	240	214	327	86	236	660	244
210.616	0	798	536	289	243	350	301	296	310	239	212	326	85	235	652	241
210.739	0	799	535	288	242	347	299	295	309	237	210	325	85	234	651	242
210.862	0	796	539	289	243	348	301	297	317	237	213	326	85	234	652	243
210.985	0	796	543	290	243	348	300	298	317	240	214	327	85	233	654	243
211.108	0	799	547	291	247	351	300	299	309	240	213	328	86	235	658	244
211.231	0	805	549	294	248	355	302	301	312	239	215	329	85	235	658	245
211.354	0	796	537	289	244	348	302	298	318	238	214	327	84	235	651	243
211.476	0	791	537	288	243	348	300	297	316	239	212	325	85	234	650	242
211.599	0	797	541	290	243	348	300	297	309	239	212	328	85	233	651	243
211.722	0	803	546	290	246	349	300	299	311	239	214	329	86	232	654	244
211.845	0	802	551	290	249	351	300	303	321	240	216	331	86	234	659	245
211.968	0	809	556	293	252	354	302	304	319	240	217	332	86	234	662	246
212.091	0	803	543	291	247	352	303	300	310	238	214	328	85	235	654	244
212.214	0	804	541	288	247	347	299	299	313	238	213	327	85	235	652	244
212.337	0	803	544	290	247	349	300	301	321	239	214	329	85	234	652	244
212.46	0	805	546	290	248	350	301	302	317	240	214	329	86	235	655	243
212.582	0	808	551	292	250	351	301	303	312	240	215	330	86	236	658	244
212.705	0	809	552	296	252	356	303	305	316	240	216	330	86	236	660	245
212.828	0	800	540	289	246	349	302	302	321	239	215	328	85	236	653	243
212.951	0	798	542	290	246	349	301	301	317	239	214	327	84	235	653	242
213.074	0	806	544	291	247	350	302	301	310	238	214	326	85	235	655	242
213.197	0	803	549	292	247	351	302	303	315	239	216	330	86	234	658	245
213.32	0	804	553	293	249	355	302	305	323	240	218	331	86	235	661	245
213.443	0	798	540	291	247	351	303	301	316	241	215	327	85	236	654	243
213.565	0	801	538	288	242	348	302	297	309	238	213	325	86	235	651	242
213.688	0	798	541	290	245	349	301	299	316	238	214	326	86	236	653	243
213.811	0	797	545	291	245	349	301	300	320	239	216	327	86	235	656	244
213.934	0	800	550	293	247	351	301	302	315	241	216	329	86	235	661	245
214.057	0	806	551	296	250	356	303	302	312	239	216	329	86	236	661	244
214.18	0	797	538	289	243	349	301	299	317	238	214	325	86	235	652	242
214.303	0	797	537	288	244	347	301	299	320	239	214	326	85	235	651	242
214.426	0	796	541	291	244	348	301	298	313	240	213	325	85	235	652	242
214.548	0	804	546	291	245	350	302	298	309	239	214	328	86	234	656	243
214.671	0	802	551	291	249	353	303	301	318	239	216	328	86	234	663	245
214.794	0	805	556	296	251	356	303	304	323	241	216	327	86	237	665	246
214.917	0	798	540	291	245	352	303	298	313	240	214	326	86	236	655	243
215.04	0	803	538	290	243	348	303	296	309	238	212	324	85	235	653	243
215.163	0	797	543	290	246	349	301	298	318	238	214	326	85	234	654	243
215.286	0	800	548	290	247	351	301	299	320	240	215	327	86	234	657	243
215.409	0	808	553	291	249	351	302	301	313	241	216	329	87	233	662	245
215.532	0	815	561	293	254	353	302	304	313	241	217	331	86	235	667	247
215.654	0	809	554	296	252	357	304	305	322	239	215	327	86	237	662	246
215.777	0	802	543	290	245	350	302	300	321	239	215	327	86	236	655	244
215.9	0	808	546	291	248	350	303	300	313	241	213	325	86	234	656	244
216.023	0	811	551	291	249	352	302	302	313	239	213	326	86	235	657	245
216.146	0	812	555	292	252	353	303	304	321	239	216	329	87	235	661	246
216.269	0	815	561	293	254	355	303	306	321	241	219	331	86	235	666	246
216.392	0	814	555	296	253	358	306	305	315	241	217	330	87	236	662	245
216.515	0	810	545	290	247	351	302	301	314	239	215	326	86	236	657	244
216.637	0	809	550	292	249	354	303	303	322	239	215	326	86	236	658	245
216.76	0	811	552	292	250	352	303	304	320	240	215	326	86	236	660	244
216.883	0	816	558	293	252	354	304	305	313	241	216	329	87	237	664	244
217.006	0	821	561	297	255	358	304	307	317	240	218	330	86	236	667	248
217.129	0	811	545	291	250	352	304	303	323	238	215	327	85	236	657	245
217.252	0	813	547	291	248	352	303	302	320	238	214	326	86	236	657	245
217.375	0	815	551	291	250	352	304	302	312	239	213	328	86	236	658	245
217.498	0	818	554	291	252	354	303	304	318	239	216	329	87	236	662	246
217.62	0	820	560	293	255	354	303	308	326	241	218	330	86	237	666	246
217.743	0	816	553	296	253	357	306	306	320	240	217	328	86	238	661	246
217.866	0	815	543	289	246	353	304	300	312	238	214	326	86	236	655	244
217.989	0	810	546	290	249	350	302	302	317	238	214	326	86	236	656	245
218.112	0	813	550	290	249	351	303	304	324	239	215	327	86	236	658	245
218.235	0	816	555	291	252	352	302	304	318	240	215	328	87	236	662	246
218.358	0	824	561	295	256	355	303	305	313	240	218	330	86	237	666	246
218.481	0	813	546	292	250	355	303	301	319	238	215	327	85	237	657	246
218.604	0	810	542	288	247	350	302	301	321	239	215	326	85	235	655	244
218.726	0	811	546	291	249	351	302	299	316	239	213	326	86	236	655	245
218.849	0	819	549	291	249	351	303	300	311	238	214	327	87	236	658	245
218.972	0	815	555	292	252	353	303	303	319	239	216	329	85	236	662	245
219.095	0	818	560	294	256	355	302	306	324	241	218	330	86	237	666	246
219.218	0	815	548	293	250	355	304	304	315	240	215	327	86	237	658	245
219.341	0	816	542	288	247	353	302	298	312	237	214	326	85	235	655	244
219.464	0	805	545	290	247	351	303	301	319	237	215	326	86	236	657	244
219.587	0	808	549	290	249	351	302	302	321	239	215	327	87	236	659	244
219.709	0	819	555	291	252	354	303	305	314	241	216	330	86	236	663	247
219.832	0	824	561	293	255	356	302	306	315	240	218	333	86	236	667	248
219.955	0	819	557	296	255	358	305	305	323	238	216	330	86	238	663	247
220.078	0	814	548	290	250	352	301	302	321	239	214	329	85	237	656	245
220.201	0	817	550	292	252	351	302	302	314	239	213	329	86	237	657	245
220.324	0	819	552	292	252	352	301	302	315	238	213	328	86	237	658	246
220.447	0	819	557	292	253	352	302	305	322	237	216	330	86	236	662	245
220.57	0	821	562	295	256	356	304	308	321	240	216	330	87	238	664	246
220.692	0	816	549	292	251	354	304	301	313	238	215	329	85	237	657	246
220.815	0	817	546	290	249	350	301	301	315	238	214	328	86	237	656	245
220.938	0	814	549	292	252	351	301	302	323	239	215	328	86	237	658	245
221.061	0	818	551	292	252	351	302	303	319	239	215	328	87	237	660	246
221.184	0	821	559	292	255	353	303	304	313	239	216	330	86	237	664	245
221.307	0	821	552	294	253	356	303	304	318	239	215	331	85	238	660	247
221.43	0	812	545	288	250	350	302	302	322	237	215	329	85	237	655	245
221.553	0	813	548	289	250	349	301	300	316	239	213	328	86	236	656	246
221.676	0	818	550	291	250	348	301	301	311	238	213	328	85	236	658	245
221.798	0	817	555	290	252	352	301	303	318	238	215	330	86	237	661	247
221.921	0	819	556	295	254	355	303	304	324	239	216	330	87	238	661	247
222.044	0	813	543	289	248	349	301	299	316	238	213	328	85	236	654	245
222.167	0	810	543	289	248	348	300	298	310	237	212	327	85	235	653	245
222.29	0	811	546	289	249	348	300	300	318	237	213	327	85	236	655	247
222.413	0	811	550	289	250	349	299	301	322	238	215	329	85	236	659	246
222.536	0	814	555	290	253	352	300	302	315	240	214	330	86	236	663	248
222.659	0	817	550	295	251	356	302	300	312	238	213	328	85	238	659	248
222.781	0	803	540	289	245	348	300	297	318	237	214	326	85	235	654	246
222.904	0	799	540	289	245	347	300	298	320	238	213	326	84	235	656	246
223.027	0	803	543	290	245	348	298	298	312	239	212	326	84	237	658	246
223.15	0	805	549	291	247	351	300	299	311	238	213	328	85	236	661	248
223.273	0	805	553	291	249	351	301	302	319	238	216	328	85	237	665	247
223.396	0	801	549	295	250	356	303	303	321	239	215	328	85	237	663	247
223.519	0	800	539	289	243	350	301	296	311	238	213	325	86	235	656	244
223.642	0	798	540	289	244	348	300	297	312	238	213	325	85	236	657	246
223.764	0	795	542	291	244	349	301	298	318	238	214	326	86	235	657	247
223.887	0	795	547	291	246	350	301	300	317	239	214	328	86	235	661	247
224.01	0	799	551	291	249	351	302	300	310	240	214	329	87	236	664	247
224.133	0	803	548	294	249	355	302	301	314	239	217	328	86	237	661	247
224.256	0	791	538	289	243	349	301	299	319	237	215	326	85	236	656	244
224.379	0	793	541	290	243	349	301	298	316	239	212	326	85	236	657	244
224.502	0	794	543	291	245	350	300	299	308	239	212	326	85	236	658	244
224.625	0	797	548	291	246	352	302	300	314	238	215	328	86	235	662	247
224.748	0	797	552	294	249	354	302	303	322	239	217	328	85	237	665	247
224.87	0	792	538	290	245	350	302	299	315	239	215	326	85	237	657	245
224.993	0	797	539	289	242	350	301	295	308	238	212	325	85	235	657	245
225.116	0	792	542	288	243	350	301	298	313	238	213	325	85	236	658	245
225.239	0	794	545	289	245	350	301	300	320	239	215	327	85	235	661	246
225.362	0	797	551	292	247	354	302	301	314	240	215	328	85	236	663	247
225.485	0	796	537	290	242	352	302	297	309	238	212	325	85	235	656	245
225.608	0	792	535	288	241	347	300	295	315	236	212	325	85	235	654	246
225.731	0	792	538	287	241	347	300	298	320	239	212	325	84	235	655	246
225.853	0	794	542	287	243	348	300	297	312	238	211	325	85	234	657	246
225.976	0	804	548	290	247	351	300	299	309	238	213	327	85	235	660	247
226.099	0	795	539	290	243	351	301	297	316	238	213	325	85	236	656	246
226.222	0	791	533	286	240	347	299	294	317	238	212	324	84	234	652	243
226.345	0	792	534	287	241	347	298	294	309	238	210	323	84	235	652	244
226.468	0	797	538	288	241	347	299	294	308	237	213	327	85	232	654	245
226.591	0	797	543	288	243	348	300	297	316	237	214	328	85	233	658	246
226.714	0	793	545	291	245	352	300	299	319	239	214	326	85	237	659	246
226.836	0	794	533	288	240	349	300	294	309	238	212	325	84	235	652	244
226.959	0	793	531	286	241	345	298	293	308	237	210	323	84	234	651	243
227.082	0	790	535	286	241	346	299	294	315	236	213	326	84	233	652	245
227.205	0	791	538	286	242	348	298	296	315	238	213	327	85	234	655	244
227.328	0	793	544	289	244	350	300	297	309	239	213	326	86	234	659	246
227.451	0	798	546	292	246	353	300	300	310	239	213	327	85	235	660	246
227.574	0	790	533	287	242	347	301	297	317	237	213	324	84	235	654	245
227.697	0	789	533	287	240	346	299	296	315	238	212	324	84	235	652	242
227.82	0	790	536	287	241	347	299	295	309	239	212	327	84	234	653	243
227.942	0	797	540	287	242	348	299	296	311	237	213	328	84	233	654	245
228.065	11	795	545	288	245	350	298	300	320	238	214	328	86	234	657	245
228.188	0	797	546	291	246	352	301	300	317	239	214	328	85	236	659	246
228.311	0	792	535	287	241	349	300	294	308	238	211	326	84	236	652	243
228.434	0	792	535	286	242	346	299	296	311	238	212	326	85	234	652	244
228.557	0	790	538	287	243	348	299	298	319	238	214	327	84	234	654	243
228.68	0	794	541	288	244	348	299	298	315	239	216	327	85	234	657	244
228.803	0	799	547	290	245	352	301	300	309	239	214	330	86	234	660	243
228.925	0	793	539	290	243	352	302	299	314	239	213	326	85	236	655	245
229.048	0	791	534	285	241	346	299	298	319	238	213	325	84	235	653	243
229.171	0	793	539	286	243	347	300	296	314	239	213	326	85	236	653	244
229.294	0	799	542	288	243	347	299	296	308	238	213	327	85	235	655	245
229.417	0	798	546	288	246	349	300	299	315	239	215	328	85	232	659	245
229.54	0	799	547	291	248	352	300	302	320	240	215	328	85	236	660	246
229.663	0	793	535	287	241	347	299	296	313	239	213	325	85	235	653	244
229.786	0	795	535	286	241	346	300	296	308	237	211	324	85	235	653	243
229.908	0	791	537	286	242	346	298	297	314	237	213	326	84	234	653	246
230.031	0	793	541	288	243	348	299	298	319	239	214	327	85	234	656	245
230.154	0	797	547	288	246	350	299	300	313	240	214	329	85	232	660	246
230.277	0	805	548	291	247	351	301	299	311	239	213	328	85	235	659	245
230.4	0	795	536	286	242	344	300	297	315	237	211	325	85	234	653	244
230.523	0	793	537	285	241	345	299	295	318	237	212	324	84	234	651	243
230.646	0	795	539	288	243	345	299	295	310	239	212	325	84	234	653	242
230.769	0	800	545	288	243	348	298	297	310	238	214	326	85	232	655	243
230.892	0	798	549	288	246	350	300	300	317	239	215	328	85	233	660	244
231.014	0	799	554	292	249	351	301	304	320	240	217	328	86	234	662	246
231.137	0	800	539	289	245	349	301	298	311	240	213	325	85	236	656	244
231.26	0	797	538	287	243	346	300	297	310	238	212	323	85	234	653	243
231.383	0	795	541	288	244	348	301	297	317	237	213	324	85	233	654	244
231.506	0	794	544	288	244	349	300	300	317	239	213	327	86	234	658	245
231.629	0	798	549	289	246	349	301	300	311	240	215	328	86	233	661	245
231.752	0	803	553	292	249	354	301	303	314	239	216	328	85	233	663	247
231.875	0	793	541	289	245	350	301	300	320	238	214	325	84	236	656	245
231.997	0	791	539	288	243	348	301	299	317	240	213	324	85	235	655	243
232.12	0	792	543	290	244	351	301	299	311	240	214	326	86	235	656	243
232.243	0	796	547	290	245	351	300	300	313	238	216	327	85	233	659	246
232.366	0	796	551	290	247	353	301	302	323	240	218	328	85	235	664	245
232.489	0	798	549	294	249	356	304	303	319	240	216	328	85	235	663	246
232.612	0	795	539	288	243	350	302	298	309	239	213	326	84	235	656	244
232.735	0	798	540	288	245	348	300	298	315	238	212	325	86	234	656	244
232.858	0	797	545	288	245	350	300	301	321	239	214	326	86	235	657	245
232.98	0	799	549	290	247	351	301	301	317	240	214	327	86	236	660	245
233.103	0	807	555	291	251	353	301	302	312	240	214	328	85	235	665	245
233.226	0	802	548	293	248	356	303	301	317	239	214	326	85	235	661	247
233.349	0	799	539	287	246	349	301	300	321	239	212	326	84	234	655	244
233.472	0	800	541	287	245	349	300	297	315	240	212	324	86	234	655	244
233.595	0	805	544	289	247	348	301	298	310	239	212	326	87	233	656	242
233.718	0	804	549	289	249	351	301	301	317	237	216	329	86	233	661	244
233.841	0	807	556	291	251	352	301	304	323	240	216	328	86	235	665	245
233.964	0	804	547	292	249	353	302	301	315	239	214	326	85	235	659	244
234.086	0	805	539	287	245	349	302	296	310	237	212	325	85	234	654	243
234.209	0	801	542	289	246	348	300	299	317	237	212	324	85	234	655	243
234.332	0	802	547	288	246	350	301	301	321	239	213	324	87	234	656	243
234.455	0	810	553	290	251	351	301	302	315	240	213	327	86	235	660	244
234.578	0	818	559	292	255	354	303	304	314	240	216	329	86	235	665	246
234.701	0	805	549	292	251	356	303	303	321	238	215	326	86	236	658	245
234.824	0	802	543	288	247	349	301	300	320	239	213	325	85	234	655	242
234.947	0	808	546	289	249	351	300	300	312	240	212	324	87	235	657	243
235.069	0	809	547	290	250	351	301	301	312	239	213	325	87	235	659	245
235.192	0	808	554	291	252	352	302	304	320	239	215	327	86	235	664	245
235.315	0	807	554	295	253	356	303	306	321	240	215	327	86	237	664	246
235.438	0	806	543	288	248	351	302	299	311	238	213	326	85	235	657	244
235.561	0	809	545	289	249	351	301	299	314	238	212	326	87	235	658	246
235.684	0	808	547	289	249	350	301	302	321	237	213	326	87	235	660	245
235.807	0	804	552	290	252	351	302	304	319	239	214	327	86	236	662	245
235.93	0	811	555	294	254	354	302	304	313	240	215	328	85	235	665	245
236.052	0	808	540	288	247	351	302	299	315	238	213	325	84	234	655	243
236.175	0	802	539	287	247	348	300	299	321	237	212	325	86	235	655	245
236.298	0	803	542	289	247	349	301	298	317	239	213	325	87	234	657	244
236.421	0	805	546	288	249	349	301	299	311	238	211	327	86	235	659	244
236.544	0	810	552	292	253	353	301	302	317	238	214	329	85	235	662	247
236.667	0	801	539	287	246	349	302	299	321	237	213	325	84	234	654	243
236.79	0	800	537	286	245	345	300	295	316	238	211	325	85	233	652	243
236.913	0	804	540	288	246	346	300	296	308	237	210	325	86	233	653	242
237.036	0	802	543	286	248	347	299	297	315	237	209	326	86	233	655	243
237.158	0	804	549	289	251	349	299	300	321	239	213	327	86	233	659	244
237.281	0	800	540	291	248	350	301	299	315	239	212	326	85	235	654	242
237.404	0	800	535	286	243	346	300	293	309	237	210	324	85	231	649	241
237.527	0	797	537	287	245	345	298	295	315	237	210	323	87	233	651	242
237.65	0	797	541	286	246	345	298	297	319	238	211	324	87	233	654	241
237.773	0	800	547	288	250	349	298	299	314	239	211	326	86	233	657	242
237.896	0	812	554	291	254	351	300	301	312	239	214	328	86	235	661	243
238.019	0	799	541	289	247	349	300	298	318	237	211	324	84	234	653	242
238.141	0	794	537	287	246	345	299	296	318	237	211	324	85	233	651	241
238.264	0	798	539	287	247	347	299	297	311	239	211	324	87	234	652	240
238.387	0	802	543	287	248	347	299	297	310	238	211	324	86	234	654	242
238.51	0	800	549	289	251	348	300	300	318	238	214	325	86	234	659	241
238.633	0	799	544	291	249	351	302	299	319	239	213	324	85	234	654	241
238.756	0	799	538	287	245	345	299	294	309	238	210	322	85	233	650	239
238.879	0	801	540	288	246	345	299	294	310	238	211	322	86	233	652	241
239.002	0	800	543	286	248	346	299	297	318	237	213	324	86	233	654	242
239.124	0	801	549	289	250	348	299	298	317	239	213	326	86	234	658	242
239.247	0	803	545	290	249	350	300	298	310	238	212	325	85	234	654	241
239.37	0	801	537	286	246	344	299	294	311	236	209	324	85	233	649	240
239.493	0	800	539	287	246	346	298	294	318	237	210	323	86	232	651	240
239.616	0	801	543	286	246	345	298	295	316	238	210	322	86	233	651	241
239.739	0	804	548	287	249	348	298	297	309	238	211	325	86	233	656	241
239.862	0	804	545	291	250	350	300	298	313	238	211	323	85	234	654	243
239.985	0	796	534	284	245	343	299	294	317	237	211	322	84	232	648	240
240.108	0	797	536	285	243	344	298	292	313	237	209	322	86	232	648	241
240.23	0	795	538	285	245	344	299	292	307	237	209	322	85	232	650	241
240.353	0	799	544	286	246	347	298	295	313	237	211	325	85	231	655	243
240.476	0	801	550	290	251	349	298	299	320	238	212	325	85	233	657	243
240.599	0	796	537	287	246	346	300	296	313	239	210	323	84	231	651	242
240.722	0	799	535	285	243	344	298	291	306	236	208	321	85	231	647	240
240.845	0	795	537	286	244	343	296	292	312	236	209	321	85	232	648	241
240.968	0	795	540	285	246	345	297	294	318	237	210	324	85	231	650	242
241.091	0	798	546	287	248	347	297	296	312	238	211	324	86	232	655	242
241.213	0	803	549	290	250	350	299	297	308	238	212	324	85	233	657	242
241.336	0	794	535	285	245	345	298	293	314	236	210	322	85	232	649	241
241.459	0	792	536	285	243	343	297	293	316	237	209	321	85	232	648	241
241.582	0	792	538	286	244	344	297	292	310	238	209	322	84	233	651	241
241.705	0	800	542	286	246	346	298	293	307	237	209	323	85	232	654	242
241.828	0	797	547	288	248	348	299	297	315	237	213	325	85	231	657	244
241.951	0	792	540	289	246	349	299	297	319	239	210	323	84	234	654	243
242.074	0	793	534	286	242	344	297	291	309	237	208	321	85	232	650	241
242.196	0	797	539	286	244	345	298	293	306	238	208	322	84	233	652	243
242.319	0	796	542	285	245	346	299	295	315	237	211	324	85	232	654	242
242.442	0	792	547	287	246	347	298	298	317	238	211	325	85	233	657	243
242.565	0	795	541	291	246	349	301	296	311	238	210	323	84	233	654	243
242.688	0	792	534	285	243	345	298	293	308	237	208	322	84	233	649	242
242.811	0	791	537	286	244	345	298	294	316	236	208	323	83	232	651	243
242.934	0	793	541	286	244	346	298	295	315	237	209	322	85	233	652	242
243.057	0	799	547	287	247	347	299	296	309	238	210	325	85	232	656	243
243.18	0	802	546	291	248	351	299	297	312	237	211	325	85	233	655	244
243.302	0	795	534	285	243	343	299	293	316	236	209	323	84	232	650	242
243.425	0	794	537	285	244	343	297	293	315	237	209	322	84	232	649	241
243.548	0	797	540	287	244	345	297	292	308	237	207	322	83	232	651	243
243.671	0	804	544	286	246	346	297	294	310	237	210	327	84	231	656	244
243.794	0	803	551	287	250	349	298	298	319	237	212	326	84	233	660	245
243.917	0	800	543	290	247	349	300	296	315	238	210	324	84	234	655	244
244.04	0	796	535	284	242	343	298	291	306	236	208	323	84	232	651	242
244.163	0	798	538	285	243	343	296	291	311	237	208	322	84	232	651	244
244.285	0	795	542	286	245	345	297	294	317	236	210	324	84	232	652	244
244.408	0	800	545	288	245	347	298	296	314	238	212	327	85	232	657	244
244.531	0	805	551	290	249	350	299	296	309	240	212	327	85	232	663	244
244.654	0	798	544	291	245	351	301	296	313	238	211	324	84	235	657	245
244.777	0	792	536	286	242	346	299	295	318	238	210	322	84	233	652	244
244.9	0	793	540	287	244	347	298	294	313	238	209	323	84	233	654	243
245.023	0	799	544	288	243	347	301	295	306	237	210	325	85	233	656	243
245.146	0	798	549	289	246	350	300	298	314	238	213	326	85	233	661	247
245.268	0	800	554	289	250	352	300	301	321	239	216	328	85	233	665	246
245.391	0	800	548	293	248	353	303	300	314	239	213	325	85	236	660	245
245.514	0	797	539	287	243	349	300	294	307	237	211	324	84	235	656	244
245.637	0	794	542	288	244	349	301	297	315	238	213	325	84	233	658	245
[truncated: 673 more rows]

## Sheet: D850
	SNR :	46	39	39	47	47	46	56	49	58	50	66	47	46	50	38
Time	Marker	ch1	ch2	ch3	ch4	ch5	ch6	ch7	ch8	ch9	ch10	ch11	ch12	ch13	ch14	ch15
0.24576	0	568	466	194	195	327	318	265	271	198	187	325	71	186	624	272
0.36864	0	568	466	194	195	327	318	265	271	198	187	325	71	186	624	272
0.49152	0	601	506	225	219	320	313	287	297	218	199	339	78	199	659	269
0.6144	0	600	527	237	222	321	294	294	321	239	197	336	79	201	661	265
0.73728	0	602	531	230	219	311	284	295	328	238	197	333	80	201	657	261
0.86016	0	610	532	228	219	313	286	296	329	237	197	334	80	203	662	266
0.98304	0	614	536	225	223	312	283	296	327	239	198	335	81	205	665	266
1.10592	0	617	541	225	225	313	281	298	332	238	201	336	81	206	670	269
1.2288	0	619	533	230	221	317	283	295	334	237	201	336	84	202	669	264
1.35168	0	611	526	222	217	309	278	292	329	237	198	333	84	199	664	262
1.47456	0	614	529	222	219	309	277	290	328	238	197	333	83	202	666	264
1.59744	0	614	531	222	221	309	278	293	331	237	197	334	84	203	668	265
1.72032	0	622	538	223	226	311	278	295	336	239	198	337	85	204	673	268
1.8432	0	618	535	229	224	317	281	295	331	239	200	338	84	203	672	267
1.96608	0	612	526	219	217	309	276	291	328	238	198	335	83	198	663	262
2.08896	0	614	526	221	219	309	275	291	330	236	198	334	83	199	665	263
2.21184	0	616	529	222	219	310	277	293	332	238	198	336	83	200	668	264
2.33472	0	619	536	224	225	311	278	294	330	240	198	336	84	205	671	265
2.4576	0	615	542	225	228	313	279	296	331	239	198	337	86	206	676	268
2.58048	0	616	532	229	222	318	280	295	333	237	201	337	83	200	667	265
2.70336	0	619	527	221	218	311	276	293	332	237	199	335	83	199	664	263
2.82624	0	615	529	221	221	311	277	293	328	239	197	333	83	202	667	262
2.94912	0	613	534	223	223	312	276	295	328	237	199	336	84	203	670	265
3.072	0	614	540	224	226	313	277	297	334	238	199	336	85	204	675	267
3.19488	0	627	543	230	227	319	281	298	334	240	202	339	84	205	679	268
3.31776	0	613	530	223	220	314	279	295	328	238	198	336	84	201	667	263
3.44064	0	613	532	222	222	311	276	295	329	236	199	336	83	202	670	265
3.56352	0	616	534	224	223	314	277	297	333	237	200	337	84	204	672	265
3.6864	0	622	539	225	226	314	278	298	332	240	199	337	84	205	675	266
3.80928	0	623	544	229	229	318	280	299	330	240	200	339	85	208	679	268
3.93216	0	615	533	225	221	316	278	296	331	236	200	338	84	200	668	265
4.05504	0	620	533	222	221	313	276	297	332	237	200	337	83	201	669	265
4.17792	0	623	535	224	224	315	277	296	332	239	200	337	83	203	671	267
4.3008	0	621	539	224	226	315	278	297	328	240	199	338	84	206	675	268
4.42368	0	622	546	227	229	316	279	299	333	238	201	339	85	208	680	269
4.54656	0	624	537	232	224	321	281	300	335	238	202	339	84	203	672	266
4.66944	0	616	530	223	219	313	276	295	329	239	199	336	83	201	666	263
4.79232	0	617	531	222	222	314	276	295	327	238	199	336	83	202	669	265
4.9152	0	619	533	223	223	314	276	297	331	236	200	337	84	205	671	265
5.03808	0	626	539	225	226	315	278	299	334	238	200	338	85	206	676	267
5.16096	0	626	545	230	231	319	282	301	331	240	201	339	85	208	679	269
5.28384	0	613	531	226	222	318	279	297	328	237	200	337	83	201	667	265
5.40672	0	617	529	222	221	313	273	295	330	236	199	336	83	201	666	265
5.5296	0	621	531	223	222	314	277	297	331	236	200	337	83	201	669	266
5.65248	0	621	535	224	225	314	277	297	328	239	198	337	83	206	671	267
5.77536	0	619	540	225	228	315	278	299	329	239	200	337	85	208	677	270
5.89824	0	628	547	227	233	319	280	302	334	239	202	339	86	209	682	272
6.02112	0	629	536	230	225	322	281	298	333	238	202	339	84	203	672	269
6.144	0	619	531	223	221	316	277	296	328	237	199	336	83	201	668	266
6.26688	0	617	532	224	224	315	277	298	328	237	199	335	83	202	671	268
6.38976	0	620	534	225	226	315	277	299	332	237	200	337	83	204	674	269
6.51264	0	632	542	226	230	317	279	300	333	239	200	337	84	207	678	271
6.63552	0	628	546	230	232	320	281	301	331	241	201	339	85	208	683	271
6.7584	0	618	533	227	223	319	280	298	329	236	200	338	84	202	668	267
6.88128	0	619	533	223	223	316	277	298	332	237	200	337	83	202	670	268
7.00416	0	622	533	225	226	316	278	298	331	240	199	336	84	203	672	267
7.12704	0	626	538	226	227	316	278	298	328	239	198	336	84	206	675	268
7.24992	0	625	545	227	231	318	279	301	331	237	201	338	85	206	680	271
7.3728	0	625	535	230	226	323	280	298	334	238	202	338	85	203	670	267
7.49568	0	622	529	223	223	314	276	296	330	238	199	335	83	201	665	265
7.61856	0	621	532	223	225	315	278	296	327	238	197	335	84	202	668	266
7.74144	0	620	535	225	225	316	277	298	331	236	198	335	85	204	671	266
7.86432	0	628	540	227	229	318	279	298	334	238	200	336	85	208	675	268
7.9872	0	624	537	232	228	322	282	299	331	239	200	337	85	205	672	267
8.11008	0	618	525	225	220	314	277	294	325	236	196	333	84	200	660	264
8.23296	0	618	526	222	221	313	275	294	330	236	198	334	84	199	661	264
8.35584	0	621	527	222	222	315	276	295	331	237	198	333	84	200	664	264
8.47872	0	619	532	225	225	315	277	295	327	238	197	333	85	204	668	265
8.6016	0	620	537	228	229	318	278	297	329	238	197	334	84	206	673	268
8.72448	0	615	524	226	222	318	277	296	330	235	198	333	84	199	659	263
8.84736	0	617	522	221	220	311	274	292	328	235	196	331	84	199	657	263
8.97024	0	613	522	222	221	313	275	292	324	237	196	332	84	199	660	262
9.09312	0	612	524	222	223	313	274	293	326	236	195	331	85	201	664	263
9.216	0	614	533	224	227	315	275	295	329	237	197	333	85	204	668	265
9.33888	0	626	535	229	227	320	278	297	331	239	198	335	86	205	672	266
9.46176	0	611	523	224	221	316	276	294	324	237	196	332	84	199	657	261
9.58464	0	609	522	221	220	313	274	291	324	235	194	329	84	200	659	260
9.70752	0	611	523	222	220	314	274	294	328	235	196	331	84	199	661	262
9.8304	0	620	528	223	224	315	275	294	328	237	195	331	84	203	664	263
9.95328	0	615	533	225	228	315	276	295	324	239	196	332	85	205	670	264
10.0762	0	612	532	228	227	321	278	297	328	236	198	334	85	203	668	265
10.199	0	611	523	222	220	314	274	294	327	235	196	331	84	200	659	261
10.3219	0	613	525	222	223	315	274	293	327	237	195	332	85	201	663	263
10.4448	0	612	526	223	223	314	275	294	323	237	195	331	85	203	664	263
10.5677	0	611	531	224	226	315	276	296	327	236	197	332	85	205	668	264
10.6906	0	617	533	230	227	321	279	299	331	237	199	335	84	204	671	265
10.8134	0	613	523	222	219	316	275	293	326	237	197	333	84	200	658	262
10.9363	0	607	524	221	221	313	274	293	323	236	196	331	84	201	660	262
11.0592	0	610	524	222	222	315	276	294	326	235	195	331	84	201	663	263
11.1821	0	618	530	224	226	315	275	297	329	236	196	333	85	204	668	264
11.305	0	619	536	226	229	317	277	297	327	238	198	334	85	206	673	266
11.4278	0	613	525	228	224	320	277	296	325	237	199	333	84	201	663	264
11.5507	0	610	521	221	219	313	273	292	326	234	197	331	84	198	658	263
11.6736	0	614	523	221	220	313	274	292	327	235	194	331	84	200	662	264
11.7965	0	611	525	221	222	312	275	293	325	237	195	330	84	203	664	265
11.9194	0	613	532	223	226	314	275	295	325	237	196	332	85	205	669	266
12.0422	0	618	536	228	229	319	278	298	330	237	198	332	84	206	672	268
12.1651	0	615	523	225	220	316	277	294	329	236	199	333	84	200	658	264
12.288	0	610	521	221	219	312	275	291	324	236	195	331	83	198	658	262
12.4109	0	606	523	221	221	312	274	294	323	236	195	330	84	200	662	263
12.5338	0	614	526	221	223	312	274	295	328	235	196	331	84	203	665	265
12.6566	0	623	533	224	227	315	276	297	329	237	197	333	85	205	670	267
12.7795	0	618	541	226	232	316	278	299	328	240	198	334	86	208	675	268
12.9024	0	613	532	230	226	322	280	298	328	237	200	335	85	203	668	265
13.0253	0	611	525	220	221	315	275	298	330	235	198	333	84	200	661	264
13.1482	0	620	527	222	224	316	277	296	328	237	197	332	84	202	665	265
13.271	0	615	530	222	225	316	277	297	326	238	196	331	85	204	667	265
13.3939	0	615	536	224	229	317	277	299	329	237	198	334	85	207	673	266
13.5168	0	618	541	227	233	320	279	302	333	239	201	336	86	208	678	270
13.6397	0	618	531	227	225	321	279	300	330	239	201	335	84	203	667	267
13.7626	0	614	528	221	223	315	276	297	326	238	198	333	85	203	665	265
13.8854	0	613	530	222	225	317	278	299	329	236	200	334	84	204	669	270
14.0083	0	624	534	223	228	317	276	302	332	238	200	335	84	206	673	271
14.1312	0	627	541	225	232	319	279	303	332	241	201	337	85	209	679	273
14.2541	0	627	541	231	232	326	281	303	330	240	202	339	86	208	679	272
14.377	0	617	526	223	223	318	277	301	331	236	200	336	85	203	664	268
14.4998	0	623	527	222	223	317	276	301	331	237	201	337	84	203	667	268
14.6227	0	621	529	222	225	317	278	300	329	239	200	336	83	205	670	268
14.7456	0	623	535	223	229	318	277	302	329	239	200	336	84	207	674	270
14.8685	0	626	541	225	233	319	280	304	333	238	202	338	85	209	679	272
14.9914	0	627	534	230	229	325	282	304	335	240	203	339	85	206	672	270
15.1142	0	620	525	222	223	316	277	301	330	238	201	337	83	202	664	267
15.2371	0	615	528	222	223	315	276	300	328	238	201	336	84	204	668	268
15.36	0	623	530	223	226	317	276	301	332	237	203	337	85	206	668	268
15.4829	0	628	536	222	229	318	279	302	334	240	202	337	84	208	674	270
15.6058	0	631	542	226	235	321	280	304	332	241	202	340	85	210	678	271
15.7286	0	625	534	232	230	324	282	304	331	239	204	339	85	205	670	268
15.8515	0	623	525	221	223	316	277	302	333	236	202	337	84	202	662	265
15.9744	0	629	528	221	225	317	278	301	333	237	203	338	84	203	665	267
16.0973	0	627	532	220	226	317	279	300	330	239	201	338	84	205	668	267
16.2202	0	634	543	223	232	317	278	302	331	239	202	339	85	206	672	269
16.343	0	642	550	227	236	320	278	305	337	240	203	340	85	210	677	270
16.4659	0	646	536	225	229	322	280	303	335	239	203	339	85	205	663	267
16.5888	0	637	534	221	227	316	278	300	330	239	203	337	84	203	662	264
16.7117	1	638	537	223	228	317	278	301	332	238	201	336	85	206	665	265
16.8346	0	641	539	222	231	318	278	303	337	238	204	338	85	207	668	266
16.9574	0	653	547	224	236	318	280	304	337	240	205	340	85	209	674	270
17.0803	0	642	538	229	230	323	283	304	334	240	204	340	85	205	666	266
17.2032	0	636	531	221	224	316	277	301	333	237	202	337	84	204	661	264
17.3261	0	640	534	222	227	317	278	302	337	238	204	339	85	206	665	265
17.449	0	640	537	222	229	318	277	302	337	240	204	339	85	207	667	267
17.5718	0	642	542	224	234	321	280	304	334	241	203	340	85	210	673	267
17.6947	0	639	543	230	235	325	284	306	338	238	206	343	85	208	673	270
17.8176	0	634	529	223	225	318	278	303	337	237	203	338	85	204	660	264
17.9405	0	636	529	221	225	316	277	301	334	239	203	339	84	204	662	265
18.0634	0	634	532	221	226	317	278	300	332	238	202	339	84	206	664	264
18.1862	0	632	536	223	229	317	277	304	335	238	203	339	84	208	669	266
18.3091	0	641	543	225	233	320	279	306	339	239	204	341	87	208	674	268
18.432	0	640	539	229	232	326	284	305	336	241	204	342	85	208	672	268
18.5549	0	629	526	223	225	317	277	302	332	238	202	338	85	203	659	263
18.6778	0	630	526	220	223	316	275	300	334	237	203	339	84	203	661	264
18.8006	0	633	529	222	225	316	277	302	336	237	203	340	84	204	664	264
18.9235	0	632	535	222	230	318	278	303	332	240	201	339	85	207	669	265
19.0464	0	637	542	224	232	319	279	305	333	241	202	340	86	209	674	268
19.1693	0	638	541	229	233	325	282	306	337	239	205	343	86	208	673	268
19.2922	0	632	526	222	224	316	277	303	335	238	202	337	85	203	659	262
19.415	0	630	527	221	224	316	277	301	331	239	203	338	84	204	662	262
19.5379	0	628	529	220	226	317	276	302	331	239	202	337	84	205	664	262
19.6608	0	631	533	223	229	318	277	304	336	238	203	339	85	206	668	265
19.7837	0	640	539	225	233	320	279	306	337	241	205	341	86	209	674	267
19.9066	0	631	534	229	231	323	282	304	332	240	204	339	85	205	667	265
20.0294	0	623	525	221	223	316	275	301	331	238	201	336	84	203	661	262
20.1523	0	628	529	221	227	317	277	302	335	238	202	338	85	203	666	264
20.2752	0	635	531	222	227	317	278	303	335	240	204	339	85	204	667	264
20.3981	0	630	536	223	231	318	279	304	331	241	203	338	85	208	672	265
20.521	0	627	534	228	229	324	282	305	332	239	204	340	86	205	671	265
20.6438	0	623	523	221	223	315	276	302	334	237	202	336	84	202	658	262
20.7667	0	631	525	220	223	314	276	301	333	238	202	336	85	203	662	262
20.8896	0	623	526	221	225	316	277	300	329	239	201	337	85	202	664	262
21.0125	0	625	532	223	229	316	277	303	332	239	201	336	86	205	669	264
21.1354	0	632	536	227	232	320	279	304	336	239	203	339	85	207	674	266
21.2582	0	623	521	224	222	319	278	302	333	239	201	336	85	202	658	261
21.3811	0	619	518	219	221	313	275	297	327	238	199	334	84	200	656	260
21.504	0	615	520	218	220	314	275	298	330	236	200	334	84	201	660	261
21.6269	0	621	524	221	225	314	275	300	333	238	202	337	84	203	663	262
21.7498	0	627	530	222	229	316	277	302	333	241	200	335	86	206	668	264
21.8726	0	625	535	228	231	320	280	303	330	241	201	337	86	207	671	264
21.9955	0	615	519	223	221	316	278	300	331	236	200	334	84	201	655	259
22.1184	0	618	518	220	220	311	274	298	333	236	200	332	84	200	657	260
22.2413	0	618	520	219	222	313	274	298	330	239	200	333	85	201	661	260
22.3642	0	616	524	221	226	312	276	297	327	240	198	333	85	204	664	261
22.487	0	622	531	222	229	315	277	302	332	238	200	335	85	205	669	264
22.6099	0	628	539	225	234	319	278	303	336	240	202	337	87	208	676	266
22.7328	0	622	529	231	228	322	282	303	332	240	201	336	86	205	666	262
22.8557	0	616	521	218	221	314	275	298	328	239	200	335	85	201	659	260
22.9786	0	618	524	221	224	314	276	301	333	238	201	335	85	202	664	262
23.1014	0	620	527	222	226	315	276	301	333	238	201	335	84	204	666	262
23.2243	0	625	533	223	229	316	279	302	331	241	201	336	86	208	672	264
23.3472	0	625	541	227	233	320	279	304	333	241	203	337	86	210	677	267
23.4701	0	621	526	226	223	320	278	301	334	238	202	336	85	203	662	262
23.593	0	626	524	220	223	314	275	300	333	239	202	335	85	203	662	262
23.7158	0	623	527	221	226	316	278	301	330	240	203	337	85	203	666	262
23.8387	0	620	531	223	229	316	277	302	331	239	203	336	86	206	669	263
23.9616	0	625	538	225	232	317	278	305	336	240	202	338	86	208	676	265
24.0845	0	633	531	232	228	324	282	303	335	241	203	338	86	205	669	264
24.2074	0	619	521	221	223	314	277	298	329	239	200	335	85	201	658	260
24.3302	0	618	524	221	222	314	276	300	330	238	202	336	85	202	662	261
24.4531	0	621	526	221	224	315	276	302	334	238	202	338	85	202	665	262
24.576	0	632	532	221	229	315	278	302	334	240	203	337	87	204	669	264
24.6989	0	629	540	226	233	318	279	304	333	242	202	338	87	208	675	267
24.8218	0	622	526	229	225	322	282	300	333	238	203	336	85	203	664	263
24.9446	0	623	519	220	221	312	276	299	333	236	201	336	85	200	657	260
25.0675	0	624	522	220	221	314	276	299	332	239	200	336	85	201	661	261
25.1904	0	624	525	221	224	313	277	299	330	240	200	335	85	202	664	263
25.3133	0	624	531	224	228	314	277	301	333	239	202	337	87	205	669	264
25.4362	0	634	539	225	232	316	279	304	337	240	202	339	87	208	674	266
25.559	0	629	527	228	226	320	281	302	333	240	203	336	86	202	663	261
25.6819	0	622	522	220	220	311	276	300	329	238	201	335	85	200	658	260
25.8048	0	622	523	222	223	313	276	300	332	236	201	335	85	200	662	261
25.9277	0	628	526	221	225	312	276	301	335	238	203	337	86	201	665	262
26.0506	0	628	532	225	229	314	279	302	332	242	201	336	87	205	670	264
26.1734	0	632	539	225	233	317	279	303	333	241	203	338	87	208	675	267
26.2963	0	627	527	230	225	321	281	302	335	238	203	337	86	203	665	262
26.4192	0	628	524	220	223	313	276	300	335	238	201	336	86	201	662	262
26.5421	0	626	527	222	225	315	278	299	331	240	202	336	86	204	665	262
26.665	0	625	528	222	227	315	278	300	332	240	201	336	86	204	667	264
26.7878	0	630	536	225	230	316	279	303	336	239	203	339	87	205	672	266
26.9107	0	636	535	229	230	322	281	304	337	240	204	338	86	205	670	265
27.0336	0	625	523	222	223	313	278	301	330	238	202	336	85	201	659	261
27.1565	0	622	525	223	224	314	276	300	331	238	202	335	85	203	664	263
27.2794	0	621	527	223	224	315	276	302	335	237	203	337	86	202	666	263
27.4022	0	638	533	224	228	316	278	303	335	240	203	339	86	205	671	266
27.5251	0	634	539	229	231	319	280	304	333	241	203	339	86	207	675	266
27.648	0	625	525	226	224	317	279	301	332	238	202	337	86	201	660	262
27.7709	0	624	523	221	221	314	276	300	334	237	201	336	85	201	659	261
27.8938	0	634	524	222	222	315	276	299	334	239	201	337	86	199	662	262
28.0166	0	627	526	222	225	315	277	300	330	240	201	337	86	204	665	263
28.1395	0	628	533	224	228	316	277	302	334	237	202	339	86	205	670	266
28.2624	0	635	536	230	230	321	280	304	337	239	203	340	87	206	672	266
28.3853	0	630	522	224	221	315	277	299	333	239	201	337	85	200	657	262
28.5082	0	626	521	220	221	313	276	297	329	238	201	336	85	199	658	261
28.631	0	624	523	222	222	314	275	299	331	236	200	337	85	201	662	263
28.7539	0	632	527	222	225	314	277	300	335	237	200	336	85	203	666	264
28.8768	0	630	533	225	228	316	277	303	334	241	201	338	86	205	671	266
28.9997	0	635	535	230	229	321	280	303	332	240	202	338	86	206	673	266
29.1226	0	624	522	222	220	316	275	299	334	237	201	336	85	200	662	264
29.2454	0	628	522	222	222	313	275	301	334	238	201	335	85	199	664	264
29.3683	0	628	525	222	223	315	275	299	332	240	200	336	85	202	666	265
29.4912	0	629	528	221	226	315	276	300	330	238	201	338	86	204	669	266
29.6141	0	633	537	225	230	316	276	303	336	239	202	338	86	207	673	267
29.737	0	636	536	230	231	323	280	304	337	240	203	340	86	205	673	267
29.8598	0	629	523	222	221	317	277	300	331	239	202	338	85	201	661	263
29.9827	0	626	526	222	224	316	275	301	330	238	201	336	85	203	666	265
30.1056	0	629	526	223	225	316	275	301	335	237	203	338	85	204	668	267
30.2285	0	639	533	222	227	316	277	301	336	239	204	339	85	205	672	269
30.3514	0	640	541	226	232	319	279	304	332	241	202	341	86	208	676	269
30.4742	0	633	530	227	224	320	278	301	333	237	203	340	85	202	666	266
30.5971	0	634	527	221	223	314	274	300	335	237	202	339	84	202	663	266
30.72	0	642	529	223	224	316	276	299	334	238	203	339	85	203	668	266
30.8429	0	636	530	223	226	315	277	300	332	239	201	337	85	205	669	265
30.9658	0	637	538	225	229	316	279	302	335	238	204	341	86	206	674	269
31.0886	0	639	541	231	232	322	279	305	338	240	205	340	87	207	676	268
31.2115	0	641	525	224	224	317	277	300	336	239	202	338	86	202	661	264
31.3344	0	633	524	222	222	314	276	299	331	238	202	338	85	201	662	263
31.4573	0	630	527	223	223	315	275	300	332	237	202	338	85	203	666	266
31.5802	0	638	529	223	227	315	276	302	336	238	201	338	86	206	669	267
31.703	0	642	537	225	231	317	278	303	336	242	203	341	86	206	674	269
31.8259	0	642	540	231	232	323	280	304	334	242	203	341	85	207	676	270
31.9488	0	633	525	224	222	317	276	300	334	237	202	338	85	203	662	266
32.0717	0	638	526	220	224	312	275	299	336	237	202	338	85	201	663	265
32.1946	0	640	529	222	225	316	274	298	334	240	201	338	85	204	665	266
32.3174	0	643	536	223	230	316	275	301	332	239	201	341	85	205	668	267
32.4403	0	650	544	225	235	318	277	303	337	239	203	341	87	207	674	269
32.5632	0	655	550	228	239	321	279	306	340	241	205	343	87	208	679	270
32.6861	0	646	536	227	230	321	279	303	334	240	203	340	86	204	665	267
32.809	0	642	532	222	226	317	274	301	332	238	202	339	85	202	663	265
32.9318	0	643	535	223	228	318	275	301	336	238	204	340	85	204	667	267
33.0547	0	649	538	224	231	318	276	302	337	240	203	340	86	206	669	267
33.1776	0	648	545	227	235	320	278	305	335	241	203	340	86	209	674	268
33.3005	0	648	548	232	238	324	279	306	337	242	205	342	87	208	678	270
33.4234	0	644	534	226	228	321	278	303	337	239	205	341	85	204	665	266
33.5462	0	650	535	222	228	317	276	304	337	240	204	341	85	205	667	267
33.6691	0	644	537	224	229	318	278	301	333	240	204	342	86	205	669	267
33.792	0	645	543	226	233	318	278	304	335	239	204	343	85	208	673	269
33.9149	0	652	549	228	236	321	278	306	340	239	204	343	87	210	677	270
34.0378	0	657	540	230	232	325	279	304	339	240	206	344	86	205	670	268
34.1606	0	647	534	224	227	317	277	301	333	239	202	343	85	205	664	266
34.2835	0	644	536	222	229	319	276	301	335	238	204	344	85	204	667	266
34.4064	0	650	539	223	231	318	277	302	338	238	205	345	86	205	670	268
34.5293	0	656	547	226	236	320	278	303	338	241	205	346	86	208	674	271
34.6522	0	657	552	231	240	324	281	306	337	242	205	346	87	209	678	271
34.775	0	646	536	227	230	321	276	303	336	237	202	343	85	204	662	267
34.8979	0	650	532	223	227	318	274	301	338	236	202	343	85	204	662	267
35.0208	0	651	536	223	230	318	275	301	335	240	203	344	84	205	665	267
35.1437	0	650	541	224	233	319	276	300	333	239	203	345	85	206	668	268
35.2666	0	653	547	226	238	321	277	304	338	238	204	345	85	208	673	270
35.3894	0	659	551	230	239	325	280	306	340	241	205	346	86	209	677	271
35.5123	0	647	535	226	229	322	278	302	335	240	203	342	86	205	663	266
35.6352	0	650	532	222	226	317	274	298	332	239	202	342	85	204	662	266
35.7581	0	648	536	223	229	318	274	300	337	238	202	343	85	205	665	267
35.881	0	651	539	223	232	318	275	301	337	239	203	345	84	206	669	268
36.0038	0	655	546	226	237	319	277	302	335	241	201	344	86	209	672	270
36.1267	0	654	551	226	240	321	277	304	338	241	204	346	87	209	677	272
36.2496	0	652	542	232	235	327	278	304	340	239	204	345	85	206	669	269
36.3725	0	654	535	223	230	318	275	301	338	239	202	344	85	204	663	267
36.4954	0	649	537	223	232	320	276	302	335	239	201	346	84	206	666	266
36.6182	0	647	541	224	234	319	274	303	337	239	201	344	85	208	667	269
36.7411	0	651	547	225	236	320	275	305	339	240	205	346	86	207	672	269
36.864	0	663	553	228	241	323	278	307	341	241	204	346	87	210	678	272
36.9869	0	654	552	232	241	328	281	308	338	243	205	347	87	211	679	270
37.1098	0	643	537	225	230	322	275	304	337	238	203	343	85	206	666	268
37.2326	0	648	539	224	232	321	275	304	339	239	204	345	84	206	668	268
37.3555	0	649	541	224	235	322	276	304	339	240	204	346	84	207	669	269
37.4784	0	652	546	225	238	322	276	305	336	242	204	346	85	209	673	271
37.6013	0	652	553	227	241	323	278	308	340	240	205	347	86	211	678	274
37.7242	0	651	544	232	235	329	279	307	342	240	206	347	86	208	671	269
37.847	0	649	536	224	231	320	275	304	338	242	203	345	85	207	666	269
37.9699	0	646	538	224	233	322	276	303	335	240	204	346	85	207	669	268
38.0928	0	646	541	225	234	321	276	305	339	239	205	346	84	207	672	270
38.2157	0	656	547	226	238	322	278	306	341	241	205	348	85	208	675	270
38.3386	0	654	550	233	240	329	281	307	340	242	205	347	86	211	677	273
38.4614	0	645	534	225	232	323	277	303	336	240	203	343	86	206	664	267
38.5843	0	646	534	223	230	320	275	302	338	239	203	343	85	205	664	268
38.7072	0	648	537	224	231	321	276	303	339	239	204	344	84	207	668	269
38.8301	0	649	541	224	235	321	278	304	337	241	203	346	85	207	671	269
38.953	0	650	547	226	238	323	277	306	338	241	204	347	86	210	676	273
39.0758	0	649	542	231	235	327	279	306	341	239	206	346	86	208	672	270
39.1987	0	648	530	224	228	319	276	303	339	239	203	343	85	205	662	267
39.3216	0	642	531	222	227	319	275	300	334	240	203	343	85	205	664	266
39.4445	0	640	533	224	230	319	274	301	335	239	202	345	84	206	666	268
39.5674	0	645	538	226	233	321	276	303	339	240	204	345	85	206	671	269
39.6902	0	657	545	227	237	322	278	305	340	242	205	346	86	209	675	272
39.8131	0	645	538	230	234	326	280	304	336	241	203	346	85	206	668	269
39.936	0	640	529	223	227	320	273	301	335	238	201	342	85	205	663	267
40.0589	0	644	532	223	229	319	275	301	338	238	202	343	84	206	664	266
40.1818	0	650	534	223	231	319	274	301	337	240	202	345	86	206	667	269
40.3046	0	647	539	225	234	320	276	301	335	240	202	345	85	209	671	268
40.4275	0	646	546	226	238	324	278	305	339	240	204	345	86	209	675	272
40.5504	0	647	537	231	233	328	278	305	341	239	205	345	85	207	669	268
40.6733	0	645	531	223	229	319	275	304	336	240	203	343	85	206	663	267
40.7962	0	640	532	222	229	321	276	301	334	239	202	344	85	206	666	266
40.919	0	640	535	224	232	320	275	304	337	240	202	344	85	209	668	268
41.0419	0	647	540	225	235	322	277	306	339	240	205	346	86	208	672	269
41.1648	0	646	544	229	237	325	278	306	337	241	205	346	86	210	676	271
41.2877	0	640	532	225	228	325	277	304	335	240	204	345	85	206	666	266
41.4106	0	638	530	222	228	320	274	304	338	238	204	344	85	206	665	266
41.5334	0	640	533	224	230	322	276	306	338	239	205	344	85	207	667	267
41.6563	0	639	536	226	232	322	277	306	336	241	204	347	85	208	670	268
41.7792	0	640	541	226	235	324	278	307	337	240	204	346	86	210	674	269
41.9021	0	638	533	230	230	327	279	305	339	239	204	346	85	207	669	267
42.025	0	639	527	223	227	320	274	305	338	239	202	343	86	206	664	266
42.1478	0	639	530	222	228	320	276	303	334	240	203	344	84	207	665	265
42.2707	0	634	534	223	230	319	274	306	336	239	203	343	84	208	668	267
42.3936	0	641	539	225	234	321	276	308	340	241	205	347	86	209	672	269
42.5165	0	650	544	231	235	327	279	309	340	242	206	347	86	211	675	271
42.6394	0	635	529	224	227	322	277	306	334	240	203	343	85	206	664	265
42.7622	0	632	527	222	225	317	272	304	335	239	202	343	85	205	663	266
42.8851	11	635	529	223	226	318	274	304	338	239	204	345	84	207	666	266
43.008	0	644	534	223	231	320	274	305	338	241	204	346	84	207	669	269
43.1309	0	643	541	226	235	320	277	307	336	242	202	345	86	211	674	271
43.2538	0	645	547	227	239	323	278	310	338	241	204	348	86	211	679	272
43.3766	0	643	534	229	230	325	278	308	339	239	204	345	86	206	669	269
43.4995	0	639	529	222	228	318	274	305	337	240	203	343	85	206	664	266
43.6224	0	640	532	222	229	318	276	304	334	241	203	345	84	207	667	267
43.7453	0	638	536	225	232	318	275	306	336	239	203	345	84	208	669	268
43.8682	0	647	542	226	236	320	276	309	341	241	206	347	86	209	673	269
43.991	0	650	549	228	239	323	278	310	340	244	205	348	88	212	679	273
44.1139	0	648	546	232	238	328	280	309	338	242	207	348	87	211	677	271
44.2368	0	637	533	224	230	320	276	307	339	240	205	345	85	208	666	268
44.3597	0	643	534	223	231	319	275	308	339	241	205	345	85	209	668	268
44.4826	0	641	536	224	233	321	277	308	338	242	206	346	84	208	671	269
44.6054	0	641	541	226	236	322	276	309	336	243	207	347	86	211	674	269
44.7283	0	647	550	227	241	323	278	312	342	243	207	347	87	213	679	271
44.8512	0	647	544	233	237	329	281	312	343	243	208	348	86	211	675	270
44.9741	0	641	535	224	232	320	276	309	338	242	207	346	85	208	667	267
45.097	0	640	539	226	232	321	277	308	337	242	206	348	84	210	670	269
45.2198	0	643	540	226	235	323	278	308	340	242	207	347	85	211	672	269
45.3427	0	648	545	227	238	324	279	312	343	243	209	349	86	211	678	270
45.4656	0	649	549	234	241	330	283	313	341	245	208	349	87	213	679	270
45.5885	0	637	533	226	232	323	278	310	339	241	207	347	87	209	668	267
45.7114	0	640	534	224	233	320	277	310	341	242	207	346	85	209	669	267
45.8342	0	646	537	226	233	323	278	308	342	243	207	349	84	209	671	269
45.9571	0	645	542	227	238	322	280	310	338	244	207	349	86	211	675	269
46.08	0	648	550	229	243	325	280	312	342	244	209	350	88	212	680	273
46.2029	0	644	538	231	233	327	280	309	343	243	207	348	86	211	670	269
46.3258	0	648	531	224	228	319	277	308	341	242	207	346	86	208	666	266
46.4486	0	641	534	225	231	321	278	306	337	242	207	346	85	209	668	267
46.5715	0	642	537	225	234	321	277	308	339	242	207	348	85	209	671	270
46.6944	0	647	544	227	239	323	280	310	343	243	209	348	87	211	675	270
46.8173	0	658	546	233	240	328	282	311	344	245	208	350	86	211	677	272
46.9402	0	645	532	225	230	321	279	308	338	242	205	347	86	208	663	265
47.063	0	642	533	223	231	320	275	306	341	242	205	346	84	208	664	266
47.1859	0	647	536	225	234	320	277	306	342	241	205	348	84	208	667	266
47.3088	0	651	542	226	237	321	277	308	342	244	207	349	85	209	670	268
47.4317	0	652	548	228	241	323	279	310	339	244	208	351	87	211	676	269
47.5546	0	649	544	231	237	328	281	311	342	241	208	350	86	211	673	269
47.6774	0	647	533	224	231	320	276	308	342	240	207	347	86	208	665	266
47.8003	0	649	535	223	231	319	276	306	339	244	206	348	84	209	667	266
47.9232	0	647	538	225	235	320	276	307	337	243	206	349	85	209	669	268
48.0461	0	646	544	226	239	321	276	309	342	243	207	351	86	211	675	269
48.169	0	655	550	229	242	324	280	311	344	244	210	353	87	213	678	270
48.2918	0	650	540	229	237	326	280	311	340	244	208	351	86	211	669	267
48.4147	0	646	537	223	234	321	275	306	337	242	206	351	85	210	667	265
48.5376	0	648	540	225	235	322	277	308	341	242	207	352	84	211	670	267
48.6605	0	653	544	226	237	321	277	309	342	242	209	353	85	211	671	267
48.7834	0	655	550	227	241	323	278	311	342	245	209	354	87	212	676	269
48.9062	0	656	545	232	238	327	280	310	340	243	209	352	86	211	673	266
49.0291	0	648	536	223	232	321	275	307	340	241	207	350	86	210	666	266
49.152	0	650	538	224	234	321	277	306	341	241	208	350	84	210	668	267
49.2749	0	651	542	225	237	320	276	308	340	244	208	351	85	211	671	267
49.3978	0	650	547	226	241	320	277	309	339	243	208	353	86	212	675	271
49.5206	0	653	547	231	241	327	278	311	344	243	208	353	86	212	676	270
49.6435	0	652	533	225	233	320	276	307	341	243	207	350	86	209	664	266
49.7664	0	646	532	222	232	319	275	305	337	243	206	349	85	208	664	265
49.8893	0	643	537	222	233	318	275	304	338	242	205	350	84	209	666	268
50.0122	0	650	542	224	237	318	275	308	342	242	206	350	85	209	670	268
50.135	0	658	548	228	241	322	277	308	342	245	208	351	86	211	675	271
50.2579	0	645	536	227	232	322	279	306	336	243	205	349	86	209	665	267
50.3808	0	640	529	221	229	315	272	303	337	241	204	346	85	206	661	265
50.5037	0	641	533	221	230	315	275	302	340	241	204	347	84	208	664	266
50.6266	0	650	536	222	233	316	275	302	338	243	205	349	84	208	666	268
50.7494	0	646	543	225	238	317	275	304	337	244	205	349	86	209	671	267
50.8723	0	647	546	229	240	322	279	307	340	243	207	350	87	211	675	270
50.9952	0	642	533	223	232	317	276	304	340	241	205	346	86	207	663	266
51.1181	0	643	531	220	229	314	274	301	338	243	204	346	85	207	662	265
51.241	0	642	534	221	233	315	275	300	334	242	204	346	84	208	664	265
51.3638	0	639	538	222	234	315	274	303	339	242	204	348	85	208	669	267
51.4867	0	647	545	225	238	317	276	306	342	243	207	348	86	210	674	269
51.6096	0	647	545	231	239	324	280	305	340	245	206	347	86	211	674	270
51.7325	0	635	531	223	229	318	276	303	335	243	204	346	85	208	664	265
51.8554	0	631	531	222	230	316	275	302	338	241	205	347	84	208	666	265
51.9782	0	636	532	223	231	318	277	303	340	243	206	347	84	208	668	267
52.1011	0	636	539	225	234	317	277	305	338	245	206	349	85	208	672	266
52.224	0	639	544	228	238	320	279	306	337	245	207	350	87	211	676	268
52.3469	0	633	530	226	228	322	278	303	340	242	206	347	86	208	666	264
52.4698	0	633	530	222	227	315	274	303	340	242	205	346	85	207	664	264
52.5926	0	635	535	223	229	318	276	301	337	244	205	346	85	208	666	264
52.7155	0	635	538	224	233	317	276	304	337	244	207	347	85	209	668	266
52.8384	0	640	546	226	238	319	277	307	342	243	208	350	86	211	675	267
52.9613	0	644	536	230	233	323	279	306	342	244	207	349	86	209	669	267
53.0842	0	634	528	221	227	316	275	302	336	244	204	347	84	207	663	263
53.207	0	631	531	223	228	315	276	301	337	242	204	345	83	207	664	265
53.3299	0	635	535	222	230	315	275	304	340	241	205	348	84	208	667	265
53.4528	0	645	541	224	235	318	277	305	341	245	207	349	86	208	671	268
53.5757	0	642	545	231	237	323	280	305	338	245	207	351	86	210	674	268
53.6986	0	633	528	222	228	318	275	302	337	242	205	347	86	208	661	264
53.8214	0	636	529	220	228	313	274	303	339	242	204	347	84	207	662	264
53.9443	0	635	531	221	229	316	275	302	339	244	205	348	84	209	665	264
54.0672	0	638	537	222	233	316	276	303	335	244	206	349	85	209	669	264
54.1901	0	636	543	225	237	317	278	306	339	242	207	349	87	210	675	266
54.313	0	639	539	230	233	324	280	307	342	244	208	349	86	209	672	266
54.4358	0	637	529	222	228	316	276	303	338	244	206	346	85	207	664	264
54.5587	0	634	532	222	228	315	276	302	335	243	205	347	84	207	665	263
54.6816	0	634	533	224	232	316	276	304	339	243	206	347	84	208	668	265
54.8045	0	641	540	224	235	318	277	306	341	244	208	348	85	209	672	265
54.9274	0	640	543	230	237	324	281	307	339	246	208	349	86	210	674	266
55.0502	0	634	530	224	228	319	277	304	335	244	206	344	86	208	663	262
55.1731	0	634	532	222	227	318	276	303	339	242	207	344	85	208	664	263
55.296	0	637	535	223	229	318	279	304	340	244	207	345	85	208	667	264
55.4189	0	639	540	225	234	319	280	304	337	245	207	347	86	209	672	265
55.5418	0	639	543	230	236	324	281	305	338	245	209	348	86	211	677	268
55.6646	0	634	530	223	228	321	277	303	339	243	207	346	86	208	667	266
55.7875	0	641	530	222	229	317	276	302	340	243	207	346	85	207	667	266
55.9104	0	637	535	223	230	319	278	303	336	244	206	348	85	208	670	266
56.0333	0	637	539	225	233	319	278	304	338	245	207	350	85	210	673	268
56.1562	0	638	544	229	237	324	280	307	343	244	209	350	87	210	677	269
56.279	0	644	531	223	229	321	278	305	340	244	207	348	86	208	666	266
56.4019	0	634	530	221	227	319	277	300	336	244	205	346	85	207	665	264
56.5248	0	634	533	223	230	318	276	302	338	244	206	347	84	208	668	266
56.6477	0	638	538	223	234	318	278	305	342	243	207	349	85	209	671	267
56.7706	0	648	544	225	238	322	279	307	342	246	209	351	86	210	676	270
56.8934	0	643	538	229	234	325	281	307	338	245	207	350	86	208	670	267
57.0163	0	636	530	221	228	318	274	304	340	244	205	348	85	207	663	264
57.1392	0	641	533	221	230	317	277	304	341	242	206	349	84	207	666	265
57.2621	0	644	538	223	233	318	277	304	340	244	207	351	84	208	669	268
57.385	0	644	542	224	237	321	278	307	339	246	207	351	86	210	674	268
57.5078	0	646	550	226	240	322	279	310	343	245	210	354	87	211	679	269
57.6307	0	646	539	230	234	327	282	310	344	245	208	351	85	210	672	268
57.7536	0	642	533	222	230	320	278	306	341	245	207	350	84	208	667	267
57.8765	0	640	537	222	231	319	278	307	338	244	207	350	85	209	670	266
57.9994	0	644	540	223	234	318	278	309	343	244	208	352	85	209	672	269
58.1222	0	650	547	225	239	322	281	311	344	246	210	353	85	211	678	269
58.2451	0	651	550	232	240	328	284	311	341	247	210	354	86	212	680	271
58.368	0	643	536	223	232	322	280	309	340	245	207	351	85	209	669	267
58.4909	0	645	538	221	231	320	277	308	343	244	208	351	84	209	671	268
58.6138	0	652	541	223	234	320	279	309	343	246	209	352	84	210	674	271
58.7366	0	650	547	224	238	321	280	309	340	247	209	355	85	211	678	270
58.8595	0	651	553	229	242	325	281	311	343	247	211	356	87	213	684	274
58.9824	0	649	538	224	231	325	281	309	345	245	209	353	86	210	673	270
59.1053	0	653	536	222	232	318	278	309	342	245	209	352	84	210	672	270
59.2282	0	646	539	223	233	320	280	306	339	246	209	352	84	211	675	270
59.351	0	647	545	224	236	320	280	309	343	246	209	354	84	211	678	273
59.4739	0	653	552	224	241	322	281	311	346	246	212	355	86	212	684	273
59.5968	0	660	547	231	238	327	283	312	346	247	210	355	86	211	679	273
59.7197	0	648	536	222	231	319	279	307	338	246	208	351	86	209	670	269
59.8426	0	646	539	221	231	318	276	307	341	244	208	352	84	209	671	269
59.9654	0	652	541	222	234	319	278	308	344	244	209	353	83	209	674	271
60.0883	0	657	549	223	238	320	280	308	344	248	209	354	86	209	679	272
60.2112	0	659	556	226	243	322	281	310	342	248	210	356	88	212	685	274
60.3341	0	649	544	230	235	327	281	310	344	245	210	352	85	211	677	271
60.457	0	650	537	221	231	318	279	307	344	244	208	350	85	208	670	270
60.5798	0	656	540	221	232	319	279	307	342	246	209	352	84	209	672	269
60.7027	0	650	544	223	235	318	279	306	339	246	208	352	84	208	675	271
60.8256	0	654	550	224	239	320	280	310	344	247	211	354	86	210	680	272
60.9485	0	659	554	230	242	326	283	312	346	247	211	355	87	211	683	272
61.0714	0	649	540	224	232	321	281	309	341	247	208	352	86	209	672	268
61.1942	0	649	541	221	233	318	278	307	340	245	208	352	84	209	673	269
61.3171	0	652	545	222	233	320	279	309	344	246	210	352	84	211	675	270
61.44	0	655	549	223	238	319	280	309	345	246	211	354	85	211	680	272
61.5629	0	658	554	228	242	323	283	311	343	249	212	355	86	211	684	272
61.6858	0	646	541	226	233	322	281	309	340	245	210	351	85	210	674	268
61.8086	0	648	539	221	231	318	278	307	343	244	209	350	84	209	672	268
61.9315	0	655	542	223	234	320	278	307	343	246	210	351	84	209	675	271
62.0544	0	653	548	223	237	319	281	308	340	246	209	352	85	210	678	269
62.1773	0	653	554	225	241	323	281	309	342	248	211	353	86	212	683	272
62.3002	0	649	540	226	232	325	282	308	344	245	210	350	86	209	673	269
62.423	0	653	535	221	230	317	278	305	341	245	207	349	85	207	671	268
62.5459	0	645	539	221	230	318	281	304	338	245	207	349	84	209	673	268
62.6688	0	647	542	221	233	317	277	305	341	245	209	350	84	208	676	271
62.7917	0	653	550	224	238	319	280	308	344	246	210	352	86	210	681	272
62.9146	0	651	541	228	234	324	281	305	342	246	209	351	86	208	673	269
63.0374	0	646	534	220	229	314	278	303	336	245	206	349	84	207	669	268
63.1603	0	642	537	220	231	315	276	302	341	245	207	349	83	208	671	270
63.2832	0	649	541	221	233	315	277	302	341	244	207	349	84	208	674	270
63.4061	0	653	547	222	237	317	279	304	341	247	209	352	85	210	679	272
63.529	0	651	549	228	239	323	281	306	339	245	210	352	86	210	681	271
63.6518	0	642	535	219	229	317	276	302	340	244	207	349	85	208	669	268
63.7747	0	648	536	219	230	314	277	302	340	243	207	348	84	209	670	269
63.8976	0	647	541	220	232	317	278	302	339	245	207	350	84	208	673	270
64.0205	0	647	545	221	237	315	279	303	337	245	208	351	85	210	677	271
64.1434	0	650	550	228	238	322	280	306	342	245	209	352	85	211	680	272
64.2662	0	646	536	222	231	318	277	302	341	244	207	349	85	208	671	268
64.3891	0	645	537	219	232	316	277	300	337	245	206	349	84	208	672	268
64.512	0	645	542	222	233	316	279	302	337	244	207	349	84	208	674	270
64.6349	0	647	545	223	237	317	277	304	341	244	208	351	85	210	678	271
64.7578	0	655	548	229	237	323	281	306	343	245	209	351	86	211	680	272
64.8806	0	643	535	221	230	318	278	302	337	244	206	348	85	208	670	268
65.0035	0	639	536	219	231	315	276	301	336	243	206	349	83	209	671	270
65.1264	0	644	539	222	232	316	276	302	340	243	208	349	84	209	675	270
65.2493	0	653	545	224	236	318	278	304	341	245	209	350	85	211	679	273
65.3722	0	647	548	229	238	325	282	304	337	246	208	352	86	211	680	272
65.495	0	639	533	222	229	318	277	300	337	242	206	348	86	209	669	268
65.6179	0	639	535	220	230	316	276	300	339	243	207	347	84	208	670	269
65.7408	0	649	538	221	232	316	276	300	338	245	206	349	84	208	673	271
65.8637	0	644	543	223	235	317	278	302	336	245	207	351	85	210	676	272
65.9866	0	646	550	226	239	321	279	305	339	244	208	352	85	211	681	273
66.1094	0	643	536	224	230	321	280	302	340	243	206	349	85	209	670	269
66.2323	0	643	534	221	228	316	276	301	337	243	206	348	84	208	670	270
66.3552	0	640	536	222	231	317	278	301	334	243	206	349	83	208	673	269
66.4781	0	636	539	224	234	317	278	304	338	242	206	350	84	210	675	270
66.601	0	645	547	225	237	320	280	306	342	244	209	351	86	211	680	272
66.7238	0	645	545	229	236	325	282	306	340	246	209	352	85	211	679	273
66.8467	0	637	534	221	230	317	277	302	334	243	206	348	85	209	671	268
66.9696	0	635	536	222	231	318	277	304	338	242	207	349	83	210	673	269
67.0925	0	641	539	224	233	319	279	304	339	243	207	350	84	209	675	269
67.2154	0	640	545	224	237	320	279	305	339	246	209	350	86	211	680	270
67.3382	0	640	546	230	238	325	282	306	338	244	209	351	86	212	681	272
67.4611	0	636	533	224	229	320	278	304	338	242	206	348	86	209	671	267
67.584	0	639	536	224	231	318	278	304	339	243	207	349	84	210	673	269
67.7069	0	640	541	223	233	320	278	303	337	245	206	350	84	210	675	269
67.8298	0	640	546	226	238	321	280	305	337	244	207	351	85	211	680	272
67.9526	0	643	546	229	237	324	282	307	341	244	209	352	87	212	680	270
68.0755	0	641	533	222	231	319	278	304	339	243	206	349	86	210	669	268
68.1984	0	637	534	221	230	318	279	302	335	243	206	349	84	209	671	266
68.3213	0	634	537	225	232	319	278	302	337	243	206	349	84	210	673	269
68.4442	0	637	542	225	235	320	280	307	341	243	208	351	86	211	677	269
68.567	0	651	546	232	238	326	283	307	341	246	209	352	86	212	679	272
68.6899	0	637	532	224	230	320	280	304	335	244	206	349	85	210	668	267
68.8128	0	634	533	222	229	318	277	302	337	242	205	348	85	209	667	267
68.9357	0	636	535	223	232	318	278	303	340	242	207	350	84	210	671	269
69.0586	0	647	542	225	236	320	278	304	339	245	208	350	85	210	676	271
69.1814	0	644	549	226	240	322	281	306	337	245	208	352	88	212	682	270
69.3043	0	637	538	230	232	325	281	305	339	243	206	349	86	211	672	268
69.4272	0	639	534	222	230	318	277	304	339	242	205	349	85	208	667	266
69.5501	0	643	537	224	233	319	278	302	338	244	206	348	84	210	669	267
69.673	0	642	541	226	236	317	279	303	335	244	206	350	85	210	674	267
69.7958	0	642	549	226	241	320	280	306	340	243	208	352	87	212	678	269
69.9187	0	652	553	233	241	327	282	308	343	246	209	353	87	212	681	271
70.0416	0	645	536	225	234	321	280	305	338	245	206	350	86	211	670	267
70.1645	0	640	539	224	234	319	277	303	335	244	207	349	85	210	671	266
70.2874	0	642	541	225	236	320	279	304	340	243	207	350	85	211	673	268
70.4102	0	649	546	227	240	321	280	306	342	245	208	352	86	213	677	269
70.5331	0	651	554	231	244	325	283	307	339	246	209	352	87	213	682	271
70.656	0	643	539	228	235	323	282	305	337	244	207	350	86	211	671	266
70.7789	0	642	538	222	233	320	278	304	340	243	206	349	85	210	670	267
70.9018	0	647	542	226	235	321	280	304	341	242	208	350	85	213	673	268
71.0246	0	647	546	226	240	321	281	304	338	246	208	351	85	212	677	267
71.1475	0	647	552	231	243	325	282	306	340	245	209	353	87	213	682	272
71.2704	0	642	537	227	233	324	279	303	341	243	206	350	87	212	670	267
71.3933	0	647	534	223	233	318	278	303	340	244	207	348	85	210	669	266
71.5162	0	639	538	225	234	320	279	301	335	244	206	350	84	210	671	267
71.639	0	639	541	226	238	321	278	303	338	243	207	350	85	212	675	269
71.7619	0	645	549	228	242	323	281	307	342	244	209	352	88	212	681	271
71.8848	0	647	536	229	234	327	281	304	341	245	207	351	86	211	672	267
72.0077	0	636	530	224	230	319	278	301	335	242	205	348	85	210	668	265
72.1306	0	634	534	223	231	318	278	301	337	243	206	349	84	210	670	267
72.2534	0	638	538	225	235	319	278	303	341	243	206	349	85	211	674	268
72.3763	0	644	544	227	239	321	280	306	340	247	208	351	87	212	678	272
72.4992	0	642	545	231	239	328	283	305	338	245	207	352	87	214	679	270
72.6221	0	632	531	225	230	321	278	302	339	243	206	348	86	210	669	266
72.745	0	636	533	223	233	319	277	303	340	243	206	347	85	209	671	266
72.8678	0	636	536	227	233	320	278	302	338	245	206	349	84	211	673	268
72.9907	0	635	541	227	237	321	280	305	336	244	208	350	86	212	678	269
73.1136	0	639	547	229	240	324	281	307	340	244	210	351	86	213	683	270
73.2365	0	637	535	228	232	324	282	305	340	243	208	349	86	211	673	267
73.3594	0	635	535	224	232	320	278	303	337	245	206	348	84	211	672	266
73.4822	0	635	538	227	234	322	280	303	336	244	207	348	84	211	674	267
73.6051	0	637	541	227	236	322	279	306	340	243	208	350	85	212	679	269
73.728	0	645	547	231	240	325	282	307	341	245	210	351	86	214	683	270
73.8509	0	634	535	229	234	322	282	306	336	244	207	349	86	211	673	267
73.9738	0	628	533	225	231	319	278	303	336	243	207	346	85	210	672	265
74.0966	0	635	536	226	232	322	279	304	339	243	208	348	84	211	675	268
74.2195	0	644	541	227	236	322	278	304	340	245	209	350	85	212	678	272
74.3424	0	641	548	229	240	323	282	307	337	246	209	352	87	213	683	272
74.4653	0	636	537	232	233	326	280	305	337	244	208	350	85	211	675	270
74.5882	0	635	533	224	230	318	278	304	339	242	207	348	85	211	671	268
74.711	0	645	536	225	232	319	278	302	338	244	206	350	84	211	674	270
74.8339	0	642	540	226	235	319	280	302	335	245	207	351	85	212	676	269
74.9568	0	644	546	227	241	322	280	306	339	243	208	353	85	213	681	273
75.0797	0	650	550	234	241	327	281	308	343	245	209	354	87	214	683	272
75.2026	0	644	534	225	232	321	279	305	338	244	206	349	86	211	671	269
75.3254	0	641	536	224	231	319	278	302	334	243	206	350	85	210	672	268
75.4483	0	640	539	225	235	319	277	303	339	243	208	350	84	211	675	270
75.5712	0	649	546	227	238	320	279	307	341	243	209	353	85	212	679	271
75.6941	0	652	554	228	244	324	280	308	340	247	209	354	87	214	683	273
75.817	0	651	551	232	241	327	282	309	338	245	210	353	87	213	683	271
75.9398	0	644	537	224	233	320	278	304	340	242	208	350	86	212	673	269
76.0627	0	648	540	225	235	319	279	306	339	243	209	351	85	212	675	269
76.1856	0	646	544	226	237	322	280	306	338	245	208	352	84	212	677	269
76.3085	0	645	549	227	241	322	280	308	338	244	210	353	86	214	682	272
76.4314	0	650	555	232	244	326	282	310	344	245	212	355	87	215	688	274
76.5542	0	647	539	230	234	326	281	307	342	245	210	351	85	213	676	271
76.6771	0	639	538	226	233	321	281	304	337	244	209	352	84	212	677	270
76.8	0	636	542	228	235	323	280	308	338	245	210	352	84	213	679	273
76.9229	0	640	546	228	238	323	280	309	343	244	211	353	85	214	684	272
77.0458	0	651	553	231	242	326	283	312	343	247	213	355	87	216	689	276
77.1686	0	639	539	231	235	327	284	309	338	245	209	353	86	214	679	271
77.2915	0	635	536	226	231	322	278	307	339	243	209	351	85	212	675	271
77.4144	0	641	540	226	233	321	280	307	342	243	211	352	85	213	678	272
77.5373	0	642	543	227	237	323	280	306	341	246	211	353	86	214	682	273
77.6602	0	646	551	229	241	324	282	309	338	247	212	354	87	215	687	274
77.783	0	644	545	234	238	330	284	310	341	244	211	355	87	215	681	273
77.9059	0	643	535	226	233	321	279	308	341	243	209	351	87	212	672	269
78.0288	0	644	537	225	232	320	279	305	339	245	209	351	85	211	676	270
78.1517	0	643	539	226	234	320	280	305	337	245	210	352	84	213	678	272
78.2746	0	643	545	227	239	322	279	308	342	245	210	354	85	214	683	273
78.3974	0	653	552	230	241	325	283	311	344	247	212	355	87	216	689	275
78.5203	1	643	539	231	235	326	284	308	340	246	210	352	87	214	678	271
78.6432	0	641	533	224	231	319	278	305	337	244	209	353	85	211	675	270
78.7661	0	640	537	226	232	320	279	306	340	243	210	352	84	213	678	272
78.889	0	641	537	227	235	321	280	307	341	244	211	353	84	213	681	272
79.0118	0	642	545	228	239	322	282	309	339	246	213	354	87	214	687	274
79.1347	0	642	551	230	243	326	282	312	341	246	212	357	88	216	692	276
79.2576	0	637	538	231	233	328	283	310	343	244	212	354	86	215	682	272
79.3805	0	642	533	225	231	321	280	308	341	245	211	352	85	213	678	271
79.5034	0	637	538	225	233	322	281	306	337	245	210	354	84	213	682	272
79.6262	0	637	540	227	235	322	281	308	339	245	211	354	85	214	684	274
79.7491	0	646	549	229	240	323	282	311	344	246	213	355	86	215	689	275
79.872	0	654	548	235	240	329	283	311	344	247	213	355	86	216	689	276
79.9949	0	641	536	225	232	321	280	307	337	245	211	353	86	212	678	270
80.1178	0	639	539	226	233	320	278	308	340	244	211	354	84	213	681	273
80.2406	0	643	540	227	234	322	280	309	342	244	212	354	85	214	682	273
80.3635	0	647	544	229	238	323	281	310	342	248	213	356	86	215	688	276
80.4864	0	645	548	233	239	328	285	310	339	247	214	357	86	216	690	275
80.6093	0	635	532	226	231	322	279	308	340	244	211	353	86	212	679	272
80.7322	0	641	533	223	231	319	279	308	342	242	211	352	85	212	679	272
80.855	0	647	535	225	232	321	280	305	340	246	211	353	84	213	681	274
80.9779	0	642	541	226	235	320	280	306	338	246	212	353	86	213	685	276
81.1008	0	648	548	227	240	323	280	311	343	245	214	354	87	215	690	277
81.2237	0	646	536	234	233	326	283	309	343	245	212	353	86	212	681	274
81.3466	0	638	529	223	228	317	278	305	338	245	209	349	85	210	674	271
81.4694	0	637	531	223	229	318	278	303	337	244	210	349	84	211	677	271
81.5923	0	639	535	225	231	317	278	304	340	244	210	349	85	211	679	273
81.7152	0	646	541	226	237	318	280	306	342	245	210	350	85	213	683	273
81.8381	0	650	549	228	241	322	282	307	339	247	211	352	88	212	690	276
81.961	0	642	536	231	233	323	282	306	339	244	210	348	86	211	678	272
82.0838	0	640	529	223	229	315	278	303	340	243	207	346	85	209	672	270
82.2067	0	648	533	223	230	315	278	303	340	245	208	347	85	209	675	270
82.3296	0	641	536	225	232	316	279	302	336	245	207	347	85	209	677	269
82.4525	0	644	544	225	238	316	278	305	339	245	209	348	86	210	682	271
82.5754	0	648	550	228	241	321	280	308	344	245	211	350	87	211	686	273
82.6982	0	648	534	229	232	321	281	305	341	245	208	347	86	209	675	269
82.8211	0	639	531	223	230	314	277	301	336	244	206	345	85	209	673	268
82.944	0	636	534	224	232	316	278	303	338	243	208	346	85	208	676	269
83.0669	0	642	538	223	234	316	279	303	342	244	209	347	86	209	678	270
83.1898	0	648	545	227	238	318	280	304	341	247	209	349	87	211	684	273
83.3126	0	640	537	232	234	323	281	304	338	246	209	347	86	210	678	270
83.4355	0	632	528	223	229	314	277	301	338	242	207	344	86	208	671	267
83.5584	0	640	531	224	230	315	278	302	341	244	208	345	85	207	674	268
83.6813	0	638	536	224	232	315	277	302	339	246	207	346	85	209	676	268
83.8042	0	640	542	226	236	317	278	303	337	246	208	346	86	210	681	271
83.927	0	640	539	231	234	323	282	305	342	244	208	348	86	210	678	270
84.0499	0	636	525	223	228	314	277	302	340	243	207	344	86	207	667	266
84.1728	0	633	528	222	227	313	277	299	337	244	205	344	85	206	669	265
84.2957	0	633	531	224	229	313	277	299	335	244	206	344	85	207	671	267
84.4186	0	637	537	224	234	315	277	302	340	243	207	345	85	209	676	268
84.5414	0	647	545	227	239	317	280	303	342	245	208	346	87	209	681	271
84.6643	0	636	530	227	231	318	281	302	337	244	205	344	86	207	669	266
84.7872	0	630	525	221	225	311	275	298	336	242	204	341	86	206	666	266
84.9101	0	635	528	221	229	311	275	300	338	242	205	342	85	206	668	267
85.033	0	645	533	222	230	312	275	298	339	244	205	343	85	206	672	268
85.1558	0	642	541	223	236	313	278	299	336	245	205	345	86	208	677	270
85.2787	0	644	548	228	240	317	279	303	339	244	208	346	87	210	682	272
85.4016	0	635	531	226	229	317	278	301	339	243	205	343	86	207	668	267
85.5245	0	642	527	221	227	311	274	298	337	243	204	341	85	205	666	266
85.6474	0	635	530	221	229	312	276	299	334	244	204	342	86	206	669	266
85.7702	0	635	533	223	232	312	276	299	337	242	204	344	86	207	671	267
85.8931	0	642	542	223	238	315	277	302	341	244	207	346	86	209	678	269
86.016	0	648	548	229	239	319	279	304	340	246	207	346	87	211	681	271
86.1389	0	636	531	225	231	316	279	301	334	243	205	345	86	208	669	266
86.2618	0	633	530	221	229	313	275	300	338	242	205	344	85	207	669	267
86.3846	0	639	532	222	231	313	277	301	340	243	205	344	85	207	672	268
86.5075	0	640	538	224	235	314	276	301	338	246	206	346	86	209	675	270
86.6304	0	643	545	225	238	315	279	304	337	245	206	346	86	211	681	272
86.7533	0	639	536	230	233	321	279	304	341	243	207	347	85	209	675	269
86.8762	0	636	528	220	229	312	276	302	339	242	206	344	86	207	669	268
86.999	0	637	532	221	230	314	277	300	336	244	205	345	85	207	671	267
87.1219	0	635	536	222	233	313	277	301	336	242	205	346	85	208	673	269
87.2448	0	641	542	225	237	316	277	305	341	242	208	348	86	209	678	270
87.3677	0	649	540	230	236	321	281	305	342	245	208	346	86	209	676	271
87.4906	0	637	529	222	229	313	276	300	336	244	204	344	85	207	665	265
87.6134	0	633	529	220	229	312	274	300	336	242	204	344	85	206	667	266
87.7363	0	637	532	222	230	313	275	301	340	241	205	345	86	206	669	267
87.8592	0	647	539	223	235	314	276	302	340	244	206	347	85	207	673	269
87.9821	0	645	545	226	239	318	280	304	337	245	207	348	86	210	679	269
88.105	0	635	529	225	230	317	278	303	337	241	205	343	85	206	667	266
88.2278	0	635	526	221	228	311	275	301	338	241	204	343	85	205	665	265
88.3507	0	635	527	221	227	312	275	300	336	243	204	344	85	206	667	267
88.4736	0	636	532	222	231	314	276	299	334	242	205	344	86	206	671	267
88.5965	0	636	539	223	236	315	277	302	337	242	205	344	86	209	675	269
88.7194	0	643	543	230	238	321	281	305	341	244	208	348	87	208	678	271
88.8422	0	637	527	223	228	316	277	301	337	243	204	344	86	206	666	266
88.9651	0	633	528	220	227	312	275	299	334	241	203	343	85	205	665	266
89.088	0	636	529	222	231	313	275	301	338	241	204	344	85	206	668	267
89.2109	0	643	535	223	234	313	275	302	338	242	206	346	85	207	671	267
89.3338	0	644	542	224	239	317	277	305	337	244	206	346	86	209	677	270
89.4566	0	644	546	231	240	321	279	306	337	243	207	348	86	209	679	270
89.5795	0	639	531	222	230	315	276	303	339	240	205	345	86	206	667	267
89.7024	0	641	532	221	230	315	275	302	339	241	204	346	85	206	668	268
89.8253	0	641	535	221	233	314	277	302	336	242	205	346	85	207	670	267
89.9482	0	640	539	223	236	316	276	303	337	242	205	347	85	208	674	270
90.071	0	647	545	225	240	317	278	306	341	243	208	348	87	209	679	271
90.1939	0	646	534	228	232	320	278	304	340	243	207	346	86	208	671	268
90.3168	0	640	531	222	230	314	276	301	334	242	205	345	85	207	668	267
90.4397	0	637	534	222	232	316	276	302	336	242	205	347	85	208	672	268
90.5626	0	641	536	222	234	316	277	304	340	241	207	346	85	208	674	269
90.6854	0	652	543	226	239	318	278	306	340	244	208	348	87	210	679	273
90.8083	0	639	532	228	232	321	280	305	336	242	207	347	85	207	671	268
90.9312	0	632	527	222	227	315	275	301	336	240	205	345	85	207	667	267
91.0541	0	636	529	223	228	315	275	302	339	240	206	346	84	208	670	268
91.177	0	637	532	222	230	316	276	303	338	243	206	347	85	208	673	270
91.2998	0	639	538	226	235	317	278	304	336	243	207	348	87	209	677	272
91.4227	0	629	529	231	229	322	279	302	337	242	207	345	85	207	672	269
91.5456	0	627	521	222	225	315	275	302	337	240	205	343	85	205	667	268
91.6685	0	628	522	222	224	315	276	300	336	242	205	344	84	207	670	268
91.7914	0	624	525	224	227	316	276	300	333	242	207	345	85	207	672	269
91.9142	0	625	530	225	230	316	277	302	336	241	206	345	86	209	677	270
92.0371	0	630	532	232	231	323	281	304	340	242	208	346	86	209	677	270
92.16	0	621	520	223	223	316	276	300	334	241	204	343	85	205	668	267
92.2829	0	619	519	222	222	314	275	298	331	241	204	344	85	206	669	266
92.4058	0	619	521	223	223	316	274	298	335	240	205	344	84	206	673	268
92.5286	0	624	525	224	227	317	277	300	337	241	206	345	86	208	676	268
92.6515	0	624	532	226	230	317	279	300	334	243	207	347	86	208	680	271
92.7744	0	626	533	231	232	322	280	302	335	242	208	348	86	208	683	272
92.8973	0	619	521	224	222	318	276	300	335	239	206	343	85	206	671	267
93.0202	0	623	521	223	222	316	275	298	335	240	205	343	85	206	672	267
93.143	0	621	522	224	224	316	277	298	332	241	205	344	85	207	674	267
93.2659	0	619	528	225	227	316	277	300	333	242	206	345	85	209	677	269
93.3888	0	626	534	227	230	319	279	303	338	241	209	347	86	209	682	270
93.5117	0	636	539	230	233	322	281	306	337	243	208	347	87	212	686	273
93.6346	0	623	527	227	225	322	280	302	333	242	207	345	85	207	675	268
93.7574	0	625	527	224	226	318	276	301	333	241	206	346	85	207	676	268
93.8803	0	628	529	226	227	319	277	301	338	241	208	346	85	208	677	268
94.0032	0	638	533	226	230	319	278	303	337	243	209	348	86	209	680	270
94.1261	0	634	539	228	234	321	279	304	335	244	209	348	87	211	684	269
94.249	0	633	537	231	232	326	282	304	337	241	209	348	87	210	681	269
94.3718	0	634	528	225	225	319	277	302	338	241	207	345	86	208	674	266
94.4947	0	637	531	224	227	318	277	303	337	243	208	347	85	208	676	268
94.6176	0	639	534	226	230	320	278	302	334	242	208	348	86	209	677	268
94.7405	0	636	539	226	234	319	279	305	338	242	208	349	86	210	682	270
94.8634	0	640	536	232	232	325	282	305	340	242	210	349	86	209	680	269
94.9862	0	637	527	224	224	319	277	301	337	242	207	346	85	207	672	266
95.1091	0	635	528	223	227	318	277	302	334	242	207	346	86	208	674	266
95.232	0	633	530	226	227	318	278	303	337	240	208	348	85	208	677	268
95.3549	0	642	536	226	230	320	279	303	339	243	210	349	86	208	681	270
95.4778	0	638	535	231	230	324	282	304	338	243	208	348	86	210	681	270
95.6006	0	633	524	223	223	318	277	300	333	241	205	345	85	206	672	268
95.7235	0	633	525	222	223	316	275	300	337	240	207	346	85	207	673	268
95.8464	0	637	527	223	226	316	276	300	337	241	207	346	86	207	675	269
95.9693	0	638	533	225	230	318	278	301	335	242	208	348	85	208	679	269
96.0922	0	638	538	227	233	320	279	302	335	243	207	349	87	211	683	272
96.215	0	635	527	227	225	323	277	301	338	240	208	347	86	208	675	268
96.3379	0	637	523	222	224	315	274	300	337	240	206	346	85	207	671	266
96.4608	0	632	525	222	225	316	275	298	333	241	206	346	85	207	673	267
96.5837	0	631	530	224	227	317	275	299	334	240	206	347	85	208	676	269
96.7066	0	639	535	225	231	317	276	303	339	240	209	348	86	209	679	271
96.8294	0	650	541	226	234	320	277	304	338	242	209	349	87	210	684	273
96.9523	0	639	533	230	228	323	280	301	334	241	208	348	86	209	676	268
97.0752	0	634	526	223	225	316	273	299	334	239	206	346	86	208	671	266
97.1981	0	635	527	223	226	316	275	300	337	239	208	347	85	208	674	266
97.321	0	644	530	223	228	316	275	301	336	242	208	348	86	209	676	269
97.4438	0	640	535	226	232	318	277	303	334	242	209	350	86	210	680	269
97.5667	0	640	542	227	236	321	278	306	337	241	208	351	87	213	685	272
97.6896	0	644	536	232	231	325	279	306	340	241	210	351	86	211	679	269
97.8125	0	640	529	223	225	318	275	303	337	242	208	349	86	209	674	267
97.9354	0	639	531	222	227	318	276	303	334	242	208	351	85	210	677	267
98.0582	0	637	532	224	229	317	276	305	336	240	208	349	85	210	679	268
98.1811	0	645	538	226	233	319	277	306	340	241	211	351	86	212	683	269
98.304	0	647	541	231	235	324	279	307	339	244	212	352	87	212	685	271
98.4269	0	640	530	225	227	319	277	305	333	242	209	349	86	210	675	268
98.5498	0	639	531	222	228	317	275	303	337	239	209	349	85	210	676	268
98.6726	0	647	533	224	230	317	275	305	339	241	209	351	85	210	678	270
98.7955	0	647	539	225	234	318	276	305	338	243	209	353	85	212	683	272
98.9184	0	651	546	229	237	321	277	307	337	244	210	354	86	213	686	274
99.0413	0	646	533	227	229	321	277	305	339	241	209	352	85	211	677	270
99.1642	0	646	529	222	227	315	274	304	338	240	208	350	86	209	673	268
99.287	0	644	532	221	228	315	275	302	335	242	208	350	84	210	677	268
99.4099	0	643	534	223	230	316	274	303	335	242	209	351	85	211	679	270
99.5328	0	647	541	225	235	318	275	306	340	242	211	353	87	212	683	271
99.6557	0	653	543	232	237	323	279	308	341	244	211	353	87	213	685	273
99.7786	0	643	530	225	229	319	277	304	335	242	208	350	86	209	674	267
99.9014	0	639	529	221	227	313	273	301	335	241	207	349	85	210	674	268
100.024	0	645	531	222	230	314	275	303	339	240	207	351	85	210	676	269
100.147	0	654	536	223	232	315	274	303	339	243	209	351	84	211	678	271
100.27	0	650	544	225	237	316	277	305	337	244	209	353	86	212	684	271
100.393	0	652	550	229	240	319	278	308	337	243	211	354	86	213	687	274
100.516	0	646	535	226	230	321	278	305	341	242	209	351	86	211	677	270
100.639	0	653	531	221	228	314	273	303	338	242	209	350	85	210	674	268
100.762	0	647	535	221	232	316	275	301	334	242	208	351	85	211	677	269
100.884	0	646	538	224	234	315	275	304	338	241	209	350	85	211	679	270
101.007	0	652	545	225	238	318	276	307	342	243	211	353	87	212	685	272
101.13	0	657	551	227	241	320	278	308	340	246	212	354	88	215	691	275
101.253	0	649	542	232	237	323	280	308	338	244	211	352	86	213	682	270
101.376	0	641	533	223	230	317	275	304	338	242	209	350	86	211	675	268
101.499	0	647	536	225	232	318	276	306	341	242	210	351	85	212	679	269
101.622	0	653	538	224	234	317	276	305	339	244	211	351	84	213	681	268
101.745	0	651	545	227	239	319	278	308	338	244	211	353	86	214	685	271
101.868	0	653	552	231	242	324	280	310	343	244	213	353	87	215	689	271
101.99	0	649	537	227	232	323	280	307	342	243	211	350	87	214	677	268
102.113	0	644	535	224	231	317	277	306	338	244	210	351	86	213	677	266
102.236	0	650	538	225	235	320	277	307	337	243	210	351	85	213	680	269
102.359	0	651	544	226	236	319	277	308	342	243	212	353	86	214	683	270
102.482	0	656	552	228	242	322	279	311	344	245	213	355	88	216	688	273
102.605	0	651	543	234	238	326	282	311	340	245	213	354	87	215	682	270
102.728	0	642	534	225	231	319	277	307	338	243	210	351	87	212	676	267
102.851	0	645	536	224	232	319	276	306	342	243	210	350	85	213	677	269
102.973	0	654	539	225	235	318	276	306	343	245	211	352	84	213	680	269
103.096	0	649	545	227	238	320	278	309	339	245	211	354	87	215	685	270
103.219	0	652	553	230	243	325	280	310	342	245	213	356	88	216	691	273
103.342	0	647	537	229	232	324	279	308	343	243	211	354	86	215	681	271
103.465	0	653	532	224	232	318	276	305	341	243	210	353	84	213	679	272
103.588	0	646	537	223	233	318	277	304	338	244	209	354	84	213	680	271
103.711	0	647	541	225	238	318	274	306	340	243	212	355	85	215	683	271
103.834	0	655	548	226	241	321	277	309	343	243	212	356	87	215	687	273
103.956	0	660	555	229	244	324	279	311	345	246	214	357	88	218	694	278
104.079	0	651	540	230	236	325	280	309	339	244	212	358	86	217	686	276
104.202	0	643	533	222	232	317	274	306	341	242	210	356	84	216	681	276
104.325	0	649	536	223	233	318	277	306	342	242	211	355	84	216	684	275
104.448	0	652	542	224	237	318	276	307	341	245	211	356	84	216	686	276
104.571	0	655	548	225	242	319	277	308	340	244	211	357	86	218	690	278
104.694	11	657	557	228	245	323	278	311	344	244	213	359	87	219	696	279
104.817	0	657	547	233	240	328	280	310	345	243	213	357	87	218	689	276
104.94	0	649	539	224	237	318	277	308	341	244	211	356	85	215	682	273
105.062	0	652	543	223	236	319	275	307	339	244	211	355	84	216	684	275
105.185	0	652	546	225	238	320	277	308	343	243	213	357	84	217	687	276
105.308	0	656	552	226	243	321	278	309	345	245	214	358	86	219	691	277
105.431	0	660	557	232	246	326	280	313	342	246	215	360	87	219	695	278
105.554	0	648	540	228	235	323	279	310	341	243	212	357	86	218	684	274
105.677	0	647	539	224	235	320	276	308	343	242	213	355	85	216	684	273
105.8	0	655	542	226	236	322	277	308	344	244	213	357	85	217	685	273
105.923	0	652	547	226	240	322	278	309	340	245	213	357	85	217	688	273
106.045	0	654	554	228	244	323	278	311	343	245	214	359	86	219	693	277
106.168	0	653	543	233	238	328	279	310	346	244	214	357	87	217	686	274
106.291	0	657	537	224	233	320	276	308	343	244	213	355	86	215	680	271
106.414	0	649	539	223	235	320	278	306	339	243	212	356	84	215	681	272
106.537	0	648	543	225	236	319	275	307	341	243	211	357	85	216	684	275
106.66	0	657	550	226	241	320	277	309	345	244	213	359	86	217	689	274
106.783	0	660	552	233	242	327	279	310	344	245	215	359	86	218	690	277
106.906	0	651	536	225	233	320	278	306	338	243	211	356	87	215	678	271
107.028	0	647	536	222	233	317	273	302	341	242	210	355	85	214	676	270
107.151	0	651	538	224	236	317	274	304	342	242	211	356	85	215	678	271
107.274	0	655	544	225	238	318	275	306	342	244	212	357	85	215	682	273
107.397	0	654	550	225	241	320	277	308	340	245	212	357	87	217	687	276
107.52	0	650	545	231	239	325	280	308	342	242	212	356	87	216	686	274
107.643	0	650	533	224	231	318	276	304	342	242	210	353	86	214	677	270
107.766	0	648	535	222	232	317	274	303	338	243	210	352	85	214	677	270
107.889	0	647	538	223	233	318	274	303	337	242	209	354	84	214	680	272
108.012	0	648	542	225	237	318	274	305	342	242	211	355	86	215	684	274
108.134	0	654	549	227	240	320	277	309	343	245	212	356	87	217	690	275
108.257	0	652	547	231	239	325	280	307	340	244	213	358	86	218	688	276
108.38	0	650	536	223	232	318	274	306	339	242	210	354	86	214	678	270
108.503	0	647	538	222	235	318	274	308	343	241	211	355	85	214	679	271
108.626	0	648	539	224	235	319	275	307	343	243	212	356	84	214	682	272
108.749	0	650	545	227	239	319	278	308	340	244	211	357	86	216	686	272
108.872	0	650	550	228	242	322	277	310	341	245	212	358	87	217	690	275
108.995	0	647	538	227	234	324	277	308	343	242	212	355	86	216	681	270
109.117	0	649	535	223	233	316	275	308	342	243	211	354	86	214	678	268
109.24	0	646	539	224	233	319	276	305	338	244	212	355	85	215	680	267
109.363	0	644	542	224	238	319	276	307	339	244	212	355	85	216	683	271
109.486	0	652	548	226	241	320	276	310	344	243	214	357	87	217	688	272
109.609	0	653	540	229	237	326	277	311	345	244	213	356	86	215	681	268
109.732	0	645	534	223	234	319	275	310	340	242	210	355	86	214	675	266
109.855	0	642	536	224	237	321	275	312	343	241	210	358	85	214	677	267
109.978	0	644	538	224	239	319	275	312	345	241	211	358	85	214	680	269
110.1	0	656	545	225	241	319	276	312	344	244	212	360	86	217	684	272
110.223	0	647	540	231	240	324	279	310	340	244	211	358	86	216	680	269
110.346	0	638	529	223	233	316	272	308	341	241	208	354	86	214	673	267
110.469	0	644	530	222	234	315	273	308	341	240	208	354	85	214	674	267
110.592	0	648	533	223	234	317	273	307	341	242	209	355	85	214	676	269
110.715	0	645	538	224	239	318	275	308	338	243	210	356	86	215	681	270
110.838	0	643	542	230	240	323	277	308	341	242	211	357	86	215	682	271
110.961	0	640	527	224	232	316	273	305	339	240	209	352	86	212	671	266
111.084	0	640	528	221	232	314	272	302	338	242	207	352	85	211	671	268
111.206	0	640	531	222	232	315	273	301	334	241	207	352	84	212	674	267
111.329	0	636	536	223	235	314	272	302	337	241	208	353	84	212	677	270
111.452	0	649	543	223	239	316	274	306	341	242	208	356	86	214	681	271
111.575	0	649	539	230	238	323	277	305	340	243	208	354	86	213	676	268
111.698	0	638	529	222	232	313	272	302	334	241	207	350	86	211	670	264
111.821	0	633	529	221	231	314	271	300	336	240	207	351	84	212	672	264
111.944	0	639	531	221	235	313	273	302	338	241	207	351	85	212	674	266
112.067	0	647	537	224	235	315	273	302	337	243	209	352	86	213	679	266
112.189	0	640	539	229	239	320	275	305	335	243	209	353	86	214	680	266
112.312	0	632	528	223	231	317	273	301	337	240	208	350	86	212	671	264
112.435	0	636	529	221	231	314	272	302	337	240	208	349	86	211	671	263
112.558	0	636	529	223	232	316	272	299	335	243	208	350	85	211	673	262
112.681	0	638	535	224	235	316	272	303	334	242	208	350	86	212	677	264
112.804	0	641	541	226	239	318	274	304	338	242	210	352	87	213	681	267
112.927	0	640	531	227	233	320	274	301	339	241	208	350	86	212	674	265
113.05	0	635	528	222	229	314	272	300	334	241	207	348	85	211	672	263
113.172	0	635	530	222	232	314	271	299	333	240	206	349	85	211	674	263
113.295	0	637	532	224	233	315	272	300	337	240	208	349	85	213	676	265
113.418	0	642	539	225	238	316	274	303	338	242	209	353	86	214	680	266
113.541	0	636	530	230	235	322	276	302	335	242	208	350	86	212	674	264
113.664	0	629	524	222	229	315	271	300	332	239	206	347	86	210	669	261
113.787	0	631	527	222	230	315	271	299	335	239	206	348	85	210	672	263
113.91	0	636	529	222	232	314	273	300	336	240	207	350	85	211	675	265
114.033	0	641	537	225	236	314	273	301	334	242	207	352	86	212	679	265
114.156	0	640	541	230	240	322	276	304	336	241	208	353	85	213	679	266
114.278	0	635	527	222	231	317	271	300	336	239	206	349	86	211	668	263
114.401	0	638	526	220	231	313	270	300	336	240	205	349	85	209	668	263
114.524	0	636	529	221	233	315	272	299	333	241	205	349	85	210	671	263
114.647	0	635	535	223	237	316	271	303	335	241	207	350	86	211	674	265
114.77	0	641	544	226	241	318	272	305	340	241	208	351	87	213	680	267
114.893	0	644	537	232	237	325	275	306	339	242	208	351	86	212	677	266
115.016	0	633	529	222	232	315	272	300	333	241	206	349	86	210	670	263
115.139	0	631	531	223	232	316	270	300	334	240	206	349	85	211	673	265
115.261	0	642	532	224	236	315	272	301	336	239	207	352	85	212	676	266
115.384	0	646	540	225	239	317	273	303	338	242	208	353	87	213	680	268
115.507	0	642	545	231	244	322	276	305	335	243	208	354	87	214	685	268
115.63	0	633	532	225	233	320	274	302	336	240	207	350	86	213	675	266
115.753	0	633	532	224	232	316	272	302	337	240	207	350	86	212	676	265
115.876	0	640	534	226	234	318	273	303	337	241	207	351	85	212	679	268
115.999	0	633	538	227	238	318	276	303	334	242	209	353	86	213	683	267
116.122	0	634	546	229	241	320	276	306	335	241	209	354	87	214	688	271
116.244	0	631	534	230	234	324	277	304	338	240	209	351	86	213	680	268
116.367	0	638	531	224	232	316	273	304	335	241	208	350	85	212	676	266
116.49	0	635	537	224	235	317	274	302	334	241	207	352	85	212	678	266
116.613	0	639	542	226	238	319	274	306	337	240	207	352	86	212	679	266
116.736	0	644	549	229	243	320	275	307	341	241	209	353	87	214	685	268
116.859	0	649	541	234	238	324	277	305	339	243	210	352	87	213	679	266
116.982	0	638	531	225	233	316	274	303	333	241	206	350	86	211	673	264
117.105	0	636	535	224	234	316	272	304	335	240	207	350	84	211	676	264
117.228	0	643	539	225	235	316	273	305	339	241	208	351	85	212	677	265
117.35	0	646	546	228	241	318	275	305	340	244	210	353	87	214	682	269
117.473	0	644	545	232	240	323	277	306	335	243	210	353	87	213	682	268
117.596	0	637	533	225	231	317	273	303	336	241	207	349	86	211	673	264
117.719	0	640	533	224	232	316	272	304	337	239	207	349	85	211	675	265
117.842	0	641	537	225	234	316	273	303	337	242	208	350	85	211	678	267
117.965	0	641	543	227	238	318	275	304	336	243	208	352	88	213	683	267
118.088	0	640	550	229	242	320	276	307	337	241	210	353	88	215	690	272
118.211	0	638	538	231	232	323	277	306	339	242	209	350	86	213	681	269
118.333	0	635	532	225	230	315	274	303	336	242	209	348	85	211	679	267
118.456	0	633	536	226	232	317	275	302	333	242	209	349	85	212	681	266
118.579	0	632	539	227	234	316	276	305	335	241	210	350	86	212	684	269
118.702	0	644	550	228	240	319	277	307	340	242	211	351	86	214	689	269
118.825	0	652	553	236	243	326	279	309	340	245	212	354	88	215	691	271
118.948	0	643	539	227	234	319	276	306	334	242	209	350	87	213	678	266
119.071	0	640	540	225	237	317	273	306	338	240	209	351	86	213	679	266
119.194	0	647	543	227	238	319	275	308	341	241	209	352	86	213	682	266
119.316	0	651	549	228	242	320	275	309	340	243	210	353	86	214	685	267
119.439	0	650	555	233	245	326	278	310	337	244	212	354	87	215	690	268
119.562	0	639	538	229	234	323	277	308	338	241	211	351	87	214	679	263
119.685	0	644	539	226	237	318	275	307	339	240	210	350	86	213	679	262
119.808	0	648	542	229	236	320	275	307	339	243	211	352	86	212	681	264
119.931	0	647	546	229	240	321	276	308	336	243	211	353	87	214	685	265
120.054	0	649	551	234	243	325	279	311	339	242	212	354	87	216	689	267
120.177	0	648	537	227	234	320	276	308	340	241	211	351	87	211	679	264
120.3	0	648	537	226	233	318	275	305	337	242	210	351	86	212	680	264
120.422	0	646	540	226	236	319	275	306	335	242	211	352	85	213	683	267
120.545	0	644	543	229	240	319	277	308	338	241	212	354	87	214	687	268
120.668	0	652	547	235	240	325	279	309	341	242	213	354	87	215	690	270
120.791	0	649	532	228	232	318	277	307	337	242	210	351	86	212	677	266
120.914	0	643	531	225	232	317	275	303	333	241	209	351	86	211	678	265
121.037	0	641	535	226	233	317	274	305	337	240	210	351	85	212	680	267
121.16	0	650	540	227	237	318	276	306	340	242	211	353	86	212	684	268
121.283	0	656	546	231	240	322	278	307	339	245	212	354	87	214	688	271
121.405	0	640	532	228	231	320	277	303	335	241	210	351	86	212	679	266
121.528	0	636	529	225	227	316	273	300	336	239	209	349	86	211	676	266
121.651	0	641	530	225	229	315	276	302	338	241	210	349	85	211	680	267
121.774	0	640	534	226	233	315	276	303	336	243	210	351	86	212	683	269
121.897	0	643	541	228	238	318	277	304	335	243	211	352	87	213	688	270
122.02	0	641	542	232	236	323	279	306	339	242	212	352	88	213	689	270
122.143	0	639	528	225	229	317	274	305	338	240	210	350	87	212	677	266
122.266	0	637	529	225	228	315	274	302	335	242	209	350	85	211	680	267
122.388	0	635	532	226	230	316	274	302	333	242	210	350	85	211	683	267
122.511	0	638	538	227	234	315	276	304	337	241	211	351	87	213	686	269
122.634	0	648	546	229	239	319	277	307	340	242	212	353	88	214	690	271
122.757	0	648	547	235	240	325	280	308	339	244	213	355	88	214	691	271
122.88	0	639	532	226	230	317	276	304	334	242	211	350	87	212	680	267
123.003	0	638	533	225	230	316	274	304	338	240	211	351	86	212	683	268
123.126	0	643	535	226	232	317	275	305	339	241	211	351	86	213	684	268
123.249	0	643	540	228	236	317	276	305	338	245	212	353	87	213	687	270
123.372	0	649	547	230	240	319	277	309	336	244	213	355	87	214	692	272
123.494	0	644	541	233	235	324	280	306	339	242	212	353	86	213	686	270
123.617	0	644	534	225	231	316	275	305	339	241	212	350	86	212	683	267
123.74	0	643	537	226	234	318	276	306	338	243	212	352	86	212	685	268
123.863	0	642	539	228	234	317	277	306	335	244	212	353	86	213	687	270
123.986	0	647	546	229	239	318	278	309	340	242	212	354	87	214	691	270
124.109	0	650	543	234	236	324	280	309	342	243	213	353	87	215	687	270
124.232	0	643	532	225	231	316	276	305	337	243	210	350	87	211	680	267
124.355	0	641	534	225	230	317	276	304	335	242	210	350	86	212	682	268
124.477	0	641	536	227	233	317	276	304	340	242	211	350	85	212	684	268
124.6	0	649	543	228	237	318	278	307	342	244	213	351	88	213	689	271
124.723	0	643	537	233	234	323	280	306	339	244	212	351	87	212	685	269
124.846	0	637	528	225	228	315	275	301	334	241	209	347	87	210	678	265
124.969	0	637	531	224	227	315	274	301	338	241	209	347	85	210	679	265
125.092	0	641	533	225	230	314	275	301	340	241	210	347	85	211	682	267
125.215	0	643	540	227	234	315	276	302	338	244	210	349	86	211	686	269
125.338	0	642	538	231	234	320	278	302	335	243	210	349	86	211	684	267
125.46	0	637	528	224	227	312	273	301	337	240	208	346	86	209	675	265
125.583	0	640	528	223	228	310	273	299	338	241	208	346	86	209	676	264
125.706	0	639	531	223	230	312	273	298	335	243	208	347	85	209	679	265
125.829	0	640	537	226	234	313	275	300	334	242	209	348	86	210	683	268
125.952	0	643	543	227	236	315	275	303	338	243	211	349	87	211	689	269
126.075	0	640	531	228	227	317	276	300	338	241	209	346	87	210	678	265
126.198	0	633	526	222	227	309	273	298	334	242	206	345	86	208	674	265
126.321	0	633	528	221	228	311	272	297	332	242	208	346	85	209	677	265
126.444	0	633	530	224	229	311	273	300	336	241	208	346	85	208	679	265
126.566	0	639	538	227	234	314	274	302	338	243	209	348	87	210	684	267
126.689	0	638	542	231	237	318	278	304	336	245	210	347	88	214	688	268
126.812	0	630	527	226	229	315	276	301	333	242	209	346	86	209	677	262
126.935	0	628	525	223	225	312	272	300	335	241	209	345	86	208	676	262
127.058	0	633	529	224	229	313	274	301	337	240	209	345	86	210	678	263
127.181	0	636	534	225	232	312	274	300	335	243	209	347	85	211	680	263
127.304	0	637	540	226	236	314	275	302	335	243	208	348	86	213	685	266
127.427	0	637	538	231	233	318	277	303	339	242	210	348	87	212	684	265
127.549	0	633	526	223	227	311	274	301	337	241	208	345	86	209	674	263
127.672	0	632	528	223	227	313	273	299	334	243	209	346	85	209	676	262
127.795	0	631	530	223	230	312	275	299	333	241	209	346	85	210	678	262
127.918	0	635	537	225	234	313	275	301	338	242	210	347	86	212	682	264
128.041	0	639	539	232	234	319	278	303	339	243	211	349	87	212	684	265
128.164	0	630	525	224	226	313	276	300	334	243	208	345	86	209	673	261
128.287	0	632	525	221	226	311	272	297	332	241	208	343	86	208	673	260
128.41	0	630	527	224	228	311	273	298	336	241	209	344	85	209	676	261
128.532	0	636	532	225	231	311	274	300	337	242	209	346	86	211	679	263
128.655	0	636	539	227	235	313	277	303	335	244	210	346	87	212	684	264
128.778	0	630	529	229	228	316	277	301	333	242	209	344	86	210	676	261
128.901	0	628	523	221	224	310	272	298	335	240	207	343	86	209	671	260
129.024	0	631	525	222	226	310	274	298	335	241	208	343	85	208	673	260
129.147	0	634	530	222	229	310	274	298	333	243	208	344	86	210	677	261
129.27	0	636	538	224	234	311	274	300	334	243	207	344	86	211	681	264
129.393	0	642	543	228	236	317	276	302	338	242	210	348	88	212	685	266
129.516	0	633	527	226	229	313	275	300	336	242	208	343	86	210	674	262
129.638	0	630	524	221	225	309	273	298	333	242	207	342	86	208	672	260
129.761	0	625	526	222	225	311	272	297	332	241	207	344	85	209	675	260
129.884	0	627	529	224	228	311	273	299	336	241	210	344	85	210	679	263
130.007	0	636	538	225	233	313	277	300	337	243	210	346	87	211	683	264
130.13	0	635	544	229	236	316	279	303	336	246	211	346	88	214	688	265
130.253	0	625	529	226	227	316	277	301	333	243	211	344	86	210	676	261
130.376	0	626	526	222	225	311	274	300	335	240	209	343	86	210	675	261
130.499	0	634	530	224	227	312	276	299	335	242	210	343	86	211	677	262
130.621	0	631	534	225	231	313	276	301	334	244	210	346	86	211	680	262
130.744	0	633	542	226	236	315	276	303	335	243	210	347	88	214	686	265
130.867	0	637	540	232	234	320	279	305	339	244	212	348	87	213	685	265
130.99	0	636	527	223	225	314	275	301	338	243	210	345	87	211	675	262
131.113	0	631	530	222	226	313	276	300	333	242	210	345	85	210	678	262
131.236	0	630	533	224	229	313	274	302	334	242	210	345	85	211	680	264
131.359	0	636	540	225	233	315	276	304	339	242	211	347	86	213	684	266
131.482	0	649	544	231	236	319	279	306	340	244	211	347	87	215	687	269
131.604	0	636	530	224	227	314	276	301	334	242	209	345	87	210	675	263
131.727	0	635	530	221	227	312	272	299	334	241	209	345	85	210	675	263
131.85	0	637	533	221	229	312	274	300	337	241	210	345	85	211	677	263
131.973	0	648	537	223	233	312	275	303	338	243	211	347	85	211	681	266
132.096	0	645	545	225	238	315	277	304	335	244	211	349	87	212	687	266
132.219	0	639	537	231	232	321	278	303	338	242	211	347	87	212	681	265
132.342	0	637	527	222	227	311	274	301	338	240	209	344	86	210	672	262
132.465	0	644	528	220	227	311	273	301	337	242	209	344	85	210	675	263
132.588	0	638	532	221	229	312	274	300	333	243	209	345	86	210	677	262
132.71	0	639	537	224	233	312	275	302	336	242	211	345	86	212	681	263
132.833	0	646	545	225	236	315	277	305	341	244	213	345	88	212	685	264
132.956	0	644	540	232	233	322	279	305	339	246	212	344	87	212	680	261
133.079	0	636	528	222	226	312	274	301	332	242	209	342	87	209	671	259
133.202	0	633	529	221	227	312	273	301	335	240	209	341	86	210	673	260
133.325	0	638	532	221	228	312	274	302	338	242	210	344	85	210	676	260
133.448	0	644	537	225	232	313	275	302	337	245	211	345	87	211	680	263
133.571	0	644	546	226	236	316	277	305	336	245	212	345	88	212	684	264
133.693	0	641	546	231	235	321	281	306	339	244	213	346	88	213	684	263
133.816	0	637	530	223	227	314	276	304	339	242	211	344	87	210	674	260
133.939	0	641	533	222	229	314	275	302	337	244	211	344	86	211	677	262
134.062	0	639	536	223	230	314	276	303	334	243	210	345	86	212	678	262
134.185	0	637	540	224	234	315	277	305	338	242	212	347	87	213	682	263
134.308	0	647	546	230	237	319	279	307	341	245	214	349	88	213	686	265
134.431	0	644	532	227	228	318	278	303	337	243	212	345	87	212	676	262
134.554	0	635	531	222	228	313	276	301	333	243	210	345	86	211	675	260
134.676	0	636	532	224	229	316	275	303	338	242	212	345	86	212	679	262
134.799	0	642	537	224	232	314	277	303	339	243	212	347	86	213	681	263
134.922	0	644	544	227	236	317	279	305	337	246	214	348	88	213	686	265
135.045	0	636	531	228	227	319	279	302	334	243	211	346	87	210	675	261
135.168	0	635	527	222	225	311	274	300	337	241	210	344	86	210	672	259
135.291	0	638	528	222	227	312	275	301	338	242	210	343	85	210	674	261
135.414	0	637	533	223	228	312	275	300	335	245	209	344	86	211	676	261
135.537	0	638	539	224	234	314	277	301	335	244	211	346	87	212	681	263
135.66	0	637	530	231	226	319	279	301	339	243	211	344	88	210	674	260
135.782	0	634	523	220	223	310	274	297	337	241	208	342	87	207	669	259
135.905	0	634	525	220	224	310	273	295	334	244	207	342	87	208	671	259
136.028	0	633	528	219	228	310	273	296	333	242	207	343	86	208	673	259
136.151	0	638	535	222	231	311	274	298	337	242	209	345	87	210	677	262
136.274	0	644	538	229	233	317	278	299	339	243	207	344	87	211	679	262
136.397	0	632	523	221	223	311	275	296	333	242	206	341	87	208	665	258
136.52	0	629	523	219	224	307	272	294	332	241	205	340	86	207	667	256
136.643	0	631	526	220	226	308	272	294	335	240	205	340	86	207	670	257
136.765	0	638	530	221	229	309	274	295	336	242	207	342	87	208	673	259
136.888	0	638	538	222	233	311	274	296	334	244	207	343	87	209	678	260
137.011	0	634	533	228	231	316	276	297	335	243	207	343	87	209	674	259
137.134	0	633	525	219	226	307	272	295	335	240	206	341	86	207	667	256
137.257	0	640	528	220	228	309	273	294	335	241	206	342	87	207	670	257
137.38	0	636	530	220	229	308	274	295	332	242	206	342	86	208	671	257
137.503	0	636	538	222	235	309	273	297	333	243	205	343	87	210	675	259
137.626	0	638	536	227	231	315	277	299	339	242	209	343	87	209	673	259
137.748	0	638	524	220	226	309	273	294	334	242	206	340	87	206	665	255
137.871	0	630	526	218	226	309	274	293	331	242	206	341	87	207	668	255
137.994	0	629	526	220	228	309	271	295	334	241	206	342	86	207	670	256
138.117	0	634	533	221	233	310	273	298	337	242	207	343	88	210	675	259
138.24	0	641	534	227	230	316	276	298	337	244	207	342	88	210	674	258
138.363	0	628	521	219	224	309	273	293	330	241	205	341	86	207	664	255
138.486	0	627	524	217	225	307	271	291	333	240	206	340	85	207	666	256
138.609	0	631	527	219	227	308	271	294	335	240	205	341	86	207	669	256
138.732	0	642	532	221	233	308	272	295	337	243	206	344	87	209	673	260
138.854	0	638	537	226	234	315	275	297	332	243	205	344	86	211	675	260
138.977	0	628	523	220	225	308	272	294	334	240	205	340	85	206	663	255
139.1	0	633	522	217	223	304	271	292	333	239	204	340	86	207	664	255
139.223	0	638	525	218	227	306	271	292	334	242	205	342	86	206	666	256
139.346	0	632	530	219	231	306	272	292	331	241	204	342	86	208	670	257
139.469	0	635	538	221	235	310	274	296	335	241	206	342	87	211	675	259
139.592	0	638	534	227	231	315	277	298	336	241	208	344	87	210	673	258
139.715	0	630	522	219	224	306	272	294	333	242	205	340	86	207	664	255
139.837	0	628	524	217	225	307	272	292	330	241	205	340	86	206	665	255
139.96	0	625	525	219	228	308	273	294	333	241	206	340	86	207	667	255
140.083	0	635	534	222	231	309	274	296	337	241	207	342	86	209	672	257
140.206	0	642	541	224	236	312	275	299	336	243	207	344	87	212	677	260
140.329	1	636	538	228	232	317	278	298	334	242	209	344	87	211	674	258
140.452	0	627	526	220	225	310	272	296	334	241	206	340	86	208	665	255
140.575	0	632	528	220	227	309	273	294	336	240	208	340	87	208	667	255
140.698	0	637	531	220	229	311	274	296	335	244	207	342	87	208	667	254
140.82	0	637	537	222	234	312	276	297	331	244	207	341	86	211	672	256
140.943	0	637	544	227	236	316	278	300	337	242	209	343	87	212	674	258
141.066	0	636	529	223	227	314	276	296	338	242	208	340	87	209	661	253
141.189	0	639	533	220	229	312	274	296	335	242	206	342	86	208	662	251
141.312	0	639	534	222	232	314	274	296	333	242	207	342	87	209	665	253
141.435	0	640	539	222	235	313	274	298	338	242	209	343	88	210	667	254
141.558	0	647	544	226	237	317	277	299	340	244	210	344	87	212	672	256
141.681	0	638	530	225	228	315	277	297	336	244	208	342	87	209	660	252
141.804	0	635	528	221	226	311	274	293	333	241	208	340	86	208	659	253
141.926	0	635	528	219	226	311	274	293	338	240	209	342	86	208	660	253
142.049	0	639	532	221	229	312	275	294	338	242	209	343	87	209	665	254
142.172	0	641	538	223	233	314	277	295	336	244	209	346	88	211	673	257
142.295	0	638	534	229	230	319	280	295	336	243	209	347	86	210	672	257
142.418	0	634	524	220	223	312	274	292	337	240	208	343	86	207	664	254
142.541	0	636	524	220	225	310	274	291	337	241	207	343	87	209	666	255
142.664	0	637	527	218	227	311	274	290	334	243	207	344	86	208	668	254
142.787	0	637	532	221	231	312	274	293	336	242	208	344	86	209	670	256
142.909	0	641	539	223	233	315	276	296	340	242	211	344	87	210	675	258
143.032	0	644	531	229	229	320	279	295	339	242	210	344	87	209	668	256
143.155	0	634	523	221	224	312	275	292	333	241	207	342	86	208	662	254
143.278	0	629	524	219	223	312	274	290	334	241	207	342	86	207	665	254
143.401	0	632	525	219	226	312	274	292	337	240	208	342	87	208	666	253
143.524	0	641	531	222	228	314	276	294	338	242	209	344	87	209	671	256
143.647	0	638	538	224	233	316	278	296	335	244	211	346	88	210	674	256
143.77	0	634	529	227	227	319	278	294	336	242	208	344	87	210	668	255
143.892	0	634	526	219	226	312	275	294	337	240	209	344	86	207	665	253
144.015	0	643	527	221	227	315	275	293	338	242	209	344	86	208	668	254
144.138	0	636	529	221	228	313	276	293	334	243	209	345	87	209	669	255
144.261	0	636	536	223	231	314	277	296	336	242	209	345	87	212	673	257
144.384	0	635	533	228	229	321	279	297	340	242	211	344	87	210	671	256
144.507	0	640	524	221	222	315	275	292	337	242	209	342	86	208	663	254
144.63	0	633	526	220	224	314	275	292	332	240	208	343	86	207	666	253
144.753	0	631	526	221	226	313	276	294	335	240	209	344	87	209	666	254
144.876	0	640	532	223	229	315	278	297	339	242	212	346	87	211	671	257
144.998	0	643	537	228	232	321	280	297	339	244	211	344	87	212	673	258
145.121	0	633	524	222	224	315	277	295	334	241	209	342	87	208	661	253
145.244	0	629	522	220	222	312	274	294	335	239	208	342	87	208	661	253
145.367	0	635	524	221	224	313	276	294	338	240	210	344	86	208	664	254
145.49	0	639	528	221	228	315	276	294	338	243	210	344	87	208	666	254
145.613	0	639	536	224	232	316	277	297	336	244	211	345	88	211	671	256
145.736	0	636	534	229	230	321	281	298	340	241	211	345	88	209	670	256
145.859	0	636	522	222	222	313	275	296	338	241	210	343	86	206	660	253
145.981	0	635	524	219	222	313	275	295	336	242	209	343	87	207	661	253
146.104	0	635	527	221	225	313	274	294	334	241	209	343	87	208	664	254
146.227	0	639	533	222	230	314	277	298	338	240	210	344	87	210	669	255
146.35	0	645	539	224	234	317	278	301	341	243	212	345	87	211	674	258
146.473	0	645	542	232	235	324	282	302	338	245	212	347	89	212	675	258
146.596	0	640	527	223	225	318	277	298	336	242	211	343	87	208	663	254
146.719	0	636	528	220	227	315	275	299	338	240	211	343	87	207	666	254
146.842	0	642	531	222	228	316	277	301	340	242	211	345	87	208	670	257
146.964	0	645	537	223	232	317	278	302	338	243	211	347	87	208	673	257
147.087	0	646	545	224	237	319	278	303	339	243	213	348	88	211	678	260
147.21	0	646	540	231	233	324	280	303	341	242	213	347	87	211	673	258
147.333	0	648	531	221	228	315	276	301	340	242	211	344	87	208	666	256
147.456	0	643	533	223	229	316	279	301	336	243	211	345	88	208	669	256
147.579	0	642	536	224	231	316	278	302	337	241	212	347	87	209	672	257
147.702	0	645	543	225	236	318	277	305	342	242	213	348	88	210	678	260
147.825	0	657	541	230	233	324	281	304	342	244	213	348	88	210	676	262
147.948	0	642	530	222	229	316	277	299	335	242	210	344	87	207	668	256
148.07	0	642	532	221	229	316	276	301	337	241	210	345	87	208	670	257
148.193	0	645	534	224	230	317	277	302	341	242	211	346	87	208	671	258
148.316	0	658	542	225	236	318	277	303	341	244	212	348	88	209	675	261
148.439	0	653	544	231	238	322	281	304	338	244	212	349	88	210	678	261
148.562	0	645	530	223	228	319	276	302	340	240	210	345	87	207	664	256
148.685	0	647	530	222	229	315	275	302	340	241	209	344	87	205	665	255
148.808	0	650	532	222	230	315	275	301	339	242	209	345	88	207	666	256
148.931	0	650	537	224	235	317	277	301	336	243	209	346	88	208	670	256
149.053	0	650	545	225	238	319	278	304	341	242	210	347	88	211	674	259
149.176	0	652	536	231	234	324	280	304	342	242	211	346	87	208	667	256
149.299	0	650	529	222	229	314	275	301	337	242	208	343	88	206	662	255
149.422	0	647	532	221	230	315	276	299	335	241	208	344	88	206	665	256
149.545	0	647	535	223	232	314	275	302	339	240	208	347	88	207	668	257
149.668	0	657	543	226	237	317	276	305	341	242	210	348	87	209	673	259
149.791	0	658	550	227	242	321	279	306	340	243	209	351	88	211	679	261
149.914	0	650	535	227	233	321	278	303	337	242	209	349	87	207	668	257
150.036	0	650	533	221	232	316	273	302	340	240	208	348	88	207	667	257
150.159	0	655	538	224	235	317	275	302	340	240	208	350	87	208	668	257
150.282	0	656	542	224	238	317	276	303	338	243	208	351	87	208	670	258
150.405	0	657	548	226	242	319	276	306	338	242	209	351	88	211	675	258
150.528	0	658	546	231	239	324	278	307	342	242	211	351	87	210	674	258
150.651	0	651	534	224	232	317	274	303	339	241	209	348	88	207	665	256
150.774	0	651	537	224	235	316	275	302	337	242	208	348	87	208	668	256
150.897	0	649	539	225	235	317	275	303	337	241	209	349	87	208	670	258
151.02	0	655	547	226	239	318	276	305	343	242	211	351	88	209	675	261
151.142	0	661	544	231	239	324	278	306	342	243	211	352	88	209	675	261
151.265	0	649	533	224	232	315	276	302	335	241	208	350	87	208	667	257
151.388	0	646	534	223	231	316	274	301	337	240	208	350	87	208	669	259
151.511	0	650	537	223	235	316	274	303	340	241	209	350	86	209	672	258
151.634	0	660	543	225	239	318	276	304	341	243	211	352	88	209	677	260
151.757	0	655	544	231	239	323	279	304	338	243	210	353	88	210	677	261
151.88	0	646	530	225	230	317	274	301	337	240	207	348	86	208	665	258
152.003	0	650	530	223	229	315	273	301	340	239	208	348	87	208	668	258
152.125	0	657	533	223	232	315	274	299	339	241	208	349	86	209	671	259
152.248	0	652	539	225	235	316	276	301	337	242	210	350	87	208	674	261
152.371	0	651	546	226	240	319	277	304	339	241	211	352	88	210	678	262
152.494	0	653	538	232	234	323	278	304	342	241	210	350	86	208	672	259
152.617	0	648	529	222	231	314	274	300	336	241	207	347	86	206	666	258
152.74	0	646	531	223	230	316	274	299	334	240	208	348	86	207	669	259
152.863	0	644	533	223	233	316	274	301	337	238	208	348	87	208	672	259
152.986	0	652	540	226	237	316	276	302	340	242	210	351	87	209	676	262
153.108	0	655	546	227	240	318	277	304	339	243	210	351	88	212	682	265
153.231	0	647	539	232	235	324	280	302	337	242	209	351	88	210	678	262
153.354	0	640	528	223	229	316	274	301	338	239	208	347	86	207	672	261
153.477	0	642	529	223	227	316	275	301	338	240	209	347	86	209	675	262
153.6	0	639	532	225	230	317	277	300	335	242	209	349	87	210	678	264
153.723	0	644	538	227	235	318	277	303	337	242	208	348	87	211	681	265
153.846	0	643	544	228	238	321	278	305	340	243	212	350	88	213	687	266
153.969	0	641	535	234	232	325	279	304	340	242	213	350	86	211	681	265
154.092	0	636	528	225	228	319	278	302	335	242	210	348	86	210	677	262
154.214	0	632	532	225	229	319	275	303	335	242	211	348	86	210	680	263
154.337	0	634	533	226	231	319	277	303	340	241	212	348	87	211	681	263
154.46	0	644	540	229	235	321	279	305	340	243	213	350	88	212	685	265
154.583	0	639	540	234	236	328	283	306	337	244	213	351	88	212	686	264
154.706	0	631	530	227	226	322	277	303	335	241	210	346	87	210	676	262
154.829	0	634	531	226	228	320	277	303	339	241	212	348	87	210	678	262
154.952	0	642	532	227	231	320	279	304	339	242	212	349	86	210	680	263
155.075	0	638	538	229	233	322	279	304	336	244	212	350	87	211	685	264
155.197	0	637	543	234	236	326	283	307	339	242	214	351	88	212	687	265
155.32	0	635	529	229	227	324	279	305	340	241	212	347	87	210	677	261
155.443	0	640	528	225	227	319	277	303	338	241	211	347	87	209	677	261
155.566	0	632	530	226	229	319	279	300	334	242	211	347	87	210	679	261
155.689	0	631	534	228	229	320	280	303	336	241	212	348	87	210	682	261
155.812	0	638	541	229	235	323	281	306	341	242	213	350	89	212	686	264
155.935	0	637	533	235	229	328	283	304	339	244	213	348	88	211	681	262
156.058	0	630	525	226	225	319	279	300	333	242	209	344	88	208	674	259
156.18	0	627	526	226	226	319	277	299	336	240	210	345	87	209	676	260
156.303	0	634	529	227	228	320	279	301	338	242	211	346	87	209	678	260
156.426	0	634	536	229	233	321	280	302	336	243	212	347	87	210	682	262
156.549	0	637	543	230	235	324	282	304	337	245	212	348	89	213	687	265
156.672	0	633	531	232	227	327	283	304	339	241	211	346	89	210	677	260
156.795	0	634	528	225	225	320	278	302	338	241	211	345	88	209	674	259
156.918	0	635	530	226	227	320	280	301	337	244	210	346	87	209	677	259
157.041	0	635	536	227	232	319	279	302	335	243	210	348	87	210	679	260
157.164	0	646	544	228	235	322	279	305	341	243	213	349	88	211	685	264
157.286	0	650	549	234	239	326	283	307	342	244	214	352	89	214	688	264
157.409	0	639	533	231	229	324	282	305	337	243	212	347	88	210	677	261
157.532	0	635	532	226	228	319	278	301	336	242	211	346	87	209	677	260
157.655	0	640	535	228	230	322	278	304	341	242	212	348	87	210	679	260
157.778	0	651	540	228	235	322	281	305	342	243	213	349	88	210	681	261
157.901	0	649	547	230	238	323	282	307	339	245	213	351	89	212	687	263
158.024	0	641	541	235	233	330	283	307	341	243	214	352	88	212	684	262
158.147	0	641	534	225	229	320	279	307	342	242	212	349	88	210	678	261
158.269	0	651	537	228	232	323	280	304	343	244	212	351	88	211	682	262
158.392	0	643	539	230	234	322	281	305	338	244	213	350	87	211	683	262
158.515	0	646	545	230	237	323	281	308	340	243	215	353	89	213	688	264
158.638	0	648	540	237	232	329	283	307	343	244	215	351	88	212	684	263
158.761	0	649	531	227	227	322	279	303	341	243	212	350	88	211	677	261
158.884	0	644	533	227	229	321	280	303	336	244	213	350	87	210	679	261
159.007	0	641	536	229	233	321	280	304	339	241	213	351	88	211	682	263
159.13	0	648	543	230	236	324	281	307	344	243	214	353	88	212	687	265
159.252	0	650	536	235	231	329	284	305	341	245	213	351	88	211	681	263
159.375	0	641	529	225	227	320	279	301	336	243	210	348	88	209	675	260
159.498	0	640	530	226	227	320	277	302	340	241	212	349	87	210	677	262
159.621	0	648	532	226	228	320	279	303	341	242	212	349	88	210	680	262
159.744	0	647	538	230	233	322	281	303	340	246	213	350	87	212	683	265
159.867	0	644	534	233	230	326	282	304	338	243	211	349	88	211	679	262
159.99	0	640	525	226	225	319	277	300	339	241	210	346	87	208	673	260
160.113	0	641	526	224	225	318	277	300	340	241	211	348	87	209	675	261
160.236	0	641	529	225	228	318	277	301	337	244	211	348	87	209	677	261
160.358	0	647	535	227	230	319	278	301	336	241	211	349	88	210	681	264
160.481	0	646	539	231	233	323	279	304	341	243	213	350	88	211	686	265
160.604	0	642	528	228	225	322	279	301	339	241	211	348	87	209	676	261
160.727	0	640	527	225	224	318	276	300	334	242	210	346	87	208	674	259
160.85	0	636	529	224	226	317	276	301	335	241	210	347	87	209	677	260
160.973	0	641	532	226	230	319	276	303	339	241	211	348	87	211	680	262
161.096	0	650	538	227	233	320	277	305	340	242	212	350	88	211	683	264
161.219	0	645	542	229	236	321	280	306	338	244	214	352	89	212	686	266
161.341	0	640	532	231	229	325	279	304	338	242	211	349	87	209	679	261
161.464	0	640	530	224	226	318	276	303	339	241	211	348	87	210	677	262
161.587	0	648	531	225	228	318	276	302	339	243	210	350	87	210	680	263
161.71	0	643	534	227	230	319	277	303	336	243	212	350	87	211	682	263
161.833	0	646	541	227	234	320	277	306	338	242	212	352	87	212	685	265
161.956	0	651	541	232	234	324	280	307	341	242	213	351	88	212	685	266
162.079	0	647	531	225	225	317	276	304	338	242	211	349	87	209	678	263
162.202	0	648	532	223	228	316	276	303	335	242	210	349	86	210	680	264
162.324	0	645	534	226	231	316	275	304	338	241	212	350	87	211	682	265
162.447	0	654	540	226	233	317	277	307	341	242	212	352	86	211	685	266
162.57	0	657	542	232	235	322	279	306	340	245	212	351	87	211	685	268
162.693	0	648	532	224	227	315	276	303	335	241	209	347	87	209	675	262
162.816	0	645	531	223	227	313	273	302	338	240	209	348	87	208	675	263
162.939	0	651	534	224	229	315	275	302	339	241	210	348	86	209	677	263
163.062	0	651	538	226	233	314	276	302	337	244	210	349	87	209	680	264
163.185	0	654	545	227	237	316	276	304	337	243	210	351	88	211	684	267
163.308	0	651	536	231	230	321	276	302	339	241	209	347	87	209	678	264
163.43	0	649	530	222	226	311	273	300	338	239	208	344	86	206	672	262
163.553	0	647	530	222	226	311	274	299	335	242	207	345	87	206	674	262
163.676	0	645	534	222	230	311	272	299	335	242	206	345	86	207	677	264
163.799	0	649	539	226	232	313	273	300	339	241	208	347	87	208	680	265
163.922	0	656	546	227	236	315	276	303	340	243	209	347	87	212	685	267
164.045	0	651	542	231	234	321	279	303	337	245	210	348	88	210	684	266
164.168	0	640	529	223	226	312	274	298	335	240	206	343	87	205	673	262
164.291	0	642	531	222	226	311	272	297	338	241	207	342	86	207	674	262
164.413	0	649	531	223	228	311	274	298	337	242	208	344	87	207	676	263
164.536	0	644	538	225	232	312	275	298	334	243	209	345	87	208	680	264
164.659	0	646	546	226	236	314	276	301	337	242	207	345	88	211	685	266
164.782	0	651	550	232	239	319	278	305	342	243	211	348	87	211	689	267
164.905	0	651	533	226	229	314	276	301	340	242	208	344	87	207	676	263
165.028	0	643	532	223	228	311	274	299	333	242	207	342	86	207	675	261
165.151	0	642	534	224	230	313	274	300	337	242	207	344	86	208	678	263
165.274	0	648	539	225	233	313	275	301	341	242	208	345	87	209	680	264
165.396	0	652	545	227	237	316	278	302	341	244	210	346	88	210	685	267
165.519	0	647	545	232	237	321	279	302	337	244	210	348	88	210	686	266
165.642	0	638	532	225	228	314	275	300	338	241	208	344	87	209	676	263
165.765	0	644	535	225	230	313	275	301	340	241	208	345	86	208	677	262
165.888	0	648	538	225	232	313	276	300	340	244	209	346	86	209	679	263
166.011	0	648	544	227	236	315	276	300	337	244	208	346	87	211	682	264
166.134	0	648	548	231	238	319	279	302	341	243	211	348	88	211	685	265
166.257	11	645	532	227	228	318	278	301	342	242	209	344	88	209	674	261
166.38	0	642	531	224	229	313	275	298	337	244	207	344	87	208	673	261
166.502	0	640	533	225	229	313	276	298	335	242	208	343	86	208	677	261
166.625	0	644	537	226	232	314	275	300	340	243	208	344	87	209	680	264
166.748	0	649	544	228	236	316	278	303	342	245	210	346	88	211	684	265
166.871	0	644	535	233	233	320	280	300	339	244	209	344	88	208	677	262
166.994	0	644	526	224	228	311	273	296	335	241	206	341	87	206	670	259
167.117	0	641	529	221	227	311	273	295	340	241	206	342	87	207	672	260
167.24	0	644	534	223	231	311	274	296	340	242	207	344	87	208	674	262
167.363	0	649	542	227	234	312	277	296	337	244	208	345	88	208	680	263
167.485	0	647	544	232	238	318	278	299	339	244	208	346	88	210	682	265
167.608	0	640	528	225	228	313	274	295	340	241	206	342	87	206	670	261
167.731	0	644	527	222	228	308	272	296	338	242	205	342	87	206	669	260
167.854	0	640	530	222	228	311	274	293	335	242	204	342	88	206	672	260
167.977	0	638	534	224	232	311	273	296	335	243	204	342	87	208	675	262
168.1	0	647	541	227	237	314	274	298	340	243	208	345	88	209	680	263
168.223	0	650	539	232	234	319	277	299	340	244	206	344	88	210	678	263
168.346	0	634	525	223	227	311	274	295	334	242	205	342	87	205	669	258
168.468	0	632	527	223	227	310	272	294	335	241	205	342	87	207	671	259
168.591	0	635	529	224	230	311	273	295	338	241	205	343	87	208	673	260
168.714	0	645	535	225	233	313	274	297	338	244	208	344	88	209	677	262
168.837	0	642	543	228	238	315	278	299	335	244	206	343	90	212	682	262
168.96	0	636	534	232	231	320	278	298	338	243	207	344	88	209	676	261
169.083	0	638	527	222	228	312	275	297	339	241	206	341	87	207	671	259
169.206	0	639	529	224	230	313	274	297	338	244	206	343	87	208	674	260
169.329	0	638	532	225	233	313	274	297	335	243	206	344	88	209	675	260
169.452	0	637	541	227	236	314	276	300	339	242	207	344	88	211	679	262
169.574	0	640	536	232	233	321	278	301	342	243	209	345	88	209	678	262
169.697	0	634	524	226	226	314	275	295	338	244	206	343	87	207	670	259
169.82	0	630	525	223	228	313	274	295	334	243	207	343	87	208	672	258
169.943	0	632	528	225	229	313	275	297	338	242	207	344	87	208	675	261
170.066	0	640	535	227	233	315	276	299	341	244	209	345	88	209	679	262
170.189	0	635	532	232	232	320	279	299	338	244	207	344	88	210	677	262
170.312	0	628	521	225	224	313	274	295	335	242	205	341	87	206	669	259
170.435	0	629	522	222	226	312	272	296	336	241	206	342	87	207	671	260
170.557	0	632	527	224	228	312	275	295	339	242	206	344	87	208	673	261
170.68	0	635	532	226	231	313	275	297	335	244	207	345	88	209	676	261
170.803	0	633	532	231	232	317	277	297	337	242	207	345	87	208	677	261
170.926	0	627	519	223	225	311	273	294	336	241	204	341	87	205	665	258
171.049	0	631	518	221	225	310	272	292	337	242	205	341	87	205	666	258
171.172	0	626	520	224	225	310	274	291	332	242	205	341	87	207	669	258
171.295	0	625	527	224	228	310	273	294	334	242	204	340	87	209	673	260
171.418	0	633	532	225	233	313	275	296	338	243	207	344	88	208	677	261
171.54	0	635	524	231	227	319	276	295	338	243	206	342	87	207	671	259
171.663	0	623	517	221	223	311	273	292	331	241	204	340	87	204	665	257
171.786	0	622	519	222	224	309	270	291	334	241	204	340	87	205	667	258
171.909	0	625	522	222	225	310	271	293	336	240	205	340	87	206	669	259
172.032	0	635	527	224	228	312	273	295	337	243	205	340	88	208	673	260
172.155	0	632	534	224	234	314	275	297	334	244	205	341	88	211	677	261
172.278	0	626	528	232	229	320	277	296	336	241	207	342	88	208	673	259
172.401	0	625	518	223	224	311	272	294	337	241	205	339	87	205	665	256
172.524	0	625	520	222	225	311	273	292	335	242	204	339	87	205	669	258
172.646	0	625	522	222	225	310	274	292	331	242	205	340	87	208	672	258
172.769	0	623	529	224	231	313	274	295	335	241	205	341	87	209	675	260
172.892	0	634	535	230	233	317	276	298	339	243	207	342	87	210	678	260
173.015	0	628	522	226	225	315	275	294	335	243	205	340	88	205	670	258
173.138	0	624	521	221	224	311	273	292	332	241	204	340	88	206	669	257
173.261	0	624	523	224	225	311	273	293	335	241	206	340	87	207	671	258
173.384	0	632	528	224	229	312	274	294	337	242	207	342	88	207	675	260
173.507	0	636	535	226	233	316	275	296	335	243	206	342	88	211	678	261
173.629	0	630	527	230	226	319	276	295	334	242	207	341	88	206	671	258
173.752	0	627	520	222	224	312	271	292	336	240	205	340	87	206	668	257
173.875	0	631	523	221	224	311	273	294	336	241	206	341	87	207	671	259
173.998	0	630	526	222	228	311	274	294	333	243	206	342	87	207	673	259
174.121	0	634	534	224	231	312	274	297	334	242	206	342	88	209	677	262
174.244	0	637	537	231	233	319	276	299	340	242	208	345	87	210	680	263
174.367	0	633	523	223	225	312	273	295	337	242	206	343	86	207	672	261
174.49	0	629	521	221	223	310	271	291	332	241	204	341	86	206	674	261
174.612	0	625	524	221	226	310	273	293	333	241	205	341	86	207	675	262
174.735	0	631	529	223	229	311	273	296	338	242	208	342	87	208	677	262
174.858	0	642	537	225	232	313	275	298	338	243	207	342	87	210	681	265
174.981	0	635	540	231	234	320	279	299	336	245	208	343	88	211	682	264
175.104	0	628	524	223	224	313	273	295	335	240	206	339	86	206	671	260
175.227	0	631	525	220	225	311	271	295	338	240	206	340	87	206	672	261
175.35	0	641	530	223	228	311	273	295	337	243	207	343	87	208	676	262
175.473	0	638	537	223	232	312	275	297	335	243	205	343	88	211	680	264
175.596	0	642	546	225	237	314	275	300	337	243	207	345	88	213	687	267
175.718	0	645	551	231	241	320	277	304	344	244	209	347	88	213	690	269
175.841	0	642	533	225	230	317	277	300	339	244	208	345	87	209	678	265
175.964	0	641	533	222	230	312	274	298	335	243	207	344	86	209	677	264
176.087	0	637	537	224	231	312	274	300	338	242	208	345	86	210	679	265
176.21	0	645	540	224	235	314	275	302	341	243	210	347	87	211	683	265
176.333	0	652	549	227	239	315	277	304	341	246	210	347	88	214	687	269
176.456	0	648	549	232	237	322	279	304	338	245	210	347	87	215	687	267
176.579	0	640	535	224	229	314	274	301	339	242	208	346	86	211	678	265
176.701	0	645	538	224	232	313	275	303	341	243	209	346	86	210	680	265
176.824	0	644	541	224	234	314	275	302	340	245	209	349	86	211	682	265
176.947	0	650	549	225	238	316	276	303	338	244	209	348	87	214	687	267
177.07	0	651	552	233	242	321	279	307	343	243	212	351	86	214	689	270
177.193	0	648	536	226	231	316	277	303	342	242	210	350	86	211	680	265
177.316	0	645	536	223	231	314	274	301	339	243	209	349	85	211	681	265
177.439	0	645	540	224	234	313	275	303	337	243	210	350	86	212	683	266
177.562	0	649	545	225	237	315	275	304	342	243	211	351	86	213	686	269
177.684	0	655	552	228	242	319	278	306	344	244	211	353	87	214	690	270
177.807	0	646	536	229	233	319	278	303	339	243	210	349	87	212	680	267
177.93	0	641	532	223	230	312	273	301	337	242	208	347	86	212	678	264
178.053	0	643	536	222	230	313	274	301	341	242	209	347	85	211	681	266
178.176	0	650	540	223	233	314	276	301	341	243	210	348	86	212	683	267
178.299	0	651	548	226	239	315	277	304	339	244	210	350	87	215	688	268
178.422	0	650	550	231	239	322	278	306	340	244	211	352	87	214	688	269
178.545	0	645	533	224	229	314	275	302	341	241	210	347	86	212	676	265
178.668	0	650	533	222	230	313	273	302	340	242	209	347	86	212	677	265
178.79	0	646	536	221	232	314	275	300	337	243	209	347	85	211	680	264
178.913	0	645	541	224	236	314	275	302	339	242	209	348	86	214	683	267
179.036	0	651	549	225	239	316	276	306	344	243	212	350	88	214	688	269
179.159	0	661	550	233	241	323	280	306	343	245	211	351	87	216	690	271
179.282	0	644	534	224	230	315	276	302	337	243	209	349	86	212	677	264
179.405	0	641	535	222	231	313	272	301	338	241	209	348	86	212	678	265
179.528	0	644	536	223	232	315	275	304	341	242	210	348	86	212	680	265
179.651	0	656	542	224	237	316	274	304	341	244	210	349	87	214	684	268
179.773	0	651	549	227	241	318	277	307	338	244	209	349	88	217	688	268
179.896	0	646	539	231	235	323	279	306	341	242	211	351	86	214	683	266
180.019	0	646	534	222	232	314	275	305	341	242	210	349	86	213	679	264
180.142	0	649	538	225	234	316	275	303	340	243	211	350	86	212	682	267
180.265	0	647	540	225	235	317	277	304	338	244	211	351	87	214	684	267
180.388	0	649	548	225	239	318	277	308	341	243	212	351	87	216	689	268
180.511	0	652	542	232	236	323	279	308	343	242	212	351	87	214	686	268
180.634	0	650	535	223	232	315	274	305	339	243	210	350	85	212	681	267
180.756	0	648	538	223	232	315	275	303	336	242	211	350	85	213	683	269
180.879	0	646	540	224	235	315	274	303	341	242	210	350	85	213	685	269
181.002	0	656	547	226	238	316	276	306	343	244	212	352	86	215	689	271
181.125	0	650	540	231	236	321	279	306	339	243	210	351	86	213	685	272
181.248	0	644	530	223	229	313	274	300	336	241	208	347	86	212	679	270
181.371	0	647	532	221	230	313	273	301	340	240	209	348	85	212	681	271
181.494	0	650	536	222	232	312	274	301	342	242	210	349	85	213	684	271
181.617	0	650	542	225	236	315	276	303	338	244	210	349	86	215	688	271
181.74	0	651	545	231	238	321	277	305	339	243	212	352	87	214	690	273
181.862	0	643	530	224	228	316	275	301	341	240	210	347	86	211	678	267
181.985	0	644	527	221	227	311	272	301	340	242	209	347	85	211	676	266
182.108	0	642	530	221	228	313	273	299	336	242	208	348	85	211	681	267
182.231	0	639	535	224	232	313	272	300	336	241	208	347	86	213	684	270
182.354	0	645	541	224	237	314	274	304	340	243	211	349	86	213	688	271
182.477	0	651	540	230	235	320	278	304	341	243	210	348	87	215	687	272
182.6	0	637	528	223	228	314	274	301	335	242	208	346	86	211	678	266
182.723	0	635	528	221	227	312	272	299	336	242	209	346	86	211	679	266
182.845	0	639	532	223	230	313	274	300	339	241	209	347	86	212	681	268
182.968	0	650	537	223	234	314	275	301	339	242	209	348	86	214	685	270
183.091	0	647	544	226	238	316	276	303	338	244	210	349	87	215	690	270
183.214	0	646	546	232	239	322	279	306	340	243	212	350	87	215	691	270
183.337	0	642	530	224	230	314	274	303	341	241	210	347	86	211	678	265
183.46	0	641	531	222	230	313	273	301	338	242	209	346	86	211	679	266
183.583	0	640	533	223	231	314	274	299	335	242	210	346	86	212	681	265
183.706	0	637	537	225	234	315	275	303	339	242	210	346	85	214	684	266
183.828	0	649	546	226	238	318	276	305	343	243	213	349	87	214	688	267
183.951	0	645	537	232	233	321	279	305	340	245	212	347	87	213	683	266
184.074	0	638	530	223	229	313	274	300	335	242	209	345	87	211	676	264
184.197	0	638	533	222	230	313	273	301	338	241	208	346	86	211	679	265
184.32	0	644	535	223	232	314	275	301	340	243	210	346	87	211	682	265
184.443	0	647	543	225	237	315	276	303	339	245	211	348	87	212	685	266
184.566	0	642	536	232	235	319	278	303	337	244	210	347	88	212	681	265
184.689	0	637	527	221	226	312	272	298	338	240	208	344	87	209	674	263
184.812	0	641	527	222	230	312	273	297	339	241	208	344	86	209	677	265
184.934	0	640	532	223	230	312	273	298	336	244	208	345	86	210	681	265
185.057	0	641	537	225	234	314	274	299	336	243	207	344	87	212	684	268
185.18	0	639	536	230	232	318	276	301	339	242	208	346	87	211	682	267
185.303	0	636	523	222	226	311	272	296	338	242	206	343	86	209	673	264
185.426	0	633	525	220	225	310	273	293	333	242	205	343	86	209	674	264
185.549	0	631	528	221	228	310	271	294	334	242	205	343	86	209	677	265
185.672	0	638	533	223	232	310	271	296	338	242	206	344	87	211	680	267
185.795	0	646	539	227	235	316	275	297	339	243	207	344	87	212	684	268
185.917	0	634	525	224	226	314	275	295	333	242	204	341	86	208	673	263
186.04	0	626	521	220	225	307	269	292	333	240	203	339	86	205	671	263
186.163	0	629	523	220	225	308	270	292	334	240	204	340	86	207	674	263
186.286	0	641	528	222	229	309	270	292	336	242	205	342	87	208	676	264
186.409	0	637	537	223	234	310	272	293	333	243	203	341	87	212	681	265
186.532	0	637	540	230	236	316	274	296	336	241	205	345	88	210	682	265
186.655	0	632	524	223	225	312	272	295	336	241	204	340	87	207	670	261
186.778	0	633	522	220	226	308	270	293	334	242	204	339	86	207	670	260
186.9	0	628	524	221	227	310	271	292	329	241	204	340	87	207	673	260
187.023	0	626	530	222	231	310	271	293	333	240	203	340	88	209	675	259
187.146	0	635	537	225	234	312	272	297	337	242	204	342	87	211	679	262
187.269	0	635	533	230	233	318	275	297	336	243	205	342	88	211	676	261
187.392	0	628	525	221	225	310	271	292	331	241	204	341	87	208	670	259
187.515	0	625	525	223	228	310	270	294	332	240	205	341	87	208	673	259
187.638	0	629	528	222	229	311	271	295	336	241	205	342	87	209	675	261
187.761	0	629	535	225	233	312	273	296	335	244	206	343	87	212	679	263
187.884	0	630	536	230	233	317	275	298	334	243	205	342	87	212	681	263
188.006	0	623	523	223	225	313	272	294	334	240	205	341	87	208	672	260
188.129	0	628	524	221	227	309	271	294	335	240	205	341	86	207	673	260
188.252	0	627	527	223	228	311	272	292	333	243	205	342	87	209	675	262
188.375	0	631	534	224	232	311	272	294	331	243	204	341	87	210	678	263
188.498	0	636	542	227	237	315	275	298	338	242	206	343	88	212	682	265
188.621	0	633	528	226	228	315	275	295	337	241	206	342	87	208	671	261
188.744	0	627	524	222	225	310	271	291	332	242	204	339	86	207	669	260
188.867	0	626	524	222	226	311	271	292	330	241	204	340	87	208	672	260
188.989	0	628	530	222	229	310	271	293	335	240	204	340	87	209	674	261
189.112	0	637	536	224	233	312	274	294	336	242	205	341	87	211	679	263
189.235	0	635	540	231	236	318	277	297	333	244	206	343	87	211	681	262
189.358	0	624	524	224	226	312	273	294	331	240	204	339	86	207	670	260
189.481	0	627	524	221	225	308	271	293	334	239	204	338	87	207	670	258
189.604	0	634	526	222	226	311	273	292	334	240	205	340	86	207	672	261
189.727	0	628	532	224	230	310	273	293	332	242	203	339	87	210	675	260
189.85	0	633	540	225	235	313	274	297	334	242	204	341	88	211	680	263
189.972	0	637	545	231	238	319	275	300	339	243	207	342	87	211	683	264
190.095	0	637	528	226	227	316	274	296	337	242	206	341	86	208	671	261
190.218	0	626	526	222	226	311	272	294	331	241	204	339	86	207	672	258
190.341	0	624	527	223	227	312	273	294	333	240	205	340	87	209	675	261
190.464	0	627	532	224	231	313	274	296	336	242	207	340	87	210	677	261
190.587	0	641	540	226	235	315	277	298	336	243	208	342	87	211	681	264
190.71	0	633	541	232	236	321	279	299	334	245	208	343	88	213	682	262
190.833	0	624	528	224	226	315	274	295	334	240	207	340	87	210	672	259
190.956	0	629	530	224	229	314	273	297	337	240	208	341	87	210	675	260
191.078	0	632	532	224	230	315	274	297	335	243	206	341	87	212	676	260
191.201	0	632	539	225	233	315	275	298	333	243	205	341	87	213	681	261
191.324	0	631	544	229	237	319	278	302	338	242	208	343	88	213	684	263
191.447	0	632	530	227	228	318	276	298	338	241	208	342	86	210	674	260
191.57	0	633	529	224	227	314	274	297	335	243	206	342	87	208	675	260
191.693	0	633	533	224	229	315	276	297	332	242	205	342	87	211	676	260
191.816	0	633	537	226	233	313	275	300	336	242	208	343	87	211	679	262
191.939	0	642	544	229	236	318	277	302	340	243	208	344	87	212	684	264
192.061	0	632	530	228	228	318	276	298	336	243	207	343	86	210	674	259
192.184	0	628	526	223	225	311	273	296	331	241	205	341	86	208	671	258
192.307	0	631	528	223	226	311	273	296	336	240	207	342	87	208	674	261
192.43	0	637	534	223	229	313	274	297	337	242	208	343	87	209	678	262
192.553	0	638	540	226	235	314	275	297	336	244	206	343	88	212	681	262
192.676	0	635	535	231	231	320	278	298	335	243	208	343	87	210	679	261
192.799	0	629	524	223	225	311	273	295	336	240	206	340	86	208	669	259
192.922	0	631	525	222	224	310	273	295	336	240	205	341	86	208	673	259
193.044	0	632	530	221	227	310	275	295	333	242	206	341	86	208	675	259
193.167	0	632	535	224	231	311	273	296	333	242	205	342	87	210	679	262
193.29	0	638	543	227	235	315	275	300	339	242	207	344	87	212	683	263
193.413	0	639	530	226	227	316	275	297	337	242	207	342	86	208	672	259
193.536	0	631	527	221	225	311	274	295	332	241	205	340	87	207	671	258
193.659	0	627	528	221	226	311	273	294	333	240	204	341	86	209	673	258
193.782	0	631	532	223	228	312	273	297	336	240	206	341	87	210	677	261
193.905	0	641	539	225	234	313	276	299	337	242	206	343	87	213	681	261
194.028	0	632	533	230	230	319	278	298	333	242	206	342	87	210	676	260
194.15	0	625	527	221	224	312	272	296	334	240	206	341	86	207	672	258
194.273	0	627	528	223	227	313	273	297	337	240	207	342	86	207	674	258
194.396	0	638	532	223	228	313	274	297	336	241	205	342	86	209	676	260
194.519	0	636	539	226	234	314	275	299	334	244	205	343	87	211	680	260
194.642	0	631	532	230	230	318	277	298	335	240	207	342	86	208	675	260
194.765	0	632	526	222	226	309	271	298	335	239	204	340	87	206	670	258
194.888	0	635	528	223	226	311	271	296	334	241	206	341	86	206	674	259
195.011	0	635	532	222	229	310	273	297	331	241	204	340	86	210	677	260
195.133	0	637	539	224	234	312	274	298	335	240	206	342	86	211	680	263
195.256	0	641	534	230	229	318	276	299	338	240	206	343	86	208	677	262
195.379	0	640	525	222	225	308	271	296	333	240	203	339	86	204	670	259
195.502	0	632	527	221	226	309	271	295	330	240	203	340	87	205	672	259
195.625	0	633	529	222	228	309	272	295	335	239	204	340	86	208	674	262
195.748	0	640	535	223	232	311	273	298	336	241	204	340	87	211	678	262
195.871	0	641	539	230	233	316	276	298	334	241	205	342	86	209	681	264
195.994	0	633	525	224	225	309	272	296	331	239	204	339	86	205	669	259
196.116	0	632	525	220	224	307	270	294	334	237	203	338	87	204	670	260
196.239	0	633	527	221	226	308	272	295	334	238	204	340	87	206	674	261
196.362	0	633	530	221	229	310	273	296	332	241	202	339	86	209	677	261
196.485	0	632	538	225	233	312	273	298	333	241	204	340	87	212	681	264
196.608	0	636	541	231	234	316	276	300	337	241	205	340	87	211	684	264
196.731	0	634	526	223	224	310	273	296	335	240	204	339	86	205	672	261
196.854	0	629	526	221	225	309	273	294	331	240	204	339	86	205	673	259
196.977	0	627	528	221	226	309	271	295	332	239	203	339	86	207	676	261
197.1	0	632	533	223	229	311	272	299	335	240	204	339	86	210	679	261
197.222	0	643	541	226	235	312	274	300	336	242	205	341	87	211	684	263
197.345	0	639	549	229	237	317	278	301	335	244	206	343	88	213	689	264
197.468	0	630	532	226	228	316	274	299	334	240	205	340	87	207	677	260
197.591	0	633	531	222	228	309	272	300	336	238	206	341	87	206	677	259
197.714	0	642	533	224	229	312	273	300	336	243	206	341	86	208	679	261
197.837	0	639	537	224	232	311	274	300	333	242	205	342	87	210	682	261
197.96	0	640	546	226	237	314	275	302	337	242	206	342	88	213	686	264
198.083	0	642	539	233	234	321	278	303	341	242	209	344	87	209	682	263
198.205	0	638	531	222	228	311	273	300	335	241	207	341	86	207	676	261
198.328	0	636	534	223	228	312	274	300	333	241	206	343	86	209	680	262
198.451	0	635	536	223	232	312	273	302	337	240	207	344	87	210	682	263
198.574	0	647	544	225	236	314	276	303	340	241	207	345	87	212	686	265
198.697	0	651	541	232	234	319	277	302	338	243	208	345	86	210	683	263
198.82	0	638	530	223	227	310	273	299	333	239	205	342	86	206	675	261
198.943	0	637	531	223	226	311	272	300	336	241	207	343	86	207	677	261
199.066	0	645	534	223	229	311	274	301	338	240	208	344	86	208	680	262
199.188	0	645	541	224	234	313	275	301	337	243	205	345	87	211	684	265
199.311	0	645	540	229	234	318	277	301	336	242	207	345	87	210	683	264
199.434	0	641	527	222	225	308	271	298	336	240	206	342	85	206	673	260
199.557	0	641	527	222	226	309	272	297	336	239	206	341	86	206	675	261
199.68	0	639	530	222	226	309	274	297	333	241	205	342	86	207	677	262
199.803	0	642	536	224	231	310	273	299	333	240	205	343	86	209	681	264
199.926	0	647	541	229	234	314	275	302	339	240	208	345	87	208	683	265
200.049	0	644	527	223	225	310	274	297	336	239	205	341	86	205	673	261
200.172	0	638	524	221	224	308	271	294	332	240	204	341	86	205	672	259
200.294	0	636	528	221	226	309	272	295	332	240	203	340	87	205	674	260
200.417	0	643	532	223	229	309	272	298	336	240	205	341	87	208	677	262
200.54	0	651	539	223	232	311	274	300	337	241	206	342	87	211	682	264
200.663	0	646	541	231	234	318	278	300	335	243	207	344	87	209	683	264
200.786	0	639	527	223	226	312	272	296	334	240	205	341	86	206	672	260
200.909	0	639	529	220	225	308	271	297	335	239	206	342	86	205	674	260
201.032	0	649	532	222	227	310	271	298	336	241	204	341	87	207	676	262
201.155	0	646	535	222	230	310	274	298	333	241	205	342	86	209	680	262
201.277	0	648	544	225	235	312	274	301	336	240	205	342	87	211	683	262
201.4	0	648	535	229	230	315	275	300	338	239	207	343	87	208	677	261
201.523	0	649	530	222	226	310	271	298	336	240	206	343	87	206	674	259
201.646	0	643	532	222	228	310	273	298	333	240	205	342	86	207	677	260
201.769	0	640	533	222	229	310	273	301	334	238	206	343	87	209	679	261
201.892	0	648	540	225	234	313	274	301	339	240	206	344	87	211	683	263
202.015	1	647	533	229	230	317	276	299	337	241	207	343	86	209	678	261
202.138	0	641	528	221	225	310	272	297	331	240	205	341	86	206	674	259
202.26	0	638	529	221	226	311	271	297	334	238	206	342	86	205	677	261
202.383	0	643	532	221	228	310	273	298	337	240	208	344	86	208	680	262
202.506	0	644	537	223	232	311	273	300	336	242	207	344	87	210	683	264
202.629	0	645	535	228	230	317	276	299	334	241	207	344	86	208	680	262
202.752	0	639	525	221	223	310	270	296	335	238	204	341	86	205	671	259
202.875	0	644	527	220	224	308	271	296	335	239	205	341	87	205	673	259
202.998	0	642	529	221	226	309	272	296	333	240	204	341	87	208	675	259
203.121	0	642	534	222	230	310	271	298	333	240	204	341	86	210	679	260
203.244	0	645	539	226	234	314	275	301	337	240	206	342	86	212	683	262
203.366	0	640	526	225	223	312	274	297	336	240	207	341	86	206	672	258
203.489	0	635	524	221	221	309	271	294	333	240	205	340	85	205	671	256
203.612	0	635	527	220	225	310	270	294	332	239	203	338	86	207	673	256
203.735	0	637	529	221	228	310	271	297	335	238	205	340	86	207	676	258
203.858	0	642	535	223	230	311	273	299	337	240	205	341	87	211	680	261
203.981	0	644	539	228	233	316	276	300	334	242	206	342	87	211	683	261
204.104	0	633	525	223	225	312	273	298	332	239	206	340	86	207	673	257
204.227	0	634	525	221	224	310	271	296	334	238	205	340	87	205	674	257
204.349	0	638	527	222	225	310	273	297	334	240	206	341	86	207	676	258
204.472	0	636	531	222	228	310	273	298	332	241	205	340	86	211	679	259
204.595	0	636	538	224	233	312	274	299	334	241	205	342	88	212	684	261
204.718	0	641	540	231	233	319	276	301	339	241	208	344	87	211	684	260
204.841	0	641	528	223	225	312	272	298	336	241	207	342	87	208	674	257
204.964	0	635	530	221	226	312	274	297	332	240	207	342	87	207	677	257
205.087	0	633	531	223	228	314	273	299	333	240	206	341	87	209	679	259
205.21	0	638	537	224	231	314	274	301	338	240	208	343	86	212	682	260
205.332	0	650	541	230	234	317	277	302	338	242	209	344	87	212	686	261
205.455	0	636	530	223	225	315	275	300	334	241	206	343	87	207	675	256
205.578	0	635	531	221	229	314	272	300	335	239	206	342	86	207	675	257
205.701	0	639	534	222	231	316	273	300	338	239	207	343	86	209	678	258
205.824	0	650	539	222	233	314	274	300	337	243	207	344	86	211	681	260
205.947	0	645	542	229	236	319	277	301	334	243	207	345	86	211	684	261
206.07	0	635	527	225	225	315	273	298	335	239	207	341	86	207	673	258
206.193	0	637	526	221	225	311	273	297	336	239	207	340	86	207	672	256
206.316	0	642	527	221	225	313	273	295	336	241	206	340	87	209	675	258
206.438	0	636	531	223	229	312	274	296	331	241	206	341	87	211	677	257
206.561	0	636	538	227	233	316	277	299	335	241	208	342	87	212	680	260
206.684	0	635	525	225	225	317	275	296	336	239	206	339	87	208	670	256
206.807	0	632	523	221	223	311	272	294	332	240	205	337	86	206	668	255
206.93	0	632	523	221	224	312	272	293	330	240	206	339	86	207	672	256
207.053	0	629	527	222	226	311	273	295	332	239	206	339	86	209	674	258
207.176	0	637	533	224	232	313	275	297	336	241	206	340	87	211	678	259
207.299	0	637	530	230	228	320	276	296	336	243	207	341	86	210	676	259
207.421	0	629	521	221	223	310	273	293	330	239	205	339	86	205	669	255
207.544	0	626	522	220	222	310	271	294	333	238	205	340	87	206	672	257
207.667	0	633	526	220	226	311	272	295	335	240	206	340	87	207	675	258
207.79	0	636	530	223	230	312	274	296	334	242	206	341	87	210	680	259
207.913	0	639	540	225	235	315	275	299	333	243	205	342	87	212	684	261
208.036	0	634	529	228	228	319	275	298	334	239	207	343	87	207	676	258
208.159	0	634	524	222	226	311	272	298	335	238	206	340	86	207	672	256
208.282	0	633	526	223	226	312	272	297	333	241	206	342	86	207	675	257
208.404	0	630	527	223	228	313	273	297	331	240	207	341	87	208	678	257
208.527	0	632	534	224	231	314	274	300	335	240	207	344	87	211	683	260
208.65	0	636	532	230	231	320	277	301	338	242	209	343	87	211	682	259
208.773	0	627	522	223	224	315	273	299	333	242	208	342	86	207	673	256
208.896	0	626	525	223	226	313	273	297	331	241	206	342	87	209	676	257
209.019	0	628	525	223	226	314	273	299	335	239	208	343	87	209	678	258
209.142	0	634	532	224	231	315	274	300	337	241	209	344	87	211	681	260
209.265	0	636	534	229	230	320	278	301	334	243	208	345	87	211	680	259
209.388	0	629	523	223	224	314	272	297	331	240	207	342	86	207	672	256
209.51	0	630	524	222	225	312	271	297	334	239	208	343	86	207	675	257
209.633	0	633	526	223	226	313	274	299	335	241	208	343	87	209	676	259
209.756	0	633	530	224	229	314	275	300	333	242	206	343	87	212	680	260
209.879	0	631	529	229	228	319	276	300	332	241	208	344	87	210	678	259
210.002	0	626	519	222	220	313	271	296	334	238	206	341	86	206	670	257
210.125	0	628	520	221	222	311	272	296	333	240	207	341	86	206	672	258
210.248	0	630	521	221	224	312	273	296	330	241	206	342	87	207	674	258
210.371	0	629	527	223	228	313	273	297	331	240	207	342	87	209	678	260
210.493	0	632	530	229	230	317	276	299	336	241	208	344	87	209	680	261
210.616	0	630	518	222	222	312	272	295	334	240	206	340	86	205	669	257
210.739	0	625	517	220	219	310	271	293	329	240	205	340	85	205	670	257
210.862	0	624	520	221	223	310	270	294	329	240	203	340	88	206	673	257
210.985	0	628	524	221	225	311	271	296	333	239	205	341	87	208	675	259
211.108	0	639	530	223	230	312	273	298	335	241	206	342	88	209	679	261
211.231	0	633	531	229	229	317	276	298	331	242	207	343	86	209	678	261
211.354	0	625	518	220	221	312	270	295	330	238	204	339	86	204	668	257
211.476	0	631	518	220	221	310	270	295	331	239	205	340	86	205	670	257
211.599	0	636	520	221	224	310	271	296	333	240	205	340	86	207	673	259
211.722	0	629	526	222	227	312	272	296	330	242	205	340	87	210	676	259
211.845	0	634	535	224	232	313	273	298	331	241	205	342	87	211	680	263
211.968	0	641	540	228	234	318	274	302	336	242	206	343	87	212	684	263
212.091	0	642	526	225	226	316	274	300	335	241	207	342	86	207	672	260
212.214	0	634	525	220	223	310	271	296	330	240	206	342	86	206	671	258
212.337	0	633	526	221	227	312	271	299	331	239	205	341	86	208	674	260
212.46	0	636	529	223	229	312	271	301	335	239	206	343	87	209	677	260
212.582	0	647	536	224	232	314	274	302	336	241	208	344	87	210	680	263
212.705	0	641	535	228	233	319	276	302	333	243	207	343	87	211	680	263
212.828	0	631	523	222	224	314	272	298	333	238	206	342	86	206	672	258
212.951	0	634	525	222	224	313	271	300	335	239	209	343	86	207	674	259
213.074	0	634	526	222	227	312	272	300	334	241	208	344	87	208	677	259
213.197	0	635	530	223	230	314	274	301	331	242	207	342	87	211	680	262
213.32	0	635	536	229	233	318	276	302	335	241	208	343	86	212	683	262
213.443	0	632	522	224	223	316	274	299	335	239	208	341	86	207	673	259
213.565	0	631	520	221	223	310	271	298	333	241	206	340	87	205	672	258
213.688	0	630	523	223	223	312	273	297	329	240	207	341	87	207	675	258
213.811	0	626	526	223	227	312	272	298	332	240	207	341	88	210	678	260
213.934	0	636	533	225	231	314	274	301	336	242	208	342	87	212	683	263
214.057	0	637	534	230	230	320	278	301	335	243	208	343	87	210	681	262
214.18	0	629	520	223	222	312	272	297	329	241	206	339	87	205	669	257
214.303	0	626	520	220	223	310	271	296	332	239	206	339	86	205	672	258
214.426	0	632	522	221	223	311	272	298	334	240	208	341	87	207	674	259
214.548	0	632	527	224	227	312	273	297	334	243	205	340	87	210	678	259
214.671	0	635	537	226	232	313	274	299	332	243	207	340	87	213	684	263
214.794	0	637	540	231	234	320	278	302	337	241	211	344	88	210	687	263
214.917	0	631	521	225	223	313	275	298	335	240	208	340	86	207	672	259
215.04	0	629	522	222	224	310	272	296	332	242	207	340	87	207	674	259
215.163	0	631	525	222	226	311	273	295	330	240	206	340	88	208	676	259
215.286	0	636	530	224	229	312	273	297	335	239	207	341	87	210	680	261
215.409	0	642	540	226	234	315	275	300	338	242	208	341	88	212	684	263
215.532	0	647	548	228	239	318	276	303	337	245	208	344	90	214	689	264
215.654	0	641	539	234	233	325	280	301	335	242	210	344	87	210	683	262
215.777	0	636	528	223	227	312	272	299	336	240	208	341	87	207	676	260
215.9	0	643	531	223	229	315	274	300	337	241	210	343	87	209	680	261
216.023	0	643	535	225	231	313	276	300	334	243	209	344	87	209	681	261
216.146	0	643	543	226	236	316	275	303	336	243	209	344	88	212	684	262
216.269	0	651	552	227	241	319	276	306	340	243	210	345	89	215	690	265
216.392	0	652	541	235	235	324	279	305	340	243	211	345	88	212	683	262
216.515	0	642	532	224	228	315	276	302	334	242	210	343	88	209	678	259
216.637	0	640	537	225	232	317	274	303	336	242	210	345	87	210	682	261
216.76	0	646	539	226	234	317	275	304	339	241	211	346	88	210	684	262
216.883	0	657	548	228	239	318	278	306	341	244	211	347	88	213	688	265
217.006	0	652	550	235	241	325	280	307	338	246	212	348	89	214	690	265
217.129	0	643	533	227	231	317	276	305	338	242	211	345	88	211	679	261
217.252	0	645	535	224	232	314	274	305	340	243	212	345	87	210	681	262
217.375	0	655	539	226	233	318	276	303	340	244	211	347	87	211	683	262
217.498	0	651	543	227	239	318	277	305	336	244	211	347	88	213	686	264
217.62	0	653	553	229	243	320	279	309	340	243	211	348	89	216	692	267
217.743	0	651	538	236	235	325	280	306	341	244	212	348	88	212	683	264
217.866	0	646	530	225	230	315	275	304	337	243	210	345	87	209	675	262
217.989	0	646	533	225	231	317	275	301	334	243	211	346	87	211	680	261
218.112	0	644	536	226	233	316	275	303	337	242	211	347	87	211	682	262
218.235	0	654	545	227	237	318	276	306	341	244	212	348	89	212	685	265
218.358	0	659	551	231	241	323	280	307	341	246	212	349	88	215	691	267
218.481	0	648	533	230	231	322	279	303	334	242	211	345	87	211	677	261
218.604	0	642	530	224	230	314	272	300	337	241	211	345	88	210	676	261
218.726	0	649	533	225	231	317	275	300	339	241	210	346	87	210	679	261
218.849	0	649	538	226	234	317	276	301	338	244	209	347	87	211	681	262
218.972	0	652	545	228	238	319	276	303	336	244	211	347	87	214	687	265
219.095	0	656	551	230	242	322	278	307	341	243	212	349	89	215	691	266
219.218	0	650	535	232	233	324	279	304	341	243	212	347	88	212	680	262
219.341	0	644	531	225	229	315	274	302	336	242	210	345	87	209	676	260
219.464	0	647	533	225	230	318	275	301	335	242	211	345	87	210	680	260
219.587	0	648	536	226	234	317	274	303	339	242	211	347	87	211	683	262
219.709	0	654	546	228	238	319	277	305	341	243	210	348	88	214	686	265
219.832	0	660	555	229	244	321	278	308	339	246	210	349	89	216	692	267
219.955	0	652	545	235	237	326	279	306	338	243	212	350	87	212	684	264
220.078	0	651	537	225	232	316	273	304	340	240	209	347	87	210	678	262
220.201	0	657	539	226	233	318	275	302	338	242	209	348	88	211	681	263
220.324	0	653	541	225	235	318	275	302	337	244	210	349	87	210	681	262
220.447	0	652	547	227	240	318	276	304	337	243	210	348	88	213	686	265
220.57	0	659	553	232	244	323	277	308	343	244	213	351	88	214	690	266
220.692	0	658	538	230	233	321	276	304	340	243	211	348	88	210	679	263
220.815	0	649	536	224	231	315	274	303	334	242	209	346	87	209	679	260
220.938	0	648	538	225	234	319	275	302	336	241	210	347	88	211	680	262
221.061	0	653	544	224	236	318	274	304	340	242	212	349	87	212	683	263
221.184	0	664	551	229	241	319	276	305	341	245	211	349	88	214	688	267
221.307	0	652	542	234	236	323	279	304	337	243	210	349	87	211	682	263
221.43	0	647	534	224	229	315	272	300	337	240	208	347	87	210	676	262
221.553	0	651	535	224	231	315	274	301	339	240	209	347	87	210	679	263
221.676	0	654	538	224	234	315	273	300	338	242	210	348	87	210	680	264
221.798	0	654	546	225	239	316	275	303	335	244	208	348	88	212	685	265
221.921	0	653	546	232	237	322	278	303	338	241	211	349	88	211	684	265
222.044	0	649	531	225	229	314	273	301	339	239	207	344	87	208	674	261
222.167	0	653	531	222	228	313	272	298	335	241	207	345	87	208	675	262
222.29	0	646	533	223	230	313	272	297	333	241	207	345	87	209	678	263
222.413	0	647	538	226	234	314	272	300	336	240	208	344	87	212	682	265
222.536	0	655	545	226	237	316	275	303	339	242	208	346	87	212	686	266
222.659	0	645	535	232	234	321	277	302	337	243	208	345	86	210	681	264
222.781	0	636	525	223	225	312	273	297	331	240	206	341	87	207	675	261
222.904	0	635	526	223	224	312	271	295	334	239	207	342	87	207	678	263
223.027	0	637	528	223	226	313	272	298	335	240	207	343	87	208	680	263
223.15	0	638	533	224	230	314	273	298	332	242	207	343	87	210	683	265
223.273	0	636	540	226	235	316	274	300	334	242	208	345	88	212	688	268
223.396	0	637	535	232	231	322	277	301	339	240	209	344	87	209	684	266
223.519	0	632	523	224	223	313	272	298	335	240	207	340	87	206	676	262
223.642	0	626	524	223	224	313	273	295	331	240	205	341	88	207	679	262
223.764	0	625	525	223	226	313	272	296	332	240	205	340	88	208	680	262
223.887	0	632	531	224	230	314	272	298	335	240	206	342	87	209	684	264
224.01	0	641	539	226	232	316	275	300	336	243	208	344	88	211	687	265
224.133	0	629	534	232	229	322	278	300	332	243	208	342	88	211	684	263
224.256	0	622	523	223	223	314	272	298	333	240	207	340	87	207	677	260
224.379	0	624	525	223	223	315	273	297	334	240	208	341	87	208	679	261
224.502	0	634	527	223	227	314	273	299	335	241	208	342	87	207	681	261
224.625	0	629	533	225	230	315	275	299	331	242	206	342	87	211	685	263
224.748	0	630	535	232	232	319	276	301	334	241	208	344	87	211	688	264
224.87	0	627	523	225	222	316	273	297	335	239	207	340	86	207	677	261
224.993	0	626	523	223	224	311	272	296	333	241	207	340	87	207	679	261
225.116	0	625	524	224	225	313	273	295	329	240	206	341	87	207	681	261
225.239	0	624	528	224	227	313	274	297	333	239	207	341	87	210	684	264
225.362	0	633	535	229	230	318	277	300	336	242	209	343	87	210	686	266
225.485	0	628	521	225	223	315	275	297	334	241	206	340	87	206	676	263
225.608	0	624	519	222	220	309	273	292	328	240	204	338	86	205	675	261
225.731	0	622	521	222	222	311	272	294	332	238	205	340	87	205	678	263
225.853	0	629	525	223	225	311	273	296	334	239	206	342	87	206	680	263
225.976	0	633	531	224	229	313	275	297	332	242	207	342	87	208	682	264
226.099	0	627	520	226	223	316	274	295	329	239	205	340	87	205	676	260
226.222	0	622	514	221	219	308	269	292	331	237	204	337	86	204	671	260
226.345	0	625	516	219	220	309	270	291	331	238	204	338	86	204	674	260
226.468	0	624	518	220	222	309	272	291	329	239	202	337	87	207	676	261
226.591	0	620	524	222	225	311	272	293	328	239	201	338	87	209	679	264
226.714	0	628	525	229	227	315	273	295	332	238	205	341	87	206	680	263
226.836	0	624	513	220	218	309	271	292	331	238	203	338	86	203	670	260
226.959	0	621	513	218	217	308	270	289	326	238	202	336	86	202	671	259
227.082	0	619	514	219	220	308	268	289	326	238	201	336	86	204	674	260
227.205	0	622	517	220	221	309	268	291	330	238	202	337	87	206	676	262
227.328	0	631	523	221	226	310	271	294	331	239	203	339	87	208	680	264
227.451	0	627	526	227	227	315	273	295	329	241	204	340	87	208	681	264
227.574	0	617	514	221	218	312	270	293	327	237	203	336	85	204	672	259
227.697	0	618	513	218	217	308	268	291	329	236	203	336	86	204	672	261
227.82	0	627	515	219	219	308	269	291	329	237	201	337	86	205	674	260
227.942	0	622	518	221	222	308	270	292	327	240	201	336	87	207	676	260
228.065	11	626	524	222	226	310	271	295	328	238	204	339	86	207	679	261
228.188	0	628	525	226	225	315	272	297	333	238	205	339	86	208	680	263
228.311	0	631	514	221	220	308	269	293	330	239	204	338	86	204	672	260
228.434	0	622	515	219	220	308	268	291	326	239	201	337	87	205	673	258
228.557	0	621	516	219	221	310	269	293	327	236	203	337	87	205	675	259
228.68	0	623	521	222	223	309	270	294	331	239	203	337	87	208	679	261
228.803	0	630	526	223	225	313	272	296	331	240	205	339	88	210	682	263
228.925	0	623	517	224	219	315	273	294	327	238	205	339	86	205	675	259
229.048	0	619	514	219	219	309	268	292	328	236	203	338	86	204	673	259
229.171	0	627	517	219	221	309	269	293	330	237	204	337	86	205	675	261
229.294	0	631	520	220	222	309	269	294	330	239	203	338	87	205	677	261
229.417	0	631	526	221	227	311	271	294	328	239	203	339	86	209	680	262
229.54	0	628	526	227	225	315	273	296	332	238	205	339	87	208	682	264
229.663	0	626	516	220	218	311	269	293	331	237	204	336	85	203	673	260
229.786	0	625	514	218	217	308	268	291	330	239	203	337	87	204	674	260
229.908	0	622	516	218	220	308	269	292	326	238	201	336	86	205	675	261
230.031	0	623	520	219	223	309	270	294	329	237	202	337	87	207	679	262
230.154	0	635	528	221	227	311	271	296	333	239	204	339	87	210	681	264
230.277	0	633	528	227	227	316	274	297	332	240	204	340	87	208	681	263
230.4	0	626	518	219	219	309	269	292	326	238	202	337	86	203	672	258
230.523	0	625	517	218	219	307	267	291	329	237	203	336	86	204	672	259
230.646	0	629	520	220	221	308	269	292	331	238	204	337	87	205	674	260
230.769	0	627	524	220	225	309	270	293	328	239	202	336	86	207	678	259
230.892	0	631	532	222	229	311	271	295	329	239	203	338	87	210	682	264
231.014	0	636	538	228	232	316	274	299	333	240	205	339	87	211	685	264
231.137	0	629	523	222	222	313	272	296	333	238	205	337	86	205	675	261
231.26	0	625	521	220	221	309	271	293	328	239	204	336	86	205	675	258
231.383	0	622	523	221	222	310	269	294	329	239	203	337	86	206	677	260
231.506	0	626	527	221	226	309	269	297	332	239	204	339	87	208	680	262
231.629	0	636	533	223	229	312	272	298	335	241	206	340	88	211	684	264
231.752	0	632	539	228	231	317	276	300	331	243	205	341	88	213	688	265
231.875	0	622	524	224	224	315	273	296	331	239	207	339	87	207	678	260
231.997	0	622	524	221	223	311	270	296	333	239	206	339	86	208	678	260
232.12	0	631	526	223	224	313	272	299	333	240	206	340	87	209	681	262
232.243	0	626	531	223	227	313	274	297	331	242	204	340	87	212	684	262
232.366	0	628	538	226	232	316	275	301	332	240	207	341	88	213	689	265
232.489	0	630	537	231	230	322	276	303	336	241	208	343	87	212	687	264
232.612	0	633	527	222	223	313	272	298	334	241	206	341	87	208	679	261
232.735	0	629	528	221	225	313	273	297	330	241	208	343	86	208	680	261
232.858	0	630	531	223	227	314	272	298	333	240	206	342	86	210	682	261
232.98	0	637	538	224	231	315	273	301	337	240	208	345	87	211	686	264
233.103	0	642	546	227	237	318	275	303	338	243	209	346	88	213	692	267
233.226	0	637	536	232	230	321	278	303	334	242	210	345	86	210	685	263
233.349	0	629	528	222	224	314	272	297	333	239	207	342	87	208	678	261
233.472	0	635	530	222	227	312	272	300	337	240	208	344	86	210	680	261
233.595	0	640	534	223	229	314	273	299	336	242	207	343	86	211	683	264
233.718	0	639	541	225	234	315	275	302	334	244	207	345	88	213	687	264
233.841	0	639	550	228	238	319	277	305	337	242	210	346	89	215	691	265
233.964	0	641	536	232	231	323	278	302	339	242	210	346	88	211	683	262
234.086	0	636	530	222	227	312	273	301	335	242	207	343	87	209	678	259
234.209	0	635	534	222	229	314	274	299	332	241	208	343	86	209	680	259
234.332	0	639	539	224	231	315	273	301	337	241	209	345	87	210	682	260
234.455	0	648	547	226	238	317	276	305	339	243	210	345	88	213	686	263
234.578	0	651	556	229	240	321	278	308	339	245	210	346	89	217	691	263
234.701	0	646	542	232	234	323	278	304	336	243	211	346	87	212	683	261
234.824	0	640	536	224	231	316	274	304	337	241	210	345	87	210	680	260
234.947	0	643	539	225	232	318	276	303	338	242	211	345	86	212	684	261
235.069	0	643	543	226	235	317	276	303	337	244	211	347	87	212	687	263
235.192	0	642	549	227	238	319	277	305	336	244	211	347	89	215	691	266
235.315	0	646	548	233	239	325	280	307	341	243	213	349	87	213	691	266
235.438	0	645	536	226	231	318	275	304	339	242	211	346	88	211	682	263
235.561	0	642	540	224	232	317	275	302	336	243	210	347	86	212	685	263
235.684	0	640	543	226	235	317	275	303	337	242	210	349	86	212	686	264
235.807	0	652	548	228	239	319	276	306	342	243	212	349	88	213	689	265
235.93	0	655	549	235	239	325	279	306	341	244	213	349	88	215	691	267
236.052	0	638	533	226	230	319	277	303	336	242	210	346	88	211	680	260
236.175	0	634	532	224	229	316	274	300	336	242	210	345	86	212	680	262
236.298	0	635	535	225	231	316	275	302	339	242	210	347	86	211	684	263
236.421	0	647	541	226	236	317	275	303	341	244	210	349	87	212	686	265
236.544	0	644	547	232	239	321	278	304	337	245	210	350	87	214	689	264
236.667	0	634	530	227	230	316	276	300	337	242	208	347	88	211	678	260
236.79	0	636	528	223	228	313	273	299	339	240	208	344	87	209	676	259
236.913	0	637	531	222	229	313	273	298	337	243	208	346	86	210	678	259
237.036	0	638	535	226	232	313	274	297	334	242	209	346	87	211	680	260
237.158	0	636	542	227	237	315	275	301	338	241	209	347	88	212	686	262
237.281	0	635	531	230	230	320	277	299	340	242	209	347	88	209	678	259
237.404	0	633	524	223	227	310	271	297	334	242	207	344	87	209	674	258
237.527	0	627	528	222	227	311	272	295	332	241	207	344	87	209	676	257
237.65	0	629	532	224	231	311	274	296	336	240	208	344	87	209	679	258
237.773	0	641	540	226	236	314	275	300	340	242	208	345	88	212	682	260
237.896	0	641	548	231	240	319	276	302	337	244	210	348	88	213	686	262
238.019	0	633	530	228	229	317	275	300	334	242	207	345	88	209	676	257
238.141	0	630	527	223	227	311	271	296	336	240	207	343	87	210	675	257
238.264	0	632	530	224	228	312	273	297	337	241	208	344	87	210	676	258
238.387	0	632	534	225	232	312	274	298	334	243	208	345	87	210	679	258
238.51	0	635	541	227	236	315	275	299	334	244	208	345	88	213	683	260
238.633	0	631	534	232	232	320	277	298	338	242	210	345	88	211	678	257
238.756	0	632	527	222	227	311	272	296	336	242	207	342	87	208	674	255
238.879	0	631	532	223	230	313	274	294	333	243	207	343	87	209	676	255
239.002	0	628	535	224	231	312	273	296	333	242	207	343	86	211	679	258
239.124	0	637	542	225	236	314	274	299	339	242	208	345	88	212	683	260
239.247	0	639	534	231	231	320	277	299	338	242	209	345	87	210	677	258
239.37	0	629	527	223	228	310	273	296	332	242	206	342	88	207	672	255
239.493	0	629	529	222	227	311	272	294	333	241	206	343	87	208	674	255
239.616	0	632	531	223	230	311	272	296	337	241	207	344	87	210	675	257
239.739	0	644	540	226	235	312	275	297	337	243	206	344	87	210	680	260
239.862	0	634	535	232	230	318	276	297	333	243	208	344	87	210	677	257
239.985	0	624	522	223	224	311	270	293	333	240	205	339	87	206	669	255
240.108	0	624	523	222	226	307	270	294	335	239	205	341	87	207	671	255
240.23	0	634	527	223	226	309	271	292	334	241	206	342	87	207	672	257
240.353	0	630	533	223	231	310	273	293	330	242	204	340	88	210	677	258
240.476	0	630	539	227	234	313	275	296	335	240	207	343	87	211	681	259
240.599	0	629	525	224	225	312	273	294	336	239	205	341	87	207	670	257
240.722	0	629	522	220	224	307	270	292	333	241	203	339	87	204	668	255
240.845	0	626	524	221	225	308	271	291	329	240	204	340	87	206	670	256
240.968	0	624	529	222	228	308	270	292	332	240	203	339	87	207	673	257
241.091	0	633	535	224	232	311	272	295	335	241	205	341	87	209	678	259
241.213	0	634	538	231	233	315	275	296	333	242	206	342	87	210	680	260
241.336	0	622	522	223	225	310	272	292	329	240	203	338	87	205	670	256
241.459	0	620	523	219	224	308	269	291	333	239	204	339	87	205	671	256
241.582	0	626	525	221	225	309	271	293	334	239	204	339	87	207	673	257
241.705	0	626	529	223	228	308	271	293	332	242	204	340	87	208	675	260
241.828	0	629	536	224	232	311	272	294	332	242	203	341	87	211	679	260
241.951	0	624	526	227	225	314	274	294	333	240	205	341	87	207	674	258
242.074	0	623	522	220	223	307	270	292	333	239	205	340	86	205	671	257
242.196	0	623	524	221	224	309	271	291	330	242	204	340	86	207	674	257
242.319	0	618	527	222	227	308	270	292	330	241	203	340	87	210	676	259
242.442	0	626	534	225	231	311	272	295	336	241	205	341	88	210	680	261
242.565	0	623	525	230	224	315	274	294	335	240	206	342	86	208	676	258
242.688	0	619	520	221	221	308	271	291	329	240	203	339	86	206	671	257
242.811	0	619	522	221	222	307	271	290	330	240	203	339	87	206	672	257
242.934	0	624	526	222	226	309	270	292	334	240	203	341	87	207	674	258
243.057	0	634	534	223	230	309	271	294	335	242	204	342	87	209	678	259
243.18	0	628	532	229	227	315	275	294	332	243	204	341	87	209	676	259
243.302	0	620	519	220	220	307	269	290	330	239	203	338	86	204	669	256
243.425	0	624	520	219	222	306	269	290	333	238	203	340	86	205	671	257
243.548	0	632	524	220	223	308	270	291	332	240	203	341	86	206	673	259
243.671	0	628	531	222	229	307	271	292	330	241	201	340	87	209	677	259
243.794	0	631	538	222	232	309	273	295	332	241	203	342	87	210	682	263
243.917	0	629	527	227	226	314	273	294	335	240	204	341	86	207	675	260
244.04	0	631	520	220	221	306	269	291	333	239	202	339	86	205	671	257
244.163	0	624	522	220	223	306	270	290	329	240	202	339	87	205	673	258
244.285	0	623	524	220	225	307	270	290	330	239	202	339	87	207	674	259
244.408	0	626	531	222	227	309	271	293	335	240	203	339	87	210	679	261
244.531	0	634	539	226	232	312	274	295	335	242	204	341	88	212	684	265
244.654	0	625	526	228	226	314	275	295	331	241	205	342	87	208	676	259
244.777	0	618	520	221	221	309	271	291	331	238	203	339	86	206	673	258
244.9	0	623	523	222	223	309	272	292	334	240	206	341	87	206	676	259
245.023	0	626	525	222	226	311	272	292	334	241	204	342	87	209	679	260
245.146	0	628	535	224	230	312	273	294	332	243	203	341	87	211	683	260
245.268	0	628	541	227	233	314	275	298	335	240	206	342	88	212	687	264
245.391	0	628	530	231	227	319	276	298	337	241	207	344	86	209	682	261
245.514	0	625	524	223	223	309	273	296	334	242	206	342	87	207	677	259
245.637	0	623	526	223	224	312	274	294	331	241	206	342	87	210	680	259
[truncated: 673 more rows]

## Sheet: Short_ch
	SNR :	50	50	14	58	50	44	48	47	48	58	50	44	0	0	0	0	0	0	0	0	0	0	0	0
		D780						D850						D725						D940
Time	Marker	ch16	ch17	ch18	ch19	ch20	ch21	ch16	ch17	ch18	ch19	ch20	ch21	ch16	ch17	ch18	ch19	ch20	ch21	ch16	ch17	ch18	ch19	ch20	ch21
0.24576	0	0	0	0	0	0	0	0	0	0	0	0	0	0	0	0	0	0	0	0	0	0	0	0	0
0.36864	0	98	171	22	108	150	28	83	156	52	96	141	23	0	2	-47	-2	-2	-66	0	-3	33	5	5	47
0.49152	0	97	171	8	106	150	21	83	159	38	95	141	17	2	2	-78	0	-1	-83	-1	-2	20	4	4	81
0.6144	0	96	168	9	106	149	23	81	154	36	94	140	19	2	3	-95	0	-1	-100	-2	-5	29	5	3	78
0.73728	0	94	164	10	105	149	29	80	151	44	93	138	24	3	4	-97	-1	-2	-111	-3	-4	41	4	3	70
0.86016	0	95	166	12	105	150	32	81	151	44	93	138	27	3	4	-100	0	-2	-119	-3	-5	47	4	5	64
0.98304	0	93	165	10	104	150	34	80	153	49	93	139	27	3	5	-93	-1	-2	-121	-3	-6	53	4	7	60
1.10592	0	95	167	6	105	150	34	82	155	56	94	140	29	3	5	-85	-1	-3	-122	-3	-6	59	4	7	57
1.2288	0	94	165	9	105	148	33	79	151	56	93	140	28	3	6	-84	-1	-2	-124	-3	-6	61	4	7	55
1.35168	0	93	162	8	104	147	35	79	148	58	93	140	28	3	5	-87	0	-1	-126	-3	-6	60	4	8	52
1.47456	0	93	163	8	104	147	35	79	151	59	93	140	28	3	7	-86	0	-2	-125	-4	-5	61	4	7	54
1.59744	0	93	162	8	105	147	35	80	150	59	93	140	29	4	5	-85	0	-2	-124	-2	-6	61	4	7	54
1.72032	0	94	166	7	105	148	35	81	153	59	92	141	28	3	6	-85	0	-3	-125	-3	-6	61	3	7	54
1.8432	0	94	165	9	105	147	34	80	152	59	93	141	28	4	5	-85	0	-2	-125	-3	-5	62	4	6	53
1.96608	0	92	162	8	105	145	35	77	148	60	93	140	29	3	5	-84	0	-2	-125	-2	-6	62	4	7	51
2.08896	0	93	162	9	104	146	35	78	150	59	92	139	29	3	5	-83	-1	-2	-125	-3	-6	61	4	7	51
2.21184	0	93	162	8	104	146	36	79	149	60	93	140	28	3	5	-85	0	-2	-126	-4	-5	61	5	7	53
2.33472	0	95	164	7	106	148	36	79	152	60	93	141	28	4	6	-85	0	-1	-125	-4	-6	61	5	7	54
2.4576	0	95	166	8	104	149	35	80	155	59	93	142	29	3	5	-84	0	-2	-124	-4	-6	61	3	7	54
2.58048	0	94	164	9	105	147	35	79	151	58	93	140	29	3	5	-83	0	-3	-125	-3	-7	62	4	8	51
2.70336	0	92	161	7	105	146	35	79	150	60	93	140	29	2	6	-83	0	-3	-126	-4	-5	62	5	7	51
2.82624	0	93	163	8	105	146	36	79	150	60	93	140	28	3	6	-84	0	-2	-125	-4	-6	61	4	7	52
2.94912	0	94	164	7	105	147	36	79	152	60	93	141	29	3	6	-83	0	-2	-125	-3	-5	61	4	7	52
3.072	0	95	166	8	105	148	35	80	153	60	93	141	29	4	6	-83	0	-2	-124	-3	-6	62	3	7	52
3.19488	0	96	167	8	106	149	35	80	154	59	94	142	29	3	5	-84	0	-2	-125	-4	-6	62	5	7	54
3.31776	0	93	163	8	105	147	35	78	150	60	93	140	29	3	5	-83	0	-2	-126	-4	-7	62	4	8	51
3.44064	0	93	163	7	104	148	35	79	152	61	93	141	29	3	4	-82	0	-2	-125	-3	-7	62	4	6	52
3.56352	0	94	164	7	104	148	36	79	152	60	92	141	29	3	5	-83	-1	-3	-125	-3	-5	61	4	7	52
3.6864	0	95	164	7	106	148	35	80	154	60	93	141	29	3	5	-84	0	-2	-125	-2	-6	61	4	7	53
3.80928	0	95	167	8	106	148	35	80	155	60	93	142	29	3	6	-84	0	-2	-125	-3	-7	62	4	7	52
3.93216	0	93	164	7	105	147	35	78	151	61	92	141	30	4	6	-82	0	-1	-126	-3	-6	62	4	7	51
4.05504	0	92	164	8	104	148	35	79	151	61	93	140	30	3	5	-81	-1	-2	-125	-4	-7	62	4	8	51
4.17792	0	93	163	7	105	148	36	79	151	61	93	141	29	4	6	-83	0	-2	-126	-2	-6	63	4	8	52
4.3008	0	94	165	7	106	148	36	80	153	61	94	142	29	3	6	-83	0	-2	-125	-4	-6	62	5	7	52
4.42368	0	95	166	7	106	149	35	81	155	60	94	142	29	4	5	-82	0	-3	-124	-3	-6	62	4	7	54
4.54656	0	94	165	8	105	148	35	79	152	60	93	142	29	3	5	-82	0	-2	-125	-3	-6	62	3	7	53
4.66944	0	92	162	8	105	147	32	78	149	61	93	140	32	3	6	-82	0	-2	-123	-3	-6	63	4	8	54
4.79232	0	92	162	8	105	147	36	78	151	61	93	141	29	4	6	-82	0	-2	-126	-3	-5	63	4	7	51
4.9152	0	94	163	6	106	147	35	79	151	62	95	142	30	3	6	-81	0	-2	-125	-4	-7	62	4	7	52
5.03808	0	95	165	7	106	148	35	80	154	61	94	142	30	3	6	-83	0	-2	-125	-3	-5	62	4	7	52
5.16096	0	95	167	8	106	149	35	80	155	59	94	142	30	4	5	-84	0	-2	-125	-3	-6	62	4	7	53
5.28384	0	92	164	8	106	147	32	78	150	60	93	141	33	3	6	-82	0	-2	-122	-3	-7	63	4	7	54
5.40672	0	93	162	7	105	147	35	78	150	61	93	141	29	3	5	-81	0	-2	-126	-3	-6	62	4	8	51
5.5296	0	93	163	7	105	148	34	79	150	61	92	141	30	3	5	-82	0	-2	-126	-4	-6	62	5	7	51
5.65248	0	94	164	7	105	148	36	79	151	61	94	141	29	4	5	-84	-1	-2	-125	-3	-6	63	4	7	53
5.77536	0	95	165	7	105	149	35	80	154	61	93	142	30	3	4	-82	0	-2	-125	-3	-6	61	4	7	52
5.89824	0	96	168	7	106	149	35	82	156	60	94	142	30	3	5	-82	0	-2	-124	-4	-6	62	4	7	53
6.02112	0	94	164	8	106	148	38	80	152	60	94	142	26	3	7	-83	0	-3	-123	-4	-6	62	5	7	54
6.144	0	92	163	8	105	147	32	78	150	61	93	141	33	2	5	-83	0	-1	-123	-4	-7	63	4	8	54
6.26688	0	94	163	7	104	148	36	79	151	61	94	141	29	3	6	-82	0	-2	-125	-4	-6	62	4	7	51
6.38976	0	94	165	7	105	148	36	79	152	60	93	142	30	3	6	-82	-1	-2	-125	-4	-6	61	5	7	52
6.51264	0	95	166	7	106	150	35	80	153	61	94	142	29	3	5	-83	0	-2	-126	-3	-6	62	4	8	53
6.63552	0	95	167	8	106	149	35	81	156	61	94	143	30	4	6	-83	0	-2	-126	-4	-7	62	4	7	54
6.7584	0	93	164	8	105	148	35	79	151	60	93	141	30	3	5	-82	0	-2	-125	-4	-7	62	4	7	51
6.88128	0	93	164	6	106	148	32	79	152	62	93	141	33	4	5	-81	0	-3	-122	-4	-6	62	4	7	54
7.00416	0	94	164	7	105	147	35	79	152	61	93	142	30	3	6	-83	0	-3	-126	-3	-6	63	4	7	52
7.12704	0	94	165	7	104	148	36	80	154	61	93	142	29	3	6	-83	0	-2	-125	-4	-5	63	4	7	52
7.24992	0	96	167	7	106	149	35	82	156	61	94	142	30	4	5	-82	0	-2	-125	-4	-6	62	3	8	52
7.3728	0	94	166	8	105	148	35	79	152	60	94	142	30	4	5	-82	0	-2	-126	-3	-6	62	4	7	51
7.49568	0	93	163	8	105	147	33	79	151	61	93	140	33	3	6	-83	-1	-2	-123	-4	-6	63	4	8	54
7.61856	0	94	164	8	105	148	35	79	152	61	94	141	30	3	5	-83	-1	-2	-125	-4	-6	63	4	7	51
7.74144	0	94	165	7	105	148	36	80	153	61	94	141	29	3	5	-82	0	-2	-125	-4	-6	62	4	8	52
7.86432	0	95	165	7	105	149	35	81	155	61	93	142	30	3	5	-83	0	-2	-125	-4	-8	62	4	7	52
7.9872	0	94	165	8	105	148	34	79	154	60	94	141	30	4	6	-83	0	-2	-126	-4	-6	62	4	7	52
8.11008	0	93	162	9	105	147	33	78	149	61	93	140	33	3	5	-83	0	-2	-122	-4	-7	63	4	8	53
8.23296	0	92	162	8	106	147	34	78	149	61	92	140	30	3	5	-82	0	-2	-124	-3	-6	63	5	7	51
8.35584	0	93	163	8	105	147	36	79	151	61	92	140	29	3	5	-83	0	-2	-125	-3	-6	62	5	7	52
8.47872	0	95	165	8	105	147	36	80	152	61	93	141	29	3	5	-85	-1	-2	-126	-4	-6	63	4	7	52
8.6016	0	95	166	7	106	148	35	81	155	60	93	141	29	3	5	-84	-1	-2	-124	-4	-6	62	3	7	52
8.72448	0	93	163	8	104	146	36	77	149	59	93	140	29	3	5	-83	0	-2	-125	-3	-6	61	5	7	51
8.84736	0	92	162	8	104	147	33	79	150	61	92	140	33	4	5	-84	0	-2	-122	-3	-6	62	4	8	53
8.97024	0	93	162	9	105	147	36	78	149	60	93	140	29	3	5	-85	0	-2	-126	-4	-6	62	4	7	51
9.09312	0	93	163	7	105	146	36	80	151	61	93	140	29	4	5	-83	-1	-2	-124	-3	-6	62	4	7	51
9.216	0	94	165	7	105	148	36	80	152	60	94	141	30	3	6	-84	0	-2	-124	-4	-6	61	4	8	52
9.33888	0	95	167	8	106	148	35	80	154	60	94	140	29	3	6	-85	0	-3	-125	-4	-7	62	4	7	53
9.46176	0	92	161	8	105	147	35	78	149	60	93	140	29	4	6	-84	-1	-3	-125	-4	-6	62	4	7	51
9.58464	0	93	162	8	105	146	36	78	149	60	92	139	30	3	5	-84	-1	-2	-125	-3	-6	63	4	7	50
9.70752	0	92	163	8	105	147	35	79	150	60	93	140	30	3	6	-84	0	-3	-124	-4	-6	61	4	7	52
9.8304	0	93	164	7	105	148	36	79	151	60	94	140	29	3	5	-85	0	-2	-125	-3	-6	62	4	7	52
9.95328	0	95	166	8	105	148	35	81	153	60	93	141	29	3	5	-86	0	-2	-124	-4	-7	61	4	8	53
10.0762	0	94	166	8	105	148	35	79	152	59	92	141	29	3	6	-84	-1	-2	-124	-3	-6	61	3	8	52
10.199	0	93	162	8	104	146	35	78	149	61	92	140	30	3	6	-83	-1	-2	-124	-4	-6	62	4	7	51
10.3219	0	92	163	8	105	147	36	78	150	61	93	140	30	4	6	-84	0	-2	-125	-4	-6	62	4	7	51
10.4448	0	93	164	7	105	148	36	79	150	61	92	140	29	4	5	-84	0	-2	-125	-4	-6	62	4	8	52
10.5677	0	94	164	8	105	147	35	79	153	60	94	141	30	4	5	-83	0	-2	-124	-3	-6	61	4	8	52
10.6906	0	95	166	8	105	148	36	80	153	60	93	141	29	4	5	-84	-1	-2	-124	-3	-6	62	4	8	52
10.8134	0	92	163	8	105	147	37	77	149	60	93	141	29	3	6	-84	0	-2	-125	-3	-7	62	3	7	51
10.9363	0	93	162	8	106	147	36	78	150	61	93	140	30	3	5	-84	0	-2	-126	-3	-7	63	5	7	51
11.0592	0	93	163	7	105	147	36	79	149	61	93	140	30	3	5	-83	0	-2	-124	-3	-6	61	4	7	52
11.1821	0	94	164	7	105	148	36	79	152	61	94	141	29	3	6	-84	0	-3	-125	-4	-6	62	4	8	52
11.305	0	95	165	8	106	149	35	80	154	60	94	142	29	3	6	-85	0	-3	-125	-3	-7	61	4	7	53
11.4278	0	93	164	9	105	148	35	78	150	59	93	141	29	3	5	-84	0	-2	-124	-4	-6	62	3	7	52
11.5507	0	92	161	7	105	147	36	78	148	60	93	141	30	3	5	-83	0	-2	-125	-4	-6	62	4	8	50
11.6736	0	93	162	8	104	147	35	77	148	61	93	140	30	3	6	-83	0	-2	-125	-3	-6	62	4	8	51
11.7965	0	93	163	8	105	147	36	78	150	61	94	139	30	4	6	-85	0	-2	-125	-3	-6	62	5	8	52
11.9194	0	94	165	8	106	148	36	80	153	60	94	141	30	3	5	-85	0	-3	-124	-3	-6	62	4	7	53
12.0422	0	95	166	8	106	148	34	80	154	60	94	141	29	3	6	-84	0	-2	-124	-3	-6	62	4	8	52
12.1651	0	92	162	9	105	147	35	78	149	59	93	141	29	3	5	-83	0	-2	-126	-4	-6	62	4	8	51
12.288	0	92	162	8	105	147	35	77	148	60	93	140	29	3	5	-84	-1	-2	-125	-3	-6	62	4	7	51
12.4109	0	92	161	8	104	147	35	78	150	61	94	141	29	3	6	-83	0	-2	-124	-3	-5	62	4	8	51
12.5338	0	93	163	8	105	147	36	79	150	60	93	141	30	4	6	-83	0	-3	-125	-3	-7	61	3	7	51
12.6566	0	95	166	7	106	148	36	80	153	60	94	141	30	4	5	-84	0	-2	-125	-3	-7	62	4	7	53
12.7795	0	95	167	7	105	150	35	80	155	60	93	142	30	3	5	-85	0	-2	-125	-4	-6	61	4	7	54
12.9024	0	94	165	8	106	149	35	80	152	60	94	141	29	2	5	-82	-1	-2	-124	-4	-6	63	4	8	52
13.0253	0	92	162	7	105	147	36	77	149	61	93	140	29	3	5	-81	0	-2	-124	-3	-6	61	4	8	50
13.1482	0	93	163	7	106	146	35	79	151	62	93	141	30	3	5	-83	0	-3	-125	-3	-6	62	5	7	52
13.271	0	93	164	7	105	148	36	79	152	61	94	141	30	3	5	-83	-1	-2	-125	-3	-6	62	4	7	52
13.3939	0	94	165	7	105	149	35	80	154	61	93	142	31	4	6	-82	0	-2	-124	-3	-6	62	5	7	53
13.5168	0	95	169	7	106	149	35	81	156	61	94	142	30	3	6	-82	-1	-2	-124	-4	-6	62	4	8	53
13.6397	0	94	164	7	105	148	36	78	151	61	94	142	28	3	6	-82	0	-2	-126	-3	-7	63	5	8	52
13.7626	0	93	163	7	105	148	36	78	151	61	93	141	30	3	6	-82	0	-2	-125	-4	-6	63	3	7	51
13.8854	0	94	165	7	105	149	36	79	151	61	93	141	30	3	6	-81	0	-2	-124	-4	-6	62	4	8	51
14.0083	0	94	166	6	105	149	35	79	152	62	94	143	30	4	6	-82	0	-2	-125	-3	-6	62	4	8	52
14.1312	0	95	167	6	105	150	36	80	155	62	94	143	30	4	5	-83	-1	-1	-125	-3	-6	63	4	7	53
14.2541	0	95	168	8	105	149	35	81	155	61	95	143	30	3	6	-83	0	-2	-125	-4	-7	62	4	7	53
14.377	0	93	163	7	106	148	36	78	150	61	94	142	30	3	6	-80	-1	-2	-124	-4	-6	62	4	8	50
14.4998	0	93	164	7	105	149	35	78	150	61	93	142	30	3	5	-81	-1	-2	-125	-4	-6	63	4	7	51
14.6227	0	93	164	7	106	149	36	80	152	62	93	142	30	3	6	-82	0	-3	-126	-4	-6	63	4	8	51
14.7456	0	94	165	7	105	149	35	79	154	61	93	142	29	2	6	-83	0	-2	-125	-3	-7	62	4	7	53
14.8685	0	95	167	7	106	150	36	81	156	60	94	142	30	3	5	-82	0	-3	-124	-3	-6	62	4	7	53
14.9914	0	93	167	8	106	149	35	79	153	60	94	143	30	3	5	-82	-1	-3	-125	-4	-6	62	4	7	53
15.1142	0	92	163	8	105	149	35	78	151	61	93	142	30	3	6	-82	-1	-2	-126	-3	-5	63	4	8	51
15.2371	0	93	163	7	105	149	36	77	151	61	93	142	30	2	6	-81	0	-2	-126	-3	-7	62	4	7	52
15.36	0	93	164	6	106	149	36	78	150	62	93	142	30	3	5	-81	0	-2	-125	-4	-6	62	3	7	52
15.4829	0	93	165	6	106	150	35	79	154	62	93	143	30	3	6	-83	-1	-2	-126	-3	-7	63	4	7	53
15.6058	0	95	167	6	107	150	36	80	157	62	93	143	30	3	5	-83	0	-3	-125	-4	-6	63	4	7	53
15.7286	0	94	166	8	106	149	35	79	153	61	94	143	29	4	5	-82	0	-2	-125	-4	-6	63	5	8	51
15.8515	0	93	162	7	106	148	32	77	150	61	93	142	34	3	6	-81	0	-2	-122	-4	-7	62	4	7	54
15.9744	0	92	164	8	105	149	36	78	151	61	93	142	30	3	5	-82	0	-2	-126	-3	-5	63	4	7	51
16.0973	0	94	164	6	105	149	36	78	152	62	93	142	29	4	6	-82	0	-2	-126	-3	-7	63	4	7	51
16.2202	0	95	168	7	106	149	36	81	156	62	94	143	30	3	6	-82	-1	-3	-126	-3	-6	63	4	6	53
16.343	0	97	171	7	106	150	35	82	159	61	94	143	31	3	6	-82	-1	-2	-125	-4	-6	62	5	6	53
16.4659	0	95	166	8	105	148	35	79	154	61	93	142	29	4	6	-82	0	-2	-126	-3	-7	63	3	7	51
16.5888	0	94	166	7	105	148	32	79	153	62	93	142	33	3	6	-82	0	-2	-123	-3	-6	63	5	7	54
16.7117	1	94	166	7	106	149	35	79	154	61	93	143	30	3	5	-82	0	-2	-126	-5	-7	63	4	6	51
16.8346	0	95	167	7	105	150	36	80	154	61	93	144	30	3	5	-81	0	-2	-125	-4	-6	63	4	7	51
16.9574	0	95	169	6	106	150	35	81	157	63	93	143	30	3	6	-84	0	-2	-126	-4	-7	63	4	8	53
17.0803	0	95	169	8	106	149	32	79	154	60	92	143	33	3	6	-83	0	-1	-123	-4	-6	63	3	7	55
17.2032	0	93	164	7	105	149	36	78	152	62	92	142	30	3	5	-81	0	-2	-126	-3	-6	63	4	7	51
17.3261	0	93	165	7	105	148	35	79	153	62	93	142	31	4	5	-82	0	-2	-126	-4	-7	63	4	7	52
17.449	0	93	166	6	106	149	36	79	154	62	94	143	30	3	6	-83	0	-2	-127	-3	-6	63	5	8	52
17.5718	0	95	167	6	105	149	35	80	157	62	93	143	30	3	6	-82	0	-3	-126	-3	-7	63	4	7	53
17.6947	0	95	169	7	106	150	34	80	156	61	94	144	30	4	6	-82	-1	-2	-125	-3	-6	63	4	7	53
17.8176	0	93	164	8	105	148	34	78	151	62	93	142	31	3	5	-81	0	-2	-120	-3	-6	63	4	7	56
17.9405	0	93	165	8	104	149	28	78	151	61	93	142	37	3	5	-83	0	-2	-121	-4	-6	63	4	8	58
18.0634	0	93	164	7	105	148	32	79	151	62	94	141	33	3	5	-83	0	-3	-123	-3	-6	63	4	7	54
18.1862	0	94	166	7	105	149	35	80	153	61	93	143	31	3	5	-81	0	-2	-125	-3	-7	63	4	8	51
18.3091	0	96	168	6	105	150	35	80	156	62	94	144	30	3	5	-83	0	-3	-126	-4	-6	62	4	7	53
18.432	0	95	168	7	105	149	34	80	155	62	93	144	30	3	5	-83	0	-2	-126	-3	-7	63	4	7	52
18.5549	0	93	164	8	105	148	35	78	150	61	93	142	30	3	5	-81	0	-2	-120	-4	-6	63	4	7	56
18.6778	0	93	164	8	104	148	36	78	151	61	93	142	31	3	5	-80	0	-2	-119	-4	-6	63	4	7	57
18.8006	0	93	165	7	105	148	36	79	151	62	93	141	29	3	6	-82	0	-2	-126	-3	-6	63	3	8	51
18.9235	0	95	166	7	105	149	36	79	155	62	93	142	30	3	5	-82	0	-2	-126	-3	-7	63	5	7	52
19.0464	0	95	169	6	105	150	35	80	157	62	93	143	31	3	5	-82	-1	-2	-126	-3	-6	62	4	8	53
19.1693	0	96	169	7	105	150	34	81	156	60	94	142	30	4	5	-82	0	-3	-127	-4	-6	62	4	7	53
19.2922	0	93	164	8	105	148	32	78	152	61	93	142	34	3	5	-81	0	-3	-117	-4	-6	63	3	7	60
19.415	0	93	165	8	105	148	32	77	152	61	93	141	33	4	5	-82	-1	-2	-124	-4	-6	63	4	8	54
19.5379	0	93	164	6	104	149	35	79	152	62	93	142	30	4	6	-81	0	-1	-126	-4	-6	63	3	8	51
19.6608	0	93	166	6	105	149	35	80	154	62	94	143	30	3	6	-81	0	-2	-125	-4	-6	63	5	8	52
19.7837	0	95	168	6	105	149	35	80	156	62	94	143	30	4	6	-83	0	-2	-127	-3	-6	63	5	8	52
19.9066	0	94	167	7	105	150	31	79	153	61	94	143	33	3	5	-81	0	-2	-123	-3	-6	63	4	7	55
20.0294	0	93	164	8	104	149	35	78	151	61	93	142	30	4	5	-81	0	-2	-120	-4	-7	63	4	7	57
20.1523	0	94	165	7	105	148	32	78	152	62	93	142	33	3	6	-81	0	-2	-123	-4	-6	63	3	8	54
20.2752	0	94	165	7	105	150	36	79	153	62	92	143	30	3	6	-82	0	-2	-126	-4	-6	63	3	8	52
20.3981	0	95	167	6	105	149	36	80	155	62	93	142	30	3	5	-83	0	-2	-126	-2	-6	63	4	7	52
20.521	0	94	167	7	105	150	35	80	155	61	93	143	30	4	5	-81	0	-2	-126	-3	-6	63	3	7	51
20.6438	0	92	163	7	105	147	32	77	151	62	93	142	34	3	6	-81	0	-2	-122	-4	-6	63	4	8	53
20.7667	0	93	164	8	105	147	32	78	151	62	93	141	34	3	5	-83	0	-2	-123	-3	-6	64	4	7	55
20.8896	0	93	164	7	105	148	36	79	151	61	93	142	30	3	6	-83	0	-1	-127	-3	-6	63	4	8	51
21.0125	0	95	166	7	105	148	36	80	154	61	93	141	30	3	5	-81	0	-2	-125	-4	-6	63	4	7	51
21.1354	0	95	169	7	106	149	35	80	156	61	94	143	30	4	5	-83	0	-2	-125	-3	-7	63	4	7	52
21.2582	0	93	163	8	105	148	35	79	150	61	92	142	30	3	6	-83	0	-3	-121	-3	-7	63	4	7	57
21.3811	0	93	163	8	104	147	32	78	148	62	93	140	33	3	5	-83	0	-2	-124	-4	-7	63	4	8	53
21.504	0	94	163	8	105	149	36	78	150	61	93	142	29	4	6	-82	-1	-2	-125	-3	-6	63	5	7	51
21.6269	0	94	164	7	105	148	35	80	151	60	93	141	30	3	6	-83	0	-3	-126	-4	-5	63	4	7	51
21.7498	0	95	166	7	105	149	36	80	154	62	94	142	29	2	6	-85	-1	-2	-126	-4	-6	63	4	7	52
21.8726	0	96	168	8	106	150	34	80	156	61	93	142	29	4	5	-83	-1	-2	-125	-4	-7	62	5	7	53
21.9955	0	92	163	8	104	148	35	78	150	60	93	142	29	2	6	-82	-1	-3	-126	-4	-6	62	4	7	50
22.1184	0	92	163	8	105	147	32	78	150	62	93	140	32	4	6	-82	0	-1	-123	-3	-5	63	4	7	54
22.2413	0	93	163	7	105	148	36	79	150	62	93	141	29	3	6	-83	0	-2	-127	-4	-6	63	4	8	51
22.3642	0	94	165	7	105	148	36	79	153	62	93	141	30	3	6	-82	-1	-2	-125	-4	-7	62	4	7	52
22.487	0	96	167	7	105	149	35	81	155	61	93	142	30	3	5	-83	0	-2	-124	-3	-6	62	4	7	52
22.6099	0	96	168	7	105	150	35	81	157	61	94	143	29	3	5	-84	0	-2	-125	-3	-6	62	3	7	54
22.7328	0	95	167	9	106	149	35	79	153	60	94	142	29	3	6	-83	0	-2	-126	-4	-7	63	4	7	52
22.8557	0	93	163	8	105	148	36	78	151	61	93	141	29	3	6	-81	0	-2	-126	-4	-6	63	4	8	50
22.9786	0	93	165	7	105	149	35	79	151	62	93	141	30	3	5	-81	-1	-2	-125	-4	-6	63	4	8	51
23.1014	0	94	166	7	105	149	36	79	152	62	93	142	29	3	5	-82	0	-2	-125	-3	-5	63	3	8	51
23.2243	0	95	167	7	106	150	36	80	154	61	94	143	29	4	5	-83	0	-3	-126	-3	-7	62	4	7	53
23.3472	0	96	169	7	105	150	34	81	157	61	94	143	30	3	6	-82	0	-2	-125	-3	-6	62	4	8	53
23.4701	0	94	165	8	107	149	35	79	151	61	93	142	29	3	6	-81	0	-2	-125	-3	-6	63	4	7	50
23.593	0	93	164	8	105	149	32	79	151	61	93	142	32	4	6	-82	-1	-2	-123	-4	-7	63	4	7	54
23.7158	0	94	165	7	105	149	36	79	152	62	94	142	29	3	7	-82	0	-3	-126	-3	-7	63	5	7	52
23.8387	0	95	167	6	105	150	36	80	153	62	93	142	30	3	5	-82	0	-2	-126	-3	-6	63	4	8	52
23.9616	0	96	169	6	106	150	35	81	157	62	94	143	29	4	6	-82	0	-2	-125	-3	-6	62	4	7	53
24.0845	0	95	168	8	106	150	34	80	154	60	94	143	29	4	6	-82	0	-3	-126	-3	-6	63	4	8	52
24.2074	0	93	163	8	106	148	33	77	150	61	92	142	33	3	6	-82	-1	-2	-124	-4	-6	63	4	7	54
24.3302	0	94	164	8	105	149	36	78	152	60	93	142	29	3	6	-81	-1	-2	-125	-4	-6	63	4	8	51
24.4531	0	94	165	7	106	148	36	79	152	61	94	142	29	3	6	-81	0	-2	-125	-3	-6	62	4	7	52
24.576	0	95	167	7	105	149	35	81	155	62	94	143	30	4	5	-84	0	-2	-126	-3	-6	63	4	7	52
24.6989	0	96	169	7	105	149	35	81	157	61	94	143	29	3	6	-83	0	-2	-126	-4	-6	62	4	7	52
24.8218	0	94	166	8	106	149	34	79	152	60	93	143	29	2	6	-81	0	-2	-126	-4	-6	62	5	8	51
24.9446	0	93	164	8	105	148	32	78	149	61	93	142	33	4	5	-81	0	-2	-123	-4	-6	63	4	8	54
25.0675	0	93	164	8	105	149	36	79	151	61	93	142	29	4	6	-83	0	-3	-126	-3	-7	63	5	8	51
25.1904	0	94	165	7	104	148	36	79	151	61	94	141	29	3	6	-82	0	-3	-126	-4	-6	63	4	7	51
25.3133	0	95	167	7	105	149	35	79	155	61	93	142	30	3	5	-82	0	-2	-125	-4	-6	62	4	7	52
25.4362	0	96	169	7	105	150	36	81	156	61	94	144	29	3	6	-83	0	-2	-125	-3	-6	62	4	7	53
25.559	0	94	166	8	106	149	35	79	152	60	94	142	28	3	6	-82	0	-2	-126	-4	-6	63	3	7	52
25.6819	0	93	164	8	104	148	35	79	151	61	94	142	29	3	6	-82	-1	-2	-126	-4	-6	63	4	7	50
25.8048	0	94	164	7	106	149	35	79	150	60	93	141	29	3	6	-82	0	-2	-125	-4	-7	63	4	7	51
25.9277	0	94	165	6	104	149	35	79	152	62	94	142	29	4	6	-82	-1	-3	-125	-3	-7	62	4	7	51
26.0506	0	95	166	6	105	150	35	81	154	61	93	142	29	3	6	-83	0	-2	-126	-4	-6	62	4	8	52
26.1734	0	96	170	7	106	150	36	82	157	61	93	144	29	3	6	-83	0	-2	-125	-4	-7	62	5	6	53
26.2963	0	93	166	8	105	149	35	78	153	60	94	143	29	3	6	-81	0	-2	-125	-4	-7	63	4	8	51
26.4192	0	93	164	8	104	148	32	78	151	61	92	142	32	4	6	-81	0	-2	-123	-3	-6	63	4	7	55
26.5421	0	94	165	8	105	149	35	79	152	61	93	142	29	3	6	-83	0	-2	-126	-4	-6	63	4	7	51
26.665	0	95	167	7	105	149	35	80	153	62	93	142	28	3	6	-81	0	-2	-126	-3	-7	63	4	7	53
26.7878	0	95	168	7	105	150	34	81	156	61	94	142	30	4	6	-82	-1	-3	-125	-4	-6	62	4	8	52
26.9107	0	95	168	7	106	151	36	80	154	62	94	143	29	3	5	-82	0	-2	-126	-4	-6	63	4	7	52
27.0336	0	93	164	8	105	148	36	79	151	60	94	142	30	3	5	-82	0	-2	-125	-3	-6	63	4	7	51
27.1565	0	93	165	8	105	148	35	79	152	61	94	142	29	3	5	-81	0	-3	-125	-4	-7	63	4	8	51
27.2794	0	94	166	7	106	149	35	80	153	60	93	141	30	3	5	-81	0	-2	-125	-4	-5	62	3	8	52
27.4022	0	95	167	6	105	149	35	80	155	61	93	143	29	3	6	-82	0	-2	-126	-3	-6	62	4	7	52
27.5251	0	96	170	7	105	151	35	81	157	61	94	144	29	3	5	-83	-1	-2	-125	-4	-6	63	5	7	53
27.648	0	94	165	8	106	148	35	79	152	61	93	142	28	3	5	-80	0	-2	-125	-4	-6	63	5	7	50
27.7709	0	93	163	8	105	149	35	78	150	61	92	142	29	3	5	-80	0	-2	-126	-4	-6	63	5	8	51
27.8938	0	93	165	8	105	149	36	78	152	61	94	142	29	3	5	-82	0	-2	-125	-3	-6	63	4	8	51
28.0166	0	94	166	7	105	150	36	80	153	61	93	142	30	3	6	-83	0	-2	-125	-4	-7	62	4	8	51
28.1395	0	95	167	6	106	150	35	80	155	61	94	143	29	3	6	-81	0	-2	-124	-3	-6	62	5	8	53
28.2624	0	95	168	7	105	150	35	81	155	61	94	143	29	4	5	-82	0	-2	-125	-4	-6	62	4	7	53
28.3853	0	93	163	9	104	148	36	78	151	60	93	142	29	4	6	-82	0	-3	-126	-3	-6	63	3	7	50
28.5082	0	92	164	8	105	149	36	77	151	61	93	142	29	3	6	-82	0	-2	-125	-4	-7	63	4	7	51
28.631	0	92	165	8	106	149	36	78	150	61	93	142	29	3	6	-81	0	-2	-125	-3	-6	62	4	8	51
28.7539	0	94	165	7	104	149	35	80	152	61	93	143	29	3	6	-82	0	-1	-125	-3	-6	63	4	7	52
28.8768	0	95	167	7	105	150	35	81	156	62	94	143	29	3	6	-83	0	-3	-125	-3	-6	63	4	7	52
28.9997	0	95	168	8	106	151	35	80	156	60	94	143	29	3	6	-81	0	-3	-125	-3	-6	62	4	7	53
29.1226	0	93	164	7	106	149	35	79	150	61	93	142	29	3	5	-80	0	-2	-125	-4	-6	62	4	7	51
29.2454	0	93	164	8	105	149	36	79	149	61	93	142	28	3	6	-81	0	-1	-125	-3	-6	63	3	8	50
29.3683	0	93	165	8	105	148	36	78	152	61	94	142	29	3	5	-82	0	-2	-126	-3	-6	63	4	7	51
29.4912	0	94	166	7	105	149	36	80	153	61	94	142	29	3	5	-82	0	-2	-125	-4	-6	62	4	8	52
29.6141	0	95	168	7	105	151	36	81	156	61	94	143	29	3	6	-81	0	-2	-125	-4	-6	62	4	7	53
29.737	0	95	169	7	106	149	35	80	156	60	93	144	29	3	6	-82	0	-2	-125	-4	-6	62	4	7	53
29.8598	0	93	165	8	105	149	36	77	151	61	93	143	28	3	6	-82	-1	-2	-126	-4	-6	63	4	7	50
29.9827	0	94	165	7	106	149	35	79	151	61	93	142	29	3	5	-81	-1	-2	-126	-3	-6	62	4	8	52
30.1056	0	94	165	7	105	150	36	78	153	61	93	143	29	4	6	-81	0	-2	-125	-4	-6	62	5	7	51
30.2285	0	95	167	6	105	149	36	80	155	62	94	143	29	3	6	-82	0	-2	-125	-4	-6	63	4	7	52
30.3514	0	96	170	7	106	150	37	81	157	61	93	144	29	4	6	-83	0	-3	-126	-3	-6	63	4	7	53
30.4742	0	95	167	8	105	150	36	80	154	61	93	143	28	3	5	-81	0	-2	-125	-4	-6	62	4	8	51
30.5971	0	94	165	8	106	149	36	80	152	60	93	142	29	3	5	-81	0	-2	-125	-3	-7	64	4	8	51
30.72	0	94	167	8	106	150	36	79	153	60	93	142	29	3	5	-83	0	-2	-126	-4	-6	63	3	8	52
30.8429	0	95	168	8	106	149	36	80	155	62	94	143	29	3	6	-83	0	-2	-125	-3	-6	64	5	8	52
30.9658	0	95	169	7	106	151	35	82	156	61	94	143	29	3	5	-82	0	-2	-125	-4	-7	62	4	8	53
31.0886	0	96	171	7	106	151	35	81	157	61	93	144	28	3	6	-82	0	-2	-125	-3	-7	63	4	7	52
31.2115	0	94	166	8	105	150	36	79	152	61	93	143	29	3	5	-81	0	-1	-126	-3	-6	63	4	8	50
31.3344	0	93	165	8	106	149	35	78	151	61	93	143	29	3	6	-81	-1	-3	-126	-3	-6	62	4	7	50
31.4573	0	94	165	7	105	150	35	79	152	61	93	143	29	3	5	-81	-1	-2	-125	-3	-6	62	4	8	51
31.5802	0	95	166	7	105	150	36	80	154	61	93	143	29	2	6	-81	-1	-2	-125	-4	-5	62	4	8	52
31.703	0	95	170	7	106	150	36	81	157	62	93	144	29	3	6	-83	-1	-2	-126	-3	-7	63	4	7	52
31.8259	0	96	171	7	106	151	35	81	156	61	94	145	29	4	5	-82	0	-2	-126	-3	-5	62	4	7	53
31.9488	0	94	166	8	105	150	39	78	152	61	94	143	26	3	5	-81	0	-2	-123	-3	-6	63	4	7	54
32.0717	0	94	166	8	105	149	33	79	153	61	93	142	33	4	5	-81	-1	-2	-122	-4	-6	62	4	8	54
32.1946	0	95	168	7	105	149	37	80	154	62	94	142	29	4	6	-83	0	-3	-126	-3	-5	63	4	7	51
32.3174	0	95	169	7	106	149	36	81	156	62	93	143	29	3	4	-82	0	-3	-125	-4	-6	63	4	7	52
32.4403	0	97	172	7	106	150	35	82	159	61	94	144	30	4	7	-82	0	-3	-125	-4	-6	63	4	7	53
32.5632	0	98	173	7	106	151	35	83	162	61	94	144	29	3	6	-83	-1	-2	-126	-4	-6	63	4	7	53
32.6861	0	95	169	8	105	149	31	80	155	60	93	143	33	3	6	-82	0	-2	-123	-3	-6	63	4	7	55
32.809	0	94	168	7	105	149	36	80	154	62	93	142	29	3	6	-81	-1	-3	-126	-4	-7	63	5	8	51
32.9318	0	95	168	7	106	149	36	81	155	62	93	144	29	3	5	-81	-1	-2	-126	-4	-6	63	4	7	51
33.0547	0	96	170	7	105	150	35	81	157	62	92	143	29	3	6	-82	0	-1	-126	-4	-6	63	5	7	52
33.1776	0	97	171	6	106	151	36	82	159	62	94	144	29	3	6	-82	0	-2	-126	-3	-6	63	4	7	52
33.3005	0	97	172	6	106	150	34	83	160	61	94	143	30	4	6	-81	0	-1	-126	-4	-7	62	4	7	52
33.4234	0	94	169	7	106	150	36	80	155	62	93	143	29	3	6	-80	0	-2	-126	-4	-7	63	5	7	51
33.5462	0	94	169	8	104	149	32	79	156	62	92	143	32	3	6	-82	0	-2	-123	-3	-6	63	4	7	55
33.6691	0	95	169	8	105	150	36	80	155	61	93	143	30	3	6	-81	0	-2	-126	-4	-6	64	3	7	53
33.792	0	96	171	7	105	150	36	81	157	61	93	144	30	3	6	-81	0	-2	-125	-4	-7	63	3	8	52
33.9149	0	97	173	6	106	150	36	81	161	62	93	143	30	4	7	-81	0	-2	-126	-4	-6	62	4	7	52
34.0378	0	96	171	8	105	150	39	81	157	61	93	143	25	3	7	-81	0	-2	-123	-3	-6	63	5	7	55
34.1606	0	94	168	8	105	148	33	80	154	62	94	143	33	3	7	-82	-1	-2	-123	-4	-7	64	4	7	55
34.2835	0	95	169	8	105	149	35	81	156	61	94	143	30	4	6	-81	0	-2	-125	-4	-7	63	4	7	51
34.4064	0	96	169	6	105	149	35	82	157	62	94	143	30	4	6	-81	-1	-2	-126	-4	-7	63	4	8	52
34.5293	0	97	172	6	105	150	36	82	159	62	94	144	30	4	6	-83	-1	-1	-126	-3	-6	63	4	7	53
34.6522	0	98	174	7	106	151	36	83	162	62	94	144	29	3	6	-83	0	-2	-126	-4	-6	63	3	7	53
34.775	0	94	169	8	104	149	35	79	156	61	93	143	31	3	6	-81	-1	-3	-119	-4	-6	63	4	7	57
34.8979	0	94	169	8	104	148	35	80	154	61	93	143	31	2	6	-81	-1	-2	-120	-3	-6	63	4	7	57
35.0208	0	95	169	8	105	148	36	81	156	62	93	143	30	4	6	-83	0	-2	-127	-4	-7	63	3	7	51
35.1437	0	96	170	8	105	149	37	81	157	62	93	143	30	3	6	-83	0	-2	-126	-3	-6	64	4	8	52
35.2666	0	96	173	6	106	149	35	82	160	62	95	144	31	4	6	-81	-1	-3	-125	-3	-6	63	3	6	52
35.3894	0	98	174	7	106	150	36	82	161	61	94	145	30	3	5	-84	-1	-1	-126	-4	-7	63	4	7	53
35.5123	0	95	168	8	105	149	33	79	155	61	93	143	33	4	7	-82	0	-2	-123	-4	-7	63	4	7	54
35.6352	0	95	168	8	105	148	33	79	155	62	93	142	33	2	7	-82	0	-2	-123	-4	-6	64	4	7	54
35.7581	0	94	168	8	104	149	35	80	156	61	93	142	29	4	7	-82	0	-2	-126	-3	-6	63	4	8	51
35.881	0	96	170	7	104	149	36	81	157	61	93	143	30	3	5	-83	-1	-2	-126	-3	-6	63	4	7	52
36.0038	0	97	172	7	105	149	36	83	160	62	94	143	29	4	6	-84	0	-2	-127	-4	-7	63	4	7	53
36.1267	0	98	173	7	105	150	35	83	163	61	94	144	30	3	7	-83	-1	-3	-126	-4	-7	62	4	7	53
36.2496	0	96	172	8	105	149	36	81	159	61	93	143	30	2	6	-82	0	-3	-125	-3	-7	63	4	8	52
36.3725	0	95	168	8	105	148	34	81	156	61	93	143	33	4	5	-82	0	-3	-123	-3	-7	63	4	7	54
36.4954	0	96	169	8	105	149	33	81	157	61	93	142	34	3	5	-83	0	-2	-123	-3	-7	63	4	7	55
36.6182	0	96	171	7	105	149	36	81	158	62	93	143	30	3	6	-82	0	-2	-125	-4	-7	63	5	7	52
36.7411	0	97	172	7	104	150	35	83	160	61	93	143	31	4	5	-82	0	-3	-126	-3	-7	63	4	8	53
36.864	0	97	174	7	105	150	36	83	163	62	94	144	31	4	6	-83	0	-2	-126	-4	-6	63	4	7	53
36.9869	0	98	174	7	105	151	36	83	162	61	94	145	29	3	6	-83	0	-3	-125	-4	-6	63	4	7	53
37.1098	0	95	169	8	105	149	38	80	156	61	93	143	27	3	6	-80	0	-2	-124	-5	-6	63	4	7	54
37.2326	0	96	168	7	105	150	32	81	156	62	93	144	33	4	6	-81	-1	-2	-122	-4	-6	64	4	8	55
37.3555	0	96	170	8	105	149	36	81	158	62	93	143	30	3	6	-82	0	-2	-127	-3	-6	64	5	7	52
37.4784	0	96	172	6	105	150	36	82	159	63	94	144	30	4	6	-82	-1	-3	-126	-4	-7	64	4	7	52
37.6013	0	98	174	6	105	151	36	82	162	62	94	145	30	4	7	-81	0	-2	-125	-4	-7	63	4	6	53
37.7242	0	96	173	7	105	150	38	82	159	62	94	144	27	4	5	-82	-1	-3	-123	-3	-7	64	3	7	54
37.847	0	95	168	8	105	150	30	80	155	62	93	144	36	3	6	-82	0	-2	-120	-4	-6	64	4	7	58
37.9699	0	95	169	8	105	150	33	80	157	62	94	144	33	3	6	-82	0	-2	-124	-4	-6	64	4	7	55
38.0928	0	96	170	6	106	150	36	81	158	62	93	144	30	3	6	-81	0	-2	-126	-3	-6	63	4	8	52
38.2157	0	97	172	6	106	150	36	82	160	63	94	144	31	3	6	-83	0	-2	-126	-4	-6	63	4	7	52
38.3386	0	97	173	7	106	150	36	82	161	62	94	145	30	3	6	-83	0	-2	-126	-4	-7	63	4	7	53
38.4614	0	95	169	7	105	149	35	80	155	62	94	143	30	3	5	-82	0	-1	-120	-4	-6	63	4	8	57
38.5843	0	95	168	8	106	148	36	80	156	61	93	144	30	3	6	-81	0	-2	-120	-3	-6	64	4	7	57
38.7072	0	95	168	7	105	149	32	80	156	62	93	143	34	3	6	-82	-1	-2	-124	-4	-6	63	4	7	55
38.8301	0	95	170	7	106	149	36	81	157	62	94	144	30	4	5	-83	0	-2	-127	-3	-7	64	4	7	52
38.953	0	97	172	7	106	150	36	82	162	62	93	145	30	3	5	-82	0	-2	-126	-4	-6	63	4	7	53
39.0758	0	97	171	8	105	151	35	81	158	61	94	144	31	3	6	-82	0	-2	-126	-3	-6	64	5	7	53
39.1987	0	94	168	8	105	149	32	80	155	61	92	143	34	4	6	-82	0	-2	-118	-3	-6	63	4	7	60
39.3216	0	94	168	8	105	149	29	80	155	62	93	143	37	3	7	-83	0	-1	-120	-4	-6	64	3	7	58
39.4445	0	95	168	7	106	149	36	80	155	62	93	143	30	4	6	-83	0	-2	-125	-4	-7	63	4	7	52
39.5674	0	96	169	8	106	150	36	81	156	61	93	144	30	3	6	-83	-1	-2	-126	-3	-5	63	5	7	52
39.6902	0	97	172	6	106	150	36	82	159	63	94	144	30	4	6	-83	0	-2	-127	-4	-7	63	4	7	53
39.8131	0	96	170	8	105	149	32	81	157	61	93	144	33	3	5	-83	0	-2	-123	-5	-6	63	4	8	55
39.936	0	94	168	8	105	148	31	79	155	61	93	143	34	4	6	-81	0	-2	-116	-4	-6	63	5	7	60
40.0589	0	95	167	8	105	149	32	80	154	62	93	143	34	4	5	-83	0	-2	-123	-4	-7	63	4	8	54
40.1818	0	95	168	7	106	149	34	80	156	62	94	143	33	4	6	-83	0	-3	-124	-4	-7	62	4	7	55
40.3046	0	96	170	8	106	150	36	81	158	61	94	144	30	3	6	-84	0	-2	-126	-3	-6	63	5	7	53
40.4275	0	96	172	6	105	151	36	82	160	62	94	144	30	4	5	-82	0	-2	-126	-3	-7	62	5	8	53
40.5504	0	95	170	7	106	149	38	80	157	61	93	144	27	4	6	-83	0	-2	-124	-3	-7	63	4	7	55
40.6733	0	94	168	7	105	149	29	79	154	62	94	143	37	3	6	-83	0	-3	-121	-3	-5	63	4	7	58
40.7962	0	94	168	8	105	149	36	80	154	62	94	143	30	3	6	-83	0	-2	-126	-3	-6	63	4	7	52
40.919	0	94	169	7	106	150	36	80	155	61	94	143	30	4	5	-82	-1	-2	-126	-3	-7	63	4	8	52
41.0419	0	96	169	7	105	150	36	81	158	62	94	144	29	3	6	-83	0	-2	-126	-4	-7	63	5	6	53
41.1648	0	96	171	6	105	151	35	82	160	62	94	145	30	3	5	-84	0	-3	-126	-4	-6	63	4	7	53
41.2877	0	94	167	7	104	149	32	79	155	62	93	144	33	3	6	-82	-1	-2	-123	-4	-6	63	4	7	56
41.4106	0	94	167	7	105	149	35	79	153	62	93	143	31	3	6	-81	0	-2	-121	-4	-6	63	3	7	58
41.5334	0	94	167	7	105	150	33	79	154	62	94	145	35	3	6	-83	0	-2	-124	-4	-6	63	4	7	55
41.6563	0	95	168	7	106	150	36	81	155	62	94	144	30	4	5	-83	0	-2	-126	-3	-6	63	3	7	53
41.7792	0	96	170	7	106	150	36	80	158	61	94	144	30	3	6	-82	0	-2	-126	-3	-6	63	4	7	53
41.9021	0	94	168	7	105	150	36	80	154	61	94	144	30	3	6	-81	0	-2	-126	-4	-6	63	4	7	52
42.025	0	94	166	8	105	149	32	79	154	62	93	143	34	4	6	-81	0	-3	-118	-4	-6	63	4	7	60
42.1478	0	93	167	7	106	150	33	80	154	62	93	144	33	3	6	-83	-1	-2	-124	-3	-7	64	4	7	55
42.2707	0	94	168	7	106	149	36	79	154	62	93	144	31	3	6	-82	-1	-2	-127	-4	-6	64	5	7	51
42.3936	0	96	169	6	105	150	36	81	157	62	94	144	30	3	6	-82	0	-3	-126	-3	-6	63	5	7	53
42.5165	0	96	172	7	106	151	35	82	158	62	93	145	30	3	6	-83	0	-2	-127	-3	-7	64	4	7	53
42.6394	0	94	167	8	106	149	32	78	153	62	93	144	34	3	6	-82	-1	-2	-124	-4	-6	64	5	7	55
42.7622	0	93	166	8	105	149	33	79	152	61	93	143	34	3	6	-81	0	-2	-117	-3	-5	63	4	7	60
42.8851	11	94	167	8	106	149	33	79	153	61	94	143	33	4	5	-81	-1	-2	-123	-3	-6	63	5	7	54
43.008	0	94	168	7	105	149	37	80	156	62	93	144	30	3	6	-83	0	-2	-126	-3	-6	63	4	7	51
43.1309	0	96	171	7	105	150	35	81	158	62	94	144	30	3	6	-83	-1	-2	-127	-3	-7	64	4	7	52
43.2538	0	97	172	7	104	150	36	83	160	62	95	144	31	3	6	-82	0	-2	-127	-4	-7	62	5	7	54
43.3766	0	94	170	7	105	150	36	79	155	61	93	144	30	4	6	-82	0	-2	-121	-4	-6	63	5	7	57
43.4995	0	94	167	8	105	149	32	79	153	62	94	143	34	3	6	-83	0	-3	-118	-4	-6	64	4	7	61
43.6224	0	95	167	8	105	149	33	80	154	62	93	142	33	4	5	-83	0	-2	-123	-3	-6	64	3	8	55
43.7453	0	95	169	7	105	149	36	80	155	63	93	143	30	3	6	-81	0	-2	-127	-4	-6	64	4	8	52
43.8682	0	97	172	6	105	149	36	81	160	62	93	145	30	3	7	-82	-1	-2	-127	-4	-6	63	4	7	52
43.991	0	97	173	6	106	150	36	82	162	63	94	145	30	3	6	-84	0	-3	-128	-4	-6	63	4	6	54
44.1139	0	97	172	7	105	151	32	82	160	61	93	145	33	3	6	-83	0	-2	-124	-4	-7	64	3	8	56
44.2368	0	95	168	7	105	149	32	79	154	62	94	144	35	4	6	-81	-1	-2	-117	-4	-7	63	3	7	61
44.3597	0	95	168	7	106	150	32	79	155	62	93	143	34	3	6	-81	0	-2	-124	-3	-6	64	4	7	55
44.4826	0	94	168	8	105	150	29	80	156	62	93	144	37	3	5	-83	0	-2	-121	-3	-6	64	5	8	60
44.6054	0	96	170	6	106	150	35	81	158	63	94	145	31	3	6	-83	0	-2	-127	-3	-6	63	3	7	53
44.7283	0	97	172	6	106	151	35	82	161	63	94	145	30	4	5	-82	0	-2	-127	-4	-7	63	4	6	53
44.8512	0	96	171	7	105	150	34	82	159	62	94	145	30	3	6	-82	0	-2	-121	-4	-6	64	4	7	58
44.9741	0	95	168	7	105	149	32	80	155	62	94	144	34	4	6	-82	0	-1	-118	-4	-7	64	4	7	61
45.097	0	96	169	7	105	150	36	80	158	63	93	145	30	3	6	-82	0	-2	-121	-3	-6	64	5	7	58
45.2198	0	95	169	6	106	150	32	81	157	63	94	144	34	3	6	-81	0	-2	-124	-4	-6	64	5	7	55
45.3427	0	96	172	6	105	151	32	82	160	63	94	145	33	3	5	-83	0	-3	-124	-3	-6	64	4	7	57
45.4656	0	96	172	6	107	151	32	82	161	63	94	145	34	3	6	-83	0	-2	-124	-4	-7	63	4	7	57
45.5885	0	94	167	8	104	149	34	79	156	62	94	145	31	4	5	-81	0	-2	-115	-4	-6	65	4	7	64
45.7114	0	94	168	7	106	150	34	80	156	63	94	144	32	3	7	-81	-1	-2	-115	-3	-6	64	4	7	64
45.8342	0	96	168	7	106	150	32	81	157	63	94	144	34	3	6	-82	0	-2	-119	-4	-6	64	5	7	61
45.9571	0	96	171	6	105	151	29	82	158	64	95	144	38	3	6	-83	-1	-2	-122	-4	-7	64	4	8	59
46.08	0	98	172	6	105	151	34	83	161	63	94	146	31	3	5	-82	0	-2	-128	-4	-6	64	5	7	53
46.2029	0	95	168	7	105	150	34	80	157	62	93	145	31	4	6	-81	-1	-2	-115	-3	-7	64	4	7	64
46.3258	0	94	167	7	105	149	35	79	156	63	93	144	31	4	6	-82	0	-2	-116	-3	-6	64	5	7	63
46.4486	0	95	168	7	105	149	34	80	156	63	94	144	32	4	6	-83	0	-3	-115	-4	-6	64	5	7	64
46.5715	0	95	169	7	105	149	32	81	158	63	93	145	34	3	6	-82	-1	-1	-118	-3	-7	65	4	7	61
46.6944	0	97	170	6	105	150	32	82	160	63	94	145	34	3	6	-82	0	-3	-124	-4	-6	64	4	7	56
46.8173	0	98	173	7	106	150	31	82	161	62	94	144	34	3	6	-83	-1	-2	-119	-4	-7	64	4	7	62
46.9402	0	95	168	8	106	149	35	79	156	62	94	144	32	3	6	-83	0	-2	-115	-4	-6	64	4	7	63
47.063	0	94	167	7	105	150	32	80	156	63	93	144	34	3	5	-82	0	-3	-118	-4	-7	64	5	7	61
47.1859	0	96	169	7	105	149	35	81	157	62	93	143	32	3	6	-82	0	-3	-115	-3	-6	64	4	7	64
47.3088	0	97	171	7	105	149	29	81	159	63	93	143	37	4	5	-84	0	-2	-122	-3	-6	64	5	7	59
47.4317	0	98	172	7	106	150	33	83	162	62	94	145	34	4	5	-84	-1	-3	-124	-3	-7	64	4	6	57
47.5546	0	97	172	8	105	149	34	81	160	62	94	145	31	3	6	-83	0	-2	-121	-4	-7	64	4	7	59
47.6774	0	94	168	8	105	149	34	79	156	62	94	143	32	3	6	-83	0	-2	-115	-4	-6	64	5	7	64
47.8003	0	95	169	8	105	150	32	81	157	62	94	144	35	3	6	-84	0	-2	-118	-3	-6	64	4	7	62
47.9232	0	95	170	6	106	150	29	81	158	63	94	144	38	3	7	-83	0	-2	-121	-3	-8	64	5	7	59
48.0461	0	96	171	7	105	150	35	81	160	62	94	144	32	3	5	-82	0	-2	-121	-3	-6	64	4	7	58
48.169	0	98	174	6	105	150	32	82	162	63	93	145	34	4	6	-84	0	-2	-124	-4	-6	64	4	7	56
48.2918	0	96	170	8	105	150	32	81	158	61	94	144	34	3	6	-83	0	-2	-119	-4	-7	64	3	8	62
48.4147	0	95	170	7	105	149	32	80	157	63	94	144	34	3	6	-83	0	-2	-118	-3	-6	64	4	7	61
48.5376	0	96	170	7	105	149	32	81	159	62	95	144	34	3	6	-82	0	-2	-118	-4	-7	64	4	7	61
48.6605	0	97	171	7	106	150	32	82	159	63	94	145	35	3	5	-83	0	-3	-119	-4	-6	64	4	7	62
48.7834	0	97	173	6	106	150	29	83	162	64	94	145	37	3	6	-83	0	-2	-121	-4	-6	64	4	7	60
48.9062	0	96	173	7	105	150	38	81	161	62	93	145	29	4	6	-83	0	-2	-119	-3	-7	64	3	7	62
49.0291	0	95	169	8	106	149	35	80	157	62	94	144	32	4	5	-82	0	-2	-115	-4	-6	64	4	8	64
49.152	0	95	171	7	105	150	34	81	158	63	93	144	32	3	6	-83	0	-2	-115	-3	-6	64	4	7	64
49.2749	0	97	171	7	105	150	32	81	159	63	93	144	34	3	6	-84	0	-2	-119	-3	-6	64	5	7	61
49.3978	0	97	173	6	105	150	29	82	161	63	95	145	38	4	6	-83	0	-3	-121	-3	-7	64	4	7	59
49.5206	0	97	173	7	106	150	31	83	162	62	93	145	35	4	6	-83	0	-3	-118	-4	-7	63	4	7	62
49.6435	0	94	169	8	104	149	34	80	157	62	93	143	33	3	5	-83	0	-2	-116	-4	-6	64	4	7	64
49.7664	0	95	169	8	104	149	34	80	156	62	93	144	32	3	6	-84	0	-2	-115	-4	-6	64	4	7	64
49.8893	0	96	170	7	105	148	32	81	157	63	93	143	35	3	5	-84	0	-2	-118	-4	-7	64	4	7	61
50.0122	0	97	172	7	104	148	35	81	160	62	93	144	32	4	5	-83	0	-1	-115	-3	-6	64	4	7	64
50.135	0	97	173	7	104	150	31	82	161	62	94	144	35	4	7	-84	0	-3	-119	-3	-7	63	4	7	62
50.2579	0	96	170	9	105	148	34	80	157	61	93	144	32	3	6	-84	0	-1	-116	-4	-7	63	4	7	63
50.3808	0	94	168	8	105	148	34	79	156	62	94	143	32	3	6	-84	-1	-2	-115	-3	-7	64	4	7	63
50.5037	0	95	169	8	105	148	35	80	156	62	93	142	32	3	6	-83	-1	-3	-115	-3	-6	63	4	7	63
50.6266	0	94	170	7	105	148	33	81	158	63	93	143	34	4	6	-84	0	-2	-118	-3	-6	64	4	7	62
50.7494	0	97	173	8	105	149	33	83	160	62	93	144	35	3	7	-85	0	-3	-124	-4	-6	64	4	7	56
50.8723	0	98	173	8	105	150	35	83	163	62	94	144	31	3	6	-84	0	-2	-127	-3	-7	64	4	7	53
50.9952	0	95	169	8	105	149	35	80	156	62	93	144	32	4	6	-83	-1	-2	-115	-3	-6	64	5	7	64
51.1181	0	95	169	8	104	147	35	80	156	62	94	143	32	4	6	-85	0	-2	-116	-3	-7	64	4	7	63
51.241	0	95	168	8	105	148	32	80	158	62	93	144	35	3	6	-85	0	-2	-119	-3	-6	63	4	7	60
51.3638	0	97	170	7	105	149	33	82	158	63	93	142	34	4	6	-85	0	-2	-118	-3	-6	64	3	8	60
51.4867	0	97	173	6	105	150	32	82	161	63	93	144	34	3	6	-85	0	-2	-124	-3	-7	63	4	7	56
51.6096	0	98	173	7	105	150	35	82	161	62	94	145	31	4	6	-86	0	-3	-121	-4	-6	63	4	7	59
51.7325	0	95	167	8	104	149	32	80	156	61	93	143	34	4	6	-85	0	-2	-118	-4	-6	63	5	7	62
51.8554	0	94	167	8	105	148	32	79	156	62	93	143	35	3	7	-83	0	-2	-118	-4	-6	63	4	7	61
51.9782	0	95	168	8	106	149	32	80	155	62	93	144	34	3	6	-85	0	-2	-118	-3	-7	63	3	6	61
52.1011	0	95	169	7	106	149	29	81	157	63	93	144	37	3	6	-85	-1	-2	-122	-3	-6	64	4	7	59
52.224	0	96	171	8	105	150	32	82	159	61	93	145	34	3	6	-85	-1	-2	-124	-4	-6	63	4	7	56
52.3469	0	95	167	8	105	149	34	80	155	61	93	144	31	3	6	-83	0	-3	-115	-4	-6	63	4	8	64
52.4698	0	94	167	8	105	149	34	80	155	61	94	144	31	4	6	-84	0	-3	-116	-4	-7	63	4	7	64
52.5926	0	95	169	7	104	149	35	80	157	62	93	144	31	3	6	-84	0	-3	-115	-4	-7	63	4	7	64
52.7155	0	96	169	8	105	149	32	81	158	61	94	143	34	4	7	-84	0	-3	-118	-3	-6	64	4	7	62
52.8384	0	97	172	7	104	150	32	83	162	62	94	144	34	3	6	-85	-1	-2	-124	-3	-7	62	4	7	56
52.9613	0	96	169	8	105	150	31	80	157	62	94	145	34	4	5	-85	0	-1	-119	-3	-6	64	4	6	61
53.0842	0	95	167	8	105	148	34	80	154	62	93	143	32	4	5	-85	0	-2	-116	-4	-6	64	4	7	63
53.207	0	95	168	9	104	148	32	80	155	61	93	143	34	4	6	-84	0	-2	-118	-3	-6	63	5	7	61
53.3299	0	95	169	7	105	148	32	81	156	62	93	142	34	3	6	-85	0	-2	-118	-4	-6	63	5	7	61
53.4528	0	97	170	7	104	149	29	81	159	63	93	144	38	3	6	-86	-1	-3	-122	-4	-7	63	4	7	60
53.5757	0	97	173	8	105	150	32	82	160	62	94	144	33	3	6	-85	0	-3	-124	-4	-7	64	4	7	56
53.6986	0	94	167	8	105	148	34	80	156	62	93	143	32	3	6	-84	0	-2	-115	-3	-6	63	4	7	63
53.8214	0	95	168	8	105	148	34	81	155	63	93	144	32	2	5	-84	0	-2	-115	-4	-6	64	4	7	64
53.9443	0	95	168	8	105	149	32	81	156	63	93	144	34	3	6	-85	0	-2	-119	-4	-6	64	4	7	61
54.0672	0	96	169	8	105	149	33	82	157	61	94	143	33	3	6	-85	-1	-2	-125	-3	-7	63	4	7	57
54.1901	0	97	172	6	105	150	36	83	161	62	93	144	30	4	6	-85	0	-2	-127	-3	-7	62	3	7	53
54.313	0	96	171	8	105	149	31	81	158	61	93	144	34	4	6	-85	0	-2	-118	-3	-6	63	4	6	62
54.4358	0	95	167	9	105	148	34	80	154	61	93	143	32	4	6	-85	0	-2	-116	-4	-7	64	4	7	64
54.5587	0	96	167	8	105	148	32	80	155	62	93	143	34	3	6	-84	0	-2	-119	-3	-7	63	4	7	61
54.6816	0	95	168	7	105	149	31	81	156	62	93	144	34	3	6	-83	0	-3	-118	-4	-7	64	4	7	62
54.8045	0	96	170	7	105	150	35	81	158	63	93	144	31	3	6	-85	-1	-3	-122	-4	-6	63	3	7	58
54.9274	0	97	172	8	105	150	31	81	159	61	93	144	34	3	5	-85	0	-2	-119	-3	-8	63	4	7	62
55.0502	0	95	167	9	105	149	34	80	154	61	93	145	31	4	6	-84	0	-2	-116	-4	-6	63	4	7	63
55.1731	0	95	168	8	105	150	34	80	155	61	93	144	31	4	6	-84	0	-2	-115	-4	-7	63	4	7	64
55.296	0	95	169	7	106	150	31	80	156	62	93	144	35	4	6	-84	-1	-2	-118	-5	-6	64	5	7	62
55.4189	0	96	170	7	105	150	29	81	157	63	93	145	37	3	5	-85	0	-2	-122	-3	-7	63	4	7	58
55.5418	0	96	170	7	105	150	32	81	158	61	93	145	33	3	6	-84	-1	-2	-124	-3	-7	63	4	7	56
55.6646	0	94	167	8	104	149	35	79	154	61	93	144	32	3	5	-83	0	-2	-115	-4	-6	64	3	7	64
55.7875	0	95	167	8	105	149	35	80	155	63	93	145	32	3	5	-84	0	-2	-116	-3	-6	64	4	7	64
55.9104	0	95	168	8	105	150	29	80	156	62	93	144	36	4	6	-86	0	-2	-122	-4	-6	63	4	7	59
56.0333	0	97	169	7	105	150	32	80	158	62	94	144	34	4	6	-84	-1	-2	-124	-4	-6	63	4	8	57
56.1562	0	97	173	6	105	150	35	81	160	62	93	144	31	4	6	-85	0	-2	-127	-3	-7	63	4	7	53
56.279	0	94	167	8	105	150	34	79	155	61	94	145	31	4	6	-84	-1	-2	-116	-4	-7	63	5	7	63
56.4019	0	94	167	9	106	149	34	80	154	62	93	144	31	4	6	-85	-1	-2	-115	-3	-6	64	3	7	64
56.5248	0	95	167	8	105	150	32	80	155	62	93	143	34	3	6	-85	-1	-2	-118	-3	-6	64	4	8	62
56.6477	0	97	169	7	105	150	33	81	158	62	94	144	34	4	5	-84	0	-2	-125	-4	-6	63	4	7	56
56.7706	0	97	172	6	106	150	29	82	160	63	94	145	37	3	6	-86	0	-3	-121	-4	-7	63	4	6	60
56.8934	0	96	170	8	105	150	34	81	158	62	94	144	31	3	7	-84	0	-2	-123	-3	-6	64	4	7	58
57.0163	0	95	168	8	105	148	35	80	155	61	94	144	31	4	6	-83	-1	-2	-116	-4	-6	63	3	7	64
57.1392	0	96	168	7	104	149	34	80	156	62	93	144	31	4	7	-83	0	-3	-115	-4	-6	63	4	7	63
57.2621	0	96	170	7	105	149	29	80	157	61	93	144	37	4	6	-85	0	-2	-121	-4	-7	63	3	7	59
57.385	0	96	171	7	105	150	32	82	160	62	93	145	33	4	6	-84	-1	-2	-125	-4	-6	63	4	7	57
57.5078	0	98	173	7	106	150	36	84	163	62	94	145	30	3	5	-83	0	-2	-128	-3	-6	62	3	7	54
57.6307	0	97	171	7	105	150	32	80	158	61	93	145	34	3	6	-83	0	-2	-118	-3	-6	63	4	8	62
57.7536	0	95	168	7	105	149	35	80	156	62	93	144	32	3	6	-84	0	-3	-117	-3	-6	64	4	7	64
57.8765	0	95	169	7	105	149	32	80	157	62	94	144	34	3	6	-83	0	-2	-119	-3	-8	64	5	7	62
57.9994	0	96	170	7	105	150	32	81	158	62	93	145	34	4	6	-82	0	-2	-118	-3	-7	64	3	7	61
58.1222	0	97	172	7	105	150	31	83	161	62	94	145	34	3	6	-84	0	-1	-124	-3	-6	63	4	6	57
58.2451	0	98	174	6	106	151	34	82	161	63	93	145	30	3	6	-84	-1	-2	-122	-5	-7	64	4	7	60
58.368	0	95	169	8	105	149	34	80	157	62	93	144	31	3	5	-82	0	-3	-116	-3	-7	63	4	7	64
58.4909	0	95	169	7	105	150	35	80	158	63	93	144	32	3	6	-82	0	-1	-116	-4	-6	64	4	7	64
58.6138	0	96	170	7	105	150	32	80	158	62	94	144	33	3	6	-83	0	-2	-119	-4	-7	64	5	7	62
58.7366	0	97	172	7	106	151	29	82	160	62	94	145	38	4	6	-84	-1	-3	-121	-4	-6	64	4	6	60
58.8595	0	97	175	7	106	152	31	83	162	62	94	145	34	3	5	-83	0	-2	-124	-3	-7	64	5	7	57
58.9824	0	95	170	7	104	150	34	80	157	62	94	144	31	3	6	-81	0	-3	-114	-4	-7	64	4	7	64
59.1053	0	95	168	8	106	150	35	80	157	62	93	145	31	3	6	-83	0	-2	-115	-4	-7	64	4	6	65
59.2282	0	96	169	7	105	151	34	81	158	63	94	145	31	3	6	-84	-1	-2	-116	-4	-7	65	3	8	65
59.351	0	96	171	7	105	151	32	82	159	62	93	145	34	4	6	-82	0	-2	-118	-3	-7	64	4	8	62
59.4739	0	98	173	6	105	152	35	83	162	63	94	146	31	3	6	-83	-1	-2	-122	-4	-7	64	4	7	59
59.5968	0	97	173	8	106	151	31	81	160	62	94	146	34	4	7	-83	0	-2	-119	-3	-7	65	4	7	62
59.7197	0	95	168	8	105	150	35	79	156	62	94	144	32	3	5	-83	0	-2	-116	-4	-7	64	4	7	64
59.8426	0	95	169	8	105	150	35	81	158	63	95	145	31	3	6	-81	0	-1	-115	-4	-6	65	4	7	64
59.9654	0	96	170	8	105	150	35	82	158	61	93	145	32	3	6	-82	0	-1	-116	-4	-6	64	4	7	64
60.0883	0	98	173	7	106	150	32	82	161	63	93	144	35	3	6	-84	0	-2	-119	-3	-6	64	4	7	63
60.2112	0	98	174	6	106	151	29	84	164	63	94	146	37	3	5	-83	0	-2	-122	-4	-7	64	5	7	60
60.3341	0	96	172	8	104	150	34	81	159	62	94	145	30	3	6	-82	0	-2	-115	-3	-6	64	4	7	65
60.457	0	95	169	8	105	150	34	80	158	62	94	144	31	3	6	-82	0	-2	-116	-3	-7	64	4	8	64
60.5798	0	96	170	7	105	149	34	82	158	62	94	144	31	3	6	-84	0	-2	-116	-4	-6	64	4	6	64
60.7027	0	97	170	7	104	150	31	82	159	62	93	144	34	3	5	-83	-1	-3	-118	-4	-7	64	4	7	62
60.8256	0	98	173	7	105	150	32	83	162	62	94	145	34	4	5	-83	0	-2	-118	-4	-6	64	5	8	62
60.9485	0	98	174	7	105	151	34	84	162	62	94	145	30	3	6	-84	0	-2	-122	-3	-6	64	3	7	59
61.0714	0	95	170	8	105	150	35	80	157	62	93	145	30	3	6	-84	-1	-2	-116	-4	-6	64	5	7	64
61.1942	0	96	170	7	105	149	35	81	158	62	93	144	32	4	7	-83	-1	-2	-116	-4	-6	64	4	7	65
61.3171	0	96	171	8	104	150	34	82	159	62	95	145	32	3	6	-82	0	-3	-115	-4	-6	64	4	7	64
61.44	0	97	171	6	105	151	31	82	160	63	94	146	34	3	6	-83	0	-2	-119	-4	-7	64	4	7	63
61.5629	0	97	173	7	106	150	31	83	163	62	94	145	35	3	6	-84	-1	-2	-119	-3	-7	64	4	8	63
61.6858	0	96	169	8	105	150	34	81	158	62	93	144	31	3	6	-83	0	-3	-116	-4	-5	64	4	7	65
61.8086	0	96	169	8	106	149	34	82	156	62	93	144	32	3	6	-83	0	-2	-115	-4	-6	64	4	7	64
61.9315	0	96	169	8	105	150	34	82	159	62	93	145	31	3	6	-83	0	-2	-116	-2	-6	65	4	8	65
62.0544	0	96	171	7	105	150	34	82	159	63	95	144	31	4	7	-85	-1	-2	-116	-4	-7	64	3	8	64
62.1773	0	98	174	7	105	151	32	83	163	62	94	146	34	3	6	-83	0	-3	-119	-4	-7	63	5	7	62
62.3002	0	96	169	8	105	150	34	81	157	61	94	145	31	4	6	-82	0	-2	-115	-4	-6	63	4	7	65
62.423	0	95	168	9	104	149	34	80	156	62	94	143	31	3	5	-83	0	-2	-116	-4	-7	64	4	6	64
62.5459	0	95	168	8	106	150	34	81	157	62	93	144	31	3	6	-84	-1	-2	-116	-4	-7	64	4	7	65
62.6688	0	97	170	7	104	149	32	81	158	63	93	144	34	4	6	-83	0	-2	-118	-5	-7	64	3	7	62
62.7917	0	97	173	7	106	150	37	82	161	63	94	144	28	2	6	-84	0	-2	-119	-3	-7	64	4	7	62
62.9146	0	96	171	8	105	150	34	81	158	62	94	144	31	4	6	-84	0	-2	-116	-4	-6	64	4	7	64
63.0374	0	95	168	9	105	148	34	80	155	62	94	143	31	3	6	-85	0	-2	-116	-4	-6	63	4	7	64
63.1603	0	96	170	9	104	149	35	81	157	61	94	143	31	3	6	-84	0	-3	-115	-4	-6	64	5	7	64
63.2832	0	96	170	8	105	148	34	81	158	61	93	144	32	3	6	-85	-1	-2	-116	-4	-7	64	4	7	64
63.4061	0	98	173	7	105	150	32	83	161	63	93	145	35	3	6	-86	0	-1	-119	-3	-7	63	5	7	62
63.529	0	98	173	8	105	150	35	83	161	62	93	146	31	4	7	-85	-1	-2	-123	-3	-6	64	5	6	59
63.6518	0	94	168	8	104	148	34	80	156	62	92	144	31	4	6	-83	0	-2	-114	-4	-6	64	4	8	63
63.7747	0	96	170	8	106	149	35	80	156	62	92	144	31	3	6	-84	0	-3	-116	-4	-7	64	3	7	63
63.8976	0	96	169	8	106	149	32	82	157	62	93	144	35	4	6	-85	0	-2	-119	-3	-6	63	4	7	61
64.0205	0	96	171	8	105	150	33	81	161	63	94	144	34	4	7	-85	-1	-2	-118	-4	-6	64	4	7	62
64.1434	0	97	173	8	105	150	32	82	161	62	94	145	33	3	5	-84	0	-2	-125	-4	-6	63	4	7	56
64.2662	0	95	169	8	105	149	34	80	156	63	93	144	31	3	6	-85	0	-2	-115	-3	-6	63	4	7	64
64.3891	0	96	170	9	105	150	35	81	157	62	93	144	31	4	6	-86	0	-2	-116	-4	-6	64	4	7	64
64.512	0	97	171	8	105	150	32	81	159	62	93	144	34	4	6	-84	0	-3	-119	-4	-7	64	5	7	61
64.6349	0	97	172	7	105	150	31	82	161	62	93	145	35	3	6	-84	0	-2	-118	-4	-6	64	5	7	62
64.7578	0	98	172	7	105	151	31	82	160	62	94	145	34	3	6	-85	-1	-1	-119	-4	-7	63	5	7	63
64.8806	0	95	168	9	105	150	35	80	156	61	93	144	32	3	5	-85	0	-1	-116	-4	-7	63	4	7	64
65.0035	0	95	170	8	105	149	32	80	157	62	93	143	34	4	6	-84	0	-1	-118	-3	-6	63	4	7	61
65.1264	0	96	169	8	106	150	35	80	158	61	94	144	32	2	5	-84	0	-2	-116	-4	-6	63	4	7	64
65.2493	0	96	171	8	105	150	33	82	160	62	94	144	34	4	6	-86	0	-1	-119	-3	-6	63	5	8	62
65.3722	0	97	172	7	105	150	35	83	160	62	94	146	31	3	6	-85	0	-2	-122	-3	-7	63	4	7	60
65.495	0	95	168	8	104	149	34	80	156	61	93	144	32	4	6	-84	0	-2	-115	-3	-7	63	4	7	63
65.6179	0	95	168	8	104	149	34	80	155	61	93	144	32	4	5	-84	-1	-2	-116	-4	-6	63	4	6	64
65.7408	0	95	168	8	105	150	32	81	156	61	93	144	35	3	6	-86	0	-2	-118	-4	-6	63	4	7	62
65.8637	0	96	170	7	105	149	29	81	159	62	93	145	37	4	6	-86	0	-2	-122	-4	-7	63	4	6	59
65.9866	0	97	172	8	106	151	35	83	160	62	95	145	31	3	6	-85	-1	-3	-127	-4	-6	62	5	7	54
66.1094	0	95	168	8	105	149	33	80	157	61	93	144	32	3	7	-84	-1	-2	-115	-4	-6	63	4	6	64
66.2323	0	95	168	8	105	149	35	80	156	62	92	143	32	4	6	-85	0	-3	-116	-3	-6	64	4	8	64
66.3552	0	96	168	8	104	149	32	80	156	62	93	144	34	3	6	-86	0	-2	-118	-4	-6	64	4	7	61
66.4781	0	96	169	7	106	150	31	81	158	62	93	145	33	4	6	-85	-1	-2	-117	-4	-6	63	5	7	62
66.601	0	96	171	7	104	150	32	82	160	62	93	145	34	3	6	-85	0	-2	-125	-3	-7	62	4	7	57
66.7238	0	96	171	7	106	150	35	81	158	62	94	145	31	3	6	-85	0	-3	-122	-3	-6	63	5	7	59
66.8467	0	94	167	8	104	149	35	80	154	62	93	144	31	3	5	-85	0	-2	-115	-3	-6	64	4	7	64
66.9696	0	95	167	7	105	149	31	80	155	62	93	144	35	3	5	-84	0	-3	-118	-4	-6	63	4	7	61
67.0925	0	96	168	7	105	149	32	81	156	62	93	144	34	3	6	-85	0	-1	-118	-3	-6	64	4	7	62
67.2154	0	96	170	7	105	150	29	81	159	62	93	145	37	4	6	-86	0	-2	-122	-4	-7	63	4	8	59
67.3382	0	96	171	8	105	150	32	81	159	62	94	145	35	3	6	-85	0	-2	-125	-3	-6	63	4	7	56
67.4611	0	95	167	8	105	149	34	79	154	62	94	144	32	3	6	-83	0	-2	-115	-3	-7	63	4	7	64
67.584	0	95	167	8	105	149	32	80	157	62	94	144	35	3	6	-84	-1	-2	-118	-4	-6	64	4	7	62
67.7069	0	96	168	7	105	149	29	81	157	63	93	143	37	3	6	-85	-1	-2	-122	-4	-6	63	5	7	59
67.8298	0	96	170	7	104	150	33	81	159	62	94	145	34	4	7	-84	0	-3	-124	-4	-7	63	5	7	56
67.9526	0	96	171	8	105	150	31	82	159	61	94	145	34	3	6	-84	0	-2	-118	-4	-7	63	4	7	62
68.0755	0	94	167	8	105	149	34	79	155	62	94	144	32	4	6	-84	0	-2	-116	-4	-7	63	4	7	64
68.1984	0	94	167	8	105	149	33	80	155	63	93	144	34	4	6	-85	0	-2	-118	-4	-6	63	4	7	61
68.3213	0	95	168	7	104	149	31	80	155	62	93	144	35	4	6	-84	0	-2	-118	-4	-6	63	4	7	62
68.4442	0	97	170	7	105	150	33	81	158	62	94	144	34	4	5	-84	0	-3	-124	-4	-7	63	4	7	56
68.567	0	96	171	7	105	150	31	82	159	62	94	145	35	3	6	-86	0	-2	-119	-4	-6	63	5	7	62
68.6899	0	95	167	8	105	149	35	80	155	62	93	144	31	3	6	-84	0	-3	-116	-3	-7	63	4	7	63
68.8128	0	95	167	8	105	148	35	80	155	62	93	144	32	4	5	-84	0	-3	-114	-3	-6	64	4	7	63
68.9357	0	95	168	8	105	149	35	80	156	62	93	144	32	3	5	-84	0	-2	-115	-3	-7	63	4	8	65
69.0586	0	96	169	7	104	149	32	81	159	62	93	144	34	3	6	-85	0	-2	-118	-4	-6	63	4	7	62
69.1814	0	98	172	7	105	150	32	82	161	62	92	144	34	3	6	-86	0	-3	-125	-4	-7	63	5	8	57
69.3043	0	96	168	7	105	150	33	81	156	62	93	144	32	3	5	-84	0	-2	-114	-3	-6	63	4	7	64
69.4272	0	95	167	8	105	149	34	79	155	62	93	143	32	3	6	-83	0	-2	-115	-4	-6	63	5	7	64
69.5501	0	96	168	8	105	149	31	80	156	62	93	144	34	4	6	-85	-1	-2	-119	-4	-7	63	4	7	61
69.673	0	96	169	8	105	149	29	81	158	62	93	144	38	3	7	-85	0	-3	-121	-4	-7	64	5	6	59
69.7958	0	97	172	7	105	149	32	83	161	63	94	144	34	4	6	-83	0	-2	-125	-3	-7	63	4	7	56
69.9187	0	98	173	7	105	150	34	82	162	62	93	145	31	4	6	-85	0	-2	-121	-4	-6	63	4	7	60
70.0416	0	95	169	8	105	149	34	81	157	62	93	144	32	3	6	-84	0	-2	-116	-4	-7	64	4	7	65
70.1645	0	95	169	7	104	149	32	80	158	63	93	143	35	3	6	-84	0	-2	-118	-4	-6	64	4	7	61
70.2874	0	96	169	7	104	149	31	81	159	63	94	144	35	4	6	-83	0	-2	-118	-3	-7	64	4	7	62
70.4102	0	97	170	7	105	150	35	82	160	62	93	144	31	3	6	-85	0	-2	-122	-4	-7	64	3	7	59
70.5331	0	98	173	6	104	150	28	83	163	63	93	145	38	3	6	-85	0	-2	-122	-3	-6	63	4	7	60
70.656	0	95	169	8	105	149	34	80	156	62	93	145	32	3	6	-84	0	-2	-115	-4	-7	64	4	6	65
70.7789	0	95	167	8	105	149	34	80	157	63	93	144	33	3	5	-84	0	-2	-115	-3	-6	64	4	7	64
70.9018	0	96	169	7	104	149	32	81	158	63	94	144	35	3	6	-84	0	-2	-119	-4	-7	64	4	6	62
71.0246	0	97	171	7	105	150	29	81	160	63	93	144	38	3	5	-85	0	-2	-122	-4	-6	64	4	7	59
71.1475	0	98	173	7	105	150	34	83	161	62	94	145	32	3	6	-84	-1	-2	-122	-4	-6	63	4	7	60
71.2704	0	95	168	7	105	149	34	80	157	63	93	144	32	3	5	-84	-1	-2	-115	-4	-6	63	5	7	64
71.3933	0	95	168	8	104	148	34	81	156	63	94	144	32	4	6	-84	0	-1	-116	-4	-6	63	4	7	64
71.5162	0	96	168	7	104	149	35	80	156	63	94	144	32	4	6	-86	0	-1	-116	-4	-6	63	4	7	63
71.639	0	96	169	7	104	150	32	81	159	62	93	145	35	3	6	-85	0	-2	-118	-5	-6	64	4	7	62
71.7619	0	97	172	7	105	150	32	82	161	63	94	144	35	3	5	-86	0	-2	-124	-4	-7	63	4	6	56
71.8848	0	95	169	9	105	148	34	79	157	61	94	144	32	3	6	-85	0	-2	-116	-4	-6	64	4	6	64
72.0077	0	95	167	8	104	149	34	79	154	62	93	143	32	3	5	-86	0	-2	-116	-4	-7	64	4	8	65
72.1306	0	94	167	8	105	149	33	80	156	62	93	143	32	3	6	-84	0	-2	-115	-3	-7	64	4	6	64
72.2534	0	95	168	7	105	149	32	80	157	62	93	143	35	3	6	-85	0	-1	-118	-3	-5	63	4	7	62
72.3763	0	96	171	7	105	150	29	82	159	63	93	145	38	4	6	-86	0	-2	-122	-4	-6	64	4	7	59
72.4992	0	97	170	8	105	150	31	81	160	62	93	145	34	3	6	-86	0	-2	-124	-3	-6	63	4	6	57
72.6221	0	94	166	8	104	148	34	79	155	62	93	144	33	2	6	-83	0	-2	-115	-3	-6	64	4	7	62
72.745	0	94	167	8	105	149	34	80	155	62	93	143	32	4	6	-84	-1	-2	-116	-3	-7	63	4	8	64
72.8678	0	95	168	8	105	149	32	80	157	62	93	144	35	3	6	-86	0	-2	-119	-4	-7	64	4	8	62
72.9907	0	95	169	7	105	149	33	81	158	63	94	144	34	4	6	-85	0	-2	-125	-4	-6	64	4	7	56
73.1136	0	96	170	7	106	151	32	81	161	62	94	145	34	3	6	-85	0	-2	-124	-3	-7	62	4	7	56
73.2365	0	95	167	7	105	149	33	80	155	62	94	143	32	4	6	-84	0	-2	-116	-4	-7	63	4	6	65
73.3594	0	94	166	7	106	149	35	80	155	63	93	144	32	3	6	-85	-1	-2	-116	-4	-7	64	3	7	64
73.4822	0	94	167	7	105	150	31	80	156	62	93	144	35	3	6	-84	0	-2	-118	-3	-7	64	5	7	62
73.6051	0	96	168	6	105	150	35	81	157	63	93	144	31	3	6	-84	0	-2	-122	-4	-6	63	4	7	58
73.728	0	96	170	7	105	151	35	82	160	63	93	146	31	4	6	-85	0	-2	-123	-3	-6	64	5	6	60
73.8509	0	94	167	7	105	150	34	79	155	62	94	144	32	3	6	-85	-1	-2	-116	-4	-6	63	4	7	64
73.9738	0	94	166	8	105	149	31	79	154	62	92	144	35	4	5	-84	0	-2	-118	-4	-6	63	3	6	61
74.0966	0	94	167	7	105	150	34	79	155	63	93	144	32	4	6	-85	0	-2	-115	-3	-6	64	5	7	64
74.2195	0	96	168	7	106	149	31	81	157	63	94	144	35	3	6	-85	0	-3	-119	-4	-6	64	4	7	63
74.3424	0	97	171	7	105	150	28	82	160	63	93	145	38	3	5	-85	0	-3	-122	-4	-7	63	4	6	59
74.4653	0	95	168	8	105	149	34	80	156	61	93	145	32	4	5	-84	0	-2	-116	-5	-7	64	5	7	64
74.5882	0	94	166	8	105	148	34	79	155	62	93	143	33	3	6	-84	0	-2	-116	-3	-7	64	4	7	64
74.711	0	95	168	7	105	149	32	80	156	63	93	143	35	3	5	-85	0	-2	-119	-3	-6	64	4	7	62
74.8339	0	96	168	7	105	150	29	81	157	62	93	144	38	4	6	-86	0	-2	-121	-4	-6	63	5	7	59
74.9568	0	97	171	7	105	150	34	81	161	63	94	145	32	3	5	-84	0	-2	-122	-4	-7	63	4	6	59
75.0797	0	98	172	7	105	151	34	82	161	62	93	145	32	4	6	-85	0	-2	-122	-4	-6	63	4	7	59
75.2026	0	94	167	8	104	150	34	79	156	62	93	144	32	3	6	-84	-1	-2	-115	-4	-6	64	4	8	64
75.3254	0	94	167	7	105	148	31	80	156	63	93	144	35	3	6	-84	-1	-2	-118	-3	-6	64	4	7	61
75.4483	0	95	169	7	105	149	32	80	157	62	93	143	36	3	6	-84	-1	-1	-118	-4	-7	64	3	7	61
75.5712	0	97	170	6	105	150	32	81	159	63	93	144	34	4	6	-85	-1	-2	-124	-4	-6	63	4	7	56
75.6941	0	97	172	6	105	151	29	83	163	63	93	145	38	3	6	-85	0	-2	-121	-5	-7	64	4	7	60
75.817	0	97	173	8	105	150	34	82	161	62	94	145	31	4	6	-84	0	-2	-122	-3	-7	63	5	7	59
75.9398	0	95	168	7	106	150	35	80	156	63	94	144	32	3	6	-83	0	-1	-114	-4	-6	64	4	7	64
76.0627	0	96	168	7	105	149	34	81	157	63	94	144	32	4	6	-84	-1	-2	-116	-3	-7	64	4	7	64
76.1856	0	97	169	6	106	150	29	81	158	63	93	144	38	4	6	-85	-1	-1	-122	-4	-6	64	4	7	59
76.3085	0	97	171	6	105	150	31	82	160	63	93	145	35	3	6	-83	-1	-2	-118	-3	-6	64	5	6	62
76.4314	0	98	173	6	105	152	32	82	163	63	94	147	34	3	7	-84	-1	-2	-124	-4	-7	63	4	7	56
76.5542	0	94	169	8	105	149	34	80	156	63	94	145	32	4	5	-84	-1	-3	-116	-4	-7	64	4	6	65
76.6771	0	95	168	7	105	150	34	81	156	63	93	145	32	3	7	-85	-1	-2	-116	-3	-6	65	3	7	64
76.8	0	95	168	7	105	150	32	81	157	63	94	145	35	4	6	-83	0	-2	-119	-4	-7	64	4	7	62
76.9229	0	95	169	7	105	150	31	81	158	62	94	145	35	3	6	-84	0	-3	-119	-3	-7	63	4	7	62
77.0458	0	97	171	6	105	152	32	81	161	64	94	147	35	4	7	-85	0	-3	-119	-4	-7	64	4	6	63
77.1686	0	95	168	8	105	150	34	80	156	62	94	146	32	3	6	-84	0	-2	-116	-4	-7	65	4	7	65
77.2915	0	94	167	8	106	150	34	78	155	62	94	145	33	3	6	-82	0	-2	-115	-4	-6	64	4	7	64
77.4144	0	94	167	6	104	150	35	80	156	63	94	145	32	3	5	-83	0	-2	-115	-3	-6	64	4	7	64
77.5373	0	95	168	7	105	151	32	81	158	63	94	146	35	3	5	-85	0	-2	-119	-4	-6	64	4	6	62
77.6602	0	96	171	6	106	151	28	81	161	63	94	146	38	4	6	-84	0	-2	-122	-4	-7	63	4	7	60
77.783	0	96	170	8	105	150	33	81	158	62	94	146	32	3	6	-83	-1	-2	-115	-4	-7	64	4	7	65
77.9059	0	94	167	7	105	150	33	80	155	62	93	144	32	3	5	-84	0	-3	-116	-4	-6	64	5	8	65
78.0288	0	96	167	7	105	150	35	80	156	63	93	144	32	3	5	-84	0	-2	-116	-3	-6	64	5	8	64
78.1517	0	95	169	6	105	150	34	80	157	64	94	145	33	3	6	-84	-1	-2	-116	-4	-7	64	4	8	64
78.2746	0	96	171	7	106	151	31	82	159	63	94	145	35	3	6	-84	-1	-2	-118	-4	-7	64	4	7	62
78.3974	0	97	172	6	106	152	31	82	162	63	94	146	35	4	6	-84	0	-2	-119	-3	-6	63	3	7	63
78.5203	1	96	169	8	105	150	34	80	156	62	93	145	32	3	6	-84	0	-2	-117	-4	-7	64	3	8	64
78.6432	0	94	166	7	105	150	34	80	155	63	94	145	33	4	6	-84	0	-3	-116	-4	-7	64	5	7	64
78.7661	0	94	167	7	105	150	34	80	156	63	94	144	32	3	6	-84	0	-2	-116	-4	-7	64	4	7	65
78.889	0	94	168	6	106	151	32	80	156	63	94	145	35	3	6	-84	0	-2	-119	-3	-6	63	5	8	62
79.0118	0	95	169	6	106	152	29	81	159	63	94	146	37	4	6	-85	0	-1	-122	-4	-7	63	4	7	60
79.1347	0	97	171	6	106	152	32	82	160	63	93	146	34	2	6	-84	0	-1	-125	-4	-6	63	4	7	57
79.2576	0	94	168	7	105	151	34	80	155	63	94	146	32	4	6	-83	0	-2	-116	-4	-6	64	4	7	64
79.3805	0	93	166	7	105	150	34	79	154	63	94	145	32	4	5	-84	0	-3	-116	-4	-6	64	4	7	64
79.5034	0	94	168	7	105	150	33	79	155	62	93	145	32	4	5	-84	-1	-2	-116	-4	-6	64	4	6	65
79.6262	0	95	167	7	106	152	31	80	157	63	94	146	36	4	5	-83	0	-2	-118	-4	-6	64	4	7	62
79.7491	0	96	171	6	106	152	34	82	160	63	94	146	33	3	6	-84	0	-2	-116	-4	-7	64	5	8	65
79.872	0	97	171	6	106	152	31	81	159	63	94	147	34	3	6	-84	-1	-2	-119	-4	-6	64	4	7	63
79.9949	0	94	167	7	106	150	34	79	155	63	93	146	32	4	6	-83	0	-2	-116	-3	-6	64	4	7	64
80.1178	0	94	167	7	105	151	34	80	155	63	94	146	32	3	6	-83	-1	-3	-115	-4	-7	64	4	7	65
80.2406	0	94	168	7	106	151	34	80	157	62	95	146	32	2	6	-83	-1	-2	-116	-3	-7	64	4	7	65
80.3635	0	96	170	6	105	153	31	81	158	64	94	146	35	3	6	-84	-1	-2	-118	-4	-7	65	5	8	63
80.4864	0	95	170	6	106	153	33	82	159	63	95	147	32	4	5	-84	0	-1	-117	-4	-7	63	4	7	65
80.6093	0	93	166	7	105	151	35	79	153	63	93	146	31	4	6	-83	-2	-2	-115	-5	-7	64	4	7	64
80.7322	0	93	166	7	105	151	34	79	154	63	94	145	32	4	6	-83	0	-2	-116	-4	-5	65	4	7	64
80.855	0	94	167	7	105	151	34	80	155	63	95	146	32	4	5	-83	0	-2	-117	-4	-6	64	4	7	65
80.9779	0	95	168	7	105	151	32	81	158	63	95	145	35	2	6	-84	0	-3	-118	-3	-7	64	3	7	62
81.1008	0	96	171	6	105	151	31	81	160	63	94	145	35	3	6	-83	0	-2	-118	-3	-7	64	4	7	62
81.2237	0	96	168	8	106	151	33	80	156	62	93	146	31	3	6	-84	-1	-2	-116	-4	-6	64	5	7	65
81.3466	0	93	165	8	106	149	35	79	153	62	94	145	32	3	5	-85	0	-2	-116	-4	-7	64	4	6	63
81.4694	0	94	167	8	105	150	34	79	153	63	93	145	32	3	6	-84	-1	-2	-116	-3	-7	65	5	7	64
81.5923	0	95	167	7	105	150	34	80	156	63	93	145	32	4	6	-84	0	-2	-115	-3	-6	64	4	7	64
81.7152	0	96	169	7	106	151	34	81	158	62	94	145	32	3	6	-84	-1	-3	-117	-3	-6	63	3	7	64
81.8381	0	97	171	6	106	151	31	82	162	64	94	145	35	4	7	-86	0	-2	-120	-4	-6	64	4	7	62
81.961	0	95	169	8	105	151	34	80	156	62	93	145	31	4	5	-85	-1	-2	-115	-3	-6	64	4	7	65
82.0838	0	93	166	8	105	149	35	79	154	62	93	144	32	3	6	-84	0	-2	-116	-3	-6	64	4	8	64
82.2067	0	95	167	8	105	150	35	80	156	63	93	143	32	3	6	-85	0	-2	-117	-3	-7	64	5	8	64
82.3296	0	96	168	7	105	150	35	81	155	63	94	145	31	4	6	-85	0	-2	-117	-3	-6	63	4	7	64
82.4525	0	96	170	6	105	150	31	82	159	63	94	144	35	3	6	-84	0	-3	-119	-4	-7	64	4	8	61
82.5754	0	97	173	6	105	152	31	83	160	62	93	145	33	3	6	-85	0	-1	-125	-3	-7	63	4	7	57
82.6982	0	96	168	8	106	150	33	80	156	62	93	145	32	3	5	-85	-1	-2	-117	-4	-6	63	4	6	65
82.8211	0	94	166	8	105	149	34	80	155	63	92	143	31	4	6	-85	0	-2	-116	-5	-7	64	4	8	64
82.944	0	95	167	7	105	149	35	80	156	62	93	144	31	4	6	-85	-1	-2	-116	-4	-7	63	4	7	65
83.0669	0	96	168	7	104	151	35	80	157	62	93	144	32	4	5	-84	0	-2	-116	-4	-6	63	4	8	65
83.1898	0	97	170	6	105	151	31	82	160	63	94	145	34	3	7	-86	0	-2	-119	-4	-6	64	4	7	62
83.3126	0	96	169	8	105	150	37	81	157	62	94	145	28	4	6	-85	0	-2	-120	-4	-7	64	5	7	61
83.4355	0	94	166	8	105	149	34	80	155	62	93	144	31	3	6	-85	0	-3	-115	-4	-6	63	4	8	63
83.5584	0	95	167	8	104	149	35	80	155	62	93	144	32	4	7	-85	0	-2	-115	-4	-7	64	4	7	64
83.6813	0	95	168	8	105	150	32	81	156	63	94	144	34	4	6	-86	0	-2	-118	-4	-7	63	4	7	61
83.8042	0	96	170	7	105	150	32	82	158	63	94	144	34	4	6	-86	0	-2	-119	-4	-6	64	4	7	62
83.927	0	96	170	7	105	150	34	82	158	61	94	144	31	3	6	-85	0	-2	-115	-4	-6	63	4	7	64
84.0499	0	95	166	8	105	149	34	80	153	62	93	143	31	3	6	-84	0	-3	-116	-4	-6	63	4	7	63
84.1728	0	95	166	8	104	148	35	80	154	62	93	143	31	4	6	-87	-1	-2	-115	-3	-6	63	4	7	63
84.2957	0	95	167	8	105	148	32	81	155	62	93	143	34	4	6	-86	-1	-2	-119	-4	-6	63	4	7	61
84.4186	0	97	169	7	105	149	35	81	157	62	93	144	31	4	6	-85	0	-2	-121	-4	-6	63	4	7	59
84.5414	0	97	172	7	105	150	32	82	161	62	94	144	33	4	6	-86	0	-2	-125	-4	-6	63	5	7	57
84.6643	0	95	167	9	104	150	34	80	154	61	93	144	31	3	7	-85	0	-2	-116	-4	-6	63	4	7	64
84.7872	0	94	166	8	104	148	35	80	154	62	92	143	32	4	6	-85	-1	-2	-115	-3	-6	63	4	7	63
84.9101	0	95	167	9	105	148	35	80	155	62	93	142	32	4	7	-85	0	-3	-116	-3	-6	63	3	7	63
85.033	0	96	169	8	105	149	32	81	156	62	93	143	34	4	6	-87	0	-1	-119	-3	-6	63	3	7	62
85.1558	0	97	171	7	105	149	32	83	159	62	94	143	34	3	6	-86	0	-2	-124	-3	-7	63	3	7	56
85.2787	0	98	173	7	105	150	35	83	161	62	93	144	30	4	6	-85	0	-2	-127	-4	-6	62	4	7	53
85.4016	0	96	168	9	104	148	35	80	156	62	94	143	31	4	5	-85	0	-2	-116	-4	-6	63	5	7	63
85.5245	0	95	167	9	105	148	32	79	154	61	93	143	34	3	5	-85	0	-2	-119	-4	-7	64	5	7	60
85.6474	0	96	167	8	105	149	30	81	155	61	93	143	37	3	6	-86	0	-2	-120	-4	-6	63	4	8	58
85.7702	0	97	169	7	104	148	36	82	158	62	93	143	31	3	6	-84	0	-2	-127	-4	-7	63	4	8	52
85.8931	0	97	171	7	105	150	32	82	160	62	93	144	34	4	6	-86	0	-2	-124	-4	-6	63	4	7	56
86.016	0	98	173	7	105	150	35	82	162	61	94	144	30	3	6	-87	-1	-2	-128	-4	-7	62	4	8	53
86.1389	0	95	168	8	104	149	32	80	155	61	93	143	33	3	6	-84	0	-2	-124	-4	-6	63	4	7	55
86.2618	0	96	168	7	105	148	32	80	156	62	93	143	34	4	6	-84	-1	-2	-117	-4	-6	63	4	7	61
86.3846	0	95	169	8	105	148	32	81	157	62	92	143	34	3	5	-85	0	-3	-124	-2	-6	63	4	7	55
86.5075	0	96	170	7	105	150	36	81	158	62	93	144	30	3	6	-86	-1	-2	-127	-4	-6	63	4	7	53
86.6304	0	97	173	7	105	150	35	83	161	62	93	144	30	4	5	-85	0	-3	-127	-4	-6	62	3	8	53
86.7533	0	96	170	8	105	150	32	81	157	61	93	144	33	3	5	-84	0	-2	-123	-4	-6	63	4	7	56
86.8762	0	94	166	8	105	149	32	80	155	62	93	143	34	4	5	-84	0	-2	-119	-4	-6	64	4	7	61
86.999	0	96	169	8	104	149	29	81	156	62	93	143	37	4	6	-85	-1	-2	-121	-3	-6	63	4	7	58
87.1219	0	96	170	8	105	150	32	81	157	62	93	143	34	4	6	-84	0	-2	-124	-4	-6	63	4	7	55
87.2448	0	97	172	7	105	150	36	82	160	62	94	144	30	3	6	-84	0	-2	-127	-4	-6	63	4	7	52
87.3677	0	97	172	8	105	150	38	82	159	62	94	144	27	3	6	-85	-1	-2	-124	-3	-6	63	4	8	55
87.4906	0	95	167	8	105	149	35	81	155	62	93	143	32	3	6	-85	-1	-2	-115	-3	-6	63	4	8	63
87.6134	0	95	167	8	105	148	32	80	156	62	93	143	34	3	6	-84	0	-2	-118	-4	-7	63	5	7	61
87.7363	0	95	168	8	105	149	35	81	157	62	93	143	31	2	5	-83	-1	-2	-121	-4	-7	63	4	7	57
87.8592	0	98	170	7	105	150	33	82	160	63	94	143	33	3	6	-85	0	-2	-124	-4	-6	63	4	8	56
87.9821	0	98	173	8	105	150	36	84	161	62	93	143	30	4	6	-86	0	-2	-127	-4	-7	63	3	7	54
88.105	0	95	168	9	105	149	35	80	155	61	93	143	30	4	5	-84	0	-2	-120	-4	-6	63	5	7	58
88.2278	0	94	166	9	105	148	35	80	154	62	93	143	31	3	6	-83	0	-2	-115	-4	-6	63	4	7	63
88.3507	0	95	167	8	104	148	29	80	155	62	93	143	36	4	6	-85	-1	-2	-121	-4	-6	64	3	8	58
88.4736	0	95	169	8	104	149	33	81	157	62	93	143	33	3	6	-85	-1	-2	-124	-4	-7	63	4	7	56
88.5965	0	96	171	7	105	150	36	81	160	62	93	143	30	4	5	-85	-1	-2	-127	-4	-6	63	4	8	53
88.7194	0	97	172	8	105	150	35	83	160	61	94	144	30	3	5	-86	0	-2	-127	-4	-6	63	3	7	53
88.8422	0	95	167	9	105	148	33	80	155	62	94	143	34	4	6	-85	0	-2	-118	-3	-6	64	5	7	61
88.9651	0	95	167	8	104	148	33	80	155	61	92	142	33	2	5	-84	0	-2	-123	-3	-7	64	4	7	55
89.088	0	95	168	8	106	148	39	80	155	62	93	143	27	3	5	-84	0	-2	-123	-4	-6	64	4	7	55
89.2109	0	96	170	7	105	149	32	82	158	62	93	143	34	3	6	-85	-1	-2	-123	-4	-6	63	4	7	56
89.3338	0	97	172	7	105	150	36	83	161	62	93	144	30	3	7	-86	0	-3	-127	-4	-7	63	3	8	53
89.4566	0	99	174	7	105	150	35	83	161	62	94	144	30	4	6	-85	0	-3	-127	-4	-8	62	4	7	54
89.5795	0	96	169	8	105	149	35	80	156	61	93	143	30	3	5	-83	0	-2	-120	-4	-6	64	3	7	57
89.7024	0	96	169	8	105	149	32	81	156	63	93	143	33	4	7	-84	0	-2	-124	-3	-6	64	4	7	55
89.8253	0	95	169	8	105	149	33	81	158	62	93	143	34	3	6	-84	0	-2	-124	-3	-7	63	5	8	55
89.9482	0	97	171	7	105	150	36	82	159	63	93	144	31	3	6	-84	0	-3	-127	-3	-7	63	4	7	53
90.071	0	99	172	7	104	150	36	82	162	62	93	144	30	3	6	-84	-1	-2	-126	-3	-7	63	4	7	53
90.1939	0	96	169	8	105	149	36	81	157	62	94	143	30	2	5	-84	0	-2	-121	-4	-7	64	4	7	58
90.3168	0	96	167	8	105	149	33	81	156	62	93	144	33	3	6	-84	-1	-2	-124	-4	-6	64	4	7	55
90.4397	0	96	170	8	104	150	36	81	157	62	93	143	30	4	6	-83	0	-2	-126	-3	-6	63	3	7	52
90.5626	0	96	170	7	105	149	36	81	158	63	93	144	29	4	6	-84	-1	-3	-127	-4	-6	63	3	7	52
90.6854	0	97	171	7	105	151	35	82	161	62	94	145	30	5	5	-86	0	-3	-128	-4	-7	63	4	7	53
90.8083	0	95	168	8	104	150	32	80	156	61	93	144	33	4	6	-84	0	-3	-124	-3	-7	63	4	7	55
90.9312	0	93	167	8	105	149	32	80	154	61	93	143	34	3	6	-83	0	-2	-117	-4	-6	63	4	7	60
91.0541	0	95	167	8	105	150	32	80	155	62	93	144	33	3	7	-83	0	-2	-122	-4	-6	63	4	7	55
91.177	0	95	168	8	104	149	32	80	156	62	92	143	33	3	6	-85	0	-2	-124	-4	-7	63	4	7	55
91.2998	0	95	169	7	106	150	36	81	158	62	93	144	30	3	5	-85	0	-2	-127	-3	-6	63	4	7	53
91.4227	0	94	167	9	105	150	31	80	155	61	93	144	32	3	6	-84	0	-2	-123	-3	-6	63	4	8	55
91.5456	0	93	165	8	105	149	34	78	151	61	93	144	31	3	6	-84	-1	-2	-121	-4	-6	63	4	7	57
91.6685	0	94	165	8	106	149	29	78	151	62	93	144	36	3	6	-85	0	-2	-121	-4	-6	63	3	7	59
91.7914	0	94	165	8	106	150	36	79	152	61	94	144	29	3	6	-85	0	-1	-127	-3	-6	63	4	8	52
91.9142	0	93	167	7	105	150	35	80	155	61	94	145	30	2	6	-83	0	-2	-126	-3	-7	63	4	7	53
92.0371	0	95	167	6	105	151	38	80	155	62	94	145	26	2	6	-85	0	-3	-124	-4	-7	63	3	7	56
92.16	0	94	163	9	105	150	32	78	151	61	94	143	33	4	5	-85	0	-2	-118	-3	-6	64	4	7	60
92.2829	0	92	162	8	105	150	35	78	151	62	93	143	30	3	6	-85	0	-3	-121	-3	-6	64	5	7	58
92.4058	0	93	163	8	106	149	36	78	150	61	94	143	29	3	6	-83	0	-2	-126	-3	-6	63	4	7	51
92.5286	0	94	163	8	105	150	32	79	152	61	93	144	33	3	5	-85	0	-2	-124	-3	-5	63	4	7	55
92.6515	0	95	167	7	105	150	37	80	154	61	93	144	30	3	5	-86	0	-3	-127	-3	-6	62	4	7	53
92.7744	0	94	168	8	106	152	35	80	154	60	94	145	29	4	5	-84	0	-2	-127	-3	-6	62	5	7	53
92.8973	0	93	163	8	105	150	35	78	150	61	93	144	30	3	5	-84	0	-2	-120	-4	-6	63	4	7	57
93.0202	0	93	163	8	104	150	36	78	150	61	93	143	30	3	6	-84	0	-2	-121	-3	-7	62	4	7	57
93.143	0	93	164	8	105	150	33	78	151	62	94	143	33	3	6	-85	0	-2	-123	-3	-7	63	4	7	55
93.2659	0	94	165	7	105	151	35	79	154	61	94	144	30	4	6	-84	-1	-2	-127	-3	-7	63	4	7	52
93.3888	0	95	166	7	106	151	35	79	155	61	95	144	30	3	6	-84	0	-2	-126	-3	-6	62	4	7	53
93.5117	0	96	168	7	105	152	35	80	156	61	95	146	29	3	5	-85	0	-2	-128	-4	-7	63	5	7	54
93.6346	0	93	164	8	105	150	32	78	152	61	94	144	32	3	6	-84	-1	-2	-124	-4	-7	63	5	8	55
93.7574	0	93	165	7	105	150	38	79	152	62	94	145	27	3	6	-83	0	-2	-125	-4	-6	63	3	8	55
93.8803	0	94	165	8	106	151	32	79	152	61	93	144	33	3	6	-83	0	-3	-123	-3	-6	63	4	7	55
94.0032	0	94	166	7	106	151	36	80	153	63	93	145	30	4	5	-84	0	-2	-128	-4	-6	64	4	7	53
94.1261	0	95	168	7	106	152	36	81	156	62	94	146	30	3	6	-85	0	-1	-127	-3	-6	63	3	7	52
94.249	0	94	167	7	106	150	31	78	155	61	94	145	32	4	5	-83	0	-2	-123	-4	-7	62	4	7	55
94.3718	0	93	165	8	105	150	34	79	152	61	94	144	31	3	5	-83	0	-2	-115	-4	-7	63	4	8	63
94.4947	0	94	166	8	105	150	31	80	154	61	94	145	33	3	5	-84	-1	-2	-118	-3	-6	63	4	8	62
94.6176	0	95	166	7	105	150	32	79	154	62	93	145	34	4	5	-84	0	-2	-125	-3	-6	63	4	7	55
94.7405	0	95	168	7	105	151	36	80	156	62	94	146	30	4	5	-84	0	-2	-127	-3	-6	63	4	7	52
94.8634	0	94	168	7	104	151	38	80	155	61	93	145	27	3	5	-84	0	-2	-124	-4	-7	63	4	7	55
94.9862	0	94	164	8	105	150	32	79	152	61	94	144	34	4	5	-84	0	-3	-118	-3	-7	64	3	7	61
95.1091	0	95	165	8	105	150	32	79	153	62	93	144	33	3	5	-84	0	-2	-118	-4	-6	63	5	8	61
95.232	0	94	165	8	105	150	34	79	153	61	93	143	31	3	5	-83	-1	-2	-120	-4	-7	63	5	8	58
95.3549	0	94	168	6	105	151	33	80	154	62	93	144	34	3	6	-84	0	-2	-124	-4	-7	63	4	7	56
95.4778	0	95	167	8	105	151	34	79	154	60	94	145	30	3	5	-85	-1	-2	-122	-3	-6	63	4	7	59
95.6006	0	93	164	8	105	149	31	78	151	61	93	143	33	3	5	-84	-1	-2	-117	-5	-6	64	5	8	60
95.7235	0	92	164	8	104	150	32	78	151	61	92	143	34	3	5	-83	0	-2	-117	-3	-6	63	5	7	61
95.8464	0	93	166	9	105	149	35	79	152	60	93	144	31	4	5	-85	0	-2	-121	-3	-6	63	4	7	58
95.9693	0	95	167	6	105	150	32	79	154	62	93	145	33	3	6	-86	0	-2	-124	-4	-7	62	5	7	56
96.0922	0	95	168	7	105	150	36	81	156	61	93	145	30	3	5	-85	0	-2	-127	-4	-6	62	4	6	53
96.215	0	94	166	8	104	150	38	78	152	60	93	144	27	3	6	-84	0	-2	-119	-3	-6	63	4	8	61
96.3379	0	92	164	8	105	149	34	78	151	62	94	144	32	4	5	-85	0	-2	-115	-3	-6	63	4	7	63
96.4608	0	93	165	9	105	149	29	77	152	61	93	143	37	3	6	-86	-1	-2	-121	-4	-7	64	4	7	58
96.5837	0	93	165	8	106	149	38	80	153	61	94	144	27	3	5	-85	0	-2	-124	-4	-5	63	3	7	55
96.7066	0	95	168	7	104	151	33	80	155	62	93	145	33	3	6	-85	0	-2	-123	-3	-7	62	4	7	55
96.8294	0	96	169	7	105	151	36	82	158	62	94	145	30	4	6	-86	0	-1	-128	-3	-6	63	4	7	54
96.9523	0	94	168	9	105	150	32	79	154	61	94	144	33	3	6	-86	0	-2	-124	-3	-7	64	5	7	56
97.0752	0	93	165	8	104	150	32	79	152	62	94	144	34	3	5	-83	0	-2	-118	-3	-6	63	4	7	61
97.1981	0	93	165	8	104	150	31	79	153	62	94	144	35	3	5	-84	0	-2	-123	-2	-5	63	3	7	54
97.321	0	94	166	7	105	150	33	80	154	62	93	144	33	3	6	-86	0	-2	-125	-4	-7	63	4	7	57
97.4438	0	95	169	7	105	151	36	80	156	61	94	145	29	3	5	-85	0	-2	-127	-3	-7	63	4	8	54
97.5667	0	96	169	7	106	151	36	81	157	62	93	145	30	3	6	-84	0	-3	-126	-4	-7	63	4	7	54
97.6896	0	94	169	7	105	151	35	80	155	62	93	145	30	4	5	-85	0	-2	-120	-3	-7	63	4	8	59
97.8125	0	94	166	8	105	150	32	79	153	61	93	144	34	3	5	-84	0	-2	-118	-3	-6	64	4	6	62
97.9354	0	93	166	8	105	150	32	79	153	61	94	144	34	3	5	-84	0	-1	-124	-3	-6	63	5	7	56
98.0582	0	94	167	7	106	151	36	79	155	62	93	145	31	3	5	-83	0	-2	-121	-4	-7	64	4	7	59
98.1811	0	95	169	6	105	151	33	80	156	63	94	145	33	3	6	-84	0	-2	-124	-4	-6	63	5	7	56
98.304	0	95	169	7	105	151	36	80	157	63	95	145	30	4	5	-84	0	-2	-128	-3	-6	64	4	7	53
98.4269	0	94	166	8	106	150	35	78	153	62	93	145	32	3	5	-84	0	-2	-116	-3	-6	63	4	7	64
98.5498	0	94	166	7	105	150	31	80	153	62	94	145	34	4	6	-82	-1	-3	-117	-3	-6	64	5	7	61
98.6726	0	95	168	8	105	149	32	80	155	61	94	144	34	3	6	-83	-1	-2	-118	-3	-7	63	5	7	62
98.7955	0	95	170	6	105	150	30	81	157	63	93	144	37	3	6	-83	0	-2	-121	-4	-6	63	5	7	60
98.9184	0	96	172	7	105	152	32	82	159	62	94	146	34	3	6	-84	0	-2	-124	-3	-7	63	4	7	56
99.0413	0	94	168	8	105	150	34	79	155	62	93	145	32	3	6	-83	0	-2	-115	-3	-6	63	4	7	65
99.1642	0	94	167	9	104	150	35	80	154	62	93	144	32	3	5	-84	0	-2	-115	-4	-7	65	4	7	64
99.287	0	94	167	8	105	151	32	80	154	62	93	145	34	3	6	-84	0	-3	-119	-4	-7	64	5	7	62
99.4099	0	96	168	8	105	151	33	80	155	62	94	145	33	3	6	-83	0	-2	-118	-3	-6	64	3	7	61
99.5328	0	96	169	7	105	151	32	81	158	62	94	145	34	3	6	-84	0	-1	-124	-3	-6	63	4	7	57
99.6557	0	96	171	7	106	151	35	81	159	62	93	145	30	3	6	-85	0	-2	-122	-4	-6	63	4	7	60
99.7786	0	93	167	9	105	150	35	80	154	62	93	144	31	2	5	-84	0	-1	-115	-4	-6	64	4	8	65
99.9014	0	94	166	8	105	149	35	79	154	62	93	144	32	3	5	-84	0	-1	-115	-4	-6	64	4	7	64
100.024	0	95	168	8	105	149	35	80	155	61	92	144	31	3	6	-83	0	-2	-114	-3	-6	63	4	7	64
100.147	0	96	170	8	105	149	32	81	157	62	94	144	35	3	5	-85	0	-2	-119	-4	-6	64	4	7	62
100.27	0	96	172	7	105	150	33	82	159	63	95	144	34	3	6	-85	0	-3	-125	-3	-7	63	5	8	57
100.393	0	98	173	7	105	151	35	83	161	62	94	145	31	3	7	-84	-1	-1	-127	-4	-7	63	4	7	54
100.516	0	96	169	8	105	151	34	80	156	62	93	144	31	3	6	-83	0	-2	-115	-3	-7	64	4	8	65
100.639	0	95	168	8	104	150	35	81	156	62	93	144	32	4	6	-84	0	-2	-116	-4	-6	63	5	8	64
100.762	0	95	169	8	106	149	31	80	157	63	94	144	34	4	6	-85	0	-3	-119	-4	-6	64	4	8	61
100.884	0	96	171	7	104	149	31	82	157	63	93	144	35	4	6	-83	0	-2	-118	-4	-7	64	4	7	62
101.007	0	97	172	6	106	151	32	82	160	62	93	145	34	4	7	-85	-1	-2	-125	-3	-6	63	4	7	55
101.13	0	98	174	7	106	151	28	83	163	62	94	145	38	3	6	-86	-1	-2	-122	-4	-7	63	5	7	60
101.253	0	97	172	9	104	151	34	82	158	60	93	145	31	4	6	-83	0	-2	-122	-3	-6	63	4	7	59
101.376	0	94	167	8	104	150	34	80	155	62	94	145	32	4	6	-82	0	-2	-115	-3	-6	64	4	7	64
101.499	0	96	169	7	105	150	35	81	157	63	93	145	31	3	6	-83	0	-2	-116	-3	-6	63	4	7	65
101.622	0	96	170	7	105	151	35	82	158	63	95	144	32	3	7	-85	0	-2	-117	-5	-7	64	5	8	65
101.745	0	98	172	7	105	151	31	83	161	62	93	145	35	4	5	-84	0	-2	-119	-4	-7	63	4	6	63
101.868	0	98	174	7	105	151	31	83	162	62	94	146	34	4	5	-83	0	-2	-119	-4	-7	64	5	7	62
101.99	0	95	169	8	105	149	34	80	156	62	95	145	32	3	6	-83	0	-2	-116	-4	-6	64	4	7	65
102.113	0	95	168	7	105	150	35	79	157	63	94	145	32	2	6	-84	-1	-2	-116	-4	-6	64	4	7	65
102.236	0	96	169	7	105	150	35	81	158	62	94	145	32	3	6	-84	0	-2	-116	-4	-6	64	4	7	65
102.359	0	97	171	7	104	151	34	82	159	63	95	145	32	4	6	-83	-1	-2	-116	-3	-6	64	4	7	65
102.482	0	97	174	7	105	151	31	83	162	63	94	146	35	3	6	-85	0	-3	-120	-4	-6	64	5	7	62
102.605	0	96	172	7	105	150	33	81	160	62	94	145	31	4	6	-84	0	-3	-117	-4	-7	64	4	7	65
102.728	0	94	168	9	104	150	34	80	156	62	94	145	32	3	5	-83	0	-2	-116	-4	-6	64	4	6	64
102.851	0	95	168	7	105	150	34	81	157	63	94	145	32	3	6	-82	-1	-3	-115	-4	-7	64	5	7	64
102.973	0	96	170	7	105	150	34	82	158	63	94	145	33	3	6	-84	0	-2	-117	-3	-6	64	4	8	65
103.096	0	97	171	6	105	151	31	82	160	63	94	145	36	3	7	-84	0	-2	-119	-4	-6	63	4	7	63
103.219	0	97	174	7	106	152	31	83	163	63	94	146	36	4	6	-84	0	-3	-119	-3	-7	64	4	7	63
103.342	0	95	169	8	105	150	33	80	157	62	94	145	32	3	6	-83	0	-2	-116	-4	-6	64	3	7	64
103.465	0	95	168	8	104	149	34	80	156	62	93	144	33	3	6	-84	0	-2	-116	-4	-7	65	4	7	64
103.588	0	95	170	8	106	151	34	80	158	62	93	146	33	4	5	-85	0	-2	-117	-4	-6	64	5	8	64
103.711	0	96	170	7	105	150	34	82	159	63	93	145	33	3	5	-84	0	-2	-116	-4	-7	64	4	7	65
103.834	0	99	173	6	105	151	34	83	162	63	95	145	33	3	5	-85	-1	-3	-116	-4	-7	63	5	7	66
103.956	0	99	174	7	105	152	31	84	164	63	95	145	35	3	7	-86	0	-2	-120	-4	-6	64	4	7	63
104.079	0	96	171	9	106	151	34	81	159	62	94	146	33	3	6	-85	0	-2	-116	-4	-7	64	4	7	65
104.202	0	95	169	8	106	150	34	80	156	62	95	145	33	4	6	-84	0	-2	-115	-4	-6	64	5	7	64
104.325	0	96	170	8	105	151	34	81	158	62	93	146	33	3	6	-84	0	-1	-116	-4	-6	64	4	8	65
104.448	0	96	170	7	105	151	34	82	159	63	94	146	33	3	6	-86	0	-2	-117	-2	-6	64	4	7	65
104.571	0	99	173	7	105	151	31	82	162	63	94	146	35	4	7	-85	0	-2	-119	-3	-7	64	3	7	63
104.694	11	98	175	6	106	153	31	84	164	63	94	147	36	4	6	-84	0	-2	-119	-3	-7	64	4	7	64
104.817	0	98	174	7	106	151	34	82	161	63	94	146	33	3	5	-85	0	-2	-116	-4	-7	64	4	7	65
104.94	0	96	170	8	105	150	34	81	158	63	93	147	33	3	6	-85	0	-2	-117	-4	-7	64	5	7	64
105.062	0	97	171	7	105	151	33	82	160	63	94	146	33	4	6	-85	0	-2	-116	-4	-7	64	4	7	65
105.185	0	97	171	7	105	151	34	82	160	63	94	146	33	4	5	-84	0	-2	-116	-4	-7	64	4	7	65
105.308	0	98	173	7	105	152	34	83	163	63	94	146	32	3	6	-85	-1	-3	-117	-4	-6	64	5	7	66
105.431	0	99	176	6	106	153	31	85	164	64	94	147	35	4	6	-86	-1	-2	-119	-3	-7	64	4	6	63
105.554	0	95	171	8	105	151	33	81	159	62	94	146	33	4	6	-84	0	-2	-116	-4	-7	65	4	7	65
105.677	0	95	170	8	106	150	34	80	157	62	94	146	33	3	7	-83	0	-2	-115	-4	-6	64	4	7	65
105.8	0	95	170	7	105	151	34	81	159	63	93	146	33	3	6	-85	0	-2	-117	-4	-6	65	4	7	65
105.923	0	97	172	7	105	151	34	82	161	63	94	147	33	4	6	-85	0	-2	-117	-3	-6	64	4	7	65
106.045	0	98	175	6	105	152	33	83	163	63	94	148	33	3	6	-84	0	-3	-116	-4	-6	65	5	7	66
106.168	0	97	172	8	105	151	34	82	160	62	94	146	32	4	6	-84	0	-2	-116	-4	-6	64	5	7	64
106.291	0	95	169	8	105	150	34	81	158	62	94	146	34	4	6	-85	0	-2	-117	-4	-6	64	4	7	65
106.414	0	96	170	8	105	150	34	81	158	63	93	146	33	3	6	-85	-1	-2	-116	-5	-6	65	4	7	65
106.537	0	97	172	7	105	151	34	82	159	62	94	147	33	4	6	-85	0	-2	-116	-3	-7	65	5	7	66
106.66	0	97	173	7	105	151	34	83	162	63	94	146	33	4	6	-85	-1	-2	-117	-4	-7	64	4	8	66
106.783	0	98	174	7	105	151	30	83	163	63	94	146	35	4	5	-85	-1	-2	-120	-4	-6	64	4	7	63
106.906	0	95	170	9	105	149	35	81	158	62	94	145	33	4	6	-85	0	-2	-117	-3	-6	65	4	7	64
107.028	0	95	169	8	105	149	34	81	157	62	93	145	33	3	5	-85	0	-2	-116	-4	-6	63	4	7	64
107.151	0	95	171	8	105	150	35	81	159	63	93	145	33	3	6	-85	0	-2	-116	-4	-7	65	4	7	64
107.274	0	97	172	7	105	150	34	82	160	63	94	145	33	3	6	-87	-1	-2	-117	-4	-7	65	3	7	65
107.397	0	98	174	7	105	151	35	83	162	63	94	146	32	3	5	-86	0	-1	-116	-4	-7	64	5	7	65
107.52	0	97	173	8	106	151	34	81	161	62	94	146	33	4	5	-85	-1	-2	-117	-4	-7	64	4	7	65
107.643	0	94	169	8	105	150	33	80	156	62	93	146	33	3	6	-86	0	-2	-116	-4	-7	64	4	7	65
107.766	0	96	169	8	105	150	35	80	156	63	93	145	33	4	6	-86	0	-2	-117	-3	-6	64	4	8	64
107.889	0	95	170	8	105	150	35	81	158	62	93	145	32	3	7	-86	0	-2	-117	-4	-6	64	4	7	64
108.012	0	96	172	7	105	151	34	82	159	63	93	145	33	3	6	-85	0	-2	-116	-4	-6	64	4	6	65
108.134	0	98	173	7	105	151	34	82	161	63	94	147	33	3	6	-87	0	-2	-117	-4	-7	63	4	7	66
108.257	0	97	174	8	105	152	31	82	161	61	94	146	35	3	6	-86	0	-2	-120	-4	-7	64	4	7	63
108.38	0	95	170	8	105	150	34	81	156	63	93	145	33	4	6	-85	0	-2	-117	-4	-6	64	4	7	65
108.503	0	96	170	7	105	150	35	81	158	62	93	145	33	3	7	-84	-1	-2	-116	-4	-7	64	5	7	65
108.626	0	96	171	8	105	150	34	81	159	62	93	145	33	4	7	-85	0	-2	-117	-3	-7	64	3	7	65
108.749	0	96	172	7	105	151	35	82	161	63	94	145	33	3	6	-85	0	-2	-117	-4	-7	64	4	7	66
108.872	0	98	174	6	106	151	31	83	163	63	94	146	35	4	6	-85	-1	-3	-119	-4	-6	64	5	7	63
108.995	0	96	169	8	105	150	34	80	158	62	93	145	32	4	6	-83	0	-2	-116	-4	-6	65	4	7	65
109.117	0	95	169	8	105	150	35	79	157	63	93	146	32	3	6	-85	0	-2	-117	-4	-6	64	6	7	65
109.24	0	96	170	7	105	150	34	81	158	63	94	145	33	3	6	-86	0	-2	-118	-3	-7	64	4	7	65
109.363	0	96	171	7	105	151	34	82	159	63	94	145	33	3	6	-85	0	-2	-117	-4	-6	64	4	7	65
109.486	0	97	174	7	105	151	34	82	161	63	94	146	33	4	6	-85	0	-2	-116	-4	-7	63	4	6	65
109.609	0	96	171	6	104	150	34	80	158	62	93	146	32	4	6	-84	0	-2	-117	-4	-6	63	4	7	65
109.732	0	95	169	6	105	149	35	80	157	63	93	144	33	3	5	-84	0	-2	-117	-3	-7	64	4	7	64
109.855	0	95	171	6	105	149	35	81	157	63	93	145	33	3	5	-83	0	-2	-116	-4	-6	64	4	7	66
109.978	0	97	171	7	105	149	34	82	159	63	94	145	33	4	6	-82	-1	-2	-117	-4	-6	64	4	6	65
110.1	0	97	173	7	106	149	34	83	162	63	93	145	33	4	6	-83	0	-1	-118	-3	-6	65	4	6	65
110.223	0	98	172	9	105	150	33	82	161	62	93	144	33	4	6	-83	0	-2	-117	-4	-6	65	3	7	66
110.346	0	95	169	8	104	148	35	79	156	62	93	144	33	3	6	-83	0	-3	-116	-3	-7	65	5	7	64
110.469	0	96	169	8	103	149	34	80	156	62	93	144	33	2	5	-84	0	-2	-116	-3	-7	64	4	7	64
110.592	0	95	170	8	104	149	35	80	159	62	93	143	34	3	6	-85	0	-2	-117	-4	-6	64	3	7	65
110.715	0	97	172	7	106	150	35	82	161	64	94	144	33	4	6	-85	0	-2	-117	-3	-7	65	4	8	65
110.838	0	97	172	8	104	150	34	82	160	62	93	145	33	3	6	-85	0	-2	-117	-4	-6	64	4	7	65
110.961	0	95	168	9	105	148	34	80	156	61	93	143	34	4	7	-84	-1	-2	-116	-4	-6	64	5	7	64
111.084	0	95	168	9	104	148	35	80	155	62	93	143	33	3	6	-87	0	-2	-117	-3	-6	63	4	7	64
111.206	0	95	169	9	104	148	35	80	156	62	93	143	33	3	5	-87	-1	-2	-116	-3	-6	63	4	7	65
111.329	0	97	170	8	105	149	35	81	158	63	94	144	33	4	6	-86	0	-2	-115	-4	-6	63	4	7	65
111.452	0	98	173	7	105	149	31	81	161	63	93	144	36	4	6	-87	0	-2	-119	-3	-6	63	4	7	62
111.575	0	97	173	8	105	148	34	82	160	62	92	144	33	4	6	-86	0	-2	-117	-4	-7	64	3	7	65
111.698	0	95	170	9	105	148	35	80	156	62	93	143	33	3	5	-87	0	-2	-116	-4	-6	64	4	7	63
111.821	0	95	169	9	104	149	34	79	157	61	93	144	33	2	6	-86	0	-2	-116	-4	-7	64	4	7	64
111.944	0	95	169	8	104	149	35	80	156	62	93	143	33	3	6	-86	0	-2	-117	-3	-7	63	4	7	65
112.067	0	96	170	8	104	149	32	81	158	62	92	144	35	4	6	-88	0	-3	-119	-4	-6	64	4	7	63
112.189	0	96	171	8	105	149	31	81	160	61	93	144	36	3	6	-88	0	-2	-120	-3	-6	63	4	6	63
112.312	0	94	168	9	104	148	34	80	155	61	92	144	32	4	5	-86	0	-2	-116	-4	-6	63	4	7	64
112.435	0	94	168	9	104	149	35	80	155	61	93	143	33	4	6	-87	0	-2	-116	-3	-7	63	4	7	63
112.558	0	94	169	8	104	148	34	80	156	62	92	143	33	3	6	-88	-1	-2	-117	-3	-7	63	4	7	64
112.681	0	95	169	8	105	148	32	81	158	62	93	143	35	3	6	-87	0	-2	-119	-3	-6	64	4	7	63
112.804	0	96	171	8	104	149	32	82	160	61	93	144	35	3	6	-87	-1	-2	-119	-4	-6	62	4	7	63
112.927	0	94	168	9	104	149	34	80	156	61	93	144	33	3	7	-86	0	-2	-117	-4	-7	64	4	7	64
113.05	0	94	167	9	104	148	34	80	156	62	92	143	33	4	6	-88	0	-2	-117	-3	-6	64	3	7	64
113.172	0	94	169	9	104	148	34	80	155	62	93	143	33	4	5	-86	0	-2	-117	-4	-6	63	4	7	64
113.295	0	95	169	8	105	149	31	80	158	61	93	143	36	3	6	-86	0	-3	-120	-4	-7	63	4	6	62
113.418	0	96	171	7	105	150	32	81	159	63	93	144	35	3	6	-88	0	-2	-120	-4	-6	63	4	7	62
113.541	0	95	169	8	104	149	34	80	156	61	92	144	32	3	6	-87	-1	-3	-116	-3	-6	63	5	7	65
113.664	0	94	166	9	104	149	35	80	153	61	93	143	32	4	5	-86	0	-3	-116	-4	-7	63	4	6	64
113.787	0	94	167	9	105	148	34	79	154	61	93	142	33	3	5	-86	0	-1	-116	-4	-5	63	4	8	64
113.91	0	95	168	8	104	148	34	81	155	62	92	143	33	3	7	-87	0	-2	-117	-3	-6	63	4	7	64
114.033	0	97	171	6	104	149	29	81	158	63	92	143	39	3	6	-88	0	-1	-122	-4	-6	63	5	7	59
114.156	0	97	172	8	103	149	31	82	160	61	93	143	35	4	5	-87	0	-3	-118	-3	-7	63	3	7	62
114.278	0	95	168	9	104	148	34	80	155	61	92	143	32	4	6	-85	0	-2	-115	-4	-7	64	4	7	64
114.401	0	95	168	9	105	147	35	79	155	62	92	142	33	3	7	-87	0	-2	-117	-3	-7	64	4	8	63
114.524	0	95	168	9	103	148	34	80	156	62	92	143	33	3	6	-87	0	-2	-117	-3	-7	63	3	7	64
114.647	0	96	171	7	104	149	32	81	159	62	93	143	36	4	6	-86	0	-2	-119	-3	-7	62	4	8	62
114.77	0	97	174	8	104	150	32	82	161	61	93	143	35	4	6	-86	0	-2	-125	-4	-6	62	4	7	56
114.893	0	96	171	8	104	149	32	81	160	62	93	144	35	3	6	-87	0	-3	-119	-4	-7	63	5	7	63
115.016	0	94	168	9	104	148	34	79	156	62	92	143	33	3	6	-87	0	-2	-117	-3	-6	63	4	7	64
115.139	0	95	169	9	104	148	33	81	156	62	93	143	36	4	6	-86	0	-2	-118	-4	-6	64	4	7	62
115.261	0	95	169	7	104	148	32	81	158	62	92	143	35	3	6	-86	0	-2	-118	-3	-7	63	4	7	62
115.384	0	96	172	8	105	149	30	82	159	62	94	144	39	4	5	-88	-1	-2	-122	-4	-6	63	4	7	60
115.507	0	98	173	8	105	149	33	82	161	62	93	144	35	4	6	-87	0	-2	-125	-4	-7	63	4	6	57
115.63	0	95	169	8	105	149	35	80	157	62	93	144	32	3	6	-85	0	-3	-117	-3	-6	63	5	7	64
115.753	0	95	168	8	104	149	34	80	156	62	93	144	33	3	6	-85	0	-2	-116	-3	-6	63	4	7	65
115.876	0	95	169	8	105	150	32	79	157	62	93	144	35	4	5	-86	0	-2	-119	-4	-6	63	5	7	62
115.999	0	96	169	6	105	150	30	81	157	63	93	144	38	3	6	-87	0	-2	-121	-4	-6	63	4	8	60
116.122	0	97	172	7	104	151	32	82	160	62	94	145	35	4	6	-86	0	-2	-125	-4	-6	62	4	7	56
116.244	0	94	168	7	104	149	34	80	156	62	93	144	32	3	6	-85	-1	-2	-116	-4	-6	63	3	7	65
116.367	0	95	167	8	104	150	34	80	155	63	92	144	33	4	6	-86	0	-2	-116	-3	-7	64	5	7	65
116.49	0	95	170	8	104	149	34	81	157	63	92	144	32	4	6	-86	-1	-2	-117	-3	-6	65	4	8	64
116.613	0	96	171	7	104	149	31	81	160	62	94	144	35	4	6	-85	0	-2	-119	-4	-6	63	4	7	62
116.736	0	97	173	7	105	150	35	83	162	63	94	145	32	3	7	-86	0	-2	-122	-4	-7	63	3	8	59
116.859	0	97	171	8	105	150	31	81	158	62	93	144	34	3	6	-85	0	-2	-119	-4	-6	63	4	7	62
116.982	0	95	168	8	105	148	35	80	156	63	93	144	33	3	5	-85	0	-2	-116	-3	-7	64	4	7	64
117.105	0	95	168	8	105	149	34	80	157	62	92	144	33	3	6	-84	0	-2	-116	-3	-6	64	5	7	64
117.228	0	97	170	7	105	149	34	81	158	63	93	144	32	4	7	-84	0	-2	-116	-3	-7	64	4	7	65
117.35	0	97	172	7	105	150	32	81	161	63	93	144	35	4	6	-87	0	-2	-119	-4	-6	63	5	7	63
117.473	0	98	172	8	105	150	35	81	160	62	94	145	31	3	6	-85	-1	-3	-123	-4	-6	63	4	8	60
117.596	0	95	167	8	105	148	35	80	156	63	93	143	32	3	6	-84	0	-3	-115	-3	-7	64	5	7	65
117.719	0	95	168	8	104	149	35	80	156	62	93	143	33	3	6	-84	0	-2	-116	-4	-7	64	4	7	64
117.842	0	95	169	8	104	149	32	81	158	62	93	143	35	3	5	-86	0	-2	-119	-3	-7	64	4	7	62
117.965	0	96	170	7	105	150	29	81	159	63	93	144	38	3	6	-86	0	-3	-122	-4	-7	64	4	7	61
118.088	0	97	173	7	104	150	35	83	162	62	94	145	31	3	6	-85	0	-2	-127	-3	-7	63	5	7	53
118.211	0	95	169	8	106	150	34	79	155	61	94	145	32	5	5	-84	0	-2	-116	-4	-7	64	4	7	65
118.333	0	94	167	8	105	150	35	79	154	62	93	144	32	3	6	-85	0	-2	-116	-3	-7	64	4	6	64
118.456	0	95	167	7	105	150	32	80	155	62	94	145	34	3	6	-85	0	-2	-119	-3	-6	63	4	7	62
118.579	0	95	168	7	105	151	32	80	157	62	94	145	34	3	6	-85	-1	-2	-118	-3	-6	63	4	8	62
118.702	0	97	171	7	105	151	34	82	160	63	93	145	32	3	7	-86	0	-2	-122	-4	-6	63	4	7	59
118.825	0	97	174	7	106	151	32	82	162	62	94	147	35	3	6	-86	0	-1	-119	-3	-7	63	5	7	63
118.948	0	96	169	8	105	149	34	80	157	62	93	145	33	3	6	-84	0	-2	-116	-4	-6	65	4	8	64
119.071	0	95	170	6	105	149	34	80	158	64	93	143	31	4	6	-83	0	-3	-116	-3	-7	64	4	8	65
119.194	0	97	171	7	105	150	34	80	159	63	93	145	32	3	6	-84	0	-2	-117	-4	-6	64	4	7	65
119.316	0	96	172	7	105	151	30	82	162	63	94	145	36	4	6	-85	0	-3	-122	-3	-6	65	4	6	60
119.439	0	98	174	7	104	152	33	83	163	63	93	146	35	3	6	-84	0	-2	-125	-5	-7	64	4	7	57
119.562	0	95	169	8	105	151	34	81	157	62	94	146	33	3	6	-82	0	-3	-115	-4	-7	64	4	7	64
119.685	0	95	169	7	105	150	35	81	156	63	93	145	32	4	6	-83	0	-2	-116	-4	-7	64	5	6	65
119.808	0	96	171	7	104	151	31	80	158	63	94	145	35	4	6	-85	-1	-2	-119	-4	-6	64	4	7	63
119.931	0	97	172	7	105	151	31	81	161	63	94	145	36	4	6	-84	0	-2	-119	-4	-7	64	4	7	63
120.054	0	97	174	7	105	151	34	81	161	62	93	145	32	4	6	-83	0	-2	-116	-4	-6	63	5	7	65
120.177	0	94	169	8	104	150	34	79	156	63	93	145	32	4	5	-84	0	-2	-116	-4	-6	65	4	7	64
120.3	0	96	168	7	105	150	34	80	156	64	92	145	32	3	5	-85	0	-2	-117	-3	-7	65	4	7	64
120.422	0	95	169	7	105	151	32	81	157	63	93	145	35	3	6	-85	-1	-2	-119	-3	-7	64	3	8	62
120.545	0	97	171	6	105	151	31	82	159	63	94	146	35	4	7	-83	0	-2	-119	-4	-7	63	4	7	63
120.668	0	96	172	7	106	152	31	82	160	63	94	145	34	4	6	-85	-1	-2	-119	-4	-7	64	4	6	63
120.791	0	95	168	8	105	150	34	79	155	62	92	144	32	3	6	-84	0	-3	-116	-4	-7	64	5	7	64
120.914	0	94	168	8	105	150	35	80	156	63	92	144	32	3	7	-85	0	-3	-117	-4	-6	64	4	7	64
121.037	0	94	169	8	104	150	34	80	156	62	93	144	33	3	5	-85	-1	-3	-115	-3	-7	64	5	7	64
121.16	0	97	170	7	105	151	34	81	158	63	93	145	32	3	6	-85	0	-2	-116	-4	-6	64	4	7	65
121.283	0	97	172	7	104	151	32	82	160	62	94	146	34	2	7	-86	0	-3	-119	-3	-6	64	4	7	62
121.405	0	94	168	9	105	150	35	79	155	61	93	145	31	3	6	-85	-1	-2	-116	-4	-6	63	4	7	65
121.528	0	95	167	8	104	150	34	79	154	62	93	144	33	3	6	-85	0	-3	-116	-3	-6	64	4	7	64
121.651	0	94	167	8	105	150	34	79	155	63	93	144	31	2	6	-86	0	-2	-116	-3	-7	64	4	7	65
121.774	0	95	167	7	105	152	32	80	156	63	93	145	35	3	6	-87	0	-3	-120	-4	-6	64	4	8	62
121.897	0	96	169	7	105	151	29	81	158	62	94	146	37	4	6	-86	0	-1	-122	-3	-7	64	4	6	60
122.02	0	95	171	8	106	151	34	81	158	61	94	145	32	2	6	-85	0	-3	-115	-3	-6	63	5	8	65
122.143	0	93	166	8	105	149	34	79	153	62	93	144	31	3	6	-85	0	-2	-115	-3	-7	63	4	7	64
122.266	0	94	167	8	105	151	35	78	154	62	93	145	32	3	5	-86	-1	-2	-116	-4	-6	64	4	7	64
122.388	0	94	166	7	105	150	32	79	155	63	94	145	35	3	6	-86	-1	-2	-119	-3	-6	64	4	7	61
122.511	0	95	168	7	105	151	32	80	157	62	94	145	35	3	5	-85	0	-2	-119	-3	-7	63	4	7	63
122.634	0	97	171	7	105	151	35	82	160	63	94	146	31	4	6	-86	0	-2	-123	-4	-7	64	4	8	58
122.757	0	96	173	7	106	152	31	81	159	63	94	146	34	3	6	-86	0	-2	-119	-4	-5	63	4	7	63
122.88	0	94	167	8	105	150	35	79	155	62	94	145	31	4	6	-84	0	-2	-115	-4	-7	64	4	7	65
123.003	0	94	168	8	105	151	34	79	155	62	93	145	31	3	5	-84	-1	-2	-116	-3	-7	63	5	7	65
123.126	0	94	167	7	105	151	34	80	156	63	93	145	31	3	5	-84	0	-2	-116	-4	-7	63	3	7	64
123.249	0	95	169	7	105	151	32	81	157	62	94	145	35	3	5	-86	0	-2	-120	-3	-7	64	4	7	62
123.372	0	97	171	7	105	152	31	82	160	62	95	146	35	3	5	-85	0	-3	-119	-3	-7	63	4	8	63
123.494	0	96	170	8	105	151	34	80	158	61	94	146	31	4	5	-84	-1	-2	-115	-3	-6	64	4	7	65
123.617	0	94	167	8	105	150	35	79	156	63	94	145	31	3	6	-84	0	-1	-116	-4	-7	64	4	8	65
123.74	0	95	168	7	105	151	34	79	157	62	94	145	32	4	6	-85	0	-3	-117	-4	-6	64	5	7	65
123.863	0	95	169	8	105	151	31	81	156	62	94	145	35	4	5	-84	-1	-2	-119	-3	-7	63	4	6	62
123.986	0	96	171	6	105	151	32	81	159	63	94	146	34	4	6	-84	0	-2	-118	-3	-6	63	4	7	62
124.109	0	95	170	7	105	152	31	81	158	62	94	146	35	3	6	-85	0	-2	-119	-4	-6	64	4	8	63
124.232	0	93	167	8	105	150	34	79	155	62	93	145	32	3	7	-85	0	-2	-117	-3	-6	64	4	7	64
124.355	0	94	167	8	104	150	35	79	155	63	93	144	32	4	6	-86	-1	-2	-117	-3	-7	64	4	6	64
124.477	0	95	168	8	106	150	34	80	157	62	94	145	32	4	6	-85	0	-2	-116	-4	-6	63	5	7	64
124.6	0	96	170	8	105	151	34	81	158	62	94	146	32	3	5	-85	0	-2	-116	-4	-7	64	4	7	65
124.723	0	95	169	9	105	151	33	80	156	62	93	146	31	3	5	-85	-1	-1	-117	-3	-6	64	4	8	65
124.846	0	94	166	8	105	150	35	79	152	62	92	144	31	3	6	-87	0	-2	-117	-3	-7	64	4	7	63
124.969	0	94	166	9	106	149	34	79	153	61	93	144	32	4	5	-86	0	-2	-116	-4	-7	63	5	7	65
125.092	0	95	167	8	105	150	35	80	155	62	94	145	31	3	6	-86	-1	-2	-117	-4	-7	64	4	7	64
125.215	0	95	169	7	104	151	35	80	157	63	93	144	32	3	6	-88	0	-2	-117	-4	-6	64	4	7	65
125.338	0	96	168	8	105	149	35	81	157	61	93	144	31	3	5	-86	0	-2	-117	-4	-7	63	3	6	64
125.46	0	93	165	9	104	148	35	80	153	62	92	144	32	5	6	-85	0	-2	-115	-3	-7	63	5	7	63
125.583	0	94	166	8	104	149	35	79	153	62	92	144	31	4	5	-87	0	-2	-116	-4	-6	63	4	7	64
125.706	0	95	166	8	104	149	35	80	154	62	93	143	31	3	5	-88	0	-3	-117	-3	-6	63	4	7	65
125.829	0	95	169	8	105	150	32	81	156	62	93	144	34	4	7	-88	0	-2	-119	-4	-7	64	4	7	62
125.952	0	96	170	7	105	150	35	81	160	62	93	144	31	3	5	-87	0	-2	-122	-3	-7	62	5	7	59
126.075	0	94	167	8	105	149	33	79	154	61	93	145	31	3	6	-86	0	-2	-116	-4	-7	62	4	8	64
126.198	0	93	166	8	104	148	34	79	154	61	93	144	32	3	6	-88	-1	-2	-117	-3	-6	63	4	7	64
126.321	0	94	166	9	104	148	32	79	154	61	93	143	34	4	5	-87	0	-3	-119	-4	-7	63	4	7	61
126.444	0	94	167	8	104	149	32	80	156	61	93	143	35	3	5	-86	0	-2	-119	-5	-6	62	4	7	61
126.566	0	95	169	7	105	150	32	80	157	61	93	144	34	3	6	-88	-1	-2	-125	-3	-6	63	4	7	56
126.689	0	97	170	8	104	151	32	81	158	61	93	145	34	3	6	-88	0	-3	-125	-4	-6	63	5	7	57
126.812	0	93	166	9	105	149	34	79	153	61	93	144	31	4	6	-87	-1	-1	-116	-4	-6	63	4	7	65
126.935	0	93	165	8	105	149	35	79	153	62	92	143	31	3	5	-86	0	-2	-116	-4	-5	63	4	7	64
127.058	0	94	166	8	104	148	34	79	154	61	92	143	32	3	6	-86	-1	-2	-116	-4	-6	63	3	7	64
127.181	0	96	167	8	105	149	32	80	156	62	93	143	34	3	6	-88	-1	-2	-119	-4	-6	63	4	7	61
127.304	0	96	170	8	104	150	35	81	158	62	93	144	31	3	6	-87	0	-3	-122	-4	-6	63	5	8	60
127.427	0	95	169	9	105	150	34	81	158	61	93	144	32	4	6	-87	-1	-2	-116	-4	-7	63	4	7	65
127.549	0	94	165	8	104	149	34	78	153	62	92	143	32	3	6	-86	0	-3	-116	-4	-6	63	5	8	64
127.672	0	94	166	8	104	149	35	80	153	63	92	143	32	3	7	-87	0	-1	-117	-3	-7	63	4	7	64
127.795	0	95	166	7	105	149	32	80	155	62	93	144	34	3	6	-87	0	-2	-119	-4	-6	63	4	8	61
127.918	0	95	169	7	105	150	32	81	157	62	93	144	34	3	5	-87	0	-2	-119	-4	-6	63	4	7	62
128.041	0	96	170	8	105	150	31	81	157	62	92	144	34	4	6	-87	-1	-2	-120	-5	-6	63	4	7	63
128.164	0	94	165	8	104	148	34	78	152	62	92	143	32	3	6	-87	0	-3	-117	-3	-7	63	4	7	64
128.287	0	94	165	8	104	149	35	78	152	62	93	143	31	3	6	-86	-1	-2	-116	-4	-6	63	4	7	64
128.41	0	94	165	8	104	148	35	78	153	61	93	143	32	3	5	-86	0	-2	-117	-3	-7	63	3	8	64
128.532	0	94	167	8	105	149	31	80	155	62	93	143	35	4	6	-87	0	-2	-119	-3	-6	63	5	8	62
128.655	0	96	170	7	105	150	29	82	158	62	93	144	38	4	6	-88	0	-2	-122	-3	-6	62	5	7	60
128.778	0	94	167	9	105	149	34	79	154	61	93	143	31	4	5	-87	0	-3	-117	-3	-7	63	4	7	65
128.901	0	93	165	9	104	148	34	78	153	62	92	143	31	3	6	-86	0	-2	-117	-3	-6	63	4	8	64
129.024	0	94	166	9	104	148	35	79	153	62	92	142	32	3	6	-86	-1	-2	-117	-3	-7	63	4	7	64
129.147	0	95	167	8	104	148	32	81	156	62	93	143	35	3	6	-89	0	-2	-120	-4	-7	63	4	6	62
129.27	0	96	169	8	105	149	31	81	157	62	93	143	35	3	7	-87	0	-2	-119	-3	-6	63	4	8	63
129.393	0	96	171	8	104	149	31	83	160	61	93	143	34	3	5	-88	0	-2	-125	-4	-7	62	4	7	57
129.516	0	94	166	9	104	149	34	78	153	61	91	144	31	3	6	-87	-1	-2	-116	-4	-6	63	4	7	64
129.638	0	94	164	9	105	149	35	79	152	61	92	143	32	3	6	-89	-1	-3	-116	-3	-7	63	4	7	63
129.761	0	94	166	9	104	148	32	80	153	61	93	143	34	4	5	-87	0	-2	-119	-3	-6	63	4	7	61
129.884	0	94	166	8	105	149	32	79	155	62	92	144	35	4	5	-87	0	-2	-119	-4	-7	62	5	7	62
130.007	0	96	168	7	105	150	28	81	157	62	93	143	37	4	6	-88	0	-2	-122	-3	-6	63	3	6	59
130.13	0	96	170	7	105	150	31	81	158	62	93	146	35	3	6	-88	-1	-1	-126	-3	-7	62	4	7	57
130.253	0	94	166	9	104	149	34	79	153	61	93	144	32	3	6	-86	0	-3	-116	-4	-5	64	5	7	64
130.376	0	93	165	8	104	149	33	79	153	61	93	143	32	3	5	-86	0	-2	-115	-3	-6	64	4	8	64
130.499	0	94	166	8	104	149	34	80	154	62	93	144	31	3	6	-87	0	-2	-117	-3	-6	63	4	7	64
130.621	0	94	166	8	104	150	28	80	155	62	93	144	37	3	6	-88	0	-1	-122	-4	-7	63	5	7	59
130.744	0	96	169	7	105	150	28	81	158	62	93	145	38	3	5	-86	0	-3	-122	-3	-7	63	3	6	59
130.867	0	96	170	8	105	149	33	81	158	62	94	144	31	3	6	-86	0	-2	-117	-5	-7	63	3	7	65
130.99	0	94	165	8	105	149	34	78	154	62	92	143	32	3	5	-86	0	-2	-116	-3	-7	64	4	8	64
131.113	0	94	166	8	105	149	35	79	154	62	93	143	31	3	6	-87	0	-2	-117	-4	-6	64	3	7	64
131.236	0	95	167	7	104	149	32	80	155	62	93	144	35	4	5	-86	0	-1	-119	-4	-6	63	4	7	62
131.359	0	95	170	7	105	150	31	80	158	62	93	144	34	3	5	-86	0	-2	-119	-4	-7	63	4	7	62
131.482	0	97	171	7	105	149	31	81	161	62	93	145	34	4	6	-87	-1	-2	-120	-4	-7	63	4	6	62
131.604	0	94	167	8	105	149	34	79	155	62	93	143	32	3	6	-87	0	-2	-116	-4	-7	63	4	7	64
131.727	0	94	167	8	104	148	34	80	154	61	93	143	32	4	6	-86	0	-2	-115	-4	-6	63	5	7	63
131.85	0	95	167	8	104	149	34	80	156	61	92	144	32	4	6	-85	0	-2	-116	-3	-7	63	4	7	64
131.973	0	95	169	7	105	149	32	82	157	62	93	144	35	3	6	-87	0	-2	-120	-3	-7	64	4	7	62
132.096	0	96	171	7	104	150	28	83	161	62	93	144	38	3	5	-87	0	-1	-123	-3	-6	63	4	7	60
132.219	0	95	170	9	105	150	33	81	157	60	93	144	31	3	6	-86	0	-2	-116	-3	-6	63	4	7	65
132.342	0	94	165	9	103	148	35	80	154	61	93	143	32	3	5	-85	0	-2	-116	-4	-6	64	4	7	63
132.465	0	94	168	9	105	149	34	80	153	61	93	142	32	3	6	-87	0	-1	-117	-4	-6	64	4	7	64
132.588	0	94	167	8	104	149	31	80	155	62	92	143	34	3	6	-87	0	-2	-119	-4	-7	62	4	7	61
132.71	0	95	169	8	105	150	31	81	157	61	92	144	34	4	5	-86	0	-3	-119	-4	-6	62	3	7	62
132.833	0	97	170	7	104	150	33	82	160	62	93	144	31	4	6	-87	0	-2	-117	-4	-6	63	3	8	65
132.956	0	96	170	8	104	150	31	81	158	61	93	145	34	4	5	-87	0	-2	-120	-3	-6	63	4	7	62
133.079	0	94	166	9	104	148	33	79	154	61	92	144	32	3	6	-86	0	-2	-116	-4	-7	64	4	7	64
133.202	0	94	167	7	105	149	34	79	154	63	93	143	32	3	5	-85	0	-2	-117	-3	-6	64	5	7	64
133.325	0	94	168	8	104	150	34	80	155	61	91	144	32	3	5	-86	-1	-2	-117	-4	-7	64	4	7	64
133.448	0	95	168	6	106	150	31	81	158	63	94	144	34	3	7	-86	0	-2	-120	-4	-6	63	4	6	61
133.571	0	97	170	7	105	151	27	81	159	62	93	145	38	3	6	-87	0	-2	-121	-4	-7	62	5	7	59
133.693	0	97	170	8	105	150	33	81	161	61	93	145	31	3	6	-86	-1	-3	-116	-4	-7	63	5	7	65
133.816	0	94	166	9	105	150	33	79	153	61	92	145	33	4	5	-85	0	-2	-117	-4	-6	64	5	7	64
133.939	0	95	167	9	105	149	33	79	155	62	94	145	32	4	5	-86	0	-2	-118	-4	-5	64	4	7	65
134.062	0	94	167	7	104	149	31	80	156	63	92	143	35	3	6	-86	0	-2	-119	-3	-6	63	3	8	61
134.185	0	95	169	7	105	150	31	81	157	62	92	144	34	3	6	-85	0	-2	-118	-3	-6	63	4	7	62
134.308	0	96	171	8	105	151	31	82	160	62	93	145	34	2	6	-86	-1	-2	-119	-4	-6	63	4	7	63
134.431	0	94	167	9	104	150	34	79	154	61	93	144	31	3	6	-86	0	-2	-117	-3	-6	63	5	7	65
134.554	0	94	166	9	104	150	34	79	154	61	93	144	32	3	6	-86	0	-2	-117	-4	-6	63	4	7	65
134.676	0	94	167	8	104	150	33	80	156	61	93	144	31	3	6	-85	0	-2	-117	-4	-6	63	4	7	64
134.799	0	95	168	7	104	150	34	81	155	62	94	144	32	3	6	-86	0	-2	-116	-2	-6	64	5	6	65
134.922	0	96	171	7	105	150	31	82	160	62	93	145	34	3	6	-87	0	-2	-120	-3	-6	63	4	7	62
135.045	0	94	167	9	104	150	33	79	154	61	94	144	31	3	6	-86	0	-2	-117	-4	-6	63	5	7	64
135.168	0	93	165	9	104	150	34	79	153	61	93	144	32	4	6	-86	0	-2	-116	-4	-7	63	3	7	64
135.291	0	94	167	8	104	149	35	79	154	61	92	143	31	3	5	-86	0	-2	-117	-3	-7	64	5	7	65
135.414	0	94	167	8	105	148	34	80	155	62	93	143	31	3	6	-87	0	-2	-117	-4	-6	64	4	7	65
135.537	0	95	169	7	105	150	31	82	158	62	93	145	34	3	5	-87	0	-1	-120	-3	-6	63	3	7	62
135.66	0	95	167	9	104	149	33	79	155	61	92	144	31	3	6	-87	0	-2	-116	-3	-6	62	4	7	64
135.782	0	94	165	9	104	148	34	79	152	61	92	142	31	4	6	-87	0	-2	-116	-3	-6	63	5	7	64
135.905	0	94	166	9	104	148	34	80	153	61	92	142	32	3	6	-88	0	-1	-117	-3	-7	63	4	7	63
136.028	0	95	167	9	104	147	31	80	155	61	92	142	35	3	6	-88	0	-2	-119	-4	-5	63	4	7	60
136.151	0	96	168	7	104	149	32	81	157	62	92	143	34	3	6	-87	0	-2	-119	-3	-7	62	4	7	62
136.274	0	97	170	8	104	149	31	81	159	61	92	143	34	4	6	-88	0	-3	-118	-4	-6	62	4	7	62
136.397	0	95	165	11	104	147	34	79	153	59	91	142	32	3	5	-89	-1	-3	-116	-3	-7	63	3	7	63
136.52	0	94	166	10	104	147	34	79	153	60	92	142	32	3	6	-88	0	-2	-116	-3	-6	62	4	6	64
136.643	0	95	166	9	104	148	34	80	154	61	93	142	32	4	5	-87	0	-2	-115	-3	-6	62	5	7	63
136.765	0	95	167	7	103	147	31	81	156	61	92	142	34	4	6	-88	0	-3	-119	-4	-6	62	4	8	61
136.888	0	97	170	8	104	149	32	82	158	62	92	143	33	3	6	-89	0	-2	-126	-4	-6	63	4	7	56
137.011	0	95	169	10	105	148	31	81	157	60	92	143	34	3	6	-87	0	-2	-124	-4	-7	62	4	7	56
137.134	0	95	167	10	103	148	34	80	154	60	91	142	32	3	6	-88	0	-1	-116	-4	-6	62	4	7	64
137.257	0	96	168	9	103	147	31	81	155	61	91	142	35	4	6	-88	0	-2	-119	-3	-6	63	4	7	62
137.38	0	96	169	9	103	148	29	81	156	61	91	142	38	3	6	-89	0	-3	-122	-4	-6	64	4	6	58
137.503	0	97	170	7	105	149	33	82	159	62	92	142	34	4	6	-88	0	-2	-124	-4	-7	63	4	7	56
137.626	0	97	171	9	103	149	34	81	158	60	93	143	31	3	6	-88	0	-2	-123	-4	-7	62	4	7	59
137.748	0	94	166	10	103	147	34	79	153	60	91	142	32	3	6	-89	-1	-2	-117	-4	-7	63	4	7	63
137.871	0	95	167	8	103	148	32	79	154	61	92	142	34	3	6	-90	0	-2	-119	-4	-6	62	4	7	60
137.994	0	95	168	9	104	147	31	80	155	61	92	142	35	4	5	-88	0	-2	-119	-4	-7	63	4	6	62
138.117	0	96	169	8	104	149	32	81	157	61	92	143	34	3	7	-88	-1	-2	-124	-2	-7	62	4	7	56
138.24	0	96	170	8	104	148	31	81	157	60	93	143	34	4	5	-88	0	-2	-119	-3	-6	62	4	8	62
138.363	0	94	166	10	104	147	34	79	154	60	92	141	32	4	5	-89	0	-2	-116	-3	-7	63	3	7	63
138.486	0	95	167	10	103	147	32	80	154	60	91	141	34	3	6	-88	-1	-2	-118	-3	-7	62	4	8	61
138.609	0	95	168	8	103	147	36	80	156	61	92	142	31	3	6	-87	0	-2	-122	-3	-6	62	4	7	57
138.732	0	97	169	8	104	148	33	81	157	61	92	142	33	3	7	-90	0	-2	-125	-4	-7	63	4	7	56
138.854	0	98	171	9	104	148	35	81	160	60	93	142	30	4	5	-89	0	-2	-129	-4	-6	62	4	6	53
138.977	0	95	167	10	103	146	35	80	154	60	92	141	31	4	6	-87	0	-2	-115	-3	-7	63	5	7	63
139.1	0	95	166	10	104	146	35	79	153	59	92	141	31	3	5	-88	0	-2	-116	-3	-6	62	4	7	63
139.223	0	95	167	9	103	147	32	80	155	60	93	141	34	3	5	-90	0	-2	-119	-3	-6	62	4	7	61
139.346	0	96	169	9	103	147	33	82	157	61	92	142	34	3	5	-89	0	-2	-124	-4	-6	62	4	7	56
139.469	0	97	171	8	104	148	35	82	159	61	92	143	31	3	6	-89	0	-3	-127	-3	-7	62	5	6	53
139.592	0	97	170	9	105	149	38	81	157	60	93	143	27	3	6	-89	0	-2	-125	-4	-6	62	3	7	55
139.715	0	94	166	10	103	147	31	79	153	60	93	141	35	3	6	-88	0	-3	-119	-4	-6	63	4	7	60
139.837	0	94	166	9	104	147	32	80	154	60	92	141	35	3	7	-88	-1	-2	-118	-3	-7	62	4	6	61
139.96	0	95	167	8	103	147	32	80	155	61	92	141	34	3	6	-88	0	-2	-118	-4	-7	62	3	7	61
140.083	0	96	170	8	103	148	32	81	157	61	93	142	34	3	6	-89	0	-2	-124	-4	-7	62	5	7	56
140.206	0	98	172	8	105	149	36	83	161	61	92	143	31	3	6	-90	-1	-3	-128	-4	-7	62	4	7	53
140.329	1	96	171	8	103	149	32	81	157	61	91	143	34	3	6	-88	-1	-2	-125	-4	-6	63	4	8	56
140.452	0	94	167	9	104	148	31	79	154	61	92	141	34	3	5	-87	-1	-2	-118	-4	-6	62	4	9	61
140.575	0	94	168	8	104	149	32	80	155	61	92	143	34	3	7	-87	0	-2	-120	-4	-5	62	4	7	61
140.698	0	95	168	8	104	149	28	81	155	61	92	143	37	4	5	-88	-1	-3	-122	-3	-6	62	4	8	58
140.82	0	96	170	8	104	150	33	82	158	62	92	143	34	3	6	-88	0	-3	-125	-4	-7	63	4	7	56
140.943	0	97	172	9	104	150	35	82	161	61	93	144	31	4	6	-87	0	-1	-128	-3	-7	62	4	7	54
141.066	0	94	167	10	103	148	34	79	155	60	92	143	31	3	5	-87	0	-3	-115	-3	-6	63	4	8	64
141.189	0	95	169	8	103	148	32	81	156	61	92	142	35	3	6	-89	-1	-2	-120	-4	-7	63	4	8	61
141.312	0	95	169	9	104	148	29	81	157	60	91	142	38	4	6	-88	0	-3	-122	-3	-6	63	4	7	58
141.435	0	97	171	8	103	148	35	83	159	62	91	143	32	3	6	-88	0	-2	-121	-4	-7	63	3	7	58
141.558	0	98	172	8	103	150	32	82	161	61	93	143	34	3	6	-88	0	-2	-125	-3	-7	62	4	7	57
141.681	0	94	169	9	103	148	31	80	155	61	91	142	34	3	6	-89	0	-2	-119	-3	-7	63	5	7	61
141.804	0	95	167	9	103	148	31	80	154	60	92	142	34	3	6	-89	0	-2	-118	-4	-7	63	4	7	60
141.926	0	95	167	9	103	148	32	80	155	60	91	142	34	3	5	-88	0	-1	-118	-3	-7	62	4	7	62
142.049	0	96	168	9	103	149	32	80	156	61	92	143	34	4	6	-89	0	-2	-125	-3	-6	62	4	8	56
142.172	0	97	170	8	104	150	32	81	158	61	92	143	34	3	6	-90	0	-2	-126	-3	-6	62	4	8	56
142.295	0	96	171	10	104	149	32	81	157	59	92	144	34	4	6	-89	0	-2	-125	-4	-7	62	4	7	56
142.418	0	94	167	9	104	147	34	80	153	61	91	141	31	3	5	-89	0	-3	-116	-4	-6	62	5	7	64
142.541	0	94	166	9	103	148	32	78	153	60	91	141	35	3	6	-90	0	-2	-119	-4	-6	62	4	8	61
142.664	0	95	168	9	103	148	29	80	154	60	92	143	38	3	7	-91	0	-2	-122	-4	-6	63	4	7	58
142.787	0	96	169	8	103	149	32	81	156	61	92	143	34	3	6	-90	0	-2	-125	-4	-7	61	5	8	56
142.909	0	97	171	9	104	149	35	81	158	60	92	143	31	4	6	-90	0	-2	-127	-4	-7	62	4	7	52
143.032	0	94	169	9	104	149	32	81	155	60	91	143	34	4	6	-90	0	-3	-118	-5	-5	62	5	7	62
143.155	0	95	165	9	103	148	34	79	153	60	92	142	31	3	6	-90	0	-3	-116	-4	-6	62	4	8	63
143.278	0	95	167	10	103	147	31	79	153	60	91	142	34	4	6	-89	0	-2	-118	-4	-6	62	5	6	62
143.401	0	95	166	9	104	148	35	80	154	61	91	142	30	3	6	-88	0	-2	-122	-4	-5	62	4	7	58
143.524	0	96	168	9	103	149	32	80	155	60	92	142	34	3	6	-90	-1	-2	-124	-3	-6	62	3	8	56
143.647	0	96	170	8	104	149	32	81	158	61	92	143	33	3	6	-91	0	-2	-125	-4	-6	61	4	7	56
143.77	0	95	168	9	104	149	35	80	155	59	92	142	30	3	5	-89	0	-2	-121	-3	-6	62	4	8	58
143.892	0	94	166	9	104	147	34	78	153	61	92	143	31	4	5	-88	-1	-2	-115	-3	-6	62	4	7	63
144.015	0	94	168	9	103	149	32	80	154	61	92	142	34	4	6	-89	0	-2	-119	-4	-7	62	4	7	61
144.138	0	95	168	8	103	148	32	80	154	61	93	142	33	4	5	-89	-1	-2	-124	-4	-6	62	4	7	56
144.261	0	95	170	9	104	151	36	81	157	60	93	143	30	4	6	-88	0	-3	-127	-4	-5	62	4	7	53
144.384	0	96	169	9	104	150	37	80	155	60	92	144	27	4	5	-88	0	-2	-126	-4	-6	62	3	7	55
144.507	0	93	166	10	104	148	32	79	152	60	92	142	34	3	7	-89	0	-1	-118	-4	-6	63	4	7	61
144.63	0	94	166	9	104	150	29	78	154	60	92	144	36	3	6	-89	0	-2	-122	-4	-7	62	4	7	58
144.753	0	95	167	9	104	149	36	79	154	60	91	143	30	3	6	-88	0	-1	-122	-4	-5	62	4	7	58
144.876	0	95	168	8	103	150	33	80	156	61	92	143	32	3	6	-89	0	-2	-124	-4	-7	62	4	7	56
144.998	0	96	169	9	104	150	35	81	157	60	93	144	30	4	6	-90	0	-2	-128	-3	-6	62	4	6	53
145.121	0	94	165	9	103	149	35	79	152	60	92	143	30	3	6	-88	0	-2	-116	-3	-6	63	4	7	64
145.244	0	93	165	8	104	148	32	78	152	61	91	142	34	3	5	-87	0	-2	-117	-4	-6	63	4	7	61
145.367	0	94	166	8	103	149	33	79	153	61	92	142	32	4	6	-88	0	-2	-125	-3	-5	62	5	8	55
145.49	0	95	167	8	103	149	32	80	154	61	93	143	33	3	5	-89	0	-3	-125	-3	-6	63	4	7	56
145.613	0	95	169	8	104	150	36	81	156	60	92	144	29	3	7	-88	-1	-2	-128	-3	-6	61	4	7	53
145.736	0	96	168	9	103	150	35	80	156	59	92	144	29	4	6	-87	0	-2	-128	-4	-6	62	4	7	52
145.859	0	93	165	9	104	149	33	79	152	60	93	142	30	2	6	-86	-1	-2	-116	-4	-6	62	4	7	64
145.981	0	93	165	9	104	149	31	79	153	61	92	143	34	3	6	-87	0	-1	-119	-3	-7	63	4	8	61
146.104	0	95	166	8	104	149	32	79	153	60	92	143	33	4	6	-88	0	-2	-117	-3	-7	62	5	7	62
146.227	0	95	168	8	104	149	35	80	156	61	92	143	30	4	5	-87	0	-2	-127	-3	-6	63	4	7	53
146.35	0	96	170	7	105	151	32	81	158	61	93	144	33	3	6	-88	-1	-2	-125	-3	-6	62	5	7	56
146.473	0	96	171	8	104	151	35	81	158	60	92	144	29	3	6	-87	0	-2	-128	-3	-6	62	4	7	54
146.596	0	93	166	8	103	150	31	79	153	61	92	143	33	3	6	-85	0	-2	-118	-4	-6	63	4	7	61
146.719	0	93	166	8	103	149	31	78	153	61	91	143	34	3	6	-84	0	-2	-118	-4	-6	63	4	7	61
146.842	0	94	167	8	104	149	34	80	156	61	93	143	30	4	6	-86	0	-2	-122	-4	-6	63	4	8	58
146.964	0	96	169	8	104	149	28	81	157	61	92	143	37	3	6	-86	0	-2	-122	-4	-6	63	4	8	59
147.087	0	97	172	7	104	150	31	83	161	61	92	144	33	3	6	-85	0	-2	-124	-4	-6	62	3	7	56
147.21	0	95	170	8	104	150	34	80	157	61	92	144	30	3	5	-85	0	-2	-121	-3	-7	63	4	7	59
147.333	0	95	167	9	105	149	34	79	154	61	92	142	31	3	5	-85	-1	-2	-115	-3	-6	63	4	7	64
147.456	0	94	168	8	104	150	28	80	156	61	92	143	36	3	6	-86	-1	-3	-123	-4	-7	63	4	8	59
147.579	0	95	170	8	104	149	32	80	156	61	92	144	33	3	6	-85	0	-2	-118	-4	-7	63	4	8	61
147.702	0	96	171	7	103	150	32	81	159	61	92	144	33	4	5	-85	0	-2	-124	-3	-7	62	4	7	56
147.825	0	96	171	8	104	149	31	82	158	61	92	144	32	4	6	-85	0	-2	-119	-3	-6	63	4	7	63
147.948	0	95	167	9	104	149	35	80	154	61	92	144	30	3	6	-85	0	-3	-115	-3	-6	64	4	7	63
148.07	0	95	167	8	104	149	32	80	155	61	92	143	33	3	6	-85	0	-2	-118	-3	-6	63	4	7	62
148.193	0	95	169	7	103	149	34	80	157	62	92	143	31	3	6	-85	0	-2	-116	-3	-6	63	4	6	64
148.316	0	97	171	7	104	150	32	82	159	62	92	144	33	3	6	-86	0	-2	-119	-4	-6	63	4	7	62
148.439	0	97	173	7	104	150	32	82	160	62	92	144	33	4	5	-85	0	-2	-125	-4	-7	62	4	6	56
148.562	0	95	169	9	103	148	34	80	155	61	92	143	31	3	6	-84	0	-2	-115	-3	-6	63	4	8	64
148.685	0	94	168	9	103	148	35	80	155	61	91	141	31	3	5	-84	0	-2	-115	-4	-6	63	4	8	64
148.808	0	96	169	8	103	148	32	81	156	62	92	142	34	3	5	-86	-1	-2	-119	-3	-6	63	4	7	61
148.931	0	97	170	8	103	149	29	81	159	61	93	143	37	4	6	-86	0	-2	-121	-3	-6	63	4	7	59
149.053	0	97	173	7	104	149	35	82	161	62	93	143	30	3	6	-85	0	-2	-122	-4	-6	62	4	7	59
149.176	0	96	171	8	103	149	31	81	158	62	92	143	33	3	7	-85	-1	-2	-118	-3	-7	62	4	7	62
149.299	0	95	168	9	103	148	35	80	154	62	92	141	31	3	6	-85	0	-2	-116	-3	-6	63	4	8	64
149.422	0	95	169	8	103	148	32	79	155	62	93	141	33	4	6	-85	0	-3	-117	-3	-6	64	4	8	60
149.545	0	96	170	8	103	148	34	81	158	62	92	141	31	3	6	-85	0	-2	-120	-4	-7	63	4	8	58
149.668	0	97	172	8	105	149	32	82	161	61	92	142	33	3	6	-86	0	-3	-124	-4	-6	63	4	7	56
149.791	0	98	174	8	103	150	36	83	162	62	93	144	30	3	6	-86	0	-2	-128	-3	-7	63	4	8	53
149.914	0	95	171	8	104	148	35	81	158	61	92	142	30	3	6	-85	-1	-2	-121	-4	-7	63	4	7	58
150.036	0	96	170	9	103	148	34	81	156	61	92	142	30	4	5	-84	0	-2	-115	-4	-6	63	5	8	64
150.159	0	96	171	8	103	148	32	82	159	62	91	142	34	4	6	-85	0	-2	-118	-3	-7	63	5	7	62
150.282	0	96	173	7	103	148	29	83	161	62	92	142	37	2	7	-85	0	-2	-121	-4	-6	63	4	7	59
150.405	0	98	175	7	104	149	36	83	163	62	93	144	30	3	7	-85	0	-2	-127	-4	-7	63	4	7	53
150.528	0	98	174	8	104	149	38	82	163	61	91	142	27	4	6	-85	0	-3	-124	-3	-6	63	5	7	56
150.651	0	96	171	9	103	149	35	81	158	61	91	142	31	4	6	-84	0	-2	-115	-4	-7	64	4	7	64
150.774	0	96	170	8	103	148	30	81	159	62	91	142	36	4	5	-85	0	-2	-122	-3	-6	64	4	7	59
150.897	0	97	173	8	103	148	36	81	159	62	92	142	31	4	6	-84	0	-2	-121	-3	-6	63	4	7	59
151.02	0	97	174	7	103	150	32	82	162	62	92	143	34	3	6	-85	0	-3	-124	-4	-6	63	4	7	56
151.142	0	98	173	8	104	149	38	82	161	62	92	143	26	4	6	-85	-1	-2	-125	-3	-7	63	4	7	56
151.265	0	96	170	9	103	148	35	80	157	62	92	143	31	4	6	-85	0	-2	-116	-4	-7	63	5	7	64
151.388	0	95	171	9	103	148	32	81	157	61	91	142	34	3	6	-85	0	-2	-118	-4	-6	64	3	7	62
151.511	0	96	171	8	104	149	35	81	158	62	91	142	30	3	6	-85	0	-2	-122	-4	-7	63	3	8	59
151.634	0	96	172	7	104	149	32	82	161	63	93	143	34	4	6	-87	-1	-2	-124	-3	-7	64	3	7	57
151.757	0	97	173	8	105	150	32	82	161	62	92	144	33	4	6	-86	0	-1	-123	-4	-6	64	4	7	57
151.88	0	95	169	9	104	148	35	80	156	62	92	142	31	3	5	-85	-1	-2	-115	-3	-6	63	4	7	64
152.003	0	95	170	9	104	148	35	80	156	62	91	141	31	3	6	-85	0	-3	-115	-4	-6	63	4	7	64
152.125	0	96	169	8	104	148	32	80	157	62	92	143	34	4	5	-86	0	-2	-119	-4	-6	63	3	7	62
152.248	0	97	171	8	104	149	32	82	159	62	92	143	33	4	5	-87	0	-1	-125	-4	-7	63	3	7	56
152.371	0	98	174	8	104	150	36	82	162	62	92	143	30	3	5	-86	0	-2	-127	-4	-7	63	4	8	53
152.494	0	96	171	9	104	148	31	80	159	60	93	142	34	3	6	-86	0	-2	-118	-4	-7	63	5	8	62
152.617	0	95	169	9	104	149	35	80	156	62	92	142	31	3	6	-86	0	-2	-116	-4	-6	64	4	7	64
152.74	0	95	169	9	104	148	33	81	156	62	93	142	34	3	6	-86	-1	-2	-118	-3	-7	63	4	7	61
152.863	0	96	170	8	104	149	35	81	158	61	92	142	31	4	6	-86	0	-2	-121	-4	-6	63	3	8	58
152.986	0	97	172	8	104	149	33	82	161	62	92	143	32	3	6	-87	0	-2	-125	-4	-7	62	4	7	55
153.108	0	97	173	7	104	151	36	83	162	62	93	144	30	3	6	-88	0	-3	-128	-4	-8	63	4	7	53
153.231	0	97	172	9	104	150	31	82	159	60	93	144	33	3	6	-86	0	-1	-125	-3	-6	63	5	7	56
153.354	0	94	167	9	105	149	34	80	155	61	92	143	32	3	6	-85	0	-2	-115	-4	-7	63	4	7	63
153.477	0	94	168	8	104	149	32	79	155	62	93	143	34	4	6	-86	0	-3	-119	-4	-6	64	4	8	61
153.6	0	95	167	8	105	151	30	79	155	62	93	144	36	3	5	-87	0	-2	-121	-4	-7	63	4	7	59
153.723	0	94	170	8	105	151	32	80	157	62	93	144	34	3	5	-86	0	-2	-124	-4	-7	63	4	7	56
153.846	0	96	171	7	105	151	36	81	159	61	93	144	29	4	6	-85	0	-2	-128	-4	-7	63	3	7	52
153.969	0	95	170	8	105	151	31	80	156	62	93	145	34	4	6	-85	0	-2	-119	-4	-6	63	4	7	62
154.092	0	93	166	8	105	150	35	79	154	62	93	143	31	3	7	-85	0	-2	-116	-4	-6	63	5	7	64
154.214	0	94	166	8	104	151	32	80	154	62	92	145	34	3	6	-84	0	-2	-118	-3	-6	63	4	7	62
154.337	0	94	167	7	105	150	34	79	155	62	93	144	31	3	5	-84	0	-2	-122	-3	-6	63	4	8	58
154.46	0	96	169	7	105	152	31	81	157	61	94	145	33	3	6	-86	0	-2	-125	-4	-7	62	3	7	57
154.583	0	96	169	7	105	151	31	81	157	62	94	145	33	4	6	-86	0	-2	-125	-3	-6	62	4	7	57
154.706	0	94	166	8	105	151	35	78	153	62	92	145	30	3	6	-84	-1	-2	-115	-4	-7	63	4	8	64
154.829	0	94	166	7	105	151	35	79	153	62	93	145	31	4	6	-83	0	-2	-115	-4	-6	63	4	7	64
154.952	0	94	167	7	105	151	32	79	155	62	93	145	34	3	6	-85	0	-2	-120	-4	-7	64	4	7	62
155.075	0	94	168	6	105	152	29	80	156	62	92	144	37	4	6	-85	0	-2	-121	-4	-5	63	4	7	60
155.197	0	96	169	7	105	152	34	80	157	62	93	146	30	3	6	-83	0	-1	-128	-3	-7	63	4	7	53
155.32	0	93	165	7	105	150	34	79	153	62	93	144	31	4	5	-83	-1	-2	-114	-3	-6	63	5	8	64
155.443	0	93	165	8	105	151	34	78	152	61	93	144	32	3	6	-84	0	-2	-116	-3	-7	63	4	7	64
155.566	0	93	166	8	105	150	31	79	153	62	93	145	34	3	5	-85	0	-2	-118	-4	-6	64	4	7	61
155.689	0	93	166	7	105	151	32	80	154	61	93	145	34	3	6	-84	-1	-2	-118	-3	-6	63	4	6	62
155.812	0	95	168	6	105	151	32	81	156	62	93	145	34	3	6	-85	0	-2	-124	-3	-7	63	4	7	56
155.935	0	94	167	7	105	151	30	78	154	61	93	145	34	2	5	-84	0	-3	-119	-4	-7	64	4	7	62
156.058	0	93	164	9	104	151	35	78	152	61	92	145	31	3	6	-85	0	-2	-116	-4	-6	64	4	8	63
156.18	0	93	164	8	105	151	31	78	152	61	93	145	34	3	5	-84	0	-2	-118	-4	-7	63	4	7	61
156.303	0	94	165	7	104	151	34	79	153	63	93	146	31	4	5	-84	0	-2	-116	-3	-7	64	4	7	64
156.426	0	95	168	7	105	152	29	80	155	62	94	146	36	3	5	-86	0	-2	-122	-4	-6	63	4	7	59
156.549	0	95	169	7	106	152	31	81	158	62	94	146	33	3	6	-85	0	-2	-125	-4	-6	62	5	7	56
156.672	0	93	166	8	104	151	34	79	153	60	93	145	30	3	6	-84	-1	-2	-115	-4	-6	62	4	7	64
156.795	0	93	164	8	104	151	34	79	151	61	93	144	31	3	6	-84	-1	-2	-116	-4	-7	63	5	8	64
156.918	0	94	164	7	104	151	32	78	153	62	93	145	34	3	5	-85	0	-2	-119	-4	-6	64	4	8	61
157.041	0	94	168	8	104	151	32	80	155	62	93	145	34	3	6	-85	-1	-1	-118	-3	-6	63	4	7	62
157.164	0	96	171	7	105	151	35	81	158	62	93	145	30	3	6	-84	0	-2	-122	-4	-7	63	4	7	59
157.286	0	96	171	7	105	152	32	82	160	62	93	145	33	3	6	-85	0	-2	-125	-4	-7	63	4	8	56
157.409	0	93	166	7	105	151	34	78	153	62	93	145	30	3	6	-84	0	-2	-116	-4	-6	63	4	7	64
157.532	0	94	165	8	104	151	32	78	153	62	93	144	33	3	6	-84	0	-2	-119	-3	-7	64	4	8	61
157.655	0	95	167	7	105	151	31	79	155	62	92	144	34	3	5	-83	0	-2	-118	-3	-6	64	4	8	61
157.778	0	94	169	7	105	151	34	79	157	62	93	145	31	4	6	-85	-1	-2	-123	-4	-6	64	4	8	59
157.901	0	96	171	6	104	151	32	81	159	63	93	146	33	3	5	-85	0	-2	-126	-3	-6	64	4	7	57
158.024	0	95	169	8	105	151	37	81	158	62	93	146	27	3	6	-84	0	-2	-118	-3	-6	64	4	6	62
158.147	0	93	166	7	104	150	35	78	155	62	93	145	30	3	6	-82	-1	-3	-114	-4	-7	63	4	7	65
158.269	0	94	167	8	104	151	31	79	155	62	94	146	34	4	6	-84	0	-2	-120	-3	-6	64	5	7	62
158.392	0	95	168	7	104	151	29	80	156	63	94	146	37	3	6	-84	0	-2	-122	-4	-7	64	4	7	59
158.515	0	96	170	6	104	152	35	82	159	63	94	146	30	4	7	-84	0	-2	-121	-5	-7	64	4	7	59
158.638	0	95	169	7	104	151	33	80	156	62	93	146	31	4	5	-84	0	-3	-116	-3	-7	64	4	7	65
158.761	0	94	166	8	104	151	34	79	154	61	93	145	31	4	6	-85	0	-2	-116	-3	-7	64	4	7	64
158.884	0	93	167	8	105	150	35	79	155	62	93	144	31	4	6	-85	0	-3	-116	-4	-6	64	4	7	64
159.007	0	94	167	7	104	151	32	80	155	62	94	145	33	3	6	-83	0	-2	-118	-4	-6	63	4	7	61
159.13	0	95	170	7	105	151	35	82	158	63	93	145	31	4	6	-84	0	-2	-121	-4	-7	64	4	7	59
159.252	0	95	168	8	104	151	30	79	156	62	92	145	34	4	6	-84	0	-2	-119	-3	-7	64	5	8	62
159.375	0	94	166	8	105	150	34	79	153	62	93	144	32	3	5	-84	0	-2	-115	-4	-7	64	4	8	64
159.498	0	93	166	9	105	151	35	79	153	61	94	145	31	3	5	-84	0	-2	-116	-4	-6	63	4	7	64
159.621	0	94	167	7	104	151	34	79	155	61	93	145	32	4	6	-84	0	-2	-116	-3	-6	64	3	7	64
159.744	0	95	168	6	105	151	29	80	156	62	93	145	36	4	6	-85	0	-2	-122	-4	-6	63	4	6	59
159.867	0	94	167	8	105	151	37	79	154	61	93	145	28	3	6	-84	0	-2	-119	-3	-6	63	4	7	62
159.99	0	93	164	8	104	150	34	78	151	61	93	144	30	3	5	-83	0	-2	-115	-3	-6	63	4	7	64
160.113	0	93	166	8	104	150	34	78	152	61	93	143	31	2	6	-85	0	-2	-116	-4	-5	63	4	8	64
160.236	0	94	165	8	104	151	35	79	153	62	93	144	31	3	6	-86	0	-2	-117	-4	-6	63	4	7	64
160.358	0	94	166	8	104	151	35	79	155	62	93	145	30	4	5	-86	0	-1	-122	-3	-6	64	4	7	60
160.481	0	95	169	7	105	151	31	80	157	61	93	145	33	3	5	-85	0	-3	-124	-4	-6	63	4	7	56
160.604	0	93	165	9	105	150	35	78	153	60	93	143	30	4	6	-85	0	-2	-115	-4	-6	63	4	7	64
160.727	0	93	165	8	104	150	35	78	152	61	92	145	31	3	6	-86	0	-2	-116	-3	-6	63	4	7	64
160.85	0	93	166	8	103	151	32	79	153	61	93	145	34	3	6	-85	0	-2	-118	-3	-6	63	3	7	62
160.973	0	95	166	7	105	151	35	79	154	62	93	145	31	3	6	-84	0	-2	-122	-4	-5	63	4	8	59
161.096	0	95	168	7	105	150	32	80	156	62	94	144	33	3	5	-86	-1	-2	-124	-5	-6	64	4	6	57
161.219	0	96	170	7	104	152	32	81	159	62	93	145	33	3	5	-85	0	-2	-125	-3	-6	63	4	8	56
161.341	0	94	167	8	104	150	38	79	154	61	93	144	26	4	6	-83	0	-2	-119	-4	-5	63	4	8	62
161.464	0	93	165	8	104	151	35	79	153	61	94	145	31	4	6	-83	0	-2	-116	-3	-6	63	4	8	64
161.587	0	93	166	8	104	150	32	80	154	62	93	144	34	3	6	-84	0	-2	-119	-4	-6	64	4	8	62
161.71	0	94	167	8	105	151	33	80	155	61	93	145	33	3	6	-85	0	-2	-125	-3	-6	63	4	7	56
161.833	0	96	170	6	105	151	38	81	157	62	93	145	27	3	6	-83	0	-3	-124	-4	-7	63	4	7	55
161.956	0	95	169	7	104	151	35	81	157	62	93	145	30	3	7	-83	0	-2	-122	-3	-6	63	5	8	58
162.079	0	94	166	8	105	151	35	79	153	62	93	144	31	3	5	-83	0	-1	-116	-4	-6	64	4	8	64
162.202	0	94	166	9	105	150	32	79	154	61	93	144	34	4	6	-83	0	-2	-119	-3	-7	64	5	7	62
162.324	0	94	169	7	104	149	32	80	156	62	93	144	34	3	6	-83	-1	-2	-118	-4	-7	64	4	7	62
162.447	0	96	170	7	105	150	36	81	158	63	93	144	31	3	6	-83	0	-2	-122	-3	-7	64	5	7	59
162.57	0	96	171	8	104	150	32	81	158	62	93	145	33	4	6	-84	-1	-3	-119	-4	-6	64	4	7	63
162.693	0	93	167	8	105	149	35	79	154	62	92	143	32	3	6	-83	0	-2	-115	-3	-6	64	4	7	64
162.816	0	93	167	7	105	150	35	79	155	63	93	144	30	3	6	-84	0	-2	-115	-4	-6	63	4	8	64
162.939	0	95	168	8	104	150	34	80	155	62	92	143	31	3	5	-83	0	-1	-115	-4	-6	64	4	8	64
163.062	0	96	170	8	104	150	33	81	156	62	93	144	34	4	6	-85	0	-2	-119	-3	-6	64	4	7	62
163.185	0	97	172	7	104	151	32	82	158	62	93	144	33	3	6	-85	0	-2	-124	-4	-6	63	4	7	56
163.308	0	95	169	9	104	150	34	80	156	61	92	144	30	3	6	-84	0	-2	-115	-3	-7	64	4	7	65
163.43	0	94	167	9	104	149	35	79	154	61	92	143	30	3	5	-84	0	-2	-116	-4	-6	64	5	7	64
163.553	0	94	168	9	104	149	35	80	154	62	92	142	31	4	5	-86	0	-2	-116	-3	-6	64	4	7	65
163.676	0	95	169	9	104	149	33	80	155	62	92	143	34	4	5	-84	0	-2	-119	-4	-6	64	5	8	62
163.799	0	96	169	8	104	149	36	81	158	61	92	143	31	3	6	-85	0	-3	-122	-4	-6	63	4	7	59
163.922	0	97	172	8	104	150	33	81	160	62	93	144	33	4	6	-86	0	-2	-125	-4	-7	63	4	7	56
164.045	0	96	172	8	105	150	35	81	159	61	93	143	31	3	6	-85	-1	-2	-122	-3	-6	63	4	7	59
164.168	0	93	166	9	104	148	35	80	154	62	93	142	31	3	7	-85	-1	-2	-115	-4	-6	64	4	7	64
164.291	0	94	167	8	104	149	35	79	154	62	93	143	31	3	5	-85	0	-3	-115	-4	-7	63	4	7	63
164.413	0	95	168	8	104	149	33	80	155	63	93	143	34	3	6	-86	0	-2	-119	-3	-6	64	5	7	61
164.536	0	96	169	7	104	150	29	81	157	63	93	143	37	3	5	-86	0	-2	-121	-3	-7	63	4	7	59
164.659	0	97	171	8	104	150	36	82	160	61	93	144	30	3	5	-86	0	-3	-128	-3	-6	63	5	6	54
164.782	0	97	172	9	105	150	35	82	161	61	94	144	30	3	5	-86	0	-2	-127	-3	-6	62	4	6	53
164.905	0	95	166	9	104	148	36	79	155	61	92	144	31	4	6	-85	0	-2	-116	-4	-7	63	4	7	64
165.028	0	95	167	9	104	149	35	79	154	62	93	143	31	3	6	-86	0	-2	-117	-3	-6	64	4	8	64
165.151	0	95	167	8	105	149	32	81	156	62	92	143	33	3	5	-85	0	-2	-118	-3	-6	63	5	7	61
165.274	0	96	170	8	104	150	35	81	158	62	93	144	31	3	5	-86	0	-2	-122	-4	-7	63	4	7	58
165.396	0	96	171	7	105	150	33	82	160	62	93	144	33	3	6	-87	0	-1	-125	-4	-7	63	5	7	56
165.519	0	97	172	8	105	151	32	82	159	61	94	145	33	4	6	-86	0	-3	-125	-4	-7	63	3	6	56
165.642	0	95	167	8	104	149	35	80	156	62	92	143	31	3	6	-84	0	-2	-115	-4	-7	63	3	7	64
165.765	0	96	168	8	104	149	35	80	156	62	92	143	31	4	6	-85	0	-2	-116	-4	-7	63	4	7	64
165.888	0	95	169	8	104	149	32	81	158	62	93	143	35	3	6	-86	0	-2	-119	-4	-6	63	4	7	61
166.011	0	97	171	7	104	149	30	82	159	62	93	143	37	3	6	-86	-1	-2	-122	-5	-7	63	4	8	59
166.134	0	98	173	8	104	150	35	82	162	61	93	144	30	3	6	-85	-1	-2	-127	-3	-5	63	4	7	54
166.257	11	95	168	9	104	149	34	80	155	62	92	143	31	4	6	-85	0	-1	-116	-4	-5	64	4	7	64
166.38	0	94	167	8	104	149	34	80	155	62	93	144	31	3	6	-87	0	-2	-116	-4	-6	63	4	6	64
166.502	0	95	167	8	104	149	32	81	156	62	93	143	34	4	6	-86	0	-2	-119	-3	-6	63	4	8	62
166.625	0	97	168	8	104	149	31	81	158	62	93	143	34	4	6	-85	0	-2	-119	-3	-7	63	4	7	62
166.748	0	97	173	7	104	150	35	82	161	62	93	143	30	4	5	-87	-1	-2	-122	-4	-6	62	4	6	59
166.871	0	96	170	9	104	148	31	81	157	61	92	144	33	3	5	-86	0	-3	-120	-4	-6	63	5	7	61
166.994	0	95	166	10	104	148	34	80	153	61	92	142	32	3	6	-86	0	-2	-116	-4	-7	64	3	7	63
167.117	0	95	167	9	104	148	35	80	156	62	92	142	32	4	6	-87	0	-2	-116	-3	-6	63	4	7	64
167.24	0	96	168	9	104	149	35	81	157	61	93	143	32	3	6	-86	0	-2	-116	-4	-7	63	4	8	64
167.363	0	97	171	8	105	150	30	82	159	63	92	143	36	3	6	-88	0	-3	-122	-3	-7	63	4	8	59
167.485	0	98	173	9	104	149	33	82	161	60	92	144	33	4	6	-87	0	-2	-125	-3	-7	63	4	7	56
167.608	0	95	168	9	104	148	35	80	155	61	92	142	31	3	6	-87	0	-2	-116	-4	-7	62	3	7	64
167.731	0	95	168	9	104	147	35	80	155	61	93	143	30	4	5	-87	0	-3	-116	-4	-6	62	4	7	63
167.854	0	95	169	9	104	148	30	80	155	61	92	142	37	3	6	-89	-1	-2	-122	-4	-7	63	4	7	58
167.977	0	97	169	9	104	148	35	82	157	61	92	142	30	3	5	-87	0	-2	-122	-4	-7	63	4	7	58
168.1	0	98	171	8	104	150	36	83	160	61	93	144	31	4	5	-88	0	-3	-128	-4	-6	62	4	7	53
168.223	0	97	170	9	104	150	35	82	160	61	93	144	30	3	6	-89	0	-2	-122	-4	-7	63	3	7	59
168.346	0	95	166	9	103	147	35	79	154	61	93	142	30	3	6	-88	0	-3	-116	-3	-7	62	5	7	64
168.468	0	96	167	9	104	148	32	80	155	61	92	142	34	4	5	-87	-1	-2	-118	-4	-6	63	4	8	60
168.591	0	95	168	9	104	149	36	80	156	61	93	143	31	4	6	-87	-1	-2	-122	-3	-7	62	4	7	58
168.714	0	97	170	8	104	149	33	82	159	62	93	143	33	3	6	-89	0	-2	-125	-4	-7	63	4	7	56
168.837	0	97	171	7	105	150	37	83	161	61	92	144	30	4	6	-89	-1	-2	-128	-3	-7	62	5	8	53
168.96	0	96	169	9	104	150	35	81	157	60	93	144	31	3	7	-87	0	-2	-121	-4	-7	62	4	8	59
169.083	0	95	167	9	104	148	35	80	155	61	92	143	31	4	6	-86	0	-2	-116	-3	-7	63	4	7	64
169.206	0	96	168	8	104	148	32	81	157	62	92	142	33	4	6	-87	0	-3	-119	-3	-6	63	4	6	61
169.329	0	96	168	8	105	149	33	81	158	62	93	143	34	4	6	-87	-1	-2	-125	-4	-7	63	5	8	56
169.452	0	98	171	7	104	149	35	82	160	61	93	143	31	4	5	-87	0	-3	-127	-4	-7	62	5	7	53
169.574	0	95	170	9	104	149	35	82	157	61	92	143	30	3	7	-87	0	-2	-122	-4	-6	63	5	7	58
169.697	0	94	166	9	104	148	32	79	154	61	92	143	34	3	6	-87	-1	-2	-119	-4	-6	63	4	7	61
169.82	0	94	167	9	103	149	32	81	155	62	93	143	34	3	6	-87	0	-2	-119	-4	-6	63	5	7	61
169.943	0	95	168	8	105	148	36	81	156	62	92	143	31	3	6	-86	-1	-3	-122	-4	-6	62	3	7	58
170.066	0	96	169	8	104	149	33	81	158	62	93	144	34	3	5	-88	0	-2	-125	-3	-7	63	4	7	55
170.189	0	96	170	9	105	149	35	81	157	61	94	143	30	3	6	-87	-1	-2	-122	-3	-6	63	4	8	59
170.312	0	94	167	9	104	148	35	79	153	61	92	142	31	3	5	-87	0	-1	-116	-3	-7	63	4	7	63
170.435	0	94	166	9	104	148	35	79	153	61	92	143	32	3	5	-86	-1	-2	-115	-3	-7	62	4	7	64
170.557	0	95	167	8	104	148	32	79	155	62	93	142	34	4	6	-87	0	-2	-119	-3	-6	64	4	7	62
170.68	0	96	169	8	104	149	30	81	157	62	92	142	37	4	6	-88	0	-2	-122	-4	-7	63	4	7	59
170.803	0	96	170	9	105	149	32	81	157	61	93	143	33	3	6	-88	0	-2	-124	-3	-6	62	4	7	54
170.926	0	94	165	10	103	148	35	78	153	60	92	142	31	3	5	-87	-1	-2	-115	-3	-7	62	4	6	63
171.049	0	93	165	9	103	147	35	79	153	61	93	141	31	3	5	-88	0	-3	-116	-4	-6	63	4	8	63
171.172	0	95	166	9	103	148	30	80	153	61	92	142	36	4	5	-89	0	-2	-120	-4	-6	62	4	6	58
171.295	0	95	168	9	104	148	36	80	155	61	93	142	30	3	5	-88	0	-2	-127	-2	-6	63	4	7	53
171.418	0	96	168	8	105	149	36	81	157	60	92	142	30	3	6	-88	0	-2	-127	-3	-6	62	4	7	53
171.54	0	94	167	9	104	148	35	81	155	60	93	142	30	3	6	-88	0	-2	-122	-3	-7	62	4	8	58
171.663	0	94	164	10	104	148	35	79	153	60	93	142	31	3	6	-89	0	-2	-116	-3	-6	62	4	7	64
171.786	0	94	165	9	103	147	33	78	153	61	93	142	34	3	6	-87	-1	-2	-119	-4	-6	62	4	7	60
171.909	0	95	166	9	104	148	33	80	153	60	93	142	34	3	5	-88	0	-2	-124	-3	-7	62	3	8	55
172.032	0	95	168	8	104	148	34	81	156	61	92	142	33	3	6	-89	0	-3	-124	-4	-7	63	5	7	57
172.155	0	96	169	9	104	149	36	81	159	60	93	142	31	3	6	-89	0	-2	-128	-4	-6	62	4	7	53
172.278	0	95	169	10	104	149	32	79	155	59	93	143	33	3	6	-87	-1	-2	-124	-3	-6	62	4	7	56
172.401	0	93	165	9	104	148	35	78	153	60	92	142	31	3	6	-87	0	-3	-115	-3	-6	62	4	7	63
172.524	0	93	165	9	104	148	31	79	153	61	92	142	34	3	6	-89	0	-2	-118	-3	-7	62	4	7	61
172.646	0	94	166	8	104	149	33	79	154	61	92	143	34	3	6	-88	0	-2	-124	-4	-6	62	4	7	55
172.769	0	95	168	8	104	149	36	81	157	61	92	142	30	4	6	-87	0	-3	-127	-3	-6	62	4	7	53
172.892	0	96	170	8	104	150	35	82	157	60	93	144	30	3	6	-88	0	-1	-127	-4	-6	62	4	7	53
173.015	0	94	165	9	104	149	35	79	153	61	92	143	31	3	6	-88	0	-2	-122	-3	-7	63	4	7	58
173.138	0	93	166	9	103	148	35	79	152	61	92	142	31	3	5	-88	0	-3	-121	-3	-6	62	4	7	58
173.261	0	93	166	9	104	148	36	79	153	61	92	142	31	3	6	-87	0	-1	-121	-3	-6	62	4	7	58
173.384	0	96	168	8	104	150	33	80	155	61	93	143	33	3	6	-88	0	-2	-125	-4	-6	62	4	8	56
173.507	0	96	169	9	104	150	36	81	158	60	92	144	30	4	6	-90	0	-3	-128	-3	-7	62	4	7	53
173.629	0	95	167	10	104	149	32	80	154	60	93	143	33	4	6	-88	0	-2	-125	-4	-7	62	5	7	55
173.752	0	94	165	10	105	148	33	79	153	60	93	142	35	3	5	-87	0	-2	-118	-4	-6	62	5	7	61
173.875	0	94	166	9	105	148	35	79	153	60	92	142	31	3	6	-87	-1	-2	-122	-3	-5	62	3	7	57
173.998	0	93	167	9	104	148	33	80	154	61	92	142	33	4	6	-89	0	-2	-126	-3	-6	62	4	7	56
174.121	0	96	169	9	105	148	36	82	157	61	92	142	30	3	5	-89	0	-2	-128	-3	-6	62	4	7	53
174.244	0	96	170	9	105	149	35	81	159	60	93	144	30	3	5	-88	0	-1	-127	-3	-6	62	4	7	52
174.367	0	94	166	9	104	148	32	79	154	60	93	143	34	4	6	-87	0	-2	-119	-3	-6	63	4	7	61
174.49	0	94	166	9	103	148	30	78	152	61	92	142	37	3	6	-89	-1	-2	-121	-4	-6	63	4	7	58
174.612	0	95	166	9	104	149	35	80	153	61	92	143	31	3	6	-88	0	-2	-121	-4	-6	63	4	7	58
174.735	0	94	167	8	104	149	37	80	155	61	92	143	30	3	6	-87	-1	-3	-127	-4	-7	62	3	7	52
174.858	0	96	170	8	104	150	36	82	158	61	92	144	31	3	6	-89	-1	-1	-128	-4	-7	62	5	7	53
174.981	0	97	171	8	104	151	35	82	159	61	92	144	30	4	6	-89	0	-1	-128	-3	-6	62	4	8	53
175.104	0	94	165	9	103	148	35	79	153	61	91	142	31	4	6	-86	0	-2	-121	-3	-6	62	3	7	58
175.227	0	94	165	8	104	148	36	79	154	61	92	142	31	3	5	-86	-1	-2	-121	-4	-6	63	4	7	58
175.35	0	95	168	9	103	149	33	80	154	62	93	142	34	4	6	-88	0	-2	-125	-4	-5	63	4	7	55
175.473	0	96	170	8	104	149	36	81	157	62	92	143	30	3	6	-87	0	-3	-127	-3	-7	62	4	7	53
175.596	0	97	173	8	104	151	36	83	161	61	94	144	30	4	6	-87	-1	-2	-127	-3	-6	63	3	7	53
175.718	0	99	174	9	104	149	36	83	163	60	93	144	30	4	6	-87	0	-2	-127	-3	-6	63	4	7	54
[truncated: 1,242 more rows]

## Sheet: Add_info
Time	Marker	Accel_x	Accel_y	Accel_z	Gyro_x	Gyro_y	Gyro_z	Magnet_x	Magnet_y	Magnet_z	battery		ld_gain	pd_gain
[truncated: 2,671 more rows]
