# Supplementary material for: Charitable crowdfunding donation-intention estimation depending on emotional project images using fNIRS-based functional connectivity
Source: PLoS One. 2024 May 8;19(5):e0303144. doi: 10.1371/journal.pone.0303144 (PMC11078340; doi:10.1371/journal.pone.0303144)
Supplement: S1 File — (ZIP) [file pone.0303144.s001.zip › Some donation dataset/negative/subject49.xlsx]

## Sheet: D780
	SNR :	49	38	55	47	51	56	48	34	36	40	48	42	45	44	48
Time	Marker	ch1	ch2	ch3	ch4	ch5	ch6	ch7	ch8	ch9	ch10	ch11	ch12	ch13	ch14	ch15
0.24576	0	378	-22	106	185	287	347	270	173	132	218	253	101	266	244	649
0.36864	0	378	-22	106	185	287	347	270	173	132	218	253	101	266	244	649
0.49152	0	382	-21	106	200	299	376	291	207	157	246	286	103	291	243	727
0.6144	0	383	-21	105	196	291	381	286	209	163	257	300	104	300	241	769
0.73728	0	384	-21	105	191	285	383	286	207	164	259	304	106	309	241	782
0.86016	0	383	-22	106	192	285	385	285	214	165	260	305	107	312	243	795
0.98304	0	383	-21	106	193	285	387	289	221	167	263	307	108	316	244	805
1.10592	0	383	-21	106	196	288	389	292	217	167	263	307	108	317	245	798
1.2288	0	384	-20	106	194	288	384	286	219	172	261	306	106	320	244	799
1.35168	0	384	-20	106	191	283	384	282	224	171	262	307	106	318	244	800
1.47456	0	383	-20	106	191	284	380	284	234	179	261	306	106	319	245	796
1.59744	0	384	-22	107	192	283	387	286	224	174	263	307	106	318	245	802
1.72032	0	385	-20	106	195	286	390	290	220	172	263	307	106	319	246	801
1.8432	0	385	-21	107	196	288	388	287	227	172	260	304	105	321	247	801
1.96608	0	384	-22	106	191	283	380	280	231	178	260	303	105	321	245	796
2.08896	0	385	-21	105	190	283	381	282	228	180	258	303	106	320	246	802
2.21184	0	384	-23	104	191	283	383	284	224	176	259	304	106	319	246	801
2.33472	0	383	-23	107	194	283	388	288	226	173	263	307	105	319	246	801
2.4576	0	385	-23	106	196	289	385	289	232	177	261	305	105	322	246	798
2.58048	0	383	-24	105	190	283	382	279	226	177	256	302	104	318	245	802
2.70336	0	384	-24	106	189	284	382	281	225	176	256	302	106	318	246	796
2.82624	0	384	-24	105	190	282	381	283	231	177	259	304	105	318	246	802
2.94912	0	383	-23	104	194	283	383	288	233	178	262	306	105	320	246	803
3.072	0	384	-23	106	197	288	384	291	228	179	262	307	105	321	246	806
3.19488	0	384	-22	105	192	284	383	281	225	175	256	301	105	318	245	799
3.31776	0	384	-26	105	190	283	382	280	229	176	258	301	105	318	246	803
3.44064	0	383	-25	105	191	283	382	282	231	178	260	305	105	317	245	805
3.56352	0	383	-23	106	193	284	383	286	226	177	261	307	105	321	247	802
3.6864	0	385	-24	105	196	286	384	289	225	175	261	309	106	321	247	801
3.80928	0	384	-25	105	196	289	383	285	231	175	258	304	105	320	247	809
3.93216	0	384	-26	103	191	282	381	280	229	175	258	303	104	320	247	806
4.05504	0	384	-27	103	191	283	382	280	225	175	256	303	105	320	247	803
4.17792	0	385	-25	104	191	283	383	282	226	175	258	306	104	321	247	801
4.3008	0	384	-23	106	195	284	383	287	232	176	262	309	105	320	247	812
4.42368	0	384	-25	105	196	289	384	286	231	176	260	306	106	324	248	809
4.54656	0	384	-24	104	191	284	381	277	224	174	255	302	104	319	247	803
4.66944	0	384	-25	103	191	283	381	279	225	175	256	304	105	320	247	803
4.79232	0	385	-26	104	191	283	381	282	232	177	259	307	105	320	247	811
4.9152	0	385	-24	104	194	285	383	284	232	178	260	308	105	321	247	809
5.03808	0	385	-23	106	197	286	389	286	221	170	259	309	105	322	248	806
5.16096	0	385	-24	104	191	283	382	277	225	173	254	303	105	320	247	806
5.28384	0	385	-26	103	190	283	381	278	230	174	255	303	104	320	247	811
5.40672	0	384	-26	103	190	283	382	279	230	177	257	305	105	320	247	811
5.5296	0	384	-25	104	193	283	384	283	225	176	257	307	105	320	248	808
5.65248	0	386	-26	104	195	285	383	287	228	177	261	310	106	321	249	806
5.77536	0	385	-24	105	193	286	384	281	231	175	258	304	105	321	248	812
5.89824	0	384	-25	103	190	281	382	277	227	176	257	304	105	320	247	807
6.02112	0	385	-24	105	191	282	383	279	224	176	256	304	105	319	247	807
6.144	0	384	-24	105	191	282	382	282	227	177	260	307	106	318	247	805
6.26688	0	385	-24	105	195	283	383	287	231	177	262	307	105	321	247	807
6.38976	0	384	-25	104	196	286	385	288	227	176	260	305	106	323	248	807
6.51264	0	384	-24	104	190	282	381	278	222	175	257	302	105	317	246	805
6.63552	0	385	-26	104	191	281	381	280	224	174	257	303	106	318	247	809
6.7584	0	385	-25	104	191	282	383	282	229	175	261	305	105	319	247	804
6.88128	0	384	-26	104	193	283	381	286	228	177	260	305	106	322	247	807
7.00416	0	385	-26	105	197	285	388	290	218	170	261	307	106	321	247	807
7.12704	0	385	-25	104	193	287	383	283	225	173	259	303	105	319	247	809
7.24992	0	384	-26	104	189	281	380	279	228	174	258	301	105	318	246	802
7.3728	0	383	-26	103	189	282	380	281	226	176	259	303	105	318	246	808
7.49568	0	384	-25	106	190	283	382	284	221	174	257	302	105	318	246	804
7.61856	0	384	-25	104	194	283	386	289	222	170	263	306	105	318	246	809
7.74144	0	384	-25	104	197	286	385	292	228	173	261	305	105	321	246	804
7.86432	0	383	-26	104	191	285	382	282	223	174	258	301	106	317	246	809
7.9872	0	382	-24	105	190	282	380	281	219	174	256	301	105	316	246	803
8.11008	0	383	-26	104	190	282	385	283	219	169	259	301	104	318	246	804
8.23296	0	383	-26	103	192	283	382	286	227	174	262	304	104	317	245	802
8.35584	0	382	-25	105	194	284	382	290	225	176	262	306	105	319	246	808
8.47872	0	383	-25	104	196	289	388	291	217	170	262	306	105	319	247	803
8.6016	0	383	-25	104	190	284	381	280	224	173	258	301	105	317	245	805
8.72448	0	382	-25	105	190	284	380	281	227	173	258	301	104	317	245	800
8.84736	0	382	-25	102	191	283	380	282	226	176	257	303	104	318	245	806
8.97024	0	382	-25	104	192	283	387	287	217	169	260	305	105	319	245	802
9.09312	0	382	-26	104	196	286	387	290	223	170	263	307	105	318	247	806
9.216	0	382	-25	104	197	290	385	291	228	173	262	304	106	320	247	800
9.33888	0	381	-26	104	190	284	381	282	222	173	258	301	105	318	244	804
9.46176	0	382	-26	104	190	285	382	283	219	173	258	300	104	317	245	800
9.58464	0	382	-26	104	192	284	385	287	220	169	260	302	105	319	245	804
9.70752	0	381	-26	104	197	285	384	291	227	173	264	305	105	320	246	800
9.8304	0	381	-25	105	198	288	388	294	219	170	265	307	106	320	247	806
9.95328	0	382	-25	105	199	292	389	290	215	167	261	303	105	321	246	804
10.0762	0	383	-26	104	193	285	386	284	217	166	259	300	105	319	246	807
10.199	0	382	-26	103	193	286	382	286	226	170	260	301	105	320	247	801
10.3219	0	380	-27	104	193	286	386	288	217	169	260	303	106	320	247	807
10.4448	0	381	-26	105	198	288	388	295	214	166	264	305	106	322	247	804
10.5677	0	382	-26	104	199	292	389	297	219	167	265	304	106	320	248	805
10.6906	0	381	-26	104	194	287	384	287	224	171	262	300	106	319	247	800
10.8134	0	380	-27	103	192	286	386	290	214	167	263	302	105	320	247	807
10.9363	0	382	-26	103	194	285	387	292	212	168	262	299	106	320	247	804
11.0592	0	382	-25	105	196	288	386	295	218	168	266	304	105	322	248	806
11.1821	0	382	-25	106	200	290	388	300	221	168	269	304	106	324	248	802
11.305	0	381	-27	104	197	290	387	291	214	166	262	300	105	320	248	808
11.4278	0	382	-26	104	194	286	386	288	212	166	262	300	105	320	247	807
11.5507	0	381	-26	103	193	287	384	290	218	167	263	299	105	320	247	808
11.6736	0	382	-25	105	196	287	387	293	220	168	265	303	105	321	247	802
11.7965	0	381	-26	105	199	288	388	299	216	169	266	303	105	321	248	809
11.9194	0	381	-26	104	197	291	388	293	212	167	263	300	106	320	247	808
12.0422	0	381	-26	104	193	285	385	289	216	166	262	298	106	319	248	806
12.1651	0	380	-26	104	193	285	381	291	223	171	264	298	106	319	247	803
12.288	0	380	-25	104	193	286	385	293	215	169	264	300	105	320	247	809
12.4109	0	381	-26	105	198	285	387	299	212	167	267	302	106	320	248	808
12.5338	0	381	-25	105	198	288	385	297	218	168	266	299	106	321	248	808
12.6566	0	381	-27	104	192	283	380	290	223	172	264	296	105	318	247	804
12.7795	0	381	-26	104	193	285	385	293	215	169	264	297	105	320	247	809
12.9024	0	381	-26	104	195	284	386	295	213	167	263	297	105	319	247	806
13.0253	0	381	-27	103	198	284	386	299	219	168	267	301	105	320	248	809
13.1482	0	381	-25	105	198	290	384	301	224	172	267	299	106	321	248	805
13.271	0	380	-27	104	192	284	381	290	219	172	264	296	105	318	247	810
13.3939	0	380	-26	103	192	282	385	292	214	167	263	295	105	317	246	808
13.5168	0	380	-26	104	191	283	385	294	220	170	266	296	105	319	247	810
13.6397	0	379	-26	103	195	283	383	298	228	176	269	300	106	319	248	807
13.7626	0	379	-26	105	196	285	388	305	219	171	270	301	106	321	248	812
13.8854	0	380	-26	104	193	286	388	298	215	168	268	298	105	320	249	809
14.0083	0	378	-26	104	191	283	386	296	218	169	266	295	104	317	248	811
14.1312	0	379	-26	103	191	282	383	298	227	173	270	297	106	319	247	805
14.2541	0	379	-25	105	192	281	383	301	224	177	269	297	105	319	247	812
14.377	0	380	-26	104	195	283	390	306	216	171	271	300	106	321	249	810
14.4998	0	381	-25	104	197	287	389	309	221	171	273	299	106	320	249	816
14.6227	0	379	-26	104	191	284	384	300	226	175	269	295	106	319	249	807
14.7456	0	379	-26	104	191	282	382	298	224	177	269	295	106	319	249	814
14.8685	0	379	-26	104	190	281	388	300	216	172	269	296	106	318	248	807
14.9914	0	382	-26	103	193	283	389	303	222	173	272	300	105	319	249	813
15.1142	0	381	-25	104	196	285	386	306	228	176	273	300	107	321	249	808
15.2371	0	382	-25	104	199	289	386	307	226	178	272	301	106	321	249	814
15.36	0	383	-25	104	192	285	385	295	222	176	265	296	106	318	249	810
15.4829	0	383	-27	104	191	283	387	296	223	173	268	297	106	320	249	811
15.6058	0	383	-26	104	191	284	386	296	230	177	268	299	105	320	248	806
15.7286	0	383	-25	104	194	285	384	300	227	179	269	299	106	321	248	813
15.8515	0	383	-26	103	197	286	392	305	218	172	273	304	107	321	249	810
15.9744	0	383	-26	103	198	292	391	306	223	172	272	301	106	320	249	812
16.0973	0	382	-25	104	193	286	385	296	228	175	269	296	106	319	249	809
16.2202	0	382	-26	103	194	286	384	295	228	178	267	299	105	321	248	813
16.343	0	384	-26	104	193	287	390	294	219	172	264	301	105	322	249	810
16.4659	0	385	-25	105	197	287	390	297	225	172	269	305	106	321	249	813
16.5888	0	385	-25	105	200	290	389	302	230	175	269	304	106	324	249	809
16.7117	0	384	-26	104	197	294	387	296	228	176	266	300	105	321	249	813
16.8346	0	385	-26	104	194	287	385	288	224	175	261	301	105	320	248	808
16.9574	0	385	-25	104	195	288	383	287	229	176	260	301	105	321	249	811
17.0803	0	384	-25	103	195	288	387	290	233	175	265	305	105	322	249	807
17.2032	0	385	-25	105	198	288	386	295	232	178	265	304	106	324	249	811
17.3261	1	384	-26	105	200	293	393	296	221	171	265	305	105	321	249	811
17.449	0	385	-25	105	194	285	385	287	227	175	261	300	105	319	248	812
17.5718	0	384	-26	104	195	286	386	288	232	176	263	300	105	320	248	808
17.6947	0	384	-26	103	194	286	384	288	231	180	262	304	105	323	248	811
17.8176	0	385	-25	103	195	289	386	290	227	178	263	307	105	323	248	812
17.9405	0	384	-25	104	200	291	386	294	232	178	264	309	105	323	248	815
18.0634	0	385	-26	105	195	288	385	285	235	177	260	302	105	321	248	811
18.1862	0	384	-27	103	193	285	383	283	234	179	259	303	105	320	247	813
18.3091	0	385	-26	104	194	285	384	285	228	179	258	303	105	320	248	813
18.432	0	384	-25	105	194	285	385	289	230	179	263	307	105	320	248	817
18.5549	0	385	-25	104	198	285	387	293	233	179	265	308	105	323	248	820
18.6778	0	384	-25	105	197	289	387	290	231	181	262	305	105	322	248	815
18.8006	0	386	-26	103	192	284	384	282	226	180	259	303	104	320	246	815
18.9235	0	386	-26	104	193	283	384	282	229	179	260	304	103	321	247	811
19.0464	0	384	-26	104	193	283	385	285	233	180	264	308	104	320	246	812
19.1693	0	385	-26	104	196	284	384	288	233	183	264	306	104	322	247	814
19.2922	0	385	-26	104	198	286	387	292	227	182	265	308	105	322	247	814
19.415	0	386	-27	104	193	285	384	284	229	180	261	303	105	319	247	810
19.5379	0	385	-26	103	192	282	384	284	233	182	261	302	104	319	246	818
19.6608	0	385	-27	103	192	282	382	285	232	184	263	303	104	320	246	817
19.7837	0	385	-26	103	193	284	385	288	226	182	263	303	105	320	246	811
19.9066	0	387	-26	103	196	282	385	293	228	182	269	306	105	319	246	812
20.0294	0	386	-26	103	198	287	385	293	235	182	267	302	105	321	247	820
20.1523	0	386	-27	104	191	283	385	285	231	182	264	299	105	319	246	817
20.2752	0	386	-26	104	192	281	384	284	226	182	264	300	104	319	246	814
20.3981	0	387	-25	103	192	281	384	287	228	182	265	299	105	319	247	813
20.521	0	386	-26	104	195	283	385	291	232	183	269	302	104	320	246	820
20.6438	0	387	-25	105	197	284	386	295	232	184	269	303	104	321	248	818
20.7667	0	387	-26	104	198	288	387	293	226	182	267	302	105	320	247	816
20.8896	0	387	-26	104	192	282	384	285	228	181	263	297	104	319	246	814
21.0125	0	387	-25	103	192	281	384	287	231	182	265	299	104	319	246	818
21.1354	0	386	-26	104	192	281	384	288	232	185	267	300	105	321	247	816
21.2582	0	387	-26	105	195	283	385	293	226	183	268	302	105	321	248	815
21.3811	0	387	-26	104	198	285	388	296	227	182	270	304	105	320	247	814
21.504	0	387	-26	104	198	288	387	295	234	182	268	301	106	321	248	822
21.6269	0	387	-26	103	192	282	384	286	232	183	266	299	104	319	247	819
21.7498	0	386	-26	104	193	283	384	287	226	182	264	299	103	320	246	816
21.8726	0	388	-26	104	193	282	385	290	228	181	266	301	104	321	246	813
21.9955	0	387	-25	104	196	282	385	295	234	183	269	303	104	321	247	820
22.1184	0	387	-26	104	198	285	386	298	232	183	271	304	105	320	247	820
22.2413	0	387	-27	103	196	288	387	292	226	182	265	299	105	320	247	814
22.3642	0	386	-27	104	193	281	385	288	226	182	265	297	104	318	246	812
22.487	0	387	-26	103	193	282	385	290	231	182	267	299	104	319	245	819
22.6099	0	386	-27	103	194	283	384	291	232	184	269	302	104	320	245	818
22.7328	0	386	-26	104	195	284	386	295	226	181	269	304	104	321	246	813
22.8557	0	387	-26	104	200	287	388	299	228	180	270	303	105	321	247	812
22.9786	0	385	-26	104	193	284	386	288	231	181	266	297	104	319	246	819
23.1014	0	386	-26	103	192	282	383	288	232	184	266	298	104	318	246	816
23.2243	0	385	-27	103	191	283	384	290	226	183	267	298	105	318	246	809
23.3472	0	385	-26	104	194	282	386	295	226	182	271	302	105	317	246	810
23.4701	0	385	-27	104	198	285	387	299	232	183	274	303	105	319	247	818
23.593	0	385	-25	103	199	288	387	297	231	183	271	300	105	321	246	816
23.7158	0	384	-27	103	192	282	385	289	225	182	265	296	104	317	244	811
23.8387	0	384	-26	104	192	281	385	290	225	182	266	297	104	318	245	809
23.9616	0	384	-26	103	193	281	384	295	232	184	271	300	105	318	246	817
24.0845	0	384	-26	103	195	282	385	298	231	184	274	302	105	319	246	818
24.2074	0	383	-26	104	198	285	387	303	224	183	274	302	106	319	246	813
24.3302	0	383	-26	104	195	288	387	296	225	181	269	297	105	318	245	811
24.4531	0	383	-27	103	192	281	383	291	230	183	268	295	104	316	245	819
24.576	0	383	-27	104	193	281	384	293	230	186	270	298	105	319	246	816
24.6989	0	383	-26	105	192	282	386	295	224	183	270	299	105	316	245	813
24.8218	0	384	-27	103	197	283	387	300	225	182	273	302	105	319	246	811
24.9446	0	383	-25	105	199	288	386	304	232	183	275	303	106	320	246	817
25.0675	0	382	-27	103	195	285	385	292	232	183	267	298	105	317	245	814
25.1904	0	383	-26	103	192	282	385	291	226	183	267	299	104	318	244	809
25.3133	0	383	-27	104	192	284	385	291	226	184	267	299	105	319	245	807
25.4362	0	383	-27	103	194	285	385	296	232	184	270	303	105	319	245	815
25.559	0	383	-27	103	198	284	386	298	233	184	271	307	105	320	246	812
25.6819	0	382	-26	104	199	290	388	300	226	182	271	305	106	321	246	810
25.8048	0	384	-26	103	193	284	385	290	227	181	265	299	105	318	245	806
25.9277	0	383	-26	103	194	284	384	291	232	183	268	301	106	320	245	814
26.0506	0	383	-27	104	193	284	385	292	232	184	267	303	105	318	245	812
26.1734	0	382	-27	104	197	286	386	296	226	182	268	304	106	320	245	808
26.2963	0	383	-26	105	199	286	387	301	227	181	271	307	106	320	246	806
26.4192	0	383	-27	103	199	290	386	299	233	182	268	301	105	321	247	814
26.5421	0	383	-27	104	194	284	384	290	232	183	267	301	105	319	245	811
26.665	0	383	-27	104	193	286	385	291	226	183	265	302	105	319	245	808
26.7878	0	383	-26	104	194	285	385	294	227	182	270	306	105	318	245	805
26.9107	0	383	-27	104	199	286	386	299	233	183	271	307	105	320	246	815
27.0336	0	383	-26	104	202	289	387	302	233	184	271	305	105	322	247	812
27.1565	0	383	-26	105	195	287	385	291	225	182	267	300	105	319	245	807
27.2794	0	384	-26	104	194	285	384	292	226	182	266	300	105	319	245	804
27.4022	0	383	-27	103	193	284	384	293	232	184	269	303	105	319	246	812
27.5251	0	383	-26	104	197	285	385	298	232	185	272	304	105	320	245	809
27.648	0	383	-27	104	199	286	387	302	226	183	272	307	106	321	246	807
27.7709	0	384	-26	104	196	289	386	296	227	182	268	301	106	320	245	803
27.8938	0	383	-27	104	193	284	384	290	231	182	266	299	105	318	245	811
28.0166	0	383	-26	104	193	284	383	291	232	186	269	300	105	319	246	810
28.1395	0	383	-27	104	194	284	385	294	225	184	269	302	105	318	246	806
28.2624	0	384	-27	104	196	285	386	299	227	183	272	305	106	319	246	806
28.3853	0	384	-26	104	199	288	385	297	233	183	270	301	105	319	246	813
28.5082	0	383	-26	104	192	282	384	290	231	184	267	298	105	317	244	810
28.631	0	383	-26	104	193	282	383	290	226	185	268	300	105	317	245	806
28.7539	0	384	-27	103	192	283	384	290	227	184	272	302	105	316	245	805
28.8768	0	383	-27	104	195	285	384	296	233	185	272	304	106	318	245	814
28.9997	0	383	-27	103	199	286	384	300	233	185	272	303	105	320	246	811
29.1226	0	383	-26	104	193	286	383	290	226	184	267	297	104	317	245	806
29.2454	0	384	-26	104	192	281	382	288	228	184	266	297	104	316	245	803
29.3683	0	382	-27	103	191	280	381	290	232	186	271	301	104	317	245	811
29.4912	0	382	-27	103	192	282	382	292	233	186	272	301	105	317	245	810
29.6141	0	383	-27	104	195	283	384	298	226	184	273	303	106	316	245	807
29.737	0	384	-26	104	198	285	385	297	227	183	270	301	105	317	246	805
29.8598	0	383	-26	104	191	281	382	289	231	184	268	297	105	317	244	812
29.9827	0	383	-26	104	191	282	381	289	232	187	270	298	104	318	244	811
30.1056	0	383	-26	103	192	281	381	290	226	185	269	299	104	315	245	807
30.2285	0	383	-27	104	193	282	382	294	226	184	273	301	105	314	244	804
30.3514	0	382	-26	104	196	283	383	298	232	186	274	301	105	316	246	812
30.4742	0	384	-26	104	195	287	384	294	231	184	272	298	105	319	245	810
30.5971	0	383	-27	104	191	280	381	288	225	185	269	297	105	317	245	807
30.72	0	382	-26	103	191	281	381	289	225	184	269	296	104	315	245	801
30.8429	0	383	-26	104	193	283	382	292	231	185	273	300	105	315	245	812
30.9658	0	384	-26	104	197	281	384	296	231	186	273	302	104	318	246	812
31.0886	0	384	-26	104	198	285	385	299	225	185	274	302	104	319	246	810
31.2115	0	385	-27	104	195	286	383	291	226	183	269	297	105	318	245	805
31.3344	0	383	-27	103	192	281	382	288	230	184	271	299	104	318	245	814
31.4573	0	384	-27	104	192	281	381	291	231	185	271	299	104	317	245	812
31.5802	0	384	-26	104	193	283	382	292	226	183	273	301	104	317	246	810
31.703	0	385	-26	104	197	284	384	299	225	182	274	301	105	318	246	808
31.8259	0	385	-26	104	199	287	385	301	231	183	275	301	105	320	246	817
31.9488	0	383	-26	105	193	284	384	292	229	183	270	295	104	318	245	811
32.0717	0	384	-27	103	193	282	382	291	225	183	268	296	104	318	245	809
32.1946	0	384	-27	104	193	283	383	292	225	182	273	300	105	317	245	806
32.3174	0	384	-26	104	195	284	383	296	231	184	274	300	105	318	245	816
32.4403	0	384	-25	105	198	285	385	300	230	184	275	302	105	320	247	814
32.5632	0	384	-25	105	199	288	385	297	224	182	271	299	105	318	247	811
32.6861	0	384	-26	104	193	283	382	290	225	181	267	294	104	318	245	807
32.809	0	384	-26	104	192	284	381	292	230	183	272	298	105	318	245	815
32.9318	0	384	-27	104	194	283	382	293	230	184	272	298	104	319	245	812
33.0547	0	384	-27	103	197	284	385	299	224	183	275	300	105	318	245	807
33.1776	0	384	-25	105	199	288	386	303	225	181	273	301	106	320	245	807
33.3005	0	385	-26	104	194	285	383	292	230	182	269	295	103	318	245	814
33.4234	0	383	-26	103	194	282	382	291	231	185	269	296	104	318	244	811
33.5462	0	384	-26	105	193	282	383	291	224	182	270	298	104	316	245	805
33.6691	0	385	-27	104	194	285	383	295	226	182	273	300	104	318	245	806
33.792	0	384	-27	104	198	285	384	300	231	181	274	301	106	319	245	815
33.9149	0	383	-26	104	196	288	384	295	228	182	271	296	105	319	245	810
34.0378	0	384	-26	103	191	281	380	289	223	182	267	294	104	315	244	804
34.1606	0	385	-26	103	192	282	382	289	225	181	268	295	104	317	244	804
34.2835	0	384	-27	104	192	281	380	292	231	182	272	298	104	317	244	812
34.4064	0	383	-27	104	194	283	381	296	230	183	274	299	104	317	245	810
34.5293	0	384	-26	105	197	287	385	298	224	182	273	299	105	318	244	805
34.6522	0	384	-27	104	192	281	381	290	225	181	267	294	104	315	244	801
34.775	0	382	-28	103	190	279	381	290	229	181	269	294	104	316	244	809
34.8979	0	382	-28	103	191	281	379	291	229	184	270	295	103	316	243	807
35.0208	0	382	-26	103	192	281	380	294	223	181	271	297	104	316	244	804
35.1437	0	383	-26	104	194	283	382	298	225	180	275	298	104	317	245	804
35.2666	0	383	-27	105	196	285	380	297	230	181	272	295	104	318	245	799
35.3894	0	382	-26	102	189	280	378	288	229	183	269	293	103	316	244	792
35.5123	0	383	-26	103	190	278	379	293	222	184	272	294	105	312	244	785
35.6352	0	383	-27	105	190	278	378	299	221	182	278	297	105	314	246	792
35.7581	0	382	-27	104	194	280	379	300	228	183	277	299	104	315	247	805
35.881	0	382	-26	103	194	282	381	299	227	184	275	300	105	316	247	803
36.0038	0	382	-27	104	193	284	381	296	221	181	271	296	104	317	247	800
36.1267	0	382	-27	103	190	279	379	291	222	180	270	294	104	317	246	799
36.2496	0	382	-28	104	191	280	379	294	227	180	274	297	104	316	246	806
36.3725	0	381	-27	105	191	282	379	295	226	183	273	298	105	317	246	805
36.4954	0	383	-26	104	194	282	382	298	220	180	274	300	105	317	247	800
36.6182	0	385	-27	104	198	285	383	302	222	178	274	300	106	319	248	799
36.7411	0	384	-27	104	193	282	380	292	226	177	270	294	105	316	247	805
36.864	0	383	-26	103	191	281	378	293	225	181	270	295	105	316	247	804
36.9869	0	383	-27	103	191	281	379	293	221	180	269	296	104	316	246	799
37.1098	0	384	-26	103	193	282	381	296	224	181	273	302	105	316	247	801
37.2326	0	383	-26	104	196	283	381	299	229	179	275	302	105	318	247	808
37.3555	0	382	-26	104	195	286	382	295	225	179	270	297	104	318	247	805
37.4784	0	383	-26	103	191	281	379	289	220	179	267	295	104	316	246	800
37.6013	0	382	-27	104	190	281	380	290	223	179	268	296	105	317	247	800
37.7242	0	383	-27	103	191	282	381	293	227	180	272	300	105	317	247	807
37.847	0	382	-27	104	195	282	381	299	227	182	272	300	105	319	247	807
37.9699	0	382	-26	103	195	285	382	296	221	179	271	299	105	315	247	802
38.0928	0	382	-26	104	190	281	380	288	222	178	267	295	105	317	246	801
38.2157	0	382	-27	104	191	281	380	290	227	180	267	298	105	317	246	807
38.3386	0	381	-27	103	191	280	379	291	226	182	268	298	105	318	246	807
38.4614	0	382	-27	103	193	282	382	296	221	179	270	301	105	318	247	804
38.5843	0	383	-27	104	196	286	381	297	225	180	270	299	105	317	246	800
38.7072	0	382	-26	103	190	281	379	290	227	179	267	295	104	316	246	806
38.8301	0	382	-27	104	191	279	379	289	227	181	268	297	104	316	245	805
38.953	0	383	-27	104	189	280	380	290	221	180	267	298	105	316	246	801
39.0758	0	383	-27	105	191	282	380	294	224	180	273	301	105	316	246	799
39.1987	0	383	-27	104	196	283	382	300	229	180	273	302	105	316	247	806
39.3216	0	382	-27	103	191	282	380	290	225	180	268	296	104	316	246	805
39.4445	0	383	-26	103	190	279	380	290	221	180	267	297	105	316	247	800
39.5674	0	383	-26	104	191	280	380	292	224	179	267	297	105	316	246	797
39.6902	0	382	-27	103	192	281	382	296	229	180	272	301	105	317	247	804
39.8131	0	382	-26	104	196	283	382	300	227	182	273	303	105	317	247	800
39.936	0	382	-27	104	194	285	382	295	221	179	269	299	105	318	247	799
40.0589	0	383	-26	104	190	281	380	291	223	179	267	295	105	316	247	797
40.1818	0	381	-26	103	191	281	382	294	227	179	271	300	105	316	247	798
40.3046	0	382	-27	103	193	281	381	296	226	181	272	300	105	318	248	798
40.4275	0	382	-26	104	196	283	383	299	221	178	272	303	105	318	248	801
40.5504	0	384	-27	104	197	288	382	299	225	178	271	300	105	318	248	803
40.6733	0	383	-26	104	192	281	380	291	227	177	267	296	104	316	248	798
40.7962	0	382	-27	103	192	281	380	292	226	180	269	298	105	318	247	799
40.919	0	382	-26	104	192	282	382	295	220	179	270	300	105	319	247	799
41.0419	0	382	-26	104	196	283	382	300	225	179	273	303	106	318	248	795
41.1648	0	382	-26	104	198	288	385	302	227	177	273	302	105	319	248	795
41.2877	0	381	-27	104	191	282	380	292	225	179	270	298	105	318	247	797
41.4106	0	382	-26	103	193	282	382	294	221	179	268	298	105	318	247	796
41.5334	0	381	-26	103	192	283	381	295	225	179	271	301	106	318	248	800
41.6563	0	381	-27	103	196	282	384	301	228	179	274	302	106	320	248	796
41.7792	0	381	-26	103	196	287	383	301	226	180	273	302	106	319	248	802
41.9021	0	383	-27	103	191	282	381	292	220	177	268	297	105	316	247	798
42.025	0	383	-26	104	192	282	381	294	226	179	270	298	106	318	248	800
42.1478	0	383	-26	104	191	282	384	295	228	178	272	301	105	318	248	797
42.2707	0	382	-26	104	193	284	383	298	225	180	274	302	105	318	248	803
42.3936	0	383	-26	104	197	287	388	299	217	174	272	301	106	318	249	798
42.5165	0	383	-26	104	191	280	382	293	224	177	268	296	105	316	248	799
42.6394	0	382	-27	103	190	281	383	295	228	179	271	298	105	319	247	795
42.7622	0	381	-27	103	191	281	382	295	225	181	271	299	106	318	247	801
42.8851	0	382	-27	104	193	282	383	300	221	178	274	303	105	317	248	798
43.008	0	381	-27	104	194	286	383	299	226	179	272	299	106	316	247	800
43.1309	0	381	-27	103	190	281	382	292	228	178	269	296	105	315	247	794
43.2538	0	381	-27	103	190	280	380	292	225	182	269	297	105	315	247	800
43.3766	0	382	-27	104	190	280	382	293	222	180	271	300	105	316	248	798
43.4995	11	383	-27	104	193	280	382	297	227	180	273	302	105	316	248	802
43.6224	0	381	-26	105	194	284	384	298	228	179	272	299	105	318	248	796
43.7453	0	381	-26	104	189	279	381	290	223	180	269	296	104	315	248	800
43.8682	0	381	-26	103	188	280	380	291	221	180	269	296	104	314	248	798
43.991	0	381	-26	104	189	279	380	293	227	181	272	298	105	314	248	799
44.1139	0	381	-26	104	192	279	382	297	229	182	273	299	107	314	248	795
44.2368	0	381	-27	104	195	283	382	301	225	182	273	300	106	316	249	802
44.3597	0	381	-27	103	190	283	381	292	222	179	268	296	105	314	248	797
44.4826	0	382	-27	104	189	279	381	290	227	180	268	296	105	313	247	798
44.6054	0	381	-27	104	188	279	382	291	228	180	271	297	106	313	248	793
44.7283	0	382	-27	103	191	281	381	294	226	182	270	299	105	314	248	799
44.8512	0	382	-26	104	194	282	383	296	222	179	271	302	105	315	249	798
44.9741	0	382	-26	105	195	287	382	295	231	179	268	301	105	315	248	798
45.097	0	381	-26	103	189	282	380	285	230	178	265	298	105	314	247	791
45.2198	0	381	-27	104	190	282	381	286	227	178	263	298	105	314	247	792
45.3427	0	382	-26	104	190	282	382	287	224	178	264	300	104	316	247	792
45.4656	0	381	-26	103	193	282	381	292	230	178	267	303	104	314	248	797
45.5885	0	382	-26	105	196	287	383	295	232	179	266	302	105	318	248	799
45.7114	0	381	-26	104	192	284	381	286	225	177	263	299	104	315	248	796
45.8342	0	382	-26	104	191	282	381	286	222	176	264	299	105	316	247	794
45.9571	0	381	-26	103	190	283	380	288	228	177	266	299	104	314	247	798
46.08	0	382	-27	104	193	282	382	291	229	178	266	300	105	315	248	800
46.2029	0	382	-27	103	196	284	383	295	223	176	267	301	105	316	249	797
46.3258	0	383	-27	103	192	286	381	289	221	175	264	296	105	315	247	794
46.4486	0	382	-26	104	190	282	379	288	226	174	266	297	104	315	247	802
46.5715	0	382	-26	103	191	283	379	289	227	177	266	297	104	316	248	799
46.6944	0	382	-26	104	192	282	381	291	221	175	266	300	104	316	248	797
46.8173	0	383	-27	104	196	284	381	296	221	174	269	300	105	315	248	796
46.9402	0	382	-27	103	194	285	380	291	226	175	265	295	104	314	248	803
47.063	0	381	-27	103	190	281	379	287	224	174	266	294	104	314	247	799
47.1859	0	381	-27	104	191	282	383	289	215	170	264	294	104	314	246	796
47.3088	0	382	-26	104	191	282	380	291	220	173	266	295	104	315	247	794
47.4317	0	380	-27	104	194	282	385	297	222	169	269	296	105	316	248	804
47.5546	0	380	-26	103	194	287	381	295	225	173	268	296	104	315	247	800
47.6774	0	380	-26	102	189	281	377	287	218	173	265	293	104	312	246	795
47.8003	0	380	-27	104	190	281	378	289	219	173	265	292	103	312	246	791
47.9232	0	380	-26	104	190	281	383	291	221	169	269	294	104	312	246	800
48.0461	0	380	-27	104	193	281	380	297	226	174	269	295	103	313	246	800
48.169	0	380	-27	104	196	285	385	299	214	168	269	295	105	313	247	795
48.2918	0	381	-27	104	189	280	378	289	218	172	265	289	104	311	246	792
48.4147	0	381	-27	104	189	281	382	290	218	167	268	291	103	312	245	803
48.5376	0	380	-28	103	189	280	377	293	224	175	268	291	104	312	246	799
48.6605	0	380	-27	103	191	279	384	295	214	169	269	293	105	311	246	794
48.7834	0	381	-27	104	194	282	385	299	215	168	270	295	105	312	246	794
48.9062	0	380	-27	104	193	284	384	296	220	169	268	290	104	312	245	801
49.0291	0	381	-26	104	188	278	377	290	222	172	267	289	103	311	244	797
49.152	0	381	-26	104	188	280	382	291	212	169	266	288	103	311	244	793
49.2749	0	381	-26	104	189	280	382	293	214	167	267	290	104	312	245	793
49.3978	0	380	-27	104	193	279	382	297	220	167	269	291	104	311	245	800
49.5206	0	380	-26	105	193	284	379	300	223	173	270	292	103	313	245	800
49.6435	0	381	-27	104	191	283	382	293	211	166	267	290	104	313	246	794
49.7664	0	381	-27	104	189	280	381	291	213	165	266	288	103	311	244	793
49.8893	0	380	-27	104	189	279	382	293	217	166	268	289	104	312	244	799
50.0122	0	381	-26	103	191	279	377	297	221	173	269	291	104	312	245	797
50.135	0	381	-26	104	193	281	383	302	211	166	270	292	103	313	245	793
50.2579	0	382	-25	105	197	285	388	304	209	161	271	293	104	313	246	794
50.3808	0	380	-27	104	190	283	382	295	217	165	269	288	103	312	245	799
50.5037	0	380	-26	104	190	281	375	295	220	171	269	288	104	313	245	797
50.6266	0	381	-26	104	191	280	381	296	210	164	268	290	104	314	245	794
50.7494	0	382	-26	104	195	280	387	300	207	159	272	292	104	313	246	792
50.8723	0	380	-26	104	196	282	383	305	218	166	274	293	104	314	246	801
50.9952	0	380	-26	104	195	286	381	302	215	166	271	291	104	314	246	800
51.1181	0	380	-27	105	190	279	381	296	209	164	268	288	104	313	245	795
51.241	0	380	-26	104	191	281	379	298	212	165	269	289	104	314	245	793
51.3638	0	380	-26	104	193	281	380	302	217	165	273	290	105	313	246	800
51.4867	0	381	-26	104	195	282	381	305	214	165	273	292	105	315	246	802
51.6096	0	381	-27	104	197	286	383	306	209	163	274	293	105	316	246	799
51.7325	0	382	-26	105	190	281	380	297	210	163	270	287	103	313	246	794
51.8554	0	380	-25	104	191	280	381	299	214	163	273	287	104	314	246	801
51.9782	0	380	-26	104	190	280	375	300	218	170	272	289	104	314	246	800
52.1011	0	382	-27	104	195	281	383	304	208	164	273	291	105	315	246	798
52.224	0	383	-25	105	198	285	385	309	208	161	274	292	106	316	247	796
52.3469	0	381	-26	104	191	282	381	298	214	163	272	288	104	313	247	796
52.4698	0	381	-26	104	189	280	374	298	217	170	272	286	104	313	246	797
52.5926	0	382	-27	104	190	279	380	300	207	164	271	289	104	314	246	796
52.7155	0	383	-26	105	194	280	384	305	208	160	276	291	105	313	247	800
52.8384	0	382	-25	105	195	283	381	309	217	165	277	293	105	314	247	797
52.9613	0	381	-26	105	191	283	382	298	212	164	272	287	105	314	247	797
53.0842	0	382	-26	103	190	278	379	296	207	164	270	287	105	313	247	798
53.207	0	381	-26	104	189	279	378	297	212	164	271	287	105	315	247	800
53.3299	0	382	-27	104	192	279	379	302	215	165	275	289	106	313	247	795
53.4528	0	381	-26	104	193	281	380	306	215	167	276	291	106	313	248	798
53.5757	0	381	-26	104	193	282	381	302	208	165	273	289	105	314	247	796
53.6986	0	382	-27	104	188	279	380	297	211	165	271	286	104	312	247	799
53.8214	0	380	-26	104	189	278	380	296	214	165	273	287	106	314	248	794
53.9443	0	381	-26	103	191	279	379	299	214	167	273	288	105	314	247	800
54.0672	0	382	-26	104	192	281	381	300	209	165	272	291	105	313	247	798
54.1901	0	383	-26	104	195	284	380	302	214	165	274	290	105	315	247	801
54.313	0	383	-27	103	190	279	379	294	217	164	271	286	105	313	247	796
54.4358	0	382	-25	104	189	277	374	295	218	171	271	287	104	314	246	802
54.5587	0	382	-26	104	190	279	379	295	208	165	271	287	104	312	246	796
54.6816	0	382	-27	104	193	279	379	300	213	166	274	290	105	312	247	800
54.8045	0	383	-26	104	194	280	382	303	218	166	275	290	105	314	248	797
54.9274	0	382	-26	105	195	284	380	298	215	167	272	288	105	315	247	803
55.0502	0	383	-27	104	189	278	379	291	210	164	269	286	104	314	246	798
55.1731	0	383	-26	103	191	279	378	293	214	165	271	288	105	313	247	801
55.296	0	383	-26	104	192	279	380	298	217	164	272	289	105	314	247	797
55.4189	0	382	-27	104	195	281	381	302	215	166	274	291	105	314	247	803
55.5418	0	383	-25	105	196	284	382	300	210	164	272	291	104	314	247	800
55.6646	0	383	-26	104	190	281	378	291	215	165	269	287	104	315	246	801
55.7875	0	382	-26	104	191	280	380	295	216	164	271	288	105	313	246	797
55.9104	0	382	-25	105	192	279	380	297	214	166	272	289	104	312	247	803
56.0333	0	383	-26	104	194	280	381	302	209	163	274	291	104	312	247	800
56.1562	0	382	-26	103	196	283	381	306	214	164	277	291	105	313	248	803
56.279	0	382	-27	103	189	280	375	296	221	167	272	287	104	314	246	796
56.4019	0	381	-26	103	190	278	377	297	213	166	272	286	104	313	247	802
56.5248	0	382	-26	104	189	278	380	299	208	163	273	287	105	311	247	798
56.6477	0	383	-26	104	193	279	379	304	215	165	275	288	105	311	247	801
56.7706	0	381	-25	104	195	282	381	306	218	165	278	290	105	312	247	798
56.8934	0	381	-26	105	192	280	378	298	212	166	273	286	105	313	246	802
57.0163	0	383	-26	103	189	278	378	296	209	164	270	285	104	313	246	798
57.1392	0	382	-26	103	189	277	378	296	214	165	273	286	106	311	246	800
57.2621	0	381	-26	104	191	277	379	302	217	166	274	287	105	312	246	796
57.385	0	380	-27	104	194	281	380	307	213	166	276	290	105	311	247	802
57.5078	0	381	-25	105	194	282	380	302	209	164	273	286	105	313	247	799
57.6307	0	381	-26	103	188	276	377	296	214	165	272	284	104	312	246	802
57.7536	0	380	-27	104	188	277	378	298	216	165	273	286	105	310	247	796
57.8765	0	381	-27	103	190	277	378	302	213	167	275	287	105	309	247	800
57.9994	0	381	-25	104	192	277	380	305	209	164	275	288	105	310	246	799
58.1222	0	380	-26	105	194	282	380	308	215	165	277	290	105	310	247	800
58.2451	0	380	-26	103	190	277	375	298	220	168	273	284	105	311	246	795
58.368	0	379	-27	104	188	276	377	297	212	167	273	284	105	309	246	800
58.4909	0	380	-25	104	189	276	379	298	209	164	274	285	105	309	246	798
58.6138	0	380	-26	104	192	276	379	302	215	166	275	287	105	310	247	801
58.7366	0	380	-26	103	193	279	381	307	217	166	278	288	105	310	247	794
58.8595	0	380	-25	105	194	282	380	307	212	167	277	286	106	311	248	800
58.9824	0	380	-26	104	188	278	378	298	209	164	272	284	105	310	246	798
59.1053	0	381	-27	103	188	276	377	298	215	165	274	285	105	308	245	798
59.2282	0	380	-26	104	189	275	378	300	217	166	274	284	104	309	246	795
59.351	0	380	-26	105	191	277	380	307	213	167	277	287	106	309	247	802
59.4739	0	379	-26	103	192	279	386	309	205	160	278	289	105	310	247	801
59.5968	0	380	-26	104	194	283	381	306	216	165	277	286	106	312	249	801
59.7197	0	381	-26	104	190	277	376	299	220	169	274	286	105	310	247	796
59.8426	0	381	-26	104	189	279	379	300	212	166	274	286	104	310	247	802
59.9654	0	380	-26	103	191	278	384	303	205	159	273	287	105	310	247	801
60.0883	0	380	-25	103	194	279	381	307	215	164	277	288	105	311	247	802
60.2112	0	380	-26	104	195	281	381	311	218	166	279	289	105	312	248	802
60.3341	0	380	-25	104	193	283	381	303	211	164	275	285	104	314	248	803
60.457	0	381	-27	103	192	278	379	301	209	163	272	285	104	313	247	796
60.5798	0	380	-26	103	191	278	379	303	215	164	276	287	105	311	247	801
60.7027	0	380	-26	105	193	278	380	308	216	166	278	289	105	311	248	802
60.8256	0	380	-26	104	195	280	382	311	212	166	279	290	105	312	248	806
60.9485	0	381	-25	103	196	284	387	313	205	160	278	289	106	313	249	798
61.0714	0	381	-25	105	190	278	378	304	214	164	276	285	105	313	247	801
61.1942	0	379	-26	104	190	279	379	306	216	166	278	286	105	311	248	802
61.3171	0	381	-26	104	193	278	379	306	210	166	277	287	106	312	248	808
61.44	0	383	-24	106	194	280	386	309	205	159	278	289	107	312	249	799
61.5629	0	381	-26	104	198	285	382	313	215	165	280	290	106	313	249	805
61.6858	0	382	-26	105	194	284	376	304	221	170	276	286	105	315	248	803
61.8086	0	382	-26	104	191	278	379	302	211	166	276	285	105	314	249	801
61.9315	0	382	-26	104	191	279	383	304	204	159	275	286	105	312	248	799
62.0544	0	382	-26	104	195	278	380	309	215	165	278	288	106	311	249	804
62.1773	0	382	-26	105	196	280	380	314	217	166	281	289	106	313	249	805
62.3002	0	382	-26	104	195	283	380	311	210	167	279	287	106	313	249	801
62.423	0	382	-26	104	190	276	378	303	209	164	276	285	106	314	247	798
62.5459	0	382	-27	103	191	276	378	304	215	166	277	285	105	312	248	804
62.6688	0	383	-26	104	192	277	379	305	217	166	278	286	106	312	248	804
62.7917	0	384	-26	105	195	279	380	308	211	167	279	289	106	313	248	803
62.9146	0	384	-25	105	197	283	386	311	205	161	278	288	105	314	249	802
63.0374	0	384	-26	105	191	279	378	302	215	165	275	285	105	313	248	808
63.1603	0	384	-26	104	189	277	373	301	221	170	276	284	105	312	248	806
63.2832	0	383	-26	104	190	276	378	302	211	168	274	284	106	313	248	803
63.4061	0	385	-27	104	194	277	383	306	206	162	277	288	105	310	248	802
63.529	0	383	-26	104	194	279	382	309	216	167	279	288	106	312	248	808
63.6518	0	383	-26	104	194	281	377	307	222	172	277	286	106	314	249	808
63.7747	0	383	-26	103	189	276	379	300	211	166	274	284	105	312	248	802
63.8976	0	384	-26	104	190	275	384	300	206	162	275	284	106	311	248	802
64.0205	0	384	-26	103	192	276	379	304	218	168	277	285	106	311	248	810
64.1434	0	383	-26	103	193	275	378	310	224	173	279	288	106	311	248	809
64.2662	0	383	-26	105	195	279	382	312	215	170	279	289	106	312	249	806
64.3891	0	383	-25	105	192	281	382	305	213	167	275	285	106	312	249	804
64.512	0	383	-26	104	190	275	379	302	217	168	277	285	105	310	248	810
64.6349	0	383	-26	104	190	276	376	304	223	175	277	285	106	310	248	806
64.7578	0	382	-27	103	191	277	381	307	214	170	278	288	106	311	248	804
64.8806	0	384	-26	104	194	278	387	311	208	164	279	289	106	312	249	803
65.0035	0	384	-26	104	196	282	382	314	218	168	282	289	107	312	249	808
65.1264	0	383	-26	104	191	280	376	302	222	172	276	285	106	313	249	805
65.2493	0	384	-26	104	191	277	379	302	213	169	277	286	106	311	248	805
65.3722	0	384	-25	103	191	278	381	303	212	168	278	287	106	311	249	803
65.495	0	384	-25	105	194	277	381	308	218	169	279	288	106	311	249	808
65.6179	0	383	-25	104	196	279	378	313	224	175	282	290	106	312	249	810
65.7408	0	384	-25	105	194	282	382	307	213	167	279	289	106	312	249	805
65.8637	0	384	-26	103	190	277	380	301	212	167	276	287	106	311	248	802
65.9866	0	384	-25	103	190	278	380	302	218	169	277	287	106	312	249	809
66.1094	0	384	-27	104	193	278	376	307	224	174	277	289	106	312	249	809
66.2323	0	384	-25	104	195	278	382	309	214	170	279	289	107	313	250	808
66.3552	0	384	-24	106	196	283	388	311	208	162	279	288	106	314	250	806
66.4781	0	383	-25	105	191	276	380	303	217	168	276	285	106	313	249	809
66.601	0	383	-26	104	190	276	376	304	223	174	279	286	106	311	249	807
66.7238	0	380	-26	104	190	276	379	302	214	171	277	286	106	311	248	801
66.8467	0	382	-27	104	194	278	388	307	208	164	279	289	106	312	250	804
66.9696	0	382	-25	104	197	280	382	311	218	170	280	290	107	313	250	811
67.0925	0	383	-26	104	192	280	377	301	222	173	277	286	105	314	248	810
67.2154	0	381	-26	103	189	277	378	299	215	170	275	285	106	313	249	808
67.3382	0	383	-26	104	192	276	381	299	213	168	275	287	106	311	248	804
67.4611	0	383	-27	104	193	277	382	303	220	170	277	288	106	310	249	809
67.584	0	383	-25	105	195	279	379	308	225	175	279	289	106	312	249	809
67.7069	0	382	-26	105	194	281	383	306	214	169	278	287	107	312	249	807
67.8298	0	383	-27	104	191	275	375	297	218	172	273	283	105	311	249	802
67.9526	0	383	-26	105	190	276	379	298	220	170	276	286	106	311	248	809
68.0755	0	382	-27	105	191	275	377	301	227	177	275	286	105	310	248	809
68.1984	0	382	-26	104	194	276	382	305	217	172	277	288	106	309	248	807
68.3213	0	383	-25	105	196	278	384	307	214	169	278	289	106	311	249	805
68.4442	0	382	-26	104	192	279	377	300	224	174	275	285	105	312	247	808
68.567	0	382	-26	103	189	276	374	298	225	176	275	285	105	310	248	807
68.6899	0	382	-27	103	189	273	380	298	216	173	274	285	105	310	248	806
68.8128	0	382	-26	104	190	274	378	301	219	175	276	286	106	309	248	803
68.9357	0	382	-27	104	192	274	381	306	221	171	278	288	105	309	248	808
69.0586	0	383	-26	103	194	279	378	309	227	177	280	289	105	310	249	808
69.1814	0	381	-26	104	190	275	376	298	219	175	273	284	105	311	248	805
69.3043	0	381	-27	104	188	275	376	298	219	174	274	284	105	309	247	802
69.4272	0	382	-26	103	189	273	380	298	220	172	276	286	105	308	247	806
69.5501	0	381	-26	105	192	273	377	304	227	177	276	287	105	308	248	806
69.673	0	381	-26	104	193	275	381	306	217	173	278	288	106	310	247	811
69.7958	0	383	-26	104	195	280	383	309	214	170	277	287	106	312	248	803
69.9187	0	381	-26	104	190	275	374	300	224	174	276	285	105	310	247	805
70.0416	0	381	-27	103	189	274	376	301	224	174	277	284	105	310	247	806
70.1645	0	381	-26	103	190	273	375	301	220	175	277	286	104	308	247	809
70.2874	0	381	-26	104	194	275	378	305	218	174	277	287	105	309	248	802
70.4102	0	381	-26	104	194	277	382	310	219	170	280	288	106	310	247	806
70.5331	0	381	-26	104	195	281	379	308	224	173	279	287	106	311	248	807
70.656	0	381	-26	103	189	275	376	300	218	174	274	284	105	312	247	807
70.7789	0	381	-26	103	190	276	376	301	217	172	277	287	105	308	247	801
70.9018	0	380	-26	104	191	277	380	303	220	169	278	287	105	309	248	806
71.0246	0	381	-26	104	194	277	377	309	226	175	279	288	106	310	248	806
71.1475	0	381	-26	104	196	280	382	312	216	171	279	287	106	313	248	808
71.2704	0	380	-27	103	191	278	375	304	216	173	276	283	105	311	246	803
71.3933	0	380	-26	103	190	276	378	303	218	169	278	285	105	309	247	804
71.5162	0	380	-26	103	191	275	376	303	224	175	278	285	105	309	245	799
71.639	0	380	-27	104	193	275	380	309	215	172	278	288	106	309	247	805
71.7619	0	380	-25	105	195	278	382	313	213	168	280	288	106	310	246	800
71.8848	0	381	-26	104	194	279	380	310	220	169	279	286	106	311	247	802
72.0077	0	379	-26	104	189	275	375	304	222	173	277	284	106	310	246	796
72.1306	0	380	-27	103	189	274	378	304	215	171	278	285	106	309	246	803
72.2534	0	380	-27	104	190	274	381	307	213	169	279	287	106	307	246	797
72.3763	0	380	-26	104	193	274	380	312	219	171	281	287	105	307	246	803
72.4992	0	380	-24	106	196	278	376	314	225	175	281	287	107	310	246	797
72.6221	0	379	-27	104	190	274	374	304	217	174	278	284	106	308	246	794
72.745	0	379	-27	104	187	272	374	303	216	173	278	285	107	306	246	798
72.8678	0	379	-26	103	189	272	378	304	219	171	279	284	106	306	245	799
72.9907	0	379	-26	104	192	273	376	311	226	176	282	286	106	306	245	799
73.1136	0	379	-25	104	194	275	380	312	216	173	282	288	107	308	246	803
73.2365	0	379	-25	104	190	276	380	304	213	170	278	284	107	309	247	796
73.3594	0	380	-26	103	187	273	373	302	223	175	276	282	105	308	246	801
73.4822	0	379	-27	104	188	272	373	302	225	176	279	284	105	307	247	798
73.6051	0	379	-26	103	189	271	374	305	221	177	278	285	106	305	247	803
73.728	0	378	-26	104	192	272	381	309	214	171	279	287	106	307	247	798
73.8509	0	379	-27	103	194	276	380	312	219	172	282	287	107	307	248	802
73.9738	0	378	-26	104	187	271	374	303	224	175	277	282	105	308	246	801
74.0966	0	377	-26	103	188	270	373	303	220	177	277	284	105	306	246	801
74.2195	0	378	-27	104	189	270	374	305	218	175	278	285	105	306	246	800
74.3424	0	378	-27	105	192	271	379	309	220	171	280	286	106	306	246	800
74.4653	0	378	-26	104	193	273	375	313	225	175	281	287	106	308	247	800
74.5882	0	378	-26	104	192	278	380	310	214	169	281	286	106	308	246	803
74.711	0	378	-26	104	188	272	372	302	215	174	276	282	105	308	246	795
74.8339	0	378	-26	103	190	272	376	304	217	169	280	285	106	306	245	800
74.9568	0	378	-26	104	190	271	374	308	224	175	280	286	106	306	246	801
75.0797	0	379	-26	104	193	272	379	311	215	171	280	287	106	308	246	804
75.2026	0	379	-26	104	194	276	380	314	212	169	282	288	107	308	247	797
75.3254	0	379	-26	104	190	274	371	307	222	173	279	284	105	308	246	800
75.4483	0	378	-26	104	189	272	372	305	222	175	280	285	106	307	246	801
75.5712	0	378	-26	103	189	272	376	307	214	171	281	286	106	307	246	799
75.6941	0	379	-26	104	192	271	379	312	212	169	282	288	106	307	247	796
75.817	0	379	-26	104	194	275	379	316	217	169	284	288	107	309	247	802
75.9398	0	378	-27	104	193	276	373	312	223	175	282	285	106	310	248	800
76.0627	0	378	-26	104	188	271	372	306	215	173	280	283	105	309	246	797
76.1856	0	378	-27	103	189	271	373	307	215	172	283	287	107	307	246	794
76.3085	0	379	-26	104	191	271	377	311	216	170	284	287	107	307	247	799
76.4314	0	379	-25	104	194	273	374	315	223	175	285	289	107	308	248	800
76.5542	0	379	-26	105	195	278	379	315	212	171	284	288	108	311	248	798
76.6771	0	379	-26	104	189	271	371	305	214	172	280	284	106	310	248	794
76.8	0	379	-26	103	189	271	376	307	216	169	282	285	107	309	248	803
76.9229	0	379	-26	104	191	270	372	309	222	175	282	286	107	309	247	800
77.0458	0	380	-26	104	192	272	378	313	213	172	284	289	107	309	248	800
77.1686	0	379	-26	104	195	276	378	317	213	171	285	288	107	310	248	798
77.2915	0	380	-26	104	191	275	376	309	217	170	282	285	106	311	248	805
77.4144	0	379	-27	104	188	271	370	307	222	175	282	285	107	309	247	802
77.5373	0	379	-27	104	189	270	376	307	213	171	282	287	106	309	247	797
77.6602	0	379	-27	104	193	270	382	313	209	167	283	288	107	308	247	795
77.783	0	379	-26	104	193	272	379	316	219	171	286	289	108	309	248	803
77.9059	0	378	-25	104	197	276	375	318	223	176	287	290	108	309	248	801
78.0288	0	379	-27	104	190	271	373	310	216	173	282	285	107	309	246	795
78.1517	0	378	-26	103	189	271	373	307	216	173	283	286	107	307	247	795
78.2746	0	379	-26	103	190	271	377	310	219	171	284	286	107	308	247	801
78.3974	0	379	-27	104	193	271	374	313	223	177	286	289	108	308	248	803
78.5203	0	379	-26	104	195	274	379	316	214	171	285	290	109	311	250	804
78.6432	0	380	-25	104	197	278	379	316	214	171	285	290	107	313	250	803
78.7661	0	380	-26	103	190	274	372	308	222	174	281	286	107	312	249	808
78.889	0	379	-26	103	190	272	372	308	222	176	282	286	106	311	249	807
79.0118	0	379	-26	103	192	271	378	310	213	171	283	289	107	310	248	803
79.1347	0	379	-27	104	194	273	375	314	219	175	283	289	108	311	250	801
79.2576	1	380	-26	104	196	276	380	319	219	171	286	290	107	313	251	810
79.3805	0	379	-26	103	197	279	374	316	223	174	283	287	107	315	251	808
79.5034	0	379	-26	104	190	273	377	308	211	169	281	286	106	314	249	803
79.6262	0	380	-26	103	194	272	373	311	216	173	281	287	106	313	249	800
79.7491	0	380	-26	104	193	273	378	313	217	170	284	288	107	312	250	809
79.872	0	379	-27	104	196	275	375	318	222	175	286	290	108	313	250	807
79.9949	0	380	-24	105	198	280	380	320	213	170	285	289	107	315	251	805
80.1178	0	380	-26	103	192	274	374	309	216	173	281	286	107	314	249	802
80.2406	0	380	-27	105	192	274	377	310	218	170	285	287	106	312	249	809
80.3635	0	380	-25	104	193	273	374	311	223	176	284	289	107	314	249	807
80.4864	0	381	-25	105	194	274	379	316	213	171	285	290	107	312	249	801
80.6093	0	381	-25	105	197	277	384	319	209	166	287	290	107	313	250	800
80.7322	0	381	-26	103	193	278	374	311	223	174	284	286	107	315	249	810
80.855	0	381	-26	103	190	274	372	307	222	176	283	286	107	314	249	807
80.9779	0	380	-26	103	192	273	377	309	213	171	283	287	107	313	248	802
81.1008	0	382	-27	103	193	272	379	312	215	172	284	289	107	312	249	802
81.2237	0	382	-26	104	197	276	381	316	221	171	286	290	107	314	249	811
81.3466	0	381	-26	104	195	279	376	312	224	176	283	288	107	315	250	808
81.4694	0	381	-27	103	190	274	378	304	213	170	279	285	106	314	249	804
81.5923	0	382	-25	105	190	273	374	305	221	177	281	287	107	313	249	803
81.7152	0	380	-26	103	192	272	379	308	222	174	282	288	106	314	250	809
81.8381	0	380	-26	103	194	274	376	313	226	179	283	290	107	313	250	809
81.961	0	381	-25	104	197	278	382	313	215	172	283	289	107	315	250	805
82.0838	0	381	-27	103	189	274	374	303	220	175	279	285	106	315	249	803
82.2067	0	380	-26	104	190	274	374	304	227	178	280	287	105	313	248	809
82.3296	0	380	-26	103	190	272	374	305	226	179	282	287	105	312	248	808
82.4525	0	381	-26	102	193	273	380	310	215	173	282	289	106	312	249	805
82.5754	0	382	-26	104	194	274	375	312	223	178	283	290	106	313	250	803
82.6982	0	381	-26	104	194	277	375	310	228	178	281	286	107	315	250	810
82.8211	0	379	-27	104	189	272	373	304	225	179	280	286	106	314	250	808
82.944	0	380	-27	103	188	273	374	305	218	178	280	287	106	312	249	803
83.0669	0	380	-27	104	191	273	374	306	224	180	282	288	106	312	249	807
83.1898	0	380	-27	104	193	273	376	311	228	179	284	290	107	312	250	804
83.3126	0	380	-27	103	195	276	376	314	225	180	284	291	107	313	250	807
83.4355	0	380	-26	104	192	276	375	306	219	178	280	286	105	314	249	804
83.5584	0	380	-26	104	189	272	373	304	224	178	280	287	106	313	249	807
83.6813	0	379	-27	103	190	273	375	304	228	180	281	287	106	312	249	807
83.8042	0	379	-26	103	192	272	375	307	225	180	282	290	106	313	249	813
83.927	0	381	-27	104	195	275	376	312	220	178	282	290	106	312	250	810
84.0499	0	380	-27	104	196	279	381	314	220	173	283	292	106	314	250	812
84.1728	0	380	-27	104	192	276	375	306	226	175	279	286	106	314	248	805
84.2957	0	379	-27	104	189	273	373	304	224	179	279	287	106	314	249	812
84.4186	0	381	-27	104	191	274	376	305	219	178	281	290	106	312	250	807
84.5414	0	381	-26	103	195	274	376	310	225	178	283	290	106	314	249	811
84.6643	0	380	-25	104	196	276	376	315	229	179	285	291	107	314	250	807
84.7872	0	379	-26	104	197	281	377	315	224	179	283	290	107	315	251	812
84.9101	0	379	-26	104	191	275	375	305	220	177	281	287	106	314	250	807
85.033	0	380	-27	104	192	276	375	307	226	177	283	289	106	313	248	809
85.1558	0	381	-26	104	193	274	376	310	228	179	282	288	106	314	250	805
85.2787	0	381	-26	103	196	276	376	314	224	180	285	291	107	313	250	811
85.4016	0	381	-25	105	198	280	378	317	219	177	285	291	107	316	251	809
85.5245	0	381	-26	103	193	278	375	309	226	177	282	287	107	316	250	809
85.6474	0	380	-26	103	191	275	375	307	227	178	284	288	106	315	250	805
85.7702	0	381	-27	103	193	274	376	309	223	180	282	289	105	314	249	810
85.8931	0	381	-26	104	194	276	377	312	220	177	284	291	106	314	249	808
86.016	0	382	-26	105	196	277	381	317	223	174	286	291	107	315	251	815
86.1389	0	381	-26	104	196	281	377	314	228	178	285	289	106	316	250	808
86.2618	0	381	-27	103	191	275	373	306	222	180	282	288	106	315	249	806
86.3846	0	381	-27	104	191	274	377	307	221	178	282	288	106	314	249	805
86.5075	0	381	-26	104	192	275	376	309	228	180	284	290	107	313	250	809
86.6304	0	381	-27	104	195	276	378	314	229	181	286	291	107	313	250	811
86.7533	0	381	-24	106	198	279	378	317	223	180	285	291	107	316	250	808
86.8762	0	382	-26	104	192	277	377	308	221	178	281	287	106	314	249	805
86.999	0	381	-26	103	190	275	375	306	228	180	283	289	106	313	250	811
87.1219	0	380	-26	103	191	273	375	308	229	182	283	289	106	312	249	809
87.2448	0	381	-26	105	192	275	378	311	222	179	285	291	106	312	250	806
87.3677	0	381	-26	105	196	275	379	315	222	179	285	292	106	314	250	804
87.4906	0	381	-26	104	195	278	376	313	229	180	284	288	106	315	250	810
87.6134	0	380	-27	103	190	273	374	307	228	181	282	287	106	314	249	807
87.7363	0	379	-27	104	191	274	376	308	222	180	283	290	106	312	250	801
87.8592	0	381	-26	103	192	273	376	311	223	180	284	291	106	312	250	801
87.9821	0	378	-26	104	195	273	376	316	228	180	287	293	107	312	250	809
88.105	0	380	-27	103	197	278	377	319	227	180	287	291	107	316	252	806
88.2278	0	379	-27	104	191	276	375	309	219	179	283	289	106	314	252	802
88.3507	0	381	-27	103	191	273	375	309	222	179	284	290	106	313	250	801
88.4736	0	378	-26	104	190	273	375	312	228	180	285	289	106	314	251	808
88.5965	0	378	-26	103	193	274	375	316	226	181	287	292	107	314	251	808
88.7194	0	380	-27	104	196	276	376	319	220	179	287	292	107	315	251	804
88.8422	0	380	-26	104	194	278	375	313	223	179	285	290	107	316	252	801
88.9651	0	380	-27	104	191	273	376	309	227	178	285	289	106	314	251	802
89.088	0	379	-26	104	191	272	374	310	225	182	285	290	106	313	251	802
89.2109	0	379	-27	104	193	273	376	314	220	180	285	291	106	313	251	801
89.3338	0	380	-26	105	196	275	376	316	224	180	286	293	106	314	251	805
89.4566	0	380	-26	103	195	278	376	315	229	180	285	290	106	316	252	801
89.5795	0	379	-26	104	191	274	373	308	224	181	282	288	107	314	251	804
89.7024	0	379	-26	104	190	273	375	308	221	179	282	290	106	313	250	800
89.8253	0	379	-26	105	191	273	374	309	225	180	282	289	106	312	251	802
89.9482	0	379	-27	104	195	273	377	315	228	179	286	291	106	313	251	798
90.071	0	378	-27	104	195	277	376	318	225	181	285	291	107	313	251	804
90.1939	0	378	-26	105	190	273	373	308	220	179	282	287	106	312	250	798
90.3168	0	378	-26	103	189	271	372	309	224	180	282	287	106	311	249	800
90.4397	0	378	-27	104	189	271	375	310	227	179	284	287	105	310	249	794
90.5626	0	376	-26	104	191	270	372	314	223	181	285	289	105	309	250	798
90.6854	0	377	-27	104	194	273	375	318	219	177	285	290	106	310	250	796
90.8083	0	377	-27	104	191	272	372	311	225	180	283	286	106	311	249	797
90.9312	0	375	-27	103	188	270	373	308	226	180	282	284	106	309	248	790
91.0541	0	375	-27	103	187	269	371	307	222	182	281	285	105	308	247	795
91.177	0	375	-26	103	190	268	373	312	219	180	283	287	105	306	249	792
91.2998	0	376	-25	103	192	269	372	315	225	181	284	288	105	306	249	792
91.4227	0	375	-27	103	192	274	373	316	227	181	285	286	105	308	248	788
91.5456	0	374	-27	104	187	267	371	308	221	180	280	283	105	308	248	791
91.6685	0	374	-28	104	186	268	372	307	219	180	281	284	105	306	247	786
91.7914	0	374	-27	104	186	265	371	309	224	181	282	284	105	307	248	790
91.9142	0	374	-27	103	190	267	372	315	225	182	285	286	105	305	249	789
92.0371	0	374	-27	103	191	269	374	318	220	181	286	287	106	306	248	787
92.16	0	374	-26	104	189	272	372	311	219	178	281	283	105	307	248	784
92.2829	0	374	-26	103	188	267	371	308	225	180	282	283	105	305	247	789
92.4058	0	374	-26	104	187	267	371	309	225	181	282	284	105	305	247	788
92.5286	0	373	-27	104	190	268	373	312	219	179	283	285	105	305	248	784
92.6515	0	374	-27	104	192	270	373	316	219	178	284	286	106	306	248	783
92.7744	0	375	-26	104	192	275	373	318	225	178	285	286	105	306	248	791
92.8973	0	373	-27	104	188	269	370	309	224	178	281	282	105	306	248	786
93.0202	0	374	-26	104	188	269	371	309	218	178	282	283	105	304	247	781
93.143	0	374	-27	103	189	269	372	310	219	178	282	285	105	304	247	778
93.2659	0	372	-26	104	192	269	372	316	225	178	284	286	105	305	247	787
93.3888	0	373	-26	104	194	272	372	319	224	180	286	288	106	306	248	786
93.5117	0	373	-27	104	190	273	371	311	217	177	281	284	105	307	248	779
93.6346	0	374	-27	104	188	269	371	310	218	176	283	285	106	304	247	777
93.7574	0	374	-27	104	190	268	371	311	225	179	284	285	106	304	248	785
93.8803	0	374	-26	103	192	270	372	315	223	180	285	286	106	305	247	784
94.0032	0	374	-25	104	195	271	373	318	216	177	285	288	106	308	249	781
94.1261	0	375	-25	105	193	275	371	315	220	176	284	284	106	307	249	781
94.249	0	374	-26	103	188	269	371	308	223	176	282	283	105	306	248	784
94.3718	0	373	-27	104	189	269	369	309	222	179	282	284	106	305	247	783
94.4947	0	375	-26	103	191	268	371	312	217	177	283	286	106	305	248	780
94.6176	0	375	-26	104	194	271	371	317	222	178	285	286	107	307	248	784
94.7405	0	374	-25	104	194	275	372	317	224	176	285	286	106	307	248	783
94.8634	0	374	-26	104	189	269	368	309	222	179	280	282	106	306	247	781
94.9862	0	375	-27	102	189	268	369	309	217	177	281	285	106	305	247	779
95.1091	0	376	-26	105	189	268	368	310	221	179	284	286	105	304	247	782
95.232	0	374	-27	103	192	268	369	317	226	180	287	286	106	305	247	777
95.3549	0	375	-25	104	194	271	371	320	221	179	287	288	107	306	248	784
95.4778	0	374	-27	104	190	271	370	311	215	176	283	283	107	307	248	777
95.6006	0	374	-27	104	188	268	368	310	221	178	283	283	107	305	247	779
95.7235	0	375	-26	103	188	266	368	310	224	180	283	284	107	304	247	775
95.8464	0	374	-26	104	190	269	369	313	220	181	285	286	107	303	248	780
95.9693	0	374	-26	103	192	268	372	318	217	178	285	286	108	305	248	777
96.0922	0	376	-26	104	193	273	371	316	221	178	287	286	107	306	249	782
96.215	0	374	-26	104	190	269	369	309	223	179	285	284	106	306	248	775
96.3379	0	375	-26	103	188	268	367	309	219	181	283	285	107	306	247	780
96.4608	0	375	-26	103	190	266	370	311	217	178	283	287	106	305	248	780
96.5837	0	376	-26	104	192	269	370	316	222	179	287	288	108	306	248	781
96.7066	0	376	-27	104	194	271	371	321	224	179	289	289	108	307	250	781
96.8294	0	375	-26	104	193	273	369	315	218	179	285	285	107	308	250	783
96.9523	0	376	-27	103	189	268	369	310	216	176	284	286	107	306	249	777
97.0752	0	376	-26	104	190	270	369	310	222	179	284	287	107	307	249	784
97.1981	0	376	-26	104	192	275	371	309	225	179	281	290	106	308	251	790
97.321	0	375	-26	103	193	278	371	304	223	178	276	293	105	314	252	796
97.4438	0	377	-26	104	198	280	373	308	220	175	275	290	105	317	251	791
97.5667	0	377	-26	104	192	276	369	299	226	176	275	288	105	314	251	796
97.6896	0	377	-26	104	191	275	369	301	225	178	275	289	105	313	250	794
97.8125	0	375	-27	104	193	275	370	304	221	178	277	289	105	312	250	790
97.9354	0	378	-26	104	196	276	372	309	221	178	278	290	106	313	251	789
98.0582	0	379	-27	105	197	278	372	313	226	177	282	290	106	313	251	797
98.1811	0	377	-26	104	194	278	371	305	225	177	278	287	105	315	250	795
98.304	0	377	-27	104	191	274	370	302	219	177	276	286	106	313	250	790
98.4269	0	378	-26	104	191	274	370	303	222	178	278	288	105	310	249	787
98.5498	0	378	-27	104	195	274	372	308	226	178	279	290	107	312	250	797
98.6726	0	378	-27	103	195	277	373	308	226	178	278	292	106	315	251	799
98.7955	0	378	-26	104	197	284	373	302	221	175	272	292	105	318	252	800
98.9184	0	378	-27	104	191	276	369	293	222	174	268	288	104	318	250	798
99.0413	0	378	-27	104	191	275	369	296	228	177	273	288	104	316	250	803
99.1642	0	379	-27	104	193	274	370	300	227	179	273	289	104	315	250	801
99.287	0	378	-27	104	196	275	372	305	220	177	276	290	105	314	251	794
99.4099	0	380	-25	103	198	277	373	310	224	178	279	290	106	314	251	791
99.5328	0	379	-27	104	193	277	371	303	228	176	277	285	105	316	250	797
99.6557	0	378	-27	104	191	273	369	301	224	179	275	285	105	314	249	799
99.7786	0	379	-26	103	191	273	372	300	219	179	277	287	105	313	249	792
99.9014	0	379	-26	103	194	274	371	303	224	178	277	290	105	313	250	797
100.024	0	379	-27	104	196	276	372	307	229	178	279	290	105	314	251	795
100.147	0	379	-26	105	199	279	372	310	225	179	278	288	105	316	250	800
100.27	0	379	-27	104	191	274	371	299	219	176	274	285	105	315	249	795
100.393	0	379	-26	103	191	274	369	300	224	179	277	286	105	313	249	797
100.516	0	379	-27	103	190	273	370	301	230	181	277	286	105	312	248	792
100.639	0	380	-27	104	193	273	372	305	224	180	278	289	105	312	249	798
100.762	0	381	-27	104	196	276	375	309	220	178	280	290	105	314	250	795
100.884	0	380	-26	104	197	279	374	309	226	178	281	288	105	315	249	799
101.007	0	379	-27	104	191	274	372	301	227	178	277	285	105	313	248	791
101.13	0	379	-26	103	190	273	371	302	223	181	278	286	105	312	248	796
101.253	0	379	-27	104	192	274	373	303	220	178	278	288	105	311	248	795
101.376	0	379	-26	103	195	273	373	307	226	179	280	288	105	312	249	797
101.499	0	380	-26	104	196	276	374	312	228	178	282	290	105	313	249	797
101.622	0	379	-26	103	197	279	374	308	221	178	279	288	106	314	249	798
101.745	0	379	-26	103	191	274	371	302	219	176	277	285	104	313	249	793
101.868	0	379	-27	104	192	274	371	302	226	178	278	286	105	313	249	798
101.99	0	379	-27	105	193	273	372	307	227	179	281	288	105	312	249	798
102.113	0	379	-26	104	195	275	373	311	222	178	280	289	106	314	249	796
102.236	0	379	-25	105	197	278	375	315	220	175	282	289	106	315	251	796
102.359	0	379	-27	104	193	277	372	307	226	176	279	285	104	315	249	802
102.482	0	379	-26	104	192	274	372	305	226	178	280	287	105	314	249	799
102.605	0	378	-27	104	192	275	372	306	222	178	279	287	105	314	248	796
102.728	0	379	-27	104	196	274	374	311	221	178	281	289	106	313	249	795
102.851	0	379	-24	105	197	276	375	315	228	177	283	290	106	315	249	806
102.973	0	378	-27	104	197	281	375	313	226	177	282	286	106	317	250	802
103.096	0	379	-27	104	191	274	373	306	219	176	279	285	105	315	249	794
103.219	0	380	-26	103	192	275	372	307	222	177	282	287	105	313	249	795
103.342	0	379	-26	104	193	276	374	310	227	178	283	288	105	313	248	802
103.465	0	379	-26	104	197	276	374	315	226	179	284	289	106	314	249	802
103.588	0	379	-26	104	199	280	380	317	214	173	283	288	106	316	250	798
103.711	0	380	-27	104	192	274	372	306	221	175	279	285	105	314	249	795
103.834	0	379	-26	105	191	274	373	307	227	178	282	287	106	313	249	803
103.956	0	379	-26	103	193	273	372	308	225	179	282	286	106	314	249	799
104.079	0	380	-27	104	194	273	374	313	219	177	282	289	106	314	250	799
104.202	0	380	-27	104	197	277	374	317	223	178	285	289	106	314	250	803
104.325	0	380	-27	105	194	277	374	309	226	176	282	285	105	315	250	798
104.448	0	379	-25	104	191	273	371	306	224	179	281	284	105	314	249	802
104.571	0	379	-27	104	191	272	373	306	219	178	281	286	106	312	248	799
104.694	0	380	-27	104	193	273	371	311	224	179	283	288	106	312	250	803
104.817	0	379	-26	104	195	274	373	316	227	180	285	288	105	313	250	799
104.94	0	378	-27	103	196	278	373	316	224	180	286	288	107	314	251	804
105.062	0	378	-27	104	191	272	371	307	218	178	281	285	105	312	249	798
105.185	0	379	-26	104	190	272	370	307	224	179	284	287	106	312	250	802
105.308	11	378	-27	103	192	270	372	311	227	180	284	287	106	313	250	798
105.431	0	379	-26	104	194	273	372	314	223	181	284	289	107	312	251	805
105.554	0	379	-25	105	195	274	374	317	219	178	285	290	107	313	251	800
105.677	0	379	-25	104	192	275	372	310	225	179	284	285	106	314	251	802
105.8	0	378	-26	103	190	272	371	308	227	180	284	286	107	311	250	797
105.923	0	378	-26	103	190	271	371	309	222	181	284	288	107	310	250	801
106.045	0	379	-26	103	193	271	373	314	219	178	283	288	106	311	250	799
106.168	0	379	-26	104	195	273	373	315	225	179	286	289	107	312	250	800
106.291	0	379	-25	106	196	279	374	319	228	179	288	290	107	313	252	802
106.414	0	379	-27	103	192	276	371	308	222	181	282	285	106	314	250	803
106.537	0	380	-25	105	189	274	373	308	219	178	282	287	106	312	250	795
106.66	0	379	-27	104	191	273	373	309	225	180	284	287	106	311	250	800
106.783	0	380	-26	104	195	273	374	314	227	181	287	289	107	313	252	801
106.906	0	380	-26	104	196	275	375	317	223	180	286	290	108	314	252	800
107.028	0	380	-26	104	197	280	376	314	220	177	284	288	107	315	252	798
107.151	0	380	-26	104	192	274	371	307	226	178	283	286	107	313	251	805
107.274	0	380	-26	104	192	275	373	308	227	180	283	287	107	313	251	802
107.397	0	379	-26	103	193	274	372	311	222	181	283	289	107	312	251	800
107.52	0	379	-26	104	196	275	374	316	222	178	285	289	108	314	252	799
107.643	0	380	-24	105	198	278	380	320	223	174	287	290	108	314	252	807
107.766	0	379	-27	104	192	278	374	310	226	179	284	286	107	315	252	804
107.889	0	379	-26	104	191	274	372	310	220	180	284	287	107	312	251	800
108.012	0	379	-26	103	192	273	374	312	222	179	286	288	107	312	251	798
108.134	0	380	-26	104	195	273	375	317	227	181	288	289	108	313	252	807
108.257	0	380	-25	105	197	276	375	320	226	181	290	290	108	313	252	804
108.38	0	380	-24	105	197	280	381	319	216	174	287	288	107	314	252	799
108.503	0	381	-26	104	191	274	373	310	221	179	284	285	107	313	251	798
108.626	0	380	-26	103	191	275	374	311	227	181	285	286	107	312	251	805
108.749	0	381	-26	103	194	273	374	314	227	182	286	287	108	313	251	801
108.872	0	380	-25	105	195	274	376	318	220	179	288	289	108	311	251	798
108.995	0	381	-26	105	198	278	375	322	223	180	289	289	108	314	253	799
109.117	0	380	-26	104	194	278	374	314	227	180	288	286	108	314	252	803
109.24	0	380	-26	104	191	273	372	311	225	181	286	285	108	313	251	801
109.363	0	380	-27	103	191	273	376	312	219	180	286	287	108	312	251	798
109.486	0	380	-26	104	195	272	374	317	223	181	289	288	108	311	251	795
109.609	0	380	-26	104	196	275	375	321	228	181	290	289	109	312	252	802
109.732	0	379	-25	105	199	278	376	323	225	182	291	290	108	313	252	798
109.855	0	380	-26	105	192	276	374	313	219	179	286	285	107	313	251	797
109.978	0	379	-25	105	192	273	375	312	223	181	286	284	108	313	251	800
110.1	0	379	-25	105	191	274	373	313	229	182	288	285	108	312	251	795
110.223	0	379	-26	103	195	274	375	318	225	184	289	288	109	312	253	802
110.346	0	381	-27	104	197	276	377	322	219	181	290	288	108	313	253	800
110.469	0	380	-26	105	200	279	377	324	225	180	291	288	109	314	253	802
110.592	0	379	-26	104	193	275	376	314	226	179	287	285	108	313	252	797
110.715	0	378	-25	104	193	275	374	314	224	182	287	287	108	312	252	807
110.838	0	380	-25	104	194	275	377	315	219	180	288	288	108	312	252	805
110.961	0	379	-26	103	197	275	376	319	225	180	289	288	108	313	252	811
111.084	0	379	-26	104	198	277	375	323	229	181	290	290	109	315	251	806
111.206	0	380	-26	104	200	283	377	320	224	180	289	288	109	315	252	810
111.329	0	380	-26	105	194	276	376	313	220	179	285	285	107	315	251	801
111.452	0	379	-26	104	193	276	375	313	226	180	289	288	108	313	252	804
111.575	0	379	-26	104	196	276	375	316	230	182	288	287	108	313	253	800
111.698	0	380	-26	104	199	277	376	320	225	183	289	290	107	315	252	806
111.821	0	381	-26	104	201	280	379	323	220	179	290	292	109	316	253	806
111.944	0	380	-26	104	197	281	376	315	227	180	288	286	108	317	253	804
112.067	0	379	-26	104	194	275	376	312	229	182	289	287	108	315	253	806
112.189	0	380	-26	105	195	276	375	314	224	182	286	288	108	314	253	806
112.312	0	380	-26	103	198	274	378	317	221	181	289	290	108	315	252	802
112.435	0	380	-25	104	199	278	377	321	228	181	292	292	108	315	252	807
112.558	0	381	-26	105	200	282	378	321	228	182	291	290	108	317	253	807
112.681	0	380	-25	104	193	275	375	312	223	182	288	286	107	316	252	803
112.804	0	381	-26	104	195	273	376	314	221	180	289	290	107	315	253	804
112.927	0	380	-26	104	195	274	376	316	229	183	290	290	108	314	253	811
113.05	0	380	-26	104	198	275	377	320	229	184	291	291	108	315	254	809
113.172	0	381	-26	105	199	279	378	321	223	183	290	292	108	317	253	808
113.295	0	382	-26	104	195	278	375	310	224	183	286	287	108	318	254	804
113.418	0	382	-26	104	195	275	375	307	230	183	286	288	107	317	253	814
113.541	0	383	-25	104	193	275	376	309	229	185	287	288	107	318	253	813
113.664	0	381	-25	104	197	274	375	315	224	185	288	290	107	316	254	808
113.787	0	382	-25	105	198	276	376	318	225	184	290	291	108	317	255	807
113.91	0	382	-25	104	198	280	377	316	231	183	289	288	108	319	254	815
114.033	0	381	-26	104	193	275	375	309	228	185	287	287	108	318	253	812
114.156	0	382	-26	103	193	274	376	308	223	183	286	288	107	318	254	810
114.278	0	382	-26	105	194	275	375	310	227	185	287	290	106	317	253	808
114.401	0	380	-25	104	199	274	376	315	231	184	289	290	108	318	254	814
114.524	0	381	-25	104	201	279	378	318	228	185	290	291	108	318	255	810
114.647	0	381	-26	104	196	279	376	305	223	182	282	289	107	320	254	810
114.77	0	383	-25	104	194	277	375	305	227	184	282	291	107	318	253	807
114.893	0	381	-26	104	195	275	375	307	231	185	284	289	106	319	253	810
115.016	0	380	-26	105	197	275	375	309	228	186	286	291	106	318	253	811
115.139	0	382	-25	104	199	276	378	314	223	184	287	292	106	318	254	812
115.261	0	382	-25	105	198	279	376	312	228	183	286	290	106	319	254	814
115.384	0	382	-26	104	194	274	375	307	231	184	286	288	106	318	253	808
115.507	0	382	-26	104	194	274	375	308	229	186	287	290	106	317	253	815
115.63	0	382	-26	105	196	274	377	310	223	184	286	290	107	317	253	813
115.753	0	382	-26	104	198	274	377	315	229	184	288	291	107	318	253	817
115.876	0	381	-25	104	199	280	378	317	232	184	289	290	106	320	254	812
115.999	0	381	-26	104	193	276	374	307	228	186	285	287	106	318	252	816
116.122	0	381	-26	104	193	273	376	308	222	184	285	288	106	316	254	809
116.244	0	382	-25	104	195	274	375	309	228	185	287	288	106	316	253	815
116.367	0	381	-25	105	198	274	375	313	232	186	289	290	106	317	254	812
116.49	0	382	-25	105	199	278	377	316	227	186	289	291	108	318	254	818
116.613	0	382	-26	104	195	277	377	307	223	183	285	286	106	319	253	815
116.736	0	382	-27	104	192	273	374	306	229	185	286	287	106	317	252	816
116.859	0	380	-25	104	192	273	375	306	231	186	287	287	107	317	252	810
116.982	0	381	-25	105	195	272	374	310	226	187	288	289	105	316	252	815
117.105	0	382	-26	104	197	273	377	314	223	184	289	289	106	316	253	815
117.228	0	381	-25	104	196	276	376	314	229	185	288	288	106	316	252	812
117.35	0	380	-26	104	192	272	374	309	231	186	287	285	106	316	252	805
117.473	0	380	-26	103	191	273	373	303	226	187	285	287	105	316	252	809
117.596	0	382	-24	105	192	272	374	304	223	185	286	287	106	314	251	807
117.719	0	382	-26	105	195	272	374	310	230	185	288	287	105	315	250	811
117.842	0	381	-25	105	197	274	375	314	231	185	288	289	105	315	251	809
117.965	0	380	-25	104	193	276	374	306	226	186	286	286	105	316	251	807
118.088	0	381	-27	104	190	271	374	305	224	184	286	286	105	313	249	803
118.211	0	378	-26	104	191	271	373	306	229	185	286	284	105	314	249	810
118.333	0	379	-26	104	193	271	373	310	230	186	288	286	105	312	250	807
118.456	0	378	-26	103	195	272	374	314	225	186	287	287	105	314	251	805
118.579	0	378	-27	104	196	276	375	312	225	186	287	286	104	315	251	802
118.702	0	379	-26	104	191	272	371	305	230	185	285	285	104	314	250	809
118.825	0	378	-26	104	191	272	372	305	229	186	286	284	104	314	250	806
118.948	0	378	-27	104	192	271	371	308	224	184	286	286	105	313	250	802
119.071	0	378	-26	105	193	271	372	313	225	185	287	287	105	313	250	801
119.194	0	379	-26	104	197	275	374	315	230	185	289	287	105	314	250	810
119.316	0	377	-26	103	192	271	371	306	228	186	284	282	104	314	250	804
119.439	0	378	-26	105	190	272	373	305	223	184	285	284	105	313	250	800
119.562	0	378	-27	103	192	270	371	306	225	185	286	285	104	312	250	801
119.685	0	378	-25	104	195	271	372	310	230	185	287	286	105	313	249	809
119.808	0	377	-27	104	196	274	373	315	229	186	288	286	105	314	250	808
119.931	0	377	-26	103	192	273	372	305	223	184	283	284	104	315	250	801
120.054	0	378	-26	104	190	270	370	303	226	185	285	284	105	311	249	800
120.177	0	377	-27	103	189	271	370	306	230	186	285	283	104	312	249	804
120.3	0	378	-27	104	193	270	371	310	228	187	287	285	105	312	250	806
120.422	0	378	-26	104	196	273	373	313	223	184	287	286	105	313	249	804
120.545	0	378	-26	103	194	274	372	308	226	185	283	283	105	315	250	805
120.668	0	378	-26	103	189	271	371	305	231	186	285	282	104	311	248	795
120.791	0	376	-27	104	189	269	369	305	227	187	285	283	104	310	249	793
120.914	0	378	-26	104	191	271	372	306	222	185	286	285	104	311	249	799
121.037	0	378	-25	104	195	272	372	310	226	185	285	286	105	312	250	804
121.16	0	378	-27	104	195	276	373	310	231	185	287	286	104	314	250	799
121.283	0	378	-26	103	190	272	369	300	228	186	280	283	103	314	248	803
121.405	0	377	-26	104	190	271	370	299	222	183	281	284	104	312	247	798
121.528	0	378	-26	104	190	270	369	302	228	185	283	285	103	312	248	801
121.651	0	379	-25	103	193	271	372	306	229	183	284	286	104	314	249	799
121.774	0	379	-26	104	195	272	371	309	226	185	285	287	104	314	249	806
121.897	0	380	-26	103	195	276	372	306	222	183	282	284	104	314	249	801
122.02	0	379	-26	104	190	271	369	300	227	184	280	282	103	314	248	804
122.143	0	378	-26	104	191	270	371	302	228	183	283	283	104	312	248	796
122.266	0	379	-27	103	193	271	369	304	226	185	284	285	105	312	248	807
122.388	0	381	-26	104	195	272	372	307	221	183	283	286	104	315	248	806
122.511	0	380	-25	105	197	275	372	310	227	183	285	287	104	316	249	810
122.634	0	380	-26	104	193	275	372	302	229	183	281	283	104	317	249	805
122.757	0	380	-26	103	191	272	369	301	226	184	280	284	104	316	248	808
122.88	0	380	-27	103	192	272	372	303	222	183	282	285	104	315	249	808
123.003	0	381	-26	105	195	272	371	308	228	183	284	286	105	314	248	807
123.126	0	380	-25	105	196	274	373	312	230	183	286	287	105	315	249	801
123.249	0	381	-25	105	197	278	373	308	225	183	284	286	105	316	249	810
123.372	0	382	-26	103	191	274	371	298	223	182	279	284	103	317	248	808
123.494	0	382	-26	103	193	273	370	299	228	182	280	286	104	316	248	809
123.617	0	381	-27	104	193	274	371	300	231	184	280	286	104	316	249	808
123.74	0	381	-26	104	196	275	372	307	225	183	282	289	104	316	249	813
123.863	0	382	-27	105	199	278	375	310	223	181	282	290	105	318	250	807
123.986	0	382	-26	104	194	276	371	300	228	182	279	285	104	318	248	808
124.109	0	381	-27	103	191	274	371	300	229	184	281	287	105	316	249	807
124.232	0	380	-26	103	192	274	371	302	223	184	279	287	105	316	248	804
124.355	0	383	-26	105	196	274	373	306	223	182	283	288	106	316	248	803
124.477	0	382	-26	104	196	276	373	310	229	182	284	290	106	316	249	808
124.6	0	382	-25	103	197	280	374	308	229	182	282	287	105	319	250	808
124.723	0	380	-26	103	191	273	373	302	224	183	281	285	105	316	249	798
124.846	0	379	-27	103	191	274	372	304	222	182	283	288	106	313	249	795
124.969	0	381	-26	103	193	276	373	305	228	184	284	289	106	315	249	808
125.092	0	381	-25	104	196	275	374	309	229	184	286	290	106	316	250	806
125.215	0	382	-25	106	198	277	375	311	224	184	284	291	106	318	250	805
125.338	0	383	-25	105	195	279	374	303	223	181	280	287	106	317	250	802
125.46	0	381	-26	103	192	274	373	301	229	183	281	287	106	316	249	807
125.583	0	382	-27	103	192	273	373	302	229	185	282	287	105	316	250	804
125.706	0	381	-26	104	194	275	374	306	224	185	284	290	106	314	250	802
125.829	0	383	-27	104	196	276	375	309	223	183	284	290	106	317	250	803
125.952	0	383	-26	103	200	280	376	312	229	183	287	292	107	318	251	811
126.075	0	383	-26	104	194	277	373	303	230	184	281	288	106	318	250	806
126.198	0	382	-26	104	192	276	374	302	224	184	281	289	106	316	250	804
126.321	0	382	-26	103	192	275	374	303	223	183	282	290	106	314	251	801
126.444	0	382	-27	103	196	275	375	309	229	184	285	290	106	316	250	808
126.566	0	382	-25	104	198	278	375	312	230	184	286	291	106	317	251	807
126.689	0	381	-26	104	198	282	377	310	223	181	284	290	105	318	250	802
126.812	0	383	-27	103	193	276	375	302	223	181	279	288	106	319	250	799
126.935	0	382	-26	103	193	276	374	305	229	182	282	289	107	317	251	807
127.058	0	382	-26	104	194	276	376	307	230	184	285	291	107	316	251	806
127.181	0	382	-27	103	197	277	377	311	223	181	284	292	105	317	250	803
127.304	0	383	-25	104	199	281	376	311	225	181	284	291	107	318	251	799
127.427	0	383	-26	103	193	278	374	304	229	181	282	289	106	317	251	807
127.549	0	382	-27	103	193	277	374	304	229	183	283	290	106	318	251	805
127.672	0	382	-26	104	194	277	375	306	223	182	283	290	107	317	251	799
127.795	0	382	-26	104	197	276	377	310	224	181	285	292	107	317	251	799
127.918	0	382	-26	104	200	280	377	313	229	181	286	292	106	317	251	807
128.041	0	382	-27	103	192	277	375	304	228	183	281	288	106	318	252	803
128.164	0	382	-26	104	193	275	374	305	223	182	282	289	106	317	251	797
128.287	0	383	-26	103	192	276	375	306	223	181	284	291	106	316	252	797
128.41	0	383	-27	104	196	274	375	311	229	182	285	291	107	316	252	804
128.532	0	381	-27	103	198	278	376	314	228	183	287	292	107	317	253	803
128.655	0	382	-27	104	192	277	374	304	222	181	281	287	105	317	252	796
128.778	0	383	-27	104	192	274	374	303	223	181	283	289	106	314	252	794
128.901	0	381	-27	104	192	274	375	304	230	183	283	289	107	315	252	804
129.024	0	381	-26	104	193	275	374	307	228	184	284	291	106	315	253	802
129.147	0	382	-26	104	196	276	376	310	222	182	283	290	106	317	253	799
129.27	0	382	-26	103	191	275	374	302	223	181	280	286	106	316	252	797
129.393	0	382	-26	104	190	272	373	301	229	184	282	288	106	315	252	802
129.516	0	381	-26	103	191	273	374	302	229	185	282	287	107	315	252	800
129.638	0	381	-25	103	192	274	375	304	222	183	283	289	106	314	252	797
129.761	0	383	-26	103	194	274	375	308	225	184	285	289	106	315	253	797
129.884	0	382	-27	104	192	277	374	304	230	183	283	287	106	316	252	803
130.007	0	381	-27	104	189	272	372	300	228	185	282	286	106	314	252	801
130.13	0	381	-27	103	190	271	374	301	221	184	281	287	106	313	252	796
130.253	0	382	-27	104	190	273	373	303	225	184	283	289	106	313	253	795
130.376	0	381	-27	104	192	274	374	308	230	183	284	289	106	314	253	803
130.499	0	381	-25	103	194	276	376	308	228	184	284	289	107	314	254	803
130.621	0	381	-26	103	189	275	373	300	221	183	280	286	105	315	252	797
130.744	0	381	-26	104	188	271	374	299	223	182	282	287	106	313	252	795
130.867	0	380	-27	103	189	272	372	301	230	183	282	287	106	312	252	796
130.99	0	380	-27	103	191	273	373	304	226	184	283	288	106	313	253	797
131.113	0	381	-27	104	192	273	375	307	222	182	283	289	106	314	254	798
131.236	0	381	-26	104	193	278	374	306	226	181	282	287	107	314	253	800
131.359	0	380	-26	104	189	272	373	301	228	180	280	286	106	313	252	796
131.482	0	380	-27	104	188	272	371	300	226	182	280	286	105	312	252	797
131.604	0	380	-27	103	189	273	373	301	220	180	281	287	106	311	252	796
131.727	0	381	-27	104	192	272	373	306	225	181	282	288	106	313	253	799
131.85	0	381	-26	104	194	275	375	309	229	180	283	288	106	314	253	796
131.973	0	381	-26	103	191	275	374	302	224	179	280	284	105	315	253	801
132.096	0	380	-27	104	189	272	372	300	220	179	279	285	105	313	252	796
132.219	0	380	-27	104	189	272	370	301	224	180	281	287	105	311	252	799
132.342	0	380	-27	104	193	272	373	306	227	180	282	288	105	312	253	796
132.465	0	379	-26	103	192	274	373	308	224	181	282	288	106	313	253	802
132.588	0	379	-26	105	193	276	375	308	218	178	281	286	106	314	253	797
132.71	0	379	-26	104	189	271	371	301	221	177	278	283	104	313	251	798
132.833	0	378	-27	103	188	272	371	302	225	178	281	284	105	311	251	793
132.956	0	377	-27	104	189	270	371	306	222	181	281	286	106	310	252	797
133.079	0	378	-27	104	192	272	373	309	218	178	282	287	106	311	252	794
133.202	0	379	-27	104	193	275	373	311	223	179	284	287	105	312	252	798
133.325	0	379	-27	104	188	274	373	305	224	177	282	284	105	312	252	790
133.448	0	377	-27	104	186	272	370	302	222	179	280	282	105	312	251	795
133.571	0	377	-27	103	186	271	372	301	217	178	279	283	105	310	251	785
133.693	0	377	-28	103	189	270	372	305	223	180	282	285	105	310	251	776
133.816	0	376	-26	103	190	272	372	307	227	180	282	286	105	310	251	774
133.939	0	376	-25	105	193	275	374	309	222	178	281	286	105	311	250	779
134.062	0	378	-27	105	187	272	371	299	218	177	278	282	105	311	252	773
134.185	0	379	-27	103	188	271	370	300	224	178	280	284	105	309	250	775
134.308	0	380	-27	103	188	270	372	301	224	178	279	283	106	309	250	771
134.431	0	377	-27	105	191	272	372	305	222	179	281	286	105	309	250	776
134.554	0	376	-27	103	192	273	373	308	217	176	282	286	106	311	250	767
134.676	0	379	-26	105	193	278	373	307	223	176	281	285	106	311	250	765
134.799	0	377	-27	104	188	272	372	299	223	175	279	284	105	311	249	761
134.922	0	377	-27	104	189	273	371	300	221	177	279	285	106	310	249	766
135.045	0	378	-27	103	191	273	373	303	217	175	280	286	105	310	249	762
135.168	0	378	-27	104	193	275	377	307	218	171	282	287	106	311	250	764
135.291	0	379	-26	105	196	278	374	311	223	174	283	288	106	312	250	762
135.414	0	378	-27	103	189	275	371	300	217	174	278	283	105	313	250	766
135.537	0	378	-26	104	189	274	371	300	215	173	279	284	105	312	249	763
135.66	0	379	-27	103	189	274	376	303	216	170	281	286	106	311	249	767
135.782	0	378	-27	104	193	275	372	307	224	175	283	286	106	312	249	762
135.905	0	378	-26	105	195	278	373	312	220	176	283	288	106	313	250	767
136.028	0	379	-27	104	190	277	373	302	215	173	278	284	106	315	250	767
136.151	0	377	-28	105	189	275	375	301	215	170	281	284	106	313	249	769
136.274	0	377	-27	103	191	274	371	304	223	174	281	284	107	313	250	767
136.397	0	376	-28	104	192	274	376	307	215	172	282	287	107	313	249	771
136.52	0	377	-27	103	195	278	379	311	211	169	283	288	108	313	250	771
136.643	0	377	-27	104	191	278	371	303	221	174	281	283	106	316	249	772
136.765	0	376	-27	104	188	274	370	300	223	174	281	284	106	313	248	768
136.888	0	374	-27	103	189	275	371	303	220	175	280	284	106	314	248	770
137.011	0	376	-27	104	192	274	378	307	212	170	281	287	107	312	250	770
137.134	0	376	-27	104	193	278	378	311	218	170	285	287	107	314	250	770
137.257	0	376	-27	104	194	280	375	308	223	174	282	285	107	315	249	766
137.38	0	376	-27	104	188	275	370	301	219	176	279	283	106	314	248	769
137.503	0	375	-27	103	189	274	372	302	217	174	280	286	106	313	247	767
137.626	0	375	-27	103	192	274	378	306	219	172	282	287	106	313	249	767
137.748	0	374	-27	104	193	277	375	310	226	176	284	289	107	315	249	764
137.871	0	375	-27	104	196	281	380	312	217	172	283	288	108	317	250	768
137.994	0	376	-27	104	190	277	373	301	217	174	280	284	107	316	249	764
138.117	0	375	-28	103	189	276	377	303	218	170	282	285	108	313	248	763
138.24	0	376	-26	103	192	275	374	306	225	176	282	286	108	315	248	759
138.363	0	374	-28	104	194	277	379	310	216	172	284	289	107	315	249	764
138.486	0	375	-26	105	195	280	381	315	213	169	285	290	107	316	249	765
138.609	0	374	-27	105	195	282	378	310	219	170	282	286	107	318	249	765
138.732	0	374	-27	104	190	277	373	305	223	175	284	286	107	315	248	760
138.854	0	374	-28	103	191	278	377	306	215	171	283	287	107	315	249	764
138.977	0	375	-26	104	194	278	379	311	213	169	284	290	107	316	249	763
139.1	0	374	-27	103	196	280	380	315	218	170	286	290	108	317	249	766
139.223	0	375	-28	104	196	283	376	312	224	173	284	287	107	319	249	762
139.346	0	374	-27	104	191	277	372	306	219	175	282	286	108	317	248	766
139.469	0	374	-27	103	191	279	378	309	212	169	283	287	108	316	248	766
139.592	0	374	-27	104	194	277	379	313	218	171	286	289	108	316	249	768
139.715	0	374	-27	104	196	281	376	317	225	175	288	290	108	316	249	770
139.837	0	375	-27	104	197	284	380	318	215	171	287	290	108	317	250	771
139.96	0	375	-27	103	191	277	375	307	216	173	282	286	108	318	249	770
140.083	0	376	-27	104	191	279	378	309	218	170	285	287	107	316	250	769
140.206	0	375	-27	104	193	278	375	311	224	175	286	287	108	317	249	769
140.329	0	375	-27	103	195	279	381	314	216	171	286	291	108	317	250	772
140.452	0	376	-28	104	197	284	382	315	213	169	286	290	108	317	250	770
140.575	0	376	-27	104	190	278	378	306	219	170	283	286	107	318	248	769
140.698	0	375	-27	104	191	278	374	307	225	176	283	286	107	317	249	768
140.82	0	375	-27	103	192	277	380	309	217	172	284	288	108	316	250	770
140.943	1	375	-28	104	195	279	382	314	215	171	286	290	108	316	250	766
141.066	0	375	-28	104	196	284	381	315	221	171	286	288	108	318	249	770
141.189	0	374	-26	103	190	277	376	306	224	175	283	286	107	316	249	767
141.312	0	374	-26	103	190	276	375	305	221	177	282	285	107	316	248	768
141.435	0	375	-27	104	190	277	377	307	219	176	283	288	107	316	248	763
141.558	0	374	-27	104	194	277	381	313	221	173	285	288	107	316	248	771
141.681	0	375	-26	103	195	280	378	315	227	178	286	290	108	314	249	769
141.804	0	374	-28	104	190	279	376	306	221	177	281	283	107	313	248	763
141.926	0	375	-27	104	188	277	376	304	220	177	281	285	107	314	248	762
142.049	0	374	-27	104	189	275	376	305	227	178	283	286	107	314	247	769
142.172	0	374	-27	104	192	275	377	309	228	179	283	286	108	314	248	768
142.295	0	374	-28	103	194	278	377	312	223	179	285	289	107	314	249	767
142.418	0	376	-26	103	194	281	378	311	221	175	282	286	107	314	249	765
142.541	0	375	-28	104	188	275	374	304	227	177	282	284	106	314	247	769
142.664	0	375	-27	104	189	276	375	306	226	179	281	284	107	313	248	767
142.787	0	374	-27	103	192	275	376	307	222	179	281	287	107	313	248	763
142.909	0	374	-26	104	193	276	378	311	221	176	284	288	106	313	248	763
143.032	0	375	-26	103	195	280	378	315	227	177	285	289	107	313	248	772
143.155	0	374	-27	104	192	279	377	306	225	177	282	285	106	314	248	766
143.278	0	374	-27	103	191	276	376	305	220	176	280	284	106	314	248	763
143.401	0	374	-28	103	190	277	377	307	220	176	281	285	107	313	248	762
143.524	0	374	-27	104	193	277	381	311	223	172	284	287	107	312	248	771
143.647	0	375	-26	104	195	280	378	315	226	177	285	289	106	313	248	770
143.77	0	375	-26	103	196	283	383	314	215	171	283	287	107	315	248	766
143.892	0	375	-27	104	191	277	376	306	219	174	280	284	107	314	248	761
144.015	0	375	-27	104	192	277	376	309	225	177	283	285	106	314	248	770
144.138	0	375	-26	104	192	277	377	311	227	177	283	286	107	314	249	770
144.261	0	375	-26	104	196	280	382	315	215	171	284	288	107	314	249	767
144.384	0	376	-26	104	199	283	377	317	222	176	285	287	108	317	250	766
144.507	0	375	-27	104	192	278	376	307	224	173	282	283	107	315	249	772
144.63	0	376	-26	104	192	278	375	307	225	176	282	284	106	315	249	771
144.753	0	376	-27	104	195	276	382	311	215	171	281	286	107	314	249	767
144.876	0	376	-26	104	196	278	377	314	223	176	284	287	106	314	249	771
144.998	0	375	-26	105	198	282	383	317	223	171	287	288	108	315	250	776
145.121	0	376	-27	105	192	280	375	308	225	176	283	285	107	315	249	774
145.244	0	376	-26	104	191	277	376	307	219	175	281	283	107	316	249	769
145.367	0	376	-25	103	192	277	380	308	218	172	284	287	106	313	248	773
145.49	0	376	-26	104	195	277	382	313	223	172	284	285	106	315	249	777
145.613	0	375	-26	104	198	280	378	317	226	178	286	288	108	315	250	778
145.736	0	376	-26	103	196	282	383	312	215	171	283	285	107	316	250	773
145.859	0	377	-27	104	191	277	375	306	222	175	282	282	107	315	249	776
145.981	0	376	-26	103	191	275	377	309	227	178	284	285	107	313	248	778
146.104	0	376	-26	104	193	274	377	313	226	179	285	287	107	312	249	781
146.227	0	377	-26	104	196	277	382	316	216	173	285	288	108	314	250	775
146.35	0	377	-26	104	197	282	383	318	221	173	285	287	108	315	251	778
146.473	0	377	-26	105	192	279	378	309	226	176	284	284	107	313	249	776
146.596	0	377	-26	104	191	276	376	309	226	180	283	283	107	313	249	776
146.719	0	377	-27	104	192	276	378	308	220	178	283	285	108	312	250	774
146.842	0	377	-26	104	193	276	377	314	225	179	286	288	107	312	250	779
146.964	0	377	-26	104	196	278	378	318	228	179	288	288	108	313	250	780
147.087	0	377	-25	105	197	283	379	318	225	179	287	288	108	315	251	781
147.21	0	378	-26	104	192	278	377	309	220	176	283	285	108	314	250	776
147.333	0	378	-27	104	191	276	376	309	225	179	283	284	108	314	250	779
147.456	0	378	-26	104	192	277	376	310	230	181	285	287	108	314	251	776
147.579	0	378	-26	104	195	277	378	316	225	180	286	289	107	315	250	783
147.702	0	378	-26	104	197	279	384	318	215	173	287	290	109	315	252	781
147.825	0	379	-26	104	198	282	378	315	225	177	284	285	108	316	252	784
147.948	0	378	-26	103	192	277	379	310	226	177	284	287	108	315	251	778
148.07	0	379	-26	104	193	278	378	311	224	180	284	287	107	315	250	784
148.193	0	379	-25	104	195	276	384	314	216	175	284	288	108	315	251	782
148.316	0	380	-26	105	197	279	383	317	222	175	287	290	109	315	252	787
148.439	0	380	-26	105	200	283	378	321	231	181	288	289	108	317	252	786
148.562	0	379	-26	104	194	279	376	310	224	179	283	285	108	315	252	789
148.685	0	380	-26	103	192	277	378	308	221	178	283	287	108	315	251	788
148.808	0	379	-26	104	193	277	383	309	222	175	285	287	108	316	252	791
148.931	0	380	-25	105	197	277	380	315	231	182	286	290	108	316	252	790
149.053	0	381	-25	104	199	280	379	319	226	181	288	290	108	317	253	795
149.176	0	380	-26	104	198	282	380	313	220	178	283	285	109	317	252	792
149.299	0	381	-26	103	194	276	377	306	225	179	283	286	108	317	252	794
149.422	0	380	-26	103	193	276	377	308	229	182	285	287	107	315	252	791
149.545	0	381	-26	105	194	276	378	311	225	182	286	291	108	314	253	797
149.668	0	381	-25	105	197	278	380	316	221	179	286	291	108	316	253	795
149.791	0	382	-25	105	198	281	379	315	227	180	287	288	108	317	253	797
149.914	0	382	-26	104	192	277	377	306	229	181	283	286	108	316	252	793
150.036	0	381	-26	104	191	276	376	306	225	183	282	286	108	316	252	797
150.159	0	381	-26	104	193	275	378	307	221	180	283	287	107	314	252	794
150.282	0	382	-25	104	197	276	378	312	226	182	286	289	108	315	252	798
150.405	0	381	-25	105	197	280	378	314	231	183	286	289	109	315	253	800
150.528	0	383	-25	104	193	279	377	306	225	182	283	286	107	316	252	799
150.651	0	384	-26	105	191	274	377	305	221	181	281	286	107	315	251	797
150.774	0	382	-26	103	192	273	376	304	227	183	283	285	107	313	251	799
150.897	0	383	-26	103	195	273	376	308	230	184	284	287	108	313	251	800
151.02	0	383	-25	105	195	275	377	312	225	183	284	288	108	314	252	801
151.142	0	383	-26	104	198	280	379	314	221	180	285	288	108	315	252	801
151.265	0	382	-27	104	192	276	375	304	227	181	281	283	107	313	251	800
151.388	0	382	-25	104	192	274	376	303	229	184	283	284	107	314	251	800
151.511	0	382	-27	104	193	272	375	306	224	184	282	284	107	313	251	802
151.634	0	383	-25	105	195	274	376	310	221	180	284	287	108	312	251	799
151.757	0	383	-25	106	197	276	377	313	227	182	284	288	108	314	252	805
151.88	0	383	-25	105	197	281	379	312	227	179	285	286	107	315	252	805
152.003	0	383	-25	104	192	276	375	303	225	182	280	282	107	313	251	803
152.125	0	384	-26	104	192	274	376	305	221	180	280	285	106	312	251	801
152.248	0	384	-26	104	193	274	375	305	226	182	282	285	107	313	251	804
152.371	0	383	-26	105	196	274	377	312	230	181	284	288	107	312	252	805
152.494	0	384	-26	103	198	279	377	315	224	182	284	288	108	314	252	807
152.617	0	383	-25	105	195	278	378	307	221	179	281	284	107	314	252	804
152.74	0	384	-25	104	192	273	375	306	227	180	282	284	107	312	252	808
152.863	0	383	-24	105	193	275	376	308	228	182	284	285	108	312	251	809
152.986	0	384	-25	105	196	274	375	313	223	183	285	287	107	312	252	812
153.108	0	384	-25	105	197	277	378	315	221	179	285	288	107	313	253	811
153.231	0	384	-26	104	197	281	377	315	226	180	285	286	108	313	253	813
153.354	0	383	-25	105	191	274	375	308	228	181	282	284	107	313	252	809
153.477	0	384	-25	103	192	274	375	308	223	182	283	285	107	311	252	813
153.6	0	384	-24	106	194	275	378	310	220	180	284	287	107	311	252	811
153.723	0	384	-26	104	196	276	377	315	226	180	285	287	107	313	252	814
153.846	0	385	-24	106	199	280	378	317	229	180	287	288	107	313	253	813
153.969	0	384	-26	103	193	278	376	307	222	180	281	282	107	311	252	813
154.092	0	383	-26	103	192	275	376	306	220	179	282	284	107	311	252	811
154.214	0	383	-26	104	192	273	375	308	226	181	285	285	107	310	252	813
154.337	0	383	-25	104	195	273	376	312	227	182	284	285	107	312	252	813
154.46	0	384	-24	105	195	276	376	316	223	182	286	287	108	311	253	814
154.583	0	385	-25	105	196	279	378	314	220	179	284	285	107	313	252	812
154.706	0	383	-25	105	191	274	374	306	225	181	282	283	107	311	252	814
154.829	0	384	-25	104	190	273	374	308	228	183	285	284	107	308	252	814
154.952	0	385	-25	104	193	273	375	310	223	183	285	287	107	307	253	816
155.075	0	385	-25	105	194	275	377	313	219	181	285	288	107	309	253	815
155.197	0	386	-25	105	198	278	377	316	226	181	287	288	108	310	254	818
155.32	0	384	-25	104	193	278	376	306	226	180	282	284	107	311	253	816
155.443	0	384	-25	104	191	273	375	304	223	183	281	284	106	311	252	817
155.566	0	386	-26	104	190	273	375	304	220	181	280	285	106	310	252	815
155.689	0	385	-24	105	193	273	375	309	226	181	283	286	107	309	252	819
155.812	0	385	-25	105	196	275	376	313	228	181	285	287	107	310	253	818
155.935	0	386	-23	106	199	279	376	315	224	181	284	287	108	312	253	820
156.058	0	385	-26	104	191	276	374	303	220	179	279	283	106	311	252	816
156.18	0	384	-25	104	191	274	374	304	227	180	281	284	107	310	252	819
156.303	0	384	-25	103	193	273	375	307	228	181	281	285	105	309	252	818
156.426	0	384	-24	106	195	274	375	310	224	182	283	288	107	309	253	821
156.549	0	385	-24	105	196	278	377	313	221	179	284	287	107	311	253	820
156.672	0	385	-23	106	197	282	375	313	226	179	285	285	107	311	254	819
156.795	0	385	-24	104	191	275	374	304	227	181	284	283	107	309	253	820
156.918	0	385	-26	104	192	275	375	306	223	181	283	285	107	310	252	821
157.041	0	385	-25	104	192	275	376	307	220	179	283	286	107	308	253	820
157.164	0	387	-25	104	196	275	376	312	227	181	285	287	106	310	253	821
157.286	0	386	-25	106	198	279	377	315	228	181	286	288	108	312	255	823
157.409	0	386	-25	105	195	281	377	307	222	179	282	284	107	313	253	823
157.532	0	386	-24	104	193	275	375	306	220	178	282	284	107	310	253	822
157.655	0	385	-24	106	193	276	374	307	226	181	284	285	107	309	253	822
157.778	0	385	-25	104	195	274	376	312	228	181	285	285	107	310	253	822
157.901	0	385	-25	105	198	277	375	316	224	181	285	288	107	311	254	826
158.024	0	386	-24	106	198	282	378	313	221	178	285	286	107	313	254	825
158.147	0	386	-23	104	191	275	374	305	227	179	283	282	107	312	253	823
158.269	0	386	-25	104	193	275	375	307	228	181	284	284	107	310	253	824
158.392	0	386	-26	104	193	274	375	308	223	182	284	286	107	309	253	826
158.515	0	386	-25	105	196	275	376	312	220	178	284	286	107	311	254	827
158.638	0	386	-26	104	199	280	377	315	226	180	287	286	107	311	254	825
158.761	0	386	-25	104	195	277	375	306	227	178	284	283	107	312	253	825
158.884	0	386	-24	105	192	274	373	304	223	181	282	282	107	312	252	827
159.007	0	387	-24	106	193	274	375	305	221	179	284	285	107	308	253	825
159.13	0	386	-26	104	195	274	375	310	227	180	285	285	107	310	253	830
159.252	0	387	-24	105	197	275	375	314	227	181	287	287	107	310	253	827
159.375	0	386	-26	104	197	280	376	312	221	178	285	285	107	311	254	829
159.498	0	387	-26	104	191	275	373	304	220	178	282	282	107	310	252	822
159.621	0	387	-25	104	191	273	371	305	226	180	283	284	107	310	253	829
159.744	0	386	-24	105	193	272	373	308	227	181	284	284	106	310	252	827
159.867	0	387	-25	105	195	274	373	311	222	181	285	286	107	309	253	830
159.99	0	387	-24	105	196	276	375	315	220	179	285	287	108	310	254	824
160.113	0	387	-25	105	196	277	374	310	226	178	284	283	107	312	253	830
160.236	0	386	-24	105	192	273	371	304	226	180	282	282	107	310	254	827
160.358	0	386	-25	104	191	272	373	306	220	179	282	283	107	310	252	830
160.481	0	387	-26	105	192	272	373	308	220	179	284	284	107	308	253	820
160.604	0	387	-24	105	195	274	373	313	225	179	286	286	107	310	254	830
160.727	0	386	-24	106	199	276	374	315	226	180	287	287	107	312	254	829
160.85	0	387	-25	106	194	277	373	306	219	177	283	283	107	311	253	824
160.973	0	386	-25	104	191	273	372	305	218	178	282	282	107	312	253	822
161.096	0	386	-25	105	193	274	371	307	225	178	284	284	107	310	252	830
161.219	0	386	-26	104	194	273	373	312	225	179	284	285	107	311	254	828
161.341	0	386	-25	105	196	276	374	314	219	177	286	287	108	311	254	825
161.464	0	386	-23	106	198	280	375	316	219	176	285	285	108	313	254	824
161.587	0	386	-25	105	192	275	372	307	224	177	283	282	107	312	254	829
161.71	0	386	-25	105	193	274	371	307	225	178	283	282	107	312	253	828
161.833	0	386	-24	105	193	273	372	310	220	178	283	283	108	311	254	823
161.956	0	387	-24	105	196	274	374	314	218	176	286	285	108	311	254	822
162.079	0	386	-24	106	198	275	374	318	224	178	289	286	109	311	255	831
162.202	0	386	-24	105	197	279	374	315	223	176	286	283	108	314	253	828
162.324	0	385	-24	104	191	274	372	309	217	176	284	282	107	312	253	824
162.447	0	385	-24	105	192	274	373	310	217	175	284	284	108	312	254	823
162.57	0	385	-25	104	194	273	373	312	225	177	286	284	108	312	254	832
162.693	0	385	-24	105	196	276	374	318	224	178	288	286	108	312	254	830
162.816	0	385	-24	106	198	279	379	321	213	171	287	286	108	313	255	827
162.939	0	386	-26	103	192	276	372	311	217	174	284	283	107	314	254	824
163.062	0	386	-25	105	191	274	371	309	224	175	286	283	107	312	253	832
163.185	0	385	-25	104	192	273	372	311	223	178	286	283	108	313	253	828
163.308	0	384	-24	106	194	273	377	316	214	174	287	286	108	312	253	825
163.43	0	385	-23	107	196	275	374	319	219	176	289	286	108	313	253	823
163.553	0	385	-25	105	196	278	374	318	224	176	289	284	108	314	254	831
163.676	0	384	-25	104	191	273	371	311	222	177	287	282	108	314	253	827
163.799	0	384	-25	104	191	272	372	311	218	177	286	283	108	313	252	823
163.922	0	385	-26	105	192	271	373	314	219	177	289	285	108	311	253	820
164.045	0	384	-25	104	195	273	378	320	220	173	290	285	108	312	253	829
164.168	0	384	-25	106	196	275	375	322	223	178	292	287	109	313	254	827
164.291	0	385	-25	105	195	276	378	318	211	171	287	283	108	314	254	825
164.413	0	384	-25	104	189	272	373	314	217	176	286	282	109	313	253	821
164.536	0	385	-25	104	191	271	373	314	224	178	288	284	108	313	254	831
164.659	0	385	-25	104	194	273	374	314	224	179	288	285	108	313	254	829
164.782	0	386	-23	105	196	276	381	317	213	173	289	287	109	314	255	826
164.905	0	387	-23	106	199	278	376	320	222	177	290	288	108	315	255	825
165.028	0	386	-24	105	194	278	374	311	225	177	288	283	108	316	254	831
165.151	0	385	-26	103	193	275	373	309	224	178	286	283	109	315	254	830
165.274	0	385	-24	105	193	275	379	310	214	172	286	285	107	312	253	822
165.396	0	386	-25	105	196	274	376	314	222	179	287	286	108	313	254	827
165.519	0	387	-23	107	197	277	380	318	222	172	289	287	108	314	255	832
165.642	0	386	-24	106	201	280	376	322	224	177	291	288	109	315	255	830
165.765	0	386	-25	105	194	278	374	311	216	175	285	283	108	315	255	827
165.888	0	387	-25	105	193	276	373	309	220	176	287	285	107	313	254	830
166.011	0	386	-24	104	194	276	375	311	226	178	287	284	109	314	254	831
166.134	0	385	-24	105	197	276	376	315	224	178	289	286	108	314	255	832
166.257	0	386	-25	105	198	277	381	319	214	172	288	287	108	315	255	828
166.38	0	386	-24	106	200	281	376	318	222	175	289	285	109	317	256	832
166.502	0	385	-25	104	194	276	374	310	224	175	287	283	108	316	254	832
166.625	0	385	-26	104	195	276	375	313	223	178	286	284	108	315	254	833
166.748	0	385	-24	105	196	276	380	315	214	172	288	286	108	315	254	830
166.871	0	385	-25	105	198	277	380	320	218	174	290	286	108	315	256	833
166.994	11	385	-23	106	200	280	381	323	222	173	292	287	110	315	256	833
167.117	0	385	-24	105	194	278	374	312	223	178	288	284	108	316	255	832
167.24	0	384	-25	104	193	275	375	311	219	176	288	284	108	314	254	829
167.363	0	385	-24	104	193	274	379	313	218	174	288	284	108	314	254	832
167.485	0	386	-25	104	197	276	376	317	227	179	291	286	109	314	255	832
167.608	0	386	-25	105	198	277	376	320	225	180	290	288	108	316	256	834
167.731	0	385	-25	104	198	280	381	316	215	173	288	285	109	315	255	830
167.854	0	386	-23	106	192	274	374	310	223	179	286	282	107	316	254	834
167.977	0	385	-25	104	192	275	376	311	227	180	287	284	108	314	254	828
168.1	0	385	-26	105	194	274	375	313	225	182	288	287	108	312	254	834
168.223	0	386	-25	105	197	274	377	317	219	180	289	287	108	314	255	833
168.346	0	387	-22	108	199	278	376	320	225	180	290	286	108	315	256	836
168.468	0	386	-24	104	194	275	376	310	227	179	287	283	107	315	254	828
168.591	0	386	-24	106	193	273	374	309	224	184	286	283	107	315	255	836
168.714	0	386	-25	104	194	274	376	310	220	181	287	285	108	313	255	833
168.837	0	386	-26	105	196	273	375	316	225	182	289	286	107	314	255	835
168.96	0	386	-24	104	198	276	377	320	229	181	290	287	108	314	255	830
169.083	0	386	-24	106	197	278	376	316	225	181	287	284	108	316	255	836
169.206	0	385	-26	104	193	274	375	310	220	180	287	284	107	313	254	831
169.329	0	387	-25	104	191	274	374	311	224	181	289	286	107	313	255	835
169.452	0	386	-24	105	194	272	374	315	229	184	290	285	108	312	255	830
169.574	0	386	-24	105	197	274	375	319	225	184	290	287	108	313	255	837
169.697	0	387	-23	106	199	278	378	321	220	180	290	285	109	315	255	832
169.82	0	387	-26	104	193	275	374	313	225	181	287	283	108	315	254	834
169.943	0	387	-25	105	192	273	374	313	227	183	289	284	108	313	255	828
170.066	0	386	-24	105	195	273	375	315	225	183	290	286	108	313	255	836
170.189	0	388	-24	105	197	274	377	317	219	182	290	287	108	314	255	834
170.312	0	389	-25	105	198	276	376	322	227	182	291	287	108	315	255	838
170.435	0	387	-24	106	195	276	377	314	227	180	289	283	108	316	255	833
170.557	0	387	-26	104	192	272	374	311	225	183	287	283	108	315	255	837
170.68	0	386	-26	104	194	273	375	313	219	181	289	285	108	314	255	834
170.803	0	387	-24	105	195	273	375	317	225	182	292	287	108	313	255	836
170.926	0	386	-23	106	197	275	376	321	229	183	293	287	109	313	255	833
171.049	0	387	-24	106	197	276	375	317	224	183	289	284	108	314	255	837
171.172	0	387	-26	103	191	271	374	312	220	181	288	282	108	314	255	832
171.295	0	388	-26	105	190	271	374	314	226	183	290	283	108	312	254	833
171.418	0	385	-26	103	194	269	375	318	227	182	292	284	108	312	253	827
171.54	0	386	-25	104	195	272	374	321	223	184	292	285	108	312	254	834
171.663	0	386	-24	106	197	275	378	322	220	182	292	284	109	313	255	831
171.786	0	386	-24	106	191	271	373	313	225	183	289	281	107	312	253	831
171.909	0	387	-25	104	190	270	373	311	228	184	288	281	108	312	253	829
172.032	0	386	-25	104	192	271	373	311	225	185	288	283	107	310	253	834
172.155	0	387	-24	105	194	272	375	315	220	183	290	283	107	310	253	831
172.278	0	386	-25	105	194	273	375	318	227	183	291	285	108	311	253	833
172.401	0	385	-23	105	196	276	376	316	227	182	289	282	107	312	253	831
172.524	0	385	-25	105	190	272	373	310	224	184	287	281	107	311	252	831
172.646	0	385	-26	104	190	271	374	310	220	182	288	281	108	310	252	828
172.769	0	385	-26	103	191	270	373	315	226	183	289	282	107	308	251	827
172.892	0	384	-25	106	193	272	374	317	228	184	291	284	107	308	252	827
173.015	0	383	-25	106	196	274	376	320	223	182	290	284	107	310	253	829
173.138	0	384	-25	104	193	276	375	313	220	179	287	282	106	311	252	827
173.261	0	384	-25	105	191	273	373	309	226	182	287	281	107	309	251	829
173.384	0	385	-27	104	191	272	374	310	227	183	288	282	107	308	251	825
173.507	0	384	-25	104	193	272	373	312	223	183	288	284	107	308	251	828
173.629	0	385	-25	105	196	274	375	317	221	180	288	284	107	309	252	823
173.752	0	384	-24	105	197	278	375	316	226	180	288	283	107	310	253	830
173.875	0	384	-26	104	191	273	373	308	227	181	286	280	106	309	250	826
173.998	0	384	-25	105	192	272	373	309	222	181	285	281	107	309	250	823
174.121	0	384	-26	105	191	272	374	309	220	179	287	283	107	307	251	820
174.244	0	384	-24	104	195	273	374	316	227	181	288	283	107	308	251	829
174.367	0	384	-24	105	198	275	376	320	227	181	290	284	107	310	252	827
174.49	0	383	-25	105	194	276	375	310	219	179	285	281	106	310	252	822
174.612	0	384	-26	104	191	272	373	308	220	178	286	280	106	307	250	819
174.735	0	382	-25	104	191	271	373	310	226	180	287	282	106	307	250	826
174.858	0	382	-26	104	193	272	374	314	226	181	288	283	107	307	251	823
174.981	0	384	-25	105	197	274	375	318	221	181	289	284	107	309	252	822
175.104	0	384	-23	106	198	278	374	318	221	178	288	283	107	309	251	821
175.227	0	382	-26	104	191	271	372	309	225	179	287	281	106	308	251	829
175.35	0	383	-25	103	192	272	373	310	225	181	288	280	107	307	251	823
175.473	0	383	-25	106	193	271	373	313	220	181	288	283	106	306	251	821
175.596	0	384	-25	104	196	272	374	317	222	180	289	284	107	308	252	820
175.718	0	383	-25	105	197	277	376	321	226	179	291	285	108	309	251	828
175.841	0	383	-25	105	194	275	373	312	225	180	286	280	107	309	252	827
175.964	0	384	-26	104	191	271	374	310	219	179	285	280	108	308	251	820
176.087	0	384	-26	103	193	272	373	310	222	180	288	283	107	307	252	825
176.21	0	383	-24	105	195	273	375	315	228	180	289	284	107	309	251	828
176.333	0	384	-24	105	196	275	375	319	224	181	290	285	108	309	252	828
176.456	0	383	-25	104	200	279	382	320	214	174	289	284	108	310	253	825
176.579	0	384	-25	105	193	274	373	310	222	178	286	282	107	310	252	828
176.701	0	384	-25	105	191	273	374	311	225	180	289	282	107	308	252	827
176.824	0	383	-25	105	193	271	374	314	225	182	289	284	108	308	253	828
176.947	0	384	-25	105	197	275	376	318	219	180	289	286	109	309	252	827
177.07	0	385	-24	106	198	275	380	321	218	175	293	287	108	310	253	830
177.193	0	384	-24	106	199	280	376	322	227	179	293	286	108	310	253	831
177.316	0	383	-25	105	193	275	373	313	223	179	290	282	108	311	253	830
177.439	0	383	-26	104	193	274	375	313	217	179	288	284	109	310	253	825
177.562	0	382	-25	105	195	274	379	315	218	175	290	287	108	310	253	825
177.684	0	385	-24	105	199	276	376	319	229	180	291	288	108	313	254	825
177.807	0	384	-25	104	201	279	377	323	223	179	292	288	108	314	255	833
177.93	0	385	-24	106	199	282	381	319	214	172	289	286	108	315	254	829
178.053	0	384	-25	105	194	275	378	314	218	174	289	284	108	313	254	832
178.176	0	384	-26	104	196	277	374	315	227	179	290	285	108	314	254	826
178.299	0	385	-24	105	198	278	375	319	223	179	292	287	108	313	254	832
178.422	0	385	-24	106	200	278	383	323	214	172	292	288	109	315	255	830
178.545	0	386	-23	106	203	283	382	326	219	172	292	287	108	316	255	834
178.668	0	385	-25	105	196	278	375	314	226	177	290	284	108	315	254	828
178.79	0	385	-25	104	196	277	375	316	222	179	289	283	109	315	254	833
178.913	0	385	-24	105	197	278	381	317	214	172	290	287	108	313	254	831
179.036	0	385	-25	105	200	278	381	323	221	173	294	287	108	316	255	833
179.159	0	385	-24	104	202	280	377	327	229	179	295	288	108	317	255	829
179.282	0	385	-25	104	198	281	375	319	221	178	292	285	109	317	255	834
179.405	0	385	-26	104	195	275	376	316	218	177	290	284	108	316	254	832
179.528	0	385	-24	106	196	276	379	318	220	175	293	284	109	315	255	833
179.651	0	386	-26	104	199	275	375	323	228	181	294	286	109	316	255	833
179.773	0	386	-24	105	199	276	381	327	218	176	296	287	109	317	256	836
179.896	0	387	-25	105	199	281	377	326	219	178	294	286	109	317	256	834
180.019	0	386	-25	104	195	273	374	319	224	179	292	284	108	316	255	834
180.142	0	385	-25	103	194	274	376	319	227	182	293	284	110	316	254	833
180.265	0	386	-26	104	195	273	375	321	223	183	294	286	110	316	256	838
180.388	0	386	-25	105	197	275	377	324	220	180	295	289	109	315	255	830
180.511	0	386	-25	104	201	278	382	327	221	177	297	289	110	316	256	837
180.634	0	386	-25	105	194	276	375	318	227	181	293	284	108	316	255	835
180.756	0	386	-25	105	194	273	374	317	222	183	292	284	110	316	255	837
180.879	0	386	-25	104	194	274	377	316	220	182	293	288	110	314	255	831
181.002	0	386	-25	104	197	273	376	322	228	182	294	287	109	316	255	839
181.125	0	387	-25	104	198	276	377	326	228	182	296	288	109	316	256	836
181.248	0	386	-24	106	199	278	377	322	223	182	293	285	110	318	255	834
181.371	0	386	-25	104	193	272	375	315	221	181	291	284	109	318	255	830
181.494	0	386	-25	104	193	274	375	317	228	183	293	286	109	315	255	838
181.617	0	387	-24	105	195	274	376	321	227	184	294	286	109	315	255	835
181.74	0	387	-26	105	198	276	376	324	223	183	294	287	109	317	255	833
181.862	0	387	-25	105	199	279	377	326	223	181	295	288	109	316	256	831
181.985	0	387	-24	105	194	276	374	316	227	181	293	283	109	316	256	837
182.108	0	387	-25	104	193	274	376	316	228	183	293	285	109	317	254	834
182.231	0	386	-26	104	194	275	375	318	223	184	293	286	109	316	255	834
182.354	0	388	-25	106	197	273	375	322	222	183	295	287	109	315	256	832
182.477	0	386	-24	105	199	277	378	326	228	183	297	289	110	316	256	841
182.6	0	387	-24	105	195	277	376	319	228	184	293	285	110	316	256	838
182.723	0	387	-25	105	193	273	375	315	221	183	292	285	109	315	255	835
182.845	0	387	-26	104	194	274	376	316	221	182	293	285	110	314	255	832
182.968	0	387	-25	104	196	273	376	322	228	184	295	286	109	315	256	839
183.091	0	387	-24	105	197	275	376	324	228	184	297	288	109	316	256	838
183.214	0	386	-25	105	198	279	377	320	221	182	295	286	109	316	256	834
183.337	0	387	-25	104	193	274	375	313	222	183	292	284	108	316	255	831
183.46	0	385	-25	104	193	274	375	312	229	184	291	282	108	315	254	835
183.583	0	387	-26	104	194	275	375	314	228	186	291	286	108	315	254	836
183.706	0	386	-25	105	198	275	376	317	221	184	291	286	109	316	255	833
183.828	0	387	-24	106	200	278	376	319	224	183	292	286	109	316	256	832
183.951	0	386	-25	104	194	276	374	310	229	183	289	284	107	316	254	839
184.074	0	386	-26	105	192	274	373	310	227	184	290	283	107	316	253	836
184.197	0	387	-26	103	193	273	375	311	221	183	290	284	108	314	254	832
184.32	0	386	-24	105	195	272	375	315	224	183	292	286	107	314	253	831
184.443	0	385	-25	105	198	275	376	319	229	183	293	286	108	314	254	840
184.566	0	386	-25	105	197	277	375	316	228	184	291	282	107	316	254	836
184.689	0	386	-26	104	192	273	374	311	221	184	289	281	107	314	252	831
184.812	0	386	-26	105	192	272	372	311	225	183	289	281	108	313	252	834
184.934	0	385	-25	105	194	272	374	315	230	184	291	282	107	313	252	836
185.057	0	385	-24	106	196	273	374	317	227	185	293	285	108	312	253	836
185.18	0	385	-24	104	197	275	376	320	221	183	292	283	108	313	253	831
185.303	0	386	-25	104	193	275	372	313	224	183	290	280	107	312	252	832
185.426	0	385	-26	104	191	272	373	311	229	184	292	281	107	311	252	833
185.549	0	384	-25	105	191	272	372	313	226	186	291	283	108	310	251	830
185.672	0	385	-24	105	194	274	373	317	222	183	292	284	107	310	252	830
185.795	0	385	-25	105	197	273	374	320	226	183	294	284	108	311	252	835
185.917	0	384	-25	103	197	277	375	320	229	183	295	284	107	311	252	835
186.04	0	383	-25	104	192	272	372	312	226	185	291	281	107	311	251	834
186.163	0	385	-25	105	192	272	374	315	221	183	292	282	108	309	251	829
186.286	0	385	-25	104	192	272	373	315	225	184	294	284	107	310	252	832
186.409	0	385	-26	105	196	274	374	319	228	183	294	285	108	310	252	828
186.532	0	385	-25	104	197	275	374	322	226	184	296	285	108	311	252	834
186.655	0	384	-25	105	193	276	373	316	219	182	292	282	107	312	251	829
186.778	0	384	-26	104	192	272	372	313	224	184	292	282	107	310	250	832
186.9	0	384	-27	103	191	274	371	313	230	185	291	283	107	310	251	827
187.023	0	383	-25	105	194	274	373	315	226	184	292	284	106	309	250	833
187.146	0	383	-25	106	196	275	376	318	221	182	293	285	108	310	251	829
187.269	0	385	-24	105	196	278	374	319	227	182	292	283	107	312	251	832
187.392	0	384	-26	104	191	274	374	311	227	181	290	280	106	310	251	825
187.515	0	384	-25	104	192	273	372	310	225	185	289	281	107	310	250	830
187.638	0	383	-25	104	191	272	373	310	220	182	291	283	106	308	251	826
187.761	0	383	-26	104	195	272	373	315	225	182	291	283	108	309	251	830
187.884	0	383	-25	104	196	274	373	318	228	184	293	284	107	311	251	824
188.006	0	384	-25	104	196	278	373	316	224	183	292	282	107	311	251	831
188.129	0	384	-25	104	190	274	371	309	220	181	287	280	107	310	249	827
188.252	0	383	-26	104	190	272	371	309	226	182	290	281	107	308	249	828
188.375	0	383	-26	103	190	272	371	311	228	184	291	281	106	308	250	822
188.498	0	382	-26	104	193	273	372	316	224	184	290	284	107	307	250	828
188.621	0	383	-25	106	195	273	374	318	221	182	293	284	107	309	250	827
188.744	0	383	-26	104	194	277	373	316	226	181	292	283	107	309	250	826
188.867	0	382	-26	104	189	273	372	310	226	182	290	280	106	309	249	824
188.989	0	381	-26	104	190	271	371	309	222	184	291	281	107	306	250	827
189.112	0	382	-26	104	191	270	372	314	220	182	290	282	107	307	249	821
189.235	0	381	-26	104	193	272	371	319	225	183	293	283	107	307	248	826
189.358	0	381	-26	104	195	275	374	321	227	182	294	285	107	308	250	826
189.481	0	382	-26	104	195	278	375	318	221	181	292	283	108	308	250	828
189.604	0	381	-26	103	189	272	372	311	219	179	289	280	107	308	249	820
189.727	0	381	-26	104	190	272	371	312	226	181	291	282	108	307	249	825
189.85	0	382	-24	105	192	271	372	314	226	183	291	282	108	307	249	823
189.972	0	383	-25	105	194	273	373	317	221	182	292	284	108	309	249	822
190.095	0	383	-26	105	196	275	375	320	220	180	293	285	108	308	250	820
190.218	0	383	-26	104	194	279	373	318	226	180	291	282	108	309	250	827
190.341	0	381	-26	104	190	273	371	312	225	181	290	281	108	308	250	823
190.464	0	382	-26	104	191	274	371	313	220	182	290	283	108	307	249	820
190.587	0	382	-26	104	193	273	374	316	220	179	292	284	108	307	250	818
190.71	0	381	-26	104	195	274	373	320	226	180	294	285	108	308	250	826
190.833	0	383	-25	105	196	278	375	322	225	180	296	287	108	308	251	825
190.956	0	381	-26	105	194	278	375	317	219	178	292	283	108	309	250	818
191.078	0	382	-26	104	191	273	372	315	218	179	291	282	109	308	251	814
191.201	0	381	-26	104	191	274	373	317	226	181	295	284	109	306	250	821
191.324	0	381	-25	104	193	274	374	320	224	182	297	286	109	305	250	817
191.447	0	382	-25	105	196	275	376	323	217	180	296	287	111	308	253	816
191.57	0	383	-26	105	197	278	375	327	221	179	297	287	110	310	254	822
191.693	0	381	-26	105	192	277	374	318	224	178	295	282	110	310	253	830
191.816	0	380	-26	104	190	275	373	315	223	181	294	283	109	310	252	826
191.939	0	381	-26	103	191	275	374	317	220	181	293	283	109	309	252	820
192.061	0	381	-26	105	195	273	375	320	221	181	295	286	111	309	253	821
192.184	0	381	-26	105	196	277	376	323	226	180	296	287	111	312	254	829
192.307	0	381	-26	105	199	280	377	325	224	180	295	286	110	313	254	828
192.43	0	382	-26	104	194	277	375	315	218	178	291	284	109	314	253	824
192.553	0	382	-27	104	191	276	374	314	221	180	291	282	109	312	253	822
192.676	0	381	-27	104	193	277	375	315	226	181	292	284	109	311	253	828
192.799	0	381	-26	104	196	274	375	319	225	181	293	284	109	312	252	827
192.922	0	382	-25	105	197	278	383	322	215	175	292	285	110	314	254	824
193.044	0	382	-25	105	199	282	382	324	218	175	294	287	110	314	255	828
193.167	0	383	-26	104	195	281	376	318	226	179	292	284	110	315	254	829
193.29	0	382	-26	103	193	276	375	315	225	180	291	283	109	314	254	824
193.413	0	383	-26	104	193	276	376	315	219	179	290	283	109	315	253	825
193.536	0	382	-26	104	196	276	376	319	223	180	294	287	109	313	254	827
193.659	0	381	-26	105	198	278	377	323	227	180	293	285	110	316	255	829
193.782	0	382	-26	105	201	282	378	326	224	180	293	286	110	317	256	829
193.905	0	383	-26	104	196	281	376	315	219	177	290	285	109	317	254	826
194.028	0	382	-25	105	194	278	375	314	223	179	290	283	109	316	254	828
194.15	0	383	-26	104	195	279	376	316	229	180	290	287	109	316	254	825
194.273	0	381	-25	104	197	279	377	318	225	181	290	291	109	315	254	830
194.396	0	383	-25	105	200	281	378	319	221	178	288	293	110	317	254	829
194.519	0	382	-25	105	200	284	377	316	227	178	285	291	108	319	255	833
194.642	0	381	-26	105	194	279	377	309	228	177	287	288	108	320	253	828
194.765	0	383	-26	104	195	279	375	311	226	181	287	286	108	319	254	835
194.888	0	383	-26	104	197	278	377	314	221	179	288	288	108	319	254	829
195.011	0	383	-26	104	199	280	376	318	226	179	292	289	109	319	254	832
195.133	0	383	-25	105	200	283	378	321	229	179	290	288	109	321	254	828
195.256	0	383	-26	105	195	279	375	311	226	179	287	285	109	320	253	833
195.379	0	383	-27	104	194	277	376	311	220	180	288	286	109	319	253	827
195.502	0	384	-26	104	194	278	375	313	227	180	290	288	108	318	253	830
195.625	0	383	-26	104	198	277	376	318	229	182	291	288	109	319	254	828
195.748	0	383	-26	104	199	280	377	321	226	182	291	289	109	321	255	833
195.871	0	383	-25	104	196	281	377	313	221	180	287	285	108	318	254	829
195.994	0	383	-27	103	194	275	375	311	226	182	288	284	108	318	253	831
196.116	0	383	-26	103	192	276	377	313	228	182	290	286	109	319	252	827
196.239	0	383	-26	103	196	274	375	315	225	184	291	287	108	317	253	832
196.362	0	383	-27	105	198	276	378	318	221	182	292	288	110	318	254	828
196.485	0	383	-26	105	198	280	376	317	227	181	290	286	108	319	254	833
196.608	0	382	-26	104	191	276	376	310	228	182	290	285	108	319	253	825
196.731	0	383	-26	103	191	274	374	310	225	184	289	285	108	318	252	830
196.854	0	383	-25	105	193	274	375	311	222	183	289	286	108	318	253	830
196.977	0	382	-25	105	196	275	376	316	228	183	290	286	108	318	253	830
197.1	0	382	-26	104	198	278	376	318	230	183	292	287	108	319	253	825
197.222	0	382	-26	104	194	278	377	310	224	182	290	285	107	318	252	829
197.345	0	382	-26	104	192	275	376	309	222	183	287	284	108	318	252	826
197.468	0	382	-26	104	192	273	375	310	228	183	288	284	108	318	252	827
197.591	0	382	-26	104	194	274	376	314	230	183	290	285	108	316	252	826
197.714	0	382	-26	105	196	275	375	317	225	183	290	286	108	316	253	828
197.837	0	382	-27	104	197	279	376	315	221	181	290	287	107	317	253	828
197.96	0	383	-26	103	191	275	374	308	228	181	289	284	108	317	252	827
198.083	0	382	-26	104	192	275	375	310	229	183	288	284	108	316	251	826
198.205	0	382	-25	105	192	275	374	312	224	184	288	284	108	316	253	830
198.328	0	382	-26	105	196	275	376	316	222	182	290	287	108	314	252	823
198.451	0	382	-26	104	197	278	376	318	227	182	292	288	107	314	253	828
198.574	0	382	-26	104	191	276	376	310	227	181	288	283	106	316	251	826
198.697	0	381	-26	104	192	274	374	308	223	181	285	282	108	315	251	824
198.82	0	382	-25	105	191	273	375	310	222	181	286	283	107	315	252	823
198.943	0	382	-25	104	194	272	375	314	228	183	289	284	108	313	252	830
199.066	0	381	-24	105	196	274	375	318	229	182	290	285	108	315	252	828
199.188	0	381	-25	105	195	277	375	313	222	181	289	284	107	315	252	824
199.311	0	382	-26	104	191	273	373	308	221	180	286	282	108	314	250	820
199.434	0	381	-26	103	190	273	374	310	229	183	289	283	107	311	249	827
199.557	0	380	-27	103	192	272	374	312	228	182	289	284	108	311	250	824
199.68	0	381	-26	104	195	274	375	315	222	181	288	284	108	313	250	821
199.803	0	382	-24	105	196	277	377	317	221	180	288	284	108	313	250	820
199.926	0	381	-26	103	191	275	373	308	227	181	286	282	107	312	248	824
200.049	0	380	-27	105	190	272	372	306	227	183	285	282	107	312	249	822
200.172	0	380	-26	104	190	271	374	308	221	181	285	281	107	311	249	817
200.294	0	381	-26	104	193	273	375	311	221	180	287	284	107	309	248	817
200.417	0	381	-26	103	195	274	374	315	227	181	288	284	106	310	249	824
200.54	0	379	-26	103	195	278	375	314	227	181	287	282	107	313	249	821
200.663	0	379	-27	104	190	272	373	307	220	180	284	281	107	310	248	814
200.786	0	379	-26	104	190	272	372	307	221	179	284	280	107	310	248	811
200.909	0	379	-26	104	190	271	373	308	227	181	286	282	107	309	248	819
201.032	0	379	-25	105	192	271	374	314	226	181	287	282	107	308	248	817
201.155	0	379	-25	105	194	275	377	316	220	178	287	285	107	309	249	814
201.277	0	379	-26	105	195	279	376	312	221	177	285	282	108	311	249	812
201.4	0	379	-26	104	190	272	374	307	226	178	284	280	108	309	247	818
201.523	0	378	-26	103	190	273	373	307	227	180	284	280	107	309	247	814
201.646	0	378	-27	104	192	272	374	311	220	179	285	282	108	308	247	810
201.769	0	379	-26	105	195	274	374	315	223	179	287	284	108	308	248	810
201.892	0	378	-26	105	196	279	375	317	226	178	288	285	107	309	247	817
202.015	0	378	-26	104	192	276	373	309	224	178	285	280	106	308	246	813
202.138	0	378	-26	104	190	272	373	308	218	178	283	280	107	309	247	808
202.26	0	377	-26	104	191	273	372	309	222	179	284	281	107	307	247	806
202.383	0	377	-26	104	194	273	375	315	226	178	286	282	107	308	246	812
202.506	0	376	-27	104	195	276	375	319	225	179	289	284	108	308	246	811
202.629	1	377	-27	105	194	277	378	313	214	172	285	281	107	308	246	806
202.752	0	377	-27	104	188	272	372	309	219	176	284	279	107	308	245	803
202.875	0	376	-26	103	189	272	373	309	226	178	286	281	108	306	245	809
202.998	0	375	-27	104	191	272	373	313	224	180	286	281	108	306	245	807
203.121	0	377	-26	104	194	274	379	317	214	173	286	282	108	307	246	805
203.244	0	377	-27	104	195	279	375	317	222	177	285	283	108	307	246	807
203.366	0	377	-26	104	189	273	373	307	223	176	284	279	107	305	246	807
203.489	0	376	-27	103	189	273	371	307	224	179	284	280	108	306	244	807
203.612	0	377	-27	104	190	273	374	309	218	178	283	281	108	304	244	803
203.735	0	377	-26	103	193	273	374	313	223	178	285	282	108	305	245	806
203.858	0	377	-27	104	195	276	375	316	227	178	287	283	108	305	246	807
203.981	0	377	-26	104	192	277	373	307	225	179	282	280	107	306	244	806
204.104	0	376	-27	104	189	273	373	305	219	178	281	278	107	305	244	802
204.227	0	376	-26	104	189	272	372	306	223	178	282	279	107	305	243	804
204.349	0	376	-27	104	192	271	374	310	228	179	285	280	108	304	244	804
204.472	0	376	-26	104	193	275	374	313	224	179	286	283	108	304	245	803
204.595	0	376	-26	104	194	278	380	313	214	172	283	282	108	306	245	802
204.718	0	376	-26	104	190	273	373	305	221	176	282	279	107	305	244	803
204.841	0	377	-26	104	189	273	372	306	226	177	284	279	108	304	244	797
204.964	0	376	-26	104	192	271	373	310	224	179	284	280	108	304	244	802
205.087	0	376	-26	104	193	273	375	313	219	177	285	283	108	305	244	799
205.21	0	377	-27	104	196	277	374	316	223	177	287	283	108	306	246	804
205.332	0	377	-26	104	194	278	374	310	225	175	283	280	108	306	245	803
205.455	0	376	-27	104	190	275	372	307	223	177	282	279	107	305	244	802
205.578	0	376	-26	103	191	274	375	309	218	176	284	280	108	305	245	798
205.701	0	376	-26	103	195	274	378	313	219	173	286	281	109	304	245	802
205.824	0	377	-26	105	196	277	374	316	227	176	288	284	109	306	246	800
205.947	0	377	-26	105	195	281	374	314	223	178	286	281	108	307	246	804
206.07	0	377	-26	103	191	275	374	308	217	175	283	279	108	307	245	799
206.193	0	378	-26	105	192	276	373	309	223	176	286	281	108	306	245	803
206.316	0	377	-27	104	194	273	375	313	227	178	285	281	109	306	245	798
206.438	0	376	-26	105	196	277	375	318	224	178	287	283	109	306	246	804
206.561	0	377	-26	105	198	281	380	316	214	171	286	283	109	307	246	801
206.684	0	379	-27	104	191	274	374	309	221	175	284	280	108	306	245	801
206.807	0	378	-26	104	192	275	374	311	227	178	287	282	109	305	245	797
206.93	0	377	-27	104	193	275	375	314	223	179	290	285	109	303	246	802
207.053	0	378	-26	103	196	276	381	318	213	173	289	287	110	304	247	804
207.176	0	379	-27	104	197	281	375	316	223	178	288	285	109	306	246	805
207.299	0	378	-26	104	191	276	374	308	225	177	286	282	109	305	246	799
207.421	0	378	-27	104	191	275	374	307	224	180	285	283	109	306	246	806
207.544	0	378	-27	105	193	274	377	311	220	179	286	283	109	305	246	801
207.667	0	379	-26	104	195	276	375	316	224	179	288	285	109	304	247	805
207.79	0	378	-27	105	197	279	376	317	228	179	288	284	110	307	247	801
207.913	0	377	-26	104	191	275	374	307	224	180	284	283	108	306	246	806
208.036	0	378	-26	104	192	274	375	306	219	178	284	282	109	306	246	801
208.159	0	380	-27	104	191	274	375	309	226	180	286	284	110	304	246	804
208.282	0	379	-26	104	194	274	374	314	229	182	286	284	110	305	247	800
208.404	0	378	-26	104	196	277	377	316	226	182	287	286	110	306	248	807
208.527	0	379	-26	104	192	277	376	309	221	178	285	282	109	306	246	801
208.65	0	379	-26	105	190	274	375	308	225	180	285	282	109	305	246	800
208.773	0	378	-26	105	192	274	377	309	227	180	285	283	109	305	247	800
208.896	0	378	-27	104	192	275	376	312	225	182	287	285	109	305	246	807
209.019	0	379	-27	104	195	277	378	314	221	179	286	285	110	306	247	803
209.142	0	379	-26	104	194	279	375	314	226	179	286	284	109	305	248	806
209.265	0	379	-27	104	191	274	376	307	227	178	285	283	109	306	246	801
209.388	0	379	-26	104	191	276	376	309	225	181	283	281	108	307	246	807
209.51	0	380	-26	104	193	275	377	311	220	178	285	285	109	305	247	804
209.633	0	380	-26	104	195	275	376	314	226	179	288	284	109	307	248	808
209.756	0	380	-25	105	196	281	379	315	227	178	287	283	110	307	247	803
209.879	0	380	-26	104	191	275	375	307	224	180	284	282	109	308	246	807
210.002	0	381	-26	103	192	276	377	309	220	179	284	284	109	306	247	805
210.125	0	380	-25	104	193	275	376	310	227	180	287	285	109	306	247	808
210.248	0	380	-25	105	195	276	376	314	231	181	287	284	109	307	248	805
210.371	0	380	-26	104	196	280	377	315	225	180	286	285	109	309	248	811
210.493	0	380	-27	104	191	276	376	307	221	178	283	281	109	308	247	805
210.616	0	380	-26	104	190	276	375	308	226	179	284	281	109	308	246	808
210.739	0	380	-26	104	192	274	379	310	228	178	287	283	109	307	248	804
210.862	0	380	-26	105	194	275	377	314	225	181	287	285	109	306	247	810
210.985	0	381	-25	104	196	280	379	316	221	178	286	284	109	308	247	808
211.108	0	381	-26	104	190	275	375	307	225	178	284	279	108	308	246	809
211.231	0	380	-26	104	189	274	377	307	228	178	285	281	108	307	246	806
211.354	0	380	-26	105	191	273	376	308	225	181	284	281	109	308	246	810
211.476	0	381	-26	104	194	275	377	312	221	179	285	283	109	307	248	807
211.599	0	380	-26	105	195	279	377	314	227	179	286	283	109	308	247	809
211.722	0	381	-26	104	190	274	376	306	228	178	284	280	108	307	247	803
211.845	0	380	-26	104	190	272	374	305	225	181	283	280	108	306	246	808
211.968	0	380	-27	104	189	274	375	307	220	179	285	281	108	305	246	806
212.091	0	381	-26	104	192	273	375	311	225	180	286	283	108	305	246	809
212.214	0	380	-26	104	195	276	378	314	229	178	287	283	108	306	247	804
212.337	0	380	-26	104	190	275	374	305	225	180	285	279	108	307	246	808
212.46	0	380	-26	104	189	272	374	305	220	179	282	279	108	307	246	805
212.582	0	380	-27	104	188	273	374	306	226	180	284	280	108	304	246	808
212.705	0	378	-26	104	192	274	376	310	227	178	285	282	108	305	246	804
212.828	0	379	-26	105	193	274	375	314	225	179	287	283	108	306	247	809
212.951	0	380	-26	104	192	277	376	311	220	177	286	281	108	305	246	804
213.074	0	378	-27	104	189	272	373	306	225	178	284	280	107	304	245	805
213.197	0	378	-27	104	189	273	375	307	226	178	286	280	108	305	246	801
213.32	0	378	-27	103	191	272	375	311	224	180	286	281	108	303	246	805
213.443	0	379	-26	104	193	276	377	314	220	177	287	282	108	305	246	802
213.565	0	380	-25	105	193	279	375	313	225	178	286	280	108	306	247	804
213.688	0	380	-26	105	188	273	375	306	227	177	285	278	106	306	245	802
213.811	0	379	-26	103	190	273	373	306	223	179	283	278	107	306	246	805
213.934	0	380	-26	104	190	274	375	309	221	177	283	280	107	305	245	802
214.057	0	379	-25	105	193	275	376	313	224	178	286	282	108	305	246	806
214.18	0	379	-26	104	193	278	376	313	228	177	287	281	107	306	246	802
214.303	0	379	-26	104	189	274	373	305	223	179	282	277	107	305	245	804
214.426	0	381	-26	104	188	272	375	306	220	177	283	279	108	305	245	801
214.548	0	380	-26	103	190	273	373	309	225	178	286	280	107	303	246	805
214.671	0	380	-26	105	192	273	375	311	228	178	287	281	108	304	245	802
214.794	0	380	-25	104	195	277	376	313	223	179	286	281	108	305	246	807
214.917	0	379	-27	104	188	273	373	306	219	176	283	278	107	305	245	801
215.04	0	379	-26	104	186	271	372	305	225	178	285	278	107	303	244	803
215.163	0	379	-26	104	188	271	372	307	229	180	286	279	108	302	245	800
215.286	0	379	-26	105	191	272	374	311	223	180	286	281	107	302	245	804
215.409	0	380	-26	104	192	276	376	313	219	178	286	282	108	303	245	801
215.532	0	380	-26	104	189	276	372	306	225	177	283	278	107	304	245	803
215.654	0	378	-26	104	187	271	373	305	227	180	284	279	108	303	244	799
215.777	0	378	-26	104	185	270	372	305	223	180	283	277	108	303	244	803
215.9	0	379	-26	104	189	271	375	308	219	179	285	281	108	302	245	800
216.023	0	379	-25	104	190	273	373	311	224	178	286	282	108	303	246	805
216.146	0	378	-24	104	193	276	376	312	226	177	286	279	108	305	245	799
216.269	0	379	-27	104	187	272	371	303	223	178	282	277	107	304	245	804
216.392	0	379	-26	103	187	272	372	304	219	177	283	279	108	302	244	800
216.515	0	379	-26	104	188	271	373	306	224	178	285	279	107	302	244	805
216.637	0	379	-26	104	190	272	374	311	228	178	286	280	109	302	245	799
216.76	0	379	-26	104	192	275	374	313	222	179	287	282	109	305	245	805
216.883	0	380	-27	104	191	277	374	310	218	175	284	280	108	304	245	802
217.006	0	379	-26	104	187	272	371	304	223	175	285	279	108	303	245	803
217.129	0	379	-26	104	188	273	372	307	226	177	285	280	108	303	245	798
217.252	0	379	-26	104	190	273	373	308	221	179	286	281	108	302	244	804
217.375	0	380	-25	105	192	275	375	313	219	176	286	283	108	305	245	805
217.498	0	381	-26	104	195	279	378	315	220	172	288	282	108	305	246	807
217.62	0	380	-26	104	188	275	374	304	224	174	285	280	108	304	245	800
217.743	0	380	-25	104	189	273	372	306	221	177	283	279	107	306	244	806
217.866	0	380	-26	104	190	274	375	308	218	176	286	281	108	303	245	805
217.989	0	381	-25	104	193	275	379	313	220	171	287	282	109	305	245	806
218.112	0	381	-26	104	196	278	374	315	227	178	290	283	109	306	246	804
218.235	0	381	-25	105	191	277	372	307	220	177	286	280	108	306	246	808
218.358	0	381	-26	104	188	273	372	306	218	175	285	280	109	304	245	805
218.481	0	381	-26	104	189	273	377	308	219	172	286	280	108	305	245	806
218.604	0	382	-26	104	192	273	375	312	226	177	289	283	108	305	245	804
218.726	0	381	-25	105	194	276	379	315	217	173	289	284	110	305	246	809
218.849	0	382	-26	103	193	279	379	312	213	171	287	282	108	306	247	806
218.972	0	382	-26	104	188	275	372	306	223	176	287	280	109	303	245	806
219.095	0	382	-26	104	189	273	373	307	226	177	287	280	109	305	245	803
219.218	0	382	-26	104	191	273	373	310	222	179	287	282	108	304	245	808
219.341	0	382	-26	104	193	274	381	313	214	171	288	283	109	305	245	809
219.464	0	382	-25	105	196	279	379	315	220	173	288	282	109	306	246	808
219.587	0	383	-27	104	189	275	374	306	225	175	286	279	108	306	245	809
219.709	0	382	-26	105	190	273	373	307	221	178	286	278	109	306	244	808
219.832	0	381	-26	104	190	272	374	308	218	176	286	280	108	305	245	808
219.955	0	381	-26	104	192	275	379	313	220	173	287	281	109	304	245	807
220.078	0	382	-26	105	195	277	375	316	226	176	290	282	109	305	245	807
220.201	0	382	-26	104	194	278	376	313	220	175	286	280	109	306	245	808
220.324	0	381	-27	104	190	274	373	307	218	174	284	278	108	304	244	805
220.447	0	382	-26	104	190	275	377	309	220	172	287	278	109	304	245	806
220.57	0	381	-26	104	192	274	374	312	226	177	287	280	108	304	244	806
220.692	0	382	-26	104	195	277	379	315	217	172	289	283	109	304	246	808
220.815	0	382	-25	106	197	280	381	317	214	169	287	281	108	307	246	808
220.938	0	381	-27	104	190	276	372	308	224	174	286	278	108	305	244	806
221.061	0	382	-27	104	190	274	373	310	225	175	287	278	109	304	245	806
221.184	0	381	-27	104	191	275	378	311	215	171	287	280	109	304	244	808
221.307	0	383	-27	104	195	276	379	315	213	169	288	282	109	303	245	801
221.43	0	382	-25	104	195	279	379	318	220	170	289	282	109	305	246	808
221.553	0	382	-26	104	193	278	374	310	224	174	287	279	107	305	245	806
221.676	0	382	-27	104	190	276	372	309	219	175	285	277	108	306	244	809
221.798	0	383	-26	104	192	276	379	309	214	170	286	279	109	306	245	803
221.921	0	382	-26	104	193	275	379	314	220	170	288	280	110	304	244	808
222.044	0	383	-26	104	196	278	376	317	226	175	289	281	109	306	246	811
222.167	0	382	-25	105	193	279	380	311	214	169	286	278	108	306	245	812
222.29	0	383	-26	105	189	275	373	307	218	173	284	277	108	306	244	804
222.413	0	383	-26	104	190	274	378	308	220	170	286	277	108	304	245	812
222.536	0	382	-26	104	193	274	375	313	227	176	287	279	107	304	245	809
222.659	0	382	-26	104	195	276	380	317	216	171	289	281	109	304	246	807
222.781	0	383	-26	105	194	279	380	312	215	169	286	278	108	306	245	804
222.904	0	382	-27	104	190	275	376	307	221	171	287	277	108	302	243	809
223.027	0	382	-26	105	189	274	375	308	226	178	285	276	108	304	245	807
223.15	0	382	-26	104	191	274	379	309	218	174	285	279	108	303	245	806
223.273	0	382	-25	104	193	275	376	313	220	174	286	279	108	304	246	807
223.396	0	383	-26	104	194	279	381	313	222	172	286	278	108	304	245	813
223.519	0	383	-26	103	189	275	373	307	226	177	284	277	108	302	244	808
223.642	0	382	-27	104	189	274	374	306	221	176	283	277	107	303	244	806
223.764	0	382	-26	104	190	273	375	308	220	175	283	278	107	302	245	804
223.887	0	383	-26	105	193	275	379	313	222	172	286	279	108	303	246	813
224.01	0	382	-26	104	195	278	375	316	226	177	287	280	108	302	246	810
224.133	0	382	-27	104	191	279	378	309	216	170	283	276	107	304	245	805
224.256	0	382	-26	104	190	274	375	306	220	174	285	277	108	301	244	804
224.379	0	382	-27	104	190	275	377	308	222	172	285	276	108	302	245	812
224.502	0	382	-26	104	192	274	375	312	226	178	286	279	108	300	245	809
224.625	0	382	-25	104	193	276	379	314	216	171	287	280	108	303	245	805
224.748	0	382	-25	105	193	278	374	310	222	175	285	277	107	303	245	804
224.87	0	383	-27	103	189	274	374	306	226	175	285	276	107	301	244	810
224.993	0	382	-27	103	189	275	374	307	226	178	285	277	108	301	245	809
225.116	0	382	-27	104	192	273	379	310	217	172	285	279	108	300	245	804
225.239	0	383	-27	104	193	275	375	314	223	175	285	279	108	301	246	803
225.362	0	383	-25	105	193	279	375	312	227	175	285	276	108	304	245	810
225.485	0	382	-27	104	189	274	373	306	225	177	282	274	107	302	244	808
225.608	0	382	-27	104	189	273	375	306	220	175	283	277	107	301	245	805
225.731	0	383	-26	105	191	272	374	307	223	177	284	278	107	301	244	805
225.853	0	382	-25	105	192	275	375	311	228	177	286	279	107	301	245	812
225.976	0	383	-26	104	193	277	375	311	225	176	285	277	108	303	246	811
226.099	0	383	-26	104	188	273	373	303	220	174	282	275	107	302	244	806
226.222	0	383	-25	105	188	272	372	304	222	175	282	274	107	302	244	809
226.345	0	383	-25	104	190	272	372	306	227	177	283	276	108	301	244	810
226.468	0	381	-26	104	192	273	374	310	225	177	285	277	108	300	245	809
226.591	0	383	-26	104	193	276	380	312	215	170	284	277	107	303	246	808
226.714	0	382	-26	104	190	274	371	303	223	175	281	275	106	302	244	811
226.836	0	382	-26	103	188	272	372	304	225	174	283	275	107	299	244	806
226.959	0	382	-26	104	188	270	373	305	224	178	283	275	108	299	243	809
227.082	0	383	-26	104	191	271	374	307	218	175	283	277	107	299	244	808
227.205	0	382	-26	105	192	274	374	311	224	176	284	279	108	300	244	810
227.328	0	382	-25	105	193	276	373	310	227	175	285	276	108	301	245	805
227.451	0	380	-26	104	187	272	370	303	222	177	281	273	106	300	243	810
227.574	0	382	-26	104	188	272	372	304	219	174	281	275	107	299	243	806
227.697	0	381	-27	104	190	270	372	305	224	176	282	276	107	298	243	808
227.82	0	381	-26	105	191	273	374	309	226	175	284	277	107	299	244	805
227.942	0	381	-26	105	192	274	372	312	223	176	285	279	108	301	245	811
228.065	0	381	-26	104	194	277	379	312	213	169	283	277	108	302	244	807
228.188	0	382	-26	105	187	273	371	303	219	172	282	275	107	300	244	808
228.311	0	381	-26	104	188	272	371	305	224	173	283	275	107	299	242	803
228.434	0	380	-27	104	189	271	372	307	221	175	284	276	108	298	244	807
228.557	0	382	-26	103	191	273	378	311	213	169	284	278	108	299	243	805
228.68	11	381	-26	104	193	275	378	315	217	169	286	279	107	301	244	809
228.803	0	381	-24	104	193	279	374	312	224	173	284	276	108	303	244	805
228.925	0	381	-26	104	188	274	370	305	218	175	281	276	107	301	243	809
229.048	0	381	-27	104	189	274	377	307	212	168	282	276	108	300	243	805
229.171	0	381	-26	105	191	272	377	310	217	170	285	278	108	299	244	807
229.294	0	381	-26	104	193	275	373	314	226	175	286	279	109	300	244	803
229.417	0	381	-26	104	195	278	379	317	216	170	287	279	109	302	245	810
229.54	0	381	-25	104	191	276	377	307	211	167	282	275	108	303	243	806
229.663	0	382	-27	103	189	274	375	306	216	168	284	277	108	301	244	808
229.786	0	381	-26	104	191	274	372	308	223	174	285	277	108	301	244	804
229.908	0	381	-25	106	192	274	377	313	215	170	287	278	108	301	244	809
230.031	0	381	-26	103	194	275	379	315	211	168	286	279	109	301	245	809
230.154	0	382	-27	104	195	279	377	314	217	168	285	278	108	303	244	810
230.277	0	381	-26	104	189	275	370	306	222	173	283	276	108	301	243	805
230.4	0	380	-26	104	190	273	375	307	215	170	283	276	109	303	244	810
230.523	0	382	-25	104	193	273	377	310	211	168	285	279	108	300	243	808
230.646	0	382	-26	103	194	275	378	314	216	169	287	279	110	302	245	810
230.769	0	382	-26	105	195	277	377	317	221	170	288	280	109	302	245	810
230.892	0	382	-26	104	192	278	375	308	214	169	284	276	108	303	244	811
231.014	0	382	-26	103	190	273	371	306	214	172	282	275	108	302	244	809
231.137	0	382	-27	104	190	273	375	307	217	170	284	277	109	302	244	809
231.26	0	381	-26	104	192	272	373	312	224	174	287	279	109	300	244	809
231.383	0	381	-27	104	194	275	377	315	214	170	286	279	109	302	245	811
231.506	0	382	-27	104	194	279	380	316	212	168	286	279	109	303	244	810
231.629	0	381	-26	104	190	274	374	308	217	169	284	276	109	303	243	808
231.752	0	381	-26	104	190	272	371	308	223	173	286	276	108	300	244	808
231.875	0	382	-27	104	190	273	376	310	213	171	285	278	109	301	244	810
231.997	0	382	-25	104	193	274	377	313	214	170	287	280	109	302	244	805
232.12	0	381	-25	105	194	275	379	317	218	170	289	281	109	304	245	813
232.243	0	381	-25	105	194	280	374	316	224	174	289	279	109	303	245	811
232.366	0	381	-26	105	190	274	371	308	217	174	285	277	109	302	244	812
232.489	0	381	-26	104	191	274	372	309	216	173	284	278	109	302	244	805
232.612	0	382	-26	103	192	272	376	313	218	169	289	277	109	301	244	812
232.735	0	382	-25	104	194	275	374	317	224	174	291	279	110	301	245	812
232.858	0	381	-25	104	196	277	379	319	215	170	290	280	109	303	245	815
232.98	0	382	-26	105	194	279	378	314	212	168	287	277	109	306	245	807
233.103	0	382	-26	104	191	275	375	309	216	168	287	277	109	304	245	811
233.226	0	382	-26	103	192	275	371	311	222	174	289	278	109	304	244	812
233.349	0	381	-26	104	193	274	376	314	214	170	288	280	109	303	245	816
233.472	0	382	-26	105	195	277	379	318	211	167	289	279	109	303	245	809
233.595	0	383	-26	104	197	281	377	318	218	168	290	279	108	306	245	813
233.718	0	383	-26	104	191	275	371	309	223	173	287	276	109	305	244	813
233.841	0	382	-26	104	191	275	375	310	213	170	286	276	109	306	245	813
233.964	0	382	-26	104	194	275	378	311	212	168	289	279	109	303	245	812
234.086	0	383	-25	105	195	276	377	316	218	168	289	280	109	303	245	819
234.209	0	383	-26	104	197	279	374	318	224	173	291	281	109	305	245	818
234.332	0	383	-26	104	193	278	378	310	212	168	286	278	108	306	245	821
234.455	0	384	-26	104	191	275	372	308	216	171	285	275	108	306	244	820
234.578	0	383	-26	105	192	274	376	309	218	169	287	277	109	305	243	826
234.701	0	382	-26	104	194	274	373	315	224	174	288	278	109	304	244	820
234.824	0	383	-26	105	196	276	378	316	215	170	289	281	109	304	245	819
234.947	0	384	-25	105	197	280	379	315	213	168	289	279	108	305	244	818
235.069	0	384	-27	103	191	274	371	308	222	173	287	276	108	304	243	827
235.192	0	384	-26	104	190	274	372	310	223	175	290	275	108	302	242	825
235.315	0	382	-26	104	192	273	377	310	215	171	288	276	108	304	242	824
235.438	0	383	-27	104	194	273	379	313	216	171	289	279	108	303	242	823
235.561	0	383	-26	104	195	276	380	317	220	170	291	279	108	304	242	832
235.684	0	383	-26	105	193	278	375	311	225	175	289	276	108	306	241	828
235.807	0	383	-26	104	190	273	374	307	219	174	286	274	107	305	241	824
235.93	0	382	-27	104	190	274	374	306	220	175	285	274	107	305	240	823
236.052	0	382	-27	105	191	274	373	308	227	176	285	276	107	305	241	833
236.175	0	382	-27	104	194	274	374	312	228	177	288	278	107	303	240	831
236.298	0	380	-27	103	196	276	380	317	218	172	290	279	107	304	241	828
236.421	0	381	-27	103	193	278	374	306	220	173	286	275	108	306	240	825
236.544	0	381	-26	103	190	273	373	306	227	176	287	275	107	304	240	831
236.667	0	381	-26	104	192	272	374	308	226	177	286	276	107	304	240	829
236.79	0	381	-26	104	193	274	379	311	218	173	288	277	107	303	239	825
236.913	0	382	-27	103	194	277	374	315	223	176	289	278	107	305	239	822
237.036	0	381	-25	104	197	279	381	318	223	171	290	279	109	305	241	832
237.158	0	382	-25	105	192	277	374	310	226	177	287	275	106	306	239	828
237.281	0	381	-26	104	191	273	374	308	223	176	286	277	107	305	239	825
237.404	0	381	-26	104	193	274	379	313	224	172	288	278	107	305	238	836
237.527	0	381	-26	104	195	276	376	316	228	177	289	278	107	306	238	834
237.65	0	382	-22	108	198	280	382	319	216	170	288	278	107	308	239	829
237.773	0	382	-27	104	192	276	376	309	221	174	285	276	106	307	238	826
237.896	0	381	-27	104	191	274	375	310	227	177	287	275	107	307	238	832
238.019	0	381	-27	103	192	274	376	311	227	178	286	277	107	306	238	830
238.141	0	380	-26	104	195	276	382	315	217	172	288	278	107	307	238	825
238.264	0	381	-26	104	197	276	377	319	223	177	289	279	108	307	239	824
238.387	0	380	-26	104	195	279	376	315	227	175	288	276	106	308	239	829
238.51	0	380	-26	103	191	274	374	309	226	178	287	274	107	307	238	826
238.633	0	380	-26	104	192	273	380	310	216	172	286	275	107	306	239	820
238.756	0	381	-26	104	193	273	375	312	224	177	287	276	106	305	239	817
238.879	0	379	-26	104	195	276	376	316	229	177	289	278	106	305	238	825
239.002	0	380	-26	105	197	278	377	319	226	178	290	278	106	308	238	825
239.124	0	379	-26	104	191	275	374	309	219	176	286	274	106	307	238	817
239.247	0	381	-27	103	190	273	373	308	224	178	284	274	106	307	238	817
239.37	0	379	-27	104	190	273	374	309	228	179	287	276	107	306	238	823
239.493	0	380	-27	103	193	272	375	313	227	180	288	278	107	305	238	821
239.616	0	380	-26	105	195	275	377	316	221	177	288	279	107	306	239	819
239.739	0	381	-26	104	194	277	375	314	224	178	288	277	106	305	238	817
239.862	0	380	-27	104	189	271	374	309	227	177	287	274	106	305	238	822
239.985	0	380	-27	104	190	271	373	310	225	180	286	275	106	304	237	821
240.108	0	380	-26	104	189	271	374	311	220	178	288	278	106	302	237	816
240.23	0	380	-26	105	193	272	374	315	223	179	289	278	106	303	238	818
240.353	0	381	-26	104	195	274	375	318	228	179	291	279	108	304	239	819
240.476	0	380	-25	104	191	274	373	310	225	179	286	275	106	305	239	815
240.599	0	380	-27	104	189	271	373	309	219	178	285	274	107	304	238	808
240.722	0	380	-26	104	189	270	371	309	223	179	287	274	106	302	238	808
240.845	0	379	-26	104	191	270	374	313	228	179	288	276	107	303	239	805
240.968	0	380	-27	104	193	274	374	316	225	180	289	278	107	303	239	809
241.091	0	382	-26	103	196	276	376	317	219	178	288	277	107	305	240	811
241.213	0	381	-27	104	190	273	372	309	223	178	286	273	106	304	238	811
241.336	0	381	-26	104	190	271	374	308	226	179	286	275	106	303	238	805
241.459	0	380	-26	104	191	270	373	311	224	180	288	275	106	303	238	809
241.582	0	381	-27	103	193	273	375	313	219	179	288	278	106	302	239	809
241.705	0	381	-26	104	194	274	375	316	224	179	289	279	108	304	240	812
241.828	0	381	-26	104	194	276	374	313	227	178	287	276	107	306	239	809
241.951	0	380	-26	104	188	271	372	307	223	180	285	273	106	304	237	817
242.074	0	381	-27	104	189	271	374	307	220	177	286	275	106	302	238	813
242.196	0	381	-27	103	191	270	373	311	224	179	287	276	107	302	238	815
242.319	0	382	-25	105	194	272	373	314	229	180	287	278	107	303	238	812
242.442	0	380	-26	105	195	274	375	316	224	179	289	278	107	305	239	822
242.565	0	381	-24	105	194	276	373	310	219	176	285	275	106	305	237	818
242.688	0	381	-27	104	189	272	372	306	224	178	285	273	107	304	237	819
242.811	0	381	-26	104	189	270	374	307	226	179	287	275	106	302	238	809
242.934	0	380	-25	104	191	272	373	310	223	181	287	277	106	301	238	814
243.057	0	381	-26	103	193	272	375	313	220	178	287	278	107	303	238	813
243.18	0	381	-26	104	195	275	374	316	226	178	288	278	107	305	239	817
243.302	0	381	-26	103	190	275	375	309	226	177	286	275	106	306	236	812
243.425	0	380	-27	104	189	272	372	306	224	180	285	274	106	304	236	817
243.548	0	380	-26	103	190	271	374	306	220	178	285	276	108	303	236	813
243.671	0	380	-28	104	191	271	374	311	226	180	287	277	107	303	236	818
243.794	0	378	-27	104	193	273	374	315	228	180	289	278	107	303	237	810
243.917	0	378	-26	104	194	274	376	318	224	180	290	279	108	303	238	815
244.04	0	379	-27	104	192	274	375	310	219	177	287	276	107	304	238	813
244.163	0	380	-26	104	188	271	373	306	225	180	286	276	106	304	236	816
244.285	0	379	-26	105	190	271	373	310	228	180	288	276	107	304	236	811
244.408	0	379	-26	103	193	271	373	312	223	181	288	279	107	303	236	817
244.531	0	379	-27	104	193	273	376	316	221	178	288	279	107	303	237	818
244.654	0	379	-27	105	196	278	380	319	221	175	291	280	108	304	237	817
244.777	0	379	-26	105	194	277	374	313	228	179	287	276	107	306	236	810
244.9	0	377	-27	104	189	273	374	310	223	180	286	275	107	305	236	816
245.023	0	378	-26	103	190	273	376	310	220	179	288	278	107	302	235	814
245.146	0	377	-27	104	193	272	375	315	227	180	289	280	108	304	235	813
245.268	0	377	-25	105	194	275	377	319	229	181	293	280	109	304	236	812
245.391	0	377	-26	104	197	278	378	322	222	179	292	282	108	305	237	816
245.514	0	379	-26	104	193	277	376	312	221	177	288	277	108	308	237	810
245.637	0	378	-27	104	191	274	375	311	228	180	288	278	107	305	235	814
[truncated: 671 more rows]

## Sheet: D850
	SNR :	42	45	38	45	46	49	51	39	33	43	42	38	44	43	47
Time	Marker	ch1	ch2	ch3	ch4	ch5	ch6	ch7	ch8	ch9	ch10	ch11	ch12	ch13	ch14	ch15
0.24576	0	269	-33	24	191	298	425	285	205	160	221	278	137	261	309	755
0.36864	0	269	-33	24	191	298	425	285	205	160	221	278	137	261	309	755
0.49152	0	274	-34	21	212	299	427	308	239	184	253	311	139	286	308	837
0.6144	0	276	-34	21	209	285	416	304	247	188	266	324	139	295	305	869
0.73728	0	277	-34	20	208	277	407	305	250	191	270	328	138	303	303	891
0.86016	0	278	-33	20	208	273	404	305	252	192	271	328	136	307	301	897
0.98304	0	278	-33	19	210	272	404	308	257	192	272	330	137	310	302	892
1.10592	0	281	-34	21	214	276	405	313	261	194	274	331	137	312	303	902
1.2288	0	281	-33	20	212	274	399	304	262	199	273	330	137	308	301	900
1.35168	0	280	-34	20	208	265	394	301	261	201	271	328	138	309	300	900
1.47456	0	280	-34	21	209	264	392	304	268	205	273	330	138	308	300	902
1.59744	0	280	-34	21	209	267	396	305	268	202	272	329	139	310	300	898
1.72032	0	282	-34	20	211	271	396	309	266	205	273	330	138	311	301	900
1.8432	0	281	-34	21	210	273	399	306	262	201	276	333	138	308	300	902
1.96608	0	281	-35	22	207	263	388	301	270	205	273	330	139	306	299	903
2.08896	0	281	-34	21	208	264	390	302	272	207	274	331	138	306	298	898
2.21184	0	281	-36	23	209	265	390	304	272	209	273	330	139	308	299	898
2.33472	0	280	-34	23	210	269	397	307	264	203	271	329	138	311	301	902
2.4576	0	281	-35	22	211	274	394	308	272	206	274	332	139	308	300	904
2.58048	0	280	-36	23	208	263	387	301	270	205	274	331	138	306	298	897
2.70336	0	280	-35	24	207	265	390	301	270	208	274	331	139	307	299	903
2.82624	0	279	-35	24	210	264	389	303	269	207	271	328	138	307	299	900
2.94912	0	279	-34	24	209	268	391	306	271	206	272	330	139	308	301	898
3.072	0	281	-33	23	210	274	395	309	271	206	273	330	139	309	300	901
3.19488	0	281	-34	22	209	266	391	301	268	207	273	332	139	306	298	903
3.31776	0	279	-35	24	208	264	388	301	268	206	273	331	138	306	298	901
3.44064	0	279	-35	24	208	264	389	303	270	206	272	329	138	307	299	898
3.56352	0	281	-33	23	208	267	390	305	273	207	272	330	138	308	300	906
3.6864	0	281	-34	23	211	271	393	307	270	207	272	329	140	312	302	909
3.80928	0	280	-35	24	209	274	392	303	268	203	273	332	139	308	300	900
3.93216	0	281	-37	25	208	263	385	300	270	204	271	330	139	307	300	899
4.05504	0	281	-37	25	209	265	389	300	271	205	272	330	138	308	300	906
4.17792	0	281	-36	25	209	265	388	304	268	206	270	329	139	308	300	908
4.3008	0	282	-33	23	210	271	392	306	269	204	270	329	139	312	301	904
4.42368	0	281	-34	24	212	274	393	305	270	203	273	332	139	308	301	903
4.54656	0	282	-35	24	207	263	387	300	268	203	272	332	139	308	299	910
4.66944	0	282	-37	25	208	265	388	300	267	205	270	331	139	307	300	910
4.79232	0	281	-36	25	209	265	389	300	268	204	268	329	139	308	300	905
4.9152	0	282	-36	23	210	269	392	305	271	203	271	331	139	309	301	906
5.03808	0	283	-34	22	211	277	397	305	268	201	271	332	140	311	303	914
5.16096	0	281	-35	24	208	265	388	298	267	204	271	332	138	307	299	911
5.28384	0	282	-36	25	208	263	387	299	269	204	271	331	139	307	300	906
5.40672	0	282	-35	25	208	265	389	299	271	203	271	331	138	307	300	906
5.5296	0	283	-35	25	209	267	390	302	271	205	270	331	139	310	302	913
5.65248	0	282	-35	25	211	272	394	306	267	205	270	329	140	312	303	917
5.77536	0	281	-34	24	210	269	390	301	268	203	272	331	139	307	300	906
5.89824	0	282	-35	25	207	263	386	298	270	203	271	330	138	305	300	909
6.02112	0	282	-35	25	208	264	389	298	269	205	272	330	139	305	300	911
6.144	0	282	-35	23	208	264	391	302	266	204	269	328	139	309	300	914
6.26688	0	282	-34	24	210	269	392	305	268	204	272	330	139	309	301	913
6.38976	0	282	-34	25	210	273	392	307	271	203	273	330	140	307	301	910
6.51264	0	282	-35	24	207	261	387	299	265	203	273	330	139	305	299	907
6.63552	0	282	-36	26	208	262	386	300	265	204	272	328	139	304	299	906
6.7584	0	282	-35	25	208	262	386	301	267	204	270	327	138	306	299	909
6.88128	0	282	-36	25	209	267	391	305	269	203	275	330	139	306	300	906
7.00416	0	282	-35	24	211	270	396	309	264	200	273	330	139	309	301	910
7.12704	0	280	-35	24	209	271	390	303	264	203	272	330	138	304	299	904
7.24992	0	280	-36	25	206	261	384	300	265	202	272	330	137	305	297	905
7.3728	0	280	-36	25	207	262	387	300	266	201	272	328	138	303	297	900
7.49568	0	280	-34	24	208	263	387	303	266	204	272	329	139	304	299	905
7.61856	0	280	-35	24	209	269	395	306	259	199	270	327	139	308	299	904
7.74144	0	281	-35	25	211	273	390	310	267	202	276	330	139	306	300	907
7.86432	0	280	-36	25	209	267	388	302	266	200	273	329	137	304	297	897
7.9872	0	279	-34	25	206	261	385	300	263	202	274	328	139	304	297	903
8.11008	0	278	-36	25	207	261	390	300	258	199	272	328	138	302	297	900
8.23296	0	278	-36	25	208	266	387	302	266	202	272	326	138	304	298	903
8.35584	0	279	-35	24	209	269	391	307	266	201	272	328	138	306	298	899
8.47872	0	279	-35	24	211	274	396	310	261	199	274	330	138	306	298	904
8.6016	0	277	-36	24	208	263	387	300	263	202	272	331	137	303	297	899
8.72448	0	278	-35	24	206	262	385	299	266	200	273	331	138	303	297	900
8.84736	0	278	-37	24	208	264	388	301	266	200	272	330	138	303	298	896
8.97024	0	278	-36	25	208	266	395	306	262	199	272	327	138	304	298	902
9.09312	0	277	-35	25	212	271	397	309	260	197	271	328	139	309	299	900
9.216	0	278	-35	26	212	275	392	310	267	203	276	332	139	307	299	903
9.33888	0	278	-36	25	209	263	387	303	266	200	273	331	138	304	297	895
9.46176	0	277	-36	25	209	265	388	304	264	202	274	331	138	304	298	899
9.58464	0	276	-36	24	209	267	394	305	258	196	274	330	139	304	298	899
9.70752	0	276	-35	25	211	271	391	309	266	201	274	329	139	308	300	902
9.8304	0	277	-34	24	213	273	399	315	262	196	275	330	139	311	301	900
9.95328	0	278	-34	24	212	278	399	311	259	197	276	332	140	307	300	902
10.0762	0	276	-35	25	210	265	393	305	258	195	275	331	138	306	299	900
10.199	0	277	-35	25	212	268	390	307	263	199	276	331	138	307	299	902
10.3219	0	276	-35	25	213	268	396	310	260	193	277	331	140	307	300	899
10.4448	0	278	-35	25	212	273	398	315	258	196	276	330	140	309	302	905
10.5677	0	277	-34	24	216	278	401	320	256	195	278	332	141	311	302	903
10.6906	0	276	-36	26	212	268	392	310	264	200	278	332	140	307	300	901
10.8134	0	277	-36	25	211	268	396	311	259	195	279	330	141	307	301	901
10.9363	0	277	-36	26	214	267	397	312	257	197	281	331	140	307	302	899
11.0592	0	277	-35	24	215	272	399	316	255	195	278	329	141	310	304	905
11.1821	0	278	-34	24	216	278	401	322	258	194	280	330	142	312	304	909
11.305	0	277	-35	26	214	274	399	313	260	195	280	332	141	308	302	902
11.4278	0	277	-35	25	213	266	396	311	257	196	278	331	140	309	302	903
11.5507	0	276	-35	25	214	270	398	312	254	195	279	332	140	309	302	906
11.6736	0	276	-35	25	214	271	398	315	258	195	279	330	141	310	303	907
11.7965	0	278	-35	25	216	275	402	320	260	195	281	331	141	312	304	905
11.9194	0	277	-36	25	215	277	401	315	256	197	280	332	141	308	302	905
12.0422	0	275	-35	26	211	265	395	310	256	196	278	330	140	307	302	905
12.1651	0	276	-35	25	212	268	391	312	263	199	279	331	141	307	301	907
12.288	0	277	-35	24	213	268	398	315	258	196	280	329	141	307	302	905
12.4109	0	277	-36	26	214	274	399	319	258	198	280	328	141	308	303	904
12.5338	0	276	-35	25	214	277	401	317	255	196	282	330	141	307	302	906
12.6566	0	276	-36	25	211	264	389	312	262	201	280	328	140	306	301	905
12.7795	0	276	-36	25	211	267	395	312	259	197	281	328	140	307	301	903
12.9024	0	277	-36	26	212	267	396	313	258	200	280	329	140	307	301	906
13.0253	0	276	-35	25	213	271	399	318	256	198	281	328	140	308	302	907
13.1482	0	276	-35	25	215	276	395	319	265	202	281	329	141	307	302	908
13.271	0	275	-37	25	210	264	391	311	263	201	280	327	140	305	301	903
13.3939	0	275	-36	25	209	264	394	313	257	199	279	326	139	305	301	907
13.5168	0	275	-36	25	210	264	396	314	257	198	279	326	140	304	300	907
13.6397	0	275	-36	26	211	268	393	318	265	203	280	324	140	307	303	909
13.7626	0	275	-35	26	212	272	401	324	262	199	282	326	140	307	303	909
13.8854	0	275	-36	25	211	270	398	319	260	201	282	326	140	304	303	910
14.0083	0	273	-36	25	208	262	394	316	257	200	281	325	139	304	302	908
14.1312	0	274	-36	25	208	264	389	316	266	204	280	324	140	302	301	911
14.2541	0	275	-34	24	208	264	393	319	267	205	283	325	140	304	302	909
14.377	0	275	-35	26	209	269	398	325	260	202	283	323	141	306	303	912
14.4998	0	275	-35	25	212	275	401	327	258	199	284	325	140	307	304	913
14.6227	0	274	-36	26	209	264	391	320	264	203	283	325	140	304	302	913
14.7456	0	276	-36	25	207	261	391	318	264	203	283	323	139	304	301	907
14.8685	0	275	-36	25	208	263	396	319	261	202	284	323	139	302	301	909
14.9914	0	276	-36	25	209	263	399	322	259	201	282	322	140	305	303	911
15.1142	0	278	-34	24	210	269	392	324	266	206	283	324	140	308	304	912
15.2371	0	279	-35	25	213	276	397	325	268	203	283	325	140	308	304	908
15.36	0	280	-34	25	210	264	392	315	265	206	281	326	140	306	302	911
15.4829	0	278	-36	25	210	262	398	315	259	201	281	325	139	303	301	907
15.6058	0	278	-35	25	211	264	390	315	267	206	280	324	140	304	302	910
15.7286	0	280	-35	25	211	267	395	320	268	205	283	326	139	305	302	906
15.8515	0	280	-35	25	213	271	399	324	263	202	282	324	140	310	303	913
15.9744	0	280	-35	26	215	277	403	326	259	200	284	326	140	309	303	912
16.0973	0	279	-36	25	211	264	390	317	266	203	282	326	140	306	301	911
16.2202	0	279	-35	25	210	266	392	316	267	203	280	326	139	305	302	906
16.343	0	281	-36	25	212	266	397	313	263	201	279	329	139	307	302	912
16.4659	0	281	-35	24	214	270	400	317	261	199	277	327	139	311	303	911
16.5888	0	280	-35	25	215	275	394	321	270	205	280	329	140	311	304	915
16.7117	0	282	-35	25	214	275	395	317	270	203	281	330	139	308	302	907
16.8346	0	282	-36	25	213	265	391	309	268	205	278	331	138	308	302	912
16.9574	0	282	-34	24	213	269	392	308	266	204	277	333	138	308	302	909
17.0803	0	282	-36	25	214	268	392	311	271	204	275	330	139	309	302	912
17.2032	0	282	-35	24	215	272	395	314	272	203	278	331	139	312	303	912
17.3261	1	283	-35	26	217	278	400	316	266	201	278	332	139	311	303	916
17.449	0	281	-35	25	212	267	391	306	266	205	277	332	138	307	301	910
17.5718	0	281	-36	26	212	266	389	309	270	206	276	333	138	307	301	914
17.6947	0	282	-35	25	213	267	393	309	271	205	278	332	139	307	301	913
17.8176	0	283	-35	26	214	270	393	311	273	208	276	331	138	309	302	918
17.9405	0	282	-34	26	217	276	396	314	270	206	275	334	139	311	302	917
18.0634	0	281	-35	25	213	269	391	304	272	205	275	334	139	308	301	917
18.1862	0	282	-36	24	210	264	389	303	274	206	274	335	138	308	300	916
18.3091	0	281	-35	26	210	265	390	302	273	209	274	334	138	307	300	918
18.432	0	283	-36	24	212	266	391	307	270	210	273	331	138	309	301	918
18.5549	0	283	-34	25	213	270	391	311	272	208	275	333	138	310	302	917
18.6778	0	283	-35	24	214	274	393	308	274	207	276	333	138	308	301	920
18.8006	0	284	-36	24	210	261	389	302	271	209	274	334	137	307	299	921
18.9235	0	282	-35	25	210	263	389	303	269	210	274	333	137	307	299	922
19.0464	0	282	-36	25	211	263	386	304	272	209	272	330	137	307	299	920
19.1693	0	282	-36	25	212	266	390	307	272	208	275	333	138	306	300	918
19.2922	0	284	-36	24	212	272	392	310	273	211	275	332	138	309	300	922
19.415	0	283	-36	25	210	265	389	303	269	210	275	332	137	305	298	920
19.5379	0	283	-37	24	209	261	385	302	270	210	274	332	136	305	299	913
19.6608	0	284	-36	26	210	261	386	303	270	209	276	330	137	305	298	912
19.7837	0	284	-35	25	210	261	388	306	270	212	278	330	138	305	298	919
19.9066	0	284	-35	25	212	266	389	309	267	211	277	326	138	309	300	923
20.0294	0	285	-35	25	214	270	392	310	268	208	280	329	138	308	300	916
20.1523	0	284	-36	25	211	259	385	303	270	209	278	328	137	306	298	914
20.2752	0	285	-35	25	208	260	385	304	268	210	278	326	137	305	299	921
20.3981	0	285	-35	25	211	260	386	304	266	211	279	326	136	305	298	922
20.521	0	285	-36	25	211	263	385	308	268	209	278	324	137	308	299	917
20.6438	0	285	-34	23	212	266	389	311	269	208	280	325	137	310	301	918
20.7667	0	287	-36	25	214	271	390	311	269	209	279	326	137	309	300	925
20.8896	0	285	-36	25	211	259	386	303	266	209	279	326	136	306	298	921
21.0125	0	284	-36	25	209	261	384	305	266	209	279	325	136	304	298	914
21.1354	0	285	-36	25	211	260	386	306	267	207	279	324	136	305	299	916
21.2582	0	287	-35	24	212	264	387	310	268	209	280	324	136	309	300	924
21.3811	0	286	-35	24	213	268	389	313	266	209	278	323	137	311	301	926
21.504	0	286	-36	26	213	271	390	312	265	206	281	327	137	308	301	918
21.6269	0	286	-36	25	211	259	385	306	267	206	278	325	136	306	298	915
21.7498	0	285	-35	25	210	261	385	307	267	208	279	325	136	306	298	924
21.8726	0	285	-35	24	211	261	386	307	265	210	279	323	137	305	299	923
21.9955	0	285	-36	23	212	266	387	310	264	206	278	324	137	309	300	918
22.1184	0	286	-36	24	214	269	389	315	268	206	279	323	138	311	301	917
22.2413	0	285	-37	25	213	268	389	309	267	207	280	325	137	307	299	925
22.3642	0	285	-35	24	211	260	386	307	263	209	279	324	137	306	298	921
22.487	0	284	-35	25	212	260	384	309	265	208	279	323	137	304	298	915
22.6099	0	284	-37	26	212	263	385	311	267	206	279	322	137	307	299	914
22.7328	0	285	-35	24	213	267	388	315	268	208	279	323	136	308	299	924
22.8557	0	285	-36	24	215	273	390	316	265	208	280	323	138	309	300	923
22.9786	0	283	-36	25	210	263	386	307	265	207	279	324	136	306	298	913
23.1014	0	282	-36	25	210	260	385	307	266	206	279	323	136	304	298	912
23.2243	0	283	-36	25	210	261	386	309	267	208	280	322	137	304	299	919
23.3472	0	283	-36	25	212	264	387	313	264	208	279	320	137	308	299	920
23.4701	0	283	-36	25	213	268	389	316	264	206	280	321	138	310	300	913
23.593	0	282	-36	25	213	272	391	316	267	205	282	323	137	306	300	912
23.7158	0	282	-36	24	211	259	386	309	266	207	280	323	137	304	298	917
23.8387	0	281	-36	25	211	260	385	310	263	209	280	321	137	303	298	918
23.9616	0	280	-36	25	212	260	386	313	262	207	280	319	137	303	297	910
24.0845	0	280	-36	24	213	265	388	317	266	205	281	319	137	308	300	915
24.2074	0	282	-37	25	215	269	389	321	266	207	282	320	138	310	299	924
24.3302	0	282	-35	26	213	268	388	315	263	208	282	322	139	304	298	921
24.4531	0	280	-36	25	210	258	385	311	262	206	281	322	137	304	297	913
24.576	0	279	-36	25	211	261	386	311	265	206	281	320	137	302	297	911
24.6989	0	281	-36	24	212	261	386	314	266	208	281	320	137	306	297	919
24.8218	0	281	-36	26	213	267	389	317	263	210	280	319	138	308	299	921
24.9446	0	280	-35	24	214	273	391	320	264	206	281	322	138	309	299	912
25.0675	0	279	-37	24	211	265	386	311	268	207	282	324	138	304	297	907
25.1904	0	280	-36	25	210	261	386	310	267	208	281	323	137	303	296	915
25.3133	0	279	-36	25	212	261	386	311	265	209	280	323	138	303	297	914
25.4362	0	278	-36	25	213	265	389	314	264	207	280	322	138	306	297	909
25.559	0	279	-36	25	214	270	389	316	268	206	279	323	138	309	298	908
25.6819	0	280	-35	24	215	276	391	320	269	207	281	325	138	309	298	915
25.8048	0	280	-36	25	213	263	387	311	265	208	280	326	138	304	298	914
25.9277	0	280	-37	25	211	263	387	312	264	207	279	323	138	303	297	908
26.0506	0	279	-36	25	213	264	387	312	267	206	279	324	139	307	298	907
26.1734	0	280	-36	25	214	268	390	316	269	209	279	324	139	307	298	913
26.2963	0	279	-35	25	216	272	391	319	266	208	280	325	139	310	299	915
26.4192	0	279	-37	25	216	276	392	317	265	205	281	328	139	307	298	908
26.5421	0	279	-36	25	215	263	387	311	268	205	278	326	138	304	297	906
26.665	0	280	-37	25	214	266	389	312	268	208	280	327	138	305	297	913
26.7878	0	279	-37	25	215	265	388	314	266	209	277	323	138	308	298	915
26.9107	0	280	-37	26	214	271	391	317	265	207	278	325	139	310	299	908
27.0336	0	280	-36	25	217	277	393	321	268	206	281	327	139	309	301	909
27.1565	0	280	-35	25	214	266	389	312	268	207	280	327	139	306	299	914
27.2794	0	280	-36	25	213	264	389	313	266	210	281	327	138	305	298	914
27.4022	0	279	-37	25	215	264	389	313	265	208	278	324	138	305	298	906
27.5251	0	280	-36	25	215	267	390	316	268	208	281	326	139	307	299	905
27.648	0	280	-36	26	216	272	392	321	269	210	281	325	140	311	300	914
27.7709	0	281	-37	25	216	272	391	315	266	209	281	327	139	305	298	913
27.8938	0	280	-36	26	212	262	387	312	266	210	282	326	138	306	298	905
28.0166	0	279	-36	25	212	264	388	312	267	208	280	325	139	304	298	905
28.1395	0	280	-36	25	214	265	388	313	269	210	281	325	138	306	298	913
28.2624	0	281	-36	25	215	269	391	317	266	211	280	324	139	309	299	914
28.3853	0	280	-36	26	214	273	392	317	266	208	283	326	139	306	299	908
28.5082	0	280	-37	24	211	261	385	309	269	209	280	325	138	304	297	904
28.631	0	280	-37	25	211	261	387	311	268	211	280	324	138	303	296	911
28.7539	0	280	-37	25	212	262	387	310	266	211	278	321	138	304	296	912
28.8768	0	279	-37	25	213	265	389	314	266	209	279	322	138	307	297	907
28.9997	0	281	-37	26	213	272	390	316	268	209	281	324	138	307	298	908
29.1226	0	281	-37	24	212	263	388	308	269	209	280	324	137	304	296	912
29.2454	0	280	-36	24	210	260	384	306	265	211	280	323	137	302	296	914
29.3683	0	279	-38	24	210	260	385	307	265	209	278	321	137	302	297	905
29.4912	0	280	-37	25	211	261	385	311	267	209	280	320	138	304	297	906
29.6141	0	281	-36	25	212	266	387	315	269	212	280	319	138	307	297	914
29.737	0	281	-37	25	212	272	388	313	265	212	281	321	138	305	297	914
29.8598	0	280	-37	24	209	258	383	306	265	211	279	321	137	301	295	907
29.9827	0	280	-37	25	209	260	383	308	267	209	280	320	136	301	295	906
30.1056	0	281	-37	25	210	260	383	308	267	211	281	318	136	303	295	913
30.2285	0	281	-36	25	212	262	385	313	265	212	279	317	137	305	297	913
30.3514	0	280	-36	26	212	265	388	315	264	210	281	318	137	306	297	906
30.4742	0	280	-36	25	212	267	385	312	268	209	282	320	138	301	296	908
30.5971	0	282	-37	24	209	258	382	306	266	210	281	319	136	302	295	914
30.72	0	279	-36	24	209	259	383	308	263	212	281	318	137	301	296	911
30.8429	0	280	-35	24	211	260	384	309	262	209	279	315	137	305	297	906
30.9658	0	281	-36	25	212	266	386	312	266	208	280	317	137	307	298	909
31.0886	0	282	-36	24	214	269	388	316	268	211	281	319	137	309	299	917
31.2115	0	282	-36	25	212	267	386	310	264	211	280	321	137	304	297	916
31.3344	0	281	-35	25	210	258	383	307	263	209	278	316	136	303	296	908
31.4573	0	281	-37	25	210	262	384	308	265	208	280	315	136	303	296	908
31.5802	0	282	-35	24	211	262	385	313	266	210	280	316	137	306	297	916
31.703	0	283	-35	25	213	268	388	315	263	210	280	316	137	309	298	919
31.8259	0	282	-36	25	216	275	390	319	263	208	283	318	137	310	299	912
31.9488	0	281	-36	25	212	262	385	312	266	207	282	318	136	302	296	908
32.0717	0	283	-37	25	212	262	385	312	265	209	283	318	136	304	298	915
32.1946	0	282	-36	25	212	262	386	311	261	210	279	315	137	307	297	918
32.3174	0	283	-36	25	213	265	387	315	263	207	280	317	137	308	297	911
32.4403	0	281	-34	25	214	268	390	317	265	206	282	318	138	311	299	912
32.5632	0	284	-35	24	216	273	390	316	267	209	282	320	136	308	298	919
32.6861	0	282	-35	24	212	261	386	310	262	209	281	320	137	306	297	918
32.809	0	282	-36	26	213	263	387	311	262	207	279	317	137	306	297	910
32.9318	0	283	-36	25	213	263	388	313	265	207	281	317	138	306	297	910
33.0547	0	282	-36	24	214	267	390	317	266	209	282	318	137	309	298	917
33.1776	0	282	-35	24	215	274	392	320	263	210	283	320	138	308	298	918
33.3005	0	282	-36	25	212	263	387	311	263	206	282	320	137	305	297	908
33.4234	0	281	-36	25	210	262	388	311	265	206	282	319	137	304	296	906
33.5462	0	283	-36	24	211	261	387	311	266	210	281	318	137	306	296	914
33.6691	0	282	-36	26	212	264	388	316	264	211	280	316	136	308	297	916
33.792	0	282	-36	26	213	270	390	317	263	207	281	318	138	309	297	909
33.9149	0	282	-36	25	213	269	389	311	266	207	283	319	137	306	296	907
34.0378	0	282	-36	24	211	260	386	308	265	209	282	320	137	304	296	913
34.1606	0	281	-36	26	209	261	385	309	262	210	282	318	136	303	295	913
34.2835	0	281	-35	25	211	261	387	311	262	208	281	317	136	305	296	906
34.4064	0	282	-36	25	212	265	389	314	266	207	282	316	137	308	296	906
34.5293	0	282	-36	24	212	271	390	317	267	209	283	319	138	306	296	913
34.6522	0	281	-36	25	209	261	386	307	263	210	283	319	136	303	295	911
34.775	0	280	-37	24	208	258	384	309	264	210	282	317	137	301	295	904
34.8979	0	280	-36	25	208	259	384	310	265	207	283	316	136	302	296	905
35.0208	0	280	-37	25	210	262	386	313	266	210	283	316	136	304	296	913
35.1437	0	279	-37	25	210	264	386	315	262	211	281	316	137	307	298	912
35.2666	0	279	-37	25	211	267	388	313	262	207	284	319	137	304	296	900
35.3894	0	279	-37	24	207	257	383	307	264	207	280	316	136	301	295	884
35.5123	0	278	-37	23	207	256	384	311	263	211	284	315	137	303	297	889
35.6352	0	278	-37	25	206	256	381	316	259	211	285	315	137	303	299	905
35.7581	0	279	-36	25	208	262	383	314	259	209	283	316	137	306	300	900
35.881	0	280	-36	25	211	264	386	316	264	208	283	317	137	307	300	901
36.0038	0	279	-37	25	211	266	386	313	264	209	284	319	136	304	298	907
36.1267	0	278	-37	24	208	257	382	308	259	209	284	318	137	303	298	908
36.2496	0	278	-37	24	208	259	382	311	261	207	281	317	136	303	298	901
36.3725	0	278	-37	23	209	260	383	313	262	206	282	317	136	303	299	902
36.4954	0	280	-37	26	211	263	385	316	262	208	282	317	137	308	300	909
36.6182	0	281	-36	25	212	269	388	318	259	208	285	320	138	307	301	910
36.7411	0	281	-37	25	211	260	381	311	260	204	285	321	137	304	299	901
36.864	0	282	-37	25	209	257	382	311	261	204	285	319	137	303	299	901
36.9869	0	281	-37	25	209	260	382	311	261	207	284	320	137	303	299	905
37.1098	0	280	-36	25	210	262	386	314	259	207	281	318	137	307	300	910
37.2326	0	281	-36	25	211	266	386	316	261	204	282	321	137	309	301	905
37.3555	0	280	-37	23	211	267	385	312	264	204	283	323	136	305	300	901
37.4784	0	280	-37	24	208	257	381	310	262	207	284	321	137	304	299	908
37.6013	0	279	-37	25	208	259	382	310	260	207	283	322	137	303	299	910
37.7242	0	279	-37	25	210	260	382	312	263	206	282	320	137	305	300	906
37.847	0	280	-36	25	210	265	386	315	263	203	283	321	137	306	300	905
37.9699	0	279	-37	25	211	269	386	313	264	206	283	322	138	306	301	910
38.0928	0	279	-37	25	208	257	381	308	260	206	282	323	137	304	299	911
38.2157	0	279	-37	25	208	259	380	309	263	206	281	322	136	303	299	903
38.3386	0	279	-36	24	209	259	382	310	264	204	283	323	137	303	299	902
38.4614	0	279	-36	25	210	263	384	315	264	207	282	322	138	305	300	910
38.5843	0	279	-37	26	211	269	387	314	260	206	283	323	136	307	300	912
38.7072	0	278	-36	25	208	258	380	307	261	204	282	323	137	303	297	901
38.8301	0	279	-37	25	206	259	381	309	263	205	280	322	136	301	298	901
38.953	0	280	-37	24	208	259	381	309	265	207	283	322	136	301	298	906
39.0758	0	279	-36	25	210	262	385	314	260	207	280	320	137	305	299	909
39.1987	0	280	-36	25	210	269	385	317	262	205	281	321	138	307	301	903
39.3216	0	279	-37	25	208	260	381	309	265	204	282	323	136	302	298	899
39.4445	0	280	-37	24	207	259	381	309	263	207	282	322	136	301	297	904
39.5674	0	279	-37	24	208	258	382	310	261	208	281	322	136	301	298	907
39.6902	0	278	-37	25	208	262	382	314	264	207	281	320	137	304	299	901
39.8131	0	279	-35	24	209	266	385	317	265	205	282	321	137	306	300	906
39.936	0	278	-37	25	209	268	386	313	264	205	283	323	137	302	299	905
40.0589	0	277	-36	25	208	258	382	309	261	207	284	322	136	303	298	906
40.1818	0	278	-37	24	208	260	381	311	263	206	281	319	136	303	298	905
40.3046	0	278	-36	25	209	263	384	314	264	203	282	321	137	303	300	902
40.4275	0	280	-35	25	211	267	386	318	264	206	282	321	138	307	301	907
40.5504	0	280	-36	26	213	273	389	317	262	204	283	323	138	308	300	905
40.6733	0	279	-36	25	209	259	381	310	262	202	282	324	136	303	299	905
40.7962	0	280	-36	25	210	262	384	311	264	202	283	322	136	303	299	902
40.919	0	280	-36	25	211	262	385	313	264	205	281	321	137	305	301	904
41.0419	0	278	-36	25	210	267	388	318	260	204	281	320	138	308	301	904
41.1648	0	279	-36	25	213	273	387	320	264	204	284	322	138	307	301	902
41.2877	0	279	-36	25	210	261	384	312	263	201	283	321	137	302	299	896
41.4106	0	279	-37	24	210	263	385	313	263	204	284	322	138	303	300	901
41.5334	0	278	-36	25	210	262	386	315	260	205	282	321	137	304	300	899
41.6563	0	279	-36	25	210	268	385	319	264	205	283	321	138	306	301	903
41.7792	0	280	-36	24	213	273	389	321	265	201	285	322	139	305	301	897
41.9021	0	280	-36	26	210	262	384	311	261	204	284	323	137	303	300	900
42.025	0	280	-36	25	209	262	385	313	259	204	283	321	138	304	300	900
42.1478	0	280	-37	25	210	261	384	313	263	205	282	320	138	304	301	901
42.2707	0	280	-36	25	212	264	388	319	264	203	283	320	138	307	301	896
42.3936	0	281	-36	25	210	272	394	319	259	200	285	322	139	306	301	902
42.5165	0	279	-37	25	210	260	384	311	261	205	284	321	137	302	300	898
42.6394	0	278	-36	24	208	261	384	313	264	204	282	320	137	301	299	900
42.7622	0	278	-36	25	209	262	386	314	265	204	284	320	138	301	300	896
42.8851	0	279	-36	26	210	266	387	317	264	207	282	320	138	305	300	903
43.008	0	278	-37	25	210	270	390	317	259	204	284	321	138	303	300	899
43.1309	0	277	-36	24	207	259	382	310	264	204	283	321	137	300	298	899
43.2538	0	278	-36	25	207	261	384	311	264	204	283	320	137	299	299	893
43.3766	0	279	-37	25	208	261	385	311	262	206	282	318	138	301	300	899
43.4995	11	278	-37	25	208	266	387	313	260	205	281	318	138	303	302	899
43.6224	0	278	-36	25	209	269	387	315	265	205	283	319	138	301	301	902
43.7453	0	278	-36	25	205	258	383	309	264	206	282	318	137	298	299	897
43.8682	0	278	-36	25	205	258	384	309	263	207	282	318	136	298	299	900
43.991	0	277	-37	24	206	259	385	311	260	206	280	316	137	299	300	898
44.1139	0	277	-36	25	206	264	386	313	263	204	282	317	138	299	301	899
44.2368	0	278	-36	25	208	268	388	316	264	205	282	318	138	302	302	899
44.3597	0	278	-37	25	206	261	384	309	261	206	281	318	137	297	299	898
44.4826	0	278	-36	24	204	258	384	307	258	205	280	317	138	297	300	897
44.6054	0	277	-36	25	205	258	381	307	264	205	278	315	137	296	299	897
44.7283	0	278	-36	25	207	262	385	309	263	203	280	316	137	299	300	895
44.8512	0	279	-37	24	208	266	386	313	263	206	279	317	138	303	301	897
44.9741	0	277	-36	24	209	271	388	311	262	202	279	320	138	301	300	897
45.097	0	277	-36	25	206	259	381	303	266	202	277	319	136	297	298	896
45.2198	0	278	-37	25	206	262	382	303	267	203	277	320	137	298	298	897
45.3427	0	279	-36	24	207	261	384	304	264	204	275	319	137	297	299	898
45.4656	0	278	-36	25	208	267	386	308	263	201	272	319	136	301	300	897
45.5885	0	279	-35	25	209	272	388	311	265	200	277	323	138	301	301	896
45.7114	0	279	-36	24	208	264	383	303	265	201	275	321	137	296	299	899
45.8342	0	279	-36	25	206	261	383	305	262	202	275	318	136	296	298	900
45.9571	0	278	-36	25	207	262	385	307	260	200	274	317	137	297	299	896
46.08	0	278	-36	25	209	265	385	309	264	200	276	318	137	300	300	896
46.2029	0	280	-36	25	211	269	387	313	265	201	278	319	138	302	302	901
46.3258	0	279	-37	25	210	265	387	307	260	201	277	320	137	298	299	900
46.4486	0	278	-36	24	208	261	381	305	259	201	275	318	137	296	299	894
46.5715	0	279	-36	25	207	263	384	305	261	199	276	318	136	296	299	894
46.6944	0	280	-36	24	207	264	384	309	264	201	277	317	137	300	300	900
46.8173	0	279	-37	25	209	268	387	312	260	202	276	318	138	303	301	902
46.9402	0	278	-36	25	208	269	386	309	258	198	277	318	136	298	299	894
47.063	0	277	-36	25	207	258	381	306	261	198	277	318	137	296	299	891
47.1859	0	278	-37	25	207	261	387	306	257	196	278	318	137	297	298	897
47.3088	0	278	-36	25	208	262	384	310	259	201	278	318	137	297	299	898
47.4317	0	276	-36	26	209	267	391	313	255	194	278	317	137	300	300	894
47.5546	0	276	-36	25	208	270	385	311	262	198	278	318	137	296	299	891
47.6774	0	277	-37	25	206	258	382	305	260	199	277	317	136	296	297	896
47.8003	0	276	-37	24	205	261	382	306	258	200	277	316	136	294	298	896
47.9232	0	276	-37	25	207	261	388	309	253	193	275	314	136	296	298	890
48.0461	0	276	-36	26	206	266	385	313	261	197	278	316	136	298	299	889
48.169	0	277	-36	25	209	272	391	315	257	194	278	316	137	299	300	896
48.2918	0	275	-37	25	206	258	382	307	256	198	278	316	136	294	297	895
48.4147	0	275	-37	24	206	259	385	308	252	193	276	314	136	292	297	891
48.5376	0	276	-37	25	206	259	382	309	259	196	278	314	136	292	296	890
48.6605	0	277	-37	25	207	262	387	312	256	195	278	314	136	295	297	897
48.7834	0	276	-36	26	208	265	390	315	254	196	277	314	136	299	297	898
48.9062	0	277	-37	25	208	268	391	311	252	192	280	315	137	294	296	888
49.0291	0	276	-36	25	205	257	380	307	260	196	277	313	136	293	296	886
49.152	0	277	-36	24	205	259	386	309	254	193	278	312	136	293	295	895
49.2749	0	275	-36	25	206	258	387	309	252	195	278	313	136	292	296	894
49.3978	0	277	-37	25	207	264	389	313	253	192	278	312	136	296	296	890
49.5206	0	277	-36	25	209	265	386	318	260	195	280	313	135	298	296	889
49.6435	0	277	-37	25	207	264	388	311	253	193	278	312	136	293	296	894
49.7664	0	276	-37	24	205	258	385	310	251	193	278	312	135	293	294	893
49.8893	0	275	-36	25	206	259	385	310	252	192	276	311	135	292	294	886
50.0122	0	276	-36	25	205	262	384	313	258	194	278	311	136	295	295	887
50.135	0	277	-36	25	207	266	390	318	254	192	279	312	136	298	297	894
50.2579	0	276	-34	24	208	272	395	321	248	188	281	313	135	299	298	895
50.3808	0	276	-37	24	207	260	385	312	251	190	280	313	135	293	296	887
50.5037	0	276	-36	25	207	259	383	312	257	192	279	312	135	293	295	885
50.6266	0	277	-36	25	207	261	388	313	252	189	280	311	135	295	296	893
50.7494	0	275	-36	25	208	265	393	316	246	187	279	311	135	298	296	896
50.8723	0	276	-36	24	211	268	390	322	250	188	281	312	136	301	297	890
50.9952	0	277	-36	26	209	270	391	319	252	187	282	313	136	296	298	890
51.1181	0	275	-37	25	208	259	386	314	251	189	281	313	136	295	296	894
51.241	0	276	-36	25	207	262	389	315	248	189	281	311	136	295	297	897
51.3638	0	275	-36	25	207	264	387	318	249	187	282	311	136	298	297	891
51.4867	0	277	-36	25	208	267	390	323	252	188	284	312	136	301	299	891
51.6096	0	277	-35	26	210	272	391	323	252	190	283	313	137	299	299	897
51.7325	0	277	-34	24	206	258	386	315	248	190	284	313	136	296	298	898
51.8554	0	276	-36	24	207	261	386	316	249	188	282	311	136	295	296	891
51.9782	0	277	-35	26	207	259	382	318	254	192	283	311	137	296	298	890
52.1011	0	278	-36	25	208	265	389	321	250	189	284	312	138	300	298	897
52.224	0	279	-34	23	210	271	395	323	244	185	285	312	137	301	299	901
52.3469	0	276	-36	25	207	259	385	315	249	188	283	311	136	296	298	897
52.4698	0	276	-35	25	207	259	382	315	253	190	284	311	136	296	297	892
52.5926	0	278	-37	25	206	259	386	315	250	190	283	310	136	296	296	895
52.7155	0	278	-35	24	206	264	393	319	242	185	282	310	137	300	298	894
52.8384	0	277	-34	24	209	267	389	324	249	188	284	309	138	302	299	898
52.9613	0	276	-36	25	206	260	386	316	251	188	284	311	136	296	297	893
53.0842	0	278	-36	25	206	257	384	314	249	190	282	311	136	295	296	896
53.207	0	277	-36	25	206	258	386	315	246	189	282	308	136	294	297	893
53.3299	0	277	-36	25	206	260	386	316	248	188	283	307	137	296	298	895
53.4528	0	278	-36	26	207	263	387	320	250	188	283	307	136	299	298	893
53.5757	0	279	-35	25	206	265	387	315	249	190	284	309	136	295	298	895
53.6986	0	276	-36	25	205	253	383	312	246	190	282	307	135	294	296	891
53.8214	0	276	-36	25	204	256	382	313	248	189	281	306	136	294	297	893
53.9443	0	277	-36	25	204	257	384	312	250	188	282	307	136	295	297	888
54.0672	0	279	-36	25	207	261	386	314	250	191	281	307	136	298	298	896
54.1901	0	279	-36	25	207	266	389	316	246	190	282	307	136	299	298	894
54.313	0	277	-36	25	205	254	382	309	248	189	279	305	135	293	296	895
54.4358	0	278	-36	24	205	256	378	309	253	192	281	305	135	292	296	888
54.5587	0	278	-36	25	205	256	383	309	248	191	280	304	135	295	296	891
54.6816	0	279	-36	25	204	260	386	313	246	189	279	304	135	298	297	891
54.8045	0	279	-36	25	207	263	386	317	249	187	280	305	136	301	297	895
54.9274	0	278	-36	24	207	264	386	311	250	186	281	307	136	295	296	889
55.0502	0	279	-36	25	205	254	381	308	248	188	277	306	135	293	296	893
55.1731	0	278	-36	25	207	258	384	309	245	187	278	304	135	295	295	892
55.296	0	279	-36	25	205	257	381	310	249	189	278	304	135	297	297	895
55.4189	0	280	-36	25	207	262	385	314	251	187	279	305	136	300	298	890
55.5418	0	279	-35	25	208	266	387	315	249	189	280	307	135	298	297	895
55.6646	0	278	-36	25	206	255	383	307	244	186	278	305	135	293	296	892
55.7875	0	278	-35	24	207	258	380	309	249	187	278	304	135	295	295	894
55.9104	0	278	-35	25	205	257	383	311	249	185	280	303	135	295	296	889
56.0333	0	279	-35	25	206	261	383	315	249	188	280	304	135	298	297	896
56.1562	0	278	-36	25	208	267	387	318	245	187	281	305	136	300	297	896
56.279	0	277	-35	26	206	255	377	311	253	190	280	304	135	293	295	895
56.4019	0	277	-35	25	205	255	382	313	248	185	280	304	136	292	296	890
56.5248	0	278	-36	24	205	256	382	313	246	189	280	303	136	294	295	895
56.6477	0	278	-35	25	205	260	385	315	243	186	280	302	136	297	297	894
56.7706	0	278	-35	25	206	264	385	318	247	185	281	304	136	298	298	896
56.8934	0	278	-36	25	206	257	384	312	248	185	282	303	136	292	295	889
57.0163	0	278	-36	24	204	254	380	311	247	187	279	303	135	291	294	893
57.1392	0	277	-36	25	205	255	382	311	244	186	279	302	136	293	295	891
57.2621	0	277	-35	26	206	257	381	314	248	186	281	303	136	295	296	895
57.385	0	277	-36	25	207	261	384	318	249	186	282	302	137	297	298	893
57.5078	0	277	-34	25	206	262	384	314	247	187	282	304	135	292	296	895
57.6307	0	275	-36	25	203	252	380	310	243	185	280	301	135	290	295	891
57.7536	0	276	-36	25	205	254	378	311	248	186	281	302	135	290	295	893
57.8765	0	276	-36	25	202	254	381	314	247	186	280	299	135	293	296	890
57.9994	0	276	-35	24	205	259	382	317	247	188	280	301	136	295	297	895
58.1222	0	276	-35	24	206	264	386	318	244	187	282	300	135	296	296	894
58.2451	0	276	-35	26	203	254	375	311	251	190	280	301	135	288	295	891
58.368	0	276	-36	25	204	254	380	311	247	185	280	300	134	290	295	889
58.4909	0	276	-36	24	203	253	380	311	246	188	279	299	135	290	294	890
58.6138	0	276	-36	25	203	257	383	313	243	187	279	299	135	294	296	893
58.7366	0	275	-35	25	206	260	383	318	247	186	282	300	136	296	297	895
58.8595	0	276	-35	25	207	265	386	321	248	185	283	302	136	293	297	890
58.9824	0	275	-36	25	203	251	380	312	245	188	280	300	135	288	294	889
59.1053	0	275	-36	25	204	254	381	313	243	186	279	299	136	290	294	890
59.2282	0	274	-36	25	204	254	380	315	247	186	280	300	135	290	295	892
59.351	0	275	-35	24	203	258	384	317	247	187	280	299	135	293	296	892
59.4739	0	276	-35	25	205	261	389	322	242	185	282	300	136	295	298	894
59.5968	0	275	-36	24	207	265	387	319	244	187	283	301	136	293	298	895
59.7197	0	276	-36	25	205	253	376	314	252	190	278	299	135	290	296	893
59.8426	0	275	-35	25	205	258	383	315	247	186	280	300	135	292	296	890
59.9654	0	276	-36	25	205	258	388	315	241	184	279	300	136	293	297	891
60.0883	0	276	-35	26	207	262	385	319	245	186	280	300	136	296	298	895
60.2112	0	275	-34	25	209	265	386	324	248	185	282	300	137	299	299	894
60.3341	0	277	-34	24	208	265	385	319	249	186	282	301	136	292	297	893
60.457	0	276	-36	25	205	256	382	316	246	187	281	301	136	291	297	899
60.5798	0	276	-36	26	206	258	384	317	244	185	282	300	136	293	296	894
60.7027	0	275	-36	25	206	261	384	320	247	185	282	300	136	295	297	893
60.8256	0	276	-35	25	209	264	387	325	248	185	285	302	137	298	298	894
60.9485	0	276	-36	24	211	270	394	327	243	184	286	303	137	296	299	901
61.0714	0	275	-34	25	207	256	385	320	243	185	282	302	137	291	297	895
61.1942	0	276	-35	25	206	259	385	320	246	185	283	301	136	292	297	893
61.3171	0	278	-34	25	206	260	386	319	247	186	284	301	137	293	299	894
61.44	0	278	-33	25	208	264	392	323	242	184	283	302	137	298	299	902
61.5629	0	278	-34	27	210	269	390	328	245	187	284	303	138	300	301	900
61.6858	0	277	-35	25	208	265	383	319	253	189	282	303	137	293	298	894
61.8086	0	278	-35	25	208	258	386	317	247	186	282	302	137	292	298	898
61.9315	0	278	-36	25	207	260	390	320	241	184	282	301	137	293	298	900
62.0544	0	277	-35	26	208	263	388	321	245	187	283	301	137	296	298	899
62.1773	0	278	-34	25	209	265	388	327	249	187	285	303	137	298	299	896
62.3002	0	278	-35	25	210	269	391	325	248	187	285	302	138	295	299	901
62.423	0	278	-34	26	206	255	384	318	245	188	283	302	137	291	296	899
62.5459	0	278	-35	26	207	257	387	320	244	187	282	301	137	292	297	897
62.6688	0	280	-35	26	207	259	386	318	248	186	283	302	137	293	298	893
62.7917	0	281	-34	25	207	263	389	322	249	187	283	301	138	296	299	901
62.9146	0	282	-34	24	209	271	394	325	243	186	285	303	136	297	299	903
63.0374	0	280	-36	25	206	257	387	316	245	186	282	302	136	291	297	895
63.1603	0	280	-36	26	207	256	381	315	252	191	282	301	136	290	297	894
63.2832	0	281	-36	25	206	257	387	316	248	188	282	301	137	291	297	900
63.4061	0	281	-35	26	205	261	394	319	242	185	281	300	136	295	298	902
63.529	0	281	-35	25	208	263	389	323	247	189	282	301	138	297	299	901
63.6518	0	280	-35	26	208	266	386	320	254	193	284	302	137	292	298	895
63.7747	0	280	-35	25	206	254	384	314	250	190	281	301	136	289	296	901
63.8976	0	279	-35	25	205	256	390	315	244	188	281	301	136	290	296	902
64.0205	0	279	-35	25	204	258	388	316	248	190	281	300	137	291	297	896
64.1434	0	279	-36	26	206	260	385	320	257	195	282	299	137	295	298	896
64.2662	0	280	-34	26	208	264	393	325	252	191	284	302	137	296	298	905
64.3891	0	280	-34	24	207	262	390	319	248	193	283	302	137	291	297	902
64.512	0	279	-35	25	205	254	386	316	247	190	280	299	137	290	297	896
64.6349	0	279	-35	26	206	256	383	318	256	195	281	300	137	290	296	895
64.7578	0	279	-36	25	207	257	389	320	253	191	282	300	136	293	297	903
64.8806	0	280	-35	25	208	261	395	323	247	188	284	300	137	295	298	905
65.0035	0	281	-36	25	210	269	392	325	249	191	284	301	137	296	299	901
65.1264	0	279	-36	25	207	256	381	316	256	193	281	301	136	289	297	895
65.2493	0	281	-35	24	206	257	387	316	250	190	281	301	137	293	297	904
65.3722	0	281	-35	25	207	257	386	317	249	192	279	300	136	293	297	904
65.495	0	281	-34	24	208	260	389	320	248	190	282	301	137	296	297	902
65.6179	0	280	-34	24	211	263	384	324	256	194	284	302	137	298	299	899
65.7408	0	282	-34	25	209	266	390	320	252	191	283	303	137	293	298	903
65.8637	0	282	-35	26	206	255	386	316	248	192	281	301	137	292	298	904
65.9866	0	280	-35	24	207	257	387	315	247	191	279	302	136	292	297	903
66.1094	0	281	-35	25	208	258	382	318	255	193	283	302	136	293	298	901
66.2323	0	281	-33	24	208	262	389	323	252	190	283	302	137	298	299	908
66.3552	0	281	-33	24	211	268	396	324	245	188	284	304	138	296	299	909
66.4781	0	281	-35	25	207	255	386	314	246	189	281	301	136	290	297	904
66.601	0	280	-35	25	208	255	381	316	254	193	281	301	136	292	298	901
66.7238	0	277	-35	25	206	255	387	317	251	190	282	301	137	291	298	899
66.8467	0	278	-34	26	206	260	392	318	245	189	281	301	136	296	299	905
66.9696	0	280	-34	24	209	266	391	323	249	191	283	303	137	298	300	907
67.0925	0	279	-35	25	208	258	381	313	256	194	281	302	136	291	298	901
67.2154	0	280	-36	25	207	253	386	312	251	190	281	301	136	290	297	906
67.3382	0	280	-35	26	207	255	385	313	250	193	278	299	135	291	297	906
67.4611	0	279	-35	26	206	257	387	316	249	191	280	300	135	295	298	904
67.584	0	279	-34	25	208	259	385	319	256	195	282	300	136	297	298	902
67.7069	0	280	-34	25	208	263	389	315	252	192	282	300	136	293	297	906
67.8298	0	279	-36	25	204	251	379	309	253	197	279	299	134	288	295	905
67.9526	0	279	-34	24	207	252	385	311	249	191	278	298	135	290	295	902
68.0755	0	278	-36	25	204	254	381	312	257	196	279	299	135	292	295	900
68.1984	0	280	-36	25	205	257	388	315	253	192	280	299	135	294	297	906
68.3213	0	279	-34	24	208	261	389	319	250	194	280	300	135	297	297	908
68.4442	0	278	-35	24	206	256	381	311	252	195	278	300	135	289	296	903
68.567	0	278	-35	25	205	250	377	309	256	194	278	298	134	290	295	898
68.6899	0	279	-36	25	203	252	384	309	251	193	278	298	134	289	294	903
68.8128	0	279	-36	25	205	253	380	312	256	199	278	297	134	292	294	904
68.9357	0	277	-35	25	204	257	386	315	249	192	279	298	136	293	297	902
69.0586	0	278	-36	25	207	262	383	317	257	196	280	299	136	294	298	901
69.1814	0	278	-36	24	204	250	378	310	256	196	279	299	134	287	295	903
69.3043	0	277	-36	25	205	248	378	310	255	198	277	298	134	289	295	904
69.4272	0	277	-35	25	204	251	384	309	249	193	277	296	134	290	295	901
69.5501	0	277	-36	25	205	255	379	312	256	197	279	297	135	293	296	898
69.673	0	277	-35	25	205	257	386	317	253	192	281	298	135	294	296	899
69.7958	0	278	-36	25	207	263	386	319	250	193	283	300	136	295	297	907
69.9187	0	277	-35	25	204	249	377	310	251	195	278	297	134	289	294	900
70.0416	0	277	-35	25	205	250	375	311	256	195	279	298	134	290	295	898
70.1645	0	276	-36	25	204	251	379	313	256	195	278	297	135	292	295	899
70.2874	0	277	-36	25	205	255	379	316	254	198	280	298	135	294	296	905
70.4102	0	277	-35	25	208	258	385	321	248	191	281	300	136	295	297	903
70.5331	0	277	-34	25	208	262	380	319	256	195	282	299	135	293	297	898
70.656	0	277	-35	25	205	250	376	312	255	194	281	300	134	289	295	899
70.7789	0	276	-35	24	206	253	377	314	253	196	279	297	135	292	296	905
70.9018	0	276	-36	25	207	254	383	316	248	190	279	298	135	293	296	901
71.0246	0	276	-34	25	208	259	379	319	255	194	281	299	135	296	297	900
71.1475	0	277	-35	24	209	264	386	324	251	190	285	301	136	296	297	901
71.2704	0	277	-36	25	207	254	378	316	251	195	281	301	135	289	295	899
71.3933	0	275	-36	25	205	253	381	316	245	190	281	298	135	290	295	899
71.5162	0	275	-35	25	206	252	377	316	253	194	282	299	135	290	294	900
71.639	0	276	-36	25	205	257	384	320	251	189	283	298	136	294	295	897
71.7619	0	276	-35	24	209	259	386	325	250	193	284	300	136	296	296	904
71.8848	0	276	-36	25	207	262	385	322	244	190	284	302	136	290	295	898
72.0077	0	274	-37	25	205	250	373	317	254	194	283	300	136	287	294	897
72.1306	0	275	-36	25	206	252	381	317	249	190	283	299	135	289	293	894
72.2534	0	276	-35	25	204	252	383	318	249	193	282	298	135	292	294	900
72.3763	0	275	-36	25	206	257	386	321	247	191	283	300	136	294	295	896
72.4992	0	275	-35	24	207	262	381	323	255	194	286	300	136	292	295	897
72.6221	0	274	-36	25	204	249	375	316	253	194	283	299	135	286	293	896
72.745	0	274	-37	24	203	248	375	316	252	197	282	297	135	286	292	890
72.8678	0	274	-37	25	204	250	381	317	247	192	283	298	136	288	292	891
72.9907	0	273	-35	24	204	253	379	320	254	196	283	297	136	290	293	890
73.1136	0	275	-35	23	205	257	385	324	251	192	285	298	136	293	295	894
73.2365	0	275	-34	24	205	255	381	319	248	192	282	300	136	288	294	898
73.3594	0	273	-36	25	203	246	375	313	250	196	282	297	134	284	294	894
73.4822	0	273	-36	24	203	249	375	314	254	195	281	297	134	286	294	896
73.6051	0	273	-36	24	203	251	377	316	255	196	281	297	135	288	294	892
73.728	0	273	-37	24	204	252	382	319	251	194	283	297	135	291	295	899
73.8509	0	273	-36	24	205	260	384	320	247	192	283	297	135	292	295	896
73.9738	0	272	-37	25	202	246	374	314	254	195	281	297	134	285	292	889
74.0966	0	272	-36	24	203	248	376	316	254	196	281	296	135	287	292	890
74.2195	0	272	-37	24	202	249	375	316	252	198	280	295	135	288	292	890
74.3424	0	272	-36	24	202	252	381	320	246	191	282	296	135	290	293	893
74.4653	0	272	-36	25	205	255	378	324	254	194	284	297	135	292	294	891
74.5882	0	273	-36	25	205	258	382	321	251	190	284	298	135	290	294	891
74.711	0	272	-36	24	203	246	373	315	249	195	283	298	135	285	292	894
74.8339	0	272	-36	24	204	250	379	316	245	190	281	295	135	288	292	892
74.9568	0	271	-36	24	204	249	375	319	253	194	282	295	134	289	292	891
75.0797	0	273	-36	24	204	255	382	321	249	190	284	297	135	292	294	892
75.2026	0	273	-36	25	207	260	383	326	248	192	285	298	136	293	295	899
75.3254	0	272	-36	25	204	249	375	317	247	193	282	298	135	287	294	893
75.4483	0	272	-36	25	204	248	373	317	251	192	283	296	135	288	293	891
75.5712	0	272	-37	24	203	250	380	319	248	189	282	296	135	290	293	895
75.6941	0	274	-36	23	206	253	380	322	247	192	285	298	135	292	294	897
75.817	0	274	-36	24	207	256	383	327	245	189	286	299	135	293	295	895
75.9398	0	274	-36	25	204	257	377	323	251	192	288	300	135	289	294	891
76.0627	0	273	-36	24	204	246	373	318	251	193	286	299	135	286	293	893
76.1856	0	273	-37	24	204	249	374	320	249	196	284	298	135	290	293	895
76.3085	0	274	-36	25	203	251	380	320	243	189	284	298	136	291	295	891
76.4314	0	274	-35	24	206	255	377	326	251	193	287	299	136	293	296	890
76.5542	0	275	-35	25	207	260	384	327	247	188	288	300	137	291	296	896
76.6771	0	275	-37	24	204	248	373	318	248	194	286	299	136	287	294	894
76.8	0	273	-37	25	204	249	378	319	243	189	285	299	136	289	294	890
76.9229	0	274	-36	24	204	250	375	320	251	193	286	299	137	289	294	890
77.0458	0	275	-36	25	205	254	383	323	248	190	287	299	136	293	296	897
77.1686	0	273	-35	25	206	258	384	327	245	191	288	301	137	296	297	899
77.2915	0	273	-37	25	205	253	382	321	243	189	286	301	135	288	294	890
77.4144	0	274	-36	24	205	247	374	319	250	193	286	299	135	287	294	888
77.5373	0	275	-36	25	204	249	380	320	248	191	286	298	136	288	294	894
77.6602	0	275	-37	24	204	251	387	321	242	188	286	299	136	290	294	894
77.783	0	274	-35	25	206	252	383	326	246	191	287	300	137	293	295	889
77.9059	0	274	-37	24	206	259	381	329	252	194	288	301	137	292	296	889
78.0288	0	274	-37	25	203	247	375	321	252	195	287	301	136	286	292	892
78.1517	0	274	-36	24	205	247	376	320	250	198	286	299	136	287	293	893
78.2746	0	273	-36	25	203	248	380	322	245	191	286	300	137	289	294	887
78.3974	0	273	-36	25	204	252	378	323	254	195	287	300	137	292	296	891
78.5203	0	275	-36	25	206	256	386	329	250	191	288	301	137	295	299	901
78.6432	0	275	-36	24	209	261	387	328	246	192	288	303	137	293	299	901
78.7661	0	273	-36	25	204	247	376	318	248	193	286	301	136	288	296	894
78.889	0	274	-36	25	206	251	376	321	252	193	285	300	136	291	296	894
79.0118	0	275	-37	24	204	251	383	321	248	191	285	299	137	292	297	899
79.1347	0	275	-36	25	206	255	380	325	250	196	286	301	136	295	298	902
79.2576	1	274	-36	25	209	258	385	330	245	190	288	301	137	297	299	897
79.3805	0	274	-36	24	208	260	381	325	252	193	289	303	136	292	298	896
79.5034	0	275	-36	24	206	248	380	321	247	191	286	302	136	289	296	901
79.6262	0	275	-36	24	206	252	377	322	249	197	286	301	136	291	296	902
79.7491	0	274	-36	25	205	252	383	326	245	189	286	300	137	294	297	896
79.872	0	275	-36	25	207	257	381	330	253	194	288	302	137	297	299	897
79.9949	0	277	-35	23	209	264	388	331	249	191	291	304	137	295	300	903
80.1178	0	276	-36	25	207	249	377	322	250	196	288	302	136	290	297	902
80.2406	0	276	-36	25	206	251	381	323	245	189	286	302	136	292	297	895
80.3635	0	277	-35	24	208	251	378	323	252	193	287	301	137	292	297	895
80.4864	0	276	-34	24	207	255	386	328	248	191	289	301	137	295	297	900
80.6093	0	277	-35	24	211	259	392	331	242	188	290	303	138	298	299	903
80.7322	0	276	-36	24	209	256	380	325	250	194	289	304	138	292	297	894
80.855	0	277	-35	25	207	249	377	320	253	194	288	303	137	290	296	894
80.9779	0	276	-35	24	206	249	383	322	247	192	287	301	136	291	296	901
81.1008	0	277	-36	25	207	253	386	324	247	193	287	302	138	295	297	904
81.2237	0	277	-36	24	208	257	387	328	249	192	288	302	137	297	298	899
81.3466	0	277	-35	25	209	261	383	323	255	196	289	304	137	293	298	897
81.4694	0	278	-36	25	205	247	381	317	250	193	284	302	136	291	296	903
81.5923	0	276	-35	24	207	249	379	318	253	198	284	301	136	292	296	903
81.7152	0	277	-37	24	205	251	384	319	250	193	285	302	136	293	297	898
81.8381	0	276	-35	25	206	254	382	323	257	197	286	301	136	297	298	898
81.961	0	277	-36	24	208	261	387	324	253	195	288	303	136	297	298	906
82.0838	0	276	-37	25	205	249	377	315	253	199	285	302	136	290	296	903
82.2067	0	275	-36	24	206	248	377	316	254	198	283	300	136	292	297	898
82.3296	0	275	-36	24	205	248	379	317	257	198	284	299	136	292	296	896
82.4525	0	277	-37	25	204	252	384	319	253	197	285	301	136	296	297	904
82.5754	0	277	-36	25	207	255	382	323	254	200	285	302	136	297	298	908
82.6982	0	276	-36	25	206	257	381	320	254	197	287	303	135	293	297	899
82.8211	0	275	-36	25	203	245	377	315	256	198	285	301	135	290	297	897
82.944	0	275	-36	24	204	248	377	316	256	201	284	300	134	291	295	900
83.0669	0	275	-37	24	205	248	379	318	253	202	283	300	135	294	296	900
83.1898	0	275	-36	25	205	253	379	320	255	200	284	301	136	297	298	905
83.3126	0	276	-36	25	207	257	381	324	258	198	287	302	136	298	298	903
83.4355	0	275	-36	26	207	253	378	319	255	200	286	302	135	291	296	903
83.5584	0	275	-36	24	204	247	376	316	253	199	283	301	135	293	296	901
83.6813	0	275	-36	25	205	250	376	316	255	199	284	300	135	293	296	907
83.8042	0	276	-36	24	206	251	378	318	257	198	284	301	135	296	297	902
83.927	0	276	-36	26	207	254	379	322	257	200	286	301	135	297	298	909
84.0499	0	276	-37	24	209	262	387	326	248	194	286	302	135	299	298	907
84.1728	0	275	-37	25	207	251	375	317	256	198	284	302	136	293	296	906
84.2957	0	275	-36	26	207	250	376	317	257	197	285	302	135	292	296	899
84.4186	0	276	-37	25	208	250	378	319	255	200	284	300	135	296	297	906
84.5414	0	276	-36	25	206	254	380	321	253	198	286	301	135	297	297	905
84.6643	0	276	-35	25	209	257	382	327	255	196	287	303	136	300	298	907
84.7872	0	277	-35	25	209	261	382	326	257	196	288	303	135	297	299	902
84.9101	0	276	-36	24	206	249	376	319	255	198	286	302	135	293	297	906
85.033	0	276	-36	24	207	253	378	320	253	198	284	301	135	296	297	902
85.1558	0	276	-36	25	208	252	378	322	256	198	287	302	135	296	298	906
85.2787	0	277	-36	24	209	257	381	326	258	197	289	303	136	299	300	905
85.4016	0	278	-35	24	211	263	381	330	257	199	290	305	136	301	300	908
85.5245	0	276	-36	24	210	254	380	321	253	198	288	305	136	295	298	906
85.6474	0	276	-36	25	208	250	378	321	255	197	287	304	136	295	297	907
85.7702	0	277	-36	25	208	254	379	321	258	198	288	304	136	295	297	904
85.8931	0	278	-35	25	208	255	380	325	257	201	288	304	136	298	298	914
86.016	0	277	-35	25	211	259	385	329	250	194	290	306	137	300	299	914
86.1389	0	277	-36	25	211	262	381	327	258	197	291	308	136	296	299	912
86.2618	0	277	-36	25	207	250	377	320	257	198	288	305	135	293	296	909
86.3846	0	277	-36	25	209	250	377	321	257	202	288	304	136	293	297	908
86.5075	0	277	-36	25	209	252	379	321	255	200	286	304	135	297	297	906
86.6304	0	277	-36	26	208	257	380	326	259	200	289	304	136	298	298	903
86.7533	0	278	-33	23	212	263	383	329	260	200	292	307	136	299	299	911
86.8762	0	278	-36	24	208	253	378	320	257	201	287	306	135	293	297	907
86.999	0	276	-36	24	206	250	376	320	257	200	287	304	135	294	296	902
87.1219	0	276	-36	25	208	251	376	321	259	201	289	304	134	295	297	899
87.2448	0	277	-35	25	209	254	378	324	261	203	288	304	135	297	298	906
87.3677	0	277	-35	23	209	258	380	328	258	203	289	305	136	299	299	909
87.4906	0	275	-36	24	208	260	380	324	257	200	291	307	136	294	298	899
87.6134	0	276	-36	24	206	248	375	322	259	200	290	305	135	292	296	897
87.7363	0	276	-36	25	206	252	375	322	259	203	289	304	135	294	297	904
87.8592	0	276	-36	25	207	251	376	325	257	205	288	303	135	297	298	905
87.9821	0	275	-36	24	208	255	378	328	257	201	290	305	136	298	300	900
88.105	0	276	-36	25	209	261	379	332	258	199	293	306	136	299	300	901
88.2278	0	275	-36	25	207	252	375	324	258	201	290	306	135	293	298	905
88.3507	0	275	-36	25	206	250	374	324	255	203	290	304	135	294	298	907
88.4736	0	275	-36	25	206	250	376	324	257	201	290	305	136	296	299	899
88.5965	0	275	-36	26	207	255	377	328	259	201	290	304	136	298	300	899
88.7194	0	276	-36	25	208	258	378	331	259	203	292	306	136	300	301	907
88.8422	0	275	-36	25	208	257	379	326	255	201	292	308	135	295	300	908
88.9651	0	275	-36	24	206	248	372	325	257	201	289	304	135	295	298	904
89.088	0	275	-36	25	207	252	375	323	259	200	290	306	135	294	299	901
89.2109	0	275	-36	25	207	253	376	326	258	204	290	305	136	297	300	903
89.3338	0	275	-36	24	209	257	378	329	255	203	291	305	137	300	301	902
89.4566	0	275	-36	25	209	261	378	328	256	200	292	307	135	297	301	904
89.5795	0	275	-36	24	207	247	373	322	258	199	290	304	135	293	297	896
89.7024	0	275	-36	25	208	250	374	323	257	203	288	304	134	294	298	899
89.8253	0	274	-36	23	206	250	375	324	254	202	289	304	134	294	297	897
89.9482	0	274	-36	25	208	254	374	326	258	202	289	304	135	298	299	900
90.071	0	274	-37	25	208	260	378	330	259	199	292	305	135	296	299	894
90.1939	0	272	-36	24	204	247	372	321	256	202	288	302	135	290	297	896
90.3168	0	271	-37	24	205	246	372	322	253	201	288	303	134	290	296	893
90.4397	0	271	-37	25	204	247	371	324	257	201	288	302	134	291	296	893
90.5626	0	271	-36	24	205	248	373	327	257	200	290	300	134	294	297	888
90.6854	0	271	-37	24	206	253	374	330	256	202	290	303	134	295	297	892
90.8083	0	270	-37	25	205	251	374	324	252	200	290	301	134	289	296	886
90.9312	0	269	-37	24	202	244	368	321	257	200	288	300	133	287	293	887
91.0541	0	269	-37	24	203	244	370	321	256	200	287	299	133	287	293	883
91.177	0	268	-37	24	202	246	370	322	255	202	287	298	133	289	294	884
91.2998	0	268	-37	23	204	249	371	326	253	201	287	297	133	292	295	885
91.4227	0	267	-38	23	204	253	372	327	256	198	289	299	133	289	295	886
91.5456	0	267	-37	24	201	242	368	321	257	200	287	297	132	285	293	879
91.6685	0	266	-37	25	201	241	368	320	253	201	285	295	132	285	292	883
91.7914	0	266	-37	24	201	242	368	321	251	201	286	296	132	286	293	879
91.9142	0	266	-37	25	201	246	370	324	254	198	286	295	132	288	293	876
92.0371	0	266	-37	24	204	250	372	329	254	199	288	297	133	292	294	881
92.16	0	266	-36	24	202	248	369	323	252	200	289	297	132	284	293	880
92.2829	0	265	-38	24	200	241	368	321	250	198	286	294	132	285	292	873
92.4058	0	265	-38	23	202	244	368	321	254	197	285	295	132	285	291	871
92.5286	0	266	-37	25	202	245	369	323	255	199	287	294	131	288	292	876
92.6515	0	266	-37	24	204	249	370	326	252	199	287	294	132	290	293	878
92.7744	0	266	-35	25	206	255	372	327	251	196	287	294	132	290	294	872
92.8973	0	265	-37	24	201	242	367	321	253	195	287	294	131	283	291	868
93.0202	0	265	-37	24	203	245	368	323	254	198	286	293	131	285	291	874
93.143	0	265	-37	24	203	244	368	323	251	199	286	293	132	286	292	874
93.2659	0	265	-36	23	202	248	370	325	251	197	287	294	132	288	293	867
93.3888	0	266	-36	25	205	254	372	330	254	195	289	296	132	290	294	869
93.5117	0	265	-37	24	204	247	370	323	253	196	289	295	132	284	292	872
93.6346	0	265	-37	24	203	243	368	322	249	198	285	293	132	286	292	871
93.7574	0	265	-37	24	204	247	370	323	251	196	286	294	132	286	292	865
93.8803	0	266	-37	24	203	249	371	325	254	195	287	294	132	287	292	865
94.0032	0	267	-36	23	206	252	372	329	254	197	290	296	134	290	294	873
94.1261	0	267	-36	24	205	254	373	324	249	196	288	296	132	285	293	869
94.249	0	266	-37	24	202	243	366	320	251	196	286	293	133	284	292	865
94.3718	0	266	-37	24	204	246	369	322	253	196	286	294	132	284	291	863
94.4947	0	268	-36	25	203	246	369	324	253	198	286	294	133	286	293	869
94.6176	0	267	-36	24	205	250	373	327	249	197	288	294	133	288	293	867
94.7405	0	267	-37	24	206	255	373	328	252	195	289	296	133	288	293	865
94.8634	0	266	-37	24	201	243	368	320	253	194	287	295	133	282	291	861
94.9862	0	266	-37	24	203	244	367	321	252	198	286	294	133	284	291	867
95.1091	0	266	-37	24	203	244	370	322	249	198	285	293	132	285	292	865
95.232	0	266	-37	24	203	248	373	326	250	195	288	294	133	288	291	868
95.3549	0	268	-36	24	206	253	373	330	253	195	289	295	134	289	293	863
95.4778	0	267	-36	24	203	247	370	322	251	198	288	296	133	282	291	866
95.6006	0	266	-37	24	202	241	368	321	249	197	286	293	133	283	290	864
95.7235	0	266	-37	24	203	244	368	322	251	196	286	294	134	284	291	865
95.8464	0	266	-37	24	202	245	370	324	254	197	287	293	133	286	292	862
95.9693	0	267	-36	25	204	250	371	326	252	199	289	295	133	288	292	866
96.0922	0	267	-35	25	204	254	373	327	249	197	288	295	134	288	293	865
96.215	0	267	-37	24	203	241	365	320	252	197	286	294	133	284	290	866
96.3379	0	267	-37	24	204	244	369	321	252	198	286	294	133	283	290	863
96.4608	0	268	-37	24	202	246	368	322	251	200	286	294	133	286	292	865
96.5837	0	267	-36	24	205	250	371	325	249	197	288	296	133	288	292	868
96.7066	0	268	-36	25	207	251	372	332	252	196	290	297	134	290	293	867
96.8294	0	269	-38	24	204	254	373	325	252	195	290	297	133	286	293	867
96.9523	0	268	-37	25	204	244	368	321	249	198	286	294	134	286	293	872
97.0752	0	268	-36	24	205	249	369	321	249	197	285	296	134	287	294	872
97.1981	0	269	-36	24	204	252	370	320	254	196	283	297	133	291	296	874
97.321	0	268	-37	25	207	257	373	316	256	196	279	300	132	295	298	879
97.4438	0	270	-36	24	208	265	374	319	255	197	280	302	132	295	297	886
97.5667	0	270	-37	25	207	251	370	311	251	194	277	298	132	290	295	878
97.6896	0	270	-37	25	207	253	370	313	255	194	278	299	132	291	296	878
97.8125	0	272	-37	25	206	253	373	314	256	196	279	298	131	292	294	883
97.9354	0	271	-36	25	207	256	374	320	253	198	281	299	132	295	296	885
98.0582	0	272	-36	25	209	260	375	324	253	195	283	300	133	297	296	882
98.1811	0	271	-37	24	209	258	373	319	255	194	283	301	133	289	295	878
98.304	0	272	-37	25	207	249	371	314	256	197	281	300	133	288	294	883
98.4269	0	271	-37	25	206	253	374	316	251	197	280	298	132	292	295	884
98.5498	0	272	-37	24	205	255	373	317	253	197	281	299	133	293	295	879
98.6726	0	272	-37	25	209	260	374	319	257	196	280	301	133	298	298	888
98.7955	0	273	-36	25	210	265	376	314	259	197	277	305	132	297	298	897
98.9184	0	271	-36	24	205	250	370	305	254	197	273	302	132	292	296	896
99.0413	0	272	-36	25	208	254	370	310	256	196	274	300	131	293	296	889
99.1642	0	273	-36	24	206	253	372	310	258	197	276	301	132	293	296	886
99.287	0	273	-37	24	207	257	373	317	258	199	280	299	132	295	296	888
99.4099	0	274	-36	24	210	261	377	322	254	199	281	300	134	296	298	891
99.5328	0	273	-37	25	208	257	374	315	254	196	282	300	133	289	296	882
99.6557	0	273	-36	25	205	249	371	314	256	197	281	299	132	289	294	875
99.7786	0	273	-36	25	206	251	372	314	256	201	281	299	132	289	294	885
99.9014	0	273	-36	24	206	254	375	313	253	199	279	300	132	293	296	886
100.024	0	273	-36	25	208	257	374	318	256	198	280	300	133	297	296	889
100.147	0	274	-36	23	209	264	377	321	257	196	282	302	133	294	296	884
100.27	0	274	-36	24	207	250	371	312	256	198	280	299	131	289	294	887
100.393	0	273	-37	24	206	249	372	312	252	199	278	298	132	290	293	884
100.516	0	274	-36	24	206	250	373	312	254	197	279	299	131	289	293	885
100.639	0	274	-37	24	206	254	374	315	258	198	281	298	132	293	294	882
100.762	0	275	-37	25	209	256	374	321	256	200	283	300	133	295	295	889
100.884	0	274	-36	25	208	260	377	320	253	198	283	300	132	294	295	886
101.007	0	272	-37	25	206	247	370	312	257	198	281	300	131	289	292	886
101.13	0	274	-37	24	207	249	373	314	257	199	280	298	132	290	293	882
101.253	0	274	-37	24	207	250	373	315	256	201	280	298	132	292	292	885
101.376	0	273	-37	25	207	254	375	319	253	199	280	298	132	295	294	888
101.499	0	273	-36	24	210	256	375	323	258	198	283	299	133	296	295	886
101.622	0	274	-36	25	209	260	375	320	258	197	283	301	132	293	294	885
101.745	0	273	-36	24	206	248	371	315	254	199	281	299	131	291	293	890
101.868	0	273	-37	24	207	252	372	316	253	197	281	299	132	291	294	888
101.99	0	273	-36	25	207	252	374	319	256	197	280	298	132	294	294	885
102.113	0	274	-36	24	209	257	377	323	257	197	284	300	133	296	295	893
102.236	0	275	-35	23	211	262	376	328	255	199	285	301	133	298	296	894
102.359	0	273	-36	25	209	253	374	320	253	195	283	301	132	292	294	887
102.482	0	272	-37	25	209	249	373	319	255	195	282	299	132	292	293	885
102.605	0	273	-37	25	208	253	375	320	256	197	284	301	133	293	293	892
102.728	0	273	-36	25	208	255	377	322	253	199	283	300	133	296	295	895
102.851	0	274	-36	23	210	258	378	328	255	196	285	300	134	300	296	891
102.973	0	273	-36	26	210	262	378	325	256	195	288	303	133	294	295	889
103.096	0	274	-36	24	208	249	374	320	255	197	286	300	132	291	294	891
103.219	0	273	-36	25	208	253	375	321	253	197	284	298	133	294	294	894
103.342	0	273	-36	24	208	253	376	323	254	198	285	299	133	296	294	889
103.465	0	274	-36	24	209	257	377	326	258	195	287	301	134	297	296	889
103.588	0	275	-35	24	210	264	382	328	253	193	288	302	134	296	296	897
103.711	0	273	-36	24	208	251	373	320	252	198	285	300	133	291	294	896
103.834	0	274	-35	23	208	251	374	321	254	197	285	300	132	293	294	890
103.956	0	274	-37	24	208	251	375	322	257	197	286	300	133	293	294	893
104.079	0	274	-37	25	208	255	375	325	257	200	287	300	133	296	295	896
104.202	0	275	-36	25	210	259	378	330	254	198	288	301	134	298	296	895
104.325	0	274	-36	24	209	254	373	323	256	197	287	301	133	291	295	897
104.448	0	274	-36	24	207	248	373	319	256	196	286	299	133	291	294	890
104.571	0	274	-37	24	207	250	373	320	256	200	286	299	133	292	294	894
104.694	0	274	-36	25	206	251	375	323	252	200	286	299	133	294	296	895
104.817	0	273	-36	24	208	255	375	327	255	199	288	300	134	297	297	899
104.94	0	274	-37	26	208	258	377	328	257	197	289	301	134	293	297	892
105.062	0	273	-36	25	205	247	371	320	255	200	287	300	133	290	296	895
105.185	0	273	-36	24	206	248	372	321	251	199	285	298	134	293	295	893
105.308	11	273	-36	24	205	251	372	321	256	199	287	299	133	292	295	896
105.431	0	273	-36	25	206	253	374	325	257	198	289	298	134	295	297	893
105.554	0	274	-35	24	207	257	374	329	256	201	289	300	134	297	298	898
105.677	0	272	-35	23	208	253	374	323	252	198	288	300	133	290	296	894
105.8	0	272	-36	24	206	247	370	321	255	198	287	299	134	291	295	896
105.923	0	274	-35	25	205	248	372	322	256	199	287	296	133	292	295	891
106.045	0	273	-36	24	205	250	372	323	255	201	289	298	134	294	297	892
106.168	0	275	-35	25	208	255	375	328	252	199	289	299	134	296	298	896
106.291	0	275	-35	23	209	261	375	330	256	196	289	300	134	297	298	894
106.414	0	274	-37	25	207	250	373	322	256	197	288	299	134	291	296	893
106.537	0	275	-35	24	207	249	371	321	254	199	288	298	133	292	296	896
106.66	0	274	-37	24	207	251	374	322	252	198	287	298	134	294	296	894
106.783	0	275	-36	24	206	255	374	325	256	197	288	298	135	297	299	893
106.906	0	275	-35	23	210	258	377	330	257	197	290	300	134	299	299	901
107.028	0	276	-36	24	209	261	376	326	255	199	289	301	135	296	299	900
107.151	0	276	-35	24	206	250	373	321	252	197	287	299	135	293	297	894
107.274	0	275	-34	24	208	253	372	323	256	196	287	299	134	294	296	893
107.397	0	277	-36	25	207	252	375	323	256	198	288	299	135	297	298	899
107.52	0	276	-36	25	208	257	377	328	253	199	289	300	136	297	298	901
107.643	0	276	-33	23	211	262	383	331	249	193	291	300	135	299	299	897
107.766	0	275	-36	25	209	253	374	324	255	195	291	301	135	292	298	892
107.889	0	276	-35	25	207	251	375	325	254	198	288	299	135	292	297	899
108.012	0	276	-35	25	206	252	376	324	252	200	288	298	135	294	297	901
108.134	0	276	-35	24	207	255	377	328	253	199	290	299	135	297	298	894
108.257	0	276	-35	24	210	258	377	333	257	197	292	300	136	298	299	893
108.38	0	276	-34	24	211	261	382	330	252	195	293	301	136	296	299	900
108.503	0	275	-36	26	207	249	373	324	252	200	290	301	137	290	298	899
108.626	0	274	-35	24	208	252	375	324	253	198	290	299	136	292	298	893
108.749	0	275	-36	25	206	253	376	325	256	199	291	300	136	293	298	890
108.872	0	276	-34	25	208	257	378	330	256	202	292	299	137	297	298	898
108.995	0	276	-34	25	210	260	381	333	253	200	293	301	137	299	300	900
109.117	0	275	-35	25	209	258	378	327	254	197	293	301	136	291	298	891
109.24	0	275	-36	25	206	250	376	325	255	199	291	300	136	290	298	889
109.363	0	276	-37	25	207	251	376	326	256	202	291	299	137	290	297	895
109.486	0	275	-36	24	206	254	379	327	253	201	292	298	137	294	298	898
109.609	0	275	-36	24	208	256	379	332	255	199	293	301	137	296	300	891
109.732	0	276	-34	24	210	264	382	335	257	198	294	301	138	297	300	895
109.855	0	275	-36	25	208	253	377	325	255	201	292	301	136	290	297	894
109.978	0	275	-35	24	208	250	378	326	252	201	292	301	136	290	298	892
110.1	0	273	-35	24	207	252	379	327	253	200	291	299	138	291	298	893
110.223	0	276	-36	26	209	256	380	328	257	200	292	299	137	295	299	889
110.346	0	276	-36	25	211	260	379	333	257	203	293	301	137	297	300	896
110.469	0	275	-34	25	211	266	384	336	252	200	295	302	138	297	299	895
110.592	0	273	-36	25	208	252	377	328	255	201	293	300	137	290	298	895
110.715	0	274	-35	25	208	254	378	328	256	200	291	300	138	292	298	894
110.838	0	275	-35	26	208	255	380	327	256	203	291	300	137	294	299	903
110.961	0	274	-36	26	210	257	381	331	253	202	292	300	137	297	300	905
111.084	0	275	-35	25	211	261	383	335	256	199	294	301	138	299	299	908
111.206	0	276	-36	25	213	266	384	335	258	199	295	303	137	296	299	900
111.329	0	275	-36	25	210	252	379	327	255	201	293	302	137	291	298	896
111.452	0	273	-36	25	210	256	381	328	253	200	292	300	137	296	298	894
111.575	0	275	-35	25	210	257	382	330	256	199	294	302	137	295	299	899
111.698	0	276	-35	25	211	261	384	334	258	201	294	302	137	299	300	898
111.821	0	277	-35	26	213	265	385	338	257	203	295	304	138	301	301	900
111.944	0	275	-35	25	211	261	382	330	254	200	292	304	137	294	300	900
112.067	0	275	-36	26	211	254	380	326	257	201	292	302	137	295	300	897
112.189	0	276	-35	25	211	256	382	328	259	201	293	301	137	296	300	899
112.312	0	276	-35	25	210	260	382	330	258	204	293	303	138	298	300	905
112.435	0	276	-34	24	213	263	384	336	256	202	294	304	138	302	302	904
112.558	0	276	-35	25	213	267	384	335	258	201	296	304	139	298	302	899
112.681	0	277	-34	24	209	252	381	326	257	201	293	303	137	294	300	903
112.804	0	276	-35	25	209	257	380	326	256	205	291	302	137	297	300	904
112.927	0	276	-35	25	209	256	382	327	256	204	293	302	137	298	300	899
113.05	0	276	-35	25	211	260	382	332	259	203	294	303	138	300	302	900
113.172	0	278	-35	25	214	266	386	335	259	204	296	306	139	301	304	907
113.295	0	278	-35	24	211	258	383	325	256	204	292	305	137	296	301	908
113.418	0	279	-35	24	210	253	382	322	257	205	290	303	137	297	300	902
113.541	0	279	-35	25	210	254	381	323	260	204	292	302	137	299	301	903
113.664	0	278	-34	24	210	257	383	325	260	206	293	302	137	301	302	912
113.787	0	277	-34	24	212	260	384	330	256	206	294	303	138	303	303	913
113.91	0	277	-35	25	213	265	384	330	257	204	295	304	138	298	302	905
114.033	0	277	-35	25	209	251	379	323	260	204	293	304	137	296	301	905
114.156	0	278	-36	25	211	255	379	323	259	207	291	302	136	299	301	912
114.278	0	277	-35	25	211	255	382	324	255	206	290	301	136	301	301	913
114.401	0	278	-34	23	212	260	382	328	258	205	293	301	137	302	302	906
114.524	0	279	-34	25	213	265	383	330	260	204	294	303	137	304	303	910
114.647	0	278	-35	25	212	257	379	320	260	206	289	305	135	299	300	911
114.77	0	278	-35	25	210	255	379	320	257	205	286	304	136	300	301	915
114.893	0	277	-35	24	210	256	378	320	259	205	288	303	135	301	300	911
115.016	0	279	-34	24	212	258	381	323	260	204	289	303	136	303	301	910
115.139	0	278	-35	24	213	261	381	327	260	206	291	304	136	305	303	914
115.261	0	279	-34	23	213	264	382	324	256	204	291	303	136	301	301	911
115.384	0	277	-35	25	210	252	379	321	258	204	290	301	137	299	301	911
115.507	0	278	-35	24	210	255	380	322	260	203	291	301	136	301	301	907
115.63	0	278	-35	24	210	256	379	324	259	206	291	301	135	302	301	913
115.753	0	277	-34	25	212	261	380	326	255	205	292	302	137	304	302	914
115.876	0	278	-34	24	214	265	383	330	258	203	293	304	137	302	303	915
115.999	0	279	-35	25	210	252	379	322	259	203	292	302	136	298	300	908
116.122	0	278	-35	25	210	254	377	321	258	206	291	301	136	299	301	912
116.244	0	278	-35	25	210	253	379	321	255	205	290	300	136	301	301	911
116.367	0	277	-34	24	211	258	381	324	258	202	292	301	136	303	302	917
116.49	0	279	-33	25	213	262	382	327	260	204	293	302	137	304	302	915
116.613	0	279	-35	25	211	256	379	321	258	206	292	302	135	298	301	916
116.736	0	277	-36	25	209	250	378	318	255	205	290	299	135	298	299	910
116.859	0	277	-35	24	210	251	377	319	258	203	291	300	135	299	299	912
116.982	0	278	-35	25	209	253	379	322	259	203	291	298	135	302	300	910
117.105	0	279	-35	24	210	256	378	326	258	206	293	299	136	303	302	911
117.228	0	276	-35	24	210	260	380	327	254	204	294	299	137	300	301	910
117.35	0	277	-36	25	208	248	375	319	257	204	293	298	135	296	299	909
117.473	0	278	-35	24	209	252	376	317	257	204	290	297	134	299	299	913
117.596	0	278	-34	23	209	250	376	318	256	206	289	296	134	300	298	912
117.719	0	278	-35	25	208	255	377	320	255	204	291	297	135	301	299	907
117.842	0	277	-34	24	211	258	378	325	257	203	291	297	134	302	300	905
117.965	0	277	-35	24	209	254	377	319	257	202	290	296	134	298	298	906
118.088	0	276	-36	25	207	249	373	318	255	205	288	295	133	298	297	906
118.211	0	274	-36	24	207	250	374	318	253	203	290	296	133	297	296	900
118.333	0	274	-36	24	208	251	374	321	257	201	291	295	133	299	298	899
118.456	0	275	-35	26	210	255	376	325	257	202	293	297	134	301	299	905
118.579	0	274	-36	25	211	259	377	326	255	204	293	298	133	299	298	905
118.702	0	274	-36	24	207	248	373	319	254	202	289	296	133	296	296	897
118.825	0	272	-34	24	208	249	373	320	256	202	290	295	133	296	297	896
118.948	0	274	-36	25	209	249	374	321	256	203	291	295	132	298	296	904
119.071	0	273	-35	24	209	254	375	322	254	204	291	296	133	299	297	904
119.194	0	273	-36	24	210	259	376	324	255	202	291	296	134	300	299	897
119.316	0	272	-35	25	207	248	372	319	257	202	292	297	133	293	297	893
119.439	0	275	-36	25	208	249	372	319	257	204	291	295	132	295	296	901
119.562	0	273	-36	24	208	249	372	319	253	204	290	295	132	297	297	904
119.685	0	272	-34	25	208	253	373	320	255	202	290	296	133	299	297	899
119.808	0	273	-36	25	210	257	374	324	259	201	291	298	133	300	298	898
119.931	0	273	-36	25	208	249	371	319	257	203	290	297	132	294	295	902
120.054	0	273	-37	23	207	246	372	317	254	204	287	294	132	296	296	902
120.177	0	272	-35	25	207	248	371	319	256	203	291	295	132	294	295	893
120.3	0	273	-36	25	206	251	372	321	258	202	290	295	132	299	296	895
120.422	0	274	-36	24	208	254	372	325	258	205	291	297	133	300	296	904
120.545	0	272	-37	24	208	255	373	319	255	203	292	298	132	294	296	899
120.668	0	271	-36	24	206	245	369	317	255	204	290	294	132	294	294	895
120.791	0	270	-36	24	205	246	368	319	257	203	292	294	132	293	296	888
120.914	0	272	-36	24	207	248	369	320	257	205	290	295	132	297	297	897
121.037	0	274	-35	23	207	252	373	321	254	205	291	296	133	299	297	896
121.16	0	273	-36	25	210	258	373	322	257	204	290	297	133	299	298	899
121.283	0	274	-36	22	206	248	369	314	259	203	288	298	131	294	294	892
121.405	0	273	-36	24	206	247	368	315	257	206	289	296	132	294	295	895
121.528	0	272	-36	25	204	248	368	315	254	205	287	296	132	296	295	893
121.651	0	273	-37	22	206	252	367	317	258	205	288	296	132	298	296	899
121.774	0	275	-36	24	208	254	371	321	259	203	290	297	133	300	297	896
121.897	0	275	-37	24	209	257	371	318	258	205	289	300	132	297	296	901
122.02	0	274	-36	24	207	247	368	314	255	205	289	298	131	293	294	897
122.143	0	272	-37	24	207	247	367	317	258	205	289	296	132	295	295	895
122.266	0	275	-36	23	206	249	368	316	259	203	289	297	132	299	297	901
122.388	0	276	-36	24	209	254	370	319	258	206	289	298	132	300	297	905
122.511	0	276	-35	24	211	259	373	323	256	204	290	299	133	302	297	907
122.634	0	276	-36	24	209	252	367	318	260	203	289	300	133	296	295	904
122.757	0	277	-36	24	208	250	369	317	259	203	290	299	132	296	295	901
122.88	0	278	-36	24	208	251	369	317	258	206	289	299	132	298	296	902
123.003	0	277	-36	24	207	254	370	319	255	205	289	298	132	300	296	905
123.126	0	276	-35	24	210	255	371	324	259	203	292	299	133	302	297	905
123.249	0	277	-35	24	212	260	372	322	262	204	291	301	134	300	297	904
123.372	0	278	-36	24	209	249	368	315	258	205	287	301	132	297	295	904
123.494	0	277	-37	24	209	252	370	316	256	204	287	300	132	299	295	906
123.617	0	277	-36	24	210	252	370	316	260	203	288	300	133	300	296	902
123.74	0	278	-36	25	210	257	373	320	261	204	288	301	133	302	297	906
123.863	0	279	-37	25	212	263	375	323	259	205	289	301	134	305	298	915
123.986	0	278	-36	24	208	253	371	316	256	203	288	301	134	298	296	906
124.109	0	277	-37	24	209	252	370	316	260	203	288	299	133	299	296	902
124.232	0	279	-37	25	209	253	371	317	260	204	289	299	133	299	295	907
124.355	0	279	-35	23	208	256	372	319	258	206	288	300	135	301	297	909
124.477	0	278	-36	25	211	259	375	324	258	203	290	302	134	304	298	907
124.6	0	278	-37	23	211	263	375	321	260	202	291	303	134	299	297	903
124.723	0	276	-37	24	208	249	369	318	260	205	290	300	133	297	296	900
124.846	0	277	-36	24	208	252	371	319	258	207	289	300	133	299	297	900
124.969	0	276	-37	24	208	254	372	320	256	204	289	300	134	300	297	897
125.092	0	277	-36	23	210	258	373	322	259	203	290	301	135	302	299	899
125.215	0	279	-35	23	212	261	376	326	261	205	291	302	135	304	299	907
125.338	0	279	-35	24	211	259	374	319	258	206	288	302	134	297	298	905
125.46	0	278	-37	23	207	252	373	316	257	205	287	300	134	297	296	899
125.583	0	278	-36	24	208	253	372	317	259	204	289	300	134	298	297	896
125.706	0	280	-36	24	208	254	375	319	260	204	289	300	135	300	297	904
125.829	0	280	-36	25	211	259	375	322	259	206	290	301	135	302	299	907
125.952	0	279	-37	23	212	265	378	325	258	204	290	302	135	304	299	901
126.075	0	279	-36	24	210	254	373	318	260	202	289	302	134	297	297	899
126.198	0	280	-37	24	208	253	373	318	260	205	288	301	135	299	297	904
126.321	0	279	-37	24	209	254	374	319	258	206	288	300	134	301	297	905
126.444	0	278	-37	25	209	259	376	322	257	203	289	301	136	303	299	900
126.566	0	278	-35	24	212	261	376	326	261	202	291	302	136	304	299	899
126.689	0	279	-37	25	212	265	377	324	260	203	290	304	135	300	298	905
126.812	0	279	-37	24	210	253	374	319	258	205	289	302	136	298	297	905
126.935	0	278	-36	24	210	256	374	320	257	203	289	302	135	300	297	898
127.058	0	278	-35	25	209	257	375	321	260	203	288	301	135	303	298	897
127.181	0	280	-36	24	211	261	377	325	261	204	290	303	135	303	299	905
127.304	0	279	-35	25	215	265	380	327	257	203	291	303	135	303	299	905
127.427	0	279	-37	25	211	255	375	318	257	202	288	302	135	300	298	897
127.549	0	280	-36	24	210	256	375	320	260	202	290	302	135	300	299	896
127.672	0	279	-36	24	211	256	375	322	260	204	288	301	136	302	299	905
127.795	0	280	-37	24	211	259	376	324	257	205	289	303	135	304	300	906
127.918	0	279	-36	24	212	266	379	327	257	201	291	302	136	304	301	899
128.041	0	278	-37	24	211	254	375	320	260	201	290	302	134	298	298	895
128.164	0	279	-37	24	210	254	375	321	259	203	289	302	135	300	298	903
128.287	0	279	-37	23	211	254	375	321	257	205	288	300	135	301	299	902
128.41	0	279	-36	24	209	257	375	324	257	203	290	301	135	303	300	897
128.532	0	279	-37	25	210	264	379	326	260	201	291	302	136	303	301	896
128.655	0	279	-37	24	208	252	374	319	259	203	291	302	135	297	300	902
128.778	0	278	-37	25	207	253	373	318	256	205	287	298	135	299	300	900
128.901	0	278	-36	24	208	252	374	319	257	203	290	299	135	299	299	895
129.024	0	278	-37	24	208	255	375	321	260	202	289	299	135	302	300	898
129.147	0	279	-35	24	208	262	377	322	260	204	291	301	136	301	302	905
129.27	0	277	-37	24	207	252	373	316	257	205	288	300	134	297	299	900
129.393	0	278	-37	24	207	250	372	316	256	202	288	298	134	298	300	896
129.516	0	279	-36	24	207	251	371	315	259	202	289	298	134	297	299	895
129.638	0	279	-37	23	206	253	373	318	260	205	289	298	134	299	301	902
129.761	0	278	-37	25	208	256	374	319	255	204	289	299	135	302	301	904
129.884	0	279	-37	24	207	254	373	316	257	201	288	298	134	297	300	896
130.007	0	277	-37	24	205	249	371	313	259	201	288	296	134	295	299	893
130.13	0	279	-37	24	205	250	370	314	257	204	287	294	134	296	299	901
130.253	0	278	-37	25	205	250	372	316	254	204	287	295	134	298	299	903
130.376	0	278	-37	24	204	254	373	316	256	201	287	296	134	300	301	897
130.499	0	278	-37	23	205	260	374	319	259	201	288	296	135	300	301	896
130.621	0	279	-38	24	205	249	370	313	257	202	286	296	134	296	299	900
130.744	0	278	-37	23	205	250	369	313	255	202	285	294	134	297	299	903
130.867	0	277	-37	24	204	250	370	314	254	201	286	293	134	298	299	901
130.99	0	277	-36	24	205	252	371	316	257	200	286	295	134	298	301	900
131.113	0	279	-36	24	205	257	372	319	256	202	287	296	133	299	302	902
131.236	0	278	-36	24	206	259	375	320	253	200	289	297	135	298	302	901
131.359	0	277	-36	24	205	249	368	314	255	199	285	294	133	295	299	899
131.482	0	277	-37	24	204	250	370	313	257	198	285	294	134	297	299	897
131.604	0	277	-36	24	205	250	369	315	256	201	285	294	134	297	300	899
131.727	0	278	-37	25	205	255	372	316	252	199	286	295	134	298	300	898
131.85	0	276	-36	23	206	258	373	320	255	198	286	296	135	300	301	902
131.973	0	277	-38	24	205	253	370	316	257	197	287	297	134	294	300	893
132.096	0	277	-37	24	204	249	368	313	253	199	286	294	133	295	300	898
132.219	0	276	-36	24	205	251	370	313	251	198	284	294	133	297	300	896
132.342	0	276	-35	25	203	253	371	315	253	197	286	295	134	297	301	898
132.465	0	276	-37	24	205	255	372	319	256	197	288	295	135	298	302	894
132.588	0	277	-36	25	205	259	372	320	254	198	288	297	134	296	302	898
132.71	0	273	-37	24	203	248	367	314	250	198	287	295	134	292	299	894
132.833	0	273	-37	24	203	250	368	316	253	198	286	294	134	293	299	895
132.956	0	274	-37	24	201	250	371	316	255	196	287	293	133	295	299	887
133.079	0	273	-37	24	202	253	372	319	253	199	286	294	134	296	299	894
133.202	0	274	-36	25	205	259	375	324	249	197	288	296	135	298	301	894
133.325	0	274	-37	24	203	252	370	317	252	195	289	295	134	291	299	892
133.448	0	274	-37	25	202	247	368	315	253	196	288	295	134	291	298	883
133.571	0	272	-37	23	202	248	369	314	252	199	287	293	134	291	298	883
133.693	0	270	-36	24	201	253	371	314	249	198	284	295	135	294	298	877
133.816	0	270	-36	25	202	254	374	318	251	196	286	294	134	295	299	871
133.939	0	271	-36	24	203	260	375	319	255	197	287	297	135	294	299	864
134.062	0	272	-37	24	201	248	370	312	252	198	285	296	134	290	298	865
134.185	0	272	-37	23	201	248	371	311	250	198	284	293	134	293	297	862
134.308	0	274	-37	25	200	251	369	312	255	198	285	295	134	292	296	865
134.431	0	271	-37	25	202	253	373	316	254	198	286	295	134	295	298	860
134.554	0	270	-38	23	204	257	374	321	254	199	287	297	135	296	298	859
134.676	0	271	-36	24	205	260	377	318	249	196	287	297	135	294	297	850
134.799	0	270	-37	23	203	249	370	312	253	196	284	296	134	292	296	851
134.922	0	271	-36	25	203	253	372	314	254	195	285	297	133	292	296	847
135.045	0	272	-36	24	202	253	373	315	253	197	284	296	134	294	296	853
135.168	0	272	-37	23	205	257	380	320	246	192	286	298	135	297	298	851
135.291	0	272	-36	23	206	264	375	322	254	196	287	300	134	298	298	855
135.414	0	272	-37	25	204	251	371	314	253	194	286	299	134	292	297	848
135.537	0	271	-37	24	204	252	372	315	251	196	285	299	135	294	297	853
135.66	0	271	-37	25	205	254	378	316	244	192	284	298	134	295	297	851
135.782	0	271	-36	25	205	257	374	319	253	195	285	298	136	298	297	856
135.905	0	271	-35	24	207	264	378	324	254	195	289	301	136	300	299	855
136.028	0	272	-37	25	205	255	374	315	250	195	287	300	135	293	296	855
136.151	0	270	-37	24	204	252	377	314	243	190	286	300	135	296	296	857
136.274	0	269	-36	24	204	256	373	316	251	193	286	299	136	296	297	859
136.397	0	269	-37	25	205	257	380	320	250	190	287	299	136	298	297	857
136.52	0	269	-36	25	207	262	381	325	248	192	288	300	137	300	299	861
136.643	0	269	-37	25	205	259	376	317	249	195	287	301	136	294	297	859
136.765	0	268	-37	24	203	252	372	314	251	193	285	299	136	295	296	859
136.888	0	268	-37	24	204	254	375	315	254	195	287	299	135	295	296	854
137.011	0	267	-37	24	204	257	380	319	249	194	287	299	135	298	296	855
137.134	0	268	-36	25	205	260	383	323	247	193	288	302	136	301	298	857
137.257	0	268	-37	26	205	264	378	319	254	197	290	302	136	295	297	856
137.38	0	267	-37	25	204	252	374	314	253	194	287	301	135	294	295	850
137.503	0	267	-37	25	205	256	375	316	253	199	286	300	135	295	295	852
137.626	0	267	-37	25	203	257	382	317	247	193	286	300	136	297	296	852
137.748	0	267	-37	25	205	260	379	322	256	197	288	301	137	301	298	855
137.871	0	268	-37	25	208	268	386	325	252	192	290	303	137	299	297	850
137.994	0	268	-37	25	204	254	376	316	253	197	287	302	136	294	295	847
138.117	0	268	-38	24	204	256	380	317	246	192	287	301	136	296	295	845
138.24	0	267	-39	24	205	256	377	319	255	196	289	301	137	297	295	848
138.363	0	267	-38	25	206	261	384	322	252	192	289	302	136	300	297	846
138.486	0	268	-37	25	209	264	385	328	251	194	290	303	137	303	298	851
138.609	0	266	-38	26	208	265	384	322	246	192	290	303	137	296	297	850
138.732	0	266	-37	25	205	256	374	320	254	196	288	302	137	297	295	850
138.854	0	266	-37	26	207	259	383	321	250	191	289	302	136	298	296	845
138.977	0	268	-38	25	206	261	383	323	249	194	289	302	137	301	296	847
139.1	0	267	-37	25	209	264	386	329	247	192	290	303	138	304	298	850
139.223	0	267	-37	26	209	268	379	327	255	196	293	307	137	299	297	852
139.346	0	266	-38	25	206	257	377	322	255	195	291	304	137	297	295	846
139.469	0	267	-37	25	206	259	382	324	249	194	291	304	137	299	296	849
139.592	0	265	-38	26	207	262	384	326	246	191	291	303	138	302	297	853
139.715	0	267	-37	25	209	265	381	332	254	195	292	304	138	304	298	852
139.837	0	268	-37	26	209	271	387	330	251	192	293	306	138	302	298	852
139.96	0	268	-37	25	206	256	377	323	252	197	291	305	137	297	296	850
140.083	0	267	-37	25	208	259	384	324	247	192	291	304	137	299	297	852
140.206	0	267	-37	25	207	259	379	326	254	197	292	304	137	300	297	850
140.329	0	268	-37	25	209	264	386	330	251	193	293	305	137	303	298	851
140.452	0	268	-37	26	210	270	387	330	249	195	294	307	137	301	298	852
140.575	0	266	-38	25	205	255	382	321	246	191	290	304	137	297	296	849
140.698	0	266	-38	25	207	259	378	323	255	196	291	306	137	297	295	847
140.82	0	267	-38	26	206	259	385	323	252	193	292	304	137	299	296	845
140.943	1	268	-38	25	208	263	386	327	252	196	292	305	137	301	298	852
141.066	0	267	-38	25	208	269	388	328	249	193	293	307	137	301	297	849
141.189	0	265	-39	24	205	255	376	319	256	196	290	304	136	295	295	842
141.312	0	265	-37	25	205	256	377	321	256	198	291	304	136	296	294	841
141.435	0	266	-38	24	206	257	379	321	256	201	290	303	136	297	294	847
141.558	0	266	-37	25	205	260	385	324	251	195	292	304	137	299	296	843
141.681	0	266	-37	24	207	267	381	327	258	199	292	303	137	301	296	842
141.804	0	266	-38	25	203	256	378	320	258	199	292	304	136	295	294	843
141.926	0	266	-37	25	204	255	377	319	256	202	291	303	135	295	294	843
142.049	0	266	-38	25	205	256	378	320	255	200	288	302	135	296	293	838
142.172	0	266	-38	24	205	258	379	321	258	199	290	303	136	298	294	838
142.295	0	267	-37	24	205	262	381	326	258	199	291	303	136	299	296	844
142.418	0	266	-38	24	206	264	380	324	256	201	291	305	135	299	295	844
142.541	0	264	-37	24	203	253	377	317	254	198	288	302	135	294	293	835
142.664	0	265	-37	25	204	256	377	319	257	198	289	302	135	295	294	835
142.787	0	265	-37	25	204	257	379	319	258	199	289	302	136	296	294	840
142.909	0	265	-37	25	206	261	379	323	256	202	289	301	136	299	295	842
143.032	0	265	-37	24	207	264	381	329	255	197	291	303	136	301	295	837
143.155	0	265	-38	25	205	259	376	320	258	197	289	303	135	295	293	833
143.278	0	266	-37	24	204	255	377	320	258	199	289	303	135	294	294	838
143.401	0	265	-37	25	206	256	378	321	255	200	288	301	135	295	293	838
143.524	0	265	-37	25	205	261	384	324	251	194	288	301	135	299	294	834
143.647	0	265	-37	25	209	262	380	329	257	197	291	302	136	301	295	835
143.77	0	267	-37	25	209	267	385	327	253	194	291	303	136	297	295	840
143.892	0	264	-36	26	206	255	377	322	253	198	290	301	135	294	294	837
144.015	0	266	-36	25	206	259	377	322	253	196	290	301	136	296	294	833
144.138	0	265	-36	25	207	258	378	323	257	195	291	302	136	298	295	834
144.261	0	267	-36	25	208	263	385	329	254	194	291	302	136	301	296	841
144.384	0	267	-36	25	210	270	383	329	253	198	292	303	136	300	296	843
144.507	0	266	-37	25	206	257	377	322	253	196	289	302	135	295	295	833
144.63	0	266	-37	24	207	258	378	323	256	195	290	303	135	296	295	832
144.753	0	267	-37	25	206	260	383	322	253	194	290	301	136	297	295	840
144.876	0	266	-36	24	208	262	382	327	254	198	290	302	136	299	296	839
144.998	0	267	-36	25	210	268	387	331	251	192	292	303	137	302	296	837
145.121	0	267	-37	25	206	259	378	323	256	195	291	303	135	294	296	833
145.244	0	267	-37	24	206	256	378	322	256	198	290	302	135	295	295	840
145.367	0	267	-37	24	207	258	385	323	249	193	288	300	136	298	295	838
145.49	0	266	-36	25	208	261	386	325	252	194	291	302	136	298	296	837
145.613	0	267	-37	25	209	263	383	331	259	197	291	302	137	301	298	838
145.736	0	267	-36	25	209	266	386	325	253	194	292	304	136	296	296	842
145.859	0	267	-36	25	206	255	378	321	254	200	289	302	135	294	295	838
145.981	0	266	-37	24	206	256	379	323	256	198	289	301	136	296	295	836
146.104	0	266	-36	25	205	259	382	323	259	200	290	300	136	298	296	833
146.227	0	267	-37	26	208	262	387	328	254	197	291	302	137	299	297	841
146.35	0	267	-36	26	209	268	389	332	251	194	293	304	137	298	298	840
146.473	0	267	-36	25	205	256	378	322	257	199	290	302	136	294	295	835
146.596	0	267	-36	25	206	256	379	323	258	200	290	303	136	293	295	834
146.719	0	267	-37	25	206	256	380	323	259	202	290	302	136	295	295	838
146.842	0	267	-37	24	206	260	383	325	255	202	290	301	137	298	297	838
146.964	0	268	-36	25	208	262	383	330	258	200	292	304	137	299	297	838
147.087	0	269	-36	24	210	268	384	331	258	199	294	304	138	298	298	839
147.21	0	268	-37	25	206	255	381	322	256	201	291	303	137	293	296	841
147.333	0	268	-36	25	206	258	382	324	254	201	291	303	136	295	296	840
147.456	0	268	-37	24	205	258	383	323	256	199	291	303	136	296	296	845
147.579	0	269	-36	25	208	262	383	327	259	199	292	303	137	300	297	840
147.702	0	269	-36	25	210	264	389	332	254	197	292	305	137	301	298	847
147.825	0	270	-36	25	209	268	386	328	254	198	294	307	137	298	298	846
147.948	0	269	-36	26	207	256	378	323	258	200	290	303	137	296	297	848
148.07	0	270	-35	26	207	260	382	325	259	200	292	304	137	296	298	843
148.193	0	271	-36	24	207	261	386	325	254	198	291	304	137	298	298	849
148.316	0	271	-35	25	210	263	390	331	251	197	293	305	138	301	299	851
148.439	0	270	-35	25	210	270	388	334	257	198	295	307	138	302	299	853
148.562	0	272	-36	25	208	258	383	325	257	198	292	306	137	297	298	848
148.685	0	272	-36	24	208	258	382	323	257	202	290	304	137	298	298	854
148.808	0	272	-36	25	208	259	389	325	251	197	291	304	138	299	298	854
148.931	0	273	-35	24	209	263	386	326	257	199	291	305	137	303	299	857
149.053	0	273	-35	25	211	266	387	333	260	200	293	306	138	304	301	857
149.176	0	273	-36	26	208	267	385	326	257	202	294	307	139	299	299	856
149.299	0	272	-36	25	207	256	383	323	255	202	291	305	137	297	298	856
149.422	0	273	-37	24	208	259	384	323	258	202	291	305	138	298	299	859
149.545	0	273	-36	25	209	260	384	325	259	202	291	304	137	301	299	856
149.668	0	275	-35	24	210	263	386	329	259	203	292	305	138	302	300	861
149.791	0	274	-35	25	210	268	387	330	256	202	292	306	138	301	300	861
149.914	0	274	-36	25	207	254	382	320	259	201	290	304	136	295	298	859
150.036	0	274	-35	25	206	257	384	321	260	203	290	305	137	295	298	856
150.159	0	274	-36	25	206	258	383	320	258	205	290	304	137	297	299	858
150.282	0	274	-35	24	208	261	385	325	256	203	290	304	137	299	298	861
150.405	0	276	-34	25	211	263	387	329	259	202	290	305	138	303	300	861
150.528	0	276	-35	24	207	260	385	320	260	202	290	305	137	295	298	858
150.651	0	275	-36	25	206	254	381	317	258	205	288	304	136	294	296	860
150.774	0	275	-36	25	206	255	382	318	256	205	288	302	136	296	297	860
150.897	0	275	-35	25	205	257	381	319	259	204	290	303	136	297	297	859
151.02	0	276	-35	24	207	261	384	325	261	204	290	302	137	300	298	861
151.142	0	275	-35	25	209	267	384	326	259	205	291	305	137	298	298	865
151.265	0	274	-37	26	205	254	382	318	256	202	290	303	136	294	296	861
151.388	0	275	-35	24	205	254	379	318	258	203	288	302	135	292	296	859
151.511	0	275	-36	24	205	255	380	318	260	204	289	302	135	293	297	861
151.634	0	275	-35	25	206	258	381	321	258	206	289	300	136	296	297	863
151.757	0	276	-35	24	208	260	383	325	256	203	289	302	137	299	298	867
151.88	0	276	-34	24	209	264	382	327	260	202	289	304	136	297	299	864
152.003	0	276	-36	25	205	251	379	317	259	201	288	302	136	295	297	862
152.125	0	276	-35	25	206	255	379	318	258	204	287	301	135	294	296	865
152.248	0	276	-35	25	207	255	380	320	255	202	288	301	136	295	297	866
152.371	0	276	-34	25	207	258	382	323	258	201	289	301	136	299	297	865
152.494	0	277	-37	26	209	262	383	328	259	201	290	302	136	300	298	868
152.617	0	277	-35	24	207	259	381	321	257	202	289	302	136	295	298	868
152.74	0	276	-35	25	206	251	379	319	255	202	287	301	135	295	297	870
152.863	0	276	-35	23	207	253	379	321	258	201	287	300	136	295	297	869
152.986	0	277	-35	25	206	258	381	324	258	202	289	301	135	298	298	871
153.108	0	278	-34	24	209	260	381	329	257	203	290	302	135	300	299	876
153.231	0	277	-36	25	209	263	383	329	255	200	290	302	136	296	299	875
153.354	0	277	-35	24	205	251	378	320	257	200	289	300	135	291	296	870
153.477	0	277	-35	24	206	254	379	322	258	201	290	300	135	295	297	873
153.6	0	278	-34	23	206	254	379	322	257	204	288	299	136	296	298	875
153.723	0	277	-36	24	207	258	382	327	254	202	290	300	136	299	298	876
153.846	0	277	-34	24	209	264	382	330	258	200	291	302	136	300	300	875
153.969	0	277	-36	25	206	254	378	321	259	201	290	302	136	293	297	874
154.092	0	277	-36	25	205	251	377	321	255	203	288	298	135	292	298	875
154.214	0	276	-36	25	205	252	378	321	254	202	288	297	134	295	297	875
154.337	0	276	-36	25	206	256	378	323	256	200	290	300	136	294	298	875
154.46	0	276	-35	24	207	257	381	328	258	201	290	300	135	297	298	878
154.583	0	277	-35	24	207	262	379	326	256	202	289	301	136	294	298	877
154.706	0	276	-35	24	204	249	377	320	253	200	288	299	134	290	296	876
154.829	0	278	-34	24	204	251	376	322	255	200	288	298	135	291	297	875
154.952	0	278	-34	25	204	253	378	322	257	202	288	299	135	293	298	877
155.075	0	278	-35	24	206	257	379	325	255	203	290	299	135	295	299	879
155.197	0	277	-35	24	208	261	380	328	253	201	289	300	135	297	299	882
155.32	0	277	-35	24	204	254	375	319	258	200	287	300	135	290	297	877
155.443	0	277	-35	25	203	249	376	317	257	200	287	300	134	288	297	878
155.566	0	277	-36	25	205	252	375	318	256	202	286	298	134	291	297	881
155.689	0	277	-35	24	205	254	377	321	253	201	286	298	134	294	297	881
155.812	0	278	-35	24	206	257	377	324	256	199	289	299	136	295	299	881
155.935	0	278	-32	23	208	264	381	326	257	199	290	301	135	295	298	883
156.058	0	279	-35	25	205	251	375	317	254	202	287	298	134	288	297	882
156.18	0	278	-35	23	205	251	376	319	252	200	286	296	134	290	297	882
156.303	0	277	-35	24	204	254	376	318	256	198	287	298	135	292	299	881
156.426	0	278	-33	24	206	256	377	322	257	200	287	299	135	295	299	883
156.549	0	278	-33	23	208	259	379	327	257	201	288	299	135	296	300	887
156.672	0	278	-32	23	208	264	380	327	253	198	290	299	135	293	300	886
156.795	0	278	-34	23	205	251	374	318	256	198	288	297	136	290	298	883
156.918	0	279	-35	24	206	254	377	321	256	199	288	298	135	292	298	884
157.041	0	280	-34	24	208	253	377	321	256	201	287	297	135	295	299	886
157.164	0	278	-35	24	208	258	379	324	255	201	288	298	135	296	300	889
157.286	0	280	-34	24	210	263	379	328	258	198	291	299	136	298	301	887
157.409	0	278	-34	24	207	259	377	322	258	198	289	300	135	291	299	887
157.532	0	280	-36	23	207	253	376	320	257	201	288	298	135	292	299	889
157.655	0	278	-33	24	208	254	378	322	254	199	287	297	135	293	299	890
157.778	0	278	-34	25	207	258	378	324	257	199	291	299	136	293	300	886
157.901	0	280	-35	24	209	261	380	329	258	199	291	299	137	297	301	890
158.024	0	280	-33	24	210	265	381	329	257	201	292	300	136	295	301	891
158.147	0	279	-35	23	206	252	376	321	253	199	290	299	136	291	299	892
158.269	0	279	-34	25	207	256	377	322	257	200	290	298	136	292	300	889
158.392	0	280	-35	26	206	256	378	322	258	200	289	298	136	295	301	889
158.515	0	281	-34	24	208	259	379	325	257	203	291	299	136	296	301	892
158.638	0	281	-35	25	211	265	382	328	256	200	291	300	136	297	301	895
158.761	0	280	-35	24	207	257	377	320	259	199	290	299	137	292	300	889
158.884	0	280	-34	23	206	253	377	320	258	200	291	299	135	290	298	889
159.007	0	280	-34	23	208	254	377	321	257	204	288	298	136	293	299	890
159.13	0	280	-35	25	206	257	379	322	255	201	289	298	135	295	299	890
159.252	0	280	-33	24	208	260	379	327	258	200	291	299	137	296	301	891
159.375	0	281	-35	26	209	264	380	327	260	202	293	300	136	295	300	892
159.498	0	280	-35	24	206	252	375	319	256	203	290	298	135	289	298	896
159.621	0	280	-35	24	205	253	376	320	255	201	289	298	135	291	299	889
159.744	0	280	-34	23	206	255	376	320	258	201	290	298	136	293	299	891
159.867	0	281	-34	24	206	257	379	323	258	201	291	298	136	294	299	892
159.99	0	280	-34	24	207	261	378	328	258	203	291	299	137	296	300	900
160.113	0	279	-34	23	206	261	379	323	254	201	291	300	136	291	299	893
160.236	0	279	-34	24	205	251	375	319	258	200	290	299	135	290	299	891
160.358	0	280	-35	23	205	253	375	319	259	203	291	299	136	291	299	892
160.481	0	280	-35	25	205	254	375	321	256	204	289	297	136	293	299	896
160.604	0	279	-33	24	206	257	377	324	256	201	290	298	136	294	300	894
160.727	0	280	-33	23	208	261	379	328	259	199	291	299	136	297	301	893
160.85	0	281	-33	24	207	257	375	322	258	200	291	300	136	290	299	898
160.973	0	280	-36	24	205	253	375	320	256	202	291	299	136	291	299	898
161.096	0	279	-34	24	206	253	374	320	254	200	290	297	136	293	299	892
161.219	0	279	-35	24	205	256	377	323	257	199	291	299	136	293	300	893
161.341	0	281	-34	25	208	259	379	328	259	200	291	298	136	297	301	899
161.464	0	281	-34	24	209	265	379	328	256	200	293	300	136	296	301	901
161.587	0	280	-34	25	206	254	375	321	252	197	291	299	136	291	300	893
161.71	0	280	-35	24	207	253	375	321	256	198	291	298	136	292	299	892
161.833	0	280	-34	23	207	255	377	322	256	199	291	297	136	293	300	899
161.956	0	280	-34	23	207	258	377	325	255	201	292	298	136	296	300	901
162.079	0	280	-34	23	208	260	379	330	254	198	293	299	137	298	302	895
162.202	0	279	-33	23	208	262	377	328	257	198	294	300	137	294	301	894
162.324	0	280	-34	24	206	252	374	324	256	199	293	298	136	292	298	900
162.447	0	279	-34	24	207	254	375	324	253	200	292	299	136	293	299	900
162.57	0	279	-35	25	206	256	377	325	252	199	292	300	137	295	300	896
162.693	0	278	-34	24	207	258	377	329	256	197	293	299	137	298	301	896
162.816	0	280	-33	24	209	264	383	333	253	195	296	301	136	298	301	905
162.939	0	279	-36	25	206	255	375	325	252	198	292	300	136	293	299	902
163.062	0	278	-35	24	205	250	374	324	251	197	292	297	137	294	299	895
163.185	0	279	-35	24	206	254	375	324	255	197	292	298	137	294	299	894
163.308	0	279	-33	23	205	256	382	328	251	194	293	298	137	296	300	901
163.43	0	278	-33	22	208	258	380	333	252	199	295	299	138	298	301	903
163.553	0	278	-34	25	208	262	380	333	252	197	295	300	137	296	301	896
163.676	0	278	-35	24	206	249	374	326	253	195	294	299	136	292	298	892
163.799	0	278	-34	24	206	252	376	326	253	198	294	299	137	292	298	898
163.922	0	278	-35	25	204	253	378	327	251	200	292	298	136	295	298	900
164.045	0	278	-34	24	205	255	384	331	249	194	295	298	137	297	300	894
164.168	0	278	-33	24	208	259	379	335	255	197	297	299	138	299	301	896
164.291	0	278	-33	24	206	258	383	330	250	195	296	300	138	293	300	900
164.413	0	277	-35	24	204	250	375	327	251	199	295	299	137	292	299	900
164.536	0	278	-34	24	206	251	376	327	252	199	294	298	137	294	300	893
164.659	0	280	-34	25	206	254	378	325	256	199	294	299	138	297	301	894
164.782	0	280	-33	24	207	258	384	329	253	196	293	298	138	300	302	902
164.905	0	280	-32	23	209	263	383	332	252	199	295	301	138	301	302	906
165.028	0	279	-33	23	207	257	379	326	252	196	293	301	137	294	300	894
165.151	0	279	-35	24	205	253	378	324	256	197	293	300	137	294	300	893
165.274	0	280	-34	23	206	254	382	323	252	196	293	298	137	296	300	900
165.396	0	280	-34	24	207	257	381	325	252	200	292	299	137	297	301	899
165.519	0	280	-32	23	209	260	386	330	250	193	293	299	138	300	302	898
165.642	0	280	-34	24	211	266	383	334	257	196	295	300	138	302	302	898
165.765	0	280	-34	25	208	256	379	326	255	197	294	301	137	295	301	903
165.888	0	279	-35	24	208	255	379	324	251	198	292	297	137	298	301	900
166.011	0	279	-34	24	208	256	380	325	255	197	293	299	137	298	300	897
166.134	0	280	-32	24	208	259	382	328	256	196	293	299	138	300	301	897
166.257	0	281	-33	25	211	261	387	334	252	194	295	300	138	302	303	906
166.38	0	280	-33	24	211	267	385	333	252	197	296	301	138	299	303	902
166.502	0	279	-34	25	208	254	376	326	254	197	294	299	137	295	302	898
166.625	0	279	-35	26	209	257	380	327	256	197	296	300	138	296	302	897
166.748	0	279	-34	24	209	258	386	329	252	195	294	299	138	300	302	904
166.871	0	279	-33	24	210	261	387	333	249	194	295	300	137	301	303	904
166.994	11	279	-33	23	212	267	388	337	251	193	297	301	139	302	304	902
167.117	0	280	-33	24	208	257	380	327	256	196	295	300	138	297	302	900
167.24	0	280	-33	24	209	254	379	328	256	200	294	297	137	297	301	903
167.363	0	280	-34	24	208	255	385	328	249	196	294	299	138	297	302	901
167.485	0	280	-34	25	209	259	382	330	256	200	295	299	138	300	303	900
167.608	0	280	-34	25	210	261	384	334	259	199	296	299	138	302	303	901
167.731	0	280	-35	24	209	264	387	329	252	196	295	300	137	297	302	906
167.854	0	280	-34	24	208	253	380	325	254	201	295	299	137	294	300	902
167.977	0	279	-35	25	208	256	380	326	256	202	293	299	137	296	301	907
168.1	0	280	-35	25	207	256	380	326	259	202	294	298	137	299	302	902
168.223	0	281	-34	25	209	259	382	329	259	204	295	299	138	300	303	908
168.346	0	281	-31	22	209	265	385	331	255	202	296	300	138	299	304	908
168.468	0	280	-34	24	208	253	378	324	259	202	294	299	136	295	300	908
168.591	0	281	-34	23	206	254	379	324	258	201	295	299	136	295	301	903
168.714	0	281	-35	25	207	254	379	325	258	205	294	299	137	296	302	908
168.837	0	281	-35	24	208	256	381	328	255	204	294	299	137	299	302	908
168.96	0	280	-34	24	210	261	381	332	258	202	295	300	138	301	303	910
169.083	0	281	-33	24	210	262	381	328	259	200	297	301	137	296	302	904
169.206	0	281	-35	26	207	251	377	324	257	204	294	298	137	295	301	909
169.329	0	281	-35	24	207	254	379	324	254	203	293	297	136	297	301	907
169.452	0	280	-34	24	206	253	379	327	256	201	295	298	137	298	302	909
169.574	0	283	-34	23	208	258	380	331	259	202	295	299	137	300	302	906
169.697	0	282	-32	23	209	263	381	334	258	203	298	301	137	298	302	911
169.82	0	281	-35	25	207	252	378	325	253	202	296	298	136	295	300	908
169.943	0	281	-34	25	208	254	378	328	256	202	296	299	136	297	301	909
170.066	0	281	-34	24	207	254	378	326	258	202	296	298	137	297	301	906
170.189	0	283	-33	23	208	256	378	329	257	204	296	299	137	300	303	914
170.312	0	283	-34	25	210	261	381	332	255	202	296	300	138	302	304	914
170.435	0	282	-32	25	209	258	378	327	257	202	296	300	136	296	301	912
170.557	0	283	-35	25	207	252	378	326	258	202	297	299	136	295	300	909
170.68	0	283	-35	25	209	252	376	327	256	205	296	298	137	297	301	913
170.803	0	282	-33	23	206	255	378	328	253	204	296	298	137	299	302	911
170.926	0	282	-33	23	208	256	379	332	256	201	297	298	137	301	302	913
171.049	0	283	-33	22	208	260	379	330	258	203	299	299	136	295	301	909
171.172	0	282	-35	25	205	248	374	326	256	204	296	298	136	293	300	909
171.295	0	282	-35	24	206	249	375	328	252	204	296	297	136	293	299	908
171.418	0	281	-34	25	204	251	374	326	257	204	298	297	136	295	300	908
171.54	0	281	-35	23	206	254	377	332	257	202	298	297	137	297	300	905
171.663	0	282	-34	23	207	259	378	332	256	204	300	297	137	296	300	906
171.786	0	281	-34	23	205	248	375	324	251	203	296	297	135	291	298	905
171.909	0	281	-35	24	205	248	374	325	256	202	296	296	135	291	298	907
172.032	0	281	-35	23	205	250	374	324	256	202	295	295	135	293	298	904
172.155	0	281	-34	24	204	253	374	324	256	205	294	295	136	295	299	906
172.278	0	281	-34	24	205	255	377	329	253	202	295	295	136	296	300	907
172.401	0	280	-33	24	207	256	374	327	258	201	297	296	135	291	299	901
172.524	0	279	-34	25	204	246	373	322	257	202	294	294	133	289	296	901
172.646	0	278	-35	25	205	248	373	324	254	203	294	293	134	291	295	900
172.769	0	278	-35	25	204	249	374	326	252	201	293	292	134	292	295	901
172.892	0	278	-34	23	204	253	374	327	255	200	294	292	134	293	297	898
173.015	0	278	-34	23	207	257	377	331	256	200	295	294	135	295	298	898
173.138	0	279	-35	25	206	255	374	325	254	201	294	295	133	289	296	899
173.261	0	279	-35	24	205	248	372	322	250	200	292	292	134	290	295	896
173.384	0	278	-35	25	205	250	373	323	255	199	294	292	133	288	294	893
173.507	0	278	-35	25	206	251	374	324	255	200	292	293	134	292	295	895
173.629	0	279	-34	24	207	255	375	328	254	201	292	293	134	294	297	901
173.752	0	278	-34	24	209	261	377	328	252	198	294	295	134	293	297	897
173.875	0	278	-35	25	206	249	372	320	255	197	292	293	133	287	294	894
173.998	0	278	-34	24	206	249	373	322	255	198	292	291	132	289	294	899
174.121	0	277	-35	25	208	250	373	324	253	201	290	291	133	291	294	900
174.244	0	277	-34	23	206	253	375	327	253	198	293	292	133	293	295	895
174.367	0	277	-33	24	208	259	377	331	256	197	294	293	134	295	296	896
174.49	0	278	-34	24	207	253	373	325	256	198	294	293	133	289	295	899
174.612	0	277	-35	25	205	248	372	322	252	199	292	291	133	288	294	899
174.735	0	276	-34	24	206	249	373	322	252	198	293	291	134	288	295	891
174.858	0	277	-35	25	206	251	373	325	254	198	293	291	134	291	295	892
174.981	0	278	-34	25	207	255	376	329	254	198	294	292	134	293	296	901
175.104	0	277	-34	23	208	260	378	329	250	198	295	293	134	292	296	902
175.227	0	277	-36	25	206	248	372	320	251	196	292	291	134	288	294	893
175.35	0	276	-35	24	207	249	374	322	254	197	292	291	134	287	295	891
175.473	0	277	-34	24	206	251	375	324	253	199	292	291	133	289	295	898
175.596	0	277	-34	24	207	254	378	327	251	200	294	293	134	292	296	902
175.718	0	277	-34	24	210	259	378	331	253	197	295	293	135	294	297	895
175.841	0	277	-34	24	207	254	376	325	254	195	294	293	134	286	295	892
175.964	0	277	-34	25	206	249	373	321	254	199	293	293	134	286	295	898
176.087	0	277	-35	25	207	251	376	323	250	199	291	290	134	289	295	896
176.21	0	277	-33	23	206	254	376	326	253	198	292	292	134	291	295	894
176.333	0	278	-34	24	209	257	378	330	256	197	295	294	135	293	298	895
176.456	0	278	-34	24	212	263	383	332	250	194	296	296	136	293	298	902
176.579	0	277	-34	25	207	251	376	324	250	197	294	295	134	287	296	897
176.701	0	276	-34	24	208	249	375	325	251	197	294	292	135	288	296	895
176.824	0	278	-35	24	206	252	376	326	255	198	294	292	135	290	296	896
176.947	0	278	-33	23	208	256	378	328	255	200	294	293	136	293	297	902
177.07	0	278	-33	24	211	259	384	334	247	195	295	296	136	295	300	901
177.193	0	278	-33	24	213	265	381	335	252	196	296	296	136	295	299	899
177.316	0	278	-34	24	209	251	377	327	253	196	297	295	135	289	298	897
177.439	0	278	-35	25	210	254	377	328	253	199	295	295	136	290	298	900
177.562	0	276	-34	25	209	254	384	328	247	194	294	295	136	293	298	897
177.684	0	278	-34	23	212	260	381	331	252	196	295	297	136	297	300	905
177.807	0	279	-34	26	214	263	383	337	256	197	298	299	137	301	301	903
177.93	0	279	-33	24	213	265	385	331	248	194	296	298	136	295	300	907
178.053	0	278	-34	25	210	255	383	329	246	192	295	298	137	294	300	906
178.176	0	278	-34	25	212	258	381	331	253	195	296	297	137	295	300	906
178.299	0	279	-33	25	212	259	382	334	256	197	297	297	137	298	302	904
178.422	0	281	-33	23	214	264	387	337	251	196	299	300	138	300	303	910
178.545	0	280	-31	23	215	271	391	338	248	193	301	300	138	299	302	908
178.668	0	279	-35	25	212	258	379	330	254	195	298	300	138	294	301	907
178.79	0	280	-34	25	213	259	382	331	255	198	299	301	138	295	301	906
178.913	0	281	-33	23	213	257	386	333	251	196	298	298	138	298	302	908
179.036	0	280	-33	25	213	263	390	337	250	195	299	299	138	300	303	911
179.159	0	281	-34	25	216	267	386	341	256	196	302	302	138	301	304	912
179.282	0	280	-33	25	214	263	384	335	256	198	301	301	139	296	302	909
179.405	0	281	-35	26	212	255	380	333	256	201	300	300	138	295	302	909
179.528	0	281	-33	24	212	257	387	334	249	195	300	300	139	297	303	911
179.651	0	281	-34	27	211	260	385	336	257	199	302	301	139	298	304	908
179.773	0	281	-33	23	212	262	391	341	254	197	302	301	139	301	304	912
179.896	0	282	-34	25	215	266	385	340	256	204	303	302	139	300	304	912
180.019	0	280	-33	24	210	253	381	334	253	201	301	301	138	296	303	912
180.142	0	282	-34	25	211	256	382	335	257	202	302	301	139	296	302	910
180.265	0	282	-34	25	210	256	385	335	259	205	302	302	139	297	303	911
180.388	0	282	-34	26	211	261	385	337	258	206	302	301	140	300	304	917
180.511	0	282	-35	25	212	267	391	340	252	199	302	302	140	302	305	916
180.634	0	281	-34	25	210	255	383	332	258	202	301	303	139	295	303	909
180.756	0	283	-34	24	210	254	382	333	259	204	302	302	139	296	302	911
180.879	0	282	-34	24	211	255	382	332	258	208	300	300	139	298	303	916
181.002	0	283	-34	25	211	258	384	335	257	206	301	303	139	299	304	912
181.125	0	281	-34	25	212	261	384	340	260	204	301	302	139	302	304	911
181.248	0	283	-33	24	211	265	385	337	259	204	303	303	139	297	303	917
181.371	0	282	-34	25	210	253	381	333	257	206	301	302	139	297	302	916
181.494	0	282	-34	26	211	255	382	333	256	205	301	300	139	297	302	911
181.617	0	282	-34	23	210	257	382	333	259	204	301	301	138	299	302	911
181.74	0	283	-34	25	210	260	385	338	259	205	304	302	139	300	303	918
181.862	0	283	-33	25	212	265	386	339	257	206	304	303	140	299	304	918
181.985	0	282	-33	24	210	254	381	332	257	204	302	302	139	295	303	910
182.108	0	283	-34	24	211	254	382	332	258	204	302	303	138	296	302	910
182.231	0	286	-35	25	211	255	382	332	259	206	301	301	138	299	303	918
182.354	0	283	-32	25	211	259	384	334	257	206	301	300	139	299	303	921
182.477	0	283	-32	25	213	263	384	338	257	204	303	302	140	302	304	915
182.6	0	283	-35	25	212	258	382	333	260	203	302	302	139	296	302	914
182.723	0	283	-34	24	210	253	379	331	260	206	302	301	138	296	302	921
182.845	0	284	-35	24	209	254	381	332	258	209	301	301	138	296	301	920
182.968	0	283	-34	24	209	256	381	332	257	205	303	301	138	298	302	912
183.091	0	284	-33	24	212	260	382	336	260	205	303	301	138	301	303	913
183.214	0	285	-34	23	211	264	382	333	259	206	302	301	138	298	303	920
183.337	0	284	-34	25	209	253	378	327	256	207	300	300	137	295	301	919
183.46	0	281	-34	24	210	252	380	328	257	205	299	300	138	294	301	908
183.583	0	282	-34	26	210	255	378	326	260	204	299	300	137	298	301	912
183.706	0	285	-33	24	210	259	380	329	261	206	300	301	137	300	301	922
183.828	0	283	-33	23	211	264	383	332	256	204	301	301	137	300	302	922
183.951	0	283	-35	24	210	253	377	324	256	203	297	299	136	295	300	912
184.074	0	283	-35	26	210	253	377	325	258	203	299	298	136	295	299	911
184.197	0	283	-35	25	208	253	377	324	259	207	297	297	136	296	299	920
184.32	0	282	-34	23	208	256	379	326	254	204	297	296	135	297	299	920
184.443	0	283	-34	25	209	259	378	331	258	203	299	297	137	300	300	913
184.566	0	283	-33	25	210	262	378	329	258	202	300	299	136	296	300	912
184.689	0	282	-35	25	208	249	374	324	258	205	297	296	135	293	297	917
184.812	0	282	-35	24	208	252	377	325	254	205	298	296	135	293	297	912
184.934	0	281	-34	23	207	253	376	326	257	203	299	295	135	295	298	910
185.057	0	282	-33	23	209	257	376	330	258	202	299	294	136	297	299	911
185.18	0	283	-34	24	210	262	378	333	259	204	301	296	135	295	298	917
185.303	0	280	-35	24	208	255	377	329	254	203	299	296	135	291	296	911
185.426	0	280	-35	25	207	251	374	326	256	203	298	294	134	292	296	909
185.549	0	281	-35	23	207	252	374	327	258	202	299	294	134	293	295	910
185.672	0	280	-34	23	209	254	374	329	258	205	299	293	135	295	297	914
185.795	0	281	-34	24	209	257	377	332	254	204	300	294	136	297	298	913
185.917	0	280	-35	24	210	261	377	333	256	201	300	294	135	296	298	910
186.04	0	281	-35	25	208	250	373	328	257	201	299	295	135	291	296	907
186.163	0	282	-34	23	207	253	373	328	257	205	299	293	135	292	296	912
186.286	0	281	-35	25	207	252	374	328	253	203	298	293	135	293	297	911
186.409	0	281	-35	25	207	256	376	331	257	202	299	294	135	295	297	915
186.532	0	281	-35	24	210	259	378	335	259	201	302	295	136	297	298	909
186.655	0	280	-34	24	208	255	373	331	256	203	301	295	135	291	296	913
186.778	0	279	-35	25	206	250	373	329	253	204	300	293	135	290	295	911
186.9	0	279	-35	25	206	253	374	326	255	202	297	294	134	291	295	913
187.023	0	279	-34	24	207	255	375	328	258	203	299	293	134	294	296	908
187.146	0	279	-34	24	207	257	376	330	257	204	299	294	135	295	296	914
187.269	0	280	-34	23	209	263	377	332	254	202	300	295	135	295	297	913
187.392	0	279	-35	25	205	252	372	325	258	203	299	292	134	290	295	911
187.515	0	280	-34	24	207	252	373	325	258	202	300	293	134	291	294	907
187.638	0	280	-35	24	207	252	373	325	257	205	297	290	134	293	295	911
187.761	0	279	-35	24	207	255	375	326	254	203	298	292	135	294	295	910
187.884	0	279	-35	25	207	257	375	331	258	202	299	293	134	295	296	913
188.006	0	279	-34	25	208	259	377	329	258	201	299	294	135	292	296	907
188.129	0	279	-34	23	205	250	371	322	255	203	298	292	134	288	293	908
188.252	0	278	-36	24	205	251	372	324	253	203	296	291	134	290	294	907
188.375	0	277	-36	24	206	250	372	325	256	203	299	291	133	289	294	908
188.498	0	278	-36	25	206	254	374	327	258	203	299	292	135	292	295	907
188.621	0	278	-34	24	207	257	375	332	256	204	300	293	134	294	296	909
188.744	0	277	-36	25	208	259	376	329	253	201	300	294	135	291	295	909
188.867	0	277	-36	24	204	247	370	324	257	203	299	292	135	288	293	903
188.989	0	276	-36	25	204	249	372	324	255	203	299	291	134	289	293	904
189.112	0	277	-36	24	204	250	371	325	256	205	299	291	135	290	294	908
189.235	0	276	-35	25	205	254	375	329	255	203	299	291	135	291	294	906
189.358	0	276	-36	25	207	256	375	334	256	201	302	293	136	293	296	904
189.481	0	277	-36	25	208	261	376	333	257	202	301	295	136	291	295	905
189.604	0	276	-36	25	205	249	371	327	253	203	300	292	134	287	293	908
189.727	0	276	-36	25	207	251	374	326	253	202	299	293	135	288	293	899
189.85	0	277	-34	24	205	252	373	326	256	201	299	293	135	289	294	901
189.972	0	278	-35	24	206	257	376	330	256	202	299	293	136	292	294	908
190.095	0	278	-34	26	210	258	377	334	255	203	300	296	136	293	295	910
190.218	0	277	-35	25	208	262	378	332	253	200	302	296	135	289	295	903
190.341	0	276	-35	26	206	251	372	328	255	199	300	295	135	288	294	899
190.464	0	278	-35	25	207	252	376	328	256	201	300	295	136	290	294	906
190.587	0	277	-36	25	206	254	374	330	254	204	300	294	136	291	295	907
190.71	0	277	-34	25	207	257	377	333	253	200	301	296	137	293	297	901
190.833	0	277	-34	24	210	260	379	339	256	199	303	297	137	293	298	901
190.956	0	278	-35	25	208	258	378	332	255	201	303	298	137	289	296	907
191.078	0	276	-36	25	207	252	375	331	253	202	303	297	137	288	296	905
191.201	0	276	-35	25	206	253	376	333	252	201	303	297	138	288	296	896
191.324	0	277	-35	24	207	254	377	336	255	201	305	297	138	290	297	895
191.447	0	278	-34	25	208	261	379	338	257	203	305	298	138	292	300	908
191.57	0	277	-34	25	212	264	382	342	253	201	306	300	139	295	301	915
191.693	0	276	-36	26	208	258	379	334	252	199	305	298	139	290	299	905
191.816	0	276	-35	25	206	254	377	333	256	199	305	298	138	289	297	903
191.939	0	276	-36	25	207	255	379	332	255	202	305	299	138	289	298	908
192.061	0	276	-35	25	207	258	381	334	253	202	303	299	139	294	300	911
192.184	0	278	-35	25	209	262	382	337	255	201	303	299	139	296	301	908
192.307	0	277	-34	25	212	268	384	340	258	199	306	301	139	296	302	908
192.43	0	279	-36	26	210	259	380	332	257	201	303	300	138	292	299	911
192.553	0	277	-36	26	208	256	381	331	254	202	301	299	139	292	299	912
192.676	0	276	-35	26	209	257	380	331	256	202	301	298	138	293	299	905
192.799	0	277	-36	26	209	261	382	334	259	202	303	299	139	294	300	903
192.922	0	278	-34	24	210	264	389	338	256	200	303	301	139	296	301	912
193.044	0	277	-34	24	214	268	391	341	251	198	304	301	140	299	302	912
193.167	0	277	-35	25	211	265	383	334	256	200	302	302	139	294	300	907
193.29	0	276	-36	26	210	257	382	332	258	201	302	301	137	294	300	910
193.413	0	278	-35	25	209	260	382	332	259	203	302	300	139	294	300	911
193.536	0	277	-35	25	210	262	385	333	256	204	301	299	139	298	301	909
193.659	0	276	-35	26	212	266	385	340	258	202	304	302	139	298	301	908
193.782	0	279	-36	25	215	270	388	342	261	200	304	302	139	301	304	910
193.905	0	279	-35	25	212	265	384	335	259	202	302	302	139	297	301	913
194.028	0	278	-34	25	211	260	385	334	256	202	301	301	139	296	300	911
194.15	0	277	-35	25	213	261	384	335	259	202	300	301	139	299	301	913
194.273	0	278	-35	26	213	263	386	334	263	201	298	304	138	301	301	908
194.396	0	279	-34	25	214	268	386	336	264	203	298	307	139	302	302	915
194.519	0	278	-35	24	215	272	387	335	259	203	297	310	138	303	302	917
194.642	0	278	-35	26	211	260	381	329	262	203	297	306	138	300	299	918
194.765	0	279	-36	25	213	262	385	331	262	202	299	305	138	300	301	912
194.888	0	280	-35	26	212	263	385	331	263	205	299	304	138	301	301	918
195.011	0	279	-36	25	214	267	387	334	259	204	299	304	139	304	301	919
195.133	0	279	-34	25	214	273	388	337	262	202	303	308	139	303	302	919
195.256	0	280	-35	25	213	261	385	331	263	201	301	306	138	301	299	911
195.379	0	280	-35	25	211	260	383	329	262	206	300	304	137	300	299	917
195.502	0	279	-35	25	211	261	385	331	260	205	299	304	138	301	301	916
195.625	0	279	-35	26	211	264	384	333	262	205	301	305	138	303	301	918
195.748	0	280	-35	25	213	266	387	337	264	204	303	305	139	304	302	916
195.871	0	280	-34	25	212	264	384	332	261	206	302	306	138	301	300	918
195.994	0	279	-35	25	209	258	383	329	258	206	301	305	137	299	299	915
196.116	0	279	-36	25	210	258	380	330	263	206	301	303	138	299	299	917
196.239	0	280	-35	25	210	260	384	331	263	206	302	302	138	300	300	912
196.362	0	280	-35	24	211	264	384	333	262	208	301	303	139	303	301	918
196.485	0	279	-34	25	211	266	385	334	260	206	302	305	138	300	301	916
196.608	0	279	-35	25	209	255	379	326	263	206	300	302	137	298	299	916
196.731	0	279	-36	25	209	257	381	327	262	207	300	302	137	298	298	913
196.854	0	278	-34	24	209	256	380	327	262	208	300	301	137	300	299	915
196.977	0	278	-35	24	209	261	383	330	259	207	299	302	137	300	300	916
197.1	0	279	-35	26	211	263	382	333	262	205	301	303	138	301	300	916
197.222	0	279	-36	25	209	258	379	328	263	206	300	302	136	298	298	912
197.345	0	278	-35	24	208	255	379	325	260	208	299	301	136	297	297	912
197.468	0	277	-35	24	209	255	379	326	258	206	300	301	135	297	297	911
197.591	0	278	-35	24	209	257	379	328	261	204	299	301	136	299	298	909
197.714	0	279	-33	24	211	260	380	332	261	204	300	302	137	300	299	912
197.837	0	278	-35	26	211	264	380	332	260	206	299	301	136	300	299	913
197.96	0	278	-36	24	208	254	377	325	257	205	299	300	135	297	297	912
198.083	0	277	-35	25	208	255	377	325	260	203	299	301	136	297	297	909
198.205	0	278	-35	24	209	254	378	328	261	204	300	301	136	297	298	911
198.328	0	278	-35	24	209	259	379	330	259	206	298	300	136	300	298	918
198.451	0	278	-35	25	210	264	380	332	257	204	299	301	135	301	299	915
198.574	0	277	-36	25	208	255	375	325	261	204	298	300	135	295	297	909
198.697	0	278	-36	24	208	253	375	325	261	204	300	301	136	297	296	914
198.82	0	278	-35	24	208	254	376	324	258	206	299	299	135	295	297	914
198.943	0	277	-34	24	208	257	377	325	257	204	297	299	135	297	296	909
199.066	0	278	-34	23	210	258	378	332	259	202	298	301	136	298	297	910
199.188	0	278	-35	24	208	259	377	327	260	204	299	300	135	294	296	914
199.311	0	276	-35	24	206	250	374	323	257	205	296	298	135	293	294	912
199.434	0	277	-36	24	207	252	374	325	255	204	296	297	134	293	293	903
199.557	0	277	-35	25	207	252	375	324	258	202	296	297	135	295	293	904
199.68	0	277	-36	25	207	257	376	328	259	204	298	297	135	295	294	910
199.803	0	277	-34	24	209	262	377	329	256	204	298	298	135	296	295	911
199.926	0	275	-35	25	207	250	374	321	255	201	295	297	134	291	293	902
200.049	0	275	-36	25	205	249	372	322	257	202	296	296	134	291	293	899
200.172	0	276	-36	25	205	250	372	323	258	204	296	297	133	290	292	907
200.294	0	275	-36	24	206	252	373	325	255	205	295	296	134	293	293	906
200.417	0	275	-35	25	207	256	375	328	254	202	295	296	134	294	294	900
200.54	0	275	-36	24	207	258	376	327	257	200	297	298	134	292	293	898
200.663	0	275	-36	24	205	248	370	321	257	202	294	295	134	288	292	902
200.786	0	274	-36	25	205	249	371	321	254	203	294	295	133	288	290	901
200.909	0	273	-37	24	205	249	373	322	253	201	293	295	134	290	291	894
201.032	0	272	-35	23	206	254	374	325	256	199	295	296	134	291	292	893
201.155	0	274	-34	24	207	256	375	328	256	202	294	295	134	294	293	902
201.277	0	273	-35	24	207	258	375	324	253	200	294	297	134	289	292	901
201.4	0	272	-37	25	206	247	369	320	253	199	292	295	133	288	290	892
201.523	0	273	-36	25	206	249	371	321	255	198	292	296	134	286	290	891
201.646	0	273	-36	24	206	251	373	322	255	201	292	294	134	289	290	898
201.769	0	272	-35	24	207	255	375	326	252	199	293	294	134	292	292	899
201.892	0	272	-35	23	210	259	374	331	252	197	294	295	135	292	292	893
202.015	0	271	-36	25	205	251	372	321	254	195	293	295	133	287	290	889
202.138	0	272	-36	24	205	249	371	321	254	200	293	295	134	286	289	895
202.26	0	270	-36	24	205	250	373	323	250	199	292	294	134	287	290	894
202.383	0	270	-36	25	205	253	373	325	251	198	294	295	135	288	290	888
202.506	0	270	-36	25	207	255	375	331	254	197	295	295	136	291	291	888
202.629	1	271	-36	25	205	258	379	327	250	194	295	296	135	286	290	892
202.752	0	269	-36	25	204	247	371	322	249	199	292	294	134	285	288	890
202.875	0	269	-37	24	204	248	372	323	251	198	292	294	134	285	288	884
202.998	0	269	-36	25	204	252	374	324	254	196	293	293	134	286	289	882
203.121	0	271	-36	24	206	254	379	328	249	196	294	294	135	288	290	889
203.244	0	269	-36	24	207	260	378	328	249	198	294	296	136	288	290	889
203.366	0	268	-36	24	203	248	370	319	251	197	291	294	134	282	287	880
203.489	0	269	-36	25	204	248	372	320	253	195	292	293	134	282	287	879
203.612	0	269	-37	25	204	249	374	321	254	200	291	293	134	284	287	886
203.735	0	269	-36	24	205	253	376	323	251	200	290	293	134	287	288	883
203.858	0	268	-36	25	206	258	377	327	253	197	291	294	135	288	289	882
203.981	0	269	-37	25	205	253	375	320	254	197	291	293	133	282	287	878
204.104	0	269	-36	25	203	247	371	318	253	199	290	292	133	280	286	883
204.227	0	268	-36	25	203	250	375	318	251	200	291	293	134	281	286	881
204.349	0	268	-37	24	203	251	374	320	254	198	289	293	134	283	287	879
204.472	0	269	-35	25	208	253	375	326	255	197	290	294	135	286	289	882
204.595	0	269	-36	25	207	260	381	326	250	194	291	295	135	286	288	884
204.718	0	268	-37	25	204	247	372	317	251	199	289	293	134	281	286	877
204.841	0	268	-36	25	205	250	373	319	252	197	289	293	134	281	286	881
204.964	0	269	-37	24	203	252	373	318	255	197	289	293	135	283	287	876
205.087	0	270	-36	25	205	254	375	325	254	199	291	293	135	286	288	881
205.21	0	269	-37	25	208	259	378	329	251	198	292	294	135	288	289	880
205.332	0	268	-36	25	206	256	374	322	252	197	291	294	135	282	288	876
205.455	0	269	-36	25	205	251	372	320	253	196	291	294	135	282	287	875
205.578	0	270	-37	24	205	253	374	322	254	199	290	293	135	283	288	880
205.701	0	268	-37	24	205	255	381	323	246	194	290	292	135	286	288	879
205.824	0	269	-35	25	209	258	377	330	253	197	292	294	137	288	290	884
205.947	0	270	-35	24	207	260	378	326	255	195	292	296	135	286	289	877
206.07	0	271	-36	25	206	250	374	322	253	198	291	295	135	281	288	881
206.193	0	270	-36	25	207	254	375	322	250	197	290	294	136	283	288	880
206.316	0	269	-36	25	206	255	376	323	254	198	292	294	135	285	288	883
206.438	0	271	-35	25	209	257	379	329	255	198	292	294	136	289	290	878
206.561	0	271	-36	25	209	261	383	328	250	194	293	295	136	286	290	883
206.684	0	271	-36	24	205	249	373	322	251	199	292	294	135	282	288	880
206.807	0	270	-36	25	206	253	374	323	253	198	293	295	136	283	288	883
206.93	0	271	-35	26	207	253	377	325	255	199	294	295	136	284	290	875
207.053	0	272	-35	25	209	257	383	329	250	198	294	298	137	286	291	886
207.176	0	271	-36	26	210	262	381	328	251	200	294	298	137	285	290	884
207.299	0	271	-36	25	206	249	373	320	255	199	292	296	136	280	288	884
207.421	0	271	-36	24	206	252	377	322	255	200	293	298	136	281	289	877
207.544	0	272	-37	24	205	254	377	321	255	203	292	296	136	282	290	884
207.667	0	272	-36	25	207	257	380	325	253	201	292	297	137	285	291	883
207.79	0	271	-36	25	206	264	379	326	255	199	294	297	137	285	291	887
207.913	0	272	-36	25	205	250	376	319	256	199	292	297	136	281	290	878
208.036	0	272	-36	25	204	252	375	321	256	203	291	297	136	280	289	884
208.159	0	272	-36	25	204	252	377	321	253	202	290	296	137	284	289	883
208.282	0	272	-36	25	205	256	378	323	255	200	293	297	136	284	290	887
208.404	0	273	-35	25	208	261	380	328	258	201	294	298	136	286	291	883
208.527	0	273	-36	25	206	254	377	321	255	202	291	298	137	281	289	885
208.65	0	271	-36	24	204	252	377	319	253	202	292	297	136	280	289	879
208.773	0	272	-36	25	205	253	375	321	257	203	291	296	136	282	290	884
208.896	0	273	-36	26	206	254	378	323	259	201	291	296	136	285	291	881
209.019	0	274	-36	25	207	259	378	326	257	203	291	297	136	287	291	888
209.142	0	273	-37	24	207	261	380	325	253	200	291	298	136	285	290	886
209.265	0	272	-36	26	206	252	374	320	256	200	291	295	136	282	289	887
209.388	0	274	-36	24	205	255	378	321	257	200	291	297	136	282	290	884
209.51	0	274	-35	26	206	255	378	323	257	203	290	296	136	285	290	887
209.633	0	274	-36	26	207	260	379	325	254	200	291	297	136	288	291	888
209.756	0	275	-35	24	208	264	379	328	258	200	293	298	137	286	291	890
209.879	0	274	-35	25	206	253	377	320	258	198	291	297	135	282	289	884
210.002	0	275	-36	24	207	255	377	321	258	202	291	297	136	285	290	889
210.125	0	274	-35	24	206	256	380	323	254	201	290	296	135	287	289	887
210.248	0	274	-34	24	207	259	381	326	256	198	293	298	136	287	292	891
210.371	0	275	-35	25	208	266	382	328	258	199	294	298	136	287	292	887
210.493	0	275	-35	25	205	253	377	322	257	200	291	297	135	282	289	889
210.616	0	275	-36	25	206	255	378	321	255	200	292	297	136	283	290	888
210.739	0	274	-36	24	205	256	377	321	258	201	291	296	135	286	290	890
210.862	0	275	-35	24	206	259	380	325	260	200	292	296	136	288	291	887
210.985	0	276	-35	23	207	265	381	328	259	201	293	298	136	288	291	891
211.108	0	274	-36	25	205	252	377	319	254	200	291	296	135	282	289	888
211.231	0	274	-35	26	205	254	376	321	258	201	289	295	135	284	289	889
211.354	0	275	-35	24	204	255	377	320	259	200	291	296	136	283	289	885
211.476	0	275	-36	25	204	257	378	323	258	202	291	294	135	287	290	891
211.599	0	275	-36	24	206	265	381	326	255	200	292	296	135	287	291	891
211.722	0	274	-36	24	204	252	376	319	259	200	290	295	134	283	288	888
211.845	0	274	-36	24	204	253	377	321	258	199	291	294	135	283	288	883
211.968	0	275	-36	25	204	253	376	319	258	202	291	293	134	284	288	888
212.091	0	274	-36	24	203	255	378	322	255	201	290	292	134	287	289	888
212.214	0	274	-35	25	204	261	377	324	260	200	291	293	135	288	290	891
212.337	0	274	-36	24	203	253	377	318	258	198	290	294	133	282	288	884
212.46	0	274	-36	24	202	253	375	319	257	201	290	293	133	281	288	888
212.582	0	273	-36	25	203	253	376	318	255	200	289	292	133	283	287	886
212.705	0	273	-36	25	202	255	375	320	258	200	291	292	133	284	288	888
212.828	0	274	-36	25	203	259	379	325	258	198	291	292	134	287	289	885
212.951	0	274	-36	25	204	259	378	321	256	200	291	292	134	284	288	887
213.074	0	271	-36	25	202	251	376	319	253	198	290	290	133	283	288	883
213.197	0	271	-36	24	202	253	374	319	258	198	290	291	134	284	288	885
213.32	0	273	-36	25	202	256	377	321	258	198	291	290	134	285	288	882
213.443	0	272	-36	25	204	258	377	325	257	200	292	291	134	286	289	887
213.565	0	272	-35	24	204	262	379	323	253	198	291	292	134	284	289	883
213.688	0	272	-36	25	201	250	372	320	257	197	290	291	132	282	287	884
213.811	0	274	-36	26	202	255	375	320	259	196	292	291	133	281	287	881
213.934	0	274	-36	25	202	254	375	320	257	199	290	291	133	283	287	885
214.057	0	272	-34	24	204	258	378	324	254	198	290	291	133	288	289	886
214.18	0	272	-36	25	204	262	379	325	256	197	292	292	134	286	289	887
214.303	0	273	-36	24	201	252	375	319	256	195	290	290	132	281	287	881
214.426	0	274	-36	24	202	253	374	320	256	199	290	288	133	283	287	886
214.548	0	273	-36	26	202	253	376	319	254	198	289	287	133	284	288	884
214.671	0	272	-36	25	203	256	377	323	255	196	291	289	134	286	288	887
214.794	0	274	-35	24	203	262	379	324	258	196	293	290	133	285	288	884
214.917	0	273	-35	25	200	250	374	319	255	198	290	288	133	281	286	883
215.04	0	273	-36	25	201	251	375	320	252	198	290	287	132	280	286	882
215.163	0	272	-36	25	199	253	376	317	254	196	290	288	133	281	287	883
215.286	0	273	-35	25	201	255	377	321	257	197	290	287	133	284	288	881
215.409	0	272	-36	25	202	259	378	324	256	200	291	288	134	286	288	886
215.532	0	272	-36	25	201	254	377	318	252	196	290	289	133	280	286	881
215.654	0	272	-37	24	199	251	373	317	255	197	290	287	133	280	285	881
215.777	0	272	-36	24	198	251	375	318	256	197	292	288	133	279	286	877
215.9	0	273	-36	24	199	253	375	318	255	199	289	287	133	283	287	885
216.023	0	272	-35	24	201	256	378	321	252	198	289	289	132	285	287	884
216.146	0	272	-35	23	201	262	377	323	257	197	291	290	133	283	288	886
216.269	0	272	-37	25	199	249	374	316	256	195	290	288	132	279	286	878
216.392	0	273	-37	24	199	252	373	317	255	199	289	287	133	280	285	883
216.515	0	272	-35	25	199	252	376	317	252	197	288	287	132	282	285	881
216.637	0	272	-36	26	201	255	376	322	255	196	290	287	133	284	286	886
216.76	0	273	-35	25	204	257	378	325	256	196	292	289	133	285	288	884
216.883	0	274	-36	25	202	260	378	321	255	197	291	289	133	282	286	884
217.006	0	272	-36	24	200	250	374	318	250	195	289	287	134	281	287	883
217.129	0	272	-36	24	202	252	375	319	254	195	290	289	133	280	287	884
217.252	0	272	-35	24	202	254	377	320	256	196	290	288	133	283	287	883
217.375	0	274	-35	24	203	258	378	324	255	198	291	290	135	286	288	887
217.498	0	274	-35	25	203	264	385	325	248	191	292	290	135	286	289	887
217.62	0	274	-36	25	201	251	373	318	254	195	290	290	134	282	286	887
217.743	0	274	-35	24	201	253	376	319	255	195	291	291	134	282	287	884
217.866	0	274	-35	25	202	254	377	320	255	198	290	290	134	284	288	886
217.989	0	275	-35	25	203	257	384	323	248	191	291	290	135	286	288	889
218.112	0	275	-36	25	205	262	382	327	255	194	293	293	135	288	290	892
218.235	0	276	-34	24	203	254	379	320	254	194	293	292	134	281	288	886
218.358	0	275	-35	24	202	251	376	319	253	197	291	290	134	282	287	886
218.481	0	275	-36	25	202	254	382	320	248	192	291	292	134	284	287	888
218.604	0	275	-36	25	202	257	379	322	255	196	292	291	135	286	289	890
218.726	0	277	-35	25	205	259	385	327	252	192	293	293	136	288	289	890
218.849	0	276	-36	25	203	262	384	323	250	193	294	293	136	284	289	888
218.972	0	275	-36	25	201	251	376	319	250	196	291	291	135	282	287	888
219.095	0	276	-35	25	202	254	378	319	255	195	292	292	135	282	287	889
219.218	0	275	-36	25	203	253	379	321	256	198	292	292	135	284	288	887
219.341	0	277	-35	25	204	258	386	324	252	195	292	292	135	286	288	890
219.464	0	276	-35	24	205	264	387	325	249	192	294	294	136	287	290	892
219.587	0	275	-35	25	202	251	376	318	256	196	291	293	136	281	288	884
219.709	0	276	-35	24	202	252	378	319	255	196	292	293	135	281	287	887
219.832	0	276	-35	24	201	253	378	318	255	199	291	291	135	282	288	888
219.955	0	275	-35	25	203	256	384	322	249	193	291	292	135	285	287	889
220.078	0	276	-36	23	205	259	382	326	256	196	293	292	135	287	289	888
220.201	0	276	-36	25	204	261	380	322	257	196	293	293	136	282	287	886
220.324	0	276	-35	26	203	251	377	320	253	197	291	293	134	280	286	885
220.447	0	276	-36	25	203	254	383	319	247	192	291	291	135	282	286	888
220.57	0	276	-35	25	202	256	379	321	255	195	292	292	135	284	288	886
220.692	0	276	-36	25	206	258	386	326	251	191	292	291	135	287	288	888
220.815	0	277	-34	24	207	265	386	328	250	192	293	294	135	286	289	889
220.938	0	276	-36	26	204	253	378	320	250	194	291	292	135	280	286	888
221.061	0	276	-35	25	203	255	378	322	253	194	293	292	134	282	287	885
221.184	0	277	-36	25	204	255	384	322	250	191	292	291	135	283	287	885
221.307	0	276	-35	24	205	258	384	326	250	193	293	291	135	286	288	893
221.43	0	276	-35	25	207	263	386	330	247	190	294	292	136	287	290	889
221.553	0	277	-35	25	205	256	378	322	253	192	293	292	134	281	287	885
221.676	0	278	-35	25	204	253	378	321	254	194	292	291	136	281	287	887
221.798	0	278	-35	26	205	256	383	321	249	193	291	291	134	284	287	893
221.921	0	278	-35	25	205	258	385	324	248	190	292	290	135	285	287	893
222.044	0	278	-35	25	207	262	380	329	255	194	292	292	136	288	290	888
222.167	0	278	-35	24	206	260	384	322	252	190	293	292	135	282	288	889
222.29	0	277	-35	24	204	253	376	320	252	195	291	290	134	281	287	893
222.413	0	277	-36	26	204	255	383	320	248	189	290	289	134	282	287	888
222.536	0	277	-36	25	202	257	380	323	256	194	291	291	134	283	288	888
222.659	0	278	-35	25	205	259	386	327	252	191	292	290	134	285	288	894
222.781	0	278	-36	25	204	260	385	322	249	192	293	291	134	281	287	894
222.904	0	277	-36	25	203	250	382	319	248	190	289	288	134	280	285	887
223.027	0	277	-36	25	203	254	378	318	257	194	291	288	133	278	286	884
223.15	0	278	-35	25	203	255	383	321	252	192	290	288	134	280	286	893
223.273	0	278	-36	24	204	257	379	322	255	198	290	288	134	284	288	896
223.396	0	278	-35	25	206	262	385	323	250	190	291	289	134	283	288	891
223.519	0	276	-36	25	203	251	377	317	256	193	290	288	134	278	286	887
223.642	0	278	-35	25	202	253	379	318	256	196	289	288	132	277	286	892
223.764	0	277	-36	25	203	255	377	317	255	198	287	286	132	281	287	893
223.887	0	277	-35	24	203	256	384	322	249	190	288	287	134	283	288	889
224.01	0	277	-35	25	205	261	379	326	257	193	291	287	134	285	288	889
224.133	0	277	-36	25	204	255	381	319	251	191	289	288	133	278	287	894
224.256	0	277	-35	24	202	252	375	318	253	196	287	285	134	280	286	895
224.379	0	277	-35	25	202	253	381	318	249	190	288	286	133	279	287	887
224.502	0	278	-35	24	203	256	378	320	256	194	289	285	133	282	287	888
224.625	0	278	-35	25	204	258	385	324	251	191	290	287	134	284	289	897
224.748	0	277	-35	24	204	259	379	320	252	194	289	287	133	279	287	894
224.87	0	277	-36	25	203	251	375	317	252	193	288	286	133	278	287	886
224.993	0	277	-36	24	201	254	375	317	256	194	288	286	133	279	286	885
225.116	0	278	-36	24	202	255	382	318	251	191	290	286	133	280	287	893
225.239	0	277	-35	25	203	257	380	322	253	195	290	287	134	282	289	896
225.362	0	278	-34	25	204	260	378	321	253	193	290	288	134	278	287	889
225.485	0	277	-36	25	203	250	373	315	255	192	288	286	133	277	285	886
225.608	0	279	-36	25	203	253	375	316	255	195	287	286	133	279	286	893
225.731	0	279	-35	26	202	254	377	317	253	196	287	285	133	280	287	896
225.853	0	278	-36	24	204	256	376	319	254	193	288	286	134	282	289	891
225.976	0	278	-35	25	206	260	377	319	256	192	289	286	133	280	288	890
226.099	0	278	-35	25	201	249	373	315	254	195	286	286	132	276	286	893
226.222	0	278	-35	24	201	251	374	314	252	196	287	286	132	276	285	891
226.345	0	276	-36	23	202	252	374	314	253	194	287	286	132	278	285	890
226.468	0	278	-35	24	203	255	376	317	256	193	287	285	133	279	287	892
226.591	0	278	-34	25	204	259	381	320	250	192	290	287	133	280	289	897
226.714	0	277	-36	24	202	251	374	314	250	194	286	286	132	274	286	891
226.836	0	276	-36	24	201	249	369	313	254	194	286	284	132	275	284	892
226.959	0	278	-37	24	201	250	372	314	255	195	286	284	133	275	284	887
227.082	0	278	-36	25	200	252	373	314	254	197	287	284	132	277	285	893
227.205	0	277	-35	24	202	255	375	319	251	195	286	285	133	280	286	893
227.328	0	277	-35	24	203	259	375	320	253	193	288	286	133	278	286	895
227.451	0	277	-36	25	199	247	371	313	254	192	287	284	133	273	284	886
227.574	0	276	-36	24	200	250	371	313	253	196	285	284	133	275	284	891
227.697	0	276	-36	24	199	252	373	312	250	194	284	282	132	277	285	889
227.82	0	275	-35	25	201	253	373	315	252	194	286	284	132	278	286	893
227.942	0	277	-36	24	202	256	375	321	254	192	288	284	133	280	286	888
228.065	0	277	-34	25	205	261	381	321	249	189	287	286	133	278	285	894
228.188	0	277	-35	25	200	247	370	314	249	193	284	283	132	274	285	889
228.311	0	275	-36	24	201	251	369	314	251	192	285	284	132	275	283	890
228.434	0	276	-36	25	201	252	372	316	253	191	285	284	133	277	284	885
228.557	0	276	-35	24	201	255	378	319	248	191	287	285	133	278	285	891
228.68	11	276	-36	25	204	258	381	324	244	189	289	286	133	281	286	892
228.803	0	274	-36	23	203	259	374	320	253	191	290	287	134	277	286	891
228.925	0	276	-35	25	201	248	372	315	250	190	288	285	133	274	284	887
229.048	0	276	-36	25	201	253	377	316	246	189	287	285	134	277	285	890
229.171	0	275	-36	24	201	254	379	318	243	189	287	285	134	277	286	887
229.294	0	276	-34	25	204	258	377	323	250	190	288	286	134	281	287	892
229.417	0	277	-35	25	206	263	382	326	248	187	290	288	135	282	288	892
229.54	0	276	-36	25	203	254	378	317	246	188	288	287	134	276	285	890
229.663	0	275	-35	25	201	251	378	317	242	187	286	285	134	277	285	890
229.786	0	275	-35	25	201	254	375	317	250	191	288	286	134	276	285	892
229.908	0	276	-34	24	202	256	381	321	248	188	288	286	134	280	286	888
230.031	0	276	-36	25	205	259	382	326	247	190	290	286	134	282	288	892
230.154	0	276	-35	26	206	263	384	323	244	187	290	288	135	280	287	894
230.277	0	275	-35	25	201	251	374	317	250	191	289	287	134	276	285	891
230.4	0	276	-35	25	202	254	380	318	247	187	289	288	135	276	286	890
230.523	0	276	-35	24	202	255	380	318	246	190	287	286	134	279	286	891
230.646	0	276	-34	25	205	259	382	323	245	189	288	287	135	282	288	894
230.769	0	277	-35	26	206	262	385	328	246	186	290	289	136	284	288	892
230.892	0	276	-36	25	204	257	382	320	248	187	289	289	135	277	286	890
231.014	0	276	-36	25	202	252	375	318	250	194	289	287	134	276	286	890
231.137	0	275	-36	24	203	254	380	318	243	189	287	287	135	278	286	892
231.26	0	275	-36	23	201	256	378	321	252	192	289	287	135	280	286	889
231.383	0	277	-35	25	205	259	384	327	248	188	291	288	135	281	287	891
231.506	0	277	-36	25	207	264	384	328	247	190	292	290	136	280	288	893
231.629	0	275	-36	25	201	253	380	318	243	188	289	288	136	276	285	891
231.752	0	275	-36	26	203	254	376	320	252	192	289	287	135	277	286	888
231.875	0	276	-35	25	201	254	382	319	248	189	290	288	135	278	286	890
231.997	0	277	-36	25	204	257	384	323	246	191	290	288	135	281	287	896
232.12	0	276	-35	25	205	259	386	328	246	190	291	290	137	283	289	896
232.243	0	276	-35	24	206	264	380	326	252	193	291	290	136	281	288	893
232.366	0	276	-35	25	202	251	377	320	252	193	291	289	135	276	286	890
232.489	0	276	-36	24	203	255	377	321	251	195	290	289	136	278	287	897
232.612	0	277	-35	25	202	256	382	323	245	189	290	287	136	280	288	895
232.735	0	277	-35	26	205	260	380	327	252	193	294	288	136	282	288	893
232.858	0	278	-35	25	207	263	386	331	249	190	293	290	136	285	289	895
232.98	0	277	-34	24	205	261	383	322	246	191	292	291	136	279	288	899
233.103	0	277	-35	24	203	252	382	322	245	189	291	290	136	280	287	897
233.226	0	276	-36	25	205	256	377	322	252	192	292	289	136	281	287	894
233.349	0	277	-36	25	205	258	384	323	249	189	291	289	136	283	289	894
233.472	0	277	-35	25	207	260	384	329	248	191	293	290	137	284	289	900
233.595	0	278	-35	26	208	265	387	329	247	188	293	292	136	284	290	899
233.718	0	277	-35	25	204	253	377	321	252	191	292	291	137	279	288	894
233.841	0	277	-36	25	205	256	383	321	248	189	293	290	135	280	288	902
233.964	0	278	-35	25	205	257	382	322	247	191	291	290	136	283	288	904
234.086	0	278	-35	25	206	258	385	326	245	189	293	290	136	285	290	899
234.209	0	279	-35	25	209	264	380	330	254	193	294	291	137	287	290	900
234.332	0	279	-36	26	206	257	382	322	249	189	292	291	135	281	288	911
234.455	0	279	-35	25	204	253	376	320	251	196	291	290	136	281	287	913
234.578	0	277	-36	26	205	255	381	320	246	189	292	288	136	282	287	905
234.701	0	279	-36	25	205	256	378	322	255	192	293	290	136	284	288	903
234.824	0	279	-36	26	207	259	385	327	250	190	294	290	136	286	289	910
234.947	0	278	-34	25	207	264	384	326	249	192	293	291	136	285	289	911
235.069	0	279	-36	25	204	252	376	319	250	193	291	289	135	279	286	906
235.192	0	278	-35	25	205	253	377	321	254	193	294	287	135	281	285	907
235.315	0	279	-36	25	204	255	382	321	251	192	294	288	134	282	285	915
235.438	0	278	-36	25	205	257	386	323	249	192	293	288	135	285	285	918
235.561	0	278	-35	25	206	259	385	326	250	191	294	289	136	287	286	912
235.684	0	279	-35	24	205	260	379	320	256	194	294	289	135	282	284	912
235.807	0	278	-36	25	203	250	375	318	257	197	294	288	134	279	283	915
235.93	0	278	-36	25	204	254	376	318	254	199	292	287	134	280	283	919
236.052	0	276	-35	25	203	254	377	318	255	197	290	288	134	282	284	914
236.175	0	276	-36	26	204	257	379	322	258	196	291	286	135	285	284	914
236.298	0	276	-36	25	207	261	385	327	253	192	294	288	134	287	284	922
236.421	0	276	-36	25	203	255	378	320	254	198	291	288	134	281	283	920
236.544	0	275	-36	25	203	252	375	318	254	195	291	287	134	282	282	913
236.667	0	275	-36	26	203	254	376	317	258	195	291	287	134	282	282	910
236.79	0	276	-36	25	203	255	383	321	253	193	291	286	134	284	283	918
236.913	0	276	-35	25	205	257	380	324	254	198	292	287	135	287	283	920
237.036	0	276	-36	24	208	263	386	328	251	191	292	288	135	288	284	915
237.158	0	276	-35	25	207	257	379	323	257	194	292	289	134	282	283	911
237.281	0	276	-35	25	205	254	378	320	254	198	291	286	135	285	282	922
237.404	0	276	-35	24	204	256	383	323	251	191	291	288	135	287	282	919
237.527	0	277	-36	25	206	259	380	327	259	197	293	288	135	288	282	919
237.65	0	278	-33	21	208	265	385	329	255	193	294	290	135	287	284	925
237.773	0	276	-35	26	204	253	377	322	255	197	292	288	134	283	281	922
237.896	0	275	-36	25	205	255	378	322	256	196	292	287	134	286	281	914
238.019	0	276	-36	25	205	256	379	322	259	196	292	287	135	285	282	914
238.141	0	276	-36	25	207	258	385	327	255	195	292	289	135	288	283	922
238.264	0	276	-35	25	207	260	382	330	256	198	293	290	136	290	283	922
238.387	0	275	-36	25	208	262	381	325	256	195	295	291	134	286	283	911
238.51	0	275	-36	25	205	251	377	321	258	196	293	289	134	283	281	909
238.633	0	276	-35	24	205	255	383	322	254	195	294	288	133	285	282	915
238.756	0	275	-36	24	206	254	381	323	254	199	291	288	133	288	282	913
238.879	0	275	-35	25	206	258	381	326	257	198	293	289	135	288	284	909
239.002	0	275	-35	25	207	265	382	329	259	197	295	290	134	289	283	907
239.124	0	274	-35	25	206	252	378	321	258	199	294	289	133	283	281	911
239.247	0	274	-36	25	204	252	379	320	255	199	293	288	133	282	280	913
239.37	0	274	-36	24	205	253	378	321	257	199	292	289	134	285	281	906
239.493	0	275	-35	25	204	255	379	322	260	198	292	288	133	286	280	905
239.616	0	275	-35	24	205	257	380	327	259	201	293	290	134	287	282	913
239.739	0	274	-35	25	204	259	381	324	255	199	293	290	133	284	281	915
239.862	0	274	-37	25	202	249	375	321	257	199	292	290	132	282	279	904
239.985	0	275	-36	24	203	251	377	321	259	200	293	289	132	281	279	902
240.108	0	275	-36	24	204	250	377	323	258	202	292	288	132	284	280	910
240.23	0	275	-35	24	203	254	378	324	254	201	293	288	133	287	281	907
240.353	0	274	-35	24	205	258	379	328	256	199	293	290	133	287	282	904
240.476	0	275	-36	25	203	253	377	321	258	197	293	290	132	281	281	897
240.599	0	276	-36	25	203	248	374	319	256	201	292	289	132	280	279	900
240.722	0	274	-37	24	203	250	375	319	252	200	292	288	132	281	279	895
240.845	0	274	-35	25	202	252	376	321	255	199	293	289	133	283	281	899
240.968	0	276	-36	25	204	255	378	324	258	198	293	289	133	286	281	898
241.091	0	277	-35	25	205	260	378	325	256	200	295	290	133	285	282	901
241.213	0	275	-36	25	202	249	375	320	253	198	292	289	132	280	279	896
241.336	0	275	-37	25	202	250	372	319	255	199	291	288	132	282	279	898
241.459	0	276	-36	24	201	251	375	319	257	198	292	288	132	280	280	890
241.582	0	277	-37	24	202	252	375	320	256	201	292	288	132	284	281	898
241.705	0	276	-36	24	205	255	377	324	252	199	291	289	133	286	281	899
241.828	0	276	-36	24	204	258	377	323	254	196	294	290	132	283	281	902
241.951	0	276	-36	25	203	247	373	318	256	197	291	287	131	280	278	897
242.074	0	276	-36	24	203	248	374	319	255	200	290	287	132	281	279	904
242.196	0	275	-36	25	201	251	375	318	252	199	290	286	132	284	279	901
242.319	0	276	-35	24	203	253	377	320	254	196	290	288	132	286	280	905
242.442	0	277	-35	24	204	256	377	324	256	197	292	288	133	286	281	903
242.565	0	277	-35	24	202	256	375	318	255	199	292	289	132	282	278	908
242.688	0	275	-37	25	202	246	372	317	251	198	290	288	132	280	278	904
242.811	0	275	-37	24	202	249	371	317	254	199	289	286	131	281	278	902
242.934	0	276	-37	23	202	249	373	319	255	198	290	286	132	283	279	896
243.057	0	276	-36	24	204	253	375	322	254	200	290	287	133	285	280	904
243.18	0	275	-36	25	204	256	377	324	251	198	292	288	132	287	280	905
243.302	0	276	-36	24	203	251	372	319	254	197	290	288	132	281	277	903
243.425	0	275	-36	24	201	245	373	315	254	196	290	287	131	279	276	899
243.548	0	275	-36	24	202	247	372	316	253	200	289	287	132	281	275	903
243.671	0	274	-37	25	201	250	374	318	251	199	289	286	132	284	276	902
243.794	0	273	-36	24	203	252	375	322	255	198	291	286	133	285	278	902
243.917	0	273	-36	25	204	257	379	327	256	197	294	287	132	285	279	899
244.04	0	273	-37	24	204	253	375	320	253	198	290	287	132	282	278	901
244.163	0	273	-36	23	201	245	373	318	250	198	290	285	132	281	276	900
244.285	0	272	-36	24	202	249	372	317	254	198	290	286	132	282	276	904
244.408	0	273	-36	25	202	252	375	321	255	198	291	286	133	284	277	902
244.531	0	273	-37	25	204	255	375	325	254	200	291	287	132	286	277	903
244.654	0	273	-36	25	205	257	382	330	248	193	293	289	133	287	278	906
244.777	0	271	-36	24	204	257	376	323	255	196	293	289	133	281	276	903
244.9	0	271	-37	25	204	248	374	320	255	197	291	289	132	280	275	899
245.023	0	272	-36	25	204	250	375	320	253	200	290	287	132	283	275	899
245.146	0	271	-37	24	203	252	377	323	253	198	291	287	133	286	276	900
245.268	0	271	-35	24	206	255	378	329	255	197	294	289	134	287	278	897
245.391	0	272	-37	24	209	261	380	332	256	198	296	290	134	289	279	900
245.514	0	272	-36	24	205	254	378	324	254	200	294	291	133	284	277	904
245.637	0	272	-36	24	205	249	377	322	252	198	292	289	133	285	276	901
[truncated: 671 more rows]

## Sheet: Short_ch
	SNR :	56	55	40	55	43	43	51	53	44	50	43	36	0	0	0	0	0	0	0	0	0	0	0	0
		D780						D850						D725						D940
Time	Marker	ch16	ch17	ch18	ch19	ch20	ch21	ch16	ch17	ch18	ch19	ch20	ch21	ch16	ch17	ch18	ch19	ch20	ch21	ch16	ch17	ch18	ch19	ch20	ch21
0.24576	0	0	0	0	0	0	0	0	0	0	0	0	0	0	0	0	0	0	0	0	0	0	0	0	0
0.36864	0	118	207	17	119	184	21	118	221	40	113	191	20	2	3	-52	-1	-1	-64	-2	-3	16	3	2	31
0.49152	0	117	204	22	118	183	26	117	221	42	113	190	25	3	5	-58	-1	-1	-73	-2	-4	18	6	1	63
0.6144	0	115	200	26	118	183	30	115	217	58	111	187	29	4	7	-84	0	-1	-95	-4	-7	33	5	0	61
0.73728	0	113	198	27	118	182	36	115	216	58	110	187	33	4	8	-106	0	-1	-106	-4	-7	32	4	0	57
0.86016	0	115	197	28	117	182	37	113	215	57	111	187	34	5	8	-120	0	-1	-110	-4	-8	31	4	0	51
0.98304	0	114	197	23	116	182	38	114	214	64	112	188	36	4	8	-118	0	0	-114	-6	-10	38	4	0	48
1.10592	0	114	199	24	117	183	38	113	215	64	111	189	36	5	8	-120	-1	-1	-115	-6	-10	39	5	1	47
1.2288	0	114	198	28	117	185	34	113	213	67	111	187	37	5	9	-124	0	0	-114	-5	-11	39	4	0	47
1.35168	0	115	196	27	118	185	35	113	212	68	112	185	37	4	8	-125	0	0	-114	-5	-12	38	3	0	46
1.47456	0	114	197	27	117	184	34	113	212	68	111	186	38	5	8	-125	0	0	-109	-6	-11	38	5	0	50
1.59744	0	115	198	26	117	184	36	112	212	68	111	186	36	4	8	-125	-1	0	-108	-6	-11	38	4	0	52
1.72032	0	114	198	24	117	183	34	112	214	66	111	187	38	4	8	-125	0	0	-111	-6	-11	39	5	0	51
1.8432	0	114	199	27	118	182	37	113	213	67	111	188	35	4	8	-125	-1	0	-108	-6	-11	39	3	0	52
1.96608	0	114	197	27	117	180	36	113	212	69	111	187	36	4	7	-127	0	0	-108	-7	-11	38	5	0	51
2.08896	0	114	196	27	117	181	37	113	212	68	112	188	36	4	8	-127	0	0	-108	-7	-10	38	4	0	52
2.21184	0	114	196	26	118	181	36	112	212	68	111	187	36	5	8	-127	0	-1	-107	-7	-11	39	5	0	52
2.33472	0	113	198	25	117	182	37	112	213	67	111	189	36	4	7	-125	0	0	-107	-6	-11	40	4	0	51
2.4576	0	114	198	28	116	181	36	112	212	67	110	189	36	5	8	-125	0	-1	-107	-6	-10	39	4	0	51
2.58048	0	115	197	27	118	180	36	113	211	68	112	188	36	5	8	-127	0	-1	-107	-7	-11	38	4	0	51
2.70336	0	114	197	27	117	180	36	112	211	68	111	188	36	4	8	-127	0	0	-108	-7	-11	38	4	0	51
2.82624	0	114	197	27	117	180	37	112	211	69	112	188	36	4	8	-126	-1	0	-107	-7	-10	39	4	0	51
2.94912	0	114	197	26	117	181	36	112	213	67	111	189	36	4	8	-126	0	0	-107	-6	-11	39	4	0	52
3.072	0	114	197	26	117	183	37	113	213	67	111	189	36	5	8	-125	0	-1	-109	-6	-11	40	4	0	52
3.19488	0	114	197	27	117	180	36	113	211	68	111	188	36	5	8	-127	-1	0	-108	-6	-11	39	4	0	51
3.31776	0	114	196	27	116	180	36	113	211	68	111	188	35	4	7	-127	-1	-1	-106	-6	-11	39	4	0	51
3.44064	0	113	197	26	116	181	37	112	211	68	111	189	35	5	8	-127	-1	0	-108	-5	-11	38	4	0	52
3.56352	0	115	198	26	118	182	37	113	212	68	111	188	36	4	7	-126	0	0	-108	-5	-10	38	4	0	51
3.6864	0	115	198	25	117	183	37	113	213	67	111	188	37	5	8	-126	0	0	-108	-6	-11	40	5	0	52
3.80928	0	114	198	28	118	181	36	113	213	68	112	189	36	4	8	-125	0	-1	-108	-6	-10	39	4	0	51
3.93216	0	114	196	28	118	180	37	113	212	69	112	188	36	4	8	-126	-1	-1	-106	-6	-11	38	4	0	51
4.05504	0	115	197	28	117	181	37	112	212	69	111	189	36	4	8	-127	0	-1	-108	-6	-11	38	4	0	51
4.17792	0	115	197	27	117	182	37	112	212	68	112	188	36	5	7	-126	0	0	-108	-6	-11	37	4	0	51
4.3008	0	113	198	26	117	183	36	113	213	68	111	189	36	4	8	-125	0	-1	-107	-6	-10	39	4	0	51
4.42368	0	114	199	28	117	182	37	113	213	67	112	189	36	5	9	-126	0	-1	-108	-6	-11	40	4	0	52
4.54656	0	114	197	28	117	180	36	112	210	69	112	189	36	5	8	-127	0	0	-107	-7	-10	38	5	0	50
4.66944	0	114	195	28	117	181	37	113	212	69	112	189	36	4	7	-127	0	0	-106	-6	-11	38	4	0	50
4.79232	0	115	198	27	117	183	37	113	212	68	112	189	37	5	7	-126	0	0	-107	-6	-10	38	4	0	51
4.9152	0	114	198	26	118	184	37	112	212	68	112	188	36	5	7	-126	0	-1	-107	-7	-11	38	4	0	50
5.03808	0	115	198	28	117	183	37	112	213	68	112	189	37	4	8	-126	0	0	-107	-6	-11	39	4	0	52
5.16096	0	115	196	29	117	181	37	112	212	69	112	189	36	5	7	-127	0	0	-108	-6	-10	38	4	0	51
5.28384	0	114	197	29	118	181	37	113	211	70	112	189	36	4	7	-127	-1	-1	-106	-7	-10	38	4	0	50
5.40672	0	114	198	28	117	181	35	113	212	68	112	189	36	4	7	-127	0	-1	-107	-7	-10	38	4	0	52
5.5296	0	114	198	27	118	182	37	113	213	69	111	189	37	5	8	-126	0	0	-108	-6	-10	38	4	0	51
5.65248	0	115	198	25	118	184	37	113	213	67	111	189	37	4	8	-126	0	-1	-108	-6	-10	39	4	0	51
5.77536	0	115	197	30	118	181	36	112	212	69	111	189	36	4	8	-126	0	-1	-107	-6	-10	38	4	0	52
5.89824	0	114	197	28	118	181	37	112	212	69	112	189	36	5	8	-127	-1	0	-107	-6	-10	38	5	0	51
6.02112	0	114	197	27	118	180	37	112	211	70	111	189	35	5	9	-127	0	0	-107	-6	-11	38	4	0	51
6.144	0	114	197	27	117	181	37	112	211	69	111	189	36	4	7	-127	0	0	-108	-6	-11	38	5	0	51
6.26688	0	114	198	26	118	182	37	113	214	67	111	188	36	4	8	-126	-1	0	-107	-7	-11	39	3	0	51
6.38976	0	114	198	27	117	181	36	113	213	67	112	189	36	4	8	-126	0	0	-108	-6	-10	40	5	0	52
6.51264	0	114	197	28	117	180	36	113	210	69	111	188	35	5	8	-127	0	0	-108	-6	-11	38	4	0	51
6.63552	0	114	197	27	117	180	37	113	211	68	110	189	35	4	8	-127	0	0	-108	-6	-10	39	4	0	51
6.7584	0	113	197	27	118	180	36	112	212	68	112	189	36	5	7	-127	0	0	-108	-6	-11	38	4	1	51
6.88128	0	114	198	26	117	182	37	112	212	68	112	188	36	5	8	-126	0	-1	-108	-7	-11	39	5	0	51
7.00416	0	114	198	25	118	182	37	112	213	67	111	189	36	4	8	-125	-1	-1	-108	-6	-11	39	4	0	52
7.12704	0	114	198	28	118	180	36	112	212	68	111	188	35	4	7	-126	-1	0	-108	-6	-11	38	5	0	52
7.24992	0	114	197	28	117	179	36	112	211	68	111	188	35	4	7	-126	0	-1	-106	-6	-10	38	4	0	50
7.3728	0	113	197	28	117	180	36	113	211	68	111	188	36	4	7	-127	0	0	-107	-6	-10	38	4	0	50
7.49568	0	114	197	26	117	180	37	113	212	68	111	188	35	4	8	-126	0	-1	-107	-6	-9	38	4	0	50
7.61856	0	114	197	25	117	181	37	113	212	67	111	189	36	5	9	-126	0	0	-108	-6	-11	39	4	0	51
7.74144	0	115	199	25	117	182	38	112	214	66	111	189	36	4	8	-125	0	0	-108	-7	-11	40	5	0	53
7.86432	0	115	197	27	117	180	36	112	211	68	111	188	36	4	7	-126	0	0	-107	-6	-11	38	5	0	51
7.9872	0	114	196	27	116	180	36	112	210	68	111	188	35	4	8	-127	0	0	-108	-6	-10	38	4	0	51
8.11008	0	114	195	26	117	179	36	112	210	68	111	187	35	4	8	-127	0	-1	-107	-6	-11	37	4	0	51
8.23296	0	113	197	26	117	181	36	112	212	68	110	186	35	5	8	-126	-1	0	-107	-7	-10	39	4	0	50
8.35584	0	113	198	25	116	181	37	112	212	66	110	187	35	4	8	-126	0	0	-108	-6	-10	39	5	0	51
8.47872	0	114	198	26	117	182	37	112	213	67	110	187	36	5	7	-125	0	-1	-108	-6	-11	40	4	0	52
8.6016	0	114	197	28	116	179	37	112	211	68	111	188	35	4	7	-127	0	0	-107	-6	-10	38	4	0	51
8.72448	0	113	197	27	117	180	36	112	210	68	111	187	35	5	8	-126	-1	0	-107	-6	-10	38	5	0	51
8.84736	0	113	197	27	118	179	37	112	211	68	110	187	37	4	7	-126	-1	0	-107	-6	-10	38	5	0	51
8.97024	0	114	197	25	117	180	36	112	211	69	110	187	36	5	8	-127	-1	0	-108	-6	-11	39	4	0	51
9.09312	0	113	198	24	118	182	37	113	213	67	111	187	36	5	8	-125	0	-1	-108	-6	-10	39	5	0	52
9.216	0	114	199	27	116	181	37	112	213	66	111	188	36	4	8	-125	0	-1	-107	-6	-11	40	4	0	51
9.33888	0	114	198	27	117	179	36	112	211	68	111	188	35	5	8	-127	0	0	-107	-6	-11	39	4	0	50
9.46176	0	114	197	27	117	180	36	113	212	68	110	187	35	5	7	-127	0	-1	-108	-6	-10	39	4	0	51
9.58464	0	114	197	26	118	180	37	112	212	67	110	187	36	4	7	-126	0	0	-107	-6	-11	40	4	0	52
9.70752	0	114	199	24	116	182	37	111	213	67	111	187	36	4	8	-126	0	0	-108	-6	-10	40	5	1	52
9.8304	0	114	200	23	117	184	38	113	215	65	111	188	37	5	7	-125	0	-1	-108	-5	-11	41	5	0	52
9.95328	0	114	199	26	117	180	36	112	214	66	111	188	35	4	8	-126	0	-1	-109	-6	-10	40	4	0	52
10.0762	0	114	197	26	118	180	36	112	213	68	111	188	35	4	7	-127	0	0	-108	-6	-10	39	4	0	51
10.199	0	115	197	26	118	181	37	112	213	68	111	188	36	5	7	-127	0	0	-108	-6	-11	40	5	0	51
10.3219	0	113	199	24	117	181	37	112	213	68	111	187	35	4	7	-127	0	-1	-109	-5	-10	40	5	0	52
10.4448	0	114	200	22	117	183	37	112	215	66	111	188	37	5	8	-126	0	0	-109	-7	-11	41	4	0	53
10.5677	0	114	200	23	118	182	37	111	215	65	110	188	36	5	7	-125	0	-1	-109	-6	-11	42	4	0	53
10.6906	0	114	199	24	118	180	37	112	213	67	110	188	35	5	8	-127	-1	0	-108	-6	-12	39	4	0	51
10.8134	0	114	199	24	117	182	37	112	213	67	111	189	36	5	8	-127	-1	0	-109	-6	-11	42	5	0	52
10.9363	0	114	199	23	117	181	37	112	214	67	111	187	35	4	8	-127	0	0	-109	-6	-10	40	4	0	52
11.0592	0	114	200	21	117	185	37	113	215	66	111	187	36	5	8	-125	0	0	-109	-6	-11	41	5	0	52
11.1821	0	114	200	21	117	185	37	112	216	64	111	188	37	5	7	-124	0	0	-108	-6	-11	43	4	0	53
11.305	0	115	199	25	117	181	37	113	215	67	111	189	35	4	7	-127	0	-1	-109	-6	-11	42	4	0	52
11.4278	0	114	198	23	118	181	37	113	213	67	112	190	36	4	8	-127	-1	0	-110	-6	-11	40	4	0	51
11.5507	0	114	198	24	117	181	37	112	213	66	111	189	36	4	8	-127	0	0	-109	-6	-11	41	4	0	52
11.6736	0	113	199	21	117	182	37	112	214	65	111	189	37	5	8	-126	0	0	-109	-7	-11	41	3	0	52
11.7965	0	114	200	20	118	183	37	112	216	65	110	189	37	4	8	-126	0	0	-109	-6	-11	43	5	0	53
11.9194	0	114	200	25	117	181	36	112	215	66	111	189	36	4	8	-126	-1	0	-109	-6	-11	42	4	0	51
12.0422	0	114	198	23	117	181	36	111	213	67	111	189	36	4	8	-127	-1	0	-108	-6	-11	40	4	0	52
12.1651	0	115	198	24	117	181	36	113	213	66	111	189	35	3	8	-127	0	0	-109	-7	-10	41	4	0	52
12.288	0	114	199	22	118	181	37	112	213	65	111	188	35	5	8	-127	0	-1	-109	-6	-11	41	4	0	52
12.4109	0	113	199	20	117	183	36	112	214	64	111	189	36	4	8	-125	0	0	-110	-7	-11	42	4	0	52
12.5338	0	114	199	24	117	181	37	112	214	65	111	189	35	4	8	-125	0	-1	-109	-6	-10	42	5	0	52
12.6566	0	113	199	22	117	180	37	113	211	66	111	189	35	5	7	-127	0	0	-108	-5	-11	40	4	0	51
12.7795	0	114	198	24	116	182	36	112	213	66	110	188	35	4	7	-127	0	-2	-109	-6	-11	40	4	0	52
12.9024	0	114	198	22	118	181	36	112	213	66	111	188	35	5	8	-127	0	-1	-109	-6	-11	41	5	0	52
13.0253	0	115	198	20	118	181	36	113	213	64	111	188	36	4	9	-126	0	0	-109	-6	-11	42	4	0	51
13.1482	0	114	199	22	117	182	36	112	214	64	111	189	35	5	8	-125	0	0	-109	-6	-11	42	5	0	52
13.271	0	114	198	24	117	180	36	111	212	67	111	188	35	4	8	-127	0	-1	-109	-6	-11	40	4	0	51
13.3939	0	114	197	24	117	181	37	113	212	66	110	189	35	4	8	-128	-1	0	-110	-6	-11	40	4	0	51
13.5168	0	114	197	23	117	180	36	113	211	65	111	187	35	5	8	-127	-1	0	-109	-6	-11	41	4	0	52
13.6397	0	114	197	20	117	183	37	112	212	64	111	188	36	4	7	-126	0	0	-109	-6	-11	42	5	0	52
13.7626	0	114	199	20	117	183	37	113	214	63	111	188	35	5	7	-124	0	0	-110	-6	-11	43	4	0	52
13.8854	0	114	197	24	117	180	36	112	212	64	111	188	35	3	7	-126	0	0	-110	-6	-10	42	4	0	52
14.0083	0	114	197	22	117	180	36	112	211	64	111	188	35	4	8	-128	0	-1	-108	-6	-10	41	4	0	52
14.1312	0	114	196	21	117	180	36	112	211	64	111	188	35	4	8	-126	0	0	-109	-7	-10	41	4	0	51
14.2541	0	113	196	20	118	181	36	112	212	63	110	188	36	5	8	-126	0	-1	-109	-6	-10	42	4	0	52
14.377	0	114	197	19	117	181	37	112	212	62	110	189	35	5	8	-125	0	0	-110	-7	-11	43	5	0	53
14.4998	0	114	198	19	117	182	36	112	213	61	111	189	35	5	8	-124	-1	0	-110	-6	-10	43	4	0	53
14.6227	0	113	196	21	116	180	36	112	211	63	111	189	35	4	7	-126	0	-1	-108	-6	-11	41	4	0	52
14.7456	0	114	197	21	116	180	36	113	211	63	112	189	34	4	8	-127	0	0	-109	-6	-12	41	4	0	52
14.8685	0	114	196	20	117	181	37	112	212	63	112	188	35	4	7	-127	0	0	-110	-7	-10	42	5	0	52
14.9914	0	114	197	19	117	183	36	113	211	62	111	187	35	4	8	-126	0	0	-109	-6	-11	42	4	0	52
15.1142	0	114	198	18	117	184	36	112	213	62	110	187	36	4	8	-125	0	0	-110	-6	-11	43	4	0	52
15.2371	0	113	198	20	117	183	36	113	214	63	110	188	36	4	8	-125	0	0	-110	-6	-11	44	4	0	52
15.36	0	114	198	23	116	181	36	112	212	66	111	189	35	4	8	-127	0	0	-109	-6	-12	40	5	0	52
15.4829	0	114	197	22	117	180	36	112	213	65	110	189	35	4	8	-128	0	0	-110	-6	-10	41	4	0	51
15.6058	0	114	198	21	117	181	37	112	213	65	112	188	35	4	7	-127	0	-1	-108	-6	-11	42	5	0	51
15.7286	0	114	199	20	117	182	37	112	213	63	111	188	35	5	7	-125	-1	0	-109	-6	-11	42	4	0	52
15.8515	0	114	198	18	117	183	36	112	215	63	112	189	36	5	8	-125	0	-1	-110	-7	-10	43	4	0	52
15.9744	0	115	199	21	117	182	37	112	215	63	110	190	35	4	8	-124	-1	0	-110	-6	-10	42	4	0	52
16.0973	0	114	198	22	117	182	36	112	213	64	111	189	36	4	9	-127	0	0	-109	-6	-10	42	4	0	52
16.2202	0	114	199	23	116	182	36	113	214	65	111	189	36	5	7	-127	0	-1	-109	-7	-12	41	4	0	51
16.343	0	114	199	22	117	182	36	112	214	65	111	189	35	4	8	-127	0	-1	-109	-6	-11	40	4	0	52
16.4659	0	114	199	21	117	183	37	112	215	64	111	189	36	4	7	-126	-1	0	-109	-6	-11	42	4	0	52
16.5888	0	114	200	21	118	186	37	113	216	64	112	189	36	4	8	-125	0	0	-109	-7	-11	42	4	0	53
16.7117	0	114	201	25	117	182	36	112	216	65	111	190	35	4	7	-126	-1	-1	-108	-7	-11	41	4	1	52
16.8346	0	114	199	25	117	182	36	112	215	67	111	190	35	4	8	-128	0	0	-109	-7	-12	40	4	0	52
16.9574	0	114	200	25	117	182	36	112	214	67	113	189	36	5	9	-127	-1	-1	-109	-6	-12	40	4	0	52
17.0803	0	115	201	24	117	183	37	112	215	67	111	190	37	5	9	-127	0	0	-108	-6	-11	40	5	0	51
17.2032	0	114	201	23	117	185	37	112	216	66	112	190	36	5	8	-126	-1	0	-109	-6	-11	42	4	0	52
17.3261	1	113	201	24	118	184	36	113	217	66	112	189	36	4	8	-126	0	0	-109	-7	-12	41	5	0	52
17.449	0	114	199	26	118	181	36	112	215	67	111	189	35	4	7	-127	0	0	-109	-6	-11	39	4	0	52
17.5718	0	115	199	25	118	181	36	113	215	67	111	189	36	4	7	-127	0	-1	-108	-6	-11	40	4	0	53
17.6947	0	115	199	25	117	182	37	112	214	67	112	190	35	5	8	-128	0	0	-108	-7	-11	40	5	0	52
17.8176	0	114	201	24	118	183	37	112	216	67	112	190	36	5	8	-126	-1	0	-108	-6	-11	40	3	0	51
17.9405	0	114	201	25	118	186	37	113	218	65	111	189	36	5	8	-125	-1	0	-109	-7	-11	41	5	0	52
18.0634	0	114	200	27	117	181	37	113	215	68	111	190	36	5	8	-126	0	-1	-107	-6	-11	40	5	0	51
18.1862	0	113	199	27	118	182	37	113	215	68	112	191	35	5	8	-126	0	-1	-108	-7	-10	39	4	0	51
18.3091	0	115	200	26	118	182	37	113	215	67	112	190	35	5	8	-127	-1	0	-108	-7	-10	38	4	0	51
18.432	0	114	200	25	118	183	37	113	216	67	112	189	36	5	8	-127	0	0	-108	-7	-10	39	4	0	52
18.5549	0	115	201	24	119	184	37	113	216	66	112	190	36	4	8	-126	-1	-1	-108	-6	-10	41	4	1	52
18.6778	0	115	200	28	117	182	37	112	215	67	112	190	35	4	8	-125	0	0	-108	-6	-11	39	4	0	52
18.8006	0	114	200	27	117	183	37	113	214	68	111	191	35	5	8	-127	0	0	-109	-6	-12	39	4	0	51
18.9235	0	114	200	27	117	181	37	113	214	68	111	189	35	4	8	-127	0	0	-108	-6	-11	39	4	0	51
19.0464	0	115	200	27	118	181	37	112	215	68	111	189	35	5	8	-126	0	0	-108	-7	-12	39	4	0	51
19.1693	0	115	201	25	117	182	38	113	217	67	112	191	35	4	8	-126	-1	0	-108	-6	-11	39	4	0	52
19.2922	0	114	201	25	117	182	37	113	216	67	111	190	37	5	8	-126	0	-1	-108	-7	-11	40	4	0	52
19.415	0	115	200	28	117	181	36	113	214	69	111	189	35	5	7	-127	-1	-1	-107	-6	-11	39	4	0	51
19.5379	0	115	200	26	117	181	37	112	214	68	111	189	35	4	9	-126	-1	0	-107	-6	-10	38	5	0	52
19.6608	0	115	199	26	117	181	36	113	215	68	111	189	35	5	8	-126	-1	0	-108	-6	-12	39	4	0	52
19.7837	0	115	200	25	117	182	36	113	214	67	111	189	36	4	7	-127	0	0	-108	-6	-10	39	5	0	52
19.9066	0	115	200	24	117	184	36	113	216	66	112	190	36	4	7	-126	0	0	-109	-6	-11	40	5	0	53
20.0294	0	115	201	26	117	183	36	113	216	67	111	190	35	4	8	-126	0	0	-108	-6	-11	40	4	0	52
20.1523	0	115	199	27	118	182	37	112	214	67	112	190	35	4	9	-126	0	0	-109	-7	-11	39	4	0	51
20.2752	0	115	199	27	117	181	37	113	214	67	111	190	36	3	8	-126	0	0	-108	-6	-11	39	4	0	51
20.3981	0	115	199	25	117	182	36	113	215	67	112	189	35	4	7	-127	-1	0	-109	-6	-11	39	4	0	51
20.521	0	115	199	24	118	183	36	113	215	67	112	190	36	4	7	-126	-1	0	-108	-7	-11	40	5	0	52
20.6438	0	115	200	23	118	183	37	113	216	65	112	190	36	5	8	-125	0	0	-109	-6	-11	41	4	0	52
20.7667	0	114	201	26	117	183	36	113	215	66	111	190	36	4	8	-126	-1	0	-109	-6	-11	40	4	0	53
20.8896	0	114	198	26	118	181	36	113	215	68	112	189	35	4	8	-127	0	0	-109	-6	-11	40	4	0	51
21.0125	0	114	199	26	117	181	36	113	214	67	111	190	35	5	8	-127	0	0	-109	-6	-11	39	5	0	52
21.1354	0	114	199	25	117	181	36	113	215	67	111	189	35	5	7	-127	0	0	-109	-6	-11	39	4	0	52
21.2582	0	115	200	25	117	182	36	113	216	66	111	191	36	5	8	-126	-1	-1	-108	-7	-11	40	4	0	52
21.3811	0	115	200	22	117	184	37	113	216	66	112	190	35	5	8	-125	0	-1	-109	-6	-11	42	4	0	52
21.504	0	115	200	25	117	183	37	113	217	66	112	190	35	4	8	-125	0	0	-108	-6	-11	40	4	0	52
21.6269	0	114	199	25	117	182	36	113	215	67	111	189	35	5	8	-126	0	-1	-108	-6	-11	40	4	0	51
21.7498	0	115	199	26	117	182	36	113	214	67	112	190	35	4	8	-127	0	-1	-109	-6	-11	39	5	0	52
21.8726	0	116	199	24	117	182	36	113	215	67	111	189	35	5	8	-127	0	0	-109	-6	-10	39	3	0	51
21.9955	0	115	199	23	117	184	36	114	216	65	111	190	36	4	8	-126	0	0	-109	-7	-11	40	5	0	53
22.1184	0	115	200	21	117	184	37	113	218	65	112	190	36	5	7	-125	0	-1	-109	-6	-11	42	4	0	52
22.2413	0	114	200	26	117	182	37	113	215	67	112	190	35	5	7	-125	0	-1	-108	-6	-11	39	4	0	52
22.3642	0	115	199	26	117	181	37	113	215	66	112	189	35	5	8	-127	0	0	-109	-6	-11	39	4	0	52
22.487	0	114	199	25	117	181	36	112	213	66	112	190	35	4	7	-127	0	0	-109	-6	-10	39	5	0	51
22.6099	0	114	199	24	117	183	37	112	215	67	112	190	36	4	8	-126	-1	-1	-109	-5	-12	40	4	0	52
22.7328	0	115	199	23	117	183	36	112	215	65	111	190	36	5	7	-127	0	0	-109	-6	-11	41	4	0	52
22.8557	0	115	201	23	116	183	36	113	216	65	111	190	35	4	7	-125	0	0	-109	-6	-11	41	5	0	53
22.9786	0	115	199	26	117	181	36	112	214	66	111	189	35	5	8	-127	0	-1	-108	-6	-11	40	5	0	51
23.1014	0	114	199	24	117	181	36	113	213	67	112	189	35	4	8	-126	-1	0	-108	-7	-11	39	4	0	52
23.2243	0	114	199	24	117	181	36	112	213	65	112	189	35	5	7	-128	-1	0	-109	-6	-11	39	4	0	52
23.3472	0	114	198	22	117	181	37	113	214	65	112	189	35	5	8	-125	-1	0	-109	-6	-11	40	4	0	52
23.4701	0	114	201	22	117	184	37	112	215	64	112	188	36	4	7	-126	0	0	-109	-5	-12	41	5	0	54
23.593	0	114	200	24	117	182	36	113	215	65	111	189	35	3	9	-126	0	0	-109	-6	-10	42	4	0	53
23.7158	0	114	198	25	117	180	35	112	213	66	111	189	36	4	7	-127	-1	-1	-109	-6	-11	40	4	0	52
23.8387	0	114	199	24	117	181	36	113	213	66	111	189	35	5	8	-127	0	0	-109	-6	-11	40	4	0	51
23.9616	0	114	198	23	117	181	37	112	214	65	111	188	35	4	8	-127	-1	0	-109	-5	-11	41	4	0	52
24.0845	0	114	199	22	117	184	37	112	215	64	111	189	34	5	7	-126	0	0	-109	-6	-11	42	4	0	52
24.2074	0	114	200	21	117	184	36	112	217	64	111	189	35	4	7	-125	0	0	-109	-6	-11	43	4	0	52
24.3302	0	114	199	25	117	181	35	112	214	66	112	189	34	3	7	-127	0	0	-110	-5	-10	41	4	0	52
24.4531	0	114	198	23	117	181	36	112	213	66	111	189	34	5	7	-127	0	0	-108	-7	-11	40	4	0	51
24.576	0	114	199	24	117	181	36	112	214	66	111	188	34	4	7	-127	0	-1	-109	-6	-11	41	5	0	52
24.6989	0	114	199	21	117	181	36	113	214	65	110	189	35	5	7	-127	-1	0	-110	-6	-11	41	4	0	52
24.8218	0	115	199	21	117	182	36	112	215	64	111	189	35	5	8	-126	0	-1	-110	-6	-11	42	4	0	53
24.9446	0	114	200	23	118	183	36	112	216	64	111	189	35	4	7	-125	0	0	-109	-6	-11	43	3	0	53
25.0675	0	114	198	25	116	180	36	113	214	66	111	189	34	4	8	-127	-1	0	-109	-6	-10	40	4	0	52
25.1904	0	113	198	24	117	180	36	112	214	67	110	188	35	4	8	-128	0	-1	-109	-5	-10	39	4	0	51
25.3133	0	113	198	24	117	180	35	112	214	66	111	189	36	5	8	-127	0	0	-108	-6	-11	40	5	0	52
25.4362	0	115	199	22	117	182	37	112	214	65	111	189	36	4	8	-125	0	0	-108	-6	-11	40	4	0	52
25.559	0	114	199	21	118	184	37	112	216	65	110	188	35	5	8	-126	0	0	-108	-6	-11	42	4	0	52
25.6819	0	114	201	23	117	183	36	112	216	64	111	189	36	4	8	-124	-1	0	-110	-5	-11	42	4	0	53
25.8048	0	114	200	25	117	180	36	113	214	66	111	188	35	5	7	-127	0	-1	-108	-6	-11	40	4	1	51
25.9277	0	114	198	24	117	180	36	112	214	66	110	189	35	4	7	-127	0	0	-108	-6	-12	40	4	0	53
26.0506	0	114	199	24	116	181	36	112	214	66	111	190	35	4	8	-127	0	-1	-108	-6	-11	40	4	0	52
26.1734	0	114	199	21	117	182	36	113	216	66	111	189	35	5	8	-126	0	-1	-109	-6	-11	41	4	0	52
26.2963	0	114	201	20	117	184	36	113	217	65	111	188	35	4	8	-126	0	0	-109	-6	-11	43	4	0	53
26.4192	0	114	201	24	117	182	36	113	217	65	111	190	35	4	7	-126	0	0	-109	-6	-12	41	4	0	52
26.5421	0	114	200	24	117	181	36	113	214	67	111	190	35	4	8	-127	0	0	-108	-6	-11	40	4	0	51
26.665	0	114	200	25	117	181	36	112	215	67	112	189	35	4	8	-127	0	-1	-109	-6	-10	40	4	0	52
26.7878	0	114	200	22	117	182	36	112	215	66	112	189	35	4	8	-126	-1	-1	-109	-6	-11	40	4	0	52
26.9107	0	114	201	21	117	184	36	112	217	65	112	189	36	4	8	-125	0	0	-110	-6	-10	42	4	0	53
27.0336	0	114	201	22	118	183	37	113	217	64	112	190	36	5	8	-125	0	-1	-110	-7	-11	42	4	0	53
27.1565	0	114	200	26	117	180	36	112	216	66	111	189	35	4	8	-127	0	-1	-109	-6	-11	41	4	0	52
27.2794	0	114	199	24	117	181	37	112	215	67	112	189	35	4	7	-128	-1	0	-109	-6	-12	40	4	0	52
27.4022	0	115	200	23	116	181	36	112	215	66	111	189	35	4	8	-127	0	-1	-109	-5	-11	40	4	0	52
27.5251	0	114	200	23	117	181	36	112	216	66	111	188	36	5	8	-126	-1	-1	-109	-6	-11	41	4	0	53
27.648	0	114	201	21	118	184	36	112	217	65	111	189	36	4	8	-125	0	-1	-110	-6	-10	43	4	0	53
27.7709	0	115	201	25	117	181	36	112	215	65	111	190	35	5	8	-126	0	0	-108	-6	-12	41	3	0	53
27.8938	0	114	199	23	116	180	35	112	215	66	111	189	35	5	8	-127	0	-1	-109	-7	-11	40	5	0	52
28.0166	0	114	200	23	117	181	36	112	214	66	111	189	35	4	7	-128	-1	0	-108	-5	-11	40	5	0	51
28.1395	0	115	200	23	117	182	36	112	215	65	111	188	35	4	8	-127	0	-1	-109	-6	-11	41	4	0	52
28.2624	0	115	200	21	116	183	36	113	215	65	111	189	35	6	8	-126	0	-1	-109	-7	-12	42	4	0	53
28.3853	0	115	201	24	117	182	35	114	216	65	111	189	35	4	8	-126	0	-1	-109	-6	-11	42	4	0	54
28.5082	0	114	199	23	116	179	37	113	213	67	110	188	34	4	8	-127	0	0	-109	-6	-11	39	4	0	52
28.631	0	114	198	24	116	181	36	112	213	67	110	189	34	4	8	-127	0	0	-109	-6	-10	40	4	0	53
28.7539	0	114	199	25	117	180	36	113	214	66	112	188	35	5	7	-127	0	0	-109	-6	-11	40	4	0	53
28.8768	0	114	200	22	116	182	36	112	215	66	110	188	35	4	9	-125	0	0	-108	-6	-11	41	4	0	53
28.9997	0	114	200	23	116	182	36	112	216	65	111	189	35	5	8	-126	0	0	-110	-6	-11	42	4	0	53
29.1226	0	115	199	26	117	180	35	112	213	67	111	188	34	5	8	-126	0	-1	-109	-7	-11	40	4	0	52
29.2454	0	114	198	25	117	180	35	113	213	68	111	188	34	4	7	-128	0	-1	-108	-6	-11	38	5	0	51
29.3683	0	114	198	25	116	180	35	112	213	67	111	188	35	4	8	-128	0	0	-108	-6	-11	39	3	0	52
29.4912	0	114	198	24	116	180	36	112	213	67	111	189	34	4	8	-126	-1	0	-109	-6	-11	40	5	0	52
29.6141	0	114	199	22	117	181	35	112	215	65	110	189	35	4	8	-125	0	0	-109	-5	-11	40	3	0	52
29.737	0	115	199	25	116	181	36	112	215	65	111	188	35	5	7	-126	0	-1	-109	-7	-11	41	4	0	53
29.8598	0	114	198	26	117	180	36	112	213	67	111	188	34	5	8	-127	0	-1	-108	-6	-11	39	5	0	51
29.9827	0	114	198	26	116	180	36	113	212	66	110	188	34	5	8	-127	0	0	-108	-6	-11	39	4	0	51
30.1056	0	114	197	25	116	180	36	112	214	67	111	188	35	5	7	-127	0	-1	-109	-7	-11	39	4	0	52
30.2285	0	114	199	24	116	181	36	113	215	66	111	189	35	5	8	-125	0	0	-109	-6	-10	40	3	0	52
30.3514	0	114	198	22	117	181	35	112	215	65	110	188	35	5	9	-126	0	0	-109	-6	-11	42	4	0	53
30.4742	0	113	199	27	116	180	35	112	214	66	110	189	35	4	8	-126	0	0	-109	-6	-11	41	4	0	51
30.5971	0	115	198	26	117	181	35	112	214	67	111	189	34	5	8	-127	-1	0	-109	-6	-11	39	4	0	52
30.72	0	113	197	25	116	180	35	112	213	68	110	188	34	4	7	-127	0	-1	-110	-6	-11	40	3	0	52
30.8429	0	114	198	24	117	182	36	112	214	67	111	187	35	4	8	-127	0	0	-108	-7	-10	39	4	0	52
30.9658	0	114	199	23	117	182	36	112	215	66	111	188	34	4	7	-126	0	0	-109	-6	-11	41	4	0	52
31.0886	0	114	199	23	116	183	36	112	215	65	112	189	35	5	8	-125	0	0	-110	-7	-11	42	5	0	52
31.2115	0	115	199	26	116	180	36	112	214	67	111	189	35	5	8	-127	0	-1	-109	-7	-11	40	4	0	51
31.3344	0	114	198	25	116	180	36	113	213	67	111	189	35	4	8	-127	0	0	-109	-6	-11	39	4	0	52
31.4573	0	114	198	26	117	181	37	112	214	67	111	189	34	4	7	-127	0	0	-109	-6	-11	40	4	0	51
31.5802	0	114	199	23	116	181	36	112	214	66	110	189	35	4	7	-126	0	-1	-109	-7	-11	40	4	0	52
31.703	0	114	200	21	116	182	36	112	216	66	110	189	35	4	8	-125	0	-1	-109	-6	-11	40	4	0	54
31.8259	0	114	202	23	115	182	37	112	217	64	111	189	35	4	8	-124	-1	-1	-109	-6	-11	42	4	0	53
31.9488	0	115	198	24	117	181	36	112	214	67	110	189	35	5	7	-126	0	0	-109	-6	-10	41	4	0	52
32.0717	0	113	199	24	117	180	36	112	214	66	111	189	35	5	8	-127	-1	-1	-109	-6	-11	40	4	0	52
32.1946	0	114	199	23	117	180	36	112	214	66	110	188	35	5	8	-127	0	-1	-109	-6	-11	40	5	0	52
32.3174	0	114	199	23	116	182	36	112	215	66	111	189	36	3	8	-126	0	-1	-109	-6	-11	41	4	0	52
32.4403	0	114	200	21	117	182	37	113	217	64	111	190	36	4	8	-125	0	-1	-109	-7	-11	42	4	0	52
32.5632	0	114	200	25	117	183	36	112	215	65	111	191	34	5	8	-126	0	0	-109	-6	-11	41	4	0	53
32.6861	0	115	199	24	117	181	36	112	214	67	111	189	35	4	7	-128	0	0	-109	-5	-11	40	4	0	51
32.809	0	115	199	25	116	181	36	112	214	66	110	189	36	5	8	-127	0	0	-109	-6	-11	40	5	0	52
32.9318	0	114	199	23	117	181	37	113	214	66	111	189	35	4	8	-127	-1	-1	-109	-6	-11	40	4	0	52
33.0547	0	115	200	21	117	182	37	112	216	65	110	189	35	5	8	-125	0	0	-110	-6	-11	41	4	0	53
33.1776	0	114	200	23	116	182	36	112	214	64	111	190	36	5	8	-125	0	0	-110	-6	-11	42	4	0	53
33.3005	0	114	198	24	116	180	36	112	215	66	111	189	35	5	7	-127	0	0	-109	-6	-11	40	4	0	53
33.4234	0	114	199	24	116	181	35	112	214	66	111	189	35	3	8	-127	-1	-1	-109	-6	-10	40	4	0	50
33.5462	0	114	198	24	116	180	36	112	213	66	110	188	35	4	7	-127	0	0	-110	-7	-11	40	4	0	51
33.6691	0	115	199	22	116	181	37	112	215	66	111	189	35	4	8	-126	0	-1	-109	-6	-11	41	4	0	52
33.792	0	113	200	22	117	183	37	112	216	64	110	188	36	5	7	-126	0	0	-109	-6	-11	42	5	0	53
33.9149	0	114	199	25	117	180	36	112	215	67	111	189	34	4	8	-126	0	-1	-109	-6	-11	41	5	0	51
34.0378	0	114	198	24	117	179	35	112	213	66	111	188	35	4	7	-127	-1	-1	-109	-5	-11	40	4	0	52
34.1606	0	114	198	25	116	180	36	112	213	67	110	189	35	5	8	-127	0	0	-109	-5	-11	39	4	0	52
34.2835	0	114	197	24	116	180	36	112	214	66	110	189	35	5	8	-127	0	-1	-109	-7	-11	40	4	0	52
34.4064	0	114	198	23	115	181	36	112	214	65	111	189	36	4	8	-126	0	0	-109	-6	-10	40	3	0	52
34.5293	0	114	199	23	115	181	35	113	214	65	111	189	35	4	8	-126	0	-1	-110	-6	-11	41	5	0	52
34.6522	0	114	198	26	116	179	35	112	212	66	111	188	35	6	7	-127	-1	0	-109	-6	-10	40	4	0	51
34.775	0	114	198	25	117	179	36	112	212	67	111	188	35	4	8	-128	0	-1	-109	-6	-11	39	4	0	52
34.8979	0	114	196	25	116	179	36	111	211	67	110	188	35	4	8	-127	-1	0	-109	-6	-11	40	4	0	51
35.0208	0	114	198	23	116	180	36	113	213	66	111	188	36	4	8	-127	0	0	-109	-6	-11	41	4	0	53
35.1437	0	113	197	23	116	182	36	111	214	65	110	188	35	4	8	-126	0	0	-109	-6	-10	41	4	0	52
35.2666	0	114	198	25	116	181	36	112	213	65	111	188	34	4	8	-126	-1	0	-108	-7	-10	41	5	0	52
35.3894	0	113	196	26	116	179	36	112	211	67	111	187	35	5	8	-127	-1	0	-109	-6	-11	39	4	0	51
35.5123	0	114	196	23	116	178	35	112	211	66	111	186	35	5	7	-127	-1	0	-110	-7	-11	40	4	0	52
35.6352	0	114	196	22	116	179	35	112	211	64	110	187	34	4	7	-125	0	-1	-110	-6	-11	41	5	0	52
35.7581	0	113	196	23	116	181	36	112	213	64	110	186	35	5	8	-126	0	0	-110	-6	-11	42	4	0	52
35.881	0	114	197	22	115	183	36	112	213	65	110	186	36	5	7	-126	0	0	-109	-6	-10	41	4	0	52
36.0038	0	114	198	25	117	181	35	112	213	65	111	188	34	4	7	-126	0	-1	-109	-6	-12	40	4	0	52
36.1267	0	114	197	24	116	180	36	112	212	67	110	186	35	5	8	-128	0	0	-109	-5	-11	39	4	-1	52
36.2496	0	115	197	24	117	181	37	112	211	66	110	187	35	5	8	-128	0	-1	-109	-6	-11	41	4	0	52
36.3725	0	115	197	24	116	180	35	112	212	65	111	187	34	5	9	-127	0	-1	-109	-6	-10	40	4	0	52
36.4954	0	114	197	22	117	181	36	112	213	65	111	187	36	5	8	-126	0	-1	-109	-6	-11	42	4	0	53
36.6182	0	115	199	23	116	182	36	112	214	64	110	188	35	5	7	-125	0	0	-109	-6	-10	41	4	0	53
36.7411	0	114	197	24	115	179	36	112	212	66	111	188	34	4	7	-126	0	0	-110	-6	-10	40	5	0	52
36.864	0	114	197	24	116	179	36	113	212	65	111	187	34	5	8	-127	-1	0	-109	-6	-10	40	5	0	52
36.9869	0	114	197	24	117	180	36	111	213	66	111	188	34	5	8	-127	0	-1	-110	-7	-10	40	4	0	53
37.1098	0	114	199	23	116	182	36	112	213	65	111	188	35	4	8	-126	0	0	-110	-7	-11	40	5	0	53
37.2326	0	114	198	22	116	182	37	112	214	65	110	188	36	4	7	-125	0	-1	-109	-6	-10	42	5	0	52
37.3555	0	114	199	26	116	179	36	112	213	66	111	188	34	4	8	-126	0	-1	-110	-7	-12	41	4	0	52
37.4784	0	114	198	25	116	180	36	112	212	66	110	187	35	5	9	-128	0	0	-109	-6	-11	40	4	0	52
37.6013	0	114	198	25	116	179	36	113	212	66	110	187	35	5	7	-127	0	0	-109	-7	-11	40	4	0	52
37.7242	0	114	197	23	116	180	36	112	212	66	111	187	35	4	8	-126	-1	-1	-109	-6	-11	40	4	0	52
37.847	0	114	199	22	117	182	36	112	213	65	111	188	35	5	8	-126	0	-1	-109	-6	-11	41	4	0	53
37.9699	0	114	199	25	117	181	35	112	213	65	111	188	36	4	8	-126	0	0	-109	-7	-11	40	4	0	52
38.0928	0	114	197	24	116	179	36	112	212	67	111	187	34	4	8	-127	0	0	-109	-6	-11	39	4	0	52
38.2157	0	114	197	25	116	180	36	112	211	67	110	188	35	5	8	-127	-1	0	-108	-7	-11	39	4	0	51
38.3386	0	114	198	25	117	180	36	112	212	66	111	188	35	5	8	-127	0	0	-108	-6	-10	40	3	0	52
38.4614	0	114	198	22	117	181	36	112	213	66	110	187	35	4	8	-125	0	-1	-109	-6	-11	41	5	0	52
38.5843	0	114	198	25	117	181	36	112	213	65	110	188	36	5	8	-126	0	-1	-109	-7	-11	41	4	0	52
38.7072	0	115	197	25	117	179	37	112	211	66	110	187	35	4	8	-127	0	0	-109	-6	-10	40	4	0	51
38.8301	0	114	196	25	117	179	36	111	212	67	110	187	35	5	6	-127	0	0	-108	-6	-10	40	5	0	51
38.953	0	114	197	24	116	180	37	112	211	66	110	187	35	5	8	-128	0	0	-110	-6	-10	39	3	0	52
39.0758	0	114	198	22	115	181	37	111	211	67	110	186	35	5	9	-127	0	0	-109	-7	-11	41	3	0	52
39.1987	0	114	198	23	116	182	35	111	213	64	110	187	35	4	8	-126	0	0	-109	-6	-11	41	5	0	52
39.3216	0	114	197	26	116	179	36	112	211	66	110	187	35	4	8	-127	0	-1	-109	-6	-11	40	4	0	51
39.4445	0	113	198	24	116	178	36	112	211	67	110	186	34	5	8	-127	0	0	-109	-6	-11	40	4	0	52
39.5674	0	114	198	25	116	179	36	112	210	66	109	187	34	5	8	-127	0	0	-109	-6	-11	39	4	0	51
39.6902	0	114	197	22	116	179	36	112	212	66	111	187	36	4	8	-126	0	0	-109	-6	-11	41	4	0	52
39.8131	0	114	198	22	117	181	36	112	213	64	110	188	36	5	8	-125	0	-1	-110	-7	-12	41	4	0	53
39.936	0	114	197	25	117	179	36	112	212	66	110	188	35	4	8	-126	0	0	-109	-6	-12	40	4	0	52
40.0589	0	114	197	24	117	179	37	112	211	66	110	187	34	5	8	-127	0	-1	-109	-6	-11	40	5	0	52
40.1818	0	114	197	23	117	180	36	112	211	66	110	186	35	5	8	-127	0	0	-109	-7	-10	41	4	0	52
40.3046	0	115	198	22	116	180	36	112	212	66	111	187	35	4	8	-127	0	-1	-110	-6	-11	41	4	0	52
40.4275	0	114	198	21	117	183	37	112	213	65	111	186	36	5	8	-125	0	0	-109	-6	-11	42	4	1	52
40.5504	0	114	199	24	117	182	36	112	214	65	111	188	35	5	7	-126	0	0	-110	-6	-10	42	4	0	52
40.6733	0	114	198	24	117	180	36	112	213	67	110	188	35	4	7	-126	0	0	-109	-6	-11	40	4	0	51
40.7962	0	114	198	24	117	181	36	113	213	67	110	188	35	4	7	-127	-1	0	-109	-6	-11	40	4	0	52
40.919	0	115	198	23	117	181	36	113	212	66	110	187	35	5	8	-127	0	-1	-110	-7	-12	41	4	0	53
41.0419	0	115	198	22	117	182	36	112	213	63	111	186	35	4	7	-125	0	-1	-110	-7	-10	42	4	0	52
41.1648	0	114	199	23	116	182	36	112	214	64	111	189	35	4	8	-125	0	0	-109	-6	-11	43	5	0	53
41.2877	0	114	198	24	117	179	37	113	212	65	110	187	34	5	8	-127	0	0	-108	-6	-11	40	4	0	52
41.4106	0	114	197	23	117	180	36	112	212	65	110	188	35	5	7	-128	0	0	-109	-6	-11	40	4	0	51
41.5334	0	114	198	22	116	179	36	112	212	65	111	187	35	4	9	-127	0	0	-110	-6	-11	41	5	0	52
41.6563	0	114	199	20	116	182	37	113	214	64	111	187	36	4	8	-126	0	-1	-110	-6	-10	42	4	0	52
41.7792	0	115	200	22	117	182	36	112	214	64	111	187	35	5	8	-125	0	0	-109	-6	-11	42	4	1	53
41.9021	0	114	198	24	117	180	36	113	213	66	111	187	34	5	7	-127	0	-1	-110	-6	-11	40	4	0	51
42.025	0	114	198	23	117	181	36	112	212	65	110	187	35	6	8	-127	0	-1	-109	-7	-11	41	4	0	52
42.1478	0	114	198	22	116	182	37	112	212	66	110	187	35	5	8	-127	0	-1	-109	-6	-10	41	4	0	52
42.2707	0	114	199	20	117	182	37	112	214	64	110	188	36	4	8	-126	0	0	-110	-6	-11	41	5	0	52
42.3936	0	114	199	23	116	181	36	113	214	65	110	188	35	5	8	-126	0	0	-110	-6	-10	42	5	0	52
42.5165	0	114	197	23	116	180	36	112	212	66	110	188	34	5	8	-128	0	-1	-109	-6	-12	40	4	0	51
42.6394	0	114	198	23	117	180	36	112	212	65	110	187	35	5	7	-127	0	0	-109	-6	-10	40	4	0	52
42.7622	0	114	197	22	117	180	36	112	211	65	109	187	35	5	8	-127	0	0	-110	-6	-10	41	4	0	52
42.8851	0	115	197	20	116	183	36	112	213	65	111	187	35	5	8	-126	0	-1	-110	-7	-11	41	5	0	53
43.008	0	114	198	23	117	181	36	112	212	64	110	187	35	5	8	-126	0	0	-109	-6	-11	42	4	0	52
43.1309	0	114	195	23	117	179	36	113	210	66	111	187	34	5	8	-127	0	-1	-109	-7	-11	40	4	0	52
43.2538	0	114	197	23	117	179	35	112	210	66	110	186	34	5	7	-127	-1	0	-110	-6	-10	40	4	0	51
43.3766	0	114	197	23	116	180	36	112	211	65	110	186	34	5	7	-127	0	0	-109	-6	-12	40	4	0	51
43.4995	11	115	197	22	117	182	36	112	211	65	110	186	35	5	8	-126	-1	0	-109	-6	-11	41	4	0	53
43.6224	0	114	198	24	117	180	36	113	213	64	111	187	35	5	8	-126	-1	0	-109	-6	-10	40	4	0	52
43.7453	0	114	196	24	117	178	36	112	210	66	110	187	34	5	8	-128	0	0	-108	-6	-11	40	4	0	51
43.8682	0	114	195	24	117	180	36	112	209	66	110	186	35	5	6	-127	0	-1	-109	-6	-11	40	4	0	51
43.991	0	113	195	24	116	179	36	112	210	65	110	186	33	4	7	-127	0	-1	-109	-6	-11	40	4	0	51
44.1139	0	115	196	21	117	180	36	112	212	65	110	186	35	5	8	-126	0	-1	-108	-6	-11	42	5	0	52
44.2368	0	114	197	23	117	181	36	112	212	65	110	186	34	4	9	-125	-1	-1	-109	-6	-11	41	5	0	52
44.3597	0	113	196	25	116	179	36	111	210	66	110	187	34	4	8	-127	0	0	-109	-6	-11	40	4	0	51
44.4826	0	115	196	24	117	178	35	111	210	66	110	186	34	4	8	-127	0	-1	-108	-6	-11	39	4	0	51
44.6054	0	113	195	24	116	179	36	112	210	66	110	186	34	5	8	-127	0	0	-108	-6	-11	40	5	0	52
44.7283	0	114	196	24	116	180	36	112	212	66	110	186	35	4	7	-127	0	0	-109	-6	-10	39	4	0	51
44.8512	0	114	197	23	116	181	36	113	212	66	111	186	34	4	8	-126	-1	-1	-109	-6	-11	41	5	0	52
44.9741	0	114	198	26	117	180	36	112	212	66	110	186	35	4	8	-126	0	0	-109	-6	-11	40	4	0	51
45.097	0	115	196	26	117	178	36	113	210	67	110	186	34	5	7	-126	0	0	-108	-6	-11	38	4	0	50
45.2198	0	115	197	27	117	178	36	112	210	67	110	185	34	4	7	-127	0	-1	-108	-6	-10	39	4	1	51
45.3427	0	114	198	26	116	180	36	113	211	67	110	185	34	4	7	-128	0	0	-108	-7	-11	39	3	0	51
45.4656	0	114	198	24	117	182	37	112	213	67	110	184	35	4	8	-127	0	0	-107	-6	-10	39	5	0	51
45.5885	0	114	199	25	117	182	36	112	213	65	110	185	34	4	8	-125	0	0	-108	-6	-10	40	4	0	51
45.7114	0	114	198	27	117	178	36	112	212	68	111	186	35	5	8	-126	0	-1	-108	-6	-11	39	5	0	50
45.8342	0	115	197	26	117	178	36	112	212	68	110	185	35	4	8	-127	0	-1	-109	-6	-10	39	4	0	51
45.9571	0	114	196	26	116	179	36	112	211	67	111	185	34	4	7	-127	0	0	-109	-6	-11	38	4	0	51
46.08	0	115	198	25	117	181	36	112	213	66	110	186	36	4	8	-125	0	-1	-107	-6	-10	39	4	0	51
46.2029	0	114	198	23	116	182	36	112	213	65	110	186	35	4	7	-125	0	0	-109	-7	-11	40	4	0	52
46.3258	0	114	197	26	116	179	35	113	212	67	111	187	35	4	8	-126	-1	0	-109	-6	-11	40	4	0	51
46.4486	0	114	198	26	117	179	36	112	212	66	110	185	35	5	8	-127	-1	-1	-109	-6	-10	39	5	0	51
46.5715	0	115	197	25	117	179	36	112	211	67	110	185	35	4	8	-127	0	0	-108	-7	-10	39	5	-1	51
46.6944	0	114	198	24	116	180	36	112	212	67	110	185	35	5	8	-127	0	-1	-108	-5	-11	39	4	0	52
46.8173	0	114	199	23	117	181	36	112	213	65	111	185	35	5	7	-126	0	0	-109	-7	-11	40	4	0	52
46.9402	0	114	198	26	117	179	35	112	212	67	110	186	35	4	7	-126	-1	0	-108	-6	-10	39	4	0	51
47.063	0	114	198	25	117	178	36	113	211	67	109	186	34	5	7	-128	0	0	-108	-6	-11	39	4	0	50
47.1859	0	115	197	26	117	179	36	111	211	67	110	186	34	5	8	-127	0	0	-108	-6	-10	39	5	0	51
47.3088	0	114	198	24	116	178	37	112	212	66	110	186	34	5	8	-126	0	-1	-109	-7	-11	39	4	0	52
47.4317	0	114	198	23	116	180	37	112	212	65	110	185	35	4	7	-126	0	0	-108	-6	-11	41	5	0	52
47.5546	0	113	197	26	116	178	35	112	211	66	110	186	34	4	7	-125	0	-1	-108	-7	-10	41	4	0	50
47.6774	0	114	196	25	117	178	36	111	210	67	110	186	34	5	8	-126	0	-1	-108	-6	-10	39	4	0	50
47.8003	0	113	196	25	117	178	36	111	210	67	110	185	34	5	8	-126	0	0	-107	-6	-11	39	4	0	50
47.9232	0	114	197	24	117	180	36	113	210	66	110	183	34	5	8	-126	0	-1	-108	-7	-11	40	4	0	51
48.0461	0	115	198	23	116	181	36	112	211	65	109	182	35	4	7	-126	0	0	-109	-6	-11	41	4	0	51
48.169	0	114	198	25	116	179	36	112	211	64	110	184	36	4	8	-126	-1	0	-109	-6	-11	41	4	0	52
48.2918	0	113	196	25	116	177	35	111	210	67	109	184	34	5	7	-127	0	0	-109	-6	-10	40	4	-1	50
48.4147	0	114	196	24	116	177	36	112	210	67	109	184	35	4	8	-127	-1	-1	-107	-6	-10	39	5	0	50
48.5376	0	114	196	24	116	177	36	112	209	66	109	184	34	5	8	-126	0	-1	-109	-7	-10	39	4	0	51
48.6605	0	113	196	23	116	179	36	112	211	65	109	184	34	4	8	-126	0	0	-109	-6	-10	40	3	0	51
48.7834	0	114	197	22	115	180	36	111	211	65	109	183	34	4	9	-126	0	-1	-109	-6	-10	41	5	0	52
48.9062	0	114	196	25	115	178	35	112	210	65	110	185	34	5	8	-126	0	0	-108	-5	-10	40	4	0	51
49.0291	0	114	195	24	115	176	36	111	209	66	109	183	34	5	7	-127	0	0	-108	-6	-11	40	4	0	51
49.152	0	114	196	25	116	178	36	111	209	66	110	183	34	4	7	-127	0	-1	-108	-6	-10	40	4	0	50
49.2749	0	113	195	24	116	179	35	112	209	66	109	184	35	4	8	-127	0	-1	-107	-6	-11	40	4	0	51
49.3978	0	113	196	22	117	181	36	112	211	64	110	182	34	4	7	-126	0	0	-108	-6	-10	40	4	0	51
49.5206	0	113	197	21	115	181	36	112	212	63	109	182	35	4	7	-124	0	0	-108	-6	-11	41	4	0	52
49.6435	0	114	197	25	116	178	35	112	210	66	110	184	34	4	8	-126	-1	0	-109	-6	-10	41	4	0	51
49.7664	0	113	195	24	116	177	37	111	209	66	109	183	33	4	8	-128	0	0	-108	-7	-11	40	4	0	50
49.8893	0	114	196	24	116	177	36	112	209	66	110	183	34	4	8	-127	0	0	-108	-6	-10	40	4	0	51
50.0122	0	113	195	22	115	180	36	111	210	65	109	183	33	4	8	-127	0	0	-108	-7	-11	40	4	0	51
50.135	0	113	196	21	116	181	36	112	210	63	109	182	35	4	7	-125	0	0	-109	-6	-11	41	5	0	51
50.2579	0	114	198	22	116	180	35	111	213	63	110	185	34	4	7	-125	0	0	-108	-6	-10	42	4	0	51
50.3808	0	114	196	24	116	177	36	111	210	65	110	185	34	4	8	-127	0	-1	-108	-6	-11	40	5	0	51
50.5037	0	114	197	23	116	179	35	111	210	66	109	183	35	5	8	-128	0	0	-109	-6	-10	41	4	0	50
50.6266	0	114	196	23	117	179	35	112	211	65	110	183	34	4	8	-127	0	0	-109	-6	-11	40	4	0	51
50.7494	0	113	197	21	115	180	36	111	210	64	110	184	35	4	8	-126	0	0	-108	-6	-11	42	5	0	51
50.8723	0	114	198	19	117	181	37	112	212	63	110	185	34	5	8	-125	0	-1	-109	-5	-11	42	5	0	52
50.9952	0	114	197	24	116	178	35	112	212	64	110	185	34	4	8	-125	0	-1	-108	-7	-11	42	4	0	52
51.1181	0	114	196	22	116	178	36	112	210	65	108	184	34	5	7	-127	-1	0	-109	-6	-11	40	5	1	52
51.241	0	114	197	22	116	178	36	112	211	64	109	185	34	4	7	-127	0	-1	-109	-7	-10	41	4	0	51
51.3638	0	114	197	19	116	179	36	112	211	64	109	184	35	4	8	-126	-1	0	-109	-6	-10	42	4	0	51
51.4867	0	114	197	19	116	182	36	111	212	63	111	183	35	5	8	-125	0	0	-109	-6	-11	43	5	0	52
51.6096	0	115	198	22	117	181	35	111	212	63	111	185	34	5	8	-125	0	0	-109	-7	-10	42	4	0	52
51.7325	0	113	196	22	116	179	36	112	209	64	109	186	34	5	7	-127	0	0	-109	-6	-10	41	5	0	51
51.8554	0	113	196	22	115	179	36	112	210	64	110	185	34	4	7	-127	0	-1	-109	-5	-10	42	4	0	51
51.9782	0	114	197	21	116	181	36	112	210	63	110	184	34	4	7	-127	0	0	-109	-6	-10	42	4	0	52
52.1011	0	114	196	19	116	182	36	112	212	62	110	185	35	5	8	-125	0	0	-110	-6	-11	43	4	0	52
52.224	0	115	198	20	117	182	37	112	212	62	110	185	35	3	8	-125	0	0	-110	-6	-11	42	4	0	53
52.3469	0	115	196	23	116	178	36	112	209	64	110	186	34	5	8	-126	0	-1	-109	-6	-11	41	4	0	50
52.4698	0	113	196	22	115	178	36	112	211	64	109	185	34	4	7	-127	0	-1	-109	-6	-11	41	4	0	52
52.5926	0	114	196	21	116	179	36	112	211	63	110	186	34	4	8	-127	-1	-1	-110	-6	-10	41	4	0	51
52.7155	0	113	197	20	116	181	37	112	210	62	109	185	34	4	8	-126	-1	0	-109	-6	-10	42	3	0	52
52.8384	0	114	197	21	116	182	36	112	212	62	110	184	35	4	8	-125	0	0	-109	-6	-11	43	5	0	52
52.9613	0	114	197	23	117	177	36	112	210	64	110	185	34	5	8	-127	0	0	-108	-6	-10	42	4	0	51
53.0842	0	114	196	23	115	178	36	112	209	65	109	185	33	5	7	-128	0	-1	-109	-7	-10	41	4	0	51
53.207	0	114	196	23	117	179	36	112	209	64	110	185	34	5	8	-127	0	0	-109	-6	-11	42	4	0	50
53.3299	0	114	196	21	116	181	36	112	209	64	109	184	35	4	8	-126	-1	0	-109	-6	-11	41	4	0	52
53.4528	0	113	196	20	116	182	35	112	211	62	110	185	34	5	7	-125	0	0	-109	-5	-10	42	5	0	52
53.5757	0	114	195	24	116	179	36	113	210	64	110	186	33	4	7	-126	0	-1	-109	-6	-11	41	4	0	51
53.6986	0	113	195	22	116	178	36	112	209	63	110	186	34	4	7	-127	-1	0	-110	-5	-11	40	5	0	51
53.8214	0	114	195	23	116	178	35	112	208	64	110	185	34	4	7	-127	0	0	-109	-6	-11	40	5	0	51
53.9443	0	114	196	22	116	181	36	112	209	64	110	183	35	4	8	-127	0	0	-108	-6	-11	40	4	0	50
54.0672	0	115	196	23	116	181	37	112	210	64	110	184	34	5	7	-127	-1	0	-109	-6	-10	41	3	0	52
54.1901	0	114	197	22	116	182	36	111	210	64	110	184	35	5	8	-125	0	0	-108	-7	-10	41	4	0	50
54.313	0	114	195	24	117	181	37	112	210	65	110	185	33	4	7	-127	0	-1	-108	-5	-10	40	4	0	49
54.4358	0	113	196	24	117	179	36	112	209	65	109	184	34	5	8	-127	-1	0	-109	-6	-11	40	3	0	50
54.5587	0	115	196	23	116	180	36	111	209	66	109	186	33	5	7	-127	0	-1	-108	-6	-11	40	4	0	50
54.6816	0	113	196	22	116	181	36	112	211	63	110	184	34	4	8	-126	0	0	-109	-6	-11	41	4	0	51
54.8045	0	114	197	21	117	183	37	112	211	63	110	184	35	4	7	-125	0	0	-108	-6	-11	42	4	0	51
54.9274	0	114	197	25	116	180	36	111	211	65	110	186	34	4	8	-126	-1	-1	-108	-6	-11	41	4	0	51
55.0502	0	113	196	24	116	179	36	111	211	66	110	185	34	5	7	-127	-1	0	-108	-7	-11	40	5	0	50
55.1731	0	114	197	24	116	180	36	112	210	66	111	185	34	5	8	-126	0	0	-109	-6	-10	40	4	0	50
55.296	0	114	197	23	116	180	36	113	211	64	110	185	34	5	8	-126	0	0	-107	-6	-10	40	4	0	51
55.4189	0	114	197	22	116	182	36	112	211	64	109	185	34	5	8	-125	0	0	-108	-6	-11	41	5	0	51
55.5418	0	114	198	24	116	180	36	112	212	64	110	186	34	4	8	-126	0	0	-108	-8	-12	41	4	0	51
55.6646	0	114	196	24	116	179	36	112	210	66	109	185	34	5	8	-127	0	0	-108	-6	-11	39	5	0	50
55.7875	0	115	196	25	117	178	36	111	210	65	110	186	34	4	8	-127	0	-1	-107	-7	-10	39	5	0	51
55.9104	0	114	197	22	115	179	36	112	211	65	110	185	34	4	8	-126	0	0	-108	-7	-11	40	3	0	50
56.0333	0	114	197	21	116	181	36	112	211	63	111	185	35	5	8	-125	-1	0	-110	-6	-10	42	5	0	51
56.1562	0	114	199	22	117	180	37	112	212	63	110	185	34	4	7	-125	0	0	-109	-6	-11	42	5	0	51
56.279	0	114	196	24	116	178	36	112	210	65	109	185	34	5	8	-126	-1	-1	-108	-6	-10	40	4	0	50
56.4019	0	114	196	23	117	179	36	112	211	65	110	185	34	4	7	-127	0	-1	-109	-6	-11	40	4	0	50
56.5248	0	114	196	22	116	179	36	112	210	65	110	184	34	5	8	-127	0	0	-108	-6	-10	41	5	0	51
56.6477	0	115	195	21	116	180	36	112	211	64	110	184	34	4	8	-126	0	-1	-108	-7	-12	41	4	0	52
56.7706	0	114	197	22	117	182	35	112	211	62	110	184	34	4	7	-125	0	0	-109	-6	-10	43	4	1	51
56.8934	0	114	196	24	116	178	35	113	210	65	110	185	34	4	8	-127	0	0	-108	-6	-11	40	4	0	50
57.0163	0	114	196	24	116	177	36	111	210	64	110	185	34	5	8	-127	0	-1	-109	-6	-11	39	4	0	51
57.1392	0	114	195	23	115	179	35	112	209	65	110	184	34	5	8	-127	0	0	-109	-6	-11	40	5	0	50
57.2621	0	114	196	21	116	180	36	112	210	64	110	183	34	4	8	-127	0	-1	-109	-6	-10	41	4	0	51
57.385	0	114	197	20	117	180	36	112	211	63	109	184	34	5	8	-125	0	0	-109	-5	-11	42	5	0	51
57.5078	0	113	196	25	116	179	36	112	210	64	110	184	33	5	8	-127	0	0	-109	-6	-10	41	4	0	51
57.6307	0	115	195	24	116	177	36	112	208	65	110	184	33	5	8	-127	0	0	-109	-7	-10	40	4	0	51
57.7536	0	114	195	24	117	178	35	111	208	64	109	185	33	5	7	-126	-1	0	-109	-6	-10	41	4	0	51
57.8765	0	114	195	22	115	178	35	112	209	63	109	184	33	5	8	-127	0	-1	-108	-6	-11	40	4	0	51
57.9994	0	114	196	21	116	181	36	111	210	62	109	183	33	5	8	-126	0	0	-109	-7	-10	42	3	0	51
58.1222	0	114	196	22	115	180	36	111	210	62	109	183	34	4	8	-125	0	0	-109	-6	-10	43	4	0	51
58.2451	0	114	195	24	116	177	36	112	208	64	110	184	33	5	7	-126	0	0	-109	-6	-10	39	4	0	50
58.368	0	114	195	24	116	176	36	111	208	64	110	183	34	4	7	-127	0	0	-108	-7	-10	40	5	0	50
58.4909	0	113	195	23	116	178	35	111	209	65	109	183	33	5	7	-127	-1	0	-109	-7	-10	40	5	0	50
58.6138	0	114	196	21	116	180	36	111	209	63	109	182	33	5	7	-126	0	0	-109	-6	-11	41	4	0	51
58.7366	0	114	196	20	116	181	36	112	211	62	110	182	34	4	8	-125	0	0	-108	-6	-11	42	5	1	51
58.8595	0	114	196	22	116	177	35	112	209	62	109	183	34	4	8	-125	0	-1	-109	-6	-10	42	4	0	51
58.9824	0	113	195	24	117	176	36	112	208	64	109	184	33	5	7	-126	0	0	-108	-6	-11	41	4	0	51
59.1053	0	114	194	22	116	177	35	111	208	64	110	183	34	4	7	-127	0	-1	-108	-6	-10	41	5	0	51
59.2282	0	115	194	22	116	177	36	112	208	63	109	183	34	5	7	-126	-1	0	-108	-7	-11	41	4	0	51
59.351	0	114	196	21	116	179	35	111	209	63	109	183	33	4	8	-125	0	0	-109	-7	-11	42	5	0	52
59.4739	0	114	195	19	116	181	36	111	210	62	109	182	33	4	8	-125	0	0	-109	-7	-10	42	4	0	51
59.5968	0	113	196	23	116	179	35	111	210	62	110	183	33	5	8	-125	0	-1	-109	-6	-11	42	5	0	51
59.7197	0	114	195	23	117	178	35	112	209	63	109	183	33	4	8	-127	0	0	-108	-6	-9	40	5	0	51
59.8426	0	113	195	23	116	178	35	112	209	64	108	182	33	4	7	-127	-1	0	-109	-6	-11	40	4	0	51
59.9654	0	114	196	22	116	179	35	112	210	64	109	182	33	4	7	-127	0	0	-109	-7	-11	41	4	1	50
60.0883	0	114	195	19	117	181	36	111	211	63	110	183	34	5	8	-124	0	0	-109	-5	-10	42	4	0	51
60.2112	0	115	197	19	116	182	36	112	212	61	110	183	34	5	7	-124	0	0	-109	-6	-11	43	5	0	52
60.3341	0	113	196	24	116	179	35	112	211	64	110	184	33	4	8	-126	-1	0	-108	-5	-10	42	4	0	51
60.457	0	114	196	22	116	180	35	113	210	64	109	183	33	4	7	-126	-1	0	-109	-6	-10	41	4	0	50
60.5798	0	114	195	21	116	181	35	112	210	63	109	181	34	4	8	-126	0	0	-108	-7	-10	41	3	0	51
60.7027	0	114	196	20	116	181	36	112	210	63	109	182	33	5	7	-126	0	0	-108	-6	-11	43	4	0	51
60.8256	0	114	197	19	117	181	36	112	212	62	110	183	34	4	8	-125	0	0	-109	-6	-10	42	4	0	52
60.9485	0	114	198	20	117	180	36	113	213	62	109	183	33	4	8	-125	0	0	-110	-6	-10	42	4	0	52
61.0714	0	114	197	21	117	177	35	111	210	64	110	185	34	4	7	-126	0	0	-109	-6	-11	41	5	0	51
61.1942	0	114	195	19	117	178	36	111	210	63	110	184	32	5	7	-126	0	-1	-110	-5	-10	41	4	0	51
61.3171	0	113	197	20	117	181	35	112	211	63	109	182	33	4	8	-126	0	0	-109	-6	-11	42	4	0	51
61.44	0	114	197	18	117	182	35	112	211	62	110	183	33	4	7	-126	0	0	-110	-5	-10	43	4	1	52
61.5629	0	114	198	19	117	182	36	111	213	61	110	183	35	4	8	-124	0	0	-110	-6	-11	43	4	0	52
61.6858	0	114	198	23	116	178	36	112	212	64	109	185	34	5	8	-126	0	0	-109	-7	-11	42	4	0	51
61.8086	0	114	196	20	116	179	35	113	210	64	110	184	33	4	7	-127	-1	0	-108	-6	-11	41	5	0	51
61.9315	0	115	197	20	117	179	37	113	210	64	109	183	33	4	7	-126	-1	0	-109	-6	-11	42	4	0	51
62.0544	0	114	197	19	116	180	36	113	212	61	109	183	33	4	7	-125	0	0	-110	-6	-11	43	5	0	51
62.1773	0	114	196	19	118	183	37	112	211	61	109	183	35	4	7	-124	-1	0	-109	-6	-11	42	4	0	51
62.3002	0	114	197	22	117	179	35	112	211	62	110	185	32	4	8	-125	0	0	-109	-7	-11	43	5	0	52
62.423	0	114	196	21	116	177	35	112	210	63	109	184	33	4	7	-127	0	0	-109	-6	-10	41	4	0	51
62.5459	0	114	196	20	116	179	36	112	210	64	109	183	33	4	7	-126	-1	0	-109	-6	-11	41	4	0	51
62.6688	0	114	196	20	116	180	36	112	211	62	109	182	33	4	8	-126	-1	0	-108	-7	-11	41	4	0	51
62.7917	0	114	197	18	117	183	36	111	212	62	110	183	34	4	8	-125	0	0	-110	-7	-11	42	5	0	52
62.9146	0	114	198	20	116	181	35	113	212	62	110	184	34	4	8	-125	-1	0	-110	-6	-11	42	4	0	52
63.0374	0	115	196	22	117	177	36	112	209	64	110	185	33	5	7	-127	0	-1	-109	-6	-10	41	5	0	51
63.1603	0	115	195	22	117	177	36	112	210	64	109	186	34	4	7	-126	0	-1	-109	-6	-10	41	4	0	51
63.2832	0	115	195	21	117	179	35	112	210	64	110	184	34	4	8	-127	0	0	-109	-6	-10	41	4	0	51
63.4061	0	114	196	21	117	181	35	112	211	63	110	183	34	4	8	-126	0	0	-110	-7	-11	42	4	0	51
63.529	0	114	197	19	116	182	36	112	212	62	109	182	34	5	8	-125	0	0	-109	-6	-11	43	4	0	52
63.6518	0	114	198	23	117	178	35	113	211	62	110	184	33	5	8	-126	0	0	-108	-6	-11	42	5	0	51
63.7747	0	114	196	22	116	178	36	112	209	65	109	184	34	5	7	-126	-1	0	-109	-6	-10	41	4	0	51
63.8976	0	114	195	23	116	179	35	112	211	64	110	184	33	4	8	-126	0	0	-109	-6	-10	41	5	0	50
64.0205	0	114	195	21	116	178	36	113	211	62	109	184	32	4	8	-126	0	0	-108	-6	-11	41	3	0	51
64.1434	0	114	198	19	117	181	36	112	211	62	109	183	34	5	8	-124	0	0	-109	-6	-10	42	5	0	51
64.2662	0	114	197	20	117	182	35	112	212	61	109	183	34	4	8	-124	-1	0	-109	-6	-11	42	5	0	52
64.3891	0	114	196	23	117	179	35	111	210	64	109	184	33	4	9	-126	0	0	-109	-6	-11	41	4	0	52
64.512	0	113	196	21	117	179	35	112	210	64	109	183	34	5	8	-126	0	0	-109	-6	-10	40	5	0	51
64.6349	0	114	195	21	117	177	35	111	210	64	109	184	33	4	8	-127	0	0	-108	-6	-11	42	4	0	51
64.7578	0	114	196	20	117	181	36	112	210	63	110	182	33	4	8	-126	0	0	-109	-7	-11	42	4	0	52
64.8806	0	114	196	19	117	182	36	112	212	62	110	183	33	4	7	-125	0	0	-110	-5	-10	43	4	0	52
65.0035	0	114	197	20	117	181	35	113	213	62	110	184	34	5	7	-124	0	0	-109	-6	-11	43	5	0	52
65.1264	0	114	195	22	116	179	35	112	210	64	110	184	33	4	7	-126	0	-1	-108	-6	-11	41	5	0	51
65.2493	0	114	196	22	117	180	35	112	210	64	110	184	34	5	8	-126	0	0	-109	-7	-10	41	5	0	51
65.3722	0	114	196	22	116	180	35	112	211	63	110	182	33	5	7	-126	0	0	-108	-6	-10	41	4	0	51
65.495	0	114	197	20	116	182	36	112	212	63	110	184	34	5	8	-125	0	0	-108	-6	-11	42	5	0	52
65.6179	0	114	197	19	117	182	36	113	213	62	110	183	33	3	8	-123	0	0	-109	-6	-11	42	4	0	52
65.7408	0	115	198	23	117	180	36	112	213	64	111	185	32	4	8	-126	0	0	-109	-6	-11	43	4	0	51
65.8637	0	114	197	21	117	178	35	113	211	64	111	185	33	4	8	-127	-1	-1	-108	-7	-10	40	4	1	51
65.9866	0	114	196	22	116	178	36	112	210	64	111	185	33	4	8	-126	0	-1	-109	-6	-11	40	4	0	51
66.1094	0	115	197	20	116	181	36	112	213	63	109	183	34	4	7	-126	0	0	-108	-7	-11	41	4	0	52
66.2323	0	114	198	20	118	182	37	112	213	62	109	183	33	4	7	-124	-1	0	-109	-6	-11	43	5	0	52
66.3552	0	114	198	23	117	180	36	112	213	62	110	185	34	5	8	-125	-1	0	-110	-6	-10	43	4	0	53
66.4781	0	115	197	22	117	178	35	112	211	65	110	185	33	4	8	-126	0	0	-109	-6	-12	41	4	0	51
66.601	0	114	197	22	117	178	36	112	211	64	109	185	33	4	9	-126	0	-1	-109	-5	-12	40	4	0	51
66.7238	0	114	196	21	116	178	34	112	210	64	110	184	33	4	8	-126	-1	0	-109	-6	-11	42	4	0	51
66.8467	0	113	197	20	116	183	35	112	212	63	110	183	33	4	7	-125	0	0	-109	-6	-10	42	4	0	52
66.9696	0	114	198	21	117	184	35	112	213	61	110	185	34	5	8	-124	0	0	-109	-6	-11	43	5	0	51
67.0925	0	114	197	24	116	179	35	112	210	64	111	185	34	4	8	-126	0	0	-108	-7	-11	41	4	0	51
67.2154	0	114	196	23	117	179	35	112	211	64	110	184	34	5	8	-127	0	0	-109	-6	-11	40	4	0	51
67.3382	0	114	196	22	116	180	36	112	211	65	110	184	33	4	7	-127	-1	0	-109	-6	-10	40	4	0	51
67.4611	0	114	197	21	117	180	35	112	211	63	110	185	34	5	7	-126	0	0	-108	-6	-11	41	4	0	51
67.584	0	114	197	20	116	181	36	113	212	62	110	184	34	5	8	-124	0	0	-108	-6	-10	42	4	0	52
67.7069	0	114	197	24	117	180	35	112	212	63	110	185	33	5	7	-125	0	0	-109	-6	-11	42	5	0	51
67.8298	0	114	195	24	117	178	35	112	210	65	110	185	33	4	8	-127	0	0	-109	-7	-11	40	4	0	50
67.9526	0	113	197	24	116	178	36	111	211	64	109	185	33	4	8	-126	0	0	-108	-6	-10	39	4	0	50
68.0755	0	114	195	23	116	181	35	113	210	64	110	183	33	5	8	-126	0	0	-108	-6	-11	40	4	0	51
68.1984	0	113	197	22	116	181	36	112	211	63	109	182	33	4	8	-126	0	0	-109	-6	-11	41	4	0	52
68.3213	0	114	198	21	116	183	35	111	212	62	110	183	34	4	8	-125	0	0	-109	-6	-11	42	3	0	51
68.4442	0	114	197	25	116	178	35	112	210	65	110	185	33	4	8	-126	0	0	-107	-7	-11	40	4	0	50
68.567	0	113	196	24	116	178	35	112	209	65	110	184	33	4	7	-126	0	0	-108	-6	-11	40	5	0	52
68.6899	0	114	196	24	116	178	35	112	210	64	110	184	33	4	7	-126	-1	0	-108	-6	-11	41	4	0	50
68.8128	0	115	196	23	116	181	36	111	210	65	110	182	32	4	8	-127	-1	0	-109	-5	-10	40	4	0	50
68.9357	0	114	196	22	116	181	35	112	211	64	110	182	34	5	7	-126	0	0	-108	-7	-10	41	4	0	51
69.0586	0	114	197	22	117	182	35	112	211	63	110	183	34	4	7	-124	0	0	-109	-6	-11	41	4	0	51
69.1814	0	112	196	24	117	178	35	111	209	65	109	184	33	4	8	-127	0	0	-108	-5	-10	41	3	0	51
69.3043	0	113	195	24	116	178	36	112	209	65	109	185	33	5	7	-126	0	0	-108	-6	-11	40	4	0	50
69.4272	0	113	194	24	117	178	35	111	209	65	110	183	33	5	7	-127	0	0	-107	-6	-10	40	4	0	50
69.5501	0	113	195	22	116	180	36	112	210	63	109	182	33	4	8	-126	0	0	-108	-6	-10	40	5	0	51
69.673	0	114	196	21	116	181	36	112	211	63	110	182	33	4	7	-124	0	0	-108	-6	-10	41	5	0	51
69.7958	0	113	196	22	116	179	33	112	211	62	110	184	36	5	8	-125	0	0	-111	-6	-10	41	3	0	48
69.9187	0	113	195	23	116	177	35	111	210	65	109	184	33	4	8	-126	0	-1	-108	-7	-10	40	5	0	50
70.0416	0	114	195	23	116	178	35	112	209	64	109	184	33	4	8	-126	0	0	-107	-6	-10	41	4	0	50
70.1645	0	113	195	23	116	180	35	112	210	64	109	183	33	4	8	-126	-1	0	-108	-6	-11	40	4	0	50
70.2874	0	113	196	21	116	181	35	112	211	63	110	183	34	4	8	-126	-1	0	-109	-6	-10	41	4	0	51
70.4102	0	114	197	20	117	182	33	111	212	62	109	182	36	5	8	-124	0	0	-111	-6	-10	42	3	0	49
70.5331	0	114	197	23	117	180	34	112	211	62	110	183	33	5	8	-124	0	0	-108	-6	-10	43	5	0	51
70.656	0	114	195	22	116	178	35	111	210	65	109	184	32	4	8	-127	-1	0	-108	-6	-10	40	4	0	51
70.7789	0	112	195	23	116	179	35	111	211	64	110	184	33	4	7	-127	0	0	-108	-6	-11	41	5	0	50
70.9018	0	114	195	21	117	178	36	112	210	64	110	184	33	5	7	-126	0	0	-108	-6	-10	41	4	0	51
71.0246	0	113	197	20	117	181	33	112	211	61	110	183	36	5	9	-125	0	0	-111	-6	-10	41	4	0	48
71.1475	0	113	197	21	117	181	33	112	213	61	110	184	36	5	9	-124	0	0	-111	-6	-11	43	4	0	50
71.2704	0	114	196	23	116	177	35	112	210	64	109	185	33	4	7	-126	-1	0	-108	-6	-10	40	4	0	51
71.3933	0	113	195	21	115	178	35	112	209	64	110	184	33	4	7	-127	-1	0	-108	-6	-11	41	4	0	50
71.5162	0	114	195	21	116	179	36	111	210	63	109	184	33	5	7	-126	0	0	-108	-6	-10	42	3	1	50
71.639	0	113	196	20	117	179	35	111	211	62	109	183	33	3	8	-125	0	-1	-109	-6	-10	42	5	0	51
71.7619	0	113	196	19	117	182	34	111	212	61	109	182	36	5	7	-124	0	0	-112	-6	-11	43	4	0	49
71.8848	0	114	196	23	116	178	35	111	211	63	110	184	33	4	9	-124	0	0	-108	-6	-11	42	4	0	51
72.0077	0	114	194	21	117	177	36	111	209	64	109	185	33	4	8	-126	0	0	-108	-6	-10	41	4	0	51
72.1306	0	114	195	21	116	177	36	110	209	63	109	183	33	4	8	-126	0	0	-108	-6	-10	41	5	0	51
72.2534	0	113	195	20	117	178	35	112	209	63	110	182	33	4	7	-127	0	0	-109	-6	-10	42	4	0	51
72.3763	0	115	196	19	116	181	36	112	211	62	109	182	33	4	8	-125	0	0	-109	-6	-11	43	4	0	52
72.4992	0	113	196	21	117	180	35	112	211	62	109	183	33	5	7	-124	0	0	-108	-6	-11	42	4	0	51
72.6221	0	113	195	22	116	176	34	111	210	63	109	184	34	4	8	-126	0	0	-108	-6	-10	40	5	0	51
72.745	0	113	194	22	116	176	35	111	208	63	110	184	33	4	8	-127	0	0	-109	-6	-10	41	4	0	50
72.8678	0	114	194	21	116	177	35	111	208	62	109	183	33	5	7	-126	0	0	-108	-6	-10	41	4	0	52
72.9907	0	114	196	20	116	179	35	111	209	62	109	181	33	4	7	-126	0	0	-108	-6	-11	42	3	0	51
73.1136	0	113	195	19	116	181	35	112	210	61	110	182	33	5	7	-125	-1	0	-109	-6	-10	43	5	0	52
73.2365	0	114	195	23	116	177	35	112	209	63	109	183	33	4	8	-126	0	0	-109	-5	-10	42	4	0	51
73.3594	0	113	194	22	117	177	35	111	207	63	109	182	32	4	8	-127	-1	0	-108	-7	-10	41	3	0	50
73.4822	0	113	194	22	117	177	35	111	208	63	109	183	33	4	8	-126	-1	0	-109	-6	-11	40	4	0	50
73.6051	0	113	195	22	116	178	35	111	208	62	109	182	32	5	7	-126	0	0	-109	-6	-10	42	5	0	50
73.728	0	113	195	20	116	180	35	111	208	62	109	182	33	4	8	-126	-1	0	-108	-6	-10	42	4	0	52
73.8509	0	113	195	21	116	179	35	111	209	62	110	182	32	4	8	-125	0	0	-108	-6	-11	43	4	0	51
73.9738	0	113	194	23	117	177	35	112	208	63	109	182	33	5	8	-127	0	0	-108	-6	-11	41	4	0	50
74.0966	0	113	193	22	116	178	35	111	207	64	109	182	32	4	8	-126	0	0	-108	-6	-10	41	5	0	50
74.2195	0	113	194	21	117	179	35	111	208	63	109	181	32	4	8	-127	0	-1	-109	-6	-10	41	4	0	51
74.3424	0	114	194	20	116	180	35	111	209	61	109	181	33	4	8	-126	0	0	-109	-6	-10	42	5	0	50
74.4653	0	114	195	19	116	180	35	111	209	61	109	181	33	4	8	-124	0	0	-109	-6	-10	42	4	0	52
74.5882	0	114	195	22	117	177	34	111	209	62	109	182	33	4	7	-126	0	-1	-109	-6	-10	43	4	0	52
74.711	0	114	194	21	115	178	35	111	207	63	109	182	33	5	8	-127	-1	0	-108	-6	-11	41	5	0	50
74.8339	0	113	194	21	116	180	35	111	208	63	109	181	33	5	8	-126	0	0	-108	-6	-10	42	4	0	51
74.9568	0	113	195	20	116	180	35	111	208	63	109	180	33	5	8	-127	-1	0	-108	-7	-11	42	5	0	51
75.0797	0	113	194	19	117	180	36	111	211	61	109	181	32	4	8	-125	-1	0	-109	-6	-11	43	5	0	52
75.2026	0	114	196	20	117	181	33	111	210	61	110	182	35	4	8	-124	-1	0	-112	-6	-10	43	5	1	49
75.3254	0	113	195	23	117	177	35	111	209	64	109	183	33	5	8	-125	0	0	-109	-6	-11	41	4	0	50
75.4483	0	114	193	20	117	177	35	112	209	63	109	183	33	4	7	-126	0	0	-108	-6	-11	41	4	0	51
75.5712	0	113	194	21	117	177	35	112	208	62	110	183	33	4	7	-126	-1	0	-108	-6	-11	42	6	0	50
75.6941	0	114	194	19	117	180	35	111	209	61	109	181	33	5	7	-126	-1	0	-109	-6	-11	42	4	0	52
75.817	0	114	196	18	117	181	33	111	211	61	109	182	36	5	7	-124	0	0	-111	-6	-12	42	4	0	49
75.9398	0	113	195	22	117	179	34	112	209	62	110	182	33	4	7	-125	0	0	-108	-6	-10	42	4	0	51
76.0627	0	113	195	21	116	177	34	111	209	62	110	183	33	4	7	-126	-1	0	-109	-6	-10	41	4	0	51
76.1856	0	113	194	20	116	179	36	111	208	62	110	181	33	5	7	-126	-1	0	-109	-7	-11	42	4	0	52
76.3085	0	114	194	18	117	179	35	111	209	61	109	181	32	4	7	-126	-1	0	-109	-6	-11	43	4	1	52
76.4314	0	113	196	18	117	180	35	111	211	61	110	181	33	4	7	-124	-1	-1	-110	-6	-11	43	5	0	52
76.5542	0	114	198	20	117	180	36	112	210	61	109	182	34	4	8	-123	0	0	-109	-6	-10	43	4	0	52
76.6771	0	113	195	22	116	177	35	111	209	63	110	182	33	5	7	-126	0	0	-109	-6	-11	41	4	0	51
76.8	0	113	194	22	117	179	35	112	208	61	110	181	33	4	7	-126	0	0	-109	-6	-11	42	4	0	51
76.9229	0	114	195	19	116	180	35	112	208	62	109	182	33	4	8	-126	0	0	-109	-6	-10	42	4	0	51
77.0458	0	114	196	19	116	180	36	111	210	60	109	181	32	5	8	-125	0	0	-110	-6	-11	42	4	0	52
77.1686	0	114	196	19	117	182	36	112	212	61	110	182	34	4	8	-124	0	0	-110	-6	-11	44	3	0	53
77.2915	0	113	196	22	117	178	35	111	210	63	109	183	32	4	8	-126	0	-1	-108	-6	-10	42	4	0	51
77.4144	0	113	195	21	115	178	35	112	208	62	109	183	32	5	8	-125	-1	0	-108	-7	-10	41	4	0	52
77.5373	0	113	195	21	118	179	35	112	209	62	109	182	33	4	8	-127	0	0	-109	-6	-10	43	4	0	51
77.6602	0	113	196	19	116	178	34	111	210	61	110	182	33	4	8	-126	-1	0	-110	-6	-10	42	5	0	51
77.783	0	114	196	17	117	181	35	112	210	60	110	182	32	5	8	-124	0	0	-109	-6	-11	43	4	0	52
77.9059	0	115	196	19	116	180	35	111	211	60	109	183	33	5	7	-123	0	0	-110	-6	-11	44	5	0	52
78.0288	0	113	195	20	117	176	35	111	208	62	109	184	32	5	7	-126	0	0	-109	-7	-10	41	4	0	52
78.1517	0	115	195	20	117	179	35	112	209	62	109	182	33	5	8	-126	0	-1	-110	-6	-10	42	4	0	51
78.2746	0	113	195	20	117	178	35	111	208	62	109	182	32	4	8	-126	0	0	-109	-7	-10	43	5	0	51
78.3974	0	114	195	19	117	181	35	112	210	60	109	182	32	5	7	-125	0	0	-109	-6	-11	43	4	0	52
78.5203	0	114	196	18	117	182	36	111	211	60	110	182	34	5	7	-124	-1	0	-110	-6	-10	43	5	1	52
78.6432	0	113	197	21	118	182	35	112	211	61	110	183	33	4	8	-124	0	0	-109	-6	-11	44	4	0	52
78.7661	0	114	197	20	117	180	35	112	210	63	110	183	33	4	9	-126	0	0	-109	-5	-10	41	4	0	51
78.889	0	114	196	19	117	182	35	112	209	61	109	183	33	5	8	-126	-1	0	-109	-6	-11	42	4	0	51
79.0118	0	114	196	19	117	181	36	112	210	62	110	183	33	4	8	-126	0	0	-109	-6	-10	42	4	0	52
79.1347	0	114	197	18	117	183	36	112	212	61	110	183	32	4	8	-125	0	0	-109	-6	-9	43	4	0	52
79.2576	1	113	197	17	117	183	34	112	213	61	110	183	36	4	8	-123	-1	0	-112	-6	-11	43	4	0	49
79.3805	0	114	197	20	117	180	35	112	212	62	109	186	32	5	8	-124	0	-1	-109	-7	-11	43	5	0	51
79.5034	0	113	197	20	117	179	35	112	211	62	109	185	32	4	7	-126	0	0	-109	-6	-11	41	4	0	50
79.6262	0	115	197	20	117	181	35	112	210	62	110	183	34	4	8	-126	0	0	-109	-6	-10	43	4	0	51
79.7491	0	114	196	18	117	181	36	112	211	61	110	184	32	4	7	-126	0	0	-109	-7	-11	44	4	0	52
79.872	0	113	198	18	117	183	36	112	212	60	110	183	33	5	7	-123	0	0	-110	-6	-11	43	3	1	53
79.9949	0	114	198	20	117	183	32	112	213	60	110	184	36	4	7	-124	0	0	-112	-6	-11	44	4	0	50
80.1178	0	113	197	20	118	179	35	112	211	63	110	185	33	4	8	-126	0	-1	-111	-6	-11	43	5	0	52
80.2406	0	114	197	19	117	180	35	112	211	62	109	185	33	5	7	-126	-1	0	-109	-6	-11	43	4	0	52
80.3635	0	114	196	19	117	181	35	112	212	62	110	184	33	5	9	-126	0	0	-109	-6	-11	43	5	0	51
80.4864	0	114	198	17	116	182	35	112	213	61	110	183	33	5	8	-125	-1	0	-110	-7	-11	43	4	0	52
80.6093	0	114	198	18	117	183	34	112	214	60	110	184	36	4	8	-124	0	0	-113	-6	-10	44	4	0	49
80.7322	0	114	197	22	117	179	36	111	212	61	110	186	33	4	8	-124	0	0	-109	-6	-11	43	3	0	51
80.855	0	115	196	20	117	181	35	112	210	62	109	185	33	5	8	-126	0	-1	-109	-6	-11	41	4	0	51
80.9779	0	114	197	20	118	180	35	111	211	62	110	184	33	3	8	-126	0	0	-110	-7	-11	41	4	0	51
81.1008	0	114	198	18	117	182	36	111	213	61	110	184	33	4	8	-126	0	0	-110	-7	-11	43	4	0	52
81.2237	0	115	198	18	117	183	35	112	213	60	111	184	34	5	8	-125	-1	0	-108	-6	-11	44	5	0	53
81.3466	0	114	198	21	118	181	36	112	213	62	111	185	32	5	8	-125	-1	0	-110	-6	-10	42	4	0	51
81.4694	0	114	196	21	116	182	35	112	211	64	110	184	33	4	8	-126	0	0	-110	-7	-11	41	4	0	51
81.5923	0	114	197	21	117	182	35	111	210	63	110	184	33	4	8	-126	0	0	-110	-6	-10	41	4	0	51
81.7152	0	113	197	20	117	182	35	111	210	63	109	184	33	4	8	-126	0	0	-109	-6	-10	42	4	0	51
81.8381	0	114	197	20	117	183	36	112	212	62	110	185	32	4	8	-126	0	0	-109	-6	-11	43	4	0	52
81.961	0	114	197	20	118	183	36	112	212	62	110	185	33	5	8	-125	0	-1	-109	-6	-11	43	4	0	52
82.0838	0	114	195	23	117	179	35	111	210	63	111	185	33	4	8	-126	0	0	-109	-6	-11	41	5	0	51
82.2067	0	114	196	22	117	179	36	112	210	64	110	185	33	5	8	-127	0	0	-108	-6	-11	41	5	0	51
82.3296	0	114	196	21	117	181	36	112	211	62	110	185	33	4	8	-127	0	0	-109	-6	-11	40	6	0	51
82.4525	0	114	195	19	117	182	35	111	212	62	109	183	33	4	8	-127	0	0	-109	-7	-10	42	4	0	51
82.5754	0	114	197	19	117	183	35	112	212	61	110	184	33	5	8	-125	0	0	-109	-6	-11	43	3	0	52
82.6982	0	114	196	22	117	182	35	112	212	62	110	185	33	4	8	-125	-1	0	-109	-6	-11	43	4	0	51
82.8211	0	114	195	22	116	181	36	111	210	63	110	183	33	5	8	-127	0	0	-109	-6	-10	41	5	0	51
82.944	0	114	195	21	116	180	35	112	210	64	109	185	33	4	8	-126	0	0	-109	-6	-10	41	3	0	51
83.0669	0	113	196	20	117	181	35	111	210	62	109	185	33	4	8	-127	-1	0	-108	-6	-10	41	5	0	51
83.1898	0	114	196	20	117	181	36	111	211	62	110	186	34	4	8	-126	0	0	-109	-6	-10	42	4	0	51
83.3126	0	113	198	19	117	183	36	111	212	61	110	184	34	5	9	-124	0	-1	-109	-7	-11	42	4	0	52
83.4355	0	114	195	23	117	180	35	112	211	63	109	186	33	5	7	-126	-1	0	-109	-5	-11	42	4	0	51
83.5584	0	114	196	21	117	181	35	112	210	63	110	184	33	4	7	-126	-1	0	-109	-6	-10	41	4	0	51
83.6813	0	115	195	22	117	182	36	111	210	64	109	183	33	4	8	-126	0	0	-108	-6	-11	42	5	1	51
83.8042	0	114	197	20	116	182	36	112	212	63	109	184	33	5	8	-126	0	0	-110	-6	-11	42	4	0	51
83.927	0	113	197	19	117	184	36	112	212	62	110	184	33	4	8	-125	0	0	-109	-6	-10	43	5	0	52
84.0499	0	113	198	20	117	183	36	111	212	61	109	186	34	4	8	-124	0	0	-110	-6	-12	44	5	0	52
84.1728	0	114	197	23	117	179	36	112	211	64	110	187	32	4	7	-126	0	0	-108	-7	-10	41	4	0	51
84.2957	0	114	196	21	116	181	35	111	212	63	110	184	34	5	8	-126	0	0	-109	-7	-11	41	5	0	51
84.4186	0	114	197	20	117	181	35	111	211	63	109	185	34	5	8	-127	0	-1	-110	-5	-11	41	4	0	51
84.5414	0	114	196	19	117	182	36	112	211	61	110	185	33	5	7	-126	0	-1	-109	-7	-11	42	5	0	51
84.6643	0	114	198	18	117	183	33	112	213	61	109	185	36	4	8	-124	0	0	-111	-7	-11	43	4	0	50
84.7872	0	114	198	20	116	181	36	112	213	61	110	186	33	5	8	-123	-1	0	-110	-6	-11	43	3	0	52
84.9101	0	114	197	21	117	180	36	112	212	63	109	186	33	5	8	-126	0	0	-109	-7	-10	42	4	0	51
85.033	0	113	197	20	118	182	35	111	212	62	109	185	33	4	8	-127	0	0	-109	-7	-11	42	4	0	51
85.1558	0	114	196	19	117	182	35	112	212	62	110	185	34	5	8	-126	0	0	-109	-6	-11	43	4	1	52
85.2787	0	114	199	18	117	184	35	112	213	61	110	184	34	5	7	-124	-1	-1	-109	-6	-11	43	4	0	52
85.4016	0	113	198	18	117	184	36	112	215	60	110	186	34	5	8	-123	-1	0	-111	-7	-11	43	5	0	53
85.5245	0	114	197	22	116	180	36	112	213	63	109	187	32	4	9	-125	0	0	-109	-6	-11	43	3	0	52
85.6474	0	114	196	20	117	180	35	112	212	62	109	187	33	5	8	-126	0	-1	-110	-6	-10	42	4	0	52
85.7702	0	113	197	19	117	182	36	112	212	61	110	184	34	4	7	-126	0	0	-109	-6	-10	42	4	0	52
85.8931	0	114	197	19	116	183	35	111	213	61	109	185	34	5	8	-126	0	0	-110	-6	-10	43	4	1	52
86.016	0	114	198	18	117	184	36	111	214	61	111	185	34	4	8	-123	-1	0	-109	-6	-11	44	4	1	53
86.1389	0	114	198	22	116	182	35	112	213	62	111	187	34	4	7	-124	0	0	-110	-7	-11	43	4	0	51
86.2618	0	113	197	20	117	180	35	112	212	63	109	187	34	4	8	-127	0	-1	-110	-7	-10	42	4	0	52
86.3846	0	114	197	20	117	182	35	112	212	62	110	185	34	4	8	-126	0	0	-109	-6	-11	43	4	0	51
86.5075	0	114	198	19	117	182	35	113	214	62	109	185	33	5	8	-126	0	0	-110	-7	-11	43	5	0	51
86.6304	0	114	197	19	117	183	36	112	214	61	110	184	33	5	8	-125	0	0	-110	-6	-12	43	4	0	51
86.7533	0	114	198	19	117	183	35	111	215	61	110	186	33	5	8	-124	0	0	-110	-6	-11	44	4	0	52
86.8762	0	114	197	21	117	181	35	112	212	63	110	186	33	5	7	-126	0	0	-109	-6	-10	42	4	0	51
86.999	0	115	196	19	117	179	36	111	211	62	110	186	33	5	8	-127	0	0	-110	-6	-10	42	4	0	51
87.1219	0	114	197	19	117	180	36	112	212	62	109	186	33	4	7	-127	-1	-1	-109	-6	-10	43	3	0	52
87.2448	0	113	197	18	116	182	36	111	212	62	110	185	33	5	8	-126	-1	0	-109	-6	-10	43	5	0	52
87.3677	0	114	197	18	116	183	36	112	213	61	109	184	34	5	7	-124	-1	0	-110	-6	-11	44	4	0	53
87.4906	0	113	197	20	117	181	35	112	212	62	110	185	33	4	7	-124	0	0	-109	-6	-11	43	3	1	52
87.6134	0	114	195	20	117	179	36	112	210	62	109	186	33	5	7	-126	0	0	-109	-6	-10	42	4	0	51
87.7363	0	114	196	20	116	179	35	113	211	61	109	185	33	4	8	-126	0	0	-110	-6	-11	42	3	0	52
87.8592	0	114	197	18	116	181	35	111	212	62	110	184	33	4	7	-126	-1	0	-111	-6	-10	43	4	0	52
87.9821	0	114	197	17	116	182	35	111	212	61	110	185	35	4	7	-124	0	0	-110	-6	-11	44	4	0	52
88.105	0	114	198	19	117	183	35	111	213	60	111	185	33	4	8	-124	-1	0	-110	-6	-12	44	4	0	52
88.2278	0	114	196	20	117	180	36	112	211	62	109	186	33	4	7	-126	-1	0	-110	-6	-11	42	4	0	52
88.3507	0	114	196	19	116	181	36	111	211	62	110	186	33	4	7	-127	0	0	-110	-6	-10	42	5	0	52
88.4736	0	113	196	19	117	182	36	111	211	61	110	185	33	5	8	-126	0	0	-109	-7	-10	42	4	0	51
88.5965	0	114	196	18	117	183	36	111	212	62	110	184	33	4	8	-125	-1	-1	-110	-6	-10	44	4	0	52
88.7194	0	114	197	17	117	183	35	112	214	61	109	185	34	4	8	-125	0	-1	-111	-6	-11	44	4	0	53
88.8422	0	114	197	20	116	181	35	111	211	62	109	186	33	5	8	-125	0	0	-110	-5	-10	43	4	0	52
88.9651	0	114	195	19	116	180	35	112	211	62	110	187	33	4	8	-127	0	0	-110	-6	-10	43	5	0	52
89.088	0	114	196	19	117	181	36	112	211	62	110	185	34	3	8	-126	0	0	-110	-6	-11	43	4	0	52
89.2109	0	113	196	18	117	182	35	111	211	61	109	184	34	5	8	-126	0	0	-110	-6	-11	44	4	0	52
89.3338	0	113	197	17	117	183	36	112	213	61	110	185	33	5	7	-125	-1	0	-110	-7	-11	44	4	0	52
89.4566	0	113	198	20	116	181	35	112	212	61	110	185	33	4	8	-124	-1	0	-110	-6	-10	44	4	0	52
89.5795	0	114	195	19	117	179	35	112	210	63	109	187	34	5	8	-126	0	-1	-110	-6	-11	43	4	0	52
89.7024	0	113	196	20	117	180	36	111	210	61	109	186	33	4	7	-127	0	0	-111	-5	-10	43	4	0	51
89.8253	0	113	196	19	117	180	36	112	211	62	110	185	34	4	8	-126	0	0	-109	-7	-10	43	4	0	51
89.9482	0	113	196	17	116	181	36	111	211	62	109	185	34	4	8	-125	-1	0	-110	-5	-11	43	4	0	52
90.071	0	113	197	19	116	181	35	111	211	61	109	184	34	4	8	-125	0	0	-110	-6	-11	43	5	0	52
90.1939	0	113	195	21	116	177	35	110	209	62	109	185	34	4	7	-127	0	0	-110	-6	-11	42	4	0	51
90.3168	0	113	195	20	117	178	35	111	209	62	110	184	33	5	8	-127	-1	0	-110	-6	-11	42	4	0	52
90.4397	0	113	194	19	116	178	35	111	209	62	110	184	34	4	8	-126	0	0	-109	-6	-10	43	4	0	51
90.5626	0	113	195	17	116	179	35	110	209	61	109	183	34	5	7	-125	-1	0	-110	-5	-11	44	4	0	51
90.6854	0	113	195	18	116	180	35	111	210	60	109	182	33	4	8	-124	0	0	-110	-6	-11	44	4	0	52
90.8083	0	113	194	20	117	178	34	111	209	62	109	185	33	5	8	-125	0	-1	-110	-6	-11	43	4	0	52
90.9312	0	112	193	20	116	177	35	110	207	62	109	183	34	4	7	-126	0	0	-109	-7	-11	41	4	0	51
91.0541	0	113	193	20	116	177	35	110	207	63	109	183	33	5	7	-126	0	0	-109	-6	-10	42	4	0	51
91.177	0	112	193	19	115	178	35	110	207	62	108	182	33	4	8	-126	-1	0	-109	-6	-10	42	4	0	52
91.2998	0	113	194	17	115	179	36	111	208	62	109	181	33	4	7	-125	0	0	-109	-6	-10	43	4	0	51
91.4227	0	113	194	19	116	177	35	110	208	61	108	183	32	4	7	-124	-1	0	-109	-6	-10	43	4	0	51
91.5456	0	112	192	20	115	175	35	110	206	63	108	182	32	4	8	-126	0	-1	-109	-6	-10	42	4	1	50
91.6685	0	113	192	20	114	176	35	110	206	62	108	182	33	4	8	-126	0	-1	-109	-6	-11	42	4	0	51
91.7914	0	112	192	18	115	178	35	110	206	62	108	181	32	5	7	-127	-1	-1	-109	-6	-10	42	5	0	50
91.9142	0	112	193	18	115	178	35	110	207	61	108	180	32	4	8	-126	-1	0	-109	-6	-11	43	4	0	52
92.0371	0	112	193	17	116	179	35	110	208	60	108	180	32	4	7	-124	0	0	-110	-6	-10	43	4	1	52
92.16	0	112	192	21	115	175	34	110	207	62	108	182	32	5	8	-126	0	0	-109	-6	-11	43	4	0	51
92.2829	0	112	193	19	116	177	35	110	207	62	108	181	32	4	7	-127	0	0	-109	-6	-11	42	4	0	50
92.4058	0	113	192	19	115	177	35	110	206	62	107	179	32	4	8	-126	-1	0	-108	-6	-10	42	4	0	51
92.5286	0	112	192	18	115	179	35	110	206	62	107	178	33	5	8	-126	0	0	-109	-6	-10	43	4	0	51
92.6515	0	112	194	17	116	180	36	109	207	60	109	179	33	4	8	-125	0	-1	-109	-6	-10	44	4	0	51
92.7744	0	113	195	19	116	178	34	110	209	61	108	181	33	5	7	-125	-1	0	-109	-6	-10	44	4	0	51
92.8973	0	112	193	20	115	174	35	111	206	62	108	181	32	4	7	-126	0	0	-108	-5	-10	42	4	0	50
93.0202	0	112	193	20	115	175	34	109	206	61	108	181	32	4	7	-127	0	0	-108	-6	-11	42	4	0	50
93.143	0	112	191	19	116	177	35	110	206	61	108	179	33	4	7	-127	-1	0	-108	-6	-11	43	5	0	50
93.2659	0	112	194	18	115	179	33	110	207	59	107	180	35	4	8	-124	0	0	-111	-6	-10	44	4	0	49
93.3888	0	113	195	18	115	179	35	109	209	60	107	179	33	5	8	-123	-1	0	-109	-6	-10	43	4	0	51
93.5117	0	113	193	21	115	175	35	110	207	61	108	181	32	5	7	-127	0	0	-109	-5	-10	43	4	0	51
93.6346	0	113	194	18	115	176	35	111	207	61	108	179	33	4	8	-126	0	0	-108	-6	-11	41	4	0	52
93.7574	0	112	194	19	115	177	35	110	208	61	109	179	32	5	8	-126	0	0	-108	-6	-11	43	5	0	50
93.8803	0	113	194	17	116	179	34	110	208	60	107	179	33	4	8	-126	-1	0	-108	-7	-11	43	3	0	50
94.0032	0	113	194	18	115	180	35	111	209	60	109	179	32	4	8	-124	0	0	-109	-6	-11	44	4	0	52
94.1261	0	113	194	21	115	178	34	110	209	62	109	180	33	4	7	-126	0	0	-110	-6	-11	43	4	0	51
94.249	0	113	194	20	115	177	35	111	207	63	109	180	32	4	7	-126	0	0	-108	-6	-11	42	4	0	51
94.3718	0	112	194	20	115	176	35	111	208	62	107	181	32	5	8	-127	-1	0	-108	-7	-11	43	4	0	51
94.4947	0	113	194	18	115	178	35	110	208	61	108	178	33	5	8	-127	0	0	-109	-6	-11	43	4	0	51
94.6176	0	113	194	17	116	179	33	110	209	61	108	180	35	4	7	-125	0	0	-112	-6	-11	43	5	0	49
94.7405	0	113	195	20	115	178	35	111	208	61	108	180	32	5	8	-124	-1	0	-109	-6	-10	43	4	0	51
94.8634	0	113	194	21	116	177	34	110	207	62	108	179	32	5	7	-126	0	0	-108	-6	-10	42	4	0	50
94.9862	0	112	194	20	116	177	34	110	207	63	108	180	31	5	8	-127	-1	0	-109	-6	-11	42	4	0	51
95.1091	0	114	193	19	116	178	35	110	207	62	108	180	32	5	8	-127	0	0	-109	-6	-11	43	4	0	51
95.232	0	112	196	18	115	179	32	111	208	61	108	179	34	5	7	-125	0	0	-110	-7	-10	43	4	0	49
95.3549	0	113	195	19	116	180	32	111	210	60	108	180	35	4	8	-123	0	-1	-111	-6	-12	44	4	0	49
95.4778	0	113	194	21	116	177	35	110	207	62	108	179	32	3	8	-126	-1	0	-109	-6	-10	42	4	0	50
95.6006	0	113	193	19	115	176	34	110	207	62	109	180	31	5	7	-126	-1	0	-107	-6	-10	42	4	0	50
95.7235	0	113	194	20	116	177	34	111	207	61	109	180	32	4	8	-126	-1	0	-108	-6	-10	42	4	0	51
95.8464	0	113	193	19	115	178	34	111	207	61	108	179	32	4	7	-126	0	0	-108	-6	-10	42	5	0	51
95.9693	0	113	195	17	117	180	32	111	208	60	108	179	35	5	8	-124	0	0	-111	-6	-10	44	4	0	49
96.0922	0	113	196	20	116	179	36	112	208	61	108	180	32	4	8	-124	0	0	-109	-5	-10	43	3	0	51
96.215	0	112	194	21	116	178	35	111	207	63	108	179	32	5	7	-125	0	0	-108	-7	-10	42	5	0	51
96.3379	0	113	195	20	116	178	35	111	207	62	108	179	32	5	7	-125	0	0	-109	-6	-10	42	4	0	51
96.4608	0	114	195	18	116	179	36	111	207	62	108	179	32	5	7	-126	0	0	-108	-6	-11	43	4	0	51
96.5837	0	114	195	18	116	180	33	112	209	61	109	179	35	4	7	-125	0	0	-112	-6	-11	44	4	0	49
96.7066	0	113	195	17	116	181	33	110	211	60	109	180	35	4	7	-124	0	0	-111	-6	-10	43	4	0	50
96.8294	0	113	196	21	117	179	34	111	208	62	108	180	32	5	8	-125	-1	0	-110	-5	-10	43	4	0	51
96.9523	0	114	194	20	116	179	35	111	208	62	109	180	32	5	7	-126	-1	0	-109	-6	-11	41	4	0	51
97.0752	0	114	195	20	116	180	35	111	209	62	109	180	32	5	8	-127	0	0	-109	-6	-10	42	4	0	52
97.1981	0	113	195	21	115	181	35	112	208	62	109	180	33	4	7	-127	0	0	-108	-7	-11	42	5	0	51
97.321	0	114	197	22	117	184	36	111	211	65	109	182	33	4	8	-126	0	0	-108	-6	-11	41	4	0	50
97.4438	0	114	198	22	117	184	36	111	212	63	109	182	33	5	8	-126	-1	0	-108	-6	-11	42	4	0	51
97.5667	0	115	196	24	117	180	36	111	210	65	109	183	34	5	7	-126	0	0	-108	-7	-11	41	4	0	49
97.6896	0	113	197	23	117	182	37	112	211	65	108	181	33	4	7	-127	0	0	-108	-6	-10	41	4	0	51
97.8125	0	113	196	21	116	181	36	111	210	64	109	181	34	4	8	-127	-1	0	-107	-6	-11	41	5	0	51
97.9354	0	114	197	20	116	182	31	111	212	63	109	182	38	4	8	-126	-1	0	-113	-6	-11	42	5	0	47
98.0582	0	115	199	19	117	183	34	112	214	62	108	182	36	4	8	-124	0	0	-111	-6	-10	42	5	0	49
98.1811	0	114	198	24	117	181	36	111	212	64	109	183	33	4	8	-126	0	0	-108	-6	-11	42	4	0	50
98.304	0	114	196	22	117	180	35	112	211	65	108	182	33	5	7	-127	-1	0	-108	-5	-11	41	5	0	50
98.4269	0	114	197	22	116	181	36	111	211	63	109	182	33	4	8	-128	0	0	-108	-6	-10	41	3	0	51
98.5498	0	115	197	21	116	182	36	112	211	64	109	181	33	3	8	-126	0	0	-108	-6	-10	42	4	0	52
98.6726	0	114	199	21	117	184	36	111	212	63	108	183	34	4	8	-126	0	0	-108	-6	-11	42	4	1	51
98.7955	0	114	198	25	117	185	36	112	213	65	110	183	34	5	7	-125	0	0	-108	-6	-12	42	5	0	50
98.9184	0	114	197	25	116	183	36	110	210	67	109	183	33	5	8	-127	0	0	-107	-6	-10	39	4	0	49
99.0413	0	113	198	26	117	183	37	112	212	66	109	184	34	4	7	-126	-1	0	-108	-6	-11	40	4	0	50
99.1642	0	114	198	23	117	183	36	111	211	65	108	183	33	4	7	-126	0	0	-107	-6	-11	39	4	1	50
99.287	0	114	197	21	116	182	34	111	212	63	109	184	37	5	7	-126	0	0	-110	-6	-11	41	4	0	49
99.4099	0	114	199	21	116	183	31	111	213	62	109	183	38	4	8	-124	0	0	-114	-5	-11	42	5	0	48
99.5328	0	113	198	24	116	179	35	112	212	64	109	185	34	4	8	-126	-1	0	-108	-6	-10	41	4	0	50
99.6557	0	114	197	23	117	180	35	111	211	64	110	183	33	5	8	-126	0	0	-108	-5	-11	40	5	0	51
99.7786	0	114	196	23	117	181	36	111	211	65	108	182	33	5	8	-127	-1	0	-109	-6	-10	41	4	0	51
99.9014	0	113	197	22	116	182	36	111	211	64	109	182	33	5	8	-127	0	0	-108	-6	-11	41	5	0	51
100.024	0	114	198	22	117	183	36	112	213	62	109	183	34	5	8	-126	-1	0	-108	-6	-11	42	4	0	51
100.147	0	114	199	22	117	184	36	112	213	63	109	183	34	4	8	-125	0	0	-108	-6	-10	43	5	0	51
100.27	0	114	197	24	117	179	36	112	210	65	109	183	33	4	7	-127	0	-1	-109	-5	-11	41	5	0	50
100.393	0	113	197	23	116	180	35	111	210	65	109	183	33	4	8	-127	-1	0	-108	-6	-11	40	5	0	50
100.516	0	114	197	23	116	181	36	112	211	64	109	182	33	5	8	-127	0	0	-108	-5	-10	40	4	0	50
100.639	0	114	198	22	116	182	36	112	211	63	108	182	33	4	8	-126	0	0	-108	-6	-11	41	5	0	51
100.762	0	113	198	20	116	183	36	111	213	62	109	183	34	5	8	-125	0	0	-109	-6	-11	42	5	0	51
100.884	0	113	198	24	117	182	36	112	213	63	109	184	33	5	8	-124	0	0	-108	-6	-12	42	5	0	51
101.007	0	113	197	24	116	179	35	111	211	64	109	183	33	4	8	-126	0	0	-108	-6	-10	40	4	0	50
101.13	0	114	197	23	116	181	35	111	210	64	109	182	33	4	7	-127	0	0	-109	-6	-10	42	4	0	50
101.253	0	114	197	22	117	181	36	110	211	64	110	182	33	5	7	-127	0	0	-109	-6	-11	41	4	0	51
101.376	0	114	198	21	116	183	33	111	213	63	109	182	35	5	8	-126	0	-1	-111	-7	-10	42	4	0	49
101.499	0	114	198	20	116	184	34	111	213	62	108	184	36	4	7	-124	0	0	-111	-6	-10	43	3	0	48
101.622	0	114	198	23	117	182	36	111	212	62	109	183	33	5	7	-126	0	0	-109	-6	-10	42	4	0	51
101.745	0	114	197	23	116	181	36	112	211	63	109	184	33	4	7	-127	-1	0	-109	-7	-11	41	5	0	51
101.868	0	114	197	22	116	181	35	111	211	64	110	182	32	4	7	-126	-1	0	-108	-6	-11	41	4	0	51
101.99	0	114	197	20	117	183	36	111	212	63	109	182	33	5	8	-125	0	0	-109	-7	-11	42	3	0	51
102.113	0	113	198	20	117	184	35	111	213	62	109	183	35	5	7	-125	-1	0	-109	-6	-11	42	4	0	51
102.236	0	114	198	20	117	185	33	112	213	61	109	184	36	5	8	-124	0	0	-112	-6	-11	43	4	0	50
102.359	0	113	197	23	117	181	35	111	211	63	110	183	33	4	8	-125	0	0	-108	-7	-11	41	5	0	52
102.482	0	114	197	21	117	183	35	112	210	63	109	183	33	5	8	-126	0	0	-108	-6	-11	42	4	1	50
102.605	0	113	198	21	117	182	36	111	211	63	109	183	33	4	8	-126	0	0	-109	-6	-11	42	4	0	51
102.728	0	113	197	19	117	183	36	111	211	62	110	183	33	4	8	-126	0	0	-109	-6	-11	43	4	0	52
102.851	0	114	199	18	117	184	33	111	213	61	109	184	36	5	7	-124	0	0	-111	-6	-11	43	4	0	50
102.973	0	113	198	22	117	182	36	112	213	63	109	185	33	5	7	-124	0	0	-109	-7	-11	43	4	0	52
103.096	0	113	197	21	116	182	35	112	211	63	109	184	33	4	7	-126	0	0	-108	-6	-10	41	4	0	51
103.219	0	114	197	21	117	183	35	112	212	63	110	184	33	4	8	-127	0	0	-109	-6	-10	43	5	0	52
103.342	0	114	197	19	117	182	35	111	212	62	109	184	34	4	8	-126	0	0	-109	-6	-11	42	5	0	51
103.465	0	113	198	19	116	183	36	112	213	61	109	183	34	5	7	-125	0	-1	-110	-6	-11	43	5	1	52
103.588	0	114	197	19	116	183	36	112	213	62	110	184	33	5	8	-125	0	0	-110	-6	-11	44	4	0	52
103.711	0	114	197	21	116	181	36	111	211	63	109	185	33	4	7	-127	0	0	-109	-7	-11	42	4	0	51
103.834	0	113	196	21	117	181	35	111	210	63	110	183	34	5	8	-127	0	0	-110	-6	-11	42	4	0	52
103.956	0	114	197	20	116	182	35	111	211	63	109	184	33	5	6	-126	0	0	-109	-7	-11	43	4	1	51
104.079	0	113	198	18	116	183	36	111	212	62	110	184	34	4	8	-125	-1	0	-110	-6	-11	43	4	0	52
104.202	0	114	198	19	117	184	36	111	213	60	109	184	35	4	8	-124	0	0	-109	-5	-10	43	4	0	53
104.325	0	113	197	21	117	180	36	111	212	62	109	183	33	4	8	-125	0	0	-108	-6	-11	42	5	0	52
104.448	0	113	196	21	117	181	36	112	210	63	109	183	33	5	7	-126	0	0	-109	-6	-10	41	5	0	51
104.571	0	113	196	21	116	181	35	111	210	62	109	184	33	5	8	-126	-1	0	-110	-5	-10	42	4	1	52
104.694	0	113	196	18	117	182	37	112	211	62	109	183	34	5	8	-126	0	0	-110	-6	-11	43	4	0	52
104.817	0	113	197	18	116	183	36	111	212	62	110	183	33	4	8	-124	0	0	-110	-7	-11	43	4	0	52
104.94	0	113	198	21	117	181	35	111	212	61	109	185	33	5	7	-124	0	0	-110	-6	-11	44	4	0	52
105.062	0	113	196	21	117	179	35	111	210	63	109	185	32	4	9	-126	-1	0	-110	-6	-11	41	4	0	51
105.185	0	114	195	20	117	181	34	111	210	63	109	185	33	4	7	-126	-1	0	-109	-6	-11	42	4	0	51
105.308	11	114	196	19	117	181	35	112	209	62	108	184	33	5	8	-126	0	0	-110	-6	-10	43	4	0	52
105.431	0	114	196	18	116	182	35	112	211	61	109	183	34	4	8	-126	-1	0	-110	-7	-11	43	4	0	52
105.554	0	114	197	18	117	183	35	112	212	61	109	183	33	5	8	-124	0	0	-111	-6	-10	44	4	1	53
105.677	0	113	196	21	116	180	35	112	210	62	110	184	33	4	8	-126	-1	0	-109	-7	-11	42	4	0	51
105.8	0	114	196	20	116	180	35	111	209	63	109	184	34	5	8	-127	0	0	-109	-6	-10	43	4	0	52
105.923	0	113	196	19	116	181	35	111	209	62	109	182	33	4	7	-126	0	0	-109	-6	-10	42	4	0	51
106.045	0	113	195	19	116	182	36	112	211	61	109	183	33	4	7	-127	0	0	-110	-7	-11	43	4	1	52
106.168	0	113	196	17	117	183	36	111	211	61	110	182	34	4	8	-124	-1	0	-110	-6	-11	43	4	0	53
106.291	0	113	197	19	117	184	35	112	212	61	110	185	32	5	8	-123	-1	0	-110	-7	-11	43	4	0	52
106.414	0	113	196	21	116	180	35	111	210	63	109	184	33	4	7	-125	0	-1	-109	-7	-11	42	4	0	51
106.537	0	113	195	20	117	181	35	111	210	63	110	184	33	5	8	-128	0	0	-110	-6	-10	43	4	0	51
106.66	0	114	195	19	116	182	35	112	210	62	109	183	33	5	8	-126	0	0	-110	-6	-11	42	4	0	52
106.783	0	114	196	18	116	182	35	111	212	62	109	184	33	4	8	-125	-1	0	-109	-5	-11	43	4	0	52
106.906	0	113	198	17	117	184	35	111	212	62	109	184	34	5	8	-124	0	0	-110	-6	-11	44	5	0	53
107.028	0	114	197	21	116	182	36	112	212	62	110	185	33	5	7	-125	-1	0	-110	-6	-11	43	4	0	52
107.151	0	113	197	21	117	180	35	111	210	62	109	185	34	5	7	-127	0	-1	-110	-7	-10	42	4	0	51
107.274	0	114	196	20	117	182	35	111	211	62	110	184	33	4	8	-126	-1	0	-109	-7	-11	43	4	0	52
107.397	0	114	197	19	116	183	35	111	211	62	109	184	33	4	7	-126	0	0	-110	-6	-11	43	4	0	52
107.52	0	114	197	18	117	184	36	112	212	61	110	183	34	4	8	-124	0	0	-111	-6	-10	44	4	0	52
107.643	0	114	198	18	117	183	36	112	213	61	109	185	33	5	8	-123	0	0	-110	-6	-10	44	3	0	52
107.766	0	113	196	21	116	180	35	112	211	62	111	186	33	4	7	-126	-1	0	-110	-5	-11	42	4	0	51
107.889	0	114	196	19	117	180	36	112	211	62	110	184	33	4	8	-127	0	0	-110	-6	-11	43	4	0	51
108.012	0	114	196	19	117	180	36	112	211	62	109	184	33	4	8	-127	0	0	-111	-5	-11	42	4	0	51
108.134	0	114	197	17	116	181	35	111	212	61	110	184	33	4	8	-125	0	0	-110	-6	-11	44	4	0	53
108.257	0	114	197	16	117	183	37	113	212	60	110	185	34	5	8	-123	-1	0	-109	-6	-10	43	4	0	52
108.38	0	113	197	21	117	181	35	112	213	60	110	185	33	4	8	-124	0	0	-110	-7	-11	44	5	0	52
108.503	0	114	197	19	117	179	36	111	210	63	109	185	33	5	9	-126	-1	-1	-110	-6	-11	42	5	0	52
108.626	0	113	196	20	116	181	35	111	210	62	110	184	32	5	8	-125	0	0	-110	-6	-11	43	4	0	52
108.749	0	114	196	18	117	181	35	111	212	61	110	183	33	5	7	-126	0	-1	-110	-5	-11	42	4	0	51
108.872	0	114	197	17	117	183	35	111	212	60	109	183	33	5	8	-125	0	0	-111	-6	-10	44	4	0	52
108.995	0	114	198	17	117	183	35	111	213	60	109	183	33	4	8	-123	0	0	-111	-5	-11	44	4	0	53
109.117	0	113	196	20	117	179	35	112	212	61	109	186	33	4	7	-125	0	0	-109	-6	-10	44	4	0	52
109.24	0	113	196	19	116	180	36	113	209	62	110	184	33	4	8	-126	0	0	-110	-6	-10	42	5	0	52
109.363	0	113	197	19	117	181	35	111	210	61	110	184	32	5	7	-126	0	0	-110	-6	-11	43	4	0	52
109.486	0	114	196	17	117	181	35	112	211	61	110	183	33	6	8	-125	-1	0	-110	-7	-10	44	4	0	52
109.609	0	113	197	17	116	183	35	111	212	60	108	183	34	5	8	-123	0	0	-110	-6	-11	44	5	1	52
109.732	0	114	197	18	116	183	36	112	213	60	110	184	33	4	7	-123	0	0	-110	-6	-10	44	4	0	54
109.855	0	114	196	20	117	180	35	111	210	62	109	186	33	5	7	-126	-1	0	-110	-6	-10	43	4	0	52
109.978	0	113	196	18	117	180	35	112	210	62	109	185	33	4	8	-125	0	0	-110	-6	-11	42	4	-1	52
110.1	0	114	195	18	117	181	36	111	210	61	109	183	33	5	8	-125	0	-1	-110	-7	-10	43	4	0	52
110.223	0	114	197	17	116	182	36	112	211	61	109	183	33	5	7	-125	0	0	-110	-6	-11	44	5	0	53
110.346	0	114	197	17	117	183	35	111	212	60	109	184	34	4	8	-123	0	0	-111	-6	-11	44	4	0	53
110.469	0	114	198	18	116	182	35	111	214	60	110	185	33	5	8	-123	0	-1	-111	-6	-11	44	4	0	52
110.592	0	114	197	19	116	180	34	111	211	61	109	185	33	5	8	-125	0	0	-110	-7	-11	42	4	0	52
110.715	0	113	196	19	117	181	35	111	212	61	109	183	32	4	7	-126	0	0	-110	-6	-11	43	4	0	51
110.838	0	113	196	18	117	182	36	112	211	61	109	184	33	5	7	-126	0	-1	-110	-7	-11	43	5	0	53
110.961	0	114	198	16	117	183	35	111	212	61	109	185	34	4	8	-125	0	-1	-111	-6	-11	44	4	0	53
111.084	0	114	198	16	117	184	36	112	213	60	109	185	34	5	8	-124	0	0	-110	-6	-11	45	4	0	53
111.206	0	114	198	18	117	182	35	111	213	61	110	187	33	5	8	-123	0	0	-111	-6	-11	45	3	0	52
111.329	0	114	198	18	117	179	36	111	212	62	109	186	33	4	7	-127	0	-1	-110	-6	-11	43	4	0	52
111.452	0	114	197	18	116	180	34	111	212	62	109	185	33	4	8	-125	0	0	-110	-7	-11	44	5	0	51
111.575	0	114	198	17	116	183	35	111	213	61	110	184	33	4	7	-125	0	0	-110	-7	-11	43	3	0	52
111.698	0	113	199	16	116	184	36	111	214	61	109	185	34	4	8	-123	-1	0	-111	-7	-11	45	4	0	53
111.821	0	114	200	17	117	183	35	112	215	59	110	186	34	4	6	-124	-1	0	-111	-7	-10	45	5	0	53
111.944	0	113	198	20	117	180	35	112	214	61	110	187	34	4	8	-126	0	0	-111	-7	-11	44	4	0	52
112.067	0	114	198	19	116	182	36	112	213	61	110	186	34	4	7	-125	0	0	-111	-6	-11	44	4	0	52
112.189	0	114	198	19	117	181	36	112	213	61	110	186	33	4	8	-126	-1	0	-111	-6	-11	43	4	0	52
112.312	0	114	198	17	117	184	35	112	213	61	110	185	34	5	8	-124	0	0	-111	-6	-11	43	4	0	53
112.435	0	114	198	16	116	184	36	112	214	61	110	185	34	5	8	-123	0	0	-111	-6	-11	44	4	1	54
112.558	0	114	199	19	117	183	36	111	214	61	109	188	34	4	8	-123	0	0	-111	-5	-11	45	4	0	53
112.681	0	114	198	19	117	181	36	112	212	62	110	187	34	4	8	-126	0	-1	-111	-5	-11	43	4	0	53
112.804	0	114	197	18	116	182	36	112	212	62	110	186	32	5	8	-126	-1	0	-111	-6	-11	44	4	0	53
112.927	0	114	198	17	116	183	36	112	213	60	110	187	34	4	8	-125	0	0	-111	-6	-11	43	4	0	54
113.05	0	114	199	17	116	184	36	111	214	61	110	185	34	4	8	-124	0	0	-111	-6	-11	44	5	0	53
113.172	0	113	200	18	117	185	35	112	214	61	110	185	34	4	8	-123	0	0	-112	-6	-11	44	4	0	53
113.295	0	114	198	21	117	183	35	112	213	63	110	187	34	4	8	-126	0	0	-111	-6	-11	43	3	0	52
113.418	0	114	196	20	117	184	35	112	213	63	111	186	34	4	7	-126	0	0	-110	-6	-10	42	4	0	52
113.541	0	114	197	20	116	183	36	112	212	62	110	187	34	4	8	-126	0	0	-111	-5	-11	42	4	0	51
113.664	0	114	198	18	117	184	35	112	214	62	111	186	34	5	8	-126	0	0	-111	-6	-11	43	4	0	53
113.787	0	114	199	17	117	186	36	112	215	61	109	187	34	5	8	-124	0	-1	-111	-6	-11	44	4	0	53
113.91	0	114	198	20	117	182	35	112	214	62	109	188	34	5	8	-124	-1	0	-110	-6	-11	44	5	0	53
114.033	0	113	198	20	117	182	36	112	213	62	110	189	33	4	8	-126	0	0	-111	-6	-11	43	4	0	52
114.156	0	114	198	20	116	183	35	111	213	62	110	187	34	5	8	-125	0	0	-111	-6	-11	42	5	0	52
114.278	0	114	198	19	117	183	35	111	213	62	110	188	34	4	8	-126	-1	0	-111	-5	-11	43	5	1	52
114.401	0	114	200	18	117	184	36	112	215	61	110	188	34	4	7	-125	-1	0	-111	-6	-11	44	5	0	52
114.524	0	113	200	19	117	186	35	113	215	61	110	187	34	4	7	-124	0	0	-111	-6	-11	43	4	0	53
114.647	0	114	198	22	117	183	35	112	214	64	110	188	34	5	8	-126	0	0	-111	-7	-11	42	5	0	52
114.77	0	114	199	20	117	182	36	111	214	63	110	187	34	4	8	-126	-1	0	-110	-6	-12	41	5	0	52
114.893	0	114	199	21	117	183	37	112	213	63	111	188	34	4	7	-125	0	-1	-110	-7	-11	41	4	0	51
115.016	0	114	199	20	117	185	36	111	214	62	111	187	34	5	7	-126	0	0	-111	-6	-10	43	4	0	52
115.139	0	115	200	18	118	184	36	112	216	62	110	187	35	4	7	-124	0	0	-111	-6	-10	44	3	1	53
115.261	0	114	199	21	117	182	36	112	216	62	110	189	35	4	8	-125	0	-1	-110	-5	-11	43	4	0	53
115.384	0	113	198	20	117	182	36	112	214	63	111	188	34	4	8	-126	0	0	-110	-6	-11	43	4	0	52
115.507	0	113	198	20	116	183	36	113	213	63	110	188	34	4	9	-126	0	0	-110	-6	-11	42	3	0	53
115.63	0	114	198	19	117	184	36	112	215	62	110	187	34	4	8	-126	0	0	-112	-6	-11	43	5	0	52
115.753	0	114	200	18	117	186	35	112	215	62	110	187	34	4	8	-125	0	0	-111	-7	-11	44	5	0	52
115.876	0	114	200	19	117	184	35	112	215	62	110	189	34	3	8	-124	0	0	-111	-6	-11	44	4	0	53
115.999	0	114	199	21	116	181	36	111	214	63	110	188	34	5	7	-126	0	0	-110	-6	-11	42	4	0	52
116.122	0	114	199	20	116	182	35	113	213	63	110	188	33	5	7	-127	0	0	-110	-6	-11	41	3	0	52
116.244	0	114	198	19	116	184	36	112	214	63	110	187	34	5	7	-126	0	0	-110	-6	-10	43	4	0	52
116.367	0	114	199	19	117	184	36	112	214	62	110	188	34	4	8	-126	0	0	-110	-6	-11	43	4	0	53
116.49	0	115	199	19	117	184	35	113	215	61	111	189	34	4	8	-124	-1	-1	-111	-6	-11	44	4	0	53
116.613	0	113	198	22	116	182	36	112	214	64	110	189	33	4	8	-126	0	0	-111	-6	-11	42	4	0	52
116.736	0	113	198	21	116	180	36	111	213	64	110	189	34	4	8	-127	0	0	-110	-6	-11	41	4	0	52
116.859	0	114	197	20	116	182	37	111	213	63	109	189	33	5	8	-126	-1	0	-110	-6	-11	42	4	0	52
116.982	0	113	197	19	116	182	35	112	213	61	110	188	35	5	8	-127	0	0	-109	-7	-11	43	4	0	54
117.105	0	113	199	18	117	184	36	112	214	62	110	187	34	5	8	-125	0	0	-111	-6	-11	44	4	0	52
117.228	0	114	199	20	116	181	36	111	214	61	109	189	33	4	8	-125	-1	-1	-111	-6	-10	44	4	0	53
117.35	0	113	197	21	117	179	36	111	212	62	110	188	34	5	8	-125	0	0	-110	-6	-12	42	5	0	52
117.473	0	114	198	23	116	182	35	112	212	63	110	187	33	4	9	-127	0	-1	-111	-6	-11	41	4	0	52
117.596	0	113	196	21	116	181	36	111	212	63	109	187	33	5	8	-127	0	0	-110	-6	-11	42	4	0	52
117.719	0	113	197	20	116	184	35	111	213	62	110	187	34	4	7	-126	-1	0	-110	-6	-11	43	4	0	52
117.842	0	113	198	19	117	182	36	111	213	61	110	188	35	5	8	-124	0	0	-111	-6	-11	43	4	0	52
117.965	0	114	197	22	116	180	35	111	212	64	108	187	34	5	7	-125	-1	0	-111	-6	-10	43	5	0	52
118.088	0	114	197	22	117	179	36	110	212	64	110	187	33	4	8	-126	0	0	-109	-6	-11	42	4	0	51
118.211	0	114	197	21	116	179	35	112	211	63	109	187	34	4	9	-126	0	0	-110	-6	-11	41	4	0	52
118.333	0	113	197	19	116	180	36	111	211	63	109	187	33	4	7	-126	0	0	-110	-6	-10	43	4	0	52
118.456	0	114	197	18	116	182	35	111	213	61	110	185	34	5	9	-125	-1	0	-110	-5	-11	43	4	0	52
118.579	0	113	197	22	115	180	36	111	214	62	109	186	34	4	7	-125	-1	0	-110	-6	-11	43	4	0	52
118.702	0	113	197	21	116	179	34	110	211	64	109	186	34	4	8	-126	0	-1	-109	-7	-11	42	4	0	51
118.825	0	114	197	21	115	179	35	111	212	64	109	185	33	5	8	-126	0	0	-110	-7	-11	42	5	0	52
118.948	0	112	197	20	115	180	35	112	212	63	109	185	33	4	8	-127	-1	0	-110	-6	-11	43	5	0	52
119.071	0	114	197	18	116	181	36	110	211	62	108	185	34	4	8	-126	0	0	-110	-6	-11	44	3	0	52
119.194	0	113	198	20	116	180	36	111	212	62	108	186	34	4	9	-125	-1	-1	-110	-7	-11	43	5	0	52
119.316	0	113	197	21	115	178	36	111	211	64	108	185	33	5	8	-127	0	0	-109	-6	-11	42	5	0	52
119.439	0	113	195	21	117	180	35	111	211	63	109	185	34	4	7	-127	0	0	-109	-6	-11	41	4	0	51
119.562	0	113	196	20	116	180	36	111	212	63	109	184	34	5	8	-127	0	-1	-110	-6	-10	42	4	0	52
119.685	0	114	197	20	115	181	36	112	212	63	109	185	34	5	8	-127	-1	0	-110	-6	-9	44	4	0	52
119.808	0	112	197	19	116	181	35	111	213	61	110	184	34	4	8	-124	-1	0	-110	-6	-11	43	4	0	52
119.931	0	114	196	21	116	179	36	111	212	64	110	186	33	5	8	-126	0	0	-110	-6	-12	42	5	0	51
120.054	0	113	196	21	116	178	35	111	211	64	109	186	34	5	8	-127	-1	0	-109	-6	-10	41	4	0	51
120.177	0	112	195	20	116	179	35	110	211	63	108	185	34	4	7	-127	0	0	-110	-5	-11	42	4	0	52
120.3	0	113	196	19	115	180	35	111	212	62	109	185	34	4	8	-127	-1	0	-110	-6	-11	43	4	0	51
120.422	0	113	196	19	115	182	36	111	213	63	109	184	34	5	7	-125	0	0	-111	-6	-11	43	4	0	52
120.545	0	113	196	22	115	178	35	111	213	64	109	186	33	4	7	-126	0	0	-110	-7	-10	42	4	0	51
120.668	0	113	195	21	115	177	34	110	209	64	108	185	34	5	7	-126	0	-1	-110	-6	-10	41	4	0	52
120.791	0	113	195	21	115	177	36	111	210	63	109	184	33	5	8	-127	-1	-1	-110	-7	-11	42	4	0	52
120.914	0	113	195	19	116	179	36	110	210	63	109	184	34	4	8	-127	0	0	-110	-6	-10	42	4	0	52
121.037	0	113	195	19	116	181	36	110	211	62	108	183	33	5	8	-126	0	0	-109	-6	-10	43	5	0	52
121.16	0	113	197	21	116	182	36	111	213	62	109	185	33	5	8	-125	0	0	-109	-6	-10	43	4	0	51
121.283	0	113	195	23	116	179	35	111	210	64	108	185	34	4	8	-127	0	0	-109	-7	-11	41	4	0	51
121.405	0	113	195	22	116	177	35	112	210	64	109	185	33	4	7	-127	0	0	-110	-6	-11	40	4	0	51
121.528	0	112	196	22	116	179	36	111	211	64	108	184	33	5	8	-127	0	0	-109	-6	-11	41	4	0	52
121.651	0	113	196	21	116	181	36	111	212	63	108	184	33	6	8	-127	-1	0	-109	-7	-11	42	5	0	52
121.774	0	113	197	21	116	182	35	111	212	62	109	183	34	4	8	-126	0	0	-110	-6	-10	42	4	0	51
121.897	0	114	198	24	116	180	35	111	212	63	109	185	34	5	8	-126	0	0	-109	-5	-12	42	4	0	52
122.02	0	113	196	22	116	178	35	111	210	64	109	185	34	4	8	-127	-1	-1	-110	-5	-11	40	4	0	51
122.143	0	113	196	21	115	178	36	110	211	65	109	184	34	4	8	-127	-1	-1	-109	-7	-11	41	4	0	51
122.266	0	114	196	22	115	182	35	110	211	63	108	183	34	4	8	-126	0	0	-109	-6	-10	41	4	0	52
122.388	0	114	197	21	116	183	36	111	213	62	109	183	34	4	8	-126	0	-1	-111	-6	-11	43	4	0	51
122.511	0	114	198	20	115	184	36	112	213	62	109	184	34	4	8	-125	-1	0	-111	-6	-10	43	5	0	52
122.634	0	113	197	23	115	179	36	111	212	64	109	186	34	4	8	-126	0	0	-110	-6	-10	42	4	0	52
122.757	0	113	196	22	116	180	35	111	211	63	109	185	34	5	8	-127	0	0	-110	-6	-11	41	4	0	52
122.88	0	113	197	22	115	181	36	111	212	64	109	185	33	5	7	-128	0	-1	-110	-6	-10	42	4	0	51
123.003	0	113	197	20	116	182	36	111	213	64	109	185	34	4	7	-127	0	0	-110	-6	-11	43	4	0	52
123.126	0	113	197	19	115	183	36	111	214	63	109	184	34	5	7	-125	0	0	-110	-5	-11	43	4	0	52
123.249	0	113	198	23	116	182	35	111	213	63	109	186	34	4	7	-125	-1	-1	-110	-6	-10	43	4	0	52
123.372	0	114	197	22	116	181	36	111	213	65	109	187	34	4	7	-127	0	0	-110	-5	-11	41	4	0	52
123.494	0	114	197	23	116	181	36	111	212	64	109	187	34	5	8	-127	0	0	-109	-6	-11	41	3	0	52
123.617	0	114	198	22	115	181	36	111	213	64	109	186	35	5	7	-127	0	-1	-110	-6	-11	41	4	0	52
123.74	0	114	198	20	116	184	35	112	213	64	109	186	34	5	7	-126	0	0	-110	-7	-10	42	5	0	51
123.863	0	113	199	21	117	184	36	112	214	63	108	187	34	5	7	-124	0	0	-110	-6	-11	43	4	0	53
123.986	0	113	198	23	116	181	36	111	213	65	110	187	34	4	8	-127	-1	-1	-110	-6	-11	41	4	0	51
124.109	0	114	198	22	116	181	36	112	213	65	108	187	34	5	8	-128	0	0	-109	-6	-11	42	4	0	52
124.232	0	114	197	23	116	180	35	111	212	64	110	188	34	4	8	-128	-1	0	-110	-6	-11	42	4	0	52
124.355	0	113	198	21	116	182	36	112	213	64	109	186	34	5	8	-126	0	0	-110	-6	-12	43	4	0	53
124.477	0	114	200	19	116	183	36	112	215	63	109	187	34	4	8	-125	-1	0	-111	-6	-10	42	5	0	53
124.6	0	113	199	22	116	182	36	112	214	63	109	188	34	5	7	-126	0	-1	-110	-6	-10	43	5	0	52
124.723	0	112	198	22	116	178	35	111	211	64	110	187	34	5	8	-127	-1	0	-110	-6	-10	41	4	0	52
124.846	0	113	198	21	116	179	35	111	212	64	109	186	34	4	7	-128	0	-1	-110	-6	-11	42	4	0	52
124.969	0	113	197	20	115	182	36	111	212	63	109	185	33	4	8	-127	0	0	-110	-6	-11	42	4	0	52
125.092	0	113	198	20	116	183	36	111	213	62	110	185	35	5	8	-126	-1	0	-110	-6	-11	43	4	0	53
125.215	0	115	198	20	116	184	35	112	213	63	110	185	34	4	8	-125	-1	-1	-112	-6	-10	43	5	0	53
125.338	0	113	198	23	116	180	36	112	213	64	108	188	34	5	8	-126	0	-1	-110	-6	-11	42	4	0	52
125.46	0	114	198	22	116	181	36	111	211	65	110	187	33	5	8	-128	0	0	-109	-6	-12	41	4	0	52
125.583	0	115	198	22	116	182	35	112	213	63	110	187	34	4	8	-127	0	0	-109	-6	-11	42	5	0	52
125.706	0	113	198	20	116	181	35	112	213	63	110	187	33	4	8	-127	0	0	-110	-6	-11	42	4	0	53
125.829	0	114	198	20	116	183	36	111	214	62	109	187	35	4	8	-125	0	0	-111	-6	-11	43	5	0	53
125.952	0	113	200	21	116	184	36	112	214	62	110	187	34	4	7	-124	0	0	-110	-5	-11	42	4	0	52
126.075	0	113	198	23	116	181	36	112	212	64	110	189	34	4	8	-127	0	-1	-110	-6	-11	42	5	0	51
126.198	0	114	198	22	116	182	36	111	213	64	110	187	34	4	7	-126	0	0	-111	-6	-10	42	5	0	52
126.321	0	114	198	20	116	183	36	112	213	63	108	185	34	5	7	-127	0	0	-111	-6	-11	41	5	0	53
126.444	0	114	198	19	116	183	36	112	213	63	109	185	35	4	8	-126	0	0	-110	-6	-11	43	4	0	52
126.566	0	114	199	19	116	184	36	113	214	62	110	186	35	4	8	-124	0	0	-110	-6	-11	43	4	0	53
126.689	0	114	199	22	117	182	35	112	214	63	110	189	34	4	8	-125	-1	-1	-110	-6	-11	43	4	0	52
126.812	0	114	197	21	117	181	36	111	213	64	110	188	34	4	7	-127	0	0	-110	-6	-11	42	5	0	52
126.935	0	114	198	21	117	181	37	111	214	63	109	188	34	5	8	-127	0	0	-111	-6	-10	42	4	0	52
127.058	0	114	199	20	116	182	36	112	214	63	110	188	34	4	7	-126	-1	-1	-111	-6	-11	43	5	0	52
127.181	0	114	199	19	116	184	36	112	214	63	110	188	34	5	8	-125	-1	-1	-111	-7	-11	44	4	0	53
127.304	0	113	199	20	117	183	35	112	214	62	110	189	33	3	8	-125	0	-1	-111	-6	-12	44	4	0	53
127.427	0	113	198	21	117	181	36	112	213	64	110	189	34	5	7	-125	0	0	-110	-7	-10	42	4	0	52
127.549	0	115	199	21	116	181	36	112	213	63	110	188	35	5	8	-126	0	0	-110	-6	-11	42	5	0	53
127.672	0	114	199	20	116	182	35	112	213	64	110	188	34	5	8	-127	0	-1	-110	-7	-11	43	5	0	52
127.795	0	114	200	19	116	182	36	112	215	62	109	188	34	5	8	-126	0	0	-110	-6	-10	44	5	0	52
127.918	0	113	199	20	116	182	37	112	216	61	110	188	34	4	7	-125	0	-1	-110	-7	-12	43	3	0	53
128.041	0	114	199	21	116	180	37	112	213	64	110	188	33	4	8	-127	-1	0	-110	-6	-11	42	4	0	52
128.164	0	114	198	21	116	181	35	111	213	63	109	189	34	5	7	-127	0	0	-111	-6	-11	42	4	0	52
128.287	0	114	198	20	116	182	36	111	213	63	110	188	34	4	8	-126	0	0	-110	-6	-12	43	4	0	52
128.41	0	114	199	18	116	182	36	112	213	62	110	188	34	4	8	-126	0	-1	-110	-6	-11	44	4	1	52
128.532	0	114	200	20	116	182	36	112	214	62	109	188	34	4	8	-125	0	-1	-111	-7	-10	43	4	0	53
128.655	0	114	198	21	116	180	36	112	212	63	111	188	34	4	7	-127	0	-1	-110	-6	-11	42	5	0	52
128.778	0	114	198	20	115	180	35	112	212	64	110	188	34	5	8	-127	0	-1	-110	-6	-11	42	4	0	52
128.901	0	114	198	21	116	181	36	112	212	64	110	187	33	4	8	-126	0	0	-110	-6	-10	42	4	0	52
129.024	0	114	197	20	116	183	36	111	213	63	110	186	34	4	9	-126	0	0	-109	-6	-11	43	4	0	51
129.147	0	115	199	20	117	183	35	111	213	63	110	187	34	4	8	-126	-1	0	-110	-6	-10	42	4	0	52
129.27	0	114	197	22	117	180	36	113	212	64	110	188	34	4	8	-127	0	0	-110	-6	-12	41	4	0	52
129.393	0	114	198	22	116	180	36	111	211	64	110	187	34	4	8	-127	0	0	-111	-6	-11	42	3	0	52
129.516	0	114	196	21	116	181	35	111	211	64	109	186	33	4	8	-126	0	0	-110	-6	-11	41	4	0	52
129.638	0	114	196	21	116	183	35	112	210	63	110	185	34	4	8	-127	0	0	-111	-6	-11	42	4	0	53
129.761	0	113	198	21	116	182	35	112	212	62	110	187	34	5	7	-126	0	0	-110	-6	-11	43	4	0	52
129.884	0	113	197	23	116	180	35	112	211	63	109	188	33	4	7	-127	0	0	-110	-7	-11	41	4	0	51
130.007	0	113	196	23	116	179	35	111	210	63	110	187	33	5	8	-127	-1	-1	-110	-6	-11	41	3	0	51
130.13	0	113	196	22	116	179	36	112	210	63	109	187	34	5	8	-126	-1	0	-110	-6	-10	41	4	0	51
130.253	0	113	197	21	115	181	36	111	212	63	109	187	34	4	8	-126	0	-1	-111	-6	-11	41	4	0	52
130.376	0	113	196	21	116	182	36	111	211	63	109	186	34	4	8	-126	-1	0	-110	-7	-10	42	4	0	51
130.499	0	114	196	21	115	182	35	112	211	62	109	187	34	5	8	-126	-1	0	-110	-7	-11	42	4	0	52
130.621	0	114	195	23	116	179	36	111	210	64	109	187	34	4	8	-127	0	0	-110	-6	-11	40	5	0	51
130.744	0	113	196	23	116	180	36	111	209	63	110	187	33	5	8	-127	0	0	-109	-6	-12	40	5	0	51
130.867	0	113	195	23	116	179	35	112	210	63	110	186	34	4	7	-127	0	0	-110	-6	-10	41	4	0	51
130.99	0	114	196	21	116	180	36	111	210	64	110	187	34	5	8	-127	0	0	-109	-7	-10	41	4	0	52
131.113	0	114	197	20	115	180	36	111	209	62	110	186	33	4	8	-125	-1	0	-110	-7	-11	42	4	0	52
131.236	0	114	197	22	116	180	36	112	211	63	110	187	34	4	8	-125	0	0	-110	-6	-11	42	4	0	52
131.359	0	113	195	23	115	178	35	111	209	63	110	186	34	5	8	-126	0	0	-109	-7	-11	41	4	0	50
131.482	0	113	195	21	115	179	36	112	210	64	109	186	33	5	7	-126	0	0	-109	-6	-10	41	4	0	51
131.604	0	113	196	22	116	179	35	111	209	64	109	186	34	4	8	-126	0	0	-110	-6	-10	40	4	0	51
131.727	0	113	196	21	116	181	35	112	211	63	109	185	34	5	9	-126	0	0	-110	-6	-11	42	4	0	52
131.85	0	113	197	21	116	181	35	112	211	62	109	186	33	5	7	-125	0	0	-109	-6	-11	42	4	0	51
131.973	0	114	197	23	116	179	35	111	210	64	109	187	33	4	8	-127	0	0	-109	-6	-11	41	4	0	51
132.096	0	114	195	23	115	179	35	112	209	64	110	186	33	5	8	-127	-1	0	-110	-7	-11	40	4	0	50
132.219	0	114	195	23	115	179	36	112	209	64	109	186	33	5	8	-127	-1	-1	-110	-6	-10	41	4	0	51
132.342	0	113	195	21	115	180	36	112	210	63	109	186	34	4	8	-127	-1	0	-110	-6	-11	41	5	0	51
132.465	0	113	195	20	116	181	36	111	210	62	109	185	33	4	7	-125	0	-1	-109	-6	-11	42	4	0	52
132.588	0	113	196	23	115	179	36	112	210	63	110	186	33	4	8	-126	0	0	-110	-6	-11	43	4	0	51
132.71	0	114	194	22	115	178	35	110	209	64	109	186	32	4	7	-126	0	0	-110	-6	-10	41	4	0	51
132.833	0	113	194	21	116	178	35	111	208	63	109	186	33	5	7	-127	0	-1	-109	-6	-11	41	4	0	51
132.956	0	113	194	21	116	178	35	111	208	63	109	184	32	5	8	-127	0	0	-109	-7	-11	41	4	0	52
133.079	0	113	194	20	115	180	36	111	208	63	108	184	34	4	7	-126	0	-1	-110	-6	-10	42	4	0	52
133.202	0	114	195	20	115	181	36	112	209	61	108	184	33	4	8	-125	0	0	-110	-6	-11	43	5	0	52
133.325	0	113	194	23	116	178	35	111	208	63	108	184	33	4	7	-126	-1	0	-109	-7	-10	41	4	0	51
133.448	0	113	193	22	115	178	35	111	206	63	108	184	33	4	8	-127	0	0	-110	-6	-10	40	4	0	51
133.571	0	113	193	23	116	177	35	111	207	63	108	184	32	4	7	-127	-1	0	-110	-6	-11	40	5	0	51
133.693	0	112	194	22	115	179	35	111	207	63	109	183	34	5	8	-127	-1	0	-111	-6	-10	41	4	0	51
133.816	0	112	194	21	115	181	35	111	207	62	108	182	33	4	8	-126	0	0	-109	-6	-10	42	4	0	51
133.939	0	113	195	22	115	179	35	110	208	63	108	184	33	4	8	-126	0	0	-109	-6	-10	42	5	0	51
134.062	0	113	194	24	116	177	35	110	207	64	109	185	34	4	7	-127	0	0	-109	-6	-10	40	5	0	51
134.185	0	113	193	23	114	177	36	111	207	65	108	184	33	5	7	-126	0	-1	-109	-6	-10	40	4	0	51
134.308	0	113	193	23	115	177	36	110	208	65	108	183	34	5	8	-127	0	-1	-109	-7	-10	41	4	0	51
134.431	0	113	194	21	116	180	35	110	208	63	109	183	34	4	8	-127	-1	0	-109	-6	-10	42	5	0	51
134.554	0	112	195	19	116	181	35	110	209	62	108	183	33	4	7	-125	0	0	-110	-6	-10	43	4	0	52
134.676	0	113	195	23	116	178	35	111	209	63	109	184	33	5	8	-125	0	-1	-109	-6	-11	42	3	0	52
134.799	0	112	194	22	115	177	35	111	208	64	109	184	34	3	7	-127	-1	-1	-109	-6	-11	40	4	0	51
134.922	0	113	195	22	115	178	35	110	208	63	109	184	33	4	8	-127	-1	0	-108	-6	-11	40	4	0	51
135.045	0	113	195	21	115	179	36	110	208	63	108	184	34	5	8	-127	-1	0	-109	-6	-11	40	4	0	52
135.168	0	113	195	20	116	180	36	111	209	62	108	183	34	4	7	-126	0	0	-109	-6	-11	43	4	0	52
135.291	0	114	197	21	116	181	35	111	210	62	108	183	34	4	8	-125	0	0	-109	-6	-11	43	4	0	52
135.414	0	114	195	23	115	178	35	111	209	64	109	184	34	4	9	-127	0	0	-109	-5	-11	41	4	0	52
135.537	0	113	195	22	116	179	36	112	209	64	108	184	33	4	7	-128	0	0	-110	-7	-11	40	5	0	51
135.66	0	112	195	21	116	179	36	111	209	64	109	183	34	5	7	-127	0	0	-110	-7	-10	41	5	0	52
135.782	0	114	196	20	116	182	36	111	210	62	109	183	34	4	7	-125	0	0	-110	-6	-10	42	4	0	53
135.905	0	113	197	20	116	182	36	111	211	61	109	184	35	5	8	-125	0	0	-110	-6	-11	43	5	0	52
136.028	0	114	195	22	115	178	36	111	210	64	109	184	33	5	8	-127	0	0	-110	-6	-10	41	4	0	51
136.151	0	112	195	21	115	180	36	111	210	63	109	185	34	5	8	-127	0	0	-109	-6	-11	41	4	0	51
136.274	0	113	195	21	116	180	36	111	209	64	109	185	34	4	7	-126	0	-1	-109	-6	-11	41	4	0	53
136.397	0	114	196	20	116	180	36	112	209	62	109	185	34	5	9	-126	-1	0	-111	-7	-10	42	5	0	51
136.52	0	113	196	19	117	183	36	112	211	62	109	185	34	4	8	-124	0	0	-111	-6	-10	43	5	0	52
136.643	0	113	195	24	116	179	35	112	209	63	109	185	33	5	8	-126	0	0	-110	-7	-11	41	4	0	51
136.765	0	113	194	21	116	180	36	110	208	64	109	184	33	4	9	-127	0	0	-109	-6	-11	41	4	0	51
136.888	0	113	195	22	115	181	36	111	209	64	108	184	33	5	8	-127	0	0	-110	-7	-11	41	5	0	51
137.011	0	113	196	20	116	181	36	111	209	62	109	183	34	5	7	-127	-1	0	-110	-7	-10	42	4	0	52
137.134	0	114	196	19	116	182	36	112	210	61	109	185	34	5	8	-125	-1	0	-110	-6	-11	43	3	0	53
137.257	0	114	196	22	116	180	35	111	209	63	109	186	33	5	8	-126	-1	0	-110	-7	-11	42	5	0	52
137.38	0	114	195	22	116	179	36	110	208	63	109	185	34	5	8	-127	0	0	-110	-7	-11	41	3	0	52
137.503	0	113	195	22	117	182	35	111	209	64	109	185	34	4	8	-126	0	0	-110	-6	-11	41	5	0	52
137.626	0	113	195	20	116	182	35	111	209	62	109	184	34	4	7	-126	0	0	-110	-6	-10	42	4	0	52
137.748	0	113	195	19	117	183	36	111	210	62	110	184	35	5	8	-125	-1	0	-111	-7	-11	42	4	0	52
137.871	0	114	196	21	116	182	35	112	212	61	109	185	34	4	7	-124	0	0	-109	-6	-11	43	4	0	52
137.994	0	113	196	22	116	179	35	112	209	63	109	187	34	5	7	-126	0	0	-110	-7	-10	42	4	0	51
138.117	0	114	195	20	116	181	36	111	209	63	110	185	34	5	8	-127	0	0	-110	-6	-10	42	4	0	51
138.24	0	114	195	20	116	181	35	111	209	62	110	185	34	5	7	-126	-1	-1	-109	-6	-10	42	4	0	52
138.363	0	113	196	19	116	183	36	112	210	62	110	185	34	4	7	-125	-1	0	-110	-6	-11	42	3	0	52
138.486	0	114	197	18	117	184	36	110	212	61	110	185	34	4	8	-124	0	-1	-111	-7	-11	43	3	0	53
138.609	0	114	196	22	116	180	36	112	211	62	110	187	34	5	7	-126	0	0	-110	-6	-11	43	4	0	52
138.732	0	114	196	20	116	181	36	111	209	63	109	186	34	5	8	-126	0	0	-109	-6	-11	42	4	0	51
138.854	0	114	197	20	116	180	36	112	210	62	109	187	34	4	8	-126	0	0	-111	-6	-11	43	4	0	52
138.977	0	113	197	19	117	182	36	111	211	62	110	187	34	5	7	-126	-1	-1	-111	-6	-10	43	4	0	53
139.1	0	113	197	18	117	184	37	112	213	61	110	185	34	4	8	-124	0	-1	-111	-6	-11	44	4	0	53
139.223	0	114	198	21	117	181	35	111	211	61	109	187	34	4	9	-125	0	0	-110	-6	-11	43	4	0	53
139.346	0	114	196	20	116	180	36	112	210	62	110	187	34	5	8	-126	-1	0	-111	-6	-11	42	4	0	52
139.469	0	114	196	19	116	182	36	112	210	62	111	187	34	5	8	-127	0	0	-112	-7	-11	43	4	0	53
139.592	0	114	197	18	116	182	35	112	211	61	110	187	34	4	8	-125	0	0	-111	-6	-11	43	4	0	52
139.715	0	114	198	17	116	183	37	112	213	60	110	186	33	4	8	-123	0	0	-111	-6	-10	44	4	0	53
139.837	0	114	198	20	116	183	36	112	212	60	110	187	34	5	7	-124	0	0	-112	-6	-12	44	4	0	53
139.96	0	113	197	19	116	181	36	112	210	62	110	186	34	5	6	-127	-1	0	-111	-5	-11	42	4	0	52
140.083	0	115	196	19	117	181	37	112	211	62	110	187	34	5	8	-126	0	0	-111	-6	-11	42	4	0	53
140.206	0	113	196	18	116	183	35	112	211	61	110	186	34	4	8	-126	-1	0	-111	-5	-11	43	4	0	53
140.329	0	114	198	17	116	184	36	112	211	61	110	187	35	4	8	-124	0	0	-112	-6	-11	44	4	0	54
140.452	0	113	198	20	116	183	35	112	211	61	110	188	34	4	8	-124	0	0	-112	-7	-10	44	5	0	53
140.575	0	114	196	20	116	180	36	112	210	63	110	188	34	4	7	-126	-1	0	-111	-7	-11	42	4	0	52
140.698	0	113	196	19	116	180	36	112	210	62	110	188	34	5	7	-126	0	0	-111	-6	-10	43	4	0	52
140.82	0	113	197	18	116	182	36	112	210	62	111	187	34	5	8	-126	0	0	-112	-6	-11	43	4	0	53
140.943	1	114	197	18	116	182	36	112	211	61	110	188	34	4	9	-126	-1	0	-111	-6	-11	43	4	0	53
141.066	0	114	197	19	117	182	36	111	210	62	110	188	34	5	7	-125	0	-1	-111	-6	-10	44	4	0	53
141.189	0	114	197	21	116	180	35	112	208	62	110	187	34	4	8	-126	0	0	-110	-6	-11	42	4	0	51
141.312	0	114	196	19	116	179	36	112	209	62	110	187	34	4	7	-126	-1	-1	-110	-7	-10	42	4	0	52
141.435	0	114	195	19	116	181	36	112	209	62	110	187	34	4	8	-127	0	-1	-111	-5	-10	42	4	0	52
141.558	0	114	195	18	116	182	35	112	210	61	110	187	35	4	8	-125	0	-1	-110	-6	-11	43	4	0	52
141.681	0	113	197	19	115	182	36	111	211	60	109	186	34	4	8	-124	0	0	-111	-6	-10	44	4	0	53
141.804	0	113	195	21	116	179	35	112	208	63	109	187	34	4	7	-127	0	0	-110	-7	-11	43	5	0	52
141.926	0	113	195	21	115	179	35	111	208	62	110	186	33	4	7	-127	0	0	-110	-7	-10	42	4	0	51
142.049	0	113	195	20	116	179	36	111	207	63	109	186	34	5	8	-127	0	-1	-110	-6	-10	42	4	0	52
142.172	0	114	196	19	115	180	36	111	209	62	109	186	33	4	7	-126	0	-1	-110	-6	-10	43	4	0	52
142.295	0	113	196	18	117	183	36	111	210	61	110	186	34	5	7	-125	0	0	-111	-7	-11	43	5	0	53
142.418	0	113	196	21	117	180	35	112	211	62	109	187	33	4	8	-126	-1	-1	-110	-6	-10	43	4	0	52
142.541	0	113	195	20	115	179	35	111	208	63	110	187	34	5	8	-126	-1	0	-110	-6	-10	42	4	0	52
142.664	0	113	195	20	116	179	35	112	208	63	110	187	34	5	8	-127	0	0	-109	-6	-11	42	4	0	51
142.787	0	113	195	20	116	179	36	112	209	62	109	186	33	5	8	-126	0	-1	-110	-6	-11	42	4	1	52
142.909	0	114	196	19	115	182	36	111	210	62	110	186	34	4	8	-126	0	-1	-111	-6	-11	43	3	0	53
143.032	0	113	197	19	116	183	35	112	211	60	110	185	34	4	8	-124	0	0	-111	-6	-11	43	4	0	52
143.155	0	113	196	22	116	179	36	111	209	62	109	187	33	5	8	-126	0	0	-109	-6	-10	42	4	0	51
143.278	0	113	195	20	116	178	35	112	208	62	109	186	33	4	8	-127	0	0	-110	-6	-10	42	4	0	51
143.401	0	114	196	19	114	179	36	111	208	63	109	186	33	4	7	-127	0	-1	-110	-7	-11	42	5	0	52
143.524	0	114	197	18	115	180	36	111	209	60	109	186	34	5	8	-125	0	0	-110	-6	-11	43	4	0	52
143.647	0	113	198	17	116	182	36	111	212	60	109	186	34	4	8	-123	0	0	-110	-6	-11	44	4	0	53
143.77	0	113	197	21	116	180	35	111	211	61	110	187	34	4	8	-124	0	-1	-110	-6	-10	43	4	0	52
143.892	0	114	196	19	115	180	36	111	209	63	111	185	34	5	8	-127	0	-1	-111	-6	-11	42	5	0	51
144.015	0	113	196	19	116	181	36	111	209	62	109	185	34	5	8	-126	0	0	-110	-6	-10	43	4	0	52
144.138	0	114	196	18	115	181	35	111	210	62	110	186	34	4	7	-126	-1	-1	-110	-6	-10	43	5	0	52
144.261	0	114	198	18	115	181	36	111	211	61	109	185	34	5	8	-125	0	-1	-111	-6	-11	44	4	0	53
144.384	0	113	198	19	116	181	36	110	212	61	109	187	34	4	9	-124	0	-1	-110	-5	-11	44	4	0	52
144.507	0	114	197	21	116	178	35	112	210	63	110	187	34	4	7	-126	0	0	-111	-6	-10	42	4	0	52
144.63	0	113	196	19	115	180	36	111	210	62	109	186	33	5	8	-127	0	0	-110	-6	-11	43	3	0	52
144.753	0	113	197	18	115	181	35	111	210	62	111	187	34	4	8	-127	-1	0	-111	-6	-11	43	4	0	52
144.876	0	114	198	18	116	182	35	111	211	61	109	186	34	5	8	-125	0	-1	-111	-6	-10	44	4	0	52
144.998	0	114	199	18	116	182	36	112	212	60	110	186	34	5	8	-123	0	0	-111	-6	-10	43	4	0	52
145.121	0	114	197	21	115	180	36	111	209	62	110	186	34	4	7	-126	0	0	-110	-6	-11	42	4	0	52
145.244	0	114	197	20	115	180	36	111	210	62	109	186	34	5	8	-127	0	0	-110	-6	-10	42	4	0	51
145.367	0	114	196	20	116	181	35	112	210	62	110	187	33	5	7	-127	0	0	-110	-6	-10	42	4	0	52
145.49	0	113	197	18	116	181	36	112	211	61	109	186	34	5	8	-125	0	0	-110	-6	-11	43	4	0	53
145.613	0	113	197	17	116	182	36	112	212	60	110	186	34	5	8	-123	0	0	-111	-6	-10	44	4	0	52
145.736	0	114	197	21	116	181	35	112	210	62	109	187	33	4	8	-125	-1	0	-111	-6	-11	43	4	0	52
145.859	0	114	197	19	116	179	35	111	210	63	109	186	34	4	7	-127	-1	0	-110	-6	-10	41	3	0	52
145.981	0	114	196	19	115	180	36	111	209	62	109	186	34	5	8	-127	0	0	-110	-7	-10	43	4	0	52
146.104	0	114	196	19	116	180	36	112	211	62	109	185	34	5	8	-126	0	-1	-111	-7	-11	44	4	0	53
146.227	0	114	197	18	116	181	37	112	211	61	109	186	34	5	8	-124	-1	-1	-111	-6	-10	44	4	0	52
146.35	0	112	198	19	116	181	36	112	211	60	109	187	34	5	9	-124	0	0	-112	-7	-10	44	4	0	53
146.473	0	114	197	20	116	179	35	111	209	62	109	186	34	4	7	-127	0	0	-110	-6	-11	43	4	0	52
146.596	0	113	196	20	115	179	36	112	209	61	108	185	33	4	9	-126	0	0	-111	-7	-10	43	5	0	51
146.719	0	113	196	19	115	178	35	111	209	62	109	186	33	5	8	-127	0	-1	-111	-6	-11	44	5	0	52
146.842	0	114	197	18	115	180	35	111	210	61	109	185	34	4	7	-125	0	0	-110	-6	-11	44	4	0	52
146.964	0	114	197	17	116	182	35	111	211	61	110	184	34	5	7	-124	0	-1	-110	-6	-10	43	4	0	53
147.087	0	114	198	19	116	180	34	112	212	61	109	186	34	4	7	-124	-1	0	-110	-7	-10	45	5	0	52
147.21	0	113	197	20	115	178	36	112	209	62	109	186	33	4	8	-126	0	-1	-111	-6	-11	42	4	0	52
147.333	0	114	196	19	116	179	35	111	210	62	109	186	34	5	7	-126	0	-1	-111	-7	-11	43	4	1	51
147.456	0	114	197	19	116	181	36	111	209	62	110	185	34	5	8	-126	0	0	-110	-6	-10	43	4	-1	53
147.579	0	113	197	18	116	182	36	112	210	61	109	185	34	4	8	-124	0	0	-111	-6	-10	44	4	0	52
147.702	0	114	197	18	117	183	36	111	212	60	109	185	34	4	7	-124	0	0	-110	-6	-10	44	5	0	53
147.825	0	114	198	20	116	181	36	112	211	62	109	187	33	5	7	-125	0	-1	-111	-6	-10	43	5	0	52
147.948	0	114	197	19	116	181	36	111	209	62	110	186	34	4	8	-126	0	-1	-110	-7	-10	43	4	0	52
148.07	0	114	197	19	115	180	35	112	211	62	109	186	35	5	8	-127	0	-1	-110	-6	-10	43	5	0	52
148.193	0	114	197	17	115	181	35	112	211	62	109	185	34	5	8	-126	0	-1	-111	-6	-10	43	4	0	53
148.316	0	113	198	17	116	183	36	111	212	61	109	186	34	4	8	-124	-1	0	-111	-6	-10	43	4	0	53
148.439	0	113	198	18	116	183	36	112	213	60	109	187	34	4	7	-123	0	0	-111	-7	-10	45	4	0	53
148.562	0	113	197	19	116	180	36	112	211	63	108	188	34	4	7	-125	0	0	-111	-6	-11	42	4	0	53
148.685	0	114	197	19	116	182	35	112	211	62	109	187	34	5	7	-126	0	-1	-110	-7	-10	42	4	0	52
148.808	0	114	197	19	117	182	36	111	210	62	109	187	34	4	9	-126	-1	-1	-111	-6	-10	43	4	0	51
148.931	0	115	198	18	116	184	37	112	212	61	110	185	34	4	8	-125	0	0	-111	-7	-11	44	5	1	52
149.053	0	114	199	18	117	185	36	112	212	61	110	186	35	5	9	-123	0	0	-111	-6	-10	44	4	0	53
149.176	0	114	198	21	116	182	36	113	211	62	109	188	34	4	8	-126	-1	0	-111	-6	-11	44	4	0	53
149.299	0	114	197	20	117	180	36	112	211	63	110	188	34	4	8	-126	0	0	-111	-6	-11	42	4	0	52
149.422	0	113	197	19	117	181	36	112	211	63	110	187	33	5	8	-126	-1	-1	-110	-7	-11	42	4	1	53
149.545	0	113	197	18	116	182	36	112	211	62	109	186	34	4	8	-126	0	0	-111	-6	-10	43	4	0	52
149.668	0	114	199	18	117	185	36	112	212	61	110	187	34	4	8	-124	-1	0	-112	-5	-11	44	5	0	53
149.791	0	113	199	20	117	181	36	111	213	61	110	188	33	4	8	-124	0	0	-111	-6	-11	43	4	0	53
149.914	0	114	197	22	116	180	36	112	210	63	110	188	34	4	8	-126	-1	0	-109	-7	-10	42	4	0	53
150.036	0	113	197	21	116	179	36	112	210	63	110	187	34	5	7	-126	0	-1	-110	-6	-10	41	4	0	53
150.159	0	114	197	19	116	179	35	112	210	63	110	187	34	4	7	-127	0	0	-110	-6	-12	42	4	0	52
150.282	0	114	197	19	116	182	35	112	211	62	110	186	34	5	7	-126	-1	0	-110	-6	-11	43	4	0	53
150.405	0	114	199	19	116	183	36	111	211	61	111	187	34	5	8	-124	0	0	-110	-7	-11	43	5	0	53
150.528	0	114	197	22	116	179	36	111	210	63	109	187	33	4	7	-126	0	0	-111	-6	-11	42	4	0	51
150.651	0	114	196	21	115	179	35	112	209	64	110	187	34	5	7	-127	0	-1	-110	-6	-11	41	3	0	52
150.774	0	114	196	21	116	180	36	111	210	63	110	186	34	4	7	-127	-1	0	-111	-6	-10	42	3	0	52
150.897	0	114	197	20	115	181	35	112	210	62	110	186	33	5	8	-126	0	0	-110	-6	-11	43	4	0	52
151.02	0	113	197	19	116	182	35	112	211	61	110	186	33	5	8	-125	0	0	-110	-7	-11	43	3	0	52
151.142	0	114	197	21	116	181	35	112	212	61	110	186	33	4	6	-124	0	0	-111	-7	-11	43	3	0	53
151.265	0	114	196	22	116	179	36	111	209	63	109	187	33	5	8	-126	0	0	-110	-6	-10	42	4	0	51
151.388	0	113	196	21	116	179	36	111	210	63	109	186	33	5	8	-127	-1	0	-110	-6	-12	42	4	0	52
151.511	0	114	196	21	115	180	35	111	210	63	110	187	33	4	8	-126	0	0	-110	-6	-10	42	4	0	52
151.634	0	114	197	20	115	181	35	112	210	62	109	186	34	4	8	-126	-1	0	-111	-7	-10	43	4	0	52
151.757	0	114	197	18	115	182	36	111	212	61	109	185	34	4	8	-124	0	0	-110	-6	-12	43	4	0	53
151.88	0	113	198	22	116	181	36	111	210	61	110	188	33	5	8	-125	0	0	-110	-6	-11	42	5	0	52
152.003	0	114	196	23	116	179	35	112	210	63	109	187	34	4	7	-127	0	0	-110	-6	-10	41	5	0	51
152.125	0	113	197	21	115	179	36	111	209	63	110	185	33	4	7	-127	0	0	-111	-6	-10	42	4	0	51
152.248	0	114	198	21	115	180	36	112	209	62	109	186	33	5	7	-127	0	0	-109	-6	-10	42	5	0	52
152.371	0	113	197	19	115	180	36	111	211	61	110	187	34	5	7	-125	-1	-1	-110	-6	-11	43	4	0	52
152.494	0	113	198	19	116	182	36	111	212	61	109	186	34	4	8	-124	-1	0	-110	-6	-10	43	3	0	52
152.617	0	114	198	22	116	179	36	112	211	64	109	187	34	4	8	-126	-1	-1	-110	-7	-11	43	4	0	51
152.74	0	113	197	21	116	179	36	111	210	63	110	186	34	4	8	-127	0	0	-110	-7	-11	42	3	0	52
152.863	0	113	197	20	115	179	36	112	210	62	109	186	34	4	7	-126	-1	-1	-109	-6	-10	43	4	0	52
152.986	0	114	198	19	116	181	35	112	211	61	110	185	34	5	8	-126	0	-1	-110	-6	-10	43	5	0	52
153.108	0	114	199	18	116	183	36	112	212	61	109	185	35	5	8	-124	0	0	-111	-6	-10	43	4	0	52
153.231	0	113	199	21	116	180	35	111	212	61	109	186	33	4	9	-125	0	0	-110	-7	-11	43	4	0	52
153.354	0	113	197	21	115	178	35	112	210	62	110	186	32	4	7	-127	0	0	-110	-6	-10	41	5	0	52
153.477	0	113	197	20	116	179	35	111	209	62	110	186	34	4	8	-126	0	-1	-110	-6	-10	42	4	0	52
153.6	0	114	197	19	115	181	35	111	211	62	109	184	33	5	7	-127	0	0	-111	-6	-11	42	4	0	51
153.723	0	113	198	18	116	182	36	112	212	60	109	185	34	4	7	-125	-1	0	-110	-7	-11	44	5	0	52
153.846	0	114	199	18	116	182	35	112	213	61	109	186	34	3	7	-123	0	0	-110	-6	-11	43	3	0	53
153.969	0	114	196	22	116	178	35	112	210	64	109	186	33	4	8	-126	0	0	-110	-6	-11	42	5	0	52
154.092	0	113	196	21	116	178	35	111	208	63	108	185	34	5	8	-126	0	0	-109	-6	-11	43	5	0	52
154.214	0	113	197	20	116	178	35	112	209	62	109	186	34	5	7	-126	-1	0	-110	-6	-10	43	3	0	51
154.337	0	114	197	18	114	180	35	111	210	61	109	184	34	4	7	-125	0	0	-110	-6	-11	43	3	0	52
154.46	0	114	197	19	115	181	35	111	211	61	108	185	34	4	8	-123	0	0	-111	-6	-11	44	4	0	52
154.583	0	113	197	21	115	179	35	112	211	61	109	186	33	4	8	-125	0	0	-110	-6	-11	42	4	0	52
154.706	0	114	196	21	115	177	35	111	209	63	109	185	33	5	8	-126	0	0	-110	-6	-10	42	5	0	51
154.829	0	114	196	20	116	177	36	112	209	62	110	185	32	5	7	-126	-1	-1	-110	-6	-10	42	5	0	51
154.952	0	113	196	19	116	178	34	111	209	61	109	185	33	4	7	-126	0	0	-110	-7	-10	43	4	0	52
155.075	0	113	197	18	116	180	35	112	210	61	109	183	33	4	8	-125	0	0	-110	-6	-10	43	4	0	52
155.197	0	115	198	19	115	181	35	111	211	61	109	184	33	4	8	-124	0	0	-110	-6	-11	43	4	0	53
155.32	0	114	196	23	115	177	35	111	208	63	109	185	32	4	7	-126	0	0	-109	-6	-11	42	4	0	52
155.443	0	114	197	22	115	177	35	111	208	63	108	185	33	5	8	-127	0	0	-110	-6	-11	41	3	0	51
155.566	0	113	196	23	116	179	35	112	209	62	109	183	33	5	8	-127	0	0	-110	-6	-10	42	4	0	51
155.689	0	114	197	19	116	180	35	111	209	63	109	183	34	5	8	-127	0	0	-110	-7	-10	42	4	0	52
155.812	0	113	196	19	116	181	35	112	211	62	109	183	33	4	7	-124	0	0	-110	-6	-10	43	5	0	52
155.935	0	114	197	21	116	181	35	112	211	61	109	184	34	4	8	-124	-1	0	-110	-6	-11	43	4	0	52
156.058	0	113	197	22	116	178	35	112	210	64	109	184	33	4	7	-127	0	0	-110	-6	-11	41	4	0	51
156.18	0	114	196	22	115	177	35	111	210	63	109	184	33	5	9	-127	0	0	-110	-7	-11	41	4	0	51
156.303	0	114	196	20	116	179	35	111	210	63	109	183	33	4	8	-127	0	0	-110	-6	-11	42	4	0	52
156.426	0	113	197	19	116	180	36	111	210	62	109	183	32	4	8	-126	0	0	-110	-6	-11	43	4	0	52
156.549	0	113	198	19	117	182	36	111	212	61	108	183	33	4	8	-124	-1	0	-110	-7	-10	43	4	0	52
156.672	0	113	198	22	116	178	35	111	211	61	108	184	33	4	8	-124	-1	0	-110	-6	-11	43	5	0	52
156.795	0	113	197	21	115	178	35	111	210	63	109	185	33	4	8	-126	-1	0	-109	-5	-10	41	4	0	51
156.918	0	114	198	20	116	179	35	111	210	64	109	183	33	4	8	-127	0	0	-110	-6	-11	41	5	0	52
157.041	0	113	196	20	114	179	35	111	211	63	108	184	34	5	8	-126	0	0	-110	-6	-11	42	4	0	52
157.164	0	114	198	19	116	181	35	111	211	62	109	182	34	4	8	-126	-1	0	-110	-6	-11	43	4	1	52
157.286	0	113	198	19	115	181	35	112	213	61	110	185	34	5	9	-124	-1	0	-110	-6	-11	43	4	0	52
157.409	0	114	198	22	116	178	35	111	211	63	108	186	33	4	8	-126	0	0	-110	-6	-10	43	4	0	52
157.532	0	113	198	21	116	180	35	111	211	63	110	183	33	4	8	-127	0	0	-110	-6	-11	42	5	0	52
157.655	0	114	197	20	116	180	35	111	210	62	109	184	34	5	8	-126	0	0	-110	-6	-11	42	4	0	52
157.778	0	113	199	19	116	180	35	112	212	62	110	184	33	5	9	-126	0	0	-110	-5	-11	43	4	0	52
157.901	0	113	199	18	116	182	35	112	213	63	110	182	33	5	8	-125	0	0	-110	-5	-11	43	4	0	52
158.024	0	113	200	21	115	180	35	111	212	61	110	186	32	5	8	-125	0	-1	-111	-6	-11	43	3	0	53
158.147	0	113	197	21	116	178	35	111	210	64	109	185	33	4	7	-126	0	-1	-110	-6	-10	41	4	0	51
158.269	0	114	197	21	116	180	35	112	211	63	109	184	33	3	8	-126	0	-1	-110	-5	-11	42	5	0	51
158.392	0	113	198	19	115	180	35	112	210	62	109	184	34	5	7	-127	-1	0	-110	-6	-11	42	5	0	52
158.515	0	114	198	19	116	181	35	111	212	62	109	183	34	4	8	-126	-1	0	-111	-6	-10	43	3	0	53
158.638	0	114	199	19	116	181	36	112	213	61	110	183	34	4	7	-124	0	0	-111	-6	-11	44	4	0	53
158.761	0	114	197	22	116	178	35	111	210	63	109	186	34	4	8	-126	0	-1	-110	-6	-10	42	4	0	52
158.884	0	113	197	21	115	178	35	111	209	64	110	185	33	5	8	-127	0	-1	-111	-6	-10	41	4	0	52
159.007	0	114	197	21	115	178	35	112	211	64	110	185	33	5	9	-127	0	-1	-111	-5	-11	42	4	0	52
159.13	0	114	197	20	116	179	35	112	210	62	110	184	33	4	7	-126	0	0	-109	-6	-11	43	4	0	52
159.252	0	113	198	18	115	181	36	112	212	62	109	183	34	4	7	-125	0	0	-110	-7	-10	43	5	0	52
159.375	0	114	199	21	116	179	34	111	211	63	109	185	34	5	8	-125	0	0	-110	-6	-10	43	4	0	53
159.498	0	114	196	22	116	178	35	111	209	63	109	185	33	5	7	-126	0	-1	-111	-6	-10	42	5	0	52
159.621	0	113	197	21	116	178	36	111	211	62	109	184	33	4	7	-127	0	0	-110	-6	-11	43	5	0	52
159.744	0	114	196	20	115	179	35	112	210	63	109	183	33	4	7	-127	0	0	-111	-6	-10	43	4	0	51
159.867	0	112	197	19	115	180	35	111	211	62	108	184	33	5	7	-127	-1	0	-110	-7	-11	43	4	0	52
159.99	0	114	198	19	116	181	35	112	211	61	109	183	34	5	8	-124	0	0	-111	-6	-11	43	4	0	52
160.113	0	114	197	21	115	178	35	111	211	63	108	185	34	4	7	-126	-1	0	-109	-6	-10	43	4	0	53
160.236	0	113	196	21	115	177	35	111	209	63	109	184	33	4	8	-126	0	0	-110	-6	-10	42	4	0	51
160.358	0	113	196	21	116	178	35	112	209	63	109	184	33	5	7	-127	-1	-1	-110	-6	-10	42	4	0	52
160.481	0	114	196	19	115	178	35	111	209	62	109	183	33	4	7	-127	0	0	-110	-6	-10	43	4	0	52
160.604	0	114	197	19	115	181	35	111	211	62	109	182	33	5	7	-125	0	0	-110	-6	-12	43	5	0	52
160.727	0	113	199	18	115	181	36	111	212	62	109	183	34	4	8	-124	0	0	-110	-6	-10	43	4	0	53
160.85	0	114	197	22	116	178	35	112	209	63	108	185	33	5	7	-126	0	0	-110	-6	-10	42	4	0	52
160.973	0	113	197	20	114	180	35	112	209	63	109	183	32	5	8	-127	-1	0	-110	-7	-12	42	5	0	52
161.096	0	114	197	21	116	180	35	111	209	62	109	183	33	4	8	-126	-1	0	-110	-6	-11	42	4	0	52
161.219	0	114	197	19	115	180	35	111	211	61	109	184	33	4	7	-127	0	-1	-110	-6	-11	44	4	0	52
161.341	0	114	197	18	116	181	36	111	211	62	110	184	34	5	8	-125	-1	0	-111	-7	-11	43	4	0	53
161.464	0	114	198	20	116	181	35	111	211	61	109	184	34	4	7	-124	0	0	-111	-6	-11	44	4	0	53
161.587	0	113	197	22	116	179	35	112	210	62	109	185	34	4	7	-127	-1	0	-111	-6	-11	42	5	0	52
161.71	0	113	197	20	115	179	35	111	209	62	109	184	33	4	8	-126	0	0	-110	-6	-12	42	4	0	52
161.833	0	113	196	19	115	180	35	111	210	63	108	184	34	5	8	-126	0	0	-110	-6	-10	42	5	0	52
161.956	0	113	198	18	116	180	36	111	211	61	109	184	33	4	8	-126	-1	0	-111	-6	-11	44	4	0	52
162.079	0	113	198	18	115	182	36	112	212	61	109	185	34	4	8	-123	-1	0	-111	-6	-10	44	4	0	52
162.202	0	113	198	20	115	179	34	111	211	61	110	185	33	4	8	-124	0	0	-110	-5	-10	43	5	0	53
162.324	0	113	196	19	116	178	35	112	209	62	110	185	33	5	8	-127	0	0	-111	-6	-11	43	5	0	53
162.447	0	114	197	20	116	180	35	112	210	62	109	185	33	5	7	-126	0	0	-111	-6	-10	43	4	0	52
162.57	0	113	196	18	116	181	35	112	210	62	109	184	34	4	7	-125	0	0	-110	-6	-11	43	4	0	52
162.693	0	113	197	18	116	182	37	111	211	61	110	184	35	5	9	-124	0	0	-110	-6	-11	44	4	0	52
[truncated: 1,346 more rows]

## Sheet: Add_info
Time	Marker	Accel_x	Accel_y	Accel_z	Gyro_x	Gyro_y	Gyro_z	Magnet_x	Magnet_y	Magnet_z	battery		ld_gain	pd_gain
[truncated: 2,669 more rows]
