# Supplementary material for: Charitable crowdfunding donation-intention estimation depending on emotional project images using fNIRS-based functional connectivity
Source: PLoS One. 2024 May 8;19(5):e0303144. doi: 10.1371/journal.pone.0303144 (PMC11078340; doi:10.1371/journal.pone.0303144)
Supplement: S1 File — (ZIP) [file pone.0303144.s001.zip › Some donation dataset/negative/subject5.xlsx]

## Sheet: D780
	SNR :	41	37	39	44	42	39	44	45	45	41	41	40	37	37	34
Time	Marker	ch1	ch2	ch3	ch4	ch5	ch6	ch7	ch8	ch9	ch10	ch11	ch12	ch13	ch14	ch15
0.24576	0	817	372	356	187	267	249	522	290	324	412	305	252	230	359	784
0.36864	0	817	372	356	187	267	249	522	290	324	412	305	252	230	359	784
0.49152	0	821	374	357	186	263	254	536	297	327	420	308	255	235	361	789
0.6144	0	828	376	360	192	266	258	541	299	329	422	312	254	240	360	792
0.73728	0	823	358	347	195	268	260	539	299	326	415	312	250	239	353	793
0.86016	0	822	357	345	195	267	260	536	301	324	412	313	250	239	353	792
0.98304	0	824	359	346	195	267	259	536	300	322	407	313	250	238	353	788
1.10592	0	825	363	348	195	268	257	534	298	322	406	312	251	240	355	792
1.2288	0	829	366	351	196	267	257	538	300	323	410	312	252	241	358	796
1.35168	0	829	372	354	197	268	258	542	301	324	415	313	253	244	360	801
1.47456	0	830	368	352	198	272	260	542	300	325	416	314	252	241	358	800
1.59744	0	829	358	341	193	272	253	530	290	331	406	313	249	238	356	796
1.72032	0	830	358	343	191	270	253	527	291	332	403	312	249	238	355	797
1.8432	0	829	359	343	195	267	253	533	291	331	405	312	249	239	356	798
1.96608	0	834	364	349	195	267	252	535	292	331	408	314	251	241	357	802
2.08896	0	841	370	355	195	267	258	538	300	326	409	313	253	244	361	805
2.21184	0	848	373	357	197	269	260	544	301	328	412	314	253	245	362	810
2.33472	0	844	359	346	195	274	253	536	294	335	405	313	251	242	358	805
2.4576	0	847	358	344	195	270	253	532	293	335	402	313	251	240	358	805
2.58048	0	852	361	347	194	270	253	531	293	335	401	315	251	242	358	807
2.70336	0	853	365	349	196	268	254	534	294	335	403	315	253	243	361	811
2.82624	0	853	370	355	198	269	254	538	296	336	409	316	254	245	363	815
2.94912	0	858	371	358	198	270	254	543	296	335	411	316	253	244	364	818
3.072	0	856	357	346	193	275	254	531	295	335	403	313	250	242	359	813
3.19488	0	856	360	346	193	273	252	529	294	333	402	312	250	241	361	814
3.31776	0	855	362	346	197	268	251	535	294	332	402	311	250	242	361	814
3.44064	0	857	364	349	195	271	251	533	296	330	404	311	251	242	362	816
3.56352	0	863	369	353	197	268	254	538	299	328	405	311	251	243	364	817
3.6864	0	860	364	352	196	274	255	536	300	328	405	311	249	241	362	816
3.80928	0	852	353	342	192	273	252	527	294	330	397	307	248	238	357	809
3.93216	0	853	356	343	191	271	251	526	294	329	397	306	247	238	357	809
4.05504	0	853	358	343	190	269	250	525	292	329	397	305	246	237	356	806
4.17792	0	854	362	347	195	265	250	532	291	329	401	307	246	238	357	807
4.3008	0	852	364	349	195	267	251	535	293	329	406	309	247	240	358	806
4.42368	0	847	351	343	194	270	250	528	292	328	400	306	243	236	351	799
4.54656	0	844	347	338	189	268	249	520	289	327	396	304	242	235	348	793
4.66944	0	840	348	339	188	267	250	520	289	328	397	303	243	234	346	790
4.79232	0	837	349	340	192	262	247	525	289	327	397	304	244	235	345	785
4.9152	0	839	353	344	191	264	252	529	293	324	401	306	245	236	347	784
5.03808	0	841	357	348	190	268	259	529	297	322	405	307	247	237	348	786
5.16096	0	836	344	340	189	269	253	522	289	329	396	305	243	233	342	778
5.28384	0	832	342	337	185	268	250	517	288	327	390	302	242	233	340	773
5.40672	0	835	347	340	182	271	247	516	287	329	382	303	243	234	340	768
5.5296	0	826	349	340	187	268	271	518	298	342	393	311	250	233	341	768
5.65248	0	804	354	343	186	272	297	513	304	351	404	317	254	231	341	770
5.77536	0	794	355	347	189	270	291	519	297	358	404	318	253	228	339	761
5.89824	0	781	340	339	182	274	292	504	292	356	394	313	249	224	330	750
6.02112	0	770	336	334	177	269	290	498	288	354	387	311	247	222	326	742
6.144	0	766	334	335	177	267	288	497	287	353	387	310	246	221	322	734
6.26688	0	761	336	335	178	265	287	500	286	352	388	311	246	219	321	729
6.38976	0	761	337	338	180	264	287	504	286	352	391	312	248	220	321	725
6.51264	0	761	339	342	182	269	288	507	285	352	393	314	247	221	320	721
6.63552	0	754	327	333	176	269	288	493	284	350	383	310	245	218	315	712
6.7584	0	746	326	331	174	265	286	490	282	349	380	307	243	216	313	707
6.88128	0	746	327	333	176	264	285	491	282	349	380	309	244	216	311	702
7.00416	0	749	329	335	179	263	285	495	281	349	382	309	246	217	313	701
7.12704	0	748	333	339	179	264	285	498	282	349	386	312	247	217	313	699
7.24992	0	746	336	342	180	267	286	503	283	350	389	314	246	218	314	697
7.3728	0	742	324	333	175	267	287	491	281	349	379	310	245	215	308	691
7.49568	0	744	324	333	174	262	287	487	280	349	375	308	244	214	307	689
7.61856	0	741	325	333	175	262	286	490	279	349	375	308	245	215	308	687
7.74144	0	738	327	336	177	262	286	492	280	348	378	310	244	215	308	684
7.86432	0	740	331	339	177	263	287	496	281	350	383	312	247	217	310	685
7.9872	0	743	335	343	178	265	287	501	283	350	386	314	248	219	312	689
8.11008	0	740	332	343	180	269	288	499	283	350	384	313	247	216	312	686
8.23296	0	735	324	334	173	267	288	487	281	350	377	310	246	213	307	683
8.35584	0	735	325	335	177	262	289	491	281	350	376	311	246	214	308	682
8.47872	0	738	327	337	177	264	288	491	281	350	377	312	247	215	308	682
8.6016	0	737	330	340	177	265	290	495	282	352	381	313	248	215	309	680
8.72448	0	736	334	343	179	264	290	500	282	352	384	315	249	217	311	682
8.84736	0	740	337	346	179	267	291	504	285	353	390	319	252	219	313	685
8.97024	0	741	333	344	181	269	294	500	285	353	385	318	251	216	311	684
9.09312	0	736	327	338	176	268	292	492	283	353	379	314	248	214	310	683
9.216	0	735	330	339	178	267	293	494	283	353	380	315	250	215	310	682
9.33888	0	735	332	341	178	267	293	496	284	354	381	316	251	215	312	684
9.46176	0	739	335	345	180	267	294	499	285	355	385	317	252	217	312	684
9.58464	0	739	339	348	180	269	295	505	286	356	390	320	253	219	314	685
9.70752	0	738	342	352	183	272	296	509	289	357	394	322	255	219	315	687
9.8304	0	737	332	342	180	272	297	500	287	356	385	319	252	216	313	684
9.95328	0	739	332	343	180	268	296	500	287	358	384	318	254	216	314	686
10.0762	0	738	335	345	179	270	298	501	288	357	386	319	254	216	313	687
10.199	0	737	338	347	181	271	297	504	288	359	390	320	255	217	314	688
10.3219	0	742	342	352	182	271	298	509	289	358	394	322	257	220	316	689
10.4448	0	745	346	353	183	274	298	514	291	360	399	324	259	222	319	693
10.5677	0	741	342	351	182	279	300	507	291	360	393	323	257	218	318	691
10.6906	0	737	335	344	179	274	300	503	291	359	388	321	256	217	315	688
10.8134	0	739	338	346	181	271	300	505	291	360	389	321	256	217	316	688
10.9363	0	740	339	348	181	272	300	506	290	360	390	322	258	217	317	690
11.0592	0	740	343	351	182	273	301	510	292	360	394	324	259	219	319	691
11.1821	0	739	348	355	183	274	300	515	294	361	399	325	260	221	320	693
11.305	0	741	345	356	185	279	302	516	293	363	400	326	259	220	320	694
11.4278	0	738	335	346	179	277	302	502	292	361	389	323	258	217	317	692
11.5507	0	737	338	347	180	273	302	506	292	361	390	322	258	217	317	691
11.6736	0	734	339	348	180	273	301	507	292	361	391	322	258	217	318	691
11.7965	0	737	343	352	184	274	302	509	292	361	394	324	259	218	320	691
11.9194	0	740	347	355	184	275	302	514	293	362	397	325	261	220	321	694
12.0422	0	738	349	359	185	278	303	518	294	363	402	327	261	221	321	695
12.1651	0	736	338	348	181	278	304	509	293	362	392	324	258	218	319	691
12.288	0	734	337	347	178	277	303	503	293	362	390	322	259	217	318	691
12.4109	0	736	339	348	179	275	303	505	292	362	390	323	259	217	319	691
12.5338	0	734	341	349	181	274	302	508	292	362	392	323	260	218	320	692
12.6566	0	734	345	353	183	275	302	513	292	361	397	325	262	219	321	692
12.7795	0	738	350	357	184	275	301	516	294	362	400	327	262	221	323	695
12.9024	0	739	347	356	186	279	304	515	295	363	399	327	261	220	322	694
13.0253	0	733	337	347	178	278	304	504	292	361	390	323	260	218	319	693
13.1482	0	733	339	348	180	276	304	505	292	361	391	324	261	218	320	692
13.271	0	734	340	348	182	274	304	507	292	361	392	324	260	217	321	693
13.3939	0	737	343	353	183	275	304	511	293	362	394	326	262	219	321	694
13.5168	0	736	347	355	183	275	303	515	294	363	399	327	263	221	324	696
13.6397	0	736	350	357	185	278	305	518	295	363	401	329	262	220	325	696
13.7626	0	734	339	347	180	280	304	505	294	363	392	324	260	218	320	692
13.8854	0	734	340	348	180	277	304	505	294	362	393	324	261	217	322	694
14.0083	0	732	341	350	182	273	303	509	294	362	393	324	261	218	322	694
14.1312	0	733	344	352	182	274	304	512	294	362	395	326	261	219	322	694
14.2541	0	736	348	355	184	277	304	516	295	363	400	328	263	221	323	697
14.377	0	739	352	359	185	276	304	519	295	363	404	330	265	223	325	698
14.4998	0	733	342	351	183	281	307	512	294	362	396	325	262	218	321	695
14.6227	0	731	339	347	180	279	305	504	294	362	392	324	260	218	321	694
14.7456	0	733	340	348	182	275	304	508	293	361	393	324	260	218	321	694
14.8685	0	731	341	349	182	273	304	510	293	362	394	324	261	218	322	693
14.9914	0	731	345	352	184	276	304	513	294	362	398	327	262	219	322	694
15.1142	0	733	349	356	184	275	304	518	295	363	401	328	262	220	322	695
15.2371	0	735	349	356	187	280	306	519	295	362	403	329	263	220	324	695
15.36	0	730	337	346	180	279	305	506	293	361	393	324	259	216	318	691
15.4829	0	726	338	346	178	278	304	504	294	360	391	323	259	216	318	689
15.6058	0	726	338	347	181	272	303	510	293	360	392	322	257	216	317	687
15.7286	0	728	341	348	183	273	303	511	293	360	393	323	259	215	317	686
15.8515	0	727	345	351	183	275	303	515	293	360	397	324	259	217	318	686
15.9744	0	727	348	354	184	275	303	519	295	361	401	326	260	219	319	686
16.0973	0	726	342	351	182	280	304	513	294	361	397	323	258	216	317	683
16.2202	0	723	334	345	177	276	303	504	292	360	390	320	256	215	315	679
16.343	0	722	336	343	177	275	302	504	292	358	389	319	255	213	313	678
16.4659	0	719	337	344	182	271	301	510	291	357	391	319	256	214	313	675
16.5888	0	720	340	348	183	271	300	513	291	357	395	321	256	214	314	674
16.7117	0	725	345	351	184	274	300	517	292	358	398	321	258	216	316	675
16.8346	0	723	346	351	185	275	301	518	293	358	400	323	257	215	315	674
16.9574	0	716	334	341	179	275	301	507	291	356	392	317	254	211	310	668
17.0803	0	715	336	342	180	273	299	507	290	354	391	317	254	211	311	665
17.2032	0	717	335	340	180	274	300	507	291	353	391	317	252	211	310	662
17.3261	0	730	343	344	181	275	292	510	288	339	382	310	249	214	314	653
17.449	0	759	356	359	183	281	257	504	280	316	352	294	244	222	318	645
17.5718	0	774	365	368	181	282	238	497	276	309	332	290	244	226	322	651
17.6947	0	781	355	359	186	270	239	505	277	311	342	284	240	221	325	668
17.8176	0	782	348	348	186	266	239	507	281	315	349	286	239	219	324	675
17.9405	0	781	352	348	187	264	243	512	288	314	360	290	240	221	327	683
18.0634	0	784	355	346	186	262	248	520	292	313	373	295	241	225	330	692
18.1862	0	789	360	350	189	260	250	526	294	315	384	299	243	228	333	701
18.3091	0	796	365	353	190	263	253	532	296	317	393	304	245	232	338	708
18.432	0	797	358	352	193	267	254	535	298	317	396	303	245	230	336	710
18.5549	0	796	349	341	190	262	254	528	297	316	391	301	243	227	333	710
18.6778	0	801	353	341	189	264	255	526	297	316	391	302	244	228	335	713
18.8006	0	802	355	343	191	262	254	529	297	317	393	302	244	230	337	718
18.9235	0	804	358	347	192	262	254	534	299	317	399	304	246	232	340	724
19.0464	0	809	364	350	192	263	256	540	300	317	405	306	248	236	342	730
19.1693	0	811	357	349	194	268	256	537	300	317	403	306	246	233	340	729
19.2922	0	810	349	341	188	268	256	527	297	317	396	303	244	230	337	725
19.415	0	808	352	341	190	265	256	529	298	316	397	303	245	231	338	726
19.5379	0	810	354	342	192	262	253	532	295	319	398	303	245	231	339	728
19.6608	0	816	359	345	193	262	255	534	298	317	401	305	246	233	341	731
19.7837	0	819	363	349	194	264	256	538	300	318	406	307	247	235	343	736
19.9066	0	818	351	344	190	270	256	532	300	316	397	303	244	233	339	732
20.0294	0	818	347	337	188	267	253	524	295	319	393	302	243	230	338	730
20.1523	0	821	350	339	188	264	248	525	291	321	390	301	242	231	338	730
20.2752	0	823	353	341	190	262	252	528	297	315	391	301	242	233	340	731
20.3981	0	824	358	345	191	263	253	533	299	315	399	303	244	235	342	734
20.521	0	827	360	348	193	264	255	534	300	316	402	304	245	235	343	737
20.6438	0	826	345	339	187	268	251	522	294	320	392	302	242	233	338	731
20.7667	0	825	346	336	186	266	255	519	297	316	390	300	242	231	338	729
20.8896	0	821	348	337	186	264	249	519	290	321	389	299	242	231	337	727
21.0125	0	823	351	339	189	260	251	524	292	317	391	300	242	231	338	728
21.1354	0	826	355	342	190	262	255	524	296	316	392	301	245	234	339	729
21.2582	0	825	352	344	188	267	254	523	295	317	389	302	245	233	338	726
21.3811	0	810	339	335	184	267	265	513	295	326	384	304	246	229	333	720
21.504	0	799	339	334	182	268	285	506	300	340	386	309	250	225	331	716
21.6269	0	790	341	336	180	267	292	502	296	344	384	310	251	224	329	713
21.7498	0	783	342	337	182	266	286	503	291	345	386	310	250	223	327	710
21.8726	0	787	347	339	182	266	284	503	292	329	381	305	244	224	330	704
21.9955	0	813	348	351	181	278	238	493	277	302	340	284	234	230	330	697
22.1184	0	814	334	336	179	267	247	486	286	312	347	293	237	223	328	713
22.2413	0	810	338	335	176	268	235	486	284	306	344	286	234	225	329	719
22.3642	0	817	340	337	179	263	248	492	288	316	349	293	240	226	328	714
22.487	0	805	346	335	182	260	270	504	297	325	379	302	244	226	333	721
22.6099	0	812	347	342	183	264	251	505	288	321	369	301	245	229	331	718
22.7328	0	799	349	340	186	266	286	508	305	332	388	310	248	227	334	721
22.8557	0	794	337	337	178	268	261	498	289	326	370	301	244	224	327	713
22.9786	0	798	335	337	178	265	272	498	296	328	371	305	246	223	328	710
23.1014	0	793	339	337	180	262	277	498	294	331	374	306	247	221	328	711
23.2243	0	791	342	340	180	265	273	502	292	336	376	307	249	223	329	712
23.3472	0	788	343	343	180	265	274	504	292	335	381	308	249	225	330	711
23.4701	0	792	346	346	181	267	274	507	294	337	383	309	250	226	330	712
23.593	0	795	341	334	179	272	277	495	292	331	376	304	246	224	327	708
23.7158	0	813	344	341	173	275	254	483	285	314	353	291	240	227	330	710
23.8387	0	816	345	341	180	265	247	492	284	316	359	291	239	228	332	722
23.9616	0	822	348	343	179	264	251	498	290	316	371	295	242	230	332	728
24.0845	0	828	350	346	183	264	255	506	296	314	378	297	244	233	336	735
24.2074	0	829	354	348	186	265	257	513	300	315	387	301	246	236	339	741
24.3302	0	832	355	350	187	268	259	517	302	318	391	302	247	235	340	745
24.4531	0	833	343	339	186	266	259	510	301	318	382	301	245	232	337	745
24.576	0	837	343	339	185	265	260	507	301	318	383	300	245	233	338	748
24.6989	0	839	348	341	185	266	261	511	303	319	385	301	245	235	340	752
24.8218	0	840	352	344	185	266	261	514	304	321	390	304	247	238	342	756
24.9446	0	846	356	350	187	267	261	519	306	321	395	306	249	240	345	760
25.0675	0	851	360	352	188	267	262	524	308	322	400	308	250	242	347	766
25.1904	0	849	357	351	191	272	265	525	308	324	401	307	250	240	347	767
25.3133	0	846	348	343	188	269	265	520	308	323	394	305	249	237	343	766
25.4362	0	848	350	343	187	268	265	520	308	323	396	305	249	238	344	769
25.559	0	852	353	345	189	269	265	521	308	324	397	306	249	238	346	771
25.6819	0	853	358	349	189	270	266	525	309	325	402	306	250	241	347	773
25.8048	0	854	362	353	191	270	266	532	311	325	407	309	251	242	349	774
25.9277	0	858	366	354	192	272	268	534	312	326	410	311	253	243	352	778
26.0506	0	858	357	351	192	274	268	531	311	327	404	309	251	239	348	775
26.1734	0	853	351	343	189	272	271	525	311	325	403	307	250	238	345	774
26.2963	0	852	354	345	191	270	267	527	310	322	402	306	249	239	346	771
26.4192	0	853	356	347	190	270	267	530	310	324	405	307	251	239	347	769
26.5421	0	853	362	350	192	271	268	532	310	325	409	309	251	240	348	769
26.665	0	853	365	355	192	272	269	537	312	326	412	310	252	242	350	771
26.7878	0	854	370	359	194	273	270	542	314	327	416	312	254	243	351	772
26.9107	0	853	355	349	191	277	270	533	312	326	409	309	251	239	346	768
27.0336	0	851	354	345	187	276	271	527	310	325	404	308	251	238	346	768
27.1565	0	848	357	347	192	271	270	532	311	325	406	307	251	239	345	767
27.2794	0	851	360	349	191	272	270	536	312	325	410	308	252	239	347	769
27.4022	0	854	365	354	192	273	271	538	313	326	413	311	254	241	349	771
27.5251	0	857	369	356	192	274	271	542	313	326	416	311	255	243	352	775
27.648	0	856	370	359	194	276	272	545	316	327	418	311	256	242	352	775
27.7709	0	852	355	348	190	277	272	534	314	326	411	309	253	240	347	770
27.8938	0	855	358	348	190	275	272	534	313	325	409	310	254	240	348	772
28.0166	0	856	360	349	192	273	272	536	312	326	410	310	254	241	349	774
28.1395	0	856	365	352	194	273	272	539	314	325	416	311	254	242	351	779
28.2624	0	860	370	359	193	274	265	544	315	320	413	310	253	246	353	782
28.3853	0	868	373	357	194	273	272	547	318	324	423	310	256	246	357	787
28.5082	0	865	367	359	193	281	267	542	316	321	414	310	253	244	355	789
28.631	0	863	360	348	193	277	272	540	318	324	416	309	254	244	353	789
28.7539	0	860	364	353	195	275	270	542	316	321	415	309	252	245	356	792
28.8768	0	869	366	353	195	274	275	543	320	325	419	311	256	245	357	796
28.9997	0	870	372	361	193	277	267	545	319	321	416	310	255	250	358	800
29.1226	0	872	376	362	196	276	277	551	322	325	426	312	259	249	362	805
29.2454	0	879	379	365	196	280	274	554	321	327	423	313	259	249	363	805
29.3683	0	876	362	354	192	285	276	543	320	329	415	314	257	249	359	802
29.4912	0	877	367	355	192	283	278	544	320	331	416	314	260	249	359	804
29.6141	0	876	371	358	196	280	282	551	321	335	419	316	263	250	360	805
29.737	0	878	375	359	197	280	287	553	323	338	424	318	266	250	362	806
29.8598	0	881	377	361	195	280	286	554	323	339	426	320	267	251	362	807
29.9827	0	884	378	365	197	283	288	556	323	339	427	321	267	250	364	808
30.1056	0	881	365	356	193	287	288	549	323	341	422	321	265	249	359	805
30.2285	0	882	369	355	195	284	290	551	324	342	426	322	268	248	360	806
30.3514	0	878	372	359	194	284	298	550	327	345	428	323	268	245	362	807
30.4742	0	881	373	361	194	286	295	552	323	348	425	323	268	247	360	804
30.5971	0	886	376	365	195	283	288	558	324	346	427	323	269	249	361	806
30.72	0	887	374	364	196	285	294	558	326	347	432	322	268	247	361	806
30.8429	0	884	364	355	193	287	284	550	320	347	426	322	265	248	358	807
30.9658	0	884	369	358	193	288	291	551	328	339	426	320	265	248	359	807
31.0886	0	886	372	359	195	284	290	555	329	339	426	321	264	248	361	806
31.2115	0	893	380	364	195	283	287	557	331	336	430	319	263	249	364	810
31.3344	0	899	386	369	196	283	285	560	331	334	436	319	264	251	368	818
31.4573	0	895	388	354	195	290	287	556	331	335	431	319	262	249	366	817
31.5802	0	891	373	359	195	288	285	552	330	334	429	317	261	250	365	818
31.703	0	894	377	360	195	285	285	554	330	334	430	317	262	249	367	822
31.8259	0	900	381	364	196	284	285	555	330	332	433	316	263	251	369	827
31.9488	0	900	386	368	197	283	286	561	331	334	436	317	264	254	373	833
32.0717	0	901	401	361	198	287	285	563	332	333	436	317	264	253	374	835
32.1946	0	900	396	339	195	291	286	554	331	333	430	316	261	252	371	832
32.3174	0	906	382	361	193	291	286	551	330	335	430	316	262	253	372	836
32.4403	0	912	386	367	195	289	284	554	328	334	424	317	263	255	373	839
32.5632	0	913	388	369	195	298	285	550	324	333	417	319	261	258	378	849
32.6861	0	916	394	378	190	316	276	531	308	335	382	327	262	265	381	855
32.809	0	909	407	350	185	333	282	494	301	338	331	336	259	267	382	837
32.9318	0	898	414	352	176	326	283	470	288	334	301	330	257	268	378	815
33.0547	0	908	392	380	178	320	283	483	292	330	309	324	256	266	378	809
33.1776	0	912	423	363	175	317	279	481	291	325	301	318	255	269	380	806
33.3005	0	922	424	364	181	310	288	505	292	334	324	320	262	267	379	810
33.4234	0	916	415	366	182	313	300	509	302	335	334	326	264	262	375	806
33.5462	0	915	402	355	183	307	295	511	296	340	339	319	262	258	370	806
33.6691	0	917	404	357	186	299	294	525	309	336	362	317	265	259	374	823
33.792	0	917	407	353	188	295	296	535	320	341	380	316	269	260	376	837
33.9149	0	918	412	354	190	293	297	542	324	342	393	317	270	259	379	838
34.0378	0	921	400	368	193	294	297	545	326	341	399	318	270	259	378	837
34.1606	0	911	395	345	191	295	295	540	326	339	397	317	266	256	373	829
34.2835	0	918	399	345	189	295	293	538	327	338	400	317	266	257	375	836
34.4064	0	918	391	360	195	288	292	543	329	336	406	315	268	258	378	840
34.5293	0	922	386	373	193	287	291	547	330	335	410	317	267	260	380	846
34.6522	0	923	388	376	194	288	293	552	331	336	416	317	268	260	384	853
34.775	0	922	400	349	193	293	294	547	331	336	413	316	266	258	381	851
34.8979	0	919	398	346	191	292	293	543	330	336	414	317	265	258	379	853
35.0208	0	921	380	370	194	289	293	547	331	336	416	317	267	259	382	857
35.1437	0	923	383	372	195	287	293	550	330	336	417	317	267	261	384	861
35.2666	0	927	389	375	194	287	293	554	331	337	422	319	269	261	386	865
35.3894	0	925	393	364	195	292	294	552	332	337	421	318	267	259	385	861
35.5123	0	923	396	346	193	294	293	544	330	337	417	318	265	258	382	858
35.6352	0	928	379	370	191	292	294	546	329	336	418	319	266	259	383	861
35.7581	0	924	382	372	196	287	293	552	330	336	420	318	268	260	384	864
35.881	0	927	399	364	196	287	295	554	331	338	424	319	269	260	387	868
36.0038	0	928	398	368	195	293	299	552	326	346	418	322	271	259	385	858
36.1267	0	928	395	344	192	298	298	543	325	343	411	323	268	257	377	841
36.2496	0	911	375	368	190	297	302	539	327	338	408	322	266	254	381	828
36.3725	0	916	377	375	188	304	307	527	322	342	375	339	266	261	384	815
36.4954	0	915	387	389	181	327	303	484	286	346	302	371	273	285	387	833
36.6182	0	881	395	396	171	327	299	438	267	342	270	363	273	280	372	813
36.7411	0	876	406	364	163	321	301	415	263	335	256	348	262	271	367	754
36.864	0	877	398	378	160	312	296	410	262	328	252	337	259	267	368	749
36.9869	0	875	412	368	165	309	292	416	263	324	256	329	259	264	366	755
37.1098	0	888	414	366	173	306	295	452	277	333	278	325	266	264	370	775
37.2326	0	906	420	370	171	294	301	479	299	337	312	324	272	259	375	790
37.3555	0	902	395	346	179	299	321	505	327	336	355	325	274	252	374	808
37.4784	0	903	394	344	178	298	288	503	308	339	345	313	271	255	373	830
37.6013	0	902	395	342	180	295	299	511	318	339	355	314	272	257	375	838
37.7242	0	909	389	355	182	293	298	517	322	335	363	314	269	259	376	842
37.847	0	915	383	370	184	293	297	523	323	334	371	316	270	260	378	846
37.9699	0	906	391	341	184	294	299	522	324	334	374	313	267	257	374	837
38.0928	0	913	378	348	185	292	298	522	323	335	374	312	267	257	374	843
38.2157	0	909	373	360	185	291	297	524	323	334	378	313	267	258	375	841
38.3386	0	907	376	363	186	291	297	527	324	335	382	312	267	259	376	841
38.4614	0	908	379	364	187	290	299	531	324	335	386	313	269	261	378	844
38.5843	0	912	393	341	186	295	300	529	324	335	385	313	267	259	376	835
38.7072	0	908	366	357	184	294	299	524	324	334	385	311	265	257	375	839
38.8301	0	909	370	360	189	290	298	529	324	334	388	312	266	258	377	840
38.953	0	910	372	361	189	288	299	532	324	335	391	312	268	260	378	843
39.0758	0	914	375	363	188	289	299	536	325	334	396	313	268	262	380	847
39.1987	0	911	380	352	188	293	301	535	325	335	394	312	265	259	379	844
39.3216	0	911	364	357	186	294	301	529	324	335	393	312	265	259	377	844
39.4445	0	911	368	360	188	291	300	532	324	335	395	313	266	259	379	847
39.5674	0	913	371	362	189	290	302	536	324	335	397	313	266	260	379	851
39.6902	0	914	374	363	190	289	302	541	326	335	403	314	268	262	382	852
39.8131	0	914	367	361	190	294	303	535	325	336	400	314	266	259	379	851
39.936	0	916	363	358	187	294	302	530	323	336	398	314	266	260	379	851
40.0589	0	915	366	359	188	292	302	534	325	335	400	313	265	260	379	854
40.1818	0	914	369	361	192	290	302	538	325	336	403	315	266	260	381	855
40.3046	0	920	373	364	191	291	304	541	325	337	406	316	268	262	383	857
40.4275	0	920	364	361	190	296	300	535	321	340	401	315	264	260	380	855
40.5504	0	916	363	358	188	295	303	531	324	336	400	314	265	259	379	855
40.6733	0	911	366	359	190	293	304	535	325	337	401	315	265	259	380	856
40.7962	0	922	368	360	191	291	303	538	324	337	403	316	266	261	382	857
40.919	0	926	372	365	191	291	304	540	325	337	407	316	268	262	382	861
41.0419	0	918	364	362	190	295	305	536	325	337	403	316	265	259	380	858
41.1648	0	917	362	359	188	294	300	531	321	341	402	316	264	259	378	858
41.2877	0	922	365	360	190	294	304	534	325	337	403	317	265	259	379	859
41.4106	0	923	367	361	191	290	305	537	324	338	404	316	266	261	381	861
41.5334	0	924	371	363	192	292	304	541	326	338	408	318	268	261	383	864
41.6563	0	923	367	364	191	297	306	537	326	339	406	317	266	261	381	862
41.7792	0	921	362	357	189	296	307	532	325	338	404	317	264	259	380	855
41.9021	0	923	367	360	189	296	303	532	321	342	405	318	265	259	379	862
42.025	0	923	368	361	192	292	305	538	326	338	405	319	267	259	380	864
42.1478	0	927	372	363	192	292	306	541	327	339	409	319	267	261	383	864
42.2707	0	924	375	367	192	295	307	542	327	340	412	320	268	261	384	866
42.3936	1	923	361	359	191	297	304	535	323	344	408	320	266	259	379	857
42.5165	0	923	365	358	190	297	303	535	323	344	408	319	266	259	379	863
42.6394	0	924	366	360	191	294	304	538	323	343	409	319	267	259	380	863
42.7622	0	929	370	362	193	291	307	542	327	340	411	320	268	260	382	864
42.8851	0	928	372	366	194	294	308	545	328	340	415	320	268	260	383	866
43.008	0	922	361	359	190	298	305	538	324	343	410	320	266	259	378	860
43.1309	0	924	363	358	190	297	304	537	323	344	410	320	267	257	379	854
43.2538	0	927	366	360	192	293	303	539	322	344	410	319	267	257	379	860
43.3766	0	926	367	362	194	292	306	543	328	339	414	320	267	258	381	856
43.4995	0	927	372	363	193	290	308	548	329	340	418	320	268	260	382	863
43.6224	0	924	366	363	193	296	308	542	329	340	415	319	267	257	380	859
43.7453	0	925	361	358	190	297	304	537	323	343	410	319	265	257	377	857
43.8682	0	922	364	359	191	295	307	538	328	339	412	319	266	258	378	853
43.991	0	917	367	360	195	291	307	545	328	339	415	319	266	258	379	857
44.1139	0	927	371	363	193	292	307	547	328	339	416	319	268	260	381	859
44.2368	0	928	373	366	194	293	309	548	329	339	419	319	268	259	382	859
44.3597	0	921	359	359	190	297	308	541	327	338	413	319	265	256	376	849
44.4826	0	916	364	357	190	296	304	540	325	342	414	318	266	257	378	853
44.6054	0	923	366	361	191	293	307	542	328	338	415	319	266	257	378	847
44.7283	0	924	368	360	193	288	308	547	327	337	417	319	267	258	379	854
44.8512	0	924	372	364	193	290	308	550	330	339	422	320	269	259	380	856
44.9741	0	922	369	365	192	296	309	548	331	338	420	319	267	257	379	853
45.097	0	922	361	358	189	297	309	540	328	338	416	319	266	256	376	845
45.2198	0	922	365	360	190	295	308	542	328	338	416	319	266	257	377	852
45.3427	0	921	366	360	194	292	308	547	329	338	419	319	267	256	378	851
45.4656	0	921	371	363	193	291	309	550	330	339	422	319	268	258	379	852
45.5885	0	921	374	367	193	292	311	552	331	338	423	320	269	256	380	851
45.7114	0	922	372	348	190	297	310	543	330	338	418	320	267	256	376	847
45.8342	0	920	365	360	190	296	309	543	330	338	419	319	266	256	377	848
45.9571	0	921	367	361	191	293	309	546	331	339	420	321	268	256	377	848
46.08	0	922	370	362	191	294	309	548	331	339	421	320	269	258	380	849
46.2029	0	926	374	364	192	292	311	552	332	339	425	321	271	259	380	851
46.3258	0	923	379	354	192	298	312	550	332	339	423	321	269	256	378	848
46.4486	0	921	362	359	190	297	311	544	331	339	420	321	268	256	376	845
46.5715	0	925	366	360	191	295	311	545	331	339	419	321	268	255	376	842
46.6944	0	923	367	361	192	294	311	547	332	339	421	320	269	256	378	847
46.8173	0	924	371	363	193	291	311	552	333	340	425	322	271	258	380	849
46.9402	0	928	374	369	193	294	313	554	334	340	427	322	271	257	381	849
47.063	0	925	372	349	191	299	313	544	331	340	421	321	269	256	376	845
47.1859	0	923	365	360	190	297	312	544	332	340	420	321	269	255	377	846
47.3088	0	921	367	362	189	297	312	545	332	339	422	322	269	255	378	846
47.4317	0	925	369	362	191	294	312	548	333	339	424	322	270	256	378	848
47.5546	0	930	373	366	194	293	313	552	333	341	426	323	272	258	381	851
47.6774	0	923	367	365	190	301	314	546	333	341	423	322	270	255	379	843
47.8003	0	915	363	361	189	299	314	546	333	341	423	322	269	256	377	847
47.9232	0	922	367	362	190	298	314	545	334	340	423	323	269	255	378	847
48.0461	0	924	368	363	191	295	314	549	334	341	424	323	271	257	380	849
48.169	0	922	372	366	192	294	314	553	335	341	427	324	272	257	381	852
48.2918	0	917	380	357	192	299	316	552	336	343	428	324	272	256	380	850
48.4147	0	921	361	361	189	298	315	545	335	342	423	323	269	255	377	841
48.5376	0	923	365	362	190	300	314	545	333	342	423	323	270	255	378	848
48.6605	0	921	367	362	191	296	315	548	335	342	426	323	271	256	379	849
48.7834	0	921	371	366	193	295	315	554	336	343	428	323	272	257	381	851
48.9062	0	926	374	370	193	295	316	555	336	343	429	324	273	256	382	853
49.0291	0	922	372	350	190	302	315	545	335	343	423	323	270	255	378	849
49.152	0	920	363	361	190	300	314	545	335	343	423	323	270	255	378	849
49.2749	0	919	365	362	188	299	315	546	335	342	423	325	271	255	378	850
49.3978	0	923	369	363	191	297	315	550	335	342	426	324	271	256	381	854
49.5206	0	926	373	367	192	296	314	554	335	343	428	324	273	257	383	856
49.6435	0	922	380	357	191	299	316	553	337	344	429	324	272	255	381	855
49.7664	0	918	360	362	189	301	316	546	335	343	423	325	270	255	378	852
49.8893	0	916	364	361	188	301	315	545	335	343	424	324	271	255	379	854
50.0122	0	920	366	362	189	299	314	546	335	343	425	325	271	254	380	855
50.135	0	920	369	366	192	295	314	553	337	343	429	324	273	256	382	858
50.2579	0	922	373	367	192	295	315	556	336	343	432	325	274	257	385	860
50.3808	0	917	387	343	190	301	317	549	336	345	427	324	272	253	381	857
50.5037	0	915	362	361	189	300	315	545	335	344	425	324	271	254	380	850
50.6266	0	914	367	362	190	299	316	548	336	343	428	325	272	253	381	858
50.7494	0	917	368	363	190	297	316	552	337	343	430	325	272	255	382	860
50.8723	0	921	372	366	192	294	315	556	336	344	430	325	273	256	385	862
50.9952	0	919	381	358	191	299	316	555	338	344	430	326	273	254	383	861
51.1181	0	915	371	351	189	301	315	550	337	342	427	325	271	254	381	859
51.241	0	915	364	362	189	299	316	550	337	343	428	324	271	254	382	859
51.3638	0	919	365	362	189	299	316	550	336	343	429	324	271	254	382	860
51.4867	0	918	371	366	192	296	315	557	337	343	432	324	273	256	384	861
51.6096	0	918	373	370	192	297	317	561	339	344	434	324	272	255	385	862
51.7325	0	914	371	350	189	301	316	551	338	343	427	324	270	253	379	851
51.8554	0	917	361	361	189	299	315	548	337	343	426	324	270	253	380	856
51.9782	0	914	364	362	189	299	313	549	336	342	428	323	271	254	380	851
52.1011	0	913	367	363	191	296	314	555	336	342	430	323	272	253	381	856
52.224	0	918	373	365	189	297	315	557	337	343	432	323	273	255	384	857
52.3469	0	915	374	353	189	303	316	552	336	343	429	323	270	253	380	854
52.4698	0	910	358	359	188	301	315	548	336	341	426	322	268	253	378	845
52.5926	0	904	361	361	188	299	314	549	336	340	426	323	269	252	378	850
52.7155	0	913	364	361	189	297	313	551	335	341	428	321	269	254	378	845
52.8384	0	911	370	363	189	296	313	554	335	341	433	323	271	254	380	854
52.9613	0	909	372	369	192	294	316	559	339	341	437	324	272	252	383	856
53.0842	0	903	368	350	189	301	316	550	337	341	430	323	270	251	377	849
53.207	0	905	358	360	188	301	315	547	336	341	428	323	270	250	377	843
53.3299	0	905	362	361	189	299	314	549	336	341	430	323	270	251	377	848
53.4528	0	903	364	362	187	299	314	551	337	341	431	323	271	252	380	849
53.5757	0	905	369	366	192	294	314	557	337	342	435	325	273	253	381	849
53.6986	0	907	370	369	193	297	316	558	337	342	435	325	273	252	382	850
53.8214	0	902	356	361	188	301	316	549	336	341	428	324	270	251	377	847
53.9443	0	900	360	360	188	301	314	550	337	341	429	324	271	251	378	847
54.0672	0	899	362	363	187	298	315	550	336	341	431	325	271	251	379	847
54.1901	0	904	366	365	189	297	315	553	336	342	433	324	273	254	380	850
54.313	0	906	371	367	192	295	315	559	338	342	436	325	275	253	382	853
54.4358	0	901	362	365	191	301	317	554	339	342	433	325	272	251	381	849
54.5587	0	901	357	362	188	301	316	550	337	343	431	325	272	252	378	849
54.6816	0	905	362	362	187	300	316	549	336	342	431	326	272	251	379	849
54.8045	0	903	365	364	187	299	315	551	338	343	434	325	273	252	381	851
54.9274	0	903	369	368	191	295	316	559	339	343	437	326	275	254	383	854
55.0502	0	907	372	372	192	296	317	562	340	343	439	327	275	253	384	855
55.1731	0	903	358	362	189	304	318	550	338	344	431	327	273	252	380	852
55.296	0	901	359	361	189	301	317	550	337	344	431	327	274	252	381	848
55.4189	0	900	363	363	188	301	316	550	339	343	431	327	275	252	382	853
55.5418	0	904	365	365	189	298	317	554	338	344	435	328	276	252	384	856
55.6646	0	908	371	369	192	297	318	558	338	345	437	328	276	254	386	858
55.7875	0	907	371	372	190	300	319	559	340	345	438	329	278	252	386	860
55.9104	0	900	358	363	188	303	318	551	340	345	432	328	274	252	382	855
56.0333	0	903	361	364	187	302	317	549	338	346	431	328	276	252	382	856
56.1562	0	905	363	364	188	301	318	550	338	345	432	329	276	252	383	857
56.279	0	904	367	366	190	299	318	554	339	345	436	329	278	253	385	859
56.4019	0	904	371	371	191	297	318	559	341	346	438	329	279	255	387	862
56.5248	0	908	373	373	193	299	320	560	340	347	438	330	279	253	387	862
56.6477	0	904	359	362	188	302	319	551	339	347	431	329	276	252	382	859
56.7706	0	903	361	364	188	302	319	550	339	346	431	329	276	252	383	859
56.8934	0	898	365	366	187	301	318	551	340	346	433	330	277	252	384	859
57.0163	0	905	367	367	190	299	318	554	340	347	434	329	278	253	386	862
57.1392	0	908	371	371	191	298	319	558	340	347	438	330	279	255	387	864
57.2621	0	904	367	371	191	303	319	558	341	348	437	330	279	252	386	863
57.385	0	901	358	364	189	304	319	551	340	348	432	329	276	252	382	860
57.5078	0	903	364	365	188	303	319	549	339	348	432	329	278	252	384	861
57.6307	0	904	364	365	188	301	319	551	339	348	434	329	277	252	386	862
57.7536	0	902	369	368	192	298	319	558	341	347	437	330	278	253	386	863
57.8765	0	905	373	370	191	297	318	560	342	349	440	330	281	254	389	865
57.9994	0	905	365	369	189	306	320	553	340	349	434	330	277	252	384	862
58.1222	0	900	360	363	188	304	318	549	339	348	432	329	275	251	382	855
58.2451	0	899	362	364	188	301	317	551	340	348	433	330	275	251	384	860
58.368	0	901	365	365	187	302	317	551	339	348	435	329	276	252	384	860
58.4909	0	905	368	368	189	300	318	556	340	347	436	329	278	253	386	863
58.6138	0	904	373	371	192	297	318	561	341	348	440	329	279	253	388	866
58.7366	0	897	370	355	189	305	319	552	341	348	435	329	276	252	383	860
58.8595	0	898	358	362	188	303	317	549	338	348	431	329	275	251	382	859
58.9824	0	901	362	364	188	302	316	549	338	347	432	328	275	252	383	860
59.1053	0	899	364	365	188	302	316	551	340	347	434	328	276	252	384	862
59.2282	0	898	369	368	192	297	317	558	340	347	437	329	277	253	386	863
59.351	0	903	373	371	191	298	316	559	340	347	440	329	279	253	388	867
59.4739	0	901	362	368	189	303	317	553	339	348	434	328	276	251	384	863
59.5968	0	895	357	362	189	302	315	548	339	346	431	329	275	252	383	863
59.7197	0	895	361	363	188	302	312	550	335	350	433	327	275	252	384	863
59.8426	0	898	363	364	189	300	315	551	338	347	434	329	276	252	385	864
59.9654	0	901	368	367	190	298	314	554	338	347	436	328	279	254	387	867
60.0883	0	900	372	370	192	297	315	560	340	347	439	328	279	256	390	871
60.2112	0	895	365	369	192	301	316	556	340	347	436	328	277	253	386	868
60.3341	0	898	358	363	189	301	314	549	338	347	433	328	276	253	385	868
60.457	0	898	362	364	189	301	315	550	337	347	433	328	277	252	386	869
60.5798	0	896	363	364	191	298	314	555	338	346	435	329	278	254	387	871
60.7027	0	897	368	367	191	298	314	557	340	347	438	328	278	255	389	873
60.8256	0	902	372	371	192	296	314	561	339	347	441	329	280	255	392	876
60.9485	0	899	360	366	190	303	315	554	338	347	436	329	278	253	387	874
61.0714	0	895	358	362	190	302	315	552	338	347	435	329	277	253	386	873
61.1942	0	896	363	363	189	301	314	552	338	347	435	329	276	254	388	874
61.3171	0	898	365	365	189	300	313	553	337	347	437	330	279	254	389	877
61.44	0	901	369	368	192	294	314	559	339	347	440	329	279	256	391	879
61.5629	0	899	372	373	193	296	315	563	340	347	442	330	280	254	393	881
61.6858	0	896	356	362	190	302	314	552	338	348	435	330	277	254	387	876
61.8086	0	898	358	363	188	302	314	551	338	347	434	329	277	253	387	871
61.9315	0	895	360	364	188	301	313	550	337	347	434	329	278	254	387	873
62.0544	0	895	363	366	188	299	312	552	339	347	437	329	279	255	389	880
62.1773	0	899	367	369	192	296	312	560	339	347	439	330	280	256	392	883
62.3002	0	902	371	372	194	297	314	561	338	347	441	329	281	255	393	883
62.423	0	893	354	361	190	302	313	552	337	347	434	330	277	253	386	873
62.5459	0	890	356	362	189	301	309	550	334	352	434	330	277	253	387	878
62.6688	0	891	360	363	188	300	308	551	333	350	435	330	277	253	388	880
62.7917	0	895	364	365	188	297	311	551	337	347	437	329	278	255	389	881
62.9146	0	896	367	369	190	297	311	557	338	348	441	330	280	256	392	884
63.0374	0	895	371	373	193	296	312	561	339	348	442	330	280	254	393	886
63.1603	0	891	353	362	189	303	305	552	329	356	435	331	277	254	385	875
63.2832	0	892	355	361	188	300	308	549	332	351	433	330	276	253	386	882
63.4061	0	890	358	363	188	299	311	550	336	347	435	330	277	254	388	883
63.529	0	889	361	365	189	297	311	552	337	347	439	331	279	254	390	884
63.6518	0	892	367	369	190	296	312	557	337	348	440	331	281	256	391	888
63.7747	0	898	370	374	193	296	312	561	337	349	441	331	282	256	393	890
63.8976	0	892	354	364	189	303	306	552	329	358	434	331	278	254	387	879
64.0205	0	891	355	363	188	301	308	551	333	353	434	331	278	255	386	884
64.1434	0	897	360	366	188	301	305	551	329	357	434	332	279	255	388	882
64.2662	0	903	362	367	188	300	308	551	337	347	432	331	278	257	390	890
64.3891	0	905	368	371	192	295	307	561	340	347	439	330	281	259	394	896
64.512	0	905	371	374	193	297	309	565	341	348	443	329	280	256	396	900
64.6349	0	900	355	363	189	303	309	553	339	349	436	331	278	256	391	891
64.7578	0	904	358	366	190	301	309	553	339	349	435	330	278	257	392	900
64.8806	0	897	363	367	190	299	309	556	341	347	438	330	279	257	393	900
65.0035	0	900	365	368	191	297	309	559	340	349	440	330	279	257	396	904
65.1264	0	905	370	371	190	296	309	561	341	348	443	330	281	258	398	907
65.2493	0	900	360	369	190	301	310	557	339	349	439	329	277	255	393	899
65.3722	0	895	354	363	190	301	308	554	339	348	436	329	276	256	390	903
65.495	0	896	358	364	189	299	305	553	336	351	437	329	277	256	391	904
65.6179	0	899	360	366	189	298	307	554	338	348	438	329	277	256	392	899
65.7408	0	899	365	369	189	298	308	557	339	348	441	330	279	257	394	907
65.8637	0	898	364	371	193	299	309	560	340	349	442	330	278	255	393	906
65.9866	0	891	349	360	189	300	301	551	330	355	434	329	273	256	386	895
66.1094	0	893	351	363	189	299	300	549	328	355	432	329	274	256	386	895
66.2323	0	891	355	363	188	298	304	550	332	351	434	328	274	256	386	895
66.3552	0	890	359	365	189	297	302	552	334	351	437	328	275	256	387	902
66.4781	0	893	362	366	190	295	307	557	337	347	439	328	276	257	389	904
66.601	0	891	354	367	188	301	305	552	333	352	434	328	272	254	383	894
66.7238	0	885	346	358	188	299	299	547	326	355	430	328	270	255	379	890
66.8467	0	882	349	360	188	297	298	547	328	354	430	327	270	254	380	894
66.9696	0	884	352	361	188	296	297	547	327	354	431	328	271	254	380	889
67.0925	0	887	355	364	189	294	300	552	329	350	434	327	272	255	381	896
67.2154	0	887	359	366	192	293	304	556	335	347	437	328	273	256	383	897
67.3382	0	879	349	362	189	299	297	549	327	354	432	327	269	254	378	891
67.4611	0	880	342	357	188	298	296	544	324	354	428	328	268	253	374	884
67.584	0	881	348	359	188	296	295	545	323	352	427	327	269	254	375	890
67.7069	0	878	350	359	186	296	294	546	325	353	430	326	269	253	375	891
67.8298	0	877	353	362	186	295	298	548	329	349	432	328	270	255	377	892
67.9526	0	883	357	365	190	291	302	554	333	345	435	328	272	255	380	894
68.0755	0	884	351	365	191	296	299	550	328	350	432	328	270	254	375	891
68.1984	0	876	343	357	187	298	294	544	324	353	428	327	267	254	373	883
68.3213	0	876	348	358	187	297	294	545	324	352	429	327	267	253	373	889
68.4442	11	878	349	360	188	295	294	545	324	351	429	327	268	254	374	885
68.567	0	881	353	363	188	293	297	549	327	349	432	327	269	255	375	893
68.6899	0	881	357	365	191	291	301	553	332	346	435	328	271	257	379	895
68.8128	0	878	351	366	191	297	295	550	325	354	432	327	268	253	374	892
68.9357	0	878	344	357	187	296	293	542	322	352	426	328	266	254	371	885
69.0586	0	878	348	360	187	296	293	543	323	352	427	327	267	254	373	892
69.1814	0	878	350	361	187	296	292	545	324	352	430	328	269	255	374	894
69.3043	0	879	355	364	188	294	297	549	328	348	432	328	270	257	376	896
69.4272	0	884	358	366	191	291	301	553	331	346	435	328	271	258	379	899
69.5501	0	883	353	367	190	298	298	549	327	349	431	328	269	255	376	892
69.673	0	878	344	359	187	297	294	544	323	353	427	328	266	255	372	895
69.7958	0	878	348	361	188	296	294	544	324	352	427	328	268	255	374	896
69.9187	0	881	351	362	187	296	294	542	322	352	427	328	267	255	374	897
70.0416	0	884	354	364	191	292	300	549	330	345	430	328	270	257	376	900
70.1645	0	883	358	367	191	293	301	553	333	346	435	328	271	257	380	903
70.2874	0	884	354	369	190	297	299	552	330	350	433	328	269	255	377	899
70.4102	0	881	343	360	188	299	294	541	323	352	426	328	266	255	371	890
70.5331	0	879	347	362	188	297	294	542	322	353	426	327	266	255	373	892
70.656	0	877	350	362	186	297	293	544	323	351	428	328	266	256	374	897
70.7789	0	881	355	365	189	294	297	547	328	349	430	327	269	256	376	900
70.9018	0	885	358	368	191	291	297	552	328	349	433	328	270	257	379	901
71.0246	0	885	360	370	190	296	299	551	328	349	433	327	269	256	380	896
71.1475	0	877	344	361	188	298	294	543	323	352	426	326	265	254	373	895
71.2704	0	879	348	360	188	298	293	542	323	352	427	327	265	255	374	895
71.3933	0	882	350	362	186	297	292	543	321	352	426	327	265	254	374	890
71.5162	0	880	353	364	186	296	296	544	326	348	429	326	267	255	375	896
71.639	0	880	358	366	190	292	297	551	328	348	433	327	268	256	377	897
71.7619	0	882	358	370	191	294	294	552	324	352	433	326	267	254	377	895
71.8848	0	879	344	360	187	298	293	542	321	351	425	326	264	252	371	885
72.0077	0	877	348	361	187	297	293	542	321	351	425	326	265	254	373	884
72.1306	0	875	350	361	187	296	292	543	322	351	428	325	265	253	373	888
72.2534	0	878	354	364	189	293	292	547	322	350	429	326	266	253	375	889
72.3763	0	882	357	367	190	291	295	551	326	347	432	326	268	255	377	890
72.4992	0	881	355	368	191	296	297	551	327	347	432	325	267	253	376	882
72.6221	0	872	343	359	187	297	292	543	322	350	425	325	264	253	370	883
72.745	0	875	347	359	186	296	290	542	320	351	425	324	263	253	371	876
72.8678	0	878	348	361	186	296	290	541	319	349	426	325	264	252	372	883
72.9907	0	876	353	363	187	294	293	543	323	345	428	324	267	254	374	883
73.1136	0	876	357	365	190	289	297	551	329	341	432	325	267	255	375	883
73.2365	0	878	357	368	189	294	291	550	322	349	432	325	266	252	376	882
73.3594	0	876	343	358	187	297	291	540	319	348	424	325	263	253	371	877
73.4822	0	872	344	358	187	295	289	540	320	349	424	324	263	253	371	871
73.6051	0	871	348	359	188	291	289	542	320	347	425	324	265	253	371	877
73.728	0	875	352	360	189	291	289	543	319	347	427	324	266	253	374	878
73.8509	0	878	354	364	190	288	293	548	323	344	430	324	267	255	375	880
73.9738	0	877	359	368	191	291	297	551	328	341	432	324	268	255	378	881
74.0966	0	872	344	359	188	297	291	541	320	349	425	324	264	254	371	874
74.2195	0	874	346	358	186	294	289	539	319	347	423	324	264	253	370	869
74.3424	0	874	347	358	185	295	288	538	318	347	423	324	264	253	371	874
74.4653	0	873	351	361	186	293	292	541	323	344	426	324	266	253	373	875
74.5882	0	874	355	362	190	289	292	548	323	343	429	325	267	255	377	878
74.711	0	880	357	364	189	291	297	547	327	341	431	325	269	256	378	878
74.8339	0	878	352	365	189	295	294	545	323	345	428	324	267	252	375	876
74.9568	0	873	345	358	186	295	289	540	319	348	423	325	264	253	372	874
75.0797	0	873	349	359	187	293	288	540	319	348	425	325	266	254	374	875
75.2026	0	877	351	360	186	294	288	539	318	347	425	324	267	254	374	877
75.3254	0	879	354	362	190	289	291	546	322	344	428	325	268	255	377	879
75.4483	0	879	360	366	191	287	296	550	328	341	432	326	270	256	380	880
75.5712	0	880	361	369	191	291	298	552	329	342	433	327	271	255	380	880
75.6941	0	876	345	358	187	296	289	541	319	349	425	326	267	254	374	871
75.817	0	876	349	358	186	294	289	542	319	348	424	326	267	255	375	878
75.9398	0	874	351	360	187	293	288	541	320	349	425	326	267	255	376	879
76.0627	0	876	354	361	189	292	291	545	323	345	428	326	269	255	378	881
76.1856	0	879	358	365	190	289	292	549	324	345	432	326	270	256	380	883
76.3085	0	881	361	367	191	288	296	553	327	342	433	326	271	258	383	886
76.4314	0	877	355	366	189	294	294	550	324	346	431	326	269	254	380	884
76.5542	0	874	346	358	188	295	288	542	319	350	426	326	268	254	376	882
76.6771	0	876	349	359	188	293	287	542	318	349	426	326	267	255	377	881
76.8	0	875	352	361	187	293	287	542	317	348	426	326	267	254	377	883
76.9229	0	874	356	363	190	289	290	549	323	345	430	325	269	255	380	884
77.0458	0	877	359	366	191	288	290	551	325	346	434	326	271	257	381	886
77.1686	0	882	364	369	191	289	292	554	324	346	435	327	271	256	383	888
77.2915	0	875	348	361	188	297	289	545	320	350	428	326	267	254	377	877
77.4144	0	871	348	361	187	294	287	543	319	349	426	325	267	255	376	880
77.5373	0	873	351	360	187	293	287	544	319	348	426	325	268	255	378	880
77.6602	0	875	354	361	187	293	286	544	319	349	429	325	269	254	378	881
77.783	0	875	358	363	191	288	293	552	325	342	432	324	270	255	379	883
77.9059	0	874	362	365	190	287	294	556	327	342	436	324	271	257	383	885
78.0288	0	871	356	365	189	294	287	552	320	349	432	324	269	253	379	881
78.1517	0	873	348	357	187	294	286	544	317	347	427	324	266	253	376	874
78.2746	0	870	352	358	188	292	285	545	317	347	429	321	267	254	377	873
78.3974	0	867	353	359	186	291	285	547	319	347	429	322	266	254	377	877
78.5203	0	871	358	362	188	290	289	550	323	343	432	323	268	253	379	879
78.6432	0	876	361	365	191	287	289	555	323	343	435	323	270	256	382	881
78.7661	0	874	358	366	189	292	289	555	323	344	434	323	269	254	381	879
78.889	0	866	345	357	187	295	286	545	318	347	427	322	265	253	375	874
79.0118	0	868	347	356	187	293	284	544	316	346	427	322	265	252	374	872
79.1347	0	868	350	356	187	291	284	544	316	345	426	321	264	253	375	871
79.2576	0	868	355	358	187	291	283	546	316	344	428	321	266	254	376	872
79.3805	0	867	358	361	190	287	286	553	321	341	433	321	267	253	378	872
79.5034	0	871	360	364	191	288	291	556	325	338	435	321	268	253	380	873
79.6262	0	868	345	356	188	294	284	546	315	345	426	321	264	253	373	868
79.7491	0	863	342	353	187	292	283	542	314	344	425	320	263	252	372	859
79.872	0	861	347	353	187	291	281	543	314	343	425	320	262	252	373	863
79.9949	0	863	350	354	186	287	280	542	314	343	426	319	262	252	372	861
80.1178	0	867	354	359	188	287	284	547	316	338	428	319	265	253	375	862
80.2406	0	865	356	359	190	284	287	550	322	335	433	320	265	254	377	865
80.3635	0	864	352	360	190	290	281	550	315	342	430	320	264	252	374	861
80.4864	0	860	341	352	186	290	279	541	311	342	423	319	261	252	369	856
80.6093	0	861	342	352	186	289	278	539	311	340	420	317	262	252	369	854
80.7322	0	859	345	351	186	288	277	540	310	341	423	317	260	251	369	852
80.855	0	858	349	355	189	285	281	544	315	337	425	317	263	252	371	853
80.9779	0	863	353	358	189	285	284	546	318	333	428	317	263	253	373	854
81.1008	0	864	356	360	191	284	285	549	318	334	429	319	264	253	373	856
81.2237	0	857	341	352	187	289	278	541	311	340	423	318	261	252	369	851
81.3466	0	853	340	349	185	288	276	538	310	340	421	317	260	250	368	847
81.4694	0	856	343	350	186	287	276	537	308	338	419	318	260	251	368	846
81.5923	0	858	345	352	185	287	278	538	313	334	421	317	261	251	369	847
81.7152	0	857	352	354	188	284	282	542	316	332	424	317	263	252	371	848
81.8381	0	860	354	356	190	283	282	547	318	332	427	318	264	253	374	850
81.961	0	859	345	355	187	289	280	541	312	336	423	318	262	251	369	847
82.0838	0	855	338	347	186	287	275	536	306	338	418	317	259	251	367	845
82.2067	0	853	341	348	185	286	274	534	307	338	419	317	259	251	368	845
82.3296	0	854	343	349	186	285	277	535	310	334	420	316	261	251	368	844
82.4525	0	858	347	353	187	283	277	540	309	334	422	316	261	252	370	847
82.5754	0	860	352	357	189	282	280	544	315	332	425	317	262	254	373	850
82.6982	0	858	350	356	189	287	282	543	316	331	425	318	263	252	373	849
82.8211	0	854	335	347	186	288	274	534	306	338	418	317	259	251	366	845
82.944	0	855	338	348	184	287	273	530	305	337	416	316	260	251	367	844
83.0669	0	854	339	347	183	284	273	531	305	337	416	316	259	252	368	845
83.1898	0	854	344	351	185	283	276	534	309	334	419	316	260	251	369	847
83.3126	0	857	348	354	189	280	277	541	309	334	421	318	262	252	371	848
83.4355	0	862	352	357	189	281	280	542	313	331	424	319	263	253	374	851
83.5584	0	857	340	352	189	286	278	536	309	336	419	318	260	251	369	848
83.6813	0	852	333	346	183	285	273	530	305	338	415	317	260	252	367	847
83.8042	0	853	336	347	184	283	273	528	305	337	415	317	259	252	368	846
83.927	0	857	340	348	184	283	272	530	303	338	415	316	261	251	368	847
84.0499	0	857	344	351	188	279	278	536	312	330	418	317	261	253	371	850
84.1728	0	856	348	356	188	280	279	539	314	332	422	318	262	253	374	853
84.2957	0	860	350	358	189	283	280	543	313	332	425	319	265	254	374	855
84.4186	0	859	336	350	186	287	274	532	305	339	418	319	261	253	369	852
84.5414	0	857	334	347	183	285	273	526	305	339	415	317	260	252	369	852
84.6643	0	854	338	348	184	284	273	529	304	339	415	318	259	253	370	852
84.7872	0	856	340	351	186	283	274	532	305	339	416	319	261	252	370	853
84.9101	0	861	345	354	188	279	276	535	308	337	419	318	263	253	373	857
85.033	0	862	348	357	189	282	281	539	313	333	422	319	263	254	375	860
85.1558	0	861	347	358	189	284	283	541	314	334	424	319	265	253	376	859
85.2787	0	858	333	349	184	286	275	530	306	341	415	319	262	252	371	857
85.4016	0	861	336	349	183	286	275	527	305	341	414	319	261	253	371	856
85.5245	0	858	337	350	184	285	274	529	306	340	415	318	262	253	372	858
85.6474	0	859	342	352	189	281	278	535	310	338	419	319	264	253	374	859
85.7702	0	864	346	358	188	282	275	537	307	341	422	319	265	255	377	863
85.8931	0	868	349	358	188	282	283	541	314	336	424	320	267	256	378	867
86.016	0	863	341	357	188	288	281	537	311	339	421	320	265	253	375	863
86.1389	0	860	332	349	185	287	276	528	307	342	416	319	262	253	372	862
86.2618	0	861	335	350	184	285	275	527	306	342	415	319	263	253	372	862
86.3846	0	863	337	351	183	285	275	528	306	342	414	319	263	252	373	864
86.5075	0	861	342	355	188	280	278	535	311	339	418	319	265	254	376	866
86.6304	0	864	346	358	189	281	279	539	313	339	423	319	266	256	378	869
86.7533	0	869	348	361	189	284	280	541	313	340	424	320	266	255	379	871
86.8762	0	864	333	352	186	288	277	531	307	344	417	321	263	254	374	866
86.999	0	859	330	349	184	286	275	527	307	343	414	319	263	253	373	866
87.1219	0	861	334	350	184	286	275	528	306	343	415	319	262	252	374	866
87.2448	0	862	337	351	186	282	275	530	306	343	416	318	263	254	374	867
87.3677	0	865	342	357	187	280	275	535	307	343	419	319	265	254	378	870
87.4906	0	864	346	359	188	283	279	538	312	340	423	320	266	256	380	873
87.6134	0	867	347	361	189	284	280	540	313	339	425	321	266	255	380	874
87.7363	0	863	330	350	186	288	276	530	307	343	415	320	262	253	374	869
87.8592	0	862	331	349	182	285	275	526	306	343	414	318	263	253	374	869
87.9821	0	859	333	350	183	285	274	527	307	343	414	317	263	253	374	869
88.105	0	861	337	352	185	283	273	532	307	342	416	319	263	252	376	869
88.2278	0	864	342	355	187	281	274	535	307	342	419	318	265	254	378	872
88.3507	0	864	345	358	189	281	277	539	312	339	422	319	266	255	379	875
88.4736	0	859	338	356	188	285	274	535	308	343	420	319	264	253	375	871
88.5965	0	857	327	348	183	283	274	527	306	342	413	319	262	253	372	868
88.7194	0	859	331	348	182	283	272	527	305	341	414	317	261	252	372	868
88.8422	0	855	333	348	182	282	272	527	305	340	415	317	261	252	373	868
88.9651	0	855	338	353	186	279	271	534	306	340	418	318	263	253	374	868
89.088	0	859	342	357	187	279	276	539	310	337	421	318	265	254	377	869
89.2109	0	862	343	358	189	282	278	539	310	338	421	318	263	254	377	870
89.3338	0	853	325	346	183	285	274	527	305	340	413	316	259	252	370	863
89.4566	0	848	326	346	182	281	271	525	304	339	412	316	259	252	368	861
89.5795	0	847	327	345	180	281	270	525	303	337	411	315	259	251	368	860
89.7024	0	850	331	346	183	279	269	527	303	338	413	315	259	251	369	859
89.8253	0	848	336	351	186	276	269	534	304	337	416	315	260	251	370	860
89.9482	0	849	339	352	186	277	273	537	308	334	420	315	261	251	373	860
90.071	0	846	330	350	185	281	271	532	304	337	416	315	258	249	368	855
90.1939	0	841	319	342	179	279	268	521	301	335	407	311	255	248	363	849
90.3168	0	835	322	340	180	277	266	520	301	334	408	310	254	248	362	845
90.4397	0	833	323	341	179	276	266	522	300	334	408	310	254	247	361	843
90.5626	0	834	329	344	182	274	264	526	300	332	411	311	255	247	363	841
90.6854	0	837	332	347	182	275	269	529	302	330	414	311	256	248	364	841
90.8083	0	834	335	350	186	274	272	535	308	327	418	312	256	248	365	841
90.9312	0	828	319	341	182	279	266	523	300	332	409	309	252	246	358	832
91.0541	0	826	316	337	178	274	263	520	298	330	404	307	251	243	355	827
91.177	0	821	318	336	178	273	262	518	295	330	403	306	250	243	354	824
91.2998	0	818	322	338	178	271	261	519	296	328	405	305	251	243	354	820
91.4227	0	820	327	341	182	268	263	528	300	325	410	308	252	244	356	819
91.5456	0	823	330	344	183	270	261	531	297	328	413	308	254	246	357	819
91.6685	0	821	327	345	183	275	265	529	300	325	412	307	251	245	356	816
91.7914	0	811	314	335	179	273	260	520	295	326	403	304	247	241	349	808
91.9142	0	810	316	333	178	270	258	518	294	326	402	303	247	240	348	803
92.0371	0	811	317	333	177	270	257	518	293	325	401	301	247	239	347	800
92.16	0	809	322	337	181	265	256	523	293	325	406	303	248	241	348	800
92.2829	0	809	326	340	183	266	262	528	301	319	411	304	250	243	350	800
92.4058	0	811	331	343	184	267	263	532	301	319	415	306	252	246	352	802
92.5286	0	813	326	343	186	270	261	532	298	322	414	306	250	242	350	799
92.6515	0	806	312	332	179	270	256	517	293	323	403	301	246	238	344	792
92.7744	0	799	313	332	177	268	254	516	291	322	400	299	245	238	343	788
92.8973	0	799	316	331	178	268	254	515	291	321	401	300	245	238	341	786
93.0202	0	803	320	334	179	264	256	520	293	317	404	301	246	239	342	786
93.143	0	803	325	338	183	264	259	526	298	315	408	302	248	241	345	786
93.2659	0	802	330	341	182	264	260	532	300	317	414	304	249	244	348	790
93.3888	0	808	333	345	185	267	260	534	301	318	416	306	251	244	348	791
93.5117	0	802	313	334	179	270	258	522	294	320	405	302	245	240	341	784
93.6346	0	797	313	331	177	268	252	517	290	321	401	300	245	237	339	782
93.7574	0	794	315	331	179	265	255	520	293	317	401	300	245	237	339	779
93.8803	0	795	319	333	178	263	255	520	292	317	402	300	245	237	339	779
94.0032	0	799	325	337	182	262	258	524	296	314	407	302	247	240	342	782
94.1261	0	799	329	340	183	263	258	530	298	316	412	303	248	243	344	784
94.249	0	801	333	343	185	264	258	534	300	316	416	305	250	245	348	788
94.3718	0	799	321	339	184	271	260	527	298	318	410	304	247	240	341	783
94.4947	0	796	315	330	179	268	255	519	292	319	403	301	245	239	339	781
94.6176	0	793	318	332	177	266	258	520	296	315	403	300	246	237	337	779
94.7405	0	792	320	333	180	265	254	524	293	318	405	301	246	238	338	779
94.8634	0	797	325	338	183	262	257	528	297	315	409	302	247	241	341	781
94.9862	0	800	330	341	183	264	257	532	297	316	413	304	249	244	344	785
95.1091	0	801	333	345	185	266	258	536	299	317	417	306	250	243	345	788
95.232	0	793	316	335	181	269	256	526	295	319	407	302	245	240	338	781
95.3549	0	792	315	331	178	267	251	520	289	321	403	302	245	238	336	779
95.4778	0	793	317	332	178	266	254	518	292	318	402	300	244	239	336	778
95.6006	0	791	320	334	181	263	256	525	295	314	405	300	246	240	337	779
95.7235	0	793	326	340	182	264	256	528	298	316	410	303	248	241	340	782
95.8464	0	797	330	342	184	264	257	533	298	317	415	305	249	244	342	786
95.9693	0	800	330	344	185	268	259	534	299	318	414	305	249	244	342	786
96.0922	0	791	313	332	178	270	255	521	293	319	403	302	243	239	334	781
96.215	0	789	313	330	176	266	254	517	293	318	401	299	243	237	333	778
96.3379	0	789	315	331	176	267	249	516	288	320	400	300	244	237	332	779
96.4608	0	789	318	334	178	264	256	520	295	315	403	301	245	239	334	780
96.5837	0	789	323	338	182	263	255	525	297	315	408	302	246	240	337	782
96.7066	0	793	329	341	182	263	256	530	298	316	412	305	247	243	340	786
96.8294	0	794	322	342	182	268	254	526	294	320	408	304	246	240	337	784
96.9523	0	787	308	330	176	266	253	514	291	318	397	299	240	238	331	779
97.0752	0	782	311	329	175	264	249	512	288	320	397	299	241	236	329	779
97.1981	0	782	311	329	175	265	252	512	291	317	397	299	242	236	328	776
97.321	0	786	316	332	177	262	255	516	293	313	399	301	242	238	330	778
97.4438	0	787	321	337	179	261	254	520	294	314	404	302	243	240	334	781
97.5667	0	787	324	340	182	264	256	526	296	315	408	303	245	241	334	784
97.6896	0	784	310	331	177	267	250	515	289	320	397	300	239	238	328	778
97.8125	0	783	306	328	173	264	248	508	286	320	392	298	239	236	327	776
97.9354	0	781	307	329	174	262	251	508	289	315	391	298	238	235	325	776
98.0582	0	778	312	330	178	259	250	514	289	315	393	298	239	236	327	777
98.1811	0	782	316	334	178	260	254	515	294	314	397	301	242	237	329	778
98.304	0	787	319	336	180	262	255	519	294	315	402	302	242	240	332	782
98.4269	0	787	318	337	180	264	252	521	291	318	402	301	241	239	330	782
98.5498	0	777	303	328	173	264	249	507	287	320	392	297	238	235	325	777
98.6726	0	778	305	327	172	262	248	505	285	319	388	298	237	235	323	776
98.7955	0	780	307	328	174	258	251	505	287	315	388	298	238	236	324	776
98.9184	0	780	309	330	176	258	254	509	291	313	391	298	239	236	327	779
99.0413	0	780	315	334	177	259	254	513	292	315	396	300	240	238	329	782
99.1642	0	784	318	337	178	261	254	516	294	315	401	303	242	241	332	785
99.287	0	789	319	340	180	264	256	518	295	316	401	304	242	240	331	786
99.4099	0	781	303	329	174	265	249	503	286	320	388	299	238	235	325	781
99.5328	0	778	304	327	172	262	252	500	288	316	386	298	237	235	324	782
99.6557	0	779	306	328	173	259	248	502	285	319	386	299	237	235	325	783
99.7786	0	782	309	331	174	259	251	504	288	317	388	299	238	235	327	786
99.9014	0	783	313	335	175	259	255	508	291	315	393	302	240	239	329	789
100.024	0	785	318	338	177	259	255	512	295	316	397	304	241	241	332	794
100.147	0	789	322	340	178	262	256	516	294	317	401	306	244	243	335	797
100.27	0	789	311	337	177	267	256	509	291	319	393	303	241	239	331	794
100.393	0	785	304	329	171	264	250	499	286	322	386	301	239	237	327	794
100.516	0	782	304	329	173	261	250	501	286	322	385	301	239	236	328	794
100.639	0	785	308	330	174	258	253	502	289	319	386	301	239	238	330	796
100.762	0	789	312	333	176	259	255	504	289	320	390	303	241	239	332	800
100.884	0	790	315	338	177	259	257	509	295	317	395	305	243	241	335	803
101.007	0	791	320	341	177	261	258	514	297	319	400	307	244	244	338	807
101.13	0	795	320	343	180	266	260	515	297	319	401	307	244	243	338	808
101.253	0	792	305	331	173	265	256	502	291	321	388	304	241	239	331	805
101.376	0	790	307	332	172	264	253	500	288	326	388	303	242	239	332	806
101.499	0	791	308	333	175	260	256	505	292	322	388	304	242	239	334	808
101.622	0	795	312	335	176	261	253	507	289	326	392	305	243	240	336	810
101.745	0	798	316	341	177	262	260	510	296	320	397	307	244	243	338	814
101.868	0	799	320	343	178	263	261	516	298	321	402	309	246	247	341	818
101.99	0	802	325	346	180	265	261	521	300	323	406	310	248	247	345	823
102.113	0	801	314	341	179	269	261	513	296	326	397	307	245	242	339	819
102.236	0	799	307	334	173	267	256	502	290	328	390	304	244	241	338	818
102.359	0	796	310	334	173	267	256	502	290	328	391	305	245	240	339	819
102.482	0	798	311	335	177	262	254	507	292	328	392	306	244	241	340	821
102.605	0	802	316	340	176	262	255	510	292	328	395	307	245	243	342	825
102.728	0	804	320	342	179	264	262	515	299	323	401	309	248	246	345	829
102.851	0	805	325	346	180	265	263	519	302	324	406	310	249	248	348	831
102.973	0	809	328	351	182	268	264	525	303	325	410	312	251	248	349	835
103.096	0	805	309	338	178	270	257	513	293	331	396	308	247	244	343	829
103.219	0	806	309	334	175	267	256	506	292	331	393	306	246	243	343	830
103.342	0	803	311	336	175	264	256	506	292	329	393	307	246	242	344	830
103.465	0	804	315	338	177	263	256	510	293	331	396	308	247	243	345	833
103.588	0	808	319	342	178	265	256	514	293	331	399	309	248	245	349	835
103.711	0	811	324	346	180	265	264	518	301	325	404	311	250	248	351	839
103.834	0	812	328	348	181	266	263	523	303	326	408	313	250	250	354	842
103.956	0	814	329	351	183	270	265	526	303	327	410	312	253	249	355	844
104.079	0	811	310	337	176	271	258	510	294	332	397	309	248	244	348	839
104.202	1	810	313	337	176	268	258	507	293	332	394	308	248	243	349	839
104.325	0	807	314	337	177	266	257	509	293	330	396	307	248	244	349	839
104.448	0	810	318	339	178	264	257	512	294	332	398	309	248	246	351	841
104.571	0	815	322	344	179	266	258	515	295	332	402	311	250	247	353	843
104.694	0	815	327	346	180	267	259	521	299	328	405	311	252	249	355	846
104.817	0	815	330	349	182	267	264	525	303	326	410	313	254	250	357	849
104.94	0	813	318	343	180	271	258	517	295	333	403	310	250	246	352	844
105.062	0	815	312	337	175	269	257	509	293	332	396	308	249	244	350	843
105.185	0	812	315	338	177	267	257	511	293	330	397	309	249	245	349	843
105.308	0	810	317	339	178	264	256	514	294	331	399	309	249	245	351	843
105.431	0	811	322	343	179	264	257	517	295	332	403	310	251	247	352	845
105.554	0	816	325	345	182	265	256	521	294	332	406	311	251	248	354	846
105.677	0	817	329	347	182	267	264	525	302	325	410	312	253	249	357	849
105.8	0	811	317	343	180	273	258	519	295	332	403	310	249	245	352	843
105.923	0	808	308	335	175	269	257	508	293	331	395	306	247	242	348	840
106.045	0	809	310	334	173	267	255	506	291	330	393	306	247	241	347	839
106.168	0	808	311	336	176	263	254	508	291	329	393	305	247	242	347	839
106.291	0	804	315	337	178	263	254	513	293	328	397	305	247	242	348	840
106.414	0	807	319	340	178	264	254	517	293	329	401	308	249	243	350	840
106.537	0	810	323	343	180	264	258	520	297	326	404	308	249	245	352	840
106.66	0	806	312	339	179	269	255	514	293	329	397	306	245	241	347	835
106.783	0	797	302	333	173	267	254	504	291	326	389	301	243	238	342	829
106.906	0	795	304	329	171	263	253	502	288	326	386	301	242	237	341	826
107.028	0	798	306	331	172	262	251	500	288	324	386	299	242	237	339	823
107.151	0	798	311	333	175	260	250	508	289	323	389	299	243	238	340	823
107.274	0	802	319	336	176	264	250	510	290	323	394	301	244	239	344	823
107.397	0	812	328	339	178	266	251	511	293	318	396	300	244	239	347	824
107.52	0	812	311	330	175	267	248	504	288	320	386	295	240	236	341	821
107.643	0	804	302	326	172	261	248	496	286	318	381	293	238	234	338	817
107.766	0	797	302	325	171	260	246	495	287	317	381	293	239	234	337	815
107.889	0	796	305	324	175	254	249	500	290	315	384	294	239	235	337	813
108.012	0	801	311	329	175	256	251	502	292	312	386	295	240	236	339	813
108.134	0	803	313	332	177	257	253	506	293	312	390	296	241	237	340	812
108.257	0	795	302	326	173	260	247	500	286	318	384	293	238	234	336	808
108.38	0	793	300	322	171	257	245	495	286	316	380	291	238	233	334	806
108.503	0	797	303	324	174	255	244	497	284	317	380	292	238	233	334	805
108.626	0	795	305	325	173	255	250	500	291	311	382	293	238	233	336	804
108.749	0	794	309	329	174	255	250	503	293	310	387	294	240	235	338	804
108.872	0	796	311	330	176	256	251	506	294	311	389	294	240	236	339	805
108.995	0	795	299	322	173	255	245	498	284	316	379	292	239	232	334	797
109.117	0	795	302	322	174	253	242	497	283	314	380	291	239	232	337	798
109.24	0	791	303	322	174	253	245	499	288	311	381	291	239	232	338	798
109.363	0	793	307	326	174	254	248	501	291	309	385	293	240	233	339	799
109.486	0	797	310	329	176	253	248	505	291	310	389	294	243	236	342	802
109.609	0	796	308	329	176	258	250	506	291	310	388	295	240	235	340	801
109.732	0	788	296	318	170	257	247	494	287	312	378	290	237	231	335	795
109.855	0	787	296	318	170	251	241	492	283	314	377	289	238	230	334	795
109.978	0	789	297	319	170	252	244	491	285	311	377	289	238	230	335	794
110.1	0	789	302	322	173	250	247	496	289	308	381	291	238	232	336	795
110.223	0	788	306	325	174	252	246	501	291	309	386	293	240	234	338	796
110.346	0	792	309	328	175	253	247	505	291	310	391	295	242	237	341	799
110.469	0	794	302	328	177	257	246	501	288	313	386	294	239	233	337	797
110.592	0	788	291	317	169	255	242	488	282	315	374	289	237	230	333	793
110.715	0	783	292	316	169	250	244	488	285	311	374	288	237	230	332	791
110.838	0	785	294	318	170	248	243	492	284	311	375	289	237	230	333	792
110.961	0	789	299	321	172	249	246	493	288	309	379	291	239	232	335	794
111.084	0	790	303	326	173	250	248	498	289	310	383	293	240	235	338	797
111.206	0	791	309	329	174	253	248	503	292	312	388	296	242	238	341	799
111.329	0	797	314	332	176	255	250	508	293	313	394	298	244	239	344	804
111.452	0	796	300	325	174	259	248	498	288	316	382	296	242	234	338	800
111.575	0	793	295	318	169	256	247	488	287	316	376	291	240	233	336	801
111.698	0	790	296	318	172	250	247	492	288	316	377	293	241	233	337	802
111.821	0	793	299	322	173	251	247	493	287	316	379	294	242	233	340	803
111.944	0	798	304	326	174	251	250	496	291	314	383	297	243	236	343	808
112.067	0	800	308	329	174	254	250	502	293	315	387	299	245	239	345	812
112.189	0	802	313	334	176	257	252	507	296	317	394	301	247	242	349	816
112.312	0	807	318	337	179	258	254	513	297	319	399	304	249	245	353	821
112.435	0	807	308	333	179	262	253	507	293	321	390	301	247	239	347	819
112.558	0	804	300	324	171	260	252	493	292	321	382	297	246	236	345	819
112.681	0	802	303	323	175	255	255	498	296	317	383	299	246	237	347	821
112.804	0	807	305	326	175	255	252	499	293	322	386	300	247	238	349	825
112.927	0	810	310	332	176	256	255	503	296	319	388	301	248	241	351	828
113.05	0	813	314	336	177	258	255	508	298	320	394	303	250	243	354	832
113.172	0	813	319	339	178	260	257	512	301	322	400	306	252	247	356	836
113.295	0	816	324	343	181	262	259	517	302	324	405	309	254	249	360	841
113.418	0	820	321	341	183	267	261	517	303	325	403	309	254	245	359	840
113.541	0	814	308	330	176	265	257	502	297	326	391	303	251	242	353	837
113.664	0	811	309	330	177	260	258	506	299	325	390	302	251	240	354	837
113.787	0	812	311	331	177	261	257	506	297	326	391	303	251	240	354	837
113.91	0	815	315	335	178	261	260	509	300	323	394	303	251	242	356	838
114.033	0	816	320	338	179	261	260	513	301	323	399	305	253	244	357	840
114.156	0	814	325	343	180	263	261	519	304	323	404	307	254	246	359	843
114.278	0	819	329	346	182	264	261	525	305	325	410	309	256	249	363	845
114.401	0	820	324	345	184	268	260	523	301	329	407	306	254	245	360	843
114.524	0	815	311	333	177	268	259	509	299	327	395	303	251	241	355	836
114.647	0	808	313	333	179	263	258	514	300	326	396	302	252	240	354	835
114.77	0	808	315	333	179	262	258	515	300	325	397	302	251	240	355	833
114.893	0	813	320	337	180	262	261	518	302	322	400	302	253	242	356	833
115.016	0	814	324	341	181	264	261	522	304	322	406	305	254	244	359	835
115.139	0	813	330	345	182	265	261	528	306	323	412	307	255	247	361	837
115.261	0	816	331	347	184	268	262	530	307	324	413	307	256	246	362	837
115.384	0	812	311	334	178	270	260	517	300	326	399	302	252	241	355	829
115.507	0	809	314	332	177	266	258	513	299	325	397	300	252	240	354	829
115.63	0	804	314	334	180	263	258	517	299	324	398	301	252	240	354	826
115.753	0	806	318	336	180	263	257	520	300	323	402	302	252	241	355	825
115.876	0	811	323	339	181	264	260	523	303	321	407	304	253	243	357	827
115.999	0	811	328	343	183	265	261	528	304	322	411	305	254	246	359	829
116.122	0	810	329	345	184	269	262	532	306	323	414	306	255	244	360	830
116.244	0	806	311	332	178	269	256	517	297	327	401	301	251	242	352	823
116.367	0	806	311	331	176	266	253	513	294	326	397	300	251	240	353	822
116.49	0	805	313	332	180	262	257	517	298	322	398	299	250	240	353	820
116.613	0	802	317	335	181	262	260	519	302	320	402	300	252	241	354	821
116.736	0	806	323	338	181	263	259	524	303	320	407	302	253	243	356	822
116.859	0	810	327	341	181	263	260	527	303	321	410	304	255	246	359	824
116.982	0	811	327	344	183	268	262	529	305	321	412	306	255	244	359	826
117.105	0	803	310	333	177	267	261	516	303	319	400	300	252	240	353	820
117.228	0	803	312	331	176	266	257	512	298	323	397	300	251	240	352	820
117.35	0	805	312	332	177	263	253	513	294	325	397	300	252	239	353	819
117.473	0	804	316	334	179	261	260	517	301	319	400	301	251	242	355	819
117.596	0	804	322	338	181	262	260	522	302	320	405	303	253	243	356	821
117.719	0	807	325	341	181	263	260	526	304	321	410	304	255	245	358	824
117.842	0	811	325	342	184	268	262	527	303	321	410	304	255	244	358	824
117.965	0	805	311	331	177	267	259	512	298	322	398	300	251	240	352	818
118.088	0	801	312	331	176	264	256	512	297	322	398	299	250	240	352	817
118.211	0	800	312	330	178	261	255	516	298	321	399	298	252	239	351	815
118.333	0	804	317	334	180	261	259	518	300	319	401	300	251	241	354	816
118.456	0	804	321	339	181	261	259	522	301	319	405	302	254	243	355	818
118.579	0	803	326	341	181	264	259	527	303	320	410	304	255	245	357	818
118.702	0	803	320	340	183	268	260	526	303	320	407	303	253	242	354	814
118.825	0	801	309	330	177	265	253	512	293	325	396	299	249	238	349	809
118.948	0	798	311	329	175	263	256	510	295	320	395	297	248	237	349	807
119.071	0	794	312	329	178	259	254	514	296	320	397	296	249	237	348	804
119.194	0	794	317	333	179	259	257	519	300	317	401	297	250	237	349	803
119.316	0	798	320	337	180	261	257	523	299	317	406	301	252	240	352	803
119.439	0	800	326	340	181	262	257	526	301	318	409	302	253	242	354	806
119.562	0	796	320	339	183	266	260	526	302	318	408	301	251	239	351	802
119.685	0	791	308	326	176	264	254	513	297	319	397	297	248	236	345	794
119.808	0	792	308	327	177	261	249	511	291	322	395	294	247	235	345	791
119.931	0	790	311	328	179	259	255	513	296	314	395	295	247	235	343	790
120.054	0	788	315	331	179	258	256	518	297	315	400	295	248	236	346	789
120.177	0	790	320	334	180	259	255	523	299	315	405	298	249	237	348	788
120.3	0	795	324	338	181	260	256	527	300	316	410	301	251	241	349	790
120.422	0	796	325	340	183	265	258	527	301	317	412	302	251	240	350	790
120.545	0	786	309	328	176	263	256	514	299	314	398	297	246	236	343	783
120.668	0	786	310	326	175	262	252	511	295	318	396	295	247	235	342	782
120.791	0	788	311	328	179	257	255	515	297	314	396	295	246	234	341	778
120.914	0	788	315	331	179	257	254	517	297	314	400	296	248	236	344	779
121.037	0	787	320	335	180	258	255	521	299	314	405	297	248	238	346	781
121.16	0	790	325	337	181	259	255	527	300	316	411	301	251	240	349	783
121.283	0	795	326	341	184	263	257	528	300	317	412	302	251	240	350	784
121.405	0	790	310	327	178	265	256	515	299	315	400	297	248	236	343	778
121.528	0	785	312	328	176	262	255	513	298	314	400	296	248	236	342	778
121.651	0	786	314	328	180	258	254	519	297	315	401	296	248	235	343	777
121.774	0	790	318	332	180	257	256	520	298	315	404	298	249	237	346	778
121.897	0	793	322	337	182	259	255	525	300	317	409	299	251	240	348	781
122.02	0	793	328	340	181	261	256	530	301	318	415	302	252	243	351	784
122.143	0	796	328	342	184	264	257	533	304	319	415	304	253	242	351	786
122.266	0	792	312	328	177	265	256	518	299	317	403	298	248	237	345	780
122.388	0	792	312	328	177	264	256	516	298	316	401	297	248	235	344	781
122.511	0	789	314	329	181	259	255	520	299	316	402	296	248	237	346	779
122.634	0	790	319	333	180	260	256	523	300	317	406	299	249	237	347	782
122.757	0	795	325	336	183	261	255	527	300	318	411	301	250	240	350	785
122.88	0	797	329	341	184	263	256	531	301	318	414	302	253	243	352	789
123.003	0	799	329	342	186	265	258	535	303	319	417	304	252	241	352	789
123.126	0	791	311	330	179	266	257	519	301	317	404	298	249	237	346	782
123.249	0	792	313	328	177	264	256	517	300	316	402	298	248	236	345	782
123.372	0	792	314	330	181	259	255	521	299	317	402	296	248	236	345	781
123.494	0	789	319	333	181	259	254	524	299	317	408	298	249	238	347	782
123.617	0	792	324	337	182	261	255	528	301	317	412	301	251	240	350	784
123.74	0	796	329	340	182	261	255	532	301	319	416	302	253	243	352	788
123.863	0	798	330	344	185	265	257	535	303	319	418	305	253	242	353	789
123.986	0	790	312	331	181	265	257	523	300	317	405	299	249	238	346	783
124.109	0	789	313	329	177	263	255	517	301	317	402	297	249	236	345	782
124.232	0	790	314	330	179	261	255	520	298	316	402	297	249	237	346	781
124.355	0	791	318	332	180	259	254	523	299	317	406	299	249	237	347	783
124.477	0	791	324	336	181	261	254	528	301	317	412	301	252	240	349	782
124.6	0	794	328	340	184	261	256	533	302	317	416	302	252	243	352	786
124.723	0	796	323	340	185	265	257	530	301	318	413	302	251	240	349	784
124.846	0	792	311	329	178	265	255	519	299	317	402	297	248	237	345	781
124.969	0	787	315	329	179	261	255	521	300	316	404	298	248	237	345	781
125.092	0	787	316	330	181	258	254	523	299	316	404	298	249	237	346	781
125.215	0	792	321	335	181	261	255	526	300	317	409	301	251	238	348	783
125.338	0	794	326	339	183	262	255	530	300	318	414	302	251	242	351	787
125.46	0	795	329	342	184	264	256	534	302	319	418	304	253	244	353	790
125.583	0	790	312	331	181	266	256	523	301	318	407	300	249	239	346	785
125.706	0	790	311	327	177	263	254	516	298	317	400	299	248	236	344	784
125.829	0	790	311	329	176	263	255	516	297	317	401	297	248	237	344	785
125.952	0	787	314	330	181	259	253	520	299	317	403	298	248	239	346	784
126.075	0	790	320	335	181	261	255	525	300	317	409	299	250	240	348	786
126.198	0	794	324	338	181	262	254	527	301	318	413	302	251	242	351	791
126.321	0	794	316	337	184	263	256	525	299	319	408	302	250	240	348	790
126.444	0	784	305	327	176	263	254	512	298	317	398	296	246	237	343	785
126.566	0	785	306	325	175	262	250	511	295	319	397	296	245	235	343	782
126.689	0	785	307	327	176	258	253	512	297	317	397	297	246	237	343	785
126.812	0	788	312	329	179	258	253	515	297	317	401	298	248	237	345	786
126.935	0	787	315	334	180	259	254	521	298	317	406	299	248	239	346	790
127.058	0	790	319	338	182	260	254	524	300	318	410	302	250	241	349	793
127.181	0	787	305	329	178	264	252	514	294	321	399	298	245	237	343	787
127.304	0	785	301	324	173	262	250	504	292	319	392	296	245	236	341	786
127.427	0	781	301	325	172	259	253	505	296	315	393	295	244	235	339	786
127.549	0	781	304	326	177	255	249	509	292	318	394	296	244	236	340	787
127.672	0	785	308	329	177	256	252	511	296	317	398	298	245	238	342	790
127.795	0	788	312	333	179	258	253	515	296	317	403	299	247	240	345	792
127.918	0	787	314	336	180	260	254	517	297	318	404	301	248	240	346	794
128.041	0	781	300	325	175	261	250	507	294	320	394	297	243	236	339	789
128.164	0	781	299	324	174	258	248	503	288	323	391	296	243	235	339	788
128.287	0	782	300	325	175	255	250	504	291	320	391	296	244	235	339	790
128.41	0	781	302	327	175	257	253	506	295	317	394	297	244	237	340	792
128.532	0	782	306	331	176	256	253	510	296	317	399	299	246	239	343	794
128.655	0	786	311	334	177	258	253	514	297	319	403	302	247	241	345	798
128.778	0	790	313	336	180	262	255	516	297	319	403	302	248	241	345	798
128.901	0	781	296	325	175	262	255	503	296	319	392	297	244	237	338	794
129.024	0	779	296	324	171	260	248	499	289	324	390	296	243	237	337	795
129.147	0	782	298	325	175	256	247	502	288	324	390	296	243	236	338	796
129.27	0	784	301	328	175	256	251	502	292	322	393	298	244	237	340	798
129.393	0	783	306	332	176	258	254	507	296	319	397	301	245	241	342	802
129.516	0	786	310	335	177	258	255	512	299	321	401	302	246	241	344	804
129.638	0	790	314	337	178	261	256	516	299	321	407	303	249	243	347	809
129.761	0	790	304	334	178	265	254	509	294	324	398	301	245	240	342	805
129.884	0	783	295	327	173	261	250	497	290	326	391	299	244	237	339	804
130.007	0	783	297	326	175	257	254	500	294	323	391	298	243	237	339	804
130.13	0	785	298	327	175	258	249	502	291	326	393	299	243	238	340	806
130.253	11	789	304	332	175	258	256	505	296	321	396	300	245	240	341	809
130.376	0	788	307	335	176	259	257	510	299	322	401	302	247	242	345	811
130.499	0	791	312	339	178	260	257	515	301	323	407	305	248	244	347	815
130.621	0	797	317	343	180	263	259	519	302	324	410	307	250	247	350	819
130.744	0	795	305	336	179	267	256	511	298	328	400	304	247	241	343	815
130.867	0	790	298	329	173	265	253	502	293	331	395	300	245	241	340	815
130.99	0	790	300	329	177	261	256	506	297	326	396	301	246	240	342	816
131.113	0	793	303	331	176	260	253	507	293	330	397	302	246	240	342	817
131.236	0	796	308	335	177	262	256	509	297	327	401	303	247	242	344	821
131.359	0	795	311	339	178	263	260	515	302	324	406	305	248	245	347	823
131.482	0	796	316	342	179	263	260	520	304	326	412	308	250	247	351	826
131.604	0	802	319	347	181	267	261	524	305	327	415	309	251	248	351	828
131.727	0	799	303	335	179	270	259	513	299	329	402	304	247	242	345	824
131.85	0	793	301	330	176	264	255	508	296	331	399	302	247	242	344	824
131.973	0	794	302	332	177	262	254	510	296	331	400	303	247	242	345	824
132.096	0	796	307	334	176	264	253	511	296	331	401	303	248	243	346	826
132.219	0	797	311	338	179	264	257	516	300	329	407	305	249	244	349	827
132.342	0	797	316	342	180	264	260	522	304	326	413	307	250	247	350	831
132.465	0	799	321	345	181	265	261	527	307	325	417	308	252	249	354	834
132.588	0	803	323	348	184	269	262	529	307	328	418	309	253	247	355	835
132.71	0	797	302	334	180	267	256	516	297	332	404	304	246	243	347	828
132.833	0	791	303	331	175	266	254	512	298	331	402	301	247	242	346	827
132.956	0	791	304	332	178	263	252	516	297	330	403	301	246	240	345	825
133.079	0	791	308	334	178	261	252	517	296	329	405	302	247	241	346	824
133.202	0	791	313	337	180	261	258	522	303	323	409	303	248	244	348	825
133.325	0	791	318	342	180	263	258	527	305	323	415	305	249	245	350	824
133.448	0	793	323	344	182	265	259	532	307	324	420	306	251	246	352	826
133.571	0	791	309	338	181	270	257	525	301	328	411	303	246	242	346	820
133.693	0	785	300	329	176	265	251	514	295	328	402	298	243	239	341	814
133.816	0	779	302	329	175	264	250	514	295	326	402	297	243	237	340	810
133.939	0	778	305	330	178	259	253	519	297	323	404	297	243	237	339	807
134.062	0	780	309	333	178	261	255	520	300	319	407	298	244	238	342	806
134.185	0	782	313	337	180	261	255	525	301	319	412	299	246	241	343	807
134.308	0	781	316	340	181	263	256	529	303	319	414	300	246	241	343	805
134.431	0	775	298	327	178	263	249	519	295	323	403	294	239	235	336	794
134.554	0	773	299	324	174	262	248	512	292	322	399	292	239	234	334	790
134.676	0	771	301	326	177	257	249	516	294	317	400	292	238	233	333	786
134.799	0	768	304	327	178	255	252	519	298	314	402	293	240	235	334	783
134.922	0	770	309	332	180	256	251	523	299	315	407	295	242	236	335	783
135.045	0	775	313	334	180	258	252	527	299	315	412	297	242	238	338	783
135.168	0	769	301	330	179	262	249	519	295	318	405	293	238	235	333	777
135.291	0	761	293	320	173	257	244	511	289	318	395	288	234	231	327	768
135.414	0	759	294	320	173	254	244	511	289	317	394	288	234	230	325	763
135.537	0	760	296	321	173	253	241	510	287	317	395	287	234	229	325	760
135.66	0	760	302	324	175	253	248	516	293	310	400	289	236	231	328	760
135.782	0	759	306	327	178	253	247	519	295	310	404	290	238	233	329	760
135.905	0	762	308	332	179	255	248	522	296	312	408	293	238	233	330	760
136.028	0	757	289	319	173	258	246	508	289	312	395	287	232	228	323	751
136.151	0	752	290	316	171	253	240	503	284	313	389	283	230	226	321	746
136.274	0	745	290	316	169	252	240	503	286	309	389	283	231	226	318	742
136.397	0	747	294	316	174	248	240	507	287	308	390	284	231	226	320	740
136.52	0	751	299	322	174	248	241	510	288	306	395	286	232	227	321	741
136.643	0	752	302	324	175	251	242	513	289	306	399	288	234	231	324	744
136.765	0	750	304	328	177	254	243	518	290	308	402	289	235	230	325	744
136.888	0	746	286	315	173	251	237	505	282	311	389	282	230	226	318	736
137.011	0	745	287	313	167	251	235	497	279	309	383	281	229	224	317	733
137.134	0	743	287	313	172	246	236	501	281	305	384	280	229	224	315	730
137.257	0	740	291	315	171	245	238	502	285	303	387	282	230	224	317	730
137.38	0	743	295	319	173	246	238	507	285	304	392	283	231	226	319	731
137.503	0	749	300	322	173	248	239	511	286	304	396	286	233	228	322	734
137.626	0	748	301	326	176	251	240	513	287	306	399	287	233	229	322	736
137.748	0	740	286	312	170	249	240	502	285	304	386	282	228	225	315	729
137.871	0	739	285	313	169	248	235	499	281	306	384	281	229	223	315	728
137.994	0	742	288	311	170	245	235	500	279	306	384	280	229	224	314	727
138.117	0	742	291	316	171	245	237	502	283	303	386	282	231	224	317	728
138.24	0	742	295	320	173	247	236	506	283	304	392	284	233	227	320	732
138.363	0	746	300	324	173	248	239	511	286	305	397	287	233	230	322	736
138.486	0	752	303	329	175	250	239	514	286	306	400	289	235	231	324	739
138.609	0	745	286	315	172	251	236	502	282	309	387	284	230	225	317	733
138.732	0	740	284	313	167	249	235	495	281	306	382	281	230	224	316	733
138.854	0	742	285	314	170	246	234	498	280	307	381	281	230	224	316	733
138.977	0	745	289	316	171	245	237	499	283	304	385	283	230	225	318	735
139.1	0	745	295	321	172	247	238	503	284	305	389	285	233	227	322	738
139.223	0	746	299	324	172	248	238	508	285	306	395	288	235	230	325	743
139.346	0	752	303	326	174	249	239	512	288	308	400	291	237	234	328	748
139.469	0	754	295	326	176	254	238	509	285	312	394	288	236	228	324	746
139.592	0	748	285	314	168	251	240	495	284	307	384	283	232	227	320	745
139.715	0	745	287	315	170	247	236	497	282	310	383	284	234	226	320	745
139.837	0	748	289	317	170	247	237	497	282	310	384	285	234	227	322	747
139.96	0	752	294	322	171	247	240	501	286	308	388	287	235	228	325	751
140.083	0	753	299	326	172	250	241	505	287	311	394	290	238	231	327	756
140.206	0	753	303	329	173	251	242	510	290	311	400	293	239	234	331	760
140.329	0	759	305	332	177	255	244	513	292	313	402	293	240	234	332	763
140.452	0	758	287	318	169	256	241	498	285	316	386	289	236	229	324	759
140.575	0	756	290	319	172	249	244	499	288	312	386	288	236	228	326	762
140.698	0	754	291	320	172	249	241	501	287	315	386	287	237	229	326	764
140.82	0	758	295	323	172	250	243	502	289	312	390	290	239	231	329	767
140.943	0	763	298	328	174	251	245	507	290	314	395	293	240	232	332	771
141.066	0	766	304	331	175	253	245	511	293	315	401	295	242	236	335	777
141.189	0	762	299	331	176	258	247	510	293	317	398	294	240	232	332	774
141.312	0	759	288	320	169	255	240	497	284	321	387	288	239	229	327	771
141.435	0	761	290	320	170	252	240	497	283	320	386	288	238	229	328	770
141.558	0	760	292	321	171	251	243	501	287	318	387	289	238	230	329	773
141.681	0	760	296	326	173	251	242	504	288	319	392	291	239	231	331	775
141.804	0	763	301	329	174	252	246	509	292	316	397	292	242	233	334	777
141.926	0	768	306	333	174	253	247	512	293	317	401	293	243	235	337	780
142.049	0	762	291	325	173	258	245	505	290	319	391	290	238	230	330	775
142.172	0	755	285	318	168	255	240	496	285	320	384	287	236	228	327	772
142.295	0	757	287	319	168	251	240	495	284	319	384	286	237	227	326	770
142.418	0	758	289	320	170	249	238	499	283	319	384	287	237	228	327	770
142.541	0	758	294	324	171	248	244	502	291	314	390	288	239	230	331	772
142.664	0	758	299	327	172	250	244	508	292	315	395	291	240	231	333	773
142.787	0	762	301	331	174	254	245	509	292	315	398	292	240	234	334	776
142.909	0	757	285	318	169	253	239	496	284	320	383	286	235	228	327	767
143.032	0	753	284	315	165	252	237	490	282	318	379	284	235	226	325	765
143.155	0	748	284	315	168	246	236	494	282	318	380	285	235	225	325	763
143.278	0	752	288	318	169	247	237	496	282	317	383	286	236	227	326	764
143.401	0	755	293	322	170	248	240	500	285	315	386	287	237	229	330	767
143.524	0	752	297	324	172	248	244	503	291	313	396	291	238	229	332	771
143.647	0	750	289	322	172	253	239	500	284	318	387	288	237	227	327	765
143.77	0	748	282	314	167	249	237	490	280	317	379	285	236	224	324	762
143.892	0	749	283	315	168	245	236	491	280	317	378	284	234	224	324	761
144.015	0	748	285	316	168	246	236	491	280	317	379	285	235	225	325	762
144.138	0	746	289	320	169	246	240	495	285	314	385	287	237	227	328	764
144.261	0	751	294	324	169	248	241	500	288	311	389	289	239	229	331	765
144.384	0	753	291	323	172	252	241	499	285	315	387	288	236	227	328	765
144.507	0	745	278	313	165	247	235	487	280	316	376	284	234	225	324	760
144.63	0	746	280	312	167	244	235	487	280	316	375	283	235	224	323	760
144.753	0	747	281	315	165	246	235	485	279	315	375	284	235	224	324	761
144.876	0	749	286	318	167	245	237	489	282	313	379	286	236	226	327	763
144.998	0	748	291	322	169	247	241	494	287	311	384	288	237	228	329	766
145.121	0	751	293	325	170	248	241	499	288	312	388	290	239	230	330	768
145.244	0	749	280	314	168	248	237	488	280	317	376	286	234	225	324	763
145.367	0	748	277	312	164	245	235	480	278	316	370	282	234	224	323	763
145.49	0	744	277	313	165	243	235	483	278	315	371	284	234	224	323	763
145.613	0	746	280	314	164	244	237	485	282	313	373	285	235	225	325	764
145.736	0	749	284	319	166	245	235	488	280	316	378	287	237	226	327	767
145.859	0	752	289	321	168	245	242	493	286	312	383	289	239	230	330	771
145.981	0	753	293	327	170	249	243	496	288	312	386	291	240	231	332	773
146.104	0	748	277	313	167	248	237	485	279	317	373	285	235	225	325	769
146.227	0	748	276	313	165	243	236	479	277	317	369	285	236	225	324	769
146.35	0	750	277	314	164	243	236	480	278	317	369	285	235	225	326	770
146.473	0	749	281	317	165	244	236	482	279	317	374	286	236	226	327	772
146.596	0	751	285	320	166	245	240	487	284	316	378	289	238	228	330	775
146.719	0	756	289	324	167	245	240	491	284	316	382	291	240	231	333	779
146.842	0	758	291	326	169	250	242	494	286	317	385	292	241	231	334	781
146.964	0	751	276	315	167	248	239	483	281	320	373	287	236	226	327	776
147.087	0	749	277	315	165	244	238	482	280	320	372	286	237	224	327	775
147.21	0	753	278	316	166	244	238	482	279	319	372	287	238	225	327	777
147.333	0	754	282	318	166	245	237	485	280	321	375	288	237	227	329	778
147.456	0	754	287	323	167	246	242	490	286	319	381	291	240	229	330	780
147.579	0	757	291	326	168	248	242	494	287	319	386	292	240	231	333	784
147.702	0	763	293	331	170	252	244	498	289	321	389	294	241	232	334	785
147.825	0	757	278	317	168	250	241	487	283	322	375	288	236	226	325	778
147.948	0	752	276	315	165	245	240	484	282	321	373	285	236	225	325	776
148.07	0	752	277	317	165	246	239	484	282	322	373	285	236	223	325	775
148.193	0	755	281	318	166	245	240	487	282	321	375	286	236	224	326	776
148.316	0	755	285	323	167	247	240	491	283	321	380	288	238	225	328	775
148.439	0	755	290	326	168	248	243	496	288	319	386	290	239	229	330	777
148.562	0	760	295	330	170	250	244	502	290	319	392	292	241	231	332	779
148.685	0	756	280	321	171	252	242	494	284	322	381	287	235	226	326	772
148.808	0	753	275	314	164	246	240	484	282	319	373	283	235	222	322	769
148.931	0	748	276	315	165	245	238	486	282	318	374	282	234	222	322	766
149.053	0	749	280	317	165	244	238	488	283	319	376	283	235	223	323	765
149.176	0	754	286	321	167	245	238	493	283	318	381	287	237	225	326	766
149.299	0	753	291	326	169	246	244	497	289	314	387	287	239	229	329	768
149.422	0	755	297	328	170	249	245	504	292	314	393	291	240	231	332	771
149.545	0	757	293	328	173	253	244	505	289	317	391	291	239	230	330	769
149.668	0	755	279	315	166	250	239	491	283	319	377	285	236	225	324	764
149.791	0	753	281	316	168	246	239	491	282	319	377	284	236	224	324	763
149.914	0	748	283	317	169	245	238	491	283	318	379	285	237	224	325	764
150.036	0	751	288	320	168	246	238	495	283	319	383	287	238	226	328	764
150.159	0	758	293	325	169	246	241	500	287	316	389	290	239	228	331	766
150.282	0	757	299	328	171	248	245	504	292	314	393	291	241	232	334	771
150.405	0	756	297	329	174	253	243	508	291	317	395	292	241	230	333	770
150.528	0	753	280	316	171	248	239	496	284	319	381	286	237	226	326	765
150.651	0	756	283	316	168	245	238	494	282	318	381	285	238	226	326	765
150.774	0	752	285	316	168	244	238	495	281	318	381	286	237	226	326	765
150.897	0	751	290	320	170	245	240	499	287	316	386	288	239	228	329	766
151.02	0	754	295	325	171	247	240	503	288	316	392	290	240	231	331	768
151.142	0	761	300	328	172	247	243	508	291	314	396	292	242	232	334	771
151.265	0	760	301	331	175	252	243	511	290	317	399	293	242	232	334	772
151.388	0	751	281	315	169	251	238	498	285	318	384	285	237	227	326	765
151.511	0	750	283	314	168	247	237	494	282	316	381	284	235	224	324	762
151.634	0	752	284	316	169	244	236	497	281	316	380	285	235	225	323	760
151.757	0	751	288	318	169	244	235	498	281	315	384	285	237	226	325	759
151.88	0	749	294	323	170	245	238	504	287	313	391	287	238	228	329	761
152.003	0	754	299	326	172	246	242	508	290	311	396	289	240	230	330	763
152.125	0	756	301	330	174	251	243	511	291	312	399	291	240	230	330	764
152.248	0	748	280	315	169	249	236	498	282	315	383	284	235	225	323	755
152.371	0	744	282	313	170	243	236	497	281	314	381	281	234	223	321	751
152.494	0	743	283	314	168	243	234	497	279	313	381	282	234	223	321	748
152.617	0	746	287	316	169	243	236	498	282	310	383	283	235	224	322	749
152.74	0	746	292	322	171	243	239	503	287	308	389	285	237	227	324	751
152.863	0	746	298	325	172	245	240	509	289	308	395	288	238	229	327	753
152.986	0	751	304	329	174	249	241	513	290	310	400	290	240	231	329	755
153.108	0	747	283	316	170	251	239	501	284	312	385	284	234	225	321	747
153.231	0	742	282	312	168	246	235	496	280	314	381	281	232	223	318	745
153.354	0	739	283	312	170	243	234	498	281	313	381	282	233	223	318	743
153.477	0	742	287	315	169	243	236	498	283	310	383	282	235	223	320	744
153.6	0	746	292	320	171	243	239	503	286	307	389	286	236	226	323	746
153.723	0	746	297	324	172	244	239	507	287	309	395	287	238	229	326	748
153.846	0	745	299	327	174	249	242	510	289	309	396	289	238	229	326	749
153.969	0	743	279	313	171	245	233	499	280	313	381	283	233	224	318	743
154.092	0	743	283	313	168	243	234	495	279	313	380	282	233	224	319	742
154.214	0	741	283	313	169	243	233	497	279	312	381	280	234	222	318	743
154.337	0	740	288	316	169	242	235	499	283	310	386	284	235	224	320	744
154.46	0	744	292	321	170	243	239	505	286	308	391	286	236	227	323	746
154.583	0	749	297	324	173	244	239	509	288	310	395	288	238	229	326	749
154.706	0	744	286	320	173	248	238	504	284	312	387	285	235	225	320	745
154.829	0	740	278	310	167	244	233	493	278	314	378	281	232	222	316	741
154.952	0	739	280	311	169	241	233	494	278	313	377	281	233	222	315	742
155.075	0	741	282	312	168	242	232	495	277	313	378	282	234	223	317	742
155.197	0	741	287	317	169	243	238	496	284	308	384	283	234	225	319	744
155.32	0	742	291	321	170	242	238	503	286	308	389	285	236	227	322	747
155.443	0	746	293	324	172	246	239	506	287	310	391	288	237	227	322	748
155.566	0	740	275	311	167	246	233	492	277	313	376	281	231	223	313	741
155.689	0	736	274	308	163	244	231	485	276	312	372	279	230	221	312	740
155.812	0	734	275	310	164	241	231	487	276	313	373	280	231	221	311	739
155.935	0	735	278	312	167	241	231	490	276	312	376	281	231	222	313	740
156.058	0	740	283	316	167	241	234	495	280	310	379	284	234	223	315	743
156.18	0	740	288	319	168	241	237	498	284	308	385	285	235	226	319	746
156.303	0	740	288	321	171	246	239	500	286	310	387	286	235	226	317	746
156.426	0	736	270	308	167	242	232	488	277	313	372	280	229	221	310	740
156.549	0	736	271	308	163	240	231	482	274	313	369	279	229	221	308	740
156.672	0	733	272	309	165	238	231	484	274	313	370	279	230	220	307	740
156.795	0	733	276	311	166	239	234	487	278	310	374	281	231	221	310	741
156.918	0	737	280	316	166	240	233	491	280	311	378	282	232	224	313	744
157.041	0	741	285	319	167	242	237	495	284	309	383	286	234	226	316	747
157.164	0	740	287	322	171	246	239	498	285	310	385	287	233	226	316	750
157.286	0	733	270	309	167	243	233	487	277	315	373	280	230	222	308	744
157.409	0	734	272	309	165	239	231	484	276	314	369	279	230	221	307	743
157.532	0	736	272	310	165	239	232	483	275	315	370	280	230	221	308	744
157.655	0	735	276	312	166	241	234	487	279	312	374	282	231	223	311	747
157.778	0	735	281	317	167	240	235	491	281	313	380	284	232	225	313	750
157.901	0	740	286	320	168	243	239	496	284	311	384	287	235	228	316	754
158.024	0	746	289	323	170	245	240	500	286	313	389	290	237	230	319	759
158.147	0	740	278	319	170	247	239	495	283	316	381	286	233	225	313	754
158.269	0	737	272	310	167	241	233	486	279	317	372	282	230	223	309	754
158.392	0	739	272	311	167	243	234	484	278	318	371	282	231	223	310	755
158.515	0	739	275	313	166	241	234	485	278	318	373	283	232	225	311	758
158.638	0	739	280	318	167	244	240	490	286	312	378	285	234	226	313	761
158.761	0	742	284	322	168	244	241	496	287	313	385	288	234	229	316	765
158.884	0	748	289	325	170	245	241	500	288	315	388	291	238	233	320	770
159.007	0	752	295	329	172	247	243	503	290	316	393	293	239	235	322	775
159.13	0	744	278	318	169	252	238	493	282	321	382	287	234	229	315	769
159.252	0	742	274	313	168	245	237	489	281	321	376	286	234	226	314	769
159.375	0	745	275	315	167	244	237	487	280	321	376	285	234	227	314	772
159.498	0	746	278	317	167	243	237	489	281	321	377	287	234	228	315	775
159.621	0	746	284	321	169	245	244	493	288	316	383	289	236	230	318	779
159.744	0	749	288	325	169	247	241	499	287	320	388	291	237	232	322	783
159.867	0	756	294	329	171	249	245	503	291	319	393	296	239	236	324	787
159.99	0	758	298	333	174	252	246	507	293	320	398	297	240	237	327	791
160.113	0	750	279	320	170	253	241	496	285	325	382	291	236	232	320	786
160.236	0	750	278	317	169	246	239	493	284	325	380	289	236	230	318	786
160.358	0	752	280	319	169	247	239	492	284	325	379	289	236	230	319	790
160.481	0	753	283	321	170	246	240	494	283	325	383	290	236	232	321	792
160.604	0	751	287	325	171	249	242	500	289	322	389	293	238	233	324	794
160.727	0	754	293	330	173	249	243	505	291	323	394	296	240	235	327	798
160.85	0	759	297	331	173	252	244	509	291	324	398	297	242	238	330	803
160.973	0	758	289	331	174	255	246	506	290	325	392	295	238	233	324	798
161.096	0	750	277	317	169	251	241	494	284	326	381	290	236	231	321	797
161.219	0	750	280	320	170	248	240	495	286	326	382	290	237	230	321	796
161.341	0	752	282	319	170	247	239	496	284	326	383	291	236	230	321	796
161.464	0	753	287	323	170	248	239	499	285	325	388	293	238	232	323	799
161.587	0	753	292	328	172	249	239	506	288	326	394	294	240	234	326	801
161.71	0	754	296	331	174	250	243	510	292	324	399	297	240	237	329	803
161.833	0	756	292	331	175	254	242	511	288	327	396	295	238	233	325	798
161.956	0	748	274	318	167	253	239	494	285	325	381	288	234	229	318	792
162.079	0	742	275	316	170	247	239	496	285	323	381	287	234	227	317	788
162.202	0	741	278	316	170	246	237	496	283	322	381	286	233	226	317	787
162.324	0	745	283	320	170	245	237	498	283	322	384	288	234	228	318	786
162.447	0	746	287	324	171	247	238	503	284	322	389	288	236	230	320	786
162.57	0	745	292	327	172	247	240	507	289	319	394	290	237	232	322	788
162.693	0	745	291	328	173	252	239	509	287	323	394	290	235	231	321	785
162.816	0	739	272	313	166	250	237	491	282	321	379	283	229	225	314	776
162.939	0	735	272	313	166	244	235	490	281	319	376	282	229	224	313	773
163.062	0	730	274	311	167	243	234	493	281	317	376	281	230	222	311	769
163.185	0	733	279	316	169	241	234	495	281	317	380	282	230	224	313	768
163.308	0	736	283	319	169	243	234	499	281	317	385	285	232	226	315	769
163.43	0	737	287	320	171	244	237	502	286	315	389	286	233	228	317	769
163.553	0	732	277	319	172	247	235	500	282	317	383	284	229	226	312	763
163.676	0	726	269	308	165	244	233	488	279	316	374	279	226	222	308	758
163.799	0	728	270	309	167	240	231	489	277	315	373	279	227	221	308	754
163.922	0	727	272	310	167	238	231	489	277	313	374	279	228	222	307	753
164.045	0	725	277	313	168	240	230	493	279	314	379	281	229	223	311	753
164.168	0	727	281	317	168	241	234	497	283	312	382	282	229	226	313	754
164.291	0	733	283	320	170	243	235	499	283	313	385	283	231	226	314	756
164.413	0	725	267	307	165	243	231	486	277	313	372	277	225	221	305	746
164.536	0	718	265	305	165	238	230	483	276	311	369	275	224	219	305	743
164.659	0	718	265	305	164	237	229	483	274	311	368	277	223	219	304	740
164.782	0	722	269	307	164	236	228	484	275	312	371	277	225	220	306	740
164.905	0	722	274	311	165	237	231	489	278	308	374	278	227	221	309	742
165.028	0	722	278	315	166	238	235	493	283	307	379	280	228	224	311	744
165.151	0	723	276	315	169	242	229	493	277	312	379	281	227	222	309	743
165.274	0	719	261	302	161	240	228	477	274	311	365	274	223	218	303	736
165.396	0	715	260	302	162	234	227	478	272	309	363	273	221	216	303	733
165.519	0	711	261	302	162	233	226	477	273	308	363	273	224	217	302	733
165.642	0	714	266	306	163	234	226	480	272	310	367	275	223	218	304	733
165.765	0	719	271	309	164	235	226	485	272	309	370	277	225	220	306	736
165.888	1	721	275	312	166	236	232	488	280	304	374	279	226	222	309	738
166.011	0	718	274	314	166	240	231	489	277	308	376	278	226	222	309	737
166.134	0	713	259	301	164	235	226	478	272	309	362	273	220	216	301	729
166.257	0	713	258	299	162	233	225	474	269	307	359	270	220	214	300	727
166.38	0	710	259	300	161	231	223	474	269	306	360	270	220	214	299	725
166.502	0	708	263	303	162	233	223	477	270	306	363	270	221	215	301	723
166.625	0	711	267	306	162	233	226	482	274	304	367	273	221	217	302	722
166.748	0	715	271	309	164	234	227	485	273	304	372	275	223	218	305	725
166.871	0	712	267	308	165	237	228	484	274	305	369	273	221	216	301	720
166.994	0	703	255	298	162	231	223	475	269	304	359	267	217	212	296	712
167.117	0	702	255	298	160	230	222	474	268	304	357	267	217	211	296	708
167.24	0	703	258	297	160	230	221	474	266	303	359	267	219	210	295	706
167.363	0	703	263	303	161	231	221	478	268	303	364	268	220	213	296	706
167.485	0	704	268	306	162	232	224	484	273	301	369	271	221	215	300	706
167.608	0	708	273	309	164	233	228	489	277	300	374	274	222	218	303	709
167.731	0	707	265	308	165	238	226	486	273	302	369	270	220	214	298	705
167.854	0	699	254	297	161	231	221	476	267	302	358	266	216	210	293	697
167.977	0	697	255	296	160	230	221	474	267	301	357	264	216	209	292	693
168.1	0	698	257	299	160	229	220	476	267	302	359	265	218	209	293	692
168.223	0	701	263	304	160	231	222	480	270	299	364	268	219	212	295	693
168.346	0	702	270	307	163	232	226	486	274	298	370	270	221	215	300	696
168.468	0	701	277	311	165	234	229	490	281	297	372	275	224	215	306	695
168.591	0	708	274	311	167	240	228	490	277	298	372	273	226	214	306	694
168.714	0	702	258	298	162	234	222	480	268	303	360	267	222	209	299	693
168.837	0	701	259	299	161	232	220	479	269	302	360	267	221	211	297	693
168.96	0	700	263	300	162	231	223	479	271	299	362	267	222	211	298	693
169.083	0	703	267	305	162	231	226	484	274	298	367	270	222	213	300	695
169.206	0	708	273	310	163	234	227	488	276	299	372	272	225	216	303	700
169.329	0	710	278	314	166	237	228	494	278	301	379	275	226	219	305	703
169.452	0	706	265	304	165	239	229	489	278	300	369	271	222	215	299	698
169.574	0	706	262	301	163	233	225	483	273	302	365	269	221	212	298	698
169.697	0	708	265	303	163	233	225	484	273	302	365	270	222	213	298	699
169.82	0	707	266	305	163	234	228	486	277	300	370	271	223	215	301	700
169.943	0	710	273	310	165	235	229	493	279	300	377	274	224	218	305	704
170.066	0	715	279	314	166	237	229	498	280	302	382	276	227	220	307	708
170.189	0	712	266	305	166	240	227	490	275	304	370	272	223	215	301	704
170.312	0	710	262	301	163	235	226	484	274	301	367	270	221	214	299	702
170.435	0	709	265	303	163	234	225	484	275	303	367	270	222	215	300	702
170.557	0	712	267	305	163	234	228	487	278	301	370	272	223	215	303	705
170.68	0	714	272	310	165	235	229	492	278	302	376	274	225	218	305	710
170.803	0	717	278	314	167	237	230	497	282	303	382	278	227	222	309	715
170.926	0	716	269	311	168	240	232	494	281	304	376	275	225	216	305	713
171.049	0	714	258	302	161	237	225	481	271	308	364	269	223	214	301	711
171.172	0	714	260	302	162	233	225	481	271	307	364	270	222	214	301	710
171.295	0	712	263	304	163	234	226	482	275	305	367	271	224	214	302	712
171.418	0	715	268	307	163	234	230	487	279	303	372	274	225	217	305	714
171.54	0	721	273	312	165	236	231	491	279	304	377	277	227	221	309	719
171.663	0	721	271	313	168	240	229	492	278	307	377	276	226	219	307	720
171.786	0	713	256	301	161	238	226	478	272	308	363	271	222	215	301	716
171.909	0	715	256	301	161	234	224	478	271	308	361	270	222	214	301	715
172.032	0	717	259	302	161	233	224	477	271	308	362	271	224	214	302	717
172.155	0	719	264	306	162	233	226	480	274	305	367	273	224	217	306	721
172.278	0	719	269	310	163	236	231	486	279	304	373	276	226	220	309	724
172.401	0	723	274	314	165	238	231	490	281	305	378	279	228	222	311	728
172.524	0	722	263	308	165	240	231	484	277	308	367	274	225	217	306	725
172.646	0	720	257	301	161	235	225	476	270	310	360	271	224	216	303	725
172.769	0	718	258	303	161	235	226	476	272	310	360	271	225	216	304	725
172.892	0	720	262	306	162	235	228	478	275	307	363	273	225	216	306	728
173.015	0	723	267	311	163	235	229	482	276	308	369	276	227	221	310	733
173.138	0	727	272	315	164	238	232	486	281	307	374	278	229	222	313	737
173.261	0	728	276	319	166	239	234	491	282	308	380	281	231	225	315	742
173.384	0	725	263	308	166	241	231	484	276	314	367	277	228	221	309	736
173.507	0	726	260	305	163	235	227	476	273	313	363	275	227	218	308	738
173.629	0	725	261	306	163	236	228	477	273	313	363	275	229	219	310	741
173.752	0	725	263	309	163	236	231	480	278	310	366	277	228	220	312	743
173.875	0	729	269	314	164	239	231	485	279	312	372	280	230	223	315	747
173.998	0	733	274	316	165	241	235	488	283	310	377	282	232	226	317	752
174.121	0	733	271	317	168	244	234	489	281	313	375	281	231	224	316	751
174.244	0	727	259	306	163	238	230	479	276	316	365	277	229	220	312	747
174.367	0	728	262	307	163	238	229	478	275	315	365	277	230	221	313	750
174.49	0	731	263	309	163	238	230	479	275	316	367	279	230	221	315	753
174.612	0	732	268	311	164	238	233	483	279	313	371	280	231	224	317	755
174.735	0	731	273	317	165	239	233	489	282	314	377	282	232	226	320	760
174.858	0	736	277	321	166	243	237	493	286	312	382	285	234	227	322	762
174.981	0	733	261	308	166	242	232	483	278	317	367	279	231	222	316	757
175.104	0	730	259	306	162	238	231	477	276	316	364	278	231	221	315	758
175.227	0	725	260	306	162	237	230	479	276	317	367	277	231	220	315	758
175.35	0	727	263	309	163	236	229	480	277	317	369	279	231	221	317	759
175.473	0	733	269	313	164	239	230	486	278	317	374	281	233	225	320	762
175.596	0	732	274	316	165	239	236	491	286	313	379	284	234	227	322	764
175.718	0	731	274	318	167	244	236	494	285	317	382	284	234	226	322	764
175.841	0	724	258	305	163	238	231	480	279	318	367	277	230	222	316	758
175.964	0	726	258	305	162	235	230	479	277	317	365	277	231	221	315	758
176.087	0	725	260	306	161	236	230	479	277	317	366	278	231	220	315	758
176.21	0	724	264	309	164	236	230	483	278	317	371	278	231	222	318	759
176.333	0	727	270	313	163	237	232	488	282	316	375	281	233	223	321	761
176.456	0	733	275	316	166	240	234	493	283	315	381	283	234	226	323	763
176.579	0	729	268	314	166	243	235	490	283	316	376	281	232	223	319	760
176.701	0	722	259	303	163	237	230	482	278	317	367	276	230	221	316	756
176.824	0	723	261	305	163	236	229	482	277	316	368	276	230	221	315	754
176.947	0	726	264	305	163	235	229	483	277	315	370	276	231	221	316	754
177.07	0	726	269	311	164	236	229	488	278	315	375	279	232	223	319	755
177.193	0	727	275	315	165	238	233	493	283	313	381	281	234	225	322	756
177.316	0	730	276	318	168	241	236	497	287	311	385	283	234	226	322	757
177.439	0	727	260	304	165	240	231	486	278	315	370	277	229	221	316	749
177.562	0	723	260	303	163	235	229	482	277	314	368	276	230	219	314	748
177.684	0	720	262	304	163	235	228	484	277	314	369	275	229	219	314	747
177.807	0	723	267	308	164	235	227	487	277	313	373	277	230	221	316	747
177.93	0	728	271	312	166	236	230	491	280	311	377	278	232	223	318	748
178.053	0	728	277	316	166	238	234	497	285	307	383	282	233	226	321	751
178.176	0	726	274	314	169	242	234	497	283	312	383	281	233	224	318	748
178.299	0	722	258	303	164	236	228	485	276	312	369	274	228	219	313	742
178.422	0	724	261	304	162	233	227	482	275	311	367	275	228	219	313	741
178.545	0	721	263	304	163	234	225	483	274	310	368	275	229	220	313	741
178.668	0	720	269	308	164	234	229	488	280	308	374	277	231	221	315	741
178.79	0	725	274	314	165	235	233	493	284	306	380	280	232	225	319	743
178.913	0	730	279	316	167	239	233	498	284	308	385	282	233	226	322	747
179.036	0	727	270	313	168	242	232	494	281	310	380	279	232	223	317	743
179.159	0	721	261	302	165	234	227	485	276	311	369	276	229	220	314	740
179.282	0	721	263	303	163	235	227	483	275	311	369	275	229	221	314	740
179.405	0	724	265	305	164	234	226	485	274	310	370	276	230	221	315	740
179.528	0	723	270	310	164	236	232	489	281	306	377	278	231	222	317	743
179.651	0	723	276	313	166	237	233	495	283	306	382	281	234	225	321	745
179.773	0	728	279	318	168	239	234	500	284	307	386	283	234	226	321	745
179.896	0	725	261	304	166	237	227	489	275	312	371	277	229	221	313	740
180.019	0	722	263	303	164	234	226	486	274	311	371	276	229	220	313	740
180.142	0	719	264	305	165	235	229	487	278	307	373	277	231	220	314	738
180.265	0	722	269	308	163	235	229	490	279	308	376	278	230	222	317	740
180.388	0	727	275	314	166	235	232	495	282	306	382	281	232	224	318	743
180.511	0	728	281	315	168	239	233	500	284	307	387	283	234	227	322	745
180.634	0	722	268	311	169	242	232	495	281	310	380	280	231	223	317	741
180.756	0	720	261	302	164	234	227	486	275	311	371	275	229	220	313	737
180.879	0	721	263	304	163	234	226	485	273	310	370	275	230	220	313	736
181.002	0	719	265	305	164	234	225	487	275	310	374	276	230	221	314	737
181.125	0	719	271	310	165	234	228	493	279	308	379	278	232	223	316	738
181.248	0	723	277	314	167	235	232	497	283	306	384	281	233	225	319	740
181.371	0	727	278	316	169	240	231	498	280	310	385	282	233	225	320	741
181.494	0	718	261	301	165	236	227	487	275	311	371	275	228	219	312	734
181.617	0	715	261	301	163	233	226	485	275	311	370	274	229	219	311	731
181.74	0	716	261	303	163	232	225	485	273	309	371	274	228	218	311	730
181.862	0	718	267	306	164	232	227	488	276	306	374	275	229	219	313	731
181.985	0	719	273	311	165	233	231	493	281	304	381	278	231	222	316	733
182.108	0	721	279	315	167	237	231	498	284	306	386	281	232	225	318	735
182.231	0	722	274	314	168	241	230	498	280	309	383	280	231	221	315	732
182.354	0	717	260	301	164	234	225	487	274	311	370	273	227	218	310	727
182.477	0	714	261	302	164	232	225	485	273	310	370	273	227	218	310	726
182.6	0	712	264	303	162	233	227	486	276	306	372	274	229	218	311	724
182.723	0	716	269	308	164	234	227	490	277	307	377	277	230	219	313	726
182.845	0	720	275	312	165	236	231	495	281	305	382	278	232	223	316	729
182.968	0	720	279	317	168	239	232	499	282	306	386	280	232	223	316	731
183.091	0	714	261	303	166	237	226	490	276	310	373	276	228	218	311	724
183.214	0	714	262	302	165	234	226	486	274	309	371	274	228	218	310	724
183.337	0	716	264	304	164	233	227	487	276	307	372	275	229	217	310	724
183.46	0	715	268	307	164	234	231	490	280	304	377	276	229	220	313	726
183.583	0	715	274	312	166	235	231	496	282	305	383	279	232	222	315	728
183.706	0	722	279	317	168	238	232	500	282	306	387	282	233	224	318	731
183.828	0	716	262	305	166	238	226	492	274	311	374	276	228	219	311	724
183.951	0	711	260	301	164	233	225	486	273	309	370	273	228	218	309	723
184.074	0	709	262	302	163	233	225	486	274	310	372	274	228	217	310	721
184.197	0	713	265	306	163	233	224	488	273	309	375	274	228	219	310	722
184.32	0	717	271	311	165	235	230	493	279	304	379	277	231	221	313	725
184.443	0	717	278	313	166	235	231	499	283	305	384	280	232	223	316	728
184.566	0	715	266	310	167	239	226	493	275	310	377	276	228	219	312	723
184.689	0	710	258	299	161	235	224	482	272	309	368	271	226	216	307	719
184.812	0	710	259	301	162	231	223	483	272	307	368	272	226	215	306	717
184.934	0	707	261	302	161	231	225	485	275	305	370	271	227	215	308	716
185.057	0	706	268	307	163	234	226	489	275	305	376	275	228	217	310	715
185.18	0	707	272	310	165	234	229	493	280	304	381	278	230	219	311	713
185.303	0	708	276	316	167	237	231	497	281	304	384	279	231	220	313	714
185.426	0	701	258	301	164	237	225	486	273	307	370	272	225	216	305	706
185.549	0	701	257	300	161	231	223	482	271	307	366	271	226	214	304	706
185.672	0	703	258	300	162	231	222	481	271	307	367	271	225	214	304	704
185.795	0	703	262	304	162	231	224	484	273	303	371	272	226	216	306	705
185.917	0	703	267	308	163	233	228	489	279	302	376	275	228	218	308	709
186.04	0	707	273	311	165	234	228	493	280	303	381	278	229	221	311	712
186.163	0	710	263	308	163	240	227	487	276	305	373	275	226	217	307	709
186.286	0	702	255	299	161	233	222	482	270	306	366	271	225	215	304	707
186.409	0	701	258	301	162	231	225	482	273	303	367	271	225	215	303	708
186.532	0	704	259	302	161	232	224	483	274	303	369	273	225	216	305	709
186.655	0	709	265	308	163	234	227	487	277	301	374	275	227	218	308	711
186.778	0	711	270	311	164	233	228	493	279	303	379	277	230	220	312	716
186.9	0	707	265	309	165	238	230	490	280	303	375	277	227	218	307	714
187.023	0	705	255	299	161	233	222	480	271	307	366	272	224	215	304	710
187.146	0	707	256	300	160	231	222	478	270	307	364	272	225	214	304	712
187.269	0	707	259	302	161	230	224	479	273	303	367	273	226	216	305	714
187.392	0	706	263	306	162	232	228	485	277	301	371	274	227	218	309	716
187.515	0	710	268	309	163	234	228	489	279	303	377	278	229	221	311	720
187.638	0	716	271	314	166	238	230	492	279	304	380	280	230	220	311	722
187.761	0	710	255	300	161	236	224	478	271	308	366	274	226	217	306	718
187.884	0	705	253	300	160	233	223	477	270	307	363	271	227	216	305	718
188.006	0	707	256	301	160	231	222	477	271	308	364	273	225	216	305	718
188.129	0	712	259	304	162	232	226	479	273	305	368	275	227	217	308	722
188.252	0	713	264	309	161	233	229	484	277	303	372	278	229	220	311	725
188.375	0	714	269	312	163	235	230	489	279	304	378	280	229	223	313	729
188.498	0	714	265	311	166	239	229	487	277	308	374	279	229	220	310	728
188.621	0	715	252	300	160	233	224	474	271	309	363	274	226	217	305	725
188.744	0	711	254	302	159	232	224	474	270	309	362	273	226	217	305	726
188.867	0	710	256	303	160	232	226	475	274	306	365	275	226	218	305	728
188.989	0	714	261	307	160	231	228	480	275	308	369	276	227	219	309	730
189.112	0	718	265	310	162	234	231	483	278	306	374	279	229	222	311	735
189.235	0	720	270	314	164	236	233	488	280	306	378	281	230	223	314	738
189.358	0	713	258	308	164	238	227	480	274	312	368	277	227	220	307	732
189.481	0	713	253	302	160	233	225	475	272	311	363	275	225	216	305	732
189.604	0	715	254	303	160	233	226	474	270	309	364	275	226	217	305	732
189.727	0	713	257	305	160	234	225	478	272	310	366	275	226	218	307	732
189.85	0	712	261	309	161	233	229	482	277	309	372	278	228	219	308	733
189.972	0	717	267	312	163	236	232	487	280	307	376	280	229	222	311	736
190.095	0	720	266	314	164	239	231	489	277	311	378	280	229	220	310	737
190.218	0	712	250	302	159	233	227	477	273	311	363	274	224	216	303	730
190.341	0	708	252	302	160	232	226	476	272	311	364	273	224	215	303	729
190.464	0	709	253	302	159	232	225	476	271	310	365	274	225	215	302	729
190.587	0	711	258	306	161	232	225	480	272	311	368	275	226	217	305	731
190.71	0	713	264	310	161	233	232	485	279	306	375	277	228	219	308	733
190.833	0	712	268	313	163	235	232	491	281	307	380	279	229	222	310	734
190.956	0	714	266	313	164	239	231	491	280	310	379	279	228	220	308	733
191.078	0	710	251	299	158	236	227	476	272	311	364	274	224	216	301	729
191.201	0	707	252	300	159	232	225	476	273	310	364	273	225	214	301	727
191.324	0	706	255	302	160	231	226	478	274	310	366	274	225	214	303	727
191.447	0	708	259	306	162	231	226	482	273	311	371	276	226	218	305	728
191.57	0	713	265	311	161	234	229	487	277	309	376	278	228	221	308	732
191.693	0	715	270	314	165	235	232	492	284	308	381	281	230	224	312	736
191.816	0	716	272	317	166	239	234	495	285	308	385	283	230	223	312	738
191.939	0	713	253	302	163	236	228	483	275	313	369	276	225	218	304	733
192.061	11	714	255	303	161	233	226	480	273	313	368	275	227	218	304	734
192.184	0	712	257	304	161	232	226	479	274	313	368	277	227	218	304	735
192.307	0	713	261	307	162	233	229	484	279	310	372	279	228	219	308	737
192.43	0	719	266	312	164	235	231	489	280	312	378	280	230	222	311	741
192.553	0	724	272	316	165	237	234	492	283	310	383	284	231	226	314	745
192.676	0	725	275	320	168	241	236	498	285	311	387	285	232	226	315	749
192.799	0	718	258	304	165	237	229	486	278	316	373	280	229	222	308	744
192.922	0	721	260	306	163	236	229	484	276	316	372	279	229	222	309	746
193.044	0	724	262	307	162	234	228	484	276	316	372	281	230	223	310	747
193.167	0	723	266	310	164	236	232	488	281	313	378	283	230	224	312	752
193.29	0	726	271	315	165	238	232	493	283	314	384	286	233	227	316	756
193.413	0	731	276	318	167	238	237	497	286	312	387	288	234	230	319	760
193.536	0	731	272	317	168	243	235	495	283	315	383	287	233	226	315	759
193.659	0	726	260	306	165	238	231	484	278	317	373	282	231	224	311	757
193.782	0	726	261	307	164	236	231	485	278	317	374	282	232	223	312	758
193.905	0	729	264	309	165	237	230	485	278	317	375	283	232	224	314	761
194.028	0	733	269	315	165	236	230	489	279	317	379	285	232	227	316	765
194.15	0	733	274	317	166	239	234	494	283	316	385	287	234	230	319	769
194.273	0	737	279	322	168	243	236	498	285	317	391	290	236	231	322	772
194.396	0	734	266	313	168	244	232	491	280	319	379	286	232	227	316	768
194.519	0	732	260	307	163	238	232	482	278	318	372	282	231	225	313	768
194.642	0	730	262	309	164	236	231	482	278	318	372	282	231	224	314	769
194.765	0	732	264	311	164	236	231	484	278	318	375	284	232	225	316	770
194.888	0	736	270	315	166	238	232	488	279	318	380	286	234	228	318	774
195.011	0	738	274	319	166	238	235	493	283	316	384	288	235	230	320	776
195.133	0	738	278	323	168	243	238	497	287	314	387	289	236	230	321	777
195.256	0	732	260	309	166	241	234	484	280	318	373	283	231	226	314	771
195.379	0	733	259	308	163	237	231	480	276	318	370	282	230	224	313	772
195.502	0	731	261	308	162	236	232	480	276	317	370	282	232	223	313	772
195.625	0	730	264	311	164	237	231	482	278	317	374	283	231	224	314	773
195.748	0	732	269	315	164	238	231	487	279	318	379	286	232	227	317	775
195.871	0	735	273	319	164	239	231	490	279	319	383	287	235	229	319	779
195.994	0	736	274	320	167	243	236	493	283	316	384	287	234	228	318	778
196.116	0	726	258	306	164	239	232	482	278	317	371	282	229	224	312	772
196.239	0	727	258	306	162	236	232	480	277	317	370	280	230	222	311	771
196.362	0	727	260	307	162	237	231	479	276	316	370	280	230	222	310	770
196.485	0	727	262	311	162	236	231	483	276	317	373	282	230	223	311	771
196.608	0	724	268	315	164	236	230	488	278	316	378	283	231	225	313	771
196.731	0	727	271	316	164	239	230	492	279	317	383	285	232	226	315	772
196.854	0	725	260	309	163	240	232	484	276	316	373	280	227	221	310	766
196.977	0	719	254	303	161	234	229	478	275	314	367	277	226	220	306	761
197.1	0	714	257	304	160	234	229	480	275	312	367	275	226	218	306	758
197.222	0	714	259	306	162	232	228	481	275	311	371	276	227	219	306	755
197.345	0	719	264	310	163	234	227	486	274	313	375	279	227	220	307	755
197.468	0	718	268	314	164	234	227	490	277	313	380	280	229	223	310	755
197.591	0	716	266	313	166	238	228	492	277	313	380	279	227	221	308	752
197.714	0	709	250	301	161	233	227	479	274	311	366	272	222	216	302	744
197.837	0	709	251	299	160	230	225	476	271	308	364	270	221	213	300	737
197.96	0	705	253	299	160	228	225	477	271	308	365	270	222	214	300	733
198.083	0	704	258	303	160	230	223	481	273	307	369	272	223	216	300	732
198.205	0	707	262	306	160	230	224	486	273	307	374	275	225	217	302	731
198.328	0	711	268	309	163	232	227	490	276	306	379	277	225	220	306	732
198.451	0	707	262	307	164	236	229	488	277	305	375	275	223	217	301	727
198.574	0	698	249	296	159	229	223	476	270	305	364	269	218	213	297	718
198.697	0	697	250	294	159	226	221	475	269	304	363	268	219	212	294	714
198.82	0	698	252	296	158	225	221	476	268	303	364	268	219	212	295	712
198.943	0	699	258	301	160	227	220	480	269	304	368	270	221	213	298	712
199.066	0	700	263	305	162	228	224	486	274	302	374	272	223	216	300	713
199.188	0	704	269	308	164	229	228	490	277	301	379	276	224	219	304	716
199.311	0	706	266	308	165	235	226	490	275	304	378	276	224	217	302	715
199.434	0	699	251	294	161	227	221	479	269	304	365	268	220	213	297	709
199.557	0	696	253	295	160	226	221	478	269	303	364	269	219	212	296	707
199.68	0	697	254	297	159	226	220	478	268	303	366	269	220	212	296	706
199.803	0	702	259	301	160	227	223	482	272	301	370	271	222	214	299	707
199.926	0	701	266	306	162	228	226	488	276	299	377	275	224	218	301	710
200.049	0	704	270	309	164	230	227	492	278	300	381	276	225	220	305	714
200.172	0	706	263	307	165	233	225	489	276	303	376	275	224	216	301	712
200.294	0	703	255	297	162	229	222	479	268	305	367	270	221	215	298	710
200.417	0	702	257	299	160	227	220	481	269	305	368	271	222	214	299	710
200.54	0	701	260	301	161	227	223	482	272	302	370	272	222	215	300	711
200.663	0	706	265	305	163	229	226	487	276	300	374	274	225	217	303	714
200.786	0	710	271	309	164	230	227	492	278	301	381	277	227	221	306	719
200.909	0	711	274	314	166	234	229	497	280	302	384	279	227	221	307	721
201.032	0	705	256	300	164	232	223	483	271	307	370	272	223	216	300	716
201.155	0	707	257	299	162	228	221	481	269	306	368	272	224	215	301	716
201.277	0	706	258	301	162	228	222	480	269	306	368	272	224	216	301	718
201.4	0	705	264	304	163	228	224	484	274	303	372	274	224	217	304	720
201.523	0	710	269	310	162	230	224	490	275	305	379	277	227	220	308	723
201.646	0	715	273	312	165	231	229	493	279	304	384	281	228	222	310	727
201.769	0	713	267	311	166	236	226	491	275	306	378	278	227	220	307	726
201.892	0	707	256	299	163	230	222	480	270	307	367	273	224	217	303	724
202.015	0	708	258	301	161	228	222	479	269	307	366	273	225	215	303	724
202.138	0	711	259	302	161	227	221	480	269	307	368	274	225	217	303	725
202.26	0	712	265	307	163	229	224	483	272	306	372	276	225	219	307	729
202.383	0	712	269	311	163	231	228	488	278	304	378	278	227	221	310	731
202.506	0	716	272	313	165	235	229	492	279	305	380	280	228	222	311	734
202.629	0	713	256	302	162	232	224	480	269	309	367	273	225	218	304	729
202.752	0	711	256	300	161	229	223	476	269	309	363	273	224	217	304	730
202.875	0	709	258	301	160	228	223	476	269	308	366	273	226	217	304	730
202.998	0	709	262	305	161	230	222	479	270	309	369	275	226	218	306	733
203.121	0	716	266	309	162	232	227	483	273	308	373	277	227	220	309	736
203.244	0	717	271	313	164	233	230	488	278	305	377	279	229	222	312	739
203.366	0	712	261	306	163	235	224	482	271	310	369	275	226	218	307	735
203.489	0	711	256	301	160	231	224	476	270	310	365	273	225	217	306	736
203.612	0	715	258	302	162	229	223	474	269	310	364	275	226	218	306	737
203.735	0	714	261	305	160	230	223	476	270	310	367	275	226	219	308	739
203.858	0	714	265	309	162	232	226	483	274	308	372	278	228	221	311	741
203.981	0	717	270	313	163	233	227	486	276	309	377	280	230	223	313	745
204.104	0	720	266	313	165	237	229	485	275	309	374	280	228	220	312	744
204.227	0	712	255	301	160	231	225	473	270	311	362	275	226	217	307	741
204.349	0	709	255	302	160	231	225	473	270	310	362	274	226	216	307	740
204.472	0	710	257	303	159	230	224	474	270	311	363	274	227	216	308	741
204.595	0	715	261	307	161	231	225	476	270	311	367	276	226	219	309	744
204.718	0	716	266	311	161	233	227	481	274	308	372	277	228	221	312	747
204.841	0	716	270	313	164	234	228	486	276	310	377	281	230	223	315	750
204.964	0	714	261	310	164	237	226	480	273	313	369	278	228	219	309	747
205.087	0	713	252	302	159	231	224	470	270	311	361	274	225	216	306	745
205.21	0	709	254	301	158	229	224	469	270	311	360	272	226	216	306	745
205.332	0	707	256	302	159	230	224	472	270	310	362	274	226	217	307	745
205.455	0	710	260	308	159	230	224	477	271	311	366	276	227	218	310	747
205.578	0	715	266	311	161	232	225	479	271	312	371	278	228	221	312	751
205.701	0	718	269	315	165	235	228	485	276	310	377	281	229	222	313	753
205.824	0	709	255	303	161	234	226	476	273	312	364	274	225	217	307	748
205.947	0	709	254	302	159	231	225	470	271	311	361	273	224	216	306	747
206.07	0	711	255	302	159	229	224	471	269	311	361	273	224	216	306	746
206.193	0	711	257	304	160	230	224	475	270	310	363	274	225	217	307	747
206.316	0	710	263	309	161	230	225	479	272	311	370	276	227	220	309	748
206.438	0	714	267	311	163	232	224	484	273	312	375	279	228	221	313	750
206.561	0	714	260	309	163	235	226	480	271	312	368	277	226	217	309	746
206.684	0	709	253	299	160	229	224	471	270	310	361	272	223	215	305	742
206.807	0	704	254	300	159	227	224	473	270	308	362	271	223	214	305	741
206.93	0	707	256	302	160	228	224	474	270	309	364	273	225	215	305	739
207.053	0	712	262	306	161	229	223	479	270	309	367	274	225	217	307	740
207.176	0	710	267	310	162	231	229	483	278	304	374	276	227	220	310	743
207.299	0	712	269	313	164	235	227	487	277	307	377	278	227	218	310	742
207.421	0	706	253	300	161	231	223	474	270	308	362	271	223	214	303	733
207.544	0	706	253	298	160	228	223	471	267	307	360	269	222	213	303	730
207.667	0	703	254	299	160	228	222	473	268	306	361	269	223	212	302	728
207.79	0	703	259	303	159	227	222	475	269	306	365	271	223	214	304	727
207.913	0	706	264	307	161	229	225	481	273	304	370	273	225	217	307	728
208.036	0	711	270	311	163	230	228	485	278	303	375	277	226	219	309	730
208.159	0	711	267	310	165	234	228	486	275	305	374	275	225	217	306	728
208.282	0	703	252	298	161	229	222	474	269	306	362	269	222	212	302	721
208.404	0	704	255	298	159	227	221	472	268	305	361	269	222	213	300	720
208.527	0	706	257	300	159	226	220	474	268	305	361	270	223	212	302	721
208.65	0	706	262	305	161	227	221	479	269	307	368	272	224	215	304	723
208.773	0	707	269	310	162	229	224	484	273	304	373	275	226	219	308	725
208.896	0	712	274	312	165	231	228	488	277	302	379	278	227	220	310	728
209.019	0	714	267	310	165	235	226	486	273	306	373	275	225	217	306	725
209.142	0	707	258	299	161	229	221	476	269	306	363	271	224	215	303	723
209.265	0	706	261	302	162	229	221	478	268	306	365	271	225	214	304	722
209.388	0	707	262	302	162	227	221	479	269	306	367	273	225	215	305	722
209.51	0	712	268	309	163	230	224	484	272	305	372	276	226	218	307	725
209.633	0	714	273	313	164	230	228	489	278	303	378	277	228	221	311	730
209.756	0	715	275	316	167	235	230	492	279	303	381	279	229	221	311	730
209.879	0	712	258	302	163	231	222	481	270	308	367	273	224	216	305	726
210.002	0	713	260	303	162	229	222	479	269	307	365	272	225	215	305	726
210.125	0	710	262	304	163	229	222	480	269	307	367	273	225	216	306	727
210.248	0	708	267	307	162	229	225	484	274	306	373	275	227	217	308	727
210.371	0	711	273	313	163	231	224	488	275	305	379	279	228	220	311	728
210.493	0	717	279	317	166	234	229	492	280	304	383	281	229	222	313	732
210.616	0	715	265	309	166	236	225	485	272	309	373	277	226	218	308	729
210.739	0	710	260	303	162	230	222	479	271	308	366	273	225	215	306	728
210.862	0	712	262	305	162	230	222	479	271	308	367	274	227	216	306	730
210.985	0	717	265	306	163	229	222	480	271	308	368	275	227	217	308	733
211.108	0	717	271	311	163	230	225	487	274	306	374	277	229	220	311	737
211.231	0	719	277	316	166	233	226	490	276	308	380	280	230	222	314	741
211.354	0	721	275	316	167	238	228	492	277	308	380	280	230	220	314	740
211.476	0	718	261	304	162	232	224	478	271	310	365	273	226	217	307	736
211.599	0	718	261	305	163	230	223	476	270	310	365	274	228	216	307	737
211.722	0	717	264	305	162	231	222	479	270	310	367	275	228	217	308	738
211.845	0	719	268	309	163	230	223	483	271	311	371	277	229	219	311	741
211.968	0	725	274	315	164	233	223	488	273	312	377	280	230	222	314	744
212.091	0	725	278	319	167	237	228	491	276	309	380	281	232	223	315	747
212.214	0	718	261	306	165	234	225	481	271	312	368	277	227	218	309	741
212.337	0	720	262	306	162	231	223	477	271	312	366	275	228	218	309	743
212.46	0	721	264	307	163	232	224	478	271	311	365	275	228	217	311	743
212.582	0	722	268	310	163	232	223	481	270	312	369	277	229	219	311	745
212.705	0	722	273	315	164	233	224	486	273	312	375	279	230	222	314	745
212.828	0	724	275	318	167	236	225	490	273	313	379	281	232	222	315	747
212.951	0	722	261	305	164	234	225	479	270	313	366	275	227	218	309	742
213.074	0	721	264	307	162	232	223	478	270	311	365	275	227	218	309	744
213.197	0	719	265	308	161	234	224	478	272	312	368	276	229	218	309	742
213.32	0	721	269	312	164	233	224	484	272	312	373	278	229	220	312	744
213.443	0	725	274	315	165	234	224	487	273	313	377	280	231	222	314	747
213.565	0	724	269	314	165	237	229	486	276	311	373	278	230	219	310	745
213.688	0	717	260	304	162	233	224	478	271	312	363	274	227	216	308	743
213.811	0	716	262	305	162	231	224	477	272	311	365	274	227	216	307	742
213.934	0	717	264	307	162	232	224	477	270	312	367	275	227	216	308	742
214.057	0	719	269	312	163	232	224	482	271	312	372	277	228	218	311	744
214.18	0	721	272	315	165	235	225	487	272	312	375	278	230	219	312	744
214.303	0	718	260	304	162	232	222	479	270	310	364	275	227	215	306	736
214.426	0	718	261	304	161	230	222	476	269	309	362	271	228	214	307	735
214.548	0	718	262	305	161	230	221	477	268	309	364	272	227	215	308	736
214.671	0	715	264	307	163	230	222	482	270	310	368	273	229	216	309	738
214.794	0	717	270	312	163	231	225	486	276	308	373	277	230	219	312	741
214.917	0	720	268	311	165	235	224	486	271	311	372	276	229	217	310	739
215.04	0	714	256	301	161	229	223	475	269	309	360	270	224	214	305	733
215.163	0	712	257	301	159	230	222	473	269	309	361	271	224	213	304	733
215.286	0	713	259	304	160	229	221	475	270	309	363	272	225	215	305	733
215.409	0	718	264	307	161	230	221	478	269	310	367	274	226	217	308	736
215.532	0	696	268	311	163	231	223	484	270	311	372	277	229	220	311	738
215.654	0	700	271	315	164	234	226	487	275	309	374	277	229	219	312	738
215.777	0	702	256	300	162	232	223	475	269	310	360	272	224	215	303	731
215.9	0	710	255	300	160	228	222	471	268	311	358	271	225	214	303	730
216.023	0	714	258	303	160	228	222	471	268	310	359	273	226	214	304	733
216.146	0	713	262	306	161	228	222	475	268	311	363	275	227	216	307	736
216.269	0	716	267	311	163	230	223	481	270	312	369	278	229	219	310	740
216.392	0	722	271	315	165	232	224	484	272	313	373	280	230	221	312	744
216.515	0	721	259	305	163	234	225	474	269	313	359	275	227	216	307	740
216.637	0	718	256	302	160	229	224	467	268	313	356	274	227	215	306	742
216.76	0	717	259	304	159	229	224	470	269	312	359	275	228	216	308	744
216.883	0	721	262	307	161	229	224	471	270	313	361	277	229	217	310	747
217.006	0	726	267	312	162	230	226	476	270	315	367	280	230	221	313	752
217.129	0	728	272	315	164	233	226	481	272	314	372	282	232	224	316	757
217.252	0	725	267	313	165	236	228	479	273	316	365	279	231	219	312	754
217.375	0	724	257	304	161	230	227	468	270	315	357	277	229	218	309	754
217.498	0	727	260	306	160	231	226	467	269	315	358	277	229	218	312	758
217.62	0	728	264	310	161	231	227	470	270	316	361	279	231	220	314	762
217.743	0	728	268	313	162	232	229	475	273	317	367	283	233	224	316	765
217.866	0	733	273	317	164	235	230	481	274	318	371	285	235	226	320	769
217.989	0	738	276	321	167	238	231	484	275	319	374	286	236	226	321	772
218.112	0	732	262	308	164	235	231	472	273	318	360	281	233	221	316	767
218.235	0	731	263	309	162	233	231	471	274	319	360	281	234	221	315	769
218.358	0	732	265	311	163	233	231	472	274	320	363	282	234	222	317	771
218.481	0	735	268	314	163	234	231	476	274	320	366	283	234	224	318	773
218.604	0	735	272	319	164	236	232	481	276	321	371	286	237	226	321	776
218.726	0	734	278	323	167	238	233	487	278	323	376	288	237	227	323	777
218.849	0	732	266	311	165	238	234	478	276	322	365	282	235	222	317	771
218.972	0	733	263	310	161	234	232	473	274	321	361	281	234	220	316	770
219.095	0	728	266	312	162	233	233	475	275	321	363	281	235	221	316	770
219.218	0	726	269	315	162	234	232	479	277	321	368	283	236	221	317	768
219.341	0	730	273	318	164	236	233	484	278	322	373	285	236	223	319	770
219.464	0	736	278	321	166	238	234	489	279	322	377	287	237	226	321	771
219.587	0	731	271	318	167	240	235	484	277	321	370	283	235	222	316	766
219.709	0	724	262	309	162	233	233	476	276	319	363	280	233	219	314	762
219.832	0	723	264	311	162	233	232	477	276	319	364	279	233	218	314	759
219.955	0	727	268	312	162	233	231	479	275	319	366	280	235	219	315	758
220.078	0	726	272	316	163	234	232	484	277	319	371	282	234	221	316	759
220.201	0	724	278	320	166	236	232	490	279	320	376	285	236	224	319	760
220.324	0	729	281	325	168	241	234	493	280	320	380	286	237	223	321	760
220.447	0	726	265	310	165	235	233	481	275	319	365	280	233	219	315	754
220.57	0	725	267	309	163	233	232	479	275	318	365	278	234	218	314	752
220.692	0	721	269	311	163	233	232	480	276	317	366	278	234	219	315	751
220.815	0	723	273	315	164	234	232	485	277	317	371	280	234	221	317	752
220.938	0	729	279	320	166	235	232	490	278	318	376	284	237	224	320	755
221.061	0	730	284	324	168	236	236	494	282	316	381	286	239	226	322	758
221.184	0	729	286	326	170	242	234	497	281	319	384	287	239	225	323	759
221.307	0	727	270	311	167	237	233	485	278	318	370	281	236	220	317	753
221.43	0	730	273	313	166	236	233	484	276	318	370	281	236	221	320	754
221.553	0	730	276	314	166	236	232	485	277	318	372	282	237	222	320	756
221.676	0	729	280	318	167	235	233	490	278	318	376	285	238	224	322	758
221.798	0	734	287	323	169	237	237	495	282	316	383	288	239	227	325	762
221.921	0	739	291	327	170	239	235	500	282	320	387	291	243	231	328	766
222.044	0	742	294	331	174	244	240	505	285	318	391	292	242	230	329	767
222.167	0	736	278	315	170	242	236	491	281	320	376	286	240	225	323	763
222.29	0	739	281	317	168	240	236	491	281	321	378	286	240	226	326	766
222.413	0	741	284	320	169	239	236	492	280	322	379	287	242	226	327	769
222.536	0	744	288	323	170	240	236	496	281	322	384	288	243	229	329	773
222.659	0	745	293	328	171	242	239	501	287	320	390	294	244	232	332	777
222.781	0	748	299	332	173	244	241	507	288	321	394	295	246	237	335	782
222.904	0	751	296	331	175	247	242	506	287	321	393	294	246	233	335	781
223.027	0	750	282	318	171	241	238	496	282	323	381	290	245	229	330	780
223.15	0	749	288	323	171	242	239	497	284	324	384	292	245	230	333	782
223.273	0	751	291	324	172	241	238	499	285	325	386	293	246	230	334	784
223.396	0	755	295	329	172	243	240	503	285	325	391	295	247	234	336	789
223.519	0	759	302	334	175	245	240	509	286	326	396	297	249	238	339	793
223.642	0	759	306	337	177	246	244	513	292	324	403	301	250	240	342	798
223.764	0	759	297	334	177	250	242	510	288	329	396	298	249	234	339	795
223.887	0	758	288	322	171	246	241	497	286	327	386	294	248	232	335	794
224.01	0	760	292	326	173	245	242	501	285	328	388	296	249	232	338	796
224.133	0	759	295	329	174	245	242	503	287	328	391	295	249	234	338	798
224.256	0	760	299	333	174	245	242	507	288	328	397	300	250	237	341	801
224.379	0	765	306	337	176	247	243	513	289	330	401	302	252	239	343	805
224.502	0	770	310	341	178	250	243	516	290	331	405	303	253	241	345	808
224.625	0	762	294	331	175	252	246	507	288	330	394	298	249	235	339	802
224.748	0	761	291	326	172	248	243	501	288	330	390	295	249	233	338	801
224.87	0	761	296	328	175	247	244	504	287	330	391	295	249	233	340	802
224.993	0	763	297	330	174	245	243	506	288	330	393	296	250	233	339	801
225.116	0	763	303	335	175	247	242	510	289	331	399	298	251	236	340	804
225.239	0	763	307	338	176	248	243	516	292	331	405	301	253	239	344	807
225.362	0	767	311	342	178	251	245	521	291	331	408	303	254	240	345	808
225.485	0	762	291	328	175	252	245	508	288	330	394	295	248	234	338	800
225.608	0	760	291	326	174	246	243	506	287	329	391	294	248	233	336	800
225.731	0	757	294	327	175	245	243	507	289	329	393	294	248	232	337	798
225.853	0	758	296	329	172	246	242	507	288	328	395	294	248	232	338	798
225.976	0	760	302	333	175	246	242	513	288	328	399	296	248	233	339	798
226.099	0	760	307	336	176	247	242	517	289	329	404	297	250	235	342	800
226.222	0	755	299	334	177	250	243	516	290	328	401	296	248	232	337	794
226.345	0	753	288	323	173	246	241	506	287	326	390	290	245	229	332	788
226.468	0	755	292	325	175	243	241	508	285	325	392	290	246	228	334	787
226.591	0	751	293	325	173	243	239	509	286	325	393	289	246	229	333	784
226.714	0	751	300	328	175	243	238	513	287	326	398	292	246	230	335	785
226.836	0	754	303	333	175	244	239	517	287	325	403	294	247	233	336	785
226.959	0	758	305	334	178	247	241	519	287	326	404	294	247	232	337	784
227.082	0	749	284	320	173	246	239	507	285	323	389	286	242	227	329	775
227.205	0	745	288	318	170	243	237	504	285	322	388	286	242	226	330	773
227.328	0	745	289	319	172	240	236	506	284	321	388	286	242	225	328	770
227.451	0	747	293	322	173	240	236	508	282	321	392	287	243	227	330	768
227.574	0	748	299	326	174	240	236	511	283	320	396	290	244	229	331	768
227.697	1	747	302	329	175	242	236	517	285	320	401	291	245	231	334	769
227.82	0	744	288	321	174	246	236	508	283	320	391	287	240	226	328	762
227.942	0	743	283	313	168	241	234	498	280	318	383	283	240	223	325	759
228.065	0	741	285	314	172	238	233	500	280	317	383	282	239	223	324	756
228.188	0	737	287	315	171	237	232	502	280	318	385	283	240	224	326	755
228.311	0	740	293	321	173	237	232	505	280	316	390	284	240	226	327	755
228.434	0	743	296	323	173	237	232	508	280	318	394	288	242	228	330	757
228.557	0	744	298	327	176	241	235	511	283	315	397	289	242	228	331	758
228.68	0	735	279	313	169	240	232	499	279	316	382	283	237	224	323	750
228.803	0	735	282	311	168	237	230	496	277	316	381	281	238	223	322	750
228.925	0	738	284	312	170	235	229	496	276	315	381	281	238	222	322	748
229.048	0	737	287	316	170	234	229	498	276	314	384	283	238	223	324	749
229.171	0	737	291	319	172	235	228	502	277	314	389	285	240	226	327	751
229.294	0	740	295	321	172	237	229	508	279	315	393	288	241	229	329	753
229.417	0	740	289	320	174	240	231	502	277	314	388	286	239	224	325	749
229.54	0	736	279	310	169	236	227	492	274	313	377	280	236	222	322	745
229.663	0	733	281	311	170	235	228	494	275	312	379	280	238	222	322	745
229.786	0	733	283	312	169	233	227	495	274	312	381	281	237	222	321	745
229.908	0	735	287	316	170	233	227	498	274	312	384	283	238	225	324	746
230.031	0	736	291	320	171	236	228	502	275	314	389	285	239	226	326	748
230.154	0	735	289	318	172	239	228	501	276	314	388	284	238	224	323	746
230.277	0	730	277	307	169	233	226	492	273	312	377	279	235	221	319	740
230.4	0	732	279	309	169	233	226	492	272	311	377	280	234	221	319	740
230.523	0	732	280	311	169	232	225	492	271	310	378	280	236	220	319	738
230.646	0	730	284	314	169	233	225	495	272	311	382	280	236	222	321	739
230.769	0	731	290	318	170	234	228	500	277	309	386	282	238	224	323	740
230.892	0	734	290	321	172	238	226	501	274	312	387	284	238	223	322	739
231.014	0	729	273	307	166	236	226	488	271	310	374	277	233	218	316	733
231.137	0	724	273	306	167	230	224	487	270	310	373	276	233	217	315	732
231.26	0	724	275	307	167	231	223	486	270	309	373	276	233	218	315	730
231.383	0	724	277	309	167	232	223	488	270	308	375	278	234	219	317	731
231.506	0	730	282	314	169	233	223	492	270	310	379	280	235	220	319	732
231.629	0	729	286	316	170	233	224	497	271	310	384	282	236	223	321	735
231.752	0	726	278	313	169	237	225	492	271	310	378	279	233	219	315	729
231.875	0	721	268	303	163	231	223	480	268	308	369	275	230	216	312	725
231.997	0	721	269	304	164	229	222	480	266	308	367	274	231	215	312	724
232.12	0	720	270	306	164	229	222	481	267	307	369	275	232	216	313	725
232.243	0	720	275	310	165	229	222	484	268	308	373	277	233	218	315	726
232.366	0	723	279	313	166	232	223	489	269	310	376	278	234	219	316	727
232.489	0	727	285	317	168	233	225	492	272	308	381	281	236	222	320	730
232.612	0	724	274	311	168	235	225	485	269	310	373	278	233	217	314	727
232.735	0	718	267	303	163	232	223	477	267	309	366	274	232	215	311	725
232.858	0	719	268	304	163	229	222	477	267	308	365	276	232	216	313	725
232.98	0	722	270	307	163	230	222	477	267	309	366	276	232	216	313	726
233.103	0	722	275	311	164	229	223	482	268	309	371	278	233	218	316	729
233.226	0	723	279	315	165	231	227	486	273	307	376	280	235	221	320	732
233.349	0	726	284	317	167	234	228	490	274	308	381	282	237	224	322	736
233.472	0	727	274	311	168	236	226	485	269	312	373	280	235	218	317	732
233.595	0	724	269	306	163	231	225	478	268	311	366	277	234	217	315	733
233.718	0	721	270	307	164	231	225	477	269	312	368	278	235	219	315	734
233.841	0	723	273	309	164	230	225	480	270	312	370	279	235	219	318	737
233.964	0	729	277	313	164	231	226	483	270	312	375	281	236	221	320	739
234.086	0	729	281	318	167	234	230	488	274	311	379	283	237	224	324	744
234.209	0	731	286	321	169	239	231	492	276	312	383	285	239	225	325	747
234.332	0	728	272	309	167	237	229	483	272	314	371	281	235	221	319	742
234.455	0	730	270	308	165	232	228	478	270	314	369	280	237	220	319	745
234.578	0	731	273	310	165	232	228	477	270	313	369	280	236	220	321	747
234.701	0	729	276	312	165	233	228	482	272	314	373	282	237	222	322	749
234.824	0	734	280	317	166	234	228	486	273	316	378	284	239	224	326	752
234.947	0	739	284	321	168	236	230	490	274	317	382	287	240	227	327	756
235.069	0	740	287	325	170	239	234	493	278	315	385	289	242	227	329	760
235.192	0	731	272	310	165	239	231	481	275	317	372	283	238	222	322	754
235.315	0	735	273	310	166	235	230	478	274	318	370	282	238	222	322	755
235.438	0	739	275	312	165	234	230	478	272	318	371	284	239	222	324	756
235.561	0	739	279	315	166	236	230	482	272	317	374	285	240	223	325	759
235.684	0	739	283	320	167	236	231	488	275	318	380	286	241	226	329	762
235.807	0	743	288	323	169	238	232	492	276	319	385	288	242	230	331	761
235.93	0	748	290	327	171	241	232	495	277	320	388	290	243	230	331	763
236.052	0	743	274	313	169	239	233	484	275	319	374	285	239	224	324	760
236.175	0	740	275	313	166	236	232	481	274	319	372	284	239	224	326	762
236.298	0	742	277	314	167	237	231	483	274	320	374	285	241	224	327	764
236.421	0	746	279	317	168	236	232	485	275	319	376	286	240	226	329	768
236.544	0	748	285	323	169	236	232	489	276	319	383	289	242	229	332	772
236.667	0	748	291	326	169	240	232	495	279	322	388	291	244	231	335	775
236.79	0	751	294	331	172	243	234	499	280	323	392	293	244	231	335	778
236.913	0	749	277	316	168	245	234	486	277	323	377	288	242	226	330	774
237.036	0	749	278	316	168	239	233	484	276	322	375	287	243	226	331	776
237.158	0	747	280	317	168	239	234	486	277	322	377	287	243	227	332	778
237.281	0	748	284	320	168	238	234	489	278	322	380	290	243	228	333	779
237.404	0	751	288	325	169	240	234	493	278	323	387	291	244	231	336	782
237.527	0	756	294	328	170	242	235	498	280	324	391	294	247	233	338	784
237.65	0	752	289	327	173	245	236	497	281	324	389	293	246	230	336	784
237.773	0	749	277	316	168	240	234	488	279	323	378	289	242	227	332	782
237.896	0	751	281	319	169	240	235	488	278	323	380	288	244	229	333	783
238.019	0	753	283	320	169	239	234	490	278	322	380	290	243	228	334	785
238.141	0	753	287	324	170	240	234	494	280	324	386	291	244	231	336	788
238.264	0	753	293	328	172	242	235	499	282	324	392	293	246	234	338	791
238.387	0	757	296	332	173	245	237	502	282	324	395	296	247	232	340	792
238.51	0	754	278	318	169	244	236	489	278	323	380	290	243	228	333	787
238.633	0	752	278	318	170	240	235	488	279	323	379	288	244	227	332	787
238.756	0	750	280	319	169	240	235	489	278	322	380	288	245	227	333	788
238.879	0	753	285	322	169	240	235	490	280	323	383	291	244	229	335	790
239.002	0	755	289	325	170	242	235	495	280	323	387	293	245	232	338	792
239.124	0	756	294	328	172	243	235	500	281	324	393	294	247	233	340	794
239.247	0	752	284	323	173	245	236	495	280	323	385	290	245	229	334	789
239.37	0	751	277	315	167	241	235	484	279	322	377	287	243	227	331	787
239.493	0	752	279	316	168	239	234	485	278	322	377	287	243	228	333	789
239.616	0	750	281	318	169	239	235	488	277	321	379	288	244	227	332	789
239.739	0	749	286	322	169	241	234	491	279	322	384	290	244	229	335	791
239.862	0	752	290	325	171	241	235	497	280	323	389	292	245	233	337	793
239.985	0	755	290	328	172	245	237	498	279	323	389	292	245	231	337	792
240.108	0	748	274	314	167	242	235	484	278	323	376	287	241	227	331	786
240.23	0	745	277	315	166	240	235	482	278	321	376	286	243	225	331	787
240.353	0	747	279	317	168	240	233	486	277	321	376	287	243	227	331	787
240.476	0	751	282	319	168	239	233	488	277	321	379	288	243	228	333	789
240.599	0	749	287	324	169	240	234	493	279	322	385	290	244	230	336	790
240.722	0	750	291	327	171	242	234	496	281	323	389	291	245	232	337	792
240.845	0	747	278	319	170	244	236	490	278	322	380	288	242	227	332	787
240.968	0	748	275	313	167	239	233	484	276	321	373	287	241	225	330	785
241.091	0	747	277	315	167	239	233	484	277	320	375	286	241	226	329	786
241.213	0	744	279	317	167	238	232	486	277	320	379	288	241	227	330	786
241.336	0	746	284	321	169	239	233	491	278	321	384	289	243	228	333	788
241.459	0	751	287	324	170	241	234	495	279	321	387	290	244	230	334	790
241.582	0	747	280	321	171	244	235	492	278	322	381	288	241	226	330	786
241.705	0	741	272	312	168	238	233	484	277	320	374	284	239	225	327	782
241.828	0	743	274	313	168	238	232	484	277	319	375	284	240	224	327	781
241.951	0	744	276	314	167	238	232	485	276	319	375	285	240	225	327	780
242.074	0	744	280	319	167	237	232	489	277	320	381	287	240	226	329	781
242.196	0	743	285	322	168	240	232	494	279	320	385	288	242	228	330	784
242.319	0	745	284	322	169	243	234	495	279	321	386	288	241	226	331	782
242.442	0	742	268	311	165	240	233	481	276	320	373	283	236	222	323	775
242.565	0	739	269	310	166	236	232	482	276	318	372	282	238	221	323	775
242.688	0	736	272	311	166	236	231	483	276	318	373	282	238	221	323	774
242.811	0	737	276	314	164	236	231	486	276	318	377	284	238	222	324	774
242.934	0	740	280	318	167	237	231	490	277	318	381	286	239	225	327	775
243.057	0	742	285	322	168	238	231	493	277	318	386	288	241	228	329	778
243.18	0	738	278	319	170	242	233	494	278	320	383	286	238	224	324	774
243.302	0	735	267	308	166	236	231	483	275	318	372	282	236	221	320	769
243.425	0	735	270	309	165	234	231	482	274	318	372	281	236	220	319	769
243.548	0	736	272	311	164	235	230	482	274	316	372	281	237	221	320	768
243.671	0	735	277	314	167	235	230	486	276	317	378	283	236	223	323	769
243.794	0	736	282	319	167	237	231	492	276	318	383	285	239	225	325	770
243.917	0	741	286	321	169	238	230	495	277	319	387	289	241	227	327	773
244.04	0	740	278	318	169	241	232	491	276	319	379	285	237	223	321	769
244.163	0	734	268	309	166	236	230	483	275	316	372	282	236	221	318	766
244.285	0	734	272	311	167	235	230	483	275	317	373	281	237	221	318	765
244.408	0	736	273	312	166	236	230	485	275	317	374	282	237	221	319	765
244.531	0	740	279	317	167	237	230	489	275	317	378	284	238	223	322	767
244.654	0	740	284	320	169	237	230	494	276	319	384	286	240	226	324	769
244.777	0	740	286	323	170	241	231	497	279	319	387	288	240	225	325	769
244.9	0	738	271	310	169	238	232	487	275	318	374	282	236	222	318	764
245.023	0	738	273	310	167	235	230	484	274	317	373	283	237	220	319	765
245.146	0	736	275	311	167	235	229	486	276	317	374	282	237	221	318	764
245.268	0	736	278	315	167	236	229	489	276	317	379	283	238	222	321	766
245.391	0	740	283	320	169	237	230	494	277	318	384	286	238	225	323	768
245.514	0	743	287	322	170	238	231	498	277	318	388	289	240	227	326	770
245.637	0	739	278	317	169	242	232	492	277	318	380	284	237	223	319	764
[truncated: 871 more rows]

## Sheet: D850
	SNR :	33	32	33	37	35	35	39	38	37	37	35	36	34	34	32
Time	Marker	ch1	ch2	ch3	ch4	ch5	ch6	ch7	ch8	ch9	ch10	ch11	ch12	ch13	ch14	ch15
0.24576	0	540	309	203	183	209	215	502	266	280	358	249	210	176	305	600
0.36864	0	540	309	203	183	209	215	502	266	280	358	249	210	176	305	600
0.49152	0	548	315	202	184	199	209	518	272	280	368	252	212	182	306	606
0.6144	0	555	318	205	187	203	207	522	276	282	371	258	217	188	310	608
0.73728	0	551	300	195	188	206	207	513	276	282	363	259	213	187	308	598
0.86016	0	549	300	190	188	202	204	509	276	280	361	259	212	189	310	598
0.98304	0	551	301	193	187	202	203	508	277	278	358	260	211	190	312	596
1.10592	0	556	305	193	188	201	202	509	278	279	356	259	212	192	314	599
1.2288	0	559	313	196	189	201	201	513	278	279	360	261	213	193	316	603
1.35168	0	561	317	198	192	202	202	517	279	282	366	262	214	192	320	607
1.47456	0	560	310	203	191	207	204	518	280	282	365	262	214	191	319	608
1.59744	0	557	296	190	192	198	211	511	270	287	357	260	209	189	313	603
1.72032	0	559	298	193	189	197	210	509	270	287	353	259	209	189	315	603
1.8432	0	561	301	193	186	200	209	506	270	287	353	260	210	190	317	605
1.96608	0	564	307	195	187	200	209	509	272	288	358	260	211	192	318	608
2.08896	0	571	313	198	189	201	202	515	280	283	361	262	213	193	322	612
2.21184	0	578	318	206	190	205	204	519	282	285	364	263	215	195	323	615
2.33472	0	577	300	198	190	205	210	513	274	292	355	263	211	193	317	611
2.4576	0	578	299	194	188	201	209	508	274	293	352	263	212	193	318	613
2.58048	0	581	302	196	189	201	210	510	275	293	352	263	212	194	319	614
2.70336	0	584	308	197	188	203	210	509	275	293	355	263	214	195	322	616
2.82624	0	587	315	201	189	203	211	515	277	293	360	265	215	195	325	621
2.94912	0	587	315	208	191	206	212	516	277	293	363	265	215	195	325	625
3.072	0	586	300	196	192	202	210	512	276	292	354	263	212	193	320	619
3.19488	0	587	301	197	191	199	210	511	277	290	351	262	212	193	321	619
3.31776	0	587	302	197	187	204	208	506	277	289	352	262	211	194	321	620
3.44064	0	589	308	197	190	200	207	512	277	289	355	261	212	195	322	623
3.56352	0	593	314	200	190	203	205	513	282	286	358	263	213	194	325	624
3.6864	0	591	307	205	190	207	207	514	282	287	355	262	211	193	321	622
3.80928	0	585	296	193	190	199	210	507	275	288	347	258	208	190	316	617
3.93216	0	583	296	193	189	198	208	505	274	287	347	256	208	189	316	615
4.05504	0	582	298	194	189	197	207	506	274	287	349	255	207	189	315	614
4.17792	0	582	303	196	186	200	207	506	274	287	353	257	208	191	317	614
4.3008	0	584	308	197	187	203	207	510	275	287	356	258	208	191	317	614
4.42368	0	576	292	195	186	203	209	505	273	285	350	256	205	188	310	605
4.54656	0	572	287	191	186	195	206	500	271	284	346	253	203	185	305	600
4.66944	0	569	288	191	184	194	209	499	269	284	346	252	205	185	305	596
4.79232	0	569	290	190	182	197	204	495	270	283	345	252	205	186	304	593
4.9152	0	567	296	193	183	198	202	502	274	280	350	253	206	187	306	593
5.03808	0	569	300	198	186	199	202	506	278	280	354	256	207	188	308	594
5.16096	0	564	283	191	183	201	211	497	269	284	344	253	204	184	301	586
5.28384	0	561	281	188	182	194	207	494	269	282	338	250	203	184	299	583
5.40672	0	560	286	193	180	198	199	493	268	284	331	250	203	183	298	578
5.5296	0	556	291	191	180	198	212	492	274	295	341	254	208	182	299	578
5.65248	0	542	295	191	182	195	246	489	276	303	349	258	212	181	300	578
5.77536	0	527	295	196	178	203	247	487	267	309	349	259	211	180	297	572
5.89824	0	510	278	192	175	200	250	479	265	307	339	255	206	175	286	560
6.02112	0	506	273	188	174	193	246	472	262	303	333	253	204	172	282	551
6.144	0	494	272	187	172	192	243	469	259	302	332	252	203	172	279	545
6.26688	0	491	272	188	171	193	242	470	259	301	333	251	203	172	278	540
6.38976	0	489	275	188	171	195	241	472	259	301	336	252	204	174	278	536
6.51264	0	488	276	194	170	201	244	473	258	301	338	254	205	174	278	534
6.63552	0	479	263	185	169	193	242	465	256	298	328	251	201	169	271	525
6.7584	0	477	261	184	168	190	240	461	254	296	324	249	200	168	269	520
6.88128	0	475	262	185	166	191	240	461	253	296	325	249	200	169	269	517
7.00416	0	475	265	186	165	192	240	462	254	296	327	250	202	170	270	516
7.12704	0	476	270	188	168	194	239	466	253	297	330	252	203	171	271	514
7.24992	0	475	273	194	169	200	242	468	254	297	331	253	204	171	271	514
7.3728	0	469	259	185	167	193	242	459	251	296	323	250	199	167	266	507
7.49568	0	469	257	182	165	191	242	455	251	295	320	249	200	167	266	505
7.61856	0	467	259	184	164	192	241	453	250	295	320	249	200	166	265	502
7.74144	0	467	263	186	164	192	241	456	250	296	321	249	201	167	266	502
7.86432	0	467	268	186	166	194	242	462	251	296	325	251	202	169	268	503
7.9872	0	469	272	189	169	196	242	465	252	297	330	254	204	169	269	505
8.11008	0	468	268	193	168	201	245	463	252	298	327	254	202	169	267	502
8.23296	0	463	258	184	167	190	244	456	251	296	320	250	201	166	265	500
8.35584	0	463	259	185	164	193	243	453	250	296	320	250	201	166	264	499
8.47872	0	463	260	185	164	193	243	454	251	296	321	250	202	168	265	498
8.6016	0	465	265	188	165	194	244	459	250	297	323	253	203	168	266	498
8.72448	0	465	272	191	168	196	244	464	252	299	328	254	205	169	268	501
8.84736	0	467	277	191	170	197	246	470	254	300	333	257	207	171	270	503
8.97024	0	468	268	198	168	203	248	464	253	301	328	257	206	169	268	500
9.09312	0	465	263	188	167	194	247	458	252	299	323	254	205	167	267	499
9.216	0	464	264	189	166	195	248	457	253	300	322	254	205	168	267	500
9.33888	0	464	268	189	165	195	247	460	254	301	323	255	206	169	268	500
9.46176	0	468	272	192	168	197	249	465	255	302	328	257	207	169	271	502
9.58464	0	468	278	194	170	199	249	469	255	303	331	258	209	170	271	503
9.70752	0	471	281	200	173	204	252	473	257	305	336	260	210	172	273	506
9.8304	0	467	268	194	170	200	253	466	256	304	329	259	208	169	270	502
9.95328	0	468	269	191	168	199	252	464	256	304	328	258	208	169	271	503
10.0762	0	467	272	194	170	198	252	465	257	305	328	259	209	170	272	503
10.199	0	468	276	195	169	198	253	470	257	306	331	260	210	171	273	506
10.3219	0	470	282	197	172	202	253	476	259	307	337	262	211	172	275	507
10.4448	0	474	287	198	175	204	253	480	260	307	342	264	213	174	277	510
10.5677	0	471	278	204	173	207	256	477	259	308	337	263	213	171	275	508
10.6906	0	469	273	195	171	201	256	470	259	307	331	261	211	170	274	508
10.8134	0	468	275	197	170	202	255	469	260	307	332	261	212	170	274	508
10.9363	0	471	276	196	172	201	255	472	259	308	333	261	212	172	275	507
11.0592	0	471	283	198	173	203	255	477	262	309	337	263	214	172	277	509
11.1821	0	471	288	201	176	204	256	481	262	310	342	265	215	174	279	512
11.305	0	473	284	205	173	209	258	481	262	311	341	266	215	173	279	512
11.4278	0	470	273	195	173	201	257	474	261	309	333	263	213	170	275	509
11.5507	0	469	276	197	170	202	256	471	261	310	333	263	213	171	275	509
11.6736	0	467	276	197	170	202	256	472	261	311	333	263	214	171	277	510
11.7965	0	469	282	198	173	203	256	477	261	310	338	264	216	172	277	510
11.9194	0	473	287	201	174	205	257	481	263	313	342	265	216	174	280	513
12.0422	0	474	289	205	176	209	258	485	264	312	344	268	217	174	281	514
12.1651	0	467	275	200	172	206	260	476	262	311	335	265	215	171	277	511
12.288	0	468	275	196	174	200	259	475	262	310	333	263	215	172	278	510
12.4109	0	469	276	198	173	202	257	473	261	310	332	263	214	172	278	510
12.5338	0	468	280	198	171	203	258	474	262	311	336	264	216	172	279	510
12.6566	0	469	285	200	174	203	257	479	263	311	340	264	217	174	280	512
12.7795	0	471	290	203	175	205	258	484	264	313	344	267	218	174	282	514
12.9024	0	471	285	206	175	212	260	481	263	313	343	268	217	174	280	515
13.0253	0	468	276	196	175	202	260	475	262	311	334	263	216	172	279	511
13.1482	0	467	278	198	173	203	259	473	262	311	334	264	216	171	280	513
13.271	0	468	279	197	170	204	259	474	262	312	335	265	217	173	280	513
13.3939	0	471	283	201	173	203	259	477	262	311	338	266	218	173	281	514
13.5168	0	471	289	202	176	206	260	481	264	313	342	267	219	175	283	516
13.6397	0	470	289	208	176	210	261	484	265	313	344	268	219	175	284	517
13.7626	0	467	278	197	175	202	261	478	264	312	336	265	217	172	280	514
13.8854	0	469	280	198	173	203	260	476	263	312	335	265	218	173	281	515
14.0083	0	468	280	197	173	204	260	473	262	312	336	265	218	173	281	515
14.1312	0	467	285	199	173	205	260	478	264	312	339	266	219	175	282	516
14.2541	0	471	290	202	175	205	261	484	264	313	343	268	220	176	285	519
14.377	0	474	293	202	177	209	260	486	265	315	347	270	222	176	287	519
14.4998	0	469	281	203	176	209	264	480	264	314	340	268	218	172	282	517
14.6227	0	467	279	197	176	201	261	476	263	313	337	266	218	173	281	516
14.7456	0	466	280	197	172	204	261	474	263	312	336	266	218	173	282	515
14.8685	0	469	282	198	173	204	260	475	264	312	337	265	218	174	281	517
14.9914	0	469	287	200	176	205	260	481	265	313	341	267	219	175	283	516
15.1142	0	468	291	202	176	207	260	484	265	314	345	268	220	176	285	518
15.2371	0	469	288	206	177	211	263	484	266	314	346	269	219	176	284	519
15.36	0	467	278	195	175	201	261	477	263	313	336	265	216	172	280	514
15.4829	0	464	276	196	174	201	261	476	263	312	335	264	216	172	279	513
15.6058	0	461	276	196	172	203	259	473	263	311	335	263	216	171	278	510
15.7286	0	464	281	197	173	203	259	477	264	312	337	264	216	173	279	511
15.8515	0	465	286	199	173	204	260	482	264	313	340	264	217	172	281	511
15.9744	0	465	289	199	177	206	260	484	265	312	345	266	218	173	281	511
16.0973	0	461	280	204	174	210	262	481	265	312	340	264	214	170	278	509
16.2202	0	457	274	192	174	199	258	476	262	310	334	261	212	168	275	505
16.343	0	459	275	194	174	200	258	476	262	309	333	261	212	168	275	502
16.4659	0	457	277	194	172	202	256	475	261	308	334	260	213	168	275	501
16.5888	0	456	281	195	173	201	256	479	262	308	338	259	213	170	274	501
16.7117	0	458	286	198	174	204	256	484	263	309	341	261	214	169	276	501
16.8346	0	458	284	202	175	208	258	484	263	310	342	262	214	170	276	501
16.9574	0	452	272	191	175	200	256	478	261	306	333	258	209	166	271	495
17.0803	0	449	274	192	173	199	255	475	261	306	334	256	209	166	271	492
17.2032	0	448	275	190	173	198	257	475	261	304	334	257	209	166	270	489
17.3261	0	465	287	186	171	201	255	476	258	288	326	254	206	168	274	482
17.449	0	491	303	201	174	209	213	473	256	267	300	245	203	172	280	477
17.5718	0	510	314	210	178	209	188	468	257	261	284	239	203	177	286	485
17.6947	0	512	296	209	177	202	190	474	258	267	293	234	200	174	285	496
17.8176	0	513	291	193	177	197	195	475	260	268	300	234	198	173	285	501
17.9405	0	514	292	194	177	194	191	480	266	267	310	237	198	174	287	508
18.0634	0	516	296	192	179	194	190	487	270	267	321	239	199	175	289	516
18.1862	0	521	303	195	182	194	193	497	272	269	333	245	202	178	294	522
18.3091	0	527	309	196	184	195	195	504	274	271	341	248	203	181	297	529
18.432	0	528	300	201	184	202	198	505	275	271	342	248	203	182	295	531
18.5549	0	525	290	188	182	196	196	497	274	269	337	246	201	180	292	529
18.6778	0	528	294	189	184	194	197	500	275	267	339	246	201	181	294	531
18.8006	0	530	295	189	181	194	196	500	274	268	342	247	202	182	296	535
18.9235	0	534	302	192	185	196	197	504	276	269	347	250	203	183	300	541
19.0464	0	538	308	195	186	196	198	511	277	270	353	251	206	184	302	545
19.1693	0	539	298	200	185	202	199	509	277	269	351	251	204	183	298	545
19.2922	0	537	291	187	186	192	197	505	276	268	344	247	201	182	295	541
19.415	0	539	292	189	184	193	197	503	275	267	343	248	201	182	297	542
19.5379	0	540	295	189	182	194	200	502	272	270	347	247	201	183	298	543
19.6608	0	544	301	191	184	196	197	507	276	269	350	249	204	185	301	547
19.7837	0	548	305	191	186	197	198	512	277	269	354	251	204	186	303	549
19.9066	0	546	292	193	186	200	199	505	277	267	344	247	200	182	298	546
20.0294	0	544	288	184	185	192	201	500	273	269	340	245	199	181	297	545
20.1523	0	549	290	188	182	193	202	499	268	272	340	244	199	182	296	544
20.2752	0	551	294	188	181	194	193	498	277	265	340	246	200	184	298	544
20.3981	0	555	301	191	182	195	194	502	278	266	344	246	202	186	301	549
20.521	0	556	302	197	183	198	198	505	278	268	349	249	202	187	302	551
20.6438	0	552	288	184	184	194	199	500	272	270	338	245	199	183	296	545
20.7667	0	552	286	184	182	191	198	495	273	267	336	244	200	182	296	542
20.8896	0	550	288	185	182	190	204	493	267	272	336	244	199	182	296	542
21.0125	0	552	291	186	179	193	199	492	271	268	337	245	201	183	298	543
21.1354	0	554	296	188	180	195	196	494	274	265	340	246	202	185	299	543
21.2582	0	551	292	193	180	198	195	495	273	269	336	246	201	185	296	540
21.3811	0	539	281	182	178	192	202	485	268	275	331	246	201	180	293	536
21.504	0	528	280	183	177	190	224	476	268	285	329	248	204	178	289	532
21.6269	0	521	280	184	174	190	239	473	265	291	329	248	204	175	287	529
21.7498	0	514	281	185	173	193	241	471	262	293	329	249	204	175	285	526
21.8726	0	524	292	181	171	196	253	468	261	275	325	250	203	175	287	520
21.9955	0	542	290	200	171	207	186	460	255	251	290	231	192	177	285	515
22.1184	0	543	276	187	173	192	189	457	263	260	296	238	194	177	285	526
22.2413	0	545	278	183	171	194	183	454	263	257	292	233	191	177	288	533
22.3642	0	540	282	189	168	192	180	455	265	266	297	236	197	177	287	530
22.487	0	540	289	178	172	191	231	468	270	271	323	244	202	176	292	535
22.6099	0	541	287	192	171	197	191	471	266	271	315	243	203	180	291	534
22.7328	0	533	291	187	173	199	238	471	275	278	331	250	207	177	292	535
22.8557	0	530	277	189	169	195	216	463	263	273	314	244	200	176	288	529
22.9786	0	528	278	185	168	193	209	461	269	276	314	245	203	176	287	526
23.1014	0	525	279	185	167	193	225	461	267	279	318	246	204	174	288	527
23.2243	0	524	282	189	169	194	226	464	263	282	320	248	204	176	288	528
23.3472	0	523	287	190	169	195	228	468	265	283	323	249	206	177	290	527
23.4701	0	523	289	197	170	199	227	471	266	284	328	251	206	177	290	529
23.593	0	531	282	184	168	200	241	460	263	278	320	247	202	175	286	525
23.7158	0	547	286	191	168	198	204	451	261	262	299	238	195	176	289	528
23.8387	0	551	287	190	169	195	198	454	260	264	307	238	197	180	291	537
23.9616	0	554	290	190	173	193	197	465	268	264	317	240	200	182	293	544
24.0845	0	560	295	193	173	196	196	471	274	264	325	244	202	184	296	548
24.2074	0	565	299	194	176	197	199	478	276	267	332	246	204	186	299	554
24.3302	0	568	299	200	176	202	201	482	279	269	334	248	205	187	300	559
24.4531	0	565	288	188	174	200	201	473	278	269	329	246	203	186	296	559
24.576	0	571	287	189	173	198	202	472	279	269	329	246	203	186	299	561
24.6989	0	573	291	190	174	198	203	473	279	269	331	247	204	187	300	564
24.8218	0	576	296	193	176	197	203	479	282	270	335	248	205	189	302	568
24.9446	0	580	303	194	178	200	204	484	283	272	341	250	207	190	305	572
25.0675	0	586	307	197	180	201	205	490	285	275	348	254	209	191	308	578
25.1904	0	586	303	202	181	206	208	491	285	275	346	254	207	191	307	580
25.3133	0	583	293	192	177	201	206	484	285	274	340	251	206	189	303	578
25.4362	0	584	295	191	176	201	206	486	286	275	343	251	206	191	305	581
25.559	0	588	298	194	178	200	207	488	286	275	343	251	207	191	306	582
25.6819	0	590	303	196	181	201	207	491	287	276	347	253	208	192	308	584
25.8048	0	592	309	199	183	203	208	497	289	276	353	253	210	193	310	587
25.9277	0	596	314	198	184	205	208	504	290	278	358	256	211	194	312	589
26.0506	0	594	302	203	182	209	210	498	289	278	352	255	209	192	308	586
26.1734	0	591	299	194	182	202	214	493	289	277	349	253	208	190	306	585
26.2963	0	589	300	195	180	203	205	493	288	275	349	252	207	190	306	584
26.4192	0	590	303	195	181	202	209	496	290	276	352	252	207	191	307	581
26.5421	0	591	310	198	182	204	209	502	290	276	356	254	209	192	310	582
26.665	0	594	314	200	185	205	211	506	291	278	360	257	210	194	311	584
26.7878	0	593	319	206	186	208	212	510	292	279	364	257	212	194	313	586
26.9107	0	590	305	197	185	207	212	505	292	278	355	255	208	190	307	583
27.0336	0	590	300	194	185	201	210	503	289	276	353	253	208	191	307	582
27.1565	0	589	303	195	183	204	211	499	290	277	354	254	209	191	307	581
27.2794	0	589	308	197	183	204	211	503	290	277	356	255	211	193	309	584
27.4022	0	593	312	200	185	205	212	508	291	277	362	256	211	194	311	586
27.5251	0	599	318	203	186	206	213	512	292	279	365	258	214	194	313	589
27.648	0	596	317	209	186	211	215	515	294	280	367	259	214	195	313	590
27.7709	0	593	305	195	188	206	214	509	292	278	358	256	210	191	307	586
27.8938	0	595	306	198	186	205	212	507	292	277	357	256	211	192	308	588
28.0166	0	598	307	198	184	206	213	506	292	278	358	256	212	193	310	589
28.1395	0	599	313	198	186	207	215	509	293	277	364	257	213	194	313	593
28.2624	0	605	321	206	186	208	204	514	295	273	363	257	211	198	315	597
28.3853	0	606	327	204	189	209	214	519	297	279	373	259	216	197	319	602
28.5082	0	609	315	212	189	213	207	518	298	274	363	257	211	197	316	603
28.631	0	606	311	197	189	207	215	514	296	277	364	257	213	195	315	603
28.7539	0	608	313	204	186	209	210	513	297	274	364	258	212	197	317	607
28.8768	0	607	318	200	188	208	217	516	300	279	369	258	215	197	319	610
28.9997	0	615	324	211	188	211	206	519	301	274	367	260	215	201	322	615
29.1226	0	619	333	209	190	211	221	526	302	280	376	262	219	200	325	620
29.2454	0	621	329	215	190	215	217	528	303	283	375	262	219	202	326	621
29.3683	0	621	317	201	192	211	217	525	301	283	367	262	217	200	322	618
29.4912	0	623	318	205	192	210	219	525	302	286	367	262	220	200	323	619
29.6141	0	621	320	207	189	213	223	522	301	290	369	264	222	202	324	622
29.737	0	623	325	207	189	213	228	527	302	295	374	265	225	200	325	623
29.8598	0	628	330	210	190	214	229	529	303	294	378	267	226	201	327	624
29.9827	0	631	328	216	191	218	230	530	304	296	380	268	226	201	327	624
30.1056	0	628	318	205	193	212	229	529	304	295	372	267	224	200	322	620
30.2285	0	630	319	204	192	212	230	528	304	297	376	267	225	200	324	624
30.3514	0	628	322	209	192	213	242	529	306	301	379	269	227	199	327	622
30.4742	0	632	325	212	191	214	247	531	302	302	375	270	227	199	323	621
30.5971	0	634	329	213	191	215	234	532	305	300	377	270	226	202	326	623
30.72	0	636	327	219	189	219	245	535	308	302	383	270	226	199	325	623
30.8429	0	641	317	204	194	214	238	534	303	301	378	268	224	200	322	624
30.9658	0	635	320	207	194	213	232	533	309	294	377	269	224	200	323	623
31.0886	0	635	326	209	190	218	231	529	310	294	377	268	225	202	325	622
31.2115	0	639	336	213	190	217	227	536	313	290	383	269	223	201	327	628
31.3344	0	648	348	215	193	218	228	539	315	292	391	269	225	202	333	635
31.4573	0	643	342	229	193	221	229	537	314	291	382	267	223	201	327	632
31.5802	0	642	327	206	196	215	226	534	313	288	380	267	221	201	328	634
31.703	0	642	331	211	194	215	227	535	314	290	383	266	222	202	331	638
31.8259	0	646	336	213	195	216	227	537	315	290	387	267	222	204	333	642
31.9488	0	652	346	218	193	218	230	539	316	292	390	269	225	204	337	649
32.0717	0	654	357	236	194	222	226	543	317	292	389	267	225	205	339	652
32.1946	0	648	354	230	197	218	228	540	316	292	383	266	221	204	334	647
32.3174	0	657	337	210	197	217	229	538	316	292	383	266	223	205	336	651
32.4403	0	660	342	217	194	220	226	535	315	293	378	267	224	207	338	654
32.5632	0	675	351	219	193	228	235	532	312	291	370	270	224	210	343	665
32.6861	0	675	358	224	192	241	228	516	301	295	340	276	223	218	349	672
32.809	0	670	365	244	185	256	238	479	290	295	292	280	221	214	348	657
32.9318	0	666	371	246	178	241	237	456	280	296	263	276	219	217	346	642
33.0547	0	666	352	230	179	238	240	467	283	288	271	274	219	219	345	636
33.1776	0	674	385	256	177	237	232	465	283	285	267	271	218	220	348	644
33.3005	0	682	389	259	178	238	235	484	282	293	287	272	224	222	347	647
33.4234	0	677	372	265	181	239	245	488	287	295	293	275	224	216	344	642
33.5462	0	678	363	248	179	233	256	488	283	299	297	269	224	211	340	643
33.6691	0	688	365	246	181	227	233	499	297	298	319	267	227	212	344	656
33.792	0	679	366	246	184	228	241	511	304	303	336	268	229	212	345	658
33.9149	0	678	372	249	186	225	241	518	309	303	348	269	231	211	347	659
34.0378	0	678	361	241	188	229	242	522	314	304	354	269	231	209	347	660
34.1606	0	683	356	237	188	225	239	519	314	300	353	268	228	210	341	661
34.2835	0	677	359	241	192	221	238	520	315	298	356	269	228	210	342	657
34.4064	0	676	350	232	188	224	236	520	317	297	359	268	229	211	345	660
34.5293	0	678	345	224	189	223	235	525	319	296	366	270	230	212	349	666
34.6522	0	688	352	227	192	223	238	531	321	299	374	272	233	213	352	672
34.775	0	679	358	247	191	226	238	528	320	297	367	270	227	210	347	669
34.8979	0	678	358	239	194	220	237	527	318	297	366	269	228	212	346	671
35.0208	0	679	339	222	193	222	238	528	320	297	370	269	229	212	350	677
35.1437	0	687	343	223	191	222	237	530	320	298	374	271	229	212	350	679
35.2666	0	687	350	227	193	223	239	533	321	298	378	273	231	212	353	682
35.3894	0	682	353	241	195	227	240	534	320	298	376	271	230	213	350	680
35.5123	0	680	358	238	196	221	238	529	318	297	372	271	227	213	349	677
35.6352	0	684	338	222	195	221	239	532	318	297	373	271	229	212	351	679
35.7581	0	686	341	223	192	225	240	530	319	298	375	272	230	213	351	682
35.881	0	687	361	240	193	223	237	533	318	301	381	273	231	213	355	686
36.0038	0	688	357	240	191	232	254	532	313	308	373	276	233	213	352	679
36.1267	0	683	357	238	195	224	243	528	314	304	366	276	230	211	344	672
36.2496	0	676	334	222	195	223	247	524	314	298	363	276	229	208	347	661
36.3725	0	661	337	224	191	229	264	510	307	302	332	288	227	214	351	637
36.4954	0	694	355	239	181	252	263	467	277	307	267	315	233	236	359	685
36.6182	0	678	364	246	173	249	256	423	259	304	240	311	232	229	343	654
36.7411	0	658	367	257	166	238	258	398	255	298	226	296	225	218	333	610
36.864	0	653	359	249	162	234	256	393	256	291	222	288	220	217	335	606
36.9869	0	659	375	262	168	226	246	399	257	289	225	279	220	218	337	612
37.1098	0	660	379	262	170	234	244	427	267	296	247	275	228	220	342	630
37.2326	0	665	379	268	169	223	246	455	286	298	275	275	236	213	345	640
37.3555	0	662	359	240	174	233	289	479	311	297	311	276	237	204	343	652
37.4784	0	668	357	237	173	230	245	478	298	300	304	267	233	210	343	662
37.6013	0	665	358	237	174	228	245	484	306	303	314	266	234	210	345	658
37.7242	0	666	349	230	177	228	245	489	312	296	321	267	231	211	345	662
37.847	0	672	342	222	180	227	243	497	314	297	329	268	233	214	348	666
37.9699	0	680	353	237	179	231	246	497	314	298	329	266	229	212	343	667
38.0928	0	678	342	220	179	226	245	496	313	297	331	264	229	212	343	662
38.2157	0	672	332	214	181	225	244	497	313	297	333	264	229	212	345	662
38.3386	0	676	335	215	181	224	244	501	314	297	338	265	230	213	346	662
38.4614	0	686	341	217	182	226	245	507	316	298	344	266	231	215	348	665
38.5843	0	672	352	242	184	227	248	507	314	298	341	264	228	212	344	666
38.7072	0	669	327	209	186	221	246	505	312	296	339	263	226	212	344	661
38.8301	0	669	330	214	182	226	246	504	314	295	343	264	228	213	345	662
38.953	0	677	332	215	182	224	247	507	314	297	347	264	228	214	347	664
39.0758	0	677	340	218	186	225	247	512	316	298	352	265	230	214	349	668
39.1987	0	672	339	231	185	227	249	511	314	297	349	265	228	213	346	665
39.3216	0	670	325	209	188	223	247	511	314	296	348	263	227	214	345	666
39.4445	0	678	328	215	186	224	249	511	314	298	351	264	228	214	347	668
39.5674	0	675	331	215	185	226	248	511	314	297	353	265	228	215	349	671
39.6902	0	676	338	217	187	226	249	518	316	299	359	266	231	215	352	674
39.8131	0	673	325	219	186	229	250	515	314	298	354	265	227	214	348	671
39.936	0	675	324	211	189	224	249	513	314	298	353	266	227	214	347	672
40.0589	0	675	325	214	188	225	251	512	313	298	354	266	228	214	348	673
40.1818	0	677	331	216	186	226	251	513	314	299	357	266	229	215	351	676
40.3046	0	679	337	219	187	227	252	518	316	300	362	268	231	216	353	679
40.4275	0	678	323	218	188	230	256	514	312	302	356	268	226	213	348	675
40.5504	0	678	323	211	190	225	252	513	313	298	355	268	227	214	348	675
40.6733	0	683	325	215	189	226	252	514	314	299	357	267	227	215	349	677
40.7962	0	681	330	218	187	227	252	515	315	299	359	268	228	215	350	679
40.919	0	687	337	220	188	229	254	517	316	300	363	269	230	216	353	681
41.0419	0	680	324	220	190	230	254	515	314	299	357	267	226	214	348	678
41.1648	0	679	323	211	190	225	256	513	310	303	357	268	227	215	348	678
41.2877	0	680	324	217	188	228	253	514	315	301	358	269	227	215	349	680
41.4106	0	685	329	218	188	229	253	513	315	301	360	269	229	216	350	681
41.5334	0	685	337	222	189	229	254	517	316	301	364	271	230	217	354	684
41.6563	0	682	328	226	191	232	256	518	315	301	361	270	228	214	350	681
41.7792	0	680	323	213	191	227	255	515	315	301	358	270	227	214	348	685
41.9021	0	684	326	216	193	227	259	515	311	305	358	270	227	215	349	681
42.025	0	684	330	217	190	230	255	514	315	301	360	271	229	216	349	683
42.1478	0	686	337	223	190	231	256	518	318	304	365	272	230	216	353	686
42.2707	0	691	337	229	189	233	257	521	319	304	368	273	231	215	354	685
42.3936	1	686	325	213	193	229	262	518	313	306	361	271	228	214	348	686
42.5165	0	684	326	216	192	228	260	519	313	306	362	271	229	215	349	682
42.6394	0	686	328	218	191	229	260	518	313	307	364	271	228	215	350	683
42.7622	0	689	334	219	190	231	257	521	318	304	367	272	230	215	352	684
42.8851	0	691	338	228	190	233	258	523	319	305	370	272	232	215	354	685
43.008	0	684	325	215	193	229	262	521	313	306	363	272	228	213	348	680
43.1309	0	685	325	215	193	228	260	520	314	305	365	271	228	214	349	686
43.2538	0	687	327	217	192	228	260	520	314	306	365	270	229	213	350	679
43.3766	0	687	334	220	190	230	256	521	318	303	368	272	230	214	352	687
43.4995	0	688	339	221	192	232	258	525	320	304	373	272	231	214	354	684
43.6224	0	685	328	223	193	234	258	524	319	303	369	271	228	213	349	679
43.7453	0	686	326	213	194	228	261	522	314	305	366	270	227	212	348	677
43.8682	0	685	326	216	193	227	256	523	317	302	367	270	228	213	348	681
43.991	0	689	330	219	192	230	256	522	318	302	369	270	229	213	350	677
44.1139	0	687	337	223	191	230	257	526	319	302	373	272	229	214	351	680
44.2368	0	689	335	227	193	234	259	527	320	302	373	272	230	213	352	679
44.3597	0	682	324	213	195	229	258	525	318	300	368	270	227	212	347	680
44.4826	0	685	326	216	195	227	260	526	314	304	369	270	227	211	347	674
44.6054	0	682	327	216	193	229	255	524	318	299	370	270	228	212	348	679
44.7283	0	687	334	221	192	231	256	526	319	300	373	271	229	213	350	675
44.8512	0	686	341	223	193	231	257	530	320	302	377	271	231	214	353	677
44.9741	0	684	332	227	193	234	259	530	320	301	374	272	229	212	350	675
45.097	0	682	325	213	195	229	257	527	320	300	370	270	227	212	347	677
45.2198	0	684	327	217	196	227	258	529	319	301	371	270	228	213	348	673
45.3427	0	683	332	219	192	230	258	526	319	300	374	270	229	213	348	672
45.4656	0	683	338	223	193	232	258	531	321	301	378	272	231	212	351	675
45.5885	0	692	340	232	193	235	261	532	322	302	380	273	230	211	352	674
45.7114	0	685	337	226	196	230	260	530	319	301	373	272	229	211	347	669
45.8342	0	683	328	218	195	228	258	530	320	301	373	271	229	212	347	670
45.9571	0	683	330	219	194	231	259	530	321	301	375	271	230	212	349	670
46.08	0	693	337	221	194	229	259	533	322	302	379	273	231	212	350	672
46.2029	0	690	343	225	193	235	261	535	323	303	382	273	234	213	353	674
46.3258	0	686	344	240	193	235	262	533	322	303	378	272	231	211	350	671
46.4486	0	684	327	215	196	230	261	532	322	301	375	272	229	210	348	668
46.5715	0	687	330	219	193	232	260	529	322	303	376	272	230	212	349	674
46.6944	0	689	333	220	193	232	260	532	323	303	377	273	231	213	350	669
46.8173	0	687	340	225	194	233	260	533	324	304	382	274	233	212	351	673
46.9402	0	689	342	233	194	236	264	535	325	304	383	275	234	212	352	674
47.063	0	687	339	228	194	233	264	532	323	303	375	273	230	211	347	668
47.1859	0	685	328	218	195	230	262	532	322	303	375	274	230	211	347	668
47.3088	0	686	331	220	196	230	262	533	323	303	377	273	231	213	349	669
47.4317	0	688	337	224	194	232	263	532	324	304	380	274	233	212	350	672
47.5546	0	691	343	225	192	235	264	534	326	305	384	276	234	213	353	675
47.6774	0	687	331	226	195	235	266	535	325	305	378	275	231	212	350	676
47.8003	0	688	328	216	195	231	263	532	324	304	377	275	231	211	349	670
47.9232	0	685	330	221	195	232	265	533	325	304	378	274	231	212	349	670
48.0461	0	688	333	223	194	233	264	533	325	305	380	275	233	212	350	671
48.169	0	687	341	226	193	235	266	535	327	306	384	276	234	212	353	673
48.2918	0	691	348	238	194	238	267	536	327	306	383	276	233	211	352	673
48.4147	0	684	328	217	196	233	265	534	326	306	379	275	230	211	348	675
48.5376	0	686	330	220	195	232	265	533	326	306	379	276	232	211	349	670
48.6605	0	685	334	222	194	234	265	533	326	306	381	276	232	212	351	672
48.7834	0	688	340	227	192	236	265	535	328	306	385	276	234	212	353	675
48.9062	0	689	342	234	193	239	268	537	329	308	387	277	235	212	354	676
49.0291	0	686	340	230	196	236	267	534	326	307	379	276	230	210	349	671
49.152	0	683	328	218	196	233	265	532	325	306	378	276	232	212	350	672
49.2749	0	683	330	221	196	234	265	533	327	306	380	275	233	212	350	673
49.3978	0	686	336	224	194	233	265	534	328	306	383	277	233	212	352	675
49.5206	0	688	343	228	193	237	266	536	328	308	386	278	236	212	355	678
49.6435	0	687	348	239	195	240	268	537	328	308	385	276	234	211	353	677
49.7664	0	682	328	217	196	235	265	533	328	307	378	276	232	211	349	674
49.8893	0	689	328	219	195	233	266	532	328	306	380	276	232	211	351	675
50.0122	0	685	332	222	196	232	265	534	328	306	381	277	232	212	352	676
50.135	0	685	339	226	193	236	265	534	328	307	384	277	234	212	354	679
50.2579	0	687	344	227	195	238	267	538	330	309	388	278	236	212	358	682
50.3808	0	689	352	248	196	237	267	537	329	308	382	278	234	210	352	678
50.5037	0	681	328	217	196	233	266	535	327	307	380	276	232	211	351	683
50.6266	0	681	332	222	196	233	267	535	329	307	383	276	233	211	353	678
50.7494	0	682	337	225	194	234	266	537	330	307	385	277	234	211	355	681
50.8723	0	686	341	227	193	236	265	540	330	308	388	278	235	211	357	682
50.9952	0	684	349	239	195	238	267	541	330	308	387	277	234	210	356	682
51.1181	0	679	339	228	195	234	266	538	329	306	382	277	232	211	352	679
51.241	0	680	329	220	195	233	265	540	329	307	384	275	233	210	352	681
51.3638	0	682	333	223	196	233	265	541	330	307	385	276	233	211	354	680
51.4867	0	685	340	227	194	237	266	540	330	308	388	276	235	212	355	682
51.6096	0	684	342	236	193	239	267	544	332	309	390	277	235	210	357	683
51.7325	0	677	338	229	196	236	267	540	330	306	383	276	230	209	351	682
51.8554	0	680	328	218	197	232	265	539	329	306	383	275	231	210	352	676
51.9782	0	679	330	220	196	233	264	538	328	304	383	275	232	210	353	681
52.1011	0	680	336	224	195	234	264	539	329	306	386	274	233	211	353	678
52.224	0	680	342	226	196	234	265	544	330	307	390	276	234	211	356	680
52.3469	0	679	339	237	196	237	267	542	329	305	384	275	232	208	351	674
52.4698	0	675	325	216	197	233	265	537	327	304	381	274	229	208	348	676
52.5926	0	678	327	219	195	231	263	536	327	303	382	274	230	208	350	672
52.7155	0	674	331	220	194	233	263	536	327	304	383	274	231	210	350	678
52.8384	0	676	338	225	195	233	262	540	329	305	389	276	232	209	353	674
52.9613	0	674	340	232	194	238	266	543	330	306	393	277	234	208	355	678
53.0842	0	669	335	229	196	235	266	538	329	304	385	275	230	206	348	671
53.207	0	668	324	215	195	233	264	536	327	303	383	275	230	207	348	676
53.3299	0	670	326	219	193	233	264	536	327	304	384	275	230	207	349	669
53.4528	0	666	332	222	196	231	263	540	327	305	387	276	233	207	351	671
53.5757	0	669	338	226	192	234	264	540	331	305	391	276	234	207	353	673
53.6986	0	670	334	228	191	239	266	540	330	306	391	276	233	207	353	673
53.8214	0	665	323	215	196	233	265	538	328	304	384	275	231	206	348	668
53.9443	0	664	325	217	195	232	264	538	328	304	384	275	232	207	348	670
54.0672	0	664	327	220	194	232	265	539	328	304	386	275	232	208	350	670
54.1901	0	668	334	224	194	233	264	540	329	305	390	277	233	208	352	673
54.313	0	670	339	226	193	235	265	542	330	306	393	278	235	209	355	675
54.4358	0	664	326	227	194	238	267	540	330	305	387	277	234	206	351	672
54.5587	0	662	324	216	196	232	265	540	330	305	386	276	232	208	350	671
54.6816	0	664	325	221	195	233	265	541	329	305	386	277	233	208	351	671
54.8045	0	666	331	223	195	232	265	541	329	305	389	277	235	208	353	674
54.9274	0	666	338	227	193	236	265	542	331	308	393	279	236	208	355	676
55.0502	0	668	341	237	193	240	268	544	333	308	395	278	238	208	357	678
55.1731	0	665	323	218	195	237	268	542	330	307	387	278	234	206	351	673
55.296	0	664	324	217	195	233	266	539	330	307	386	278	234	207	352	679
55.4189	0	664	327	221	196	234	267	539	330	307	388	278	235	208	353	675
55.5418	0	666	333	225	195	234	266	540	331	308	390	279	237	209	355	678
55.6646	0	669	339	227	192	237	267	542	332	309	393	280	238	208	358	680
55.7875	0	669	336	233	194	239	269	545	333	310	394	280	238	208	358	681
55.9104	0	664	323	218	196	237	268	541	332	307	386	279	235	207	354	677
56.0333	0	664	325	219	194	234	266	539	331	309	386	280	236	209	354	677
56.1562	0	666	328	222	195	233	268	541	331	308	387	279	237	209	355	678
56.279	0	667	334	226	194	235	267	541	331	309	390	280	239	209	356	681
56.4019	0	669	340	230	193	238	269	543	333	310	395	281	239	209	359	684
56.5248	0	670	338	234	192	241	271	545	335	311	395	281	239	209	359	684
56.6477	0	666	325	218	196	237	268	540	332	309	386	280	236	208	353	679
56.7706	0	665	325	221	196	235	268	539	331	310	387	281	237	209	354	680
56.8934	0	664	328	224	196	236	268	540	333	310	388	280	238	209	356	681
57.0163	0	668	333	226	194	235	268	541	333	311	392	281	239	209	357	682
57.1392	0	670	341	230	194	238	269	543	334	312	394	282	241	209	360	684
57.2621	0	667	333	231	194	242	271	543	334	312	393	282	239	208	358	683
57.385	0	663	325	219	196	236	269	540	333	311	388	281	236	208	353	680
57.5078	0	665	326	222	195	235	269	542	333	311	388	281	237	208	355	681
57.6307	0	666	329	224	196	235	268	542	332	311	390	280	238	208	356	682
57.7536	0	667	336	228	191	239	269	542	334	312	393	281	238	209	358	684
57.8765	0	668	342	229	194	239	269	545	335	313	397	282	241	209	360	686
57.9994	0	666	327	230	196	240	271	544	334	313	390	281	237	207	356	683
58.1222	0	663	323	220	196	235	269	540	332	312	388	280	235	207	353	685
58.2451	0	661	326	222	194	235	268	541	332	311	388	280	236	208	354	680
58.368	0	663	329	223	195	235	267	542	333	311	391	280	237	210	356	680
58.4909	0	666	336	227	193	236	268	545	333	312	394	282	239	208	358	684
58.6138	0	669	341	230	193	241	269	544	334	313	396	282	240	208	361	686
58.7366	0	662	335	234	195	239	270	543	334	312	389	280	236	206	354	680
58.8595	0	659	323	217	196	236	267	541	332	310	386	280	235	207	353	679
58.9824	0	661	323	221	195	235	267	539	332	310	388	279	236	207	354	680
59.1053	0	661	329	223	195	233	266	541	331	311	390	280	235	208	355	681
59.2282	0	663	335	227	192	237	266	542	333	311	393	281	238	207	358	683
59.351	0	663	341	227	193	239	266	545	335	312	396	281	240	208	361	686
59.4739	0	661	325	226	196	239	268	543	333	311	389	279	235	206	355	682
59.5968	0	659	322	217	196	234	266	539	330	310	387	279	235	206	354	682
59.7197	0	658	323	220	194	234	269	540	327	314	387	279	236	208	355	683
59.8426	0	658	327	222	194	234	264	542	331	310	390	279	237	208	357	684
59.9654	0	663	335	226	193	236	265	544	332	311	393	280	238	208	359	687
60.0883	0	663	341	228	193	237	266	545	332	312	396	281	240	209	361	691
60.2112	0	659	326	231	195	240	267	543	332	311	392	279	237	208	359	688
60.3341	0	657	323	217	197	234	264	541	331	310	388	279	236	208	357	687
60.457	0	660	324	221	196	233	264	541	331	310	388	279	236	209	358	688
60.5798	0	657	329	221	195	234	264	540	331	311	390	280	238	210	359	689
60.7027	0	660	335	225	193	234	264	545	332	311	395	281	239	209	362	694
60.8256	0	665	341	227	194	239	265	548	334	312	398	281	241	209	364	696
60.9485	0	660	325	223	196	238	266	544	332	311	391	279	237	208	360	692
61.0714	0	658	323	216	197	233	264	543	330	311	389	279	237	209	358	691
61.1942	0	657	325	222	196	233	264	544	331	310	391	279	238	209	359	693
61.3171	0	660	330	223	197	233	264	545	331	311	394	280	239	210	361	694
61.44	0	663	337	227	193	238	265	546	332	312	397	281	241	210	363	697
61.5629	0	662	339	238	194	239	265	548	333	313	398	281	242	209	365	700
61.6858	0	656	320	218	197	235	265	545	332	312	390	280	238	208	358	694
61.8086	0	657	321	217	196	234	264	542	330	311	390	280	237	209	358	700
61.9315	0	658	323	220	196	233	264	543	329	311	390	281	239	210	361	701
62.0544	0	657	328	223	196	232	264	546	331	311	393	281	240	210	361	698
62.1773	0	659	336	228	192	236	263	545	332	312	397	281	241	210	364	700
62.3002	0	662	335	236	193	240	266	548	333	313	398	282	241	210	365	701
62.423	0	654	318	217	197	235	264	543	330	312	389	281	236	208	357	701
62.5459	0	652	319	217	196	234	266	541	325	314	389	281	238	208	359	697
62.6688	0	652	321	220	195	233	266	542	326	314	390	280	239	210	359	698
62.7917	0	655	327	223	196	232	263	545	330	311	393	281	240	210	361	698
62.9146	0	656	333	228	195	234	262	545	330	313	396	283	241	209	363	700
63.0374	0	657	336	237	194	239	264	547	332	314	398	283	242	209	363	703
63.1603	0	650	317	218	197	235	271	544	323	319	390	281	237	207	357	703
63.2832	0	652	318	218	196	233	266	540	325	315	389	281	237	209	358	697
63.4061	0	652	320	221	195	233	262	541	329	311	390	280	238	209	359	699
63.529	0	651	325	223	195	232	262	545	330	312	395	282	240	209	361	703
63.6518	0	654	335	228	195	233	263	547	330	313	398	282	242	209	364	705
63.7747	0	657	337	235	194	238	265	546	330	315	399	283	244	209	365	707
63.8976	0	650	319	220	196	236	271	543	323	321	390	282	239	207	358	707
64.0205	0	652	319	217	196	234	268	541	325	318	390	282	239	209	359	701
64.1434	0	655	321	222	196	233	272	544	323	322	391	283	240	211	360	709
64.2662	0	660	329	226	195	234	260	546	331	312	391	283	241	213	363	706
64.3891	0	666	336	230	193	237	258	548	334	314	397	283	242	212	365	712
64.512	0	667	335	237	194	241	261	551	336	315	400	282	243	211	369	716
64.6349	0	662	320	218	197	236	261	549	333	314	392	282	238	211	361	718
64.7578	0	663	323	221	196	234	261	548	334	314	393	282	239	212	364	715
64.8806	0	661	325	222	196	233	260	549	333	314	394	282	240	212	365	717
65.0035	0	663	332	227	196	236	261	551	334	314	399	283	241	212	367	721
65.1264	0	666	337	228	196	235	261	554	337	314	401	284	244	212	371	723
65.2493	0	661	322	231	198	238	262	551	335	315	396	282	239	210	365	725
65.3722	0	657	318	219	197	233	260	546	332	313	392	281	237	211	362	719
65.495	0	656	320	222	196	234	264	547	329	318	393	280	238	212	363	720
65.6179	0	659	323	223	195	232	259	548	333	314	395	281	238	212	364	725
65.7408	0	661	331	229	198	232	260	552	334	314	398	283	240	211	367	723
65.8637	0	657	328	229	195	238	262	549	333	315	398	281	240	210	365	722
65.9866	0	650	313	217	197	235	268	545	324	321	390	281	236	209	356	722
66.1094	0	651	313	218	196	232	266	543	323	320	390	280	235	210	357	722
66.2323	0	651	316	220	195	231	262	544	327	316	390	280	234	212	358	722
66.3552	0	650	322	223	196	232	262	546	326	317	393	281	237	211	358	718
66.4781	0	652	327	225	194	233	258	547	332	314	397	282	238	211	362	720
66.601	0	648	312	227	195	237	264	545	327	316	390	280	234	208	354	719
66.7238	0	643	307	214	195	233	266	539	320	320	386	279	231	209	351	715
66.8467	0	642	308	216	194	231	264	540	320	318	386	279	231	209	350	710
66.9696	0	642	312	218	194	230	264	540	320	319	388	279	233	210	351	715
67.0925	0	645	319	223	193	233	259	542	325	316	392	280	234	209	353	711
67.2154	0	647	324	223	191	235	256	544	329	313	394	281	236	210	356	714
67.3382	0	639	308	224	194	236	265	542	320	319	387	279	232	207	347	708
67.4611	0	636	305	212	193	230	263	536	319	318	384	278	229	209	345	711
67.584	0	638	307	216	192	230	261	536	319	318	385	278	230	209	346	705
67.7069	0	637	309	217	194	230	261	538	318	318	385	278	231	210	347	706
67.8298	0	636	317	221	194	229	257	541	323	315	389	279	232	210	350	707
67.9526	0	641	323	225	190	233	254	541	328	312	394	280	233	210	352	711
68.0755	0	639	313	228	192	237	260	539	323	316	389	279	231	208	347	707
68.1984	0	635	304	213	194	231	261	535	317	318	383	279	228	208	342	710
68.3213	0	634	306	216	194	230	261	536	318	318	384	279	228	209	344	706
68.4442	11	635	308	218	193	230	261	537	318	318	386	279	230	210	345	712
68.567	0	639	316	222	193	231	257	537	322	315	389	280	232	210	348	709
68.6899	0	640	322	225	192	234	255	539	326	313	392	280	233	210	350	712
68.8128	0	636	308	227	192	237	263	537	320	320	387	279	229	208	346	709
68.9357	0	634	302	213	194	230	261	534	318	318	383	279	228	209	342	712
69.0586	0	637	306	217	193	228	260	537	317	318	384	279	228	209	344	708
69.1814	0	636	308	218	193	230	260	535	318	318	384	279	229	210	346	710
69.3043	0	639	316	222	193	230	256	537	322	315	389	280	232	210	348	714
69.4272	0	643	324	225	191	233	253	540	328	314	392	281	233	210	351	717
69.5501	0	640	312	229	191	238	260	539	323	316	388	279	231	208	346	718
69.673	0	635	305	214	195	231	261	533	317	318	382	278	228	208	344	710
69.7958	0	636	306	217	193	230	261	534	317	319	382	279	229	210	345	712
69.9187	0	639	309	218	193	230	261	535	319	318	384	279	229	211	346	713
70.0416	0	642	317	223	189	233	253	534	326	312	388	281	231	211	348	715
70.1645	0	643	324	226	190	234	253	538	327	314	392	281	233	210	351	718
70.2874	0	641	316	228	192	238	261	540	324	316	390	280	231	208	348	715
70.4102	0	637	304	214	194	232	262	533	317	319	382	279	226	209	343	717
70.5331	0	638	305	217	193	231	261	534	317	319	382	279	227	210	344	717
70.656	0	635	308	218	194	230	261	535	318	319	383	279	227	210	345	712
70.7789	0	638	315	222	192	231	257	535	321	316	387	280	229	210	346	715
70.9018	0	643	322	227	190	234	257	537	324	316	390	281	231	211	350	715
71.0246	0	643	318	230	193	236	259	540	323	317	390	280	230	210	350	721
71.1475	0	636	304	214	193	233	262	535	317	318	382	279	226	208	342	711
71.2704	0	636	306	217	193	230	260	534	317	318	383	278	226	208	343	709
71.3933	0	637	308	219	192	230	261	534	317	318	383	279	226	209	343	714
71.5162	0	639	314	221	194	229	256	536	320	313	387	280	228	209	346	710
71.639	0	637	321	225	190	234	257	536	322	315	389	279	229	209	348	711
71.7619	0	639	317	228	191	238	262	537	319	319	389	279	228	208	348	710
71.8848	0	634	305	214	193	233	261	533	316	317	381	277	224	207	341	709
72.0077	0	634	306	217	192	231	259	534	316	316	382	278	225	207	342	709
72.1306	0	633	307	219	192	230	259	533	316	316	383	276	227	208	343	703
72.2534	0	634	314	221	191	231	259	535	317	317	386	277	226	209	345	704
72.3763	0	638	321	223	190	233	256	536	321	314	389	279	228	208	347	705
72.4992	0	635	316	225	192	236	258	537	320	315	387	278	228	207	346	709
72.6221	0	631	304	214	194	231	259	532	315	316	381	275	223	206	340	698
72.745	0	629	305	216	192	229	258	532	314	315	381	276	224	207	340	701
72.8678	0	631	307	217	192	229	258	533	314	315	381	275	225	207	342	695
72.9907	0	633	313	220	193	229	255	535	318	311	384	276	226	208	344	697
73.1136	0	634	320	224	190	233	251	535	323	309	388	277	227	207	346	699
73.2365	0	633	315	226	192	236	260	538	317	316	387	276	227	207	346	697
73.3594	0	629	303	212	191	231	258	532	313	315	379	274	224	206	340	692
73.4822	0	628	304	213	192	228	257	531	312	313	379	274	224	206	340	695
73.6051	0	628	306	216	189	231	256	529	313	313	379	274	224	207	341	691
73.728	0	628	311	218	189	230	256	532	313	315	381	274	226	208	343	692
73.8509	0	633	318	221	190	232	253	533	318	311	385	276	227	207	346	694
73.9738	0	634	322	228	189	233	251	536	322	309	387	277	229	207	347	695
74.0966	0	627	303	214	193	232	258	532	313	314	379	274	223	206	340	689
74.2195	0	627	303	211	191	229	256	530	312	313	378	274	225	206	340	694
74.3424	0	629	304	215	192	228	255	531	312	313	379	274	225	207	341	688
74.4653	0	629	309	216	193	226	252	530	316	309	381	275	226	208	342	690
74.5882	0	631	317	220	190	231	252	530	317	310	384	275	226	208	345	692
74.711	0	634	322	222	192	229	249	537	322	308	388	277	229	208	348	694
74.8339	0	632	310	225	190	235	256	533	318	311	382	276	226	207	344	690
74.9568	0	629	305	212	192	229	256	530	312	313	378	275	226	207	342	689
75.0797	0	628	306	215	192	228	256	529	312	312	379	276	225	207	343	689
75.2026	0	630	310	216	192	227	256	532	313	313	381	275	227	209	344	691
75.3254	0	634	316	221	189	231	252	532	317	310	384	276	229	208	347	692
75.4483	0	635	323	224	189	231	249	535	322	309	387	277	231	210	350	695
75.5712	0	635	321	229	190	235	250	537	323	309	389	277	230	208	351	696
75.6941	0	632	307	212	193	231	258	533	314	315	380	276	225	207	344	696
75.817	0	632	306	214	193	229	257	531	312	313	379	275	226	208	345	691
75.9398	0	631	309	216	193	227	256	532	313	314	380	275	227	208	346	691
76.0627	0	631	314	218	191	229	252	533	317	311	383	276	229	209	347	694
76.1856	0	635	321	222	190	230	251	535	319	312	387	278	230	209	350	697
76.3085	0	638	326	225	191	232	249	539	322	309	391	279	232	209	352	699
76.4314	0	633	316	228	191	235	255	538	319	313	386	277	229	207	349	696
76.5542	0	630	307	212	193	229	256	533	313	314	380	276	227	207	346	695
76.6771	0	629	307	214	192	227	256	534	313	314	381	275	228	209	346	694
76.8	0	630	310	215	193	227	255	534	312	314	383	275	228	209	347	694
76.9229	0	630	316	219	188	230	251	534	318	310	386	276	229	209	350	696
77.0458	0	631	324	223	191	230	251	538	319	313	390	276	230	209	352	699
77.1686	0	635	328	228	190	233	252	541	320	313	392	277	232	209	353	700
77.2915	0	628	309	217	194	231	256	538	314	315	383	275	226	207	347	699
77.4144	0	625	309	211	193	227	254	536	312	313	381	274	226	207	345	693
77.5373	0	624	309	215	192	226	254	536	313	314	383	274	228	208	346	693
77.6602	0	626	312	215	192	225	252	539	313	313	384	274	227	208	347	692
77.783	0	628	319	221	190	229	246	539	321	307	389	274	229	208	349	694
77.9059	0	628	325	221	191	230	246	542	322	307	392	275	230	208	352	697
78.0288	0	622	313	224	191	232	255	542	314	314	388	274	227	205	348	693
78.1517	0	622	306	211	193	226	252	538	312	312	383	272	225	206	344	695
78.2746	0	621	308	213	193	227	252	538	311	312	383	273	225	206	345	694
78.3974	0	620	310	214	193	224	251	539	312	311	385	271	226	207	346	688
78.5203	0	621	316	217	192	225	248	541	316	308	388	271	227	208	348	690
78.6432	0	626	323	220	189	228	248	542	317	309	392	274	228	208	350	691
78.7661	0	624	318	222	192	231	249	544	316	309	391	272	227	206	349	690
78.889	0	617	305	208	195	226	252	538	310	311	382	271	223	204	342	682
79.0118	0	614	305	209	193	224	249	537	309	309	382	269	223	205	343	681
79.1347	0	615	306	211	192	224	248	536	309	308	382	269	223	206	342	680
79.2576	0	616	311	213	193	222	248	539	309	308	385	269	224	206	344	680
79.3805	0	617	317	216	190	227	244	539	314	306	389	270	226	207	346	682
79.5034	0	618	321	222	189	228	241	542	318	303	391	271	227	206	348	683
79.6262	0	613	303	209	192	227	251	538	308	308	382	268	222	203	340	676
79.7491	0	609	301	206	193	223	246	534	306	306	379	267	220	202	338	676
79.872	0	607	301	207	192	223	245	533	306	305	378	267	220	204	339	670
79.9949	0	607	305	207	192	221	244	536	306	304	381	266	220	204	340	669
80.1178	0	611	310	211	190	222	241	537	310	302	383	267	223	205	342	670
80.2406	0	613	316	215	188	224	237	536	314	298	386	268	223	206	344	672
80.3635	0	609	309	217	190	228	247	537	306	305	385	267	221	203	341	669
80.4864	0	603	298	203	192	221	243	531	303	303	377	265	218	202	335	663
80.6093	0	603	297	204	190	220	243	529	302	302	375	263	217	202	336	661
80.7322	0	602	299	205	190	219	241	529	301	301	376	264	217	203	336	659
80.855	0	603	304	207	189	220	236	531	307	298	379	264	220	204	337	661
80.9779	0	604	310	209	189	220	234	534	311	295	383	265	221	204	340	660
81.1008	0	608	314	216	188	224	234	533	311	295	384	267	222	204	341	663
81.2237	0	600	298	203	191	223	243	529	301	301	376	264	216	202	334	656
81.3466	0	594	297	200	190	218	239	526	300	299	374	263	217	203	334	654
81.4694	0	596	296	202	189	216	238	526	299	298	375	262	218	203	334	653
81.5923	0	600	301	203	190	216	234	527	303	295	376	263	218	204	336	653
81.7152	0	600	305	206	189	219	232	530	306	293	378	264	220	204	337	655
81.8381	0	601	311	208	188	222	231	530	308	292	382	265	221	205	340	657
81.961	0	599	299	211	190	223	238	530	304	296	377	263	218	202	334	654
82.0838	0	598	293	199	189	217	238	523	297	298	372	263	216	202	332	651
82.2067	0	595	293	201	189	216	237	523	296	298	371	262	217	203	332	650
82.3296	0	594	296	202	188	216	232	523	300	293	372	262	217	204	334	650
82.4525	0	598	302	204	188	217	232	525	301	295	375	263	219	204	336	652
82.5754	0	601	307	206	187	219	229	527	305	292	378	265	220	204	339	655
82.6982	0	601	304	211	188	222	232	528	305	292	378	264	220	204	339	656
82.8211	0	594	292	198	188	216	238	523	296	297	370	262	216	203	332	650
82.944	0	596	290	199	188	215	236	519	295	297	369	261	215	203	333	650
83.0669	0	597	292	200	187	214	236	518	294	296	369	262	217	203	333	650
83.1898	0	596	297	201	188	215	230	520	298	294	370	262	217	204	335	651
83.3126	0	599	302	204	186	218	231	522	300	294	375	263	219	205	337	654
83.4355	0	601	307	205	187	221	228	526	304	292	378	265	221	205	340	656
83.5584	0	598	292	207	186	222	234	520	299	295	371	263	217	203	334	652
83.6813	0	595	288	197	188	215	235	515	294	296	366	262	214	203	333	651
83.8042	0	594	288	199	186	214	234	515	294	296	366	262	215	203	333	651
83.927	0	597	291	200	186	214	233	515	294	297	368	261	216	204	334	652
84.0499	0	598	297	203	184	217	227	514	301	291	371	264	218	204	336	654
84.1728	0	599	302	206	184	217	227	518	302	291	375	265	219	205	339	658
84.2957	0	603	308	211	185	220	229	522	303	293	378	265	221	206	341	661
84.4186	0	600	290	201	187	219	237	518	295	299	370	264	216	203	335	656
84.5414	0	598	288	196	186	213	235	514	293	297	367	263	217	204	334	655
84.6643	0	597	288	200	187	213	235	513	293	297	366	262	217	204	335	656
84.7872	0	598	291	201	183	215	235	513	294	298	369	263	217	206	337	657
84.9101	0	602	298	204	184	218	231	516	298	296	372	265	220	206	339	659
85.033	0	605	303	207	185	218	228	520	302	293	375	267	221	206	342	664
85.1558	0	605	301	212	186	224	231	519	304	293	376	265	221	205	341	664
85.2787	0	601	287	199	186	216	236	516	295	299	368	264	217	204	335	660
85.4016	0	602	287	201	186	214	236	513	294	299	367	263	217	204	336	659
85.5245	0	602	289	201	185	214	235	514	293	300	368	263	218	205	337	661
85.6474	0	604	293	204	183	218	232	513	298	297	370	264	220	206	340	664
85.7702	0	606	300	207	184	218	237	517	297	301	375	266	222	207	343	666
85.8931	0	611	306	209	184	220	230	522	304	297	378	268	224	207	345	670
86.016	0	607	293	214	186	224	236	518	300	298	373	265	219	205	340	666
86.1389	0	602	286	200	187	214	237	514	295	301	367	264	218	205	337	665
86.2618	0	603	287	202	185	214	236	513	295	301	366	264	217	204	339	666
86.3846	0	606	289	203	186	214	236	513	294	301	368	264	218	205	340	666
86.5075	0	606	295	205	183	217	233	514	298	298	372	265	220	206	343	669
86.6304	0	609	300	209	185	218	233	517	301	299	375	267	223	207	345	672
86.7533	0	612	306	216	185	222	234	521	301	301	378	268	224	206	347	675
86.8762	0	608	287	204	186	219	240	516	295	302	370	265	218	205	339	670
86.999	0	605	284	200	185	215	237	512	294	301	366	263	218	205	339	669
87.1219	0	604	285	202	184	213	237	511	295	301	366	264	218	205	339	670
87.2448	0	606	289	202	184	215	236	512	295	302	368	264	219	206	341	670
87.3677	0	608	294	206	184	217	236	514	297	302	372	265	221	206	343	673
87.4906	0	609	301	209	184	217	234	519	301	300	375	267	223	207	346	676
87.6134	0	610	302	218	184	222	234	520	301	300	377	267	222	207	347	677
87.7363	0	606	285	200	185	217	239	514	295	302	369	265	218	204	340	672
87.8592	0	606	284	200	185	214	237	512	294	301	367	264	218	206	341	672
87.9821	0	603	285	203	183	214	236	511	293	301	367	263	219	206	341	672
88.105	0	603	288	203	185	215	235	513	294	301	369	263	219	207	342	673
88.2278	0	608	295	207	183	216	235	515	297	302	372	265	220	206	344	675
88.3507	0	611	300	207	185	217	232	518	299	299	376	266	223	207	347	677
88.4736	0	605	289	212	184	222	238	518	296	301	370	264	219	205	342	675
88.5965	0	601	281	199	185	212	235	512	292	300	366	263	215	205	338	672
88.7194	0	601	281	201	185	212	235	511	293	298	366	262	216	205	339	671
88.8422	0	601	284	201	184	211	234	512	293	299	367	262	217	205	339	670
88.9651	0	601	289	203	181	215	233	513	293	299	370	263	219	206	340	673
89.088	0	603	294	206	183	215	230	516	299	297	373	264	220	205	343	674
89.2109	0	605	294	213	183	220	231	519	298	297	375	265	220	205	343	674
89.3338	0	597	278	198	185	214	235	513	292	297	365	262	216	202	335	668
89.4566	0	592	276	197	183	210	232	508	290	295	364	260	213	202	334	666
89.5795	0	592	276	198	183	210	231	508	290	295	364	260	214	202	335	664
89.7024	0	593	281	199	180	210	230	509	290	295	364	260	215	203	335	664
89.8253	0	591	286	201	182	212	230	512	290	295	369	260	216	204	337	664
89.9482	0	592	290	202	182	213	228	515	295	293	372	262	218	204	339	666
90.071	0	588	279	207	182	218	231	514	291	294	366	259	214	200	332	660
90.1939	0	582	270	192	181	207	229	505	286	292	359	255	210	199	327	654
90.3168	0	577	269	193	180	205	227	504	284	291	358	255	209	198	326	650
90.4397	0	573	272	193	179	205	225	503	285	288	359	254	210	198	326	647
90.5626	0	574	277	196	179	206	225	507	286	289	363	255	211	199	327	647
90.6854	0	577	282	196	181	207	221	511	289	286	367	255	212	201	329	646
90.8083	0	576	287	203	181	212	219	512	292	283	369	257	212	200	330	647
90.9312	0	565	269	192	181	209	227	507	284	287	359	253	207	195	321	639
91.0541	0	561	266	187	180	203	223	501	282	285	355	249	205	193	318	632
91.177	0	560	265	189	179	201	222	500	281	284	354	249	205	193	317	629
91.2998	0	557	269	189	178	199	221	502	280	282	355	249	205	195	318	626
91.4227	0	556	274	191	175	205	216	504	285	280	360	251	207	196	319	625
91.5456	0	560	281	192	178	205	220	507	282	284	365	252	208	197	321	625
91.6685	0	558	275	196	179	209	219	509	285	280	362	250	207	196	318	621
91.7914	0	549	263	184	177	201	220	499	278	280	353	246	203	190	310	613
91.9142	0	544	262	184	178	198	217	499	277	278	352	245	202	190	310	610
92.0371	0	543	263	184	177	197	217	499	277	277	352	244	200	190	310	605
92.16	0	544	268	186	175	201	214	498	277	277	355	246	203	192	310	605
92.2829	0	545	274	189	177	201	208	503	284	272	360	247	205	195	313	606
92.4058	0	546	281	190	177	202	209	508	286	273	366	249	207	194	316	606
92.5286	0	546	276	195	177	208	215	507	281	277	364	250	206	194	312	604
92.6515	0	537	261	181	177	199	216	500	275	276	351	244	200	189	304	596
92.7744	0	534	260	181	176	195	214	497	274	274	349	241	198	188	303	593
92.8973	0	531	260	182	175	194	212	497	274	273	351	242	198	188	304	591
93.0202	0	533	266	184	174	196	208	498	277	271	354	242	200	190	306	591
93.143	0	533	273	186	175	198	205	501	280	267	358	245	202	192	306	591
93.2659	0	536	279	188	177	199	206	505	283	269	363	246	203	193	310	594
93.3888	0	539	281	195	178	204	207	510	283	270	366	248	206	193	310	596
93.5117	0	532	263	183	178	201	210	503	278	272	356	243	199	189	302	588
93.6346	0	527	259	179	176	195	211	496	272	272	349	240	197	186	299	585
93.7574	0	525	260	181	174	195	207	495	274	268	349	240	197	187	299	584
93.8803	0	524	263	182	173	194	205	498	276	268	352	241	199	188	301	583
94.0032	0	529	270	184	173	197	202	501	279	266	357	243	200	190	303	585
94.1261	0	530	277	187	176	199	203	504	280	267	361	245	203	192	305	586
94.249	0	534	283	187	178	199	204	509	281	268	367	247	205	194	308	592
94.3718	0	527	267	191	177	202	205	506	280	267	359	245	200	190	302	586
94.4947	0	526	261	180	175	195	206	500	276	268	352	242	198	188	299	582
94.6176	0	522	261	182	176	194	202	499	277	264	351	240	197	187	299	581
94.7405	0	523	264	182	175	194	205	500	275	267	354	241	198	189	298	581
94.8634	0	525	271	184	174	196	202	502	278	265	358	243	201	192	302	583
94.9862	0	529	277	187	175	199	202	506	280	267	363	246	203	193	304	586
95.1091	0	531	281	194	178	202	204	510	280	269	365	248	204	194	306	589
95.232	0	521	263	183	176	200	207	502	276	268	355	243	198	188	298	584
95.3549	0	521	260	180	176	193	208	499	271	271	352	241	197	188	297	580
95.4778	0	522	261	181	175	193	205	498	274	267	352	240	197	188	296	579
95.6006	0	522	265	182	173	195	201	497	277	265	353	241	199	190	298	580
95.7235	0	522	272	184	175	196	201	502	278	265	359	244	200	192	301	584
95.8464	0	526	278	187	177	198	202	507	279	266	364	245	203	193	304	587
95.9693	0	527	275	193	177	203	204	509	280	268	364	246	202	193	303	588
96.0922	0	520	259	180	176	195	206	500	274	268	350	242	196	187	293	581
96.215	0	516	257	181	174	192	203	495	274	267	349	239	195	186	294	580
96.3379	0	515	258	180	174	191	206	495	270	270	348	239	195	187	293	578
96.4608	0	519	262	181	173	192	199	496	275	264	352	241	197	188	295	580
96.5837	0	520	269	184	172	195	201	499	277	265	354	242	199	191	297	582
96.7066	0	522	274	186	176	196	200	503	278	265	360	245	201	193	300	586
96.8294	0	519	267	191	176	200	207	503	275	268	357	244	198	190	296	584
96.9523	0	515	255	178	173	193	204	493	272	266	345	239	194	185	289	578
97.0752	0	511	254	179	171	190	205	489	267	267	344	238	193	185	290	578
97.1981	0	510	254	178	172	190	201	489	270	264	345	238	193	186	290	577
97.321	0	513	259	181	170	190	198	491	274	263	347	240	195	188	292	578
97.4438	0	516	266	183	170	194	199	493	274	264	350	242	196	190	294	581
97.5667	0	517	269	186	174	197	200	497	275	264	355	243	199	192	296	584
97.6896	0	510	253	183	173	194	207	492	268	269	346	239	193	186	287	579
97.8125	0	509	249	177	170	190	205	485	266	267	340	238	191	185	287	577
97.9354	0	508	250	177	170	188	201	484	268	263	338	236	191	184	286	575
98.0582	0	509	253	179	167	191	200	482	269	265	341	238	192	187	287	576
98.1811	0	510	259	181	167	192	198	487	273	261	345	239	194	187	290	579
98.304	0	514	264	183	169	193	199	491	274	262	349	242	196	189	293	582
98.4269	0	513	261	187	170	199	204	490	270	266	348	242	195	188	291	581
98.5498	0	507	248	175	170	189	205	481	265	267	338	237	190	184	285	577
98.6726	0	506	247	176	168	187	204	478	264	267	336	236	189	184	285	576
98.7955	0	507	248	178	167	190	201	477	267	264	335	236	190	184	285	576
98.9184	0	507	253	178	166	190	198	476	270	261	337	238	191	186	288	578
99.0413	0	510	258	181	167	192	198	481	271	262	341	240	194	188	290	583
99.1642	0	514	264	183	169	194	198	485	272	263	347	242	196	189	293	585
99.287	0	516	262	189	169	197	201	486	273	264	347	243	195	190	292	587
99.4099	0	508	246	177	169	191	206	477	264	268	334	239	190	185	286	581
99.5328	0	506	245	177	166	188	201	473	266	264	331	237	190	185	286	583
99.6557	0	508	246	177	165	188	205	468	263	267	332	238	190	185	287	583
99.7786	0	511	250	179	164	190	201	471	266	266	334	238	191	187	288	586
99.9014	0	513	256	181	165	190	199	475	270	263	338	241	193	188	291	590
100.024	0	515	262	184	168	192	199	479	271	263	342	243	196	190	294	593
100.147	0	518	268	184	169	195	200	485	274	266	348	245	198	192	297	597
100.27	0	518	254	189	169	197	207	480	269	269	339	242	193	188	291	594
100.393	0	514	247	178	167	189	207	471	263	270	332	240	191	186	289	594
100.516	0	514	246	179	165	189	206	468	263	270	331	240	192	186	290	595
100.639	0	515	249	180	163	191	203	467	267	268	332	240	193	189	292	596
100.762	0	520	253	182	163	190	203	472	267	269	336	242	194	190	293	600
100.884	0	522	260	183	166	192	201	476	271	267	339	243	195	191	296	602
101.007	0	525	265	186	169	194	202	480	273	268	345	245	198	192	299	608
101.13	0	525	263	190	169	200	204	483	275	268	347	247	198	192	300	610
101.253	0	523	249	180	167	191	206	474	268	271	334	242	193	189	293	605
101.376	0	522	249	181	167	189	209	472	265	274	333	242	193	189	295	606
101.499	0	521	250	181	165	191	206	469	268	270	334	242	195	189	295	608
101.622	0	525	255	183	165	192	209	473	266	275	337	244	196	191	298	610
101.745	0	530	261	186	166	193	204	478	273	270	342	246	198	192	300	614
101.868	0	532	266	188	169	195	204	484	275	272	346	248	200	194	303	617
101.99	0	535	272	188	171	196	205	489	277	272	353	250	202	196	307	622
102.113	0	532	256	193	170	201	211	482	273	276	344	247	197	192	302	618
102.236	0	532	251	181	169	190	212	476	268	278	335	245	195	190	301	617
102.359	0	530	251	183	168	190	211	475	267	277	336	243	196	190	300	619
102.482	0	531	254	184	164	193	211	474	269	277	338	245	198	192	302	622
102.605	0	535	260	187	166	194	211	477	269	278	341	246	200	194	305	623
102.728	0	539	265	189	168	195	205	483	277	273	346	248	202	195	307	627
102.851	0	540	272	191	171	197	206	487	278	275	352	250	204	197	310	631
102.973	0	544	274	199	173	201	208	492	280	276	355	252	205	196	312	636
103.096	0	539	256	186	169	199	215	481	271	280	342	248	199	192	306	629
103.219	0	540	254	184	169	192	213	477	269	280	338	246	199	192	306	628
103.342	0	539	255	186	168	194	213	476	270	279	337	244	198	192	306	630
103.465	0	539	259	186	166	194	213	477	271	280	341	246	200	193	308	633
103.588	0	543	264	189	168	195	213	481	271	281	346	249	202	196	311	634
103.711	0	547	270	191	170	197	207	487	279	276	349	251	204	198	313	638
103.834	0	550	276	193	173	198	207	492	280	276	355	252	206	198	316	643
103.956	0	550	275	200	172	204	210	495	282	278	357	253	206	197	318	644
104.079	0	547	258	185	171	197	215	485	273	282	343	249	200	193	310	638
104.202	1	546	256	187	170	193	213	480	271	281	340	248	201	193	311	638
104.325	0	545	259	187	170	194	213	478	272	281	341	247	201	194	311	639
104.448	0	547	261	187	167	195	214	480	272	281	345	249	203	195	314	642
104.571	0	550	268	190	168	197	214	486	273	282	349	251	204	196	317	643
104.694	0	554	274	193	170	198	210	489	277	280	353	253	206	198	318	646
104.817	0	555	278	193	173	201	208	494	281	277	357	253	208	199	320	650
104.94	0	550	263	196	173	203	216	489	274	284	348	252	202	195	315	645
105.062	0	551	259	185	171	193	214	485	272	283	343	248	201	193	313	643
105.185	0	551	259	188	168	195	214	482	272	282	343	248	201	194	314	643
105.308	0	549	261	189	168	196	212	482	272	282	345	248	203	195	313	644
105.431	0	550	267	190	170	196	213	486	273	281	349	251	204	198	317	647
105.554	0	553	271	193	172	198	213	491	273	283	354	252	206	198	318	647
105.677	0	557	276	192	173	200	208	495	281	278	357	253	208	199	320	650
105.8	0	550	261	196	172	203	218	490	273	282	348	250	202	193	313	646
105.923	0	546	254	182	171	193	213	483	272	281	341	247	200	192	310	642
106.045	0	544	253	184	169	192	212	480	270	281	340	246	200	192	310	642
106.168	0	543	253	185	168	192	211	479	270	279	340	245	199	191	310	641
106.291	0	544	259	186	166	194	210	483	270	280	344	246	201	193	312	642
106.414	0	545	263	188	168	195	211	487	271	279	349	247	202	194	314	642
106.537	0	547	268	189	170	197	209	491	275	277	351	249	203	195	315	644
106.66	0	542	254	193	169	200	214	484	270	279	343	246	200	190	308	638
106.783	0	536	247	181	168	191	210	476	268	277	336	241	197	186	303	632
106.906	0	533	246	180	166	189	210	473	265	275	333	240	194	186	301	630
107.028	0	533	247	180	167	187	207	476	267	274	333	238	195	186	302	627
107.151	0	536	253	182	164	192	207	476	267	275	336	240	195	188	304	627
107.274	0	538	264	179	165	194	208	478	269	273	340	241	198	189	307	629
107.397	0	544	276	188	166	198	202	480	273	269	342	241	198	191	310	630
107.52	0	543	252	182	166	196	205	473	267	270	333	237	193	184	303	624
107.643	0	536	245	175	164	186	204	468	265	269	328	234	191	182	299	621
107.766	0	533	243	176	164	185	203	467	264	267	326	233	191	183	299	619
107.889	0	533	247	175	162	187	199	465	268	265	330	235	193	184	299	619
108.012	0	534	252	178	162	188	196	469	271	263	332	236	193	185	301	617
108.134	0	536	255	179	164	191	196	472	272	263	334	236	194	188	301	618
108.257	0	529	242	178	164	191	204	466	264	267	328	235	191	183	296	613
108.38	0	527	240	173	162	185	202	463	263	266	324	232	190	181	295	610
108.503	0	528	242	174	160	187	201	461	262	266	326	232	189	182	296	609
108.626	0	527	246	173	162	185	194	464	268	260	327	233	190	183	297	609
108.749	0	529	250	176	163	187	195	469	269	261	332	234	192	185	299	610
108.872	0	529	250	182	164	192	196	471	271	261	334	234	193	185	300	611
108.995	0	528	240	173	161	188	201	461	262	264	326	233	191	181	296	603
109.117	0	526	242	172	160	185	199	461	261	264	325	231	192	180	298	603
109.24	0	524	244	173	159	185	195	463	264	260	325	231	192	182	297	603
109.363	0	526	247	174	162	185	192	465	269	258	330	232	193	183	300	605
109.486	0	529	252	175	164	185	193	470	270	259	334	234	195	185	302	607
109.609	0	529	249	179	163	192	195	471	269	260	334	234	194	184	301	606
109.732	0	522	235	169	164	183	197	462	263	260	322	230	188	180	295	601
109.855	0	519	234	168	159	181	198	458	259	262	322	229	188	179	294	599
109.978	0	519	236	170	160	181	194	458	261	260	321	229	189	180	295	598
110.1	0	519	241	169	159	181	190	460	265	257	324	230	191	182	297	599
110.223	0	522	246	173	161	184	191	465	266	258	329	232	192	183	298	601
110.346	0	524	253	174	164	185	191	470	269	259	334	233	194	186	301	605
110.469	0	523	241	181	162	192	199	466	263	262	329	233	191	182	297	600
110.592	0	517	231	167	160	181	198	455	257	262	318	228	188	178	292	597
110.715	0	516	230	166	158	178	193	451	260	259	317	227	188	178	292	596
110.838	0	517	232	167	156	181	193	452	260	259	318	227	189	179	294	597
110.961	0	518	237	169	158	182	190	455	264	257	322	229	190	181	295	597
111.084	0	523	244	171	161	183	192	459	264	258	325	231	192	183	297	601
111.206	0	525	251	173	163	184	192	464	267	259	332	233	195	184	300	605
111.329	0	529	256	173	164	187	194	471	269	262	337	236	198	186	304	609
111.452	0	526	239	176	163	189	198	463	264	263	326	234	192	182	299	605
111.575	0	523	233	168	161	180	197	456	263	262	320	231	192	180	297	604
111.698	0	523	234	168	157	181	196	451	262	263	320	231	192	180	299	605
111.821	0	526	237	170	158	182	196	454	264	263	322	231	193	182	299	608
111.944	0	530	243	172	160	183	193	459	267	261	326	234	197	185	303	611
112.067	0	534	250	174	163	185	195	462	268	263	330	237	198	187	305	615
112.189	0	537	256	177	165	187	195	470	269	265	337	240	200	188	308	621
112.312	0	542	262	177	167	189	197	476	273	267	343	242	203	190	312	626
112.435	0	540	247	183	165	195	203	468	269	269	332	239	198	187	309	622
112.558	0	539	239	172	164	183	201	462	266	269	326	237	197	185	306	621
112.681	0	538	242	173	160	186	198	457	270	265	326	236	197	186	307	625
112.804	0	540	244	175	161	186	201	460	268	269	328	238	199	188	309	626
112.927	0	544	251	177	162	187	198	464	272	267	331	239	200	189	311	630
113.05	0	548	258	180	165	189	199	470	273	269	336	241	203	191	314	634
113.172	0	550	263	181	169	190	201	476	275	271	343	244	206	192	317	639
113.295	0	553	269	184	170	192	201	482	278	272	349	247	207	195	320	643
113.418	0	555	264	190	169	199	205	482	279	273	347	247	206	193	319	642
113.541	0	551	250	177	167	189	207	473	273	273	334	242	201	188	315	638
113.664	0	549	249	178	165	190	206	467	273	274	333	240	201	189	313	638
113.787	0	548	250	179	164	189	206	467	273	274	335	241	202	189	314	638
113.91	0	550	256	180	166	191	202	473	277	270	338	241	202	191	315	640
114.033	0	553	262	182	167	192	203	478	278	272	342	243	204	192	318	641
114.156	0	553	269	184	169	193	203	484	279	273	348	245	206	193	321	644
114.278	0	556	274	188	172	194	205	490	281	275	354	247	208	195	323	647
114.401	0	555	266	193	171	202	210	488	278	277	350	246	205	192	320	645
114.524	0	549	253	178	169	190	209	480	275	275	339	241	202	188	315	637
114.647	0	547	254	180	166	192	207	477	275	274	339	240	201	189	314	636
114.77	0	546	255	181	166	191	206	477	275	274	341	240	201	188	315	635
114.893	0	547	261	183	167	192	203	483	279	271	345	241	204	191	316	634
115.016	0	549	268	185	169	193	204	488	280	272	350	243	206	192	319	637
115.139	0	550	274	187	172	194	204	494	282	273	355	245	208	193	322	640
115.261	0	552	271	195	173	200	207	497	282	273	358	247	207	193	321	640
115.384	0	546	254	179	173	193	209	487	277	274	344	241	202	187	313	631
115.507	0	543	252	180	171	189	207	485	275	273	342	238	202	187	314	629
115.63	0	542	255	181	166	191	206	482	275	272	343	238	201	188	313	628
115.753	0	541	259	181	167	191	207	486	276	272	346	239	202	189	314	628
115.876	0	545	266	183	169	193	203	490	280	270	351	242	204	191	317	629
115.999	0	547	271	186	171	196	203	496	281	271	355	243	206	192	320	631
116.122	0	548	269	193	172	200	205	497	282	272	358	245	207	192	320	632
116.244	0	540	253	178	170	193	211	489	273	275	345	238	200	187	312	627
116.367	0	540	251	179	171	189	209	485	272	274	342	237	200	187	312	624
116.49	0	540	252	179	167	191	206	481	274	271	342	236	201	187	312	623
116.613	0	540	257	179	168	190	201	484	278	268	346	239	202	189	314	624
116.736	0	540	263	183	169	193	202	490	279	269	350	240	204	191	316	626
116.859	0	546	269	185	171	194	203	495	281	270	355	243	206	193	318	628
116.982	0	547	268	192	172	199	205	496	280	271	356	244	206	192	319	629
117.105	0	540	253	177	171	192	205	487	278	269	344	239	201	187	312	623
117.228	0	537	250	177	170	187	206	482	274	270	341	237	200	186	312	622
117.35	0	539	251	178	168	189	208	482	270	274	342	237	201	187	312	622
117.473	0	541	257	180	166	190	201	481	278	268	344	238	202	189	314	623
117.596	0	541	263	183	169	193	202	487	278	268	348	240	204	190	316	625
117.719	0	543	268	185	171	193	203	492	279	269	354	242	206	192	319	628
117.842	0	544	264	188	171	199	205	492	280	270	354	243	205	191	318	627
117.965	0	540	251	177	171	191	206	484	274	271	342	238	201	186	312	620
118.088	0	538	250	178	171	188	205	481	273	270	340	237	200	187	312	620
118.211	0	535	251	178	166	190	204	480	274	270	342	237	200	187	312	619
118.333	0	537	257	180	167	190	201	484	277	266	346	237	202	189	313	619
118.456	0	540	263	182	167	192	201	489	277	267	349	240	204	190	315	620
118.579	0	541	268	183	171	193	202	492	278	268	354	241	205	191	317	623
118.702	0	538	258	190	168	200	204	491	279	268	351	242	204	188	313	620
118.825	0	532	248	176	168	188	208	483	269	272	341	236	200	184	307	614
118.948	0	531	248	175	168	185	203	482	272	268	340	235	198	184	307	610
119.071	0	529	250	176	166	190	202	480	271	268	341	234	199	184	308	608
119.194	0	529	255	178	167	189	198	484	276	264	345	235	200	186	309	606
119.316	0	531	262	181	169	189	199	488	277	265	350	237	202	188	310	609
119.439	0	535	267	182	170	192	199	494	277	265	353	240	203	189	313	610
119.562	0	532	259	187	169	198	202	491	277	265	351	238	201	187	311	607
119.685	0	524	247	174	168	188	203	484	272	266	340	232	197	181	303	600
119.808	0	522	247	174	166	186	204	481	268	268	339	231	196	181	302	596
119.931	0	523	249	175	164	188	197	478	273	261	339	232	196	182	302	593
120.054	0	522	254	176	165	187	197	483	273	261	344	233	198	183	304	594
120.177	0	522	260	177	168	188	196	488	275	261	348	234	200	185	306	594
120.3	0	525	266	180	169	190	197	493	276	264	354	237	201	187	308	595
120.422	0	528	264	185	169	196	201	495	276	264	354	238	201	187	308	595
120.545	0	520	248	172	170	187	198	485	273	261	341	232	196	181	301	588
120.668	0	516	247	174	169	184	200	483	269	263	340	231	195	180	300	585
120.791	0	516	248	173	165	186	195	481	272	260	341	230	195	182	301	583
120.914	0	519	254	175	165	186	195	484	273	260	344	231	197	183	301	584
121.037	0	520	261	177	168	187	196	488	272	261	348	234	199	184	303	584
121.16	0	522	266	180	170	191	196	494	275	261	354	236	200	187	306	587
121.283	0	523	265	186	170	195	199	496	276	263	356	238	200	186	307	588
121.405	0	519	251	173	170	186	197	489	273	262	345	232	196	181	300	581
121.528	0	519	251	174	169	184	197	486	272	259	344	233	195	182	300	580
121.651	0	515	252	174	166	188	195	484	273	259	345	232	197	182	301	580
121.774	0	519	257	175	168	186	196	489	273	261	349	233	198	185	303	582
121.897	0	525	265	179	169	188	196	493	274	261	354	236	200	186	305	584
122.02	0	526	271	181	171	191	197	497	276	263	358	238	203	187	308	588
122.143	0	527	269	186	173	196	199	498	278	264	360	239	203	187	308	589
122.266	0	523	252	174	171	187	199	492	275	261	348	234	198	182	302	583
122.388	0	521	251	176	170	184	196	489	273	261	346	232	196	182	302	583
122.511	0	521	254	175	167	187	196	486	273	260	346	233	196	182	302	582
122.634	0	521	260	176	168	187	195	489	275	261	350	234	198	185	304	586
122.757	0	524	267	179	171	188	197	494	276	262	355	236	200	187	307	587
122.88	0	529	273	182	172	190	196	500	277	264	361	239	203	188	309	590
123.003	0	528	269	186	173	195	200	502	277	265	361	240	202	190	310	590
123.126	0	520	254	173	172	186	198	493	275	261	348	235	196	183	302	585
123.249	0	521	252	175	170	185	197	490	274	261	346	233	196	181	302	583
123.372	0	521	253	174	168	186	195	486	273	261	347	232	196	182	302	582
123.494	0	521	258	177	168	186	195	489	274	261	350	233	197	185	303	584
123.617	0	522	266	178	169	188	196	497	275	262	356	235	199	187	306	587
123.74	0	525	272	180	171	191	196	501	277	263	361	238	202	188	309	589
123.863	0	527	272	190	173	195	198	503	277	265	363	240	202	188	310	589
123.986	0	522	254	174	171	191	197	491	274	262	348	234	197	182	302	583
124.109	0	518	253	173	171	185	196	490	275	260	347	232	195	183	302	583
124.232	0	519	252	175	168	186	195	489	274	260	348	233	196	183	303	582
124.355	0	521	257	176	168	186	194	490	273	261	351	234	198	185	303	582
124.477	0	523	265	179	170	189	196	495	275	262	355	236	200	187	305	584
124.6	0	524	271	181	173	190	196	500	276	263	361	238	202	188	308	586
124.723	0	524	261	186	170	195	198	498	276	263	357	237	199	186	305	585
124.846	0	520	252	173	170	185	196	491	273	261	348	233	196	183	301	582
124.969	0	518	252	174	170	186	195	489	274	260	348	233	196	183	301	581
125.092	0	517	255	176	168	187	195	489	273	261	350	234	197	184	302	582
125.215	0	520	262	176	168	187	194	494	274	262	354	235	199	185	305	584
125.338	0	524	268	179	171	189	195	499	276	263	358	237	201	188	307	586
125.46	0	526	270	186	173	193	196	501	276	263	362	239	203	189	310	591
125.583	0	520	252	177	170	191	197	493	275	262	351	235	197	184	303	585
125.706	0	518	250	174	170	185	195	487	273	260	346	233	196	184	302	584
125.829	0	518	249	174	171	184	194	487	272	260	346	233	196	184	302	583
125.952	0	517	253	175	167	185	193	486	272	261	348	233	197	185	301	584
126.075	0	519	260	177	169	187	194	491	273	261	353	236	199	188	305	587
126.198	0	523	265	179	169	189	195	495	274	262	357	238	201	189	308	591
126.321	0	522	256	184	170	195	197	491	274	263	353	237	198	186	305	589
126.444	0	516	245	171	169	184	194	483	271	261	343	232	194	182	299	584
126.566	0	514	244	171	167	182	197	480	267	263	340	232	194	182	299	583
126.689	0	513	245	172	166	183	192	479	270	260	342	232	195	182	300	584
126.812	0	516	250	173	165	184	193	481	271	261	344	235	195	185	302	586
126.935	0	519	255	176	167	186	193	486	271	262	348	235	198	187	303	589
127.058	0	520	259	179	169	189	194	489	273	263	352	238	200	188	306	593
127.181	0	516	243	177	167	191	199	481	268	266	343	234	195	183	299	587
127.304	0	514	238	170	166	182	196	475	266	264	337	231	192	182	297	587
127.427	0	512	239	170	165	181	192	473	268	260	336	231	193	182	297	586
127.549	0	510	242	172	163	183	195	472	265	263	337	233	193	184	297	588
127.672	0	513	246	173	164	184	192	475	270	260	340	234	195	185	299	590
127.795	0	517	251	176	165	187	194	480	271	263	345	235	197	187	302	593
127.918	0	517	252	184	167	191	195	482	271	263	347	237	197	187	304	595
128.041	0	510	237	172	164	186	197	472	266	264	337	233	192	182	297	590
128.164	0	510	236	171	163	184	199	467	262	268	334	232	192	182	295	589
128.287	0	513	236	171	160	184	196	467	265	265	334	232	192	183	297	590
128.41	0	512	240	172	162	183	192	468	268	262	337	233	194	185	299	592
128.532	0	514	246	174	164	185	193	472	269	263	341	236	196	187	300	597
128.655	0	516	252	177	165	186	193	476	270	264	346	237	197	188	302	599
128.778	0	520	250	182	166	193	196	479	271	265	347	238	198	188	303	600
128.901	0	514	235	171	163	186	196	467	268	264	335	234	193	184	296	597
129.024	0	511	232	171	163	182	201	464	261	268	332	232	192	183	296	597
129.147	0	512	234	172	160	184	200	461	262	269	332	233	193	183	296	598
129.27	0	515	238	173	161	184	197	464	264	268	335	234	194	185	298	601
129.393	0	516	245	176	161	185	195	467	269	266	340	236	196	187	300	604
129.516	0	519	250	177	164	187	195	475	270	266	344	238	198	189	303	608
129.638	0	522	255	178	166	190	196	479	273	268	350	241	200	191	305	611
129.761	0	521	241	184	164	194	203	473	268	270	341	238	196	187	301	606
129.884	0	516	233	171	163	183	203	465	263	272	333	236	193	184	297	605
130.007	0	515	233	173	159	185	199	461	266	269	333	235	193	185	298	606
130.13	0	517	236	174	160	186	204	463	264	273	336	236	194	186	298	608
130.253	11	520	242	177	161	186	197	467	271	269	339	237	196	188	301	611
130.376	0	523	247	177	165	188	198	471	271	269	343	239	198	190	304	614
130.499	0	526	254	181	165	189	198	478	274	270	349	242	200	191	305	619
130.621	0	530	258	181	168	192	199	483	276	272	355	244	202	192	309	621
130.744	0	527	243	185	165	194	206	476	270	275	343	240	197	188	303	617
130.867	0	524	237	175	166	186	206	469	266	276	337	238	195	186	301	617
130.99	0	523	238	175	162	188	202	465	269	272	338	237	195	188	302	619
131.113	0	525	240	177	162	188	207	468	267	276	340	238	196	189	303	620
131.236	0	529	246	180	163	190	203	472	271	275	344	241	199	190	305	622
131.359	0	531	251	182	167	190	200	476	274	272	349	242	199	192	307	625
131.482	0	532	259	184	169	193	200	483	277	274	354	244	202	194	310	629
131.604	0	537	262	190	170	196	203	489	279	275	360	247	203	194	312	631
131.727	0	532	243	183	167	194	208	480	273	277	346	242	198	190	305	625
131.85	0	530	241	177	166	189	208	473	269	278	342	240	198	189	305	626
131.973	0	529	242	179	165	190	207	472	269	277	343	240	198	189	306	627
132.096	0	531	246	180	166	188	207	478	270	279	345	241	199	192	307	629
132.219	0	532	253	182	166	191	204	482	273	277	350	243	200	192	308	631
132.342	0	535	258	185	169	193	201	486	279	274	356	246	202	194	311	633
132.465	0	537	264	187	171	194	202	493	280	275	360	247	204	195	313	637
132.588	0	538	264	196	173	199	204	495	281	276	362	248	204	194	315	639
132.71	0	532	245	179	168	195	210	484	271	280	348	242	199	189	307	631
132.833	0	528	243	179	168	188	207	482	270	279	346	240	197	189	306	630
132.956	0	526	243	178	165	189	207	479	270	278	347	238	196	188	306	628
133.079	0	526	248	180	166	189	205	482	271	278	350	239	198	190	307	627
133.202	0	529	255	182	168	190	198	488	277	271	355	241	200	191	309	628
133.325	0	528	260	184	169	192	199	493	279	272	359	243	201	193	311	629
133.448	0	529	266	185	171	195	200	499	280	272	364	244	203	195	312	633
133.571	0	524	248	189	170	197	206	495	276	275	355	240	198	187	305	624
133.693	0	520	241	174	168	185	205	486	269	276	346	235	194	185	300	618
133.816	0	515	241	176	169	185	204	484	269	273	346	235	193	184	300	614
133.939	0	512	243	177	165	188	199	482	272	269	348	234	194	185	300	612
134.062	0	514	249	178	168	186	196	491	275	266	352	236	196	186	301	612
134.185	0	517	254	180	168	188	197	493	276	267	357	238	197	188	303	612
134.308	0	516	257	189	169	193	198	495	277	267	359	238	197	189	304	611
134.431	0	506	239	173	166	190	203	486	268	271	346	232	192	182	293	601
134.554	0	504	237	172	168	183	200	486	267	269	344	230	191	180	294	596
134.676	0	504	238	173	163	186	197	482	269	265	343	230	190	181	293	592
134.799	0	503	242	173	164	185	192	483	270	262	347	230	191	182	293	590
134.922	0	502	250	176	166	185	193	490	273	263	352	232	193	184	295	590
135.045	0	505	255	177	167	187	193	494	273	263	356	234	194	185	297	591
135.168	0	500	241	182	167	191	199	489	269	264	348	231	190	180	291	583
135.291	0	492	232	168	167	182	198	480	263	264	339	226	188	175	285	576
135.414	0	489	232	169	163	180	196	477	262	263	339	224	185	175	284	571
135.537	0	488	233	168	164	180	195	478	261	261	340	224	185	176	285	568
135.66	0	490	240	170	162	182	188	481	268	256	343	225	188	179	287	568
135.782	0	491	246	171	164	183	188	485	268	256	348	227	189	180	288	568
135.905	0	490	249	180	166	186	189	487	269	257	351	228	189	181	288	569
136.028	0	483	230	166	164	183	193	479	263	257	338	223	184	174	279	558
136.151	0	478	226	163	162	176	192	473	257	257	333	220	182	172	277	553
136.274	0	477	226	164	161	174	188	472	258	253	331	219	181	172	277	551
136.397	0	475	230	164	158	178	187	470	259	253	334	220	182	173	279	549
136.52	0	477	237	166	160	178	184	474	262	251	338	221	184	176	280	549
136.643	0	481	242	168	162	179	184	479	263	252	342	224	186	177	282	551
136.765	0	480	242	176	163	185	185	482	263	252	345	225	185	178	283	552
136.888	0	473	226	162	159	180	191	471	255	255	331	219	181	171	274	544
137.011	0	470	222	161	160	173	188	467	253	253	328	217	179	170	274	541
137.134	0	468	223	161	155	175	183	462	254	250	328	217	179	170	273	537
137.257	0	468	227	162	156	175	180	465	257	247	330	217	181	173	274	538
137.38	0	470	233	164	158	176	180	469	258	247	335	219	181	174	276	539
137.503	0	473	239	166	161	177	180	475	258	249	339	222	184	175	280	541
137.626	0	476	239	173	161	182	183	477	260	250	341	223	184	176	279	543
137.748	0	469	223	161	159	178	181	465	256	247	328	218	179	171	273	537
137.871	0	465	222	160	157	173	183	462	252	249	327	217	178	170	273	535
137.994	0	468	222	160	155	174	182	460	252	249	326	216	178	170	273	534
138.117	0	468	228	162	157	173	178	464	255	246	329	217	180	172	275	535
138.24	0	470	234	165	158	174	179	468	256	247	334	220	183	174	277	538
138.363	0	473	240	166	160	177	180	474	258	248	339	222	185	176	280	542
138.486	0	478	243	175	162	182	181	477	259	251	343	225	185	177	282	545
138.609	0	471	223	163	159	179	185	466	253	250	330	219	180	172	274	539
138.732	0	469	220	161	159	172	183	461	252	249	325	217	179	170	273	539
138.854	0	469	222	161	154	174	181	458	252	249	325	217	180	171	274	539
138.977	0	470	227	162	156	174	178	461	254	247	327	218	181	173	275	541
139.1	0	474	232	165	156	176	179	464	255	249	332	220	183	175	278	545
139.223	0	476	239	167	159	177	180	469	257	250	337	223	185	175	281	549
139.346	0	480	246	169	160	178	180	475	259	252	343	226	188	178	284	553
139.469	0	480	232	176	159	186	187	470	256	255	335	224	185	176	281	551
139.592	0	477	222	162	158	174	182	463	256	249	326	220	182	172	278	549
139.715	0	476	223	163	154	176	184	455	253	253	325	219	182	173	279	551
139.837	0	476	225	164	154	175	184	458	253	253	326	220	183	174	278	553
139.96	0	479	231	166	155	177	181	463	258	252	330	222	186	176	281	555
140.083	0	483	238	169	159	178	182	467	258	254	335	224	189	178	285	559
140.206	0	484	244	171	162	179	183	472	260	256	340	227	191	180	288	564
140.329	0	489	243	178	161	186	187	475	262	257	343	229	190	179	289	566
140.452	0	485	227	166	160	179	188	465	257	258	330	223	185	175	283	564
140.575	0	486	226	167	155	179	185	460	259	255	328	223	185	176	284	565
140.698	0	486	228	168	156	178	188	459	257	258	328	224	187	176	285	567
140.82	0	487	233	169	157	179	185	464	261	256	333	225	189	178	286	570
140.943	0	493	239	171	159	180	186	469	262	258	338	228	190	180	290	574
141.066	0	496	245	173	162	182	187	473	264	259	342	230	193	182	293	579
141.189	0	495	235	180	160	188	190	471	264	260	338	229	190	179	290	577
141.312	0	489	226	166	159	177	193	465	255	263	329	224	187	175	286	573
141.435	0	489	226	168	158	178	193	462	255	263	329	224	187	176	287	573
141.558	0	491	228	167	156	178	190	461	257	261	330	224	188	177	287	574
141.681	0	491	234	171	158	179	190	466	259	261	334	225	190	178	289	578
141.804	0	494	241	173	160	181	187	470	265	260	339	228	192	180	292	581
141.926	0	499	246	172	162	184	188	476	264	261	344	230	193	182	294	584
142.049	0	493	229	176	158	185	194	468	260	263	332	226	189	176	288	578
142.172	0	487	223	165	158	176	194	461	255	264	326	222	186	174	285	575
142.295	0	486	223	168	156	175	192	458	255	263	327	221	186	173	285	573
142.418	0	489	225	167	154	177	193	459	254	263	327	223	186	175	285	574
142.541	0	488	233	167	156	178	186	463	262	257	331	224	188	176	288	575
142.664	0	490	238	171	159	180	185	468	263	259	336	227	191	178	290	578
142.787	0	491	240	179	159	183	187	472	264	260	339	227	191	179	292	580
142.909	0	488	222	166	156	180	194	459	255	263	325	222	186	172	284	572
143.032	0	482	219	164	156	174	191	455	253	262	321	220	185	172	283	570
143.155	0	480	221	165	152	176	191	451	252	261	322	220	185	172	283	568
143.278	0	481	225	165	154	174	189	456	252	262	324	220	186	174	284	569
143.401	0	486	231	167	155	176	187	461	257	259	328	222	188	176	286	570
143.524	0	483	236	168	158	178	186	464	260	258	334	225	189	176	290	575
143.647	0	480	224	175	155	183	194	457	254	263	327	223	187	174	285	571
143.77	0	479	217	164	152	174	191	450	252	260	319	220	184	171	282	567
143.892	0	479	218	163	152	175	190	449	251	261	318	220	185	172	283	566
144.015	0	478	221	164	153	174	189	449	250	261	320	221	185	173	284	567
144.138	0	479	227	165	153	175	186	455	254	258	326	222	187	175	286	569
144.261	0	481	233	169	156	176	184	458	259	256	329	224	190	176	289	571
144.384	0	484	227	174	155	184	190	457	256	260	326	224	188	175	286	569
144.507	0	477	216	161	152	176	190	445	250	260	316	219	185	171	282	566
144.63	0	475	215	162	150	174	190	443	249	260	315	219	184	172	283	567
144.753	0	476	216	163	152	172	188	446	250	260	316	220	186	172	284	568
144.876	0	480	223	164	151	173	185	448	253	257	319	222	187	175	285	569
144.998	0	481	228	166	153	176	183	452	257	256	324	223	188	176	288	573
145.121	0	483	232	172	155	179	185	456	258	257	328	225	190	178	290	576
145.244	0	479	214	165	151	178	192	444	250	261	317	221	184	172	283	570
145.367	0	478	211	162	149	171	189	439	248	260	312	219	184	171	282	569
145.49	0	478	212	162	146	172	189	436	248	260	310	219	185	171	283	570
145.613	0	477	216	163	149	171	185	439	252	258	312	220	186	173	284	571
145.736	0	481	222	165	150	174	189	445	250	262	318	222	188	174	287	575
145.859	0	486	228	167	153	175	184	449	256	256	322	224	190	177	289	578
145.981	0	486	230	175	154	180	186	453	258	259	325	226	190	177	290	582
146.104	0	480	213	164	150	179	192	439	249	264	312	222	186	173	285	576
146.227	0	480	210	162	146	173	191	434	249	263	309	220	186	172	284	576
146.35	0	482	212	163	148	173	190	433	248	262	309	221	186	172	284	577
146.473	0	483	216	164	148	172	191	437	249	264	312	222	187	174	287	579
146.596	0	484	221	165	151	174	188	442	253	262	316	224	190	176	289	583
146.719	0	489	227	168	152	176	189	447	256	263	321	226	192	177	292	586
146.842	0	492	229	175	153	181	190	450	256	264	324	228	192	178	292	589
146.964	0	486	212	165	149	178	193	437	251	265	311	223	188	173	287	584
147.087	0	482	212	164	147	174	193	435	250	266	311	223	187	173	287	583
147.21	0	487	213	164	149	173	193	436	251	266	311	223	188	174	287	584
147.333	0	488	218	165	149	173	193	440	250	267	315	223	189	176	289	586
147.456	0	489	225	168	152	175	191	446	255	264	319	226	191	177	290	588
147.579	0	492	230	170	154	177	191	450	258	266	325	227	193	178	292	591
147.702	0	496	232	179	155	183	193	455	259	267	329	229	193	178	294	593
147.825	0	491	212	168	149	180	197	441	254	269	316	224	187	172	285	586
147.948	0	488	211	165	147	176	195	438	252	267	311	222	186	171	284	585
148.07	0	485	211	166	148	174	195	439	252	267	313	221	187	171	285	583
148.193	0	487	216	164	150	174	194	442	253	266	315	221	188	173	285	583
148.316	0	489	223	169	151	175	194	447	253	268	319	222	189	174	287	584
148.439	0	491	228	170	152	177	191	454	258	266	324	225	191	176	289	585
148.562	0	492	234	170	155	180	193	458	260	267	331	227	193	178	292	590
148.685	0	490	216	173	151	185	198	450	255	268	320	222	188	171	284	582
148.808	0	485	210	163	150	173	195	442	253	266	313	220	185	169	282	577
148.931	0	483	210	164	149	173	194	441	251	265	314	219	185	170	282	575
149.053	0	482	215	165	149	174	192	444	253	265	315	220	185	171	283	575
149.176	0	486	223	166	152	174	192	449	254	265	320	221	187	173	285	575
149.299	0	489	228	169	154	176	187	455	261	260	325	223	189	174	288	578
149.422	0	491	236	171	155	177	187	462	262	262	331	226	192	176	290	580
149.545	0	490	228	176	156	184	193	461	260	266	330	226	190	176	288	580
149.668	0	484	214	163	152	176	195	450	254	266	318	221	186	171	283	574
149.791	0	483	214	165	150	174	194	446	253	265	317	220	186	171	284	573
149.914	0	483	216	165	150	173	192	448	254	264	319	219	187	172	285	574
150.036	0	484	223	165	153	173	192	453	255	264	323	221	189	173	286	576
150.159	0	489	231	168	156	176	190	459	259	262	328	224	191	175	289	578
150.282	0	494	237	171	156	178	187	465	263	260	334	226	193	178	292	581
150.405	0	491	232	176	157	182	192	465	260	264	334	227	192	178	291	581
150.528	0	486	217	163	152	177	194	453	254	266	322	222	187	173	285	576
150.651	0	485	217	165	152	175	193	452	254	265	322	221	187	172	286	575
150.774	0	486	219	164	152	174	192	452	254	264	322	221	187	173	286	574
150.897	0	486	226	166	153	174	189	458	257	261	326	222	189	175	288	576
151.02	0	489	234	168	156	175	189	462	259	262	332	223	191	177	290	579
151.142	0	493	240	170	158	178	186	469	263	261	337	226	193	178	293	581
151.265	0	493	237	178	158	183	192	471	261	264	339	228	193	179	292	581
151.388	0	485	218	162	155	177	194	459	255	264	323	222	187	171	285	575
151.511	0	482	217	163	154	172	191	456	254	262	322	219	186	171	283	571
151.634	0	482	218	164	154	173	191	455	253	262	322	219	185	170	283	570
151.757	0	483	224	164	154	172	190	458	253	261	326	219	187	174	285	569
151.88	0	483	231	166	155	175	186	463	257	259	331	222	187	175	287	571
152.003	0	485	238	168	158	175	184	469	262	257	337	224	191	176	289	573
152.125	0	488	238	178	159	181	186	472	262	257	340	225	191	177	289	574
152.248	0	479	217	162	155	176	192	461	253	261	324	219	186	170	279	564
152.371	0	475	216	160	152	172	190	455	252	259	321	217	184	169	280	561
152.494	0	474	217	162	152	172	188	455	251	258	323	217	184	169	279	559
152.617	0	476	222	162	153	171	185	458	255	256	325	217	185	172	280	558
152.74	0	477	230	165	156	173	183	463	258	253	329	220	188	173	282	560
152.863	0	480	237	167	158	174	183	469	259	255	335	221	189	175	285	563
152.986	0	482	241	175	158	178	184	473	263	256	340	225	190	176	287	565
153.108	0	477	219	165	155	178	189	463	256	256	327	219	185	169	278	557
153.231	0	473	216	160	154	171	188	457	251	258	321	217	183	169	278	554
153.354	0	470	217	161	153	172	188	455	250	256	322	216	183	169	277	552
153.477	0	471	221	161	154	171	184	457	253	254	324	217	185	171	279	553
153.6	0	475	228	164	155	172	182	463	257	252	330	219	186	173	279	554
153.723	0	477	234	165	157	174	182	468	258	254	334	221	188	174	282	558
153.846	0	479	233	174	158	178	185	472	261	255	336	222	189	176	283	559
153.969	0	471	215	161	153	175	189	458	251	257	323	217	183	169	276	553
154.092	0	472	216	161	154	169	187	456	250	257	322	217	182	170	277	551
154.214	0	470	216	161	152	170	186	455	250	256	322	216	183	169	277	551
154.337	0	471	222	162	154	171	184	460	253	254	325	217	186	171	278	552
154.46	0	473	229	163	156	173	181	465	257	253	331	219	186	174	281	554
154.583	0	478	235	165	158	174	181	470	259	254	335	222	189	175	282	558
154.706	0	473	220	171	154	180	188	462	255	256	328	219	184	171	278	553
154.829	0	467	212	159	152	169	187	454	249	256	318	215	182	168	273	550
154.952	0	466	212	159	151	169	186	452	249	256	319	215	181	168	274	549
155.075	0	469	215	158	151	170	186	452	249	256	320	215	183	170	275	549
155.197	0	471	221	161	153	170	181	457	255	251	324	218	185	172	277	553
155.32	0	472	228	163	155	172	180	459	256	252	329	220	186	173	279	555
155.443	0	473	229	172	156	177	183	465	258	253	332	220	186	174	279	556
155.566	0	469	209	160	152	172	188	451	249	257	316	216	182	167	270	549
155.689	0	464	206	158	151	165	186	448	247	256	314	214	180	167	270	548
155.812	0	462	207	158	149	166	185	446	245	255	314	213	180	167	270	548
155.935	0	464	212	158	149	168	185	448	247	255	317	214	180	170	272	549
156.058	0	469	218	160	151	169	182	451	250	254	320	217	183	171	273	551
156.18	0	470	224	162	154	171	181	455	255	251	325	219	186	172	275	554
156.303	0	469	221	167	154	177	182	457	255	253	326	219	185	173	275	556
156.426	0	463	204	156	148	172	186	442	247	256	312	214	180	167	268	549
156.549	0	463	202	157	148	168	186	441	246	254	310	213	178	167	266	548
156.672	0	462	204	156	146	166	185	439	244	256	309	213	178	167	267	549
156.795	0	462	210	157	148	168	181	442	249	254	313	214	180	169	268	550
156.918	0	465	215	160	149	169	181	448	249	254	318	216	183	171	270	553
157.041	0	469	222	161	153	170	180	452	254	253	321	219	184	173	273	556
157.164	0	470	221	169	153	176	182	455	254	254	324	221	185	173	274	557
157.286	0	462	203	159	148	172	187	442	247	257	312	216	179	168	266	552
157.409	0	462	203	158	148	168	187	437	246	257	310	214	178	168	266	553
157.532	0	464	204	157	147	168	186	439	246	257	311	214	179	169	267	553
157.655	0	464	209	158	147	168	183	442	249	256	312	216	181	170	269	555
157.778	0	467	216	161	150	170	183	448	251	256	318	217	184	172	271	559
157.901	0	470	221	163	153	172	181	452	255	254	323	220	185	173	274	563
158.024	0	475	227	163	155	174	182	458	256	256	329	223	188	176	276	567
158.147	0	471	212	171	151	180	187	450	252	259	319	221	183	172	271	563
158.269	0	466	203	159	148	171	187	440	248	260	312	217	181	169	268	562
158.392	0	467	204	159	147	169	189	438	247	261	311	217	180	171	269	564
158.515	0	470	207	160	148	169	187	441	247	261	313	218	182	173	269	565
158.638	0	471	214	162	149	169	182	446	255	256	318	219	184	173	273	569
158.761	0	474	221	164	152	172	183	451	256	258	323	222	186	175	275	573
158.884	0	477	227	166	155	174	183	458	258	259	329	224	188	177	277	578
159.007	0	483	233	168	157	177	185	463	259	261	334	228	190	179	279	582
159.13	0	477	211	169	154	179	193	453	252	266	321	223	184	175	274	577
159.252	0	474	206	161	150	172	191	443	250	265	315	220	183	172	273	576
159.375	0	474	208	162	149	172	191	443	251	265	315	221	183	173	274	579
159.498	0	478	212	162	150	171	190	444	251	265	317	221	185	176	275	582
159.621	0	478	218	164	154	173	186	449	258	261	321	224	187	177	277	586
159.744	0	482	224	168	155	175	189	456	256	265	328	226	190	179	281	591
159.867	0	486	230	169	157	177	187	462	262	263	334	228	191	182	282	596
159.99	0	491	235	178	159	181	189	467	263	266	339	231	193	182	285	598
160.113	0	483	213	169	155	180	196	455	254	270	323	225	186	177	279	594
160.236	0	482	212	163	153	174	194	448	254	269	320	224	186	176	280	595
160.358	0	484	213	166	152	174	194	449	255	269	321	225	186	177	280	596
160.481	0	486	217	166	153	174	194	453	254	270	324	226	188	179	281	599
160.604	0	485	224	169	155	175	191	457	259	268	329	228	190	180	283	602
160.727	0	489	231	171	157	177	193	463	261	268	334	230	192	182	286	605
160.85	0	493	236	172	159	180	193	468	263	270	340	232	194	184	288	609
160.973	0	491	222	181	157	187	196	463	262	270	331	230	189	181	284	606
161.096	0	485	212	165	155	175	196	454	256	271	322	226	187	176	282	603
161.219	0	483	213	167	153	176	195	452	256	271	324	226	187	177	282	604
161.341	0	485	215	167	153	174	195	453	256	271	324	226	187	178	281	603
161.464	0	486	222	168	155	176	196	459	256	272	329	227	189	180	284	605
161.587	0	487	229	171	158	177	195	463	257	272	334	229	190	181	286	609
161.71	0	487	235	173	160	179	192	471	263	270	339	231	193	182	288	611
161.833	0	487	227	179	158	186	198	469	260	273	337	231	189	181	285	606
161.956	0	482	210	163	156	174	195	459	256	270	323	224	185	174	278	600
162.079	0	477	209	164	151	174	194	452	255	269	322	222	185	174	277	598
162.202	0	474	210	165	151	173	193	452	255	269	322	221	184	174	277	595
162.324	0	474	216	165	153	173	191	456	255	267	325	222	185	176	278	595
162.447	0	478	224	168	156	174	192	462	256	268	330	224	187	178	280	595
162.57	0	479	229	168	157	176	189	466	259	267	335	226	189	179	283	598
162.693	0	477	224	174	158	183	194	467	258	268	334	226	188	178	280	596
162.816	0	470	207	161	155	173	193	455	254	267	320	220	182	171	272	587
162.939	0	468	206	161	152	171	190	449	253	264	317	218	181	170	272	583
163.062	0	463	205	161	150	171	189	448	252	264	317	217	181	171	272	579
163.185	0	463	212	161	152	170	189	452	252	264	321	218	181	172	273	580
163.308	0	466	218	163	152	172	189	456	253	263	325	219	183	174	275	580
163.43	0	469	223	164	155	173	185	461	257	262	329	222	185	176	276	581
163.553	0	464	210	171	153	179	191	455	252	263	323	219	181	172	271	574
163.676	0	457	201	158	151	169	188	448	249	261	315	215	178	169	268	569
163.799	0	455	202	159	149	169	187	446	250	260	315	214	178	169	268	566
163.922	0	456	204	158	148	168	186	446	249	259	315	215	177	169	268	564
164.045	0	457	211	159	150	168	185	450	250	259	319	216	180	171	271	565
164.168	0	459	215	160	152	171	184	455	253	257	323	217	181	173	272	566
164.291	0	461	217	169	154	175	185	458	254	258	325	219	181	174	273	567
164.413	0	453	198	157	150	171	188	446	248	259	312	213	177	166	265	559
164.536	0	450	196	154	147	167	185	438	246	256	308	212	175	166	263	556
164.659	0	447	196	154	146	166	183	438	245	256	308	211	174	166	265	553
164.782	0	449	200	154	148	166	183	440	245	257	311	212	177	168	265	554
164.905	0	452	206	156	148	168	180	446	249	254	314	214	178	170	267	555
165.028	0	452	213	157	152	168	178	449	253	252	318	216	179	171	270	557
165.151	0	452	207	163	150	175	186	449	248	258	317	216	178	170	268	557
165.274	0	446	192	153	148	165	184	438	244	255	305	211	174	165	262	549
165.396	0	444	191	151	144	164	182	431	243	253	303	209	173	163	262	546
165.519	0	443	192	152	143	164	181	431	242	254	303	208	172	165	262	547
165.642	0	443	197	152	145	163	181	435	242	254	306	210	174	166	263	547
165.765	0	446	203	154	147	164	182	439	244	254	311	212	177	169	265	548
165.888	1	448	209	156	150	167	175	443	249	249	314	214	178	170	267	551
166.011	0	449	206	160	150	172	181	445	248	253	314	214	177	169	267	551
166.134	0	440	189	151	143	167	182	431	241	252	303	208	172	163	260	545
166.257	0	438	187	150	142	163	180	428	240	251	300	207	170	162	259	540
166.38	0	437	188	150	141	161	178	428	239	251	300	206	170	162	258	538
166.502	0	436	194	151	143	162	178	432	239	250	303	205	172	164	261	537
166.625	0	438	200	152	145	163	176	436	244	248	307	208	173	165	262	537
166.748	0	442	206	154	148	164	176	441	245	249	311	209	175	167	263	539
166.871	0	438	195	160	146	170	179	439	244	248	308	208	173	163	259	534
166.994	0	430	184	148	141	163	179	429	238	248	299	203	168	159	254	527
167.117	0	429	185	147	141	160	178	426	237	246	298	202	168	159	254	524
167.24	0	429	188	147	142	159	177	429	237	247	299	202	168	160	254	520
167.363	0	429	194	148	143	159	176	433	237	247	302	203	170	161	256	521
167.485	0	431	201	151	146	163	173	438	241	245	308	205	172	162	257	522
167.608	0	435	207	151	148	163	171	446	246	242	313	207	174	164	260	523
167.731	0	434	195	160	146	170	177	441	242	246	308	206	171	161	256	518
167.854	0	425	183	147	141	161	176	428	236	244	298	200	167	155	250	512
167.977	0	421	184	146	140	159	175	428	235	243	297	199	166	156	250	508
168.1	0	422	186	145	140	158	174	430	236	242	299	199	166	157	251	506
168.223	0	427	195	148	143	159	171	436	239	241	304	202	169	159	253	506
168.346	0	427	202	151	146	161	170	440	245	240	308	205	173	161	256	510
168.468	0	429	211	151	148	162	174	446	249	239	311	209	177	161	259	509
168.591	0	433	204	161	148	170	173	445	247	240	311	208	176	160	260	511
168.714	0	428	187	147	143	163	175	433	237	244	300	202	171	156	255	507
168.837	0	423	188	146	142	160	176	431	237	243	300	201	170	157	256	506
168.96	0	424	190	148	142	159	172	432	240	240	301	201	169	158	256	507
169.083	0	428	198	148	145	160	169	438	244	239	307	203	171	161	257	509
169.206	0	433	205	152	148	162	170	445	245	241	311	206	174	163	259	512
169.329	0	435	212	154	150	165	171	450	246	242	317	208	176	165	262	516
169.452	0	430	193	156	147	168	174	442	245	241	308	205	171	161	257	512
169.574	0	430	191	148	145	161	173	438	242	243	305	202	170	160	257	510
169.697	0	432	193	151	144	162	173	440	242	243	307	203	170	160	257	511
169.82	0	433	197	150	146	161	170	443	245	240	308	204	172	162	258	513
169.943	0	436	206	152	148	164	171	448	246	242	315	207	174	164	261	517
170.066	0	439	211	154	151	166	172	454	248	243	320	210	176	166	264	520
170.189	0	437	193	156	146	170	177	445	243	245	311	205	171	162	258	516
170.312	0	435	190	149	144	162	173	439	241	243	306	203	170	160	257	514
170.435	0	434	193	151	145	162	174	440	242	243	307	204	171	162	258	514
170.557	0	436	197	150	146	161	170	443	246	241	309	205	173	164	260	517
170.68	0	442	205	153	149	163	171	447	247	243	316	207	175	166	262	520
170.803	0	445	212	154	151	165	173	454	249	244	320	210	177	167	265	526
170.926	0	441	198	163	148	171	176	450	249	244	315	209	174	164	262	524
171.049	0	437	188	150	147	162	178	439	240	248	305	204	172	160	259	520
171.172	0	439	188	149	144	162	178	436	239	247	305	204	170	162	258	520
171.295	0	439	191	149	145	161	173	437	242	245	306	204	172	162	259	522
171.418	0	441	199	151	146	162	172	443	246	243	311	207	174	164	262	525
171.54	0	445	205	154	149	165	172	447	248	245	316	209	177	166	264	530
171.663	0	449	201	159	149	172	180	448	245	249	314	211	176	166	264	530
171.786	0	442	186	150	145	163	179	434	240	249	302	205	171	161	259	527
171.909	0	438	186	149	143	162	178	430	240	248	300	204	171	161	259	526
172.032	0	440	189	150	143	162	178	431	239	248	302	205	171	162	261	528
172.155	0	445	195	151	144	162	175	436	243	247	306	206	174	165	262	530
172.278	0	447	201	153	148	163	172	441	246	245	310	209	177	166	264	534
172.401	0	450	208	154	149	166	174	447	249	247	316	211	179	167	268	539
172.524	0	446	190	159	144	171	179	437	244	248	307	209	174	164	264	535
172.646	0	447	185	150	142	162	180	429	239	250	300	206	172	163	261	534
172.769	0	446	187	150	142	162	180	429	239	250	299	205	172	163	262	537
172.892	0	446	191	151	143	162	176	431	243	248	302	207	174	165	264	539
173.015	0	452	198	154	146	163	177	436	244	249	307	209	177	167	266	542
173.138	0	455	205	156	149	167	175	442	248	249	312	212	179	168	269	546
173.261	0	459	210	158	151	169	176	447	249	249	317	213	181	171	272	551
173.384	0	453	191	158	146	172	184	436	242	254	307	210	175	167	267	548
173.507	0	453	188	152	143	164	182	429	242	254	302	209	175	165	267	548
173.629	0	455	190	154	144	165	182	428	241	254	302	209	176	167	268	550
173.752	0	457	194	154	144	164	178	434	245	253	305	210	178	167	269	554
173.875	0	458	201	155	147	166	180	438	247	253	310	212	180	170	271	557
173.998	0	462	207	158	149	168	177	443	251	251	315	214	182	171	274	561
174.121	0	462	200	164	147	174	183	442	248	255	314	216	180	170	273	560
174.244	0	458	188	154	144	167	184	431	243	257	304	211	178	167	270	558
174.367	0	457	191	154	144	164	184	430	243	257	303	211	178	168	271	559
174.49	0	460	191	155	144	165	183	432	244	257	306	211	179	169	272	562
174.612	0	462	198	155	147	165	181	437	248	256	309	213	180	171	275	564
174.735	0	465	205	159	150	169	181	442	250	257	315	216	182	173	276	569
174.858	0	465	209	164	151	172	180	448	254	255	320	219	185	174	279	573
174.981	0	461	189	159	145	173	187	436	246	260	308	213	179	169	272	567
175.104	0	459	187	153	143	165	185	429	245	260	304	211	179	167	272	566
175.227	0	458	188	153	143	165	184	430	245	259	305	212	178	169	273	567
175.35	0	458	192	153	145	164	183	435	246	259	308	213	180	169	273	568
175.473	0	461	199	156	146	166	184	441	246	261	313	216	182	171	276	570
175.596	0	463	206	158	148	168	179	445	254	256	318	217	184	174	279	573
175.718	0	463	203	164	149	174	184	447	251	261	319	218	184	173	279	574
175.841	0	455	185	154	144	168	186	434	248	261	306	214	179	168	273	568
175.964	0	454	185	152	142	165	184	431	246	260	305	212	179	167	273	567
176.087	0	455	187	153	142	164	184	431	245	260	305	212	179	168	275	567
176.21	0	455	194	153	145	164	183	437	247	260	309	214	181	170	275	569
176.333	0	457	201	156	147	166	181	442	251	257	315	215	183	171	277	571
176.456	0	461	208	157	149	168	182	449	253	259	319	217	184	173	280	574
176.579	0	458	195	166	147	175	185	444	252	260	314	215	181	171	276	570
176.701	0	453	186	152	144	165	184	433	246	259	306	212	178	168	273	567
176.824	0	453	187	152	144	164	183	434	246	259	307	211	179	168	274	566
176.947	0	453	191	152	144	163	184	437	246	259	309	212	179	169	274	565
177.07	0	456	198	154	147	165	182	442	247	260	313	213	182	170	276	566
177.193	0	457	205	156	149	166	181	449	252	256	319	214	183	172	278	569
177.316	0	458	207	165	150	172	179	452	256	255	323	217	184	172	279	569
177.439	0	454	188	154	146	168	185	438	247	259	309	211	178	166	272	561
177.562	0	452	186	151	144	163	182	435	245	257	308	210	177	166	272	559
177.684	0	451	189	151	144	164	181	437	245	256	307	210	178	166	273	558
177.807	0	449	196	151	146	163	182	440	245	257	312	210	179	168	273	559
177.93	0	455	203	154	148	165	179	447	250	254	316	213	182	171	275	561
178.053	0	457	209	157	151	165	176	451	254	253	322	216	183	171	277	562
178.176	0	456	201	163	149	173	182	451	251	256	319	215	181	170	276	561
178.299	0	449	186	150	144	165	182	437	245	256	308	210	178	165	271	554
178.422	0	449	187	150	144	163	181	436	244	254	307	209	177	165	270	552
178.545	0	448	190	151	144	162	181	436	243	254	309	209	178	167	271	552
178.668	0	451	197	151	147	163	177	442	247	252	313	210	180	169	272	554
178.79	0	454	205	154	149	165	174	447	252	250	319	213	181	170	275	557
178.913	0	458	211	157	150	166	176	453	253	252	324	215	184	172	278	559
179.036	0	455	197	165	149	173	181	448	250	254	318	214	180	169	274	556
179.159	0	450	188	151	145	163	181	436	244	254	308	210	178	166	271	553
179.282	0	449	189	151	144	163	181	437	243	254	308	208	177	167	272	552
179.405	0	450	192	151	145	162	181	440	245	254	311	209	178	168	271	552
179.528	0	451	201	153	147	161	174	444	250	249	315	212	180	169	274	554
179.651	0	454	207	155	149	164	175	450	253	250	321	214	182	171	276	557
179.773	0	455	209	164	151	170	176	454	253	251	323	215	183	172	278	557
179.896	0	450	188	152	147	166	182	441	244	255	311	211	179	167	271	551
180.019	0	448	190	152	145	162	181	438	244	253	310	211	177	166	271	550
180.142	0	446	192	151	145	162	177	440	247	249	311	209	178	167	272	551
180.265	0	448	199	151	146	162	177	445	247	251	315	211	180	169	273	552
180.388	0	453	205	154	150	164	173	451	252	249	320	215	183	171	276	554
180.511	0	456	212	155	152	166	175	455	253	252	326	216	184	173	278	558
180.634	0	450	195	163	149	172	180	449	249	253	318	214	179	168	274	552
180.756	0	446	188	149	145	163	180	439	244	253	311	210	178	166	269	549
180.879	0	448	190	151	145	161	179	439	243	252	311	209	177	166	270	547
181.002	0	446	193	150	146	160	178	441	243	254	313	209	178	166	271	548
181.125	0	446	202	152	149	162	176	446	247	251	318	211	181	169	272	550
181.248	0	451	209	155	150	164	174	452	252	249	323	214	183	171	275	552
181.371	0	454	207	163	151	171	179	455	250	253	324	215	182	171	276	552
181.494	0	444	186	150	144	166	182	441	244	253	310	209	177	164	268	544
181.617	0	442	187	150	145	161	179	437	243	251	309	208	177	165	269	543
181.74	0	442	189	150	144	161	179	438	243	251	310	207	176	165	269	541
181.862	0	445	196	149	146	160	175	443	246	249	313	209	178	166	270	542
181.985	0	446	204	152	149	162	172	448	249	247	318	211	180	169	271	544
182.108	0	449	210	155	151	164	173	455	251	248	324	213	183	170	274	546
182.231	0	447	199	162	150	172	179	452	248	251	320	214	180	168	271	544
182.354	0	443	186	148	145	162	178	439	242	251	309	208	176	164	266	538
182.477	0	440	188	149	144	161	178	439	241	251	309	208	176	165	267	537
182.6	0	440	191	150	146	159	175	440	244	248	311	208	176	165	267	536
182.723	0	441	199	151	147	162	175	444	247	249	316	209	179	167	269	539
182.845	0	445	206	153	149	163	172	451	249	247	321	211	181	168	273	541
182.968	0	447	208	162	150	168	174	455	251	249	324	213	182	169	273	542
183.091	0	439	187	150	145	166	180	442	243	251	311	209	176	165	267	536
183.214	0	440	189	150	145	160	178	439	243	251	311	208	175	164	268	535
183.337	0	440	190	149	145	162	174	442	245	248	311	208	176	165	267	535
183.46	0	442	197	150	146	161	172	444	249	246	315	209	178	166	269	536
183.583	0	443	204	153	148	162	171	451	250	247	321	211	181	169	272	540
183.706	0	446	211	158	150	166	174	456	252	248	326	214	182	170	274	542
183.828	0	442	189	154	146	169	181	444	243	252	313	210	177	165	267	535
183.951	0	439	188	148	144	161	178	439	242	252	310	208	176	164	266	534
184.074	0	436	189	151	144	161	178	440	241	251	311	206	175	164	266	533
184.197	0	437	194	149	144	159	177	443	243	251	313	209	177	165	267	533
184.32	0	442	202	152	147	161	170	448	249	246	318	211	180	168	270	536
184.443	0	444	209	153	150	164	173	454	250	247	322	212	181	169	271	540
184.566	0	439	193	161	147	170	180	447	244	252	316	210	177	165	267	535
184.689	0	435	184	147	144	159	177	439	241	249	307	205	174	162	262	530
184.812	0	436	185	148	142	159	176	437	239	248	307	205	174	161	263	527
184.934	0	435	188	147	145	158	172	437	242	245	309	205	174	164	264	527
185.057	0	431	197	150	144	159	173	443	244	246	313	207	176	164	266	527
185.18	0	433	204	152	148	162	171	448	248	244	319	210	179	166	268	527
185.303	0	435	206	161	150	168	173	452	249	246	321	212	180	167	268	526
185.426	0	428	184	150	144	165	179	438	241	249	308	206	174	161	261	519
185.549	0	428	183	148	142	160	176	436	238	247	306	204	173	160	259	519
185.672	0	425	185	147	141	158	175	434	240	248	306	204	173	161	261	517
185.795	0	428	191	148	143	159	172	438	242	245	309	205	175	163	262	518
185.917	0	431	197	150	145	161	170	443	245	243	314	208	177	164	264	521
186.04	0	432	203	152	148	163	170	449	248	244	319	210	179	167	267	526
186.163	0	432	190	160	146	167	176	445	244	246	313	209	175	164	263	521
186.286	0	429	183	147	141	160	175	434	239	246	306	204	173	162	260	519
186.409	0	429	185	148	141	159	172	434	241	243	306	205	173	161	261	520
186.532	0	428	187	148	142	158	172	436	241	243	307	205	174	163	262	521
186.655	0	433	196	150	145	160	169	441	246	242	312	208	176	166	264	524
186.778	0	438	202	152	147	161	170	448	246	243	316	210	179	167	267	528
186.9	0	435	192	161	145	169	173	444	247	243	313	210	176	165	264	526
187.023	0	429	181	147	142	159	176	433	238	247	304	204	173	162	260	522
187.146	0	431	183	147	141	158	174	431	238	246	304	205	173	162	261	523
187.269	0	433	185	148	142	159	172	432	240	244	305	205	175	163	263	525
187.392	0	434	193	148	143	158	168	437	244	242	310	208	176	166	265	528
187.515	0	437	199	151	146	161	171	443	246	243	315	210	178	167	267	532
187.638	0	440	201	161	147	167	172	446	246	245	316	212	179	168	268	533
187.761	0	434	182	149	143	161	177	432	238	249	304	208	174	163	262	528
187.884	0	434	181	148	141	159	176	427	237	248	302	206	173	163	262	529
188.006	0	434	183	148	141	159	176	427	238	248	301	206	174	164	264	530
188.129	0	437	188	149	143	157	172	431	241	247	305	208	176	165	265	532
188.252	0	440	196	151	145	160	170	436	244	245	310	210	178	167	267	536
188.375	0	443	201	153	146	162	171	442	246	246	315	212	180	169	269	541
188.498	0	443	192	160	146	169	177	439	245	249	312	213	177	167	267	539
188.621	0	439	180	148	141	160	178	426	238	249	302	207	174	163	263	536
188.744	0	438	181	148	139	159	177	424	237	250	301	207	174	165	263	538
188.867	0	439	184	149	141	159	174	427	240	248	303	207	175	165	264	539
188.989	0	441	190	151	143	160	175	431	242	248	306	210	177	168	266	542
189.112	0	446	196	153	145	162	172	437	245	246	312	212	179	169	268	545
189.235	0	448	201	153	147	164	174	442	247	248	315	214	181	169	270	549
189.358	0	442	185	158	144	169	181	431	240	253	306	211	176	166	264	544
189.481	0	441	181	148	141	160	179	425	239	250	302	208	175	165	264	544
189.604	0	441	181	150	140	160	179	427	239	252	303	209	174	165	263	543
189.727	0	440	185	149	142	159	178	429	239	251	304	209	175	164	265	543
189.85	0	442	191	152	144	161	176	435	242	250	310	210	177	168	265	545
189.972	0	445	198	154	146	164	173	440	247	249	314	213	180	168	267	548
190.095	0	447	194	159	146	170	180	442	245	253	314	214	178	168	267	549
190.218	0	439	178	150	141	162	180	428	239	253	303	208	174	163	260	542
190.341	0	435	179	150	140	159	178	427	239	252	302	207	173	163	260	542
190.464	0	436	181	148	141	160	179	428	239	252	302	207	173	163	261	540
190.587	0	439	187	150	142	160	179	432	239	252	307	208	175	165	263	542
190.71	0	440	194	151	145	161	173	438	248	248	312	211	177	166	264	544
190.833	0	443	201	154	148	163	173	445	249	249	317	212	180	168	267	548
190.956	0	441	194	160	146	170	179	445	247	252	316	214	178	167	265	546
191.078	0	439	179	149	142	161	180	431	241	254	304	208	173	162	259	540
191.201	0	435	179	149	140	159	179	427	241	252	303	208	173	163	259	540
191.324	0	436	181	150	141	159	179	430	240	252	304	207	174	163	259	540
191.447	0	437	188	150	143	159	178	435	242	253	309	209	176	166	263	542
191.57	0	440	196	153	145	162	176	441	246	251	314	211	178	167	265	545
191.693	0	446	202	155	148	164	174	446	250	250	319	214	181	169	267	548
191.816	0	447	203	164	149	169	176	448	252	252	321	215	180	171	268	551
191.939	0	440	182	152	143	165	182	434	243	255	308	210	175	165	262	546
192.061	11	443	181	151	142	161	182	431	242	255	305	209	175	165	262	546
192.184	0	442	185	150	142	160	180	431	241	255	306	210	176	165	263	547
192.307	0	444	191	152	145	160	178	435	245	253	311	212	177	168	264	550
192.43	0	448	198	154	147	162	178	442	248	254	317	214	180	170	268	554
192.553	0	452	204	157	148	165	176	448	252	253	321	217	182	171	270	558
192.676	0	454	206	165	151	170	178	452	252	254	324	219	184	174	273	562
192.799	0	449	186	153	145	164	184	437	244	258	311	215	176	168	267	557
192.922	0	450	188	155	144	162	182	436	245	258	312	214	179	169	268	558
193.044	0	453	190	154	145	163	183	438	244	258	312	214	179	170	269	560
193.167	0	455	196	154	146	163	180	441	249	256	316	216	180	173	271	563
193.29	0	457	204	157	149	165	180	446	250	257	322	219	184	173	273	568
193.413	0	462	210	160	151	167	178	453	255	256	327	221	186	175	276	572
193.536	0	461	200	167	150	174	184	450	251	260	322	220	183	174	275	570
193.659	0	457	189	153	144	166	185	438	246	261	313	216	180	170	270	568
193.782	0	457	191	155	145	165	185	438	246	261	313	216	180	172	271	570
193.905	0	460	194	155	146	164	185	439	246	261	315	217	181	173	272	572
194.028	0	466	200	158	147	165	185	444	247	262	320	219	183	175	275	576
194.15	0	465	208	160	151	167	183	449	252	259	324	222	186	177	278	580
194.273	0	469	212	160	153	169	183	455	253	262	329	224	188	178	281	585
194.396	0	465	195	165	147	173	188	445	248	264	318	221	183	174	275	579
194.519	0	465	190	155	144	166	186	435	246	262	311	218	180	172	273	579
194.642	0	464	191	157	145	165	186	436	245	262	312	219	181	172	274	581
194.765	0	463	195	156	147	163	184	438	247	263	315	218	183	173	276	583
194.888	0	466	202	159	148	166	185	443	248	263	319	221	185	176	277	585
195.011	0	471	207	161	151	168	183	448	252	261	324	222	187	177	279	587
195.133	0	472	210	169	151	173	181	453	255	260	326	224	188	178	280	590
195.256	0	464	190	160	146	171	188	438	247	264	313	220	182	172	274	584
195.379	0	462	189	155	145	165	187	434	247	263	311	218	181	172	273	583
195.502	0	464	190	157	144	166	186	433	247	263	311	218	182	172	275	585
195.625	0	464	195	157	147	164	187	437	246	263	314	219	182	174	276	586
195.748	0	464	201	160	148	166	186	442	248	263	318	221	184	177	277	590
195.871	0	468	206	161	150	167	186	447	249	265	324	223	186	177	279	591
195.994	0	469	204	167	149	174	187	448	251	263	323	224	186	177	279	592
196.116	0	461	187	157	144	167	188	433	247	263	311	219	182	171	272	586
196.239	0	459	188	156	144	164	187	432	246	263	311	218	180	171	272	585
196.362	0	459	188	156	144	164	186	433	246	263	311	217	180	171	272	584
196.485	0	459	193	156	146	163	186	437	246	263	314	218	181	172	273	583
196.608	0	460	199	158	147	166	186	443	247	263	318	219	183	173	275	585
196.731	0	461	204	158	148	168	185	448	248	264	323	220	184	175	276	587
196.854	0	455	187	162	146	171	189	439	247	262	314	217	180	170	269	580
196.977	0	451	184	154	143	164	184	432	245	261	308	215	178	168	266	575
197.1	0	448	185	153	142	163	184	432	244	259	310	213	177	167	267	573
197.222	0	447	188	152	142	161	183	436	245	259	311	213	177	168	268	571
197.345	0	449	196	155	146	162	183	441	245	260	316	213	179	169	269	570
197.468	0	451	201	156	148	164	182	446	246	260	320	216	181	170	270	571
197.591	0	449	196	160	148	171	185	447	246	259	319	216	179	170	268	569
197.714	0	439	181	150	142	162	182	432	243	255	307	210	175	163	260	560
197.837	0	437	179	149	140	159	180	430	243	254	305	208	174	163	259	555
197.96	0	435	180	147	141	159	179	432	241	253	306	207	173	163	259	550
198.083	0	435	187	148	143	157	179	436	241	253	309	208	173	164	260	549
198.205	0	437	193	150	145	160	179	442	242	253	314	209	176	166	262	549
198.328	0	440	200	152	146	161	176	446	247	251	319	212	177	167	265	550
198.451	0	436	189	162	145	168	179	442	246	250	315	211	174	165	260	544
198.574	0	428	176	147	140	159	178	429	240	250	304	205	170	159	254	537
198.697	0	426	177	145	139	156	177	429	239	248	303	203	170	159	254	533
198.82	0	428	180	145	139	155	175	430	239	247	304	204	169	161	255	529
198.943	0	427	188	146	142	156	175	434	238	247	309	205	172	161	256	530
199.066	0	429	195	148	145	158	173	440	243	246	314	208	174	163	259	532
199.188	0	433	201	151	148	159	171	448	247	245	319	210	176	165	261	533
199.311	0	435	193	158	146	166	177	446	244	249	317	210	174	165	259	532
199.434	0	425	178	145	140	158	176	432	238	247	305	205	171	160	255	526
199.557	0	424	179	145	139	155	175	431	237	246	305	204	170	161	255	524
199.68	0	426	184	146	140	154	174	432	237	246	306	204	170	160	255	523
199.803	0	429	190	146	143	156	171	438	241	245	310	205	173	163	257	525
199.926	0	429	197	149	145	158	169	442	245	243	315	208	174	164	259	527
200.049	0	434	204	151	147	158	170	448	247	244	321	211	177	167	262	532
200.172	0	433	192	159	147	167	176	444	244	247	315	209	174	164	260	529
200.294	0	430	183	146	142	158	175	434	238	248	308	206	172	162	258	525
200.417	0	430	186	148	143	156	175	434	238	247	307	206	171	162	258	526
200.54	0	430	189	146	143	156	171	436	242	245	310	207	172	164	259	528
200.663	0	434	197	149	145	158	169	441	246	243	316	209	176	165	261	530
200.786	0	439	205	152	147	158	170	449	246	244	320	211	178	168	265	533
200.909	0	440	205	161	149	165	172	451	247	247	323	213	178	168	265	536
201.032	0	433	185	150	144	162	178	438	239	249	311	208	173	163	260	531
201.155	0	432	186	148	142	158	176	433	238	249	309	206	173	163	260	533
201.277	0	436	188	149	143	156	175	436	238	249	310	207	173	164	261	532
201.4	0	436	195	148	144	156	172	438	242	246	313	209	175	165	262	534
201.523	0	438	202	151	147	159	173	445	243	248	318	212	177	167	265	538
201.646	0	444	208	153	150	161	171	450	248	247	324	213	180	169	267	542
201.769	0	443	195	162	147	169	177	444	244	249	318	213	176	168	266	541
201.892	0	437	184	146	142	159	178	432	238	249	308	208	173	164	261	538
202.015	0	436	187	148	141	157	176	432	238	250	307	208	173	163	262	538
202.138	0	439	188	149	143	157	176	433	238	249	308	208	173	165	263	539
202.26	0	442	196	150	145	159	173	437	242	247	311	209	176	167	265	542
202.383	0	444	202	153	146	160	171	444	245	247	318	212	178	169	267	546
202.506	0	445	205	161	148	166	173	446	248	247	320	213	180	170	268	549
202.629	0	442	185	151	142	163	178	432	239	251	307	209	175	165	263	544
202.752	0	440	185	149	141	158	177	428	237	250	305	208	173	165	263	543
202.875	0	440	187	150	143	157	177	428	237	250	305	208	174	165	265	544
202.998	0	441	193	150	143	156	176	432	239	251	308	210	177	167	266	547
203.121	0	445	199	153	145	160	174	438	243	250	313	212	179	169	268	550
203.244	0	448	204	153	147	162	172	442	246	249	316	214	180	169	270	552
203.366	0	443	189	158	144	166	180	434	240	253	309	212	176	167	265	549
203.489	0	442	185	149	142	159	178	427	238	252	304	210	175	165	266	549
203.612	0	443	187	152	142	158	178	428	238	252	304	210	176	165	267	551
203.735	0	444	191	151	143	158	178	430	237	252	305	211	176	167	267	551
203.858	0	446	198	152	145	160	175	435	242	250	311	213	179	169	269	556
203.981	0	448	203	156	147	162	175	440	244	252	317	215	181	170	271	559
204.104	0	449	197	160	146	168	178	438	244	253	313	214	179	168	270	558
204.227	0	442	183	151	142	160	180	426	238	253	303	210	176	165	266	555
204.349	0	443	185	151	141	158	179	424	238	253	302	209	175	165	267	555
204.472	0	441	186	151	141	158	178	425	238	253	303	209	176	167	268	556
204.595	0	444	192	152	142	158	179	429	238	254	308	211	178	168	269	558
204.718	0	448	198	154	145	161	177	434	243	252	311	213	179	169	271	561
204.841	0	449	204	154	147	162	177	440	244	254	315	215	181	171	273	565
204.964	0	445	190	163	144	168	182	432	241	256	309	213	178	166	270	561
205.087	0	443	183	150	140	160	180	421	238	254	300	208	176	164	266	559
205.21	0	441	183	150	139	158	180	421	237	254	300	210	175	164	266	558
205.332	0	441	186	151	140	158	178	422	237	253	301	209	176	166	267	560
205.455	0	443	193	152	143	158	179	428	239	255	306	211	177	167	269	562
205.578	0	447	199	155	145	161	180	432	241	256	310	212	179	170	271	565
205.701	0	449	202	159	147	165	178	438	244	255	315	215	180	170	274	568
205.824	0	443	184	155	141	164	182	426	239	256	304	211	176	165	267	563
205.947	0	441	182	151	140	159	180	423	238	254	300	210	175	165	266	561
206.07	0	441	183	151	140	159	180	422	239	255	301	209	175	164	268	561
206.193	0	442	188	150	141	158	179	426	238	255	303	210	176	166	268	561
206.316	0	443	194	153	144	160	179	431	241	255	309	211	179	168	269	563
206.438	0	446	200	153	146	160	180	437	241	257	314	214	179	169	272	566
206.561	0	445	188	161	144	166	182	432	241	256	309	212	176	166	268	562
206.684	0	440	180	149	140	158	179	423	238	254	300	208	174	163	264	557
206.807	0	437	182	150	141	158	178	423	238	253	302	207	174	162	264	556
206.93	0	437	185	148	141	157	177	425	238	253	303	207	174	164	266	554
207.053	0	441	193	150	144	159	178	431	240	253	307	209	176	165	266	555
207.176	0	443	199	152	144	160	172	436	245	248	313	212	178	167	268	557
207.299	0	443	200	161	146	166	179	439	244	252	314	212	178	168	269	558
207.421	0	437	181	149	142	160	179	426	238	252	301	207	173	161	261	550
207.544	0	435	180	148	140	156	178	422	237	250	300	205	172	161	261	546
207.667	0	435	183	148	141	156	176	424	236	250	300	205	172	161	262	544
207.79	0	435	188	148	142	155	175	427	236	250	304	206	173	163	263	544
207.913	0	436	196	150	145	158	173	433	241	247	309	208	176	164	264	545
208.036	0	441	204	153	145	159	171	439	246	246	315	211	178	166	267	546
208.159	0	439	195	160	146	167	177	438	243	250	312	211	176	165	266	544
208.282	0	434	181	147	140	158	177	425	236	249	301	206	172	160	260	539
208.404	0	432	182	147	141	156	175	424	236	248	300	204	172	160	260	538
208.527	0	435	186	147	140	155	175	426	236	248	302	205	172	161	260	537
208.65	0	437	194	149	143	156	174	432	237	249	306	206	175	164	262	538
208.773	0	439	201	152	146	159	172	437	242	247	312	209	177	165	264	541
208.896	0	442	207	153	147	160	171	443	247	245	317	211	179	167	267	544
209.019	0	442	195	162	146	167	177	439	242	249	312	210	176	165	265	541
209.142	0	437	186	149	142	156	177	428	236	249	304	207	174	162	262	537
209.265	0	437	188	150	142	157	175	428	236	249	303	206	172	162	263	538
209.388	0	436	192	149	143	156	175	430	237	248	307	207	174	163	263	537
209.51	0	442	199	151	145	157	173	437	241	247	311	209	178	165	265	541
209.633	0	445	207	155	149	160	171	441	245	246	316	211	179	167	268	545
209.756	0	446	206	161	149	166	173	445	246	247	319	214	179	168	268	546
209.879	0	442	189	151	144	161	177	433	238	250	308	209	175	163	264	541
210.002	0	442	190	151	143	158	176	430	237	249	306	207	174	163	265	540
210.125	0	441	191	151	143	158	176	432	237	249	307	208	174	164	264	542
210.248	0	440	198	151	146	158	174	437	241	248	312	210	177	165	266	542
210.371	0	443	207	154	148	160	173	442	243	249	317	212	179	168	269	544
210.493	0	447	213	156	150	163	173	448	247	248	322	215	182	169	272	547
210.616	0	445	194	161	145	167	181	439	240	252	312	211	177	165	266	544
210.739	0	443	189	151	144	159	177	429	237	251	306	208	175	163	264	543
210.862	0	443	191	153	143	159	178	430	238	251	306	209	175	163	266	544
210.985	0	446	196	152	145	158	176	434	238	252	308	210	178	166	267	547
211.108	0	450	204	154	147	160	174	439	242	250	314	212	180	168	270	550
211.231	0	452	210	157	150	161	174	445	243	251	318	214	181	169	271	555
211.354	0	452	205	162	149	169	179	445	244	252	318	215	180	168	271	555
211.476	0	448	189	152	144	162	179	430	238	252	305	210	177	164	267	550
211.599	0	447	190	152	144	158	177	428	237	252	305	210	176	164	267	551
211.722	0	448	193	153	143	159	178	431	238	252	306	210	176	165	269	553
211.845	0	451	201	154	145	160	178	435	239	253	311	211	179	168	271	555
211.968	0	455	207	156	149	162	178	440	240	254	315	213	181	169	272	558
212.091	0	458	210	164	150	166	177	444	245	253	319	217	183	170	274	561
212.214	0	451	192	156	145	165	180	433	240	254	306	212	177	165	268	556
212.337	0	450	192	154	144	159	178	429	238	254	306	211	177	165	270	556
212.46	0	451	193	154	145	161	179	431	239	255	306	211	178	166	269	557
212.582	0	454	198	154	146	160	178	434	239	255	309	212	180	167	271	558
212.705	0	457	206	157	148	161	178	440	240	255	314	213	181	170	273	561
212.828	0	456	207	164	149	167	181	443	241	256	317	215	182	171	273	562
212.951	0	452	191	155	145	163	180	431	238	256	305	212	177	165	269	557
213.074	0	453	193	155	145	160	179	432	239	254	306	212	177	165	270	557
213.197	0	452	195	155	147	159	179	435	239	255	306	210	178	167	270	557
213.32	0	454	200	155	146	160	179	437	240	256	312	213	181	167	270	559
213.443	0	457	207	157	148	163	179	443	241	257	316	215	181	170	272	561
213.565	0	455	199	163	147	169	180	439	244	255	313	215	179	168	270	559
213.688	0	450	189	152	144	161	180	429	239	256	304	211	177	163	267	557
213.811	0	448	191	153	143	160	179	429	238	255	304	209	176	165	267	557
213.934	0	449	194	153	144	160	178	432	239	255	307	210	178	166	268	556
214.057	0	451	200	154	147	160	179	438	240	256	312	212	179	167	269	558
214.18	0	453	205	161	147	165	181	442	241	256	314	213	180	168	271	560
214.303	0	448	189	155	144	164	179	429	238	253	303	211	177	163	266	551
214.426	0	448	189	152	143	159	177	430	238	253	303	208	178	163	266	552
214.548	0	448	191	153	142	158	176	431	238	253	304	208	178	164	267	552
214.671	0	448	195	153	144	158	177	434	239	254	306	209	179	165	269	553
214.794	0	449	202	154	147	160	174	440	243	252	312	211	180	166	270	556
214.917	0	450	198	159	147	167	180	438	240	256	311	212	179	165	269	555
215.04	0	444	183	150	142	160	178	426	237	254	301	207	174	161	263	549
215.163	0	445	186	150	144	155	177	429	236	253	301	207	175	162	264	549
215.286	0	443	189	151	142	156	176	429	237	253	302	208	175	162	265	549
215.409	0	451	194	150	143	158	175	433	239	254	306	209	177	165	267	551
215.532	0	445	202	154	146	161	178	437	239	255	311	213	180	166	269	554
215.654	0	442	204	162	147	165	176	440	243	254	313	214	180	168	270	554
215.777	0	435	184	151	142	162	179	427	237	255	300	209	176	161	262	548
215.9	0	438	185	149	140	157	177	423	237	254	297	208	175	162	263	548
216.023	0	443	187	151	141	157	178	425	237	254	299	208	176	163	264	549
216.146	0	446	192	151	144	157	178	427	237	255	303	210	177	166	266	553
216.269	0	451	200	154	146	159	178	433	239	257	307	213	180	166	269	557
216.392	0	453	204	159	148	164	180	438	241	258	311	215	182	168	271	561
216.515	0	453	189	156	143	164	181	426	238	257	300	211	177	164	267	557
216.637	0	451	186	151	141	157	180	419	236	256	296	211	176	165	267	559
216.76	0	452	190	152	142	157	180	421	237	257	298	211	178	164	268	562
216.883	0	454	193	152	142	158	180	424	238	259	300	212	180	167	270	565
217.006	0	460	201	155	145	161	181	429	239	260	306	215	182	169	274	570
217.129	0	462	207	157	148	163	181	436	240	261	311	218	185	171	276	574
217.252	0	460	196	165	146	170	185	430	240	262	304	216	181	168	273	571
217.375	0	458	188	153	141	159	182	418	239	260	297	214	180	166	272	571
217.498	0	462	191	153	142	160	183	420	239	262	297	214	182	168	273	574
217.62	0	463	195	156	143	161	183	422	240	262	299	216	183	169	274	578
217.743	0	466	202	157	146	161	183	428	241	263	305	218	186	171	276	582
217.866	0	469	208	160	149	165	184	435	244	265	311	220	187	173	279	587
217.989	0	473	212	168	149	170	188	440	245	267	313	222	188	174	281	587
218.112	0	468	193	159	145	166	186	424	242	265	301	218	183	170	277	584
218.235	0	468	194	156	143	161	186	423	242	265	300	217	184	170	277	586
218.358	0	467	196	158	144	163	187	426	243	265	302	219	186	171	278	587
218.481	0	471	201	159	146	162	187	429	244	266	304	219	186	172	279	589
218.604	0	472	208	161	149	165	187	436	245	268	311	222	188	174	280	592
218.726	0	473	212	164	149	169	189	442	247	269	316	223	190	173	284	594
218.849	0	468	195	164	147	170	191	430	245	269	305	220	185	171	278	587
218.972	0	467	195	157	143	164	188	426	244	268	303	218	185	169	277	586
219.095	0	466	197	160	145	163	189	428	245	268	303	218	185	170	278	585
219.218	0	465	200	159	146	163	188	432	245	267	307	219	186	172	278	584
219.341	0	468	207	161	148	165	188	438	247	269	313	222	188	173	279	586
219.464	0	471	214	163	150	167	190	445	249	269	317	223	189	174	281	589
219.587	0	466	201	171	147	173	192	438	247	269	310	221	186	169	278	582
219.709	0	460	192	158	144	163	189	429	245	267	303	217	183	167	275	579
219.832	0	460	195	158	144	162	188	432	245	266	304	216	183	168	275	576
219.955	0	460	198	159	145	162	188	434	246	266	306	217	184	170	276	575
220.078	0	462	206	160	148	164	187	438	246	266	311	218	185	170	277	575
220.201	0	464	214	162	149	165	189	446	248	268	316	221	188	171	279	579
220.324	0	465	214	171	151	171	189	449	250	268	320	222	188	173	281	579
220.447	0	460	195	160	146	167	190	435	246	265	306	216	184	167	274	570
220.57	0	458	196	158	145	164	188	433	245	265	306	216	184	167	275	569
220.692	0	459	199	158	145	163	187	436	245	264	307	216	183	168	275	569
220.815	0	460	205	158	147	164	187	439	247	265	311	217	186	170	277	570
220.938	0	464	213	161	150	166	187	446	248	266	317	220	187	171	280	572
221.061	0	468	220	164	152	167	185	453	252	265	322	222	190	173	281	576
221.184	0	470	219	171	154	172	190	455	250	268	324	223	190	174	283	577
221.307	0	464	201	160	150	168	190	440	247	265	311	218	186	169	278	572
221.43	0	466	205	160	148	164	189	440	247	266	312	218	187	169	279	572
221.553	0	468	208	161	148	165	188	443	247	266	313	219	188	172	281	574
221.676	0	469	215	162	151	165	189	448	248	267	318	221	190	173	283	577
221.798	0	471	222	165	155	166	187	453	253	265	324	224	191	175	284	581
221.921	0	478	228	168	156	169	191	460	252	269	331	229	194	177	287	584
222.044	0	480	230	176	158	176	189	462	256	268	332	229	194	178	289	586
222.167	0	475	209	163	152	170	192	447	250	269	318	223	191	173	286	582
222.29	0	476	213	164	151	167	191	449	251	269	319	224	192	175	287	586
222.413	0	480	217	165	153	169	191	450	252	269	322	225	193	175	288	587
222.536	0	483	223	166	156	168	192	456	252	271	326	226	195	178	290	591
222.659	0	486	230	170	158	170	190	461	257	270	331	229	197	179	292	595
222.781	0	488	237	172	159	173	190	468	260	270	338	233	199	182	295	600
222.904	0	491	231	177	158	180	193	466	259	271	335	233	198	181	296	600
223.027	0	490	217	166	155	171	195	454	254	273	324	228	195	177	292	597
223.15	0	490	222	168	155	171	195	455	254	275	327	229	196	179	295	600
223.273	0	491	225	170	157	171	195	459	256	275	329	230	198	181	296	603
223.396	0	495	232	171	159	171	196	464	257	275	335	232	199	183	298	607
223.519	0	500	240	174	162	175	196	470	259	278	340	235	201	185	300	611
223.642	0	502	247	176	164	176	193	477	263	275	346	238	204	187	302	615
223.764	0	500	232	184	161	184	199	470	259	279	337	236	200	182	301	612
223.887	0	498	223	170	160	172	197	461	258	277	330	232	198	181	299	611
224.01	0	501	228	173	158	174	198	462	258	278	332	233	201	182	300	613
224.133	0	501	231	173	158	175	198	464	258	279	333	234	201	183	300	615
224.256	0	503	237	175	162	175	198	470	261	280	340	237	203	186	302	618
224.379	0	507	245	178	163	178	199	477	262	281	346	240	206	187	306	622
224.502	0	512	251	178	166	180	200	482	263	282	352	243	207	187	308	625
224.625	0	506	231	181	163	182	203	472	261	281	337	236	201	183	302	618
224.748	0	503	227	171	161	172	200	466	260	281	334	233	200	181	301	618
224.87	0	503	230	175	159	175	200	466	260	281	336	234	201	182	302	618
224.993	0	503	233	175	161	175	201	469	261	281	337	235	203	184	302	617
225.116	0	504	239	176	163	176	200	475	262	282	343	238	204	185	304	619
225.239	0	505	246	179	165	179	200	481	264	283	348	239	205	187	306	623
225.362	0	508	250	186	167	182	201	484	265	283	353	241	206	188	307	624
225.485	0	503	227	176	163	181	203	474	263	282	337	235	200	180	299	616
225.608	0	499	227	173	159	177	201	468	262	282	335	232	200	180	300	614
225.731	0	497	229	174	159	176	200	470	261	280	337	232	199	180	300	614
225.853	0	496	233	174	163	172	199	475	262	280	339	232	200	182	300	614
225.976	0	500	239	176	163	177	198	478	262	281	344	234	202	184	301	614
226.099	0	501	246	178	165	178	199	483	264	281	350	236	203	185	303	616
226.222	0	497	235	184	163	184	202	481	262	279	344	234	200	181	299	612
226.345	0	491	224	169	161	172	199	471	262	278	335	228	197	176	295	605
226.468	0	491	227	173	160	175	198	472	261	277	337	229	197	178	296	604
226.591	0	490	229	172	158	173	197	472	260	276	338	228	197	178	296	601
226.714	0	491	236	173	162	173	195	477	261	276	342	229	198	179	296	602
226.836	0	492	242	174	163	176	197	483	263	277	348	232	200	182	299	602
226.959	0	494	240	181	163	182	198	485	263	278	348	233	199	181	298	601
227.082	0	485	221	165	160	174	197	473	259	274	333	226	195	174	290	592
227.205	0	482	222	167	161	170	194	471	258	272	332	224	194	174	290	589
227.328	0	481	223	167	159	172	193	469	258	272	333	223	193	174	290	586
227.451	0	482	229	167	160	171	192	471	258	271	337	224	194	176	291	585
227.574	0	483	235	168	160	171	191	476	259	272	341	228	196	178	293	586
227.697	1	484	240	169	163	174	192	481	259	272	346	229	197	179	295	588
227.82	0	478	223	173	161	176	194	474	258	271	334	225	193	174	288	580
227.942	0	476	216	161	160	165	190	467	255	268	327	220	191	172	285	575
228.065	0	474	217	163	156	169	190	462	253	267	329	221	190	171	286	573
228.188	0	474	220	161	156	168	188	463	253	267	330	220	190	173	286	571
228.311	0	472	228	163	158	167	187	468	254	266	334	222	192	176	287	572
228.434	0	477	233	166	160	169	187	473	255	267	339	226	195	177	290	574
228.557	0	479	234	175	161	174	186	475	258	265	340	226	194	177	291	574
228.68	0	471	216	161	158	170	189	462	252	266	326	221	188	171	283	568
228.803	0	469	214	159	156	165	186	459	251	263	325	219	188	171	283	566
228.925	0	469	216	160	154	166	186	457	250	263	326	219	189	172	284	565
229.048	0	472	221	161	154	166	185	460	250	263	329	221	189	173	284	565
229.171	0	472	228	162	157	167	184	465	251	264	332	223	191	175	286	567
229.294	0	473	234	164	159	169	185	469	252	264	337	224	193	176	288	569
229.417	0	470	222	172	156	173	188	464	251	264	331	222	190	173	285	565
229.54	0	469	213	159	155	163	185	456	248	261	322	219	187	170	282	562
229.663	0	467	215	160	153	165	183	454	247	260	323	219	188	172	283	562
229.786	0	466	216	159	153	164	183	455	248	261	324	219	187	171	283	562
229.908	0	467	222	160	156	165	183	460	249	261	329	220	189	174	284	563
230.031	0	471	228	162	157	167	183	464	249	261	332	222	191	174	286	563
230.154	0	470	222	165	157	173	184	463	249	261	331	221	189	173	284	562
230.277	0	463	211	157	153	165	182	451	246	259	321	217	185	169	279	556
230.4	0	463	212	158	152	164	182	452	245	258	320	217	186	168	279	556
230.523	0	464	214	159	152	164	182	453	245	258	322	216	187	170	280	554
230.646	0	464	221	159	154	164	181	456	245	258	325	217	188	171	280	555
230.769	0	465	226	161	156	165	177	461	249	256	330	219	189	172	283	557
230.892	0	465	223	167	157	170	183	462	247	259	330	220	188	173	282	556
231.014	0	460	208	155	153	164	182	451	244	258	316	216	184	166	276	550
231.137	0	456	206	155	149	162	181	444	242	256	315	213	183	166	275	548
231.26	0	454	207	155	150	161	179	445	242	255	316	214	182	167	276	547
231.383	0	456	211	155	151	161	179	448	243	256	319	215	184	168	277	546
231.506	0	460	218	157	153	161	179	452	243	256	322	216	185	170	278	548
231.629	0	460	223	158	154	163	179	456	244	258	326	218	187	172	280	550
231.752	0	455	210	165	152	169	183	450	242	256	317	216	183	168	274	545
231.875	0	452	201	152	150	160	179	439	240	253	310	212	180	164	271	540
231.997	0	453	201	152	148	159	178	437	240	253	310	211	180	164	272	539
232.12	0	451	203	153	148	159	178	438	238	253	310	211	181	165	273	539
232.243	0	451	209	153	149	158	177	442	239	252	314	213	183	167	273	542
232.366	0	453	215	156	150	163	178	446	242	255	319	215	184	169	275	542
232.489	0	457	221	156	154	162	175	451	245	253	323	217	187	170	279	546
232.612	0	454	205	162	150	169	183	441	240	254	314	215	182	167	273	541
232.735	0	451	199	153	149	159	179	435	238	253	308	211	180	165	271	539
232.858	0	450	200	153	146	158	179	432	239	253	306	211	180	166	272	540
232.98	0	452	203	153	146	159	178	434	239	254	308	213	182	166	273	541
233.103	0	454	210	155	148	159	179	438	239	255	312	214	185	168	275	543
233.226	0	456	215	157	151	162	177	444	243	253	316	216	186	170	277	547
233.349	0	459	220	156	152	164	177	448	245	254	322	218	188	171	279	551
233.472	0	456	206	163	150	169	183	440	241	257	313	217	183	168	275	547
233.595	0	454	201	153	146	160	181	432	240	256	308	214	182	167	275	546
233.718	0	455	202	155	147	160	180	433	239	256	309	214	183	167	276	549
233.841	0	456	206	155	148	160	180	435	240	257	311	216	185	169	278	550
233.964	0	459	212	157	150	162	181	440	241	257	315	217	187	171	279	554
234.086	0	463	218	159	152	163	178	445	245	256	320	220	189	172	281	556
234.209	0	465	221	165	153	167	180	448	247	258	323	221	190	173	284	561
234.332	0	461	204	159	149	168	184	437	242	259	313	218	185	170	279	556
234.455	0	462	203	155	148	162	183	434	241	259	310	216	185	169	280	558
234.578	0	463	206	157	148	162	184	434	241	258	311	218	186	170	280	559
234.701	0	465	210	157	150	162	182	437	243	260	314	219	187	172	282	563
234.824	0	467	217	160	152	164	184	442	244	261	319	220	189	174	284	567
234.947	0	471	222	162	154	166	184	448	245	262	324	223	191	176	286	569
235.069	0	474	224	170	155	171	184	450	248	261	326	224	191	176	288	571
235.192	0	468	206	158	151	166	187	440	244	262	313	220	187	171	283	567
235.315	0	467	206	157	148	163	185	434	244	262	313	219	187	171	284	569
235.438	0	471	209	159	149	165	185	436	245	262	313	220	187	173	285	569
235.561	0	474	212	160	150	163	185	439	245	264	316	221	190	174	287	571
235.684	0	475	219	163	154	166	185	444	246	264	321	224	192	176	288	575
235.807	0	478	225	164	155	167	186	450	247	265	326	225	193	177	291	575
235.93	0	481	227	173	156	173	188	454	248	267	329	227	193	177	291	576
236.052	0	478	209	160	152	170	188	440	246	264	315	223	189	173	285	573
236.175	0	477	209	161	150	165	187	437	245	265	315	222	190	174	288	575
236.298	0	477	211	162	151	166	187	438	245	265	316	222	189	175	288	577
236.421	0	480	216	162	152	165	187	442	246	265	319	224	192	176	289	580
236.544	0	484	223	164	154	168	187	447	247	266	324	226	194	178	291	584
236.667	0	486	230	167	157	169	188	452	249	268	329	228	195	179	294	588
236.79	0	487	231	175	157	174	190	456	251	269	334	230	197	180	296	592
236.913	0	483	212	165	155	171	190	446	249	267	320	226	191	175	291	586
237.036	0	486	213	162	152	168	189	441	248	268	318	225	192	175	293	588
237.158	0	484	215	164	152	168	188	442	248	268	319	226	193	177	292	588
237.281	0	486	219	165	154	168	188	445	248	268	323	227	195	179	294	592
237.404	0	487	227	167	156	170	190	452	250	269	329	228	196	180	296	594
237.527	0	492	233	170	158	172	191	457	251	271	334	231	198	181	298	597
237.65	0	490	226	175	157	178	193	456	251	271	331	229	196	180	296	596
237.773	0	487	215	162	153	170	191	444	250	270	321	226	193	176	294	594
237.896	0	488	217	165	153	169	190	445	249	270	322	226	194	178	295	597
238.019	0	490	219	166	154	170	190	447	249	270	325	228	194	178	295	597
238.141	0	490	225	167	157	170	190	453	250	270	329	230	197	180	297	599
238.264	0	492	231	170	159	172	190	458	252	272	334	231	198	182	300	604
238.387	0	495	234	179	160	178	193	461	253	273	337	233	198	183	302	605
238.51	0	491	215	166	157	173	193	450	250	271	323	227	194	176	295	598
238.633	0	488	215	164	154	171	191	445	250	270	320	227	194	177	295	600
238.756	0	489	216	166	153	170	191	447	249	270	322	227	194	178	296	601
238.879	0	490	221	166	155	169	190	451	251	270	325	228	196	180	297	603
239.002	0	494	228	167	157	171	190	454	252	271	330	230	198	182	298	606
239.124	0	495	233	169	159	173	192	459	253	272	335	232	200	182	301	607
239.247	0	491	219	177	156	179	193	452	252	272	327	229	195	179	297	603
239.37	0	489	212	164	155	169	191	445	250	270	320	226	193	177	295	601
239.493	0	490	214	165	153	169	192	444	250	269	320	226	193	178	296	602
239.616	0	489	218	165	153	169	190	445	249	269	321	227	195	178	296	602
239.739	0	491	223	167	155	169	190	450	250	271	326	228	196	180	298	605
239.862	0	492	230	169	157	172	191	456	252	271	332	231	199	182	300	608
239.985	0	495	227	175	158	177	192	457	252	273	331	231	198	181	300	607
240.108	0	487	212	162	156	170	192	445	249	269	319	226	193	176	294	601
240.23	0	487	212	166	155	167	191	443	249	268	318	226	193	177	295	601
240.353	0	486	214	165	152	169	190	443	249	270	320	225	193	178	294	602
240.476	0	488	219	166	155	170	189	447	250	270	323	227	195	179	296	604
240.599	0	490	227	167	156	171	191	451	251	271	327	229	197	180	298	605
240.722	0	492	231	168	159	173	191	455	252	272	331	230	198	181	300	608
240.845	0	487	214	171	154	178	193	448	251	271	322	228	194	177	294	604
240.968	0	485	211	162	153	169	190	441	249	270	318	227	192	177	293	601
241.091	0	486	212	166	152	169	190	441	248	270	319	227	193	176	294	601
241.213	0	486	216	164	153	169	190	443	249	269	320	227	194	178	295	602
241.336	0	488	221	167	156	170	190	449	250	271	326	228	196	180	296	604
241.459	0	490	228	167	157	171	190	455	251	272	330	230	197	181	298	606
241.582	0	488	216	174	154	178	193	449	250	271	324	228	194	177	293	601
241.705	0	482	208	161	150	169	190	441	248	270	316	224	192	174	291	598
241.828	0	482	209	163	151	168	190	441	249	270	318	224	192	175	291	598
241.951	0	482	212	163	154	167	189	443	249	269	319	225	191	176	292	598
242.074	0	483	218	163	154	169	190	448	249	270	323	227	193	178	293	599
242.196	0	486	224	168	156	170	189	453	249	271	327	228	196	178	294	601
242.319	0	483	220	171	156	176	192	454	251	270	328	227	194	177	293	600
242.442	0	479	206	160	152	169	190	443	249	269	316	223	189	172	286	593
242.565	0	478	205	161	149	167	189	438	248	267	315	221	189	172	286	592
242.688	0	476	206	161	151	167	188	440	247	267	316	222	189	173	286	592
242.811	0	477	212	161	151	167	187	445	248	269	319	224	190	174	288	593
242.934	0	479	219	164	154	169	188	450	249	268	325	224	193	175	290	594
243.057	0	483	224	166	156	170	189	455	250	270	330	228	194	177	290	597
243.18	0	480	214	172	155	177	191	451	249	270	324	226	192	174	287	593
243.302	0	473	203	159	149	168	189	440	247	267	315	222	189	170	283	589
243.425	0	475	204	160	150	166	188	438	247	267	314	221	188	171	283	588
243.548	0	476	207	160	151	166	187	440	247	267	316	221	189	172	284	587
243.671	0	476	213	162	152	166	187	445	247	267	319	223	190	174	285	589
243.794	0	477	221	164	155	169	188	450	249	268	325	224	192	175	287	591
243.917	0	481	226	164	157	171	189	456	250	269	330	227	194	177	289	593
244.04	0	478	211	172	154	177	191	448	249	269	321	224	190	172	284	589
244.163	0	474	204	159	151	167	188	440	247	267	314	222	188	171	282	585
244.285	0	473	207	160	151	166	188	441	247	266	316	221	188	171	283	585
244.408	0	475	210	160	149	166	187	443	247	267	318	221	189	172	283	585
244.531	0	478	216	163	153	168	187	448	248	268	321	223	191	174	285	588
244.654	0	479	222	165	156	169	186	452	249	268	327	225	193	176	287	590
244.777	0	479	223	173	157	174	189	456	249	269	329	226	192	176	287	590
244.9	0	476	205	161	152	171	188	445	248	267	317	222	189	170	281	585
245.023	0	477	208	161	150	167	187	444	247	267	317	222	189	170	282	585
245.146	0	475	210	160	152	168	187	444	246	267	318	222	189	172	283	584
245.268	0	476	215	161	152	167	187	447	248	266	322	222	190	174	284	586
245.391	0	478	222	164	155	169	186	453	248	267	327	224	193	174	286	589
245.514	0	482	228	164	157	171	187	458	251	269	331	227	194	177	287	591
245.637	0	478	211	172	154	177	190	451	247	268	322	223	190	173	282	586
[truncated: 871 more rows]

## Sheet: Short_ch
	SNR :	45	38	24	44	38	41	39	36	45	42	35	37	0	0	0	0	0	0	0	0	0	0	0	0
		D780						D850						D725						D940
Time	Marker	ch16	ch17	ch18	ch19	ch20	ch21	ch16	ch17	ch18	ch19	ch20	ch21	ch16	ch17	ch18	ch19	ch20	ch21	ch16	ch17	ch18	ch19	ch20	ch21
0.24576	0	0	0	0	0	0	0	0	0	0	0	0	0	0	0	0	0	0	0	0	0	0	0	0	0
0.36864	0	92	115	38	117	124	26	90	118	54	101	105	16	3	0	-100	0	-1	-82	-2	-1	32	5	3	51
0.49152	0	92	115	33	117	125	29	91	118	59	101	107	18	3	1	-100	0	-2	-91	-2	-2	48	4	4	50
0.6144	0	90	115	32	116	127	31	90	119	55	100	106	21	3	3	-102	0	-3	-96	-4	-2	50	5	6	45
0.73728	0	91	114	25	115	124	31	90	117	54	101	106	21	4	1	-102	-1	-3	-99	-3	-2	56	4	7	40
0.86016	0	90	114	17	116	123	31	90	116	58	100	107	21	4	2	-99	0	-3	-100	-4	-3	61	5	8	37
0.98304	0	91	113	16	117	123	30	90	116	57	100	107	21	3	2	-98	0	-3	-100	-4	-3	61	4	7	35
1.10592	0	91	114	15	116	123	31	90	117	56	100	107	21	3	2	-98	0	-2	-100	-4	-2	60	4	8	35
1.2288	0	92	115	15	116	123	31	91	117	57	100	107	21	3	2	-97	0	-3	-100	-4	-3	61	4	7	36
1.35168	0	91	114	14	117	125	32	90	118	58	101	109	21	4	2	-96	0	-3	-101	-4	-2	62	4	8	38
1.47456	0	91	114	16	117	124	29	90	118	56	102	108	22	3	1	-96	0	-1	-101	-4	-4	62	4	9	37
1.59744	0	91	113	14	117	123	29	90	116	56	101	106	21	3	2	-98	0	-1	-100	-4	-3	59	4	9	34
1.72032	0	91	113	14	117	124	31	90	116	56	101	106	21	4	2	-99	0	-1	-100	-4	-3	60	4	10	34
1.8432	0	91	113	14	116	125	30	90	117	56	100	107	21	4	2	-99	-1	-1	-100	-4	-3	60	3	9	34
1.96608	0	91	114	14	117	125	31	90	117	56	101	108	21	4	2	-97	0	-2	-99	-4	-3	61	4	8	35
2.08896	0	92	115	14	117	126	31	90	117	57	101	110	20	4	2	-96	0	-3	-101	-5	-4	61	4	7	37
2.21184	0	92	114	14	118	127	31	91	120	58	102	111	21	4	2	-95	0	-3	-102	-4	-3	61	4	8	38
2.33472	0	92	115	15	116	128	29	91	118	56	101	109	21	4	2	-96	-2	-1	-101	-4	-2	60	5	10	34
2.4576	0	92	114	14	116	128	30	92	118	56	101	110	21	3	1	-98	0	-1	-101	-5	-3	59	4	9	34
2.58048	0	92	114	14	118	127	31	91	119	56	101	110	21	4	2	-98	0	-3	-101	-3	-3	60	5	9	35
2.70336	0	92	114	14	117	127	32	91	119	56	101	111	21	4	3	-97	-1	-3	-101	-4	-3	60	4	9	35
2.82624	0	93	115	14	117	128	31	91	120	57	102	112	21	4	2	-96	0	-3	-101	-5	-3	61	4	8	36
2.94912	0	93	116	15	118	129	30	92	119	57	102	112	20	4	2	-95	-1	-2	-102	-4	-3	61	4	9	37
3.072	0	92	115	15	117	127	29	92	118	56	102	110	22	3	2	-97	0	-2	-102	-5	-3	60	4	10	34
3.19488	0	92	115	14	117	127	30	92	118	57	101	110	21	4	3	-98	0	-1	-102	-4	-3	60	4	10	34
3.31776	0	92	114	15	116	127	31	91	117	56	101	109	21	3	3	-98	0	-2	-101	-4	-3	61	4	10	34
3.44064	0	93	115	14	117	127	31	91	118	57	101	109	20	4	3	-96	0	-1	-100	-4	-3	61	4	9	35
3.56352	0	93	116	15	117	128	31	92	119	56	101	110	21	3	3	-96	0	-1	-102	-5	-3	61	5	10	36
3.6864	0	93	116	15	117	127	29	92	118	56	101	110	20	4	2	-96	0	-1	-101	-4	-4	61	5	9	35
3.80928	0	93	114	14	116	125	29	91	118	56	100	109	22	4	2	-98	0	-1	-101	-4	-3	60	4	10	33
3.93216	0	92	114	14	116	125	29	91	117	55	100	107	21	3	2	-98	-1	-1	-101	-4	-3	59	5	10	34
4.05504	0	92	114	14	115	125	30	91	117	56	100	108	21	4	2	-99	0	-1	-101	-4	-4	59	3	10	34
4.17792	0	92	114	14	116	124	31	90	117	55	100	107	21	4	2	-99	-1	-1	-101	-5	-3	59	4	10	35
4.3008	0	92	113	15	115	127	30	90	117	56	100	109	21	3	3	-97	0	-1	-101	-4	-3	61	4	9	35
4.42368	0	91	112	14	116	124	29	90	115	55	99	108	20	3	2	-98	0	0	-101	-4	-2	59	5	10	34
4.54656	0	90	112	14	115	123	29	90	115	55	99	107	21	3	2	-100	-1	-1	-101	-3	-2	59	4	10	33
4.66944	0	90	111	14	114	123	29	89	114	55	98	106	20	3	2	-101	-1	-1	-100	-5	-3	59	4	9	32
4.79232	0	90	112	15	114	125	29	88	114	54	98	106	20	3	1	-100	0	-2	-99	-5	-2	59	3	10	34
4.9152	0	90	112	14	115	126	30	88	115	56	98	106	20	4	2	-99	-1	-1	-99	-4	-3	59	4	9	35
5.03808	0	90	111	15	114	125	29	89	115	55	98	107	20	3	2	-98	0	-1	-100	-4	-3	60	3	9	35
5.16096	0	90	111	14	114	123	29	88	113	55	97	105	21	4	2	-101	-1	-1	-100	-4	-4	59	4	10	33
5.28384	0	90	111	13	114	124	29	89	114	55	97	105	21	4	2	-101	0	-1	-100	-4	-3	58	4	10	33
5.40672	0	91	112	14	114	124	30	90	114	54	99	106	21	4	1	-101	0	-2	-100	-5	-3	58	3	10	33
5.5296	0	90	110	15	114	121	30	88	112	53	97	104	20	3	3	-102	0	-1	-99	-3	-2	57	4	11	33
5.65248	0	86	106	15	114	117	29	85	110	55	97	100	21	3	2	-105	0	-1	-98	-4	-2	57	5	10	33
5.77536	0	86	106	16	113	115	29	84	109	56	97	99	21	4	1	-104	-1	-1	-98	-4	-2	57	4	10	34
5.89824	0	85	104	16	112	112	29	83	106	54	96	97	19	3	1	-106	0	-1	-99	-4	-2	56	4	10	33
6.02112	0	84	104	17	111	111	30	83	104	53	95	94	20	3	2	-107	-1	-1	-98	-4	-2	56	4	10	32
6.144	0	84	103	17	111	111	29	82	103	54	94	95	20	3	2	-108	-1	-1	-98	-4	-2	55	4	10	32
6.26688	0	84	103	17	111	110	29	82	104	55	95	94	21	3	1	-108	-1	0	-96	-3	-1	54	4	10	32
6.38976	0	84	102	18	111	111	29	82	104	55	95	94	20	3	1	-107	0	-1	-95	-3	-2	55	5	10	32
6.51264	0	85	102	20	111	110	28	82	104	55	94	94	20	3	1	-106	0	-2	-96	-3	-1	56	3	10	33
6.63552	0	83	101	19	111	109	29	81	103	54	94	93	20	3	1	-108	0	-2	-96	-4	-1	55	4	10	31
6.7584	0	83	101	18	110	109	29	81	102	54	94	92	20	3	1	-110	-1	-2	-95	-3	-2	53	4	9	31
6.88128	0	84	100	18	110	109	29	82	102	55	94	92	20	4	1	-109	0	-2	-94	-3	-2	53	4	9	31
7.00416	0	84	101	19	112	110	29	81	101	56	94	92	20	3	1	-108	0	-1	-94	-4	-2	53	4	9	31
7.12704	0	84	101	19	112	110	29	81	103	57	95	92	19	3	1	-108	0	-2	-94	-3	-1	54	4	9	33
7.24992	0	84	102	20	111	110	29	82	103	56	94	93	20	3	2	-107	0	-1	-94	-3	-2	54	4	9	33
7.3728	0	84	101	20	110	108	29	81	102	54	94	90	20	3	2	-110	-1	-2	-95	-4	-3	53	4	9	31
7.49568	0	83	100	19	110	107	28	81	101	55	94	91	20	3	1	-110	-1	-2	-93	-3	-2	53	4	9	31
7.61856	0	83	101	20	111	108	28	81	101	55	94	90	21	3	1	-110	0	-2	-93	-3	-2	52	4	10	30
7.74144	0	84	101	20	110	108	29	82	102	55	95	90	20	3	1	-108	-1	-2	-92	-4	-2	53	4	9	31
7.86432	0	84	101	20	110	109	28	82	102	56	94	91	20	3	1	-108	-1	-1	-92	-4	-2	54	4	9	32
7.9872	0	83	102	21	111	110	29	82	103	57	94	91	19	2	1	-107	-1	-1	-93	-4	-2	55	4	8	33
8.11008	0	84	102	21	111	108	28	82	103	55	94	92	20	4	1	-107	-1	-1	-94	-4	-2	54	5	9	33
8.23296	0	84	99	19	110	108	29	81	101	55	94	90	19	3	1	-109	0	-1	-94	-4	-2	52	4	10	31
8.35584	0	83	100	19	110	108	28	81	101	55	94	91	20	3	1	-110	0	-1	-93	-4	-2	53	4	9	31
8.47872	0	84	101	20	110	108	28	82	102	55	95	90	19	2	2	-109	-1	-1	-92	-4	-2	53	4	10	31
8.6016	0	84	102	20	111	109	29	81	103	56	95	91	20	4	1	-108	0	-1	-92	-4	-2	53	4	9	31
8.72448	0	85	101	20	111	109	29	82	103	56	94	91	20	3	1	-107	0	-2	-92	-3	-2	54	4	9	33
8.84736	0	84	103	21	111	110	29	82	104	57	94	91	20	3	1	-105	0	-1	-93	-4	-2	54	3	9	33
8.97024	0	85	102	20	110	108	27	82	103	55	94	91	19	3	3	-106	0	-1	-94	-4	-3	54	3	10	33
9.09312	0	85	101	19	111	108	28	82	103	55	95	91	20	3	2	-108	0	-1	-94	-3	-1	54	4	9	31
9.216	0	84	102	20	111	108	28	82	102	54	94	90	20	4	1	-108	-1	-2	-93	-4	-2	54	4	10	32
9.33888	0	84	101	19	111	109	28	82	103	55	95	92	20	3	1	-107	-1	-1	-93	-3	-2	54	4	9	32
9.46176	0	85	102	19	111	109	29	82	104	56	94	92	19	3	2	-107	0	-1	-93	-3	-2	55	4	8	32
9.58464	0	85	102	20	111	110	29	82	105	56	96	92	19	4	1	-105	-1	-1	-93	-3	-2	55	4	9	34
9.70752	0	85	102	20	112	109	27	84	106	56	96	92	19	3	0	-104	0	-1	-94	-4	-2	56	5	9	34
9.8304	0	84	102	19	111	109	27	83	104	55	94	92	21	3	1	-107	0	-1	-94	-4	-2	55	5	9	33
9.95328	0	85	101	18	110	110	28	83	104	55	95	92	20	4	1	-107	0	-2	-94	-3	-1	55	4	9	33
10.0762	0	85	102	19	111	109	28	83	103	55	95	91	19	3	1	-106	-1	-1	-94	-3	-2	55	4	9	32
10.199	0	85	103	19	111	110	29	83	105	56	95	92	18	3	2	-105	0	-1	-94	-3	-2	56	5	9	33
10.3219	0	85	102	18	112	111	30	84	106	57	95	92	19	2	1	-104	0	0	-94	-3	-2	56	4	9	34
10.4448	0	85	104	18	112	111	29	84	105	57	95	93	19	2	0	-103	-1	-1	-95	-4	-2	57	4	9	35
10.5677	0	86	104	19	111	109	28	83	106	54	95	92	19	3	0	-105	-1	-2	-96	-3	-2	57	4	8	34
10.6906	0	84	103	17	111	110	28	83	105	54	95	93	20	3	1	-106	0	-1	-95	-4	-2	56	5	8	32
10.8134	0	85	103	18	112	109	28	84	105	55	95	93	20	4	1	-106	0	-1	-95	-4	-2	55	4	9	32
10.9363	0	85	102	18	112	110	29	83	105	55	94	93	20	3	1	-105	-1	-1	-95	-4	-2	57	4	9	33
11.0592	0	85	102	17	111	111	29	84	106	56	95	93	20	3	2	-104	0	0	-95	-3	-2	56	5	9	34
11.1821	0	86	104	18	112	111	29	84	106	55	96	93	20	3	1	-103	0	-1	-96	-4	-2	56	4	9	34
11.305	0	86	103	19	112	111	27	83	106	55	95	93	20	4	1	-103	0	-1	-96	-4	-1	58	4	9	34
11.4278	0	85	103	17	111	110	29	83	104	54	95	93	19	3	1	-105	0	-1	-97	-4	-3	56	3	9	33
11.5507	0	86	103	17	110	110	27	83	105	54	95	93	20	3	2	-105	0	-1	-96	-3	-2	56	3	9	34
11.6736	0	85	102	17	111	110	28	83	105	55	95	92	21	3	1	-105	0	-1	-95	-4	-3	56	4	9	33
11.7965	0	85	103	17	111	111	28	84	105	55	95	93	20	2	1	-104	-1	-2	-95	-4	-2	56	3	9	34
11.9194	0	86	104	17	111	111	28	83	106	56	95	93	20	3	1	-104	0	-1	-96	-4	-2	57	3	10	34
12.0422	0	86	104	18	112	111	29	84	107	56	96	93	19	4	1	-103	-1	-1	-97	-4	-1	58	3	9	35
12.1651	0	86	103	17	112	109	28	83	105	54	95	93	19	3	1	-105	0	-2	-98	-3	-2	56	4	9	33
12.288	0	85	103	16	111	109	28	83	104	54	95	93	20	3	1	-105	0	-2	-96	-3	-2	56	4	9	33
12.4109	0	84	103	17	110	110	28	83	105	55	95	92	20	3	2	-106	0	-1	-96	-3	-2	56	4	10	33
12.5338	0	85	102	17	111	111	29	83	105	55	94	93	20	4	1	-104	-1	-1	-97	-4	-3	56	4	10	34
12.6566	0	85	103	17	111	110	29	84	105	56	96	93	20	3	1	-104	0	0	-96	-3	-2	56	4	9	34
12.7795	0	86	104	17	111	111	28	84	106	56	96	94	20	3	1	-102	0	-1	-97	-4	-3	57	4	9	35
12.9024	0	86	105	18	111	111	27	84	106	54	95	94	20	3	1	-103	0	-2	-98	-4	-3	57	4	9	34
13.0253	0	86	103	17	111	110	28	83	105	54	95	93	19	3	1	-105	0	-1	-98	-4	-3	56	4	8	33
13.1482	0	86	104	16	111	110	28	83	105	55	95	93	20	3	1	-105	-1	-1	-96	-5	-2	56	5	9	33
13.271	0	85	103	17	111	110	28	84	105	55	95	94	19	3	1	-105	0	-1	-96	-4	-2	56	4	9	33
13.3939	0	86	103	17	111	111	28	85	106	55	96	94	20	4	1	-104	-1	-1	-96	-4	-2	57	4	9	34
13.5168	0	86	104	17	111	112	29	84	106	56	96	94	19	3	1	-103	0	-2	-96	-3	-2	57	4	9	34
13.6397	0	86	104	17	111	112	28	84	107	56	96	94	20	3	1	-103	-1	-1	-97	-3	-2	59	4	10	34
13.7626	0	86	104	16	111	110	28	84	105	55	95	93	20	3	2	-104	0	0	-98	-4	-2	56	4	9	33
13.8854	0	85	103	17	111	111	28	83	105	54	95	94	20	3	1	-104	0	-1	-97	-4	-2	56	4	9	34
14.0083	0	86	103	17	111	111	28	83	106	54	95	94	20	4	1	-105	0	-1	-95	-5	-2	57	4	9	33
14.1312	0	85	103	16	111	110	29	85	106	55	95	93	20	3	2	-104	-1	-1	-96	-4	-3	57	5	9	33
14.2541	0	86	104	17	112	111	29	84	107	56	95	93	20	3	1	-103	-1	-2	-96	-3	-2	57	4	8	35
14.377	0	86	105	16	112	111	29	85	107	56	97	95	20	3	2	-102	0	-1	-98	-3	-3	58	4	8	36
14.4998	0	85	104	17	111	110	28	85	106	54	96	93	20	3	1	-104	-1	-1	-98	-3	-2	57	4	8	34
14.6227	0	86	104	16	112	110	28	83	106	55	96	93	20	3	2	-104	-1	-1	-99	-3	-3	57	4	9	33
14.7456	0	86	103	16	111	111	28	84	105	55	95	94	20	2	1	-105	0	-1	-97	-4	-3	57	4	9	33
14.8685	0	86	103	17	111	110	29	85	105	55	96	93	20	3	2	-104	0	-1	-97	-4	-3	56	4	9	33
14.9914	0	87	103	17	111	110	29	84	106	55	97	94	20	4	1	-104	0	-2	-96	-4	-1	58	4	9	34
15.1142	0	86	104	18	112	110	29	84	108	55	96	95	19	3	2	-103	0	0	-97	-4	-2	58	4	9	35
15.2371	0	86	104	18	112	111	28	85	107	54	95	94	21	3	0	-102	0	-1	-98	-4	-2	58	4	9	35
15.36	0	86	103	16	111	109	28	84	105	54	95	93	20	4	2	-105	0	-1	-99	-4	-2	56	4	9	33
15.4829	0	85	102	16	111	110	28	84	106	55	96	93	20	3	1	-104	0	-1	-97	-4	-2	57	4	8	33
15.6058	0	86	103	16	111	109	28	83	104	55	95	93	20	3	2	-105	0	-2	-96	-3	-2	56	4	9	33
15.7286	0	85	103	17	111	109	28	83	105	55	96	93	20	3	0	-104	0	-1	-96	-3	-2	57	5	9	33
15.8515	0	85	103	17	110	110	28	84	106	56	96	93	20	4	2	-104	0	-1	-96	-4	-3	57	5	10	35
15.9744	0	85	104	17	110	110	29	84	106	55	96	93	19	4	1	-102	-1	-1	-96	-4	-2	57	4	9	35
16.0973	0	85	103	17	110	108	27	83	106	54	95	92	19	3	1	-104	-1	-1	-98	-4	-3	56	4	9	34
16.2202	0	85	102	16	109	108	28	82	104	55	94	91	19	3	1	-105	0	-1	-97	-4	-2	56	4	9	33
16.343	0	85	102	16	110	108	27	83	104	55	94	91	20	3	1	-106	0	-1	-97	-4	-3	56	4	9	33
16.4659	0	84	101	17	110	108	28	82	103	55	94	91	20	3	2	-105	0	-1	-97	-4	-2	57	4	9	33
16.5888	0	86	101	17	111	108	28	83	104	56	95	91	20	3	2	-104	0	-1	-96	-4	-2	57	4	9	33
16.7117	0	85	102	17	110	108	28	83	105	56	95	91	19	4	2	-104	0	-2	-97	-4	-2	57	4	9	34
16.8346	0	85	102	18	110	108	28	82	105	54	95	92	19	4	1	-103	0	-1	-97	-4	-1	57	4	9	35
16.9574	0	84	101	17	110	105	28	82	103	54	94	89	19	3	1	-106	0	-2	-98	-4	-2	56	4	9	33
17.0803	0	84	101	17	109	106	27	82	102	55	93	89	20	3	1	-105	-1	-1	-97	-3	-2	56	5	10	33
17.2032	0	83	100	16	109	105	27	81	102	55	94	89	20	3	1	-106	-1	-2	-96	-4	-2	55	5	9	32
17.3261	0	85	102	16	110	107	27	84	105	55	93	89	19	3	2	-105	0	-1	-97	-3	-2	56	4	9	32
17.449	0	91	109	15	112	109	29	90	113	55	96	93	22	3	1	-104	0	-2	-96	-3	-2	56	4	8	29
17.5718	0	93	114	14	113	114	30	92	116	54	98	97	22	4	2	-104	0	-2	-94	-4	-3	55	5	7	29
17.6947	0	92	113	15	114	115	29	92	116	54	98	99	21	4	2	-103	0	-3	-94	-4	-3	56	4	7	30
17.8176	0	92	112	15	114	114	30	90	115	53	98	99	21	3	2	-105	0	-3	-93	-4	-3	56	4	8	30
17.9405	0	90	110	15	115	116	30	90	113	54	97	99	21	3	1	-104	-1	-2	-92	-5	-4	57	4	8	31
18.0634	0	89	111	14	114	117	29	88	113	55	97	101	20	3	2	-102	0	-3	-94	-4	-3	57	4	7	34
18.1862	0	90	110	14	114	118	30	87	113	56	98	102	21	4	2	-101	-1	-2	-96	-5	-3	57	4	8	35
18.3091	0	89	111	15	115	120	30	88	114	56	98	104	20	3	1	-100	0	-2	-97	-4	-3	59	4	7	36
18.432	0	89	110	16	115	120	29	87	113	55	99	102	20	4	1	-99	0	-2	-97	-4	-3	59	4	9	36
18.5549	0	88	109	14	113	119	29	87	112	55	98	103	21	3	2	-101	-1	-2	-98	-5	-3	58	5	8	32
18.6778	0	89	110	14	114	120	30	86	112	54	98	101	20	3	2	-101	0	0	-99	-3	-3	58	4	9	33
18.8006	0	88	110	15	114	120	30	87	111	55	99	101	20	4	1	-101	0	-1	-99	-4	-3	59	4	9	34
18.9235	0	89	109	15	114	122	29	87	113	56	98	102	20	3	2	-99	-1	-2	-99	-4	-3	59	5	10	35
19.0464	0	89	111	14	114	122	30	87	114	56	99	104	20	4	2	-97	0	-2	-99	-4	-3	60	5	8	36
19.1693	0	89	110	16	114	122	29	88	113	55	99	104	20	3	2	-99	0	-1	-100	-4	-3	60	4	9	34
19.2922	0	89	110	14	114	121	28	87	111	55	97	102	20	4	1	-101	0	-2	-100	-4	-2	59	4	9	33
19.415	0	89	110	15	115	120	29	87	112	55	98	102	21	3	2	-100	0	-1	-99	-4	-3	59	4	9	34
19.5379	0	88	109	14	114	122	30	87	112	54	99	102	20	3	2	-100	-1	-2	-100	-4	-2	59	4	9	33
19.6608	0	90	110	15	114	121	31	87	113	55	99	103	20	3	3	-99	0	-1	-99	-5	-3	59	4	9	35
19.7837	0	89	111	15	115	123	30	87	113	55	99	104	20	3	1	-99	-1	-1	-101	-3	-3	60	5	9	35
19.9066	0	90	111	15	115	122	28	87	113	55	98	103	20	3	1	-99	0	-1	-101	-5	-3	59	4	9	34
20.0294	0	89	110	15	114	122	29	87	111	54	99	103	20	3	1	-101	-1	-1	-100	-4	-2	58	4	10	33
20.1523	0	89	110	14	115	122	29	88	113	55	98	104	21	3	2	-101	0	-1	-100	-3	-3	58	4	10	33
20.2752	0	89	109	15	116	123	30	88	113	54	99	105	21	3	2	-100	0	-2	-99	-5	-2	59	5	9	33
20.3981	0	90	110	15	116	124	30	88	113	55	99	106	20	3	1	-98	0	-2	-99	-4	-3	60	4	9	34
20.521	0	90	111	15	117	124	29	88	114	55	99	105	20	3	1	-97	0	-1	-100	-5	-3	60	4	9	34
20.6438	0	90	110	14	114	122	28	88	113	55	99	104	20	3	1	-101	-1	-1	-101	-3	-3	59	4	9	33
20.7667	0	90	110	14	115	122	29	87	112	54	99	104	21	4	1	-101	0	-1	-100	-4	-3	58	4	9	32
20.8896	0	90	109	14	115	122	29	87	111	54	99	104	21	3	2	-102	-1	-1	-99	-4	-2	58	4	9	32
21.0125	0	89	110	15	115	123	30	88	112	54	98	105	21	4	2	-101	0	-2	-98	-4	-3	58	4	9	32
21.1354	0	89	110	14	116	124	30	88	113	55	99	105	21	4	1	-100	0	-2	-98	-4	-3	59	4	10	33
21.2582	0	90	111	15	116	123	29	89	113	53	99	105	20	4	2	-100	0	-1	-99	-3	-2	58	3	9	33
21.3811	0	90	109	15	114	119	30	87	111	52	98	104	21	3	2	-102	-1	-1	-98	-4	-3	57	4	9	32
21.504	0	87	106	16	113	116	30	86	108	53	97	100	19	4	2	-104	0	-1	-97	-3	-3	56	4	10	31
21.6269	0	86	104	16	113	114	30	84	106	53	97	99	20	4	2	-106	-1	-2	-97	-4	-2	55	5	10	31
21.7498	0	86	103	16	113	113	29	83	106	54	97	97	20	3	2	-107	0	-1	-96	-3	-3	55	4	9	32
21.8726	0	87	104	17	113	114	29	85	107	55	97	98	20	3	1	-107	0	-1	-96	-4	-2	56	4	10	31
21.9955	0	92	112	16	114	118	30	91	114	53	98	103	22	4	2	-105	-1	-2	-95	-5	-3	55	4	7	28
22.1184	0	91	112	16	115	120	29	90	113	52	99	103	21	3	1	-108	0	-1	-94	-4	-3	54	4	8	31
22.2413	0	92	111	16	115	120	30	90	114	53	98	105	22	4	2	-107	-1	-2	-93	-4	-2	55	4	7	30
22.3642	0	92	111	17	115	122	30	91	113	53	100	103	21	4	2	-106	0	-1	-90	-4	-2	55	4	10	30
22.487	0	88	109	17	115	120	29	87	111	55	100	102	19	3	2	-105	0	-1	-91	-4	-3	56	4	10	33
22.6099	0	90	110	16	114	123	31	88	113	55	99	103	19	3	2	-103	-1	-2	-92	-5	-2	57	4	10	32
22.7328	0	88	107	17	116	118	29	86	110	55	99	102	20	3	2	-105	0	-1	-93	-4	-3	57	4	9	33
22.8557	0	88	108	16	114	118	29	86	111	54	98	101	20	3	1	-104	0	0	-94	-4	-3	56	5	9	31
22.9786	0	89	108	16	114	118	29	87	110	53	98	101	21	4	1	-105	-1	-1	-92	-4	-3	56	5	10	30
23.1014	0	88	107	16	114	117	28	86	109	54	99	100	20	4	1	-105	0	-1	-92	-4	-3	56	3	10	31
23.2243	0	88	108	16	114	118	29	86	110	55	98	101	20	2	2	-104	0	-1	-92	-4	-3	56	3	9	31
23.3472	0	88	108	17	114	118	29	87	111	54	98	100	20	4	2	-103	-1	-1	-92	-4	-3	56	4	9	32
23.4701	0	88	107	16	115	119	29	87	110	54	99	101	19	3	2	-103	0	-1	-94	-4	-2	57	4	9	33
23.593	0	88	105	15	114	118	28	87	110	55	98	100	20	4	2	-105	0	-1	-94	-4	-4	56	4	10	32
23.7158	0	92	111	14	114	120	30	91	115	53	98	103	22	3	2	-106	0	-3	-94	-4	-3	55	4	8	30
23.8387	0	93	113	15	115	121	30	92	116	53	99	106	22	4	2	-103	-1	-3	-92	-4	-4	56	4	7	31
23.9616	0	93	111	15	114	123	31	92	116	55	100	107	21	4	3	-103	0	-3	-92	-4	-3	57	4	7	32
24.0845	0	91	113	16	117	123	30	91	116	55	100	107	20	3	2	-101	0	-3	-94	-4	-3	58	4	6	33
24.2074	0	91	112	15	116	125	30	92	117	56	100	109	20	3	2	-101	0	-3	-94	-5	-3	60	4	8	35
24.3302	0	92	112	16	116	125	30	91	116	55	99	109	20	3	2	-99	0	-2	-96	-4	-3	60	5	8	35
24.4531	0	92	113	16	116	125	30	91	115	53	100	108	20	4	2	-101	0	-1	-96	-4	-2	58	4	9	33
24.576	0	91	112	15	115	126	30	90	116	54	100	107	20	4	2	-101	0	-1	-96	-4	-3	57	4	9	33
24.6989	0	91	112	15	116	125	30	91	117	55	100	110	21	3	2	-100	0	-1	-96	-4	-4	58	4	9	33
24.8218	0	92	113	14	116	127	30	90	118	55	101	109	20	3	2	-98	0	-1	-98	-4	-3	59	5	9	34
24.9446	0	92	113	14	116	126	31	92	117	55	101	112	20	4	2	-98	-1	-4	-98	-4	-3	59	4	6	36
25.0675	0	92	114	14	116	127	30	91	118	56	101	112	21	5	3	-97	0	-3	-98	-5	-3	60	4	8	36
25.1904	0	92	113	16	116	128	29	90	118	56	100	110	20	4	3	-97	-1	-1	-100	-3	-3	60	4	9	35
25.3133	0	91	112	15	116	127	29	90	117	54	100	110	21	4	1	-98	0	-1	-100	-4	-2	59	4	9	34
25.4362	0	91	113	15	116	127	29	90	118	54	101	109	20	4	3	-99	0	-1	-100	-5	-3	59	5	10	34
25.559	0	91	113	15	116	127	31	90	117	54	101	110	20	4	2	-98	-1	-1	-100	-4	-3	59	3	10	35
25.6819	0	92	113	14	116	126	31	90	117	56	101	112	20	4	3	-97	0	-2	-99	-4	-2	60	4	7	36
25.8048	0	92	114	14	117	129	30	90	118	56	100	111	20	4	3	-95	-1	-1	-100	-4	-3	61	4	10	36
25.9277	0	92	114	14	117	129	30	91	119	57	101	111	20	4	2	-95	-1	-3	-101	-4	-3	61	4	8	37
26.0506	0	91	114	15	116	127	29	90	118	57	100	110	19	4	2	-95	0	-2	-102	-5	-3	61	3	9	35
26.1734	0	90	113	14	116	127	29	90	118	57	100	110	20	3	2	-98	0	-1	-101	-5	-2	60	5	10	34
26.2963	0	90	112	15	116	127	29	89	118	56	100	110	21	4	2	-97	-1	-2	-102	-4	-3	60	5	10	34
26.4192	0	91	113	15	115	127	31	90	118	56	100	110	20	3	2	-96	0	-1	-101	-4	-3	61	3	9	35
26.5421	0	90	113	14	116	127	29	90	117	57	100	110	21	4	2	-96	0	-1	-102	-4	-4	61	4	10	35
26.665	0	90	113	14	116	129	31	90	118	57	101	111	20	4	2	-95	0	-1	-102	-3	-4	61	4	9	36
26.7878	0	91	113	15	116	128	30	90	119	58	101	111	21	3	1	-93	0	-2	-103	-5	-3	62	3	9	37
26.9107	0	90	113	15	116	126	29	90	118	57	100	110	20	3	2	-96	0	-1	-103	-5	-3	61	4	10	35
27.0336	0	91	112	14	116	127	30	89	117	57	99	110	21	3	2	-96	0	-1	-103	-5	-3	61	5	10	35
27.1565	0	90	112	14	116	127	29	89	118	57	101	110	21	4	3	-96	0	0	-103	-4	-4	61	5	9	35
27.2794	0	90	113	14	115	127	30	90	117	58	100	110	20	4	2	-95	0	-1	-102	-5	-2	62	4	10	35
27.4022	0	90	113	15	116	128	31	89	118	57	101	111	19	4	2	-94	0	-2	-103	-4	-3	62	4	8	37
27.5251	0	91	114	14	116	129	31	90	118	58	100	110	20	3	1	-93	0	-2	-104	-4	-2	62	5	9	38
27.648	0	90	114	16	116	128	29	89	119	57	101	112	20	3	2	-92	0	-2	-103	-4	-3	63	4	8	38
27.7709	0	91	112	14	116	127	28	90	117	58	100	110	21	4	2	-94	0	-1	-104	-4	-3	60	4	9	35
27.8938	0	90	112	14	116	128	30	90	117	57	100	111	21	4	2	-94	0	-2	-103	-5	-3	61	4	10	34
28.0166	0	90	113	14	115	128	30	89	117	58	100	112	20	4	2	-95	0	-1	-104	-4	-3	62	4	9	35
28.1395	0	91	113	15	116	128	30	90	119	58	101	113	20	4	2	-94	-1	-3	-103	-4	-4	62	5	7	36
28.2624	0	91	114	14	117	130	31	91	119	58	102	115	20	3	2	-92	0	-3	-103	-5	-3	62	5	8	37
28.3853	0	91	115	15	117	130	30	91	121	59	102	115	21	4	2	-91	0	-3	-104	-4	-3	63	5	8	38
28.5082	0	91	115	16	117	130	29	91	120	58	102	115	20	3	2	-92	-1	-2	-105	-4	-3	62	4	9	36
28.631	0	92	113	14	117	129	29	89	119	59	101	113	20	4	2	-93	0	-1	-105	-4	-3	63	4	9	35
28.7539	0	91	115	15	117	129	30	90	119	58	101	115	21	4	2	-92	-1	-3	-104	-4	-3	63	3	8	36
28.8768	0	91	114	15	117	130	31	91	120	58	102	115	22	3	2	-93	-1	-2	-105	-4	-3	63	4	9	37
28.9997	0	92	115	14	117	132	31	90	121	59	102	117	20	4	2	-92	0	-3	-105	-4	-2	63	3	7	37
29.1226	0	92	116	14	118	132	31	91	122	61	102	117	21	4	2	-89	0	-3	-105	-4	-2	64	4	7	39
29.2454	0	93	117	15	118	134	30	91	122	60	102	118	21	3	2	-88	-1	-2	-106	-4	-3	64	4	8	39
29.3683	0	93	115	14	118	133	30	93	121	60	102	116	21	3	2	-91	0	0	-106	-4	-3	63	4	10	36
29.4912	0	92	115	14	117	131	30	92	121	60	102	118	20	4	2	-91	0	-3	-105	-6	-4	63	4	7	37
29.6141	0	93	115	14	118	132	30	92	121	60	102	117	21	4	2	-90	-1	-3	-106	-5	-3	64	4	8	37
29.737	0	92	115	15	118	132	31	92	121	59	103	117	21	3	2	-90	0	-1	-106	-4	-3	64	4	9	38
29.8598	0	92	116	15	118	132	31	92	122	60	102	117	21	4	2	-89	0	-3	-107	-4	-3	64	4	7	39
29.9827	0	93	116	15	118	133	30	92	122	60	103	117	20	4	2	-88	0	-2	-107	-4	-3	65	4	9	39
30.1056	0	93	116	14	118	133	30	93	121	60	102	116	20	4	2	-89	0	-1	-107	-5	-4	63	4	9	37
30.2285	0	93	115	14	118	133	30	92	121	61	102	116	20	3	3	-90	0	-1	-107	-5	-5	64	5	10	37
30.3514	0	92	116	14	117	131	30	91	121	61	102	115	20	4	2	-89	0	-1	-108	-4	-3	65	4	11	38
30.4742	0	92	116	13	117	131	30	91	122	61	102	116	20	4	2	-89	0	-1	-107	-5	-3	64	4	9	38
30.5971	0	92	116	14	118	133	31	92	124	61	102	118	20	3	2	-87	0	-3	-107	-6	-3	65	5	8	39
30.72	0	93	116	15	118	133	29	92	121	60	103	117	20	4	2	-88	-1	-2	-108	-5	-3	65	5	8	39
30.8429	0	92	114	14	117	132	30	91	120	61	102	117	21	4	2	-89	0	-2	-108	-5	-2	64	4	8	37
30.9658	0	93	116	14	118	131	31	92	122	61	102	118	20	3	2	-89	0	-3	-107	-5	-3	65	4	7	37
31.0886	0	93	117	13	117	132	30	94	123	61	102	118	21	4	2	-88	-1	-3	-108	-4	-3	64	4	7	37
31.2115	0	93	117	15	118	134	31	92	124	61	103	119	21	4	2	-88	0	-3	-108	-5	-3	65	5	7	38
31.3344	0	93	118	14	118	135	31	93	124	62	104	121	21	4	3	-87	0	-3	-109	-4	-4	66	4	7	40
31.4573	0	94	118	16	117	135	29	94	124	61	103	118	20	4	2	-87	0	-1	-110	-5	-3	65	4	11	37
31.5802	0	94	117	14	118	133	30	93	124	61	103	119	20	4	3	-87	0	-3	-108	-5	-3	65	4	7	36
31.703	0	93	118	14	118	133	30	94	125	61	103	119	20	4	2	-88	0	-3	-109	-5	-4	65	3	8	37
31.8259	0	94	118	15	119	134	31	93	125	62	103	120	20	3	2	-88	0	-3	-109	-5	-4	66	4	8	38
31.9488	0	94	118	14	118	136	31	93	126	62	104	121	21	4	2	-87	-1	-3	-109	-5	-3	66	4	7	40
32.0717	0	95	120	15	119	137	30	94	126	62	104	122	21	3	3	-85	0	-2	-109	-4	-3	66	4	8	40
32.1946	0	94	119	14	118	136	30	94	125	62	103	119	21	4	3	-87	0	-2	-109	-5	-3	65	4	9	37
32.3174	0	95	119	14	118	134	30	95	126	61	104	121	21	3	2	-87	-1	-3	-110	-5	-3	65	5	8	38
32.4403	0	96	120	13	118	136	31	95	127	62	104	123	21	3	3	-86	0	-3	-109	-5	-4	64	4	8	37
32.5632	0	95	122	13	119	139	30	96	129	61	103	124	22	3	3	-86	0	-3	-109	-4	-3	64	4	7	37
32.6861	0	95	124	13	119	143	30	96	132	59	104	128	22	4	3	-87	0	-3	-108	-4	-4	63	4	7	35
32.809	0	95	124	13	118	143	30	95	133	56	104	130	23	4	2	-94	0	-3	-101	-5	-4	59	4	7	34
32.9318	0	95	124	9	118	143	31	95	132	56	104	130	25	4	4	-98	0	-2	-98	-4	-4	58	4	7	33
33.0547	0	95	124	10	119	142	32	95	131	57	105	130	24	4	4	-95	0	-2	-101	-5	-3	59	4	8	32
33.1776	0	96	124	9	119	144	33	95	131	57	105	130	23	4	4	-95	0	-2	-100	-5	-4	59	4	8	31
33.3005	0	96	123	10	120	144	33	96	131	59	106	131	24	4	4	-92	0	-2	-100	-5	-4	61	4	8	35
33.4234	0	96	123	13	121	140	31	96	131	57	106	126	23	4	2	-91	-1	0	-100	-4	-4	60	4	10	35
33.5462	0	96	121	11	120	139	32	97	129	58	105	125	22	3	3	-91	0	-1	-100	-6	-4	60	4	11	34
33.6691	0	96	120	12	120	139	31	96	129	59	104	125	22	4	3	-91	-1	0	-101	-5	-4	62	4	10	37
33.792	0	95	119	13	120	140	31	96	127	59	106	124	22	3	3	-91	0	0	-101	-5	-4	62	4	9	39
33.9149	0	96	120	14	119	139	32	96	127	60	106	124	23	5	2	-89	0	-1	-103	-5	-4	63	5	9	41
34.0378	0	96	120	14	119	139	30	96	127	60	104	125	21	3	3	-88	0	-2	-103	-5	-3	64	4	9	40
34.1606	0	95	118	13	119	139	31	94	126	60	105	123	21	4	2	-89	0	0	-106	-4	-3	63	3	10	38
34.2835	0	94	118	13	118	137	32	94	126	60	104	125	21	4	3	-90	0	-3	-105	-5	-3	63	4	8	38
34.4064	0	94	119	13	120	138	31	94	126	61	105	125	21	4	2	-89	0	-3	-106	-5	-4	63	4	8	38
34.5293	0	93	120	14	119	139	31	94	127	61	105	127	21	3	3	-88	-1	-3	-106	-5	-4	64	4	8	39
34.6522	0	93	119	14	121	139	31	93	127	61	106	126	21	4	2	-88	0	-3	-107	-5	-3	65	4	7	41
34.775	0	94	119	14	121	138	30	93	126	61	105	124	21	3	2	-89	0	0	-107	-4	-3	64	5	10	38
34.8979	0	93	118	13	119	138	30	94	126	61	106	124	21	4	1	-89	0	-1	-107	-5	-3	64	4	9	37
35.0208	0	93	118	13	119	138	30	94	126	62	105	126	21	4	2	-88	-1	-3	-107	-5	-3	64	4	8	38
35.1437	0	93	119	13	120	138	32	93	127	62	105	126	21	4	3	-88	-1	-2	-108	-5	-4	64	4	7	39
35.2666	0	94	119	14	120	138	33	93	128	62	105	126	21	5	3	-87	0	-2	-108	-5	-4	65	4	7	39
35.3894	0	93	119	15	121	139	31	94	127	60	105	124	21	4	3	-87	0	-1	-108	-4	-3	65	4	10	39
35.5123	0	93	118	13	119	136	31	93	127	61	105	125	21	3	3	-88	-1	-3	-109	-4	-4	64	5	8	36
35.6352	0	92	119	13	119	138	31	93	126	62	106	125	22	4	3	-88	-1	-1	-109	-4	-4	65	4	8	37
35.7581	0	93	119	13	120	138	32	93	126	62	105	125	21	4	3	-88	0	-3	-109	-4	-3	65	5	8	38
35.881	0	94	118	13	120	138	32	93	128	63	104	126	22	4	3	-87	0	-2	-109	-4	-4	66	4	8	39
36.0038	0	94	118	14	120	138	31	94	127	62	105	125	22	4	3	-86	0	-2	-109	-4	-3	65	4	9	39
36.1267	0	93	118	14	119	137	30	94	127	61	104	122	21	4	2	-89	-1	-1	-109	-4	-3	64	5	10	36
36.2496	0	93	119	13	119	134	29	93	127	61	105	120	21	3	3	-89	0	0	-109	-4	-3	64	4	10	36
36.3725	0	93	121	12	119	134	31	93	129	60	104	120	22	3	2	-89	0	0	-107	-5	-4	63	4	10	35
36.4954	0	94	121	12	124	137	33	94	129	57	108	123	24	3	3	-94	-1	-3	-103	-4	-5	60	4	6	33
36.6182	0	94	122	10	124	136	32	95	132	53	109	125	24	4	4	-102	0	-2	-99	-5	-4	56	4	8	31
36.7411	0	94	122	8	122	137	32	93	130	53	108	124	24	3	3	-107	0	-1	-98	-4	-4	54	4	8	29
36.864	0	93	121	8	122	136	33	94	130	52	107	125	25	4	4	-107	0	-2	-96	-5	-5	54	5	8	30
36.9869	0	93	120	6	123	137	34	94	128	54	108	125	25	3	3	-104	0	-1	-95	-5	-4	54	4	8	30
37.1098	0	94	119	9	124	137	33	94	128	55	109	125	24	4	3	-100	-1	-2	-96	-5	-4	57	4	8	32
37.2326	0	94	119	10	125	138	33	95	129	56	110	124	24	4	2	-97	0	-1	-96	-5	-4	59	4	8	34
37.3555	0	94	116	13	124	137	30	93	125	56	108	123	21	3	2	-97	0	-2	-99	-4	-4	60	4	9	37
37.4784	0	92	116	12	123	138	31	93	122	56	108	125	22	4	3	-97	0	-2	-99	-4	-3	60	4	9	35
37.6013	0	93	115	12	122	139	31	93	122	57	107	127	21	3	2	-96	0	-3	-100	-4	-3	61	4	8	36
37.7242	0	92	115	12	121	140	32	92	123	58	107	126	22	3	2	-95	-1	-2	-100	-5	-4	61	4	8	36
37.847	0	92	116	12	122	141	31	92	124	58	107	127	22	4	3	-93	0	-3	-101	-4	-4	62	5	7	38
37.9699	0	92	115	13	121	140	31	91	122	57	107	125	21	4	2	-94	0	0	-102	-5	-3	61	4	9	36
38.0928	0	92	114	12	121	138	31	92	121	58	106	125	21	4	2	-94	0	-2	-103	-4	-3	61	4	8	35
38.2157	0	92	115	12	121	137	31	90	121	59	106	126	21	4	2	-94	0	-3	-104	-4	-3	62	4	7	37
38.3386	0	92	115	12	122	138	31	92	123	59	107	126	22	3	2	-94	0	-3	-102	-4	-2	61	4	8	37
38.4614	0	92	115	13	121	139	32	91	123	59	107	127	22	4	3	-93	0	-2	-104	-5	-3	62	4	8	38
38.5843	0	92	115	14	121	138	31	91	122	58	106	125	19	4	1	-93	0	-2	-104	-3	-4	62	4	9	36
38.7072	0	91	114	12	122	138	30	91	122	59	107	125	21	4	2	-93	-1	-1	-104	-5	-3	62	4	9	36
38.8301	0	91	114	12	122	139	32	91	122	60	107	125	22	4	2	-93	0	-1	-104	-5	-3	62	4	9	36
38.953	0	91	114	12	122	137	32	91	122	59	106	125	22	4	2	-93	0	-3	-105	-4	-4	62	4	8	38
39.0758	0	91	115	13	122	139	31	91	123	59	107	127	22	4	3	-91	-1	-3	-106	-4	-3	63	4	8	39
39.1987	0	91	116	14	122	139	31	91	122	58	106	124	21	3	2	-92	0	-1	-105	-4	-4	63	4	9	36
39.3216	0	91	114	13	120	138	32	91	121	59	107	125	22	4	2	-92	0	-3	-105	-5	-4	62	5	8	36
39.4445	0	91	115	13	122	138	31	90	121	60	107	126	22	4	3	-92	-1	-2	-106	-4	-3	62	4	8	37
39.5674	0	91	115	12	121	138	32	90	122	61	107	126	22	3	2	-91	-1	-3	-105	-4	-4	63	4	8	37
39.6902	0	91	115	14	123	138	31	91	122	59	107	127	23	3	2	-91	-1	-3	-106	-4	-3	63	4	8	38
39.8131	0	91	115	14	123	138	31	91	121	59	107	126	21	5	2	-91	0	-3	-106	-4	-3	63	4	8	37
39.936	0	91	115	13	122	137	32	90	123	60	107	126	21	3	3	-92	-1	-2	-106	-5	-3	63	5	7	36
40.0589	0	91	115	13	122	138	31	91	122	60	107	126	22	4	3	-92	0	-2	-107	-4	-4	63	4	8	36
40.1818	0	91	115	12	122	138	31	90	123	61	108	126	22	4	3	-91	0	-3	-106	-4	-3	63	4	8	37
40.3046	0	92	117	13	123	140	31	91	124	60	108	127	22	3	2	-90	0	-3	-107	-4	-3	63	4	9	38
40.4275	0	92	116	14	123	138	30	90	123	60	107	125	21	3	2	-91	-1	-1	-106	-4	-3	64	4	9	36
40.5504	0	93	115	13	122	138	32	91	123	60	107	126	21	3	3	-92	0	-2	-106	-4	-3	64	4	8	36
40.6733	0	92	115	13	122	139	32	91	123	60	107	126	22	4	2	-92	0	-2	-106	-4	-3	63	4	8	37
40.7962	0	91	116	12	123	139	33	91	124	61	107	127	22	3	2	-91	-1	-3	-106	-5	-4	63	4	8	38
40.919	0	92	117	13	123	140	31	91	124	61	107	127	22	3	3	-91	-1	-3	-108	-5	-3	64	3	8	39
41.0419	0	92	115	13	122	138	30	91	123	60	108	127	21	3	2	-91	0	-3	-108	-4	-4	64	4	8	37
41.1648	0	92	117	13	122	137	31	91	124	60	106	126	22	4	2	-91	0	-3	-107	-4	-4	63	4	8	37
41.2877	0	91	116	13	122	138	31	91	124	60	108	126	21	4	3	-91	0	-2	-107	-5	-4	63	5	8	37
41.4106	0	91	117	12	124	139	32	92	123	61	107	127	21	3	2	-91	0	-2	-108	-5	-3	64	4	8	38
41.5334	0	91	117	13	124	140	31	91	125	62	108	127	22	3	2	-91	0	-2	-108	-5	-4	64	4	8	39
41.6563	0	92	116	14	122	138	30	92	125	61	108	126	21	4	2	-90	0	-3	-107	-4	-3	65	5	9	38
41.7792	0	92	116	13	122	138	31	92	124	60	108	125	22	3	2	-91	0	-2	-106	-4	-4	64	4	9	37
41.9021	0	92	116	14	122	138	31	92	125	60	107	127	21	4	3	-90	0	-3	-107	-4	-3	63	4	8	37
42.025	0	92	117	12	122	138	31	93	125	61	107	127	22	4	3	-90	0	-3	-107	-5	-3	63	4	8	37
42.1478	0	92	117	13	122	140	32	92	125	61	107	128	23	4	2	-90	0	-3	-108	-5	-4	64	4	8	39
42.2707	0	93	117	13	122	139	31	91	125	61	107	126	21	3	3	-89	0	-2	-108	-5	-4	65	4	8	39
42.3936	1	92	117	13	122	137	31	91	125	61	107	126	22	4	2	-90	0	-3	-109	-4	-3	63	5	9	37
42.5165	0	92	117	13	121	138	32	92	125	61	107	126	21	4	3	-90	0	-3	-108	-5	-3	64	4	8	38
42.6394	0	92	117	13	122	138	31	92	126	62	107	126	22	4	2	-90	0	-3	-108	-5	-4	64	4	7	37
42.7622	0	92	117	13	123	138	31	92	125	61	107	127	21	3	2	-90	0	-2	-108	-4	-3	64	5	7	39
42.8851	0	92	118	13	122	139	31	93	126	62	107	127	21	3	2	-89	0	-2	-109	-4	-4	65	3	8	40
43.008	0	91	116	13	121	138	31	93	124	61	107	125	20	4	2	-90	0	-1	-108	-5	-4	64	4	9	37
43.1309	0	92	117	14	121	137	31	91	125	61	107	127	21	3	3	-91	0	-2	-108	-5	-5	63	3	8	37
43.2538	0	92	117	13	121	138	31	92	125	62	107	126	21	3	3	-90	0	-2	-109	-5	-4	64	4	8	38
43.3766	0	92	116	12	122	138	32	92	125	62	107	126	22	4	3	-90	-1	-3	-108	-4	-3	64	4	8	39
43.4995	0	92	117	13	123	138	31	92	125	62	107	127	22	3	2	-88	-1	-2	-108	-4	-4	65	5	7	40
43.6224	0	92	116	14	121	137	30	91	125	61	106	125	21	3	2	-90	0	-2	-110	-5	-3	65	3	8	38
43.7453	0	91	117	13	121	139	32	91	125	61	106	124	21	4	3	-91	0	-1	-109	-5	-3	65	4	10	37
43.8682	0	92	117	13	121	136	31	91	124	62	107	125	21	3	2	-90	0	-2	-109	-5	-3	64	5	8	38
43.991	0	91	116	13	121	137	31	92	125	62	106	126	22	4	2	-89	0	-3	-108	-5	-3	64	4	8	38
44.1139	0	91	116	12	121	137	32	92	125	63	107	126	22	4	3	-88	0	-2	-109	-5	-3	65	4	7	39
44.2368	0	92	116	15	122	138	31	91	125	62	107	126	20	4	2	-88	0	-1	-110	-4	-4	65	4	8	39
44.3597	0	91	116	13	121	137	30	91	124	61	106	124	22	3	3	-89	0	-2	-109	-5	-4	64	4	8	37
44.4826	0	91	115	13	121	136	31	91	124	62	106	123	22	4	2	-89	0	-1	-109	-4	-3	64	5	9	37
44.6054	0	91	116	13	122	136	31	91	123	62	106	125	22	3	2	-89	-1	-2	-109	-4	-2	64	4	8	38
44.7283	0	91	115	13	121	136	32	91	124	62	107	126	22	4	3	-89	0	-2	-109	-4	-3	65	4	8	39
44.8512	0	91	115	13	122	137	32	91	125	63	107	126	21	3	2	-88	0	-2	-109	-4	-3	66	4	7	41
44.9741	0	91	116	14	121	136	30	92	124	62	106	125	21	4	2	-87	0	-2	-109	-5	-3	65	4	9	39
45.097	0	91	115	14	121	136	31	90	124	61	106	125	21	4	2	-89	0	-4	-109	-4	-4	65	5	7	37
45.2198	0	92	115	12	120	137	31	91	124	63	106	124	21	3	2	-89	0	-2	-110	-4	-3	65	3	9	38
45.3427	0	92	115	13	121	136	30	91	123	63	106	125	22	4	2	-88	0	-2	-109	-4	-3	65	5	7	39
45.4656	0	91	115	13	121	137	31	90	125	63	106	126	21	4	2	-88	-1	-3	-110	-4	-3	65	5	7	40
45.5885	0	91	116	13	122	137	31	90	124	63	107	126	22	4	2	-87	-1	-2	-110	-5	-4	66	5	7	40
45.7114	0	91	115	13	120	137	31	91	124	63	106	122	21	3	3	-88	0	-1	-110	-5	-4	65	4	9	37
45.8342	0	91	115	13	121	136	31	91	124	63	107	125	22	3	2	-88	0	-3	-110	-4	-3	65	5	7	38
45.9571	0	91	115	13	121	136	31	91	124	63	107	125	21	4	2	-87	0	-2	-109	-4	-3	66	4	8	39
46.08	0	91	115	13	121	136	31	91	124	62	107	126	22	4	2	-88	0	-2	-110	-4	-3	66	4	8	39
46.2029	0	91	115	13	122	137	32	91	125	64	107	127	21	3	2	-87	0	-2	-110	-4	-3	66	4	8	40
46.3258	0	91	115	14	121	136	31	92	125	63	106	125	21	3	3	-86	0	-2	-110	-4	-4	66	3	8	39
46.4486	0	92	116	13	121	136	32	91	123	63	106	125	21	3	3	-87	0	-2	-111	-4	-4	65	4	8	37
46.5715	0	92	115	13	121	136	31	91	123	62	106	125	21	3	2	-87	-1	-3	-111	-5	-3	65	4	7	38
46.6944	0	92	115	13	120	137	31	92	124	62	107	125	21	4	1	-87	0	-3	-110	-4	-4	65	5	8	39
46.8173	0	92	116	12	122	137	31	91	124	64	106	126	22	3	2	-86	0	-3	-110	-4	-4	66	4	7	40
46.9402	0	92	115	13	122	137	31	92	125	64	107	126	21	3	3	-86	0	-2	-111	-4	-4	67	5	7	40
47.063	0	91	115	14	120	135	31	91	124	62	106	124	21	3	1	-87	0	-2	-111	-3	-4	65	4	8	38
47.1859	0	90	115	12	121	137	31	91	124	63	107	124	21	3	2	-87	0	-1	-110	-4	-4	65	4	9	39
47.3088	0	92	115	13	121	136	31	91	124	62	106	125	22	3	2	-86	0	-2	-111	-5	-3	65	4	8	38
47.4317	0	91	115	13	122	137	30	91	125	63	106	125	22	3	2	-87	0	-3	-111	-5	-3	66	4	8	39
47.5546	0	92	115	12	123	137	32	92	125	63	106	127	22	4	3	-86	0	-2	-111	-4	-3	66	4	7	41
47.6774	0	91	116	14	121	137	30	91	124	63	106	123	20	4	3	-86	0	-1	-110	-4	-3	66	5	9	39
47.8003	0	92	115	13	122	136	30	92	124	63	106	125	21	4	2	-88	0	-3	-111	-4	-4	65	3	8	38
47.9232	0	91	115	13	121	137	31	91	124	62	107	125	22	3	3	-87	0	-3	-110	-5	-4	65	4	8	38
48.0461	0	91	115	13	121	137	31	92	123	64	106	126	21	4	2	-87	0	-2	-111	-5	-3	66	4	8	39
48.169	0	91	116	13	122	137	31	90	124	64	106	126	21	3	2	-87	-1	-3	-111	-5	-3	66	3	8	40
48.2918	0	91	115	14	121	137	30	91	125	63	107	126	22	4	3	-86	-1	-2	-111	-5	-3	66	5	7	40
48.4147	0	91	116	13	121	136	31	91	124	63	106	125	21	4	3	-87	0	-2	-111	-5	-3	66	4	8	37
48.5376	0	91	115	13	121	136	31	91	124	63	106	124	22	4	3	-87	0	-3	-111	-4	-4	66	4	8	39
48.6605	0	92	115	13	122	137	31	91	124	64	107	125	22	4	2	-86	0	-3	-111	-5	-3	66	4	8	39
48.7834	0	91	115	13	122	137	32	91	125	64	107	126	21	3	3	-85	-1	-3	-112	-4	-4	67	4	7	41
48.9062	0	92	116	14	122	137	31	92	124	63	106	126	22	4	1	-85	0	-3	-112	-4	-4	66	5	8	41
49.0291	0	92	115	14	121	137	30	92	123	63	107	124	22	3	2	-86	0	-2	-113	-5	-2	66	4	9	39
49.152	0	91	115	12	122	137	31	92	124	63	106	126	22	3	2	-87	-1	-2	-111	-5	-3	65	4	8	38
49.2749	0	92	115	12	120	136	31	92	124	64	107	125	21	3	3	-86	0	-2	-112	-3	-3	66	4	7	39
49.3978	0	92	116	12	122	137	32	93	125	64	107	126	21	4	2	-86	0	-2	-111	-4	-3	65	4	7	40
49.5206	0	92	116	12	122	138	31	91	125	65	108	126	22	3	3	-86	0	-3	-113	-4	-3	66	4	8	42
49.6435	0	92	116	14	121	137	30	92	125	63	107	127	20	4	2	-85	0	-3	-112	-4	-3	67	4	8	40
49.7664	0	91	115	13	121	135	30	91	124	62	106	125	22	4	2	-86	0	-2	-112	-5	-4	65	3	8	39
49.8893	0	91	115	14	121	136	31	91	123	62	106	126	21	4	2	-87	0	-2	-111	-5	-3	66	4	8	39
50.0122	0	91	116	13	121	137	31	91	124	64	107	126	22	3	2	-86	0	-3	-111	-4	-4	67	4	7	39
50.135	0	91	115	12	121	137	31	92	125	64	107	127	22	3	2	-86	0	-3	-111	-4	-3	66	4	8	41
50.2579	0	91	116	13	122	138	31	92	124	64	108	127	22	4	3	-85	-1	-2	-112	-5	-3	66	4	7	41
50.3808	0	91	115	13	121	136	30	91	124	63	107	126	21	4	2	-86	0	-2	-113	-4	-3	66	3	8	40
50.5037	0	91	115	13	122	136	31	91	124	63	107	126	22	4	2	-86	0	-2	-112	-4	-3	65	4	7	39
50.6266	0	89	115	13	121	136	32	91	124	63	106	126	21	4	2	-86	0	-3	-112	-4	-4	66	5	7	40
50.7494	0	91	115	13	121	137	31	91	124	64	106	126	21	4	2	-86	0	-3	-112	-5	-3	66	3	8	40
50.8723	0	91	115	13	121	138	31	92	125	64	107	127	22	4	2	-85	0	-2	-112	-5	-4	66	3	8	41
50.9952	0	91	116	14	122	137	31	91	125	63	107	126	21	4	3	-84	-1	-3	-113	-4	-3	67	4	8	40
51.1181	0	90	114	14	120	137	31	91	124	63	107	126	21	4	3	-86	0	-3	-112	-4	-2	67	5	9	39
51.241	0	90	114	14	122	137	30	91	124	63	107	126	20	4	2	-85	0	-2	-113	-4	-4	66	5	8	39
51.3638	0	90	115	13	122	137	31	90	125	64	106	126	22	3	2	-85	0	-3	-113	-4	-3	67	4	9	40
51.4867	0	90	115	13	121	138	31	90	124	65	107	127	21	4	2	-85	0	-3	-113	-4	-2	67	4	8	41
51.6096	0	91	116	13	122	138	30	91	125	64	106	127	21	4	2	-84	0	-2	-113	-4	-3	67	4	8	41
51.7325	0	91	114	14	121	138	31	91	124	63	107	124	21	3	3	-85	0	-1	-113	-5	-2	66	4	10	38
51.8554	0	91	114	13	121	135	30	91	124	63	106	124	21	4	3	-86	0	-3	-113	-4	-4	66	4	8	38
51.9782	0	90	115	13	121	136	31	91	123	64	106	125	21	4	2	-86	0	-2	-113	-4	-3	66	4	7	38
52.1011	0	90	115	13	122	137	31	90	123	64	107	125	21	4	2	-85	0	-2	-112	-4	-3	66	4	8	40
52.224	0	90	116	13	121	136	31	91	124	64	106	126	22	3	2	-85	0	-2	-113	-5	-3	67	5	7	41
52.3469	0	90	115	14	120	137	30	91	124	63	106	124	20	4	2	-85	0	-2	-112	-4	-4	66	4	9	39
52.4698	0	91	114	13	119	136	30	90	122	63	107	122	22	4	2	-86	0	-1	-112	-4	-3	66	4	10	38
52.5926	0	90	114	13	120	135	31	91	123	63	106	124	21	3	2	-86	0	-2	-112	-4	-3	66	3	8	38
52.7155	0	90	114	13	121	137	31	90	122	63	106	124	21	4	3	-86	0	-2	-112	-4	-3	66	4	9	39
52.8384	0	90	114	13	121	136	31	90	124	64	106	125	22	3	2	-86	0	-2	-113	-5	-4	66	4	8	41
52.9613	0	90	113	13	121	135	29	89	123	64	107	125	20	4	2	-85	-1	-2	-113	-5	-4	67	4	8	41
53.0842	0	89	114	14	121	135	30	89	122	63	105	124	21	3	2	-86	0	-2	-112	-4	-3	66	4	8	39
53.207	0	90	113	13	121	134	30	89	122	62	106	123	22	4	2	-87	0	-3	-112	-5	-3	66	4	8	38
53.3299	0	90	113	13	121	135	30	90	121	63	106	121	21	3	2	-87	0	-2	-112	-5	-3	66	4	9	39
53.4528	0	90	114	13	119	135	32	89	123	63	106	123	21	4	3	-86	0	-1	-112	-4	-4	66	4	8	40
53.5757	0	90	114	12	121	136	30	90	122	64	106	124	21	3	3	-85	0	-3	-112	-4	-4	66	4	8	40
53.6986	0	90	115	14	121	135	30	89	123	64	106	124	20	3	3	-85	0	-4	-113	-4	-3	67	5	7	40
53.8214	0	89	112	14	121	134	30	90	121	63	106	123	21	3	3	-86	-1	-3	-113	-4	-3	66	4	7	38
53.9443	0	89	113	14	120	135	30	90	122	62	106	124	21	4	1	-86	0	-2	-112	-5	-4	66	4	8	38
54.0672	0	90	112	13	120	134	31	89	122	63	105	124	21	4	2	-86	0	-3	-112	-4	-4	66	4	7	40
54.1901	0	89	114	13	121	136	31	89	121	65	106	124	21	4	2	-86	0	-2	-113	-5	-3	66	4	8	41
54.313	0	89	114	12	121	136	31	90	123	65	106	125	21	3	2	-85	0	-2	-113	-5	-3	67	4	7	42
54.4358	0	89	113	13	121	134	30	90	122	64	107	124	21	3	2	-85	0	-3	-113	-4	-3	67	3	8	39
54.5587	0	90	113	13	120	134	31	90	122	64	105	123	21	4	2	-86	0	-3	-113	-5	-3	65	4	8	39
54.6816	0	90	113	13	121	135	30	90	122	64	106	123	20	4	2	-85	0	-3	-113	-4	-3	66	4	8	40
54.8045	0	90	114	13	121	136	31	91	122	64	106	124	21	3	2	-86	-1	-2	-113	-5	-3	67	5	7	40
54.9274	0	89	114	13	121	137	31	90	122	64	107	125	21	4	3	-85	-1	-2	-112	-4	-4	66	4	8	41
55.0502	0	91	114	13	122	137	31	91	123	65	107	126	20	4	3	-85	-1	-3	-114	-4	-4	67	5	8	42
55.1731	0	90	114	15	121	137	30	89	122	63	106	123	20	3	3	-85	0	-1	-114	-5	-5	66	4	10	39
55.296	0	90	113	14	121	135	30	90	122	63	106	125	21	4	2	-87	0	-3	-113	-5	-4	66	3	8	39
55.4189	0	90	113	14	121	136	32	90	121	64	106	125	22	3	2	-86	-1	-2	-113	-5	-3	67	5	8	40
55.5418	0	90	114	14	122	136	31	90	122	63	107	125	22	3	2	-85	0	-3	-113	-4	-4	66	4	7	41
55.6646	0	90	115	13	122	137	31	90	123	64	108	126	22	4	2	-85	0	-3	-113	-4	-3	67	4	8	41
55.7875	0	91	114	14	121	138	31	91	124	64	107	126	21	3	1	-84	0	-2	-114	-4	-4	67	5	8	42
55.9104	0	91	113	14	122	135	31	91	122	63	107	124	21	3	2	-86	0	-2	-113	-4	-4	67	4	9	39
56.0333	0	91	114	13	121	136	31	90	122	63	107	126	21	3	3	-86	0	-3	-113	-4	-3	66	4	8	39
56.1562	0	90	114	13	122	136	31	91	122	64	108	126	21	4	2	-87	0	-2	-113	-4	-3	66	4	8	40
56.279	0	91	114	13	122	137	31	91	122	64	107	126	22	4	2	-86	0	-3	-114	-5	-4	66	4	7	41
56.4019	0	90	115	12	122	138	31	91	123	65	108	127	22	3	2	-84	0	-2	-114	-4	-3	67	4	7	42
56.5248	0	90	114	14	122	138	30	90	123	64	107	126	21	3	3	-84	-1	-2	-114	-4	-2	66	3	8	40
56.6477	0	90	114	12	121	137	31	91	122	64	106	125	21	3	2	-86	0	-2	-115	-4	-3	65	4	9	39
56.7706	0	90	114	14	122	136	31	90	122	63	106	126	21	3	2	-86	0	-3	-113	-4	-3	66	4	8	39
56.8934	0	91	114	13	122	136	31	91	123	63	107	126	21	4	3	-85	0	-2	-113	-4	-3	66	4	9	41
57.0163	0	90	114	13	121	137	31	91	122	64	107	127	21	4	3	-85	0	-2	-114	-5	-3	67	4	7	41
57.1392	0	91	114	13	122	138	31	92	123	65	108	126	22	4	2	-85	-1	-3	-114	-4	-3	67	4	8	42
57.2621	0	91	115	14	122	138	30	91	123	64	108	126	21	4	2	-85	0	-2	-114	-4	-3	67	4	9	41
57.385	0	90	114	13	122	137	30	90	122	64	107	126	21	3	3	-85	0	-1	-113	-4	-4	67	4	7	39
57.5078	0	91	114	13	122	137	31	90	122	64	107	126	22	3	3	-85	0	-3	-113	-4	-4	66	4	8	40
57.6307	0	90	114	13	121	136	31	90	122	64	107	125	22	3	2	-86	0	-2	-114	-4	-3	66	4	8	40
57.7536	0	91	115	13	122	139	31	91	123	64	107	126	21	4	2	-84	0	-2	-113	-4	-3	66	5	8	41
57.8765	0	91	115	12	122	138	31	91	124	65	107	127	22	4	2	-84	-1	-2	-115	-4	-3	67	4	8	41
57.9994	0	91	114	14	122	138	29	92	123	64	107	125	21	4	2	-85	0	-2	-114	-5	-3	67	4	9	40
58.1222	0	90	114	13	121	136	31	91	123	64	106	126	22	4	2	-86	0	-2	-114	-4	-4	66	4	9	38
58.2451	0	91	114	14	121	137	30	91	122	63	106	126	21	4	2	-86	0	-2	-114	-5	-3	66	4	8	40
58.368	0	91	114	13	121	137	31	90	123	64	107	126	22	4	3	-85	0	-2	-114	-6	-3	66	5	8	40
58.4909	0	91	115	13	122	138	31	91	125	65	106	127	22	4	3	-85	0	-2	-114	-5	-4	67	5	8	41
58.6138	0	91	115	12	121	138	31	91	123	65	107	127	21	4	3	-84	0	-3	-115	-5	-3	67	5	7	42
58.7366	0	90	114	14	121	136	30	90	123	63	106	126	21	4	2	-85	0	-2	-114	-5	-3	66	4	8	39
58.8595	0	91	114	13	121	137	30	89	122	63	107	125	21	3	3	-86	0	-1	-114	-4	-3	66	5	8	38
58.9824	0	90	114	13	121	136	30	91	122	64	107	125	20	3	2	-86	0	-2	-114	-5	-3	67	5	8	39
59.1053	0	91	113	13	122	137	31	91	122	64	106	126	21	3	2	-85	0	-2	-114	-4	-3	66	4	8	41
59.2282	0	91	115	13	122	137	31	91	123	64	107	126	21	3	3	-85	0	-3	-113	-4	-4	66	4	8	41
59.351	0	91	114	13	122	138	31	92	123	65	107	127	21	4	1	-84	0	-3	-114	-4	-4	67	5	7	41
59.4739	0	91	115	14	122	138	30	91	123	64	106	125	20	4	2	-86	0	-2	-114	-4	-3	67	4	9	39
59.5968	0	90	114	14	121	137	31	91	122	63	106	125	21	3	2	-86	0	-2	-114	-5	-4	67	5	9	38
59.7197	0	91	115	13	121	137	31	91	122	63	108	125	21	3	2	-86	0	-3	-113	-4	-3	66	4	8	39
59.8426	0	90	114	13	122	137	30	90	124	64	107	126	21	3	2	-85	-1	-2	-113	-5	-4	67	3	8	39
59.9654	0	90	115	14	121	138	32	91	123	64	107	127	21	3	2	-86	0	-3	-114	-4	-3	67	4	7	41
60.0883	0	91	114	13	122	139	31	91	124	65	108	127	22	4	2	-85	0	-3	-115	-4	-3	67	5	8	42
60.2112	0	90	115	14	121	137	31	91	123	64	108	126	21	4	2	-84	0	-3	-115	-5	-4	67	4	8	40
60.3341	0	90	114	14	121	137	31	90	123	63	107	126	21	3	3	-86	0	-2	-114	-4	-4	67	4	8	39
60.457	0	91	115	14	122	137	30	90	122	63	107	126	22	3	3	-87	0	-2	-114	-4	-3	67	4	8	40
60.5798	0	90	115	14	122	137	31	91	122	63	107	126	21	3	2	-86	0	-2	-114	-5	-3	67	4	8	41
60.7027	0	91	115	12	122	139	31	90	123	65	108	127	22	4	2	-85	0	-4	-114	-4	-3	67	4	7	41
60.8256	0	90	115	13	122	139	31	91	123	65	108	128	21	3	2	-84	0	-2	-115	-4	-4	67	4	8	42
60.9485	0	91	115	14	122	138	30	91	122	63	108	125	21	3	1	-86	0	-2	-115	-5	-4	66	4	8	39
61.0714	0	91	114	12	122	138	32	91	122	65	107	127	21	4	2	-86	-1	-2	-114	-4	-3	66	4	8	39
61.1942	0	90	114	14	122	137	31	91	123	63	108	126	22	4	3	-85	0	-2	-114	-4	-3	67	4	8	40
61.3171	0	90	115	13	122	138	31	91	123	65	108	128	21	4	3	-85	-1	-2	-114	-5	-4	67	4	8	40
61.44	0	91	116	14	122	138	31	90	124	65	107	128	22	3	1	-84	0	-2	-115	-4	-4	67	4	8	42
61.5629	0	91	115	14	122	139	30	91	125	65	108	128	22	4	2	-84	0	-3	-114	-5	-4	68	4	8	42
61.6858	0	90	114	14	122	138	31	91	123	63	108	125	21	4	2	-85	-1	-2	-115	-4	-4	66	4	9	39
61.8086	0	90	114	13	122	137	32	90	122	64	108	126	21	4	3	-87	0	-3	-114	-4	-4	67	5	7	39
61.9315	0	90	114	13	122	138	31	91	122	63	107	126	21	3	2	-87	-1	-2	-114	-5	-3	66	4	8	40
62.0544	0	90	114	13	123	138	32	90	122	64	108	127	22	4	2	-86	0	-3	-115	-4	-2	67	5	8	40
62.1773	0	90	114	12	123	139	31	90	123	65	108	128	22	3	2	-85	-1	-3	-114	-5	-3	67	4	7	41
62.3002	0	91	115	14	122	139	30	91	123	64	108	128	21	4	3	-85	0	-3	-115	-4	-3	68	4	8	41
62.423	0	91	115	14	122	138	31	90	121	63	108	125	21	3	3	-86	0	-1	-115	-5	-3	67	4	9	39
62.5459	0	90	114	13	121	137	31	91	122	64	107	126	21	3	2	-86	0	-3	-114	-5	-3	66	5	8	39
62.6688	0	90	113	13	121	138	30	91	121	63	108	127	22	3	2	-86	0	-2	-114	-4	-4	66	4	7	40
62.7917	0	90	115	13	122	139	31	91	122	64	108	127	22	3	2	-87	0	-3	-114	-5	-4	66	3	8	41
62.9146	0	90	115	12	123	139	32	91	123	65	108	128	22	3	2	-85	0	-3	-113	-6	-3	67	4	8	42
63.0374	0	91	114	13	122	139	31	91	123	64	108	128	21	4	2	-85	0	-3	-114	-5	-4	67	4	7	41
63.1603	0	90	113	14	122	137	30	91	122	63	107	126	21	4	3	-86	0	-3	-115	-4	-3	66	4	8	39
63.2832	0	90	113	13	122	138	31	90	121	64	107	127	21	3	3	-87	0	-3	-115	-4	-4	67	4	8	39
63.4061	0	91	113	13	122	138	31	90	122	64	108	127	21	4	3	-86	0	-2	-114	-4	-3	67	5	8	39
63.529	0	90	114	14	123	138	31	91	122	64	108	127	21	5	3	-85	0	-3	-114	-4	-3	67	5	8	40
63.6518	0	90	114	13	122	139	31	91	122	64	107	128	22	4	3	-86	0	-2	-114	-5	-3	66	4	8	42
63.7747	0	91	115	13	123	140	31	91	123	65	108	128	22	3	2	-85	0	-2	-115	-5	-4	67	4	8	42
63.8976	0	90	114	13	122	138	31	91	122	63	107	127	21	4	2	-86	0	-2	-115	-5	-2	66	4	8	40
64.0205	0	91	115	13	122	139	31	91	121	63	107	127	21	3	2	-86	-1	-2	-114	-4	-3	66	4	9	39
64.1434	0	91	115	13	122	140	31	91	123	64	108	127	22	5	2	-85	0	-2	-114	-4	-3	67	3	7	40
64.2662	0	92	115	13	123	141	32	92	123	64	108	129	22	3	2	-86	0	-3	-115	-4	-3	67	5	8	41
64.3891	0	92	115	13	122	142	31	92	124	64	108	130	22	3	2	-85	0	-3	-114	-4	-3	67	5	8	42
64.512	0	93	116	13	123	141	30	92	123	65	109	131	22	2	2	-84	0	-3	-115	-4	-3	67	4	8	43
64.6349	0	91	115	14	122	141	31	91	123	63	109	129	21	4	3	-85	0	-1	-115	-4	-4	67	4	9	40
64.7578	0	92	114	13	121	141	31	92	123	64	108	130	22	4	2	-86	-1	-3	-115	-5	-3	67	5	8	40
64.8806	0	91	115	13	124	140	32	92	123	64	108	129	22	3	2	-84	0	-3	-114	-4	-3	67	4	7	41
65.0035	0	92	116	13	123	142	32	92	123	65	108	130	22	4	2	-84	0	-2	-115	-5	-3	67	3	7	43
65.1264	0	91	116	13	123	142	32	93	124	65	110	131	22	3	2	-84	-1	-3	-116	-4	-3	68	4	7	42
65.2493	0	90	115	15	122	140	31	91	123	64	109	129	21	3	2	-85	0	-2	-116	-5	-3	68	4	8	40
65.3722	0	91	115	14	122	139	31	92	123	63	108	129	21	4	2	-86	-1	-2	-115	-4	-3	67	5	8	39
65.495	0	91	115	14	123	140	32	91	122	63	108	130	22	4	2	-85	0	-2	-115	-5	-3	67	4	8	39
65.6179	0	91	115	13	122	140	32	91	123	64	108	130	22	3	2	-86	0	-2	-115	-5	-3	67	5	8	41
65.7408	0	91	115	13	124	141	32	91	123	65	109	130	23	4	2	-86	0	-3	-115	-4	-3	67	4	8	42
65.8637	0	91	115	15	123	141	31	91	124	64	109	129	21	3	2	-84	0	-2	-116	-4	-3	68	4	9	41
65.9866	0	90	114	14	122	140	30	91	122	63	108	126	21	4	2	-86	-1	0	-115	-4	-4	66	5	10	38
66.1094	0	91	114	13	122	138	32	92	121	64	108	128	22	4	2	-87	0	-3	-115	-5	-3	67	5	8	39
66.2323	0	91	114	13	122	139	31	90	121	63	107	130	21	3	3	-87	0	-3	-114	-5	-3	65	4	7	39
66.3552	0	90	115	13	122	140	32	90	122	64	108	129	22	4	2	-86	-1	-3	-114	-5	-4	66	4	9	41
66.4781	0	91	115	13	123	141	32	91	123	65	109	129	23	4	2	-85	0	-2	-114	-4	-3	67	4	8	41
66.601	0	91	114	14	122	139	30	91	122	63	108	127	22	3	2	-87	0	-1	-115	-4	-3	66	4	8	39
66.7238	0	90	113	14	122	139	31	90	121	62	108	126	21	4	2	-88	-1	-1	-115	-4	-4	65	4	9	38
66.8467	0	90	114	13	122	138	31	90	120	62	107	127	22	3	2	-88	-1	-3	-114	-5	-3	65	4	8	38
66.9696	0	90	114	13	122	139	31	90	121	63	108	127	22	4	2	-88	-1	-2	-114	-5	-4	66	4	8	40
67.0925	0	90	114	12	123	139	32	90	120	64	109	127	22	4	2	-87	0	-2	-113	-4	-3	66	4	8	41
67.2154	0	90	114	13	123	140	31	90	122	64	108	128	21	4	2	-87	0	-2	-114	-5	-3	66	4	8	41
67.3382	0	90	114	15	122	138	29	90	121	62	107	127	22	4	2	-87	0	-3	-113	-4	-3	66	4	8	38
67.4611	0	90	113	13	122	138	31	91	120	62	107	125	22	3	3	-89	0	-2	-114	-4	-3	65	4	9	37
67.584	0	89	113	14	122	137	31	90	120	62	107	126	21	3	3	-89	0	-4	-113	-4	-3	65	4	8	39
67.7069	0	90	112	13	123	138	31	90	121	63	108	127	22	4	2	-89	0	-2	-112	-4	-3	66	4	8	40
67.8298	0	90	113	13	122	138	32	90	121	63	108	127	22	3	2	-88	-1	-2	-113	-5	-3	66	4	8	40
67.9526	0	91	114	12	123	139	32	91	121	64	108	128	21	4	2	-87	0	-3	-114	-5	-4	66	4	8	41
68.0755	0	90	113	14	122	139	30	90	122	63	108	126	21	3	2	-89	0	-2	-114	-4	-3	66	4	9	40
68.1984	0	91	113	14	122	137	31	90	120	62	107	126	21	4	2	-89	0	-3	-113	-5	-4	65	4	8	38
68.3213	0	90	113	13	122	138	31	89	121	62	108	125	21	3	2	-89	0	-1	-112	-5	-3	66	4	9	38
68.4442	11	90	113	13	122	137	31	90	120	62	108	126	21	4	2	-89	0	-3	-113	-5	-3	66	4	8	39
68.567	0	91	114	13	123	138	31	90	121	63	108	126	22	3	2	-89	0	-2	-113	-4	-3	65	5	7	41
68.6899	0	90	114	13	124	139	31	90	121	64	108	127	22	3	2	-88	0	-3	-113	-5	-3	66	3	8	41
68.8128	0	91	114	15	122	138	30	90	122	62	108	126	21	3	3	-88	0	-2	-113	-5	-4	66	4	8	40
68.9357	0	91	113	13	121	136	31	91	120	62	107	127	21	4	3	-88	0	-3	-113	-5	-3	65	4	7	38
69.0586	0	90	113	13	122	138	31	90	120	63	107	127	21	4	2	-89	0	-3	-113	-3	-3	65	4	8	39
69.1814	0	91	113	13	122	138	31	90	120	63	108	126	21	3	2	-89	0	-2	-113	-4	-4	65	4	7	40
69.3043	0	91	114	12	123	139	32	91	122	64	108	128	21	3	1	-89	0	-2	-112	-5	-2	66	4	7	41
69.4272	0	90	114	12	124	140	31	91	121	63	108	128	22	4	2	-88	0	-3	-113	-4	-3	65	4	8	41
69.5501	0	91	115	14	122	139	30	91	121	62	108	127	21	4	2	-88	0	-2	-114	-4	-3	66	5	9	40
69.673	0	90	112	13	122	139	31	91	121	62	108	125	22	4	2	-90	-1	-2	-112	-4	-3	65	4	9	38
69.7958	0	91	114	13	123	138	31	91	121	62	108	127	22	3	2	-89	0	-3	-113	-3	-4	65	4	8	38
69.9187	0	90	114	13	123	139	32	91	121	62	108	126	22	3	2	-89	-1	-3	-113	-4	-3	65	4	8	40
70.0416	0	91	114	13	123	139	32	90	121	63	109	127	21	3	2	-89	-1	-2	-113	-4	-3	66	4	8	40
70.1645	0	90	114	13	123	140	32	91	121	63	108	129	22	3	3	-88	0	-2	-112	-4	-4	65	4	7	41
70.2874	0	91	114	15	123	140	31	91	122	62	108	126	21	3	2	-88	0	-2	-113	-5	-3	66	4	9	40
70.4102	0	91	114	13	121	137	31	91	121	63	108	126	21	3	4	-89	0	-3	-113	-5	-4	64	4	8	38
70.5331	0	91	113	13	121	138	31	90	120	63	108	127	22	4	2	-90	0	-2	-112	-4	-3	65	4	8	38
70.656	0	90	114	13	122	137	33	89	121	62	107	126	21	4	3	-89	0	-3	-112	-4	-3	65	5	8	38
70.7789	0	90	113	13	122	138	32	91	121	63	108	127	21	3	2	-89	0	-3	-112	-4	-3	65	4	8	40
70.9018	0	91	114	13	122	140	32	90	122	63	108	128	22	4	1	-88	0	-3	-113	-4	-3	66	4	8	41
71.0246	0	91	114	14	123	139	31	91	122	62	108	126	21	4	2	-88	-1	-2	-113	-4	-4	66	4	8	41
71.1475	0	90	113	14	122	138	30	90	120	62	107	124	22	4	3	-89	0	0	-113	-5	-3	65	4	10	37
71.2704	0	91	114	14	122	137	31	90	121	61	107	124	20	4	2	-90	-1	-2	-112	-5	-3	65	4	9	38
71.3933	0	91	112	13	122	136	31	90	121	62	107	126	21	3	2	-89	0	-3	-111	-4	-3	65	4	8	39
71.5162	0	91	113	13	122	137	31	90	121	63	107	126	21	3	3	-89	0	-2	-112	-4	-4	66	5	8	40
71.639	0	91	114	13	122	138	32	90	120	63	107	127	21	3	3	-89	0	-3	-113	-5	-2	65	3	7	40
71.7619	0	90	113	15	121	137	31	90	121	62	107	125	21	4	2	-88	0	-2	-113	-4	-3	66	4	9	40
71.8848	0	90	112	13	121	137	30	90	120	62	106	123	22	4	2	-90	0	0	-112	-5	-3	65	4	9	37
72.0077	0	90	112	13	122	135	31	90	119	62	107	125	21	3	3	-90	0	-3	-111	-5	-3	65	5	7	38
72.1306	0	89	113	13	122	136	31	90	120	62	106	124	21	3	3	-90	0	-2	-112	-4	-4	65	5	8	39
72.2534	0	91	113	13	121	136	31	89	120	63	107	124	22	3	2	-89	0	-2	-112	-4	-3	66	4	8	40
72.3763	0	91	113	13	122	137	31	90	120	63	107	125	22	4	2	-89	0	-2	-112	-4	-3	66	4	8	40
72.4992	0	90	113	15	121	137	30	89	121	62	107	124	21	4	1	-89	0	-1	-112	-4	-3	66	5	8	40
72.6221	0	90	112	13	121	136	30	89	118	62	106	123	21	4	2	-91	0	-1	-112	-5	-3	65	4	10	37
72.745	0	90	113	13	122	136	31	90	119	62	107	122	21	4	2	-90	0	-1	-111	-4	-3	64	4	10	37
72.8678	0	89	112	14	122	135	30	90	119	62	106	124	22	3	2	-90	0	-2	-111	-4	-3	65	4	8	38
72.9907	0	90	113	12	122	136	31	90	119	63	106	124	21	3	2	-89	0	-4	-112	-3	-3	65	5	8	39
73.1136	0	90	113	13	122	137	31	90	119	63	107	124	22	3	2	-89	0	-2	-111	-5	-3	65	5	8	40
73.2365	0	90	113	14	122	137	30	90	120	62	106	123	21	3	1	-88	0	-1	-112	-4	-3	66	4	9	40
73.3594	0	89	112	13	121	135	30	89	119	62	105	122	21	4	2	-91	-1	-1	-112	-4	-3	64	3	9	38
73.4822	0	89	111	13	121	135	31	90	119	61	106	122	21	3	2	-91	0	-2	-111	-5	-3	64	4	9	38
73.6051	0	90	112	13	121	135	31	89	119	61	107	123	21	3	3	-90	-1	-3	-111	-4	-4	65	5	8	38
73.728	0	90	112	14	122	136	31	89	119	62	107	123	21	4	3	-90	0	-2	-111	-5	-3	65	3	8	39
73.8509	0	90	113	13	122	136	31	90	120	63	108	124	21	3	2	-90	0	-3	-112	-4	-3	65	4	8	41
73.9738	0	90	112	14	121	136	31	90	120	62	107	125	21	3	2	-90	0	-3	-112	-4	-3	65	5	8	40
74.0966	0	90	112	14	122	136	30	89	119	61	106	121	21	3	2	-90	-1	-1	-111	-4	-4	64	3	10	37
74.2195	0	90	112	13	122	134	31	90	119	62	107	123	22	3	2	-91	0	-3	-112	-4	-4	64	4	9	38
74.3424	0	89	112	13	121	135	31	90	118	61	107	123	21	3	2	-91	0	-3	-111	-4	-4	64	4	8	38
74.4653	0	89	111	13	121	136	31	89	118	61	107	124	21	3	2	-91	-1	-3	-110	-6	-3	64	5	8	39
74.5882	0	90	112	13	122	137	32	90	119	63	108	124	22	3	1	-90	-1	-2	-111	-4	-3	64	4	8	39
74.711	0	90	112	13	122	137	32	90	120	63	107	124	22	3	1	-89	0	-2	-112	-5	-3	66	5	8	41
74.8339	0	90	112	15	121	136	31	90	120	61	108	123	21	4	2	-91	-1	-1	-113	-4	-2	66	3	9	39
74.9568	0	90	112	14	122	136	31	90	118	60	106	124	22	3	2	-92	0	-2	-112	-3	-4	64	4	9	38
75.0797	0	90	113	13	122	136	31	90	119	61	107	123	21	4	2	-90	0	-1	-111	-3	-4	64	5	9	38
75.2026	0	90	112	13	121	136	32	90	119	62	107	124	22	4	2	-90	0	-3	-111	-4	-2	65	5	8	39
75.3254	0	90	113	13	122	137	31	90	119	61	107	125	21	3	2	-91	0	-3	-111	-4	-3	64	5	8	39
75.4483	0	91	112	13	123	138	31	90	120	62	107	126	22	3	2	-89	-1	-3	-111	-4	-4	66	4	8	40
75.5712	0	90	113	15	122	139	31	90	120	62	107	125	21	3	3	-89	-1	-2	-112	-5	-4	66	4	8	41
75.6941	0	91	112	14	122	138	30	89	119	62	107	123	21	4	2	-90	-1	0	-112	-4	-4	65	4	10	37
75.817	0	91	113	13	122	136	30	90	119	62	107	124	21	3	2	-91	0	-3	-111	-4	-3	64	4	8	38
75.9398	0	90	112	14	121	136	31	90	118	61	107	124	22	4	2	-91	0	-3	-111	-4	-3	64	4	7	38
76.0627	0	90	113	14	121	137	31	91	119	62	108	124	21	4	1	-90	-1	-2	-111	-4	-2	65	5	8	39
76.1856	0	90	113	13	123	138	32	90	120	62	107	126	22	4	2	-90	-1	-3	-111	-5	-3	65	4	7	40
76.3085	0	90	113	13	122	138	32	90	121	63	107	126	22	3	1	-89	0	-3	-112	-4	-3	66	4	8	41
76.4314	0	90	113	15	122	138	30	89	120	62	107	125	21	3	1	-89	0	-1	-112	-4	-4	65	4	9	39
76.5542	0	90	113	14	122	137	31	90	119	62	106	121	22	3	3	-91	-1	0	-112	-4	-3	65	4	10	37
76.6771	0	90	112	13	122	137	31	90	119	62	107	124	21	3	2	-90	0	-2	-112	-4	-2	65	4	9	38
76.8	0	89	112	13	122	136	31	89	119	62	107	125	20	4	2	-90	0	-3	-111	-5	-3	65	4	8	39
76.9229	0	90	113	13	122	137	32	90	118	63	108	125	21	4	2	-90	0	-3	-112	-5	-3	64	4	7	39
77.0458	0	90	113	14	122	138	32	89	119	62	107	126	22	3	3	-89	0	-3	-111	-4	-3	66	4	8	41
77.1686	0	89	112	14	122	138	31	89	120	63	108	126	22	4	2	-88	0	-2	-112	-4	-3	66	4	8	41
77.2915	0	89	112	14	122	137	31	89	118	61	107	122	21	3	3	-90	0	-1	-113	-4	-4	64	3	10	37
77.4144	0	89	111	14	122	138	31	89	118	61	106	122	22	3	2	-90	-1	0	-111	-5	-3	65	4	11	38
77.5373	0	89	112	13	121	136	31	88	118	62	106	123	22	4	2	-90	-1	-2	-112	-4	-3	65	4	8	38
77.6602	0	90	111	13	122	136	31	89	118	62	107	123	21	3	2	-90	0	-1	-112	-5	-4	64	4	10	38
77.783	0	89	112	13	121	136	32	88	118	63	107	124	22	4	2	-89	0	-2	-112	-4	-3	65	4	8	39
77.9059	0	90	112	14	123	137	32	88	120	62	106	125	22	3	2	-89	0	-3	-112	-4	-2	65	5	8	42
78.0288	0	89	112	14	122	137	30	88	117	62	107	122	21	3	1	-89	0	0	-112	-5	-3	66	3	10	39
78.1517	0	89	111	14	120	137	31	88	117	61	106	121	21	3	1	-90	-1	-1	-112	-4	-3	64	4	11	37
78.2746	0	90	111	14	121	136	31	88	117	61	106	120	21	3	1	-91	0	-1	-111	-4	-3	65	4	10	38
78.3974	0	88	111	14	121	137	31	88	117	62	105	121	21	3	2	-90	0	-1	-111	-4	-3	65	5	10	38
78.5203	0	89	111	13	121	135	31	88	117	62	107	123	21	4	1	-90	-1	-3	-111	-4	-3	65	4	8	39
78.6432	0	90	113	14	121	136	31	89	118	62	107	123	22	4	2	-89	-1	-2	-112	-3	-3	66	5	8	40
78.7661	0	89	112	15	122	137	30	89	118	61	106	122	22	4	2	-88	0	-2	-113	-4	-3	65	4	9	39
78.889	0	88	111	14	122	135	30	87	117	61	106	120	21	3	1	-91	0	-1	-112	-3	-3	64	4	9	38
79.0118	0	88	111	14	122	135	31	88	117	61	105	119	21	4	2	-90	0	-1	-111	-5	-3	64	4	10	37
79.1347	0	88	110	14	121	136	31	87	116	61	105	119	22	4	2	-91	0	-1	-112	-4	-3	64	4	10	38
79.2576	0	89	110	13	121	134	31	87	117	62	106	120	21	4	2	-90	0	-2	-111	-4	-3	65	4	9	39
79.3805	0	89	110	14	122	134	31	87	116	61	106	121	21	3	1	-91	0	-3	-111	-3	-3	65	4	8	40
79.5034	0	88	110	14	121	136	31	88	117	62	106	121	22	3	1	-89	0	-2	-111	-4	-3	65	4	9	40
79.6262	0	89	110	15	120	135	30	87	115	60	105	118	21	3	1	-90	0	-2	-112	-5	-4	64	4	10	37
79.7491	0	88	110	14	121	133	30	87	115	61	105	118	21	3	1	-92	-1	0	-111	-4	-3	63	5	10	36
79.872	0	88	109	13	120	134	31	87	115	61	104	118	21	4	2	-92	-1	-1	-111	-5	-4	64	4	9	37
79.9949	0	87	110	13	120	134	32	86	115	61	105	118	21	3	1	-92	0	-2	-111	-3	-2	64	5	10	38
80.1178	0	88	109	14	121	133	31	87	116	61	105	120	21	3	2	-92	0	-3	-111	-4	-3	64	4	8	39
80.2406	0	88	111	13	121	135	32	87	116	62	106	120	21	3	1	-91	-1	-3	-111	-4	-2	64	4	7	40
80.3635	0	88	110	15	121	134	30	87	115	60	105	120	21	4	2	-91	0	-2	-110	-3	-3	64	4	9	39
80.4864	0	88	110	14	121	132	30	87	115	60	105	117	21	4	2	-93	-1	-1	-111	-4	-4	63	4	10	36
80.6093	0	88	109	14	120	133	30	86	114	60	104	116	22	3	1	-93	-1	-1	-111	-4	-3	63	5	11	36
80.7322	0	88	110	13	120	132	31	85	113	60	105	117	21	3	2	-93	0	-2	-110	-4	-2	63	4	9	37
80.855	0	88	109	13	121	132	31	86	114	60	104	119	21	3	2	-93	0	-2	-109	-4	-3	63	4	8	37
80.9779	0	87	110	13	120	135	30	86	114	60	105	118	21	3	2	-92	0	-1	-110	-4	-3	64	3	9	39
81.1008	0	88	111	14	121	133	31	87	114	60	105	119	21	3	1	-92	0	-3	-110	-5	-3	64	3	7	39
81.2237	0	87	110	15	120	133	30	86	114	59	104	117	21	3	1	-93	0	-1	-110	-3	-3	63	4	10	37
81.3466	0	87	108	14	120	132	30	86	112	59	105	117	21	3	2	-93	-1	-1	-110	-4	-3	63	4	9	36
81.4694	0	87	108	13	120	132	30	87	113	59	105	116	21	3	1	-95	0	-1	-109	-4	-3	62	4	10	36
81.5923	0	87	109	13	121	132	31	86	113	60	105	118	21	3	1	-94	0	-2	-109	-5	-3	62	4	9	37
81.7152	0	88	109	13	119	132	31	86	114	61	106	120	21	4	2	-93	0	-3	-109	-4	-2	63	4	7	38
81.8381	0	88	110	14	121	133	31	87	114	60	105	119	21	3	2	-93	0	-3	-109	-4	-2	63	4	7	39
81.961	0	89	109	14	121	134	30	87	114	60	105	117	21	4	2	-93	0	-1	-110	-4	-3	63	5	10	38
82.0838	0	87	109	14	121	133	29	86	113	59	105	117	22	3	1	-94	0	-1	-109	-4	-2	62	4	10	36
82.2067	0	88	109	14	121	133	30	86	113	58	105	116	21	3	2	-94	-1	-2	-108	-4	-2	62	4	10	36
82.3296	0	87	108	14	120	133	31	86	112	59	105	116	21	3	2	-94	-1	-1	-108	-4	-2	62	3	10	37
82.4525	0	88	109	13	121	132	32	87	113	59	105	118	21	3	2	-94	0	-3	-108	-5	-2	62	4	7	37
82.5754	0	88	111	14	121	134	31	87	114	59	106	119	21	3	2	-94	0	-3	-108	-4	-3	63	5	7	38
82.6982	0	89	110	14	121	134	31	87	114	59	105	119	21	3	3	-93	0	-1	-109	-4	-2	63	4	9	38
82.8211	0	88	109	14	120	133	29	86	112	58	104	117	22	3	1	-95	0	-1	-108	-4	-3	62	4	10	36
82.944	0	87	107	14	121	133	30	86	112	57	105	117	22	3	1	-96	-1	0	-108	-4	-3	62	3	10	36
83.0669	0	88	108	14	121	133	30	87	112	58	105	116	21	4	2	-96	0	0	-107	-4	-2	62	5	10	36
83.1898	0	89	109	13	120	133	31	86	112	59	105	117	21	3	1	-96	0	-2	-107	-4	-2	62	5	9	37
83.3126	0	88	108	14	121	134	31	87	114	58	106	119	21	4	1	-95	-1	-3	-108	-4	-3	62	5	8	39
83.4355	0	88	110	15	122	133	31	87	114	59	106	120	21	4	1	-94	0	-3	-107	-4	-3	63	4	8	39
83.5584	0	88	110	15	120	134	30	86	114	59	105	118	21	3	2	-95	0	-1	-108	-4	-3	63	4	10	37
83.6813	0	88	108	14	121	134	30	87	112	58	106	117	21	4	1	-96	0	-1	-108	-4	-3	62	5	10	36
83.8042	0	88	107	14	121	133	30	86	111	57	105	117	21	5	2	-96	0	-1	-107	-4	-3	61	4	10	36
83.927	0	88	108	13	121	132	31	87	112	59	105	119	21	3	2	-96	0	-3	-106	-4	-4	62	5	8	36
84.0499	0	88	110	14	120	134	31	86	113	58	106	119	21	3	2	-96	0	-3	-107	-4	-3	61	4	8	38
84.1728	0	88	109	14	122	134	31	87	113	58	106	120	21	4	2	-94	0	-2	-108	-4	-2	62	4	8	39
84.2957	0	88	109	14	122	135	31	88	114	59	106	120	22	3	1	-94	0	-3	-108	-5	-3	62	4	7	39
84.4186	0	88	109	15	120	134	29	88	113	58	106	118	22	3	1	-96	0	-1	-108	-4	-2	62	4	10	37
84.5414	0	89	107	14	120	134	30	87	112	58	105	118	22	3	2	-97	0	-1	-107	-5	-3	62	5	10	36
84.6643	0	89	109	13	121	134	31	87	111	58	106	118	21	3	2	-95	0	0	-107	-4	-3	61	4	10	35
84.7872	0	88	109	14	121	134	31	86	112	58	105	120	21	4	2	-96	0	-3	-107	-4	-3	61	4	8	37
84.9101	0	88	109	15	122	133	32	87	113	58	106	121	21	3	1	-95	0	-3	-107	-4	-2	62	4	8	38
85.033	0	89	109	14	122	135	31	87	114	59	106	121	22	3	2	-95	-1	-3	-107	-4	-2	62	5	8	39
85.1558	0	89	110	14	122	135	30	87	114	59	107	120	21	3	2	-94	0	-2	-109	-3	-3	62	4	8	38
85.2787	0	88	109	14	120	135	30	87	113	57	106	119	22	4	1	-96	0	-1	-107	-5	-2	61	3	10	36
85.4016	0	89	109	13	121	135	31	88	112	58	106	118	21	4	2	-96	0	-1	-108	-3	-2	62	4	10	36
85.5245	0	89	109	13	121	133	31	86	112	58	106	118	21	3	2	-97	0	-1	-107	-4	-3	61	4	9	36
85.6474	0	89	109	14	121	134	31	87	112	58	106	121	21	3	2	-96	0	-3	-107	-4	-3	61	4	7	38
85.7702	0	89	109	14	121	135	32	88	114	58	107	121	21	3	2	-95	-1	-3	-108	-4	-2	62	3	7	38
85.8931	0	89	109	13	122	136	32	88	114	59	107	121	21	3	2	-94	0	-3	-108	-4	-3	62	4	8	39
86.016	0	89	109	15	120	135	29	88	114	58	107	119	22	3	1	-94	0	-1	-108	-3	-3	63	3	10	38
86.1389	0	88	109	14	121	135	29	87	113	58	107	118	22	3	2	-97	-1	0	-108	-5	-3	61	4	10	35
86.2618	0	89	108	13	121	134	31	88	111	58	106	119	21	3	2	-96	0	-1	-106	-4	-3	62	4	10	36
86.3846	0	88	109	13	122	135	31	87	112	58	106	119	20	4	2	-97	0	-1	-107	-4	-3	61	3	9	37
86.5075	0	89	108	14	120	134	32	88	113	58	107	120	22	3	2	-96	0	-2	-107	-4	-2	62	3	8	39
86.6304	0	89	111	13	122	136	31	87	114	59	107	122	22	3	1	-94	0	-3	-107	-4	-3	62	4	8	38
86.7533	0	90	110	14	122	136	31	88	115	59	106	122	21	3	2	-93	0	-3	-108	-3	-2	63	5	7	39
86.8762	0	88	110	14	121	135	30	88	113	58	105	119	22	4	2	-96	0	-1	-108	-4	-3	62	4	10	36
86.999	0	88	108	14	121	135	30	88	112	57	106	119	21	3	2	-96	0	0	-107	-4	-3	61	5	10	36
87.1219	0	89	108	14	121	135	30	87	113	58	106	120	22	4	2	-96	0	-2	-106	-4	-3	60	3	9	36
87.2448	0	89	108	13	121	135	31	87	113	58	106	120	22	3	1	-97	0	0	-107	-5	-2	61	5	10	37
87.3677	0	88	108	14	122	136	32	88	113	58	107	121	21	3	1	-96	0	-2	-106	-4	-3	61	4	8	38
87.4906	0	89	111	14	122	136	31	88	114	59	107	121	22	4	2	-95	0	-3	-107	-4	-3	62	4	7	39
87.6134	0	90	109	15	122	136	31	88	114	58	107	121	21	3	2	-94	0	-2	-107	-4	-3	63	5	9	39
87.7363	0	89	108	14	121	135	30	86	112	57	106	119	22	3	2	-95	-1	-1	-108	-4	-3	62	5	10	36
87.8592	0	89	109	14	121	134	30	87	112	57	106	119	22	4	2	-96	0	-1	-107	-4	-3	62	4	10	36
87.9821	0	89	108	14	121	135	30	87	112	57	106	119	21	4	2	-97	0	0	-107	-4	-2	61	4	10	36
88.105	0	88	109	14	121	135	32	88	112	58	106	118	21	3	2	-96	0	0	-106	-4	-3	61	5	9	37
88.2278	0	88	110	13	121	136	32	88	113	58	107	120	21	3	1	-95	-1	-2	-107	-5	-3	61	4	9	38
88.3507	0	88	109	14	122	136	32	87	114	58	107	122	22	3	2	-95	0	-3	-107	-4	-2	63	4	7	39
88.4736	0	88	109	15	121	135	29	87	113	57	106	120	21	3	2	-95	0	0	-107	-3	-3	62	4	9	37
88.5965	0	88	108	14	121	135	30	87	112	57	106	118	22	3	1	-96	0	-1	-107	-4	-2	60	3	11	35
88.7194	0	88	107	14	122	135	31	87	111	57	106	118	23	2	2	-97	0	-1	-106	-5	-2	61	3	10	36
88.8422	0	88	107	13	122	135	31	86	111	58	106	118	21	4	3	-96	0	0	-106	-3	-3	61	5	11	36
88.9651	0	88	108	14	122	135	31	87	111	58	107	118	22	3	2	-96	-1	0	-106	-4	-2	61	4	10	37
89.088	0	88	108	13	122	135	32	87	111	59	106	119	22	3	2	-95	0	-1	-106	-3	-3	62	4	9	38
89.2109	0	88	109	15	121	134	30	87	113	57	106	120	21	4	1	-96	0	-2	-107	-3	-3	63	3	8	38
89.3338	0	88	107	13	120	134	30	87	111	58	105	117	22	3	2	-97	0	-1	-107	-4	-2	61	4	9	36
89.4566	0	88	107	14	121	133	30	86	111	56	105	118	22	3	1	-97	0	0	-106	-4	-2	60	3	10	35
89.5795	0	87	107	13	121	133	30	86	110	57	106	116	21	3	1	-98	0	0	-107	-4	-2	60	4	9	35
89.7024	0	87	106	13	120	133	31	86	110	57	105	118	22	4	1	-98	0	-1	-106	-4	-2	60	4	9	35
89.8253	0	87	106	14	121	134	31	86	110	57	104	117	21	4	2	-97	0	-1	-106	-4	-3	61	4	10	37
89.9482	0	88	108	13	121	133	31	87	111	58	106	118	21	3	2	-96	0	-2	-107	-5	-3	61	4	9	38
90.071	0	88	106	15	121	132	29	86	110	56	105	117	21	3	1	-96	0	-1	-106	-3	-3	61	4	10	37
90.1939	0	87	106	13	119	130	31	85	108	56	104	115	20	3	2	-99	0	0	-107	-4	-3	59	4	9	35
90.3168	0	87	105	14	118	131	30	85	108	56	104	114	21	3	2	-99	0	-1	-106	-4	-3	59	4	10	35
90.4397	0	87	105	13	119	130	30	83	107	56	104	113	22	3	1	-100	0	-1	-105	-4	-3	59	3	10	35
90.5626	0	87	105	14	119	131	31	84	108	56	104	114	21	3	2	-98	0	-1	-105	-3	-2	60	4	10	35
90.6854	0	87	106	14	119	131	31	85	109	57	103	114	21	4	2	-99	0	-1	-105	-3	-3	61	4	11	37
90.8083	0	87	106	14	120	132	31	85	109	57	104	114	20	4	1	-97	0	-2	-106	-4	-3	61	4	10	38
90.9312	0	87	105	13	119	129	29	84	108	56	103	113	20	4	2	-99	0	-1	-106	-3	-2	60	4	10	35
91.0541	0	86	104	14	119	127	30	84	106	56	103	111	21	4	1	-100	0	0	-106	-3	-3	60	4	10	34
91.177	0	86	104	13	119	128	29	84	106	56	102	111	21	4	2	-101	0	-1	-105	-4	-3	59	4	10	34
91.2998	0	86	104	13	118	127	30	84	105	57	103	111	21	4	1	-100	0	-1	-104	-4	-2	59	4	10	34
91.4227	0	86	105	14	119	128	31	84	106	55	103	110	21	3	1	-100	0	-1	-104	-3	-3	60	4	10	35
91.5456	0	87	104	14	119	129	31	84	107	56	102	111	20	3	1	-98	0	-1	-104	-4	-2	60	4	9	36
91.6685	0	87	105	15	119	128	29	84	107	56	103	111	21	4	1	-99	0	0	-105	-4	-3	61	5	10	36
91.7914	0	85	104	14	118	126	29	83	104	54	102	110	21	3	1	-101	0	0	-105	-4	-2	58	4	11	34
91.9142	0	86	103	13	118	126	29	83	104	55	101	109	21	3	2	-101	-1	-1	-103	-4	-2	59	4	10	35
92.0371	0	85	103	14	118	126	30	82	105	55	102	109	21	3	1	-102	0	-2	-104	-3	-2	59	4	10	33
92.16	0	85	103	14	119	126	30	83	105	55	102	109	20	3	1	-101	0	-1	-104	-4	-2	59	5	8	35
92.2829	0	86	104	14	118	128	30	84	106	56	102	109	20	3	2	-100	0	-1	-102	-4	-3	59	4	10	36
92.4058	0	86	105	13	119	128	31	84	107	56	101	110	20	3	2	-98	0	-1	-103	-3	-2	60	5	10	37
92.5286	0	86	104	15	118	127	29	84	107	55	102	109	21	3	1	-99	0	-1	-104	-3	-2	60	4	9	37
92.6515	0	85	104	14	118	125	28	83	104	54	101	108	20	4	1	-102	-1	-1	-105	-3	-2	58	3	11	34
92.7744	0	86	103	13	117	124	30	82	103	55	102	108	21	3	1	-102	0	-1	-104	-3	-2	58	4	9	34
92.8973	0	85	103	14	116	125	30	81	105	54	101	107	21	3	1	-103	0	-1	-102	-3	-2	58	4	10	34
93.0202	0	85	103	14	117	126	30	83	104	54	102	107	21	3	1	-102	0	-1	-103	-4	-3	59	4	10	34
93.143	0	85	103	14	118	126	31	83	105	56	102	108	21	3	1	-100	-1	-2	-103	-4	-3	59	4	9	36
93.2659	0	86	104	14	118	128	31	83	105	55	103	108	21	3	1	-99	-1	-1	-103	-4	-3	59	4	10	36
93.3888	0	86	105	14	119	127	29	84	106	55	102	109	21	3	1	-98	0	-2	-103	-4	-3	59	4	8	37
93.5117	0	86	103	14	118	125	29	84	104	55	101	107	20	4	0	-101	0	-1	-105	-3	-3	59	4	9	34
93.6346	0	85	102	14	117	125	29	82	103	54	101	107	21	3	2	-102	0	-1	-104	-3	-2	58	4	10	34
93.7574	0	85	102	13	119	125	30	82	104	55	101	107	21	3	1	-102	0	-1	-103	-4	-3	58	4	9	33
93.8803	0	86	102	13	117	125	30	82	104	54	101	106	20	3	1	-102	0	-1	-103	-3	-2	58	4	10	33
94.0032	0	85	103	14	117	126	31	83	104	55	102	107	20	3	0	-100	-1	-1	-103	-3	-2	59	4	8	35
94.1261	0	85	104	14	118	126	31	83	105	56	102	108	20	3	1	-100	0	-1	-102	-4	-3	59	4	9	36
94.249	0	85	104	15	119	128	31	84	107	56	102	109	21	3	2	-98	0	-1	-104	-4	-3	60	4	10	37
94.3718	0	86	104	15	118	125	29	83	105	55	101	107	19	3	1	-99	0	-1	-103	-3	-3	60	4	9	35
94.4947	0	86	103	13	117	125	29	84	103	55	101	107	20	3	1	-101	0	-2	-105	-4	-2	58	4	9	34
94.6176	0	86	103	14	118	124	29	83	103	55	102	107	21	3	2	-102	-1	-1	-103	-3	-3	58	4	9	34
94.7405	0	85	103	14	117	125	30	82	103	55	102	106	21	4	2	-100	-1	-2	-102	-4	-3	58	4	9	35
94.8634	0	85	103	15	119	126	31	82	105	54	101	108	21	4	0	-100	-1	-2	-102	-5	-2	60	4	9	35
94.9862	0	85	104	14	119	127	31	83	105	55	102	108	21	3	1	-100	0	-1	-103	-3	-3	60	4	9	36
95.1091	0	87	105	14	118	126	30	83	106	55	102	109	20	4	1	-97	-1	-2	-103	-4	-2	60	4	9	37
95.232	0	85	103	15	118	125	29	83	104	54	101	107	21	3	1	-100	0	-2	-103	-4	-2	60	4	10	35
95.3549	0	86	103	13	118	124	29	82	104	55	101	107	20	4	0	-102	0	0	-104	-4	-2	58	4	9	34
95.4778	0	86	103	14	117	126	30	82	103	54	101	107	21	4	2	-103	-1	-1	-103	-4	-2	57	4	10	33
95.6006	0	85	103	13	118	125	30	82	103	55	101	106	21	2	1	-101	0	-1	-102	-4	-2	58	4	9	35
95.7235	0	85	104	13	117	127	31	83	105	56	103	107	21	4	2	-99	0	-1	-102	-3	-3	59	4	9	35
95.8464	0	85	104	14	119	128	30	83	105	55	103	109	20	3	1	-98	0	0	-103	-4	-1	59	4	9	36
95.9693	0	86	105	16	119	127	29	83	105	55	102	108	22	4	1	-98	0	-1	-104	-3	-3	60	4	9	36
96.0922	0	85	103	14	117	125	30	82	104	54	102	108	20	4	1	-102	0	-1	-104	-4	-2	58	4	10	34
96.215	0	84	102	14	118	124	30	82	103	54	101	106	21	4	1	-102	-1	-1	-103	-4	-2	57	4	9	34
96.3379	0	84	102	14	118	125	30	82	102	54	101	107	21	3	1	-102	0	-1	-102	-3	-2	58	4	9	33
96.4608	0	85	104	14	118	126	30	82	102	54	102	106	20	3	1	-102	0	-2	-102	-4	-2	58	4	9	33
96.5837	0	86	103	15	119	126	31	82	104	54	102	107	20	3	1	-101	0	-1	-102	-4	-2	59	3	9	35
96.7066	0	86	104	14	119	128	31	83	105	55	103	108	20	4	1	-100	0	0	-103	-4	-3	59	5	10	36
96.8294	0	86	103	16	118	125	29	83	104	54	102	108	20	3	1	-100	0	-1	-103	-3	-2	59	4	10	36
96.9523	0	84	101	13	117	125	31	82	102	54	101	107	21	2	1	-103	0	-1	-103	-4	-2	57	4	10	34
97.0752	0	85	101	14	118	124	30	83	102	53	101	107	21	3	1	-103	0	-1	-102	-4	-2	56	4	10	34
97.1981	0	85	101	14	118	125	30	82	101	53	101	106	21	3	0	-103	0	-1	-101	-3	-2	57	5	10	33
97.321	0	85	102	14	119	125	30	82	103	55	102	106	21	3	1	-103	0	-1	-101	-3	-2	58	4	9	34
97.4438	0	85	103	14	118	126	30	82	103	55	101	107	21	3	0	-102	0	0	-101	-4	-1	58	4	9	35
97.5667	0	85	104	15	118	126	30	84	104	54	102	108	20	3	1	-100	0	-1	-101	-4	-3	58	4	9	35
97.6896	0	86	103	15	118	125	29	83	102	53	102	106	20	3	1	-103	0	0	-103	-3	-2	58	4	11	34
97.8125	0	85	102	14	117	124	29	82	102	53	101	107	20	3	1	-104	0	-1	-102	-4	-2	57	4	10	33
97.9354	0	86	101	14	118	124	29	83	101	53	101	106	20	3	1	-104	0	0	-100	-3	-1	56	4	10	33
98.0582	0	85	102	15	117	125	30	82	102	53	101	105	20	3	1	-104	-1	0	-99	-4	-2	57	3	10	33
98.1811	0	85	102	15	119	125	30	81	103	54	101	106	21	4	1	-103	0	-1	-100	-3	-2	58	4	10	34
98.304	0	86	103	15	118	126	31	83	103	54	102	107	21	3	1	-102	0	-2	-100	-3	-1	58	4	10	35
98.4269	0	86	103	16	118	126	30	83	103	53	102	107	21	2	1	-103	0	-1	-101	-3	-2	58	4	9	35
98.5498	0	85	101	15	116	123	30	83	100	53	102	106	20	4	1	-104	-1	-1	-101	-4	-3	56	4	10	32
98.6726	0	85	101	14	117	124	30	82	101	53	101	106	20	4	1	-104	0	-1	-100	-4	-2	56	4	9	33
98.7955	0	86	100	15	118	125	30	83	101	53	101	106	21	3	1	-106	0	-2	-100	-4	-2	56	4	9	33
98.9184	0	85	102	15	118	125	30	82	101	54	103	106	21	3	1	-105	0	-1	-98	-3	-2	56	4	10	33
99.0413	0	86	102	15	117	126	30	83	102	54	101	107	20	3	1	-104	0	-1	-99	-4	-2	56	4	9	34
99.1642	0	85	102	16	119	127	30	84	103	54	102	108	21	3	2	-102	0	-1	-99	-3	-1	56	4	9	35
99.287	0	86	102	16	118	127	30	83	103	54	102	108	20	4	1	-102	0	-1	-100	-4	-1	58	4	9	35
99.4099	0	86	101	14	117	125	30	83	100	53	102	106	21	4	0	-105	0	-1	-100	-4	-2	56	4	10	33
99.5328	0	87	101	14	118	125	30	83	100	53	101	106	20	4	1	-105	0	-1	-99	-4	-2	55	4	10	32
99.6557	0	85	100	16	118	126	29	83	100	52	102	107	21	4	1	-106	0	-2	-99	-4	-2	55	5	10	33
99.7786	0	86	101	16	119	126	29	83	101	53	102	107	21	4	2	-106	0	-1	-98	-4	-2	57	4	9	33
99.9014	0	86	101	16	119	127	30	83	102	54	103	108	21	3	1	-105	0	-1	-98	-4	-2	56	5	9	33
100.024	0	86	103	16	118	127	31	84	102	54	103	109	21	3	1	-102	0	-2	-98	-4	-2	57	4	8	34
100.147	0	87	103	16	119	127	31	83	104	55	103	110	21	3	1	-102	0	-1	-99	-4	-2	58	4	9	35
100.27	0	86	103	17	119	127	29	84	103	53	103	109	20	3	1	-103	0	-1	-100	-5	-1	57	4	10	34
100.393	0	86	102	15	118	126	32	84	100	52	102	108	21	4	1	-106	0	0	-100	-4	-3	56	4	10	32
100.516	0	86	101	16	119	126	31	83	101	53	102	107	21	3	1	-106	0	-1	-99	-4	-2	56	4	10	33
100.639	0	87	102	15	120	127	30	84	101	53	102	109	21	3	1	-106	0	-1	-98	-4	-2	55	4	9	33
100.762	0	86	102	16	119	128	30	84	102	53	104	109	20	3	2	-104	-1	0	-98	-3	-2	56	5	10	34
100.884	0	86	102	16	119	128	31	84	102	54	103	109	20	3	1	-104	0	-1	-97	-4	-3	56	5	9	34
101.007	0	87	103	16	119	129	32	85	105	55	103	112	21	3	2	-103	0	-2	-98	-4	-3	58	4	8	35
101.13	0	87	103	16	120	129	29	85	104	54	104	111	21	3	2	-101	0	-1	-99	-3	-2	57	4	9	35
101.253	0	88	102	15	119	128	30	85	102	53	103	109	21	4	1	-106	-1	-1	-101	-4	-1	55	5	10	33
101.376	0	88	103	16	119	127	30	84	102	52	104	109	20	4	2	-106	0	-1	-99	-4	-2	56	5	9	33
101.499	0	87	102	15	120	128	30	84	102	53	103	110	21	3	1	-105	0	-2	-98	-3	-3	56	4	10	33
101.622	0	87	102	15	121	129	31	84	103	55	103	111	21	3	1	-103	0	-1	-99	-4	-2	56	4	10	33
101.745	0	88	104	16	119	129	32	85	103	55	104	112	21	2	1	-103	-1	-2	-99	-4	-2	58	4	9	35
101.868	0	88	104	16	120	129	32	85	104	55	104	112	21	4	2	-101	-1	-2	-99	-4	-2	57	4	8	36
101.99	0	87	104	16	120	131	31	86	105	55	104	113	21	3	1	-100	0	-2	-99	-4	-2	57	4	8	37
102.113	0	87	103	17	120	129	29	86	104	53	104	111	20	3	1	-101	0	-1	-100	-4	-3	58	4	10	34
102.236	0	87	103	14	119	129	31	84	103	53	104	111	21	3	1	-104	0	-1	-101	-4	-2	56	4	10	34
102.359	0	87	103	15	120	128	30	85	103	53	105	111	21	2	2	-105	-1	-1	-100	-4	-2	56	5	9	34
102.482	0	87	103	15	120	129	30	85	103	54	103	111	22	4	0	-104	0	-1	-99	-4	-2	57	4	10	32
102.605	0	88	103	15	119	130	31	86	104	54	104	112	21	3	2	-102	0	-2	-99	-4	-2	57	5	9	34
102.728	0	87	104	15	121	131	32	85	105	55	104	113	21	2	2	-102	0	-2	-100	-4	-2	58	4	9	35
102.851	0	89	105	15	120	131	31	85	106	54	105	114	21	4	1	-101	-1	-3	-100	-4	-2	58	4	9	36
102.973	0	87	104	16	121	132	30	86	106	54	105	114	22	3	1	-99	-1	-2	-101	-4	-1	59	3	8	36
103.096	0	87	103	16	120	130	30	86	105	53	104	112	20	3	2	-102	-1	-1	-102	-4	-2	58	4	10	34
103.219	0	88	103	14	121	130	31	85	104	53	104	113	21	3	2	-104	0	-1	-102	-4	-3	57	4	10	34
103.342	0	87	103	15	120	130	30	85	104	53	105	112	21	3	1	-104	0	-1	-100	-5	-2	57	4	10	33
103.465	0	87	103	15	120	130	30	85	104	53	105	111	21	3	1	-103	0	-1	-100	-4	-2	57	4	10	33
103.588	0	88	104	14	120	132	31	85	105	55	105	112	21	4	1	-101	-1	-2	-99	-3	-2	58	4	10	35
103.711	0	88	105	14	121	132	32	86	105	55	105	113	21	3	1	-101	0	-2	-100	-4	-2	58	4	9	35
103.834	0	88	105	15	121	132	32	86	107	54	105	115	21	3	2	-99	0	-3	-101	-3	-2	58	4	8	37
103.956	0	88	105	16	121	133	30	86	106	55	105	115	21	3	1	-98	0	-2	-101	-4	-2	59	4	8	37
104.079	0	87	104	14	120	130	31	86	105	54	104	113	21	4	2	-102	0	0	-102	-4	-2	58	5	10	34
104.202	1	88	104	15	121	130	32	86	105	53	105	113	21	3	2	-104	-1	-1	-101	-4	-2	57	3	10	34
104.325	0	88	104	15	120	131	30	85	105	53	105	113	22	3	1	-103	0	-2	-100	-4	-3	57	4	10	33
104.448	0	87	103	15	120	132	30	85	105	54	104	113	21	4	1	-101	-1	-1	-100	-4	-2	57	4	10	34
104.571	0	88	104	15	121	131	31	85	105	54	106	113	21	3	2	-101	0	-1	-101	-4	-2	58	4	9	36
104.694	0	87	104	15	122	133	31	86	106	54	105	115	21	4	2	-100	-1	-1	-100	-4	-2	59	4	9	36
104.817	0	88	105	15	121	132	31	86	107	55	106	115	22	3	1	-99	0	-2	-101	-4	-2	59	5	9	36
104.94	0	88	106	16	121	130	30	87	106	54	105	114	21	3	1	-101	0	0	-102	-4	-2	58	4	10	34
105.062	0	88	104	13	120	130	31	85	105	54	105	113	22	3	1	-103	0	0	-102	-4	-3	57	4	10	33
105.185	0	87	104	14	120	131	30	85	105	54	105	113	22	3	1	-103	0	0	-99	-4	-3	58	5	9	33
105.308	0	87	104	15	120	131	31	85	105	54	104	113	22	3	2	-102	-1	-1	-101	-5	-3	58	4	10	34
105.431	0	87	104	15	121	131	31	85	105	54	105	113	21	3	1	-101	-1	-1	-101	-4	-2	59	4	10	35
105.554	0	87	105	14	121	133	31	85	106	54	105	114	21	4	2	-100	0	-1	-100	-4	-2	58	4	9	36
105.677	0	87	105	14	120	133	31	85	106	55	105	114	22	3	2	-100	-1	-2	-101	-3	-2	59	4	10	37
105.8	0	87	104	16	120	130	29	85	106	54	105	113	22	3	1	-101	0	-1	-102	-3	-2	59	4	10	35
105.923	0	87	103	14	119	129	31	84	103	54	104	112	21	3	1	-103	0	0	-102	-3	-2	58	5	10	33
106.045	0	87	103	14	120	129	30	84	104	53	103	111	21	3	2	-104	-1	-1	-101	-4	-2	57	4	10	33
106.168	0	86	103	14	119	129	29	84	104	54	104	111	21	4	1	-104	0	0	-101	-3	-2	57	4	10	33
106.291	0	86	104	15	119	130	30	84	103	54	105	111	21	3	1	-103	0	-1	-99	-4	-2	57	5	10	34
106.414	0	86	104	15	120	130	31	85	105	54	104	111	21	3	1	-102	-1	-1	-99	-3	-2	58	4	10	35
106.537	0	87	104	15	120	130	31	85	105	54	104	112	21	3	1	-101	0	-1	-100	-4	-3	58	4	10	36
106.66	0	87	103	16	119	128	29	85	103	53	104	111	21	3	1	-103	0	-1	-101	-4	-2	58	5	10	34
106.783	0	86	102	14	118	126	31	84	102	53	102	110	21	4	2	-105	0	-1	-101	-4	-2	56	4	10	33
106.906	0	86	102	14	117	126	30	83	102	53	102	108	21	3	1	-105	0	-1	-100	-4	-2	56	4	11	33
107.028	0	86	102	15	118	126	31	83	101	54	102	109	21	3	2	-106	0	-1	-99	-4	-3	56	4	10	32
107.151	0	86	101	16	118	126	30	84	102	54	103	108	21	3	1	-105	0	-1	-99	-4	-1	56	4	9	33
107.274	0	87	102	16	119	128	30	85	102	54	102	109	21	3	1	-103	0	-1	-99	-3	-2	57	5	9	34
107.397	0	88	103	16	119	128	30	87	103	54	103	109	21	4	1	-103	-1	-1	-99	-4	-2	57	4	9	34
107.52	0	87	103	15	117	126	29	85	103	53	102	108	21	3	2	-105	-1	-1	-101	-4	-2	56	4	10	33
107.643	0	86	102	15	117	125	30	84	100	52	101	108	20	3	2	-107	0	-1	-100	-5	-3	55	4	10	32
107.766	0	86	102	15	117	126	31	83	102	52	102	107	20	3	2	-107	-1	-1	-98	-3	-2	55	4	9	32
107.889	0	86	102	15	117	125	30	83	101	53	101	107	21	3	0	-107	0	-1	-97	-4	-2	55	5	9	32
108.012	0	86	102	16	118	126	31	82	101	53	101	108	21	4	1	-107	0	-1	-97	-4	-2	56	4	10	32
108.134	0	86	102	17	118	127	31	84	102	54	103	108	21	3	2	-105	0	-2	-98	-4	-1	56	5	9	33
108.257	0	85	101	16	118	125	29	83	101	53	102	106	21	3	2	-107	0	-2	-98	-4	-3	55	4	10	32
108.38	0	86	101	16	118	125	30	82	100	53	102	106	21	4	1	-108	0	-1	-97	-4	-2	55	5	10	32
108.503	0	86	101	16	117	124	29	83	101	53	102	106	21	4	1	-108	-1	-1	-97	-3	-2	55	3	10	31
108.626	0	86	101	16	118	126	29	82	100	53	101	106	22	4	2	-107	0	-1	-97	-4	-2	55	4	10	33
108.749	0	86	101	17	118	126	30	82	101	54	102	107	20	3	1	-106	0	-1	-97	-4	-2	55	4	9	33
108.872	0	86	102	17	118	126	29	83	102	53	102	107	21	3	2	-106	0	-2	-97	-3	-2	56	4	10	33
108.995	0	86	101	17	118	124	30	84	100	52	102	105	21	3	2	-108	-1	-1	-99	-4	-2	54	3	10	31
109.117	0	86	101	17	118	124	29	83	100	53	101	106	20	3	1	-108	0	-2	-97	-4	-2	55	4	9	31
109.24	0	86	101	17	117	125	29	83	100	53	102	105	21	4	2	-108	-2	-2	-95	-4	-2	54	4	10	32
109.363	0	86	102	16	118	125	30	83	100	54	102	105	20	3	2	-107	0	-2	-97	-4	-2	54	3	10	32
109.486	0	86	102	17	119	126	30	84	102	55	103	106	21	3	1	-106	-1	-2	-96	-4	-2	56	4	10	33
109.609	0	86	102	19	118	125	29	83	100	53	102	107	20	3	2	-106	0	-2	-98	-3	-2	56	4	9	33
109.732	0	85	100	16	118	123	29	83	99	53	101	104	20	4	0	-108	0	-1	-97	-4	-2	54	4	10	31
109.855	0	85	100	17	117	123	31	82	98	52	101	105	21	3	1	-109	0	-1	-96	-3	-2	54	4	10	32
109.978	0	86	99	17	118	124	29	82	99	53	101	105	21	3	1	-109	0	0	-96	-4	-2	55	3	10	32
110.1	0	85	100	18	117	124	30	83	99	53	102	105	20	3	1	-108	-1	0	-95	-5	-1	54	4	9	32
110.223	0	85	101	18	118	126	30	82	100	54	102	106	20	3	1	-107	0	-1	-96	-3	-2	55	5	9	33
110.346	0	86	102	18	119	125	30	83	100	55	101	106	20	4	1	-105	-1	-2	-96	-3	-1	55	4	10	33
110.469	0	86	100	19	117	124	29	82	99	52	102	106	21	3	1	-107	0	-1	-97	-3	-2	55	4	9	33
110.592	0	86	100	17	118	122	30	83	99	52	102	105	20	3	1	-110	-1	0	-97	-4	-2	53	4	10	31
110.715	0	86	100	18	118	124	31	83	98	53	102	105	20	3	1	-110	0	-2	-95	-4	-1	52	4	11	31
110.838	0	85	100	18	118	124	29	83	98	54	101	105	21	3	1	-109	0	-1	-95	-4	-2	54	4	9	31
110.961	0	85	100	18	118	125	30	82	99	54	103	106	20	3	1	-109	0	-1	-95	-4	-2	53	4	9	32
111.084	0	86	101	18	118	125	30	83	100	55	101	105	21	3	3	-107	0	-1	-94	-3	-2	53	5	10	32
111.206	0	86	102	18	118	126	30	84	100	55	103	106	21	3	1	-106	-1	-1	-95	-4	-2	54	4	9	33
111.329	0	87	103	19	119	127	30	84	102	54	103	108	21	4	1	-105	0	-1	-96	-4	-1	54	4	9	35
111.452	0	86	101	19	119	126	29	84	101	53	103	106	21	3	1	-107	0	-2	-98	-4	-2	55	5	10	33
111.575	0	86	101	17	117	125	30	83	100	53	102	106	21	3	1	-110	0	-1	-97	-4	-2	54	4	9	31
111.698	0	87	101	18	119	126	31	84	99	53	102	106	20	3	2	-109	-1	-1	-96	-4	-2	54	5	10	32
111.821	0	87	101	18	119	127	31	83	101	53	102	106	21	4	1	-108	0	-1	-94	-4	-2	54	5	10	32
111.944	0	87	102	18	119	127	31	84	100	55	103	107	21	3	1	-107	-1	-1	-95	-3	-2	54	4	10	33
112.067	0	87	102	18	119	127	32	84	102	54	103	109	20	4	1	-106	0	-2	-95	-4	-2	54	4	10	34
112.189	0	87	103	18	119	128	32	85	103	55	104	110	21	4	1	-104	0	-3	-96	-4	-2	55	4	8	35
112.312	0	88	104	17	120	128	31	84	104	56	104	111	21	3	0	-104	0	-3	-97	-3	-1	56	3	8	36
112.435	0	87	103	18	120	128	29	85	102	53	104	109	20	3	2	-106	0	-1	-98	-4	-1	56	3	9	33
112.558	0	87	103	16	118	128	31	85	102	52	104	109	20	3	1	-107	0	-2	-98	-3	-2	55	4	10	33
112.681	0	88	103	17	119	127	31	84	101	52	103	109	20	4	1	-107	0	-2	-98	-4	-2	54	5	9	33
112.804	0	87	102	16	119	128	30	86	101	54	103	109	21	3	0	-106	0	-1	-96	-3	-2	55	4	10	32
112.927	0	88	103	17	120	129	31	86	103	54	104	110	21	4	1	-105	-1	-1	-97	-4	-2	56	4	10	33
113.05	0	87	104	17	121	129	31	86	103	55	104	113	20	4	1	-104	0	-3	-97	-3	-3	56	4	8	34
113.172	0	88	104	18	121	131	32	85	104	54	104	114	21	3	1	-103	0	-3	-98	-4	-2	57	4	8	36
113.295	0	87	106	17	121	131	32	85	105	55	105	113	21	3	2	-102	-1	-2	-98	-3	-2	58	5	9	36
113.418	0	88	106	17	121	130	29	86	106	53	106	113	20	4	1	-102	0	-2	-100	-4	-2	57	4	8	36
113.541	0	89	104	17	120	129	30	85	103	52	104	112	21	4	2	-105	0	0	-101	-4	-2	56	4	10	33
113.664	0	88	103	16	120	129	31	86	103	52	103	111	21	3	1	-106	0	-1	-100	-4	-2	56	4	11	33
113.787	0	88	104	16	120	128	30	85	102	53	104	110	22	4	0	-104	-1	-1	-98	-4	-2	56	4	10	33
113.91	0	88	103	16	119	130	31	85	104	53	104	110	22	4	1	-104	0	-1	-98	-4	-2	57	4	10	34
114.033	0	87	104	17	120	131	32	85	104	54	104	111	21	4	2	-103	0	-1	-98	-4	-2	57	4	10	35
114.156	0	88	105	16	120	132	31	85	105	54	104	111	21	3	1	-101	0	-1	-99	-4	-2	57	4	10	35
114.278	0	87	105	15	120	132	30	85	105	55	104	112	22	4	1	-101	0	-1	-100	-4	-2	59	4	9	36
114.401	0	88	106	17	120	130	30	85	105	53	104	112	21	4	1	-101	0	0	-101	-4	-2	59	4	10	36
114.524	0	87	103	15	118	129	31	84	104	53	104	110	21	4	1	-104	-1	-2	-101	-4	-2	56	4	10	34
114.647	0	87	103	16	120	128	31	84	103	53	103	110	21	2	1	-103	0	-1	-100	-5	-2	57	5	9	34
114.77	0	86	103	14	120	129	30	84	103	54	103	109	22	3	1	-103	0	-1	-99	-4	-3	57	3	9	34
114.893	0	86	104	15	119	129	31	84	103	54	103	110	20	3	1	-102	-1	-2	-99	-4	-3	58	4	9	34
115.016	0	87	104	16	119	129	31	84	104	55	103	110	21	3	2	-101	0	-1	-100	-4	-3	58	5	9	35
115.139	0	87	105	16	120	131	31	85	104	55	104	111	22	3	1	-99	0	-2	-100	-5	-2	58	4	10	36
115.261	0	87	105	16	120	130	30	84	105	54	104	112	20	3	1	-99	0	-2	-101	-3	-3	59	4	8	36
115.384	0	86	104	15	119	127	30	84	103	53	103	110	21	3	2	-102	-1	-1	-102	-4	-2	57	4	10	34
115.507	0	86	103	14	119	128	31	84	102	53	102	109	20	3	2	-103	0	-1	-101	-3	-2	56	5	9	34
115.63	0	86	103	16	119	127	30	83	102	52	103	109	21	3	1	-103	-1	-1	-101	-4	-2	57	4	10	33
115.753	0	86	103	14	119	128	31	83	102	54	103	110	21	3	0	-102	0	-2	-99	-4	-2	58	4	9	33
115.876	0	87	104	14	119	129	31	82	104	54	103	110	21	3	1	-100	0	-2	-100	-4	-2	58	5	10	35
115.999	0	86	104	16	119	130	31	85	104	54	103	109	21	3	1	-100	-1	-1	-101	-4	-2	59	4	9	36
116.122	0	86	105	16	119	130	30	84	105	54	102	110	21	4	1	-99	0	-2	-101	-3	-2	59	4	10	36
116.244	0	86	102	15	119	127	30	84	103	53	102	108	20	3	1	-102	0	-1	-102	-4	-2	58	5	10	33
116.367	0	86	103	14	119	127	31	84	102	53	103	109	21	3	1	-103	0	-2	-102	-4	-2	57	4	9	33
116.49	0	86	102	14	119	128	30	83	101	53	103	109	21	3	1	-103	0	-2	-101	-4	-3	57	4	10	33
116.613	0	87	103	14	119	128	30	83	102	54	101	108	21	3	1	-102	0	-1	-100	-4	-2	57	4	9	33
116.736	0	87	103	15	119	129	31	83	103	54	102	109	21	3	1	-100	0	-1	-100	-4	-2	58	5	10	35
116.859	0	86	105	15	119	130	31	84	103	54	103	110	21	4	2	-100	0	-2	-100	-4	-2	58	4	10	35
116.982	0	87	105	16	119	131	30	84	104	54	103	110	21	4	2	-100	-1	-1	-101	-4	-2	59	4	9	35
117.105	0	87	103	15	120	128	31	84	102	53	102	109	21	2	1	-103	0	-2	-102	-4	-3	57	5	10	34
117.228	0	87	102	14	119	127	31	83	102	52	103	109	20	3	1	-103	0	-1	-101	-4	-2	56	4	9	33
117.35	0	86	103	16	119	128	30	83	101	52	102	109	20	3	1	-103	0	0	-100	-4	-2	57	4	10	33
117.473	0	86	103	15	118	128	30	83	102	54	102	109	22	3	1	-103	0	-1	-100	-4	-2	58	4	9	33
117.596	0	86	104	15	120	129	31	84	103	54	103	110	21	3	1	-101	0	-2	-99	-4	-2	58	4	10	34
117.719	0	87	104	15	120	129	32	84	103	54	103	111	21	3	2	-100	0	-2	-100	-4	-2	58	4	9	36
117.842	0	87	105	17	119	129	30	84	105	53	103	110	20	3	1	-100	-1	-1	-101	-4	-2	59	5	10	36
117.965	0	86	102	15	118	128	31	83	102	53	102	109	20	4	1	-104	0	-2	-101	-4	-2	57	3	10	34
118.088	0	85	103	15	119	128	30	84	101	53	102	109	20	3	0	-103	-1	-2	-100	-4	-2	56	4	10	33
118.211	0	87	102	15	119	128	30	83	102	53	102	108	21	2	1	-103	0	-1	-100	-4	-1	57	4	10	34
118.333	0	86	104	15	119	128	30	83	101	54	103	108	21	4	1	-102	0	-1	-99	-4	-2	57	3	9	34
118.456	0	86	103	17	119	129	31	83	103	53	102	109	20	4	2	-101	0	-2	-100	-5	-2	57	4	10	35
118.579	0	86	104	16	119	129	31	84	103	54	103	110	21	3	2	-101	0	-1	-100	-4	-2	58	3	9	36
118.702	0	87	103	17	119	129	29	84	103	52	102	109	21	3	1	-101	0	-1	-101	-3	-2	58	5	10	35
118.825	0	87	101	16	119	127	31	83	101	52	102	108	20	3	2	-104	0	-1	-101	-3	-2	56	4	9	33
118.948	0	86	101	15	118	125	31	82	100	53	102	107	20	3	0	-104	0	-2	-101	-4	-1	57	4	10	33
119.071	0	85	102	15	118	126	30	83	100	53	101	107	21	3	1	-104	0	-2	-99	-4	-2	56	4	10	34
119.194	0	85	101	15	118	127	29	83	101	54	101	107	21	4	1	-103	-1	-1	-98	-3	-2	57	4	10	34
119.316	0	85	102	15	117	127	31	83	103	55	102	109	20	3	0	-102	0	-1	-99	-4	-2	57	5	9	35
119.439	0	85	103	16	118	128	30	83	102	54	102	107	20	3	1	-101	-1	-1	-100	-4	-2	58	4	9	35
119.562	0	85	103	17	119	127	29	83	102	53	102	108	21	3	2	-101	0	-1	-100	-4	-2	58	3	10	35
119.685	0	85	101	15	118	125	30	82	100	53	101	105	20	4	2	-104	-1	-1	-100	-4	-1	56	4	10	33
119.808	0	85	101	15	117	124	30	81	99	53	100	104	20	4	0	-104	-1	-1	-101	-4	-2	56	3	9	33
119.931	0	85	101	15	118	124	30	82	100	52	100	105	20	4	1	-105	0	-2	-100	-4	-2	56	3	10	33
120.054	0	85	100	15	117	125	30	82	99	54	101	105	20	3	1	-104	-1	-1	-99	-3	-2	57	5	10	34
120.177	0	84	102	15	118	126	31	82	100	54	102	106	21	3	1	-102	-1	-1	-99	-4	-2	57	4	10	35
120.3	0	86	102	16	118	126	31	82	102	54	102	106	21	3	1	-101	-1	-2	-100	-3	-3	58	4	10	35
120.422	0	86	103	16	118	127	30	82	101	53	102	107	20	2	2	-101	0	-2	-100	-3	-2	58	4	9	35
120.545	0	86	102	15	116	124	30	81	100	52	101	105	20	3	1	-104	0	-1	-101	-4	-3	56	4	10	33
120.668	0	85	101	15	117	124	30	80	99	52	101	105	20	4	2	-103	0	-1	-101	-3	-1	56	5	10	34
120.791	0	85	101	15	117	124	30	81	100	53	99	105	20	3	2	-104	-1	-1	-100	-3	-1	56	4	10	33
120.914	0	85	102	16	117	124	30	82	100	53	101	105	21	4	1	-104	0	-1	-99	-4	-2	57	4	10	33
121.037	0	85	102	15	117	125	30	82	101	54	101	105	21	3	1	-102	0	-2	-100	-4	-2	57	4	9	34
121.16	0	85	102	16	118	126	31	82	102	55	101	106	21	4	1	-101	0	-1	-99	-4	-2	58	5	9	36
121.283	0	85	102	16	118	127	29	82	102	54	101	107	21	3	1	-101	-1	-1	-100	-4	-2	58	4	10	36
121.405	0	85	101	15	117	125	29	82	100	52	100	104	19	4	1	-103	0	0	-101	-4	-3	57	4	10	33
121.528	0	85	102	16	117	125	30	82	100	52	100	105	20	3	2	-104	-1	-1	-101	-3	-2	57	3	10	34
121.651	0	84	101	16	117	124	30	82	100	53	101	104	21	3	1	-103	0	0	-99	-4	-3	57	4	9	33
121.774	0	85	101	14	117	126	30	83	100	54	100	106	21	3	0	-103	0	-2	-99	-4	-2	57	4	10	34
121.897	0	85	102	16	119	126	31	82	102	54	101	106	20	3	1	-102	-1	-2	-100	-4	-1	58	4	9	35
122.02	0	86	103	15	119	127	32	83	103	55	102	106	20	3	1	-100	0	-1	-101	-4	-2	58	4	9	36
122.143	0	85	103	16	118	127	29	83	103	53	101	107	21	3	2	-99	0	-1	-100	-4	-2	59	4	9	36
122.266	0	85	102	16	118	125	29	82	101	52	101	106	20	3	1	-102	0	-2	-102	-4	-2	58	5	10	34
122.388	0	85	102	15	116	125	30	81	100	53	101	106	20	3	1	-103	-1	-1	-101	-4	-2	56	4	10	34
122.511	0	85	101	15	117	125	30	82	101	53	101	106	21	3	1	-103	0	-1	-100	-4	-1	57	4	10	34
122.634	0	85	102	14	118	125	31	81	101	54	101	106	20	3	1	-102	-1	-1	-100	-4	-2	58	4	10	34
122.757	0	85	103	16	119	126	32	83	102	53	101	106	20	4	2	-100	-1	-2	-100	-4	-2	57	4	10	35
122.88	0	86	104	15	118	127	31	83	103	55	102	107	21	4	1	-100	0	-2	-101	-3	-3	58	3	9	36
123.003	0	86	104	16	117	128	30	83	103	54	102	108	20	4	1	-100	-1	-2	-101	-3	-2	59	4	10	36
123.126	0	85	102	15	117	125	30	82	101	53	102	106	20	4	1	-102	0	-1	-102	-3	-2	57	4	10	34
123.249	0	85	101	15	118	125	31	82	100	53	100	106	20	2	1	-103	0	-1	-103	-4	-2	57	4	11	34
123.372	0	85	102	14	118	125	30	82	100	53	100	106	21	3	1	-103	0	-2	-102	-4	-2	57	4	9	34
123.494	0	85	102	15	117	126	30	81	100	54	100	106	21	3	2	-102	-1	-1	-100	-4	-3	58	4	9	33
123.617	0	85	102	15	118	126	31	82	100	54	101	106	20	3	1	-101	-1	-1	-100	-3	-2	57	4	9	35
123.74	0	85	103	15	118	128	31	82	102	55	100	106	21	3	1	-99	-1	-1	-101	-3	-1	58	4	9	36
123.863	0	86	104	16	118	128	30	82	103	54	103	107	20	4	1	-99	0	-1	-102	-4	-1	59	4	10	38
123.986	0	85	102	15	118	125	31	82	101	53	101	105	20	3	1	-102	0	-2	-102	-4	-2	58	4	10	34
124.109	0	85	102	15	117	125	30	82	100	52	100	106	20	4	0	-103	-1	-2	-102	-4	-1	56	4	9	34
124.232	0	86	102	15	118	125	30	81	100	53	101	105	20	3	1	-103	0	-2	-101	-3	-1	57	4	9	34
124.355	0	85	102	15	118	126	30	81	101	53	101	106	20	4	1	-103	0	-1	-101	-3	-2	57	4	9	35
124.477	0	86	102	15	118	127	31	82	102	54	101	106	20	3	1	-101	-1	-1	-101	-3	-2	57	5	10	35
124.6	0	86	103	14	119	126	32	82	102	55	102	107	21	3	1	-99	0	-1	-101	-4	-2	58	5	9	36
124.723	0	86	102	16	119	126	29	82	102	53	101	107	20	4	1	-100	0	-1	-102	-4	-1	58	4	10	35
124.846	0	85	102	15	118	125	31	81	101	52	101	106	19	3	0	-103	-1	-1	-103	-4	-2	57	4	9	34
124.969	0	85	101	15	118	125	31	81	100	53	101	105	20	3	1	-103	0	-2	-102	-4	-3	57	4	9	34
125.092	0	85	102	15	118	125	30	81	100	53	101	106	21	2	2	-103	0	-1	-100	-4	-2	57	5	10	34
125.215	0	86	102	15	118	126	30	82	100	54	102	106	21	3	0	-102	0	-1	-99	-5	-2	58	5	9	35
125.338	0	86	102	16	119	127	31	83	102	54	101	107	20	3	1	-100	-1	-2	-100	-4	-2	58	4	10	36
125.46	0	86	103	16	119	128	30	83	102	53	101	108	20	4	1	-99	-1	-1	-101	-3	-2	58	4	9	36
125.583	0	85	102	16	119	126	30	81	102	52	101	106	20	3	1	-102	0	-1	-102	-4	-2	57	4	9	34
125.706	0	85	101	15	117	125	30	81	99	53	101	106	19	3	1	-104	0	-1	-102	-4	-2	56	4	9	33
125.829	0	85	102	15	118	125	30	82	100	52	101	106	21	3	1	-104	0	-2	-101	-4	-1	57	5	10	33
125.952	0	84	101	15	118	126	29	81	100	53	101	106	20	3	0	-103	0	-1	-100	-4	-2	57	4	10	33
126.075	0	85	102	15	118	127	30	82	102	53	102	106	20	3	1	-102	0	-1	-100	-4	-2	57	5	10	35
126.198	0	85	102	15	119	128	31	83	102	55	102	108	21	2	1	-101	0	-2	-100	-3	-2	58	5	10	35
126.321	0	86	103	17	118	126	29	83	101	52	102	107	21	3	1	-102	0	-1	-102	-3	-2	57	4	10	35
126.444	0	85	101	15	117	125	30	81	99	53	101	105	20	3	0	-104	0	-1	-101	-3	-3	55	4	10	33
126.566	0	84	101	16	118	125	31	81	99	52	101	106	21	3	1	-105	0	-2	-100	-3	-3	56	5	9	33
126.689	0	85	101	16	118	126	30	81	100	52	102	106	21	3	1	-105	0	-1	-100	-3	-2	56	4	10	33
126.812	0	84	100	16	119	127	30	82	99	53	101	107	21	4	1	-105	-1	-1	-99	-4	-2	57	4	10	34
126.935	0	85	101	16	118	127	30	82	100	54	102	107	21	3	1	-102	0	-2	-99	-4	-2	57	4	9	34
127.058	0	85	102	16	118	128	30	82	101	54	102	108	21	3	1	-101	0	-1	-100	-4	-2	57	4	10	34
127.181	0	85	101	16	118	126	29	82	99	52	101	106	21	3	0	-103	0	-1	-101	-3	-2	57	5	9	34
127.304	0	85	101	16	118	125	31	81	99	52	100	106	20	3	1	-106	0	-2	-100	-3	-2	56	4	10	33
127.427	0	85	101	17	119	125	30	82	98	52	102	106	20	3	1	-106	0	-2	-99	-4	-3	56	3	9	33
127.549	0	84	99	16	119	126	30	82	98	53	101	105	21	3	1	-105	0	-1	-98	-4	-2	56	4	10	33
127.672	0	85	100	16	117	126	30	82	99	53	102	107	21	3	1	-105	0	-1	-97	-3	-1	55	4	10	33
127.795	0	85	102	17	120	127	31	83	100	54	102	107	20	3	0	-104	-1	-1	-98	-3	-3	56	4	10	34
127.918	0	86	102	18	119	127	29	83	100	53	103	108	21	3	1	-104	-1	-1	-99	-4	-2	57	5	9	35
128.041	0	85	100	16	118	125	30	81	99	52	102	106	21	3	1	-106	0	-1	-99	-4	-2	55	4	10	32
128.164	0	85	100	17	118	125	31	82	98	52	101	107	20	4	2	-107	0	-2	-99	-3	-2	55	3	10	34
128.287	0	85	100	16	119	126	31	82	98	52	101	107	20	2	1	-107	0	-2	-99	-3	-1	55	5	10	33
128.41	0	85	101	17	119	127	31	82	99	53	102	106	22	3	2	-107	0	-1	-97	-3	-1	55	4	10	33
128.532	0	86	100	18	119	128	30	83	100	53	102	107	20	3	2	-105	-1	-1	-97	-4	-2	56	4	9	33
128.655	0	87	102	17	120	128	31	82	101	54	103	108	20	4	1	-104	0	-1	-97	-4	-2	56	3	10	34
128.778	0	86	102	17	120	127	29	83	100	54	103	108	21	2	0	-104	0	-3	-99	-3	-2	56	5	8	34
128.901	0	86	101	17	119	127	31	82	99	52	102	108	20	3	2	-106	0	-2	-99	-3	-1	55	4	10	33
129.024	0	86	101	17	118	126	31	82	98	52	102	107	21	2	1	-107	0	-1	-98	-4	-2	54	4	10	32
129.147	0	85	100	17	119	127	30	82	99	53	102	107	21	3	1	-107	0	-1	-98	-3	-2	55	5	10	33
129.27	0	87	101	17	119	128	30	83	99	53	102	108	21	4	2	-106	0	-1	-97	-3	-1	55	4	9	33
129.393	0	86	101	18	119	128	31	84	100	54	102	108	21	3	0	-105	-1	-2	-97	-3	-1	55	4	9	34
129.516	0	87	102	18	119	129	31	83	100	54	103	109	20	3	1	-104	0	-1	-97	-4	-2	55	4	9	35
129.638	0	87	103	18	119	130	30	83	101	54	103	109	21	4	2	-103	0	-1	-98	-4	-2	57	4	10	35
129.761	0	86	102	19	119	127	29	84	100	52	102	109	20	4	2	-105	0	-1	-100	-4	-2	56	4	10	34
129.884	0	86	101	17	119	127	31	83	99	52	102	109	20	4	0	-107	0	-2	-100	-4	-2	55	5	10	33
130.007	0	86	101	17	119	128	31	83	100	52	102	109	21	4	1	-107	-1	-1	-98	-3	-2	55	5	9	33
130.13	0	87	101	17	119	128	30	83	100	53	104	108	21	3	1	-106	0	-1	-98	-4	-3	54	3	10	32
130.253	11	86	101	17	118	129	31	83	100	54	103	109	21	3	1	-106	0	-1	-97	-3	-1	56	3	10	33
130.376	0	86	103	17	120	129	32	84	101	55	104	110	21	3	1	-104	0	-1	-97	-4	-2	55	4	9	35
130.499	0	87	102	17	120	131	31	84	102	55	105	111	21	4	1	-102	0	-1	-98	-4	-2	57	4	9	35
130.621	0	87	104	17	120	131	31	84	103	54	104	111	21	4	2	-102	0	-1	-99	-3	-2	56	4	9	36
130.744	0	87	103	18	118	129	29	85	102	52	104	111	20	3	1	-104	0	-1	-101	-4	-1	57	4	10	34
130.867	0	87	102	16	119	129	31	84	101	52	104	110	20	3	1	-106	0	-2	-100	-3	0	56	4	10	33
130.99	0	87	101	16	120	129	31	85	100	52	103	110	22	4	1	-105	0	-1	-99	-4	-3	56	4	10	34
131.113	0	87	102	16	120	129	31	84	101	53	104	110	22	3	1	-105	-1	-1	-97	-4	-2	56	4	10	34
131.236	0	87	102	17	120	129	31	84	102	54	104	111	22	3	1	-105	-1	-2	-98	-4	-2	57	4	9	34
131.359	0	86	103	17	119	131	31	84	103	55	104	111	21	4	1	-103	0	-1	-98	-3	-1	57	4	10	35
131.482	0	88	105	17	120	132	32	85	104	54	105	112	21	3	1	-102	0	-1	-99	-4	-1	58	4	10	36
131.604	0	87	105	17	120	132	30	85	105	54	104	113	22	4	1	-101	0	-1	-100	-4	-1	59	4	10	37
131.727	0	87	103	17	119	130	30	85	103	53	104	111	20	3	2	-104	0	-1	-101	-3	-2	57	3	10	34
131.85	0	87	102	16	119	130	31	85	102	52	104	111	21	4	2	-105	0	-1	-101	-4	-3	56	4	10	34
131.973	0	87	102	15	119	130	31	84	102	53	104	111	21	3	1	-104	0	-1	-100	-5	-2	57	4	10	34
132.096	0	87	103	16	120	131	31	84	101	53	104	111	22	4	0	-103	0	-1	-99	-4	-3	57	4	10	34
132.219	0	87	103	16	120	131	31	85	103	54	104	112	21	3	1	-103	-1	-1	-99	-4	-2	57	4	10	35
132.342	0	86	104	16	120	131	32	84	104	54	105	112	21	3	1	-102	0	-2	-100	-3	-2	58	5	10	36
132.465	0	87	104	16	120	133	32	86	105	55	105	113	21	3	1	-100	0	-1	-100	-4	-2	58	4	9	36
132.588	0	88	105	17	121	131	30	85	104	54	104	113	21	3	2	-99	0	-1	-102	-4	-2	58	4	10	37
132.71	0	86	103	15	119	129	31	84	102	53	104	111	20	4	1	-103	0	-1	-102	-4	-2	56	4	10	33
132.833	0	86	102	14	119	128	31	84	102	53	103	111	21	3	1	-103	-1	-1	-101	-4	-2	57	5	9	33
132.956	0	86	102	15	118	129	30	83	102	53	103	111	21	3	1	-103	0	-2	-101	-3	-2	57	3	9	33
133.079	0	86	103	15	118	129	31	83	101	54	103	109	21	3	0	-103	-1	-1	-100	-4	-2	57	4	9	34
133.202	0	86	102	15	119	129	31	84	101	55	103	111	21	3	0	-102	0	-1	-100	-4	-2	57	4	10	34
133.325	0	86	103	16	119	129	31	83	103	54	104	110	21	3	1	-101	-1	-1	-100	-3	-2	57	4	9	35
133.448	0	86	103	16	119	131	31	83	104	54	104	111	21	3	0	-100	0	-1	-102	-3	-3	58	4	10	36
133.571	0	86	102	16	118	129	29	83	101	52	103	109	20	3	1	-101	0	-1	-103	-4	-2	58	4	10	36
133.693	0	86	101	14	118	126	30	82	99	53	101	108	20	3	1	-103	0	-1	-102	-4	-2	57	4	10	33
133.816	0	85	101	15	117	126	30	82	99	53	102	108	20	2	1	-105	0	-1	-101	-4	-3	56	4	10	33
133.939	0	85	100	15	118	125	29	82	99	53	101	107	20	3	2	-104	0	-1	-101	-3	-2	57	4	10	33
134.062	0	86	101	15	117	125	30	82	100	53	101	108	21	3	0	-103	-1	-1	-100	-3	-1	57	4	10	34
134.185	0	84	102	15	118	127	30	83	100	55	101	107	20	3	0	-102	0	-2	-101	-3	-3	58	4	10	35
134.308	0	85	102	16	118	127	29	82	101	53	102	107	21	3	2	-101	0	-1	-101	-4	-2	58	4	10	36
134.431	0	85	100	15	117	124	30	82	99	52	101	105	20	3	1	-105	0	-1	-103	-3	-2	57	4	10	33
134.554	0	85	100	15	117	123	30	80	98	52	99	105	20	3	1	-105	0	-1	-102	-4	-2	56	3	9	33
134.676	0	84	100	15	117	122	30	81	97	52	99	104	21	4	2	-105	-1	-1	-101	-4	-2	56	5	10	33
134.799	0	84	99	15	116	123	30	81	98	53	101	104	21	3	0	-104	0	-1	-100	-4	-2	56	4	10	34
134.922	0	85	100	16	116	125	30	81	98	54	100	105	21	3	1	-103	0	-1	-99	-3	-1	57	4	9	34
135.045	0	85	101	15	117	125	30	81	99	54	100	105	22	4	1	-102	-1	-1	-100	-3	-2	57	4	10	35
135.168	0	83	100	16	116	122	30	81	99	52	100	103	20	3	0	-104	0	-1	-101	-3	-2	56	4	10	34
135.291	0	83	98	15	117	120	30	79	97	52	99	102	21	3	1	-106	0	-2	-101	-4	-2	55	4	10	33
135.414	0	83	98	15	115	121	30	80	96	53	99	102	20	3	1	-106	0	-1	-100	-4	-2	55	5	10	32
135.537	0	82	98	16	116	121	30	80	96	52	99	102	20	4	0	-107	-1	-1	-100	-4	-3	55	3	11	33
135.66	0	84	99	16	116	121	29	79	97	53	100	102	20	3	1	-106	0	-1	-98	-3	-1	56	5	10	33
135.782	0	83	98	16	116	122	30	80	97	54	99	103	20	3	1	-105	0	-1	-98	-3	-1	56	4	9	33
135.905	0	83	99	18	116	123	30	80	98	53	100	103	21	3	1	-103	0	-2	-99	-4	-1	57	4	10	34
136.028	0	83	98	17	115	120	29	80	96	51	97	101	20	2	0	-106	0	-1	-100	-3	-2	55	5	10	32
136.151	0	82	97	16	115	118	30	79	95	52	98	100	20	3	1	-109	0	-1	-99	-4	-2	54	4	10	32
136.274	0	83	97	16	114	119	31	78	94	52	98	100	19	3	1	-109	0	-1	-99	-4	-2	54	4	9	32
136.397	0	82	97	16	114	119	30	79	94	52	98	100	21	3	1	-109	0	-1	-96	-4	-2	54	4	10	31
136.52	0	83	97	17	116	119	30	79	95	54	99	100	20	3	1	-107	0	-2	-97	-3	-2	55	3	9	32
136.643	0	83	99	17	115	120	30	80	95	54	98	101	20	3	0	-106	0	-1	-97	-4	-2	55	4	9	32
136.765	0	83	98	19	115	121	29	80	97	53	98	101	20	4	1	-106	0	-1	-98	-3	-2	56	4	10	34
136.888	0	82	96	17	115	118	29	79	94	51	98	98	20	4	1	-108	0	-1	-98	-4	-2	54	4	10	31
137.011	0	82	96	16	115	118	29	78	93	52	98	98	20	3	1	-109	0	-1	-98	-3	-1	53	4	9	31
137.134	0	82	96	17	115	118	30	79	92	53	98	98	20	3	1	-110	-1	-1	-97	-3	-2	53	4	10	31
137.257	0	82	95	18	114	118	29	79	93	53	97	98	21	3	0	-109	-1	-1	-96	-3	-1	53	4	10	31
137.38	0	83	97	17	115	120	29	79	94	54	98	99	20	3	0	-108	0	-1	-95	-3	-2	53	4	9	32
137.503	0	83	98	18	116	120	29	80	95	54	99	100	20	3	1	-107	0	-1	-97	-3	-1	54	4	9	32
137.626	0	83	98	20	115	121	29	79	96	52	99	100	21	4	0	-106	0	-1	-98	-4	-3	55	4	9	33
137.748	0	82	97	18	115	118	29	79	93	52	98	98	19	3	1	-109	0	-2	-97	-3	-1	53	4	10	31
137.871	0	82	96	18	114	118	31	78	93	51	97	98	20	2	0	-110	-1	-2	-97	-3	0	53	4	10	31
137.994	0	82	95	17	114	118	30	78	93	53	97	98	19	3	2	-110	0	-2	-96	-3	-2	53	4	10	31
138.117	0	82	96	18	115	118	29	78	94	54	97	99	20	3	2	-109	0	-1	-95	-3	-2	53	4	9	31
138.24	0	83	96	17	115	120	30	79	94	55	98	100	20	3	0	-108	0	-1	-95	-3	-1	53	4	9	33
138.363	0	83	97	19	115	120	30	79	95	54	99	100	20	3	1	-107	-1	-1	-95	-3	-1	55	4	9	34
138.486	0	83	98	20	115	121	29	80	96	54	100	100	20	3	1	-106	-1	-1	-96	-3	-1	55	5	9	33
138.609	0	83	96	18	115	119	30	79	94	52	98	100	20	3	1	-110	0	-1	-97	-4	-2	53	4	9	32
138.732	0	82	96	18	115	118	29	78	93	52	98	99	19	2	0	-110	0	-1	-96	-3	-1	52	3	9	31
138.854	0	82	96	18	115	118	31	78	92	52	98	99	19	3	1	-109	0	-1	-95	-3	-1	53	4	10	32
138.977	0	82	96	19	115	120	29	79	93	53	99	100	21	2	1	-110	0	-1	-95	-3	-1	53	5	9	31
139.1	0	83	97	18	116	120	30	80	94	54	99	99	20	3	1	-108	0	-1	-95	-3	-1	53	5	10	32
139.223	0	83	98	18	116	121	30	80	94	54	100	101	20	3	1	-107	-1	-2	-95	-3	-1	53	5	10	33
139.346	0	83	98	19	116	122	30	81	96	54	100	102	20	4	1	-105	0	-1	-95	-3	-2	54	4	9	34
139.469	0	83	99	19	116	121	28	80	96	52	100	101	20	3	1	-107	0	-1	-97	-2	-1	55	4	9	32
139.592	0	84	97	17	115	121	30	80	93	52	99	101	20	3	1	-110	0	-2	-98	-3	-1	53	5	10	32
139.715	0	84	96	18	116	121	29	80	94	53	99	101	19	4	0	-109	0	-1	-96	-4	-1	53	4	9	32
139.837	0	83	96	18	115	121	30	80	94	53	99	100	20	3	0	-109	-1	-2	-95	-4	-2	53	3	10	31
139.96	0	83	97	18	116	121	29	80	95	54	99	101	21	3	1	-108	-1	-2	-95	-3	-2	54	4	9	31
140.083	0	84	97	19	116	123	30	81	95	54	100	102	20	3	1	-106	0	-1	-96	-3	-2	54	4	9	33
140.206	0	85	99	19	117	123	31	81	96	54	100	103	20	3	1	-106	0	-1	-96	-4	-1	54	4	9	34
140.329	0	85	99	19	117	123	28	81	98	54	100	105	20	2	0	-105	-1	-2	-96	-3	-1	55	3	8	34
140.452	0	85	98	17	117	122	30	82	95	52	100	102	19	3	1	-109	0	-1	-98	-3	-1	54	4	10	31
140.575	0	83	98	17	116	122	30	81	94	53	99	102	21	3	0	-108	0	-2	-98	-4	-2	54	4	9	31
140.698	0	84	98	18	116	122	29	80	95	53	99	103	21	3	1	-109	0	-1	-95	-2	-1	55	4	9	31
140.82	0	84	98	18	117	123	30	81	96	54	101	103	21	3	1	-107	0	-1	-95	-4	-1	54	4	9	33
140.943	0	85	98	18	117	125	31	81	97	54	101	104	20	2	1	-107	-1	-1	-96	-3	-1	55	4	9	32
141.066	0	84	99	18	118	125	31	81	97	55	101	105	20	3	1	-106	0	-1	-96	-3	-2	55	3	10	34
141.189	0	85	99	19	118	124	29	81	96	53	101	105	21	3	0	-106	0	-1	-98	-3	-1	55	4	9	33
141.312	0	84	98	17	117	122	30	80	95	51	100	103	20	3	2	-109	-1	-1	-97	-3	-2	55	4	10	32
141.435	0	84	97	18	116	122	30	81	94	52	100	103	20	3	0	-109	-1	-1	-98	-3	-3	55	4	10	32
141.558	0	83	97	18	116	123	30	80	95	53	100	103	21	3	1	-108	0	-2	-96	-4	-1	54	4	10	32
141.681	0	84	99	18	116	123	30	81	96	53	99	103	20	3	1	-108	-1	-1	-96	-4	-2	54	4	9	33
141.804	0	84	99	19	117	125	30	81	96	54	100	104	20	3	1	-105	0	-1	-96	-4	-2	55	4	10	33
141.926	0	84	99	18	117	125	30	80	97	53	101	105	20	3	0	-105	-1	-1	-96	-3	-2	55	5	10	34
142.049	0	84	98	19	116	122	30	81	95	51	100	103	20	3	1	-108	0	-2	-98	-3	-2	55	3	9	33
142.172	0	83	97	17	116	122	29	80	94	52	99	102	20	3	0	-109	0	-1	-99	-2	-1	54	4	9	32
142.295	0	83	96	18	116	121	30	80	93	52	99	102	20	2	1	-110	-1	-1	-97	-3	-1	54	5	10	32
142.418	0	83	96	18	116	121	31	79	94	53	99	102	21	3	0	-109	-1	-1	-96	-4	-2	53	3	9	32
142.541	0	83	97	18	116	122	28	80	94	53	100	103	21	4	0	-108	-1	-1	-95	-3	-2	53	5	9	32
142.664	0	84	98	18	117	123	30	79	96	54	100	103	20	3	1	-106	-1	-1	-96	-4	-1	54	3	10	33
142.787	0	84	98	20	116	123	29	81	95	53	100	103	20	3	0	-105	0	-1	-97	-3	-2	55	4	9	33
142.909	0	84	96	18	115	120	30	79	94	51	99	102	19	3	1	-109	0	-1	-97	-4	-1	54	4	10	31
143.032	0	83	95	18	116	121	30	79	93	52	100	100	20	3	1	-110	0	-1	-97	-3	-2	53	4	10	32
143.155	0	83	96	18	116	120	31	79	93	52	99	101	19	3	2	-109	0	-2	-96	-3	-2	53	4	9	31
143.278	0	83	95	19	116	121	29	80	93	53	99	101	21	3	0	-110	-1	-1	-95	-3	-2	52	4	10	30
143.401	0	83	97	19	116	122	30	81	94	54	99	101	21	3	1	-109	-1	-2	-94	-4	-1	53	4	9	32
143.524	0	83	98	19	115	123	30	79	95	54	101	102	21	2	0	-107	-1	-1	-95	-3	-2	53	3	9	33
143.647	0	83	96	21	117	121	29	80	94	52	100	103	20	3	0	-109	0	-1	-95	-3	-2	54	5	10	32
143.77	0	83	95	19	115	120	30	78	91	52	100	101	20	3	1	-111	0	-2	-96	-3	-2	53	4	10	31
143.892	0	83	95	19	116	121	30	78	93	53	99	101	19	3	0	-110	-1	-1	-95	-3	-1	52	4	10	31
144.015	0	83	96	19	115	121	30	79	92	53	99	101	20	3	0	-111	0	-1	-95	-4	-1	53	4	10	31
144.138	0	83	95	21	116	122	30	79	94	53	99	102	20	3	1	-109	0	0	-94	-4	-1	53	4	9	31
144.261	0	83	96	19	116	123	30	79	94	54	100	103	20	3	1	-108	0	-1	-95	-4	-1	53	4	10	32
144.384	0	83	97	20	116	122	29	80	94	53	100	102	21	4	1	-108	0	-2	-95	-3	-2	53	4	10	32
144.507	0	83	96	20	114	121	29	79	92	52	100	101	20	4	1	-112	-1	-2	-95	-4	-1	52	3	10	32
144.63	0	83	95	19	116	121	30	79	92	52	100	100	20	4	0	-111	0	-1	-94	-3	-1	50	4	10	31
144.753	0	82	95	19	116	121	30	79	91	54	99	101	20	3	1	-112	0	-1	-93	-3	-1	51	4	10	31
144.876	0	83	95	20	117	122	30	80	92	54	100	101	20	2	1	-111	-1	-2	-92	-3	-2	52	4	10	31
144.998	0	83	97	21	117	123	28	80	93	55	100	102	21	3	1	-109	-1	-1	-93	-3	-2	51	4	9	32
145.121	0	83	97	21	117	122	29	80	94	54	100	103	21	4	0	-109	-1	-1	-94	-3	-2	53	4	9	32
145.244	0	84	95	21	115	122	29	79	92	52	100	101	20	3	0	-111	-1	-2	-95	-3	-1	52	4	10	30
145.367	0	83	94	20	116	120	30	79	90	52	100	101	20	3	1	-113	0	-1	-93	-3	-1	51	5	10	31
145.49	0	83	95	21	116	122	30	79	91	52	101	102	19	4	1	-112	0	-1	-93	-3	-1	50	4	10	30
145.613	0	83	95	20	116	122	30	80	91	54	100	102	21	3	0	-112	0	-1	-92	-3	-1	50	5	9	31
145.736	0	83	96	21	116	123	29	80	93	54	100	102	21	2	1	-111	0	-1	-91	-3	-1	51	5	9	31
145.859	0	83	96	21	117	123	30	80	94	55	101	103	20	3	1	-109	0	-2	-92	-4	-2	51	4	9	31
145.981	0	84	97	22	117	124	28	81	94	54	102	104	21	3	0	-108	0	-1	-92	-4	-2	52	4	9	32
146.104	0	84	95	20	116	122	29	80	93	52	100	102	21	3	1	-112	0	-2	-94	-4	-2	51	4	9	31
146.227	0	83	95	20	116	122	30	80	91	53	101	102	20	3	1	-112	0	-1	-93	-3	-2	51	4	10	30
146.35	0	83	94	20	117	122	30	80	92	54	100	104	20	3	0	-113	0	-1	-92	-3	-2	51	4	9	31
146.473	0	84	96	21	116	123	29	81	93	54	101	103	21	4	1	-112	0	-1	-91	-3	-2	50	4	9	30
146.596	0	84	96	22	116	124	30	80	93	54	101	104	20	3	0	-109	0	-1	-92	-3	-2	51	4	10	32
146.719	0	84	96	21	117	124	30	81	94	55	100	105	20	3	0	-109	0	-1	-92	-3	-2	51	4	9	31
146.842	0	83	98	22	117	124	29	82	94	54	101	106	21	3	1	-108	-1	-1	-93	-3	-1	52	4	9	33
146.964	0	84	95	21	117	122	31	80	94	52	101	104	20	3	1	-112	0	-1	-93	-4	-1	51	4	9	31
147.087	0	84	95	20	116	123	30	80	92	53	101	104	20	3	1	-112	0	-1	-93	-4	-1	51	4	10	31
147.21	0	84	96	21	117	123	29	81	94	53	101	103	19	3	0	-112	-1	-1	-93	-4	-1	51	5	9	31
147.333	0	83	96	20	116	123	29	81	93	54	101	104	21	3	1	-110	0	-1	-92	-3	-1	51	4	9	30
147.456	0	84	96	21	116	124	30	81	95	54	101	104	21	3	0	-109	-1	-2	-92	-4	-1	51	4	9	32
147.579	0	85	98	21	117	123	30	82	95	55	100	104	21	4	0	-108	0	-1	-93	-5	-1	52	4	9	32
147.702	0	85	97	21	117	124	28	82	96	54	101	105	20	3	1	-107	0	-2	-93	-3	-2	52	4	9	32
147.825	0	84	96	21	115	122	30	82	93	52	100	104	20	2	0	-111	-1	-1	-94	-4	-2	51	4	10	30
147.948	0	84	95	19	116	121	29	80	92	53	100	103	20	3	1	-111	0	-1	-95	-4	-1	51	4	10	31
148.07	0	83	95	20	116	121	30	80	92	52	100	103	20	3	1	-112	0	-1	-92	-4	-2	51	4	10	31
148.193	0	84	96	20	115	121	30	81	92	54	99	102	21	3	0	-111	0	-1	-93	-3	-1	51	4	9	31
148.316	0	83	96	20	116	123	29	80	94	54	100	103	21	3	1	-111	-1	-1	-93	-4	-2	52	5	9	31
148.439	0	84	97	21	116	123	30	80	94	53	100	103	20	3	1	-108	0	-1	-94	-3	-2	52	5	10	33
148.562	0	84	97	20	117	123	30	81	94	54	100	104	20	3	1	-106	-1	-1	-94	-4	-2	52	4	10	33
148.685	0	83	96	21	115	120	28	80	93	52	100	102	20	3	0	-110	0	-1	-96	-3	-1	53	5	10	32
148.808	0	82	96	19	115	120	30	79	93	52	99	101	20	3	1	-111	0	-1	-94	-3	-2	51	4	9	31
148.931	0	82	95	20	115	119	30	80	92	52	99	101	19	4	1	-111	0	-1	-93	-4	-2	51	4	9	31
149.053	0	82	95	19	115	120	29	80	92	53	99	101	20	4	1	-110	0	-2	-92	-2	-1	51	3	9	30
149.176	0	83	95	20	116	121	30	80	92	54	98	101	21	3	1	-110	0	-1	-93	-4	-1	52	4	9	31
149.299	0	83	96	20	116	122	30	80	94	55	99	101	20	3	0	-108	0	-1	-93	-4	-1	53	3	10	32
149.422	0	83	97	20	116	124	31	79	94	55	100	103	20	4	0	-106	-1	-1	-94	-3	-2	53	4	10	33
149.545	0	83	98	21	116	122	29	80	94	53	100	102	20	3	1	-107	-1	-1	-94	-3	-1	54	4	10	33
149.668	0	84	95	18	116	121	30	80	92	52	99	101	20	3	1	-111	0	-1	-96	-3	-1	52	3	10	31
149.791	0	82	96	19	115	120	30	79	92	52	99	101	20	3	1	-110	0	-2	-95	-3	-1	51	4	10	31
149.914	0	83	95	18	116	120	30	79	92	54	99	101	20	3	1	-111	0	-1	-94	-3	-2	53	4	9	31
150.036	0	83	96	19	115	121	29	80	93	53	99	101	20	3	1	-109	0	-1	-93	-3	-2	52	4	10	32
150.159	0	83	96	20	116	123	30	81	94	55	100	102	20	3	0	-107	0	-1	-94	-4	-2	54	4	10	33
150.282	0	85	97	19	116	124	30	80	94	55	100	103	20	3	1	-107	0	-1	-95	-3	-1	54	4	9	34
150.405	0	84	98	21	115	122	29	81	95	53	100	103	20	3	1	-107	-1	-1	-95	-3	-2	55	4	9	33
150.528	0	83	96	19	115	121	30	80	93	52	101	100	20	3	0	-109	0	-1	-96	-3	-1	54	4	10	32
150.651	0	83	95	19	115	121	30	79	93	52	100	102	20	3	1	-110	0	-1	-96	-3	-2	54	3	10	31
150.774	0	83	95	19	115	122	30	79	92	53	100	102	20	3	1	-110	0	-1	-94	-3	-1	52	4	9	31
150.897	0	83	96	19	115	121	29	80	92	54	99	102	20	3	0	-109	0	-1	-94	-3	-2	53	4	9	32
151.02	0	83	96	19	116	123	30	80	95	54	100	103	20	3	0	-108	0	-1	-95	-3	-1	52	5	9	33
151.142	0	84	98	19	116	123	30	80	95	54	100	103	20	3	1	-106	0	-1	-95	-4	-1	54	4	10	33
151.265	0	84	98	20	116	122	29	81	95	53	100	103	20	3	0	-105	0	-1	-96	-4	-1	54	5	10	34
151.388	0	83	96	18	116	121	29	80	93	51	99	102	20	3	1	-110	0	-1	-97	-3	-2	53	4	10	32
151.511	0	82	95	18	114	121	30	79	92	52	99	101	19	3	0	-110	0	-1	-96	-4	-2	52	5	10	31
151.634	0	82	96	19	114	120	31	78	92	52	98	100	19	3	1	-110	0	-1	-95	-3	-1	52	4	10	31
151.757	0	82	96	18	115	120	30	79	92	54	98	100	20	3	1	-110	-1	-2	-94	-3	-2	53	4	10	32
151.88	0	82	96	19	115	121	30	79	93	54	99	101	21	3	0	-108	0	-1	-94	-3	-1	53	4	9	32
152.003	0	82	97	20	115	122	30	80	94	53	100	102	20	3	0	-107	0	-1	-95	-4	-1	54	4	10	33
152.125	0	83	98	20	115	121	28	80	95	54	99	102	21	3	0	-106	0	-2	-96	-3	-1	55	4	9	33
152.248	0	82	96	18	114	119	30	79	92	52	98	100	21	3	0	-110	0	-1	-97	-4	-2	54	4	9	32
152.371	0	82	95	18	114	117	30	78	92	53	98	99	20	2	1	-110	0	-1	-96	-3	-1	53	4	10	32
152.494	0	82	94	18	114	118	31	77	91	52	98	98	20	3	1	-110	0	-1	-96	-4	-2	52	5	10	31
152.617	0	81	95	18	114	119	30	78	92	53	97	99	21	3	1	-111	-1	-1	-94	-3	-1	53	4	10	31
152.74	0	81	96	18	115	120	29	79	92	54	99	100	22	3	1	-109	-1	-1	-94	-3	-1	53	4	9	32
152.863	0	83	97	19	114	120	30	79	93	54	99	100	20	2	1	-107	-1	-1	-94	-3	-1	54	5	9	32
152.986	0	82	98	20	115	122	29	79	95	54	100	101	21	3	0	-106	-1	-2	-95	-4	-2	55	4	10	34
153.108	0	83	95	19	114	119	28	79	92	51	98	99	19	3	1	-109	-1	-1	-97	-3	-1	54	5	10	31
153.231	0	81	95	18	114	118	30	78	91	51	98	99	20	3	1	-111	0	-2	-96	-3	-2	53	4	10	31
153.354	0	81	94	19	114	118	30	78	91	52	98	99	20	3	1	-110	0	-2	-95	-4	-1	53	4	10	31
153.477	0	82	95	18	113	119	30	78	91	54	98	99	20	3	1	-110	0	-1	-94	-4	-2	52	4	10	32
153.6	0	82	96	20	115	119	29	79	92	53	98	98	19	3	0	-109	0	-2	-94	-4	-2	53	4	10	32
153.723	0	83	97	19	114	121	30	80	93	54	99	100	19	4	0	-107	0	-1	-95	-4	-1	53	4	10	33
153.846	0	82	97	20	115	121	29	80	94	54	98	101	20	3	1	-107	0	-1	-96	-3	-1	54	4	10	34
153.969	0	82	94	19	114	118	30	78	91	51	98	99	19	3	0	-110	0	-1	-96	-3	0	53	4	9	31
154.092	0	83	95	18	114	118	30	78	90	52	97	99	19	3	0	-111	0	-1	-96	-3	-2	52	4	9	31
154.214	0	81	94	19	115	118	29	78	91	53	98	99	20	3	0	-111	0	-2	-95	-3	-2	53	4	9	31
154.337	0	82	95	19	114	119	29	78	91	54	98	100	21	4	0	-109	0	-1	-94	-3	-2	53	4	9	31
154.46	0	82	95	19	116	120	30	78	93	54	98	99	20	3	1	-108	-1	-1	-94	-3	-2	53	4	10	32
154.583	0	82	97	19	116	121	30	79	94	54	98	100	21	3	1	-108	0	-2	-95	-2	-1	54	4	10	33
154.706	0	82	96	21	114	119	28	79	92	51	98	99	20	3	0	-109	-1	-1	-96	-4	-2	53	3	9	32
154.829	0	81	94	19	114	119	29	78	91	51	98	99	20	3	1	-112	-1	-1	-96	-3	-2	52	5	11	31
154.952	0	82	94	19	114	118	30	78	91	52	97	99	19	4	1	-111	0	-2	-94	-3	-1	51	4	9	31
155.075	0	81	94	19	114	118	30	78	91	53	98	98	20	3	1	-111	-1	-1	-94	-4	-1	52	4	9	30
155.197	0	81	95	20	115	119	29	79	92	53	98	99	21	3	1	-110	0	-1	-93	-4	-2	52	4	10	31
155.32	0	81	97	20	114	120	29	78	92	54	98	100	20	3	1	-108	0	0	-93	-3	-2	52	4	9	32
155.443	0	82	96	20	114	121	28	79	94	53	98	101	20	3	0	-108	0	-1	-95	-3	-1	53	5	9	33
155.566	0	83	94	20	114	118	30	78	91	51	97	99	20	3	0	-112	0	-1	-94	-4	-1	52	4	10	31
155.689	0	82	94	20	113	118	30	78	90	51	97	98	19	2	1	-112	-1	-2	-94	-3	-1	51	4	10	30
155.812	0	82	94	19	113	117	30	78	90	53	98	98	20	3	0	-112	-1	-2	-94	-3	-2	51	4	10	30
155.935	0	82	94	20	114	118	29	77	90	53	98	98	20	3	0	-112	0	-1	-93	-4	-2	52	4	9	31
156.058	0	81	94	20	115	119	29	78	91	54	98	99	20	2	0	-110	0	-1	-92	-3	-1	51	5	9	31
156.18	0	82	96	21	115	121	29	78	92	55	98	99	20	3	1	-109	0	-2	-92	-2	-2	53	4	10	32
156.303	0	82	96	22	114	120	28	79	93	53	98	101	20	3	0	-109	0	-1	-94	-3	-1	52	4	9	33
156.426	0	82	94	21	114	118	30	78	90	52	98	98	19	3	0	-112	0	-1	-94	-4	-1	51	4	9	30
156.549	0	82	93	20	113	118	30	78	89	52	98	98	20	3	0	-113	0	-1	-93	-3	-2	50	4	10	30
156.672	0	82	93	20	113	118	30	77	88	52	97	98	19	3	0	-113	0	-1	-92	-3	-1	51	5	10	30
156.795	0	81	93	21	114	118	30	78	90	53	98	99	21	4	1	-112	0	-2	-91	-2	-1	50	4	9	30
156.918	0	82	96	21	114	120	30	78	91	54	99	100	20	4	1	-111	0	-1	-91	-3	-1	50	5	10	31
157.041	0	82	96	21	116	121	30	78	92	55	99	100	20	3	0	-110	-1	-1	-92	-3	-1	51	4	9	31
157.164	0	83	95	22	115	121	29	79	92	54	99	100	19	3	1	-109	0	-1	-92	-3	-1	52	4	10	33
157.286	0	82	94	20	114	119	29	79	90	52	99	99	20	3	0	-112	0	-1	-95	-3	-1	50	5	10	30
157.409	0	82	94	21	114	118	31	78	90	53	99	100	19	3	1	-113	0	-1	-93	-4	-2	51	4	9	30
157.532	0	82	94	20	115	118	30	78	90	53	98	98	20	3	0	-113	0	-2	-92	-2	-1	50	4	9	30
157.655	0	81	94	20	114	120	29	79	91	54	99	99	21	3	0	-112	-1	-1	-92	-3	-1	50	4	10	31
157.778	0	82	95	21	115	120	29	79	91	54	99	101	21	2	1	-110	-1	-1	-91	-3	-2	51	4	9	31
157.901	0	83	96	22	115	121	30	80	92	54	99	101	20	3	0	-109	0	-1	-92	-3	0	51	4	9	31
158.024	0	83	97	21	116	123	30	80	93	55	100	102	21	3	0	-108	-1	0	-93	-3	-2	52	3	10	32
158.147	0	83	95	22	114	121	30	79	92	52	99	101	19	3	0	-110	0	-1	-94	-2	-1	52	5	9	32
158.269	0	82	95	20	115	119	30	79	90	53	99	100	21	2	1	-112	-1	-2	-95	-3	-1	52	5	9	32
158.392	0	83	95	20	115	120	31	79	91	53	99	100	19	3	1	-112	0	-1	-93	-3	-1	51	4	10	30
158.515	0	82	95	20	115	121	29	79	91	53	99	101	19	3	0	-112	-1	-1	-93	-4	-1	51	4	9	32
158.638	0	83	95	21	115	121	29	79	92	54	100	101	20	3	0	-110	0	-2	-92	-4	-2	51	4	10	31
158.761	0	83	96	21	116	122	30	79	92	54	99	101	20	3	0	-109	0	-1	-92	-3	-2	51	4	10	32
158.884	0	83	97	21	116	123	30	80	94	55	100	104	20	3	0	-108	-1	-1	-92	-4	-1	53	4	9	33
159.007	0	84	98	21	116	125	30	81	95	55	100	104	20	4	1	-107	0	-2	-94	-3	-2	53	5	9	34
159.13	0	84	96	21	116	122	29	80	93	51	100	103	20	3	0	-110	-1	-1	-95	-3	-2	52	4	9	32
159.252	0	83	95	19	116	122	29	80	92	52	100	102	21	3	1	-112	-1	-1	-96	-3	-2	52	4	10	32
159.375	0	83	96	19	115	122	31	79	92	53	99	102	19	2	1	-111	-1	-2	-94	-4	-1	52	5	10	31
159.498	0	82	96	20	115	123	30	81	92	54	100	103	20	3	0	-111	0	-1	-94	-3	-2	52	3	10	31
159.621	0	84	96	20	117	125	30	80	93	55	101	103	20	3	1	-109	-1	-2	-93	-3	-1	52	4	10	32
159.744	0	84	97	21	117	125	30	80	94	54	101	104	20	3	0	-108	0	0	-93	-4	-1	52	4	9	33
159.867	0	84	98	20	117	125	31	81	96	54	101	105	21	3	1	-107	-1	-1	-93	-3	-2	53	5	9	32
159.99	0	84	99	21	117	126	30	81	96	54	102	106	21	3	0	-106	0	-2	-95	-3	-2	54	5	9	35
160.113	0	84	97	19	116	125	29	81	94	52	100	104	20	3	1	-110	0	-1	-96	-4	-2	54	4	9	32
160.236	0	84	96	19	116	124	30	80	93	52	100	104	20	3	1	-110	0	-2	-95	-4	-1	53	5	9	32
160.358	0	83	97	18	116	124	30	81	94	53	100	104	20	3	1	-110	0	-1	-95	-4	-1	53	4	9	32
160.481	0	84	97	19	117	125	30	81	94	53	100	104	21	3	1	-109	-1	-2	-94	-4	0	53	4	10	32
160.604	0	84	97	19	116	125	30	81	94	54	100	105	21	3	0	-107	0	-2	-93	-4	-1	52	4	10	33
160.727	0	84	98	20	117	126	30	80	96	54	102	106	20	3	1	-106	-1	-1	-94	-4	-2	53	4	10	33
160.85	0	84	98	19	117	127	31	81	96	54	102	108	21	2	1	-105	0	-1	-95	-3	-2	54	5	9	34
160.973	0	84	97	20	117	125	29	81	95	52	101	106	20	3	1	-107	-1	-2	-96	-3	-1	55	4	10	33
161.096	0	83	97	18	116	123	31	80	94	51	100	105	21	3	0	-109	0	0	-96	-3	-2	53	4	10	32
161.219	0	84	97	17	116	125	30	81	93	52	101	105	20	3	1	-109	-1	-1	-96	-4	-2	53	4	9	32
161.341	0	83	97	18	116	124	30	80	94	54	100	105	21	3	0	-110	0	-1	-95	-3	-2	53	4	9	32
161.464	0	83	97	19	116	126	30	80	94	53	100	105	20	4	0	-108	-1	-2	-95	-4	-2	54	5	11	32
161.587	0	83	98	18	116	125	30	80	95	54	100	105	20	4	1	-107	0	-1	-95	-3	-2	53	4	10	34
161.71	0	83	99	19	116	125	30	80	96	54	100	107	20	3	1	-106	0	-2	-96	-4	-2	55	4	9	34
161.833	0	84	98	19	115	125	29	81	95	53	101	105	20	3	0	-107	0	-1	-97	-3	-3	55	4	10	33
161.956	0	83	97	18	115	122	30	80	94	51	100	104	20	2	0	-110	-1	-1	-97	-4	-1	53	5	10	32
162.079	0	82	95	19	114	121	30	80	92	51	98	103	20	3	0	-110	0	-1	-96	-4	-3	53	4	10	31
162.202	0	83	96	18	115	122	30	79	92	53	100	103	20	3	0	-109	0	-1	-95	-3	-2	53	5	10	32
162.324	0	82	95	18	115	122	30	79	93	53	99	103	21	3	1	-109	0	-1	-94	-3	-1	53	4	9	32
162.447	0	83	97	19	115	122	30	79	94	54	99	104	21	3	1	-108	0	-1	-94	-4	-1	53	4	9	33
162.57	0	83	98	19	116	123	30	79	94	54	100	104	20	2	1	-106	0	-1	-95	-4	-1	53	4	9	33
162.693	0	82	97	20	116	122	28	79	95	52	99	103	20	3	1	-107	0	-1	-96	-4	-1	54	3	10	33
162.816	0	82	95	18	115	121	30	78	92	51	98	101	21	3	0	-111	0	-1	-97	-3	-2	52	4	10	31
162.939	0	81	95	17	114	120	29	78	91	51	98	101	20	3	0	-111	-1	-1	-96	-3	-2	52	4	10	32
163.062	0	82	95	18	114	120	30	78	91	52	98	100	20	3	2	-111	-1	-1	-94	-3	-1	53	4	10	31
163.185	0	82	96	19	114	120	29	79	91	53	98	101	21	3	1	-111	0	-1	-94	-3	-1	52	4	9	31
163.308	0	82	95	19	114	121	29	78	92	54	98	102	20	4	1	-109	0	-1	-94	-3	-2	52	4	10	32
163.43	0	82	96	20	115	121	30	79	92	54	99	101	21	2	1	-108	0	-1	-94	-4	-1	53	4	9	32
163.553	0	81	95	21	114	119	29	78	92	52	98	100	20	3	0	-109	0	0	-95	-3	-2	52	5	9	32
163.676	0	82	93	19	114	118	30	78	91	51	97	100	20	3	0	-112	0	0	-95	-3	-1	52	4	9	31
163.799	0	81	93	19	114	118	31	77	89	53	97	99	20	3	0	-112	0	-1	-94	-4	0	51	4	9	30
163.922	0	81	94	19	113	118	30	77	90	53	98	99	20	3	1	-112	-1	-1	-93	-3	-1	52	4	10	31
164.045	0	81	94	19	114	120	29	78	90	54	98	100	21	3	0	-111	-1	-1	-93	-3	0	52	4	9	31
164.168	0	82	95	20	114	120	30	78	92	54	98	99	20	3	1	-109	0	-2	-93	-4	-1	51	4	9	32
164.291	0	81	96	21	114	120	29	78	91	53	98	100	21	3	1	-109	0	-1	-93	-3	-1	52	4	10	32
164.413	0	81	94	20	113	117	29	77	89	52	97	98	20	4	1	-112	0	-1	-95	-3	-2	51	5	9	30
164.536	0	81	92	20	113	117	30	78	90	52	97	99	20	3	0	-113	-1	-1	-94	-4	-2	50	4	9	31
164.659	0	80	93	20	113	117	31	77	90	52	97	98	19	2	0	-112	0	-1	-92	-3	-1	50	4	9	30
164.782	0	81	93	21	113	118	29	77	88	53	97	97	19	3	0	-113	0	-1	-92	-3	-2	51	4	9	30
164.905	0	81	94	21	113	119	28	78	90	54	97	99	21	3	1	-111	0	-2	-91	-3	-1	51	5	10	31
165.028	0	81	94	21	113	119	29	78	91	54	98	99	20	3	1	-110	0	-1	-92	-2	-2	51	4	9	31
165.151	0	81	95	22	114	118	28	77	90	53	97	100	20	3	0	-111	0	-1	-92	-4	-1	51	4	9	31
165.274	0	80	92	22	112	117	29	77	88	52	97	97	20	3	1	-114	0	-2	-93	-3	0	49	4	10	30
165.396	0	80	92	22	113	116	30	77	87	53	96	97	20	3	1	-114	0	-1	-92	-3	-2	49	3	10	29
165.519	0	81	92	22	113	116	29	76	87	53	96	97	20	3	1	-114	-1	-2	-90	-3	-1	49	4	9	30
165.642	0	81	93	21	112	117	29	77	88	54	97	98	20	3	0	-113	0	-1	-89	-3	-1	50	3	8	29
165.765	0	81	93	21	114	117	28	77	89	54	98	97	20	3	1	-112	0	-1	-90	-3	-1	49	4	10	30
165.888	1	82	93	23	114	119	29	78	89	55	97	99	19	3	0	-111	0	-1	-91	-3	-1	50	4	10	31
166.011	0	80	94	24	113	118	28	77	89	53	97	98	21	3	1	-111	0	-1	-91	-3	-1	50	4	9	31
166.134	0	81	92	23	112	116	29	77	88	52	97	97	20	3	0	-114	0	-2	-92	-3	-1	49	3	10	30
166.257	0	81	92	23	112	115	30	76	87	53	96	96	19	3	0	-115	0	-2	-91	-3	-2	48	4	9	30
166.38	0	80	91	22	112	115	29	76	87	55	95	96	19	3	0	-114	0	-2	-89	-4	-1	47	5	10	29
166.502	0	79	91	22	111	115	28	76	88	54	96	96	20	3	0	-113	0	-1	-90	-3	-1	48	4	9	29
[truncated: 1,515 more rows]

## Sheet: Add_info
Time	Marker	Accel_x	Accel_y	Accel_z	Gyro_x	Gyro_y	Gyro_z	Magnet_x	Magnet_y	Magnet_z	battery		ld_gain	pd_gain
[truncated: 2,869 more rows]
