# Supplementary material for: Charitable crowdfunding donation-intention estimation depending on emotional project images using fNIRS-based functional connectivity
Source: PLoS One. 2024 May 8;19(5):e0303144. doi: 10.1371/journal.pone.0303144 (PMC11078340; doi:10.1371/journal.pone.0303144)
Supplement: S1 File — (ZIP) [file pone.0303144.s001.zip › Some donation dataset/negative/subject50.xlsx]

## Sheet: D780
	SNR :	51	51	57	49	44	53	40	44	55	47	40	58	49	56	43
Time	Marker	ch1	ch2	ch3	ch4	ch5	ch6	ch7	ch8	ch9	ch10	ch11	ch12	ch13	ch14	ch15
0.24576	0	550	438	340	265	305	350	220	226	255	222	270	255	272	574	616
0.36864	0	550	438	340	265	305	350	220	226	255	222	270	255	272	574	616
0.49152	0	551	452	356	261	298	340	216	238	266	219	268	271	272	588	620
0.6144	0	551	455	365	258	295	343	218	240	266	218	267	276	272	595	621
0.73728	0	552	479	345	258	294	345	218	241	266	217	267	280	274	599	619
0.86016	0	556	478	348	261	295	347	217	241	267	217	268	277	274	599	617
0.98304	0	556	480	350	262	297	348	217	240	268	215	267	278	274	602	618
1.10592	0	556	476	344	262	292	341	215	237	269	213	265	276	273	597	613
1.2288	0	558	478	343	262	291	340	215	237	268	213	264	276	273	598	616
1.35168	0	558	476	344	262	293	342	213	236	269	212	267	277	273	598	614
1.47456	0	559	477	345	263	295	344	214	236	270	212	268	276	275	601	617
1.59744	0	559	475	348	263	296	347	214	238	270	213	270	277	275	602	615
1.72032	0	559	473	344	262	293	343	211	238	268	211	271	276	274	598	611
1.8432	0	553	474	343	262	292	343	209	236	268	209	271	275	272	600	610
1.96608	0	559	473	343	263	294	344	210	235	268	209	271	276	274	599	609
2.08896	0	558	473	344	263	295	345	210	238	268	211	273	276	275	601	610
2.21184	0	558	474	347	264	297	347	211	239	269	212	273	276	274	602	611
2.33472	0	552	473	343	262	292	344	209	238	268	209	272	276	273	599	610
2.4576	0	557	473	342	260	291	343	210	237	268	209	271	276	273	599	615
2.58048	0	554	473	342	262	291	342	209	237	268	210	271	277	272	600	617
2.70336	0	556	474	344	262	294	344	210	238	269	210	271	276	274	601	617
2.82624	0	551	475	347	263	296	346	210	237	269	211	271	276	274	603	618
2.94912	0	558	474	343	261	292	343	210	238	268	209	270	276	273	600	621
3.072	0	555	473	342	260	289	341	211	238	268	210	269	275	273	600	625
3.19488	0	556	473	342	261	290	343	211	238	268	211	269	275	274	601	625
3.31776	0	558	475	344	261	292	344	212	237	269	212	269	277	273	602	627
3.44064	0	556	476	348	261	294	346	213	238	271	212	268	276	274	605	629
3.56352	0	555	475	343	260	290	343	212	239	269	212	267	276	274	601	630
3.6864	0	556	475	342	259	287	342	212	239	269	211	266	275	274	600	630
3.80928	0	552	475	342	259	288	341	211	237	268	212	267	275	274	601	630
3.93216	0	558	475	344	260	290	342	212	237	269	212	267	276	273	603	633
4.05504	0	552	476	345	258	292	345	215	238	270	214	266	274	273	607	645
4.17792	0	529	467	344	249	289	339	218	237	269	216	262	274	273	598	628
4.3008	0	521	469	336	237	281	336	227	234	269	218	253	275	265	589	556
4.42368	0	519	489	341	239	285	335	233	233	269	227	256	272	261	591	541
4.54656	0	543	494	344	270	304	344	218	235	268	222	278	271	286	605	596
4.66944	0	557	497	347	276	305	345	218	237	269	220	276	271	285	613	606
4.79232	0	539	492	346	254	295	341	227	236	270	221	268	271	276	608	595
4.9152	0	559	490	341	272	299	339	217	235	267	218	275	271	284	607	604
5.03808	0	561	492	344	273	299	339	217	236	269	216	275	272	285	610	605
5.16096	0	564	491	344	274	300	341	216	237	270	217	276	273	285	611	604
5.28384	0	565	491	348	274	301	343	216	238	271	217	277	273	285	614	607
5.40672	0	566	490	346	272	301	343	215	239	270	216	277	273	284	613	611
5.5296	0	565	486	343	268	295	339	213	238	269	216	275	273	283	610	612
5.65248	0	564	486	342	268	297	339	213	238	269	216	274	272	283	611	614
5.77536	0	563	485	344	268	297	341	214	238	270	216	275	272	283	612	617
5.89824	0	566	485	346	268	299	344	215	238	271	218	275	274	283	615	619
6.02112	0	566	485	346	266	299	344	215	240	271	217	275	272	283	614	620
6.144	0	565	482	342	264	294	339	214	239	270	215	275	272	280	609	618
6.26688	0	560	483	343	264	294	340	214	238	270	215	274	271	281	610	618
6.38976	0	567	482	343	266	297	341	214	237	269	216	276	273	280	612	616
6.51264	0	565	483	346	266	300	345	214	240	270	217	276	273	281	613	616
6.63552	0	567	483	347	267	302	346	214	242	270	217	277	272	282	613	612
6.7584	0	562	479	341	264	297	341	210	240	268	214	278	272	279	608	610
6.88128	0	568	480	341	265	296	341	211	240	268	215	278	271	279	608	612
7.00416	0	567	480	343	266	298	343	211	240	269	215	277	272	279	609	611
7.12704	0	566	480	345	266	301	346	211	242	270	216	278	272	280	610	610
7.24992	0	556	482	347	267	302	347	212	242	271	216	279	273	280	612	610
7.3728	0	566	479	342	264	297	341	209	241	268	214	278	273	277	608	613
7.49568	0	564	479	342	264	295	342	210	241	269	213	277	272	277	607	614
7.61856	0	559	479	342	264	296	343	211	242	269	215	276	272	278	610	614
7.74144	0	559	479	345	264	299	344	213	241	270	216	277	272	278	611	616
7.86432	0	565	479	348	266	302	347	213	242	270	216	277	273	279	612	616
7.9872	0	561	478	345	265	299	344	211	244	266	215	278	271	278	609	616
8.11008	0	563	476	343	265	297	344	210	243	266	214	278	269	277	609	614
8.23296	0	564	479	344	265	298	344	210	241	267	215	277	271	277	611	622
8.35584	0	567	479	346	264	298	345	212	242	268	215	277	270	278	613	629
8.47872	0	567	479	346	263	299	348	215	244	270	216	276	270	279	615	629
8.6016	0	562	478	345	264	299	347	214	244	268	215	277	270	278	613	629
8.72448	0	558	476	342	261	295	342	212	241	267	214	275	270	277	610	631
8.84736	0	561	476	343	261	296	344	214	242	267	215	276	270	278	611	638
8.97024	0	562	476	345	262	298	346	215	244	268	216	275	270	278	613	639
9.09312	0	561	477	347	262	301	348	216	245	269	216	276	270	279	616	643
9.216	0	565	478	348	262	302	349	216	245	269	217	278	269	279	615	649
9.33888	0	566	475	342	261	297	343	213	243	267	214	276	269	278	612	656
9.46176	0	564	476	343	261	298	343	214	245	267	215	276	268	278	613	658
9.58464	0	566	475	345	264	300	346	214	244	267	215	278	268	279	613	653
9.70752	0	564	476	346	265	301	347	214	245	268	216	278	270	280	617	659
9.8304	0	566	478	349	263	304	350	215	246	268	216	278	269	280	619	663
9.95328	0	560	476	344	262	298	344	213	246	268	215	276	269	279	614	666
10.0762	0	567	477	344	262	297	344	215	246	267	217	276	268	280	613	690
10.199	0	560	478	345	262	298	345	216	244	267	217	275	268	280	614	688
10.3219	0	561	479	347	262	301	347	216	245	269	216	275	269	281	616	683
10.4448	0	561	478	349	264	303	349	218	247	269	218	276	269	283	619	687
10.5677	0	556	477	346	262	298	346	217	247	268	216	276	267	283	616	694
10.6906	0	557	477	345	262	297	344	217	245	268	216	274	267	283	614	720
10.8134	0	555	477	347	263	297	345	216	244	268	216	275	267	283	615	709
10.9363	0	549	476	348	263	301	346	217	245	269	216	276	268	283	615	678
11.0592	0	550	472	351	265	304	350	216	247	270	218	278	269	282	616	675
11.1821	0	546	471	347	263	304	348	215	246	268	217	279	268	281	613	670
11.305	0	557	470	344	262	301	344	213	244	268	216	279	268	280	611	665
11.4278	0	555	471	344	263	301	345	214	245	268	216	280	268	281	611	668
11.5507	0	550	471	346	262	304	347	215	246	268	217	281	267	282	613	667
11.6736	0	546	471	348	263	307	349	214	246	270	217	283	267	282	615	665
11.7965	0	556	472	348	262	308	349	214	248	268	217	283	268	282	616	668
11.9194	0	552	471	344	259	301	346	214	247	267	217	280	267	282	614	672
12.0422	0	548	472	346	260	301	345	215	247	268	216	280	267	282	615	666
12.1651	0	548	475	346	262	303	347	214	246	267	217	281	267	283	618	662
12.288	0	537	476	349	263	307	350	215	247	270	216	281	267	285	621	652
12.4109	0	550	478	349	264	307	349	213	249	267	216	283	267	284	620	652
12.5338	0	544	474	345	261	302	344	211	248	267	215	282	266	283	615	648
12.6566	0	546	475	345	262	302	345	213	247	267	215	282	266	283	616	649
12.7795	0	551	475	346	260	302	346	215	247	266	215	281	266	284	615	653
12.9024	0	546	475	348	259	303	348	217	247	268	216	279	267	285	616	657
13.0253	0	540	475	350	259	304	350	217	250	268	217	280	266	285	616	659
13.1482	0	533	472	345	256	299	345	215	248	266	215	280	266	283	612	657
13.271	0	545	471	346	257	300	345	214	245	267	215	279	265	282	612	658
13.3939	0	543	469	346	259	301	345	215	247	268	216	280	266	282	613	652
13.5168	0	545	467	348	260	304	347	213	247	269	217	282	266	281	614	648
13.6397	0	545	466	349	260	307	348	214	247	270	217	283	267	281	612	652
13.7626	0	544	461	344	258	303	345	211	245	267	214	285	265	281	607	651
13.8854	0	547	460	343	257	303	345	211	245	267	215	285	265	280	608	652
14.0083	0	545	460	345	252	303	345	215	245	268	215	285	265	279	609	659
14.1312	0	537	464	347	250	303	347	218	247	269	216	282	266	280	611	665
14.2541	0	532	468	349	246	302	349	222	247	269	215	281	266	283	613	666
14.377	0	533	467	346	243	297	344	218	247	267	214	278	265	280	609	665
14.4998	0	533	468	345	245	299	344	216	247	267	214	278	265	280	608	654
14.6227	0	533	465	347	247	302	344	213	246	267	214	279	265	280	608	648
14.7456	0	539	465	347	249	305	347	216	246	267	215	282	266	281	610	647
14.8685	0	538	464	349	249	306	349	216	247	267	215	282	265	280	611	647
14.9914	0	531	459	346	245	301	345	212	246	266	214	282	264	279	606	642
15.1142	0	531	458	344	245	300	344	212	245	266	213	283	265	278	606	638
15.2371	0	537	458	345	244	301	344	211	245	266	213	282	264	279	606	636
15.36	0	533	458	347	246	302	346	213	245	267	214	283	264	280	608	636
15.4829	0	534	457	348	246	306	349	214	246	268	214	282	264	279	608	637
15.6058	0	529	454	343	242	299	344	209	244	266	211	283	262	275	604	637
15.7286	0	540	453	341	240	299	344	209	242	266	209	282	263	274	602	617
15.8515	0	542	454	342	240	299	345	210	243	266	210	280	261	274	602	612
15.9744	0	544	454	344	240	303	348	210	244	266	210	283	260	274	605	601
16.0973	0	546	456	346	241	305	352	210	244	268	211	284	259	274	607	595
16.2202	0	546	454	344	240	302	349	207	243	267	209	283	258	272	602	592
16.343	0	543	454	342	239	301	348	207	244	269	209	283	258	271	599	593
16.4659	0	537	453	344	238	302	350	208	245	269	210	284	259	271	600	591
16.5888	0	533	453	345	239	305	351	208	244	269	209	284	259	272	601	587
16.7117	0	531	454	346	241	308	353	207	244	267	210	285	258	272	603	585
16.8346	0	533	451	343	239	305	348	205	244	264	208	287	258	270	598	584
16.9574	0	531	449	341	238	301	347	204	244	265	209	287	259	270	596	582
17.0803	0	527	450	342	238	304	348	203	244	265	208	288	259	269	596	582
17.2032	0	531	449	344	238	306	350	204	244	266	208	288	259	270	598	583
17.3261	0	530	451	345	240	308	352	205	246	267	209	290	259	271	600	583
17.449	0	529	448	343	237	305	348	203	246	264	206	290	258	269	593	582
17.5718	0	529	446	341	235	302	347	202	244	266	205	289	259	269	591	581
17.6947	0	535	448	341	234	304	347	202	244	267	205	289	260	268	591	582
17.8176	0	534	448	343	233	303	349	203	245	268	207	288	260	268	593	583
17.9405	0	529	448	345	232	305	350	206	247	268	208	287	261	268	595	586
18.0634	0	522	447	342	232	302	346	203	246	268	204	287	261	267	592	578
18.1862	0	525	446	341	230	299	347	203	245	270	203	286	261	266	590	575
18.3091	0	522	445	340	230	300	346	202	246	270	203	286	260	266	590	574
18.432	0	521	445	343	232	303	350	203	247	271	204	285	262	267	591	573
18.5549	0	525	446	345	232	305	353	203	246	272	204	286	262	267	593	571
18.6778	0	528	446	344	232	303	349	202	247	268	203	285	261	266	591	569
18.8006	0	526	443	340	230	299	346	201	246	268	202	283	261	264	587	569
18.9235	0	517	444	342	228	300	347	201	246	269	204	282	262	265	587	568
19.0464	0	523	443	344	230	303	350	202	246	271	202	284	262	265	589	565
19.1693	0	528	444	346	231	305	353	202	245	269	203	284	262	267	594	556
19.2922	0	533	447	345	237	307	355	199	248	264	203	287	259	268	596	547
19.415	0	549	452	343	249	307	352	197	248	261	202	291	256	269	595	549
19.5379	0	570	456	346	259	311	356	198	247	262	203	296	256	270	597	552
19.6608	0	575	461	346	263	311	358	200	249	261	206	298	256	272	599	560
19.7837	0	568	462	347	266	313	363	201	252	260	208	298	257	272	601	567
19.9066	0	562	459	351	263	315	363	203	254	263	210	299	258	274	601	573
20.0294	0	550	451	346	257	309	356	201	249	263	209	296	257	273	596	580
20.1523	0	549	445	347	252	309	357	203	247	264	210	295	257	272	594	587
20.2752	0	544	439	348	249	309	360	202	251	264	210	295	259	273	592	591
20.3981	0	541	438	349	247	310	362	204	253	265	210	297	260	273	593	595
20.521	0	539	437	351	243	313	365	204	253	265	211	296	260	273	594	595
20.6438	0	545	432	346	240	308	358	201	250	265	209	295	259	269	587	592
20.7667	0	542	433	345	239	306	358	201	250	266	208	294	259	266	586	594
20.8896	0	553	438	345	244	309	361	203	250	267	208	295	260	270	586	591
21.0125	0	560	444	348	248	311	363	204	251	267	208	296	259	272	591	589
21.1354	0	554	443	351	245	315	367	203	253	265	208	297	259	270	597	593
21.2582	0	546	438	348	239	310	361	204	252	268	208	295	260	267	593	591
21.3811	0	558	445	345	249	312	358	201	252	266	207	300	259	270	594	586
21.504	0	557	448	347	253	312	359	201	251	267	207	301	258	274	599	580
21.6269	0	565	446	348	254	313	361	203	251	268	209	304	259	274	602	580
21.7498	0	565	447	352	254	316	369	203	257	265	210	305	260	276	605	580
21.8726	0	557	445	351	254	315	364	203	255	268	209	306	260	276	603	580
21.9955	0	564	442	347	251	311	358	201	252	267	208	305	260	275	599	580
22.1184	0	568	443	348	252	313	359	201	252	268	208	305	259	277	601	578
22.2413	0	568	444	350	253	314	362	203	253	268	209	305	260	277	602	578
22.3642	0	571	447	351	257	317	366	205	256	266	212	307	259	280	604	580
22.487	0	578	452	352	263	319	367	206	255	268	212	306	259	280	604	578
22.6099	0	577	451	347	263	313	359	205	252	267	212	305	259	279	600	579
22.7328	0	577	453	350	267	313	360	206	254	267	213	304	259	281	602	582
22.8557	0	579	456	350	268	315	364	207	258	265	216	304	260	282	603	585
22.9786	0	581	457	353	271	317	367	208	256	267	217	305	260	283	606	585
23.1014	0	582	458	355	271	320	369	209	258	267	218	304	260	284	608	589
23.2243	0	583	455	349	270	313	361	208	255	267	217	303	260	284	603	593
23.3472	0	583	455	350	271	314	361	209	256	268	219	304	260	285	603	597
23.4701	0	593	456	352	273	315	362	210	256	269	219	303	260	287	604	600
23.593	0	585	457	355	273	318	369	212	257	267	220	304	261	287	602	611
23.7158	0	577	454	356	271	319	369	211	260	267	221	303	261	287	601	617
23.8387	0	571	451	351	268	314	362	209	257	268	219	304	260	284	595	619
23.9616	0	554	450	351	262	313	360	209	255	268	219	303	261	281	595	624
24.0845	0	563	447	351	256	314	363	209	255	270	219	303	260	280	596	626
24.2074	0	559	448	354	254	315	370	211	261	269	220	303	261	281	598	625
24.3302	0	558	449	355	253	317	368	212	259	273	221	304	261	281	600	618
24.4531	0	543	448	351	251	312	363	210	258	271	219	303	260	279	595	612
24.576	0	548	449	351	251	313	364	209	257	273	217	303	261	279	597	607
24.6989	0	552	450	353	252	315	365	209	258	273	218	303	261	279	600	600
24.8218	0	552	450	354	253	316	368	211	259	273	219	304	261	281	601	601
24.9446	0	544	452	357	252	318	369	211	259	273	219	302	262	281	602	602
25.0675	0	544	447	351	248	312	362	209	257	271	218	300	261	280	596	604
25.1904	0	547	448	351	248	311	361	210	256	271	217	300	262	279	593	605
25.3133	0	545	447	351	247	312	363	210	257	271	217	299	263	279	595	600
25.4362	0	547	449	355	250	315	365	210	258	273	218	303	262	280	599	592
25.559	0	551	451	354	253	319	367	208	259	272	216	306	262	281	600	586
25.6819	0	555	450	350	255	315	360	206	258	271	215	308	261	280	597	580
25.8048	0	558	453	350	257	315	361	206	258	273	215	309	262	280	597	577
25.9277	0	565	455	351	260	316	364	208	259	274	215	310	263	283	597	577
26.0506	0	571	455	354	262	319	369	209	262	274	215	309	263	285	599	580
26.1734	0	569	453	354	262	319	367	209	261	274	215	307	264	284	595	583
26.2963	0	568	450	351	259	314	363	208	260	274	213	305	264	282	589	583
26.4192	0	570	453	352	260	315	365	208	262	275	214	304	265	283	590	583
26.5421	1	568	456	352	263	315	372	209	267	272	216	304	265	283	591	581
26.665	0	579	462	354	266	320	376	210	269	272	215	304	265	283	595	582
26.7878	0	584	467	354	271	321	368	207	266	275	216	306	263	283	594	573
26.9107	0	594	467	350	276	317	367	207	268	272	215	305	264	284	590	568
27.0336	0	591	469	352	278	319	371	210	271	270	216	306	263	286	592	574
27.1565	0	590	469	353	278	319	374	209	273	271	217	307	264	286	594	576
27.2794	0	596	468	355	278	320	376	212	273	271	218	307	264	287	596	578
27.4022	0	593	468	352	276	317	369	209	268	274	218	306	263	286	594	581
27.5251	0	579	461	351	274	315	366	209	267	274	217	305	263	285	592	585
27.648	0	579	457	352	272	314	373	211	273	271	219	306	263	286	591	589
27.7709	0	589	462	350	276	317	375	211	274	270	219	307	264	288	592	587
27.8938	0	596	467	353	279	318	375	212	273	271	221	308	264	291	594	589
28.0166	0	579	462	352	275	316	367	211	266	273	219	307	262	287	590	594
28.1395	0	571	453	350	269	313	372	212	271	270	219	306	264	283	589	598
28.2624	0	577	456	348	274	315	374	213	274	270	219	308	264	288	588	596
28.3853	0	591	463	352	280	317	376	213	274	271	220	308	265	291	590	596
28.5082	0	594	461	353	282	319	376	213	271	272	220	310	264	293	591	595
28.631	0	597	457	349	280	313	367	211	267	273	220	308	263	291	587	601
28.7539	0	599	457	349	280	314	374	212	273	270	220	308	264	294	588	605
28.8768	0	599	458	349	281	314	375	213	274	270	221	309	263	294	590	610
28.9997	0	590	460	352	282	316	377	215	272	270	221	310	263	295	592	616
29.1226	0	594	459	352	282	316	372	215	267	272	221	310	263	296	591	621
29.2454	0	593	457	348	281	312	370	213	270	270	220	309	263	295	589	624
29.3683	0	598	458	349	281	313	370	215	271	270	221	309	263	295	590	628
29.4912	0	593	460	350	283	315	375	215	272	268	221	309	263	295	592	629
29.6141	0	600	464	353	282	316	376	215	272	268	222	310	262	298	595	633
29.737	0	600	465	350	282	314	369	216	267	269	221	311	262	296	592	635
29.8598	0	609	465	349	281	312	370	215	269	269	222	310	261	296	592	638
29.9827	0	602	465	351	281	314	374	216	272	267	222	310	262	297	594	641
30.1056	0	609	466	352	282	314	377	217	273	269	223	310	262	299	596	647
30.2285	0	608	467	355	283	316	377	219	273	270	223	309	264	299	598	651
30.3514	0	607	463	349	281	311	370	216	270	269	222	308	263	297	591	646
30.4742	0	608	464	349	280	311	374	216	274	268	222	307	262	297	591	644
30.5971	0	606	465	350	281	312	376	217	274	269	222	306	263	296	593	645
30.72	0	602	471	354	283	313	379	218	277	270	224	307	263	296	597	644
30.8429	0	599	470	353	281	315	376	218	275	271	223	307	262	296	596	647
30.9658	0	596	467	349	279	308	374	216	276	269	222	304	261	295	592	648
31.0886	0	603	471	348	277	308	374	217	277	271	222	303	260	292	596	639
31.2115	0	603	472	350	276	309	377	216	279	270	221	304	260	293	600	639
31.3344	0	625	474	353	278	312	378	217	278	272	223	304	260	295	602	639
31.4573	0	631	473	349	276	311	371	215	273	274	221	303	262	289	597	631
31.5802	0	628	471	348	276	307	373	213	277	271	221	302	261	287	595	627
31.703	0	620	470	347	278	307	374	215	279	272	222	302	262	288	595	623
31.8259	0	616	471	348	276	309	377	215	278	273	221	301	263	290	596	620
31.9488	0	619	471	351	277	311	379	215	278	273	222	301	263	288	599	614
32.0717	0	603	469	347	274	308	373	214	277	270	222	300	262	287	594	613
32.1946	0	604	468	347	274	307	375	214	277	273	221	300	263	287	595	614
32.3174	0	602	468	348	275	308	376	215	278	273	221	300	264	287	596	615
32.4403	0	607	469	350	274	311	377	215	277	273	222	299	265	288	600	614
32.5632	0	608	471	351	275	312	376	216	276	275	222	299	264	287	599	618
32.6861	0	606	467	347	273	307	371	214	277	275	221	298	264	286	594	617
32.809	0	607	468	349	274	307	375	215	278	274	222	298	265	285	595	615
32.9318	0	604	470	350	274	308	376	215	277	275	221	297	265	287	597	615
33.0547	0	607	470	352	275	311	378	215	277	276	222	298	266	287	599	616
33.1776	0	608	470	351	275	312	375	215	276	277	222	297	265	287	598	615
33.3005	0	606	468	347	275	308	370	215	275	276	220	296	266	285	594	614
33.4234	0	604	470	349	276	307	374	215	277	276	221	296	265	286	596	614
33.5462	0	607	470	350	275	310	375	215	276	276	222	297	267	287	597	615
33.6691	0	605	470	353	276	313	377	217	278	276	224	298	267	288	600	611
33.792	0	605	471	352	276	312	371	217	272	279	223	297	267	287	597	605
33.9149	0	602	469	348	275	307	367	216	270	279	221	295	266	286	595	603
34.0378	0	609	470	351	276	309	374	216	275	275	221	295	267	287	596	604
34.1606	0	607	471	353	275	309	375	217	276	275	221	294	267	288	597	607
34.2835	0	607	472	355	277	312	378	218	276	276	223	295	268	289	599	608
34.4064	0	603	472	353	277	312	370	218	268	280	222	294	268	288	598	609
34.5293	0	609	470	350	276	307	366	216	267	277	221	294	267	288	595	612
34.6522	0	607	470	352	276	307	369	217	271	276	223	293	267	288	596	612
34.775	0	608	471	353	276	309	371	219	272	277	223	292	268	289	596	612
34.8979	0	604	474	357	276	312	372	219	270	278	224	293	269	290	599	614
35.0208	0	609	474	356	277	312	369	218	266	279	224	292	268	289	599	616
35.1437	0	607	470	351	275	307	363	217	263	277	222	290	267	289	595	617
35.2666	0	607	472	353	276	307	365	219	264	279	222	290	268	289	596	617
35.3894	0	602	473	354	276	309	366	218	263	279	222	290	269	290	597	618
35.5123	0	609	473	358	277	311	370	220	264	278	223	290	269	291	600	622
35.6352	0	608	475	358	276	313	367	221	264	278	224	290	269	291	600	624
35.7581	0	608	471	352	275	306	360	218	261	276	222	289	268	289	596	623
35.881	0	602	472	353	275	306	360	218	260	276	223	288	268	290	596	626
36.0038	0	609	472	354	275	308	363	219	261	277	223	288	269	291	597	627
36.1267	0	607	473	357	275	310	364	220	261	277	224	290	269	292	599	628
36.2496	0	609	473	359	278	313	366	220	262	277	225	290	269	292	601	626
36.3725	0	605	471	353	275	307	359	217	258	274	223	288	268	291	596	628
36.4954	0	610	471	353	273	305	358	218	257	274	222	288	268	290	596	630
36.6182	0	602	471	354	276	306	359	219	260	274	223	288	268	290	598	630
36.7411	0	610	473	356	275	308	364	220	262	272	224	289	269	291	599	630
36.864	0	607	474	358	278	310	365	220	259	274	224	288	269	293	602	631
36.9869	0	612	471	354	275	307	359	217	258	272	223	288	268	290	598	632
37.1098	0	605	471	353	274	306	358	218	258	272	221	288	267	291	598	633
37.2326	0	610	470	354	275	305	358	218	258	273	224	287	268	291	599	632
37.3555	0	607	471	355	276	307	359	218	258	273	223	288	269	291	600	634
37.4784	0	613	472	357	275	309	364	219	260	272	223	288	268	292	602	635
37.6013	0	605	471	355	274	306	359	218	258	271	223	286	267	291	599	636
37.7242	0	611	470	352	273	303	356	217	257	271	222	286	268	290	597	635
37.847	0	607	470	353	274	304	356	217	257	271	224	285	269	290	597	636
37.9699	0	613	470	354	275	305	358	219	256	272	223	285	268	291	599	638
38.0928	0	605	471	356	275	306	362	220	260	270	224	285	269	292	602	640
38.2157	0	611	471	354	274	305	357	219	258	270	224	285	269	291	599	638
38.3386	0	608	469	351	272	302	353	218	255	271	223	284	269	290	596	640
38.4614	0	605	469	351	271	301	353	218	255	271	222	283	268	290	597	642
38.5843	0	603	470	352	272	302	354	219	256	271	224	282	270	291	599	642
38.7072	0	608	471	354	273	304	357	221	256	272	225	282	270	291	600	642
38.8301	0	605	471	353	272	304	356	219	256	272	223	282	269	291	599	643
38.953	0	610	469	349	269	300	351	217	255	270	222	281	269	290	595	643
39.0758	0	603	470	351	271	299	352	219	254	270	223	280	270	291	596	644
39.1987	0	608	471	351	271	299	352	219	255	270	223	280	270	291	598	643
39.3216	0	604	471	353	272	302	355	220	254	272	223	279	271	291	598	645
39.4445	0	604	472	352	271	303	355	220	254	271	223	279	270	291	598	646
39.5674	0	602	469	348	269	297	349	218	254	271	222	278	270	289	595	646
39.6902	0	607	471	348	269	298	349	220	254	271	223	277	270	290	595	646
39.8131	0	602	471	349	270	298	350	220	253	270	223	277	270	290	597	647
39.936	0	603	472	351	271	300	352	219	253	271	224	277	271	292	598	649
40.0589	0	600	471	351	270	299	352	221	255	270	223	277	271	290	598	650
40.1818	0	605	470	346	267	294	347	219	253	270	222	274	271	289	594	649
40.3046	0	599	470	347	268	295	347	220	252	271	221	274	270	289	595	650
40.4275	0	598	471	349	268	296	347	220	251	271	222	273	271	289	596	649
40.5504	0	603	470	349	268	299	351	221	252	271	222	274	271	289	597	647
40.6733	0	603	471	350	270	300	351	221	253	270	222	275	272	290	597	646
40.7962	0	600	468	346	268	294	345	217	251	270	221	274	270	289	593	646
40.919	0	601	469	346	268	296	346	218	250	270	220	273	270	288	594	647
41.0419	0	605	470	347	270	296	347	218	251	270	221	274	271	289	595	647
41.1648	0	605	471	348	270	298	350	219	252	270	221	275	271	290	597	646
41.2877	0	603	471	350	270	298	349	219	251	271	222	275	272	289	597	648
41.4106	0	602	468	345	267	293	344	216	251	269	220	274	271	288	595	648
41.5334	0	607	469	344	269	293	344	218	250	269	220	274	270	289	594	649
41.6563	0	605	469	345	269	294	344	219	250	270	221	273	272	289	595	652
41.7792	0	602	470	348	270	297	348	218	250	270	221	273	271	289	597	652
41.9021	0	607	473	349	270	299	348	220	250	271	220	273	271	289	598	655
42.025	0	605	469	345	267	292	343	218	251	269	219	271	271	289	593	656
42.1478	0	604	469	345	268	291	343	219	250	271	220	270	271	289	593	655
42.2707	0	600	471	345	268	292	343	219	249	270	219	270	272	288	595	657
42.3936	0	606	471	347	269	295	345	219	249	271	220	270	272	289	595	656
42.5165	0	605	471	349	269	298	347	219	250	271	220	270	272	289	596	655
42.6394	0	604	469	345	267	292	342	218	250	270	219	270	271	287	592	654
42.7622	0	600	470	345	267	291	342	217	249	270	219	270	271	287	592	655
42.8851	0	606	470	344	268	291	342	218	248	270	219	268	271	288	592	655
43.008	0	605	472	346	268	292	344	219	248	270	220	267	271	287	594	657
43.1309	0	603	472	349	267	295	347	220	249	271	220	267	272	288	596	657
43.2538	0	598	472	346	266	292	342	219	249	270	220	267	271	287	593	659
43.3766	0	591	470	343	263	289	340	217	247	270	219	266	270	286	591	658
43.4995	0	600	470	344	265	290	340	220	247	269	219	265	273	286	592	659
43.6224	0	600	471	345	265	291	342	220	247	271	220	265	272	287	592	657
43.7453	0	597	472	347	266	293	344	220	247	271	220	266	273	288	595	657
43.8682	0	603	472	347	265	293	344	219	247	270	219	266	273	286	594	656
43.991	0	601	469	341	264	287	338	218	247	269	218	265	272	286	590	658
44.1139	0	600	471	343	264	286	339	219	246	270	218	263	271	285	590	658
44.2368	0	596	471	343	264	288	340	219	246	269	218	264	273	286	592	658
44.3597	0	597	472	346	264	292	342	220	245	271	220	263	272	286	594	658
44.4826	0	600	473	347	264	292	344	221	247	270	219	263	273	287	594	659
44.6054	0	599	470	342	262	286	338	217	246	269	218	262	272	284	590	658
44.7283	0	594	470	342	262	286	339	219	246	270	218	262	272	284	590	659
44.8512	0	596	470	343	262	288	340	219	245	269	218	262	273	284	591	655
44.9741	0	601	471	345	264	289	341	220	245	271	219	262	273	285	593	657
45.097	0	601	472	347	264	292	344	221	246	270	220	263	273	285	593	656
45.2198	0	596	469	343	261	288	338	217	245	269	217	263	273	283	589	655
45.3427	0	596	469	343	262	285	338	218	244	270	217	263	272	284	589	654
45.4656	0	600	470	342	263	288	339	219	243	269	217	262	272	284	590	656
45.5885	0	601	471	344	262	289	341	219	245	270	218	262	272	285	591	655
45.7114	0	601	471	346	264	291	343	219	245	269	219	262	273	285	593	655
45.8342	0	598	471	343	262	288	339	218	244	269	218	263	273	285	590	656
45.9571	0	601	469	341	262	286	337	216	243	269	216	262	271	284	589	659
46.08	0	600	469	342	262	286	337	218	244	269	217	261	272	284	591	659
46.2029	0	595	470	344	262	288	340	220	243	269	217	261	272	284	592	658
46.3258	0	596	471	346	263	291	342	220	243	270	219	262	273	285	593	657
46.4486	0	601	472	345	263	290	341	219	245	269	217	262	273	285	593	659
46.5715	0	599	470	343	260	285	337	218	244	268	216	261	272	283	590	659
46.6944	0	593	471	342	261	286	338	219	243	269	217	260	272	284	590	658
46.8173	0	594	471	343	262	287	339	219	242	269	217	260	272	284	591	657
46.9402	0	600	472	346	263	290	340	220	243	270	217	261	273	285	593	658
47.063	0	599	473	347	263	291	342	220	244	270	218	260	273	286	593	659
47.1859	0	593	470	342	261	284	337	219	243	269	216	261	272	284	589	657
47.3088	0	593	471	343	262	285	336	219	241	268	216	261	272	284	590	657
47.4317	0	599	471	343	262	286	338	220	242	269	217	260	272	284	591	658
47.5546	0	598	472	345	262	289	340	220	243	270	217	260	272	285	594	659
47.6774	0	599	473	347	264	290	342	221	244	270	218	260	272	286	595	658
47.8003	0	594	471	343	261	284	337	219	242	269	216	260	271	284	591	657
47.9232	0	598	471	342	262	284	338	220	242	269	216	259	271	284	591	659
48.0461	0	598	471	343	262	286	338	220	243	270	216	259	272	284	590	659
48.169	0	597	473	345	262	288	339	221	242	270	217	259	272	284	592	658
48.2918	0	594	472	347	263	290	342	220	242	270	217	259	273	285	594	658
48.4147	0	599	471	343	262	286	338	218	241	269	215	259	271	283	591	659
48.5376	0	597	468	342	262	284	337	218	241	267	215	259	271	282	590	652
48.6605	0	598	469	342	264	285	337	217	241	269	215	260	271	283	590	650
48.7834	0	594	469	345	263	287	339	218	241	268	216	259	271	282	592	651
48.9062	0	599	471	346	263	290	340	218	242	270	216	261	272	284	594	650
49.0291	0	593	470	344	262	288	339	217	242	269	215	262	271	283	591	650
49.152	0	598	467	342	261	284	337	216	241	268	214	262	271	282	590	649
49.2749	0	593	468	342	262	286	336	216	239	268	214	263	271	283	591	647
49.3978	0	599	468	343	264	288	339	216	239	269	215	264	272	283	591	645
49.5206	0	593	469	346	264	291	342	217	241	270	214	267	272	284	594	642
49.6435	0	599	469	345	264	290	340	215	241	269	212	268	271	283	593	642
49.7664	0	593	465	341	263	287	337	213	239	268	211	268	270	283	590	639
49.8893	0	600	465	341	265	289	338	213	239	268	211	270	271	282	590	637
50.0122	0	599	466	344	265	292	339	213	240	269	211	272	272	283	591	633
50.135	0	599	467	346	266	295	341	212	240	268	212	273	272	282	593	629
50.2579	0	596	468	345	267	295	341	211	241	269	211	274	273	282	592	630
50.3808	0	604	465	344	266	296	338	207	241	267	209	276	273	279	588	622
50.5037	0	609	463	345	271	301	341	204	241	266	207	281	272	280	590	612
50.6266	0	604	464	345	273	302	342	203	241	267	208	283	272	281	591	613
50.7494	0	601	466	347	273	302	344	205	241	268	208	284	273	281	593	616
50.8723	0	608	465	347	273	303	345	204	240	267	208	285	273	280	591	615
50.9952	0	607	462	343	271	299	340	203	241	267	206	284	272	279	588	616
51.1181	0	607	463	345	270	300	341	204	241	267	207	284	273	279	589	619
51.241	0	604	461	344	273	301	342	203	241	267	206	286	274	280	588	618
51.3638	0	613	463	345	272	303	344	205	242	268	207	286	274	281	591	622
51.4867	0	610	464	346	273	304	345	205	243	268	208	285	274	280	590	623
51.6096	0	611	461	343	271	299	342	204	241	266	207	286	273	279	587	622
51.7325	0	606	461	343	271	299	341	204	241	266	206	285	272	278	587	623
51.8554	0	613	461	343	271	299	341	205	240	267	207	284	273	279	587	624
51.9782	0	610	462	345	272	300	343	206	241	268	208	283	274	279	589	626
52.1011	0	611	463	345	271	302	343	207	243	267	209	284	273	280	589	627
52.224	0	606	459	342	269	297	339	205	241	267	207	283	273	278	585	627
52.3469	0	607	460	342	269	296	339	205	240	267	206	282	273	278	584	627
52.4698	0	611	460	341	270	297	340	207	240	265	207	283	273	278	585	627
52.5926	11	612	459	343	270	299	342	207	241	267	208	283	273	277	586	626
52.7155	0	607	460	344	271	301	343	207	241	268	209	284	273	279	587	628
52.8384	0	608	458	340	268	297	339	205	240	266	206	283	272	277	583	626
52.9613	0	611	458	341	269	297	340	206	241	267	207	281	273	277	582	629
53.0842	0	611	459	341	270	297	340	208	240	267	207	281	273	278	583	628
53.207	0	607	459	342	270	299	342	208	241	269	207	281	273	278	585	629
53.3299	0	607	462	343	270	302	343	209	242	268	208	281	274	278	585	628
53.4528	0	611	458	340	268	297	340	207	240	268	207	280	273	277	582	632
53.5757	0	610	459	340	269	296	339	207	242	267	208	280	274	277	582	631
53.6986	0	599	460	341	270	297	341	208	241	267	209	279	273	278	582	632
53.8214	0	604	461	344	270	300	342	208	241	269	208	279	274	278	583	631
53.9443	0	609	462	345	270	302	343	209	241	269	208	280	275	278	584	635
54.0672	0	607	460	340	268	296	340	207	241	269	208	279	273	277	582	635
54.1901	0	603	460	341	268	296	340	208	241	269	208	278	274	276	581	634
54.313	0	603	460	342	269	296	341	210	240	269	209	278	274	277	582	635
54.4358	0	607	461	343	270	298	342	210	241	269	210	278	274	277	585	637
54.5587	0	606	461	344	270	300	344	211	242	270	209	278	274	278	585	638
54.6816	0	607	460	341	267	295	339	209	241	270	209	277	274	276	582	638
54.8045	0	602	460	341	267	295	340	210	240	269	208	277	274	276	582	640
54.9274	0	607	462	342	268	295	341	211	240	270	210	276	275	276	582	641
55.0502	0	607	462	344	269	297	343	212	242	271	210	276	275	277	583	641
55.1731	0	608	464	346	268	300	345	212	242	271	210	277	275	277	584	641
55.296	0	603	461	340	266	294	340	210	241	271	210	276	274	276	580	643
55.4189	0	607	461	341	266	294	340	211	241	271	210	274	273	276	580	644
55.5418	0	600	462	342	267	294	341	213	242	270	210	274	274	276	582	643
55.6646	0	604	463	344	268	296	343	215	243	272	211	274	274	277	583	642
55.7875	0	601	464	346	268	298	344	215	242	272	211	274	274	278	584	645
55.9104	0	599	462	340	264	292	340	212	241	271	209	274	274	276	580	646
56.0333	0	598	461	340	265	292	339	212	241	270	210	272	274	277	579	646
56.1562	0	602	462	340	267	293	341	214	241	270	210	272	274	275	581	644
56.279	0	599	463	345	267	294	342	215	241	272	212	272	275	277	582	646
56.4019	0	599	464	346	268	296	345	215	241	273	212	272	274	276	583	645
56.5248	0	595	461	341	264	292	340	213	242	270	210	272	273	274	579	644
56.6477	0	601	461	341	267	291	341	213	242	270	211	272	273	275	580	641
56.7706	0	597	461	342	266	292	341	215	240	271	210	272	273	275	580	643
56.8934	0	603	463	344	266	294	343	215	241	271	210	272	274	275	581	641
57.0163	0	602	463	346	267	296	344	215	242	271	211	271	274	276	582	641
57.1392	0	602	462	341	265	292	341	213	241	271	209	272	274	274	580	640
57.2621	0	597	462	341	265	292	341	213	241	271	209	271	274	274	579	642
57.385	0	597	462	343	266	292	342	214	240	271	209	272	273	274	580	641
57.5078	0	601	463	345	266	295	343	214	241	272	210	271	274	275	582	643
57.6307	0	602	464	346	267	296	344	215	243	272	211	271	274	276	582	643
57.7536	0	596	462	342	264	291	340	213	241	271	209	270	273	275	579	645
57.8765	0	601	462	342	265	292	341	215	240	271	210	270	274	274	579	644
57.9994	0	599	463	343	266	292	340	215	241	272	210	270	274	275	580	645
58.1222	0	599	463	345	266	294	343	216	241	273	211	270	275	275	581	644
58.2451	0	594	464	346	265	296	345	216	242	272	211	271	275	275	581	646
58.368	0	594	462	342	263	291	340	214	240	272	209	269	273	273	578	646
58.4909	0	599	462	343	264	292	340	215	240	272	210	269	274	275	578	647
58.6138	0	597	463	343	265	292	341	215	240	273	211	269	275	275	579	646
58.7366	0	594	463	345	266	294	343	216	240	273	210	270	275	276	581	648
58.8595	0	595	465	345	266	294	344	215	241	274	210	270	275	275	580	646
58.9824	0	598	462	341	263	290	339	215	240	272	209	268	273	274	576	648
59.1053	0	597	463	341	264	289	339	215	240	273	210	268	274	274	577	649
59.2282	0	585	464	342	264	290	340	216	239	272	210	268	274	274	578	650
59.351	0	592	465	344	264	292	342	217	239	274	210	268	274	274	578	648
59.4739	0	596	466	345	265	293	343	218	239	274	210	268	274	275	579	651
59.5968	0	595	463	341	262	288	338	215	240	273	209	268	273	273	576	650
59.7197	0	589	462	341	263	288	339	215	239	273	209	267	274	273	576	651
59.8426	0	590	464	341	263	289	339	217	238	274	210	268	273	274	578	650
59.9654	0	593	465	345	263	291	342	218	238	275	211	267	274	274	579	653
60.0883	0	592	465	346	263	293	342	217	240	274	210	268	274	274	579	650
60.2112	0	588	463	341	261	287	338	216	238	274	209	267	274	272	576	650
60.3341	0	587	463	342	263	288	339	216	237	274	208	267	273	273	576	649
60.457	0	592	464	344	263	291	340	216	237	274	209	268	273	272	579	649
60.5798	0	591	465	346	264	293	343	217	238	274	211	270	273	273	581	651
60.7027	0	581	464	345	264	293	343	216	238	275	210	270	273	272	581	652
60.8256	0	586	462	342	262	289	340	214	237	273	208	269	273	272	578	648
60.9485	0	590	463	343	264	290	340	215	236	274	209	269	273	273	579	651
61.0714	0	589	463	344	263	292	342	216	238	276	210	270	273	273	580	650
61.1942	0	585	464	346	265	295	344	216	238	276	210	272	273	274	582	648
61.3171	0	588	464	345	265	295	345	214	238	276	208	273	273	273	580	643
61.44	0	591	462	342	264	291	341	213	237	276	207	273	272	273	578	645
61.5629	0	591	463	343	265	291	341	214	238	277	209	273	272	273	579	646
61.6858	0	592	464	344	265	292	344	215	239	279	209	274	273	274	580	644
61.8086	0	588	465	347	266	295	346	216	238	280	210	274	273	274	582	644
61.9315	0	593	465	345	264	294	345	215	239	278	208	274	273	274	580	644
62.0544	0	592	462	342	262	290	343	214	239	279	207	273	272	273	578	643
62.1773	0	587	462	343	264	291	345	215	240	280	208	274	273	274	577	639
62.3002	0	588	463	344	264	293	348	215	239	281	209	274	274	274	578	638
62.423	0	593	466	347	266	296	352	215	241	281	209	274	275	274	580	639
62.5459	0	592	463	345	265	293	348	214	240	280	207	274	273	273	578	639
62.6688	0	593	462	342	263	292	347	212	240	280	207	275	272	273	577	638
62.7917	0	588	462	343	265	293	349	215	241	281	207	275	273	272	577	639
62.9146	0	593	463	345	265	294	351	214	242	282	208	275	273	272	579	640
63.0374	0	593	462	344	264	294	348	214	243	281	207	275	272	272	577	637
63.1603	0	588	461	342	263	292	349	214	241	281	208	274	273	273	577	637
63.2832	0	593	463	345	264	292	350	214	244	282	207	274	273	272	577	637
63.4061	0	592	464	346	265	296	352	216	243	282	209	274	274	273	578	638
63.529	0	593	465	347	266	297	353	217	244	283	210	275	274	273	580	637
63.6518	0	589	462	343	263	292	349	214	242	282	207	274	273	272	576	637
63.7747	0	592	463	345	265	292	351	217	244	283	209	274	274	273	577	639
63.8976	0	592	465	346	264	295	353	218	245	283	209	273	275	273	578	639
64.0205	0	589	465	346	265	296	353	218	243	282	209	274	274	274	578	641
64.1434	0	593	462	342	263	291	349	215	243	283	207	273	274	272	575	642
64.2662	0	586	462	342	263	291	350	216	245	284	209	273	273	272	574	641
64.3891	0	591	463	343	264	292	352	217	247	284	210	272	274	273	575	640
64.512	0	593	466	346	263	295	354	218	245	284	210	272	276	273	576	645
64.6349	0	583	463	341	261	289	350	217	246	284	208	271	274	272	573	645
64.7578	0	586	463	343	262	291	353	218	247	286	210	270	275	272	573	644
64.8806	0	583	465	342	263	291	353	218	246	285	210	271	275	273	574	645
65.0035	0	587	466	346	264	294	355	219	247	285	209	271	276	273	577	646
65.1264	0	580	465	345	263	293	353	219	245	285	210	271	276	273	575	647
65.2493	0	585	463	342	261	290	350	218	245	285	208	269	276	272	572	644
65.3722	0	580	464	343	262	290	351	219	245	285	209	270	275	272	573	646
65.495	0	584	466	345	262	292	352	219	244	284	210	269	276	271	575	648
65.6179	0	577	467	348	263	296	355	221	244	284	211	269	276	273	577	647
65.7408	0	583	465	345	263	292	351	218	244	282	209	270	275	272	576	643
65.8637	0	578	464	343	262	291	350	218	242	284	208	269	275	273	575	645
65.9866	0	585	464	345	264	292	352	217	243	284	209	271	275	273	574	639
66.1094	0	583	465	346	264	295	353	218	244	284	209	271	275	273	577	639
66.2323	0	583	467	349	264	296	354	218	243	283	210	272	276	273	578	637
66.3552	0	578	464	343	262	292	350	217	241	282	208	272	276	272	574	638
66.4781	0	578	463	343	263	291	349	216	240	283	208	270	275	272	574	640
66.601	0	576	466	344	263	291	350	219	242	284	209	270	276	273	574	642
66.7238	0	580	466	347	263	293	353	220	243	285	210	270	277	273	575	639
66.8467	0	578	467	347	264	294	353	220	243	284	210	270	277	273	576	639
66.9696	0	578	463	343	261	288	348	217	240	284	208	269	276	272	573	638
67.0925	0	580	463	344	262	289	349	218	242	284	208	269	276	272	572	643
67.2154	0	579	463	344	261	291	350	219	244	285	210	268	276	271	573	642
67.3382	0	574	465	346	263	293	353	219	243	284	209	270	277	272	573	640
67.4611	0	580	465	346	263	294	351	217	242	282	209	271	277	272	574	638
67.584	0	578	462	342	261	290	348	215	241	282	208	271	276	271	572	638
67.7069	0	578	462	344	263	290	349	217	242	284	207	269	277	271	571	638
67.8298	0	573	463	345	263	292	350	218	241	284	208	269	277	272	573	640
67.9526	0	579	465	346	263	294	352	218	241	285	208	268	278	273	573	639
68.0755	0	576	464	344	262	292	350	218	239	284	208	269	277	272	572	639
68.1984	0	575	461	343	262	290	348	217	240	283	209	269	277	271	570	638
68.3213	0	571	462	344	263	290	349	217	239	283	208	269	277	271	571	639
68.4442	0	576	464	346	263	292	350	218	239	284	209	269	277	272	573	638
68.567	0	576	466	347	262	295	351	218	239	284	209	270	277	272	572	640
68.6899	0	574	462	342	260	290	347	216	237	282	207	268	276	271	570	639
68.8128	0	570	462	342	261	289	346	217	237	283	208	268	277	271	570	640
68.9357	0	575	463	344	262	291	348	218	238	283	208	269	278	272	570	639
69.0586	0	574	465	345	263	293	349	219	239	284	208	268	277	272	572	640
69.1814	0	573	464	345	262	293	348	219	239	283	208	270	278	272	571	639
69.3043	0	568	461	342	261	289	345	218	236	283	207	269	277	271	568	639
69.4272	0	568	462	342	261	288	347	218	237	283	207	268	278	271	568	638
69.5501	0	572	464	344	262	291	349	219	238	285	208	268	278	272	568	641
69.673	0	572	465	346	262	293	350	220	239	284	208	268	278	271	570	639
69.7958	0	565	462	342	260	289	347	218	237	284	207	268	278	270	567	639
69.9187	0	564	460	340	259	288	346	217	236	283	206	268	279	270	566	638
70.0416	0	569	461	341	260	289	348	219	239	284	207	268	278	271	567	639
70.1645	0	568	463	344	261	290	350	220	240	284	208	268	279	271	568	638
70.2874	0	567	464	345	261	291	351	220	238	284	207	268	278	271	568	638
70.4102	0	562	460	340	258	287	346	216	235	283	205	267	278	268	566	635
70.5331	0	567	458	340	259	287	346	217	235	283	205	268	278	267	566	633
70.656	0	566	461	342	260	290	348	217	238	283	205	269	279	268	567	631
70.7789	0	572	462	344	260	292	348	218	237	282	205	269	281	269	568	630
70.9018	0	561	460	343	260	291	347	214	234	282	202	270	279	268	567	627
71.0246	0	566	458	340	258	288	345	213	233	282	203	269	279	266	566	628
71.1475	0	565	459	341	259	289	344	214	234	282	203	269	279	268	565	626
71.2704	0	570	460	343	259	290	345	215	234	284	205	269	281	267	567	624
71.3933	0	560	462	345	259	292	346	214	232	281	204	269	280	268	567	622
71.5162	0	565	458	341	257	288	343	213	230	280	202	268	280	266	564	621
71.639	0	565	457	339	258	286	343	213	230	281	202	268	280	266	563	621
71.7619	0	564	458	341	257	288	341	213	230	281	202	269	280	266	565	618
71.8848	0	559	457	343	258	290	344	213	230	280	203	268	281	267	566	615
72.0077	0	564	460	344	259	290	343	212	229	280	203	268	281	266	567	617
72.1306	0	564	454	339	256	288	341	211	228	278	201	268	279	264	564	613
72.2534	0	564	455	338	257	286	341	211	229	279	201	269	280	264	564	611
72.3763	0	558	457	340	257	288	341	211	230	279	201	269	281	265	565	612
72.4992	0	563	458	342	258	290	343	212	230	280	202	270	281	266	566	614
72.6221	0	562	458	342	257	289	341	212	230	277	202	269	281	265	565	614
72.745	0	561	455	337	256	287	339	211	229	277	201	268	281	265	564	613
72.8678	0	556	456	339	256	287	338	210	228	278	201	267	281	264	563	612
72.9907	0	561	457	340	257	287	339	212	228	278	201	267	282	266	566	614
73.1136	0	559	459	343	257	290	341	213	229	278	203	267	282	266	567	615
73.2365	0	558	457	340	256	286	340	212	228	278	201	266	281	265	566	613
73.3594	0	554	454	337	256	284	337	211	227	277	202	264	281	264	564	614
73.4822	0	559	455	337	255	285	338	212	227	277	202	265	283	264	564	614
73.6051	0	558	457	340	257	287	338	213	229	278	202	264	282	266	567	615
73.728	0	557	460	343	256	289	340	214	229	277	203	265	283	266	569	614
73.8509	0	552	456	339	256	285	337	212	227	275	202	264	281	265	567	615
73.9738	0	559	455	337	256	283	337	212	226	275	201	263	282	265	566	616
74.0966	0	557	456	338	255	284	337	213	227	275	202	262	281	266	567	616
74.2195	0	557	458	340	256	285	338	214	227	276	203	262	282	267	569	617
74.3424	0	553	460	343	257	288	340	215	228	277	204	262	284	267	569	618
74.4653	0	559	456	338	256	284	337	214	224	275	202	261	282	266	567	619
74.5882	0	558	457	336	255	282	336	214	226	275	203	260	281	266	567	619
74.711	0	557	458	338	256	283	337	214	226	276	203	261	282	266	568	619
74.8339	0	552	460	340	256	285	338	215	226	276	203	260	283	267	569	619
74.9568	0	565	462	343	257	288	340	216	226	276	205	261	283	269	571	621
75.0797	0	564	458	339	255	283	337	214	225	275	203	260	282	267	568	621
75.2026	0	558	457	336	256	281	336	215	226	274	203	259	282	267	568	620
75.3254	0	552	458	338	255	283	337	215	225	274	203	259	283	268	568	622
75.4483	0	559	461	341	255	285	338	215	226	275	204	259	283	269	570	622
75.5712	0	564	463	343	256	288	339	218	226	275	206	260	283	269	572	623
75.6941	0	557	457	338	255	282	337	217	225	276	204	259	283	267	569	622
75.817	0	552	457	336	254	282	336	216	224	275	203	259	283	266	568	622
75.9398	0	564	459	339	255	284	337	215	224	274	204	259	282	267	570	619
76.0627	0	565	460	341	257	287	340	216	225	274	205	261	284	268	572	615
76.1856	0	559	461	344	258	290	342	216	227	275	205	262	283	268	574	615
76.3085	0	554	458	339	256	285	338	214	224	274	204	262	282	268	572	616
76.4314	0	566	457	338	257	284	338	214	224	274	204	261	283	268	572	617
76.5542	0	564	459	338	257	285	338	216	225	273	205	261	283	269	572	617
76.6771	0	559	460	342	257	287	340	216	226	275	204	261	284	269	575	616
76.8	0	554	462	344	258	290	342	217	225	275	206	261	285	271	576	617
76.9229	0	565	459	339	257	285	339	214	224	274	204	261	284	269	573	618
77.0458	0	564	457	338	258	284	339	214	225	274	205	260	284	268	573	616
77.1686	0	560	460	340	257	287	340	215	225	274	205	260	285	269	574	616
77.2915	0	555	461	343	257	290	341	216	226	276	205	262	285	270	576	618
77.4144	0	569	463	345	258	291	343	216	225	275	206	262	285	271	578	620
77.5373	0	566	459	339	257	287	339	214	226	274	205	261	284	270	575	619
77.6602	0	561	459	339	257	285	339	215	226	275	205	262	284	270	574	618
77.783	0	556	459	340	258	287	340	215	225	275	205	261	286	270	574	619
77.9059	0	569	461	343	257	289	342	216	226	275	206	262	285	272	578	622
78.0288	0	567	463	345	259	291	344	217	227	276	207	262	285	272	578	622
78.1517	0	562	461	340	256	286	339	214	226	274	205	262	285	270	575	620
78.2746	0	557	458	339	255	286	338	214	225	275	205	261	284	270	575	623
78.3974	0	570	460	339	257	286	339	216	225	275	205	260	285	271	576	623
78.5203	0	567	463	343	259	288	341	217	226	275	206	261	285	271	577	624
78.6432	0	563	464	344	258	290	342	217	227	276	207	261	286	272	579	625
78.7661	0	558	461	340	256	285	339	216	226	274	205	261	284	271	576	625
78.889	0	569	461	340	257	286	339	216	225	275	205	260	284	270	576	628
79.0118	0	569	462	341	258	287	339	217	226	275	206	260	284	273	577	628
79.1347	0	565	464	343	258	290	342	218	226	275	208	261	285	272	580	627
79.2576	0	559	465	344	258	291	342	218	227	276	207	261	285	272	581	629
79.3805	0	572	461	339	256	285	339	216	225	275	205	260	284	271	577	630
79.5034	0	571	463	341	257	287	339	217	226	275	207	259	285	272	579	632
79.6262	0	565	465	341	257	287	340	218	226	275	207	259	284	271	579	631
79.7491	0	561	466	345	259	289	341	220	226	276	207	260	285	272	582	634
79.872	0	573	467	344	257	290	340	219	226	276	208	260	285	273	580	635
79.9949	0	566	464	340	257	284	337	218	226	274	207	259	284	272	578	637
80.1178	0	566	465	340	257	286	338	219	227	276	207	259	284	272	579	636
80.2406	0	562	465	342	257	287	339	219	224	274	208	258	285	273	580	637
80.3635	0	574	466	344	258	290	340	219	225	275	208	260	285	274	582	640
80.4864	0	573	468	344	257	288	338	219	225	274	207	259	284	272	581	639
80.6093	0	568	462	339	256	283	336	219	226	273	207	259	283	271	577	634
80.7322	0	570	464	342	259	288	340	216	225	274	206	261	284	271	579	628
80.855	0	577	466	342	259	288	339	217	224	273	206	262	283	273	581	631
80.9779	0	577	467	345	260	291	341	217	224	274	207	263	284	273	582	633
81.1008	0	571	466	342	257	287	338	215	226	273	207	262	283	272	581	633
81.2237	0	565	464	339	257	284	337	215	224	273	205	261	283	272	580	635
81.3466	0	579	466	340	258	286	338	216	224	274	206	261	284	272	580	637
81.4694	0	577	467	342	259	288	338	217	226	274	207	261	284	273	583	638
81.5923	0	572	469	345	258	290	339	218	225	275	207	261	284	274	584	638
81.7152	0	567	466	341	258	285	336	216	225	274	205	261	283	272	581	638
81.8381	0	579	465	341	258	285	336	216	224	274	206	261	283	272	580	639
81.961	0	573	467	341	258	287	337	216	224	274	207	261	284	272	582	639
82.0838	0	572	468	343	259	288	338	217	224	274	208	261	283	273	582	640
82.2067	0	568	470	346	258	289	339	217	225	275	207	260	283	273	583	642
82.3296	0	574	466	339	256	284	335	215	224	274	205	261	283	273	580	641
82.4525	0	572	466	339	257	285	336	217	224	274	206	260	284	272	580	643
82.5754	0	573	468	341	257	286	336	218	225	274	207	260	284	272	581	643
82.6982	0	569	471	344	258	288	338	219	224	275	207	260	283	273	583	644
82.8211	0	574	471	345	259	289	339	217	224	274	207	262	282	273	583	645
82.944	0	573	466	338	256	284	334	216	224	274	206	260	282	272	579	645
83.0669	0	573	467	340	257	283	335	217	224	273	206	260	282	271	579	646
83.1898	0	568	469	341	257	285	336	217	224	274	206	260	283	272	581	647
83.3126	0	575	471	343	257	288	338	218	224	275	208	260	283	273	582	647
83.4355	0	574	471	342	257	287	336	217	224	275	207	260	283	272	581	650
83.5584	0	573	466	338	255	282	334	215	224	274	206	260	282	271	579	649
83.6813	0	575	468	339	255	283	335	216	223	275	206	260	282	271	580	649
83.8042	0	576	470	341	256	285	336	217	222	274	207	259	282	271	581	651
83.927	0	575	473	343	257	288	338	220	224	275	207	259	283	272	583	653
84.0499	0	574	469	340	256	284	336	218	225	275	206	259	282	271	581	652
84.1728	0	580	469	337	255	282	334	217	224	275	206	259	282	270	580	652
84.2957	0	576	469	339	255	282	334	217	222	276	206	259	281	272	580	652
84.4186	0	574	471	341	256	285	337	217	224	275	207	259	282	271	583	655
84.5414	0	575	474	344	256	288	338	220	224	276	207	258	283	272	584	658
84.6643	0	581	469	339	255	282	335	218	224	275	205	258	282	271	582	658
84.7872	0	576	470	338	253	281	334	217	223	275	206	258	282	271	581	658
84.9101	0	574	470	340	254	283	336	218	223	276	206	258	282	270	582	658
85.033	0	575	471	342	256	287	338	217	224	275	206	259	283	270	583	650
85.1558	0	582	473	346	257	289	339	216	224	275	206	262	283	270	584	648
85.2787	0	577	469	339	254	283	335	214	223	274	204	261	281	270	580	646
85.4016	0	576	468	338	255	282	335	213	223	275	204	261	281	269	580	647
85.5245	0	575	469	339	255	283	337	214	224	276	203	261	282	269	580	646
85.6474	0	582	471	342	255	285	337	214	224	276	205	262	283	269	582	643
85.7702	0	577	473	344	256	288	339	214	223	276	205	262	283	270	583	642
85.8931	0	577	467	338	254	282	336	212	223	275	203	261	281	268	580	644
86.016	0	576	467	337	254	281	336	212	224	274	204	262	282	267	580	643
86.1389	0	582	468	339	254	282	336	212	224	276	204	262	282	268	581	643
86.2618	0	577	471	341	255	286	338	213	223	276	204	262	282	268	582	641
86.3846	0	578	472	344	256	288	339	212	224	276	204	264	283	269	583	641
86.5075	0	575	467	337	253	282	336	212	224	276	202	262	282	266	580	642
86.6304	0	581	466	337	254	281	335	212	224	276	203	261	282	266	580	642
86.7533	0	576	468	339	253	282	337	211	223	276	203	262	282	267	581	641
86.8762	0	574	470	342	253	284	339	212	224	277	203	262	283	269	582	642
86.999	0	574	472	344	255	287	339	213	225	277	204	262	284	269	583	642
87.1219	0	580	467	337	253	281	336	210	223	276	202	261	283	267	581	641
87.2448	0	576	467	338	253	281	335	210	224	275	202	260	282	267	579	638
87.3677	0	575	468	339	253	282	337	211	223	277	203	260	283	267	581	639
87.4906	0	575	470	342	254	285	339	212	225	277	204	261	283	268	580	638
87.6134	0	581	473	345	255	287	340	212	224	278	204	262	282	268	583	639
87.7363	0	576	467	337	253	281	336	210	222	277	202	260	281	266	580	636
87.8592	0	575	466	337	252	280	336	210	223	276	201	260	282	266	579	638
87.9821	0	573	468	339	253	281	336	210	224	277	203	261	281	266	580	638
88.105	1	580	470	341	253	284	339	212	224	277	202	261	283	266	582	638
88.2278	0	576	472	344	253	287	339	212	223	277	203	260	283	265	583	636
88.3507	0	575	467	339	253	281	337	209	224	275	201	261	282	265	580	634
88.4736	0	574	466	337	252	281	336	209	225	276	202	261	282	265	580	635
88.5965	0	579	469	339	252	282	337	210	224	277	201	261	282	265	580	637
88.7194	0	575	470	341	253	284	339	211	223	277	202	260	283	266	583	637
88.8422	0	575	472	344	254	286	340	212	224	277	202	260	284	266	584	639
88.9651	0	573	469	340	252	282	338	211	225	276	202	259	282	264	580	637
89.088	0	578	468	339	251	282	336	210	223	276	201	260	282	263	581	631
89.2109	0	575	468	341	253	285	338	207	223	276	200	261	282	264	581	627
89.3338	0	581	469	344	255	288	341	208	224	275	201	262	282	265	583	624
89.4566	0	575	472	346	257	290	341	208	225	276	202	263	283	265	585	626
89.5795	0	581	470	344	256	285	339	208	225	274	201	263	282	266	583	627
89.7024	0	571	468	340	254	284	338	207	224	275	200	261	281	264	582	629
89.8253	0	575	468	343	253	284	338	209	224	276	201	261	282	265	583	634
89.9482	0	574	470	343	253	287	340	211	225	276	202	261	283	265	584	633
90.071	0	580	472	347	255	289	341	211	225	277	202	262	284	266	586	632
90.1939	0	571	471	345	253	288	340	209	225	277	201	262	283	266	585	630
90.3168	0	575	466	340	253	282	337	208	223	275	201	261	281	264	581	632
90.4397	0	575	467	341	253	284	338	208	225	276	201	261	282	264	582	631
90.5626	0	579	468	343	253	285	340	209	225	276	201	262	282	265	583	631
90.6854	0	570	470	346	254	288	341	210	224	277	203	261	283	267	586	632
90.8083	0	574	471	346	254	288	341	211	225	276	202	261	283	265	585	636
90.9312	0	574	466	341	253	283	338	210	225	276	202	259	282	265	581	635
91.0541	0	579	467	341	252	283	337	210	225	277	203	260	281	265	582	635
91.177	0	568	469	342	253	284	340	210	224	277	202	260	282	264	583	633
91.2998	0	574	470	344	254	287	342	212	223	278	204	259	283	266	586	636
91.4227	0	573	472	346	254	289	342	213	225	278	203	260	282	266	586	638
91.5456	0	579	467	340	252	282	339	211	225	276	202	259	282	266	583	637
91.6685	0	568	468	342	252	283	339	212	224	277	202	259	282	266	583	637
91.7914	0	573	470	343	253	285	340	212	225	278	203	259	282	267	585	640
91.9142	0	573	471	347	253	287	341	214	225	277	204	259	282	268	587	640
92.0371	0	580	472	347	254	290	341	213	226	278	204	260	283	268	588	641
92.16	0	570	469	342	253	283	339	212	224	276	203	258	281	267	584	641
92.2829	0	574	469	342	253	284	338	214	225	278	203	259	281	267	584	644
92.4058	0	573	470	342	253	285	340	213	226	276	204	258	281	267	585	645
92.5286	0	580	471	346	253	286	340	216	225	277	206	258	282	269	587	645
92.6515	0	571	474	347	254	289	341	217	225	277	206	259	282	269	588	645
92.7744	0	576	470	343	254	283	338	214	225	277	203	258	281	267	584	647
92.8973	0	575	469	341	253	283	338	214	225	277	204	258	280	267	583	646
93.0202	0	574	471	342	253	284	339	215	225	277	205	258	281	268	583	645
93.143	0	570	473	345	254	286	340	216	224	278	205	258	281	269	586	645
93.2659	0	575	474	347	255	289	341	217	224	278	206	258	282	269	587	647
93.3888	0	575	471	343	253	284	339	216	225	276	205	258	280	268	584	648
93.5117	0	576	470	340	253	282	337	215	225	277	204	257	280	268	583	647
93.6346	0	569	471	342	254	283	338	216	224	277	206	257	280	268	584	648
93.7574	0	575	473	344	254	285	339	216	223	277	205	257	281	269	585	650
93.8803	0	575	475	347	255	288	341	218	225	278	206	258	280	270	586	651
94.0032	0	573	473	343	255	284	339	217	226	277	205	258	281	268	584	648
94.1261	0	568	470	340	253	283	338	215	224	277	205	258	280	269	583	648
94.249	0	575	471	342	255	284	338	216	224	276	205	259	281	268	584	649
94.3718	0	575	473	344	254	285	339	216	224	276	207	258	280	269	585	648
94.4947	0	581	475	346	255	288	341	217	225	277	207	260	281	270	587	648
94.6176	0	570	473	344	255	286	339	216	225	277	205	259	280	270	584	647
94.7405	0	581	472	341	254	283	337	215	225	276	204	258	279	268	582	648
94.8634	0	581	472	342	255	284	339	216	225	278	205	259	279	269	584	649
94.9862	0	580	474	343	255	286	339	215	226	277	206	259	280	269	586	648
95.1091	0	577	476	347	256	289	341	217	225	277	207	260	280	268	587	648
95.232	0	582	472	344	256	285	339	213	226	276	204	262	279	268	584	640
95.3549	0	585	467	341	260	288	340	209	225	274	204	265	277	268	582	625
95.4778	0	584	469	343	261	292	342	208	226	274	204	268	278	268	583	622
95.6006	0	581	471	346	262	293	342	209	224	275	204	268	277	268	586	624
95.7235	0	581	473	347	262	296	344	210	226	276	205	268	279	270	588	629
95.8464	0	580	472	344	260	290	342	209	227	275	204	267	277	269	586	633
95.9693	0	579	469	341	258	287	340	210	227	275	203	266	278	268	583	632
96.0922	0	575	471	342	258	286	340	211	227	276	204	265	277	269	585	633
96.215	0	579	471	344	258	288	341	212	227	276	205	265	278	269	585	637
96.3379	0	577	474	347	259	292	343	214	228	277	206	265	279	270	587	638
96.4608	0	579	470	344	257	288	341	212	230	277	205	265	278	269	583	636
96.5837	0	574	469	339	257	285	340	211	227	276	203	265	277	268	581	637
96.7066	0	580	470	340	257	286	340	212	228	277	205	265	279	268	582	639
96.8294	0	578	472	343	257	289	342	214	229	277	206	265	278	268	583	640
96.9523	0	580	474	346	258	292	343	215	230	279	207	265	279	270	584	640
97.0752	0	574	471	342	257	287	342	213	229	278	205	265	280	268	580	640
97.1981	0	580	469	339	256	284	340	213	229	278	204	264	279	268	579	642
97.321	0	576	471	341	256	286	341	215	231	279	205	264	279	268	580	643
97.4438	0	577	473	344	257	288	343	216	230	281	207	265	280	270	582	641
97.5667	0	572	475	346	258	292	345	216	230	281	208	265	281	269	582	642
97.6896	0	578	472	343	256	288	343	214	230	282	204	266	280	268	579	643
97.8125	0	582	470	341	257	285	341	216	231	282	205	265	279	269	580	644
97.9354	0	575	472	343	257	288	343	214	231	284	206	265	281	269	580	643
98.0582	0	572	474	346	257	290	345	216	231	285	206	266	280	269	582	645
98.1811	0	584	476	348	257	292	347	217	232	286	207	267	281	270	583	649
98.304	0	581	472	344	255	287	344	217	232	285	205	265	280	268	580	650
98.4269	0	575	472	343	255	286	345	216	233	286	206	265	280	268	580	648
98.5498	0	571	473	345	255	288	346	217	232	287	205	265	280	268	581	651
98.6726	0	581	475	348	256	291	348	219	232	288	207	265	282	269	582	651
98.7955	0	581	477	350	257	293	350	220	232	289	207	266	281	271	584	653
98.9184	0	576	474	346	255	287	346	219	233	287	206	264	281	268	581	653
99.0413	0	571	474	345	255	287	346	219	232	288	206	263	281	269	580	655
99.1642	0	583	475	348	254	288	348	220	232	289	206	264	281	270	581	657
99.287	0	582	477	349	256	290	349	220	232	289	208	264	281	270	582	657
99.4099	0	578	479	351	256	292	351	222	234	289	208	265	281	271	583	656
99.5328	0	572	475	347	256	287	347	220	232	288	205	265	281	269	580	656
99.6557	0	578	475	346	255	287	348	219	231	288	206	264	281	269	580	657
99.7786	0	582	475	348	255	288	349	221	233	290	206	264	281	270	581	657
99.9014	0	575	478	351	255	290	352	221	233	290	208	265	282	270	582	655
100.024	0	572	479	353	258	293	353	221	232	290	208	265	282	271	584	658
100.147	0	583	476	347	255	289	349	221	232	289	206	264	281	269	581	658
100.27	0	582	475	346	254	285	348	219	233	290	206	263	281	269	580	659
100.393	0	576	476	348	254	289	352	221	234	291	207	263	281	269	581	658
100.516	0	572	479	350	254	290	354	222	235	292	208	263	282	270	582	660
100.639	0	584	480	353	255	292	355	223	235	290	207	263	281	271	584	662
100.762	0	580	478	350	255	289	353	222	234	291	207	263	281	269	581	661
100.884	0	575	475	346	253	285	353	221	236	290	207	263	280	269	580	660
101.007	0	570	476	347	254	287	354	223	236	292	207	262	281	269	581	661
101.13	0	581	478	349	255	288	356	222	236	291	207	263	282	270	581	662
101.253	0	580	480	352	256	290	357	223	237	291	208	262	282	271	583	661
101.376	0	573	479	350	257	289	355	222	236	291	207	264	281	271	581	659
101.499	0	568	475	346	253	286	353	221	235	291	206	262	280	269	579	658
101.622	0	580	477	348	253	287	354	221	236	291	206	263	281	269	580	658
101.745	0	579	478	349	255	289	356	221	237	291	206	262	281	269	581	656
101.868	0	573	478	352	256	291	357	222	238	292	208	263	283	270	583	654
101.99	0	569	478	351	256	291	356	221	236	291	207	264	283	271	582	656
102.113	0	580	474	345	254	286	353	220	234	291	205	263	282	269	579	656
102.236	0	572	476	348	254	288	355	221	237	291	206	262	281	269	580	656
102.359	0	573	478	350	253	290	357	222	238	292	206	263	283	270	580	654
102.482	0	568	478	352	255	292	358	221	237	292	207	264	283	270	583	656
102.605	0	581	479	353	256	292	358	222	236	292	207	264	282	270	583	657
102.728	0	573	475	346	254	285	353	220	236	290	205	263	282	268	578	655
102.851	0	572	474	347	254	288	356	221	238	293	206	263	281	268	579	653
102.973	0	567	476	348	254	288	357	219	238	293	205	263	282	269	578	656
103.096	0	579	478	351	255	290	358	220	237	292	206	262	283	269	580	655
103.219	0	573	480	352	255	292	359	223	238	292	207	263	282	270	581	656
103.342	0	571	475	347	254	287	356	221	238	292	205	263	282	269	578	653
103.465	0	568	474	346	254	285	356	220	238	293	205	262	282	268	576	655
103.588	0	580	475	347	253	287	357	219	238	293	205	262	282	268	578	657
103.711	0	578	477	349	254	289	359	221	239	292	206	262	282	269	580	657
103.834	0	571	479	353	255	290	360	222	239	292	207	262	282	270	581	657
103.956	0	567	476	349	254	287	355	221	236	291	205	263	282	269	579	657
104.079	0	579	474	345	253	285	356	219	238	292	204	261	281	268	578	657
104.202	0	572	475	348	253	287	358	220	238	292	205	261	281	268	578	657
104.325	0	570	478	349	252	289	359	221	238	292	206	261	282	269	580	656
104.448	0	568	480	351	254	290	360	221	238	292	206	262	283	270	581	658
104.571	0	578	478	352	254	290	358	220	236	290	205	263	282	269	579	658
104.694	0	578	474	346	253	284	355	218	237	291	205	260	282	267	577	658
104.817	0	571	476	348	253	287	357	220	238	291	205	262	282	267	577	654
104.94	0	567	476	349	254	288	358	219	238	292	206	261	282	268	579	655
105.062	0	580	477	350	255	291	360	220	237	291	206	262	283	270	581	653
105.185	0	572	478	352	255	292	359	220	236	291	205	263	283	269	580	652
105.308	0	572	473	345	254	286	355	218	238	291	204	263	282	267	576	650
105.431	0	567	474	346	254	287	357	218	238	292	204	263	282	267	577	651
105.554	0	579	475	347	254	288	358	218	238	291	204	262	283	267	577	649
105.677	0	573	477	350	255	291	359	219	239	292	205	262	283	268	578	650
105.8	0	573	478	352	255	292	359	221	239	291	207	264	284	268	580	648
105.923	0	568	474	347	254	286	354	219	236	291	204	263	283	268	576	650
106.045	0	579	473	345	253	286	356	218	237	291	203	262	282	267	576	651
106.168	0	572	473	346	254	287	357	218	238	290	205	262	283	267	576	653
106.291	0	572	476	349	254	289	358	219	239	291	205	262	283	268	578	650
106.414	0	569	478	351	256	291	359	220	237	290	205	262	283	268	579	652
106.537	0	579	476	350	254	289	356	219	235	290	203	263	283	267	578	651
106.66	0	572	472	345	252	285	355	218	236	291	204	262	283	267	576	652
106.783	0	572	473	347	253	287	357	218	239	291	204	262	282	267	576	652
106.906	0	568	474	349	254	288	357	218	237	290	204	262	284	268	576	652
107.028	0	580	476	351	255	291	358	219	237	290	205	262	284	269	579	653
107.151	0	573	477	352	256	291	357	220	236	290	205	262	283	268	580	653
107.274	0	572	473	347	254	285	354	219	235	289	205	263	283	267	576	653
107.397	0	567	474	348	253	287	355	219	237	290	204	262	282	267	576	655
107.52	0	580	476	348	253	288	357	220	236	291	204	262	284	268	578	656
107.643	0	573	477	352	254	290	358	221	237	290	205	261	283	269	579	656
107.766	0	573	479	354	254	292	358	221	237	290	206	262	284	269	580	655
107.889	0	567	474	349	253	286	354	220	233	290	204	261	283	268	577	658
108.012	0	573	474	347	253	285	353	219	234	289	204	262	283	266	577	657
108.134	0	572	474	349	253	288	355	220	236	289	204	262	283	268	577	657
108.257	0	572	476	350	253	288	357	222	236	291	206	261	284	267	579	657
108.38	0	567	478	353	254	291	358	222	235	290	206	262	284	269	580	659
108.503	0	580	477	351	254	288	355	221	232	289	205	263	283	268	578	659
108.626	0	572	472	347	252	285	352	219	232	289	204	260	283	266	576	659
108.749	0	572	474	348	251	287	353	221	235	288	205	261	283	267	576	659
108.872	0	568	475	350	252	288	354	221	234	290	204	261	283	267	577	659
108.995	0	579	477	352	253	290	355	222	233	289	205	262	284	269	579	660
109.117	0	573	478	354	253	291	354	222	233	288	205	262	285	269	579	660
109.24	0	572	473	348	252	284	350	221	230	288	204	260	283	268	576	657
109.363	0	566	473	348	252	285	350	219	230	288	204	261	283	266	575	657
109.486	0	579	475	350	252	287	351	220	230	287	204	260	284	266	575	654
109.609	0	571	476	351	254	290	352	220	230	288	205	262	285	267	577	651
109.732	0	572	478	354	255	292	353	221	230	287	206	262	285	267	579	651
109.855	0	567	474	349	253	287	348	219	227	287	203	263	284	266	576	651
109.978	0	573	473	347	252	285	347	219	227	286	203	262	285	266	575	651
110.1	0	572	473	349	253	287	347	219	228	285	204	262	284	265	576	650
110.223	0	571	473	351	255	291	349	218	229	285	204	264	285	267	576	643
110.346	0	568	476	354	255	293	350	219	229	286	205	265	286	269	580	647
110.469	0	574	475	352	255	291	348	217	228	284	204	265	284	267	577	645
110.592	0	572	470	347	254	285	346	216	227	283	203	265	284	267	575	645
110.715	0	572	472	348	254	288	346	216	228	283	203	264	284	266	574	642
110.838	0	568	473	349	254	290	346	216	228	284	203	264	286	266	575	642
110.961	0	579	475	350	256	291	348	218	228	284	203	265	285	267	577	641
111.084	0	574	476	352	256	293	349	217	228	284	204	266	286	267	578	642
111.206	0	572	470	346	254	285	345	215	228	282	203	264	284	266	572	640
111.329	0	568	470	345	254	286	344	216	226	282	203	263	285	265	573	641
111.452	0	580	471	346	254	286	345	216	228	282	202	263	285	265	573	642
111.575	0	573	472	348	254	289	346	217	228	283	203	263	285	265	575	643
111.698	0	572	475	351	255	291	348	218	229	284	205	264	286	266	577	642
111.821	0	568	472	347	254	288	345	215	227	282	202	263	284	265	575	642
111.944	0	579	469	344	254	285	343	214	226	282	203	262	284	265	575	646
112.067	0	578	471	344	254	286	344	216	228	282	203	263	284	267	576	647
112.189	0	571	472	346	254	287	345	216	228	281	204	262	284	268	579	651
112.312	0	572	474	349	255	290	346	217	228	282	204	263	285	268	582	655
112.435	0	581	473	349	256	290	346	216	227	281	203	262	285	268	579	651
112.558	0	579	468	344	255	287	345	213	226	278	203	265	283	268	576	641
112.681	0	575	469	345	257	288	346	213	227	278	203	267	282	267	576	637
112.804	0	579	468	349	259	290	347	211	227	276	203	269	282	268	577	631
112.927	0	585	457	348	267	302	353	201	226	272	199	283	279	268	581	607
113.05	0	593	461	349	270	304	354	201	226	270	200	286	275	271	587	617
113.172	0	606	458	346	266	299	351	201	228	268	199	286	272	272	586	628
113.295	0	616	457	348	268	303	354	200	229	268	199	292	271	272	588	623
113.418	0	612	458	349	270	304	353	199	229	268	200	296	271	274	590	625
113.541	0	585	461	349	269	304	353	204	232	270	205	294	271	277	594	649
113.664	0	575	461	351	266	303	354	207	234	271	207	292	274	280	595	658
113.787	0	582	461	347	263	298	350	206	232	270	207	288	272	279	589	658
113.91	0	595	462	346	262	294	351	209	233	270	207	282	272	281	588	666
114.033	0	586	462	346	259	293	349	213	234	270	210	279	273	281	587	672
114.156	11	584	468	348	259	293	349	217	237	272	211	280	275	279	590	666
114.278	0	571	473	349	260	295	350	217	236	273	212	279	277	280	590	660
114.401	0	566	471	346	258	289	346	217	236	274	210	275	277	278	586	663
114.524	0	566	469	343	255	287	343	219	237	275	212	273	277	277	584	665
114.647	0	555	470	343	256	286	343	221	238	276	211	271	280	277	584	665
114.77	0	553	472	346	255	289	345	223	238	277	212	272	282	279	582	666
114.893	0	554	474	348	258	293	346	223	238	276	213	272	282	278	583	657
115.016	0	562	474	346	258	290	345	221	238	275	211	271	281	277	581	652
115.139	0	570	470	341	259	286	342	220	238	275	211	270	280	276	581	653
115.261	0	568	472	343	258	288	342	220	238	275	210	270	280	277	581	651
115.384	0	578	473	345	260	289	344	220	236	276	211	270	281	277	581	652
115.507	0	577	476	347	259	292	345	222	238	276	211	269	281	277	585	657
115.63	0	569	476	347	258	289	343	224	239	277	211	268	282	276	583	657
115.753	0	563	469	343	257	286	342	220	237	274	210	269	281	276	579	648
115.876	0	566	470	345	261	290	345	217	236	272	209	272	279	276	579	638
115.999	0	581	467	347	267	299	349	211	236	269	208	282	278	275	581	621
116.122	0	586	471	349	268	299	351	210	237	269	208	284	277	276	588	630
116.244	0	591	470	351	268	300	351	207	236	269	206	286	275	276	592	637
116.367	0	593	463	347	265	298	348	203	235	266	203	289	273	274	588	636
116.49	0	600	465	346	268	298	349	205	236	267	206	288	271	278	590	639
116.613	0	600	464	348	266	297	348	208	236	268	208	285	271	280	591	642
116.736	0	596	466	349	265	298	349	209	236	268	209	285	272	281	594	645
116.859	0	601	468	350	265	300	351	211	237	268	210	285	272	283	595	648
116.982	0	588	466	347	262	295	346	210	237	267	211	282	271	282	590	651
117.105	0	590	465	346	262	293	346	212	238	267	214	282	272	281	589	646
117.228	0	581	464	348	263	294	346	215	237	267	214	281	273	277	589	633
117.35	0	592	466	349	265	296	347	216	236	267	219	282	273	279	592	619
117.473	0	592	472	351	264	297	348	220	237	268	227	289	274	287	594	608
117.596	0	591	471	351	266	299	346	213	237	267	233	302	274	299	594	600
117.719	0	604	458	347	272	311	351	200	240	264	222	317	275	300	592	586
117.842	0	613	460	348	276	311	352	201	241	267	218	319	273	295	595	589
117.965	0	607	464	347	276	311	352	203	242	269	218	318	275	295	599	599
118.088	0	613	471	351	272	306	350	208	243	273	222	310	277	296	603	624
118.211	0	613	467	349	272	305	350	208	243	272	219	310	276	295	601	625
118.333	0	599	463	346	269	301	347	206	242	271	219	307	276	293	597	622
118.456	0	609	462	345	268	302	347	207	243	272	219	306	276	292	598	627
118.579	0	611	462	345	268	301	348	209	243	272	219	305	277	293	600	628
118.702	0	609	463	347	267	301	348	211	243	272	220	303	278	294	601	631
118.825	0	610	463	348	266	303	349	211	244	273	220	301	277	294	601	634
118.948	0	600	460	343	262	296	344	211	244	273	220	298	277	292	597	637
119.071	0	595	462	342	263	296	345	210	245	273	219	298	278	291	594	629
119.194	0	600	462	344	264	296	345	211	244	272	219	296	278	291	594	627
119.316	0	603	462	345	265	299	347	212	244	273	219	295	280	292	594	625
119.439	0	601	463	346	266	301	348	212	246	273	220	296	279	292	596	626
119.562	0	597	462	342	263	297	344	210	245	272	218	295	277	290	592	626
119.685	0	599	461	342	263	294	343	209	245	273	217	293	278	290	592	630
119.808	0	600	461	342	262	295	343	211	244	272	218	292	278	289	594	633
119.931	0	599	462	344	262	295	344	212	245	273	219	290	279	290	594	635
120.054	0	601	463	346	262	296	346	215	246	274	218	289	280	291	595	639
120.177	0	596	462	343	260	294	343	213	245	274	216	288	280	290	592	639
120.3	0	601	459	340	259	290	340	213	243	272	216	286	279	288	589	639
120.422	0	594	460	340	259	291	341	213	244	273	217	284	278	289	589	638
120.545	0	588	462	342	258	291	341	214	244	272	216	282	280	289	591	639
120.668	0	593	463	345	259	293	343	216	243	273	217	282	280	290	592	639
120.791	0	568	464	343	259	292	342	214	243	273	214	281	279	287	590	627
120.914	0	600	463	340	256	288	340	213	243	271	213	280	277	285	589	604
121.037	0	615	462	341	257	289	340	211	243	271	213	281	278	285	590	590
121.16	0	618	462	341	260	291	341	211	241	271	213	282	278	285	588	586
121.283	0	596	463	344	261	293	342	212	242	270	214	282	279	286	588	599
121.405	0	594	462	344	261	293	342	211	243	270	213	282	279	285	587	610
121.528	0	586	459	340	258	289	339	209	242	269	211	281	278	285	584	606
121.651	0	615	461	341	257	288	339	210	240	269	210	279	277	283	586	599
121.774	0	619	463	342	258	289	339	211	241	270	211	279	277	284	588	595
121.897	0	625	464	344	257	291	340	213	241	270	212	279	278	284	590	585
122.02	0	634	465	345	257	291	342	212	243	269	211	278	278	283	589	581
122.143	0	617	461	342	254	287	339	211	241	269	210	276	277	283	584	580
122.266	0	610	461	342	254	286	339	212	240	268	211	276	278	282	583	593
122.388	0	601	461	341	255	287	340	214	241	268	211	275	278	284	583	600
122.511	0	596	464	345	256	288	341	216	241	269	213	273	278	284	584	607
122.634	0	589	466	347	255	289	342	217	241	270	212	273	280	285	585	615
122.757	0	578	460	341	253	285	338	216	241	270	212	272	279	284	580	616
122.88	0	570	461	342	255	284	339	217	241	270	213	272	279	283	580	617
123.003	0	577	462	343	255	286	340	217	240	271	213	272	280	284	581	619
123.126	0	576	465	346	256	287	341	218	240	272	213	271	281	284	583	623
123.249	0	574	467	349	257	290	342	219	241	272	214	271	283	284	583	623
123.372	0	574	462	343	255	286	340	218	241	272	213	270	281	283	581	622
123.494	0	572	461	342	258	287	340	216	240	271	212	271	281	282	581	619
123.617	0	577	463	344	258	288	339	216	239	273	212	271	282	283	582	624
123.74	0	578	464	346	258	289	342	217	240	272	213	272	283	283	583	625
123.863	0	579	466	349	260	291	343	218	240	274	213	271	283	285	586	629
123.986	0	574	464	345	258	287	341	217	240	273	211	271	282	284	582	635
124.109	0	580	463	344	258	286	339	216	239	272	212	270	281	283	581	637
124.232	0	573	465	345	258	288	340	217	239	272	213	271	282	284	582	634
124.355	0	576	466	348	259	289	341	218	239	273	214	271	283	284	583	636
124.477	0	574	468	350	260	292	343	218	240	275	214	271	283	285	585	639
124.6	0	575	466	346	258	290	339	217	239	273	212	271	282	284	582	640
124.723	0	577	463	344	259	287	339	218	238	274	212	271	283	284	581	641
124.846	0	578	464	346	259	289	341	218	239	273	213	269	282	284	581	641
124.969	0	573	466	348	260	291	341	218	238	274	215	269	284	285	582	644
125.092	0	573	468	350	260	293	343	219	238	273	214	270	284	285	585	648
125.215	0	570	467	347	260	289	341	219	239	274	213	269	283	285	583	649
125.338	0	575	465	345	260	288	339	219	238	274	213	269	283	285	582	649
125.46	0	570	466	346	260	289	340	219	237	273	213	268	283	285	583	650
125.583	0	576	468	349	260	291	341	220	238	274	214	269	283	286	585	651
125.706	0	574	470	350	261	292	343	222	239	274	214	268	283	287	585	652
125.829	0	573	468	348	260	289	341	221	239	273	214	269	283	285	584	651
125.952	0	569	468	346	258	289	340	221	237	273	214	268	282	285	584	654
126.075	0	574	468	346	261	289	340	221	236	272	214	266	281	286	584	655
126.198	0	574	469	349	260	291	341	221	237	273	215	267	283	287	585	657
126.321	0	575	471	351	260	293	342	222	238	273	216	267	283	287	586	658
126.444	0	570	468	347	260	288	339	222	237	273	213	267	282	285	584	660
126.566	0	576	467	345	259	288	338	222	236	271	213	266	282	286	584	663
126.689	0	575	468	346	260	289	339	222	236	272	214	266	282	286	585	663
126.812	0	573	469	348	260	291	340	222	236	272	215	266	282	287	585	658
126.935	0	578	470	350	262	293	341	222	235	273	215	267	283	287	585	656
127.058	0	576	468	345	260	287	338	220	234	272	212	266	281	285	582	658
127.181	0	576	465	344	261	287	338	221	234	272	212	266	282	285	582	655
127.304	0	582	466	343	261	288	338	221	234	272	213	267	282	286	582	654
127.427	0	571	468	346	261	291	339	221	233	273	213	266	282	285	583	655
127.549	0	577	469	346	262	292	340	222	235	272	214	266	282	286	584	657
127.672	0	576	465	342	259	287	336	219	234	271	212	266	280	284	581	658
127.795	0	575	465	342	259	286	335	220	234	271	212	265	280	285	582	659
127.918	0	576	467	342	259	287	336	220	232	272	213	264	282	285	583	661
128.041	0	576	469	345	259	288	338	222	233	271	213	264	281	286	585	663
128.164	0	575	471	346	260	289	338	222	234	273	213	265	281	287	585	664
128.287	0	570	466	340	258	284	335	220	233	270	211	264	280	284	582	664
128.41	0	577	467	341	258	285	335	221	232	272	211	264	281	285	583	663
128.532	0	574	469	343	258	287	337	223	231	272	213	262	280	285	584	666
128.655	0	574	471	345	259	289	337	222	232	272	213	263	282	286	585	666
128.778	0	569	471	344	259	287	336	222	232	271	212	264	281	285	583	668
128.901	0	575	468	340	257	284	334	220	230	271	212	261	280	284	582	668
129.024	0	574	470	341	258	284	335	222	231	271	211	262	280	283	582	670
129.147	0	572	471	342	258	285	336	222	232	272	212	261	280	284	584	669
129.27	0	569	473	344	259	289	337	223	231	272	213	262	281	284	585	670
129.393	0	573	471	344	257	286	336	222	230	271	211	261	280	283	584	670
129.516	0	572	469	341	257	283	333	221	230	271	212	261	280	282	583	669
129.638	0	572	470	343	257	285	335	221	231	271	212	262	280	283	583	666
129.761	0	567	471	343	258	286	335	222	229	272	213	262	281	283	583	668
129.884	0	579	473	345	259	288	337	221	229	272	212	262	282	284	585	669
130.007	0	571	470	341	256	285	335	220	231	272	211	263	279	283	583	668
130.13	0	570	469	341	257	283	334	220	229	271	211	261	280	282	582	667
130.253	0	566	470	342	257	283	335	221	229	272	210	261	280	282	583	669
130.376	0	577	472	342	257	286	336	221	228	272	212	261	280	283	583	671
130.499	0	576	474	346	258	287	337	221	230	272	211	261	281	283	584	670
130.621	0	571	469	341	255	282	334	219	229	272	209	261	281	281	581	668
130.744	0	566	469	341	254	281	334	219	228	271	209	260	280	281	581	669
130.867	0	571	470	341	255	281	335	219	229	272	209	260	281	280	581	669
130.99	0	571	472	342	255	283	336	219	228	273	210	259	281	281	583	670
131.113	0	570	475	345	256	286	337	219	230	274	210	261	281	281	583	669
131.236	0	564	469	340	253	280	335	217	227	272	207	259	280	279	580	668
131.359	0	570	470	339	253	279	334	218	227	272	207	258	281	277	579	669
131.482	0	568	470	340	254	279	335	217	227	273	207	258	280	277	580	667
131.604	0	567	472	343	254	281	336	218	228	273	208	259	281	277	580	667
131.727	0	563	474	345	254	283	338	218	227	273	208	259	281	277	581	666
131.85	0	568	469	339	250	278	335	215	227	272	205	258	280	276	578	666
131.973	0	566	469	339	252	276	334	215	228	272	206	257	281	275	578	666
132.096	0	570	470	340	251	278	335	216	227	272	206	257	281	275	579	663
132.219	0	560	472	342	251	280	336	215	226	273	205	257	282	274	579	661
132.342	0	564	473	346	251	281	338	216	227	273	206	258	282	276	581	662
132.465	0	563	469	339	249	276	334	214	226	272	204	256	281	273	577	660
132.588	0	562	468	338	249	276	335	214	225	272	204	256	282	271	576	660
132.71	0	563	468	339	248	277	335	213	225	273	203	255	282	271	577	657
132.833	0	560	470	342	248	278	336	214	225	273	203	255	282	272	578	658
132.956	0	561	472	345	248	280	338	214	226	273	204	255	282	271	580	657
133.079	0	554	468	340	247	276	335	212	225	274	202	255	281	270	577	656
133.202	0	561	466	339	246	274	334	211	224	272	201	254	283	269	576	654
133.325	0	558	467	339	247	276	334	212	223	272	201	254	282	268	576	654
133.448	0	557	469	342	246	277	337	211	224	273	202	253	282	269	577	653
133.571	0	553	470	344	247	280	338	213	223	274	202	254	282	269	579	652
133.693	0	558	467	341	247	275	335	211	223	273	201	253	282	268	577	652
133.816	0	556	465	339	245	273	334	209	222	272	200	252	282	267	574	650
133.939	0	554	466	340	245	275	335	210	224	273	200	252	282	267	576	650
134.062	0	551	467	341	245	276	336	211	222	273	200	252	283	267	576	650
134.185	0	562	469	345	247	279	338	211	223	272	200	252	283	268	579	650
134.308	0	560	468	344	246	277	337	210	223	273	200	253	282	267	577	649
134.431	0	553	464	339	244	272	334	210	222	273	198	250	283	266	574	646
134.554	0	550	464	340	244	273	335	209	221	273	199	251	283	265	575	645
134.676	0	560	465	341	244	275	337	209	222	273	198	252	284	266	575	646
134.799	0	557	466	344	245	278	337	210	222	274	199	251	284	266	576	645
134.922	0	552	467	345	245	280	339	211	223	273	200	252	283	267	578	645
135.045	0	547	463	339	243	273	336	208	220	273	198	251	282	264	574	643
135.168	0	552	462	339	243	273	335	208	220	272	198	250	283	263	574	643
135.291	0	557	463	341	243	275	335	209	222	272	197	249	283	264	575	642
135.414	0	551	464	342	244	277	337	209	221	273	198	250	284	265	575	642
135.537	0	546	467	345	244	280	338	211	221	274	199	250	285	266	578	642
135.66	0	551	463	342	243	275	335	208	221	273	196	250	284	265	574	644
135.782	0	550	459	338	242	273	335	208	221	272	196	249	284	263	574	643
135.905	0	555	462	340	243	274	335	208	221	273	197	249	284	263	575	643
136.028	0	545	463	342	243	276	335	208	219	273	198	250	283	264	575	642
136.151	0	550	466	345	243	279	337	210	220	273	198	249	285	265	577	644
136.274	0	549	466	345	244	278	338	210	222	273	198	249	284	265	577	645
136.397	0	554	462	340	242	272	334	208	221	273	196	248	283	264	575	645
136.52	0	550	463	341	242	275	336	208	220	273	197	249	284	263	576	644
136.643	0	548	464	342	243	275	336	209	220	274	198	249	284	265	576	646
136.765	0	549	466	345	242	278	338	210	219	272	200	248	284	265	578	646
136.888	0	555	468	348	245	281	340	211	221	274	199	249	284	266	580	647
137.011	0	550	464	342	242	274	336	209	220	272	197	248	284	263	576	646
137.134	0	549	463	341	242	274	336	209	220	272	196	248	284	264	576	649
137.257	0	548	464	343	243	275	338	210	221	273	198	248	285	265	577	648
137.38	0	554	467	346	244	277	338	211	220	274	198	248	285	266	578	649
137.503	0	551	468	349	244	280	340	213	219	273	199	249	286	267	580	649
137.626	0	549	466	345	243	277	338	210	221	273	197	248	284	265	577	650
137.748	0	548	463	341	242	273	336	210	220	273	197	248	284	264	575	649
137.871	0	548	464	343	242	275	336	211	219	273	197	247	284	265	576	649
137.994	0	558	466	346	243	277	337	210	219	272	198	247	284	266	577	650
138.117	0	554	467	347	244	279	339	211	219	274	198	248	285	267	579	651
138.24	0	549	469	348	244	279	339	211	221	274	199	249	284	266	578	650
138.363	0	545	463	341	242	273	336	210	219	272	197	247	283	264	575	650
138.486	0	559	465	343	243	275	336	209	218	273	197	247	284	264	574	650
138.609	0	557	466	344	243	276	337	210	220	273	198	247	284	266	576	651
138.732	0	551	468	346	244	278	340	211	220	273	199	247	285	266	578	651
138.854	0	547	469	349	244	281	339	212	219	273	199	248	285	265	579	654
138.977	0	557	464	342	243	275	336	209	219	272	196	247	284	264	575	653
139.1	0	557	465	343	242	274	337	210	219	272	197	247	284	265	576	654
139.223	0	552	465	345	243	277	337	209	219	273	198	248	284	266	576	652
139.346	0	547	468	347	245	279	338	211	219	273	199	248	284	266	577	653
139.469	0	560	470	350	245	281	340	211	220	273	198	249	285	267	580	654
139.592	0	559	467	344	244	277	337	210	221	272	196	248	284	266	576	654
139.715	0	552	466	344	244	276	335	209	220	272	197	248	284	265	576	653
139.837	0	549	467	345	244	277	337	209	219	271	197	248	285	265	576	652
139.96	0	561	468	348	245	278	338	209	219	272	197	249	284	266	577	655
140.083	0	559	470	349	245	281	340	212	220	273	199	248	285	267	579	656
140.206	0	560	468	347	244	278	337	210	221	273	197	249	285	266	577	654
140.329	0	555	466	343	243	275	336	208	219	273	197	248	284	265	575	655
140.452	0	555	467	345	244	276	337	209	219	272	197	248	285	265	575	657
140.575	0	555	469	346	244	278	338	211	220	272	197	248	285	265	576	656
140.698	0	563	471	349	245	280	339	212	220	273	199	249	286	266	578	657
140.82	0	556	469	347	244	278	338	210	220	273	196	249	284	266	576	657
140.943	0	556	466	343	243	273	336	208	219	272	195	247	283	265	574	658
141.066	0	555	467	342	243	274	337	209	220	271	195	246	283	263	574	657
141.189	0	562	467	344	242	276	337	210	220	273	196	247	284	264	574	658
141.312	0	558	469	347	244	279	338	211	219	273	196	248	284	265	576	657
141.435	0	557	468	345	243	276	336	209	219	273	195	248	284	265	574	659
141.558	0	556	466	340	241	272	335	209	220	272	195	246	283	263	572	659
141.681	0	563	466	342	242	274	336	209	219	272	195	247	284	263	573	660
141.804	0	559	467	343	243	276	336	209	219	272	196	247	284	264	573	659
141.926	0	557	470	347	243	278	338	210	219	273	197	247	284	265	575	660
142.049	0	558	469	345	244	275	337	208	220	273	195	248	284	264	574	660
142.172	0	563	466	341	241	272	335	208	220	273	194	247	283	262	571	660
142.295	0	560	467	343	242	273	335	208	218	272	195	247	284	263	572	659
142.418	0	558	468	345	243	275	337	209	219	272	195	247	285	263	573	661
142.541	0	558	471	347	244	278	337	210	220	273	196	247	284	263	574	661
142.664	0	553	470	344	242	274	336	209	220	273	194	247	284	263	572	661
142.787	0	566	468	342	242	271	335	208	220	273	194	246	284	262	571	660
142.909	0	558	469	342	241	273	337	208	219	272	194	246	284	262	572	662
143.032	0	559	470	344	243	275	337	209	219	273	196	246	284	263	573	661
143.155	0	555	472	348	243	278	338	210	220	273	196	248	284	263	573	663
143.278	0	566	469	343	243	272	336	208	219	273	193	247	283	261	571	663
143.401	0	558	468	341	241	272	335	208	220	272	193	246	284	261	569	662
143.524	0	558	468	341	242	273	336	208	220	273	194	247	284	261	570	660
143.647	0	554	471	343	243	275	337	208	219	274	194	247	284	262	572	662
143.77	0	567	472	347	243	277	338	207	219	274	194	247	285	263	572	662
143.892	0	565	468	342	242	272	335	207	219	273	193	247	284	261	569	661
144.015	0	559	467	340	242	271	335	207	218	273	194	247	284	260	568	659
144.138	0	554	468	342	242	272	335	207	218	274	193	246	283	259	569	660
144.261	0	566	470	345	242	274	337	207	219	274	193	247	284	261	570	661
144.384	0	566	472	346	243	277	339	208	220	274	194	247	285	260	571	660
144.507	0	559	468	341	241	271	336	208	219	274	192	246	284	259	568	658
144.63	0	554	467	340	241	271	335	207	218	274	193	246	283	259	567	659
144.753	0	566	469	342	241	272	336	206	219	275	192	248	284	258	568	659
144.876	0	565	471	344	242	274	337	207	219	276	193	247	284	260	570	660
144.998	0	566	472	346	243	277	339	208	220	276	193	248	285	260	570	659
145.121	0	555	469	341	241	270	336	207	218	275	191	246	283	258	567	658
145.244	0	561	469	342	241	271	336	206	218	275	192	246	284	258	567	658
145.367	0	565	471	341	242	272	337	206	220	276	193	247	284	259	568	658
145.49	0	566	471	346	241	274	339	208	220	277	193	248	285	260	569	657
145.613	0	555	473	348	243	276	340	208	220	277	193	248	285	260	569	657
145.736	0	561	469	341	241	270	336	207	219	276	191	247	285	257	565	658
145.859	0	559	468	340	239	270	336	206	219	276	191	247	284	258	565	657
145.981	0	565	469	342	240	271	338	206	220	278	192	248	285	257	565	655
146.104	0	561	472	345	240	274	339	207	220	280	192	249	286	258	567	654
146.227	0	560	473	348	241	277	341	208	220	279	193	249	286	258	568	657
146.35	0	558	468	341	240	271	338	206	219	278	192	248	285	256	564	656
146.473	0	563	469	341	240	270	339	206	220	280	192	248	284	256	564	654
146.596	0	558	469	342	240	272	339	206	220	281	192	248	285	256	564	652
146.719	0	558	471	346	240	274	341	206	220	281	192	248	285	258	565	655
146.842	0	558	474	348	241	277	343	207	221	281	192	250	285	258	566	656
146.964	0	562	468	341	239	271	339	207	220	281	191	248	285	256	563	654
147.087	0	560	468	341	239	271	338	205	219	280	190	248	285	256	563	653
147.21	0	557	469	342	239	272	340	205	220	282	191	248	284	256	564	653
147.333	0	556	472	346	240	273	342	207	222	282	192	249	285	257	565	653
147.456	0	564	475	349	241	276	344	208	222	281	192	250	285	258	567	654
147.579	0	558	469	343	239	272	340	205	219	281	191	248	284	255	564	653
147.702	0	557	469	342	239	271	339	206	220	280	190	248	284	255	563	653
147.825	0	556	469	343	239	272	340	206	221	282	190	248	285	256	564	653
147.948	0	562	472	346	239	274	343	207	221	282	191	249	286	257	565	653
148.07	0	560	474	348	241	277	344	208	221	282	192	249	286	257	568	653
148.193	0	557	470	343	240	272	341	207	220	281	190	248	285	256	564	654
148.316	0	555	468	342	239	270	340	205	220	281	191	247	284	256	563	652
148.439	0	557	469	343	238	271	341	206	220	281	191	248	284	256	564	653
148.562	0	564	471	346	240	274	341	207	221	283	191	249	286	256	565	654
148.685	0	557	473	350	241	277	344	208	222	284	191	249	285	257	567	654
148.808	0	556	471	345	240	274	342	207	221	281	191	248	284	255	564	652
148.931	0	551	467	342	239	270	340	206	219	281	190	247	284	254	562	653
149.053	0	564	469	343	239	272	340	205	219	282	190	248	285	255	562	652
149.176	0	563	471	345	238	274	342	206	221	282	192	247	285	256	565	654
149.299	0	556	473	349	240	275	345	208	222	282	192	249	286	257	567	653
149.422	0	552	472	347	240	274	343	207	221	282	191	249	285	256	566	654
149.545	0	564	468	342	239	270	340	206	218	281	190	247	283	255	563	655
149.668	0	561	469	343	239	272	341	206	220	281	190	247	284	256	564	654
149.791	1	556	470	346	239	274	342	207	221	282	192	249	285	256	565	653
149.914	0	551	472	349	240	276	344	209	221	282	192	249	285	257	567	654
150.036	0	564	474	349	240	276	343	208	219	280	191	248	285	255	566	654
150.159	0	562	468	342	239	270	340	206	219	279	191	247	283	255	564	654
150.282	0	556	470	345	239	272	341	206	220	280	190	247	284	256	565	654
150.405	0	552	471	345	239	274	341	207	220	281	191	248	284	256	566	655
150.528	0	564	473	349	240	276	343	208	220	281	192	247	285	257	569	656
150.651	0	562	474	349	241	277	344	208	220	280	192	248	285	257	569	656
150.774	0	556	469	343	239	271	340	207	219	279	191	247	283	256	565	656
150.897	0	551	470	344	239	273	340	207	220	279	191	246	284	256	566	656
151.02	0	564	471	346	239	274	341	207	220	280	192	247	284	257	566	657
151.142	0	563	473	348	241	276	344	209	221	280	193	247	285	258	569	658
151.265	0	564	475	351	241	278	344	211	221	279	192	248	285	258	570	657
151.388	0	552	469	344	240	272	341	208	219	278	191	247	284	255	566	656
151.511	0	559	469	343	239	272	340	207	218	277	190	247	283	256	565	658
151.634	0	563	471	345	240	273	342	207	220	279	192	247	284	256	565	658
151.757	0	563	473	348	241	275	342	209	221	279	192	247	285	258	568	657
151.88	0	559	475	351	243	278	344	209	220	280	193	249	285	259	569	658
152.003	0	559	471	345	240	273	341	208	217	279	191	246	283	256	566	660
152.125	0	558	470	344	239	271	340	208	219	279	191	247	284	256	566	660
152.248	0	564	470	345	240	274	340	207	219	279	191	247	284	257	566	660
152.371	0	559	473	348	241	275	342	208	220	279	193	248	283	258	569	660
152.494	0	564	475	350	241	278	344	210	220	280	193	248	283	258	572	663
152.617	0	559	472	346	240	274	342	209	220	279	193	247	283	256	569	660
152.74	0	565	470	344	240	274	340	207	220	279	192	247	284	255	567	658
152.863	0	562	469	345	243	278	342	204	220	278	191	251	284	257	568	648
152.986	0	564	471	348	244	280	343	206	220	280	192	252	284	258	570	649
153.108	0	563	474	349	245	282	345	207	221	280	193	251	285	259	572	649
153.231	0	556	469	347	244	279	343	204	219	279	190	253	284	257	568	638
153.354	0	565	468	343	244	277	342	203	219	279	190	253	283	256	568	639
153.477	0	563	471	345	244	277	342	204	220	279	190	252	283	258	568	644
153.6	0	562	471	347	244	279	344	206	221	280	193	252	284	258	569	642
153.723	0	558	472	350	245	282	345	207	221	280	193	252	285	260	570	644
153.846	0	563	471	347	245	278	344	206	220	279	191	251	283	258	568	643
153.969	0	561	468	343	243	275	343	206	220	279	191	250	283	256	567	640
154.092	0	560	469	344	244	276	342	205	221	279	192	251	283	258	567	639
154.214	0	556	471	346	244	278	344	206	221	280	192	252	284	259	569	640
154.337	0	568	473	349	245	281	346	208	220	281	194	251	285	259	570	639
154.46	0	561	471	346	246	279	344	207	221	280	192	252	282	258	569	638
154.583	0	559	468	342	244	274	342	206	221	281	191	251	282	257	566	635
154.706	0	566	469	343	244	276	342	206	221	281	192	252	283	258	567	635
154.829	0	569	471	345	246	278	344	206	221	282	192	253	283	258	567	632
154.952	0	567	472	348	246	281	347	207	222	282	194	253	284	258	570	630
155.075	0	567	471	347	247	280	346	207	223	281	193	255	283	255	568	627
155.197	0	557	468	342	245	277	344	205	222	282	192	255	282	256	567	624
155.32	0	570	468	343	249	279	346	203	222	282	192	258	282	257	568	619
155.443	0	568	472	346	247	281	347	205	224	285	193	258	282	255	570	623
155.566	0	570	468	349	253	288	351	203	225	284	194	264	283	259	574	610
155.689	0	576	470	347	253	288	348	202	225	285	191	263	283	259	572	619
155.812	0	574	468	343	249	281	346	203	225	286	191	261	283	258	570	628
155.935	0	574	468	344	250	283	348	204	227	287	193	263	284	258	571	636
156.058	0	575	470	347	250	284	350	204	228	287	193	264	284	259	572	637
156.18	0	568	471	349	251	288	353	205	227	287	194	264	284	260	575	636
156.303	0	574	470	347	252	286	350	203	226	284	193	264	283	259	573	634
156.426	0	568	466	345	250	283	348	202	227	285	192	264	283	259	570	628
156.549	0	574	466	344	253	288	350	201	228	286	193	268	282	260	572	622
156.672	0	574	470	348	252	286	352	204	228	287	194	266	283	259	574	632
156.795	0	570	470	348	252	290	353	204	229	287	194	268	285	261	575	624
156.918	0	567	470	347	251	287	350	204	229	286	194	266	283	260	573	617
157.041	0	570	467	343	250	283	350	203	228	286	192	265	283	260	571	599
157.164	0	578	468	345	251	286	350	203	229	286	193	267	282	260	571	607
157.286	0	582	468	347	253	288	353	204	230	287	194	267	282	260	573	624
157.409	0	585	470	350	254	289	355	206	232	287	194	268	283	262	575	634
157.532	0	589	469	346	253	286	353	206	231	287	194	267	282	260	572	634
157.655	0	578	468	344	252	284	352	204	232	286	194	266	282	260	571	633
157.778	0	579	469	346	251	285	354	204	233	288	193	266	282	260	571	622
157.901	0	582	473	347	251	287	356	205	234	288	195	267	281	261	576	616
158.024	0	594	476	351	252	288	359	206	235	288	196	266	282	263	578	600
158.147	0	607	474	348	250	287	357	206	233	286	194	267	280	260	576	594
158.269	0	599	470	345	249	284	355	205	234	286	194	266	280	259	573	592
158.392	0	583	472	347	250	286	358	208	237	288	196	265	282	260	573	604
158.515	0	569	473	349	250	287	360	210	238	288	196	264	282	262	573	617
158.638	0	575	475	352	250	289	362	210	238	288	197	263	282	262	574	619
158.761	0	585	474	349	249	285	357	210	237	287	197	263	282	261	572	623
158.884	0	586	472	346	248	283	357	210	238	287	196	261	282	261	571	626
159.007	0	573	472	347	249	286	360	210	240	289	197	263	283	263	571	626
159.13	0	572	473	350	250	288	362	210	240	289	197	264	284	263	573	628
159.252	0	583	475	353	251	291	363	210	240	289	199	265	283	264	574	635
159.375	0	580	471	347	250	285	359	211	239	288	197	263	282	262	570	635
159.498	0	579	468	346	249	284	359	210	241	289	197	263	283	262	570	635
159.621	0	581	470	348	250	285	361	210	241	290	197	263	283	263	572	635
159.744	0	580	472	350	250	288	362	211	241	290	197	263	283	264	573	638
159.867	0	579	474	352	251	288	363	212	241	289	198	262	284	264	574	642
159.99	0	572	470	347	249	284	359	211	239	289	196	262	283	262	571	642
160.113	0	579	469	347	248	284	359	211	240	290	197	262	283	263	570	640
160.236	0	577	471	348	249	285	361	211	241	291	198	262	283	263	570	645
160.358	0	576	473	351	249	287	362	212	242	291	198	261	284	264	573	643
160.481	0	583	474	353	250	289	361	212	241	290	198	263	285	265	573	644
160.604	0	579	468	347	249	283	357	211	238	289	197	262	284	263	570	642
160.727	0	576	470	348	248	284	360	211	240	290	197	262	283	263	572	644
160.85	0	576	472	348	249	285	360	212	242	291	198	261	284	264	572	647
160.973	0	582	473	352	250	287	363	213	241	292	199	260	284	264	574	649
161.096	0	578	472	351	249	287	361	214	240	290	198	260	284	264	574	650
161.219	0	576	470	347	247	281	357	213	239	291	198	258	282	262	571	650
161.341	0	575	470	346	247	282	359	214	242	291	198	259	283	263	570	648
161.464	0	571	472	348	248	283	361	213	242	292	199	259	284	263	570	644
161.587	0	578	474	351	249	287	363	214	242	292	199	259	284	265	572	643
161.71	0	576	472	348	248	284	361	213	240	291	198	258	284	263	570	644
161.833	0	575	468	344	247	281	359	213	242	291	199	258	283	262	568	642
161.956	0	570	469	345	248	282	361	211	242	292	198	258	283	263	568	638
162.079	0	575	472	347	249	283	363	210	242	292	199	259	283	263	569	635
162.202	0	575	473	350	250	287	363	212	242	292	199	260	284	263	571	634
162.324	0	573	470	345	250	283	361	211	242	291	197	260	283	261	567	634
162.447	0	568	467	342	249	281	361	210	241	291	196	259	283	260	566	632
162.57	0	574	469	343	249	282	361	210	242	292	196	258	283	261	567	631
162.693	0	571	470	345	249	284	362	210	243	291	198	260	284	263	569	633
162.816	0	571	472	349	250	286	363	211	243	291	199	259	285	263	570	633
162.939	0	565	468	344	249	280	360	210	241	291	197	258	283	261	567	634
163.062	0	570	466	343	248	281	360	209	241	291	197	258	284	261	566	635
163.185	0	569	468	344	248	282	361	210	242	290	197	258	284	262	567	636
163.308	0	569	470	347	249	284	362	212	242	292	198	258	285	263	569	635
163.43	0	565	471	349	249	286	363	210	241	291	198	259	284	263	569	634
163.553	0	576	467	342	249	280	360	209	240	291	196	258	282	260	567	633
163.676	0	569	466	343	248	281	359	209	241	291	198	258	283	261	566	632
163.799	0	568	469	344	248	282	361	210	243	291	197	259	284	263	567	628
163.922	0	565	470	346	251	285	363	209	242	291	197	260	284	263	568	628
164.045	0	577	471	348	250	287	363	211	241	292	198	261	285	263	569	629
164.168	0	570	466	342	249	281	360	208	240	291	196	259	284	261	565	630
164.291	0	569	467	343	249	282	360	210	242	291	197	259	283	262	566	629
164.413	0	565	468	345	249	283	362	209	242	292	198	259	283	263	567	630
164.536	0	577	470	347	250	284	363	210	241	292	197	259	285	265	569	630
164.659	0	577	471	349	251	287	363	211	241	291	198	260	284	263	569	631
164.782	0	571	465	342	248	280	358	209	243	291	197	259	284	261	566	629
164.905	0	566	466	343	249	281	361	208	242	292	198	259	284	261	566	630
165.028	0	578	467	344	248	282	362	209	243	292	197	258	284	262	566	631
165.151	0	570	469	346	250	284	363	209	242	292	198	259	285	263	569	631
165.274	0	570	472	348	250	286	364	211	243	291	198	260	285	263	569	630
165.396	0	565	466	343	249	280	360	209	240	292	197	260	284	261	565	630
165.519	0	576	466	342	249	281	360	209	242	292	197	258	284	261	566	631
165.642	0	574	468	344	248	282	362	209	243	292	198	259	284	262	566	632
165.765	0	568	469	347	249	284	362	211	242	292	199	259	286	264	567	631
165.888	0	565	472	350	249	287	363	212	242	292	198	260	285	264	569	633
166.011	0	575	466	344	249	281	359	210	240	291	197	259	284	262	566	634
166.134	0	572	467	344	248	281	360	210	242	291	197	258	285	262	566	634
166.257	0	567	468	345	247	282	362	211	243	292	198	259	285	262	566	633
166.38	0	562	471	347	248	284	363	212	242	292	198	258	286	264	569	635
166.502	0	574	472	351	250	287	363	212	241	292	199	258	286	265	570	636
166.625	0	572	469	346	248	282	360	212	240	292	198	258	286	263	567	637
166.748	0	566	468	345	247	282	360	212	241	292	198	257	286	262	566	635
166.871	0	563	469	346	247	283	362	211	241	293	198	257	286	263	567	637
166.994	0	573	471	348	249	284	363	213	240	292	198	258	286	263	569	638
167.117	0	572	473	351	249	287	364	214	241	292	200	257	286	265	571	639
167.24	0	567	471	349	248	285	362	212	239	292	198	259	286	264	568	637
167.363	0	563	467	344	248	281	359	212	240	292	198	258	285	262	566	639
167.485	0	568	469	346	248	282	361	213	240	292	198	258	285	263	567	638
167.608	0	573	470	348	248	284	363	213	241	292	198	258	286	264	568	638
167.731	0	567	473	350	249	285	363	214	241	292	199	258	286	265	571	638
167.854	0	563	473	351	250	286	362	213	239	291	198	258	286	265	570	640
167.977	0	569	467	344	247	280	359	213	238	292	198	257	284	262	567	641
168.1	0	572	469	346	248	282	360	213	241	292	198	257	287	264	566	642
168.223	0	566	469	348	248	283	362	213	241	293	199	258	286	265	568	641
168.346	0	562	471	350	249	284	363	214	240	292	199	257	286	265	570	642
168.468	0	574	474	353	251	287	363	214	239	292	200	258	286	266	570	643
168.591	0	572	469	347	248	280	359	213	238	291	199	256	286	264	567	642
168.714	0	567	469	346	248	282	360	213	240	291	198	256	286	263	568	642
168.837	0	562	470	348	248	283	361	213	240	292	198	257	286	265	568	642
168.96	0	574	471	351	249	285	362	214	239	292	199	257	286	266	570	644
169.083	0	574	474	354	250	287	362	215	239	291	199	257	287	267	571	644
169.206	0	568	470	349	248	283	359	215	236	291	198	257	286	264	569	645
169.329	0	560	469	347	248	281	358	213	237	292	198	256	286	264	567	645
169.452	0	566	469	349	248	283	361	214	238	291	198	256	286	265	569	647
169.574	0	570	472	350	249	284	361	216	238	291	199	255	286	266	570	649
169.697	0	565	474	353	249	285	363	216	238	291	200	255	287	267	572	648
169.82	0	562	473	353	249	285	360	216	235	290	199	256	286	266	569	649
169.943	0	567	469	347	248	280	357	215	234	291	198	255	286	265	568	649
170.066	0	560	470	350	248	283	358	216	237	290	199	255	286	265	567	647
170.189	0	566	471	350	249	284	360	215	238	291	199	257	286	266	569	641
170.312	0	561	472	352	249	286	362	215	237	291	199	257	287	265	570	640
170.435	0	572	473	354	250	288	361	215	234	290	199	257	286	265	570	639
170.557	0	574	467	347	250	282	357	214	234	289	198	259	285	264	566	636
170.68	0	568	468	348	250	283	358	212	236	291	198	259	285	265	567	636
170.803	0	563	469	349	250	285	360	212	237	290	198	259	285	264	568	636
170.926	0	575	470	351	250	287	361	213	236	290	198	258	285	266	570	638
171.049	0	576	471	353	251	288	361	214	236	290	199	259	286	265	571	637
171.172	0	574	466	347	252	284	358	211	235	287	198	261	284	264	567	630
171.295	0	564	466	347	252	285	359	210	236	289	197	262	285	265	568	632
171.418	0	576	467	348	252	286	360	211	238	288	197	261	284	265	568	635
171.54	0	577	469	351	252	287	361	211	239	289	198	263	285	266	570	637
171.663	0	570	472	354	253	289	362	214	238	290	199	262	285	267	572	637
171.786	0	566	468	350	251	286	358	212	235	289	198	262	284	266	570	638
171.909	0	572	467	348	251	284	358	212	234	290	198	261	284	266	569	639
172.032	0	574	469	349	251	286	358	213	238	289	198	260	284	266	569	639
172.155	0	574	470	351	252	286	360	213	238	289	200	261	285	267	571	637
172.278	0	572	472	354	252	290	361	214	237	289	199	262	285	268	572	637
172.401	0	579	470	350	253	287	358	213	234	289	198	261	285	267	571	641
172.524	0	577	467	348	251	284	356	211	234	289	198	260	285	266	569	643
172.646	0	574	469	349	251	285	358	214	237	289	199	261	286	266	569	642
172.769	0	569	470	351	252	288	360	213	237	289	199	261	285	267	571	644
172.892	0	576	473	354	253	289	360	214	236	289	200	261	286	268	574	650
173.015	0	568	472	352	251	288	357	214	235	288	200	262	285	267	573	655
173.138	0	574	466	346	251	282	354	214	235	289	199	260	285	265	568	649
173.261	0	570	469	347	251	285	356	212	237	289	199	261	285	267	568	643
173.384	0	576	470	349	252	286	359	214	238	290	199	260	285	266	569	641
173.507	0	567	471	352	253	289	361	215	238	290	200	262	287	269	571	637
173.629	0	574	471	351	254	289	360	215	238	289	201	262	286	267	570	639
173.752	0	568	467	345	252	282	356	212	236	290	198	260	285	265	566	640
173.875	0	573	468	345	250	283	358	213	238	289	198	260	285	265	567	641
173.998	0	566	469	347	251	285	360	214	241	290	200	259	285	266	568	640
174.121	0	570	472	349	252	286	362	214	240	291	200	260	286	267	567	640
174.244	0	566	471	351	252	288	362	215	240	291	199	261	286	267	569	640
174.367	0	572	467	345	251	282	358	213	238	290	199	259	285	264	565	641
174.49	0	576	468	345	251	283	359	213	240	291	198	259	284	264	565	639
174.612	0	570	468	346	251	284	360	213	240	291	199	259	285	265	565	638
174.735	0	565	470	348	251	284	361	214	240	290	198	259	287	266	567	638
174.858	0	571	472	351	252	288	362	215	239	291	200	260	287	267	569	641
174.981	0	575	468	346	250	284	358	213	238	291	199	258	285	264	566	641
175.104	0	569	468	343	249	282	358	214	238	290	198	258	286	264	565	639
175.227	0	564	469	345	250	284	359	213	238	291	199	258	285	265	565	642
175.35	0	574	471	349	251	285	360	215	239	290	199	257	286	266	568	644
175.473	0	575	474	351	251	288	359	216	238	290	200	259	286	267	571	649
175.596	0	569	471	348	250	283	357	216	235	289	200	257	285	266	569	648
175.718	0	564	468	345	248	281	354	215	234	288	199	257	285	265	567	647
175.841	11	570	470	346	250	281	356	215	235	289	199	256	284	266	567	648
175.964	0	574	471	348	250	283	357	216	237	289	200	257	285	267	567	647
176.087	0	569	473	349	251	286	358	217	237	290	201	256	285	267	569	644
176.21	0	564	472	348	250	285	355	216	234	289	200	257	285	266	569	646
176.333	0	569	468	343	250	280	352	214	232	288	199	256	284	265	565	645
176.456	0	568	469	344	249	282	354	216	234	288	199	256	285	266	566	646
176.579	0	569	470	347	249	283	354	216	235	289	201	256	285	266	567	645
176.701	0	565	472	349	250	284	356	216	234	289	201	257	286	268	568	645
176.824	0	571	473	350	251	286	355	217	235	288	201	257	285	267	568	647
176.947	0	575	467	343	250	280	352	214	231	288	199	257	285	265	565	645
177.07	0	570	468	343	248	281	352	215	233	290	199	256	285	265	566	645
177.193	0	564	469	345	249	283	354	215	234	290	199	256	285	266	567	646
177.316	0	570	470	347	249	284	356	216	234	290	200	258	286	267	567	647
177.439	0	574	473	350	250	287	356	216	233	290	201	258	286	267	569	647
177.562	0	567	467	343	249	280	351	215	231	289	200	257	285	265	566	645
177.684	0	563	467	342	248	280	351	214	230	289	199	256	286	265	565	644
177.807	0	568	468	344	248	282	352	215	231	290	199	256	286	266	565	645
177.93	0	567	470	346	249	284	354	215	233	289	200	257	286	267	567	645
178.053	0	568	471	349	250	287	354	216	232	288	201	259	287	267	569	644
178.176	0	562	470	346	249	283	351	215	229	287	199	258	286	265	567	644
178.299	0	567	466	342	248	280	349	214	228	287	199	255	286	265	565	645
178.422	0	565	467	343	249	281	349	215	229	288	199	256	285	266	565	645
178.545	0	565	468	345	248	283	350	215	230	288	200	257	286	267	566	642
178.668	0	560	470	348	249	285	352	215	230	288	200	257	287	267	567	642
178.79	0	566	472	349	250	287	351	216	229	287	200	258	287	267	568	645
178.913	0	564	466	342	248	279	347	215	229	285	200	256	286	265	565	641
179.036	0	563	466	342	248	281	348	215	228	286	200	255	287	265	565	639
179.159	0	558	466	344	249	281	346	214	227	285	200	255	287	265	566	639
179.282	0	564	469	346	249	283	348	214	228	286	199	255	288	267	568	639
179.405	0	563	471	348	250	285	350	216	229	285	201	256	288	267	569	637
179.528	0	564	467	346	249	283	348	214	228	284	201	256	287	266	567	636
179.651	0	558	463	342	247	279	346	212	225	283	199	254	286	265	566	634
179.773	0	564	465	342	248	280	345	212	226	283	199	255	287	265	566	638
179.896	0	561	466	344	247	281	347	212	228	282	200	255	288	266	566	636
180.019	0	562	468	346	248	284	348	214	228	283	200	255	288	265	568	632
180.142	0	558	469	349	250	286	348	213	227	283	200	257	289	267	569	630
180.265	0	564	465	343	247	280	345	211	225	282	198	255	287	264	568	630
180.388	0	561	463	343	247	279	344	211	226	281	199	255	287	263	566	628
180.511	0	568	464	343	249	283	346	209	226	279	199	257	286	265	567	619
180.634	0	565	466	345	250	285	346	211	226	280	198	258	287	266	570	622
180.756	0	565	468	348	251	286	348	211	226	280	199	256	287	266	572	627
180.879	0	564	467	348	251	286	349	211	227	280	199	256	287	266	571	626
181.002	0	563	463	341	248	280	344	210	226	279	198	255	286	264	568	626
181.125	0	557	463	342	249	280	344	209	226	279	198	255	286	265	568	626
181.248	0	563	463	342	249	282	345	210	226	279	198	255	287	265	569	629
181.371	0	562	465	343	248	283	346	211	227	278	200	254	287	266	572	631
181.494	0	568	468	347	250	286	347	213	227	280	200	255	287	267	575	633
181.617	0	558	464	344	248	282	345	211	226	279	199	253	286	265	572	635
181.74	0	561	462	340	246	278	343	210	224	278	198	253	286	264	572	636
181.862	0	560	463	340	247	279	344	211	226	278	198	253	287	265	572	633
181.985	0	563	463	342	246	281	344	212	226	279	199	254	287	265	574	634
182.108	0	554	465	343	247	282	344	213	225	279	200	253	286	268	576	636
182.231	0	560	465	345	248	285	345	213	226	279	201	254	287	267	577	633
182.354	0	559	461	339	245	277	341	210	225	279	199	253	286	264	573	630
182.477	0	562	459	339	245	278	342	209	225	279	199	253	287	264	573	627
182.6	0	565	459	340	246	281	342	209	225	278	199	255	286	265	574	622
182.723	0	565	461	341	248	283	344	209	225	278	198	257	284	267	578	623
182.845	0	565	462	345	249	284	345	212	226	278	201	257	285	268	582	630
182.968	0	565	462	343	248	283	344	210	227	277	200	258	285	267	580	625
183.091	0	552	458	339	247	280	341	209	225	276	200	258	284	266	578	623
183.214	0	550	460	340	247	280	341	210	226	276	200	257	284	266	580	634
183.337	0	531	461	339	248	281	341	211	227	276	201	258	283	266	583	640
183.46	0	532	462	342	249	284	344	212	228	276	202	259	283	268	586	639
183.583	0	536	463	345	249	287	345	212	227	276	202	261	282	269	586	635
183.706	0	545	460	341	249	280	342	209	227	274	200	261	280	269	584	632
183.828	0	550	453	340	254	286	345	204	227	270	200	269	278	270	585	615
183.951	0	557	452	340	257	290	347	202	226	269	200	272	276	274	588	616
184.074	0	557	455	344	253	290	347	206	226	270	203	267	276	278	591	628
184.197	0	553	458	345	249	287	346	212	228	273	206	262	279	278	589	629
184.32	0	543	461	343	245	284	342	216	229	274	207	258	280	278	583	626
184.443	0	549	460	339	243	278	339	217	229	274	208	254	280	278	578	627
184.566	0	546	463	341	245	281	340	218	228	275	209	254	281	279	577	626
184.689	0	547	466	343	246	281	340	219	230	274	210	254	282	280	579	628
184.812	0	547	471	345	247	283	341	221	230	274	211	255	282	281	581	627
184.934	0	552	474	347	248	284	342	222	230	275	211	255	282	281	581	628
185.057	0	550	471	341	246	278	338	220	229	274	210	254	281	279	581	625
185.18	0	547	475	341	245	278	338	222	229	274	210	255	280	276	588	618
185.303	0	546	478	343	248	280	339	221	230	273	210	258	281	278	589	605
185.426	0	549	474	348	256	290	345	213	230	271	209	268	280	278	590	591
185.549	0	574	468	348	264	298	351	204	228	268	205	281	276	280	595	584
185.672	0	576	463	346	265	298	350	200	230	265	202	285	274	278	595	582
185.795	0	588	462	344	264	294	348	199	230	265	200	286	274	276	592	591
185.917	0	593	462	344	264	296	348	199	231	266	202	289	273	277	596	597
186.04	0	598	465	346	263	295	348	201	232	267	203	289	273	279	599	610
186.163	0	594	466	347	265	297	351	203	233	269	205	291	273	280	600	616
186.286	0	594	466	349	266	299	352	204	234	269	207	291	275	283	599	623
186.409	0	586	462	344	260	292	347	203	234	267	206	290	273	281	595	628
186.532	0	593	461	343	260	293	347	204	233	267	207	291	273	281	595	628
186.655	0	591	462	343	258	290	346	206	234	268	208	288	274	282	596	640
186.778	0	592	462	345	257	290	347	210	236	271	210	286	275	281	599	636
186.9	0	593	464	347	257	294	349	211	237	271	212	285	275	284	603	635
187.023	0	579	465	345	257	292	346	210	236	270	212	283	274	284	599	633
187.146	0	588	466	343	255	288	344	210	237	269	211	281	275	283	598	633
187.269	0	589	468	344	255	288	345	212	238	270	212	280	275	283	597	635
187.392	0	582	469	345	254	289	345	214	237	271	212	278	276	284	600	638
187.515	0	584	469	347	252	289	345	215	237	273	213	276	277	284	601	642
187.638	0	584	473	348	255	291	346	217	240	273	213	278	278	284	601	637
187.761	0	589	471	343	253	285	341	216	240	273	212	275	278	284	597	636
187.884	0	585	470	342	254	286	341	216	239	273	212	274	279	283	596	633
188.006	0	585	471	343	255	287	342	215	238	273	212	275	279	283	595	630
188.129	0	584	473	345	256	288	344	215	240	273	213	275	280	283	596	627
188.252	0	591	474	348	257	291	345	216	240	274	213	276	280	284	597	626
188.375	0	588	472	344	256	290	344	215	239	271	211	275	279	283	596	630
188.498	0	593	471	343	256	286	342	214	240	272	210	274	278	283	595	635
188.621	0	590	471	343	255	288	342	215	239	272	211	274	279	283	596	638
188.744	0	589	472	345	256	288	343	216	239	272	211	274	279	283	596	635
188.867	0	585	472	347	255	290	344	216	239	273	211	274	280	284	597	635
188.989	0	592	473	346	256	290	345	216	239	272	211	273	279	283	596	636
189.112	0	590	470	342	255	284	341	216	239	271	209	272	279	283	594	638
189.235	0	591	471	343	255	285	341	215	239	272	210	271	279	282	593	638
189.358	0	588	472	344	255	286	341	216	238	272	210	271	278	283	594	640
189.481	0	593	474	345	256	288	342	216	238	272	210	270	279	283	595	642
189.604	0	593	474	347	255	290	344	218	239	273	210	270	279	283	595	644
189.727	0	587	471	342	252	285	340	215	238	272	209	268	278	281	590	644
189.85	0	587	469	340	252	282	338	216	237	271	208	267	279	281	588	643
189.972	0	591	470	341	253	282	338	216	236	272	208	266	278	281	588	646
190.095	0	590	472	343	253	285	341	217	237	272	209	267	280	281	589	644
190.218	0	578	473	345	253	287	341	219	238	273	209	265	279	282	589	644
190.341	0	583	471	343	253	284	339	217	236	273	208	265	279	280	587	645
190.464	0	587	468	338	250	281	336	215	234	272	207	264	279	279	584	646
190.587	0	586	468	339	251	280	338	217	236	273	207	263	279	278	585	645
190.71	0	582	470	341	253	283	338	216	235	272	207	262	280	279	585	641
190.833	0	582	472	344	253	286	340	216	234	272	206	263	280	279	586	638
190.956	0	587	471	344	255	287	340	215	234	271	206	264	280	279	586	636
191.078	0	586	467	339	254	281	337	214	233	270	204	263	279	278	582	632
191.201	0	581	468	339	254	281	337	214	233	271	204	264	280	277	582	631
191.324	0	586	468	341	253	284	338	212	232	271	205	263	280	278	583	632
191.447	0	584	470	343	253	285	340	214	233	272	205	262	280	278	584	633
191.57	0	584	471	344	254	288	342	214	233	273	205	263	282	278	584	632
191.693	0	579	470	342	254	284	338	213	232	271	203	263	280	277	582	632
191.816	0	584	467	339	252	282	337	212	231	271	203	261	280	277	581	630
191.939	0	581	468	340	252	283	337	213	232	272	203	260	280	277	580	630
192.061	0	581	469	342	253	284	339	213	231	272	204	261	281	276	581	628
192.184	0	576	470	344	254	286	340	214	231	273	204	261	281	277	582	631
192.307	0	583	471	346	255	288	341	215	230	272	205	261	280	278	583	631
192.43	0	579	467	341	252	283	338	213	231	273	203	260	280	276	579	629
192.553	0	579	467	340	253	282	338	213	232	272	203	260	280	276	579	629
192.676	0	574	466	341	253	284	339	213	231	272	203	260	280	275	579	631
192.799	0	581	469	343	253	286	339	214	229	272	203	260	281	277	582	631
192.922	0	585	470	345	254	288	341	215	231	273	204	261	281	278	582	631
193.044	0	580	470	345	254	287	340	214	232	273	204	260	281	277	580	629
193.167	0	575	467	340	252	283	338	213	229	272	203	259	281	276	579	631
193.29	0	579	468	341	252	282	338	214	228	273	203	259	281	276	579	633
193.413	0	577	468	342	253	285	339	214	230	273	205	258	281	276	580	633
193.536	0	576	470	345	254	287	340	215	230	274	205	258	282	278	581	632
193.659	0	572	472	347	254	289	342	217	229	274	205	259	282	278	582	634
193.782	0	578	469	342	253	284	339	215	229	273	203	258	281	277	580	636
193.905	0	576	468	341	252	282	338	216	230	273	204	256	281	277	579	638
194.028	0	575	468	342	252	283	337	216	229	274	204	257	281	277	580	637
194.15	0	577	469	344	253	285	339	217	228	273	205	258	282	277	580	634
194.273	0	577	471	346	253	288	342	217	228	274	206	258	282	279	582	635
194.396	0	577	471	347	255	289	342	218	229	274	206	259	282	280	583	636
194.519	0	583	469	342	252	282	338	215	228	274	204	257	281	278	579	636
194.642	0	580	468	342	253	283	338	215	227	273	204	258	280	278	580	636
194.765	0	578	469	342	253	284	339	216	227	273	206	257	282	277	580	639
194.888	0	577	470	345	254	286	341	217	228	274	206	256	281	279	582	639
195.011	0	584	471	347	254	288	341	218	228	274	207	257	282	279	582	640
195.133	0	581	470	345	253	286	341	217	228	274	205	258	281	278	581	638
195.256	0	579	468	341	253	283	338	216	227	273	205	257	280	278	579	639
195.379	0	579	468	343	253	284	340	217	227	273	205	256	281	277	581	640
195.502	0	576	469	344	253	285	339	218	227	274	206	257	281	279	581	639
195.625	0	584	470	346	253	288	342	218	226	274	206	258	282	278	582	637
195.748	0	583	470	348	255	289	343	218	228	273	206	258	281	279	583	633
195.871	0	581	467	342	252	283	339	216	229	273	204	258	281	278	580	626
195.994	0	576	466	341	252	281	338	215	227	273	204	258	280	277	579	622
196.116	0	577	465	343	253	285	340	214	225	271	204	259	279	277	581	610
196.239	0	579	465	344	257	290	343	212	226	271	205	264	279	276	583	589
196.362	0	582	469	346	256	291	345	213	228	272	205	263	278	278	587	589
196.485	0	599	469	346	255	288	343	210	227	271	203	265	278	278	585	584
196.608	0	593	465	341	254	284	340	211	226	270	202	263	277	275	583	581
196.731	0	588	464	342	256	286	341	213	227	270	203	264	277	275	583	582
196.854	0	590	465	343	257	288	341	211	229	269	200	267	279	277	585	592
196.977	0	582	468	346	256	290	342	212	233	271	201	267	280	278	587	606
197.1	0	594	467	347	255	290	343	214	230	271	204	266	279	279	587	610
197.222	0	593	463	340	253	285	339	212	230	271	203	264	278	276	583	612
197.345	0	586	465	342	254	284	339	214	230	271	204	264	279	278	582	611
197.468	0	582	465	342	254	286	340	214	229	272	203	264	279	277	583	609
197.591	0	588	466	345	255	289	342	215	229	272	204	263	279	278	583	611
197.714	0	588	468	347	257	291	344	216	231	272	206	265	279	278	584	611
197.837	0	587	466	343	256	286	339	215	230	272	204	263	279	277	581	613
197.96	0	582	465	342	255	285	340	213	229	270	204	263	279	277	581	612
198.083	0	587	466	342	255	286	340	214	229	271	204	263	280	277	581	616
198.205	0	586	466	344	256	288	340	214	229	272	204	263	281	278	582	618
198.328	0	593	468	346	257	291	342	215	230	272	205	264	280	279	584	622
198.451	0	582	466	344	257	288	340	213	229	271	203	263	279	278	581	619
198.574	0	586	464	342	257	286	339	212	230	271	202	264	278	277	580	616
198.697	0	587	464	343	260	291	341	209	232	270	200	268	280	279	580	612
198.82	0	590	468	346	260	293	343	210	232	271	203	267	281	278	582	620
198.943	0	592	469	347	260	293	343	212	230	272	203	267	281	279	584	623
199.066	0	589	468	344	258	290	342	211	230	272	202	265	280	278	582	626
199.188	0	587	466	342	258	287	339	212	230	272	203	263	280	277	580	627
199.311	0	584	466	343	257	288	339	212	230	272	203	265	280	278	581	626
199.434	0	590	467	344	258	289	339	213	228	272	203	263	280	279	581	626
199.557	0	589	468	346	258	291	342	213	230	273	204	264	281	279	582	628
199.68	0	589	468	344	258	288	341	213	230	271	203	263	280	279	580	630
199.803	0	584	466	341	257	286	339	212	229	271	203	262	280	278	579	629
199.926	0	589	466	342	257	287	339	213	229	272	203	262	279	278	580	631
200.049	0	589	467	344	257	289	340	214	229	272	203	261	280	278	580	631
200.172	0	588	468	345	258	289	342	215	230	274	204	262	281	279	581	631
200.294	0	582	468	344	257	288	340	214	229	272	202	261	280	277	579	632
200.417	0	588	465	342	258	287	339	213	228	271	202	263	279	277	578	627
200.54	0	588	465	342	259	289	340	212	230	270	201	265	279	277	579	627
200.663	0	588	467	344	261	291	342	210	232	270	201	267	280	277	580	624
200.786	0	585	469	346	260	292	343	212	230	272	202	265	279	279	582	629
200.909	0	590	467	344	259	290	341	211	230	271	201	266	280	278	579	630
201.032	0	588	466	342	258	286	340	213	231	271	201	265	280	278	578	630
201.155	0	588	467	342	259	288	340	212	230	271	201	264	279	278	577	627
201.277	0	583	468	344	259	289	340	212	229	272	201	263	279	278	578	629
201.4	0	589	469	346	259	290	342	213	229	271	203	263	280	278	579	631
201.523	0	588	469	345	258	288	341	213	229	271	201	263	279	278	578	632
201.646	0	588	465	342	258	285	339	213	228	271	201	262	279	276	577	630
201.769	0	583	467	343	258	286	340	212	228	270	201	262	279	276	577	630
201.892	0	587	468	345	259	288	341	213	228	271	202	262	279	277	578	630
202.015	0	585	468	348	260	292	343	211	230	270	202	264	279	277	579	625
202.138	0	593	468	347	260	292	342	210	231	269	199	266	279	275	578	620
202.26	0	582	463	344	261	291	342	206	229	267	198	269	278	276	575	614
202.383	0	590	465	345	263	293	342	206	229	268	197	269	279	276	578	621
202.506	0	585	466	346	262	292	344	208	231	268	198	269	279	276	578	622
202.629	0	590	468	349	262	293	344	209	229	270	199	268	279	277	579	623
202.752	0	592	467	347	261	292	343	208	229	269	199	268	279	276	576	623
202.875	0	593	462	344	259	289	341	207	228	269	198	266	277	275	575	624
202.998	0	590	463	344	260	289	342	208	229	269	199	266	278	274	574	623
203.121	0	580	463	345	261	289	342	207	228	269	199	267	278	274	574	620
203.244	0	580	464	347	262	293	344	208	228	269	199	268	277	275	576	615
203.366	0	583	463	344	260	291	345	206	229	268	197	269	278	275	575	599
203.489	0	585	461	342	258	286	341	205	229	268	197	267	276	273	573	595
203.612	0	592	463	341	258	287	342	206	230	268	197	267	278	273	573	588
203.735	0	592	465	343	258	288	341	207	228	268	198	265	278	273	573	580
203.858	0	590	466	345	257	290	344	209	228	268	198	266	277	274	574	581
203.981	0	588	464	344	258	287	343	209	231	268	198	267	276	274	573	590
204.104	0	587	459	340	256	284	341	208	229	267	198	265	277	272	571	596
204.227	0	599	460	340	257	284	341	209	229	269	198	265	277	273	572	601
204.349	0	595	461	341	257	286	342	210	230	269	199	265	278	273	571	604
204.472	0	591	463	344	257	289	343	210	230	269	200	265	278	274	573	612
204.595	0	586	463	343	256	288	341	210	231	269	198	264	277	273	572	620
204.718	0	586	460	339	255	284	340	209	230	268	198	263	277	272	570	622
204.841	0	584	461	340	255	285	340	210	230	270	199	262	279	272	571	624
204.964	0	582	463	342	254	285	340	211	230	271	200	261	279	272	570	625
205.087	0	581	464	344	255	288	342	213	230	271	200	261	280	273	572	627
205.21	0	586	463	341	255	284	341	211	230	271	199	261	279	273	570	627
205.332	0	584	461	339	255	283	340	211	230	270	199	261	278	272	569	624
205.455	0	584	463	340	254	285	340	211	231	271	199	260	279	271	569	624
205.578	0	580	464	342	256	286	341	212	230	272	200	260	280	272	571	625
205.701	0	586	467	345	257	288	343	211	229	272	201	262	281	274	572	627
205.824	0	584	464	342	255	286	341	212	230	271	199	261	279	272	569	626
205.947	0	584	462	341	256	285	340	210	229	271	200	261	280	273	569	622
206.07	0	579	464	341	257	287	341	211	229	271	200	261	280	273	569	622
206.193	0	585	465	344	257	288	342	211	228	272	200	261	280	273	571	622
206.316	0	585	467	347	258	290	344	211	231	272	200	261	280	274	572	625
206.438	0	584	464	342	257	284	341	211	230	270	200	261	279	272	570	623
206.561	0	579	464	342	257	287	341	211	229	271	199	261	280	273	570	624
206.684	0	585	465	342	258	287	342	211	229	272	199	261	280	273	571	626
206.807	0	584	465	345	258	289	343	213	230	272	201	261	280	273	573	627
206.93	0	590	467	346	258	290	343	212	230	272	201	260	279	274	573	628
207.053	0	580	464	342	257	286	340	211	229	272	200	260	279	273	570	627
207.176	0	583	466	343	257	286	341	213	229	273	201	259	279	273	571	631
207.299	0	583	466	344	257	286	342	214	230	273	201	260	280	274	571	632
207.421	0	583	467	346	258	289	343	214	229	273	202	260	280	274	573	630
207.544	0	580	467	345	258	288	343	213	229	273	201	259	280	274	572	623
207.667	0	582	464	342	256	285	340	214	229	273	200	259	280	274	570	618
207.79	0	582	466	342	257	286	341	213	230	273	201	259	280	274	569	627
207.913	0	577	466	344	256	288	342	213	230	273	200	259	280	273	571	628
208.036	0	584	468	346	258	290	344	213	228	273	201	259	280	275	572	628
208.159	0	582	465	343	256	285	340	212	228	274	200	259	280	273	570	631
208.282	0	581	464	341	255	283	339	213	229	273	199	258	281	273	568	630
208.404	0	575	464	342	254	285	339	213	228	274	200	258	280	273	569	630
208.527	0	583	466	344	255	286	341	214	227	274	200	258	281	274	570	629
208.65	0	580	469	346	256	288	342	214	228	274	201	257	282	274	571	629
208.773	0	580	464	342	255	282	339	213	228	273	200	257	280	272	568	628
208.896	0	571	465	342	254	282	340	213	228	273	200	255	281	272	567	630
209.019	0	578	466	342	254	284	339	214	226	273	200	256	281	272	568	629
209.142	0	575	467	344	254	286	341	214	227	274	201	255	282	272	569	629
209.265	0	575	468	345	255	287	341	214	228	274	200	258	281	272	569	628
209.388	0	570	464	340	253	283	339	212	226	273	199	255	280	271	565	627
209.51	0	577	464	341	253	284	339	212	225	273	199	255	281	271	566	626
209.633	0	574	465	342	253	285	340	214	226	274	200	256	281	271	566	624
209.756	0	574	467	346	253	286	341	214	227	274	200	255	282	271	569	623
209.879	0	569	465	343	254	285	340	212	226	273	198	256	281	270	567	623
210.002	0	575	463	341	253	282	338	212	225	273	199	256	282	270	565	625
210.125	0	572	463	342	254	284	339	211	225	273	199	255	281	270	566	626
210.248	0	572	465	343	252	287	341	212	225	274	199	256	281	270	568	622
210.371	0	568	467	346	255	288	342	213	225	274	200	258	282	271	568	622
210.493	0	575	463	342	254	285	339	211	224	273	197	256	281	270	566	623
210.616	0	578	463	340	253	283	338	211	225	272	198	256	281	269	564	623
210.739	0	572	463	342	254	284	339	210	225	273	199	256	281	269	566	622
210.862	0	567	466	344	252	285	340	213	224	274	199	256	281	271	568	625
210.985	0	574	467	345	254	287	341	212	225	274	198	256	281	272	569	628
211.108	0	572	463	340	254	282	337	211	225	274	198	255	281	270	565	628
211.231	0	572	463	340	252	284	337	213	225	273	198	255	281	270	566	627
211.354	0	568	465	343	252	284	339	213	224	274	198	255	281	270	566	628
211.476	1	573	467	345	253	285	340	213	223	274	199	254	282	271	568	630
211.599	0	572	466	344	253	285	339	213	226	274	198	255	282	271	567	628
211.722	0	572	463	340	252	281	337	212	223	273	199	254	282	270	564	628
211.845	0	567	465	341	251	282	337	212	223	273	198	255	281	269	564	628
211.968	0	572	466	343	251	283	339	213	222	274	198	254	282	271	565	631
212.091	0	573	468	345	253	285	340	213	223	275	200	254	283	271	567	632
212.214	0	577	465	342	251	282	336	212	223	274	197	255	281	269	563	632
212.337	0	567	463	339	251	280	337	211	222	274	196	253	283	269	563	632
212.46	0	572	464	340	251	282	337	212	223	274	197	254	282	269	563	635
212.582	0	571	466	342	251	283	338	212	222	275	199	253	282	269	565	635
212.705	0	578	468	345	251	286	339	213	223	275	199	255	283	270	566	635
212.828	0	573	464	338	252	279	337	212	220	274	196	253	281	268	563	633
212.951	0	571	465	339	250	279	336	213	222	274	197	252	282	269	563	636
213.074	0	570	466	340	250	281	336	213	223	274	198	253	282	269	564	637
213.197	0	570	469	343	250	283	339	214	223	275	198	252	282	269	568	639
213.32	0	574	469	343	252	283	339	214	221	274	197	254	282	269	566	634
213.443	0	571	465	339	251	280	337	212	222	273	197	253	282	268	563	634
213.565	0	571	466	340	250	280	337	213	222	273	197	253	282	268	565	634
213.688	0	573	467	341	250	282	338	212	222	275	198	254	282	268	566	634
213.811	0	573	469	344	251	284	340	212	221	275	197	255	282	270	567	634
213.934	0	572	468	342	252	283	338	212	221	274	197	254	282	269	566	632
214.057	0	570	466	339	250	280	337	212	221	275	197	254	283	268	564	633
214.18	0	567	467	341	252	281	337	212	221	275	196	253	283	268	565	633
214.303	0	573	469	341	251	282	340	214	221	276	198	254	283	269	566	636
214.426	0	571	471	345	250	284	341	215	222	276	198	255	283	270	568	639
214.548	0	569	467	340	250	278	337	214	221	276	197	254	282	269	564	638
214.671	0	564	467	338	251	279	337	214	221	277	197	254	282	268	563	635
214.794	0	564	467	340	251	280	338	213	220	278	197	255	283	268	563	634
214.917	0	569	469	342	251	281	339	215	222	278	198	253	284	269	565	634
215.04	0	567	470	344	252	284	342	215	223	279	199	255	285	269	565	632
215.163	0	563	467	339	251	279	339	214	221	278	197	253	283	267	562	632
215.286	0	568	467	339	250	279	338	213	221	278	196	254	283	267	562	632
215.409	0	570	468	340	251	280	339	213	223	280	198	254	284	268	562	631
215.532	0	565	470	343	252	283	342	215	222	280	199	255	284	269	565	630
215.654	0	559	470	344	252	284	342	215	222	279	198	255	284	269	564	630
215.777	0	565	465	339	251	278	338	214	221	278	197	254	284	268	562	630
215.9	0	564	466	339	251	281	339	214	221	279	197	254	284	267	562	628
216.023	0	564	469	341	251	282	341	214	222	280	198	254	284	269	563	626
216.146	0	560	471	344	252	284	343	214	222	280	199	254	285	269	565	626
216.269	0	565	470	343	252	283	342	214	221	280	198	255	285	268	564	625
216.392	0	562	466	339	252	280	340	214	222	279	197	255	284	268	562	624
216.515	0	563	467	340	253	281	340	213	223	279	197	255	284	267	563	622
216.637	0	557	468	342	252	282	342	214	223	280	198	256	286	269	564	623
216.76	0	563	471	346	252	285	343	217	222	281	198	255	285	270	565	626
216.883	0	563	470	344	252	283	342	216	223	280	199	255	284	268	564	626
217.006	0	562	466	339	250	279	340	216	222	279	197	254	284	268	563	625
217.129	0	554	467	341	250	281	341	215	222	280	197	253	284	267	562	625
217.252	0	561	470	344	252	283	342	216	223	281	198	254	285	269	564	626
217.375	0	561	472	346	252	285	345	218	223	281	199	255	286	269	566	625
217.498	0	552	469	344	252	283	342	216	223	281	198	255	286	269	564	623
217.62	0	553	466	340	251	279	342	215	222	281	197	253	284	268	562	620
217.743	0	557	468	342	252	281	341	216	223	280	197	253	284	271	565	619
217.866	0	557	468	344	252	283	343	216	223	281	199	255	281	274	572	626
217.989	0	547	470	347	252	287	344	217	224	281	199	256	283	274	574	609
218.112	0	550	467	343	252	283	342	215	221	281	198	255	283	270	569	591
218.235	0	559	465	340	251	280	341	215	221	280	197	254	283	267	564	607
218.358	0	562	466	343	252	283	341	215	223	280	198	254	283	267	564	611
218.481	0	563	468	345	253	286	343	215	223	279	199	256	285	268	568	611
218.604	0	568	470	349	256	290	345	216	223	281	199	258	287	271	570	608
218.726	0	567	466	345	255	286	343	214	222	279	198	257	285	269	567	609
218.849	0	559	464	344	254	287	341	213	224	277	196	258	285	268	567	605
218.972	0	555	466	346	256	289	343	212	223	279	197	258	285	271	569	605
219.095	0	561	468	348	256	291	345	212	223	279	196	260	286	272	571	602
219.218	0	563	470	351	257	293	346	213	224	280	198	260	287	273	571	599
219.341	0	545	468	348	255	287	343	212	223	279	196	258	285	269	570	593
219.464	0	541	465	345	254	288	343	212	223	278	196	259	285	271	572	578
219.587	0	556	468	347	255	290	344	212	222	277	197	261	284	271	573	573
219.709	0	571	469	350	255	292	346	212	223	278	198	261	284	272	574	570
219.832	0	574	469	352	254	293	348	213	224	279	198	263	286	272	575	568
219.955	0	575	466	346	254	288	343	213	223	277	197	261	284	269	571	575
220.078	0	559	465	346	258	290	344	211	223	277	197	262	284	271	570	584
220.201	0	559	466	347	258	291	346	212	224	277	198	263	285	271	571	597
220.324	0	551	467	350	258	293	347	213	224	278	198	262	286	273	572	597
220.447	0	557	469	351	259	294	347	214	225	278	199	264	286	274	572	590
220.57	0	554	465	344	256	288	344	212	224	277	197	261	284	272	570	579
220.692	0	558	464	346	256	288	346	212	225	277	198	262	282	272	570	570
220.815	0	560	462	346	260	293	348	210	224	274	198	268	283	273	571	562
220.938	0	572	467	349	261	293	349	212	224	275	199	266	283	273	574	572
221.061	0	575	467	350	259	292	348	214	225	277	200	264	284	274	573	583
221.184	0	574	463	344	257	287	345	215	225	276	198	262	284	272	569	589
221.307	0	567	466	346	256	288	347	216	227	278	200	262	284	274	569	599
221.43	0	562	467	347	255	289	346	218	226	278	200	261	285	275	570	605
221.553	0	575	469	351	257	291	347	219	226	278	201	261	286	275	572	611
221.676	0	566	469	350	256	291	347	218	227	278	201	261	286	275	572	614
221.798	0	566	466	346	255	286	344	219	227	278	201	260	285	273	570	615
221.921	0	560	468	347	256	288	344	220	228	279	201	259	285	275	569	618
222.044	0	573	470	348	256	289	345	221	226	280	202	260	286	275	571	620
222.167	0	567	470	350	257	292	347	221	227	279	203	258	287	277	573	621
222.29	0	566	469	348	257	289	345	221	229	279	202	259	286	275	571	620
222.413	0	562	468	347	256	288	345	220	227	279	202	259	286	276	570	621
222.536	0	575	469	348	257	290	345	219	227	279	202	259	286	275	571	621
222.659	0	573	470	350	258	292	347	220	227	279	203	260	285	276	572	620
222.781	0	568	470	351	260	294	348	220	229	279	204	261	286	276	574	617
222.904	0	564	469	348	258	290	345	219	227	278	202	261	285	276	571	621
223.027	0	576	469	348	258	290	345	219	226	278	202	261	286	277	571	622
223.15	0	575	470	350	258	291	345	220	228	279	203	262	285	277	572	623
223.273	0	569	471	351	260	294	347	221	228	280	204	262	287	277	574	620
223.396	0	565	471	350	260	294	347	219	227	279	202	262	285	278	572	620
223.519	0	577	469	347	259	289	345	219	228	279	201	261	285	277	572	623
223.642	0	577	470	348	260	291	346	220	227	278	203	262	285	277	573	627
223.764	0	572	470	349	259	292	347	220	227	280	204	262	285	278	574	625
223.887	0	568	472	351	261	294	347	220	228	281	204	261	285	278	575	626
224.01	0	574	469	347	258	291	344	218	227	279	202	262	284	277	572	627
224.133	0	578	470	347	259	290	344	219	227	279	204	261	285	277	573	627
224.256	0	573	471	347	259	290	344	220	228	279	204	261	285	278	573	627
224.379	0	568	472	349	260	292	346	220	227	280	204	262	284	279	574	629
224.502	0	575	472	349	259	291	345	221	227	280	204	261	284	278	574	630
224.625	0	573	469	345	259	287	342	219	227	280	203	261	284	277	572	630
224.748	0	575	470	345	259	288	343	220	228	281	203	261	285	277	571	628
224.87	0	569	472	348	259	290	345	220	226	281	203	261	286	278	573	626
224.993	0	575	473	350	260	292	346	221	227	283	203	261	285	278	574	629
225.116	0	580	471	344	258	287	342	220	228	283	202	262	285	277	572	629
225.239	0	574	469	344	258	288	345	221	227	285	203	262	285	277	571	627
225.362	0	569	472	346	258	290	347	221	229	286	202	261	285	278	572	627
225.485	0	575	474	348	259	293	352	222	231	287	204	262	285	278	573	628
225.608	0	575	473	348	259	291	351	222	232	287	204	262	284	277	572	627
225.731	0	574	469	343	258	288	351	221	233	288	201	261	284	276	570	624
225.853	0	570	471	344	258	289	353	221	235	289	202	261	285	277	570	623
225.976	0	574	472	346	258	289	356	221	235	289	203	261	285	277	571	624
226.099	0	574	474	348	258	292	357	221	236	288	203	260	284	277	572	624
226.222	0	574	469	343	257	286	353	221	237	288	202	260	284	276	570	625
226.345	0	569	471	343	258	287	355	220	237	289	202	260	284	276	570	623
226.468	0	573	472	344	257	288	356	221	237	290	202	260	284	276	571	626
226.591	0	573	475	347	257	292	358	221	237	289	203	260	284	277	572	626
226.714	0	573	472	345	258	288	356	221	237	289	202	260	284	275	571	625
226.836	0	568	471	343	256	286	356	220	236	289	200	259	283	275	570	624
226.959	0	573	471	343	257	287	355	220	237	290	202	259	284	276	569	626
227.082	0	572	473	345	257	289	357	222	237	289	202	259	284	275	571	624
227.205	0	578	474	345	257	289	357	221	237	290	202	259	284	276	571	626
227.328	0	568	470	342	256	285	355	220	235	290	200	259	283	274	568	625
227.451	0	572	470	341	256	286	356	220	236	290	200	258	283	275	568	627
227.574	0	571	472	343	256	286	357	220	237	289	201	258	283	274	569	626
227.697	0	576	473	346	256	288	358	221	238	290	201	258	284	275	570	625
227.82	0	566	471	342	256	285	355	220	235	289	200	258	284	272	568	623
227.942	0	570	470	339	255	284	356	219	237	289	200	257	284	271	567	624
228.065	0	570	470	341	254	285	355	219	237	289	200	257	284	271	567	625
228.188	0	575	470	343	257	289	358	218	238	289	199	259	284	272	567	617
228.311	0	572	472	345	258	293	358	216	237	288	199	261	283	272	569	614
228.434	0	569	468	339	256	287	356	214	238	289	196	262	282	270	567	618
228.557	0	568	468	340	257	286	355	214	238	288	196	260	283	270	567	618
228.68	0	573	469	341	254	285	355	215	238	289	197	258	284	269	566	619
228.803	0	566	470	342	254	285	356	216	238	289	197	258	283	268	567	617
228.925	0	565	470	341	255	287	356	214	236	288	196	258	283	268	567	616
229.048	0	562	465	338	252	283	354	213	237	290	196	256	282	266	565	614
229.171	0	563	466	337	254	284	355	214	237	289	196	257	283	268	565	611
229.294	0	565	467	340	255	286	356	212	237	289	195	259	283	270	566	610
229.417	0	563	470	342	255	289	357	213	237	288	196	259	284	268	568	612
229.54	0	560	469	340	251	285	355	214	237	289	194	257	283	265	567	617
229.663	0	565	466	336	250	281	354	213	236	290	195	257	283	264	567	617
229.786	0	566	466	338	250	283	354	212	235	289	195	258	282	265	571	618
229.908	0	566	468	340	252	286	355	212	237	288	195	258	283	268	576	621
230.031	0	561	470	343	256	289	357	212	237	289	196	260	284	270	575	614
230.154	0	557	468	340	254	285	354	212	235	288	194	260	283	267	572	613
230.277	0	562	466	337	253	285	353	210	235	289	194	260	283	266	571	610
230.4	0	560	467	339	254	285	355	211	236	289	193	260	285	267	570	610
230.523	0	559	470	341	253	286	355	212	236	289	195	260	285	268	571	607
230.646	0	556	472	343	254	289	355	212	236	290	195	261	286	269	573	609
230.769	0	561	467	339	253	285	352	211	234	288	193	260	285	267	571	610
230.892	0	560	465	337	253	283	353	212	235	289	193	259	286	266	569	612
231.014	0	558	467	337	252	284	353	211	235	288	193	259	286	266	569	609
231.137	0	553	469	340	253	285	354	212	235	289	194	259	287	268	570	610
231.26	0	565	471	344	254	289	355	213	234	288	194	259	286	269	572	611
231.383	0	558	467	340	253	284	352	212	234	288	193	258	285	267	569	608
231.506	0	557	464	337	252	282	352	212	234	288	192	257	285	266	567	606
231.629	0	552	466	337	252	283	352	212	235	288	194	258	285	266	567	607
231.752	0	564	467	340	253	285	353	212	234	289	193	258	287	267	569	610
231.875	0	557	470	343	253	286	353	213	234	288	194	258	288	268	571	616
231.997	0	555	467	341	253	286	350	214	233	287	194	258	287	266	570	616
232.12	0	551	464	337	251	283	350	212	233	288	193	257	287	265	568	618
232.243	0	564	464	338	252	284	352	212	232	287	193	257	287	267	568	616
232.366	0	561	466	340	252	285	351	213	233	287	193	258	288	267	568	613
232.489	0	556	468	343	253	289	352	213	233	287	194	258	288	268	570	614
232.612	0	551	470	344	255	289	351	214	231	287	194	259	288	269	570	617
232.735	0	563	464	339	253	284	346	213	228	286	193	257	287	267	569	619
232.858	0	549	465	340	252	284	347	213	228	287	193	257	288	267	569	619
232.98	0	553	467	342	254	286	348	214	229	286	194	258	288	268	569	617
233.103	0	548	468	345	253	288	349	215	227	287	194	257	289	269	571	616
233.226	0	561	471	348	254	291	349	214	226	286	195	258	289	269	573	619
233.349	0	561	464	340	253	285	342	214	225	284	194	257	288	267	569	616
233.472	0	554	463	341	252	284	342	215	224	284	193	257	289	267	568	616
233.595	0	548	465	342	254	287	342	214	223	285	194	257	288	268	570	617
233.718	0	559	468	345	253	288	344	216	224	284	194	257	290	269	571	618
233.841	0	559	470	348	255	290	344	216	225	283	195	257	290	269	574	617
233.964	0	553	467	343	253	287	342	215	223	281	194	256	289	269	571	615
234.086	0	548	463	339	252	283	339	214	221	281	192	256	288	267	569	613
234.209	0	554	464	341	253	284	340	214	221	282	193	256	289	268	569	613
234.332	0	558	465	343	252	286	340	214	223	281	193	255	290	268	570	613
234.455	0	558	468	346	253	288	342	216	224	281	194	257	291	268	572	611
234.578	0	554	468	346	253	289	341	217	222	280	193	257	289	268	571	611
234.701	0	554	462	340	251	284	338	214	220	279	192	255	289	266	568	612
234.824	0	553	463	340	252	285	338	213	221	279	192	255	289	267	568	611
234.947	0	557	464	343	251	285	337	215	222	279	192	254	290	267	569	611
235.069	0	554	467	346	253	287	340	213	221	280	193	255	291	268	570	611
235.192	0	554	469	348	253	290	342	215	221	280	193	256	291	269	572	612
235.315	0	552	464	342	251	284	338	215	220	278	192	255	289	266	568	612
235.438	0	557	463	339	251	282	337	213	220	278	193	254	290	266	566	611
235.561	0	553	464	342	252	284	338	214	220	278	192	254	290	267	568	611
235.684	0	552	466	344	251	286	339	215	221	278	193	254	290	268	570	612
235.807	0	552	467	347	252	288	340	215	222	278	194	254	291	269	572	612
235.93	0	558	467	346	252	288	339	215	221	278	193	254	291	268	570	612
236.052	0	553	463	341	251	283	337	214	219	277	192	253	290	267	569	611
236.175	0	552	465	342	251	284	337	214	220	277	193	252	291	267	569	613
236.298	0	552	466	343	251	286	338	215	221	277	194	253	292	268	570	613
236.421	0	559	468	347	253	288	340	217	221	278	194	254	292	269	573	614
236.544	0	554	469	349	253	290	341	216	221	277	194	253	292	269	573	616
236.667	0	552	464	341	252	283	337	216	219	276	193	252	290	268	570	616
236.79	0	552	464	341	251	283	338	215	220	276	193	252	290	268	570	615
236.913	0	559	465	342	252	285	338	216	220	276	194	252	291	268	570	614
237.036	0	555	468	345	252	286	340	216	220	276	195	252	292	269	572	614
237.158	0	555	470	347	253	290	341	218	221	277	195	253	292	271	573	615
237.281	0	553	466	343	251	285	338	215	221	276	194	252	291	268	570	615
237.404	0	549	464	339	251	283	336	214	221	276	193	252	290	268	568	614
237.527	11	560	465	341	251	285	337	216	220	275	194	251	291	270	571	616
237.65	0	559	467	344	252	286	338	217	220	275	195	251	291	271	572	617
237.773	0	554	469	346	253	288	339	218	221	276	196	252	291	271	574	618
237.896	0	549	469	344	252	286	338	217	220	276	195	252	291	270	572	620
238.019	0	562	464	340	251	283	336	216	220	275	194	251	290	269	570	619
238.141	0	560	465	340	252	284	336	216	221	275	194	251	290	270	570	621
238.264	0	555	467	342	252	286	337	217	220	274	196	251	291	271	572	620
238.387	0	561	469	344	252	288	338	218	220	276	197	250	290	270	574	620
238.51	0	562	469	345	252	288	338	217	220	276	196	251	290	269	573	621
238.633	0	561	463	339	252	283	334	215	220	274	194	251	289	270	571	617
238.756	0	555	465	341	251	286	336	215	220	275	195	252	289	270	573	618
238.879	0	561	465	343	253	289	336	215	219	273	195	254	290	271	573	616
239.002	0	563	466	347	256	294	339	211	220	273	193	258	290	273	576	615
239.124	0	563	469	347	257	296	340	211	221	274	193	260	290	273	577	619
239.247	0	558	465	343	255	290	336	209	220	273	192	259	290	273	574	622
239.37	0	554	466	344	255	291	336	209	220	274	192	259	290	273	575	623
239.493	0	565	467	345	255	292	337	211	219	273	193	259	291	274	576	625
239.616	0	564	470	347	257	293	338	211	220	273	193	260	291	275	577	627
239.739	0	566	471	350	257	296	339	213	220	275	195	260	291	275	579	626
239.862	0	555	467	342	254	289	335	210	219	274	193	259	289	274	575	627
239.985	0	568	467	342	255	290	336	211	219	274	194	258	290	274	574	628
240.108	0	569	468	343	256	290	336	212	219	275	195	257	290	275	575	627
240.23	0	569	469	345	256	291	337	213	219	275	195	257	289	275	577	625
240.353	0	564	470	348	256	293	340	214	218	276	195	257	289	275	578	621
240.476	0	571	461	342	259	292	338	207	218	272	193	261	288	273	572	603
240.599	0	574	460	341	262	294	340	204	219	272	192	267	287	274	573	598
240.722	0	574	462	343	264	298	342	202	220	271	190	270	287	275	576	603
240.845	0	578	465	345	264	299	342	203	220	272	191	271	287	276	577	603
240.968	0	579	466	347	264	300	344	206	221	272	191	271	287	276	581	608
241.091	0	574	462	342	260	294	340	204	222	271	190	269	285	274	576	612
241.213	0	579	463	339	260	291	338	205	222	272	191	266	285	275	575	616
241.336	0	575	464	341	259	292	339	207	222	273	192	266	286	275	576	615
241.459	0	573	465	343	260	294	340	209	222	274	192	266	287	276	576	616
241.582	0	574	468	344	260	296	341	210	223	274	194	266	288	276	577	616
241.705	0	567	462	339	258	290	338	207	222	273	191	265	287	273	573	616
241.828	0	573	462	339	258	289	337	208	222	274	193	264	286	273	574	618
241.951	0	571	464	339	258	290	337	210	222	275	194	263	287	274	574	620
242.074	0	570	466	342	259	292	340	211	223	275	195	263	288	275	576	619
242.196	0	565	466	343	259	293	339	210	223	274	195	263	287	275	574	617
242.319	0	571	462	338	257	289	337	208	222	274	194	262	286	273	572	615
242.442	0	570	464	338	259	289	336	209	222	274	193	262	287	274	573	618
242.565	0	570	465	339	258	291	337	211	223	275	195	262	287	274	574	618
242.688	0	565	468	343	259	292	338	212	222	276	195	262	288	276	577	618
242.811	0	570	469	343	258	292	338	211	222	275	194	261	288	275	575	620
242.934	0	568	464	337	257	288	335	210	223	275	194	260	287	273	572	618
243.057	0	567	466	339	256	288	335	212	223	276	195	259	287	272	572	617
243.18	0	564	467	342	258	291	338	211	223	276	195	261	287	274	575	615
243.302	0	577	470	344	260	294	339	211	222	275	196	263	287	275	575	617
243.425	0	574	469	344	258	294	337	211	223	275	194	264	287	275	576	617
243.548	0	568	467	340	257	288	335	210	223	276	194	263	287	273	573	617
243.671	0	564	469	340	257	289	336	212	222	276	193	260	287	274	574	620
243.794	0	569	470	343	258	290	337	211	221	275	194	261	287	273	574	618
243.917	0	572	471	346	259	293	339	212	222	276	195	261	288	275	575	616
244.04	0	567	470	344	258	291	338	212	222	275	194	261	287	274	573	617
244.163	0	561	466	340	256	288	335	209	221	277	193	260	287	273	571	615
244.285	0	567	467	341	257	288	335	210	221	277	193	261	288	272	571	614
244.408	0	571	469	342	255	289	338	212	221	277	194	260	288	272	572	612
244.531	0	565	471	345	257	292	338	212	222	278	193	261	289	273	574	611
244.654	0	560	469	344	256	290	338	210	220	276	192	260	287	273	572	610
244.777	0	564	466	338	254	287	335	209	219	277	191	260	287	271	569	612
244.9	0	564	466	340	254	286	336	210	221	278	191	258	288	270	569	611
245.023	0	567	467	341	254	289	337	211	221	279	192	259	287	272	569	611
245.146	0	557	469	344	255	290	338	211	220	278	192	258	288	272	572	609
245.268	0	562	469	342	255	289	337	210	220	278	191	258	288	271	571	612
245.391	0	560	465	339	252	285	334	209	219	277	190	257	287	270	567	610
245.514	0	565	467	340	253	286	334	211	219	278	190	257	287	270	568	610
245.637	0	560	468	341	253	287	337	211	219	279	191	256	288	271	569	610
[truncated: 744 more rows]

## Sheet: D850
	SNR :	45	39	47	40	51	55	41	45	57	46	40	62	51	58	43
Time	Marker	ch1	ch2	ch3	ch4	ch5	ch6	ch7	ch8	ch9	ch10	ch11	ch12	ch13	ch14	ch15
0.24576	0	471	582	358	301	299	390	191	212	235	190	252	245	269	679	724
0.36864	0	471	582	358	301	299	390	191	212	235	190	252	245	269	679	724
0.49152	0	474	606	366	300	283	367	189	226	247	189	250	260	270	693	729
0.6144	0	476	618	367	299	277	363	189	228	245	188	249	265	269	697	728
0.73728	0	480	640	351	298	275	362	192	230	246	189	249	264	270	698	732
0.86016	0	483	642	353	299	278	365	193	231	246	190	251	267	272	702	729
0.98304	0	483	643	356	301	282	369	194	230	248	190	252	268	274	704	730
1.10592	0	482	639	347	299	274	364	191	226	249	190	251	265	271	696	720
1.2288	0	485	641	347	299	274	361	190	227	249	190	251	265	272	698	727
1.35168	0	487	638	348	300	276	363	189	226	249	190	254	265	272	698	725
1.47456	0	487	638	351	300	279	366	191	227	249	190	255	266	273	702	727
1.59744	0	488	639	355	302	282	372	190	228	249	189	256	266	274	702	724
1.72032	0	488	634	349	300	278	364	187	227	248	189	256	264	271	696	718
1.8432	0	495	634	347	301	276	364	187	226	248	189	256	265	271	696	717
1.96608	0	488	633	347	299	278	365	186	227	248	188	257	265	271	696	714
2.08896	0	487	634	349	300	279	368	187	228	249	189	258	266	271	699	715
2.21184	0	488	636	353	302	281	372	188	230	248	189	259	266	273	701	716
2.33472	0	493	633	347	299	279	367	188	227	247	188	256	265	270	696	718
2.4576	0	486	633	346	298	276	366	187	226	248	187	255	265	270	694	722
2.58048	0	485	634	347	298	276	366	186	228	248	189	255	264	271	696	725
2.70336	0	486	635	349	299	278	367	187	228	248	188	256	265	271	700	724
2.82624	0	493	636	352	299	280	372	189	229	250	190	256	266	272	702	727
2.94912	0	486	634	348	299	278	368	188	228	249	189	254	264	270	698	729
3.072	0	485	634	345	297	275	364	187	228	248	189	254	264	270	698	734
3.19488	0	484	633	346	297	275	366	187	229	249	189	253	264	271	699	733
3.31776	0	487	636	348	297	277	368	189	229	249	190	254	265	271	701	738
3.44064	0	487	637	351	299	279	372	190	229	250	191	255	266	273	706	740
3.56352	0	485	635	347	296	277	368	190	227	248	191	252	264	272	699	740
3.6864	0	485	634	345	296	273	365	189	227	248	190	250	264	270	698	741
3.80928	0	492	634	345	296	274	366	189	227	249	190	251	264	270	699	743
3.93216	0	486	635	347	296	275	368	189	228	248	190	252	265	272	702	746
4.05504	0	480	635	351	294	277	370	191	228	250	191	252	264	272	714	761
4.17792	0	471	625	349	285	276	367	194	226	248	194	245	264	271	709	755
4.3008	0	463	634	336	277	263	359	201	224	247	197	237	263	265	697	671
4.42368	0	475	658	343	279	269	360	208	224	249	201	239	262	262	709	653
4.54656	0	491	662	347	310	287	370	195	225	248	193	258	261	286	720	707
4.66944	0	484	664	350	315	287	372	194	226	249	195	259	261	284	733	723
4.79232	0	475	658	350	292	281	368	202	226	249	198	253	261	274	725	706
4.9152	0	490	654	341	310	283	364	194	225	249	195	260	260	282	717	711
5.03808	0	493	655	344	311	284	365	194	228	249	194	258	261	283	719	714
5.16096	0	495	654	346	310	285	368	192	229	250	194	261	261	283	721	714
5.28384	0	497	656	350	310	286	370	192	230	251	195	260	264	283	725	720
5.40672	0	495	651	349	308	286	372	192	229	250	195	259	263	283	723	722
5.5296	0	494	649	343	305	280	364	191	228	248	195	258	261	281	718	722
5.65248	0	494	647	344	304	281	366	191	228	249	195	257	261	280	720	726
5.77536	0	495	646	346	303	281	368	192	230	249	195	259	262	281	724	731
5.89824	0	495	647	349	303	283	370	193	230	251	196	260	263	281	728	733
6.02112	0	496	647	349	303	284	373	194	229	251	196	259	263	281	724	732
6.144	0	495	645	342	301	278	365	192	228	249	194	257	261	279	719	730
6.26688	0	504	644	343	300	278	366	192	229	250	194	258	262	278	719	732
6.38976	0	498	643	345	301	280	369	192	229	250	195	260	262	278	722	728
6.51264	0	498	643	348	302	282	372	192	231	250	195	261	262	280	726	729
6.63552	0	499	644	351	302	286	376	191	231	251	195	262	264	280	724	723
6.7584	0	504	638	343	301	280	368	190	229	248	193	261	261	278	715	722
6.88128	0	499	640	342	300	280	368	188	230	249	193	261	263	277	716	723
7.00416	0	498	640	345	300	281	369	189	231	249	193	261	263	277	717	722
7.12704	0	499	641	348	301	283	373	189	233	251	195	262	264	278	720	721
7.24992	0	513	642	351	302	287	377	191	234	252	195	263	264	278	723	723
7.3728	0	498	638	344	299	281	369	190	231	249	194	260	261	276	716	724
7.49568	0	497	637	343	298	280	368	190	231	249	192	261	262	276	717	726
7.61856	0	502	638	343	298	281	369	190	232	249	193	261	263	276	718	726
7.74144	0	503	639	347	299	282	372	191	234	251	194	262	264	277	723	730
7.86432	0	497	641	350	301	284	377	190	233	251	195	263	265	278	726	730
7.9872	0	493	636	347	300	282	374	190	234	249	194	261	263	276	719	729
8.11008	0	492	636	344	299	281	371	188	233	246	193	263	262	276	722	730
8.23296	0	504	637	346	299	282	371	189	234	249	193	262	261	277	724	738
8.35584	0	500	638	347	299	281	374	190	234	250	194	262	263	276	729	747
8.47872	0	499	638	350	298	282	376	193	235	251	195	263	263	278	732	747
8.6016	0	506	637	349	298	285	376	192	234	249	194	263	262	277	727	744
8.72448	0	509	635	343	297	278	369	192	233	249	193	260	262	277	724	747
8.84736	0	504	635	344	295	279	372	191	233	249	193	261	260	277	726	753
8.97024	0	496	636	346	297	281	373	192	234	250	193	262	262	278	729	759
9.09312	0	490	638	350	297	284	377	193	236	250	194	263	263	278	735	770
9.216	0	495	637	353	298	286	380	192	236	250	194	264	262	279	734	775
9.33888	0	495	634	343	298	279	371	191	234	249	193	262	260	276	729	783
9.46176	0	495	635	344	297	281	372	190	234	250	193	262	262	278	730	783
9.58464	0	498	634	346	299	282	373	190	235	250	194	264	261	278	732	776
9.70752	0	506	636	350	300	286	377	192	236	251	195	265	263	279	738	784
9.8304	0	500	638	353	298	288	381	193	237	252	195	264	262	280	740	786
9.95328	0	496	636	346	298	282	373	192	234	249	194	262	261	279	734	794
10.0762	0	496	637	345	297	282	372	192	236	249	195	262	261	279	736	823
10.199	0	501	637	347	298	282	372	193	237	250	193	261	261	280	738	823
10.3219	0	504	640	349	298	284	376	194	236	251	194	262	262	280	742	814
10.4448	0	495	639	353	300	286	380	194	238	252	195	264	262	283	748	815
10.5677	0	491	637	349	298	284	375	194	236	248	195	262	261	283	743	829
10.6906	0	486	639	347	298	281	373	193	236	249	195	262	259	283	747	866
10.8134	0	501	639	348	298	282	374	194	237	250	194	261	262	283	745	836
10.9363	0	501	636	352	300	283	375	193	236	251	195	263	262	283	745	801
11.0592	0	495	634	355	302	287	379	193	239	252	196	265	263	283	748	795
11.1821	0	498	632	352	301	289	379	194	237	251	196	266	262	282	742	794
11.305	0	488	631	346	301	283	372	192	235	251	196	265	261	281	740	790
11.4278	0	487	631	348	299	286	374	191	236	251	195	267	261	282	743	791
11.5507	0	492	632	350	298	288	376	192	238	252	195	268	263	282	745	789
11.6736	0	500	634	353	300	290	380	193	239	253	195	270	262	283	750	788
11.7965	0	489	633	353	300	292	381	192	238	252	196	269	262	283	748	793
11.9194	0	483	634	347	298	285	373	192	238	250	196	267	261	284	746	798
12.0422	0	489	636	348	297	287	376	192	238	250	195	268	260	284	747	792
12.1651	0	497	640	348	298	287	377	191	239	252	195	268	261	286	752	785
12.288	0	502	643	353	300	290	380	191	239	252	195	270	262	286	754	777
12.4109	0	485	642	354	300	292	382	191	239	251	195	269	261	285	753	776
12.5338	0	488	638	346	300	286	374	191	237	250	194	268	260	283	744	771
12.6566	0	490	639	347	299	286	375	191	239	250	195	268	261	283	747	771
12.7795	0	483	639	348	296	287	375	192	238	251	194	267	260	284	750	777
12.9024	0	479	639	352	296	287	377	193	239	251	195	267	261	286	753	785
13.0253	0	483	639	355	296	289	381	194	239	252	195	267	262	286	754	784
13.1482	0	488	635	347	296	283	373	194	238	250	195	265	260	283	745	783
13.271	0	475	634	347	295	283	374	193	237	250	195	265	259	284	746	779
13.3939	0	476	632	348	296	284	374	192	237	251	194	267	260	283	747	775
13.5168	0	476	631	350	298	287	376	191	238	253	195	269	261	284	749	770
13.6397	0	476	629	353	299	292	380	192	239	254	195	271	261	283	750	776
13.7626	0	475	623	345	297	286	374	190	235	251	194	272	260	281	741	772
13.8854	0	474	621	344	298	285	373	190	235	250	193	272	259	282	743	773
14.0083	0	475	622	345	292	284	372	194	236	252	194	272	259	281	746	786
14.1312	0	479	628	347	290	286	375	195	238	252	194	268	260	282	751	796
14.2541	0	483	631	352	285	288	379	198	238	253	195	267	260	283	755	796
14.377	0	474	632	345	283	282	371	196	237	250	194	262	259	280	746	794
14.4998	0	474	631	345	284	282	371	193	237	251	193	265	258	281	745	780
14.6227	0	473	630	346	286	285	372	191	237	250	193	267	259	281	745	772
14.7456	0	469	628	348	287	288	374	192	237	252	193	268	259	284	749	772
14.8685	0	469	626	351	287	290	378	192	237	250	193	269	259	283	750	770
14.9914	0	472	621	344	285	285	371	191	236	248	193	267	257	281	742	766
15.1142	0	473	619	343	285	283	370	191	235	249	192	268	256	280	742	760
15.2371	0	468	621	344	285	284	370	190	235	249	192	268	257	280	743	759
15.36	0	465	620	346	285	285	372	189	236	249	191	269	257	282	747	756
15.4829	0	461	618	349	284	288	378	190	236	249	193	269	257	281	748	759
15.6058	0	465	614	342	283	283	370	188	233	247	191	267	255	277	739	754
15.7286	0	470	614	340	280	280	369	188	232	248	190	266	254	276	737	731
15.8515	0	471	613	341	280	280	368	188	232	248	191	265	253	275	739	725
15.9744	0	473	613	342	278	281	373	188	233	250	190	269	253	276	744	708
16.0973	0	477	615	346	280	286	379	187	234	251	190	270	251	276	748	706
16.2202	0	477	612	341	279	283	373	186	231	249	190	268	250	274	738	703
16.343	0	476	611	339	278	281	372	187	232	251	189	267	250	273	736	702
16.4659	0	481	611	341	278	282	374	186	233	252	188	269	250	274	739	701
16.5888	0	484	612	343	278	285	377	185	233	251	189	269	251	275	741	697
16.7117	0	486	611	347	279	288	380	184	234	250	189	271	253	275	744	694
16.8346	0	477	608	341	278	285	371	184	232	247	188	271	250	273	733	691
16.9574	0	474	605	337	276	282	370	182	232	245	188	271	249	272	732	693
17.0803	0	476	606	338	276	283	372	183	232	247	188	272	249	272	734	692
17.2032	0	475	607	341	276	285	373	183	233	248	186	273	250	272	737	693
17.3261	0	473	606	344	277	288	379	183	234	248	187	275	251	274	741	693
17.449	0	470	603	339	276	284	371	182	231	246	186	273	250	271	729	690
17.5718	0	469	601	336	274	280	368	181	231	247	185	272	250	270	725	687
17.6947	0	463	602	337	273	282	369	181	232	247	185	272	250	270	726	688
17.8176	0	461	603	339	272	283	370	181	233	248	185	272	251	269	730	692
17.9405	0	466	604	343	270	282	373	184	234	249	186	271	253	270	733	696
18.0634	0	470	600	338	268	282	369	182	233	249	185	270	250	269	724	685
18.1862	0	463	599	335	268	279	366	181	231	249	184	268	250	268	720	685
18.3091	0	459	599	336	268	278	367	181	232	250	182	268	250	267	721	681
18.432	0	458	600	339	268	280	370	182	233	252	183	269	252	268	724	678
18.5549	0	452	602	341	269	282	374	181	235	252	184	270	252	268	726	676
18.6778	0	451	600	341	269	283	372	181	233	250	183	267	252	266	720	675
18.8006	0	449	596	335	266	276	364	180	229	248	182	264	250	265	716	675
18.9235	0	455	597	336	266	277	366	179	232	249	182	264	252	265	717	674
19.0464	0	451	597	340	266	280	370	180	233	251	181	267	252	266	720	670
19.1693	0	452	598	343	267	282	375	179	234	250	181	268	252	266	722	661
19.2922	0	464	600	342	272	283	377	177	234	245	180	270	249	269	720	650
19.415	0	483	605	339	284	280	371	175	232	241	179	273	247	270	714	643
19.5379	0	499	611	340	293	283	374	176	233	243	180	278	246	271	720	653
19.6608	0	507	616	341	298	284	374	177	237	241	183	278	248	273	722	663
19.7837	0	512	618	345	301	287	376	179	239	241	185	279	248	274	727	673
19.9066	0	505	616	349	299	293	383	180	238	243	186	279	248	273	729	681
20.0294	0	503	608	344	295	286	376	181	234	244	186	276	247	274	723	690
20.1523	0	492	599	343	290	285	376	180	234	245	187	277	248	273	724	698
20.2752	0	484	595	344	288	285	376	181	237	245	187	276	249	273	723	701
20.3981	0	481	592	349	286	285	381	181	239	246	188	277	252	274	727	708
20.521	0	480	590	351	283	289	385	181	241	247	188	278	251	273	730	709
20.6438	0	473	585	344	277	284	379	180	235	246	187	276	249	270	720	705
20.7667	0	471	585	344	277	281	377	180	235	247	186	275	249	269	721	704
20.8896	0	481	592	343	282	283	381	180	237	249	186	275	251	270	719	700
21.0125	0	492	601	348	286	286	384	180	238	249	186	278	251	272	723	693
21.1354	0	495	600	353	283	291	386	180	242	248	186	278	250	271	734	700
21.2582	0	488	594	348	277	287	387	181	237	249	186	277	251	268	726	699
21.3811	0	500	603	343	288	287	380	179	236	248	186	280	250	271	723	685
21.504	0	505	604	347	291	287	382	179	238	249	185	283	250	273	728	686
21.6269	0	498	604	349	291	290	385	180	239	251	185	284	251	275	732	687
21.7498	0	498	605	352	292	292	386	180	244	248	187	287	252	276	735	685
21.8726	0	504	602	353	293	294	390	181	240	251	187	286	251	275	733	685
21.9955	0	500	600	347	291	288	380	180	238	248	185	286	251	275	728	685
22.1184	0	502	601	349	292	288	384	181	240	249	186	285	251	277	729	685
22.2413	0	504	602	350	292	290	384	182	241	251	187	286	251	277	733	685
22.3642	0	510	608	353	297	293	388	183	244	250	189	287	253	280	736	682
22.487	0	517	612	356	301	296	394	183	242	251	189	288	253	281	735	685
22.6099	0	525	611	349	303	289	383	183	239	249	190	285	251	280	729	687
22.7328	0	529	614	350	304	291	386	183	241	250	191	285	252	282	732	689
22.8557	0	531	617	351	307	291	386	184	245	248	192	285	253	282	736	694
22.9786	0	534	619	356	309	295	390	186	247	250	193	286	254	284	738	694
23.1014	0	537	620	360	310	299	396	186	247	252	194	287	253	285	740	700
23.2243	0	536	617	352	310	292	386	186	240	250	194	285	252	285	733	705
23.3472	0	537	617	352	310	291	387	186	243	251	195	285	252	286	736	710
23.4701	0	535	619	353	311	294	389	187	244	252	195	286	253	288	737	715
23.593	0	535	620	357	311	297	391	188	248	251	196	286	255	288	739	730
23.7158	0	530	616	361	311	298	397	189	248	251	197	287	255	288	739	732
23.8387	0	521	612	353	308	294	388	189	242	251	196	285	253	284	732	736
23.9616	0	527	610	354	303	292	388	189	243	251	197	284	253	283	736	744
24.0845	0	500	607	355	297	294	389	188	244	254	196	285	253	281	737	745
24.2074	0	504	608	357	294	294	390	190	250	253	197	285	255	282	741	741
24.3302	0	505	610	360	294	298	399	190	248	257	198	287	254	283	742	735
24.4531	0	512	608	354	291	293	390	189	244	254	196	283	253	280	732	729
24.576	0	507	609	354	292	293	392	189	246	256	196	285	254	279	734	715
24.6989	0	499	610	354	292	293	393	188	246	256	195	285	254	280	735	712
24.8218	0	499	612	357	293	296	396	188	248	258	196	285	255	281	739	712
24.9446	0	505	613	361	291	298	401	189	248	258	197	284	256	281	741	715
25.0675	0	501	607	354	288	293	388	188	244	255	196	280	254	281	731	719
25.1904	0	494	607	354	287	292	390	188	245	255	195	281	255	280	730	717
25.3133	0	492	607	355	287	292	390	189	246	257	195	283	255	280	731	714
25.4362	0	498	610	357	290	294	394	188	247	257	195	286	256	280	734	704
25.559	0	502	610	358	292	298	398	187	247	256	194	290	254	281	732	691
25.6819	0	506	609	350	293	292	386	185	245	255	192	290	253	280	724	687
25.8048	0	509	611	351	296	294	388	184	246	256	192	292	254	281	724	685
25.9277	0	506	614	353	298	294	391	185	247	258	191	292	255	283	726	686
26.0506	0	507	614	356	300	296	393	186	252	257	193	291	256	284	729	690
26.1734	0	507	611	357	301	297	398	187	248	258	192	288	255	284	721	692
26.2963	0	505	608	351	297	292	388	187	246	256	192	285	256	282	714	693
26.4192	0	508	608	351	299	291	391	187	250	256	192	286	255	282	714	693
26.5421	1	519	613	352	300	291	390	188	256	254	192	286	256	283	716	694
26.665	0	519	622	353	303	295	395	187	257	255	192	287	256	282	722	692
26.7878	0	529	625	353	305	299	396	185	253	257	192	288	254	282	713	676
26.9107	0	536	624	348	310	295	387	185	254	254	191	286	254	283	709	677
27.0336	0	546	626	350	312	295	388	186	259	254	193	286	254	286	711	684
27.1565	0	547	626	351	312	294	392	187	260	253	193	288	254	285	715	684
27.2794	0	542	627	354	313	296	396	188	259	254	194	289	254	287	719	687
27.4022	0	536	623	350	312	293	393	189	252	256	194	286	253	285	713	692
27.5251	0	533	617	348	309	290	390	188	253	256	194	286	253	284	713	699
27.648	0	523	611	348	308	291	389	188	258	251	194	286	254	285	714	706
27.7709	0	532	618	347	311	292	392	188	259	252	193	287	255	288	713	700
27.8938	0	542	623	352	314	294	399	189	257	254	195	289	254	289	717	704
28.0166	0	541	615	350	311	293	390	188	251	255	194	286	252	286	711	712
28.1395	0	523	605	346	306	289	388	189	257	251	195	286	253	283	711	716
28.2624	0	532	610	344	309	289	390	188	259	252	195	287	254	286	708	711
28.3853	0	537	617	349	315	293	393	189	259	252	195	288	255	290	711	709
28.5082	0	541	614	352	315	295	397	190	256	254	195	287	254	291	711	714
28.631	0	542	608	345	315	288	390	190	251	254	195	286	252	291	704	717
28.7539	0	544	608	345	315	288	387	190	257	249	195	287	252	292	708	726
28.8768	0	546	609	346	315	289	390	190	259	251	196	288	253	292	711	734
28.9997	0	559	612	349	317	291	394	192	259	251	195	289	253	294	716	740
29.1226	0	554	610	349	316	292	396	191	252	253	196	287	253	294	712	747
29.2454	0	552	609	343	315	286	385	190	252	250	195	286	251	293	709	751
29.3683	0	545	609	345	315	287	390	190	255	249	196	286	252	293	710	755
29.4912	0	562	612	345	316	290	389	191	257	249	196	288	252	293	715	755
29.6141	0	561	616	348	316	291	393	191	256	249	196	289	253	296	720	759
29.737	0	561	617	345	316	290	391	191	249	251	196	288	250	294	712	763
29.8598	0	558	617	343	316	286	386	192	252	249	195	287	250	295	713	767
29.9827	0	574	618	344	316	288	388	192	257	248	196	288	250	295	716	769
30.1056	0	571	619	347	316	289	392	192	259	249	196	288	252	296	719	776
30.2285	0	570	620	351	316	292	399	194	257	251	198	287	253	297	722	781
30.3514	0	576	615	344	315	285	385	192	253	249	197	284	250	296	711	776
30.4742	0	576	616	343	314	284	386	192	257	248	197	284	251	294	712	771
30.5971	0	576	620	344	314	286	389	193	258	250	197	285	251	293	714	772
30.72	0	578	625	347	315	288	393	193	260	250	198	284	252	294	719	774
30.8429	0	572	624	349	313	289	396	193	256	251	198	284	250	294	719	775
30.9658	0	568	620	341	310	283	386	192	259	248	197	281	248	293	715	776
31.0886	0	559	623	342	310	281	387	192	259	249	197	280	248	290	720	764
31.2115	0	573	625	341	309	282	389	192	260	250	196	280	247	292	724	765
31.3344	0	576	628	345	309	286	394	192	262	250	198	281	248	292	726	763
31.4573	0	582	625	341	308	285	392	190	254	253	195	279	247	287	712	751
31.5802	0	591	623	339	307	280	384	189	258	249	194	278	247	285	708	751
31.703	0	599	622	338	307	281	386	188	259	250	196	278	248	285	708	749
31.8259	0	599	623	340	308	282	388	191	261	251	196	278	250	286	712	745
31.9488	0	592	625	343	307	287	393	190	260	251	197	279	249	285	713	737
32.0717	0	594	621	338	305	282	383	189	257	249	195	276	249	282	705	737
32.1946	0	577	619	337	305	279	383	189	258	249	195	276	249	283	706	739
32.3174	0	578	620	338	306	280	385	189	259	250	195	276	249	283	709	739
32.4403	0	578	623	341	306	283	390	189	260	251	196	276	250	283	714	740
32.5632	0	574	624	344	306	286	393	190	256	253	197	277	250	284	714	742
32.6861	0	571	620	337	305	279	383	188	255	252	196	274	250	282	706	742
32.809	0	572	621	338	305	280	384	188	259	251	195	274	249	283	708	742
32.9318	0	577	623	340	305	281	385	189	259	251	196	274	250	282	710	742
33.0547	0	573	625	343	306	283	389	191	260	253	196	274	252	283	713	739
33.1776	0	572	624	345	307	286	391	190	256	253	195	274	251	283	711	740
33.3005	0	572	622	338	306	280	383	190	255	253	195	273	251	281	705	741
33.4234	0	575	624	340	306	282	383	190	258	251	195	273	251	282	707	740
33.5462	0	571	624	342	308	283	386	190	259	253	194	274	251	282	710	739
33.6691	0	570	626	346	309	285	390	191	259	254	196	274	252	284	714	736
33.792	0	571	626	345	308	286	393	191	252	256	195	273	252	283	708	730
33.9149	0	578	624	339	308	281	384	191	252	255	195	272	252	282	704	727
34.0378	0	573	625	342	308	283	383	190	256	252	195	272	251	282	706	726
34.1606	0	571	628	344	309	283	386	191	257	253	196	272	253	283	709	730
34.2835	0	574	631	348	310	285	389	193	258	254	196	272	254	285	714	732
34.4064	0	580	628	347	310	287	392	192	251	257	196	272	253	284	710	734
34.5293	0	574	628	342	309	281	382	193	249	256	196	271	253	283	706	736
34.6522	0	573	630	343	309	283	384	191	252	255	197	270	253	284	708	737
34.775	0	573	630	347	311	284	386	192	252	256	197	271	254	285	711	739
34.8979	0	580	634	351	311	286	391	194	254	258	197	271	255	286	715	741
35.0208	0	575	634	351	311	288	392	194	249	257	197	270	254	286	713	741
35.1437	0	573	631	344	309	281	380	192	246	256	196	269	253	284	707	744
35.2666	0	573	632	346	310	284	384	193	246	256	198	269	253	285	709	744
35.3894	0	581	634	348	311	285	386	193	248	258	198	269	255	286	712	747
35.5123	0	575	636	351	312	287	387	194	250	257	198	270	256	286	717	749
35.6352	0	575	637	355	313	290	393	195	247	257	198	269	256	287	716	751
35.7581	0	574	635	346	311	281	379	194	243	255	197	267	254	286	710	756
35.881	0	580	636	350	312	283	382	193	244	255	197	268	254	285	711	757
36.0038	0	576	635	350	313	285	382	193	243	256	198	269	255	287	713	756
36.1267	0	576	637	354	313	286	386	194	245	257	198	270	257	288	717	759
36.2496	0	577	638	357	315	292	392	195	246	256	199	270	256	289	718	757
36.3725	0	584	636	349	313	284	378	193	243	253	197	268	254	287	711	760
36.4954	0	577	636	350	314	282	380	193	243	254	197	269	255	287	712	760
36.6182	0	582	637	351	312	285	381	193	243	254	198	268	255	287	714	761
36.7411	0	578	638	354	314	286	382	194	247	253	199	269	255	288	719	762
36.864	0	585	640	358	315	289	390	194	246	255	199	269	257	289	721	763
36.9869	0	579	637	352	314	286	380	194	242	253	198	267	255	287	713	763
37.1098	0	584	636	351	314	283	378	194	242	252	198	267	254	287	713	766
37.2326	0	579	636	352	314	285	380	194	243	252	199	268	255	288	715	767
37.3555	0	586	638	355	313	286	383	194	245	253	198	268	255	289	718	767
37.4784	0	581	639	359	314	289	385	194	248	252	199	269	257	288	721	768
37.6013	0	585	637	355	313	288	382	194	243	251	198	267	255	287	714	769
37.7242	0	579	636	351	313	282	378	193	243	251	199	266	255	287	712	769
37.847	0	587	636	352	312	285	379	193	242	252	199	267	255	287	713	770
37.9699	0	581	637	355	313	286	381	194	243	253	198	267	256	288	716	771
38.0928	0	587	639	359	313	288	382	194	246	252	199	268	257	290	719	775
38.2157	0	581	637	357	312	288	383	195	243	252	199	266	255	287	714	775
38.3386	0	585	635	350	313	282	376	194	241	251	199	264	255	287	711	775
38.4614	0	584	635	352	311	283	378	195	241	252	198	264	255	287	712	777
38.5843	0	584	637	355	310	284	379	194	243	252	200	263	257	288	713	777
38.7072	0	579	639	358	311	287	383	196	244	253	200	265	257	288	717	779
38.8301	0	584	637	357	312	288	384	195	242	252	199	263	256	288	713	779
38.953	0	579	635	351	311	280	374	195	241	250	197	262	256	286	708	778
39.0758	0	585	635	352	309	283	376	194	241	252	199	262	257	287	709	780
39.1987	0	579	636	354	309	282	378	194	243	251	200	262	257	287	711	782
39.3216	0	585	639	357	309	284	381	195	243	252	200	263	256	288	716	783
39.4445	0	585	638	356	309	286	383	196	241	252	199	261	257	288	712	782
39.5674	0	583	635	350	308	280	373	195	240	251	198	259	256	286	706	783
39.6902	0	578	636	350	308	281	375	196	240	250	198	259	256	286	708	785
39.8131	0	584	637	353	308	282	376	196	241	251	198	260	257	287	711	786
39.936	0	584	639	354	308	282	378	195	242	252	199	260	258	288	714	787
40.0589	0	582	638	354	308	284	380	196	242	251	199	259	257	288	712	789
40.1818	0	574	636	347	306	277	371	196	239	251	198	256	256	286	708	789
40.3046	0	582	636	349	306	279	373	195	239	251	198	257	257	286	708	789
40.4275	0	581	636	350	306	278	374	195	239	251	199	257	257	285	711	790
40.5504	0	576	637	353	307	281	377	195	241	252	198	258	258	286	712	785
40.6733	0	576	637	352	307	284	379	195	241	251	199	258	258	287	711	787
40.7962	0	581	634	345	306	277	371	195	238	249	198	256	257	286	706	784
40.919	0	583	635	347	307	278	371	195	238	250	198	257	257	286	707	785
41.0419	0	577	634	348	307	279	372	194	239	250	197	258	257	286	708	785
41.1648	0	578	637	350	307	280	374	195	240	252	198	258	258	288	712	786
41.2877	0	585	638	352	308	282	378	195	240	251	198	258	257	286	712	787
41.4106	0	585	634	344	307	276	369	194	238	249	196	256	256	286	706	788
41.5334	0	579	634	345	306	277	371	193	238	250	196	256	256	287	707	790
41.6563	0	579	635	345	305	278	370	194	238	250	198	256	257	286	708	791
41.7792	0	586	636	349	307	279	374	195	240	251	197	257	259	287	711	792
41.9021	0	580	638	351	306	281	377	196	240	251	198	255	258	287	713	796
42.025	0	579	635	343	305	274	369	195	237	249	196	253	257	285	706	798
42.1478	0	578	635	343	304	275	368	195	237	249	196	253	256	285	707	798
42.2707	0	583	636	344	304	275	369	195	238	250	197	253	257	286	708	799
42.3936	0	580	637	346	305	276	372	195	238	251	197	254	258	285	711	799
42.5165	0	580	637	349	306	279	377	196	238	252	197	256	258	286	713	797
42.6394	0	578	636	343	304	275	368	195	236	249	196	252	257	284	706	797
42.7622	0	583	634	341	303	273	367	195	236	249	197	252	256	284	706	797
42.8851	0	581	635	343	303	274	367	194	237	248	197	252	257	285	707	799
43.008	0	580	638	344	304	275	370	194	236	250	196	252	257	286	711	800
43.1309	0	578	640	347	304	277	373	195	238	251	197	251	259	286	714	803
43.2538	0	582	637	343	303	276	369	197	236	249	197	250	257	285	708	802
43.3766	0	587	634	338	301	271	365	195	235	249	196	249	257	284	705	803
43.4995	0	575	635	340	302	271	366	194	234	250	195	248	257	284	706	801
43.6224	0	574	636	341	302	273	368	195	235	249	196	249	259	284	709	802
43.7453	0	581	638	345	304	275	371	196	236	251	197	250	260	286	713	801
43.8682	0	577	637	345	302	276	371	196	236	249	196	250	258	285	710	803
43.991	0	576	634	338	301	270	363	195	232	248	196	248	257	283	705	801
44.1139	0	573	635	339	300	270	365	195	233	247	196	247	258	283	706	802
44.2368	0	580	636	341	300	272	365	195	234	250	196	247	257	284	708	802
44.3597	0	582	638	344	301	273	369	197	235	250	197	248	259	284	713	805
44.4826	0	575	639	346	301	276	372	196	234	250	197	248	259	285	712	805
44.6054	0	573	635	338	301	269	363	196	233	248	196	246	258	283	706	803
44.7283	0	578	635	339	299	270	363	195	232	248	195	246	258	282	707	803
44.8512	0	581	634	340	299	272	365	195	233	248	195	247	259	282	709	800
44.9741	0	576	636	343	299	272	368	196	233	250	196	249	260	284	711	802
45.097	0	576	637	347	301	275	373	195	234	250	196	248	260	284	714	802
45.2198	0	581	634	339	300	271	365	196	233	248	195	247	258	282	707	799
45.3427	0	582	632	338	299	269	362	195	231	248	195	247	258	283	707	803
45.4656	0	577	632	339	298	270	363	194	231	248	195	248	259	283	708	801
45.5885	0	576	634	342	299	271	367	195	232	250	195	249	261	284	711	801
45.7114	0	578	637	345	300	274	370	196	233	251	196	248	261	284	715	802
45.8342	0	583	634	342	299	272	367	196	232	248	197	247	259	284	710	804
45.9571	0	577	633	336	299	269	362	195	230	248	194	246	258	283	709	804
46.08	0	575	634	338	298	270	362	193	230	248	195	246	260	284	710	806
46.2029	0	582	635	342	299	271	366	197	232	249	196	247	261	284	713	805
46.3258	0	583	637	345	300	274	369	196	234	251	195	248	262	285	718	808
46.4486	0	577	637	344	300	274	370	196	232	248	195	247	261	284	714	807
46.5715	0	575	634	338	297	268	361	195	230	248	195	246	260	283	711	807
46.6944	0	579	634	340	298	270	363	195	230	249	195	246	259	283	712	807
46.8173	0	582	634	342	298	270	365	195	231	249	195	246	261	284	715	806
46.9402	0	576	637	344	299	272	368	196	231	250	196	248	262	284	718	805
47.063	0	574	637	345	299	274	371	196	232	250	195	248	262	286	719	807
47.1859	0	579	634	339	298	269	362	195	230	248	195	246	261	283	712	806
47.3088	0	581	635	340	298	270	362	196	230	249	195	246	261	284	714	807
47.4317	0	576	636	341	298	270	363	195	231	248	195	246	262	285	717	806
47.5546	0	575	637	344	299	271	367	196	231	249	195	248	262	286	721	809
47.6774	0	575	637	347	301	274	370	197	232	250	196	247	263	286	722	808
47.8003	0	581	634	340	298	271	363	195	230	248	195	245	261	284	715	807
47.9232	0	575	634	340	298	269	361	195	229	248	195	246	261	285	716	806
48.0461	0	573	635	340	297	269	362	196	229	249	195	246	261	285	718	807
48.169	0	575	637	343	299	270	366	196	230	250	195	247	261	284	722	808
48.2918	0	582	636	347	300	274	370	197	231	250	195	247	263	286	724	808
48.4147	0	575	633	341	299	270	363	196	229	247	194	245	262	283	719	806
48.5376	0	574	631	339	298	269	361	193	228	249	193	245	261	283	716	800
48.6605	0	575	632	339	299	271	361	194	229	247	195	248	261	284	718	799
48.7834	0	582	633	342	299	271	364	195	229	249	194	249	262	284	723	800
48.9062	0	578	634	345	300	274	367	194	230	250	194	251	263	285	725	798
49.0291	0	581	632	342	299	274	364	195	228	248	194	248	263	283	719	797
49.152	0	576	629	337	299	268	359	193	228	247	193	248	261	284	718	797
49.2749	0	581	630	338	298	269	361	193	228	249	192	250	261	285	720	794
49.3978	0	575	629	341	299	271	363	193	229	248	193	252	263	285	722	792
49.5206	0	582	631	345	301	273	367	193	230	250	193	255	264	286	726	788
49.6435	0	576	629	342	301	276	367	193	228	249	192	254	263	285	722	790
49.7664	0	582	627	338	299	270	360	191	226	248	190	255	262	284	718	785
49.8893	0	577	626	340	299	273	362	191	228	248	190	258	262	284	719	781
50.0122	0	579	627	341	300	274	365	190	228	249	190	259	263	285	721	777
50.135	0	579	628	344	302	277	367	189	230	249	190	262	264	285	724	774
50.2579	0	584	627	343	303	280	368	188	228	249	190	261	264	284	721	775
50.3808	0	575	624	339	302	276	361	187	228	247	187	264	264	282	714	763
50.5037	0	576	623	341	306	282	366	183	229	248	185	268	263	283	714	751
50.6266	0	585	623	342	308	283	367	183	230	247	185	269	264	284	719	752
50.7494	0	592	626	346	308	284	369	183	231	249	187	271	266	284	722	756
50.8723	0	587	627	346	308	286	371	184	230	248	187	272	265	283	720	755
50.9952	0	587	622	340	307	281	364	183	227	247	186	271	265	281	714	756
51.1181	0	586	622	342	307	279	365	184	228	247	186	269	265	282	714	763
51.241	0	595	620	340	308	282	366	183	230	248	185	272	266	283	715	762
51.3638	0	593	624	344	309	284	369	183	231	248	186	272	266	283	719	766
51.4867	0	592	623	345	309	285	372	184	230	248	187	272	267	282	719	768
51.6096	0	591	619	339	308	280	364	183	228	246	186	270	265	281	712	765
51.7325	0	598	619	338	307	281	364	184	228	247	186	271	266	281	713	766
51.8554	0	594	621	339	307	281	364	184	229	248	187	271	266	282	714	770
51.9782	0	594	620	342	307	282	366	184	229	248	187	272	267	283	718	770
52.1011	0	593	621	343	307	285	369	185	229	248	188	271	267	282	718	773
52.224	0	597	618	337	306	278	361	184	228	246	187	268	264	281	710	770
52.3469	0	598	618	336	305	278	362	186	228	247	187	269	265	281	710	774
52.4698	0	593	615	338	306	278	362	184	228	248	186	270	266	281	711	771
52.5926	11	592	618	338	306	281	365	185	230	249	187	270	266	281	715	771
52.7155	0	597	617	341	306	282	368	185	229	249	188	270	265	282	715	773
52.8384	0	599	614	335	305	279	361	186	228	247	187	268	264	279	708	774
52.9613	0	593	615	335	305	278	361	185	227	247	186	267	264	279	708	773
53.0842	0	592	615	334	305	278	362	186	227	247	187	267	265	281	709	774
53.207	0	599	617	339	306	278	365	186	229	249	187	268	266	281	712	774
53.3299	0	600	618	341	306	282	368	187	229	249	188	268	266	281	713	777
53.4528	0	592	614	335	304	278	361	186	227	248	188	265	265	279	707	777
53.5757	0	591	616	335	304	277	361	186	227	248	187	267	266	279	708	778
53.6986	0	602	617	335	305	277	361	186	228	248	187	266	266	280	710	779
53.8214	0	598	618	337	305	279	365	186	229	250	187	268	267	281	712	781
53.9443	0	592	619	341	306	282	368	187	229	250	188	267	268	281	713	781
54.0672	0	590	618	335	305	276	361	187	227	249	188	264	266	280	707	782
54.1901	0	595	617	335	304	277	362	187	228	249	188	265	266	280	709	784
54.313	0	597	618	335	304	278	363	187	229	250	188	265	266	279	711	785
54.4358	0	591	620	338	305	278	366	189	229	251	188	266	267	281	713	785
54.5587	0	589	621	340	305	282	369	188	230	251	188	266	267	280	714	787
54.6816	0	589	619	335	304	275	361	190	227	250	188	263	266	280	708	788
54.8045	0	595	619	334	303	276	362	188	228	251	189	263	266	279	709	791
54.9274	0	591	620	336	303	276	364	189	230	251	188	264	267	280	711	789
55.0502	0	590	622	340	305	277	366	190	230	251	189	264	268	280	715	790
55.1731	0	592	623	341	304	281	370	190	230	252	190	264	268	281	715	793
55.296	0	597	619	335	304	276	362	190	228	251	189	261	266	280	710	794
55.4189	0	591	620	335	303	274	362	190	229	250	189	261	267	279	709	793
55.5418	0	595	622	336	303	276	363	190	229	251	189	262	266	279	710	795
55.6646	0	590	624	339	304	277	367	192	230	253	189	262	269	281	715	797
55.7875	0	596	624	342	304	280	369	192	230	253	190	262	268	280	716	798
55.9104	0	593	621	334	302	274	361	191	228	251	190	260	267	279	709	798
56.0333	0	592	621	334	302	272	360	192	228	251	190	259	267	279	709	797
56.1562	0	587	623	335	302	274	362	191	228	252	190	260	267	279	709	798
56.279	0	592	624	339	303	276	365	192	230	253	190	261	267	280	713	797
56.4019	0	592	625	340	304	280	370	192	230	253	191	261	268	280	714	798
56.5248	0	590	621	334	303	273	362	192	228	251	190	259	266	279	708	793
56.6477	0	584	621	334	301	274	363	190	228	250	190	259	265	279	709	794
56.7706	0	590	621	336	302	274	364	191	230	252	191	260	267	279	709	794
56.8934	0	587	624	338	302	276	366	192	229	253	190	261	268	279	713	792
57.0163	0	587	625	342	303	279	370	191	230	252	191	261	267	280	713	792
57.1392	0	585	621	336	302	273	363	192	228	251	190	259	266	278	707	791
57.2621	0	590	622	335	302	274	362	191	229	251	189	259	266	278	708	792
57.385	0	591	624	336	302	274	364	192	229	253	189	260	267	279	710	795
57.5078	0	587	625	340	303	276	366	191	230	253	190	261	268	280	712	795
57.6307	0	585	624	342	302	279	369	193	231	254	190	260	268	280	714	797
57.7536	0	589	623	334	302	273	362	191	229	252	190	258	267	278	709	795
57.8765	0	585	623	335	302	274	362	192	228	253	190	258	267	277	708	797
57.9994	0	584	624	337	301	274	364	191	229	253	190	258	267	279	709	798
58.1222	0	583	626	340	302	276	366	192	230	254	190	259	268	280	713	798
58.2451	0	588	626	342	302	278	369	193	229	255	190	260	267	279	713	797
58.368	0	589	623	334	301	272	361	193	227	252	189	258	266	278	706	798
58.4909	0	584	624	336	301	272	362	191	227	253	189	258	267	277	707	799
58.6138	0	582	625	337	301	274	363	192	228	254	191	258	267	278	709	800
58.7366	0	587	626	340	302	275	365	193	230	255	190	259	269	279	712	799
58.8595	0	589	626	341	301	278	368	193	229	254	190	259	268	279	711	802
58.9824	0	582	624	334	300	271	360	193	226	253	189	255	266	277	705	801
59.1053	0	580	624	334	300	271	360	193	226	253	190	257	266	277	706	804
59.2282	0	590	626	336	299	272	361	193	227	254	189	257	266	278	707	803
59.351	0	586	628	338	300	273	364	193	228	255	189	258	268	278	709	806
59.4739	0	580	626	340	301	276	367	194	226	255	190	257	267	278	710	806
59.5968	0	576	624	333	298	269	359	194	225	253	189	255	266	277	704	806
59.7197	0	581	624	334	299	271	360	192	226	253	189	256	265	277	705	806
59.8426	0	583	625	334	300	270	361	193	226	255	189	256	266	278	707	808
59.9654	0	576	627	339	299	272	364	194	228	255	190	258	267	278	710	807
60.0883	0	575	626	339	299	275	365	194	226	255	190	258	266	278	709	805
60.2112	0	580	624	333	298	270	358	193	225	253	190	255	265	276	703	806
60.3341	0	580	625	336	298	269	361	193	225	254	188	255	265	277	706	806
60.457	0	575	625	336	299	272	362	193	226	256	188	257	265	277	707	803
60.5798	0	572	627	339	300	273	364	193	226	255	190	258	266	278	712	808
60.7027	0	584	625	339	299	276	366	193	225	255	189	258	266	275	710	806
60.8256	0	578	623	333	300	269	359	192	225	254	188	257	263	276	706	805
60.9485	0	573	624	335	299	271	361	192	225	254	188	258	264	276	707	806
61.0714	0	573	625	337	300	271	362	193	225	256	189	259	265	277	708	805
61.1942	0	579	627	340	301	275	366	193	226	256	188	260	266	278	712	806
61.3171	0	581	625	340	302	276	366	192	225	256	188	261	264	277	707	801
61.44	0	575	623	334	301	270	360	192	224	255	188	260	263	276	704	799
61.5629	0	574	622	336	300	273	362	191	224	256	188	260	263	276	704	799
61.6858	0	575	625	337	300	274	365	192	226	258	188	261	263	279	707	800
61.8086	0	583	626	339	301	275	368	193	227	259	188	263	264	278	710	803
61.9315	0	576	624	338	301	274	366	192	225	259	188	261	263	276	705	800
62.0544	0	575	622	333	299	270	361	192	225	258	188	261	263	275	700	799
62.1773	0	581	622	334	300	272	364	191	227	259	188	261	263	277	700	795
62.3002	0	582	624	336	300	273	368	192	228	261	188	262	263	277	701	795
62.423	0	577	625	339	301	276	371	192	228	261	188	262	263	278	706	795
62.5459	0	576	622	336	301	275	367	193	226	259	187	261	262	277	701	793
62.6688	0	576	621	332	301	270	364	191	226	259	187	262	263	276	699	793
62.7917	0	583	622	334	299	272	367	191	227	259	186	262	262	276	699	794
62.9146	0	577	624	337	300	273	371	191	229	261	187	263	262	277	702	793
63.0374	0	576	622	335	300	274	367	193	227	258	188	261	262	275	698	794
63.1603	0	582	621	333	299	270	366	192	226	259	187	260	261	275	698	794
63.2832	0	576	622	334	299	272	368	192	228	260	187	260	262	276	697	792
63.4061	0	575	623	336	301	273	371	192	230	260	188	262	263	276	701	793
63.529	0	576	624	340	302	277	375	194	230	260	189	262	263	277	701	793
63.6518	0	583	622	333	300	272	366	193	229	258	187	260	262	274	696	794
63.7747	0	576	623	335	300	272	369	193	230	260	187	260	262	275	696	794
63.8976	0	576	625	336	301	274	372	194	231	260	189	260	262	276	700	796
64.0205	0	583	626	339	299	276	374	194	230	260	189	260	262	276	699	797
64.1434	0	576	622	332	299	270	365	193	228	260	188	258	261	274	692	796
64.2662	0	581	622	332	298	269	367	193	229	260	188	259	262	275	694	797
64.3891	0	576	623	334	299	270	371	194	231	262	188	258	262	275	694	798
64.512	0	575	624	338	299	274	374	195	230	261	189	258	263	275	694	800
64.6349	0	577	622	331	297	268	367	194	229	260	188	257	262	274	690	801
64.7578	0	571	623	332	297	269	368	195	230	261	189	258	262	274	690	804
64.8806	0	575	624	333	298	270	372	195	231	262	189	257	263	274	692	801
65.0035	0	569	626	338	299	272	374	196	231	262	189	258	263	275	695	803
65.1264	0	573	626	336	299	273	370	196	229	260	189	257	262	275	692	803
65.2493	0	566	623	331	297	268	366	195	228	260	188	255	261	274	689	803
65.3722	0	572	624	332	297	269	368	195	230	260	189	256	262	274	690	802
65.495	0	566	626	334	297	270	369	196	230	262	188	255	262	274	693	803
65.6179	0	571	627	340	299	274	373	196	229	260	188	256	264	275	697	801
65.7408	0	566	625	335	298	273	367	195	226	259	189	255	261	274	694	802
65.8637	0	569	624	332	297	269	365	194	227	259	189	255	261	274	691	801
65.9866	0	565	624	335	299	271	368	193	228	259	187	257	262	275	691	795
66.1094	0	565	625	336	299	272	371	194	228	260	188	258	262	275	694	794
66.2323	0	565	627	340	300	275	372	196	228	259	188	258	263	276	694	794
66.3552	0	571	624	332	299	270	364	194	226	259	188	257	261	274	687	793
66.4781	0	570	624	332	297	269	364	195	224	259	187	256	261	274	688	794
66.601	0	570	626	334	297	270	366	194	226	260	188	256	261	274	688	797
66.7238	0	564	625	337	298	272	370	196	227	260	189	256	263	275	691	795
66.8467	0	569	626	339	299	274	371	195	227	260	189	256	263	275	690	793
66.9696	0	568	623	331	296	268	363	194	225	259	187	255	261	273	685	794
67.0925	0	562	623	331	297	270	365	193	225	260	188	255	260	273	685	797
67.2154	0	560	624	333	297	269	366	194	226	260	188	255	262	273	687	800
67.3382	0	565	625	336	297	271	370	195	228	259	188	255	262	274	689	794
67.4611	0	561	623	337	298	273	368	194	226	258	187	256	262	273	686	792
67.584	0	559	621	330	297	268	363	193	224	258	187	255	261	272	682	793
67.7069	0	558	623	332	297	270	365	193	225	258	187	255	261	271	683	794
67.8298	0	563	624	334	297	270	366	194	226	259	187	256	261	273	686	795
67.9526	0	559	626	336	298	272	369	194	225	259	188	255	262	274	686	794
68.0755	0	557	622	333	297	271	364	194	223	257	187	254	261	271	682	794
68.1984	0	554	620	331	297	269	362	193	223	258	187	254	260	272	680	793
68.3213	0	561	621	332	297	269	363	194	224	258	187	254	261	273	681	792
68.4442	0	555	624	334	298	270	366	194	223	259	187	254	262	273	683	793
68.567	0	556	625	337	299	275	366	194	222	258	187	254	262	273	684	795
68.6899	0	553	620	330	296	268	358	194	222	256	186	253	260	272	680	794
68.8128	0	558	621	330	297	267	360	194	221	256	187	253	260	272	680	795
68.9357	0	553	623	331	297	270	361	193	221	257	186	253	261	273	680	794
69.0586	0	553	625	335	298	271	365	194	222	257	187	255	261	273	683	793
69.1814	0	551	623	335	297	273	363	194	221	257	187	253	261	272	679	794
69.3043	0	556	618	328	297	267	357	193	220	255	186	252	260	271	676	792
69.4272	0	556	620	329	296	268	360	193	220	257	186	252	260	271	676	794
69.5501	0	551	622	331	296	270	362	194	220	257	186	252	260	272	676	794
69.673	0	549	625	335	297	272	365	195	221	257	186	253	262	272	678	794
69.7958	0	552	619	330	295	268	358	195	220	255	185	251	260	271	673	792
69.9187	0	552	618	327	294	266	358	194	220	256	184	251	260	270	670	793
70.0416	0	545	619	329	294	268	360	193	220	257	184	252	259	270	672	792
70.1645	0	543	622	331	295	269	362	195	220	256	185	251	260	270	673	792
70.2874	0	544	622	334	295	270	363	194	220	255	185	250	260	269	673	790
70.4102	0	548	617	327	294	265	355	193	218	254	184	250	259	267	669	788
70.5331	0	541	617	329	292	267	357	192	218	255	182	251	259	268	667	783
70.656	0	540	619	331	294	268	360	191	219	254	183	252	260	267	669	782
70.7789	0	535	621	334	296	270	361	191	218	255	183	252	260	269	672	780
70.9018	0	546	617	332	294	270	356	190	218	253	181	252	260	267	668	777
71.0246	0	539	615	328	293	266	353	190	216	252	180	251	259	266	665	776
71.1475	0	536	615	329	292	268	355	189	215	253	181	251	259	267	665	773
71.2704	0	531	617	332	293	268	357	189	215	253	181	251	259	266	667	772
71.3933	0	544	619	335	293	270	359	189	215	253	181	252	261	267	668	771
71.5162	0	536	615	329	291	266	351	188	213	251	180	249	259	265	663	766
71.639	0	534	614	327	291	264	349	189	212	250	180	250	259	264	662	765
71.7619	0	535	615	330	291	265	351	188	213	250	179	250	260	265	662	763
71.8848	0	542	617	332	293	268	354	188	212	251	180	251	260	265	665	762
72.0077	0	535	617	335	292	269	354	188	212	249	180	250	259	265	663	760
72.1306	0	532	610	328	291	265	348	187	211	247	179	249	259	263	657	755
72.2534	0	532	611	327	290	266	350	185	212	248	179	250	259	263	657	753
72.3763	0	538	613	330	291	266	352	186	212	248	178	251	260	262	661	756
72.4992	0	532	617	333	292	268	353	187	212	249	178	251	261	264	663	755
72.6221	0	530	615	333	291	268	352	187	210	248	179	249	260	263	661	755
72.745	0	529	610	326	290	263	346	186	212	246	179	248	258	263	658	755
72.8678	0	535	612	328	290	263	348	186	210	247	178	248	258	262	658	754
72.9907	0	527	614	330	291	265	350	186	211	248	178	248	260	262	659	753
73.1136	0	526	618	334	290	267	351	187	210	248	179	248	261	263	663	756
73.2365	0	526	613	332	290	266	348	187	211	245	180	247	259	263	658	755
73.3594	0	532	610	326	289	263	346	187	211	246	179	245	259	262	656	753
73.4822	0	525	612	329	289	263	347	186	209	245	178	245	260	262	658	753
73.6051	0	523	616	331	290	265	348	188	208	247	179	246	260	263	660	755
73.728	0	525	619	336	291	267	352	189	210	246	179	246	261	263	665	757
73.8509	0	530	614	331	290	264	346	187	210	244	179	244	260	263	660	755
73.9738	0	523	613	327	288	262	345	186	209	244	179	243	261	262	659	755
74.0966	0	522	614	329	289	263	346	188	208	245	180	243	259	263	661	756
74.2195	0	523	618	332	290	264	349	189	209	245	180	243	262	263	664	758
74.3424	0	530	620	337	291	266	353	190	209	245	180	244	262	265	666	759
74.4653	0	523	615	331	290	262	347	189	209	244	180	242	260	264	662	759
74.5882	0	522	614	328	289	262	345	188	209	243	180	242	260	263	661	760
74.711	0	523	616	330	289	262	348	189	208	243	181	242	261	263	663	760
74.8339	0	530	619	334	290	265	350	190	209	245	181	242	261	265	666	760
74.9568	0	518	621	339	291	268	353	190	209	245	181	243	263	265	668	760
75.0797	0	517	616	332	290	263	347	189	209	243	180	241	261	263	662	760
75.2026	0	521	615	329	290	262	347	190	208	243	180	240	261	264	661	761
75.3254	0	528	615	331	289	262	348	190	208	244	181	240	262	265	664	761
75.4483	0	522	619	335	292	264	350	190	208	245	181	241	262	266	667	762
75.5712	0	517	621	340	291	268	354	193	208	244	181	242	263	266	669	763
75.6941	0	521	616	334	290	264	348	191	209	243	181	240	262	264	664	763
75.817	0	526	615	331	288	262	349	190	208	244	181	240	262	264	664	762
75.9398	0	516	615	334	289	265	350	191	207	244	181	241	262	263	666	755
76.0627	0	516	618	339	292	267	354	190	208	243	181	242	263	265	669	752
76.1856	0	522	620	342	294	271	358	190	209	245	181	244	265	267	672	754
76.3085	0	528	615	337	291	266	351	190	209	242	181	243	263	265	667	753
76.4314	0	516	614	334	291	265	352	189	208	244	181	242	264	265	667	751
76.5542	0	515	615	336	292	267	353	190	207	244	181	243	264	265	669	753
76.6771	0	521	620	340	293	268	356	190	208	244	181	244	265	266	672	755
76.8	0	528	621	345	294	272	360	191	210	245	183	245	267	268	676	757
76.9229	0	516	614	338	292	267	354	190	209	244	182	243	265	267	670	755
77.0458	0	516	615	337	291	267	354	190	208	244	181	243	265	266	669	753
77.1686	0	521	616	339	291	269	356	190	209	245	182	243	265	267	671	754
77.2915	0	529	620	343	292	270	358	191	209	245	182	245	268	267	675	755
77.4144	0	519	621	347	293	274	364	192	210	246	182	246	268	269	678	756
77.5373	0	516	616	340	292	269	356	192	209	245	183	243	267	268	671	756
77.6602	0	522	615	338	291	267	356	190	209	246	182	244	266	268	673	755
77.783	0	529	618	341	292	269	357	191	209	245	182	244	268	267	674	756
77.9059	0	517	620	344	293	270	361	192	210	246	182	246	269	268	678	757
78.0288	0	519	620	348	294	274	365	192	210	247	183	245	269	269	681	760
78.1517	0	523	617	340	293	269	358	192	210	246	183	244	268	268	673	759
78.2746	0	529	616	339	292	268	358	191	210	247	183	244	268	268	675	759
78.3974	0	518	617	341	293	270	360	192	211	247	183	244	269	268	676	760
78.5203	0	518	621	345	294	271	362	193	211	248	183	245	270	270	680	762
78.6432	0	524	623	347	294	274	364	193	212	248	184	246	271	271	681	764
78.7661	0	530	616	341	291	269	359	192	210	246	183	244	268	269	677	763
78.889	0	519	617	340	291	269	360	192	210	247	184	244	269	268	678	765
79.0118	0	519	619	342	292	270	362	193	211	248	184	245	270	269	680	766
79.1347	0	524	622	346	292	271	364	194	213	248	184	245	271	271	683	768
79.2576	0	532	623	348	294	275	367	194	212	248	186	245	272	271	684	768
79.3805	0	521	619	341	292	269	361	192	211	248	184	244	270	270	680	769
79.5034	0	521	620	343	292	270	362	193	211	248	185	244	271	270	683	771
79.6262	0	527	623	344	292	271	363	193	212	248	184	245	272	272	684	773
79.7491	0	533	626	348	293	273	366	196	212	250	185	245	272	271	688	774
79.872	0	523	624	349	293	276	367	195	211	250	186	245	272	272	686	775
79.9949	0	528	621	341	291	269	361	194	211	248	186	244	271	271	682	777
80.1178	0	528	622	342	292	272	362	195	210	249	185	245	272	271	684	778
80.2406	0	535	623	345	292	271	363	195	213	250	186	245	273	271	686	779
80.3635	0	524	627	349	293	274	366	196	213	251	186	246	274	273	691	780
80.4864	0	525	624	348	291	274	366	196	212	250	185	244	272	271	686	780
80.6093	0	529	620	340	291	269	361	194	211	248	185	244	271	270	683	774
80.7322	0	532	620	342	293	271	363	193	211	248	184	247	271	271	684	766
80.855	0	527	624	345	294	273	365	193	211	249	185	248	272	272	688	770
80.9779	0	528	626	348	294	274	367	194	213	250	186	249	273	272	691	773
81.1008	0	533	623	345	294	273	364	193	211	248	185	247	271	271	686	775
81.2237	0	538	621	340	292	269	360	193	212	249	184	246	271	271	685	775
81.3466	0	528	623	342	292	271	362	193	211	249	184	247	272	271	686	777
81.4694	0	527	625	344	294	272	363	193	212	250	184	248	273	272	690	779
81.5923	0	534	627	348	293	275	367	194	213	251	186	248	273	273	692	781
81.7152	0	539	622	341	292	271	360	192	212	249	185	246	271	271	687	778
81.8381	0	529	622	340	291	270	360	193	211	250	185	246	272	271	687	780
81.961	0	534	623	341	292	270	362	192	211	249	185	247	271	271	688	781
82.0838	0	535	626	344	293	273	363	194	213	250	185	247	272	272	690	784
82.2067	0	541	627	347	293	274	366	193	213	251	185	247	272	272	691	783
82.3296	0	535	622	338	291	268	359	193	212	249	185	245	271	271	686	784
82.4525	0	537	622	338	292	270	360	192	211	250	185	246	271	270	686	785
82.5754	0	536	623	341	290	269	360	194	211	249	185	245	271	271	688	787
82.6982	0	541	628	344	292	271	362	194	213	251	186	247	272	272	691	787
82.8211	0	536	626	345	291	273	364	195	212	250	185	247	271	271	689	788
82.944	0	536	621	335	290	267	357	193	209	249	185	244	270	270	685	788
83.0669	0	536	622	338	290	268	359	193	210	249	185	245	270	270	686	789
83.1898	0	541	624	339	291	268	360	193	212	251	185	245	270	271	687	789
83.3126	0	538	627	342	291	271	362	194	213	251	185	246	271	272	691	792
83.4355	0	537	623	341	290	270	360	194	210	250	186	245	270	270	687	793
83.5584	0	536	620	335	288	266	357	192	210	250	185	243	269	269	684	792
83.6813	0	537	622	335	288	266	356	193	210	250	185	244	269	269	685	793
83.8042	0	538	624	338	289	269	359	194	211	251	185	244	270	270	687	796
83.927	0	538	627	341	291	271	361	194	210	252	185	246	270	270	691	797
84.0499	0	536	622	338	288	269	358	193	209	250	185	243	269	269	685	797
84.1728	0	531	621	333	288	265	355	192	209	249	184	243	268	268	686	797
84.2957	0	537	622	335	287	265	356	192	209	250	184	244	268	268	687	798
84.4186	0	538	625	337	289	267	358	193	209	251	185	245	269	269	690	801
84.5414	0	537	627	342	289	270	362	194	210	252	185	245	270	270	692	803
84.6643	0	531	622	335	286	265	355	193	210	250	184	242	267	269	687	804
84.7872	0	537	622	333	286	264	355	193	208	251	183	241	269	268	687	806
84.9101	0	536	623	334	285	264	355	193	207	251	184	242	268	267	689	803
85.033	0	537	624	339	287	267	358	192	209	251	184	245	268	268	690	794
85.1558	0	533	625	342	290	270	361	193	210	250	184	246	269	269	690	790
85.2787	0	539	619	333	287	265	355	192	209	250	183	244	267	267	683	790
85.4016	0	539	618	331	286	265	355	189	208	249	182	244	268	267	684	788
85.5245	0	537	620	332	286	264	354	190	208	249	183	245	268	268	685	788
85.6474	0	532	622	336	287	266	358	191	209	250	183	246	269	266	687	786
85.7702	0	538	622	339	288	269	359	191	209	249	182	247	267	267	688	786
85.8931	0	537	616	331	286	262	354	188	209	248	182	245	266	265	682	785
86.016	0	536	615	330	285	263	353	188	208	249	181	245	266	265	682	786
86.1389	0	531	618	331	285	263	355	188	209	250	181	245	267	265	684	786
86.2618	0	538	620	337	287	265	356	188	210	251	181	246	268	265	687	786
86.3846	0	537	621	339	286	269	360	189	208	250	183	247	268	266	686	783
86.5075	0	536	614	330	285	262	353	186	208	249	181	245	267	264	681	785
86.6304	0	530	616	330	283	262	354	187	208	249	181	244	266	265	682	784
86.7533	0	536	618	332	284	262	354	187	208	250	182	245	267	265	683	786
86.8762	0	537	621	335	285	263	356	188	208	250	182	246	267	265	687	784
86.999	0	535	621	339	284	267	358	189	209	250	181	246	268	266	687	784
87.1219	0	530	614	329	283	262	352	185	209	249	181	244	266	264	681	782
87.2448	0	536	616	329	282	262	353	187	208	249	180	243	266	263	681	781
87.3677	0	535	617	331	283	261	354	188	208	250	181	244	267	264	683	781
87.4906	0	535	620	335	284	263	356	187	208	250	182	245	268	266	685	781
87.6134	0	531	623	339	285	267	360	189	209	250	182	245	268	265	686	779
87.7363	0	535	615	329	283	261	352	186	208	249	180	243	266	263	680	780
87.8592	0	535	615	329	282	260	352	185	208	250	181	244	267	263	680	778
87.9821	0	535	617	331	282	260	354	186	208	250	180	243	267	263	681	778
88.105	1	530	620	334	284	262	356	187	209	250	181	244	267	264	686	778
88.2278	0	537	623	339	284	266	359	187	209	250	181	245	268	262	687	781
88.3507	0	536	615	331	282	263	353	185	208	249	180	243	266	261	680	774
88.4736	0	535	616	328	283	261	354	184	208	249	180	244	266	262	681	776
88.5965	0	529	619	331	283	262	354	186	208	250	180	244	267	262	682	777
88.7194	0	535	621	335	284	262	355	186	207	250	180	244	267	263	687	780
88.8422	0	534	624	340	284	266	360	187	208	252	181	244	269	263	689	778
88.9651	0	534	619	334	281	263	354	185	208	250	180	241	267	261	683	777
89.088	0	527	616	331	280	261	353	186	208	250	179	242	266	261	682	770
89.2109	0	535	618	333	284	264	354	184	207	249	179	245	267	261	683	763
89.3338	0	531	621	337	286	265	358	184	208	249	179	247	267	262	685	760
89.4566	0	536	625	341	288	268	361	184	209	249	178	248	268	264	691	764
89.5795	0	530	621	339	286	268	357	185	208	248	179	246	267	262	686	764
89.7024	0	543	619	333	285	262	354	183	208	250	179	245	266	262	685	769
89.8253	0	536	621	336	284	264	355	185	207	249	179	245	267	262	687	772
89.9482	0	535	624	339	285	266	357	186	209	252	180	245	267	263	690	773
90.071	0	531	626	342	286	267	361	187	210	251	180	246	270	264	693	771
90.1939	0	543	623	341	286	269	360	185	210	250	180	245	268	263	689	771
90.3168	0	536	619	333	284	264	354	184	208	250	180	244	267	262	685	768
90.4397	0	535	620	335	284	265	355	184	207	250	180	244	267	261	686	769
90.5626	0	530	623	338	285	266	357	185	209	250	179	245	267	262	689	770
90.6854	0	542	627	341	286	267	361	187	210	252	180	246	268	264	693	772
90.8083	0	535	626	343	285	270	362	187	210	253	180	245	268	263	690	776
90.9312	0	532	620	333	283	263	355	185	208	251	180	243	267	262	686	775
91.0541	0	528	621	335	284	264	356	185	209	251	180	243	267	262	687	774
91.177	0	541	624	337	285	265	357	186	208	253	180	244	268	263	689	776
91.2998	0	535	627	341	286	266	361	188	211	253	180	245	269	264	694	777
91.4227	0	535	627	344	286	270	363	187	211	253	182	245	270	264	694	777
91.5456	0	527	622	335	284	264	357	187	209	252	181	243	268	263	688	777
91.6685	0	542	623	336	285	264	357	186	209	252	181	243	267	263	690	779
91.7914	0	535	625	339	286	265	359	187	209	252	181	244	268	264	693	779
91.9142	0	534	628	341	286	267	361	189	211	254	181	245	271	265	697	781
92.0371	0	530	629	346	287	272	364	189	210	253	182	245	271	265	699	782
92.16	0	543	624	337	285	266	359	188	211	253	181	243	268	264	691	784
92.2829	0	536	626	338	285	266	358	189	210	253	181	243	268	265	693	785
92.4058	0	535	626	339	286	267	359	189	210	253	182	244	269	266	694	787
92.5286	0	532	630	343	286	267	362	191	211	254	183	244	269	265	699	790
92.6515	0	545	633	346	288	271	365	191	212	255	183	245	270	266	701	791
92.7744	0	538	627	338	285	267	358	189	210	253	183	243	268	265	693	790
92.8973	0	537	626	336	286	265	358	190	209	254	182	243	268	265	693	789
93.0202	0	538	627	338	286	266	358	191	210	253	183	244	268	265	693	789
93.143	0	544	631	341	288	267	361	191	211	255	183	244	270	267	696	789
93.2659	0	538	633	345	290	270	365	192	212	256	184	245	270	268	701	791
93.3888	0	537	628	339	288	268	360	190	211	253	183	243	268	266	693	792
93.5117	0	537	627	335	286	264	358	191	211	254	183	243	268	266	693	794
93.6346	0	545	627	336	287	265	359	191	211	254	183	244	268	266	694	795
93.7574	0	538	630	339	287	267	361	191	211	254	184	244	268	267	697	795
93.8803	0	538	633	343	289	269	364	192	212	255	184	245	270	268	700	796
94.0032	0	537	629	340	288	269	360	192	211	254	184	244	268	267	694	794
94.1261	0	543	626	335	288	266	358	192	211	253	184	244	267	267	692	793
94.249	0	538	628	337	287	266	359	191	210	254	183	245	267	267	693	794
94.3718	0	538	630	340	289	266	361	190	211	254	184	246	268	267	697	793
94.4947	0	534	634	343	289	270	365	192	213	254	184	247	268	269	700	794
94.6176	0	545	629	340	288	269	361	191	212	254	183	245	267	267	694	795
94.7405	0	533	627	334	288	265	359	190	211	254	184	245	267	267	693	792
94.8634	0	533	628	335	288	266	359	191	212	255	183	246	266	267	695	793
94.9862	0	534	631	339	288	268	362	191	213	256	184	246	267	269	697	795
95.1091	0	540	634	343	288	270	365	193	213	255	185	247	268	268	700	793
95.232	0	535	626	339	289	270	360	189	211	253	183	248	266	266	693	782
95.3549	0	536	621	335	293	269	361	185	211	252	181	253	265	267	690	765
95.4778	0	538	624	337	294	272	363	185	213	252	181	254	264	266	692	760
95.6006	0	546	627	340	295	273	364	185	213	254	183	254	266	268	697	764
95.7235	0	548	629	344	296	276	368	187	214	254	182	256	266	270	702	769
95.8464	0	545	625	340	294	273	362	186	213	253	183	253	265	268	694	773
95.9693	0	546	624	335	292	268	360	186	213	253	183	251	265	268	692	776
96.0922	0	552	626	335	292	268	362	187	214	254	183	251	264	268	693	779
96.215	0	545	628	338	292	269	363	188	215	255	184	252	266	268	695	780
96.3379	0	545	629	342	293	272	366	189	216	254	184	253	267	270	697	781
96.4608	0	544	625	338	291	270	362	189	214	253	184	251	265	267	690	779
96.5837	0	551	622	332	290	266	359	187	214	252	184	251	264	267	688	780
96.7066	0	545	624	334	290	267	360	188	214	255	183	251	265	267	690	782
96.8294	0	544	627	336	292	269	363	190	215	255	183	251	265	268	692	783
96.9523	0	545	629	340	292	271	366	190	217	256	184	252	266	268	695	786
97.0752	0	551	623	334	289	269	361	190	215	255	184	250	264	267	688	785
97.1981	0	543	621	331	288	266	359	188	215	255	184	250	264	266	686	786
97.321	0	543	625	332	289	266	360	190	215	257	183	250	265	267	686	789
97.4438	0	542	627	336	291	268	363	190	217	259	184	252	265	267	689	788
97.5667	0	549	629	341	291	272	367	191	218	259	184	252	266	269	691	788
97.6896	0	542	624	335	289	269	360	190	215	258	184	251	266	266	685	787
97.8125	0	535	624	332	288	265	360	189	215	259	184	250	264	267	686	789
97.9354	0	541	625	334	289	267	363	191	217	261	184	251	265	267	686	791
98.0582	0	548	627	337	290	268	366	192	218	262	184	253	265	268	689	790
98.1811	0	536	630	342	291	272	369	191	217	263	185	253	266	269	693	794
98.304	0	535	625	335	287	268	363	191	217	262	184	251	265	267	686	797
98.4269	0	540	625	334	287	267	363	191	217	262	184	250	264	267	687	798
98.5498	0	547	627	335	287	268	365	192	218	263	184	251	266	268	688	798
98.6726	0	537	630	339	289	270	369	194	218	265	184	252	266	268	691	798
98.7955	0	536	632	343	290	273	371	194	218	263	185	253	267	269	694	801
98.9184	0	541	627	337	287	268	364	192	216	262	185	249	265	268	688	805
99.0413	0	548	628	336	286	267	365	194	216	263	184	249	265	268	689	803
99.1642	0	538	629	337	287	268	367	194	217	264	185	251	265	268	690	805
99.287	0	538	633	342	288	269	370	196	219	265	184	251	267	269	692	806
99.4099	0	543	634	346	288	273	372	196	218	264	186	251	267	269	695	808
99.5328	0	549	629	339	287	269	366	193	217	262	185	249	265	269	689	804
99.6557	0	543	630	336	287	267	366	194	216	264	184	250	265	268	689	806
99.7786	0	537	631	339	288	269	368	194	218	265	184	250	266	268	690	807
99.9014	0	543	633	342	288	270	371	195	219	266	185	250	266	270	693	807
100.024	0	549	636	347	291	273	375	196	219	267	185	251	267	269	696	808
100.147	0	538	631	340	288	269	369	194	217	264	184	248	265	268	688	807
100.27	0	538	630	336	287	266	367	194	218	266	184	249	265	267	688	809
100.393	0	543	632	339	288	267	371	194	220	267	185	249	265	268	689	811
100.516	0	549	634	341	288	270	375	197	221	267	186	250	267	269	691	812
100.639	0	538	636	345	288	271	377	198	221	268	185	250	266	270	695	813
100.762	0	537	633	342	288	271	373	196	219	265	185	248	265	268	690	812
100.884	0	542	629	336	285	266	370	195	220	265	185	247	266	267	687	814
101.007	0	547	631	338	287	267	374	196	221	266	185	247	264	268	689	813
101.13	0	535	634	341	288	268	377	196	223	267	185	248	266	269	691	812
101.253	0	535	637	345	289	270	378	198	222	267	186	249	267	270	694	812
101.376	0	541	633	343	288	272	375	196	221	265	185	249	265	268	689	812
101.499	0	545	629	335	285	266	371	194	221	265	183	247	264	267	687	808
101.622	0	535	631	338	286	268	374	195	222	266	185	248	265	267	688	809
101.745	0	535	633	340	288	269	376	195	222	267	184	248	266	268	688	806
101.868	0	541	635	344	289	270	378	197	222	267	185	249	267	270	693	807
101.99	0	546	635	345	288	273	376	195	221	266	185	249	266	269	690	805
102.113	0	535	629	335	285	266	371	193	219	266	184	249	265	267	686	804
102.236	0	540	631	339	286	268	374	195	222	267	184	248	265	266	686	805
102.359	0	538	632	339	287	269	377	195	222	267	184	249	265	268	688	806
102.482	0	546	636	343	288	271	379	195	222	267	185	249	267	269	692	807
102.605	0	535	634	346	287	273	378	196	221	267	186	249	267	268	691	807
102.728	0	539	630	336	285	266	371	193	221	266	183	247	264	266	684	805
102.851	0	539	629	337	285	267	373	194	222	266	184	248	265	267	683	806
102.973	0	545	631	338	286	268	376	194	223	266	183	248	265	267	685	804
103.096	0	535	634	342	286	269	378	195	223	267	184	249	266	268	688	804
103.219	0	540	635	345	288	272	380	195	222	266	184	249	267	268	689	806
103.342	0	539	630	338	285	267	372	193	222	265	184	247	265	267	682	806
103.465	0	544	629	336	285	266	374	194	223	266	183	247	264	265	682	805
103.588	0	533	631	337	286	265	375	194	222	266	183	246	264	266	682	805
103.711	0	533	634	342	286	267	378	194	222	266	184	246	265	266	685	807
103.834	0	540	637	345	287	270	378	195	222	266	183	248	266	268	689	811
103.956	0	544	633	340	285	268	374	194	222	265	183	246	264	267	684	807
104.079	0	532	631	334	285	264	373	193	221	265	183	245	263	266	682	807
104.202	0	538	631	337	284	266	374	193	221	264	183	246	264	266	682	807
104.325	0	539	634	340	286	267	375	194	222	265	183	245	264	267	685	809
104.448	0	544	637	344	286	270	378	196	222	265	184	246	265	267	689	810
104.571	0	533	635	343	285	270	375	194	221	264	183	246	265	267	686	809
104.694	0	531	631	336	284	265	372	193	220	264	183	244	263	265	682	807
104.817	0	537	632	338	284	266	374	193	222	265	182	245	263	265	682	806
104.94	0	545	634	340	287	267	375	193	222	264	182	247	264	266	684	804
105.062	0	535	637	343	288	268	377	194	221	264	183	247	265	266	686	803
105.185	0	539	637	345	288	272	376	193	221	263	183	248	265	266	684	801
105.308	0	538	631	335	285	265	370	191	221	263	181	246	263	265	678	801
105.431	0	546	631	336	285	266	373	192	221	264	181	245	263	264	678	799
105.554	0	535	634	339	286	267	374	193	222	264	182	246	264	264	679	800
105.677	0	540	637	342	288	269	376	193	220	264	183	247	265	265	682	798
105.8	0	541	640	347	288	272	378	194	221	265	183	247	265	266	683	801
105.923	0	546	633	338	284	267	370	191	221	262	182	246	263	265	676	798
106.045	0	534	631	336	285	265	372	192	222	263	181	244	263	264	677	800
106.168	0	540	633	338	285	266	373	192	221	264	182	244	263	264	678	802
106.291	0	540	635	341	286	268	375	193	221	263	182	246	264	265	680	802
106.414	0	547	639	344	288	270	377	194	222	263	183	247	265	266	684	803
106.537	0	535	634	343	286	270	372	192	221	262	182	246	263	264	679	803
106.66	0	541	631	336	284	265	370	191	219	262	181	244	262	264	677	803
106.783	0	541	633	339	285	266	372	192	220	262	181	245	263	264	677	804
106.906	0	547	636	340	286	267	374	192	222	263	181	245	263	264	680	802
107.028	0	537	639	345	287	269	375	193	221	263	181	245	264	265	681	804
107.151	0	542	638	347	286	272	375	194	220	263	181	246	264	265	682	805
107.274	0	540	633	338	284	266	367	192	219	261	182	245	263	264	678	805
107.397	0	546	634	340	284	267	370	193	220	261	180	244	264	263	678	806
107.52	0	536	636	343	286	267	372	193	220	261	181	244	262	266	680	808
107.643	0	542	639	346	287	269	374	193	220	262	182	244	263	266	683	808
107.766	0	542	641	349	287	273	376	195	219	261	183	245	264	265	684	809
107.889	0	547	635	342	285	268	367	192	219	259	182	243	263	263	678	808
108.012	0	541	635	339	285	266	368	192	218	260	182	243	262	264	678	809
108.134	0	541	635	341	285	267	370	193	219	261	182	243	263	264	679	809
108.257	0	541	639	345	287	268	373	195	220	261	182	244	263	265	680	810
108.38	0	548	641	348	288	271	375	195	219	260	182	245	264	266	685	810
108.503	0	537	638	347	286	270	369	194	218	259	181	244	263	264	680	811
108.626	0	541	634	340	284	265	366	193	217	259	182	243	262	264	677	811
108.749	0	541	635	342	285	267	369	193	217	260	181	243	262	264	678	812
108.872	0	547	638	344	286	268	370	194	218	260	182	243	263	264	679	811
108.995	0	537	641	348	287	271	373	194	218	260	182	244	263	265	683	813
109.117	0	542	641	350	287	273	372	194	216	259	182	244	264	266	683	813
109.24	0	540	634	341	285	266	364	193	215	257	181	243	262	263	677	811
109.363	0	546	634	342	285	268	366	193	214	258	181	243	263	263	676	808
109.486	0	536	636	344	285	268	367	193	214	259	181	243	263	263	675	805
109.609	0	541	638	348	287	270	369	194	214	258	182	245	264	263	679	802
109.732	0	542	640	352	289	273	370	195	214	259	182	244	265	264	681	803
109.855	0	547	635	345	286	271	363	192	215	256	181	243	262	263	675	802
109.978	0	542	634	343	286	267	363	192	213	256	181	243	263	264	675	802
110.1	0	541	635	345	287	268	364	192	212	256	180	244	263	261	675	800
110.223	0	541	637	348	289	271	366	191	213	256	181	245	264	263	677	794
110.346	0	549	640	352	292	274	368	192	215	256	181	247	264	265	683	797
110.469	0	544	638	351	289	274	367	192	214	254	181	247	264	264	677	795
110.592	0	542	633	342	287	268	361	189	212	253	180	245	263	262	673	792
110.715	0	542	633	344	288	270	362	191	213	254	180	246	264	263	674	792
110.838	0	549	637	346	289	272	364	191	213	255	181	246	264	262	675	790
110.961	0	539	638	349	289	272	367	192	213	255	181	247	265	263	677	790
111.084	0	544	639	352	290	276	369	192	213	255	182	247	265	264	678	792
111.206	0	543	633	344	288	269	362	190	213	253	181	245	263	263	671	790
111.329	0	548	632	342	288	268	361	190	213	253	180	245	264	262	670	789
111.452	0	538	633	343	288	269	363	190	213	254	180	244	263	262	672	789
111.575	0	543	636	346	289	271	365	191	213	254	180	245	264	261	676	792
111.698	0	542	639	349	289	272	368	192	214	254	182	245	266	262	679	793
111.821	0	549	633	345	289	272	363	190	214	252	180	244	264	261	674	791
111.944	0	538	631	340	287	268	361	188	212	252	181	244	263	262	674	793
112.067	0	537	632	342	289	269	362	190	212	253	180	243	262	263	676	797
112.189	0	543	636	344	289	270	363	191	213	254	181	244	263	264	682	804
112.312	0	544	639	348	290	271	366	193	214	253	181	246	264	265	685	805
112.435	0	540	636	349	289	274	366	191	213	252	181	244	264	264	681	802
112.558	0	541	630	341	289	270	362	189	213	249	180	246	262	264	676	787
112.681	0	546	632	343	292	271	363	188	212	248	180	247	261	264	677	786
112.804	0	546	630	346	294	271	365	188	213	249	179	250	261	264	679	776
112.927	0	554	618	349	304	281	373	180	213	246	176	262	260	266	682	744
113.05	0	574	624	350	305	285	377	178	213	244	175	265	257	268	693	761
113.172	0	570	619	347	302	282	370	178	213	242	176	265	254	269	692	774
113.295	0	579	618	347	304	283	372	177	214	241	177	270	253	271	694	766
113.418	0	583	620	349	306	284	374	178	216	242	176	272	254	271	697	773
113.541	0	578	626	350	306	285	375	181	219	244	180	272	255	275	709	804
113.664	0	563	626	352	303	286	377	185	220	245	182	271	255	276	709	813
113.787	0	568	626	346	302	280	371	185	219	243	184	267	254	275	701	811
113.91	0	560	627	345	301	276	370	188	218	243	185	262	254	278	701	822
114.033	0	562	630	344	298	275	368	190	219	244	186	258	254	278	702	834
114.156	11	566	636	347	297	276	370	191	220	245	188	259	257	276	700	825
114.278	0	572	641	350	298	279	374	193	223	247	189	258	259	277	698	818
114.401	0	566	637	343	295	274	366	194	221	246	188	255	258	275	692	819
114.524	0	557	635	338	293	270	363	195	222	248	188	252	258	274	691	824
114.647	0	558	636	340	292	270	364	196	223	248	188	251	259	273	689	826
114.77	0	553	640	342	294	271	366	196	224	251	189	252	262	274	688	827
114.893	0	552	643	346	295	275	370	197	224	250	188	254	263	274	688	815
115.016	0	551	640	344	297	274	366	196	223	248	188	252	261	273	685	808
115.139	0	546	637	337	296	270	363	194	222	248	188	250	261	272	684	808
115.261	0	553	639	338	295	271	363	195	222	248	187	251	261	272	683	806
115.384	0	541	641	341	296	272	365	195	224	249	188	251	262	273	687	807
115.507	0	540	646	345	297	274	367	197	224	250	189	251	263	273	691	814
115.63	0	543	643	345	295	275	366	197	223	249	188	248	262	272	688	815
115.753	0	547	637	337	296	270	362	195	223	247	187	250	261	272	681	804
115.876	0	552	637	341	298	273	366	193	221	245	186	254	260	271	681	791
115.999	0	550	633	344	304	280	370	188	222	244	184	262	261	271	683	769
116.122	0	565	640	346	306	283	373	187	224	244	184	265	259	273	698	783
116.244	0	562	638	351	306	284	374	186	224	243	184	267	258	273	700	789
116.367	0	561	630	343	305	280	369	184	222	242	182	269	256	271	696	783
116.49	0	564	632	342	306	281	370	182	221	242	183	268	256	275	703	787
116.613	0	565	632	344	305	281	370	185	221	241	185	266	256	278	707	794
116.736	0	574	634	346	304	282	371	186	223	243	187	266	257	280	713	797
116.859	0	570	636	349	303	284	375	188	224	243	189	266	257	281	714	800
116.982	0	579	634	343	303	278	368	188	222	242	189	264	255	280	707	801
117.105	0	568	634	343	302	276	368	190	223	241	189	263	256	278	708	798
117.228	0	572	634	344	303	277	368	192	223	242	190	261	257	277	708	785
117.35	0	559	637	347	303	279	371	194	224	244	192	260	257	277	710	768
117.473	0	557	643	350	304	281	374	194	224	244	198	264	259	284	712	755
117.596	0	572	639	350	305	283	368	190	222	241	201	278	257	296	703	740
117.719	0	597	623	344	311	293	371	180	227	242	198	294	258	297	697	725
117.842	0	596	625	346	313	295	376	180	228	243	195	297	259	294	702	725
117.965	0	601	631	344	314	293	376	181	229	245	196	296	260	295	710	741
118.088	0	594	639	352	311	290	375	187	230	249	199	289	262	295	720	774
118.211	0	599	634	346	311	291	374	186	229	248	197	288	260	294	714	770
118.333	0	594	630	343	310	285	370	187	228	247	196	286	261	292	710	768
118.456	0	581	629	341	308	284	370	187	229	247	196	285	261	292	712	773
118.579	0	580	629	343	308	284	371	187	229	248	197	284	262	292	715	779
118.702	0	587	631	346	307	285	373	189	232	250	199	284	263	293	719	778
118.825	0	589	630	347	306	287	376	190	231	250	198	282	264	293	718	782
118.948	0	590	628	341	303	280	368	190	230	249	198	279	263	290	711	784
119.071	0	594	627	339	304	280	369	191	230	249	197	279	263	290	708	776
119.194	0	588	629	340	303	281	369	190	231	250	198	278	264	290	708	775
119.316	0	583	631	343	303	283	373	190	232	252	198	279	266	290	709	770
119.439	0	582	631	347	305	286	376	190	233	251	198	279	267	291	712	772
119.562	0	585	629	340	305	281	369	190	232	248	196	276	264	288	707	774
119.685	0	583	628	340	302	280	367	190	231	248	196	276	264	288	706	780
119.808	0	579	628	339	301	280	368	190	231	251	196	274	265	288	706	780
119.931	0	578	631	342	299	280	369	191	232	252	197	273	267	289	709	784
120.054	0	579	632	345	300	282	372	192	234	253	197	272	267	290	714	792
120.177	0	584	629	341	300	279	368	192	232	251	196	271	266	289	708	791
120.3	0	577	627	338	298	275	365	191	232	250	196	268	266	288	704	787
120.422	0	582	628	338	299	275	365	192	231	251	196	268	265	287	706	787
120.545	0	583	629	340	297	275	366	194	232	252	195	266	267	288	708	788
120.668	0	581	630	342	298	278	369	193	232	252	196	267	267	288	710	789
120.791	0	576	632	340	297	277	368	192	231	251	194	265	267	286	706	775
120.914	0	577	629	335	295	272	362	191	230	249	193	264	264	284	704	741
121.037	0	580	627	335	296	273	363	190	230	249	193	265	265	285	702	728
121.16	0	585	628	338	298	275	365	189	231	249	193	267	267	285	700	725
121.283	0	590	628	342	299	277	367	190	232	250	192	268	267	286	703	741
121.405	0	586	627	342	299	278	368	190	231	249	191	267	267	284	701	757
121.528	0	571	622	336	297	273	362	189	230	248	191	265	266	283	697	746
121.651	0	579	624	336	296	272	362	189	228	248	191	264	265	283	699	734
121.774	0	586	625	338	294	273	363	189	228	248	190	265	265	283	701	731
121.897	0	592	628	340	294	274	365	190	230	250	190	265	266	284	706	721
122.02	0	600	628	343	292	276	367	190	230	249	191	263	266	284	703	716
122.143	0	611	622	336	292	272	362	190	228	247	189	262	265	282	696	717
122.266	0	603	622	336	291	271	362	191	228	247	190	261	265	281	697	733
122.388	0	593	623	335	291	270	364	190	229	248	190	262	266	283	698	742
122.511	0	579	627	341	292	271	366	193	229	248	191	260	267	284	702	756
122.634	0	574	627	346	292	274	368	194	229	249	191	261	268	284	702	761
122.757	0	571	622	338	291	270	361	194	227	248	191	258	267	283	696	760
122.88	0	570	623	337	292	269	362	193	228	248	191	258	267	282	696	762
123.003	0	561	625	339	291	269	362	193	229	249	192	259	269	284	697	764
123.126	0	559	628	342	293	271	364	195	230	251	191	258	270	284	701	770
123.249	0	552	630	346	294	274	367	194	229	251	192	259	272	285	703	770
123.372	0	544	624	341	291	271	361	194	228	250	192	256	270	282	697	769
123.494	0	551	622	338	292	270	361	193	228	250	191	258	270	282	698	764
123.617	0	548	626	341	294	272	362	193	228	251	191	258	271	283	700	771
123.74	0	548	628	345	295	273	364	193	229	251	191	260	273	284	703	773
123.863	0	550	632	347	296	276	369	194	228	252	192	259	272	285	707	779
123.986	0	554	628	343	294	274	362	193	228	251	192	258	272	284	701	785
124.109	0	550	626	341	295	270	362	194	227	250	191	257	272	284	701	787
124.232	0	553	628	343	295	272	363	193	227	252	191	258	272	284	703	785
124.355	0	547	631	346	296	274	366	194	229	253	192	259	273	286	706	788
124.477	0	553	633	350	297	275	369	195	229	254	193	260	275	286	708	790
124.6	0	555	630	345	297	274	364	194	228	252	193	258	273	285	703	789
124.723	0	547	629	343	296	273	362	194	227	253	192	258	274	285	702	790
124.846	0	547	631	345	296	274	364	194	228	252	192	259	274	284	704	794
124.969	0	552	633	347	298	275	366	194	228	254	193	259	275	286	707	796
125.092	0	552	635	352	299	278	369	197	228	255	192	259	276	287	711	798
125.215	0	550	633	347	298	274	365	196	227	254	193	258	274	285	705	801
125.338	0	544	632	344	296	273	364	196	227	254	192	257	275	285	706	804
125.46	0	548	633	347	297	275	365	195	227	254	192	258	275	285	706	803
125.583	0	543	635	349	298	275	367	197	228	254	193	259	277	287	709	804
125.706	0	543	638	353	300	277	369	197	229	255	194	259	277	288	712	805
125.829	0	541	636	350	298	276	365	197	228	253	194	257	275	286	709	808
125.952	0	547	636	346	298	274	365	197	228	253	193	256	275	287	707	809
126.075	0	542	635	347	298	275	367	198	227	253	194	257	275	287	709	809
126.198	0	542	637	351	298	276	368	198	228	254	194	257	276	288	712	813
126.321	0	544	639	354	299	279	371	199	228	254	194	258	277	289	715	816
126.444	0	549	635	349	297	277	365	198	228	254	194	257	275	286	711	817
126.566	0	542	636	346	297	274	364	198	226	254	194	256	275	286	710	818
126.689	0	541	637	348	297	275	365	198	226	254	193	256	275	287	711	818
126.812	0	543	638	351	299	276	368	198	228	254	195	256	276	288	713	815
126.935	0	545	639	355	299	280	370	199	227	255	194	258	276	288	713	813
127.058	0	542	634	347	299	275	363	197	225	253	194	256	275	287	707	812
127.181	0	543	631	345	298	274	363	197	225	253	194	256	274	286	706	808
127.304	0	537	633	346	298	274	364	197	226	254	193	257	275	287	707	809
127.427	0	549	634	348	298	277	365	197	226	254	193	256	275	287	710	810
127.549	0	544	635	351	299	279	368	197	225	254	193	257	276	288	710	810
127.672	0	542	630	344	297	274	361	198	224	253	193	255	274	285	705	813
127.795	0	541	629	343	297	273	361	196	225	254	192	254	273	286	706	814
127.918	0	542	630	344	296	274	362	197	224	254	193	254	273	286	707	818
128.041	0	542	633	348	297	275	363	198	225	254	193	255	274	287	710	820
128.164	0	541	633	349	296	276	364	198	225	254	193	255	274	286	710	820
128.287	0	547	629	340	296	271	359	197	224	252	192	253	272	285	705	820
128.41	0	542	630	342	295	272	360	197	223	253	193	253	271	285	705	822
128.532	0	542	632	343	295	271	360	197	223	254	192	252	273	285	707	821
128.655	0	539	634	345	296	273	362	197	223	253	193	254	273	287	710	824
128.778	0	544	632	345	295	274	362	198	223	253	192	252	271	286	706	823
128.901	0	540	628	339	294	269	358	198	222	253	192	251	271	284	704	825
129.024	0	539	630	339	293	269	358	198	222	253	192	251	271	285	705	826
129.147	0	537	632	341	294	270	359	198	222	253	191	251	271	285	706	827
129.27	0	544	635	345	294	272	361	199	222	254	193	252	272	285	709	827
129.393	0	538	631	342	292	272	358	198	221	253	192	250	270	283	706	828
129.516	0	536	629	338	292	268	356	197	221	251	191	250	270	283	704	824
129.638	0	536	629	340	292	269	356	197	220	252	191	250	270	283	704	825
129.761	0	542	632	341	293	269	358	197	221	253	192	251	271	284	705	823
129.884	0	532	634	345	294	271	361	197	221	253	193	252	271	285	707	824
130.007	0	537	629	339	293	269	356	196	219	251	191	249	269	282	703	824
130.13	0	535	629	336	292	266	354	194	218	252	190	249	270	282	702	825
130.253	0	542	631	339	292	267	355	195	219	251	190	249	270	282	703	825
130.376	0	531	633	340	292	268	358	196	219	252	191	250	270	283	705	826
130.499	0	531	635	344	293	270	360	196	219	253	190	250	270	283	705	826
130.621	0	534	630	337	292	265	354	196	218	251	189	248	268	281	700	827
130.744	0	541	629	335	290	264	354	195	217	250	189	247	269	280	698	825
130.867	0	534	630	337	290	265	354	194	217	251	189	247	268	279	699	824
130.99	0	534	633	339	289	266	356	195	216	252	189	248	269	281	701	825
131.113	0	534	635	343	290	268	358	195	218	250	188	248	270	281	702	827
131.236	0	540	630	335	289	263	353	193	217	250	188	245	268	278	696	824
131.359	0	532	628	334	286	262	353	192	215	251	187	245	268	277	694	822
131.482	0	531	630	334	288	262	353	192	215	250	188	245	268	278	695	823
131.604	0	531	634	339	288	263	355	193	216	251	187	245	269	278	698	822
131.727	0	537	634	343	287	266	357	194	216	251	187	245	270	276	698	822
131.85	0	529	629	335	285	259	351	191	214	250	186	242	268	274	692	820
131.973	0	527	629	333	285	259	351	190	213	250	186	242	268	273	692	818
132.096	0	522	631	335	284	259	351	191	214	249	184	243	268	273	691	818
132.219	0	534	633	338	285	261	354	190	214	250	184	243	269	273	694	818
132.342	0	527	634	343	285	263	357	191	214	250	185	243	269	273	694	815
132.465	0	523	629	334	282	258	350	188	213	249	184	241	267	271	689	813
132.588	0	524	629	334	282	256	350	188	214	249	183	241	268	270	687	809
132.71	0	523	630	335	281	258	352	187	212	250	183	241	269	269	687	810
132.833	0	523	632	338	282	260	353	188	212	250	183	241	268	270	691	808
132.956	0	520	635	343	283	262	356	188	213	250	183	241	269	269	692	809
133.079	0	525	629	336	280	257	351	187	212	248	181	240	267	267	686	806
133.202	0	520	628	333	280	256	350	186	211	248	181	238	267	266	684	803
133.325	0	518	629	335	280	256	350	186	211	248	179	238	267	266	685	802
133.448	0	517	632	338	280	257	351	186	211	248	180	239	269	267	687	802
133.571	0	523	636	342	280	260	355	186	211	250	181	240	268	267	690	801
133.693	0	517	629	339	279	258	352	185	211	247	180	238	267	265	684	800
133.816	0	514	628	334	277	256	349	184	209	248	180	236	268	264	682	798
133.939	0	514	629	336	278	256	351	185	209	248	179	236	268	265	682	798
134.062	0	519	632	340	279	257	352	185	210	248	178	237	269	264	685	796
134.185	0	508	636	343	280	260	355	186	210	249	179	238	270	265	688	796
134.308	0	506	631	343	280	261	355	186	209	249	179	237	269	264	685	796
134.431	0	511	627	335	276	255	349	183	209	247	178	236	268	262	680	793
134.554	0	516	627	338	277	256	351	184	209	248	177	236	268	262	680	789
134.676	0	504	630	340	278	257	352	183	209	249	177	236	269	262	682	789
134.799	0	505	633	343	279	259	355	184	209	249	177	237	269	264	686	789
134.922	0	509	633	348	279	262	357	184	209	249	177	237	270	263	685	790
135.045	0	514	626	338	277	256	350	182	209	246	176	234	268	261	679	788
135.168	0	507	626	336	276	257	350	182	207	248	176	234	269	260	677	784
135.291	0	501	627	338	277	256	352	183	208	247	176	235	268	261	679	785
135.414	0	507	630	343	279	259	354	183	209	249	176	235	270	262	683	785
135.537	0	514	633	347	279	262	357	184	209	249	177	236	271	262	685	787
135.66	0	506	628	341	277	258	353	182	208	248	175	234	268	260	680	784
135.782	0	504	625	337	276	256	351	182	207	247	175	233	269	259	679	785
135.905	0	499	625	339	276	258	352	183	208	247	175	234	270	260	679	786
136.028	0	511	629	344	277	259	355	183	208	249	175	234	270	261	682	787
136.151	0	505	632	346	278	261	358	184	209	249	176	236	270	263	686	787
136.274	0	503	630	348	278	262	358	183	208	249	176	235	271	261	684	787
136.397	0	498	625	339	274	256	352	183	208	247	175	233	269	259	681	786
136.52	0	504	626	342	276	259	354	183	207	248	175	233	271	260	681	787
136.643	0	505	629	344	276	258	355	183	209	248	175	233	271	261	684	788
136.765	0	502	632	348	277	260	358	184	209	249	175	235	272	262	687	790
136.888	0	499	634	352	279	264	361	186	210	250	176	235	273	263	689	791
137.011	0	503	627	343	276	259	355	183	207	248	176	233	271	260	683	791
137.134	0	504	628	343	276	258	356	184	207	249	174	233	272	261	683	790
137.257	0	500	630	344	277	258	355	184	207	248	176	233	272	261	684	791
137.38	0	498	633	349	278	260	359	185	209	249	176	234	273	263	687	793
137.503	0	506	636	352	278	263	362	186	209	251	176	236	274	264	690	793
137.626	0	504	630	349	277	262	359	186	208	248	176	233	274	262	684	792
137.748	0	502	628	343	275	258	355	184	207	248	175	232	272	260	683	792
137.871	0	503	628	344	276	260	356	184	208	249	175	233	272	261	684	792
137.994	0	498	631	347	277	260	359	185	208	251	175	234	273	262	686	793
138.117	0	499	634	351	279	262	362	185	209	251	176	235	275	264	690	794
138.24	0	504	633	353	278	265	363	186	209	250	176	235	274	262	687	796
138.363	0	510	627	343	275	258	355	184	209	249	176	232	273	260	682	793
138.486	0	498	627	344	276	260	358	184	209	250	175	234	273	261	682	793
138.609	0	499	630	347	276	261	360	184	209	250	175	234	273	261	685	795
138.732	0	505	633	350	278	262	362	186	210	251	176	235	276	263	688	796
138.854	0	513	634	354	278	266	364	186	210	252	176	235	275	262	690	797
138.977	0	500	628	344	275	260	358	185	208	251	175	233	274	261	683	796
139.1	0	500	628	345	276	260	359	184	209	250	176	233	274	261	683	797
139.223	0	506	630	347	276	261	360	185	209	250	175	234	275	262	684	797
139.346	0	514	633	350	278	262	360	186	210	251	176	235	275	263	688	796
139.469	0	503	635	354	279	266	365	186	211	251	177	237	276	265	690	798
139.592	0	501	630	349	276	263	359	185	209	249	175	235	274	262	685	798
139.715	0	508	630	346	276	260	359	184	211	250	175	234	275	262	684	797
139.837	0	515	630	347	277	261	360	185	210	251	175	235	275	261	684	798
139.96	0	504	632	351	277	263	362	184	210	251	175	236	276	262	688	798
140.083	0	504	635	354	279	265	365	186	211	252	176	237	278	265	691	801
140.206	0	503	630	350	277	263	362	184	210	250	175	235	275	262	684	800
140.329	0	510	628	345	275	260	359	184	210	251	175	234	275	262	683	801
140.452	0	510	629	347	276	260	360	184	210	251	175	235	276	261	684	800
140.575	0	510	630	349	278	261	362	186	211	251	175	235	276	263	686	801
140.698	0	505	634	352	279	264	364	187	211	252	176	237	277	264	689	803
140.82	0	512	630	350	277	264	362	185	211	252	175	236	276	262	684	803
140.943	0	512	626	343	274	258	358	183	210	251	174	234	275	260	681	801
141.066	0	510	627	344	276	259	359	184	210	251	175	234	276	260	681	802
141.189	0	506	629	347	275	260	360	185	211	251	175	235	276	262	683	801
141.312	0	515	632	350	276	262	363	185	210	253	175	236	276	262	687	804
141.435	0	513	627	347	275	263	361	184	210	252	174	235	276	260	680	803
141.558	0	512	623	341	273	257	357	183	209	251	174	233	274	259	679	804
141.681	0	506	625	343	273	258	359	184	210	250	174	234	275	259	678	804
141.804	0	514	627	344	275	259	360	183	210	252	173	234	276	260	681	805
141.926	0	514	630	348	275	261	362	184	211	252	173	236	276	262	683	806
142.049	0	512	625	346	273	260	360	183	209	250	174	233	275	259	679	806
142.172	0	509	623	340	272	256	356	183	209	250	174	233	274	258	677	804
142.295	0	515	625	341	273	256	358	183	209	250	174	233	274	258	677	807
142.418	0	514	627	344	273	258	360	184	210	252	173	234	275	259	680	806
142.541	0	514	630	347	275	260	362	184	210	251	173	236	276	260	681	808
142.664	0	520	624	343	272	258	358	183	209	251	172	233	274	257	676	806
142.787	0	509	624	340	271	255	356	182	208	250	173	232	274	258	675	808
142.909	0	515	624	339	273	255	357	183	207	251	171	233	273	258	675	807
143.032	0	515	627	342	272	257	359	183	209	251	172	233	275	258	678	810
143.155	0	522	629	346	274	261	362	184	209	252	173	234	275	259	680	810
143.278	0	510	624	340	271	257	356	183	208	250	172	233	273	256	675	809
143.401	0	515	622	336	270	253	354	181	206	250	171	232	272	256	672	808
143.524	0	514	623	337	271	254	355	183	208	250	171	232	273	256	672	808
143.647	0	522	625	340	272	255	358	184	208	251	172	233	274	256	674	807
143.77	0	511	628	344	273	259	360	183	209	251	172	234	274	257	676	808
143.892	0	509	622	337	269	254	355	182	207	251	171	232	272	255	670	806
144.015	0	515	621	335	269	252	353	181	207	250	170	231	272	254	668	806
144.138	0	522	622	335	270	252	354	181	208	250	170	232	272	255	670	806
144.261	0	511	624	339	271	255	357	182	208	252	171	233	273	255	672	805
144.384	0	510	626	343	272	258	360	183	208	251	172	233	273	256	673	806
144.507	0	515	620	336	269	253	353	180	207	250	170	232	271	254	668	805
144.63	0	521	620	334	270	251	352	180	207	249	170	231	271	253	666	804
144.753	0	511	621	335	269	251	353	181	206	250	170	233	271	253	666	803
144.876	0	510	624	339	270	254	356	182	206	251	170	233	273	255	669	805
144.998	0	510	626	342	270	258	358	182	208	251	171	233	272	255	670	806
145.121	0	522	620	334	267	251	351	179	207	250	170	232	271	251	665	803
145.244	0	516	620	333	268	249	352	180	205	249	169	231	271	252	664	801
145.367	0	510	621	335	269	250	353	181	206	250	169	231	271	252	665	804
145.49	0	510	624	339	270	252	356	181	207	251	170	233	271	254	668	805
145.613	0	523	625	343	269	256	358	182	206	253	170	233	272	253	668	804
145.736	0	516	619	332	267	249	351	178	206	250	168	231	270	251	661	801
145.859	0	514	619	331	266	249	351	179	205	250	168	231	270	251	661	801
145.981	0	508	620	334	267	250	353	180	207	252	169	232	271	252	661	801
146.104	0	516	623	337	268	252	356	182	207	253	169	233	271	252	665	802
146.227	0	515	625	342	269	256	358	181	207	253	169	233	271	253	665	800
146.35	0	512	618	332	265	250	351	179	206	251	168	230	269	250	658	799
146.473	0	508	619	331	265	248	351	179	205	252	168	231	270	250	658	799
146.596	0	514	619	333	266	249	352	179	205	254	168	232	270	249	659	798
146.719	0	513	623	336	267	252	355	180	206	254	168	232	270	250	662	798
146.842	0	513	624	342	268	256	359	180	207	254	169	232	270	251	663	799
146.964	0	507	618	333	265	249	352	178	207	253	168	231	269	250	658	797
147.087	0	513	618	331	264	248	351	179	207	253	168	231	269	248	656	797
147.21	0	512	619	333	265	250	353	178	205	254	168	232	268	249	658	797
147.333	0	511	623	337	266	251	356	181	206	255	168	232	269	250	659	797
147.456	0	506	626	342	268	255	359	180	206	255	169	234	270	251	663	797
147.579	0	511	619	333	264	249	351	178	206	251	167	232	268	248	657	798
147.702	0	511	619	331	263	248	351	177	205	253	167	230	268	249	656	796
147.825	0	511	621	333	265	248	352	179	205	253	166	230	268	249	657	796
147.948	0	506	623	337	266	250	356	179	206	254	167	232	270	250	659	796
148.07	0	514	628	341	268	255	359	180	205	254	168	232	270	250	663	798
148.193	0	511	621	335	265	250	351	178	205	251	167	231	267	249	656	797
148.316	0	510	619	332	264	248	351	178	205	252	167	230	268	248	655	797
148.439	0	512	621	333	265	249	353	177	205	253	166	231	267	248	657	796
148.562	0	506	625	338	266	251	355	178	206	254	167	231	267	249	660	797
148.685	0	513	627	341	268	253	358	180	205	254	168	232	270	251	663	797
148.808	0	511	623	337	265	250	353	179	206	252	167	230	268	248	656	797
148.931	0	517	620	331	263	246	350	178	205	252	166	230	267	247	654	796
149.053	0	505	621	332	264	248	352	178	205	252	166	231	268	247	655	798
149.176	0	505	624	336	265	250	355	179	204	254	167	230	267	249	658	796
149.299	0	512	628	341	267	253	357	180	205	254	167	231	269	250	661	798
149.422	0	517	624	340	266	254	355	179	206	252	167	231	268	249	658	797
149.545	0	506	621	330	264	248	350	177	204	252	166	230	266	247	655	796
149.668	0	505	622	333	265	249	352	178	203	253	167	230	266	247	655	797
149.791	1	510	624	337	266	250	354	179	204	253	167	231	267	248	658	797
149.914	0	517	629	340	268	254	357	180	205	254	169	232	269	251	662	797
150.036	0	506	627	341	267	256	356	179	205	253	168	230	268	249	660	798
150.159	0	505	621	332	264	248	350	178	204	250	167	229	266	247	656	798
150.282	0	511	624	335	265	249	352	179	205	251	166	230	266	248	658	800
150.405	0	517	626	338	266	251	354	179	205	251	167	231	267	248	660	799
150.528	0	507	629	340	268	253	356	181	205	252	168	230	267	250	663	799
150.651	0	507	628	345	269	256	357	180	205	251	168	230	268	250	662	800
150.774	0	511	623	334	265	249	350	179	205	249	167	230	266	247	658	800
150.897	0	519	623	336	266	250	352	179	204	250	168	229	266	248	659	801
151.02	0	507	626	338	268	251	353	179	204	252	168	230	266	249	660	800
151.142	0	507	630	343	269	254	355	181	205	251	168	230	268	250	665	801
151.265	0	509	631	346	270	258	358	180	205	251	168	231	269	250	666	804
151.388	0	520	623	335	267	250	351	179	204	249	168	228	265	249	659	802
151.511	0	515	623	335	267	251	351	179	205	251	167	230	266	250	659	801
151.634	0	507	626	337	268	251	353	179	204	251	167	230	266	249	660	802
151.757	0	509	628	340	268	254	356	181	206	252	168	231	267	250	664	803
151.88	0	516	631	346	270	258	359	181	205	252	168	231	268	251	666	804
152.003	0	514	624	338	267	253	351	179	205	250	168	230	266	249	660	803
152.125	0	514	624	335	266	250	351	179	204	251	168	229	266	249	660	804
152.248	0	509	626	337	268	252	353	180	205	251	168	229	265	249	661	803
152.371	0	515	628	342	269	254	355	181	205	252	168	231	267	251	666	806
152.494	0	511	631	345	269	257	359	181	204	252	169	232	266	251	671	808
152.617	0	515	626	340	267	255	354	180	205	250	168	230	265	249	665	805
152.74	0	510	623	337	268	251	352	179	205	250	168	229	266	249	663	800
152.863	0	519	622	338	271	257	355	178	205	251	167	234	267	249	663	789
152.986	0	520	626	341	273	258	357	178	205	251	168	234	267	251	667	789
153.108	0	520	629	345	273	260	359	180	205	252	169	234	268	252	670	791
153.231	0	527	624	342	272	259	356	176	205	250	167	235	267	250	661	777
153.354	0	521	623	336	272	256	353	177	206	249	168	236	266	250	661	780
153.477	0	520	625	337	272	256	355	178	204	251	167	234	266	250	663	784
153.6	0	520	626	340	273	257	357	178	205	252	169	234	268	250	664	784
153.723	0	528	630	344	274	260	360	180	207	253	169	236	267	252	668	783
153.846	0	522	626	342	272	260	357	178	206	251	169	234	266	250	663	782
153.969	0	520	622	335	272	255	353	178	205	250	168	233	265	251	661	780
154.092	0	518	623	337	272	255	355	178	206	252	168	233	266	250	663	780
154.214	0	525	627	339	273	256	357	180	207	252	168	235	266	251	663	779
154.337	0	515	629	344	275	260	360	180	207	254	169	236	267	253	668	779
154.46	0	519	625	342	272	260	357	179	206	252	169	235	266	250	663	775
154.583	0	518	621	335	273	254	354	178	207	253	168	234	265	250	660	774
154.706	0	514	623	336	273	255	355	180	207	252	169	235	265	250	660	771
154.829	0	515	625	339	274	256	357	180	207	253	169	236	267	250	662	771
154.952	0	514	629	343	275	260	362	180	208	256	169	237	266	251	665	766
155.075	0	512	624	341	273	261	360	179	208	253	169	237	264	248	662	763
155.197	0	526	619	334	273	254	356	178	207	254	168	237	263	248	660	759
155.32	0	518	621	336	276	259	359	178	208	253	167	240	263	249	661	753
155.443	0	514	626	340	276	259	361	178	208	255	170	239	264	249	665	758
155.566	0	519	623	343	282	264	365	178	210	256	167	246	265	253	670	740
155.689	0	523	623	341	280	267	363	177	209	255	168	246	264	252	668	755
155.812	0	524	620	336	278	260	358	176	209	257	168	244	265	251	664	766
155.935	0	524	622	337	277	261	360	179	210	257	168	245	265	251	665	774
156.058	0	526	624	340	279	262	364	178	212	258	170	244	265	252	668	778
156.18	0	540	626	344	280	265	366	179	212	257	171	247	266	254	672	776
156.303	0	535	623	341	280	266	364	178	211	256	169	246	264	253	667	772
156.426	0	541	619	337	280	261	362	177	211	257	169	247	263	253	664	764
156.549	0	538	620	338	283	265	364	176	212	256	169	250	264	252	665	760
156.672	0	541	624	341	281	265	364	179	213	258	170	248	265	252	671	771
156.795	0	542	625	344	283	268	368	179	213	259	170	248	267	255	672	762
156.918	0	539	624	342	280	266	364	178	213	255	170	248	265	254	666	752
157.041	0	532	619	337	279	261	361	177	214	257	169	247	264	254	663	727
157.164	0	531	621	338	281	263	364	178	215	258	169	248	264	254	665	743
157.286	0	534	624	341	282	264	367	179	214	258	170	249	265	254	668	766
157.409	0	537	625	344	284	266	371	181	215	259	171	250	265	256	673	778
157.532	0	539	622	342	281	266	367	179	215	256	171	248	263	253	666	777
157.655	0	552	619	337	280	262	364	178	215	257	170	247	263	253	663	771
157.778	0	535	622	339	281	264	368	178	217	257	170	248	263	253	664	762
157.901	0	536	626	341	281	264	371	180	218	259	171	249	264	254	669	746
158.024	0	546	630	344	279	268	373	181	218	259	171	248	263	256	673	733
158.147	0	555	626	342	278	267	369	179	219	256	170	248	262	254	667	727
158.269	0	562	622	337	277	262	367	178	217	257	171	247	262	254	664	722
158.392	0	558	624	340	279	263	371	181	219	257	171	247	263	253	665	740
158.515	0	559	626	342	279	264	374	182	223	258	173	246	264	254	667	759
158.638	0	553	629	346	280	267	378	184	222	259	172	246	265	256	670	760
158.761	0	547	626	342	278	265	372	183	220	258	173	245	264	254	664	763
158.884	0	547	623	339	277	260	371	183	221	259	173	244	263	254	663	766
159.007	0	558	624	341	279	263	374	183	223	258	173	245	263	255	665	765
159.13	0	557	626	344	280	265	378	184	223	259	173	246	264	256	667	770
159.252	0	545	629	348	281	267	380	184	224	260	173	247	265	257	671	776
159.375	0	542	622	342	278	263	371	182	224	258	173	245	263	256	664	777
159.498	0	544	620	339	278	262	372	183	224	259	173	246	264	256	663	777
159.621	0	544	621	340	278	263	375	184	224	261	174	245	264	256	665	781
159.744	0	543	625	343	279	264	378	184	225	260	173	246	265	257	669	781
159.867	0	542	628	348	279	268	379	186	225	260	174	244	265	257	671	786
159.99	0	546	622	340	277	262	371	184	224	260	174	243	264	256	664	784
160.113	0	542	622	340	277	262	373	185	223	261	173	243	265	256	665	786
160.236	0	539	623	340	278	263	376	184	225	260	174	244	264	257	666	789
160.358	0	540	626	344	279	265	378	186	225	261	174	244	265	258	669	788
160.481	0	537	626	348	279	268	379	185	224	260	174	245	266	258	669	788
160.604	0	541	622	340	277	262	371	184	223	259	174	243	265	256	663	788
160.727	0	542	622	340	277	261	373	184	224	261	174	243	265	256	666	789
160.85	0	540	625	342	278	262	376	186	226	262	174	243	266	257	667	793
160.973	0	535	628	346	279	265	378	187	225	262	175	243	266	258	671	793
161.096	0	541	627	346	278	266	378	186	224	261	175	243	265	258	669	797
161.219	0	539	623	338	275	259	371	185	225	260	174	241	263	256	665	798
161.341	0	539	623	340	276	260	375	186	225	261	174	240	265	257	664	794
161.464	0	545	625	341	277	262	376	186	225	262	175	241	265	258	665	789
161.587	0	541	629	345	278	263	381	188	226	263	176	243	266	259	669	789
161.71	0	540	624	342	277	264	376	186	225	261	175	241	265	257	664	788
161.833	0	537	620	335	276	257	373	184	226	261	174	240	264	255	660	785
161.956	0	544	620	338	277	260	376	184	226	263	175	241	264	255	660	782
162.079	0	540	624	339	278	261	378	185	226	262	175	241	265	255	662	779
162.202	0	539	626	343	280	265	381	185	226	262	174	243	266	257	665	777
162.324	0	536	619	340	278	261	374	183	226	261	174	242	265	255	658	776
162.447	0	541	618	334	276	258	375	183	227	262	174	242	263	255	658	772
162.57	0	536	619	335	277	259	375	183	226	262	174	242	264	255	658	774
162.693	0	536	620	338	278	261	377	184	226	262	173	243	265	256	662	776
162.816	0	533	624	342	277	264	380	185	225	262	174	242	265	257	662	777
162.939	0	538	618	335	276	259	372	182	225	261	173	239	263	255	658	776
163.062	0	533	617	333	275	259	374	182	226	262	173	240	263	254	657	779
163.185	0	532	619	335	277	259	375	183	225	261	174	240	264	255	659	779
163.308	0	531	621	339	278	259	376	184	225	261	173	241	264	256	661	779
163.43	0	536	622	341	277	263	377	184	225	261	174	241	264	256	662	775
163.553	0	527	616	333	275	257	371	182	225	260	174	240	264	254	658	776
163.676	0	531	616	332	276	257	374	182	225	261	173	240	263	254	657	772
163.799	0	532	618	334	277	258	376	182	225	261	173	241	264	255	658	772
163.922	0	539	621	339	278	260	377	184	225	261	173	241	265	255	661	769
164.045	0	529	622	342	279	264	378	184	224	261	174	243	264	256	661	771
164.168	0	533	616	332	276	258	371	182	225	260	173	240	262	255	655	771
164.291	0	533	617	333	277	258	373	182	225	262	173	240	263	255	658	773
164.413	0	539	619	335	278	258	375	183	226	261	174	241	264	255	659	771
164.536	0	529	622	339	278	260	377	184	225	261	174	242	265	257	661	773
164.659	0	528	622	342	278	264	377	183	225	260	173	243	265	256	662	773
164.782	0	533	616	331	274	256	371	181	225	261	173	240	263	254	656	773
164.905	0	540	617	332	275	257	373	182	225	261	173	240	263	255	656	774
165.028	0	529	619	334	276	257	374	182	225	261	174	240	264	255	657	772
165.151	0	534	623	337	278	260	376	183	225	261	174	241	264	256	660	773
165.274	0	535	622	341	277	264	376	184	225	262	175	241	265	256	661	774
165.396	0	539	616	332	274	257	370	182	225	260	173	239	263	255	655	772
165.519	0	528	618	332	276	257	373	182	225	261	173	240	263	254	655	772
165.642	0	527	619	335	276	258	375	182	224	261	174	240	263	255	656	774
165.765	0	534	623	338	278	260	376	184	225	262	174	240	265	256	661	775
165.888	0	539	626	343	278	264	379	184	225	261	174	241	265	257	662	775
166.011	0	525	619	334	275	258	370	182	224	260	174	239	264	255	656	776
166.134	0	525	619	334	275	257	373	182	224	261	174	239	264	255	656	776
166.257	0	531	622	335	275	258	374	183	225	261	174	240	265	255	657	777
166.38	0	537	625	339	277	260	377	185	225	261	175	241	265	256	661	779
166.502	0	527	628	343	278	264	379	186	224	262	174	241	267	257	664	780
166.625	0	524	623	337	275	260	371	183	223	260	174	239	264	256	658	781
166.748	0	530	623	335	276	257	373	183	224	261	173	239	265	255	658	782
166.871	0	537	624	338	277	258	375	184	225	261	175	239	265	256	659	782
166.994	0	526	627	340	277	260	377	185	224	262	174	240	265	256	662	781
167.117	0	526	630	345	278	264	379	187	224	263	175	240	268	257	666	784
167.24	0	531	627	342	276	263	374	185	224	261	174	240	265	257	660	783
167.363	0	537	623	335	275	258	373	183	224	261	174	239	266	256	659	782
167.485	0	531	626	337	277	259	376	185	224	262	174	239	265	257	659	781
167.608	0	527	629	340	278	260	377	185	224	262	174	239	266	257	661	782
167.731	0	533	633	344	278	263	378	186	224	263	175	241	267	259	666	786
167.854	0	539	631	345	278	264	376	186	223	262	175	240	267	258	664	786
167.977	0	532	626	336	276	257	371	185	224	261	175	239	265	256	659	785
168.1	0	526	627	338	276	259	375	185	224	262	174	239	266	256	660	787
168.223	0	531	629	339	278	259	376	186	224	262	176	239	266	258	662	788
168.346	0	539	632	343	279	262	378	187	225	263	175	239	267	258	665	787
168.468	0	528	634	347	279	266	379	187	224	261	175	240	268	258	665	787
168.591	0	526	628	339	276	260	371	185	224	261	175	239	265	257	660	787
168.714	0	531	628	339	278	259	374	186	224	262	175	239	266	256	659	789
168.837	0	538	629	341	278	261	376	186	223	262	175	239	266	258	662	788
168.96	0	527	633	345	279	262	378	187	224	262	176	240	267	259	665	789
169.083	0	527	635	348	280	264	379	188	222	263	176	240	268	260	668	791
169.206	0	531	630	343	278	261	372	186	223	260	175	238	266	258	662	792
169.329	0	537	629	339	278	258	372	187	223	261	175	239	266	258	661	792
169.452	0	530	631	342	278	260	375	186	222	261	175	239	266	258	663	791
169.574	0	524	633	345	279	262	378	188	223	262	175	238	267	259	664	794
169.697	0	530	637	349	281	264	378	189	222	262	176	239	268	260	669	797
169.82	0	537	633	348	279	265	375	189	222	261	176	239	268	259	666	797
169.943	0	531	630	340	278	259	370	187	221	261	175	238	266	258	661	795
170.066	0	537	631	343	278	260	373	187	221	261	175	238	266	259	663	793
170.189	0	533	632	345	281	262	376	188	222	262	176	239	267	259	663	788
170.312	0	538	634	348	280	263	378	188	222	262	177	240	268	259	666	785
170.435	0	528	633	351	281	266	377	188	221	260	176	241	267	259	666	781
170.557	0	527	626	341	281	261	369	185	220	259	174	241	266	258	660	780
170.68	0	533	627	341	281	261	373	186	221	260	175	241	266	260	660	780
170.803	0	540	629	342	282	262	375	186	222	261	175	241	266	258	661	781
170.926	0	530	632	348	282	264	377	187	222	261	175	241	267	258	664	782
171.049	0	528	632	352	283	269	379	187	222	260	175	242	267	259	666	782
171.172	0	528	625	343	282	264	370	184	222	257	175	242	265	258	660	773
171.295	0	542	626	342	283	264	373	184	221	259	174	243	264	259	661	776
171.418	0	531	627	345	284	263	375	184	223	260	173	243	264	259	663	779
171.54	0	531	631	347	284	265	377	186	223	259	175	244	266	260	665	780
171.663	0	537	632	350	286	268	378	187	222	260	175	245	266	261	669	785
171.786	0	543	628	345	282	266	370	185	222	258	174	242	265	260	663	783
171.909	0	537	626	341	282	262	370	186	221	258	175	242	264	259	662	781
172.032	0	531	628	343	283	264	373	186	223	260	174	243	265	260	663	782
172.155	0	531	630	347	283	265	376	186	223	259	176	243	265	260	665	783
172.278	0	539	633	351	285	267	377	187	222	259	176	244	266	261	668	786
172.401	0	534	629	347	284	268	372	186	222	257	176	243	266	260	664	786
172.524	0	533	627	341	284	261	368	186	221	258	176	241	265	260	662	788
172.646	0	540	628	344	284	264	372	187	221	259	175	243	266	261	662	789
172.769	0	549	629	346	284	265	375	187	222	259	175	243	265	260	665	792
172.892	0	544	633	350	286	267	376	189	222	260	176	243	266	262	669	797
173.015	0	548	630	349	284	268	373	188	221	259	176	241	265	261	667	804
173.138	0	541	625	339	282	261	367	186	221	258	175	241	264	260	661	795
173.261	0	549	626	341	283	263	372	187	222	258	176	242	265	261	660	789
173.384	0	543	629	344	284	263	374	187	223	260	176	242	265	261	662	787
173.507	0	547	630	348	286	266	377	188	223	260	176	243	266	262	663	782
173.629	0	542	630	348	285	268	375	187	223	258	178	242	265	260	663	787
173.752	0	546	624	339	283	261	368	186	222	258	175	241	263	259	657	786
173.875	0	541	624	339	282	262	371	186	223	260	176	240	263	259	657	785
173.998	0	546	625	340	283	262	374	187	224	260	176	241	265	260	657	786
174.121	0	540	628	344	284	264	376	188	225	260	176	240	264	259	661	787
174.244	0	544	628	347	283	266	377	188	224	260	176	242	265	260	661	787
174.367	0	538	622	338	282	261	370	186	224	258	176	240	263	259	655	785
174.49	0	532	622	338	281	261	372	186	224	259	175	239	263	259	655	784
174.612	0	537	623	338	281	261	373	186	224	260	176	240	263	259	655	785
174.735	0	544	627	341	283	263	375	188	224	260	175	240	264	259	658	785
174.858	0	539	629	347	284	266	378	188	224	259	176	241	265	259	660	787
174.981	0	530	624	339	282	262	370	187	222	258	175	239	264	258	655	788
175.104	0	534	623	335	281	261	369	186	223	258	175	237	263	257	654	789
175.227	0	542	624	337	282	261	372	188	224	259	175	239	263	259	656	790
175.35	0	531	628	340	283	262	373	188	223	259	177	239	265	260	659	790
175.473	0	531	631	345	282	265	375	189	222	259	176	239	264	260	664	798
175.596	0	535	627	342	280	263	368	188	221	256	176	237	262	259	660	799
175.718	0	541	624	335	280	258	365	187	221	256	175	237	262	259	658	796
175.841	11	536	626	337	280	260	367	189	221	256	175	235	262	259	658	796
175.964	0	531	628	340	282	261	370	188	221	257	176	237	263	259	660	795
176.087	0	536	631	343	282	263	372	191	221	258	177	237	263	260	662	796
176.21	0	542	628	342	280	264	369	190	221	256	176	237	263	260	658	795
176.333	0	536	623	334	279	258	362	188	218	255	175	236	261	259	655	793
176.456	0	535	624	336	280	259	365	188	218	256	175	236	262	258	657	794
176.579	0	535	627	338	280	260	367	189	219	257	176	237	262	260	658	796
176.701	0	543	630	341	281	263	370	190	219	258	176	238	264	260	660	794
176.824	0	538	629	345	281	265	368	189	218	256	176	238	264	261	661	793
176.947	0	530	622	334	278	258	361	187	217	255	176	237	262	258	655	793
177.07	0	535	624	334	278	258	363	187	217	256	176	235	262	258	655	795
177.193	0	542	625	336	280	260	366	189	219	257	176	236	262	258	656	795
177.316	0	536	627	339	280	261	369	189	217	257	175	236	263	260	658	795
177.439	0	530	630	344	280	265	371	191	218	257	176	237	263	260	660	795
177.562	0	534	622	333	278	259	362	187	216	255	176	235	262	259	654	793
177.684	0	539	622	333	278	258	361	187	216	255	176	236	262	259	654	792
177.807	0	534	623	334	279	260	364	188	216	256	175	236	262	258	655	791
177.93	0	533	626	337	280	260	367	189	216	257	177	237	263	260	656	791
178.053	0	533	629	342	281	263	368	189	216	257	177	237	264	260	661	794
178.176	0	539	626	339	279	263	363	188	216	256	177	235	262	259	656	793
178.299	0	532	621	331	276	258	358	187	215	254	176	235	261	259	652	791
178.422	0	530	622	334	278	258	361	186	215	254	175	235	262	259	654	791
178.545	0	529	625	335	279	260	362	189	215	255	176	235	263	259	655	790
178.668	0	537	628	340	280	262	364	189	215	256	176	236	265	259	658	791
178.79	0	531	628	343	280	265	365	189	214	255	177	238	264	261	659	789
178.913	0	528	622	334	277	258	358	186	214	252	177	235	262	258	654	786
179.036	0	528	622	334	278	259	358	187	214	253	177	235	263	259	654	785
179.159	0	534	624	336	279	259	361	187	214	253	176	235	264	258	655	784
179.282	0	528	628	339	281	261	363	188	213	254	177	236	265	259	658	783
179.405	0	527	629	343	282	263	365	189	213	253	178	237	266	261	661	783
179.528	0	527	626	341	278	264	360	187	214	251	177	236	264	259	657	781
179.651	0	532	622	334	278	257	357	188	213	251	176	234	263	258	656	781
179.773	0	527	624	335	278	260	358	186	212	251	177	235	264	258	655	781
179.896	0	525	624	338	279	260	360	187	212	251	176	235	264	258	658	778
180.019	0	526	628	342	280	261	363	187	212	253	177	236	266	259	661	776
180.142	0	532	629	346	281	266	366	187	213	253	177	237	267	259	662	773
180.265	0	526	624	338	279	260	359	185	213	250	175	236	265	258	656	771
180.388	0	523	623	337	278	259	359	186	212	250	177	234	265	258	657	769
180.511	0	521	624	339	281	264	361	184	212	248	177	238	266	257	658	758
180.634	0	528	627	342	282	265	364	185	213	251	176	238	267	259	661	764
180.756	0	529	631	346	282	266	366	187	213	252	176	239	267	261	665	768
180.879	0	527	629	346	281	268	366	185	213	250	176	239	267	260	664	767
181.002	0	526	624	337	281	261	359	185	213	249	176	236	265	258	659	766
181.125	0	533	625	339	280	262	362	185	212	250	176	237	266	259	660	770
181.248	0	527	626	341	281	262	363	185	212	250	176	237	267	259	662	770
181.371	0	526	628	345	281	265	363	186	213	251	176	236	268	259	666	773
181.494	0	521	631	348	282	267	366	187	214	252	178	238	269	261	671	777
181.617	0	532	628	344	279	266	362	186	214	249	177	235	267	259	668	779
181.74	0	524	624	339	278	261	360	185	213	250	176	235	267	258	667	777
181.862	0	521	625	340	278	262	361	186	212	251	176	234	268	258	667	775
181.985	0	516	627	342	279	263	362	187	213	252	177	236	268	260	671	777
182.108	0	528	630	346	278	265	365	188	214	253	178	236	269	261	674	779
182.231	0	522	630	348	280	268	368	187	214	252	177	237	269	261	675	772
182.354	0	519	624	341	277	262	360	185	213	251	177	235	268	258	668	770
182.477	0	515	624	340	278	261	360	185	214	251	177	235	268	257	669	764
182.6	0	514	624	341	280	264	362	185	213	252	177	238	268	259	671	762
182.723	0	515	627	345	282	266	366	185	213	251	176	240	268	261	678	763
182.845	0	516	629	348	283	267	367	187	215	253	179	241	268	262	684	771
182.968	0	515	627	347	281	269	367	187	214	251	178	241	268	261	679	763
183.091	0	527	625	340	281	263	362	184	214	250	177	240	268	260	677	762
183.214	0	512	625	343	279	264	364	186	214	251	178	241	267	260	684	779
183.337	0	503	627	343	281	265	365	187	216	250	179	242	266	261	689	786
183.46	0	504	629	348	283	267	367	187	216	251	179	243	268	263	692	781
183.583	0	508	631	350	283	271	371	188	217	250	180	244	268	264	695	779
183.706	0	495	626	344	283	266	365	185	215	249	179	244	266	264	689	774
183.828	0	500	618	345	290	269	370	181	214	246	177	252	265	264	690	750
183.951	0	503	618	345	293	273	370	179	215	245	178	254	262	270	701	754
184.074	0	502	622	347	289	273	371	183	216	247	181	251	264	274	711	772
184.197	0	500	628	350	285	272	372	188	218	251	184	247	266	274	714	775
184.32	0	500	629	348	282	269	369	190	217	251	186	241	266	273	704	773
184.443	0	496	628	342	279	264	362	192	218	250	186	238	266	274	699	773
184.566	0	505	631	344	281	264	365	193	217	252	187	238	268	274	697	775
184.689	0	508	635	346	281	265	366	193	218	252	187	239	269	275	699	773
184.812	0	507	640	349	283	268	368	195	219	252	188	239	270	276	703	777
184.934	0	500	643	351	284	270	370	196	220	253	188	240	269	276	706	776
185.057	0	506	640	342	281	265	363	195	219	250	188	238	268	274	701	774
185.18	0	515	644	342	281	263	364	195	219	251	188	240	267	272	703	760
185.303	0	519	646	344	283	265	365	194	219	251	187	242	268	272	698	745
185.426	0	527	641	351	292	273	372	189	220	249	185	252	269	274	700	725
185.549	0	524	633	352	301	282	378	182	221	247	180	263	267	276	710	719
185.672	0	536	628	350	300	283	377	179	219	246	180	268	265	274	704	714
185.795	0	541	626	347	299	279	372	177	219	244	180	270	264	272	702	722
185.917	0	545	628	344	299	280	373	178	221	246	181	272	263	273	707	727
186.04	0	550	630	348	300	278	374	179	221	247	182	273	263	275	717	747
186.163	0	559	631	350	301	281	377	181	223	247	181	274	265	278	721	753
186.286	0	561	631	351	301	284	379	182	224	248	185	275	265	279	723	763
186.409	0	554	625	346	299	278	371	182	222	246	185	273	263	277	715	769
186.532	0	548	625	345	298	278	371	182	224	246	185	272	263	278	717	769
186.655	0	546	626	343	295	275	371	184	223	248	187	270	264	278	720	779
186.778	0	545	625	347	292	275	372	186	226	249	188	269	266	278	722	779
186.9	0	556	630	348	294	278	375	188	227	251	190	269	266	280	727	776
187.023	0	568	630	344	293	277	373	188	226	249	190	266	265	280	720	773
187.146	0	555	630	342	292	271	368	188	225	249	189	264	264	279	718	773
187.269	0	555	633	343	290	273	369	188	226	249	190	264	265	279	719	777
187.392	0	560	633	345	291	272	369	190	227	250	190	263	266	280	721	781
187.515	0	561	635	346	289	272	371	191	228	252	192	262	268	279	725	786
187.638	0	562	638	349	290	277	373	191	228	252	191	262	268	280	722	780
187.761	0	554	636	341	289	270	365	192	228	251	190	259	268	278	716	783
187.884	0	563	635	341	288	269	366	192	228	251	191	259	269	278	713	777
188.006	0	564	635	342	290	271	367	191	228	252	191	260	269	278	713	772
188.129	0	564	637	345	291	272	369	192	229	252	189	261	270	280	713	769
188.252	0	560	638	349	292	274	372	192	230	253	190	261	271	280	716	772
188.375	0	566	637	344	291	274	369	192	229	250	190	260	269	279	714	773
188.498	0	560	634	340	291	271	366	191	227	250	189	261	269	279	715	778
188.621	0	558	636	341	292	271	366	191	228	251	190	260	269	280	716	783
188.744	0	557	636	343	291	272	367	190	229	251	189	260	271	280	716	782
188.867	0	565	638	346	292	273	369	192	230	251	190	260	271	280	718	781
188.989	0	560	637	346	292	275	370	191	229	252	189	259	271	280	717	780
189.112	0	557	636	339	290	270	363	190	227	250	190	258	269	278	712	784
189.235	0	559	636	339	289	269	364	191	227	251	189	258	269	278	713	784
189.358	0	566	637	341	291	269	365	192	228	251	189	258	270	279	715	786
189.481	0	562	639	343	292	271	366	193	229	251	189	258	270	280	717	787
189.604	0	561	640	347	292	274	370	193	228	251	189	257	271	280	717	791
189.727	0	566	633	339	289	268	361	192	227	250	189	255	269	278	709	792
189.85	0	565	632	335	288	266	359	192	226	250	188	253	269	277	707	793
189.972	0	558	633	336	288	267	360	191	226	250	187	253	269	276	708	791
190.095	0	557	636	338	289	268	363	193	226	251	187	254	271	278	709	791
190.218	0	569	638	342	290	270	366	193	227	253	188	253	271	278	711	791
190.341	0	561	634	338	288	269	361	193	225	251	187	252	271	276	705	793
190.464	0	554	629	332	286	264	356	192	223	249	187	250	268	275	702	792
190.587	0	551	630	334	285	265	357	192	223	250	185	250	269	275	702	791
190.71	0	559	631	336	287	266	359	192	224	251	186	250	270	275	703	786
190.833	0	561	634	339	288	267	361	191	224	252	186	251	272	276	705	784
190.956	0	555	633	341	288	271	363	191	224	250	185	251	270	276	704	780
191.078	0	553	627	332	287	266	357	189	221	248	185	250	269	275	698	777
191.201	0	556	626	331	287	265	356	190	222	248	184	250	269	275	698	775
191.324	0	552	628	334	287	265	358	188	221	250	184	250	270	274	700	776
191.447	0	552	631	338	288	268	360	190	222	250	184	251	270	276	702	776
191.57	0	550	633	341	289	269	364	190	221	251	184	251	272	276	704	776
191.693	0	554	629	337	288	268	360	190	222	249	183	249	269	274	698	774
191.816	0	549	626	332	286	264	356	190	220	249	183	248	269	275	696	774
191.939	0	547	627	334	287	266	356	189	219	248	183	248	269	273	695	773
192.061	0	547	629	336	288	266	358	189	221	249	183	249	270	275	697	773
192.184	0	552	632	339	289	268	360	190	221	250	183	249	272	275	700	774
192.307	0	547	632	342	289	271	363	191	221	251	183	250	272	276	700	774
192.43	0	545	627	334	288	266	356	189	219	249	183	247	270	274	694	772
192.553	0	545	627	333	287	266	356	189	219	248	182	247	269	274	696	774
192.676	0	551	628	334	287	266	357	189	219	249	183	247	270	275	695	774
192.799	0	545	629	337	288	267	359	190	218	250	183	249	271	275	698	773
192.922	0	540	634	341	289	268	363	190	219	250	183	250	272	276	701	775
193.044	0	545	631	341	289	271	361	189	219	250	184	247	271	276	698	775
193.167	0	550	628	333	287	266	355	190	218	248	183	248	270	275	695	774
193.29	0	543	629	335	288	265	357	189	216	249	182	247	270	275	696	776
193.413	0	542	631	337	288	267	358	189	217	250	182	247	271	276	698	777
193.536	0	543	634	339	290	269	361	191	219	251	183	248	272	277	701	780
193.659	0	549	635	344	289	271	364	191	219	252	183	248	273	277	704	782
193.782	0	543	632	337	289	268	358	191	217	250	183	246	271	276	698	781
193.905	0	541	631	334	288	265	356	190	217	250	183	245	270	277	698	784
194.028	0	542	633	336	288	266	358	192	217	251	183	245	271	276	698	782
194.15	0	542	634	339	290	268	360	192	218	252	184	247	272	277	702	782
194.273	0	543	636	343	290	270	364	191	219	253	184	248	273	278	704	780
194.396	0	543	636	344	290	273	365	193	219	251	185	248	273	279	705	781
194.519	0	538	632	337	289	266	357	191	217	250	184	246	271	277	700	782
194.642	0	544	633	338	289	267	359	191	218	252	183	246	271	277	700	785
194.765	0	546	635	340	289	268	360	192	217	251	185	247	272	278	702	784
194.888	0	545	636	342	290	268	362	192	217	252	185	247	273	279	706	785
195.011	0	540	639	346	291	271	365	193	219	253	184	247	274	280	709	786
195.133	0	547	636	343	290	272	363	192	218	252	185	247	272	278	704	786
195.256	0	547	634	338	289	268	360	192	217	252	184	246	272	278	701	786
195.379	0	546	636	341	290	269	361	193	218	252	186	247	272	279	702	785
195.502	0	552	636	343	290	270	362	193	218	253	184	248	273	280	706	785
195.625	0	551	638	347	291	271	365	194	219	253	185	249	274	280	709	783
195.748	0	550	639	350	292	274	368	193	218	253	185	249	274	280	709	777
195.871	0	548	634	341	291	268	359	192	217	251	185	246	271	278	701	768
195.994	0	552	633	340	288	267	360	192	217	252	185	247	272	278	702	765
196.116	0	554	631	342	290	269	362	190	217	251	184	249	271	279	703	740
196.239	0	548	632	345	293	273	366	188	216	251	183	254	271	280	708	722
196.362	0	545	638	348	294	276	368	189	218	251	184	255	271	281	713	725
196.485	0	551	635	346	293	275	367	188	217	251	183	255	269	279	709	717
196.608	0	559	630	341	291	269	361	188	216	250	184	253	269	276	705	715
196.731	0	559	629	342	291	272	363	188	217	250	183	255	269	278	704	715
196.854	0	557	630	343	293	272	363	188	220	249	180	257	270	279	706	727
196.977	0	561	635	348	292	273	365	189	224	251	180	259	273	281	711	746
197.1	0	550	633	350	291	276	368	191	221	253	185	256	271	280	711	753
197.222	0	548	629	342	290	270	361	191	219	251	185	254	269	278	706	752
197.345	0	556	630	342	290	270	362	191	220	252	185	253	269	279	704	751
197.468	0	561	631	343	290	271	363	190	221	252	184	254	270	279	705	751
197.591	0	557	632	346	293	273	366	191	221	253	184	255	272	280	707	750
197.714	0	556	634	351	292	276	369	191	221	253	185	256	271	281	709	754
197.837	0	556	630	344	291	272	362	191	220	252	184	253	269	278	703	753
197.96	0	563	629	342	290	271	362	190	220	252	185	253	270	279	702	755
198.083	0	556	630	343	291	271	363	190	221	253	184	253	271	279	703	757
198.205	0	554	633	346	292	272	365	191	220	253	184	254	271	280	705	762
198.328	0	551	634	349	293	275	368	193	222	254	185	254	272	281	707	766
198.451	0	562	630	345	292	274	364	190	220	252	185	254	271	280	702	764
198.574	0	556	628	343	292	272	363	189	221	252	183	255	270	279	700	759
198.697	0	557	628	343	295	275	365	187	223	251	181	258	271	280	700	755
198.82	0	560	632	346	296	277	365	187	223	252	182	258	271	280	704	762
198.943	0	562	634	349	295	278	369	189	223	254	183	258	273	282	706	769
199.066	0	560	631	346	294	275	365	189	220	253	183	255	271	280	701	771
199.188	0	558	630	343	294	273	362	187	220	252	184	253	270	279	700	773
199.311	0	564	629	343	292	273	363	189	221	253	184	254	270	280	700	772
199.434	0	561	631	343	294	272	365	189	221	253	184	254	271	281	702	772
199.557	0	561	633	347	294	274	367	191	222	254	183	254	272	281	705	775
199.68	0	558	631	345	294	274	363	190	219	252	184	252	270	280	701	776
199.803	0	564	629	339	293	272	361	189	220	252	185	252	270	280	699	776
199.926	0	560	630	342	293	272	362	188	221	252	183	252	269	279	700	775
200.049	0	560	632	343	293	272	363	190	220	252	184	252	271	280	701	778
200.172	0	560	632	347	294	274	366	191	221	254	183	253	271	281	703	779
200.294	0	564	630	344	293	274	363	192	219	252	184	251	270	278	700	778
200.417	0	559	628	340	293	272	361	189	220	251	182	252	270	278	696	772
200.54	0	560	627	341	294	273	362	189	222	251	181	255	270	279	699	772
200.663	0	560	629	344	296	275	364	188	223	252	181	257	270	280	701	774
200.786	0	567	633	346	296	275	367	189	221	253	183	256	270	281	704	776
200.909	0	560	630	344	295	275	364	189	220	251	183	254	270	280	697	776
201.032	0	559	629	340	294	271	361	188	220	251	183	253	269	279	697	777
201.155	0	559	629	341	293	272	362	189	221	251	183	254	269	279	696	778
201.277	0	565	630	342	294	272	363	189	221	252	182	254	269	279	697	778
201.4	0	562	632	346	295	273	366	189	221	252	183	253	271	280	701	779
201.523	0	559	631	345	294	274	364	190	219	251	182	252	269	279	695	778
201.646	0	559	629	340	293	270	361	189	219	249	182	251	269	279	694	779
201.769	0	565	629	341	294	271	362	189	219	250	182	252	268	279	694	779
201.892	0	560	630	343	295	270	364	189	220	250	182	252	269	278	696	777
202.015	0	557	630	346	296	274	366	188	220	250	181	254	269	279	699	772
202.138	0	552	628	346	297	276	365	187	220	248	180	255	268	277	694	764
202.26	0	565	622	341	297	274	363	183	220	247	177	257	268	278	690	760
202.383	0	558	627	342	298	275	364	184	220	248	178	259	267	278	693	765
202.506	0	558	628	345	297	276	365	185	220	248	179	258	268	279	694	769
202.629	0	553	630	348	298	276	367	186	221	249	179	257	269	279	697	770
202.752	0	552	627	347	297	276	365	186	219	248	181	256	268	277	693	772
202.875	0	552	622	341	296	272	361	186	218	247	180	254	267	276	687	768
202.998	0	560	623	340	296	273	362	185	218	247	180	254	267	276	688	771
203.121	0	572	623	342	296	273	363	185	220	248	179	255	268	276	688	766
203.244	0	573	625	345	298	275	365	185	220	248	179	257	268	277	692	754
203.366	0	556	622	344	296	276	365	185	219	246	178	255	267	275	687	741
203.489	0	557	620	337	295	270	360	184	217	245	179	254	265	275	683	727
203.612	0	552	620	337	294	269	361	184	218	245	178	253	265	275	684	723
203.735	0	560	622	338	293	271	361	183	219	246	178	254	266	274	682	715
203.858	0	559	624	343	293	271	364	184	219	247	179	254	267	275	685	715
203.981	0	563	620	343	294	272	363	185	218	245	179	253	265	274	683	730
204.104	0	568	615	335	291	267	359	185	218	244	178	251	265	273	679	737
204.227	0	557	617	335	291	267	360	186	218	245	178	252	266	273	679	743
204.349	0	557	617	336	292	267	362	185	217	245	179	253	265	274	681	747
204.472	0	562	620	341	292	269	363	186	220	246	179	253	267	275	684	760
204.595	0	567	619	339	292	269	361	186	219	245	179	251	265	274	680	768
204.718	0	567	615	333	290	266	357	186	218	245	178	249	265	273	679	767
204.841	0	566	618	335	289	267	357	185	217	246	178	249	265	273	679	769
204.964	0	564	619	336	289	267	359	188	218	247	180	248	267	272	679	773
205.087	0	564	623	339	290	268	362	188	219	249	181	249	267	274	683	774
205.21	0	557	618	337	289	268	358	187	218	247	179	247	266	273	678	771
205.332	0	556	617	332	290	265	356	186	216	246	179	247	266	271	676	769
205.455	0	557	619	334	289	267	357	188	217	247	179	247	265	271	678	773
205.578	0	563	622	337	290	267	359	188	218	247	179	248	267	273	680	772
205.701	0	558	625	341	292	271	362	187	218	249	180	249	268	274	682	773
205.824	0	556	620	336	291	268	358	186	216	247	180	247	267	272	677	770
205.947	0	555	620	334	291	267	357	186	216	247	179	247	265	272	677	768
206.07	0	562	622	335	291	267	358	187	217	247	180	248	267	273	677	767
206.193	0	557	624	339	292	268	361	187	217	249	179	248	267	273	681	767
206.316	0	557	626	343	293	272	363	187	218	248	179	249	268	275	682	770
206.438	0	557	622	336	291	268	358	187	216	247	179	248	267	272	677	770
206.561	0	564	623	336	291	268	359	186	217	246	179	248	266	273	678	771
206.684	0	557	624	337	292	269	359	188	217	247	179	248	268	274	679	771
206.807	0	557	627	340	294	270	362	189	218	248	180	248	268	275	683	774
206.93	0	551	627	343	293	273	364	188	218	248	181	249	267	275	683	774
207.053	0	562	623	335	293	268	358	188	216	248	180	247	267	273	679	776
207.176	0	555	625	336	291	268	359	188	217	248	180	247	267	273	680	778
207.299	0	554	628	340	292	269	360	189	217	248	180	247	268	274	681	780
207.421	0	556	630	344	293	272	364	190	218	248	181	248	269	275	684	777
207.544	0	562	627	341	291	273	361	189	218	247	181	247	267	274	682	766
207.667	0	554	624	336	291	267	358	188	216	248	180	245	267	274	679	761
207.79	0	553	625	337	291	269	360	188	216	249	180	246	267	274	678	771
207.913	0	559	627	339	292	270	361	189	216	248	180	247	267	274	681	773
208.036	0	555	629	343	292	272	365	190	218	250	180	247	269	275	684	775
208.159	0	553	625	339	291	270	361	189	216	249	181	245	268	273	679	777
208.282	0	552	623	335	289	267	358	189	216	249	181	245	267	272	678	777
208.404	0	557	623	336	289	267	360	189	216	249	180	245	268	273	678	776
208.527	0	551	626	339	289	269	361	189	216	251	180	246	268	274	680	776
208.65	0	551	628	344	289	272	364	190	216	250	181	246	269	274	681	776
208.773	0	548	623	335	287	267	359	189	215	249	181	244	267	273	676	773
208.896	0	551	621	335	287	266	358	188	215	249	179	243	267	272	676	776
209.019	0	547	623	337	287	267	359	190	215	250	180	244	268	272	677	776
209.142	0	546	625	340	287	268	361	191	215	251	180	245	269	272	678	775
209.265	0	546	624	342	288	271	362	190	215	249	181	244	269	273	678	776
209.388	0	550	620	335	286	265	357	190	214	249	180	243	268	270	673	771
209.51	0	545	621	336	285	266	358	189	213	250	179	242	268	271	673	770
209.633	0	544	623	336	287	266	359	190	213	249	179	244	269	271	674	768
209.756	0	543	624	341	287	267	362	190	214	251	179	244	269	272	678	769
209.879	0	549	621	340	286	269	360	188	214	249	180	243	268	270	675	766
210.002	0	542	619	335	285	266	358	187	212	250	179	243	267	270	673	768
210.125	0	542	620	336	286	266	358	188	213	248	178	242	267	270	673	768
210.248	0	542	623	338	286	267	359	188	213	250	179	244	268	270	675	769
210.371	0	548	624	343	287	270	363	188	215	251	179	245	270	271	677	768
210.493	0	541	620	336	286	266	358	188	213	250	178	243	269	269	671	766
210.616	0	535	619	335	286	265	357	186	212	249	179	243	268	270	672	766
210.739	0	541	620	335	285	266	358	188	213	249	178	244	267	270	674	768
210.862	0	548	622	339	287	267	359	188	212	250	178	244	268	271	676	771
210.985	0	541	623	342	285	270	361	189	212	250	179	244	268	272	677	774
211.108	0	540	618	334	284	265	356	187	210	248	178	242	268	270	671	774
211.231	0	540	619	334	283	264	356	188	212	249	179	242	268	270	672	775
211.354	0	548	622	335	284	265	357	188	212	250	178	241	268	270	675	776
211.476	1	542	624	339	285	266	359	189	212	250	179	242	269	271	676	775
211.599	0	540	622	339	284	268	358	189	211	249	179	241	267	269	673	774
211.722	0	540	618	332	283	262	353	188	210	248	178	240	267	269	669	774
211.845	0	548	619	333	283	263	355	187	210	250	178	241	267	269	670	775
211.968	0	542	621	335	283	263	355	188	210	250	178	241	269	270	671	775
212.091	0	541	624	339	283	266	360	189	211	251	178	242	268	270	674	777
212.214	0	535	619	334	282	264	355	188	210	249	178	241	268	268	669	778
212.337	0	546	617	331	281	261	353	186	209	249	178	240	267	267	666	779
212.46	0	541	619	332	282	262	353	187	209	250	177	240	267	267	668	780
212.582	0	540	621	334	282	261	355	188	210	249	178	241	268	268	670	783
212.705	0	535	623	338	282	265	359	189	210	250	178	241	268	269	671	781
212.828	0	540	618	331	281	260	352	187	209	248	177	238	266	267	666	783
212.951	0	539	617	330	280	259	352	187	208	250	177	238	266	266	667	784
213.074	0	538	621	331	281	260	353	188	208	249	176	239	267	266	668	784
213.197	0	539	624	335	282	261	355	188	208	250	177	240	267	268	672	786
213.32	0	541	623	337	282	263	356	187	209	249	177	240	267	268	669	781
213.443	0	541	619	330	281	259	352	186	208	248	176	239	265	266	666	780
213.565	0	539	620	330	280	258	351	186	207	249	176	239	265	266	668	782
213.688	0	540	621	332	281	260	353	187	207	249	177	240	266	266	671	780
213.811	0	542	625	336	283	262	356	187	207	250	176	242	267	268	673	781
213.934	0	541	621	333	281	262	353	186	208	249	177	239	266	267	668	780
214.057	0	540	620	329	281	258	352	186	207	248	176	239	266	266	666	780
214.18	0	546	621	329	281	260	352	187	206	249	177	240	266	266	668	780
214.303	0	541	623	333	281	259	354	188	207	250	178	240	266	268	669	786
214.426	0	541	627	337	282	262	357	189	207	251	177	240	267	267	672	789
214.548	0	538	621	330	279	258	351	187	207	250	177	238	265	266	666	787
214.671	0	542	620	327	280	256	351	187	207	250	176	239	265	265	663	783
214.794	0	543	621	329	281	257	351	187	207	250	176	238	266	265	664	782
214.917	0	536	624	332	282	259	355	189	207	251	177	239	266	266	665	781
215.04	0	535	626	336	282	262	357	189	207	251	177	240	267	267	667	781
215.163	0	540	620	328	280	256	351	187	207	250	177	238	266	264	660	778
215.286	0	535	621	327	280	257	351	187	206	251	176	238	266	264	661	778
215.409	0	527	622	329	281	257	352	188	206	251	176	238	266	264	662	777
215.532	0	532	626	333	283	260	355	189	207	252	176	240	267	266	665	778
215.654	0	538	626	336	283	262	355	189	207	251	176	239	266	266	665	777
215.777	0	531	620	328	281	257	350	186	206	250	177	238	265	264	659	773
215.9	0	529	621	329	282	257	353	187	206	251	176	238	266	265	660	773
216.023	0	529	624	331	281	259	352	187	207	251	176	238	266	265	661	773
216.146	0	537	627	336	283	260	356	189	208	252	177	239	267	266	665	772
216.269	0	531	625	336	283	262	356	188	207	250	177	239	266	265	662	769
216.392	0	529	620	329	281	257	352	186	207	251	176	239	265	264	660	767
216.515	0	528	623	330	282	258	353	188	206	251	176	239	266	264	662	767
216.637	0	536	625	333	283	259	355	188	207	251	176	239	266	265	662	768
216.76	0	530	629	337	283	262	358	189	207	253	177	240	268	266	667	770
216.883	0	528	626	336	282	263	356	188	208	250	177	238	267	265	662	770
217.006	0	526	622	330	282	257	351	187	207	250	176	238	266	264	660	771
217.129	0	533	623	332	283	260	355	188	207	252	176	238	266	264	661	770
217.252	0	526	626	335	284	261	356	190	207	253	176	239	267	265	664	768
217.375	0	524	630	339	284	262	359	190	208	253	176	239	268	267	666	769
217.498	0	529	625	337	282	262	355	189	208	251	177	238	268	265	661	766
217.62	0	528	622	331	282	258	353	189	209	251	176	236	267	264	659	763
217.743	0	521	624	332	284	260	354	189	208	251	175	238	265	266	674	758
217.866	0	520	627	336	284	261	357	190	207	253	176	239	263	270	688	769
217.989	0	533	630	342	286	263	359	190	208	252	177	240	264	271	686	749
218.112	0	527	624	336	284	263	356	189	208	250	176	239	265	266	669	727
218.235	0	513	622	332	283	259	353	189	207	251	176	237	266	264	663	746
218.358	0	511	623	335	285	261	355	189	208	251	177	239	267	264	664	751
218.481	0	514	625	339	286	263	358	189	208	251	177	240	267	265	669	749
218.604	0	517	628	344	288	269	362	189	209	252	176	242	268	267	673	749
218.726	0	517	624	340	287	267	356	187	208	251	176	241	267	265	667	746
218.849	0	522	622	335	287	264	355	186	208	251	174	242	268	265	667	743
218.972	0	529	624	340	289	267	356	187	210	250	175	242	267	267	671	742
219.095	0	524	627	343	290	269	360	187	210	252	175	243	269	269	673	736
219.218	0	523	630	349	291	272	364	187	210	252	175	245	270	269	676	735
219.341	0	536	626	342	289	268	357	187	209	250	175	242	267	267	671	725
219.464	0	519	624	340	288	266	357	187	210	251	175	243	266	267	674	708
219.587	0	510	627	342	289	269	359	186	208	251	175	246	267	269	678	702
219.709	0	519	629	347	288	272	363	187	209	251	176	246	269	269	679	697
219.832	0	523	630	350	289	273	366	188	209	251	176	247	269	270	679	695
219.955	0	529	626	342	288	268	358	186	210	250	176	244	267	268	672	707
220.078	0	545	625	341	291	269	360	186	210	250	176	247	268	268	671	723
220.201	0	541	627	343	292	270	361	188	210	251	176	248	269	269	674	734
220.324	0	546	629	348	293	271	364	189	211	252	177	248	270	270	677	733
220.447	0	537	630	351	292	276	367	189	212	252	177	248	271	271	677	722
220.57	0	529	624	341	290	269	359	188	212	250	176	246	268	269	672	709
220.692	0	521	623	342	290	270	362	187	210	251	176	247	269	269	672	696
220.815	0	524	623	344	295	272	366	185	212	250	176	252	269	270	672	686
220.938	0	525	627	348	295	274	368	188	213	251	177	252	269	271	677	701
221.061	0	527	628	350	294	275	369	190	212	252	178	249	270	272	676	717
221.184	0	525	625	341	290	270	363	189	212	251	177	246	268	269	671	726
221.307	0	531	627	344	290	269	364	190	213	252	178	247	269	271	673	737
221.43	0	537	629	345	291	270	366	192	214	253	179	248	271	272	674	746
221.553	0	527	632	349	293	273	368	192	215	254	180	247	272	273	678	750
221.676	0	531	632	350	292	274	368	193	213	253	180	246	271	272	675	750
221.798	0	531	628	343	291	270	363	193	214	253	180	245	270	272	673	755
221.921	0	536	631	345	291	271	365	194	215	254	180	245	272	272	675	759
222.044	0	525	632	347	291	271	366	195	216	255	181	246	272	274	677	759
222.167	0	531	633	351	292	274	370	195	216	256	181	246	273	275	680	762
222.29	0	531	631	347	292	273	366	195	215	255	182	246	272	273	675	761
222.413	0	537	631	345	291	270	366	195	216	254	181	246	272	274	675	760
222.536	0	527	632	347	291	272	367	194	215	255	182	246	272	273	677	761
222.659	0	528	634	349	293	274	370	194	216	256	181	248	273	274	679	759
222.781	0	535	634	352	295	278	371	195	217	256	182	250	273	276	680	760
222.904	0	540	632	346	294	274	365	193	215	255	182	248	272	275	677	761
223.027	0	531	633	347	293	274	368	194	217	256	182	248	273	274	678	761
223.15	0	530	634	348	294	274	368	194	217	256	182	249	273	276	680	763
223.273	0	536	636	352	296	276	370	196	217	258	183	250	275	277	681	761
223.396	0	542	635	350	295	278	370	194	217	256	183	249	273	275	680	760
223.519	0	532	633	345	295	273	367	193	216	256	181	249	273	275	679	762
223.642	0	532	635	348	295	275	368	194	216	256	183	250	273	276	680	766
223.764	0	537	635	348	295	276	369	195	217	257	183	250	273	277	683	769
223.887	0	546	637	353	297	278	373	196	218	258	183	250	273	277	684	768
224.01	0	539	634	346	296	274	366	195	216	255	182	249	272	276	679	767
224.133	0	533	635	346	295	274	366	194	216	257	183	249	272	276	679	768
224.256	0	539	635	346	295	274	367	196	218	258	183	249	273	277	681	772
224.379	0	547	637	349	296	276	370	196	218	258	184	250	273	277	685	772
224.502	0	541	635	349	295	277	370	195	218	258	183	250	273	277	681	770
224.625	0	540	633	342	293	273	364	196	216	257	183	248	271	276	679	771
224.748	0	542	632	344	294	273	366	196	217	258	183	249	271	276	678	769
224.87	0	546	635	346	295	273	367	195	218	260	183	250	272	277	680	768
224.993	0	541	636	349	295	277	370	196	217	261	182	250	272	277	681	769
225.116	0	534	632	341	293	272	364	195	217	260	182	249	270	275	677	770
225.239	0	542	631	339	294	271	366	196	218	262	182	249	269	275	676	769
225.362	0	549	631	341	293	273	370	197	219	264	182	249	269	276	677	768
225.485	0	543	635	345	294	274	375	197	222	265	182	250	271	276	679	768
225.608	0	541	631	344	293	276	374	197	222	264	183	247	269	276	676	767
225.731	0	542	629	338	292	271	372	197	224	264	181	246	269	275	673	765
225.853	0	548	629	339	293	271	375	196	225	263	181	247	269	275	674	762
225.976	0	542	632	340	292	272	377	197	225	264	182	248	269	276	675	762
226.099	0	541	632	344	293	274	378	197	224	264	183	248	269	276	676	763
226.222	0	540	627	336	290	270	372	196	224	263	182	246	267	274	673	765
226.345	0	547	627	335	292	270	374	195	225	264	182	246	267	274	672	766
226.468	0	541	629	336	292	269	374	196	224	264	181	246	267	274	672	765
226.591	0	540	632	340	293	270	377	197	224	263	181	247	268	276	675	766
226.714	0	540	628	337	291	271	373	195	223	261	181	245	267	273	670	764
226.836	0	546	627	333	290	268	372	194	224	261	181	244	265	272	670	765
226.959	0	540	628	334	290	268	373	195	223	262	180	244	266	273	670	763
227.082	0	539	630	335	291	269	375	196	223	262	180	244	266	273	672	764
227.205	0	533	630	339	291	270	373	195	223	261	181	244	266	273	671	764
227.328	0	543	625	331	290	266	370	194	223	260	180	243	265	272	667	765
227.451	0	537	625	331	289	266	371	194	222	260	180	243	265	272	667	764
227.574	0	536	627	333	289	267	372	194	222	261	179	242	265	272	668	764
227.697	0	531	631	336	289	268	374	195	223	261	180	243	266	272	670	763
227.82	0	542	625	332	288	266	368	194	223	260	179	241	264	270	666	763
227.942	0	535	623	328	286	263	368	193	221	259	178	241	264	269	663	761
228.065	0	534	623	329	287	263	369	193	222	260	180	241	264	269	665	764
228.188	0	527	624	333	290	265	371	193	223	259	178	244	265	270	665	754
228.311	0	535	625	336	290	271	373	190	223	258	177	245	265	270	665	752
228.434	0	533	620	328	287	266	367	190	224	257	175	245	263	268	661	753
228.557	0	532	620	327	288	264	367	189	224	257	175	243	263	267	661	755
228.68	0	526	621	328	286	264	367	189	222	258	176	242	263	267	660	754
228.803	0	529	623	331	286	265	369	190	222	259	176	242	264	266	664	755
228.925	0	528	620	330	284	266	367	188	222	257	175	242	263	265	662	751
229.048	0	524	617	324	284	260	363	187	222	257	175	239	261	263	658	749
229.171	0	525	617	325	285	261	364	187	223	256	174	241	262	265	658	745
229.294	0	527	619	327	286	263	366	188	223	257	174	242	262	266	660	744
229.417	0	526	622	331	286	264	368	187	221	257	174	241	263	265	662	746
229.54	0	520	619	327	282	262	363	186	221	255	174	240	261	262	660	754
229.663	0	514	616	324	280	258	362	187	222	256	173	239	261	261	661	751
229.786	0	513	618	324	282	260	363	186	221	256	173	240	260	262	668	755
229.908	0	516	621	327	284	261	363	187	219	256	172	241	261	264	673	755
230.031	0	522	624	332	287	266	366	187	220	256	173	242	262	264	673	748
230.154	0	527	620	327	283	262	361	185	220	254	173	241	261	263	666	745
230.277	0	523	617	324	284	259	361	185	220	255	172	240	261	262	663	742
230.4	0	522	619	325	285	262	361	185	220	254	171	242	261	262	663	741
230.523	0	521	621	328	286	262	362	185	220	255	171	242	262	263	665	740
230.646	0	527	625	333	286	265	364	186	220	255	172	241	264	264	666	741
230.769	0	521	619	326	283	262	359	186	220	255	172	241	262	263	660	742
230.892	0	518	618	324	282	260	358	184	219	254	171	239	261	262	659	743
231.014	0	519	618	325	283	260	360	185	219	254	171	239	261	263	660	741
231.137	0	524	622	329	284	261	362	185	219	254	172	239	263	263	661	741
231.26	0	513	625	333	285	264	363	187	219	254	171	241	264	264	663	740
231.383	0	517	619	329	283	261	357	186	218	253	171	239	262	262	657	739
231.506	0	516	616	324	282	259	357	185	219	253	170	238	262	262	655	737
231.629	0	522	618	325	283	260	358	185	218	254	170	238	262	261	656	737
231.752	0	512	621	329	283	261	360	186	217	253	170	238	263	262	658	742
231.875	0	517	625	333	285	263	361	187	217	254	170	239	264	262	661	747
231.997	0	516	620	331	284	264	357	186	216	252	171	238	264	261	657	751
232.12	0	520	617	326	282	258	354	185	217	251	171	237	262	261	654	750
232.243	0	509	617	327	284	260	357	185	217	252	171	237	263	261	655	746
232.366	0	508	621	330	286	262	359	185	216	252	170	238	264	261	657	743
232.489	0	515	626	335	286	264	360	186	215	253	172	239	265	262	661	748
232.612	0	519	626	337	286	265	358	188	215	252	172	239	265	263	660	751
232.735	0	507	620	328	285	261	351	185	212	250	170	237	263	261	656	749
232.858	0	517	621	330	285	262	352	186	212	252	170	238	264	261	656	750
232.98	0	512	623	333	286	264	355	188	212	252	170	238	264	263	659	749
233.103	0	518	627	338	287	266	358	188	211	252	171	239	266	262	662	748
233.226	0	507	629	343	287	269	358	188	211	251	172	239	266	263	663	750
233.349	0	504	621	333	287	262	348	186	207	249	170	237	265	262	656	748
233.472	0	510	622	332	285	263	348	186	208	249	170	237	264	262	657	748
233.595	0	517	624	334	286	263	350	188	208	250	171	237	265	263	658	749
233.718	0	507	628	340	287	267	353	189	207	250	170	237	267	263	662	747
233.841	0	505	630	344	288	269	356	189	207	250	171	238	268	263	665	749
233.964	0	509	625	339	287	267	350	189	207	248	171	236	266	263	659	747
234.086	0	517	621	333	286	262	347	187	207	247	170	235	265	261	656	744
234.209	0	510	623	335	287	263	348	187	207	247	170	237	266	262	657	741
234.332	0	503	625	339	287	266	351	187	206	249	170	236	267	262	659	741
234.455	0	505	629	343	288	268	353	189	206	249	171	237	268	263	662	741
234.578	0	511	627	345	288	269	354	188	207	247	171	237	268	263	661	740
234.701	0	508	620	334	287	263	346	188	206	246	169	235	267	261	655	738
234.824	0	508	622	336	286	264	347	186	206	244	170	234	268	261	656	738
234.947	0	503	623	339	287	265	350	187	205	248	170	236	268	261	658	739
235.069	0	510	627	343	287	267	353	188	205	248	170	236	270	262	660	741
235.192	0	510	628	348	289	271	356	189	205	248	171	237	270	262	663	741
235.315	0	508	622	340	287	266	349	188	206	246	169	235	269	261	657	739
235.438	0	502	621	337	286	265	349	187	206	245	169	235	269	261	656	737
235.561	0	509	622	340	287	266	350	187	206	245	170	235	269	261	658	740
235.684	0	508	627	343	286	268	353	188	205	247	170	236	271	262	661	738
235.807	0	508	630	347	288	269	356	189	206	247	171	235	272	262	664	740
235.93	0	503	627	346	288	272	355	190	206	245	171	236	272	263	661	738
236.052	0	510	623	338	287	266	351	188	206	245	171	235	270	262	658	739
236.175	0	509	626	341	287	267	353	188	206	246	171	235	271	262	659	739
236.298	0	509	627	342	288	268	354	188	205	246	171	236	272	263	662	740
236.421	0	504	630	347	289	270	357	190	206	247	172	236	274	264	667	742
236.544	0	511	632	351	290	274	359	190	207	247	171	236	275	264	667	744
236.667	0	510	625	340	288	267	351	189	207	246	171	234	273	264	661	744
236.79	0	508	626	340	287	268	353	189	206	246	171	233	273	263	661	744
236.913	0	504	627	341	288	268	355	190	206	247	171	235	273	263	663	742
237.036	0	512	631	346	288	270	357	190	207	248	172	236	274	265	666	744
237.158	0	512	634	351	290	272	361	191	208	249	173	237	276	266	669	744
237.281	0	510	628	343	289	270	355	190	208	246	172	235	274	264	663	744
237.404	0	516	626	339	289	266	354	190	208	246	172	235	273	264	662	743
237.527	11	507	627	341	289	269	355	190	207	247	172	234	275	264	663	744
237.65	0	506	631	343	290	270	357	190	208	248	173	235	275	266	667	747
237.773	0	512	634	349	291	272	361	192	209	249	174	236	277	266	670	751
237.896	0	519	629	347	290	272	360	192	208	248	174	236	276	266	667	750
238.019	0	507	626	340	289	268	355	192	208	248	173	235	275	265	663	750
238.141	0	507	628	341	289	269	357	191	208	249	173	235	275	266	664	751
238.264	0	513	629	343	290	269	359	191	209	248	175	236	276	266	668	752
238.387	0	509	633	347	290	272	361	193	210	250	175	236	277	267	671	752
238.51	0	508	631	349	289	274	362	193	209	249	174	237	277	266	669	751
238.633	0	508	626	340	289	269	356	190	208	248	173	236	276	265	666	748
238.756	0	514	628	343	289	270	358	192	210	248	173	236	275	266	668	750
238.879	0	510	627	345	290	273	361	191	210	249	172	238	276	266	669	746
239.002	0	510	629	349	294	277	364	188	210	249	170	244	278	270	675	746
239.124	0	511	632	352	294	283	366	188	210	249	170	246	278	271	675	750
239.247	0	516	627	343	294	275	358	188	209	248	171	244	277	269	672	756
239.37	0	524	628	344	293	275	360	188	210	250	172	245	277	270	673	758
239.493	0	514	630	345	292	277	362	187	211	250	172	244	277	271	675	758
239.616	0	513	633	349	294	279	364	189	211	250	171	246	279	273	679	761
239.739	0	513	634	353	293	282	367	190	211	251	174	246	279	272	680	763
239.862	0	529	627	342	292	274	360	189	210	249	173	244	278	271	674	763
239.985	0	517	628	343	293	274	363	188	209	251	172	243	277	272	674	762
240.108	0	518	629	344	293	275	362	189	210	251	173	244	278	272	675	762
240.23	0	519	632	347	293	277	365	190	211	252	175	244	280	273	679	760
240.353	0	525	633	351	293	279	369	191	211	251	176	245	279	272	679	758
240.476	0	521	621	343	295	277	363	185	209	249	171	249	277	271	669	731
240.599	0	523	619	341	298	280	366	182	211	248	170	254	277	272	670	726
240.722	0	526	622	344	300	281	368	182	212	248	169	257	276	273	676	731
240.845	0	530	626	346	301	283	370	182	213	249	170	258	277	274	680	735
240.968	0	531	628	349	300	284	372	184	214	250	171	258	277	275	681	739
241.091	0	536	622	341	297	279	366	184	212	248	172	254	275	273	675	746
241.213	0	532	621	339	296	276	365	185	213	249	172	252	275	272	674	749
241.336	0	538	622	338	296	275	364	186	214	250	173	252	275	273	674	750
241.459	0	538	624	344	296	278	367	187	214	251	173	253	276	274	676	748
241.582	0	536	624	345	296	281	369	187	215	251	174	253	276	274	677	749
241.705	0	541	618	336	295	274	362	187	214	250	173	250	275	273	670	748
241.828	0	536	618	335	294	273	362	187	212	251	173	250	275	272	671	751
241.951	0	535	620	336	292	274	363	187	214	253	173	249	276	272	672	753
242.074	0	533	622	339	293	275	364	189	214	253	174	250	276	274	675	753
242.196	0	539	621	341	293	277	365	188	214	252	175	251	276	272	674	749
242.319	0	534	616	333	293	272	360	188	212	251	174	249	275	272	670	749
242.442	0	533	617	333	292	271	360	187	212	251	174	249	274	273	671	750
242.565	0	534	620	335	293	273	362	188	212	252	174	249	275	273	673	750
242.688	0	539	624	338	293	275	363	189	213	252	175	249	276	273	676	751
242.811	0	534	623	340	293	276	363	189	213	252	175	249	276	272	674	752
242.934	0	531	618	332	290	270	357	187	211	251	174	247	274	272	670	752
243.057	0	531	619	333	289	270	358	189	211	251	175	246	275	271	672	752
243.18	0	538	621	335	291	272	360	189	212	252	174	249	274	272	674	748
243.302	0	528	625	339	293	274	362	189	212	252	174	250	275	273	678	748
243.425	0	526	622	339	293	276	361	189	212	252	173	249	275	273	674	750
243.548	0	531	619	332	291	270	355	188	210	251	174	248	273	272	672	753
243.671	0	536	621	333	291	270	356	190	211	252	175	247	274	272	673	754
243.794	0	531	623	336	291	272	359	187	211	253	174	248	275	272	674	750
243.917	0	525	626	340	292	273	361	189	211	252	175	249	276	273	677	750
244.04	0	529	622	338	291	274	359	189	210	251	175	246	274	272	673	751
244.163	0	535	618	330	290	267	354	188	209	250	174	245	273	270	669	748
244.285	0	529	619	333	289	271	355	188	208	252	173	245	273	270	669	745
244.408	0	522	621	334	290	270	358	187	209	252	174	246	274	271	670	743
244.531	0	527	624	338	290	273	361	189	210	254	174	248	274	271	673	742
244.654	0	533	621	336	289	273	358	188	209	252	173	245	274	270	669	743
244.777	0	525	616	329	287	267	354	187	207	251	172	244	273	269	665	740
244.9	0	522	616	330	286	268	354	186	208	252	172	244	272	268	664	741
245.023	0	516	619	332	288	268	356	186	208	253	172	244	273	269	666	741
245.146	0	528	622	336	287	269	358	188	209	254	173	245	275	270	670	744
245.268	0	521	618	336	287	270	357	187	207	252	171	244	272	268	666	741
245.391	0	518	614	327	284	264	351	186	207	252	171	242	272	267	663	740
245.514	0	512	615	328	284	265	352	186	206	252	171	241	272	267	663	739
245.637	0	518	618	330	285	266	355	187	206	253	170	242	273	267	665	741
[truncated: 744 more rows]

## Sheet: Short_ch
	SNR :	54	53	3	54	50	40	54	45	34	57	49	46	0	0	0	0	0	0	0	0	0	0	0	0
		D780						D850						D725						D940
Time	Marker	ch16	ch17	ch18	ch19	ch20	ch21	ch16	ch17	ch18	ch19	ch20	ch21	ch16	ch17	ch18	ch19	ch20	ch21	ch16	ch17	ch18	ch19	ch20	ch21
0.24576	0	129	279	37	157	262	40	128	318	73	144	271	41	3	6	-57	-2	-2	-71	-2	-6	8	6	1	21
0.36864	0	126	274	42	155	260	38	126	315	81	143	268	41	4	9	-56	-1	0	-73	-4	-10	20	5	0	71
0.49152	0	124	270	16	154	261	36	124	311	70	142	267	38	5	11	-60	0	-1	-89	-5	-12	28	4	0	77
0.6144	0	124	269	15	154	261	37	124	310	69	142	266	39	6	12	-69	0	-2	-94	-5	-14	32	4	0	71
0.73728	0	124	270	19	155	261	40	123	309	70	142	266	38	4	12	-75	0	-2	-97	-5	-17	33	4	0	65
0.86016	0	124	271	22	155	261	40	122	308	72	143	269	39	5	10	-79	-1	-1	-99	-7	-17	39	4	0	60
0.98304	0	123	271	24	155	262	40	122	310	70	142	269	39	5	11	-83	0	-1	-100	-7	-16	40	4	0	57
1.10592	0	124	270	25	156	262	40	122	309	70	143	267	39	4	12	-82	0	-1	-102	-6	-15	43	4	0	54
1.2288	0	124	271	25	156	261	40	123	310	69	143	268	39	5	12	-82	0	-1	-102	-6	-15	44	4	0	54
1.35168	0	123	271	25	157	261	42	122	310	69	143	269	38	5	12	-83	-1	-1	-105	-6	-15	44	5	0	55
1.47456	0	124	271	26	157	261	43	122	310	69	142	270	38	5	11	-83	-1	0	-104	-6	-16	44	4	0	54
1.59744	0	124	270	21	156	261	41	123	310	74	143	271	39	5	12	-78	0	-1	-106	-8	-15	49	4	0	56
1.72032	0	124	270	16	156	260	42	122	310	80	143	271	39	4	12	-75	-1	-1	-106	-6	-16	56	4	1	54
1.8432	0	124	270	16	156	260	41	123	309	79	143	271	40	4	12	-74	0	-1	-106	-7	-15	55	4	0	54
1.96608	0	124	270	16	156	259	41	122	310	80	143	271	41	4	11	-75	0	-1	-106	-7	-15	54	4	0	54
2.08896	0	125	270	16	156	260	42	122	310	80	142	271	41	5	11	-74	-1	-1	-105	-6	-16	54	4	0	55
2.21184	0	124	270	17	156	260	41	123	311	79	142	271	40	5	11	-74	-1	-1	-107	-7	-15	54	5	0	55
2.33472	0	124	271	17	156	260	42	121	310	79	142	271	40	5	11	-75	0	-1	-107	-8	-15	55	4	0	54
2.4576	0	123	269	16	155	259	42	122	308	79	142	270	40	4	12	-75	0	-1	-107	-7	-15	56	4	0	54
2.58048	0	124	269	16	155	260	42	122	308	80	142	271	40	5	12	-74	0	0	-107	-7	-16	55	4	0	55
2.70336	0	124	270	16	155	259	42	122	308	79	143	270	40	5	12	-74	-1	-1	-107	-7	-15	55	4	0	55
2.82624	0	124	270	16	156	260	42	122	309	79	143	271	40	4	12	-74	0	-1	-106	-8	-16	54	4	0	55
2.94912	0	124	270	15	156	260	41	122	307	79	142	271	40	5	11	-76	0	0	-106	-7	-15	55	4	1	54
3.072	0	123	269	15	156	259	41	123	308	79	142	270	41	4	11	-74	-1	-1	-106	-7	-15	55	4	0	54
3.19488	0	124	269	15	156	260	41	122	308	79	143	271	40	5	11	-74	0	-1	-106	-7	-16	55	4	0	54
3.31776	0	124	269	15	156	260	42	122	309	78	142	272	40	5	12	-74	0	0	-107	-7	-15	55	4	1	55
3.44064	0	125	269	15	155	260	41	122	308	78	142	271	40	4	12	-73	0	-1	-106	-6	-15	55	4	0	56
3.56352	0	124	269	15	155	259	41	122	308	78	141	271	39	5	12	-74	0	-1	-106	-6	-15	56	4	0	53
3.6864	0	124	269	15	155	259	41	122	308	78	142	271	39	5	12	-73	0	-1	-106	-7	-15	56	4	0	53
3.80928	0	124	269	14	156	259	41	121	308	79	142	271	39	5	12	-73	-1	-1	-106	-6	-16	56	4	0	54
3.93216	0	123	267	15	155	259	41	122	308	78	142	270	39	5	12	-74	0	-1	-107	-7	-16	56	3	0	55
4.05504	0	123	266	15	155	259	40	121	306	78	140	271	39	4	11	-73	-1	-1	-106	-7	-15	55	4	0	54
4.17792	0	120	259	12	151	258	39	119	298	77	136	269	38	5	11	-72	0	-1	-107	-6	-15	56	4	0	54
4.3008	0	112	250	16	142	250	37	113	296	64	130	261	37	3	12	-80	0	-1	-104	-6	-14	46	3	1	53
4.42368	0	120	259	15	151	261	34	120	306	60	139	273	35	5	12	-81	0	-1	-102	-7	-16	45	3	0	52
4.54656	0	132	287	20	178	297	39	132	329	72	164	304	37	5	12	-78	0	-4	-106	-6	-17	52	5	-1	52
4.66944	0	134	290	13	177	295	40	131	331	80	163	305	40	6	12	-72	0	-1	-107	-7	-17	57	4	0	54
4.79232	0	125	272	20	166	282	39	123	315	63	151	294	34	4	12	-80	0	0	-104	-7	-15	46	4	0	53
4.9152	0	132	285	14	179	294	39	130	326	77	163	305	38	5	12	-73	0	-1	-107	-7	-16	58	5	0	52
5.03808	0	132	287	14	179	297	40	129	328	78	163	306	38	6	12	-72	0	0	-106	-7	-16	58	5	0	51
5.16096	0	132	286	14	180	297	40	130	327	79	164	304	39	5	12	-73	-1	0	-106	-6	-17	57	4	0	53
5.28384	0	131	285	14	180	294	40	130	325	78	164	305	39	6	13	-73	-1	-1	-106	-8	-17	57	4	0	54
5.40672	0	131	282	14	178	293	40	128	322	78	163	306	38	5	12	-73	0	-1	-107	-7	-17	57	4	0	53
5.5296	0	130	281	14	179	292	40	128	321	77	163	304	39	6	12	-73	-1	-1	-107	-7	-16	58	3	0	52
5.65248	0	130	279	14	177	291	39	128	318	78	162	304	39	5	12	-73	-1	-1	-106	-7	-16	57	4	0	53
5.77536	0	129	278	14	177	291	40	126	318	78	162	304	39	5	13	-72	0	-1	-107	-7	-16	56	4	0	54
5.89824	0	129	277	13	178	291	40	126	316	78	162	304	38	5	12	-72	0	-1	-107	-7	-16	57	4	0	54
6.02112	0	130	276	14	178	290	39	127	316	77	161	303	38	5	11	-72	0	-1	-107	-8	-16	57	4	1	53
6.144	0	129	275	13	178	289	39	126	315	76	161	302	38	5	11	-72	0	-1	-106	-7	-15	58	4	0	52
6.26688	0	128	275	14	178	289	39	127	314	75	161	302	38	4	11	-73	0	-1	-107	-7	-15	58	4	0	53
6.38976	0	128	276	13	177	289	40	126	315	76	162	302	39	5	12	-73	-1	-1	-107	-7	-16	57	4	0	53
6.51264	0	128	276	14	178	289	39	126	316	77	161	302	38	4	11	-72	0	-1	-107	-7	-15	57	4	0	54
6.63552	0	127	276	14	177	289	39	126	314	77	162	302	38	5	11	-72	0	-1	-106	-7	-16	57	4	0	53
6.7584	0	128	275	14	177	288	40	125	313	76	161	301	38	4	11	-74	-1	-1	-106	-7	-16	58	4	0	52
6.88128	0	128	275	15	178	287	40	126	313	77	161	300	39	4	12	-73	-1	-1	-106	-7	-16	57	4	1	52
7.00416	0	128	274	15	178	287	41	125	313	77	162	300	39	5	12	-72	0	-1	-106	-7	-16	57	4	0	53
7.12704	0	128	275	14	177	288	40	125	313	77	161	301	39	6	12	-73	0	-1	-107	-6	-16	55	5	0	54
7.24992	0	127	275	15	178	288	40	125	313	77	161	300	39	5	12	-72	-1	-1	-107	-7	-16	56	4	0	54
7.3728	0	128	273	15	177	287	40	125	312	76	161	300	39	4	11	-73	0	-1	-106	-7	-16	56	4	0	53
7.49568	0	128	273	15	178	286	40	124	310	76	161	299	39	5	12	-73	-1	-1	-107	-6	-16	57	3	1	52
7.61856	0	127	273	14	177	286	40	125	312	77	161	299	39	5	11	-73	0	-1	-106	-7	-16	57	4	0	53
7.74144	0	127	272	14	177	286	39	125	311	76	160	299	39	5	12	-72	0	-1	-107	-7	-16	56	3	0	54
7.86432	0	127	273	14	177	287	39	124	311	77	161	300	38	5	12	-73	-1	-1	-107	-7	-16	56	4	0	54
7.9872	0	127	273	15	175	285	40	125	311	76	160	298	38	4	11	-73	0	0	-106	-7	-15	57	4	0	53
8.11008	0	128	273	15	177	285	40	125	311	76	161	298	39	4	12	-73	0	-1	-107	-7	-16	57	4	0	53
8.23296	0	126	272	14	177	285	40	124	311	77	161	297	39	5	11	-73	0	-1	-106	-7	-16	57	3	0	53
8.35584	0	127	273	13	176	285	40	124	309	78	161	298	39	4	12	-73	-1	-1	-107	-7	-15	56	4	0	54
8.47872	0	126	272	12	176	286	40	123	310	78	161	299	39	5	12	-72	0	-1	-107	-7	-16	56	4	0	54
8.6016	0	126	272	14	176	285	40	123	310	75	161	298	38	6	12	-72	-1	-1	-107	-7	-16	57	4	0	52
8.72448	0	126	270	13	176	285	39	124	309	76	160	297	39	5	12	-73	0	-1	-107	-7	-15	58	4	0	53
8.84736	0	126	271	13	176	286	40	124	308	76	160	299	39	5	11	-72	0	-1	-107	-6	-16	57	4	0	53
8.97024	0	125	271	13	176	286	39	123	310	76	160	299	40	4	11	-72	-1	0	-106	-7	-16	57	4	0	54
9.09312	0	126	271	12	176	286	40	124	310	76	160	298	39	5	12	-71	-1	0	-106	-7	-16	56	4	0	54
9.216	0	125	272	14	176	286	40	123	309	75	160	299	38	5	11	-72	-1	-1	-106	-7	-16	57	3	0	54
9.33888	0	126	272	12	175	286	40	123	309	76	160	298	39	5	12	-73	0	-1	-107	-7	-16	58	4	0	52
9.46176	0	125	270	12	176	286	40	124	309	76	160	299	39	5	11	-72	-1	0	-106	-7	-15	57	4	0	52
9.58464	0	126	272	13	177	286	40	124	309	76	160	299	39	4	12	-72	-1	0	-106	-7	-15	57	4	0	53
9.70752	0	125	272	13	176	286	40	124	309	76	161	299	40	5	11	-72	-1	-1	-106	-7	-15	56	4	0	54
9.8304	0	125	271	14	176	286	39	123	310	76	160	299	39	4	11	-72	-1	0	-106	-7	-15	56	3	0	54
9.95328	0	125	270	13	176	286	41	123	309	75	160	299	38	4	11	-73	0	-1	-107	-7	-16	58	4	0	52
10.0762	0	126	270	13	175	286	40	123	309	76	160	299	39	4	12	-71	-1	-1	-106	-7	-16	57	4	0	53
10.199	0	125	270	13	176	286	40	122	309	75	160	299	39	4	12	-72	-1	-1	-107	-7	-16	57	4	0	53
10.3219	0	126	270	12	175	286	40	123	309	76	160	299	39	4	11	-72	0	-1	-107	-7	-16	57	4	0	54
10.4448	0	124	269	12	177	288	40	123	309	76	161	301	39	5	11	-71	-1	-1	-107	-7	-15	56	4	0	54
10.5677	0	125	269	12	178	289	40	123	308	76	161	301	39	4	11	-72	0	-1	-106	-7	-15	58	4	0	53
10.6906	0	125	270	11	177	289	40	123	310	76	161	302	39	5	12	-72	-1	0	-107	-7	-17	58	4	0	53
10.8134	0	126	270	12	177	289	41	123	308	75	162	302	40	5	11	-72	-1	-1	-107	-6	-15	58	5	0	53
10.9363	0	125	269	12	178	288	40	122	309	76	161	301	40	4	11	-72	0	-1	-107	-7	-15	57	4	0	53
11.0592	0	124	268	12	177	289	40	123	309	76	161	301	39	5	11	-71	-1	-1	-107	-7	-15	57	4	0	54
11.1821	0	124	268	12	179	288	39	122	308	76	161	301	39	5	12	-72	-1	-1	-107	-7	-16	57	4	0	52
11.305	0	124	268	12	180	288	40	122	307	76	163	301	39	5	12	-73	0	-1	-106	-7	-16	58	4	0	53
11.4278	0	124	268	13	181	288	40	123	307	77	164	301	40	5	11	-73	0	-1	-107	-8	-16	57	4	0	53
11.5507	0	123	268	12	181	289	40	122	307	77	163	302	40	5	12	-72	0	0	-107	-6	-15	57	4	0	54
11.6736	0	124	267	13	181	288	40	122	307	77	164	302	40	5	12	-72	-1	0	-107	-7	-15	57	4	0	54
11.7965	0	124	267	12	181	288	39	122	306	76	164	301	40	5	11	-72	0	-1	-107	-7	-16	56	4	0	54
11.9194	0	123	265	12	181	288	40	122	304	77	164	301	40	5	11	-73	0	-1	-106	-7	-16	58	4	1	53
12.0422	0	122	265	12	182	289	40	121	305	76	164	302	40	5	11	-72	0	-1	-107	-8	-15	57	4	0	53
12.1651	0	123	266	13	182	290	40	122	306	77	164	303	40	5	12	-73	0	-1	-107	-7	-15	57	3	0	53
12.288	0	124	268	13	181	290	41	122	307	76	164	303	40	4	11	-73	0	-1	-107	-7	-15	55	4	0	54
12.4109	0	125	267	13	182	291	40	123	308	78	165	303	41	5	11	-72	0	-1	-108	-7	-15	56	4	0	54
12.5338	0	124	267	13	182	289	41	122	307	76	165	302	40	4	12	-73	-1	-1	-106	-7	-16	57	4	0	52
12.6566	0	124	266	13	181	290	40	121	307	77	165	302	40	4	12	-73	-1	-1	-106	-6	-15	57	4	0	54
12.7795	0	124	266	12	181	289	41	122	306	77	164	302	41	4	12	-72	-1	-1	-107	-7	-16	57	3	0	54
12.9024	0	123	264	12	181	289	41	121	304	76	164	302	41	5	11	-72	0	-1	-107	-6	-16	56	4	0	54
13.0253	0	122	263	12	180	289	40	120	303	76	164	302	41	4	12	-72	-1	0	-106	-7	-15	56	4	0	54
13.1482	0	122	263	11	181	289	40	121	303	75	164	302	41	4	10	-72	0	-1	-107	-7	-16	57	4	0	52
13.271	0	122	263	11	181	288	41	120	303	76	163	301	41	4	12	-73	-1	-1	-107	-6	-16	58	4	0	53
13.3939	0	121	262	12	181	289	40	120	303	76	164	301	41	6	12	-73	-1	-1	-107	-5	-15	57	4	0	53
13.5168	0	122	263	12	180	288	40	120	303	78	164	301	41	5	12	-72	0	-1	-106	-6	-16	56	4	0	54
13.6397	0	120	261	13	181	287	40	119	303	77	164	300	40	4	11	-72	0	0	-106	-6	-15	55	4	0	55
13.7626	0	119	260	13	180	287	40	118	300	77	164	300	42	4	11	-74	0	-1	-108	-6	-15	57	3	0	53
13.8854	0	119	260	13	181	287	41	118	301	77	163	300	41	4	11	-74	-1	-1	-106	-6	-15	56	3	0	54
14.0083	0	119	258	10	181	287	41	118	299	77	164	299	40	4	11	-72	-1	-1	-106	-6	-15	57	4	0	54
14.1312	0	117	256	11	182	287	40	116	298	75	163	300	41	4	11	-72	-1	-1	-107	-7	-15	56	5	0	54
14.2541	0	117	255	8	181	289	41	116	294	75	165	301	40	5	10	-71	0	-1	-106	-6	-15	57	5	0	54
14.377	0	116	253	9	182	288	40	115	292	74	165	301	40	4	11	-71	0	-1	-109	-6	-15	58	4	0	50
14.4998	0	117	253	10	183	287	41	116	293	74	166	301	40	4	10	-74	0	-1	-106	-7	-15	57	4	0	53
14.6227	0	116	253	11	183	288	40	116	293	75	165	301	41	4	10	-73	0	-1	-106	-7	-15	57	4	0	54
14.7456	0	115	253	11	182	287	41	116	293	76	165	300	41	4	11	-74	0	-1	-106	-5	-15	56	4	0	54
14.8685	0	115	252	12	181	287	40	115	293	75	164	300	41	5	11	-73	0	-1	-107	-7	-15	56	3	0	54
14.9914	0	115	250	11	181	286	41	115	291	75	164	298	40	4	10	-73	-1	-1	-107	-7	-14	57	4	0	51
15.1142	0	115	250	11	181	286	41	114	291	76	164	299	41	4	11	-73	0	-1	-107	-7	-14	57	3	0	53
15.2371	0	114	250	11	180	285	41	115	291	76	164	298	41	4	10	-74	0	-1	-107	-7	-15	57	4	1	54
15.36	0	114	249	11	180	286	40	113	290	76	163	298	41	4	10	-73	0	-1	-106	-6	-16	56	4	0	54
15.4829	0	115	249	12	179	286	39	114	289	75	163	299	42	4	11	-73	-1	-1	-107	-6	-14	55	4	0	53
15.6058	0	113	247	12	180	284	40	114	288	75	163	297	40	4	10	-75	0	-1	-108	-7	-15	57	4	0	50
15.7286	0	113	246	11	179	282	40	113	286	76	162	295	41	5	11	-75	-1	-1	-108	-6	-15	56	4	0	51
15.8515	0	112	243	11	178	281	39	112	283	76	161	294	41	5	10	-75	-1	0	-109	-6	-15	56	4	0	50
15.9744	0	111	242	12	178	282	40	111	283	76	161	295	41	5	10	-75	0	-1	-106	-6	-14	56	4	0	53
16.0973	0	111	243	12	177	280	40	112	284	76	160	293	41	5	10	-75	0	-1	-108	-6	-14	55	4	0	53
16.2202	0	112	242	12	175	278	39	111	282	76	159	291	41	4	11	-76	-2	-1	-109	-7	-14	55	4	0	50
16.343	0	111	241	13	175	278	41	111	281	76	157	290	39	4	10	-76	-1	-1	-107	-6	-15	56	4	1	52
16.4659	0	111	241	13	174	278	40	111	280	75	157	290	39	4	10	-74	0	-1	-107	-6	-14	54	3	0	53
16.5888	0	110	240	13	174	278	39	111	282	76	157	291	40	4	10	-75	-1	-1	-107	-7	-15	54	4	0	54
16.7117	0	111	241	13	175	280	40	111	281	76	158	292	40	4	10	-76	-1	-1	-107	-5	-14	54	4	0	54
16.8346	0	110	240	14	175	279	40	111	281	77	158	292	40	4	11	-76	0	-1	-108	-6	-14	54	4	0	51
16.9574	0	111	239	14	175	279	42	110	279	76	158	291	39	4	10	-76	0	0	-108	-6	-14	55	4	0	52
17.0803	0	110	239	14	174	278	40	109	280	76	157	291	42	4	10	-76	0	-1	-107	-6	-14	54	4	0	54
17.2032	0	110	238	14	175	278	41	110	279	77	157	291	41	4	11	-77	0	-1	-108	-6	-14	54	4	0	54
17.3261	0	109	238	15	174	279	41	111	278	76	157	291	41	3	10	-76	0	-1	-107	-5	-14	52	4	0	55
17.449	0	110	238	16	174	278	41	110	278	76	157	291	41	5	11	-76	0	-1	-108	-5	-13	53	4	0	52
17.5718	0	109	236	15	174	278	42	109	277	76	157	290	42	4	11	-77	-1	0	-107	-6	-14	54	4	1	53
17.6947	0	109	235	14	172	277	41	109	275	77	156	289	42	4	10	-77	0	-1	-107	-6	-14	54	4	0	54
17.8176	0	109	233	14	172	276	42	108	274	77	155	288	41	4	9	-76	0	-1	-107	-6	-13	53	4	0	55
17.9405	0	108	234	14	173	276	41	108	273	76	156	288	41	5	10	-76	-1	-1	-107	-7	-14	52	4	0	55
18.0634	0	108	233	15	175	276	42	109	273	75	158	288	41	4	10	-76	0	-1	-108	-6	-14	53	4	0	52
18.1862	0	108	233	14	175	276	42	108	272	75	157	288	41	5	10	-78	0	-1	-108	-6	-13	54	4	0	52
18.3091	0	107	232	15	174	275	43	108	271	76	156	288	41	4	10	-77	-1	-1	-107	-6	-14	53	4	0	53
18.432	0	107	232	15	174	276	42	108	271	77	157	288	41	4	10	-77	0	-1	-107	-6	-14	53	3	0	55
18.5549	0	108	233	16	175	276	41	107	272	76	158	288	41	5	11	-77	-1	-1	-107	-6	-15	52	4	0	55
18.6778	0	108	233	16	175	275	41	107	272	76	158	287	42	4	9	-78	0	0	-108	-6	-13	53	4	0	52
18.8006	0	108	231	16	174	274	41	107	270	75	157	286	42	5	10	-79	-1	-1	-109	-6	-13	54	4	0	51
18.9235	0	108	231	16	174	274	42	107	269	76	156	287	42	5	10	-77	-1	-1	-106	-5	-14	53	4	0	53
19.0464	0	107	231	16	174	274	42	107	270	76	157	286	42	4	10	-77	0	-1	-106	-6	-13	53	3	0	55
19.1693	0	106	231	16	174	275	43	107	272	77	157	287	42	5	11	-78	-1	-1	-108	-6	-13	52	4	0	56
19.2922	0	109	239	18	174	276	43	109	277	77	158	288	43	5	10	-78	0	-1	-107	-6	-14	51	4	0	56
19.415	0	114	252	19	175	276	44	115	288	78	158	288	44	4	10	-78	0	-1	-106	-5	-16	52	4	0	56
19.5379	0	119	262	20	175	277	44	118	299	80	158	289	43	4	10	-77	-1	-1	-105	-6	-17	51	4	0	58
19.6608	0	120	266	20	175	278	43	119	302	80	158	290	42	5	10	-76	-1	-1	-102	-7	-16	51	4	0	57
19.7837	0	121	264	20	174	280	42	120	303	80	157	290	42	5	10	-76	0	0	-103	-6	-15	51	4	1	57
19.9066	0	118	261	24	175	280	41	117	300	75	158	290	39	5	11	-79	0	0	-103	-7	-15	47	5	0	57
20.0294	0	116	257	18	173	277	41	117	296	79	156	290	40	5	11	-75	0	-1	-106	-6	-15	53	4	0	57
20.1523	0	114	251	18	173	276	41	114	291	78	156	288	40	4	10	-77	0	-1	-106	-6	-15	52	4	0	56
20.2752	0	112	248	17	171	275	41	112	287	78	154	287	39	4	10	-76	-1	-1	-105	-6	-15	52	3	0	56
20.3981	0	111	244	17	170	275	40	110	284	78	153	287	40	4	10	-76	-1	-1	-106	-7	-14	52	4	0	56
20.521	0	110	241	17	168	273	40	110	280	77	151	285	39	4	11	-75	-1	-1	-106	-6	-15	51	3	0	55
20.6438	0	107	238	17	168	270	39	108	277	76	150	282	40	3	10	-77	0	-1	-106	-6	-14	52	4	0	53
20.7667	0	108	237	16	166	267	40	108	276	77	149	279	40	3	9	-78	-1	-1	-106	-6	-14	53	3	1	54
20.8896	0	110	242	17	168	269	41	110	282	78	151	281	40	4	11	-76	-1	-1	-105	-7	-14	52	4	0	54
21.0125	0	111	246	17	171	273	41	112	287	77	153	284	41	4	11	-76	0	-1	-106	-6	-14	52	4	0	54
21.1354	0	110	243	17	167	270	40	110	282	78	151	282	41	4	11	-77	-1	-1	-107	-6	-14	51	4	0	55
21.2582	0	109	237	17	165	268	41	109	277	77	148	280	40	4	10	-77	0	-1	-106	-6	-13	51	4	1	54
21.3811	0	114	250	18	171	276	41	113	290	78	155	284	41	4	11	-77	0	0	-107	-6	-14	52	4	0	55
21.504	0	114	252	18	172	279	41	114	292	79	156	285	41	5	11	-76	0	-1	-106	-6	-15	52	5	1	55
21.6269	0	114	253	18	174	280	42	113	292	79	156	288	41	4	11	-77	-1	0	-106	-6	-14	52	5	0	58
21.7498	0	113	252	18	173	282	41	113	292	79	157	290	42	4	11	-76	0	-1	-105	-7	-15	51	5	0	58
21.8726	0	113	252	18	174	282	41	113	293	80	156	291	41	4	11	-76	-1	-1	-106	-6	-15	52	4	0	56
21.9955	0	113	251	16	173	280	42	113	292	79	156	292	42	5	10	-76	0	-1	-106	-5	-14	53	4	0	55
22.1184	0	112	251	16	174	282	42	113	291	80	156	292	42	5	10	-77	-1	-1	-106	-6	-16	52	4	0	56
22.2413	0	113	251	17	173	281	43	113	293	79	157	292	42	4	11	-76	-1	-1	-106	-6	-15	51	4	1	58
22.3642	0	114	255	17	173	284	42	114	297	80	157	294	42	5	12	-75	-1	-1	-104	-7	-13	52	5	0	57
22.487	0	116	260	17	174	285	41	116	301	80	157	295	41	5	11	-74	-1	-1	-104	-7	-15	51	4	0	57
22.6099	0	118	263	17	175	284	41	117	303	79	158	296	41	6	12	-75	-1	-1	-106	-5	-15	53	4	1	58
22.7328	0	119	265	17	175	286	41	117	306	79	157	298	40	5	11	-75	-1	-1	-105	-6	-15	53	4	0	57
22.8557	0	119	266	16	176	287	40	118	306	80	158	298	40	4	11	-73	-1	-1	-103	-7	-15	53	3	0	56
22.9786	0	119	268	16	176	288	39	118	308	80	158	298	40	4	12	-74	-1	-1	-101	-7	-15	52	4	0	54
23.1014	0	121	269	17	176	290	41	118	309	79	159	299	38	4	11	-73	-1	-1	-103	-6	-16	53	4	0	56
23.2243	0	121	269	16	176	289	40	118	310	80	159	299	39	5	11	-74	0	-1	-105	-6	-16	54	4	0	56
23.3472	0	120	270	16	176	290	40	118	310	79	159	300	39	5	12	-74	-1	0	-104	-6	-16	54	4	0	56
23.4701	0	121	271	16	176	291	40	119	311	79	159	301	40	5	11	-73	-1	0	-105	-7	-15	54	4	1	56
23.593	0	121	269	16	176	289	39	118	311	79	159	301	39	5	12	-72	-1	-1	-105	-6	-16	53	3	0	56
23.7158	0	120	268	16	176	289	39	119	310	79	157	302	38	5	11	-73	0	-1	-105	-6	-15	54	4	0	56
23.8387	0	119	266	15	176	287	38	117	306	79	157	299	38	4	12	-74	-1	-1	-105	-6	-17	56	3	0	52
23.9616	0	118	262	15	174	285	38	116	302	78	156	297	39	5	11	-74	-1	-1	-104	-6	-15	55	3	0	53
24.0845	0	115	253	14	174	283	37	114	298	77	156	296	40	5	12	-74	-2	-1	-105	-7	-13	54	4	0	53
24.2074	0	113	252	13	174	283	39	113	294	77	156	296	38	5	12	-73	-1	0	-104	-6	-15	54	4	1	53
24.3302	0	113	251	14	175	283	37	113	292	77	157	295	38	4	10	-73	0	-1	-105	-6	-15	54	4	0	53
24.4531	0	113	250	14	175	281	38	113	290	76	157	294	38	4	11	-74	0	-1	-107	-6	-15	55	3	0	50
24.576	0	113	251	13	176	283	38	113	290	76	158	295	38	4	11	-74	0	-2	-106	-5	-15	55	4	1	52
24.6989	0	113	252	13	176	283	40	113	292	77	159	296	37	5	11	-74	0	-1	-105	-6	-15	54	3	1	52
24.8218	0	114	252	13	176	284	38	113	292	77	159	296	39	5	10	-74	-1	-1	-105	-5	-14	54	4	0	53
24.9446	0	114	251	14	176	284	37	113	291	77	157	296	39	5	11	-74	0	-1	-106	-6	-15	54	4	0	51
25.0675	0	114	248	13	175	282	39	113	288	76	156	295	38	4	11	-75	0	-1	-107	-6	-16	54	4	0	50
25.1904	0	113	248	13	174	281	38	112	288	77	157	294	38	5	11	-74	0	-1	-107	-6	-14	55	5	0	50
25.3133	0	112	248	14	175	281	39	113	288	76	157	294	39	4	11	-74	0	-1	-104	-7	-14	55	5	0	53
25.4362	0	113	249	14	174	283	39	113	291	76	156	295	39	5	11	-74	0	-1	-106	-6	-14	54	4	0	54
25.559	0	114	252	15	174	285	38	113	293	77	157	296	40	5	11	-74	0	-1	-106	-6	-15	53	5	1	53
25.6819	0	115	255	15	176	285	41	115	295	77	157	296	40	5	11	-75	-1	-1	-107	-5	-16	53	4	0	51
25.8048	0	117	257	15	176	286	42	116	298	77	158	296	40	5	11	-75	-2	-1	-106	-6	-15	53	4	1	52
25.9277	0	117	259	15	176	286	42	115	300	78	158	297	41	5	11	-75	0	0	-105	-6	-15	53	3	0	54
26.0506	0	117	260	16	174	287	41	116	300	78	158	298	41	4	12	-74	-1	-1	-105	-7	-15	53	4	0	54
26.1734	0	116	260	16	174	286	40	115	300	77	157	298	41	4	11	-74	-1	-1	-106	-7	-15	53	4	0	52
26.2963	0	117	258	16	174	284	41	116	300	77	157	297	41	4	11	-74	-1	-1	-107	-6	-15	54	4	1	51
26.4192	0	117	260	16	174	286	41	116	300	77	157	298	40	5	11	-75	0	-1	-104	-6	-15	54	4	0	54
26.5421	1	117	262	16	174	286	41	116	302	78	158	297	40	5	11	-74	0	-1	-105	-7	-14	54	4	0	55
26.665	0	119	267	16	175	287	40	118	307	78	157	299	41	5	11	-73	0	-1	-105	-7	-15	53	4	0	56
26.7878	0	121	270	19	175	287	41	119	309	78	158	299	40	4	11	-74	-1	-1	-105	-7	-15	53	4	0	55
26.9107	0	122	274	18	176	289	40	121	312	79	159	299	41	5	12	-74	0	-1	-105	-7	-15	53	4	0	55
27.0336	0	123	276	17	176	290	41	121	314	79	159	300	40	6	12	-73	0	-1	-105	-7	-16	54	4	0	56
27.1565	0	124	275	18	177	291	41	121	314	79	158	301	40	6	11	-73	0	-1	-104	-7	-16	54	4	0	56
27.2794	0	124	276	17	177	292	41	122	315	78	160	303	39	5	12	-72	0	-1	-105	-6	-16	53	4	0	56
27.4022	0	123	274	18	176	290	40	121	314	77	160	302	39	5	12	-72	-1	-1	-105	-7	-16	54	3	0	54
27.5251	0	121	273	17	175	288	40	120	311	77	157	301	39	6	11	-73	0	-2	-105	-6	-15	55	4	0	54
27.648	0	121	270	17	174	288	40	119	310	77	157	301	39	5	12	-74	0	-1	-105	-7	-16	55	4	0	54
27.7709	0	122	275	17	175	291	41	121	314	78	159	301	40	5	12	-72	0	-1	-104	-7	-16	54	4	0	55
27.8938	0	123	278	17	177	293	40	122	317	78	160	303	40	4	11	-72	0	-1	-104	-7	-15	54	4	0	56
28.0166	0	122	274	17	173	288	40	120	313	77	157	301	39	4	11	-73	-1	0	-105	-6	-16	55	4	0	53
28.1395	0	119	269	15	170	284	39	117	308	77	153	297	37	4	11	-73	0	-1	-105	-6	-15	55	4	0	54
28.2624	0	121	273	17	173	288	40	119	312	77	156	299	39	4	11	-72	0	-1	-104	-7	-16	54	4	1	54
28.3853	0	123	278	16	177	295	40	121	316	78	160	302	41	5	12	-72	-1	-1	-104	-7	-16	55	4	0	55
28.5082	0	123	279	17	177	296	41	121	318	77	160	304	39	4	11	-72	-1	-1	-103	-6	-16	55	4	1	55
28.631	0	123	278	17	178	295	40	120	317	77	160	304	39	4	12	-72	0	0	-104	-7	-15	56	4	0	54
28.7539	0	124	279	16	177	296	41	120	317	77	161	306	39	5	12	-71	0	-1	-104	-6	-15	56	4	0	54
28.8768	0	123	279	16	178	296	41	121	318	76	160	306	40	4	11	-71	-1	0	-104	-7	-16	55	4	0	54
28.9997	0	123	280	16	178	297	41	121	318	76	160	308	41	4	12	-72	0	-1	-104	-6	-16	56	4	0	55
29.1226	0	123	278	17	178	296	41	122	317	76	160	308	39	5	12	-72	0	-1	-104	-6	-16	56	4	0	54
29.2454	0	122	279	16	177	296	41	121	317	76	161	307	39	5	12	-72	0	-2	-103	-7	-16	57	4	0	53
29.3683	0	123	279	16	177	296	41	120	317	76	159	308	40	4	12	-71	0	-1	-103	-7	-16	56	4	0	54
29.4912	0	124	280	16	178	297	41	120	318	76	161	309	39	4	12	-71	-1	-1	-105	-6	-16	57	3	0	54
29.6141	0	123	281	16	179	298	41	122	318	76	161	309	39	5	12	-71	0	-1	-104	-6	-16	56	4	0	54
29.737	0	123	280	16	180	297	41	121	319	76	162	310	39	5	12	-71	-1	-1	-105	-7	-17	57	4	0	51
29.8598	0	123	281	15	179	298	41	121	317	76	161	311	39	4	11	-71	0	-1	-103	-7	-16	57	4	1	54
29.9827	0	123	280	15	178	298	42	120	318	76	162	310	39	5	12	-71	0	-1	-103	-7	-17	56	3	0	54
30.1056	0	122	280	15	179	299	41	120	318	76	163	310	40	4	12	-71	0	-1	-104	-7	-16	56	3	1	54
30.2285	0	123	281	16	179	299	40	120	318	75	162	312	40	5	12	-70	0	-1	-103	-6	-17	56	4	0	53
30.3514	0	123	279	15	180	298	41	121	318	75	162	311	39	5	12	-71	0	-1	-104	-7	-17	58	3	0	51
30.4742	0	123	280	14	180	298	41	121	317	75	162	311	41	5	12	-71	0	-1	-104	-6	-17	58	4	0	53
30.5971	0	122	280	15	179	298	41	121	318	75	162	311	39	5	12	-71	-1	-1	-103	-6	-17	58	4	0	53
30.72	0	124	281	15	179	297	41	121	318	74	162	310	39	4	10	-71	-1	-1	-103	-7	-16	56	5	0	54
30.8429	0	123	280	15	178	297	40	121	317	74	161	310	39	5	12	-70	0	-1	-104	-7	-16	57	4	0	51
30.9658	0	122	278	15	179	296	41	120	315	73	160	309	39	5	11	-71	0	-1	-106	-7	-16	59	4	0	49
31.0886	0	123	277	15	180	297	41	121	314	74	162	309	38	6	12	-71	0	-1	-105	-8	-15	58	4	0	50
31.2115	0	123	278	15	181	300	41	120	313	74	163	309	38	4	12	-72	-1	-1	-105	-6	-16	58	5	1	50
31.3344	0	123	278	15	180	298	41	121	314	74	163	310	38	4	12	-71	0	0	-104	-7	-16	56	5	0	53
31.4573	0	123	277	16	180	294	39	120	313	74	162	307	37	5	12	-72	-1	-1	-106	-6	-15	57	4	0	49
31.5802	0	124	277	15	180	293	39	119	313	74	162	306	37	5	11	-72	0	-1	-105	-7	-16	58	3	0	49
31.703	0	124	278	16	180	293	40	121	313	75	162	306	37	5	11	-72	0	-1	-104	-7	-15	57	5	0	50
31.8259	0	123	277	16	179	293	41	121	314	74	162	306	37	5	11	-72	0	0	-104	-7	-16	57	3	0	53
31.9488	0	124	277	17	179	293	40	120	313	74	163	305	37	5	12	-72	-1	0	-104	-6	-16	56	5	0	51
32.0717	0	123	275	16	180	292	40	121	312	74	162	305	37	4	12	-73	0	-1	-106	-7	-16	57	4	0	50
32.1946	0	123	275	16	179	292	41	120	311	74	161	304	37	4	12	-71	-1	-1	-105	-7	-16	56	4	0	50
32.3174	0	123	276	16	178	292	41	121	311	75	161	304	37	5	11	-72	-1	0	-103	-7	-16	57	3	0	51
32.4403	0	122	276	15	178	293	40	120	312	75	161	304	38	5	12	-71	0	0	-103	-7	-16	55	4	0	53
32.5632	0	123	276	17	179	293	39	120	312	74	162	304	37	5	12	-72	0	-1	-104	-7	-16	55	4	0	52
32.6861	0	123	275	17	178	292	41	120	311	74	161	304	36	5	11	-72	0	-1	-105	-7	-16	57	4	1	51
32.809	0	123	276	16	178	293	41	121	312	75	161	304	36	4	12	-71	-1	0	-104	-7	-15	57	5	0	50
32.9318	0	123	276	16	179	293	40	121	313	74	162	305	37	3	12	-72	0	-1	-104	-6	-16	56	5	0	53
33.0547	0	123	277	16	179	294	41	120	313	74	161	304	37	4	12	-72	-1	0	-104	-7	-17	55	4	0	53
33.1776	0	124	277	17	179	294	39	121	314	74	162	305	36	5	12	-71	-1	0	-104	-6	-15	56	4	1	52
33.3005	0	124	276	16	179	293	41	121	312	74	162	304	36	5	11	-71	0	-1	-104	-6	-16	58	4	0	51
33.4234	0	124	276	16	179	294	41	121	314	75	163	304	36	4	11	-72	-1	-1	-105	-8	-16	57	4	0	50
33.5462	0	123	277	15	180	295	41	121	314	75	161	305	36	5	12	-71	0	-1	-104	-7	-16	56	4	0	52
33.6691	0	124	278	16	179	295	40	121	314	75	162	305	37	5	12	-71	-1	-1	-104	-6	-16	56	5	0	54
33.792	0	124	277	16	180	294	39	121	314	74	163	306	37	4	12	-71	-1	-1	-104	-6	-16	56	3	1	51
33.9149	0	123	277	15	179	294	41	120	314	75	162	305	36	5	11	-72	0	-1	-105	-6	-15	57	4	1	50
34.0378	0	124	277	15	181	294	42	122	314	75	163	306	36	4	12	-71	-1	-1	-104	-7	-16	56	4	1	52
34.1606	0	124	278	14	180	294	39	121	315	75	162	306	37	5	12	-71	0	-1	-103	-8	-15	57	4	0	53
34.2835	0	124	278	15	179	296	40	121	316	75	163	306	37	5	12	-70	0	0	-103	-7	-16	55	5	1	54
34.4064	0	124	279	15	180	295	39	121	316	74	162	307	36	5	12	-70	0	0	-105	-7	-16	56	3	1	52
34.5293	0	124	278	14	179	295	40	121	315	75	162	307	37	5	12	-71	0	-1	-104	-8	-17	58	4	0	51
34.6522	0	124	278	14	180	295	41	121	316	75	162	306	36	4	11	-71	-1	-1	-104	-7	-16	57	4	0	51
34.775	0	125	279	14	179	296	40	122	317	75	162	307	38	5	12	-70	-1	-1	-104	-6	-16	58	4	1	53
34.8979	0	124	279	14	180	296	40	121	316	76	163	306	38	4	11	-70	0	-1	-103	-7	-16	56	4	0	53
35.0208	0	125	279	15	180	295	39	122	317	74	162	307	37	5	12	-71	-1	-1	-105	-7	-17	57	4	0	52
35.1437	0	124	278	14	180	295	40	122	317	74	163	307	37	5	12	-70	-1	-1	-106	-7	-16	58	4	0	49
35.2666	0	124	278	13	181	295	41	122	317	75	162	307	37	4	11	-70	0	-1	-104	-7	-16	57	4	1	51
35.3894	0	125	279	13	180	295	40	121	317	76	162	307	37	5	11	-70	0	0	-104	-7	-17	58	3	0	52
35.5123	0	125	279	13	180	297	40	122	318	76	162	308	37	4	12	-70	-1	-1	-104	-7	-15	56	4	0	53
35.6352	0	125	279	14	179	297	39	123	319	75	163	309	38	4	12	-70	-1	-1	-104	-7	-17	57	4	1	51
35.7581	0	125	278	13	180	295	40	122	317	75	162	308	37	4	10	-70	0	-1	-105	-7	-16	59	3	1	50
35.881	0	125	279	13	179	296	40	122	318	75	163	308	38	5	12	-70	-2	-1	-104	-7	-17	58	4	1	52
36.0038	0	124	279	13	179	297	40	122	318	76	163	308	38	5	11	-71	0	-1	-105	-6	-15	58	4	0	53
36.1267	0	125	279	14	181	298	40	123	318	76	163	308	38	4	12	-69	-1	-1	-104	-7	-15	57	4	0	53
36.2496	0	125	280	14	181	298	39	123	320	76	163	309	37	5	13	-69	0	-1	-105	-7	-16	57	5	0	51
36.3725	0	124	279	13	180	297	39	123	318	76	163	310	37	5	12	-71	-1	-1	-105	-7	-16	59	4	0	49
36.4954	0	124	279	12	180	297	39	122	318	76	163	309	37	5	11	-71	0	0	-106	-7	-15	58	4	1	50
36.6182	0	126	279	13	181	297	41	123	319	76	163	309	37	4	12	-70	0	-1	-105	-7	-16	58	4	0	52
36.7411	0	125	279	12	180	298	41	123	319	77	164	309	37	5	11	-69	-1	-1	-105	-7	-16	57	4	0	52
36.864	0	126	280	13	181	299	39	122	320	77	163	309	38	5	12	-70	0	-1	-104	-7	-16	57	3	0	53
36.9869	0	126	280	13	180	297	39	122	319	76	163	310	37	4	12	-70	-1	-1	-106	-7	-16	59	4	0	49
37.1098	0	125	280	12	181	297	40	122	319	77	163	309	37	4	11	-71	0	-1	-105	-7	-16	59	4	0	49
37.2326	0	125	279	13	180	297	41	122	319	77	163	309	36	4	11	-70	-1	0	-105	-7	-15	58	3	1	51
37.3555	0	125	279	11	181	298	40	122	319	77	164	310	37	5	12	-70	0	-1	-104	-7	-16	57	4	0	52
37.4784	0	125	279	13	181	298	39	123	320	77	163	311	38	4	12	-70	0	-1	-104	-7	-16	56	3	0	53
37.6013	0	125	279	13	181	297	39	123	318	76	164	310	37	5	11	-70	0	-1	-106	-7	-16	58	4	0	49
37.7242	0	124	280	12	181	297	40	123	318	77	163	310	37	4	12	-71	0	-1	-105	-6	-17	59	4	0	49
37.847	0	125	279	13	181	298	40	122	319	76	164	310	37	5	12	-71	-1	-1	-106	-7	-16	58	3	0	50
37.9699	0	124	279	12	181	297	41	123	318	77	163	310	37	5	12	-71	-1	-1	-105	-7	-16	58	4	0	51
38.0928	0	125	278	12	181	298	40	123	319	77	163	310	37	4	11	-69	0	0	-104	-7	-15	57	4	1	53
38.2157	0	125	279	12	181	297	39	123	319	77	164	310	37	5	12	-70	0	0	-105	-8	-16	57	4	0	50
38.3386	0	125	279	11	181	297	40	123	318	77	165	310	38	5	12	-71	0	-1	-107	-7	-16	58	4	0	49
38.4614	0	125	278	12	181	297	40	123	317	77	163	309	38	4	12	-71	0	-1	-106	-7	-16	59	3	0	49
38.5843	0	125	278	11	181	298	41	123	317	78	164	309	37	5	12	-70	-1	-1	-105	-7	-16	58	4	0	51
38.7072	0	125	278	11	180	298	39	122	317	77	164	309	38	4	12	-70	0	-1	-104	-7	-15	58	4	1	52
38.8301	0	125	278	12	180	297	38	122	317	76	163	309	38	5	11	-70	0	-1	-106	-7	-17	58	4	0	49
38.953	0	125	278	11	181	296	40	122	317	77	164	309	37	5	13	-72	0	-1	-107	-7	-16	59	4	0	49
39.0758	0	125	276	12	180	297	40	123	316	77	162	309	38	4	12	-71	-1	-1	-107	-7	-17	59	4	1	49
39.1987	0	126	277	11	180	297	41	122	317	77	163	310	36	5	12	-70	0	-1	-106	-7	-16	58	4	1	50
39.3216	0	126	278	11	180	298	39	123	317	76	163	309	38	5	11	-70	-1	-1	-105	-6	-15	58	3	0	52
39.4445	0	125	277	12	180	297	39	123	316	76	163	309	37	5	13	-70	0	0	-107	-7	-16	58	4	1	49
39.5674	0	125	277	11	181	296	40	122	316	77	163	309	37	4	11	-71	0	-1	-107	-7	-16	59	3	1	48
39.6902	0	125	277	11	180	297	39	123	316	76	163	309	38	5	12	-70	0	-1	-107	-6	-16	59	3	1	48
39.8131	0	125	276	12	181	296	40	123	317	76	164	309	36	4	13	-70	-1	-1	-107	-7	-16	59	4	1	50
39.936	0	124	277	11	180	297	40	123	316	77	164	309	37	4	12	-70	-1	-1	-105	-7	-16	58	4	0	52
40.0589	0	125	276	11	180	296	40	122	316	76	163	309	36	5	12	-71	0	-1	-106	-7	-16	58	4	0	50
40.1818	0	124	277	11	179	295	39	122	315	76	163	308	37	5	12	-71	-1	-1	-107	-8	-17	59	4	0	48
40.3046	0	126	277	11	179	295	39	123	316	76	162	308	38	5	12	-70	-1	-1	-107	-7	-16	59	3	0	48
40.4275	0	125	277	11	179	296	39	123	316	77	162	309	38	4	12	-71	0	-1	-107	-6	-16	59	4	0	50
40.5504	0	125	277	12	180	295	40	122	316	76	163	308	37	5	12	-71	-1	-1	-105	-7	-16	58	3	0	52
40.6733	0	126	278	12	179	296	39	124	316	76	162	308	37	5	12	-71	0	-1	-106	-7	-16	59	4	1	50
40.7962	0	126	277	12	179	295	40	123	316	76	163	308	38	5	12	-72	-1	-1	-107	-7	-16	60	4	0	48
40.919	0	125	277	11	179	295	40	123	316	77	162	308	38	5	12	-72	-1	-1	-108	-7	-16	59	4	0	49
41.0419	0	126	277	12	180	295	41	123	317	77	162	308	37	5	12	-72	0	-1	-107	-7	-16	58	4	0	49
41.1648	0	126	278	12	179	295	40	123	316	77	162	307	37	5	11	-71	-1	-1	-106	-8	-15	58	4	0	52
41.2877	0	126	278	12	179	296	39	123	318	77	162	308	39	5	12	-71	0	0	-107	-7	-16	57	4	1	50
41.4106	0	125	278	12	179	295	40	123	316	76	161	308	38	4	11	-72	0	-1	-108	-7	-16	60	4	0	49
41.5334	0	127	277	12	178	294	41	123	316	77	162	307	37	5	12	-72	-1	-1	-107	-7	-16	60	4	0	49
41.6563	0	126	277	12	179	295	41	123	316	76	162	307	38	5	11	-72	0	-1	-107	-7	-16	58	4	0	50
41.7792	0	126	277	12	179	294	40	123	317	76	162	307	38	5	11	-72	0	0	-105	-7	-16	58	4	0	52
41.9021	0	126	278	13	179	295	39	123	317	76	162	308	38	4	11	-71	0	-1	-106	-6	-16	59	4	1	51
42.025	0	126	277	12	178	294	41	123	315	75	162	307	37	4	12	-72	-1	-1	-108	-7	-16	59	4	0	49
42.1478	0	125	276	11	179	293	40	124	316	76	161	306	38	4	12	-71	-1	-1	-108	-6	-16	59	4	0	49
42.2707	0	125	276	12	179	293	41	123	316	76	161	306	38	5	11	-71	-1	-1	-108	-6	-15	59	4	0	50
42.3936	0	125	276	11	179	294	40	122	316	76	162	307	38	5	11	-71	-1	-1	-105	-7	-16	59	4	0	52
42.5165	0	126	276	12	177	294	39	123	316	76	162	307	39	5	12	-71	0	0	-106	-7	-17	57	3	0	51
42.6394	0	126	276	13	178	293	40	124	316	75	162	306	38	5	11	-71	0	-1	-108	-8	-17	59	4	0	48
42.7622	0	126	277	12	178	293	40	123	315	76	161	306	38	5	11	-72	0	-1	-107	-7	-16	59	4	0	50
42.8851	0	126	276	12	178	293	40	123	315	76	161	306	38	6	11	-72	0	-1	-107	-7	-16	59	4	0	50
43.008	0	126	276	13	178	294	40	124	315	76	162	306	38	4	12	-72	0	-2	-107	-7	-16	58	4	0	52
43.1309	0	125	276	11	178	294	40	124	316	77	161	306	38	5	12	-71	0	-1	-106	-6	-16	58	4	0	53
43.2538	0	126	275	11	178	293	39	123	314	75	161	306	39	4	12	-72	-1	-1	-107	-7	-16	59	3	0	49
43.3766	0	126	275	11	177	292	40	124	313	75	160	305	38	4	13	-72	0	-1	-108	-7	-16	59	4	0	48
43.4995	0	126	274	11	178	292	41	124	314	76	161	305	37	4	11	-72	0	-1	-108	-8	-15	59	4	0	49
43.6224	0	125	274	11	177	292	40	124	314	76	160	305	38	6	12	-71	-1	-1	-106	-7	-16	59	4	0	52
43.7453	0	126	275	11	177	292	40	123	314	76	161	306	38	5	12	-71	0	-1	-106	-8	-16	58	4	0	52
43.8682	0	125	275	12	177	293	39	123	314	76	160	306	39	4	12	-71	-1	-1	-108	-6	-16	59	4	0	49
43.991	0	126	274	12	178	291	40	123	313	75	160	304	38	5	11	-73	0	-1	-108	-6	-16	60	4	0	48
44.1139	0	125	273	11	177	291	40	123	314	76	161	304	38	6	12	-71	0	-1	-108	-7	-15	60	4	0	49
44.2368	0	126	274	11	177	291	39	123	313	76	161	304	39	5	12	-71	0	-1	-106	-7	-16	59	4	0	51
44.3597	0	125	274	11	177	292	40	123	313	75	161	304	38	4	11	-71	0	-1	-106	-7	-16	59	4	0	52
44.4826	0	126	273	12	177	291	40	123	313	76	161	304	37	5	12	-71	0	0	-108	-7	-16	58	3	0	50
44.6054	0	125	272	11	176	291	39	123	312	75	160	304	39	5	12	-72	0	-1	-108	-8	-17	60	4	1	49
44.7283	0	126	272	11	177	290	40	123	312	75	159	303	37	5	12	-71	0	-1	-108	-6	-15	59	3	0	49
44.8512	0	125	273	11	177	290	40	124	312	76	159	303	37	5	12	-72	-1	-1	-107	-6	-16	60	4	0	51
44.9741	0	125	273	11	177	290	40	123	312	76	160	304	38	4	11	-72	-1	0	-106	-7	-16	59	4	0	52
45.097	0	126	273	11	177	291	38	124	313	76	160	304	39	3	11	-71	0	-1	-107	-7	-15	58	3	0	52
45.2198	0	125	273	12	176	290	39	123	312	75	160	303	39	5	12	-72	0	-1	-108	-7	-15	60	4	0	49
45.3427	0	125	272	11	177	290	40	123	312	76	160	303	39	4	12	-73	0	0	-109	-7	-15	60	4	0	49
45.4656	0	126	272	11	176	290	39	123	312	76	160	303	39	5	11	-72	-1	0	-108	-7	-16	59	4	0	50
45.5885	0	126	273	11	177	291	40	123	312	76	160	304	39	5	12	-71	0	-2	-106	-7	-15	59	4	0	52
45.7114	0	126	273	12	177	291	40	123	313	76	160	304	39	5	12	-71	0	-1	-107	-7	-17	58	4	0	52
45.8342	0	126	273	13	176	290	40	123	311	75	160	303	39	5	11	-72	0	-1	-109	-7	-16	60	4	1	49
45.9571	0	126	272	12	175	290	40	123	311	76	160	303	39	4	12	-72	-1	-1	-109	-6	-16	60	4	0	49
46.08	0	126	272	12	176	290	40	123	311	75	160	303	37	5	11	-72	-1	0	-108	-7	-16	59	4	0	51
46.2029	0	127	272	10	176	290	40	123	311	77	159	303	39	5	11	-71	-1	-1	-107	-6	-15	59	3	0	52
46.3258	0	125	272	12	177	290	40	123	312	75	160	304	39	5	12	-72	0	-1	-107	-7	-16	58	4	0	53
46.4486	0	126	273	12	177	290	39	123	312	75	160	303	39	5	11	-72	-1	0	-108	-7	-16	59	4	0	50
46.5715	0	126	272	11	176	290	40	123	311	76	159	303	39	5	11	-73	-1	-1	-109	-7	-16	59	4	0	49
46.6944	0	126	273	12	177	289	41	124	312	75	159	302	38	4	12	-72	-1	-1	-107	-6	-17	60	4	0	51
46.8173	0	126	272	11	176	291	39	123	312	76	159	303	40	4	12	-72	0	-1	-108	-7	-16	59	4	0	51
46.9402	0	126	272	11	176	290	41	124	312	76	160	303	39	6	12	-72	-1	-1	-107	-7	-16	59	4	0	52
47.063	0	125	273	12	177	291	39	123	312	76	159	303	40	5	12	-71	-1	-1	-108	-7	-16	58	4	0	50
47.1859	0	126	272	11	176	290	40	124	312	75	160	303	39	5	11	-72	0	-1	-109	-6	-16	60	4	0	49
47.3088	0	126	272	12	176	289	39	124	313	76	160	302	40	5	12	-72	0	-1	-108	-7	-16	60	5	0	51
47.4317	0	126	272	11	177	290	41	123	312	76	160	303	39	5	12	-72	0	-1	-108	-7	-15	59	4	1	52
47.5546	0	126	273	11	175	291	40	123	312	76	160	304	39	4	12	-72	0	-1	-107	-6	-15	58	4	0	53
47.6774	0	126	274	11	175	290	40	123	313	76	160	303	39	5	11	-71	0	-1	-108	-7	-15	59	5	0	53
47.8003	0	126	273	11	176	290	40	124	312	76	159	303	40	5	12	-72	0	-1	-110	-7	-15	60	4	0	48
47.9232	0	126	272	11	176	289	39	123	312	76	160	303	40	5	12	-72	-1	-1	-109	-7	-16	59	4	0	50
48.0461	0	125	273	12	175	290	40	123	312	75	159	303	39	4	11	-72	0	-1	-108	-7	-16	59	4	0	51
48.169	0	126	273	11	176	289	40	124	313	76	160	302	39	4	11	-72	-2	0	-107	-7	-16	59	4	0	52
48.2918	0	127	274	12	176	290	38	125	314	76	159	302	39	5	12	-72	-1	-1	-108	-7	-16	58	4	0	53
48.4147	0	126	272	12	176	290	40	124	313	75	159	303	39	5	12	-72	-1	-1	-110	-8	-15	59	4	0	50
48.5376	0	126	273	12	176	289	41	124	313	76	159	302	38	4	12	-73	0	-1	-109	-7	-16	60	4	0	49
48.6605	0	126	272	13	177	289	40	124	313	76	159	302	39	5	12	-72	-1	-1	-107	-7	-16	59	4	0	51
48.7834	0	126	273	12	176	290	39	124	313	77	159	303	41	5	12	-73	0	-1	-108	-6	-16	58	4	0	51
48.9062	0	127	273	13	175	289	39	124	314	77	159	302	40	5	12	-73	0	-1	-108	-7	-16	58	4	0	53
49.0291	0	126	273	14	175	289	38	125	313	76	159	303	41	6	12	-73	0	-1	-109	-7	-15	59	4	0	51
49.152	0	126	273	12	176	289	41	123	312	76	159	302	39	5	12	-73	0	-1	-108	-7	-16	59	4	0	50
49.2749	0	127	272	13	176	289	40	125	312	76	158	302	41	5	12	-72	0	-1	-108	-6	-15	58	4	1	51
49.3978	0	126	273	12	176	289	40	123	313	77	159	302	41	5	12	-73	0	-1	-108	-7	-16	58	3	0	53
49.5206	0	126	274	13	176	289	41	124	314	78	159	302	41	4	12	-74	-2	-1	-107	-7	-15	58	4	0	54
49.6435	0	127	274	14	175	289	40	124	313	77	160	302	41	5	12	-74	0	-1	-109	-7	-16	58	3	0	51
49.7664	0	126	272	14	176	288	41	124	311	76	160	301	42	5	12	-74	0	-1	-108	-7	-16	59	4	0	51
49.8893	0	126	274	14	176	288	42	124	312	78	159	300	42	5	11	-74	-1	-1	-109	-7	-16	58	4	0	52
50.0122	0	126	273	15	177	288	42	124	314	78	159	301	42	5	12	-74	0	-1	-107	-7	-15	57	4	0	54
50.135	0	126	274	16	175	288	42	124	314	78	159	301	43	4	12	-74	-1	-1	-107	-7	-15	56	4	0	54
50.2579	0	126	274	17	175	288	41	124	313	78	160	301	43	5	12	-74	0	-1	-107	-7	-16	56	4	0	53
50.3808	0	125	273	18	175	287	42	123	313	78	158	300	43	5	12	-77	-1	-1	-109	-7	-16	56	4	1	51
50.5037	0	126	275	20	175	287	44	124	314	82	159	300	45	5	13	-78	0	-1	-109	-7	-15	54	3	0	52
50.6266	0	127	275	20	175	287	45	124	315	82	159	300	46	5	11	-78	0	-2	-107	-6	-16	53	4	1	55
50.7494	0	127	277	21	175	287	45	125	315	82	158	300	45	6	11	-77	0	-1	-107	-7	-16	53	4	0	56
50.8723	0	128	277	21	175	287	44	124	316	82	158	300	44	4	13	-78	-1	-1	-107	-7	-15	53	4	0	56
50.9952	0	125	275	20	173	285	45	123	315	82	158	298	44	5	12	-78	0	-1	-107	-7	-16	54	4	0	55
51.1181	0	127	276	20	173	285	44	124	315	81	157	298	46	5	12	-77	-1	-1	-107	-7	-16	54	4	0	55
51.241	0	125	275	21	174	285	45	124	316	81	157	298	46	5	11	-77	-2	0	-107	-7	-16	53	3	0	56
51.3638	0	127	277	20	173	285	45	124	316	81	158	297	45	4	12	-76	0	-1	-107	-6	-15	52	4	0	57
51.4867	0	127	277	21	173	285	45	124	315	81	155	298	46	5	12	-76	0	-1	-108	-7	-15	53	4	0	55
51.6096	0	126	276	20	173	285	45	124	315	80	156	298	45	4	12	-76	0	-1	-106	-6	-15	54	3	0	54
51.7325	0	126	275	20	173	284	45	124	315	80	156	297	46	4	11	-76	-1	-1	-107	-7	-16	54	3	1	55
51.8554	0	126	276	20	172	284	45	124	315	81	156	297	45	4	11	-76	0	-1	-108	-7	-17	53	4	0	56
51.9782	0	127	276	19	172	285	45	124	316	81	156	297	46	5	11	-76	0	-1	-106	-6	-16	54	4	0	57
52.1011	0	126	276	20	172	284	44	124	315	80	155	296	46	5	11	-75	-1	-1	-108	-7	-15	54	2	0	56
52.224	0	126	275	18	172	283	44	123	314	80	156	296	44	4	12	-76	-1	-1	-107	-6	-16	54	3	0	55
52.3469	0	126	274	18	171	282	44	123	314	80	156	295	45	5	12	-76	-1	-1	-107	-6	-16	54	3	0	56
52.4698	0	126	274	19	172	282	44	123	314	80	155	295	45	5	12	-76	0	-1	-107	-7	-15	55	4	0	56
52.5926	11	125	275	18	170	283	44	124	315	80	155	295	44	5	13	-76	-1	-1	-107	-7	-16	54	4	0	57
52.7155	0	125	275	19	170	283	43	123	314	80	155	296	45	4	12	-75	-1	0	-107	-8	-15	54	4	0	56
52.8384	0	125	274	18	171	282	43	123	313	79	155	295	46	4	12	-76	-1	-1	-108	-7	-16	55	3	0	55
52.9613	0	126	274	19	170	281	44	123	314	79	154	294	45	5	12	-76	0	-1	-107	-7	-16	55	5	0	55
53.0842	0	125	274	18	170	282	44	123	314	79	155	295	45	4	12	-75	-1	-1	-107	-7	-17	54	4	0	56
53.207	0	126	275	18	170	282	43	123	314	80	154	295	45	4	12	-75	-1	-1	-107	-7	-15	55	4	0	55
53.3299	0	125	275	19	170	282	44	124	314	79	154	295	44	5	11	-75	0	-1	-107	-7	-16	55	4	0	56
53.4528	0	125	274	18	169	281	44	123	314	78	154	293	44	5	12	-76	-1	-1	-107	-7	-15	55	4	0	55
53.5757	0	125	274	17	170	281	44	123	314	79	154	294	44	4	12	-75	-1	-1	-107	-7	-16	54	3	0	55
53.6986	0	125	275	17	169	281	43	123	314	79	154	294	45	4	12	-75	-1	-1	-107	-7	-15	55	4	0	55
53.8214	0	125	274	18	169	282	43	123	315	79	154	295	45	5	12	-75	-1	-2	-107	-6	-15	55	4	0	56
53.9443	0	125	275	18	169	282	43	123	314	79	153	294	44	5	12	-75	-1	-1	-107	-6	-16	54	4	0	56
54.0672	0	124	273	17	170	282	43	123	314	79	153	294	44	3	11	-75	-1	-1	-107	-7	-16	56	4	0	55
54.1901	0	124	274	17	170	280	43	122	313	79	153	293	44	4	12	-75	-1	-1	-107	-6	-16	56	3	0	55
54.313	0	125	273	17	169	281	43	122	313	79	154	294	44	5	11	-75	-1	-1	-107	-7	-17	56	3	0	55
54.4358	0	125	275	17	169	282	43	123	314	79	154	294	43	5	12	-74	0	-1	-108	-7	-16	55	4	0	56
54.5587	0	125	274	17	169	281	42	123	314	78	154	294	44	5	13	-74	0	-1	-107	-7	-16	55	4	0	56
54.6816	0	125	274	16	169	281	43	122	314	78	153	294	43	5	12	-74	0	0	-107	-7	-16	56	4	0	55
54.8045	0	125	274	16	169	281	43	123	313	78	153	293	43	4	11	-74	0	-1	-107	-7	-16	56	4	0	55
54.9274	0	125	274	16	168	281	42	122	314	78	153	293	43	5	11	-75	0	0	-108	-7	-16	56	4	0	55
55.0502	0	125	273	16	168	281	42	123	314	79	153	294	43	4	12	-73	-1	-1	-107	-7	-16	56	4	0	57
55.1731	0	126	274	16	168	282	41	123	314	78	153	295	43	5	12	-73	0	-1	-107	-7	-17	55	4	1	55
55.296	0	124	274	15	169	280	42	122	313	78	153	293	43	4	11	-74	0	-1	-108	-7	-16	57	5	0	54
55.4189	0	125	272	15	168	281	42	124	313	77	152	293	43	5	12	-75	-1	-1	-107	-7	-16	57	3	0	54
55.5418	0	125	273	16	168	281	42	123	313	78	153	294	43	4	12	-74	0	0	-107	-7	-16	56	4	0	55
55.6646	0	125	273	15	168	281	42	123	314	78	153	294	42	5	11	-73	-1	-2	-107	-7	-16	57	5	0	55
55.7875	0	125	273	15	168	281	41	123	313	78	153	294	42	5	12	-73	0	-1	-107	-7	-16	56	4	0	55
55.9104	0	125	272	15	168	279	40	123	312	76	153	292	44	4	12	-74	-1	0	-108	-7	-15	58	4	0	53
56.0333	0	125	272	15	168	280	42	123	312	78	153	293	42	5	12	-73	-1	-1	-108	-7	-16	58	4	1	54
56.1562	0	125	273	15	168	280	41	123	313	77	152	293	43	5	12	-73	0	-1	-107	-6	-15	57	3	0	54
56.279	0	125	273	15	168	280	41	123	312	77	152	292	42	4	12	-73	-1	0	-108	-6	-15	57	4	0	55
56.4019	0	125	272	15	168	280	40	123	313	77	153	293	42	5	12	-72	0	-1	-108	-6	-16	56	3	0	55
56.5248	0	125	273	15	168	280	41	122	312	77	152	293	41	5	12	-74	-1	-1	-107	-7	-15	58	5	0	54
56.6477	0	126	273	15	168	280	41	123	312	77	152	292	42	4	12	-73	-1	-1	-107	-7	-16	58	4	0	54
56.7706	0	125	272	14	169	279	41	123	312	77	152	292	42	4	12	-73	0	-1	-107	-7	-15	57	4	0	55
56.8934	0	125	273	14	169	280	41	123	313	78	152	292	43	5	11	-73	-1	-1	-107	-7	-16	57	4	0	54
57.0163	0	125	273	15	168	280	40	123	314	77	153	292	43	5	12	-74	0	-1	-108	-7	-16	56	4	0	54
57.1392	0	126	272	15	168	279	42	123	312	77	152	292	42	5	12	-73	-1	-1	-107	-7	-16	57	3	0	53
57.2621	0	125	272	14	168	279	40	123	313	77	153	292	43	5	12	-74	-1	-1	-108	-7	-16	57	4	0	54
57.385	0	125	273	14	168	279	41	123	312	78	152	292	43	5	10	-74	-1	-1	-107	-7	-15	56	4	0	55
57.5078	0	125	273	15	167	279	41	123	313	78	151	292	42	5	12	-73	0	-2	-107	-7	-16	57	4	0	55
57.6307	0	126	273	15	168	280	41	124	312	77	153	292	42	5	12	-72	0	-1	-108	-8	-16	57	4	0	54
57.7536	0	125	273	14	167	278	40	123	312	77	153	291	43	5	12	-74	0	-1	-108	-7	-16	58	4	0	53
57.8765	0	125	272	14	167	279	40	123	312	78	152	291	42	5	12	-74	0	-1	-108	-6	-16	58	4	0	54
57.9994	0	125	272	14	167	279	41	123	312	78	152	291	42	5	11	-73	0	-1	-108	-7	-16	57	4	0	54
58.1222	0	125	272	14	168	280	42	123	312	78	152	292	42	5	12	-73	0	-1	-108	-7	-17	57	4	0	54
58.2451	0	126	272	15	167	279	40	124	313	77	153	291	42	5	11	-73	0	-1	-107	-7	-16	57	4	0	54
58.368	0	125	272	14	168	278	41	123	312	77	152	291	42	5	13	-74	0	-1	-109	-6	-16	58	4	0	52
58.4909	0	125	271	15	168	278	41	123	312	77	151	291	42	4	12	-74	0	-1	-109	-7	-16	58	4	0	52
58.6138	0	125	272	13	167	279	41	123	313	78	153	291	42	5	11	-73	-1	-1	-107	-7	-15	57	4	0	54
58.7366	0	125	271	14	167	279	41	123	313	77	152	291	43	5	12	-73	-1	-1	-107	-7	-17	57	4	0	55
58.8595	0	125	272	15	167	279	41	124	312	77	152	292	42	5	11	-73	-1	-1	-108	-7	-16	57	4	0	54
58.9824	0	126	271	14	167	278	40	123	312	77	152	291	42	5	11	-75	0	-1	-109	-7	-15	58	4	0	51
59.1053	0	125	272	13	167	277	40	123	312	77	153	290	42	5	11	-73	0	0	-108	-7	-16	57	4	0	52
59.2282	0	125	272	13	167	278	41	123	312	77	152	291	42	5	12	-73	-1	-1	-107	-6	-16	57	5	0	54
59.351	0	125	271	13	167	278	41	123	313	77	151	291	42	5	12	-73	-1	-1	-108	-7	-16	57	4	0	55
59.4739	0	124	272	14	167	278	40	123	313	77	152	291	42	4	12	-73	-1	-1	-108	-7	-16	57	4	0	54
59.5968	0	124	271	14	167	278	42	123	311	76	151	291	41	4	12	-74	-1	-1	-109	-7	-15	58	4	0	51
59.7197	0	125	271	13	167	278	41	123	311	77	152	291	42	4	12	-73	0	-1	-108	-6	-16	58	4	0	53
59.8426	0	125	271	14	167	278	41	123	310	77	152	290	43	5	12	-73	-1	-1	-108	-7	-17	58	4	0	54
59.9654	0	125	271	13	167	279	41	123	311	77	153	291	43	5	11	-73	-1	-1	-109	-7	-16	57	3	0	55
60.0883	0	125	271	14	168	278	40	122	311	76	152	291	43	5	11	-73	-1	-1	-109	-7	-16	57	5	0	53
60.2112	0	125	271	13	168	278	40	123	312	76	152	290	43	4	12	-73	0	-1	-108	-6	-16	59	4	0	53
60.3341	0	125	271	13	167	278	40	123	311	77	152	290	43	5	11	-73	0	-1	-109	-6	-15	58	4	1	53
60.457	0	125	271	15	166	277	41	123	311	77	152	290	42	4	11	-75	0	-1	-108	-7	-15	57	4	0	55
60.5798	0	125	270	14	167	278	41	123	312	78	151	291	42	5	13	-73	-1	0	-107	-7	-16	58	4	0	55
60.7027	0	124	271	15	167	278	40	123	311	76	152	290	42	5	11	-73	0	-1	-107	-6	-17	57	3	0	55
60.8256	0	125	271	14	167	277	41	122	311	77	152	290	43	5	11	-75	-1	-1	-108	-7	-16	58	4	1	54
60.9485	0	125	270	15	167	276	41	123	311	77	152	289	42	4	11	-75	0	-1	-107	-7	-16	57	5	0	54
61.0714	0	125	271	14	167	276	41	123	311	77	152	289	42	4	12	-74	0	-1	-108	-7	-16	57	4	0	55
61.1942	0	125	272	15	167	278	41	123	313	77	151	290	43	5	12	-73	0	-1	-108	-7	-17	56	4	0	55
61.3171	0	125	271	15	167	278	40	123	313	77	152	290	43	4	11	-75	-1	-1	-109	-7	-15	57	4	0	52
61.44	0	126	272	16	168	278	41	123	312	78	153	291	44	4	11	-75	0	-1	-109	-8	-16	57	4	0	52
61.5629	0	125	272	15	166	278	42	124	312	78	151	290	42	4	12	-75	-1	-1	-107	-7	-15	57	3	0	54
61.6858	0	125	271	15	168	278	42	123	312	78	153	290	43	5	12	-73	0	-1	-107	-7	-16	57	4	0	55
61.8086	0	125	271	15	168	278	42	123	311	78	152	291	43	5	12	-74	0	-1	-107	-6	-16	57	4	0	56
61.9315	0	124	271	16	167	278	41	123	311	76	152	291	43	5	12	-74	0	-1	-108	-7	-15	57	4	0	54
62.0544	0	125	270	15	168	277	42	123	311	78	151	290	43	5	11	-74	0	-1	-106	-7	-15	58	5	0	54
62.1773	0	125	272	15	168	278	41	123	312	77	152	290	42	5	11	-75	0	-1	-107	-7	-16	57	4	0	55
62.3002	0	125	272	15	167	278	42	123	313	78	152	290	43	4	12	-74	0	-1	-108	-7	-16	57	4	0	55
62.423	0	125	272	16	168	277	42	123	312	77	152	290	43	5	12	-74	-1	-1	-107	-7	-17	57	4	0	55
62.5459	0	125	271	16	167	278	41	123	311	77	152	290	44	4	11	-74	0	-1	-108	-8	-16	56	4	0	54
62.6688	0	126	271	15	167	277	42	123	311	78	152	290	43	5	12	-75	0	-1	-107	-7	-16	58	3	0	55
62.7917	0	125	271	16	167	277	42	123	311	77	152	290	43	5	11	-75	0	-1	-108	-7	-16	56	3	0	55
62.9146	0	126	272	16	168	278	43	122	311	78	152	291	43	5	11	-75	0	-1	-108	-6	-15	57	3	0	55
63.0374	0	125	271	15	167	278	43	123	311	77	152	290	42	4	11	-75	0	-2	-108	-7	-15	57	4	0	54
63.1603	0	124	270	15	168	277	42	123	311	77	152	290	43	5	11	-75	-1	-1	-108	-7	-16	57	3	0	54
63.2832	0	124	271	16	167	277	42	123	311	77	153	290	42	5	11	-74	-1	0	-108	-7	-15	58	3	0	55
63.4061	0	125	271	15	167	277	42	123	311	78	152	290	42	5	11	-74	0	-2	-107	-7	-16	56	5	1	55
63.529	0	125	271	15	167	277	42	123	311	78	152	289	43	5	12	-74	-1	-1	-107	-8	-16	55	4	0	56
63.6518	0	125	270	15	167	277	42	122	311	77	152	289	43	5	12	-75	0	-1	-107	-8	-15	57	4	0	54
63.7747	0	125	271	15	167	277	42	123	312	77	151	290	43	4	11	-73	0	-1	-107	-7	-16	57	4	0	55
63.8976	0	125	272	14	167	277	42	123	310	78	152	290	43	5	12	-74	-1	-1	-107	-7	-16	56	4	0	56
64.0205	0	124	271	15	167	277	42	123	310	77	151	290	42	5	12	-74	0	-1	-107	-7	-16	56	4	0	55
64.1434	0	124	270	15	166	276	42	122	309	77	152	288	42	5	12	-75	0	-1	-107	-7	-16	58	4	0	54
64.2662	0	125	270	14	167	277	41	122	310	77	151	289	42	4	12	-74	0	-1	-107	-7	-15	58	4	0	54
64.3891	0	125	270	15	167	276	42	122	311	77	152	289	41	4	12	-73	0	-2	-108	-6	-15	57	4	0	55
64.512	0	124	270	15	167	276	40	123	310	76	151	289	42	4	12	-73	0	-1	-108	-6	-17	58	4	1	55
64.6349	0	125	270	14	167	276	41	123	309	76	152	288	41	5	11	-74	0	-1	-107	-7	-15	58	4	0	54
64.7578	0	124	270	15	167	276	41	123	310	75	151	289	41	5	11	-73	0	-1	-107	-7	-16	57	4	0	54
64.8806	0	125	269	14	167	276	42	122	310	76	151	288	42	5	12	-73	-1	-1	-108	-7	-16	57	3	0	55
65.0035	0	125	270	14	167	276	41	123	309	77	151	289	42	5	12	-74	-1	-1	-108	-6	-15	57	4	0	55
65.1264	0	124	270	14	167	276	40	123	310	75	152	289	41	5	12	-73	-1	-1	-107	-7	-16	58	4	0	54
65.2493	0	125	270	14	166	275	42	123	310	75	151	288	41	5	12	-73	0	-1	-107	-7	-15	59	4	0	54
65.3722	0	125	270	14	167	276	41	123	309	76	151	288	42	5	13	-73	0	-1	-108	-7	-16	57	3	0	54
65.495	0	125	270	14	167	276	42	122	309	76	152	288	41	4	11	-73	0	-1	-108	-7	-16	57	4	0	55
65.6179	0	125	270	15	166	276	40	123	310	76	151	289	41	5	12	-73	-1	0	-107	-7	-16	58	4	0	55
65.7408	0	124	270	15	167	276	42	123	309	76	152	289	40	4	12	-73	0	-1	-108	-7	-16	57	3	0	53
65.8637	0	125	271	14	167	276	41	123	309	77	151	289	42	5	12	-74	-1	-1	-107	-6	-15	58	4	0	53
65.9866	0	124	270	14	167	276	42	123	310	77	151	288	42	5	12	-74	0	-1	-107	-6	-16	58	4	0	55
66.1094	0	124	270	14	167	276	41	123	312	77	151	288	42	5	11	-74	0	-1	-108	-8	-16	57	4	0	54
66.2323	0	125	271	16	166	277	41	123	311	76	151	289	41	4	12	-74	0	-1	-107	-7	-16	56	5	0	55
66.3552	0	125	271	14	167	276	41	124	310	77	152	289	42	5	12	-75	0	-1	-108	-7	-15	58	4	0	53
66.4781	0	125	270	15	166	277	42	124	310	76	152	289	42	6	12	-75	0	-1	-108	-8	-15	57	4	0	55
66.601	0	124	270	15	166	276	42	123	310	76	151	288	41	5	12	-74	-1	-1	-107	-7	-16	58	4	1	54
66.7238	0	125	271	14	167	277	42	123	310	77	151	289	42	4	11	-73	-1	-1	-107	-7	-15	58	4	0	55
66.8467	0	125	269	15	167	276	41	124	310	76	152	289	41	5	11	-73	-1	-1	-107	-7	-16	56	4	0	55
66.9696	0	124	270	13	167	276	41	123	310	77	151	288	42	5	11	-74	0	-1	-107	-7	-16	58	4	0	53
67.0925	0	125	270	14	167	276	42	123	309	76	151	288	41	5	12	-74	0	-1	-108	-7	-16	58	5	0	54
67.2154	0	125	270	14	166	276	42	123	310	76	152	289	41	5	11	-73	0	0	-107	-6	-16	58	3	0	54
67.3382	0	124	270	15	166	276	41	123	310	76	151	288	41	4	12	-72	-1	-1	-108	-7	-15	58	4	0	55
67.4611	0	125	270	16	167	276	40	123	310	76	152	289	42	5	11	-74	-1	-1	-109	-7	-15	58	4	0	53
67.584	0	124	271	15	167	276	43	124	309	77	151	288	41	4	12	-75	-1	-1	-108	-7	-16	58	4	0	53
67.7069	0	125	270	16	166	276	41	122	310	76	152	288	42	5	12	-74	-1	-1	-108	-7	-15	58	4	0	54
67.8298	0	125	270	15	166	275	42	122	310	77	151	288	41	5	11	-74	-1	-1	-107	-7	-16	57	4	0	55
67.9526	0	124	271	15	166	276	42	123	310	77	151	289	42	4	12	-74	-1	-1	-107	-7	-16	57	4	0	55
68.0755	0	124	270	16	166	275	41	124	309	76	152	288	42	5	12	-75	-1	-1	-108	-8	-15	58	3	0	54
68.1984	0	125	270	15	166	275	43	122	309	76	151	288	41	5	12	-75	-1	-1	-107	-7	-16	57	4	0	54
68.3213	0	124	270	15	167	276	42	123	309	76	151	288	42	5	12	-75	0	-2	-107	-6	-16	57	4	0	54
68.4442	0	125	270	15	167	276	41	123	310	77	151	289	42	5	11	-74	-1	-2	-108	-6	-15	57	4	1	55
68.567	0	125	271	15	166	276	41	122	310	76	151	288	41	4	11	-74	0	-1	-108	-6	-16	57	4	0	54
68.6899	0	124	270	16	167	275	42	123	309	76	151	288	41	5	11	-75	0	-1	-107	-7	-16	58	4	0	54
68.8128	0	125	269	15	167	275	42	123	310	76	152	287	42	4	12	-74	-2	0	-107	-6	-16	57	4	1	54
68.9357	0	124	270	14	167	276	42	123	310	77	151	288	41	4	12	-74	-1	-1	-107	-6	-15	57	5	0	54
69.0586	0	125	271	15	166	276	42	122	310	77	152	289	41	5	12	-73	0	-1	-107	-7	-15	57	4	0	55
69.1814	0	124	270	15	166	275	41	123	309	76	151	288	41	5	12	-74	0	-1	-108	-7	-15	58	4	0	52
69.3043	0	125	269	16	166	275	42	123	308	76	151	288	42	5	11	-74	0	-1	-108	-7	-16	59	4	0	52
69.4272	0	124	269	15	167	275	42	123	308	76	151	288	41	5	12	-74	-1	-1	-107	-6	-16	58	4	1	54
69.5501	0	126	269	15	166	276	42	123	309	77	151	288	41	6	11	-73	-1	0	-107	-6	-16	57	5	0	55
69.673	0	125	269	15	166	276	41	123	309	76	152	289	41	5	12	-73	0	-1	-107	-7	-16	56	4	0	55
69.7958	0	125	270	15	166	275	42	123	308	75	151	287	41	5	12	-74	0	-1	-109	-7	-15	58	3	0	52
69.9187	0	125	269	14	167	275	42	123	307	77	150	287	41	6	11	-75	0	-1	-108	-7	-15	58	4	0	52
70.0416	0	125	269	16	167	274	43	123	308	75	151	286	41	5	11	-75	-1	-1	-108	-7	-15	58	4	0	53
70.1645	0	125	269	15	167	274	42	122	308	76	151	286	41	5	11	-73	0	-1	-107	-7	-15	57	4	0	54
70.2874	0	125	269	16	165	274	43	122	308	75	151	287	41	5	11	-74	0	-1	-107	-7	-15	57	4	0	53
70.4102	0	125	268	15	165	273	43	123	307	76	150	285	41	5	11	-75	0	0	-109	-6	-16	58	5	0	51
70.5331	0	124	268	16	165	273	43	122	307	76	150	285	41	5	11	-75	0	-1	-107	-7	-15	57	4	0	53
70.656	0	125	268	17	166	273	45	122	307	76	150	285	42	5	11	-75	0	-1	-108	-7	-15	57	5	0	53
70.7789	0	125	268	17	165	273	44	121	307	77	150	286	42	5	13	-75	-1	-1	-107	-7	-16	56	4	0	54
70.9018	0	125	267	17	165	272	44	122	306	77	150	284	42	4	12	-76	-1	-1	-108	-8	-15	56	5	0	51
71.0246	0	125	267	17	165	271	44	122	304	77	151	283	43	5	11	-76	-1	-1	-108	-7	-15	56	4	0	52
71.1475	0	124	267	18	166	271	45	122	305	78	149	283	43	5	11	-76	-1	-1	-106	-7	-16	57	5	0	55
71.2704	0	125	267	16	166	272	44	122	305	78	150	284	42	5	11	-76	0	-1	-106	-7	-15	55	4	1	55
71.3933	0	124	268	18	164	272	43	122	306	77	150	284	42	5	11	-76	0	-1	-107	-8	-16	56	4	0	55
71.5162	0	123	267	18	165	271	45	122	304	77	149	283	43	4	11	-76	0	-1	-107	-7	-17	57	4	1	53
71.639	0	124	266	17	165	270	45	122	304	78	149	282	42	5	11	-76	-1	0	-106	-7	-15	56	4	0	53
71.7619	0	124	266	17	165	270	44	123	304	78	150	282	43	4	11	-76	0	-1	-106	-7	-15	56	4	0	54
71.8848	0	124	266	19	165	271	44	122	305	78	149	283	43	4	12	-76	-1	-1	-106	-6	-15	56	4	0	56
72.0077	0	124	267	19	165	270	44	121	304	78	149	282	42	4	11	-76	0	-1	-107	-7	-16	55	4	0	55
72.1306	0	125	265	19	165	270	45	121	303	78	150	281	41	4	12	-77	-1	0	-107	-6	-15	56	4	0	53
72.2534	0	125	266	19	164	269	45	121	303	78	149	281	42	5	11	-77	0	-1	-106	-8	-16	56	5	0	53
72.3763	0	124	266	19	165	269	45	122	304	78	149	282	42	4	11	-77	0	-1	-106	-6	-16	56	4	1	55
72.4992	0	124	266	19	165	270	45	121	304	79	149	282	43	4	12	-77	0	-1	-106	-7	-15	55	4	0	56
72.6221	0	124	266	19	164	269	45	121	303	77	148	281	42	5	11	-76	0	-1	-106	-6	-15	54	3	0	55
72.745	0	123	266	18	165	269	45	122	303	77	149	281	42	6	10	-77	0	-1	-107	-7	-15	55	4	0	54
72.8678	0	124	265	18	164	269	44	122	302	78	148	281	42	5	11	-77	-1	-1	-106	-7	-15	56	3	0	55
72.9907	0	123	266	19	165	269	44	121	302	78	149	281	43	5	10	-76	0	-1	-106	-6	-15	56	3	0	55
73.1136	0	123	266	19	165	270	44	121	303	78	149	281	42	5	11	-76	0	-1	-106	-6	-15	55	4	0	56
73.2365	0	124	266	18	165	269	45	121	303	77	149	281	41	5	12	-76	-1	-1	-106	-7	-15	56	4	0	54
73.3594	0	125	265	18	164	269	44	121	303	78	149	281	42	5	11	-77	0	-1	-106	-6	-15	56	5	0	55
73.4822	0	124	266	18	164	269	44	121	302	78	149	281	42	6	12	-77	0	0	-105	-7	-15	55	3	0	55
73.6051	0	123	267	18	165	270	44	121	303	78	149	282	42	5	11	-76	-1	-1	-106	-7	-15	55	4	0	55
73.728	0	124	266	18	165	271	43	121	304	78	148	282	41	5	11	-75	0	-1	-106	-7	-15	55	4	0	55
73.8509	0	123	265	18	165	270	43	121	303	78	149	282	42	5	12	-76	0	-1	-106	-7	-15	56	4	0	54
73.9738	0	124	266	18	164	269	44	122	302	78	148	281	41	5	12	-76	-1	-1	-106	-7	-15	56	4	0	54
74.0966	0	125	265	17	165	269	44	122	303	78	148	281	41	5	12	-76	0	-1	-106	-6	-15	56	3	0	55
74.2195	0	124	266	17	164	271	43	122	304	78	149	282	42	5	12	-75	0	-1	-106	-7	-16	55	5	0	55
74.3424	0	124	266	17	164	271	43	122	303	78	149	282	41	5	11	-75	-1	-1	-107	-7	-16	55	4	0	56
74.4653	0	124	266	18	164	270	43	121	304	77	148	282	41	4	11	-76	-1	-1	-107	-6	-16	56	4	0	55
74.5882	0	124	266	17	164	271	43	121	302	77	149	282	41	5	11	-76	0	-1	-106	-6	-15	56	4	0	55
74.711	0	124	266	17	165	271	43	121	303	77	149	282	41	4	12	-75	-1	-1	-106	-7	-15	55	4	0	55
74.8339	0	124	265	17	165	271	43	122	304	77	149	283	41	5	12	-75	-1	0	-106	-6	-16	56	4	0	55
74.9568	0	124	267	17	165	272	42	121	304	78	149	283	41	4	12	-76	0	-1	-106	-7	-16	56	4	0	56
75.0797	0	125	266	17	165	271	43	122	304	77	149	283	40	6	11	-76	-1	-1	-106	-6	-16	57	4	0	53
75.2026	0	124	267	16	166	271	43	122	304	78	150	283	41	5	11	-75	0	-1	-106	-7	-15	57	4	0	54
75.3254	0	124	266	16	165	272	43	122	304	77	149	283	41	5	11	-75	0	-1	-106	-6	-16	57	4	0	55
75.4483	0	124	266	16	165	272	43	122	304	78	150	283	41	4	11	-75	0	-1	-107	-7	-16	56	4	0	55
75.5712	0	124	266	17	165	273	42	121	305	77	150	284	41	5	11	-74	-1	-1	-107	-6	-16	55	4	0	55
75.6941	0	124	266	16	165	271	44	122	304	77	150	283	40	5	11	-75	-1	-1	-106	-7	-15	57	5	0	53
75.817	0	124	266	15	165	271	42	121	303	77	149	283	40	4	11	-75	-1	-1	-106	-6	-15	56	4	0	54
75.9398	0	125	267	16	165	272	42	122	304	78	150	284	41	4	11	-76	0	0	-107	-8	-15	56	4	0	55
76.0627	0	124	267	17	165	272	43	122	306	78	149	284	41	5	12	-76	0	-1	-106	-6	-16	56	4	0	54
76.1856	0	125	267	17	166	273	43	122	306	78	150	284	42	5	12	-74	-1	-1	-106	-6	-15	55	3	0	55
76.3085	0	124	268	17	165	273	44	122	305	78	149	285	41	5	12	-76	-1	-1	-108	-7	-15	57	4	0	52
76.4314	0	125	267	17	166	273	44	122	304	78	150	284	41	5	11	-77	-1	-1	-106	-6	-15	57	4	0	54
76.5542	0	124	268	17	165	273	44	122	305	78	150	285	41	5	11	-75	0	0	-107	-7	-15	56	4	0	54
76.6771	0	125	267	16	165	273	43	122	305	79	150	285	42	5	12	-74	0	-1	-107	-7	-15	55	4	0	55
76.8	0	125	269	16	166	274	42	123	306	78	150	286	41	5	12	-75	0	-2	-107	-7	-16	55	4	0	55
76.9229	0	125	267	17	165	273	43	123	305	78	150	285	42	5	12	-76	0	-1	-106	-7	-15	56	4	0	54
77.0458	0	124	267	16	166	273	43	122	305	78	150	285	41	4	12	-75	-1	0	-106	-7	-15	55	4	0	54
77.1686	0	125	267	16	166	274	44	122	305	79	150	285	42	5	12	-75	-1	-1	-106	-6	-16	55	4	0	55
77.2915	0	125	268	16	165	274	43	122	306	79	150	285	41	4	11	-75	-1	-1	-107	-7	-15	55	4	0	55
77.4144	0	125	268	17	166	274	42	123	306	78	150	286	41	5	11	-75	-1	0	-107	-6	-16	55	4	0	55
77.5373	0	125	268	16	166	274	44	123	305	77	150	286	40	5	12	-76	0	0	-107	-7	-15	56	3	0	53
77.6602	0	125	268	16	166	274	43	122	306	78	150	286	42	5	10	-75	-1	-1	-106	-7	-16	57	4	0	54
77.783	0	125	267	15	166	273	43	123	306	78	150	285	41	5	11	-75	-1	0	-106	-7	-16	56	3	0	55
77.9059	0	124	268	16	166	275	43	122	306	78	150	286	42	5	13	-75	0	0	-107	-7	-16	56	4	0	55
78.0288	0	124	268	17	167	275	43	122	306	78	150	286	41	5	12	-75	0	-1	-107	-7	-15	55	5	0	55
78.1517	0	124	267	17	166	274	43	122	305	77	150	286	41	4	12	-76	-1	-1	-107	-7	-16	56	4	0	54
78.2746	0	125	268	16	166	274	42	123	307	79	150	286	42	6	11	-75	-1	-1	-107	-6	-15	57	3	0	54
78.3974	0	125	268	15	166	274	43	122	305	79	150	286	42	4	12	-75	-1	-1	-107	-7	-16	56	4	0	54
78.5203	0	125	269	15	165	274	43	123	306	78	149	287	41	4	12	-75	-1	-1	-107	-8	-16	56	4	0	55
78.6432	0	124	268	16	166	275	42	122	306	78	150	287	41	5	11	-74	0	-1	-107	-7	-15	56	4	1	55
78.7661	0	124	268	15	166	275	43	123	306	78	150	287	41	5	12	-76	0	-1	-107	-7	-16	57	4	0	54
78.889	0	125	268	16	166	274	43	123	305	78	149	287	41	5	11	-76	-1	-1	-107	-6	-16	57	4	1	54
79.0118	0	125	268	16	165	275	43	123	306	77	150	287	41	4	11	-75	0	-1	-107	-6	-15	56	4	0	55
79.1347	0	124	268	16	166	276	43	122	307	78	150	287	41	5	11	-74	0	-1	-107	-7	-15	56	4	1	56
79.2576	0	124	268	16	166	275	42	123	307	77	151	287	42	5	12	-75	-1	-1	-107	-7	-16	56	4	1	55
79.3805	0	124	269	15	165	275	43	122	306	78	150	287	41	5	12	-75	-1	-1	-108	-6	-16	57	4	0	54
79.5034	0	125	267	16	166	275	43	122	306	78	150	288	41	5	12	-74	0	-1	-107	-7	-16	57	4	0	54
79.6262	0	125	269	15	167	276	42	123	306	78	150	287	42	4	11	-74	-1	-1	-107	-7	-15	56	4	1	55
79.7491	0	124	269	14	166	276	42	122	307	78	150	288	41	4	12	-74	0	-1	-107	-6	-15	56	4	0	56
79.872	0	125	269	15	166	276	42	122	308	77	150	288	42	5	11	-74	-1	0	-107	-7	-15	56	4	1	54
79.9949	0	125	269	14	167	276	43	123	306	77	150	288	40	5	12	-75	0	-1	-108	-7	-16	58	4	0	53
80.1178	0	124	268	14	166	276	42	123	305	77	150	288	41	5	11	-74	-1	0	-107	-7	-15	57	4	0	54
80.2406	0	124	268	15	166	277	43	123	307	77	149	289	41	4	11	-74	0	-1	-107	-8	-16	57	4	0	55
80.3635	0	125	269	15	166	277	43	122	307	78	151	288	41	4	13	-75	-1	-1	-107	-7	-16	57	4	0	56
80.4864	0	124	268	15	166	276	41	123	307	77	150	288	41	5	12	-74	0	-1	-108	-7	-15	57	3	0	53
80.6093	0	125	268	14	166	276	42	123	306	78	151	288	41	4	11	-75	0	-1	-107	-7	-16	57	4	0	54
80.7322	0	125	268	15	167	276	43	123	308	78	151	289	42	5	12	-75	0	0	-108	-7	-15	56	4	0	54
80.855	0	125	270	16	167	277	43	124	309	78	151	289	42	5	12	-75	0	0	-107	-7	-15	56	5	0	55
80.9779	0	125	270	15	166	277	43	123	309	79	151	290	42	6	11	-75	-1	-1	-108	-7	-15	56	4	0	54
81.1008	0	125	270	16	166	276	43	123	308	78	150	288	42	5	12	-76	0	-1	-108	-7	-15	57	4	0	52
81.2237	0	125	270	15	167	275	43	123	306	77	150	287	42	5	12	-75	-1	-1	-108	-7	-15	57	4	0	54
81.3466	0	125	269	15	166	276	44	123	307	78	151	288	42	4	11	-76	0	0	-108	-7	-15	56	5	0	54
81.4694	0	125	269	15	166	277	43	123	308	78	151	289	42	6	11	-76	-1	-1	-108	-7	-15	56	4	0	55
81.5923	0	124	270	16	166	277	43	123	308	78	150	289	42	5	11	-75	-1	-1	-107	-7	-16	56	4	0	55
81.7152	0	125	269	16	166	276	42	123	307	77	149	288	42	5	11	-75	0	-1	-108	-6	-16	56	4	0	53
81.8381	0	125	269	15	166	276	43	124	308	78	151	288	42	5	12	-76	0	-1	-108	-6	-15	57	3	0	55
81.961	0	125	270	16	166	276	43	123	307	77	151	288	41	5	11	-76	0	-1	-107	-7	-16	56	4	0	55
82.0838	0	125	269	15	166	277	43	123	308	78	150	289	42	5	11	-74	0	-1	-107	-8	-16	56	4	0	55
82.2067	0	125	269	15	165	277	42	123	308	77	149	289	41	4	12	-75	0	-1	-108	-6	-15	56	4	0	55
82.3296	0	125	269	15	166	277	43	123	306	77	151	289	41	5	12	-76	-1	-1	-108	-7	-15	58	4	0	54
82.4525	0	125	269	16	166	276	42	123	307	77	151	289	42	4	12	-75	0	-1	-107	-7	-16	57	3	0	54
82.5754	0	124	268	16	166	277	43	122	307	77	151	289	41	5	12	-75	0	-1	-108	-7	-16	56	3	0	54
82.6982	0	124	270	15	166	277	42	122	308	77	150	289	42	5	12	-75	-1	-1	-108	-7	-16	56	4	0	55
82.8211	0	125	269	16	166	276	42	123	308	77	151	288	42	5	12	-75	-2	0	-108	-7	-16	57	4	0	54
82.944	0	125	268	16	167	276	43	123	307	77	150	288	41	5	12	-76	0	-1	-108	-7	-16	58	4	0	53
83.0669	0	125	269	16	166	276	43	122	306	77	151	288	41	5	12	-75	0	-1	-107	-7	-15	58	5	0	54
83.1898	0	125	268	16	166	277	42	122	307	77	151	289	42	4	11	-75	0	0	-107	-6	-15	57	5	0	55
83.3126	0	125	269	15	167	277	42	124	307	77	151	289	41	5	11	-75	0	-1	-108	-7	-15	56	4	0	55
83.4355	0	125	268	16	166	276	42	123	306	77	151	288	42	5	12	-76	-1	-1	-108	-8	-16	57	4	0	53
83.5584	0	125	269	16	167	276	43	123	305	77	152	288	40	4	11	-75	-1	-1	-108	-8	-16	57	4	0	52
83.6813	0	125	269	16	166	276	43	123	306	76	150	288	41	4	12	-75	-1	-1	-107	-6	-16	58	4	0	54
83.8042	0	125	269	15	166	276	42	122	306	77	151	288	41	5	12	-76	-1	-1	-108	-6	-14	57	4	0	54
83.927	0	125	268	16	166	276	42	123	306	77	150	288	41	5	12	-75	0	-1	-108	-6	-16	57	5	0	55
84.0499	0	125	268	15	166	275	43	123	305	76	149	288	40	5	12	-76	-1	0	-107	-8	-15	56	5	0	53
84.1728	0	124	267	16	166	275	43	123	305	75	150	287	42	5	12	-76	0	-1	-107	-7	-15	57	4	0	53
84.2957	0	125	268	16	165	276	43	123	304	76	150	288	41	6	11	-76	-1	-1	-108	-6	-15	58	5	0	54
84.4186	0	125	268	15	166	276	44	123	305	77	150	288	40	5	12	-75	-1	-1	-108	-7	-16	56	3	0	55
84.5414	0	124	268	16	165	276	42	122	306	76	150	288	41	5	12	-75	-1	-1	-107	-7	-16	57	3	0	55
84.6643	0	123	267	15	166	275	43	122	304	76	150	287	40	5	11	-75	0	-1	-108	-7	-15	58	5	0	53
84.7872	0	124	267	15	165	275	42	122	303	75	150	287	41	4	11	-75	0	-1	-107	-6	-14	58	3	0	54
84.9101	0	124	266	15	165	275	42	122	304	75	150	287	41	4	11	-75	-1	-1	-108	-7	-16	57	4	0	55
85.033	0	125	267	16	165	275	42	122	305	77	150	287	41	4	11	-75	0	-1	-107	-7	-16	57	4	0	54
85.1558	0	124	269	17	166	275	43	123	306	77	150	287	41	3	11	-75	0	-1	-107	-7	-14	56	4	0	54
85.2787	0	124	267	16	166	274	43	123	305	77	150	286	41	4	12	-77	0	0	-110	-7	-16	58	4	0	51
85.4016	0	124	268	17	165	274	44	123	305	76	150	286	40	4	12	-77	-1	-1	-109	-7	-16	57	4	0	52
85.5245	0	124	267	17	166	274	43	122	305	76	149	286	41	5	12	-76	0	-1	-107	-7	-15	56	5	0	54
85.6474	0	125	268	17	165	275	43	122	305	77	151	287	41	5	11	-75	-1	-1	-107	-7	-16	55	4	0	54
85.7702	0	124	268	18	166	274	43	122	304	76	150	287	41	4	12	-76	0	-1	-107	-7	-15	56	4	0	55
85.8931	0	124	268	17	165	274	44	122	304	76	150	286	41	5	11	-77	0	-1	-109	-7	-15	57	4	0	52
86.016	0	124	266	18	165	273	44	123	304	77	150	286	41	5	11	-77	-1	0	-107	-7	-15	57	4	1	54
86.1389	0	125	267	17	165	273	43	121	303	76	150	286	41	5	12	-77	0	0	-107	-6	-15	56	3	0	54
86.2618	0	124	267	18	166	273	43	122	304	77	150	285	42	4	11	-76	-1	-1	-107	-7	-15	56	4	0	55
86.3846	0	124	267	19	166	274	43	122	304	76	150	286	43	5	12	-77	-1	-2	-108	-7	-16	56	4	0	55
86.5075	0	124	267	18	165	272	45	121	303	77	149	285	41	5	12	-77	0	-1	-108	-7	-16	56	4	1	53
86.6304	0	124	265	18	166	273	45	122	303	77	150	285	41	4	11	-77	0	-1	-107	-7	-17	57	4	0	53
86.7533	0	124	267	18	166	273	44	122	303	77	149	286	42	5	12	-77	0	-1	-107	-6	-16	56	5	0	55
86.8762	0	124	266	18	165	274	44	122	302	77	150	286	42	5	12	-76	0	-1	-107	-7	-15	55	4	0	55
86.999	0	124	266	19	165	273	42	122	303	76	150	285	42	4	12	-76	0	-1	-107	-7	-16	55	4	0	55
87.1219	0	124	265	18	165	272	44	122	302	77	150	284	41	4	12	-77	0	-1	-107	-8	-15	57	4	0	54
87.2448	0	124	265	18	165	272	44	122	302	76	150	284	42	5	11	-78	-1	-1	-107	-7	-15	56	4	0	54
87.3677	0	124	266	19	165	272	44	121	302	77	150	284	42	5	12	-77	0	-1	-108	-7	-15	56	4	0	54
87.4906	0	123	266	18	165	272	44	121	303	77	150	284	42	4	11	-77	-1	-1	-107	-6	-15	54	4	0	55
87.6134	0	124	265	20	165	273	42	122	304	76	151	284	41	5	12	-77	0	0	-107	-7	-15	54	4	0	55
87.7363	0	124	266	19	166	272	44	122	302	76	149	284	41	5	11	-78	0	-1	-108	-7	-15	56	4	0	52
87.8592	0	124	266	19	165	271	44	121	302	77	149	283	41	5	11	-78	-1	-1	-108	-7	-14	56	4	0	54
87.9821	0	123	266	19	165	272	43	122	302	76	150	284	41	4	11	-78	-1	-1	-107	-6	-15	55	4	0	55
88.105	1	124	267	19	165	271	44	122	303	77	150	283	41	4	12	-77	0	0	-107	-7	-15	55	3	0	55
88.2278	0	124	265	19	165	273	43	121	303	76	149	284	41	5	11	-77	0	-1	-108	-7	-16	54	4	0	55
88.3507	0	124	266	20	165	271	44	122	302	76	150	282	40	4	11	-78	-1	-1	-109	-7	-15	56	4	0	52
88.4736	0	125	266	19	164	270	45	122	302	77	150	283	40	5	10	-78	-1	-1	-108	-6	-15	56	4	0	52
88.5965	0	124	266	19	163	270	44	122	302	77	150	282	41	4	12	-77	-1	-1	-107	-7	-15	55	4	0	54
88.7194	0	124	265	19	164	271	43	122	301	77	149	282	42	4	11	-77	0	0	-108	-7	-16	55	4	0	55
88.8422	0	124	266	19	164	272	44	121	302	77	149	283	41	5	11	-78	0	-1	-107	-7	-15	54	4	0	56
88.9651	0	124	265	20	163	270	42	122	301	77	149	282	41	4	12	-78	0	-1	-108	-7	-15	56	4	0	52
89.088	0	123	264	20	164	270	44	121	301	76	149	282	41	5	12	-77	-1	-1	-107	-6	-15	55	4	0	53
89.2109	0	124	266	21	166	270	43	121	301	77	149	282	42	4	11	-79	0	-1	-107	-7	-16	54	5	0	54
89.3338	0	124	266	21	164	271	44	122	303	78	149	282	42	5	11	-79	0	-1	-108	-6	-15	53	4	1	56
89.4566	0	124	267	21	165	271	45	122	303	79	150	283	43	5	11	-78	-1	-1	-107	-7	-16	53	3	0	56
89.5795	0	124	266	21	165	270	44	121	303	78	149	282	42	5	11	-78	0	-1	-108	-7	-15	54	4	0	53
89.7024	0	124	266	20	164	270	44	122	302	78	149	282	43	4	11	-79	-1	0	-107	-6	-15	54	4	0	54
89.8253	0	125	265	20	166	271	45	121	303	78	149	282	42	5	12	-79	0	-1	-107	-7	-15	54	4	0	54
89.9482	0	124	266	20	164	271	44	121	301	78	149	282	42	5	12	-77	0	0	-108	-7	-14	54	4	0	55
90.071	0	124	267	20	165	271	44	121	303	79	149	283	42	4	11	-76	0	-1	-107	-7	-15	54	4	0	56
90.1939	0	124	265	20	165	271	44	121	302	78	149	283	42	5	11	-77	0	-1	-107	-6	-15	54	4	0	54
90.3168	0	124	266	20	164	270	44	122	302	78	150	282	42	5	11	-78	0	-1	-108	-7	-15	55	5	0	53
90.4397	0	124	265	20	164	270	43	121	302	78	149	282	42	5	11	-79	0	-1	-107	-7	-15	55	4	0	55
90.5626	0	124	265	20	165	271	43	122	302	78	149	282	42	6	11	-77	0	-1	-107	-7	-15	54	5	0	55
90.6854	0	124	265	20	165	271	44	122	302	78	149	283	42	4	11	-77	0	-1	-107	-7	-16	53	3	0	56
90.8083	0	124	265	20	164	271	43	121	302	77	149	282	41	4	12	-77	0	-1	-107	-7	-15	53	3	0	56
90.9312	0	123	265	19	164	270	43	121	302	78	149	282	42	4	12	-77	0	-1	-107	-7	-16	55	4	0	55
91.0541	0	124	265	19	164	270	43	122	302	78	148	282	42	5	11	-78	0	-1	-107	-6	-16	54	4	0	55
91.177	0	124	266	19	164	270	43	121	302	77	149	282	42	5	11	-77	0	-1	-108	-7	-15	55	3	0	55
91.2998	0	124	265	19	164	271	43	122	303	77	148	282	42	5	12	-77	-1	0	-108	-6	-16	54	3	0	56
91.4227	0	123	266	19	164	272	42	121	303	78	150	283	41	5	12	-76	-1	0	-107	-7	-15	53	3	1	55
91.5456	0	124	265	19	165	270	43	121	301	77	149	282	42	5	12	-78	0	-1	-107	-6	-16	55	4	0	54
91.6685	0	124	266	18	165	271	43	121	302	77	148	283	41	5	10	-77	0	-1	-108	-7	-16	55	4	0	55
91.7914	0	124	265	18	165	271	44	122	303	78	149	283	41	5	11	-77	0	-1	-108	-7	-15	54	3	0	55
91.9142	0	124	266	19	164	272	42	121	302	78	149	283	42	6	11	-77	0	0	-108	-7	-16	54	5	0	55
92.0371	0	123	266	18	165	273	42	122	303	77	150	284	41	5	11	-76	-1	-1	-107	-7	-16	54	4	0	55
92.16	0	124	266	18	164	271	44	121	303	77	149	283	41	5	11	-77	0	-1	-108	-7	-15	56	4	0	54
92.2829	0	124	266	18	165	271	43	121	303	77	149	283	41	5	12	-77	-1	-1	-108	-7	-15	56	4	0	55
92.4058	0	124	266	17	165	272	43	122	303	78	150	283	41	5	11	-76	-1	-1	-107	-6	-15	56	3	0	54
92.5286	0	123	266	17	165	273	42	122	304	78	149	284	41	5	11	-74	0	-1	-107	-7	-15	55	4	1	55
92.6515	0	123	266	18	164	273	42	122	304	77	149	284	40	5	12	-75	0	0	-107	-6	-15	55	4	0	55
92.7744	0	124	265	18	165	272	42	121	303	76	149	284	41	5	11	-76	-1	-1	-108	-7	-16	57	4	0	54
92.8973	0	124	266	17	164	272	43	121	303	76	150	283	41	5	11	-76	0	-1	-107	-7	-16	56	4	0	54
93.0202	0	124	266	16	165	273	42	122	303	77	150	284	41	5	12	-76	-1	0	-108	-7	-15	55	4	0	54
93.143	0	124	267	16	165	273	42	122	304	77	149	284	41	4	11	-75	-1	-1	-108	-7	-15	55	4	0	55
93.2659	0	123	267	16	166	274	42	122	305	78	149	285	42	5	12	-75	0	0	-108	-7	-16	56	4	1	55
93.3888	0	124	267	17	165	273	42	122	303	76	150	285	41	5	11	-75	0	-1	-108	-7	-15	57	4	0	53
93.5117	0	124	266	16	165	273	42	121	304	77	150	285	40	4	12	-76	-1	-1	-107	-6	-15	56	5	0	53
93.6346	0	124	267	16	165	273	42	122	304	77	149	285	41	4	11	-76	-1	-1	-107	-6	-15	57	4	0	55
93.7574	0	124	266	16	165	273	43	121	304	77	151	285	41	4	12	-75	-1	-1	-108	-6	-15	56	4	0	55
93.8803	0	124	267	16	165	274	42	122	305	77	150	285	41	5	11	-75	-1	-1	-108	-7	-15	55	4	0	55
94.0032	0	124	267	17	165	272	42	121	304	76	150	284	40	5	12	-76	0	-1	-108	-7	-16	56	4	0	53
94.1261	0	123	266	15	166	272	43	122	304	77	150	285	41	4	11	-76	-1	-1	-107	-7	-15	57	3	0	54
94.249	0	124	268	17	166	273	42	121	305	76	149	285	41	5	12	-76	0	-1	-108	-7	-15	56	4	0	54
94.3718	0	123	267	17	165	274	42	121	306	77	149	286	41	5	11	-75	0	-1	-108	-6	-15	56	5	0	55
94.4947	0	124	268	16	165	274	42	122	306	78	150	285	41	5	12	-74	0	-1	-108	-7	-16	55	6	1	56
94.6176	0	124	267	16	165	274	41	122	305	77	151	286	42	4	12	-75	0	-1	-108	-7	-15	56	4	0	54
94.7405	0	124	267	16	165	273	43	122	305	77	149	285	40	5	12	-76	-1	-1	-108	-7	-16	57	5	0	53
94.8634	0	124	267	16	165	273	43	121	305	77	150	285	40	5	11	-76	0	-1	-107	-7	-15	56	4	0	55
94.9862	0	124	267	17	165	273	42	122	305	76	150	285	41	5	11	-74	-1	-1	-108	-7	-15	56	4	0	55
95.1091	0	124	268	16	166	273	41	123	307	77	150	286	41	4	11	-75	0	-1	-108	-7	-16	55	4	1	55
95.232	0	124	268	18	165	273	41	122	306	77	150	285	42	4	12	-77	0	-2	-110	-6	-15	57	4	0	52
95.3549	0	124	270	20	166	274	44	123	307	78	151	286	42	4	11	-78	-1	-1	-109	-7	-16	56	4	0	52
95.4778	0	125	271	20	167	274	44	123	308	80	151	286	42	5	11	-78	-1	0	-108	-7	-15	55	5	0	54
95.6006	0	125	271	19	165	274	44	123	309	80	150	286	43	4	11	-77	-1	-1	-108	-6	-16	53	3	0	55
95.7235	0	126	272	20	165	274	44	122	309	79	151	286	43	4	11	-77	-1	0	-108	-7	-16	52	3	0	56
95.8464	0	125	270	20	165	274	43	121	308	78	150	286	42	4	11	-77	-1	-1	-108	-7	-16	55	4	1	53
95.9693	0	125	270	19	166	273	43	122	308	79	150	285	42	5	11	-77	-1	-1	-107	-7	-16	55	5	1	55
96.0922	0	124	270	19	165	274	43	121	307	78	149	286	43	5	12	-77	0	-1	-108	-7	-16	55	5	0	56
96.215	0	125	270	17	164	274	43	122	308	79	150	286	43	6	12	-76	-1	-1	-108	-6	-15	54	4	0	55
96.3379	0	124	270	18	166	274	43	122	307	79	151	286	42	5	12	-75	-1	-1	-108	-7	-16	54	4	0	56
96.4608	0	125	270	18	166	274	43	122	307	78	150	286	41	5	11	-77	0	-1	-108	-6	-15	56	4	0	54
96.5837	0	125	270	18	165	273	43	122	307	77	150	285	42	5	12	-77	0	-1	-108	-7	-16	56	4	0	55
96.7066	0	125	270	17	165	273	42	122	307	78	150	285	42	5	10	-76	0	0	-108	-7	-15	56	4	0	55
96.8294	0	125	269	17	165	273	43	122	308	78	150	285	41	4	12	-76	0	-1	-107	-6	-15	55	4	0	55
96.9523	0	124	270	17	164	274	43	122	308	78	150	286	42	4	11	-75	-1	-1	-107	-7	-15	55	5	0	55
97.0752	0	124	270	17	165	273	42	123	307	77	149	285	42	6	11	-76	-1	-1	-108	-7	-16	56	5	0	54
97.1981	0	124	268	17	164	273	43	123	306	77	149	285	41	5	12	-76	0	-1	-107	-7	-15	56	4	0	55
97.321	0	125	269	16	165	273	43	123	306	77	149	285	41	5	10	-75	-1	-1	-107	-7	-16	56	4	0	55
97.4438	0	125	269	17	165	273	42	122	307	77	149	285	41	5	12	-75	0	-1	-108	-6	-16	55	5	0	55
97.5667	0	124	269	17	165	273	42	122	307	77	149	285	42	4	11	-75	-1	0	-107	-7	-15	55	4	1	56
97.6896	0	125	268	17	165	273	43	122	306	76	149	285	40	5	11	-76	-1	-1	-109	-6	-16	56	3	0	54
97.8125	0	124	269	17	165	273	42	122	306	76	149	285	42	4	12	-75	0	-1	-108	-7	-16	56	4	0	54
97.9354	0	125	269	17	165	272	43	122	305	76	149	285	41	5	11	-76	0	-1	-107	-7	-15	56	4	0	55
98.0582	0	124	269	16	164	273	42	122	307	77	150	284	42	5	11	-75	-1	-1	-107	-7	-16	55	4	0	55
98.1811	0	123	269	17	164	273	43	121	307	76	148	285	41	5	11	-74	-1	-1	-108	-7	-16	55	4	0	56
98.304	0	124	268	17	165	273	43	122	305	76	149	285	41	4	11	-75	0	-1	-108	-7	-15	57	5	0	53
98.4269	0	124	267	16	165	272	43	123	305	75	149	285	41	4	12	-74	-1	-1	-108	-7	-16	56	4	0	55
98.5498	0	123	268	16	163	272	43	121	304	76	149	284	42	4	11	-74	-1	0	-107	-7	-15	56	4	0	55
98.6726	0	124	269	16	164	273	43	122	306	75	150	285	41	5	12	-74	0	-1	-107	-7	-16	56	5	0	55
98.7955	0	123	268	16	163	273	42	121	306	76	148	285	41	4	11	-73	0	-1	-107	-7	-16	55	4	0	55
98.9184	0	124	267	16	163	272	43	122	304	75	149	285	41	4	12	-74	0	-1	-107	-8	-16	57	5	0	53
99.0413	0	123	266	15	163	272	43	122	306	75	148	285	41	5	11	-74	0	-1	-108	-6	-16	57	4	0	54
99.1642	0	124	267	15	163	273	42	121	304	75	149	285	41	5	11	-75	-1	-1	-107	-7	-15	56	4	0	55
99.287	0	123	267	15	163	273	43	122	304	75	148	285	41	5	11	-73	0	-1	-107	-7	-16	56	4	1	55
99.4099	0	124	267	15	164	274	42	121	305	75	148	286	42	4	11	-73	-1	-1	-107	-7	-15	56	3	0	55
99.5328	0	124	267	15	163	273	42	122	305	75	148	285	41	5	11	-74	0	-1	-108	-7	-14	58	3	0	52
99.6557	0	124	267	15	164	273	43	122	305	75	149	285	40	5	12	-75	0	-1	-108	-6	-16	57	4	0	54
99.7786	0	123	267	15	163	273	42	122	305	75	149	285	42	4	11	-74	-1	-1	-107	-7	-15	57	4	0	55
99.9014	0	124	267	15	164	273	42	121	305	75	149	285	41	5	12	-73	0	-1	-108	-7	-16	57	4	1	55
100.024	0	125	267	15	164	274	42	122	306	75	149	285	41	5	12	-73	0	0	-107	-7	-16	57	4	0	55
100.147	0	123	267	15	165	273	42	121	305	75	149	285	42	5	11	-74	-1	-1	-110	-7	-15	58	3	0	52
100.27	0	124	267	15	164	273	43	121	304	75	149	285	40	4	11	-74	0	-1	-107	-7	-15	57	4	0	54
100.393	0	124	266	15	165	273	42	121	305	74	149	285	42	5	12	-73	0	-2	-107	-7	-15	57	4	0	54
100.516	0	124	266	15	165	273	42	122	304	75	148	285	41	5	12	-73	0	-1	-107	-7	-15	57	4	0	55
100.639	0	123	268	14	164	274	41	122	306	74	149	287	41	5	11	-73	-1	-1	-108	-6	-16	56	5	0	55
100.762	0	124	267	15	164	274	43	122	304	74	149	286	40	5	11	-74	-1	-1	-109	-7	-15	58	4	0	52
100.884	0	124	267	14	164	272	43	121	304	74	149	284	40	5	11	-74	-1	-2	-108	-7	-15	58	4	0	52
101.007	0	124	265	14	164	273	42	121	304	75	148	285	41	4	11	-74	0	-1	-108	-6	-15	57	5	1	53
101.13	0	123	267	15	164	274	42	121	304	75	149	286	41	4	11	-73	-1	-1	-107	-7	-15	57	3	0	55
101.253	0	123	267	14	164	274	42	122	305	75	149	285	40	5	11	-73	-1	-2	-108	-7	-16	57	4	1	56
101.376	0	123	266	15	164	273	42	121	304	74	149	285	41	5	11	-74	0	-1	-108	-7	-15	57	5	0	53
101.499	0	124	267	14	164	273	43	121	304	75	150	285	40	5	11	-74	-1	-1	-109	-6	-15	58	4	0	52
101.622	0	124	267	15	165	273	43	121	304	76	149	285	40	5	12	-75	0	-1	-108	-7	-16	57	4	0	54
101.745	0	124	266	16	163	273	42	121	304	75	149	285	42	5	11	-74	0	-1	-107	-7	-16	57	4	0	54
101.868	0	123	267	15	165	273	43	122	304	75	149	286	41	5	12	-73	-1	0	-107	-7	-16	56	4	0	55
101.99	0	124	268	16	165	274	43	121	306	74	148	286	40	5	11	-74	0	-1	-108	-7	-15	56	4	0	54
102.113	0	123	266	15	164	273	42	122	305	75	149	285	41	4	11	-75	0	-1	-108	-7	-15	58	4	0	53
102.236	0	124	267	16	164	273	43	121	304	75	149	285	41	4	11	-74	0	-1	-107	-7	-15	56	4	0	54
102.359	0	124	266	15	164	273	43	122	305	75	149	285	40	4	11	-73	-1	0	-107	-7	-15	57	4	0	55
102.482	0	124	266	15	164	273	42	121	305	75	149	285	41	5	11	-73	0	-1	-107	-7	-15	56	4	0	55
102.605	0	123	267	16	164	273	41	122	304	74	149	286	42	5	11	-74	-1	-1	-108	-7	-15	56	3	0	53
102.728	0	123	266	15	165	273	43	121	303	75	150	285	40	4	12	-75	-1	-1	-109	-6	-16	58	4	1	52
102.851	0	123	267	15	164	272	43	123	302	75	148	285	41	5	12	-74	0	-1	-107	-7	-15	57	4	0	53
102.973	0	124	266	15	163	272	42	121	304	76	149	284	42	5	11	-74	0	0	-107	-7	-16	57	4	0	55
103.096	0	124	267	15	163	273	42	122	304	75	149	285	41	5	11	-74	0	-1	-107	-7	-16	56	4	0	55
103.219	0	125	267	16	164	274	41	122	305	75	148	286	42	5	11	-74	-1	-1	-108	-7	-16	56	4	0	54
103.342	0	123	266	15	163	273	42	121	303	74	149	285	41	4	12	-75	0	0	-108	-6	-15	58	4	0	52
103.465	0	124	266	15	164	272	43	121	303	74	149	285	41	5	10	-75	0	-1	-108	-7	-15	58	4	0	53
103.588	0	124	267	15	164	273	43	122	304	75	149	285	40	5	11	-74	0	0	-108	-6	-15	57	4	0	54
103.711	0	124	266	15	164	272	43	121	303	75	149	284	40	4	11	-74	0	-1	-107	-6	-15	57	4	0	55
103.834	0	124	267	15	163	273	42	121	305	76	148	285	41	5	12	-73	-1	-1	-107	-7	-15	57	3	1	55
103.956	0	124	266	16	164	272	42	122	303	74	149	284	41	5	12	-75	0	-1	-108	-7	-16	58	5	0	52
104.079	0	123	266	15	163	272	44	122	302	75	148	284	41	5	11	-76	0	-1	-109	-7	-15	58	4	0	53
104.202	0	124	266	16	163	272	43	122	303	74	149	284	40	4	11	-75	-1	-1	-108	-7	-15	57	4	0	54
104.325	0	124	266	15	163	271	43	121	303	75	148	283	41	5	11	-74	-1	-1	-107	-7	-15	56	4	0	55
104.448	0	124	266	14	163	273	43	121	304	75	148	285	41	5	11	-73	-1	-1	-107	-6	-16	56	4	0	55
104.571	0	123	266	16	164	273	42	120	302	74	148	285	41	5	12	-75	0	-1	-108	-7	-15	56	4	0	54
104.694	0	123	266	15	165	272	43	122	302	75	149	284	40	5	12	-75	-1	-1	-107	-7	-15	57	4	0	54
104.817	0	124	266	15	164	272	42	122	302	75	148	284	40	5	11	-74	0	-1	-107	-7	-16	57	5	0	54
104.94	0	124	266	16	163	272	43	121	303	75	148	284	41	5	11	-74	0	-1	-106	-7	-14	57	4	0	55
105.062	0	124	267	16	164	273	43	122	304	75	149	285	41	6	12	-74	-1	-1	-107	-6	-16	56	5	0	55
105.185	0	124	267	17	164	273	43	122	304	75	149	285	41	5	12	-75	0	-1	-108	-8	-16	56	3	0	53
105.308	0	124	266	16	165	272	44	122	303	75	149	284	40	5	13	-76	0	-1	-108	-7	-15	57	4	0	52
105.431	0	124	267	16	164	272	43	122	304	75	149	284	41	5	12	-75	0	-1	-107	-7	-16	56	5	0	54
105.554	0	124	267	16	164	272	43	122	304	76	148	284	41	4	11	-76	-1	-1	-108	-6	-14	56	4	0	55
105.677	0	125	267	16	164	273	43	122	304	76	148	285	41	5	12	-74	-1	-1	-108	-7	-16	56	4	0	56
105.8	0	124	267	17	164	273	42	122	304	75	149	285	41	5	11	-74	-1	-1	-107	-6	-15	55	4	0	55
105.923	0	124	267	16	165	271	44	122	304	75	149	284	40	4	11	-75	0	-1	-108	-7	-16	57	4	0	52
106.045	0	124	267	16	165	272	44	122	303	75	149	284	40	4	12	-75	0	0	-108	-7	-15	57	3	0	53
106.168	0	124	267	16	164	272	44	122	305	75	149	284	40	5	11	-75	0	-1	-108	-8	-16	56	4	0	54
106.291	0	124	266	16	163	272	43	121	304	76	149	285	41	5	11	-74	0	-1	-106	-7	-15	56	4	0	55
106.414	0	123	267	16	164	273	42	122	305	75	149	284	41	5	12	-73	0	-1	-107	-7	-15	55	4	0	55
106.537	0	123	266	17	164	272	43	122	303	75	149	284	41	5	10	-74	0	-1	-107	-7	-15	56	5	0	54
106.66	0	124	266	15	164	272	43	122	303	75	149	284	40	4	11	-76	0	-1	-108	-7	-15	56	4	0	53
106.783	0	124	267	17	164	272	43	122	303	74	149	284	41	5	12	-74	-1	-2	-107	-6	-15	56	3	0	54
106.906	0	123	266	16	164	272	43	122	304	76	149	284	41	4	11	-74	-1	-1	-107	-7	-15	57	4	0	54
107.028	0	125	267	16	163	272	43	121	304	75	149	285	41	5	12	-75	0	-1	-108	-7	-16	56	3	0	56
107.151	0	124	267	17	164	272	43	122	304	75	149	284	40	4	11	-74	-1	-2	-107	-7	-15	56	4	0	55
107.274	0	123	266	16	164	272	44	122	304	76	149	284	39	5	11	-75	-1	0	-107	-7	-15	57	3	0	53
107.397	0	124	267	16	164	272	43	121	302	75	150	284	41	4	11	-74	0	-1	-107	-7	-15	57	4	0	54
107.52	0	124	265	16	163	272	43	122	304	75	148	284	41	5	11	-75	-1	-1	-107	-7	-15	56	3	0	55
107.643	0	124	267	15	163	272	43	121	304	76	149	284	41	5	11	-74	0	-1	-107	-7	-15	56	3	0	55
107.766	0	123	267	16	164	274	42	120	304	75	149	285	40	4	12	-72	-1	-1	-107	-7	-15	55	4	0	55
107.889	0	123	266	16	165	272	43	122	303	74	148	284	40	5	11	-74	-1	-1	-108	-7	-15	57	4	0	53
108.012	0	124	265	14	164	272	43	122	303	75	149	284	40	4	11	-75	-1	-1	-108	-8	-14	57	4	0	53
108.134	0	123	266	16	164	272	43	122	303	75	148	284	41	5	11	-74	0	-1	-107	-8	-16	57	4	0	54
108.257	0	124	266	15	164	272	43	122	303	76	148	285	41	5	12	-73	0	-1	-108	-6	-16	56	4	0	54
108.38	0	123	267	16	164	274	43	121	305	75	149	285	40	4	12	-73	-1	-1	-107	-7	-15	56	3	0	55
108.503	0	123	266	15	163	272	43	122	304	75	148	284	40	4	11	-75	0	-1	-107	-8	-16	57	4	0	54
108.626	0	123	265	16	165	272	44	121	303	75	149	284	39	5	12	-74	0	-1	-108	-7	-15	57	4	0	53
108.749	0	124	266	16	165	272	43	121	303	75	149	284	40	5	12	-74	0	-1	-107	-7	-14	57	4	0	54
108.872	0	124	266	15	163	272	43	122	303	75	151	284	40	4	11	-74	-1	-1	-107	-7	-15	56	4	0	55
108.995	0	123	266	16	164	273	43	122	304	75	149	285	41	4	12	-73	-1	-1	-107	-6	-15	56	4	0	55
109.117	0	123	267	16	164	273	41	122	303	75	149	284	40	5	11	-74	0	-1	-108	-7	-15	56	4	0	54
109.24	0	123	265	15	164	272	43	122	303	75	149	284	40	5	10	-75	-1	-1	-107	-6	-14	58	5	0	53
109.363	0	123	265	15	165	271	43	121	303	76	149	283	40	5	11	-74	0	-1	-108	-7	-15	57	4	0	54
109.486	0	123	265	16	165	272	42	121	303	75	149	284	40	5	11	-75	-1	-1	-107	-7	-15	56	4	0	54
109.609	0	124	266	15	164	273	42	121	305	76	149	284	41	5	12	-74	-1	0	-107	-7	-16	55	4	0	55
109.732	0	124	267	16	165	273	42	122	305	76	150	284	41	5	11	-73	0	-1	-107	-7	-15	56	4	0	54
109.855	0	124	266	17	164	272	42	121	303	75	150	284	40	5	11	-75	-1	-1	-108	-7	-15	57	4	0	53
109.978	0	124	266	15	164	271	44	122	304	76	149	283	39	5	12	-76	0	-1	-107	-7	-15	56	5	0	54
110.1	0	124	267	15	164	271	42	122	304	77	149	283	41	5	12	-75	0	-1	-107	-7	-16	56	4	0	54
110.223	0	123	268	17	163	273	43	122	306	77	150	284	41	5	12	-75	0	-1	-107	-6	-15	56	4	0	54
110.346	0	125	268	17	164	273	43	122	306	77	150	284	42	4	12	-74	0	0	-107	-7	-16	55	4	0	55
110.469	0	124	267	17	164	272	44	122	305	76	150	284	41	5	11	-76	-1	-1	-107	-7	-16	56	4	0	54
110.592	0	123	267	16	164	271	44	122	305	77	149	284	41	5	11	-76	-1	-1	-107	-6	-16	56	5	0	54
110.715	0	124	267	17	164	272	44	122	306	77	150	284	41	5	11	-75	-1	-1	-106	-7	-16	55	4	1	54
110.838	0	124	267	17	164	272	42	122	304	77	149	284	42	5	11	-75	-1	-1	-107	-7	-15	56	4	0	55
110.961	0	124	267	16	164	272	43	122	306	78	149	284	41	5	11	-75	0	0	-107	-7	-15	55	4	0	56
111.084	0	124	269	17	164	273	43	122	306	77	149	285	41	4	12	-75	0	0	-107	-8	-15	56	4	0	55
111.206	0	124	268	16	164	271	44	122	304	77	148	283	40	4	12	-76	-1	0	-107	-7	-15	56	4	0	54
111.329	0	123	268	16	164	272	44	122	306	77	149	283	41	5	12	-76	-1	-1	-107	-7	-16	56	4	0	54
111.452	0	124	268	17	164	271	43	121	306	77	149	283	41	5	12	-76	0	-1	-107	-7	-16	56	4	0	55
111.575	0	124	267	17	164	271	43	122	305	77	149	283	40	5	12	-75	0	-1	-108	-7	-15	55	5	0	55
111.698	0	124	268	16	165	272	43	122	306	77	149	283	41	5	12	-75	0	-1	-107	-7	-15	55	4	0	56
111.821	0	124	268	16	164	272	43	122	305	78	149	284	40	5	12	-76	0	-1	-107	-7	-15	56	4	0	54
111.944	0	124	267	16	164	271	43	121	306	77	149	282	41	5	12	-77	-1	-1	-107	-6	-15	57	4	0	54
112.067	0	123	267	17	164	272	43	122	305	77	149	283	41	5	11	-76	0	-1	-107	-7	-16	56	4	0	55
112.189	0	124	268	16	164	273	44	121	305	77	149	283	41	4	12	-76	0	-1	-107	-6	-14	55	4	0	55
112.312	0	123	268	15	164	273	43	122	307	78	149	285	41	5	11	-75	-1	0	-107	-7	-15	55	4	1	55
112.435	0	124	267	17	164	273	43	121	306	77	149	285	40	5	12	-76	-1	-1	-108	-7	-15	56	4	0	55
112.558	0	124	268	18	164	273	44	122	307	77	149	284	41	5	12	-76	-1	-1	-107	-7	-16	56	4	0	54
112.681	0	124	269	17	165	273	43	122	307	79	150	285	41	4	12	-77	0	-1	-107	-6	-16	56	4	0	54
112.804	0	124	269	18	165	273	44	123	308	79	151	285	42	5	12	-77	0	0	-107	-7	-16	55	4	0	55
112.927	0	125	273	22	165	273	45	121	312	84	151	284	44	5	12	-81	-1	-1	-108	-7	-16	52	4	0	55
113.05	0	125	274	23	165	277	46	122	314	84	151	286	44	5	12	-79	-1	0	-108	-7	-15	52	4	0	56
113.172	0	123	272	22	164	277	46	122	312	82	150	287	43	4	12	-79	-1	-1	-107	-7	-15	53	4	0	57
113.295	0	123	273	23	165	278	46	121	311	83	150	288	44	5	12	-79	-1	0	-107	-8	-15	51	4	0	58
113.418	0	124	273	23	166	279	46	122	312	84	150	289	45	5	12	-79	-1	-1	-106	-7	-16	51	3	0	58
113.541	0	124	273	25	166	282	45	122	313	79	150	291	44	5	12	-82	0	-1	-103	-6	-16	46	4	0	58
113.664	0	123	271	28	166	282	43	121	311	72	150	291	42	5	12	-85	-1	-1	-104	-7	-16	43	4	0	56
113.787	0	123	270	18	165	281	44	121	311	80	150	292	41	5	11	-76	0	0	-106	-7	-16	54	5	0	57
113.91	0	124	270	17	165	282	43	120	310	79	150	294	40	5	12	-76	0	-1	-107	-7	-16	55	5	0	57
114.033	0	122	269	14	165	282	43	120	310	79	150	295	40	5	11	-74	0	-1	-107	-7	-16	55	4	0	57
114.156	11	122	270	20	168	283	42	122	310	73	151	294	39	5	12	-77	0	-1	-106	-7	-16	51	4	0	57
114.278	0	124	271	19	167	283	41	122	312	73	151	295	39	4	12	-77	0	0	-106	-7	-16	51	4	0	56
114.401	0	124	270	13	165	280	41	122	310	77	150	293	39	6	12	-74	-1	-1	-107	-7	-16	58	3	0	54
114.524	0	123	268	12	166	279	41	122	309	77	150	292	39	4	11	-72	0	-1	-106	-7	-17	58	4	0	53
114.647	0	124	269	11	166	280	41	121	308	75	150	292	38	4	12	-71	0	-1	-106	-7	-16	58	3	0	53
114.77	0	124	268	11	165	281	41	122	308	76	149	293	39	5	11	-71	-1	-1	-107	-6	-15	58	4	0	54
114.893	0	124	270	11	166	281	42	122	310	75	151	293	39	5	12	-72	0	0	-106	-6	-14	57	4	0	54
115.016	0	125	272	12	166	280	42	123	311	76	151	292	38	5	11	-72	0	-1	-108	-7	-16	59	3	0	51
115.139	0	125	271	12	165	279	43	122	311	75	150	291	39	5	12	-72	0	-1	-108	-7	-16	60	4	0	51
115.261	0	124	271	11	166	279	42	123	311	77	150	291	39	4	11	-73	-1	-1	-108	-7	-16	59	4	0	51
115.384	0	125	271	13	166	278	42	122	311	76	150	291	39	5	11	-72	-1	0	-107	-7	-16	58	5	0	53
115.507	0	125	272	11	166	279	41	123	312	77	150	291	38	5	11	-72	0	-1	-106	-7	-16	57	3	0	54
115.63	0	124	270	12	166	278	42	123	309	76	149	291	38	5	12	-71	-1	-1	-107	-7	-15	58	4	0	52
115.753	0	124	270	12	166	278	42	122	310	76	150	290	39	5	12	-72	-1	-1	-107	-7	-16	59	5	0	53
115.876	0	124	272	14	166	278	43	122	313	77	150	290	39	5	11	-74	0	-1	-107	-7	-16	58	4	0	53
115.999	0	125	275	17	166	279	43	123	315	79	150	290	41	4	11	-76	-1	0	-107	-7	-16	57	5	1	53
116.122	0	125	275	17	166	279	44	123	316	81	151	290	42	5	11	-76	0	-1	-107	-7	-16	55	3	0	54
116.244	0	124	275	18	165	278	43	122	315	81	150	291	42	4	11	-77	0	-1	-109	-7	-15	56	4	0	52
116.367	0	124	275	19	166	278	45	122	313	81	150	291	43	5	11	-79	0	-1	-107	-7	-16	55	4	0	52
116.49	0	124	275	19	165	281	44	123	314	83	150	291	43	4	12	-78	0	0	-106	-7	-16	54	4	0	55
116.613	0	124	274	17	165	282	44	121	312	82	149	293	42	5	12	-76	0	0	-107	-7	-16	54	4	0	56
116.736	0	124	271	17	164	282	43	121	313	81	149	294	41	5	11	-75	-1	0	-108	-6	-16	54	4	1	56
116.859	0	123	273	16	164	282	42	122	311	80	149	294	41	4	11	-74	0	-1	-107	-7	-15	54	3	0	57
116.982	0	123	271	16	164	282	42	121	312	80	149	295	41	5	12	-75	-1	-1	-106	-7	-16	55	4	0	56
117.105	0	123	270	15	162	281	43	120	311	79	148	293	39	5	11	-75	0	-2	-106	-7	-15	56	3	0	56
117.228	0	123	271	14	160	278	42	121	312	79	146	290	40	5	11	-74	-1	-1	-103	-7	-15	56	5	1	54
117.35	0	123	273	14	160	275	44	121	313	78	145	287	41	5	12	-73	-1	0	-102	-7	-16	56	4	1	58
117.473	0	123	273	20	160	274	44	123	314	74	147	287	41	5	12	-77	0	0	-97	-7	-16	50	5	0	62
117.596	0	125	275	17	163	279	38	122	315	78	149	289	41	5	12	-75	-1	-1	-97	-7	-15	56	5	0	61
117.719	0	124	275	21	166	283	38	122	314	83	151	291	37	5	11	-80	0	-1	-106	-7	-16	53	3	0	55
117.842	0	125	276	22	166	281	41	122	316	85	152	292	39	5	11	-79	0	-1	-106	-6	-16	52	4	0	49
117.965	0	125	278	20	166	281	41	122	317	85	151	292	40	4	12	-77	-1	-1	-106	-8	-15	52	3	0	48
118.088	0	125	277	23	165	283	41	123	317	77	149	293	41	5	12	-79	-1	-1	-108	-7	-15	48	4	1	50
118.211	0	125	276	18	165	281	41	122	317	82	150	293	39	4	13	-75	0	-1	-107	-7	-16	54	4	0	50
118.333	0	124	275	17	166	281	41	122	315	81	150	293	41	4	12	-76	0	-1	-106	-7	-16	54	4	0	48
118.456	0	125	275	17	165	280	41	122	314	81	150	293	40	5	12	-75	-1	-1	-106	-6	-16	55	4	0	50
118.579	0	124	274	16	165	281	42	122	314	81	150	294	40	5	12	-74	0	-1	-108	-7	-16	54	4	0	50
118.702	0	124	273	15	165	282	41	122	314	81	150	294	42	4	13	-74	-1	-1	-106	-7	-17	55	4	0	52
118.825	0	124	272	16	165	282	40	121	312	80	150	294	41	5	11	-73	0	-1	-107	-7	-16	55	4	0	53
118.948	0	124	271	14	165	281	42	121	312	79	149	293	39	5	12	-74	-1	0	-107	-7	-16	56	4	0	51
119.071	0	124	272	14	165	280	41	122	312	79	150	293	40	5	11	-74	0	-1	-107	-7	-15	56	4	0	50
119.194	0	124	272	14	165	280	42	123	312	80	151	292	39	4	12	-74	0	-1	-108	-6	-16	57	4	0	50
119.316	0	124	273	14	165	280	41	122	312	80	150	293	40	4	12	-74	-1	-1	-106	-7	-16	56	4	0	52
119.439	0	123	272	15	166	281	40	122	313	80	150	293	40	5	12	-74	0	-1	-107	-6	-16	55	4	0	52
119.562	0	124	273	14	166	280	41	121	312	80	149	293	41	4	11	-74	-1	-1	-107	-7	-16	57	4	0	50
119.685	0	124	272	14	164	279	41	122	311	80	150	292	41	4	12	-74	0	-1	-109	-7	-15	58	4	0	50
119.808	0	122	270	13	164	280	41	122	311	79	149	292	40	5	12	-74	0	-1	-109	-7	-15	57	5	0	51
119.931	0	123	270	13	164	279	41	122	310	79	149	292	41	4	12	-74	0	-1	-108	-7	-16	56	3	0	52
120.054	0	123	269	12	165	280	41	121	310	79	149	292	40	5	11	-73	-1	-1	-107	-6	-17	56	4	0	53
120.177	0	123	270	13	165	279	41	121	309	78	148	292	40	4	11	-74	-1	-1	-109	-6	-16	57	4	0	50
120.3	0	123	269	12	165	279	42	121	308	78	149	292	40	4	11	-74	-1	-1	-109	-8	-16	58	4	0	50
120.422	0	123	269	12	164	279	41	121	308	79	148	291	40	5	12	-74	0	-1	-109	-7	-15	59	4	0	50
120.545	0	123	268	12	163	279	41	121	307	78	149	291	41	4	12	-73	-1	-1	-108	-6	-16	57	4	0	52
120.668	0	122	269	12	164	278	41	121	308	78	149	291	41	4	11	-73	-1	-1	-108	-7	-16	57	4	0	53
120.791	0	123	268	13	164	279	41	121	307	78	148	291	40	5	12	-74	-1	-1	-109	-7	-16	57	5	0	50
120.914	0	122	267	13	165	278	41	120	306	78	149	290	40	5	12	-75	0	-1	-109	-7	-15	59	4	0	50
121.037	0	122	267	14	165	278	42	121	307	78	149	290	41	5	11	-75	0	-1	-110	-7	-16	59	4	0	50
121.16	0	124	269	14	164	277	42	121	308	79	149	289	42	5	11	-75	-1	-1	-109	-7	-16	57	5	0	51
121.283	0	124	270	14	164	277	42	122	309	79	149	289	41	4	12	-75	0	-1	-108	-7	-17	56	4	0	53
121.405	0	123	270	15	164	277	41	122	308	79	149	289	42	5	12	-74	-1	-1	-109	-7	-15	56	4	0	51
121.528	0	124	268	15	164	277	42	121	308	78	148	289	41	4	11	-76	0	-1	-109	-6	-17	58	4	0	50
121.651	0	124	268	14	165	276	42	120	307	79	149	288	42	5	11	-76	-1	-1	-110	-8	-15	58	4	0	50
121.774	0	122	267	15	165	276	41	121	306	78	149	288	42	4	11	-76	0	-1	-109	-7	-16	57	5	0	51
121.897	0	123	265	14	164	276	42	121	304	79	148	288	41	4	12	-75	0	-1	-107	-7	-15	57	4	1	54
122.02	0	122	264	15	164	275	41	120	303	77	149	287	43	4	11	-75	-1	-1	-110	-7	-16	57	4	0	52
122.143	0	122	263	14	164	275	43	120	302	78	148	287	41	4	11	-75	-1	-1	-109	-6	-15	57	4	0	51
122.266	0	122	264	14	163	275	43	120	302	77	148	287	41	5	11	-75	0	0	-109	-7	-15	57	4	1	53
122.388	0	122	265	13	164	275	42	121	303	78	148	288	42	4	11	-74	-1	-1	-107	-7	-15	58	4	0	54
122.511	0	123	266	13	163	276	41	121	304	77	148	288	42	5	11	-72	0	-1	-108	-6	-15	57	4	1	55
122.634	0	122	265	14	164	276	41	120	304	76	150	288	40	5	11	-73	-1	-1	-108	-7	-15	57	4	0	55
122.757	0	123	265	12	165	275	41	120	304	76	149	287	40	5	13	-74	0	-1	-109	-7	-15	58	4	0	52
122.88	0	122	266	13	163	276	41	121	305	77	148	288	40	5	11	-73	0	-1	-107	-7	-16	59	4	0	54
123.003	0	123	267	13	164	275	41	121	305	77	149	288	41	4	11	-74	0	-1	-107	-6	-16	58	4	0	54
123.126	0	123	267	13	164	275	41	121	306	77	149	288	41	5	11	-73	-1	-1	-108	-7	-16	58	5	0	54
123.249	0	123	267	13	163	275	41	121	306	77	149	288	41	5	11	-73	0	-1	-108	-7	-16	57	4	0	55
123.372	0	123	266	13	164	276	42	121	305	76	149	288	40	5	11	-73	0	-1	-108	-7	-15	58	4	0	53
123.494	0	124	268	12	164	276	40	121	306	77	148	288	41	5	12	-74	0	-1	-109	-7	-15	58	4	0	52
123.617	0	123	268	12	164	276	41	121	306	77	148	288	42	5	11	-74	0	-1	-108	-7	-15	58	4	0	53
123.74	0	124	268	13	164	276	42	121	308	78	148	288	41	5	12	-74	-1	-1	-108	-6	-15	57	5	1	54
123.863	0	123	269	13	164	276	41	121	308	78	149	289	41	4	11	-73	-1	-1	-107	-7	-16	57	5	0	55
123.986	0	124	268	13	164	277	40	121	308	78	149	289	41	5	12	-74	-1	-2	-110	-7	-16	58	4	0	52
124.109	0	123	269	13	165	275	40	121	308	77	149	288	42	5	13	-75	0	-1	-109	-7	-16	58	3	2	53
124.232	0	123	269	13	164	276	41	122	308	78	149	288	41	5	12	-74	-1	-1	-108	-7	-16	58	4	0	54
124.355	0	124	269	13	164	277	41	121	309	78	148	289	42	4	12	-73	-1	-1	-108	-7	-15	58	4	0	54
124.477	0	124	270	13	164	277	41	122	309	78	149	289	41	5	11	-73	-1	-1	-107	-7	-16	57	4	0	54
124.6	0	124	270	13	164	277	40	122	308	78	148	289	42	4	12	-74	-1	-1	-109	-7	-16	59	4	0	53
124.723	0	124	270	12	164	275	42	121	309	78	149	288	40	4	12	-74	-1	-1	-108	-7	-16	58	4	0	53
124.846	0	125	270	13	164	276	40	122	309	78	149	289	42	5	12	-73	-1	-1	-108	-7	-15	58	3	0	54
124.969	0	124	270	11	164	276	41	122	310	78	149	289	41	5	12	-74	0	-1	-108	-8	-15	57	4	0	54
125.092	0	125	271	13	164	277	41	122	310	78	150	290	41	5	12	-73	-1	-1	-108	-6	-16	58	4	0	55
125.215	0	124	270	13	164	277	40	122	310	78	148	289	42	5	12	-74	0	-1	-109	-7	-16	58	4	0	53
125.338	0	125	270	12	164	277	41	123	310	78	149	289	41	5	12	-74	-1	-1	-108	-7	-16	58	4	0	54
125.46	0	124	271	12	164	277	39	123	310	78	150	289	42	5	11	-73	0	-1	-109	-7	-16	58	4	0	53
125.583	0	124	271	12	164	277	41	122	311	78	150	290	41	6	12	-74	0	-1	-108	-7	-15	58	4	0	54
125.706	0	124	271	12	164	278	40	122	311	78	149	290	42	5	11	-72	-1	-1	-108	-6	-16	58	4	0	54
125.829	0	124	271	13	165	277	41	123	310	77	149	290	41	4	12	-72	-1	0	-109	-7	-16	58	4	0	52
125.952	0	124	271	12	164	277	40	123	310	77	149	290	42	5	12	-72	-1	-1	-109	-7	-15	59	4	0	53
126.075	0	124	271	11	165	277	41	123	311	77	149	290	41	5	12	-73	0	-1	-108	-7	-15	58	4	0	53
126.198	0	124	271	12	164	278	41	122	311	78	149	291	41	5	11	-72	-1	0	-108	-7	-15	58	3	0	54
126.321	0	125	271	12	165	278	41	122	311	78	148	291	41	4	11	-72	-1	-1	-108	-7	-16	58	3	0	54
126.444	0	124	271	12	164	277	39	122	311	78	149	290	42	5	12	-72	0	-1	-108	-7	-16	59	4	0	51
126.566	0	124	271	11	164	278	40	122	311	77	150	290	42	4	11	-73	0	0	-110	-8	-15	58	4	0	51
126.689	0	124	270	12	164	278	41	123	311	77	149	290	41	4	12	-72	0	-1	-109	-7	-16	59	3	0	52
126.812	0	125	270	11	164	277	41	122	312	77	148	290	41	4	11	-71	-1	-1	-108	-7	-16	58	3	0	54
126.935	0	125	272	12	163	278	39	122	312	77	149	290	43	5	11	-71	0	-1	-110	-7	-16	58	4	0	52
127.058	0	124	271	12	165	277	41	122	310	77	149	289	42	5	11	-74	-1	-1	-111	-6	-16	60	4	0	50
127.181	0	125	271	12	164	277	41	122	310	78	149	289	41	4	12	-73	0	-1	-110	-7	-15	59	4	0	50
127.304	0	124	271	11	165	277	41	123	311	78	148	290	41	5	11	-73	0	-1	-109	-7	-16	58	4	0	52
127.427	0	124	271	12	164	277	40	122	311	77	149	290	43	4	12	-73	-1	-1	-109	-7	-16	58	4	1	53
127.549	0	124	271	12	164	278	40	122	311	78	149	290	42	5	11	-74	-1	-1	-109	-6	-15	58	4	0	53
127.672	0	124	272	12	163	276	41	122	310	78	149	289	42	4	12	-73	0	-1	-110	-7	-16	59	4	0	51
127.795	0	124	270	12	164	277	42	123	310	77	148	289	42	5	12	-73	-1	-1	-109	-6	-16	60	3	0	51
127.918	0	124	270	12	163	277	41	122	310	77	148	289	42	4	12	-73	0	-1	-110	-7	-16	59	5	0	53
128.041	0	124	270	12	164	277	42	122	309	77	148	290	41	5	12	-74	0	-2	-109	-7	-16	58	4	0	54
128.164	0	124	270	13	164	277	41	122	309	77	148	290	42	5	11	-73	-1	-1	-109	-7	-15	58	3	0	52
128.287	0	124	270	12	163	276	42	122	308	77	148	289	41	5	12	-73	0	-1	-110	-7	-16	59	4	1	51
128.41	0	124	270	12	163	276	40	122	310	76	148	289	42	5	11	-73	0	-1	-109	-7	-16	59	4	0	53
128.532	0	124	270	12	163	277	42	121	309	77	148	289	40	4	11	-74	0	-1	-109	-6	-16	59	4	0	53
128.655	0	124	269	12	163	276	41	122	309	77	149	289	41	4	11	-73	-1	-1	-109	-6	-15	59	4	0	54
128.778	0	124	269	13	162	277	40	122	309	76	149	289	41	5	11	-73	0	0	-109	-7	-16	58	4	0	52
128.901	0	124	269	12	163	275	41	122	309	75	149	288	41	5	12	-74	0	-1	-110	-7	-15	59	5	0	52
129.024	0	123	269	12	163	275	42	122	308	76	148	288	41	4	11	-74	0	-1	-110	-7	-15	59	5	0	52
129.147	0	123	269	12	163	276	41	122	309	76	148	289	41	4	11	-72	-1	-1	-108	-8	-16	59	4	0	54
129.27	0	123	270	11	163	276	42	122	309	77	148	289	42	5	11	-73	-1	-1	-109	-7	-16	58	4	0	53
129.393	0	124	269	13	164	276	40	122	307	75	148	288	41	4	11	-73	-1	0	-110	-7	-15	58	4	1	52
129.516	0	124	269	12	163	276	40	122	308	75	147	288	42	4	11	-74	0	0	-109	-7	-15	60	4	1	52
129.638	0	124	270	12	162	275	42	122	308	76	149	288	41	5	12	-73	0	-1	-109	-7	-16	59	4	0	53
129.761	0	124	268	12	163	275	41	122	309	76	147	288	42	5	11	-73	0	-1	-109	-6	-15	58	4	0	53
129.884	0	123	269	13	163	276	40	122	308	76	148	288	42	5	11	-73	-1	-1	-109	-8	-17	58	4	0	53
130.007	0	124	269	13	162	275	42	122	308	75	147	288	41	5	12	-74	0	0	-111	-6	-15	59	5	0	50
130.13	0	124	269	13	163	275	44	121	307	76	147	287	40	4	11	-73	0	-1	-109	-6	-15	59	4	0	51
130.253	0	124	268	12	163	275	41	121	308	76	148	288	42	5	11	-73	0	-1	-109	-7	-16	58	4	0	52
130.376	0	124	268	12	163	275	42	122	309	76	148	288	41	6	11	-73	0	-1	-109	-8	-15	58	4	0	54
130.499	0	124	269	13	163	276	40	122	308	76	148	288	42	5	11	-73	0	-1	-109	-7	-16	59	4	0	53
130.621	0	124	268	14	163	274	41	122	307	75	147	286	40	4	11	-73	-1	0	-110	-7	-15	59	4	0	50
130.744	0	123	268	14	163	274	42	122	307	75	147	286	41	5	11	-74	-1	-1	-111	-6	-16	59	4	0	51
130.867	0	123	268	14	162	273	42	121	307	75	147	285	41	4	12	-74	0	-1	-109	-7	-16	59	5	0	53
130.99	0	124	269	14	163	273	41	122	306	75	147	286	42	6	11	-74	-1	-1	-108	-7	-16	59	4	0	54
131.113	0	124	267	14	161	274	41	122	307	75	147	286	42	4	12	-73	-1	-1	-109	-7	-16	57	4	0	52
131.236	0	123	267	13	162	272	42	121	306	75	147	285	41	4	12	-74	0	-1	-110	-7	-16	59	3	0	50
131.359	0	123	267	14	162	272	42	122	305	75	147	284	42	5	12	-75	0	-1	-111	-6	-15	59	4	0	51
131.482	0	122	267	13	162	272	43	120	305	76	147	284	40	4	10	-75	-1	-1	-110	-7	-16	59	4	0	51
131.604	0	123	268	14	162	272	42	121	305	75	147	284	40	5	11	-75	0	-1	-108	-7	-15	58	4	0	54
131.727	0	123	267	15	161	272	40	121	305	75	147	284	42	5	12	-75	0	-1	-110	-6	-15	58	4	0	53
131.85	0	123	266	15	162	271	42	121	304	75	147	283	40	4	11	-76	0	-1	-110	-7	-15	59	4	0	51
131.973	0	123	266	15	161	270	42	121	304	75	146	282	41	5	11	-75	0	-1	-110	-7	-16	58	4	0	50
132.096	0	122	265	15	161	269	43	121	303	75	147	281	40	5	12	-75	0	-1	-109	-7	-15	58	3	0	51
132.219	0	123	266	15	162	269	41	120	304	77	147	281	42	5	11	-75	0	-1	-109	-6	-16	59	4	0	52
132.342	0	122	265	16	161	270	41	120	304	76	147	282	41	5	11	-75	-1	0	-109	-7	-16	56	5	0	53
132.465	0	122	264	15	161	269	42	120	302	76	146	280	40	5	12	-77	0	0	-110	-7	-16	58	3	0	51
132.588	0	122	264	16	160	268	42	121	302	76	146	280	41	5	12	-76	0	0	-110	-7	-15	58	4	0	50
132.71	0	123	264	16	161	267	42	120	301	76	146	279	40	5	11	-77	-1	-1	-110	-7	-15	57	4	0	51
132.833	0	122	262	17	161	268	43	121	302	76	147	280	41	4	12	-76	-1	-1	-109	-7	-15	57	4	0	53
132.956	0	122	264	17	162	268	42	120	302	76	146	280	41	5	11	-76	-1	-1	-109	-6	-15	57	4	0	53
133.079	0	123	262	17	161	266	42	120	301	75	146	278	41	5	11	-77	0	-1	-110	-7	-15	57	5	0	50
133.202	0	122	263	17	161	266	43	120	299	76	146	278	41	6	12	-77	0	-1	-110	-6	-15	58	4	0	50
133.325	0	122	262	17	161	265	42	119	299	77	146	277	41	5	11	-77	-1	-1	-110	-7	-16	57	4	0	50
133.448	0	121	262	17	161	266	43	120	300	77	146	277	41	5	12	-77	-1	-1	-109	-8	-15	56	4	0	54
133.571	0	121	262	17	161	265	42	120	300	76	146	277	42	4	11	-76	0	-1	-108	-6	-15	56	3	0	54
133.693	0	122	261	18	161	264	43	120	298	76	146	276	41	4	10	-77	-1	-1	-110	-7	-15	57	4	0	51
133.816	0	122	261	17	161	264	43	120	299	77	145	275	41	4	11	-78	0	-1	-110	-7	-16	57	4	0	51
133.939	0	122	260	17	160	264	43	120	299	77	145	276	41	5	12	-78	0	-1	-110	-7	-15	57	4	0	50
134.062	0	121	262	17	160	264	43	120	298	77	146	276	41	6	12	-77	0	0	-108	-7	-15	56	5	0	54
134.185	0	122	261	18	160	264	43	120	299	77	145	276	41	4	11	-77	0	-1	-108	-6	-15	55	5	0	53
134.308	0	122	261	19	161	264	43	120	299	76	145	275	40	4	11	-78	-1	0	-110	-7	-15	56	4	0	51
134.431	0	122	260	18	161	263	43	120	297	76	146	275	40	5	11	-78	-1	-1	-109	-6	-15	57	4	0	50
134.554	0	122	260	18	161	262	44	119	297	77	145	274	41	5	12	-78	0	-1	-110	-6	-15	56	5	0	52
134.676	0	123	260	18	160	262	44	119	298	77	145	274	40	5	11	-78	0	-1	-109	-8	-15	55	4	0	53
134.799	0	122	261	18	160	263	43	119	299	78	145	275	41	4	11	-77	-1	-1	-108	-7	-14	55	4	0	54
134.922	0	122	260	19	160	264	42	119	297	77	145	275	42	5	11	-78	0	-1	-109	-6	-15	55	4	0	53
135.045	0	122	261	18	160	262	43	120	297	78	145	273	41	5	12	-79	-1	-1	-110	-6	-15	56	4	0	50
135.168	0	121	260	18	161	262	42	120	298	78	145	273	41	4	10	-79	0	-1	-111	-7	-15	55	5	0	51
135.291	0	121	259	18	161	261	44	119	297	78	145	273	41	5	11	-79	0	-1	-110	-6	-15	55	5	0	52
135.414	0	121	260	18	161	262	43	120	297	78	145	274	41	5	11	-78	-1	-1	-108	-7	-14	54	5	0	54
135.537	0	122	260	18	160	262	43	120	298	78	144	274	41	4	10	-77	-1	-1	-109	-6	-16	55	4	0	56
135.66	0	123	260	19	160	261	43	119	297	78	145	273	40	5	11	-79	0	-1	-110	-6	-15	55	4	0	52
135.782	0	122	259	18	161	261	43	120	296	78	145	272	41	4	12	-79	-1	-1	-109	-6	-14	55	4	0	52
135.905	0	121	259	18	160	261	44	120	296	78	145	273	40	4	11	-78	-1	-1	-108	-7	-15	55	4	0	53
136.028	0	121	259	18	160	262	44	120	297	78	145	273	41	5	11	-78	-1	-2	-108	-7	-14	54	4	0	54
136.151	0	121	260	18	160	263	43	119	298	79	145	273	41	4	11	-77	0	-1	-109	-6	-16	54	5	0	55
136.274	0	121	259	19	160	262	43	119	297	78	145	273	41	5	12	-78	-1	0	-109	-6	-15	55	4	0	53
136.397	0	121	260	18	160	262	44	119	296	78	144	273	40	5	11	-78	0	-1	-109	-7	-15	56	4	0	51
136.52	0	122	259	18	160	262	43	120	296	78	145	273	42	5	12	-79	0	0	-109	-6	-15	55	5	0	53
136.643	0	121	259	18	160	261	43	120	297	78	145	272	41	4	12	-78	-1	-1	-108	-7	-15	54	4	0	55
136.765	0	121	260	17	160	263	44	119	296	78	144	273	41	5	11	-78	0	-1	-108	-7	-15	54	4	0	56
136.888	0	121	259	18	160	263	43	119	297	77	145	274	41	4	12	-76	-1	-1	-109	-7	-15	54	4	1	55
137.011	0	122	259	18	159	261	44	119	296	77	145	272	40	4	11	-79	0	0	-109	-6	-15	55	4	0	52
137.134	0	121	260	18	159	261	44	120	296	77	145	273	40	4	11	-78	-1	-1	-109	-7	-15	55	4	0	53
137.257	0	121	260	18	160	263	44	120	297	77	146	273	41	5	11	-77	0	-1	-109	-7	-15	55	4	0	54
137.38	0	121	259	17	160	263	43	120	297	78	145	273	41	5	11	-77	-1	0	-109	-6	-15	55	4	0	54
137.503	0	121	261	16	160	264	43	119	298	79	145	273	42	4	11	-77	0	0	-109	-7	-15	54	5	1	55
137.626	0	121	260	18	160	262	43	120	297	77	145	274	41	5	11	-78	0	-1	-110	-8	-15	56	4	0	52
137.748	0	120	259	17	160	262	45	120	296	77	145	273	40	4	11	-77	0	-1	-109	-7	-15	56	4	0	52
137.871	0	121	259	17	160	262	43	119	298	78	145	273	40	5	11	-78	-1	-1	-109	-7	-15	55	4	1	54
137.994	0	121	260	17	160	263	43	120	297	78	146	273	42	5	11	-78	0	0	-109	-7	-14	55	3	0	55
138.117	0	121	260	17	160	264	43	119	298	79	145	274	41	5	11	-77	0	0	-109	-8	-15	54	4	0	55
138.24	0	122	261	18	161	263	43	120	298	78	145	274	41	4	10	-77	0	-1	-109	-7	-15	54	4	0	53
138.363	0	123	260	18	160	261	43	120	298	77	146	273	41	4	11	-78	0	-1	-111	-7	-16	57	4	0	52
138.486	0	122	260	18	161	262	43	120	297	78	145	273	41	4	11	-79	0	-1	-109	-6	-16	56	5	0	53
138.609	0	122	260	17	160	262	44	120	297	78	145	273	41	4	11	-78	0	-1	-109	-6	-15	55	4	0	54
138.732	0	121	260	17	160	263	43	120	299	78	145	273	41	4	11	-77	0	0	-108	-6	-15	54	4	0	55
138.854	0	121	260	18	160	264	42	119	298	77	145	274	41	5	11	-76	-1	-1	-109	-6	-14	54	5	0	55
138.977	0	122	259	18	160	261	42	120	297	77	144	273	41	5	10	-79	0	-1	-111	-7	-16	56	4	0	52
139.1	0	122	259	18	160	262	44	120	296	78	145	273	40	5	11	-78	0	-1	-111	-7	-15	56	4	1	52
139.223	0	121	260	17	160	263	44	120	297	77	145	273	41	5	11	-78	0	-1	-108	-8	-15	55	3	0	54
139.346	0	122	260	17	161	263	43	120	297	78	145	273	42	5	11	-77	0	-1	-108	-7	-16	55	4	0	55
139.469	0	122	261	18	160	264	43	120	298	77	146	274	41	5	11	-77	-1	0	-109	-7	-15	54	4	0	56
139.592	0	122	260	18	160	262	44	120	296	77	144	273	41	5	11	-78	0	-1	-110	-8	-15	56	4	0	52
139.715	0	122	260	17	160	263	44	120	297	78	146	273	41	5	11	-78	0	0	-109	-7	-15	55	3	1	54
139.837	0	122	260	18	161	263	42	120	297	78	145	273	42	5	11	-79	-1	0	-110	-6	-15	55	4	0	54
139.96	0	121	261	18	160	262	43	119	297	78	145	274	41	5	11	-78	0	-1	-109	-6	-15	55	4	0	55
140.083	0	122	261	18	160	263	43	120	298	78	145	274	42	4	11	-77	-1	-1	-107	-6	-15	54	4	0	56
140.206	0	122	260	19	160	262	42	121	297	77	145	274	42	5	10	-78	0	0	-110	-7	-15	55	3	0	52
140.329	0	122	260	18	160	262	44	120	296	77	145	273	41	4	11	-78	0	-1	-110	-7	-15	56	4	1	52
140.452	0	122	261	18	160	261	44	120	297	78	146	273	40	5	11	-77	-1	-1	-109	-8	-15	55	4	0	54
140.575	0	121	260	18	160	263	43	121	297	78	145	274	41	5	12	-78	-1	-1	-108	-7	-15	54	4	1	55
140.698	0	122	261	18	160	264	42	120	299	77	145	273	42	5	12	-77	0	-1	-108	-7	-14	54	4	0	56
140.82	0	122	260	18	160	262	43	121	297	78	145	274	42	5	11	-79	0	-1	-109	-7	-15	56	4	0	53
140.943	0	122	261	18	160	261	43	120	295	77	145	273	41	4	12	-79	0	-1	-111	-6	-16	56	4	1	51
141.066	0	122	260	18	161	262	45	121	296	78	146	273	40	4	11	-79	0	-1	-109	-7	-15	55	3	0	53
141.189	0	122	260	18	160	261	44	120	298	78	146	272	41	5	12	-78	-1	-1	-108	-6	-14	54	4	1	54
141.312	0	122	260	18	161	262	43	120	297	78	146	273	42	5	12	-78	-1	0	-109	-7	-16	55	4	0	55
141.435	0	122	260	20	160	261	43	120	297	76	145	272	41	4	11	-79	0	0	-111	-8	-14	55	4	1	52
141.558	0	122	260	19	161	261	44	119	294	77	144	272	42	5	11	-78	0	-1	-110	-7	-15	56	4	0	50
141.681	0	122	260	18	161	261	43	120	295	78	145	272	40	5	12	-78	-1	-1	-110	-7	-15	56	4	0	52
141.804	0	122	260	18	160	261	43	119	296	78	145	272	41	5	11	-78	-1	-1	-108	-7	-15	55	3	1	55
141.926	0	122	260	19	160	261	43	119	296	77	145	272	41	5	11	-78	0	-1	-109	-6	-14	54	4	0	55
142.049	0	123	260	19	160	260	43	120	295	77	145	271	41	5	11	-78	0	-1	-111	-6	-14	55	4	0	51
142.172	0	122	259	18	161	260	44	120	295	77	144	272	40	6	11	-79	0	-1	-110	-7	-16	56	4	0	52
142.295	0	122	260	19	161	260	44	120	295	76	146	271	41	4	11	-79	0	0	-110	-6	-16	55	4	0	53
142.418	0	122	260	20	159	260	45	120	294	76	145	271	40	5	12	-79	-1	-1	-110	-7	-15	54	5	1	54
142.541	0	121	259	19	160	261	43	120	295	77	145	271	42	4	11	-78	0	-1	-108	-7	-16	54	3	0	56
142.664	0	121	259	19	159	259	44	119	294	77	145	271	40	5	11	-79	-1	-1	-110	-7	-15	56	4	1	52
142.787	0	122	259	19	160	259	44	120	295	76	145	270	41	4	12	-80	0	-1	-110	-7	-16	55	4	0	52
142.909	0	122	259	19	160	259	44	120	294	76	145	270	42	5	11	-79	-1	0	-109	-7	-15	55	4	0	52
143.032	0	121	260	19	161	261	44	119	295	76	146	271	41	5	11	-78	0	-1	-108	-7	-15	55	4	0	54
143.155	0	122	260	24	160	261	43	120	295	71	145	270	42	4	12	-83	-1	-1	-108	-6	-15	49	4	0	55
143.278	0	121	259	19	160	259	44	119	295	77	145	270	40	4	11	-80	0	-1	-110	-6	-15	55	3	0	52
143.401	0	121	259	19	160	259	44	119	294	76	145	270	42	5	11	-79	-1	-1	-111	-6	-15	55	4	0	52
143.524	0	121	258	20	159	259	45	119	294	76	144	269	40	4	11	-79	0	0	-109	-7	-15	56	4	0	53
143.647	0	122	259	19	160	260	44	120	295	77	145	269	42	5	11	-79	0	-1	-108	-6	-15	54	5	0	55
143.77	0	121	260	21	160	260	43	120	295	76	145	270	42	4	12	-79	0	-1	-110	-6	-15	54	4	0	54
143.892	0	122	260	20	160	258	44	119	294	76	144	269	41	4	11	-79	0	-1	-110	-7	-15	56	4	0	51
144.015	0	122	259	19	159	258	45	119	294	76	144	269	40	4	11	-80	0	-1	-109	-6	-16	56	4	0	52
144.138	0	121	259	20	160	258	45	120	293	76	144	269	41	5	10	-79	0	-1	-110	-7	-15	55	3	0	52
144.261	0	122	260	21	159	259	45	120	294	76	145	269	41	4	11	-79	0	0	-108	-7	-14	54	3	0	55
144.384	0	121	260	26	159	258	44	120	295	71	145	269	41	4	11	-83	-1	-1	-109	-6	-15	49	4	0	53
144.507	0	121	260	21	160	257	44	120	293	75	144	268	41	4	11	-79	0	-1	-110	-7	-15	56	4	0	51
144.63	0	122	259	20	160	257	45	120	293	75	144	267	40	4	11	-80	-1	-1	-110	-7	-15	55	4	0	52
144.753	0	121	259	20	159	257	45	119	293	77	144	267	41	4	11	-80	0	0	-109	-7	-14	54	4	0	54
144.876	0	122	260	20	159	258	44	120	293	76	144	268	42	5	11	-80	0	-1	-108	-6	-15	54	4	1	55
144.998	0	122	259	22	159	258	44	121	294	75	145	268	41	4	11	-78	0	0	-109	-6	-14	53	4	1	54
145.121	0	121	258	21	158	255	44	120	293	75	144	266	42	5	11	-80	0	-1	-110	-7	-15	55	4	1	51
145.244	0	122	259	20	159	256	45	120	292	75	145	267	41	5	12	-80	-1	-1	-110	-8	-15	55	4	0	52
145.367	0	121	258	21	159	257	45	120	293	76	144	267	40	5	11	-79	-1	0	-109	-7	-15	55	5	0	53
145.49	0	122	258	20	158	257	45	119	293	76	145	267	40	4	11	-79	-1	0	-108	-6	-15	54	4	1	56
145.613	0	121	260	22	158	257	44	120	292	75	144	267	41	5	11	-78	-1	0	-109	-6	-14	54	4	0	54
145.736	0	122	258	21	158	255	44	119	292	75	144	266	41	4	11	-81	-1	-1	-110	-8	-14	56	3	0	51
145.859	0	121	257	21	159	255	45	120	291	76	144	266	41	4	10	-79	-1	-1	-109	-7	-14	54	4	0	51
145.981	0	122	258	20	159	256	45	120	291	76	144	266	41	4	11	-80	-1	0	-109	-7	-14	54	4	0	53
146.104	0	121	257	21	159	256	45	120	291	75	144	265	41	4	11	-79	0	0	-108	-6	-14	54	4	1	55
146.227	0	121	258	26	158	256	43	119	292	71	144	266	41	4	11	-84	0	-1	-108	-7	-14	48	4	1	55
146.35	0	121	257	21	158	255	45	119	291	75	144	265	40	4	11	-80	-1	-1	-109	-7	-15	55	4	0	52
146.473	0	122	256	21	158	254	45	119	291	75	144	265	41	5	12	-80	0	-1	-110	-7	-15	55	3	0	51
146.596	0	121	257	21	158	254	45	119	290	75	143	264	41	5	11	-80	0	0	-109	-7	-15	54	4	0	54
146.719	0	122	257	21	158	255	45	119	291	75	143	265	40	4	11	-79	0	-1	-109	-7	-14	53	5	0	54
146.842	0	121	257	27	158	255	44	118	291	71	144	264	41	5	11	-84	-1	0	-109	-7	-14	49	4	0	53
146.964	0	121	257	22	158	253	46	120	290	74	144	264	41	5	10	-80	0	0	-110	-6	-15	55	4	0	51
147.087	0	121	256	22	159	254	46	118	290	75	143	263	40	5	10	-80	0	0	-110	-7	-15	55	3	0	52
147.21	0	122	257	22	158	254	45	119	290	75	142	264	41	4	11	-80	0	0	-109	-6	-15	54	5	0	54
147.333	0	120	256	21	158	255	45	119	290	75	142	263	41	5	11	-78	0	0	-108	-7	-15	53	4	0	55
147.456	0	121	257	31	158	255	44	120	289	65	143	263	41	4	11	-87	0	-1	-108	-7	-15	44	5	0	55
147.579	0	121	257	22	159	253	46	119	289	75	143	264	41	5	12	-80	-1	-1	-111	-7	-14	54	4	0	51
147.702	0	121	256	22	158	254	46	119	289	75	143	263	41	4	10	-81	0	0	-109	-7	-14	55	4	0	53
147.825	0	121	256	22	158	254	46	119	290	76	142	263	40	4	11	-79	0	-1	-108	-6	-15	54	3	0	54
147.948	0	121	257	26	158	256	44	119	290	70	143	263	41	4	10	-84	-1	-1	-108	-7	-15	49	4	0	56
148.07	0	121	256	31	158	256	44	118	291	66	144	263	41	6	10	-88	0	-1	-108	-7	-14	44	4	0	55
148.193	0	121	257	22	158	253	46	120	289	75	143	262	40	4	11	-80	0	-1	-109	-6	-13	54	5	0	52
148.316	0	120	256	21	157	253	46	119	289	75	143	262	40	6	11	-80	0	-1	-108	-7	-15	54	4	0	53
148.439	0	121	257	22	159	254	46	118	289	76	142	262	40	5	11	-80	-1	-1	-108	-6	-14	54	4	0	54
148.562	0	121	256	21	158	255	45	119	290	76	144	263	41	5	11	-78	0	0	-108	-7	-14	53	4	0	55
148.685	0	120	257	31	158	256	45	119	290	67	143	263	41	4	11	-88	-1	-1	-108	-7	-15	44	5	0	56
148.808	0	121	256	22	158	254	45	119	290	74	143	263	40	5	11	-80	0	0	-109	-7	-14	54	4	0	52
148.931	0	121	257	21	158	253	46	118	289	75	143	262	40	5	11	-80	-1	0	-110	-6	-15	55	4	0	52
149.053	0	121	257	22	158	254	46	119	290	75	143	262	40	5	11	-79	-1	0	-109	-7	-14	54	4	1	53
149.176	0	121	257	22	158	255	45	119	290	76	142	262	41	5	10	-80	-1	0	-108	-6	-14	53	4	0	55
149.299	0	121	256	31	158	256	45	118	291	66	143	263	40	5	10	-88	-1	-1	-107	-7	-15	44	4	0	56
149.422	0	122	257	22	159	255	46	119	290	76	144	263	40	5	11	-80	0	0	-108	-7	-15	53	4	0	53
149.545	0	120	257	22	158	254	46	119	290	75	143	263	40	4	11	-80	0	0	-110	-7	-14	54	5	0	51
149.668	0	120	257	21	159	254	46	120	290	76	142	261	40	4	11	-80	0	0	-109	-7	-14	53	4	0	53
149.791	1	121	257	26	158	255	45	119	290	71	144	262	41	4	11	-83	0	0	-107	-7	-14	49	5	0	55
149.914	0	122	257	25	158	256	45	119	290	72	143	262	41	5	12	-83	-1	0	-108	-6	-14	48	4	0	56
150.036	0	121	257	27	159	254	44	119	290	71	143	263	41	5	11	-83	0	-1	-109	-6	-14	49	5	0	53
150.159	0	121	256	22	159	253	45	119	290	75	142	263	40	5	11	-80	0	0	-109	-7	-15	54	5	0	52
150.282	0	121	257	22	158	254	47	119	291	75	143	263	40	5	11	-79	0	-1	-109	-6	-15	54	5	0	53
150.405	0	121	257	21	159	255	45	119	289	76	143	262	40	4	11	-80	-1	-1	-108	-6	-14	53	4	0	55
150.528	0	122	257	30	159	255	45	119	290	67	143	262	41	4	11	-89	-1	-1	-108	-7	-14	44	4	0	56
150.651	0	121	257	27	159	256	44	119	291	70	143	263	41	4	11	-83	-1	0	-108	-7	-15	48	5	0	53
150.774	0	121	257	21	158	253	46	120	290	76	143	263	40	4	11	-80	-1	-1	-110	-7	-14	54	4	0	52
150.897	0	121	257	21	158	254	45	118	291	75	144	262	40	5	11	-79	0	-1	-108	-7	-14	54	3	1	53
151.02	0	121	257	21	157	254	46	118	291	76	142	262	40	5	11	-79	-1	-1	-109	-6	-15	54	5	0	54
151.142	0	122	258	30	158	255	44	119	291	67	143	263	40	5	11	-87	0	0	-108	-7	-15	44	5	0	56
151.265	0	121	258	31	158	256	44	119	292	65	144	264	40	5	11	-87	0	-1	-108	-6	-14	44	4	0	55
151.388	0	122	258	22	158	255	46	119	290	75	143	263	40	5	11	-80	0	-1	-109	-6	-14	55	4	0	52
151.511	0	121	258	21	158	254	46	119	290	76	143	263	40	4	11	-80	-1	0	-108	-7	-14	53	4	1	53
151.634	0	122	258	22	159	255	46	119	290	76	144	263	40	5	11	-79	-1	0	-108	-6	-14	54	3	0	54
151.757	0	122	258	25	158	255	44	119	292	71	144	263	41	5	10	-83	-1	-1	-108	-6	-14	49	3	0	55
151.88	0	122	258	31	159	256	44	119	292	67	143	264	41	5	11	-86	0	0	-107	-6	-14	44	5	0	55
152.003	0	121	258	21	158	254	45	118	291	75	143	263	40	5	11	-80	0	-1	-109	-6	-15	54	4	0	52
152.125	0	121	258	21	158	254	46	119	291	76	143	263	39	4	11	-79	-1	0	-110	-8	-14	54	4	1	52
152.248	0	122	258	21	159	255	45	119	291	76	143	263	40	4	10	-79	-1	-1	-109	-7	-14	53	4	0	54
152.371	0	121	258	25	158	256	45	119	292	72	143	263	41	4	11	-83	0	-1	-108	-6	-15	49	4	0	55
152.494	0	121	257	30	158	256	44	119	292	66	143	264	40	5	11	-87	0	0	-108	-7	-15	44	5	0	56
152.617	0	121	258	21	158	254	46	119	290	75	143	263	39	5	10	-79	-1	-1	-109	-6	-15	53	4	0	53
152.74	0	122	257	21	158	254	46	120	291	75	144	262	39	5	11	-79	-1	0	-109	-6	-15	54	4	0	53
152.863	0	121	259	23	158	256	46	120	294	77	144	264	41	4	11	-80	-1	-1	-109	-7	-14	54	4	0	54
152.986	0	122	260	22	159	256	47	119	294	78	143	264	42	5	11	-81	0	-1	-109	-6	-15	52	4	0	55
153.108	0	121	259	32	158	257	45	119	294	68	142	266	42	4	11	-87	0	-1	-108	-7	-15	43	5	0	56
153.231	0	121	260	23	159	256	46	119	295	77	144	265	41	4	11	-81	0	-1	-108	-7	-15	53	4	0	54
153.354	0	122	260	23	159	255	47	120	295	78	144	265	41	5	11	-81	-1	0	-108	-7	-15	53	4	0	54
153.477	0	121	261	22	159	256	47	119	295	78	144	265	41	5	11	-80	-1	-1	-108	-6	-15	53	5	0	55
153.6	0	122	261	27	158	256	45	119	296	73	144	265	41	5	11	-83	0	0	-108	-7	-15	48	4	0	56
153.723	0	121	261	32	159	257	45	120	296	68	144	265	42	5	11	-86	0	0	-108	-7	-14	43	4	0	56
153.846	0	123	261	23	159	256	45	119	294	76	144	265	41	4	11	-80	0	0	-108	-7	-16	53	5	0	55
153.969	0	121	261	22	158	256	46	120	294	77	144	264	40	5	12	-80	0	0	-109	-7	-15	54	3	0	54
154.092	0	123	261	22	159	256	45	121	295	77	144	265	41	5	10	-79	-1	-1	-108	-6	-15	53	5	0	55
154.214	0	122	261	26	159	257	45	119	295	72	143	265	42	4	11	-83	0	0	-108	-7	-14	49	4	0	56
154.337	0	123	262	31	159	257	45	120	296	68	144	265	41	4	12	-88	0	-1	-108	-6	-14	44	4	0	56
154.46	0	122	261	22	159	256	45	120	295	77	143	265	41	5	11	-79	0	0	-109	-6	-15	54	4	1	54
154.583	0	123	261	21	159	255	46	120	295	76	143	264	40	5	11	-78	0	0	-108	-7	-15	53	3	0	53
154.706	0	123	261	22	159	256	45	120	295	77	144	265	41	4	11	-79	0	0	-107	-7	-16	54	4	0	55
154.829	0	122	262	22	158	256	45	120	296	77	144	264	41	5	12	-80	0	0	-108	-7	-15	53	4	0	56
154.952	0	123	263	31	158	257	44	121	296	68	144	265	41	5	12	-87	-1	-1	-108	-7	-14	43	3	0	56
155.075	0	122	262	23	159	254	44	121	295	76	144	265	40	4	11	-79	0	-1	-108	-6	-15	53	4	1	53
155.197	0	122	262	22	158	255	44	120	296	77	143	263	41	5	11	-80	0	0	-108	-7	-15	54	4	1	55
155.32	0	123	264	22	159	256	45	121	297	78	144	264	42	4	11	-80	0	0	-108	-7	-14	52	4	0	55
155.443	0	123	263	27	158	256	46	121	298	73	144	264	41	4	11	-84	-1	0	-107	-6	-14	48	4	1	55
155.566	0	122	264	29	160	259	45	120	299	73	144	265	43	5	11	-84	-1	-1	-107	-6	-15	47	4	0	58
155.689	0	123	265	25	159	258	46	120	299	79	145	265	43	5	11	-79	-1	0	-108	-7	-15	52	4	0	56
155.812	0	122	262	23	159	256	46	120	298	78	144	266	42	5	12	-80	0	0	-108	-7	-15	52	5	1	56
155.935	0	122	263	23	159	257	46	120	299	78	144	265	43	4	11	-79	-1	-1	-107	-6	-14	52	5	1	57
156.058	0	122	264	22	159	257	47	121	298	79	144	266	43	4	12	-78	-1	0	-107	-7	-14	52	4	0	58
156.18	0	122	265	27	159	259	46	120	299	74	144	265	43	5	11	-83	-1	0	-107	-7	-15	47	5	0	58
156.303	0	123	265	24	160	257	46	120	298	77	145	267	43	5	11	-80	-1	-1	-108	-7	-15	53	5	0	56
156.426	0	122	263	23	159	258	47	121	299	78	145	267	43	5	12	-80	0	0	-107	-8	-15	53	4	0	55
156.549	0	123	265	24	159	259	47	121	299	79	145	267	44	5	11	-79	-1	-1	-107	-8	-15	52	4	0	56
156.672	0	123	264	28	159	258	47	121	299	73	145	268	43	5	11	-83	-1	0	-108	-7	-15	47	4	0	58
156.795	0	123	265	23	159	261	46	120	300	78	145	268	43	5	12	-79	0	-1	-108	-7	-15	52	4	0	58
156.918	0	123	264	24	160	258	46	121	299	77	144	268	42	6	11	-79	-1	0	-107	-7	-15	52	4	0	56
157.041	0	122	264	22	159	257	46	121	299	77	144	267	43	5	12	-79	0	0	-106	-7	-15	54	4	0	56
157.164	0	124	266	22	159	257	46	120	299	79	144	267	43	5	12	-79	0	-1	-107	-7	-15	53	4	0	56
157.286	0	122	266	22	160	259	46	121	300	77	144	268	43	5	11	-78	-1	0	-107	-7	-15	52	4	1	57
157.409	0	123	266	32	159	260	46	120	301	69	144	268	43	4	11	-86	0	-1	-106	-7	-15	43	4	1	58
157.532	0	123	265	23	160	259	46	120	300	77	145	267	41	5	12	-78	0	0	-108	-6	-15	52	5	1	55
157.655	0	123	265	22	160	259	46	121	300	78	145	267	42	5	12	-79	-1	0	-107	-6	-15	54	4	0	56
157.778	0	123	265	21	159	259	46	121	299	77	145	268	42	5	12	-79	-1	-1	-107	-7	-15	53	4	0	56
157.901	0	123	264	22	160	260	46	120	299	78	145	267	42	4	11	-78	-1	0	-106	-6	-15	53	3	0	57
158.024	0	122	263	26	160	260	46	120	298	72	145	268	42	5	11	-82	0	0	-107	-7	-15	47	4	0	58
158.147	0	122	262	21	158	258	46	120	297	77	144	269	42	5	11	-79	-2	0	-107	-7	-15	53	4	0	55
158.269	0	122	263	21	159	257	46	120	297	77	145	268	42	5	12	-79	0	0	-108	-7	-15	54	4	0	55
158.392	0	122	263	21	158	258	45	120	298	77	145	267	42	5	11	-77	0	-1	-107	-7	-15	53	5	1	57
158.515	0	121	263	24	159	260	45	119	298	72	145	267	42	5	11	-81	-1	0	-106	-7	-15	49	4	1	58
[truncated: 1,453 more rows]

## Sheet: Add_info
Time	Marker	Accel_x	Accel_y	Accel_z	Gyro_x	Gyro_y	Gyro_z	Magnet_x	Magnet_y	Magnet_z	battery		ld_gain	pd_gain
[truncated: 2,742 more rows]
