# Supplementary material for: Charitable crowdfunding donation-intention estimation depending on emotional project images using fNIRS-based functional connectivity
Source: PLoS One. 2024 May 8;19(5):e0303144. doi: 10.1371/journal.pone.0303144 (PMC11078340; doi:10.1371/journal.pone.0303144)
Supplement: S1 File — (ZIP) [file pone.0303144.s001.zip › Some donation dataset/negative/subject51.xlsx]

## Sheet: D780
	SNR :	39	38	52	40	38	50	38	38	46	41	39	38	40	38	35
Time	Marker	ch1	ch2	ch3	ch4	ch5	ch6	ch7	ch8	ch9	ch10	ch11	ch12	ch13	ch14	ch15
0.24576	0	434	356	442	235	364	222	215	279	248	226	291	216	302	302	711
0.36864	0	434	356	442	235	364	222	215	279	248	226	291	216	302	302	711
0.49152	0	439	372	457	234	360	226	215	285	251	224	292	214	309	306	731
0.6144	0	439	377	465	233	358	230	214	288	251	223	290	218	311	306	740
0.73728	0	440	376	466	232	359	233	213	288	252	221	291	219	312	307	742
0.86016	0	441	390	456	233	360	236	213	285	253	220	293	219	312	309	734
0.98304	0	440	401	441	232	358	233	212	287	251	220	292	218	310	310	734
1.10592	0	439	397	440	231	354	230	211	290	252	222	291	219	308	310	732
1.2288	0	440	395	441	233	355	232	211	289	253	220	290	220	309	309	733
1.35168	0	439	394	443	233	356	234	213	287	254	220	290	221	309	310	732
1.47456	0	439	396	444	232	357	237	213	289	254	222	291	223	310	310	733
1.59744	0	439	397	445	233	355	238	214	291	254	222	291	223	310	310	732
1.72032	0	439	394	443	230	353	231	213	287	252	220	288	222	308	308	729
1.8432	0	440	395	443	230	353	232	212	287	253	220	290	221	308	311	733
1.96608	0	441	396	444	231	355	234	212	290	254	221	292	221	310	311	735
2.08896	0	442	396	444	233	356	236	212	292	255	222	293	223	311	312	736
2.21184	0	441	398	445	233	358	237	213	290	255	221	292	223	312	313	738
2.33472	0	440	399	446	232	357	236	214	286	253	219	291	223	310	312	739
2.4576	0	440	396	445	231	353	231	214	289	253	220	288	221	308	309	734
2.58048	0	439	396	443	230	354	233	212	291	254	220	288	222	308	309	735
2.70336	0	440	397	444	231	355	234	212	290	255	220	288	222	309	310	734
2.82624	0	439	395	444	231	355	236	211	288	255	219	289	223	310	311	735
2.94912	0	438	397	444	231	356	239	213	289	254	220	288	224	307	311	736
3.072	0	439	397	443	229	354	234	212	293	254	219	289	221	308	312	741
3.19488	0	443	404	440	229	354	233	210	291	255	217	296	219	310	317	750
3.31776	0	446	407	439	233	355	234	209	289	255	217	302	218	315	317	761
3.44064	0	445	402	440	232	356	235	210	291	254	218	299	219	315	316	758
3.56352	0	444	399	441	233	358	236	211	294	255	218	301	219	314	316	761
3.6864	0	444	400	442	233	358	238	212	291	255	218	301	220	313	317	761
3.80928	0	442	396	440	231	355	232	211	288	253	216	299	218	311	314	758
3.93216	0	442	395	439	230	355	233	210	292	254	216	299	216	311	314	758
4.05504	0	443	395	438	231	357	233	210	295	255	218	301	217	312	314	758
4.17792	0	442	394	438	231	358	236	210	292	255	217	300	217	312	313	757
4.3008	0	443	394	440	231	359	236	210	290	255	217	299	219	312	313	755
4.42368	0	442	393	440	230	357	234	211	292	254	217	298	216	310	312	752
4.54656	0	441	391	438	228	354	231	209	294	255	216	299	215	309	311	754
4.66944	0	441	391	437	229	355	233	210	291	256	216	297	215	309	310	755
4.79232	0	442	392	437	230	355	234	208	289	255	214	297	216	310	311	754
4.9152	0	442	394	437	230	357	235	209	292	255	216	299	217	310	312	759
5.03808	0	444	398	439	231	360	235	209	298	255	216	304	215	312	312	766
5.16096	0	443	394	436	229	355	232	208	295	255	215	301	212	311	309	763
5.28384	0	442	392	436	229	353	231	208	290	254	214	299	212	309	308	761
5.40672	0	442	390	435	229	352	232	207	292	254	214	298	212	309	307	760
5.5296	0	443	390	435	228	353	233	208	294	255	215	298	213	308	308	760
5.65248	0	443	392	436	229	356	236	208	290	255	214	299	213	309	308	761
5.77536	0	442	390	436	227	353	233	208	288	254	213	296	210	307	306	759
5.89824	0	440	386	435	226	349	229	207	289	253	212	294	209	306	304	759
6.02112	0	438	384	434	224	348	230	206	290	254	211	288	210	304	304	754
6.144	0	437	382	433	223	347	232	206	286	254	210	288	212	303	304	748
6.26688	0	440	386	433	225	350	233	205	285	254	211	293	211	305	304	752
6.38976	0	439	387	434	225	352	234	206	286	254	212	292	211	304	305	749
6.51264	0	438	384	432	224	347	229	205	289	253	211	288	209	302	302	747
6.63552	0	437	383	430	222	346	230	203	285	253	209	290	210	301	302	743
6.7584	0	438	382	431	223	347	230	203	282	253	209	289	210	301	303	743
6.88128	0	438	383	431	223	349	231	203	285	252	209	289	210	301	303	742
7.00416	0	439	384	432	225	351	233	205	288	254	212	291	210	303	303	745
7.12704	0	438	383	431	224	350	231	204	285	253	210	290	208	301	302	739
7.24992	0	438	383	429	223	347	229	203	283	251	208	289	207	300	301	737
7.3728	0	439	384	429	223	347	228	203	284	251	210	290	208	301	302	743
7.49568	0	440	384	430	225	348	229	204	287	251	210	291	208	302	302	744
7.61856	0	442	384	430	225	350	231	203	283	253	210	291	209	302	303	746
7.74144	0	442	384	431	225	351	233	204	283	253	208	292	208	303	303	745
7.86432	0	440	382	429	224	347	227	204	284	250	209	289	206	300	300	741
7.9872	0	439	379	427	223	345	226	203	285	251	209	289	207	299	300	742
8.11008	0	436	378	428	222	346	228	203	283	252	207	288	207	298	300	735
8.23296	0	437	380	427	224	347	229	203	281	251	209	291	207	300	301	738
8.35584	0	440	386	428	226	348	230	202	291	251	208	297	207	304	303	745
8.47872	0	443	390	427	230	348	231	203	297	250	209	302	205	305	302	749
8.6016	0	441	385	424	231	343	226	203	290	250	209	297	202	304	298	742
8.72448	0	438	385	420	230	343	224	201	288	249	207	298	202	302	297	749
8.84736	0	439	386	421	233	349	225	201	291	248	207	299	203	302	295	766
8.97024	0	440	384	421	233	350	225	202	293	250	208	299	203	298	296	787
9.09312	0	447	383	422	234	352	229	202	295	250	207	302	204	295	296	789
9.216	0	445	377	418	231	351	226	202	292	248	205	301	203	294	296	788
9.33888	0	439	373	419	230	345	221	201	290	248	205	295	203	294	294	778
9.46176	0	436	369	417	226	344	222	202	291	248	206	296	204	293	295	778
9.58464	0	430	371	419	224	345	224	201	287	249	206	293	205	291	298	772
9.70752	0	433	373	422	224	345	226	200	280	248	207	292	207	290	302	778
9.8304	0	433	372	423	222	344	226	201	280	248	207	293	208	289	301	784
9.95328	0	431	370	422	221	339	223	201	283	247	207	289	206	288	299	784
10.0762	0	432	369	421	220	339	221	200	280	248	205	290	204	288	298	787
10.199	0	432	368	422	219	340	223	199	277	247	205	290	206	291	300	784
10.3219	0	431	368	423	221	341	224	200	279	246	207	291	206	292	299	781
10.4448	0	431	369	423	221	344	225	201	282	248	208	291	207	293	300	782
10.5677	0	430	369	423	221	344	227	200	280	248	207	292	205	295	298	778
10.6906	0	428	366	422	219	340	222	200	276	246	206	290	204	292	298	768
10.8134	0	428	365	422	220	340	222	199	278	246	206	288	204	293	297	758
10.9363	0	427	365	422	219	341	223	200	280	247	207	289	205	294	296	750
11.0592	0	425	365	424	220	341	224	199	277	248	207	288	206	293	295	751
11.1821	0	425	367	426	221	344	226	199	275	248	206	290	207	295	296	746
11.305	0	425	367	427	219	343	225	200	276	247	208	289	206	294	295	740
11.4278	0	423	365	425	219	339	220	199	276	247	206	286	205	292	294	741
11.5507	0	424	364	426	218	340	220	198	275	247	207	288	206	293	294	740
11.6736	0	425	365	425	218	341	222	198	273	248	205	288	206	293	294	739
11.7965	0	424	365	427	219	341	224	198	275	247	206	290	207	293	295	734
11.9194	0	424	365	428	219	343	225	198	279	249	208	291	207	294	295	738
12.0422	0	424	367	428	217	342	223	199	276	247	207	290	206	292	295	736
12.1651	0	423	365	426	217	340	219	197	272	246	206	290	205	292	294	731
12.288	0	422	365	427	217	339	220	197	274	245	206	289	205	293	293	726
12.4109	0	422	365	427	218	340	221	196	277	247	206	290	206	292	292	728
12.5338	0	423	364	428	217	343	223	197	275	248	206	290	207	292	294	725
12.6566	0	422	366	431	218	343	224	197	274	247	206	291	208	294	294	722
12.7795	0	421	365	431	218	342	222	198	275	247	207	289	207	292	293	716
12.9024	0	420	363	429	216	338	218	198	275	246	205	286	206	290	291	714
13.0253	0	418	363	430	215	338	219	196	273	247	204	286	207	289	291	711
13.1482	0	418	364	431	216	339	220	195	272	247	204	288	207	290	291	707
13.271	0	420	366	430	216	341	222	195	273	247	205	290	207	291	292	703
13.3939	0	421	368	431	218	343	223	196	278	247	206	292	208	293	293	705
13.5168	0	422	369	432	220	345	225	196	276	249	207	293	209	294	295	704
13.6397	0	422	367	430	217	342	219	197	271	246	205	289	206	292	292	700
13.7626	0	422	366	429	217	340	216	196	274	244	205	289	206	292	290	696
13.8854	0	421	367	431	217	340	217	197	276	246	204	289	206	291	290	696
14.0083	0	421	368	431	217	342	220	196	274	246	205	291	207	291	290	694
14.1312	0	422	368	431	219	343	221	197	274	247	205	291	208	292	291	696
14.2541	0	423	369	431	219	345	223	197	277	247	208	293	208	293	292	699
14.377	0	424	372	432	221	346	223	200	282	248	210	295	209	294	293	699
14.4998	0	423	370	430	218	343	218	198	277	246	206	292	208	293	292	698
14.6227	0	423	369	430	217	341	216	198	273	244	206	290	207	291	291	697
14.7456	0	424	368	430	218	341	216	198	276	244	206	289	207	292	290	697
14.8685	0	423	370	431	218	343	218	198	279	245	207	291	208	293	291	697
14.9914	0	424	370	431	220	344	221	199	277	247	207	291	208	293	291	699
15.1142	0	424	371	432	220	345	223	200	277	247	208	291	209	293	293	699
15.2371	0	423	370	431	217	342	217	200	278	245	207	288	208	292	290	695
15.36	0	422	368	430	218	340	215	200	278	245	206	288	207	291	289	699
15.4829	0	423	368	430	217	340	216	198	275	245	205	288	207	291	290	700
15.6058	0	423	369	431	218	340	218	198	274	244	206	287	208	291	290	700
15.7286	0	423	370	430	219	342	219	199	277	245	206	290	209	293	291	700
15.8515	0	424	370	431	219	344	221	199	280	247	208	292	209	293	292	704
15.9744	0	424	372	432	220	344	223	200	279	246	208	291	209	293	293	703
16.0973	0	423	369	429	218	340	216	199	273	243	206	288	207	292	291	702
16.2202	0	422	368	428	217	338	213	199	276	242	205	286	206	291	290	701
16.343	0	422	368	429	217	339	215	199	278	243	206	287	207	292	291	703
16.4659	0	421	368	429	217	339	218	198	276	244	205	287	207	292	291	700
16.5888	0	421	368	429	217	341	220	199	275	245	206	288	209	293	292	702
16.7117	0	422	369	431	219	342	222	199	277	245	208	290	210	295	294	706
16.8346	0	426	375	431	220	341	221	201	282	246	210	293	206	298	294	715
16.9574	0	426	375	426	216	337	214	198	274	243	205	292	203	294	289	718
17.0803	0	424	371	428	216	336	215	198	270	242	205	286	206	293	288	712
17.2032	0	423	369	428	216	335	215	199	274	242	207	284	206	294	289	711
17.3261	0	421	366	428	216	336	217	200	276	244	206	283	207	291	289	708
17.449	0	418	365	431	217	337	221	198	274	246	207	281	209	293	289	706
17.5718	0	418	367	431	218	339	223	199	274	246	207	281	209	294	291	704
17.6947	0	418	368	431	216	334	216	198	275	244	206	281	207	292	290	707
17.8176	0	419	366	429	216	332	214	197	275	243	204	279	206	292	289	709
17.9405	0	418	365	430	214	332	215	196	271	243	203	279	208	291	288	707
18.0634	0	419	367	430	215	333	217	195	271	243	203	281	208	291	290	712
18.1862	0	421	369	430	216	335	218	195	274	243	204	282	207	292	293	734
18.3091	0	423	368	430	216	335	221	196	276	245	205	284	209	290	298	751
18.432	0	422	365	428	216	336	222	196	274	244	204	284	210	287	298	763
18.5549	0	420	362	425	214	333	215	196	270	242	203	281	206	290	295	756
18.6778	0	417	362	427	214	332	214	196	272	241	203	280	206	290	293	738
18.8006	0	414	361	428	214	334	216	196	273	243	203	280	207	290	291	728
18.9235	0	415	362	427	215	333	219	196	271	243	202	280	208	291	292	727
19.0464	0	416	365	429	216	336	222	196	272	244	203	282	208	292	292	721
19.1693	0	416	365	430	217	337	224	196	276	245	205	282	209	293	293	721
19.2922	0	415	363	428	214	334	216	196	275	243	203	280	207	291	291	720
19.415	0	415	363	427	215	333	215	195	271	243	201	280	207	291	291	718
19.5379	0	416	364	427	214	332	215	194	269	242	201	280	206	291	291	715
19.6608	0	418	366	427	215	334	217	195	273	242	203	283	206	292	292	718
19.7837	0	420	368	427	216	336	219	194	275	245	204	285	207	293	293	724
19.9066	0	421	371	430	217	338	221	195	272	244	203	287	206	294	295	736
20.0294	0	419	367	427	214	334	217	194	270	243	202	283	204	290	293	737
20.1523	0	418	365	424	213	330	213	193	272	241	200	282	203	290	292	736
20.2752	0	420	366	424	213	331	214	193	273	241	200	283	203	291	293	742
20.3981	0	421	370	423	216	333	216	191	272	242	200	289	203	290	294	746
20.521	0	423	374	424	218	335	218	192	273	242	202	291	204	290	294	757
20.6438	1	424	373	425	219	336	220	194	276	243	203	292	205	292	293	763
20.7667	0	421	369	426	218	336	218	195	277	241	203	288	204	291	294	754
20.8896	0	419	362	423	215	331	214	193	271	241	200	285	202	288	290	743
21.0125	0	417	358	423	214	330	213	193	269	240	198	281	202	287	288	729
21.1354	0	417	357	421	213	332	214	193	272	240	199	281	202	288	288	721
21.2582	0	418	359	422	214	333	217	193	274	243	201	282	204	288	288	726
21.3811	0	417	360	422	214	334	219	193	271	243	200	281	203	290	289	726
21.504	0	417	360	425	215	335	221	193	271	243	201	282	204	290	289	716
21.6269	0	414	355	421	212	331	213	194	272	241	200	279	202	287	286	713
21.7498	0	412	355	420	211	329	214	192	273	241	198	277	202	285	284	710
21.8726	0	414	357	421	211	330	215	191	269	242	197	280	202	285	285	710
21.9955	0	415	348	431	213	331	216	190	269	242	199	281	203	287	285	708
22.1184	0	415	347	432	213	332	219	192	274	243	200	281	203	288	286	709
22.2413	0	414	347	432	213	333	221	192	275	244	201	280	204	287	286	706
22.3642	0	414	356	421	212	331	217	192	270	242	198	280	203	288	285	709
22.487	0	415	356	419	211	329	214	192	268	241	198	280	202	288	283	706
22.6099	0	415	345	430	211	330	213	190	273	241	198	279	202	287	283	707
22.7328	0	415	334	441	212	330	216	191	272	242	198	279	202	287	283	705
22.8557	0	413	335	443	213	332	218	190	269	242	198	279	201	288	283	704
22.9786	0	415	335	444	213	334	221	191	271	244	199	281	204	288	283	701
23.1014	0	413	333	444	212	332	217	193	274	243	200	277	202	285	281	697
23.2243	0	410	340	431	211	328	213	191	272	241	199	271	202	280	277	688
23.3472	0	410	330	440	211	328	214	189	268	241	196	271	202	279	278	684
23.4701	0	412	331	442	212	330	215	190	269	242	196	277	202	282	280	684
23.593	0	412	332	442	212	332	218	189	273	242	198	278	203	282	280	686
23.7158	0	413	333	443	214	333	220	192	274	244	198	277	205	282	279	681
23.8387	0	412	333	445	213	334	222	192	272	244	199	275	204	279	279	683
23.9616	0	410	328	441	211	328	214	192	270	241	197	271	203	277	276	675
24.0845	0	411	327	440	211	328	213	190	271	241	197	269	203	276	276	674
24.2074	0	409	327	440	212	327	215	190	270	242	195	269	203	275	275	674
24.3302	0	408	327	443	211	327	217	189	268	243	195	269	204	275	276	670
24.4531	0	411	331	443	212	330	220	190	269	243	195	273	204	277	278	672
24.576	0	412	332	445	213	332	222	191	275	245	198	275	205	280	279	675
24.6989	0	412	332	443	212	331	219	192	273	243	197	275	204	279	277	675
24.8218	0	411	328	439	211	328	214	190	268	240	195	273	203	279	276	677
24.9446	0	411	328	440	211	327	213	190	269	241	195	275	204	279	277	676
25.0675	0	413	330	439	212	328	215	190	272	241	196	274	203	280	278	680
25.1904	0	414	331	441	212	329	217	190	270	243	197	276	204	281	279	681
25.3133	0	414	330	443	214	331	221	191	270	243	196	277	204	283	280	684
25.4362	0	414	334	443	214	332	223	192	273	244	199	277	204	282	279	681
25.559	0	412	330	440	212	328	215	191	273	241	197	275	203	279	276	679
25.6819	0	414	330	439	212	327	214	191	271	241	196	275	203	280	276	680
25.8048	0	412	329	441	213	328	214	190	268	241	195	275	203	281	276	679
25.9277	0	413	329	440	213	329	216	190	270	241	197	276	204	280	276	675
26.0506	0	413	329	444	214	330	218	191	274	243	199	276	204	282	277	680
26.1734	0	413	329	447	216	332	221	192	273	244	199	275	206	282	278	680
26.2963	0	411	328	442	214	329	217	192	268	241	197	273	204	281	275	676
26.4192	0	412	327	441	213	327	212	192	269	240	196	272	203	279	274	672
26.5421	0	411	327	441	213	327	213	191	271	241	198	272	203	279	273	673
26.665	0	411	326	442	215	326	215	191	269	241	198	271	205	279	275	673
26.7878	0	410	326	446	214	328	217	190	269	242	198	270	206	279	274	672
26.9107	0	412	328	446	216	329	220	191	271	243	199	270	208	280	276	673
27.0336	0	410	331	446	216	330	219	193	275	244	199	271	207	280	275	676
27.1565	0	410	329	441	213	325	212	191	269	241	196	269	204	277	274	669
27.2794	0	411	331	441	214	326	213	190	266	240	196	270	205	279	274	673
27.4022	0	412	331	441	215	328	213	190	269	240	197	271	205	280	275	675
27.5251	0	412	333	442	215	329	216	190	272	243	197	272	207	281	275	675
27.648	0	415	337	443	216	332	218	191	271	242	197	277	205	285	281	687
27.7709	0	416	339	445	218	334	221	192	270	243	200	277	207	287	281	689
27.8938	0	415	336	444	217	332	218	193	272	242	200	274	206	285	278	683
28.0166	0	414	335	441	216	328	212	192	273	240	199	272	204	282	276	683
28.1395	0	414	333	443	215	329	213	191	269	242	198	272	206	283	277	680
28.2624	0	411	334	443	216	329	214	190	268	242	197	273	206	283	277	680
28.3853	0	415	338	444	216	330	217	191	271	242	199	277	205	286	281	693
28.5082	0	416	338	445	218	334	220	192	274	244	201	278	206	289	281	694
28.631	0	416	339	447	220	335	222	194	273	244	202	279	207	289	281	693
28.7539	0	415	348	433	218	332	215	193	270	240	199	276	204	286	279	689
28.8768	0	415	337	444	216	330	212	193	271	240	199	275	204	287	278	688
28.9997	0	415	337	445	217	331	215	193	273	242	199	275	205	285	278	689
29.1226	0	412	337	446	216	329	217	192	270	242	199	273	206	284	279	683
29.2454	0	414	339	446	217	331	219	192	269	243	199	274	207	285	281	686
29.3683	0	416	343	448	217	333	221	194	274	244	201	276	206	288	284	694
29.4912	0	417	351	436	217	331	217	194	275	243	201	274	204	287	282	694
29.6141	0	416	349	434	216	328	213	192	270	241	198	274	204	287	281	691
29.737	0	414	338	445	216	330	214	192	268	241	198	274	204	286	282	690
29.8598	0	414	338	444	216	329	216	191	271	242	198	273	205	286	281	686
29.9827	0	413	339	447	216	330	218	192	274	243	199	272	206	286	280	686
30.1056	0	411	340	448	217	331	222	191	272	245	199	272	207	284	280	683
30.2285	0	413	341	448	216	331	222	192	270	243	199	273	207	284	281	682
30.3514	0	415	340	445	215	328	214	191	272	241	198	272	205	285	281	684
30.4742	0	414	349	433	214	328	213	190	272	242	197	272	204	285	281	686
30.5971	0	414	339	444	214	329	215	189	268	241	196	271	204	284	281	684
30.72	0	413	340	445	214	330	217	189	269	242	196	272	204	286	281	685
30.8429	0	414	340	446	216	331	220	189	273	244	198	273	207	287	283	685
30.9658	0	411	342	448	216	333	222	191	274	244	198	272	206	285	283	682
31.0886	0	412	350	434	215	329	216	190	270	242	197	271	205	282	281	685
31.2115	0	413	339	443	214	328	213	189	267	242	195	272	204	284	282	682
31.3344	0	413	339	443	214	329	215	189	270	240	196	273	204	283	283	681
31.4573	0	413	338	445	214	330	216	190	273	243	197	273	205	285	283	681
31.5802	0	414	340	446	215	331	219	190	271	244	198	276	206	286	285	686
31.703	0	415	341	446	216	333	222	190	271	244	200	277	206	288	285	688
31.8259	0	412	342	447	216	333	220	192	274	243	199	275	206	285	286	685
31.9488	0	415	353	431	215	330	215	191	274	242	199	279	203	288	287	699
32.0717	0	418	357	431	216	331	215	191	270	241	199	281	202	290	288	705
32.1946	0	418	355	432	215	331	216	191	270	242	198	280	203	290	288	705
32.3174	0	420	356	432	216	333	218	191	274	242	199	279	203	290	289	708
32.4403	0	419	355	433	217	332	221	193	276	244	201	281	203	292	288	709
32.5632	0	419	367	423	217	334	220	192	273	244	201	281	202	291	287	713
32.6861	0	417	363	421	213	329	214	191	270	241	197	277	201	289	286	706
32.809	0	417	354	431	214	330	215	191	272	240	199	277	201	289	287	709
32.9318	0	420	355	431	215	329	216	191	274	242	201	281	201	290	286	712
33.0547	0	420	354	433	215	332	219	192	272	243	200	281	201	292	286	712
33.1776	0	421	356	433	217	334	220	192	272	244	201	283	201	293	288	718
33.3005	0	421	358	434	217	334	221	193	277	243	202	283	199	295	287	726
33.4234	0	419	365	420	215	329	213	193	275	241	200	279	197	294	283	724
33.5462	0	417	338	442	215	328	214	192	270	241	200	277	198	291	282	714
33.6691	0	415	336	443	213	328	215	192	270	241	200	275	200	289	283	703
33.792	0	416	338	443	214	329	217	192	274	242	200	276	201	290	285	711
33.9149	0	418	343	445	216	331	220	193	276	244	202	279	199	293	285	723
34.0378	0	419	344	446	216	333	223	194	274	244	202	280	200	294	285	723
34.1606	0	418	340	444	215	330	217	193	271	242	201	277	198	292	284	715
34.2835	0	417	337	442	214	327	213	193	273	241	201	275	198	291	283	707
34.4064	0	412	335	443	214	328	215	192	274	241	200	272	200	288	282	704
34.5293	0	413	335	444	215	328	217	191	270	242	199	275	200	290	283	698
34.6522	0	414	338	446	214	332	219	192	272	243	201	277	200	290	283	703
34.775	0	415	339	446	215	332	222	193	277	245	203	278	202	293	285	704
34.8979	0	415	341	447	216	332	222	194	277	245	204	278	201	292	285	705
35.0208	0	415	338	444	215	330	215	192	271	242	202	277	200	289	284	706
35.1437	0	414	339	444	214	329	213	193	271	241	201	276	201	289	283	700
35.2666	0	415	337	445	216	330	215	193	274	242	202	276	201	290	283	701
35.3894	0	414	339	446	216	330	218	193	274	244	203	276	203	290	284	699
35.5123	0	412	339	449	217	332	221	195	273	244	202	276	204	291	284	697
35.6352	0	413	342	449	218	333	225	195	275	245	204	278	204	292	284	696
35.7581	0	415	344	448	218	333	220	195	279	244	205	281	204	293	285	698
35.881	0	416	353	434	216	330	216	194	278	243	204	280	202	292	284	697
36.0038	0	416	342	446	218	332	216	195	273	244	204	279	202	292	284	699
36.1267	0	416	343	446	217	332	217	195	275	243	204	281	204	292	284	697
36.2496	0	417	343	448	217	334	220	195	279	245	206	281	204	292	285	697
36.3725	0	417	345	449	220	336	223	197	278	245	207	281	205	293	286	698
36.4954	0	416	356	440	219	335	224	197	277	245	206	279	205	291	286	696
36.6182	0	414	343	447	217	331	216	196	275	243	205	274	205	289	284	687
36.7411	0	416	354	436	218	331	215	196	277	242	205	277	205	291	285	694
36.864	0	415	355	436	218	332	218	196	276	244	206	278	206	292	286	697
36.9869	0	417	357	437	219	334	220	196	274	245	206	281	206	294	289	702
37.1098	0	418	347	449	219	335	223	196	275	246	206	280	206	295	289	703
37.2326	0	418	370	429	219	335	225	198	280	246	207	281	207	295	289	702
37.3555	0	417	368	427	218	333	218	197	278	244	207	282	205	293	288	703
37.4784	0	418	367	426	217	332	216	196	273	243	204	280	205	294	288	702
37.6013	0	420	370	425	217	333	216	195	275	243	206	281	204	295	289	704
37.7242	0	421	359	438	218	334	217	196	279	244	206	282	205	295	290	705
37.847	0	419	370	428	218	334	221	197	277	245	205	284	206	297	290	707
37.9699	0	420	370	429	219	337	224	197	276	245	207	284	206	297	291	708
38.0928	0	418	370	429	218	335	223	198	277	244	206	283	205	296	290	705
38.2157	0	420	370	426	217	332	216	197	280	243	206	283	203	296	291	711
38.3386	0	420	370	425	217	333	216	196	276	243	206	285	202	297	291	713
38.4614	0	421	370	425	218	333	217	195	274	243	205	286	204	298	291	715
38.5843	0	420	369	426	219	336	218	197	276	244	207	286	203	299	292	716
38.7072	0	421	371	427	219	336	221	196	279	245	207	289	204	300	293	719
38.8301	0	421	371	428	220	338	224	198	279	246	209	288	204	301	294	719
38.953	0	420	368	426	218	335	219	197	276	243	208	286	203	298	292	713
39.0758	0	417	367	425	216	331	214	197	276	243	206	283	203	297	291	710
39.1987	0	419	369	425	217	334	217	197	279	243	207	286	203	297	291	712
39.3216	0	419	369	426	219	334	219	197	276	243	207	286	203	299	291	714
39.4445	0	421	359	437	220	337	221	198	274	245	208	287	204	299	292	715
39.5674	0	421	371	428	220	338	223	199	278	245	209	287	205	301	294	715
39.6902	0	420	371	428	220	338	222	199	281	246	210	286	204	299	293	715
39.8131	0	420	369	426	218	334	217	198	276	244	208	285	203	298	292	714
39.936	0	419	368	426	218	334	217	197	273	244	207	283	204	297	291	711
40.0589	0	420	370	426	218	334	218	197	276	243	207	283	205	297	292	712
40.1818	0	421	372	428	220	335	220	198	279	245	209	285	204	300	293	716
40.3046	0	421	372	429	220	337	223	198	277	246	209	285	205	300	292	717
40.4275	0	420	374	430	222	339	226	200	277	246	209	286	206	300	293	717
40.5504	0	420	372	427	219	337	218	199	278	243	209	285	204	298	292	714
40.6733	0	419	371	428	219	333	216	199	278	243	208	283	204	297	292	712
40.7962	0	421	373	427	220	335	216	198	274	243	207	284	205	298	292	714
40.919	0	421	373	427	220	334	218	197	274	243	207	285	205	298	293	714
41.0419	0	419	373	429	220	335	221	199	279	244	209	283	206	298	292	711
41.1648	0	420	374	429	221	338	223	199	280	247	209	283	207	299	293	713
41.2877	0	420	376	430	221	338	224	199	279	246	209	284	207	300	295	716
41.4106	0	421	374	428	221	334	216	199	274	243	208	283	205	300	293	713
41.5334	0	422	374	426	220	335	216	198	277	242	208	284	205	301	294	714
41.6563	0	421	373	428	220	335	217	199	277	243	208	284	205	300	294	713
41.7792	0	421	373	429	221	335	220	199	274	244	208	284	206	301	293	714
41.9021	0	419	373	431	221	336	222	199	275	245	208	282	206	299	293	712
42.025	0	415	372	431	222	336	225	200	280	246	209	281	208	299	292	706
42.1478	0	419	375	431	220	336	222	200	280	246	209	283	207	298	294	712
42.2707	0	420	374	429	221	334	216	199	274	243	208	282	206	298	293	713
42.3936	0	419	375	429	220	335	216	199	273	243	208	282	206	300	293	712
42.5165	0	420	373	430	221	335	217	199	277	244	208	280	207	299	293	712
42.6394	0	420	374	431	222	336	221	200	277	246	209	281	207	300	293	713
42.7622	0	419	375	432	223	337	223	200	276	245	208	281	208	300	294	714
42.8851	0	420	376	433	222	339	225	200	276	246	209	283	208	301	295	716
43.008	0	420	375	429	221	335	217	200	278	243	210	281	207	300	294	716
43.1309	0	421	377	430	221	335	217	200	277	244	209	282	207	300	294	716
43.2538	0	421	376	431	221	336	218	199	273	244	208	281	207	301	294	718
43.3766	0	422	376	431	223	336	219	200	275	245	209	281	208	302	295	718
43.4995	0	421	378	432	224	338	222	200	279	245	209	282	208	303	295	719
43.6224	0	421	378	434	224	339	225	202	280	247	211	283	209	303	296	721
43.7453	0	421	377	432	222	338	221	201	276	245	209	282	208	300	295	718
43.8682	0	419	376	430	221	334	215	199	275	243	209	280	207	300	294	714
43.991	0	421	376	431	221	335	216	200	279	244	209	282	207	300	295	716
44.1139	0	423	378	431	222	336	218	200	277	245	209	284	207	301	296	718
44.2368	0	423	379	432	222	337	220	200	276	245	209	284	208	302	296	719
44.3597	0	423	380	434	224	339	223	201	277	246	210	286	209	303	297	721
44.4826	0	424	380	434	224	339	224	202	281	246	212	284	208	303	297	720
44.6054	0	422	378	431	222	336	218	201	278	244	209	282	207	301	294	717
44.7283	0	421	377	431	222	335	216	201	273	243	208	281	207	299	294	716
44.8512	0	423	378	431	222	336	217	200	275	243	209	283	207	301	296	719
44.9741	0	423	379	432	223	338	219	202	280	244	210	282	208	302	295	719
45.097	0	423	379	432	224	339	223	202	277	245	210	283	209	303	296	722
45.2198	0	425	381	434	225	341	225	203	276	246	209	284	209	303	297	724
45.3427	0	424	380	432	223	338	219	202	277	244	210	283	208	302	295	721
45.4656	0	424	378	433	223	337	216	203	279	243	210	282	207	301	295	720
45.5885	0	423	379	432	222	338	217	202	275	244	209	283	208	301	295	720
45.7114	0	424	380	432	223	338	219	200	276	244	210	290	207	302	298	722
45.8342	0	426	381	433	224	340	221	201	279	245	211	289	208	304	298	724
45.9571	0	426	381	433	225	341	224	202	281	246	212	290	209	305	299	729
46.08	0	428	385	433	225	343	224	203	279	247	211	291	208	306	301	734
46.2029	0	430	390	428	225	340	216	202	280	243	210	297	204	306	300	742
46.3258	0	431	389	428	226	339	215	202	281	242	212	295	204	307	298	743
46.4486	0	429	384	429	225	338	215	203	282	243	211	293	205	305	298	737
46.5715	0	430	385	428	226	343	218	202	283	243	211	297	206	305	299	738
46.6944	11	430	385	430	227	343	219	204	281	245	212	297	207	307	300	739
46.8173	0	430	385	431	228	345	222	204	284	245	214	297	208	308	300	740
46.9402	0	430	386	432	228	344	220	206	284	245	214	297	207	307	301	741
47.063	0	429	383	429	226	340	215	204	279	244	212	295	205	305	299	739
47.1859	0	430	382	429	226	339	214	204	279	243	213	294	205	305	299	738
47.3088	0	428	383	430	226	341	215	204	281	242	213	294	206	305	299	738
47.4317	0	430	382	432	227	342	218	205	281	245	213	295	206	307	299	740
47.5546	0	429	381	432	227	342	221	205	280	246	214	294	208	306	299	740
47.6774	0	429	383	433	227	344	224	206	281	246	214	294	208	306	299	741
47.8003	0	429	381	432	226	343	220	207	282	244	214	292	207	304	298	738
47.9232	0	429	379	431	224	339	216	206	280	244	213	290	206	302	296	735
48.0461	0	427	379	431	225	339	216	205	276	243	212	289	207	302	297	733
48.169	0	428	378	430	224	340	217	204	275	243	213	289	208	301	295	732
48.2918	0	427	379	432	225	341	221	205	281	245	213	290	209	301	295	729
48.4147	0	427	380	433	226	342	223	206	280	246	214	291	210	302	297	732
48.5376	0	430	382	433	227	343	224	205	278	246	214	291	210	305	298	737
48.6605	0	429	380	431	223	339	216	205	277	243	212	289	208	303	297	735
48.7834	0	427	380	430	223	339	216	205	279	243	213	289	207	302	297	734
48.9062	0	428	382	431	224	339	217	205	278	244	212	290	207	305	299	740
49.0291	0	430	384	430	225	341	218	203	275	245	212	292	208	306	301	743
49.152	0	432	387	432	226	341	221	204	278	245	213	292	206	309	301	749
49.2749	0	431	385	433	227	343	223	205	283	247	215	292	208	308	301	749
49.3978	0	425	381	435	226	343	225	206	280	247	214	288	209	305	299	741
49.5206	0	427	382	431	224	339	218	204	276	244	213	288	207	303	300	745
49.6435	0	429	383	431	223	338	215	205	278	242	212	288	207	305	298	747
49.7664	0	429	383	430	223	338	216	204	280	245	213	290	207	306	299	750
49.8893	0	429	383	431	224	340	219	204	277	245	213	290	206	306	298	751
50.0122	0	429	383	432	224	341	222	204	277	246	213	290	207	309	294	757
50.135	0	428	382	434	225	343	224	205	280	247	213	290	209	309	297	754
50.2579	0	429	383	434	225	344	226	206	283	248	215	291	210	307	300	750
50.3808	0	428	384	431	224	341	219	206	279	246	214	291	207	308	299	751
50.5037	0	428	382	430	223	338	217	204	275	244	213	288	206	307	298	749
50.6266	0	428	381	431	223	340	217	204	278	244	213	288	206	306	297	748
50.7494	0	427	381	432	223	340	219	204	280	246	213	288	208	306	298	748
50.8723	0	423	380	434	223	342	222	205	278	247	213	287	208	305	297	744
50.9952	0	427	382	433	224	342	224	204	278	247	215	289	209	307	299	750
51.1181	0	428	384	434	224	343	224	206	281	246	215	289	208	308	299	751
51.241	0	427	381	431	223	339	218	206	281	245	213	288	207	306	298	751
51.3638	0	427	381	432	222	338	218	204	277	246	213	288	207	307	298	752
51.4867	0	426	380	432	222	339	219	204	274	245	212	288	207	305	298	749
51.6096	0	426	381	434	223	339	221	203	280	245	213	288	209	305	299	749
51.7325	0	427	382	434	224	341	224	204	281	248	214	289	209	308	299	751
51.8554	0	427	383	435	226	344	226	204	280	248	214	291	209	309	300	752
51.9782	0	427	383	435	224	343	224	205	278	246	214	290	209	307	300	751
52.1011	0	426	380	432	224	339	218	205	280	246	214	287	207	307	297	747
52.224	0	424	379	432	223	337	218	204	279	245	213	284	208	304	297	740
52.3469	0	422	378	433	223	338	220	204	276	246	212	282	209	302	298	734
52.4698	0	424	381	434	223	338	221	203	277	246	211	285	210	304	298	740
52.5926	0	424	383	437	223	340	223	203	281	247	213	285	210	305	298	741
52.7155	0	426	383	436	225	342	226	205	282	248	214	287	211	306	299	741
52.8384	0	424	382	436	224	342	224	205	279	248	213	285	209	303	299	739
52.9613	0	431	376	432	223	337	218	203	277	245	212	284	208	301	298	753
53.0842	0	442	372	431	222	337	218	202	279	245	212	284	208	298	302	775
53.207	0	447	368	427	220	337	219	202	279	247	210	285	210	297	304	785
53.3299	0	450	366	425	221	339	222	200	277	246	211	286	210	297	303	798
53.4528	0	448	366	427	221	341	225	202	277	247	210	286	209	297	302	802
53.5757	0	445	368	427	223	344	227	203	283	247	211	287	209	300	302	794
53.6986	0	444	367	425	221	340	223	203	281	245	210	286	207	299	300	789
53.8214	0	442	366	425	221	338	220	202	275	245	208	284	207	297	299	782
53.9443	0	442	367	425	220	339	220	200	277	245	208	285	207	296	298	778
54.0672	0	447	371	425	220	340	221	202	280	246	209	287	207	298	301	772
54.1901	0	445	369	426	221	341	222	201	279	248	208	285	207	299	300	763
54.313	0	443	369	427	223	344	226	201	277	247	209	286	208	300	301	756
54.4358	0	437	368	428	221	341	222	202	278	246	208	284	207	299	299	746
54.5587	0	437	367	424	220	338	218	200	279	245	207	283	207	297	298	753
54.6816	0	445	368	425	219	339	219	199	277	245	206	283	207	295	299	767
54.8045	0	449	366	424	220	339	220	197	273	245	204	283	207	294	299	772
54.9274	0	447	365	425	219	340	222	198	276	246	204	282	207	294	298	766
55.0502	0	437	364	426	221	340	225	199	280	248	205	281	207	297	297	745
55.1731	0	435	368	426	220	342	224	199	279	248	206	283	206	297	297	745
55.296	0	436	365	424	219	338	219	198	273	244	203	280	205	295	297	747
55.4189	0	431	365	426	219	336	218	198	274	244	203	279	206	293	299	739
55.5418	0	426	363	426	219	337	218	195	277	244	201	278	206	293	296	731
55.6646	0	425	364	427	221	339	222	196	275	247	202	279	207	295	294	728
55.7875	0	428	368	428	220	340	223	196	274	246	202	283	207	295	297	735
55.9104	0	448	369	425	220	343	225	197	276	245	203	284	206	292	300	752
56.0333	0	448	363	422	218	339	219	196	277	244	201	282	203	292	297	757
56.1562	0	441	362	421	219	339	217	196	274	245	200	282	202	294	295	738
56.279	0	432	361	423	219	340	219	196	271	244	200	281	204	294	293	724
56.4019	0	423	339	447	219	341	221	195	274	245	199	280	205	294	293	715
56.5248	0	422	352	437	220	341	223	195	277	246	202	281	205	295	293	714
56.6477	0	422	365	429	222	343	225	198	276	247	202	282	206	296	293	711
56.7706	0	421	365	427	220	340	221	196	272	245	202	279	204	295	293	711
56.8934	0	421	364	426	220	338	217	197	274	243	200	278	204	294	291	702
57.0163	0	419	364	428	220	339	217	196	275	244	201	278	205	293	291	702
57.1392	0	416	363	430	220	340	220	196	272	245	199	278	206	292	290	695
57.2621	0	420	354	440	221	341	222	195	271	245	200	279	207	293	292	694
57.385	0	421	368	431	221	342	224	198	275	247	202	280	206	296	293	700
57.5078	0	419	367	429	221	340	221	198	277	245	202	279	206	295	292	695
57.6307	0	420	365	427	220	338	217	196	272	243	201	277	205	294	290	692
57.7536	0	416	365	428	220	337	218	194	269	244	198	278	205	293	291	687
57.8765	0	418	366	429	220	339	220	195	272	244	199	280	206	295	292	691
57.9994	0	420	369	429	221	341	221	196	276	245	201	282	205	296	293	696
58.1222	0	420	368	429	222	341	224	196	273	246	202	281	206	297	294	696
58.2451	0	418	368	431	222	342	225	198	273	245	202	279	206	296	292	690
58.368	0	418	367	428	220	339	217	197	273	244	202	279	204	295	291	691
58.4909	0	417	366	428	220	337	216	197	274	244	202	279	205	295	291	690
58.6138	0	419	367	428	220	338	219	196	271	244	201	280	204	296	292	691
58.7366	0	419	366	430	221	340	220	196	270	245	202	280	205	296	292	693
58.8595	0	417	365	431	222	341	223	198	274	245	204	279	206	297	292	692
58.9824	0	414	353	442	223	341	226	200	276	246	205	279	208	296	292	686
59.1053	0	415	365	431	222	340	224	200	274	246	205	280	207	296	292	686
59.2282	0	417	366	428	220	337	217	199	270	242	204	280	205	296	291	687
59.351	0	417	366	428	221	338	217	199	273	244	205	279	205	297	291	686
59.4739	0	417	365	429	222	338	219	200	275	244	206	279	206	298	291	684
59.5968	0	416	365	430	222	339	221	199	274	245	205	280	207	298	291	683
59.7197	0	413	365	431	222	339	224	200	273	246	206	278	208	297	290	678
59.8426	0	416	368	432	223	341	225	200	276	246	207	280	208	299	292	683
59.9654	0	417	367	429	222	338	218	201	276	244	206	280	207	298	291	683
60.0883	0	416	368	428	221	337	217	199	273	243	206	281	207	299	293	685
60.2112	0	417	368	429	222	338	218	200	271	244	206	281	207	299	292	686
60.3341	0	418	369	430	223	339	221	201	275	245	207	282	207	301	293	688
60.457	0	416	368	431	223	341	224	201	277	246	208	281	209	300	294	688
60.5798	0	415	368	432	224	342	225	201	275	247	208	281	210	300	293	686
60.7027	0	415	369	433	222	339	223	202	275	246	208	280	208	299	293	686
60.8256	0	416	368	428	222	338	217	201	276	244	208	282	208	299	292	687
60.9485	0	415	367	428	222	338	217	202	276	243	208	281	208	300	294	689
61.0714	0	416	367	430	223	338	219	201	272	244	207	281	208	300	293	690
61.1942	0	415	368	430	222	340	221	201	273	245	208	281	209	301	293	689
61.3171	0	414	368	431	223	340	224	202	278	245	209	283	210	300	293	688
61.44	0	417	372	433	223	343	227	203	279	247	212	285	211	302	295	693
61.5629	0	416	370	431	222	339	222	204	276	245	210	283	209	302	294	692
61.6858	0	415	368	430	223	338	217	201	273	244	209	281	209	300	292	694
61.8086	0	414	367	430	222	338	217	202	276	244	210	282	209	300	293	693
61.9315	0	414	367	430	223	338	220	202	276	246	209	281	209	300	293	692
62.0544	0	412	367	432	223	340	221	202	274	246	210	281	211	300	292	689
62.1773	0	412	367	432	224	339	225	203	275	247	210	280	212	299	293	688
62.3002	0	414	368	431	224	339	222	203	278	245	211	281	211	299	294	693
62.423	0	414	366	429	222	336	217	203	277	244	210	280	210	298	293	693
62.5459	0	413	368	431	222	337	219	202	272	244	209	279	210	299	293	693
62.6688	0	412	367	431	222	336	218	201	273	245	208	279	211	299	293	693
62.7917	0	415	369	432	222	339	221	202	278	246	210	281	212	302	295	698
62.9146	0	417	372	432	224	340	224	202	278	248	211	283	212	303	297	703
63.0374	0	417	373	432	224	341	227	203	277	247	211	283	213	304	298	705
63.1603	0	417	371	431	222	337	217	203	276	244	210	281	210	302	295	704
63.2832	0	415	369	430	221	336	215	203	276	244	210	281	210	301	295	704
63.4061	0	413	368	429	222	335	217	201	275	244	209	280	211	300	294	701
63.529	0	413	368	431	222	336	219	201	273	246	209	279	211	299	293	698
63.6518	0	415	371	431	222	338	222	201	275	246	209	281	212	301	297	704
63.7747	0	417	371	432	224	341	224	202	280	247	211	282	213	303	298	708
63.8976	0	417	371	432	223	340	221	202	277	246	211	282	210	301	297	708
64.0205	0	416	370	430	222	336	217	202	272	245	209	281	209	301	295	707
64.1434	0	417	369	429	223	336	217	202	274	244	208	280	209	300	294	707
64.2662	0	416	369	430	222	336	218	202	276	244	209	280	211	301	295	707
64.3891	0	413	369	431	223	338	221	202	276	246	210	280	212	300	295	704
64.512	0	415	370	432	224	339	224	201	274	247	209	280	212	300	296	706
64.6349	0	417	373	432	223	341	223	202	276	246	210	281	212	303	298	710
64.7578	0	417	371	430	222	336	218	203	278	245	209	281	211	302	297	709
64.8806	0	417	370	430	222	336	219	203	274	245	208	280	210	300	296	708
65.0035	0	414	369	430	222	337	218	202	272	245	208	278	211	299	296	704
65.1264	0	416	370	430	224	337	220	202	275	246	209	280	213	301	297	707
65.2493	0	419	372	432	224	340	222	203	278	247	210	281	212	302	298	711
65.3722	0	418	373	433	224	340	225	204	277	247	211	283	213	303	298	713
65.495	0	417	372	430	223	338	219	202	272	245	209	280	211	302	298	712
65.6179	0	417	369	430	222	336	215	202	274	244	209	279	211	301	297	713
65.7408	0	417	370	430	222	337	217	202	276	245	210	280	211	302	297	711
65.8637	0	416	370	430	222	337	219	202	273	245	209	280	212	301	297	708
65.9866	0	417	371	432	223	337	221	202	273	246	208	280	212	302	298	711
66.1094	0	418	374	432	224	339	224	203	277	247	210	281	213	304	299	713
66.2323	0	419	375	433	223	339	222	204	278	246	210	280	211	302	299	714
66.3552	0	418	372	430	223	335	217	202	274	245	209	280	210	302	298	714
66.4781	0	417	372	430	222	335	216	202	271	244	208	278	210	300	297	711
66.601	0	416	371	431	222	335	217	201	274	244	208	277	210	301	297	710
66.7238	0	419	374	431	223	336	219	202	277	246	209	281	212	303	300	716
66.8467	0	421	375	431	223	339	222	203	274	246	209	281	213	304	300	718
66.9696	0	420	375	433	225	341	225	204	275	247	211	283	213	305	301	720
67.0925	0	419	373	431	223	338	219	204	276	245	212	280	211	304	300	718
67.2154	0	418	372	430	224	336	216	204	277	244	211	281	210	303	299	717
67.3382	0	419	372	431	223	337	217	203	273	244	209	280	210	303	299	719
67.4611	0	419	372	431	223	338	219	202	272	245	209	280	212	304	299	718
67.584	0	419	371	431	224	339	221	203	277	246	211	281	211	303	299	717
67.7069	0	418	372	434	224	339	223	204	277	248	211	280	214	303	299	714
67.8298	0	419	373	432	224	338	221	204	273	246	209	281	212	304	299	717
67.9526	0	420	372	429	224	336	216	202	273	245	209	279	210	303	298	717
68.0755	0	419	372	430	223	336	215	204	276	244	210	279	211	303	298	718
68.1984	0	420	372	431	223	337	218	203	275	245	210	280	212	303	298	720
68.3213	0	419	372	432	224	339	221	202	273	246	210	281	212	304	299	721
68.4442	0	420	373	432	225	339	223	203	274	246	211	282	212	305	300	721
68.567	0	420	374	434	226	342	225	205	279	248	212	282	213	305	301	721
68.6899	0	417	373	432	223	337	219	204	277	245	211	279	213	302	299	715
68.8128	0	419	371	430	223	333	216	202	272	245	209	278	211	302	298	717
68.9357	0	418	372	430	223	336	217	202	272	244	209	279	211	302	299	719
69.0586	0	419	371	430	222	336	218	202	275	245	209	279	212	303	299	719
69.1814	0	420	372	432	223	337	220	204	275	246	210	281	213	303	300	721
69.3043	0	419	372	432	225	340	223	203	274	247	210	281	213	304	300	722
69.4272	0	418	375	434	224	340	226	205	276	247	211	280	214	303	300	723
69.5501	0	419	373	432	223	337	220	203	278	245	210	280	212	303	300	720
69.673	0	420	372	430	223	335	217	203	275	245	209	280	211	303	300	724
69.7958	0	419	373	431	223	336	218	202	271	244	209	280	211	303	300	725
69.9187	0	421	373	432	223	338	219	202	274	244	210	282	212	302	300	727
70.0416	0	420	374	433	224	339	222	203	278	246	210	282	213	304	301	730
70.1645	0	422	375	433	225	340	225	204	277	248	210	284	213	305	302	733
70.2874	0	421	375	433	226	342	227	204	275	248	212	284	214	305	304	734
70.4102	0	420	373	431	224	339	220	205	276	245	210	282	212	304	301	733
70.5331	0	421	373	432	224	336	218	203	278	245	209	280	211	302	300	731
70.656	0	419	373	430	223	338	219	204	274	246	210	280	212	302	300	730
70.7789	0	419	373	432	223	337	221	203	272	247	209	279	214	302	301	730
70.9018	0	421	375	433	225	339	224	204	276	247	211	281	213	304	301	735
71.0246	0	421	375	433	226	341	226	204	279	249	211	282	214	305	302	737
71.1475	0	422	377	435	226	343	228	205	278	248	212	283	215	304	302	737
71.2704	0	422	375	432	224	338	222	204	274	245	210	282	211	303	301	736
71.3933	0	421	375	431	224	337	217	204	276	245	210	280	211	303	301	736
71.5162	0	421	374	431	223	337	219	204	278	246	210	279	212	302	300	736
71.639	0	420	374	432	224	338	221	203	274	246	210	281	212	301	300	736
71.7619	0	421	376	433	224	339	224	203	274	247	210	281	213	301	300	736
71.8848	0	422	376	434	225	341	226	204	278	248	210	282	214	304	302	739
72.0077	0	424	377	435	226	343	228	205	281	249	212	284	215	306	304	742
72.1306	0	423	378	434	224	340	225	204	277	248	212	282	213	304	302	741
72.2534	0	423	377	432	224	337	220	204	274	246	210	280	211	302	302	740
72.3763	0	423	377	431	223	337	219	204	277	245	209	280	212	302	301	739
72.4992	0	421	375	432	223	337	221	204	279	248	210	280	213	301	301	737
72.6221	0	424	376	433	223	339	224	204	275	247	210	281	213	302	302	741
72.745	0	424	378	434	225	340	226	203	276	248	210	283	213	305	302	744
72.8678	0	427	378	434	226	342	228	205	280	249	212	284	214	306	305	747
72.9907	0	426	380	436	226	343	229	206	282	249	213	286	214	307	305	749
73.1136	0	426	378	433	223	339	223	205	276	248	211	282	212	304	303	747
73.2365	0	426	378	432	224	338	220	204	275	246	211	282	212	304	302	748
73.3594	0	426	378	433	224	337	221	206	278	246	211	282	212	303	302	748
73.4822	0	425	377	433	224	339	224	205	279	248	212	282	212	303	302	747
73.6051	0	426	377	433	225	340	225	204	276	247	211	283	213	304	303	751
73.728	0	428	380	434	226	341	228	206	277	249	212	284	214	306	305	755
73.8509	0	428	382	435	225	342	227	206	281	249	212	284	213	306	306	755
73.9738	0	427	380	432	224	339	221	207	280	247	212	282	211	304	304	754
74.0966	0	427	377	433	223	338	221	205	275	246	211	281	211	305	302	751
74.2195	0	425	376	433	225	338	221	205	275	247	209	280	211	303	302	749
74.3424	0	424	377	434	225	337	223	205	278	247	211	279	212	302	301	747
74.4653	0	426	378	434	223	340	225	204	279	249	212	281	213	304	303	752
74.5882	0	428	379	434	226	341	227	205	277	249	211	283	214	305	303	753
74.711	0	428	380	436	225	342	228	205	278	249	212	283	213	306	304	755
74.8339	0	427	377	434	223	337	221	204	279	246	210	281	210	303	302	750
74.9568	0	426	376	432	222	335	219	203	277	246	209	280	210	303	300	751
75.0797	0	427	377	432	223	336	221	202	274	246	209	281	210	304	302	753
75.2026	0	428	377	432	223	338	222	202	275	246	210	282	211	305	302	754
75.3254	0	427	377	433	224	339	224	203	280	247	210	281	211	304	303	755
75.4483	0	427	377	434	226	341	227	203	279	249	211	283	212	306	304	756
75.5712	0	428	379	434	224	341	227	203	277	248	211	283	211	306	304	756
75.6941	0	427	375	432	223	338	220	203	276	246	209	281	210	303	302	753
75.817	0	425	374	431	221	337	219	202	278	245	209	279	208	303	300	751
75.9398	0	425	374	431	221	336	221	201	276	246	207	279	209	301	300	750
76.0627	0	427	374	432	222	338	223	201	273	245	208	280	210	303	301	752
76.1856	0	428	376	433	222	338	225	201	275	247	208	282	210	304	301	752
76.3085	0	429	376	432	223	341	226	203	280	248	210	281	210	305	302	753
76.4314	0	428	375	432	222	340	224	203	278	247	208	281	209	303	302	751
76.5542	0	427	373	431	221	335	220	201	272	244	206	278	208	302	300	749
76.6771	0	423	371	430	221	335	219	199	273	244	206	277	208	300	299	745
76.8	0	425	372	431	220	337	220	200	277	245	206	280	209	302	300	746
76.9229	0	426	374	431	222	337	223	199	274	246	207	280	209	303	301	746
77.0458	0	427	374	431	222	339	225	199	274	248	206	281	210	304	301	748
77.1686	0	428	376	433	223	341	227	201	276	247	207	282	211	305	303	753
77.2915	0	427	375	431	222	339	223	201	279	246	207	280	208	304	301	751
77.4144	0	425	370	430	220	335	218	199	274	244	204	279	207	302	299	747
77.5373	0	424	370	429	220	334	219	197	270	244	203	278	207	300	298	743
77.6602	0	426	370	429	220	336	220	197	273	245	204	279	207	301	298	744
77.783	0	425	371	430	221	337	221	198	276	246	205	279	207	303	299	744
77.9059	0	425	372	430	221	338	224	197	274	246	205	280	208	302	299	745
78.0288	0	425	373	431	222	340	226	199	274	247	206	280	208	302	300	745
78.1517	0	423	369	429	220	336	221	199	274	244	204	278	206	300	297	740
78.2746	0	419	365	428	219	332	218	197	275	244	203	275	206	298	295	732
78.3974	0	421	366	426	219	333	218	195	271	244	202	276	206	298	295	736
78.5203	0	424	368	428	219	335	220	195	270	244	202	278	206	300	296	737
78.6432	0	423	369	428	220	336	222	195	273	245	203	279	207	301	297	739
78.7661	0	424	368	428	221	338	225	197	276	246	204	279	207	302	297	740
78.889	0	423	368	428	221	339	226	197	274	246	204	279	207	300	297	737
79.0118	0	423	364	425	219	335	219	196	270	244	202	276	205	299	294	733
79.1347	0	420	361	425	219	333	218	195	272	243	202	276	204	297	292	729
79.2576	0	421	362	425	219	334	219	195	273	245	202	276	205	297	292	728
79.3805	0	420	362	426	219	334	222	194	270	244	201	276	205	297	291	725
79.5034	0	421	353	437	219	336	224	194	269	245	202	277	206	299	292	727
79.6262	0	422	343	448	220	338	226	195	274	245	204	279	206	300	293	729
79.7491	0	420	361	425	220	336	221	196	275	244	202	277	204	297	290	725
79.872	0	419	359	422	218	333	218	195	269	243	200	275	202	295	288	720
79.9949	0	418	337	443	219	333	218	193	267	241	200	275	203	296	288	719
80.1178	0	419	337	443	218	333	219	193	270	242	200	274	203	295	288	717
80.2406	0	417	337	444	218	334	221	193	273	244	201	275	204	296	289	717
80.3635	0	417	339	446	220	336	224	193	270	244	201	277	205	296	288	717
80.4864	0	417	340	447	220	337	226	194	270	245	202	276	204	296	289	716
80.6093	0	415	335	444	218	333	220	194	272	242	201	273	202	293	285	710
80.7322	0	416	334	440	217	330	217	192	271	242	200	273	202	293	285	710
80.855	0	415	335	441	218	330	218	192	267	242	200	273	202	294	285	709
80.9779	0	415	334	442	218	331	219	191	267	243	199	273	202	293	284	709
81.1008	0	415	334	443	218	332	221	192	271	242	200	273	203	295	285	708
81.2237	0	414	335	444	219	334	223	193	272	245	201	275	204	294	286	708
81.3466	0	416	340	445	219	337	226	193	270	245	202	277	204	296	287	712
81.4694	0	417	337	441	218	332	219	193	268	242	201	277	201	294	287	711
81.5923	0	418	336	440	218	331	217	193	270	241	201	276	200	294	285	711
81.7152	0	417	336	440	217	331	218	191	270	242	200	276	201	294	286	710
81.8381	0	417	335	440	218	333	220	193	267	243	201	276	201	294	286	710
81.961	0	417	335	441	219	334	222	192	268	243	201	276	201	295	285	710
82.0838	0	416	336	442	219	335	224	194	273	244	203	277	203	295	285	707
82.2067	0	415	336	443	219	336	225	194	274	244	203	277	203	294	285	705
82.3296	0	416	334	440	218	333	219	193	268	242	201	275	201	293	284	705
82.4525	0	416	334	439	217	332	216	193	268	242	201	276	200	293	284	706
82.5754	1	417	335	440	218	333	217	193	271	241	203	275	201	294	284	707
82.6982	0	417	335	441	219	334	221	194	272	243	204	276	201	296	284	708
82.8211	0	417	336	442	219	335	224	194	270	244	204	277	202	296	284	709
82.944	0	418	337	444	220	336	227	195	271	245	204	278	203	296	285	710
83.0669	0	418	338	444	220	337	225	196	277	245	206	278	203	297	286	712
83.1898	0	417	336	440	219	333	219	195	273	242	204	276	200	295	284	709
83.3126	0	417	334	439	218	332	218	194	268	242	203	276	201	294	283	707
83.4355	0	415	333	441	217	332	219	194	268	242	203	274	201	292	283	704
83.5584	0	416	335	441	218	332	220	194	273	243	204	275	202	293	283	706
83.6813	0	418	335	442	219	333	223	195	273	244	205	278	202	296	284	709
83.8042	0	420	338	443	220	336	226	195	272	245	206	279	203	298	285	713
83.927	0	419	339	444	221	338	228	197	272	246	207	279	203	300	286	712
84.0499	0	417	336	440	219	334	220	197	274	243	206	278	202	297	284	709
84.1728	0	418	335	440	218	331	218	196	272	243	205	277	201	295	283	710
84.2957	0	418	335	440	218	333	219	195	269	243	204	277	202	296	284	710
84.4186	0	418	335	442	218	332	220	195	271	244	205	277	202	296	285	710
84.5414	0	419	335	441	219	334	223	196	276	245	206	279	203	297	285	713
84.6643	0	419	337	444	220	335	226	196	274	246	207	278	204	297	285	714
84.7872	0	419	339	445	220	336	229	198	274	247	207	279	205	297	287	715
84.9101	0	417	337	443	218	334	221	197	273	243	206	276	203	296	284	712
85.033	0	416	335	441	219	332	219	198	275	244	207	275	203	294	284	708
85.1558	0	416	335	442	219	332	221	196	273	244	205	277	204	295	284	709
85.2787	0	419	338	443	221	334	222	197	271	246	206	278	204	296	286	712
85.4016	0	419	339	445	220	334	225	197	274	246	207	278	205	297	287	713
85.5245	0	421	340	445	222	336	227	198	277	247	208	279	206	299	288	717
85.6474	0	420	341	444	220	335	224	198	276	248	207	278	205	297	287	714
85.7702	0	419	339	443	220	333	220	197	271	245	205	276	203	296	286	712
85.8931	0	419	338	443	220	332	219	196	272	243	206	276	204	296	285	711
86.016	0	417	337	442	220	332	220	196	275	245	207	275	204	295	286	710
86.1389	0	417	338	444	219	333	223	197	273	246	205	277	205	297	286	711
86.2618	0	420	342	446	220	335	226	196	273	246	207	278	206	298	288	714
86.3846	0	422	343	447	222	336	228	197	275	247	207	279	206	299	289	718
86.5075	0	419	352	434	220	333	222	198	278	246	207	277	206	297	287	715
86.6304	0	419	339	443	219	332	219	197	273	244	206	276	205	296	286	712
86.7533	0	418	339	444	219	332	220	196	269	245	205	276	204	295	285	710
86.8762	0	417	338	443	219	332	221	195	272	245	205	275	205	296	285	710
86.999	0	419	341	445	220	332	224	195	276	245	206	277	206	297	287	714
87.1219	0	420	342	446	221	336	225	196	275	246	207	279	207	298	287	716
87.2448	0	421	345	448	222	337	228	197	273	248	207	280	206	298	289	718
87.3677	0	420	343	445	220	334	222	198	275	246	206	277	205	297	288	714
87.4906	0	420	341	445	220	333	219	197	275	244	206	276	205	296	286	712
87.6134	0	418	341	445	221	332	220	195	273	244	205	276	206	295	285	705
87.7363	0	419	341	446	220	333	222	195	270	245	204	276	207	295	286	707
87.8592	0	420	343	446	221	335	225	196	275	246	206	278	207	297	287	711
87.9821	0	421	344	447	222	336	226	197	277	247	207	277	207	297	287	713
88.105	0	421	345	447	221	337	226	197	275	248	207	279	207	297	288	713
88.2278	0	421	354	435	221	334	220	197	271	245	204	276	206	296	287	710
88.3507	0	421	343	445	220	332	219	196	273	245	205	277	206	296	287	709
88.4736	0	421	354	435	221	333	220	197	275	246	204	278	206	296	286	710
88.5965	0	421	343	447	222	334	224	196	273	247	205	278	207	296	287	711
88.7194	0	422	344	449	223	337	226	197	272	247	205	278	207	297	289	711
88.8422	0	422	347	450	224	338	228	198	276	248	208	280	208	299	288	715
88.9651	0	423	358	436	222	336	226	198	278	247	208	279	207	299	289	713
89.088	0	422	365	425	220	333	219	198	272	245	206	277	206	296	287	710
89.2109	0	421	344	446	220	331	220	196	270	244	203	277	206	295	287	709
89.3338	0	423	345	446	222	334	220	196	274	245	204	277	206	296	289	712
89.4566	0	423	357	437	222	336	223	197	276	247	205	278	207	297	289	711
89.5795	0	423	358	439	223	338	225	197	273	247	206	279	207	298	289	714
89.7024	0	424	359	439	225	338	229	198	273	248	206	280	208	300	291	716
89.8253	0	424	371	427	223	337	224	199	276	246	206	278	207	299	290	715
89.9482	0	423	368	425	221	333	219	197	275	245	205	278	207	296	289	712
90.071	0	423	369	427	221	334	220	197	271	244	204	277	207	298	289	714
90.1939	0	424	358	438	222	334	221	196	272	246	205	280	207	297	290	714
90.3168	0	425	371	428	224	337	223	197	277	246	206	281	207	298	289	713
90.4397	0	425	371	428	225	337	225	198	278	247	207	281	209	300	292	715
90.5626	0	426	373	430	225	340	228	200	275	249	207	280	209	301	292	717
90.6854	0	425	372	429	224	338	223	200	273	246	206	278	209	299	291	715
90.8083	0	425	371	428	224	335	219	199	274	245	207	278	208	298	290	713
90.9312	0	424	371	429	223	334	219	199	275	246	207	278	209	297	290	710
91.0541	0	423	371	429	223	334	223	197	271	246	205	278	210	297	290	710
91.177	0	424	372	430	224	336	224	198	273	247	206	280	210	300	291	714
91.2998	0	426	373	431	226	339	226	199	278	248	208	281	211	301	293	718
91.4227	0	425	375	431	225	337	226	199	278	247	208	279	210	299	292	715
91.5456	0	424	373	430	223	334	220	198	271	246	206	279	209	298	290	715
91.6685	0	425	373	430	223	335	220	198	272	245	206	278	210	299	292	717
91.7914	0	425	373	432	224	335	221	199	275	246	206	279	210	300	292	717
91.9142	0	421	375	432	225	335	224	199	275	248	208	278	211	299	292	714
92.0371	0	422	374	434	227	337	226	198	274	248	206	278	212	300	292	714
92.16	0	424	377	435	227	338	229	200	274	249	208	279	213	301	293	717
92.2829	0	424	376	433	225	334	222	200	277	246	207	277	211	300	292	715
92.4058	0	425	374	431	225	332	219	197	274	246	206	276	211	299	292	715
92.5286	0	423	375	433	224	334	221	197	271	246	205	276	211	299	291	714
92.6515	0	421	375	434	225	335	223	197	272	246	205	276	212	298	292	710
92.7744	0	423	376	434	225	336	225	198	276	247	206	276	213	300	293	713
92.8973	0	425	378	435	227	339	227	199	276	249	207	281	214	302	294	719
93.0202	0	425	379	435	226	339	227	199	273	249	208	280	213	302	295	719
93.143	0	424	376	433	225	335	220	198	272	246	206	277	212	300	293	716
93.2659	0	424	376	433	225	335	220	198	275	247	206	277	213	300	293	715
93.3888	0	423	376	435	226	335	223	197	273	247	206	278	213	300	293	714
93.5117	0	422	376	436	226	337	224	197	271	248	206	278	214	299	293	711
93.6346	0	422	376	436	225	338	226	198	274	248	205	279	213	300	294	714
93.7574	0	424	380	436	226	339	226	197	278	248	208	282	213	302	296	722
93.8803	0	425	379	434	225	336	222	197	274	247	205	280	211	302	297	721
94.0032	0	425	377	433	224	336	222	195	269	247	204	280	211	301	296	723
94.1261	0	423	376	434	224	338	224	195	272	246	204	280	212	301	295	719
94.249	0	422	375	435	224	338	226	197	275	249	204	279	212	300	294	716
94.3718	0	423	375	435	223	338	228	196	274	249	206	281	213	302	296	718
94.4947	0	425	379	436	225	340	229	197	273	249	206	282	213	303	297	723
94.6176	0	426	377	435	223	338	225	197	274	247	206	281	211	301	297	724
94.7405	0	423	375	433	223	335	221	196	275	247	204	278	210	299	295	718
94.8634	0	423	376	434	223	336	224	195	272	247	203	280	211	299	295	718
94.9862	0	425	376	433	223	337	226	194	271	248	204	281	211	301	295	721
95.1091	0	426	377	434	225	339	227	197	275	249	205	282	212	302	296	722
95.232	0	425	378	435	224	341	228	196	277	250	207	284	212	303	298	726
95.3549	0	426	379	436	226	342	230	197	275	250	207	286	211	304	300	729
95.4778	0	425	378	434	224	339	223	197	272	248	205	284	209	303	299	729
95.6006	0	426	379	433	223	338	222	197	273	247	206	288	207	303	299	731
95.7235	0	426	379	432	223	338	224	196	275	249	206	288	208	304	300	731
95.8464	0	429	379	433	224	339	226	197	274	249	207	288	209	305	300	734
95.9693	0	428	380	434	225	340	227	198	273	250	207	289	210	305	300	735
96.0922	0	427	379	434	225	343	229	199	277	250	209	288	211	306	301	736
96.215	0	428	378	434	225	340	225	199	278	249	208	286	210	304	300	735
96.3379	0	424	375	433	224	338	222	198	272	248	207	284	208	302	296	731
96.4608	0	424	376	434	224	338	224	199	272	249	207	283	210	302	296	728
96.5837	0	421	374	434	224	338	225	199	276	249	209	282	211	301	295	722
96.7066	0	421	374	436	225	338	227	200	276	252	208	281	212	300	296	721
96.8294	0	424	378	436	226	342	229	200	275	251	209	287	212	303	298	731
96.9523	0	426	382	436	225	341	228	200	275	250	210	286	210	304	298	733
97.0752	0	425	378	434	225	338	222	200	276	249	208	284	210	301	297	730
97.1981	0	425	377	434	225	338	223	200	276	248	209	284	209	301	296	730
97.321	0	424	377	434	224	339	225	200	273	249	208	284	210	302	297	730
97.4438	0	424	377	435	225	341	226	200	275	250	209	284	211	302	297	729
97.5667	0	421	377	435	225	339	227	201	279	251	210	283	212	301	297	727
97.6896	0	423	378	435	226	341	229	200	277	252	209	284	213	303	298	731
97.8125	0	424	380	436	225	339	225	201	274	250	209	284	211	302	299	734
97.9354	0	424	379	433	224	336	222	200	274	250	208	282	209	301	298	733
98.0582	0	424	378	434	224	338	222	200	277	250	209	283	210	302	298	733
98.1811	0	424	377	433	225	339	224	200	277	251	209	284	210	302	299	735
98.304	0	424	378	435	225	340	226	201	274	250	209	285	211	304	298	735
98.4269	0	424	378	436	227	342	228	201	276	251	211	286	212	304	299	736
98.5498	0	424	379	437	227	342	228	202	279	252	212	285	211	305	300	736
98.6726	0	423	378	435	225	339	222	202	277	250	210	283	209	303	298	734
98.7955	0	422	377	435	225	338	222	202	272	249	209	282	210	302	297	732
98.9184	0	421	377	435	225	339	224	201	275	250	209	283	211	302	298	731
99.0413	0	423	378	436	225	341	225	202	278	251	211	286	212	303	301	735
99.1642	0	425	380	437	227	341	227	201	277	251	211	287	212	304	301	737
99.287	0	425	383	437	227	343	229	202	276	252	211	286	212	305	300	738
99.4099	0	425	381	436	225	339	222	203	276	250	211	284	209	303	299	736
99.5328	0	424	379	433	224	339	221	203	278	250	211	284	209	304	299	735
99.6557	0	424	380	434	226	339	224	203	275	250	210	285	210	303	299	736
99.7786	0	424	380	436	226	341	225	202	275	251	210	285	210	303	300	735
99.9014	0	425	381	437	227	342	226	203	277	251	211	285	212	303	301	737
100.024	0	426	382	436	228	342	228	204	280	252	212	286	212	305	301	740
100.147	0	427	384	436	226	343	228	204	278	252	211	286	211	305	301	740
100.27	0	425	381	434	224	339	220	202	272	249	210	284	209	303	300	738
100.393	0	425	380	434	225	339	222	202	276	249	210	283	210	303	300	737
100.516	0	425	379	434	225	340	223	203	278	250	212	283	210	304	299	736
100.639	0	426	379	435	226	342	225	203	276	251	211	286	211	304	300	739
100.762	0	426	381	436	227	342	228	204	275	252	211	284	212	305	301	740
100.884	0	426	382	436	228	344	229	204	280	251	214	286	212	306	302	743
101.007	0	426	383	436	226	342	224	205	281	251	213	284	211	305	300	739
101.13	0	423	379	435	225	339	220	204	275	250	211	282	210	303	299	737
101.253	0	424	379	434	225	337	222	202	273	250	209	283	210	302	299	736
101.376	0	424	380	435	226	340	222	203	277	250	212	284	210	303	300	738
101.499	0	425	381	436	226	342	225	203	279	252	212	285	211	304	300	740
101.622	0	426	383	437	226	343	228	203	276	252	212	287	213	305	302	742
101.745	0	426	383	437	228	344	228	205	277	252	213	286	212	306	302	743
101.868	0	426	381	435	226	340	221	204	278	250	211	283	210	304	300	741
101.99	0	426	381	435	224	338	220	204	277	249	211	283	210	303	301	740
102.113	0	425	381	435	226	340	222	204	274	250	211	284	211	303	301	741
102.236	0	425	381	436	226	341	223	203	275	251	212	284	211	304	300	739
102.359	0	424	382	437	227	341	226	204	279	251	212	284	212	303	300	736
102.482	0	427	383	436	227	342	228	205	279	253	213	285	213	305	302	741
102.605	0	427	385	438	228	342	228	204	277	253	214	286	213	306	303	743
102.728	0	427	385	434	225	341	220	204	275	249	211	285	211	305	302	743
102.851	0	429	384	434	225	339	219	204	278	249	212	284	209	305	302	747
102.973	0	428	384	435	226	340	222	203	277	251	211	284	210	305	302	745
103.096	0	429	383	436	226	340	224	203	274	251	211	284	210	306	301	746
103.219	0	428	384	436	227	342	225	203	276	251	212	286	212	306	303	748
103.342	0	428	386	438	227	343	227	206	281	253	213	287	212	307	303	750
103.465	0	428	387	438	228	344	228	205	280	252	213	285	213	307	304	749
103.588	0	427	384	435	225	339	220	205	274	250	211	283	210	304	301	746
103.711	0	427	383	434	225	339	219	203	276	249	211	283	211	304	302	746
103.834	0	427	384	435	225	340	220	204	279	250	211	283	211	305	300	747
103.956	0	427	383	436	226	341	224	203	277	251	212	284	212	304	301	747
104.079	0	428	384	438	227	341	226	204	277	251	212	284	212	306	302	748
104.202	0	428	385	437	228	343	228	205	278	252	213	285	213	307	303	750
104.325	0	426	385	436	227	341	224	206	281	250	213	284	211	304	302	747
104.448	0	425	383	435	226	337	220	204	277	249	211	282	211	302	300	744
104.571	0	427	383	435	226	338	221	203	273	249	210	283	211	303	301	746
104.694	0	428	384	436	225	339	222	203	276	250	210	283	211	304	300	748
104.817	0	428	386	436	227	341	225	204	280	251	212	285	212	305	302	750
104.94	0	429	388	437	228	343	227	204	278	253	212	285	212	307	304	754
105.062	0	429	389	438	227	343	228	205	278	252	213	286	213	305	304	753
105.185	0	426	386	435	226	338	221	204	278	249	211	281	210	303	302	747
105.308	0	428	387	434	225	336	219	204	279	249	211	283	210	303	303	751
105.431	0	432	390	435	225	337	220	203	276	249	210	286	210	305	306	759
105.554	0	431	389	436	226	338	221	203	274	249	209	286	210	306	306	758
105.677	0	431	389	436	226	340	225	203	278	250	211	287	210	306	305	757
105.8	0	432	389	438	227	341	226	204	280	252	212	287	211	307	305	757
105.923	0	429	389	439	226	341	227	204	278	252	211	285	212	304	305	752
106.045	0	429	387	434	225	337	220	203	274	249	210	285	209	304	304	754
106.168	0	430	387	434	225	337	219	203	278	248	209	287	209	305	305	754
106.291	0	431	389	434	225	338	220	202	279	249	210	288	209	305	305	757
106.414	0	433	390	435	226	338	224	203	275	249	210	289	209	307	306	759
106.537	0	432	389	435	226	340	224	203	275	250	210	289	209	308	306	762
106.66	0	433	389	437	227	343	227	204	281	250	212	289	210	309	306	763
106.783	0	433	389	434	226	340	223	205	282	250	211	289	208	308	306	766
106.906	0	433	388	432	224	337	220	202	275	248	209	288	206	306	304	774
107.028	0	435	385	433	224	337	219	201	274	246	208	287	209	303	310	807
107.151	0	437	382	433	223	338	220	202	278	247	209	287	210	301	311	822
107.274	0	431	381	434	224	339	223	202	278	249	209	287	211	301	310	824
107.397	0	436	384	435	225	340	226	201	276	249	209	290	211	303	312	827
107.52	0	436	384	434	223	341	226	202	277	248	209	290	209	302	311	830
107.643	0	439	378	431	222	336	219	201	278	247	208	287	207	300	309	822
107.766	0	437	378	431	222	336	218	201	277	246	207	287	207	301	308	809
107.889	0	435	378	430	222	337	220	200	273	247	207	286	207	301	307	806
108.012	0	434	379	432	223	338	221	200	275	247	206	287	209	301	307	792
108.134	0	432	380	433	224	339	224	202	279	248	209	287	209	302	308	788
108.257	0	434	382	434	225	341	226	203	278	249	209	287	209	302	307	782
108.38	0	433	379	432	223	339	221	201	274	246	206	285	208	300	307	780
108.503	0	432	377	432	222	335	218	201	274	246	206	284	206	299	303	768
108.626	11	431	377	431	221	336	218	200	276	246	206	284	207	299	302	763
108.749	0	431	377	432	222	337	220	200	276	247	206	284	208	300	302	758
108.872	0	431	378	433	223	339	222	200	273	247	207	284	208	301	302	762
108.995	0	431	379	433	223	339	223	201	276	248	208	286	209	302	302	759
109.117	0	432	381	434	224	341	225	203	279	248	211	287	209	302	303	768
109.24	0	432	378	431	222	338	220	202	276	247	207	284	207	300	303	768
109.363	0	431	377	430	222	335	218	201	271	245	207	283	206	298	302	769
109.486	0	429	377	431	222	335	217	200	273	245	208	282	207	297	301	755
109.609	0	427	376	432	221	335	220	200	276	246	208	282	209	296	301	752
109.732	0	429	376	433	223	337	223	200	275	246	207	284	210	298	300	756
109.855	0	431	378	434	224	338	225	200	273	248	208	286	211	299	304	760
109.978	0	432	380	433	223	339	224	201	276	247	209	285	210	300	306	763
110.1	0	429	375	431	221	336	218	201	277	246	207	282	208	297	303	757
110.223	0	429	375	430	222	334	218	200	273	245	207	282	209	297	303	760
110.346	0	430	375	430	221	336	219	200	272	246	206	281	209	297	301	759
110.469	0	434	374	430	223	338	221	200	276	246	208	282	210	297	302	760
110.592	0	442	377	429	224	338	223	201	278	247	209	285	210	299	303	767
110.715	0	450	377	428	224	341	226	203	276	248	209	286	211	299	304	776
110.838	0	452	377	427	223	338	222	201	274	246	209	285	208	300	303	773
110.961	0	447	375	427	222	335	217	202	276	245	209	283	208	300	302	760
111.084	0	445	375	427	223	337	217	202	277	245	208	282	208	300	299	753
111.206	0	444	375	429	224	338	219	202	274	246	208	283	208	299	299	749
111.329	0	441	375	430	223	338	222	202	273	247	208	283	211	299	299	742
111.452	0	440	379	431	224	339	225	203	278	248	210	285	211	302	301	746
111.575	0	439	379	432	225	340	226	204	280	249	212	286	212	302	302	748
111.698	0	433	378	431	222	339	219	202	273	247	209	284	210	300	301	743
111.821	0	430	378	431	222	335	217	202	272	245	209	283	209	300	300	741
111.944	0	428	379	431	221	337	217	202	276	246	209	283	210	300	300	741
112.067	0	431	380	434	223	337	221	202	276	247	210	286	210	301	302	751
112.189	0	430	381	434	224	340	223	202	274	247	210	287	211	304	302	751
112.312	0	432	382	435	225	341	226	204	275	248	210	288	213	305	304	751
112.435	0	433	383	435	225	342	225	205	281	247	212	289	212	304	304	751
112.558	0	432	380	432	223	339	219	205	278	247	211	288	210	303	302	749
112.681	0	431	381	433	223	337	218	203	273	247	210	287	211	302	302	744
112.804	0	433	381	433	224	337	219	204	274	246	209	287	210	304	302	749
112.927	0	432	382	435	225	339	221	204	278	247	212	289	211	305	303	749
113.05	0	432	383	436	225	341	223	204	277	248	212	289	212	305	303	750
113.172	0	433	384	436	226	343	226	205	277	250	212	289	213	305	304	750
113.295	0	431	382	435	225	339	221	205	277	246	211	286	212	303	302	746
113.418	0	429	378	434	223	335	217	205	278	246	211	285	211	302	299	741
113.541	0	429	379	433	223	335	218	203	275	247	210	284	212	301	298	738
113.664	0	429	379	434	224	336	220	203	273	248	210	284	213	301	299	739
113.787	0	429	381	436	224	337	222	204	275	247	211	285	214	302	300	740
113.91	0	429	382	436	225	340	225	204	279	250	212	286	215	303	301	741
114.033	0	429	384	438	225	340	228	205	277	250	212	287	216	302	301	738
114.156	0	427	382	436	225	336	220	204	274	248	210	284	214	299	298	732
114.278	0	428	382	435	222	334	216	203	275	247	209	283	214	300	298	729
114.401	0	429	384	435	224	335	217	202	277	247	211	285	214	301	299	733
114.524	0	428	384	434	223	337	221	202	274	248	210	287	214	302	299	735
114.647	0	429	387	436	225	339	223	203	274	248	210	288	215	304	302	739
114.77	0	430	387	437	226	341	225	204	278	250	212	288	215	304	303	741
114.893	0	428	388	439	226	343	227	205	280	250	213	288	216	305	303	741
115.016	0	428	386	436	226	339	222	203	275	248	210	286	214	303	302	739
115.139	0	429	385	435	223	337	218	204	273	247	210	287	213	304	303	743
115.261	0	429	386	435	224	337	219	204	276	248	210	287	213	304	303	744
115.384	0	428	386	435	224	337	221	203	277	249	211	287	214	306	302	742
115.507	0	429	387	436	224	339	223	203	275	249	210	288	213	305	303	746
115.63	0	431	387	437	226	340	226	204	275	250	211	288	214	307	304	747
115.753	0	431	389	438	226	343	228	205	280	250	213	289	215	306	305	750
115.876	0	429	386	437	224	339	223	205	280	249	211	288	212	306	304	748
115.999	0	429	386	435	225	338	220	204	274	249	211	287	212	304	302	746
116.122	0	428	386	434	224	338	220	203	274	248	210	287	212	305	302	746
116.244	0	428	386	436	224	338	222	203	278	249	211	286	214	305	303	746
116.367	0	427	386	437	225	339	225	204	277	251	211	287	215	304	303	745
116.49	0	427	386	439	225	341	228	205	277	250	211	287	215	303	303	746
116.613	0	429	391	438	226	344	230	205	278	251	212	291	215	306	304	751
116.736	0	429	389	437	224	339	222	205	281	250	212	287	212	305	303	749
116.859	0	427	386	435	223	337	220	204	278	249	210	286	212	303	301	745
116.982	0	428	386	436	223	337	221	204	274	249	209	285	213	303	302	745
117.105	0	427	387	436	225	339	223	204	276	249	210	285	213	303	302	748
117.228	0	428	386	438	225	340	225	204	280	250	211	286	214	303	302	748
117.35	0	429	387	438	225	341	228	204	278	250	212	287	215	305	303	750
117.473	0	429	390	440	226	342	231	204	277	251	211	287	215	305	304	750
117.596	0	428	387	437	225	339	225	205	279	250	211	285	213	303	302	747
117.719	0	425	385	435	222	337	220	205	280	249	208	280	213	299	301	738
117.842	0	425	385	436	223	337	222	202	276	249	207	281	213	298	301	739
117.965	0	429	387	435	222	337	223	202	274	249	208	284	213	301	304	751
118.088	0	431	393	436	223	338	225	202	278	249	208	285	212	303	307	758
118.211	0	432	394	437	224	340	227	203	281	251	210	288	213	305	308	763
118.333	0	433	394	438	225	342	230	204	280	252	210	291	214	306	308	764
118.456	0	430	390	438	224	341	228	203	278	250	209	286	213	303	306	756
118.579	0	424	380	437	223	337	221	204	279	249	209	278	213	298	302	744
118.702	0	421	379	437	222	335	222	203	280	250	208	275	214	294	298	731
118.825	0	420	380	437	223	334	225	202	276	249	207	275	215	292	295	722
118.948	0	424	384	437	222	336	226	201	275	251	207	277	216	294	299	731
119.071	0	429	389	437	222	339	228	203	280	251	209	282	216	300	304	749
119.194	0	431	393	439	225	341	230	203	282	253	211	286	215	303	306	757
119.316	0	430	391	438	223	341	229	204	278	251	209	285	213	303	305	757
119.439	0	429	389	436	223	338	223	202	276	249	208	282	213	302	304	754
119.562	0	427	389	434	222	337	223	203	279	250	209	283	213	302	304	752
119.685	0	430	392	437	223	339	224	203	279	250	209	285	212	303	307	758
119.808	0	430	390	437	223	339	227	202	277	251	209	286	212	304	305	757
119.931	0	431	391	436	224	342	229	203	278	252	209	288	214	304	306	760
120.054	0	431	393	437	224	342	229	204	283	251	211	288	212	305	307	765
120.177	0	432	397	434	222	337	223	203	280	249	208	285	210	308	307	771
120.3	0	433	392	436	223	338	223	202	275	249	208	284	209	307	303	770
120.422	0	427	383	436	224	338	223	201	276	249	207	284	212	302	302	753
120.545	0	428	387	435	222	339	225	203	280	250	208	286	211	302	303	759
120.668	0	428	388	437	223	342	227	203	279	251	210	288	212	305	303	765
120.791	0	430	390	438	223	343	230	203	278	252	210	290	211	305	303	769
120.914	0	429	387	436	222	340	224	204	278	249	209	288	210	303	301	763
121.037	0	428	383	436	221	338	221	203	279	248	207	286	210	302	301	759
121.16	0	428	385	435	222	338	223	201	276	249	207	285	210	303	300	757
121.283	0	425	383	436	223	338	224	201	275	249	207	284	211	300	302	749
121.405	0	425	385	437	223	340	227	201	276	249	207	284	212	301	302	751
121.528	0	426	387	438	224	341	229	203	281	251	208	285	213	302	304	751
121.651	0	424	387	438	223	341	229	202	278	251	208	284	212	300	304	746
121.774	0	427	386	435	221	338	223	200	274	248	206	283	210	299	304	752
121.897	0	427	386	436	222	338	222	200	276	248	206	283	210	300	302	753
122.02	0	427	386	436	222	338	223	200	278	249	206	284	211	300	302	751
122.143	0	424	386	436	222	339	226	201	275	249	205	283	211	300	302	746
122.266	0	425	387	438	223	341	228	200	275	251	206	284	212	301	304	750
122.388	0	427	389	439	224	343	230	202	279	251	208	286	213	303	304	754
122.511	0	427	388	437	223	341	226	202	280	249	208	285	211	302	303	751
122.634	0	427	386	435	222	338	223	201	276	249	206	284	210	301	302	751
122.757	0	426	386	435	222	339	224	200	274	248	206	284	209	301	303	751
122.88	0	425	385	435	223	340	225	200	277	249	207	285	210	301	302	748
123.003	0	427	386	438	224	342	228	201	279	250	208	287	211	302	303	750
123.126	0	426	388	438	225	345	230	202	277	252	209	287	212	303	303	751
123.249	0	427	387	437	224	344	230	203	276	250	208	286	210	303	304	749
123.372	0	427	384	436	223	341	223	201	278	248	207	286	210	301	303	748
123.494	0	426	385	436	222	341	224	202	278	248	208	284	209	301	302	746
123.617	0	427	386	436	223	341	226	201	274	249	207	285	209	301	303	747
123.74	0	426	386	437	224	341	227	201	275	249	207	286	210	302	303	747
123.863	0	425	387	437	224	342	229	202	279	250	207	285	212	302	303	746
123.986	0	427	387	439	226	344	230	203	281	251	208	286	212	302	304	746
124.109	0	426	384	436	224	340	224	200	274	248	205	284	210	300	302	743
124.232	0	426	383	437	224	339	224	200	274	247	206	283	210	300	301	741
124.355	0	426	383	435	224	340	223	201	276	248	206	282	210	299	301	739
124.477	0	424	384	438	224	342	226	201	277	249	207	284	211	300	300	739
124.6	0	426	384	438	224	342	228	201	274	250	206	284	212	301	301	742
124.723	0	427	386	438	225	344	231	202	275	250	207	285	211	301	302	743
124.846	0	426	385	436	224	341	227	201	278	248	207	283	211	299	301	739
124.969	0	426	382	434	222	337	223	200	276	248	205	282	210	297	299	734
125.092	0	427	383	435	222	338	223	199	272	248	205	282	210	298	300	738
125.215	0	429	384	436	223	341	225	198	273	247	205	284	210	299	302	743
125.338	0	429	385	436	224	341	227	199	277	248	206	285	210	301	302	743
125.46	0	429	385	437	225	342	228	200	277	250	206	287	211	303	303	745
125.583	0	430	386	437	226	344	232	200	278	250	207	290	211	303	304	745
125.706	0	427	380	435	224	342	225	200	277	247	206	286	208	300	300	739
125.829	0	427	379	434	223	340	223	200	278	247	206	284	208	299	298	736
125.952	0	428	379	435	223	341	224	199	276	248	205	284	209	299	297	734
126.075	0	426	380	435	224	342	226	199	272	248	204	285	210	299	298	735
126.198	0	425	381	436	225	343	227	199	274	249	206	285	211	299	300	733
126.321	0	427	383	435	225	345	229	200	282	250	207	290	211	299	300	737
126.444	0	427	382	435	225	345	228	201	280	249	207	289	209	300	301	738
126.566	0	427	380	432	224	341	224	198	273	247	204	287	208	298	299	734
126.689	0	426	380	432	224	341	223	199	273	247	204	285	209	299	298	734
126.812	0	426	380	433	223	342	224	199	276	248	205	286	209	298	298	733
126.935	0	429	382	433	225	344	227	199	276	249	205	287	210	300	300	736
127.058	0	429	383	434	226	345	229	199	274	249	205	288	210	300	300	738
127.181	0	428	384	435	226	346	231	201	276	250	207	287	211	300	300	736
127.304	0	426	382	434	224	344	226	201	278	248	206	285	210	298	299	732
127.427	0	428	381	432	224	340	222	200	275	247	205	285	208	299	298	735
127.549	0	428	381	432	224	341	223	198	270	247	204	285	208	299	298	735
127.672	0	428	381	433	226	341	224	199	272	246	204	286	209	299	299	735
127.795	0	428	381	434	225	343	226	200	277	248	206	286	209	301	299	735
127.918	0	428	381	434	226	345	228	200	276	250	207	286	210	300	299	737
128.041	0	429	384	435	226	346	231	200	274	249	206	287	211	300	300	737
128.164	0	428	381	433	224	343	225	200	274	246	205	284	208	299	297	732
128.287	0	427	379	432	222	340	223	199	275	246	204	283	209	297	296	730
128.41	0	427	381	432	225	340	224	199	273	247	204	285	207	298	297	733
128.532	0	428	380	432	224	342	225	198	271	247	204	285	208	299	297	734
128.655	0	429	380	432	224	343	226	199	273	247	205	287	208	300	299	737
128.778	0	429	381	433	225	344	228	200	277	249	207	287	209	301	299	739
128.901	0	430	383	435	225	345	231	201	276	250	207	287	209	301	299	738
129.024	0	428	380	432	225	341	226	199	272	247	204	284	208	300	297	735
129.147	0	428	379	432	223	340	222	199	272	246	204	283	208	297	296	733
129.27	0	426	379	432	223	341	223	199	275	247	205	282	208	297	295	729
129.393	0	428	379	433	224	341	225	199	273	247	204	284	209	298	295	732
129.516	0	429	379	433	225	342	226	199	271	248	205	284	209	298	296	732
129.638	0	428	380	434	225	343	229	199	274	248	205	285	210	299	297	734
129.761	0	428	382	434	225	344	229	201	278	248	207	286	210	299	296	735
129.884	0	428	380	433	224	341	224	198	274	247	205	282	208	297	295	732
130.007	0	426	378	432	223	340	222	199	270	246	203	282	208	297	293	730
130.13	0	425	377	433	222	339	222	197	271	247	203	281	209	295	293	726
130.253	0	426	378	433	224	340	224	198	275	248	203	281	209	296	294	729
130.376	0	427	380	433	224	341	227	198	273	247	204	283	209	297	295	732
130.499	0	428	382	434	224	344	229	200	273	248	204	285	210	299	297	735
130.621	0	428	381	434	225	342	229	200	273	247	204	284	209	298	296	733
130.744	0	426	377	432	222	339	222	200	275	246	203	281	208	296	293	729
130.867	0	425	377	432	222	337	221	199	272	246	202	279	208	293	292	723
130.99	0	424	377	432	222	337	223	196	269	247	200	280	209	294	292	724
131.113	0	424	376	432	223	338	224	196	272	246	202	281	209	295	293	725
131.236	0	426	378	433	224	339	226	198	275	247	203	283	210	296	293	727
131.359	0	427	381	433	224	343	230	198	274	249	204	285	210	298	295	732
131.482	0	427	381	433	223	342	227	199	272	248	203	285	209	298	295	730
131.604	0	426	378	431	223	338	222	197	272	246	202	283	207	296	293	727
131.727	0	424	378	430	222	338	221	197	275	245	203	282	207	295	292	725
131.85	0	426	377	431	222	338	223	197	271	246	202	281	208	295	291	725
131.973	0	425	377	432	223	339	224	196	269	246	202	281	208	294	291	724
132.096	0	425	377	433	223	340	226	198	273	247	202	281	209	293	291	722
132.219	0	423	378	433	224	341	228	199	276	249	203	282	211	293	291	718
132.342	0	422	375	431	222	338	223	197	274	246	201	282	209	293	291	719
132.465	0	423	374	430	222	336	222	197	268	245	200	281	208	293	291	721
132.588	0	424	376	430	221	337	222	196	270	245	200	280	207	293	292	723
132.71	0	424	376	431	221	338	223	196	274	246	201	281	208	294	293	723
132.833	0	424	376	431	221	338	225	196	272	247	201	281	208	293	291	721
132.956	0	423	376	433	223	340	227	196	271	248	201	281	210	293	292	720
133.079	0	424	378	434	223	340	229	197	273	248	202	282	210	294	292	721
133.202	0	424	377	431	222	337	222	198	275	246	202	281	209	294	292	727
133.325	0	423	376	430	220	335	220	195	271	245	200	280	207	294	292	727
133.448	0	424	376	429	221	336	221	195	268	245	199	280	208	294	292	724
133.571	0	423	376	430	222	337	222	196	272	245	200	281	209	294	293	724
133.693	0	422	375	431	221	338	225	197	274	246	202	280	209	293	292	721
133.816	0	423	377	432	224	340	227	197	273	248	201	282	210	294	293	722
133.939	0	425	379	434	224	342	229	198	272	248	202	283	211	296	295	727
134.062	0	423	378	430	223	339	224	198	274	246	202	281	209	294	292	723
134.185	0	421	376	429	222	336	220	197	274	245	201	280	209	291	291	717
134.308	0	422	376	429	222	336	221	196	270	246	200	280	208	292	292	719
134.431	0	423	376	430	222	337	222	195	269	245	200	281	209	292	291	719
134.554	0	424	379	430	224	338	224	197	273	246	201	282	209	294	293	721
134.676	0	423	379	432	224	340	226	197	276	248	202	283	210	295	294	723
134.799	0	425	380	433	224	341	229	198	274	249	204	285	211	296	294	725
134.922	0	424	379	431	223	340	226	198	272	247	202	283	210	295	293	724
135.045	0	424	378	430	223	337	221	197	273	245	202	281	209	294	294	724
135.168	0	423	378	430	222	337	220	198	277	246	203	283	209	294	293	721
135.291	0	424	379	430	223	338	223	197	275	246	203	284	210	294	294	722
135.414	0	424	380	432	224	339	224	197	273	247	203	283	211	295	293	722
135.537	0	423	380	432	223	340	227	198	275	247	204	282	211	294	294	719
135.66	0	425	383	433	225	342	228	200	279	249	205	285	212	296	296	727
135.782	0	427	382	431	224	340	226	200	275	247	204	284	210	296	297	727
135.905	0	428	382	431	223	337	222	198	270	244	203	283	210	296	297	727
136.028	0	427	382	429	223	337	222	198	273	245	203	283	210	296	296	727
136.151	0	427	382	431	223	338	223	199	276	247	204	284	211	298	297	728
136.274	0	427	382	431	224	339	225	198	274	247	204	286	211	299	297	731
136.397	0	430	389	432	224	342	228	199	273	247	204	292	210	300	300	734
136.52	0	431	389	433	226	343	229	201	277	248	207	290	211	301	299	735
136.643	0	429	386	433	225	340	225	200	277	246	205	284	211	298	296	726
136.765	0	429	383	429	224	337	220	199	273	245	204	283	210	297	295	727
136.888	0	429	384	430	224	338	221	198	271	245	203	284	210	297	296	728
137.011	0	429	385	431	223	338	221	197	272	245	203	284	210	298	297	729
137.134	0	430	384	431	224	339	224	198	275	246	204	285	211	299	298	730
137.257	0	429	385	433	224	340	227	198	274	248	206	286	211	298	297	730
137.38	0	428	384	433	225	342	229	200	274	248	205	285	212	299	297	727
137.503	0	427	382	433	224	340	225	200	275	246	204	282	211	296	295	723
137.626	0	427	381	430	223	337	220	199	275	245	204	281	210	296	293	722
137.748	0	427	381	431	223	336	220	198	272	246	203	282	212	296	293	720
137.871	0	426	381	431	224	337	222	197	270	245	203	281	212	295	294	720
137.994	0	427	381	432	224	337	224	198	272	246	204	282	213	296	294	720
138.117	0	426	381	431	225	340	226	198	277	247	205	283	213	297	295	719
138.24	0	426	381	433	225	341	228	200	274	248	206	283	214	296	295	718
138.363	0	425	382	433	225	337	225	198	272	247	204	280	213	294	295	718
138.486	0	426	380	431	224	335	221	197	272	245	203	280	211	295	296	723
138.609	0	425	381	432	223	334	221	197	274	246	204	280	212	296	297	726
138.732	0	426	380	432	224	336	222	197	271	246	203	280	212	295	296	723
138.854	0	425	380	434	225	337	225	196	269	247	203	281	212	296	296	722
138.977	0	426	382	433	224	337	227	198	273	247	203	281	214	297	296	722
139.1	0	428	384	435	225	340	228	198	277	248	204	283	214	297	298	725
139.223	0	428	383	432	224	336	223	198	273	246	203	281	212	297	297	724
139.346	0	427	381	430	224	334	220	196	268	245	202	280	211	296	296	723
139.469	0	427	381	431	223	336	219	196	271	245	202	280	211	296	297	725
139.592	0	427	381	431	223	337	223	196	274	246	202	280	211	297	297	725
139.715	0	428	381	432	224	336	225	196	272	247	202	281	212	298	298	724
139.837	0	427	382	432	224	339	227	197	271	248	202	282	212	297	298	725
139.96	0	429	383	433	224	340	228	198	272	248	203	281	213	298	298	726
140.083	0	428	381	430	222	336	222	197	276	247	203	280	211	296	297	725
140.206	0	428	380	429	222	334	220	195	272	245	200	279	210	297	297	724
140.329	0	428	379	429	222	335	221	195	269	245	199	280	211	296	296	723
140.452	0	429	380	429	223	336	222	196	270	245	200	279	211	297	297	724
140.575	0	428	380	431	223	338	224	196	274	247	202	281	211	297	297	724
140.698	0	426	380	431	224	339	227	196	273	248	202	282	212	296	297	722
140.82	0	427	382	432	225	339	228	197	271	248	202	282	211	297	297	721
140.943	0	428	378	429	223	336	220	195	270	245	200	280	209	295	295	719
141.066	0	427	378	428	223	335	221	195	273	245	202	280	210	294	294	718
141.189	0	427	378	428	223	335	221	195	271	246	200	278	211	295	294	719
141.312	0	428	378	430	223	337	223	194	269	246	200	280	210	296	295	719
141.435	0	428	379	430	224	337	226	195	270	247	200	281	211	296	295	719
141.558	0	426	380	432	224	340	227	197	276	248	202	281	212	295	295	717
141.681	0	426	378	429	224	335	224	196	273	247	201	280	211	294	294	714
141.804	0	425	376	427	221	334	221	195	268	245	199	279	210	293	293	714
141.926	0	428	376	426	222	334	221	194	270	245	198	278	209	294	293	715
142.049	0	428	378	428	222	335	222	195	273	245	201	279	210	294	294	717
142.172	0	427	379	429	223	338	224	194	272	246	201	280	210	296	295	718
142.295	0	427	379	429	224	339	227	196	271	247	202	282	211	295	294	717
142.418	0	427	380	431	225	340	229	197	273	248	203	282	212	296	296	718
142.541	0	426	378	428	224	336	223	197	275	247	201	280	210	294	293	715
142.664	0	425	375	426	223	334	220	195	271	246	200	278	209	293	292	712
142.787	0	426	376	427	223	335	221	194	268	245	199	279	209	293	293	714
142.909	0	427	378	426	223	337	222	194	269	246	199	280	210	294	294	716
143.032	0	428	377	428	223	337	224	195	274	246	201	281	210	294	294	716
143.155	0	428	378	429	223	339	226	196	272	248	201	280	211	295	294	716
143.278	0	429	379	428	224	341	229	197	272	248	202	282	211	296	295	717
143.401	0	428	378	428	224	337	224	196	272	246	201	280	210	294	294	715
143.524	0	428	376	424	223	335	220	195	274	245	201	279	209	293	292	712
143.647	0	427	375	424	222	335	221	195	270	245	199	278	209	293	292	711
143.77	0	426	375	426	222	334	222	194	268	246	198	279	209	292	293	710
143.892	0	427	377	426	223	337	224	195	271	245	200	281	210	293	294	714
144.015	0	429	378	427	223	338	227	196	275	247	201	282	211	295	295	715
144.138	0	429	379	428	224	341	228	197	273	248	203	283	212	296	296	718
144.261	1	429	378	426	224	338	225	196	270	247	200	281	210	295	295	715
144.384	0	429	377	425	223	335	221	196	271	245	200	280	209	294	294	714
144.507	0	428	376	424	224	337	221	196	272	245	201	279	209	294	293	712
144.63	0	429	376	424	224	336	224	195	272	247	200	280	210	294	295	713
144.753	0	429	376	426	224	338	225	196	269	246	200	280	210	295	294	713
144.876	0	429	377	427	224	340	227	196	273	247	202	281	211	295	295	714
144.998	0	429	378	428	225	340	227	197	276	248	202	281	211	295	296	713
145.121	0	428	375	425	224	336	222	196	273	247	201	279	209	293	294	709
145.244	0	428	374	424	222	334	222	194	268	245	199	278	209	293	293	705
145.367	0	429	374	423	222	334	221	194	270	244	200	279	209	293	294	709
145.49	0	429	376	423	223	336	223	194	274	246	201	280	209	295	294	710
145.613	0	429	376	425	223	337	225	196	272	247	201	281	210	294	294	710
145.736	0	430	376	426	224	340	227	196	271	248	201	282	212	295	295	711
145.859	0	431	378	426	225	340	229	197	274	247	203	283	211	297	296	714
145.981	0	430	375	424	223	337	221	196	275	245	201	280	209	295	295	710
146.104	0	429	373	422	222	335	220	195	270	246	200	279	208	295	294	707
146.227	0	430	373	423	222	335	221	193	268	246	198	279	209	294	294	706
146.35	0	429	373	423	222	335	223	194	272	246	199	280	209	294	292	705
146.473	0	428	372	423	224	336	226	195	274	247	200	280	210	294	293	705
146.596	0	429	373	424	224	339	228	196	272	248	201	281	211	295	293	706
146.719	0	428	374	425	224	340	229	197	272	248	201	281	210	295	293	706
146.842	0	428	370	421	222	335	221	196	272	246	200	276	209	291	291	702
146.964	0	429	369	421	222	334	221	195	273	246	201	273	209	290	291	698
147.087	0	428	368	422	222	334	222	195	269	245	203	273	209	291	292	697
147.21	0	428	359	433	223	335	224	194	268	246	201	273	210	289	292	698
147.333	0	430	358	434	223	338	226	194	273	247	201	276	211	289	293	698
147.456	0	428	371	424	223	337	228	196	275	248	201	277	211	290	293	697
147.579	0	429	370	422	222	334	223	194	271	246	198	275	210	289	292	697
147.702	0	430	368	421	223	334	221	193	268	245	197	275	210	288	291	697
147.825	0	429	358	432	222	334	221	194	270	245	198	274	210	288	292	696
147.948	0	429	358	433	222	335	223	194	272	247	200	273	211	288	293	695
148.07	0	429	347	444	222	336	226	194	270	247	200	271	211	289	294	696
148.193	0	429	349	446	223	336	228	195	269	248	204	271	213	300	294	696
148.316	0	428	369	423	223	333	225	196	271	246	206	280	211	314	292	693
148.439	0	428	355	431	221	331	220	194	270	245	208	286	209	326	291	690
148.562	0	427	344	441	221	332	221	191	265	245	205	288	210	325	291	690
148.685	0	426	343	442	222	332	223	190	266	246	205	288	211	320	292	683
148.808	0	423	343	444	222	333	224	190	269	247	205	288	212	318	291	681
148.931	0	424	341	444	222	334	227	192	270	248	207	288	212	319	291	681
149.053	0	423	342	445	223	333	228	192	269	248	205	289	214	319	291	683
149.176	0	424	337	444	221	328	222	192	267	245	204	284	210	318	289	685
149.299	0	424	337	441	221	328	221	192	269	246	205	284	210	318	290	687
149.422	0	423	337	443	223	329	224	191	268	246	204	285	211	319	291	688
149.545	0	421	338	444	225	330	225	191	265	248	203	286	212	321	292	692
149.668	0	423	337	444	225	331	227	191	266	247	204	287	212	322	293	694
149.791	0	423	340	445	226	333	228	194	270	248	208	289	213	323	292	697
149.914	0	424	340	444	226	331	224	193	269	248	206	287	211	320	293	696
150.036	0	424	338	443	225	328	222	192	264	246	204	285	211	317	293	697
150.159	0	426	339	443	225	331	223	191	267	247	204	284	212	310	293	698
150.282	0	428	341	444	225	332	224	193	271	247	205	284	212	309	294	698
150.405	0	429	343	445	225	334	227	193	270	249	206	286	213	308	295	701
150.528	0	428	344	447	226	335	229	193	268	249	206	286	213	308	296	701
150.651	0	427	344	446	226	335	225	194	269	248	206	285	213	307	296	700
150.774	0	428	342	444	224	332	222	194	271	248	207	284	211	306	295	704
150.897	0	428	341	443	224	333	224	193	270	249	206	285	212	308	295	704
151.02	0	429	341	443	226	334	225	193	268	249	207	286	212	306	295	705
151.142	0	426	343	446	228	335	227	194	273	250	209	286	213	307	295	702
151.265	0	426	344	447	229	336	228	196	276	251	210	286	214	308	294	702
151.388	0	426	345	448	228	336	228	196	273	250	209	285	215	306	293	700
151.511	0	425	342	445	227	331	222	193	268	248	206	283	212	304	291	696
151.634	0	426	341	446	227	330	223	192	273	248	207	284	213	304	292	695
151.757	0	427	342	446	228	331	225	194	276	250	208	284	212	305	291	697
151.88	0	428	344	447	228	333	227	193	275	251	209	284	213	306	292	704
152.003	0	432	347	450	228	334	228	194	272	251	209	286	213	309	295	714
152.125	0	432	349	451	229	337	229	197	276	252	212	285	215	308	296	712
152.248	0	430	347	448	227	332	222	196	275	250	211	283	212	305	293	708
152.371	0	433	348	447	227	331	223	196	272	250	210	285	212	307	296	716
152.494	0	434	360	438	227	332	223	195	272	250	211	285	212	307	298	717
152.617	0	435	351	449	226	334	225	196	276	251	210	287	211	310	299	722
152.74	0	435	361	439	227	335	227	198	277	253	210	287	212	311	299	721
152.863	0	433	363	441	228	337	228	197	274	252	209	286	213	308	298	718
152.986	0	433	360	437	227	332	222	197	272	250	207	283	211	305	297	712
153.108	0	431	348	448	226	332	221	197	276	251	208	282	211	306	296	710
153.231	0	431	349	447	226	332	225	196	277	252	208	282	211	305	296	709
153.354	0	431	349	449	226	333	226	196	274	253	207	284	212	304	297	708
153.477	0	431	350	451	226	334	228	196	274	252	207	282	213	303	296	709
153.6	0	431	354	452	226	336	227	197	277	252	210	284	213	305	298	714
153.723	0	433	378	427	224	332	221	197	274	250	208	285	210	305	301	720
153.846	0	435	375	426	223	331	222	195	273	251	207	283	209	306	299	718
153.969	0	433	375	426	224	332	223	196	274	252	206	282	210	305	298	716
154.092	0	433	364	440	225	332	225	196	277	252	207	282	210	307	298	714
154.214	0	431	364	440	226	335	227	196	276	253	207	283	212	306	298	714
154.337	0	430	365	442	225	335	228	196	273	253	207	283	212	305	298	710
154.46	0	430	374	429	224	332	222	196	273	251	206	281	210	303	298	711
154.583	0	430	373	426	223	330	220	196	275	251	206	282	209	304	300	717
154.706	0	430	374	427	225	331	223	195	274	252	206	282	210	306	299	714
154.829	0	430	361	439	224	332	224	196	272	252	207	282	210	305	299	715
154.952	0	431	353	452	224	334	227	197	275	253	207	284	211	306	299	717
155.075	0	430	368	444	226	337	228	198	277	254	209	284	213	307	301	719
155.197	0	430	377	431	225	333	225	198	273	253	207	282	210	305	299	715
155.32	0	429	375	429	224	330	221	196	270	251	205	280	211	302	297	711
155.443	0	429	375	430	224	332	221	197	274	252	207	282	211	302	298	713
155.566	0	430	375	430	225	333	224	198	277	253	208	283	211	304	298	713
155.689	0	430	377	433	226	335	226	198	275	254	209	283	212	305	298	716
155.812	0	431	381	434	227	337	229	198	273	254	209	285	214	305	300	716
155.935	0	428	380	434	228	334	224	199	275	252	209	283	212	302	299	712
156.058	0	430	379	432	226	332	220	199	275	252	209	284	212	302	298	713
156.18	0	431	379	432	227	334	222	198	272	252	209	285	213	305	300	718
156.303	0	430	381	433	227	336	224	199	273	253	209	285	213	305	300	717
156.426	0	429	382	435	227	336	227	200	277	254	209	285	214	305	300	715
156.549	0	432	385	436	229	338	228	201	278	255	212	289	215	307	303	725
156.672	0	433	388	437	228	339	228	202	274	254	211	289	214	309	305	728
156.795	0	432	385	435	227	335	220	201	272	252	210	287	213	308	302	726
156.918	0	433	384	434	226	335	221	201	276	253	212	287	213	307	301	727
157.041	0	433	383	435	228	337	225	201	277	254	212	288	214	308	301	728
157.164	0	433	385	437	229	339	227	202	275	254	212	291	214	310	302	732
157.286	0	434	389	438	230	340	228	203	276	254	212	291	214	311	304	735
157.409	0	434	391	441	230	341	229	205	280	254	214	293	215	312	306	738
157.532	0	433	388	439	228	338	223	203	277	253	213	290	213	309	304	735
157.655	0	435	389	437	228	337	223	203	273	252	212	292	214	311	305	738
157.778	0	436	389	439	230	340	225	204	274	252	213	293	214	311	305	740
157.901	0	434	389	439	229	341	226	205	279	253	214	293	215	312	304	737
158.024	0	435	392	441	231	342	229	205	279	256	215	295	215	312	306	741
158.147	0	436	395	443	231	345	230	206	277	255	215	295	216	314	307	745
158.269	0	436	393	440	230	342	224	207	278	253	214	293	214	312	306	743
158.392	0	436	391	440	231	341	221	206	279	252	214	293	214	312	305	743
158.515	0	437	392	441	231	342	225	207	276	253	215	294	215	313	305	745
158.638	0	437	394	442	233	344	228	208	275	254	215	295	216	314	307	746
158.761	0	437	396	444	233	345	228	208	279	254	216	296	217	314	308	748
158.884	0	438	398	446	234	347	231	210	284	256	218	298	217	315	309	752
159.007	0	439	398	445	231	345	227	209	280	255	216	296	216	314	308	750
159.13	0	437	396	444	230	343	224	209	275	253	215	294	215	313	307	749
159.252	0	439	397	444	232	344	225	209	279	253	216	296	216	313	308	747
159.375	0	440	398	445	231	344	228	209	282	254	217	298	217	314	311	752
159.498	0	442	401	446	234	347	229	209	280	255	217	300	217	318	312	757
159.621	0	442	404	446	234	349	232	209	280	256	217	298	218	319	312	758
159.744	0	442	403	448	235	349	231	212	283	255	218	298	218	318	312	757
159.867	0	442	401	444	233	345	224	210	281	253	215	295	216	316	311	755
159.99	0	443	401	445	232	346	225	210	278	254	216	295	216	317	312	757
160.113	0	443	401	446	233	345	227	210	278	254	215	296	217	317	312	758
160.236	0	443	402	447	232	346	229	211	282	255	217	295	218	317	311	757
160.358	0	445	405	448	233	348	232	211	282	256	218	298	219	319	313	762
160.481	0	447	407	449	235	350	234	212	280	257	218	297	219	321	315	767
160.604	0	446	407	447	233	348	228	211	280	254	216	296	218	319	314	765
160.727	0	446	405	446	232	346	225	211	283	254	217	297	217	319	314	765
160.85	0	447	405	447	234	347	227	212	280	254	216	296	217	319	313	767
160.973	0	447	405	448	234	349	229	211	279	255	217	297	218	320	314	768
161.096	0	446	404	449	235	351	231	212	280	255	217	297	219	320	314	770
161.219	0	446	406	450	236	351	232	212	285	257	220	296	219	320	315	769
161.341	0	446	405	449	233	349	231	213	283	256	218	295	218	318	314	766
161.464	0	447	405	446	233	347	227	211	277	254	216	296	217	317	314	768
161.587	0	447	406	448	233	348	227	212	280	254	217	297	218	318	314	771
161.71	0	447	406	449	234	350	229	212	283	255	219	296	218	319	314	770
161.833	0	447	406	450	233	349	232	211	281	256	218	295	220	318	314	769
161.956	0	449	407	450	235	351	233	211	280	257	217	298	220	319	315	774
162.079	0	449	409	450	235	351	232	212	283	255	219	297	219	320	315	775
162.202	0	448	406	448	234	347	226	213	283	255	217	295	217	319	313	772
162.324	0	448	405	448	233	347	228	212	279	255	217	295	217	318	313	773
162.447	0	448	406	449	233	350	228	210	278	255	216	296	218	318	314	773
162.57	0	447	406	449	234	350	231	211	282	256	217	297	219	318	314	774
162.693	0	448	407	450	234	350	233	211	283	257	217	297	220	319	315	776
162.816	0	447	407	451	234	351	235	211	280	257	217	296	219	318	314	774
162.939	0	447	403	449	233	347	228	210	278	255	215	294	217	316	312	773
163.062	0	447	403	448	232	346	228	210	281	254	216	293	217	316	312	774
163.185	0	447	403	449	232	348	230	209	281	256	216	294	217	316	313	776
163.308	0	447	403	449	233	348	233	209	278	255	215	297	218	317	314	777
163.43	0	447	404	450	233	349	233	209	279	256	215	297	219	317	314	776
163.553	0	447	404	451	234	350	234	210	282	257	217	297	220	317	314	777
163.676	0	448	402	450	231	347	230	209	283	256	216	294	217	316	313	774
163.799	0	446	401	448	231	346	229	208	277	255	213	295	217	316	313	774
163.922	0	447	400	448	230	347	230	207	277	254	214	295	217	315	313	773
164.045	0	448	401	447	231	348	231	208	281	255	215	295	218	315	313	774
164.168	0	446	401	448	231	349	233	209	280	256	214	295	219	315	313	771
164.291	0	446	402	450	232	349	235	208	278	257	214	295	219	315	312	774
164.413	0	446	399	448	231	347	230	208	278	254	213	293	217	314	312	772
164.536	0	445	397	448	229	345	229	208	280	255	214	293	217	313	311	771
164.659	0	445	397	447	230	346	230	206	278	256	212	293	217	313	311	771
164.782	0	445	398	447	230	347	232	207	276	256	212	295	217	313	312	772
164.905	0	445	400	447	232	348	233	207	278	255	213	294	218	313	312	773
165.028	0	446	400	449	231	349	234	208	282	256	214	295	218	314	312	773
165.151	0	445	398	447	230	347	231	207	278	255	214	293	216	313	311	770
165.274	0	445	396	446	229	345	229	205	275	254	210	291	216	310	309	767
165.396	0	444	395	446	229	345	229	205	276	253	212	291	216	310	309	766
165.519	0	444	395	445	229	344	231	205	279	255	211	292	216	310	309	766
165.642	0	444	396	446	230	346	232	205	276	255	212	293	218	311	310	767
165.765	0	443	397	447	230	348	233	205	274	256	212	293	219	310	310	769
165.888	0	443	398	447	230	347	234	206	278	255	212	292	217	312	310	766
166.011	0	443	393	446	227	343	227	205	279	254	210	290	215	309	307	763
166.134	0	443	392	445	228	343	227	204	273	254	210	290	215	308	308	762
166.257	0	442	392	443	227	344	228	203	273	254	209	291	215	307	306	762
166.38	0	441	394	445	228	344	231	204	277	254	210	290	217	307	307	760
166.502	0	442	394	446	227	344	232	203	278	255	212	290	217	307	307	763
166.625	0	442	395	447	228	346	234	204	275	254	210	292	218	309	308	764
166.748	0	441	394	445	227	344	230	204	275	253	209	290	216	307	307	759
166.871	0	440	392	444	227	341	225	203	276	252	209	288	216	305	306	755
166.994	0	442	393	443	227	342	227	203	275	253	209	290	215	305	307	758
167.117	0	442	393	444	228	343	229	202	273	252	208	292	216	307	306	760
167.24	0	443	394	444	228	346	230	203	273	254	210	292	216	307	307	763
167.363	0	442	394	445	229	346	230	204	277	253	211	293	217	308	307	762
167.485	0	443	396	445	229	347	231	204	277	254	211	293	217	308	308	761
167.608	0	441	392	444	227	342	225	203	273	252	208	289	215	306	306	758
167.731	0	441	393	443	227	341	225	202	272	250	207	287	216	305	306	754
167.854	0	442	393	444	227	343	225	203	276	250	209	288	215	305	305	757
167.977	0	441	393	444	228	344	227	202	274	252	210	289	216	307	307	756
168.1	0	442	394	444	229	345	229	203	274	252	209	290	216	307	306	758
168.223	0	443	395	444	229	346	231	204	274	253	210	291	217	309	308	760
168.346	0	442	394	445	228	344	229	204	277	251	210	289	215	307	307	758
168.468	0	442	393	442	227	341	224	204	274	250	209	287	214	306	306	754
168.591	0	443	394	443	227	342	224	202	270	249	207	288	214	306	306	755
168.714	0	442	394	443	227	342	225	202	272	250	209	288	214	306	305	757
168.837	0	442	394	444	229	343	226	204	275	250	210	289	215	307	306	757
168.96	0	441	395	444	228	344	229	203	274	252	209	289	216	307	306	755
169.083	0	443	395	445	230	346	230	204	273	252	209	289	218	308	308	757
169.206	0	443	396	443	229	344	228	204	275	250	210	290	215	309	307	758
169.329	0	444	395	441	228	341	222	204	275	249	209	289	214	308	308	758
169.452	0	443	395	442	227	340	223	203	272	249	209	288	214	307	307	757
169.574	0	444	395	443	228	342	224	203	270	249	208	289	215	307	307	757
169.697	0	443	394	443	229	342	224	203	274	249	210	288	215	307	308	759
169.82	0	445	395	444	229	345	228	204	277	250	210	290	215	309	308	760
169.943	0	445	397	445	229	345	231	205	275	251	211	291	216	310	308	761
170.066	0	444	398	444	228	343	227	205	273	250	209	288	216	308	308	758
170.189	0	445	396	441	228	341	221	205	274	248	209	287	214	308	306	757
170.312	11	445	397	443	229	341	222	204	276	248	211	288	215	307	307	756
170.435	0	444	397	444	229	342	223	204	272	249	209	288	215	307	307	756
170.557	0	446	398	444	230	342	226	204	271	249	210	289	216	308	307	759
170.68	0	447	398	445	230	344	227	206	277	249	212	290	216	310	308	762
170.803	0	447	400	445	232	345	228	206	278	249	212	291	217	309	309	763
170.926	0	446	399	444	229	341	222	206	271	247	210	288	215	309	308	761
171.049	0	447	399	444	229	340	220	204	272	247	210	288	215	307	308	760
171.172	0	447	399	444	229	341	220	205	275	247	211	287	215	308	309	759
171.295	0	446	399	445	230	341	223	206	274	249	212	288	216	308	310	759
171.418	0	447	401	445	229	342	225	205	272	249	211	288	218	308	310	760
171.54	0	448	402	447	231	344	227	206	273	250	212	287	218	310	310	761
171.663	0	447	403	446	232	343	226	206	278	248	212	288	217	311	311	762
171.786	0	449	400	445	229	341	220	205	275	247	211	288	216	310	310	764
171.909	0	449	401	444	230	340	219	205	271	247	212	288	216	311	311	767
172.032	0	449	402	445	229	341	219	205	272	246	211	288	215	310	311	766
172.155	0	451	404	444	230	342	222	205	275	247	213	290	216	312	313	771
172.278	0	451	406	446	232	344	224	205	274	248	214	292	216	314	313	774
172.401	0	452	405	447	234	346	227	206	274	248	214	292	217	316	314	775
172.524	0	452	407	447	233	346	226	208	275	248	213	293	216	315	315	775
172.646	0	452	405	444	232	342	219	208	276	247	214	291	215	313	314	774
172.769	0	451	405	445	231	342	218	207	272	246	214	290	215	314	314	774
172.892	0	452	405	446	231	343	220	207	270	246	214	291	215	314	314	774
173.015	0	453	405	446	233	343	221	207	274	247	215	292	216	315	315	776
173.138	0	453	406	447	233	345	223	209	277	248	216	292	216	316	314	776
173.261	0	452	407	449	234	346	226	209	276	249	216	293	218	315	315	775
173.384	0	453	408	449	233	345	221	209	273	247	215	292	216	314	316	776
173.507	0	453	407	446	233	341	217	208	275	246	215	291	215	314	315	777
173.629	0	453	407	447	232	343	218	209	276	247	215	292	216	314	315	776
173.752	0	453	407	447	233	344	220	209	273	246	215	294	216	315	315	778
173.875	0	453	407	448	232	345	223	209	272	247	215	292	217	315	315	778
173.998	0	453	407	449	233	346	224	209	277	248	217	293	219	316	316	780
174.121	0	454	409	448	234	347	224	210	279	249	218	295	218	317	317	780
174.244	0	452	408	447	233	344	219	209	273	247	215	292	216	315	316	779
174.367	0	452	405	446	232	342	217	209	271	245	215	291	216	313	315	776
174.49	0	452	406	447	231	341	217	207	275	247	215	291	216	314	315	775
174.612	0	451	406	447	231	343	219	207	274	248	215	291	217	314	315	777
174.735	0	452	406	448	232	344	222	208	273	248	215	292	217	316	315	777
174.858	0	453	406	449	233	345	224	207	273	249	216	293	218	315	316	779
174.981	0	453	408	448	233	346	224	208	278	248	217	293	218	316	317	778
175.104	0	452	406	447	231	342	218	209	276	247	215	292	216	314	315	775
175.227	0	452	406	446	231	340	216	207	271	247	213	291	215	313	314	774
175.35	0	452	404	445	231	341	218	207	271	246	213	290	216	312	315	773
175.473	0	452	404	446	231	342	219	207	275	247	214	291	216	313	314	773
175.596	0	452	404	446	232	344	222	207	274	249	215	291	216	313	315	773
175.718	0	453	406	446	232	344	224	207	273	249	214	292	217	314	315	774
175.841	0	453	407	448	232	345	225	207	274	249	214	292	217	314	315	772
175.964	0	452	403	446	230	341	218	207	276	247	213	290	215	312	313	768
176.087	0	451	404	445	229	341	217	205	274	247	213	290	216	312	313	768
176.21	0	453	404	445	228	340	219	206	270	247	212	289	215	311	313	767
176.333	0	452	403	446	230	341	220	206	273	248	212	290	216	312	313	767
176.456	0	452	405	447	230	343	222	206	277	248	213	291	217	313	313	766
176.579	0	452	404	447	231	344	225	205	276	249	214	291	218	312	313	767
176.701	0	451	405	446	230	342	221	206	273	248	212	289	216	310	313	764
176.824	0	452	405	444	228	338	216	205	272	246	211	289	213	311	315	772
176.947	0	453	405	444	228	338	216	205	274	247	210	289	214	311	315	773
177.07	0	453	404	444	228	339	218	204	271	248	211	288	214	311	314	769
177.193	0	453	404	445	228	342	221	204	270	248	211	289	214	312	314	769
177.316	0	453	404	446	230	342	222	205	274	249	211	291	216	311	314	768
177.439	0	454	405	446	230	344	225	206	277	250	212	291	216	312	315	770
177.562	0	453	405	446	229	342	222	207	274	249	211	290	214	311	314	767
177.684	0	453	402	444	229	338	216	205	269	247	209	288	213	310	312	765
177.807	0	452	403	444	227	337	216	204	272	246	210	288	213	308	311	761
177.93	0	450	403	444	227	339	218	204	274	249	210	288	214	308	311	762
178.053	0	452	403	445	229	340	220	204	272	248	210	289	214	309	312	763
178.176	0	452	404	445	229	342	223	204	271	249	210	290	215	309	312	764
178.299	0	453	404	446	231	344	224	206	276	250	212	290	216	311	313	765
178.422	0	454	406	446	229	342	222	205	278	249	212	289	214	309	311	762
178.545	0	452	404	444	229	339	217	206	271	247	210	288	213	308	311	760
178.668	0	453	404	444	228	339	217	205	270	247	209	288	213	308	310	760
178.79	0	453	404	443	228	340	218	204	274	247	211	288	214	307	310	761
178.913	0	452	405	445	228	340	221	204	275	248	211	288	215	307	309	760
179.036	0	451	404	446	229	340	224	204	272	249	210	288	216	307	310	760
179.159	0	454	406	446	230	343	225	206	274	250	211	288	216	309	311	763
179.282	0	453	404	445	229	339	219	204	274	247	210	288	214	308	310	759
179.405	0	453	403	445	229	337	217	205	274	247	210	287	213	307	309	758
179.528	0	452	404	445	229	338	219	205	271	247	209	287	214	307	309	760
179.651	0	454	404	444	229	340	220	204	271	247	210	288	215	307	309	759
179.773	0	453	405	445	229	342	221	206	276	249	211	289	216	308	310	761
179.896	0	453	405	445	230	343	224	205	277	249	211	290	217	309	310	763
180.019	0	452	407	446	230	343	225	206	274	249	210	290	215	309	310	760
180.142	0	454	404	445	229	339	218	206	273	247	210	288	214	307	308	758
180.265	0	451	404	443	228	336	215	204	275	247	210	287	214	304	309	755
180.388	0	453	405	444	229	339	217	204	273	247	210	287	213	306	309	758
180.511	0	454	405	444	229	338	220	204	270	248	209	288	215	305	310	761
180.634	0	454	406	445	228	341	221	205	273	248	210	289	216	307	310	761
180.756	0	454	406	445	230	342	224	206	277	250	211	290	216	308	312	762
180.879	0	454	406	446	230	341	223	206	275	249	211	290	215	308	311	759
181.002	0	453	404	444	228	338	218	205	270	246	209	287	214	305	309	757
181.125	0	454	403	444	228	338	216	204	271	246	208	286	214	305	309	757
181.248	0	454	404	444	229	339	217	204	275	247	210	287	215	305	309	756
181.371	0	452	405	444	228	339	220	204	272	246	209	288	215	304	308	755
181.494	0	453	404	444	230	340	222	204	271	247	209	289	216	306	310	758
181.617	0	454	406	445	230	341	224	206	274	249	212	290	217	307	311	760
181.74	0	454	408	445	230	341	222	205	278	249	212	290	216	307	312	759
181.862	0	454	405	444	229	338	218	206	273	248	210	288	215	306	310	759
181.985	0	454	404	443	229	339	218	204	269	246	209	289	215	306	310	759
182.108	0	454	404	444	228	339	218	205	272	247	211	288	215	305	310	760
182.231	0	454	405	445	229	340	219	206	276	248	210	289	215	305	310	758
182.354	0	454	405	445	229	340	222	205	273	249	210	290	216	306	311	760
182.477	0	455	407	446	232	342	224	205	273	250	211	291	217	308	312	762
182.6	0	455	407	446	230	341	219	205	274	247	211	290	215	306	310	761
182.723	0	455	405	445	229	338	215	206	275	246	210	289	216	306	311	760
182.845	0	454	405	444	229	339	217	204	272	246	210	289	215	306	311	761
182.968	0	455	406	444	229	341	219	206	271	247	210	290	215	306	312	762
183.091	0	454	406	444	230	340	221	206	275	247	212	290	215	307	312	763
183.214	0	456	406	445	231	342	222	206	277	249	213	291	217	308	313	763
183.337	0	456	408	447	231	344	226	207	275	249	213	292	217	309	313	765
183.46	0	456	407	444	230	341	221	207	273	247	211	289	216	306	313	762
183.583	0	455	405	444	231	339	217	206	274	246	211	289	215	305	311	758
183.706	0	455	404	445	230	338	217	206	275	247	212	289	214	305	311	758
183.828	0	454	406	444	229	339	219	205	272	247	210	290	216	305	311	759
183.951	0	455	405	444	230	341	221	206	272	248	211	290	216	306	312	760
184.074	0	455	405	445	230	342	223	206	277	249	213	290	216	307	312	760
184.197	0	456	407	446	231	344	226	206	277	251	213	291	218	308	313	762
184.32	0	456	407	446	231	343	225	207	275	249	213	291	216	307	312	760
184.443	0	456	405	444	229	338	218	207	273	247	212	289	215	304	312	757
184.566	0	455	405	444	229	340	217	206	275	247	212	289	215	305	311	757
184.689	0	456	406	444	229	340	219	206	276	248	212	289	216	305	312	759
184.812	0	456	405	444	230	341	222	206	273	249	212	290	216	306	313	762
184.934	0	456	407	445	230	342	223	206	273	249	212	292	216	307	313	761
185.057	0	456	406	445	232	344	225	207	279	249	214	292	217	308	313	764
185.18	0	456	408	447	232	344	226	208	277	250	214	292	217	308	314	763
185.303	0	456	407	444	230	340	221	206	274	248	212	290	216	306	313	761
185.426	0	457	405	443	229	339	219	207	274	247	212	289	215	306	312	760
185.549	0	455	406	444	229	340	219	207	277	248	212	289	215	305	312	760
185.672	0	455	406	445	230	341	222	208	276	249	212	290	216	307	313	762
185.795	0	456	406	445	230	343	223	207	274	250	211	291	216	307	314	763
185.917	0	456	408	446	231	343	227	207	275	250	212	292	218	308	315	764
186.04	0	458	410	446	232	346	228	208	280	251	214	291	217	309	315	764
186.163	0	456	406	445	229	341	222	208	278	250	213	290	215	306	313	762
186.286	0	456	407	443	229	339	220	206	272	248	211	289	214	305	312	759
186.409	0	456	406	444	228	339	219	205	273	248	211	288	215	305	311	759
186.532	0	455	407	445	229	340	221	206	277	249	211	289	215	305	312	758
186.655	0	456	406	444	229	341	224	206	276	249	211	290	215	306	312	760
186.778	0	457	407	445	230	343	225	206	274	250	211	291	216	306	313	762
186.9	0	457	409	446	231	344	228	206	277	251	212	290	217	307	313	762
187.023	0	455	408	445	230	344	225	208	279	249	212	290	215	306	312	761
187.146	0	454	405	445	229	339	220	207	276	249	210	289	213	304	310	758
187.269	0	455	405	443	228	339	220	206	272	248	209	288	214	303	310	757
187.392	0	455	406	442	227	339	221	205	274	249	209	287	214	303	310	756
187.515	0	454	404	444	228	339	223	205	278	250	210	288	216	304	310	756
187.638	0	454	405	444	229	339	225	205	276	250	210	288	215	304	308	755
187.761	0	455	406	446	230	342	227	205	275	251	210	290	216	305	309	757
187.884	0	455	408	445	230	341	229	207	276	251	211	291	217	305	311	756
188.006	0	454	405	444	227	337	220	205	275	250	209	286	215	302	308	751
188.129	0	454	404	443	228	336	222	204	272	249	208	287	215	301	308	751
188.252	0	454	404	443	228	337	223	204	274	248	208	287	215	302	308	752
188.375	0	454	405	443	228	338	225	204	278	250	210	287	216	303	307	752
188.498	0	454	406	444	229	340	227	205	277	251	210	289	216	303	309	754
188.621	0	454	407	446	229	341	230	205	275	251	211	289	217	303	309	753
188.744	0	453	405	444	228	338	223	204	276	248	209	287	215	301	308	751
188.867	0	453	403	444	226	336	221	203	274	248	207	285	215	300	307	749
188.989	0	454	404	443	227	337	222	203	273	249	207	287	214	301	307	750
189.112	0	453	404	443	229	339	225	202	274	249	208	287	216	302	307	751
189.235	0	455	406	444	229	340	230	204	277	252	210	289	217	302	308	753
189.358	0	454	405	444	227	338	226	204	275	249	208	288	215	301	307	751
189.481	0	453	402	443	226	336	221	204	274	248	207	286	214	299	306	749
189.604	0	453	402	440	225	334	221	203	277	248	207	286	214	299	305	748
189.727	0	454	402	442	227	334	222	201	273	249	206	285	214	299	305	747
189.85	0	453	402	443	226	335	224	201	272	250	206	286	215	299	306	748
189.972	0	453	403	443	226	337	225	201	275	250	206	286	215	300	306	750
190.095	0	453	403	444	228	339	228	204	278	251	208	288	216	299	307	750
190.218	0	454	404	444	228	339	230	203	277	251	208	288	216	301	307	750
190.341	0	453	401	441	225	335	224	202	273	248	206	286	214	298	305	747
190.464	0	452	399	442	225	333	221	201	275	248	205	285	214	298	304	746
190.587	0	451	399	440	225	334	222	200	276	250	205	285	213	298	304	743
190.71	0	452	400	440	225	335	224	200	273	249	205	285	214	298	305	745
190.833	0	453	400	442	225	335	226	199	272	250	204	286	215	298	304	746
190.956	0	453	401	442	227	337	228	201	277	250	207	286	216	299	306	747
191.078	0	453	402	443	226	339	229	201	279	251	208	287	215	299	306	749
191.201	0	453	398	441	225	335	224	201	275	249	205	285	213	296	303	744
191.324	0	451	397	441	224	332	223	199	271	248	203	284	213	296	303	743
191.447	0	451	396	439	223	332	222	198	274	248	204	284	214	294	303	742
191.57	0	452	397	439	224	333	224	198	276	250	203	285	213	295	302	741
191.693	0	451	397	440	224	334	226	198	273	249	203	285	214	296	303	742
191.816	0	451	398	441	224	335	229	198	273	251	204	286	215	297	304	741
191.939	0	450	399	442	225	337	230	198	276	252	204	286	216	296	305	741
192.061	0	451	397	442	223	334	226	198	277	250	203	284	214	294	303	740
192.184	0	450	391	438	222	330	222	196	272	248	201	283	212	292	302	738
192.307	0	449	392	438	221	330	222	195	269	247	200	282	211	292	301	737
192.43	0	450	391	437	221	330	223	195	273	248	200	282	212	291	301	735
192.553	0	450	392	437	221	330	225	194	275	250	200	282	213	292	300	736
192.676	0	450	392	438	222	333	228	194	273	250	200	284	213	293	301	738
192.799	0	450	392	438	223	334	229	195	272	250	201	285	214	293	301	738
192.922	0	450	393	440	224	335	229	197	275	250	201	283	213	293	300	736
193.044	0	448	387	435	220	330	222	194	275	249	200	281	211	290	299	732
193.167	0	449	387	433	219	330	222	193	270	248	198	279	211	288	297	733
193.29	0	448	386	433	218	329	224	191	269	246	197	280	211	288	297	729
193.413	0	447	388	434	219	329	224	192	272	248	197	280	210	288	298	730
193.536	0	448	387	434	219	331	226	192	274	250	197	281	212	289	298	731
193.659	0	448	388	436	220	332	229	192	272	251	198	282	212	289	298	732
193.782	0	447	386	434	219	331	228	191	271	249	197	281	210	288	296	729
193.905	0	447	381	433	217	327	221	190	271	247	197	279	208	286	295	725
194.028	0	445	382	431	217	326	221	188	272	248	195	279	208	285	293	727
194.15	0	445	380	430	216	326	224	187	268	248	194	278	208	284	293	726
194.273	0	445	380	430	217	327	224	188	268	248	194	278	208	285	293	722
194.396	0	445	381	432	217	328	226	189	272	248	194	280	210	285	294	723
194.519	0	446	382	432	218	331	229	190	274	250	197	281	211	287	294	724
194.642	0	445	380	432	216	329	227	188	270	249	194	279	209	285	293	725
194.765	0	443	375	428	215	325	222	187	267	246	192	275	206	282	291	717
194.888	0	443	374	427	214	323	220	185	268	246	191	275	206	281	290	720
195.011	0	442	374	427	214	323	222	184	270	248	191	276	206	280	289	718
195.133	0	440	375	428	214	323	225	183	266	247	190	275	208	279	290	716
195.256	0	442	375	428	214	325	226	183	266	248	190	276	209	280	290	714
195.379	0	444	377	428	216	327	228	185	271	248	192	278	208	283	292	720
195.502	0	444	376	428	214	326	226	184	271	248	193	277	207	283	295	724
195.625	0	443	372	426	212	323	221	182	266	246	189	276	204	281	292	724
195.748	0	443	371	423	212	320	220	182	265	245	189	274	204	280	291	719
195.871	0	442	369	423	212	322	221	182	267	246	189	275	204	280	290	717
195.994	0	442	370	425	212	324	224	182	268	247	189	275	204	280	290	721
196.116	0	442	370	424	213	324	226	181	266	248	190	277	205	281	291	718
196.239	0	443	371	426	213	326	227	183	266	248	190	277	204	282	291	718
196.362	0	441	368	422	212	322	221	180	268	245	189	274	202	278	288	718
196.485	0	440	366	420	210	321	220	180	268	245	187	273	201	278	287	716
196.608	0	440	365	420	209	322	221	178	263	246	187	273	201	277	287	715
196.731	0	439	343	442	211	322	222	178	263	245	186	273	201	277	286	710
196.854	0	440	343	443	212	323	224	179	268	245	188	275	203	279	287	713
196.977	0	440	345	443	211	325	227	181	269	248	190	276	204	279	288	715
197.1	0	441	355	433	210	324	226	180	266	246	188	276	202	278	287	715
197.222	0	439	352	428	209	319	220	178	263	244	186	272	199	276	285	712
197.345	0	438	340	439	208	319	219	177	265	243	185	272	199	274	282	710
197.468	0	437	339	440	207	319	221	176	265	243	184	271	200	273	283	710
197.591	0	438	339	440	208	321	223	175	263	244	185	272	199	273	283	710
197.714	0	438	339	440	209	321	225	177	263	245	185	273	200	274	285	708
197.837	0	438	341	442	210	323	226	178	266	246	188	274	200	277	284	709
197.96	0	438	339	440	209	322	224	178	268	244	186	273	200	274	283	710
198.083	0	438	336	437	207	318	218	176	262	243	185	271	197	271	280	706
198.205	0	437	335	438	207	317	218	175	261	243	183	271	196	271	279	706
198.328	0	437	334	438	207	318	221	175	263	243	184	270	197	272	279	704
198.451	0	437	336	438	207	319	222	175	265	243	184	271	198	272	280	706
198.574	0	437	336	440	208	320	224	176	263	244	185	272	199	273	280	706
198.697	0	437	337	441	209	322	226	177	263	246	186	273	198	273	281	703
198.82	0	436	335	436	207	318	219	176	264	242	185	270	196	270	279	702
198.943	0	436	333	436	206	316	218	174	264	241	184	269	195	270	277	701
199.066	0	435	333	437	206	317	219	174	260	242	183	269	196	268	277	700
199.188	0	436	334	438	207	317	221	174	260	242	183	270	196	269	278	699
199.311	0	438	334	439	207	319	222	175	263	243	185	271	197	270	279	701
199.434	0	437	336	440	208	320	224	176	266	245	187	273	198	272	279	706
199.557	0	438	338	440	209	322	226	177	265	244	187	272	198	273	280	707
199.68	0	438	335	436	207	317	218	175	261	241	185	270	195	270	278	702
199.803	0	438	333	437	206	315	216	174	262	240	185	269	194	269	277	704
199.926	0	437	333	436	207	316	218	175	264	241	184	269	195	269	276	704
200.049	0	437	334	437	206	317	219	174	262	242	185	270	196	269	277	705
200.172	0	438	336	437	207	319	221	175	261	242	186	271	196	270	279	705
200.294	0	442	341	438	209	319	223	177	266	243	188	272	196	274	283	715
200.417	0	443	343	440	210	321	225	178	268	244	190	272	196	275	284	718
200.54	0	443	340	438	208	319	221	177	264	243	187	271	195	273	282	720
200.663	0	443	338	435	207	315	216	175	261	241	187	269	193	272	279	715
200.786	0	442	337	435	207	315	216	176	265	241	187	269	193	272	280	716
200.909	0	443	337	436	207	317	218	176	265	242	188	270	194	272	280	718
201.032	0	442	339	438	208	318	221	176	264	242	188	271	195	272	281	719
201.155	0	442	340	438	209	319	223	178	264	243	189	273	195	274	283	718
201.277	0	445	342	441	210	322	225	180	269	245	191	274	197	275	284	719
201.4	0	444	343	439	210	320	221	180	270	244	190	272	195	273	282	719
201.523	0	443	339	436	208	314	216	177	266	241	189	271	194	271	279	714
201.646	0	442	340	438	208	315	217	178	267	242	190	271	196	269	279	710
201.769	0	443	341	439	208	317	217	179	269	243	190	272	196	271	280	716
201.892	0	444	342	440	209	318	220	179	269	244	191	273	196	272	282	716
202.015	0	441	342	441	210	318	222	179	268	244	192	272	198	272	283	716
202.138	0	442	347	443	213	322	224	181	268	246	191	274	200	271	284	716
202.26	0	443	346	441	210	320	222	180	271	243	191	273	199	270	284	718
202.383	0	444	344	439	209	316	216	179	270	243	190	271	198	269	282	718
202.506	0	444	344	440	209	316	217	178	267	241	190	271	198	268	282	716
202.629	0	440	344	441	210	316	217	179	267	243	189	269	199	267	283	706
202.752	0	444	346	442	209	318	219	180	270	244	190	272	200	268	284	715
202.875	0	442	346	444	211	318	222	181	271	245	191	272	201	271	286	715
202.998	0	436	347	445	215	320	225	182	269	246	191	271	203	272	289	716
203.121	0	438	358	435	212	319	223	180	269	245	190	269	205	269	289	713
203.244	0	429	343	444	213	312	216	181	269	243	189	265	204	271	286	701
203.366	0	426	340	445	212	311	217	179	269	244	187	265	204	269	285	698
203.489	0	424	339	444	212	310	218	177	265	243	186	265	205	271	283	698
203.612	0	429	342	444	211	312	220	178	266	244	185	268	205	270	289	702
203.735	0	441	352	446	208	316	223	178	270	245	187	272	205	269	290	717
203.858	0	441	352	448	211	319	224	179	272	246	189	271	206	269	290	712
203.981	0	442	366	438	211	321	226	179	270	247	189	275	207	268	294	717
204.104	0	445	376	424	209	317	218	178	268	244	187	274	204	268	292	719
204.227	0	446	373	423	207	315	216	179	270	244	187	271	204	268	292	720
204.349	0	420	358	433	220	316	217	177	268	246	191	285	202	305	298	730
204.472	0	446	369	435	209	316	220	177	268	246	191	282	204	280	296	740
204.595	0	449	377	425	209	322	222	177	268	246	188	278	206	276	294	735
204.718	0	439	377	425	213	322	226	179	273	248	190	278	206	277	296	737
204.841	0	451	389	426	211	324	226	179	273	249	191	284	206	275	299	747
204.964	0	454	384	423	211	319	218	177	269	245	187	279	203	274	292	747
205.087	0	455	382	421	209	318	217	176	269	244	187	277	202	272	291	746
205.21	0	454	378	421	209	318	217	178	272	244	188	276	202	269	290	748
205.332	0	454	378	423	209	320	219	178	271	246	188	276	203	267	289	744
205.455	0	454	379	424	210	321	222	178	269	247	188	277	204	268	290	745
205.578	0	455	380	425	210	323	225	180	270	247	189	277	204	269	289	747
205.701	1	449	379	427	212	323	225	182	276	247	191	274	205	270	291	745
205.824	0	444	375	424	209	319	219	180	273	246	188	271	204	263	291	740
205.947	0	449	376	422	207	317	216	178	267	245	186	272	203	263	289	740
206.07	0	452	377	423	206	318	217	179	269	245	187	271	203	262	290	738
206.193	0	449	375	423	208	319	218	179	273	245	188	272	204	263	290	742
206.316	0	450	377	425	208	321	221	179	272	247	189	274	204	263	291	740
206.438	0	451	379	425	209	322	224	180	270	247	188	275	203	264	292	744
206.561	0	453	384	425	210	325	227	180	273	247	190	278	204	265	293	743
206.684	0	454	382	423	209	321	219	180	276	245	188	275	202	264	292	743
206.807	0	453	377	421	207	318	216	179	271	244	187	275	201	261	290	740
206.93	0	453	375	420	206	318	217	178	267	244	186	274	202	261	290	740
207.053	0	452	375	421	206	321	218	177	270	245	187	274	202	260	290	734
207.176	0	449	373	422	207	321	220	179	274	246	188	275	203	261	292	736
207.299	0	452	378	423	208	324	223	180	274	247	189	279	203	264	292	738
207.421	0	454	379	425	211	327	225	181	272	248	189	279	203	264	293	742
207.544	0	452	376	422	207	322	218	179	272	245	189	276	202	263	291	735
207.667	0	451	373	420	207	319	216	180	272	245	187	274	202	261	290	734
207.79	0	450	372	422	206	319	217	178	269	245	187	274	202	260	290	734
207.913	0	450	360	434	207	320	219	177	268	245	186	273	203	260	288	726
208.036	0	450	349	445	207	322	222	178	270	245	188	273	205	260	289	726
208.159	0	451	362	435	207	323	224	179	274	248	190	273	205	262	290	729
208.282	0	451	373	425	206	322	224	179	271	247	188	273	204	261	290	726
208.404	0	449	369	421	204	317	217	176	267	245	186	269	202	258	287	720
208.527	0	449	356	431	203	316	216	174	268	244	185	270	203	258	287	720
208.65	0	449	346	443	204	318	218	174	270	245	185	270	203	258	287	721
208.773	0	449	346	444	205	319	221	174	268	246	185	270	204	258	287	719
208.896	0	449	348	445	205	319	223	175	267	247	185	271	205	259	287	720
209.019	0	450	347	446	206	322	225	177	271	248	188	271	205	259	288	720
209.142	0	448	357	434	204	318	222	176	272	247	186	270	204	257	287	719
209.265	0	446	343	443	203	315	217	174	266	245	184	267	202	255	283	712
209.388	0	444	342	443	202	314	217	172	264	244	182	267	203	254	282	708
209.51	0	443	342	443	202	316	217	171	267	244	182	266	204	253	282	702
209.633	0	445	344	444	203	317	221	171	270	246	183	269	203	254	284	710
209.756	0	446	345	446	204	318	224	173	268	246	182	270	204	256	285	708
209.879	0	446	347	446	205	321	227	175	268	248	185	270	205	258	286	708
210.002	0	448	348	445	204	320	222	175	272	247	186	270	204	257	287	714
210.125	0	446	344	442	203	315	217	173	270	245	184	268	202	256	285	716
210.248	0	444	342	441	202	315	219	172	265	245	183	266	203	254	283	707
210.371	0	444	343	443	203	315	219	172	265	245	182	267	203	254	284	704
210.493	0	444	341	443	204	318	221	173	269	246	184	268	203	255	284	705
210.616	0	444	344	445	205	318	225	174	269	247	185	268	204	256	284	708
210.739	0	442	345	446	205	321	227	175	268	248	184	270	205	256	285	704
210.862	0	444	344	443	204	318	221	174	268	245	184	269	204	255	285	703
210.985	0	444	343	441	204	315	218	173	270	245	184	267	203	255	284	706
211.108	0	443	342	442	203	316	218	172	268	245	184	266	203	255	283	706
211.231	0	442	341	443	204	316	220	172	265	245	183	268	204	255	283	701
211.354	0	444	342	444	205	318	223	173	267	246	184	267	204	257	284	699
211.476	0	443	343	445	206	319	225	175	272	247	186	269	205	257	285	704
211.599	0	444	344	446	205	320	226	176	271	248	186	270	205	257	285	703
211.722	0	443	341	442	204	316	219	173	264	244	184	267	203	255	283	700
211.845	0	443	340	442	204	313	217	171	267	244	184	267	204	255	283	698
211.968	0	442	340	442	205	315	219	173	269	245	184	267	205	254	283	697
212.091	0	442	340	444	204	316	222	173	267	246	185	268	205	256	283	699
212.214	0	444	341	444	205	318	224	173	266	247	185	269	204	257	286	703
212.337	0	444	343	446	207	320	226	175	270	247	187	271	205	258	287	701
212.46	0	445	347	446	207	322	228	176	274	249	189	273	205	259	289	708
212.582	0	445	343	442	207	318	220	175	267	246	187	269	204	258	286	705
212.705	0	444	342	443	205	316	218	174	265	245	185	268	204	257	285	703
212.828	0	443	340	443	205	316	219	174	267	244	186	269	204	257	284	703
212.951	0	444	341	443	206	317	221	174	270	245	186	270	205	258	285	703
213.074	0	444	343	445	206	319	224	175	268	246	188	272	205	259	286	704
213.197	0	446	343	446	208	321	226	176	268	247	188	272	206	260	286	703
213.32	0	444	345	447	208	322	228	177	272	248	191	272	207	261	287	706
213.443	0	444	341	442	206	318	220	177	272	246	188	271	206	259	288	707
213.565	0	447	342	442	206	317	219	174	267	245	188	270	204	261	287	715
213.688	0	446	343	443	208	317	219	175	266	245	188	270	203	262	288	711
213.811	0	446	342	443	208	319	222	175	270	245	190	271	205	261	287	713
213.934	0	447	342	443	209	321	224	176	271	247	189	272	205	263	289	714
214.057	0	447	344	444	209	322	226	177	269	247	190	273	206	263	289	718
214.18	0	448	345	445	209	322	226	177	268	247	190	273	205	264	289	712
214.303	0	446	342	442	208	318	219	176	271	244	190	270	203	261	287	714
214.426	0	446	341	441	207	317	219	175	269	245	189	270	205	261	287	717
214.548	0	445	340	442	207	318	220	174	266	245	188	270	204	261	287	712
214.671	0	448	343	441	208	318	222	175	267	245	189	272	204	263	289	713
214.794	0	449	345	443	209	322	225	177	273	246	191	275	204	265	290	722
214.917	0	451	348	444	210	324	226	178	274	248	193	277	204	266	292	722
215.04	0	451	346	443	209	322	224	178	270	246	190	275	203	266	291	723
215.163	0	450	343	440	208	318	218	176	268	243	189	272	203	263	288	718
215.286	0	448	342	440	209	319	217	175	271	244	189	273	202	263	287	718
215.409	0	448	341	440	209	319	219	175	269	244	189	273	203	264	288	722
215.532	0	448	340	441	210	320	221	175	266	245	189	273	204	264	288	718
215.654	0	448	342	443	209	321	224	177	269	246	190	273	204	264	289	715
215.777	0	448	343	443	212	323	226	179	273	246	193	274	205	265	289	719
215.9	0	447	342	442	210	319	222	178	270	246	190	272	205	263	288	717
216.023	0	447	339	440	208	316	217	175	265	243	189	271	204	263	287	714
216.146	0	447	340	440	209	318	217	175	266	242	189	272	204	262	287	712
216.269	0	447	338	441	209	319	219	174	269	244	189	272	204	264	287	716
216.392	0	448	340	441	211	321	221	175	266	245	191	273	205	266	287	718
216.515	0	448	341	443	211	322	223	176	266	246	191	273	205	267	289	715
216.637	0	448	341	443	211	323	224	177	270	246	191	274	206	266	290	715
216.76	0	447	337	440	209	317	217	175	270	243	191	273	204	263	288	716
216.883	0	448	336	439	209	318	217	175	266	244	190	272	203	264	288	718
217.006	0	448	337	440	210	320	218	175	265	243	190	272	204	264	288	716
217.129	0	448	338	441	212	321	219	175	267	244	191	273	205	266	289	716
217.252	0	449	339	442	212	323	220	176	270	246	192	274	204	267	290	722
217.375	0	450	341	443	213	323	224	177	268	246	193	276	205	268	292	724
217.498	0	449	342	443	213	325	224	178	268	246	194	275	206	268	291	723
217.62	0	448	340	441	211	319	216	176	268	243	192	273	205	265	289	719
217.743	0	450	338	439	211	319	214	175	268	244	192	274	204	266	290	721
217.866	0	450	339	440	211	319	217	175	264	244	191	274	204	268	289	722
217.989	0	450	339	441	212	320	219	175	266	245	192	275	205	267	290	721
218.112	0	451	339	442	212	322	220	178	269	246	193	275	205	269	291	722
218.235	0	450	341	443	214	324	222	178	271	246	195	277	206	270	291	723
218.358	0	450	343	444	214	323	225	178	269	247	193	276	207	270	292	723
218.481	0	451	340	441	212	319	216	177	267	243	193	274	206	268	291	722
218.604	0	451	339	440	213	317	214	176	269	243	192	273	205	267	291	726
218.726	0	451	340	439	212	319	215	177	268	245	193	274	205	269	291	724
218.849	0	453	341	440	212	321	218	176	266	244	193	276	204	269	291	729
218.972	0	453	341	442	213	322	219	177	268	246	194	276	205	270	292	728
219.095	0	452	341	442	215	323	221	179	272	246	196	277	206	271	293	730
219.218	0	456	346	443	215	325	223	181	272	248	196	278	207	274	298	739
219.341	0	457	344	441	214	321	218	179	267	245	195	275	204	273	295	741
219.464	0	456	341	439	212	318	215	178	268	243	194	274	204	271	293	734
219.587	0	454	339	439	213	319	216	179	270	245	195	275	204	270	293	736
219.709	0	453	340	440	213	319	217	178	268	246	195	274	204	271	292	733
219.832	0	455	340	442	213	321	218	179	268	246	195	275	205	272	293	734
219.955	0	456	343	444	215	323	221	180	271	247	196	276	206	273	294	735
220.078	0	456	345	444	215	323	223	182	275	248	198	276	206	273	295	739
220.201	0	454	342	442	213	319	218	180	271	246	195	274	205	270	293	732
220.324	0	455	341	440	213	316	214	179	266	245	194	275	204	270	292	736
220.447	0	455	341	439	211	317	215	178	269	244	194	273	205	270	293	733
220.57	0	457	342	440	214	319	216	178	271	245	195	274	206	271	294	738
220.692	0	457	344	442	213	320	219	179	269	247	194	276	205	271	294	738
220.815	0	457	344	443	214	321	221	180	269	247	195	275	206	273	293	736
220.938	0	458	346	444	215	323	223	182	273	248	197	277	206	273	295	738
221.061	0	456	346	444	215	323	223	183	276	248	198	277	207	272	295	738
221.184	0	454	342	442	212	317	215	181	269	245	195	272	205	268	293	731
221.307	0	456	342	440	212	317	213	180	268	245	194	273	205	269	292	728
221.43	0	457	342	441	212	318	216	180	271	246	194	274	206	270	292	732
221.553	0	456	342	441	213	318	218	180	272	247	195	274	206	271	292	733
221.676	0	457	343	443	213	320	221	180	270	248	195	275	207	271	293	733
221.798	0	457	345	444	214	322	224	182	271	247	197	276	208	273	293	731
221.921	0	458	347	447	216	325	226	183	276	250	198	277	209	274	295	732
222.044	0	457	344	443	215	320	219	183	274	247	197	275	207	272	293	730
222.167	0	455	341	440	214	318	216	181	268	246	196	273	206	270	290	729
222.29	0	454	341	441	212	317	216	181	268	245	195	272	207	270	291	721
222.413	0	456	342	441	214	318	218	181	274	246	196	275	208	272	292	728
222.536	0	457	345	442	215	321	220	181	273	248	196	276	209	273	294	730
222.659	0	458	345	445	216	324	224	183	271	249	197	277	208	275	295	732
222.781	0	459	347	445	217	324	226	184	273	248	199	278	208	275	295	733
222.904	0	458	345	442	216	320	217	183	275	246	198	275	207	273	293	733
223.027	0	457	343	440	214	319	216	182	272	246	196	274	208	272	293	732
223.15	0	457	342	441	215	319	217	182	269	246	196	274	207	274	293	733
223.273	0	456	343	442	215	320	219	183	271	247	196	275	208	273	293	728
223.396	0	457	344	443	215	322	221	184	274	248	198	277	208	275	294	734
223.519	0	458	347	444	217	324	224	184	274	249	198	277	209	276	295	733
223.642	0	459	348	445	217	325	226	184	272	250	199	278	209	276	296	737
223.764	0	458	344	442	216	321	218	184	273	246	198	275	208	275	294	729
223.887	0	457	342	440	215	319	215	184	274	246	198	275	207	275	294	733
224.01	0	455	342	441	215	319	217	183	270	246	197	274	208	273	293	730
224.133	0	455	343	442	215	321	218	182	268	247	196	274	209	274	294	730
224.256	0	457	347	443	216	323	221	184	272	247	198	277	208	277	296	739
224.379	0	458	348	445	218	325	223	185	275	249	199	278	210	279	297	740
224.502	0	458	348	444	219	325	225	187	274	249	200	279	210	280	296	741
224.625	0	457	344	442	217	321	217	185	271	247	198	277	209	277	295	733
224.748	0	457	343	440	216	320	216	184	272	246	199	275	208	276	294	732
224.87	0	454	342	441	215	320	217	185	273	247	198	276	209	275	294	731
224.993	0	456	343	442	216	322	219	184	270	247	198	277	209	278	294	736
225.116	0	459	347	442	219	325	221	186	271	248	199	280	209	280	296	737
225.239	0	459	348	444	219	326	224	187	276	249	201	281	210	281	297	738
225.362	0	457	346	441	219	324	220	186	275	248	201	279	209	280	297	737
225.485	0	459	344	440	218	321	216	185	269	246	199	277	209	279	296	741
225.608	0	458	344	441	218	321	216	184	270	245	200	278	210	279	296	738
225.731	0	458	344	442	218	323	217	185	273	247	200	278	209	280	296	741
225.853	0	459	345	442	218	325	220	185	273	248	202	279	210	281	296	739
225.976	0	458	346	444	220	324	223	186	271	248	201	279	211	281	296	739
226.099	0	459	348	445	220	327	224	188	273	248	202	281	211	282	299	742
226.222	0	459	346	442	220	324	217	187	278	246	202	283	209	281	297	745
226.345	0	459	345	441	218	322	215	187	274	246	201	281	209	280	297	742
226.468	0	460	345	442	218	322	216	186	269	246	200	280	209	281	297	741
226.591	0	460	344	442	219	323	216	187	272	245	201	279	210	282	297	742
226.714	0	459	346	443	220	325	219	188	274	248	202	280	210	282	297	743
226.836	0	458	347	445	220	327	222	188	273	248	203	280	211	283	298	743
226.959	0	462	350	445	221	327	225	189	272	249	204	282	211	284	300	746
227.082	0	460	348	442	221	325	217	189	273	246	203	279	209	284	299	745
227.205	0	461	358	430	219	322	215	189	274	245	203	279	210	283	298	749
227.328	0	461	346	442	221	323	215	188	270	246	202	280	210	283	298	746
227.451	0	461	346	443	222	325	217	188	269	246	202	280	210	283	299	746
227.574	0	462	349	444	221	327	219	190	273	246	204	281	211	284	298	747
227.697	0	461	349	446	222	328	222	191	275	247	204	281	212	285	299	746
227.82	0	459	348	447	222	328	223	191	273	249	204	280	212	283	299	747
227.942	0	460	357	432	220	323	216	191	270	245	203	280	211	283	299	744
228.065	0	461	347	443	221	323	214	190	273	245	204	281	210	283	299	747
228.188	0	462	348	444	221	324	216	191	273	246	204	281	211	284	300	747
228.311	0	462	349	444	221	327	218	191	271	247	204	282	212	285	300	748
228.434	0	463	351	445	223	328	221	192	272	247	205	283	212	286	301	750
228.557	0	464	352	447	224	329	224	193	277	248	206	283	213	288	302	754
228.68	0	463	373	424	223	328	222	193	276	248	205	282	211	285	301	751
228.803	0	463	370	422	222	324	216	191	270	245	203	280	211	284	300	754
228.925	0	463	359	432	220	324	215	191	270	245	204	279	211	284	300	750
229.048	0	464	349	444	221	325	215	192	274	245	204	280	211	285	300	750
229.171	0	464	350	445	221	326	218	191	273	247	204	281	212	284	300	752
229.294	0	464	362	435	222	327	221	192	272	247	205	282	212	285	302	753
229.417	0	463	352	447	222	328	224	192	272	247	205	282	214	285	302	751
229.54	0	464	372	423	221	326	218	192	275	246	203	280	211	283	301	752
229.663	0	462	369	421	219	323	214	191	272	245	202	280	210	282	299	750
229.786	0	463	360	433	220	323	215	191	268	245	201	279	210	282	299	751
229.908	0	463	349	444	220	325	216	191	271	245	202	279	211	283	300	752
230.031	0	464	350	445	221	325	219	191	274	246	204	279	211	284	301	754
230.154	0	464	350	446	221	328	222	192	273	247	205	281	212	285	302	754
230.277	0	465	363	437	221	329	225	192	273	248	204	281	212	285	303	756
230.4	0	462	371	423	221	326	218	191	273	246	203	280	211	285	300	754
230.523	0	462	359	432	218	324	215	191	275	245	204	278	210	283	300	756
230.646	0	462	348	444	220	324	216	190	271	246	203	279	211	283	301	753
230.769	0	462	348	445	219	325	217	191	269	246	203	278	211	283	300	752
230.892	0	462	349	446	220	326	220	192	273	246	203	279	212	284	302	754
231.014	0	463	351	447	221	327	222	191	274	247	205	281	212	285	302	757
231.137	0	463	364	436	221	329	223	191	272	247	205	280	211	285	302	758
231.26	0	462	360	433	220	324	216	191	269	246	202	278	210	283	301	756
231.383	0	462	350	444	220	324	215	191	272	245	203	279	211	283	300	756
231.506	0	463	349	444	219	325	217	192	274	246	203	278	209	282	300	755
231.629	11	460	349	445	219	326	219	191	271	247	204	279	212	283	302	756
231.752	0	461	351	448	220	327	222	191	270	247	204	279	212	284	303	758
231.875	0	463	354	448	221	329	223	193	275	247	206	282	212	286	303	761
231.997	0	462	377	427	222	329	222	192	277	248	205	282	212	286	303	759
232.12	0	461	373	423	220	325	216	192	270	245	203	279	210	284	301	761
232.243	0	460	361	434	219	325	215	191	270	245	203	279	210	284	301	757
232.366	0	461	361	435	220	326	216	192	273	246	203	279	210	284	301	757
232.489	0	460	351	446	220	327	220	192	272	247	203	280	211	284	301	757
232.612	0	458	351	447	220	327	221	192	271	248	203	280	212	283	301	756
232.735	0	461	354	449	221	329	224	192	272	248	204	280	213	286	302	759
232.858	0	459	365	439	221	329	224	193	276	248	205	281	213	285	303	758
232.98	0	459	374	424	220	326	218	192	273	247	203	280	212	283	301	755
233.103	0	462	376	424	219	327	217	192	269	245	202	282	211	285	302	758
233.226	0	462	376	424	221	329	218	191	272	245	203	284	210	285	301	759
233.349	0	462	365	436	221	330	220	192	276	246	204	283	210	285	301	759
233.472	0	462	377	425	220	330	223	192	274	248	204	284	211	287	303	763
233.595	0	463	369	437	223	332	225	193	273	249	204	285	211	288	306	771
233.718	0	464	378	426	220	331	221	193	275	247	204	284	209	288	304	766
233.841	0	464	376	424	220	328	217	192	275	246	203	282	208	286	303	764
233.964	0	462	376	425	220	327	217	192	271	245	203	281	208	286	302	765
234.086	0	462	376	426	220	329	218	193	270	247	202	281	209	285	302	763
234.209	0	461	376	426	222	330	221	193	273	247	202	281	210	286	301	762
234.332	0	461	367	438	222	331	224	194	276	248	203	281	211	286	301	762
234.455	0	461	380	429	223	331	226	194	274	249	203	282	212	286	302	760
234.578	0	460	380	428	222	332	222	194	273	247	203	280	211	285	300	758
234.701	0	459	376	426	221	327	217	194	274	246	202	278	210	284	299	753
234.824	0	458	377	426	221	327	217	194	275	245	201	279	210	283	299	756
234.947	0	461	378	428	222	329	219	193	270	246	202	281	210	286	300	762
235.069	0	462	379	428	222	330	221	193	271	247	202	282	210	286	302	765
235.192	0	461	381	428	223	332	223	195	275	248	203	283	210	288	303	766
235.315	0	462	381	429	224	334	226	196	277	249	205	284	211	289	304	766
235.438	0	462	382	431	224	334	226	196	274	249	204	283	211	289	304	764
235.561	0	462	379	427	223	330	218	195	271	245	203	280	208	285	302	761
235.684	0	461	378	427	222	330	217	195	275	246	203	279	210	286	301	761
235.807	0	461	380	428	224	330	219	195	274	246	204	279	210	287	301	760
235.93	0	461	380	429	224	331	222	196	272	247	203	281	210	287	301	762
236.052	0	462	382	431	224	333	225	197	273	247	204	282	212	287	301	762
236.175	0	461	382	432	224	334	227	197	278	250	205	282	213	287	302	761
236.298	0	463	385	433	225	335	226	197	277	249	205	282	212	287	303	762
236.421	0	463	384	430	224	331	220	196	272	246	204	282	210	287	302	763
236.544	0	465	382	430	222	331	219	197	273	245	205	281	210	287	302	763
236.667	0	464	382	430	223	331	220	197	276	246	205	282	210	288	302	763
236.79	0	463	384	431	224	333	223	197	274	247	206	283	212	287	302	763
236.913	0	464	386	433	225	334	225	197	273	248	205	285	212	288	304	764
237.036	0	465	388	433	226	336	227	198	276	248	206	285	213	290	304	769
237.158	0	464	388	434	226	335	226	200	280	248	207	284	211	291	304	766
237.281	0	464	387	430	224	332	220	199	275	247	206	282	210	288	303	769
237.404	0	469	390	431	223	331	220	197	271	246	204	284	208	294	304	789
237.527	0	467	388	432	224	332	220	198	273	246	205	284	209	295	304	788
237.65	0	469	389	433	225	332	222	199	277	247	206	284	209	294	303	788
237.773	0	470	390	433	224	333	224	198	277	247	206	286	208	295	304	795
237.896	0	470	393	435	227	336	228	199	278	248	208	288	207	296	304	797
238.019	0	469	391	435	226	334	226	201	280	248	208	286	208	294	302	792
238.141	0	467	390	431	224	331	219	200	280	247	206	282	205	293	302	792
238.264	0	469	391	431	224	330	219	198	274	246	204	284	204	293	299	801
238.387	0	467	388	432	224	330	219	199	273	246	205	282	206	294	298	797
238.51	0	460	387	433	226	330	222	201	277	247	206	280	209	297	302	785
238.633	0	464	394	434	225	333	224	201	279	248	205	284	208	288	306	787
238.756	0	469	398	435	227	336	227	200	277	248	206	289	208	293	305	796
238.879	0	470	398	433	227	336	224	200	277	247	205	288	207	292	304	795
239.002	0	470	396	432	226	332	219	199	280	245	205	286	206	290	301	794
239.124	0	469	393	431	226	332	219	200	279	247	206	283	206	289	300	791
239.247	0	466	389	431	225	332	220	200	275	247	204	283	208	288	302	786
239.37	0	468	392	432	225	335	222	200	275	246	205	285	208	289	303	791
239.493	0	469	392	433	226	336	224	202	278	247	207	284	209	290	304	788
239.616	0	466	390	434	225	336	226	201	279	249	206	284	210	288	304	780
239.739	0	466	390	430	223	333	222	200	275	246	206	283	208	286	303	780
239.862	0	468	392	430	223	333	218	199	274	245	204	285	207	288	303	784
239.985	0	468	391	431	224	333	218	199	276	245	204	284	207	287	303	783
240.108	0	469	390	431	224	334	222	200	276	246	205	285	206	288	303	786
240.23	0	467	391	430	225	336	223	199	274	247	205	285	208	288	304	788
240.353	0	468	392	433	225	336	225	199	274	247	205	285	210	289	304	786
240.476	0	467	393	434	225	338	227	201	280	248	207	285	209	287	305	784
240.599	0	467	391	431	224	335	222	200	277	246	205	285	208	287	303	782
240.722	0	467	389	429	223	333	219	199	273	245	204	282	207	285	302	781
240.845	0	466	388	430	222	334	219	199	274	245	204	282	207	285	301	782
240.968	0	466	388	431	223	334	220	200	277	245	205	282	208	285	301	780
241.091	0	466	388	432	223	336	223	199	275	247	205	285	208	286	302	781
241.213	0	467	391	432	224	337	225	200	275	247	205	285	209	287	303	783
241.336	0	467	391	434	225	339	228	200	276	248	206	285	210	287	303	782
241.459	0	466	390	431	223	335	223	200	279	246	206	283	207	286	303	783
241.582	0	466	389	430	222	333	219	199	276	246	205	283	207	285	302	780
241.705	0	466	389	431	223	334	221	199	272	246	204	282	207	286	302	780
241.828	0	466	387	430	223	335	221	199	274	245	204	282	208	285	301	779
241.951	0	466	388	432	223	336	224	200	277	247	205	282	208	285	301	777
242.074	0	463	388	434	224	336	226	200	276	248	205	281	211	284	301	769
242.196	0	463	389	435	225	338	228	200	275	249	205	283	211	285	302	770
242.319	0	464	387	433	223	335	222	200	275	245	205	281	209	284	300	770
242.442	0	464	387	432	222	334	220	199	277	246	205	281	209	283	300	767
242.565	0	463	385	433	222	334	220	198	273	246	204	280	210	282	299	764
242.688	0	462	387	432	223	335	222	197	272	246	202	280	210	283	300	767
242.811	0	465	387	434	224	335	224	198	275	246	204	281	210	286	301	770
242.934	0	464	388	435	226	337	227	199	278	248	205	282	211	286	301	770
243.057	0	463	390	436	224	339	228	200	276	248	205	283	211	285	302	770
243.18	0	463	386	431	223	334	223	199	272	245	204	280	209	283	300	769
243.302	0	462	386	431	221	331	219	198	274	244	203	279	209	282	300	767
243.425	0	462	386	431	223	333	220	198	276	245	203	281	209	283	301	770
243.548	0	463	387	432	223	334	222	198	272	246	203	281	209	284	300	770
243.671	0	464	387	433	224	335	224	197	272	247	202	281	210	285	301	770
243.794	0	463	387	434	224	337	227	198	276	246	204	282	210	285	302	769
243.917	0	462	391	434	225	338	227	199	279	249	205	284	211	284	303	767
244.04	0	463	389	432	224	335	223	199	275	246	203	285	208	283	302	769
244.163	0	463	386	430	222	333	220	198	272	244	202	282	207	283	300	766
244.285	0	463	387	431	223	334	218	198	275	244	202	282	208	283	300	766
244.408	0	463	387	430	224	335	220	198	275	245	202	282	208	282	301	765
244.531	0	463	388	431	224	336	223	198	272	246	202	285	208	284	302	770
244.654	0	465	392	432	225	337	225	199	273	246	203	286	208	286	302	774
244.777	0	465	391	433	225	338	226	199	277	246	204	285	208	285	301	771
244.9	0	462	388	431	223	335	221	200	276	245	203	281	207	283	300	765
245.023	0	459	386	432	223	332	219	198	270	244	202	279	208	281	298	765
245.146	0	461	387	432	223	333	220	198	270	244	201	280	208	282	299	764
245.268	0	463	390	431	224	336	220	197	273	244	202	281	207	283	300	770
245.391	0	463	389	432	224	334	223	198	275	246	203	281	208	285	301	769
245.514	0	463	390	434	224	337	226	199	273	247	202	282	209	286	302	771
245.637	0	462	391	434	225	336	227	199	272	246	202	281	209	285	301	766
[truncated: 693 more rows]

## Sheet: D850
	SNR :	40	33	45	39	37	47	36	36	45	41	37	37	37	35	35
Time	Marker	ch1	ch2	ch3	ch4	ch5	ch6	ch7	ch8	ch9	ch10	ch11	ch12	ch13	ch14	ch15
0.24576	0	294	361	363	225	323	226	176	274	245	179	266	227	245	331	697
0.36864	0	294	361	363	225	323	226	176	274	245	179	266	227	245	331	697
0.49152	0	298	370	365	226	313	222	177	275	249	177	266	226	251	336	710
0.6144	0	302	368	354	228	310	221	177	279	248	178	265	229	254	335	717
0.73728	0	303	371	353	229	309	221	179	283	249	179	268	231	256	336	716
0.86016	0	306	385	365	229	314	223	181	282	251	180	269	232	259	339	727
0.98304	0	306	394	371	228	312	218	179	280	250	178	267	228	257	336	724
1.10592	0	305	392	368	227	308	212	178	283	249	179	266	226	257	334	722
1.2288	0	306	393	368	227	308	215	180	285	251	179	267	226	257	334	721
1.35168	0	307	394	369	228	309	218	181	284	253	179	268	227	257	334	721
1.47456	0	307	395	372	229	310	220	181	282	254	179	268	229	259	335	724
1.59744	0	307	396	373	229	312	225	182	284	252	179	267	229	258	337	724
1.72032	0	307	391	369	226	307	215	178	285	251	179	265	226	255	334	719
1.8432	0	308	393	369	227	308	215	178	283	252	178	267	226	256	335	723
1.96608	0	308	395	369	227	310	217	179	283	252	178	268	227	258	337	725
2.08896	0	309	396	371	229	311	220	180	286	253	179	269	228	260	338	727
2.21184	0	309	399	374	230	313	223	182	287	254	180	270	230	261	338	730
2.33472	0	308	397	374	229	313	223	181	285	254	180	269	228	259	338	728
2.4576	0	307	393	369	227	309	216	178	283	252	178	267	226	256	336	726
2.58048	0	306	393	368	227	309	218	178	285	253	178	265	226	255	335	719
2.70336	0	306	395	370	229	309	219	179	288	254	178	267	227	258	336	725
2.82624	0	307	396	372	228	310	221	179	285	254	179	267	228	258	337	727
2.94912	0	306	398	375	228	313	224	180	284	255	178	267	230	257	337	729
3.072	0	306	395	370	226	310	221	178	285	253	177	267	227	257	339	732
3.19488	0	311	402	364	226	308	216	177	288	253	177	272	223	258	343	742
3.31776	0	315	406	366	229	310	219	177	287	253	176	278	222	262	343	752
3.44064	0	314	400	366	229	310	220	178	285	254	177	278	224	261	342	750
3.56352	0	313	399	366	229	312	222	179	288	253	178	278	225	262	344	754
3.6864	0	312	399	369	229	315	225	179	290	254	178	278	224	263	344	755
3.80928	0	311	392	364	227	310	217	176	287	254	176	277	222	259	340	751
3.93216	0	309	391	364	228	310	217	176	287	253	175	277	220	259	341	752
4.05504	0	310	391	363	227	310	219	176	289	252	175	277	221	259	340	752
4.17792	0	310	392	365	228	313	220	178	291	255	176	277	221	261	340	752
4.3008	0	310	392	367	228	313	223	178	288	255	177	277	223	260	340	750
4.42368	0	309	389	367	227	312	222	176	287	253	174	276	220	258	338	748
4.54656	0	308	387	362	226	309	216	176	287	253	174	275	218	258	336	750
4.66944	0	308	387	364	226	309	217	175	289	253	174	275	220	258	336	749
4.79232	0	310	388	364	226	309	219	176	286	254	174	274	219	258	336	750
4.9152	0	309	390	363	227	311	220	176	287	255	174	276	220	259	338	753
5.03808	0	311	395	367	227	315	222	177	291	253	173	280	218	261	336	763
5.16096	0	311	388	361	224	309	216	175	291	252	173	276	215	258	332	758
5.28384	0	310	385	360	225	308	216	173	288	254	173	276	215	257	332	757
5.40672	0	309	384	360	224	306	217	173	285	252	172	274	215	257	332	756
5.5296	0	310	385	361	224	307	217	174	287	252	172	275	215	257	332	757
5.65248	0	308	386	363	225	309	220	175	288	253	172	275	216	258	333	758
5.77536	0	308	382	360	222	307	218	173	286	253	172	273	213	256	329	755
5.89824	0	308	380	356	222	303	215	171	281	251	170	271	211	254	326	755
6.02112	0	303	375	356	221	302	213	171	281	250	170	266	211	252	326	743
6.144	0	302	375	356	220	302	215	172	282	250	170	265	213	250	326	744
6.26688	0	305	380	358	221	304	218	172	281	251	170	269	213	253	328	747
6.38976	0	305	379	359	220	306	220	171	280	251	170	268	213	254	328	746
6.51264	0	303	374	354	219	300	212	169	281	248	169	265	210	250	325	736
6.63552	0	303	373	353	218	300	212	169	281	248	168	266	210	250	324	739
6.7584	0	303	374	353	219	300	212	169	279	249	168	266	210	251	325	739
6.88128	0	304	375	354	219	302	214	169	277	249	169	267	211	251	324	739
7.00416	0	304	377	356	220	304	216	171	279	249	168	266	212	252	326	735
7.12704	0	302	374	355	220	303	214	169	281	248	169	266	210	250	324	735
7.24992	0	303	374	350	217	299	211	168	278	248	168	265	209	248	324	733
7.3728	0	305	376	350	218	300	211	169	276	247	167	265	208	249	324	738
7.49568	0	306	376	350	220	299	211	169	277	247	168	265	209	251	324	739
7.61856	0	308	376	352	221	301	212	169	279	247	168	266	209	251	324	742
7.74144	0	307	376	354	220	303	215	170	277	248	168	267	210	251	325	743
7.86432	0	305	372	350	220	299	211	168	275	247	166	265	207	249	322	739
7.9872	0	305	370	349	218	297	208	168	276	245	167	263	207	248	321	732
8.11008	0	302	369	348	217	296	209	168	277	245	167	263	207	247	321	732
8.23296	0	304	372	349	219	297	211	169	276	245	167	265	207	249	323	737
8.35584	0	308	379	350	221	299	209	169	281	246	166	271	207	252	325	744
8.47872	0	311	381	349	225	299	215	169	287	244	167	274	206	253	323	749
8.6016	0	309	378	344	225	293	208	168	282	242	167	269	202	252	318	743
8.72448	0	306	375	340	225	292	204	168	282	242	167	269	202	250	317	743
8.84736	0	307	379	339	227	297	207	168	281	242	165	270	202	251	315	762
8.97024	0	307	376	340	228	297	204	168	283	243	166	270	203	247	317	783
9.09312	0	313	377	342	228	302	209	170	290	243	166	274	204	246	317	784
9.216	0	311	371	337	225	301	206	167	284	242	165	272	202	243	315	782
9.33888	0	305	364	333	223	295	203	166	281	241	165	268	201	241	314	772
9.46176	0	301	362	333	221	294	202	166	279	239	165	267	203	241	315	763
9.58464	0	295	361	338	220	294	204	166	279	240	166	264	205	239	318	764
9.70752	0	299	361	344	218	295	205	165	273	241	166	265	209	239	324	771
9.8304	0	298	361	343	216	295	210	166	270	242	165	263	207	238	323	777
9.95328	0	297	359	341	214	290	203	166	271	238	165	261	204	237	319	776
10.0762	0	296	358	340	214	289	200	165	272	238	165	261	204	237	319	780
10.199	0	296	356	341	214	290	203	165	271	239	164	261	204	240	319	778
10.3219	0	295	357	343	216	291	205	165	269	239	164	261	204	242	319	778
10.4448	0	295	357	344	215	293	206	166	270	239	166	262	206	242	320	771
10.5677	0	295	358	345	215	295	208	166	272	240	166	262	204	241	319	767
10.6906	0	293	356	343	213	290	202	165	269	238	165	260	203	242	317	757
10.8134	0	291	353	341	214	290	201	164	267	238	164	259	203	241	316	739
10.9363	0	290	354	341	214	290	203	164	267	238	164	259	203	241	315	733
11.0592	0	290	356	344	215	292	203	165	269	238	165	260	204	242	315	733
11.1821	0	290	358	347	215	293	207	165	269	240	165	260	206	244	316	736
11.305	0	289	357	348	214	294	208	165	267	240	165	260	205	243	315	736
11.4278	0	287	354	345	212	289	200	163	265	237	165	259	203	241	312	729
11.5507	0	288	354	345	213	288	200	164	266	238	164	259	204	240	314	727
11.6736	0	288	354	345	212	289	203	163	266	238	165	259	203	241	313	725
11.7965	0	288	355	345	214	291	204	164	265	240	164	260	205	242	314	729
11.9194	0	288	357	348	214	293	205	165	268	240	165	261	206	244	316	728
12.0422	0	287	356	348	213	292	205	164	268	239	165	261	204	241	314	724
12.1651	0	286	353	346	212	289	200	163	266	238	164	260	203	240	312	719
12.288	0	286	353	346	212	290	200	163	263	239	164	260	204	240	312	721
12.4109	0	286	354	347	212	290	200	162	265	239	164	260	203	241	311	716
12.5338	0	286	355	349	213	291	202	162	267	240	165	261	205	242	313	715
12.6566	0	285	356	350	213	294	206	163	266	241	165	262	207	243	314	713
12.7795	0	284	356	353	212	292	206	163	266	239	165	260	206	241	312	712
12.9024	0	282	352	348	210	288	199	162	263	237	164	258	205	239	310	703
13.0253	0	280	350	350	211	287	198	161	265	237	163	257	204	238	309	692
13.1482	0	281	353	350	210	289	201	161	263	239	163	258	205	239	310	694
13.271	0	283	356	352	212	290	203	160	263	240	163	260	205	241	312	699
13.3939	0	285	359	353	214	292	204	163	266	240	164	262	206	242	313	696
13.5168	0	285	361	354	215	296	207	164	269	241	166	264	207	243	314	695
13.6397	0	284	357	352	212	292	200	163	266	239	163	260	204	241	310	691
13.7626	0	285	356	349	213	289	198	161	263	238	163	260	204	240	310	692
13.8854	0	284	356	350	213	290	197	161	265	238	163	259	204	240	310	688
14.0083	0	285	357	351	213	291	200	163	268	239	164	261	205	241	310	692
14.1312	0	285	359	354	213	294	203	163	266	241	164	262	207	242	311	693
14.2541	0	287	361	355	215	295	204	164	267	242	164	265	208	243	313	696
14.377	0	287	364	356	215	299	207	165	271	241	166	266	208	243	313	698
14.4998	0	286	360	351	214	293	198	164	270	239	165	262	206	241	311	696
14.6227	0	287	359	351	213	292	197	165	268	239	164	262	205	241	310	694
14.7456	0	287	359	352	214	291	198	164	265	238	164	262	206	240	310	695
14.8685	0	286	360	353	215	293	199	165	268	239	164	262	207	241	311	696
14.9914	0	288	361	354	216	295	200	165	271	240	165	261	208	242	312	697
15.1142	0	288	363	357	215	297	205	166	270	241	166	264	209	243	313	699
15.2371	0	286	358	355	213	293	201	164	268	239	165	261	207	241	310	693
15.36	0	287	358	351	213	291	196	163	267	237	165	260	207	240	309	690
15.4829	0	287	358	353	213	292	197	164	269	238	164	259	206	240	309	695
15.6058	0	286	359	354	214	293	200	165	267	240	164	260	208	241	310	697
15.7286	0	288	360	355	215	295	201	165	268	240	164	263	208	242	311	699
15.8515	0	287	363	356	215	296	203	167	271	240	165	264	210	244	313	701
15.9744	0	288	364	357	215	299	206	167	272	241	165	263	210	244	313	703
16.0973	0	286	359	353	214	292	198	165	269	239	165	261	207	242	311	699
16.2202	0	287	358	352	212	291	197	164	266	237	164	260	207	241	311	699
16.343	0	285	357	352	214	291	197	164	267	237	164	260	207	241	312	696
16.4659	0	285	358	352	213	293	198	164	270	239	164	261	208	241	312	700
16.5888	0	284	359	356	215	295	202	166	268	239	164	261	209	243	313	701
16.7117	0	286	361	357	215	295	203	167	269	242	165	263	211	245	314	704
16.8346	0	290	365	357	216	296	207	167	271	240	168	265	207	247	314	714
16.9574	0	290	364	348	212	290	197	164	267	236	165	265	204	242	309	718
17.0803	0	288	360	352	213	289	195	164	266	237	165	261	205	242	308	712
17.2032	0	286	356	352	212	289	198	164	265	238	164	259	205	243	309	712
17.3261	0	285	356	353	212	290	200	165	267	237	165	259	207	241	310	710
17.449	0	283	355	355	213	293	204	166	269	240	166	257	210	243	310	700
17.5718	0	282	358	358	215	294	207	167	267	242	166	258	211	244	312	704
17.6947	0	282	356	356	212	289	202	164	265	238	164	256	207	242	310	707
17.8176	0	280	355	354	212	285	197	163	264	236	164	255	206	240	309	703
17.9405	0	280	356	353	211	286	197	162	265	237	163	254	208	239	309	705
18.0634	0	282	357	356	211	286	200	162	264	237	163	256	208	241	310	709
18.1862	0	283	359	358	212	288	202	163	263	238	163	258	210	241	314	732
18.3091	0	286	357	357	213	289	204	163	267	239	163	258	213	240	319	750
18.432	0	285	354	353	212	292	206	163	268	239	164	259	211	239	318	760
18.5549	0	282	350	351	211	286	199	161	264	238	162	256	207	240	316	745
18.6778	0	280	349	351	211	285	198	161	262	236	161	255	207	240	312	722
18.8006	0	277	348	352	211	287	198	162	265	237	161	254	207	240	311	711
18.9235	0	277	351	353	211	287	201	162	266	239	162	255	208	239	312	711
19.0464	0	279	355	356	213	290	205	163	265	240	162	258	209	243	313	719
19.1693	0	280	355	357	212	291	208	163	265	241	164	258	210	243	315	719
19.2922	0	278	352	354	211	288	201	163	266	237	162	256	207	241	312	711
19.415	0	279	350	351	211	285	198	161	264	237	162	255	207	240	311	708
19.5379	0	280	353	351	210	286	199	160	263	237	161	256	206	241	311	712
19.6608	0	281	355	353	211	288	200	160	262	238	162	256	206	241	312	715
19.7837	0	281	358	354	213	288	202	161	265	238	162	259	208	243	314	719
19.9066	0	283	360	356	212	291	205	162	267	239	162	261	207	244	316	732
20.0294	0	282	354	352	210	288	201	159	263	237	161	259	204	240	313	730
20.1523	0	282	352	349	209	284	197	158	261	235	160	257	203	240	312	730
20.2752	0	282	352	347	210	283	197	158	263	235	160	259	203	240	313	735
20.3981	0	285	358	347	210	286	197	158	265	237	161	261	202	241	314	740
20.521	0	287	362	349	214	287	200	160	265	237	160	265	204	242	314	751
20.6438	1	288	362	351	215	288	202	162	265	237	162	264	205	241	314	760
20.7667	0	285	356	349	213	289	202	160	267	236	163	263	203	240	313	751
20.8896	0	282	349	345	210	285	195	159	264	235	161	259	201	238	309	726
21.0125	0	280	343	343	209	283	196	158	262	235	159	256	202	236	307	712
21.1354	0	279	343	343	208	283	197	158	261	234	159	255	202	236	307	713
21.2582	0	280	344	345	208	285	198	158	265	234	159	257	202	239	307	717
21.3811	0	281	346	346	209	287	202	160	265	238	161	256	204	239	310	716
21.504	0	279	345	348	210	287	205	161	264	238	160	257	203	240	308	715
21.6269	0	277	340	344	207	283	197	158	262	235	158	254	201	236	305	704
21.7498	0	273	338	342	205	280	195	156	263	234	157	252	200	234	302	693
21.8726	0	276	340	342	206	281	196	156	262	235	157	254	201	235	303	699
21.9955	0	276	332	332	208	283	199	156	261	235	157	255	201	237	304	706
22.1184	0	277	331	334	208	284	200	157	263	237	158	254	202	238	305	706
22.2413	0	275	330	335	208	286	204	159	266	238	160	255	204	238	305	705
22.3642	0	275	338	343	207	284	201	158	265	236	159	254	201	236	303	701
22.487	0	276	337	341	207	281	196	156	260	235	157	253	199	235	300	703
22.6099	0	276	327	330	205	281	196	155	260	234	157	252	200	236	301	698
22.7328	0	276	317	320	205	281	197	156	263	235	158	253	200	235	301	696
22.8557	0	276	316	321	207	282	200	157	263	238	159	254	201	236	301	696
22.9786	0	276	318	323	209	285	203	158	263	238	159	254	203	238	301	698
23.1014	0	273	314	322	207	284	202	157	263	236	158	252	200	234	299	688
23.2243	0	270	320	331	205	278	195	157	263	235	159	246	200	230	294	672
23.3472	0	270	309	319	203	278	195	155	262	235	158	246	199	228	294	669
23.4701	0	273	313	319	207	280	198	155	260	236	155	250	200	230	297	681
23.593	0	272	314	320	207	282	199	156	261	236	156	251	201	232	298	677
23.7158	0	273	314	322	208	283	202	158	265	238	158	250	204	232	297	679
23.8387	0	272	315	324	207	283	205	158	264	238	159	248	203	230	297	673
23.9616	0	271	307	319	205	278	197	155	260	236	157	245	200	227	293	671
24.0845	0	269	307	317	204	277	196	155	259	234	156	245	199	225	292	665
24.2074	0	268	306	318	205	277	195	155	261	235	156	244	200	224	291	657
24.3302	0	268	306	320	205	278	198	155	261	236	155	243	201	225	292	660
24.4531	0	271	312	320	206	281	201	155	260	238	154	247	203	227	294	669
24.576	0	272	313	323	207	282	203	157	263	238	157	249	205	230	296	671
24.6989	0	271	311	323	206	282	204	156	264	238	156	248	202	228	295	671
24.8218	0	270	307	317	205	278	196	155	262	236	156	247	200	227	292	667
24.9446	0	271	308	316	204	277	195	153	259	235	154	247	199	227	292	671
25.0675	0	273	309	316	206	277	197	154	260	235	155	247	200	227	293	674
25.1904	0	274	310	317	206	279	199	156	264	236	156	248	201	230	295	676
25.3133	0	275	310	320	207	282	202	157	262	239	156	250	203	231	297	679
25.4362	0	273	312	322	207	284	206	159	262	238	158	251	203	231	296	678
25.559	0	272	308	317	205	279	197	156	262	236	157	248	200	228	292	669
25.6819	0	272	308	316	205	278	194	155	262	234	156	249	200	229	291	670
25.8048	0	272	308	316	206	278	196	156	260	236	156	247	199	230	291	668
25.9277	0	272	308	318	207	278	197	156	259	237	155	248	201	229	292	673
26.0506	0	272	309	320	207	281	200	156	262	236	157	248	202	230	294	671
26.1734	0	272	309	323	208	283	203	157	265	238	159	250	203	232	293	670
26.2963	0	272	307	320	207	279	199	156	262	237	156	247	201	228	290	666
26.4192	0	270	304	317	206	276	195	155	258	235	156	246	200	228	289	669
26.5421	0	271	305	318	206	276	193	156	260	234	156	244	200	227	289	665
26.665	0	270	305	319	207	276	196	156	262	236	156	246	201	228	289	664
26.7878	0	269	305	321	208	278	198	156	260	236	157	245	204	226	290	662
26.9107	0	271	308	322	210	278	201	156	260	238	158	246	206	229	292	670
27.0336	0	270	310	324	208	281	203	157	263	237	158	245	204	229	291	668
27.1565	0	269	308	317	207	275	193	155	261	234	156	244	201	225	289	667
27.2794	0	272	309	315	206	275	193	155	259	234	156	245	201	228	290	671
27.4022	0	272	311	316	208	276	194	154	257	234	155	244	201	229	291	672
27.5251	0	272	311	318	208	277	196	155	261	235	155	246	204	228	292	672
27.648	0	276	317	318	209	280	199	157	263	236	158	249	205	233	298	683
27.7709	0	276	318	321	211	283	202	160	262	238	159	250	205	234	298	686
27.8938	0	275	315	320	209	282	201	158	261	237	157	248	202	232	294	682
28.0166	0	275	312	316	208	277	192	157	260	234	157	246	200	230	291	677
28.1395	0	274	312	318	207	277	193	156	262	234	157	246	201	230	291	680
28.2624	0	272	312	316	207	278	196	157	259	235	156	245	202	231	293	679
28.3853	0	276	316	317	210	279	198	156	259	236	157	249	203	235	296	692
28.5082	0	276	318	320	212	281	200	158	263	237	159	251	203	236	298	693
28.631	0	277	319	322	211	284	205	160	265	239	160	252	204	237	298	694
28.7539	0	275	327	330	210	280	197	158	262	236	158	248	201	233	294	690
28.8768	0	274	315	316	209	278	193	157	258	234	157	248	200	233	294	688
28.9997	0	274	316	318	208	278	193	157	261	234	158	247	200	233	294	682
29.1226	0	271	316	319	209	278	197	157	263	236	158	246	203	230	294	678
29.2454	0	275	317	320	210	280	200	157	261	237	158	248	205	233	297	687
29.3683	0	276	321	323	210	282	203	158	261	239	159	249	206	236	301	694
29.4912	0	277	330	330	208	280	198	157	261	236	159	247	201	235	298	694
29.6141	0	275	327	328	207	277	194	157	262	235	158	247	199	233	296	692
29.737	0	274	316	317	207	277	195	155	259	235	157	246	199	232	297	691
29.8598	0	274	316	318	208	278	197	157	259	235	156	245	201	233	296	688
29.9827	0	273	317	320	207	278	199	156	262	236	157	247	202	233	296	682
30.1056	0	272	318	320	208	279	202	158	264	238	158	245	204	232	297	678
30.2285	0	273	318	322	207	281	203	156	262	237	158	246	203	232	297	684
30.3514	0	273	317	317	206	276	195	154	258	235	156	245	200	231	296	683
30.4742	0	273	326	326	206	275	193	154	259	234	156	244	199	230	295	680
30.5971	0	273	316	315	205	276	194	154	261	234	155	245	200	231	296	682
30.72	0	273	317	317	206	278	198	154	259	236	155	245	201	231	298	684
30.8429	0	273	319	319	207	279	200	155	260	236	156	246	203	232	299	686
30.9658	0	271	319	321	208	281	205	155	263	238	157	247	204	232	300	683
31.0886	0	270	327	329	205	277	197	154	262	236	155	244	201	229	297	678
31.2115	0	270	316	314	205	275	194	152	259	234	154	244	200	230	298	682
31.3344	0	272	314	315	204	274	195	152	258	234	153	245	200	230	298	681
31.4573	0	271	316	315	206	275	196	153	261	235	154	245	201	231	299	682
31.5802	0	273	318	316	206	278	199	155	263	237	155	246	202	233	300	684
31.703	0	274	320	317	207	281	203	155	262	238	156	249	203	233	302	687
31.8259	0	272	320	319	207	280	203	155	262	236	157	248	202	232	302	685
31.9488	0	274	331	323	205	276	195	154	261	234	157	251	199	233	303	697
32.0717	0	277	333	323	206	276	194	154	262	234	156	252	197	235	304	703
32.1946	0	277	333	323	206	277	196	154	260	235	156	251	198	236	304	704
32.3174	0	279	334	325	207	279	198	155	260	236	157	252	198	236	304	708
32.4403	0	280	333	326	208	280	200	156	265	236	159	253	200	237	305	710
32.5632	0	280	343	338	206	281	202	156	265	236	158	251	198	237	302	713
32.6861	0	276	340	335	205	275	194	155	261	234	157	248	196	233	301	707
32.809	0	277	330	323	205	276	193	154	260	234	156	250	196	234	301	711
32.9318	0	280	332	324	205	276	194	154	262	234	157	251	196	236	302	714
33.0547	0	279	332	325	206	279	199	155	263	236	158	251	197	237	301	714
33.1776	0	281	334	326	208	280	200	156	263	237	158	254	198	239	304	720
33.3005	0	281	334	328	208	281	203	157	262	236	159	253	196	241	303	729
33.4234	0	278	340	333	206	275	194	154	263	233	159	250	194	238	298	726
33.5462	0	276	313	312	204	275	193	156	262	233	158	248	194	234	298	712
33.6691	0	273	311	313	204	275	194	154	260	233	158	246	195	233	299	706
33.792	0	275	314	313	204	276	197	155	260	235	157	249	197	235	301	713
33.9149	0	278	318	316	206	277	198	156	264	235	159	250	195	239	300	725
34.0378	0	279	319	317	207	281	204	158	265	237	161	251	196	239	300	726
34.1606	0	277	315	315	205	276	198	156	262	234	159	249	193	236	298	720
34.2835	0	275	312	314	203	273	192	154	260	232	158	247	193	235	297	712
34.4064	0	271	310	313	203	273	193	155	261	233	158	244	195	233	298	695
34.5293	0	272	311	314	204	273	195	155	262	234	158	246	195	234	298	702
34.6522	0	273	315	316	206	278	199	155	261	236	158	247	198	236	299	706
34.775	0	274	316	318	206	279	200	157	263	237	161	249	199	238	301	708
34.8979	0	274	316	319	207	281	203	157	265	236	160	249	197	236	300	708
35.0208	0	274	315	314	205	275	195	156	264	234	160	249	196	235	299	702
35.1437	0	275	314	315	205	275	195	156	261	234	159	248	195	235	298	704
35.2666	0	273	314	315	206	276	195	155	261	233	159	248	196	235	298	703
35.3894	0	272	316	316	207	277	197	156	265	235	160	248	199	236	300	704
35.5123	0	271	316	319	207	279	202	158	264	237	160	248	201	236	300	695
35.6352	0	273	320	320	208	281	204	159	264	238	162	250	202	238	302	701
35.7581	0	275	321	319	208	281	203	157	266	235	162	251	199	237	301	702
35.881	0	275	330	327	208	278	194	158	267	235	162	250	198	236	299	702
36.0038	0	275	320	317	208	278	195	157	266	235	162	251	198	235	300	702
36.1267	0	275	320	318	208	279	197	157	265	237	162	252	200	237	301	702
36.2496	0	275	321	318	210	281	199	158	266	236	163	252	201	237	302	703
36.3725	0	276	323	320	210	283	202	160	270	237	163	253	203	239	303	704
36.4954	0	275	333	333	209	285	205	161	268	238	164	251	202	238	303	696
36.6182	0	272	319	318	207	277	198	158	263	236	163	247	201	233	300	693
36.7411	0	275	332	328	208	278	196	158	263	235	162	249	202	236	302	699
36.864	0	276	333	328	208	280	197	159	267	235	163	250	202	236	302	701
36.9869	0	277	336	331	210	281	200	160	266	237	163	252	204	239	307	707
37.1098	0	277	326	322	211	282	202	161	265	239	164	252	204	241	306	709
37.2326	0	277	349	345	211	285	206	161	268	238	165	253	205	240	307	708
37.3555	0	279	347	340	208	281	198	159	268	236	164	252	202	239	306	709
37.4784	0	279	345	340	207	279	195	159	265	235	163	252	201	239	305	707
37.6013	0	281	347	340	208	279	196	158	263	236	162	254	200	240	306	710
37.7242	0	281	336	329	209	281	198	159	265	235	163	253	201	240	306	712
37.847	0	280	349	342	210	282	201	161	268	236	164	255	203	242	308	713
37.9699	0	281	349	344	210	284	204	161	267	239	165	256	203	243	309	715
38.0928	0	280	349	344	209	284	205	160	267	238	164	255	202	241	308	712
38.2157	0	281	348	340	208	278	195	159	266	234	163	254	200	241	309	717
38.3386	0	283	347	338	207	279	194	160	267	234	163	255	198	242	308	720
38.4614	0	281	347	338	208	279	197	159	267	236	164	257	200	242	308	722
38.5843	0	282	349	340	209	281	199	160	265	236	163	257	200	243	309	724
38.7072	0	283	350	342	211	284	201	161	268	237	165	259	201	246	311	727
38.8301	0	282	350	344	212	286	204	162	271	238	166	260	202	247	312	727
38.953	0	281	347	342	209	284	201	162	267	237	166	257	199	243	308	722
39.0758	0	280	345	339	207	279	196	160	264	235	165	255	199	241	308	718
39.1987	0	281	346	340	208	279	196	160	266	235	164	255	199	242	308	721
39.3216	0	281	347	340	209	282	196	161	267	236	165	256	200	244	308	721
39.4445	0	282	338	330	210	284	201	162	267	237	165	258	201	245	310	723
39.5674	0	283	350	343	212	285	203	162	267	238	166	259	203	246	311	726
39.6902	0	283	350	343	210	287	204	163	268	238	166	257	201	245	310	724
39.8131	0	281	348	341	210	282	196	162	268	235	166	255	200	243	309	722
39.936	0	280	348	341	210	281	197	161	265	235	165	255	201	243	309	721
40.0589	0	282	349	341	209	281	196	161	264	237	164	256	202	242	309	722
40.1818	0	283	352	343	211	284	200	161	268	236	165	257	203	245	311	727
40.3046	0	284	353	345	212	285	202	163	269	239	167	258	204	246	312	726
40.4275	0	284	355	346	212	288	206	164	269	239	167	258	204	246	313	728
40.5504	0	282	352	343	211	284	199	163	266	237	166	256	202	244	310	725
40.6733	0	281	351	341	210	280	195	162	266	235	165	256	201	244	309	722
40.7962	0	282	351	341	211	282	197	161	266	236	166	256	202	245	311	722
40.919	0	283	354	344	211	283	199	162	266	237	166	257	203	244	312	725
41.0419	0	281	354	344	213	286	201	163	266	238	166	255	204	244	311	722
41.1648	0	282	355	345	214	285	203	165	269	239	166	256	205	246	313	724
41.2877	0	283	357	347	212	288	205	164	270	239	167	257	204	246	313	726
41.4106	0	283	354	342	212	283	197	163	266	236	167	256	202	245	312	724
41.5334	0	283	354	341	212	282	196	161	265	236	166	256	201	245	311	725
41.6563	0	283	353	342	212	283	196	163	267	235	166	255	202	245	312	725
41.7792	0	282	354	344	212	284	198	164	268	237	167	256	203	246	311	725
41.9021	0	281	354	346	213	286	202	164	267	239	166	255	205	246	312	723
42.025	0	279	355	349	215	285	205	164	266	240	167	254	207	245	312	718
42.1478	0	282	356	346	213	286	204	164	269	238	167	255	204	245	313	723
42.2707	0	282	354	344	211	282	197	163	268	237	167	255	203	246	312	723
42.3936	0	282	355	344	212	283	198	162	265	237	167	255	204	245	312	724
42.5165	0	283	355	345	213	284	198	163	265	237	166	255	205	246	312	725
42.6394	0	283	356	347	214	285	201	165	268	238	167	255	206	246	313	725
42.7622	0	282	356	348	214	286	204	166	268	240	169	255	208	246	315	725
42.8851	0	284	359	350	215	289	206	165	268	240	167	257	208	248	316	728
43.008	0	284	357	346	213	284	198	164	267	236	167	255	205	246	313	727
43.1309	0	285	358	346	213	283	196	164	267	237	167	255	204	247	312	728
43.2538	0	285	357	345	213	284	198	164	268	238	167	254	205	247	314	728
43.3766	0	285	358	346	215	287	200	165	266	239	167	255	206	247	315	730
43.4995	0	286	360	348	216	288	203	165	268	239	168	256	207	249	316	733
43.6224	0	287	362	351	216	289	206	167	272	240	170	257	209	251	316	733
43.7453	0	285	358	349	215	287	203	164	270	239	168	256	206	247	315	730
43.8682	0	285	357	346	213	284	198	165	266	237	166	254	205	246	314	727
43.991	0	285	359	346	214	283	197	164	266	236	167	257	206	246	314	728
44.1139	0	286	361	347	214	284	197	165	269	237	167	256	206	247	315	730
44.2368	0	288	362	348	215	287	201	164	268	239	167	258	207	249	316	732
44.3597	0	288	363	349	216	289	204	167	268	240	168	259	208	250	318	735
44.4826	0	288	362	351	216	292	208	167	270	240	169	258	208	250	318	735
44.6054	0	288	359	347	214	286	198	167	270	238	168	257	206	247	315	731
44.7283	0	285	359	346	215	284	196	166	267	238	167	256	206	246	315	728
44.8512	0	288	362	347	216	285	197	165	265	237	167	256	206	248	316	731
44.9741	0	288	362	349	216	287	199	166	267	238	169	258	207	248	315	733
45.097	0	289	362	350	218	289	202	167	271	238	170	258	208	249	317	735
45.2198	0	290	365	351	219	291	207	169	269	241	169	261	209	251	319	738
45.3427	0	289	363	349	216	289	203	168	268	238	169	258	207	249	316	735
45.4656	0	289	361	347	216	287	197	167	267	237	168	257	206	248	316	735
45.5885	0	288	362	347	217	286	196	167	269	237	168	258	207	248	316	733
45.7114	0	290	364	348	215	289	199	166	270	238	168	263	207	249	319	735
45.8342	0	291	365	349	218	289	201	168	268	239	169	262	209	251	320	740
45.9571	0	293	367	352	218	292	204	169	271	240	170	264	210	253	322	743
46.08	0	295	368	352	218	293	206	169	273	240	171	266	209	254	323	750
46.2029	0	297	373	344	219	289	198	166	273	237	170	271	204	254	321	756
46.3258	0	299	372	345	220	288	196	167	269	236	169	269	204	253	319	758
46.4486	0	296	368	344	218	288	194	168	271	235	170	267	205	252	319	753
46.5715	0	297	369	345	219	292	197	169	276	238	171	272	206	253	322	755
46.6944	11	297	370	347	221	293	200	170	273	239	171	271	208	254	321	757
46.8173	0	298	372	349	222	295	202	171	272	239	172	271	209	255	323	759
46.9402	0	299	370	350	221	295	203	171	274	239	172	271	208	254	322	758
47.063	0	297	368	346	219	290	195	170	272	236	172	269	205	253	320	756
47.1859	0	297	366	346	219	289	196	169	270	236	171	269	205	252	320	755
47.3088	0	296	366	347	220	290	196	169	269	236	171	268	206	253	320	758
47.4317	0	296	367	348	221	292	198	171	273	237	173	269	206	253	321	756
47.5546	0	298	367	349	220	293	202	172	273	239	173	269	209	254	321	757
47.6774	0	297	368	351	222	295	205	173	271	241	173	268	210	255	322	759
47.8003	0	296	365	350	219	295	202	172	272	238	173	267	207	253	320	756
47.9232	0	295	363	346	219	290	196	171	271	236	172	266	207	251	318	754
48.0461	0	296	363	348	218	290	196	171	271	238	172	265	207	251	318	752
48.169	0	294	363	349	218	291	198	171	269	238	172	263	209	251	318	750
48.2918	0	294	363	350	220	291	200	171	269	239	172	265	210	251	317	749
48.4147	0	295	367	350	219	293	203	172	273	240	173	265	212	252	320	749
48.5376	0	298	368	353	220	295	206	173	271	241	174	267	211	253	321	755
48.6605	0	296	364	348	219	291	199	170	267	238	173	265	208	251	319	753
48.7834	0	295	364	347	219	288	196	170	268	237	172	264	208	250	319	752
48.9062	0	297	367	347	219	290	197	170	270	236	172	265	208	254	321	758
49.0291	0	299	370	348	219	291	199	170	269	239	172	267	208	255	323	762
49.152	0	301	373	350	221	293	202	171	269	239	173	269	209	258	325	768
49.2749	0	300	371	352	221	294	204	172	272	240	174	268	210	258	324	771
49.3978	0	293	368	353	221	296	207	172	274	241	174	264	211	252	323	759
49.5206	0	295	369	348	218	291	199	171	270	239	173	264	209	252	322	765
49.6435	0	296	368	347	217	289	197	170	266	238	172	263	208	254	321	767
49.7664	0	296	368	348	218	289	197	170	269	238	172	265	207	255	321	769
49.8893	0	298	369	348	219	291	198	171	271	239	172	266	209	255	322	770
50.0122	0	298	369	350	219	293	202	170	270	240	172	268	208	257	317	777
50.135	0	297	370	352	220	294	205	172	269	242	174	267	210	258	320	773
50.2579	0	297	372	354	220	297	209	173	274	242	174	267	212	257	323	771
50.3808	0	297	371	350	218	292	201	170	272	239	173	266	208	256	322	771
50.5037	0	297	369	348	218	289	197	170	269	240	173	265	208	255	320	769
50.6266	0	298	368	348	219	289	198	169	268	239	173	265	208	255	321	769
50.7494	0	295	366	350	218	291	199	171	270	239	172	265	210	256	321	769
50.8723	0	293	367	352	219	292	202	172	272	241	173	265	211	255	321	764
50.9952	0	296	371	354	220	293	206	171	270	242	174	267	212	257	323	772
51.1181	0	296	371	353	219	295	208	171	271	241	174	267	210	257	322	771
51.241	0	295	367	349	217	290	198	171	270	239	173	264	208	255	321	770
51.3638	0	296	368	349	218	290	197	171	271	240	173	265	209	255	321	772
51.4867	0	294	367	351	218	290	199	169	269	240	173	265	209	255	321	770
51.6096	0	294	368	352	218	292	202	170	268	240	172	265	211	255	323	770
51.7325	0	296	370	354	220	293	205	172	272	242	174	267	212	258	324	772
51.8554	0	297	372	355	221	296	207	173	273	244	175	268	213	259	325	775
51.9782	0	296	370	355	220	296	208	171	271	242	174	267	210	257	324	773
52.1011	0	295	367	350	218	290	199	170	270	239	174	265	209	255	320	769
52.224	0	292	366	350	218	288	198	170	271	239	173	261	209	253	319	760
52.3469	0	290	366	351	217	289	200	169	271	241	172	260	210	252	321	755
52.4698	0	293	369	352	218	291	203	170	268	241	172	263	212	255	323	760
52.5926	0	295	371	354	219	291	204	171	269	242	173	263	212	256	323	760
52.7155	0	295	370	356	220	295	207	172	274	243	173	265	214	256	324	762
52.8384	0	292	369	354	219	294	206	171	273	242	174	262	212	253	323	756
52.9613	0	298	365	350	218	289	200	168	268	240	173	260	210	251	322	770
53.0842	0	309	362	345	216	289	199	167	268	240	171	262	209	249	325	794
53.207	0	314	357	343	215	290	200	168	271	240	171	262	211	248	328	801
53.3299	0	318	354	343	216	292	203	168	271	242	171	264	211	248	327	816
53.4528	0	317	357	344	216	293	206	169	270	242	171	264	211	249	326	820
53.5757	0	313	355	347	219	296	210	170	272	242	171	265	211	252	327	812
53.6986	0	313	354	344	217	293	205	169	272	241	171	263	209	249	323	805
53.8214	0	312	353	343	215	290	200	168	271	241	170	262	209	248	322	800
53.9443	0	312	354	343	215	290	200	166	268	240	168	262	208	248	322	795
54.0672	0	316	358	343	216	291	202	166	269	241	169	264	208	250	324	789
54.1901	0	314	357	346	217	292	203	168	272	241	170	263	210	250	325	779
54.313	0	312	358	347	217	295	207	169	271	242	169	264	210	252	325	766
54.4358	0	305	355	347	216	294	207	167	269	242	169	260	208	250	321	754
54.5587	0	305	354	343	215	290	198	166	269	239	167	260	207	248	321	764
54.6816	0	313	355	343	214	289	199	164	269	239	167	261	208	245	322	779
54.8045	0	317	353	342	214	289	200	165	269	239	166	260	208	245	322	785
54.9274	0	314	351	343	214	291	204	165	267	241	166	260	207	247	320	781
55.0502	0	306	353	344	216	291	206	166	269	242	166	258	209	249	321	755
55.1731	0	303	354	346	215	293	207	166	271	241	166	260	207	249	321	758
55.296	0	303	350	340	213	289	199	164	268	239	165	258	206	246	319	760
55.4189	0	299	350	343	212	287	199	163	264	239	164	256	206	244	321	752
55.5418	0	292	350	343	214	286	199	163	265	239	162	254	207	245	318	736
55.6646	0	292	351	345	214	288	202	163	268	240	163	256	208	246	317	727
55.7875	0	297	356	347	215	293	204	164	267	240	163	259	208	247	321	747
55.9104	0	314	357	342	214	294	207	164	267	241	164	260	208	245	322	765
56.0333	0	315	351	338	212	290	199	162	266	238	162	257	203	243	319	771
56.1562	0	308	347	338	213	288	197	161	267	237	162	256	203	246	317	743
56.279	0	300	348	340	213	289	199	162	265	239	161	256	204	246	314	730
56.4019	0	291	325	319	214	289	201	162	264	239	161	257	205	245	314	720
56.5248	0	289	338	333	215	291	203	163	265	239	162	256	206	246	315	722
56.6477	0	290	352	346	215	293	205	165	269	241	163	258	207	247	316	727
56.7706	0	287	350	343	214	290	202	164	266	240	163	256	204	246	314	718
56.8934	0	286	348	343	214	287	198	162	261	237	161	255	204	245	313	716
57.0163	0	285	349	343	214	287	197	163	264	237	161	253	205	244	312	709
57.1392	0	283	350	345	215	288	199	162	265	238	162	253	206	244	312	701
57.2621	0	285	341	335	215	290	203	163	264	239	161	254	207	245	313	707
57.385	0	286	355	348	216	292	205	164	263	240	162	256	207	247	315	712
57.5078	0	285	352	345	216	289	202	162	264	238	163	254	205	246	313	708
57.6307	0	285	351	343	214	287	196	163	263	237	161	253	205	245	311	705
57.7536	0	283	351	343	213	287	198	161	261	236	160	252	204	243	311	700
57.8765	0	285	353	343	215	288	198	161	260	238	160	254	205	245	313	702
57.9994	0	287	355	345	216	289	201	161	263	237	161	256	206	249	315	707
58.1222	0	287	356	346	217	291	203	164	266	238	163	256	206	249	316	709
58.2451	0	284	354	348	216	293	207	164	265	239	163	255	206	247	314	703
58.368	0	284	352	343	214	288	199	162	261	236	161	253	204	246	312	702
58.4909	0	285	353	341	214	287	196	162	262	235	162	253	203	246	312	702
58.6138	0	286	353	343	214	288	198	163	264	236	162	255	203	247	312	702
58.7366	0	285	352	344	216	289	200	164	262	237	162	255	205	248	313	704
58.8595	0	284	352	345	217	289	203	165	262	237	165	255	206	248	313	704
58.9824	0	281	341	336	218	291	205	166	266	239	165	255	207	248	314	700
59.1053	0	281	351	346	216	290	205	166	266	238	165	256	206	247	313	699
59.2282	0	282	351	343	215	287	198	165	263	237	164	255	205	248	312	699
59.351	0	283	352	344	215	288	198	165	262	236	163	255	204	248	312	698
59.4739	0	282	352	344	217	288	198	165	264	235	165	255	206	249	312	697
59.5968	0	282	351	345	217	289	201	166	266	237	166	255	207	249	312	696
59.7197	0	280	352	347	218	290	205	167	265	239	167	256	209	249	313	690
59.8426	0	282	356	348	218	293	208	168	265	239	167	256	209	250	315	695
59.9654	0	283	354	345	216	288	199	166	264	237	167	256	207	248	313	694
60.0883	0	283	353	343	215	287	197	166	265	236	167	256	206	250	313	695
60.2112	0	282	355	345	217	288	199	167	263	236	166	256	207	250	314	696
60.3341	0	284	355	345	218	289	201	167	263	237	167	257	208	251	316	697
60.457	0	284	355	345	218	291	203	167	267	238	168	258	208	253	315	698
60.5798	0	281	356	348	219	293	207	170	269	240	169	258	211	252	315	697
60.7027	0	280	356	348	219	291	207	168	267	239	168	258	209	251	316	697
60.8256	0	283	355	345	218	288	199	167	263	237	168	257	209	251	314	698
60.9485	0	283	355	343	216	288	197	167	266	236	168	256	208	251	315	698
61.0714	0	282	355	345	218	288	199	167	266	237	168	257	207	251	315	697
61.1942	0	282	356	345	219	291	203	168	265	238	168	257	210	251	316	700
61.3171	0	281	356	349	219	292	205	169	265	239	169	258	212	252	315	698
61.44	0	283	359	351	221	295	208	170	269	240	172	261	212	255	317	704
61.5629	0	283	358	348	219	292	204	170	269	239	170	259	209	253	316	703
61.6858	0	282	357	345	219	289	199	168	264	237	170	258	209	252	314	703
61.8086	0	282	354	346	218	289	199	167	265	237	169	258	210	252	315	703
61.9315	0	280	355	346	219	289	199	169	268	237	171	257	210	252	316	703
62.0544	0	279	354	348	219	291	202	170	268	239	171	257	213	253	316	699
62.1773	0	279	355	350	221	292	206	170	267	241	171	257	214	252	316	699
62.3002	0	279	355	350	219	292	206	169	267	240	171	257	213	252	317	702
62.423	0	280	354	347	218	288	198	169	268	238	170	257	211	251	317	702
62.5459	0	280	354	348	218	288	199	168	268	237	170	257	211	252	316	703
62.6688	0	278	355	348	219	289	201	168	265	239	170	257	212	251	317	702
62.7917	0	280	358	349	219	290	202	169	266	239	171	259	214	253	319	708
62.9146	0	283	361	350	220	293	205	171	270	240	172	260	215	255	320	713
63.0374	0	284	363	352	220	295	208	171	270	242	171	260	215	256	321	716
63.1603	0	282	359	348	218	290	202	169	266	239	171	258	212	253	319	714
63.2832	0	282	357	345	217	288	197	169	265	237	170	258	211	253	318	715
63.4061	0	280	355	346	217	288	196	169	267	237	171	257	212	251	317	712
63.529	0	279	356	347	218	289	201	168	267	239	170	256	214	251	317	709
63.6518	0	281	359	349	219	290	203	169	265	240	171	259	213	254	319	714
63.7747	0	283	361	351	221	293	205	170	268	240	171	259	215	255	321	718
63.8976	0	283	360	350	219	293	205	169	270	240	171	260	213	254	321	717
64.0205	0	282	358	346	218	288	198	168	267	238	171	258	212	253	320	717
64.1434	0	282	357	346	218	288	199	168	264	238	169	257	211	252	318	717
64.2662	0	281	357	346	218	289	199	168	265	238	170	257	212	252	318	718
64.3891	0	280	357	348	219	290	201	168	268	239	171	257	213	253	319	716
64.512	0	281	358	350	220	292	205	170	268	241	171	258	215	254	320	718
64.6349	0	283	361	351	220	294	207	170	267	242	171	258	214	254	321	720
64.7578	0	283	358	347	217	289	198	169	266	239	171	257	212	254	320	720
64.8806	0	282	357	347	218	288	198	168	267	237	170	257	211	252	320	720
65.0035	0	280	357	347	219	288	199	167	266	238	169	256	212	252	319	715
65.1264	0	281	359	348	219	290	201	169	264	240	170	257	214	253	321	718
65.2493	0	283	361	350	220	291	203	171	268	240	171	259	214	255	322	723
65.3722	0	284	363	352	219	294	208	171	269	241	172	260	215	256	322	726
65.495	0	284	360	348	219	290	201	169	266	240	172	258	212	254	321	724
65.6179	0	283	359	345	218	288	197	168	264	238	169	257	211	254	319	723
65.7408	0	282	359	346	220	288	197	169	265	236	170	257	213	253	320	723
65.8637	0	282	359	346	218	289	199	169	267	239	171	256	213	252	320	722
65.9866	0	282	360	349	220	288	203	169	265	240	171	258	214	254	322	724
66.1094	0	286	364	351	220	292	204	170	266	242	170	259	215	256	324	728
66.2323	0	285	363	350	220	292	205	171	268	239	172	259	214	256	323	727
66.3552	0	284	359	346	218	288	198	170	267	238	171	257	212	254	321	725
66.4781	0	282	360	346	219	288	197	169	264	237	170	256	212	253	321	723
66.601	0	282	359	347	219	287	196	168	263	239	170	255	213	253	321	722
66.7238	0	285	362	346	219	288	200	169	268	238	170	258	214	255	324	728
66.8467	0	287	364	349	221	291	203	170	268	241	172	259	214	258	325	731
66.9696	0	286	365	351	221	294	206	172	266	241	172	260	214	257	325	733
67.0925	0	287	361	348	219	290	200	169	265	238	171	258	212	255	323	732
67.2154	0	286	360	346	218	287	197	170	267	238	171	258	212	255	323	731
67.3382	0	286	360	347	220	288	197	170	266	238	171	258	212	255	322	731
67.4611	0	286	361	347	219	290	201	170	265	239	171	259	214	255	323	733
67.584	0	284	361	348	221	292	202	171	265	240	172	259	214	256	323	732
67.7069	0	284	364	351	221	292	204	171	269	241	173	259	216	256	323	729
67.8298	0	285	362	349	220	291	203	170	268	240	172	258	214	255	322	730
67.9526	0	286	361	347	219	287	197	169	264	238	172	257	213	255	322	730
68.0755	0	285	361	347	220	287	197	170	264	238	170	257	213	255	321	732
68.1984	0	286	361	347	220	288	197	170	266	238	171	258	214	255	323	734
68.3213	0	286	361	347	220	291	202	170	266	239	171	258	214	256	324	735
68.4442	0	287	362	350	222	292	205	171	266	241	172	260	216	257	325	737
68.567	0	287	364	352	222	294	208	172	267	240	172	260	216	257	326	737
68.6899	0	283	361	348	219	289	202	170	268	239	172	257	215	254	323	731
68.8128	0	284	360	346	218	286	197	169	265	238	171	256	214	254	323	732
68.9357	0	285	359	346	219	286	198	169	262	238	170	256	214	255	323	734
69.0586	0	285	359	347	219	289	197	169	265	238	171	257	215	256	324	735
69.1814	0	285	360	349	220	288	201	171	268	238	171	258	215	256	325	736
69.3043	0	286	362	350	221	291	204	170	267	241	172	259	216	257	325	737
69.4272	0	285	364	352	222	294	208	172	267	242	172	260	218	257	326	738
69.5501	0	285	362	348	220	290	203	171	266	240	170	258	214	255	324	737
69.673	0	287	361	346	220	287	197	170	266	238	170	259	214	254	325	739
69.7958	0	287	361	346	219	288	198	169	266	239	170	258	213	255	324	741
69.9187	0	286	362	347	220	289	200	169	265	240	170	259	214	255	325	744
70.0416	0	287	364	348	221	291	202	171	266	240	171	260	215	257	326	747
70.1645	0	287	364	349	222	292	205	172	271	241	172	261	216	258	327	751
70.2874	0	288	366	352	222	295	209	173	268	242	173	262	216	258	329	753
70.4102	0	288	363	348	220	292	202	171	267	240	171	259	214	257	326	750
70.5331	0	287	362	347	220	288	199	170	266	239	170	259	214	256	325	750
70.656	0	286	361	347	220	289	199	170	268	240	171	258	215	255	324	749
70.7789	0	285	362	349	220	289	203	170	266	240	170	259	215	255	325	749
70.9018	0	288	365	351	220	291	204	171	265	242	170	260	216	256	327	754
71.0246	0	289	367	352	222	293	207	172	269	242	172	261	218	258	329	756
71.1475	0	288	367	353	222	295	211	174	272	243	172	262	218	258	329	758
71.2704	0	288	364	350	220	292	204	171	268	241	172	260	215	255	326	755
71.3933	0	288	363	348	220	289	200	170	266	239	170	259	214	255	326	756
71.5162	0	288	364	350	220	288	199	171	267	239	171	258	215	255	326	756
71.639	0	289	365	349	221	290	201	170	269	240	171	258	216	255	326	756
71.7619	0	287	366	351	222	291	205	171	267	242	172	259	217	256	327	756
71.8848	0	290	368	352	222	293	208	172	267	243	172	261	219	258	329	760
72.0077	0	291	371	355	223	296	210	173	272	244	173	263	219	259	331	765
72.1306	0	291	368	352	222	293	208	172	272	242	172	261	217	256	329	762
72.2534	0	292	366	350	220	290	202	171	267	240	172	259	215	255	327	762
72.3763	0	291	366	350	221	289	200	171	266	240	170	259	215	255	326	761
72.4992	0	289	366	350	220	290	201	171	268	239	171	258	216	253	326	758
72.6221	0	290	367	350	221	291	204	172	269	242	171	259	217	256	329	763
72.745	0	293	369	353	222	293	208	172	269	243	171	261	218	259	330	767
72.8678	0	294	372	354	222	295	209	174	269	244	173	263	219	259	332	772
72.9907	0	294	372	355	224	297	214	173	273	244	174	263	219	260	332	773
73.1136	0	294	369	351	220	293	206	173	272	242	173	261	216	257	329	771
73.2365	0	294	367	350	220	291	202	171	267	241	172	261	216	257	329	772
73.3594	0	294	368	350	222	290	202	172	268	241	172	261	216	257	328	773
73.4822	0	295	368	351	221	291	203	171	270	242	172	261	216	256	328	773
73.6051	0	295	370	353	221	293	206	173	271	243	172	261	218	259	331	776
73.728	0	297	373	356	222	296	210	173	270	244	173	263	218	260	332	781
73.8509	0	298	373	354	222	295	212	173	271	243	173	263	218	260	333	782
73.9738	0	297	369	352	221	291	203	172	272	241	172	261	215	258	330	779
74.0966	0	295	368	351	221	290	201	172	270	241	172	260	215	257	329	780
74.2195	0	294	366	350	221	290	203	171	268	241	171	259	215	256	328	775
74.3424	0	293	368	353	221	291	205	171	268	242	171	260	217	257	328	774
74.4653	0	296	370	353	222	293	206	172	272	243	171	260	218	258	330	779
74.5882	0	298	373	355	222	294	210	174	271	244	173	263	220	260	332	783
74.711	0	298	372	356	222	295	211	173	271	243	172	263	217	259	331	783
74.8339	0	295	369	349	219	290	204	170	269	241	171	260	215	256	329	777
74.9568	0	295	367	349	219	289	200	169	269	240	171	259	215	256	327	777
75.0797	0	297	367	350	220	289	201	170	269	241	170	259	214	256	329	781
75.2026	0	297	368	351	220	290	204	169	267	242	170	261	215	257	329	782
75.3254	0	298	368	352	221	292	206	170	269	242	170	261	216	258	329	783
75.4483	0	298	370	353	221	293	208	171	272	243	172	262	217	258	331	784
75.5712	0	298	369	355	221	295	210	171	271	243	171	263	215	259	330	784
75.6941	0	296	366	350	218	290	202	169	266	240	170	259	212	257	327	781
75.817	0	294	363	349	219	288	200	169	267	239	170	259	212	254	326	777
75.9398	0	294	362	349	218	287	201	168	269	240	168	257	213	255	326	776
76.0627	0	297	364	350	219	289	203	168	268	241	169	258	214	257	327	781
76.1856	0	299	367	352	219	292	205	169	267	242	169	259	214	257	328	782
76.3085	0	298	367	353	220	292	208	170	269	242	170	261	215	258	330	783
76.4314	0	297	366	351	219	292	208	168	270	240	170	259	213	256	328	779
76.5542	0	296	362	347	216	289	201	167	267	240	168	257	211	255	325	776
76.6771	0	293	360	347	217	287	201	166	264	239	167	257	211	253	324	772
76.8	0	295	362	348	218	288	202	166	265	239	167	257	212	254	324	773
76.9229	0	296	362	348	218	288	204	167	268	239	168	259	212	256	325	775
77.0458	0	297	364	350	219	290	207	168	267	242	168	260	213	258	328	777
77.1686	0	298	366	351	219	293	210	168	266	242	168	260	213	258	329	780
77.2915	0	298	362	349	217	290	206	167	267	239	167	259	211	256	326	779
77.4144	0	295	359	344	214	286	199	166	266	237	166	257	210	254	324	774
77.5373	0	293	357	346	215	285	200	164	265	239	165	256	210	252	322	769
77.6602	0	294	358	346	216	286	201	164	263	238	165	256	209	254	323	772
77.783	0	295	359	347	217	288	202	164	265	238	166	256	210	255	324	772
77.9059	0	294	360	347	217	289	205	165	267	240	166	258	211	256	324	772
78.0288	0	295	360	349	217	291	209	166	267	241	166	258	211	256	325	773
78.1517	0	292	355	345	216	288	204	164	264	239	165	256	209	253	321	767
78.2746	0	288	352	342	213	283	199	162	263	236	164	252	208	249	318	757
78.3974	0	291	352	342	214	283	198	162	263	237	164	254	208	251	319	761
78.5203	0	292	353	342	214	285	200	161	262	237	164	254	208	252	320	765
78.6432	0	292	354	344	215	287	202	163	261	238	163	256	209	253	320	766
78.7661	0	293	355	344	215	287	205	163	264	239	165	257	210	254	322	766
78.889	0	293	353	346	216	289	208	163	265	239	165	256	209	254	320	765
79.0118	0	290	348	341	214	284	200	161	263	237	164	254	205	251	316	759
79.1347	0	290	347	339	213	283	199	161	260	236	163	253	205	249	314	755
79.2576	0	288	346	339	214	283	198	160	261	235	161	253	205	250	313	752
79.3805	0	288	346	340	214	283	201	161	263	237	163	253	206	249	313	751
79.5034	0	288	337	330	214	285	204	161	261	238	163	253	207	251	315	753
79.6262	0	289	328	321	215	287	206	162	261	239	163	255	208	251	316	754
79.7491	0	288	346	339	213	285	203	160	262	237	163	252	205	248	312	750
79.872	0	286	342	336	212	280	196	159	262	235	162	251	203	247	309	745
79.9949	0	286	318	314	211	280	198	157	258	235	161	250	203	247	309	741
80.1178	0	285	318	315	211	281	198	157	258	235	159	251	203	247	308	741
80.2406	0	285	319	315	212	282	201	159	261	235	161	251	203	248	309	742
80.3635	0	285	321	316	214	284	203	160	262	237	162	253	205	249	311	743
80.4864	0	284	322	318	214	285	207	161	261	237	162	253	205	248	310	741
80.6093	0	281	317	315	210	281	200	158	258	236	161	249	202	245	306	733
80.7322	0	281	314	311	209	277	195	157	258	233	159	248	201	244	304	733
80.855	0	281	315	310	210	278	196	156	259	234	160	249	201	244	304	732
80.9779	0	281	314	313	211	278	198	157	256	235	159	248	201	245	303	731
81.1008	0	281	314	313	211	280	201	157	257	235	161	250	202	246	305	731
81.2237	0	280	317	314	212	281	203	159	260	236	162	250	203	246	306	731
81.3466	0	283	320	316	212	285	207	160	262	238	163	253	204	248	308	735
81.4694	0	284	317	312	211	280	199	157	258	234	161	251	199	246	305	734
81.5923	0	284	315	309	210	277	195	156	256	233	160	251	198	245	305	733
81.7152	0	283	314	309	210	278	196	157	257	233	160	250	199	245	304	731
81.8381	0	282	314	310	210	279	198	157	259	234	160	250	198	245	304	733
81.961	0	283	315	311	211	280	202	158	258	235	162	252	200	246	304	732
82.0838	0	281	317	313	212	283	202	159	259	236	163	251	202	246	304	730
82.2067	0	279	315	315	210	283	206	159	262	236	163	251	201	246	303	727
82.3296	0	281	312	309	209	280	198	158	260	234	162	250	198	244	302	728
82.4525	0	283	312	308	209	277	196	157	256	234	161	249	198	244	302	728
82.5754	1	283	312	308	210	278	197	157	257	232	161	249	198	245	301	728
82.6982	0	282	313	310	210	280	199	158	260	234	162	250	199	245	302	728
82.8211	0	282	315	312	211	282	202	159	261	236	163	251	200	247	303	731
82.944	0	284	316	313	212	284	206	161	261	237	165	253	202	247	304	734
83.0669	0	283	317	314	212	285	208	161	262	237	164	253	201	247	304	733
83.1898	0	282	313	309	211	280	199	158	260	234	163	250	198	244	302	730
83.3126	0	282	312	308	209	278	196	159	260	234	163	250	198	244	300	728
83.4355	0	280	311	310	208	277	198	158	258	234	164	249	198	242	300	724
83.5584	0	281	312	310	211	278	200	158	259	235	162	249	199	244	300	726
83.6813	0	283	314	311	212	281	202	160	263	235	164	251	200	246	302	730
83.8042	0	286	316	313	212	283	205	162	263	237	164	253	203	248	305	733
83.927	0	284	318	315	213	286	209	161	263	238	166	254	202	249	305	733
84.0499	0	282	314	310	210	280	200	161	261	235	164	250	199	247	302	730
84.1728	0	284	312	308	209	278	196	160	262	234	165	250	198	245	300	729
84.2957	0	284	312	309	209	279	197	159	262	235	165	249	199	246	301	729
84.4186	0	282	312	310	210	279	200	160	260	236	164	251	199	246	303	731
84.5414	0	283	314	312	212	281	203	160	262	236	165	251	201	246	303	732
84.6643	0	284	317	314	212	284	205	163	267	238	166	254	203	248	304	734
84.7872	0	284	317	316	213	285	210	163	265	239	167	254	203	249	305	736
84.9101	0	282	314	312	211	281	203	161	262	237	166	251	200	246	302	733
85.033	0	280	313	311	212	279	199	160	261	235	165	249	200	244	302	728
85.1558	0	281	314	311	211	278	200	161	262	236	165	250	201	245	302	728
85.2787	0	282	317	313	212	281	202	161	262	236	166	251	202	247	304	732
85.4016	0	284	318	313	213	283	205	161	262	238	167	253	203	248	305	733
85.5245	0	284	321	316	214	285	207	162	265	239	167	253	205	249	307	737
85.6474	0	284	319	316	212	283	207	162	266	238	167	253	202	247	305	734
85.7702	0	284	317	312	212	280	199	161	263	236	166	251	200	246	303	731
85.8931	0	283	316	313	210	279	199	161	260	236	165	250	201	246	303	730
86.016	0	282	315	313	212	280	200	161	262	236	165	250	202	246	303	729
86.1389	0	282	316	314	213	281	202	161	265	238	165	251	203	247	304	729
86.2618	0	285	322	316	213	282	206	162	265	239	166	254	204	248	307	735
86.3846	0	285	322	319	213	285	209	162	264	240	167	253	205	249	308	737
86.5075	0	285	331	327	213	281	204	161	264	238	166	252	203	247	305	733
86.6304	0	284	318	313	212	278	198	161	264	234	166	251	202	245	304	731
86.7533	0	283	317	313	210	278	199	160	262	236	165	250	202	245	302	729
86.8762	0	282	317	313	211	279	200	159	260	237	163	250	203	245	303	725
86.999	0	285	320	315	213	281	203	161	263	238	165	252	203	246	305	730
87.1219	0	287	323	317	213	283	205	162	265	239	166	253	205	249	306	733
87.2448	0	287	324	320	214	285	210	163	264	241	166	254	206	249	309	735
87.3677	0	286	321	317	213	282	205	162	263	238	165	252	203	247	306	732
87.4906	0	285	319	314	212	279	199	160	262	236	165	250	202	245	304	729
87.6134	0	283	319	315	211	278	199	161	263	236	164	250	203	244	303	723
87.7363	0	283	319	316	213	280	202	160	261	237	165	251	204	245	303	722
87.8592	0	285	322	317	214	282	205	161	262	240	165	252	205	247	305	727
87.9821	0	287	324	318	215	283	205	162	265	239	166	252	206	248	307	728
88.105	0	287	323	320	214	286	208	163	266	240	166	253	205	248	306	728
88.2278	0	286	333	327	212	281	201	161	262	238	165	251	203	245	305	726
88.3507	0	287	323	315	213	280	200	161	261	237	163	251	202	246	304	725
88.4736	0	286	332	326	213	281	199	160	262	236	163	252	204	246	305	724
88.5965	0	287	323	317	214	282	203	162	265	238	165	252	205	247	306	725
88.7194	0	287	325	319	215	284	206	163	264	239	165	253	205	248	307	727
88.8422	0	289	327	321	215	286	209	163	264	240	165	255	208	249	308	730
88.9651	0	289	337	330	216	285	207	163	266	239	166	253	204	248	307	728
89.088	0	287	345	338	213	281	200	161	264	236	166	252	203	245	305	725
89.2109	0	287	323	317	213	278	199	160	261	237	163	251	203	245	305	723
89.3338	0	288	325	317	214	280	200	160	260	236	163	251	204	247	307	727
89.4566	0	290	336	330	215	282	202	161	264	237	164	252	205	247	308	727
89.5795	0	290	339	331	216	284	205	162	266	240	165	253	207	248	309	729
89.7024	0	292	341	332	215	287	208	163	264	241	166	255	208	250	310	732
89.8253	0	291	350	342	216	284	207	162	263	238	165	254	205	249	309	730
89.9482	0	289	348	339	214	281	198	162	263	236	164	252	205	246	308	726
90.071	0	291	349	340	214	280	199	161	263	237	164	252	204	246	308	727
90.1939	0	292	339	330	215	282	200	161	263	237	164	254	205	247	309	729
90.3168	0	292	352	342	216	284	203	162	263	238	165	255	206	249	309	730
90.4397	0	293	352	344	216	286	206	164	267	239	166	254	208	250	311	730
90.5626	0	294	355	345	217	288	209	165	268	241	168	256	208	251	311	732
90.6854	0	292	354	343	217	285	206	164	264	239	166	255	207	248	310	730
90.8083	0	292	352	341	216	282	200	162	263	237	165	252	206	248	308	728
90.9312	0	290	353	342	215	281	199	163	265	237	166	252	207	247	309	724
91.0541	0	291	352	344	216	281	202	163	264	239	165	254	209	247	310	723
91.177	0	292	354	344	218	284	204	164	263	239	166	255	210	250	311	729
91.2998	0	294	357	345	219	287	206	164	264	241	167	256	211	251	312	732
91.4227	0	293	357	346	218	286	208	164	266	240	167	255	208	249	311	729
91.5456	0	293	354	343	216	281	199	163	264	238	166	254	207	247	310	728
91.6685	0	293	355	344	216	282	201	162	262	238	165	253	208	249	311	731
91.7914	0	293	356	345	217	281	201	164	263	238	164	254	209	251	311	732
91.9142	0	288	357	346	219	283	202	163	266	239	167	253	211	249	313	727
92.0371	0	290	358	348	220	285	206	164	265	241	166	254	213	251	313	729
92.16	0	292	361	349	219	286	209	165	264	242	167	255	212	252	314	733
92.2829	0	291	358	346	218	283	203	163	263	238	166	252	210	249	312	730
92.4058	0	292	357	344	217	280	198	163	263	237	166	252	210	249	311	729
92.5286	0	291	359	345	217	281	199	163	263	238	165	252	210	249	312	728
92.6515	0	290	358	347	219	282	202	163	261	240	166	253	212	250	313	724
92.7744	0	291	360	349	219	283	204	163	263	240	165	252	213	251	314	728
92.8973	0	293	361	349	219	286	207	165	266	240	167	256	214	253	315	735
93.0202	0	293	362	351	219	287	209	165	265	240	167	255	211	251	315	733
93.143	0	292	359	346	218	282	200	163	261	237	165	252	210	250	313	730
93.2659	0	291	358	347	219	282	199	163	261	237	165	252	210	250	312	729
93.3888	0	291	358	347	219	282	200	162	264	237	166	254	211	250	313	729
93.5117	0	290	359	350	218	284	205	163	262	238	166	253	212	251	313	727
93.6346	0	290	359	350	219	283	205	162	263	240	165	254	213	251	315	729
93.7574	0	293	363	350	219	287	208	164	263	239	166	257	213	253	318	737
93.8803	0	293	361	347	218	284	199	161	263	237	164	255	209	252	316	736
94.0032	0	293	358	346	217	282	199	161	261	237	164	255	209	251	316	736
94.1261	0	292	357	347	216	284	202	161	260	238	164	255	210	251	315	734
94.249	0	291	358	347	217	284	205	160	262	238	164	254	211	250	314	732
94.3718	0	292	359	348	217	285	206	162	265	240	165	255	212	252	317	733
94.4947	0	294	362	350	217	287	210	164	263	241	166	257	213	254	318	741
94.6176	0	294	360	348	217	286	206	161	262	239	165	256	211	252	317	739
94.7405	0	290	356	344	216	281	199	160	260	237	163	254	209	249	315	733
94.8634	0	291	357	345	216	282	200	160	262	237	163	254	208	250	314	733
94.9862	0	293	359	345	216	283	203	160	261	240	163	256	210	252	316	735
95.1091	0	294	359	346	217	284	205	161	261	240	164	258	211	253	316	738
95.232	0	295	360	348	219	287	206	163	264	239	165	258	211	254	318	742
95.3549	0	295	362	349	219	290	208	164	265	241	166	261	210	256	320	745
95.4778	0	295	360	347	217	285	202	162	261	238	165	258	207	252	319	746
95.6006	0	295	360	345	215	283	200	161	260	237	165	262	205	254	319	747
95.7235	0	296	360	345	215	283	201	162	262	237	165	261	206	254	319	749
95.8464	0	298	362	346	217	285	203	163	265	239	167	262	208	255	320	750
95.9693	0	297	362	347	218	288	205	164	263	241	167	262	209	256	321	753
96.0922	0	297	362	347	219	290	208	165	263	241	166	262	209	256	321	756
96.215	0	296	361	348	217	287	205	165	265	239	167	261	208	254	319	753
96.3379	0	295	359	346	217	284	199	164	264	238	166	260	207	253	316	750
96.4608	0	294	357	345	218	284	202	164	261	239	167	259	208	251	315	746
96.5837	0	290	357	346	218	285	203	164	262	239	167	257	208	250	315	740
96.7066	0	291	357	346	219	285	206	166	265	240	167	257	211	252	316	740
96.8294	0	294	362	350	220	290	207	166	265	242	169	261	212	256	318	749
96.9523	0	296	365	351	219	290	209	165	264	242	168	261	210	254	319	751
97.0752	0	294	362	346	218	284	199	164	262	237	167	258	208	252	317	748
97.1981	0	294	360	345	218	284	200	165	263	239	167	257	207	251	315	747
97.321	0	294	360	346	218	286	201	166	264	240	168	257	208	252	317	748
97.4438	0	292	359	347	219	287	205	165	264	241	169	258	210	253	318	748
97.5667	0	291	361	349	219	286	206	166	265	242	168	258	211	252	318	746
97.6896	0	294	363	349	220	288	209	167	268	242	169	260	212	254	320	748
97.8125	0	294	364	349	218	287	204	166	266	241	169	259	209	253	319	752
97.9354	0	294	362	346	216	284	199	166	262	240	167	257	207	252	318	751
98.0582	0	293	361	345	217	285	201	165	262	239	168	257	208	253	318	750
98.1811	0	293	361	346	218	286	201	166	266	240	169	258	208	253	319	752
98.304	0	293	363	348	219	288	205	166	266	242	169	258	210	254	319	753
98.4269	0	294	362	349	220	290	207	168	264	242	170	259	211	255	320	755
98.5498	0	294	363	351	220	291	209	169	266	241	170	261	210	256	321	756
98.6726	0	293	361	347	218	287	200	167	266	240	169	257	207	253	318	751
98.7955	0	292	361	346	218	286	199	167	265	239	169	257	208	252	317	750
98.9184	0	290	361	346	218	284	200	166	262	241	168	257	209	252	318	748
99.0413	0	294	363	347	219	287	202	167	265	241	169	259	210	254	320	753
99.1642	0	295	366	349	220	289	205	168	268	242	170	261	210	256	321	755
99.287	0	295	367	352	221	291	208	169	266	243	171	261	211	256	321	756
99.4099	0	296	364	347	219	288	202	168	263	241	169	258	208	254	320	754
99.5328	0	294	363	345	218	286	198	167	265	239	169	257	208	253	319	753
99.6557	0	294	364	346	218	287	200	166	267	241	170	258	207	253	318	752
99.7786	0	295	364	347	219	287	202	167	265	242	170	259	209	254	320	754
99.9014	0	295	364	348	220	289	204	168	264	242	169	259	210	254	321	756
100.024	0	297	366	349	221	291	206	170	268	242	171	260	211	256	323	759
100.147	0	296	366	351	220	292	206	170	269	242	172	259	209	255	321	759
100.27	0	295	363	346	218	286	198	167	265	239	170	257	207	254	320	757
100.393	0	295	363	345	218	286	199	168	263	239	169	258	207	253	319	756
100.516	0	294	363	345	218	287	201	167	265	239	169	258	208	254	319	756
100.639	0	295	364	347	220	289	203	168	267	241	171	258	209	254	320	756
100.762	0	296	365	348	220	291	206	169	266	242	171	259	210	255	322	759
100.884	0	296	368	349	221	293	208	170	267	244	171	260	211	257	323	761
101.007	0	295	367	349	219	290	203	170	268	241	172	258	209	255	321	759
101.13	0	295	365	344	218	286	197	169	266	240	170	257	208	252	319	755
101.253	0	293	364	345	218	284	199	167	263	240	170	256	208	253	319	753
101.376	0	295	364	346	219	287	201	168	264	240	170	259	209	254	320	756
101.499	0	296	366	348	220	289	202	169	267	241	171	258	210	256	322	757
101.622	0	296	367	348	220	290	205	170	268	242	172	260	211	256	323	760
101.745	0	297	368	350	221	292	208	170	267	243	172	260	211	256	322	761
101.868	0	296	365	346	218	288	199	169	265	241	171	258	209	255	321	759
101.99	0	295	365	345	218	287	198	169	266	239	171	258	208	254	321	757
102.113	0	296	365	346	219	288	199	169	267	241	170	258	209	254	321	758
102.236	0	296	366	348	219	288	202	169	265	241	170	258	209	254	321	758
102.359	0	294	366	348	220	288	204	169	265	242	170	258	211	254	322	755
102.482	0	297	370	349	220	290	207	170	269	243	172	260	212	257	324	761
102.605	0	297	371	350	221	293	208	170	269	244	172	261	212	257	324	762
102.728	0	298	369	345	218	287	200	169	266	240	171	259	209	255	322	762
102.851	0	299	368	345	219	285	198	168	264	239	171	258	209	256	323	764
102.973	0	298	369	345	219	287	198	169	266	239	171	258	208	256	322	763
103.096	0	298	369	346	220	288	201	169	266	242	171	259	209	256	322	764
103.219	0	299	370	347	220	291	204	170	265	243	171	259	210	257	324	766
103.342	0	300	371	350	221	291	206	171	268	243	171	261	212	258	324	768
103.465	0	299	373	351	221	292	208	171	271	243	172	259	211	257	324	767
103.588	0	297	368	345	219	287	199	169	268	240	172	258	208	254	322	766
103.711	0	299	368	345	219	286	198	169	264	241	170	257	208	253	321	765
103.834	0	298	368	346	220	287	199	169	265	240	170	257	209	254	321	765
103.956	0	298	369	346	220	289	202	169	268	240	172	257	210	256	323	765
104.079	0	299	370	349	222	289	205	171	268	243	172	259	211	256	323	768
104.202	0	299	372	350	222	291	207	171	267	244	171	260	213	258	325	769
104.325	0	298	369	348	220	289	204	171	268	241	172	258	210	254	323	766
104.448	0	298	368	346	218	284	199	168	268	240	170	257	209	253	321	762
104.571	0	298	369	347	219	285	199	168	265	240	170	256	210	254	322	764
104.694	0	299	370	347	220	287	201	169	264	240	170	257	210	254	322	765
104.817	0	299	372	347	221	288	202	169	267	241	170	258	211	256	324	768
104.94	0	299	374	350	222	289	206	170	270	243	172	260	211	257	325	772
105.062	0	301	376	351	222	292	209	171	268	243	172	259	212	257	326	772
105.185	0	297	372	348	219	286	201	169	265	240	170	257	210	253	324	767
105.308	0	300	374	345	219	285	197	168	266	238	169	257	209	253	324	769
105.431	0	303	377	346	218	285	198	170	267	240	169	260	209	255	327	776
105.554	0	302	375	347	219	286	202	168	265	240	168	260	209	256	327	776
105.677	0	303	377	348	221	288	203	169	265	241	168	260	210	257	327	777
105.8	0	304	376	348	222	290	205	170	269	241	170	261	211	258	328	778
105.923	0	301	375	351	220	291	207	170	270	243	171	260	211	257	327	773
106.045	0	301	374	345	219	286	200	168	267	240	169	259	208	254	325	773
106.168	0	301	373	345	219	284	198	168	265	238	169	259	208	255	325	773
106.291	0	303	374	346	219	284	198	167	267	238	169	260	207	256	326	775
106.414	0	305	376	346	219	287	201	169	267	240	168	262	208	258	328	779
106.537	0	305	376	348	221	289	204	169	266	241	169	262	209	258	328	782
106.66	0	304	376	349	222	291	206	170	267	241	171	263	209	259	329	784
106.783	0	305	375	346	219	289	203	169	268	239	170	262	207	258	327	787
106.906	0	305	373	344	219	285	198	167	267	238	170	260	205	258	325	797
107.028	0	308	370	345	218	284	199	166	263	237	169	261	209	254	333	828
107.151	0	308	369	343	218	286	199	166	264	238	169	262	209	253	332	842
107.274	0	304	369	347	219	287	202	166	269	238	169	260	209	254	332	843
107.397	0	307	371	348	219	288	205	168	268	240	169	263	210	255	334	847
107.52	0	307	370	348	219	289	206	167	266	239	169	263	209	253	333	845
107.643	0	309	367	341	217	285	197	166	265	237	168	260	206	252	330	839
107.766	0	308	364	341	217	284	196	166	265	236	167	260	205	251	328	828
107.889	0	306	363	343	217	285	198	166	266	237	168	260	206	252	327	815
108.012	0	303	364	344	217	286	201	166	263	237	167	260	207	254	328	807
108.134	0	304	366	346	219	288	202	167	266	238	168	261	207	254	328	797
108.257	0	304	368	349	219	291	205	168	269	239	169	262	208	254	329	800
108.38	0	303	365	346	216	288	201	167	266	237	168	259	206	252	328	788
108.503	0	302	363	343	215	283	196	166	262	236	166	259	206	250	325	782
108.626	11	302	362	344	216	284	196	165	264	235	167	257	206	251	322	769
108.749	0	302	363	345	217	285	198	165	265	235	166	258	206	252	322	773
108.872	0	302	365	346	218	287	200	167	263	237	166	259	207	253	323	775
108.995	0	303	366	347	218	289	203	167	263	238	167	260	208	254	324	774
109.117	0	304	366	349	219	290	207	168	267	237	168	261	209	255	326	782
109.24	0	302	364	346	216	286	199	166	266	235	167	259	206	251	323	780
109.363	0	302	363	343	215	285	195	165	263	235	167	257	205	250	322	781
109.486	0	299	362	344	216	283	196	166	261	236	167	256	206	248	322	769
109.609	0	298	361	346	217	283	197	165	263	236	166	256	208	248	322	759
109.732	0	300	363	347	217	286	200	166	265	236	167	257	209	250	321	768
109.855	0	301	365	349	219	289	204	167	265	239	169	259	211	252	325	774
109.978	0	302	365	348	218	289	206	167	264	237	167	259	210	253	328	778
110.1	0	298	363	343	215	285	197	165	264	235	167	256	208	249	324	771
110.223	0	299	361	344	215	283	195	166	264	235	166	257	207	248	323	772
110.346	0	300	361	344	217	284	198	165	262	236	167	256	208	249	322	772
110.469	0	304	361	345	218	285	200	166	262	236	166	257	209	250	324	775
110.592	0	312	363	345	218	288	202	168	266	237	168	260	210	251	325	783
110.715	0	322	365	345	218	291	206	169	268	239	169	261	210	253	326	792
110.838	0	322	363	343	217	289	204	167	265	237	168	259	208	252	325	789
110.961	0	317	362	341	216	284	195	167	263	236	168	257	207	251	323	775
111.084	0	316	361	341	216	285	196	168	264	235	168	257	208	251	320	760
111.206	0	315	361	342	219	286	197	168	266	236	169	258	208	252	321	755
111.329	0	312	362	344	218	287	201	167	263	237	168	258	211	252	321	756
111.452	0	312	365	346	220	289	203	169	265	238	169	259	211	254	323	761
111.575	0	312	368	349	219	291	207	170	268	239	171	260	212	255	325	762
111.698	0	304	364	346	217	287	199	169	266	237	169	257	209	253	322	757
111.821	0	302	363	345	216	284	196	167	263	236	168	258	209	252	321	753
111.944	0	301	365	344	216	284	197	167	263	235	168	258	209	252	322	754
112.067	0	302	367	347	218	287	198	168	266	236	170	259	210	254	324	762
112.189	0	302	369	349	220	290	202	169	266	238	169	261	212	255	325	764
112.312	0	305	369	350	220	292	205	171	266	240	170	263	212	258	326	766
112.435	0	304	371	351	221	293	208	172	268	239	171	264	212	257	326	764
112.558	0	303	368	347	217	289	197	169	268	237	171	262	210	255	324	762
112.681	0	302	367	345	217	287	197	169	267	237	171	262	210	253	323	759
112.804	0	304	368	348	219	286	198	169	263	237	169	261	210	256	324	761
112.927	0	304	370	348	219	290	200	170	266	237	170	263	211	257	325	764
113.05	0	303	371	350	220	290	202	170	270	238	171	264	211	258	325	764
113.172	0	305	372	351	221	294	206	172	268	241	172	264	213	259	326	765
113.295	0	304	369	349	219	289	203	171	266	238	170	261	211	255	323	759
113.418	0	302	367	344	218	286	197	169	265	236	170	260	211	254	321	755
113.541	0	301	366	347	218	286	196	170	266	237	170	259	212	253	320	751
113.664	0	301	368	348	219	287	199	170	264	238	170	259	213	254	320	753
113.787	0	301	369	350	220	288	201	170	263	239	169	260	214	254	321	753
113.91	0	302	370	351	220	291	204	171	267	240	172	261	215	256	324	755
114.033	0	301	371	353	221	292	209	173	268	241	172	262	216	256	323	751
114.156	0	298	369	350	219	287	202	169	266	239	172	260	214	252	320	746
114.278	0	299	369	347	218	285	197	170	263	238	170	259	213	251	319	742
114.401	0	300	370	349	218	286	196	169	264	237	169	261	214	253	321	746
114.524	0	300	372	348	219	287	199	169	266	239	171	260	214	254	321	747
114.647	0	301	375	349	219	289	203	170	265	240	170	263	215	256	324	751
114.77	0	301	376	351	221	291	205	171	265	242	171	263	215	257	325	753
114.893	0	300	376	354	222	294	209	172	269	242	172	264	217	258	326	755
115.016	0	300	373	350	219	290	203	171	267	240	172	263	214	255	324	751
115.139	0	301	373	348	219	287	199	169	264	239	171	262	212	255	324	755
115.261	0	300	373	348	218	286	198	169	263	239	169	262	212	257	324	755
115.384	0	301	373	348	219	288	200	169	267	240	170	262	214	255	323	756
115.507	0	300	374	350	220	289	203	171	267	241	171	263	214	257	325	757
115.63	0	301	376	351	220	292	206	171	266	242	171	264	215	258	326	762
115.753	0	302	376	353	222	294	209	171	267	243	171	265	215	260	327	764
115.876	0	300	374	350	219	290	204	171	268	240	172	263	212	258	325	762
115.999	0	299	372	347	219	288	199	170	267	240	171	262	213	255	325	759
116.122	0	300	372	349	219	288	200	169	264	241	170	261	212	256	324	759
116.244	0	299	373	351	219	289	202	169	266	240	170	263	213	256	324	760
116.367	0	299	373	353	220	291	204	170	269	242	171	262	214	256	324	759
116.49	0	299	376	353	221	292	207	172	269	244	172	264	215	257	325	758
116.613	0	301	379	355	221	296	211	172	268	245	170	266	217	258	327	765
116.736	0	300	375	351	219	291	205	171	268	241	171	264	213	256	325	763
116.859	0	298	372	348	218	288	199	169	269	239	171	261	212	255	324	758
116.982	0	298	373	349	219	287	199	169	266	241	169	262	213	254	323	758
117.105	0	298	373	350	219	289	203	170	265	242	170	261	213	255	324	761
117.228	0	299	373	352	220	291	204	170	268	242	170	262	215	256	325	761
117.35	0	300	376	353	219	293	207	171	271	243	171	263	216	257	326	762
117.473	0	300	378	356	221	295	211	172	269	245	172	264	217	257	328	765
117.596	0	297	374	354	218	292	208	171	267	243	171	261	213	255	324	760
117.719	0	294	372	349	217	287	201	169	267	240	170	258	213	251	322	752
117.842	0	295	372	349	217	286	201	167	268	241	169	257	213	250	323	752
117.965	0	298	375	349	217	289	203	169	265	242	168	260	214	253	326	763
118.088	0	302	380	351	217	290	205	169	265	243	168	263	214	256	330	770
118.211	0	303	382	351	219	292	207	169	270	242	170	264	214	257	331	776
118.333	0	305	384	354	220	294	210	171	273	245	170	266	215	258	332	780
118.456	0	301	378	353	219	293	210	170	270	244	170	264	213	256	329	771
118.579	0	293	369	347	218	288	204	169	267	242	169	256	213	250	323	741
118.702	0	290	370	347	217	286	202	169	269	241	169	253	215	245	320	729
118.825	0	290	370	351	217	286	203	169	269	242	169	252	216	245	318	726
118.948	0	293	373	351	217	288	206	168	267	244	167	255	217	247	321	742
119.071	0	298	379	353	217	289	208	169	267	243	169	259	218	251	327	759
119.194	0	301	383	356	218	293	211	170	272	245	170	261	218	255	330	768
119.316	0	301	379	354	217	292	209	170	272	244	170	260	215	254	328	769
119.439	0	299	377	350	216	289	204	169	267	243	169	259	213	253	327	767
119.562	0	299	377	350	216	287	205	168	268	242	168	260	214	253	327	766
119.685	0	300	380	351	218	289	204	168	270	242	168	262	213	255	329	772
119.808	0	301	379	352	218	291	208	169	270	244	169	261	214	255	328	769
119.931	0	302	380	352	219	293	210	170	269	245	170	264	216	257	330	776
120.054	0	303	381	353	218	294	212	171	270	244	170	263	213	257	330	779
120.177	0	305	384	347	218	288	204	169	271	242	168	262	210	258	329	784
120.3	0	305	379	350	218	287	202	168	269	242	168	260	210	258	324	786
120.422	0	298	371	348	216	289	203	168	267	242	168	260	212	253	323	768
120.545	0	299	374	348	217	290	205	169	268	242	168	263	212	254	325	774
120.668	0	301	376	351	218	292	207	169	272	243	169	264	213	256	326	780
120.791	0	302	379	353	218	295	212	170	270	245	169	265	213	258	326	784
120.914	0	300	374	350	216	291	207	168	268	242	169	263	210	254	323	779
121.037	0	299	372	347	216	288	202	167	267	240	168	262	209	254	322	774
121.16	0	298	371	348	216	288	201	166	268	240	168	261	210	254	322	772
121.283	0	295	372	349	216	288	205	167	266	241	167	260	211	252	323	764
121.405	0	295	373	351	217	290	207	167	266	243	167	260	212	254	325	765
121.528	0	297	376	353	218	292	209	169	269	242	168	262	214	255	326	768
121.651	0	295	375	353	217	293	211	169	270	243	168	260	213	252	326	761
121.774	0	297	374	348	216	288	203	167	267	241	166	260	209	251	325	767
121.897	0	297	374	349	216	288	202	165	264	241	165	260	209	252	323	766
122.02	0	296	373	349	215	287	203	165	266	240	166	259	210	251	324	765
122.143	0	295	373	350	217	289	205	167	268	242	166	259	211	252	325	761
122.266	0	296	375	351	218	291	208	168	266	243	167	261	213	253	327	766
122.388	0	298	377	353	218	294	211	168	267	244	167	262	213	255	327	769
122.511	0	298	376	351	217	291	207	167	269	241	167	262	211	253	325	768
122.634	0	297	373	347	216	288	203	167	267	241	167	260	209	252	324	766
122.757	0	298	373	349	215	290	204	166	265	241	166	260	209	253	324	766
122.88	0	296	373	349	218	289	205	167	264	241	166	260	210	253	324	763
123.003	0	298	374	350	218	292	207	168	268	242	166	262	212	254	325	765
123.126	0	298	375	352	220	294	210	169	270	244	168	262	212	255	326	767
123.249	0	298	374	352	219	295	213	168	268	244	168	263	210	254	326	764
123.372	0	298	373	347	216	290	204	167	265	240	167	260	209	253	324	763
123.494	0	296	372	349	217	290	203	166	266	240	166	260	209	252	323	763
123.617	0	297	372	348	217	290	204	167	269	241	167	261	209	253	325	762
123.74	0	297	373	350	220	292	208	167	266	242	167	261	211	254	324	763
123.863	0	297	374	351	219	292	209	168	267	243	167	261	212	254	326	762
123.986	0	297	376	353	219	295	212	168	270	243	168	262	212	254	326	762
124.109	0	296	373	347	217	291	205	167	267	240	167	260	210	251	323	759
124.232	0	296	371	346	217	289	203	166	263	240	166	258	210	251	322	756
124.355	0	296	370	349	218	288	205	166	264	240	166	259	209	251	321	755
124.477	0	296	371	348	220	291	206	166	267	240	167	259	210	253	321	756
124.6	0	297	372	350	219	292	209	167	266	242	167	259	212	253	323	758
124.723	0	298	373	352	220	294	212	167	266	243	167	261	212	254	324	761
124.846	0	296	371	350	218	292	208	166	266	241	165	259	210	250	321	756
124.969	0	297	369	346	215	287	203	165	265	239	166	257	209	249	320	752
125.092	0	297	369	347	217	288	202	164	265	240	165	257	209	250	321	752
125.215	0	300	371	347	216	288	205	164	263	240	164	259	208	252	323	760
125.338	0	300	371	348	217	290	207	164	263	240	164	260	210	252	324	761
125.46	0	300	373	349	218	292	208	167	268	241	166	263	210	255	324	762
125.583	0	301	372	351	219	296	212	167	270	244	166	265	210	255	325	764
125.706	0	299	370	345	218	290	207	165	266	241	166	261	208	252	321	758
125.829	0	298	367	343	217	289	203	164	264	239	164	259	207	250	319	753
125.952	0	298	366	344	217	289	202	165	265	240	164	259	207	251	318	751
126.075	0	297	366	345	217	291	206	163	264	241	165	260	208	250	319	752
126.198	0	296	367	347	218	291	207	165	264	242	165	260	209	251	320	750
126.321	0	299	368	348	219	294	209	166	268	241	166	264	210	252	322	755
126.444	0	298	370	345	218	295	211	167	270	240	166	263	208	252	321	754
126.566	0	297	366	344	217	290	203	165	265	239	165	261	207	251	319	753
126.689	0	297	365	343	218	289	203	164	262	240	164	261	207	251	318	751
126.812	0	297	365	344	217	289	205	164	263	240	164	261	208	250	318	749
126.935	0	299	368	344	219	292	206	165	267	239	164	261	208	251	320	753
127.058	0	300	369	345	220	294	209	166	265	242	165	264	209	253	322	755
127.181	0	299	369	348	220	295	211	167	265	243	166	263	211	254	321	756
127.304	0	298	366	347	218	293	209	165	264	240	167	260	208	251	319	751
127.427	0	298	365	343	218	289	202	164	264	238	165	261	207	251	318	752
127.549	0	298	365	343	217	290	202	164	263	238	165	259	206	251	318	752
127.672	0	298	365	343	218	290	203	164	261	239	164	260	207	252	319	752
127.795	0	298	365	345	219	291	206	165	263	239	165	261	207	251	319	753
127.918	0	299	367	346	219	292	208	166	266	240	166	261	209	252	320	754
128.041	0	299	368	348	219	295	212	167	265	242	166	261	209	253	320	756
128.164	0	298	365	344	219	292	208	165	263	239	165	260	207	251	317	751
128.287	0	297	363	341	216	288	201	162	262	237	164	258	206	249	315	748
128.41	0	298	365	342	217	288	202	164	263	237	165	260	205	250	316	749
128.532	0	299	364	344	217	290	205	163	263	238	163	260	206	250	316	752
128.655	0	299	365	344	218	292	206	164	261	239	164	261	206	251	319	755
128.778	0	300	367	345	218	292	208	165	263	239	165	263	207	253	320	756
128.901	0	300	367	347	219	294	212	166	267	241	166	262	208	253	319	759
129.024	0	299	365	344	218	291	207	164	264	239	165	260	205	251	316	754
129.147	0	297	362	342	217	288	203	164	260	238	164	258	205	249	314	751
129.27	0	296	361	343	217	288	202	163	261	238	163	257	206	248	314	747
129.393	0	298	363	344	217	289	204	164	263	238	164	258	207	250	315	750
129.516	0	297	363	344	217	289	207	164	263	240	164	259	207	252	316	751
129.638	0	299	365	345	219	292	208	165	262	241	165	260	207	252	317	753
129.761	0	297	366	348	219	293	212	165	264	241	164	260	208	251	316	752
129.884	0	297	363	343	218	289	204	165	263	238	165	258	205	250	313	749
130.007	0	295	361	343	216	287	202	163	262	238	164	257	205	248	312	747
130.13	0	294	361	344	216	287	203	163	259	238	164	255	206	248	311	745
130.253	0	296	363	343	217	288	205	163	262	238	163	257	206	249	314	746
130.376	0	297	365	345	217	290	206	164	265	239	165	258	208	251	316	751
130.499	0	298	367	346	219	291	210	164	264	241	165	261	208	251	318	753
130.621	0	297	365	347	218	291	210	164	263	240	163	258	208	251	315	752
130.744	0	296	362	342	216	287	202	163	261	236	164	256	205	247	312	746
130.867	0	293	361	343	215	285	200	162	261	236	162	254	205	246	310	741
130.99	0	293	360	343	214	285	202	160	259	237	161	254	205	246	310	740
131.113	0	294	360	343	216	285	204	162	258	238	161	256	206	248	311	742
131.236	0	295	362	344	216	288	206	162	261	238	162	257	207	249	312	745
131.359	0	296	364	346	217	291	208	164	265	240	163	259	208	251	315	748
131.482	0	296	363	345	216	291	209	163	264	239	163	260	206	249	314	747
131.604	0	294	361	343	215	286	202	162	259	237	161	257	204	247	310	744
131.727	0	294	360	341	216	285	200	161	260	236	161	257	203	246	310	742
131.85	0	293	360	342	215	286	202	162	262	237	161	256	205	246	309	740
131.973	0	293	360	344	215	287	204	162	260	238	161	256	205	246	309	740
132.096	0	292	361	345	216	288	207	162	260	239	161	257	207	247	310	739
132.219	0	292	361	347	216	290	209	163	262	239	162	257	208	246	310	736
132.342	0	291	359	345	215	286	204	162	263	237	162	255	205	245	309	736
132.465	0	291	357	341	214	284	200	160	260	236	160	254	204	246	308	736
132.588	0	291	358	343	213	285	201	161	258	237	158	255	204	245	310	737
132.71	0	291	358	343	215	285	202	160	259	237	160	256	205	246	311	740
132.833	0	290	359	345	214	287	204	162	263	237	161	255	206	246	310	737
132.956	0	290	360	346	216	288	208	162	262	240	161	255	208	246	311	736
133.079	0	291	361	347	216	290	211	163	262	240	161	257	208	246	311	737
133.202	0	291	359	343	214	284	203	161	261	236	161	255	206	245	311	742
133.325	0	291	358	341	213	283	200	160	261	235	160	253	204	244	310	742
133.448	0	290	357	342	212	283	200	160	258	236	158	254	205	244	310	741
133.571	0	290	358	343	213	284	202	160	258	237	160	254	205	245	310	740
133.693	0	290	358	344	214	284	205	161	260	237	159	255	207	244	311	738
133.816	0	291	362	346	217	287	206	162	264	238	161	256	208	246	312	740
133.939	0	292	363	347	217	291	211	163	262	241	162	258	208	247	313	743
134.062	0	290	360	344	214	288	206	161	261	238	160	255	206	245	311	739
134.185	0	289	358	340	215	282	200	160	260	236	160	254	205	243	308	733
134.308	0	288	358	342	213	283	200	160	261	236	159	254	205	243	309	733
134.431	0	289	359	343	215	285	202	160	259	236	160	256	207	244	310	734
134.554	0	291	360	343	215	285	205	161	260	238	159	256	208	245	311	736
134.676	0	292	363	345	216	287	206	162	263	239	160	256	208	247	313	739
134.799	0	292	364	347	216	290	210	163	264	241	163	258	210	248	314	742
134.922	0	291	363	346	216	288	209	162	262	239	161	258	208	245	312	739
135.045	0	290	361	343	215	284	203	161	259	236	160	256	207	245	312	738
135.168	0	291	361	343	215	284	200	161	263	236	161	258	207	245	312	738
135.291	0	291	361	342	216	285	201	162	265	237	161	258	207	244	312	737
135.414	0	292	362	345	216	287	205	162	263	239	162	257	208	246	312	738
135.537	0	290	363	347	217	287	207	163	262	240	162	257	211	246	313	737
135.66	0	293	367	348	217	290	210	164	265	240	164	260	212	247	316	743
135.782	0	295	366	345	216	288	206	164	265	239	163	258	208	247	315	744
135.905	0	296	365	344	214	285	200	163	261	238	162	258	207	246	316	745
136.028	0	294	365	343	215	285	202	163	260	238	162	258	207	248	315	744
136.151	0	294	366	345	216	286	202	163	262	238	162	258	208	248	316	746
136.274	0	296	366	344	217	288	204	163	265	238	163	260	209	249	317	748
136.397	0	299	374	345	217	291	208	164	264	240	164	265	209	251	321	754
136.52	0	300	374	348	220	292	211	165	264	241	165	265	211	251	320	754
136.643	0	297	369	345	217	288	206	164	265	239	165	259	209	248	315	745
136.765	0	297	367	342	216	285	200	164	264	238	163	258	207	247	314	746
136.888	0	298	368	342	215	285	201	162	261	237	163	259	207	247	315	746
137.011	0	298	369	343	215	285	202	162	260	238	162	257	208	248	316	746
137.134	0	299	368	345	216	287	204	162	262	238	163	260	209	250	318	748
137.257	0	298	370	346	217	288	206	163	266	240	164	260	211	250	318	748
137.38	0	297	370	348	218	291	210	166	264	242	165	260	211	249	317	747
137.503	0	296	367	346	217	288	208	164	262	240	163	258	210	247	315	743
137.626	0	295	365	343	215	284	200	162	261	236	163	256	209	246	314	740
137.748	0	295	365	343	215	283	201	162	263	237	162	255	209	246	312	739
137.871	0	295	365	344	215	284	202	162	260	237	162	256	209	246	313	738
137.994	0	295	365	345	217	286	204	162	261	238	162	257	211	247	314	737
138.117	0	295	366	346	218	286	206	164	263	239	163	257	212	247	315	738
138.24	0	295	367	349	219	289	209	164	265	241	164	258	214	247	316	737
138.363	0	294	365	346	217	287	207	162	262	239	162	257	212	245	315	734
138.486	0	295	364	344	216	283	202	162	259	237	162	256	211	246	316	740
138.609	0	295	364	344	216	282	201	162	261	237	162	255	210	248	317	743
138.732	0	294	364	345	215	283	201	162	263	238	162	255	211	245	316	742
138.854	0	294	366	347	217	285	205	162	261	239	162	256	211	247	316	740
138.977	0	295	366	348	216	285	207	163	261	240	162	256	213	248	317	741
139.1	0	296	368	348	217	288	210	163	263	240	162	259	213	249	318	745
139.223	0	296	366	345	216	284	203	162	262	238	162	256	210	247	316	741
139.346	0	296	365	342	215	282	199	161	261	237	161	255	209	246	316	740
139.469	0	296	365	343	215	282	200	161	258	237	161	254	209	248	316	743
139.592	0	297	364	344	215	284	202	160	260	238	160	255	209	247	316	742
139.715	0	297	366	344	216	286	204	162	263	239	162	255	211	249	317	744
139.837	0	296	367	346	218	286	208	162	262	240	162	257	212	248	319	743
139.96	0	297	367	347	217	289	210	162	262	241	161	256	213	249	319	745
140.083	0	297	365	342	215	283	202	161	261	237	160	255	209	247	317	743
140.206	0	297	363	342	213	281	199	160	260	236	161	254	208	246	316	742
140.329	0	297	362	340	214	282	201	160	259	238	159	253	208	246	315	742
140.452	0	297	363	342	215	283	202	160	257	238	159	254	209	247	316	742
140.575	0	297	363	343	217	284	205	161	260	238	159	255	209	248	317	743
140.698	0	295	365	344	217	286	207	162	264	240	161	257	211	249	317	742
140.82	0	297	365	346	216	287	209	161	262	241	161	257	210	247	316	741
140.943	0	296	362	341	214	284	201	160	258	237	159	254	208	246	314	738
141.066	0	296	361	339	214	282	199	160	259	236	159	254	208	246	314	738
141.189	0	296	361	341	214	282	200	159	261	237	159	254	209	246	313	736
141.312	0	296	361	341	215	284	204	160	259	238	160	254	208	246	314	737
141.435	0	297	362	343	216	285	205	161	260	239	160	254	210	247	315	738
141.558	0	295	363	345	217	288	209	162	262	240	162	256	211	247	315	738
141.681	0	294	360	342	215	283	206	161	262	238	161	253	209	244	313	732
141.804	0	294	359	338	213	282	200	159	259	237	160	253	208	243	313	731
141.926	0	295	359	339	213	281	201	158	257	237	158	253	208	244	312	731
142.049	0	296	361	340	214	282	202	159	259	237	159	254	209	245	313	734
142.172	0	297	362	341	215	285	204	161	262	239	159	255	209	246	315	736
142.295	0	298	362	342	217	287	207	161	261	239	160	256	211	247	315	737
142.418	0	297	363	345	217	289	211	162	261	241	161	256	211	247	316	738
142.541	0	295	360	341	216	284	205	161	262	238	161	254	208	245	313	734
142.664	0	294	358	338	214	282	200	160	260	236	159	253	207	242	311	729
142.787	0	293	358	338	213	281	200	158	259	238	159	253	207	243	312	731
142.909	0	295	360	338	215	283	200	158	257	238	158	254	208	245	313	733
143.032	0	296	360	338	215	284	204	160	260	238	159	254	209	245	314	733
143.155	0	297	361	341	216	286	206	162	263	239	161	254	210	245	314	734
143.278	0	298	363	343	217	289	210	163	262	241	161	257	211	248	315	736
143.401	0	297	361	340	215	285	207	161	261	239	160	256	207	245	313	732
143.524	0	296	358	336	214	282	200	160	259	236	160	253	207	243	311	729
143.647	0	296	357	336	213	283	199	159	261	237	159	253	206	243	311	728
143.77	0	296	358	337	214	282	202	159	259	238	159	252	207	243	312	726
143.892	0	297	359	337	215	283	205	158	259	239	159	254	209	245	314	730
144.015	0	298	360	338	216	287	207	161	262	239	160	256	209	246	315	732
144.138	0	299	361	340	217	288	210	162	265	240	162	256	211	248	316	735
144.261	1	298	361	338	215	286	207	161	261	239	160	255	208	244	315	733
144.384	0	297	357	335	214	283	202	159	258	237	159	254	207	244	313	731
144.507	0	297	358	335	214	283	200	159	259	237	159	254	207	245	313	730
144.63	0	298	358	335	215	284	203	160	261	237	160	254	208	244	314	729
144.753	0	298	359	337	216	285	205	161	261	239	160	255	208	245	314	729
144.876	0	299	360	338	217	286	207	161	260	240	160	255	210	247	315	731
144.998	0	298	362	340	216	289	211	162	263	240	161	256	210	247	316	730
145.121	0	298	358	335	215	283	203	160	262	238	161	253	207	243	313	726
145.244	0	297	357	335	214	281	201	159	259	238	159	253	207	243	312	722
145.367	0	298	356	334	214	282	201	159	258	237	159	252	207	244	313	724
145.49	0	298	357	335	215	283	203	158	260	238	160	254	208	246	314	727
145.613	0	298	359	337	215	285	206	160	263	239	161	255	208	245	314	726
145.736	0	300	359	339	216	287	209	161	262	241	160	256	211	248	316	728
145.859	0	301	360	340	216	289	212	162	262	241	161	258	210	247	316	728
145.981	0	299	357	334	214	284	202	159	261	237	160	254	207	244	313	725
146.104	0	300	353	333	213	281	199	158	261	236	159	253	206	243	312	722
146.227	0	299	353	333	214	282	201	159	258	237	159	253	205	244	312	721
146.35	0	298	353	334	214	283	203	158	257	238	158	252	206	244	311	720
146.473	0	298	354	335	215	284	204	160	261	239	160	254	207	245	312	721
146.596	0	299	354	337	216	286	208	162	264	241	160	255	209	246	312	721
146.719	0	299	355	338	217	288	211	161	262	241	161	255	209	245	313	720
146.842	0	297	351	333	214	282	203	159	259	237	160	252	206	242	310	716
146.964	0	297	349	331	214	280	200	159	259	237	160	249	206	240	309	713
147.087	0	296	350	332	213	281	201	159	260	238	161	247	207	241	310	712
147.21	0	298	339	324	214	282	204	159	258	239	159	249	207	240	310	711
147.333	0	298	339	324	215	284	206	160	259	240	159	249	209	240	312	711
147.456	0	297	352	335	216	285	210	160	262	240	159	251	210	242	313	711
147.579	0	297	350	333	214	283	205	159	261	238	158	250	207	239	311	709
147.702	0	298	349	331	213	281	200	158	257	237	157	250	207	239	310	709
147.825	0	299	338	321	213	281	202	157	257	237	157	249	206	239	310	708
147.948	0	298	337	322	215	282	202	157	260	237	159	246	207	239	311	708
148.07	0	298	327	311	214	283	206	160	260	240	159	246	209	239	313	707
148.193	0	299	328	313	215	282	209	161	259	241	162	245	210	248	314	709
148.316	0	297	349	335	212	280	206	159	257	239	163	250	209	258	312	705
148.439	0	296	335	319	211	276	199	157	257	237	165	257	207	269	309	701
148.562	0	295	322	309	211	277	199	156	256	236	163	258	207	269	309	696
148.685	0	294	322	309	213	278	202	156	254	238	162	260	207	267	310	695
148.808	0	292	323	310	213	279	205	155	255	238	161	260	209	265	310	690
148.931	0	292	322	312	215	279	207	157	258	238	162	260	211	265	312	692
149.053	0	291	321	313	214	281	210	158	258	241	164	261	212	266	312	695
149.176	0	293	317	309	213	275	202	156	253	238	161	256	208	264	309	695
149.299	0	292	315	307	213	274	200	156	252	237	161	256	209	264	310	699
149.422	0	291	317	308	215	274	201	156	255	236	161	256	209	265	311	701
149.545	0	288	317	309	217	276	204	155	255	238	160	259	211	267	314	703
149.668	0	290	316	310	217	277	206	156	254	240	161	259	211	268	314	705
149.791	0	292	320	312	217	280	208	158	256	240	162	261	213	269	315	710
149.914	0	293	319	312	216	277	204	158	256	237	162	259	210	266	314	708
150.036	0	291	319	308	216	275	200	156	255	237	162	258	210	263	314	707
150.159	0	295	319	308	216	276	201	155	253	240	162	258	209	257	313	709
150.282	0	296	320	310	216	276	203	157	255	238	162	257	211	256	315	712
150.405	0	298	323	310	216	279	205	158	258	239	163	258	212	256	316	713
150.528	0	298	325	313	217	281	209	159	258	241	165	260	213	257	318	715
150.651	0	295	323	313	217	280	206	158	256	239	164	258	210	255	315	713
150.774	0	297	321	309	216	278	198	157	255	237	164	257	209	255	314	716
150.897	0	297	320	309	216	277	200	157	258	238	164	257	209	255	314	717
151.02	0	297	321	309	217	279	203	158	259	239	164	258	210	255	315	718
151.142	0	297	322	311	219	280	205	159	259	241	165	257	210	256	314	715
151.265	0	297	324	312	221	281	206	161	261	241	166	258	212	257	314	716
151.388	0	294	325	315	220	282	207	161	262	240	166	258	212	255	313	714
151.511	0	293	321	311	218	277	199	158	259	239	164	257	210	253	310	710
151.634	0	294	321	309	219	276	199	158	257	240	165	256	209	252	310	708
151.757	0	296	320	310	218	275	200	157	261	239	165	255	210	253	310	710
151.88	0	298	323	311	218	278	203	159	264	241	165	257	210	253	312	719
152.003	0	300	327	314	219	280	207	161	262	241	166	258	212	256	315	728
152.125	0	301	329	316	220	282	209	162	261	242	169	259	212	256	315	725
152.248	0	300	326	315	217	278	200	161	261	239	168	256	210	253	313	722
152.371	0	302	327	312	216	276	198	160	262	239	168	257	209	254	314	729
152.494	0	303	339	323	217	278	201	161	260	241	167	258	208	256	317	732
152.617	0	305	330	314	217	280	203	161	261	241	167	259	208	257	319	736
152.74	0	305	341	326	219	280	204	162	265	241	166	259	209	258	318	735
152.863	0	304	342	328	221	282	207	164	265	243	167	258	210	256	317	732
152.986	0	303	340	324	217	278	200	161	260	240	166	255	207	253	315	727
153.108	0	301	327	311	215	277	198	160	259	239	166	255	206	251	314	724
153.231	0	300	327	312	217	277	199	161	264	240	166	254	207	252	315	723
153.354	0	301	329	314	217	280	202	162	263	242	166	255	208	251	315	722
153.477	0	301	331	315	217	279	206	162	262	243	166	255	210	253	316	721
153.6	0	302	333	317	218	283	207	162	262	241	165	255	210	252	318	727
153.723	0	304	356	336	215	277	197	161	261	240	165	255	206	252	318	733
153.846	0	304	355	334	214	276	197	160	262	240	163	254	205	252	317	729
153.969	0	302	352	333	215	277	200	159	260	240	163	253	205	252	315	727
154.092	0	301	342	325	215	278	200	161	262	242	164	254	206	251	315	727
154.214	0	301	342	325	216	280	204	161	264	241	164	254	207	253	316	727
154.337	0	300	345	328	216	282	207	162	263	243	165	255	209	252	318	721
154.46	0	299	352	336	215	277	200	159	258	241	163	253	206	250	316	722
154.583	0	298	352	333	214	274	196	158	259	239	162	253	204	251	317	727
154.706	0	298	352	333	214	276	197	160	261	240	164	253	205	252	316	724
154.829	0	298	341	324	214	277	201	160	261	241	163	253	206	252	316	725
154.952	0	299	333	315	215	280	203	161	260	242	163	254	207	253	317	727
155.075	0	299	347	328	216	281	206	163	261	243	164	257	208	255	319	731
155.197	0	298	357	340	216	280	202	162	262	241	166	254	207	252	317	725
155.32	0	296	354	337	214	275	196	160	258	241	164	252	206	248	315	720
155.443	0	296	355	336	215	277	198	161	258	241	164	254	207	249	315	721
155.566	0	297	355	337	215	278	200	161	262	241	166	253	208	252	316	722
155.689	0	298	358	339	216	281	202	163	263	242	166	255	210	252	317	724
155.812	0	299	362	342	218	282	207	164	262	243	166	256	211	253	320	726
155.935	0	295	362	343	217	280	203	163	260	241	166	255	209	249	318	721
156.058	0	296	359	339	216	277	197	162	260	240	165	254	208	250	316	722
156.18	0	298	359	339	217	279	197	163	262	241	166	256	209	252	318	725
156.303	0	297	362	340	217	280	200	164	261	243	165	257	209	252	320	726
156.426	0	298	364	342	218	282	203	164	261	243	167	256	212	252	320	723
156.549	0	300	368	346	219	284	206	165	266	243	168	260	213	256	323	734
156.672	0	301	370	345	219	285	206	166	264	242	168	261	211	256	323	736
156.795	0	301	366	341	217	280	198	165	260	241	167	258	209	254	320	734
156.918	0	299	365	341	218	280	198	165	260	241	167	258	209	254	320	735
157.041	0	300	366	343	219	281	199	166	265	241	168	259	210	255	320	737
157.164	0	301	368	344	219	284	203	166	265	244	170	261	211	257	322	740
157.286	0	303	372	346	221	287	206	168	264	245	170	264	213	258	325	745
157.409	0	302	375	350	220	289	210	170	265	245	170	265	214	259	327	747
157.532	0	301	371	346	220	284	200	168	265	242	170	262	210	256	323	744
157.655	0	302	371	345	219	283	198	167	264	242	170	263	210	258	324	746
157.778	0	303	372	346	219	286	201	169	262	244	169	264	211	259	324	747
157.901	0	302	374	348	222	288	204	169	265	244	171	265	212	259	324	748
158.024	0	304	378	350	223	289	207	171	269	245	172	267	214	260	327	749
158.147	0	306	380	353	224	292	210	172	268	246	172	268	215	261	328	755
158.269	0	304	377	350	222	290	204	170	266	243	171	266	212	258	326	753
158.392	0	304	376	349	222	287	200	171	266	242	171	265	212	259	325	754
158.515	0	304	378	349	223	288	202	171	268	243	172	266	213	259	325	755
158.638	0	306	379	352	223	290	205	172	267	244	172	267	214	261	327	756
158.761	0	307	383	354	225	292	208	173	267	246	173	268	216	262	329	760
158.884	0	308	386	356	226	295	210	175	270	245	174	271	217	263	330	765
159.007	0	308	383	354	224	293	206	174	271	244	174	269	215	261	329	761
159.13	0	308	382	351	223	289	200	172	268	244	173	267	214	261	328	761
159.252	0	308	384	353	224	292	203	173	267	244	172	267	215	260	330	759
159.375	0	309	385	355	223	292	206	173	270	245	173	270	216	262	332	764
159.498	0	312	389	355	226	295	208	175	271	246	175	272	217	265	333	768
159.621	0	313	392	359	226	297	212	175	270	247	175	272	218	266	334	772
159.744	0	313	392	358	227	298	213	175	271	247	175	271	217	265	335	770
159.867	0	312	389	355	224	292	203	174	271	244	174	268	215	264	333	768
159.99	0	314	389	355	225	293	202	174	270	245	174	268	215	264	334	768
160.113	0	314	391	357	226	294	206	175	267	245	174	269	216	264	334	770
160.236	0	314	391	356	227	295	208	175	268	247	174	269	217	263	334	770
160.358	0	316	395	359	228	297	211	177	272	247	176	270	219	267	337	776
160.481	0	319	399	362	227	301	215	177	272	248	177	272	220	268	338	778
160.604	0	318	395	358	226	297	210	176	269	247	175	270	217	266	337	778
160.727	0	317	396	356	226	294	204	174	270	245	174	269	216	266	336	778
160.85	0	317	395	357	227	296	205	176	271	246	175	271	217	266	336	780
160.973	0	319	396	359	227	297	208	177	271	247	176	271	218	266	337	781
161.096	0	319	396	360	228	299	211	177	270	248	176	272	219	268	338	785
161.219	0	318	397	361	229	300	213	177	273	248	177	271	220	268	339	784
161.341	0	317	397	360	227	299	212	177	273	247	176	270	218	264	338	781
161.464	0	319	396	359	226	296	206	176	272	246	175	270	218	265	337	782
161.587	0	319	396	359	226	296	207	176	269	247	175	270	218	265	337	784
161.71	0	320	397	360	228	298	209	176	271	247	175	270	219	265	337	785
161.833	0	317	397	361	228	298	210	177	274	248	176	270	220	266	337	783
161.956	0	320	399	363	229	300	214	177	272	250	176	272	221	268	339	788
162.079	0	320	400	363	228	302	216	176	272	249	177	271	220	268	339	788
162.202	0	320	397	360	227	297	207	176	272	247	175	269	218	265	337	786
162.324	0	319	397	361	227	296	207	175	273	246	175	269	218	265	338	786
162.447	0	320	396	359	226	297	209	175	269	247	174	270	219	265	338	788
162.57	0	320	397	361	228	299	212	175	269	248	174	270	220	266	339	789
162.693	0	320	399	362	228	300	213	176	273	248	175	271	221	267	339	792
162.816	0	319	400	364	228	301	216	176	273	249	176	270	221	265	339	789
162.939	0	319	395	359	225	297	210	175	269	247	174	268	218	263	336	786
163.062	0	319	394	358	225	295	207	175	269	247	173	268	218	263	336	789
163.185	0	319	396	357	225	295	209	174	271	246	173	268	218	263	336	789
163.308	0	319	394	360	225	298	211	174	271	249	174	270	219	264	338	790
163.43	0	320	395	362	227	298	214	174	269	249	174	270	220	265	338	792
163.553	0	320	396	363	227	299	216	175	270	249	175	271	222	266	339	794
163.676	0	319	393	360	225	298	210	174	271	247	174	269	218	263	337	790
163.799	0	318	392	358	224	295	209	173	270	247	173	268	218	263	336	789
163.922	0	317	392	358	225	296	210	172	267	247	172	268	217	262	336	788
164.045	0	318	391	359	224	297	211	173	268	247	172	269	219	262	336	789
164.168	0	316	392	360	224	297	213	173	271	247	172	268	219	262	337	786
164.291	0	317	393	362	225	298	216	173	270	250	172	269	220	263	337	787
164.413	0	316	390	359	224	296	212	173	267	248	173	267	218	262	336	786
164.536	0	315	390	356	222	294	208	171	268	246	171	267	217	260	333	784
164.659	0	316	389	356	222	295	208	171	269	247	171	267	218	260	334	785
164.782	0	317	388	356	223	295	212	172	268	247	170	268	218	260	335	786
164.905	0	317	389	358	223	297	213	171	266	248	171	268	219	261	336	787
165.028	0	316	390	359	224	299	215	172	269	248	172	268	219	262	336	788
165.151	0	315	389	358	223	296	211	172	270	247	172	267	217	260	334	785
165.274	0	313	386	355	221	293	207	170	266	246	170	265	216	257	332	782
165.396	0	313	385	355	220	292	209	168	264	247	169	265	217	257	332	778
165.519	0	313	384	355	221	293	210	169	267	245	170	265	216	258	332	780
165.642	0	312	385	356	222	294	212	171	268	247	169	266	218	259	333	780
165.765	0	314	386	359	223	296	214	171	267	248	170	266	219	259	333	783
165.888	0	313	386	359	222	297	216	170	267	247	170	266	218	259	332	782
166.011	0	312	384	353	219	291	207	169	266	243	169	264	216	256	330	778
166.134	0	312	382	353	220	290	206	167	266	245	168	263	215	255	330	775
166.257	0	311	381	353	219	290	209	168	263	245	168	263	215	256	329	774
166.38	0	310	382	355	220	292	211	168	263	245	167	263	217	256	329	773
166.502	0	312	383	356	221	292	212	168	267	246	169	264	218	256	331	776
166.625	0	311	384	358	221	294	214	170	268	247	168	266	219	258	331	777
166.748	0	309	383	357	220	293	213	168	265	246	168	264	217	255	330	772
166.871	0	308	381	353	219	289	205	166	263	243	167	262	216	252	329	768
166.994	0	309	381	353	219	290	206	168	264	243	168	262	216	253	330	771
167.117	0	310	382	353	220	290	208	167	264	244	167	264	216	255	329	772
167.24	0	310	382	355	221	293	210	168	263	245	167	265	216	256	330	773
167.363	0	311	383	357	222	294	211	169	265	245	168	264	218	257	332	776
167.485	0	311	384	356	221	295	213	169	267	245	169	265	217	257	330	775
167.608	0	310	382	352	219	290	205	168	265	243	168	262	215	254	328	770
167.731	0	310	381	353	219	289	205	166	261	243	166	262	216	252	329	767
167.854	0	309	381	353	219	290	205	167	262	242	167	261	215	254	328	768
167.977	0	310	381	353	220	291	207	168	265	242	167	262	217	255	330	769
168.1	0	310	384	355	221	293	210	169	264	245	168	264	218	256	330	771
168.223	0	312	385	356	222	295	212	168	264	246	168	264	219	258	332	774
168.346	0	310	385	353	221	294	210	169	264	243	168	263	217	256	331	771
168.468	0	310	383	350	219	288	203	168	264	242	168	262	214	254	328	768
168.591	0	309	382	352	220	289	203	167	263	241	166	261	214	255	328	769
168.714	0	311	382	353	218	290	205	167	261	242	165	261	215	255	329	769
168.837	0	311	383	354	220	291	207	168	263	243	167	262	216	256	330	770
168.96	0	311	384	354	221	292	209	169	265	243	169	263	218	256	331	769
169.083	0	312	387	356	222	294	212	169	264	245	169	263	218	256	332	770
169.206	0	311	386	356	221	294	211	168	264	244	167	263	216	257	332	771
169.329	0	312	384	352	220	290	203	168	263	240	167	262	214	256	330	770
169.452	0	312	384	353	219	290	202	168	264	239	168	262	214	255	330	769
169.574	0	312	384	354	220	290	204	169	262	241	167	262	215	256	330	771
169.697	0	313	384	354	221	291	206	169	262	243	168	263	216	256	331	772
169.82	0	313	386	356	223	293	209	170	265	242	169	264	217	257	332	774
169.943	0	315	389	357	222	297	211	171	267	244	169	264	218	259	333	776
170.066	0	313	386	357	222	294	210	170	265	243	169	264	216	257	331	773
170.189	0	313	385	354	221	290	204	169	261	240	168	262	215	256	330	771
170.312	11	314	386	354	221	290	202	169	264	239	169	262	216	255	330	771
170.435	0	314	387	355	222	291	203	170	265	241	169	262	216	256	331	769
170.557	0	315	389	356	222	292	206	170	263	243	168	263	218	258	333	773
170.68	0	316	392	358	223	293	208	170	264	242	170	265	218	260	333	777
170.803	0	317	393	359	223	296	212	172	266	243	169	266	218	259	334	777
170.926	0	316	390	355	223	292	202	171	264	240	169	263	216	258	332	774
171.049	0	317	390	355	222	290	202	171	261	240	169	263	216	257	332	775
171.172	0	316	391	356	222	290	202	170	261	240	169	263	216	257	333	775
171.295	0	316	392	357	223	291	202	171	264	240	171	263	218	257	334	773
171.418	0	316	393	360	223	293	206	171	264	241	170	263	219	258	335	775
171.54	0	317	396	361	224	294	209	171	264	242	172	265	220	260	337	777
171.663	0	318	396	362	223	295	210	172	264	241	170	264	219	259	336	778
171.786	0	319	394	356	223	290	202	171	265	239	170	262	218	258	335	780
171.909	0	320	393	357	224	290	200	170	263	239	170	263	217	260	335	781
172.032	0	319	394	358	224	290	201	171	261	240	169	264	217	260	336	782
172.155	0	321	398	359	225	292	203	172	263	239	170	266	218	261	338	789
172.278	0	322	399	361	226	293	204	173	267	240	174	267	219	263	340	793
172.401	0	323	400	362	226	297	208	174	266	243	173	269	219	265	341	795
172.524	0	323	400	362	227	297	208	173	265	241	173	268	219	263	341	794
172.646	0	323	398	359	225	294	200	173	264	238	173	267	217	262	339	793
172.769	0	324	396	358	226	292	198	173	265	239	173	266	217	263	339	793
172.892	0	323	399	359	226	293	200	173	264	238	173	266	217	263	340	794
173.015	0	323	399	361	227	295	203	175	263	240	173	268	219	263	341	795
173.138	0	323	401	362	227	295	204	174	266	240	174	269	219	265	341	797
173.261	0	325	402	365	228	298	207	176	269	242	175	269	221	265	342	796
173.384	0	325	401	362	227	296	204	174	265	241	174	269	218	264	341	796
173.507	0	325	401	359	227	295	199	175	263	239	173	267	218	263	341	797
173.629	0	324	400	360	227	294	199	174	265	238	175	268	219	264	340	796
173.752	0	326	401	362	228	295	201	175	267	240	175	268	219	264	341	797
173.875	0	325	401	363	228	296	204	175	265	241	175	269	220	265	341	798
173.998	0	325	403	364	229	297	205	176	265	242	175	271	222	266	343	802
174.121	0	325	404	364	229	299	208	177	268	241	175	272	221	266	344	802
174.244	0	325	399	362	227	294	200	176	266	240	175	269	219	265	342	799
174.367	0	324	400	360	227	293	198	174	263	239	173	269	218	262	340	796
174.49	0	322	398	361	226	293	198	174	263	238	174	268	219	263	341	797
174.612	0	324	400	363	227	293	200	173	266	239	175	268	220	264	341	797
174.735	0	324	400	363	228	295	202	174	266	241	175	268	220	264	342	799
174.858	0	325	402	364	228	297	205	175	265	243	175	270	221	266	343	801
174.981	0	326	402	365	229	299	209	175	266	243	175	271	222	266	344	800
175.104	0	324	401	361	226	293	200	173	267	239	175	269	218	263	341	796
175.227	0	323	399	360	225	292	197	172	265	239	174	268	218	262	340	794
175.35	0	323	399	362	225	292	199	171	263	239	172	268	217	263	339	792
175.473	0	324	398	361	226	294	200	172	263	240	173	268	219	263	340	794
175.596	0	324	399	363	226	295	203	173	266	241	174	268	220	263	341	794
175.718	0	324	401	364	228	296	206	174	266	243	174	271	221	265	342	795
175.841	0	324	401	364	227	298	207	173	266	243	173	270	221	263	341	792
175.964	0	324	399	360	225	293	199	171	265	239	172	267	218	261	338	788
176.087	0	323	398	361	224	291	198	171	264	240	173	268	218	260	338	786
176.21	0	323	398	361	225	292	199	171	264	241	172	267	217	261	338	785
176.333	0	324	399	362	226	293	202	171	262	241	171	267	219	262	338	785
176.456	0	324	401	363	225	294	203	171	265	241	172	269	220	263	340	787
176.579	0	324	402	365	226	296	206	173	267	243	173	270	221	263	341	787
176.701	0	323	400	364	225	294	205	172	265	242	172	268	219	260	339	782
176.824	0	324	399	360	224	289	198	170	261	241	171	265	216	259	341	791
176.947	0	325	401	360	223	289	198	169	263	239	170	265	216	260	340	790
177.07	0	325	400	361	224	291	198	170	264	241	170	266	216	260	339	787
177.193	0	325	400	363	225	292	203	171	263	242	171	266	217	261	340	787
177.316	0	325	401	363	224	293	203	171	263	243	171	268	218	261	339	787
177.439	0	326	403	364	226	295	207	173	267	244	172	269	219	262	342	789
177.562	0	327	402	363	225	294	206	172	267	242	171	268	217	261	339	785
177.684	0	324	400	359	223	291	198	170	264	241	170	265	216	258	337	782
177.807	0	323	400	359	223	289	197	170	261	240	170	264	215	257	336	779
177.93	0	323	398	361	223	288	198	169	263	240	169	265	216	257	336	778
178.053	0	325	400	361	224	291	200	170	265	242	171	266	216	259	337	778
178.176	0	325	401	364	224	293	205	172	263	243	170	267	217	260	338	781
178.299	0	326	404	364	226	295	207	173	265	244	171	267	218	261	338	782
178.422	0	325	404	364	224	294	207	171	266	242	171	267	216	258	337	779
178.545	0	325	400	361	223	290	198	171	265	241	170	265	215	257	335	777
178.668	0	325	400	361	224	290	200	170	262	240	169	265	215	257	335	775
178.79	0	325	401	361	224	291	200	170	262	241	168	265	217	257	335	776
178.913	0	324	402	362	223	292	201	171	266	241	169	266	218	257	335	776
179.036	0	325	403	364	224	293	204	172	266	243	170	267	219	257	337	775
179.159	0	326	404	366	225	295	208	172	265	243	171	267	219	259	337	778
179.282	0	325	401	361	223	292	201	170	263	241	171	266	217	257	335	776
179.405	0	325	401	360	223	290	198	171	265	240	169	265	216	256	334	774
179.528	0	325	400	362	224	289	199	170	264	240	170	265	217	257	334	773
179.651	0	325	402	362	223	292	202	170	263	241	170	266	218	257	335	776
179.773	0	326	403	364	224	293	203	171	264	242	170	267	218	258	336	776
179.896	0	327	405	366	226	294	206	173	267	244	171	267	220	259	336	780
180.019	0	327	405	366	225	295	208	173	266	243	171	267	219	258	337	776
180.142	0	325	402	361	224	291	200	170	262	241	170	265	217	256	334	773
180.265	0	323	402	360	222	289	198	171	262	239	169	264	217	254	334	771
180.388	0	325	402	361	224	289	198	169	265	240	169	264	216	255	334	773
180.511	0	326	403	363	224	290	201	170	263	241	170	265	217	256	336	774
180.634	0	327	406	364	224	292	203	170	263	242	169	266	219	257	337	777
180.756	0	327	406	366	226	293	205	172	265	242	171	268	220	259	339	778
180.879	0	327	405	365	225	294	207	172	267	242	170	266	219	257	337	776
181.002	0	327	402	360	223	289	199	170	264	241	169	265	217	255	334	772
181.125	0	326	402	359	223	289	198	169	261	240	168	264	217	255	335	771
181.248	0	326	401	361	224	290	198	170	263	239	169	265	217	254	334	772
181.371	0	325	402	362	223	291	200	169	265	241	169	264	219	253	335	770
181.494	0	327	404	363	224	292	204	170	264	242	169	266	219	256	336	773
181.617	0	327	406	364	224	294	206	172	264	244	171	268	221	258	338	776
181.74	0	327	405	365	224	294	207	172	266	241	170	267	219	256	337	776
181.862	0	326	402	360	223	290	199	170	265	240	170	265	218	255	335	774
181.985	0	327	402	360	224	288	198	170	263	240	170	265	218	254	336	774
182.108	0	326	402	361	223	289	199	171	261	240	168	266	219	255	337	774
182.231	0	326	404	363	224	291	200	171	264	241	170	264	219	255	338	775
182.354	0	327	405	365	224	291	203	171	266	241	171	266	220	257	338	775
182.477	0	328	406	367	226	295	206	171	265	242	171	268	221	258	339	779
182.6	0	328	404	363	224	292	202	171	264	241	171	266	219	255	337	776
182.723	0	328	403	360	223	289	197	171	264	238	170	265	218	254	337	777
182.845	0	327	403	361	224	290	197	170	264	239	170	265	218	255	337	776
182.968	0	328	404	363	224	291	201	170	263	241	171	266	218	256	338	777
183.091	0	329	407	364	224	292	202	171	263	242	170	267	219	256	339	779
183.214	0	329	405	365	225	293	204	172	267	242	171	267	220	258	339	780
183.337	0	330	408	367	225	296	209	175	268	244	172	268	222	258	341	782
183.46	0	330	405	364	225	293	205	173	265	242	172	267	218	256	339	778
183.583	0	329	404	360	224	290	198	171	263	239	171	265	218	254	336	776
183.706	0	329	404	359	224	289	198	171	264	240	171	265	218	254	337	775
183.828	0	329	403	362	223	291	199	172	265	241	171	267	219	254	338	774
183.951	0	329	405	363	225	292	202	172	264	241	171	267	219	255	338	775
184.074	0	329	407	364	225	292	205	172	264	242	172	268	220	257	339	778
184.197	0	331	407	365	226	296	207	173	268	243	173	268	223	259	340	779
184.32	0	331	407	366	225	296	208	173	268	244	173	269	221	256	339	777
184.443	0	329	403	362	224	292	200	171	265	241	173	267	218	254	338	774
184.566	0	329	404	362	224	290	199	171	264	241	172	266	218	253	338	774
184.689	0	329	404	362	225	290	199	171	266	240	171	266	219	255	339	775
184.812	0	329	406	363	224	293	202	173	266	242	172	266	220	257	340	777
184.934	0	329	406	365	225	293	205	173	265	243	172	268	220	257	341	780
185.057	0	330	408	366	226	295	208	174	267	244	172	269	221	258	342	780
185.18	0	331	408	367	227	296	210	174	270	243	174	269	221	258	341	781
185.303	0	329	405	363	224	293	203	172	268	242	172	268	219	256	339	777
185.426	0	329	405	363	223	291	201	173	265	241	171	267	218	255	338	776
185.549	0	328	405	363	224	290	202	171	265	242	171	267	219	255	338	776
185.672	0	331	407	364	225	293	203	173	268	242	172	267	219	256	340	777
185.795	0	331	407	365	225	295	206	173	267	245	172	269	220	257	340	778
185.917	0	332	409	366	226	296	209	174	268	245	172	269	221	258	342	781
186.04	0	332	411	369	227	298	212	174	269	245	174	269	222	258	343	781
186.163	0	329	407	362	225	294	204	173	269	243	172	267	218	256	339	777
186.286	0	330	404	362	224	291	202	172	268	242	171	267	218	253	338	774
186.409	0	329	404	363	224	292	202	172	264	242	170	266	218	253	337	774
186.532	0	329	405	362	225	292	203	172	266	242	171	266	218	254	338	774
186.655	0	329	406	364	224	293	205	172	269	243	172	267	219	255	339	775
186.778	0	331	408	365	225	295	208	174	268	245	172	267	220	256	339	777
186.9	0	331	409	367	227	297	210	174	268	246	173	269	221	257	340	780
187.023	0	330	406	366	226	297	212	173	268	244	171	268	219	255	339	776
187.146	0	329	404	362	223	292	203	171	269	243	171	266	217	253	337	772
187.269	0	328	402	361	224	291	202	171	267	242	170	265	218	252	336	771
187.392	0	328	402	361	223	290	204	170	265	243	170	265	218	252	336	770
187.515	0	328	404	363	224	292	204	172	267	243	170	265	218	253	335	770
187.638	0	328	406	364	223	292	208	172	270	244	170	267	219	253	336	770
187.761	0	328	406	366	225	294	210	174	268	246	171	268	220	254	336	771
187.884	0	329	408	367	225	295	213	173	268	247	171	268	221	254	336	770
188.006	0	327	402	361	222	289	203	170	268	243	169	265	218	250	333	764
188.129	0	327	403	361	222	289	204	170	266	243	169	264	218	250	333	763
188.252	0	327	403	362	223	289	205	170	266	244	168	264	218	250	333	763
188.375	0	327	403	365	222	291	208	170	267	245	169	266	219	252	334	766
188.498	0	328	405	365	224	293	210	172	270	245	170	265	221	253	335	766
188.621	0	329	407	366	224	295	213	172	269	246	170	267	220	252	334	767
188.744	0	327	402	362	223	291	207	169	266	244	169	264	218	250	333	763
188.867	0	326	401	359	222	287	204	169	269	243	168	264	217	249	332	761
188.989	0	326	401	361	221	288	206	169	266	243	167	264	217	249	332	761
189.112	0	326	402	362	222	290	208	169	265	245	167	264	219	249	332	762
189.235	0	328	405	366	223	293	213	171	271	246	169	267	221	251	335	765
189.358	0	326	402	363	222	292	211	170	268	245	167	264	218	249	333	762
189.481	0	326	400	359	220	288	205	168	264	242	167	263	217	247	330	759
189.604	0	325	397	358	219	286	203	167	266	242	166	263	216	247	329	758
189.727	0	324	397	360	220	287	204	167	268	243	166	261	217	246	329	757
189.85	0	326	399	361	220	287	207	168	266	244	165	263	217	247	331	759
189.972	0	325	399	362	220	289	209	168	265	245	166	264	218	248	331	759
190.095	0	326	402	364	221	289	211	169	269	246	168	264	220	250	332	761
190.218	0	325	400	364	221	293	215	169	270	247	168	265	219	250	332	761
190.341	0	325	397	360	220	289	208	168	268	245	167	263	217	246	330	756
190.464	0	324	395	358	218	286	205	165	264	243	165	261	215	246	328	756
190.587	0	324	395	358	219	285	204	167	266	243	165	261	215	244	328	755
190.71	0	325	395	358	218	286	207	165	267	244	164	262	216	245	329	754
190.833	0	325	395	360	219	288	210	166	266	245	165	262	218	246	330	756
190.956	0	326	398	362	220	289	210	168	266	245	165	263	219	247	331	757
191.078	0	325	398	363	220	291	215	168	269	245	166	265	219	247	331	757
191.201	0	324	394	358	219	287	208	165	268	244	165	261	216	244	328	752
191.324	0	324	393	356	216	285	204	164	266	244	163	262	216	243	327	751
191.447	0	323	391	356	217	283	205	163	264	242	162	259	215	242	326	749
191.57	0	323	391	357	216	284	206	163	265	243	163	260	215	243	326	749
191.693	0	323	391	358	216	286	209	164	267	244	163	262	216	243	327	750
191.816	0	323	393	360	218	287	211	164	266	245	163	263	218	244	329	750
191.939	0	324	395	362	219	289	214	164	265	246	164	263	219	244	330	750
192.061	0	322	391	357	217	287	210	163	268	244	163	261	216	242	326	747
192.184	0	321	387	352	215	282	205	161	266	243	161	259	214	239	325	743
192.307	0	321	385	353	214	281	206	160	262	243	160	258	213	239	323	741
192.43	0	321	384	353	213	282	205	159	262	243	159	258	213	239	323	740
192.553	0	320	384	354	214	281	206	160	264	242	160	258	214	240	324	741
192.676	0	321	384	355	214	285	210	161	267	244	160	260	214	240	325	741
192.799	0	321	386	357	215	285	214	162	265	246	160	261	216	242	325	744
192.922	0	320	384	358	214	287	215	161	265	245	161	260	215	240	323	741
193.044	0	319	379	350	212	281	207	159	264	243	158	257	212	237	321	736
193.167	0	319	376	350	211	280	205	157	263	242	157	255	211	234	318	729
193.29	0	318	376	350	209	279	205	156	261	242	156	256	211	235	318	732
193.413	0	317	376	351	211	280	207	155	260	243	157	256	211	235	319	732
193.536	0	318	377	351	211	281	209	157	265	243	157	257	212	236	319	732
193.659	0	318	377	353	212	284	212	157	264	244	157	258	214	236	321	734
193.782	0	317	374	352	210	283	212	157	263	244	156	256	211	235	318	730
193.905	0	315	371	345	208	278	206	154	260	242	154	254	209	231	315	725
194.028	0	314	368	347	206	276	204	153	261	241	154	253	208	231	314	719
194.15	0	313	366	346	206	276	205	152	261	243	153	253	208	230	313	717
194.273	0	313	367	347	207	277	208	153	259	242	154	254	208	231	313	721
194.396	0	314	368	348	207	279	209	153	260	243	153	254	210	232	314	722
194.519	0	313	370	349	208	280	211	154	263	244	155	255	211	233	315	725
194.642	0	313	366	348	206	279	212	153	263	242	153	254	209	231	313	716
194.765	0	310	362	342	204	274	205	150	258	241	151	250	205	228	309	714
194.888	0	309	359	340	202	272	203	148	256	240	149	250	205	227	307	709
195.011	0	308	358	342	203	271	203	148	258	239	149	249	204	226	307	707
195.133	0	306	358	342	203	271	206	147	258	242	149	248	206	226	308	704
195.256	0	307	360	345	203	273	208	149	257	242	148	250	208	226	309	711
195.379	0	310	361	345	205	276	210	149	257	243	150	252	208	229	311	715
195.502	0	309	359	344	203	275	211	148	260	241	149	251	204	228	313	719
195.625	0	308	354	338	201	269	203	146	258	239	148	249	202	225	310	712
195.748	0	307	352	338	200	270	203	145	254	240	148	248	201	225	308	713
195.871	0	307	350	338	201	270	203	145	254	238	147	247	201	225	307	711
195.994	0	307	352	339	201	270	206	146	257	239	147	248	201	226	307	707
196.116	0	308	353	339	201	273	208	146	258	241	148	249	203	227	309	712
196.239	0	308	352	341	203	275	210	146	256	242	149	250	202	227	308	712
196.362	0	307	347	336	199	269	204	144	255	239	147	247	200	223	305	703
196.485	0	304	344	334	197	268	201	143	254	238	146	245	198	222	303	701
196.608	0	304	343	335	197	267	202	142	254	238	146	245	197	220	301	700
196.731	0	305	323	312	198	268	205	143	253	239	145	246	198	222	303	703
196.854	0	304	324	314	198	270	206	143	254	239	145	247	199	223	303	705
196.977	0	305	325	315	200	271	209	145	257	240	146	248	201	224	305	707
197.1	0	304	333	326	198	271	210	144	257	239	147	247	199	222	303	701
197.222	0	303	329	321	195	266	201	141	252	236	144	245	196	220	299	696
197.345	0	302	315	309	194	265	201	140	250	235	144	243	195	218	297	693
197.468	0	301	315	310	194	265	200	139	252	235	144	243	194	218	297	693
197.591	0	300	315	310	194	265	203	139	253	237	143	244	195	218	298	693
197.714	0	301	316	311	195	266	206	141	252	238	144	245	196	218	300	696
197.837	0	302	318	312	197	269	208	142	252	239	144	245	197	222	300	699
197.96	0	300	314	311	195	268	208	141	254	237	144	244	195	218	297	692
198.083	0	299	311	306	193	262	200	139	252	234	143	241	193	216	295	687
198.205	0	298	310	305	191	262	199	137	249	234	142	241	192	214	294	686
198.328	0	298	311	306	192	262	200	137	248	235	141	241	192	215	293	687
198.451	0	298	310	307	193	263	202	137	252	235	142	241	193	216	294	687
198.574	0	299	312	308	194	265	205	139	252	237	143	241	194	217	295	688
198.697	0	300	312	311	195	268	208	140	252	237	143	243	194	217	295	692
198.82	0	298	308	307	192	262	202	138	250	234	143	240	191	213	292	684
198.943	0	298	307	304	191	260	198	137	249	232	142	238	190	212	290	682
199.066	0	297	307	306	191	259	199	136	250	232	142	239	191	212	290	680
199.188	0	298	307	306	192	261	201	137	247	234	141	240	191	213	291	685
199.311	0	299	309	306	192	262	203	137	248	235	142	240	192	213	292	688
199.434	0	300	311	308	194	264	204	139	252	236	143	242	194	216	294	687
199.557	0	301	312	310	194	268	209	141	253	236	145	242	193	217	293	688
199.68	0	300	307	305	191	261	200	138	249	233	143	239	190	213	291	688
199.803	0	299	305	302	191	259	196	137	247	231	141	238	189	212	289	684
199.926	0	300	305	303	190	259	196	137	249	232	142	237	188	212	289	684
200.049	0	300	307	304	191	261	199	137	251	232	143	239	191	212	289	685
200.172	0	301	308	306	192	261	201	138	249	234	144	240	192	213	291	693
200.294	0	306	313	308	194	264	203	139	250	235	144	242	192	217	295	702
200.417	0	307	316	309	194	266	207	142	254	235	146	243	192	218	297	707
200.54	0	307	313	307	193	263	201	140	254	234	145	240	189	215	295	700
200.663	0	307	310	303	191	259	196	138	249	231	144	239	188	214	292	704
200.786	0	306	309	303	191	259	197	137	249	231	144	238	187	213	293	703
200.909	0	307	310	303	192	260	197	138	252	230	144	238	188	214	293	700
201.032	0	307	312	307	194	261	200	140	254	233	146	239	189	215	294	701
201.155	0	309	313	308	194	263	204	141	252	234	146	242	191	217	295	706
201.277	0	310	317	309	196	266	205	142	254	235	148	243	193	219	296	709
201.4	0	308	315	308	194	265	203	141	255	233	147	242	190	215	296	703
201.523	0	308	312	305	193	259	195	141	257	232	147	241	189	212	291	697
201.646	0	307	314	306	192	259	198	140	254	233	146	241	190	212	292	699
201.769	0	308	314	306	194	260	198	140	253	233	146	241	191	214	293	703
201.892	0	309	316	309	195	262	199	141	258	233	147	241	192	215	295	705
202.015	0	305	318	310	196	263	202	144	258	235	149	242	195	216	296	699
202.138	0	307	323	313	198	267	206	144	257	237	149	244	197	215	298	705
202.26	0	308	319	312	196	265	203	142	257	235	147	242	194	212	297	701
202.383	0	308	318	307	194	260	195	141	256	233	146	241	192	212	296	699
202.506	0	308	316	308	194	260	196	141	257	234	148	240	193	211	297	697
202.629	0	305	318	310	194	260	197	141	255	234	146	239	196	209	297	696
202.752	0	307	320	311	195	262	200	141	255	235	147	240	197	211	298	702
202.875	0	306	322	312	196	263	203	143	258	236	148	241	199	214	301	704
202.998	0	300	324	315	200	266	206	145	259	238	148	241	202	215	304	698
203.121	0	302	335	328	198	265	206	143	257	238	148	240	200	212	304	694
203.244	0	292	318	313	197	258	196	142	254	234	146	236	199	213	302	680
203.366	0	290	315	312	197	255	196	141	255	233	145	235	200	210	301	670
203.489	0	288	315	312	197	254	198	140	256	235	144	234	201	213	300	667
203.612	0	292	318	313	195	257	202	142	254	236	143	237	203	213	305	685
203.735	0	304	328	316	195	262	202	139	254	237	144	240	203	212	307	702
203.858	0	304	329	318	197	264	205	143	259	238	145	242	205	212	308	698
203.981	0	305	341	329	196	267	209	142	259	240	146	244	204	213	311	702
204.104	0	310	350	336	194	263	200	140	255	236	144	243	200	212	308	703
204.227	0	310	347	334	193	259	197	140	254	234	144	240	200	210	308	695
204.349	0	283	334	323	203	261	197	139	257	235	146	251	202	238	319	696
204.472	0	311	345	326	195	262	201	139	257	236	147	250	200	220	312	724
204.595	0	313	354	338	196	266	203	140	257	238	145	248	202	216	311	718
204.718	0	303	356	337	198	267	205	142	258	239	146	247	206	219	314	711
204.841	0	317	365	341	196	268	209	142	262	240	146	251	204	217	315	730
204.964	0	320	359	336	195	265	200	140	260	238	145	248	200	215	308	730
205.087	0	321	356	334	194	263	197	139	256	236	144	245	199	212	306	727
205.21	0	321	355	334	194	264	198	140	257	235	145	245	198	212	306	724
205.332	0	320	353	334	196	264	199	140	261	236	146	245	198	211	305	727
205.455	0	320	354	336	197	267	203	142	259	238	145	246	200	211	306	728
205.578	0	321	356	338	196	270	205	143	260	240	146	247	201	212	305	731
205.701	1	314	354	341	198	270	209	145	261	240	147	244	202	212	308	721
205.824	0	309	351	336	195	264	200	142	260	237	146	241	200	207	308	710
205.947	0	315	351	334	192	262	196	141	258	236	145	242	199	205	305	715
206.07	0	316	351	336	192	264	197	140	256	237	144	242	198	205	305	719
206.193	0	315	350	336	192	264	199	140	257	237	144	242	199	206	306	717
206.316	0	316	352	337	194	266	203	142	260	238	145	243	200	207	307	722
206.438	0	316	354	338	195	269	205	143	260	240	146	244	202	208	309	719
206.561	0	319	360	340	196	272	209	144	260	241	146	247	202	209	310	727
206.684	0	321	354	338	194	267	201	142	260	236	146	244	198	206	307	718
206.807	0	320	350	333	191	263	196	140	259	235	144	243	197	203	305	716
206.93	0	319	349	334	192	264	197	139	257	236	144	243	197	204	305	714
207.053	0	318	349	335	193	265	199	140	255	237	144	244	198	204	306	717
207.176	0	316	350	335	193	267	201	141	259	237	144	245	199	206	307	712
207.299	0	320	353	337	195	270	205	143	263	239	146	248	200	208	309	721
207.421	0	321	355	339	195	274	208	143	262	241	145	248	201	210	310	719
207.544	0	319	350	337	192	269	202	141	259	238	145	246	198	205	307	717
207.667	0	317	346	333	191	264	196	140	258	235	145	243	197	203	305	711
207.79	0	316	344	333	191	265	197	140	259	236	145	243	198	203	305	703
207.913	0	316	334	324	192	265	200	140	257	237	144	243	199	204	304	701
208.036	0	315	323	315	192	267	203	141	257	239	145	244	201	204	305	701
208.159	0	317	335	327	193	269	205	142	260	238	145	244	203	206	306	704
208.282	0	316	347	339	192	269	206	141	261	239	146	244	199	204	305	702
208.404	0	314	339	333	188	263	198	139	255	237	144	240	198	201	302	695
208.527	0	314	329	322	188	262	198	137	254	236	143	239	197	201	301	695
208.65	0	314	319	312	188	263	198	137	255	236	143	239	198	201	301	694
208.773	0	315	320	313	189	264	201	138	257	237	144	240	199	201	301	692
208.896	0	315	321	315	189	265	204	138	257	239	143	241	201	203	303	694
209.019	0	316	323	316	191	269	207	139	257	240	144	242	202	204	304	696
209.142	0	314	328	324	188	265	204	137	258	237	144	240	199	201	301	687
209.265	0	310	313	311	187	260	196	136	256	236	142	238	198	197	297	679
209.388	0	308	313	311	187	260	197	134	253	236	140	235	198	196	296	675
209.51	0	307	314	312	186	259	200	133	253	236	139	236	198	197	296	676
209.633	0	310	316	312	188	262	201	134	256	237	140	238	199	198	298	676
209.756	0	311	317	314	189	264	204	137	257	239	141	240	200	201	299	682
209.879	0	311	320	315	189	267	209	138	257	241	143	240	203	202	302	688
210.002	0	311	319	314	188	266	207	136	257	238	142	240	199	201	302	687
210.125	0	310	313	311	186	261	197	135	255	236	141	237	197	199	299	681
210.248	0	308	312	311	186	260	198	134	255	236	140	236	197	197	298	680
210.371	0	307	311	310	186	261	201	134	253	236	139	237	198	198	298	676
210.493	0	307	313	312	187	261	203	135	253	237	140	238	198	198	298	676
210.616	0	307	315	314	190	264	204	137	258	238	142	238	201	200	299	674
210.739	0	306	315	317	190	267	210	137	257	240	142	239	202	201	300	677
210.862	0	307	314	311	188	264	205	135	254	238	141	239	198	199	299	682
210.985	0	308	315	310	186	260	198	135	253	235	141	237	197	198	298	678
211.108	0	307	313	310	187	261	199	135	254	235	140	237	197	198	297	671
211.231	0	305	313	311	188	260	201	135	253	237	140	237	199	199	298	673
211.354	0	306	314	314	188	263	203	135	253	238	141	238	200	200	298	678
211.476	0	307	316	314	190	264	206	137	256	239	142	239	202	201	301	677
211.599	0	307	315	317	190	266	209	139	258	239	143	239	202	201	300	676
211.722	0	306	311	311	187	260	200	135	255	236	142	238	198	198	297	671
211.845	0	306	308	310	187	259	198	134	251	238	141	237	199	198	296	669
211.968	0	305	310	311	187	260	199	134	253	235	140	237	199	198	296	669
212.091	0	305	310	312	189	261	201	135	255	237	142	238	200	200	298	670
212.214	0	307	314	314	190	263	205	137	254	239	142	239	201	201	300	675
212.337	0	308	316	315	191	264	207	137	254	240	143	241	203	202	302	680
212.46	0	309	318	316	191	268	211	139	258	239	144	243	202	204	304	687
212.582	0	308	314	312	188	262	201	137	257	236	143	239	199	200	300	677
212.705	0	308	309	309	188	259	199	135	254	235	143	238	198	199	298	674
212.828	0	306	310	311	189	260	200	134	251	235	143	238	198	199	297	674
212.951	0	306	312	311	189	262	203	137	255	237	143	239	200	201	299	675
213.074	0	308	312	313	191	264	205	137	257	237	145	240	201	202	300	677
213.197	0	308	315	315	192	265	208	138	256	240	145	242	204	204	302	683
213.32	0	307	316	317	192	269	211	139	257	240	147	243	204	205	303	679
213.443	0	307	312	311	190	262	203	136	256	237	147	240	200	202	302	679
213.565	0	310	313	309	189	260	199	136	256	235	145	241	199	203	302	687
213.688	0	311	311	312	190	260	200	136	254	236	145	240	198	204	302	690
213.811	0	310	313	312	190	262	202	136	254	236	145	239	200	204	302	685
213.934	0	311	314	312	192	264	205	138	258	237	146	241	201	206	304	687
214.057	0	311	316	314	194	267	207	139	258	239	147	242	203	208	304	690
214.18	0	312	314	315	193	268	209	139	257	239	147	242	201	207	304	692
214.303	0	310	310	308	190	263	199	136	254	236	146	240	197	204	301	686
214.426	0	310	310	310	191	260	199	136	254	235	146	240	198	204	301	683
214.548	0	309	311	310	190	262	200	136	255	237	145	241	199	205	301	685
214.671	0	312	313	311	192	262	203	137	254	238	146	243	200	206	303	692
214.794	0	315	316	312	194	265	205	138	258	237	147	245	201	208	306	695
214.917	0	316	319	313	194	269	208	141	262	239	149	247	202	210	307	703
215.04	0	315	313	311	192	267	207	139	259	238	147	245	198	206	305	696
215.163	0	313	309	306	191	261	199	137	253	235	147	243	197	205	301	696
215.286	0	312	307	306	191	261	198	137	254	234	145	242	196	205	301	691
215.409	0	313	309	307	192	261	198	136	256	235	146	242	198	205	301	687
215.532	0	311	310	308	194	263	202	137	255	235	146	242	199	206	302	691
215.654	0	312	312	312	194	265	204	138	254	237	147	243	200	208	303	695
215.777	0	313	313	314	195	267	208	140	257	237	148	245	202	209	304	694
215.9	0	311	309	310	193	264	203	137	257	236	149	243	199	205	302	685
216.023	0	311	307	306	191	259	197	136	253	234	146	241	198	206	300	687
216.146	0	311	306	305	192	261	198	135	251	234	146	241	198	206	301	692
216.269	0	310	306	308	193	262	198	136	253	234	147	241	198	206	302	689
216.392	0	312	308	309	195	263	200	138	255	235	148	243	201	207	302	692
216.515	0	312	310	311	195	265	203	138	255	235	148	244	201	209	304	697
216.637	0	311	310	312	195	267	206	139	254	236	149	243	201	210	305	697
216.76	0	310	305	306	193	261	197	136	254	233	147	243	198	207	301	690
216.883	0	312	306	305	192	261	195	136	253	232	148	242	197	207	302	692
217.006	0	312	306	307	194	261	198	136	251	233	146	243	199	207	303	697
217.129	0	313	307	308	195	263	198	138	250	234	147	243	200	208	304	697
217.252	0	314	309	309	196	265	201	137	255	235	148	245	201	210	305	696
217.375	0	315	311	311	198	267	203	141	256	236	150	245	202	212	306	700
217.498	0	314	311	313	197	268	206	139	256	237	149	245	201	211	306	699
217.62	0	313	304	305	194	260	196	137	252	233	149	243	199	208	303	695
217.743	0	315	307	305	194	261	193	137	253	232	148	243	198	208	304	697
217.866	0	315	308	308	195	262	195	136	253	233	149	244	199	210	304	698
217.989	0	316	308	308	197	264	199	136	252	234	149	244	200	210	304	703
218.112	0	316	309	309	197	265	199	138	253	235	150	244	201	211	306	706
218.235	0	317	311	310	198	266	202	140	257	236	151	246	203	212	307	707
218.358	0	316	311	313	199	268	205	140	256	238	152	246	203	211	308	702
218.481	0	316	306	306	196	263	196	139	253	234	151	245	200	210	305	706
218.604	0	318	308	305	195	259	193	137	252	232	150	244	199	211	306	703
218.726	0	319	309	306	195	261	193	138	254	232	149	244	199	210	306	707
218.849	0	319	310	307	196	262	196	138	254	234	150	245	200	211	306	706
218.972	0	320	310	308	198	263	198	140	253	236	151	246	201	213	307	712
219.095	0	322	313	310	199	265	200	141	256	237	152	246	203	214	309	716
219.218	0	324	316	310	200	268	203	142	259	237	154	248	203	217	312	725
219.341	0	324	313	309	198	264	198	140	256	235	152	245	198	214	310	720
219.464	0	323	308	304	197	260	193	140	252	234	151	244	198	213	308	719
219.587	0	323	308	306	196	261	194	139	254	234	151	244	198	212	307	715
219.709	0	322	310	307	197	261	195	140	257	234	152	244	199	212	307	718
219.832	0	322	311	309	198	263	197	140	255	236	152	245	200	213	309	721
219.955	0	323	313	310	199	265	200	142	256	238	153	246	202	215	310	722
220.078	0	323	316	313	199	267	204	144	259	237	154	247	203	217	311	720
220.201	0	320	310	308	197	262	196	141	259	236	153	245	200	212	308	714
220.324	0	323	309	306	196	259	191	140	255	235	152	244	199	211	307	714
220.447	0	324	310	307	196	260	192	139	254	235	151	244	199	212	308	719
220.57	0	324	311	308	196	260	194	140	255	234	151	244	199	213	308	717
220.692	0	326	313	310	197	263	197	142	258	236	151	245	200	213	309	718
220.815	0	325	314	311	198	264	199	143	257	238	152	246	202	214	310	723
220.938	0	326	317	313	200	266	203	144	258	239	153	247	204	215	311	725
221.061	0	325	317	313	198	268	204	144	260	238	154	246	203	215	310	719
221.184	0	323	311	307	195	260	193	142	258	235	153	243	200	211	307	710
221.307	0	323	311	307	196	259	192	140	254	235	152	243	200	211	307	714
221.43	0	325	313	308	196	260	193	141	255	236	151	243	200	211	307	711
221.553	0	325	312	308	197	261	194	141	257	236	152	243	201	212	307	711
221.676	0	325	314	311	198	262	199	142	258	238	152	245	203	214	308	713
221.798	0	325	316	312	200	265	202	143	259	240	153	246	204	215	309	719
221.921	0	326	320	317	201	269	207	145	260	241	155	248	206	216	311	719
222.044	0	324	314	310	199	264	199	143	260	237	154	244	202	213	308	711
222.167	0	324	311	308	198	261	194	143	258	237	153	243	202	211	306	708
222.29	0	322	312	308	197	260	195	142	256	237	152	243	202	213	307	708
222.413	0	323	313	308	198	261	196	142	258	236	153	244	203	213	307	708
222.536	0	325	317	311	199	265	199	143	260	237	154	246	205	216	310	716
222.659	0	327	318	313	201	266	203	144	261	240	155	248	206	217	312	719
222.781	0	327	319	314	201	270	206	146	260	241	156	247	206	219	312	720
222.904	0	326	314	310	200	263	197	144	259	237	154	245	203	216	309	713
223.027	0	326	314	308	198	261	193	144	260	237	153	245	202	215	308	711
223.15	0	325	314	309	198	262	196	143	257	237	153	245	203	215	309	712
223.273	0	325	315	311	200	264	197	143	257	238	153	245	203	215	309	715
223.396	0	326	316	311	200	265	200	145	260	239	154	247	206	217	311	713
223.519	0	328	319	314	201	267	204	146	263	241	155	249	207	220	312	721
223.642	0	327	319	316	202	270	206	147	261	242	156	248	207	219	313	717
223.764	0	326	315	310	201	264	198	144	257	239	154	246	203	217	309	717
223.887	0	325	314	308	200	262	193	144	258	236	154	245	202	216	310	714
224.01	0	325	314	309	200	263	195	144	260	237	154	245	203	216	309	710
224.133	0	324	315	310	200	263	198	144	258	238	154	245	205	217	310	716
224.256	0	327	320	311	201	265	200	145	258	239	155	248	206	220	314	726
224.379	0	327	321	313	203	268	203	147	262	240	156	248	207	221	315	728
224.502	0	327	321	315	203	271	207	147	263	242	157	249	207	222	314	722
224.625	0	327	316	310	202	265	198	145	259	238	156	247	204	220	311	722
224.748	0	325	315	308	201	263	194	145	257	238	155	246	204	219	310	720
224.87	0	323	315	309	200	264	195	146	259	237	156	246	205	219	310	713
224.993	0	326	316	310	202	265	198	145	260	238	156	247	206	220	311	717
225.116	0	329	319	312	204	268	201	147	259	239	156	250	208	222	314	725
225.239	0	328	322	314	205	271	203	147	260	240	157	250	208	224	315	728
225.362	0	328	319	313	204	269	201	148	261	238	157	249	206	223	313	725
225.485	0	328	315	309	203	265	194	147	260	237	157	249	205	221	313	721
225.608	0	328	317	309	202	264	195	146	257	237	156	248	205	221	312	725
225.731	0	328	318	310	204	265	197	146	258	237	157	249	206	223	313	723
225.853	0	329	319	311	205	268	198	147	261	238	159	250	207	224	314	729
225.976	0	329	322	312	205	270	202	149	260	240	158	251	209	224	315	729
226.099	0	329	322	316	206	272	206	149	261	241	158	253	209	225	317	732
226.222	0	329	320	311	205	267	195	149	262	237	158	253	205	223	315	728
226.345	0	329	318	309	204	265	193	147	263	235	159	251	205	223	314	730
226.468	0	329	318	309	204	267	194	147	259	237	157	251	205	223	313	731
226.591	0	331	319	310	206	267	195	147	257	237	157	251	207	225	315	732
226.714	0	329	321	311	208	268	198	149	260	237	159	252	208	226	315	734
226.836	0	330	322	313	206	270	201	150	263	239	160	252	209	226	317	734
226.959	0	332	325	316	208	273	205	152	261	241	161	254	211	229	319	738
227.082	0	332	322	312	206	269	198	150	259	237	159	251	207	226	317	737
227.205	0	332	331	320	205	266	192	149	258	235	159	250	206	224	316	733
227.328	0	332	321	311	206	267	193	151	260	236	160	251	206	226	316	737
227.451	0	333	323	312	208	268	196	150	259	237	160	252	207	227	317	737
227.574	0	333	324	313	209	270	199	152	258	237	161	253	209	228	317	740
227.697	0	333	326	315	208	271	200	152	262	239	161	253	211	228	320	741
227.82	0	332	325	316	207	273	204	152	263	239	162	252	210	227	319	732
227.942	0	332	333	323	207	268	195	151	259	237	161	252	207	226	317	736
228.065	0	333	324	311	207	267	193	152	257	236	160	252	208	227	318	739
228.188	0	334	325	312	206	268	194	152	260	236	161	252	208	228	318	740
228.311	0	334	326	314	208	270	197	152	260	237	161	254	208	228	318	741
228.434	0	336	328	315	209	272	201	153	260	238	162	254	211	230	321	744
228.557	0	336	330	316	210	274	203	154	261	240	163	255	213	231	322	746
228.68	0	337	349	337	210	273	201	154	262	237	161	254	209	229	321	745
228.803	0	336	346	333	208	268	194	152	260	236	161	253	208	227	318	739
228.925	0	337	337	322	207	268	194	151	258	236	161	252	207	226	318	744
229.048	0	335	326	312	208	269	194	153	259	237	161	252	208	228	319	745
229.171	0	337	327	313	208	271	196	153	262	236	162	252	209	228	319	746
229.294	0	338	339	326	208	272	200	154	261	239	162	254	210	229	320	748
229.417	0	336	331	317	209	273	204	153	261	240	162	254	212	229	322	747
229.54	0	336	348	335	208	270	198	153	260	237	162	252	208	227	319	745
229.663	0	336	345	333	206	267	192	152	260	235	162	251	207	225	318	743
229.786	0	336	335	321	206	267	194	152	259	235	160	251	207	227	318	743
229.908	0	336	324	311	207	268	195	152	257	237	160	251	208	227	318	745
230.031	0	337	326	313	207	270	197	153	259	238	160	251	209	227	320	748
230.154	0	337	327	315	208	271	200	153	263	238	162	253	211	228	321	749
230.277	0	338	341	327	209	273	205	155	262	241	162	253	211	229	322	750
230.4	0	335	347	334	206	269	199	154	260	238	160	252	208	227	320	748
230.523	0	334	334	320	205	267	192	152	260	235	160	250	207	226	318	743
230.646	0	335	323	311	205	268	193	152	260	236	161	250	208	226	319	747
230.769	0	335	324	313	206	269	196	152	259	237	161	251	208	226	319	747
230.892	0	333	325	314	206	270	198	153	258	239	161	251	210	227	320	749
231.014	0	336	328	314	209	271	200	153	262	239	162	252	211	228	322	753
231.137	0	336	339	326	207	273	202	154	263	240	163	253	209	228	322	753
231.26	0	334	336	321	206	268	194	153	260	237	161	251	207	227	320	751
231.383	0	334	325	311	205	267	193	151	257	236	160	251	207	227	319	751
231.506	0	334	324	310	207	268	193	153	260	236	161	250	207	226	320	752
231.629	11	333	326	313	206	269	198	153	260	238	162	251	209	228	320	751
231.752	0	332	327	314	208	271	201	153	260	240	162	252	210	229	322	753
231.875	0	334	332	315	209	272	202	154	261	240	162	254	212	231	323	757
231.997	0	334	352	338	207	273	204	154	263	239	163	253	211	230	322	758
232.12	0	333	348	333	206	268	195	152	261	237	161	251	207	228	320	750
232.243	0	332	336	321	207	267	194	152	258	236	160	250	207	228	320	753
232.366	0	332	337	322	207	268	195	153	258	236	161	251	208	228	320	754
232.489	0	332	327	313	207	269	197	153	262	237	161	251	209	228	320	754
232.612	0	331	329	314	206	272	200	154	261	239	161	252	211	229	322	752
232.735	0	332	331	316	208	273	203	155	260	241	162	253	212	231	323	755
232.858	0	329	342	328	208	273	206	155	262	240	162	253	211	229	322	748
232.98	0	330	350	334	207	269	196	153	262	238	161	252	209	227	320	750
233.103	0	332	351	334	207	270	194	153	260	237	160	254	207	229	320	754
233.226	0	332	354	333	208	271	197	153	259	237	160	256	208	229	321	756
233.349	0	332	342	323	209	272	197	154	262	239	160	255	208	230	321	756
233.472	0	332	355	336	209	273	200	155	264	239	161	256	209	230	323	758
233.595	0	336	347	327	210	276	204	156	262	241	163	257	209	234	326	767
233.718	0	335	355	337	208	275	203	155	262	240	161	256	207	232	323	764
233.841	0	333	353	333	207	271	195	154	262	237	160	253	205	230	322	761
233.964	0	334	352	335	208	272	195	154	262	238	161	254	206	230	321	760
234.086	0	333	352	334	208	272	198	154	260	237	159	253	206	229	321	760
234.209	0	333	353	335	209	274	200	155	259	239	161	253	208	230	320	760
234.332	0	331	344	327	210	275	203	156	263	240	161	254	209	230	320	753
234.455	0	332	358	339	212	277	206	156	266	242	162	255	211	231	321	757
234.578	0	331	356	339	209	276	205	156	263	240	161	253	209	230	320	755
234.701	0	329	353	336	209	272	197	155	259	237	160	251	207	227	318	749
234.824	0	329	355	335	208	270	196	155	261	237	160	251	208	226	318	745
234.947	0	331	357	335	209	272	197	155	261	238	160	254	208	230	320	756
235.069	0	333	358	337	210	274	201	154	261	239	160	255	208	231	322	760
235.192	0	334	360	339	212	276	203	157	261	240	160	256	210	233	323	762
235.315	0	334	361	342	213	278	206	158	265	241	162	257	210	234	325	763
235.438	0	334	361	342	211	279	207	159	265	242	162	256	209	233	323	761
235.561	0	333	358	337	210	275	200	158	260	239	160	254	207	231	321	758
235.684	0	332	358	337	211	273	197	156	260	237	161	253	207	231	320	756
235.807	0	332	358	338	211	274	198	157	263	238	162	253	208	230	319	755
235.93	0	334	360	340	212	276	201	157	263	240	161	253	209	231	321	758
236.052	0	333	362	342	212	278	204	159	263	241	161	255	211	232	322	758
236.175	0	333	365	344	213	279	206	159	264	241	162	255	212	232	322	757
236.298	0	334	365	344	213	280	208	160	266	242	164	255	212	233	323	759
236.421	0	335	364	341	213	276	200	158	265	239	161	256	209	233	322	759
236.544	0	336	364	341	211	275	199	158	261	240	162	255	209	232	322	758
236.667	0	336	364	341	212	276	199	159	263	240	162	256	209	233	322	760
236.79	0	336	366	342	213	278	202	159	265	241	163	255	211	233	322	759
236.913	0	337	369	345	213	280	205	160	265	242	163	258	211	233	325	760
237.036	0	338	371	346	216	281	207	161	264	244	164	260	213	237	325	765
237.158	0	337	370	347	214	283	208	161	266	242	165	258	212	235	325	765
237.281	0	337	369	343	213	277	199	161	265	240	164	256	210	233	324	767
237.404	0	341	372	343	213	276	199	160	263	240	162	258	206	239	324	785
237.527	0	342	371	343	213	278	199	160	262	240	163	256	206	238	324	785
237.65	0	342	372	345	214	279	201	161	264	239	163	258	208	238	324	785
237.773	0	344	374	346	215	280	203	162	268	242	164	260	207	240	325	791
237.896	0	345	376	349	216	283	207	162	269	242	165	262	208	241	325	797
238.019	0	343	375	348	215	282	208	163	268	242	165	260	207	239	323	792
238.141	0	342	373	343	213	277	200	161	266	238	163	257	205	237	322	790
238.264	0	343	373	344	214	276	198	161	266	240	163	257	203	239	317	798
238.387	0	343	370	344	213	278	200	161	265	239	164	257	204	238	318	796
238.51	0	334	372	345	216	277	202	162	263	240	163	253	210	240	324	772
238.633	0	339	378	348	215	279	205	163	268	241	164	258	210	233	328	785
238.756	0	344	383	349	216	284	207	164	269	243	164	262	209	238	326	793
238.879	0	345	381	347	216	283	206	162	268	240	163	262	207	237	324	793
239.002	0	345	379	344	215	279	200	162	266	239	164	261	205	236	321	793
239.124	0	343	376	343	215	279	199	162	267	238	164	258	206	234	322	791
239.247	0	341	373	343	214	280	199	161	267	240	164	258	207	233	323	784
239.37	0	343	375	345	215	282	203	162	267	241	163	259	208	234	324	789
239.493	0	343	376	346	216	283	204	163	266	241	164	260	209	236	325	787
239.616	0	340	374	347	215	284	208	164	269	242	166	260	210	235	325	780
239.739	0	340	373	344	214	280	202	162	267	240	165	259	208	234	325	778
239.862	0	342	374	343	214	278	198	162	264	239	163	259	206	232	324	782
239.985	0	342	373	343	214	280	199	161	263	239	162	258	206	232	323	781
240.108	0	342	375	343	214	280	200	161	267	239	162	259	207	234	324	785
240.23	0	344	375	344	215	282	204	163	266	241	164	259	207	235	325	786
240.353	0	343	376	346	215	284	205	163	265	242	164	260	209	235	325	786
240.476	0	342	377	348	216	285	209	163	267	242	165	260	210	234	326	783
240.599	0	342	375	345	214	281	202	162	267	238	165	259	207	233	323	783
240.722	0	341	372	342	213	279	198	161	264	240	163	259	206	231	322	780
240.845	0	341	371	342	212	280	199	161	263	239	162	257	207	232	322	780
240.968	0	340	372	343	213	280	200	162	263	239	164	257	207	232	321	780
241.091	0	340	372	344	214	282	203	162	268	241	163	259	208	232	323	781
241.213	0	342	374	346	215	284	206	163	266	241	164	260	210	234	325	783
241.336	0	340	376	347	216	287	209	164	266	242	165	261	211	234	325	784
241.459	0	341	373	345	213	282	204	162	265	241	165	259	208	233	324	782
241.582	0	341	372	342	212	280	199	161	266	239	164	258	207	232	323	780
241.705	0	341	372	343	213	280	200	162	265	239	163	257	206	232	322	779
241.828	0	340	371	343	213	280	201	161	263	240	163	258	208	232	323	779
241.951	0	339	371	344	213	282	203	162	265	240	164	258	209	232	323	778
242.074	0	337	372	347	215	282	206	163	268	241	165	257	211	232	322	771
242.196	0	338	372	349	215	286	209	163	266	243	165	257	211	233	323	771
242.319	0	337	371	345	213	281	204	162	264	241	162	256	210	231	322	768
242.442	0	337	370	344	213	280	200	162	264	239	164	256	209	230	321	767
242.565	0	336	370	345	212	278	200	161	265	239	163	255	210	231	320	765
242.688	0	336	371	345	213	281	204	161	264	241	163	256	210	230	322	766
242.811	0	338	373	346	214	282	205	161	263	242	163	257	211	232	323	769
242.934	0	338	373	349	215	283	207	163	266	242	164	257	212	233	323	770
243.057	0	338	374	350	216	286	210	164	269	243	164	259	211	233	324	770
243.18	0	337	371	345	212	280	203	161	265	240	163	256	209	230	321	767
243.302	0	336	370	343	211	279	200	160	261	240	162	255	208	229	321	765
243.425	0	337	372	343	212	280	199	160	263	239	162	255	209	230	322	769
243.548	0	337	370	344	214	281	201	160	265	240	162	255	209	230	321	769
243.671	0	338	371	345	214	282	205	161	263	240	163	257	210	232	322	769
243.794	0	336	373	348	215	284	206	162	264	242	162	257	211	232	323	769
243.917	0	336	375	348	216	285	210	163	268	242	162	259	212	232	324	767
244.04	0	336	372	346	213	283	203	162	267	240	162	261	208	231	322	769
244.163	0	336	371	342	212	280	199	162	263	239	161	258	207	229	320	766
244.285	0	335	371	343	213	280	200	160	262	238	161	257	207	230	320	764
244.408	0	336	371	343	214	282	200	162	264	238	162	257	208	230	321	765
244.531	0	338	375	343	214	283	203	161	265	240	162	258	208	231	323	768
244.654	0	340	378	345	215	284	205	162	264	241	162	261	208	233	324	772
244.777	0	339	377	347	216	286	209	163	264	241	163	259	209	232	323	771
244.9	0	337	373	343	214	282	201	163	264	238	161	258	207	230	320	766
245.023	0	334	371	343	213	280	199	162	263	238	162	255	207	228	319	757
245.146	0	334	372	343	213	280	200	161	260	239	160	255	207	229	319	764
245.268	0	336	374	343	214	282	202	160	260	238	161	256	207	230	321	768
245.391	0	338	375	344	215	281	204	162	264	239	162	257	208	232	322	769
245.514	0	337	377	347	216	284	205	163	264	240	162	257	210	233	323	771
245.637	0	335	376	349	216	285	208	163	264	242	162	256	209	232	322	767
[truncated: 693 more rows]

## Sheet: Short_ch
	SNR :	44	42	41	47	41	37	46	40	36	43	36	34	0	0	0	0	0	0	0	0	0	0	0	0
		D780						D850						D725						D940
Time	Marker	ch16	ch17	ch18	ch19	ch20	ch21	ch16	ch17	ch18	ch19	ch20	ch21	ch16	ch17	ch18	ch19	ch20	ch21	ch16	ch17	ch18	ch19	ch20	ch21
0.24576	0	0	0	0	0	0	0	0	0	0	0	0	0	0	0	0	0	0	0	0	0	0	0	0	0
0.36864	0	113	230	41	167	297	34	113	237	52	147	266	18	4	6	-50	-1	0	-62	-2	-6	20	4	0	70
0.49152	0	112	228	33	167	300	40	111	236	59	146	268	19	4	7	-60	0	0	-83	-4	-8	25	4	0	69
0.6144	0	112	226	36	165	301	41	110	236	61	148	267	21	4	8	-75	0	-2	-87	-4	-10	30	4	0	64
0.73728	0	112	226	34	166	302	44	111	235	55	147	266	21	5	10	-87	-1	-3	-91	-5	-11	30	4	0	59
0.86016	0	112	226	31	167	300	44	110	235	53	147	270	21	5	8	-96	0	-1	-95	-5	-11	33	4	-1	55
0.98304	0	112	226	32	167	299	42	108	233	50	147	272	22	5	8	-99	0	-2	-97	-5	-11	32	5	-1	54
1.10592	0	112	226	31	167	296	44	109	234	50	147	272	20	5	9	-102	0	-2	-98	-5	-12	32	4	0	53
1.2288	0	112	226	32	167	295	44	109	233	50	148	273	21	4	9	-102	-1	0	-100	-6	-12	33	4	0	51
1.35168	0	111	226	32	167	295	44	109	234	50	147	273	22	5	9	-104	0	0	-103	-5	-12	33	3	0	51
1.47456	0	112	227	32	167	296	45	109	233	51	146	274	21	5	8	-103	0	0	-103	-7	-11	32	4	0	51
1.59744	0	112	226	33	167	295	45	108	233	50	148	273	21	4	7	-104	0	0	-102	-6	-13	33	5	0	50
1.72032	0	112	225	26	166	295	45	109	232	57	147	272	22	4	9	-99	0	0	-103	-6	-13	40	4	0	48
1.8432	0	112	225	25	167	295	44	109	231	58	147	273	22	5	8	-99	0	0	-104	-6	-12	39	3	0	48
1.96608	0	112	225	25	167	296	45	109	233	58	147	274	23	5	7	-97	0	0	-103	-6	-12	39	4	0	49
2.08896	0	111	227	32	167	297	45	109	234	50	147	275	22	5	8	-105	0	-1	-102	-6	-12	32	4	0	50
2.21184	0	111	227	29	167	297	45	109	233	55	148	276	23	5	9	-101	-1	0	-102	-6	-13	36	4	0	49
2.33472	0	113	226	25	167	298	44	109	233	58	147	274	23	5	8	-98	-1	0	-103	-5	-12	41	4	2	47
2.4576	0	112	226	25	167	298	44	109	232	58	147	270	23	5	9	-100	0	2	-103	-6	-13	41	5	3	47
2.58048	0	111	225	26	166	296	44	110	231	58	147	270	23	4	7	-99	-1	1	-102	-7	-13	40	4	3	46
2.70336	0	112	226	25	167	297	45	109	232	58	147	270	23	5	8	-98	-1	2	-103	-5	-13	40	5	4	48
2.82624	0	112	226	26	167	295	44	109	233	58	146	274	23	4	9	-98	-1	0	-104	-6	-12	40	4	1	47
2.94912	0	112	226	26	166	296	44	109	233	57	146	271	23	4	9	-98	-1	0	-103	-6	-12	40	4	2	48
3.072	0	111	225	25	167	297	43	109	232	57	147	272	23	5	9	-99	-1	0	-102	-6	-11	40	4	1	47
3.19488	0	111	226	25	167	298	46	108	233	58	146	275	23	4	9	-100	-1	-1	-102	-6	-12	40	4	0	48
3.31776	0	111	229	25	167	300	44	108	235	58	148	279	24	4	9	-100	0	0	-103	-7	-12	39	4	0	48
3.44064	0	112	227	25	168	300	46	108	234	57	147	278	24	5	9	-99	0	0	-103	-6	-11	40	4	1	48
3.56352	0	112	228	29	166	301	46	109	234	53	147	278	23	5	9	-102	0	-1	-102	-6	-12	35	4	1	49
3.6864	0	111	227	26	167	301	44	109	234	57	147	277	24	4	8	-98	0	0	-103	-7	-13	39	5	2	48
3.80928	0	111	224	25	166	301	44	108	231	57	146	272	24	5	8	-101	0	2	-103	-6	-12	39	4	3	47
3.93216	0	111	226	26	166	300	44	108	232	58	146	274	24	5	7	-100	0	0	-103	-5	-11	39	4	2	48
4.05504	0	111	225	25	167	302	45	108	232	57	146	273	23	4	7	-99	0	2	-102	-7	-12	39	4	3	49
4.17792	0	112	226	25	166	300	45	108	232	57	147	275	23	5	8	-98	0	0	-103	-5	-12	39	4	2	48
4.3008	0	111	225	25	166	300	44	108	231	57	146	275	23	5	9	-98	0	0	-104	-6	-12	39	4	1	48
4.42368	0	111	225	25	166	299	44	107	231	57	145	274	24	4	8	-100	0	0	-102	-6	-12	39	4	1	48
4.54656	0	111	224	25	165	297	44	108	230	57	147	275	23	5	8	-100	0	0	-103	-5	-11	40	5	0	46
4.66944	0	111	224	25	166	297	45	106	230	58	146	276	23	4	8	-101	0	-1	-103	-5	-12	39	4	0	47
4.79232	0	111	224	25	165	296	44	108	230	57	145	276	24	5	9	-101	-1	0	-104	-6	-12	39	4	0	48
4.9152	0	110	225	25	166	297	45	107	231	57	145	276	24	5	8	-100	0	-1	-103	-6	-11	38	4	0	49
5.03808	0	111	226	26	166	300	43	109	231	57	146	278	24	4	8	-99	0	0	-102	-6	-12	39	4	0	49
5.16096	0	111	225	25	166	299	44	108	230	56	146	275	23	4	8	-101	0	1	-102	-6	-11	39	5	2	47
5.28384	0	110	224	25	165	300	45	107	230	57	146	272	24	5	8	-102	0	2	-103	-6	-11	38	4	3	47
5.40672	0	112	224	24	165	298	45	107	229	57	146	273	24	4	8	-101	0	0	-103	-6	-12	38	4	2	47
5.5296	0	111	224	25	165	298	44	108	229	56	145	274	24	4	8	-100	-1	0	-103	-6	-11	38	4	2	48
5.65248	0	110	224	25	165	296	44	107	229	56	146	275	24	4	9	-100	-1	0	-103	-6	-11	38	4	0	47
5.77536	0	111	223	25	166	298	43	108	228	56	146	271	24	4	8	-102	0	1	-103	-6	-11	39	4	3	47
5.89824	0	110	223	25	166	296	44	107	229	57	145	271	23	4	8	-103	-1	0	-101	-6	-12	39	4	1	47
6.02112	0	110	220	25	164	295	43	107	226	56	144	269	24	4	8	-103	-1	1	-101	-5	-11	39	4	2	46
6.144	0	110	219	25	164	295	44	107	225	56	144	268	23	4	7	-102	0	2	-102	-6	-10	39	4	3	46
6.26688	0	109	221	25	165	293	44	108	227	55	144	272	24	5	8	-101	0	0	-104	-6	-11	39	4	0	48
6.38976	0	110	221	25	165	293	43	107	227	55	145	271	23	5	9	-101	0	0	-103	-6	-11	37	4	2	48
6.51264	0	110	220	26	164	295	43	107	226	55	146	267	24	5	7	-103	-1	2	-101	-5	-11	39	4	3	47
6.63552	0	110	220	25	164	294	44	106	225	56	144	267	24	4	8	-102	0	2	-103	-5	-11	38	4	3	47
6.7584	0	109	219	24	163	294	44	107	226	55	144	266	24	5	8	-103	0	2	-103	-6	-12	37	4	3	48
6.88128	0	110	220	25	163	292	44	107	226	55	145	269	24	4	8	-102	0	0	-104	-6	-11	38	4	2	48
7.00416	0	110	221	25	164	291	44	108	227	55	145	270	23	4	8	-99	-1	0	-102	-5	-11	38	4	1	50
7.12704	0	109	220	25	164	293	43	107	227	55	145	266	23	5	8	-102	0	2	-103	-6	-11	38	4	3	48
7.24992	0	110	220	24	164	294	44	107	226	55	145	266	23	5	8	-104	0	1	-104	-5	-11	38	4	2	48
7.3728	0	110	220	25	164	294	44	106	226	55	144	266	23	5	9	-104	-1	2	-103	-5	-12	37	4	3	48
7.49568	0	111	221	25	164	291	44	107	227	55	145	270	24	4	9	-100	-1	-1	-103	-7	-12	37	3	0	48
7.61856	0	110	222	29	164	292	45	107	228	52	144	270	23	4	8	-105	0	-1	-103	-5	-11	34	5	0	49
7.74144	0	110	221	28	164	293	43	107	228	51	145	269	23	4	9	-105	-1	1	-104	-6	-11	33	4	2	49
7.86432	0	110	221	25	163	294	44	108	227	55	144	265	23	4	8	-103	0	1	-103	-5	-12	37	4	3	48
7.9872	0	109	221	24	164	292	43	107	226	55	144	265	24	4	8	-102	0	1	-102	-6	-11	37	4	3	47
8.11008	0	109	219	25	163	292	43	107	225	55	145	264	24	4	8	-102	-1	1	-103	-7	-12	37	4	2	47
8.23296	0	109	221	25	163	290	45	107	226	55	144	268	22	4	8	-102	0	0	-103	-6	-11	37	4	0	49
8.35584	0	110	222	25	163	292	46	106	229	55	144	271	22	4	9	-101	0	0	-102	-5	-11	37	4	0	51
8.47872	0	109	227	26	163	295	44	106	234	56	145	273	23	4	9	-102	-1	0	-103	-5	-12	37	5	0	50
8.6016	0	109	227	26	163	294	44	106	234	55	143	269	23	4	9	-103	-1	0	-103	-6	-12	38	4	2	48
8.72448	0	110	227	26	162	294	44	106	234	56	143	266	24	4	9	-104	0	1	-102	-5	-12	38	4	3	48
8.84736	0	109	228	26	163	293	44	106	234	57	143	265	24	4	8	-103	0	2	-102	-5	-12	37	4	3	48
8.97024	0	110	227	26	162	290	45	107	233	56	143	264	23	4	9	-102	-1	2	-102	-6	-12	37	4	2	49
9.09312	0	110	226	30	161	287	43	107	233	52	142	261	24	5	8	-104	0	2	-104	-5	-12	33	4	3	49
9.216	0	109	225	27	161	285	44	107	232	56	142	259	23	4	8	-103	0	1	-104	-6	-12	36	4	3	48
9.33888	0	110	224	26	161	285	44	107	229	56	142	257	23	4	7	-104	0	1	-103	-6	-12	37	5	3	48
9.46176	0	109	221	27	161	284	43	107	227	56	142	258	23	5	9	-103	0	2	-101	-6	-11	37	4	2	48
9.58464	0	109	218	26	160	280	44	106	224	55	141	255	23	4	8	-103	-1	1	-101	-5	-11	36	4	3	48
9.70752	0	108	217	26	160	282	42	106	225	56	142	255	23	5	8	-104	-1	2	-104	-6	-12	36	4	3	48
9.8304	0	110	217	26	160	281	42	106	223	55	142	255	22	4	7	-102	0	2	-103	-5	-11	37	4	3	48
9.95328	0	109	216	26	160	281	42	106	222	55	142	255	22	4	8	-103	0	1	-102	-5	-11	38	4	3	47
10.0762	0	108	216	25	160	279	43	106	222	55	142	259	23	4	8	-103	-1	0	-103	-5	-10	37	5	0	48
10.199	0	109	216	26	162	280	43	105	222	55	142	259	23	5	8	-103	0	-1	-103	-6	-11	37	4	1	49
10.3219	0	108	218	25	162	282	44	106	223	54	142	261	23	4	8	-103	0	-1	-103	-6	-11	37	4	0	49
10.4448	0	109	217	25	162	283	44	105	224	55	143	262	22	4	7	-103	-1	0	-101	-5	-11	36	5	0	50
10.5677	0	108	217	26	162	282	42	106	223	55	143	262	22	4	8	-103	0	0	-103	-6	-11	37	4	0	48
10.6906	0	108	216	26	161	282	43	106	222	55	142	262	23	4	9	-105	-1	-1	-103	-6	-11	37	4	0	48
10.8134	0	109	216	26	162	284	43	105	223	55	142	260	23	5	8	-105	0	1	-103	-6	-12	37	3	1	49
10.9363	0	108	217	25	162	283	43	106	222	56	142	260	23	4	8	-104	-1	0	-103	-6	-11	36	5	1	48
11.0592	0	109	216	25	162	283	44	105	223	55	142	261	23	4	9	-103	0	0	-103	-5	-12	37	4	0	49
11.1821	0	109	216	26	161	283	44	105	223	55	143	263	23	4	9	-103	0	0	-103	-5	-11	37	4	0	49
11.305	0	109	217	26	162	284	43	106	223	54	143	260	22	4	8	-104	0	0	-103	-6	-11	36	4	2	49
11.4278	0	109	216	26	163	284	43	106	223	56	143	258	23	4	8	-104	-1	1	-102	-6	-11	37	4	2	48
11.5507	0	108	215	26	162	285	44	105	221	55	143	258	22	4	7	-104	-1	2	-103	-5	-12	37	4	4	48
11.6736	0	108	216	27	161	285	44	106	222	54	142	258	23	4	8	-105	0	2	-103	-6	-11	37	4	4	48
11.7965	0	109	216	26	161	283	45	106	221	55	142	261	22	5	8	-104	-1	0	-103	-5	-11	36	5	0	49
11.9194	0	109	216	26	161	283	45	106	222	54	142	261	22	4	8	-103	0	-1	-102	-6	-12	36	4	0	50
12.0422	0	109	216	26	161	285	42	106	222	54	142	258	22	4	9	-104	0	1	-103	-5	-11	36	4	4	48
12.1651	0	108	215	26	161	284	43	105	222	56	143	257	23	4	8	-106	0	1	-104	-5	-12	36	4	3	48
12.288	0	109	215	26	160	284	44	105	221	56	142	257	23	5	8	-104	0	2	-103	-5	-11	36	3	3	47
12.4109	0	109	215	26	161	283	44	105	221	55	141	257	22	4	7	-104	0	1	-102	-6	-12	36	4	3	49
12.5338	0	108	215	26	161	283	44	105	222	55	142	258	23	4	8	-103	-1	1	-102	-5	-11	36	4	2	49
12.6566	0	109	215	26	161	284	44	105	222	55	142	258	23	5	8	-103	0	2	-103	-5	-11	36	4	3	50
12.7795	0	108	215	26	161	284	42	105	221	55	142	257	22	4	8	-104	0	1	-103	-6	-11	36	4	2	49
12.9024	0	108	215	27	161	282	42	105	222	56	142	256	23	4	8	-105	0	1	-102	-5	-11	36	4	3	47
13.0253	0	108	214	27	161	281	43	105	220	56	142	254	23	4	8	-105	0	2	-102	-6	-11	36	4	4	47
13.1482	0	108	215	27	161	281	43	105	221	55	142	256	24	4	8	-106	-1	0	-104	-5	-12	36	4	1	48
13.271	0	108	214	26	161	281	44	105	222	55	141	259	22	4	7	-105	0	0	-103	-6	-11	35	4	0	50
13.3939	0	108	215	30	162	281	45	105	222	51	142	259	22	4	7	-106	0	-1	-102	-5	-12	32	3	1	51
13.5168	0	108	217	34	162	281	45	106	223	48	142	261	22	5	8	-109	0	0	-103	-6	-10	29	4	0	51
13.6397	0	108	216	26	161	284	43	105	222	55	142	256	23	4	7	-104	-1	1	-104	-6	-10	35	4	2	47
13.7626	0	108	215	27	161	283	44	105	221	56	142	256	23	5	8	-105	-1	2	-103	-6	-11	36	3	3	48
13.8854	0	108	216	27	161	283	44	106	221	55	142	256	23	5	8	-104	0	2	-102	-6	-12	36	4	3	47
14.0083	0	109	215	26	160	283	44	106	222	55	142	256	22	4	8	-104	-1	2	-102	-6	-11	35	4	3	48
14.1312	0	108	216	26	160	280	44	104	222	56	142	260	23	4	9	-104	0	-1	-103	-6	-11	35	4	0	50
14.2541	0	108	216	32	161	281	44	105	223	48	141	260	22	5	8	-108	0	-1	-103	-6	-11	28	4	0	51
14.377	0	109	216	33	160	281	43	105	223	48	141	260	22	4	9	-108	0	0	-103	-5	-11	29	4	0	50
14.4998	0	108	216	25	161	284	43	106	222	55	142	257	23	5	7	-104	0	2	-103	-6	-11	37	5	3	48
14.6227	0	107	215	26	161	282	44	105	222	55	141	255	23	4	8	-104	0	1	-103	-6	-11	36	3	3	48
14.7456	0	109	215	25	161	283	43	105	223	55	142	256	23	5	8	-105	0	2	-104	-5	-11	36	4	3	48
14.8685	0	108	215	25	162	282	43	105	222	56	142	258	23	4	8	-103	0	0	-103	-6	-11	36	4	2	48
14.9914	0	108	215	29	161	281	44	105	222	51	142	260	22	3	9	-106	0	-1	-103	-6	-11	33	4	0	49
15.1142	0	109	216	29	161	283	43	105	223	52	142	259	22	5	8	-106	0	0	-103	-5	-12	32	4	1	50
15.2371	0	108	215	26	161	283	43	105	221	54	142	256	23	4	8	-105	0	1	-103	-6	-11	36	5	3	48
15.36	0	108	214	25	161	282	42	105	221	56	142	256	23	4	8	-105	-1	1	-102	-6	-11	36	4	3	48
15.4829	0	108	215	26	161	282	43	105	221	55	143	255	23	5	8	-104	-1	2	-103	-6	-11	36	4	4	48
15.6058	0	109	214	25	162	280	44	105	222	55	142	259	23	4	8	-104	0	0	-104	-5	-11	36	4	0	48
15.7286	0	108	216	25	161	281	44	106	222	55	142	260	23	4	10	-102	0	0	-103	-5	-11	36	4	1	50
15.8515	0	109	216	31	162	281	44	106	223	48	142	260	22	3	8	-108	0	0	-102	-6	-10	30	4	0	51
15.9744	0	108	217	33	162	283	43	106	223	47	142	259	23	4	9	-109	-1	0	-104	-6	-11	29	4	1	49
16.0973	0	108	215	26	161	284	43	104	222	55	143	257	23	4	8	-104	-1	1	-103	-5	-11	36	4	3	47
16.2202	0	109	214	25	160	283	43	105	221	55	142	257	23	4	8	-104	0	2	-103	-5	-11	36	3	3	48
16.343	0	107	214	25	162	282	43	106	221	56	141	257	24	4	8	-103	0	1	-102	-5	-11	37	4	2	48
16.4659	0	108	215	25	161	282	44	106	222	55	142	258	23	5	8	-103	0	0	-103	-6	-10	37	4	2	49
16.5888	0	109	215	25	161	280	44	106	221	55	142	260	22	4	8	-103	0	0	-103	-5	-11	36	5	1	49
16.7117	0	109	216	31	162	282	45	106	223	49	141	261	23	5	8	-109	0	0	-103	-4	-11	29	5	0	51
16.8346	0	108	217	29	162	286	43	105	225	51	142	265	22	5	9	-105	0	0	-103	-5	-12	33	5	0	50
16.9574	0	108	215	24	161	286	43	105	222	56	142	259	24	5	8	-105	0	2	-102	-6	-11	37	3	3	48
17.0803	0	108	214	25	161	284	44	105	220	55	141	260	24	4	9	-105	0	0	-104	-6	-12	36	4	1	47
17.2032	0	108	215	25	161	285	43	105	222	56	142	259	23	4	9	-105	0	2	-103	-6	-11	37	4	3	49
17.3261	0	108	213	24	161	284	43	105	222	56	142	257	24	4	8	-103	0	1	-103	-7	-12	37	4	4	48
17.449	0	108	214	28	161	282	44	105	222	52	141	259	22	4	7	-106	-1	0	-103	-6	-11	33	3	2	49
17.5718	0	109	215	28	162	285	42	106	222	52	141	258	23	5	8	-106	0	2	-105	-6	-11	32	4	3	48
17.6947	0	107	214	25	162	285	42	105	221	56	142	257	24	5	8	-104	-1	1	-103	-6	-11	36	5	4	48
17.8176	0	109	215	26	161	284	42	106	221	56	142	256	24	5	8	-105	0	1	-102	-6	-11	37	4	2	46
17.9405	0	109	215	26	160	283	43	105	221	57	141	255	24	5	8	-106	0	1	-103	-6	-11	37	4	3	47
18.0634	0	108	215	25	161	281	44	106	220	56	142	258	24	4	8	-105	0	0	-104	-6	-11	36	5	0	48
18.1862	0	109	214	26	161	284	44	105	223	56	141	256	24	4	8	-105	0	2	-104	-6	-12	36	4	3	49
18.3091	0	108	215	26	161	281	44	106	222	56	141	253	21	5	9	-103	0	2	-102	-5	-12	36	4	3	51
18.432	0	108	215	27	160	279	42	105	221	55	142	253	23	4	9	-103	0	1	-104	-6	-11	36	4	2	48
18.5549	0	109	214	26	160	281	43	105	221	56	142	254	23	4	8	-105	0	1	-103	-6	-12	36	4	3	48
18.6778	0	108	214	26	161	280	43	105	221	56	142	256	23	4	8	-106	0	0	-103	-5	-11	35	4	2	48
18.8006	0	108	213	26	161	282	43	105	220	56	141	255	24	4	8	-104	0	1	-103	-6	-11	35	3	3	47
18.9235	0	108	214	26	161	281	45	105	220	56	143	256	23	4	8	-105	0	1	-103	-6	-11	36	4	1	49
19.0464	0	108	215	25	161	281	44	105	221	56	141	259	23	5	8	-103	0	0	-104	-5	-12	36	4	0	50
19.1693	0	108	216	29	161	284	43	106	222	52	142	258	23	4	9	-106	-1	0	-104	-6	-12	32	4	2	49
19.2922	0	108	214	26	161	284	43	105	221	56	142	255	23	4	8	-104	0	2	-104	-5	-11	36	3	3	48
19.415	0	108	214	28	161	283	43	105	220	57	141	255	24	5	8	-106	0	1	-103	-5	-11	37	5	3	47
19.5379	0	108	214	28	161	283	44	105	221	57	142	255	24	3	8	-106	0	1	-104	-6	-11	36	4	3	48
19.6608	0	108	214	27	162	281	43	105	222	56	141	260	24	5	7	-105	-1	0	-104	-6	-11	35	5	0	49
19.7837	0	108	215	26	161	284	45	105	222	56	141	257	23	4	8	-103	0	0	-102	-6	-12	35	4	3	50
19.9066	0	109	216	30	161	282	45	106	222	52	142	260	22	4	8	-106	0	0	-103	-6	-12	31	3	0	51
20.0294	0	109	215	28	161	282	42	105	221	57	142	255	24	5	9	-106	0	2	-104	-5	-12	36	5	2	48
20.1523	0	108	214	27	160	282	44	104	221	57	141	255	24	4	8	-106	0	2	-103	-5	-12	36	3	4	47
20.2752	0	109	214	28	161	282	43	105	220	57	141	256	24	5	7	-106	0	2	-102	-5	-11	36	4	3	48
20.3981	0	109	215	27	160	282	45	106	222	57	142	255	24	4	9	-105	0	1	-104	-5	-11	35	4	4	50
20.521	0	109	217	28	160	282	45	105	224	56	141	255	23	4	8	-105	0	1	-103	-6	-12	35	5	2	51
20.6438	1	108	218	34	160	281	45	105	224	49	141	255	23	4	8	-109	0	0	-103	-5	-12	28	4	1	52
20.7667	0	108	217	32	161	282	42	105	223	52	140	255	24	4	8	-107	-1	2	-103	-6	-11	32	5	3	48
20.8896	0	109	215	28	161	282	43	105	221	57	141	253	24	5	8	-105	0	2	-103	-5	-12	35	5	3	48
21.0125	0	108	214	29	161	279	43	106	219	57	140	252	24	3	8	-107	0	1	-103	-6	-11	35	4	3	48
21.1354	0	107	212	28	161	281	44	104	218	57	141	252	24	4	8	-105	0	2	-102	-6	-11	35	5	3	48
21.2582	0	107	212	28	161	281	44	105	220	56	141	253	24	4	9	-105	0	2	-104	-5	-10	34	4	3	49
21.3811	0	108	214	30	160	279	44	105	219	52	141	256	23	4	9	-107	0	-1	-104	-6	-11	31	5	0	50
21.504	0	107	213	31	161	283	43	105	219	52	141	254	23	4	8	-108	0	1	-105	-5	-11	31	4	3	49
21.6269	0	108	213	29	160	280	42	105	218	56	141	252	23	4	8	-106	-1	1	-102	-6	-11	35	4	3	48
21.7498	0	107	211	29	160	278	43	105	216	58	140	250	25	4	8	-107	0	2	-103	-5	-12	35	4	2	47
21.8726	0	108	212	29	160	279	44	105	218	57	141	252	24	4	8	-107	0	2	-104	-5	-11	34	4	3	49
21.9955	0	108	213	29	161	280	44	105	218	57	141	252	24	5	8	-105	-1	1	-104	-6	-11	34	4	4	49
22.1184	0	108	213	35	160	279	44	103	219	49	141	254	23	4	9	-111	0	0	-104	-6	-11	28	4	2	50
22.2413	0	107	212	34	160	280	45	105	217	49	141	252	22	5	8	-110	0	2	-102	-5	-11	27	4	3	51
22.3642	0	108	212	29	160	279	43	104	218	57	140	253	23	4	8	-105	0	1	-104	-4	-11	34	4	2	48
22.487	0	108	212	29	160	280	44	104	218	58	141	251	24	4	7	-107	-1	1	-103	-5	-12	35	4	3	48
22.6099	0	107	212	29	160	280	43	104	217	57	142	251	24	4	9	-107	0	1	-103	-6	-11	34	4	3	48
22.7328	0	107	212	29	160	279	44	104	217	57	140	252	24	5	7	-106	0	1	-103	-6	-10	33	4	3	49
22.8557	0	107	212	28	160	280	45	104	218	57	141	251	24	4	8	-105	0	1	-104	-5	-11	33	4	3	50
22.9786	0	108	213	35	160	278	44	104	219	49	141	252	24	4	8	-111	-1	1	-104	-6	-11	26	4	1	50
23.1014	0	108	213	33	160	278	43	105	218	53	141	250	23	5	8	-108	0	2	-104	-6	-11	30	4	3	49
23.2243	0	107	211	30	159	275	42	105	217	58	139	247	23	4	7	-107	0	1	-103	-5	-11	35	4	3	47
23.3472	0	107	210	31	159	273	43	104	216	58	139	246	23	5	7	-107	-1	0	-103	-7	-11	34	5	2	48
23.4701	0	107	213	30	159	274	44	105	218	58	140	247	23	4	8	-106	-1	2	-104	-5	-11	33	4	3	48
23.593	0	108	213	33	160	275	44	104	218	54	140	248	23	4	8	-108	0	1	-103	-6	-11	30	5	3	50
23.7158	0	107	213	36	159	276	44	105	219	50	140	248	23	4	8	-110	-1	2	-104	-6	-11	27	4	2	51
23.8387	0	108	213	32	159	275	42	105	217	53	140	247	23	4	8	-107	-1	1	-104	-5	-10	32	4	3	49
23.9616	0	107	212	30	159	273	42	105	218	57	139	244	23	4	9	-107	-1	1	-104	-6	-11	34	5	3	47
24.0845	0	108	211	30	159	273	41	105	216	58	139	244	24	4	8	-107	0	1	-103	-5	-11	34	4	3	47
24.2074	0	108	212	31	159	272	42	104	218	59	139	244	23	4	8	-106	-1	1	-103	-6	-11	34	3	2	47
24.3302	0	108	212	30	159	271	43	103	217	59	139	243	23	4	8	-105	0	1	-104	-6	-11	33	4	3	48
24.4531	0	108	213	30	159	271	44	104	218	57	140	245	23	5	8	-106	0	1	-105	-6	-10	33	4	2	50
24.576	0	108	213	35	160	273	44	105	219	50	140	248	22	4	8	-110	0	0	-103	-5	-11	27	5	0	52
24.6989	0	107	213	30	160	274	42	105	218	57	141	246	23	4	8	-104	0	1	-104	-5	-11	34	4	3	49
24.8218	0	108	213	31	161	272	43	104	218	57	141	245	23	5	8	-106	0	2	-104	-5	-11	33	4	3	49
24.9446	0	107	213	30	160	273	42	104	217	58	140	245	23	4	8	-106	-1	1	-104	-5	-11	33	4	3	49
25.0675	0	107	213	31	160	275	43	105	218	58	140	245	23	4	8	-106	0	1	-104	-5	-12	34	4	3	49
25.1904	0	107	213	33	161	275	44	104	218	54	141	247	23	4	7	-108	-1	2	-104	-5	-11	30	4	3	50
25.3133	0	109	213	36	160	277	44	105	219	50	141	247	23	4	7	-111	0	2	-105	-6	-11	28	3	3	51
25.4362	0	108	214	36	160	276	43	104	219	49	140	248	22	4	8	-110	0	2	-104	-5	-12	27	5	3	51
25.559	0	108	213	29	161	275	42	105	218	57	140	246	23	4	8	-106	0	1	-103	-5	-11	33	4	4	49
25.6819	0	108	213	30	161	274	43	104	218	58	140	246	23	4	7	-106	0	2	-103	-6	-11	34	4	3	48
25.8048	0	108	214	30	161	275	43	104	219	57	140	246	23	5	8	-107	0	2	-104	-5	-11	34	4	3	48
25.9277	0	108	214	30	159	274	43	105	219	57	140	246	23	4	7	-106	0	2	-104	-6	-11	33	4	3	49
26.0506	0	109	214	35	160	275	45	105	218	50	140	246	23	4	8	-111	0	1	-102	-5	-11	27	4	3	51
26.1734	0	109	215	35	161	276	44	106	220	50	141	246	22	5	8	-110	0	2	-104	-6	-10	27	5	4	51
26.2963	0	108	214	30	160	275	43	104	218	57	140	245	23	4	8	-105	0	1	-104	-5	-11	34	4	3	49
26.4192	0	108	213	30	161	274	43	104	219	58	140	245	23	4	8	-107	0	1	-104	-5	-11	34	4	3	48
26.5421	0	108	214	30	160	274	42	105	219	58	140	244	23	5	8	-106	0	1	-103	-5	-10	34	4	3	48
26.665	0	109	214	30	160	272	43	105	219	58	139	245	23	5	9	-106	0	1	-104	-6	-11	34	4	3	48
26.7878	0	109	215	30	159	271	43	105	220	57	140	243	23	5	8	-106	-1	1	-105	-5	-11	34	3	3	48
26.9107	0	109	215	35	160	272	44	105	221	50	140	246	22	5	8	-110	0	0	-104	-5	-11	27	4	2	51
27.0336	0	109	216	33	161	273	41	105	220	53	140	245	23	4	8	-108	0	1	-104	-5	-11	31	3	2	48
27.1565	0	109	215	31	159	271	42	106	219	58	140	242	23	4	8	-107	0	1	-104	-6	-12	34	4	3	47
27.2794	0	109	215	31	160	274	42	105	219	58	141	244	23	4	9	-107	-1	2	-105	-6	-11	34	5	3	48
27.4022	0	108	215	31	160	274	43	105	220	57	141	244	23	4	8	-106	-1	1	-104	-5	-11	34	4	3	48
27.5251	0	109	215	34	160	274	44	106	220	54	140	247	22	4	7	-108	0	0	-103	-6	-11	30	4	1	49
27.648	0	108	215	36	161	276	45	106	220	50	142	253	23	5	8	-111	0	0	-104	-6	-11	27	4	0	52
27.7709	0	109	217	36	161	277	44	106	221	50	142	253	22	4	8	-110	0	0	-104	-5	-11	27	4	0	52
27.8938	0	108	216	33	161	279	42	106	220	54	141	249	23	4	8	-107	0	2	-105	-5	-11	31	3	3	49
28.0166	0	109	216	29	161	277	42	105	220	57	141	248	23	4	8	-105	-1	1	-104	-5	-11	35	4	2	48
28.1395	0	110	216	30	161	277	43	106	220	57	141	247	23	4	8	-107	0	2	-104	-5	-11	35	5	3	48
28.2624	0	109	216	30	160	277	43	106	219	57	140	247	22	4	8	-106	0	2	-104	-5	-11	35	4	3	48
28.3853	0	109	216	32	162	278	45	105	220	53	142	252	22	4	8	-108	-1	0	-103	-6	-12	30	4	2	51
28.5082	0	108	217	35	161	278	45	106	221	50	141	255	22	4	8	-109	-1	0	-103	-5	-11	27	4	0	51
28.631	0	109	217	35	161	280	44	106	222	49	142	253	21	4	8	-109	0	0	-103	-5	-11	28	4	1	51
28.7539	0	108	217	30	161	280	43	105	221	56	140	250	23	4	8	-106	-1	1	-104	-6	-10	35	4	3	48
28.8768	0	108	216	30	161	280	43	105	220	57	141	249	23	4	8	-106	-1	1	-103	-6	-11	35	4	3	48
28.9997	0	109	217	30	162	278	43	106	220	57	141	249	23	4	8	-105	0	2	-103	-5	-11	35	5	3	48
29.1226	0	109	215	29	160	276	43	104	220	57	140	246	23	4	8	-106	0	1	-104	-6	-11	35	5	2	47
29.2454	0	109	216	28	161	279	44	105	220	56	141	248	23	4	8	-104	-1	2	-105	-5	-11	34	4	3	49
29.3683	0	109	217	35	161	279	45	106	221	49	141	251	22	5	8	-110	-1	1	-104	-5	-12	27	4	1	50
29.4912	0	109	216	30	161	281	43	104	220	56	141	250	23	4	8	-105	0	1	-103	-6	-11	35	5	3	48
29.6141	0	109	215	30	162	280	44	106	220	58	141	250	23	4	7	-107	0	2	-103	-6	-12	35	4	3	47
29.737	0	109	216	31	162	280	44	105	219	58	142	250	23	5	8	-107	0	2	-104	-5	-11	35	4	2	47
29.8598	0	108	215	30	162	279	44	105	219	57	141	248	23	4	8	-106	0	2	-103	-6	-11	34	4	3	48
29.9827	0	109	216	34	161	278	43	105	220	53	140	249	23	4	8	-108	0	2	-103	-6	-12	30	4	4	48
30.1056	0	109	217	33	161	277	44	104	220	53	141	248	22	4	8	-107	0	2	-103	-5	-11	30	4	3	49
30.2285	0	110	216	34	161	277	43	105	219	53	141	248	23	4	8	-108	0	1	-104	-6	-11	30	5	3	49
30.3514	0	109	216	31	161	278	43	105	218	58	141	248	23	4	8	-107	0	1	-103	-6	-10	34	4	2	48
30.4742	0	109	216	32	161	278	43	105	217	58	141	248	23	4	9	-106	0	2	-102	-5	-11	33	4	3	47
30.5971	0	109	215	31	161	279	44	104	219	59	141	247	23	5	8	-106	0	1	-103	-5	-11	33	5	3	48
30.72	0	108	215	31	160	279	44	105	218	57	141	248	24	5	8	-106	0	2	-104	-6	-11	32	4	2	48
30.8429	0	109	217	37	161	279	44	105	219	50	141	249	23	4	8	-111	-1	2	-103	-5	-11	26	3	2	50
30.9658	0	108	215	37	162	278	44	105	219	51	140	248	22	4	9	-110	0	2	-103	-5	-11	26	4	2	50
31.0886	0	109	215	32	161	277	44	104	219	57	141	246	23	4	8	-106	-1	2	-103	-6	-11	33	3	2	48
31.2115	0	108	216	32	161	277	44	105	217	58	140	247	23	4	7	-107	-1	2	-104	-5	-11	33	5	3	48
31.3344	0	108	215	32	160	278	43	105	217	58	141	248	23	5	8	-106	0	2	-103	-6	-12	33	4	3	48
31.4573	0	109	214	34	161	278	44	105	217	54	140	247	23	4	8	-108	-1	1	-104	-6	-12	29	4	3	48
31.5802	0	108	215	34	161	280	45	105	220	53	141	249	23	4	8	-107	-1	2	-104	-6	-11	29	4	3	50
31.703	0	109	216	36	161	280	45	105	220	51	141	249	23	4	8	-109	0	2	-103	-6	-10	26	3	3	52
31.8259	0	109	216	34	161	278	43	105	218	53	141	249	22	4	8	-107	0	1	-102	-6	-10	30	4	3	50
31.9488	0	109	216	31	161	279	44	105	218	56	142	251	24	6	9	-106	0	0	-103	-5	-11	33	5	2	49
32.0717	0	109	217	31	161	281	45	105	219	58	142	254	23	4	8	-106	-1	-1	-103	-6	-11	34	4	1	51
32.1946	0	109	216	31	161	284	45	105	219	57	142	252	23	5	8	-106	0	2	-104	-5	-11	33	4	3	48
32.3174	0	108	217	36	161	284	45	106	218	50	142	252	23	4	9	-111	0	1	-103	-5	-12	26	4	3	50
32.4403	0	109	216	35	161	284	46	105	220	50	142	254	22	5	8	-109	-1	1	-102	-6	-12	26	5	3	52
32.5632	0	108	216	34	162	284	44	106	218	53	142	253	23	5	8	-107	0	2	-103	-6	-10	30	4	3	49
32.6861	0	108	214	31	162	281	44	104	218	56	141	251	23	4	8	-107	-1	1	-103	-7	-12	34	4	2	48
32.809	0	109	215	30	161	282	44	104	217	58	141	252	23	4	8	-105	-1	2	-102	-6	-11	34	4	3	49
32.9318	0	108	215	34	161	284	44	104	218	53	142	252	24	5	8	-108	0	1	-102	-6	-11	30	5	2	49
33.0547	0	109	215	34	162	284	46	105	217	53	141	253	22	4	7	-107	0	2	-103	-6	-11	30	4	3	51
33.1776	0	109	216	35	162	282	47	105	219	49	141	257	22	4	7	-110	0	0	-103	-5	-11	27	4	0	52
33.3005	0	109	216	33	162	285	44	105	219	52	142	259	23	4	8	-106	-1	0	-103	-5	-10	31	5	0	50
33.4234	0	108	216	30	161	287	44	105	218	57	142	256	23	5	8	-106	0	2	-102	-5	-11	34	4	2	48
33.5462	0	107	216	30	162	283	45	105	218	56	141	252	22	4	8	-106	0	2	-103	-5	-11	34	4	3	48
33.6691	0	109	214	29	161	281	44	105	216	56	140	250	23	4	7	-105	0	2	-103	-6	-11	34	4	2	47
33.792	0	109	214	29	161	283	44	103	217	55	141	252	23	5	8	-105	0	1	-103	-5	-11	33	4	3	49
33.9149	0	108	215	36	161	283	46	104	218	49	142	258	22	5	8	-111	0	0	-102	-5	-11	27	4	0	50
34.0378	0	108	216	35	161	287	44	105	219	48	142	256	22	4	8	-109	-1	2	-103	-5	-11	27	4	3	51
34.1606	0	108	215	30	162	285	44	105	217	55	141	254	23	4	8	-105	0	2	-104	-6	-11	34	4	3	48
34.2835	0	108	213	29	161	283	43	104	216	57	141	251	23	4	8	-106	-1	1	-101	-6	-11	34	4	3	47
34.4064	0	108	214	30	160	280	43	105	216	57	140	249	23	5	9	-106	0	1	-103	-6	-11	36	4	3	47
34.5293	0	108	214	30	161	281	45	104	216	56	140	249	22	4	9	-105	0	0	-103	-5	-10	34	4	3	49
34.6522	0	109	214	36	161	282	44	104	217	49	140	251	23	5	8	-111	0	1	-104	-6	-11	26	5	3	49
34.775	0	109	215	35	160	283	45	105	217	48	140	251	22	5	7	-109	0	2	-102	-5	-11	28	4	3	51
34.8979	0	108	215	35	161	283	43	105	218	48	140	252	22	4	8	-110	-1	2	-102	-5	-11	27	4	3	49
35.0208	0	108	215	29	160	282	44	105	218	56	141	250	23	4	8	-106	0	2	-103	-5	-11	35	3	3	48
35.1437	0	108	216	28	160	283	43	105	217	56	140	250	23	4	8	-105	0	1	-104	-5	-10	35	4	3	49
35.2666	0	108	215	29	162	282	44	104	217	55	141	250	23	4	8	-105	-1	1	-102	-5	-11	34	4	3	48
35.3894	0	108	215	32	161	282	45	105	217	52	141	251	22	5	8	-107	-1	2	-102	-6	-10	31	4	3	49
35.5123	0	108	215	35	161	281	44	104	218	49	141	251	22	4	8	-110	-1	2	-103	-6	-11	27	4	3	50
35.6352	0	109	217	35	161	282	46	104	219	47	141	254	21	4	8	-110	0	0	-103	-6	-11	28	4	2	51
35.7581	0	109	215	32	161	282	44	105	218	51	141	252	22	4	8	-107	-1	1	-102	-5	-12	31	4	3	50
35.881	0	109	217	28	161	282	44	104	218	55	141	251	22	4	8	-105	0	1	-103	-6	-11	35	4	2	49
36.0038	0	108	216	29	162	282	44	104	218	55	141	251	22	4	8	-105	0	2	-103	-5	-10	35	4	3	49
36.1267	0	109	216	28	161	283	44	105	219	55	141	251	22	4	8	-104	-1	2	-103	-5	-11	35	4	3	48
36.2496	0	108	217	34	161	282	45	105	219	48	140	252	21	5	7	-111	0	1	-102	-6	-12	28	3	4	51
36.3725	0	109	216	34	161	283	45	105	219	47	141	252	21	4	8	-109	0	1	-102	-6	-12	29	4	3	51
36.4954	0	109	217	31	162	282	43	105	220	50	141	251	23	5	8	-106	-1	2	-104	-5	-11	32	5	4	48
36.6182	0	108	215	28	161	279	43	104	218	54	140	249	22	5	8	-105	-1	2	-103	-6	-11	36	4	3	48
36.7411	0	108	216	26	161	281	43	105	219	55	141	250	23	4	7	-104	0	2	-103	-5	-11	36	3	3	48
36.864	0	109	216	31	161	282	44	105	219	51	141	251	22	5	7	-108	0	2	-102	-6	-11	32	4	3	48
36.9869	0	108	217	31	162	282	44	105	220	52	142	254	22	4	8	-107	0	0	-103	-6	-11	32	4	2	49
37.1098	0	109	218	34	162	283	45	106	220	47	141	255	22	4	8	-111	-1	0	-103	-5	-11	28	4	2	50
37.2326	0	109	217	34	161	285	44	105	220	47	141	254	22	4	8	-110	0	2	-102	-5	-12	29	4	2	50
37.3555	0	109	217	27	161	285	43	105	220	54	141	254	23	5	8	-104	0	1	-103	-6	-10	35	4	3	48
37.4784	0	108	217	27	161	285	43	105	220	54	141	254	23	5	8	-106	0	2	-103	-6	-11	36	3	3	48
37.6013	0	108	217	26	161	286	43	105	219	55	141	254	23	5	8	-104	0	2	-103	-6	-11	35	4	3	47
37.7242	0	108	217	27	163	287	44	104	219	54	142	255	23	4	8	-104	0	1	-103	-5	-11	36	4	3	48
37.847	0	108	218	30	161	286	45	105	219	51	142	256	22	5	9	-107	0	2	-103	-6	-11	32	4	3	49
37.9699	0	109	218	34	162	287	44	105	220	47	142	256	23	5	8	-110	0	1	-104	-5	-11	29	4	3	50
38.0928	0	109	217	31	162	286	44	105	220	50	142	255	22	4	7	-107	0	2	-103	-6	-12	32	5	3	48
38.2157	0	108	217	27	162	286	44	105	220	55	142	258	22	4	8	-105	0	0	-102	-5	-11	36	4	1	48
38.3386	0	109	216	26	162	288	45	105	220	56	141	258	22	4	8	-104	0	2	-103	-5	-11	36	4	3	48
38.4614	0	109	217	27	162	288	45	106	220	55	142	258	23	4	8	-104	0	1	-103	-6	-11	36	4	3	48
38.5843	0	109	218	26	162	289	46	105	221	55	142	258	22	5	8	-104	0	2	-103	-6	-11	36	4	3	50
38.7072	0	109	218	34	162	287	46	105	221	47	142	262	22	4	8	-110	-1	-1	-102	-5	-11	29	3	0	51
38.8301	0	109	218	34	162	289	46	106	221	47	142	262	21	4	8	-108	0	0	-102	-6	-11	29	3	1	51
38.953	0	109	218	27	163	288	43	105	220	54	142	258	22	4	9	-104	0	2	-103	-6	-11	36	4	3	48
39.0758	0	109	216	26	162	287	44	105	219	55	141	256	23	4	8	-105	-1	2	-103	-6	-11	36	4	3	47
39.1987	0	108	217	27	162	288	44	105	219	55	142	257	23	5	8	-104	0	1	-102	-6	-12	37	4	3	48
39.3216	0	109	218	30	162	289	45	105	220	50	142	258	22	5	9	-107	0	2	-103	-7	-11	32	4	3	49
39.4445	0	109	218	25	162	289	45	106	220	55	141	258	22	4	8	-104	0	2	-103	-5	-12	36	5	3	49
39.5674	0	109	218	33	162	288	45	106	222	47	143	260	22	4	8	-109	-1	1	-104	-5	-11	29	4	1	49
39.6902	0	109	218	30	162	289	43	106	222	51	142	259	23	5	8	-106	0	1	-103	-6	-10	33	4	3	48
39.8131	0	109	218	26	162	288	44	106	220	55	142	257	23	4	8	-104	-1	1	-103	-6	-11	36	4	3	48
39.936	0	109	217	27	163	288	44	105	220	54	142	258	22	4	7	-104	-1	1	-103	-6	-12	37	4	3	47
40.0589	0	109	218	25	163	287	44	105	221	55	142	257	23	4	9	-104	0	1	-103	-5	-12	36	4	3	48
40.1818	0	109	218	26	162	288	46	105	221	54	143	261	22	4	8	-103	-1	0	-101	-6	-11	36	4	1	49
40.3046	0	109	219	29	162	288	45	105	222	51	142	261	22	5	9	-106	-1	0	-104	-6	-11	33	5	1	50
40.4275	0	110	219	33	163	289	45	106	223	47	142	259	23	4	8	-110	0	1	-104	-6	-10	30	4	3	50
40.5504	0	109	219	26	163	288	43	105	221	54	143	258	23	4	9	-104	0	2	-104	-5	-11	37	3	3	48
40.6733	0	109	218	26	162	286	43	106	220	55	142	256	23	4	8	-104	0	2	-102	-6	-11	37	4	3	48
40.7962	0	109	218	27	162	288	44	105	221	55	143	258	23	4	8	-104	-1	2	-103	-6	-11	37	4	2	48
40.919	0	109	219	26	163	289	44	106	222	55	141	259	23	4	8	-104	0	1	-104	-5	-12	35	4	3	48
41.0419	0	109	219	29	162	288	45	105	222	51	142	258	22	4	8	-106	0	1	-103	-5	-11	33	3	4	49
41.1648	0	110	219	33	163	287	45	106	222	48	143	261	22	5	9	-108	0	0	-102	-6	-11	30	4	2	50
41.2877	0	109	219	30	161	290	43	106	221	51	143	259	23	4	8	-106	0	1	-104	-5	-12	32	4	3	48
41.4106	0	109	218	26	162	290	44	105	222	55	142	259	24	4	9	-105	-1	1	-104	-6	-11	37	4	3	47
41.5334	0	109	219	26	163	290	44	105	222	55	143	259	23	4	7	-104	0	2	-103	-5	-12	37	4	3	48
41.6563	0	109	219	26	162	290	44	105	222	55	142	260	24	3	9	-103	0	1	-103	-6	-11	36	4	2	48
41.7792	0	109	218	26	163	291	45	106	222	55	143	260	22	4	9	-104	0	2	-103	-5	-12	37	4	3	49
41.9021	0	110	220	26	162	289	44	106	223	55	142	259	23	3	9	-103	0	2	-104	-6	-11	37	4	3	48
42.025	0	110	219	29	162	288	44	106	222	52	141	257	22	4	9	-106	0	1	-103	-5	-11	33	4	2	49
42.1478	0	110	219	26	162	288	43	105	223	54	143	259	23	4	8	-102	0	1	-103	-6	-11	37	4	3	47
42.2707	0	109	219	26	162	290	44	105	223	55	143	259	23	4	8	-104	-1	1	-103	-6	-11	37	3	3	47
42.3936	0	110	219	26	163	289	44	106	222	55	143	260	24	5	9	-104	0	2	-104	-5	-12	37	4	3	48
42.5165	0	110	218	26	163	289	45	104	223	54	142	261	22	4	7	-104	0	2	-103	-6	-12	37	4	3	49
42.6394	0	109	220	30	163	289	45	106	223	51	143	260	22	4	9	-106	0	2	-103	-6	-11	33	4	2	48
42.7622	0	110	220	30	162	289	44	105	223	52	143	259	22	4	8	-105	0	2	-104	-6	-11	34	5	2	48
42.8851	0	110	220	30	163	289	45	106	223	51	142	261	23	4	8	-105	0	0	-103	-6	-12	33	5	2	49
43.008	0	109	219	25	162	291	44	106	224	55	142	260	23	4	8	-103	-1	1	-104	-6	-12	37	5	3	47
43.1309	0	110	220	25	162	291	44	105	224	55	143	260	24	4	8	-103	0	1	-104	-6	-11	37	4	3	47
43.2538	0	110	219	26	162	291	44	106	224	55	143	260	23	4	8	-104	-1	2	-104	-5	-11	37	4	2	47
43.3766	0	110	220	25	163	291	44	106	224	54	142	259	23	4	8	-103	-1	2	-104	-6	-12	37	4	3	48
43.4995	0	110	221	33	162	291	45	106	225	48	142	261	23	4	9	-108	-1	2	-103	-5	-11	30	5	3	50
43.6224	0	109	220	33	163	291	45	105	225	47	144	263	22	4	8	-109	-1	3	-102	-5	-11	30	5	4	50
43.7453	0	110	221	26	162	290	44	106	223	55	144	261	23	4	8	-103	0	1	-104	-5	-11	38	5	3	48
43.8682	0	109	220	26	163	290	44	106	223	55	142	259	23	5	9	-105	0	2	-103	-5	-11	38	5	3	47
43.991	0	110	219	26	162	289	45	106	223	55	143	262	24	5	8	-104	0	2	-103	-6	-10	37	3	3	48
44.1139	0	109	220	26	162	290	45	107	223	55	142	261	23	4	8	-104	-1	2	-102	-5	-12	37	4	3	48
44.2368	0	109	220	30	163	289	45	105	224	51	143	264	23	4	8	-107	-1	0	-104	-6	-10	34	5	2	49
44.3597	0	109	221	33	163	289	46	106	225	48	143	265	22	5	9	-109	-1	0	-104	-6	-11	30	4	0	50
44.4826	0	110	220	29	162	291	44	106	225	51	142	263	23	4	9	-105	0	2	-103	-6	-12	34	4	3	49
44.6054	0	110	220	26	163	289	44	105	224	55	143	261	23	4	8	-104	-1	1	-103	-6	-11	37	4	3	47
44.7283	0	109	220	25	162	289	44	106	224	56	143	260	24	5	8	-105	0	2	-104	-6	-10	38	5	3	47
44.8512	0	109	221	26	163	290	44	106	224	55	143	262	24	4	9	-104	0	1	-103	-5	-12	37	4	2	47
44.9741	0	109	221	25	162	291	46	107	225	55	142	262	22	5	8	-102	0	2	-102	-6	-11	37	4	3	49
45.097	0	110	221	28	163	289	45	106	226	51	143	265	23	4	8	-105	0	0	-104	-5	-11	34	4	1	49
45.2198	0	111	221	29	163	289	45	106	226	51	143	263	22	5	8	-105	-1	1	-104	-6	-11	34	3	2	50
45.3427	0	109	221	25	163	292	44	106	226	55	142	261	24	4	8	-103	-1	2	-104	-6	-12	38	5	3	48
45.4656	0	110	220	25	163	290	44	107	225	55	143	262	24	4	8	-104	0	1	-103	-5	-12	38	4	3	48
45.5885	0	110	220	25	162	290	44	106	225	55	143	262	23	5	8	-103	-1	1	-103	-5	-11	38	4	3	48
45.7114	0	109	221	26	161	289	44	107	225	55	142	266	23	4	8	-104	0	0	-104	-5	-12	37	4	1	50
45.8342	0	110	221	29	163	289	45	107	227	51	144	266	22	4	8	-106	-1	0	-103	-6	-11	34	4	0	51
45.9571	0	110	221	32	163	290	45	106	227	48	144	267	22	4	8	-108	-1	-1	-103	-5	-11	31	4	0	51
46.08	0	111	222	26	163	292	46	106	227	55	143	269	22	5	8	-101	0	0	-104	-6	-12	38	4	0	51
46.2029	0	110	224	25	163	293	45	107	228	55	144	270	23	5	9	-104	0	0	-104	-5	-11	38	4	0	50
46.3258	0	110	224	26	163	292	45	107	229	56	143	269	23	4	8	-104	-1	-1	-103	-5	-11	38	4	0	49
46.4486	0	110	222	26	162	292	45	106	227	55	143	264	23	5	8	-103	0	2	-103	-6	-12	38	4	3	49
46.5715	0	109	222	25	162	294	45	106	227	55	143	264	23	4	8	-103	-1	2	-104	-6	-11	37	5	4	49
46.6944	11	110	224	26	163	293	46	107	228	55	143	267	22	5	8	-101	-1	0	-104	-6	-11	37	4	2	51
46.8173	0	110	222	29	163	290	46	107	228	52	144	270	22	4	9	-104	0	0	-103	-5	-12	34	5	0	51
46.9402	0	110	222	26	163	294	44	107	228	55	144	265	23	3	8	-101	0	1	-104	-6	-12	38	4	3	48
47.063	0	110	222	25	162	292	44	106	226	56	143	264	24	4	8	-104	0	1	-104	-5	-12	39	4	2	48
47.1859	0	111	222	26	163	293	44	106	227	56	143	263	24	4	8	-104	0	2	-104	-6	-12	39	3	3	48
47.3088	0	109	222	25	162	293	45	106	228	56	144	264	23	5	8	-102	-1	2	-103	-5	-12	39	5	3	49
47.4317	0	110	222	25	163	293	46	106	227	55	143	265	22	4	8	-101	0	1	-102	-6	-12	38	4	3	49
47.5546	0	111	223	26	162	291	45	106	227	55	143	267	23	4	8	-101	-1	0	-105	-5	-12	39	4	2	50
47.6774	0	110	222	28	162	290	44	107	229	53	144	268	23	4	8	-104	-1	0	-104	-7	-12	35	5	0	50
47.8003	0	110	222	26	162	292	43	107	228	56	142	264	23	5	9	-102	-1	1	-103	-6	-12	40	4	3	48
47.9232	0	109	221	25	163	291	44	106	227	56	142	262	23	4	8	-103	0	2	-104	-5	-12	40	4	2	47
48.0461	0	109	221	24	162	290	44	107	226	56	142	263	23	4	8	-103	0	1	-104	-5	-12	40	4	2	47
48.169	0	110	221	25	162	290	43	106	226	57	143	263	24	5	8	-104	0	2	-104	-6	-11	39	4	3	47
48.2918	0	110	221	25	162	290	44	107	226	55	143	263	23	5	8	-102	0	2	-103	-6	-12	38	5	3	49
48.4147	0	110	221	25	162	288	44	106	227	56	143	266	22	4	8	-101	0	0	-103	-6	-11	38	4	0	49
48.5376	0	110	221	25	163	292	43	106	227	55	143	266	23	4	9	-101	-1	0	-105	-6	-12	39	4	2	49
48.6605	0	110	221	25	163	291	44	107	226	56	143	264	23	4	8	-103	0	1	-104	-5	-11	39	4	3	47
48.7834	0	109	220	25	162	291	43	107	225	56	143	262	24	5	8	-104	0	1	-104	-6	-12	39	4	3	48
48.9062	0	110	221	26	162	290	45	107	226	55	144	268	23	4	8	-103	-1	0	-103	-5	-11	40	5	0	48
49.0291	0	109	222	25	162	291	46	107	227	56	142	268	23	4	8	-102	0	0	-104	-6	-12	40	5	0	49
49.152	0	110	222	25	163	294	46	106	229	56	143	271	23	4	8	-102	0	0	-104	-5	-12	39	4	0	50
49.2749	0	111	223	25	163	293	45	107	228	56	144	272	23	4	8	-101	-1	0	-103	-6	-11	39	4	0	51
49.3978	0	110	221	25	162	290	43	106	226	56	143	264	23	4	7	-102	0	2	-105	-6	-11	39	4	2	48
49.5206	0	110	220	25	162	292	44	106	225	56	143	264	23	4	8	-104	0	1	-105	-5	-11	39	4	3	47
49.6435	0	109	220	25	162	293	44	106	226	56	143	266	24	5	8	-104	0	1	-104	-6	-12	39	4	3	47
49.7664	0	110	221	24	162	291	44	107	226	56	144	269	24	4	8	-104	0	-1	-104	-6	-11	39	4	0	47
49.8893	0	109	220	25	162	292	45	106	226	56	143	269	23	4	9	-103	0	0	-104	-5	-12	39	5	0	48
50.0122	0	109	220	25	164	295	45	106	227	56	145	273	23	4	8	-102	-1	0	-105	-5	-11	39	4	0	49
50.135	0	110	221	24	163	296	45	106	227	56	144	273	23	5	9	-101	-1	0	-105	-6	-12	39	5	0	50
50.2579	0	110	221	25	164	295	45	106	226	56	143	271	23	4	8	-101	-1	0	-104	-6	-11	39	4	2	50
50.3808	0	110	220	25	163	295	44	106	226	56	143	269	24	5	8	-103	-1	0	-105	-6	-11	39	3	2	48
50.5037	0	109	220	25	162	295	44	107	225	56	144	268	23	3	9	-104	0	1	-105	-6	-11	39	3	3	48
50.6266	0	108	220	25	163	293	44	106	225	56	144	271	24	4	8	-104	0	0	-105	-6	-12	40	4	0	48
50.7494	0	109	220	25	163	292	43	106	225	56	143	269	24	4	8	-103	-1	0	-104	-6	-11	39	4	1	48
50.8723	0	109	218	24	162	291	44	106	224	57	144	267	23	5	9	-102	0	0	-105	-5	-11	39	4	2	49
50.9952	0	109	220	24	162	291	45	106	226	56	143	271	24	4	8	-102	0	-1	-105	-6	-11	39	4	0	50
51.1181	0	109	219	25	163	292	44	106	226	56	144	271	23	5	9	-103	0	-1	-105	-6	-11	39	4	0	48
51.241	0	109	219	25	162	294	43	106	226	56	144	268	24	5	9	-103	0	0	-104	-7	-11	40	3	1	47
51.3638	0	110	220	25	163	294	43	106	225	56	144	269	25	5	7	-104	0	0	-105	-5	-11	39	4	1	47
51.4867	0	109	219	25	163	292	44	106	225	56	143	269	23	5	8	-104	0	0	-105	-5	-12	39	4	2	48
51.6096	0	109	219	25	162	293	45	106	225	55	143	268	23	4	9	-103	-1	0	-104	-6	-12	38	5	2	49
51.7325	0	109	220	24	163	291	45	106	226	56	143	271	23	4	8	-102	0	-1	-103	-6	-12	39	4	0	50
51.8554	0	110	220	29	162	294	45	106	227	52	144	272	23	4	8	-105	0	0	-104	-6	-11	35	4	0	50
51.9782	0	109	220	25	163	294	44	107	225	56	144	269	24	5	8	-102	0	1	-106	-6	-12	39	5	2	48
52.1011	0	110	219	25	162	294	44	106	224	57	143	267	24	4	8	-104	0	1	-104	-6	-12	40	5	3	48
52.224	0	109	219	25	163	291	43	106	224	56	144	265	24	5	8	-104	-1	2	-104	-6	-12	39	4	3	47
52.3469	0	109	218	25	162	289	44	106	224	56	143	263	24	5	8	-104	-1	1	-105	-6	-11	38	4	3	47
52.4698	0	110	219	25	163	288	44	106	225	56	142	269	24	4	8	-102	0	0	-105	-6	-12	39	4	1	48
52.5926	0	110	219	24	162	291	44	106	226	56	143	269	23	4	8	-103	0	0	-105	-6	-11	38	4	0	48
52.7155	0	109	219	25	162	290	45	107	225	56	144	270	23	5	8	-102	0	0	-104	-6	-11	39	5	0	50
52.8384	0	109	219	25	162	290	42	106	225	56	144	264	24	3	8	-103	0	1	-105	-6	-12	39	4	3	47
52.9613	0	109	219	25	161	289	43	105	225	56	143	263	24	4	9	-105	0	1	-104	-6	-12	39	4	3	47
53.0842	0	109	218	25	161	288	43	106	224	55	142	261	24	4	8	-105	-1	1	-105	-6	-11	39	4	3	47
53.207	0	109	216	25	161	286	43	105	223	56	141	259	24	4	7	-105	-1	1	-104	-6	-11	39	4	3	47
53.3299	0	109	216	24	161	286	43	105	223	56	142	260	23	4	7	-104	-1	1	-106	-5	-11	38	4	3	48
53.4528	0	110	217	25	160	284	43	105	223	55	142	264	24	5	7	-103	0	0	-106	-7	-12	37	5	0	49
53.5757	0	109	218	25	162	285	43	106	225	55	143	265	24	4	8	-102	-1	-1	-105	-5	-11	38	4	0	50
53.6986	0	109	217	25	162	285	43	105	223	55	143	264	24	4	8	-103	-1	0	-105	-6	-11	38	5	0	48
53.8214	0	109	217	25	162	285	43	105	222	55	142	259	24	5	8	-105	-1	1	-104	-6	-10	38	4	3	47
53.9443	0	109	216	25	162	285	43	106	222	55	142	262	24	4	8	-105	-1	0	-104	-6	-12	38	4	1	47
54.0672	0	108	217	24	161	284	43	106	222	55	142	265	25	5	8	-104	-1	0	-105	-6	-11	37	4	0	48
54.1901	0	108	217	25	162	285	44	106	223	55	143	265	24	4	8	-102	0	-1	-104	-5	-11	37	4	0	48
54.313	0	109	218	25	160	286	44	106	225	55	143	265	23	4	8	-102	0	0	-105	-6	-11	37	4	0	49
54.4358	0	109	218	25	162	288	43	106	224	55	143	262	23	5	10	-104	0	2	-105	-6	-11	38	5	3	48
54.5587	0	109	217	26	162	285	43	107	223	55	142	263	24	4	7	-105	0	1	-104	-5	-12	37	4	2	47
54.6816	0	108	217	26	161	285	44	106	222	56	142	258	23	4	7	-105	0	2	-104	-6	-11	37	4	2	47
54.8045	0	109	216	25	161	283	43	105	222	56	141	258	24	5	8	-105	0	1	-105	-6	-11	37	5	3	48
54.9274	0	108	216	25	161	282	44	106	223	55	142	262	24	4	8	-104	-1	-1	-105	-5	-11	36	5	2	47
55.0502	0	109	216	25	162	284	43	106	222	55	142	263	24	4	8	-103	0	-1	-105	-5	-11	37	4	0	48
55.1731	0	109	216	27	162	284	43	106	223	55	143	265	24	4	8	-102	0	-1	-106	-5	-11	37	4	0	48
55.296	0	109	217	27	161	284	43	106	222	55	142	261	24	3	9	-105	-1	0	-106	-6	-12	37	4	2	47
55.4189	0	108	216	27	160	283	43	106	222	57	143	258	24	4	9	-106	-1	0	-104	-6	-11	37	5	4	48
55.5418	0	108	216	26	161	282	43	105	221	57	142	258	24	5	9	-106	-1	0	-104	-5	-11	36	5	1	46
55.6646	0	109	217	27	161	282	44	105	223	56	143	261	25	5	9	-104	-1	0	-105	-6	-11	35	4	0	48
55.7875	0	109	217	26	160	283	45	106	224	55	142	262	25	5	8	-104	-1	0	-106	-6	-11	35	5	1	50
55.9104	0	108	216	26	161	282	43	106	223	55	142	257	24	5	8	-104	-1	2	-105	-6	-11	36	4	3	50
56.0333	0	109	215	26	161	281	43	105	221	56	143	258	24	4	8	-105	0	1	-104	-5	-11	36	4	1	48
56.1562	0	108	216	27	161	282	44	105	222	57	141	262	25	5	8	-106	-1	0	-105	-6	-12	36	4	0	48
56.279	0	107	216	27	161	282	45	106	223	56	142	262	24	3	8	-106	-1	0	-106	-6	-11	35	5	1	48
56.4019	0	108	216	27	161	282	44	104	223	57	141	260	25	4	8	-105	0	1	-106	-6	-12	35	3	2	48
56.5248	0	108	216	27	161	281	46	105	223	55	142	262	23	4	8	-104	-1	0	-104	-5	-11	35	4	1	51
56.6477	0	108	217	31	162	283	45	106	224	52	142	263	23	4	8	-107	0	0	-105	-6	-11	33	5	0	51
56.7706	0	108	217	26	161	282	43	106	222	56	142	262	24	5	8	-104	0	-1	-106	-6	-12	36	4	0	48
56.8934	0	108	217	27	161	283	44	105	222	56	142	260	24	4	8	-105	0	1	-106	-6	-11	35	4	1	48
57.0163	0	108	216	28	160	282	43	105	223	57	142	259	25	5	9	-105	0	0	-105	-6	-11	36	4	1	48
57.1392	0	109	217	28	160	282	44	106	223	56	141	258	24	4	8	-106	0	2	-105	-5	-12	36	4	3	48
57.2621	0	109	217	27	160	281	45	106	223	56	142	260	24	5	8	-105	-1	-1	-106	-6	-11	35	4	0	50
57.385	0	108	218	30	161	283	45	105	224	52	142	263	24	5	9	-106	0	0	-106	-6	-12	32	4	0	51
57.5078	0	108	218	27	160	285	44	105	224	56	142	259	23	5	9	-104	0	2	-105	-5	-12	36	4	2	49
57.6307	0	109	218	28	160	284	44	106	223	56	142	258	25	4	8	-106	-1	2	-105	-6	-10	36	4	3	48
57.7536	0	108	216	28	160	284	44	105	223	58	142	257	24	4	8	-107	0	2	-105	-5	-11	35	5	4	48
57.8765	0	108	218	27	160	283	45	106	223	57	141	263	24	4	8	-106	0	-1	-105	-6	-11	35	5	1	49
57.9994	0	109	218	28	161	284	46	105	224	56	143	264	24	5	8	-103	0	0	-105	-5	-12	35	4	0	51
58.1222	0	109	218	30	161	284	46	106	224	52	143	264	24	3	9	-106	-1	0	-104	-5	-11	32	4	0	51
58.2451	0	109	218	31	161	283	43	106	224	52	142	264	25	4	8	-107	0	0	-106	-6	-12	33	4	1	49
58.368	0	109	217	27	160	284	44	106	224	56	141	261	24	5	8	-105	0	1	-105	-6	-11	36	4	1	48
58.4909	0	109	218	27	161	284	43	105	223	56	142	262	25	4	9	-105	0	0	-105	-5	-11	36	4	1	48
58.6138	0	108	217	26	160	282	45	106	224	56	142	263	24	4	8	-105	0	-1	-105	-5	-12	37	4	0	49
58.7366	0	108	217	26	161	284	45	105	224	56	142	264	25	4	8	-104	0	0	-105	-6	-12	35	4	0	50
58.8595	0	109	217	30	161	283	45	107	225	51	141	263	24	4	8	-107	0	-1	-105	-6	-12	32	4	0	51
58.9824	0	109	218	33	161	283	44	106	224	49	142	263	24	5	8	-109	0	0	-104	-5	-12	29	4	0	51
59.1053	0	109	218	27	161	284	45	105	225	56	142	264	22	5	8	-103	0	0	-104	-5	-11	36	4	1	50
59.2282	0	109	218	26	161	284	43	105	224	55	142	263	25	4	7	-105	-1	0	-106	-6	-12	37	4	0	49
59.351	0	109	217	26	161	284	44	106	224	55	143	264	24	5	7	-104	0	0	-105	-6	-11	37	4	0	49
59.4739	0	109	218	26	161	283	45	105	226	56	142	265	23	4	8	-103	-1	0	-104	-5	-12	37	4	1	50
59.5968	0	109	218	26	161	284	44	106	225	56	142	264	24	4	8	-103	0	0	-105	-6	-12	36	4	0	50
59.7197	0	109	219	25	160	285	45	106	226	56	142	262	23	4	8	-103	0	0	-105	-6	-12	37	5	1	51
59.8426	0	110	218	29	161	285	44	105	226	52	142	264	23	4	7	-106	0	0	-105	-6	-12	34	5	0	50
59.9654	0	109	218	26	160	283	44	105	225	56	143	265	24	4	8	-103	-1	0	-105	-6	-11	37	4	0	49
60.0883	0	109	217	25	161	285	45	105	225	56	142	266	23	4	8	-105	0	0	-104	-5	-12	38	4	0	49
60.2112	0	109	218	24	161	285	44	106	225	56	143	266	24	4	8	-105	0	0	-105	-5	-12	37	3	0	49
60.3341	0	109	218	25	160	286	45	107	224	56	142	267	23	4	7	-103	-1	-1	-104	-5	-12	37	4	0	50
60.457	0	109	218	29	161	287	45	105	225	53	143	267	24	4	8	-106	-1	0	-104	-6	-11	34	4	0	50
60.5798	0	109	218	25	161	285	44	106	226	56	142	266	24	4	8	-102	0	0	-104	-6	-12	37	5	1	51
60.7027	0	109	219	25	161	285	43	105	225	56	142	266	24	5	9	-104	0	0	-106	-6	-11	38	4	1	48
60.8256	0	109	217	25	160	286	44	106	224	57	141	266	24	4	7	-104	-1	0	-105	-5	-13	38	3	0	47
60.9485	0	109	219	25	162	286	44	106	225	57	142	267	24	4	9	-103	0	-1	-106	-6	-11	38	4	0	47
61.0714	0	108	219	24	162	287	45	105	226	57	143	266	23	4	8	-103	-1	0	-104	-5	-12	38	4	0	48
61.1942	0	108	218	25	161	286	45	106	226	55	142	267	23	4	8	-102	0	0	-105	-6	-11	37	5	0	50
61.3171	0	109	218	24	161	286	45	106	226	56	142	266	23	5	8	-102	0	-1	-104	-6	-12	37	3	1	51
61.44	0	108	219	33	161	287	44	107	227	49	142	268	24	5	8	-108	0	-1	-105	-6	-11	31	5	0	51
61.5629	0	109	219	26	161	287	43	106	226	56	143	267	23	4	8	-103	0	0	-105	-5	-11	38	4	0	49
61.6858	0	109	218	25	162	285	43	107	225	56	142	267	25	3	8	-104	0	0	-105	-5	-11	38	4	0	48
61.8086	0	109	219	25	161	285	44	106	225	56	143	266	24	4	9	-104	-1	0	-104	-6	-12	39	3	0	49
61.9315	0	109	219	25	161	286	45	106	226	56	143	266	22	4	8	-104	0	0	-104	-6	-11	38	4	0	49
62.0544	0	110	220	25	161	287	44	106	227	56	142	264	23	4	9	-103	0	0	-105	-6	-12	38	4	2	49
62.1773	0	109	219	25	160	285	45	106	227	57	143	264	23	4	8	-102	-1	0	-105	-7	-12	38	4	0	50
62.3002	0	109	219	25	161	285	43	105	225	56	142	265	23	5	9	-104	0	0	-104	-5	-12	38	4	0	49
62.423	0	109	219	25	161	285	43	106	226	56	142	265	24	4	8	-104	0	0	-105	-5	-12	38	4	0	47
62.5459	0	110	219	25	161	285	44	106	225	56	143	266	24	5	7	-104	0	0	-105	-5	-12	39	4	0	48
62.6688	0	109	219	25	161	284	43	105	225	56	143	265	24	4	8	-104	0	0	-106	-6	-11	38	4	0	47
62.7917	0	109	218	25	161	286	44	106	227	56	142	267	24	4	9	-103	0	0	-104	-5	-11	37	4	1	49
62.9146	0	108	219	25	162	287	45	105	227	56	143	268	24	4	9	-102	-1	0	-105	-6	-11	37	5	0	50
63.0374	0	109	219	25	161	289	44	107	226	56	143	269	23	4	8	-101	0	0	-105	-6	-11	38	4	0	50
63.1603	0	109	219	25	161	286	44	105	226	56	143	268	24	5	9	-105	0	0	-106	-6	-12	39	5	0	47
63.2832	0	108	219	25	162	287	43	107	226	56	143	267	25	4	8	-104	-1	0	-104	-6	-12	39	4	0	48
63.4061	0	108	218	24	162	289	43	106	226	56	142	264	24	4	8	-103	0	1	-104	-6	-12	38	4	3	47
63.529	0	110	219	25	162	287	43	107	225	56	143	264	25	5	8	-104	0	0	-106	-6	-13	38	5	2	47
63.6518	0	108	219	25	162	286	45	106	226	57	143	267	24	5	8	-102	0	0	-106	-6	-11	38	4	0	49
63.7747	0	109	218	24	161	287	45	105	226	56	143	268	24	4	9	-101	-1	0	-105	-6	-12	38	4	0	51
63.8976	0	109	219	25	162	287	42	106	226	56	143	268	24	4	8	-102	-1	0	-105	-5	-12	38	4	1	48
64.0205	0	109	219	24	161	287	44	106	226	56	143	267	24	4	9	-105	0	0	-106	-5	-12	38	4	0	47
64.1434	0	109	220	24	162	286	44	106	225	57	143	267	24	4	7	-104	-1	-1	-105	-5	-12	38	4	1	47
64.2662	0	109	219	25	161	286	43	106	226	56	143	268	25	4	8	-104	-1	-1	-105	-6	-11	38	3	1	47
64.3891	0	109	219	25	161	287	43	106	226	56	143	265	25	4	8	-103	0	1	-105	-6	-12	38	3	2	49
64.512	0	109	219	25	162	285	44	106	226	55	143	267	24	4	8	-103	-1	-1	-106	-6	-12	38	4	0	49
64.6349	0	109	220	24	161	287	44	106	227	55	143	268	24	5	9	-102	-1	0	-106	-6	-11	37	3	0	49
64.7578	0	109	219	25	161	286	43	105	226	56	143	268	24	5	8	-104	0	0	-106	-6	-12	39	4	0	48
64.8806	0	109	220	25	162	287	44	107	226	56	142	266	25	4	8	-104	-1	0	-106	-6	-12	38	4	2	47
65.0035	0	109	219	25	161	286	44	106	225	56	143	265	24	4	8	-105	0	0	-106	-6	-12	39	4	2	48
65.1264	0	109	219	25	162	286	45	106	226	56	142	267	23	5	8	-103	0	0	-106	-5	-11	37	5	0	49
65.2493	0	109	219	24	162	288	45	106	226	56	143	268	24	5	8	-101	0	0	-104	-5	-11	38	5	0	50
65.3722	0	109	220	26	163	288	44	106	228	56	143	269	24	4	9	-101	0	0	-105	-6	-12	38	4	0	50
65.495	0	109	220	25	162	287	44	106	227	56	143	269	24	4	7	-104	-1	0	-106	-5	-11	38	3	0	48
65.6179	0	109	219	25	162	289	44	107	226	56	143	266	25	4	7	-104	-1	0	-105	-6	-11	39	4	1	47
65.7408	0	109	219	25	161	289	44	105	227	56	143	266	25	4	8	-104	-1	0	-105	-5	-11	38	4	3	47
65.8637	0	109	220	25	162	288	44	106	226	55	143	266	24	5	8	-104	0	0	-105	-6	-11	38	4	2	48
65.9866	0	110	220	25	162	287	45	106	227	56	143	268	23	3	9	-103	-1	0	-106	-6	-12	37	4	0	49
66.1094	0	110	220	24	162	289	45	107	228	56	143	269	24	4	7	-103	-1	-1	-106	-5	-12	38	4	0	50
66.2323	0	108	220	26	162	289	44	107	227	56	143	269	24	4	8	-102	0	0	-105	-7	-11	39	4	0	48
66.3552	0	109	220	24	162	287	44	107	227	55	143	269	25	4	9	-105	0	0	-105	-5	-12	39	5	0	47
66.4781	0	110	219	24	162	290	43	107	225	56	142	265	25	4	8	-104	0	2	-106	-6	-11	39	4	3	47
66.601	0	110	219	25	162	287	44	105	227	56	142	267	25	4	8	-104	0	-1	-105	-5	-11	39	4	0	48
66.7238	0	109	220	25	162	289	45	106	228	56	143	269	24	4	8	-103	0	0	-104	-5	-11	38	4	1	49
66.8467	0	109	220	24	163	290	45	106	228	57	143	270	24	5	8	-101	0	0	-105	-5	-12	38	4	0	50
66.9696	0	110	220	25	162	289	44	106	227	56	144	270	24	5	8	-102	0	0	-107	-6	-12	38	5	0	50
67.0925	0	109	220	25	163	289	44	106	227	56	144	269	24	4	8	-103	0	0	-104	-5	-11	38	4	0	49
67.2154	0	109	220	25	162	288	44	106	227	57	143	269	25	4	7	-103	0	0	-105	-6	-12	39	4	0	47
67.3382	0	110	220	25	162	289	45	106	227	56	143	269	24	5	8	-103	0	0	-105	-6	-11	39	4	0	48
67.4611	0	109	221	25	162	289	44	107	228	56	143	269	25	4	8	-104	0	0	-107	-6	-12	39	3	0	49
67.584	0	110	221	25	163	288	44	106	227	56	143	270	24	4	9	-103	-1	0	-105	-5	-11	38	4	0	49
67.7069	0	109	220	25	162	288	44	106	228	56	143	269	24	4	8	-102	-1	0	-105	-6	-11	38	4	0	50
67.8298	0	109	221	25	162	288	43	107	227	56	143	269	24	4	9	-104	0	0	-105	-7	-12	39	4	0	48
67.9526	0	109	221	25	162	288	44	106	227	57	143	268	24	4	8	-104	0	0	-106	-5	-11	39	5	0	48
68.0755	0	109	220	25	161	288	44	107	227	56	144	269	25	4	8	-104	0	0	-105	-6	-11	39	4	0	47
68.1984	0	110	221	25	161	288	45	106	227	56	143	269	24	5	9	-104	0	-1	-105	-6	-13	38	4	0	48
68.3213	0	108	220	25	162	289	45	106	228	56	143	269	24	4	8	-103	-2	0	-106	-6	-12	38	4	0	49
68.4442	0	109	221	25	162	289	46	106	228	56	143	270	23	5	8	-102	-1	0	-105	-6	-12	39	4	0	50
68.567	0	109	220	25	163	290	43	106	229	56	144	271	25	4	8	-101	0	-1	-105	-6	-12	39	4	0	49
68.6899	0	110	220	26	161	290	43	107	227	56	143	265	24	4	8	-103	0	1	-105	-6	-12	39	4	4	47
68.8128	0	110	219	25	162	289	44	106	227	56	143	267	24	4	8	-105	0	0	-106	-5	-12	39	5	2	47
68.9357	0	109	219	25	162	288	44	106	226	56	143	268	24	4	8	-105	-1	-1	-106	-6	-12	39	4	0	47
69.0586	0	109	220	25	162	287	44	107	227	56	143	269	25	4	8	-103	0	0	-105	-6	-12	39	4	1	47
69.1814	0	110	219	25	162	288	44	106	227	56	143	270	25	4	8	-102	-1	0	-105	-6	-11	38	4	0	48
69.3043	0	109	220	25	163	289	45	107	228	57	143	270	25	4	8	-102	0	0	-106	-6	-12	38	4	0	49
69.4272	0	110	220	25	162	289	44	106	228	56	143	270	24	4	8	-101	-1	0	-106	-6	-12	38	4	0	49
69.5501	0	109	220	25	162	288	43	106	228	56	144	269	25	4	8	-103	0	-1	-105	-6	-11	39	4	0	48
69.673	0	109	220	24	161	288	44	106	227	56	144	269	24	4	8	-105	0	0	-105	-6	-11	39	4	0	47
69.7958	0	109	220	25	162	288	44	106	227	57	143	269	25	5	8	-104	0	0	-106	-6	-12	39	4	1	48
69.9187	0	109	220	25	162	288	45	106	227	55	144	270	24	4	9	-104	0	0	-105	-5	-11	38	4	0	49
70.0416	0	110	220	25	162	288	46	106	227	56	143	269	24	5	8	-102	0	0	-104	-6	-12	38	5	0	50
70.1645	0	109	221	25	163	290	45	106	227	56	143	271	24	5	9	-101	0	-1	-105	-5	-12	38	5	0	50
70.2874	0	109	220	25	162	289	45	106	228	55	143	271	23	5	8	-101	0	0	-105	-5	-12	38	5	1	50
70.4102	0	109	220	25	162	288	43	106	227	56	143	269	25	5	9	-103	-1	0	-106	-6	-12	39	4	0	48
70.5331	0	109	219	25	162	289	44	106	226	57	143	267	26	4	8	-104	0	0	-105	-5	-12	39	4	1	47
70.656	0	110	220	24	162	288	44	107	226	57	143	268	24	4	9	-104	-1	-1	-106	-6	-12	38	5	0	47
70.7789	0	109	220	24	161	288	43	106	227	57	143	268	25	5	8	-104	0	0	-106	-6	-12	40	4	0	49
70.9018	0	110	220	26	162	289	45	107	228	56	143	270	25	5	9	-103	0	0	-106	-6	-12	39	4	0	49
71.0246	0	109	221	25	163	289	46	107	228	56	143	270	24	5	8	-101	0	0	-105	-6	-12	39	4	0	51
71.1475	0	109	221	26	162	290	44	107	229	55	143	271	24	4	9	-101	-1	0	-105	-6	-11	39	4	0	50
71.2704	0	109	220	25	162	288	44	107	227	56	143	269	24	4	9	-103	0	-1	-106	-6	-12	39	4	1	48
71.3933	0	109	220	24	162	288	44	106	226	57	143	269	25	5	8	-105	0	0	-105	-5	-11	39	4	0	46
71.5162	0	110	219	25	162	288	45	106	228	56	142	269	24	4	8	-104	0	0	-105	-6	-12	40	5	0	47
71.639	0	110	219	26	162	288	44	107	226	56	143	269	24	4	8	-103	-1	0	-106	-6	-11	40	4	0	48
71.7619	0	109	219	25	161	287	44	107	227	56	143	269	24	5	8	-102	0	-1	-106	-6	-12	39	3	0	49
71.8848	0	109	220	25	161	289	45	106	228	57	143	270	24	5	8	-101	-1	0	-105	-6	-12	39	4	0	50
72.0077	0	109	221	25	162	290	44	107	227	57	142	271	24	3	8	-101	0	0	-104	-6	-11	38	4	0	51
72.1306	0	110	221	24	162	289	43	107	227	57	143	270	25	5	9	-102	0	-1	-106	-6	-12	39	4	0	48
72.2534	0	110	220	24	162	288	44	106	226	57	143	269	24	5	8	-104	0	-1	-106	-6	-13	39	4	0	47
72.3763	0	109	219	25	163	288	43	106	226	57	143	269	25	5	8	-104	-1	-1	-105	-6	-12	40	4	0	47
72.4992	0	109	219	24	162	288	43	107	226	57	143	267	25	3	8	-104	0	0	-104	-6	-12	40	3	1	47
72.6221	0	109	219	25	162	288	45	107	226	56	144	270	24	5	9	-104	-1	0	-105	-5	-12	39	5	0	49
72.745	0	109	220	24	162	289	45	107	227	57	143	270	24	4	9	-102	0	-1	-105	-5	-12	39	4	0	50
72.8678	0	110	220	28	162	290	45	106	229	53	144	272	25	4	9	-105	-1	-1	-105	-6	-13	35	4	0	51
72.9907	0	109	221	28	162	290	45	107	228	52	144	272	23	4	8	-105	0	-1	-105	-6	-11	35	4	1	50
73.1136	0	109	221	25	163	289	43	106	227	57	144	271	25	4	8	-103	-1	-1	-106	-6	-12	39	4	0	48
73.2365	0	109	221	25	163	289	44	106	227	56	144	270	25	5	8	-104	0	0	-107	-6	-11	39	4	0	47
73.3594	0	109	220	25	162	290	44	106	227	56	143	271	25	4	8	-103	-1	0	-105	-7	-12	40	4	0	48
73.4822	0	110	219	25	162	289	45	107	228	56	144	270	24	4	8	-102	-1	0	-105	-6	-12	39	4	1	48
73.6051	0	109	221	25	161	290	45	106	228	56	144	272	24	4	7	-103	0	0	-106	-5	-12	40	4	0	49
73.728	0	110	221	24	162	291	46	107	229	57	143	272	23	4	8	-102	0	-1	-105	-4	-12	39	4	0	50
73.8509	0	109	221	26	162	292	44	107	228	58	143	273	23	4	8	-102	0	-1	-105	-7	-12	39	4	0	49
73.9738	0	109	220	24	163	290	43	107	228	57	144	271	25	4	8	-103	-1	0	-105	-6	-11	40	4	0	48
74.0966	0	109	220	24	161	289	44	106	227	57	143	271	25	5	7	-105	0	-1	-106	-6	-11	40	5	1	48
74.2195	0	109	220	24	162	290	44	107	226	58	144	269	25	3	9	-103	-1	0	-106	-6	-11	39	4	2	47
74.3424	0	108	219	24	161	288	43	106	227	57	143	269	24	5	8	-103	-1	0	-105	-6	-12	40	4	0	47
74.4653	0	109	220	25	162	291	46	106	227	57	143	271	24	4	8	-103	0	0	-105	-6	-11	38	3	0	49
74.5882	0	109	220	24	162	290	45	106	228	57	143	273	25	4	9	-102	0	0	-106	-6	-11	38	4	0	50
74.711	0	109	220	25	163	291	44	106	228	56	143	273	25	5	8	-103	-1	0	-106	-6	-12	40	4	0	48
74.8339	0	109	219	25	161	291	43	107	227	56	143	269	25	4	8	-105	0	0	-104	-5	-12	40	3	2	47
74.9568	0	109	218	25	162	289	44	106	226	57	143	270	25	4	8	-105	0	0	-104	-6	-11	39	4	0	47
75.0797	0	109	219	24	162	290	44	106	226	57	143	272	25	4	8	-105	0	0	-105	-5	-11	39	5	0	48
75.2026	0	109	219	25	162	290	44	106	226	57	144	271	25	4	8	-104	0	0	-107	-6	-12	38	5	0	48
75.3254	0	109	219	24	162	290	45	106	226	57	144	272	25	4	8	-102	-1	-1	-105	-6	-12	39	4	1	48
75.4483	0	109	220	25	162	291	45	107	227	56	143	272	24	4	8	-102	-1	0	-105	-5	-12	39	3	0	50
75.5712	0	109	220	25	163	291	43	106	226	56	143	273	25	4	8	-103	0	0	-106	-6	-12	39	4	1	48
75.6941	0	109	219	24	162	290	44	107	226	57	144	271	25	5	8	-105	0	0	-105	-6	-11	39	4	0	47
75.817	0	108	218	24	162	289	43	106	226	56	143	269	25	4	8	-105	0	0	-105	-5	-12	39	4	2	47
75.9398	0	108	218	24	162	290	44	106	226	57	143	267	25	5	8	-105	-1	1	-105	-6	-12	38	4	2	47
76.0627	0	109	218	25	162	290	44	106	226	56	143	271	26	4	9	-104	0	0	-106	-6	-12	38	4	0	48
76.1856	0	109	218	25	161	290	45	106	226	55	143	272	25	4	9	-104	0	-1	-106	-6	-11	37	4	0	50
76.3085	0	108	219	24	161	290	45	106	226	55	143	273	25	5	8	-102	0	0	-106	-6	-11	38	4	0	49
76.4314	0	108	219	25	161	290	44	107	225	56	143	272	25	4	8	-103	-1	0	-105	-6	-12	38	5	0	48
76.5542	0	109	218	25	162	289	44	106	225	56	143	271	25	5	8	-106	0	0	-106	-6	-12	38	4	0	47
76.6771	0	109	218	25	161	289	43	105	224	56	142	268	25	3	8	-106	-1	0	-105	-6	-11	37	4	2	47
76.8	0	109	217	24	161	288	44	105	225	57	143	270	25	5	8	-105	-1	0	-105	-5	-12	38	4	0	48
76.9229	0	109	218	25	162	289	45	106	225	56	143	270	25	4	8	-104	0	0	-106	-6	-12	37	4	0	49
77.0458	0	109	219	25	162	290	45	106	225	56	144	273	25	5	8	-104	-1	0	-106	-5	-11	36	4	1	50
77.1686	0	109	219	26	162	291	45	106	225	55	143	273	25	4	8	-102	-1	0	-106	-5	-11	37	4	0	49
77.2915	0	109	219	26	162	290	43	105	225	56	143	272	25	5	8	-104	0	0	-105	-6	-11	38	5	0	48
77.4144	0	108	216	26	161	291	44	106	224	56	143	268	25	4	8	-105	-1	0	-105	-6	-11	37	4	2	47
77.5373	0	109	217	27	160	288	45	106	224	57	143	268	25	4	8	-107	0	0	-105	-6	-12	37	4	1	48
77.6602	0	108	217	26	161	289	44	105	225	56	143	270	25	4	8	-106	0	0	-106	-6	-11	37	4	0	47
77.783	0	109	219	26	162	288	44	106	225	56	142	270	25	4	8	-104	0	-1	-106	-5	-12	37	4	0	48
77.9059	0	108	218	26	162	289	46	106	225	56	143	270	25	5	9	-104	0	0	-106	-6	-11	36	5	0	50
78.0288	0	109	218	26	162	289	45	107	226	56	144	271	24	4	7	-103	-1	0	-106	-6	-11	37	4	1	50
78.1517	0	108	217	26	161	290	44	105	224	55	143	266	25	4	8	-105	0	2	-105	-5	-11	36	4	2	47
78.2746	0	108	216	26	161	288	44	105	223	57	143	263	25	4	9	-107	0	2	-104	-5	-12	37	4	4	46
78.3974	0	109	216	27	160	286	44	105	223	57	142	267	26	4	8	-107	-1	0	-105	-5	-12	36	5	0	47
78.5203	0	108	217	27	162	287	45	105	223	56	142	268	25	4	8	-107	0	0	-106	-6	-11	36	5	0	48
78.6432	0	109	217	27	161	287	45	105	223	56	143	269	25	4	7	-106	0	0	-105	-5	-12	36	4	0	50
78.7661	0	108	216	26	161	288	46	106	224	55	143	269	24	4	8	-104	0	-1	-105	-5	-11	35	4	0	51
78.889	0	108	218	27	161	286	44	105	224	55	143	268	26	4	8	-105	-2	0	-106	-6	-11	36	4	0	49
79.0118	0	108	217	28	161	287	45	106	224	56	142	266	25	5	7	-107	-1	1	-106	-5	-11	37	5	2	48
79.1347	0	107	217	28	161	287	44	106	222	58	142	263	25	4	8	-107	0	1	-105	-6	-11	36	4	3	48
79.2576	0	109	216	28	160	287	44	104	223	57	142	263	26	5	8	-107	0	1	-104	-6	-11	36	4	2	48
79.3805	0	108	216	28	161	284	45	105	222	58	142	265	26	4	8	-105	0	0	-105	-6	-11	35	4	0	48
79.5034	0	108	217	28	161	284	46	106	223	56	143	266	24	4	7	-105	0	0	-106	-5	-12	35	3	1	49
79.6262	0	109	217	32	161	285	44	105	223	52	142	266	25	4	8	-107	-1	0	-106	-5	-11	32	5	1	50
79.7491	0	108	216	29	161	285	43	105	223	56	141	265	25	4	8	-105	-1	0	-105	-5	-11	35	4	0	48
79.872	0	109	216	28	160	284	44	105	222	58	142	263	25	4	8	-108	-1	1	-105	-6	-12	36	4	1	47
79.9949	0	107	217	29	161	286	45	105	222	58	141	260	25	5	8	-108	0	2	-105	-5	-11	35	4	3	47
80.1178	0	108	216	30	161	284	44	105	222	57	141	263	26	4	8	-107	0	1	-105	-6	-11	35	4	1	48
80.2406	0	108	216	29	160	283	45	105	222	57	142	264	25	4	8	-106	0	0	-105	-6	-11	34	5	0	48
80.3635	0	109	216	29	161	283	45	105	223	57	142	264	25	4	8	-106	-1	0	-105	-5	-12	34	5	0	50
80.4864	0	109	216	33	161	283	44	105	222	53	142	265	25	4	8	-107	-1	0	-105	-5	-11	31	3	0	50
80.6093	0	107	216	30	160	283	43	106	222	58	142	260	25	4	8	-106	-1	2	-104	-5	-11	35	3	3	48
80.7322	0	109	215	30	160	282	44	106	221	58	141	260	25	4	8	-107	-1	1	-104	-6	-11	35	4	1	48
80.855	0	109	216	30	160	281	45	105	222	59	141	262	25	4	8	-108	0	0	-105	-5	-11	34	4	0	49
80.9779	0	108	216	30	159	283	45	105	221	58	141	261	25	4	8	-106	0	0	-105	-6	-10	34	3	2	49
81.1008	0	108	215	29	161	283	45	105	222	57	141	261	24	5	8	-105	0	0	-104	-6	-11	34	4	2	50
81.2237	0	109	216	33	160	281	46	105	222	53	141	263	23	4	8	-107	-1	0	-104	-6	-11	31	4	0	51
81.3466	0	108	217	36	160	282	45	106	222	50	142	264	23	4	9	-111	-1	0	-105	-5	-11	27	4	0	51
81.4694	0	109	216	30	160	283	43	105	221	57	142	263	25	5	8	-106	0	0	-105	-6	-12	34	4	0	48
81.5923	0	108	215	30	160	282	44	104	220	57	141	263	25	5	9	-106	0	0	-104	-6	-11	35	3	1	49
81.7152	0	108	216	31	160	282	44	105	220	57	141	262	25	4	9	-105	0	0	-104	-6	-11	35	4	0	48
81.8381	0	108	216	30	161	282	45	105	221	57	141	262	24	4	8	-106	0	-1	-104	-5	-11	33	4	1	49
81.961	0	108	216	30	160	283	46	104	221	56	142	261	23	4	7	-104	-1	0	-105	-6	-11	34	4	2	51
82.0838	0	107	216	35	160	282	45	105	221	49	141	262	24	5	8	-111	0	0	-104	-6	-11	28	4	0	50
82.2067	0	108	217	33	159	281	44	105	220	52	142	261	23	4	8	-107	-1	0	-104	-6	-11	31	4	0	49
82.3296	0	108	216	30	160	281	43	105	220	56	141	261	24	4	8	-107	0	0	-104	-5	-12	35	4	0	48
82.4525	0	108	216	30	160	281	44	105	220	57	140	261	25	4	8	-107	0	-1	-105	-6	-12	35	4	0	48
82.5754	1	108	216	28	160	281	44	105	220	57	141	262	25	4	8	-105	0	0	-104	-5	-12	34	4	0	48
82.6982	0	108	216	30	160	283	44	105	221	56	142	260	24	4	8	-104	0	0	-104	-5	-11	34	4	1	49
82.8211	0	108	217	32	160	283	45	105	222	52	142	263	24	4	9	-107	0	0	-105	-5	-11	31	4	0	50
82.944	0	110	217	34	160	283	46	106	223	48	141	263	23	4	8	-110	-1	0	-105	-6	-11	28	4	0	51
83.0669	0	109	217	31	161	282	43	105	222	51	142	263	23	3	8	-106	0	0	-104	-6	-11	32	4	0	50
83.1898	0	108	216	28	160	285	43	105	220	56	141	259	24	5	8	-106	-1	2	-103	-7	-12	36	5	3	47
83.3126	0	108	216	28	160	284	44	105	220	55	141	258	24	4	7	-106	-1	2	-104	-6	-10	36	4	3	48
83.4355	0	108	215	29	159	282	44	105	219	55	141	259	24	4	7	-107	0	0	-105	-6	-11	36	5	2	48
83.5584	0	108	216	28	160	282	45	105	220	56	142	261	24	4	9	-105	-1	-1	-104	-5	-13	35	4	0	49
83.6813	0	108	216	31	161	283	45	105	222	52	140	263	23	5	8	-108	0	0	-104	-5	-12	32	4	0	51
83.8042	0	108	218	35	160	284	46	105	222	48	141	264	24	4	8	-110	0	0	-104	-6	-12	29	4	0	52
83.927	0	109	218	30	160	284	44	106	223	52	141	265	23	5	8	-107	-1	0	-105	-6	-11	32	4	0	50
84.0499	0	108	216	27	161	285	44	105	221	55	142	262	24	4	8	-105	0	0	-104	-6	-11	36	5	2	48
84.1728	0	108	217	28	161	286	43	105	221	55	142	260	24	4	7	-106	-1	2	-104	-5	-11	36	4	3	48
84.2957	0	109	217	27	160	284	44	106	222	55	141	261	24	4	7	-106	0	0	-105	-5	-11	36	4	2	48
84.4186	0	108	216	27	160	283	44	106	221	55	141	263	25	4	8	-105	-1	0	-105	-6	-11	35	4	0	48
84.5414	0	108	217	27	160	284	46	104	221	54	141	263	23	5	9	-104	0	0	-103	-6	-11	35	4	0	50
84.6643	0	109	218	30	161	283	45	105	222	52	142	264	24	4	8	-106	-1	-1	-104	-5	-12	33	4	1	51
84.7872	0	109	218	31	160	284	44	106	222	51	142	264	24	4	9	-106	0	0	-106	-6	-11	33	4	0	48
84.9101	0	108	217	27	160	284	43	106	222	55	141	261	24	5	8	-105	-1	0	-105	-6	-11	36	4	1	48
85.033	0	109	217	27	160	285	43	106	221	56	141	259	24	5	9	-105	0	2	-103	-5	-12	37	4	2	48
85.1558	0	108	216	28	160	284	44	105	221	55	141	260	24	4	8	-106	0	1	-104	-5	-12	36	3	2	47
85.2787	0	108	217	27	161	283	45	105	222	56	141	263	24	5	9	-105	-1	0	-104	-5	-11	36	4	0	49
85.4016	0	109	217	27	160	283	45	105	223	55	142	264	23	5	8	-104	0	0	-105	-6	-11	36	4	0	49
85.5245	0	109	218	34	161	284	45	106	222	47	141	265	23	4	8	-110	0	0	-104	-5	-12	29	4	0	51
85.6474	0	109	218	27	160	286	44	105	222	55	143	261	23	4	8	-104	0	1	-104	-6	-11	36	4	3	48
85.7702	0	109	218	27	160	286	43	105	222	55	141	260	25	4	8	-106	0	2	-105	-6	-11	36	4	2	48
85.8931	0	109	217	27	161	285	44	105	221	55	141	261	24	5	8	-106	0	0	-104	-6	-11	36	4	2	48
86.016	0	108	217	27	160	286	43	105	222	56	141	260	25	4	8	-105	0	1	-104	-5	-12	36	4	3	47
86.1389	0	109	218	27	160	284	44	106	221	55	141	261	24	4	8	-104	-1	0	-105	-6	-11	36	4	2	48
86.2618	0	109	218	27	160	284	44	105	222	55	142	264	24	4	8	-104	-1	0	-105	-6	-12	36	4	0	50
86.3846	0	108	219	31	161	285	44	105	223	51	142	264	24	4	8	-107	0	0	-105	-6	-11	33	4	0	50
86.5075	0	109	218	28	161	286	43	106	223	55	142	262	24	4	8	-104	0	0	-104	-6	-12	37	4	1	47
86.6304	0	108	217	27	160	286	44	106	222	56	141	260	24	5	8	-105	0	2	-104	-6	-11	37	4	3	47
86.7533	0	109	217	27	161	286	44	105	222	55	141	259	25	4	7	-106	-1	2	-104	-5	-11	36	4	2	47
86.8762	0	109	217	28	160	283	44	105	222	55	141	260	25	5	9	-106	0	0	-105	-6	-11	36	4	2	47
86.999	0	109	217	27	160	285	44	105	222	56	141	262	25	5	8	-105	-1	0	-105	-6	-12	35	4	1	48
87.1219	0	109	218	30	161	285	45	105	223	51	141	263	24	4	8	-107	-1	0	-105	-6	-11	32	4	0	49
87.2448	0	108	218	34	160	284	44	105	224	48	141	264	24	4	8	-110	-1	0	-106	-6	-11	29	3	0	50
87.3677	0	108	218	27	160	284	44	106	222	55	141	263	24	4	9	-105	0	0	-104	-5	-12	37	3	0	48
87.4906	0	109	218	28	161	286	43	105	222	55	141	259	24	4	8	-106	0	1	-104	-6	-11	35	4	3	47
87.6134	0	109	218	27	159	284	44	105	221	56	141	258	23	5	8	-106	0	2	-104	-6	-11	36	4	3	47
87.7363	0	109	219	28	160	283	45	106	223	56	141	259	24	4	8	-106	0	1	-105	-5	-11	35	4	1	48
87.8592	0	109	219	27	160	283	45	106	223	55	140	262	23	4	8	-104	0	-1	-104	-6	-11	36	4	0	50
87.9821	0	109	219	30	160	284	45	105	223	53	141	263	23	4	9	-107	0	0	-103	-6	-11	33	4	0	51
88.105	0	109	218	27	160	285	43	105	224	55	141	262	24	4	8	-103	0	1	-105	-6	-12	36	3	1	48
88.2278	0	109	218	28	161	286	44	106	223	56	141	258	24	4	8	-105	-1	2	-105	-5	-11	37	5	3	48
88.3507	0	109	218	27	161	284	44	106	223	56	141	260	25	5	9	-105	0	0	-105	-6	-11	36	4	1	48
88.4736	0	108	217	28	161	286	44	105	222	55	141	259	24	4	9	-105	0	2	-104	-6	-11	36	4	3	48
88.5965	0	109	219	28	161	284	45	106	223	55	142	262	24	4	9	-104	0	0	-104	-5	-12	36	4	0	50
88.7194	0	109	219	27	161	284	45	105	224	54	141	263	24	5	8	-104	0	0	-106	-6	-12	36	5	0	50
88.8422	0	109	220	34	162	284	44	106	224	47	142	264	24	4	9	-109	0	0	-105	-6	-11	28	4	0	50
88.9651	0	109	220	28	161	286	43	105	223	54	142	262	24	4	9	-103	0	0	-104	-5	-11	36	4	2	49
89.088	0	109	219	28	161	285	43	106	223	55	140	259	24	4	7	-106	0	2	-104	-6	-11	36	5	4	47
89.2109	0	109	220	27	161	284	45	106	223	56	141	261	24	4	8	-107	0	1	-104	-5	-11	36	4	1	48
89.3338	0	109	219	28	161	287	44	105	223	57	141	260	24	5	9	-105	0	1	-105	-6	-10	36	4	4	48
89.4566	0	109	220	28	162	284	45	106	224	56	142	263	23	4	8	-104	0	0	-104	-5	-12	36	4	1	49
89.5795	0	109	220	30	161	285	45	105	225	51	141	264	24	4	8	-108	0	0	-105	-6	-12	33	4	0	50
89.7024	0	109	220	34	162	285	45	105	225	48	141	264	23	5	9	-110	0	0	-105	-6	-12	30	5	0	51
89.8253	0	109	220	27	161	286	44	106	224	55	141	263	24	4	8	-103	0	1	-105	-6	-12	37	4	2	49
89.9482	0	109	219	27	161	287	44	105	223	56	142	260	24	4	9	-105	0	2	-103	-7	-12	36	4	2	48
90.071	0	108	218	27	161	286	45	106	223	56	142	261	24	4	8	-105	0	0	-104	-5	-12	36	4	2	48
90.1939	0	109	219	27	161	285	45	105	224	56	142	264	25	4	8	-106	-1	0	-106	-6	-11	36	4	0	49
90.3168	0	110	220	27	161	286	45	105	226	55	141	265	24	5	8	-104	0	0	-104	-6	-11	36	4	0	49
90.4397	0	109	220	31	161	285	46	106	225	52	141	264	22	5	8	-106	-1	0	-103	-6	-12	33	3	0	51
90.5626	0	109	221	31	162	286	46	106	226	51	142	265	23	4	9	-107	0	0	-104	-5	-12	33	3	0	51
90.6854	0	109	221	27	161	287	44	106	225	54	142	263	24	4	8	-105	0	0	-105	-6	-12	36	5	2	49
90.8083	0	110	221	27	162	286	44	106	225	56	142	262	24	5	9	-105	0	0	-104	-6	-11	36	4	2	47
90.9312	0	110	220	27	161	286	44	106	225	56	141	260	24	4	8	-105	0	2	-105	-5	-11	37	4	3	48
91.0541	0	110	221	27	161	285	46	106	225	56	142	262	23	4	8	-105	0	0	-104	-6	-11	36	4	2	49
91.177	0	109	221	26	162	286	46	105	226	55	142	265	23	4	8	-104	0	0	-104	-6	-10	37	4	1	50
91.2998	0	109	222	30	162	286	46	106	227	52	141	265	23	4	7	-106	-1	0	-104	-6	-11	33	4	0	51
91.4227	0	110	221	28	161	288	43	106	226	55	141	261	24	4	8	-103	-1	2	-105	-5	-12	37	4	2	48
91.5456	0	110	221	27	162	285	44	106	226	56	142	262	24	4	8	-106	-1	0	-105	-5	-12	37	4	1	48
91.6685	0	110	221	26	161	285	44	107	225	56	142	265	24	4	9	-105	0	0	-105	-5	-12	37	4	0	48
91.7914	0	109	222	26	162	285	45	107	227	56	142	265	24	4	9	-104	0	-1	-103	-5	-11	37	4	1	48
91.9142	0	110	221	27	161	287	45	106	226	57	141	260	24	5	9	-104	0	1	-104	-6	-11	36	4	3	48
92.0371	0	110	221	27	161	285	46	106	227	56	141	261	24	4	9	-104	0	1	-105	-6	-12	36	4	2	50
92.16	0	110	222	27	161	285	45	107	227	55	142	265	24	5	8	-104	0	0	-105	-6	-11	38	4	0	50
92.2829	0	109	221	28	160	285	43	106	227	56	142	264	25	5	8	-104	0	0	-105	-6	-11	37	3	0	48
92.4058	0	110	222	28	162	286	44	106	226	56	142	263	24	5	9	-105	0	0	-104	-6	-12	37	4	1	47
92.5286	0	109	221	28	161	284	44	106	227	56	142	264	25	4	8	-106	0	0	-105	-6	-11	37	4	0	48
92.6515	0	109	221	27	161	286	44	106	226	57	141	261	25	5	8	-105	0	2	-105	-5	-12	36	4	2	48
92.7744	0	109	221	27	161	286	46	106	227	56	142	265	23	4	8	-103	0	0	-104	-6	-11	36	4	0	50
92.8973	0	109	221	31	161	287	46	106	227	52	143	265	24	5	9	-106	0	0	-105	-6	-12	33	4	0	51
93.0202	0	109	222	28	162	288	44	106	227	56	142	264	24	4	8	-103	0	0	-106	-6	-12	38	4	2	49
93.143	0	110	221	28	162	287	45	106	227	56	142	264	25	5	8	-106	0	0	-104	-6	-12	36	5	2	48
93.2659	0	110	223	29	161	285	45	106	227	56	142	264	25	4	8	-106	-1	-1	-104	-5	-11	37	4	0	47
93.3888	0	109	221	28	161	285	44	107	227	56	142	264	25	4	8	-106	-1	-1	-105	-6	-12	36	4	0	48
93.5117	0	109	221	28	161	287	45	106	226	56	142	261	25	5	8	-105	0	2	-106	-6	-12	36	5	3	48
93.6346	0	109	222	28	160	286	45	106	227	56	142	264	25	4	8	-105	0	0	-105	-6	-12	36	4	1	49
93.7574	0	109	222	27	161	288	46	106	227	56	143	266	24	5	8	-103	-1	0	-104	-6	-11	36	4	0	49
93.8803	0	109	221	28	161	288	44	106	228	57	143	267	25	4	8	-106	-1	-1	-104	-5	-12	37	4	0	48
94.0032	0	110	221	28	162	286	45	106	225	57	142	267	26	5	8	-107	0	0	-105	-7	-12	36	4	0	49
94.1261	0	109	221	28	160	287	44	106	225	56	142	266	25	3	8	-106	0	0	-105	-5	-12	36	3	0	48
94.249	0	109	221	29	162	288	45	106	227	57	142	262	25	4	8	-105	0	2	-104	-6	-11	35	4	3	48
94.3718	0	109	220	27	161	285	46	106	226	57	142	266	25	5	8	-104	-1	0	-104	-6	-11	35	4	1	49
94.4947	0	109	220	28	160	287	45	106	226	55	142	267	24	4	9	-104	-1	0	-105	-5	-12	35	4	0	50
94.6176	0	109	220	28	161	287	45	106	224	55	142	267	24	4	8	-105	0	-1	-104	-5	-11	35	4	1	48
94.7405	0	110	220	29	161	288	44	106	224	57	142	262	25	4	8	-106	0	1	-103	-6	-11	37	4	3	47
94.8634	0	109	220	28	161	285	45	105	225	59	142	264	25	4	9	-106	-1	0	-105	-5	-11	36	4	1	48
94.9862	0	110	220	29	161	286	45	106	225	58	142	266	25	4	8	-106	0	0	-105	-6	-11	35	4	0	48
95.1091	0	109	221	29	162	286	46	106	226	56	142	266	25	5	7	-104	0	0	-105	-6	-11	35	4	0	50
95.232	0	110	221	31	163	288	47	106	226	53	142	268	24	5	8	-107	0	0	-104	-6	-12	32	4	1	51
95.3549	0	109	221	32	162	289	46	106	227	52	142	269	23	4	9	-107	0	-1	-105	-5	-12	33	3	0	51
95.4778	0	109	221	28	161	288	44	106	226	56	142	267	26	4	8	-105	0	0	-105	-6	-11	36	4	0	49
95.6006	0	108	221	28	161	290	45	107	225	56	142	266	25	4	8	-106	0	0	-104	-6	-12	36	4	2	49
95.7235	0	110	221	28	161	288	46	106	225	56	142	268	24	5	8	-106	-1	0	-103	-5	-12	36	4	1	49
95.8464	0	109	221	28	161	289	46	106	226	55	142	269	25	4	7	-104	-1	-1	-104	-5	-12	35	4	0	50
95.9693	0	109	221	27	161	290	47	106	227	56	142	269	24	5	8	-103	0	0	-105	-6	-12	36	4	0	51
96.0922	0	110	221	30	162	290	46	106	227	52	142	269	24	5	8	-106	0	-1	-104	-5	-12	33	4	0	50
96.215	0	109	221	27	162	291	44	106	226	55	142	267	25	4	7	-103	0	0	-104	-6	-11	36	4	1	48
96.3379	0	110	221	27	161	290	44	106	225	56	142	264	25	5	8	-105	0	2	-105	-6	-11	36	4	3	48
96.4608	0	109	220	26	161	290	45	106	227	56	142	263	25	4	8	-105	0	2	-105	-6	-11	37	4	4	48
96.5837	0	110	221	26	161	288	43	107	227	56	141	262	24	4	8	-104	0	1	-104	-5	-12	37	4	3	49
96.7066	0	109	221	27	161	286	46	107	226	56	141	264	24	4	8	-104	0	0	-104	-6	-13	37	4	1	49
96.8294	0	109	222	30	161	288	45	106	227	52	142	267	24	5	9	-107	0	0	-104	-6	-12	33	5	0	51
96.9523	0	109	221	27	162	288	44	107	227	56	142	268	23	5	9	-104	0	0	-105	-6	-11	37	4	0	49
97.0752	0	110	222	27	162	287	45	106	227	55	142	268	24	5	8	-105	-1	-1	-105	-5	-12	37	5	0	48
97.1981	0	110	221	26	162	288	43	106	226	56	142	267	25	4	9	-104	0	0	-104	-6	-12	36	4	0	48
97.321	0	109	222	27	162	287	45	107	226	55	142	267	24	4	8	-104	0	0	-105	-6	-12	36	3	0	49
97.4438	0	109	221	26	161	286	44	106	227	55	142	267	25	5	8	-105	0	0	-105	-6	-12	38	4	0	48
97.5667	0	109	222	27	162	286	45	106	226	55	142	267	24	4	8	-103	0	0	-103	-6	-12	37	4	0	49
97.6896	0	109	222	26	162	287	45	106	227	56	143	267	24	4	9	-103	-1	0	-104	-6	-12	36	5	0	50
97.8125	0	109	221	26	162	288	44	106	226	56	143	268	24	4	9	-104	-1	0	-105	-6	-12	37	4	0	48
97.9354	0	109	221	27	162	288	44	106	226	55	142	268	24	3	8	-105	0	0	-105	-6	-10	38	4	0	48
98.0582	0	110	221	26	162	288	44	106	226	55	142	268	24	3	8	-105	0	0	-105	-6	-12	37	4	1	48
98.1811	0	109	222	26	162	287	46	106	226	56	142	267	24	5	8	-103	0	0	-104	-6	-12	37	4	0	49
98.304	0	110	221	27	162	288	45	106	227	55	143	267	24	4	9	-103	0	0	-105	-6	-12	37	4	0	50
98.4269	0	109	222	26	162	288	46	106	228	55	142	268	23	4	8	-103	0	0	-104	-6	-12	37	4	0	51
98.5498	0	110	221	30	161	289	44	107	228	51	143	269	24	4	8	-105	-1	-1	-104	-6	-12	34	5	0	50
98.6726	0	109	221	26	162	290	44	106	228	56	143	266	24	5	9	-104	-1	0	-105	-6	-12	38	3	2	48
98.7955	0	109	222	26	162	289	43	106	227	56	142	265	25	5	8	-104	-1	0	-104	-6	-11	38	4	2	48
98.9184	0	109	221	26	161	286	44	106	226	56	142	267	25	4	9	-105	0	0	-105	-6	-11	37	4	0	48
99.0413	0	109	221	26	161	288	46	107	228	56	142	269	23	5	8	-103	0	-1	-103	-5	-12	37	4	0	50
99.1642	0	109	222	26	162	289	46	106	227	56	142	269	23	4	9	-102	0	-1	-104	-6	-11	37	3	0	50
99.287	0	110	222	26	162	290	45	106	228	56	143	270	24	4	9	-102	-1	-1	-106	-5	-11	38	5	0	50
99.4099	0	109	222	26	162	288	44	106	227	55	142	268	24	5	9	-104	0	0	-105	-6	-12	38	4	0	48
99.5328	0	109	221	26	161	288	44	106	227	56	142	268	25	5	8	-104	-1	0	-103	-6	-12	38	4	0	48
99.6557	0	109	222	26	162	288	46	106	227	56	142	267	23	4	7	-103	0	0	-105	-6	-11	37	3	0	49
99.7786	0	110	222	26	162	288	45	106	227	55	142	268	25	4	9	-104	0	0	-105	-6	-12	37	3	1	49
99.9014	0	109	221	25	161	288	45	106	227	56	142	268	24	5	9	-103	0	0	-104	-6	-11	37	4	1	49
100.024	0	110	222	25	162	289	45	106	228	56	143	269	24	4	8	-101	0	-1	-104	-5	-11	37	4	1	51
100.147	0	110	222	26	161	289	43	106	228	56	143	269	24	5	8	-103	0	0	-105	-5	-12	38	5	0	48
100.27	0	109	221	25	162	289	44	107	227	56	143	268	25	5	8	-105	0	0	-105	-5	-12	38	4	0	47
100.393	0	108	222	25	162	288	44	106	227	56	143	268	24	5	9	-104	0	0	-104	-6	-12	38	3	0	48
100.516	0	109	221	26	161	288	44	106	227	56	143	268	25	4	8	-103	0	0	-103	-5	-12	37	4	0	48
100.639	0	109	221	26	161	288	45	106	228	56	142	268	24	4	8	-103	-1	-1	-105	-5	-12	37	4	0	49
100.762	0	109	221	25	162	289	45	107	229	56	143	270	24	4	8	-103	-2	-1	-105	-6	-12	38	4	1	49
100.884	0	110	222	26	162	289	45	107	228	56	143	270	25	5	8	-101	0	0	-105	-6	-12	38	4	0	49
101.007	0	110	221	26	162	291	43	106	228	55	143	265	24	4	9	-102	0	1	-104	-6	-12	38	4	3	47
101.13	0	109	220	26	161	290	44	105	226	55	142	265	24	5	8	-105	0	1	-104	-5	-12	39	4	3	47
101.253	0	109	220	25	161	289	45	106	227	56	142	266	25	4	9	-105	0	0	-105	-6	-11	38	4	1	48
101.376	0	110	221	25	161	289	45	106	227	55	142	269	24	5	8	-104	-1	-1	-104	-5	-12	38	4	1	49
101.499	0	109	222	25	162	288	46	106	228	56	142	269	24	4	8	-103	-1	0	-103	-6	-12	38	4	0	50
101.622	0	110	222	26	161	289	45	106	228	56	142	269	25	5	8	-103	0	-1	-105	-6	-11	38	4	0	49
101.745	0	109	222	26	160	290	44	107	227	55	143	269	24	4	8	-103	-1	-1	-105	-6	-12	38	4	0	49
101.868	0	109	222	26	161	291	43	106	227	55	143	267	24	5	8	-103	-1	0	-104	-5	-12	39	4	1	48
101.99	0	109	221	25	161	288	44	106	227	56	142	268	25	4	8	-104	0	0	-104	-5	-11	38	4	0	47
102.113	0	109	221	26	161	288	45	106	227	55	143	269	24	4	8	-104	0	0	-105	-6	-12	38	4	0	47
102.236	0	109	222	26	161	290	44	107	227	55	142	268	25	3	7	-104	-1	0	-106	-5	-11	38	4	1	48
102.359	0	110	221	25	160	287	45	106	227	56	142	268	24	5	8	-103	-1	0	-104	-6	-12	38	4	0	49
102.482	0	109	222	26	162	289	46	106	228	56	143	270	24	5	8	-102	-1	0	-104	-5	-12	38	4	0	50
102.605	0	110	222	26	161	290	44	107	228	55	142	270	24	4	9	-103	0	-1	-105	-6	-12	38	4	0	48
102.728	0	110	221	25	160	289	44	106	228	55	143	269	24	4	8	-105	0	0	-105	-6	-12	39	3	0	48
102.851	0	110	221	25	162	289	44	106	228	56	143	271	25	5	8	-104	0	0	-104	-6	-12	38	4	0	47
102.973	0	110	221	25	162	289	45	106	227	55	142	270	24	4	8	-103	0	-1	-104	-6	-11	38	3	0	48
103.096	0	110	221	26	161	290	44	106	227	56	142	269	24	4	8	-103	-1	-1	-105	-5	-11	38	4	0	48
103.219	0	110	221	26	161	290	46	107	227	55	142	270	23	5	8	-103	-1	0	-104	-6	-11	38	4	0	50
103.342	0	110	222	26	161	290	46	107	228	56	141	271	23	4	9	-100	-1	-1	-104	-5	-12	38	3	0	50
103.465	0	109	222	26	161	290	43	106	227	56	143	270	24	4	8	-102	0	0	-105	-6	-12	38	4	1	48
103.588	0	109	221	26	162	290	44	106	227	55	143	268	25	4	8	-105	0	0	-104	-6	-12	39	3	1	47
103.711	0	109	221	25	162	289	44	106	226	56	142	267	24	4	9	-104	0	1	-105	-6	-12	39	5	1	48
103.834	0	110	221	26	161	291	44	106	227	55	143	268	25	4	9	-103	0	1	-104	-6	-11	38	4	2	47
103.956	0	109	221	25	161	289	46	106	228	56	143	269	24	4	8	-102	-1	0	-104	-6	-11	37	4	0	48
104.079	0	110	222	25	162	288	45	106	228	56	142	270	24	4	8	-103	0	0	-105	-6	-12	38	4	0	49
104.202	0	110	222	26	163	290	45	107	228	55	143	271	24	4	8	-102	0	0	-105	-5	-11	39	4	0	49
104.325	0	110	222	26	161	289	43	106	227	56	142	268	25	4	8	-104	0	0	-104	-6	-11	39	3	1	47
104.448	0	110	221	25	162	289	44	107	226	56	143	267	24	4	8	-104	0	0	-104	-6	-11	39	5	1	47
104.571	0	110	221	26	162	288	45	106	227	55	142	270	24	4	8	-104	0	0	-105	-5	-11	38	4	0	48
104.694	0	108	221	26	163	287	45	106	227	56	143	269	24	4	8	-103	-1	0	-106	-5	-11	38	4	0	48
104.817	0	109	222	26	162	289	46	106	227	56	143	270	23	4	8	-103	0	0	-103	-5	-11	39	4	0	49
104.94	0	109	222	25	162	289	46	106	228	56	142	271	24	4	8	-102	-1	0	-105	-5	-12	37	4	0	50
105.062	0	109	222	25	162	291	44	106	228	56	143	270	25	4	9	-102	0	0	-106	-5	-12	39	4	2	49
105.185	0	109	221	25	161	289	44	106	226	57	141	265	25	5	9	-105	-1	2	-104	-6	-12	39	4	3	47
105.308	0	108	220	26	162	288	44	106	226	55	142	268	25	5	7	-105	0	0	-104	-6	-12	39	4	0	47
105.431	0	110	220	26	161	290	45	106	226	55	142	270	25	4	9	-104	0	0	-105	-5	-11	38	4	0	47
105.554	0	109	220	25	162	290	45	107	227	55	143	271	25	4	8	-104	-1	0	-106	-5	-12	38	4	0	49
105.677	0	109	221	26	162	290	46	107	228	55	143	270	24	5	8	-103	0	0	-104	-6	-12	38	4	0	49
105.8	0	110	222	26	161	291	46	106	227	55	142	271	24	5	8	-103	0	0	-103	-6	-12	38	4	0	50
105.923	0	109	220	26	161	291	44	107	226	55	143	268	24	4	9	-102	-1	0	-105	-6	-11	38	5	2	48
106.045	0	109	222	26	161	289	45	106	225	55	143	270	24	4	8	-105	0	0	-105	-5	-12	39	4	0	48
106.168	0	109	221	26	161	289	44	105	226	56	143	270	25	4	8	-105	0	0	-105	-6	-11	38	4	0	48
106.291	0	109	221	25	161	291	45	106	226	56	142	271	25	4	8	-104	0	0	-104	-6	-10	38	4	0	48
106.414	0	109	221	26	161	292	46	107	227	56	143	272	25	4	8	-104	-1	0	-105	-6	-12	38	5	0	50
106.537	0	109	221	26	162	291	46	106	227	55	142	272	23	4	9	-102	-1	-1	-104	-6	-12	37	4	1	50
106.66	0	110	221	26	161	292	45	106	228	55	143	273	25	4	8	-102	0	0	-105	-6	-12	37	4	1	50
106.783	0	109	221	26	162	293	44	106	227	56	142	273	25	4	8	-103	0	0	-104	-6	-11	38	3	0	48
106.906	0	109	220	25	162	292	45	106	227	57	142	273	25	4	9	-104	0	0	-104	-6	-12	39	4	0	48
107.028	0	109	220	26	160	291	44	106	226	56	142	266	25	5	9	-105	0	2	-104	-6	-11	38	4	2	48
107.151	0	109	220	25	160	288	44	106	225	56	142	265	25	5	9	-104	0	1	-104	-6	-12	37	4	3	47
107.274	0	108	219	25	160	287	44	106	225	56	142	266	24	4	7	-104	-1	0	-104	-6	-11	38	4	1	49
107.397	0	109	219	26	160	287	44	106	225	56	142	269	25	5	8	-103	0	-1	-105	-5	-11	37	4	0	50
107.52	0	108	220	26	160	286	44	106	226	55	142	267	24	5	8	-103	0	0	-105	-5	-12	37	4	0	48
107.643	0	109	218	26	160	287	43	106	224	56	141	264	25	4	8	-104	0	0	-104	-6	-12	37	4	1	48
107.766	0	109	219	26	160	288	44	106	224	55	142	264	25	3	8	-105	0	2	-103	-6	-11	38	4	3	48
107.889	0	109	219	26	160	285	44	105	223	56	141	266	25	5	9	-105	-1	-1	-105	-6	-11	37	4	0	48
108.012	0	108	218	25	160	286	44	105	224	56	141	266	25	4	8	-105	0	0	-105	-6	-11	38	4	0	48
108.134	0	109	220	26	160	286	45	106	225	55	142	267	25	4	8	-103	-1	0	-105	-6	-12	37	4	0	49
108.257	0	109	219	26	160	286	45	106	225	56	142	268	23	4	9	-102	0	0	-103	-6	-11	38	4	0	50
108.38	0	109	218	26	160	286	44	105	224	55	141	265	24	4	8	-105	0	1	-105	-5	-11	38	4	1	48
108.503	0	109	218	26	160	286	44	105	224	56	141	264	25	4	9	-106	0	0	-105	-6	-11	37	5	1	47
108.626	11	109	218	26	160	285	44	105	223	55	141	266	25	5	8	-105	-2	0	-104	-5	-12	38	4	1	48
108.749	0	109	218	26	160	286	45	106	224	55	142	266	24	4	8	-105	-1	0	-104	-6	-11	37	4	1	48
108.872	0	108	219	26	161	285	45	106	225	56	142	267	25	4	8	-104	0	0	-105	-6	-12	37	4	0	49
108.995	0	109	219	26	160	286	46	106	225	55	141	267	24	4	9	-103	0	-1	-104	-5	-11	37	5	0	51
109.117	0	109	219	26	160	286	44	105	225	55	141	268	24	4	8	-102	-1	0	-104	-5	-12	37	4	0	50
109.24	0	109	219	27	160	287	44	106	224	55	142	265	24	4	8	-104	-1	0	-104	-6	-11	38	5	2	48
109.363	0	108	217	26	161	287	44	105	223	56	141	263	25	5	9	-105	0	2	-105	-5	-12	37	4	3	48
109.486	0	108	217	26	159	285	43	105	223	55	141	260	24	4	9	-105	-1	2	-105	-5	-12	38	4	3	48
109.609	0	109	218	26	160	283	44	105	222	56	140	262	25	4	8	-104	0	1	-104	-5	-12	37	4	2	49
109.732	0	108	218	26	160	284	45	106	224	56	140	262	24	3	8	-104	-1	0	-105	-5	-12	37	4	1	50
109.855	0	108	219	26	160	284	46	106	224	55	142	265	24	5	9	-103	0	0	-105	-5	-11	36	4	0	51
109.978	0	108	219	30	161	285	44	106	224	51	142	266	24	4	8	-106	0	0	-104	-5	-10	33	4	0	50
110.1	0	109	217	26	160	284	43	105	223	55	142	262	24	5	9	-105	0	0	-104	-6	-12	38	4	2	48
110.223	0	108	218	26	160	283	44	105	224	56	141	263	25	4	8	-104	0	0	-105	-6	-12	38	4	0	48
110.346	0	108	219	26	160	282	43	105	224	56	141	263	25	5	8	-105	0	0	-106	-6	-12	37	4	0	48
110.469	0	108	217	26	160	283	44	105	224	56	142	263	24	4	7	-103	-1	0	-105	-6	-11	37	5	0	49
110.592	0	108	219	30	161	283	45	106	225	52	142	264	23	5	7	-106	-1	0	-104	-6	-12	33	4	1	51
110.715	0	109	219	29	160	284	45	105	225	53	141	266	24	4	9	-105	0	0	-105	-6	-12	34	4	0	50
110.838	0	109	219	26	160	285	44	106	224	55	141	266	24	4	9	-104	0	-1	-105	-5	-11	37	4	0	48
110.961	0	108	219	26	161	285	44	106	224	56	141	266	24	4	8	-105	-1	0	-104	-6	-12	38	4	0	48
111.084	0	109	218	25	159	285	44	105	224	56	141	266	25	4	8	-103	0	-1	-104	-6	-11	37	4	0	47
111.206	0	108	219	25	160	285	45	106	224	56	142	266	24	4	8	-104	-1	0	-104	-6	-11	38	4	0	49
111.329	0	109	219	25	161	285	45	105	225	56	141	266	24	5	8	-104	0	-1	-105	-5	-12	37	4	0	49
111.452	0	109	219	25	161	287	46	106	226	56	141	267	24	4	9	-102	0	0	-105	-5	-12	38	4	0	50
111.575	0	109	220	26	161	287	44	106	225	55	142	268	24	5	9	-101	0	0	-104	-5	-12	37	4	1	50
111.698	0	109	220	25	162	286	44	106	225	56	143	267	25	4	8	-104	0	-1	-105	-6	-12	38	4	0	47
111.821	0	109	218	25	160	286	44	106	225	55	142	266	25	4	8	-105	0	-1	-105	-6	-12	38	3	1	48
111.944	0	108	218	26	161	285	44	105	224	55	141	267	24	5	7	-104	0	0	-104	-5	-12	38	5	0	48
112.067	0	109	219	25	161	287	45	105	225	55	142	269	24	4	9	-103	0	0	-103	-6	-11	38	4	0	50
112.189	0	109	220	25	160	288	45	106	226	55	142	269	24	4	8	-103	-1	0	-104	-6	-11	37	4	0	51
112.312	0	110	221	25	161	289	45	106	225	56	142	270	24	5	8	-102	-1	0	-105	-7	-12	37	4	0	51
112.435	0	109	220	29	161	289	44	106	226	52	143	271	24	4	9	-105	-1	0	-105	-6	-12	35	4	0	50
112.558	0	109	219	26	161	288	44	106	226	56	142	269	24	5	8	-103	-1	0	-105	-5	-12	39	4	0	48
112.681	0	109	219	25	160	289	44	105	226	56	142	267	25	4	8	-104	0	0	-105	-5	-12	38	4	1	48
112.804	0	109	220	25	161	289	44	106	226	56	142	271	25	4	8	-104	-1	0	-105	-5	-12	39	5	0	48
112.927	0	109	220	25	162	289	46	107	226	56	143	271	23	4	9	-102	0	0	-104	-5	-11	38	4	0	50
113.05	0	109	219	24	161	290	45	106	227	56	142	270	24	4	8	-101	-1	-1	-104	-6	-11	38	3	0	50
113.172	0	109	221	25	161	289	45	106	227	57	142	270	23	5	9	-102	0	0	-105	-6	-12	39	5	0	50
113.295	0	109	220	25	161	292	44	106	225	56	142	266	24	5	8	-104	0	2	-105	-6	-12	39	4	3	48
113.418	0	109	220	25	161	289	44	106	225	57	142	266	25	5	8	-105	0	0	-104	-6	-12	40	4	1	47
113.541	0	108	219	25	161	288	44	105	224	56	142	264	24	4	8	-104	0	2	-104	-6	-11	39	4	2	47
113.664	0	109	220	25	161	287	44	106	225	57	142	267	25	5	8	-104	-1	-1	-105	-6	-11	38	5	1	48
113.787	0	109	220	25	161	287	45	105	226	56	141	268	24	5	8	-103	0	-1	-105	-7	-12	38	4	0	49
113.91	0	109	220	25	161	287	45	106	227	56	143	268	23	4	8	-102	0	0	-104	-6	-12	38	4	0	50
114.033	0	109	220	25	161	287	45	106	227	56	142	269	23	5	8	-101	0	0	-104	-6	-12	39	3	1	50
114.156	0	109	219	25	161	288	43	106	225	55	142	263	24	4	8	-104	0	1	-105	-6	-11	39	4	3	48
114.278	0	108	219	25	161	285	44	105	225	56	141	266	24	4	8	-105	-1	0	-104	-5	-12	39	3	0	47
114.401	0	109	220	25	161	286	43	106	225	56	143	267	25	5	8	-104	-1	-1	-105	-5	-11	39	4	1	48
114.524	0	109	220	24	161	287	45	106	225	56	142	269	24	4	8	-103	0	0	-105	-6	-12	38	4	0	49
114.647	0	109	220	26	161	289	45	106	227	56	143	269	24	4	8	-102	-1	0	-105	-6	-12	38	4	0	51
114.77	0	109	220	26	161	288	46	105	227	55	143	270	23	4	8	-102	0	0	-104	-5	-12	38	4	1	50
114.893	0	109	221	25	161	289	45	106	228	56	143	270	24	4	8	-102	-1	0	-104	-6	-12	39	4	0	50
115.016	0	109	220	25	162	288	43	106	226	56	142	268	25	4	7	-104	0	0	-105	-6	-11	39	4	0	48
115.139	0	109	221	25	161	289	44	105	225	56	142	269	25	4	8	-105	0	0	-105	-6	-11	39	4	0	48
115.261	0	109	220	25	161	289	44	105	226	57	142	270	25	4	8	-104	0	-1	-104	-6	-11	39	5	1	48
115.384	0	109	220	25	161	289	45	105	226	56	143	270	24	5	9	-103	-1	0	-104	-6	-11	38	4	0	49
115.507	0	108	220	25	161	289	45	105	226	56	143	270	25	4	8	-103	0	0	-105	-6	-12	38	4	0	49
115.63	0	108	221	25	162	290	46	106	227	57	142	271	24	4	8	-102	0	0	-105	-6	-11	39	4	0	51
115.753	0	108	221	26	162	291	44	106	226	56	142	272	25	5	8	-101	0	0	-105	-6	-12	39	4	1	50
115.876	0	109	221	25	162	289	44	106	226	56	142	271	25	4	8	-103	0	-1	-105	-6	-12	38	4	0	48
115.999	0	109	220	25	161	291	45	105	225	56	143	266	24	5	8	-105	0	2	-105	-5	-12	40	4	4	48
116.122	0	108	220	25	160	291	44	106	226	56	142	268	25	4	8	-105	0	0	-105	-6	-11	39	5	2	48
116.244	0	109	221	25	161	288	45	105	225	56	142	270	26	5	8	-104	0	0	-104	-5	-11	38	4	0	49
116.367	0	109	221	24	161	288	45	106	226	57	142	269	25	5	7	-103	0	0	-105	-5	-11	38	4	1	48
116.49	0	108	221	24	161	287	45	106	226	57	141	270	24	4	7	-102	-1	-1	-105	-5	-12	38	4	1	50
116.613	0	109	221	25	162	289	44	106	226	56	142	271	24	4	8	-103	0	-1	-106	-7	-12	39	4	0	50
116.736	0	108	221	25	161	289	43	106	226	56	142	270	25	4	8	-104	0	0	-104	-6	-11	39	3	0	48
116.859	0	109	220	25	161	288	44	106	225	56	142	268	25	4	8	-104	-1	0	-104	-6	-12	39	4	1	47
116.982	0	108	219	25	161	287	44	106	225	56	142	268	25	4	9	-105	0	0	-106	-5	-11	39	4	0	48
117.105	0	108	220	24	161	288	45	106	226	56	143	268	25	4	8	-104	0	0	-105	-5	-11	38	4	0	48
117.228	0	108	219	25	162	288	46	105	226	55	142	270	23	4	8	-103	-1	0	-104	-6	-11	38	4	1	50
117.35	0	109	221	25	161	288	46	106	226	55	142	269	24	4	9	-102	0	-1	-104	-6	-11	38	4	0	50
117.473	0	109	222	25	161	290	45	106	227	56	142	270	24	5	9	-102	-1	0	-105	-6	-12	38	4	1	51
117.596	0	110	220	25	161	289	44	106	226	56	142	268	24	3	8	-103	0	1	-105	-4	-11	39	5	2	48
117.719	0	109	220	25	160	286	43	106	224	56	141	262	26	4	8	-105	-1	1	-104	-6	-12	39	4	2	47
117.842	0	109	219	25	160	285	44	105	224	56	141	262	25	5	8	-105	0	2	-104	-6	-11	38	4	4	47
117.965	0	108	219	25	160	286	45	106	224	56	142	267	25	4	8	-105	0	0	-106	-6	-11	38	3	0	48
118.088	0	109	219	25	161	289	45	106	226	56	142	270	25	4	8	-103	0	0	-105	-6	-12	38	5	0	50
118.211	0	109	220	25	161	290	45	107	226	56	142	272	24	4	8	-102	0	0	-105	-5	-12	38	4	0	51
118.333	0	109	221	29	161	291	45	106	227	51	142	272	24	5	8	-105	0	-1	-105	-6	-12	33	3	0	52
118.456	0	109	220	26	162	289	43	106	224	55	142	268	25	4	9	-103	0	0	-106	-6	-12	38	4	2	48
118.579	0	109	219	25	160	286	43	105	225	56	142	262	24	4	8	-104	0	2	-104	-5	-12	38	3	3	48
118.702	0	109	219	24	160	281	43	105	224	57	140	258	24	4	7	-104	0	2	-103	-5	-11	38	5	3	47
118.825	0	109	219	25	159	280	43	105	225	56	140	256	24	4	8	-105	0	1	-104	-6	-11	38	3	3	46
118.948	0	110	219	25	159	281	44	105	225	56	141	259	24	4	8	-104	0	0	-106	-6	-11	38	4	2	48
119.071	0	109	220	25	160	286	45	106	225	55	141	266	24	4	9	-103	0	0	-105	-5	-12	38	4	1	51
119.194	0	109	221	28	161	288	45	105	227	52	142	268	24	4	8	-105	-1	0	-105	-5	-12	35	4	0	51
119.316	0	109	220	26	161	287	44	106	225	55	142	269	24	4	8	-102	0	0	-106	-5	-12	37	4	0	48
119.439	0	109	220	25	161	287	44	105	225	55	142	268	25	4	9	-105	0	0	-105	-6	-11	38	5	0	48
119.562	0	109	219	24	161	287	44	106	225	56	142	268	25	4	8	-104	0	-1	-105	-6	-11	38	5	1	48
119.685	0	109	220	25	161	289	45	106	226	56	142	270	24	4	8	-102	0	0	-104	-6	-11	38	3	0	49
119.808	0	109	220	24	160	289	45	106	226	55	142	270	25	4	8	-103	0	0	-105	-6	-12	37	5	0	49
119.931	0	109	220	28	162	290	46	105	226	53	142	271	24	4	8	-106	0	0	-105	-5	-12	34	4	0	51
120.054	0	109	221	25	162	291	44	106	226	55	142	272	24	4	8	-103	-1	0	-105	-5	-12	37	4	0	49
120.177	0	109	220	25	161	295	44	106	226	56	142	275	26	4	8	-105	0	0	-104	-6	-11	39	4	0	47
120.3	0	110	222	25	163	296	45	106	227	56	144	274	26	5	8	-105	0	0	-105	-5	-11	38	5	1	48
120.422	0	109	220	25	161	289	44	106	225	55	143	264	25	4	9	-104	0	1	-105	-6	-11	38	4	3	48
120.545	0	109	219	26	161	289	45	105	225	55	142	268	25	5	8	-103	0	1	-104	-6	-11	38	4	2	49
120.668	0	109	220	26	161	290	46	107	226	55	142	270	23	4	8	-102	-1	0	-104	-5	-12	37	4	0	51
120.791	0	108	220	25	161	291	45	106	225	55	143	271	24	4	8	-102	-1	-1	-106	-6	-11	38	4	1	50
120.914	0	109	220	25	162	288	44	106	225	56	142	269	25	4	8	-104	0	0	-105	-6	-11	38	4	0	48
121.037	0	109	219	25	161	290	44	105	224	56	142	267	26	5	8	-105	-1	0	-104	-6	-11	38	5	1	48
121.16	0	108	218	25	160	291	45	106	224	55	141	265	25	4	8	-105	0	2	-104	-6	-11	38	4	3	48
121.283	0	109	219	25	160	288	44	105	224	55	142	263	25	4	8	-105	0	1	-105	-6	-11	37	5	4	48
121.405	0	108	219	25	161	288	45	105	225	55	142	266	25	4	9	-104	0	0	-106	-6	-11	38	4	1	48
121.528	0	109	218	26	160	287	45	106	224	55	142	268	24	5	8	-103	-1	0	-104	-5	-12	37	4	0	50
121.651	0	110	219	27	160	287	43	106	224	54	141	262	25	4	9	-103	0	2	-105	-6	-11	38	3	3	48
121.774	0	109	219	26	160	285	45	105	223	55	142	267	25	4	8	-105	0	-1	-105	-5	-11	37	4	0	47
121.897	0	108	218	26	160	287	44	105	224	56	141	267	25	4	8	-105	0	0	-104	-6	-11	37	4	0	48
122.02	0	108	219	26	161	286	44	106	225	55	142	267	25	5	8	-104	0	0	-105	-5	-11	37	4	0	48
122.143	0	109	218	26	161	285	45	105	224	56	141	266	25	4	8	-104	-1	-1	-106	-6	-12	37	4	0	48
122.266	0	109	219	25	161	287	45	105	225	55	142	267	25	4	8	-104	0	0	-106	-5	-12	36	5	0	50
122.388	0	108	220	30	161	287	45	105	225	52	141	270	25	4	9	-106	0	0	-106	-6	-11	33	4	0	50
122.511	0	110	220	26	161	287	45	105	225	55	142	269	25	4	9	-103	-1	0	-105	-5	-11	37	4	0	48
122.634	0	109	219	26	160	286	44	105	224	56	141	268	26	5	7	-105	0	0	-105	-5	-12	38	4	0	48
122.757	0	109	219	25	160	287	45	105	224	55	141	267	25	4	9	-104	-1	-1	-105	-6	-10	37	4	1	49
122.88	0	109	220	26	161	286	45	106	225	55	142	268	25	4	8	-103	-1	0	-105	-6	-12	37	4	0	49
123.003	0	109	220	25	161	288	46	106	225	55	142	268	24	4	9	-102	0	-1	-104	-5	-12	36	4	0	51
123.126	0	110	221	30	161	288	45	107	225	52	142	269	25	4	9	-106	-1	0	-105	-5	-12	33	4	0	51
123.249	0	109	221	25	161	288	44	106	226	55	141	268	25	4	9	-103	0	0	-106	-6	-11	37	3	0	49
123.372	0	109	220	26	160	287	44	106	226	55	143	268	25	4	8	-105	-1	0	-104	-6	-11	37	4	0	48
123.494	0	109	219	26	161	286	44	106	225	55	141	268	25	5	8	-104	0	0	-104	-6	-10	37	4	0	47
123.617	0	109	220	26	161	287	46	106	224	56	142	268	24	4	8	-105	0	0	-104	-6	-12	37	5	0	49
123.74	0	109	220	26	161	288	45	106	226	56	142	268	25	4	8	-104	0	0	-106	-6	-12	37	4	0	49
123.863	0	109	221	26	161	287	44	106	225	56	142	266	25	4	8	-103	0	1	-105	-6	-12	37	4	1	50
123.986	0	110	221	26	161	286	45	105	225	56	141	267	24	4	7	-102	0	0	-105	-6	-11	37	5	0	49
124.109	0	110	220	26	160	286	44	106	226	56	141	265	25	4	9	-104	0	1	-106	-5	-11	37	5	2	48
124.232	0	109	221	26	161	287	45	106	225	56	142	263	25	4	8	-105	-1	2	-105	-6	-12	38	5	3	48
124.355	0	110	221	27	160	285	44	105	225	56	140	263	25	5	9	-104	-1	0	-104	-6	-12	37	4	1	48
124.477	0	109	221	26	160	285	44	106	225	56	142	265	25	4	8	-104	0	0	-105	-5	-12	37	4	0	48
124.6	0	110	221	27	160	286	45	106	226	55	142	266	25	4	8	-103	0	0	-106	-6	-11	37	4	0	49
124.723	0	109	221	26	160	286	45	106	226	55	142	267	24	5	8	-103	-1	0	-105	-6	-12	36	4	0	50
124.846	0	109	220	27	160	286	44	106	225	55	142	264	25	3	8	-105	-1	1	-104	-6	-11	37	4	1	48
124.969	0	109	219	26	160	287	44	106	225	56	141	261	25	4	8	-105	0	2	-104	-5	-12	36	4	3	48
125.092	0	110	220	26	161	286	45	106	225	57	142	262	25	4	8	-106	0	1	-105	-6	-12	36	4	2	48
125.215	0	109	220	27	160	286	45	106	224	56	141	266	25	4	8	-105	0	0	-105	-6	-12	36	4	0	49
125.338	0	109	221	28	161	287	45	105	227	55	142	267	25	4	8	-104	0	0	-104	-6	-11	36	4	0	50
125.46	0	109	221	29	161	287	46	106	227	52	142	269	24	4	8	-106	-1	0	-105	-6	-12	32	4	0	51
125.583	0	109	221	27	160	288	45	106	226	55	142	269	24	4	8	-103	0	0	-105	-6	-12	36	4	0	51
125.706	0	109	220	27	161	287	44	105	225	56	141	266	25	5	8	-105	-1	1	-104	-6	-11	37	4	1	49
125.829	0	109	219	27	160	287	45	106	224	56	141	263	25	4	9	-104	0	2	-103	-6	-11	36	4	3	48
125.952	0	109	220	27	160	287	45	105	225	56	141	262	26	5	8	-105	0	2	-105	-6	-12	36	4	3	48
126.075	0	110	221	27	161	284	45	106	225	56	142	265	25	4	8	-105	-1	0	-106	-6	-11	36	5	1	49
126.198	0	109	219	27	161	283	45	106	226	56	142	264	25	4	8	-103	0	0	-105	-6	-11	35	4	0	50
126.321	0	109	221	29	162	285	46	106	226	53	141	265	24	5	8	-106	0	-1	-104	-6	-12	32	4	0	52
126.444	0	109	221	27	161	284	44	106	225	55	142	266	25	4	9	-103	0	0	-105	-5	-12	36	4	0	48
126.566	0	109	220	27	160	283	45	106	226	56	142	265	26	6	8	-105	0	0	-105	-6	-12	36	3	0	49
126.689	0	109	219	27	161	286	45	106	224	56	141	263	25	4	8	-105	0	0	-105	-6	-12	36	4	2	49
126.812	0	109	220	28	160	283	45	106	225	56	141	265	25	4	8	-104	0	0	-104	-6	-11	36	4	1	49
126.935	0	110	220	27	160	285	45	105	226	56	141	265	25	4	8	-103	-1	0	-104	-5	-12	36	4	0	50
127.058	0	109	222	30	161	284	46	106	226	52	141	267	25	5	8	-107	0	0	-106	-6	-11	32	5	0	50
127.181	0	110	221	30	160	285	45	106	226	51	142	266	25	5	8	-106	0	-1	-106	-6	-12	32	4	0	50
127.304	0	109	219	28	160	284	44	106	225	55	141	263	25	5	8	-104	-1	0	-104	-6	-11	36	5	2	48
127.427	0	108	220	27	160	284	45	106	225	56	141	265	25	5	8	-105	-1	-1	-105	-6	-12	36	4	0	49
127.549	0	108	219	27	160	283	45	105	225	57	142	265	25	4	8	-105	0	0	-105	-5	-12	36	4	0	48
127.672	0	110	221	28	161	284	45	105	225	56	142	265	26	4	8	-105	-1	-1	-105	-6	-12	36	4	1	49
127.795	0	108	220	27	160	284	45	104	226	56	142	265	25	4	9	-104	-1	-1	-103	-5	-12	35	4	1	50
127.918	0	109	221	30	161	284	46	105	225	52	142	265	25	4	8	-106	0	-1	-105	-6	-11	32	4	0	50
128.041	0	109	221	27	161	284	44	106	226	56	142	267	26	4	9	-103	0	0	-106	-6	-12	36	4	0	50
128.164	0	109	220	28	160	285	44	106	226	56	141	263	25	4	8	-105	-1	0	-105	-5	-11	36	5	1	49
128.287	0	109	220	27	160	284	44	105	225	57	140	262	25	4	8	-105	0	0	-104	-5	-11	36	4	2	48
128.41	0	109	220	27	159	284	45	105	225	57	142	264	26	4	8	-105	0	0	-104	-6	-12	36	4	0	48
128.532	0	109	220	27	161	284	45	106	225	56	142	263	26	5	8	-105	-1	0	-105	-6	-12	35	4	1	49
128.655	0	109	220	26	160	284	46	106	225	56	141	265	25	5	8	-104	0	0	-105	-6	-11	35	4	0	50
128.778	0	109	220	27	160	285	46	105	225	56	141	265	25	4	8	-103	-1	0	-104	-6	-12	36	4	0	51
128.901	0	110	221	30	160	285	45	105	226	52	142	266	24	5	8	-106	0	0	-104	-6	-12	33	4	0	51
129.024	0	109	220	27	160	286	44	107	225	56	142	262	25	4	8	-104	0	1	-105	-6	-11	36	4	3	49
129.147	0	110	220	27	161	284	45	106	224	56	141	262	25	4	8	-105	-1	0	-104	-5	-11	36	4	2	49
129.27	0	108	219	27	161	283	44	105	224	57	140	261	26	4	8	-105	0	0	-104	-6	-13	37	4	1	49
129.393	0	108	220	27	160	283	45	106	224	56	142	263	26	4	9	-105	0	0	-105	-6	-11	36	4	0	48
129.516	0	109	220	27	160	283	45	105	225	56	141	264	26	4	9	-104	0	0	-106	-5	-11	35	4	0	50
129.638	0	108	220	30	160	284	46	105	225	52	141	264	25	5	8	-107	0	0	-105	-6	-11	32	3	1	51
129.761	0	108	219	31	160	284	45	106	225	52	142	265	24	4	8	-106	0	0	-104	-6	-11	32	4	0	50
129.884	0	109	219	27	160	283	45	105	224	57	141	264	25	4	8	-104	-1	0	-105	-6	-11	36	4	0	48
130.007	0	109	220	28	160	284	45	105	225	57	141	260	26	4	8	-106	0	1	-105	-6	-10	36	5	2	49
130.13	0	109	218	28	160	284	44	106	224	57	141	259	25	4	8	-106	0	2	-104	-6	-12	36	4	3	48
130.253	0	109	219	27	160	282	45	106	224	56	141	262	26	5	8	-104	0	0	-104	-6	-11	35	4	0	48
130.376	0	108	219	26	160	283	46	105	225	56	141	264	25	4	8	-103	0	-1	-105	-6	-11	35	4	0	50
130.499	0	109	219	31	160	284	46	105	225	53	142	265	25	4	8	-106	0	0	-105	-6	-11	32	4	1	50
130.621	0	109	220	31	161	285	44	105	225	52	141	262	25	5	8	-108	0	0	-105	-5	-12	32	5	1	49
130.744	0	109	219	28	160	283	44	105	223	57	141	259	26	4	9	-106	0	2	-103	-6	-11	36	4	3	48
130.867	0	109	218	28	160	283	44	105	223	58	140	259	25	4	8	-107	0	2	-104	-6	-11	37	4	2	48
130.99	0	109	218	28	160	282	45	105	223	57	141	259	25	4	7	-107	0	0	-105	-6	-11	36	4	2	48
131.113	0	109	219	28	160	281	45	105	224	57	141	262	26	4	8	-105	0	0	-104	-6	-12	35	4	0	49
131.236	0	108	219	28	160	282	46	105	224	57	140	262	25	5	8	-103	0	0	-103	-5	-11	35	4	0	51
131.359	0	108	219	31	160	283	47	105	224	52	140	263	24	5	7	-107	-1	0	-104	-6	-11	32	3	0	51
131.482	0	108	219	29	160	282	45	106	224	55	140	262	25	4	7	-105	-1	0	-105	-6	-12	36	5	0	50
131.604	0	109	219	28	160	284	44	105	223	56	139	261	26	4	8	-106	0	0	-105	-6	-12	36	3	2	48
131.727	0	108	219	29	160	283	44	106	223	57	141	258	26	5	9	-105	0	2	-104	-6	-12	35	4	3	48
131.85	0	109	218	29	159	281	45	106	222	57	140	259	26	4	8	-105	0	0	-104	-5	-12	36	4	2	48
131.973	0	108	219	29	159	281	45	104	224	57	141	260	25	4	8	-105	0	0	-105	-6	-11	35	5	0	49
132.096	0	109	219	28	161	283	45	105	224	57	140	258	25	5	7	-104	0	2	-105	-5	-11	35	5	3	50
132.219	0	108	218	32	160	281	44	105	223	52	140	258	24	4	8	-107	0	0	-104	-6	-11	31	5	2	49
132.342	0	108	219	28	159	281	44	105	224	57	140	256	26	4	8	-106	0	2	-104	-6	-12	36	4	3	49
132.465	0	108	218	30	160	281	45	105	222	57	140	258	26	4	8	-106	0	1	-105	-6	-12	35	4	1	49
132.588	0	109	219	29	159	280	46	105	221	58	140	259	26	4	8	-105	0	0	-105	-6	-11	35	4	0	49
132.71	0	108	218	29	160	280	44	105	222	57	140	261	26	4	9	-105	0	0	-105	-6	-12	34	5	0	48
132.833	0	109	218	31	160	281	46	105	223	54	140	258	25	4	7	-108	0	0	-105	-6	-11	31	4	1	51
132.956	0	109	219	29	160	280	46	104	223	56	140	259	25	4	8	-104	-1	0	-105	-6	-11	34	3	0	51
133.079	0	109	219	32	159	280	45	105	224	53	140	261	25	4	8	-107	-1	0	-104	-5	-11	31	4	0	50
133.202	0	109	218	29	159	282	44	105	221	58	140	260	26	4	9	-106	0	-1	-104	-5	-12	36	4	0	48
133.325	0	109	218	30	160	280	45	105	222	58	140	260	25	4	8	-106	0	-1	-104	-5	-12	36	4	0	48
133.448	0	108	217	29	159	280	45	105	222	57	141	260	25	5	9	-106	0	0	-104	-5	-12	34	4	0	49
133.571	0	109	218	30	159	280	45	105	222	56	140	261	26	4	8	-105	0	-1	-104	-6	-11	35	4	0	48
133.693	0	108	218	29	159	282	45	105	223	56	139	258	25	5	8	-104	0	1	-105	-5	-11	34	5	1	49
133.816	0	108	219	32	160	280	46	105	223	53	140	260	25	4	8	-106	-1	-1	-105	-6	-12	31	4	1	51
133.939	0	109	219	35	160	282	47	106	224	50	141	261	24	4	7	-110	0	0	-105	-6	-12	28	4	0	52
134.062	0	108	218	30	160	284	44	105	223	56	141	257	25	4	8	-105	0	1	-104	-6	-11	34	4	3	49
134.185	0	108	218	30	159	282	43	105	222	57	139	256	26	5	8	-106	0	1	-103	-6	-12	35	3	4	48
134.308	0	109	218	30	159	280	44	105	222	58	140	257	26	4	8	-106	0	0	-104	-5	-12	35	4	2	48
134.431	0	108	218	30	160	281	45	106	222	57	140	257	26	4	8	-106	-1	0	-105	-6	-11	35	3	2	50
134.554	0	108	220	29	160	279	46	105	223	56	140	259	25	5	8	-104	-1	0	-103	-5	-11	34	4	0	51
134.676	0	109	220	35	160	281	46	105	223	49	140	261	24	3	9	-110	0	0	-103	-6	-12	28	4	1	52
134.799	0	109	219	35	160	282	46	106	223	49	140	261	24	4	8	-109	-1	0	-104	-5	-11	28	4	0	53
134.922	0	108	218	29	161	283	44	105	223	56	140	258	26	4	8	-104	-1	1	-105	-6	-11	35	5	2	50
135.045	0	109	219	28	160	283	45	105	223	56	141	256	25	5	9	-105	-1	2	-105	-6	-11	36	4	3	50
135.168	0	108	217	29	159	281	44	105	222	57	140	260	25	4	7	-105	0	-1	-103	-6	-12	35	5	0	50
135.291	0	109	219	29	160	283	46	105	223	57	140	259	25	4	8	-105	-1	0	-103	-5	-11	36	4	1	50
135.414	0	109	220	28	160	283	45	105	224	56	141	258	25	4	8	-104	-1	2	-106	-6	-12	35	4	3	50
135.537	0	109	219	31	159	282	45	105	223	52	141	259	24	4	9	-108	0	0	-104	-6	-11	32	4	1	51
135.66	0	110	220	34	161	282	45	105	224	48	141	262	24	4	8	-109	0	-1	-103	-6	-12	28	4	0	52
135.782	0	109	219	27	161	282	44	106	223	55	141	262	25	5	9	-104	-1	0	-104	-5	-12	36	4	1	50
135.905	0	109	220	28	160	283	45	105	222	57	141	262	26	5	8	-106	-1	-1	-104	-6	-12	36	3	0	49
136.028	0	109	220	28	159	283	45	106	223	56	139	262	25	4	8	-106	0	-1	-104	-5	-11	35	4	0	49
136.151	0	109	220	28	160	282	45	105	225	56	141	262	26	4	8	-104	0	0	-104	-6	-11	36	4	1	49
136.274	0	109	220	31	161	284	46	106	224	52	141	263	25	5	8	-107	0	0	-104	-5	-11	32	4	0	50
136.397	0	109	220	34	161	285	46	106	224	48	141	264	24	4	8	-111	0	0	-105	-5	-11	29	5	0	53
136.52	0	109	221	33	160	286	46	106	226	48	141	263	24	5	8	-110	-1	0	-105	-6	-12	30	4	2	52
136.643	0	109	220	28	160	286	44	105	223	56	141	259	25	4	8	-104	0	2	-103	-5	-12	36	4	4	48
136.765	0	109	220	28	160	285	45	105	223	56	141	259	25	4	8	-105	-1	2	-103	-6	-11	36	4	3	49
136.888	0	109	219	28	160	282	45	105	223	57	141	262	25	4	8	-105	0	0	-104	-7	-12	36	5	0	49
137.011	0	109	218	27	160	284	45	105	224	56	141	263	26	4	8	-105	-1	0	-105	-6	-11	35	5	0	49
137.134	0	109	219	28	161	283	45	104	224	56	140	263	26	4	9	-103	-1	-1	-104	-6	-12	35	4	0	49
137.257	0	109	220	30	161	284	46	105	224	52	141	264	26	4	8	-107	-1	-1	-104	-6	-12	31	4	1	50
137.38	0	109	220	30	160	285	44	105	225	52	142	261	25	5	9	-106	0	0	-106	-5	-11	33	4	1	50
137.503	0	108	219	28	159	285	44	105	224	55	141	259	25	4	9	-104	-1	2	-104	-6	-11	35	4	3	49
137.626	0	109	219	28	160	284	45	105	223	56	141	258	25	3	7	-105	0	2	-103	-5	-12	37	5	3	49
137.748	0	109	219	28	160	284	44	105	223	56	140	258	25	4	8	-107	-1	1	-104	-6	-11	37	4	3	48
137.871	0	109	221	28	161	284	45	105	224	57	141	258	25	3	8	-106	0	1	-104	-5	-11	36	4	3	49
137.994	0	109	220	29	160	281	45	105	224	56	141	261	25	3	8	-104	-1	0	-105	-6	-11	36	5	0	49
138.117	0	109	220	31	160	284	46	106	224	52	141	257	24	4	7	-107	-1	2	-103	-6	-11	32	3	3	51
138.24	0	110	221	31	160	284	45	105	225	52	141	257	24	5	8	-107	0	2	-105	-6	-11	33	4	2	50
138.363	0	109	221	28	161	281	44	105	224	56	141	258	24	4	8	-105	-1	1	-105	-5	-11	36	4	1	49
138.486	0	109	220	29	160	281	45	106	224	57	141	259	25	4	9	-106	0	0	-104	-6	-11	36	5	0	49
138.609	0	109	219	28	160	282	45	106	224	58	141	260	25	5	8	-106	-1	0	-103	-6	-11	36	4	0	48
138.732	0	109	221	28	160	281	45	105	225	57	141	261	26	4	8	-105	-1	0	-105	-6	-12	36	4	1	49
138.854	0	110	220	28	159	282	45	106	225	56	140	261	25	4	7	-105	-1	0	-106	-5	-11	35	3	0	49
138.977	0	109	220	27	160	282	45	105	225	56	140	262	25	4	8	-104	0	0	-105	-5	-11	34	4	1	49
139.1	0	110	221	31	160	284	45	106	225	52	141	263	24	4	7	-107	0	0	-104	-5	-12	32	5	0	50
139.223	0	109	220	29	160	284	45	105	225	56	141	261	25	5	8	-106	-1	1	-105	-6	-12	35	5	2	49
139.346	0	110	220	29	161	286	45	105	224	57	141	258	25	4	7	-107	0	1	-105	-6	-12	36	4	3	48
139.469	0	109	220	28	160	283	45	105	224	57	141	262	26	4	9	-106	0	-1	-105	-6	-12	35	4	0	49
139.592	0	109	220	29	160	284	45	106	224	57	140	262	26	4	8	-105	-1	0	-103	-6	-10	36	5	0	49
139.715	0	109	220	29	160	283	46	106	224	57	141	263	26	4	8	-105	-1	-1	-104	-5	-11	34	4	0	50
139.837	0	109	220	29	162	285	45	106	224	56	141	262	24	4	8	-104	0	1	-105	-6	-12	35	4	2	51
139.96	0	109	221	32	160	285	45	106	225	52	140	264	25	4	8	-108	-1	0	-105	-6	-11	31	4	0	50
140.083	0	110	220	29	160	285	45	106	224	58	141	261	25	5	8	-106	0	0	-104	-6	-11	36	4	1	48
140.206	0	109	220	29	160	284	45	105	224	57	140	261	26	4	9	-107	0	0	-104	-6	-11	35	4	2	48
140.329	0	109	220	30	160	283	45	105	223	57	141	262	26	4	8	-107	0	-1	-104	-6	-12	35	5	0	48
140.452	0	109	219	30	160	284	46	104	224	58	140	261	26	4	8	-105	0	-1	-105	-6	-12	34	3	0	49
140.575	0	109	219	29	160	285	46	105	224	57	140	261	26	4	8	-105	0	0	-105	-5	-12	34	4	0	49
140.698	0	109	221	32	161	284	46	105	225	53	141	260	25	4	7	-107	0	1	-105	-7	-11	31	4	2	50
140.82	0	110	220	29	161	284	45	106	225	56	141	260	24	5	9	-104	0	0	-106	-5	-12	34	4	1	50
140.943	0	109	219	30	161	285	44	105	223	57	140	257	26	4	8	-106	0	2	-104	-5	-12	35	4	3	49
141.066	0	109	219	30	160	284	45	105	223	58	141	257	25	4	9	-106	0	1	-104	-6	-12	35	4	3	48
141.189	0	109	219	30	160	284	44	106	222	59	140	257	25	5	8	-106	0	2	-105	-5	-12	35	3	3	49
141.312	0	109	220	30	160	284	46	106	224	57	139	257	26	4	7	-106	-1	2	-105	-6	-12	34	4	3	49
141.435	0	110	220	29	161	282	46	106	224	57	141	261	25	4	8	-104	0	0	-105	-5	-13	34	3	0	50
141.558	0	108	220	35	160	284	45	106	224	50	141	258	25	5	9	-110	0	2	-104	-5	-11	27	4	3	50
141.681	0	109	219	30	160	283	45	106	223	57	140	256	25	4	8	-105	0	2	-104	-6	-11	34	4	3	49
141.804	0	109	220	31	160	283	45	105	223	57	140	257	25	4	9	-107	0	2	-105	-6	-12	35	4	3	48
141.926	0	109	218	31	159	281	44	106	223	58	140	259	26	4	8	-107	0	0	-105	-5	-11	35	4	1	49
142.049	0	109	219	30	160	282	45	106	223	58	140	260	26	4	8	-105	-1	-1	-105	-6	-11	35	4	0	49
142.172	0	109	219	33	160	282	46	105	224	54	141	261	25	4	8	-108	0	-1	-104	-7	-11	31	4	0	51
142.295	0	109	220	32	160	281	46	105	224	53	140	261	25	5	9	-107	0	-1	-106	-6	-11	31	4	0	51
142.418	0	110	220	36	160	283	45	105	224	49	141	261	24	4	9	-110	0	0	-105	-6	-12	28	5	0	50
142.541	0	109	221	30	160	285	44	105	223	57	141	258	25	5	8	-105	-1	2	-104	-5	-11	35	4	2	49
142.664	0	109	219	31	161	283	45	105	224	58	140	256	26	4	9	-107	0	2	-104	-5	-11	35	4	3	48
142.787	0	109	219	30	159	281	45	105	222	59	140	258	26	4	8	-107	0	0	-105	-6	-12	34	4	1	48
142.909	0	109	219	30	160	282	45	106	223	59	140	259	26	4	8	-106	0	0	-105	-5	-11	34	4	1	49
143.032	0	108	219	30	159	281	45	105	224	58	141	260	26	5	9	-104	0	0	-105	-6	-11	35	4	1	50
143.155	0	109	220	33	160	281	46	106	224	53	141	262	25	5	7	-107	0	0	-105	-6	-11	31	3	0	51
143.278	0	109	221	36	161	283	46	106	225	50	140	261	24	4	8	-110	0	-1	-105	-5	-11	27	4	0	52
143.401	0	109	220	30	160	284	45	105	224	58	140	257	25	4	8	-105	0	2	-105	-5	-12	35	4	4	49
143.524	0	109	219	30	160	284	45	105	224	57	140	257	25	4	8	-106	0	2	-103	-5	-12	35	4	3	49
143.647	0	109	219	31	160	283	45	105	223	57	141	256	25	5	7	-107	-1	1	-104	-6	-12	35	4	2	49
143.77	0	109	219	31	160	282	45	105	223	59	140	256	25	5	9	-106	0	2	-105	-6	-11	34	3	3	49
143.892	0	109	219	30	160	280	46	106	223	58	141	260	26	5	8	-106	-1	-1	-105	-6	-12	34	4	1	49
144.015	0	109	220	36	160	282	47	105	224	50	140	262	24	4	8	-110	-1	0	-103	-5	-12	27	4	0	51
144.138	0	110	220	36	160	282	46	105	225	49	140	261	24	3	8	-109	0	-1	-104	-6	-12	27	4	0	53
144.261	1	110	220	30	161	282	45	106	224	57	140	261	25	4	9	-105	0	0	-105	-6	-12	34	4	0	49
144.384	0	110	220	30	160	284	45	105	224	58	141	257	25	5	9	-107	-1	1	-105	-6	-11	35	4	2	49
144.507	0	109	219	30	160	284	45	105	225	58	140	257	26	4	8	-105	0	2	-104	-5	-11	35	4	4	49
144.63	0	110	220	30	161	284	45	106	222	58	141	258	26	4	8	-106	0	1	-105	-6	-13	34	4	3	49
144.753	0	109	219	30	160	281	46	106	225	57	141	261	25	5	8	-104	0	0	-106	-6	-12	34	4	0	50
144.876	0	110	220	33	160	283	45	105	225	53	141	261	25	4	9	-107	0	-1	-105	-6	-12	31	4	1	51
144.998	0	110	220	34	161	282	44	106	225	53	141	261	24	5	8	-106	0	0	-104	-5	-11	31	4	0	50
145.121	0	109	219	30	159	283	44	105	224	58	140	257	25	3	8	-106	0	2	-105	-6	-12	35	4	3	48
145.244	0	109	219	31	160	283	44	106	223	58	140	256	26	4	8	-107	-1	2	-104	-6	-11	34	4	3	48
145.367	0	109	219	31	160	281	45	105	223	58	140	258	26	4	8	-107	0	0	-105	-5	-11	34	4	2	49
145.49	0	109	220	30	160	281	45	106	223	57	140	261	25	4	8	-104	0	0	-104	-6	-12	34	3	0	49
145.613	0	109	219	33	160	281	45	105	224	54	141	260	25	5	8	-107	0	0	-105	-5	-11	30	3	0	51
145.736	0	109	221	36	160	282	46	105	224	50	140	262	25	5	9	-110	0	0	-105	-6	-11	27	3	0	52
145.859	0	109	220	33	161	283	46	106	225	53	141	262	24	4	9	-107	-1	0	-104	-6	-12	30	4	0	51
145.981	0	109	219	30	161	285	45	105	224	57	140	259	25	4	8	-106	0	1	-104	-6	-12	35	4	3	49
146.104	0	110	218	30	160	284	45	106	223	58	141	258	26	4	7	-107	-1	1	-104	-5	-12	35	4	3	48
146.227	0	109	220	31	159	283	45	105	223	58	140	258	26	4	8	-107	-1	0	-105	-6	-12	34	4	2	49
146.35	0	110	219	30	160	283	46	106	223	58	140	256	25	5	9	-105	0	1	-105	-6	-11	34	4	4	49
146.473	0	110	220	34	160	282	46	104	224	54	140	259	25	4	8	-107	-1	0	-104	-6	-11	30	4	2	50
146.596	0	109	220	32	160	281	46	105	225	53	140	261	25	4	8	-106	0	0	-105	-6	-12	30	4	1	51
146.719	0	109	220	34	160	282	44	107	225	53	140	259	25	4	8	-107	-1	0	-106	-5	-12	31	5	2	50
146.842	0	109	220	30	160	282	45	106	223	57	139	256	25	4	8	-106	-1	2	-104	-5	-12	35	4	2	49
146.964	0	110	220	31	159	281	44	106	223	58	140	255	25	4	8	-106	0	2	-105	-6	-11	34	4	3	48
147.087	0	109	220	30	159	281	44	106	224	58	139	255	25	4	8	-106	0	1	-105	-6	-11	34	4	3	49
147.21	0	109	220	30	159	280	45	106	224	58	140	254	25	5	9	-105	-1	1	-105	-5	-12	34	4	2	48
147.333	0	109	219	34	159	280	45	106	224	53	139	254	25	4	8	-108	0	2	-105	-6	-12	30	4	3	49
147.456	0	110	220	37	159	280	44	107	225	49	140	254	25	4	8	-110	0	2	-104	-5	-12	26	4	4	49
147.579	0	110	221	31	159	280	44	105	224	58	139	253	25	4	8	-106	0	1	-104	-6	-12	34	4	3	48
147.702	0	109	219	32	159	280	44	105	223	59	140	253	25	4	9	-107	-1	2	-105	-5	-11	34	4	2	48
147.825	0	109	220	32	159	280	45	106	223	59	139	253	25	5	9	-107	0	2	-105	-6	-12	34	5	2	48
147.948	0	110	220	31	159	280	44	106	224	58	139	253	25	4	8	-106	-1	2	-104	-5	-11	33	3	3	49
148.07	0	110	221	34	159	279	45	106	225	55	139	254	24	5	8	-109	0	0	-105	-6	-11	30	4	1	50
148.193	0	109	221	37	159	288	47	106	225	50	139	263	24	5	9	-111	-1	-1	-105	-5	-11	26	4	-1	52
148.316	0	109	220	35	159	297	46	106	224	54	139	269	25	5	8	-108	0	-1	-105	-5	-11	30	4	-1	51
148.439	0	110	221	33	159	305	46	105	224	60	140	276	26	4	8	-106	-1	-1	-104	-6	-12	34	4	-1	49
148.562	0	109	219	35	159	305	47	105	222	61	140	277	26	4	9	-107	0	-1	-105	-5	-11	34	5	-1	48
148.685	0	109	219	36	159	300	46	105	224	61	139	277	26	4	8	-107	0	0	-105	-6	-12	32	4	0	49
148.808	0	109	220	34	159	299	46	106	223	62	139	274	26	5	8	-106	0	0	-104	-6	-11	32	5	1	48
148.931	0	109	220	37	158	297	48	106	224	56	138	276	26	4	8	-108	-1	-1	-104	-5	-11	29	4	0	49
149.053	0	110	221	37	158	300	46	106	224	56	138	275	27	4	9	-108	0	1	-106	-6	-12	30	4	2	49
149.176	0	110	221	34	158	298	45	106	224	60	138	276	25	4	7	-106	0	0	-105	-6	-11	33	5	0	49
149.299	0	109	220	34	159	299	45	106	225	60	139	276	26	5	9	-106	0	-1	-104	-6	-12	33	4	1	48
149.422	0	110	220	35	159	300	46	106	224	62	139	277	27	4	8	-106	0	0	-103	-6	-12	32	4	0	48
149.545	0	109	222	36	159	301	47	106	226	62	140	278	26	3	9	-106	0	0	-105	-6	-12	33	4	0	49
149.668	0	109	222	34	160	302	47	106	227	61	140	281	27	5	8	-106	0	0	-106	-6	-11	31	4	0	49
149.791	0	110	223	40	162	303	47	107	227	52	141	280	27	4	8	-110	-1	0	-104	-6	-11	26	3	0	51
149.914	0	110	223	34	161	303	46	107	226	60	141	278	26	4	9	-105	0	0	-104	-5	-11	33	4	1	49
150.036	0	111	222	35	161	301	45	107	226	60	141	273	26	5	8	-106	0	2	-105	-6	-12	33	5	3	48
150.159	0	110	222	34	161	296	46	106	225	61	141	269	26	5	8	-106	-1	2	-105	-5	-11	33	4	2	48
150.282	0	110	222	34	162	292	47	106	226	60	141	266	25	5	8	-104	0	1	-104	-6	-12	33	4	3	50
150.405	0	110	223	39	161	292	47	106	226	52	141	266	26	5	8	-111	-1	2	-104	-7	-11	26	4	3	51
150.528	0	111	223	38	161	292	47	107	227	52	141	266	24	5	8	-110	0	2	-104	-6	-12	26	4	4	52
150.651	0	110	222	36	161	291	46	106	226	56	142	264	25	5	8	-109	-1	1	-104	-6	-11	30	4	3	50
150.774	0	110	221	33	161	293	45	106	226	59	142	265	26	5	8	-105	-1	1	-104	-6	-12	34	4	3	49
150.897	0	109	222	33	162	292	46	107	225	60	141	265	25	4	9	-106	-1	2	-104	-6	-11	34	4	3	50
151.02	0	111	222	32	161	293	46	107	227	59	141	265	25	4	8	-106	0	2	-105	-6	-11	33	4	3	51
151.142	0	110	223	36	161	292	48	107	227	54	141	264	24	5	8	-108	-1	2	-104	-6	-11	30	4	2	52
151.265	0	110	223	39	161	290	46	107	229	52	142	266	24	4	9	-110	0	0	-104	-6	-12	26	4	2	52
151.388	0	111	223	33	160	290	44	107	229	58	142	263	25	4	9	-104	0	2	-105	-6	-12	34	4	2	49
151.511	0	110	223	33	161	289	45	107	228	60	141	262	25	5	8	-107	0	1	-104	-7	-12	34	4	3	49
151.634	0	111	223	33	161	289	45	107	228	60	141	262	25	4	8	-107	0	2	-104	-5	-12	34	5	3	49
151.757	0	110	224	32	161	288	46	106	227	60	141	261	25	5	8	-106	0	2	-104	-5	-12	34	4	3	48
151.88	0	111	223	32	162	289	46	106	228	58	141	267	24	5	9	-105	0	0	-105	-6	-12	33	5	1	49
152.003	0	111	223	37	162	289	47	107	229	51	142	268	24	5	8	-110	-1	0	-104	-5	-12	27	4	0	52
152.125	0	111	225	37	162	289	45	107	230	50	142	268	24	4	8	-109	-1	-1	-105	-6	-11	28	4	1	51
152.248	0	110	223	30	162	289	44	107	229	58	142	262	24	4	8	-105	0	1	-104	-5	-12	36	4	4	49
152.371	0	110	223	31	162	288	46	108	228	58	142	267	24	4	8	-106	-1	0	-104	-6	-11	35	4	0	49
152.494	0	111	223	30	162	289	45	107	227	57	142	268	25	5	8	-106	0	-1	-105	-5	-12	34	4	0	49
152.617	0	111	224	30	162	292	47	107	228	57	142	269	24	4	9	-104	-1	-1	-103	-6	-13	34	5	0	50
152.74	0	110	224	33	162	291	47	106	228	53	142	269	24	5	9	-107	0	0	-103	-6	-11	31	5	0	51
152.863	0	111	224	33	161	291	45	107	228	53	141	267	24	4	8	-106	0	1	-105	-6	-12	32	4	1	49
152.986	0	111	223	31	161	290	45	107	227	57	141	263	25	5	8	-106	0	2	-104	-6	-11	35	4	3	48
153.108	0	110	223	30	162	290	45	106	226	57	141	261	25	5	8	-106	0	2	-103	-5	-11	35	5	3	48
153.231	0	110	223	30	161	290	45	106	227	58	141	262	25	4	8	-106	0	2	-104	-5	-12	35	4	3	48
153.354	0	110	222	31	160	289	45	106	228	57	141	262	24	4	9	-106	-1	1	-105	-6	-12	35	5	2	48
153.477	0	110	223	29	161	286	45	106	227	57	140	262	24	4	8	-106	0	0	-105	-6	-12	35	5	2	49
153.6	0	111	223	34	161	285	46	107	226	53	141	264	23	5	8	-108	0	0	-104	-5	-12	32	3	0	50
153.723	0	110	221	30	161	288	45	106	226	58	141	266	25	4	8	-106	-1	0	-103	-6	-11	35	4	0	48
153.846	0	110	221	31	161	291	45	106	224	58	141	262	25	4	8	-107	0	1	-103	-6	-12	36	4	3	48
153.969	0	111	222	30	160	289	45	107	225	57	142	262	25	4	8	-107	0	2	-104	-6	-11	34	4	4	48
154.092	0	110	221	30	160	288	45	107	225	58	141	261	25	3	9	-105	0	2	-104	-6	-12	34	4	3	49
154.214	0	110	223	33	161	289	46	106	225	54	141	262	24	5	9	-107	0	1	-104	-6	-11	31	4	3	49
154.337	0	110	222	30	160	288	45	106	226	57	141	260	24	4	8	-105	0	2	-105	-6	-12	35	4	3	50
154.46	0	110	221	30	160	287	45	106	224	57	141	259	25	4	8	-107	0	2	-104	-6	-12	35	4	3	48
154.583	0	110	221	30	160	287	46	106	225	58	141	264	25	4	8	-105	0	0	-103	-5	-12	36	3	0	48
154.706	0	110	221	31	160	288	46	106	224	57	141	260	24	5	8	-105	0	2	-104	-6	-12	35	5	2	49
154.829	0	109	221	31	161	288	46	106	225	57	140	260	25	4	8	-106	-1	2	-105	-6	-12	34	4	3	49
154.952	0	109	222	33	160	285	46	106	225	53	141	264	24	4	8	-107	0	0	-105	-6	-12	31	4	0	50
155.075	0	110	223	36	161	286	47	106	226	49	141	264	24	4	8	-110	0	0	-103	-6	-12	28	3	0	51
155.197	0	110	221	30	161	288	45	106	225	56	141	261	24	4	8	-105	-1	2	-104	-5	-12	36	4	2	48
155.32	0	110	222	30	160	286	46	106	224	57	140	258	25	4	8	-106	0	1	-104	-5	-12	35	3	3	49
155.443	0	110	222	30	160	286	46	105	225	57	140	258	23	4	9	-105	0	1	-103	-6	-12	35	4	4	50
155.566	0	110	222	33	160	285	46	106	226	52	140	257	24	4	8	-107	0	2	-102	-6	-12	31	4	3	51
155.689	0	110	223	32	161	283	46	106	226	53	140	262	24	5	8	-106	0	0	-104	-6	-11	32	4	0	50
155.812	0	110	222	35	160	288	46	107	227	49	140	259	23	5	8	-110	0	1	-104	-6	-11	29	4	4	52
155.935	0	111	222	29	159	284	44	107	226	55	140	256	24	4	9	-104	-1	2	-104	-5	-11	36	5	3	49
156.058	0	111	222	29	160	285	44	106	227	56	140	256	25	4	8	-105	0	1	-103	-6	-12	36	5	4	48
156.18	0	110	223	29	160	284	46	106	226	56	141	262	24	4	8	-104	0	-1	-103	-6	-12	36	4	0	49
156.303	0	111	223	28	161	286	44	106	225	56	140	261	25	5	8	-105	-1	0	-105	-5	-11	36	4	1	49
156.426	0	111	223	32	161	285	46	106	226	52	140	260	23	4	9	-107	0	0	-104	-5	-11	33	4	2	50
156.549	0	110	223	35	160	286	46	107	227	49	141	264	23	4	9	-110	0	0	-104	-6	-12	29	4	0	51
156.672	0	111	224	32	161	287	45	107	228	52	141	264	23	4	8	-107	0	-1	-105	-6	-12	34	3	0	48
156.795	0	110	223	27	161	288	45	106	228	56	141	263	25	3	8	-105	0	0	-104	-6	-12	37	4	1	48
156.918	0	111	223	27	160	287	46	106	228	55	140	264	24	5	8	-104	-1	0	-104	-5	-12	37	4	0	48
157.041	0	110	225	27	161	287	46	107	226	56	141	265	23	4	9	-103	0	0	-103	-6	-11	37	5	0	49
157.164	0	111	224	31	162	288	46	106	227	52	142	265	24	4	8	-107	0	0	-104	-6	-12	34	4	0	50
157.286	0	110	223	34	161	290	47	107	228	48	141	267	24	4	8	-110	0	0	-104	-5	-12	30	5	0	51
157.409	0	110	225	30	162	290	45	107	229	51	142	268	24	4	8	-104	0	0	-104	-6	-12	34	4	0	50
157.532	0	111	224	27	162	292	46	107	228	56	142	264	23	4	8	-103	0	1	-103	-6	-12	38	4	3	49
157.655	0	110	223	26	162	291	46	107	227	56	142	266	25	3	8	-103	0	0	-105	-6	-12	38	4	1	49
157.778	0	110	224	27	162	290	45	107	228	56	142	267	25	4	8	-103	0	0	-104	-6	-11	38	4	0	49
157.901	0	111	225	27	162	289	46	107	228	55	142	268	22	5	8	-101	0	0	-102	-6	-12	38	4	0	50
158.024	0	111	225	33	162	289	46	107	229	49	142	268	23	4	8	-108	0	0	-103	-5	-11	31	4	0	51
158.147	0	110	225	33	162	290	46	107	230	48	143	270	22	5	8	-108	0	-1	-104	-6	-12	31	5	0	51
158.269	0	110	224	26	162	293	45	107	229	55	142	265	24	5	8	-103	-1	2	-104	-6	-12	38	4	2	48
158.392	0	110	224	25	162	293	45	107	229	56	142	265	25	4	9	-102	0	2	-104	-6	-12	39	4	3	48
158.515	0	110	225	26	162	290	46	107	229	55	142	268	24	4	8	-103	-1	0	-104	-6	-12	38	5	0	49
158.638	0	111	225	26	162	291	46	107	229	55	142	269	23	4	9	-101	-1	0	-105	-5	-12	39	5	0	50
158.761	0	111	226	30	163	292	47	108	231	52	144	271	23	5	8	-104	0	0	-103	-5	-11	35	4	0	50
158.884	0	110	227	34	162	293	46	107	230	49	143	270	23	4	8	-107	0	0	-103	-7	-12	32	4	1	51
159.007	0	111	226	26	162	294	44	107	229	56	142	268	24	4	9	-102	0	0	-105	-5	-12	39	4	1	48
159.13	0	111	226	26	162	293	45	107	230	56	143	268	25	4	8	-103	0	0	-104	-6	-12	41	4	1	48
159.252	0	111	226	26	162	291	44	107	230	56	143	270	25	5	8	-102	0	-1	-105	-6	-12	40	4	0	48
159.375	0	110	226	26	163	293	47	107	229	56	143	271	23	5	8	-101	0	0	-103	-6	-13	40	4	0	50
159.498	0	112	227	26	163	295	46	108	231	56	143	274	24	4	8	-101	0	0	-104	-6	-12	39	4	0	50
159.621	0	111	227	26	163	295	47	107	230	56	144	274	24	4	8	-100	0	0	-104	-6	-12	40	4	1	51
159.744	0	111	226	29	163	296	45	107	232	53	144	274	24	4	8	-103	0	-1	-103	-6	-13	35	3	0	49
159.867	0	111	226	26	163	294	45	108	231	57	143	273	25	5	8	-101	-1	0	-103	-6	-11	41	3	1	48
159.99	0	111	226	26	163	294	46	107	230	57	143	273	25	4	8	-101	-1	-1	-105	-6	-12	41	4	1	48
[truncated: 1,390 more rows]

## Sheet: Add_info
Time	Marker	Accel_x	Accel_y	Accel_z	Gyro_x	Gyro_y	Gyro_z	Magnet_x	Magnet_y	Magnet_z	battery		ld_gain	pd_gain
[truncated: 2,691 more rows]
