# Supplementary material for: Charitable crowdfunding donation-intention estimation depending on emotional project images using fNIRS-based functional connectivity
Source: PLoS One. 2024 May 8;19(5):e0303144. doi: 10.1371/journal.pone.0303144 (PMC11078340; doi:10.1371/journal.pone.0303144)
Supplement: S1 File — (ZIP) [file pone.0303144.s001.zip › Some donation dataset/negative/subject52.xlsx]

## Sheet: D780
	SNR :	49	48	54	48	46	37	38	48	44	39	53	44	42	44	49
Time	Marker	ch1	ch2	ch3	ch4	ch5	ch6	ch7	ch8	ch9	ch10	ch11	ch12	ch13	ch14	ch15
0.24576	0	807	414	378	211	242	280	431	293	276	430	254	242	185	568	1006
0.36864	0	807	414	378	211	242	280	431	293	276	430	254	242	185	568	1006
0.49152	0	836	423	383	216	248	314	445	318	284	429	264	265	200	595	1091
0.6144	0	830	443	366	217	249	320	445	366	298	432	268	272	203	601	1178
0.73728	0	828	438	366	220	250	322	444	371	304	431	266	275	203	602	1199
0.86016	0	849	436	367	221	249	327	445	339	309	432	267	277	204	604	1225
0.98304	0	820	437	371	225	253	329	447	334	309	435	270	279	204	606	1229
1.10592	0	815	428	367	213	244	331	448	366	301	426	263	277	197	603	1225
1.2288	0	817	426	365	210	238	330	446	378	306	426	262	277	195	602	1228
1.35168	0	842	426	365	210	240	334	448	342	310	425	261	276	194	602	1212
1.47456	0	825	427	364	211	241	333	451	334	307	427	263	277	195	603	1201
1.59744	0	826	428	369	214	244	334	456	369	303	432	267	278	196	605	1171
1.72032	0	795	425	367	211	243	335	448	382	306	425	262	279	191	600	1023
1.8432	0	679	425	361	207	239	336	444	345	309	423	260	281	180	580	717
1.96608	0	708	430	363	207	239	334	442	325	307	422	260	286	177	569	755
2.08896	0	696	432	363	207	241	341	444	362	302	424	261	288	175	573	756
2.21184	0	658	447	360	208	242	350	447	387	309	430	265	286	167	591	566
2.33472	0	681	451	365	203	244	345	437	348	308	421	260	279	158	592	639
2.4576	0	697	456	357	197	239	325	426	317	304	414	256	269	153	607	693
2.58048	0	694	463	360	199	234	320	430	348	298	413	257	266	152	600	674
2.70336	0	687	454	363	199	235	328	432	376	304	416	258	278	153	578	652
2.82624	0	688	450	365	201	238	335	436	343	311	419	262	284	157	572	649
2.94912	0	698	449	366	203	242	341	437	313	312	417	262	284	155	568	645
3.072	0	680	439	359	196	237	340	425	350	297	406	253	281	150	556	635
3.19488	0	679	433	358	194	232	344	425	382	300	405	252	282	150	551	634
3.31776	0	675	432	358	196	233	345	425	349	308	406	253	282	150	547	628
3.44064	0	676	434	358	197	234	342	429	310	311	408	256	284	150	546	630
3.56352	0	678	434	362	199	236	347	435	346	304	414	259	288	154	542	633
3.6864	0	687	435	364	201	241	352	438	388	306	417	262	290	152	540	632
3.80928	0	669	423	358	197	235	349	428	360	307	404	253	284	148	531	612
3.93216	0	673	420	355	195	231	348	425	314	311	402	251	284	148	525	598
4.05504	0	662	420	356	195	233	351	425	344	301	403	252	285	148	520	586
4.17792	0	679	420	357	195	233	353	428	388	303	407	255	285	149	520	580
4.3008	0	670	424	359	198	236	354	434	363	313	412	259	290	152	518	573
4.42368	0	684	427	362	200	239	351	439	317	316	419	263	294	155	517	578
4.54656	0	676	427	364	202	243	359	442	345	308	418	262	292	153	518	581
4.66944	0	673	415	358	198	236	359	431	392	303	407	254	286	148	510	574
4.79232	0	658	415	356	196	234	353	431	367	314	407	254	287	148	508	570
4.9152	0	672	417	357	197	236	357	432	321	316	408	255	287	149	508	575
5.03808	0	676	419	359	198	236	359	436	344	307	412	258	291	152	506	581
5.16096	0	667	424	360	201	238	361	443	395	307	418	261	295	156	506	589
5.28384	0	661	427	363	204	242	356	448	375	319	425	266	298	159	508	590
5.40672	0	685	429	367	208	247	364	452	327	324	429	268	296	159	514	596
5.5296	0	671	420	362	203	243	366	443	346	308	415	260	291	153	510	595
5.65248	0	661	419	360	202	239	367	443	398	306	416	258	290	153	509	596
5.77536	0	652	420	362	203	240	361	442	379	316	417	261	290	153	509	594
5.89824	0	677	423	362	203	239	365	446	329	322	421	263	291	156	512	598
6.02112	0	668	427	364	205	242	368	451	346	313	427	267	300	160	508	607
6.144	0	658	431	367	210	246	371	458	401	313	436	271	301	162	512	614
6.26688	0	657	435	370	213	249	367	464	386	326	443	275	303	165	517	622
6.38976	0	687	429	370	211	251	373	457	335	326	432	269	295	160	520	620
6.51264	0	680	426	366	209	246	376	453	348	313	427	265	293	157	519	627
6.63552	0	660	427	367	209	245	378	455	401	311	431	267	294	159	521	635
6.7584	0	662	428	368	210	245	374	457	390	324	432	268	299	161	519	638
6.88128	0	691	433	369	212	249	374	460	338	330	438	273	302	164	519	645
7.00416	0	695	438	371	215	250	381	468	350	321	446	277	303	168	524	657
7.12704	0	664	441	375	217	255	385	471	404	318	449	280	301	168	530	664
7.24992	0	666	431	370	214	252	379	462	395	325	436	270	296	162	528	662
7.3728	0	698	432	369	212	249	380	462	343	329	435	269	296	162	528	661
7.49568	0	691	433	369	213	249	383	461	351	318	436	271	296	162	529	666
7.61856	0	670	435	369	214	249	387	465	403	314	439	272	297	166	531	670
7.74144	0	679	439	371	215	251	380	468	398	328	445	276	304	168	529	677
7.86432	0	709	444	375	217	253	386	474	351	329	452	281	306	171	533	679
7.9872	0	712	441	376	220	259	389	473	353	324	449	280	299	169	538	682
8.11008	0	674	432	370	211	254	388	462	404	313	436	270	296	164	533	677
8.23296	0	683	433	370	212	251	382	463	402	326	437	271	295	164	534	679
8.35584	0	701	435	370	213	249	387	463	354	325	437	271	296	164	535	680
8.47872	0	713	437	371	214	251	385	465	351	322	442	275	297	167	537	687
8.6016	0	687	442	373	218	252	388	470	400	317	448	279	301	169	538	690
8.72448	0	691	446	375	220	255	380	475	404	331	455	283	306	173	539	698
8.84736	0	715	442	377	220	260	390	472	356	330	448	281	299	169	544	696
8.97024	0	707	441	368	212	266	390	441	354	320	423	278	299	167	541	702
9.09312	0	731	469	370	217	291	405	359	386	314	356	314	303	186	551	751
9.216	0	738	508	394	224	332	379	261	328	346	250	341	287	210	560	719
9.33888	0	790	507	404	227	333	377	253	291	349	240	333	286	207	565	717
9.46176	0	808	513	409	227	334	375	251	283	345	236	332	290	206	565	736
9.58464	0	803	519	415	232	343	381	241	312	347	229	332	282	208	574	731
9.70752	0	792	507	417	226	322	368	261	326	344	257	320	286	197	568	720
9.8304	0	793	495	410	219	297	347	284	305	339	290	306	289	185	562	719
9.95328	0	764	487	403	219	277	328	323	306	324	336	292	292	182	559	709
10.0762	0	723	471	387	218	258	317	395	353	310	397	277	293	179	553	698
10.199	0	708	465	384	224	262	328	432	383	311	423	277	293	179	549	692
10.3219	0	699	461	386	227	265	351	455	324	308	435	279	296	179	549	706
10.4448	0	681	453	383	233	276	435	471	341	309	436	281	297	178	548	737
10.5677	0	670	441	373	225	266	459	470	404	318	421	270	296	169	543	748
10.6906	0	691	444	370	219	261	433	464	407	324	416	270	297	168	543	741
10.8134	0	681	443	370	217	256	425	464	383	323	415	268	296	167	543	737
10.9363	0	682	440	369	219	256	430	469	367	323	418	268	296	168	542	750
11.0592	0	692	442	373	220	257	431	473	393	323	421	272	296	171	544	748
11.1821	0	693	441	372	227	273	446	483	408	327	427	280	303	173	544	740
11.305	0	688	435	371	212	263	411	456	379	324	408	273	296	170	544	730
11.4278	0	695	432	367	212	257	419	465	364	321	414	268	296	166	543	743
11.5507	0	693	433	368	215	262	418	465	387	316	412	271	296	168	544	731
11.6736	0	683	434	369	212	254	407	460	402	319	413	270	295	167	546	720
11.7965	0	706	435	368	216	258	416	473	381	323	419	271	294	169	548	695
11.9194	0	661	438	369	218	259	411	471	362	322	422	272	295	166	550	641
12.0422	0	624	432	363	212	256	412	462	381	314	411	264	291	162	546	633
12.1651	0	690	435	362	208	253	404	460	396	316	410	262	290	162	546	656
12.288	0	688	427	363	211	251	408	461	377	318	407	261	289	163	545	700
12.4109	0	696	429	361	211	250	409	462	361	317	407	262	289	163	546	724
12.5338	0	690	428	362	213	252	409	466	378	316	409	265	289	165	548	733
12.6566	0	692	423	362	212	255	406	464	395	316	407	262	289	163	545	733
12.7795	0	682	417	356	204	250	388	448	375	313	399	256	285	160	543	746
12.9024	0	700	418	356	202	248	380	441	348	313	397	257	285	159	543	754
13.0253	0	664	416	357	205	247	400	453	367	311	399	257	287	158	544	660
13.1482	0	601	429	356	206	243	380	443	382	305	400	259	285	156	555	638
13.271	0	615	448	354	208	245	362	455	366	308	403	259	268	156	599	683
13.3939	0	687	447	351	201	246	347	437	334	306	391	253	261	155	605	775
13.5168	0	701	433	355	200	241	363	438	353	302	389	251	265	153	589	769
13.6397	0	651	419	351	200	241	380	442	378	305	385	250	271	152	569	715
13.7626	0	650	421	348	200	240	369	434	363	306	385	251	273	151	561	679
13.8854	0	699	425	350	202	240	358	430	335	306	385	253	275	153	555	670
14.0083	0	698	419	348	197	240	351	420	347	299	377	249	273	153	543	665
14.1312	0	702	415	344	192	236	345	409	375	295	372	246	272	152	541	676
14.2541	0	691	417	344	191	239	337	401	358	299	365	248	271	154	539	685
14.377	0	707	419	344	194	234	336	405	319	298	368	247	271	153	540	700
14.4998	0	712	422	347	203	243	336	407	337	295	374	247	272	154	540	706
14.6227	0	700	414	344	194	236	338	407	378	290	365	243	270	152	536	700
14.7456	0	686	411	341	191	230	338	406	361	297	364	242	268	151	534	698
14.8685	0	703	414	341	193	231	336	406	318	300	365	241	268	150	534	701
14.9914	0	700	417	343	193	230	344	410	341	291	367	242	269	151	536	707
15.1142	0	683	421	345	197	238	346	412	376	292	370	244	269	153	538	710
15.2371	0	673	413	344	193	231	341	408	359	299	364	238	267	149	532	708
15.36	0	707	412	340	190	225	344	406	328	294	360	238	266	150	532	715
15.4829	0	701	413	340	189	227	342	407	336	290	361	238	266	149	532	725
15.6058	0	693	416	342	191	227	336	408	368	289	364	239	266	150	534	728
15.7286	0	682	418	345	193	230	337	415	362	297	367	241	268	152	535	731
15.8515	0	707	411	340	189	226	337	409	320	296	360	236	266	149	532	725
15.9744	0	712	414	341	189	224	321	399	317	286	359	238	266	149	533	728
16.0973	0	675	414	345	187	221	351	405	372	286	362	238	268	149	534	737
16.2202	0	680	414	342	191	229	353	418	367	297	365	240	268	152	536	747
16.343	0	712	420	348	193	229	355	411	321	297	369	243	269	154	540	745
16.4659	0	696	408	343	189	229	380	418	336	293	366	236	267	149	533	720
16.5888	0	668	408	340	187	223	373	413	366	289	364	237	265	151	530	731
16.7117	0	669	410	340	187	224	367	414	361	300	364	237	266	150	531	740
16.8346	0	701	413	342	188	225	361	413	332	297	367	238	266	151	533	740
16.9574	0	698	417	344	191	227	356	417	332	297	370	242	268	153	534	746
17.0803	0	668	412	342	189	228	356	413	365	290	366	238	267	150	532	743
17.2032	0	671	406	339	185	220	352	407	365	295	363	234	265	148	529	748
17.3261	0	702	408	340	187	220	355	407	331	298	362	236	265	149	530	747
17.449	0	705	410	341	187	221	360	410	335	295	363	237	266	149	531	754
17.5718	0	681	413	343	187	223	366	416	364	296	367	241	268	151	533	757
17.6947	0	686	409	344	190	228	369	417	367	301	368	241	269	151	533	760
17.8176	0	704	399	339	184	219	367	406	340	298	358	237	267	148	527	751
17.9405	0	713	399	338	185	219	365	405	336	297	359	236	266	148	527	754
18.0634	0	685	400	339	186	220	366	408	360	296	361	237	268	148	527	752
18.1862	0	681	402	339	187	221	366	412	365	303	364	241	269	150	529	757
18.3091	0	708	407	344	190	226	370	418	342	308	368	245	271	152	533	755
18.432	0	709	401	343	189	228	371	414	340	303	364	240	270	149	530	755
18.5549	0	683	397	339	186	219	371	406	364	298	360	238	268	147	526	750
18.6778	0	681	398	339	186	221	371	409	369	304	362	239	269	148	526	753
18.8006	0	701	400	340	186	221	372	410	344	307	363	241	270	147	527	750
18.9235	0	701	405	342	188	224	373	415	341	306	366	244	272	150	529	754
19.0464	0	681	408	344	190	226	374	423	366	305	371	248	273	152	533	756
19.1693	0	684	402	345	190	229	379	418	373	309	367	243	272	148	529	752
19.2922	0	695	399	339	185	220	375	410	349	308	362	240	271	147	526	750
19.415	0	690	399	340	186	222	378	413	344	307	364	242	272	147	527	753
19.5379	0	681	401	341	187	224	379	417	366	305	367	244	272	147	528	753
19.6608	0	687	406	345	189	227	379	423	376	311	371	248	274	151	532	753
19.7837	0	702	410	346	192	229	382	429	353	316	375	251	281	154	530	757
19.9066	0	688	407	347	193	233	384	426	348	314	373	249	275	151	533	757
20.0294	0	681	402	342	189	225	384	422	369	308	372	246	275	150	530	746
20.1523	0	688	404	344	189	228	387	424	378	314	376	249	275	150	531	745
20.2752	0	707	405	345	191	228	385	426	357	316	375	249	275	150	533	749
20.3981	0	698	409	346	191	229	387	430	349	315	376	252	277	153	536	756
20.521	0	684	412	349	194	233	388	437	373	314	382	255	284	156	533	756
20.6438	0	690	406	348	194	235	393	433	383	316	379	252	277	152	536	752
20.7667	0	705	404	344	189	227	388	426	361	316	374	248	276	149	533	747
20.8896	0	693	405	345	191	229	389	427	351	315	376	250	276	150	534	754
21.0125	0	682	406	345	192	229	389	431	371	313	377	250	277	152	536	754
21.1354	0	694	410	348	193	233	390	438	383	318	381	254	282	154	536	756
21.2582	0	708	415	351	196	236	391	442	362	323	386	257	285	157	537	760
21.3811	0	705	411	350	197	239	394	439	354	319	383	254	279	153	540	761
21.504	0	687	403	344	190	228	391	428	371	311	376	247	277	151	536	758
21.6269	0	693	406	345	192	230	390	431	383	315	377	249	277	152	537	757
21.7498	0	712	408	345	192	231	388	432	363	318	378	250	277	152	538	758
21.8726	0	705	412	348	194	232	389	436	352	317	382	253	281	155	539	762
21.9955	0	688	414	349	196	235	391	446	371	318	388	258	286	158	540	769
22.1184	0	700	417	352	198	241	381	443	385	317	388	260	283	158	548	762
22.2413	0	699	407	348	191	232	391	434	363	319	377	253	278	155	544	757
22.3642	0	702	408	346	193	234	386	436	351	315	380	252	279	154	545	763
22.487	0	689	411	347	193	232	378	434	368	314	384	252	278	155	547	764
22.6099	0	697	413	349	196	234	387	445	387	318	387	255	282	157	547	766
22.7328	0	698	418	351	198	237	387	450	369	325	393	260	287	161	547	773
22.8557	0	707	422	353	201	242	384	457	352	324	399	263	287	164	551	787
22.9786	0	697	416	352	200	243	383	450	374	317	393	258	281	160	554	789
23.1014	0	694	412	348	196	235	385	446	391	318	389	255	280	158	553	796
23.2243	0	698	414	350	197	236	385	448	371	320	391	257	279	159	555	804
23.3472	0	702	417	350	199	237	388	449	354	322	393	257	283	160	554	817
23.4701	0	703	420	352	200	239	387	455	374	319	397	261	286	163	555	823
23.593	0	690	425	354	203	240	389	461	394	323	402	264	287	166	559	833
23.7158	0	697	420	356	203	245	391	457	376	323	398	261	282	163	562	841
23.8387	0	709	416	348	198	236	391	448	355	320	392	255	280	160	560	853
23.9616	0	704	418	352	200	237	389	452	374	317	394	257	280	162	560	860
24.0845	0	694	420	351	200	238	391	454	394	320	396	259	283	162	559	861
24.2074	0	698	425	353	201	239	391	458	379	325	400	262	288	165	560	864
24.3302	0	711	428	355	205	242	395	463	357	327	405	266	289	168	562	873
24.4531	0	711	426	357	206	248	396	464	377	323	406	264	286	166	563	871
24.576	0	708	417	352	200	237	394	453	398	319	396	256	281	161	561	869
24.6989	0	688	419	347	198	238	393	455	383	325	398	258	287	164	562	892
24.8218	0	708	424	353	201	240	396	459	349	322	396	259	282	162	563	845
24.9446	0	719	425	353	201	241	375	459	363	320	403	262	289	167	566	887
25.0675	0	703	438	355	205	244	354	456	397	314	404	267	289	170	568	913
25.1904	0	699	446	360	207	247	366	451	376	322	408	273	292	172	570	915
25.3133	0	709	436	356	198	249	362	433	332	325	393	267	285	169	573	894
25.4362	0	714	432	354	197	240	361	433	357	312	392	264	282	167	571	845
25.559	0	702	437	353	198	249	374	417	406	311	384	269	284	164	573	760
25.6819	0	665	460	359	196	259	356	355	350	328	345	283	291	168	575	751
25.8048	0	757	483	372	200	271	342	299	286	331	300	301	288	178	589	787
25.9277	0	770	492	384	201	274	333	281	284	326	282	301	287	185	591	831
26.0506	0	779	490	387	205	287	332	276	313	326	274	302	287	184	590	838
26.1734	0	774	486	383	200	283	325	257	290	332	249	296	275	185	596	852
26.2963	0	779	472	384	194	238	293	336	295	314	343	275	282	175	587	823
26.4192	0	763	457	369	203	245	287	418	306	295	396	267	282	174	578	829
26.5421	0	750	456	368	211	252	308	441	368	285	411	268	281	176	580	844
26.665	0	750	456	370	215	254	285	455	361	306	420	271	289	180	576	866
26.7878	0	774	456	373	222	261	341	466	279	298	422	272	286	179	582	879
26.9107	0	765	447	365	209	250	366	464	330	301	411	263	281	172	579	882
27.0336	0	728	446	365	209	245	381	463	422	304	413	263	285	172	577	887
27.1565	0	721	447	365	210	245	383	463	398	324	414	264	288	173	577	888
27.2794	0	757	450	366	210	245	391	465	332	332	415	265	289	173	578	884
27.4022	0	762	454	367	212	249	391	471	348	323	419	268	289	176	581	887
27.5251	0	746	453	369	213	252	393	472	418	316	421	270	286	176	584	885
27.648	0	733	444	363	205	247	397	459	406	328	411	262	283	171	581	882
27.7709	0	766	448	363	206	242	388	459	350	330	411	263	281	172	583	874
27.8938	0	760	446	363	209	244	382	460	349	322	412	264	285	172	580	879
28.0166	0	736	448	364	209	243	381	463	408	316	417	266	287	175	580	885
28.1395	0	738	452	365	210	247	379	470	403	329	420	269	288	177	582	886
28.2624	0	771	455	368	213	251	381	468	349	334	420	270	286	176	585	880
28.3853	0	764	444	361	202	247	377	453	348	322	406	263	281	173	582	878
28.5082	0	733	443	360	205	240	373	455	402	311	410	260	280	170	584	881
28.631	0	725	444	360	205	241	376	455	400	325	409	261	279	172	584	880
28.7539	0	751	447	361	206	241	378	457	354	328	411	264	286	173	581	878
28.8768	0	749	449	363	208	243	373	461	350	325	415	267	287	175	583	880
28.9997	0	734	450	365	211	248	370	464	398	315	418	267	284	175	586	880
29.1226	0	718	441	358	203	241	368	451	399	323	405	262	279	171	584	879
29.2454	0	750	441	358	204	237	370	452	354	321	407	261	279	172	583	878
29.3683	0	735	441	358	204	238	367	452	347	317	406	261	281	172	582	882
29.4912	0	727	442	359	204	239	366	456	393	311	411	263	285	173	581	883
29.6141	0	724	444	360	208	242	364	461	398	325	415	266	285	175	583	884
29.737	0	749	445	363	210	245	371	462	354	325	416	266	283	174	586	885
29.8598	0	735	438	357	204	239	370	452	343	317	406	260	279	171	585	885
29.9827	0	728	439	356	204	238	368	454	393	310	408	261	277	173	587	885
30.1056	0	728	439	357	204	237	365	454	401	322	409	261	283	172	582	885
30.2285	0	749	443	358	205	238	368	457	355	323	412	264	284	175	583	887
30.3514	0	734	445	359	208	242	369	462	343	320	416	266	285	177	587	891
30.4742	0	727	446	361	210	246	369	464	393	313	419	267	282	176	590	890
30.5971	0	730	438	355	200	243	366	448	402	320	407	260	278	174	588	886
30.72	0	748	437	356	200	237	366	448	356	320	407	259	276	173	587	891
30.8429	0	732	440	354	203	235	361	451	336	318	408	260	279	173	585	892
30.9658	0	734	440	356	205	237	364	454	389	310	411	261	283	175	585	891
31.0886	0	732	445	357	207	240	361	461	402	323	415	265	283	177	586	891
31.2115	0	758	448	360	209	243	366	463	358	323	418	267	284	177	588	896
31.3344	0	733	439	356	203	241	364	450	335	319	407	260	276	174	588	894
31.4573	0	731	437	353	202	233	365	449	388	306	407	257	275	173	588	893
31.5802	0	727	438	354	203	235	363	452	403	318	409	258	279	174	585	889
31.703	0	751	441	353	204	235	365	454	358	319	410	260	282	176	584	895
31.8259	0	737	445	356	206	238	361	459	333	319	414	263	282	178	587	898
31.9488	0	736	448	358	209	242	366	466	387	313	420	268	283	180	590	900
32.0717	0	735	443	359	208	244	368	461	406	321	417	264	280	177	589	893
32.1946	0	750	439	354	202	237	369	452	360	320	409	259	276	175	590	894
32.3174	0	740	442	354	204	237	365	455	333	318	411	262	281	175	585	897
32.4403	0	731	442	355	205	237	366	458	383	308	413	261	281	176	586	896
32.5632	0	739	445	356	207	239	362	463	406	318	417	264	281	178	588	893
32.6861	0	736	449	358	208	241	364	468	363	321	421	268	283	182	590	895
32.809	0	752	445	359	210	246	359	465	333	319	420	266	280	179	592	894
32.9318	0	732	443	355	200	241	361	449	382	306	410	263	280	176	589	859
33.0547	0	730	447	355	205	240	356	450	408	315	412	265	277	176	593	802
33.1776	0	744	448	356	205	237	359	450	365	317	410	266	282	174	592	789
33.3005	0	735	452	357	207	240	356	456	332	318	416	268	281	176	595	788
33.4234	0	734	455	360	210	243	358	463	380	311	423	271	280	178	605	799
33.5462	0	731	454	365	211	249	356	467	406	320	427	272	279	178	610	813
33.6691	0	736	447	358	203	244	357	451	366	316	415	263	273	173	607	812
33.792	0	735	448	357	204	239	355	452	328	316	415	263	274	175	605	810
33.9149	0	731	447	358	205	238	357	455	376	306	415	264	274	176	603	823
34.0378	0	730	448	359	208	238	356	460	406	316	420	265	281	177	596	835
34.1606	0	724	450	359	208	240	362	466	367	319	424	269	283	180	596	862
34.2835	0	713	455	361	212	247	364	472	332	322	427	271	280	182	598	863
34.4064	0	746	455	353	212	268	392	427	384	307	395	278	281	182	596	873
34.5293	0	767	507	376	220	326	354	266	313	329	259	335	274	221	614	881
34.6522	0	787	522	417	220	285	354	243	280	343	247	312	273	210	611	857
34.775	0	772	491	402	209	237	309	404	315	318	402	272	277	190	601	868
34.8979	0	771	469	382	223	264	364	470	355	300	443	274	282	192	594	884
35.0208	0	767	467	380	229	262	361	478	402	313	446	275	285	192	593	884
35.1437	0	767	462	377	226	259	363	477	366	320	436	271	281	187	593	888
35.2666	0	773	458	373	216	247	358	471	326	320	430	265	279	184	593	895
35.3894	0	766	459	370	216	244	361	471	370	309	431	266	282	185	590	898
35.5123	0	766	458	371	216	244	358	471	403	317	432	267	282	186	590	897
35.6352	1	753	462	372	218	244	356	473	367	321	433	270	282	187	593	899
35.7581	0	751	465	374	220	247	358	479	323	323	438	271	283	189	595	905
35.881	0	744	460	374	219	251	368	478	371	310	433	269	282	187	594	904
36.0038	0	731	455	370	214	246	373	470	411	311	430	263	281	184	591	900
36.1267	0	727	457	371	215	245	371	471	371	320	431	267	282	186	593	900
36.2496	0	727	460	368	217	255	376	460	333	319	424	271	283	187	596	911
36.3725	0	756	486	371	214	273	388	371	352	313	362	295	281	203	610	936
36.4954	0	744	496	381	214	268	348	333	342	321	334	300	279	207	620	944
36.6182	0	736	492	382	213	263	326	340	329	319	348	290	282	199	611	918
36.7411	0	751	484	377	205	246	312	351	316	308	362	279	279	193	611	915
36.864	0	745	471	370	213	240	311	426	352	302	413	270	274	189	607	909
36.9869	0	730	461	368	219	248	339	458	392	302	427	268	277	189	602	906
37.1098	0	721	456	368	222	252	353	469	365	314	432	270	281	190	599	910
37.2326	0	747	459	371	218	247	361	481	334	315	435	270	281	190	600	918
37.3555	0	735	452	366	216	246	363	472	368	307	427	263	272	185	604	912
37.4784	0	721	449	361	209	239	361	461	406	308	423	259	275	183	598	910
37.6013	0	715	450	362	210	238	357	462	371	315	420	261	277	184	595	912
37.7242	0	736	453	360	210	238	354	462	328	315	422	262	278	184	596	916
37.847	0	740	454	363	212	239	354	466	364	307	425	263	277	186	599	918
37.9699	0	726	456	366	215	244	360	469	406	309	428	266	279	188	598	916
38.0928	0	726	450	361	209	242	357	458	375	310	421	259	278	184	596	914
38.2157	0	734	449	360	207	237	352	455	326	314	418	259	277	183	595	918
38.3386	0	737	450	359	209	236	356	459	361	302	419	260	277	184	595	918
38.4614	0	726	450	360	209	238	357	461	406	306	422	262	277	185	596	915
38.5843	0	718	454	364	211	239	353	466	373	314	423	264	277	186	598	914
38.7072	0	738	458	365	213	245	354	467	327	318	427	266	278	186	600	919
38.8301	0	737	450	360	207	241	355	456	363	302	420	259	277	183	595	918
38.953	0	724	449	361	209	236	354	458	404	304	420	261	276	184	595	914
39.0758	0	711	450	360	209	237	352	459	372	310	420	261	277	185	595	913
39.1987	0	738	453	360	210	239	350	461	325	315	422	263	277	186	598	918
39.3216	0	737	455	364	213	241	354	467	362	305	427	266	278	188	599	921
39.4445	0	726	454	365	214	244	356	468	405	307	427	265	278	187	598	916
39.5674	0	713	451	359	205	241	351	453	373	309	418	260	276	184	596	914
39.6902	0	738	453	361	209	238	350	458	325	312	421	261	277	185	596	920
39.8131	0	738	452	361	210	238	354	459	361	303	422	262	276	186	597	921
39.936	0	725	455	361	211	241	354	464	406	306	426	265	277	188	598	919
40.0589	0	722	457	364	213	242	353	470	374	314	430	268	278	190	601	918
40.1818	0	742	459	365	215	247	356	469	327	318	428	268	278	190	602	924
40.3046	0	735	453	360	205	242	356	451	363	300	416	263	277	188	597	921
40.4275	0	725	451	361	206	239	355	454	406	304	420	261	275	187	597	918
40.5504	0	713	453	360	209	237	353	459	375	309	421	261	276	187	597	917
40.6733	0	739	457	361	210	238	351	461	327	314	424	264	277	187	599	922
40.7962	0	738	459	364	212	241	356	468	364	305	428	266	277	191	601	921
40.919	0	729	461	365	214	247	359	472	408	307	431	268	277	190	601	921
41.0419	0	714	454	362	206	243	356	456	377	309	423	260	276	187	597	916
41.1648	0	738	454	361	206	237	354	457	330	314	421	261	275	187	597	922
41.2877	0	737	455	361	209	237	357	461	362	302	422	261	276	188	598	918
41.4106	0	723	457	363	210	238	358	465	406	306	427	264	276	190	599	920
41.5334	0	711	460	366	213	240	355	470	377	313	431	268	276	191	601	917
41.6563	0	738	464	368	216	245	356	475	329	319	436	271	278	194	604	924
41.7792	0	729	458	365	212	246	362	467	365	305	428	266	277	191	600	918
41.9021	0	724	456	363	209	241	361	462	407	306	427	264	276	189	599	920
42.025	0	705	456	363	211	240	362	475	374	314	441	266	269	193	628	935
42.1478	0	739	462	365	214	245	365	472	329	318	443	273	268	196	634	954
42.2707	0	733	463	368	215	244	365	474	364	308	445	274	270	197	632	948
42.3936	0	725	466	369	216	246	365	480	409	312	449	275	272	198	633	950
42.5165	0	717	462	370	216	250	363	477	378	316	446	273	271	195	631	946
42.6394	0	738	459	365	209	246	360	466	329	318	440	268	271	193	628	952
42.7622	0	736	460	367	213	244	365	474	364	307	442	270	271	195	629	949
42.8851	0	723	459	368	215	243	366	476	410	310	443	270	270	196	630	949
43.008	0	709	462	369	217	246	366	479	375	320	447	275	271	197	631	946
43.1309	0	732	466	371	218	248	365	486	327	322	450	277	272	198	633	953
43.2538	0	733	465	372	219	251	366	485	365	311	450	277	273	197	632	950
43.3766	0	723	458	365	211	249	358	471	411	304	442	268	272	194	628	940
43.4995	0	726	459	366	212	246	346	473	367	313	441	271	271	195	628	939
43.6224	0	739	460	366	215	243	360	475	303	306	441	271	273	195	628	950
43.7453	0	730	461	367	216	245	387	479	371	304	442	273	273	195	631	950
43.8682	0	717	464	369	217	248	399	481	418	318	444	276	275	198	632	945
43.991	0	716	469	373	220	250	380	480	383	326	443	278	275	197	631	936
44.1139	0	737	462	367	210	251	374	464	327	321	431	273	274	196	627	939
44.2368	0	729	466	368	208	246	378	460	367	308	434	272	274	195	626	932
44.3597	0	718	466	369	213	243	370	467	410	315	439	272	273	194	626	927
44.4826	0	714	464	370	213	242	374	470	376	321	442	273	273	195	626	924
44.6054	0	724	468	371	216	247	375	478	334	325	444	276	275	197	625	928
44.7283	0	719	469	373	219	251	376	483	372	313	450	279	275	197	627	931
44.8512	0	718	465	373	217	250	368	478	408	317	445	273	274	195	625	923
44.9741	0	634	466	368	212	246	369	471	374	322	444	271	273	192	623	847
45.097	0	681	484	363	217	246	356	478	332	319	450	272	267	187	637	805
45.2198	0	732	497	368	217	246	343	479	358	309	453	276	261	189	647	839
45.3427	0	718	490	376	218	250	354	485	402	313	456	279	269	192	638	830
45.4656	0	706	490	375	221	251	355	489	374	319	458	281	269	194	639	839
45.5885	0	750	498	371	222	254	352	486	333	320	457	277	267	190	640	853
45.7114	0	733	500	365	215	251	344	477	357	308	453	273	268	189	634	849
45.8342	0	720	492	377	218	249	354	482	400	310	454	277	273	192	627	835
45.9571	0	718	489	372	219	250	355	479	369	320	451	279	273	192	628	836
46.08	0	738	490	377	221	251	351	482	328	322	453	281	273	195	628	849
46.2029	0	714	484	377	222	255	357	491	365	314	459	283	275	198	629	864
46.3258	0	715	479	375	220	259	364	485	409	313	455	280	275	196	626	867
46.4486	0	694	474	371	215	252	362	475	373	318	450	274	274	194	624	880
46.5715	0	719	474	372	218	251	358	478	331	321	450	274	273	195	624	889
46.6944	0	723	474	372	219	250	363	482	369	310	451	277	273	197	625	891
46.8173	0	712	475	372	220	251	365	484	410	314	454	279	274	198	627	887
46.9402	0	704	478	376	224	256	365	489	375	322	458	282	274	199	629	884
47.063	0	720	472	373	219	255	364	480	332	321	451	275	273	197	626	892
47.1859	0	721	471	369	215	252	365	474	370	309	450	273	273	195	624	895
47.3088	0	712	470	371	220	250	365	480	411	311	450	276	272	198	626	899
47.4317	0	708	473	372	220	250	362	482	376	316	452	277	273	198	626	899
47.5546	0	722	476	372	222	252	360	485	332	322	456	279	274	200	628	903
47.6774	0	721	476	375	224	255	365	490	371	312	459	282	274	200	629	904
47.8003	0	712	470	371	219	255	367	481	410	311	453	275	274	197	626	901
47.9232	0	710	470	370	218	252	363	478	376	314	451	275	272	198	626	901
48.0461	0	724	470	371	216	253	361	475	331	320	449	276	273	198	626	902
48.169	0	721	471	370	221	251	363	480	370	308	451	276	272	199	627	906
48.2918	0	713	471	374	222	253	359	484	405	317	454	279	272	200	628	908
48.4147	0	716	475	374	224	256	362	484	375	318	455	281	274	200	628	911
48.5376	0	722	468	369	216	254	359	471	330	318	449	273	272	197	626	907
48.6605	0	719	468	368	215	253	360	471	370	307	449	275	272	199	625	909
48.7834	0	710	467	369	220	249	356	475	404	312	449	275	272	198	626	908
48.9062	0	711	469	370	220	249	359	478	370	316	451	276	272	200	628	907
49.0291	0	728	473	371	221	251	357	481	329	320	454	278	272	200	629	911
49.152	0	717	473	374	224	256	363	483	371	309	455	280	273	200	629	914
49.2749	0	705	465	368	215	252	358	469	404	312	446	273	271	198	625	909
49.3978	0	704	465	366	214	250	357	467	371	310	445	272	271	198	624	909
49.5206	0	719	465	366	214	250	356	467	328	314	444	272	270	199	626	911
49.6435	0	712	466	367	218	246	358	474	367	303	446	273	270	199	626	915
49.7664	0	703	466	370	221	247	355	476	402	312	450	275	271	201	627	913
49.8893	0	711	468	371	222	252	358	478	370	313	450	276	271	200	628	912
50.0122	0	717	461	366	213	250	355	463	326	313	438	273	269	201	624	912
50.135	0	713	462	362	213	248	357	461	365	300	441	269	269	199	624	915
50.2579	0	703	461	364	214	245	351	464	399	308	441	269	268	199	624	911
50.3808	0	709	463	365	217	244	352	468	366	308	442	270	267	198	625	912
50.5037	0	725	467	366	218	246	350	473	324	313	444	273	269	199	626	913
50.6266	0	715	467	367	220	248	355	477	363	305	448	275	269	201	628	914
50.7494	0	705	464	368	217	252	353	471	400	310	444	274	269	201	627	912
50.8723	0	705	462	364	213	247	352	462	368	308	438	271	269	201	624	911
50.9952	0	717	462	364	212	246	350	463	322	311	440	269	268	199	624	913
51.1181	0	711	463	363	217	243	354	468	362	300	441	270	268	199	625	914
51.241	0	703	465	367	218	243	349	471	398	309	444	272	268	200	626	912
51.3638	0	698	467	368	219	245	354	475	366	312	446	274	270	202	628	914
51.4867	0	716	470	368	222	250	353	477	324	315	448	276	269	202	628	916
51.6096	0	708	464	364	215	245	345	471	356	303	451	273	269	206	627	911
51.7325	0	697	463	367	218	249	375	487	403	305	499	295	263	219	639	914
51.8554	0	702	463	367	220	250	376	483	365	314	481	296	264	218	639	922
51.9782	0	714	464	366	220	251	367	483	320	318	474	293	264	216	639	934
52.1011	0	721	466	369	222	252	370	486	360	308	474	294	264	217	641	936
52.224	0	706	466	371	224	253	367	491	400	317	476	295	266	216	641	933
52.3469	0	694	461	365	216	256	368	478	370	312	466	293	264	218	639	932
52.4698	0	716	460	364	214	250	364	475	319	316	462	290	264	216	639	938
52.5926	0	716	461	363	215	250	367	476	359	304	462	290	264	217	638	935
52.7155	0	706	461	365	219	247	363	480	400	312	463	292	263	217	638	936
52.8384	0	688	464	365	221	249	367	484	366	317	467	293	264	217	640	934
52.9613	0	719	467	367	223	251	363	489	319	321	470	293	265	216	642	942
53.0842	0	717	462	369	222	256	369	486	360	308	467	293	266	216	640	937
53.207	0	705	458	363	215	250	363	474	400	311	460	288	263	215	639	937
53.3299	0	698	460	362	214	249	360	474	366	315	459	289	262	215	638	935
53.4528	0	724	461	362	217	246	361	476	318	317	458	289	263	215	638	941
53.5757	0	716	462	363	220	247	364	480	356	305	460	290	263	217	638	937
53.6986	0	709	463	366	221	249	366	485	404	309	465	290	265	215	638	939
53.8214	0	700	466	368	223	250	364	489	371	317	468	292	264	215	639	938
53.9443	0	722	462	366	218	254	361	478	318	318	459	291	264	216	638	945
54.0672	0	712	461	361	213	248	364	473	354	304	456	287	263	214	636	939
54.1901	0	714	462	363	214	249	365	475	402	307	457	287	263	215	636	940
54.313	0	697	463	363	216	248	359	477	368	316	456	289	263	215	637	935
54.4358	0	722	466	364	220	247	358	482	318	320	459	290	264	214	638	945
54.5587	0	716	467	367	222	250	365	486	354	309	465	290	264	215	639	940
54.6816	0	713	469	371	225	253	366	490	404	311	467	292	266	214	639	943
54.8045	0	702	465	364	215	254	359	476	370	318	456	288	264	215	637	937
54.9274	0	721	465	364	215	251	358	475	321	320	455	288	264	214	636	945
55.0502	0	715	466	364	217	248	364	477	353	306	456	288	265	214	636	941
55.1731	0	716	467	366	220	246	364	482	403	309	457	290	264	215	637	941
55.296	0	704	469	367	221	249	357	485	371	320	462	289	265	214	638	938
55.4189	0	725	473	369	224	251	360	488	321	324	465	291	266	215	639	947
55.5418	0	722	468	369	221	254	366	483	354	310	460	289	265	213	639	942
55.6646	0	711	465	364	216	251	365	474	403	308	456	287	264	214	636	941
55.7875	0	708	469	365	216	250	360	475	373	318	455	288	264	214	636	935
55.9104	0	725	468	366	219	247	361	477	321	320	455	288	265	214	635	946
56.0333	0	724	470	367	223	248	364	483	351	310	459	289	265	214	636	941
56.1562	0	715	473	369	223	250	365	488	403	311	463	290	266	215	637	942
56.279	0	708	473	370	225	254	362	490	375	322	465	292	267	214	639	938
56.4019	0	728	469	367	218	255	363	475	322	321	455	289	265	214	635	946
56.5248	0	726	469	364	215	251	365	473	351	307	453	287	265	214	634	939
56.6477	0	710	468	365	216	250	366	473	401	307	454	286	265	214	634	940
56.7706	0	708	470	366	221	247	358	479	373	318	455	288	265	215	634	936
56.8934	0	733	472	366	221	250	362	482	322	323	458	289	266	215	635	943
57.0163	0	722	474	369	222	250	366	485	349	311	462	291	267	214	637	942
57.1392	0	700	472	370	222	256	368	482	404	309	460	291	265	213	636	941
57.2621	0	706	467	365	215	251	363	472	376	317	453	286	265	213	633	935
57.385	0	734	469	366	215	251	362	472	323	320	453	288	266	213	632	941
57.5078	0	720	469	365	215	250	365	472	347	307	453	287	265	214	633	938
57.6307	0	699	471	367	221	248	368	480	402	308	457	289	266	215	633	937
57.7536	0	708	473	368	222	250	361	483	375	320	461	289	266	214	634	936
57.8765	0	734	476	370	224	253	367	486	324	326	463	291	267	214	635	941
57.9994	0	721	469	368	218	255	369	476	349	308	455	289	266	215	633	936
58.1222	0	702	469	366	216	252	369	473	402	306	455	287	265	215	632	936
58.2451	0	702	470	367	220	247	363	477	376	318	455	288	265	215	632	933
58.368	0	733	471	368	218	250	365	476	323	322	455	290	265	216	631	938
58.4909	0	723	474	368	221	249	367	481	348	309	456	292	266	217	633	937
58.6138	0	705	475	370	223	253	369	485	404	309	464	291	267	215	633	935
58.7366	0	704	473	368	221	254	364	479	377	319	457	290	266	215	632	933
58.8595	0	735	470	367	214	251	365	470	324	319	454	288	265	215	630	937
58.9824	0	724	471	366	216	252	366	472	347	307	454	288	265	215	630	935
59.1053	0	708	470	367	220	247	370	477	401	306	455	289	266	216	630	934
59.2282	0	699	473	368	220	251	362	478	376	318	459	290	266	216	632	933
59.351	0	736	477	370	224	251	366	484	325	323	461	293	267	218	632	939
59.4739	0	727	476	370	223	257	371	483	349	310	461	292	267	216	633	935
59.5968	0	704	471	366	215	253	369	472	402	305	454	286	264	214	629	928
59.7197	0	705	469	366	215	251	361	470	377	317	453	287	265	215	629	931
59.8426	0	735	469	367	217	247	366	471	323	319	453	287	265	214	628	936
59.9654	0	724	472	366	219	248	366	476	346	306	454	288	266	215	628	933
60.0883	0	709	474	370	221	250	368	481	402	307	458	292	267	218	630	929
60.2112	0	705	476	370	223	253	364	483	376	319	463	291	267	215	631	932
60.3341	0	736	471	368	215	253	366	471	323	319	453	287	266	215	629	935
60.457	0	724	471	365	214	249	367	468	346	306	452	285	265	214	626	931
60.5798	0	708	470	365	213	251	366	467	401	304	452	287	266	214	627	927
60.7027	0	705	476	365	216	257	363	457	375	315	446	290	266	215	627	926
60.8256	0	738	484	368	214	253	350	442	326	316	437	294	266	217	629	931
60.9485	0	730	484	370	222	256	352	446	349	306	440	295	268	219	629	930
61.0714	0	706	484	372	223	261	353	451	398	306	443	294	268	217	630	926
61.1942	0	706	478	368	214	250	347	447	376	313	439	289	266	215	627	928
61.3171	0	739	479	368	215	249	347	449	327	313	439	288	266	214	626	933
61.44	0	726	479	368	218	247	349	455	349	303	441	287	267	214	625	929
61.5629	0	708	478	368	219	248	351	459	399	302	443	288	267	214	627	929
61.6858	11	713	481	370	220	250	345	469	377	314	449	292	267	217	627	929
61.8086	0	740	485	371	222	254	350	473	328	319	452	294	267	218	628	935
61.9315	0	728	479	370	218	255	355	466	351	303	447	287	267	214	626	930
62.0544	0	704	477	367	213	250	354	460	401	302	446	286	266	213	624	930
62.1773	0	712	478	368	216	250	350	464	375	313	445	286	266	214	624	927
62.3002	0	739	477	369	218	247	354	467	324	317	447	287	267	214	625	932
62.423	0	728	479	370	220	248	359	472	348	306	450	290	267	216	625	931
62.5459	0	708	481	372	222	251	362	477	401	306	455	293	268	218	626	930
62.6688	0	715	481	372	224	253	360	479	375	316	458	291	268	216	627	927
62.7917	0	739	476	368	215	252	362	464	323	316	447	286	266	215	625	932
62.9146	0	729	477	365	216	249	364	464	348	305	447	285	266	213	623	930
63.0374	0	718	477	368	216	248	365	467	401	303	447	285	266	213	624	930
63.1603	0	713	478	368	219	247	359	471	374	316	449	287	266	215	624	926
63.2832	0	740	481	369	220	247	362	474	323	320	451	291	267	217	626	933
63.4061	0	732	483	371	223	250	364	479	349	309	455	294	268	219	627	931
63.529	0	709	481	373	224	254	367	479	403	306	457	291	269	215	627	930
63.6518	0	715	477	369	215	251	361	466	374	315	448	286	267	214	624	924
63.7747	0	735	477	368	215	251	361	467	322	318	449	286	267	214	624	932
63.8976	0	727	477	367	220	246	365	472	349	306	449	286	267	215	624	928
64.0205	0	719	479	370	221	248	364	475	401	306	452	290	267	216	625	930
64.1434	0	711	481	371	222	250	360	478	374	319	457	291	267	217	626	926
64.2662	0	743	484	371	224	253	365	482	324	324	459	294	268	218	627	933
64.3891	0	732	481	373	223	257	368	479	353	308	458	291	268	216	627	930
64.512	0	707	476	368	217	253	368	471	403	305	452	288	268	216	626	929
64.6349	0	715	480	368	219	251	362	475	375	316	453	289	267	216	626	926
64.7578	0	735	479	370	219	252	365	474	325	320	452	290	267	216	625	933
64.8806	0	732	481	370	222	250	368	479	352	309	456	292	268	219	626	928
65.0035	0	721	483	372	224	253	370	483	403	310	459	295	269	220	627	930
65.1264	0	717	483	373	227	256	365	487	375	321	465	294	269	216	629	926
65.2493	0	736	479	371	219	256	368	474	324	321	455	291	268	217	627	933
65.3722	0	731	479	368	218	253	369	473	352	308	454	289	267	217	626	928
65.495	0	721	479	370	218	255	369	474	404	306	456	289	267	216	627	929
65.6179	0	716	480	370	223	251	364	480	374	318	457	292	268	218	626	925
65.7408	0	740	483	372	224	252	367	482	323	323	458	295	268	220	628	932
65.8637	0	736	484	373	225	254	370	487	354	312	462	296	269	221	630	928
65.9866	0	723	482	373	224	260	374	484	406	311	462	293	268	217	628	928
66.1094	0	717	477	369	218	253	368	473	375	318	455	289	268	217	626	924
66.2323	0	738	478	370	217	254	368	472	323	320	455	289	267	217	626	932
66.3552	0	730	479	368	218	253	370	473	355	306	455	290	267	217	626	926
66.4781	0	723	480	370	223	249	371	479	404	308	458	291	267	218	627	927
66.601	0	716	483	372	225	253	366	483	374	320	461	294	268	219	628	924
66.7238	0	739	485	373	227	256	368	487	323	324	463	295	269	219	630	933
66.8467	0	728	479	370	222	256	373	477	355	306	456	291	268	217	626	926
66.9696	0	721	477	368	217	253	371	471	404	308	454	288	267	216	625	926
67.0925	0	716	479	368	217	253	365	472	374	317	455	289	266	218	625	923
67.2154	0	737	479	368	222	249	367	477	322	319	455	291	268	217	626	930
67.3382	0	727	481	370	223	250	370	480	353	309	458	294	268	220	627	924
67.4611	0	727	482	373	225	253	371	485	404	310	460	296	269	221	628	927
67.584	0	717	483	373	226	258	368	487	375	321	462	296	269	220	629	923
67.7069	0	736	479	370	219	257	369	472	323	320	456	290	268	218	627	929
67.8298	0	730	479	367	218	254	372	472	354	306	455	290	267	218	627	924
67.9526	0	721	478	369	220	253	371	476	404	307	456	290	267	217	628	925
68.0755	0	716	480	369	222	251	365	478	373	318	457	292	267	219	627	922
68.1984	0	739	483	371	224	251	367	482	323	322	459	294	268	220	629	929
68.3213	0	736	484	372	226	254	370	486	353	312	461	296	268	221	630	924
68.4442	0	722	481	372	223	259	375	480	404	309	459	293	268	220	628	925
68.567	0	718	479	368	218	253	366	471	374	317	456	290	268	217	627	922
68.6899	0	739	479	369	218	254	368	473	323	319	457	290	266	218	627	930
68.8128	0	735	480	368	223	250	371	477	353	308	457	290	266	220	629	925
68.9357	0	725	481	371	223	252	370	480	403	309	459	293	267	221	630	927
69.0586	0	717	483	370	226	252	365	485	373	321	462	295	268	223	631	923
69.1814	0	743	487	373	228	258	370	487	324	325	463	298	269	221	631	930
69.3043	0	733	479	369	221	258	372	473	354	305	457	291	267	219	628	924
69.4272	0	724	478	367	218	253	370	468	405	305	456	290	266	220	628	925
69.5501	0	721	480	367	217	255	361	467	375	317	454	290	267	219	627	922
69.673	0	742	480	369	221	252	362	470	324	320	454	290	267	220	628	929
69.7958	0	738	484	369	223	252	364	475	355	306	456	294	267	221	629	925
69.9187	0	727	484	371	224	253	364	479	403	309	459	295	268	222	631	927
70.0416	0	720	484	371	225	259	362	476	376	319	458	294	268	221	631	923
70.1645	0	743	478	368	218	253	362	465	323	318	451	289	267	217	628	929
70.2874	0	737	480	366	217	253	366	465	350	306	452	288	266	219	628	925
70.4102	0	724	479	367	221	250	365	469	402	304	453	288	266	218	628	926
70.5331	0	717	481	368	222	248	360	473	374	316	455	291	267	220	629	921
70.656	0	749	484	370	224	250	363	477	322	320	457	294	267	221	629	929
70.7789	0	738	485	371	226	253	368	482	350	309	460	295	268	222	631	926
70.9018	0	715	481	371	223	258	369	476	402	305	458	293	268	220	630	921
71.0246	0	716	478	367	218	253	363	468	374	317	454	290	266	218	628	919
71.1475	0	748	478	368	219	253	366	468	323	318	455	289	266	218	628	926
71.2704	0	738	480	366	220	251	366	470	345	305	455	289	265	218	630	924
71.3933	0	718	480	368	224	249	368	477	400	304	458	291	266	220	630	920
71.5162	0	712	484	368	226	252	362	481	376	317	459	294	266	222	631	923
71.639	0	752	484	371	227	256	366	483	324	321	460	295	267	221	631	927
71.7619	0	738	479	366	220	255	367	470	343	305	454	289	266	219	629	923
71.8848	0	708	479	365	219	252	368	470	398	303	455	288	265	219	629	920
72.0077	0	713	478	367	220	250	362	472	377	313	454	289	266	219	629	919
72.1306	0	749	482	367	223	249	363	475	321	318	455	290	266	221	630	926
72.2534	0	745	484	368	225	250	365	479	341	307	458	292	266	221	631	927
72.3763	0	715	484	371	226	253	367	484	398	307	462	295	266	222	632	921
72.4992	0	717	483	369	226	258	365	478	379	315	459	292	267	220	631	918
72.6221	0	750	477	366	219	252	364	468	322	316	452	287	265	219	628	926
72.745	0	744	479	366	218	252	367	468	337	303	453	287	264	220	629	925
72.8678	0	720	478	365	218	250	366	468	393	301	453	287	265	219	628	921
72.9907	0	713	481	366	224	248	361	474	379	313	455	290	265	220	629	916
73.1136	0	752	483	368	225	249	362	477	322	318	456	291	265	221	631	926
73.2365	0	746	483	369	227	254	368	479	336	308	458	293	266	221	632	924
73.3594	0	727	478	365	221	251	368	469	391	299	453	288	264	218	630	920
73.4822	0	714	477	365	217	249	360	466	380	312	452	286	263	217	630	916
73.6051	0	749	478	365	220	248	360	468	322	316	450	286	263	219	629	922
73.728	0	744	480	364	223	247	364	472	332	304	453	288	264	219	630	924
73.8509	0	720	482	367	224	248	365	475	389	301	456	290	265	222	631	920
73.9738	0	716	482	366	226	251	361	480	381	317	458	294	265	223	632	913
74.0966	0	752	482	369	224	256	362	476	324	320	457	291	265	221	631	921
74.2195	0	743	478	364	219	251	365	466	331	304	451	286	264	219	630	923
74.3424	0	723	478	363	219	251	365	467	386	301	452	286	263	219	630	920
74.4653	0	721	478	364	220	248	360	468	381	313	452	286	264	219	629	914
74.5882	0	752	481	366	223	247	358	472	323	318	453	289	264	220	630	921
74.711	0	733	481	365	224	249	363	475	329	307	455	291	265	222	632	923
74.8339	0	728	482	369	226	252	366	478	385	305	457	291	265	222	633	920
74.9568	0	717	478	364	219	252	360	466	383	312	450	287	264	220	631	913
75.0797	0	754	478	365	218	249	358	463	323	316	450	286	263	219	631	920
75.2026	0	739	480	363	219	250	360	464	326	304	449	286	263	219	631	924
75.3254	0	728	480	364	223	247	362	470	382	301	452	287	264	220	630	921
75.4483	0	718	482	366	224	248	357	472	383	315	454	290	264	223	632	921
75.5712	0	757	485	368	226	250	357	477	324	320	456	293	265	224	634	921
75.6941	0	728	482	368	223	254	360	470	323	310	453	290	265	220	632	925
75.817	0	726	478	362	217	250	358	460	384	297	448	286	263	219	631	919
75.9398	0	721	479	363	218	250	352	457	384	311	447	286	263	219	630	920
76.0627	0	755	479	363	219	247	351	460	325	315	445	286	263	219	631	920
76.1856	0	727	482	363	222	246	351	463	319	308	448	286	263	221	631	925
76.3085	0	732	484	365	223	247	356	466	380	301	451	289	263	222	632	921
76.4314	0	726	485	366	225	251	353	472	383	316	453	292	263	223	632	919
76.5542	0	751	481	364	219	252	352	460	327	316	447	286	263	219	632	919
76.6771	0	733	479	363	216	248	351	456	319	306	444	284	262	219	630	923
76.8	0	731	479	362	217	246	351	456	378	296	445	284	262	219	631	920
76.9229	0	724	480	363	220	244	350	463	383	310	447	285	261	220	630	920
77.0458	0	748	483	364	222	246	354	466	331	312	449	288	262	222	631	920
77.1686	0	732	483	364	224	248	350	470	319	310	451	290	264	223	633	924
77.2915	0	735	486	367	226	249	357	473	376	304	455	292	264	223	632	923
77.4144	0	724	479	363	220	251	354	462	384	311	449	287	262	219	631	920
77.5373	0	749	480	363	220	246	356	461	331	311	448	286	262	220	631	921
77.6602	0	733	479	363	223	244	353	464	319	307	448	285	262	219	631	925
77.783	0	728	480	363	223	246	355	466	374	299	449	285	262	220	631	922
77.9059	0	723	482	365	223	246	354	470	384	314	452	289	262	222	632	921
78.0288	0	752	484	367	225	248	357	473	334	315	454	291	263	223	634	921
78.1517	0	733	481	365	221	252	355	467	316	311	450	289	262	221	633	925
78.2746	0	729	480	362	218	249	356	460	373	299	448	286	262	221	631	923
78.3974	0	726	480	363	223	245	355	466	386	312	449	285	262	221	632	921
78.5203	0	748	482	363	220	247	358	465	335	314	450	287	262	222	633	921
78.6432	0	733	482	364	224	247	355	471	315	313	453	289	263	223	633	926
78.7661	0	729	485	367	225	248	357	474	373	304	456	292	263	224	635	923
78.889	0	724	482	367	227	252	357	475	389	316	456	292	263	223	634	922
79.0118	0	750	479	363	218	251	361	461	337	313	448	286	261	220	631	920
79.1347	0	732	479	363	218	249	352	460	313	309	449	287	262	221	632	924
79.2576	0	730	480	362	220	245	357	463	370	301	449	286	262	220	632	921
79.3805	0	724	481	364	223	246	353	467	386	313	452	288	262	222	633	921
79.5034	0	739	484	366	224	246	356	472	339	315	453	291	263	224	634	920
79.6262	0	733	484	367	227	249	356	474	314	316	455	292	264	224	634	925
79.7491	0	729	480	365	222	251	357	466	369	302	449	288	261	222	631	920
79.872	0	723	478	363	217	249	356	460	387	311	447	285	262	220	632	918
79.9949	0	740	479	363	220	245	358	461	338	311	447	286	261	221	631	917
80.1178	0	729	480	362	219	246	353	461	310	311	448	286	261	221	632	919
80.2406	0	725	482	364	224	245	356	468	367	301	451	288	262	223	633	920
80.3635	0	724	483	367	224	246	355	473	389	314	454	292	263	225	635	918
80.4864	0	735	483	367	226	251	361	474	342	316	455	292	262	223	635	916
80.6093	0	733	479	364	219	251	357	462	311	310	447	286	261	221	632	917
80.7322	0	723	479	363	218	248	358	460	367	302	449	286	261	221	633	918
80.855	0	724	477	363	222	244	355	466	389	310	448	286	261	222	632	916
80.9779	0	733	479	363	222	244	357	467	342	313	450	289	261	222	633	915
81.1008	0	738	481	364	222	248	355	469	312	313	452	290	262	223	634	919
81.2237	0	729	483	366	227	249	359	474	368	304	455	292	262	223	634	920
81.3466	0	730	479	364	220	252	356	464	390	311	451	287	261	221	634	915
81.4694	0	730	478	363	217	249	359	459	343	311	447	287	261	221	633	915
81.5923	0	728	479	364	223	245	355	465	312	311	448	287	262	221	633	916
81.7152	0	726	481	363	222	244	356	466	365	301	450	287	261	222	633	917
81.8381	0	732	481	366	223	247	356	472	390	313	453	289	262	224	634	915
81.961	0	730	483	366	226	248	358	474	344	315	455	293	262	225	635	917
82.0838	0	733	484	369	227	251	360	474	313	315	456	293	263	224	636	917
82.2067	0	727	480	362	219	251	356	458	364	301	446	289	260	223	630	918
82.3296	0	722	480	362	218	247	353	456	388	310	445	288	262	222	633	914
82.4525	0	732	480	363	219	248	354	455	345	312	445	286	262	222	633	920
82.5754	0	731	481	365	222	245	352	461	311	309	446	288	262	223	632	917
82.6982	0	729	484	364	224	247	353	465	365	302	449	291	263	224	634	918
82.8211	0	728	484	368	225	248	352	470	392	314	453	294	264	225	635	915
82.944	0	729	482	366	223	251	357	462	346	312	448	290	264	222	634	917
83.0669	0	738	480	363	217	248	355	455	310	307	445	287	261	222	631	918
83.1898	0	727	480	362	219	246	354	458	364	299	445	288	262	221	632	918
83.3126	0	724	480	364	223	243	354	462	390	309	446	287	263	222	632	914
83.4355	0	729	482	366	224	247	357	466	344	312	449	290	262	223	633	919
83.5584	0	727	484	367	225	248	356	470	313	313	453	292	264	224	634	916
83.6813	0	729	486	368	227	252	360	473	364	305	454	293	264	224	635	917
83.8042	0	722	480	365	220	251	358	461	389	311	449	288	263	222	632	913
83.927	0	731	479	365	221	247	360	462	345	312	448	289	262	222	632	918
84.0499	0	737	481	365	221	246	358	462	309	310	448	288	262	222	632	914
84.1728	0	729	482	365	224	245	358	467	363	302	450	288	262	224	633	918
84.2957	0	724	483	367	225	246	357	471	391	313	453	292	264	224	633	914
84.4186	0	732	485	368	226	251	362	474	345	315	455	294	264	224	635	917
84.5414	0	738	480	366	223	251	360	465	310	311	449	289	260	221	630	917
84.6643	0	727	479	364	218	249	358	461	362	299	448	287	262	222	632	918
84.7872	0	723	480	364	221	248	358	464	389	310	449	288	262	222	632	913
84.9101	0	731	481	365	223	244	359	466	345	312	449	289	262	223	632	919
85.033	0	736	482	366	225	246	357	469	311	314	451	291	263	224	633	916
85.1558	0	730	485	368	226	249	360	474	364	305	454	293	264	225	634	918
85.2787	0	724	482	368	225	254	360	469	391	313	452	291	262	224	632	913
85.4016	0	731	478	364	219	248	359	459	345	312	446	286	258	222	628	916
85.5245	0	737	478	364	218	248	358	458	308	309	446	286	262	222	632	914
85.6474	0	722	479	363	223	244	358	462	361	300	446	287	261	223	633	917
85.7702	0	727	480	365	224	244	357	467	390	311	449	289	261	223	635	928
85.8931	0	729	483	367	224	246	359	469	344	314	451	291	260	228	639	945
86.016	0	725	483	368	226	251	358	471	309	314	451	290	260	230	643	993
86.1389	0	733	479	363	218	249	359	457	361	299	444	286	254	230	635	1015
86.2618	0	724	478	362	218	247	358	457	389	310	444	285	254	230	634	1020
86.3846	0	727	477	363	220	245	358	458	344	310	444	285	254	230	633	1025
86.5075	0	737	480	363	223	244	357	463	306	309	445	287	256	230	633	1028
86.6304	0	734	483	364	224	246	358	467	361	301	448	288	256	232	634	1028
86.7533	0	728	482	367	225	247	357	470	390	313	450	292	257	233	635	1019
86.8762	0	731	482	365	223	251	361	463	345	313	446	289	257	231	633	1022
86.999	0	736	479	363	218	247	355	454	305	310	442	287	256	230	631	1020
87.1219	0	725	479	363	217	247	357	456	358	299	443	286	256	230	631	1023
87.2448	0	725	479	363	222	244	356	460	389	309	444	285	256	229	631	1017
87.3677	0	731	482	364	223	244	358	463	344	312	445	288	258	230	632	1018
87.4906	0	739	482	365	225	246	357	465	306	312	448	291	260	231	634	1019
87.6134	0	728	481	366	223	252	358	460	359	301	445	290	260	230	634	1020
87.7363	0	725	478	362	217	247	355	451	389	308	439	285	257	228	630	1014
87.8592	0	734	479	363	219	245	355	454	345	310	439	286	257	229	630	1017
87.9821	0	737	479	362	221	243	354	456	305	308	440	285	257	228	630	1016
88.105	0	727	481	364	222	244	357	460	357	300	442	287	257	229	631	1015
88.2278	0	729	482	367	224	245	355	464	388	312	446	290	260	231	633	1011
88.3507	0	736	483	366	229	253	359	461	345	313	446	290	260	229	633	1013
88.4736	0	737	479	363	217	248	356	452	304	309	438	286	256	227	629	1013
88.5965	0	728	478	363	217	246	356	451	356	296	437	284	256	228	629	1016
88.7194	0	725	478	361	219	243	356	453	387	307	438	283	256	227	629	1010
88.8422	0	730	479	362	221	242	357	456	343	310	439	286	257	227	629	1013
88.9651	0	737	481	363	222	244	355	460	304	310	441	288	257	228	630	1014
89.088	0	732	485	365	227	249	356	461	357	302	444	290	261	230	634	1015
89.2109	0	725	479	364	221	249	357	457	388	310	440	286	256	228	630	1010
89.3338	0	726	477	360	216	246	357	449	343	309	436	283	255	227	629	1013
89.4566	0	738	477	361	218	243	354	452	302	308	436	284	256	227	628	1013
89.5795	0	727	479	361	221	241	356	456	354	297	438	284	256	227	628	1014
89.7024	0	725	479	363	222	242	356	459	387	309	441	286	256	228	629	1009
89.8253	0	734	482	364	223	244	356	463	342	314	444	288	261	229	634	1010
89.9482	0	739	483	367	228	251	357	461	303	313	445	289	259	229	632	1013
90.071	0	727	479	362	218	248	357	452	354	296	438	284	257	228	628	1014
90.1939	0	725	478	361	219	243	354	455	387	309	438	284	255	227	629	1009
90.3168	0	729	478	362	220	241	357	457	343	311	439	284	255	227	631	1011
90.4397	0	737	479	363	221	243	355	459	300	312	440	285	257	229	633	1012
90.5626	0	723	482	364	222	243	358	463	354	301	444	288	258	231	634	1018
90.6854	0	726	482	367	225	247	358	465	389	313	446	290	257	229	632	1013
90.8083	0	727	478	362	218	248	359	454	344	310	439	285	255	229	630	1018
90.9312	0	734	478	361	219	243	355	455	301	310	438	285	255	228	631	1020
91.0541	0	731	478	362	221	242	357	458	352	299	439	284	255	229	631	1022
91.177	0	724	480	363	222	243	354	460	388	311	441	286	256	230	630	1018
91.2998	0	729	481	364	223	244	357	466	344	314	444	288	256	231	632	1017
91.4227	0	739	482	367	225	248	358	467	302	315	446	290	257	231	632	1019
91.5456	0	733	479	362	218	248	360	454	352	299	438	284	255	229	629	1022
91.6685	0	726	477	361	216	245	355	452	387	309	438	283	254	228	630	1016
91.7914	0	731	477	361	217	244	357	454	342	310	437	284	254	228	630	1017
91.9142	0	740	478	361	220	241	355	457	299	310	438	284	256	231	633	1012
92.0371	0	734	480	363	221	243	358	461	352	299	443	286	254	232	634	1020
92.16	0	732	482	366	224	246	358	466	389	312	446	288	257	231	636	1014
92.2829	0	730	477	362	216	247	360	452	345	310	438	283	254	230	631	1015
92.4058	0	742	476	360	215	245	354	449	300	309	436	281	253	228	629	1014
92.5286	0	732	476	360	217	242	357	452	350	297	437	282	253	228	630	1019
92.6515	0	732	476	360	218	240	354	456	387	308	438	282	253	229	631	1013
92.7744	0	727	480	362	220	243	358	460	345	312	441	284	255	230	631	1012
92.8973	0	738	481	363	221	243	356	463	300	313	445	288	256	230	632	1014
93.0202	0	733	479	363	219	248	360	456	350	299	441	285	256	229	631	1019
93.143	0	727	476	359	215	243	353	448	388	307	438	281	254	227	628	1012
93.2659	0	727	476	360	216	241	357	451	343	310	437	281	253	228	628	1013
93.3888	0	736	477	361	218	239	353	454	299	308	437	282	254	227	628	1013
93.5117	0	731	480	361	220	241	356	458	348	300	439	285	255	228	629	1019
93.6346	0	719	480	363	220	242	354	462	387	310	443	286	256	229	630	1012
93.7574	0	728	480	363	221	246	359	459	345	312	440	285	256	228	630	1013
93.8803	0	741	476	360	214	243	353	448	299	309	436	282	254	227	627	1012
94.0032	0	732	476	360	218	246	356	448	347	297	436	282	254	227	628	1020
94.1261	0	719	477	360	218	240	353	454	386	308	436	282	255	226	628	1013
94.249	0	726	479	362	219	241	357	458	345	311	439	284	256	228	628	1014
94.3718	0	746	480	364	220	242	354	462	299	314	442	287	259	229	634	1012
94.4947	0	735	480	365	219	248	360	459	348	301	442	286	258	228	631	1018
94.6176	0	718	475	360	212	245	355	449	387	307	435	281	254	226	628	1014
94.7405	0	725	475	360	214	241	357	451	345	311	435	281	254	226	627	1018
94.8634	0	741	474	360	217	239	354	452	298	309	435	281	254	226	627	1013
94.9862	0	735	477	360	218	239	356	455	345	299	438	282	255	227	627	1019
95.1091	0	724	479	363	218	241	355	461	388	310	440	285	256	229	630	1012
95.232	0	727	480	364	221	245	361	463	348	314	442	286	258	228	631	1017
95.3549	0	738	475	360	213	246	355	449	299	310	434	280	255	225	626	1012
95.4778	0	732	474	358	211	241	358	447	344	297	433	278	254	225	626	1019
95.6006	0	726	474	360	215	238	353	452	388	306	435	279	254	225	625	1014
95.7235	0	724	476	360	216	239	353	454	344	314	436	282	254	227	626	1016
95.8464	0	738	477	361	218	241	353	460	298	313	439	284	257	227	630	1018
95.9693	0	738	479	363	224	247	360	461	344	303	443	287	261	229	631	1019
96.0922	0	726	477	363	218	246	356	458	390	308	440	283	255	226	627	1016
96.215	0	718	474	361	214	242	355	453	347	313	436	280	254	226	625	1016
96.3379	0	739	474	361	217	239	355	455	298	310	436	280	254	226	624	1018
96.4608	0	738	477	360	218	238	358	456	342	300	439	281	255	227	626	1016
96.5837	0	728	477	363	218	241	356	460	389	310	441	285	258	228	628	1015
96.7066	0	712	480	363	220	243	356	465	349	318	444	287	259	230	629	1016
96.8294	0	740	479	366	221	247	358	464	301	316	443	285	259	228	629	1020
96.9523	0	736	476	362	214	245	361	454	342	299	438	282	256	227	625	1019
97.0752	0	727	476	362	218	240	356	459	390	308	440	283	255	227	627	1015
97.1981	0	711	477	362	218	239	356	460	351	316	441	283	256	228	626	1015
97.321	0	742	478	362	217	244	356	461	300	315	443	285	256	229	627	1021
97.4438	1	736	481	364	222	244	361	467	343	304	447	288	260	230	631	1018
97.5667	0	732	482	369	223	249	359	473	391	314	451	290	262	231	633	1014
97.6896	0	721	477	364	216	248	359	459	354	316	443	284	257	228	626	1016
97.8125	0	743	476	362	213	245	358	457	301	314	441	283	256	227	626	1021
97.9354	0	735	476	363	218	241	361	460	341	301	441	283	256	228	625	1018
98.0582	0	732	478	362	219	240	357	462	391	310	444	284	258	228	626	1013
98.1811	0	723	480	363	221	243	355	467	356	320	446	288	260	230	629	1016
98.304	0	748	484	365	222	246	355	471	300	321	450	290	262	232	632	1020
98.4269	0	738	481	367	222	251	363	469	342	307	449	290	260	230	630	1019
98.5498	0	734	477	362	215	247	358	458	392	310	443	284	256	228	625	1014
98.6726	0	721	478	362	217	244	356	461	358	318	442	285	257	228	626	1016
98.7955	0	742	478	363	220	243	356	460	303	319	442	285	258	228	625	1020
98.9184	0	737	481	363	220	243	360	463	341	304	444	287	259	229	626	1020
99.0413	0	737	482	366	222	244	355	469	393	314	449	289	262	231	633	1014
99.1642	0	729	484	367	224	248	356	475	360	323	452	292	264	231	633	1014
99.287	0	744	482	368	221	250	359	466	306	321	447	289	259	230	627	1021
99.4099	0	739	479	364	215	248	361	459	341	303	445	286	259	230	626	1020
99.5328	0	733	481	363	221	246	354	464	391	312	445	287	259	229	626	1015
99.6557	0	725	481	364	221	244	354	465	364	318	446	287	259	229	626	1014
99.7786	0	745	481	366	223	244	356	468	306	322	448	290	260	230	628	1021
99.9014	0	745	484	366	224	246	359	472	340	309	452	292	264	231	631	1018
100.024	0	733	485	371	226	251	361	475	399	309	454	292	262	230	630	1016
100.147	0	724	482	366	218	250	357	463	366	319	447	288	260	230	627	1014
100.27	0	748	481	366	220	247	357	464	308	321	447	288	259	229	627	1021
100.393	0	743	482	364	222	246	360	468	338	306	448	289	260	229	627	1019
100.516	0	730	482	367	223	245	361	469	399	306	450	289	259	230	627	1016
100.639	0	725	485	367	225	248	356	474	365	322	453	292	263	232	630	1014
100.762	0	753	486	369	226	251	358	478	307	325	456	295	264	232	634	1019
100.884	0	743	485	370	224	254	366	472	340	310	453	292	261	231	630	1021
101.007	0	733	481	365	218	251	365	465	400	305	449	288	259	229	627	1018
101.13	0	728	481	365	219	249	358	465	367	319	449	289	260	230	627	1016
101.253	0	751	481	367	222	246	360	469	308	321	448	289	259	229	628	1020
101.376	0	747	483	366	223	248	363	471	336	308	452	290	260	231	628	1022
101.499	0	724	485	369	224	248	365	476	401	309	454	292	265	232	634	1017
101.622	0	731	486	369	227	252	361	477	368	322	455	294	260	231	631	1019
101.745	0	756	480	367	218	250	365	464	309	322	448	288	259	230	628	1021
101.868	0	744	480	364	216	248	365	461	336	306	447	287	259	230	627	1023
101.99	0	723	480	364	216	249	368	461	398	305	447	287	259	231	628	1018
102.113	0	724	482	366	222	245	357	467	369	319	448	288	259	230	628	1018
102.236	0	759	484	366	223	246	360	470	309	323	451	290	260	230	629	1021
102.359	0	750	484	366	225	249	365	473	336	310	453	292	262	232	632	1025
102.482	0	729	482	367	222	252	368	467	400	306	449	289	260	230	629	1015
102.605	0	719	479	363	216	246	360	459	369	317	445	285	258	229	628	1019
102.728	0	758	479	365	216	249	362	457	309	319	444	286	258	230	628	1021
102.851	0	749	480	363	220	244	363	463	332	307	444	287	258	230	628	1025
102.973	0	727	481	366	223	246	365	466	398	306	449	289	258	231	630	1015
103.096	0	721	484	366	223	246	357	471	370	319	451	292	261	232	633	1019
103.219	0	762	485	368	225	251	364	472	311	324	452	292	261	231	633	1021
103.342	0	748	480	364	218	250	363	460	333	306	444	287	258	230	628	1025
103.465	0	729	480	364	216	248	366	459	398	304	445	287	258	230	629	1015
103.588	0	721	480	364	219	247	357	460	370	318	445	288	258	230	630	1020
103.711	0	761	481	366	222	244	361	465	309	321	445	289	258	231	630	1023
103.834	0	752	483	365	222	246	362	466	332	308	448	290	260	232	631	1025
103.956	0	730	486	368	225	249	366	472	399	307	451	292	259	232	632	1015
104.079	0	722	482	365	219	252	360	459	373	316	446	288	258	231	630	1019
104.202	0	763	480	364	217	249	361	455	308	319	444	286	257	231	630	1023
104.325	0	755	481	364	216	247	361	457	330	305	444	287	258	231	631	1026
104.448	0	728	481	365	221	244	363	462	397	304	446	287	258	231	631	1016
104.571	0	725	482	364	222	245	358	465	373	318	448	289	259	232	632	1020
104.694	0	766	485	367	224	247	361	471	310	324	450	292	260	233	634	1023
104.817	0	758	482	365	221	250	366	462	331	306	445	288	258	231	632	1031
104.94	0	722	479	361	215	246	365	454	393	301	442	286	256	230	631	1017
105.062	0	725	478	362	216	247	357	454	371	314	442	285	256	229	630	1020
105.185	0	766	480	362	217	243	359	456	306	318	441	285	257	230	631	1025
105.308	0	758	481	361	220	242	360	459	329	305	443	287	257	231	632	1032
105.431	0	724	483	365	220	243	363	464	394	303	447	289	260	232	634	1017
105.554	0	726	482	362	221	251	357	461	372	316	445	287	258	231	632	1021
105.677	0	761	477	360	214	245	357	449	305	316	436	284	255	230	630	1025
105.8	0	758	477	360	214	243	361	449	325	300	437	282	255	228	629	1032
105.923	0	723	477	359	218	239	360	454	389	298	438	283	255	229	629	1017
106.045	0	725	478	360	219	240	351	455	369	312	440	285	256	230	630	1019
106.168	0	762	481	362	221	242	355	459	304	318	442	286	258	231	632	1025
106.291	0	759	482	364	221	246	358	463	326	305	444	288	259	230	633	1033
106.414	0	727	478	360	215	247	361	451	388	298	438	283	255	228	629	1020
106.537	0	728	477	359	213	242	352	449	367	311	435	282	254	227	629	1018
106.66	0	760	476	359	215	240	353	449	303	314	436	281	254	227	629	1026
106.783	0	753	478	358	217	238	355	452	322	298	436	282	255	228	629	1032
106.906	0	729	478	361	219	241	356	457	385	298	439	283	256	229	630	1020
107.028	0	730	480	361	220	242	351	460	368	313	443	286	259	230	634	1018
107.151	0	762	477	362	218	245	354	454	303	315	438	283	255	228	630	1026
107.274	0	755	474	356	213	240	356	445	319	297	433	280	253	227	627	1031
107.397	0	729	475	357	215	237	355	451	383	295	434	279	254	227	627	1021
107.52	0	729	475	358	216	237	348	452	367	309	435	281	255	227	628	1016
107.643	0	761	478	359	217	239	350	454	301	315	437	283	254	228	629	1025
107.766	0	753	479	358	218	241	354	459	319	300	440	284	259	230	634	1030
107.889	0	733	480	362	221	244	357	462	384	300	441	285	257	229	632	1021
108.012	0	725	474	357	213	243	350	448	366	308	434	279	253	227	628	1017
108.134	0	762	474	357	211	240	348	445	301	311	432	279	253	226	627	1025
108.257	0	756	475	355	213	238	353	447	317	296	432	278	253	227	629	1030
108.38	0	734	475	357	214	239	353	449	381	295	434	279	253	227	628	1020
108.503	0	730	477	357	217	237	347	456	367	310	437	282	257	227	631	1015
108.626	0	762	479	360	219	240	349	460	301	316	441	285	258	231	633	1024
108.749	0	756	477	361	218	245	355	456	319	300	439	282	256	229	631	1030
108.872	0	733	473	356	211	241	353	447	381	293	432	279	253	227	627	1017
108.995	0	725	473	356	212	238	347	448	365	307	433	278	253	226	627	1016
109.117	0	761	474	358	213	237	348	448	299	311	432	279	253	226	627	1024
109.24	0	756	476	356	216	236	351	453	315	298	434	280	254	227	628	1028
109.363	0	738	477	359	217	238	353	457	380	297	438	283	259	228	632	1020
109.486	0	727	478	360	219	241	348	464	368	313	443	286	259	229	634	1016
109.609	0	763	477	359	216	244	350	455	302	314	436	281	254	227	629	1024
109.732	0	755	474	355	210	241	353	446	315	297	433	279	253	226	627	1030
109.855	0	736	474	356	216	237	353	453	380	294	434	279	254	225	628	1019
109.978	0	725	474	357	216	236	348	453	366	309	436	280	254	226	628	1014
110.1	0	759	479	358	217	237	350	456	301	314	438	282	258	229	632	1023
110.223	0	756	480	360	219	240	353	461	318	303	441	287	260	231	634	1026
110.346	0	740	483	362	221	243	352	464	383	302	444	291	261	232	635	1011
110.469	0	726	479	360	218	246	350	457	370	313	440	285	257	228	629	1008
110.592	0	759	476	359	213	244	350	451	306	313	437	283	256	227	627	1014
110.715	0	754	477	359	217	239	354	456	316	300	438	283	255	227	627	1022
110.838	0	734	477	360	217	239	355	457	381	297	440	281	256	227	627	1010
110.961	0	727	479	359	219	241	350	462	370	312	442	284	259	229	630	1007
111.084	0	769	480	363	221	242	353	466	307	319	445	288	260	230	632	1013
111.206	0	756	483	364	223	246	359	469	318	306	448	289	262	230	634	1022
111.329	0	737	478	361	214	246	360	457	382	298	440	283	257	227	628	1008
111.452	0	730	476	361	216	242	351	458	372	312	441	283	256	226	626	1008
111.575	0	763	477	361	215	244	354	460	306	318	441	283	256	227	627	1012
111.698	0	756	479	360	219	242	359	464	315	304	443	285	256	229	627	1020
111.821	0	740	482	363	220	244	362	468	382	302	447	287	261	230	632	1007
111.944	0	735	481	363	222	244	356	473	376	319	450	291	263	232	633	1003
112.067	0	768	483	365	223	249	360	472	310	323	451	290	260	231	632	1012
112.189	0	743	477	361	215	248	359	458	313	308	443	284	256	228	627	1019
112.312	0	739	477	360	215	245	364	459	382	300	443	284	256	228	627	1010
112.435	0	732	477	361	217	243	357	461	378	316	444	284	257	229	626	1005
112.558	0	766	479	361	219	243	357	465	311	321	445	284	257	230	627	1012
112.681	0	748	480	363	221	244	359	468	312	312	449	287	260	231	630	1018
112.804	0	741	482	364	224	246	366	474	381	306	453	292	262	231	632	1010
112.927	0	730	478	365	221	250	361	468	383	319	449	288	260	229	630	1011
113.05	0	767	476	362	214	246	360	458	314	320	443	283	257	227	626	1015
113.172	0	736	477	360	214	246	360	459	311	310	444	283	257	228	626	1021
113.295	0	739	476	361	216	244	365	461	378	302	444	283	257	228	626	1012
113.418	0	733	478	362	219	243	359	466	382	317	446	286	259	229	630	1011
113.541	0	761	481	365	221	244	360	472	317	324	449	289	261	231	632	1013
113.664	0	743	482	366	224	249	362	475	312	317	453	291	262	231	632	1020
113.787	0	744	477	364	219	248	366	465	378	303	446	285	257	229	627	1012
113.91	0	734	476	360	216	246	361	460	385	316	444	285	257	230	626	1011
114.033	0	757	475	362	215	246	360	460	320	321	445	286	257	229	626	1011
114.156	0	744	476	361	220	243	360	464	309	312	445	285	257	230	627	1022
114.278	0	740	480	362	220	244	364	468	375	306	449	287	262	231	631	1014
114.401	0	735	480	363	222	245	360	472	385	319	452	291	262	232	632	1011
114.524	0	763	479	364	222	250	360	468	324	324	450	289	261	230	630	1014
114.647	0	749	476	362	216	247	361	458	309	313	444	285	257	230	627	1020
114.77	0	739	476	363	217	244	361	461	375	302	446	286	257	230	627	1014
114.893	0	739	476	363	218	243	360	462	389	317	447	286	257	230	627	1012
115.016	0	765	479	363	220	244	356	466	328	321	449	288	259	231	629	1011
115.139	0	747	480	364	222	246	359	469	308	318	451	290	262	233	633	1020
115.261	0	741	481	367	223	248	361	470	373	306	452	291	261	232	632	1012
115.384	0	737	474	361	215	248	359	456	389	315	446	285	257	230	627	1011
115.507	0	764	475	362	215	246	361	456	335	315	445	285	257	230	627	1010
115.63	0	748	475	362	215	245	357	455	307	311	444	285	256	229	627	1021
115.753	0	744	478	362	219	241	358	462	369	302	446	287	257	231	628	1015
115.876	0	742	479	364	219	243	357	464	392	317	449	290	261	233	634	1012
115.999	0	756	482	364	222	247	361	466	338	319	450	293	263	233	635	1015
116.122	0	752	478	362	215	249	356	452	304	314	442	289	257	232	629	1016
116.244	0	743	476	359	212	244	354	447	365	301	442	285	257	230	628	1016
116.367	0	749	476	360	212	244	353	448	391	311	441	284	257	232	629	1010
116.49	0	748	477	359	214	240	356	451	340	312	443	286	256	233	630	1017
116.613	0	744	478	360	218	240	354	457	303	314	444	287	257	232	631	1015
116.736	0	751	480	362	219	241	357	461	362	304	448	290	258	234	632	1018
116.859	0	745	478	364	219	248	360	458	393	314	447	288	259	232	633	1009
116.982	0	750	474	360	212	243	359	449	343	312	440	285	255	231	629	1015
117.105	0	755	474	361	212	243	355	448	300	312	441	284	255	231	630	1018
117.228	0	755	475	360	217	238	359	453	356	300	442	284	256	232	629	1016
117.35	0	745	476	361	217	239	355	456	391	312	445	287	259	232	637	1008
117.473	0	744	479	361	219	241	360	460	344	315	448	290	259	234	643	989
117.596	0	752	481	363	219	243	355	463	299	318	451	291	259	233	647	969
117.719	0	746	478	364	219	247	362	458	351	303	448	289	257	228	648	955
117.842	0	748	474	360	214	243	355	450	390	311	444	287	253	227	645	947
117.965	0	746	475	361	215	241	355	451	344	317	444	287	254	225	646	946
118.088	0	758	475	361	216	240	354	453	298	314	445	287	253	225	644	948
118.211	0	755	478	361	218	240	357	458	346	303	447	288	258	225	649	950
118.333	0	747	478	364	219	242	353	463	390	314	450	291	258	227	649	948
118.456	0	747	480	363	223	245	355	464	347	321	451	292	259	227	651	947
118.579	0	754	476	362	215	245	353	452	299	315	444	288	254	225	643	953
118.702	0	755	474	360	213	243	356	451	342	301	444	287	254	224	643	951
118.825	0	745	475	360	213	243	352	451	390	309	444	288	254	225	642	948
118.948	0	741	476	359	218	240	350	454	353	315	444	290	258	226	647	947
119.071	0	761	483	361	220	243	348	448	304	317	440	294	259	227	649	954
119.194	0	758	486	363	228	251	351	443	342	306	441	296	261	229	649	952
119.316	0	753	485	365	226	250	348	448	390	313	443	296	260	228	647	950
119.439	0	742	480	361	214	246	345	440	358	315	437	290	255	225	641	946
119.562	0	760	479	361	212	244	345	441	303	317	437	289	256	225	638	955
119.685	0	753	479	360	217	239	348	448	338	302	438	290	256	225	639	952
119.808	0	753	479	362	218	240	349	452	391	304	441	290	257	225	637	947
119.931	0	740	481	361	219	241	345	456	356	318	446	293	262	228	641	945
120.054	0	763	483	362	225	248	346	458	303	320	449	295	262	228	642	957
120.177	0	760	483	366	226	249	353	459	335	308	449	293	260	227	640	956
120.3	0	737	477	361	215	245	354	451	391	304	443	287	257	227	634	962
120.422	0	730	476	360	214	244	347	452	361	315	444	287	257	225	632	971
120.545	0	767	477	361	216	241	348	452	303	317	442	288	258	225	631	976
120.668	0	758	480	359	219	241	350	456	330	306	444	289	258	227	631	974
120.791	0	736	482	362	221	244	352	459	392	304	446	293	263	228	636	971
120.914	0	739	484	363	222	244	343	459	364	319	445	294	263	229	637	971
121.037	0	770	486	364	229	258	348	449	308	322	445	295	262	228	634	975
121.16	0	759	480	361	215	246	347	445	330	305	439	290	258	226	631	974
121.283	0	738	480	360	214	244	347	446	391	303	440	288	258	226	630	968
121.405	0	730	479	359	217	242	340	448	366	315	440	289	259	226	631	970
121.528	0	766	479	360	220	241	345	454	307	318	442	290	261	226	631	975
121.651	0	764	482	361	220	244	347	458	329	307	445	292	263	228	635	977
121.774	0	736	483	365	227	250	351	461	392	307	449	294	265	227	635	971
121.897	0	731	479	362	220	248	346	457	368	317	445	290	260	225	630	972
122.02	0	771	477	360	214	245	346	448	307	317	440	288	259	225	629	977
122.143	0	764	477	360	213	243	348	449	326	304	440	287	259	225	629	982
122.266	0	733	477	360	219	239	351	454	389	301	442	287	259	226	629	973
122.388	0	731	478	360	220	241	345	458	369	315	445	290	263	226	633	973
122.511	0	768	479	361	220	242	350	461	305	322	448	293	264	228	634	979
122.634	0	765	482	363	223	244	353	466	326	311	451	295	264	228	636	983
122.757	0	735	478	362	220	249	359	459	388	304	446	291	262	225	632	974
122.88	0	734	475	359	214	244	349	450	369	314	441	287	259	225	628	971
123.003	0	766	474	360	213	244	351	450	304	318	442	286	258	224	628	979
123.126	0	757	475	357	216	240	354	454	322	302	442	286	259	225	629	981
123.249	0	737	476	360	218	240	355	459	384	303	445	288	262	225	632	974
123.372	0	734	477	360	221	242	350	463	371	317	448	291	263	227	633	970
123.494	11	768	479	362	222	244	353	466	306	323	451	292	263	227	634	979
123.617	0	759	475	360	215	248	357	454	320	304	443	287	258	224	628	978
123.74	0	737	472	356	214	243	355	452	384	300	441	285	257	223	628	973
123.863	0	727	472	357	213	243	351	450	370	312	441	286	257	223	628	971
123.986	0	761	472	358	215	240	351	454	304	318	441	287	259	225	627	977
124.109	0	757	475	357	218	238	355	459	318	306	444	287	261	226	632	979
124.232	0	740	477	360	220	241	356	464	383	303	448	291	263	227	633	973
124.355	0	732	477	362	223	246	352	467	372	318	450	292	264	226	634	969
124.477	0	768	473	359	216	247	352	453	307	318	443	287	258	224	628	974
124.6	0	754	471	357	212	243	355	450	316	305	441	286	257	224	628	979
124.723	0	732	472	357	213	242	357	451	380	299	441	286	257	224	628	970
124.846	0	730	471	356	215	240	350	454	371	315	442	286	259	224	629	969
124.969	0	764	474	359	218	240	349	457	306	320	444	288	262	226	631	972
125.092	0	754	475	359	219	241	355	463	314	307	447	290	262	227	633	979
125.215	0	738	474	359	218	247	358	457	379	302	446	288	260	225	631	970
125.338	0	733	470	356	213	243	350	448	372	314	439	285	257	224	627	967
125.46	0	764	470	357	213	241	350	449	308	318	440	285	257	224	627	973
125.583	0	748	470	355	215	239	350	452	309	309	439	285	257	224	627	975
125.706	0	737	472	358	218	240	354	457	375	301	443	286	261	225	632	972
125.829	0	728	473	358	219	241	349	461	374	317	446	289	261	226	633	973
125.952	0	766	475	360	222	244	352	463	310	324	447	290	262	226	634	975
126.075	0	741	469	357	213	245	352	449	308	309	438	285	257	224	628	977
126.198	0	736	468	354	211	241	354	448	374	300	438	283	256	223	628	970
126.321	0	732	466	355	211	240	348	447	374	314	438	283	257	223	628	973
126.444	0	762	469	356	214	239	348	450	309	319	438	284	258	223	629	973
126.566	0	741	470	355	217	239	347	455	303	309	441	286	260	225	632	977
126.689	0	738	472	358	219	241	352	459	370	305	444	287	261	226	633	972
126.812	0	734	470	357	217	245	350	456	378	316	443	287	259	225	630	974
126.935	0	756	466	354	211	240	349	444	310	317	435	284	256	223	627	973
127.058	0	742	465	354	210	239	348	441	301	306	434	282	256	222	627	979
127.181	0	740	465	353	210	238	350	442	366	299	434	282	256	224	628	972
127.304	0	733	466	353	215	236	346	448	376	312	437	283	260	223	631	972
127.427	0	762	468	355	215	238	345	452	314	319	439	286	259	224	633	973
127.549	0	747	470	357	218	239	346	457	299	312	442	288	260	226	634	977
127.672	0	738	468	357	216	244	352	452	365	301	439	285	258	224	631	972
127.795	0	735	464	353	210	240	347	442	379	312	434	283	255	223	629	971
127.918	0	759	465	352	209	239	345	442	313	317	433	282	255	222	629	973
128.041	0	742	464	351	212	238	345	443	298	308	434	282	257	223	629	977
128.164	0	737	467	354	215	236	346	449	363	298	436	284	259	224	633	972
128.287	0	738	467	356	215	237	344	453	379	314	439	286	260	225	633	973
128.41	0	762	468	357	219	242	344	454	319	319	441	288	261	225	634	971
128.532	0	743	465	354	211	241	346	443	297	310	433	283	256	223	629	977
128.655	0	739	463	353	210	240	347	440	360	299	433	282	255	223	628	971
128.778	0	734	464	353	212	236	348	442	379	310	433	283	255	223	629	972
128.901	0	744	466	353	214	235	347	446	320	316	434	283	259	222	632	970
129.024	0	744	466	353	216	237	342	449	296	311	435	287	259	225	635	978
129.147	0	741	469	357	217	239	339	454	353	300	439	289	261	226	636	971
129.27	0	737	466	355	214	242	331	445	380	309	436	286	257	224	634	964
129.393	0	761	462	352	208	238	335	438	311	308	429	282	255	223	630	959
129.516	0	752	464	352	209	238	344	438	283	304	430	282	256	224	632	973
129.638	0	735	463	351	211	235	346	440	358	292	428	282	257	225	638	970
129.761	0	739	465	353	212	234	344	443	386	309	431	283	257	227	639	968
129.884	0	744	467	354	215	236	350	447	325	312	434	286	257	229	640	974
130.007	0	750	468	355	216	241	349	446	289	309	435	288	258	227	637	989
130.13	0	745	460	350	208	238	348	435	355	293	426	282	255	225	631	987
130.253	0	749	459	349	208	237	346	432	384	305	426	282	254	225	633	981
130.376	0	753	460	350	208	234	350	433	326	306	424	281	255	224	632	985
130.499	0	754	461	350	210	235	348	435	283	304	425	283	254	225	632	990
130.621	0	751	464	351	213	235	348	441	352	295	429	284	259	226	636	989
130.744	0	751	467	354	218	241	347	442	385	309	432	287	259	227	637	982
130.867	0	749	463	352	213	238	352	436	330	308	426	283	254	225	630	992
130.99	0	754	459	350	207	236	346	429	284	304	421	281	254	225	630	992
131.113	0	751	459	350	207	235	347	429	346	291	423	280	254	225	631	993
131.236	0	747	460	350	212	232	347	434	382	305	424	281	255	224	631	985
131.359	0	754	461	351	212	234	353	439	329	308	426	284	257	226	633	988
131.482	0	755	464	353	221	243	348	434	287	309	427	287	259	227	636	994
131.604	0	748	467	355	223	245	351	432	347	297	426	289	261	230	639	1000
131.727	0	744	460	352	209	238	348	427	380	306	419	283	256	228	632	988
131.85	0	750	460	351	207	236	350	425	329	307	418	282	255	227	631	994
131.973	0	751	460	351	209	234	347	427	285	304	418	281	256	227	630	997
132.096	0	740	461	351	215	235	349	427	343	293	420	283	255	227	631	998
132.219	0	747	463	354	215	237	346	432	380	307	424	285	258	229	633	990
132.342	0	752	465	353	220	243	352	434	332	312	426	287	261	229	637	993
132.465	0	755	461	355	216	243	353	432	288	310	424	284	256	226	633	999
132.588	0	741	459	351	206	237	354	426	344	294	419	280	255	225	630	998
132.71	0	745	459	350	210	234	347	431	380	306	420	281	254	225	630	989
132.833	0	740	460	350	211	231	349	432	329	312	421	280	255	224	627	990
132.956	0	744	461	350	212	233	346	438	287	309	424	281	256	224	628	946
133.079	0	719	464	352	220	242	350	435	340	298	428	283	258	222	627	890
133.202	0	690	466	355	222	246	349	439	380	312	432	286	261	221	627	850
133.325	0	664	466	349	208	238	346	434	330	312	426	279	257	214	623	815
133.448	0	722	465	351	206	236	335	429	282	307	425	278	256	215	620	860
133.571	0	718	464	351	210	231	343	434	336	294	424	278	256	216	621	890
133.693	0	692	464	351	211	232	339	436	372	306	426	279	260	216	624	865
133.816	0	736	476	349	216	236	335	437	324	316	431	281	258	214	628	802
133.939	0	767	488	353	222	244	324	438	284	312	435	286	257	214	635	804
134.062	0	745	485	357	215	244	329	436	328	299	431	283	258	214	624	853
134.185	0	725	463	352	207	236	337	430	370	304	424	279	257	216	620	862
134.308	0	742	462	351	209	234	340	430	329	308	425	280	259	216	622	879
134.431	0	748	462	353	210	231	339	433	282	308	425	280	259	217	622	885
134.554	0	745	463	353	214	234	341	434	333	296	428	282	260	218	623	903
134.676	0	747	464	356	217	239	340	439	375	308	431	285	261	220	625	905
134.799	0	739	464	355	217	242	345	438	334	312	431	284	262	219	624	905
134.922	0	749	460	352	206	237	342	431	283	308	424	280	259	216	619	910
135.045	0	742	460	351	211	235	345	434	333	297	424	280	259	217	621	912
135.168	0	733	460	353	210	233	340	434	378	306	424	281	258	219	622	914
135.291	0	736	462	352	212	234	341	435	332	314	425	283	259	219	623	916
135.414	0	751	465	353	219	241	342	433	285	313	428	285	260	220	623	925
135.537	0	744	464	357	217	243	346	436	334	300	427	285	260	219	623	927
135.66	0	730	459	352	207	238	341	428	378	306	421	279	257	218	617	924
135.782	0	730	459	351	208	233	341	429	333	314	420	280	257	219	620	926
135.905	0	742	459	353	210	233	340	431	285	309	420	278	259	218	620	933
136.028	0	738	461	353	214	237	344	431	332	298	423	280	259	219	621	935
136.151	0	731	461	356	218	240	341	432	378	309	426	283	260	219	621	931
136.274	0	722	464	356	220	242	334	439	333	317	438	286	261	224	623	928
136.397	0	736	459	357	218	247	367	451	281	304	471	292	257	227	620	914
136.52	0	733	456	353	211	241	365	442	334	298	447	287	255	226	616	925
136.643	0	723	453	353	207	240	354	439	382	308	439	284	254	224	615	926
136.765	0	712	454	353	211	235	352	442	337	315	438	284	256	224	616	930
136.888	0	733	456	354	211	236	351	446	284	313	439	285	258	224	619	935
137.011	0	735	457	355	212	237	354	450	331	302	442	288	258	226	621	941
137.134	0	721	456	358	215	242	353	453	382	312	446	290	259	225	622	940
137.257	0	700	450	353	210	240	352	442	340	315	436	284	253	224	617	940
137.38	0	734	449	352	207	238	351	437	284	312	433	282	252	223	616	955
137.503	0	724	450	351	209	236	354	439	329	297	433	281	252	222	616	955
137.626	0	716	449	352	211	236	348	443	379	307	434	282	255	222	621	956
137.748	0	705	450	352	211	236	348	447	341	316	437	285	256	225	622	962
137.871	0	733	453	353	214	238	349	450	285	315	440	287	257	226	622	970
137.994	0	721	453	355	215	242	354	450	329	301	440	286	256	224	620	959
138.117	0	719	447	351	208	240	349	438	379	306	433	281	252	222	615	953
138.24	0	704	446	351	208	236	347	438	342	314	431	280	253	221	614	954
138.363	0	723	446	352	208	236	348	438	287	312	432	280	252	222	615	962
138.486	0	719	449	350	210	235	348	443	325	299	434	281	256	223	618	958
138.609	0	718	450	353	212	236	344	447	377	307	436	284	257	223	620	959
138.732	0	708	452	354	214	240	346	451	344	317	439	287	257	224	620	955
138.854	0	728	448	354	212	243	349	443	287	316	434	284	255	222	617	964
138.977	0	723	447	349	206	238	349	438	322	298	431	280	252	221	613	959
139.1	0	710	447	352	211	236	344	442	378	304	433	280	254	221	616	957
139.223	0	707	448	351	211	236	346	443	348	315	432	281	257	221	616	950
139.346	0	729	450	351	212	236	346	447	288	316	435	283	258	221	616	937
139.469	0	715	451	353	213	238	349	451	318	304	439	286	259	222	616	920
139.592	0	719	453	357	215	242	347	451	378	309	441	287	259	222	617	916
139.715	0	703	447	353	207	242	346	440	351	314	434	282	256	219	610	888
139.837	0	723	447	352	210	237	345	441	288	314	433	280	257	217	611	867
139.96	0	716	448	352	208	238	347	441	315	300	433	280	257	217	611	873
140.083	0	707	448	353	211	237	342	446	375	304	436	283	258	218	613	867
140.206	0	695	452	353	212	237	340	450	352	315	439	285	260	219	613	869
140.329	0	728	454	356	215	242	346	452	291	318	442	286	260	219	615	873
140.452	0	720	448	352	208	242	348	440	314	298	433	280	256	216	609	870
140.575	0	653	450	349	208	238	344	439	371	301	435	280	256	214	612	782
140.698	0	679	453	350	212	236	332	442	350	311	434	280	258	214	613	822
140.82	0	718	455	350	211	235	339	443	287	313	435	282	257	213	617	827
140.943	0	730	460	351	213	236	339	448	309	300	438	284	255	214	626	835
141.066	0	706	465	354	214	240	341	451	372	302	441	287	253	216	639	847
141.189	0	703	458	352	208	242	334	439	351	310	434	281	251	212	635	840
141.312	0	737	452	351	207	239	337	435	289	311	432	279	250	211	633	846
141.435	0	731	450	351	207	236	340	436	307	296	431	279	250	210	632	849
141.558	0	723	450	351	210	235	339	441	370	296	432	281	254	212	628	850
141.681	0	716	452	353	211	236	332	444	355	312	434	284	254	213	628	849
141.804	0	752	453	354	212	239	338	446	290	316	436	285	255	213	627	858
141.926	0	744	448	350	205	238	341	434	304	297	429	280	251	210	621	858
142.049	0	719	446	349	205	237	340	433	368	294	429	278	251	209	617	846
142.172	0	715	446	350	206	234	336	434	355	308	428	278	253	210	613	838
142.295	0	747	448	350	209	233	338	439	290	313	429	280	257	211	615	841
142.418	0	741	449	351	210	235	342	444	303	300	433	283	257	213	615	848
142.541	0	715	449	352	211	239	347	443	368	297	433	281	256	212	613	849
142.664	0	716	445	348	204	237	338	432	356	308	427	277	255	210	610	845
142.787	0	749	446	349	208	234	339	434	290	311	426	278	257	210	611	852
142.909	0	736	447	350	209	232	341	436	296	301	426	277	256	211	611	853
143.032	0	712	449	349	211	233	345	440	364	296	430	279	257	212	610	852
143.155	0	717	450	352	212	235	340	444	359	312	433	283	258	214	611	847
143.278	0	744	448	350	209	238	342	435	292	314	428	279	257	211	610	859
143.401	0	737	446	348	205	235	340	431	293	301	425	276	256	211	608	867
143.524	0	716	447	349	208	231	346	435	363	294	426	277	256	212	607	869
143.647	0	711	448	349	209	233	339	438	359	310	428	278	257	213	608	870
143.77	0	746	450	351	211	233	338	441	294	315	430	281	258	215	608	875
143.892	0	727	453	353	213	236	342	445	294	308	434	284	258	215	610	884
144.015	0	717	449	352	210	239	347	438	361	297	430	280	259	214	608	881
144.138	0	710	447	350	208	235	339	435	361	310	427	278	257	213	607	882
144.261	0	747	448	350	209	233	341	437	295	313	426	278	258	213	608	884
144.384	0	728	449	349	210	233	342	438	292	305	427	279	258	214	608	891
144.507	0	721	451	350	210	234	345	442	360	298	431	280	258	215	608	891
144.63	0	715	453	352	212	236	342	445	364	314	434	283	260	217	610	888
144.753	0	744	451	352	210	238	342	438	299	315	430	280	258	215	607	890
144.876	0	730	448	348	206	237	340	434	291	304	426	277	255	214	606	896
144.998	0	722	449	350	209	233	345	438	358	295	428	278	258	214	607	897
145.121	0	718	450	349	210	232	340	439	364	311	429	279	258	215	607	896
145.244	0	748	452	352	211	234	342	443	300	316	431	282	258	216	608	902
145.367	0	727	453	353	213	237	342	447	293	309	434	285	259	217	610	905
145.49	0	727	451	354	211	240	349	440	359	299	430	280	259	215	608	906
145.613	0	718	448	349	204	237	342	432	365	309	426	276	256	214	604	904
145.736	0	739	449	349	207	232	341	433	300	312	424	276	258	213	606	905
145.859	0	732	449	348	208	232	340	435	289	305	424	276	258	214	606	908
145.981	0	728	452	350	210	233	342	438	355	297	427	278	258	215	607	909
146.104	0	722	453	352	211	235	340	443	365	310	430	281	258	216	608	908
146.227	0	747	453	354	212	238	342	443	303	318	429	281	259	215	608	908
146.35	0	731	447	349	204	236	342	429	288	302	422	275	254	214	603	913
146.473	0	723	447	347	203	234	342	428	353	294	421	274	257	213	605	910
146.596	0	719	446	348	205	232	340	430	367	307	421	274	257	212	605	907
146.719	0	747	448	348	206	231	337	433	300	313	421	276	258	213	605	909
146.842	0	730	449	349	208	233	338	436	285	305	424	278	258	215	606	913
146.964	0	725	453	351	213	238	343	438	353	298	428	280	259	216	607	913
147.087	0	724	447	351	207	237	343	433	368	309	422	277	258	213	605	909
147.21	0	745	444	348	201	233	337	424	301	312	417	272	255	211	602	909
147.333	0	728	446	346	204	231	336	427	283	302	417	273	257	211	602	913
147.456	0	722	446	347	206	230	339	430	348	292	418	273	257	211	603	913
147.579	0	722	448	348	208	230	337	433	368	307	421	276	258	212	603	910
147.702	0	749	450	350	208	232	336	437	303	314	424	279	259	214	605	910
147.825	0	728	451	351	218	243	339	435	286	308	427	281	259	214	606	916
147.948	0	724	447	351	207	237	342	432	349	295	421	275	257	211	604	914
148.07	0	721	445	347	207	235	340	425	367	307	418	274	257	210	603	910
148.193	0	744	446	347	206	230	337	430	306	312	418	273	257	210	604	911
148.316	0	724	447	347	206	231	337	431	283	304	418	273	258	210	604	918
148.439	0	729	450	350	207	231	338	435	347	295	422	276	258	212	605	913
148.562	0	725	451	351	209	233	338	440	368	310	425	278	258	212	606	914
148.685	0	747	449	351	210	237	338	438	308	313	424	278	259	211	605	912
148.808	0	727	445	346	202	235	337	426	280	304	416	272	257	208	604	918
148.931	0	727	447	347	206	231	337	430	349	292	417	273	257	209	604	914
149.053	0	721	446	348	206	230	336	430	367	307	418	272	258	209	604	913
149.176	0	746	447	349	207	231	335	433	305	314	418	274	258	210	603	912
149.299	0	729	450	348	208	231	337	437	282	306	422	277	259	212	605	918
149.422	0	734	452	351	210	237	340	442	347	299	425	280	259	213	606	916
149.545	0	722	447	349	205	236	340	431	370	306	418	273	258	208	604	914
149.668	0	751	444	345	203	230	337	427	309	310	415	271	258	206	602	912
149.791	0	732	444	347	203	231	336	426	280	303	414	271	257	206	602	914
149.914	0	729	444	346	205	229	338	430	347	293	414	271	258	207	602	914
150.036	0	724	448	348	208	234	338	430	369	307	417	274	258	209	603	914
150.159	0	741	448	350	207	232	337	438	310	313	420	276	259	210	604	912
150.282	0	738	451	351	210	237	340	439	282	307	421	277	259	209	605	914
150.405	0	725	443	346	202	235	339	426	345	292	413	270	258	205	602	914
150.528	0	723	442	345	201	229	337	426	369	303	412	268	257	205	601	914
150.651	0	739	444	345	203	228	336	426	309	310	411	269	258	204	600	910
150.774	0	731	445	346	205	229	336	429	277	304	413	270	257	205	602	912
150.897	0	721	446	347	205	231	338	433	344	295	416	274	259	208	602	916
151.02	0	727	448	350	208	232	340	439	370	310	420	277	259	208	604	913
151.142	0	740	447	350	212	239	340	435	313	314	421	276	260	207	605	912
151.265	0	733	444	347	200	234	338	426	280	302	411	271	258	205	602	912
151.388	0	723	443	345	203	230	339	426	342	293	412	269	258	204	603	915
151.511	0	730	442	346	204	229	339	427	369	304	413	269	257	203	603	912
151.634	0	729	444	346	204	229	341	431	316	307	414	271	258	205	604	912
151.757	0	739	448	347	205	229	339	435	280	306	416	274	259	207	604	913
151.88	0	726	449	350	207	233	341	439	342	296	420	277	259	208	605	916
152.003	0	732	444	348	205	235	340	431	372	306	415	272	259	205	603	913
152.125	0	729	443	345	202	229	341	426	318	304	411	269	258	203	604	917
152.248	0	735	443	345	204	228	338	428	278	302	412	270	257	203	603	915
152.371	0	726	444	345	204	229	340	430	339	292	413	270	257	204	603	918
152.494	0	727	446	348	206	230	339	435	372	306	416	273	258	206	604	913
152.617	0	735	448	349	207	231	343	439	319	309	419	276	259	208	606	918
152.74	0	740	451	352	209	237	341	442	280	308	422	278	260	208	607	916
152.863	0	729	443	347	204	234	343	429	339	293	413	270	258	204	604	918
152.986	0	724	441	345	202	229	339	427	371	303	412	268	258	204	604	914
153.108	0	733	443	345	202	229	341	426	318	305	410	268	256	203	603	916
153.231	0	735	442	346	205	227	340	428	275	302	412	270	258	204	604	918
153.354	0	733	446	346	205	228	341	432	336	293	415	272	258	205	605	919
153.477	0	729	447	348	205	232	341	437	372	306	417	275	258	208	607	916
153.6	0	738	447	349	209	235	346	439	322	311	419	276	259	207	607	918
153.723	0	736	441	345	202	233	341	425	274	304	411	269	258	203	605	916
153.846	0	729	441	342	199	230	342	422	333	289	409	266	257	203	604	919
153.969	0	728	441	344	203	227	339	427	369	303	410	267	257	203	604	915
154.092	0	732	443	344	205	226	340	427	318	309	411	269	257	204	604	915
154.214	0	737	445	344	205	228	340	431	273	304	413	271	257	205	605	917
154.337	0	732	446	347	208	231	343	435	329	295	417	275	258	208	606	919
154.46	0	734	447	348	209	234	343	438	373	307	418	275	259	207	607	918
154.583	0	725	442	344	200	233	341	424	321	309	410	269	257	204	605	915
154.706	0	736	441	343	202	228	339	425	273	304	410	267	256	203	606	916
154.829	0	730	442	343	203	227	344	427	327	292	410	268	257	202	605	922
154.952	0	730	441	344	204	227	339	430	370	305	412	270	257	204	605	916
155.075	0	723	445	346	205	229	339	434	324	312	414	272	257	206	606	916
155.197	0	744	447	347	207	230	342	437	274	309	417	275	258	208	608	916
155.32	0	732	445	347	205	234	346	432	326	295	414	273	258	205	607	920
155.443	0	724	440	343	200	230	338	424	372	303	411	268	257	204	605	918
155.566	0	727	442	343	203	227	340	428	325	311	410	269	257	204	605	919
155.689	0	736	443	343	203	228	339	427	272	307	411	269	257	204	605	922
155.812	0	742	444	344	205	227	343	431	322	294	415	272	256	205	607	919
155.935	0	728	446	346	206	230	340	437	372	306	418	275	258	208	608	921
156.058	0	721	446	348	209	234	342	439	330	316	420	277	259	208	610	918
156.18	0	739	441	346	203	231	341	428	274	307	411	270	257	204	608	924
156.303	0	733	440	341	199	231	343	422	319	292	409	267	256	203	606	921
156.426	0	731	440	342	202	227	339	427	370	302	410	267	256	203	606	919
156.549	0	720	442	343	204	226	337	428	332	311	412	270	256	204	607	918
156.672	0	742	446	345	205	227	337	431	273	310	414	271	257	207	607	925
156.795	0	737	447	347	205	230	342	435	317	297	418	275	258	208	609	922
156.918	0	738	445	349	208	234	340	435	372	306	418	275	259	207	609	920
157.041	0	720	442	342	199	233	336	419	334	310	408	268	256	204	607	918
157.164	0	738	440	342	200	227	334	419	273	308	407	267	256	203	606	924
157.286	0	737	442	341	202	225	335	421	312	293	406	267	256	204	606	920
157.409	0	730	443	342	203	225	329	423	366	300	409	269	255	205	606	920
157.532	0	724	446	344	202	229	332	426	337	312	412	271	257	207	607	917
157.655	0	746	448	345	212	236	331	427	275	312	415	274	257	209	609	927
157.778	0	743	446	346	210	237	340	430	311	298	415	273	257	206	608	923
157.901	0	726	441	342	200	229	334	421	366	298	409	268	256	204	606	922
158.024	0	722	442	340	202	225	336	425	338	309	410	267	256	204	605	918
158.147	0	751	446	339	201	236	341	408	282	306	400	273	257	206	608	926
158.269	0	747	458	346	198	234	324	366	302	290	380	278	259	210	613	926
158.392	0	736	459	346	206	235	319	379	352	299	387	277	258	208	613	925
158.515	0	730	457	349	211	238	317	391	338	307	394	278	260	209	612	925
158.638	0	756	453	347	207	236	318	383	280	305	387	271	259	206	610	928
158.761	0	746	453	343	204	231	320	383	303	291	387	270	258	205	609	925
158.884	0	730	452	344	206	231	320	386	363	289	389	269	257	205	608	921
159.007	0	719	453	344	205	231	314	392	339	303	393	271	257	206	609	923
159.13	1	761	457	346	209	232	319	397	282	307	396	273	258	207	610	928
159.252	0	753	457	347	211	236	321	405	304	297	403	275	258	209	611	927
159.375	0	728	453	348	213	239	325	407	367	294	403	273	259	207	610	922
159.498	0	717	449	343	201	224	318	406	346	302	398	267	255	205	606	921
159.621	0	750	449	344	204	227	322	403	284	305	399	267	256	203	607	929
159.744	0	750	448	341	208	231	325	403	301	293	398	267	255	205	606	929
159.867	0	722	449	344	209	230	325	406	365	292	401	269	257	205	609	925
159.99	0	720	452	345	210	233	322	410	350	305	404	272	257	207	611	925
160.113	0	755	454	347	213	238	327	414	286	311	407	273	258	207	611	934
160.236	0	748	447	343	202	228	330	410	300	290	400	266	255	204	607	930
160.358	0	724	445	340	201	221	331	411	363	288	401	264	255	204	607	925
160.481	0	717	446	340	201	223	325	411	349	302	401	264	255	204	607	920
160.604	0	753	446	342	201	220	328	415	284	306	403	267	255	205	607	930
160.727	0	747	449	343	205	225	334	416	297	293	406	269	255	207	609	929
160.85	0	728	451	345	210	232	336	419	361	295	411	272	256	209	610	926
160.973	0	717	449	345	209	233	333	423	353	306	410	271	256	207	610	920
161.096	0	751	443	342	200	225	331	415	286	307	404	265	255	205	607	926
161.219	0	743	445	340	202	222	333	417	291	295	403	265	255	205	607	929
161.341	0	719	444	341	202	221	337	416	359	288	405	265	254	205	608	924
161.464	0	720	447	341	203	222	331	419	350	304	407	268	254	206	607	918
161.587	0	757	449	343	203	223	333	424	286	311	409	270	255	207	609	926
161.71	0	744	450	345	213	234	335	421	293	301	412	272	256	208	609	930
161.833	0	725	446	342	201	227	337	417	359	289	405	265	254	205	608	923
161.956	0	721	444	341	202	221	331	417	353	305	405	266	254	205	608	918
162.079	0	752	444	340	202	223	333	419	287	307	404	266	254	205	608	926
162.202	0	733	445	341	201	222	333	420	290	297	406	267	254	206	609	929
162.324	0	726	448	344	204	224	339	426	357	294	411	270	255	208	610	927
162.447	0	718	449	345	212	234	334	423	356	310	414	272	256	209	611	925
162.57	0	753	446	344	203	229	335	420	290	310	407	268	255	205	609	926
162.693	0	733	443	339	200	223	334	415	286	298	404	265	253	204	609	928
162.816	0	725	442	340	201	220	338	418	354	290	405	265	252	205	609	925
162.939	0	721	443	340	201	222	332	418	356	305	405	266	254	207	609	924
163.062	0	756	446	342	202	225	329	420	290	309	407	268	254	206	611	927
163.185	0	733	448	341	206	227	330	417	288	302	405	271	255	208	611	929
163.308	0	726	447	343	208	232	336	420	356	294	407	271	256	208	611	926
163.43	0	721	443	340	197	227	328	412	357	304	401	265	254	205	608	926
163.553	0	747	443	338	198	222	327	411	292	307	401	263	253	204	608	925
163.676	0	730	443	337	199	220	326	413	283	298	400	264	253	204	607	927
163.799	0	730	444	339	200	221	329	415	350	290	403	266	253	206	608	925
163.922	0	723	446	342	205	225	327	418	357	307	407	268	254	207	609	924
164.045	0	745	448	344	210	231	330	420	295	313	412	272	254	209	609	924
164.168	0	737	445	343	208	230	330	420	283	302	408	268	254	207	609	929
164.291	0	727	443	339	198	223	331	414	349	291	404	263	253	204	607	926
164.413	0	722	442	340	201	220	329	416	359	303	404	264	253	205	607	922
164.536	0	746	443	339	201	220	328	417	295	309	405	265	254	205	608	923
164.659	0	732	445	341	202	222	331	420	283	301	406	267	254	206	608	927
164.782	0	726	446	342	206	226	332	422	349	295	411	270	254	209	609	927
164.905	0	724	448	345	208	231	332	426	363	307	414	273	255	209	609	925
165.028	0	749	444	341	202	225	330	420	299	312	406	266	253	206	608	924
165.151	0	727	444	340	201	221	330	418	280	301	406	265	253	206	607	929
165.274	0	725	443	340	201	221	332	419	345	293	407	266	254	206	608	926
165.396	0	724	444	342	201	221	331	422	363	306	410	268	254	207	608	925
165.519	0	749	446	343	203	224	330	426	302	313	412	271	254	210	609	925
165.642	0	731	448	344	205	226	333	431	282	307	415	274	255	211	611	931
165.765	0	730	447	345	207	230	336	429	345	297	414	272	256	208	611	926
165.888	0	721	442	341	198	227	334	417	366	304	409	267	255	207	609	927
166.011	0	746	444	341	202	221	333	421	306	309	409	268	254	208	609	924
166.134	0	727	444	341	203	222	331	421	280	302	409	267	254	208	608	930
166.257	0	729	444	342	202	222	332	425	345	294	412	270	255	209	609	926
166.38	0	725	448	344	204	224	334	431	368	309	416	273	256	211	609	926
166.502	0	736	449	346	207	227	338	435	314	311	420	276	257	213	610	925
166.625	0	735	448	346	207	231	337	432	283	307	417	273	256	210	610	926
166.748	0	720	442	341	198	228	335	420	343	292	412	268	255	208	608	927
166.871	0	723	444	341	203	223	334	426	370	304	413	268	255	208	609	924
166.994	0	733	444	342	203	222	337	424	316	306	413	269	255	208	608	925
167.117	0	729	445	342	203	225	335	428	281	306	415	271	255	210	610	926
167.24	0	723	447	345	205	225	337	434	344	297	419	274	257	212	610	929
167.363	0	729	449	347	208	228	337	438	372	311	424	277	257	214	611	926
167.485	0	729	449	349	212	236	343	434	320	312	423	276	258	212	610	929
167.608	0	728	444	344	202	230	337	426	282	306	416	270	257	208	608	924
167.731	0	724	445	342	204	226	338	429	342	295	418	270	256	211	609	928
167.854	0	723	444	344	205	225	338	431	371	306	418	272	256	209	608	921
167.977	0	725	447	346	206	225	341	434	322	311	420	274	257	211	609	927
168.1	0	730	449	346	207	227	338	440	284	311	424	276	257	213	610	925
168.223	0	727	452	348	210	230	342	444	343	301	428	280	259	215	610	928
168.346	0	720	448	350	211	235	344	441	374	312	426	277	259	212	611	923
168.468	0	727	446	345	204	230	344	434	326	311	421	273	257	211	609	925
168.591	0	728	446	346	207	228	342	436	282	309	424	274	257	211	609	926
168.714	0	720	448	345	207	229	343	437	341	298	423	274	258	212	610	928
168.837	0	720	448	348	208	228	342	441	376	311	427	277	259	213	611	924
168.96	0	731	450	348	209	231	346	445	328	316	430	280	258	216	612	928
169.083	0	732	453	351	212	235	347	449	285	314	433	282	261	215	613	930
169.206	0	720	447	348	207	234	349	438	341	298	426	275	258	211	609	928
169.329	0	719	445	346	205	230	345	436	376	310	424	273	258	211	610	923
169.452	0	726	446	346	208	228	347	438	329	313	425	274	258	211	609	923
169.574	0	729	446	347	208	229	343	440	283	311	426	276	259	212	610	927
169.697	0	718	450	347	209	230	347	444	339	301	428	278	260	214	611	930
169.82	0	728	451	350	211	231	346	449	379	314	433	282	260	216	613	925
169.943	0	724	449	350	212	235	353	447	331	316	431	279	260	214	612	926
170.066	0	729	444	347	204	233	346	432	284	309	423	273	256	210	609	929
170.189	0	720	445	345	203	232	348	434	339	298	424	272	259	212	610	930
170.312	0	724	444	347	206	228	344	437	377	310	425	273	257	211	609	927
170.435	0	720	446	347	207	229	347	440	330	313	426	276	258	212	610	927
170.557	0	728	448	348	209	229	346	444	283	314	430	280	260	213	611	930
170.68	0	725	451	351	212	234	351	448	339	303	432	281	260	215	611	932
170.803	0	725	445	347	208	234	347	439	378	310	426	275	259	212	611	929
170.926	0	718	443	346	206	229	346	434	328	315	422	273	256	211	608	927
171.049	0	728	443	347	208	228	344	436	283	311	423	273	257	210	609	928
171.172	0	722	445	346	209	229	348	438	334	300	425	274	258	211	609	931
171.295	0	720	445	348	209	229	345	443	377	311	428	277	259	214	610	930
171.418	0	715	448	350	211	231	346	447	331	319	431	280	260	215	611	929
171.54	0	735	451	352	214	236	349	449	285	317	434	282	261	214	612	931
171.663	0	720	444	347	207	233	351	439	335	300	425	275	257	212	609	935
171.786	0	717	443	346	209	229	344	439	378	310	426	274	259	212	610	929
171.909	0	713	444	347	209	229	346	439	331	316	425	275	259	211	609	928
172.032	0	731	446	347	209	229	344	439	282	314	426	275	258	213	610	931
172.155	0	720	448	349	210	229	349	444	334	301	430	277	260	214	611	938
172.278	0	712	448	351	213	233	347	449	380	313	433	281	261	216	611	932
172.401	0	710	447	350	209	236	347	442	334	318	428	276	259	212	610	933
172.524	0	727	442	347	206	232	345	436	285	312	424	273	258	212	610	932
172.646	0	720	444	345	209	230	349	439	333	299	425	274	258	211	609	936
172.769	0	713	443	347	208	229	344	440	377	310	426	275	258	213	611	932
172.892	0	715	446	347	210	231	345	444	333	317	429	278	259	214	612	934
173.015	0	726	449	347	211	231	346	447	283	317	431	280	260	215	612	940
173.138	0	721	449	351	213	237	352	447	334	303	431	279	260	214	614	939
173.261	0	712	441	346	204	234	345	433	378	308	423	272	257	210	609	934
173.384	0	711	442	345	206	230	344	433	333	314	422	272	258	211	611	935
173.507	0	723	441	346	205	230	344	433	282	310	421	272	257	211	610	939
173.629	0	720	443	345	209	229	346	437	329	298	423	273	258	212	611	938
173.752	0	713	445	347	208	229	343	441	376	310	426	276	259	213	613	934
173.875	0	710	446	348	210	233	342	444	334	317	429	278	259	214	614	934
173.998	0	724	442	348	207	234	346	435	282	312	423	274	258	212	613	942
174.121	0	719	439	344	201	231	346	427	329	294	418	271	257	210	610	937
174.244	0	710	438	344	205	226	339	430	374	306	417	269	255	210	610	936
174.367	0	705	440	343	205	225	340	430	330	312	418	270	256	210	610	935
174.49	0	722	442	343	206	227	340	434	280	311	419	272	257	211	611	939
174.612	0	724	443	346	208	228	343	438	327	299	424	274	257	213	612	938
174.735	0	711	443	349	209	231	342	442	374	309	426	276	258	214	613	937
174.858	0	701	440	345	206	233	341	430	332	313	417	271	256	209	612	935
174.981	0	721	437	344	200	230	339	425	278	309	416	269	256	209	610	941
175.104	0	721	439	342	207	229	343	425	325	293	415	268	255	210	610	937
175.227	0	708	438	343	203	225	338	430	371	305	416	270	255	208	611	938
175.35	0	700	439	343	205	226	338	433	331	313	418	271	256	210	612	935
175.473	0	724	443	344	207	227	339	436	279	310	420	274	257	212	613	943
175.596	0	723	441	346	205	233	343	431	324	296	417	271	256	208	612	940
175.718	0	709	436	342	200	229	336	423	372	302	413	267	255	208	610	939
175.841	0	700	437	342	203	225	335	426	331	310	413	267	255	208	611	936
175.964	0	720	437	342	203	225	335	426	277	307	412	267	255	208	610	944
176.087	0	719	439	343	205	226	339	430	321	294	415	268	255	209	612	941
176.21	0	710	440	346	205	226	335	435	371	305	418	272	256	211	613	940
176.333	0	704	441	344	207	230	339	435	334	314	419	272	256	210	614	938
176.456	0	723	436	342	198	228	336	420	275	307	409	266	255	207	611	946
176.579	0	716	435	339	197	227	337	419	319	290	408	264	254	207	610	941
176.701	0	710	434	340	200	222	332	423	369	300	409	264	253	206	610	938
176.824	0	703	437	341	201	223	332	425	331	310	409	266	254	206	611	938
176.947	0	724	439	340	203	224	332	429	274	307	412	268	254	208	611	944
177.07	0	718	439	343	208	230	338	430	318	295	416	271	256	209	613	944
177.193	0	711	435	342	201	229	335	426	369	301	411	267	255	206	611	939
177.316	0	701	433	339	196	226	332	418	331	307	405	263	252	205	608	939
177.439	0	723	434	339	198	223	331	419	273	304	405	263	253	204	609	947
177.562	0	716	433	339	200	221	335	423	314	290	405	262	253	205	610	942
177.684	0	713	435	340	200	223	332	427	367	300	409	266	254	206	610	941
177.807	0	703	437	341	203	224	330	431	333	311	412	269	255	207	611	937
177.93	0	722	441	344	204	228	333	434	276	309	415	272	255	209	612	947
178.053	0	715	436	340	200	228	335	424	312	293	408	265	254	205	610	943
178.176	0	712	433	339	197	222	331	422	367	298	406	262	251	204	608	940
178.299	0	702	432	339	199	222	331	424	334	308	405	264	252	202	609	937
178.422	0	721	435	337	198	223	331	423	275	307	406	263	254	204	609	946
178.545	0	713	436	340	201	223	333	428	311	294	409	266	254	205	611	942
178.668	0	713	437	343	202	225	329	433	368	301	412	270	254	206	611	942
178.79	0	703	436	341	203	227	333	431	337	310	410	267	254	204	610	938
178.913	0	720	431	339	195	226	331	420	275	306	403	261	253	202	608	947
179.036	0	718	432	338	198	221	333	423	311	292	404	262	254	201	608	942
179.159	0	706	430	338	198	220	328	423	365	297	405	262	253	202	608	942
179.282	0	701	435	339	199	222	330	427	336	308	406	265	254	203	610	938
179.405	0	725	437	341	201	223	328	430	276	307	410	268	255	204	609	948
179.528	0	720	439	344	203	226	334	435	310	296	412	270	255	206	611	945
179.651	0	703	433	340	198	227	330	426	367	296	404	264	254	201	608	942
179.773	0	704	430	337	193	224	329	418	339	304	402	260	253	200	606	937
179.896	0	721	431	339	197	220	329	420	277	306	401	260	253	199	606	945
180.019	0	714	431	338	197	218	331	423	307	291	404	262	253	200	606	942
180.142	0	705	431	341	198	221	330	427	366	297	405	263	253	200	607	941
180.265	0	699	434	340	200	223	333	431	340	311	408	267	255	204	609	939
180.388	0	726	438	343	203	227	334	436	280	312	412	270	255	205	609	945
180.511	0	715	431	338	196	227	337	424	310	293	403	262	254	199	606	942
180.634	0	700	429	337	193	224	327	420	365	296	402	260	254	198	605	941
180.756	0	696	430	337	197	220	329	424	338	308	402	260	254	197	604	937
180.879	0	723	431	338	198	221	332	425	277	309	402	262	254	199	605	942
181.002	0	712	433	341	199	221	333	430	307	296	406	265	254	201	605	941
181.125	0	692	435	342	201	224	336	434	371	297	409	268	255	203	607	940
181.248	0	693	437	345	203	228	334	438	343	314	414	271	257	203	609	940
181.371	0	725	432	342	199	228	336	427	282	310	405	263	255	199	606	943
181.494	0	713	431	339	199	221	336	427	306	295	404	261	255	198	604	941
181.617	0	696	430	340	198	222	333	427	368	299	404	261	255	199	605	936
181.74	0	688	431	340	199	222	333	429	345	308	407	264	255	199	605	937
181.862	0	723	435	342	199	224	337	434	282	312	409	267	256	202	606	942
181.985	0	715	435	343	202	226	339	438	310	300	413	270	257	205	607	941
182.108	0	693	433	345	203	230	341	437	373	299	412	268	257	201	607	935
182.231	0	685	429	340	195	226	334	424	348	307	404	262	255	198	604	935
182.354	0	726	430	340	196	224	337	426	284	310	405	262	256	198	604	941
182.477	0	717	430	340	198	223	339	429	306	297	405	264	255	197	604	938
182.6	0	689	430	342	200	223	339	433	372	298	408	265	256	200	605	935
182.723	0	686	433	342	201	226	335	437	349	313	412	270	257	203	606	935
182.845	0	723	437	345	204	228	339	441	288	316	416	274	258	205	607	942
182.968	0	719	433	343	200	231	343	434	310	298	411	266	257	200	606	942
183.091	0	690	428	340	195	227	341	425	371	295	405	261	256	198	603	933
183.214	0	684	430	339	197	224	334	427	349	309	406	261	255	198	604	934
183.337	0	721	429	339	199	223	338	428	284	311	405	263	256	197	604	940
183.46	0	717	431	341	200	225	340	432	306	300	408	266	256	200	604	941
183.583	0	685	433	343	201	225	341	438	373	300	412	269	257	203	605	934
183.706	0	687	435	344	203	227	338	442	351	315	417	274	259	205	606	933
183.828	0	721	432	345	201	232	342	436	288	315	411	268	258	200	605	941
183.951	0	715	428	339	195	227	341	425	308	296	405	263	257	198	603	940
184.074	0	689	429	341	200	224	341	430	371	297	407	263	256	198	602	932
184.197	0	681	430	340	199	223	336	431	351	310	408	264	256	198	603	931
184.32	0	720	432	342	201	225	339	435	286	314	409	267	258	200	603	938
184.443	0	715	432	342	202	225	342	439	308	303	414	270	259	204	605	941
184.566	0	687	436	345	204	229	344	445	374	303	418	274	259	206	606	932
184.689	0	683	434	345	206	233	342	443	352	315	416	272	259	203	606	931
184.812	0	719	428	343	197	229	342	430	288	314	409	264	257	199	604	937
184.934	0	715	430	341	201	224	344	434	310	298	410	265	257	199	605	939
185.057	0	685	430	342	201	225	343	435	374	300	411	266	257	199	603	931
185.18	11	683	432	343	202	225	338	438	350	313	413	268	257	202	605	932
185.303	0	722	435	345	203	228	342	441	289	317	415	271	258	204	606	939
185.426	0	719	436	348	206	231	346	446	313	306	420	274	259	206	607	936
185.549	0	683	432	345	202	233	347	438	375	301	413	267	259	201	606	931
185.672	0	683	428	342	197	228	338	430	351	311	409	265	257	200	604	931
185.795	0	721	430	342	200	227	342	432	288	315	410	264	259	199	604	937
185.917	0	712	431	342	201	225	343	435	311	301	410	266	258	200	604	935
186.04	0	690	432	344	202	227	344	439	377	302	414	270	258	202	606	931
186.163	0	687	434	345	205	229	339	443	351	318	418	273	259	204	607	933
186.286	0	724	438	348	206	233	347	446	290	321	421	275	261	206	607	939
186.409	0	712	431	342	201	231	348	434	314	303	411	267	258	200	605	935
186.532	0	692	428	342	196	228	340	429	372	303	409	264	258	198	604	932
186.655	0	691	429	341	198	227	338	431	347	312	408	264	258	199	604	933
186.778	0	720	431	342	200	225	342	433	287	315	409	265	258	199	604	937
186.9	0	709	432	343	202	226	344	437	314	303	411	269	259	202	606	936
187.023	0	688	433	345	204	228	342	442	374	308	416	272	260	203	607	935
187.146	0	695	434	348	206	233	344	444	350	317	418	274	260	204	606	933
187.269	0	719	428	344	197	232	345	430	286	316	408	265	258	199	603	938
187.392	0	712	428	340	195	227	345	428	316	300	407	263	256	198	604	936
187.515	0	697	427	341	199	225	340	432	372	303	407	264	258	197	603	935
187.638	0	690	429	342	202	224	343	434	345	315	409	265	258	199	601	930
187.761	0	714	432	343	201	225	343	437	286	317	411	268	258	201	604	939
187.884	0	711	432	344	203	228	345	441	318	305	415	272	260	203	606	935
188.006	0	699	433	348	206	234	343	443	375	311	417	273	261	202	606	935
188.129	0	691	429	342	199	231	344	429	343	316	408	264	258	199	603	929
188.252	0	711	427	343	199	227	343	429	283	314	407	264	258	197	603	940
188.375	0	709	428	341	201	224	344	431	318	300	407	264	258	197	602	934
188.498	0	702	427	343	201	225	341	433	371	308	410	266	259	198	603	935
188.621	0	693	431	344	201	225	343	436	342	317	411	269	259	201	604	931
188.744	0	713	434	345	204	229	345	440	284	318	414	272	260	202	605	940
188.867	0	710	430	344	201	234	349	433	322	302	410	267	260	198	604	936
188.989	0	702	426	341	195	227	343	426	372	306	405	263	259	196	601	933
189.112	0	692	427	340	197	227	341	428	340	315	405	263	258	195	602	930
189.235	0	707	427	340	198	223	341	428	280	312	404	263	258	196	601	939
189.358	0	703	429	342	200	226	344	432	321	300	407	266	258	198	602	936
189.481	0	705	430	344	201	226	343	436	372	308	411	268	260	201	603	934
189.604	0	695	431	346	203	229	345	439	339	319	412	271	260	200	604	933
189.727	0	713	424	342	196	231	345	424	282	313	402	263	258	195	600	939
189.85	0	700	424	339	193	226	346	420	321	296	399	261	258	193	599	934
189.972	0	699	424	339	197	223	341	423	370	305	399	260	257	193	600	931
190.095	0	689	425	339	197	222	341	424	333	313	400	260	258	194	600	932
190.218	0	710	427	340	198	223	341	428	278	311	402	264	258	196	600	939
190.341	0	707	428	343	201	224	344	432	322	300	405	266	259	198	602	935
190.464	0	701	426	344	201	228	344	430	371	309	404	266	259	196	601	933
190.587	0	689	423	338	192	225	341	417	331	311	394	259	257	192	598	930
190.71	0	712	421	337	193	223	340	417	276	308	395	258	257	192	598	938
190.833	0	707	421	337	195	220	342	420	319	294	394	258	257	192	597	934
190.956	0	696	422	339	196	220	338	422	368	305	397	260	256	193	598	934
191.078	0	690	424	339	197	222	339	426	329	312	399	262	257	194	600	932
191.201	0	712	428	341	200	224	339	430	277	311	402	265	259	197	601	937
191.324	0	709	424	340	197	228	345	423	322	297	398	261	257	192	599	933
191.447	0	696	419	336	192	223	338	415	367	303	393	256	257	191	597	932
191.57	0	685	420	336	193	222	338	416	326	310	393	257	256	190	597	931
191.693	0	705	421	336	195	220	338	418	274	307	392	257	256	191	598	935
191.816	0	712	423	337	196	220	340	421	320	295	394	259	256	192	599	931
191.939	0	697	424	337	197	221	337	426	367	306	397	262	256	195	600	931
192.061	0	696	424	340	199	226	341	426	326	313	398	262	257	193	602	930
192.184	0	706	418	335	190	224	337	411	273	305	389	254	256	190	599	933
192.307	0	704	419	333	191	219	340	413	320	291	388	254	255	189	598	931
192.43	0	696	417	334	193	218	335	415	365	301	388	254	255	189	598	929
192.553	0	697	420	336	193	219	335	417	320	309	390	257	254	191	599	929
192.676	0	712	423	335	193	220	336	421	272	306	393	259	256	194	601	932
192.799	0	704	425	339	196	222	340	426	322	297	397	262	256	195	602	933
192.922	0	706	420	337	196	225	336	421	366	303	393	258	256	191	600	927
193.044	0	695	417	334	188	220	335	409	319	307	385	252	254	188	598	926
193.167	0	710	416	333	190	217	334	410	270	301	385	252	253	188	598	925
193.29	0	701	417	333	193	216	337	412	319	289	386	253	254	188	597	932
193.413	0	698	419	334	193	217	333	416	362	301	388	255	254	190	598	927
193.536	0	696	421	337	194	218	335	421	318	309	391	259	255	193	600	925
193.659	0	716	424	338	196	222	336	423	272	307	394	262	255	194	602	927
193.782	0	700	420	336	194	225	340	417	324	292	390	257	255	190	599	931
193.905	0	697	415	333	190	217	333	413	361	301	385	251	253	187	597	925
194.028	0	695	416	333	193	215	334	414	315	305	385	252	253	188	597	923
194.15	0	704	416	333	192	216	333	413	269	301	385	253	253	188	597	927
194.273	0	697	420	334	192	216	337	417	324	291	388	255	253	190	597	928
194.396	0	698	422	336	195	219	334	422	363	303	392	259	255	193	599	926
194.519	0	706	423	339	197	222	338	426	319	310	396	263	255	194	600	926
194.642	0	704	421	336	196	223	337	421	273	303	391	257	255	189	600	927
194.765	0	699	417	333	191	218	337	413	327	289	386	254	254	186	598	930
194.888	0	694	417	334	192	217	336	416	362	303	388	254	253	188	598	926
195.011	0	705	419	335	194	217	338	417	317	305	387	255	254	188	597	926
195.133	0	703	421	335	194	217	337	421	273	303	391	258	255	191	599	930
195.256	0	701	423	337	194	221	339	425	331	296	395	262	256	193	600	930
195.379	0	698	425	340	198	226	340	430	367	308	399	264	257	194	600	925
195.502	0	704	419	335	192	224	342	417	316	306	389	256	255	187	598	929
195.625	0	702	417	333	191	218	337	415	273	301	387	253	254	187	597	929
195.748	0	699	418	335	193	217	338	418	332	292	388	253	254	187	597	929
195.871	0	692	418	335	193	217	336	419	365	305	390	255	255	187	597	923
195.994	0	700	421	336	194	219	340	424	316	308	392	259	255	190	598	930
196.116	0	703	425	338	196	222	338	428	278	309	396	263	256	193	600	930
196.239	0	699	425	341	198	226	340	432	338	298	400	265	257	194	601	932
196.362	0	694	418	336	193	223	339	420	366	306	390	255	255	186	597	924
196.485	0	700	416	334	190	219	342	415	315	305	387	254	256	184	596	929
196.608	0	699	417	334	192	218	337	418	278	304	387	253	255	186	596	926
196.731	0	691	418	333	193	217	339	419	337	293	390	255	256	185	595	929
196.854	0	696	420	336	195	219	338	424	367	307	393	259	256	189	596	923
196.977	0	697	421	338	196	220	342	428	315	311	395	263	257	192	597	929
197.1	0	704	425	340	199	224	340	431	280	311	401	265	258	191	598	926
197.222	0	690	418	337	194	225	343	423	341	297	392	257	257	186	595	926
197.345	0	695	415	334	189	222	339	416	366	306	388	254	256	184	593	923
197.468	0	697	415	335	192	218	342	419	314	307	388	254	256	183	593	926
197.591	0	697	416	334	193	217	340	419	279	306	389	255	256	184	592	922
197.714	0	687	418	335	194	219	341	424	341	297	392	258	257	187	594	926
197.837	0	698	420	338	196	220	342	427	368	312	395	262	257	190	594	921
197.96	0	700	422	340	199	224	346	431	317	314	400	263	259	189	595	922
198.083	0	699	418	337	194	225	342	422	282	307	392	257	258	185	592	922
198.205	0	686	416	335	191	221	343	418	341	295	389	253	257	183	590	923
198.328	0	694	415	336	192	218	342	421	368	308	390	255	257	182	590	919
198.451	0	699	416	335	192	218	343	422	315	309	390	256	257	183	589	924
198.574	0	698	419	336	195	219	341	425	280	310	392	260	259	186	591	921
198.697	0	687	421	339	195	222	343	430	344	301	396	263	259	189	592	926
198.82	0	700	421	341	198	225	347	432	371	315	401	263	259	186	593	920
198.943	0	694	414	335	190	225	344	419	313	313	389	254	257	182	588	922
199.066	0	701	413	334	190	219	341	418	281	305	387	255	258	180	586	918
199.188	0	684	414	334	192	217	343	419	342	296	387	253	258	181	586	923
199.311	0	693	413	335	192	218	342	421	368	309	389	256	259	183	587	917
199.434	0	693	417	337	194	220	345	425	317	311	392	260	259	185	588	923
199.557	0	696	419	338	196	222	344	429	282	313	397	262	260	187	588	919
199.68	0	687	419	341	196	225	347	431	345	300	399	261	260	184	589	923
199.803	0	688	411	335	187	223	343	417	368	309	388	253	258	179	585	915
199.926	0	688	409	333	188	218	345	416	318	308	385	252	258	178	583	919
200.049	0	702	410	334	189	216	341	416	280	305	385	252	258	178	582	915
200.172	0	685	411	334	192	217	342	418	339	296	387	254	258	180	583	920
200.294	0	686	411	336	191	220	340	424	369	310	389	257	258	182	584	916
200.417	0	690	415	338	195	220	345	428	318	313	396	260	260	182	585	920
200.54	0	693	417	339	197	225	344	429	281	312	397	260	260	182	585	919
200.663	0	680	406	335	190	222	345	418	339	295	386	252	259	177	581	918
200.786	0	674	406	333	189	217	342	418	367	307	386	252	259	176	580	910
200.909	0	686	407	333	190	217	344	417	319	308	384	252	258	175	578	915
201.032	0	686	409	333	191	216	342	418	277	306	385	255	259	178	579	914
201.155	0	681	410	335	192	218	342	423	337	297	388	257	259	180	579	916
201.277	0	677	411	337	193	219	343	426	370	311	396	258	262	181	582	912
201.4	0	690	409	338	193	224	347	423	321	312	392	256	260	176	580	915
201.523	0	685	404	332	186	222	341	412	276	306	382	251	259	174	577	912
201.646	0	677	404	332	190	216	343	417	333	294	384	252	259	174	576	913
201.769	0	675	403	333	189	216	341	417	367	306	383	253	259	175	576	910
201.892	0	685	406	333	189	218	343	419	320	311	386	255	259	176	577	911
202.015	0	687	410	336	191	219	341	424	276	309	391	256	260	177	577	913
202.138	0	681	409	338	197	227	344	424	335	300	395	258	261	178	579	915
202.26	0	673	401	333	188	223	342	415	366	308	383	252	259	173	574	911
202.383	0	681	400	330	187	216	340	411	316	310	380	248	259	171	572	907
202.506	0	679	400	331	187	214	338	411	274	305	380	249	258	171	572	908
202.629	0	674	401	331	187	215	342	414	329	294	379	251	258	172	571	910
202.752	0	675	403	331	189	216	339	418	365	308	385	252	259	173	573	909
202.875	0	680	404	335	190	218	340	421	317	314	388	255	260	175	573	907
202.998	0	681	405	336	193	223	342	422	275	309	389	257	262	175	573	909
203.121	0	672	396	330	185	220	343	410	327	293	377	248	259	170	568	909
203.244	0	673	394	330	183	214	337	408	363	304	376	247	259	168	567	905
203.366	0	666	394	329	185	213	337	410	316	309	375	248	258	169	567	902
203.489	0	680	398	329	185	214	336	411	272	305	376	249	258	170	567	903
203.612	0	670	398	332	187	215	339	416	324	294	382	250	260	171	568	908
203.735	0	672	401	333	189	218	338	421	363	310	387	253	261	173	570	905
203.858	0	670	401	337	191	222	341	422	320	315	390	255	262	172	571	904
203.981	0	677	394	330	184	219	337	410	271	305	376	247	260	167	566	900
204.104	0	663	393	328	185	213	341	410	322	293	375	246	258	167	565	906
204.227	0	665	392	329	185	213	337	411	362	304	375	247	259	167	565	902
204.349	0	664	393	330	185	214	337	411	317	310	377	249	259	168	564	902
204.472	0	673	397	332	187	215	337	416	270	308	382	251	260	168	566	900
204.595	0	671	397	332	188	216	340	420	322	297	385	253	261	172	568	909
204.718	0	671	397	334	189	221	339	419	365	308	384	253	260	170	568	903
204.841	0	662	390	329	183	217	338	409	318	310	374	246	259	166	563	902
204.964	0	672	392	329	184	214	337	409	269	307	374	246	258	166	563	898
205.087	0	664	390	328	184	213	340	410	320	293	374	248	260	166	563	907
205.21	0	668	392	329	185	213	337	413	362	305	380	248	260	166	564	902
205.332	0	663	395	333	186	215	337	417	320	313	382	251	261	169	565	903
205.455	0	674	398	333	190	218	339	421	272	312	387	254	261	171	567	906
205.578	0	662	395	334	189	223	343	418	322	298	384	252	261	169	565	909
205.701	0	667	387	329	180	217	337	406	363	304	373	246	259	165	562	902
205.824	0	660	387	329	183	213	337	409	318	311	373	245	258	164	562	902
205.947	0	670	388	326	183	212	337	408	269	306	373	246	258	165	561	904
206.07	0	662	389	330	184	213	339	410	319	295	378	246	259	164	563	907
206.193	0	667	393	330	185	214	337	415	362	307	382	250	260	168	563	902
206.316	0	662	395	333	187	218	338	420	320	315	386	253	261	170	565	905
206.438	0	670	393	334	188	221	341	418	273	310	381	251	261	167	564	905
206.561	0	658	385	327	180	217	340	405	319	292	371	245	259	163	560	907
206.684	0	663	383	327	182	211	336	408	361	304	372	246	258	164	560	902
206.807	0	657	384	328	182	212	336	408	317	310	372	246	259	164	559	902
206.93	0	668	386	328	183	212	335	410	269	307	377	247	260	165	559	904
207.053	0	663	389	330	185	214	338	415	319	296	381	251	260	167	564	906
207.176	0	655	393	332	186	217	338	421	364	310	386	254	261	170	564	904
207.299	0	660	392	335	189	221	341	420	321	316	384	253	261	168	563	904
207.421	0	665	384	329	181	215	338	408	270	308	373	246	258	164	559	904
207.544	0	654	384	328	183	214	341	409	319	295	374	246	258	164	560	907
207.667	0	663	384	329	183	214	337	411	361	306	374	247	259	164	558	901
207.79	0	657	385	329	184	213	338	412	317	312	378	248	260	164	559	904
207.913	0	667	387	330	185	215	337	416	271	310	381	251	260	166	561	905
208.036	0	661	391	334	188	217	341	420	322	299	385	254	261	168	563	906
208.159	0	664	387	333	187	220	340	417	364	308	381	251	261	165	561	902
208.282	0	656	381	326	181	214	339	407	318	312	373	247	258	163	558	904
208.404	0	665	383	327	184	214	338	408	269	307	373	247	259	163	558	904
208.527	0	651	383	327	182	212	340	410	319	294	373	247	260	164	558	908
208.65	0	662	385	328	184	213	337	413	362	307	379	249	260	165	559	902
208.773	0	656	388	330	186	215	338	417	318	315	383	252	261	167	560	904
208.896	0	668	390	333	188	220	339	421	273	312	386	255	262	169	562	907
209.019	0	653	383	331	185	220	343	413	321	297	379	250	262	163	560	908
209.142	0	660	378	327	178	216	337	404	362	304	372	246	259	161	556	902
209.265	0	655	380	327	181	211	338	407	316	310	371	245	258	162	556	902
209.388	0	663	380	326	182	211	337	407	268	307	373	245	259	161	556	904
209.51	0	653	381	328	184	213	339	411	321	295	377	247	260	163	557	908
209.633	0	656	384	329	184	215	337	417	362	308	381	250	260	165	559	904
209.756	0	657	387	331	187	218	339	419	319	315	384	254	262	167	561	904
209.879	0	663	382	330	186	218	341	412	271	310	377	248	260	163	558	899
210.002	0	648	377	324	177	216	341	402	319	293	370	244	259	161	554	906
210.125	0	652	375	326	181	212	335	405	360	303	370	245	258	161	554	902
210.248	0	647	377	326	181	211	335	406	315	310	371	244	259	160	554	902
210.371	0	661	380	327	182	213	335	409	268	307	375	247	259	162	556	906
210.493	0	651	383	328	184	214	340	413	320	296	379	250	261	165	557	908
210.616	0	659	385	330	186	217	338	419	361	310	384	254	261	166	560	903
210.739	0	650	380	331	186	218	340	415	316	313	378	249	260	163	557	904
210.862	0	659	376	325	179	214	335	405	269	304	370	244	259	161	555	898
210.985	0	648	376	325	181	212	339	405	319	292	370	245	258	161	555	907
211.108	0	653	376	325	180	212	335	406	359	303	370	245	258	162	554	901
211.231	0	648	377	327	182	212	335	409	314	310	375	246	259	161	556	902
211.354	0	659	382	328	184	214	336	413	269	308	378	250	260	164	557	903
211.476	0	653	384	330	186	217	340	416	322	296	382	253	261	165	559	909
211.599	0	654	377	328	183	217	337	410	360	305	373	245	260	161	555	902
211.722	0	646	374	324	178	213	336	402	312	309	368	243	258	160	553	901
211.845	0	660	375	324	180	211	335	404	266	304	367	245	258	160	554	899
211.968	0	649	374	325	180	210	337	404	318	292	371	244	258	160	553	906
212.091	0	654	378	326	181	213	335	409	357	305	375	247	259	162	555	903
212.214	0	649	381	328	183	214	336	412	314	312	378	250	260	164	557	902
212.337	0	661	383	331	186	219	338	415	270	309	381	251	260	164	558	904
212.46	0	645	373	325	180	215	341	404	319	293	368	244	259	161	554	906
212.582	0	652	370	324	177	212	333	401	357	301	367	242	257	159	552	901
212.705	0	645	371	324	179	209	334	402	312	308	365	243	258	159	552	902
212.828	0	657	372	323	180	210	333	402	265	304	367	243	258	159	551	899
212.951	0	648	375	326	180	211	337	405	316	292	372	245	258	160	554	908
213.074	0	654	377	326	182	214	334	411	357	305	375	248	258	164	556	903
213.197	0	653	379	330	184	217	336	411	314	312	378	250	260	163	557	905
213.32	0	657	371	323	177	213	335	400	265	303	364	242	258	158	552	898
213.443	0	642	369	321	178	207	336	398	315	289	363	240	257	157	551	907
213.565	0	651	369	322	177	206	333	398	355	301	363	241	256	157	552	903
213.688	0	645	370	323	178	208	333	401	312	308	366	243	257	158	551	904
213.811	0	655	373	323	179	211	333	403	266	305	370	245	257	160	553	905
213.934	0	647	376	325	181	212	336	409	316	294	375	248	259	162	556	909
214.057	0	656	378	327	184	216	334	412	357	305	377	248	259	162	556	903
214.18	0	646	369	323	179	211	333	400	313	307	365	241	257	158	552	904
214.303	0	648	370	322	178	208	333	399	263	303	364	242	256	158	552	905
214.426	0	649	369	322	177	207	334	399	311	289	364	242	256	159	552	908
214.548	0	644	371	322	177	209	331	402	354	301	368	242	258	157	552	905
214.671	0	647	373	324	180	209	332	406	314	309	371	245	258	160	554	904
214.794	0	647	376	326	182	212	332	409	266	307	375	249	259	163	557	908
214.917	0	657	373	325	182	214	337	407	311	294	370	245	258	159	556	904
215.04	0	639	365	322	177	209	331	399	354	299	362	239	256	157	551	905
215.163	0	646	367	322	178	207	331	397	315	307	362	241	256	157	552	903
215.286	0	649	368	320	178	206	330	399	264	302	364	241	256	157	552	908
215.409	0	653	370	321	179	208	333	400	307	290	368	242	257	159	552	905
215.532	0	648	374	323	180	210	330	406	355	302	372	246	258	161	555	908
215.654	0	648	376	327	182	212	332	410	320	312	376	249	259	163	557	904
215.777	0	656	371	325	180	214	334	403	266	305	367	243	257	158	554	910
215.9	0	646	365	320	174	208	333	393	304	290	361	239	255	157	551	904
216.023	0	647	365	320	177	206	329	397	354	297	362	240	255	157	551	904
216.146	0	635	366	321	176	206	330	396	320	308	362	240	255	157	551	902
216.269	0	654	370	322	177	206	329	399	264	305	367	241	257	158	552	909
216.392	0	658	372	323	179	210	331	405	302	294	370	245	258	161	554	906
216.515	0	651	375	325	182	211	330	408	354	302	375	248	259	162	556	908
216.637	0	633	369	324	180	213	333	403	325	309	367	244	257	158	554	902
216.76	0	652	365	318	175	206	330	395	265	305	361	239	255	156	550	910
216.883	0	656	365	320	176	205	333	396	298	291	360	240	255	157	551	907
217.006	0	639	366	319	175	207	327	397	351	296	363	241	255	157	551	908
217.129	0	636	369	322	177	207	330	401	326	308	367	242	256	158	552	905
217.252	0	661	372	323	180	208	331	405	268	309	371	246	257	161	554	910
217.375	0	663	375	324	184	212	332	409	299	297	376	249	259	163	556	909
217.498	0	649	370	324	180	213	330	405	354	299	370	245	258	159	554	910
217.62	0	623	365	321	178	207	330	399	329	307	362	241	256	157	551	905
217.743	0	666	366	320	177	208	332	399	270	306	363	241	256	158	552	910
217.866	0	659	366	321	176	207	331	399	294	292	365	241	255	157	551	913
217.989	0	637	369	322	178	208	328	403	354	297	368	244	257	159	553	906
218.112	0	629	372	324	181	209	329	407	336	308	373	248	259	162	555	906
218.235	0	673	374	326	182	215	335	409	274	311	376	248	259	161	556	915
218.358	0	662	365	321	176	211	334	397	292	292	363	241	257	157	552	913
218.481	0	626	365	320	175	206	335	398	353	290	363	240	256	157	551	910
218.604	0	633	365	321	177	206	329	398	336	304	363	241	255	158	552	903
218.726	0	660	367	320	176	207	331	399	273	307	365	243	256	159	552	913
218.849	0	665	371	323	179	208	335	404	289	295	369	245	257	161	554	913
218.972	0	637	374	324	182	211	338	409	352	296	375	248	258	162	555	911
219.095	0	628	370	325	182	216	333	407	340	309	371	247	258	159	555	904
219.218	0	666	364	319	174	208	332	393	275	306	360	239	255	155	549	912
219.341	0	658	363	320	176	205	332	395	282	294	360	240	256	157	551	911
219.464	0	635	363	318	175	205	336	397	347	291	361	241	255	157	550	907
219.587	0	631	366	320	176	206	329	399	340	305	366	240	256	157	550	903
219.709	0	661	370	322	178	209	332	402	276	310	369	244	258	160	552	909
219.832	0	661	372	325	180	212	334	407	281	302	373	248	257	162	554	913
219.955	0	638	365	322	179	212	339	401	347	292	366	242	257	157	550	908
220.078	0	633	361	318	174	205	332	395	340	304	359	239	255	155	547	901
220.201	0	653	363	318	175	206	332	394	277	307	359	240	254	156	548	906
220.324	0	665	363	319	176	205	331	395	277	298	361	239	255	156	547	910
220.447	0	629	366	320	175	206	336	400	344	292	366	242	256	157	550	907
220.57	0	633	368	322	178	209	330	404	343	308	370	246	257	160	552	905
220.692	0	660	372	324	180	213	332	408	281	313	373	248	258	160	553	909
220.815	0	661	365	320	178	211	334	398	277	300	361	242	256	157	550	907
220.938	1	626	361	318	176	205	336	396	343	290	360	239	255	155	548	908
221.061	0	632	362	318	176	206	331	397	344	305	360	241	255	156	549	903
221.184	0	656	365	319	176	206	331	397	281	309	362	241	255	157	549	908
221.307	0	654	367	321	177	207	331	401	277	301	367	243	257	158	549	908
221.43	0	634	370	323	180	209	337	407	344	295	372	245	258	160	551	910
221.553	0	632	367	325	181	215	334	406	348	309	370	246	258	159	551	907
221.676	0	657	360	319	176	207	331	396	282	308	359	239	255	155	547	908
221.798	0	646	362	318	175	206	332	395	276	298	360	239	255	156	548	908
221.921	0	636	361	319	174	206	335	395	341	292	360	241	255	157	548	908
222.044	0	630	365	319	176	206	330	400	346	307	365	242	256	157	548	906
222.167	0	657	368	322	179	209	331	404	284	312	368	245	258	159	550	907
222.29	0	647	372	324	181	212	331	407	280	304	374	249	258	161	552	911
222.413	0	637	365	322	179	213	338	402	341	294	365	243	257	158	549	906
222.536	0	629	359	316	174	205	330	395	348	305	359	239	255	154	545	904
222.659	0	652	361	317	175	204	329	394	285	309	359	239	255	154	546	907
222.781	0	647	361	318	175	205	330	395	275	301	361	239	254	155	546	908
222.904	0	633	364	319	176	206	333	400	338	293	365	241	255	156	547	907
223.027	0	634	368	321	179	208	331	405	350	309	370	245	258	160	549	903
223.15	0	656	371	324	181	212	332	409	290	316	374	247	258	161	551	907
223.273	0	643	364	321	179	212	332	399	276	303	364	241	257	156	547	910
223.396	0	631	359	317	175	204	332	395	335	293	359	238	255	156	545	905
223.519	0	634	360	318	175	205	332	396	351	305	360	240	255	156	545	903
223.642	0	655	362	318	176	205	330	397	290	312	362	240	256	156	546	904
223.764	0	643	366	321	177	206	326	402	271	303	367	242	256	160	548	907
223.887	0	627	369	322	181	211	349	417	327	288	412	258	256	171	551	887
224.01	0	638	372	326	184	216	342	419	357	311	401	259	259	168	553	894
224.133	0	659	363	323	180	212	338	406	296	312	376	248	256	161	551	900
224.256	0	638	363	318	175	208	335	397	272	303	369	244	257	159	550	907
224.379	0	633	363	320	177	207	336	401	334	295	370	245	256	159	549	903
224.502	0	630	364	319	178	207	334	403	355	305	374	244	257	158	549	902
224.625	0	664	367	321	180	208	334	407	299	313	376	247	259	160	551	903
224.748	0	651	370	323	181	211	334	412	272	309	381	250	259	164	554	909
224.87	0	634	371	325	184	216	339	413	333	298	381	250	259	162	554	909
224.993	0	642	362	319	178	207	334	402	356	304	368	244	257	158	548	904
225.116	0	644	363	319	178	206	333	402	303	309	369	243	256	158	549	908
225.239	0	657	365	319	178	208	333	401	269	303	369	243	256	157	550	905
225.362	0	638	367	320	179	208	334	405	329	293	373	245	256	159	551	910
225.485	0	641	369	322	180	210	335	410	357	308	379	249	259	162	552	905
225.608	0	653	372	325	183	212	339	415	310	311	382	252	260	164	555	908
225.731	0	647	369	325	181	215	335	410	271	308	376	249	260	160	553	908
225.853	0	641	362	318	178	208	338	402	326	292	369	244	256	158	549	904
225.976	0	639	363	318	178	208	336	402	357	304	370	244	257	158	549	903
226.099	0	644	363	319	177	206	335	401	308	310	371	244	257	158	551	905
226.222	0	647	367	320	179	208	335	405	267	306	374	245	257	159	550	905
226.345	0	646	371	322	181	209	339	411	322	296	379	249	259	163	554	909
226.468	0	649	373	324	183	214	338	416	358	311	384	253	259	164	556	907
226.591	0	644	366	324	182	215	339	408	312	314	376	248	259	160	552	904
226.714	0	656	364	318	178	207	336	400	265	306	367	243	256	159	550	903
226.836	0	640	364	320	179	208	338	402	317	294	368	245	256	159	550	909
226.959	0	647	366	319	178	208	337	407	358	306	387	250	256	162	549	895
227.082	0	646	369	322	181	209	339	409	313	314	384	251	258	162	552	899
227.205	0	657	373	324	184	212	337	413	267	311	384	253	261	164	554	906
227.328	0	654	375	327	185	215	341	418	317	301	390	256	260	165	556	905
227.451	0	640	368	325	184	216	339	414	360	309	387	251	259	162	553	900
227.574	0	637	365	321	181	210	340	411	318	314	397	254	257	166	552	891
227.697	0	650	368	322	183	213	346	412	263	311	400	257	257	167	553	899
227.82	0	654	368	322	183	211	346	413	311	298	397	253	258	164	552	895
227.942	0	649	371	323	183	212	342	416	362	309	395	254	259	164	554	900
228.065	0	641	374	326	185	215	341	421	325	320	399	258	260	166	556	897
228.188	0	661	375	329	188	219	344	421	269	318	401	259	261	167	557	905
228.311	0	652	366	322	181	214	346	409	310	299	385	250	258	162	553	902
228.434	0	648	366	321	181	211	340	410	360	307	386	250	257	162	552	902
228.557	0	638	365	322	182	211	341	410	329	316	388	250	258	161	552	897
228.68	0	660	368	322	183	211	341	413	272	315	390	252	259	162	553	906
228.803	0	664	372	324	184	212	344	417	306	303	394	256	259	166	555	902
228.925	0	650	375	326	186	216	340	422	361	311	399	259	260	168	558	905
229.048	0	640	372	328	186	218	344	419	336	319	393	257	260	164	556	902
229.171	0	666	367	321	178	213	342	406	274	313	379	250	257	162	552	906
229.294	0	659	366	321	180	209	342	407	298	299	382	249	257	162	552	907
229.417	0	653	366	320	180	209	338	408	358	303	383	248	257	160	551	901
229.54	0	628	369	322	182	211	339	411	336	313	387	251	258	162	553	901
229.663	0	674	373	325	183	212	342	415	276	316	390	255	259	166	556	908
229.786	0	669	375	327	186	216	345	420	299	304	396	259	260	167	557	909
229.908	0	640	368	324	184	216	342	412	355	303	385	252	259	162	554	905
230.031	0	640	365	320	180	209	335	406	341	310	378	249	257	162	551	899
230.154	0	666	366	320	180	210	338	406	274	313	380	249	257	161	553	908
230.277	0	665	368	321	180	209	338	406	287	301	382	248	258	160	553	909
230.4	0	643	371	321	181	210	344	411	355	298	385	251	258	163	554	906
230.523	0	637	374	323	184	213	337	414	344	313	389	255	259	166	557	901
230.646	0	675	375	327	186	217	341	417	278	318	392	256	260	165	557	911
230.769	0	664	367	321	181	212	339	406	284	302	377	248	258	161	553	912
230.892	0	646	367	321	181	208	342	404	351	295	376	249	256	162	553	907
231.014	0	644	367	321	180	209	336	405	345	311	378	248	257	161	553	905
231.137	0	664	371	321	182	210	336	407	278	315	379	249	258	162	555	910
231.26	0	678	373	323	183	210	338	413	280	306	383	251	260	164	556	915
231.383	0	643	376	324	186	215	343	417	349	299	388	256	260	167	558	914
231.506	0	650	371	325	186	216	341	412	349	313	382	251	258	163	556	908
231.629	0	671	368	319	178	209	337	401	281	313	372	246	256	161	554	913
231.752	0	661	368	319	180	207	336	403	275	303	372	246	256	162	553	913
231.875	0	653	368	320	181	209	339	405	343	295	375	245	256	160	554	910
231.997	0	645	372	321	182	210	334	408	348	310	379	249	256	163	555	910
232.12	0	676	375	322	184	212	335	412	285	317	381	251	258	165	557	911
232.243	0	666	377	326	186	215	335	417	275	310	387	254	259	166	560	917
232.366	0	646	369	322	181	214	339	407	339	297	373	247	257	162	556	916
232.489	0	654	368	318	178	209	335	400	352	308	370	244	255	160	554	911
232.612	0	672	369	318	181	208	335	402	290	312	370	245	254	162	555	912
232.735	0	660	370	319	180	207	331	403	269	306	372	245	255	161	554	917
232.858	0	657	372	320	182	208	334	407	334	296	378	248	256	163	557	913
232.98	0	658	376	322	184	211	332	412	354	311	381	251	257	167	561	914
233.103	0	678	377	325	185	214	334	414	297	315	383	253	258	165	561	912
233.226	0	663	370	318	181	208	332	402	267	303	370	245	255	162	558	917
233.349	0	656	369	319	181	207	335	403	331	294	369	243	254	162	557	915
233.472	0	650	370	317	181	207	332	403	353	304	371	245	255	164	557	912
233.595	0	666	372	319	182	207	331	405	298	310	374	245	255	162	559	916
233.718	0	665	375	321	184	209	331	410	268	305	377	248	257	165	561	915
233.841	0	654	379	322	186	212	335	415	328	298	383	252	257	169	563	919
233.964	0	658	376	324	185	214	335	412	357	308	380	250	257	166	562	914
234.086	0	663	371	319	182	207	332	404	302	309	371	245	254	163	560	918
234.209	0	668	373	319	182	206	334	405	264	302	372	246	255	165	561	917
234.332	0	657	373	319	182	206	333	404	324	291	372	246	255	166	561	920
234.455	0	654	376	320	183	207	333	408	355	305	377	248	256	165	564	917
234.578	0	674	380	322	185	210	335	412	309	310	382	251	257	168	565	920
234.701	0	668	380	323	187	216	337	413	264	308	382	251	258	167	566	922
234.824	0	661	373	319	182	208	337	403	320	291	370	243	255	163	563	922
234.947	0	663	373	317	182	205	332	403	353	303	371	244	255	163	562	920
235.069	0	665	373	319	181	206	332	402	307	309	369	245	255	165	563	920
235.192	0	672	376	319	182	207	331	405	261	305	373	246	255	166	564	921
235.315	0	666	379	321	184	209	334	409	316	294	379	249	257	168	566	928
235.438	0	670	382	323	187	212	333	415	358	308	383	252	257	170	567	922
235.561	0	663	376	322	185	212	335	407	310	311	375	246	255	164	564	923
235.684	0	673	374	316	179	206	333	397	259	304	368	242	253	163	562	925
235.807	0	665	374	318	182	204	334	400	311	291	368	243	253	164	563	927
235.93	0	670	375	317	181	206	331	402	353	303	370	245	253	165	563	921
236.052	0	666	377	319	183	207	330	405	311	310	375	247	255	166	564	923
236.175	0	672	381	321	185	210	331	410	261	308	379	249	256	169	566	926
236.298	0	674	383	324	187	213	338	414	313	296	382	251	256	169	567	927
236.421	0	663	375	318	183	208	333	403	356	304	371	243	254	165	564	924
236.544	0	668	374	317	182	205	331	401	313	310	370	243	253	165	564	923
236.667	0	668	376	318	181	206	331	401	260	305	369	244	254	166	564	927
236.79	0	676	377	319	182	207	333	403	307	292	374	243	254	165	564	924
236.913	0	667	379	320	184	207	330	409	356	304	378	248	255	168	567	926
237.036	0	667	383	322	185	211	332	413	317	315	382	252	256	171	567	923
237.158	0	678	384	324	187	215	335	414	263	311	384	252	256	169	568	931
237.281	0	676	377	319	184	208	336	404	305	294	372	244	254	166	565	924
237.404	0	670	377	318	183	207	331	405	357	304	374	246	254	167	565	925
237.527	0	659	377	320	183	208	331	405	318	312	375	246	253	167	566	923
237.65	0	675	381	320	185	208	332	407	262	309	378	248	255	168	566	932
237.773	0	677	384	322	186	210	334	413	307	299	382	250	256	171	567	926
237.896	0	680	386	324	189	214	333	417	358	308	387	254	257	172	569	928
238.019	0	664	381	322	186	214	335	411	322	314	379	248	256	168	568	924
238.141	0	677	379	318	183	208	331	404	262	309	373	245	254	167	566	930
238.264	0	674	380	320	183	207	334	406	303	295	375	246	254	168	566	928
238.387	0	673	381	320	184	208	332	407	357	303	376	247	254	168	565	928
238.51	0	664	384	322	185	208	332	411	323	315	381	250	255	170	568	925
238.633	0	684	387	324	187	211	330	416	266	314	386	254	257	172	570	934
238.756	0	686	388	325	190	217	338	419	307	302	390	255	258	173	571	929
238.879	0	672	380	323	185	211	333	408	356	304	377	247	255	168	567	928
239.002	0	662	380	319	184	206	332	405	325	313	376	245	254	168	567	924
239.124	0	680	381	319	184	207	330	406	266	312	375	246	254	169	567	933
239.247	0	686	382	320	184	208	335	409	301	297	377	247	255	169	567	930
239.37	0	675	385	321	186	211	330	414	357	305	384	251	256	172	569	929
239.493	0	663	389	325	188	212	332	419	329	316	389	255	256	174	571	925
239.616	0	692	389	326	191	218	337	421	270	317	391	254	258	173	572	934
239.739	0	682	382	321	185	212	339	407	302	297	378	247	255	170	568	928
239.862	0	668	382	320	186	208	331	410	357	301	379	248	254	170	568	929
239.985	0	660	382	321	185	210	335	410	329	314	379	249	255	171	569	926
240.108	0	689	385	322	185	211	335	413	269	314	384	249	256	170	570	933
240.23	0	684	388	323	188	212	335	418	301	300	388	254	257	174	572	929
240.353	0	677	391	327	190	215	333	423	360	309	394	257	258	176	573	930
240.476	0	665	390	328	192	218	337	423	335	319	394	256	258	175	573	928
240.599	0	690	384	322	187	211	338	414	274	313	384	250	256	172	571	933
240.722	0	686	385	324	187	211	338	415	298	301	384	252	256	173	571	930
240.845	0	676	388	322	188	211	334	415	359	305	385	253	256	175	572	931
240.968	0	658	389	325	189	212	337	419	337	315	390	253	257	174	573	927
241.091	0	697	391	327	191	213	340	423	275	318	394	257	258	177	575	935
241.213	0	695	395	329	194	218	342	428	302	306	399	260	260	180	577	936
241.336	0	670	389	325	191	218	338	421	361	306	391	254	258	173	575	928
241.459	0	656	386	323	185	211	335	413	340	312	385	251	256	174	573	928
241.582	0	699	388	325	188	212	340	416	275	315	386	252	257	175	573	935
241.705	0	689	388	325	189	212	342	417	298	301	387	254	257	176	573	936
241.828	0	671	392	326	190	213	342	422	365	302	394	255	258	176	576	932
241.951	0	672	395	328	192	216	338	427	344	318	399	260	258	180	578	928
242.074	0	696	396	331	195	220	345	429	280	322	401	260	259	179	579	938
242.196	0	693	387	325	187	215	345	415	297	300	386	252	256	174	576	938
242.319	0	662	388	323	189	210	344	417	362	298	388	251	257	175	575	933
242.442	0	665	388	325	189	211	337	417	345	313	388	253	257	176	575	927
242.565	0	698	392	325	189	212	341	419	278	317	389	255	257	176	577	937
242.688	0	695	394	327	190	213	342	423	293	307	395	257	258	178	579	938
242.811	0	672	397	329	194	217	346	428	360	304	401	260	258	182	581	935
242.934	0	667	396	331	193	221	342	428	348	318	399	260	259	180	580	929
243.057	0	702	391	325	190	214	343	418	280	318	389	252	257	176	578	937
243.18	0	696	391	325	190	213	342	419	290	305	390	254	257	177	579	937
243.302	0	669	392	326	189	213	347	419	357	299	391	255	258	178	578	933
243.425	0	665	394	326	191	214	340	423	349	315	396	255	257	179	579	929
243.548	0	705	397	329	192	216	342	426	283	321	399	259	259	180	581	936
243.671	0	701	399	330	195	218	344	430	290	312	403	263	259	184	583	939
243.794	0	673	394	330	194	219	351	425	357	302	398	257	258	180	581	933
243.917	0	672	392	326	190	212	341	421	349	315	392	256	257	179	580	932
244.04	0	700	395	327	192	215	342	420	285	318	392	258	258	181	581	936
244.163	0	703	396	327	192	214	344	421	287	310	394	258	258	181	583	941
244.285	0	675	398	328	192	215	348	426	354	304	401	260	259	182	584	937
244.408	0	674	400	330	195	217	342	430	354	320	405	264	260	184	586	937
244.531	0	710	401	332	196	222	345	429	290	322	403	263	261	183	586	940
244.654	0	693	394	327	192	215	343	421	285	309	392	255	258	179	583	939
244.777	0	678	394	327	190	214	347	421	353	301	393	255	258	180	584	938
244.9	0	672	395	328	191	215	342	420	355	315	393	257	259	181	583	936
245.023	0	706	397	328	192	215	342	423	290	319	396	258	258	182	585	940
245.146	0	696	400	329	193	216	343	427	285	311	400	260	259	183	586	941
245.268	0	690	402	332	194	222	348	430	353	305	406	264	260	186	588	940
245.391	0	678	396	329	193	220	344	423	358	315	395	258	259	181	586	939
245.514	0	697	393	326	189	214	342	415	291	317	390	254	257	179	584	939
245.637	0	694	395	326	191	214	341	417	281	308	390	255	256	179	585	943
[truncated: 819 more rows]

## Sheet: D850
	SNR :	43	50	50	43	42	35	38	43	40	39	46	42	40	37	42
Time	Marker	ch1	ch2	ch3	ch4	ch5	ch6	ch7	ch8	ch9	ch10	ch11	ch12	ch13	ch14	ch15
0.24576	0	641	370	269	183	202	290	398	297	189	360	198	195	119	592	1004
0.36864	0	641	370	269	183	202	290	398	297	189	360	198	195	119	592	1004
0.49152	0	655	374	261	189	202	286	410	307	209	360	207	218	135	617	948
0.6144	0	670	389	269	199	194	269	412	318	215	364	214	223	141	624	865
0.73728	0	656	386	264	199	189	264	410	340	215	366	214	227	141	624	847
0.86016	0	669	384	261	200	188	260	412	345	226	370	215	227	142	625	821
0.98304	0	676	382	264	202	191	265	415	332	233	374	217	228	144	625	817
1.10592	0	657	372	255	189	180	260	411	326	224	367	214	227	142	621	821
1.2288	0	648	369	251	187	174	255	409	343	217	365	213	227	140	621	818
1.35168	0	670	370	251	188	174	259	412	350	222	366	213	227	140	621	834
1.47456	0	683	370	251	190	175	264	415	336	230	370	213	227	140	622	845
1.59744	0	665	375	253	191	180	264	419	329	225	373	215	228	142	624	875
1.72032	0	623	370	252	187	182	260	411	344	216	365	214	228	136	613	884
1.8432	0	515	370	243	184	177	269	406	350	221	365	212	238	129	581	649
1.96608	0	520	373	249	183	172	262	404	335	229	364	212	238	127	568	647
2.08896	0	510	379	245	184	174	274	407	322	226	365	212	241	127	551	657
2.21184	0	494	388	252	184	178	273	411	337	217	370	215	245	122	537	482
2.33472	0	480	393	250	181	176	271	402	349	219	361	212	239	114	530	558
2.4576	0	490	401	238	178	166	254	397	323	224	355	208	219	110	562	609
2.58048	0	485	402	248	174	169	240	393	312	222	355	208	228	109	538	586
2.70336	0	478	396	249	176	169	249	395	326	214	357	208	238	110	516	560
2.82624	0	493	397	247	178	170	266	399	343	218	362	209	243	112	512	561
2.94912	0	485	393	250	176	179	281	399	326	231	359	209	243	113	506	559
3.072	0	470	382	242	173	167	273	387	311	221	346	204	240	107	492	550
3.19488	0	465	376	239	171	165	264	384	328	212	345	202	239	107	486	544
3.31776	0	477	374	240	170	167	266	386	345	213	346	204	241	107	483	541
3.44064	0	474	374	242	173	166	276	390	332	229	351	204	243	107	483	539
3.56352	0	472	377	244	176	170	276	397	315	228	356	206	242	108	486	543
3.6864	0	462	374	249	178	177	276	400	332	218	357	209	244	108	483	540
3.80928	0	468	363	240	171	172	275	388	351	211	343	203	242	105	467	522
3.93216	0	460	359	239	169	165	281	385	333	225	342	201	241	105	460	507
4.05504	0	473	361	239	170	165	280	385	315	225	342	201	242	106	456	491
4.17792	0	451	361	239	172	166	273	390	330	215	347	202	245	106	456	485
4.3008	0	476	364	243	175	169	276	396	351	214	353	204	244	106	459	486
4.42368	0	472	367	247	179	172	287	402	339	234	360	208	245	107	465	485
4.54656	0	474	366	251	178	180	294	403	322	232	356	208	247	109	458	484
4.66944	0	445	356	241	172	170	280	391	332	215	347	204	245	105	445	479
4.79232	0	459	354	240	172	167	285	391	353	214	347	203	245	106	443	482
4.9152	0	449	354	242	172	167	289	394	341	229	349	203	247	106	440	480
5.03808	0	453	358	243	175	168	289	397	324	229	353	205	246	107	446	484
5.16096	0	449	360	246	179	171	283	403	332	222	360	207	246	108	451	492
5.28384	0	457	364	248	183	174	291	410	356	221	366	211	248	110	456	500
5.40672	0	448	366	255	185	182	298	415	349	237	369	214	252	111	455	500
5.5296	0	451	359	247	178	176	298	404	331	233	355	210	250	109	443	494
5.65248	0	442	358	242	178	171	288	402	335	222	356	208	251	109	441	495
5.77536	0	445	358	244	178	172	292	405	358	221	358	210	251	109	441	496
5.89824	0	437	359	247	181	173	296	409	351	234	363	211	254	110	442	500
6.02112	0	453	364	249	185	175	299	414	334	239	368	213	250	110	452	502
6.144	0	450	368	252	188	178	293	421	337	229	376	216	252	112	456	510
6.26688	0	450	372	256	192	184	301	429	361	227	382	220	254	114	461	514
6.38976	0	440	367	255	187	186	306	422	359	240	372	219	258	114	450	515
6.51264	0	456	365	250	184	178	303	418	340	240	368	215	256	113	448	518
6.63552	0	456	365	251	186	178	297	419	342	230	369	216	256	113	450	525
6.7584	0	446	368	251	187	179	300	420	365	227	374	216	255	114	453	527
6.88128	0	447	370	255	191	180	306	428	364	240	380	219	254	116	461	538
7.00416	0	462	376	258	194	183	308	433	346	248	387	223	255	117	465	542
7.12704	0	472	378	262	195	191	307	438	348	237	390	226	259	119	464	550
7.24992	0	446	370	255	189	186	307	427	368	229	376	221	259	115	454	544
7.3728	0	448	370	253	188	181	310	425	369	239	376	219	259	117	455	549
7.49568	0	464	370	254	189	182	311	427	351	243	377	220	259	116	455	548
7.61856	0	464	373	254	191	181	304	429	348	235	381	222	260	117	457	556
7.74144	0	451	376	256	194	185	307	434	368	233	388	224	256	119	466	556
7.86432	0	457	382	260	199	187	308	441	378	241	395	227	257	120	472	563
7.9872	0	464	379	265	196	195	319	439	355	249	390	229	263	120	464	561
8.11008	0	466	372	255	192	184	309	430	351	234	378	221	260	117	457	561
8.23296	0	444	373	253	189	183	310	428	368	230	379	221	259	117	457	557
8.35584	0	456	371	255	190	183	308	429	379	236	379	221	259	117	458	561
8.47872	0	460	375	256	193	183	315	431	355	245	385	223	261	120	461	562
8.6016	0	469	379	259	196	184	309	438	351	239	391	226	260	120	468	572
8.72448	0	458	383	262	199	189	313	444	370	235	398	229	258	121	475	572
8.84736	0	467	380	263	196	196	318	438	380	238	389	230	264	120	466	572
8.97024	0	476	380	253	192	194	332	414	356	247	365	229	262	118	464	572
9.09312	0	481	410	255	190	217	320	329	330	234	300	253	258	129	490	614
9.216	0	514	448	282	195	247	289	235	294	254	203	276	258	147	489	578
9.33888	0	553	449	292	197	251	300	228	292	260	196	274	252	148	503	581
9.46176	0	570	452	292	197	255	298	228	277	264	196	273	248	149	510	592
9.58464	0	580	459	300	204	260	306	218	268	261	189	273	255	153	504	591
9.70752	0	552	447	302	198	248	295	235	289	254	215	263	256	144	496	578
9.8304	0	536	438	291	192	229	282	256	301	251	244	251	258	135	487	582
9.95328	0	527	432	285	193	213	251	293	310	248	282	238	260	128	482	574
10.0762	0	488	415	270	200	195	246	365	323	238	337	225	260	124	472	566
10.199	0	458	410	265	205	201	277	400	342	224	362	225	260	125	468	556
10.3219	0	460	405	267	210	201	320	427	345	216	374	228	262	125	469	578
10.4448	0	434	394	267	214	216	401	441	346	233	376	229	262	126	469	595
10.5677	0	433	381	255	201	200	376	435	364	238	362	221	259	122	462	607
10.6906	0	424	386	251	194	196	341	426	376	238	358	222	260	120	463	610
10.8134	0	452	383	254	193	187	332	427	389	236	358	219	259	119	462	610
10.9363	0	458	380	255	196	188	345	434	375	243	361	220	259	121	463	613
11.0592	0	449	382	259	198	187	345	438	365	242	365	222	260	122	466	614
11.1821	0	452	381	252	203	209	377	448	374	235	368	227	261	123	469	603
11.305	0	472	373	256	196	190	325	427	382	234	351	224	260	121	464	593
11.4278	0	450	370	251	193	181	324	433	373	241	356	220	258	119	462	599
11.5507	0	452	371	252	193	194	346	429	362	236	354	222	260	120	463	592
11.6736	0	449	373	253	192	178	320	429	372	231	357	220	258	120	464	585
11.7965	0	448	372	253	194	192	336	438	380	233	363	222	259	120	465	561
11.9194	0	443	374	257	194	194	332	437	371	242	366	222	259	120	465	515
12.0422	0	394	371	247	190	186	330	429	356	235	354	216	255	115	460	507
12.1651	0	424	369	249	189	182	317	427	365	229	353	214	253	115	460	528
12.288	0	459	364	247	186	183	326	422	375	229	350	213	253	116	462	571
12.4109	0	443	364	247	187	182	330	425	368	236	350	214	253	117	463	583
12.5338	0	437	367	248	189	184	332	429	356	237	354	216	253	119	466	598
12.6566	0	434	361	248	186	190	329	426	363	230	349	214	251	115	462	596
12.7795	0	458	352	244	185	177	307	416	369	223	341	208	247	113	460	609
12.9024	0	438	352	245	185	175	309	410	354	234	342	208	248	113	461	610
13.0253	0	443	354	240	182	178	320	414	348	231	342	209	248	112	456	518
13.1482	0	413	364	245	182	178	299	405	348	224	343	210	247	111	463	506
13.271	0	384	381	239	183	181	275	419	356	223	347	209	222	111	523	546
13.3939	0	421	377	238	182	176	272	406	339	225	334	205	219	109	522	627
13.5168	0	439	363	246	178	170	283	403	335	227	331	202	226	110	498	622
13.6397	0	413	355	233	175	175	304	402	342	220	328	201	230	108	479	576
13.7626	0	432	354	233	173	174	298	394	353	218	328	202	232	106	467	541
13.8854	0	428	357	238	176	175	284	391	345	225	328	203	233	109	465	535
14.0083	0	443	351	234	173	175	283	382	329	223	319	199	230	108	455	530
14.1312	0	441	349	228	173	165	270	374	332	213	314	197	230	106	452	539
14.2541	0	460	350	228	172	167	265	366	346	209	308	197	231	109	452	550
14.377	0	448	350	231	168	167	265	365	340	219	311	196	230	109	453	556
14.4998	0	456	352	234	176	178	274	366	320	224	315	197	232	108	456	561
14.6227	0	450	344	232	166	173	270	363	327	210	308	193	228	108	449	561
14.7456	0	455	343	225	163	165	266	363	348	204	306	192	226	106	447	563
14.8685	0	442	344	227	165	166	274	364	335	217	306	191	226	105	448	563
14.9914	0	448	347	228	167	164	270	367	324	216	309	190	227	107	449	568
15.1142	0	457	349	233	173	174	262	369	334	210	311	192	229	107	453	573
15.2371	0	436	343	228	163	167	265	364	343	208	305	187	224	104	447	571
15.36	0	433	342	226	163	161	263	362	339	209	301	188	223	104	446	582
15.4829	0	448	342	226	164	161	268	363	324	213	301	187	223	105	447	586
15.6058	0	442	344	227	163	160	259	365	325	206	303	187	224	105	449	590
15.7286	0	446	347	231	166	165	263	371	339	205	308	188	225	106	451	589
15.8515	0	437	337	223	161	160	256	364	335	208	300	185	222	104	446	589
15.9744	0	455	341	227	160	161	257	355	307	210	297	185	222	104	449	577
16.0973	0	452	343	229	162	154	283	360	315	201	301	186	223	104	449	598
16.2202	0	437	342	226	165	164	269	374	339	201	306	186	224	106	452	605
16.343	0	435	346	236	166	162	284	369	332	209	309	188	226	107	457	609
16.4659	0	430	337	226	163	165	302	371	323	211	305	185	222	104	445	581
16.5888	0	443	338	223	161	157	288	365	323	203	301	184	221	105	445	594
16.7117	0	429	338	224	161	157	292	366	336	203	303	185	221	105	446	598
16.8346	0	428	341	225	162	156	279	369	339	206	306	184	222	105	448	604
16.9574	0	446	344	229	164	160	276	373	324	214	309	186	223	107	451	605
17.0803	0	451	338	227	160	163	277	365	322	206	303	186	222	105	447	609
17.2032	0	432	335	221	158	154	270	360	336	201	300	182	220	102	443	605
17.3261	0	442	336	224	159	155	276	359	335	207	301	184	220	103	445	610
17.449	0	443	338	224	161	153	282	364	323	211	302	183	221	104	446	612
17.5718	0	462	341	227	164	156	281	369	326	209	306	185	223	105	450	622
17.6947	0	447	339	229	164	165	287	369	339	205	305	187	224	105	450	619
17.8176	0	450	330	222	159	154	283	356	338	207	296	185	221	103	442	614
17.9405	0	455	330	220	157	153	284	356	326	212	297	183	220	102	443	614
18.0634	0	460	331	221	160	154	282	359	325	210	298	184	222	103	443	620
18.1862	0	441	331	224	161	154	281	366	335	209	302	185	223	103	446	616
18.3091	0	452	335	228	165	158	286	371	339	214	307	188	225	104	450	625
18.432	0	456	331	228	160	162	292	365	329	215	301	186	224	103	444	619
18.5549	0	454	329	220	157	152	286	357	326	209	297	185	221	101	441	622
18.6778	0	436	329	222	159	152	287	361	336	209	298	185	223	102	441	615
18.8006	0	443	330	223	161	152	289	363	340	212	301	186	224	102	443	620
18.9235	0	463	335	227	162	156	291	369	332	218	305	187	226	103	446	619
19.0464	0	456	338	230	166	159	292	374	330	218	310	190	227	104	450	627
19.1693	0	434	333	228	161	163	294	368	340	212	304	189	226	103	444	616
19.2922	0	455	328	222	158	153	294	362	345	212	300	186	223	102	440	616
19.415	0	465	331	224	160	155	296	366	336	218	302	188	224	102	443	619
19.5379	0	449	332	225	162	156	293	370	330	216	304	188	225	102	444	620
19.6608	0	435	336	226	164	158	293	376	342	216	309	190	228	103	447	621
19.7837	0	456	339	230	167	161	297	382	349	220	315	194	223	105	457	622
19.9066	0	470	337	232	166	167	304	379	339	223	311	193	229	105	449	617
20.0294	0	449	335	224	160	156	299	372	334	218	308	191	227	103	445	613
20.1523	0	434	334	227	164	159	300	377	345	216	312	191	228	104	446	607
20.2752	0	458	336	227	164	158	300	378	351	218	311	193	229	104	448	615
20.3981	0	469	340	229	167	161	303	383	342	225	314	195	231	106	451	618
20.521	0	453	344	231	169	164	304	389	338	225	320	196	227	106	461	626
20.6438	0	434	339	231	166	169	306	384	348	220	314	196	231	105	451	617
20.7667	0	452	334	225	163	159	302	378	353	219	311	194	229	103	448	615
20.8896	0	462	337	227	163	159	305	382	343	224	312	195	230	105	449	613
21.0125	0	447	338	228	165	160	302	384	336	223	313	195	230	105	451	621
21.1354	0	437	342	229	169	162	301	389	346	221	320	196	229	107	458	624
21.2582	0	459	346	233	173	165	303	396	353	225	325	199	227	108	465	627
21.3811	0	461	342	235	169	173	310	392	347	228	320	199	233	107	456	620
21.504	0	452	337	226	164	160	304	380	336	221	312	194	230	104	451	621
21.6269	0	440	338	226	165	159	300	383	345	218	313	195	230	106	453	622
21.7498	0	456	338	227	165	159	300	386	352	218	314	195	230	106	455	622
21.8726	0	461	343	230	168	162	305	392	345	226	319	196	229	107	460	624
21.9955	0	456	347	229	173	165	306	400	337	227	325	199	229	109	468	628
22.1184	0	440	346	238	171	176	293	397	345	222	324	203	233	110	470	624
22.2413	0	467	340	228	168	160	304	391	353	219	315	198	231	108	460	622
22.3642	0	457	340	228	168	165	306	391	344	224	318	198	232	108	461	622
22.487	0	447	343	230	167	160	290	391	333	223	319	198	233	108	464	628
22.6099	0	442	345	230	171	163	300	399	346	222	326	199	231	110	469	632
22.7328	0	474	350	233	174	167	301	406	354	224	332	202	230	111	478	639
22.8557	0	474	353	237	179	172	300	413	348	231	337	206	231	113	482	641
22.9786	0	459	349	236	173	175	303	404	337	229	329	204	236	111	472	648
23.1014	0	453	345	229	171	165	296	399	346	222	325	201	234	111	470	658
23.2243	0	474	349	231	171	166	300	403	357	221	328	201	235	112	473	665
23.3472	0	470	349	233	171	166	303	405	348	228	330	202	232	112	478	666
23.4701	0	457	354	234	176	167	304	410	340	231	335	203	231	113	486	680
23.593	0	469	358	238	180	171	303	417	351	226	341	207	231	115	491	695
23.7158	0	468	355	238	177	179	306	411	362	225	336	206	236	114	482	699
23.8387	0	462	350	232	171	166	302	403	353	230	330	202	235	112	480	707
23.9616	0	455	354	234	173	168	305	406	341	229	331	204	236	114	482	716
24.0845	0	467	355	234	175	166	302	410	350	224	333	204	233	114	487	720
24.2074	0	477	358	236	178	170	304	416	362	224	339	205	230	116	494	723
24.3302	0	477	363	239	182	173	308	423	357	234	344	208	232	116	497	727
24.4531	0	459	360	242	181	182	316	421	345	235	341	209	235	117	492	728
24.576	0	471	356	231	174	169	307	408	353	223	333	203	235	113	484	731
24.6989	0	487	353	227	174	168	303	411	362	223	335	204	230	116	500	755
24.8218	0	455	359	238	176	168	316	416	352	228	334	206	235	116	482	709
24.9446	0	487	360	236	178	172	294	415	338	235	340	205	230	117	503	754
25.0675	0	476	372	241	181	176	284	413	332	218	344	210	234	119	507	768
25.1904	0	485	379	246	182	180	301	409	361	222	346	214	236	121	512	780
25.3133	0	477	371	240	178	174	289	399	351	236	332	213	239	120	498	758
25.4362	0	471	370	236	174	168	292	395	331	232	331	210	237	118	493	704
25.559	0	471	377	236	173	184	296	376	340	221	322	213	239	117	493	626
25.6819	0	469	398	241	172	185	275	321	329	228	289	224	235	118	510	621
25.8048	0	492	425	257	173	193	262	268	286	237	249	238	233	126	527	657
25.9277	0	547	432	268	175	198	253	251	257	240	233	238	233	131	533	684
26.0506	0	551	431	268	175	214	250	245	257	232	222	239	233	131	531	700
26.1734	0	580	426	262	172	211	253	227	260	230	203	234	235	131	525	717
26.2963	0	529	414	267	175	166	194	301	307	224	283	217	237	121	510	680
26.4192	0	519	398	250	184	181	224	382	298	216	331	211	236	120	504	693
26.5421	0	529	398	247	188	188	275	404	289	196	344	212	239	123	503	712
26.665	0	525	398	251	194	187	262	417	327	197	354	215	234	125	515	727
26.7878	0	516	395	256	198	198	316	428	322	204	359	217	239	125	517	750
26.9107	0	523	387	247	185	183	330	423	312	231	349	212	238	122	507	743
27.0336	0	514	387	246	184	176	314	423	326	216	350	212	236	123	512	750
27.1565	0	497	387	247	184	177	308	421	364	218	351	212	233	124	516	746
27.2794	0	491	389	249	186	174	322	425	367	238	354	213	234	124	518	751
27.4022	0	516	395	250	188	180	313	430	340	244	359	215	235	125	521	747
27.5251	0	544	393	254	189	186	305	431	343	232	360	216	238	125	519	757
27.648	0	522	387	245	185	177	312	421	369	223	349	211	237	122	509	742
27.7709	0	511	387	247	182	175	304	419	373	237	350	212	240	123	509	744
27.8938	0	525	389	246	182	175	300	420	345	242	351	212	236	124	515	744
28.0166	0	539	391	247	184	175	292	425	345	228	355	213	234	125	520	753
28.1395	0	513	395	249	188	179	300	429	364	227	361	215	235	125	524	748
28.2624	0	523	393	255	188	187	307	429	369	240	361	217	238	126	521	754
28.3853	0	519	387	244	184	173	302	419	346	240	345	213	237	124	511	745
28.5082	0	525	387	243	179	172	289	413	342	227	349	209	238	122	511	754
28.631	0	502	387	243	180	174	297	413	359	224	349	211	238	123	512	745
28.7539	0	498	389	246	182	174	303	418	368	235	353	211	232	124	521	750
28.8768	0	511	394	247	186	176	288	422	349	243	358	214	233	125	524	746
28.9997	0	515	392	251	186	183	289	424	343	231	358	215	236	125	522	757
29.1226	0	494	384	241	181	173	290	413	357	224	346	210	235	122	513	745
29.2454	0	508	385	241	179	170	290	412	368	227	347	209	236	124	513	752
29.3683	0	525	384	242	179	172	292	412	346	235	347	210	234	124	517	749
29.4912	0	517	386	243	181	173	291	417	339	226	351	210	230	123	523	759
29.6141	0	496	388	244	185	174	294	422	356	225	356	213	231	126	527	756
29.737	0	524	388	246	184	181	294	423	369	229	357	214	235	126	524	760
29.8598	0	528	382	240	180	172	298	412	346	233	347	210	235	123	516	754
29.9827	0	516	383	240	180	172	291	414	338	226	348	210	235	125	518	760
30.1056	0	496	384	240	180	172	289	415	353	223	350	211	230	124	526	758
30.2285	0	521	387	243	182	172	290	420	369	226	354	212	231	125	528	764
30.3514	0	535	389	245	185	175	296	425	349	237	359	215	231	128	531	762
30.4742	0	520	390	248	186	182	297	426	339	229	359	216	235	127	529	768
30.5971	0	497	383	239	184	170	290	415	354	222	347	211	233	124	520	761
30.72	0	521	383	238	180	168	286	413	369	223	348	210	234	125	521	762
30.8429	0	539	384	240	180	171	295	411	344	237	349	210	232	124	524	760
30.9658	0	516	387	240	182	170	288	415	334	226	352	211	229	127	530	769
31.0886	0	505	390	242	186	173	288	421	353	224	357	212	230	127	533	767
31.2115	0	528	390	247	187	180	291	426	369	228	360	215	230	129	535	770
31.3344	0	534	384	239	181	173	299	414	346	236	348	211	232	126	523	762
31.4573	0	513	385	237	179	167	290	410	333	224	347	208	232	124	522	769
31.5802	0	506	385	237	179	168	287	412	351	221	348	209	229	126	525	767
31.703	0	524	386	238	182	169	286	415	368	225	353	210	227	127	532	770
31.8259	0	537	390	243	185	171	297	423	345	240	357	211	228	128	536	773
31.9488	0	524	395	244	188	176	293	429	335	230	363	215	229	131	539	776
32.0717	0	502	390	244	184	181	294	423	352	224	356	215	232	128	532	770
32.1946	0	526	386	237	182	167	287	417	371	223	353	210	233	127	525	770
32.3174	0	531	388	240	182	172	297	416	346	238	353	211	227	128	533	768
32.4403	0	519	390	240	183	170	291	419	334	227	355	212	228	129	535	774
32.5632	0	506	391	241	186	171	289	425	351	224	359	213	228	128	538	771
32.6861	0	549	393	246	189	174	286	432	371	226	365	215	230	131	542	776
32.809	0	533	392	247	186	183	294	429	348	240	362	215	233	130	535	763
32.9318	0	528	392	238	185	169	287	419	332	226	353	213	232	129	530	738
33.0547	0	517	394	240	182	173	284	413	352	221	352	215	236	129	526	688
33.1776	0	538	395	241	183	171	278	415	373	224	354	215	228	128	537	675
33.3005	0	533	399	244	186	175	288	422	350	242	360	216	229	129	539	662
33.4234	0	524	403	245	191	178	282	427	335	231	367	219	227	129	551	684
33.5462	0	526	404	248	190	185	280	430	352	229	369	220	226	129	555	703
33.6691	0	536	395	242	188	172	278	422	371	223	357	215	232	126	539	698
33.792	0	534	396	242	186	171	286	418	350	237	358	214	232	128	538	698
33.9149	0	518	398	242	184	172	284	419	332	228	358	214	234	128	536	709
34.0378	0	517	399	242	186	171	280	424	349	223	362	216	228	130	542	722
34.1606	0	532	401	241	188	175	283	432	373	224	368	217	229	131	547	746
34.2835	0	515	404	248	192	181	301	437	351	240	371	220	234	132	542	750
34.4064	0	512	408	233	182	209	354	390	334	228	340	226	231	133	542	753
34.5293	0	576	469	261	188	237	250	237	268	233	210	267	223	158	568	766
34.6522	0	637	478	310	201	204	284	221	271	244	205	253	230	153	558	743
34.775	0	584	440	288	197	160	194	375	340	233	343	219	237	136	540	750
34.8979	0	550	426	263	206	203	318	437	316	220	378	223	234	138	541	766
35.0208	0	558	425	260	212	199	302	446	344	220	383	224	232	138	547	768
35.1437	0	569	418	258	203	197	297	442	363	223	379	221	234	136	542	770
35.2666	0	567	414	253	194	179	294	434	348	236	372	218	231	135	540	771
35.3894	0	560	412	254	193	179	297	436	329	231	372	219	228	138	546	779
35.5123	0	561	414	252	195	176	285	435	345	225	373	217	228	138	547	777
35.6352	1	564	416	255	197	177	275	439	370	224	377	220	230	138	549	782
35.7581	0	550	418	259	200	180	296	445	349	239	382	221	232	139	552	784
35.881	0	534	414	259	197	187	309	443	331	234	377	221	229	138	550	786
36.0038	0	538	411	249	195	175	292	438	352	219	374	216	229	136	548	786
36.1267	0	548	410	254	194	179	288	434	373	222	374	220	228	139	551	791
36.2496	0	529	415	251	195	190	323	429	353	240	367	223	230	139	553	794
36.3725	0	547	443	257	193	203	328	344	308	234	311	241	229	148	577	822
36.4954	0	572	454	268	197	191	261	307	300	231	286	244	228	154	587	829
36.6182	0	546	450	266	194	192	243	313	320	229	298	237	229	149	573	805
36.7411	0	551	442	258	190	170	224	324	324	225	312	229	230	143	565	802
36.864	0	536	430	254	195	175	230	395	332	226	357	218	234	136	552	794
36.9869	0	548	418	249	199	185	286	426	341	214	371	216	230	137	555	798
37.1098	0	553	415	249	203	189	298	438	362	217	376	218	227	138	561	799
37.2326	0	543	416	253	199	182	299	448	354	232	380	220	228	140	563	801
37.3555	0	525	409	249	192	184	307	436	336	231	371	216	231	136	550	804
37.4784	0	538	406	244	191	170	283	428	351	218	367	213	228	135	551	802
37.6013	0	552	405	244	187	172	279	426	370	218	365	215	224	137	555	801
37.7242	0	548	406	245	188	172	291	426	354	233	367	215	224	137	557	805
37.847	0	530	410	248	190	173	284	431	334	231	370	216	225	139	560	807
37.9699	0	547	410	250	193	180	284	436	350	220	373	218	226	140	561	809
38.0928	0	548	404	245	188	175	283	425	371	215	364	213	223	135	556	805
38.2157	0	546	404	244	188	169	286	421	352	231	363	212	223	136	556	806
38.3386	0	526	405	245	187	172	283	421	332	228	363	214	222	137	557	806
38.4614	0	546	407	244	188	172	277	426	348	217	366	214	223	137	559	808
38.5843	0	557	410	245	191	174	277	432	372	217	371	216	225	138	561	808
38.7072	0	551	410	252	191	181	290	434	352	236	372	219	225	139	562	809
38.8301	0	528	405	245	187	174	282	424	332	227	365	213	223	135	557	804
38.953	0	547	408	243	187	172	273	422	348	216	364	215	222	138	559	807
39.0758	0	557	407	244	187	173	277	425	370	213	365	214	222	138	559	808
39.1987	0	546	407	246	189	172	284	429	352	232	369	216	223	138	562	809
39.3216	0	536	412	247	192	177	283	433	332	231	373	218	225	139	564	812
39.4445	0	550	410	251	191	184	279	432	350	218	371	217	224	138	563	811
39.5674	0	561	407	243	190	170	275	425	371	213	364	215	223	139	559	812
39.6902	0	549	407	245	187	173	284	424	352	232	366	215	223	138	562	812
39.8131	0	534	409	244	188	173	282	426	333	228	367	216	223	139	563	811
39.936	0	554	412	247	192	175	276	431	350	218	372	217	224	141	566	815
40.0589	0	559	416	248	195	178	279	438	372	217	377	219	226	141	568	817
40.1818	0	553	414	253	194	187	295	437	356	236	374	221	225	142	568	816
40.3046	0	542	410	245	190	170	282	424	334	225	361	218	223	140	563	815
40.4275	0	555	412	242	190	169	272	424	350	215	366	216	223	139	562	815
40.5504	0	565	411	243	188	173	277	426	373	214	368	216	222	140	564	816
40.6733	0	553	412	246	190	172	286	429	355	232	372	217	223	142	566	817
40.7962	0	542	418	248	193	176	286	436	336	231	376	218	224	142	569	821
40.919	0	557	418	252	195	184	282	438	352	220	378	221	226	143	571	819
41.0419	0	565	412	245	191	173	280	430	375	213	369	215	222	139	564	817
41.1648	0	551	412	244	191	170	286	429	355	229	369	216	223	140	564	817
41.2877	0	541	414	246	188	172	286	428	336	228	369	216	223	142	565	819
41.4106	0	558	417	246	190	174	279	432	352	218	375	216	222	143	569	818
41.5334	0	564	420	250	194	176	282	438	374	217	380	220	226	144	571	821
41.6563	0	560	422	252	198	182	294	445	360	236	383	221	226	144	574	822
41.7792	0	545	418	250	193	181	292	438	339	230	374	221	224	145	569	822
41.9021	0	556	418	245	192	173	280	433	354	218	373	219	224	143	569	818
42.025	0	555	416	247	194	174	285	443	372	218	386	219	216	143	604	833
42.1478	0	555	422	251	194	180	298	440	357	234	389	223	218	145	613	850
42.2707	0	553	426	252	196	179	292	443	338	233	391	225	218	147	612	853
42.3936	0	564	427	253	201	183	283	452	354	224	396	226	219	148	613	849
42.5165	0	574	424	255	196	188	290	446	377	219	391	225	219	147	610	849
42.6394	0	557	421	248	198	174	295	443	358	235	387	223	217	146	607	850
42.7622	0	548	422	252	195	179	294	443	339	232	387	225	217	148	609	853
42.8851	0	562	424	250	197	177	288	446	355	220	390	225	219	147	610	851
43.008	0	576	426	253	199	181	289	451	376	223	395	226	220	148	612	852
43.1309	0	560	428	256	203	184	302	457	361	241	399	230	220	149	617	858
43.2538	0	543	427	258	201	191	300	454	340	236	396	230	220	148	615	855
43.3766	0	560	421	248	200	176	279	449	351	220	388	224	218	144	609	848
43.4995	0	584	420	250	198	177	280	446	369	212	387	226	219	148	610	847
43.6224	0	567	422	253	197	180	314	445	345	224	387	225	219	147	610	850
43.7453	0	544	426	252	198	179	338	449	335	233	389	228	220	148	615	857
43.8682	0	555	428	253	201	184	320	453	361	230	392	230	222	149	616	848
43.991	0	568	432	259	200	190	300	452	384	230	391	232	223	150	614	845
44.1139	0	562	427	249	199	180	309	441	364	240	378	228	220	147	608	842
44.2368	0	552	429	253	196	173	304	437	338	234	381	227	220	148	607	835
44.3597	0	561	428	255	194	183	302	436	351	226	385	226	221	146	607	828
44.4826	0	569	429	254	196	177	303	441	378	226	390	226	222	147	608	833
44.6054	0	542	431	256	201	184	307	449	364	243	394	228	223	149	608	832
44.7283	0	534	436	258	204	189	300	456	346	240	398	230	225	150	611	836
44.8512	0	535	431	256	199	190	290	448	357	232	391	229	222	148	604	829
44.9741	0	538	432	252	198	180	296	447	376	227	392	227	222	147	599	770
45.097	0	509	452	250	200	185	289	449	355	239	399	229	216	143	611	720
45.2198	0	554	464	257	200	184	252	454	338	236	401	231	211	143	625	756
45.3427	0	558	454	265	204	186	278	459	353	226	405	233	217	145	616	753
45.4656	0	563	460	256	205	189	281	464	374	229	410	234	218	146	617	755
45.5885	0	574	467	257	203	194	289	461	354	242	406	234	216	144	615	759
45.7114	0	584	474	246	205	181	261	458	336	235	403	231	216	145	610	761
45.8342	0	566	461	271	201	186	284	455	350	228	403	233	221	147	604	750
45.9571	0	579	465	250	203	187	281	454	372	227	402	234	222	148	605	757
46.08	0	563	460	261	205	188	287	458	359	244	405	236	223	149	608	770
46.2029	0	566	455	259	209	192	297	465	342	243	410	237	224	151	610	779
46.3258	0	563	449	258	206	195	292	462	357	227	403	236	223	149	606	784
46.4486	0	578	442	253	205	182	286	457	379	226	400	231	222	147	604	799
46.5715	0	558	442	254	204	185	299	456	363	241	400	232	222	150	607	807
46.6944	0	538	443	255	202	187	296	456	343	239	401	234	223	151	607	811
46.8173	0	560	445	255	205	188	289	461	361	228	405	234	225	151	611	804
46.9402	0	576	447	260	208	193	291	466	383	230	410	236	224	152	614	804
47.063	0	561	441	257	204	191	302	458	365	244	401	232	223	149	609	807
47.1859	0	542	439	255	205	182	295	456	344	237	401	230	221	149	608	812
47.3088	0	559	440	254	203	187	286	453	361	225	400	233	222	152	609	814
47.4317	0	567	441	254	205	187	290	458	384	225	403	232	223	151	612	816
47.5546	0	565	442	259	207	190	298	462	364	245	407	235	224	153	614	820
47.6774	0	554	446	262	210	196	299	465	346	241	410	236	225	154	616	823
47.8003	0	562	439	256	206	190	291	459	363	225	403	233	223	151	611	816
47.9232	0	567	438	253	205	185	291	457	384	224	400	233	223	152	610	819
48.0461	0	560	437	255	208	185	299	458	363	243	401	233	222	153	611	820
48.169	0	554	439	257	204	189	294	456	345	237	401	234	222	153	614	825
48.2918	0	563	442	255	209	189	290	460	359	232	406	235	224	154	615	828
48.4147	0	573	442	260	208	196	292	461	385	227	407	237	224	155	615	830
48.5376	0	560	436	253	207	186	297	455	361	242	399	230	222	150	611	825
48.6605	0	551	436	253	207	183	292	455	343	235	399	232	221	153	612	825
48.7834	0	560	437	253	204	187	289	452	357	228	399	232	222	153	612	823
48.9062	0	568	437	254	204	186	285	455	381	225	402	233	222	154	614	827
49.0291	0	560	439	257	207	189	295	459	363	244	406	235	224	155	617	830
49.152	0	547	441	260	207	196	297	461	345	238	407	235	223	154	618	830
49.2749	0	554	434	252	206	184	289	452	358	226	395	231	220	152	611	828
49.3978	0	566	432	251	205	180	285	450	381	221	395	231	220	152	611	828
49.5206	0	550	432	251	205	181	294	452	359	239	396	231	220	152	613	831
49.6435	0	543	434	252	203	185	290	448	341	233	397	230	221	153	614	831
49.7664	0	556	438	252	205	186	286	453	356	228	401	231	221	154	617	833
49.8893	0	572	436	257	205	194	289	454	381	224	400	233	222	154	617	832
50.0122	0	556	430	250	204	182	293	446	358	237	389	230	218	154	611	833
50.135	0	548	429	249	205	179	287	444	338	230	390	228	219	152	611	832
50.2579	0	555	429	248	202	179	282	442	352	224	391	226	217	152	612	830
50.3808	0	565	430	250	201	182	281	443	377	219	393	227	218	153	613	832
50.5037	0	556	433	252	204	184	291	449	357	238	398	230	219	154	617	835
50.6266	0	547	437	254	207	187	289	453	339	233	400	231	220	155	619	838
50.7494	0	556	432	253	205	190	287	450	352	225	394	231	218	155	616	834
50.8723	0	564	429	247	203	178	280	444	377	217	389	229	218	154	614	833
50.9952	0	556	429	249	205	179	289	444	356	236	390	226	217	153	614	836
51.1181	0	543	431	249	202	181	286	442	336	230	392	228	217	153	615	837
51.241	0	555	434	248	204	184	282	447	351	225	395	228	218	155	618	838
51.3638	0	565	435	252	207	186	280	452	376	222	399	230	219	156	620	837
51.4867	0	561	436	256	206	190	294	453	357	240	400	231	220	156	621	840
51.6096	0	539	433	250	203	179	267	448	335	232	401	228	217	153	615	824
51.7325	0	549	432	248	204	189	320	461	350	217	435	242	213	161	635	838
51.8554	0	568	431	251	204	188	305	459	373	220	424	245	213	164	637	852
51.9782	0	559	431	252	206	186	305	460	356	239	421	246	214	166	639	856
52.1011	0	543	434	253	208	189	303	464	336	237	421	246	214	167	641	863
52.224	0	562	437	254	210	193	301	467	348	230	424	248	214	167	643	861
52.3469	0	572	429	251	209	186	297	461	377	220	413	247	214	166	636	858
52.4698	0	560	429	248	206	180	304	458	355	238	410	244	212	166	635	860
52.5926	0	544	429	249	207	180	300	458	333	234	409	245	213	167	635	861
52.7155	0	563	431	247	205	184	294	457	347	226	411	245	213	167	637	859
52.8384	0	582	432	251	207	186	290	461	374	224	416	246	213	169	640	863
52.9613	0	564	433	253	209	189	304	467	357	242	419	246	215	166	643	865
53.0842	0	552	432	253	210	193	305	466	335	237	414	247	215	167	641	868
53.207	0	559	427	245	207	181	293	458	347	226	406	243	212	165	637	864
53.3299	0	574	428	247	206	180	295	457	373	221	406	242	212	166	636	862
53.4528	0	558	427	249	206	181	300	457	354	238	405	242	212	167	636	863
53.5757	0	551	431	249	205	183	297	458	334	236	408	245	213	169	639	868
53.6986	0	568	435	249	208	186	288	462	352	223	413	243	214	165	641	865
53.8214	0	572	436	252	209	191	294	467	375	223	417	245	215	166	643	868
53.9443	0	562	431	249	208	186	306	461	357	238	406	244	214	166	637	867
54.0672	0	555	430	247	208	177	297	458	335	234	403	241	212	164	637	871
54.1901	0	559	431	246	207	180	286	458	349	222	403	241	212	166	636	867
54.313	0	570	432	247	206	180	293	458	370	222	405	242	212	166	639	869
54.4358	0	561	434	250	206	184	301	459	356	239	409	243	214	166	640	870
54.5587	0	559	438	252	209	187	299	465	335	238	412	244	215	165	643	876
54.6816	0	567	440	253	210	193	293	465	352	225	415	244	215	166	644	869
54.8045	0	567	434	249	209	185	291	460	371	223	404	242	213	164	638	869
54.9274	0	565	434	248	209	181	298	458	357	236	403	242	213	165	639	872
55.0502	0	557	435	249	206	182	295	458	336	236	402	242	214	165	639	874
55.1731	0	565	439	248	206	185	286	459	349	223	405	244	214	166	640	869
55.296	0	570	440	250	209	186	293	463	370	224	411	242	215	164	643	873
55.4189	0	569	441	254	211	190	301	467	357	243	414	244	216	166	645	875
55.5418	0	557	440	253	210	191	304	461	336	236	406	244	215	164	641	874
55.6646	0	573	437	246	207	181	288	457	350	222	403	241	214	165	638	870
55.7875	0	573	436	247	209	181	294	459	369	222	403	242	213	166	639	872
55.9104	0	563	439	249	209	182	298	457	357	237	403	243	214	167	640	873
56.0333	0	559	442	251	208	185	299	461	336	237	407	244	215	166	642	877
56.1562	0	576	446	252	211	188	291	465	350	226	413	244	217	166	645	873
56.279	0	574	446	257	211	194	298	467	371	226	414	245	217	165	645	874
56.4019	0	562	440	248	210	186	301	458	359	236	403	242	215	165	639	873
56.5248	0	562	439	249	209	180	298	456	337	234	401	241	214	165	639	874
56.6477	0	574	440	247	208	180	287	456	348	224	400	241	213	165	639	868
56.7706	0	571	440	249	206	184	293	455	369	221	402	242	216	166	639	872
56.8934	0	561	443	251	209	186	299	459	357	238	407	243	216	166	641	875
57.0163	0	565	447	253	211	189	299	464	337	239	411	243	217	166	644	875
57.1392	0	585	443	253	210	193	297	463	348	226	408	244	216	165	643	871
57.2621	0	570	440	247	208	182	294	456	368	221	401	240	215	165	637	870
57.385	0	559	441	247	208	181	300	455	357	234	401	240	215	166	637	874
57.5078	0	563	439	249	210	179	299	456	336	236	401	241	214	166	637	871
57.6307	0	587	443	248	207	185	289	455	346	225	403	242	215	167	639	871
57.7536	0	571	446	252	209	187	297	461	370	223	411	243	217	165	642	869
57.8765	0	560	445	255	212	192	302	463	357	239	413	244	218	166	643	877
57.9994	0	563	442	250	210	186	302	459	337	235	403	244	216	166	638	870
58.1222	0	583	442	248	210	180	290	456	346	224	402	242	215	166	638	869
58.2451	0	574	441	248	206	186	295	453	368	221	402	242	215	167	637	868
58.368	0	559	443	249	207	184	300	456	356	236	403	243	215	168	639	875
58.4909	0	566	445	252	209	186	300	459	338	237	406	245	216	169	639	872
58.6138	0	587	447	253	210	190	293	462	345	228	413	243	218	167	641	872
58.7366	0	575	443	252	210	190	298	459	369	222	405	245	216	168	638	868
58.8595	0	561	442	248	210	180	300	454	356	235	401	241	215	167	637	874
58.9824	0	566	442	250	209	181	300	457	336	235	402	242	215	167	637	871
59.1053	0	581	444	248	206	184	290	452	345	224	402	242	216	168	638	869
59.2282	0	582	445	251	210	183	296	460	369	223	408	243	216	168	639	868
59.351	0	564	447	254	211	188	301	462	357	239	411	245	217	169	642	876
59.4739	0	568	447	256	211	192	306	462	338	239	409	245	218	168	641	873
59.5968	0	586	441	248	209	182	291	452	347	222	400	241	215	165	636	873
59.7197	0	576	441	247	208	179	295	452	368	220	401	241	215	167	635	867
59.8426	0	561	442	247	206	182	299	451	356	234	401	241	214	167	635	873
59.9654	0	568	443	250	206	184	299	452	335	236	401	242	216	169	636	871
60.0883	0	584	447	248	208	185	291	456	342	226	405	245	217	170	639	875
60.2112	0	579	448	253	209	190	298	460	368	224	411	244	217	167	641	870
60.3341	0	563	442	250	208	185	301	453	356	234	401	242	216	167	635	875
60.457	0	568	442	248	207	178	298	450	334	233	399	240	214	166	633	869
60.5798	0	583	443	247	206	180	287	450	343	221	399	240	215	167	634	870
60.7027	0	578	449	247	208	187	292	440	365	223	394	243	215	168	636	866
60.8256	0	567	456	252	209	182	279	423	358	235	387	246	217	170	639	872
60.9485	0	576	459	254	212	187	276	425	337	236	390	248	218	171	641	871
61.0714	0	596	457	254	211	195	274	430	346	223	392	248	218	170	640	873
61.1942	0	581	452	248	205	182	275	428	365	220	387	242	216	168	635	867
61.3171	0	567	453	248	203	181	282	428	355	231	388	241	215	168	634	873
61.44	0	571	451	250	204	183	281	429	337	230	390	241	216	167	633	870
61.5629	0	591	454	249	205	184	271	435	347	222	392	242	217	168	637	872
61.6858	11	579	455	252	208	187	281	444	368	222	398	244	218	169	637	869
61.8086	0	570	456	257	209	193	288	449	358	237	401	246	220	170	639	876
61.9315	0	573	452	253	208	191	290	443	340	233	395	242	217	167	634	870
62.0544	0	595	450	247	208	180	276	440	347	221	394	239	216	166	633	868
62.1773	0	578	449	250	206	182	282	442	368	217	394	239	216	166	633	868
62.3002	0	568	451	249	204	184	288	441	354	234	396	241	216	167	634	874
62.423	0	575	452	252	206	185	292	446	336	234	398	243	217	169	636	872
62.5459	0	600	457	252	211	188	286	453	344	224	403	245	219	171	639	872
62.6688	0	582	455	258	209	193	297	454	369	223	404	244	218	168	638	872
62.7917	0	568	450	248	208	183	297	446	355	232	396	239	216	167	633	874
62.9146	0	577	449	250	208	178	295	445	334	231	395	240	216	166	633	872
63.0374	0	588	449	247	205	180	285	444	345	220	395	240	216	167	633	869
63.1603	0	583	451	250	205	182	290	444	367	218	398	241	217	168	635	871
63.2832	0	571	454	253	209	185	295	451	353	234	401	243	217	170	637	876
63.4061	0	581	457	256	212	188	297	454	335	237	404	245	219	171	638	875
63.529	0	601	455	255	210	195	294	455	346	224	405	243	218	168	637	871
63.6518	0	584	449	248	210	181	292	448	367	219	397	240	216	168	633	871
63.7747	0	575	451	250	208	179	297	449	354	232	397	240	216	169	634	873
63.8976	0	577	451	250	205	184	296	445	333	231	398	240	217	169	634	873
64.0205	0	590	454	250	207	184	288	449	347	221	400	243	217	171	636	870
64.1434	0	589	456	253	211	186	293	455	369	221	406	243	218	169	639	873
64.2662	0	577	457	257	214	190	299	459	356	239	410	246	220	171	641	877
64.3891	0	573	457	255	212	194	304	457	336	237	406	245	219	169	638	875
64.512	0	597	453	249	211	181	289	453	348	222	400	242	216	168	637	873
64.6349	0	587	452	252	209	184	294	452	368	220	402	243	217	169	637	873
64.7578	0	580	454	250	210	184	301	453	355	234	402	244	217	169	637	876
64.8806	0	575	456	254	210	186	299	456	335	236	405	245	218	172	638	876
65.0035	0	593	459	253	213	189	291	461	347	226	408	248	219	172	640	872
65.1264	0	592	459	258	213	195	300	464	371	224	414	246	220	169	642	875
65.2493	0	580	454	252	212	187	304	457	357	236	404	244	218	169	637	875
65.3722	0	575	453	252	212	183	301	455	335	233	403	243	217	170	637	876
65.495	0	592	455	251	211	183	292	457	349	222	404	244	218	170	637	870
65.6179	0	590	455	252	208	187	296	455	369	222	407	246	218	172	638	873
65.7408	0	586	457	255	211	188	302	460	357	238	410	248	219	173	641	878
65.8637	0	580	459	256	215	192	304	464	337	240	412	249	220	173	642	879
65.9866	0	593	457	256	213	196	298	462	351	225	410	247	220	170	640	872
66.1094	0	591	453	250	213	184	297	455	371	221	403	243	218	170	637	872
66.2323	0	584	453	251	212	183	303	455	356	235	404	244	218	170	638	875
66.3552	0	581	453	251	211	182	301	454	334	234	403	244	218	171	637	875
66.4781	0	593	456	251	209	187	293	454	350	224	406	246	219	172	638	872
66.601	0	592	458	253	212	189	298	460	370	223	411	246	219	171	642	874
66.7238	0	588	458	257	214	194	307	464	357	242	413	247	221	173	642	877
66.8467	0	578	455	252	211	191	304	456	335	236	405	246	218	170	637	875
66.9696	0	592	452	249	212	183	291	453	349	221	402	243	218	169	637	872
67.0925	0	590	452	250	211	183	297	455	369	221	404	244	218	170	636	872
67.2154	0	586	453	251	209	185	302	453	356	237	404	245	219	172	637	874
67.3382	0	585	456	253	210	188	301	456	334	237	407	247	219	173	640	877
67.4611	0	589	460	253	214	191	295	461	351	226	411	248	220	174	641	872
67.584	0	592	459	258	214	197	302	464	371	226	411	250	220	173	642	873
67.7069	0	585	453	251	213	186	304	455	357	236	404	245	217	170	637	873
67.8298	0	581	454	251	211	183	301	455	335	235	403	245	218	171	638	875
67.9526	0	591	454	250	212	185	292	452	349	222	405	245	217	170	638	871
68.0755	0	592	455	251	211	188	297	455	369	223	406	246	219	173	639	872
68.1984	0	587	457	255	214	189	305	458	357	239	410	248	219	174	641	876
68.3213	0	581	460	255	215	191	305	462	336	239	413	249	220	174	644	880
68.4442	0	595	457	253	213	194	298	458	350	224	408	247	219	173	641	872
68.567	0	595	455	248	212	183	297	455	368	222	405	244	218	172	639	872
68.6899	0	588	455	251	214	184	303	456	355	237	406	245	218	172	639	875
68.8128	0	581	456	251	209	187	301	452	333	236	407	246	217	173	640	876
68.9357	0	598	458	251	213	189	294	456	349	225	410	248	219	175	642	873
69.0586	0	596	461	255	216	191	299	461	371	223	412	249	219	175	644	875
69.1814	0	592	460	259	217	197	307	463	357	242	413	250	221	175	646	881
69.3043	0	586	457	253	214	189	303	455	336	236	405	246	217	172	641	876
69.4272	0	600	456	248	213	184	288	451	349	223	403	245	217	172	639	872
69.5501	0	597	455	251	212	182	292	451	369	223	403	244	216	172	640	873
69.673	0	589	458	250	212	185	297	449	357	236	404	245	218	172	641	877
69.7958	0	585	460	252	212	188	295	452	337	236	407	248	218	174	643	878
69.9187	0	602	463	251	214	191	288	455	351	227	410	250	219	175	646	874
70.0416	0	599	462	257	213	196	296	456	370	225	407	249	219	174	643	874
70.1645	0	588	456	249	213	185	297	446	357	234	402	244	217	171	640	875
70.2874	0	584	455	249	212	182	297	448	335	233	401	243	216	172	641	876
70.4102	0	601	457	248	210	184	290	447	348	221	402	243	216	172	640	871
70.5331	0	599	457	251	210	187	293	448	369	220	404	245	218	173	642	873
70.656	0	589	459	253	213	189	300	452	355	237	408	247	219	174	644	878
70.7789	0	594	462	254	216	191	302	457	337	238	411	248	220	175	646	877
70.9018	0	613	459	253	214	194	297	457	346	226	407	248	218	173	643	875
71.0246	0	599	457	248	213	182	296	453	367	220	404	243	216	171	641	872
71.1475	0	585	456	249	214	183	299	453	353	235	404	244	216	172	642	877
71.2704	0	592	456	249	211	184	300	449	334	235	404	244	217	173	642	875
71.3933	0	611	458	250	211	188	291	452	341	225	406	246	217	174	643	878
71.5162	0	604	460	251	214	189	297	457	365	224	409	247	218	175	645	873
71.639	0	589	461	254	215	196	303	458	354	239	410	249	219	175	646	880
71.7619	0	593	457	249	214	187	301	452	335	234	403	244	215	172	641	874
71.8848	0	623	456	248	215	183	290	451	340	224	404	243	216	173	641	876
72.0077	0	600	457	249	212	185	294	450	363	222	404	244	216	172	642	871
72.1306	0	592	458	249	212	187	298	451	355	236	405	245	217	174	642	878
72.2534	0	596	459	252	213	188	299	455	334	238	409	247	218	175	645	873
72.3763	0	628	463	252	217	191	292	459	340	228	412	249	219	176	648	879
72.4992	0	592	458	254	215	195	299	457	363	225	407	247	218	174	645	874
72.6221	0	595	455	248	212	183	299	450	356	234	402	243	215	172	642	876
72.745	0	599	456	247	214	182	298	450	336	235	401	243	215	172	642	870
72.8678	0	621	457	247	214	181	287	449	338	225	402	242	215	173	642	875
72.9907	0	593	458	248	211	186	292	450	360	223	405	243	215	175	644	874
73.1136	0	597	459	250	214	188	297	453	356	235	407	246	216	176	646	878
73.2365	0	601	461	254	214	195	301	454	336	240	407	247	217	176	647	874
73.3594	0	612	456	247	210	187	288	447	337	225	400	241	214	172	641	873
73.4822	0	587	455	246	211	181	290	449	360	220	401	242	214	173	642	874
73.6051	0	594	454	247	211	184	295	446	356	231	399	241	215	173	642	878
73.728	0	601	457	248	209	185	295	447	335	236	402	243	215	174	642	869
73.8509	0	618	459	250	213	187	288	451	335	227	405	244	216	175	644	877
73.9738	0	589	462	251	215	189	291	455	359	224	409	247	217	175	647	878
74.0966	0	597	458	253	215	194	300	454	358	236	405	246	217	174	645	879
74.2195	0	601	456	247	213	183	296	448	335	235	400	241	214	173	643	870
74.3424	0	611	456	246	214	181	287	447	334	224	401	242	213	173	643	876
74.4653	0	583	457	246	212	183	289	445	355	221	400	242	215	173	643	873
74.5882	0	600	458	246	211	186	294	447	357	233	402	243	215	174	644	880
74.711	0	617	461	250	215	187	296	451	335	237	406	245	216	177	648	873
74.8339	0	614	462	251	214	193	291	452	333	227	406	247	217	176	648	879
74.9568	0	585	456	246	213	184	290	447	354	219	400	242	214	173	644	875
75.0797	0	602	456	245	212	180	293	446	357	230	399	240	214	174	644	879
75.2026	0	609	457	247	212	181	293	444	334	234	399	241	213	174	644	871
75.3254	0	614	459	246	210	185	286	444	330	225	400	242	214	175	645	876
75.4483	0	593	460	248	213	187	288	448	353	221	404	244	215	176	646	870
75.5712	0	607	462	250	215	189	294	453	357	235	407	246	215	177	649	883
75.6941	0	628	460	250	214	191	303	448	333	239	401	244	215	175	646	870
75.817	0	610	458	244	211	181	285	440	329	222	396	241	213	173	643	877
75.9398	0	587	459	244	211	180	283	437	351	218	393	241	212	174	644	869
76.0627	0	608	458	243	209	181	286	437	357	229	395	241	212	174	644	879
76.1856	0	629	461	246	209	183	290	439	332	237	397	242	214	175	646	870
76.3085	0	614	463	247	213	187	280	443	327	226	400	242	215	176	648	878
76.4314	0	591	465	251	214	190	286	447	350	224	402	245	215	177	649	872
76.5542	0	612	460	247	212	184	288	442	357	229	396	242	213	174	644	879
76.6771	0	622	459	243	210	178	289	435	331	234	392	239	212	173	643	869
76.8	0	605	459	243	211	178	278	436	326	221	393	239	212	174	644	877
76.9229	0	586	459	242	209	181	281	434	348	219	394	239	212	174	644	870
77.0458	0	617	461	246	210	184	281	439	362	224	398	241	213	175	647	880
77.1686	0	618	464	249	213	187	291	443	332	238	401	244	214	176	649	873
77.2915	0	606	463	251	214	191	286	447	327	228	404	246	216	177	650	880
77.4144	0	585	460	245	213	184	285	441	348	220	396	242	213	174	646	871
77.5373	0	611	460	244	211	181	281	438	360	222	396	240	212	174	646	880
77.6602	0	618	459	244	209	183	293	436	330	234	396	242	212	175	646	874
77.783	0	605	461	244	209	182	287	439	325	222	398	241	213	175	646	878
77.9059	0	586	463	245	212	184	283	443	345	221	400	242	214	177	648	873
78.0288	0	615	464	248	215	188	286	446	360	225	404	245	214	177	651	883
78.1517	0	618	460	248	213	188	298	444	333	236	399	244	213	175	647	874
78.2746	0	605	460	243	213	179	286	441	324	223	395	241	212	175	646	878
78.3974	0	586	460	245	210	184	283	439	344	220	397	242	212	176	647	873
78.5203	0	610	460	245	213	181	284	443	359	222	398	242	213	176	648	880
78.6432	0	619	463	248	213	185	295	443	332	238	402	243	214	177	649	874
78.7661	0	610	465	249	215	188	288	449	324	227	405	245	214	178	652	882
78.889	0	593	465	251	214	193	292	447	344	223	403	246	215	177	651	874
79.0118	0	607	458	244	213	182	283	441	361	222	397	240	213	175	649	878
79.1347	0	616	460	243	213	179	293	440	333	235	395	241	212	175	647	873
79.2576	0	601	459	243	212	181	288	437	321	223	396	241	212	175	647	879
79.3805	0	587	461	243	211	181	284	441	344	220	399	242	213	176	649	872
79.5034	0	620	463	247	213	185	285	445	360	225	404	244	213	178	652	881
79.6262	0	616	466	252	216	190	297	448	334	240	404	246	215	178	652	875
79.7491	0	601	460	246	212	187	291	441	322	224	396	243	214	176	650	878
79.872	0	587	458	242	213	178	286	439	341	221	395	240	212	174	647	871
79.9949	0	613	459	242	210	181	282	436	359	221	394	240	211	175	647	876
80.1178	0	613	459	243	212	179	291	439	332	235	395	241	212	176	648	874
80.2406	0	604	462	246	212	184	289	441	321	226	400	243	212	177	650	877
80.3635	0	587	464	247	215	187	286	446	342	225	403	244	213	178	651	873
80.4864	0	619	464	251	216	193	289	449	361	227	404	246	214	178	652	878
80.6093	0	606	459	244	213	182	296	442	333	237	396	242	211	175	649	874
80.7322	0	601	458	244	213	181	289	441	320	225	395	242	210	176	649	875
80.855	0	589	458	242	208	183	285	437	340	221	395	241	212	176	649	870
80.9779	0	625	459	246	212	183	283	441	359	223	399	242	212	176	649	876
81.1008	0	613	463	247	215	183	294	447	333	239	402	244	212	178	652	876
81.2237	0	605	463	249	215	190	293	447	321	230	404	245	213	178	655	878
81.3466	0	587	460	245	214	184	288	444	340	223	396	244	211	176	650	872
81.4694	0	625	459	243	213	178	283	441	359	223	395	242	211	175	649	876
81.5923	0	618	459	244	209	183	294	437	333	237	397	242	211	176	649	874
81.7152	0	602	460	246	212	183	287	438	320	227	398	242	212	177	649	877
81.8381	0	590	463	245	213	185	285	442	339	224	402	244	212	178	652	874
81.961	0	627	465	249	216	188	285	448	361	226	405	246	213	178	654	877
82.0838	0	622	465	250	215	193	300	448	334	242	404	247	215	177	654	877
82.2067	0	602	460	243	213	183	289	437	321	227	393	243	213	175	652	876
82.3296	0	595	461	242	213	180	279	434	344	221	392	242	211	176	650	872
82.4525	0	627	461	243	211	178	277	435	360	222	393	242	211	177	649	869
82.5754	0	621	462	244	210	182	286	433	337	239	395	243	213	178	651	876
82.6982	0	605	465	247	212	184	284	438	321	229	398	245	213	178	653	878
82.8211	0	596	468	247	215	188	282	442	341	225	402	246	215	179	655	876
82.944	0	623	462	247	213	188	285	438	362	223	396	244	213	176	653	877
83.0669	0	611	460	244	213	178	289	436	336	237	393	242	214	176	652	876
83.1898	0	603	461	244	211	180	286	433	321	225	392	242	213	176	651	876
83.3126	0	598	461	245	209	182	283	434	339	221	394	241	213	177	650	872
83.4355	0	626	463	245	212	184	283	438	360	223	398	243	213	177	652	870
83.5584	0	625	466	250	214	187	293	443	335	240	401	245	214	178	653	876
83.6813	0	603	466	251	215	192	294	445	321	230	403	247	214	178	655	877
83.8042	0	594	461	246	215	183	285	441	341	223	395	244	213	176	650	870
83.927	0	628	462	244	214	182	284	438	359	224	395	243	212	176	650	868
84.0499	0	611	461	246	211	182	293	439	336	238	396	242	213	177	650	875
84.1728	0	604	463	247	212	183	288	438	321	227	397	244	214	178	652	875
84.2957	0	601	467	247	214	186	285	444	339	224	402	245	214	179	653	873
84.4186	0	629	467	252	215	192	288	448	361	225	404	246	214	179	656	877
84.5414	0	612	462	246	213	186	296	441	337	240	396	244	216	177	654	874
84.6643	0	603	462	245	214	179	290	440	320	227	395	243	212	177	650	875
84.7872	0	597	461	244	212	181	285	440	340	223	395	243	212	177	650	871
84.9101	0	629	462	244	212	183	284	438	359	224	398	243	213	178	651	869
85.033	0	618	465	249	214	185	294	443	335	239	401	244	213	179	653	875
85.1558	0	606	465	250	217	188	292	446	321	231	404	246	214	179	655	878
85.2787	0	597	464	249	215	190	289	445	340	225	399	245	215	178	653	871
85.4016	0	625	459	244	213	181	284	437	359	222	394	241	214	177	653	868
85.5245	0	611	460	244	214	179	293	438	334	239	394	242	211	177	649	873
85.6474	0	599	460	243	209	182	290	434	319	226	393	241	211	178	652	873
85.7702	0	586	463	244	212	183	283	438	338	223	398	243	211	179	659	877
85.8931	0	611	463	247	213	185	284	442	359	226	400	243	210	181	667	894
86.016	0	606	466	249	214	191	297	443	335	240	399	245	209	183	676	910
86.1389	0	597	460	244	213	181	293	437	318	227	391	241	211	182	677	942
86.2618	0	597	460	242	214	178	284	436	339	221	392	239	211	183	677	948
86.3846	0	625	460	242	212	179	284	434	358	222	390	240	210	183	675	959
86.5075	0	617	461	245	211	181	292	435	334	238	393	241	211	184	675	956
86.6304	0	601	463	246	214	183	290	438	318	229	396	242	212	184	677	956
86.7533	0	602	467	248	217	187	286	441	338	225	399	244	214	185	677	952
86.8762	0	625	462	248	214	189	285	438	358	223	393	243	214	183	673	952
86.999	0	613	460	243	213	178	292	434	334	238	390	240	212	182	671	954
87.1219	0	601	460	244	215	178	289	434	317	228	389	240	212	182	671	950
87.2448	0	597	461	243	210	181	281	432	337	221	390	242	213	183	671	944
87.3677	0	627	463	245	211	183	282	436	357	222	393	242	213	184	674	948
87.4906	0	618	466	248	214	185	291	439	335	239	396	244	212	185	672	950
87.6134	0	603	463	249	213	189	293	437	317	229	392	245	212	183	670	950
87.7363	0	597	460	241	213	177	282	430	338	219	387	240	213	182	670	944
87.8592	0	623	460	244	211	180	279	428	358	221	388	241	213	181	671	946
87.9821	0	616	462	243	209	181	290	428	334	237	387	241	213	182	670	951
88.105	0	602	464	245	211	182	287	431	316	230	390	241	214	183	671	949
88.2278	0	601	467	245	213	185	282	438	337	224	394	243	213	183	672	943
88.3507	0	624	465	250	216	195	286	434	359	223	395	244	213	183	671	947
88.4736	0	615	460	244	213	179	292	430	332	237	385	240	213	180	668	948
88.5965	0	602	460	243	212	176	287	429	315	226	384	238	212	180	668	946
88.7194	0	598	460	241	210	178	281	429	335	219	385	238	212	181	668	941
88.8422	0	625	460	244	208	181	281	428	356	220	387	239	212	181	669	943
88.9651	0	616	464	246	212	182	290	433	333	238	390	241	213	183	670	947
89.088	0	606	465	249	218	190	290	433	315	230	394	243	211	183	669	946
89.2109	0	598	462	245	211	186	285	432	335	220	388	241	214	181	669	941
89.3338	0	620	458	240	210	176	281	429	357	218	384	237	212	179	669	943
89.4566	0	613	459	242	208	178	290	428	331	235	384	239	212	180	668	946
89.5795	0	599	459	242	210	180	286	426	313	227	386	238	211	181	669	945
89.7024	0	598	463	243	211	181	281	431	333	220	390	239	213	182	671	941
89.8253	0	621	465	246	212	185	281	437	357	222	394	240	210	183	668	943
89.9482	0	615	466	248	217	193	293	433	333	240	393	243	213	182	671	946
90.071	0	600	461	243	211	178	288	431	314	227	385	238	212	179	669	944
90.1939	0	597	461	242	209	179	281	430	334	219	386	239	212	181	669	940
90.3168	0	618	460	241	208	180	281	428	357	219	387	238	211	180	670	942
90.4397	0	611	463	244	209	180	292	431	330	237	389	239	210	182	672	947
90.5626	0	604	464	246	212	184	289	436	314	229	392	241	211	183	674	948
90.6854	0	595	465	247	213	188	285	437	334	223	394	242	213	183	676	946
90.8083	0	617	459	242	211	179	281	431	356	220	386	239	211	180	673	946
90.9312	0	607	460	242	209	178	291	429	331	236	386	239	210	181	674	950
91.0541	0	595	460	242	207	181	286	427	313	227	386	239	212	182	673	949
91.177	0	596	462	242	210	180	280	432	333	221	389	240	211	182	675	944
91.2998	0	621	465	247	213	183	281	437	356	222	393	241	213	184	676	950
91.4227	0	616	467	249	213	189	296	440	333	241	394	243	214	184	676	951
91.5456	0	597	460	244	212	180	289	432	313	227	386	238	211	180	672	949
91.6685	0	597	459	240	210	176	281	430	332	219	385	237	210	181	673	945
91.7914	0	622	460	242	208	178	279	428	356	219	385	237	210	181	672	949
91.9142	0	615	461	243	207	180	291	429	331	237	387	238	208	183	675	950
92.0371	0	602	463	244	210	181	289	433	312	230	390	240	210	184	678	946
92.16	0	603	465	246	212	187	286	437	333	223	394	242	210	184	678	944
92.2829	0	623	459	241	210	180	281	431	356	219	385	238	210	180	675	944
92.4058	0	613	458	240	209	175	291	427	330	235	383	236	210	180	674	950
92.5286	0	599	458	241	207	177	286	424	311	226	382	236	210	181	674	944
92.6515	0	595	459	240	206	178	280	426	331	219	385	237	210	181	674	942
92.7744	0	618	462	243	208	180	278	432	355	220	389	238	211	182	675	945
92.8973	0	619	464	248	210	184	292	434	333	239	392	240	212	183	676	948
93.0202	0	598	461	245	209	185	290	431	311	228	386	239	211	181	673	944
93.143	0	597	457	239	209	174	281	426	329	219	382	236	210	180	672	941
93.2659	0	617	458	241	206	177	277	425	355	217	383	236	210	180	670	944
93.3888	0	613	459	240	205	178	288	425	330	234	383	237	210	181	670	950
93.5117	0	598	461	243	206	179	286	428	310	228	386	239	211	181	672	946
93.6346	0	610	463	242	209	181	280	433	329	223	390	239	212	182	673	943
93.7574	0	619	459	246	206	186	281	430	357	219	387	239	211	181	673	946
93.8803	0	608	458	240	207	174	289	426	330	234	381	236	211	179	670	951
94.0032	0	594	458	241	209	180	284	421	310	226	381	236	210	179	670	945
94.1261	0	608	458	239	204	177	279	424	327	219	383	236	210	180	669	942
94.249	0	619	459	243	206	179	278	429	354	219	387	238	211	180	672	946
94.3718	0	609	464	246	209	181	288	433	332	237	390	240	209	181	670	953
94.4947	0	597	461	246	209	187	291	432	311	229	387	239	210	181	671	948
94.6176	0	608	457	240	206	175	279	426	327	219	380	234	210	179	669	942
94.7405	0	617	457	240	204	175	276	424	355	215	381	235	210	179	669	942
94.8634	0	608	457	239	202	176	288	423	331	232	381	233	211	179	669	951
94.9862	0	596	458	242	205	177	287	425	309	228	383	236	211	179	669	948
95.1091	0	613	462	243	209	181	282	431	328	222	387	237	210	181	669	945
95.232	0	619	462	248	209	186	283	433	356	219	389	238	211	181	670	943
95.3549	0	611	455	241	206	176	290	426	331	232	380	235	209	178	667	951
95.4778	0	594	456	239	205	172	286	423	308	226	379	233	209	178	666	947
95.6006	0	606	455	239	200	175	279	421	325	218	380	234	209	178	667	941
95.7235	0	619	457	241	203	177	278	425	351	218	382	235	210	180	667	943
95.8464	0	607	460	244	206	180	289	431	331	234	387	236	209	180	669	947
95.9693	0	599	462	247	212	185	288	431	309	232	391	239	209	182	668	949
96.0922	0	604	457	244	207	182	285	432	326	221	384	238	211	180	668	940
96.215	0	619	455	239	205	175	282	425	352	217	381	236	210	179	666	942
96.3379	0	607	456	241	203	177	290	425	332	232	382	235	210	178	665	945
96.4608	0	590	457	243	204	177	287	427	308	229	384	235	210	179	667	950
96.5837	0	608	460	242	207	178	281	431	325	221	388	237	209	180	667	941
96.7066	0	630	462	246	209	180	282	436	353	221	392	238	210	182	668	944
96.8294	0	607	459	246	208	186	295	435	335	237	389	239	211	181	668	944
96.9523	0	594	456	241	208	174	288	430	312	228	384	236	211	179	666	948
97.0752	0	607	457	243	203	179	281	429	326	220	385	236	210	180	668	942
97.1981	0	626	458	241	205	179	282	431	353	218	387	237	211	181	668	945
97.321	0	607	460	245	209	177	290	436	335	236	391	238	212	180	669	944
97.4438	1	603	463	248	212	183	290	438	311	234	395	240	210	183	667	950
97.5667	0	615	464	248	212	189	287	443	327	228	398	242	211	182	669	944
97.6896	0	617	458	243	210	181	285	436	354	220	389	239	213	180	668	943
97.8125	0	606	457	242	209	174	292	434	337	233	387	237	212	180	667	943
97.9354	0	600	458	242	206	179	289	431	312	231	386	237	212	180	667	949
98.0582	0	608	459	243	205	178	283	433	327	222	391	237	212	181	668	943
98.1811	0	618	461	246	209	181	284	439	353	221	395	240	212	182	668	943
98.304	0	606	464	250	211	184	291	444	339	238	398	241	211	183	669	945
98.4269	0	601	462	250	212	189	294	443	314	236	395	242	213	181	669	951
98.5498	0	606	458	243	210	177	282	437	326	222	387	237	213	181	667	943
98.6726	0	613	458	243	208	179	285	435	353	219	389	238	213	180	667	942
98.7955	0	604	459	243	206	180	291	432	338	232	389	239	213	181	667	944
98.9184	0	602	460	246	208	181	287	436	315	234	391	240	214	181	668	948
99.0413	0	606	465	245	211	184	284	441	329	226	396	242	212	182	667	942
99.1642	0	615	466	250	215	187	285	447	356	224	401	244	213	183	670	945
99.287	0	604	462	248	210	188	295	443	341	236	394	243	216	181	670	944
99.4099	0	600	461	243	212	177	288	439	316	232	390	241	215	181	668	948
99.5328	0	605	461	244	207	182	283	435	328	223	391	240	214	181	668	940
99.6557	0	609	461	244	209	183	284	437	355	219	392	240	214	182	668	943
99.7786	0	604	465	248	212	183	289	442	340	236	397	243	215	184	670	944
99.9014	0	597	467	251	215	185	294	444	320	237	400	244	213	182	668	949
100.024	0	612	467	251	214	192	286	449	334	226	401	245	216	182	670	940
100.147	0	607	462	244	214	182	288	442	356	219	393	243	215	182	669	943
100.27	0	601	462	245	211	182	294	442	341	234	394	243	215	182	669	943
100.393	0	597	462	247	210	184	295	440	319	236	395	242	215	182	669	949
100.516	0	613	464	246	211	183	284	445	333	223	398	243	216	182	671	940
100.639	0	614	468	250	214	186	290	449	359	223	403	244	215	184	671	944
100.762	0	607	468	253	217	189	297	454	343	242	406	247	215	185	671	948
100.884	0	604	465	252	215	192	302	450	319	239	401	247	218	183	673	951
101.007	0	615	461	245	214	180	287	446	332	223	395	243	216	182	671	941
101.13	0	608	462	246	214	181	291	445	359	219	396	243	216	182	670	943
101.253	0	602	464	246	211	183	298	442	343	235	396	243	216	183	670	947
101.376	0	608	464	249	214	184	297	446	320	238	400	244	216	184	671	950
101.499	0	628	466	248	216	187	289	450	332	225	404	246	214	184	670	943
101.622	0	612	468	253	215	194	297	452	358	225	404	247	219	184	675	943
101.745	0	598	461	246	214	185	300	444	343	236	395	243	217	182	670	947
101.868	0	604	462	246	213	178	300	443	320	237	393	242	215	182	670	949
101.99	0	625	461	245	213	179	284	443	332	222	392	242	215	182	670	940
102.113	0	611	463	245	210	183	291	440	358	220	396	243	216	183	671	942
102.236	0	602	464	248	213	185	297	445	344	238	399	243	217	185	672	948
102.359	0	609	467	252	216	188	300	446	320	240	401	246	216	184	674	950
102.482	0	626	462	248	213	189	291	444	330	224	395	244	216	182	672	946
102.605	0	614	459	243	213	179	292	440	356	219	391	240	215	182	669	942
102.728	0	600	461	244	213	178	296	440	342	235	392	242	214	182	670	948
102.851	0	608	460	246	209	182	297	436	318	236	392	241	214	183	671	950
102.973	0	624	463	245	209	183	286	440	329	224	396	243	215	184	672	947
103.096	0	615	466	249	214	188	293	445	356	223	400	245	215	184	672	943
103.219	0	603	465	251	214	192	300	447	343	240	400	246	215	185	673	950
103.342	0	606	461	246	214	183	299	441	321	236	392	242	215	182	672	950
103.465	0	627	462	245	212	179	285	439	328	224	392	242	215	182	672	947
103.588	0	612	461	245	211	181	293	438	355	220	393	241	214	183	672	943
103.711	0	603	464	245	211	183	296	438	343	237	395	243	214	184	672	949
103.834	0	610	466	250	212	185	298	441	319	240	398	244	216	185	674	952
103.956	0	634	468	249	215	189	290	445	330	227	400	246	216	186	677	949
104.079	0	612	462	246	214	185	294	440	355	222	393	244	215	183	673	943
104.202	0	604	462	245	213	179	297	437	343	235	392	241	214	183	673	950
104.325	0	608	463	244	213	178	298	437	319	237	391	242	214	184	673	952
104.448	0	631	463	245	209	182	285	434	327	223	392	242	213	184	675	950
104.571	0	617	465	247	211	184	291	441	354	221	396	244	214	185	675	944
104.694	0	608	469	250	215	188	299	444	343	240	400	245	215	185	676	952
104.817	0	609	464	247	211	188	299	439	320	237	392	243	215	183	674	947
104.94	0	641	460	242	211	177	284	434	328	223	388	240	213	183	673	949
105.062	0	614	460	243	210	177	289	434	353	219	388	240	213	182	673	945
105.185	0	605	461	243	210	178	295	431	341	234	389	240	213	183	672	950
105.308	0	612	463	247	210	182	296	434	318	237	391	241	214	184	674	947
105.431	0	643	466	246	214	185	283	439	326	224	395	242	212	185	675	949
105.554	0	614	463	249	212	189	291	437	352	222	392	242	214	183	675	945
105.677	0	609	457	241	208	176	294	429	340	232	384	238	212	181	671	950
105.8	0	611	458	242	209	176	292	428	317	233	383	237	212	181	670	947
105.923	0	640	458	241	205	178	279	425	323	221	384	237	211	182	672	948
106.045	0	612	459	244	207	179	285	428	348	218	387	238	211	183	671	945
106.168	0	609	462	244	209	182	290	432	340	234	390	239	211	183	671	950
106.291	0	612	464	249	211	188	294	435	316	236	393	242	211	183	673	948
106.414	0	633	458	242	209	179	281	430	322	220	383	237	211	181	671	945
106.537	0	605	457	239	207	174	284	426	347	216	382	236	211	181	669	945
106.66	0	607	456	240	206	177	290	424	339	228	382	236	209	181	669	949
106.783	0	614	457	242	204	178	288	424	314	233	383	237	210	182	670	947
106.906	0	633	459	242	208	179	276	428	320	221	386	237	211	182	671	945
107.028	0	605	462	244	210	182	284	433	346	219	391	239	209	183	668	945
107.151	0	607	458	243	208	183	292	429	339	231	383	237	211	181	670	949
107.274	0	610	455	238	207	174	285	424	313	231	379	234	210	180	667	947
107.397	0	632	456	239	204	177	275	422	318	217	380	234	209	180	668	944
107.52	0	602	457	239	204	176	281	424	343	214	381	235	210	181	668	947
107.643	0	609	457	241	206	178	286	428	337	229	384	237	210	181	671	949
107.766	0	617	461	244	208	181	287	432	313	235	388	238	207	182	670	949
107.889	0	633	461	244	208	186	280	433	319	222	389	239	209	182	671	945
108.012	0	604	454	238	206	176	279	426	344	214	379	234	210	180	668	945
108.134	0	607	454	237	207	171	285	424	337	227	378	233	209	179	667	949
108.257	0	611	455	238	204	174	285	422	311	230	378	233	208	179	667	948
108.38	0	627	457	238	206	173	273	425	316	217	381	234	209	180	668	944
108.503	0	600	459	241	206	178	279	428	341	215	386	235	208	180	668	944
108.626	0	609	461	244	209	180	285	434	337	230	389	236	208	182	668	949
108.749	0	612	458	243	209	185	289	431	313	233	384	236	209	180	668	946
108.872	0	626	454	237	205	172	273	425	315	216	378	232	209	179	667	945
108.995	0	602	454	237	204	174	277	422	341	213	378	233	208	179	667	944
109.117	0	606	455	236	204	172	283	423	336	225	379	232	208	179	666	948
109.24	0	611	456	240	204	176	282	425	310	231	382	234	208	181	667	946
109.363	0	624	460	240	208	179	273	429	315	220	386	235	206	181	666	943
109.486	0	605	461	245	209	182	280	435	342	217	390	237	207	182	668	945
109.609	0	606	456	243	207	182	289	429	338	229	383	235	211	180	668	948
109.732	0	609	454	238	205	172	283	425	312	228	379	233	208	179	667	945
109.855	0	621	454	237	202	176	273	423	315	216	380	233	208	179	668	944
109.978	0	601	454	237	204	175	278	425	342	215	382	234	209	180	667	945
110.1	0	610	458	240	206	177	286	430	339	229	387	236	207	181	665	949
110.223	0	611	462	245	209	181	284	434	316	234	389	238	208	182	669	943
110.346	0	626	463	245	210	185	273	437	319	224	392	241	210	184	671	941
110.469	0	600	458	244	208	183	278	432	345	217	385	239	212	182	669	939
110.592	0	609	457	240	207	173	284	430	340	226	384	236	211	180	666	946
110.715	0	610	457	243	204	179	285	428	316	231	384	236	212	180	666	940
110.838	0	627	459	241	206	177	276	431	317	220	386	236	211	181	666	940
110.961	0	600	461	243	209	179	281	435	343	218	391	238	210	181	666	940
111.084	0	606	464	245	212	183	289	441	342	232	394	240	210	182	666	948
111.206	0	614	464	248	212	188	293	443	318	237	396	242	211	182	666	941
111.329	0	628	459	241	210	179	279	438	318	220	388	239	212	180	665	942
111.452	0	598	458	241	208	177	282	434	343	218	388	236	212	182	665	937
111.575	0	610	458	241	209	177	290	436	343	229	388	238	212	180	666	945
111.698	0	614	461	245	209	179	289	437	318	235	392	239	213	182	667	938
111.821	0	627	463	244	211	183	281	443	318	226	396	240	211	183	664	942
111.944	0	597	465	249	215	184	286	446	344	222	400	242	212	183	668	942
112.067	0	610	464	251	213	191	297	447	347	236	397	243	214	183	669	947
112.189	0	625	459	243	212	178	296	440	319	237	390	238	213	181	667	940
112.312	0	624	458	242	211	177	281	439	318	222	390	238	212	181	666	938
112.435	0	598	459	242	209	178	285	437	344	219	391	238	213	181	666	938
112.558	0	612	460	244	209	180	290	440	347	232	393	239	214	182	665	944
112.681	0	623	463	247	212	183	296	444	320	239	397	242	213	183	666	941
112.804	0	625	465	249	215	186	285	450	319	229	402	242	213	183	666	940
112.927	0	600	462	250	212	189	291	446	345	221	396	242	213	182	666	933
113.05	0	607	457	242	211	177	292	441	348	231	390	238	213	181	665	943
113.172	0	634	457	245	211	177	297	440	321	238	390	238	213	182	665	940
113.295	0	618	458	243	210	177	283	439	316	225	391	238	213	182	664	940
113.418	0	592	460	244	211	180	285	440	343	220	395	240	211	182	665	936
113.541	0	621	462	246	213	183	292	447	350	233	399	242	212	183	666	947
113.664	0	630	464	252	215	189	301	449	322	244	401	244	213	184	667	942
113.787	0	610	458	245	212	185	290	442	317	226	393	241	214	182	667	942
113.91	0	593	457	243	211	177	287	441	343	220	392	239	214	182	666	934
114.033	0	623	457	243	211	178	293	441	352	230	393	240	214	182	665	945
114.156	0	623	459	245	209	181	297	439	324	240	394	240	215	182	666	939
114.278	0	613	461	246	210	182	287	443	317	227	397	242	212	183	664	942
114.401	0	595	464	250	213	185	287	447	342	224	401	243	212	184	667	937
114.524	0	619	461	251	213	188	297	447	354	231	399	243	215	183	668	945
114.647	0	621	457	244	210	177	295	441	323	239	393	240	213	182	667	941
114.77	0	611	458	245	211	179	290	439	317	225	393	240	214	183	667	942
114.893	0	592	459	244	211	179	286	439	339	220	394	241	214	183	669	935
115.016	0	617	459	245	210	183	294	440	353	231	398	242	213	184	668	946
115.139	0	628	463	248	213	184	298	446	328	242	401	243	213	185	667	940
115.261	0	614	463	250	212	190	299	446	318	229	401	244	215	184	670	942
115.384	0	597	458	244	211	179	288	439	340	220	393	240	214	182	667	934
115.507	0	617	457	243	210	177	287	438	355	224	392	240	213	183	668	946
115.63	0	625	459	244	210	176	299	437	327	238	392	240	213	184	668	939
115.753	0	611	459	244	208	180	292	435	315	227	395	241	214	185	669	944
115.876	0	600	462	245	210	183	288	438	338	222	398	242	212	185	669	941
115.999	0	632	464	251	212	189	288	440	358	228	400	245	213	186	672	947
116.122	0	621	459	246	211	183	296	433	329	240	391	243	215	184	671	946
116.244	0	613	457	241	208	174	286	428	314	226	388	240	214	184	670	944
116.367	0	599	458	242	207	176	282	429	335	221	389	240	213	185	671	937
116.49	0	637	457	244	206	176	280	429	357	225	391	240	213	186	673	938
116.613	0	634	462	247	207	180	294	431	328	241	393	242	213	186	674	945
116.736	0	610	464	249	211	182	291	436	312	231	397	243	214	187	675	942
116.859	0	609	463	248	211	187	288	437	334	225	396	244	213	186	673	941
116.982	0	633	457	242	208	176	282	430	357	222	389	240	212	184	671	938
117.105	0	622	456	242	207	175	293	430	331	238	389	239	213	185	671	944
117.228	0	612	458	243	204	179	288	426	312	229	390	240	212	185	673	946
117.35	0	614	460	244	207	179	282	429	332	222	394	241	209	186	673	938
117.473	0	639	461	247	210	182	281	435	358	224	398	242	209	187	678	925
117.596	0	625	464	251	213	186	292	440	334	243	401	244	209	187	682	910
117.719	0	610	461	249	212	187	293	435	313	231	397	244	210	183	681	894
117.842	0	607	458	243	208	175	282	431	330	223	392	242	211	180	680	887
117.965	0	634	459	243	207	178	282	429	355	223	394	241	210	180	680	891
118.088	0	619	458	244	208	178	291	431	333	237	393	242	210	180	680	900
118.211	0	610	462	246	208	179	286	433	312	233	396	244	208	181	675	898
118.333	0	622	463	246	212	183	282	436	328	226	400	245	208	182	679	892
118.456	0	630	464	252	211	189	284	440	355	226	402	246	209	183	679	894
118.579	0	617	459	245	211	179	291	435	335	236	392	243	210	180	677	895
118.702	0	603	459	244	209	175	287	432	310	232	393	242	210	179	676	897
118.825	0	618	459	243	210	176	281	432	327	223	392	243	211	181	676	891
118.948	0	628	461	245	206	181	283	429	355	221	394	244	209	183	675	889
119.071	0	620	467	249	209	184	285	426	337	236	391	249	210	184	679	896
119.194	0	616	473	250	219	191	279	420	315	236	392	250	211	185	680	901
119.316	0	622	473	251	215	194	279	423	328	228	392	251	213	183	679	894
119.439	0	619	465	244	210	179	275	424	355	220	387	246	213	182	675	890
119.562	0	617	464	243	209	176	281	424	338	233	388	245	212	180	673	895
119.685	0	616	463	244	206	179	282	422	315	232	387	245	212	180	671	892
119.808	0	619	465	244	207	180	272	428	332	220	392	244	214	182	672	889
119.931	0	622	467	248	210	181	279	433	353	223	397	246	212	182	671	892
120.054	0	616	469	252	216	188	289	436	340	239	400	248	213	183	672	896
120.177	0	609	468	251	217	195	294	436	317	238	399	248	215	182	673	899
120.3	0	622	461	244	210	178	278	434	329	220	393	244	215	181	671	900
120.422	0	617	460	243	211	175	284	434	354	217	393	243	215	182	667	905
120.545	0	606	462	244	208	179	289	431	337	233	393	244	215	182	665	914
120.668	0	613	466	246	208	180	287	431	316	234	394	244	215	183	667	913
120.791	0	635	469	244	210	183	277	435	326	225	397	246	214	183	666	910
120.914	0	619	472	250	214	184	278	435	355	224	397	249	215	184	667	907
121.037	0	610	471	252	222	197	287	431	339	240	396	249	217	184	668	915
121.16	0	616	466	245	212	180	285	429	317	235	388	245	217	181	666	913
121.283	0	632	466	244	211	177	270	429	326	223	389	245	216	181	664	912
121.405	0	618	467	244	208	179	277	429	352	220	390	244	216	182	665	907
121.528	0	612	467	246	209	182	281	431	340	235	393	244	215	182	664	914
121.651	0	616	469	249	211	184	285	435	317	239	397	246	214	183	664	915
121.774	0	639	471	249	218	191	276	438	327	227	401	247	215	183	665	916
121.897	0	617	466	249	212	188	283	437	352	223	395	247	217	181	664	907
122.02	0	609	462	242	212	177	285	432	340	235	390	244	216	181	663	915
122.143	0	615	463	244	211	177	285	433	317	236	391	245	217	180	662	909
122.266	0	638	463	244	208	180	273	431	324	222	392	243	217	181	662	914
122.388	0	616	466	247	209	181	281	436	349	221	397	245	215	182	661	911
122.511	0	615	469	249	213	185	288	440	341	238	400	247	215	182	662	917
122.634	0	619	470	251	215	187	292	444	319	241	402	249	216	182	664	913
122.757	0	637	464	249	212	189	282	440	325	227	396	247	217	181	662	915
122.88	0	607	459	243	210	177	283	436	349	220	392	242	216	180	661	912
123.003	0	612	460	244	210	176	289	435	341	233	392	243	216	179	661	914
123.126	0	620	461	245	210	177	287	433	316	237	392	243	216	181	661	911
123.249	0	631	463	243	210	179	277	435	322	226	396	244	214	182	659	912
123.372	0	604	464	248	212	183	284	440	347	224	399	245	214	182	661	913
123.494	11	612	467	252	215	190	292	445	343	238	402	246	215	182	661	915
123.617	0	614	460	246	212	181	291	438	317	239	393	244	217	180	660	911
123.74	0	628	457	242	210	175	277	434	321	223	391	242	215	179	659	911
123.863	0	599	458	242	209	175	282	433	346	220	390	242	215	179	661	912
123.986	0	611	457	243	209	176	288	434	343	233	392	242	216	180	660	914
124.109	0	613	461	246	208	181	287	435	317	238	395	243	213	181	659	910
124.232	0	625	463	245	212	183	278	440	321	227	400	244	215	182	661	913
124.355	0	601	464	251	214	190	286	443	345	225	402	246	216	182	662	913
124.477	0	604	458	244	212	181	291	436	344	234	392	243	216	180	660	914
124.6	0	612	457	242	210	176	287	434	317	235	391	242	216	179	659	906
124.723	0	628	456	242	211	176	278	433	318	224	390	242	215	180	660	912
124.846	0	595	457	243	210	177	280	433	344	220	394	241	213	180	658	909
124.969	0	609	458	244	210	180	286	435	344	233	396	243	213	180	658	915
125.092	0	615	462	247	211	183	288	440	319	239	400	244	214	182	660	907
125.215	0	621	458	246	211	185	282	436	317	227	394	244	214	180	660	912
125.338	0	591	454	241	209	175	280	431	341	219	389	240	215	179	659	912
125.46	0	608	454	240	209	176	287	431	343	232	390	241	215	180	660	915
125.583	0	616	456	244	208	176	288	429	315	239	390	241	215	180	659	908
125.706	0	620	457	242	208	180	275	432	315	225	393	242	212	181	658	910
125.829	0	600	460	246	210	183	281	437	341	223	398	243	213	181	661	907
125.952	0	612	461	249	212	187	290	437	345	238	398	245	215	182	661	914
126.075	0	624	454	243	209	179	292	431	315	239	389	242	215	179	659	906
126.198	0	615	452	241	208	175	277	429	312	223	387	240	214	178	660	912
126.321	0	592	451	240	208	174	279	429	337	219	387	238	214	178	658	903
126.444	0	611	451	240	207	175	283	428	345	231	388	240	213	179	658	914
126.566	0	626	455	244	207	180	288	429	316	240	392	241	212	180	658	907
126.689	0	614	457	245	210	183	278	434	312	227	395	243	213	181	661	912
126.812	0	590	455	247	210	185	283	434	337	222	393	243	214	179	660	907
126.935	0	617	449	238	207	174	283	425	344	229	384	240	213	179	660	916
127.058	0	622	448	239	205	173	288	423	315	235	383	239	214	178	658	906
127.181	0	605	449	238	207	172	277	422	307	222	383	239	213	179	659	910
127.304	0	588	452	239	204	176	275	423	334	219	386	238	210	179	658	908
127.427	0	615	453	243	207	179	282	428	344	228	391	240	210	180	660	915
127.549	0	621	456	246	209	182	289	432	318	239	393	242	212	181	661	908
127.672	0	607	453	243	209	184	282	428	307	227	388	242	213	179	659	909
127.795	0	588	448	237	205	173	275	424	330	217	384	239	213	178	659	906
127.918	0	615	446	240	207	173	282	422	344	227	383	237	213	179	660	913
128.041	0	622	449	240	204	174	285	420	315	236	384	237	211	178	658	905
128.164	0	605	449	240	204	177	277	422	307	223	386	239	209	179	659	909
128.287	0	588	454	240	207	178	277	426	330	221	390	241	211	180	660	905
128.41	0	612	453	246	208	183	285	430	345	230	391	243	212	181	662	915
128.532	0	621	448	240	206	176	290	424	316	235	384	239	213	178	661	905
128.655	0	603	448	238	206	172	280	422	304	222	383	238	212	179	661	910
128.778	0	589	448	237	205	174	276	420	328	218	383	238	213	179	662	904
128.901	0	616	448	240	202	176	278	420	344	227	385	239	210	179	660	913
129.024	0	611	451	241	204	177	282	424	318	239	387	242	211	181	663	908
129.147	0	603	453	243	208	180	266	427	303	229	390	243	212	181	665	907
129.27	0	598	449	241	205	182	269	424	324	216	384	241	212	180	664	898
129.393	0	621	445	236	204	171	275	417	344	215	380	237	212	179	664	902
129.516	0	620	445	238	203	172	294	418	311	232	378	237	209	179	664	897
129.638	0	609	446	237	203	172	286	416	296	219	377	238	206	182	668	901
129.761	0	590	447	237	204	174	276	417	324	214	380	238	207	181	670	902
129.884	0	621	450	240	205	178	277	421	349	220	385	241	209	182	672	913
130.007	0	619	447	244	204	183	295	421	315	238	383	242	211	182	674	910
130.13	0	610	442	238	203	173	282	414	298	220	374	238	212	179	670	914
130.253	0	597	440	235	202	169	274	412	323	216	374	237	211	180	670	912
130.376	0	635	440	235	202	170	273	409	348	217	374	237	211	180	669	918
130.499	0	627	442	237	202	171	285	412	316	236	375	237	212	181	670	918
130.621	0	614	447	239	203	175	284	415	298	223	378	239	209	181	669	917
130.744	0	606	450	242	209	183	275	415	323	220	381	241	210	182	670	915
130.867	0	634	443	239	201	178	276	412	348	218	375	238	213	180	670	914
130.99	0	623	442	235	202	169	285	408	317	233	371	237	210	180	669	922
131.113	0	608	441	236	202	170	278	408	297	222	371	236	210	180	671	920
131.236	0	606	442	235	201	173	275	406	321	217	372	237	210	179	671	918
131.359	0	637	444	238	202	175	277	411	347	219	376	238	210	181	671	924
131.482	0	624	448	243	211	185	288	406	318	238	378	240	210	182	672	924
131.604	0	614	447	243	210	189	281	405	300	228	376	243	210	185	675	922
131.727	0	604	442	236	202	172	276	406	321	218	368	238	212	182	674	919
131.85	0	627	442	236	202	168	272	405	345	218	368	237	212	182	673	921
131.973	0	616	442	236	200	171	285	403	317	234	367	237	212	182	672	924
132.096	0	607	442	237	203	175	280	400	297	224	369	237	212	183	673	925
132.219	0	603	446	237	206	178	273	404	320	219	373	238	212	183	673	922
132.342	0	627	447	242	213	185	280	407	346	220	376	241	210	184	673	926
132.465	0	620	444	240	208	183	295	407	320	237	372	240	214	181	675	927
132.588	0	609	441	235	202	169	283	405	300	222	367	237	212	180	672	926
132.71	0	597	440	235	199	171	275	403	320	218	368	236	211	181	670	920
132.833	0	622	439	236	198	173	275	404	343	220	370	235	211	180	668	923
132.956	0	603	444	238	202	173	283	409	318	235	374	237	214	180	663	885
133.079	0	585	447	240	211	183	280	407	298	228	378	238	215	178	658	832
133.202	0	592	451	241	211	188	281	411	319	223	383	240	215	178	652	803
133.325	0	520	450	237	204	175	274	412	339	221	375	237	215	172	645	787
133.448	0	566	448	238	201	169	272	408	312	232	373	234	213	172	645	816
133.571	0	574	446	236	198	172	273	404	293	223	372	235	213	174	646	832
133.693	0	575	448	235	199	171	270	406	313	219	376	235	211	174	641	810
133.816	0	596	466	237	206	177	275	411	330	223	383	237	211	171	644	757
133.939	0	634	477	245	213	186	254	412	309	232	387	241	209	172	653	758
134.062	0	602	466	252	206	187	256	411	291	228	381	240	213	173	644	799
134.185	0	605	445	237	201	170	265	408	309	218	373	237	211	173	642	817
134.308	0	630	443	235	200	171	267	406	336	217	372	237	210	172	640	833
134.431	0	616	443	236	199	173	277	405	313	234	373	236	211	174	642	848
134.554	0	605	445	238	205	177	276	407	294	229	378	237	211	175	645	851
134.676	0	607	446	239	207	180	269	412	313	223	382	239	213	176	647	858
134.799	0	619	444	243	205	187	272	410	342	221	380	239	212	176	644	859
134.922	0	602	441	238	202	171	280	409	317	233	372	236	212	175	643	859
135.045	0	590	440	237	198	173	276	405	295	227	373	238	210	174	642	868
135.168	0	604	441	235	200	173	270	404	314	219	373	237	210	175	644	868
135.291	0	612	442	239	200	174	270	407	340	221	375	238	211	176	646	871
135.414	0	605	444	243	210	183	278	405	318	237	378	239	212	177	646	875
135.537	0	593	444	243	205	185	280	406	298	231	376	240	212	176	646	880
135.66	0	604	439	237	201	172	270	405	315	219	369	237	213	175	645	875
135.782	0	608	439	237	201	172	268	402	340	219	370	236	211	175	644	877
135.905	0	600	439	237	198	173	277	402	319	234	368	236	210	175	643	880
136.028	0	585	441	238	202	178	276	402	296	229	373	236	210	176	645	882
136.151	0	600	443	239	208	183	269	405	314	223	376	238	212	177	646	881
136.274	0	604	446	244	213	182	258	412	342	223	386	240	212	176	646	879
136.397	0	588	440	241	207	191	320	421	311	228	410	244	212	176	644	869
136.52	0	577	434	238	201	178	299	416	295	229	391	243	212	181	644	876
136.643	0	588	432	238	203	172	281	416	314	220	385	241	212	178	643	878
136.765	0	598	432	238	199	175	278	413	341	219	385	240	210	179	642	875
136.888	0	588	433	239	201	177	288	417	320	237	387	241	210	180	643	884
137.011	0	570	435	241	205	179	286	421	297	233	391	242	210	181	645	887
137.134	0	586	437	244	205	184	282	424	313	227	392	243	211	181	647	888
137.257	0	599	428	238	201	177	280	416	341	219	383	240	212	179	648	891
137.38	0	578	427	236	201	170	287	416	319	234	380	238	211	178	646	896
137.503	0	566	427	238	199	172	284	412	296	229	379	237	210	178	646	900
137.626	0	573	428	237	199	174	273	412	311	221	382	238	207	179	646	898
137.748	0	584	430	240	201	177	278	417	340	219	385	239	208	179	650	902
137.871	0	577	432	243	205	179	288	423	323	236	389	241	209	181	651	906
137.994	0	570	430	244	204	185	288	420	297	233	386	242	211	180	649	898
138.117	0	566	425	235	202	172	276	415	309	221	378	237	211	177	646	892
138.24	0	579	424	235	198	172	274	411	337	217	378	237	211	176	644	893
138.363	0	570	425	236	200	172	282	412	318	231	378	236	210	177	645	899
138.486	0	565	426	238	199	174	283	414	294	229	381	237	208	178	643	905
138.609	0	571	429	238	203	176	275	418	309	223	385	240	210	179	643	896
138.732	0	578	430	243	206	180	279	423	337	222	388	241	211	179	646	898
138.854	0	567	427	240	202	180	287	418	321	232	381	240	211	177	644	901
138.977	0	562	423	236	202	171	284	415	295	230	377	237	211	177	644	902
139.1	0	573	424	237	199	175	277	411	306	222	378	236	209	177	643	893
139.223	0	564	424	237	200	174	274	414	334	216	380	238	208	177	641	895
139.346	0	561	427	241	202	176	285	418	320	233	384	239	211	176	639	892
139.469	0	568	431	243	204	179	286	422	298	235	389	240	212	177	638	857
139.592	0	557	431	243	205	183	281	424	306	226	389	242	213	176	638	865
139.715	0	571	425	238	202	175	278	418	336	215	380	238	213	174	637	839
139.837	0	553	426	237	202	175	285	417	319	232	380	237	213	174	634	821
139.96	0	559	425	239	201	173	283	416	297	232	380	238	213	174	633	811
140.083	0	562	428	237	199	176	275	418	302	224	384	239	212	174	632	825
140.206	0	553	432	240	203	177	277	422	334	220	388	240	212	175	633	826
140.329	0	547	431	242	204	184	285	424	320	235	390	241	215	176	633	829
140.452	0	553	427	238	203	175	282	416	297	232	380	238	214	172	633	822
140.575	0	517	430	234	203	170	275	417	300	224	381	237	211	171	631	749
140.698	0	534	431	239	198	174	260	414	329	216	382	237	210	172	631	767
140.82	0	542	433	238	200	174	277	415	318	232	384	237	211	172	631	784
140.943	0	560	441	240	203	177	275	420	294	235	387	239	208	171	643	787
141.066	0	594	446	244	204	182	267	423	302	223	390	241	204	173	659	806
141.189	0	562	436	241	203	175	269	417	328	218	381	238	203	170	651	798
141.312	0	568	429	235	200	170	272	415	319	229	379	237	202	169	648	797
141.435	0	581	427	237	199	173	273	412	296	233	378	237	203	169	647	799
141.558	0	587	428	236	200	174	259	413	303	221	380	238	206	170	643	807
141.681	0	581	430	238	201	176	266	417	328	218	384	239	206	171	645	808
141.804	0	577	429	242	203	182	277	417	323	233	385	240	209	171	645	811
141.926	0	579	425	236	201	173	274	410	296	233	375	236	209	169	643	806
142.049	0	588	424	234	201	169	261	410	301	219	374	235	209	169	638	802
142.172	0	564	423	234	198	171	269	409	326	216	374	235	210	168	636	798
142.295	0	568	424	237	197	173	276	410	324	229	378	234	209	169	630	801
142.418	0	574	427	240	201	175	275	415	299	235	382	237	211	169	630	797
142.541	0	582	426	239	201	181	270	413	300	221	379	238	212	169	630	805
142.664	0	554	420	234	199	169	270	410	326	215	373	234	210	168	628	803
142.787	0	559	421	236	198	170	276	409	324	228	374	233	209	168	624	808
142.909	0	572	422	237	195	173	278	406	296	234	373	234	209	169	625	800
143.032	0	585	423	236	198	173	264	411	298	223	378	235	210	170	625	810
143.155	0	552	426	239	202	178	273	414	326	219	382	237	211	170	628	813
143.278	0	564	421	237	199	175	278	411	325	230	375	235	210	169	624	816
143.401	0	569	420	235	199	168	278	408	296	233	373	233	209	168	623	813
143.524	0	577	421	234	195	172	266	405	297	218	372	233	209	169	624	823
143.647	0	552	422	235	197	172	268	408	323	216	375	234	210	170	625	819
143.77	0	562	424	238	200	174	275	412	326	230	380	235	211	171	627	835
143.892	0	582	428	242	202	179	281	419	299	238	383	238	212	172	629	829
144.015	0	576	423	238	201	178	268	413	296	223	375	237	211	171	626	837
144.138	0	556	422	234	197	170	269	409	322	216	373	234	210	171	624	829
144.261	0	565	422	236	197	174	276	408	327	227	375	235	210	171	624	841
144.384	0	577	422	236	199	173	279	408	297	235	375	235	210	172	625	834
144.507	0	572	425	237	200	174	267	413	295	222	379	236	212	172	627	842
144.63	0	552	428	240	203	178	272	417	323	220	382	237	212	173	628	838
144.753	0	568	422	238	201	176	278	411	329	229	375	236	212	171	626	846
144.876	0	579	422	236	199	168	279	410	298	235	373	234	212	170	627	839
144.998	0	572	422	235	197	173	268	407	294	221	374	234	210	171	625	848
145.121	0	554	424	235	198	173	271	409	321	217	375	233	210	171	626	845
145.244	0	575	426	238	201	175	277	414	330	228	380	236	212	172	627	854
145.367	0	591	430	241	203	177	283	418	300	238	383	238	212	173	629	851
145.49	0	573	426	239	200	179	274	413	294	223	376	236	212	172	626	855
145.613	0	552	422	233	199	168	270	408	319	215	371	233	211	170	626	847
145.736	0	580	421	235	197	170	273	406	330	225	371	233	209	171	624	857
145.859	0	584	421	235	196	172	279	404	298	233	371	233	210	171	623	850
145.981	0	572	424	237	197	172	269	409	293	221	374	233	211	172	626	859
146.104	0	554	426	238	200	175	271	413	320	220	377	236	212	171	627	853
146.227	0	579	425	241	199	181	281	412	330	227	376	236	212	172	627	860
146.35	0	583	421	234	198	169	280	404	298	232	368	232	212	169	625	852
146.473	0	572	421	233	197	167	268	404	291	218	366	230	209	169	621	858
146.596	0	549	420	232	196	168	266	400	315	212	367	231	209	170	621	850
146.719	0	578	421	235	194	170	272	402	327	224	369	232	211	170	622	859
146.842	0	584	424	236	197	171	278	407	299	232	371	232	210	171	624	854
146.964	0	572	426	239	202	180	272	407	290	223	375	234	212	171	626	860
147.087	0	546	421	236	196	175	269	405	314	214	367	233	210	169	620	851
147.21	0	574	418	231	196	166	271	400	327	221	363	230	210	169	620	857
147.333	0	579	418	233	194	168	277	397	297	228	363	229	209	167	619	851
147.456	0	567	419	232	192	168	266	398	286	218	364	229	210	168	620	857
147.579	0	548	420	234	195	171	266	402	312	215	367	230	211	168	621	852
147.702	0	574	423	236	198	173	274	407	326	225	371	232	211	170	623	860
147.825	0	586	425	242	204	184	281	404	299	234	374	235	213	170	624	855
147.948	0	568	420	236	196	174	272	404	288	221	365	232	210	167	620	858
148.07	0	546	419	232	198	172	265	398	313	212	363	229	210	167	619	853
148.193	0	569	418	233	193	170	271	399	325	220	363	229	209	167	619	858
148.316	0	580	419	234	193	170	277	400	299	230	364	229	209	167	620	854
148.439	0	564	421	235	195	172	271	405	286	222	368	231	211	168	621	862
148.562	0	550	423	236	198	174	269	409	313	217	373	232	212	168	623	855
148.685	0	574	420	238	196	179	278	405	327	225	369	233	211	167	622	862
148.808	0	582	417	233	196	167	279	401	298	230	362	228	210	166	619	853
148.931	0	564	418	233	192	170	271	397	286	219	362	229	210	165	619	860
149.053	0	553	420	232	193	168	267	397	311	214	362	229	210	166	619	853
149.176	0	575	420	234	195	170	271	403	325	221	366	230	211	166	619	861
149.299	0	585	423	239	198	173	277	408	297	234	370	231	212	167	622	856
149.422	0	567	424	240	199	177	276	411	286	225	372	233	213	168	624	863
149.545	0	555	418	234	194	174	270	402	311	215	362	230	211	164	619	853
149.668	0	571	416	232	192	167	272	397	326	220	360	226	209	163	616	859
149.791	0	583	415	233	192	166	280	398	295	231	359	227	209	163	616	855
149.914	0	564	417	232	190	168	270	399	283	218	360	228	210	163	617	861
150.036	0	555	418	233	198	174	266	398	310	216	364	228	211	164	618	852
150.159	0	582	422	236	196	173	274	408	327	223	368	229	212	165	620	861
150.282	0	582	420	240	197	179	285	406	298	236	368	231	212	166	620	859
150.405	0	566	415	232	193	168	273	399	284	218	356	227	209	161	615	858
150.528	0	552	414	229	192	166	267	395	308	213	355	225	209	162	615	850
150.651	0	579	413	232	190	167	270	394	326	218	357	225	209	160	615	857
150.774	0	577	415	233	191	168	277	398	296	232	358	226	211	162	615	856
150.897	0	568	418	233	194	170	272	402	284	221	362	227	212	162	618	858
151.02	0	553	421	235	196	173	267	407	309	218	367	229	212	163	620	855
151.142	0	583	420	240	199	182	277	405	327	225	366	231	213	163	620	858
151.265	0	576	414	233	194	168	280	400	297	231	357	226	210	160	616	856
151.388	0	566	414	232	192	166	273	398	284	218	357	226	210	161	616	857
151.511	0	545	415	230	191	168	267	395	307	212	357	225	210	161	616	852
151.634	0	586	415	232	192	168	266	399	330	216	359	225	211	161	617	856
151.757	0	575	417	235	195	171	278	403	298	234	363	228	212	162	618	857
151.88	0	567	420	236	197	174	275	407	285	223	367	230	213	162	622	860
152.003	0	547	416	234	194	173	272	403	308	215	359	228	211	161	619	854
152.125	0	587	412	230	191	166	267	398	329	217	355	225	210	160	617	853
152.248	0	573	414	232	190	168	279	395	298	231	356	226	210	160	617	856
152.371	0	565	414	232	191	168	272	397	282	220	357	225	211	160	618	856
152.494	0	557	417	232	193	170	267	403	307	217	361	226	212	162	619	856
152.617	0	588	419	235	197	172	268	408	331	220	366	228	212	163	622	855
152.74	0	579	420	241	198	178	283	410	301	236	368	231	214	163	622	860
152.863	0	560	415	233	193	172	276	400	283	222	356	227	210	161	618	857
152.986	0	559	414	228	193	166	266	396	306	215	355	225	210	160	617	856
153.108	0	583	412	231	192	166	265	396	331	215	355	225	210	160	617	855
153.231	0	576	414	231	190	167	276	396	302	231	357	225	210	160	618	856
153.354	0	563	416	232	192	169	273	401	282	223	360	226	212	161	620	859
153.477	0	565	418	234	196	171	266	406	307	218	365	227	212	162	622	858
153.6	0	582	419	238	195	177	270	408	332	219	365	230	213	162	622	858
153.723	0	574	413	231	193	168	279	398	302	232	355	225	210	160	617	858
153.846	0	559	411	229	192	163	272	397	281	220	353	225	209	160	618	859
153.969	0	560	412	228	189	166	264	392	304	214	353	224	210	160	617	855
154.092	0	579	412	230	189	166	264	395	327	217	355	223	210	160	618	857
154.214	0	574	414	231	193	168	275	400	303	232	360	225	210	161	620	860
154.337	0	564	417	233	194	172	272	404	282	227	364	228	212	163	622	861
154.46	0	561	418	235	195	177	270	406	305	218	365	229	212	163	622	857
154.583	0	580	411	231	193	167	268	400	329	217	354	225	210	159	618	857
154.706	0	569	410	228	190	165	276	395	302	230	355	224	209	159	620	864
154.829	0	560	411	229	189	166	272	394	281	223	354	224	209	160	619	857
154.952	0	564	414	229	190	167	265	396	302	215	358	223	209	160	620	858
155.075	0	581	414	231	193	169	266	400	329	218	361	226	210	161	621	859
155.197	0	571	417	234	195	171	276	404	305	236	364	228	212	162	623	866
155.32	0	560	415	235	193	175	276	404	283	226	360	228	210	162	621	861
155.443	0	572	413	228	193	163	265	398	301	215	354	224	209	160	619	858
155.566	0	582	412	229	189	167	265	394	328	215	355	224	209	161	619	857
155.689	0	575	411	230	190	168	275	395	304	231	355	224	210	161	620	859
155.812	0	556	415	231	193	167	273	399	281	226	360	225	210	161	622	863
155.935	0	575	417	232	194	169	267	404	300	219	364	228	212	163	624	859
156.058	0	590	419	236	196	177	270	408	329	219	366	229	212	164	625	863
156.18	0	576	412	229	191	170	277	398	306	231	357	226	209	161	621	859
156.303	0	561	411	228	191	162	273	396	281	224	353	223	208	160	621	862
156.426	0	576	412	227	189	166	265	392	297	216	355	224	208	160	620	861
156.549	0	586	412	228	190	166	265	395	326	214	357	224	209	161	621	859
156.672	0	576	414	231	193	169	276	399	308	229	361	225	210	161	623	862
156.795	0	572	419	233	196	170	274	404	283	229	363	227	211	162	624	864
156.918	0	572	419	233	194	176	270	402	298	220	362	229	212	163	625	861
157.041	0	583	411	228	191	165	262	394	324	213	352	224	207	160	620	858
157.164	0	573	412	225	189	163	270	389	304	227	351	223	207	160	620	859
157.286	0	571	412	227	186	165	267	388	281	224	351	223	208	160	619	859
157.409	0	575	415	225	189	165	259	391	294	216	354	223	208	161	620	858
157.532	0	580	417	229	194	165	259	398	322	213	358	224	209	161	623	861
157.655	0	574	419	233	201	176	273	395	307	231	362	227	210	162	625	862
157.778	0	569	417	235	197	179	280	397	282	228	360	228	210	162	623	863
157.901	0	579	413	226	191	164	265	394	294	217	353	223	208	159	619	858
158.024	0	574	412	227	188	165	262	391	321	211	353	223	208	160	621	859
158.147	0	570	416	225	188	176	296	378	305	224	345	227	208	162	624	864
158.269	0	585	431	232	192	164	246	342	278	220	327	232	209	165	632	867
158.392	0	595	429	233	196	170	235	351	290	220	334	231	211	165	630	866
158.515	0	586	431	235	197	180	246	358	317	213	340	230	212	164	630	865
158.638	0	573	425	231	192	175	255	353	305	222	334	228	210	162	626	870
158.761	0	582	425	229	191	168	253	353	284	222	333	226	209	161	625	865
158.884	0	597	426	228	189	171	243	353	292	211	334	225	209	162	624	868
159.007	0	588	425	229	193	172	249	358	319	211	339	225	209	163	625	862
159.13	1	572	428	231	195	173	254	365	307	226	344	226	211	163	627	870
159.252	0	583	430	233	201	177	256	374	286	229	350	227	211	163	628	868
159.375	0	598	427	233	198	185	253	374	294	215	347	227	210	161	625	868
159.498	0	580	422	226	186	166	253	373	320	210	342	223	209	161	624	863
159.621	0	574	422	226	189	168	257	370	311	222	344	222	208	162	622	867
159.744	0	578	421	228	192	170	259	369	286	225	345	222	208	161	622	862
159.867	0	604	424	226	195	172	250	373	292	213	347	223	209	162	625	868
159.99	0	572	425	230	198	174	254	378	321	212	350	224	210	162	629	868
160.113	0	579	425	233	200	181	266	381	314	227	354	227	210	162	628	872
160.236	0	578	419	226	189	167	262	379	290	226	345	222	208	160	624	864
160.358	0	597	419	225	187	162	249	375	293	212	344	220	206	161	621	866
160.481	0	573	417	225	186	161	256	379	318	209	346	220	205	160	621	867
160.604	0	578	418	226	187	162	264	381	314	222	348	221	207	161	622	869
160.727	0	584	421	228	194	168	264	383	289	228	353	222	209	163	625	864
160.85	0	595	423	229	200	173	256	387	292	218	358	224	209	163	627	869
160.973	0	570	421	232	195	178	265	388	319	215	355	225	209	162	625	867
161.096	0	571	416	225	188	164	268	384	315	221	348	222	206	161	621	870
161.219	0	582	417	227	186	162	269	383	286	228	348	221	207	161	622	860
161.341	0	597	417	224	187	163	255	382	290	214	348	221	205	161	622	869
161.464	0	563	419	227	189	163	261	386	317	211	352	221	206	161	624	869
161.587	0	575	420	229	192	166	268	392	316	225	356	223	208	163	626	872
161.71	0	586	422	231	199	177	272	389	290	231	358	225	209	164	627	863
161.833	0	592	418	225	190	165	258	385	290	215	349	222	206	162	623	868
161.956	0	562	417	223	187	162	259	384	315	210	349	221	206	162	623	867
162.079	0	578	417	226	187	163	266	384	316	222	350	220	205	162	624	871
162.202	0	591	418	226	189	162	271	388	289	228	352	222	206	163	625	865
162.324	0	593	421	228	191	165	257	392	288	218	356	223	207	163	626	869
162.447	0	572	423	231	200	175	263	390	316	215	360	225	209	164	628	864
162.57	0	582	417	229	189	168	270	389	320	223	352	224	206	163	624	870
162.693	0	592	415	225	187	160	269	384	287	228	349	221	205	161	624	864
162.816	0	589	416	222	187	162	256	382	285	214	349	221	205	162	623	870
162.939	0	567	416	224	186	162	260	385	312	211	351	220	205	163	624	862
163.062	0	582	420	226	189	166	260	386	320	224	352	222	206	163	627	870
163.185	0	601	422	229	194	169	270	387	291	233	352	225	207	164	629	866
163.308	0	591	422	228	195	176	259	387	287	219	353	225	206	163	628	871
163.43	0	564	415	223	190	161	256	381	310	210	346	220	204	161	624	860
163.553	0	589	415	222	185	160	257	380	318	220	345	219	204	161	623	871
163.676	0	602	415	224	186	160	263	378	286	226	345	220	204	161	622	861
163.799	0	583	417	224	185	161	252	382	282	215	349	220	204	162	623	868
163.922	0	566	419	226	193	167	255	385	309	212	354	221	205	162	625	862
164.045	0	596	422	228	200	173	262	387	320	224	358	224	207	163	627	872
164.168	0	596	418	229	193	175	273	386	291	231	352	223	206	163	625	862
164.291	0	579	416	223	187	160	257	382	282	214	348	220	204	162	622	867
164.413	0	562	416	223	184	161	257	382	308	211	349	220	205	163	622	861
164.536	0	589	416	224	186	160	264	382	317	219	350	220	204	163	623	869
164.659	0	592	418	226	188	162	267	386	290	228	353	221	205	163	624	862
164.782	0	584	421	227	194	167	261	388	283	217	357	223	206	164	626	870
164.905	0	565	422	230	196	174	263	393	309	217	360	225	207	164	628	864
165.028	0	585	417	226	187	166	267	385	319	221	351	222	206	163	624	869
165.151	0	596	416	224	186	162	270	385	292	227	350	221	204	162	623	863
165.274	0	581	416	225	187	162	263	385	280	217	352	222	205	163	624	869
165.396	0	562	418	225	188	162	261	389	308	212	355	221	206	163	625	863
165.519	0	589	421	227	192	165	265	394	321	224	359	223	207	165	626	872
165.642	0	600	423	233	195	166	273	400	295	232	363	226	207	166	629	866
165.765	0	579	422	231	192	173	272	395	283	221	360	227	206	164	627	872
165.888	0	566	417	225	190	161	261	391	307	213	353	222	206	164	624	863
166.011	0	587	416	225	187	162	266	386	322	219	354	222	205	164	624	871
166.134	0	595	417	225	188	162	273	387	293	230	356	223	205	165	625	864
166.257	0	577	420	227	191	163	266	391	283	218	359	224	207	164	625	872
166.38	0	569	422	229	194	165	262	398	307	217	362	226	208	166	628	868
166.502	0	601	426	231	195	169	263	403	327	222	367	229	209	167	630	874
166.625	0	594	422	234	194	174	279	399	297	236	362	228	208	165	628	871
166.748	0	580	419	226	191	162	269	393	284	218	356	225	206	165	624	869
166.871	0	568	419	225	189	164	262	391	306	214	357	225	206	164	623	866
166.994	0	598	418	227	188	162	263	392	328	216	358	224	206	164	625	869
167.117	0	589	422	229	191	164	274	396	297	233	362	226	208	166	627	871
167.24	0	583	424	230	195	166	269	402	285	223	366	228	209	166	627	871
167.363	0	567	426	232	197	170	266	407	309	221	372	229	210	168	630	868
167.485	0	603	425	235	199	180	269	402	332	223	368	232	210	167	629	866
167.608	0	590	420	228	195	162	277	401	301	233	362	228	208	166	625	869
167.731	0	574	421	229	191	165	272	398	287	222	363	227	208	166	626	867
167.854	0	568	420	227	193	165	264	398	309	219	364	227	207	166	626	867
167.977	0	599	422	229	195	167	264	402	332	220	368	229	208	167	626	864
168.1	0	590	425	235	197	169	277	407	304	238	372	230	211	168	627	870
168.223	0	577	429	235	200	172	274	413	288	229	376	232	211	169	630	870
168.346	0	572	427	233	198	177	271	410	311	223	371	233	211	167	629	868
168.468	0	594	422	228	196	167	266	406	333	220	368	229	209	166	626	867
168.591	0	587	423	232	196	168	278	405	307	237	368	230	210	168	626	868
168.714	0	574	423	231	195	168	274	406	288	226	370	230	211	168	628	870
168.837	0	574	427	231	199	169	267	410	310	223	375	231	211	169	629	868
168.96	0	589	429	234	201	172	269	416	337	224	379	234	212	170	632	870
169.083	0	590	430	240	202	177	285	420	311	243	381	236	213	171	633	874
169.206	0	575	424	233	198	172	278	411	292	230	371	232	212	168	630	871
169.329	0	571	422	230	196	168	269	409	313	221	370	230	211	168	627	867
169.452	0	588	422	232	195	169	270	407	337	221	371	230	211	167	627	868
169.574	0	586	423	233	198	170	278	409	311	237	373	231	211	168	628	871
169.697	0	579	426	235	200	172	277	414	290	231	376	232	212	170	631	870
169.82	0	574	431	234	202	173	274	419	313	226	381	235	213	171	632	871
169.943	0	591	428	240	199	181	275	415	340	225	377	236	212	170	630	872
170.066	0	585	422	231	198	168	282	410	312	237	369	230	212	167	628	871
170.189	0	572	421	232	199	166	276	408	292	227	369	231	211	168	626	871
170.312	0	567	422	230	196	168	269	406	311	222	370	230	211	168	626	867
170.435	0	593	423	231	198	170	267	410	338	222	374	231	212	168	628	870
170.557	0	589	427	236	199	172	281	415	312	242	378	234	213	170	630	876
170.68	0	574	429	238	201	177	282	419	292	234	380	235	213	170	631	874
170.803	0	568	423	234	198	173	274	411	311	223	371	232	211	168	627	868
170.926	0	591	422	230	195	167	270	407	337	222	370	230	212	167	627	870
171.049	0	579	422	231	196	169	280	407	312	236	370	230	211	167	626	877
171.172	0	568	421	233	195	168	276	409	291	229	372	230	212	169	627	874
171.295	0	572	425	233	199	171	271	413	311	223	377	231	212	169	628	869
171.418	0	590	428	236	203	174	274	417	338	226	380	235	213	171	630	873
171.54	0	579	426	240	204	180	285	420	315	243	381	236	214	171	631	880
171.663	0	565	424	233	199	172	280	412	291	231	371	233	213	168	629	873
171.786	0	569	421	232	198	171	271	408	311	223	372	231	212	169	627	871
171.909	0	587	421	232	197	170	271	409	336	222	372	231	212	168	627	873
172.032	0	575	422	233	198	171	278	412	312	238	374	232	212	169	628	879
172.155	0	566	425	236	201	173	279	416	292	232	378	233	214	169	629	874
172.278	0	585	429	237	203	176	276	421	311	226	382	235	214	171	632	873
172.401	0	585	421	235	201	175	274	414	337	225	374	233	214	169	629	872
172.524	0	578	422	231	198	169	281	410	314	237	371	230	212	168	627	880
172.646	0	563	421	233	198	171	277	409	291	231	372	231	211	169	628	875
172.769	0	576	422	232	197	170	270	411	309	222	373	231	211	169	628	873
172.892	0	585	426	236	200	172	270	414	337	224	378	233	214	169	629	872
173.015	0	582	426	239	202	175	281	419	315	241	381	235	214	171	632	878
173.138	0	566	426	240	201	180	283	417	293	234	378	236	213	170	631	878
173.261	0	576	420	231	200	168	271	411	308	223	369	231	213	167	629	872
173.384	0	582	418	231	197	168	271	407	335	221	369	229	210	167	627	871
173.507	0	578	420	231	197	169	280	406	313	235	367	229	211	167	627	875
173.629	0	563	420	233	197	169	276	406	291	230	371	230	211	168	628	876
173.752	0	577	424	232	200	172	269	411	307	224	374	230	212	168	630	874
173.875	0	589	425	237	200	174	272	415	335	225	378	232	213	170	632	875
173.998	0	577	421	236	197	176	284	409	313	238	369	230	212	168	628	877
174.121	0	561	416	230	197	166	276	403	289	227	364	226	209	165	626	877
174.244	0	571	415	229	193	168	267	399	305	220	363	227	209	165	625	869
174.367	0	583	416	230	193	168	266	401	332	218	365	227	210	166	625	871
174.49	0	576	417	232	194	168	275	403	311	234	366	228	210	167	627	876
174.612	0	558	420	233	198	171	274	407	289	230	371	229	211	168	629	879
174.735	0	576	423	234	198	175	270	411	306	224	374	231	212	168	630	873
174.858	0	585	416	232	195	172	270	405	333	219	366	228	209	166	627	873
174.981	0	574	415	229	195	165	277	400	309	233	361	226	209	166	627	876
175.104	0	557	414	231	196	172	273	394	286	225	361	225	209	165	627	877
175.227	0	569	416	228	193	166	263	398	303	219	363	225	208	166	627	871
175.35	0	583	417	232	194	169	265	403	331	218	366	227	210	166	629	876
175.473	0	576	420	235	196	171	276	407	311	236	369	229	210	167	631	879
175.596	0	559	415	234	195	174	275	403	287	228	363	227	208	166	628	879
175.718	0	572	413	227	193	164	263	397	301	217	358	223	207	165	625	872
175.841	0	589	413	229	190	167	266	394	329	216	359	225	207	165	626	874
175.964	0	571	413	229	190	166	273	396	308	230	359	224	208	165	627	877
176.087	0	561	416	230	194	167	271	398	285	227	362	225	208	165	629	879
176.21	0	574	417	230	196	169	263	404	301	221	366	226	210	166	630	876
176.333	0	585	417	234	195	175	271	404	329	218	365	227	209	166	631	876
176.456	0	569	410	228	192	164	274	396	308	229	355	223	206	163	625	876
176.579	0	564	410	227	191	161	268	393	284	224	354	222	206	163	626	878
176.701	0	569	410	226	187	164	260	390	298	216	354	221	207	163	625	876
176.824	0	580	411	228	190	164	262	394	325	213	356	222	207	164	626	875
176.947	0	570	414	231	192	166	272	399	310	229	359	223	208	164	628	880
177.07	0	566	418	233	198	174	273	399	284	228	364	225	209	165	630	881
177.193	0	571	411	230	190	169	264	396	298	217	355	224	207	162	626	876
177.316	0	578	408	224	190	159	259	392	324	211	351	220	207	161	625	873
177.439	0	566	408	224	187	160	268	390	306	226	350	220	205	162	623	877
177.562	0	564	408	227	187	162	267	392	281	223	352	220	206	161	624	879
177.684	0	566	411	226	189	164	259	395	296	216	355	221	206	161	626	875
177.807	0	572	414	229	193	165	261	401	324	215	359	222	207	163	628	876
177.93	0	571	414	233	193	171	272	404	310	231	362	225	208	164	629	880
178.053	0	561	409	229	190	167	271	396	282	225	353	222	206	161	625	878
178.176	0	566	408	225	188	162	258	393	294	214	350	219	207	160	625	875
178.299	0	570	407	225	185	163	261	391	321	211	350	219	205	161	624	876
178.422	0	566	407	227	189	160	267	395	307	223	352	220	205	160	624	878
178.545	0	566	411	227	190	165	268	396	281	225	356	221	206	162	626	880
178.668	0	567	413	228	191	167	262	402	296	219	360	222	207	161	628	877
178.79	0	569	410	232	189	173	264	398	325	215	355	222	206	160	626	877
178.913	0	561	407	224	189	160	269	394	307	224	348	219	204	158	622	878
179.036	0	557	407	226	185	162	267	391	280	222	349	219	204	159	621	878
179.159	0	571	407	224	185	161	258	391	294	214	350	218	205	159	622	874
179.282	0	569	408	226	189	163	258	394	321	211	353	220	205	160	623	876
179.405	0	562	410	230	189	165	270	399	307	228	357	221	208	161	626	881
179.528	0	560	412	232	192	170	274	404	285	228	361	223	208	161	628	882
179.651	0	568	407	228	187	166	264	396	293	217	349	221	205	158	622	873
179.773	0	561	404	223	187	158	260	392	323	208	346	217	205	156	619	875
179.896	0	554	405	224	183	161	269	388	305	223	347	217	204	156	619	878
180.019	0	560	405	224	185	161	267	390	283	222	347	217	205	156	620	877
180.142	0	568	407	226	186	163	261	395	291	218	352	218	206	158	622	876
180.265	0	562	410	229	190	165	261	401	322	214	356	221	208	158	622	875
180.388	0	554	409	233	190	172	274	405	309	229	358	223	208	160	624	881
180.511	0	558	404	228	186	165	269	395	285	223	348	219	206	155	619	876
180.634	0	566	402	224	185	157	258	393	290	217	347	215	205	155	617	872
180.756	0	559	402	225	183	162	261	391	321	212	348	217	205	155	617	871
180.879	0	548	403	226	184	162	269	394	307	225	349	217	206	155	618	878
181.002	0	556	407	228	188	163	270	396	283	228	354	219	207	157	620	876
181.125	0	573	409	229	190	166	257	404	296	216	357	221	208	159	623	876
181.248	0	563	411	233	193	171	267	408	324	217	360	223	209	159	624	874
181.371	0	546	404	229	188	167	273	399	309	227	350	220	207	156	619	879
181.494	0	555	404	226	184	163	272	394	286	225	349	218	206	156	618	874
181.617	0	569	404	225	184	163	265	396	292	219	350	218	207	155	618	877
181.74	0	563	404	227	186	163	264	398	323	214	353	218	207	155	619	871
181.862	0	547	406	229	188	165	271	403	310	229	357	221	209	158	621	880
181.985	0	556	410	232	192	168	273	408	289	232	361	223	210	159	622	876
182.108	0	573	408	232	188	174	267	405	298	218	357	223	209	157	621	876
182.231	0	558	402	226	187	161	268	398	326	213	349	219	207	155	617	870
182.354	0	540	401	227	186	162	273	398	312	227	351	218	207	154	617	877
182.477	0	551	403	227	185	163	274	398	289	228	351	219	207	156	617	873
182.6	0	574	406	228	188	164	261	401	297	217	355	219	209	155	619	875
182.723	0	558	407	230	190	166	267	406	324	218	359	222	209	158	620	870
182.845	0	545	409	233	194	170	276	413	315	232	363	224	210	160	624	877
182.968	0	552	406	232	190	171	278	407	291	232	355	222	208	157	619	869
183.091	0	566	401	225	187	160	262	401	296	215	350	218	207	154	617	873
183.214	0	554	400	227	186	163	267	398	324	214	351	218	208	155	617	868
183.337	0	541	401	227	185	164	272	399	313	227	352	218	209	155	616	873
183.46	0	551	403	228	189	164	274	402	289	231	355	220	209	156	618	866
183.583	0	571	406	229	191	166	264	407	297	219	360	222	210	158	620	874
183.706	0	556	410	233	194	170	270	414	325	220	365	226	211	159	622	870
183.828	0	540	403	233	192	173	278	408	316	232	357	223	210	157	619	872
183.951	0	548	400	226	188	162	274	401	289	230	351	219	208	154	616	864
184.074	0	562	402	226	185	164	262	399	296	216	352	219	208	155	616	870
184.197	0	550	401	226	186	164	269	401	325	216	354	219	209	156	616	865
184.32	0	539	403	228	189	165	274	406	315	230	357	221	210	157	618	872
184.443	0	548	408	231	192	168	276	411	291	234	361	223	211	158	619	865
184.566	0	571	409	232	195	169	266	415	299	223	365	226	212	159	622	873
184.689	0	552	408	236	194	176	276	413	327	222	363	227	212	159	621	866
184.812	0	538	402	228	192	164	277	407	316	230	355	221	210	155	617	871
184.934	0	547	403	230	188	167	275	404	292	233	357	222	210	157	618	863
185.057	0	567	404	227	190	166	265	405	300	219	356	221	210	157	618	869
185.18	11	554	404	229	191	167	270	408	326	219	360	222	210	157	620	866
185.303	0	540	406	233	195	170	278	413	316	234	364	225	212	159	621	872
185.426	0	549	411	236	196	172	281	417	294	238	367	226	213	160	623	872
185.549	0	568	406	232	191	172	271	411	302	221	358	224	211	157	620	871
185.672	0	552	402	227	191	162	272	408	329	217	355	221	209	156	617	865
185.795	0	538	403	229	189	165	277	407	315	231	355	221	209	156	617	872
185.917	0	549	403	229	188	165	278	406	291	233	357	221	211	157	617	869
186.04	0	567	406	230	191	167	267	410	301	221	361	223	212	158	620	871
186.163	0	558	408	233	195	170	273	414	330	221	366	226	213	159	623	866
186.286	0	542	409	236	197	175	282	420	316	237	368	229	213	161	624	875
186.409	0	546	402	232	192	171	282	409	294	232	356	223	211	156	618	868
186.532	0	561	401	227	191	162	270	407	297	224	354	221	209	155	617	869
186.655	0	545	399	228	189	164	272	404	329	218	354	220	210	155	617	864
186.778	0	538	401	230	187	166	277	403	313	232	356	221	210	156	619	871
186.9	0	547	404	230	191	167	278	408	291	232	359	222	212	158	619	868
187.023	0	568	406	231	193	169	272	413	300	226	364	225	212	159	622	868
187.146	0	551	407	236	194	176	276	415	331	221	365	227	213	158	622	867
187.269	0	537	400	229	191	167	280	407	314	231	353	221	209	155	617	869
187.392	0	540	399	228	191	163	277	403	290	229	352	220	210	154	616	869
187.515	0	554	400	228	187	166	270	401	299	223	353	220	210	154	616	864
187.638	0	553	400	229	188	165	269	404	328	218	356	220	211	155	616	865
187.761	0	542	401	231	192	168	279	407	314	233	359	223	211	157	618	870
187.884	0	541	405	234	194	171	281	413	292	235	363	225	213	158	620	871
188.006	0	553	406	234	194	176	277	412	303	228	364	227	214	158	620	864
188.129	0	549	399	230	191	167	271	408	330	218	353	221	211	155	616	865
188.252	0	541	399	228	188	164	277	404	314	231	353	221	211	155	615	867
188.375	0	539	398	229	187	167	279	401	288	231	352	220	210	154	615	869
188.498	0	549	400	228	188	166	271	404	302	221	355	220	211	155	617	865
188.621	0	552	401	231	192	168	270	408	330	220	359	222	213	156	617	867
188.744	0	548	403	234	193	170	283	412	317	237	362	226	213	157	621	870
188.867	0	537	400	233	190	174	282	407	290	233	354	223	213	154	616	868
188.989	0	545	397	227	189	161	269	403	301	222	349	218	210	153	613	865
189.112	0	549	396	228	188	164	269	400	328	218	350	219	210	152	613	864
189.235	0	544	395	230	187	165	278	398	314	232	350	218	210	153	614	867
189.358	0	539	399	229	188	167	277	402	287	231	353	220	211	154	615	870
189.481	0	547	401	231	191	168	271	407	302	224	358	222	212	156	616	867
189.604	0	552	403	235	191	174	274	408	332	221	360	224	214	157	618	867
189.727	0	543	395	228	188	166	279	401	309	232	347	219	211	152	612	866
189.85	0	536	392	227	188	161	275	396	287	227	344	216	209	150	611	867
189.972	0	543	393	225	183	165	266	392	299	220	344	216	209	150	611	864
190.095	0	553	393	226	182	164	267	393	327	218	346	215	210	151	610	863
190.218	0	546	396	229	185	165	277	398	310	233	349	218	211	152	613	866
190.341	0	536	398	230	189	168	276	401	287	230	352	220	211	152	615	870
190.464	0	545	396	230	187	174	272	398	301	222	349	219	211	152	614	864
190.587	0	552	390	224	185	161	267	392	326	216	340	214	208	149	609	864
190.71	0	540	390	224	183	161	275	389	306	230	340	214	208	149	608	864
190.833	0	527	390	224	181	161	272	386	283	225	339	214	208	150	608	866
190.956	0	542	392	224	183	162	264	391	298	218	343	214	209	150	609	861
191.078	0	549	394	226	186	164	267	394	326	217	346	216	210	151	611	863
191.201	0	543	394	229	188	166	277	400	307	235	349	218	211	152	613	868
191.324	0	522	391	229	186	169	276	394	284	226	341	216	209	149	611	867
191.447	0	542	388	222	183	158	264	390	297	216	337	212	208	148	607	860
191.57	0	554	388	224	182	160	264	387	325	214	336	212	207	148	607	861
191.693	0	544	386	224	180	161	272	386	302	229	338	213	207	149	609	864
191.816	0	524	391	224	183	161	270	389	282	224	339	212	208	149	611	866
191.939	0	543	391	226	186	164	263	394	298	218	344	214	208	151	613	862
192.061	0	554	392	228	184	170	269	394	326	218	343	215	209	150	613	861
192.184	0	544	386	222	182	159	273	387	302	229	333	211	205	146	608	863
192.307	0	530	385	221	179	158	269	383	279	221	332	209	205	146	608	862
192.43	0	541	386	219	177	159	262	382	297	213	331	210	206	147	608	858
192.553	0	550	386	222	180	159	262	385	322	214	335	210	206	146	610	859
192.676	0	539	389	225	184	161	270	389	300	230	338	211	207	148	612	862
192.799	0	532	393	226	186	164	271	394	281	226	342	213	208	149	614	863
192.922	0	530	388	225	180	168	267	388	298	216	334	213	206	147	610	859
193.044	0	552	383	219	181	156	261	381	322	213	329	208	205	145	607	856
193.167	0	535	383	221	179	156	271	379	298	225	329	207	204	146	607	864
193.29	0	528	384	220	177	157	265	378	277	220	329	208	204	145	606	855
193.413	0	531	385	221	178	158	259	383	296	213	333	208	206	146	608	857
193.536	0	551	388	223	182	161	262	387	322	216	336	210	205	147	610	859
193.659	0	542	391	226	185	162	271	394	299	232	341	213	207	148	613	865
193.782	0	528	386	225	181	165	270	387	278	222	333	211	205	146	608	858
193.905	0	524	383	218	178	156	261	381	296	212	328	208	204	145	606	856
194.028	0	550	382	220	176	157	261	379	320	213	329	206	204	145	605	858
194.15	0	539	383	220	177	157	270	381	297	226	331	208	204	144	607	860
194.273	0	529	387	221	180	158	266	383	277	220	334	209	205	147	608	861
194.396	0	526	389	222	182	160	261	390	298	216	338	211	207	145	610	858
194.519	0	550	390	225	185	165	263	394	325	216	342	213	207	148	611	860
194.642	0	542	386	227	180	166	275	387	297	230	333	211	206	146	608	860
194.765	0	527	384	219	178	155	269	384	278	219	330	208	204	144	606	858
194.888	0	526	385	220	178	158	262	383	299	213	331	208	205	144	606	856
195.011	0	548	385	221	178	158	260	385	324	213	332	208	205	145	607	857
195.133	0	544	387	223	182	160	272	388	298	230	335	210	205	146	610	859
195.256	0	532	391	223	186	162	270	394	278	223	341	212	207	147	610	861
195.379	0	532	392	227	185	168	266	398	303	219	344	215	208	148	611	860
195.502	0	551	385	222	180	163	265	389	325	215	332	210	205	144	606	855
195.625	0	545	384	221	180	156	271	385	297	230	330	208	205	143	605	856
195.748	0	530	384	221	177	157	268	384	279	218	330	207	205	145	605	858
195.871	0	527	386	219	179	157	263	386	300	213	333	207	205	144	606	857
195.994	0	554	387	222	182	160	263	391	325	217	337	210	206	145	607	855
196.116	0	549	389	226	185	163	277	396	296	234	342	214	208	147	609	859
196.239	0	530	393	228	186	168	275	399	282	224	343	216	209	148	612	861
196.362	0	522	384	222	180	163	267	391	302	215	333	210	206	143	605	857
196.485	0	555	381	220	178	157	265	387	324	216	330	208	205	142	603	853
196.608	0	546	382	221	178	158	277	384	294	229	330	208	205	142	604	857
196.731	0	532	384	220	179	157	270	387	281	218	332	208	206	142	602	855
196.854	0	515	386	223	182	159	266	391	303	216	336	209	207	144	605	855
196.977	0	554	388	224	184	163	267	396	327	220	341	213	209	145	607	853
197.1	0	545	391	230	186	167	281	401	296	237	346	215	210	145	609	860
197.222	0	530	384	225	183	165	276	392	282	220	334	211	207	142	603	857
197.345	0	508	382	218	181	155	269	389	304	214	329	208	207	141	600	851
197.468	0	551	381	220	177	159	268	385	326	217	332	208	207	140	599	850
197.591	0	540	381	221	178	158	277	388	294	232	332	208	208	141	599	854
197.714	0	529	384	222	181	160	273	392	282	220	336	210	208	142	601	854
197.837	0	509	385	223	184	162	268	396	305	219	340	213	209	144	601	852
197.96	0	547	389	227	186	166	271	401	328	222	345	213	211	143	604	856
198.083	0	539	382	226	182	165	284	394	297	234	335	211	209	140	598	854
198.205	0	527	380	222	178	158	275	389	283	220	332	208	208	139	596	852
198.328	0	504	380	220	177	161	269	388	305	216	332	209	208	140	596	849
198.451	0	544	380	220	179	160	268	389	327	218	333	209	208	140	596	847
198.574	0	539	383	224	180	162	280	394	296	234	337	212	210	142	597	852
198.697	0	530	386	225	185	164	277	398	284	223	341	214	210	143	600	853
198.82	0	509	386	228	185	171	276	399	307	221	344	214	212	142	600	850
198.943	0	546	378	221	180	160	274	391	324	223	331	209	208	137	593	845
199.066	0	530	377	221	177	158	281	388	297	233	330	208	208	137	591	849
199.188	0	524	377	221	176	159	274	386	283	220	329	208	207	138	591	846
199.311	0	502	378	222	179	158	269	389	306	217	332	209	209	139	592	845
199.434	0	544	381	224	182	161	270	394	329	220	336	211	211	140	594	845
199.557	0	536	383	226	183	163	279	398	297	238	342	212	212	140	596	850
199.68	0	524	383	229	184	170	281	400	285	226	342	213	212	140	596	848
199.803	0	496	375	220	179	159	271	391	305	215	329	208	209	136	588	842
199.926	0	540	373	220	177	157	268	386	327	218	328	206	209	134	587	840
200.049	0	518	372	220	174	159	280	384	297	231	328	206	209	135	585	843
200.172	0	513	373	221	176	158	272	386	282	221	329	207	210	136	586	843
200.294	0	498	377	222	178	160	268	391	304	217	334	209	210	137	589	844
200.417	0	540	379	224	183	163	269	397	328	221	341	209	212	137	591	843
200.54	0	525	377	229	182	170	286	398	299	237	339	213	213	137	591	845
200.663	0	506	372	220	177	160	277	387	283	222	328	207	210	134	583	842
200.786	0	501	369	218	174	158	267	384	305	217	326	206	209	134	582	839
200.909	0	531	368	219	174	158	265	385	327	217	326	206	210	133	581	836
201.032	0	521	369	221	175	158	275	387	299	234	329	207	211	135	582	839
201.155	0	505	372	223	178	161	274	389	281	225	331	209	211	135	583	842
201.277	0	503	375	223	182	163	269	395	304	221	339	208	213	134	585	840
201.4	0	521	370	225	178	168	271	392	328	220	334	210	213	134	583	836
201.523	0	516	365	219	177	155	277	387	300	233	325	205	211	132	578	837
201.646	0	499	365	219	174	158	271	383	281	223	326	205	210	131	578	839
201.769	0	498	366	218	174	157	265	383	301	218	326	205	211	132	578	836
201.892	0	519	367	221	176	159	265	388	326	218	330	205	212	132	579	837
202.015	0	516	370	224	179	160	276	392	300	236	336	207	213	132	580	837
202.138	0	500	371	227	185	170	277	393	282	227	339	209	214	133	583	841
202.26	0	491	363	220	175	161	268	385	302	218	325	206	212	130	574	833
202.383	0	517	359	217	172	156	265	380	323	218	322	203	210	129	572	834
202.506	0	505	359	218	170	156	274	379	299	230	321	203	210	129	572	834
202.629	0	490	359	218	171	156	269	380	277	224	322	204	210	130	572	834
202.752	0	488	361	221	174	158	263	384	299	217	329	203	211	129	573	832
202.875	0	513	364	222	178	160	266	389	324	222	333	204	213	129	575	835
202.998	0	504	362	227	176	166	279	391	301	236	331	208	213	130	574	834
203.121	0	485	354	219	172	157	270	378	279	221	319	202	210	126	566	829
203.244	0	484	354	214	170	152	262	378	299	215	318	200	210	126	565	827
203.366	0	507	352	217	169	155	262	375	320	216	318	201	210	125	564	829
203.489	0	489	353	218	170	154	271	377	297	230	319	202	210	127	566	829
203.612	0	485	357	219	173	157	269	381	277	225	327	201	211	125	568	829
203.735	0	483	359	221	174	160	261	387	297	220	331	203	213	127	571	829
203.858	0	509	359	226	175	165	268	389	323	222	332	206	213	127	571	830
203.981	0	483	350	218	170	157	274	379	298	230	318	201	210	125	562	831
204.104	0	478	349	216	168	155	266	374	276	221	317	200	211	124	562	826
204.227	0	481	350	215	167	154	262	375	295	214	316	201	210	126	562	824
204.349	0	501	350	216	170	153	262	376	319	217	321	200	211	124	563	825
204.472	0	485	351	219	172	156	271	381	297	232	325	201	212	124	564	831
204.595	0	482	356	221	176	159	269	387	277	226	329	203	213	126	567	826
204.718	0	478	353	222	174	165	266	385	296	219	325	204	213	126	566	828
204.841	0	500	347	216	169	155	262	378	320	214	316	200	210	124	560	822
204.964	0	481	346	218	166	154	271	374	296	230	316	199	210	124	559	829
205.087	0	474	346	216	167	154	267	374	274	222	316	200	210	124	560	822
205.21	0	475	347	217	169	155	260	378	293	217	322	199	211	122	561	825
205.332	0	496	351	219	173	157	263	383	320	219	327	201	212	124	563	826
205.455	0	484	353	222	175	159	273	388	300	234	331	203	214	125	567	827
205.578	0	473	349	224	173	167	274	383	279	226	325	204	213	124	564	824
205.701	0	472	344	216	169	153	262	376	294	215	314	199	210	122	557	822
205.824	0	491	341	216	167	154	262	372	319	215	314	200	211	123	557	821
205.947	0	477	341	217	166	153	270	372	295	229	315	199	210	123	557	823
206.07	0	470	344	218	168	153	267	377	275	223	320	198	210	121	559	822
206.193	0	473	346	218	171	157	261	382	294	218	325	200	212	122	562	827
206.316	0	494	348	222	174	158	264	386	321	220	330	203	213	123	565	824
206.438	0	478	344	224	170	166	276	381	298	233	323	203	212	123	561	825
206.561	0	465	338	216	169	152	268	375	275	222	313	198	209	121	555	821
206.684	0	469	340	214	165	153	260	372	292	216	313	198	210	121	555	823
206.807	0	488	337	214	166	152	261	372	318	214	313	199	209	121	554	821
206.93	0	474	340	218	167	153	269	376	295	230	319	197	210	121	557	824
207.053	0	463	344	219	171	156	269	381	276	224	324	200	212	121	560	827
207.176	0	482	346	220	173	158	263	388	296	220	330	202	213	122	562	826
207.299	0	490	344	223	171	166	270	386	322	220	325	204	213	123	560	824
207.421	0	472	337	217	167	154	272	378	296	229	315	200	210	120	554	822
207.544	0	460	338	217	166	155	268	375	276	223	314	199	210	121	553	820
207.667	0	465	338	214	165	154	261	374	292	216	314	199	210	121	553	822
207.79	0	486	339	216	167	154	262	378	320	216	319	198	210	119	556	821
207.913	0	474	339	219	171	156	272	381	298	232	324	199	212	121	558	825
208.036	0	468	343	220	173	158	271	386	279	228	329	203	213	122	560	827
208.159	0	467	339	222	169	164	268	382	295	219	322	203	212	121	556	825
208.282	0	485	335	215	167	153	263	374	319	215	313	199	209	120	553	820
208.404	0	471	333	217	165	154	271	374	295	230	314	200	210	120	552	822
208.527	0	458	335	216	166	153	268	374	275	223	314	200	210	120	552	821
208.65	0	466	337	216	168	155	261	379	293	218	321	198	211	119	554	824
208.773	0	486	338	219	171	157	264	384	320	220	326	200	212	120	558	823
208.896	0	474	342	224	173	160	275	389	299	235	330	203	214	122	560	827
209.019	0	460	335	221	168	162	273	382	277	225	318	202	212	121	553	822
209.142	0	462	331	213	167	150	262	374	293	215	313	198	210	118	550	821
209.265	0	480	331	214	163	155	263	370	319	214	312	198	210	120	550	821
209.388	0	468	330	215	164	153	271	372	294	230	314	198	209	118	549	822
209.51	0	460	333	217	166	152	267	376	275	223	318	197	211	118	551	821
209.633	0	468	335	217	170	155	262	380	294	219	323	199	212	119	554	824
209.756	0	484	337	221	171	159	266	385	320	220	328	203	214	121	557	825
209.879	0	468	330	221	166	162	275	376	296	232	317	202	212	121	552	828
210.002	0	456	327	213	166	149	267	373	273	220	309	197	208	118	547	819
210.125	0	461	327	213	161	152	260	369	291	213	310	198	209	118	546	820
210.248	0	481	328	213	162	151	261	370	316	215	313	196	210	117	547	819
210.371	0	467	328	216	165	152	269	374	293	229	317	197	210	116	549	819
210.493	0	457	332	218	169	155	269	378	275	224	322	199	211	118	552	822
210.616	0	461	335	220	171	158	263	384	294	220	327	201	213	120	555	823
210.739	0	480	331	219	169	164	266	380	319	219	318	202	212	119	550	820
210.862	0	463	325	214	166	151	272	372	294	228	311	197	209	117	546	826
210.985	0	453	325	214	163	153	266	369	272	220	311	198	209	118	546	819
211.108	0	455	326	213	162	150	259	369	291	215	311	197	210	119	547	821
211.231	0	479	328	215	164	152	261	373	316	217	317	197	210	117	549	821
211.354	0	465	331	218	168	154	271	378	294	232	321	198	212	117	552	826
211.476	0	459	333	221	170	159	270	383	274	226	325	201	213	119	553	822
211.599	0	454	325	216	164	158	264	372	292	215	313	198	210	117	547	821
211.722	0	478	322	212	164	149	260	368	316	214	309	197	208	116	544	821
211.845	0	458	322	215	161	153	269	368	290	227	308	196	209	118	545	823
211.968	0	454	324	213	162	151	264	369	271	220	311	196	210	117	546	821
212.091	0	455	325	215	166	152	259	374	290	215	317	195	210	116	548	822
212.214	0	480	328	216	168	154	262	378	317	218	322	198	211	119	551	824
212.337	0	464	329	223	170	162	273	380	294	232	323	201	212	119	552	826
212.46	0	450	321	214	163	154	268	369	271	220	307	198	209	116	544	821
212.582	0	451	320	210	161	149	258	365	289	212	306	195	208	115	543	819
212.705	0	476	319	211	159	150	259	364	313	212	306	195	208	116	543	818
212.828	0	459	320	212	161	149	267	366	288	227	309	195	208	116	544	824
212.951	0	452	323	212	163	150	265	371	271	219	314	194	209	115	547	819
213.074	0	456	325	216	166	153	259	374	289	216	318	196	211	117	549	822
213.197	0	475	327	219	166	159	264	377	314	218	318	198	211	118	549	821
213.32	0	459	317	214	162	152	268	366	289	226	305	195	208	115	543	825
213.443	0	445	317	209	159	149	263	361	267	217	303	193	207	115	541	818
213.565	0	449	316	209	159	148	256	362	285	210	302	193	207	114	541	821
213.688	0	470	317	210	160	149	257	364	312	211	307	194	208	114	543	819
213.811	0	458	319	214	162	151	267	368	289	227	312	193	208	114	545	821
213.934	0	448	323	215	166	152	265	373	270	222	317	196	210	116	549	822
214.057	0	454	323	219	166	158	261	375	287	216	317	197	212	116	549	823
214.18	0	471	316	211	160	152	259	363	311	212	304	195	207	116	543	818
214.303	0	456	315	212	158	149	265	361	288	224	304	193	207	114	542	820
214.426	0	442	316	211	160	148	264	361	268	217	303	193	207	115	542	818
214.548	0	461	315	212	161	148	255	365	283	212	309	192	208	114	543	820
214.671	0	474	319	214	162	150	258	369	312	213	313	193	208	115	546	821
214.794	0	461	322	216	166	153	267	373	291	228	316	196	210	116	549	825
214.917	0	444	318	217	163	158	268	369	269	221	310	196	210	115	546	826
215.04	0	456	314	208	158	149	256	359	282	210	301	193	206	113	542	820
215.163	0	467	313	210	157	149	257	359	309	209	301	193	206	115	541	821
215.286	0	451	313	210	158	147	265	361	288	223	303	191	206	114	542	821
215.409	0	445	316	211	160	149	262	364	267	220	308	191	207	113	545	825
215.532	0	453	318	213	164	151	256	370	283	214	313	194	209	115	548	823
215.654	0	468	320	218	166	155	261	376	311	214	318	196	209	116	550	825
215.777	0	453	314	216	160	157	270	366	291	225	306	195	208	115	544	822
215.9	0	452	311	209	157	145	265	359	266	219	301	192	205	113	540	823
216.023	0	449	311	209	156	147	256	356	279	210	300	192	205	112	541	821
216.146	0	462	311	208	157	146	257	359	305	207	303	190	206	113	541	821
216.269	0	454	312	211	160	147	265	363	292	221	308	191	207	113	544	823
216.392	0	449	316	214	162	151	266	368	267	223	311	193	208	114	546	825
216.515	0	462	319	216	165	153	261	373	282	216	316	195	209	116	549	824
216.637	0	459	313	213	158	156	261	364	307	210	306	195	207	113	545	825
216.76	0	450	307	209	155	147	264	357	291	219	300	191	206	113	540	823
216.883	0	453	310	207	157	147	263	356	265	218	300	191	205	113	539	823
217.006	0	461	310	210	157	146	257	358	275	213	302	190	205	113	541	822
217.129	0	457	313	212	160	147	255	363	305	208	307	191	207	112	543	822
217.252	0	449	315	213	162	150	267	368	292	224	312	194	208	114	547	829
217.375	0	458	318	218	165	153	269	373	271	225	316	196	209	115	549	826
217.498	0	458	312	215	161	158	262	365	276	217	307	195	208	114	545	824
217.62	0	447	310	209	157	148	259	360	306	208	302	192	206	114	542	822
217.743	0	440	309	211	157	148	266	359	292	221	302	193	207	114	542	828
217.866	0	452	311	209	156	147	267	360	270	222	304	192	206	114	543	819
217.989	0	467	312	211	160	148	258	365	275	215	309	192	207	114	545	829
218.112	0	456	316	214	164	151	260	370	306	211	314	194	209	114	548	825
218.235	0	448	316	218	163	156	270	372	298	224	314	197	209	115	548	831
218.358	0	453	309	210	159	150	267	361	271	224	301	193	206	113	541	821
218.481	0	475	308	207	155	146	253	359	279	209	300	192	207	114	541	826
218.604	0	449	310	209	156	147	260	359	304	207	301	192	206	114	541	824
218.726	0	448	310	211	158	147	265	362	298	221	305	193	207	114	543	829
218.849	0	459	314	213	162	149	264	366	273	227	310	193	207	113	546	824
218.972	0	472	317	215	164	151	253	371	279	216	316	196	209	115	549	829
219.095	0	450	313	216	162	159	264	367	305	211	309	196	208	115	545	826
219.218	0	440	307	208	158	147	265	358	299	219	299	191	205	112	540	828
219.341	0	457	308	208	155	146	267	356	270	224	299	191	205	112	539	821
219.464	0	466	307	207	155	146	250	357	275	212	299	191	205	113	539	826
219.587	0	447	308	210	158	146	257	360	302	208	305	190	206	112	542	823
219.709	0	444	311	212	161	148	265	365	301	221	310	192	208	113	543	832
219.832	0	464	314	215	162	153	269	370	274	231	314	195	208	114	546	822
219.955	0	465	308	213	157	156	257	362	274	215	303	193	207	113	541	826
220.078	0	438	304	207	156	146	258	354	300	207	298	190	205	111	537	820
220.201	0	441	304	208	155	145	263	355	301	218	298	190	204	112	537	828
220.324	0	454	305	209	156	144	265	356	271	225	299	189	205	112	538	818
220.447	0	460	308	211	159	147	252	360	274	213	306	190	206	112	540	826
220.57	0	438	311	213	160	149	258	366	300	210	310	192	208	113	543	821
220.692	0	442	312	217	163	154	267	370	303	224	314	195	209	114	545	830
220.815	0	453	306	212	157	153	270	360	274	227	300	193	207	114	539	821
220.938	1	455	305	207	155	146	254	357	273	212	298	191	206	112	538	825
221.061	0	434	306	208	155	146	259	357	297	209	298	191	206	112	537	819
221.184	0	441	304	209	156	145	262	359	304	220	302	190	206	112	538	826
221.307	0	465	309	211	159	148	267	363	275	228	307	191	207	111	541	823
221.43	0	456	312	213	161	150	255	369	275	216	313	193	208	113	544	828
221.553	0	437	309	215	161	156	262	366	300	213	309	195	208	114	542	819
221.676	0	442	303	208	155	147	264	356	303	218	298	191	205	111	537	826
221.798	0	464	303	209	153	145	266	356	274	225	298	191	205	112	537	821
221.921	0	447	304	208	155	145	255	357	271	213	298	192	205	112	538	827
222.044	0	433	306	209	157	146	256	360	296	210	305	189	206	111	538	819
222.167	0	450	309	211	161	148	264	365	305	222	309	192	207	113	541	828
222.29	0	474	312	216	163	151	269	369	278	230	313	194	209	114	544	823
222.413	0	448	308	213	156	155	259	362	272	216	303	194	207	111	538	828
222.536	0	431	302	205	153	146	257	354	296	209	297	190	205	111	534	818
222.659	0	451	301	208	154	144	263	355	304	219	296	189	204	111	534	824
222.781	0	463	302	208	154	145	267	356	274	224	299	189	206	111	534	819
222.904	0	449	305	209	159	145	256	359	270	214	304	190	206	111	537	826
223.027	0	433	309	212	161	148	257	365	296	212	310	191	208	112	540	822
223.15	0	455	311	216	164	152	267	371	306	223	313	194	209	113	542	829
223.273	0	466	303	212	156	154	272	360	277	227	301	193	206	112	536	818
223.396	0	449	302	206	153	145	258	355	268	213	296	190	204	111	534	826
223.519	0	425	303	206	154	145	255	355	292	208	298	190	206	111	534	817
223.642	0	450	303	208	157	145	261	357	304	217	300	189	205	112	535	825
223.764	0	469	306	211	159	145	260	363	279	228	308	189	207	111	537	818
223.887	0	442	311	212	164	150	279	378	261	214	339	204	207	120	542	809
224.01	0	431	312	218	165	158	274	380	295	218	336	204	211	118	545	813
224.133	0	449	305	211	158	155	270	367	309	219	312	199	209	114	540	822
224.256	0	463	304	209	159	145	269	361	277	227	306	195	207	113	539	817
224.379	0	441	305	208	157	146	261	361	268	215	306	196	207	114	539	824
224.502	0	429	306	209	158	146	259	363	291	212	310	193	207	112	540	818
224.625	0	454	307	212	160	149	263	369	308	220	316	193	209	113	542	825
224.748	0	469	312	214	164	150	272	374	282	233	320	197	211	115	545	822
224.87	0	446	310	218	162	158	270	373	270	221	318	198	210	115	545	827
224.993	0	424	304	207	157	149	262	362	293	211	305	194	207	114	538	820
225.116	0	470	304	208	157	146	264	362	308	218	307	193	207	112	539	820
225.239	0	454	304	209	156	146	271	363	281	229	307	193	207	113	540	824
225.362	0	445	308	212	159	147	265	365	270	218	311	193	208	113	541	825
225.485	0	434	311	212	164	149	260	371	290	216	317	195	209	113	544	824
225.608	0	469	314	216	165	152	260	377	314	219	323	198	211	115	547	824
225.731	0	464	307	216	162	159	276	371	285	231	312	199	210	116	543	825
225.853	0	444	305	207	156	148	268	361	268	217	306	194	206	114	538	819
225.976	0	441	304	209	157	147	260	362	290	212	308	194	208	112	538	818
226.099	0	460	304	209	156	147	262	363	310	216	308	193	207	112	539	820
226.222	0	459	308	211	160	148	269	368	286	231	312	193	208	113	542	823
226.345	0	452	312	213	164	149	266	372	269	224	317	196	210	114	545	826
226.468	0	446	314	215	166	153	263	378	290	221	323	199	211	116	547	825
226.591	0	468	308	213	160	158	265	369	313	219	312	199	209	113	543	825
226.714	0	450	304	208	157	146	268	362	286	229	305	195	207	114	540	825
226.836	0	441	307	209	157	147	264	364	269	221	305	195	207	114	539	822
226.959	0	443	308	208	160	147	263	368	285	216	322	195	208	113	539	812
227.082	0	467	310	212	161	149	264	372	313	218	322	198	209	114	543	819
227.205	0	456	314	214	165	151	272	376	291	234	323	200	211	116	546	825
227.328	0	445	317	218	168	155	271	382	272	229	329	202	212	117	549	826
227.451	0	454	311	215	163	157	263	375	287	219	323	201	211	115	543	818
227.574	0	466	309	208	161	149	268	373	313	217	332	199	207	116	541	812
227.697	0	450	310	213	163	152	284	374	293	231	336	202	209	118	542	813
227.82	0	446	311	212	163	150	279	374	269	228	333	202	208	117	543	818
227.942	0	453	314	214	165	151	265	378	286	221	332	203	210	118	545	820
228.065	0	475	316	216	168	154	269	383	315	220	337	204	212	118	548	822
228.188	0	461	315	220	168	162	283	385	299	236	336	207	212	120	549	823
228.311	0	455	310	212	164	152	276	375	271	226	320	202	208	116	542	821
228.434	0	460	309	210	162	149	265	372	282	220	321	201	209	117	542	820
228.557	0	462	310	210	161	150	268	372	310	216	323	199	210	115	542	821
228.68	0	459	311	213	163	150	278	375	294	230	327	200	210	115	543	822
228.803	0	460	315	215	166	152	275	378	272	232	332	203	212	117	547	824
228.925	0	470	318	217	169	155	271	385	283	227	337	205	213	118	551	825
229.048	0	463	315	218	166	163	273	380	311	222	329	207	212	118	547	823
229.171	0	448	309	210	162	149	276	371	296	228	317	200	209	116	542	828
229.294	0	459	310	210	160	149	276	368	273	227	318	201	209	116	542	818
229.417	0	464	309	210	161	148	267	368	278	221	320	199	209	115	541	825
229.54	0	464	312	211	162	149	267	374	308	217	325	200	209	115	544	822
229.663	0	449	315	216	167	152	274	378	298	231	330	203	211	116	546	828
229.786	0	463	319	219	167	156	277	382	275	236	335	205	213	118	550	823
229.908	0	472	313	214	162	157	269	373	279	224	321	202	210	117	544	823
230.031	0	455	309	209	160	149	268	367	308	214	315	200	208	117	542	822
230.154	0	452	310	210	161	149	273	367	298	227	317	199	209	116	541	827
230.277	0	464	311	211	162	149	274	369	272	234	319	198	209	114	543	821
230.4	0	475	314	214	163	150	261	373	279	221	323	199	210	116	545	827
230.523	0	457	317	214	167	152	270	378	306	219	329	201	211	118	548	826
230.646	0	453	318	219	167	159	276	379	304	231	329	205	213	118	549	832
230.769	0	467	312	211	160	153	276	366	274	232	314	201	209	116	544	823
230.892	0	475	312	209	160	149	257	366	276	220	313	199	209	116	543	832
231.014	0	451	311	210	161	149	263	367	302	213	313	198	209	115	543	824
231.137	0	454	314	211	162	149	270	370	304	226	318	198	209	115	545	835
231.26	0	470	317	214	166	152	275	374	276	236	322	200	210	117	548	827
231.383	0	475	320	216	169	154	263	379	276	224	327	202	212	118	552	834
231.506	0	451	316	216	163	160	270	373	302	218	319	201	210	116	547	827
231.629	0	459	311	209	162	147	271	367	305	225	310	197	207	115	544	833
231.752	0	478	312	211	160	148	273	365	275	232	310	198	208	116	543	827
231.875	0	465	314	210	161	148	260	366	271	218	313	195	207	115	544	834
231.997	0	447	315	212	163	149	261	369	298	216	317	197	208	116	547	826
232.12	0	470	318	215	165	152	270	374	306	227	322	199	209	116	550	838
232.243	0	483	321	220	168	157	279	380	280	236	326	202	211	119	552	830
232.366	0	462	315	212	164	153	267	370	270	219	310	201	208	118	546	836
232.489	0	446	314	207	161	145	262	364	292	211	307	196	206	115	546	829
232.612	0	467	312	209	161	148	267	363	304	221	308	195	206	116	545	835
232.735	0	490	313	210	160	147	273	364	275	229	311	195	207	116	545	827
232.858	0	459	318	211	164	150	263	369	267	219	316	196	209	116	548	835
232.98	0	452	321	213	168	150	263	374	293	217	321	198	209	117	555	831
233.103	0	473	321	218	167	157	272	376	305	227	322	201	209	118	555	838
233.226	0	480	313	210	160	151	273	364	277	231	307	196	206	116	549	828
233.349	0	463	315	208	160	147	263	363	264	217	307	196	206	116	548	835
233.472	0	441	315	209	160	147	260	363	289	213	308	196	206	119	548	828
233.595	0	486	317	209	163	147	264	366	306	220	313	194	207	116	551	830
233.718	0	482	320	212	166	150	271	372	280	232	318	195	207	118	554	834
233.841	0	462	324	214	168	151	264	376	266	224	323	199	209	119	558	838
233.964	0	451	322	216	165	158	265	372	289	218	316	201	209	119	554	834
234.086	0	485	319	208	163	149	264	364	307	219	309	196	206	118	552	830
234.209	0	479	320	211	162	149	268	365	281	231	308	197	207	118	552	835
234.332	0	462	319	210	162	147	265	366	266	219	309	197	206	119	553	837
234.455	0	460	322	211	165	149	259	371	288	216	316	197	207	118	556	836
234.578	0	482	324	214	168	150	259	375	312	217	322	198	208	119	559	837
234.701	0	482	325	218	167	158	274	376	286	235	321	200	209	120	560	839
234.824	0	463	319	209	161	149	266	362	265	220	307	196	205	119	554	839
234.947	0	460	319	208	162	146	258	364	286	214	308	195	205	119	554	836
235.069	0	481	320	207	162	147	260	364	308	216	308	195	206	119	555	839
235.192	0	474	322	210	164	147	267	366	285	230	312	195	206	119	557	842
235.315	0	471	325	213	167	149	265	370	265	224	319	197	207	119	561	841
235.438	0	470	327	215	169	153	262	377	286	220	323	200	208	121	562	842
235.561	0	491	322	212	164	156	264	368	310	217	312	198	206	119	557	837
235.684	0	473	319	208	161	144	268	363	284	227	306	194	205	118	555	841
235.807	0	466	321	208	161	146	264	360	263	220	306	194	204	118	554	838
235.93	0	467	321	208	161	145	256	363	281	214	308	195	205	119	555	840
236.052	0	490	323	210	163	147	257	367	308	216	315	194	206	118	557	838
236.175	0	480	326	213	166	150	269	371	287	231	318	198	207	120	559	843
236.298	0	466	329	218	168	158	271	374	267	227	321	199	208	121	562	844
236.421	0	477	323	208	162	151	260	363	280	214	307	197	205	118	556	841
236.544	0	484	322	206	161	144	257	360	308	212	308	195	204	119	555	839
236.667	0	477	321	209	162	145	267	361	286	227	308	195	204	120	555	842
236.79	0	462	324	209	163	146	265	364	263	224	312	194	205	119	557	845
236.913	0	484	327	211	167	148	257	369	279	217	317	196	206	120	560	841
237.036	0	488	329	214	169	151	261	375	309	216	322	198	207	121	563	844
237.158	0	480	330	217	168	158	274	377	290	233	321	200	208	122	562	842
237.281	0	468	324	209	162	150	268	364	264	224	310	196	205	119	557	845
237.404	0	477	325	209	163	147	258	365	280	216	311	198	205	121	556	840
237.527	0	493	326	209	165	146	261	365	307	213	312	195	205	120	557	842
237.65	0	482	327	211	166	148	269	370	290	229	317	196	205	120	560	843
237.773	0	477	331	214	169	151	270	376	265	228	322	198	207	121	563	847
237.896	0	482	334	217	172	153	263	381	283	222	326	202	209	123	566	844
238.019	0	490	329	213	165	157	264	371	308	216	317	199	207	122	561	844
238.141	0	481	326	210	163	147	270	365	289	228	311	198	205	121	557	844
238.264	0	479	328	210	163	149	269	366	265	224	312	197	205	123	558	845
238.387	0	485	328	211	165	148	259	369	279	216	315	197	206	121	560	843
238.51	0	492	330	212	169	149	262	374	307	216	321	198	206	121	562	845
238.633	0	484	334	215	172	151	275	379	291	233	326	200	208	122	565	847
238.756	0	478	337	219	173	159	274	382	268	230	328	202	209	124	568	849
238.879	0	487	330	211	166	152	262	370	278	219	314	200	206	122	560	844
239.002	0	488	328	208	164	147	260	367	307	213	313	197	206	122	559	844
239.124	0	482	328	210	165	147	272	368	289	227	313	198	206	123	560	846
239.247	0	479	330	211	165	148	269	371	265	227	317	198	206	122	561	846
239.37	0	491	334	212	170	151	265	376	278	221	324	199	207	123	564	846
239.493	0	491	337	216	172	152	263	382	308	221	329	201	207	124	566	848
239.616	0	484	337	219	171	160	278	383	294	233	329	203	209	125	567	849
239.739	0	482	331	211	166	150	273	373	268	226	316	200	206	122	561	847
239.862	0	492	332	210	166	148	263	370	277	220	317	200	207	124	560	844
239.985	0	483	331	210	165	148	261	373	308	215	317	200	206	124	563	845
240.108	0	478	333	213	168	149	271	376	294	229	323	199	206	124	565	850
240.23	0	490	338	216	172	152	274	380	271	231	329	201	208	126	567	849
240.353	0	496	340	218	175	154	266	386	280	225	334	204	210	127	570	848
240.476	0	489	340	220	174	161	271	388	312	220	333	205	210	127	570	846
240.599	0	476	334	214	168	152	274	376	296	229	322	202	208	126	565	852
240.722	0	490	336	213	169	151	273	377	274	229	322	203	207	127	566	847
240.845	0	492	336	214	168	152	266	378	278	224	322	203	208	127	566	847
240.968	0	499	340	214	172	152	265	382	310	220	330	202	209	126	570	847
241.091	0	482	342	218	175	154	272	388	298	233	335	205	210	128	572	853
241.213	0	493	345	222	178	159	277	392	277	236	340	207	211	129	575	848
241.336	0	504	339	217	171	160	272	383	279	224	329	206	210	127	570	852
241.459	0	495	338	212	171	149	267	380	311	216	324	203	208	126	569	847
241.582	0	478	338	215	170	152	274	379	300	229	324	205	208	128	570	852
241.705	0	489	341	215	170	151	274	381	275	234	326	204	209	129	569	846
241.828	0	509	342	217	174	153	264	385	284	221	333	204	209	128	572	850
241.951	0	492	346	220	176	155	271	391	311	221	339	207	211	129	575	851
242.074	0	490	346	224	177	163	280	393	304	235	339	209	212	130	577	856
242.196	0	488	340	215	171	154	274	381	279	235	326	205	210	127	573	848
242.319	0	512	340	214	169	150	262	379	285	220	326	204	209	129	570	851
242.442	0	489	340	214	170	152	271	380	312	216	326	206	209	129	571	851
242.565	0	489	342	216	172	152	275	383	304	232	330	205	210	129	573	854
242.688	0	500	344	219	176	156	277	389	278	239	336	206	211	130	576	849
242.811	0	509	348	221	178	156	262	393	286	226	341	209	212	131	579	853
242.934	0	493	347	223	176	164	275	392	312	223	338	210	212	132	578	854
243.057	0	482	341	216	171	154	277	380	306	231	328	206	209	129	573	854
243.18	0	501	343	216	170	153	277	382	279	236	328	207	210	130	574	849
243.302	0	504	344	216	172	152	262	384	283	224	329	206	210	131	575	855
243.425	0	487	345	218	174	154	269	387	311	220	336	205	211	130	577	853
243.548	0	491	348	220	177	157	277	392	309	234	340	208	212	131	579	859
243.671	0	510	352	224	179	159	280	396	281	244	345	210	213	134	583	852
243.794	0	507	349	221	174	162	269	389	284	227	335	210	213	132	579	859
243.917	0	483	345	215	173	153	270	383	309	219	331	208	211	132	578	852
244.04	0	498	346	219	173	155	275	385	311	231	332	209	210	133	579	861
244.163	0	501	347	220	174	154	280	386	281	239	334	210	211	133	580	852
244.285	0	511	350	219	176	156	264	391	284	226	340	209	213	133	583	859
244.408	0	485	352	222	180	158	271	396	310	224	346	212	214	134	585	854
244.531	0	499	351	225	179	167	282	394	315	237	343	214	214	135	585	861
244.654	0	514	346	218	172	156	280	383	283	238	332	209	211	132	580	855
244.777	0	513	347	215	173	154	265	383	281	223	332	208	210	133	582	860
244.9	0	487	348	217	172	154	270	385	307	220	333	209	210	133	582	853
245.023	0	499	349	218	175	154	276	387	314	231	337	209	211	134	584	862
245.146	0	521	353	222	178	157	280	392	286	241	342	210	212	134	588	857
245.268	0	508	355	224	182	160	271	398	283	229	346	212	213	136	589	863
245.391	0	488	349	219	173	162	273	386	307	221	334	212	211	135	584	854
245.514	0	508	346	216	172	151	276	382	313	229	330	207	209	132	581	862
245.637	0	521	347	218	172	155	279	379	285	237	330	207	210	133	582	855
[truncated: 819 more rows]

## Sheet: Short_ch
	SNR :	51	53	40	47	41	40	54	50	45	49	38	35	0	0	0	0	0	0	0	0	0	0	0	0
		D780						D850						D725						D940
Time	Marker	ch16	ch17	ch18	ch19	ch20	ch21	ch16	ch17	ch18	ch19	ch20	ch21	ch16	ch17	ch18	ch19	ch20	ch21	ch16	ch17	ch18	ch19	ch20	ch21
0.24576	0	0	0	0	0	0	0	0	0	0	0	0	0	0	0	0	0	0	0	0	0	0	0	0	0
0.36864	0	98	125	35	142	157	28	96	122	45	119	131	12	2	3	-45	-1	-1	-46	-2	-3	25	4	0	56
0.49152	0	95	126	43	139	156	31	94	120	49	117	128	15	2	0	-84	0	0	-77	-2	-1	29	4	0	55
0.6144	0	93	123	47	140	157	34	93	120	52	117	126	18	3	1	-103	0	0	-88	-3	-2	28	4	0	52
0.73728	0	93	122	50	139	162	36	92	117	60	117	124	19	3	2	-107	0	0	-92	-2	-1	30	4	-1	49
0.86016	0	93	121	53	139	163	37	92	119	62	117	127	21	3	2	-113	-1	-1	-95	-3	-2	28	4	0	48
0.98304	0	91	123	55	139	165	36	91	120	65	117	126	20	3	1	-116	-1	0	-97	-4	-3	28	5	1	47
1.10592	0	90	120	51	138	162	36	90	116	73	115	124	21	4	3	-108	0	0	-99	-4	-4	32	3	1	43
1.2288	0	91	118	52	137	161	37	90	115	74	116	123	22	3	2	-108	0	0	-100	-5	-3	32	4	0	42
1.35168	0	92	118	52	137	160	37	91	116	74	115	122	21	3	2	-108	0	0	-101	-3	-3	32	4	0	41
1.47456	0	92	119	52	136	158	36	90	116	73	114	121	21	3	2	-109	-1	0	-100	-4	-3	32	4	1	41
1.59744	0	92	120	51	136	157	36	91	118	73	114	122	21	4	2	-110	0	1	-100	-3	-3	32	4	1	43
1.72032	0	91	118	52	135	153	36	91	114	73	113	118	19	2	2	-109	0	1	-101	-5	-2	32	4	2	41
1.8432	0	92	116	53	131	146	33	90	113	75	110	114	19	4	3	-109	0	0	-103	-4	-3	30	4	1	41
1.96608	0	92	116	52	129	145	34	91	113	75	109	112	17	3	2	-109	0	0	-102	-4	-3	31	4	1	40
2.08896	0	92	116	52	128	143	34	90	114	74	108	111	17	4	3	-109	0	0	-102	-4	-2	31	4	1	42
2.21184	0	92	117	51	125	134	30	91	115	72	106	110	18	4	3	-109	0	1	-101	-5	-3	32	4	1	42
2.33472	0	93	116	52	122	125	28	91	111	72	104	107	16	4	3	-107	0	0	-103	-4	-3	31	3	1	39
2.4576	0	93	115	52	121	122	28	92	109	73	103	103	17	3	2	-108	0	0	-102	-3	-2	30	4	0	39
2.58048	0	94	114	51	121	126	28	91	109	72	101	98	17	4	2	-108	0	0	-102	-4	-3	30	4	2	40
2.70336	0	94	114	50	121	128	30	90	111	72	102	97	16	4	3	-108	0	0	-101	-4	-3	30	4	2	40
2.82624	0	93	115	50	121	129	30	91	110	72	103	99	17	3	3	-108	0	0	-101	-4	-4	31	4	2	41
2.94912	0	92	114	52	121	130	28	91	110	72	102	98	16	4	3	-109	-1	0	-102	-4	-2	31	4	1	41
3.072	0	92	112	52	119	126	27	90	108	72	101	96	18	3	2	-106	-1	0	-101	-4	-3	30	4	1	36
3.19488	0	92	113	51	120	125	28	91	108	72	102	95	17	3	2	-106	0	0	-100	-4	-2	29	4	1	37
3.31776	0	93	111	50	119	125	28	90	107	72	101	94	16	4	2	-106	0	0	-100	-4	-2	29	5	1	39
3.44064	0	92	112	51	120	125	30	89	109	72	101	94	15	4	2	-105	0	0	-100	-4	-3	29	4	1	40
3.56352	0	92	114	51	119	126	28	89	109	72	101	95	17	3	2	-106	0	0	-98	-4	-2	30	4	1	41
3.6864	0	91	114	52	120	127	27	90	109	70	102	95	16	3	2	-107	0	0	-100	-4	-3	30	4	1	41
3.80928	0	91	111	51	120	124	27	89	106	72	100	93	17	3	2	-106	0	0	-101	-3	-3	30	4	1	37
3.93216	0	91	111	50	117	123	27	89	106	72	100	92	16	3	3	-106	-1	0	-100	-5	-3	30	4	0	37
4.05504	0	90	111	52	119	122	27	88	105	71	100	93	16	4	2	-106	0	0	-100	-4	-2	29	4	1	38
4.17792	0	91	111	51	119	124	28	89	107	72	101	93	16	3	2	-105	-1	0	-99	-4	-4	30	5	1	40
4.3008	0	91	112	50	119	125	29	88	108	72	101	93	15	4	1	-106	0	0	-99	-4	-2	30	5	0	40
4.42368	0	90	113	49	119	126	28	89	110	71	101	93	17	4	2	-107	-1	0	-99	-4	-2	31	4	0	42
4.54656	0	91	114	51	120	126	28	88	110	71	101	94	15	3	2	-108	-1	0	-99	-4	-3	30	4	2	41
4.66944	0	91	112	51	119	124	28	89	106	72	100	93	16	3	1	-107	-1	0	-101	-4	-3	30	4	1	39
4.79232	0	91	111	52	119	123	27	88	106	72	100	92	16	3	2	-107	0	0	-101	-4	-3	30	4	1	38
4.9152	0	91	112	51	119	124	29	89	107	71	100	93	15	4	2	-107	0	0	-101	-4	-3	31	5	1	40
5.03808	0	90	114	50	119	126	30	89	108	72	101	92	15	3	2	-107	-1	0	-100	-5	-3	30	4	1	41
5.16096	0	90	115	49	119	127	28	89	110	72	101	94	17	4	2	-108	-1	0	-98	-4	-2	31	4	0	41
5.28384	0	91	116	48	121	129	29	89	111	71	102	96	17	3	2	-109	0	0	-98	-4	-3	32	4	1	43
5.40672	0	90	117	49	120	129	28	89	112	71	102	96	16	4	2	-110	0	-1	-100	-5	-2	32	4	1	42
5.5296	0	91	113	51	120	127	28	89	110	72	102	96	17	4	1	-109	0	0	-102	-4	-3	31	4	1	39
5.65248	0	91	113	49	119	127	29	89	110	74	101	95	16	4	3	-108	-1	0	-102	-4	-2	30	4	1	40
5.77536	0	91	115	50	119	128	30	89	110	73	102	94	15	3	2	-109	-1	0	-101	-5	-3	32	4	1	40
5.89824	0	91	115	50	121	129	30	90	110	71	101	96	17	3	2	-110	-1	0	-100	-4	-3	31	5	1	42
6.02112	0	92	117	48	120	130	29	89	112	72	102	97	17	4	2	-110	0	0	-100	-3	-3	33	4	0	42
6.144	0	91	118	48	121	132	30	90	114	70	103	98	16	4	2	-112	0	-1	-100	-4	-3	34	4	1	44
6.26688	0	93	120	47	121	133	29	91	115	70	103	100	16	4	2	-112	0	0	-101	-5	-3	35	5	1	44
6.38976	0	92	118	49	120	132	29	90	114	71	102	99	15	3	3	-110	0	0	-103	-4	-3	33	4	0	42
6.51264	0	92	116	50	121	131	30	91	113	72	103	98	16	4	3	-111	0	0	-104	-3	-3	32	4	1	40
6.63552	0	92	118	48	121	131	30	90	113	72	103	99	16	4	2	-111	-1	0	-103	-4	-3	34	4	1	41
6.7584	0	92	118	48	121	132	31	91	114	72	103	99	15	4	2	-111	0	0	-103	-5	-3	34	5	1	42
6.88128	0	92	119	47	122	134	29	91	116	71	103	100	17	3	2	-112	0	0	-102	-4	-3	34	4	1	42
7.00416	0	93	121	46	122	136	31	91	116	71	103	101	17	4	3	-112	0	0	-102	-4	-3	35	4	1	44
7.12704	0	94	122	46	122	136	28	91	119	70	104	102	17	4	3	-112	-1	0	-104	-4	-4	35	4	1	44
7.24992	0	93	119	48	122	134	30	91	115	72	102	101	16	3	3	-112	0	0	-106	-4	-3	34	4	1	41
7.3728	0	93	118	48	122	133	30	91	113	73	103	100	17	3	3	-112	-1	0	-105	-4	-3	33	4	1	42
7.49568	0	93	118	48	121	134	30	91	116	72	103	100	16	4	2	-114	0	0	-105	-4	-3	34	4	0	42
7.61856	0	93	119	46	122	135	31	92	116	72	103	101	17	4	2	-112	0	0	-104	-4	-3	34	5	2	43
7.74144	0	93	121	46	122	137	30	91	118	71	104	102	18	3	3	-112	0	0	-103	-4	-3	35	4	0	43
7.86432	0	93	123	45	123	137	31	92	119	70	104	103	17	3	3	-112	0	0	-104	-4	-3	37	4	1	45
7.9872	0	94	121	47	122	137	30	92	119	70	104	103	14	4	3	-114	-1	0	-106	-4	-3	36	4	1	44
8.11008	0	93	118	48	121	135	30	91	115	72	103	102	18	4	3	-113	0	0	-106	-5	-4	34	5	2	39
8.23296	0	93	119	48	121	135	30	92	116	72	103	102	17	4	2	-113	0	0	-106	-4	-3	35	4	1	41
8.35584	0	94	119	47	122	136	30	91	115	72	103	101	17	3	2	-112	0	0	-107	-5	-4	34	5	0	43
8.47872	0	94	120	45	123	137	31	92	118	71	103	102	17	3	2	-114	-1	0	-105	-4	-3	35	5	1	43
8.6016	0	93	121	46	122	137	30	91	119	70	103	103	18	4	2	-113	0	0	-104	-5	-3	36	4	1	43
8.72448	0	94	123	44	123	139	30	92	120	70	104	104	18	3	2	-113	0	0	-104	-4	-3	36	4	1	44
8.84736	0	93	122	48	122	138	29	92	118	71	103	103	17	4	3	-114	0	0	-106	-4	-3	37	4	2	43
8.97024	0	94	119	53	122	135	28	91	116	72	104	103	16	4	3	-112	0	0	-104	-4	-3	33	5	1	35
9.09312	0	92	117	60	134	141	31	91	114	70	112	105	18	3	3	-103	-1	0	-98	-5	-4	26	4	1	29
9.216	0	90	116	53	149	148	38	89	112	64	128	113	23	3	4	-91	-1	0	-84	-5	-4	17	4	1	22
9.33888	0	91	116	52	147	148	38	89	112	65	126	113	23	4	3	-90	0	0	-85	-5	-3	17	4	1	26
9.46176	0	90	116	55	145	148	36	90	114	65	123	111	23	3	3	-89	-1	0	-84	-4	-4	17	4	0	28
9.58464	0	90	117	54	143	149	37	89	114	65	122	114	24	4	2	-88	-1	0	-82	-4	-3	16	3	1	31
9.70752	0	91	118	53	140	146	36	90	115	67	120	112	23	4	3	-91	0	0	-86	-3	-3	18	3	2	34
9.8304	0	92	118	53	136	144	35	91	115	66	116	109	21	3	3	-99	0	0	-88	-5	-3	18	5	2	36
9.95328	0	92	119	54	132	143	34	90	117	62	113	110	19	4	2	-108	0	0	-89	-4	-4	20	5	1	40
10.0762	0	92	122	52	129	144	33	91	119	63	109	110	20	4	3	-113	0	0	-93	-5	-3	25	4	1	48
10.199	0	93	122	50	127	145	31	91	120	60	108	110	18	4	2	-116	-1	0	-95	-4	-3	27	5	1	49
10.3219	0	93	124	49	128	146	31	92	122	59	108	109	17	4	3	-117	-1	0	-99	-4	-4	28	4	1	49
10.4448	0	94	126	49	127	143	29	93	123	64	108	108	17	3	3	-114	0	0	-100	-5	-4	33	5	1	46
10.5677	0	94	121	48	126	139	31	93	118	70	107	106	17	5	2	-111	0	0	-103	-5	-3	35	4	1	41
10.6906	0	93	120	49	126	139	30	91	117	71	106	105	17	4	3	-113	0	0	-104	-4	-3	34	4	1	40
10.8134	0	93	121	48	125	138	30	91	116	71	106	103	18	4	3	-113	0	0	-104	-4	-3	33	5	2	42
10.9363	0	93	122	47	126	138	32	92	118	73	105	104	17	4	4	-113	0	0	-103	-4	-3	34	4	1	43
11.0592	0	94	122	47	126	139	32	91	119	71	106	105	19	3	3	-113	-1	0	-101	-4	-3	34	4	1	41
11.1821	0	93	123	47	126	139	29	91	120	68	106	104	17	4	3	-112	0	0	-102	-5	-4	36	4	0	41
11.305	0	93	119	50	125	136	30	90	115	74	106	103	17	4	3	-112	0	0	-102	-5	-3	33	4	1	38
11.4278	0	92	118	48	125	136	31	91	115	73	105	103	17	3	3	-112	-1	0	-102	-4	-3	33	4	2	40
11.5507	0	91	119	51	125	136	30	91	115	73	105	102	17	4	2	-112	0	0	-103	-5	-3	33	4	0	40
11.6736	0	92	120	49	125	136	31	90	115	73	107	102	17	4	2	-111	0	0	-102	-4	-4	32	5	1	42
11.7965	0	91	121	49	125	137	31	90	116	72	105	102	18	3	2	-113	-1	0	-102	-4	-3	34	4	1	41
11.9194	0	92	120	47	124	137	29	90	117	71	106	102	18	4	2	-113	0	0	-102	-3	-3	35	5	1	42
12.0422	0	92	118	50	123	133	29	90	113	73	105	100	17	3	2	-111	0	0	-103	-4	-3	31	4	1	39
12.1651	0	91	117	50	124	133	30	89	112	74	104	100	17	4	2	-111	0	0	-102	-4	-4	32	4	2	40
12.288	0	91	117	50	124	135	30	88	112	73	104	99	17	3	2	-111	-1	0	-102	-4	-3	32	5	0	39
12.4109	0	90	117	50	124	134	31	88	113	72	104	100	17	3	3	-111	0	0	-102	-4	-3	32	4	1	40
12.5338	0	90	118	49	124	135	31	88	113	72	104	101	17	4	2	-111	0	0	-101	-3	-3	33	4	0	40
12.6566	0	90	116	51	123	132	29	88	112	73	104	100	17	4	2	-110	0	0	-101	-4	-3	32	4	1	39
12.7795	0	89	115	51	123	132	30	86	110	73	104	99	18	4	2	-109	0	0	-101	-3	-3	30	4	2	37
12.9024	0	90	115	51	123	132	29	87	110	74	104	99	18	3	3	-108	0	0	-101	-4	-3	30	4	1	39
13.0253	0	90	115	51	123	131	30	87	110	73	103	98	18	4	2	-109	0	0	-101	-4	-3	31	5	2	39
13.1482	0	91	115	52	122	131	31	89	111	74	103	96	16	3	2	-108	0	0	-100	-4	-3	30	5	0	40
13.271	0	92	117	50	123	130	29	90	112	72	105	97	16	3	2	-109	-1	0	-99	-4	-3	31	4	1	38
13.3939	0	92	114	52	123	129	28	89	109	73	104	97	17	4	3	-107	0	0	-100	-4	-2	30	5	1	35
13.5168	0	90	113	51	123	129	29	88	108	73	104	96	18	3	2	-108	-1	0	-99	-4	-3	30	4	1	35
13.6397	0	89	113	52	122	127	29	87	108	73	103	94	17	4	1	-106	0	0	-98	-4	-2	29	5	1	35
13.7626	0	86	113	51	120	126	29	84	107	71	102	95	17	3	2	-107	0	0	-98	-3	-3	29	4	1	37
13.8854	0	87	113	51	120	128	30	85	108	71	102	94	16	3	3	-106	0	0	-98	-4	-3	29	4	1	37
14.0083	0	87	111	52	120	126	29	85	105	71	101	94	17	3	2	-105	0	0	-98	-4	-3	28	4	2	35
14.1312	0	87	110	50	120	127	28	85	104	70	101	94	18	3	2	-102	-1	1	-96	-4	-3	26	4	0	33
14.2541	0	86	109	50	119	126	29	83	104	70	101	94	18	3	3	-101	0	1	-95	-3	-3	26	4	1	33
14.377	0	86	110	49	120	128	31	84	104	69	101	93	18	3	1	-102	-1	0	-95	-4	-4	26	4	0	35
14.4998	0	86	111	52	120	128	31	84	106	70	101	94	18	3	2	-102	0	0	-95	-4	-3	27	4	1	37
14.6227	0	86	109	51	119	127	29	84	103	68	101	93	18	3	3	-101	0	0	-94	-3	-2	26	4	1	34
14.7456	0	85	108	50	118	126	30	84	102	68	100	93	18	4	2	-100	0	0	-94	-4	-3	27	5	1	34
14.8685	0	86	108	50	119	127	30	85	103	69	100	93	18	3	2	-100	-1	0	-94	-3	-2	27	4	0	35
14.9914	0	86	109	50	119	127	31	84	102	69	101	92	17	4	2	-100	0	0	-93	-4	-3	27	5	0	36
15.1142	0	86	109	51	119	127	31	84	104	69	101	93	17	3	1	-100	0	0	-93	-3	-3	27	4	1	36
15.2371	0	85	108	51	119	126	29	83	102	68	100	93	18	3	2	-99	0	0	-93	-3	-2	26	5	0	34
15.36	0	86	107	50	119	125	30	84	101	67	101	92	17	3	3	-99	-1	0	-93	-3	-2	26	4	1	34
15.4829	0	86	108	51	119	125	30	83	100	68	101	91	17	3	1	-99	0	0	-93	-4	-3	26	5	0	35
15.6058	0	86	107	50	120	127	31	84	101	68	100	93	18	4	2	-99	0	0	-92	-4	-1	26	5	0	35
15.7286	0	85	108	51	119	126	31	84	102	68	100	93	17	4	2	-99	0	0	-92	-3	-3	27	4	1	35
15.8515	0	86	106	50	118	125	30	84	100	68	100	93	18	3	2	-98	0	0	-92	-4	-3	27	5	1	33
15.9744	0	86	106	50	120	125	31	83	100	68	101	92	18	3	2	-97	0	0	-92	-4	-2	26	5	0	34
16.0973	0	86	106	49	119	127	31	83	100	68	100	91	17	3	2	-98	0	0	-92	-4	-3	25	5	0	35
16.2202	0	86	107	51	119	127	32	84	101	68	101	93	17	3	1	-99	0	0	-91	-3	-2	27	4	0	35
16.343	0	87	108	51	121	127	31	84	102	68	101	94	18	4	2	-99	-1	0	-91	-3	-3	26	5	1	37
16.4659	0	85	107	52	120	128	29	83	101	68	102	94	17	4	2	-100	0	0	-92	-4	-3	26	4	1	35
16.5888	0	87	107	50	119	126	31	83	101	66	101	93	18	4	3	-98	0	0	-92	-4	-1	27	5	1	35
16.7117	0	85	107	49	119	126	29	83	100	67	99	93	18	3	2	-98	0	0	-93	-3	-3	25	4	1	35
16.8346	0	85	108	50	119	127	32	83	101	69	101	93	16	4	2	-99	0	0	-91	-3	-3	27	5	1	35
16.9574	0	86	108	51	120	128	32	83	102	69	101	94	17	3	2	-99	0	0	-92	-4	-3	27	4	1	37
17.0803	0	85	106	51	120	126	29	83	100	68	100	93	18	3	3	-99	-1	0	-92	-3	-2	27	4	1	35
17.2032	0	85	106	50	119	125	30	83	100	66	100	92	18	3	1	-98	0	0	-91	-3	-2	26	4	0	34
17.3261	0	86	106	49	119	126	30	84	101	66	100	91	18	3	2	-98	-1	0	-92	-4	-2	26	4	0	35
17.449	0	86	107	49	119	126	31	84	101	67	100	91	17	4	2	-99	0	0	-91	-4	-2	26	5	1	34
17.5718	0	86	108	50	119	127	32	84	101	68	100	93	16	3	2	-99	-1	0	-90	-4	-3	26	4	1	36
17.6947	0	87	108	52	119	127	30	85	102	68	101	93	17	3	2	-99	0	0	-90	-4	-3	27	4	1	35
17.8176	0	86	107	49	119	124	30	85	100	67	100	92	18	4	2	-97	0	0	-91	-4	-2	26	4	1	32
17.9405	0	88	108	49	117	124	31	85	101	67	99	91	18	3	1	-98	-1	0	-90	-4	-2	26	4	0	33
18.0634	0	87	108	49	118	124	30	85	102	66	100	91	18	3	2	-98	-1	0	-91	-4	-2	26	5	1	35
18.1862	0	88	110	49	118	126	32	86	103	67	99	92	16	3	1	-98	0	0	-89	-4	-3	27	4	1	35
18.3091	0	89	111	50	119	126	31	86	105	68	100	92	17	3	2	-100	0	0	-90	-4	-2	26	4	1	37
18.432	0	88	109	51	117	125	29	86	101	68	99	91	17	3	2	-98	-1	0	-91	-4	-3	26	4	0	34
18.5549	0	88	109	49	119	123	30	85	101	66	99	91	19	3	2	-97	0	0	-90	-3	-2	26	5	2	33
18.6778	0	89	109	49	117	124	30	85	102	68	100	90	17	3	3	-96	-1	0	-91	-4	-3	26	4	1	34
18.8006	0	88	109	50	118	124	30	85	103	67	99	92	17	3	2	-98	0	0	-91	-3	-2	26	5	1	35
18.9235	0	89	110	50	118	127	32	86	104	68	98	92	16	3	2	-99	0	0	-91	-4	-2	26	4	1	36
19.0464	0	88	111	51	118	126	31	86	105	68	98	92	17	4	2	-100	-1	0	-91	-4	-2	26	4	0	37
19.1693	0	88	110	52	118	125	30	86	104	68	99	91	17	4	3	-99	-1	0	-90	-4	-2	27	3	1	34
19.2922	0	89	108	49	116	124	30	86	102	67	98	91	17	4	2	-98	-1	0	-91	-4	-2	26	4	1	34
19.415	0	90	109	50	116	123	30	87	103	67	98	90	18	3	2	-99	0	0	-92	-4	-3	28	4	1	35
19.5379	0	89	110	50	117	125	31	86	103	69	98	90	17	2	1	-99	-1	0	-90	-5	-3	27	5	0	36
19.6608	0	89	111	51	118	125	32	86	104	68	99	91	16	3	3	-99	0	0	-91	-4	-2	27	4	1	37
19.7837	0	89	112	52	118	126	31	87	106	69	99	92	18	3	2	-102	0	0	-91	-4	-3	29	5	1	37
19.9066	0	89	111	53	117	126	29	86	104	70	99	92	16	3	2	-101	0	-1	-92	-4	-2	28	5	0	36
20.0294	0	89	110	50	117	127	31	86	104	68	98	92	17	4	3	-99	-1	0	-93	-4	-3	26	4	1	36
20.1523	0	89	110	50	117	127	31	87	104	68	98	92	16	4	1	-101	0	0	-92	-4	-3	27	4	1	36
20.2752	0	89	111	50	117	125	32	86	105	68	99	92	16	3	1	-101	0	0	-91	-3	-3	27	4	1	36
20.3981	0	89	112	50	117	126	33	87	105	69	99	92	17	4	2	-101	0	0	-92	-4	-3	28	3	0	37
20.521	0	88	112	51	118	128	31	87	107	70	99	92	17	3	3	-102	0	-1	-93	-3	-2	29	4	1	38
20.6438	0	89	112	53	117	126	30	87	105	71	99	92	17	4	2	-102	-1	0	-93	-4	-2	28	4	0	36
20.7667	0	89	110	51	117	125	31	86	104	69	99	92	17	3	2	-102	0	0	-93	-4	-3	27	5	2	35
20.8896	0	89	111	50	117	125	30	87	104	70	98	91	18	3	2	-103	-1	0	-93	-4	-3	28	4	0	37
21.0125	0	89	111	52	117	126	32	86	106	71	98	92	17	3	2	-103	0	0	-92	-4	-2	28	4	0	37
21.1354	0	89	112	50	117	127	32	87	106	71	98	92	17	4	2	-103	-1	-1	-92	-4	-3	28	5	1	38
21.2582	0	90	113	51	118	128	30	87	107	71	100	94	19	3	1	-105	0	0	-91	-4	-2	30	4	1	38
21.3811	0	89	112	53	118	127	29	87	106	70	100	93	17	3	2	-104	0	0	-93	-4	-3	28	4	2	37
21.504	0	89	110	51	117	126	30	87	104	69	99	93	18	3	2	-103	0	0	-94	-5	-4	28	3	1	35
21.6269	0	89	110	50	117	125	30	87	103	70	99	91	19	3	2	-103	-1	0	-93	-4	-3	27	4	0	36
21.7498	0	89	111	50	117	127	31	87	105	70	100	93	18	3	2	-103	0	0	-93	-4	-2	27	5	0	37
21.8726	0	89	112	51	118	127	33	86	107	71	100	94	16	4	2	-104	0	-1	-93	-4	-3	28	3	0	38
21.9955	0	88	114	50	118	129	30	86	108	70	99	94	19	3	3	-105	-1	0	-91	-4	-2	28	4	0	38
22.1184	0	89	114	53	118	128	30	86	107	70	99	94	18	3	3	-104	0	0	-93	-4	-4	29	4	0	39
22.2413	0	89	111	51	117	127	30	86	104	71	100	93	18	3	2	-104	-1	0	-94	-4	-3	29	4	0	35
22.3642	0	88	112	51	117	128	31	85	105	71	100	93	18	4	2	-103	-1	0	-93	-4	-3	29	4	0	37
22.487	0	89	112	52	118	129	31	85	105	71	100	94	18	3	2	-104	0	0	-94	-3	-3	28	4	1	38
22.6099	0	89	112	51	118	129	33	86	106	71	99	94	17	4	2	-105	-1	0	-93	-4	-2	29	5	0	38
22.7328	0	89	114	50	119	130	31	87	108	70	101	96	19	3	2	-105	0	0	-92	-3	-3	30	4	0	38
22.8557	0	89	115	49	119	130	31	86	110	70	100	97	19	3	2	-107	0	0	-93	-3	-3	30	3	1	39
22.9786	0	89	112	52	119	130	30	87	108	71	100	96	17	4	2	-106	0	0	-95	-4	-2	30	5	2	37
23.1014	0	89	113	51	119	130	30	87	107	72	99	96	18	3	3	-105	-1	0	-97	-4	-3	29	4	1	37
23.2243	0	90	113	50	119	130	32	87	107	72	100	96	18	3	3	-106	0	0	-95	-4	-3	30	5	1	37
23.3472	0	89	113	50	119	131	33	87	108	71	100	96	17	4	3	-107	0	0	-95	-3	-2	30	4	0	38
23.4701	0	89	115	51	119	132	33	87	109	71	100	98	18	3	2	-107	0	0	-96	-4	-3	31	4	1	39
23.593	0	89	116	50	119	134	31	87	111	71	100	99	19	3	1	-108	0	0	-94	-4	-3	30	4	0	40
23.7158	0	90	114	52	119	133	31	86	109	71	101	98	17	4	3	-108	0	0	-96	-4	-3	30	4	1	37
23.8387	0	89	113	51	119	132	31	87	108	72	101	97	18	3	2	-107	0	0	-96	-3	-3	30	4	1	36
23.9616	0	90	114	51	118	133	31	87	109	73	100	98	18	3	1	-108	0	0	-97	-4	-3	30	5	0	38
24.0845	0	90	115	50	120	133	32	87	108	72	101	98	18	4	3	-107	-1	0	-96	-3	-3	31	4	0	39
24.2074	0	89	116	50	119	135	33	87	110	72	100	99	18	4	3	-108	0	0	-96	-3	-3	30	4	0	39
24.3302	0	90	117	49	120	136	32	87	112	71	101	101	19	4	2	-108	0	0	-95	-4	-3	31	4	0	40
24.4531	0	90	116	51	120	134	31	87	111	72	101	100	18	4	2	-109	0	0	-97	-4	-4	31	4	1	40
24.576	0	90	114	52	119	132	31	88	107	72	101	99	19	3	2	-108	0	0	-97	-4	-3	31	4	1	35
24.6989	0	89	112	52	120	134	31	87	108	73	100	100	18	4	2	-108	0	0	-98	-4	-2	30	4	1	39
24.8218	0	91	116	50	120	134	32	88	110	71	100	99	19	3	3	-108	0	0	-98	-3	-3	32	5	0	37
24.9446	0	89	113	52	120	136	34	86	108	72	101	101	18	4	2	-107	0	0	-96	-3	-3	30	4	0	41
25.0675	0	89	115	49	120	137	33	87	112	72	102	102	17	3	2	-108	0	0	-97	-4	-3	30	4	1	40
25.1904	0	89	117	51	121	139	32	87	111	72	102	103	18	4	2	-108	-1	0	-97	-4	-3	30	3	1	41
25.3133	0	89	113	53	120	135	31	87	108	74	102	101	18	3	2	-108	0	0	-98	-3	-3	29	5	1	37
25.4362	0	89	114	52	120	134	31	87	108	72	101	101	19	4	2	-106	0	0	-97	-4	-3	29	4	1	38
25.559	0	90	112	55	120	132	29	87	108	72	101	100	18	4	3	-104	0	0	-96	-3	-3	26	4	1	35
25.6819	0	90	112	54	121	131	32	87	106	68	102	98	19	4	1	-97	0	0	-91	-4	-3	23	4	1	28
25.8048	0	90	112	54	127	134	34	87	105	64	108	101	20	4	2	-90	0	0	-86	-3	-3	20	3	1	27
25.9277	0	88	113	51	130	138	36	87	108	63	111	104	23	4	3	-88	0	0	-83	-4	-4	17	3	1	25
26.0506	0	89	113	54	133	139	36	86	108	63	112	104	24	4	2	-86	0	0	-79	-4	-3	17	5	0	25
26.1734	0	89	111	47	136	138	38	86	105	61	117	106	23	4	2	-83	-1	0	-75	-4	-4	15	4	1	23
26.2963	0	89	114	49	128	141	36	88	109	64	108	105	22	3	2	-100	0	0	-82	-3	-3	21	4	0	39
26.4192	0	90	115	54	125	141	33	88	111	62	106	106	19	5	2	-110	0	0	-86	-4	-2	23	4	1	47
26.5421	0	91	116	51	124	142	33	89	112	62	106	108	19	3	2	-111	-1	0	-90	-3	-2	26	4	1	48
26.665	0	92	119	52	124	143	34	89	114	62	105	108	19	3	2	-115	0	0	-93	-4	-3	27	5	1	47
26.7878	0	92	121	54	125	143	31	90	116	62	106	107	18	3	3	-116	0	0	-97	-5	-4	28	4	1	46
26.9107	0	92	116	50	124	140	33	90	112	71	105	105	17	4	2	-109	0	0	-99	-4	-2	31	4	0	40
27.0336	0	93	117	51	123	140	33	90	114	72	104	106	18	4	3	-109	0	0	-99	-4	-3	32	4	1	41
27.1565	0	92	117	52	123	142	32	90	113	72	104	107	17	3	1	-109	-1	0	-100	-3	-3	31	5	1	40
27.2794	0	92	119	50	124	142	34	90	114	72	105	106	17	4	3	-111	0	0	-100	-4	-3	32	4	1	41
27.4022	0	92	120	49	124	142	33	90	116	72	105	108	19	3	3	-110	0	0	-99	-4	-3	32	5	0	41
27.5251	0	92	120	50	124	143	31	90	115	71	105	107	19	4	2	-109	0	0	-99	-4	-3	33	4	1	41
27.648	0	91	117	52	124	140	31	90	111	74	104	106	19	3	3	-110	0	0	-101	-4	-3	33	4	1	37
27.7709	0	93	118	51	123	140	32	90	113	73	104	107	19	3	2	-110	-1	0	-102	-4	-3	32	4	2	39
27.8938	0	92	116	51	123	140	33	89	113	73	105	107	18	3	2	-109	-1	0	-101	-4	-3	31	4	1	40
28.0166	0	92	117	49	124	142	34	89	114	73	105	107	17	3	2	-111	0	0	-100	-4	-3	32	4	0	40
28.1395	0	92	119	49	124	142	32	90	115	72	105	108	19	3	3	-111	0	0	-99	-4	-3	32	4	1	42
28.2624	0	92	119	52	124	143	32	90	114	72	105	108	18	3	3	-110	0	0	-101	-4	-3	33	4	0	41
28.3853	0	91	116	52	124	140	31	89	111	74	104	106	19	3	2	-109	0	0	-102	-4	-2	31	4	2	37
28.5082	0	91	116	52	124	140	32	89	111	74	105	106	19	4	2	-109	0	0	-102	-4	-3	30	5	2	39
28.631	0	91	116	51	123	140	32	90	113	73	103	107	19	3	3	-109	0	0	-101	-5	-3	31	4	2	39
28.7539	0	92	118	51	124	141	35	90	113	73	105	107	17	4	3	-110	0	0	-100	-4	-3	32	4	1	40
28.8768	0	92	118	50	124	141	33	90	114	73	105	107	19	4	2	-111	-1	0	-100	-4	-3	32	4	0	42
28.9997	0	91	118	52	124	142	32	89	113	72	106	108	19	3	3	-109	0	0	-100	-4	-3	33	4	2	40
29.1226	0	91	116	53	123	140	32	89	111	73	104	107	19	3	3	-108	-1	0	-101	-4	-4	30	5	1	37
29.2454	0	91	115	52	123	140	31	90	111	74	105	107	18	4	2	-109	-1	0	-100	-4	-3	31	4	1	39
29.3683	0	91	115	51	124	141	33	88	112	73	104	106	18	4	2	-108	0	0	-100	-4	-3	30	5	1	38
29.4912	0	91	117	52	123	140	34	89	111	73	105	107	19	2	3	-110	-1	0	-100	-4	-3	31	4	1	40
29.6141	0	91	117	50	124	143	33	88	114	73	104	108	18	4	3	-110	0	0	-99	-4	-3	31	5	0	41
29.737	0	90	117	51	124	142	32	89	114	72	104	108	18	3	2	-110	-1	0	-100	-4	-2	32	5	0	41
29.8598	0	90	115	52	124	140	32	88	111	73	105	107	19	3	2	-109	-1	0	-101	-3	-2	31	4	1	38
29.9827	0	91	116	52	124	141	33	89	112	73	105	107	18	4	2	-108	0	0	-101	-4	-3	31	4	1	39
30.1056	0	90	115	51	124	140	33	89	112	74	104	108	18	4	3	-108	0	0	-100	-4	-3	30	5	1	40
30.2285	0	90	117	51	124	142	34	88	112	74	105	107	18	3	3	-110	0	0	-100	-4	-3	32	4	0	41
30.3514	0	90	117	49	124	143	33	88	113	73	105	108	20	4	3	-110	0	0	-100	-3	-3	32	5	0	40
30.4742	0	90	118	51	124	144	31	88	113	72	106	108	19	4	2	-109	-1	-1	-99	-5	-3	32	5	0	41
30.5971	0	91	115	52	124	141	32	88	111	74	105	107	19	4	2	-108	0	0	-101	-4	-3	30	4	2	36
30.72	0	90	115	52	124	141	32	88	110	74	105	108	19	4	2	-108	-1	0	-101	-4	-2	31	5	1	39
30.8429	0	90	115	53	123	141	33	88	111	74	105	107	18	4	3	-109	0	0	-100	-4	-3	32	4	2	39
30.9658	0	90	116	52	124	142	34	88	112	74	105	108	18	4	2	-109	0	0	-101	-4	-3	32	4	1	39
31.0886	0	91	117	50	124	143	33	89	114	73	106	110	20	3	3	-110	0	0	-98	-4	-3	32	4	0	40
31.2115	0	90	118	51	124	144	32	89	114	72	105	110	19	4	2	-110	0	0	-100	-4	-3	32	4	1	41
31.3344	0	90	114	53	124	140	32	88	111	74	106	109	19	4	3	-108	0	0	-102	-5	-3	30	4	1	37
31.4573	0	90	115	52	124	141	33	88	110	74	106	109	19	4	2	-108	0	1	-101	-3	-4	30	3	2	38
31.5802	0	90	116	51	124	141	33	88	111	73	104	109	19	4	3	-109	0	0	-102	-4	-2	31	4	1	40
31.703	0	90	115	51	124	143	35	88	112	73	105	110	18	3	2	-109	0	0	-100	-4	-3	31	4	0	39
31.8259	0	90	116	50	124	143	32	88	114	73	106	110	20	3	2	-110	0	0	-101	-4	-3	32	4	1	41
31.9488	0	90	117	50	124	145	33	89	115	73	105	111	20	3	2	-109	0	0	-100	-4	-4	32	4	1	41
32.0717	0	90	116	52	124	143	32	89	113	72	106	110	19	3	2	-110	0	0	-102	-4	-3	32	5	1	39
32.1946	0	90	115	52	124	141	32	88	112	75	105	109	19	4	2	-110	0	0	-102	-5	-3	31	5	1	39
32.3174	0	90	116	52	124	143	33	88	112	74	106	110	18	3	3	-110	0	0	-101	-3	-3	32	4	1	39
32.4403	0	89	116	51	124	142	34	89	113	74	105	109	19	4	2	-109	0	0	-100	-4	-2	32	4	2	39
32.5632	0	90	117	50	124	144	33	88	115	74	106	110	20	3	3	-109	0	0	-99	-4	-2	32	4	0	40
32.6861	0	91	117	50	124	144	33	88	115	73	106	112	21	3	3	-109	0	0	-100	-4	-2	32	4	1	41
32.809	0	90	118	51	124	144	32	88	114	72	105	111	19	3	1	-111	0	0	-103	-4	-3	33	4	1	42
32.9318	0	89	116	51	124	142	33	88	113	74	106	110	20	4	1	-109	0	0	-102	-5	-3	31	4	1	38
33.0547	0	90	116	52	125	141	33	88	113	74	106	109	19	4	3	-109	-1	0	-102	-4	-4	31	4	1	39
33.1776	0	89	116	51	124	141	34	89	113	74	105	109	18	3	2	-110	0	0	-101	-4	-3	30	4	2	39
33.3005	0	91	117	49	124	140	33	88	114	74	106	110	19	3	3	-111	0	1	-101	-3	-3	33	4	1	41
33.4234	0	91	118	49	124	143	33	89	116	73	106	110	19	3	2	-110	0	0	-100	-5	-3	32	4	1	42
33.5462	0	90	118	50	125	143	31	89	116	72	106	110	19	4	2	-111	0	0	-101	-4	-3	34	5	0	42
33.6691	0	91	116	52	124	140	32	89	112	75	106	110	19	4	2	-110	-1	0	-103	-4	-3	31	4	2	39
33.792	0	91	117	51	124	141	33	88	113	74	106	109	19	3	2	-111	0	0	-102	-5	-3	31	3	1	39
33.9149	0	91	116	52	124	141	33	89	113	74	105	110	19	3	2	-110	0	0	-103	-4	-3	31	5	1	40
34.0378	0	90	118	50	124	142	34	89	114	74	105	110	18	3	3	-111	0	0	-101	-4	-3	32	4	1	41
34.1606	0	91	118	50	125	145	33	89	115	74	106	111	21	4	2	-111	0	0	-100	-4	-3	33	3	1	42
34.2835	0	91	119	48	124	146	33	89	116	72	106	112	19	4	2	-112	0	0	-103	-4	-2	35	5	0	42
34.4064	0	89	116	60	126	142	30	88	113	70	106	111	17	4	3	-106	0	0	-101	-4	-3	30	4	1	34
34.5293	0	88	117	60	150	152	43	87	114	63	130	119	24	4	3	-87	0	0	-81	-4	-3	16	4	1	23
34.6522	0	94	119	42	144	153	44	94	116	68	125	120	26	3	3	-85	0	0	-85	-4	-3	17	4	1	25
34.775	0	97	124	47	131	152	35	98	121	64	113	119	21	3	3	-111	-1	0	-94	-4	-4	27	4	1	48
34.8979	0	100	125	46	131	156	34	99	124	60	111	120	18	3	3	-110	0	0	-98	-4	-4	33	5	1	51
35.0208	0	100	126	49	130	152	33	99	124	59	111	120	19	5	2	-115	0	0	-99	-4	-3	33	5	1	48
35.1437	0	99	124	51	128	151	33	97	121	66	110	119	18	4	4	-116	0	0	-104	-4	-4	34	4	1	44
35.2666	0	98	121	48	128	150	34	97	120	73	111	118	19	4	3	-113	0	0	-105	-4	-4	36	5	1	42
35.3894	0	99	122	49	129	150	35	96	119	72	110	119	19	4	3	-114	0	1	-105	-5	-3	36	5	1	42
35.5123	0	99	121	49	128	150	34	97	121	73	109	119	19	4	3	-114	-1	0	-105	-4	-4	35	4	2	42
35.6352	1	99	124	48	129	150	34	98	121	73	110	119	20	4	2	-114	0	0	-104	-5	-4	37	4	1	42
35.7581	0	99	123	47	128	151	33	97	122	72	110	119	21	4	4	-113	0	0	-105	-4	-4	36	3	2	42
35.881	0	98	122	49	129	150	33	97	120	73	110	118	19	4	2	-112	0	0	-106	-5	-3	37	5	0	42
36.0038	0	98	122	49	128	149	34	96	118	74	110	117	20	3	3	-114	0	0	-107	-5	-4	35	4	2	41
36.1267	0	98	121	51	129	150	35	97	119	73	110	118	19	4	3	-113	0	0	-106	-5	-3	35	4	1	41
36.2496	0	98	121	53	129	148	32	97	119	74	111	118	19	5	3	-113	0	0	-106	-5	-4	34	4	2	40
36.3725	0	97	121	60	135	150	35	95	119	76	116	119	20	3	4	-105	0	0	-101	-4	-3	27	5	2	30
36.4954	0	99	121	56	141	155	38	96	120	74	121	121	24	4	3	-100	-1	0	-97	-4	-3	23	5	1	28
36.6182	0	97	120	56	139	154	35	96	118	74	120	122	24	4	3	-101	0	0	-97	-4	-4	24	3	1	32
36.7411	0	98	119	52	136	150	38	96	118	74	117	119	22	4	3	-102	-1	0	-97	-5	-4	25	5	2	35
36.864	0	97	120	52	131	150	35	96	119	70	112	118	21	3	3	-113	0	1	-97	-5	-3	29	4	2	45
36.9869	0	97	122	52	129	150	34	97	120	63	111	119	20	4	3	-118	0	0	-99	-5	-3	29	4	1	45
37.1098	0	99	124	49	129	150	34	96	122	67	110	118	20	3	4	-116	0	0	-100	-4	-3	33	5	1	44
37.2326	0	98	125	46	128	150	33	97	122	70	110	119	20	3	3	-113	0	0	-103	-5	-3	37	5	1	44
37.3555	0	98	123	49	128	149	34	96	120	73	111	118	18	4	3	-113	0	0	-104	-5	-4	35	4	1	41
37.4784	0	98	121	50	127	148	34	96	118	75	109	118	19	4	3	-112	0	0	-106	-5	-4	34	5	1	41
37.6013	0	98	121	50	128	148	34	95	118	75	109	117	19	3	2	-113	0	0	-106	-5	-4	34	4	1	40
37.7242	0	97	121	50	128	149	34	95	118	74	109	117	19	4	3	-113	-1	0	-105	-5	-2	34	4	2	41
37.847	0	97	120	50	128	148	35	96	119	73	109	118	21	3	3	-113	0	0	-104	-6	-3	35	4	2	42
37.9699	0	97	120	50	127	149	33	95	121	73	109	118	21	4	2	-113	-1	1	-104	-4	-2	36	5	2	41
38.0928	0	97	120	51	127	148	33	95	117	74	108	116	20	4	3	-112	-1	0	-106	-4	-4	33	4	1	40
38.2157	0	97	119	51	127	148	34	95	117	76	109	117	19	4	3	-112	0	1	-106	-4	-3	33	4	1	39
38.3386	0	96	119	51	126	146	35	95	116	75	109	116	18	3	2	-112	0	1	-105	-4	-3	33	5	2	40
38.4614	0	97	120	50	127	147	35	94	118	74	109	117	19	4	2	-112	0	0	-104	-4	-4	33	5	0	41
38.5843	0	96	120	49	127	148	34	94	117	74	108	118	21	3	3	-113	0	0	-104	-5	-3	34	5	1	41
38.7072	0	96	121	50	127	149	33	95	119	73	109	119	20	4	2	-113	0	0	-104	-4	-3	35	4	2	41
38.8301	0	97	118	51	127	147	33	95	116	75	108	117	20	4	3	-112	0	0	-105	-4	-3	33	4	1	40
38.953	0	96	119	51	126	147	35	95	116	75	108	117	19	5	3	-112	-1	1	-104	-5	-3	33	4	1	40
39.0758	0	97	120	51	126	147	35	94	116	75	109	117	19	4	4	-111	0	0	-104	-4	-3	34	4	2	40
39.1987	0	95	119	50	127	147	34	95	118	74	108	118	20	4	3	-113	-1	0	-103	-5	-3	35	4	2	41
39.3216	0	96	121	49	127	148	34	95	118	73	110	118	21	3	3	-113	-1	1	-103	-5	-3	35	4	2	41
39.4445	0	96	120	50	128	148	34	95	119	73	109	118	19	3	4	-113	0	1	-104	-5	-3	34	4	2	41
39.5674	0	96	119	51	127	146	33	94	116	75	108	116	20	4	3	-112	-1	0	-106	-4	-3	33	4	2	40
39.6902	0	96	119	51	127	147	35	95	117	74	108	117	19	3	2	-113	0	1	-105	-4	-4	34	4	1	40
39.8131	0	96	118	50	127	147	35	93	118	74	109	118	19	3	3	-113	0	0	-104	-5	-4	33	4	1	40
39.936	0	97	120	49	128	148	33	95	118	74	109	118	21	4	3	-113	0	0	-103	-4	-3	34	4	1	41
40.0589	0	96	121	48	127	149	34	95	120	73	109	118	22	4	3	-113	0	1	-104	-4	-3	35	5	1	42
40.1818	0	96	120	50	127	149	33	94	119	72	110	118	20	3	4	-113	0	0	-105	-5	-3	36	5	2	41
40.3046	0	96	119	51	127	148	34	95	116	76	108	118	20	4	3	-112	-1	0	-106	-5	-3	32	4	1	39
40.4275	0	96	118	51	127	147	35	95	117	74	109	117	20	4	3	-112	-1	0	-105	-5	-4	33	4	2	40
40.5504	0	95	119	50	128	147	35	94	118	74	110	117	20	4	3	-113	0	1	-105	-5	-4	34	4	2	40
40.6733	0	96	120	49	128	148	34	96	118	74	109	119	20	4	3	-113	-1	0	-104	-4	-3	34	4	1	41
40.7962	0	96	121	49	127	149	34	95	119	74	110	119	21	5	4	-114	0	0	-104	-4	-3	35	4	1	42
40.919	0	96	121	49	128	149	34	95	119	72	110	120	20	4	3	-112	-1	1	-105	-5	-3	36	4	2	42
41.0419	0	96	119	50	127	148	34	95	117	75	109	118	20	4	3	-113	0	1	-106	-5	-3	34	4	1	39
41.1648	0	96	118	49	127	148	36	95	117	75	110	119	20	4	3	-114	0	0	-106	-4	-3	34	4	1	41
41.2877	0	96	120	50	127	149	35	95	118	75	109	119	20	4	4	-113	0	0	-105	-5	-3	35	4	2	40
41.4106	0	96	120	49	128	149	34	95	119	74	110	120	22	3	3	-113	0	-1	-104	-5	-3	35	4	2	41
41.5334	0	96	121	48	128	150	34	95	120	73	109	120	21	3	3	-113	0	0	-105	-4	-3	35	4	2	42
41.6563	0	96	121	47	128	151	34	95	121	72	109	121	21	3	3	-114	0	0	-104	-5	-3	37	4	1	42
41.7792	0	96	121	50	127	149	35	95	119	74	110	121	19	4	3	-114	0	1	-106	-4	-3	36	4	1	40
41.9021	0	96	120	49	128	150	36	95	118	74	110	119	20	4	2	-114	0	0	-106	-5	-4	35	4	2	40
42.025	0	96	121	46	133	153	35	95	120	73	114	123	21	4	3	-114	0	-1	-105	-5	-3	36	4	0	41
42.1478	0	96	121	48	142	156	36	95	120	73	123	123	21	4	2	-115	0	0	-105	-5	-3	36	4	2	42
42.2707	0	96	122	47	144	155	35	96	121	73	121	124	22	3	3	-115	0	0	-106	-5	-3	37	5	1	42
42.3936	0	97	122	45	142	155	36	96	122	72	122	124	22	4	3	-114	0	0	-105	-5	-4	37	5	1	43
42.5165	0	96	121	48	143	154	35	95	122	72	123	123	20	4	3	-114	0	0	-108	-4	-3	37	4	2	42
42.6394	0	96	120	48	142	153	37	95	119	75	122	123	20	4	2	-116	-1	0	-107	-5	-3	35	4	1	41
42.7622	0	97	122	48	142	153	36	96	121	75	122	124	21	4	3	-115	-1	0	-107	-5	-3	37	4	2	41
42.8851	0	97	121	47	142	153	37	96	121	74	123	123	21	4	3	-115	-1	0	-106	-5	-4	37	4	2	42
43.008	0	97	123	46	142	154	36	96	122	72	123	124	22	4	3	-115	-1	1	-106	-4	-4	37	4	3	43
43.1309	0	97	124	44	141	154	36	95	123	72	122	124	22	3	3	-115	0	1	-106	-5	-3	38	4	1	43
43.2538	0	97	122	47	143	154	35	97	123	72	122	124	21	4	3	-115	0	0	-107	-4	-3	38	4	1	42
43.3766	0	97	121	48	142	152	36	96	120	74	122	123	22	3	3	-114	0	0	-109	-5	-3	36	4	2	41
43.4995	0	97	121	48	143	153	36	96	120	75	122	122	21	4	3	-115	0	0	-107	-4	-4	37	4	2	41
43.6224	0	96	121	47	142	152	37	96	121	73	123	124	21	4	3	-116	0	0	-107	-4	-3	37	4	2	41
43.7453	0	96	122	47	142	153	36	95	122	73	121	123	21	4	3	-116	-1	0	-108	-5	-3	38	4	2	42
43.8682	0	97	123	45	142	153	36	95	122	72	123	123	22	4	2	-115	-1	1	-107	-5	-3	38	4	2	42
43.991	0	96	123	47	143	154	36	96	123	72	123	123	21	4	3	-115	0	0	-107	-5	-3	38	4	2	42
44.1139	0	96	121	49	142	152	35	95	121	75	122	121	21	4	3	-116	0	0	-108	-5	-3	37	3	1	40
44.2368	0	95	121	48	142	152	37	95	120	75	122	121	21	4	2	-116	0	0	-107	-4	-3	35	4	2	40
44.3597	0	96	121	48	141	152	36	95	120	74	121	122	21	4	3	-114	0	0	-106	-4	-3	36	4	2	42
44.4826	0	96	121	46	142	151	36	95	122	74	122	123	22	4	3	-115	-1	0	-105	-5	-3	37	4	1	41
44.6054	0	95	123	45	141	152	36	95	123	73	120	122	21	4	3	-115	0	0	-106	-4	-4	37	4	2	42
44.7283	0	96	124	43	141	153	36	95	124	71	122	124	22	3	2	-116	0	0	-106	-5	-3	38	5	2	43
44.8512	0	96	121	47	141	152	36	95	122	73	120	123	21	3	3	-115	0	0	-108	-4	-3	38	4	1	42
44.9741	0	97	123	46	140	151	35	95	122	73	120	120	22	3	3	-116	-1	0	-108	-5	-4	37	4	1	41
45.097	0	98	124	45	138	147	33	98	123	72	119	118	21	4	3	-116	-1	0	-108	-4	-4	38	4	2	42
45.2198	0	98	124	44	138	147	33	98	124	72	119	119	20	4	2	-116	-1	0	-107	-5	-4	38	4	1	42
45.3427	0	98	124	43	137	149	34	96	124	72	120	120	21	4	3	-116	0	0	-106	-5	-4	39	4	1	43
45.4656	0	98	124	42	138	149	35	96	125	71	118	121	20	4	3	-116	0	1	-108	-5	-3	40	5	2	44
45.5885	0	98	125	45	137	149	35	97	124	70	118	120	20	3	3	-116	0	0	-111	-4	-4	40	4	1	43
45.7114	0	99	123	44	137	149	36	98	124	72	118	120	21	4	3	-117	0	0	-110	-6	-4	39	5	2	42
45.8342	0	98	123	44	137	150	35	96	123	71	118	121	21	4	2	-116	0	0	-110	-4	-4	39	5	2	42
45.9571	0	98	124	44	138	149	35	97	124	72	117	121	22	4	4	-116	0	0	-109	-4	-4	39	5	2	42
46.08	0	97	124	42	138	151	36	97	125	72	119	122	22	4	3	-117	0	0	-109	-4	-4	39	4	2	43
46.2029	0	97	125	42	139	153	35	95	126	70	119	124	23	4	3	-116	0	0	-109	-6	-4	40	5	2	43
46.3258	0	97	123	44	138	152	35	96	125	71	119	123	21	4	3	-116	0	0	-110	-4	-4	39	4	2	42
46.4486	0	97	123	44	137	151	37	96	123	73	118	122	20	4	3	-116	0	0	-111	-5	-4	37	4	2	41
46.5715	0	97	123	45	139	151	36	96	124	73	118	124	21	4	3	-117	0	0	-110	-4	-3	38	4	2	42
46.6944	0	97	123	43	138	152	36	96	124	72	119	123	22	4	3	-116	0	0	-110	-5	-3	38	5	1	42
46.8173	0	97	125	43	138	152	36	96	125	71	119	124	22	3	3	-117	0	1	-109	-4	-3	39	4	2	42
46.9402	0	97	125	43	139	153	35	96	126	71	120	124	22	4	3	-116	0	0	-109	-5	-4	40	4	2	43
47.063	0	97	124	44	138	151	37	96	124	73	118	122	21	3	3	-116	0	0	-111	-5	-4	39	5	2	41
47.1859	0	97	123	45	139	152	37	96	124	73	119	123	21	4	3	-117	0	0	-110	-4	-4	38	5	1	42
47.3088	0	97	123	44	138	153	36	96	124	74	119	123	22	4	3	-116	0	0	-110	-5	-4	38	4	1	42
47.4317	0	96	124	44	139	151	35	96	125	73	119	124	22	4	2	-116	0	1	-109	-5	-3	40	4	2	41
47.5546	0	96	124	43	139	153	36	96	126	72	120	125	22	4	3	-117	0	0	-110	-5	-4	40	4	2	43
47.6774	0	98	126	43	139	154	36	96	126	71	119	125	23	4	2	-116	0	0	-109	-5	-4	39	5	2	43
47.8003	0	97	123	46	139	153	36	96	124	73	119	124	22	4	4	-116	0	0	-110	-5	-3	38	4	2	41
47.9232	0	97	124	43	139	153	37	96	124	73	120	125	22	3	2	-116	0	0	-110	-4	-4	38	4	2	42
48.0461	0	96	123	45	140	152	36	96	125	73	119	124	22	4	3	-117	0	0	-111	-5	-4	38	4	2	42
48.169	0	97	123	44	139	152	36	96	125	73	119	125	22	4	4	-117	0	0	-109	-4	-3	38	5	1	42
48.2918	0	97	125	44	139	152	36	97	126	72	120	125	23	4	3	-116	-1	0	-109	-5	-5	40	4	2	42
48.4147	0	96	125	44	140	154	35	96	126	72	120	126	22	3	3	-117	0	0	-111	-4	-4	40	4	1	42
48.5376	0	97	123	47	139	152	37	96	124	74	119	124	21	4	5	-115	0	0	-111	-4	-4	39	4	2	41
48.6605	0	97	124	45	139	153	36	96	125	74	119	125	22	3	3	-117	0	0	-110	-4	-4	38	4	1	42
48.7834	0	97	123	44	138	152	36	96	124	75	119	124	22	5	4	-116	0	0	-110	-5	-4	38	5	2	42
48.9062	0	97	124	44	139	152	35	96	124	72	120	125	23	4	3	-116	0	0	-108	-5	-3	38	4	2	43
49.0291	0	96	124	44	139	154	36	96	126	73	120	125	22	3	4	-117	0	0	-108	-5	-4	39	4	1	42
49.152	0	97	125	45	139	153	35	96	126	72	119	125	22	4	3	-117	-1	0	-110	-5	-4	39	5	2	42
49.2749	0	97	123	47	138	153	36	95	124	75	119	124	21	5	2	-116	-1	1	-110	-4	-4	38	4	1	41
49.3978	0	96	122	46	138	152	37	96	124	75	120	124	21	5	3	-116	0	1	-110	-5	-5	37	5	2	41
49.5206	0	96	123	48	139	153	37	95	124	75	119	124	22	4	3	-117	-1	0	-110	-5	-4	37	4	1	41
49.6435	0	97	123	47	139	152	35	95	124	75	119	124	24	3	3	-116	0	0	-109	-4	-4	38	4	3	41
49.7664	0	96	124	46	139	153	36	95	126	74	119	125	22	3	4	-116	0	0	-108	-5	-3	38	4	2	42
49.8893	0	96	124	46	139	153	35	95	126	73	121	124	22	4	3	-115	0	0	-109	-5	-4	37	4	2	42
50.0122	0	96	123	49	138	152	37	95	124	76	119	124	22	3	3	-116	0	0	-110	-4	-3	37	4	2	39
50.135	0	96	122	48	138	152	36	96	123	75	119	124	22	4	3	-115	0	0	-109	-5	-4	36	4	1	41
50.2579	0	96	123	49	138	152	37	96	123	76	119	124	22	4	4	-115	0	0	-108	-5	-4	36	4	2	41
50.3808	0	95	122	47	139	152	36	95	124	76	120	124	23	4	2	-116	0	0	-109	-4	-4	36	4	2	40
50.5037	0	96	123	47	138	153	36	94	124	74	120	125	22	4	3	-116	0	0	-108	-4	-3	38	4	2	41
50.6266	0	96	124	46	140	154	36	95	125	74	120	125	23	4	3	-116	0	0	-107	-5	-3	37	5	1	43
50.7494	0	95	122	49	139	152	36	95	124	75	120	125	22	3	3	-115	0	0	-109	-5	-4	37	5	1	42
50.8723	0	95	122	49	139	153	37	95	123	77	120	124	22	3	3	-116	0	1	-109	-4	-4	35	5	2	41
50.9952	0	95	121	50	139	152	36	94	123	77	119	124	22	4	3	-116	0	0	-109	-5	-4	36	5	1	41
51.1181	0	95	121	49	139	153	37	95	123	76	120	124	22	4	2	-117	0	0	-109	-4	-3	36	4	2	41
51.241	0	95	123	48	138	153	36	95	124	75	119	125	23	3	3	-116	-1	0	-108	-5	-3	37	3	2	41
51.3638	0	96	123	47	139	153	37	95	125	74	120	125	22	3	3	-116	0	0	-108	-5	-3	37	4	2	42
51.4867	0	96	124	48	139	154	36	95	125	74	120	125	22	4	3	-115	0	0	-109	-5	-3	37	5	2	43
51.6096	0	95	122	47	140	160	39	95	123	76	119	131	23	4	3	-116	0	0	-108	-4	-4	37	4	0	41
51.7325	0	96	124	44	156	184	38	94	125	72	134	161	23	4	3	-116	-1	-1	-106	-4	-3	38	5	0	47
51.8554	0	95	122	46	157	180	38	94	123	73	136	150	24	3	3	-115	0	-1	-109	-4	-3	38	3	0	43
51.9782	0	95	122	45	155	176	38	95	124	73	136	147	25	3	3	-116	-1	1	-109	-5	-3	38	4	1	43
52.1011	0	95	123	45	156	175	38	95	125	73	135	147	25	5	3	-117	-1	0	-110	-5	-4	39	4	2	42
52.224	0	95	124	45	155	175	37	94	126	71	134	146	24	4	3	-116	-1	0	-110	-4	-4	40	5	2	44
52.3469	0	95	123	47	155	174	39	94	124	75	134	144	23	4	3	-116	0	0	-111	-5	-3	38	4	1	41
52.4698	0	95	122	47	155	173	39	94	123	75	134	143	23	4	4	-117	-1	1	-111	-4	-3	37	5	1	40
52.5926	0	96	122	47	155	173	39	94	124	76	135	144	22	4	3	-116	-1	0	-110	-4	-4	38	4	2	42
52.7155	0	95	123	46	155	173	38	95	124	74	134	143	23	4	3	-116	0	1	-109	-5	-4	38	4	2	43
52.8384	0	95	124	45	156	173	38	94	124	73	135	144	24	4	3	-117	-1	0	-109	-5	-3	39	5	1	42
52.9613	0	96	124	45	155	173	38	94	126	73	134	145	24	4	3	-117	-1	0	-109	-5	-4	40	5	2	43
53.0842	0	95	124	47	155	174	37	95	125	73	135	144	24	4	3	-116	-1	1	-110	-5	-4	39	4	1	43
53.207	0	95	123	48	155	172	38	95	123	77	133	143	23	4	2	-116	-1	0	-110	-5	-3	38	4	2	41
53.3299	0	95	123	47	154	173	38	94	124	75	134	143	23	3	4	-117	0	0	-110	-4	-4	38	4	1	40
53.4528	0	95	123	48	154	172	38	94	124	76	134	143	23	4	3	-117	-1	1	-110	-4	-4	37	5	2	42
53.5757	0	96	123	46	155	173	37	95	125	75	133	143	24	4	3	-117	0	0	-108	-4	-4	38	4	1	42
53.6986	0	95	124	46	155	172	37	94	126	73	134	143	24	4	3	-116	0	0	-107	-4	-4	38	5	3	42
53.8214	0	96	125	45	155	173	38	95	126	73	134	144	24	4	3	-117	0	1	-108	-5	-4	39	5	2	43
53.9443	0	95	123	47	154	172	38	94	123	76	133	143	22	4	2	-116	0	0	-110	-5	-3	38	4	2	41
54.0672	0	95	123	48	155	171	39	94	124	76	134	142	23	4	3	-116	0	0	-110	-4	-4	37	5	2	41
54.1901	0	95	122	48	154	171	38	94	123	76	135	142	23	5	3	-115	0	1	-109	-4	-5	37	4	2	42
54.313	0	96	123	47	154	172	38	95	125	75	134	142	24	4	3	-116	0	0	-109	-5	-3	38	4	1	41
54.4358	0	96	123	46	155	172	38	95	124	75	134	144	24	4	3	-117	0	0	-108	-4	-4	38	4	2	43
54.5587	0	96	124	45	155	172	38	95	126	74	134	144	25	4	3	-116	0	1	-108	-4	-3	38	4	2	42
54.6816	0	95	125	45	154	172	37	95	126	74	135	143	23	4	3	-116	0	0	-109	-5	-3	39	4	2	44
54.8045	0	95	122	47	155	171	39	94	124	75	134	142	23	3	3	-116	0	0	-110	-4	-4	38	5	2	41
54.9274	0	96	123	47	155	171	38	95	124	76	134	142	24	4	2	-116	0	0	-109	-5	-4	38	4	2	42
55.0502	0	95	123	47	154	170	38	95	124	76	134	142	23	4	3	-117	0	1	-109	-5	-3	38	4	2	42
55.1731	0	95	124	46	155	170	38	94	124	75	134	142	25	3	3	-116	-1	0	-108	-4	-3	37	4	2	42
55.296	0	95	124	45	155	172	38	95	126	73	135	143	24	3	3	-117	0	1	-108	-4	-4	39	4	3	43
55.4189	0	96	125	45	156	172	38	95	127	74	134	144	24	4	4	-117	-1	0	-108	-5	-4	39	4	2	43
55.5418	0	95	124	47	155	171	37	95	125	75	134	142	22	4	3	-116	0	1	-109	-4	-4	38	5	2	42
55.6646	0	95	124	48	154	171	39	94	124	75	134	142	23	4	3	-116	0	0	-109	-5	-3	38	4	2	41
55.7875	0	95	123	46	155	171	38	95	125	76	134	142	23	4	3	-116	-1	0	-109	-4	-4	38	5	2	41
55.9104	0	95	123	47	155	171	37	95	125	76	134	141	24	3	3	-117	0	0	-109	-5	-4	38	4	2	42
56.0333	0	96	124	46	155	171	38	95	125	75	135	142	24	4	3	-116	-1	0	-108	-4	-4	38	5	2	42
56.1562	0	96	125	45	155	172	37	96	128	72	134	143	24	4	3	-117	0	1	-107	-5	-4	39	5	3	43
56.279	0	96	125	45	155	172	37	95	127	74	135	143	23	4	3	-116	0	1	-108	-4	-3	40	4	2	44
56.4019	0	96	123	48	155	171	38	96	125	76	134	142	22	3	3	-117	0	0	-111	-4	-3	38	4	2	41
56.5248	0	96	122	47	155	171	39	95	124	76	134	142	23	3	2	-116	0	1	-109	-5	-3	38	5	2	41
56.6477	0	95	124	48	155	171	38	95	125	75	134	142	23	4	3	-116	0	0	-109	-4	-4	38	4	1	42
56.7706	0	96	124	46	155	171	38	95	124	76	134	142	24	3	4	-117	-1	0	-109	-5	-3	37	4	2	41
56.8934	0	96	124	46	155	172	37	95	125	74	135	143	24	4	3	-117	0	1	-107	-5	-3	39	4	2	42
57.0163	0	95	124	45	155	172	39	95	127	73	134	143	24	4	3	-117	0	0	-108	-5	-3	39	4	3	43
57.1392	0	96	123	47	154	172	36	95	126	74	134	143	24	4	3	-116	-1	0	-109	-4	-3	39	5	2	42
57.2621	0	96	123	48	155	170	38	94	123	76	134	141	23	4	3	-117	0	0	-109	-4	-3	37	5	2	40
57.385	0	96	123	48	156	171	38	95	123	76	134	142	23	4	3	-116	-1	0	-110	-4	-4	37	4	3	42
57.5078	0	96	124	47	155	171	38	95	125	76	134	142	24	4	3	-116	0	0	-109	-5	-4	37	4	3	42
57.6307	0	95	123	48	155	171	38	95	126	75	134	142	24	3	3	-116	0	0	-108	-5	-4	37	4	3	43
57.7536	0	96	125	47	155	172	39	95	127	74	134	144	24	3	3	-116	0	0	-107	-5	-3	38	4	1	42
57.8765	0	96	125	46	155	172	37	95	126	73	133	143	24	3	3	-117	0	0	-108	-4	-4	39	4	2	42
57.9994	0	95	124	48	155	170	38	95	124	76	134	142	23	4	3	-117	0	1	-110	-4	-3	37	4	2	41
58.1222	0	95	123	49	154	170	39	95	124	77	135	142	24	4	3	-116	0	0	-109	-5	-4	37	4	2	41
58.2451	0	96	124	48	155	171	39	95	125	76	135	143	23	3	3	-117	-1	0	-108	-5	-5	37	4	2	42
58.368	0	95	124	47	155	172	38	95	125	75	134	143	24	4	2	-117	0	0	-109	-5	-4	37	4	3	41
58.4909	0	96	124	46	154	171	38	95	126	75	133	143	25	4	2	-117	0	0	-108	-4	-4	38	4	2	42
58.6138	0	95	125	45	154	172	38	95	126	74	135	145	23	4	3	-117	0	0	-108	-5	-4	39	4	3	43
58.7366	0	95	123	48	154	171	37	94	126	75	135	144	24	4	4	-116	0	0	-109	-5	-4	38	4	2	42
58.8595	0	95	123	48	155	171	39	95	123	76	135	143	23	4	3	-115	0	0	-110	-4	-4	36	4	2	41
58.9824	0	96	123	49	155	170	38	95	125	76	134	143	23	4	3	-117	0	1	-109	-5	-4	38	4	2	41
59.1053	0	96	124	48	155	171	38	95	125	76	134	143	24	4	2	-116	0	0	-108	-4	-4	37	4	2	41
59.2282	0	95	124	47	156	171	38	95	126	75	134	144	24	3	3	-116	0	0	-107	-5	-4	38	4	2	42
59.351	0	96	125	46	154	172	38	96	127	74	135	144	25	3	3	-117	-1	0	-108	-4	-4	38	4	1	43
59.4739	0	96	124	47	155	172	37	95	125	75	134	144	24	4	4	-116	0	1	-109	-5	-4	38	3	2	42
59.5968	0	96	123	49	155	170	38	95	124	77	134	142	24	4	3	-116	0	0	-110	-5	-4	36	4	3	41
59.7197	0	96	123	49	155	171	39	95	125	77	134	143	23	4	3	-116	0	0	-109	-5	-3	37	5	2	41
59.8426	0	95	124	49	154	171	39	95	124	77	135	143	23	4	3	-116	-1	1	-109	-4	-4	37	4	2	41
59.9654	0	95	123	48	155	171	38	95	125	76	134	143	24	4	3	-116	0	0	-108	-5	-3	37	5	2	41
60.0883	0	95	124	48	155	172	38	95	126	75	134	144	24	4	3	-116	0	0	-108	-4	-4	38	4	1	42
60.2112	0	95	125	46	155	172	37	96	127	74	135	145	24	3	3	-116	-1	1	-108	-5	-4	37	4	3	43
60.3341	0	95	123	49	155	171	38	95	124	77	135	143	22	3	3	-116	0	1	-110	-5	-4	37	4	2	41
60.457	0	95	122	50	155	170	38	95	123	77	134	142	22	3	4	-116	0	0	-109	-4	-4	36	4	2	41
60.5798	0	95	123	50	154	170	38	95	123	78	134	143	23	3	2	-116	0	1	-108	-5	-4	35	4	2	41
60.7027	0	95	122	51	155	172	38	95	123	78	135	144	23	3	3	-115	0	1	-108	-3	-3	35	4	2	40
60.8256	0	95	122	52	157	171	40	95	125	79	137	143	24	4	4	-115	-1	0	-107	-4	-4	34	4	3	40
60.9485	0	95	124	50	157	172	39	94	126	78	137	144	25	4	3	-115	-1	1	-106	-4	-4	35	4	3	41
61.0714	0	95	124	52	157	171	37	96	126	77	137	144	24	4	3	-115	0	1	-106	-4	-4	35	4	1	41
61.1942	0	95	122	52	156	170	39	95	123	78	136	143	23	3	3	-114	-1	0	-106	-4	-4	35	5	2	40
61.3171	0	95	121	51	157	170	39	94	123	77	136	142	24	4	3	-115	-1	0	-108	-5	-4	34	5	2	40
61.44	0	95	122	51	156	169	39	95	124	77	136	142	24	3	3	-115	0	0	-107	-5	-4	34	4	2	42
61.5629	0	96	122	50	156	170	37	95	125	76	135	142	25	4	4	-114	0	0	-106	-4	-3	35	4	2	41
61.6858	11	96	124	47	156	170	38	95	125	75	135	143	24	4	3	-114	0	0	-106	-5	-4	36	4	1	43
61.8086	0	96	125	48	156	171	38	95	126	74	135	144	24	4	3	-116	0	1	-106	-4	-4	38	4	2	43
61.9315	0	95	123	49	156	171	38	95	124	77	135	143	23	4	3	-115	0	0	-108	-4	-3	35	4	1	41
62.0544	0	95	123	49	156	170	39	95	124	77	135	143	23	4	3	-116	0	0	-108	-5	-4	35	4	2	41
62.1773	0	95	123	50	156	170	38	95	125	78	135	144	23	3	3	-115	0	0	-107	-5	-5	34	4	2	41
62.3002	0	95	122	49	155	170	38	95	124	76	135	143	25	4	3	-116	0	1	-107	-5	-3	36	3	2	41
62.423	0	96	124	49	155	172	37	95	125	76	134	143	25	4	4	-115	0	0	-106	-4	-3	37	4	3	42
62.5459	0	96	125	47	155	171	39	95	127	75	134	145	24	4	3	-115	0	1	-106	-5	-3	37	4	2	43
62.6688	0	96	124	48	156	172	37	96	127	74	135	145	23	4	3	-115	0	0	-107	-5	-4	37	5	2	42
62.7917	0	96	123	51	155	171	39	94	123	77	135	143	23	4	3	-116	-1	0	-108	-4	-4	36	5	2	40
62.9146	0	96	123	51	155	170	39	96	124	77	134	144	23	3	3	-116	0	0	-109	-5	-4	34	4	2	41
63.0374	0	96	123	50	156	171	39	95	124	77	134	143	23	4	3	-116	0	0	-108	-5	-4	35	4	1	41
63.1603	0	95	124	49	154	170	37	94	125	76	135	143	24	4	4	-116	0	1	-106	-4	-4	35	4	2	42
63.2832	0	96	123	47	155	172	39	95	125	76	135	144	25	3	3	-115	-1	0	-107	-5	-3	37	4	2	41
63.4061	0	95	125	46	155	172	39	96	127	75	136	145	24	4	3	-116	0	0	-106	-5	-4	37	4	3	43
63.529	0	95	125	48	156	172	37	95	127	75	135	145	24	4	2	-116	0	1	-108	-4	-3	37	5	2	42
63.6518	0	95	122	49	155	171	39	94	124	78	134	144	24	4	3	-117	0	1	-108	-5	-4	36	4	2	40
63.7747	0	96	123	49	155	171	38	95	124	77	135	143	24	4	2	-116	-1	0	-108	-4	-4	35	5	2	41
63.8976	0	95	123	49	154	172	39	94	124	76	135	143	24	3	3	-116	-1	0	-109	-5	-3	37	5	2	41
64.0205	0	95	123	48	156	172	38	95	125	75	135	144	25	4	3	-116	0	0	-107	-5	-4	37	4	2	42
64.1434	0	95	125	47	156	172	39	95	127	76	135	145	24	4	3	-116	0	0	-106	-4	-4	37	3	2	42
64.2662	0	96	125	45	155	172	38	95	128	74	136	145	24	4	3	-116	0	0	-108	-5	-4	38	4	2	44
64.3891	0	95	125	48	155	173	38	96	127	75	135	145	24	4	4	-116	0	0	-109	-4	-3	37	4	2	42
64.512	0	96	123	49	155	171	39	95	124	77	134	144	23	4	3	-116	0	0	-108	-5	-3	37	4	1	40
64.6349	0	96	124	48	155	171	39	95	126	76	134	144	24	4	4	-116	-1	0	-108	-5	-4	37	5	2	42
64.7578	0	96	123	47	155	171	38	94	125	76	135	143	25	4	3	-115	0	0	-109	-4	-4	37	4	2	42
64.8806	0	96	125	48	156	172	38	95	126	75	135	145	25	4	3	-117	0	1	-107	-5	-4	38	4	1	42
65.0035	0	96	126	46	155	172	38	95	127	74	135	146	24	4	3	-116	-1	0	-107	-4	-4	38	5	2	43
65.1264	0	96	126	46	156	174	38	96	128	73	135	147	24	4	4	-116	-1	1	-108	-4	-4	39	5	2	43
65.2493	0	95	124	48	156	173	39	95	126	76	135	145	24	4	3	-116	-1	1	-110	-4	-4	38	5	2	41
65.3722	0	96	123	49	155	173	39	95	126	76	134	145	24	3	3	-117	0	0	-110	-5	-5	36	4	2	42
65.495	0	96	125	48	155	172	39	95	126	76	135	145	24	4	3	-116	0	0	-109	-5	-4	37	4	2	42
65.6179	0	95	124	47	155	173	37	95	126	75	135	145	25	3	3	-116	-1	0	-109	-5	-3	38	4	1	42
65.7408	0	95	125	47	155	172	38	95	128	74	135	147	25	3	3	-116	0	0	-108	-4	-4	38	4	2	43
65.8637	0	96	126	46	155	173	39	95	129	73	135	146	25	3	3	-117	0	0	-108	-5	-4	40	4	2	44
65.9866	0	97	125	47	155	173	37	95	127	76	135	145	24	4	3	-116	0	0	-110	-4	-4	39	4	1	42
66.1094	0	96	124	48	156	172	39	94	126	77	135	145	24	4	4	-116	0	1	-110	-4	-3	37	5	2	41
66.2323	0	97	124	48	155	172	38	94	126	77	135	146	24	3	3	-116	0	0	-110	-4	-4	38	4	2	42
66.3552	0	95	123	48	155	172	39	95	126	76	135	145	24	4	3	-116	0	0	-109	-4	-4	37	4	1	43
66.4781	0	95	125	47	156	173	38	96	128	75	135	145	25	4	3	-116	0	0	-108	-4	-4	38	4	2	42
66.601	0	96	126	47	156	174	39	95	128	75	136	147	24	4	3	-117	0	0	-108	-5	-3	39	4	3	43
66.7238	0	96	126	47	156	174	38	96	128	73	135	147	25	4	3	-116	0	0	-109	-4	-4	39	4	2	43
66.8467	0	96	125	49	156	172	38	96	126	76	135	145	24	4	4	-117	0	0	-110	-5	-5	38	5	2	41
66.9696	0	96	124	49	155	173	40	95	126	77	134	146	23	4	3	-116	0	0	-110	-5	-3	37	4	2	41
67.0925	0	96	123	49	155	172	39	95	127	77	134	145	23	3	3	-116	-1	0	-110	-5	-4	37	4	2	42
67.2154	0	95	124	48	156	172	39	95	126	77	134	146	25	4	3	-116	0	1	-109	-4	-4	37	4	2	42
67.3382	0	96	125	47	156	174	38	94	128	75	136	147	25	3	4	-116	0	1	-108	-5	-4	38	3	2	42
67.4611	0	96	126	46	156	173	39	96	127	74	135	146	25	3	3	-116	-1	1	-108	-5	-3	38	4	2	43
67.584	0	97	127	47	156	174	38	95	128	74	135	147	24	4	4	-116	0	1	-109	-4	-3	39	4	2	43
67.7069	0	95	124	49	156	172	39	96	126	77	135	146	24	3	3	-117	0	1	-111	-5	-4	37	5	2	41
67.8298	0	96	125	49	155	172	39	95	126	77	135	146	24	4	3	-117	-1	1	-110	-5	-5	38	5	2	42
67.9526	0	96	124	48	156	172	39	95	126	78	135	145	24	4	3	-116	0	0	-109	-5	-3	37	5	2	42
68.0755	0	95	124	47	155	172	38	95	127	76	135	146	25	4	3	-116	-1	1	-109	-4	-4	37	4	2	42
68.1984	0	96	127	47	155	174	38	95	128	75	135	146	25	4	3	-116	-1	0	-109	-5	-3	38	5	2	42
68.3213	0	95	126	45	155	174	38	95	129	74	135	147	25	4	3	-115	0	0	-109	-5	-4	38	4	2	43
68.4442	0	96	125	48	155	174	38	94	127	75	135	145	24	3	3	-115	0	1	-109	-5	-4	38	4	2	42
68.567	0	95	124	49	155	173	39	94	126	77	134	146	24	4	3	-116	0	1	-110	-4	-4	37	4	1	41
68.6899	0	95	124	49	155	172	40	96	126	76	136	146	25	4	4	-116	0	0	-110	-5	-3	37	4	2	43
68.8128	0	96	126	48	155	174	39	95	126	76	135	145	24	4	3	-116	0	1	-110	-5	-4	37	4	2	42
68.9357	0	95	126	47	155	174	39	96	128	75	136	146	26	3	3	-116	0	0	-108	-5	-3	38	5	2	43
69.0586	0	96	126	45	156	174	39	96	129	74	135	147	25	5	4	-115	0	0	-109	-5	-3	39	4	2	43
69.1814	0	96	127	46	155	175	38	96	129	74	136	147	25	5	3	-117	0	0	-109	-5	-4	40	4	3	42
69.3043	0	95	124	48	156	173	39	95	126	76	135	147	24	3	3	-117	0	1	-110	-5	-4	38	5	2	41
69.4272	0	95	123	50	155	173	39	95	126	78	136	146	24	3	3	-117	0	0	-110	-5	-4	36	4	2	41
69.5501	0	95	124	48	156	172	39	95	125	77	136	146	24	4	3	-116	0	0	-109	-5	-4	36	4	2	41
69.673	0	96	124	48	156	173	38	95	127	77	137	146	25	3	4	-118	0	0	-109	-4	-4	37	5	2	41
69.7958	0	95	126	49	156	173	38	95	128	76	136	146	25	4	2	-117	-1	1	-108	-4	-4	37	5	2	42
69.9187	0	96	126	47	157	174	39	95	128	75	136	146	25	4	3	-117	0	1	-108	-5	-4	38	4	2	43
70.0416	0	95	126	49	157	173	38	94	127	75	137	147	25	4	4	-116	-1	0	-110	-4	-3	37	4	1	42
70.1645	0	95	124	50	156	173	39	95	126	78	135	146	24	3	4	-116	0	0	-110	-4	-4	36	4	2	41
70.2874	0	96	124	50	156	172	39	95	126	78	135	146	25	3	3	-116	0	1	-110	-5	-4	35	4	2	41
70.4102	0	96	124	50	156	173	39	95	127	79	136	146	24	4	3	-116	-1	1	-109	-5	-4	36	4	1	43
70.5331	0	96	124	48	156	173	38	94	127	76	135	147	25	3	3	-116	0	0	-108	-5	-5	37	4	2	42
70.656	0	95	126	48	156	173	39	95	129	75	135	147	25	4	3	-116	-1	0	-108	-4	-4	37	4	2	42
70.7789	0	95	126	46	155	174	39	95	129	76	135	147	26	3	2	-115	0	0	-109	-4	-4	37	4	2	44
70.9018	0	95	125	49	156	173	38	95	127	75	136	146	24	4	2	-115	0	0	-110	-5	-4	38	4	3	42
71.0246	0	96	125	49	155	172	39	95	126	78	135	145	24	3	4	-116	-1	1	-110	-5	-5	36	4	1	41
71.1475	0	96	124	49	156	172	39	95	126	78	135	147	25	4	3	-116	0	1	-110	-5	-4	37	4	2	41
71.2704	0	95	124	49	155	173	39	94	128	77	134	146	25	4	3	-116	0	0	-109	-5	-4	36	5	1	42
71.3933	0	95	125	48	156	173	38	95	128	77	135	146	25	4	3	-116	0	1	-109	-5	-4	38	4	2	42
71.5162	0	95	126	48	155	173	39	95	128	75	135	148	25	3	2	-116	0	1	-109	-4	-5	38	4	3	42
71.639	0	96	127	48	155	173	38	94	129	76	135	147	25	4	3	-116	0	0	-110	-5	-4	37	4	2	43
71.7619	0	95	124	50	155	173	39	95	127	77	135	147	24	3	4	-116	0	0	-110	-4	-4	36	4	2	41
71.8848	0	96	125	49	156	174	40	95	127	77	135	146	24	4	4	-116	0	1	-110	-4	-4	36	4	2	41
72.0077	0	95	125	49	155	172	40	95	127	78	135	147	24	4	3	-116	0	1	-109	-5	-4	36	4	2	42
72.1306	0	95	125	50	156	172	39	94	128	77	135	146	24	3	3	-117	-1	0	-109	-5	-4	37	4	2	42
72.2534	0	96	126	48	155	174	39	94	129	76	136	147	26	4	3	-115	0	0	-109	-5	-4	38	5	3	43
72.3763	0	96	127	47	156	174	39	95	129	75	135	148	26	3	3	-116	-1	0	-109	-5	-3	38	4	2	43
72.4992	0	95	127	50	155	173	38	95	128	76	135	146	24	4	3	-115	0	1	-109	-5	-4	38	4	2	43
72.6221	0	95	124	51	155	172	39	94	127	78	135	146	24	4	3	-116	0	0	-111	-5	-4	36	4	3	41
72.745	0	96	124	50	155	174	39	95	126	79	135	146	25	4	3	-116	0	0	-109	-4	-4	36	5	2	41
72.8678	0	95	124	50	155	173	39	95	126	79	136	146	25	3	3	-115	-1	1	-109	-5	-4	36	4	2	42
72.9907	0	95	124	49	156	173	38	94	126	77	135	146	26	3	3	-116	0	1	-108	-5	-4	36	5	2	41
73.1136	0	95	127	48	156	174	38	94	129	77	136	147	25	3	4	-116	0	1	-109	-5	-4	37	4	2	42
73.2365	0	95	127	49	156	174	38	95	129	76	135	148	25	4	4	-116	-1	0	-110	-5	-3	38	5	2	43
73.3594	0	95	124	51	155	173	40	95	126	78	135	147	24	3	3	-116	0	1	-109	-5	-3	36	4	2	40
73.4822	0	95	124	49	155	172	40	94	127	78	134	146	24	3	3	-117	-1	1	-109	-4	-5	35	4	3	41
73.6051	0	95	124	51	155	173	39	95	127	78	135	146	24	4	3	-115	0	0	-110	-5	-4	35	4	2	41
73.728	0	94	125	50	155	172	39	93	127	78	134	146	25	3	3	-116	-1	0	-108	-5	-4	35	5	2	42
73.8509	0	95	125	50	156	173	39	94	129	76	135	147	25	4	3	-116	0	0	-108	-5	-4	37	4	2	42
73.9738	0	96	126	49	156	174	38	95	129	77	135	147	26	4	3	-115	0	1	-109	-5	-4	37	4	3	42
74.0966	0	95	125	50	155	174	38	95	128	76	135	147	24	4	4	-115	0	0	-110	-4	-4	37	4	2	42
74.2195	0	95	124	52	155	173	40	94	126	79	134	146	24	4	4	-115	0	0	-109	-5	-4	35	4	3	41
74.3424	0	95	125	51	155	173	40	94	126	79	135	146	25	4	2	-116	-1	0	-109	-5	-4	35	4	2	42
74.4653	0	95	124	51	156	173	39	94	127	79	135	146	25	3	4	-116	-1	0	-108	-5	-4	35	4	2	41
74.5882	0	94	125	51	155	173	38	94	127	77	136	147	26	4	3	-116	0	1	-107	-4	-4	36	4	2	41
74.711	0	95	126	49	155	174	39	94	129	77	136	147	26	4	3	-116	-1	1	-108	-5	-4	36	4	1	42
74.8339	0	95	126	50	156	174	38	94	129	76	136	148	24	3	3	-115	-1	1	-109	-5	-4	37	4	3	43
74.9568	0	95	125	51	155	173	40	93	126	78	135	146	24	4	3	-115	0	0	-109	-4	-4	35	4	2	40
75.0797	0	95	124	51	155	173	40	95	126	80	135	146	24	4	4	-116	0	0	-110	-4	-4	35	4	2	42
75.2026	0	95	124	51	155	172	39	94	126	79	135	147	25	4	4	-115	0	0	-110	-4	-4	35	4	3	42
75.3254	0	96	124	51	155	174	39	94	127	79	135	147	25	4	3	-116	-1	0	-108	-5	-3	36	4	2	42
75.4483	0	95	125	49	156	174	39	94	128	78	135	147	26	4	3	-116	0	1	-107	-4	-5	36	4	2	42
75.5712	0	95	126	49	155	175	38	95	129	77	136	147	25	4	3	-116	-1	0	-108	-5	-4	37	5	2	43
75.6941	0	95	125	51	156	174	38	94	128	78	135	148	25	4	2	-117	0	0	-110	-5	-4	36	4	2	42
75.817	0	95	124	52	156	173	39	94	126	79	134	147	25	4	4	-115	0	0	-110	-5	-4	35	4	2	41
75.9398	0	94	123	51	155	172	39	93	126	79	136	145	24	4	2	-115	0	1	-109	-4	-4	35	4	2	41
76.0627	0	95	124	51	155	173	39	94	126	78	135	146	24	3	4	-115	0	0	-108	-5	-4	35	4	2	42
76.1856	0	96	124	51	155	173	38	94	127	78	135	147	26	4	4	-115	0	0	-107	-4	-4	36	4	2	41
76.3085	0	94	125	50	156	173	38	94	128	78	136	147	26	4	3	-115	0	0	-107	-5	-4	36	5	2	42
76.4314	0	95	126	51	156	174	38	94	129	77	136	147	25	4	3	-115	-1	0	-107	-5	-4	36	4	2	42
76.5542	0	96	124	53	155	173	38	94	126	79	137	147	25	4	4	-114	0	1	-109	-4	-3	35	4	2	41
76.6771	0	94	125	53	156	172	40	93	126	80	135	147	24	4	3	-114	0	0	-109	-4	-4	34	5	2	41
76.8	0	94	124	52	156	173	41	95	125	79	136	146	24	3	3	-114	0	1	-108	-5	-4	34	4	1	40
76.9229	0	95	123	52	155	172	38	94	127	79	136	146	25	4	3	-114	0	0	-106	-4	-5	34	4	2	41
77.0458	0	95	125	52	155	173	39	94	127	79	135	147	25	4	3	-115	0	1	-107	-5	-5	35	5	2	42
77.1686	0	95	125	50	156	174	40	94	128	78	135	148	25	3	3	-115	0	0	-107	-4	-4	35	4	2	43
77.2915	0	94	126	51	156	174	39	94	129	78	135	148	25	4	4	-115	0	1	-108	-4	-4	35	4	2	43
77.4144	0	94	125	52	156	173	39	94	126	79	135	147	25	4	2	-114	0	0	-109	-5	-5	34	4	2	41
77.5373	0	95	125	51	156	173	39	94	127	79	135	147	25	3	3	-115	0	1	-109	-4	-4	34	4	2	42
77.6602	0	95	124	52	155	174	39	94	127	79	135	147	25	4	4	-114	0	1	-109	-4	-4	35	4	2	41
77.783	0	94	124	52	156	173	38	94	127	78	136	147	26	4	3	-115	0	0	-108	-5	-4	35	4	1	41
77.9059	0	95	125	52	155	173	39	94	127	77	135	148	26	4	3	-115	0	0	-107	-4	-4	35	4	2	42
78.0288	0	94	126	51	156	175	39	95	129	77	135	148	26	4	3	-115	0	1	-107	-5	-4	36	4	2	43
78.1517	0	94	125	52	155	174	38	94	127	78	135	148	24	4	3	-115	-1	0	-109	-5	-4	34	4	2	42
78.2746	0	95	123	52	155	172	40	93	126	79	134	148	25	3	3	-115	-1	0	-108	-5	-3	34	5	1	41
78.3974	0	95	125	51	156	173	39	94	127	79	135	147	25	4	4	-114	-1	1	-109	-5	-4	34	5	2	41
78.5203	0	95	124	51	156	174	39	93	127	78	136	148	25	4	3	-115	0	0	-108	-4	-4	35	4	2	42
78.6432	0	94	126	51	155	174	39	94	128	77	136	148	25	4	4	-115	-1	0	-108	-5	-4	36	4	2	42
78.7661	0	95	126	50	155	175	39	95	130	78	136	149	26	4	3	-115	0	0	-108	-4	-4	37	5	2	43
78.889	0	95	126	52	156	176	38	94	129	77	135	149	26	4	3	-115	0	1	-109	-5	-5	36	4	2	42
79.0118	0	94	124	53	157	174	40	93	126	80	135	147	24	3	3	-114	0	0	-109	-4	-4	34	5	2	40
79.1347	0	94	124	52	156	173	40	94	126	79	135	147	25	4	3	-114	0	0	-109	-4	-4	34	4	2	41
79.2576	0	95	124	51	156	175	40	94	127	79	135	148	25	4	4	-114	0	1	-108	-5	-4	34	4	2	42
79.3805	0	95	125	52	155	174	39	94	128	79	136	148	26	4	3	-115	0	0	-107	-5	-4	35	4	2	41
79.5034	0	95	126	50	155	175	39	94	128	78	135	149	26	3	3	-115	-1	0	-108	-4	-4	37	4	2	42
79.6262	0	95	126	50	157	176	38	94	129	78	135	149	26	4	3	-115	0	0	-108	-5	-4	37	4	2	43
79.7491	0	94	125	52	156	174	39	94	127	78	136	148	24	3	3	-114	-1	0	-108	-4	-4	34	5	2	41
79.872	0	95	123	52	156	174	40	93	126	79	135	147	24	4	3	-113	0	1	-108	-4	-3	34	4	2	40
79.9949	0	94	123	52	157	174	40	94	127	79	135	147	26	4	3	-114	0	1	-109	-4	-4	34	4	2	42
80.1178	0	94	125	52	156	173	40	94	127	79	135	147	26	4	3	-114	0	1	-108	-4	-3	34	3	2	42
80.2406	0	95	125	52	156	175	39	94	127	77	136	149	26	4	3	-114	-1	0	-108	-5	-4	36	4	1	42
80.3635	0	95	126	50	156	175	40	95	129	78	136	148	25	4	3	-114	0	1	-107	-4	-4	36	4	2	43
80.4864	0	96	126	52	156	175	39	94	129	76	136	149	24	4	3	-114	0	0	-108	-5	-3	37	4	2	42
80.6093	0	94	125	52	156	174	40	94	126	80	136	148	24	4	3	-115	0	0	-109	-4	-4	34	4	2	40
80.7322	0	95	125	52	156	174	39	94	127	80	136	149	25	4	4	-114	-1	1	-108	-4	-4	34	4	2	41
80.855	0	95	124	52	155	174	41	93	127	78	136	148	24	4	4	-113	0	1	-109	-5	-4	34	4	2	42
80.9779	0	94	126	51	156	175	40	93	128	79	136	148	25	4	3	-115	-1	0	-108	-5	-4	35	4	2	42
81.1008	0	95	126	51	154	175	39	94	128	78	136	149	26	4	4	-115	0	1	-107	-4	-4	36	4	2	42
81.2237	0	94	127	51	155	175	38	94	130	78	136	150	26	4	4	-114	0	0	-107	-5	-5	36	4	2	43
81.3466	0	96	126	53	156	175	40	94	129	79	136	148	25	4	4	-115	0	0	-108	-4	-4	35	4	2	41
81.4694	0	94	125	52	156	174	39	94	127	80	136	149	25	4	3	-114	0	0	-109	-5	-4	34	4	2	40
81.5923	0	94	125	53	156	174	40	94	127	79	136	148	25	4	3	-115	0	0	-108	-5	-4	34	5	2	41
81.7152	0	95	125	52	156	175	39	94	128	79	136	149	26	4	3	-114	-1	0	-107	-4	-3	34	5	2	41
81.8381	0	95	127	52	155	176	39	94	129	79	135	150	26	4	3	-114	0	0	-107	-5	-4	35	5	2	42
81.961	0	95	127	50	155	175	40	94	130	78	136	149	26	4	3	-115	0	1	-107	-5	-4	37	4	2	43
82.0838	0	94	126	52	156	175	38	94	129	77	136	149	25	3	3	-115	0	1	-108	-5	-4	37	5	2	43
82.2067	0	95	125	54	156	175	39	94	126	80	136	148	26	5	4	-114	0	0	-110	-4	-4	34	5	3	41
82.3296	0	95	125	53	156	174	40	94	126	80	136	149	25	3	3	-114	0	1	-108	-4	-5	34	5	3	40
82.4525	0	95	124	53	157	174	39	94	127	80	137	148	24	4	4	-114	0	0	-109	-4	-4	33	4	1	41
82.5754	0	95	125	52	158	173	39	94	128	79	136	148	26	3	4	-113	0	0	-107	-5	-4	35	4	2	42
82.6982	0	94	125	53	156	175	39	95	129	79	135	149	27	4	3	-114	-1	1	-107	-5	-3	35	5	2	42
82.8211	0	96	127	52	156	175	39	94	129	78	136	148	26	4	2	-114	-1	1	-106	-5	-4	36	4	2	43
82.944	0	95	125	53	156	174	38	94	128	79	136	148	24	4	3	-114	-1	0	-109	-5	-4	34	5	2	41
83.0669	0	94	124	53	156	174	40	94	127	80	136	148	24	3	2	-113	-1	1	-108	-4	-4	33	4	2	40
83.1898	0	94	124	53	156	174	39	94	127	80	136	148	25	4	3	-113	-1	0	-108	-4	-4	34	4	2	41
83.3126	0	94	125	53	157	174	40	94	127	80	136	148	26	4	3	-113	-1	1	-107	-4	-4	34	5	2	41
83.4355	0	95	126	52	156	174	39	93	128	78	135	149	26	5	3	-114	0	0	-107	-5	-4	35	5	1	42
83.5584	0	95	126	51	156	174	40	95	130	78	136	150	25	4	3	-114	0	0	-107	-5	-4	36	5	1	43
83.6813	0	95	126	52	156	175	39	95	130	77	135	150	25	4	3	-115	-1	0	-108	-5	-4	37	4	3	43
83.8042	0	95	125	53	155	174	40	94	128	79	135	148	25	4	3	-114	0	0	-109	-5	-4	34	4	2	41
83.927	0	95	125	53	156	174	39	94	128	80	136	148	25	3	3	-113	0	1	-108	-4	-3	34	4	2	41
84.0499	0	95	125	53	155	174	40	94	128	79	136	148	25	3	4	-114	-1	0	-108	-5	-3	34	5	1	42
84.1728	0	95	125	52	157	174	39	94	128	79	136	149	26	5	4	-114	0	0	-107	-4	-3	35	5	2	41
84.2957	0	95	127	51	156	175	38	94	129	79	135	149	26	3	4	-114	-1	0	-106	-5	-5	35	4	1	43
84.4186	0	95	128	51	156	176	39	94	130	77	135	149	26	4	3	-115	0	0	-108	-5	-3	36	4	2	42
84.5414	0	95	126	53	155	174	40	95	128	80	136	150	25	3	3	-114	-1	0	-109	-5	-4	34	5	2	41
84.6643	0	96	125	52	156	174	40	94	127	80	137	149	25	4	3	-114	-1	1	-108	-4	-4	33	4	2	40
84.7872	0	95	125	53	155	175	40	94	128	79	135	148	25	4	3	-114	0	1	-108	-4	-3	34	4	2	41
84.9101	0	95	126	53	156	175	40	94	128	79	135	148	26	4	3	-114	-1	0	-107	-4	-4	34	3	2	42
85.033	0	95	126	52	156	175	40	94	130	78	136	149	26	4	3	-115	0	0	-108	-4	-4	35	4	2	42
85.1558	0	95	127	51	155	175	40	93	130	78	136	150	27	4	4	-114	-1	0	-108	-4	-4	36	5	2	43
85.2787	0	95	125	54	155	176	39	94	128	79	136	149	25	4	4	-114	0	0	-108	-5	-4	35	5	2	42
85.4016	0	95	125	53	155	174	40	94	127	81	136	148	25	4	4	-114	-1	1	-109	-5	-3	33	4	3	40
85.5245	0	95	125	53	156	174	40	93	128	80	136	148	24	4	3	-114	-1	0	-108	-4	-4	34	4	2	41
85.6474	0	95	125	53	157	175	40	94	129	79	136	149	25	3	4	-114	0	0	-108	-4	-4	34	4	2	41
85.7702	0	96	125	53	157	175	40	94	127	79	136	149	27	3	3	-114	0	0	-106	-4	-4	34	5	1	42
85.8931	0	95	126	52	157	177	40	95	128	79	137	152	26	4	3	-114	0	0	-106	-5	-4	35	5	0	42
86.016	0	95	126	53	158	178	39	93	129	78	137	153	26	4	3	-115	0	0	-108	-5	-4	36	4	1	43
86.1389	0	95	124	53	158	179	41	93	127	80	139	153	26	4	2	-114	-1	1	-108	-5	-4	33	5	2	40
86.2618	0	94	124	53	159	179	42	93	127	80	139	153	26	3	4	-113	0	0	-108	-5	-4	33	4	3	41
86.3846	0	94	124	54	159	179	42	94	127	80	138	152	26	4	3	-114	0	0	-107	-4	-3	34	4	3	41
86.5075	0	94	125	54	160	179	41	94	128	80	138	153	26	4	3	-113	0	1	-107	-5	-4	34	4	2	41
86.6304	0	95	126	53	159	179	41	94	129	79	139	152	28	4	3	-113	0	1	-106	-4	-4	35	5	2	40
86.7533	0	94	126	51	159	180	41	94	130	79	139	153	27	4	3	-114	0	1	-106	-4	-4	35	4	2	42
86.8762	0	94	125	53	159	179	40	94	128	79	139	152	25	4	3	-114	0	0	-108	-4	-4	34	4	3	41
86.999	0	94	125	53	159	179	41	94	127	81	139	152	26	3	4	-114	0	0	-108	-5	-4	33	4	2	41
87.1219	0	94	125	54	159	178	41	93	128	80	139	153	26	4	3	-113	-1	0	-108	-4	-3	34	4	2	41
87.2448	0	94	125	53	160	179	42	93	127	81	139	152	26	3	4	-113	0	0	-107	-4	-4	33	4	2	41
87.3677	0	95	126	53	160	179	41	93	128	79	139	152	27	4	4	-113	0	0	-106	-5	-3	34	4	2	41
87.4906	0	94	125	52	160	179	41	94	129	79	139	153	27	3	4	-114	0	1	-106	-4	-3	35	4	2	42
87.6134	0	95	125	54	160	179	40	94	128	79	139	152	25	3	4	-113	0	1	-108	-4	-4	34	3	2	41
87.7363	0	94	124	54	160	178	42	94	127	81	138	151	25	4	4	-113	0	0	-107	-5	-5	32	4	2	40
87.8592	0	94	124	54	159	178	41	93	127	80	139	150	26	4	2	-112	0	0	-107	-4	-4	33	5	2	41
87.9821	0	95	125	55	159	178	41	93	126	79	138	151	26	4	3	-113	0	1	-106	-4	-3	32	4	2	41
88.105	0	94	124	53	161	178	40	94	128	79	138	151	27	4	3	-114	0	1	-106	-5	-4	33	4	3	42
88.2278	0	95	126	53	161	179	40	94	129	80	139	152	28	4	3	-113	0	1	-105	-5	-4	34	5	2	41
88.3507	0	95	127	53	159	178	40	93	128	79	139	152	27	4	4	-113	-1	1	-107	-3	-4	35	4	2	42
88.4736	0	95	124	55	159	178	41	94	127	81	138	151	25	4	3	-113	-1	1	-107	-4	-4	33	4	2	39
88.5965	0	94	124	54	159	177	41	93	126	81	138	150	27	4	3	-113	0	1	-106	-5	-4	32	5	2	40
88.7194	0	94	124	55	159	177	41	93	127	80	139	150	25	4	3	-112	0	0	-108	-5	-4	32	4	1	40
88.8422	0	94	124	54	159	177	40	93	127	79	138	151	27	3	3	-113	0	1	-106	-5	-3	33	4	2	41
88.9651	0	94	124	53	159	177	40	94	128	80	139	152	27	4	3	-114	0	1	-105	-4	-3	34	4	3	41
89.088	0	94	126	53	160	179	40	93	129	79	140	151	27	4	3	-113	0	1	-106	-4	-5	35	4	2	42
89.2109	0	94	124	54	159	177	40	93	128	80	138	151	26	4	4	-113	-1	0	-107	-4	-4	33	4	2	41
89.3338	0	94	123	54	160	177	41	93	126	81	138	150	26	4	3	-112	0	0	-106	-5	-5	32	4	2	40
89.4566	0	93	124	55	159	177	41	93	126	81	138	151	25	3	3	-112	0	1	-107	-5	-4	32	4	2	41
89.5795	0	94	123	54	159	176	40	93	126	80	138	150	26	3	3	-113	0	0	-107	-5	-3	32	5	2	41
89.7024	0	95	124	54	160	177	40	93	128	79	139	151	27	4	3	-112	0	0	-105	-5	-3	33	4	3	41
89.8253	0	95	126	53	159	178	41	94	129	79	138	151	26	4	3	-113	-1	0	-105	-5	-4	34	4	2	42
89.9482	0	94	126	54	159	178	40	94	128	79	139	152	26	4	4	-112	-1	0	-106	-5	-4	35	5	2	42
90.071	0	95	124	55	159	177	42	93	125	81	139	150	26	4	3	-113	-1	0	-107	-4	-3	33	5	2	39
90.1939	0	94	124	54	160	176	41	93	127	80	138	151	25	3	3	-112	0	0	-106	-5	-4	32	4	2	40
90.3168	0	94	123	55	160	177	41	94	126	81	138	150	26	4	4	-113	0	0	-107	-4	-4	33	4	2	41
90.4397	0	94	125	54	159	177	41	93	127	79	139	151	27	3	4	-113	0	1	-105	-5	-3	34	5	2	41
90.5626	0	95	124	53	160	179	42	93	128	79	140	152	27	3	3	-113	0	0	-105	-5	-3	35	4	2	41
90.6854	0	94	126	52	160	179	40	93	128	78	139	152	27	3	3	-113	0	1	-106	-4	-4	35	4	2	42
90.8083	0	94	123	55	160	177	41	93	126	80	139	151	26	4	3	-113	0	0	-108	-5	-4	33	4	2	40
90.9312	0	94	124	54	159	178	41	93	126	80	139	151	26	4	3	-113	0	0	-107	-4	-3	32	3	3	40
91.0541	0	94	124	53	160	178	41	93	126	80	139	151	26	3	3	-113	-1	0	-107	-4	-4	33	5	2	41
91.177	0	94	125	54	160	178	40	93	127	79	138	152	27	3	3	-112	0	0	-105	-5	-4	34	5	2	41
91.2998	0	94	125	53	160	178	42	94	128	79	139	153	27	4	3	-113	0	0	-105	-4	-4	34	4	2	41
91.4227	0	94	125	53	160	179	40	93	128	78	139	152	26	4	3	-113	0	0	-107	-5	-3	35	5	2	42
91.5456	0	94	123	54	160	178	42	93	126	81	139	152	25	4	3	-113	-1	1	-106	-4	-4	33	4	2	40
91.6685	0	94	123	54	159	178	42	93	125	80	139	151	26	4	3	-112	-1	0	-106	-6	-4	32	4	1	39
91.7914	0	94	123	54	159	179	42	93	126	79	138	151	25	2	3	-112	0	0	-106	-5	-4	33	4	2	40
91.9142	0	94	124	53	160	179	41	93	127	80	140	152	27	4	4	-113	0	1	-106	-5	-4	33	5	2	40
92.0371	0	94	125	53	162	180	40	93	127	79	141	153	27	3	3	-113	0	1	-104	-5	-4	34	4	2	41
92.16	0	95	125	53	162	180	41	94	128	78	140	153	27	4	4	-113	0	1	-105	-5	-4	34	4	3	42
92.2829	0	94	123	55	162	179	41	93	126	80	141	152	26	4	4	-112	0	1	-107	-4	-4	32	4	2	40
92.4058	0	93	123	54	162	179	42	92	125	80	141	152	25	3	4	-113	0	1	-106	-5	-3	32	5	2	40
92.5286	0	94	123	53	160	178	42	93	124	80	140	151	26	4	4	-112	0	0	-106	-5	-4	31	5	2	40
92.6515	0	94	123	55	161	178	41	92	125	80	141	152	27	5	3	-113	0	0	-105	-4	-5	32	5	3	40
92.7744	0	94	124	52	162	178	41	92	127	79	140	152	28	3	3	-112	0	1	-105	-4	-4	33	3	3	41
92.8973	0	94	125	53	161	178	41	94	127	78	140	153	27	3	3	-113	0	0	-106	-4	-4	34	4	1	42
93.0202	0	94	124	54	161	178	41	93	126	79	140	152	25	3	4	-112	0	1	-106	-4	-4	33	4	3	40
93.143	0	94	123	53	160	178	41	93	124	81	139	151	26	3	4	-112	0	1	-106	-4	-4	31	4	2	40
93.2659	0	94	123	55	161	177	41	93	125	80	139	150	26	4	3	-111	0	0	-107	-4	-3	32	4	2	40
93.3888	0	95	123	55	161	178	41	93	124	79	139	151	26	4	3	-112	0	1	-105	-5	-4	32	5	2	40
93.5117	0	94	124	54	160	177	41	93	126	79	140	151	27	5	2	-113	-1	2	-105	-5	-4	33	4	2	41
93.6346	0	94	124	52	161	178	41	93	127	79	140	152	28	4	4	-112	0	1	-105	-4	-4	34	4	2	42
93.7574	0	94	124	55	161	178	40	93	125	78	140	150	25	4	3	-112	-1	1	-106	-4	-5	33	4	2	41
93.8803	0	93	122	55	161	177	41	93	124	80	140	150	26	3	3	-112	-1	1	-106	-4	-3	31	4	2	39
94.0032	0	93	122	55	160	177	41	93	124	79	139	151	26	4	3	-112	0	0	-106	-4	-4	32	5	1	41
94.1261	0	94	122	55	159	177	41	93	125	79	140	151	25	4	3	-112	0	1	-106	-6	-4	32	4	2	41
94.249	0	94	123	53	161	178	40	93	126	79	140	151	28	4	3	-112	0	1	-104	-4	-3	33	4	2	41
94.3718	0	94	124	53	160	178	41	93	127	79	139	151	27	4	3	-112	0	0	-105	-4	-4	34	4	2	41
94.4947	0	94	124	53	160	179	40	94	125	78	140	151	26	4	3	-112	0	0	-106	-4	-4	33	5	1	40
94.6176	0	93	122	54	160	176	39	92	123	80	139	150	26	4	3	-111	0	1	-107	-4	-4	32	5	2	39
94.7405	0	94	123	54	160	176	41	93	123	80	138	150	25	4	2	-111	0	0	-105	-5	-4	32	4	2	40
94.8634	0	94	122	54	159	178	41	93	124	79	139	150	26	3	4	-112	0	1	-105	-3	-3	33	5	2	40
94.9862	0	94	123	54	160	178	40	93	125	79	139	150	27	3	3	-112	0	0	-104	-4	-4	33	4	2	40
95.1091	0	94	124	52	159	177	39	94	126	79	138	151	28	3	3	-112	-1	0	-104	-4	-4	33	4	2	41
95.232	0	93	123	54	160	178	39	93	126	78	138	151	27	4	2	-113	0	1	-105	-4	-4	34	4	2	42
95.3549	0	94	122	54	159	177	41	92	123	80	138	150	25	3	3	-112	0	0	-106	-5	-4	32	4	3	38
95.4778	0	94	121	54	159	177	40	93	123	80	138	149	26	4	3	-111	-1	0	-107	-4	-3	32	4	2	40
95.6006	0	94	122	55	160	176	41	92	124	79	139	150	26	4	4	-111	0	0	-105	-4	-4	32	4	1	40
95.7235	0	94	122	54	160	177	40	93	124	79	138	150	26	3	3	-111	-1	0	-104	-5	-4	32	5	3	40
95.8464	0	94	124	53	159	178	40	93	124	78	139	150	27	3	3	-112	-1	1	-104	-5	-4	33	4	2	41
95.9693	0	94	124	52	159	178	40	93	126	78	138	152	27	3	3	-113	0	1	-104	-5	-4	34	4	2	42
96.0922	0	94	123	55	160	177	41	93	125	79	139	151	25	3	3	-111	0	0	-106	-5	-4	33	4	2	40
96.215	0	94	122	54	160	176	41	93	123	80	138	150	25	4	3	-113	-1	0	-106	-4	-4	32	4	2	40
96.3379	0	93	121	55	160	177	41	93	123	79	139	150	25	4	3	-112	0	1	-105	-5	-4	33	5	2	40
96.4608	0	94	122	54	160	177	41	93	124	79	139	151	26	4	3	-113	0	1	-106	-4	-4	32	4	2	41
96.5837	0	93	123	52	159	178	40	93	125	78	139	150	28	3	3	-113	0	1	-105	-5	-4	33	4	3	40
96.7066	0	93	124	52	160	178	41	93	126	77	139	151	26	4	4	-112	-1	0	-104	-5	-3	34	4	2	42
96.8294	0	93	123	53	160	178	40	93	125	78	140	151	25	4	3	-112	0	0	-106	-5	-5	34	4	1	42
96.9523	0	95	122	54	159	177	42	94	124	81	139	150	25	3	3	-112	0	0	-106	-4	-4	33	4	2	39
97.0752	0	94	123	53	160	177	41	92	123	79	139	150	26	4	3	-112	0	1	-106	-4	-4	33	4	1	41
97.1981	0	94	122	53	159	178	40	93	125	79	139	151	27	4	3	-113	0	0	-106	-4	-4	34	4	2	40
97.321	0	94	124	52	160	178	40	93	125	78	140	151	27	4	3	-113	0	0	-105	-4	-4	35	4	3	41
97.4438	1	95	125	51	161	178	41	93	127	78	139	152	27	3	3	-113	0	0	-105	-4	-4	34	4	1	42
97.5667	0	95	125	51	160	179	40	94	128	77	140	152	27	4	3	-113	0	0	-105	-6	-4	36	4	2	42
97.6896	0	93	123	53	160	178	40	94	125	79	139	150	26	3	4	-113	0	1	-107	-4	-4	33	5	2	40
97.8125	0	94	122	54	161	178	40	93	124	79	140	151	24	4	3	-113	0	0	-107	-5	-3	33	4	2	40
97.9354	0	93	123	53	160	178	42	93	125	80	139	152	25	3	3	-113	-1	0	-106	-5	-4	33	4	2	41
98.0582	0	94	122	53	160	179	40	94	125	78	139	151	27	4	4	-112	0	1	-105	-4	-4	34	4	2	41
98.1811	0	94	124	52	161	179	40	93	125	78	139	151	26	4	3	-113	0	0	-106	-4	-4	35	3	2	42
98.304	0	95	125	51	161	179	42	93	127	78	139	153	27	4	3	-115	0	0	-105	-5	-4	35	4	1	43
98.4269	0	94	125	53	161	179	39	93	127	77	139	152	26	3	3	-114	0	1	-106	-4	-3	35	4	3	42
98.5498	0	94	123	53	160	178	41	93	124	80	139	151	25	3	3	-113	0	1	-107	-4	-3	33	5	3	40
98.6726	0	94	123	53	160	178	41	93	125	80	139	151	25	4	3	-114	0	0	-106	-5	-3	34	4	2	41
98.7955	0	95	124	53	160	178	42	92	125	78	140	151	26	4	3	-114	0	1	-107	-4	-4	34	4	2	41
98.9184	0	95	124	52	161	178	40	93	126	79	140	152	27	4	3	-113	0	0	-106	-4	-4	33	4	2	41
99.0413	0	94	125	51	161	178	41	93	128	78	140	152	27	4	5	-114	0	1	-106	-5	-4	35	4	3	41
99.1642	0	94	126	50	161	180	41	94	129	77	139	152	27	3	3	-114	0	0	-106	-4	-5	37	4	2	44
99.287	0	94	124	52	160	179	40	93	125	77	139	151	25	4	3	-114	0	1	-107	-5	-4	35	4	3	41
99.4099	0	94	123	52	160	178	42	93	125	80	139	151	26	4	2	-114	0	0	-107	-4	-4	34	4	1	40
99.5328	0	94	123	53	160	179	42	93	126	79	141	151	26	4	2	-114	0	0	-107	-5	-5	34	4	2	41
99.6557	0	94	124	53	160	179	41	94	125	79	140	151	27	4	3	-114	-1	0	-107	-4	-4	35	5	2	41
99.7786	0	94	125	52	161	179	40	94	128	79	140	153	27	4	3	-114	-1	0	-107	-5	-4	35	5	3	42
99.9014	0	94	125	50	160	180	41	94	128	79	141	153	26	4	4	-114	0	0	-106	-4	-4	36	4	2	42
100.024	0	94	125	50	161	180	40	94	129	76	140	153	27	4	3	-115	0	0	-107	-5	-5	35	4	2	43
100.147	0	94	124	52	161	179	41	93	126	79	141	152	26	4	2	-113	0	1	-108	-5	-3	35	4	3	41
100.27	0	94	125	53	160	179	41	93	126	79	140	152	26	4	3	-114	0	1	-108	-4	-4	35	4	2	41
100.393	0	95	125	52	161	179	40	93	127	79	139	152	26	4	3	-114	0	1	-108	-5	-4	35	4	2	42
100.516	0	93	125	51	161	180	41	93	128	79	140	151	27	4	4	-114	0	0	-107	-5	-4	35	4	3	42
100.639	0	95	126	49	161	180	42	94	129	77	139	152	26	4	3	-116	0	0	-107	-5	-3	37	4	3	42
100.762	0	95	127	49	161	181	42	94	130	77	140	153	26	4	3	-115	0	0	-107	-5	-4	37	4	2	43
100.884	0	94	126	52	161	179	40	94	129	77	140	153	25	3	3	-114	-1	0	-109	-5	-4	36	5	3	42
101.007	0	95	124	53	160	179	42	93	126	80	140	153	27	3	4	-115	0	1	-110	-5	-4	35	5	2	42
101.13	0	94	124	52	160	180	42	94	127	78	139	153	25	4	4	-115	0	0	-108	-4	-4	34	5	1	41
101.253	0	93	125	52	160	181	41	94	127	78	139	153	27	4	3	-115	0	1	-108	-4	-3	34	4	2	42
101.376	0	95	125	51	161	180	41	93	128	78	140	153	28	4	3	-116	0	0	-108	-4	-4	35	3	1	42
101.499	0	95	126	50	161	180	41	93	129	77	140	154	27	4	3	-115	0	1	-107	-5	-4	36	4	2	43
101.622	0	95	127	50	161	180	41	94	129	76	140	154	27	3	4	-115	-1	1	-108	-4	-4	37	4	3	43
101.745	0	94	124	53	161	180	41	94	127	81	140	153	26	4	4	-114	0	1	-109	-5	-4	34	3	3	41
101.868	0	94	124	52	161	179	41	94	126	79	139	153	25	4	3	-114	-1	0	-108	-5	-4	34	4	2	40
101.99	0	95	124	53	161	180	42	93	126	80	139	152	25	4	3	-115	-1	1	-108	-5	-3	35	5	2	41
102.113	0	94	124	52	161	179	41	94	127	79	140	153	26	4	3	-114	0	0	-107	-4	-4	35	4	2	41
102.236	0	94	125	52	162	180	41	94	129	78	139	154	28	4	3	-115	0	1	-107	-5	-3	35	4	2	43
102.359	0	95	126	50	161	181	40	94	129	77	141	153	28	4	3	-116	-1	0	-107	-5	-4	36	4	2	42
102.482	0	94	124	52	162	180	41	95	127	78	139	153	25	3	3	-114	-1	0	-108	-5	-3	35	4	2	41
102.605	0	94	123	52	161	180	42	93	125	79	139	153	26	4	3	-114	0	1	-108	-4	-5	34	4	2	39
102.728	0	94	123	52	161	180	42	93	126	80	140	152	26	4	3	-114	0	0	-108	-5	-4	34	4	3	41
102.851	0	95	123	53	161	180	41	93	126	79	140	153	26	4	2	-114	0	0	-108	-4	-5	34	5	2	41
102.973	0	95	125	53	160	180	41	93	127	78	140	153	27	4	3	-114	0	2	-107	-5	-4	34	4	2	42
103.096	0	95	125	51	161	181	40	95	128	77	139	154	27	4	3	-114	0	0	-106	-4	-4	36	5	2	42
103.219	0	95	126	52	161	180	41	94	129	77	140	154	26	4	3	-115	-1	0	-107	-5	-3	36	4	2	43
103.342	0	94	124	52	160	180	41	94	125	81	139	153	25	3	4	-114	0	0	-108	-4	-3	34	5	2	40
103.465	0	95	124	53	160	179	41	94	126	80	140	153	26	4	3	-114	0	0	-107	-5	-4	34	5	2	40
103.588	0	95	124	52	161	180	41	93	126	79	140	152	26	3	4	-115	0	0	-108	-5	-4	34	6	2	41
103.711	0	95	124	52	161	180	41	93	126	79	140	154	27	4	3	-115	-1	1	-107	-5	-4	35	4	2	42
103.834	0	95	125	52	161	181	40	93	128	79	140	154	27	4	4	-114	0	1	-106	-5	-4	35	4	2	42
103.956	0	94	126	52	161	181	40	94	129	78	141	155	27	4	3	-114	-1	0	-106	-5	-4	35	4	2	43
104.079	0	94	124	53	161	180	41	93	127	80	140	154	26	3	4	-114	0	1	-108	-5	-4	34	4	2	41
104.202	0	94	123	53	161	180	41	93	126	80	140	154	26	4	3	-115	0	0	-108	-4	-4	33	4	1	41
104.325	0	94	123	53	161	179	42	93	125	79	141	153	26	3	4	-113	0	1	-107	-5	-4	34	4	2	40
104.448	0	95	124	52	160	180	41	94	127	79	139	153	27	4	4	-113	-1	0	-106	-5	-3	35	3	2	41
104.571	0	94	125	52	161	181	41	94	128	79	140	154	28	4	3	-114	0	0	-106	-4	-4	35	4	2	41
104.694	0	95	126	51	161	181	40	94	129	78	140	154	27	4	3	-115	-1	0	-106	-4	-4	36	4	2	42
104.817	0	94	124	53	161	180	40	94	127	79	140	153	26	3	4	-113	0	1	-107	-4	-4	34	5	2	41
104.94	0	94	123	54	161	179	42	93	125	80	140	153	27	4	3	-113	0	0	-108	-5	-4	33	4	2	40
105.062	0	95	124	53	161	180	42	93	125	80	139	153	26	3	3	-113	-1	0	-108	-4	-4	33	4	2	40
105.185	0	93	123	53	160	181	41	93	125	80	140	153	26	3	3	-113	-1	0	-107	-5	-4	33	4	2	41
105.308	0	94	124	53	161	180	41	93	127	79	140	153	28	4	2	-113	0	0	-105	-5	-4	34	4	2	40
105.431	0	95	124	52	161	181	41	93	127	80	141	154	27	4	3	-114	0	0	-105	-4	-4	35	5	2	42
105.554	0	94	124	53	161	179	40	93	126	78	140	153	25	4	3	-113	0	0	-106	-4	-5	34	4	2	42
105.677	0	93	122	55	160	179	41	93	124	80	139	152	26	3	3	-112	0	1	-107	-5	-3	32	4	2	39
105.8	0	93	122	54	161	179	42	93	124	81	140	151	26	3	3	-113	-1	0	-106	-4	-4	32	4	2	40
105.923	0	93	121	54	161	179	42	93	124	81	140	152	26	4	3	-112	0	2	-106	-4	-4	32	4	2	40
106.045	0	95	123	54	161	179	40	92	124	80	139	152	27	3	3	-112	-1	1	-105	-5	-3	33	5	2	41
106.168	0	94	124	52	160	180	41	93	126	79	140	152	27	3	3	-113	0	0	-105	-4	-4	34	5	2	42
106.291	0	94	124	53	161	180	40	93	126	78	140	153	27	4	4	-113	0	0	-105	-5	-4	34	4	2	42
106.414	0	93	123	55	160	178	41	92	125	81	140	153	26	3	4	-112	0	0	-107	-5	-5	33	4	2	39
106.537	0	93	122	55	160	178	41	92	124	81	139	151	25	3	4	-112	0	0	-106	-4	-4	32	4	2	39
106.66	0	93	123	54	161	177	42	92	124	80	139	151	26	3	3	-112	0	0	-106	-5	-4	32	4	2	40
106.783	0	93	122	53	161	178	41	93	125	80	139	151	26	3	2	-113	-1	1	-106	-3	-3	32	4	2	40
106.906	0	93	123	53	161	179	41	92	126	80	140	152	28	4	3	-111	0	0	-104	-5	-3	32	4	3	41
107.028	0	94	125	53	161	179	41	92	125	79	140	151	27	4	4	-112	-1	0	-104	-4	-4	34	4	2	41
107.151	0	93	123	55	160	179	40	93	124	79	140	151	25	3	3	-112	0	0	-106	-5	-4	32	4	2	39
107.274	0	94	121	55	161	179	42	92	123	80	139	150	25	4	3	-111	0	0	-106	-4	-3	31	5	2	39
107.397	0	93	122	55	161	179	42	92	124	79	140	150	26	3	3	-111	-1	0	-105	-4	-3	32	5	2	39
107.52	0	93	122	54	161	177	41	92	125	80	140	150	26	4	3	-111	0	1	-105	-4	-4	32	4	1	41
107.643	0	94	122	54	160	178	40	92	124	79	140	151	27	3	3	-113	0	0	-104	-4	-4	33	3	2	40
107.766	0	94	124	52	160	180	41	93	126	79	139	151	27	3	3	-112	0	0	-105	-4	-4	33	4	2	40
107.889	0	93	123	54	161	179	40	92	126	78	139	152	27	4	2	-112	0	0	-105	-5	-4	34	4	2	42
108.012	0	93	121	55	161	177	41	92	123	81	139	150	26	3	3	-112	0	0	-107	-5	-3	33	4	1	39
108.134	0	93	122	55	161	178	42	92	123	81	140	150	26	3	3	-112	0	1	-106	-4	-3	32	4	2	39
108.257	0	93	121	55	161	178	41	91	123	79	139	150	26	4	3	-112	0	0	-105	-4	-3	32	4	2	39
108.38	0	92	122	54	160	177	41	92	124	80	140	150	26	4	4	-111	0	0	-105	-4	-3	33	4	2	41
108.503	0	93	122	53	161	178	40	92	124	80	140	151	27	4	2	-112	0	0	-103	-4	-4	32	4	2	40
108.626	0	93	123	53	161	179	42	92	126	79	140	151	27	4	2	-113	0	1	-104	-5	-4	34	4	2	41
108.749	0	93	122	54	161	178	40	91	125	79	140	151	24	3	3	-112	0	0	-105	-5	-3	33	5	2	41
108.872	0	93	121	55	161	177	41	92	121	80	139	150	26	4	4	-111	0	0	-106	-4	-3	33	3	2	39
108.995	0	93	121	54	161	177	41	91	123	80	140	149	26	3	3	-111	0	1	-105	-4	-5	31	4	2	40
109.117	0	93	121	54	161	177	41	92	123	80	139	150	25	3	4	-111	-1	0	-105	-4	-4	32	4	1	40
109.24	0	92	121	54	160	177	40	92	124	80	139	150	26	3	3	-111	-1	0	-104	-4	-4	32	5	2	40
109.363	0	93	123	53	161	178	40	92	125	79	139	150	27	3	3	-112	0	0	-104	-5	-3	34	4	2	41
109.486	0	93	124	53	161	179	40	92	126	79	139	151	27	4	3	-112	0	0	-103	-4	-4	34	4	2	41
109.609	0	93	121	55	160	177	41	92	123	79	139	150	25	4	3	-112	0	0	-106	-4	-4	33	5	1	39
109.732	0	93	121	54	161	177	42	91	122	81	140	149	25	3	3	-112	0	0	-105	-4	-4	32	5	2	39
109.855	0	92	121	55	160	177	42	92	123	80	140	150	26	4	4	-111	-1	0	-104	-5	-3	32	4	2	40
109.978	0	92	121	54	160	177	40	92	123	79	139	150	26	3	3	-113	0	0	-104	-5	-3	33	4	2	41
110.1	0	92	122	54	161	178	40	91	124	79	139	150	27	4	2	-112	0	0	-104	-4	-4	33	4	3	41
110.223	0	93	124	52	162	178	41	93	126	79	141	151	27	4	4	-113	-1	0	-105	-4	-3	34	5	2	41
110.346	0	93	124	53	164	179	41	93	127	79	142	153	27	4	3	-113	0	1	-104	-4	-4	34	4	2	43
110.469	0	93	122	55	162	178	41	92	124	79	141	151	25	4	3	-113	-1	0	-106	-5	-4	34	5	2	40
110.592	0	92	122	54	161	178	41	93	124	80	139	150	25	4	3	-112	0	1	-106	-4	-4	32	4	2	40
110.715	0	93	122	55	161	177	41	91	123	80	140	150	25	4	4	-112	0	1	-106	-4	-4	33	5	2	40
110.838	0	93	122	53	162	178	41	93	123	79	140	151	27	3	2	-112	-1	1	-104	-5	-4	34	4	2	40
110.961	0	93	123	52	161	178	41	92	125	79	140	151	27	5	3	-113	-1	0	-105	-4	-4	34	4	2	41
111.084	0	93	125	51	161	179	41	93	127	79	140	152	27	3	3	-113	0	1	-105	-4	-4	35	5	3	43
111.206	0	93	125	52	161	180	39	93	127	78	141	152	26	4	2	-113	0	1	-105	-5	-4	35	4	1	43
111.329	0	93	121	54	161	178	41	92	124	79	139	151	25	3	2	-113	0	0	-106	-4	-4	33	4	2	39
111.452	0	93	122	53	161	178	42	92	125	79	139	151	26	5	3	-114	0	0	-107	-4	-4	34	5	2	40
111.575	0	93	123	52	161	178	42	92	124	79	139	151	26	3	3	-113	0	0	-107	-4	-3	33	4	2	41
111.698	0	93	124	52	160	178	41	92	125	79	139	151	28	3	3	-113	0	0	-106	-5	-4	34	5	2	41
111.821	0	94	124	51	161	179	41	93	127	78	139	152	27	4	3	-114	0	0	-105	-5	-4	35	4	2	42
111.944	0	94	126	50	161	179	41	92	128	78	140	152	26	4	3	-114	0	0	-105	-4	-5	36	4	2	43
112.067	0	94	125	52	160	179	40	93	127	77	139	152	26	3	3	-114	0	0	-106	-4	-4	36	4	2	42
112.189	0	94	123	53	161	178	41	92	125	79	140	152	26	3	3	-114	0	0	-108	-4	-4	33	4	2	40
112.312	0	93	123	52	160	178	41	92	125	80	140	151	26	3	3	-113	0	1	-107	-4	-4	34	3	1	40
112.435	0	94	123	53	161	179	42	91	125	80	139	151	26	4	3	-113	-1	1	-106	-4	-4	33	3	2	40
112.558	0	93	124	52	161	178	41	92	125	79	140	152	26	3	3	-114	0	1	-106	-4	-3	35	4	2	41
112.681	0	94	124	51	162	180	41	93	128	78	140	152	27	4	3	-115	-1	0	-106	-4	-3	35	4	2	42
112.804	0	93	125	50	162	180	41	92	128	78	139	153	27	3	3	-115	0	0	-106	-4	-4	36	4	2	42
112.927	0	94	124	51	160	179	40	92	125	79	139	152	26	3	3	-114	-1	0	-107	-4	-3	35	4	3	41
113.05	0	94	122	53	160	178	41	93	125	80	139	151	26	4	4	-115	0	0	-108	-4	-4	34	4	2	39
113.172	0	92	123	53	160	180	41	92	125	80	139	151	26	3	3	-114	-1	0	-108	-4	-4	34	4	2	41
113.295	0	93	123	53	161	179	42	93	125	79	139	152	26	3	3	-114	0	0	-107	-5	-4	34	5	2	41
113.418	0	93	124	52	160	179	40	92	126	79	139	152	27	4	3	-114	0	1	-105	-4	-3	35	4	2	41
113.541	0	93	125	51	161	180	41	92	127	78	139	152	27	4	3	-114	0	1	-105	-4	-4	36	4	2	42
113.664	0	93	125	51	161	180	40	93	128	78	140	153	26	4	2	-115	-1	1	-106	-4	-3	36	3	2	43
113.787	0	93	123	52	160	179	41	92	126	80	139	152	25	4	3	-114	0	0	-108	-5	-4	35	5	2	40
113.91	0	93	123	52	161	178	41	92	125	80	140	152	26	3	3	-114	-1	1	-107	-5	-4	34	5	2	40
114.033	0	93	123	52	161	179	42	92	125	80	139	152	26	4	3	-115	0	0	-108	-4	-4	34	4	2	41
114.156	0	93	123	52	161	180	41	92	125	79	139	153	26	4	3	-115	0	1	-107	-4	-4	34	4	2	42
114.278	0	93	124	52	161	180	41	93	127	78	139	153	27	4	3	-114	0	0	-106	-4	-4	35	4	3	42
114.401	0	94	124	51	161	180	41	92	127	78	140	153	27	5	3	-115	0	0	-106	-4	-4	35	4	2	42
114.524	0	93	123	52	161	181	39	92	127	77	140	154	26	4	4	-115	-1	0	-108	-5	-4	36	4	1	42
114.647	0	93	122	52	161	179	43	92	124	80	138	152	26	3	4	-115	0	1	-107	-4	-3	33	4	2	40
114.77	0	93	123	53	161	180	41	92	125	80	140	152	26	4	3	-114	-1	0	-107	-4	-4	34	5	1	41
114.893	0	94	123	52	161	180	42	93	125	79	139	152	27	3	3	-113	-1	0	-107	-5	-5	34	4	3	41
115.016	0	93	123	51	162	180	41	92	126	79	141	153	27	3	4	-114	0	0	-106	-4	-4	36	4	2	41
115.139	0	93	125	50	161	181	42	93	128	79	140	154	27	3	3	-115	-1	1	-106	-4	-5	36	4	3	42
115.261	0	94	124	52	162	182	40	92	127	78	141	154	27	4	2	-114	-1	0	-107	-4	-4	35	4	2	43
115.384	0	93	123	52	161	180	42	92	124	80	141	153	26	4	3	-113	-1	0	-108	-5	-4	34	5	1	40
115.507	0	93	123	53	162	180	41	92	124	80	141	152	26	4	3	-115	-1	1	-107	-4	-3	33	4	1	40
115.63	0	94	121	53	162	180	41	92	125	81	140	154	26	3	4	-115	0	1	-107	-4	-4	33	4	2	41
115.753	0	93	123	52	163	181	40	92	126	80	141	154	27	4	3	-113	0	0	-107	-5	-3	34	5	3	41
115.876	0	94	124	53	162	181	40	92	127	78	141	154	27	4	3	-114	0	0	-107	-4	-4	35	3	2	41
115.999	0	93	125	52	163	182	41	92	127	79	141	156	27	4	3	-114	-1	1	-107	-4	-4	35	5	3	42
116.122	0	93	122	54	162	180	42	93	124	81	141	153	25	4	4	-113	0	1	-108	-5	-3	33	4	2	40
116.244	0	93	122	55	163	180	41	92	123	81	141	152	26	3	3	-112	-1	0	-107	-4	-4	32	5	2	40
116.367	0	93	122	54	163	181	41	92	124	81	142	154	26	4	3	-113	0	0	-107	-4	-3	32	4	2	41
116.49	0	93	122	54	164	180	42	92	125	80	142	154	27	4	3	-113	0	1	-106	-5	-4	32	5	2	41
116.613	0	93	124	52	164	181	41	92	126	79	142	154	28	4	3	-113	0	0	-106	-4	-3	33	4	2	41
116.736	0	94	124	51	163	182	41	92	127	79	142	155	27	4	3	-113	0	1	-106	-4	-4	34	4	2	42
116.859	0	93	124	53	164	182	40	91	126	78	143	155	27	3	4	-112	0	0	-107	-4	-4	34	4	2	41
116.982	0	93	122	54	163	180	42	92	124	81	141	153	26	4	3	-113	-1	1	-107	-4	-4	32	5	3	40
117.105	0	93	122	54	163	181	42	92	125	81	142	154	27	4	2	-112	0	1	-107	-5	-4	32	4	3	40
117.228	0	92	122	54	163	181	42	91	124	80	142	154	26	4	4	-112	-1	0	-107	-4	-4	32	4	2	41
117.35	0	93	122	54	164	181	40	91	126	79	143	155	28	3	2	-112	0	1	-106	-4	-3	33	5	3	41
117.473	0	93	124	52	165	181	42	92	126	80	144	154	26	4	2	-113	0	1	-106	-4	-4	34	4	2	42
117.596	0	93	125	52	166	181	42	92	128	79	145	155	27	4	4	-113	0	1	-106	-5	-4	35	4	2	43
117.719	0	94	123	53	164	179	40	92	126	80	143	152	26	3	3	-112	0	0	-108	-5	-4	33	5	2	41
117.842	0	93	122	54	163	177	41	92	125	81	142	152	25	3	3	-112	-1	1	-108	-4	-4	32	4	1	40
117.965	0	92	122	54	163	176	41	92	125	81	141	150	25	3	4	-113	-1	0	-108	-5	-3	33	4	1	41
118.088	0	93	122	53	163	175	40	92	126	80	142	150	26	4	4	-113	-1	0	-108	-5	-4	32	4	2	40
118.211	0	92	123	53	163	176	40	92	125	79	141	150	27	4	4	-113	0	0	-107	-4	-4	33	4	2	41
118.333	0	92	123	52	161	177	39	92	127	79	141	151	27	4	3	-112	0	0	-106	-4	-4	34	4	1	42
118.456	0	93	124	52	163	177	39	92	127	78	141	152	27	3	3	-113	0	0	-108	-5	-4	34	4	2	43
118.579	0	93	122	53	162	176	40	91	125	79	140	150	25	4	3	-114	0	0	-108	-4	-4	32	5	1	40
118.702	0	94	123	53	162	176	40	93	124	81	141	151	26	3	3	-113	0	1	-108	-4	-5	33	4	2	41
118.825	0	93	123	54	162	176	40	92	125	80	141	150	25	4	3	-113	-1	1	-108	-4	-3	33	4	2	41
118.948	0	92	122	54	163	176	39	92	125	80	143	151	27	4	3	-113	0	0	-107	-4	-4	33	5	3	42
119.071	0	93	123	55	163	176	40	92	126	80	143	151	26	3	3	-113	-1	1	-106	-4	-4	33	4	1	41
119.194	0	93	125	54	164	177	40	92	127	80	143	150	27	4	3	-113	0	0	-106	-5	-4	32	4	3	41
119.316	0	93	125	54	164	176	39	92	127	79	143	151	26	3	3	-113	-1	1	-106	-5	-4	33	4	2	41
119.439	0	92	122	55	162	176	41	91	125	81	142	149	25	4	4	-112	0	1	-107	-4	-4	31	5	3	40
119.562	0	93	122	53	162	175	40	92	125	80	140	149	25	3	3	-113	0	1	-107	-5	-4	32	5	2	41
119.685	0	93	122	54	162	175	40	92	126	80	142	150	26	4	3	-113	0	0	-107	-4	-4	33	4	2	42
119.808	0	92	123	53	163	175	39	92	126	79	141	150	27	4	4	-112	0	0	-106	-4	-3	33	5	3	41
119.931	0	93	124	53	162	177	40	92	126	79	141	150	27	4	4	-113	0	0	-105	-4	-4	33	5	1	42
120.054	0	93	124	51	162	177	41	92	127	78	142	151	26	4	3	-114	0	0	-105	-4	-4	35	4	2	42
120.177	0	93	124	53	161	177	39	92	128	78	141	152	26	3	4	-113	-1	1	-108	-4	-4	35	4	2	42
120.3	0	92	122	53	161	177	40	92	125	81	141	150	25	3	3	-113	0	1	-108	-5	-5	32	4	2	41
120.422	0	94	122	53	161	176	40	92	125	80	139	150	26	3	3	-113	0	1	-108	-5	-4	33	4	2	41
120.545	0	93	123	54	160	176	40	92	125	79	139	150	25	3	2	-114	0	0	-108	-5	-4	33	4	1	41
120.668	0	93	123	52	160	177	40	91	126	79	140	151	28	4	3	-113	0	1	-107	-4	-4	33	4	2	42
120.791	0	92	124	53	161	177	40	92	127	80	140	150	27	3	3	-113	0	0	-106	-4	-3	34	4	2	42
120.914	0	93	124	53	161	177	40	92	128	79	140	152	27	3	3	-114	0	1	-106	-4	-3	35	4	2	42
121.037	0	93	125	53	161	177	40	93	127	79	140	151	26	4	4	-114	0	0	-107	-4	-4	35	4	2	41
121.16	0	93	123	54	161	176	40	92	125	81	140	150	25	3	4	-114	0	0	-108	-4	-3	33	4	3	39
121.283	0	93	122	53	161	176	40	92	126	80	140	150	27	4	3	-113	-1	0	-107	-4	-4	32	4	2	41
121.405	0	93	122	54	161	176	40	91	126	79	139	150	25	4	3	-113	0	1	-107	-4	-4	33	5	2	41
121.528	0	93	123	52	161	175	39	92	126	79	139	150	28	3	4	-113	0	1	-106	-5	-3	34	4	2	41
121.651	0	94	124	52	161	176	41	93	128	78	140	151	27	4	3	-114	0	0	-107	-4	-4	34	5	2	42
121.774	0	93	125	52	161	177	41	92	128	78	139	150	27	3	4	-113	0	1	-106	-5	-4	35	4	2	42
121.897	0	92	124	53	160	175	40	92	126	79	139	149	25	3	3	-114	0	0	-108	-5	-3	35	4	3	41
122.02	0	92	121	54	160	176	40	92	125	81	139	148	25	4	4	-113	0	1	-108	-4	-4	32	4	2	40
122.143	0	93	123	54	160	175	41	92	125	80	140	149	25	4	4	-113	-1	0	-108	-4	-4	32	4	2	40
122.266	0	93	123	52	160	176	40	92	126	80	139	149	27	4	4	-113	0	1	-107	-5	-4	32	4	3	41
122.388	0	93	124	52	160	176	40	92	127	81	138	151	27	4	3	-113	0	1	-106	-4	-3	35	5	2	42
122.511	0	93	123	51	159	176	40	92	127	78	140	151	26	3	3	-114	0	1	-107	-5	-3	34	4	2	42
122.634	0	93	125	51	160	177	40	93	129	78	140	151	26	3	3	-114	0	1	-107	-4	-4	35	4	3	42
122.757	0	92	123	53	159	177	39	92	126	79	139	149	26	4	3	-114	0	0	-107	-4	-4	35	4	2	41
122.88	0	92	122	54	160	175	42	92	124	81	139	149	27	3	3	-114	0	0	-108	-4	-4	33	5	2	39
123.003	0	92	122	53	160	176	41	92	125	80	139	150	25	4	3	-115	0	1	-108	-4	-3	32	4	2	40
123.126	0	93	123	53	160	177	40	92	125	81	139	149	27	4	3	-113	0	0	-106	-3	-3	33	3	2	41
123.249	0	93	124	52	159	176	39	92	126	80	139	149	26	3	4	-113	0	1	-106	-4	-4	35	4	2	41
123.372	0	93	124	52	160	177	40	93	127	78	139	150	26	4	2	-114	0	0	-106	-5	-4	35	4	2	42
123.494	11	93	125	51	159	177	39	92	129	78	140	151	27	3	3	-114	-1	0	-107	-4	-4	35	4	3	43
123.617	0	93	123	54	158	175	40	91	125	80	138	150	25	4	3	-113	-1	1	-108	-5	-5	32	4	2	40
123.74	0	93	121	54	159	175	40	91	124	80	138	149	26	4	2	-113	0	0	-107	-5	-4	33	4	2	40
123.863	0	92	122	53	158	175	40	91	125	80	137	149	26	4	2	-113	0	1	-107	-4	-4	31	5	3	40
123.986	0	92	123	53	160	176	40	92	125	80	138	149	27	5	4	-113	0	0	-107	-4	-4	34	4	2	41
124.109	0	93	124	53	159	176	40	93	125	79	138	149	27	4	3	-114	0	1	-106	-5	-4	34	4	2	42
124.232	0	93	125	52	159	177	41	92	127	80	138	151	25	4	4	-113	-1	1	-107	-5	-3	35	4	3	43
124.355	0	92	124	51	159	177	39	91	128	79	138	151	27	3	3	-114	-1	0	-107	-4	-4	35	4	3	42
124.477	0	93	123	54	159	176	41	91	125	80	139	149	25	4	3	-114	0	0	-109	-5	-4	33	4	2	40
124.6	0	93	122	53	159	176	40	91	125	80	138	150	26	3	3	-113	-1	0	-108	-4	-4	33	5	2	40
124.723	0	93	123	54	159	175	40	91	124	81	139	148	26	4	3	-114	0	1	-108	-4	-4	33	4	2	41
124.846	0	92	122	53	158	176	40	91	125	80	138	149	28	4	2	-113	-1	0	-106	-3	-3	33	4	2	41
124.969	0	92	123	52	158	176	40	91	126	79	137	150	26	4	4	-113	0	0	-106	-4	-3	33	4	3	41
125.092	0	93	124	52	159	175	40	92	127	79	139	150	27	4	3	-114	0	1	-107	-4	-3	34	4	2	42
125.215	0	93	122	53	159	175	39	91	126	79	139	149	25	3	3	-113	-1	1	-107	-4	-4	34	4	2	41
125.338	0	93	121	55	159	175	40	91	123	81	137	149	25	3	3	-113	0	0	-108	-4	-4	32	4	2	40
125.46	0	93	121	54	159	175	40	91	125	81	137	148	26	3	4	-112	-1	0	-108	-4	-4	32	4	2	40
125.583	0	93	122	53	159	175	39	91	124	82	138	148	27	3	3	-113	0	0	-107	-4	-4	32	4	3	41
125.706	0	93	122	54	159	175	40	91	125	78	138	150	28	4	4	-113	0	0	-105	-4	-4	33	4	2	41
125.829	0	93	124	53	159	176	40	91	127	80	138	150	27	3	2	-113	0	0	-106	-5	-3	33	4	2	41
125.952	0	93	123	53	160	177	39	91	127	79	138	150	27	3	4	-113	0	0	-106	-4	-4	34	4	2	42
126.075	0	92	121	55	159	175	40	91	125	80	138	149	25	4	3	-113	0	0	-108	-5	-4	33	4	1	40
126.198	0	92	121	55	159	174	41	91	123	81	138	149	26	3	3	-112	0	0	-107	-4	-5	31	4	2	40
126.321	0	92	120	54	159	174	40	91	124	81	138	148	25	3	3	-112	0	1	-107	-4	-3	31	4	2	40
126.444	0	92	121	54	158	174	39	91	123	81	138	149	27	3	3	-112	0	0	-107	-4	-3	32	4	2	41
126.566	0	92	122	54	159	175	40	92	125	80	138	149	27	4	2	-113	0	1	-106	-5	-4	32	4	2	41
126.689	0	92	123	52	159	176	40	91	126	79	138	149	26	4	3	-111	0	0	-106	-5	-4	33	4	2	42
126.812	0	93	123	54	158	175	38	91	125	79	137	149	27	5	4	-112	0	1	-106	-5	-4	33	4	2	40
126.935	0	92	120	54	158	174	40	90	122	81	138	148	26	4	3	-111	0	1	-107	-4	-4	32	4	2	39
127.058	0	92	120	55	159	174	40	90	122	81	138	148	25	4	3	-112	-1	1	-107	-4	-4	31	4	2	40
127.181	0	92	121	53	158	174	41	91	122	82	138	148	26	3	3	-111	0	0	-107	-5	-4	31	4	2	40
127.304	0	92	122	55	158	174	38	90	124	80	137	149	27	3	3	-112	-1	0	-105	-4	-4	32	4	2	40
127.427	0	92	121	53	158	175	41	91	125	80	138	148	26	3	3	-112	-1	0	-105	-4	-4	32	5	2	41
127.549	0	92	123	52	159	175	40	91	125	79	138	150	27	4	3	-112	0	0	-105	-4	-4	33	5	2	42
127.672	0	92	122	55	159	175	40	90	124	79	138	149	25	4	3	-111	0	0	-106	-4	-3	32	4	2	41
127.795	0	92	120	55	159	174	41	91	122	80	137	148	26	4	3	-112	0	0	-107	-4	-3	31	4	2	39
127.918	0	92	120	55	159	175	40	90	123	80	137	148	25	3	2	-111	-1	0	-106	-4	-4	32	4	2	40
128.041	0	92	120	56	159	175	40	90	123	80	138	148	26	3	3	-110	0	0	-106	-5	-3	32	5	2	40
128.164	0	92	121	54	160	175	39	90	124	81	138	149	27	4	4	-111	0	0	-105	-4	-4	33	5	3	39
128.287	0	92	122	53	159	175	41	90	124	80	138	148	26	4	2	-111	0	0	-105	-4	-4	32	4	2	41
128.41	0	92	122	53	160	176	39	90	124	79	139	149	26	4	3	-112	0	0	-105	-4	-4	32	4	3	42
128.532	0	92	120	56	159	174	40	90	121	81	139	148	25	4	3	-112	0	2	-106	-5	-4	31	5	1	39
128.655	0	92	120	55	159	174	41	91	122	81	138	148	26	4	4	-111	-1	0	-107	-4	-4	31	6	3	40
128.778	0	91	120	55	159	173	40	90	123	81	138	147	25	3	4	-110	-1	0	-105	-4	-3	32	4	1	40
128.901	0	92	120	55	159	174	40	91	122	80	138	149	27	4	3	-111	0	1	-105	-5	-4	32	4	3	40
129.024	0	91	122	54	159	175	39	90	124	80	138	150	27	4	4	-111	-1	1	-104	-4	-4	32	4	2	40
129.147	0	92	122	54	160	175	40	90	125	80	139	150	27	4	3	-111	-1	1	-105	-4	-4	32	4	2	41
129.27	0	92	121	56	160	175	40	90	122	79	138	148	25	4	3	-110	-1	1	-107	-4	-4	32	4	1	40
129.393	0	91	120	56	159	175	41	90	121	80	139	148	25	3	3	-110	0	0	-106	-4	-3	31	4	2	39
129.516	0	92	119	55	160	174	40	90	121	81	139	148	25	3	3	-110	-1	1	-106	-3	-4	30	5	2	39
129.638	0	91	119	56	162	175	41	90	121	81	140	152	25	4	3	-109	0	0	-105	-5	-4	31	4	1	39
129.761	0	90	120	56	162	178	40	90	122	81	141	151	28	3	2	-110	0	0	-103	-4	-4	31	4	2	39
129.884	0	91	120	55	161	178	40	90	124	80	141	151	27	3	3	-110	0	1	-104	-4	-3	32	5	2	40
130.007	0	91	121	56	163	177	39	91	124	79	141	151	26	3	3	-110	0	1	-105	-5	-3	30	4	2	41
130.13	0	91	119	57	162	175	40	90	121	81	140	150	25	3	3	-107	0	0	-105	-4	-4	30	4	2	39
130.253	0	91	118	56	162	175	40	90	120	82	141	149	26	3	3	-108	0	1	-104	-5	-4	30	4	2	39
130.376	0	92	119	57	163	175	41	89	120	79	141	149	26	4	3	-108	0	1	-104	-4	-3	30	4	2	39
130.499	0	91	120	57	162	176	41	89	121	80	140	149	26	4	3	-107	0	1	-104	-4	-4	31	5	2	39
130.621	0	91	121	56	162	176	40	89	122	80	140	148	27	4	3	-109	0	0	-103	-5	-3	30	4	2	40
130.744	0	92	121	56	161	176	40	90	123	80	141	150	27	4	2	-109	0	0	-103	-4	-4	31	5	1	41
130.867	0	91	120	58	162	175	39	90	121	80	140	149	25	3	3	-107	0	0	-105	-4	-3	31	4	2	39
130.99	0	90	118	57	162	175	41	89	120	81	140	148	26	3	3	-107	-1	0	-105	-4	-4	30	4	2	38
131.113	0	91	120	56	163	175	41	89	121	80	140	148	26	4	2	-107	-1	1	-104	-4	-4	29	5	2	39
131.236	0	90	119	57	162	175	39	90	122	80	141	149	27	3	2	-107	0	0	-103	-5	-4	30	4	2	40
131.359	0	91	121	56	163	175	40	89	122	80	141	149	27	4	3	-108	0	1	-102	-4	-3	31	4	2	40
131.482	0	90	120	57	164	177	40	90	123	81	142	150	27	4	4	-109	-1	0	-103	-5	-3	30	5	2	41
131.604	0	92	121	58	166	178	39	89	124	81	143	154	27	4	2	-108	0	0	-104	-4	-3	30	5	1	40
131.727	0	90	119	57	165	178	41	89	121	81	144	152	25	4	3	-107	0	1	-103	-4	-4	30	4	3	38
131.85	0	90	119	57	166	177	42	89	121	81	144	152	26	3	2	-108	0	0	-104	-4	-4	30	5	2	39
131.973	0	90	119	57	165	177	41	89	121	81	143	151	27	4	3	-107	0	0	-104	-4	-3	30	4	2	39
132.096	0	90	119	57	165	177	40	90	121	80	143	151	28	3	2	-106	-1	1	-103	-4	-3	30	4	1	39
132.219	0	92	120	57	164	177	40	90	122	81	143	150	27	3	3	-107	0	0	-102	-4	-3	30	4	2	40
132.342	0	92	122	56	165	177	41	90	123	80	143	151	27	3	3	-108	0	2	-102	-4	-4	30	4	2	41
132.465	0	92	120	57	164	177	40	90	122	80	142	150	25	3	3	-108	-2	0	-104	-4	-5	30	4	2	40
132.588	0	91	119	57	163	176	41	89	120	79	143	149	26	3	3	-107	0	0	-103	-4	-4	29	4	2	38
132.71	0	91	120	57	163	175	41	89	121	80	142	149	26	3	3	-107	0	0	-104	-4	-3	29	5	2	39
132.833	0	90	119	57	162	175	41	89	121	79	140	148	27	3	4	-107	0	1	-103	-4	-4	30	4	2	39
132.956	0	91	120	56	161	175	41	90	123	81	140	149	27	3	3	-108	0	0	-102	-4	-4	31	4	2	40
133.079	0	91	122	55	160	173	40	90	123	80	138	147	27	4	3	-109	0	0	-102	-4	-3	31	4	1	40
133.202	0	93	121	55	158	172	39	91	124	79	138	147	26	4	3	-108	0	0	-103	-4	-3	31	4	2	41
133.325	0	92	120	56	156	169	38	91	121	80	136	145	25	3	3	-108	-1	0	-104	-3	-4	30	4	2	40
133.448	0	91	119	57	156	170	39	91	121	79	135	145	24	4	2	-108	0	0	-105	-4	-4	30	4	2	39
133.571	0	92	119	56	155	171	39	90	121	80	136	145	25	4	2	-108	0	1	-104	-4	-4	29	3	2	39
133.693	0	93	119	56	156	171	38	90	121	80	134	145	27	4	3	-108	0	0	-103	-4	-3	30	4	1	39
133.816	0	93	121	55	155	169	39	92	124	81	135	144	25	4	3	-109	0	0	-102	-4	-4	31	4	2	41
133.939	0	94	123	54	155	169	39	92	125	80	134	144	25	4	2	-109	0	0	-103	-4	-4	32	4	2	42
134.062	0	93	120	56	155	170	37	90	123	80	134	144	26	4	4	-109	0	0	-105	-4	-3	31	4	2	40
134.185	0	92	119	56	156	171	38	90	120	81	135	145	26	4	4	-106	0	1	-106	-4	-5	30	4	2	39
134.308	0	91	118	55	156	170	39	89	120	80	136	145	24	3	2	-108	-1	1	-104	-4	-4	29	4	1	39
134.431	0	91	119	56	156	171	39	90	121	80	137	145	26	3	3	-107	0	0	-104	-5	-4	30	4	2	39
134.554	0	92	121	56	156	171	39	90	122	80	136	145	27	3	3	-108	0	0	-103	-4	-4	30	5	2	41
134.676	0	91	121	56	157	172	40	90	123	80	137	146	27	4	3	-109	-1	0	-103	-5	-3	31	5	2	41
134.799	0	92	121	57	157	171	39	91	122	79	136	146	25	3	2	-109	0	0	-105	-5	-4	31	4	2	40
134.922	0	91	118	56	157	171	39	89	121	80	136	145	26	4	2	-107	0	0	-105	-5	-3	30	4	2	39
135.045	0	92	118	56	157	171	40	90	121	80	136	146	25	4	2	-108	-1	0	-104	-5	-4	29	5	2	40
135.168	0	91	119	56	157	171	40	90	120	80	136	145	25	3	3	-107	0	0	-104	-4	-4	29	4	2	39
135.291	0	92	120	56	158	172	39	90	122	80	138	146	27	4	2	-109	0	1	-103	-4	-3	30	4	2	39
135.414	0	91	120	55	158	172	40	91	123	80	137	146	27	4	3	-109	0	1	-103	-4	-4	30	4	3	41
135.537	0	92	121	57	157	172	38	90	123	79	137	146	26	3	3	-109	0	0	-104	-4	-3	31	4	2	40
135.66	0	91	119	56	158	171	40	90	120	81	136	145	25	4	3	-107	0	1	-104	-5	-4	28	5	2	38
135.782	0	91	119	57	157	171	40	89	121	81	137	145	25	3	2	-108	0	0	-104	-5	-4	30	4	2	39
135.905	0	91	119	56	157	170	39	90	121	80	137	145	26	3	3	-107	0	0	-104	-5	-5	30	5	2	40
136.028	0	92	120	56	157	172	39	90	122	79	137	145	27	4	4	-109	0	1	-102	-4	-3	29	4	2	39
136.151	0	91	121	55	158	172	39	90	123	80	137	147	27	4	2	-107	0	0	-103	-5	-3	29	3	2	40
136.274	0	91	121	53	157	176	41	90	124	79	137	150	27	3	2	-110	0	0	-103	-4	-3	31	4	1	42
136.397	0	92	121	55	160	193	39	90	123	77	140	169	27	4	2	-109	0	-2	-104	-4	-3	32	4	0	45
136.52	0	92	119	55	161	184	40	89	121	80	140	157	26	4	3	-110	0	1	-105	-4	-4	31	5	2	40
136.643	0	91	119	55	159	180	40	89	122	80	139	152	26	3	3	-108	0	0	-105	-4	-4	30	4	2	39
136.765	0	91	118	55	159	179	40	90	122	79	138	152	26	4	3	-109	0	0	-105	-4	-3	31	4	3	40
136.888	0	91	120	54	159	178	39	89	121	80	139	152	27	3	3	-109	-1	0	-104	-4	-5	31	4	2	41
137.011	0	91	121	54	159	178	39	90	123	79	138	152	27	4	3	-109	-1	0	-104	-4	-3	31	5	2	42
137.134	0	91	122	54	159	179	39	90	124	79	138	152	27	4	3	-110	0	0	-105	-4	-4	32	3	2	42
137.257	0	91	119	56	159	178	40	90	121	80	137	150	25	3	2	-109	0	0	-106	-5	-4	30	4	3	39
137.38	0	91	119	56	159	177	40	89	120	80	138	150	25	3	3	-109	0	0	-106	-5	-3	30	5	3	39
137.503	0	91	119	57	158	178	40	88	120	81	138	150	26	3	3	-108	0	1	-105	-3	-3	29	4	2	40
137.626	0	91	119	55	160	177	41	90	121	79	138	150	26	3	4	-108	0	0	-105	-5	-4	31	4	2	40
137.748	0	91	120	56	160	178	39	90	122	79	139	151	27	3	3	-108	0	0	-103	-4	-4	30	5	2	41
137.871	0	92	121	55	160	178	40	90	123	79	139	152	27	4	3	-110	0	0	-104	-4	-3	32	4	2	41
137.994	0	90	120	56	160	178	38	90	122	79	140	152	26	3	2	-110	-1	0	-105	-4	-3	31	4	2	40
138.117	0	91	119	56	159	177	41	89	121	80	138	150	26	3	4	-109	-1	0	-105	-5	-3	30	5	2	38
138.24	0	91	118	56	159	176	40	89	120	79	138	150	26	4	3	-107	-1	0	-105	-5	-4	29	5	3	39
138.363	0	91	119	56	159	175	40	89	120	80	138	150	26	3	3	-108	-1	0	-105	-4	-4	31	4	2	39
138.486	0	92	119	56	158	177	39	89	121	80	138	150	27	3	3	-109	0	0	-104	-4	-3	31	4	2	39
138.609	0	90	119	55	159	176	40	90	122	80	138	150	27	3	3	-109	0	0	-103	-4	-3	31	5	3	40
138.732	0	91	121	54	159	178	40	89	123	79	138	150	27	4	3	-110	0	1	-103	-4	-3	31	4	2	41
138.854	0	91	119	56	159	176	40	90	121	79	138	148	26	3	4	-109	0	0	-105	-4	-4	30	5	2	39
138.977	0	91	118	56	159	175	40	89	119	80	138	149	26	4	2	-108	0	1	-104	-4	-4	30	4	2	40
139.1	0	91	119	56	159	175	40	89	121	79	138	149	25	4	3	-108	0	0	-104	-5	-3	31	5	2	39
139.223	0	91	120	56	159	174	40	89	120	80	138	150	27	4	3	-108	-1	0	-104	-5	-3	30	5	3	40
139.346	0	90	120	54	159	176	39	90	122	79	138	149	27	4	3	-110	-1	0	-103	-5	-4	31	3	2	40
139.469	0	92	120	54	158	175	39	90	122	79	138	148	27	4	3	-110	-1	0	-104	-4	-4	32	4	2	42
139.592	0	91	121	55	158	175	39	90	122	78	137	150	25	4	3	-111	0	0	-104	-3	-4	33	4	2	42
139.715	0	91	119	55	158	174	40	90	120	80	137	148	25	3	2	-109	-1	0	-105	-4	-4	30	4	2	39
139.837	0	91	119	55	158	174	40	90	121	80	137	147	25	4	4	-110	0	0	-106	-4	-3	31	4	2	40
139.96	0	91	119	55	158	174	39	90	120	80	136	148	25	4	2	-109	0	0	-105	-4	-3	30	3	2	40
140.083	0	92	119	54	157	173	38	90	121	79	136	147	27	3	3	-109	-1	1	-104	-4	-4	31	5	2	41
140.206	0	91	120	54	158	174	40	90	122	79	137	148	26	4	3	-109	0	0	-104	-3	-3	31	4	2	41
140.329	0	92	121	54	158	175	39	91	123	78	137	148	26	4	3	-110	0	0	-105	-5	-3	32	4	2	42
140.452	0	91	119	55	157	174	40	90	120	80	137	147	25	4	3	-109	-1	0	-106	-5	-4	30	4	2	39
140.575	0	92	120	55	157	171	40	90	120	79	136	146	25	4	3	-109	0	0	-105	-4	-3	30	5	2	39
140.698	0	91	120	56	156	172	39	90	121	79	136	146	25	3	3	-109	0	1	-105	-4	-2	31	5	2	40
140.82	0	92	119	55	157	172	38	89	121	80	136	146	26	4	3	-109	0	0	-104	-4	-4	31	5	2	40
140.943	0	93	120	55	156	170	38	90	122	79	137	145	25	4	3	-109	0	0	-104	-4	-3	32	4	3	41
141.066	0	92	121	54	158	172	38	91	123	79	139	147	25	4	3	-111	0	1	-104	-5	-4	32	4	2	43
141.189	0	92	119	56	157	170	38	90	121	80	138	144	25	3	3	-109	0	0	-106	-3	-4	30	4	2	40
141.312	0	91	118	56	157	170	38	90	119	81	137	144	24	4	3	-108	-1	1	-106	-4	-3	30	4	2	39
141.435	0	91	118	55	158	169	39	89	120	79	137	143	24	3	3	-108	0	0	-105	-4	-3	30	4	2	40
141.558	0	91	119	56	157	169	37	89	120	79	137	144	25	4	3	-108	0	0	-103	-4	-3	30	4	2	40
141.681	0	92	120	55	157	170	38	89	121	80	137	145	26	3	4	-109	0	0	-104	-4	-3	31	4	2	40
141.804	0	92	120	56	158	171	37	89	122	80	137	144	25	4	3	-110	0	1	-104	-5	-4	30	4	2	41
141.926	0	91	118	56	157	169	38	89	120	80	137	143	24	4	3	-108	-1	1	-105	-5	-4	29	4	2	38
142.049	0	91	118	56	157	169	39	89	119	79	136	144	24	3	3	-108	-1	1	-104	-5	-3	29	4	2	39
142.172	0	91	118	56	156	169	38	90	119	80	136	143	25	4	3	-108	0	0	-104	-4	-3	30	5	1	39
142.295	0	91	119	55	157	169	37	89	120	79	137	143	24	3	2	-108	0	0	-104	-4	-3	30	5	2	40
142.418	0	90	120	56	156	169	38	89	122	80	136	144	26	4	3	-108	0	0	-103	-4	-5	31	4	2	40
142.541	0	91	119	57	157	170	37	89	121	79	136	144	25	3	2	-109	0	0	-104	-4	-4	30	4	2	40
142.664	0	90	118	55	155	170	39	89	119	80	135	143	24	3	3	-107	-1	0	-104	-4	-4	29	4	2	38
142.787	0	90	118	56	155	170	38	89	120	80	135	143	24	3	2	-107	0	0	-104	-4	-4	30	4	2	39
142.909	0	91	118	56	156	168	39	90	120	79	136	143	25	4	2	-108	0	0	-105	-4	-3	30	4	2	40
143.032	0	92	119	55	156	169	38	90	120	80	135	144	27	4	2	-107	0	0	-102	-4	-4	30	3	1	40
143.155	0	91	120	56	155	170	37	89	121	80	135	144	26	4	3	-108	-1	1	-103	-4	-3	30	5	2	40
143.278	0	90	118	57	154	169	38	89	119	80	134	144	24	4	3	-108	-1	0	-104	-5	-3	30	5	2	38
143.401	0	90	117	55	156	170	38	89	119	80	135	144	23	3	4	-108	0	0	-104	-3	-4	29	4	2	38
143.524	0	91	117	56	156	170	39	89	118	79	136	144	25	3	3	-107	0	0	-103	-5	-2	30	4	1	39
143.647	0	90	119	55	156	170	38	88	119	79	135	144	27	4	2	-107	0	0	-103	-4	-4	30	4	2	39
143.77	0	91	119	54	157	170	39	89	120	79	136	144	26	3	3	-108	-1	0	-103	-4	-2	30	4	1	40
143.892	0	91	120	56	156	171	39	89	122	79	136	146	25	4	3	-109	0	1	-103	-6	-4	31	5	2	41
144.015	0	90	118	57	156	171	38	89	120	80	136	145	24	4	3	-107	0	0	-104	-4	-3	31	4	2	40
144.138	0	91	117	56	157	172	39	89	119	80	135	145	25	3	3	-107	0	1	-104	-4	-3	30	4	2	39
144.261	0	90	119	56	157	170	39	88	119	79	135	145	25	4	3	-108	0	0	-104	-3	-4	30	4	1	39
144.384	0	91	119	57	157	171	38	89	120	80	137	145	26	3	3	-107	-1	0	-104	-4	-3	30	4	2	40
144.507	0	90	119	55	156	171	38	89	120	80	136	146	26	4	2	-107	-1	0	-103	-5	-4	30	4	2	40
144.63	0	91	120	55	156	172	38	90	122	79	136	146	26	4	2	-109	0	1	-103	-5	-3	31	4	2	41
144.753	0	91	119	57	156	171	38	89	119	81	136	145	24	3	2	-109	0	1	-104	-4	-5	31	4	1	39
144.876	0	91	118	56	157	172	40	89	119	79	136	146	25	3	3	-107	0	0	-105	-4	-3	29	4	2	39
144.998	0	90	118	56	157	171	38	89	120	80	136	145	25	3	3	-107	0	0	-104	-5	-3	30	4	2	40
145.121	0	92	118	56	157	171	38	88	120	80	135	145	27	4	3	-107	0	0	-102	-4	-4	31	4	2	39
145.244	0	91	118	56	156	172	39	88	121	80	136	146	26	3	2	-109	0	0	-103	-4	-3	30	4	2	40
145.367	0	91	120	55	157	172	39	89	122	80	137	146	26	3	3	-108	0	0	-103	-4	-3	31	4	2	41
145.49	0	91	119	57	157	173	38	89	120	79	136	146	25	4	3	-107	-1	0	-104	-4	-4	31	4	2	40
145.613	0	91	117	57	156	172	39	89	119	81	136	146	25	4	3	-107	0	0	-104	-4	-3	29	4	2	38
145.736	0	90	118	56	156	171	39	88	118	79	137	145	24	3	2	-107	-1	0	-104	-4	-4	30	4	1	39
145.859	0	90	118	56	157	171	39	89	120	80	137	145	25	3	3	-107	0	0	-104	-4	-4	29	4	2	39
145.981	0	90	119	56	157	172	38	89	120	80	136	146	26	4	3	-107	0	1	-102	-4	-3	30	4	3	40
146.104	0	91	118	55	157	173	39	90	121	80	136	146	26	4	2	-107	-1	0	-103	-4	-3	30	4	2	40
146.227	0	91	119	56	157	172	38	90	120	79	136	146	25	4	3	-108	0	0	-103	-5	-4	30	4	2	40
146.35	0	91	117	56	157	171	38	89	117	80	136	145	24	4	3	-107	-1	1	-105	-4	-3	29	4	2	38
146.473	0	90	117	56	156	171	38	89	118	79	135	145	25	3	3	-106	-1	0	-103	-4	-3	29	5	2	38
146.596	0	90	117	55	157	171	40	88	118	79	136	144	24	4	3	-105	-1	0	-103	-4	-4	29	5	1	38
146.719	0	91	118	56	157	170	38	88	118	79	135	144	26	3	3	-106	0	0	-102	-4	-3	29	4	2	39
146.842	0	91	118	55	156	171	38	89	119	80	136	145	26	4	3	-107	0	0	-101	-4	-3	30	4	2	39
146.964	0	91	120	56	157	172	38	89	121	80	136	146	26	4	3	-107	0	1	-103	-4	-3	30	4	2	41
147.087	0	91	117	56	157	171	37	89	119	79	135	144	26	3	3	-107	0	0	-103	-4	-4	29	4	2	39
147.21	0	90	116	56	157	169	39	88	117	79	135	143	25	3	3	-106	0	0	-103	-4	-3	28	4	2	38
147.333	0	90	117	56	157	171	39	88	117	79	136	143	24	4	3	-106	-1	0	-103	-4	-3	29	4	3	38
147.456	0	91	117	56	157	170	38	89	117	78	135	143	25	4	3	-105	0	0	-102	-4	-3	29	4	2	39
147.579	0	90	117	56	156	170	37	88	118	78	135	143	27	4	2	-106	0	0	-100	-4	-4	29	5	2	38
147.702	0	92	119	55	156	170	39	89	119	78	135	144	25	3	3	-106	0	0	-101	-4	-3	30	4	2	40
147.825	0	90	120	55	156	172	37	88	120	78	136	145	26	4	3	-107	0	0	-102	-4	-3	30	5	2	40
147.948	0	91	117	57	157	170	38	88	118	79	135	143	24	4	3	-106	0	0	-102	-5	-3	29	4	1	38
148.07	0	91	116	56	156	170	39	88	117	79	135	143	25	4	3	-105	0	0	-102	-4	-4	28	4	2	38
148.193	0	90	117	55	155	169	39	89	117	79	135	142	23	3	3	-106	-1	0	-102	-4	-3	29	4	2	38
148.316	0	90	117	56	155	169	40	89	117	78	135	143	24	3	3	-106	-1	1	-102	-4	-4	29	4	3	39
148.439	0	90	118	55	156	169	39	89	119	79	135	143	26	4	3	-106	0	0	-101	-4	-3	30	4	3	39
148.562	0	91	119	56	155	169	39	89	121	79	135	144	26	4	2	-107	0	0	-101	-4	-3	30	5	2	40
148.685	0	90	119	58	156	170	37	88	119	79	136	143	25	4	3	-106	0	2	-102	-4	-4	30	4	1	39
148.808	0	90	116	55	156	168	38	88	117	79	135	142	24	4	3	-105	0	1	-103	-3	-4	28	4	2	38
148.931	0	90	116	55	155	169	39	88	117	78	134	141	24	4	3	-106	0	0	-101	-4	-4	28	3	2	38
149.053	0	90	116	56	155	168	39	89	117	79	134	143	25	3	3	-105	0	0	-101	-5	-3	29	4	2	38
149.176	0	90	117	56	155	169	38	89	118	79	135	142	26	5	3	-106	0	0	-102	-4	-3	29	4	2	39
149.299	0	90	118	55	155	169	38	89	120	79	135	142	26	3	3	-107	-1	0	-101	-4	-3	30	4	2	39
149.422	0	90	119	56	156	169	38	89	119	79	135	143	26	3	2	-107	0	1	-102	-4	-2	31	4	1	40
149.545	0	91	117	57	156	169	38	88	117	79	134	141	25	4	4	-106	0	0	-102	-4	-3	29	4	2	37
149.668	0	91	116	55	155	167	38	88	116	78	134	140	25	3	3	-105	-1	0	-104	-5	-4	28	5	2	37
149.791	0	90	115	55	154	167	39	88	117	79	133	140	24	4	3	-105	0	0	-102	-4	-4	30	4	2	38
149.914	0	90	116	55	155	167	39	88	117	77	134	140	25	4	3	-105	0	0	-101	-4	-3	28	4	2	38
150.036	0	90	117	55	155	168	38	88	117	79	133	141	26	3	3	-106	0	0	-99	-4	-4	30	4	2	38
150.159	0	91	119	55	154	168	39	89	118	79	134	141	26	4	3	-106	-1	1	-101	-5	-3	30	5	2	39
150.282	0	90	118	57	155	168	37	89	119	79	134	141	24	4	3	-107	0	0	-101	-4	-3	29	4	3	39
150.405	0	89	115	56	155	167	38	88	116	78	134	139	25	3	3	-105	0	1	-102	-4	-4	29	5	1	37
150.528	0	89	115	55	154	167	39	88	115	78	133	139	24	3	3	-103	0	0	-101	-3	-4	29	4	1	37
150.651	0	90	115	56	155	167	39	88	116	78	133	140	23	3	2	-105	0	1	-101	-4	-2	29	4	2	38
150.774	0	90	116	56	154	165	38	88	116	78	134	139	25	3	2	-106	0	0	-99	-4	-3	29	4	2	38
150.897	0	90	117	55	155	167	38	88	118	78	133	139	25	3	3	-106	0	1	-99	-4	-4	28	3	3	39
151.02	0	91	118	55	154	168	39	89	119	79	134	140	25	3	2	-106	0	1	-99	-5	-3	30	4	2	40
151.142	0	90	118	56	155	168	37	89	118	77	134	140	25	3	2	-106	0	0	-101	-4	-3	30	4	1	38
151.265	0	90	116	55	153	166	39	88	116	78	133	139	25	3	1	-105	-1	0	-102	-4	-4	28	5	2	37
151.388	0	90	116	55	153	166	37	88	115	77	132	139	25	4	2	-105	-1	1	-101	-3	-3	29	4	2	38
151.511	0	89	116	55	155	166	39	89	116	78	133	139	24	4	3	-104	0	0	-101	-4	-3	29	4	2	38
151.634	0	90	116	54	154	166	38	88	117	78	133	139	25	3	3	-105	-1	0	-100	-3	-3	29	4	2	38
151.757	0	90	118	55	154	168	37	89	118	79	134	140	26	3	3	-106	0	0	-100	-5	-3	29	5	2	38
151.88	0	91	118	56	154	168	37	89	120	78	135	140	26	3	3	-107	-1	0	-100	-4	-4	30	4	3	40
152.003	0	90	117	56	154	168	38	88	116	78	133	139	24	3	3	-105	0	1	-101	-4	-4	30	4	2	38
152.125	0	90	115	56	154	166	38	88	115	77	133	139	24	3	3	-105	-1	0	-101	-4	-3	29	4	2	37
152.248	0	90	115	56	154	166	38	88	115	77	133	139	24	4	3	-104	0	0	-100	-4	-3	29	5	2	38
152.371	0	90	116	55	154	166	39	88	117	78	132	139	24	3	2	-105	-1	0	-101	-4	-3	29	4	2	39
152.494	0	91	116	56	153	166	37	89	118	78	133	139	25	3	3	-105	0	0	-100	-4	-4	29	4	3	39
152.617	0	91	118	55	154	167	38	88	118	78	133	140	26	3	3	-106	0	0	-100	-4	-3	31	4	2	39
152.74	0	91	118	55	155	168	37	89	119	78	134	140	25	3	2	-107	0	0	-100	-4	-3	30	4	2	40
152.863	0	90	116	56	154	166	37	88	116	79	134	139	24	3	3	-104	-1	1	-102	-4	-3	28	4	2	38
152.986	0	90	115	55	154	166	38	88	115	77	133	139	24	3	3	-104	0	0	-102	-4	-3	29	4	2	37
153.108	0	90	115	55	154	166	39	88	116	77	133	139	23	4	3	-104	-1	1	-100	-4	-4	29	4	2	37
153.231	0	90	116	56	154	167	39	88	116	79	133	139	25	3	3	-106	-1	0	-101	-4	-3	28	4	1	39
153.354	0	91	116	56	154	167	38	88	117	78	134	139	26	3	2	-105	0	0	-100	-4	-3	30	4	1	38
153.477	0	91	117	56	154	167	38	88	118	79	133	139	26	3	3	-106	0	0	-99	-4	-2	29	4	2	39
153.6	0	90	118	57	155	168	37	88	118	77	134	140	25	4	3	-106	0	1	-101	-4	-4	30	4	3	39
153.723	0	89	115	56	154	167	37	88	114	77	134	139	25	3	2	-105	0	0	-102	-3	-3	28	4	2	38
153.846	0	88	115	55	154	166	38	88	115	78	133	138	24	3	3	-104	0	0	-101	-4	-3	29	4	2	37
153.969	0	90	115	55	154	166	39	88	116	77	133	139	24	3	2	-104	0	0	-100	-4	-3	28	4	2	38
154.092	0	90	115	54	154	166	38	87	115	77	133	139	25	4	3	-105	0	1	-100	-4	-3	29	4	2	38
154.214	0	89	116	55	154	167	37	88	116	79	133	139	26	3	3	-105	0	1	-98	-5	-3	29	5	1	38
154.337	0	90	117	56	154	167	38	88	118	78	133	140	26	4	3	-105	-1	0	-99	-4	-3	30	4	2	39
154.46	0	90	118	57	155	167	37	88	117	78	134	140	25	3	3	-105	0	0	-100	-4	-3	29	5	2	39
154.583	0	90	114	56	153	167	38	88	116	77	133	138	24	4	3	-104	-1	0	-101	-5	-3	29	4	2	37
154.706	0	90	115	55	154	166	38	89	115	78	132	139	24	3	3	-104	0	0	-102	-5	-3	28	4	2	37
154.829	0	89	115	55	154	166	39	88	115	76	133	139	24	3	3	-105	0	1	-100	-4	-4	28	4	2	38
154.952	0	90	116	56	154	166	38	88	116	78	133	139	25	3	2	-104	0	0	-100	-4	-2	29	4	1	38
155.075	0	90	116	56	153	166	38	89	118	79	133	139	26	3	2	-105	0	1	-99	-5	-3	29	3	2	39
155.197	0	89	118	56	155	168	38	88	118	78	133	141	26	3	3	-105	-1	0	-99	-5	-4	30	4	1	40
155.32	0	91	117	57	154	167	37	87	116	78	134	140	23	3	2	-105	0	0	-101	-4	-2	29	3	2	39
155.443	0	90	114	55	154	166	38	88	116	77	133	140	25	3	3	-103	0	0	-101	-5	-5	30	4	2	37
155.566	0	90	115	56	154	168	39	87	115	78	133	139	24	3	2	-104	0	0	-101	-4	-3	28	5	1	38
155.689	0	90	115	55	154	167	38	88	116	77	133	139	25	4	2	-104	0	0	-100	-4	-3	29	4	1	38
155.812	0	90	116	55	154	167	38	89	117	78	133	139	27	4	2	-105	0	1	-100	-4	-4	28	5	2	38
155.935	0	91	117	56	153	168	38	89	118	79	134	140	26	4	2	-106	-1	0	-99	-4	-2	29	5	1	40
156.058	0	91	118	56	154	168	37	89	119	78	135	141	24	4	3	-106	0	0	-101	-4	-3	30	4	1	40
156.18	0	90	115	56	154	167	38	88	115	78	133	139	24	4	2	-104	0	1	-101	-4	-4	28	4	1	37
156.303	0	89	115	55	154	166	38	87	115	77	133	139	24	3	3	-104	0	0	-101	-4	-3	29	4	1	37
156.426	0	89	115	55	154	166	38	89	115	77	132	139	23	3	2	-103	0	0	-99	-4	-3	28	4	1	37
156.549	0	89	115	55	155	166	39	87	115	77	132	140	24	3	3	-104	0	0	-100	-4	-3	28	4	2	39
156.672	0	90	116	55	155	167	38	88	116	78	133	140	25	4	2	-106	0	0	-99	-4	-4	28	4	2	39
156.795	0	90	118	56	154	168	38	89	118	78	135	139	25	3	3	-106	-1	0	-99	-4	-4	30	4	2	39
156.918	0	91	117	57	154	167	36	89	117	78	134	140	25	4	3	-105	0	0	-100	-4	-3	29	4	1	39
157.041	0	90	113	55	153	166	38	87	114	77	133	139	25	3	2	-103	0	0	-101	-4	-3	28	4	2	36
157.164	0	90	114	54	153	166	38	87	114	77	134	138	24	4	2	-103	0	0	-101	-4	-3	28	5	2	36
157.286	0	89	115	55	154	167	39	87	113	77	133	138	24	4	3	-103	0	0	-100	-3	-3	29	4	2	36
157.409	0	90	115	54	155	167	39	88	115	77	133	139	24	3	2	-104	0	1	-99	-4	-3	29	4	2	39
157.532	0	90	116	55	154	167	38	88	116	78	133	140	26	4	2	-105	-1	1	-98	-4	-2	28	4	3	39
157.655	0	90	117	55	154	167	38	89	117	78	133	140	25	3	2	-105	-1	0	-99	-3	-3	29	4	2	40
157.778	0	90	116	57	154	168	36	89	117	77	133	140	25	4	2	-105	-1	1	-100	-4	-3	29	4	3	39
157.901	0	90	114	55	154	167	38	88	115	77	133	140	25	4	3	-104	0	1	-101	-4	-3	29	5	1	37
158.024	0	89	114	54	154	168	38	88	115	76	134	139	24	3	3	-104	-1	0	-101	-4	-3	29	3	1	37
158.147	0	90	114	59	157	167	37	88	115	75	134	139	25	4	2	-101	-1	1	-100	-4	-3	28	4	2	35
158.269	0	90	115	54	159	168	39	88	115	74	138	140	26	4	3	-97	0	0	-98	-4	-3	24	4	2	33
158.392	0	90	116	54	159	168	40	88	116	75	137	140	25	4	2	-99	0	1	-98	-4	-3	25	4	2	37
158.515	0	90	116	56	159	168	37	89	118	75	137	140	26	3	2	-100	0	0	-97	-4	-3	27	4	2	37
158.638	0	89	116	55	158	167	38	88	115	75	136	138	25	3	3	-99	0	1	-97	-4	-4	25	3	2	36
158.761	0	90	114	55	157	167	40	88	114	74	136	139	25	3	3	-98	0	0	-97	-5	-3	26	4	2	36
158.884	0	90	115	55	158	167	39	88	114	73	137	139	24	3	3	-99	0	1	-97	-3	-3	25	4	2	36
159.007	0	89	115	54	157	167	38	87	115	75	136	139	26	3	3	-98	-1	0	-96	-4	-3	26	4	2	36
159.13	1	91	116	55	157	167	38	88	116	76	135	140	27	3	3	-100	0	0	-97	-3	-3	26	3	2	38
159.252	0	90	118	56	157	168	39	88	118	77	136	140	25	3	2	-102	-1	1	-97	-4	-4	27	4	2	38
159.375	0	91	116	57	156	166	36	88	116	77	135	139	25	4	3	-102	-1	1	-98	-4	-3	27	4	2	38
159.498	0	90	114	55	155	167	40	87	114	76	134	139	24	3	2	-101	0	1	-98	-4	-4	27	4	2	35
159.621	0	90	115	54	156	166	39	89	114	75	135	139	24	4	3	-101	-1	1	-99	-4	-4	27	5	2	37
159.744	0	90	115	55	156	166	39	87	115	75	134	138	25	3	3	-101	0	0	-98	-4	-3	27	4	2	37
159.867	0	90	115	56	156	167	37	89	116	76	135	139	25	4	3	-102	-1	0	-97	-5	-3	27	4	2	38
159.99	0	90	116	55	156	167	37	88	116	77	134	140	27	3	2	-103	0	0	-98	-4	-2	28	5	2	38
160.113	0	89	117	56	156	167	37	88	118	77	134	141	25	3	2	-103	0	1	-98	-4	-2	29	4	1	38
160.236	0	90	114	55	156	166	39	88	114	76	134	137	24	4	3	-102	0	1	-99	-3	-3	27	4	2	36
160.358	0	89	114	55	156	166	40	87	114	76	133	138	24	4	3	-100	0	0	-98	-4	-3	27	5	2	37
160.481	0	90	115	55	156	167	39	87	115	76	134	138	24	4	3	-101	0	1	-98	-4	-3	27	4	2	37
160.604	0	90	115	54	154	165	38	88	115	76	134	138	25	3	3	-101	0	0	-98	-4	-3	28	5	1	37
160.727	0	90	116	55	155	167	38	87	116	77	133	139	26	3	2	-102	0	0	-98	-4	-3	28	5	1	38
160.85	0	90	118	55	155	167	38	89	117	77	133	140	26	3	2	-104	0	0	-98	-4	-4	28	4	2	40
160.973	0	89	116	58	155	167	37	88	116	77	133	138	25	3	3	-104	0	0	-99	-5	-3	28	4	1	38
161.096	0	90	114	55	155	166	38	88	114	75	134	140	24	4	2	-102	-1	0	-100	-4	-3	28	4	2	37
161.219	0	90	114	56	155	166	39	89	115	76	134	139	24	4	3	-102	0	1	-100	-4	-3	28	5	3	37
161.341	0	89	114	55	154	167	39	87	115	75	133	139	24	3	3	-103	0	1	-99	-4	-2	28	4	2	38
161.464	0	89	116	55	155	167	38	87	115	77	134	139	26	3	2	-101	0	1	-99	-4	-4	28	4	2	38
161.587	0	90	116	55	155	167	38	87	117	77	133	140	26	3	3	-104	0	1	-99	-4	-2	28	4	2	38
161.71	0	91	117	57	156	167	37	87	117	78	135	140	25	4	3	-104	0	0	-99	-4	-2	28	4	2	39
161.833	0	90	115	56	155	166	38	87	114	76	134	139	24	3	3	-102	0	0	-100	-4	-3	27	4	2	37
161.956	0	90	115	55	155	166	40	88	114	76	134	139	24	4	2	-102	0	1	-99	-4	-2	27	5	2	37
162.079	0	90	114	55	155	166	38	88	114	77	134	139	24	3	2	-102	0	0	-100	-4	-3	27	4	2	37
162.202	0	89	116	54	154	167	38	88	116	76	133	139	26	4	3	-102	0	1	-100	-5	-3	27	3	2	38
162.324	0	90	116	56	155	166	38	88	116	77	133	140	26	4	3	-103	0	1	-98	-4	-3	28	3	1	39
162.447	0	90	117	57	155	168	37	88	118	77	134	141	26	3	2	-105	0	1	-99	-5	-3	29	4	1	39
162.57	0	90	116	57	155	167	38	88	115	76	135	140	25	5	3	-102	0	0	-100	-4	-3	28	4	2	37
162.693	0	90	115	55	155	167	39	88	114	76	133	139	24	3	2	-101	-1	0	-99	-4	-4	27	3	1	36
162.816	0	90	114	55	155	166	39	88	114	75	134	139	23	4	3	-102	0	0	-99	-4	-3	28	4	3	37
162.939	0	89	116	55	155	166	39	88	114	77	135	139	25	4	2	-101	0	0	-100	-5	-3	27	5	1	38
163.062	0	89	115	55	155	166	39	87	116	77	135	139	24	4	2	-103	-1	0	-100	-4	-2	28	5	2	38
163.185	0	90	116	55	155	167	39	88	117	77	134	140	25	4	3	-104	-1	0	-99	-4	-3	28	3	3	38
163.308	0	90	116	57	156	167	37	88	116	77	135	140	25	3	3	-103	0	0	-99	-3	-2	28	5	2	37
163.43	0	90	114	55	155	166	38	87	113	76	134	139	25	4	3	-101	0	0	-100	-4	-3	27	5	1	37
163.553	0	89	113	55	156	167	39	87	114	75	135	139	24	4	2	-101	-1	0	-99	-5	-3	27	5	2	36
163.676	0	90	115	55	155	166	40	86	114	75	134	139	23	4	2	-101	0	0	-98	-4	-3	27	4	1	37
163.799	0	89	114	54	155	167	40	88	115	76	134	139	24	3	3	-102	0	0	-99	-3	-3	28	4	2	38
163.922	0	90	115	55	155	168	38	88	116	78	134	140	26	3	2	-103	0	0	-97	-4	-2	28	4	2	38
164.045	0	89	117	56	155	167	39	89	117	77	134	141	26	3	2	-104	0	0	-98	-3	-3	29	5	2	39
164.168	0	90	116	57	155	168	38	87	115	78	133	140	24	4	2	-103	0	0	-100	-4	-4	28	4	1	38
164.291	0	89	114	55	155	167	39	87	114	75	134	140	25	3	3	-101	-1	1	-100	-5	-3	28	4	3	37
164.413	0	89	114	55	154	166	39	87	114	75	134	139	24	3	2	-102	0	1	-99	-4	-3	28	5	2	37
164.536	0	89	114	54	155	167	39	88	114	75	135	140	24	3	3	-101	0	1	-100	-5	-3	28	4	2	38
164.659	0	89	115	55	155	166	38	87	115	77	135	140	26	3	3	-102	0	0	-99	-4	-4	28	4	2	38
164.782	0	89	116	56	155	168	38	89	116	78	135	141	27	3	2	-102	-1	0	-99	-4	-3	28	4	2	38
164.905	0	90	117	56	154	168	38	88	117	77	134	141	26	4	1	-103	-1	1	-99	-4	-4	28	4	2	39
165.028	0	90	115	56	154	167	39	88	115	77	134	141	23	3	3	-103	0	1	-99	-3	-4	28	5	2	36
165.151	0	90	115	55	155	167	39	88	114	76	134	140	24	4	3	-102	0	0	-100	-4	-3	28	4	2	37
165.274	0	90	114	56	155	168	39	88	115	76	134	141	25	4	2	-102	0	0	-100	-5	-3	28	4	1	37
165.396	0	89	115	55	156	168	38	88	115	78	135	141	26	4	2	-102	0	0	-98	-5	-4	28	5	2	38
165.519	0	90	117	55	155	168	38	88	116	77	135	141	26	3	2	-103	-1	1	-99	-4	-3	28	4	2	39
165.642	0	90	117	55	155	169	38	89	117	79	134	141	26	3	2	-105	0	1	-99	-4	-3	28	4	1	39
165.765	0	90	116	58	156	169	38	88	116	79	135	142	24	3	3	-105	-1	0	-100	-4	-4	29	4	2	39
165.888	0	90	114	55	154	168	38	88	114	76	134	140	26	3	2	-103	-1	1	-102	-3	-3	28	5	2	38
166.011	0	90	114	55	154	168	39	87	115	76	134	140	24	3	2	-103	0	0	-100	-4	-3	28	4	1	38
[truncated: 1,467 more rows]

## Sheet: Add_info
Time	Marker	Accel_x	Accel_y	Accel_z	Gyro_x	Gyro_y	Gyro_z	Magnet_x	Magnet_y	Magnet_z	battery		ld_gain	pd_gain
[truncated: 2,817 more rows]
