# Supplementary material for: Charitable crowdfunding donation-intention estimation depending on emotional project images using fNIRS-based functional connectivity
Source: PLoS One. 2024 May 8;19(5):e0303144. doi: 10.1371/journal.pone.0303144 (PMC11078340; doi:10.1371/journal.pone.0303144)
Supplement: S1 File — (ZIP) [file pone.0303144.s001.zip › Some donation dataset/negative/subject53.xlsx]

## Sheet: D780
	SNR :	39	36	42	43	50	48	46	46	52	51	54	42	44	40	42
Time	Marker	ch1	ch2	ch3	ch4	ch5	ch6	ch7	ch8	ch9	ch10	ch11	ch12	ch13	ch14	ch15
0.24576	0	759	292	283	249	335	308	220	258	236	242	306	222	234	420	737
0.36864	0	759	292	283	249	335	308	220	258	236	242	306	222	234	420	737
0.49152	0	779	296	288	250	332	305	224	275	255	242	310	229	242	426	794
0.6144	0	794	293	287	247	331	308	221	274	256	241	308	234	246	429	822
0.73728	0	797	293	285	248	330	312	222	275	256	241	310	237	248	432	837
0.86016	0	805	296	285	250	332	315	224	279	257	243	311	238	251	435	853
0.98304	0	803	298	284	251	334	320	226	283	256	244	311	238	251	437	849
1.10592	0	800	293	280	244	319	315	218	276	253	238	306	238	243	438	852
1.2288	0	808	292	278	243	317	312	217	273	252	236	306	237	243	437	854
1.35168	0	807	293	279	242	319	313	217	274	252	236	305	236	242	436	855
1.47456	0	802	294	279	244	319	314	219	277	252	238	306	236	245	436	852
1.59744	0	802	295	281	247	322	317	221	278	255	240	308	237	248	437	858
1.72032	0	809	296	282	249	327	320	222	277	255	242	308	238	250	438	861
1.8432	0	798	291	281	242	321	317	217	276	253	237	305	237	242	439	863
1.96608	0	794	289	278	240	314	312	216	273	253	236	303	234	239	436	865
2.08896	0	796	289	278	240	315	312	214	272	252	236	302	235	239	437	861
2.21184	0	803	293	278	240	316	313	216	271	253	236	304	235	241	436	863
2.33472	0	802	294	279	244	318	316	219	273	253	238	305	236	244	436	863
2.4576	0	800	295	280	246	323	317	221	278	257	241	307	236	248	437	865
2.58048	0	799	293	280	244	324	319	218	275	255	238	304	236	243	438	863
2.70336	0	800	289	278	239	314	311	214	270	253	235	301	234	237	436	863
2.82624	0	795	290	277	239	313	311	215	271	252	235	300	234	238	435	866
2.94912	0	793	290	277	240	315	312	214	272	253	234	301	233	239	435	866
3.072	0	796	293	277	241	318	313	216	273	254	236	304	234	243	435	863
3.19488	0	806	294	279	244	320	317	218	272	255	237	305	235	246	436	866
3.31776	0	804	295	280	246	326	319	218	276	255	239	304	234	244	436	866
3.44064	0	799	289	277	238	315	313	214	271	252	234	299	233	238	436	870
3.56352	0	801	289	277	238	313	311	213	270	252	234	300	232	237	435	865
3.6864	0	816	292	277	240	313	311	213	268	253	233	300	233	238	435	867
3.80928	0	816	293	276	241	318	312	214	271	252	234	301	232	241	436	866
3.93216	0	811	295	279	244	319	316	217	274	254	237	302	233	246	435	866
4.05504	0	815	297	281	247	325	317	219	274	255	239	304	233	246	436	868
4.17792	0	812	291	278	240	317	313	214	269	252	235	298	232	238	436	869
4.3008	0	802	290	277	237	313	309	213	267	251	234	297	231	236	435	871
4.42368	0	799	287	276	238	313	309	213	269	251	234	298	232	237	434	871
4.54656	0	799	292	277	238	315	310	213	268	251	234	299	231	239	433	867
4.66944	0	806	294	278	242	319	313	216	267	254	235	301	231	243	434	870
4.79232	0	804	294	280	244	323	315	219	272	255	238	302	232	245	435	868
4.9152	0	798	290	280	240	321	316	216	273	254	236	298	232	240	435	873
5.03808	0	790	286	275	236	312	310	212	266	251	234	296	231	235	433	870
5.16096	0	786	285	276	235	313	309	212	265	251	233	295	230	235	433	871
5.28384	0	779	286	275	235	314	310	214	265	252	233	297	231	237	433	871
5.40672	0	782	288	275	238	316	313	216	268	252	235	298	231	239	433	874
5.5296	0	776	291	277	241	319	316	217	269	256	237	299	231	243	435	871
5.65248	0	780	291	279	241	325	320	219	269	255	239	300	232	242	435	872
5.77536	0	767	283	276	234	314	313	214	267	253	234	295	230	235	434	872
5.89824	0	771	284	274	234	312	309	213	266	252	234	294	230	234	434	875
6.02112	0	762	285	273	233	313	310	213	264	252	233	294	230	234	433	871
6.144	0	771	286	274	236	315	312	213	263	254	234	295	230	237	433	872
6.26688	0	768	288	276	237	318	315	217	267	255	236	298	230	242	434	872
6.38976	0	772	289	276	241	322	319	221	271	258	241	298	231	244	435	874
6.51264	0	761	288	276	239	322	321	219	268	256	239	297	231	240	437	873
6.63552	0	760	282	275	231	311	312	214	262	253	235	293	228	234	435	874
6.7584	0	755	284	273	232	311	312	213	263	253	235	292	228	235	434	874
6.88128	0	762	285	273	232	312	311	214	265	254	234	293	229	235	434	877
7.00416	0	758	287	274	235	315	314	215	264	256	235	296	229	239	433	873
7.12704	0	764	288	275	237	319	318	217	264	256	237	297	229	242	434	875
7.24992	0	765	290	278	241	324	320	220	268	258	240	299	230	245	435	874
7.3728	0	762	285	276	235	317	319	215	268	256	235	294	228	238	434	876
7.49568	0	753	283	273	232	311	312	212	263	253	235	293	228	234	433	874
7.61856	0	759	284	272	232	311	311	212	261	254	233	293	228	234	433	875
7.74144	0	757	285	272	232	311	312	213	263	253	234	294	228	236	434	875
7.86432	0	766	288	274	236	316	314	216	266	256	236	296	228	241	434	876
7.9872	0	763	290	274	239	320	317	217	267	258	237	298	229	243	435	874
8.11008	0	776	293	277	243	325	322	218	268	258	239	299	229	244	437	874
8.23296	0	763	285	274	235	313	315	213	266	254	234	294	228	236	436	874
8.35584	0	768	287	271	233	309	311	213	264	253	234	294	227	235	435	877
8.47872	0	762	287	271	234	312	311	212	264	253	233	295	227	236	434	874
8.6016	0	774	289	272	235	315	313	211	263	254	234	295	228	239	434	873
8.72448	0	772	291	274	240	318	316	215	266	256	236	298	228	243	435	873
8.84736	0	781	293	276	243	322	318	218	272	258	239	300	229	245	436	875
8.97024	0	776	291	275	239	320	319	214	268	255	236	297	228	240	436	872
9.09312	0	774	288	273	234	311	310	211	263	253	232	295	227	236	435	873
9.216	0	770	290	273	236	312	311	212	265	252	233	295	226	235	434	873
9.33888	0	777	290	273	235	312	312	213	267	252	233	296	226	237	433	875
9.46176	0	775	293	274	238	317	314	214	267	254	234	298	227	241	434	870
9.58464	0	732	296	275	241	319	317	215	266	255	236	300	228	244	434	874
9.70752	0	706	295	277	241	322	318	215	271	255	237	298	228	241	436	873
9.8304	0	695	290	274	235	310	309	212	266	251	233	293	225	235	433	876
9.95328	0	688	293	272	234	311	308	211	263	252	231	293	225	234	431	872
10.0762	0	689	292	272	234	310	309	210	262	251	230	293	225	235	431	874
10.199	0	696	295	273	235	313	310	210	265	251	231	295	225	238	430	872
10.3219	0	725	298	275	239	316	313	215	268	254	234	296	226	241	432	874
10.4448	0	744	300	277	240	320	317	213	267	254	235	298	226	241	432	870
10.5677	0	734	293	274	234	309	308	208	262	250	229	292	223	233	428	871
10.6906	0	729	293	274	233	308	305	208	261	249	228	291	222	232	427	871
10.8134	0	740	294	273	232	308	305	208	263	249	228	291	222	232	425	873
10.9363	0	739	296	273	234	310	307	207	261	250	228	293	222	236	425	870
11.0592	0	736	297	274	236	313	309	210	262	251	230	294	223	238	425	871
11.1821	0	725	297	275	238	317	313	212	267	253	233	295	224	239	426	870
11.305	0	723	292	274	232	309	307	208	263	249	229	291	222	232	424	873
11.4278	0	717	290	272	230	304	302	206	260	248	226	290	220	231	422	870
11.5507	0	722	291	272	230	306	302	205	258	248	226	290	219	231	421	871
11.6736	0	718	293	273	231	307	304	208	261	247	227	291	220	233	419	869
11.7965	0	725	294	273	234	310	306	211	263	251	230	293	220	236	420	867
11.9194	0	723	296	275	236	315	308	211	264	253	232	294	222	239	422	870
12.0422	0	718	290	274	232	311	306	208	260	248	228	291	220	232	422	873
12.1651	0	711	286	270	228	304	300	207	259	247	227	288	219	230	420	871
12.288	0	743	288	272	227	306	301	207	261	247	227	289	218	230	418	874
12.4109	0	755	288	272	228	304	301	207	258	247	227	290	218	232	418	870
12.5338	0	748	289	271	228	307	305	209	258	249	229	292	219	235	419	872
12.6566	0	746	292	272	231	313	307	212	262	251	230	294	221	238	423	869
12.7795	0	749	288	272	230	313	306	210	264	250	230	292	220	234	421	874
12.9024	0	750	286	270	225	303	297	205	257	245	226	289	216	229	417	875
13.0253	0	740	285	270	226	303	296	204	256	247	224	288	216	230	415	870
13.1482	0	710	287	269	227	303	298	206	258	246	226	288	216	230	414	866
13.271	0	708	290	269	230	307	299	207	261	248	227	290	217	235	413	851
13.3939	0	707	295	272	233	310	302	208	261	250	228	293	219	236	415	838
13.5168	0	702	296	272	233	311	302	205	262	248	225	292	218	234	416	831
13.6397	0	717	289	271	227	304	296	203	259	245	222	290	214	229	412	832
13.7626	0	731	286	271	227	305	298	204	260	245	224	289	214	229	412	838
13.8854	0	730	286	269	227	306	297	204	258	245	225	290	215	231	412	842
14.0083	0	716	287	270	230	309	301	208	259	246	227	291	218	234	414	843
14.1312	0	728	289	271	232	314	303	210	265	250	229	294	218	238	414	842
14.2541	0	719	292	271	231	313	305	209	266	248	229	293	219	235	416	840
14.377	0	714	292	270	228	307	298	207	259	245	226	290	216	231	414	828
14.4998	0	722	293	272	229	309	299	206	260	245	227	291	216	232	415	817
14.6227	0	731	291	272	231	308	300	208	263	245	227	293	216	235	414	821
14.7456	0	733	290	273	234	313	303	212	269	249	231	295	217	238	415	823
14.8685	0	748	293	274	236	318	308	213	268	250	233	297	218	240	416	828
14.9914	0	744	287	273	232	312	303	210	264	246	230	293	215	232	414	828
15.1142	0	737	287	272	230	308	300	211	265	244	229	291	215	232	412	825
15.2371	0	750	290	271	231	312	302	212	268	245	230	294	216	233	412	823
15.36	0	765	294	272	233	313	302	211	268	246	229	296	217	236	412	820
15.4829	0	757	295	274	238	317	305	214	269	247	231	297	217	239	413	817
15.6058	0	752	293	274	236	316	305	215	270	247	232	295	218	235	414	818
15.7286	0	754	290	272	232	309	299	211	265	246	230	292	216	230	411	818
15.8515	0	761	290	272	232	309	299	210	264	245	230	293	216	232	413	819
15.9744	0	753	290	274	233	311	300	212	265	246	230	294	217	234	413	814
16.0973	0	749	293	274	237	315	303	215	269	248	233	296	218	239	414	816
16.2202	0	756	294	275	239	320	307	217	272	251	235	297	220	238	417	813
16.343	0	758	290	273	233	308	300	212	265	246	231	294	218	232	416	818
16.4659	0	754	291	273	234	311	301	212	263	246	232	295	218	233	415	811
16.5888	0	757	294	273	237	312	302	214	267	246	233	297	219	236	416	808
16.7117	0	778	298	273	241	315	304	216	270	249	236	298	220	240	416	807
16.8346	0	788	301	276	245	322	307	219	271	250	238	299	221	243	419	812
16.9574	0	779	295	274	238	312	301	215	267	246	233	296	218	235	417	806
17.0803	0	778	295	274	237	309	299	213	266	246	233	296	217	234	415	808
17.2032	0	786	296	275	239	312	301	215	268	246	233	298	220	236	417	808
17.3261	0	794	298	275	241	315	301	215	268	248	233	299	220	239	417	812
17.449	0	799	301	277	245	321	305	217	272	250	236	301	222	242	419	810
17.5718	0	787	296	276	240	315	305	215	269	247	234	299	221	236	420	815
17.6947	0	795	294	275	238	309	299	213	267	246	232	296	218	234	416	812
17.8176	0	801	295	276	239	312	301	213	266	246	232	299	219	235	416	820
17.9405	0	793	295	276	239	314	303	213	268	247	233	300	221	237	418	822
18.0634	0	792	299	276	245	318	306	219	273	248	238	301	223	241	420	832
18.1862	0	785	294	276	241	318	303	213	270	246	233	301	220	235	420	825
18.3091	0	777	290	273	237	311	300	210	266	245	228	299	219	230	417	825
18.432	0	796	292	275	238	313	300	211	266	246	229	298	220	233	420	833
18.5549	0	808	293	275	237	314	301	214	268	245	233	298	221	236	422	849
18.6778	0	817	295	275	241	317	304	218	272	249	235	301	223	238	423	846
18.8006	0	814	294	275	241	319	308	216	270	248	234	298	223	236	424	852
18.9235	0	798	289	274	234	310	299	211	264	246	229	297	219	232	421	852
19.0464	0	792	290	274	235	311	301	212	266	245	230	297	219	230	419	847
19.1693	0	798	292	276	235	313	302	213	269	246	230	298	220	233	418	845
19.2922	0	807	295	275	238	317	305	216	271	247	232	300	221	237	419	846
19.415	0	799	296	277	242	321	309	217	271	249	235	300	222	238	420	841
19.5379	0	793	292	274	236	311	302	213	268	246	232	297	219	231	416	836
19.6608	0	799	291	273	234	309	300	213	267	244	230	296	218	231	413	833
19.7837	0	802	292	273	236	310	301	212	266	245	232	297	218	232	412	834
19.9066	0	803	295	274	238	312	303	216	267	246	232	298	219	236	412	828
20.0294	0	807	299	276	243	318	305	217	274	249	234	301	222	240	415	821
20.1523	0	816	300	278	243	320	308	215	276	248	233	302	221	237	415	820
20.2752	0	813	296	275	237	311	301	210	267	245	229	298	218	233	409	813
20.3981	0	802	296	276	239	311	302	210	268	245	228	299	219	235	408	811
20.521	0	797	297	276	240	312	303	213	270	245	231	300	219	238	410	809
20.6438	0	807	300	278	244	316	306	216	275	248	235	303	221	241	410	806
20.7667	0	805	301	279	247	322	309	218	275	249	237	305	222	243	414	809
20.8896	0	799	296	277	240	313	304	213	269	246	233	299	221	235	413	804
21.0125	0	802	296	276	239	309	301	213	269	246	232	299	221	235	413	805
21.1354	0	810	298	277	241	311	301	214	271	245	234	300	222	237	414	806
21.2582	1	815	300	277	243	313	303	215	272	247	234	302	222	240	414	803
21.3811	0	820	303	279	246	318	306	218	274	250	237	305	224	245	416	807
21.504	0	821	302	281	245	320	309	218	276	248	238	303	224	240	419	811
21.6269	0	822	299	277	240	309	302	215	270	246	234	300	223	235	417	815
21.7498	0	821	299	278	240	311	304	215	270	246	234	302	224	237	419	814
21.8726	0	826	300	279	241	315	304	214	271	248	235	302	224	240	420	815
21.9955	0	825	303	281	246	317	307	219	274	249	238	303	226	243	420	817
22.1184	0	832	306	281	249	325	312	222	278	253	241	307	226	247	422	819
22.2413	0	822	301	280	243	316	307	216	272	249	237	301	226	238	424	817
22.3642	0	830	302	279	242	312	305	214	269	248	234	300	225	238	422	817
22.487	0	825	303	279	242	314	307	217	271	248	236	303	227	240	426	813
22.6099	0	826	304	282	247	317	308	220	276	251	239	305	227	245	426	814
22.7328	0	833	307	283	250	324	313	222	276	253	242	307	229	250	429	823
22.8557	0	838	306	284	250	328	316	222	277	253	242	306	230	247	432	829
22.9786	0	826	303	280	243	315	309	217	272	249	238	303	228	241	431	835
23.1014	0	817	305	282	244	317	310	218	274	251	238	303	228	243	431	834
23.2243	0	852	305	282	247	317	311	218	275	251	238	305	229	245	434	848
23.3472	0	890	307	284	251	322	315	221	275	253	242	307	230	249	433	858
23.4701	0	918	310	286	255	329	319	224	279	255	244	310	233	251	437	871
23.593	0	922	305	281	246	318	313	219	276	253	240	304	229	244	436	867
23.7158	0	935	306	283	246	317	312	217	273	252	239	306	230	243	435	870
23.8387	0	944	305	282	246	319	312	218	273	252	240	306	230	244	436	871
23.9616	0	933	306	284	249	322	315	219	275	253	241	306	231	246	437	870
24.0845	0	924	307	286	253	328	317	224	281	257	243	308	232	249	437	870
24.2074	0	915	304	283	246	323	317	219	276	253	240	306	231	242	439	867
24.3302	0	915	303	281	244	316	312	218	271	253	239	304	232	241	438	866
24.4531	0	901	304	283	244	317	313	218	274	253	240	304	232	241	439	866
24.576	0	892	305	282	245	319	315	220	276	254	240	306	232	245	439	867
24.6989	0	894	307	284	248	325	317	223	278	256	244	308	233	247	440	867
24.8218	0	899	304	283	246	323	317	219	274	254	240	305	233	243	442	866
24.9446	0	891	302	280	241	315	312	217	272	253	239	303	232	240	440	868
25.0675	0	886	302	281	242	317	312	219	274	253	241	304	232	240	442	866
25.1904	0	885	302	282	242	317	313	219	272	253	240	305	231	243	440	867
25.3133	0	892	304	283	245	320	316	220	273	256	243	306	232	245	442	869
25.4362	0	882	303	283	245	323	317	220	275	256	242	306	233	242	444	870
25.559	0	868	301	279	238	313	310	218	272	253	240	303	232	239	442	869
25.6819	0	874	300	280	239	316	311	217	272	254	240	303	231	240	442	871
25.8048	0	881	303	281	240	317	311	218	269	254	240	304	232	242	443	872
25.9277	0	877	306	280	244	320	315	221	272	254	244	307	233	246	443	874
26.0506	0	869	307	283	245	324	318	221	278	257	245	307	233	245	445	870
26.1734	0	877	302	279	239	313	310	218	271	253	241	304	232	239	443	872
26.2963	0	887	303	281	240	315	310	217	269	253	241	305	232	241	443	875
26.4192	0	872	304	280	241	315	311	217	269	253	240	305	232	242	443	871
26.5421	0	859	304	281	242	317	313	219	273	253	243	308	232	245	443	870
26.665	0	847	304	283	244	324	317	220	274	255	245	309	233	245	445	868
26.7878	0	828	300	278	239	313	309	215	268	253	241	305	231	238	443	869
26.9107	0	817	300	279	238	313	308	217	268	252	240	304	231	238	442	869
27.0336	0	813	302	279	238	313	309	217	271	251	240	305	231	240	442	871
27.1565	0	825	302	280	241	316	311	218	272	253	241	307	231	241	442	868
27.2794	0	830	305	284	242	321	313	219	272	254	242	308	233	243	443	867
27.4022	0	817	300	280	237	313	308	216	269	252	240	305	231	236	442	870
27.5251	0	805	298	279	235	311	306	215	269	251	238	303	230	236	441	867
27.648	0	812	300	279	234	312	306	214	269	252	238	304	230	237	440	869
27.7709	0	813	300	279	237	314	308	215	267	253	239	305	231	239	440	869
27.8938	0	807	302	282	239	319	310	217	271	252	241	307	231	241	443	869
28.0166	0	795	300	280	236	315	309	216	271	252	240	305	230	238	442	868
28.1395	0	797	296	278	234	308	303	214	267	252	237	303	229	235	440	870
28.2624	0	800	297	277	234	310	304	213	265	251	236	303	229	235	440	869
28.3853	0	795	299	278	234	313	305	214	267	252	237	305	230	237	440	871
28.5082	0	792	299	279	238	313	308	217	270	253	240	306	231	241	441	868
28.631	0	797	301	281	239	318	310	217	272	255	242	307	231	240	442	869
28.7539	0	795	297	277	233	311	304	213	265	253	237	304	229	235	440	870
28.8768	0	793	297	277	232	310	302	212	265	250	237	303	229	235	440	869
28.9997	0	784	297	277	233	310	303	214	267	252	238	305	229	236	439	869
29.1226	0	788	298	278	234	312	305	215	268	254	240	306	231	239	442	870
29.2454	0	792	298	278	237	315	308	218	267	255	242	307	232	242	442	870
29.3683	0	792	301	281	238	320	311	218	271	256	243	307	233	241	444	871
29.4912	0	779	297	277	232	310	304	215	267	252	239	304	230	236	442	869
29.6141	0	784	296	277	233	310	303	214	267	253	239	303	230	237	442	872
29.737	0	785	298	277	233	310	304	214	264	253	239	304	230	237	443	872
29.8598	0	784	299	278	235	312	306	215	267	254	241	307	231	241	442	872
29.9827	0	770	301	280	239	316	308	219	273	257	244	309	235	244	445	870
30.1056	0	788	302	281	241	322	313	220	273	258	246	309	236	245	447	871
30.2285	0	793	299	278	235	311	305	215	265	254	240	305	232	238	445	872
30.3514	0	784	298	277	234	310	303	216	265	254	241	304	232	237	444	871
30.4742	0	770	298	278	235	312	305	217	267	254	241	305	232	239	445	871
30.5971	0	784	300	278	237	313	307	218	270	257	243	308	233	241	444	873
30.72	0	791	302	280	240	318	310	219	270	259	244	309	235	245	447	873
30.8429	0	784	304	282	242	323	314	222	271	260	247	310	237	246	448	874
30.9658	0	773	300	280	236	316	310	218	271	256	244	306	234	240	448	873
31.0886	0	775	298	278	234	311	305	216	268	257	242	305	233	239	448	875
31.2115	0	780	299	278	234	313	307	217	266	258	242	306	234	239	449	877
31.3344	0	776	300	279	235	315	310	217	267	258	243	307	234	242	449	877
31.4573	0	769	301	282	240	319	312	222	272	262	246	309	235	246	449	875
31.5802	0	775	305	281	242	323	317	223	274	264	250	311	236	248	450	877
31.703	0	778	302	281	239	322	316	221	271	261	247	306	235	244	453	877
31.8259	0	763	298	278	235	310	309	218	267	257	245	304	234	238	453	879
31.9488	0	754	298	280	235	313	311	220	269	259	245	304	234	240	453	877
32.0717	0	756	298	280	236	315	311	219	270	260	245	306	234	242	453	878
32.1946	0	762	301	280	240	317	315	222	269	263	247	307	235	245	453	878
32.3174	0	763	304	282	241	324	319	226	271	264	250	309	236	248	454	879
32.4403	0	760	307	284	244	329	323	225	277	264	251	310	237	249	456	877
32.5632	0	773	302	280	238	315	314	221	271	259	247	305	235	242	457	875
32.6861	0	776	301	279	237	315	313	221	268	259	246	304	235	241	457	878
32.809	0	764	302	280	238	318	313	221	268	259	246	306	235	244	457	880
32.9318	0	759	304	282	240	321	317	224	272	260	249	307	236	246	457	877
33.0547	0	763	307	283	243	325	321	227	274	263	253	310	237	250	457	879
33.1776	0	773	310	285	248	330	325	228	274	265	254	311	238	254	460	879
33.3005	0	760	305	284	243	328	324	225	275	262	252	307	237	247	462	881
33.4234	0	752	302	280	239	317	315	224	272	259	249	304	236	243	463	879
33.5462	0	757	304	281	239	319	316	224	272	260	250	305	236	244	464	880
33.6691	0	765	304	282	241	320	318	223	270	261	249	306	236	247	463	880
33.792	0	763	306	284	245	324	322	225	272	261	252	307	237	252	465	881
33.9149	0	754	310	285	248	329	324	229	278	265	256	311	238	254	465	878
34.0378	0	767	310	287	250	336	330	230	279	263	256	311	239	255	467	880
34.1606	0	770	305	282	242	321	322	223	272	262	250	304	236	246	469	880
34.2835	0	766	304	283	241	319	320	223	271	260	250	305	236	245	469	881
34.4064	0	757	305	282	243	319	319	225	273	260	250	305	237	246	470	879
34.5293	0	768	307	284	245	323	322	225	273	262	251	307	237	249	471	881
34.6522	0	778	309	285	249	327	326	228	273	263	253	309	238	253	470	881
34.775	0	777	312	286	249	331	328	229	277	263	256	310	238	253	473	881
34.8979	0	759	306	283	242	321	320	225	275	260	251	304	236	246	473	879
35.0208	0	773	307	282	241	317	317	223	272	260	252	303	236	245	473	880
35.1437	0	783	307	282	241	318	318	223	270	260	250	304	236	245	473	881
35.2666	0	773	308	284	241	321	319	224	272	260	250	306	236	249	473	880
35.3894	0	773	309	285	247	323	322	228	275	260	254	307	236	252	472	878
35.5123	0	770	310	286	249	329	326	230	277	263	255	307	237	252	474	880
35.6352	0	767	304	281	240	317	318	221	270	259	248	301	235	246	472	881
35.7581	0	762	303	281	239	316	315	222	268	257	249	302	235	243	471	880
35.881	0	761	304	281	239	316	315	222	271	258	248	302	234	244	469	878
36.0038	0	757	304	282	241	317	318	223	272	259	249	304	234	246	469	880
36.1267	0	764	307	284	242	322	321	225	270	260	251	305	234	250	468	879
36.2496	0	758	306	283	245	326	323	226	274	261	252	306	234	248	469	879
36.3725	0	744	302	282	237	313	316	220	271	257	246	300	233	243	466	877
36.4954	0	755	301	280	237	314	314	220	270	257	246	301	233	243	464	879
36.6182	0	763	301	281	237	314	315	220	267	257	245	301	233	243	464	880
36.7411	0	761	304	283	239	318	318	221	269	258	247	302	233	246	464	878
36.864	0	754	308	282	243	321	321	225	273	258	250	303	233	250	464	876
36.9869	0	766	306	284	240	323	323	222	273	259	248	303	234	247	463	876
37.1098	0	775	302	280	236	311	313	218	267	256	244	299	231	241	460	876
37.2326	0	766	302	281	236	313	314	218	268	256	244	299	232	242	461	877
37.3555	0	759	305	282	236	314	315	220	270	256	244	300	231	243	459	874
37.4784	0	766	305	282	237	316	317	220	270	257	245	301	232	245	459	876
37.6013	0	777	308	284	240	320	320	222	270	258	247	304	232	247	459	874
37.7242	0	780	306	281	236	317	316	218	269	255	244	300	231	241	455	875
37.847	0	784	306	278	234	311	310	217	268	254	242	298	229	240	453	869
37.9699	0	804	307	278	236	312	310	217	267	254	242	300	228	240	452	873
38.0928	0	816	310	280	237	314	310	216	265	253	241	300	229	242	451	873
38.2157	0	809	312	281	238	316	312	218	268	255	244	303	230	245	452	874
38.3386	0	800	312	283	239	321	315	222	272	256	248	302	230	244	453	872
38.4614	0	806	310	280	234	311	310	217	267	253	242	300	228	238	451	874
38.5843	0	809	309	280	234	310	307	214	264	252	240	298	228	239	451	874
38.7072	0	802	310	280	235	312	308	216	265	252	240	299	229	240	450	873
38.8301	0	797	311	280	236	313	309	218	268	253	242	301	229	241	451	871
38.953	0	806	313	282	239	317	312	220	269	256	244	302	229	245	450	873
39.0758	0	805	312	282	239	319	313	218	267	254	244	303	230	241	452	874
39.1987	0	791	307	279	235	309	305	214	264	252	240	297	228	237	451	876
39.3216	0	779	307	279	233	310	305	216	266	253	241	297	228	237	451	873
39.4445	0	780	307	279	235	311	305	215	265	252	241	300	229	237	451	875
39.5674	0	778	308	279	237	315	308	217	264	254	241	301	229	241	451	875
39.6902	0	772	309	281	239	319	311	220	268	256	245	303	230	243	452	875
39.8131	0	762	307	278	237	316	310	217	268	253	242	300	228	239	452	875
39.936	0	770	305	276	233	309	303	215	262	252	239	298	228	236	450	871
40.0589	0	786	304	277	234	309	304	215	261	253	240	298	228	237	450	873
40.1818	0	778	304	277	233	311	305	215	262	253	240	300	228	239	450	875
40.3046	0	777	305	278	238	314	308	220	266	255	244	301	229	243	450	871
40.4275	0	760	307	280	240	319	313	222	266	257	247	303	231	245	451	873
40.5504	0	752	306	278	236	317	310	218	266	255	244	300	229	240	452	875
40.6733	0	757	304	277	233	310	303	217	263	252	241	299	228	237	449	875
40.7962	0	763	304	277	234	311	304	218	264	253	241	300	228	237	449	872
40.919	0	770	305	277	235	312	306	217	263	255	242	301	229	240	449	874
41.0419	0	763	307	279	237	316	309	219	264	256	243	301	229	243	448	872
41.1648	0	757	310	279	241	320	311	221	268	257	246	304	231	246	449	873
41.2877	0	748	307	280	240	319	312	222	271	256	247	304	231	242	451	871
41.4106	0	751	303	277	234	311	304	218	264	254	242	300	230	238	450	872
41.5334	0	751	304	278	235	313	305	217	261	255	242	300	230	238	450	873
41.6563	0	746	305	277	236	313	306	217	265	254	243	302	230	240	449	875
41.7792	0	748	308	279	240	317	308	221	268	258	245	303	230	244	449	870
41.9021	0	754	310	280	242	321	313	222	269	260	248	307	231	248	450	873
42.025	0	768	312	281	245	328	319	223	268	259	248	308	233	248	451	872
42.1478	0	775	308	278	237	314	310	217	267	256	244	303	231	239	453	876
42.2707	0	778	308	278	237	313	306	219	266	256	245	302	231	240	454	876
42.3936	0	775	308	278	237	316	308	219	266	257	246	304	232	242	458	879
42.5165	0	781	308	279	240	318	312	219	266	257	249	306	232	245	459	880
42.6394	0	776	309	281	244	322	314	224	269	259	253	308	233	249	461	880
42.7622	0	775	312	283	248	329	318	227	275	262	256	310	234	252	463	877
42.8851	0	776	309	280	241	323	316	222	271	258	251	307	233	245	466	879
43.008	0	775	307	278	240	314	310	221	267	256	248	305	232	243	466	880
43.1309	0	766	307	279	240	317	311	220	268	256	249	305	232	243	466	881
43.2538	0	765	308	280	242	318	313	224	270	257	251	308	233	246	466	878
43.3766	0	765	310	281	245	322	317	227	272	261	253	308	234	250	467	879
43.4995	0	772	312	283	249	328	321	228	270	260	256	310	235	253	468	879
43.6224	0	766	310	283	247	330	321	226	275	259	254	308	234	249	470	881
43.7453	0	760	306	278	240	316	313	222	271	257	249	305	232	244	469	877
43.8682	0	761	308	279	240	318	313	222	269	257	250	305	232	243	468	878
43.991	0	770	307	278	242	318	314	221	268	257	249	306	232	245	468	878
44.1139	0	779	312	281	246	323	316	225	273	257	248	309	232	249	465	878
44.2368	0	783	313	282	249	327	319	226	279	259	249	312	232	252	464	880
44.3597	0	781	312	283	246	329	320	223	275	258	250	309	233	249	466	878
44.4826	0	776	309	280	239	318	311	218	268	256	244	304	231	243	465	876
44.6054	0	771	309	280	240	315	312	220	270	255	245	305	232	242	464	879
44.7283	0	771	309	280	240	318	312	219	271	255	245	306	231	243	463	874
44.8512	0	771	311	281	243	321	316	222	272	258	246	307	232	247	463	876
44.9741	0	779	313	284	246	325	319	223	272	258	248	308	232	250	463	876
45.097	0	773	311	282	245	326	319	223	274	258	248	306	233	246	463	877
45.2198	0	768	308	279	238	315	311	218	270	255	243	303	231	241	462	874
45.3427	0	769	308	279	239	315	310	218	269	255	243	303	231	240	462	876
45.4656	0	777	308	279	239	316	310	218	267	255	243	303	231	243	462	875
45.5885	0	780	312	280	241	319	313	220	271	255	246	305	231	245	461	876
45.7114	0	779	313	282	245	322	316	223	274	257	246	306	231	250	461	872
45.8342	0	777	313	283	245	323	318	221	273	257	246	305	231	246	460	873
45.9571	0	773	308	278	237	313	308	216	266	254	241	300	229	241	459	874
46.08	0	768	307	278	239	313	308	217	267	254	242	301	228	239	457	876
46.2029	0	766	308	278	238	313	307	217	267	253	242	300	228	241	458	873
46.3258	0	770	309	279	240	317	309	219	267	255	244	302	230	244	458	876
46.4486	0	774	311	282	243	322	314	221	268	257	245	304	230	247	457	874
46.5715	0	769	311	282	244	325	316	221	271	257	247	303	230	245	458	875
46.6944	0	765	307	278	236	313	308	217	267	254	242	299	229	242	458	872
46.8173	0	770	307	278	238	313	308	216	266	255	241	299	229	240	457	874
46.9402	0	763	306	278	238	315	309	217	264	255	240	300	229	241	457	874
47.063	0	763	308	280	240	318	313	219	266	256	242	302	230	245	457	874
47.1859	0	756	309	281	243	323	315	221	273	259	244	305	230	248	457	870
47.3088	11	782	311	283	244	328	320	221	272	259	245	305	231	249	458	872
47.4317	0	802	308	280	238	316	313	216	266	256	241	301	230	242	456	871
47.5546	0	810	308	278	238	316	312	217	266	254	240	300	229	242	457	871
47.6774	0	800	309	280	239	318	312	217	268	255	240	301	229	244	457	869
47.8003	0	815	311	280	242	319	316	219	268	258	243	304	231	247	456	870
47.9232	0	831	315	281	246	325	318	223	268	259	244	306	231	251	456	869
48.0461	0	827	314	284	246	327	320	221	274	259	246	305	231	249	457	870
48.169	0	824	311	279	240	317	313	219	269	256	242	301	230	243	457	866
48.2918	0	825	312	280	241	318	313	219	269	257	240	303	231	244	456	869
48.4147	0	831	313	281	241	320	315	218	267	256	239	303	230	245	456	869
48.5376	0	828	315	283	244	322	316	220	270	256	241	305	231	248	455	869
48.6605	0	821	318	284	248	326	320	222	273	258	245	306	231	250	456	871
48.7834	0	820	313	281	242	321	315	219	269	257	240	302	231	244	456	870
48.9062	0	818	312	279	239	316	310	216	264	255	240	302	230	242	455	870
49.0291	0	806	312	280	240	316	310	217	267	256	240	302	230	243	455	870
49.152	0	800	314	281	240	318	311	219	268	257	240	302	230	245	454	871
49.2749	0	807	315	283	243	321	314	220	269	259	244	304	232	248	455	868
49.3978	0	800	312	282	242	322	316	219	268	258	242	302	231	245	456	871
49.5206	0	785	309	278	236	312	307	217	264	255	240	300	229	240	455	865
49.6435	0	768	308	277	236	313	307	216	266	255	240	299	229	239	454	868
49.7664	0	773	309	278	237	314	308	217	264	255	239	301	230	241	455	863
49.8893	0	802	312	279	238	319	309	218	264	255	241	302	231	244	454	863
50.0122	0	813	313	282	241	320	312	219	267	256	242	302	231	242	456	863
50.135	0	815	310	276	235	312	305	215	264	254	237	298	230	238	455	862
50.2579	0	828	310	277	233	310	303	213	263	254	237	299	230	238	454	865
50.3808	0	843	310	278	234	310	304	213	260	254	236	299	229	239	454	867
50.5037	0	842	312	278	236	315	306	214	261	255	237	300	230	241	454	867
50.6266	0	832	312	280	238	316	309	216	264	255	239	300	230	240	455	867
50.7494	0	838	308	276	233	308	301	212	260	253	235	298	229	235	452	865
50.8723	0	845	309	276	232	308	300	211	257	253	234	297	229	235	450	866
50.9952	0	837	309	276	231	309	301	211	258	254	234	298	228	235	448	868
51.1181	0	831	309	278	232	311	304	213	260	255	235	300	230	237	451	868
51.241	0	829	310	279	235	315	305	214	262	256	237	299	230	239	451	867
51.3638	0	833	307	276	231	309	301	210	256	253	234	298	229	234	449	867
51.4867	0	824	305	275	230	305	298	209	257	253	232	296	228	233	448	868
51.6096	0	819	305	275	229	307	299	211	258	253	233	296	228	233	447	869
51.7325	0	826	306	275	232	308	301	211	256	255	233	298	229	235	447	866
51.8554	0	836	308	277	233	312	303	212	257	256	235	300	229	238	449	865
51.9782	0	831	308	277	234	314	304	212	260	256	235	299	229	236	450	868
52.1011	0	825	304	274	229	305	298	209	257	253	232	296	227	232	447	869
52.224	0	825	304	275	229	306	298	208	255	254	231	296	227	233	447	868
52.3469	0	831	305	275	229	305	299	208	255	255	231	297	227	234	447	867
52.4698	0	830	306	276	230	310	302	211	256	255	234	298	228	237	448	869
52.5926	0	828	308	278	235	311	303	213	260	258	235	300	229	239	450	872
52.7155	0	826	306	277	232	312	303	210	258	256	234	299	229	236	452	869
52.8384	0	831	304	273	229	305	297	208	255	254	231	297	227	233	451	869
52.9613	0	826	305	274	230	307	298	208	255	254	232	297	227	233	452	871
53.0842	0	829	306	275	230	307	299	210	256	255	233	298	228	235	450	872
53.207	0	833	307	276	233	309	301	211	259	257	234	299	228	238	452	870
53.3299	0	844	309	278	236	314	305	213	257	258	236	301	229	240	454	872
53.4528	0	835	307	276	232	309	301	211	258	254	235	299	229	235	455	873
53.5757	0	829	304	275	230	304	297	210	256	254	233	297	228	233	455	875
53.6986	0	831	305	275	231	307	298	209	254	256	232	297	228	235	455	872
53.8214	0	841	307	276	232	309	300	208	255	256	234	299	229	237	455	873
53.9443	0	839	308	277	236	310	303	213	258	259	236	301	229	241	456	874
54.0672	0	833	310	278	238	315	304	215	263	260	239	301	230	242	457	871
54.1901	0	833	306	276	233	310	301	211	258	256	235	299	229	235	459	873
54.313	0	838	306	274	230	305	297	210	254	255	233	298	229	235	458	874
54.4358	0	829	304	275	232	307	299	210	256	255	235	298	229	236	458	876
54.5587	0	828	306	276	234	311	301	213	258	256	236	300	230	238	459	877
54.6816	0	831	307	278	236	313	303	214	260	260	238	302	231	241	459	874
54.8045	0	840	310	281	239	317	307	216	260	260	240	303	232	243	460	876
54.9274	0	827	307	278	235	312	303	212	259	257	237	300	231	237	461	875
55.0502	0	823	305	274	234	307	300	212	259	256	236	299	229	236	461	877
55.1731	0	825	306	275	234	310	300	211	257	257	235	299	231	237	461	874
55.296	0	837	308	277	236	312	303	213	258	259	237	301	230	241	460	875
55.4189	0	835	309	279	239	316	307	217	261	260	240	303	231	242	462	875
55.5418	0	837	313	282	242	321	309	218	266	263	242	304	232	245	463	877
55.6646	0	835	308	277	236	311	305	213	260	258	239	301	231	237	464	875
55.7875	0	842	308	277	235	312	302	212	257	258	237	299	231	238	463	877
55.9104	0	836	308	279	235	313	304	213	260	258	238	300	231	240	463	876
56.0333	0	831	309	278	238	315	307	216	261	260	239	302	232	242	463	879
56.1562	0	830	311	280	240	319	310	216	264	262	243	304	234	246	465	876
56.279	0	835	310	281	241	321	313	217	262	261	241	302	233	244	466	876
56.4019	0	828	307	277	236	311	303	214	260	258	239	300	233	238	466	876
56.5248	0	825	308	278	236	314	305	215	262	259	240	300	232	240	467	873
56.6477	0	829	309	278	238	315	306	214	261	260	239	301	233	241	467	877
56.7706	0	839	312	280	241	317	310	217	261	261	241	304	234	245	468	878
56.8934	0	833	313	282	242	321	313	219	266	263	245	304	235	247	469	876
57.0163	0	828	309	278	238	315	308	216	264	260	241	300	233	241	470	878
57.1392	0	826	307	278	235	312	304	213	260	259	238	300	233	240	470	877
57.2621	0	831	307	278	236	313	305	214	259	259	238	300	233	240	471	877
57.385	0	826	309	279	238	316	308	216	261	260	240	301	234	242	470	878
57.5078	0	825	312	280	241	319	311	218	266	262	242	302	234	246	470	873
57.6307	0	825	309	281	241	320	313	218	264	260	242	301	234	244	472	877
57.7536	0	827	307	277	234	310	304	213	259	258	238	298	233	237	471	876
57.8765	0	827	307	277	235	312	305	215	260	259	239	298	233	239	472	877
57.9994	0	823	308	278	237	312	306	215	261	260	239	298	233	240	472	874
58.1222	0	828	310	279	238	316	309	217	261	261	241	302	233	243	472	877
58.2451	0	833	310	281	240	320	314	216	261	262	242	301	233	244	474	877
58.368	0	821	307	276	234	312	305	213	260	257	239	298	232	238	474	877
58.4909	0	822	306	277	235	310	304	215	259	257	239	297	232	238	473	874
58.6138	0	815	306	276	234	312	305	214	258	259	238	297	233	239	474	878
58.7366	0	825	308	277	236	315	307	213	257	259	240	299	232	241	474	877
58.8595	0	824	309	280	239	317	309	217	262	262	243	300	232	245	472	877
58.9824	0	821	307	279	237	317	310	216	262	260	242	299	232	239	474	873
59.1053	0	814	304	276	233	310	302	212	258	258	238	296	231	237	472	877
59.2282	0	821	305	276	234	310	304	213	256	259	238	297	231	238	472	875
59.351	0	816	305	277	234	313	305	214	258	258	239	298	231	240	473	876
59.4739	0	814	308	278	237	314	310	216	260	260	241	300	231	242	473	873
59.5968	0	814	309	278	238	318	310	216	260	260	243	299	233	242	475	877
59.7197	0	813	305	275	232	308	302	212	255	258	238	296	231	236	474	876
59.8426	0	813	306	275	234	310	303	212	257	258	239	296	231	238	474	875
59.9654	0	815	307	275	234	312	304	213	259	258	238	296	231	238	473	875
60.0883	0	828	310	277	236	314	306	215	259	259	240	298	231	241	473	874
60.2112	0	827	312	280	241	318	310	217	260	260	241	300	231	244	474	874
60.3341	0	820	308	276	235	313	305	213	259	257	239	298	230	238	473	875
60.457	0	823	307	275	233	309	300	212	259	256	237	296	229	237	471	876
60.5798	0	821	307	276	233	309	302	211	256	257	237	296	229	238	471	874
60.7027	0	822	308	277	233	311	303	212	257	258	237	297	229	239	470	873
60.8256	0	823	309	278	238	313	305	215	261	260	239	300	230	243	471	872
60.9485	0	825	310	279	237	316	307	214	263	259	240	299	229	241	470	874
61.0714	0	823	306	275	232	307	299	210	256	256	236	295	228	236	469	872
61.1942	0	822	306	275	232	309	300	210	254	257	236	294	229	237	468	872
61.3171	0	819	306	275	232	309	301	211	257	257	236	296	229	238	467	871
61.44	0	823	308	277	236	311	304	215	259	258	239	298	229	241	467	875
61.5629	0	825	310	278	238	317	307	215	260	261	240	299	230	243	468	872
61.6858	0	826	307	276	235	311	303	211	258	257	238	297	229	237	469	873
61.8086	0	823	306	274	232	306	300	211	256	256	236	295	228	236	466	872
61.9315	0	825	307	275	233	309	301	211	257	257	236	295	228	237	467	870
62.0544	0	837	310	276	234	310	302	213	257	257	238	297	229	239	466	874
62.1773	0	838	311	278	236	312	306	214	257	259	240	299	230	243	468	875
62.3002	0	836	311	279	238	318	309	215	263	261	242	300	231	243	470	873
62.423	0	835	307	274	232	307	301	213	259	256	238	296	229	235	470	873
62.5459	0	837	308	276	233	308	301	211	256	256	238	296	228	237	469	876
62.6688	0	831	307	276	231	309	301	210	256	258	237	296	229	238	469	875
62.7917	0	830	307	276	234	313	304	214	258	258	239	298	229	240	469	873
62.9146	0	832	310	279	237	315	305	217	262	260	242	301	231	242	469	871
63.0374	0	824	308	276	235	314	306	213	259	259	240	299	230	237	470	874
63.1603	0	821	306	275	231	308	300	211	255	257	237	296	228	236	469	874
63.2832	0	816	306	275	232	310	301	212	258	257	238	296	230	237	469	872
63.4061	0	815	307	277	232	310	302	213	258	257	239	297	229	238	469	871
63.529	0	812	308	276	234	314	305	215	259	261	241	300	230	242	469	873
63.6518	0	812	309	279	236	317	309	216	260	261	241	301	229	242	470	874
63.7747	0	804	305	275	231	308	300	212	257	256	238	296	228	235	469	872
63.8976	0	806	304	274	231	307	300	213	257	257	238	295	228	236	469	872
64.0205	0	803	303	274	231	310	301	212	255	258	237	296	228	236	469	873
64.1434	0	803	306	276	232	310	303	213	256	259	239	298	229	240	469	874
64.2662	0	805	307	278	235	314	306	216	259	262	242	300	230	242	470	872
64.3891	0	803	305	276	234	313	307	217	259	259	241	297	229	238	471	872
64.512	0	798	304	273	229	306	300	211	254	258	238	294	228	235	470	873
64.6349	0	794	303	275	230	307	300	212	254	258	238	296	229	236	470	875
64.7578	0	796	304	275	231	310	302	212	256	258	239	296	228	237	470	872
64.8806	0	804	307	275	234	311	304	216	258	261	240	298	229	240	470	872
65.0035	0	805	309	278	237	316	308	217	259	263	243	300	230	242	471	873
65.1264	0	795	303	275	232	309	302	213	254	259	240	296	229	236	473	876
65.2493	0	789	302	274	228	306	300	211	255	258	239	295	229	235	472	874
65.3722	0	794	302	274	230	307	300	213	256	258	239	295	228	237	472	873
65.495	0	804	304	274	231	309	304	215	254	260	240	296	229	239	472	874
65.6179	0	790	306	277	234	313	308	216	257	262	243	299	230	242	472	875
65.7408	0	792	306	279	237	319	310	217	262	264	245	299	230	241	473	874
65.8637	0	794	303	274	231	308	302	213	257	259	241	296	228	235	473	872
65.9866	0	796	305	274	230	309	302	212	254	260	239	296	229	237	473	875
66.1094	0	796	304	275	232	310	303	212	255	259	238	296	228	238	474	876
66.2323	0	799	307	277	234	311	306	216	258	261	242	299	229	241	474	875
66.3552	0	806	307	277	235	315	309	217	262	263	244	300	230	244	474	873
66.4781	0	808	306	278	235	317	311	217	258	262	244	299	230	241	475	875
66.601	0	788	302	275	231	307	302	213	255	260	240	295	228	236	473	877
66.7238	0	792	304	275	230	310	304	215	257	260	242	296	227	238	473	873
66.8467	0	800	304	275	232	309	304	214	258	260	241	297	228	239	473	873
66.9696	0	809	307	276	235	314	308	216	258	263	244	299	229	242	473	874
67.0925	0	796	308	278	238	317	311	218	260	264	247	300	230	245	475	878
67.2154	0	796	306	276	234	314	308	216	263	261	246	298	229	239	476	872
67.3382	0	812	306	274	232	307	302	213	258	259	240	296	227	238	476	874
67.4611	0	823	307	275	233	309	303	211	256	260	240	297	226	239	474	879
67.584	0	808	307	276	233	310	305	212	257	260	239	298	227	242	471	873
67.7069	0	813	308	277	236	313	307	216	261	262	243	300	227	244	470	870
67.8298	0	818	309	278	239	318	312	217	264	263	244	301	228	246	470	869
67.9526	0	819	304	275	232	311	306	211	259	258	239	298	226	239	466	873
68.0755	0	812	303	275	232	309	303	211	258	259	238	297	227	239	466	871
68.1984	0	808	303	276	233	311	305	211	262	259	239	298	227	241	465	871
68.3213	0	821	306	276	235	313	306	214	264	260	240	299	226	243	463	869
68.4442	0	840	311	275	239	317	310	217	263	260	243	300	227	246	463	875
68.567	0	836	308	277	239	318	311	217	265	259	242	299	227	245	462	872
68.6899	0	828	304	273	234	308	302	213	262	256	238	296	225	238	458	869
68.8128	0	833	305	274	234	310	303	214	262	256	240	297	224	239	458	870
68.9357	0	842	306	274	234	312	303	214	260	258	240	298	225	240	458	875
69.0586	0	824	310	276	237	312	306	217	262	258	244	299	226	244	459	862
69.1814	0	777	311	278	240	316	308	219	267	259	245	301	226	244	458	848
69.3043	0	766	307	274	234	309	302	214	263	255	241	297	225	239	454	849
69.4272	0	767	306	274	233	307	299	213	261	255	239	297	223	239	452	856
69.5501	0	761	307	274	233	309	300	213	260	255	239	298	223	239	450	848
69.673	0	754	308	275	235	309	303	215	263	256	240	298	224	242	450	844
69.7958	0	781	311	277	239	314	306	217	266	258	243	300	223	245	450	839
69.9187	0	801	307	277	236	312	304	213	263	255	239	298	223	241	448	841
70.0416	0	803	305	273	233	304	298	213	260	253	238	296	222	238	445	833
70.1645	0	798	306	274	234	307	298	213	263	253	238	296	221	238	443	823
70.2874	0	774	308	274	235	306	299	214	261	254	239	297	221	239	442	809
70.4102	0	773	310	276	237	308	302	216	261	254	241	299	222	241	443	784
70.5331	0	782	310	277	237	311	302	217	263	253	242	299	222	238	442	789
70.656	0	780	306	272	233	303	296	212	262	252	240	295	220	235	439	791
70.7789	0	793	306	273	232	305	295	213	259	251	239	296	221	235	438	790
70.9018	0	804	307	274	231	305	296	213	259	252	238	297	221	237	437	790
71.0246	0	804	310	274	236	307	299	215	260	253	241	298	220	240	437	795
71.1475	0	791	310	276	236	311	300	216	265	253	241	299	221	240	438	798
71.2704	0	804	307	273	232	303	294	213	259	251	237	296	220	235	437	797
71.3933	0	808	307	274	231	305	294	211	258	250	237	295	220	235	436	799
71.5162	0	804	307	273	232	305	295	213	259	250	238	296	220	236	435	799
71.639	0	798	311	274	236	306	297	216	262	252	239	298	220	239	435	800
71.7619	0	810	311	276	236	312	300	216	262	252	240	299	221	239	436	794
71.8848	0	811	308	273	232	302	293	212	258	250	236	296	220	234	434	792
72.0077	0	806	308	273	232	303	293	212	258	250	236	296	220	235	434	795
72.1306	0	807	311	274	232	306	295	212	260	251	237	297	221	235	434	795
72.2534	0	812	311	276	235	308	296	214	261	253	238	298	222	240	434	790
72.3763	0	820	313	277	237	312	300	215	260	254	240	300	222	239	436	799
72.4992	0	810	309	273	233	303	293	212	259	249	236	296	221	234	435	799
72.6221	0	807	310	273	232	303	293	212	260	252	236	297	221	234	435	801
72.745	0	806	310	275	233	305	294	212	258	251	237	297	221	237	435	797
72.8678	0	813	312	276	235	307	297	214	258	253	238	300	222	239	436	800
72.9907	0	810	314	278	237	312	301	216	262	254	240	300	223	240	436	802
73.1136	0	801	310	276	233	306	294	213	260	250	237	296	222	235	437	801
73.2365	0	807	310	275	232	304	294	211	258	252	236	297	222	235	436	802
73.3594	0	813	311	276	233	306	295	212	257	252	235	298	222	237	436	802
73.4822	0	814	313	276	237	309	296	214	262	254	237	300	222	239	436	799
73.6051	0	822	315	280	239	312	299	217	265	256	241	303	224	242	437	799
73.728	0	822	313	278	236	312	300	212	263	253	237	301	223	238	438	798
73.8509	0	814	309	276	233	304	295	211	257	252	236	299	223	236	438	803
73.9738	0	810	309	276	233	306	297	214	259	252	239	300	224	237	439	805
74.0966	0	816	311	276	235	308	298	215	262	254	239	302	224	239	439	806
74.2195	0	818	312	279	239	312	301	217	262	256	242	303	226	243	439	805
74.3424	0	815	312	280	239	317	305	216	264	256	243	304	225	243	442	807
74.4653	0	813	310	275	234	306	297	215	261	252	240	301	224	238	440	806
74.5882	0	820	310	276	234	308	299	216	261	253	242	301	225	238	441	805
74.711	0	825	311	277	236	310	301	216	261	255	243	303	225	241	443	812
74.8339	0	809	312	278	239	312	303	218	262	256	244	304	226	243	443	810
74.9568	0	810	314	280	241	318	305	221	267	259	247	305	227	246	443	812
75.0797	0	809	309	277	235	310	300	216	264	256	242	301	226	239	445	811
75.2026	0	812	308	276	235	309	299	215	261	255	242	301	225	239	443	818
75.3254	0	793	308	277	236	311	300	216	261	255	242	302	226	240	444	818
75.4483	0	796	309	277	237	312	303	220	264	256	244	304	227	242	444	819
75.5712	0	801	311	279	240	316	306	220	268	261	248	305	226	245	444	817
75.6941	0	803	309	278	239	317	307	219	265	258	245	303	227	242	447	825
75.817	0	791	306	275	234	308	299	216	262	256	243	301	226	238	445	823
75.9398	0	785	307	275	234	310	300	217	264	257	244	301	226	238	446	821
76.0627	0	790	307	277	237	310	301	217	264	257	243	302	227	240	446	822
76.1856	0	800	310	279	238	314	303	219	265	259	245	304	225	243	445	821
76.3085	0	796	311	280	241	321	308	221	267	260	247	305	227	244	446	824
76.4314	0	776	307	276	235	310	301	217	265	256	242	301	225	237	446	822
76.5542	0	785	305	275	233	308	299	217	263	256	242	300	225	237	445	823
76.6771	0	791	306	276	234	310	300	216	262	256	241	299	225	238	445	828
76.8	0	788	307	276	236	311	303	217	263	256	242	301	226	240	445	821
76.9229	0	774	309	278	239	315	304	219	268	260	243	303	226	243	446	820
77.0458	0	786	308	278	239	318	306	219	267	258	244	302	226	239	447	822
77.1686	0	782	304	274	232	308	298	214	261	256	240	299	225	236	447	822
77.2915	0	779	305	275	233	309	298	213	263	255	240	299	225	238	446	824
77.4144	0	780	307	276	234	309	299	215	264	255	239	299	225	238	446	820
77.5373	0	791	311	277	236	314	302	214	265	257	239	302	226	240	445	811
77.6602	0	804	314	279	239	316	306	216	265	259	239	303	226	243	445	812
77.783	0	795	309	278	235	314	303	213	266	257	239	300	225	239	447	818
77.9059	0	788	307	275	232	308	299	212	263	255	238	299	225	236	447	817
78.0288	0	786	308	276	232	308	300	212	261	256	236	298	225	236	448	821
78.1517	0	793	309	277	234	311	300	212	260	256	238	299	225	238	447	823
78.2746	0	788	309	277	236	313	302	214	263	259	239	301	227	241	448	824
78.3974	0	794	311	279	239	317	305	216	267	260	242	302	228	243	450	825
78.5203	0	782	307	277	234	310	301	212	263	256	239	298	226	235	451	824
78.6432	0	787	306	275	231	308	299	211	259	255	237	298	226	236	451	826
78.7661	0	783	307	276	234	308	299	212	260	256	237	298	226	236	451	826
78.889	0	789	308	276	235	310	301	214	262	257	238	299	226	239	451	825
79.0118	0	788	310	278	236	315	303	214	263	259	239	301	226	241	451	824
79.1347	0	787	310	279	238	317	306	216	264	260	241	301	227	241	452	824
79.2576	0	783	307	274	233	307	298	211	261	255	237	297	225	235	452	823
79.3805	0	786	306	275	232	306	297	211	260	255	237	297	226	235	451	825
79.5034	0	793	306	276	232	308	299	211	258	255	236	297	225	235	451	826
79.6262	0	783	307	276	233	310	300	212	259	256	237	298	225	239	451	822
79.7491	0	784	310	278	236	313	302	214	263	259	239	300	226	241	451	822
79.872	0	791	310	279	238	317	306	215	266	259	241	299	226	240	450	818
79.9949	0	792	306	274	231	307	298	210	259	255	236	297	223	233	448	826
80.1178	0	777	305	274	231	305	297	210	258	254	235	295	223	235	447	822
80.2406	0	781	306	274	231	305	298	210	259	255	236	296	223	235	447	822
80.3635	0	789	308	276	232	309	299	212	261	257	237	297	224	238	447	818
80.4864	0	798	310	277	236	312	303	214	261	258	238	299	225	241	446	824
80.6093	0	787	311	279	238	316	306	214	263	259	239	299	225	240	447	822
80.7322	0	783	306	274	231	306	298	210	261	254	236	295	223	233	446	822
80.855	0	788	306	274	232	306	297	209	259	254	235	295	223	233	447	821
80.9779	0	795	305	274	231	307	298	209	257	255	235	295	223	235	446	828
81.1008	0	792	307	275	233	309	301	211	258	257	236	297	223	237	446	824
81.2237	0	779	309	277	236	311	303	213	264	259	239	298	223	241	447	824
81.3466	0	793	311	278	238	316	306	216	267	261	241	298	224	241	447	820
81.4694	0	798	306	275	232	306	300	209	258	256	236	296	223	234	447	828
81.5923	0	790	306	274	231	307	298	210	258	254	235	294	223	234	447	828
81.7152	0	776	306	275	232	308	298	209	260	255	236	295	222	235	447	829
81.8381	0	795	308	277	234	309	300	212	261	257	237	297	222	237	447	826
81.961	0	800	310	275	236	313	303	212	260	259	238	299	223	241	447	827
82.0838	0	799	312	277	239	317	307	216	263	260	240	300	224	243	449	831
82.2067	0	788	306	275	234	309	302	211	262	256	237	296	223	236	449	833
82.3296	0	793	305	273	233	305	300	211	259	256	236	295	222	236	449	830
82.4525	0	795	306	273	232	308	300	210	258	256	237	295	223	236	449	833
82.5754	0	789	305	275	234	310	302	211	260	257	238	297	223	239	449	836
82.6982	0	788	308	276	238	312	303	215	265	261	241	299	224	243	449	834
82.8211	0	790	309	279	240	319	309	216	265	261	243	301	224	245	450	830
82.944	0	790	305	275	234	313	306	212	264	257	239	296	222	239	450	830
83.0669	1	787	304	273	233	305	301	212	261	255	239	295	222	237	447	830
83.1898	0	788	303	273	232	309	303	211	262	257	238	296	222	238	447	833
83.3126	0	777	301	273	235	309	303	213	263	259	240	298	222	240	447	831
83.4355	0	785	304	275	238	314	308	216	264	261	243	300	222	244	447	831
83.5584	0	781	306	276	241	321	312	218	268	260	244	301	224	246	447	832
83.6813	0	778	300	273	236	313	308	214	267	257	241	298	222	239	445	831
83.8042	0	778	300	272	233	309	304	213	264	256	240	296	221	238	444	828
83.927	0	778	299	273	233	309	304	212	263	255	239	296	221	237	443	819
84.0499	0	771	299	273	234	312	306	213	266	257	240	298	221	241	443	821
84.1728	0	782	304	274	237	315	308	216	270	258	242	299	220	244	442	823
84.2957	0	780	303	274	236	316	310	213	267	257	242	298	220	240	439	818
84.4186	0	777	298	271	230	306	301	210	263	253	237	295	218	235	437	816
84.5414	0	771	297	271	231	307	301	210	263	251	236	294	217	235	434	812
84.6643	0	775	297	270	230	306	300	210	265	252	236	293	217	236	432	813
84.7872	0	777	300	272	232	310	303	211	264	254	237	295	216	237	431	813
84.9101	0	774	303	273	235	314	306	211	264	254	236	296	216	239	431	808
85.033	0	769	297	272	230	305	299	208	263	251	234	292	214	234	428	805
85.1558	0	773	296	269	228	304	296	206	263	251	232	291	213	232	426	807
85.2787	0	773	297	270	228	304	297	207	260	250	233	290	213	233	425	807
85.4016	0	767	299	270	229	307	298	207	260	251	232	294	214	234	424	804
85.5245	0	768	301	271	234	310	301	211	264	253	234	294	214	236	424	805
85.6474	0	770	297	270	229	307	298	207	262	249	231	291	213	233	423	804
85.7702	0	777	295	268	227	303	294	206	258	248	229	290	212	230	421	804
85.8931	0	767	295	269	227	302	294	205	256	249	229	289	212	231	420	801
86.016	0	764	298	268	228	305	295	206	260	249	230	290	213	232	420	798
86.1389	0	772	299	268	231	308	295	209	261	252	231	292	214	235	422	799
86.2618	0	780	299	270	232	310	298	208	260	250	232	292	214	234	422	800
86.3846	0	769	295	267	225	303	291	205	257	248	227	288	211	229	419	795
86.5075	0	765	295	268	225	302	292	204	256	247	228	288	212	229	419	794
86.6304	0	770	296	268	228	302	293	205	256	249	229	289	212	230	419	795
86.7533	0	782	299	267	228	304	294	206	257	250	229	291	214	234	421	795
86.8762	0	776	301	270	232	310	298	209	259	252	231	293	214	236	422	794
86.999	0	765	297	269	228	306	294	205	259	248	229	290	213	230	420	797
87.1219	0	771	294	266	226	300	289	204	255	246	226	288	211	229	418	798
87.2448	0	777	294	267	226	302	290	204	253	247	226	287	211	229	417	797
87.3677	0	764	296	267	228	303	291	204	254	247	227	289	211	230	417	794
87.4906	0	770	299	268	231	305	293	207	258	249	229	291	212	233	418	794
87.6134	0	774	299	268	231	309	295	208	260	250	231	291	213	232	419	793
87.7363	0	779	294	266	225	300	288	204	253	246	225	288	212	227	416	797
87.8592	0	765	294	266	227	301	288	203	253	246	226	288	210	229	414	794
87.9821	0	767	295	267	226	302	288	204	256	247	227	288	211	230	415	793
88.105	0	775	298	267	229	305	291	207	258	248	229	291	212	232	415	791
88.2278	0	784	301	267	233	309	295	209	258	250	232	292	213	236	419	798
88.3507	0	766	295	269	228	307	292	206	258	248	229	290	212	230	418	798
88.4736	0	765	295	266	226	299	286	206	255	245	226	287	210	228	415	798
88.5965	0	772	293	266	225	301	287	205	256	245	227	288	210	228	414	796
88.7194	0	780	296	265	227	301	289	205	254	246	226	289	211	229	415	803
88.8422	0	769	299	267	229	304	291	207	256	248	228	291	211	233	415	800
88.9651	0	773	301	269	232	309	294	210	261	252	232	293	213	236	417	800
89.088	0	774	296	267	228	304	289	205	257	247	228	290	211	230	415	799
89.2109	0	778	294	266	226	299	286	203	252	246	225	288	211	227	413	808
89.3338	0	769	294	265	225	301	287	204	253	247	226	289	211	228	413	806
89.4566	0	764	295	267	227	300	288	208	256	250	228	291	212	231	413	808
89.5795	0	769	299	267	228	305	292	210	257	252	230	292	213	234	416	807
89.7024	0	779	301	270	231	310	294	210	258	254	232	294	215	238	418	817
89.8253	0	771	297	268	229	308	293	208	257	250	230	292	214	233	418	813
89.9482	0	760	294	265	226	299	288	207	254	248	228	289	212	229	415	813
90.071	0	765	295	266	226	301	290	207	256	252	228	291	214	230	415	812
90.1939	0	774	297	267	227	303	290	208	254	253	229	292	213	232	416	819
90.3168	0	770	299	268	231	307	293	210	257	256	231	294	215	236	417	818
90.4397	0	764	300	270	232	310	296	214	262	258	235	297	217	239	420	817
90.5626	0	770	301	272	234	315	300	216	263	258	237	297	218	238	421	817
90.6854	0	774	295	267	227	303	293	210	255	252	230	293	216	231	420	823
90.8083	0	771	297	268	228	303	294	209	254	253	231	293	216	231	420	819
90.9312	0	762	296	269	228	305	294	210	257	256	233	295	215	233	421	820
91.0541	0	770	299	269	231	307	297	213	260	257	235	297	216	236	421	819
91.177	0	778	301	270	234	311	299	214	262	260	236	299	218	239	422	826
91.2998	0	774	303	272	237	315	304	216	265	261	239	300	220	242	426	827
91.4227	0	761	296	269	230	307	298	213	261	255	235	296	218	233	426	828
91.5456	0	765	296	270	229	304	296	211	258	257	235	296	217	232	425	830
91.6685	0	771	297	268	229	305	298	211	257	258	235	297	217	235	427	836
91.7914	0	768	299	269	233	308	300	213	260	259	237	298	218	237	427	835
91.9142	0	757	301	270	235	312	303	217	265	262	241	300	220	241	428	836
92.0371	0	776	303	273	239	317	307	221	268	265	245	302	221	244	431	835
92.16	0	781	300	271	234	312	305	215	263	259	240	298	220	237	433	840
92.2829	0	777	296	269	231	305	298	213	260	258	236	296	218	234	431	839
92.4058	0	763	298	270	232	307	301	214	261	259	237	297	219	235	432	836
92.5286	0	775	298	271	233	307	302	214	262	261	238	298	218	238	432	836
92.6515	0	785	302	271	236	311	306	216	264	262	241	301	220	241	432	843
92.7744	0	784	304	272	239	316	308	220	267	265	244	301	221	245	433	840
92.8973	0	769	303	274	238	317	310	219	269	263	244	301	221	241	437	841
93.0202	0	774	297	270	232	307	302	214	262	259	239	296	219	236	437	841
93.143	0	778	297	271	232	309	303	214	261	261	239	297	219	237	437	845
93.2659	0	774	296	271	233	310	305	214	262	261	240	297	219	240	438	841
93.3888	0	766	302	272	236	313	307	218	267	263	242	300	220	243	438	836
93.5117	0	782	303	273	241	317	310	220	270	266	246	302	221	248	439	835
93.6346	0	789	303	275	241	324	314	219	269	266	246	302	222	246	441	840
93.7574	0	777	298	273	233	310	304	214	264	259	240	297	218	238	438	836
93.8803	0	765	299	272	234	310	306	214	266	260	240	297	218	239	437	835
94.0032	0	781	300	272	235	311	305	214	268	262	239	299	218	239	435	826
94.1261	0	796	303	274	239	312	309	216	265	263	242	303	219	243	434	825
94.249	0	792	306	276	242	318	314	219	270	263	245	303	222	247	436	819
94.3718	0	774	304	275	241	321	316	220	273	263	245	303	222	245	439	822
94.4947	0	781	298	273	235	309	306	215	266	259	241	298	219	239	436	824
94.6176	0	790	299	273	235	309	306	214	265	259	240	299	219	240	437	825
94.7405	0	784	300	274	236	311	307	215	265	258	241	300	219	240	438	822
94.8634	0	771	303	275	240	313	310	219	269	261	243	302	221	244	438	820
94.9862	0	786	306	276	242	319	313	220	271	262	246	304	220	248	437	819
95.1091	0	788	301	275	237	314	310	216	267	258	241	299	219	239	438	824
95.232	0	779	299	273	233	307	303	214	264	257	239	298	219	238	437	821
95.3549	0	767	301	273	235	310	305	216	266	257	240	299	219	239	435	818
95.4778	0	782	302	274	237	312	305	217	267	260	241	298	218	241	435	819
95.6006	0	791	305	275	240	315	309	217	268	260	242	301	221	245	437	823
95.7235	0	787	306	277	241	319	311	218	270	260	243	301	222	243	438	821
95.8464	0	774	300	274	235	308	303	215	265	255	239	296	219	237	435	823
95.9693	0	783	301	273	235	309	304	214	264	256	239	297	219	237	436	817
96.0922	0	788	302	274	235	309	304	213	262	256	239	297	220	239	436	820
96.215	0	787	306	274	238	311	307	216	265	258	240	300	220	242	436	818
96.3379	0	776	308	276	240	317	309	220	271	260	244	300	222	244	437	821
96.4608	0	787	302	274	235	312	305	214	265	255	241	297	221	238	438	817
96.5837	0	788	301	274	234	308	302	212	262	257	239	296	219	236	436	817
96.7066	0	784	302	275	234	310	304	213	263	255	239	297	220	237	437	823
96.8294	0	778	303	274	237	312	305	216	265	256	240	299	221	240	437	822
96.9523	0	789	308	274	239	314	308	219	266	260	242	301	223	243	439	822
97.0752	0	789	305	277	239	315	309	217	265	257	241	299	223	239	440	823
97.1981	0	782	300	273	233	306	300	213	262	255	239	296	220	235	438	826
97.321	0	775	301	274	234	308	302	215	263	255	239	296	221	236	438	826
97.4438	0	785	301	274	235	309	302	215	263	258	240	299	221	239	439	824
97.5667	0	787	304	275	237	312	305	216	263	259	242	300	223	241	440	825
97.6896	0	786	306	276	240	318	309	218	266	258	244	302	225	244	442	827
97.8125	0	773	301	274	234	310	302	215	265	255	241	298	222	236	441	829
97.9354	0	781	300	273	232	308	301	214	262	255	240	297	222	236	440	825
98.0582	0	782	301	274	234	308	302	214	261	256	239	298	222	237	440	825
98.1811	0	782	304	275	235	310	304	217	263	258	240	300	223	240	440	827
98.304	0	780	307	275	238	314	306	219	267	260	243	302	224	243	441	826
98.4269	0	783	304	276	237	316	310	218	266	259	243	300	226	241	445	827
98.5498	0	782	300	273	232	306	300	213	259	255	239	297	223	235	442	827
98.6726	0	779	301	273	232	308	302	215	261	256	240	297	223	237	442	830
98.7955	0	774	302	275	234	309	303	216	263	257	241	299	223	239	442	833
98.9184	0	781	304	275	235	313	307	219	264	260	243	301	224	242	443	829
99.0413	0	785	307	276	240	318	309	219	266	262	245	302	225	245	444	829
99.1642	0	777	303	276	234	313	306	215	264	257	242	300	225	238	446	831
99.287	0	774	302	275	233	309	302	216	264	256	241	298	223	237	444	832
99.4099	0	780	302	276	233	310	304	215	262	257	241	299	225	238	445	830
99.5328	0	782	302	275	236	312	305	218	263	260	242	301	224	241	445	833
99.6557	0	781	306	276	238	315	309	221	265	261	247	302	227	245	446	837
99.7786	0	778	307	279	240	321	313	223	269	261	249	302	228	245	452	835
99.9014	0	781	302	276	233	306	304	216	262	257	243	299	225	238	450	835
100.024	0	784	303	276	232	310	306	216	261	259	243	299	225	240	449	834
100.147	0	781	303	276	234	312	306	217	263	258	244	300	225	240	450	838
100.27	0	781	305	277	237	313	309	220	269	262	246	302	226	245	450	835
100.393	0	788	309	279	241	319	313	222	269	264	250	303	227	247	451	836
100.516	0	788	304	278	235	314	310	217	265	260	245	300	226	240	452	836
100.639	0	785	304	277	233	309	306	216	262	257	244	299	226	240	452	838
100.762	0	783	304	277	233	311	307	216	266	259	244	300	226	241	452	839
100.884	0	784	306	278	236	313	309	217	266	261	246	302	226	242	451	833
101.007	0	794	310	279	239	316	312	220	266	262	247	304	227	246	451	832
101.13	0	788	307	280	237	317	314	221	268	261	248	302	227	243	454	838
101.253	0	778	304	276	233	308	305	216	265	257	245	299	225	238	453	835
101.376	0	785	304	278	232	310	306	216	264	259	246	299	226	239	453	837
101.499	0	788	303	277	233	310	307	216	261	259	246	301	226	241	452	835
101.622	0	786	306	279	237	313	311	220	265	261	248	302	227	244	452	839
101.745	0	783	308	280	238	320	314	221	271	262	250	302	227	244	454	838
101.868	0	785	303	277	232	307	305	216	263	258	246	298	226	238	453	841
101.99	0	785	304	277	232	309	305	217	260	258	245	297	226	239	453	841
102.113	0	784	305	278	232	308	306	217	261	258	245	298	226	240	452	844
102.236	0	782	309	277	234	311	309	221	267	262	248	300	227	244	453	844
102.359	0	782	311	280	236	315	313	222	266	263	251	301	227	245	454	840
102.482	0	786	307	277	231	310	308	217	262	258	248	298	226	239	454	841
102.605	0	780	305	276	231	307	304	216	260	258	246	296	225	237	453	844
102.728	0	778	306	278	231	308	305	216	262	257	246	296	225	239	453	845
102.851	0	780	308	278	232	309	306	218	261	260	247	298	226	241	453	843
102.973	0	787	310	278	235	313	310	220	262	262	249	300	226	244	454	843
103.096	0	781	309	280	234	313	309	220	264	259	249	298	226	240	454	847
103.219	0	773	305	275	228	304	301	216	261	256	246	295	224	236	453	845
103.342	0	777	305	276	228	306	302	215	258	258	245	295	223	236	452	847
103.465	0	779	307	277	229	306	303	215	258	258	245	296	224	238	452	847
103.588	0	778	308	277	230	308	305	219	261	260	246	298	224	240	453	849
103.711	0	776	309	278	232	314	308	218	265	260	249	298	224	240	452	849
103.834	0	776	305	275	228	304	300	214	258	256	243	293	223	234	451	848
103.956	0	777	305	275	227	304	300	213	255	257	242	293	223	234	451	849
104.079	0	773	305	275	227	305	301	214	257	256	242	293	222	235	451	852
104.202	0	773	307	277	229	307	302	216	262	261	244	295	223	238	451	848
104.325	0	774	311	277	232	310	306	218	261	262	246	298	224	241	452	850
104.448	0	778	308	278	231	311	308	217	260	261	246	296	224	238	453	852
104.571	0	770	304	274	226	303	299	213	256	256	242	292	223	235	451	855
104.694	0	769	304	275	227	303	301	213	258	257	242	293	222	234	451	854
104.817	0	769	305	276	227	305	300	214	257	259	242	294	223	235	451	851
104.94	0	778	307	277	229	307	303	215	257	260	244	297	223	238	452	852
105.062	0	776	309	276	232	312	305	217	262	263	247	298	225	241	452	853
105.185	0	769	307	277	230	311	307	217	262	261	246	296	224	238	453	855
105.308	0	766	304	275	226	303	299	214	256	258	243	293	223	235	454	852
105.431	0	773	305	274	226	305	301	214	255	258	243	294	223	235	453	853
105.554	0	773	307	275	228	306	302	215	256	260	245	296	223	238	453	855
105.677	0	771	310	276	229	309	305	218	262	263	247	297	224	240	453	852
105.8	0	772	311	278	233	313	307	221	262	266	250	299	225	244	453	853
105.923	0	776	309	278	232	313	309	217	261	263	248	297	224	239	455	856
106.045	0	772	305	275	227	302	301	215	257	258	245	294	223	235	455	856
106.168	0	769	307	275	226	304	301	215	258	260	246	295	224	236	455	856
106.291	0	770	307	275	229	304	302	215	259	262	246	297	224	237	455	854
106.414	0	778	309	276	230	307	306	217	258	263	248	299	224	241	455	855
106.537	0	779	312	278	233	312	309	221	263	266	250	300	226	244	455	857
106.66	0	775	312	280	235	318	312	221	267	266	252	300	227	244	457	856
106.783	0	772	306	276	228	305	304	215	258	261	246	296	225	238	457	852
106.906	0	776	306	275	228	305	303	216	256	261	246	297	225	238	457	854
107.028	0	771	307	276	230	307	304	216	258	262	247	297	225	240	456	854
107.151	0	769	309	278	233	308	307	219	263	265	249	300	225	243	455	856
107.274	0	771	312	277	235	311	310	221	264	267	251	302	226	246	455	854
107.397	0	780	314	279	238	319	314	223	264	269	254	302	227	250	456	856
107.52	0	770	309	279	235	312	311	219	264	264	251	299	226	242	459	855
107.643	0	768	308	277	230	306	306	218	261	263	248	298	225	240	458	855
107.766	0	769	308	278	232	310	308	217	260	264	249	300	227	241	458	855
107.889	0	776	309	280	235	311	310	219	260	264	250	301	226	243	458	857
108.012	0	775	313	280	237	314	314	222	265	266	252	303	228	248	458	857
108.134	0	774	316	280	240	319	317	225	269	270	256	304	229	251	458	853
108.257	0	772	311	282	239	319	318	222	268	268	254	303	229	246	461	857
108.38	0	774	309	278	233	308	310	219	261	265	250	300	228	244	461	859
108.503	0	772	309	279	234	311	313	221	263	265	250	302	229	244	462	860
108.626	0	772	311	279	237	313	314	222	265	266	253	303	229	247	463	857
108.749	0	777	313	279	240	316	317	224	267	269	255	304	230	250	463	859
108.872	0	786	316	282	244	323	320	228	268	271	259	306	231	256	464	859
108.995	0	781	314	283	244	325	323	227	271	269	258	306	231	251	466	858
109.117	0	779	311	279	235	311	314	222	268	265	254	302	229	246	467	861
109.24	11	780	311	280	238	314	316	223	266	267	254	303	230	247	467	860
109.363	0	787	312	280	240	314	317	223	264	267	254	304	231	248	467	862
109.486	0	785	314	282	243	318	319	228	268	270	257	305	231	253	466	863
109.609	0	785	317	283	246	324	322	230	273	271	262	306	231	256	468	860
109.732	0	782	313	283	241	319	322	226	269	267	258	303	230	250	471	863
109.855	0	785	312	279	237	311	315	224	265	266	255	301	230	246	471	865
109.978	0	781	312	280	237	314	318	224	266	267	255	303	230	248	471	865
110.1	0	781	313	282	239	314	319	225	268	267	257	303	230	249	472	863
110.223	0	786	316	283	242	318	321	227	270	270	258	305	230	253	471	864
110.346	0	790	315	285	244	322	323	227	271	269	258	304	230	252	472	865
110.469	0	782	310	279	236	309	314	222	266	264	254	299	229	245	472	864
110.592	0	779	311	280	236	309	314	222	266	264	254	300	230	245	472	862
110.715	0	783	313	280	236	311	314	221	265	266	253	301	229	247	472	865
110.838	0	789	313	281	240	313	317	224	264	267	255	304	229	249	471	867
110.961	0	785	314	284	242	316	319	225	269	268	257	303	230	251	471	867
111.084	0	776	310	280	236	309	314	221	268	265	253	300	228	244	471	863
111.206	0	775	309	278	233	306	311	219	262	264	251	298	227	243	470	867
111.329	0	781	311	279	234	307	311	218	261	264	251	298	228	243	469	869
111.452	0	780	311	279	234	310	313	221	263	264	251	299	227	245	469	869
111.575	0	777	312	282	238	312	315	223	267	266	255	301	228	247	469	867
111.698	0	775	309	279	234	309	314	220	264	263	252	297	228	242	470	869
111.821	0	780	307	276	231	302	307	217	260	261	249	295	227	240	469	869
111.944	0	775	307	278	231	305	308	217	260	261	250	295	226	241	469	869
112.067	0	773	309	278	232	305	310	219	262	262	249	296	226	242	467	867
112.189	0	775	310	279	234	309	312	220	263	265	251	298	227	244	467	868
112.312	0	782	309	281	235	312	314	219	260	265	252	297	227	244	468	869
112.435	0	773	306	277	229	301	305	215	258	260	248	294	225	238	467	869
112.558	0	771	306	277	229	302	305	216	259	260	248	294	224	239	466	869
112.681	0	773	308	277	228	303	306	217	258	263	246	295	225	240	466	866
112.804	0	781	308	278	231	306	308	218	257	263	248	296	224	242	465	867
112.927	0	780	310	280	232	310	311	218	262	264	250	297	225	242	465	867
113.05	0	771	307	275	227	301	304	215	259	260	247	293	224	237	465	864
113.172	0	769	306	276	226	301	302	214	257	260	245	292	223	237	463	865
113.295	0	776	306	276	228	300	303	214	255	260	245	292	224	237	463	866
113.418	0	776	308	278	227	303	306	215	257	261	246	293	223	240	462	866
113.541	0	773	309	278	231	306	307	217	262	264	248	294	224	242	462	863
113.664	0	769	307	277	229	305	307	215	258	261	247	294	224	237	462	864
113.787	0	772	305	274	225	297	300	213	254	259	244	291	222	235	461	866
113.91	0	768	306	275	225	299	301	212	255	259	245	290	222	236	460	865
114.033	0	768	306	275	226	300	301	214	257	259	244	292	221	237	459	866
114.156	0	769	307	277	228	303	303	216	258	261	246	293	222	239	458	863
114.278	0	777	308	278	230	307	307	217	256	263	247	294	222	240	459	864
114.401	0	768	304	274	225	299	300	211	256	259	243	290	221	235	459	865
114.524	0	765	305	273	223	297	299	212	255	258	242	289	221	234	458	867
114.647	0	766	305	274	224	298	300	211	253	259	242	289	220	235	457	863
114.77	0	773	306	276	225	300	300	213	252	259	244	292	221	238	456	864
114.893	0	769	309	276	228	302	304	215	256	262	245	294	222	240	457	865
115.016	0	766	308	278	228	306	306	215	260	262	247	293	222	239	458	862
115.139	0	762	304	274	224	296	299	211	253	258	243	290	221	234	456	863
115.261	0	768	305	275	223	298	298	210	250	258	242	289	220	234	455	864
115.384	0	766	304	274	223	298	300	211	253	259	242	290	220	236	455	863
115.507	0	765	307	276	227	300	302	215	257	263	244	293	221	239	454	864
115.63	0	767	310	277	229	304	305	216	257	263	248	294	222	242	455	861
115.753	0	772	309	277	229	306	306	213	256	263	247	294	221	238	456	862
115.876	0	769	304	273	224	296	298	211	253	258	242	290	221	234	456	864
115.999	0	764	305	274	223	298	299	212	254	259	243	291	221	235	456	860
116.122	0	765	306	275	226	299	300	211	254	261	244	292	221	238	455	861
116.244	0	773	308	276	228	300	304	214	255	263	245	294	221	240	454	861
116.367	0	774	310	278	230	306	305	217	259	265	249	295	221	243	455	863
116.49	0	765	307	277	229	303	305	215	260	263	247	293	222	238	455	864
116.613	0	763	305	274	225	297	298	212	253	260	244	290	222	236	455	861
116.736	0	770	306	276	225	299	301	211	253	261	244	292	222	237	456	862
116.859	0	770	307	276	228	301	301	214	255	262	245	293	222	239	455	863
116.982	0	767	309	277	229	303	305	218	259	265	248	295	223	241	456	860
117.105	0	769	313	278	232	308	309	218	261	267	250	297	223	245	457	862
117.228	0	772	307	277	228	305	307	215	256	263	247	293	223	238	458	864
117.35	0	766	306	274	226	298	300	214	254	260	246	291	222	237	459	865
117.473	0	764	307	276	225	300	303	214	257	261	246	292	222	238	459	864
117.596	0	764	307	276	226	302	304	215	256	264	247	294	222	240	458	864
117.719	0	772	309	279	230	304	306	217	258	266	250	295	223	244	459	865
117.842	0	767	312	280	234	311	310	221	262	268	253	297	225	247	459	864
117.965	0	766	308	278	228	303	307	218	260	263	250	293	224	239	461	863
118.088	0	756	305	275	226	298	302	215	255	263	247	292	222	239	460	864
118.211	0	761	307	276	227	301	304	215	254	264	247	292	223	239	459	864
118.333	0	763	309	277	228	301	305	218	257	264	249	294	223	242	460	864
118.456	0	762	312	278	231	306	309	221	263	267	253	297	224	246	460	862
118.579	0	764	315	280	235	312	314	222	264	270	255	298	224	248	460	864
118.702	0	772	311	280	231	304	309	217	258	265	250	295	224	240	462	863
118.825	0	764	309	277	228	300	305	216	257	263	248	292	222	239	461	865
118.948	0	762	309	277	228	302	308	218	259	264	248	292	222	241	460	867
119.071	0	763	310	278	230	304	307	218	259	267	251	294	223	243	460	863
119.194	0	774	313	279	232	309	311	221	261	268	252	297	224	246	460	864
119.316	0	777	317	281	236	315	316	223	264	268	255	298	225	247	462	865
119.439	0	772	312	277	229	302	309	219	261	263	250	293	223	240	464	863
119.562	0	777	312	277	228	300	306	216	258	264	249	292	222	239	462	862
119.685	0	793	314	278	228	303	307	215	256	265	249	293	222	240	461	860
119.808	0	788	315	278	231	306	309	217	258	265	249	295	222	243	461	858
119.931	0	793	316	280	234	307	310	220	264	268	252	296	222	247	461	856
120.054	0	783	315	280	235	314	314	219	263	269	253	296	222	245	462	848
120.177	0	732	310	275	228	301	306	213	256	265	248	293	221	239	460	840
120.3	0	723	311	276	229	301	304	213	257	264	248	291	221	240	460	831
120.422	0	731	311	276	229	302	307	215	258	265	248	292	221	242	458	835
120.545	0	756	312	278	231	306	308	217	260	267	250	295	221	246	457	835
120.668	0	783	314	280	234	310	311	218	262	269	252	296	222	249	458	827
120.791	0	799	313	279	232	309	312	217	263	265	250	295	222	243	460	842
120.914	0	798	311	277	230	301	306	214	260	263	248	293	221	241	460	856
121.037	0	814	313	277	229	304	307	214	258	264	247	294	221	242	459	858
121.16	0	820	313	277	232	304	309	215	257	265	246	295	221	245	458	862
121.283	0	819	316	279	235	308	309	217	261	267	247	296	221	249	456	861
121.405	0	813	316	281	236	313	313	217	265	265	248	297	223	247	457	861
121.528	0	811	312	277	231	302	305	212	259	261	244	293	221	242	456	858
121.651	0	818	313	278	233	305	306	212	257	263	244	294	220	243	454	856
121.774	0	816	314	278	233	306	306	214	259	263	243	294	220	244	455	856
121.897	0	818	316	278	236	308	308	215	264	265	244	296	222	247	455	857
122.02	0	820	317	281	239	313	312	217	264	265	246	296	222	248	455	853
122.143	0	822	313	277	233	304	305	212	258	261	241	294	220	241	457	854
122.266	0	819	314	278	233	305	304	213	259	261	243	294	221	242	456	854
122.388	0	818	315	277	234	305	304	213	261	262	243	294	221	243	455	855
122.511	0	823	316	278	235	307	306	215	262	263	243	295	222	246	455	853
122.634	0	831	318	281	239	313	310	216	261	264	246	296	222	247	456	854
122.757	0	822	314	277	234	304	302	213	259	260	243	293	221	241	456	853
122.88	0	820	314	276	233	303	302	214	259	261	243	292	221	241	455	854
123.003	0	823	314	277	234	306	301	212	257	261	243	293	220	242	454	853
123.126	0	832	315	277	235	306	304	215	257	260	243	295	221	243	455	853
123.249	0	830	318	281	238	310	307	217	262	263	244	297	221	247	455	853
123.372	0	820	313	277	233	307	303	213	261	259	240	296	220	240	455	856
123.494	0	822	313	276	231	302	299	210	256	259	239	294	220	239	454	852
123.617	0	832	315	277	231	305	299	209	256	260	237	294	220	240	454	853
123.74	0	833	315	278	233	307	301	210	257	260	237	297	221	241	452	852
123.863	0	835	317	279	236	309	303	212	262	263	238	299	221	243	452	852
123.986	0	833	313	278	232	307	302	208	257	259	236	296	221	238	453	851
124.109	0	839	312	276	230	301	297	207	253	258	234	295	220	236	452	853
124.232	0	836	313	277	231	303	299	209	255	259	235	295	222	239	451	855
124.355	0	835	313	279	233	304	300	210	257	262	236	297	222	241	452	851
124.477	0	834	313	278	234	308	301	209	256	261	236	297	221	239	453	852
124.6	0	830	310	275	229	299	295	207	253	258	234	293	221	235	451	852
124.723	0	835	309	276	230	301	296	206	254	259	233	294	220	236	451	855
124.846	0	832	310	275	229	300	295	208	253	259	233	295	221	237	451	852
124.969	0	835	312	277	232	303	299	208	252	260	235	295	221	240	451	854
125.092	0	835	313	279	235	307	300	211	259	263	237	297	222	241	451	852
125.215	0	833	309	276	230	302	297	207	255	258	235	294	220	236	451	854
125.338	0	831	308	275	228	301	295	207	251	258	234	294	221	236	451	853
125.46	0	829	308	274	228	301	295	206	251	258	234	294	221	237	451	853
125.583	0	831	309	275	232	302	295	209	255	260	235	295	221	239	451	851
125.706	0	839	311	277	233	306	298	212	259	263	237	297	222	240	451	854
125.829	0	834	310	277	232	307	300	209	257	260	237	296	222	239	452	852
125.952	0	832	308	274	228	298	293	208	252	258	235	294	220	235	451	853
126.075	0	830	308	275	228	300	294	208	254	258	235	294	220	235	451	852
126.198	0	831	307	275	230	302	294	209	255	259	236	294	220	238	451	856
126.321	0	832	310	276	230	305	297	210	255	261	237	297	222	239	451	853
126.444	0	834	311	279	234	308	300	212	258	263	240	298	222	242	451	854
126.566	0	828	308	275	229	301	296	209	255	259	236	293	221	235	452	852
126.689	0	831	308	274	227	300	293	208	254	257	236	292	220	234	451	856
126.812	0	830	308	274	227	300	294	207	253	258	236	295	221	235	452	855
126.935	0	829	309	276	230	302	297	210	252	259	237	296	221	238	452	855
127.058	0	829	310	277	231	305	298	211	257	262	239	297	222	241	452	853
127.181	0	832	311	278	232	310	302	212	261	263	240	297	222	240	453	856
127.304	0	826	308	274	228	301	293	206	253	259	235	294	221	235	452	858
127.427	0	822	308	274	227	301	294	207	252	258	234	294	221	235	452	854
127.549	0	822	309	275	229	303	295	208	254	259	236	294	221	236	452	852
127.672	0	830	311	276	231	302	297	210	257	261	237	296	221	239	451	853
127.795	0	830	312	278	233	307	301	212	257	263	238	298	222	242	452	855
127.918	0	828	313	279	233	310	303	211	258	263	239	298	222	240	453	852
128.041	0	822	310	275	228	300	295	208	255	259	235	293	221	235	452	849
128.164	0	826	310	275	229	303	296	210	255	260	236	295	222	235	453	851
128.287	0	828	311	275	229	304	296	209	254	261	236	295	222	237	452	853
128.41	0	827	313	277	232	306	299	210	255	262	238	297	222	240	452	850
128.532	0	833	316	279	236	309	301	213	261	265	240	298	223	244	452	848
128.655	0	837	315	281	235	313	306	213	262	264	240	298	224	242	454	851
128.778	0	832	310	276	230	304	298	208	255	261	236	294	223	237	454	854
128.901	0	829	312	277	230	305	299	209	255	261	236	296	223	237	454	851
129.024	0	829	313	277	232	307	299	209	257	261	237	297	223	239	453	849
129.147	0	837	315	279	235	309	301	213	262	264	238	298	223	243	453	851
129.27	0	843	318	280	238	312	305	215	261	267	241	299	225	246	455	853
129.393	0	838	317	280	238	315	308	214	262	264	243	299	225	243	458	856
129.516	0	832	314	276	231	305	299	211	258	261	239	295	224	238	458	854
129.638	0	838	314	278	232	306	300	212	259	261	239	297	224	239	458	857
129.761	0	838	314	278	233	306	302	212	258	263	239	297	224	241	460	860
129.884	0	837	316	280	235	309	303	215	260	265	241	299	225	245	459	856
130.007	0	838	317	280	238	314	307	217	265	267	244	301	226	248	459	855
130.13	0	840	316	280	237	314	308	215	265	264	243	299	225	242	461	859
130.253	0	837	313	277	232	304	300	212	257	262	239	296	225	239	460	861
130.376	0	834	314	278	233	308	302	212	258	262	239	296	225	240	462	858
130.499	0	833	314	278	232	308	303	213	259	262	241	297	225	241	460	856
130.621	0	840	315	280	237	310	305	215	264	265	242	299	226	244	460	859
130.744	0	841	318	283	240	316	309	218	263	266	245	301	227	247	462	863
130.867	0	832	313	279	234	312	307	212	261	263	241	298	226	239	462	858
130.99	0	829	312	277	232	304	300	212	259	261	239	295	225	239	462	855
131.113	0	834	313	277	232	307	302	211	260	262	239	295	225	239	461	859
131.236	0	836	313	278	234	308	303	212	260	263	239	297	225	241	461	858
131.359	0	833	316	280	237	311	306	214	260	264	240	298	225	244	461	856
131.482	0	840	317	281	240	315	311	216	265	265	242	299	226	246	462	854
131.604	0	840	313	277	232	304	303	212	262	261	239	294	224	240	461	857
131.727	0	845	313	276	233	305	301	210	257	262	237	294	224	238	459	860
131.85	0	843	313	277	231	305	302	209	257	262	237	294	224	239	459	856
131.973	0	843	313	278	235	307	303	213	260	263	239	296	225	242	459	854
132.096	0	847	315	278	236	311	305	215	263	265	241	298	224	244	459	853
132.219	0	847	313	278	236	313	309	214	262	262	240	297	224	242	459	861
132.342	0	842	310	276	230	304	300	210	258	259	238	293	223	237	457	857
132.465	0	844	312	276	232	304	300	209	259	259	237	293	224	238	456	853
132.588	0	847	312	276	232	307	301	211	260	260	238	295	223	239	456	857
132.71	0	849	314	279	235	307	302	212	259	263	238	296	223	241	456	858
132.833	0	850	316	279	237	313	304	214	262	264	240	297	224	243	456	856
132.956	0	846	313	277	233	307	303	210	260	259	238	293	223	236	456	857
133.079	0	849	311	275	230	302	298	210	259	259	237	294	222	236	456	858
133.202	0	850	312	275	232	304	299	209	257	259	235	294	223	236	456	864
133.325	0	849	312	276	231	305	300	209	257	259	235	295	222	238	456	859
133.448	0	850	313	278	235	307	301	212	262	261	238	297	223	240	456	858
133.571	0	849	313	277	235	309	302	212	262	261	237	295	222	238	456	861
133.693	0	847	310	274	230	299	295	209	256	258	234	292	221	234	454	862
133.816	0	846	312	275	229	300	295	207	254	257	234	292	221	234	453	857
133.939	0	844	310	275	229	301	297	208	255	257	234	292	220	235	453	855
134.062	0	848	312	276	232	304	298	211	259	260	236	295	220	237	452	857
134.185	0	849	312	277	234	307	301	211	259	261	237	295	221	239	453	859
134.308	0	843	310	274	229	301	296	207	255	257	234	292	220	233	450	855
134.431	0	840	309	274	228	299	293	207	254	256	232	290	220	232	449	854
134.554	0	843	310	274	227	301	294	206	254	256	232	291	219	232	448	856
134.676	0	841	310	275	229	301	294	207	255	259	233	292	220	234	448	859
134.799	0	843	312	275	231	304	298	209	254	259	234	293	220	235	449	853
134.922	0	842	312	277	232	308	300	208	259	260	236	293	219	236	449	854
135.045	0	841	308	272	227	299	293	206	254	255	232	290	218	232	447	856
135.168	0	838	308	273	227	298	293	205	252	256	231	289	218	231	446	854
135.291	0	835	308	273	226	300	293	204	251	257	230	290	218	232	445	854
135.414	0	836	309	274	229	301	294	208	255	259	232	292	219	234	446	853
135.537	0	842	312	276	231	306	296	209	259	260	235	294	219	237	447	855
135.66	0	841	313	276	233	308	299	211	258	261	236	294	220	236	447	853
135.782	0	839	309	273	226	300	293	205	252	256	232	289	218	231	445	853
135.905	0	839	308	273	227	299	293	205	253	256	231	290	219	231	445	853
136.028	0	842	308	272	226	301	294	206	254	256	232	290	218	231	445	854
136.151	0	844	310	274	229	302	294	207	254	259	233	293	219	234	445	851
136.274	0	845	312	275	231	305	296	210	256	262	235	293	219	238	445	854
136.397	0	843	313	277	232	308	300	211	259	260	237	295	220	238	446	854
136.52	0	845	309	272	227	301	293	207	255	256	233	291	219	231	446	856
136.643	0	837	308	271	227	299	293	207	251	257	232	291	218	231	446	854
136.765	0	838	309	272	227	301	294	206	252	257	232	291	218	232	446	857
136.888	0	837	310	274	230	302	295	210	255	259	234	292	219	235	446	856
137.011	0	834	312	274	231	305	297	211	260	261	237	295	221	237	447	858
137.134	0	841	312	277	233	309	301	212	260	263	239	295	221	239	448	856
137.257	0	837	308	272	228	302	295	207	254	257	234	291	220	232	449	859
137.38	0	838	308	271	227	299	293	207	254	256	234	290	220	232	448	857
137.503	0	833	307	272	228	301	295	207	255	257	235	292	221	233	449	862
137.626	0	835	309	274	230	302	296	210	255	259	236	293	221	236	449	859
137.748	0	840	311	275	233	306	298	212	257	262	238	295	222	239	449	861
137.871	0	842	313	276	233	310	301	214	261	263	241	297	222	241	450	861
137.994	0	834	310	274	230	305	299	210	258	258	238	293	221	235	451	863
138.117	0	835	308	273	227	301	295	209	254	258	236	292	221	234	449	862
138.24	0	841	308	273	229	301	296	210	254	259	236	293	221	234	450	864
138.363	0	836	310	274	231	303	297	211	257	260	238	294	222	236	450	863
138.486	0	833	311	275	233	307	300	214	262	264	241	296	223	240	450	865
138.609	0	837	313	277	237	313	304	215	262	266	243	298	223	244	451	863
138.732	0	843	312	277	236	313	306	214	261	263	243	296	223	239	454	865
138.854	0	836	310	273	230	302	298	212	257	260	239	293	221	235	453	864
138.977	0	835	310	274	231	305	300	212	259	260	238	294	222	236	453	868
139.1	0	838	311	274	232	305	299	214	259	263	239	295	222	238	452	863
139.223	0	845	312	276	234	307	302	215	261	264	241	297	223	241	453	864
139.346	0	842	314	278	237	312	307	217	264	267	245	298	223	245	453	864
139.469	0	836	313	278	237	315	309	217	266	265	244	297	224	241	455	867
139.592	0	833	310	272	231	304	299	212	259	261	240	292	223	235	455	863
139.715	0	839	310	274	231	305	301	212	259	261	240	293	223	237	454	863
139.837	0	837	310	274	231	306	302	213	260	261	240	295	222	238	453	863
139.96	0	837	313	275	234	309	304	217	265	265	242	296	223	241	453	865
140.083	0	839	314	277	236	313	308	216	266	267	245	297	223	245	454	862
140.206	0	845	313	278	237	315	310	216	263	265	243	297	223	241	454	863
140.329	0	836	309	273	229	303	300	212	260	259	238	292	221	236	452	864
140.452	0	833	308	274	230	303	301	212	261	260	239	292	221	235	450	865
140.575	0	832	308	273	230	305	301	211	259	261	238	294	221	237	451	865
140.698	0	841	310	274	233	307	304	212	258	262	238	295	221	240	450	862
140.82	0	839	312	277	235	310	307	216	264	264	242	297	222	243	451	860
140.943	0	831	311	276	234	312	307	215	265	263	241	295	221	238	449	860
141.066	0	830	307	272	229	302	299	209	257	259	237	291	220	234	446	856
141.189	0	838	307	273	229	303	300	209	257	260	237	291	219	235	445	857
141.312	0	831	307	273	229	303	301	210	258	259	237	291	219	235	445	858
141.435	0	831	309	274	232	307	303	213	262	263	239	293	220	238	444	860
141.558	0	834	313	274	235	311	306	214	262	264	241	295	221	241	446	861
141.681	0	840	309	274	232	307	304	210	259	261	238	292	220	236	446	862
141.804	0	833	306	272	228	300	297	209	257	258	236	289	219	233	446	863
141.926	0	825	305	272	228	302	299	209	258	259	237	290	218	233	444	862
142.049	0	828	307	273	229	302	299	210	258	261	237	291	218	235	444	859
142.172	0	835	308	274	232	306	303	212	258	261	239	293	219	237	445	862
142.295	0	831	309	275	233	312	306	213	261	262	241	293	220	238	446	863
142.418	0	822	306	271	229	301	299	208	258	258	237	288	217	231	443	863
142.541	0	829	305	271	227	300	297	208	255	258	235	289	217	231	443	861
142.664	0	830	305	271	227	301	298	207	254	258	235	287	216	231	442	866
142.787	0	828	306	272	230	302	300	210	256	259	236	290	216	234	442	862
142.909	0	816	310	272	232	306	301	211	260	262	237	292	217	237	443	863
143.032	0	830	309	273	232	308	304	210	259	261	238	291	217	234	442	859
143.155	0	830	304	269	227	297	295	207	252	256	233	287	215	229	439	865
143.278	0	826	304	271	226	299	295	206	252	257	233	287	214	229	438	861
143.401	0	811	304	270	226	300	296	207	254	257	234	288	215	230	438	864
143.524	0	826	306	271	229	303	298	209	255	259	234	288	215	233	438	860
143.647	0	838	310	271	231	307	301	209	255	261	236	291	216	235	439	864
143.77	0	829	305	272	228	302	298	206	253	257	232	287	213	229	439	861
143.892	0	811	303	268	226	298	293	205	252	255	232	285	212	228	436	862
144.015	0	825	304	269	225	299	294	206	252	257	232	285	212	228	436	860
144.138	0	833	305	270	227	302	297	207	251	257	232	288	213	231	436	866
144.261	0	830	308	270	229	305	297	209	254	259	235	289	214	233	437	862
144.384	0	819	310	272	231	310	301	210	260	261	237	291	216	234	441	860
144.507	0	828	304	269	226	300	294	206	252	257	231	286	212	228	436	861
144.63	0	833	303	269	225	298	293	205	249	256	231	286	212	228	436	868
144.753	1	826	305	269	225	300	294	205	251	256	231	286	211	228	436	864
144.876	0	815	306	271	229	301	294	210	255	259	233	289	212	232	437	862
144.998	0	829	309	270	230	305	297	209	256	261	235	291	213	235	438	862
145.121	0	837	308	272	230	309	301	210	256	259	236	290	212	232	438	869
145.244	0	827	304	269	225	298	292	207	251	255	231	285	211	227	437	867
145.367	0	818	303	270	225	299	293	207	252	255	232	286	212	228	438	864
145.49	0	825	305	270	226	300	293	207	253	257	232	287	211	229	438	866
145.613	0	837	308	271	227	303	297	208	252	259	235	288	212	233	437	871
145.736	0	824	310	271	230	307	299	210	256	261	237	291	214	236	440	867
145.859	0	822	306	273	230	306	300	210	257	259	237	290	215	232	444	864
145.981	0	828	304	269	224	298	293	207	252	256	233	284	210	229	441	858
146.104	0	835	304	270	224	299	293	205	249	256	233	287	210	229	439	863
146.227	0	819	304	270	227	301	294	206	250	257	233	286	212	231	440	856
146.35	0	824	306	272	230	303	296	211	255	261	235	289	211	235	438	855
146.473	0	826	308	272	231	307	299	213	258	262	238	291	213	237	440	854
146.596	0	832	306	273	231	307	301	210	257	261	237	290	214	235	442	860
146.719	0	812	301	269	226	300	294	207	251	258	233	286	211	230	439	857
146.842	0	814	302	270	226	302	296	208	254	260	235	288	212	231	439	856
146.964	0	823	301	272	227	302	298	209	256	259	236	290	212	234	438	852
147.087	0	838	307	272	232	307	301	211	257	263	237	292	214	239	439	858
147.21	0	825	308	274	235	313	306	214	260	266	241	294	216	243	440	857
147.333	0	829	307	275	234	313	310	213	263	263	239	294	217	239	443	858
147.456	0	841	304	273	230	302	301	211	258	259	236	290	214	235	439	854
147.579	0	858	308	272	231	306	304	211	257	261	238	292	214	237	440	862
147.702	0	846	308	273	233	307	306	213	259	260	239	294	214	240	439	854
147.825	0	841	313	275	237	312	307	215	264	263	241	296	215	244	439	846
147.948	0	836	314	277	240	317	311	217	267	266	243	297	216	246	440	849
148.07	0	827	309	276	235	312	309	212	262	261	239	295	215	241	441	850
148.193	0	811	308	275	233	306	304	212	259	260	237	293	215	238	440	846
148.316	0	808	308	274	234	310	305	213	261	260	238	294	216	239	440	846
148.439	0	813	311	275	235	310	306	215	264	262	241	295	215	242	440	849
148.562	0	815	313	276	239	315	310	217	264	264	242	297	216	246	440	852
148.685	0	817	314	278	241	320	315	217	266	264	244	297	219	246	444	850
148.808	0	807	308	274	234	308	305	213	262	259	239	292	216	239	442	847
148.931	0	812	309	274	234	307	305	213	263	261	240	293	215	238	442	850
149.053	0	811	310	275	234	308	306	215	261	261	240	294	216	240	443	852
149.176	0	810	313	275	238	311	308	216	260	262	241	296	217	243	443	849
149.299	0	812	316	277	240	316	311	219	267	266	245	298	218	248	444	847
149.422	0	812	312	276	237	314	310	217	266	262	243	295	218	242	445	850
149.545	0	811	310	274	233	307	303	213	260	259	239	292	217	238	445	854
149.668	0	808	310	275	234	308	306	214	260	260	239	293	217	240	446	850
149.791	0	807	312	276	236	308	306	216	260	260	240	294	218	242	444	848
149.914	0	816	314	277	240	311	308	219	265	265	244	296	218	246	444	852
150.036	0	813	314	279	240	318	312	217	266	265	245	296	219	245	446	851
150.159	0	809	311	275	232	306	304	213	259	258	239	292	218	239	446	849
150.282	0	808	310	275	232	306	304	215	260	258	241	292	218	239	445	848
150.405	0	813	310	276	235	307	304	215	262	260	241	294	219	239	446	849
150.528	0	816	313	276	236	311	307	215	262	263	241	296	219	243	445	847
150.651	0	814	315	278	239	315	309	218	264	264	242	297	219	245	447	848
150.774	0	810	310	276	233	309	306	213	262	258	239	293	218	238	446	846
150.897	0	813	310	275	231	305	302	212	260	258	239	291	218	238	445	849
151.02	0	813	310	275	231	307	304	213	259	259	238	292	218	238	445	844
151.142	0	815	311	276	233	307	305	213	259	261	239	294	219	241	444	844
151.265	0	815	313	277	237	310	308	216	263	262	241	295	219	244	446	844
151.388	0	815	311	278	235	311	307	215	264	261	242	294	218	239	446	847
151.511	0	804	307	273	229	302	300	211	258	258	237	290	217	235	445	846
151.634	0	808	305	274	229	304	301	209	257	258	236	290	217	236	443	848
151.757	0	800	305	274	229	305	302	211	258	259	237	291	217	236	442	846
151.88	0	804	306	275	232	306	303	215	262	262	239	293	217	239	442	846
152.003	0	797	308	276	235	312	308	215	262	262	241	293	218	240	442	844
152.125	0	795	303	272	227	301	301	210	257	258	236	289	216	233	441	846
152.248	0	785	300	271	226	300	299	210	256	258	236	288	215	232	439	845
152.371	0	784	301	272	225	301	300	210	257	258	237	289	215	233	439	847
152.494	0	777	301	272	226	303	301	210	257	260	237	290	215	235	439	844
152.617	0	786	304	274	230	306	303	213	258	262	239	292	216	238	438	842
152.74	0	781	304	275	229	308	306	212	261	260	238	291	215	236	439	844
152.863	0	780	300	270	225	300	297	209	255	256	235	286	214	231	436	847
152.986	0	774	299	271	225	301	299	208	253	257	235	287	213	230	436	843
153.108	0	778	299	271	224	301	299	208	252	258	235	288	213	232	436	843
153.231	0	775	301	272	228	304	301	211	257	260	238	290	213	235	436	843
153.354	0	771	305	271	229	308	304	213	261	263	240	292	215	238	437	844
153.477	0	771	302	272	229	306	304	211	257	259	238	289	214	233	438	841
153.6	0	770	298	270	224	298	297	207	252	257	235	286	211	231	435	842
153.723	0	766	299	270	225	301	298	209	254	257	236	287	211	231	435	843
153.846	0	764	302	271	226	302	298	209	256	259	236	288	211	232	434	841
153.969	0	768	304	270	229	305	302	212	256	260	238	290	212	234	435	839
154.092	0	777	307	273	231	309	304	214	258	262	240	292	215	237	437	839
154.214	0	768	301	272	228	304	302	210	257	260	236	288	213	232	436	842
154.337	0	766	301	271	226	301	296	208	255	257	236	285	211	230	433	841
154.46	0	768	301	271	226	303	298	208	255	257	236	287	210	231	433	840
154.583	0	776	304	270	228	304	298	209	254	259	236	288	211	233	433	839
154.706	0	776	306	271	229	306	301	212	258	262	238	291	214	236	436	839
154.829	0	776	308	273	233	311	306	215	261	263	241	292	215	238	437	841
154.952	0	771	304	273	229	309	305	211	258	260	239	289	215	233	439	841
155.075	0	774	301	271	226	301	297	208	253	258	235	287	212	230	438	841
155.197	0	771	302	271	226	304	299	209	253	258	236	288	212	232	437	842
155.32	0	768	305	271	228	304	300	212	257	260	237	289	213	233	437	842
155.443	0	770	307	272	232	308	304	213	258	262	238	292	213	237	437	838
155.566	0	780	309	274	235	312	306	216	259	265	242	294	216	241	439	844
155.689	0	776	307	275	233	313	308	215	261	263	242	292	216	237	441	840
155.812	0	770	305	271	229	304	298	211	256	258	238	289	213	233	438	842
155.935	0	770	304	271	228	306	301	211	257	260	238	289	213	233	440	838
156.058	0	784	307	272	229	307	302	213	255	260	238	290	214	235	439	841
156.18	0	783	310	273	234	310	304	215	259	263	242	293	216	239	441	841
156.303	0	781	311	274	237	315	307	218	264	265	245	295	217	243	443	840
156.426	0	786	311	275	235	318	310	218	264	265	245	295	217	240	443	838
156.549	0	783	306	272	230	306	301	212	256	259	239	290	213	234	441	842
156.672	0	778	307	273	231	307	303	213	258	259	240	292	214	236	441	839
156.795	0	772	306	273	232	307	304	216	259	260	242	292	214	236	442	840
156.918	0	784	311	273	234	312	306	217	262	262	244	295	216	240	442	835
157.041	0	791	313	274	237	315	309	219	262	266	245	296	219	245	445	844
157.164	0	784	312	277	238	321	315	220	265	264	248	296	219	243	447	844
157.286	0	767	306	272	231	307	303	216	260	259	242	291	216	236	445	847
157.409	0	774	306	273	230	308	304	214	259	261	242	291	215	236	446	843
157.532	0	777	307	272	231	307	305	214	257	261	242	292	215	237	446	851
157.655	0	773	310	273	234	309	306	218	260	261	245	293	216	241	446	847
157.778	0	758	310	274	237	315	309	221	265	265	248	296	218	245	447	845
157.901	0	772	313	276	239	320	314	221	267	267	249	297	218	244	449	844
158.024	0	777	306	273	232	308	306	215	260	261	243	292	216	238	448	852
158.147	0	770	306	272	230	306	303	215	259	260	242	291	216	237	448	850
158.269	0	754	306	273	231	309	305	216	261	261	242	291	215	238	448	849
158.392	0	769	309	273	234	310	307	217	261	262	243	294	215	240	447	849
158.515	0	780	312	273	237	313	310	220	261	263	245	294	217	243	448	856
158.638	0	775	313	276	239	317	313	221	263	264	247	296	218	244	450	853
158.761	0	757	307	273	232	307	306	215	261	260	242	291	216	237	449	851
158.884	0	768	306	272	230	303	303	215	258	260	241	289	215	237	448	852
159.007	0	781	306	273	230	306	304	213	256	260	240	291	215	237	448	860
159.13	0	778	308	273	232	308	306	215	258	261	242	292	216	239	447	857
159.252	0	764	311	274	235	311	308	217	263	264	244	294	215	243	448	855
159.375	0	775	312	276	237	316	311	219	265	265	246	294	217	243	450	854
159.498	0	783	307	273	231	305	304	212	257	259	240	289	215	235	447	859
159.621	0	774	307	272	230	305	302	211	257	259	239	289	215	236	447	856
159.744	0	772	307	273	231	304	303	212	257	258	238	289	214	235	446	855
159.867	0	776	308	273	232	306	304	213	259	261	241	291	215	238	447	855
159.99	0	783	311	273	233	309	306	215	258	262	241	293	215	241	447	861
160.113	0	772	308	275	234	310	307	215	260	263	242	290	215	238	448	859
160.236	0	761	305	271	228	301	300	212	256	258	239	286	213	233	447	856
160.358	0	768	305	272	227	302	299	211	255	258	238	287	213	234	447	854
160.481	0	774	305	271	227	302	300	211	253	258	239	287	213	234	447	861
160.604	0	761	307	271	231	306	302	215	255	261	240	289	215	237	447	859
160.727	0	762	308	274	231	310	304	216	259	262	243	291	215	240	448	856
160.85	0	761	304	273	229	307	304	213	258	259	240	288	214	234	446	855
160.973	0	762	301	270	225	299	297	211	252	258	238	285	213	231	444	863
161.096	0	750	301	270	224	301	299	211	251	257	239	285	212	233	443	862
161.219	0	747	303	270	226	301	298	212	255	259	239	286	213	234	442	859
161.341	0	756	306	271	228	303	301	214	258	262	241	288	213	235	443	859
161.464	0	763	307	273	231	309	304	216	257	264	243	289	214	239	443	865
161.587	0	744	302	272	226	305	302	212	255	260	240	287	213	232	444	861
161.71	0	743	299	268	224	297	296	210	253	256	236	283	211	231	442	856
161.833	0	752	301	269	224	300	297	210	253	258	237	284	210	231	441	855
161.956	0	770	306	268	225	301	298	211	252	259	237	286	210	232	439	850
162.079	0	759	307	270	226	303	299	213	253	260	238	287	210	236	438	843
162.202	0	760	309	271	229	307	301	215	258	263	241	288	211	238	438	840
162.324	0	767	306	272	228	308	303	212	259	260	239	286	210	233	437	839
162.447	0	771	304	268	223	297	295	208	252	256	234	283	210	231	435	837
162.57	0	774	304	269	224	300	295	207	251	256	234	284	208	232	432	831
162.693	0	764	304	269	223	299	296	207	254	258	234	286	209	232	432	830
162.816	0	772	305	271	226	304	298	211	256	261	236	288	210	236	433	832
162.939	0	780	309	270	230	306	301	211	256	262	239	290	211	240	433	835
163.062	0	769	306	273	231	311	306	213	257	262	240	290	213	238	437	832
163.185	0	762	302	269	226	302	297	208	254	258	234	286	210	232	434	832
163.308	0	772	304	270	226	302	298	208	254	257	235	286	209	232	432	832
163.43	0	776	306	268	226	300	297	208	254	259	235	287	208	234	432	833
163.553	0	772	308	270	229	306	301	210	255	259	235	289	210	237	433	827
163.676	0	779	311	271	232	309	302	213	260	261	238	291	212	240	436	828
163.799	0	787	312	272	234	313	305	213	263	263	239	292	213	240	436	829
163.922	0	791	306	270	228	303	298	209	255	256	234	287	209	234	433	832
164.045	0	782	306	270	229	302	298	209	253	257	234	287	209	234	432	827
164.168	0	778	307	271	228	304	298	209	254	257	236	288	210	235	434	828
164.291	0	787	310	270	230	307	299	212	259	260	238	290	211	239	433	829
164.413	0	789	312	271	235	311	303	215	259	262	241	291	214	242	436	833
164.536	0	786	312	275	237	316	307	214	262	263	242	292	214	241	438	829
164.659	0	777	307	270	230	302	299	211	256	257	237	287	209	235	436	829
164.782	0	782	307	270	229	304	298	211	257	258	238	288	211	236	436	830
164.905	0	789	308	271	231	303	298	212	256	259	237	288	211	236	434	833
165.028	0	782	311	271	233	306	301	213	258	261	239	290	211	240	435	830
165.151	0	778	313	272	236	311	305	216	262	263	242	292	213	244	436	830
165.274	0	783	312	274	238	316	309	217	265	263	244	292	215	243	440	832
165.396	0	786	307	271	231	304	300	212	257	257	238	288	211	236	436	836
165.519	0	777	307	271	230	304	299	211	255	258	238	287	212	236	436	832
165.642	0	777	309	271	232	305	300	213	258	259	239	288	211	236	437	831
165.765	0	784	311	273	236	307	302	215	261	262	242	291	212	241	436	834
165.888	0	786	314	275	238	312	306	218	262	263	243	293	215	246	438	836
166.011	0	784	313	275	237	317	309	216	261	262	244	291	217	242	441	833
166.134	0	778	308	272	232	304	300	213	258	257	237	287	212	237	438	834
166.257	0	785	308	271	232	304	301	212	258	258	239	288	212	237	438	835
166.38	0	792	310	273	232	306	301	214	258	260	239	289	212	239	438	837
166.502	0	781	313	272	236	308	303	216	259	262	241	291	213	241	438	833
166.625	0	784	315	274	238	314	307	217	263	264	244	293	214	245	439	833
166.748	0	786	311	274	234	312	307	215	262	260	241	289	214	239	439	834
166.871	0	789	308	272	230	302	300	212	256	257	238	287	213	236	438	838
166.994	0	775	307	272	230	304	301	212	256	257	238	287	213	236	438	834
167.117	0	773	307	272	230	306	302	212	258	259	238	288	213	238	436	834
167.24	0	781	310	273	235	308	304	215	261	262	241	291	214	241	437	834
167.363	0	785	310	275	236	314	308	216	261	264	243	292	216	242	440	838
167.485	0	764	305	271	230	301	300	211	255	257	236	286	212	235	435	834
167.608	0	761	303	271	227	301	299	210	256	257	237	286	211	233	434	832
167.731	0	765	303	271	227	301	299	210	256	258	237	286	211	234	433	832
167.854	0	772	304	271	229	303	300	211	255	259	237	287	212	237	433	835
167.977	0	762	305	272	231	307	303	213	257	261	238	289	211	239	433	831
168.1	0	755	303	273	230	309	305	212	259	260	237	288	212	236	434	829
168.223	0	756	298	268	226	297	296	207	254	255	234	283	210	231	429	830
168.346	0	760	298	268	226	298	297	208	252	255	234	283	208	231	427	831
168.468	0	750	299	268	225	300	298	208	251	257	233	283	209	232	426	826
168.591	0	750	303	268	229	302	299	211	255	258	236	285	209	235	426	825
168.714	0	757	305	270	230	306	302	212	259	261	237	288	211	237	427	825
168.837	0	764	301	271	227	304	301	208	253	256	235	284	209	233	426	828
168.96	0	752	298	267	224	295	293	205	250	254	232	282	207	230	422	824
169.083	0	747	298	268	223	298	294	206	251	254	233	282	207	229	421	820
169.206	0	755	298	268	224	298	295	207	253	256	233	284	207	231	421	823
169.329	0	760	302	267	227	303	298	209	253	258	234	286	210	234	422	825
169.452	0	754	304	269	230	306	301	210	255	260	236	287	210	237	423	822
169.574	0	746	300	269	228	302	299	208	255	257	234	284	208	232	422	821
169.697	0	750	296	266	223	295	293	206	250	255	232	281	208	230	419	823
169.82	0	757	297	267	224	298	294	205	250	254	232	282	207	229	419	822
169.943	0	746	299	266	225	298	295	206	248	255	232	283	208	231	419	818
170.066	0	753	302	267	228	302	297	209	255	258	233	286	208	234	419	815
170.189	0	761	305	269	230	307	299	211	257	260	237	288	208	238	421	816
170.312	0	766	302	270	229	306	301	209	255	259	234	286	208	233	421	816
170.435	0	756	299	267	224	297	293	206	250	254	232	282	207	229	419	814
170.557	0	750	299	266	224	300	294	207	251	254	232	282	207	230	419	816
170.68	0	758	301	266	225	300	294	207	253	256	233	283	207	230	419	813
170.803	0	766	303	267	229	303	297	210	253	258	235	286	207	234	419	816
170.926	11	754	305	269	230	306	299	211	256	261	237	287	209	237	420	811
171.049	0	753	303	269	229	307	301	211	258	257	236	285	208	233	421	814
171.172	0	755	298	266	225	298	294	208	253	253	232	281	206	229	419	817
171.295	0	757	298	266	224	299	294	206	251	255	232	283	207	230	418	819
171.418	0	747	299	266	225	300	295	207	250	255	233	284	207	232	418	816
171.54	0	744	302	267	228	304	297	210	255	258	235	286	208	233	418	814
171.663	0	757	305	269	230	307	301	213	258	261	238	288	210	237	419	813
171.786	0	765	304	269	230	312	303	211	257	259	237	286	209	234	421	814
171.909	0	752	299	266	225	299	294	207	251	253	231	282	208	230	420	812
172.032	0	756	300	267	225	301	294	208	253	254	233	283	207	230	421	818
172.155	0	759	301	266	226	302	294	209	254	255	234	283	207	232	421	822
172.278	0	763	302	267	228	305	299	211	253	258	235	286	209	234	421	825
172.401	0	759	305	268	230	308	301	214	257	260	238	289	209	238	422	820
172.524	0	754	305	270	232	314	305	213	261	261	240	289	210	237	424	821
172.646	0	755	299	267	225	302	295	209	255	254	234	284	208	231	421	823
172.769	0	762	299	267	226	301	296	208	252	255	234	285	208	230	421	824
172.892	0	755	301	267	226	303	296	208	252	255	234	284	208	232	420	818
173.015	0	756	304	266	228	305	297	212	258	259	236	287	209	235	421	817
173.138	0	764	306	268	230	309	301	213	260	261	238	289	209	239	422	821
173.261	0	768	307	271	233	315	305	215	260	262	240	290	210	239	425	824
173.384	0	752	300	268	227	305	298	210	254	256	234	285	209	232	422	821
173.507	0	750	300	268	226	303	296	209	255	255	234	285	208	231	422	820
173.629	0	755	300	268	226	304	296	210	257	257	236	286	209	233	422	821
173.752	0	756	303	267	228	307	299	212	256	257	236	287	209	236	422	823
173.875	0	759	305	268	231	310	301	213	258	261	239	289	210	239	423	820
173.998	0	756	305	271	232	315	305	214	263	261	240	290	211	238	425	823
174.121	0	755	300	268	226	303	297	210	256	256	235	284	208	232	424	824
174.244	0	754	299	268	226	303	297	210	253	256	235	284	209	231	424	827
174.367	0	750	300	268	226	303	296	210	253	258	235	286	209	232	424	826
174.49	0	750	302	268	229	305	299	213	256	259	236	287	210	236	424	826
174.612	0	754	304	269	231	309	301	214	259	262	240	289	211	239	426	829
174.735	0	754	303	270	230	310	303	214	257	260	238	288	211	234	427	835
174.858	0	747	298	268	225	301	293	209	252	255	234	283	209	230	425	836
174.981	0	747	298	267	224	301	294	210	252	256	234	284	209	231	425	855
175.104	0	748	297	268	224	302	295	212	254	257	236	285	207	231	426	847
175.227	0	747	301	268	227	303	297	213	253	258	236	287	210	233	428	848
175.35	0	745	303	269	229	307	300	213	257	261	238	288	210	236	429	844
175.473	0	739	298	268	225	302	296	210	256	256	234	284	208	230	427	841
175.596	0	743	296	267	223	297	292	209	252	255	233	282	207	229	427	842
175.718	0	740	296	266	223	298	292	209	250	255	232	283	206	229	425	843
175.841	0	738	298	267	225	300	293	209	250	256	234	284	207	230	425	838
175.964	0	740	300	267	228	302	294	211	255	258	234	285	208	233	426	836
176.087	0	754	303	269	230	306	297	213	258	259	237	287	208	233	427	834
176.21	0	751	297	267	224	299	292	207	251	254	231	284	206	228	424	836
176.333	0	748	296	265	224	296	289	206	249	253	230	281	203	227	421	833
176.456	0	747	297	266	223	296	289	207	250	255	231	282	205	229	423	832
176.579	0	752	299	266	224	300	290	208	253	256	232	284	206	230	422	830
176.701	0	751	301	268	227	302	293	211	254	258	234	286	207	232	422	830
176.824	0	755	303	269	228	305	297	211	254	258	234	287	208	232	424	828
176.947	0	749	296	267	223	297	289	208	250	253	230	283	206	226	421	828
177.07	0	753	295	266	223	296	289	206	250	253	229	282	204	226	421	827
177.193	0	748	296	266	222	297	288	206	249	255	230	282	205	226	421	828
177.316	0	751	297	266	224	298	289	208	251	256	232	285	206	229	421	825
177.439	0	747	300	268	226	302	291	209	253	257	232	286	207	233	423	824
177.562	0	753	299	269	228	305	295	210	256	259	235	286	208	232	424	826
177.684	0	742	295	266	222	295	288	206	249	253	230	281	206	226	424	823
177.807	0	745	293	266	221	296	287	206	246	253	229	281	204	226	423	824
177.93	0	741	294	266	220	296	287	206	248	254	230	281	205	227	423	825
178.053	0	739	296	267	224	297	289	209	253	256	232	284	206	230	423	825
178.176	0	741	299	267	224	301	291	209	252	260	234	286	207	231	424	822
178.299	0	747	299	269	227	303	295	210	253	260	235	286	207	233	426	824
178.422	0	739	294	267	221	295	289	206	248	254	230	281	205	228	425	827
178.545	0	731	291	266	220	293	286	207	249	253	231	281	204	227	424	827
178.668	0	732	292	266	220	294	287	207	248	256	231	282	205	227	424	824
178.79	0	738	294	267	221	296	289	207	250	258	232	284	205	230	423	826
178.913	0	738	297	267	224	298	292	209	253	260	234	285	206	232	424	828
179.036	0	738	299	268	226	303	295	212	256	262	237	287	209	234	426	829
179.159	0	733	294	268	222	299	294	208	251	257	234	283	208	230	428	829
179.282	0	734	291	267	221	293	289	206	247	256	232	282	207	228	426	829
179.405	0	730	292	266	219	295	289	207	249	257	232	283	205	228	426	830
179.528	0	728	293	265	221	295	290	209	253	258	234	285	206	230	424	829
179.651	0	729	296	267	224	299	293	211	254	261	236	287	207	233	426	826
179.773	0	740	299	268	228	303	296	213	255	263	239	289	208	237	427	829
179.896	0	745	301	270	231	309	301	214	257	263	241	289	210	236	430	830
180.019	0	738	295	267	223	298	293	210	253	257	236	284	209	230	429	830
180.142	0	737	295	268	223	297	291	211	252	258	236	284	207	231	428	825
180.265	0	745	295	267	225	300	293	210	252	258	236	285	208	231	428	828
180.388	0	746	298	267	226	303	294	213	256	260	237	288	209	234	428	823
180.511	0	749	301	269	229	306	298	214	260	262	239	290	210	237	429	821
180.634	0	757	305	271	232	312	302	216	261	264	242	293	211	240	430	821
180.756	0	756	299	270	227	308	300	211	255	259	237	288	210	234	432	825
180.879	0	749	297	268	224	300	294	211	253	257	235	287	208	232	430	821
181.002	0	742	297	269	225	303	295	211	256	259	238	287	209	233	431	823
181.125	0	750	299	269	227	303	297	213	256	260	238	290	210	234	431	819
181.248	0	759	302	269	231	308	300	215	258	262	240	291	212	239	431	823
181.371	0	755	304	272	233	312	304	217	261	265	243	293	211	243	432	820
181.494	0	742	304	273	232	315	307	217	263	263	243	291	213	239	434	820
181.617	0	750	298	269	226	302	296	211	255	258	237	286	209	233	432	815
181.74	0	755	298	270	226	302	297	211	254	258	238	287	208	233	430	822
181.862	0	751	298	269	227	304	298	211	255	259	238	288	208	235	430	818
181.985	0	740	302	269	230	308	301	215	260	262	240	289	210	238	431	822
182.108	0	753	304	271	233	311	305	216	262	264	243	292	211	242	432	816
182.231	0	770	306	273	236	319	309	218	264	265	243	295	213	243	435	820
182.354	0	765	300	270	230	307	302	212	258	259	239	288	211	234	435	813
182.477	0	774	302	268	228	303	299	213	257	258	239	287	210	234	434	814
182.6	0	799	304	268	232	306	300	214	258	260	239	289	212	236	437	812
182.723	0	813	307	270	232	309	302	214	258	260	240	291	211	239	436	819
182.845	0	805	307	270	236	313	304	217	261	263	243	292	210	245	435	817
182.968	0	804	310	272	238	317	308	220	266	263	247	294	212	245	437	815
183.091	0	814	307	273	234	316	309	216	265	261	244	291	212	240	439	810
183.214	0	819	304	270	230	305	299	212	257	258	239	288	210	235	436	814
183.337	0	804	304	270	232	308	302	213	258	258	239	288	210	236	436	811
183.46	0	808	304	270	232	308	302	214	260	258	241	289	210	238	435	811
183.583	0	818	308	271	235	311	303	216	263	261	242	292	210	241	435	807
183.706	0	826	310	271	239	315	307	218	263	263	244	293	211	244	437	812
183.828	0	806	307	272	234	313	307	217	262	260	242	291	211	240	437	810
183.951	0	803	304	270	229	304	299	214	259	257	239	287	209	235	437	812
184.074	0	810	304	270	230	307	300	213	259	257	239	287	209	236	436	812
184.197	0	817	305	269	233	307	300	215	258	259	238	289	209	237	436	814
184.32	0	803	308	271	235	311	302	215	261	261	240	290	210	240	436	811
184.443	0	807	310	272	238	316	306	219	264	262	244	292	212	243	436	811
184.566	0	810	306	273	234	312	305	217	264	259	242	291	210	239	438	810
184.689	0	813	303	269	230	302	297	212	256	255	237	286	209	235	436	815
184.812	0	802	303	269	230	304	298	212	255	256	238	285	209	234	436	811
184.934	0	804	303	270	231	306	298	213	257	255	239	287	208	235	436	811
185.057	0	810	307	269	235	307	300	216	260	260	241	289	210	240	437	811
185.18	0	814	309	271	237	313	303	218	261	261	243	290	210	241	437	815
185.303	0	806	305	271	234	310	301	215	259	257	240	288	210	236	437	809
185.426	0	806	303	268	230	302	295	213	256	253	237	285	208	233	436	811
185.549	0	811	304	270	230	304	296	213	257	254	238	285	207	233	436	812
185.672	0	812	304	269	230	303	297	214	256	256	237	286	208	235	435	816
185.795	0	815	308	269	234	306	298	215	257	258	240	289	209	239	436	812
185.917	0	815	309	271	235	311	301	218	260	259	243	291	210	240	437	813
186.04	0	814	305	270	230	306	299	215	258	255	241	285	209	234	438	819
186.163	0	810	303	268	227	301	294	213	253	255	238	284	209	232	437	819
186.286	0	806	304	269	228	301	294	212	253	254	238	285	209	233	438	820
186.409	0	806	305	270	229	304	294	214	255	255	240	287	209	235	439	823
186.532	0	808	305	271	231	307	297	217	259	258	241	289	210	237	439	825
186.655	0	802	309	272	233	310	301	218	260	259	243	290	210	239	441	821
186.778	0	801	303	268	228	303	295	212	254	254	237	286	208	233	440	825
186.9	0	795	301	268	225	301	291	212	253	252	236	284	208	231	439	825
187.023	0	798	302	268	225	301	292	210	253	254	237	284	208	232	438	824
187.146	0	796	303	268	227	302	292	212	254	256	238	286	208	234	438	820
187.269	0	805	307	268	229	305	295	215	256	259	239	288	209	236	438	820
187.392	0	800	307	270	231	309	299	216	259	259	241	289	211	238	440	823
187.515	0	790	302	268	227	302	294	213	255	255	239	285	209	232	440	823
187.638	0	790	300	267	225	299	291	212	251	255	237	284	207	231	439	823
187.761	0	795	301	268	225	298	291	212	251	254	236	283	208	230	439	822
187.884	0	795	303	268	226	302	292	212	254	257	237	286	209	234	439	825
188.006	0	790	304	269	228	305	296	216	257	259	241	289	209	237	439	829
188.129	0	796	307	271	231	310	299	218	258	261	243	290	210	239	440	827
188.252	0	800	302	269	227	305	297	215	255	258	240	286	209	233	440	826
188.375	0	798	300	268	224	299	291	212	252	254	236	285	208	231	438	826
188.498	0	804	302	269	224	303	291	211	256	255	236	287	208	232	436	827
188.621	0	810	303	270	225	305	295	211	256	258	236	289	209	234	435	823
188.744	0	820	306	271	229	305	297	213	258	261	237	291	209	237	434	826
188.867	0	826	308	271	232	311	301	216	261	262	241	293	210	240	435	826
188.989	0	828	306	271	229	307	298	213	261	257	238	289	209	234	434	824
189.112	0	829	303	270	227	300	294	210	256	255	234	288	207	233	431	825
189.235	0	832	302	270	228	303	296	210	254	256	235	288	207	233	431	830
189.358	0	827	301	270	229	305	297	213	257	259	237	289	208	235	431	832
189.481	0	829	305	272	232	308	300	216	262	262	240	293	211	239	433	832
189.604	0	834	308	272	236	314	304	219	264	263	243	294	213	242	435	828
189.727	0	840	305	273	232	309	302	214	259	259	239	291	211	236	435	828
189.85	0	833	303	270	229	304	297	214	259	256	239	289	209	234	432	832
189.972	0	832	303	271	230	304	298	216	262	257	241	291	210	236	433	830
190.095	0	837	306	271	232	307	300	219	262	259	242	292	211	238	434	826
190.218	0	849	308	273	236	311	302	221	264	263	245	294	214	242	435	822
190.341	0	847	312	274	240	315	307	224	269	264	249	294	214	246	438	823
190.464	0	839	308	275	235	310	304	223	270	259	247	293	213	240	438	822
190.587	0	846	307	272	232	305	299	220	265	257	244	292	211	237	436	822
190.71	0	847	306	272	234	308	301	220	264	258	244	294	212	238	436	821
190.833	0	842	309	272	236	310	302	223	269	260	245	295	212	241	437	824
190.956	0	845	315	273	239	314	305	226	273	261	247	297	213	246	436	821
191.078	0	855	314	276	242	320	310	228	275	264	251	298	216	247	439	822
191.201	0	853	309	274	236	311	305	224	269	258	246	294	215	241	440	821
191.324	0	847	309	272	232	307	301	223	267	257	245	294	212	241	438	823
191.447	0	842	310	274	234	310	303	223	269	257	245	295	213	242	437	820
191.57	0	851	310	275	237	311	305	224	271	261	247	298	214	243	438	815
191.693	0	855	313	275	239	316	308	226	272	263	249	299	219	247	441	813
191.816	0	853	315	278	242	322	312	227	276	261	250	299	218	247	444	811
191.939	0	833	312	274	234	309	302	220	272	257	243	295	214	239	440	809
192.061	0	841	311	275	235	308	303	220	271	258	242	296	214	239	440	810
192.184	0	848	312	275	235	311	304	219	268	258	242	296	215	241	440	809
192.307	0	845	314	277	238	313	305	223	272	259	245	298	215	243	441	807
192.43	0	834	316	277	242	318	308	225	277	262	247	299	216	246	441	808
192.553	0	846	313	278	237	317	309	221	273	259	246	297	218	241	444	807
192.676	0	848	311	274	234	307	300	219	266	256	242	293	215	238	443	807
192.799	0	842	311	275	235	309	302	218	268	256	242	294	216	238	443	808
192.922	0	837	313	276	236	309	304	221	270	258	244	296	215	240	442	809
193.044	0	847	315	277	238	314	306	222	271	260	246	298	216	245	442	802
193.167	0	855	316	279	242	319	309	224	272	263	249	298	217	247	443	802
193.29	0	846	312	276	236	310	305	220	268	257	245	294	216	239	443	803
193.413	0	836	312	274	234	307	301	220	269	256	243	292	215	239	442	805
193.536	0	852	312	274	236	309	302	220	268	256	243	295	215	240	441	802
193.659	0	857	313	276	236	310	304	219	266	257	244	296	215	243	441	802
193.782	0	852	314	277	240	313	307	223	271	260	246	297	216	247	441	799
193.905	0	838	314	279	241	319	310	223	275	261	248	299	216	246	442	799
194.028	0	851	309	275	234	307	302	219	268	256	244	295	215	239	440	797
194.15	0	853	309	275	234	308	303	218	265	256	244	294	215	240	441	800
194.273	0	847	310	275	235	309	302	219	266	256	244	295	215	242	440	801
194.396	0	842	311	276	238	311	304	223	271	258	248	297	215	245	439	799
194.519	0	854	313	279	241	315	309	225	271	260	251	299	217	249	440	797
194.642	0	856	312	277	239	315	309	224	269	256	250	297	216	244	441	798
194.765	0	844	308	273	233	305	301	220	266	254	247	295	215	241	440	804
194.888	0	838	309	274	235	307	302	223	269	254	248	295	215	241	440	803
195.011	0	846	309	275	236	308	303	223	269	257	247	296	215	243	439	803
195.133	0	851	311	276	239	312	306	225	269	258	250	299	215	248	439	803
195.256	0	847	313	278	242	317	310	229	274	259	253	299	216	249	441	803
195.379	0	836	308	276	235	308	304	225	270	255	250	295	215	241	441	803
195.502	0	842	308	274	234	307	301	223	269	254	249	295	214	240	440	799
195.625	0	847	309	275	235	308	302	223	267	253	249	296	214	241	440	800
195.748	0	844	311	276	238	308	303	226	270	256	250	298	215	246	439	800
195.871	0	833	314	276	241	313	307	229	275	258	254	298	216	248	439	801
195.994	0	849	315	277	242	319	310	228	276	259	255	299	216	248	441	795
196.116	0	849	309	275	235	306	302	223	268	255	249	296	215	241	440	799
196.239	0	842	310	275	234	308	302	223	269	253	249	295	215	242	440	794
196.362	0	830	310	276	235	309	303	225	271	254	251	297	215	243	439	797
196.485	0	848	312	277	240	311	305	228	273	256	253	299	215	247	440	792
196.608	0	853	315	278	243	315	309	229	274	258	255	301	217	251	440	796
196.731	0	845	313	278	242	318	310	229	276	256	255	300	217	247	442	793
196.854	0	829	310	274	235	306	302	225	272	254	251	297	215	243	441	793
196.977	0	845	310	274	235	309	303	225	271	254	252	297	215	244	442	794
197.1	0	849	311	277	238	310	304	226	269	255	252	298	216	245	442	798
197.222	0	844	313	278	241	314	307	228	274	257	254	301	217	249	441	794
197.345	0	832	316	280	244	317	311	232	278	258	258	301	218	253	442	793
197.468	0	844	314	279	243	321	312	230	278	258	256	301	218	248	445	792
197.591	0	847	311	276	236	310	303	225	270	254	251	298	217	242	444	796
197.714	0	840	312	277	237	311	305	225	271	254	251	299	217	244	443	794
197.837	0	827	313	277	238	313	306	227	274	255	252	300	217	246	443	796
197.96	0	845	315	279	241	314	309	229	274	258	255	302	219	250	444	796
198.083	0	852	316	279	243	319	311	230	274	258	258	302	219	251	446	810
198.205	0	845	315	279	242	320	313	230	277	257	258	302	221	247	450	816
198.328	0	829	312	276	235	309	305	225	272	254	253	298	218	242	449	816
198.451	0	843	312	276	236	312	305	224	272	254	253	299	219	243	450	816
198.574	0	848	312	277	236	312	307	225	269	254	252	300	219	245	450	817
198.697	0	841	313	278	238	313	308	229	274	256	255	302	219	248	450	820
198.82	0	829	314	280	241	319	312	231	277	259	258	302	221	251	451	817
198.943	0	839	312	277	239	317	313	228	275	256	257	301	220	246	454	815
199.066	0	840	310	275	233	307	304	225	269	254	252	298	218	242	452	819
199.188	0	835	309	275	234	310	305	224	270	254	253	298	219	242	451	812
199.311	0	822	309	276	234	310	305	225	271	254	253	298	218	245	451	810
199.434	0	838	311	277	237	312	308	227	273	257	256	299	219	247	451	808
199.557	0	846	313	278	240	316	311	229	273	259	257	301	220	251	451	812
199.68	0	838	311	279	239	318	312	228	274	256	257	300	220	246	452	807
199.803	0	819	308	274	233	307	303	222	269	253	252	294	218	242	450	805
199.926	0	835	308	274	233	307	304	223	269	253	252	296	217	242	450	803
200.049	0	841	309	275	233	311	305	223	268	254	251	298	218	242	448	807
200.172	0	834	310	277	238	311	307	227	271	255	253	299	219	246	448	803
200.294	0	825	312	277	239	316	309	229	275	258	257	300	219	251	449	803
200.417	0	838	312	278	239	319	314	229	273	257	258	300	219	246	450	801
200.54	0	840	308	275	233	306	303	223	268	254	251	296	218	241	449	806
200.663	0	835	310	276	234	308	304	223	268	253	252	295	218	242	447	802
200.786	0	823	309	275	235	310	305	225	271	253	252	297	217	243	447	800
200.909	0	840	312	276	237	313	306	226	273	255	254	299	218	246	447	798
201.032	0	849	315	278	239	317	309	227	272	257	255	300	218	250	448	800
201.155	0	842	314	280	240	323	313	229	276	257	257	301	219	250	449	800
201.277	0	824	310	276	235	311	306	224	272	253	252	295	218	242	449	799
201.4	0	837	310	274	234	307	303	223	270	253	252	297	217	242	448	798
201.523	0	844	310	276	234	308	304	222	269	254	249	297	218	242	448	801
201.646	0	839	312	277	234	312	306	223	270	254	251	297	217	244	447	797
201.769	0	828	314	279	238	314	309	227	275	257	254	299	219	248	447	797
201.892	0	844	318	278	241	319	312	228	277	260	257	300	219	251	447	796
202.015	0	848	313	277	236	314	311	224	271	256	253	296	218	245	450	801
202.138	0	838	310	276	233	305	304	222	267	254	251	294	218	241	448	799
202.26	0	826	311	276	233	308	304	223	270	254	251	295	217	242	447	796
202.383	0	847	313	276	234	310	305	222	272	255	249	296	217	242	446	794
202.506	0	860	317	277	236	314	309	223	270	256	251	299	218	247	447	798
202.629	0	856	317	279	240	318	311	226	273	258	254	300	218	249	447	799
202.752	0	842	319	279	242	322	315	227	277	257	256	300	219	249	448	796
202.875	0	854	314	276	235	311	305	221	272	254	249	296	217	242	447	799
202.998	0	865	314	275	235	310	304	220	268	253	248	295	216	241	446	806
203.121	0	859	313	275	235	309	305	220	270	253	248	296	217	242	445	803
203.244	0	850	314	277	236	313	306	221	272	253	248	298	216	244	445	803
203.366	0	863	317	277	240	315	308	224	274	255	250	299	216	246	445	802
203.489	0	871	318	279	242	319	311	224	274	257	252	300	217	248	445	807
203.612	0	859	314	276	237	314	308	220	271	253	248	296	215	242	446	805
203.735	0	844	313	275	234	309	303	220	271	252	246	294	215	240	443	803
203.858	0	851	311	274	236	310	303	219	271	253	246	295	215	239	443	805
203.981	0	852	312	275	237	310	305	220	269	253	247	297	215	242	444	805
204.104	0	836	314	275	240	315	307	222	272	254	248	298	215	246	444	801
204.227	0	842	318	277	241	319	309	225	278	256	252	300	217	248	446	802
204.349	0	881	314	276	239	315	309	221	274	254	248	297	216	242	449	825
204.472	0	905	313	274	237	311	302	218	270	252	244	295	214	240	448	843
204.595	0	925	318	276	238	315	304	217	271	252	243	296	215	241	447	857
204.718	0	929	319	276	241	313	305	222	273	251	244	298	215	243	446	857
204.841	0	940	321	278	241	319	307	221	275	255	246	300	215	247	446	855
204.964	0	948	322	279	245	321	310	223	275	255	248	300	216	249	448	863
205.087	0	938	319	277	241	315	307	218	272	253	245	297	215	242	447	859
205.21	0	925	317	275	236	311	302	218	271	251	244	294	214	240	447	857
205.332	0	935	317	276	238	311	303	219	271	253	243	294	214	240	446	858
205.455	0	941	319	276	238	313	304	219	269	253	243	296	215	242	446	864
205.578	0	931	319	277	241	315	306	222	272	253	245	298	215	245	446	860
205.701	0	919	321	279	242	321	310	223	275	256	247	298	216	244	447	861
205.824	0	929	316	275	237	311	302	219	269	253	244	294	214	238	447	859
205.947	0	934	315	273	236	308	300	218	266	252	243	292	214	238	447	861
206.07	0	926	314	274	237	311	301	219	267	252	244	292	215	239	448	862
206.193	0	915	317	275	239	311	304	223	270	252	246	294	215	241	448	862
206.316	0	930	318	276	242	315	306	224	272	256	250	296	216	246	448	866
206.438	0	937	318	278	242	321	309	224	271	254	249	297	217	243	450	868
206.561	1	926	315	274	235	309	301	220	267	252	246	292	215	238	449	867
206.684	0	914	313	273	237	307	299	222	268	251	245	292	215	238	449	866
206.807	0	927	314	275	236	309	300	220	269	251	243	292	214	238	449	867
206.93	0	935	317	276	239	312	303	222	267	253	245	294	215	242	448	873
207.053	0	927	318	277	240	315	306	224	270	254	247	296	216	244	449	869
207.176	0	916	317	277	240	316	308	224	274	255	248	296	217	242	450	864
207.299	0	924	314	273	235	307	299	220	267	252	244	292	215	237	450	867
207.421	0	931	314	274	234	307	299	218	263	252	244	291	216	237	449	873
207.544	0	923	314	275	235	308	299	219	264	251	245	292	215	239	450	869
207.667	0	912	315	276	238	309	302	223	267	253	247	294	216	241	449	865
207.79	0	926	317	276	239	314	306	224	269	256	248	296	217	244	450	866
207.913	0	935	319	278	241	318	309	224	268	255	250	296	219	243	452	872
208.036	0	923	315	274	235	305	300	219	264	252	245	292	216	238	452	869
208.159	0	911	314	273	233	305	299	220	266	252	245	291	217	237	452	866
208.282	0	921	314	275	235	306	299	221	264	252	244	292	217	237	452	867
208.404	0	929	315	275	237	310	302	219	263	254	246	293	217	241	451	873
208.527	0	922	317	276	239	312	305	223	266	257	248	295	219	244	452	869
208.65	0	913	320	278	242	316	309	225	271	259	251	296	219	245	453	866
208.773	0	923	315	276	236	309	304	221	266	255	247	292	219	238	455	868
208.896	0	929	313	274	235	304	300	218	262	254	245	291	218	237	455	873
209.019	0	915	314	275	235	307	301	218	262	254	246	293	219	239	455	869
209.142	0	923	317	276	239	308	304	221	265	255	247	294	219	242	454	870
209.265	0	937	318	277	240	313	307	221	267	258	248	296	220	245	453	862
209.388	0	953	320	278	243	315	310	223	268	260	251	298	220	248	453	870
209.51	0	945	319	279	242	317	311	222	269	258	250	298	219	245	455	865
209.633	0	942	314	276	238	306	304	220	266	255	247	294	218	240	454	866
209.756	0	957	316	276	238	309	304	219	265	255	247	295	219	241	453	858
209.879	0	964	316	276	239	308	306	220	264	256	246	295	220	244	452	864
210.002	0	951	317	278	243	313	308	222	267	257	250	297	219	247	452	858
210.125	0	940	319	279	245	317	311	224	271	260	252	299	221	250	452	855
210.248	0	950	320	280	245	321	314	225	274	261	253	300	221	248	453	849
210.371	0	952	316	276	239	308	306	219	265	256	247	295	219	242	454	856
210.493	0	940	315	276	239	310	305	221	266	256	247	295	219	243	454	851
210.616	0	930	316	277	239	310	308	222	267	256	250	296	220	244	454	848
210.739	0	943	318	278	244	312	310	225	270	258	251	299	221	247	452	848
210.862	0	948	320	281	246	317	315	227	269	261	254	300	221	252	454	856
210.985	0	937	323	282	249	323	318	228	272	261	257	301	222	254	455	852
211.108	0	927	319	278	242	315	313	223	271	257	253	296	221	246	458	851
211.231	0	936	317	277	240	310	308	224	268	256	251	295	220	244	457	850
211.354	0	940	317	276	241	312	310	222	265	258	253	296	222	246	457	858
211.476	0	929	319	279	243	314	312	225	267	258	254	297	221	249	458	855
211.599	0	919	321	281	246	318	316	229	273	263	257	299	222	253	457	854
211.722	0	932	324	281	250	322	319	230	274	264	260	301	224	256	458	853
211.845	0	939	321	282	249	324	321	229	271	261	258	299	223	252	461	859
211.968	0	920	319	278	242	313	312	225	267	259	254	296	222	245	460	855
212.091	0	922	321	279	243	314	312	225	270	259	254	297	222	247	461	852
212.214	0	934	321	280	244	316	314	226	270	260	253	298	222	249	460	853
212.337	0	943	322	281	248	319	318	228	269	262	255	299	223	253	461	859
212.46	0	924	325	282	250	324	321	230	272	264	259	302	224	256	461	856
212.582	0	923	326	285	253	330	326	233	276	263	261	303	225	257	463	852
212.705	0	931	321	281	245	317	317	226	272	261	255	296	224	250	465	852
212.828	0	934	320	279	244	315	314	225	268	260	254	297	223	247	464	861
212.951	0	924	321	281	245	317	315	226	269	259	255	297	223	250	465	857
213.074	0	912	322	281	247	320	318	228	271	262	257	299	224	252	463	853
213.197	0	924	323	283	250	323	320	230	274	263	258	301	224	255	464	854
213.32	0	931	327	284	253	327	324	232	273	265	260	302	225	258	464	861
213.443	0	918	322	282	248	325	322	228	273	261	257	299	224	251	466	858
213.565	0	906	319	279	244	315	315	227	270	259	255	296	223	248	466	855
213.688	0	917	319	280	244	317	316	226	270	260	255	297	224	249	466	856
213.811	0	923	320	280	246	318	316	226	268	260	256	299	224	251	466	857
213.934	0	912	322	281	248	322	320	228	270	262	258	300	224	254	465	857
214.057	0	902	323	284	251	325	321	231	276	263	261	301	225	257	466	856
214.18	0	911	320	281	247	322	321	228	274	260	258	298	225	252	468	857
214.303	0	914	318	279	244	314	313	225	268	259	255	295	223	249	467	864
214.426	0	907	319	279	244	315	314	226	269	258	255	297	223	248	467	859
214.548	0	896	319	279	244	316	315	226	270	260	255	296	224	250	466	858
214.671	0	909	320	281	248	320	318	228	272	262	258	300	224	253	467	858
214.794	0	918	323	284	250	324	322	229	270	262	259	299	224	256	466	859
214.917	0	909	320	282	246	321	320	226	271	260	257	298	224	250	468	859
215.04	0	895	316	279	242	311	312	224	269	258	254	295	223	246	467	859
215.163	0	907	317	279	241	314	312	224	268	258	254	295	223	246	466	860
215.286	0	913	318	279	242	313	314	224	266	259	255	296	223	247	466	862
215.409	0	906	319	281	242	317	315	224	267	261	256	296	223	251	466	862
215.532	0	895	320	283	246	319	318	229	271	261	258	298	224	252	467	861
215.654	0	906	318	281	242	321	319	226	271	260	257	296	223	250	466	862
215.777	0	909	314	277	239	307	310	223	265	259	252	292	221	245	465	863
215.9	0	896	314	277	239	309	310	224	264	258	255	292	221	244	464	863
216.023	0	885	314	278	239	311	310	222	266	258	253	292	221	245	463	861
216.146	0	895	316	280	242	313	313	225	266	261	255	294	221	248	463	863
216.269	0	900	317	280	244	315	316	227	265	261	255	295	222	251	463	868
216.392	0	893	318	281	245	320	319	227	268	262	258	295	222	249	464	862
216.515	0	876	314	277	239	308	310	222	266	258	251	291	220	243	463	859
216.637	0	884	313	277	237	309	308	221	264	258	251	291	220	242	461	859
216.76	0	890	315	277	237	310	308	219	263	257	248	292	220	243	459	864
216.883	0	856	318	279	239	312	310	219	263	258	249	295	220	246	459	860
217.006	0	836	318	280	241	313	314	222	266	260	252	295	221	248	459	863
217.129	0	818	318	281	243	318	316	226	268	263	254	296	222	251	460	860
217.252	0	825	316	280	241	317	316	221	265	259	252	294	221	246	461	866
217.375	0	815	313	276	236	307	308	220	261	258	250	292	220	242	461	861
217.498	0	801	312	276	235	307	309	221	263	258	251	291	220	242	461	861
217.62	0	818	314	277	238	310	310	221	262	260	251	292	221	244	460	858
217.743	0	822	316	279	240	313	313	222	261	260	253	294	221	248	460	859
217.866	0	821	318	280	242	317	316	224	265	262	255	295	221	250	461	859
217.989	0	811	320	281	244	322	318	228	270	264	258	296	222	252	463	856
218.112	0	820	315	278	239	311	312	223	266	260	253	292	221	244	462	858
218.235	0	826	315	277	237	308	309	221	261	259	252	291	221	244	462	859
218.358	0	821	314	277	236	310	309	221	263	258	251	291	220	243	462	858
218.481	0	807	316	278	239	313	312	223	264	260	253	292	220	246	462	856
218.604	0	828	319	280	242	316	314	225	267	262	254	295	220	249	462	856
218.726	0	837	320	281	244	320	317	226	267	263	257	295	221	253	461	856
218.849	0	831	319	283	244	323	320	227	269	262	257	296	222	250	462	856
218.972	0	810	315	277	237	309	311	222	266	258	252	292	219	245	462	852
219.095	0	825	315	278	237	309	310	222	264	260	252	292	219	245	461	853
219.218	0	829	315	279	237	311	311	221	262	259	252	292	220	246	461	853
219.341	0	824	316	279	239	314	314	223	264	261	254	293	220	249	461	853
219.464	0	810	318	280	242	317	316	227	269	263	257	295	221	253	460	851
219.587	0	828	320	282	246	321	320	228	269	264	261	297	221	256	460	852
219.709	0	827	318	282	242	322	321	225	267	262	257	296	221	249	462	853
219.832	0	818	314	277	237	310	311	222	263	260	252	291	219	245	461	854
219.955	0	802	313	278	238	310	312	222	265	260	253	293	220	246	461	851
220.078	0	818	314	279	237	312	313	222	264	261	253	292	219	246	460	853
220.201	0	824	316	280	240	315	316	224	263	263	255	295	220	252	460	853
220.324	0	820	319	281	243	317	318	226	267	264	257	296	221	253	460	854
220.447	0	810	321	283	247	324	322	228	272	267	261	297	222	256	460	852
220.57	0	819	316	279	241	319	320	224	268	263	256	293	220	250	462	852
220.692	0	823	314	277	237	311	312	221	263	261	253	291	220	246	461	853
220.815	0	821	315	278	237	313	314	221	264	260	253	292	220	247	461	854
220.938	0	808	316	279	239	313	315	222	266	262	254	294	220	249	461	851
221.061	0	823	317	280	241	316	318	225	268	264	256	296	221	252	461	854
221.184	0	826	318	281	244	323	322	226	266	266	258	296	221	257	461	855
221.307	0	821	319	284	248	327	325	228	271	266	260	297	222	257	463	856
221.43	0	808	314	279	239	315	318	224	268	262	254	292	220	248	463	854
221.553	0	819	314	278	237	311	314	222	265	262	252	292	220	247	462	854
221.676	0	829	315	278	238	314	314	221	264	263	251	293	220	247	462	855
221.798	0	825	316	279	239	316	317	220	265	263	251	295	220	250	461	854
221.921	0	819	319	281	242	319	320	225	269	263	253	296	220	253	460	851
222.044	0	837	320	282	245	323	323	226	270	266	256	298	222	256	461	852
222.167	0	842	319	282	245	325	324	224	268	263	256	296	222	253	462	854
222.29	0	830	315	277	238	311	315	219	265	261	251	292	219	246	460	853
222.413	0	819	315	276	239	312	313	221	268	260	251	293	220	246	460	850
222.536	0	833	316	278	240	314	314	220	266	261	249	293	219	248	459	852
222.659	0	833	318	279	242	316	317	223	266	261	250	296	219	252	458	851
222.781	0	848	324	278	245	319	319	224	269	264	254	297	219	254	459	851
222.904	0	844	323	281	245	325	322	225	273	263	255	298	220	254	459	849
223.027	0	850	318	277	239	313	315	220	268	259	249	292	218	247	457	849
223.15	0	862	317	278	239	312	312	219	265	259	249	293	219	247	457	850
223.273	0	861	318	278	239	314	313	219	266	258	248	292	218	248	456	850
223.396	0	852	321	278	242	315	314	221	269	259	250	295	218	250	455	851
223.519	0	863	322	279	245	318	316	223	270	261	252	296	219	253	455	846
223.642	0	866	321	280	245	322	319	222	270	260	252	296	218	252	456	848
223.764	0	861	320	276	238	310	309	217	266	257	246	292	218	245	453	846
223.887	0	850	321	276	240	310	309	218	268	256	247	293	216	246	452	849
224.01	0	868	319	277	239	311	310	218	267	257	246	293	217	246	451	844
224.133	0	875	321	277	242	315	311	218	266	258	247	294	217	249	450	845
224.256	0	870	324	280	244	318	314	221	268	258	249	296	217	250	450	843
224.379	0	855	319	277	240	314	312	217	269	256	245	292	217	245	449	842
224.502	0	859	317	275	237	307	305	216	264	255	243	290	215	241	448	842
224.625	0	861	317	275	236	308	305	215	262	255	243	290	215	241	448	843
224.748	0	854	318	275	236	308	305	216	264	254	244	290	215	242	447	843
224.87	0	841	320	276	240	311	307	219	267	255	245	292	215	245	447	840
224.993	0	857	319	277	240	312	310	217	265	256	247	291	215	243	447	841
225.116	0	855	315	273	234	303	300	214	260	253	243	287	214	237	444	843
225.239	0	841	312	273	235	303	300	215	260	252	242	287	213	237	443	847
225.362	0	836	313	272	234	304	301	214	262	253	242	288	213	239	442	844
225.485	0	846	314	275	236	307	302	215	263	256	242	290	214	241	441	845
225.608	0	852	315	276	239	311	307	216	263	256	244	291	214	243	441	845
225.731	0	843	312	274	235	304	301	213	262	252	241	289	213	237	438	847
225.853	0	831	312	272	233	303	298	213	261	250	239	287	212	236	435	847
225.976	0	850	313	273	233	302	297	211	260	251	238	288	211	236	433	839
226.099	0	854	314	273	234	304	298	212	259	251	238	289	212	237	432	843
226.222	0	848	314	274	236	305	300	214	261	252	240	290	212	240	432	834
226.345	0	841	314	275	237	308	301	214	264	252	241	291	212	239	432	831
226.468	0	848	311	271	231	298	293	210	258	249	237	287	210	234	429	823
226.591	0	844	311	271	230	299	291	209	255	249	236	285	209	234	428	819
226.714	0	811	310	271	230	300	291	209	256	248	237	286	209	235	427	795
226.836	0	792	310	271	231	303	294	212	258	249	238	288	210	235	427	767
226.959	0	800	312	273	233	304	295	213	260	253	240	288	211	238	428	757
227.082	0	801	308	270	230	303	293	211	257	249	239	287	210	234	427	755
227.205	0	802	306	269	227	296	288	210	254	247	237	284	210	232	426	755
227.328	0	801	306	269	226	297	288	212	255	247	238	284	209	231	428	766
227.451	0	804	306	269	227	299	290	212	255	248	239	286	209	233	426	764
227.574	0	815	308	270	229	299	292	213	255	250	240	287	210	235	426	765
227.697	0	816	309	272	230	303	294	213	258	251	242	287	210	236	427	768
227.82	0	810	304	267	225	296	287	211	255	247	238	284	208	231	425	768
227.942	0	815	303	268	224	296	286	209	252	248	237	283	208	231	424	769
228.065	0	816	303	267	224	297	286	208	251	249	237	284	207	232	423	768
228.188	0	810	303	269	226	298	289	211	254	251	238	287	208	233	423	771
228.311	0	808	305	270	229	302	291	214	258	253	241	288	209	236	424	772
228.434	0	811	303	269	228	301	291	210	255	250	239	286	207	233	423	767
228.557	0	809	301	266	225	294	285	209	251	248	235	284	207	229	422	770
228.68	0	801	301	267	224	296	287	209	253	249	235	284	207	230	421	767
228.803	0	799	303	267	226	297	288	210	253	250	237	286	207	233	421	770
228.925	0	801	303	268	229	300	290	212	256	253	239	287	208	235	422	768
229.048	0	807	306	270	231	304	293	213	257	255	240	289	211	237	426	769
229.171	0	796	302	268	226	297	287	211	254	250	239	284	208	231	425	774
229.294	0	792	302	267	225	297	287	210	254	251	238	285	208	232	424	778
229.417	0	794	303	268	224	299	287	210	256	252	237	286	208	232	425	779
229.54	0	801	306	269	226	301	290	212	255	254	238	289	210	235	426	784
229.663	0	796	307	270	230	304	293	215	260	256	241	289	210	238	427	787
229.786	0	792	309	271	233	308	297	217	262	258	243	292	213	238	431	790
229.908	0	791	304	268	227	301	290	212	256	254	239	287	211	232	432	786
230.031	0	791	304	269	227	300	290	211	254	253	239	287	211	232	431	788
230.154	0	788	305	268	228	301	292	212	256	254	239	289	211	234	432	790
230.277	0	786	307	270	230	303	294	216	260	258	243	290	212	238	433	791
230.4	0	789	309	271	234	308	298	217	261	260	244	292	212	242	434	787
230.523	0	796	311	272	236	313	302	219	263	262	246	294	215	242	438	790
230.646	0	788	307	271	231	306	296	214	259	255	242	289	213	236	438	791
230.769	0	786	306	270	230	304	295	215	259	256	243	289	213	236	438	791
230.892	0	788	308	271	232	306	296	214	260	257	244	291	214	237	439	788
231.014	0	799	310	271	236	308	299	219	259	259	246	292	215	240	439	788
231.137	0	799	313	272	238	313	302	220	265	261	249	294	215	244	440	790
231.26	0	798	316	275	241	318	306	224	269	263	253	296	216	248	442	792
231.383	0	793	311	273	236	313	304	220	265	258	249	293	216	240	444	788
231.506	0	798	309	272	235	308	299	218	261	257	247	292	216	239	445	792
231.629	0	795	311	272	234	311	301	220	262	258	248	293	215	241	445	793
231.752	0	793	311	273	237	311	302	223	265	259	250	294	217	243	446	795
231.875	0	795	315	274	240	318	307	223	267	262	253	297	218	247	446	791
231.997	0	806	317	276	243	322	309	226	269	265	255	298	217	252	446	791
232.12	0	800	315	276	241	318	308	224	271	261	252	296	218	244	450	793
232.243	0	798	312	273	237	310	301	221	267	258	250	293	217	240	449	794
232.366	0	800	312	273	237	312	303	221	266	260	250	295	217	241	450	791
232.489	0	806	313	275	238	314	305	221	265	259	250	295	217	245	449	794
232.612	11	802	316	276	241	316	309	224	269	262	253	297	218	249	449	797
232.735	0	802	318	276	245	324	313	228	273	264	258	299	219	251	449	798
232.858	0	799	316	278	242	322	314	224	270	262	253	297	219	248	452	794
232.98	0	802	312	273	237	310	303	221	265	259	250	294	218	242	452	796
233.103	0	798	312	274	238	313	305	222	267	259	250	294	219	243	452	799
233.226	0	794	312	275	237	314	307	223	267	260	250	296	219	245	453	801
233.349	0	795	315	277	242	318	311	223	269	263	253	297	219	248	452	798
233.472	0	803	318	276	244	323	314	227	270	264	256	297	220	252	452	799
233.595	0	794	314	278	242	321	314	224	271	263	255	296	221	248	455	801
233.718	0	788	311	274	237	311	305	222	267	259	250	292	219	243	455	802
233.841	0	788	312	273	237	311	307	221	265	260	251	294	219	243	455	800
233.964	0	796	312	275	238	314	308	222	266	262	250	294	219	245	455	798
234.086	0	794	314	276	241	318	312	225	268	263	255	296	220	248	454	801
234.209	0	796	317	276	245	322	314	228	273	265	258	298	221	252	456	801
234.332	0	794	313	277	243	323	315	226	270	261	255	296	221	247	458	798
234.455	0	799	310	274	238	312	306	221	264	260	252	293	220	242	457	801
234.578	0	797	311	274	238	314	307	222	267	260	252	294	220	244	456	804
234.701	0	798	313	274	240	314	309	223	269	261	253	296	220	247	458	802
234.824	0	802	314	276	243	320	312	225	270	263	255	297	221	249	457	799
234.947	0	813	316	278	245	323	315	227	269	264	257	299	222	251	458	801
235.069	0	803	313	276	241	320	313	224	271	262	256	297	221	246	460	806
235.192	0	800	311	273	237	312	306	223	268	260	253	294	220	243	461	807
235.315	0	800	311	274	238	314	309	223	266	261	252	295	220	244	459	802
235.438	0	809	313	275	238	316	310	222	266	261	252	296	220	246	459	803
235.561	0	807	314	275	242	318	312	226	269	262	254	297	221	250	459	806
235.684	0	806	317	278	245	324	315	228	273	263	257	299	220	251	458	805
235.807	0	801	312	274	238	316	310	223	269	260	252	294	219	245	459	798
235.93	0	809	312	274	237	311	307	220	264	259	250	294	220	243	457	796
236.052	0	803	311	274	237	313	307	221	266	259	251	294	219	244	456	800
236.175	0	801	312	275	238	315	309	221	268	260	250	296	219	245	456	799
236.298	0	801	313	276	240	319	312	223	268	262	254	296	219	248	456	798
236.421	0	812	315	277	243	323	315	226	267	263	255	296	220	250	457	802
236.544	0	809	312	273	237	312	306	221	265	259	252	292	218	242	456	803
236.667	0	801	311	273	236	309	306	223	265	259	251	292	218	241	455	805
236.79	0	799	310	272	236	311	306	221	263	259	251	292	217	242	454	806
236.913	0	802	311	273	237	314	309	221	262	260	250	294	218	243	453	807
237.036	0	799	313	275	240	316	311	225	267	262	253	294	218	247	453	808
237.158	0	795	312	277	240	322	313	224	270	262	255	295	218	245	453	812
237.281	0	793	308	271	235	311	304	220	264	258	250	290	217	240	450	809
237.404	0	797	308	272	235	310	304	220	262	258	249	290	216	239	448	810
237.527	0	794	309	272	235	311	304	220	264	258	247	291	216	239	447	812
237.65	0	801	312	273	237	314	307	221	267	259	249	294	216	241	446	807
237.773	0	806	314	275	239	317	310	222	268	260	250	295	216	245	446	807
237.896	0	812	315	277	239	320	313	223	266	259	251	295	216	243	446	810
238.019	0	801	311	272	235	310	304	217	265	256	246	292	214	238	444	814
238.141	0	802	310	273	234	311	303	218	266	255	247	292	215	238	443	813
238.264	0	803	311	273	234	311	305	218	263	256	246	293	214	239	443	811
238.387	0	812	312	274	236	314	305	219	263	257	247	293	214	243	443	810
238.51	0	808	314	275	240	316	307	223	267	258	251	295	215	246	443	813
238.633	0	803	315	275	240	319	311	224	270	259	252	295	215	243	444	811
238.756	0	802	310	273	234	307	302	219	264	256	248	291	214	239	443	809
238.879	0	803	308	273	234	310	302	218	261	256	247	292	214	239	442	810
239.002	0	800	310	273	234	312	302	219	264	255	248	292	214	240	442	811
239.124	0	798	314	274	238	314	305	222	269	257	248	295	213	243	441	809
239.247	0	800	315	276	239	319	308	221	269	259	250	295	214	245	442	805
239.37	0	809	313	275	238	319	308	222	268	256	247	295	214	241	442	801
239.493	0	813	312	272	234	310	300	218	264	254	243	291	213	237	440	795
239.616	0	815	313	274	236	311	300	219	266	254	244	293	214	239	440	794
239.739	0	822	315	273	235	311	300	218	266	254	245	293	213	240	438	790
239.862	0	833	317	274	239	314	304	220	266	256	246	295	213	243	439	795
239.985	0	830	318	278	242	317	307	221	269	258	248	296	214	245	440	792
240.108	0	817	314	274	235	311	301	218	267	253	245	292	212	238	440	792
240.23	0	828	313	272	235	310	298	218	264	254	244	291	211	238	438	787
240.353	0	830	314	274	235	309	298	217	262	254	243	292	212	239	439	785
240.476	0	825	314	274	234	313	301	217	264	255	245	294	213	241	439	781
240.599	0	812	316	275	239	313	303	222	269	258	247	295	214	244	440	782
240.722	0	824	315	276	240	317	306	221	267	257	248	294	214	241	441	779
240.845	0	824	311	272	234	307	297	218	261	254	243	291	213	235	441	783
240.968	0	817	312	274	234	309	298	216	262	254	244	291	213	237	440	782
241.091	0	805	313	273	234	310	298	218	265	255	245	292	213	238	440	785
241.213	0	823	314	274	237	312	301	220	266	257	245	294	214	242	441	780
241.336	0	828	316	276	239	317	305	223	265	259	248	294	215	243	441	783
241.459	0	820	312	273	236	311	300	217	263	255	244	292	215	238	441	780
241.582	0	804	312	272	233	306	297	218	263	254	243	290	214	237	440	785
241.705	0	817	311	272	234	310	298	218	261	256	244	293	214	236	440	782
241.828	0	823	313	273	234	309	300	219	261	257	245	293	215	239	440	787
241.951	0	821	316	274	238	312	302	221	264	258	246	294	216	242	441	782
242.074	0	809	314	276	237	317	305	221	268	258	246	294	216	241	441	784
242.196	0	819	310	272	233	308	296	219	262	254	243	291	215	236	440	782
242.319	0	828	312	272	233	308	297	217	260	255	243	292	215	237	441	787
242.442	0	821	312	273	233	308	298	216	260	256	242	292	215	238	440	784
242.565	0	811	314	275	235	310	301	221	264	258	244	294	216	240	441	788
242.688	0	826	317	276	238	316	304	221	265	260	247	296	217	243	442	795
242.811	0	830	312	273	234	311	300	217	261	257	244	292	218	236	445	801
242.934	0	819	311	271	232	307	297	217	259	256	243	291	216	235	445	797
243.057	0	814	311	273	232	309	298	217	261	256	242	292	216	236	445	798
243.18	0	822	312	273	235	309	299	218	262	259	243	293	216	238	445	795
243.302	0	827	313	274	236	312	301	219	263	260	245	296	217	241	446	803
243.425	0	821	314	275	237	316	304	219	264	259	246	295	218	239	447	800
243.548	0	811	309	270	232	305	296	216	261	255	242	290	217	234	447	802
243.671	0	814	310	271	231	307	297	215	260	257	242	291	217	235	447	795
243.794	0	820	311	272	230	307	298	216	258	258	242	291	217	235	447	799
243.917	0	808	311	274	233	311	300	217	260	258	243	294	217	238	447	795
244.04	0	814	315	274	237	312	302	220	265	261	246	294	218	240	447	791
244.163	0	816	313	273	233	311	301	217	263	256	244	293	217	235	448	790
244.285	0	822	309	272	232	305	296	215	258	256	241	290	217	233	447	797
244.408	0	807	310	271	232	306	297	215	258	256	243	292	217	234	447	792
244.531	0	813	311	273	232	307	299	216	261	257	243	292	217	236	446	791
244.654	0	821	314	274	235	311	301	219	263	258	246	294	218	238	447	789
244.777	0	824	315	275	238	314	306	220	262	261	246	294	218	240	447	793
244.9	0	804	311	272	232	307	298	214	259	255	243	291	216	234	448	788
245.023	0	807	310	272	231	305	297	215	259	255	242	291	216	233	447	786
245.146	0	816	312	272	231	307	297	214	260	256	242	291	217	235	448	783
245.268	0	821	313	274	233	307	300	217	260	259	243	293	217	239	447	789
245.391	0	810	316	273	237	312	303	218	261	260	246	294	219	241	447	787
245.514	0	814	316	276	238	318	307	219	265	259	246	295	219	239	450	789
245.637	0	815	311	273	232	307	297	215	261	255	244	291	218	234	449	786
[truncated: 703 more rows]

## Sheet: D850
	SNR :	35	33	41	40	42	44	44	50	47	47	47	38	40	36	42
Time	Marker	ch1	ch2	ch3	ch4	ch5	ch6	ch7	ch8	ch9	ch10	ch11	ch12	ch13	ch14	ch15
0.24576	0	759	335	207	236	285	292	210	264	221	223	298	220	203	454	868
0.36864	0	759	335	207	236	285	292	210	264	221	223	298	220	203	454	868
0.49152	0	785	326	182	241	274	272	215	281	237	226	302	229	213	462	924
0.6144	0	794	323	177	240	268	268	215	284	239	225	301	233	215	465	959
0.73728	0	805	326	175	240	267	268	216	286	241	226	302	234	219	468	978
0.86016	0	806	330	175	246	270	270	217	290	242	228	304	235	221	470	982
0.98304	0	809	329	177	248	279	276	219	292	242	230	306	234	223	471	993
1.10592	0	807	321	173	238	269	262	214	289	238	225	298	232	218	468	995
1.2288	0	806	321	172	238	264	258	213	287	237	224	298	230	217	466	994
1.35168	0	807	321	171	237	264	258	211	287	238	224	298	230	216	465	995
1.47456	0	809	323	171	240	267	259	213	289	239	226	300	231	218	465	998
1.59744	0	811	325	173	243	270	266	216	292	239	228	301	233	219	467	1001
1.72032	0	810	325	176	245	277	271	218	293	242	229	302	232	222	469	1005
1.8432	0	801	321	171	236	270	266	211	286	240	223	297	231	216	465	1002
1.96608	0	799	319	168	234	262	256	209	284	237	221	294	229	214	463	997
2.08896	0	802	319	170	233	262	257	210	285	237	222	295	228	214	462	1002
2.21184	0	802	320	170	235	263	258	211	285	238	224	296	229	216	461	1003
2.33472	0	803	322	171	238	267	263	213	287	240	225	298	230	217	462	999
2.4576	0	806	324	173	242	270	267	215	288	240	228	299	230	219	465	996
2.58048	0	803	321	172	237	272	269	213	288	240	225	297	229	215	462	1002
2.70336	0	799	318	168	232	260	256	208	282	237	220	292	227	212	461	1002
2.82624	0	797	317	168	232	261	256	208	281	238	220	292	227	212	459	999
2.94912	0	799	318	168	233	261	256	207	282	238	221	293	226	213	459	995
3.072	0	805	319	170	235	265	261	210	286	238	223	295	227	215	459	1000
3.19488	0	807	321	171	237	269	263	212	287	243	225	298	228	217	462	1004
3.31776	0	805	321	175	238	275	272	211	286	241	224	297	228	218	463	1002
3.44064	0	804	317	168	230	261	258	207	281	237	220	292	225	211	459	999
3.56352	0	809	317	167	229	260	256	206	280	236	218	291	225	211	459	1003
3.6864	0	815	319	168	232	261	256	207	279	237	219	291	225	212	458	1005
3.80928	0	817	320	169	235	261	258	207	281	238	220	292	225	214	459	1003
3.93216	0	819	322	171	236	267	261	210	285	241	223	294	226	216	460	1006
4.05504	0	821	323	173	237	273	269	211	287	240	227	296	227	217	461	1007
4.17792	0	811	318	170	230	263	261	206	280	238	220	291	225	211	459	1007
4.3008	0	807	315	166	228	259	254	204	277	237	217	289	223	210	457	1004
4.42368	0	801	315	167	230	259	254	206	278	237	217	288	223	210	456	1000
4.54656	0	805	316	168	232	259	255	207	280	237	221	290	223	211	456	1005
4.66944	0	804	318	170	232	265	261	208	282	239	222	292	224	213	457	1005
4.79232	0	803	318	173	236	269	265	210	283	240	224	296	226	216	460	1005
4.9152	0	786	315	171	231	269	268	209	281	238	222	291	223	211	459	1002
5.03808	0	781	310	165	226	258	253	206	276	236	217	285	223	207	456	1008
5.16096	0	780	309	166	226	259	255	204	275	237	217	287	222	207	456	1008
5.28384	0	779	308	167	227	259	255	205	275	238	219	288	222	209	455	1007
5.40672	0	769	309	169	230	262	258	208	278	239	221	289	223	211	456	1002
5.5296	0	780	312	169	233	267	264	210	281	240	224	292	223	213	458	1009
5.65248	0	774	310	173	234	275	271	211	283	242	224	292	224	214	459	1011
5.77536	0	766	305	166	225	260	259	205	274	238	218	287	221	208	456	1008
5.89824	0	752	302	165	223	258	255	204	273	236	218	284	221	207	456	1005
6.02112	0	762	303	166	224	257	255	206	274	236	218	285	220	208	454	1010
6.144	0	764	305	166	227	260	259	207	275	239	221	286	220	209	454	1010
6.26688	0	764	307	168	230	264	263	208	276	239	222	289	222	211	457	1009
6.38976	0	757	308	169	233	268	268	212	278	240	225	291	223	214	459	1007
6.51264	0	759	305	171	229	272	271	211	280	241	225	289	223	211	459	1012
6.63552	0	752	302	164	223	258	258	205	272	237	218	282	219	207	457	1012
6.7584	0	751	301	164	222	258	257	204	271	237	218	283	219	208	455	1010
6.88128	0	745	300	164	223	258	257	206	273	237	220	283	219	207	455	1006
7.00416	0	759	304	166	226	262	261	208	274	239	222	286	220	210	455	1012
7.12704	0	758	305	167	228	267	265	210	278	242	223	289	221	212	457	1013
7.24992	0	761	308	171	232	272	271	211	278	243	226	291	222	215	458	1012
7.3728	0	744	301	166	224	267	269	207	276	240	220	286	219	208	455	1009
7.49568	0	752	300	163	222	257	257	203	271	237	217	282	219	207	454	1013
7.61856	0	750	298	165	222	258	257	204	271	238	217	284	219	207	454	1014
7.74144	0	754	301	164	224	258	258	205	271	238	219	284	218	208	455	1012
7.86432	0	748	304	166	228	263	263	206	275	239	221	286	219	209	456	1010
7.9872	0	762	308	167	232	266	268	211	277	242	224	289	220	213	458	1014
8.11008	0	767	309	171	233	275	275	210	280	242	223	291	222	214	460	1013
8.23296	0	761	304	163	225	261	263	205	272	238	219	285	219	207	457	1012
8.35584	0	750	302	163	225	259	256	204	272	237	218	283	218	208	457	1009
8.47872	0	763	303	164	225	258	258	204	273	237	219	284	218	209	455	1013
8.6016	0	767	307	165	227	259	259	206	274	239	220	285	218	209	455	1013
8.72448	0	772	309	166	230	265	264	207	274	239	221	289	219	211	457	1010
8.84736	0	768	313	167	235	270	269	211	278	240	225	291	220	215	459	1008
8.97024	0	771	308	168	228	270	269	205	278	239	220	288	219	211	458	1013
9.09312	0	767	306	164	224	258	256	202	273	235	216	284	217	208	456	1014
9.216	0	769	306	164	225	259	256	203	272	236	216	285	217	208	455	1010
9.33888	0	761	308	165	226	259	257	204	275	237	217	285	217	209	454	1007
9.46176	0	753	312	165	229	263	261	207	277	237	220	286	218	211	455	1012
9.58464	0	719	316	167	231	266	264	209	279	240	222	289	219	214	457	1012
9.70752	0	692	314	169	230	272	271	206	277	239	220	288	219	213	458	1012
9.8304	0	663	312	162	223	257	255	202	271	235	215	282	216	206	454	1008
9.95328	0	662	311	164	222	257	254	201	271	235	214	282	216	207	453	1013
10.0762	0	668	313	163	223	257	254	202	271	235	213	282	215	206	452	1012
10.199	0	680	316	164	226	258	257	203	272	236	216	284	215	208	451	1011
10.3219	0	715	322	165	229	262	261	205	275	236	219	285	217	211	453	1007
10.4448	0	729	324	168	230	270	266	206	278	238	218	286	217	212	453	1013
10.5677	0	717	320	163	220	257	254	200	269	232	211	279	215	205	450	1010
10.6906	0	717	318	162	220	254	249	198	267	232	210	278	214	205	447	1007
10.8134	0	715	318	162	220	253	250	198	268	231	210	279	213	204	445	1002
10.9363	0	726	318	163	223	255	252	201	270	233	212	280	214	206	445	1010
11.0592	0	721	320	165	226	257	256	202	272	235	216	282	213	208	446	1012
11.1821	0	713	320	168	227	265	262	204	272	236	217	283	214	209	447	1011
11.305	0	694	316	162	220	255	252	198	269	230	210	278	212	203	444	1007
11.4278	0	700	314	159	219	251	246	195	266	230	209	276	211	202	442	1013
11.5507	0	704	314	159	218	250	247	196	265	230	209	277	209	202	441	1012
11.6736	0	704	314	162	219	253	248	197	267	231	210	277	209	203	440	1010
11.7965	0	697	317	162	221	255	252	200	268	231	213	279	211	205	441	1013
11.9194	0	708	318	164	224	260	255	202	271	233	215	282	212	207	443	1015
12.0422	0	699	314	160	218	258	254	199	266	230	210	277	210	203	443	1016
12.1651	0	700	309	157	216	250	244	196	263	227	207	274	209	201	440	1017
12.288	0	719	312	158	214	251	245	196	264	226	208	275	208	201	438	1009
12.4109	0	743	311	158	216	249	244	195	264	228	209	275	208	202	438	1016
12.5338	0	748	312	159	217	252	249	199	265	231	213	277	209	203	439	1016
12.6566	0	741	312	160	219	255	252	199	266	230	213	279	208	205	438	1016
12.7795	0	730	311	161	216	259	255	197	265	229	211	276	208	203	439	1011
12.9024	0	728	308	155	212	248	241	193	261	225	207	273	206	200	436	1011
13.0253	0	723	308	156	213	247	240	192	260	225	206	273	206	200	434	1011
13.1482	0	699	309	156	214	246	241	194	260	225	206	273	206	200	434	1003
13.271	0	677	314	158	215	251	243	196	263	226	209	276	207	203	433	977
13.3939	0	681	319	160	219	254	247	196	266	228	211	278	206	204	433	959
13.5168	0	679	320	162	218	257	250	194	264	227	207	277	206	203	433	941
13.6397	0	695	313	157	215	248	238	190	261	223	203	273	204	200	431	955
13.7626	0	701	309	156	215	249	240	192	262	223	205	273	203	199	431	966
13.8854	0	696	308	155	215	248	239	194	263	224	207	273	203	200	430	971
14.0083	0	713	308	157	216	252	243	195	265	227	209	275	203	202	430	971
14.1312	0	715	313	158	220	256	249	198	266	227	211	279	204	205	429	970
14.2541	0	679	314	159	216	259	252	195	266	226	210	278	204	203	430	952
14.377	0	688	315	158	214	248	240	195	263	223	208	275	202	200	429	940
14.4998	0	702	316	159	215	250	242	195	263	224	208	274	201	202	430	935
14.6227	0	717	314	159	218	250	242	194	264	224	209	276	202	203	429	948
14.7456	0	707	314	158	220	254	248	198	269	225	213	279	203	205	431	953
14.8685	0	718	315	163	225	261	252	201	272	228	215	281	203	207	432	957
14.9914	0	713	311	158	217	256	246	198	267	225	210	276	202	202	431	956
15.1142	0	732	312	156	218	249	241	199	266	225	210	277	202	202	428	952
15.2371	0	731	312	159	219	253	242	200	269	224	211	278	202	202	427	942
15.36	0	742	317	161	221	254	245	200	271	224	213	279	203	204	427	938
15.4829	0	753	321	161	224	260	248	202	272	225	215	282	203	207	429	943
15.6058	0	748	319	162	221	261	251	200	269	225	214	279	203	204	430	944
15.7286	0	736	317	157	218	251	239	199	266	223	211	276	203	201	428	936
15.8515	0	738	318	158	221	251	241	201	268	224	212	277	202	202	428	938
15.9744	0	747	319	158	223	253	243	203	269	225	213	278	202	203	428	938
16.0973	0	747	320	160	226	258	247	204	271	226	216	281	204	206	430	941
16.2202	0	738	320	162	226	266	254	205	271	227	217	283	205	208	433	940
16.343	0	736	318	158	223	253	241	199	267	225	213	279	203	203	432	934
16.4659	0	750	320	159	223	252	242	202	267	226	214	280	204	205	431	935
16.5888	0	754	321	161	225	255	244	202	269	226	215	281	205	205	431	932
16.7117	0	761	327	161	232	257	247	204	271	227	219	284	206	208	432	932
16.8346	0	780	330	165	233	267	255	208	275	228	221	286	207	211	436	932
16.9574	0	775	327	160	225	258	245	202	269	225	215	282	206	206	435	930
17.0803	0	777	328	158	228	254	241	202	268	225	215	282	206	207	434	933
17.2032	0	773	328	159	230	256	243	204	271	226	216	284	205	206	433	933
17.3261	0	791	331	162	233	258	246	205	273	226	218	286	207	209	434	932
17.449	0	800	334	166	235	267	253	207	275	228	221	290	208	211	436	936
17.5718	0	790	330	163	231	263	249	201	271	227	216	285	207	207	436	940
17.6947	0	785	328	160	229	254	241	201	270	225	215	284	208	206	437	943
17.8176	0	784	329	161	230	255	242	203	272	226	216	285	208	207	436	946
17.9405	0	796	330	161	233	260	246	206	273	228	217	288	207	207	435	947
18.0634	0	796	333	166	236	264	251	208	275	229	222	290	209	211	438	962
18.1862	0	772	327	164	229	265	248	203	272	226	215	287	208	207	439	954
18.3091	0	774	322	160	226	255	240	198	270	225	210	285	208	204	438	953
18.432	0	810	323	161	229	257	243	201	271	226	214	285	207	205	439	963
18.5549	0	813	324	161	231	258	244	204	271	227	217	286	209	205	440	971
18.6778	0	810	324	163	232	262	248	207	275	228	219	288	209	207	441	986
18.8006	0	803	322	165	230	268	254	207	276	229	219	288	210	206	443	989
18.9235	0	808	319	160	223	256	242	200	269	226	212	283	209	203	441	984
19.0464	0	798	320	160	225	257	243	201	270	225	212	284	209	204	439	981
19.1693	0	793	323	161	227	257	244	204	274	226	214	285	209	204	438	967
19.2922	0	795	324	164	231	262	249	206	275	227	217	288	208	207	437	968
19.415	0	809	326	165	232	269	258	205	276	229	219	289	210	208	438	969
19.5379	0	798	321	161	224	258	245	202	269	225	212	283	208	203	435	964
19.6608	0	793	321	158	225	254	241	201	268	224	213	283	208	202	432	953
19.7837	0	800	323	160	227	255	244	203	271	225	215	284	208	203	432	953
19.9066	0	810	325	160	228	259	245	204	274	227	216	285	208	205	431	953
20.0294	0	814	331	163	233	264	253	206	277	227	218	290	208	209	431	944
20.1523	0	807	331	166	232	270	255	202	276	227	215	287	208	208	430	936
20.2752	0	811	330	162	228	256	242	200	274	224	211	285	208	205	428	930
20.3981	0	807	329	162	229	257	245	201	273	226	213	286	209	205	427	931
20.521	0	799	330	162	233	257	244	204	274	226	216	288	207	206	427	931
20.6438	0	796	333	164	235	261	250	206	279	227	219	291	208	210	427	923
20.7667	0	805	335	167	238	271	257	207	282	229	221	293	208	212	430	924
20.8896	0	808	330	163	230	258	246	202	274	225	214	288	206	207	428	925
21.0125	0	804	331	162	229	256	242	203	273	225	214	287	207	206	429	928
21.1354	0	801	331	162	232	258	243	203	276	226	217	288	208	208	429	922
21.2582	1	818	335	163	236	259	247	206	278	227	219	290	210	209	431	927
21.3811	0	834	338	166	239	265	253	209	280	228	223	293	210	213	432	930
21.504	0	824	335	168	236	270	257	206	277	229	220	292	210	212	435	935
21.6269	0	815	333	162	230	256	242	204	274	226	216	287	208	207	433	931
21.7498	0	824	333	163	232	257	245	205	276	227	218	289	209	209	436	939
21.8726	0	829	337	164	235	259	247	205	277	228	220	290	210	210	436	940
21.9955	0	836	341	166	239	264	252	209	279	230	223	293	211	212	437	942
22.1184	0	831	342	169	243	273	260	212	283	231	226	296	214	216	442	938
22.2413	0	835	338	166	234	263	251	205	278	229	219	290	212	211	441	943
22.3642	0	833	338	165	234	259	246	206	276	229	220	291	213	210	441	940
22.487	0	835	341	164	236	261	250	208	278	230	221	292	212	211	444	942
22.6099	0	840	345	167	239	265	252	210	281	230	224	293	214	214	446	947
22.7328	0	848	349	168	245	270	258	215	285	234	228	297	216	218	450	959
22.8557	0	844	347	171	241	277	265	213	284	234	227	298	216	218	453	961
22.9786	0	836	342	166	236	261	249	208	277	231	221	293	216	214	451	970
23.1014	0	834	344	168	238	265	252	210	281	233	223	294	217	214	455	974
23.2243	0	881	346	168	241	266	254	211	283	233	225	295	217	216	455	986
23.3472	0	935	349	169	246	270	259	214	286	235	227	298	220	218	458	1010
23.4701	0	962	351	173	249	280	267	214	287	236	229	300	220	221	459	1013
23.593	0	978	346	168	238	267	255	210	281	233	224	296	220	215	459	1024
23.7158	0	978	347	168	239	265	254	212	282	234	224	296	220	216	459	1027
23.8387	0	978	346	169	241	266	254	212	281	235	224	296	221	216	460	1029
23.9616	0	972	349	169	245	269	257	214	284	237	227	298	221	218	460	1022
24.0845	0	956	349	172	248	278	266	215	287	236	229	300	223	220	463	1012
24.2074	0	939	344	171	240	271	261	211	283	235	224	297	221	214	461	1017
24.3302	0	936	343	168	236	263	253	210	280	234	223	295	221	214	460	1018
24.4531	0	934	344	168	238	267	256	211	281	236	224	295	222	214	462	1014
24.576	0	931	345	168	241	267	257	214	284	236	226	296	222	216	463	1013
24.6989	0	929	348	171	244	272	263	216	286	238	229	299	224	219	466	1016
24.8218	0	920	343	171	238	272	263	212	283	238	226	297	223	215	465	1017
24.9446	0	921	342	167	234	262	252	207	278	234	223	294	221	212	463	1016
25.0675	0	920	341	168	235	265	255	210	280	235	224	294	221	213	464	1018
25.1904	0	917	342	167	237	266	256	212	282	236	226	295	221	214	464	1020
25.3133	0	914	345	169	242	269	260	214	285	238	229	298	223	216	466	1023
25.4362	0	909	342	170	236	274	264	211	281	237	226	296	222	214	467	1022
25.559	0	904	337	166	232	261	250	208	278	234	222	293	222	211	465	1025
25.6819	0	902	340	165	234	264	254	209	280	235	224	293	220	212	466	1027
25.8048	0	903	342	167	236	263	254	211	280	236	226	295	221	213	466	1030
25.9277	0	903	345	167	237	269	258	213	282	239	228	297	223	216	468	1033
26.0506	0	913	345	171	239	275	265	213	283	238	229	298	223	217	470	1031
26.1734	0	905	341	165	233	262	252	208	278	234	224	293	221	212	466	1028
26.2963	0	903	342	166	234	262	253	209	278	235	225	295	221	212	466	1021
26.4192	0	901	343	165	234	262	253	208	278	236	226	295	221	213	465	1021
26.5421	0	868	344	166	237	266	256	212	281	237	229	296	221	214	466	1014
26.665	0	846	342	169	239	272	261	214	283	238	228	297	222	215	468	1018
26.7878	0	837	337	165	231	261	250	207	276	233	223	293	220	210	465	1021
26.9107	0	838	337	165	232	261	250	208	276	234	223	293	221	211	465	1019
27.0336	0	839	339	165	233	261	250	208	278	233	224	293	220	210	464	1012
27.1565	0	834	341	166	234	264	253	209	281	235	226	295	220	211	465	1016
27.2794	0	840	343	168	235	270	259	210	282	236	227	298	222	214	467	1019
27.4022	0	833	336	165	230	262	250	204	275	232	220	291	220	208	464	1016
27.5251	0	829	334	162	229	258	246	204	273	232	221	291	219	207	463	1018
27.648	0	818	334	163	228	259	247	205	275	232	221	292	218	207	463	1019
27.7709	0	820	334	164	230	259	248	208	275	235	222	291	219	209	463	1021
27.8938	0	821	338	165	233	263	253	209	278	235	225	294	220	211	465	1020
28.0166	0	816	334	164	229	262	252	205	275	232	221	290	218	207	464	1019
28.1395	0	802	330	161	225	254	244	203	271	230	219	289	218	206	463	1021
28.2624	0	803	330	161	226	256	244	204	272	230	219	290	218	205	462	1022
28.3853	0	807	331	161	227	257	246	203	272	232	220	291	218	207	462	1020
28.5082	0	810	334	162	229	260	247	205	275	233	222	292	219	209	464	1020
28.631	0	803	333	165	231	265	255	207	276	233	223	293	219	210	466	1021
28.7539	0	797	328	160	224	256	244	202	271	230	218	288	217	205	463	1023
28.8768	0	802	328	159	222	254	242	200	269	230	218	288	217	205	462	1020
28.9997	0	801	328	160	224	254	243	202	270	230	220	288	217	206	462	1020
29.1226	0	791	330	161	225	256	245	205	272	231	222	289	217	207	462	1024
29.2454	0	795	332	161	228	261	249	207	276	235	224	293	218	210	464	1026
29.3683	0	801	332	165	228	266	255	207	274	234	224	293	219	210	466	1023
29.4912	0	797	327	161	223	253	242	202	270	231	220	287	218	206	464	1021
29.6141	0	787	326	160	224	252	240	202	271	230	219	288	218	206	464	1024
29.737	0	786	327	159	224	252	243	203	271	232	221	288	218	207	465	1026
29.8598	0	792	330	160	228	256	245	206	272	234	223	291	218	209	466	1025
29.9827	0	801	333	163	230	259	250	207	274	234	226	293	218	211	466	1023
30.1056	0	795	335	164	230	267	256	207	278	236	228	294	219	212	467	1024
30.2285	0	790	330	161	224	255	245	204	271	234	222	290	219	207	469	1023
30.3514	0	792	329	159	224	252	243	203	270	232	222	289	220	208	467	1024
30.4742	0	800	330	160	224	253	245	205	271	234	223	290	220	208	469	1022
30.5971	0	790	331	161	227	256	246	207	273	236	225	293	220	209	469	1025
30.72	0	789	333	163	230	262	252	208	276	237	227	294	221	213	470	1027
30.8429	0	793	335	165	232	268	256	209	277	240	230	297	221	214	473	1027
30.9658	0	788	331	162	225	259	250	204	273	237	224	291	222	210	473	1026
31.0886	0	780	329	160	223	252	244	204	272	235	223	290	221	209	472	1029
31.2115	0	776	330	161	224	254	245	206	272	237	224	291	222	209	473	1029
31.3344	0	782	332	162	226	256	248	207	274	239	227	293	222	210	474	1028
31.4573	0	785	334	164	231	261	254	210	275	240	229	296	223	214	475	1028
31.5802	0	781	336	167	234	265	259	212	278	242	232	298	224	216	478	1030
31.703	0	771	333	166	227	266	260	209	277	242	229	295	223	211	480	1032
31.8259	0	772	329	162	224	252	246	205	271	239	225	290	223	210	478	1031
31.9488	0	765	328	163	225	254	248	207	272	240	227	292	223	211	479	1031
32.0717	0	757	329	162	227	255	251	210	274	240	229	292	223	211	479	1033
32.1946	0	756	330	165	229	261	256	211	276	243	231	296	224	214	481	1035
32.3174	0	770	336	167	234	266	261	213	279	246	234	297	225	217	484	1032
32.4403	0	786	339	171	236	273	269	214	282	246	234	300	225	218	486	1027
32.5632	0	776	335	164	226	258	254	208	276	241	228	292	225	213	484	1032
32.6861	0	770	333	163	228	257	251	209	275	240	229	293	223	212	485	1036
32.809	0	773	335	163	229	258	253	211	275	243	230	294	224	212	485	1033
32.9318	0	773	337	166	231	261	257	212	280	244	234	296	225	215	486	1034
33.0547	0	769	339	170	235	267	263	217	281	246	237	299	227	218	488	1037
33.1776	0	769	342	172	240	273	268	219	285	247	240	302	227	223	493	1041
33.3005	0	767	338	171	234	273	271	214	281	245	235	297	227	217	494	1039
33.4234	0	765	336	165	231	258	255	211	278	242	232	294	226	214	493	1038
33.5462	0	761	336	167	232	260	257	213	279	243	233	294	226	216	494	1040
33.6691	0	761	337	167	234	262	259	215	280	245	236	296	227	217	496	1043
33.792	0	769	340	170	236	268	264	216	283	247	238	299	228	220	497	1041
33.9149	0	783	345	173	241	272	271	221	285	247	240	303	228	223	498	1039
34.0378	0	773	345	176	242	282	278	222	289	249	242	302	230	225	502	1040
34.1606	0	765	340	169	232	264	264	215	281	245	235	297	227	216	500	1043
34.2835	0	770	339	168	233	263	260	214	279	246	235	296	227	217	501	1042
34.4064	0	774	341	168	236	263	261	214	280	246	236	297	227	218	502	1041
34.5293	0	774	344	169	239	267	263	216	283	247	239	298	228	220	504	1043
34.6522	0	778	347	171	241	272	268	219	287	250	240	302	230	223	506	1045
34.775	0	784	348	176	244	279	277	222	288	249	242	302	230	224	509	1044
34.8979	0	789	342	169	234	266	265	214	282	245	235	296	227	217	506	1043
35.0208	0	780	344	167	233	262	260	215	280	246	236	294	228	217	507	1045
35.1437	0	780	343	168	234	263	261	215	282	245	235	295	227	217	506	1045
35.2666	0	788	344	169	236	265	262	216	282	247	237	297	227	220	505	1045
35.3894	0	780	346	170	238	270	267	218	285	248	240	300	228	222	507	1043
35.5123	0	777	344	174	240	278	274	220	287	248	241	300	229	222	507	1046
35.6352	0	768	339	168	231	264	263	213	281	244	233	295	226	214	503	1045
35.7581	0	771	338	167	230	261	258	211	278	243	231	294	225	216	501	1044
35.881	0	762	337	168	232	261	258	212	279	244	233	293	225	215	501	1043
36.0038	0	761	338	168	234	263	260	214	282	244	235	295	225	217	501	1044
36.1267	0	761	341	169	237	267	265	217	283	247	238	297	226	220	500	1045
36.2496	0	764	339	172	237	275	274	217	283	246	236	296	226	221	500	1042
36.3725	0	772	334	169	227	260	259	211	278	242	230	291	223	214	496	1041
36.4954	0	757	333	168	228	258	257	211	277	242	230	290	223	214	494	1042
36.6182	0	759	334	166	229	257	257	212	278	242	231	291	222	215	493	1041
36.7411	0	768	336	169	232	263	261	213	278	244	233	293	223	217	492	1039
36.864	0	783	338	171	234	267	265	215	282	246	236	295	224	219	493	1038
36.9869	0	771	336	172	230	269	268	214	282	244	233	294	224	217	491	1038
37.1098	0	771	334	167	225	257	255	208	276	240	227	288	221	214	489	1036
37.2326	0	772	335	166	227	259	257	206	277	241	228	289	221	214	487	1035
37.3555	0	787	337	167	227	258	256	208	276	241	228	289	221	214	486	1033
37.4784	0	768	337	167	228	261	259	211	280	243	231	291	221	215	486	1034
37.6013	0	777	339	170	231	268	264	211	282	244	232	293	222	217	486	1037
37.7242	0	788	338	166	225	262	262	208	276	241	227	288	220	213	483	1027
37.847	0	807	339	163	223	255	251	205	274	238	224	287	217	211	481	1027
37.9699	0	809	341	163	225	257	252	206	275	236	224	288	217	212	478	1029
38.0928	0	820	345	163	228	255	252	208	275	238	226	289	217	212	477	1029
38.2157	0	822	347	166	229	259	256	210	276	240	230	291	218	214	478	1030
38.3386	0	821	348	168	230	267	263	210	276	240	231	291	219	215	479	1029
38.4614	0	809	344	164	224	256	252	205	273	236	225	286	217	210	477	1029
38.5843	0	814	344	163	224	255	249	204	272	236	224	286	217	210	476	1028
38.7072	0	816	345	164	223	256	250	204	271	236	224	287	217	211	475	1028
38.8301	0	819	347	164	225	257	251	208	274	238	227	289	218	212	476	1026
38.953	0	812	349	165	229	261	255	208	276	239	230	291	218	214	476	1027
39.0758	0	811	347	167	227	266	261	208	276	239	228	290	220	213	478	1027
39.1987	0	803	343	162	222	254	247	203	270	236	223	286	218	208	476	1025
39.3216	0	798	342	162	222	253	247	204	271	235	224	286	217	208	477	1025
39.4445	0	783	341	162	225	254	247	205	273	237	225	286	218	208	477	1026
39.5674	0	782	342	164	226	258	251	207	273	239	226	288	218	210	477	1026
39.6902	0	783	346	165	229	262	256	209	274	240	229	291	219	212	479	1023
39.8131	0	771	341	164	224	260	255	206	274	237	224	288	217	209	477	1016
39.936	0	779	338	160	221	251	244	203	269	234	222	286	217	207	475	1020
40.0589	0	786	336	160	223	253	245	204	269	236	223	286	217	207	476	1024
40.1818	0	788	337	160	224	253	247	207	269	237	225	288	217	209	476	1023
40.3046	0	771	340	162	227	257	250	209	272	239	228	290	219	211	477	1027
40.4275	0	761	342	163	230	263	255	211	275	240	232	292	220	214	479	1032
40.5504	0	753	338	163	225	263	256	208	273	239	227	289	219	209	478	1029
40.6733	0	767	338	160	222	252	245	204	268	235	223	287	218	208	475	1026
40.7962	0	773	338	160	222	254	245	205	270	236	225	287	217	208	474	1025
40.919	0	771	339	161	225	257	247	207	271	238	226	288	219	208	474	1025
41.0419	0	767	341	162	228	259	251	209	274	240	229	292	219	212	474	1025
41.1648	0	764	344	164	231	263	257	211	274	241	231	294	220	215	476	1022
41.2877	0	757	341	166	227	268	260	210	274	240	230	291	220	213	478	1023
41.4106	0	750	337	161	223	253	246	205	269	237	225	287	219	209	475	1024
41.5334	0	753	336	162	222	256	248	208	269	240	226	289	219	209	476	1024
41.6563	0	752	338	160	227	256	248	207	270	239	227	290	220	211	476	1021
41.7792	0	756	343	163	228	259	253	210	272	240	230	292	221	212	476	1022
41.9021	0	769	345	166	234	265	258	213	276	242	232	295	221	215	478	1022
42.025	0	774	347	169	235	274	265	214	279	246	235	297	223	217	481	1024
42.1478	0	783	344	163	227	261	255	207	272	241	228	292	222	212	481	1021
42.2707	0	789	345	163	228	256	249	208	272	240	230	292	222	211	489	1030
42.3936	0	792	346	162	228	260	252	210	273	241	233	293	222	212	494	1039
42.5165	0	788	347	164	231	262	253	213	275	243	236	296	223	214	496	1041
42.6394	0	787	350	165	235	267	260	215	277	244	238	299	224	216	498	1039
42.7622	0	788	351	167	238	273	265	217	280	245	240	302	225	220	501	1038
42.8851	0	780	346	167	233	270	263	214	279	244	236	298	225	216	500	1039
43.008	0	781	345	163	230	260	253	211	275	242	233	295	224	213	499	1038
43.1309	0	780	344	164	231	261	255	213	276	242	234	296	223	213	500	1035
43.2538	0	777	346	164	234	264	256	214	278	244	237	297	224	215	500	1038
43.3766	0	784	349	167	238	268	263	218	281	246	240	301	226	218	502	1039
43.4995	0	781	352	168	243	274	268	221	285	249	243	304	226	222	503	1038
43.6224	0	775	347	171	237	277	271	216	281	246	240	301	226	218	504	1034
43.7453	0	772	343	164	232	260	255	212	276	243	234	296	224	215	501	1036
43.8682	0	777	344	165	233	263	256	215	279	244	235	296	224	215	501	1038
43.991	0	776	346	164	235	264	257	215	279	244	236	296	224	216	500	1037
44.1139	0	787	353	167	237	270	262	214	284	246	235	302	225	219	497	1032
44.2368	0	796	356	170	242	274	268	219	287	245	237	305	226	222	496	1026
44.3597	0	785	351	170	238	277	271	214	287	246	235	301	225	219	499	1033
44.4826	0	783	348	166	230	262	255	210	279	242	230	297	224	213	495	1033
44.6054	0	782	347	166	233	263	256	208	278	242	230	296	223	215	495	1029
44.7283	0	783	348	166	233	262	256	213	280	243	232	297	223	216	494	1030
44.8512	0	788	351	168	236	266	260	214	282	245	234	300	223	218	494	1032
44.9741	0	788	354	169	239	272	264	216	286	246	236	301	225	220	495	1033
45.097	0	787	349	171	235	276	270	213	281	244	233	300	225	217	495	1028
45.2198	0	780	346	165	229	261	254	209	277	241	228	294	222	213	493	1029
45.3427	0	786	346	165	230	262	255	209	278	242	229	294	223	213	493	1031
45.4656	0	785	347	165	231	261	256	211	278	242	229	294	222	215	492	1032
45.5885	0	790	351	166	235	265	259	214	280	243	232	297	224	215	491	1027
45.7114	0	792	354	167	236	269	261	213	282	246	234	298	223	219	491	1027
45.8342	0	792	351	169	235	274	267	214	283	244	233	298	223	217	490	1028
45.9571	0	777	345	164	228	260	252	207	275	240	227	293	221	209	489	1030
46.08	0	781	345	165	228	260	252	207	274	241	227	292	220	212	487	1026
46.2029	0	776	345	164	231	259	251	208	274	240	227	293	219	212	487	1029
46.3258	0	775	346	165	232	262	255	211	278	243	230	293	221	214	487	1029
46.4486	0	782	350	166	236	267	259	212	280	244	232	296	222	217	488	1029
46.5715	0	779	349	169	234	275	267	212	279	245	231	295	223	217	490	1027
46.6944	0	774	344	162	229	259	252	208	274	239	226	290	220	212	487	1028
46.8173	0	772	342	163	228	260	253	209	275	240	226	290	221	213	486	1031
46.9402	0	770	341	164	230	261	254	209	275	241	227	292	219	213	486	1031
47.063	0	769	344	166	233	264	258	209	276	243	229	293	221	215	486	1029
47.1859	0	783	348	167	234	269	265	212	279	242	231	296	222	218	487	1029
47.3088	11	792	347	171	235	276	271	213	282	244	231	297	222	219	488	1028
47.4317	0	815	344	166	228	262	257	208	275	241	224	291	221	214	486	1028
47.5546	0	819	344	165	231	262	255	208	274	242	226	291	221	215	486	1028
47.6774	0	830	345	166	230	262	257	210	276	241	227	293	220	215	485	1027
47.8003	0	835	349	166	235	265	260	212	279	244	230	295	222	217	485	1030
47.9232	0	844	352	170	237	270	264	214	282	246	232	298	223	220	487	1029
48.0461	0	845	353	171	236	278	270	213	281	244	230	297	223	220	489	1026
48.169	0	843	351	165	231	264	256	207	277	241	226	292	222	216	485	1026
48.2918	0	847	350	166	234	264	258	211	279	241	227	293	222	216	485	1026
48.4147	0	845	351	166	235	266	258	210	278	244	228	294	222	217	485	1028
48.5376	0	851	357	168	239	269	261	212	281	244	229	296	223	219	485	1026
48.6605	0	850	359	170	240	275	266	214	284	246	231	299	223	221	486	1022
48.7834	0	830	353	168	234	268	263	210	279	242	227	295	223	215	485	1029
48.9062	0	827	352	165	232	262	254	207	275	242	225	291	222	215	484	1031
49.0291	0	828	353	167	231	263	255	210	274	242	225	293	222	215	484	1028
49.152	0	828	354	166	234	264	256	211	277	243	228	294	223	216	485	1022
49.2749	0	817	356	168	238	268	261	213	278	245	231	296	224	219	486	1025
49.3978	0	808	352	169	235	272	265	211	278	244	229	295	224	217	488	1017
49.5206	0	802	348	164	228	260	250	207	271	241	222	290	222	214	485	1018
49.6435	0	789	347	162	228	260	251	208	273	240	224	291	222	213	484	1010
49.7664	0	797	350	164	229	261	253	208	274	241	226	291	222	214	483	1018
49.8893	0	821	353	165	232	263	254	212	275	243	228	293	223	215	485	1018
50.0122	0	838	353	168	231	270	260	208	275	244	227	293	223	214	488	1019
50.135	0	846	349	162	226	258	248	206	270	239	222	289	221	210	484	1022
50.2579	0	851	349	161	227	257	248	206	270	239	221	289	221	211	483	1024
50.3808	0	858	350	162	228	256	248	206	270	240	221	290	221	212	482	1025
50.5037	0	862	353	162	230	258	249	206	270	242	224	291	221	213	482	1023
50.6266	0	871	352	166	229	266	255	206	271	242	223	291	221	212	484	1018
50.7494	0	861	347	161	224	255	246	203	268	237	218	287	219	208	479	1023
50.8723	0	859	347	161	224	254	244	203	266	238	218	287	219	207	477	1024
50.9952	0	860	347	160	224	255	244	203	266	240	219	288	219	208	477	1021
51.1181	0	857	349	161	227	258	246	204	267	240	222	288	220	209	477	1018
51.241	0	856	349	162	227	262	252	206	269	241	223	289	221	210	480	1023
51.3638	0	845	344	160	221	256	246	202	266	239	217	285	218	207	477	1024
51.4867	0	844	341	158	221	251	242	201	263	237	216	285	217	205	474	1022
51.6096	0	841	342	158	222	252	241	201	263	238	217	285	217	206	473	1017
51.7325	0	852	344	159	224	254	243	202	265	239	219	285	218	206	473	1019
51.8554	0	854	347	160	226	256	245	203	267	242	220	288	218	209	475	1023
51.9782	0	854	345	162	224	260	252	201	266	240	219	287	218	207	477	1019
52.1011	0	848	340	156	221	250	239	199	261	236	215	284	216	205	472	1016
52.224	0	848	339	156	220	252	240	200	262	238	216	284	215	204	472	1020
52.3469	0	848	341	157	222	251	241	201	262	239	216	284	216	205	472	1022
52.4698	0	852	343	158	224	253	243	202	264	241	218	285	217	207	474	1019
52.5926	0	853	345	160	224	257	247	204	265	241	220	288	218	209	479	1016
52.7155	0	852	343	161	224	260	248	201	266	239	218	286	218	207	479	1021
52.8384	0	846	339	157	220	249	239	199	262	237	216	283	216	205	476	1022
52.9613	0	848	340	157	220	251	241	200	261	239	215	284	216	205	477	1019
53.0842	0	854	342	156	223	251	240	201	262	240	217	285	216	205	477	1015
53.207	0	860	344	158	225	254	245	202	264	240	220	288	217	208	479	1022
53.3299	0	862	346	160	226	259	248	203	267	243	221	289	218	210	483	1023
53.4528	0	856	341	159	221	255	246	199	262	239	216	286	217	207	483	1021
53.5757	0	852	340	157	220	248	239	200	260	238	215	284	217	206	481	1017
53.6986	0	856	341	156	222	250	241	200	262	239	217	285	216	205	482	1023
53.8214	0	859	343	158	224	252	241	201	262	240	218	286	217	207	482	1023
53.9443	0	860	346	158	225	255	247	202	264	241	221	289	219	209	484	1021
54.0672	0	860	348	161	228	260	253	205	266	243	223	290	219	210	488	1023
54.1901	0	858	342	158	222	254	247	200	264	240	218	286	217	207	486	1023
54.313	0	853	341	157	222	250	240	199	261	240	217	285	217	207	485	1023
54.4358	0	853	341	158	223	251	242	199	261	241	218	286	217	206	485	1021
54.5587	0	853	343	157	224	253	243	202	265	242	221	288	218	208	486	1019
54.6816	0	858	346	160	226	258	249	204	267	244	223	290	220	209	488	1025
54.8045	0	857	348	162	229	263	255	207	270	245	225	293	220	212	491	1025
54.9274	0	851	343	160	225	257	250	202	265	242	219	288	220	208	489	1023
55.0502	0	847	342	158	224	251	243	201	263	241	219	287	219	208	489	1019
55.1731	0	852	343	158	225	254	243	203	265	243	220	287	219	208	489	1026
55.296	0	855	346	161	227	256	247	204	267	245	223	289	220	210	489	1026
55.4189	0	856	348	161	228	261	253	205	269	246	225	293	221	212	491	1026
55.5418	0	863	351	164	232	266	259	207	271	246	227	295	222	213	494	1021
55.6646	0	861	347	161	227	259	249	202	268	242	222	289	221	211	492	1028
55.7875	0	860	347	159	227	255	247	204	266	244	223	290	221	210	492	1029
55.9104	0	858	347	162	227	257	248	204	266	245	223	290	221	210	493	1028
56.0333	0	857	348	161	231	258	250	206	269	247	226	291	222	212	493	1023
56.1562	0	860	352	163	233	263	257	208	273	248	228	295	223	215	496	1031
56.279	0	853	349	166	230	270	262	208	274	248	228	294	223	214	498	1032
56.4019	0	849	345	161	226	256	248	204	266	244	223	290	223	211	496	1030
56.5248	0	850	347	160	228	258	249	205	269	245	224	290	223	211	495	1032
56.6477	0	857	348	163	231	258	250	207	271	247	225	292	223	212	497	1033
56.7706	0	859	352	164	232	264	255	208	272	249	228	295	224	215	499	1034
56.8934	0	857	354	166	236	270	262	210	274	250	230	297	226	216	502	1034
57.0163	0	853	348	163	228	262	256	205	271	247	225	291	224	212	501	1030
57.1392	0	854	347	162	227	256	248	204	269	245	224	290	223	212	501	1037
57.2621	0	849	346	163	227	258	250	206	269	246	224	290	223	212	502	1038
57.385	0	850	349	163	230	260	252	206	270	248	227	292	224	213	502	1035
57.5078	0	854	352	166	233	265	257	209	273	248	229	295	225	216	503	1038
57.6307	0	852	349	167	230	269	262	206	274	250	228	294	226	214	504	1039
57.7536	0	844	347	161	227	256	248	204	267	245	222	289	224	210	501	1039
57.8765	0	848	347	162	228	258	250	203	266	245	224	289	223	211	502	1038
57.9994	0	851	348	162	229	258	250	205	268	247	225	291	223	211	502	1041
58.1222	0	857	351	164	231	260	253	207	272	249	228	292	224	214	505	1043
58.2451	0	852	351	167	233	269	261	208	273	250	229	293	225	215	507	1043
58.368	0	844	345	163	227	258	251	203	265	245	223	288	222	210	505	1039
58.4909	0	834	343	161	227	255	248	205	266	245	224	287	222	211	506	1042
58.6138	0	843	344	162	226	256	248	205	267	246	224	288	222	211	505	1044
58.7366	0	843	347	162	229	259	252	207	268	247	227	291	222	212	506	1044
58.8595	0	846	350	165	232	265	257	208	269	249	228	293	224	214	507	1041
58.9824	0	832	344	164	228	265	258	206	269	246	225	289	222	212	506	1042
59.1053	0	840	342	160	224	255	248	203	265	244	223	287	222	210	504	1043
59.2282	0	837	343	160	225	257	249	202	264	245	223	287	221	210	504	1045
59.351	0	837	344	161	227	258	249	204	265	246	225	288	222	211	505	1040
59.4739	0	840	346	162	230	261	253	206	269	248	228	290	222	213	507	1042
59.5968	0	841	346	164	229	265	259	206	271	249	228	291	222	213	508	1044
59.7197	0	839	342	160	225	255	247	201	264	244	222	286	221	209	506	1040
59.8426	0	835	343	160	226	256	248	202	263	245	223	286	220	209	505	1036
59.9654	0	842	346	160	226	255	247	203	265	245	224	288	220	209	504	1032
60.0883	0	851	349	161	230	259	251	206	268	246	226	289	220	211	505	1036
60.2112	0	854	351	165	230	265	255	205	270	248	228	291	221	214	507	1036
60.3341	0	843	344	162	226	259	252	200	266	243	221	287	219	210	504	1031
60.457	0	835	343	160	225	253	245	201	264	241	220	286	218	209	503	1027
60.5798	0	845	344	160	226	254	245	202	265	242	221	286	218	209	502	1033
60.7027	0	851	345	161	228	255	247	203	265	244	223	288	218	211	501	1030
60.8256	0	849	349	160	229	261	251	204	267	245	225	289	220	212	501	1028
60.9485	0	839	347	163	228	264	257	202	267	244	224	289	219	213	501	1024
61.0714	0	845	343	159	224	252	244	200	263	241	219	284	218	208	498	1028
61.1942	0	849	342	159	223	254	244	200	262	242	219	285	217	209	498	1029
61.3171	0	842	344	159	224	254	245	202	262	242	220	285	217	209	498	1027
61.44	0	837	346	159	227	257	248	203	265	244	223	286	219	211	498	1023
61.5629	0	849	348	162	231	263	254	204	268	245	226	289	220	213	501	1030
61.6858	0	852	344	160	224	259	251	201	263	243	220	285	218	209	499	1029
61.8086	0	847	343	156	223	253	242	200	260	241	219	283	217	208	498	1030
61.9315	0	854	345	158	224	253	243	201	262	241	220	284	217	208	497	1032
62.0544	0	860	347	159	226	255	245	202	264	242	222	286	218	210	498	1035
62.1773	0	867	349	161	228	259	250	203	267	245	225	288	218	211	501	1035
62.3002	0	862	349	163	230	266	258	205	267	245	226	289	219	213	503	1034
62.423	0	850	345	158	223	255	245	200	263	240	220	284	217	209	501	1033
62.5459	0	859	346	159	223	253	245	201	263	241	221	285	217	209	500	1034
62.6688	0	863	345	158	225	254	245	201	263	242	221	285	217	209	501	1035
62.7917	0	855	347	159	225	258	248	202	264	244	223	287	218	211	501	1034
62.9146	0	847	349	161	229	262	253	205	267	244	226	290	219	212	503	1035
63.0374	0	847	344	161	224	261	253	202	267	244	222	287	218	210	502	1035
63.1603	0	849	341	158	222	253	244	200	262	241	219	285	217	208	499	1035
63.2832	0	841	343	158	222	256	245	201	261	242	220	286	218	208	501	1034
63.4061	0	830	343	159	223	254	245	204	264	242	222	286	219	209	501	1035
63.529	0	837	346	160	227	258	252	204	266	244	226	288	219	211	501	1037
63.6518	0	840	345	164	227	266	257	206	267	245	225	289	220	213	503	1035
63.7747	0	826	339	157	221	254	245	200	261	241	219	284	218	208	500	1036
63.8976	0	820	340	158	221	252	243	202	261	241	221	284	218	207	501	1037
64.0205	0	822	339	157	221	253	244	202	262	243	222	285	218	208	502	1040
64.1434	0	832	343	159	223	256	247	203	263	245	224	286	218	208	502	1037
64.2662	0	827	344	161	226	261	253	204	265	246	226	289	220	212	505	1038
64.3891	0	815	340	161	222	263	254	203	264	246	224	287	219	209	505	1039
64.512	0	816	337	157	220	252	242	200	260	242	220	284	217	207	503	1042
64.6349	0	821	338	158	220	253	244	202	260	243	222	285	218	207	503	1039
64.7578	0	821	341	158	221	253	244	202	260	244	223	286	218	209	502	1039
64.8806	0	815	344	159	224	258	250	203	263	245	225	287	219	210	503	1040
65.0035	0	825	344	162	226	264	256	205	265	247	228	290	220	211	507	1042
65.1264	0	824	339	159	221	255	249	201	260	242	221	285	219	208	508	1041
65.2493	0	814	337	157	219	251	243	201	258	242	221	284	217	207	507	1040
65.3722	0	804	336	156	220	253	244	202	260	243	224	285	218	207	507	1041
65.495	0	808	339	157	222	255	247	203	262	245	225	286	218	209	506	1042
65.6179	0	825	341	160	224	260	253	205	263	247	228	288	220	211	506	1041
65.7408	0	815	340	163	226	266	259	205	265	248	227	289	221	212	509	1039
65.8637	0	802	337	158	219	254	246	202	261	243	222	284	218	208	507	1042
65.9866	0	817	338	158	220	253	245	202	261	243	222	285	219	208	507	1042
66.1094	0	832	339	158	221	254	247	203	261	245	223	286	219	208	508	1040
66.2323	0	823	341	159	222	257	250	204	263	246	226	288	220	211	508	1040
66.3552	0	817	343	160	225	260	255	206	266	246	229	291	220	213	509	1043
66.4781	0	813	341	163	225	267	259	204	267	248	227	288	220	212	510	1043
66.601	0	824	337	158	220	252	245	203	260	243	223	285	219	209	508	1041
66.7238	0	813	337	158	221	255	246	202	261	245	224	287	218	210	508	1041
66.8467	0	808	338	158	221	255	248	205	263	246	226	287	218	209	508	1042
66.9696	0	816	341	160	224	259	253	204	265	247	229	289	219	212	509	1043
67.0925	0	833	344	161	229	264	259	208	267	249	231	292	220	215	512	1039
67.2154	0	818	341	160	223	261	257	204	264	245	226	287	219	210	512	1041
67.3382	0	824	341	157	220	252	245	202	263	243	224	286	217	209	510	1036
67.4611	0	827	342	159	222	254	247	201	264	244	224	287	217	210	506	1030
67.584	0	844	342	158	224	254	248	202	265	246	224	288	217	211	503	1030
67.7069	0	838	344	160	226	259	252	203	266	246	227	289	218	213	502	1027
67.8298	0	832	344	163	227	266	259	205	269	247	228	291	219	216	502	1024
67.9526	0	826	336	159	220	256	250	200	265	243	221	286	216	211	497	1016
68.0755	0	833	336	158	222	252	247	200	263	243	221	287	216	212	496	1018
68.1984	0	831	335	158	222	254	247	200	265	243	222	288	216	211	495	1019
68.3213	0	834	338	159	224	256	250	202	268	244	226	289	217	213	493	1023
68.4442	0	848	342	162	229	260	255	205	272	246	227	292	218	215	492	1020
68.567	0	857	342	163	226	265	259	205	271	244	226	291	217	213	492	1021
68.6899	0	851	337	157	222	252	245	200	266	239	221	285	215	209	487	1017
68.8128	0	847	337	158	223	254	246	202	267	242	222	287	216	210	487	1018
68.9357	0	851	339	158	225	254	247	203	267	243	225	287	216	210	486	1012
69.0586	0	834	341	159	226	257	251	205	268	244	228	290	216	213	488	1004
69.1814	0	780	345	161	228	265	256	207	271	243	229	291	217	215	487	979
69.3043	0	765	340	157	222	253	248	201	268	239	222	287	214	210	482	983
69.4272	0	755	339	157	221	251	243	201	266	240	223	286	213	210	480	984
69.5501	0	757	340	157	221	252	244	202	266	241	223	288	213	211	477	981
69.673	0	761	341	157	225	253	246	204	268	241	225	289	214	212	477	978
69.7958	0	780	344	160	226	258	250	204	271	242	227	291	214	214	476	975
69.9187	0	791	339	161	223	257	252	202	269	240	223	288	213	210	473	964
70.0416	0	806	338	156	220	247	242	200	264	237	220	286	211	209	471	961
70.1645	0	810	339	157	220	249	243	202	265	238	221	285	211	209	469	942
70.2874	0	775	342	158	223	249	242	201	266	238	223	286	211	210	467	915
70.4102	0	759	346	159	225	253	246	202	269	241	226	289	213	211	465	892
70.5331	0	780	343	160	223	258	250	203	267	239	223	287	212	209	466	903
70.656	0	804	339	157	219	246	239	199	264	235	220	283	211	206	463	905
70.7789	0	793	340	155	220	245	239	200	265	235	221	284	211	205	461	910
70.9018	0	796	342	157	222	246	240	202	264	236	224	286	210	207	460	913
71.0246	0	807	345	158	223	252	243	202	266	239	224	287	211	209	461	916
71.1475	0	818	343	159	223	257	248	203	267	238	224	289	211	210	461	921
71.2704	0	801	340	155	219	245	238	199	263	233	219	284	210	205	459	921
71.3933	0	807	341	156	220	246	238	199	263	234	220	285	210	206	459	922
71.5162	0	810	342	155	220	247	239	200	262	234	221	285	210	206	458	922
71.639	0	819	345	158	223	250	240	201	265	237	223	286	211	208	458	915
71.7619	0	809	346	159	224	256	246	203	268	237	223	287	212	209	458	917
71.8848	0	810	342	156	219	245	237	197	262	233	218	283	210	204	457	916
72.0077	0	813	344	155	220	245	237	198	261	233	219	284	210	205	456	915
72.1306	0	815	345	156	222	246	237	201	263	235	220	284	211	206	457	912
72.2534	0	826	349	158	223	249	239	201	264	235	222	286	211	207	457	912
72.3763	0	824	350	161	225	256	244	203	266	237	223	288	212	208	461	922
72.4992	0	816	344	157	219	246	237	199	260	234	217	284	211	205	458	921
72.6221	0	817	345	156	221	247	235	200	261	233	219	284	212	205	458	918
72.745	0	820	345	156	221	246	237	201	262	235	220	285	211	206	459	922
72.8678	0	819	349	158	223	251	241	202	264	237	223	287	213	207	460	924
72.9907	0	818	350	160	223	256	246	202	265	238	223	288	214	209	462	925
73.1136	0	813	345	159	219	249	238	199	262	234	218	284	212	204	460	921
73.2365	0	816	346	157	221	246	236	199	262	234	219	284	212	205	459	927
73.3594	0	819	347	158	221	247	238	200	261	235	220	286	212	207	459	925
73.4822	0	827	351	159	224	250	241	200	262	237	221	287	213	207	459	922
73.6051	0	827	355	162	226	255	245	203	266	237	223	290	214	210	461	918
73.728	0	832	350	162	223	256	245	201	266	236	220	289	213	208	462	923
73.8509	0	831	345	158	221	246	237	199	261	235	219	287	213	206	461	930
73.9738	0	823	346	159	222	249	240	199	262	237	220	287	214	207	463	931
74.0966	0	818	348	158	225	250	241	201	263	238	222	288	215	208	463	927
74.2195	0	830	351	160	226	255	245	204	267	239	225	291	216	211	464	933
74.3424	0	834	350	163	227	262	251	205	268	240	225	292	216	211	467	932
74.4653	0	827	347	159	221	248	239	201	263	236	221	287	215	208	465	934
74.5882	0	823	347	159	223	250	241	203	265	238	224	289	215	209	466	935
74.711	0	822	348	159	223	251	242	204	265	239	226	289	216	210	467	933
74.8339	0	840	351	161	226	255	246	206	268	241	228	294	217	213	468	937
74.9568	0	828	352	163	228	262	254	206	268	241	228	295	218	215	470	940
75.0797	0	808	345	161	223	254	246	203	267	237	225	290	216	211	469	940
75.2026	0	809	344	159	222	251	242	203	265	240	225	289	216	209	468	940
75.3254	0	820	344	159	224	251	244	205	265	241	225	291	216	210	468	943
75.4483	0	809	347	160	226	254	245	205	268	243	228	292	218	211	469	946
75.5712	0	806	349	162	230	260	251	208	271	243	232	295	219	214	472	948
75.6941	0	799	346	163	225	262	254	206	271	243	229	293	218	212	473	948
75.817	0	802	340	158	221	249	243	204	266	240	224	289	217	209	470	951
75.9398	0	799	341	160	223	252	244	204	267	241	226	290	216	209	470	952
76.0627	0	795	344	159	223	252	245	204	269	242	227	291	217	210	470	951
76.1856	0	797	345	161	228	258	249	206	270	243	229	293	216	213	470	953
76.3085	0	803	347	165	230	265	256	207	271	244	231	294	218	213	473	951
76.4314	0	802	340	160	221	253	245	203	267	240	224	290	216	208	471	951
76.5542	0	787	339	158	221	251	242	204	267	239	224	289	216	208	470	953
76.6771	0	788	340	160	222	251	243	203	267	240	224	289	216	209	469	949
76.8	0	792	342	159	225	254	245	204	267	242	227	290	217	211	470	950
76.9229	0	803	345	162	227	258	250	207	269	242	228	293	217	212	473	949
77.0458	0	784	342	164	225	263	253	205	271	242	227	291	217	211	473	951
77.1686	0	782	338	157	220	250	241	201	265	240	223	288	216	207	472	954
77.2915	0	785	338	157	221	252	242	203	265	239	222	287	216	208	471	950
77.4144	0	789	341	158	223	251	241	203	267	240	222	289	215	209	469	940
77.5373	0	807	347	160	226	256	246	202	269	242	223	290	216	211	468	936
77.6602	0	809	349	164	228	261	252	205	272	243	225	293	218	213	471	940
77.783	0	800	344	162	223	260	252	201	267	241	221	289	216	210	472	941
77.9059	0	798	342	160	222	249	241	199	265	238	219	287	216	208	471	947
78.0288	0	799	343	158	221	251	242	200	265	239	220	287	216	208	472	948
78.1517	0	798	343	159	224	254	243	201	265	240	221	288	216	209	472	947
78.2746	0	799	345	161	227	255	246	204	265	241	224	289	217	211	475	952
78.3974	0	791	347	162	228	262	252	204	267	242	226	291	218	212	477	948
78.5203	0	796	341	160	221	253	244	200	265	238	220	288	217	208	475	953
78.6432	0	791	340	158	221	250	240	200	264	239	218	287	216	208	476	954
78.7661	0	792	341	158	223	251	241	199	263	240	219	286	217	208	475	953
78.889	0	788	343	160	225	252	242	201	266	240	221	288	216	209	476	948
79.0118	0	798	345	161	226	256	246	203	267	241	224	289	217	211	478	952
79.1347	0	805	346	163	227	263	254	204	268	242	224	289	218	212	478	950
79.2576	0	794	340	159	220	251	241	199	262	237	218	285	215	207	476	950
79.3805	0	786	340	158	222	250	240	199	263	237	218	285	215	207	475	946
79.5034	0	785	340	157	222	249	240	199	262	238	219	286	214	207	475	947
79.6262	0	800	342	158	223	252	241	202	264	240	221	287	215	209	475	949
79.7491	0	797	344	161	225	256	245	201	265	240	223	288	215	211	476	949
79.872	0	790	344	163	227	261	253	203	267	241	224	289	216	211	476	948
79.9949	0	786	338	159	219	249	240	199	262	235	217	283	213	207	473	945
80.1178	0	801	337	158	220	248	238	198	261	237	217	283	213	206	471	946
80.2406	0	791	339	157	221	248	238	197	261	237	218	283	213	206	471	945
80.3635	0	788	341	158	223	251	242	200	263	237	220	285	213	208	470	944
80.4864	0	795	344	159	225	255	245	202	266	240	222	287	215	210	470	941
80.6093	0	810	344	161	226	261	252	203	266	241	221	287	215	211	472	943
80.7322	0	795	338	158	220	249	239	197	261	236	216	282	213	206	470	947
80.855	0	789	338	157	220	248	238	198	261	236	217	282	213	205	470	948
80.9779	0	790	338	157	220	249	239	198	262	237	217	282	212	206	469	945
81.1008	0	797	341	157	224	250	241	201	262	238	219	284	213	207	469	949
81.2237	0	807	343	159	226	255	247	201	264	238	222	287	214	210	472	949
81.3466	0	797	343	162	226	263	253	203	267	239	223	287	214	211	473	947
81.4694	0	791	338	157	220	251	242	196	262	237	217	281	213	206	470	947
81.5923	0	793	337	157	220	248	239	196	260	236	216	282	213	206	471	953
81.7152	0	804	338	156	222	249	238	197	260	238	216	281	212	206	471	947
81.8381	0	793	340	158	223	251	242	200	262	238	220	283	212	208	471	951
81.961	0	801	343	159	227	253	246	202	265	240	222	286	213	210	474	956
82.0838	0	803	343	163	229	260	251	203	266	241	222	288	215	210	475	956
82.2067	0	796	339	158	220	253	244	198	263	237	218	282	213	206	474	950
82.3296	0	790	336	155	221	248	238	198	262	236	217	282	211	206	472	955
82.4525	0	794	336	156	220	249	240	198	262	237	219	282	212	206	472	961
82.5754	0	795	337	157	224	251	243	201	263	239	220	284	213	208	474	958
82.6982	0	796	340	157	227	255	248	202	265	239	223	286	213	210	474	955
82.8211	0	800	341	161	230	261	252	205	269	241	225	288	214	214	475	959
82.944	0	792	334	158	222	256	250	199	267	238	219	283	212	209	473	956
83.0669	1	792	333	156	222	249	242	198	262	237	218	282	211	208	471	952
83.1898	0	778	330	156	222	250	243	199	264	238	220	282	210	208	470	948
83.3126	0	785	330	157	223	251	245	203	265	239	223	282	211	209	470	959
83.4355	0	784	333	157	227	256	250	204	269	240	225	286	212	212	471	956
83.5584	0	785	333	161	229	264	257	205	271	242	227	288	213	214	471	956
83.6813	0	769	327	156	222	254	250	200	269	238	220	283	211	209	469	949
83.8042	0	777	325	154	221	250	244	200	267	236	221	282	210	208	467	944
83.927	0	774	324	155	222	251	246	201	266	237	221	282	210	208	466	940
84.0499	0	775	325	155	224	251	247	202	269	238	223	283	210	210	466	941
84.1728	0	774	327	158	224	257	250	202	271	238	224	285	209	212	464	937
84.2957	0	779	327	159	222	259	253	202	272	237	222	285	209	211	462	933
84.4186	0	772	321	153	217	247	241	196	265	234	217	278	207	205	459	934
84.5414	0	769	320	152	216	247	240	197	264	233	216	278	205	205	456	930
84.6643	0	763	321	152	217	246	240	197	266	233	217	278	206	206	454	926
84.7872	0	775	322	154	220	250	242	198	267	235	218	279	206	207	453	925
84.9101	0	781	322	158	221	255	248	198	268	236	218	281	205	208	452	924
85.033	0	769	318	152	215	247	239	193	262	231	212	276	203	203	449	922
85.1558	0	758	317	151	213	243	236	192	262	230	212	275	202	201	447	918
85.2787	0	767	318	151	214	244	236	194	262	230	211	275	202	201	445	917
85.4016	0	773	317	152	217	244	238	194	263	232	214	276	203	203	444	919
85.5245	0	767	318	155	219	250	242	196	262	232	215	278	202	204	445	922
85.6474	0	758	317	152	215	247	241	192	262	230	210	273	202	201	443	913
85.7702	0	756	313	149	212	241	233	190	259	227	208	271	199	199	440	912
85.8931	0	766	315	148	212	241	233	190	258	228	208	272	200	199	439	914
86.016	0	764	314	150	215	241	233	192	258	228	209	271	199	200	438	913
86.1389	0	761	317	152	215	245	236	194	260	229	212	274	199	201	438	908
86.2618	0	759	316	152	216	250	241	192	262	230	210	274	199	202	438	907
86.3846	0	768	314	147	210	240	231	189	255	225	206	269	199	198	437	907
86.5075	0	764	313	147	212	238	230	188	254	226	206	270	196	199	434	907
86.6304	0	759	314	146	212	241	230	189	257	226	207	269	197	198	434	900
86.7533	0	765	315	150	215	242	234	191	257	228	209	271	198	200	435	900
86.8762	0	776	317	152	218	248	239	193	258	229	210	273	198	202	437	907
86.999	0	767	314	149	212	244	236	188	254	226	205	270	197	198	434	910
87.1219	0	758	310	145	210	237	228	188	253	223	204	268	196	197	433	904
87.2448	0	760	312	146	211	238	229	187	253	223	204	268	194	197	430	904
87.3677	0	777	313	147	214	239	230	189	254	225	205	269	195	198	431	906
87.4906	0	771	315	148	215	242	233	191	254	226	207	270	195	199	433	907
87.6134	0	765	314	151	216	247	238	192	256	225	208	270	196	200	433	908
87.7363	0	760	311	145	211	237	227	187	253	222	204	267	193	195	429	903
87.8592	0	777	311	145	211	238	226	188	251	221	203	267	193	196	427	904
87.9821	0	769	312	145	211	238	226	188	252	223	204	267	194	197	428	904
88.105	0	765	314	147	216	241	230	192	254	224	208	270	195	199	429	905
88.2278	0	769	317	149	218	246	234	193	257	225	210	273	196	200	432	907
88.3507	0	778	313	148	213	245	235	190	253	222	206	270	195	199	430	910
88.4736	0	766	309	145	210	236	225	188	250	220	203	266	193	196	427	912
88.5965	0	761	311	145	211	237	224	187	251	220	203	267	192	196	426	914
88.7194	0	763	311	147	211	238	226	188	252	222	204	268	193	197	428	912
88.8422	0	782	315	148	214	242	229	191	252	223	207	271	195	199	428	913
88.9651	0	778	317	151	216	247	235	192	254	224	208	273	195	201	431	916
89.088	0	765	314	146	211	241	230	188	253	220	204	269	194	198	428	916
89.2109	0	762	311	146	210	236	222	186	249	220	203	268	193	195	425	918
89.3338	0	769	311	146	210	236	224	187	249	222	203	268	194	196	426	923
89.4566	0	767	312	146	211	240	226	189	248	222	205	269	195	197	426	924
89.5795	0	764	315	149	214	242	231	192	251	224	208	271	196	200	429	927
89.7024	0	765	317	151	218	244	235	195	254	226	211	274	196	202	431	929
89.8253	0	765	314	148	212	247	236	189	251	225	208	271	197	200	432	932
89.9482	0	764	312	147	209	238	224	188	249	223	204	269	196	197	429	931
90.071	0	759	312	146	212	238	226	190	249	224	205	271	197	198	429	932
90.1939	0	760	313	148	213	239	228	191	250	226	207	272	197	199	429	932
90.3168	0	766	317	150	216	244	233	194	251	228	210	275	198	200	431	939
90.4397	0	769	319	152	218	246	237	196	255	229	213	278	198	203	433	939
90.5626	0	764	320	153	218	255	245	195	257	230	214	279	200	205	436	941
90.6854	0	760	317	148	211	240	230	192	253	228	209	274	199	200	435	939
90.8083	0	767	317	148	213	241	229	193	252	230	208	274	199	200	435	941
90.9312	0	765	318	148	215	240	231	194	253	229	210	275	199	201	435	942
91.0541	0	763	319	150	216	245	234	197	256	232	213	277	199	202	435	942
91.177	0	767	321	151	221	249	240	198	258	232	215	281	201	205	437	942
91.2998	0	771	322	155	223	257	247	200	259	235	217	283	201	208	441	950
91.4227	0	766	318	150	215	246	235	195	255	231	211	278	201	201	441	951
91.5456	0	759	317	148	215	243	231	195	255	231	211	276	201	201	440	953
91.6685	0	758	317	150	216	243	234	197	256	233	213	279	201	202	441	953
91.7914	0	764	319	150	218	246	238	197	257	235	216	280	202	204	442	958
91.9142	0	777	322	153	222	251	244	199	259	236	219	284	202	207	444	959
92.0371	0	773	327	155	225	257	249	204	265	237	222	285	203	210	448	961
92.16	0	769	322	152	220	253	246	198	262	236	217	282	203	206	449	956
92.2829	0	773	321	149	218	243	236	196	256	234	214	280	202	202	448	961
92.4058	0	784	320	150	218	245	237	197	259	236	214	280	202	204	447	960
92.5286	0	773	323	149	220	246	239	198	260	235	217	281	202	205	448	960
92.6515	0	775	325	152	222	251	244	201	262	238	220	282	204	207	449	960
92.7744	0	784	328	155	227	255	251	205	264	240	223	287	205	212	451	967
92.8973	0	790	327	156	224	261	255	203	265	240	221	284	204	210	454	966
93.0202	0	771	321	149	219	246	238	198	260	236	217	280	203	206	453	965
93.143	0	768	320	150	220	246	240	199	261	238	217	281	203	206	453	962
93.2659	0	771	322	150	221	248	242	201	262	239	219	282	203	208	456	964
93.3888	0	789	324	153	224	253	248	203	264	239	221	284	205	210	455	960
93.5117	0	782	328	156	229	258	254	205	268	240	224	286	205	214	457	961
93.6346	0	781	327	158	228	266	261	205	269	242	225	287	205	214	459	959
93.7574	0	777	323	152	220	249	245	198	263	238	217	281	206	207	459	957
93.8803	0	789	324	151	221	249	245	199	264	238	218	282	207	209	458	952
94.0032	0	783	324	153	222	251	246	200	265	240	220	283	207	209	457	947
94.1261	0	789	329	156	227	254	249	203	267	241	222	286	208	211	455	938
94.249	0	795	332	157	230	258	254	205	271	243	225	289	208	214	455	940
94.3718	0	798	330	160	227	264	261	205	270	241	223	287	206	214	456	946
94.4947	0	780	324	153	221	248	244	200	265	237	218	283	207	208	457	950
94.6176	0	781	326	152	222	249	245	200	266	238	220	284	207	208	458	944
94.7405	0	787	327	154	225	250	246	201	266	240	220	285	206	210	457	946
94.8634	0	798	328	156	227	254	250	204	269	240	223	287	207	212	457	946
94.9862	0	788	330	160	231	261	257	207	272	242	226	290	209	214	458	945
95.1091	0	779	326	155	223	256	253	201	269	238	221	285	208	210	459	942
95.232	0	781	325	153	221	248	244	199	263	237	218	284	208	207	458	948
95.3549	0	792	328	154	222	249	244	200	265	238	220	283	207	209	456	946
95.4778	0	782	328	155	224	250	247	202	267	238	221	284	207	210	456	945
95.6006	0	786	332	156	226	254	251	205	269	240	224	287	208	212	456	943
95.7235	0	789	330	160	227	262	258	204	269	240	224	288	208	212	457	946
95.8464	0	785	326	154	219	248	242	199	264	235	217	282	208	206	456	942
95.9693	0	780	327	154	222	248	243	199	265	235	218	283	208	208	457	942
96.0922	0	786	330	154	223	249	244	201	265	237	220	284	208	208	457	938
96.215	0	791	331	157	225	253	249	202	265	238	222	285	209	210	457	943
96.3379	0	804	333	160	229	258	254	204	267	239	224	287	209	212	458	939
96.4608	0	784	329	156	221	252	249	200	266	235	219	283	208	208	457	943
96.5837	0	785	328	153	219	247	242	198	263	236	218	282	208	207	458	947
96.7066	0	788	330	155	222	249	244	200	263	236	218	283	209	206	458	947
96.8294	0	791	330	154	222	251	244	200	265	237	221	284	210	208	458	949
96.9523	0	785	332	158	227	254	250	204	267	238	224	286	209	210	459	951
97.0752	0	787	330	159	225	259	254	203	267	238	222	285	210	209	461	953
97.1981	0	785	327	154	218	246	240	198	260	234	217	282	209	205	460	951
97.321	0	789	327	155	220	247	241	199	262	235	217	283	210	206	460	946
97.4438	0	781	329	155	221	248	243	199	263	235	220	283	210	207	461	952
97.5667	0	787	331	156	225	252	248	203	265	237	223	286	210	209	460	953
97.6896	0	790	331	160	226	260	254	204	266	239	224	288	211	212	462	954
97.8125	0	786	327	156	219	249	244	198	262	235	219	283	211	206	463	947
97.9354	0	778	326	153	219	247	240	200	262	235	218	283	211	205	462	953
98.0582	0	781	326	154	220	248	242	200	262	236	220	283	211	206	462	955
98.1811	0	786	328	156	221	253	244	201	263	237	221	284	212	207	463	954
98.304	0	788	330	158	225	254	250	205	265	237	224	287	212	210	464	955
98.4269	0	781	329	159	223	259	252	202	266	237	222	286	211	209	464	957
98.5498	0	780	325	153	218	246	239	199	261	235	218	282	212	205	465	959
98.6726	0	781	325	154	220	248	242	200	260	236	218	283	212	206	465	958
98.7955	0	781	327	154	220	248	241	201	262	236	221	284	213	207	464	954
98.9184	0	780	330	157	222	252	247	203	265	238	224	287	213	210	466	959
99.0413	0	786	332	161	227	259	254	205	267	238	225	288	213	212	467	961
99.1642	0	781	328	157	221	253	249	202	264	236	219	285	212	207	467	958
99.287	0	779	327	154	219	248	241	200	262	235	219	283	212	206	466	953
99.4099	0	778	328	156	220	250	243	202	264	237	221	284	214	208	468	958
99.5328	0	782	328	157	222	251	246	205	264	237	223	286	214	210	469	966
99.6557	0	785	332	159	227	255	252	207	266	239	227	288	215	212	472	966
99.7786	0	787	333	162	225	263	260	206	268	239	227	289	214	212	473	967
99.9014	0	779	330	156	220	247	245	202	264	236	221	284	214	208	473	965
100.024	0	784	331	158	219	250	246	202	264	237	223	284	214	208	473	967
100.147	0	785	331	158	221	250	246	202	264	238	224	286	215	210	473	967
100.27	0	787	333	160	223	253	252	204	265	239	227	287	215	212	474	969
100.393	0	788	336	162	226	260	258	208	269	240	229	291	216	215	477	968
100.516	0	787	332	159	220	255	253	202	266	238	224	286	215	210	476	967
100.639	0	789	332	157	219	247	245	201	264	237	223	285	215	208	475	967
100.762	0	790	332	158	220	249	249	202	265	238	225	286	215	209	475	961
100.884	0	796	335	159	222	252	251	204	266	239	227	288	216	211	475	962
101.007	0	798	337	162	225	256	254	206	269	241	229	291	216	214	476	965
101.13	0	793	335	161	223	260	260	204	268	240	228	288	216	211	478	966
101.253	0	788	332	156	217	248	245	201	263	237	224	285	214	208	476	967
101.376	0	783	332	158	220	250	247	202	264	237	225	285	215	209	476	965
101.499	0	789	332	158	219	249	248	205	266	239	227	286	215	210	476	967
101.622	0	792	336	160	222	253	254	205	266	241	229	288	216	212	476	966
101.745	0	791	336	163	223	261	262	206	268	240	229	288	216	212	480	970
101.868	0	782	330	157	217	248	247	202	264	238	224	283	214	208	477	970
101.99	0	786	332	158	217	246	247	201	262	238	225	284	215	208	477	973
102.113	0	789	335	158	218	249	246	202	263	240	227	284	216	208	477	971
102.236	0	790	336	160	221	252	252	205	264	240	230	285	216	210	478	967
102.359	0	794	339	164	224	258	257	208	268	242	232	288	216	212	480	972
102.482	0	785	334	159	216	251	252	201	263	239	226	284	215	208	477	973
102.605	0	784	333	157	216	245	244	201	260	237	225	283	214	207	477	973
102.728	0	784	334	157	216	246	245	203	262	238	227	284	214	207	476	968
102.851	0	789	337	158	218	249	247	204	263	239	229	284	215	209	477	973
102.973	0	790	337	161	220	253	252	204	265	241	231	286	215	212	478	976
103.096	0	785	337	161	216	255	256	202	263	239	228	284	214	209	479	976
103.219	0	779	332	156	214	243	241	200	259	235	224	281	213	204	477	978
103.342	0	775	332	156	215	243	242	199	260	237	225	280	213	205	476	978
103.465	0	780	334	157	215	244	244	202	260	238	225	281	213	205	476	981
103.588	0	782	335	158	216	250	248	202	261	239	227	284	214	207	476	977
103.711	0	781	336	162	217	254	255	203	263	239	228	284	214	207	477	974
103.834	0	772	332	156	212	244	242	196	259	235	221	278	211	203	475	978
103.956	0	775	332	156	211	241	240	198	257	236	222	278	212	203	474	983
104.079	0	777	333	156	213	243	241	198	256	237	222	280	211	203	474	980
104.202	0	778	335	156	213	247	245	200	257	237	226	280	212	204	475	981
104.325	0	784	336	159	217	251	249	203	262	240	228	283	213	207	475	982
104.448	0	776	335	160	215	254	252	200	260	238	225	281	213	206	477	985
104.571	0	773	331	155	211	242	239	195	256	235	220	277	211	202	474	983
104.694	0	772	331	155	211	242	237	197	254	236	221	279	211	203	474	979
104.817	0	777	333	156	211	244	240	197	257	235	222	279	211	203	474	981
104.94	0	777	336	156	215	247	243	199	258	238	225	281	213	205	476	983
105.062	0	781	336	161	217	251	250	202	260	238	227	283	213	207	477	981
105.185	0	775	334	159	215	253	251	198	259	237	225	280	213	206	478	980
105.308	0	774	333	155	212	241	238	199	256	236	222	278	211	203	477	984
105.431	0	772	334	156	212	243	240	199	255	237	222	279	212	203	477	987
105.554	0	774	334	157	215	243	241	200	256	238	223	279	212	204	477	984
105.677	0	778	337	159	217	247	247	202	258	238	228	282	212	206	478	987
105.8	0	783	339	160	220	252	252	204	261	240	230	285	214	210	479	988
105.923	0	777	338	161	217	255	254	202	261	240	228	283	214	206	481	988
106.045	0	774	335	156	211	241	240	198	255	236	222	279	212	204	479	985
106.168	0	776	336	156	213	242	240	199	256	237	223	279	212	205	478	981
106.291	0	780	337	157	214	245	243	201	257	238	226	281	213	206	479	987
106.414	0	780	340	159	217	249	247	202	259	241	228	283	214	207	480	988
106.537	0	782	340	162	221	252	254	204	261	242	230	286	215	211	482	985
106.66	0	781	342	164	220	259	259	206	261	243	230	286	215	212	484	980
106.783	0	779	338	157	214	246	243	200	258	239	224	282	214	207	482	984
106.906	0	776	338	157	216	243	243	202	258	240	226	282	214	207	481	986
107.028	0	775	339	158	217	245	244	202	258	242	226	283	215	208	481	983
107.151	0	776	341	159	219	249	250	204	260	241	230	285	214	210	481	980
107.274	0	782	342	163	224	254	256	206	263	243	232	288	215	213	482	985
107.397	0	782	345	165	226	261	262	210	265	245	235	290	217	216	484	987
107.52	0	775	341	162	220	255	257	204	262	244	228	286	217	211	484	983
107.643	0	774	340	161	217	247	245	204	261	242	227	285	214	209	483	979
107.766	0	777	340	160	220	249	248	204	262	243	230	286	216	211	484	988
107.889	0	778	343	161	222	252	251	205	264	245	232	288	217	211	484	990
108.012	0	778	345	164	225	257	257	208	266	247	234	291	218	214	485	990
108.134	0	783	348	166	230	262	263	213	268	248	237	295	219	219	488	992
108.257	0	782	345	166	225	266	266	208	268	248	235	291	220	215	491	992
108.38	0	776	342	162	222	250	250	206	264	246	230	288	218	212	489	993
108.503	0	777	344	162	225	254	254	207	265	247	231	290	219	214	491	992
108.626	0	780	347	162	226	255	254	209	267	249	234	291	220	216	492	994
108.749	0	788	348	166	230	260	261	212	270	250	238	294	220	218	494	996
108.872	0	790	352	168	233	266	270	215	272	250	241	297	222	223	496	997
108.995	0	789	350	169	229	272	273	214	272	252	238	296	221	222	497	994
109.117	0	789	347	164	226	253	256	209	269	248	233	292	220	217	497	991
109.24	11	794	348	164	227	257	259	213	271	250	237	293	221	217	498	1000
109.363	0	793	350	164	230	257	259	215	271	252	239	294	222	219	499	1001
109.486	0	795	353	166	230	262	265	215	273	252	242	297	223	221	499	1003
109.609	0	796	356	171	235	269	272	219	275	252	245	298	224	225	503	1007
109.732	0	794	351	169	230	267	269	214	275	252	240	294	223	219	505	1005
109.855	0	790	350	165	227	256	258	213	269	250	237	293	222	217	503	1008
109.978	0	789	350	166	227	258	261	213	272	251	238	293	223	218	504	1007
110.1	0	791	352	166	229	260	261	213	273	252	241	295	223	219	503	1007
110.223	0	801	355	169	232	265	266	217	275	252	244	298	224	222	505	1007
110.346	0	796	354	171	231	273	275	217	276	253	242	299	223	222	507	1010
110.469	0	790	348	165	224	255	259	210	269	249	235	293	223	215	503	1007
110.592	0	792	350	165	224	255	258	211	270	250	236	293	223	217	504	1010
110.715	0	797	351	166	226	256	258	211	271	250	237	294	223	217	505	1010
110.838	0	796	353	167	227	260	262	212	273	252	240	295	223	219	506	1012
110.961	0	795	354	170	231	267	268	215	274	253	242	296	224	221	506	1010
111.084	0	787	347	166	223	256	260	208	269	248	235	292	222	215	504	1011
111.206	0	787	346	164	221	252	253	209	268	247	233	290	221	214	503	1014
111.329	0	785	346	164	221	253	256	209	268	248	234	290	220	214	502	1015
111.452	0	787	348	165	224	254	257	209	269	250	236	291	222	215	502	1015
111.575	0	789	350	166	225	259	262	212	270	250	239	292	222	218	503	1017
111.698	0	785	346	166	221	259	262	208	270	248	234	289	221	213	503	1016
111.821	0	783	343	163	219	249	251	206	264	245	230	286	219	210	502	1017
111.944	0	783	343	162	219	250	252	205	264	246	230	287	220	211	501	1016
112.067	0	783	345	162	219	251	252	206	266	248	232	288	220	213	499	1015
112.189	0	790	347	164	222	254	259	207	267	248	235	289	221	214	500	1016
112.312	0	784	345	166	221	260	262	207	268	248	234	290	220	213	500	1016
112.435	0	781	342	162	216	247	249	202	261	244	228	284	218	210	498	1012
112.558	0	780	341	161	217	247	249	204	263	243	229	284	217	209	497	1007
112.681	0	785	344	161	216	247	250	203	263	245	230	284	217	209	497	1011
112.804	0	785	345	161	218	251	252	205	264	247	231	286	218	211	497	1013
112.927	0	785	346	164	220	258	259	205	264	246	231	287	217	213	497	1011
113.05	0	779	341	161	215	246	249	201	261	242	226	282	216	208	495	1011
113.172	0	781	340	159	213	244	245	202	260	242	225	281	215	207	494	1011
113.295	0	779	340	158	215	245	246	200	260	242	226	282	215	207	493	1012
113.418	0	780	342	160	217	248	247	201	261	243	228	283	214	209	492	1008
113.541	0	782	343	162	219	252	254	205	262	243	230	284	215	211	492	1008
113.664	0	780	341	162	216	253	253	200	262	242	226	282	214	208	491	1007
113.787	0	774	337	157	213	241	241	198	256	239	223	278	213	206	490	1009
113.91	0	774	337	156	214	242	243	199	256	239	224	279	212	206	489	1005
114.033	0	776	339	156	212	243	244	199	258	240	224	279	212	206	487	1001
114.156	0	781	340	158	216	247	248	202	260	240	228	281	213	209	488	1007
114.278	0	779	341	161	216	253	255	201	261	243	229	282	214	209	489	1008
114.401	0	773	335	157	212	243	244	196	255	238	222	277	211	205	487	1004
114.524	0	771	334	155	211	239	239	197	254	237	222	276	211	204	486	1001
114.647	0	775	335	155	212	240	240	199	255	238	222	276	210	204	485	1005
114.77	0	774	337	156	214	243	242	200	256	239	224	278	211	205	485	1007
114.893	0	776	339	159	215	247	248	200	257	241	227	281	212	208	485	1004
115.016	0	772	338	160	215	252	253	200	258	240	226	280	212	208	486	1006
115.139	0	770	334	155	210	239	239	196	254	237	221	275	211	204	484	1004
115.261	0	768	335	156	210	239	238	197	254	237	220	275	210	204	484	1006
115.384	0	770	336	156	212	240	239	198	253	239	221	276	209	206	483	1002
115.507	0	772	337	156	214	243	245	199	255	238	224	278	210	207	482	998
115.63	0	779	340	159	218	248	248	201	258	241	227	281	212	209	483	1004
115.753	0	773	338	161	214	251	253	200	258	240	225	279	211	208	485	1005
115.876	0	771	336	154	212	239	238	196	252	237	221	276	210	204	484	1001
115.999	0	771	335	155	212	241	239	197	254	237	221	277	210	206	483	1003
116.122	0	776	337	156	213	241	242	198	254	238	224	277	210	206	483	1002
116.244	0	775	340	157	215	245	246	200	256	239	226	280	211	207	482	1004
116.367	0	776	341	160	219	250	251	202	258	241	229	282	212	211	483	1000
116.49	0	772	338	159	214	250	251	199	257	239	224	280	213	208	485	997
116.613	0	772	336	156	214	240	239	198	254	238	222	278	211	206	484	1003
116.736	0	772	337	155	214	241	241	199	255	240	224	278	211	205	484	1004
116.859	0	772	339	156	213	244	244	197	255	240	226	279	212	207	484	1002
116.982	0	775	341	158	216	248	251	202	258	241	228	281	213	210	485	1004
117.105	0	782	344	162	220	253	255	205	261	243	232	284	213	213	487	1005
117.228	0	774	340	158	215	250	252	201	258	242	225	280	213	208	489	1007
117.35	0	771	337	156	212	241	241	199	255	239	225	279	212	207	488	1006
117.473	0	771	339	157	213	242	243	202	256	241	226	279	213	207	488	1007
117.596	0	776	340	158	215	244	246	201	257	242	228	281	212	208	488	1008
117.719	0	774	343	159	217	249	253	204	258	243	232	283	214	211	489	1008
117.842	0	773	345	162	221	256	259	206	261	245	234	286	215	215	490	1007
117.965	0	757	339	160	216	248	251	202	260	243	227	280	214	209	491	1007
118.088	0	763	338	157	212	242	242	201	258	241	227	279	213	208	489	1008
118.211	0	761	339	158	214	245	246	201	258	243	228	280	213	208	489	1008
118.333	0	764	341	159	216	247	249	202	258	244	231	282	213	211	489	1004
118.456	0	771	345	161	221	252	255	206	262	245	234	285	216	214	490	1007
118.579	0	777	347	165	223	260	262	209	266	247	237	287	216	217	491	1008
118.702	0	773	345	162	216	252	255	204	262	245	228	282	215	211	491	1009
118.825	0	771	343	159	213	243	246	202	258	244	228	281	213	209	489	1006
118.948	0	769	343	159	216	246	248	203	262	244	229	282	214	211	490	1002
119.071	0	775	345	160	217	248	251	206	262	246	232	283	213	212	489	1008
119.194	0	778	348	162	220	253	259	208	264	246	235	286	215	215	490	1007
119.316	0	784	352	166	223	262	264	208	267	249	237	287	216	216	495	1003
119.439	0	782	346	159	215	249	252	202	262	245	231	282	215	209	496	1005
119.562	0	789	348	158	217	245	246	202	261	245	229	281	213	209	493	1004
119.685	0	799	351	159	216	246	248	203	261	245	230	282	213	210	491	1002
119.808	0	798	351	160	218	248	250	204	261	247	231	283	214	211	490	995
119.931	0	792	353	162	221	252	257	207	263	247	235	286	214	215	490	983
120.054	0	768	351	164	221	261	264	205	265	247	234	287	215	214	492	975
120.177	0	727	346	158	215	246	248	201	261	245	227	280	212	210	489	959
120.3	0	724	346	160	216	245	247	201	259	245	228	281	213	210	487	958
120.422	0	731	345	159	217	246	248	202	261	246	229	281	212	212	487	967
120.545	0	761	348	161	221	249	254	204	263	246	233	284	213	214	486	968
120.668	0	796	351	163	222	255	259	206	264	246	234	286	214	216	487	964
120.791	0	803	347	163	217	255	260	202	263	245	229	284	213	213	490	983
120.914	0	825	346	158	216	245	247	202	260	244	227	282	212	211	487	999
121.037	0	824	347	159	218	248	248	202	262	245	228	282	212	213	486	1013
121.16	0	827	349	160	221	249	250	202	263	245	229	283	212	214	485	1014
121.283	0	830	350	162	222	253	255	204	265	246	229	286	212	216	484	1010
121.405	0	831	351	165	221	259	261	205	266	247	229	286	213	216	485	1006
121.528	0	825	349	159	218	247	247	200	262	242	224	281	212	212	483	1008
121.651	0	823	349	160	220	249	248	201	262	244	224	282	211	213	482	1008
121.774	0	827	349	160	222	248	250	200	262	244	225	283	212	213	482	1002
121.897	0	833	353	161	224	253	254	203	264	244	229	286	213	217	483	998
122.02	0	837	353	165	227	262	259	204	268	246	229	286	214	217	484	1003
122.143	0	830	348	161	220	248	249	200	261	242	223	283	212	213	483	1003
122.266	0	830	349	161	221	248	246	199	262	243	224	282	211	213	482	999
122.388	0	833	350	160	222	249	246	201	263	243	225	283	212	212	483	994
122.511	0	841	354	161	225	251	250	203	265	244	227	284	213	214	483	1001
122.634	0	839	355	165	225	260	255	204	267	246	229	286	214	216	484	1003
122.757	0	834	350	161	221	249	247	199	260	241	222	281	212	212	483	998
122.88	0	838	351	159	220	247	243	200	260	241	223	282	212	211	482	997
123.003	0	841	352	160	224	248	244	201	262	241	224	281	212	212	483	1001
123.126	0	841	355	159	222	251	247	202	263	243	226	284	213	214	483	1002
123.249	0	845	357	163	227	257	253	203	263	244	226	287	214	216	485	1001
123.372	0	837	352	161	221	252	246	199	261	240	220	284	212	211	484	1000
123.494	0	842	350	159	219	248	241	197	259	239	220	282	212	210	482	1003
123.617	0	841	351	159	219	250	242	198	259	239	219	284	212	210	482	1001
123.74	0	848	356	161	221	251	243	199	259	241	219	285	212	212	481	998
123.863	0	856	358	162	223	255	250	201	261	241	221	287	213	213	480	992
123.986	0	853	352	162	220	253	246	197	259	240	216	285	213	210	481	998
124.109	0	848	350	158	218	246	240	195	257	238	215	283	211	208	480	998
124.232	0	841	351	159	221	248	240	198	257	240	217	283	212	209	480	993
124.355	0	852	353	159	221	250	245	198	258	241	220	286	213	211	481	1001
124.477	0	853	352	162	221	257	248	196	257	240	217	285	213	211	482	1001
124.6	0	846	348	157	217	245	236	194	253	238	214	281	211	207	480	998
124.723	0	838	349	158	218	245	236	194	254	238	215	282	211	208	479	995
124.846	0	848	349	158	217	247	237	195	255	239	216	282	212	208	479	1001
124.969	0	856	351	159	220	250	240	196	256	240	218	284	213	209	480	1001
125.092	0	851	352	161	222	257	247	198	257	240	220	287	213	212	482	1001
125.215	0	839	346	158	217	249	239	194	256	238	214	282	212	207	480	995
125.338	0	846	345	157	217	245	235	193	253	237	215	281	211	207	479	1001
125.46	0	850	346	157	217	247	236	194	253	238	215	282	212	207	480	1002
125.583	0	847	347	158	218	248	238	196	254	239	217	283	212	208	479	998
125.706	0	845	351	159	222	251	243	198	257	239	219	285	213	211	481	995
125.829	0	850	347	161	219	255	244	197	259	239	218	284	213	210	481	1001
125.952	0	852	345	156	214	244	234	192	253	236	215	281	211	206	479	1000
126.075	0	845	344	156	217	245	235	196	253	236	216	282	211	206	479	1001
126.198	0	838	344	157	216	247	237	196	254	237	217	282	211	207	479	997
126.321	0	849	348	158	219	249	240	197	256	239	219	284	212	210	480	1003
126.444	0	857	349	160	221	256	248	199	258	240	221	287	213	211	481	1001
126.566	0	843	343	157	217	248	238	194	253	238	216	282	212	206	479	1000
126.689	0	837	343	155	215	243	232	194	253	236	215	281	211	206	479	996
126.812	0	844	344	156	216	245	235	195	253	237	216	282	211	205	479	1001
126.935	0	851	346	157	217	246	237	195	255	238	218	282	211	207	480	1000
127.058	0	846	349	158	219	251	241	198	256	240	220	285	213	210	480	999
127.181	0	839	347	161	221	257	248	197	257	238	220	285	212	210	482	994
127.304	0	841	343	156	216	244	234	194	253	237	215	281	211	206	479	995
127.427	0	845	344	156	216	244	234	193	252	238	214	281	211	206	479	997
127.549	0	838	345	157	216	245	235	196	254	238	216	282	211	206	479	996
127.672	0	835	348	157	218	249	238	197	255	239	218	283	211	207	477	989
127.795	0	846	351	160	220	251	244	199	259	241	221	286	213	211	480	993
127.918	0	849	349	162	221	257	248	197	257	240	219	285	212	210	481	994
128.041	0	839	346	157	215	244	234	193	252	237	215	281	211	206	478	992
128.164	0	835	346	158	217	247	235	194	254	238	216	282	211	207	479	987
128.287	0	842	347	158	218	247	237	196	255	238	216	282	211	207	478	989
128.41	0	853	351	158	220	251	241	197	257	241	219	285	212	209	479	990
128.532	0	851	355	162	225	254	247	201	258	241	221	287	213	213	481	990
128.655	0	841	353	164	224	260	252	200	260	241	221	287	214	211	483	986
128.778	0	846	349	158	217	247	236	196	255	238	215	283	213	208	481	989
128.901	0	851	351	159	219	248	239	197	256	239	216	283	213	209	482	992
129.024	0	848	351	159	221	248	239	198	257	241	218	285	213	210	481	992
129.147	0	848	356	160	224	252	244	199	258	240	221	287	213	212	481	986
129.27	0	858	359	162	227	256	249	202	262	243	223	290	215	215	485	996
129.393	0	861	356	165	224	262	254	201	261	243	221	288	215	214	489	997
129.516	0	852	353	159	219	247	238	197	257	240	218	284	215	209	487	996
129.638	0	847	353	161	222	250	241	199	259	241	220	285	215	210	488	992
129.761	0	854	355	161	222	251	241	200	260	242	220	286	215	212	487	995
129.884	0	862	358	163	225	255	247	201	261	241	223	288	216	213	488	998
130.007	0	860	361	163	228	258	252	205	262	243	226	290	217	217	489	998
130.13	0	850	355	165	223	262	255	202	263	243	222	287	216	213	492	995
130.253	0	853	353	160	221	248	240	200	259	241	219	285	215	210	489	997
130.376	0	858	354	161	221	251	243	200	260	242	220	286	216	211	489	1000
130.499	0	854	355	160	222	251	243	200	260	243	221	286	216	212	489	1000
130.621	0	850	358	163	226	255	249	202	261	244	225	287	217	214	490	995
130.744	0	859	359	166	228	261	254	205	267	244	226	290	218	217	491	997
130.867	0	858	353	164	222	258	253	200	262	242	220	287	217	212	491	1001
130.99	0	850	352	160	219	249	241	200	258	242	219	284	216	211	489	1000
131.113	0	844	352	162	222	250	243	199	260	242	219	285	216	210	489	994
131.236	0	851	354	162	223	251	246	200	260	242	221	286	216	212	488	997
131.359	0	864	357	162	225	256	250	202	262	244	224	289	217	213	489	998
131.482	0	859	358	166	228	263	256	203	265	245	223	289	217	216	490	998
131.604	0	850	352	162	221	252	245	198	260	240	219	285	216	210	488	992
131.727	0	860	351	160	220	249	241	199	260	241	218	283	215	210	487	995
131.85	0	867	351	161	222	250	242	198	259	242	217	284	214	209	486	998
131.973	0	864	353	161	223	252	246	198	259	242	219	285	215	211	486	998
132.096	0	859	355	163	225	256	250	203	262	242	224	286	216	213	487	1001
132.219	0	865	353	165	222	261	253	201	264	243	222	286	216	212	487	998
132.342	0	867	349	160	219	249	241	197	259	239	216	283	214	208	483	999
132.465	0	863	350	160	219	248	242	197	259	240	216	283	213	209	483	997
132.588	0	857	351	158	221	249	242	199	260	241	218	283	214	209	483	994
132.71	0	869	353	160	224	252	245	202	262	241	220	285	213	211	482	995
132.833	0	877	356	164	224	259	251	202	262	242	222	287	214	213	483	996
132.956	0	867	351	161	219	252	246	197	259	239	216	282	213	207	482	1000
133.079	0	860	350	159	220	247	239	195	258	239	216	282	212	206	483	1004
133.202	0	869	349	159	220	248	239	197	258	239	216	283	212	207	482	1001
133.325	0	876	351	160	222	250	240	198	260	240	217	283	212	208	481	1003
133.448	0	871	353	160	222	253	245	198	259	240	219	285	213	208	482	1003
133.571	0	861	350	162	220	255	248	198	260	239	217	284	212	208	482	997
133.693	0	864	347	158	216	247	236	193	256	236	213	279	210	205	480	996
133.816	0	868	347	158	216	247	236	194	255	237	213	279	211	205	477	999
133.939	0	864	348	158	218	245	236	195	255	238	213	280	210	205	478	998
134.062	0	858	349	159	219	248	240	196	258	239	216	281	211	207	477	992
134.185	0	867	352	160	220	254	245	197	259	240	217	283	211	207	478	994
134.308	0	866	345	158	216	247	239	193	254	237	212	279	209	203	475	996
134.431	0	858	343	156	214	242	233	191	252	235	210	277	209	203	474	995
134.554	0	851	344	156	215	243	233	192	253	235	210	276	208	202	471	990
134.676	0	859	344	156	214	244	236	194	254	236	213	276	209	203	472	992
134.799	0	866	348	158	217	248	238	195	256	239	214	279	209	204	472	994
134.922	0	860	348	160	218	252	245	195	257	238	214	279	209	205	473	993
135.045	0	848	342	156	212	242	233	191	252	233	208	275	207	201	471	990
135.168	0	854	342	155	214	241	230	192	251	234	209	275	206	200	469	995
135.291	0	858	343	154	215	241	233	191	251	235	209	275	207	200	469	994
135.414	0	855	344	155	214	245	234	193	251	236	212	277	207	201	469	992
135.537	0	851	347	157	218	247	240	195	254	236	214	279	208	203	471	988
135.66	0	859	348	159	217	253	245	195	256	237	215	280	209	204	471	994
135.782	0	861	342	155	212	242	232	190	250	234	209	275	207	200	469	990
135.905	0	855	343	155	213	240	231	191	250	234	209	275	207	200	468	992
136.028	0	850	344	154	214	241	231	192	251	234	210	275	207	200	467	987
136.151	0	862	347	155	215	244	235	194	253	235	213	277	208	201	468	993
136.274	0	869	349	156	217	247	239	195	254	236	214	278	208	203	469	992
136.397	0	862	349	158	218	253	245	194	255	237	214	279	209	205	471	992
136.52	0	849	343	153	212	242	233	192	250	233	210	275	207	200	469	989
136.643	0	860	344	153	213	241	231	191	251	234	210	275	208	201	469	997
136.765	0	860	343	154	215	242	232	192	252	235	210	275	208	200	469	998
136.888	0	854	346	155	216	244	236	193	251	236	213	277	209	202	470	997
137.011	0	857	348	155	218	248	240	196	254	236	216	279	210	204	473	993
137.134	0	859	349	159	219	254	247	197	256	238	217	281	211	206	474	1000
137.257	0	860	345	155	213	243	236	193	252	235	212	276	209	202	472	997
137.38	0	855	344	154	211	240	231	192	251	234	211	275	209	200	472	999
137.503	0	854	344	153	215	240	233	194	252	235	213	276	210	201	473	998
137.626	0	860	346	155	215	243	236	194	253	236	215	277	210	203	473	1004
137.748	0	864	348	157	219	248	241	197	254	237	218	279	210	205	474	1004
137.871	0	861	349	158	222	253	246	199	257	239	220	283	211	208	477	1003
137.994	0	855	344	157	216	249	241	195	256	237	215	278	210	204	476	1001
138.117	0	857	343	153	214	240	233	194	253	235	213	277	210	203	473	1006
138.24	0	853	342	154	214	244	235	195	254	237	215	277	210	203	474	1007
138.363	0	854	346	154	216	246	238	195	254	238	217	279	211	204	474	1005
138.486	0	856	347	157	219	249	244	198	256	239	220	281	211	208	476	1004
138.609	0	862	351	157	223	252	249	203	261	241	224	284	212	210	479	1010
138.732	0	856	349	160	221	258	251	199	259	241	221	282	212	208	480	1010
138.854	0	854	346	155	216	244	236	197	255	238	216	279	211	205	478	1006
138.977	0	856	346	157	218	245	239	197	258	239	217	280	211	205	477	1001
139.1	0	859	348	156	218	246	241	199	258	239	220	281	212	205	477	1008
139.223	0	860	349	157	222	252	246	202	260	240	222	284	212	209	478	1009
139.346	0	861	353	160	226	255	251	203	261	242	225	286	213	212	479	1006
139.469	0	858	349	161	223	260	255	202	263	243	224	285	213	211	481	1003
139.592	0	853	345	155	216	245	238	198	259	239	218	280	212	207	479	1009
139.715	0	851	344	156	219	247	241	199	259	241	221	281	212	207	478	1009
139.837	0	853	346	157	219	248	242	200	260	242	220	282	211	207	477	1002
139.96	0	857	349	159	222	252	248	202	262	242	224	284	212	210	479	1003
140.083	0	864	351	160	226	255	253	205	264	243	225	286	213	213	479	1007
140.206	0	857	349	162	223	260	256	201	264	244	222	285	213	210	480	1007
140.329	0	850	343	157	216	246	240	197	258	239	216	280	211	206	476	1003
140.452	0	850	343	156	217	246	241	198	259	241	218	279	210	207	475	1001
140.575	0	853	342	156	218	245	242	199	261	242	220	280	210	206	475	1007
140.698	0	852	345	158	220	249	245	200	262	244	222	282	211	209	475	1005
140.82	0	852	347	159	222	254	250	202	264	244	223	285	211	211	475	998
140.943	0	847	343	160	220	256	254	199	262	242	220	281	210	208	473	991
141.066	0	847	339	156	213	243	239	194	258	239	215	278	208	204	470	994
141.189	0	843	339	156	215	245	241	196	257	241	217	278	209	204	468	994
141.312	0	844	339	155	217	245	241	197	259	242	217	279	209	205	468	992
141.435	0	846	342	157	219	250	247	198	259	241	219	280	209	206	468	991
141.558	0	851	343	160	221	255	251	200	263	243	222	283	211	210	470	998
141.681	0	846	340	158	218	252	250	195	261	242	216	279	209	206	470	999
141.804	0	843	337	154	214	242	239	194	256	239	214	277	207	203	469	997
141.926	0	841	336	154	213	244	240	195	257	239	215	277	207	203	467	990
142.049	0	842	336	154	215	245	242	197	258	239	217	277	207	204	467	994
142.172	0	840	339	157	219	249	245	197	260	241	219	279	209	205	468	999
142.295	0	840	339	159	219	255	252	199	260	243	221	280	209	207	469	997
142.418	0	836	334	154	213	244	240	193	256	238	214	275	206	201	466	992
142.541	0	831	334	153	212	241	237	194	255	237	213	275	206	201	465	996
142.664	0	832	333	153	214	241	238	193	255	238	213	274	205	200	464	994
142.787	0	839	335	154	214	245	240	194	256	239	216	275	205	202	464	996
142.909	0	849	336	157	219	248	244	196	258	240	219	277	206	205	466	991
143.032	0	832	334	157	215	253	249	195	258	238	216	276	205	202	464	996
143.155	0	829	331	152	209	240	235	189	252	234	211	271	203	199	462	993
143.278	0	831	331	152	209	241	235	191	252	236	210	272	203	198	460	995
143.401	0	840	331	151	212	240	235	192	252	236	211	272	203	199	461	993
143.524	0	829	333	153	212	243	240	193	253	237	213	273	203	200	461	995
143.647	0	834	334	156	215	250	245	194	255	239	215	275	204	202	462	990
143.77	0	834	331	153	210	244	240	190	251	236	209	271	202	198	461	994
143.892	0	841	329	150	209	239	232	189	250	233	208	269	201	197	459	990
144.015	0	826	329	151	210	239	234	190	251	234	210	269	202	197	458	995
144.138	0	829	331	152	213	240	235	191	252	236	211	270	201	198	458	993
144.261	0	836	333	154	214	244	240	191	252	237	214	273	202	200	459	995
144.384	0	850	335	157	214	251	247	193	254	237	214	274	199	201	459	995
144.507	0	830	329	151	210	240	234	188	250	233	209	269	200	196	459	996
144.63	0	831	329	150	209	237	232	189	249	234	208	268	200	195	458	998
144.753	1	834	330	150	210	239	233	190	249	234	209	268	199	196	459	999
144.876	0	842	332	150	211	243	237	191	250	233	211	269	199	198	459	997
144.998	0	835	333	153	213	245	241	194	253	235	213	272	201	201	460	1000
145.121	0	834	332	155	214	249	244	191	253	236	213	272	200	199	460	998
145.244	0	832	329	149	208	239	232	188	248	232	208	268	199	195	460	1004
145.367	0	833	329	150	211	237	232	190	248	233	208	268	199	196	460	1003
145.49	0	830	330	150	210	239	234	190	249	233	209	268	199	197	460	1003
145.613	0	835	331	153	212	243	237	191	251	234	212	270	199	198	460	1001
145.736	0	851	335	154	215	246	242	193	252	236	214	273	199	201	462	1004
145.859	0	837	332	153	212	250	245	192	251	234	212	271	198	199	462	1000
145.981	0	831	329	149	208	237	229	189	249	232	208	267	199	195	463	995
146.104	0	833	329	149	210	239	231	191	249	233	208	268	198	197	461	987
146.227	0	848	329	151	211	238	232	190	249	234	210	269	197	198	459	988
146.35	0	837	331	150	213	243	237	191	249	234	213	270	199	200	461	986
146.473	0	832	334	153	216	247	243	195	254	236	215	272	199	202	461	988
146.596	0	829	329	156	213	251	247	195	253	236	213	272	200	200	462	984
146.719	0	838	326	150	209	238	232	190	248	234	210	269	200	197	461	986
146.842	0	829	327	152	211	240	235	192	249	234	209	269	200	199	461	985
146.964	0	828	328	151	213	242	237	194	252	235	212	269	200	199	461	985
147.087	0	838	330	155	217	247	244	196	254	236	215	274	200	203	459	982
147.21	0	856	333	158	219	251	251	198	257	239	218	278	201	208	460	988
147.333	0	845	330	158	218	256	256	196	257	239	216	275	199	205	462	988
147.456	0	845	330	152	214	242	239	194	254	237	213	273	202	203	461	989
147.579	0	859	331	157	215	245	242	197	257	238	216	274	202	204	462	987
147.702	0	872	336	155	217	247	244	196	258	239	216	276	202	206	462	986
147.825	0	862	340	159	221	251	250	199	260	238	219	278	203	208	461	983
147.948	0	845	341	161	225	258	255	202	263	239	221	280	204	212	463	976
148.07	0	826	338	158	220	255	252	198	262	239	216	277	203	207	463	976
148.193	0	831	337	155	220	245	243	197	258	237	215	276	203	205	462	981
148.316	0	822	338	157	220	248	246	198	259	238	216	277	203	206	462	980
148.439	0	815	340	157	220	251	248	199	261	238	219	278	204	209	462	975
148.562	0	827	343	159	226	255	253	203	265	241	221	281	205	211	463	980
148.685	0	830	344	163	227	263	261	203	266	243	222	283	204	213	465	983
148.808	0	821	340	156	219	248	246	196	258	237	216	277	204	207	465	983
148.931	0	816	340	157	219	249	244	198	261	239	218	278	204	207	465	977
149.053	0	823	341	157	222	249	246	200	261	240	219	277	205	208	467	981
149.176	0	831	343	159	223	252	249	201	262	241	221	279	206	210	466	982
149.299	0	827	346	162	227	258	257	203	264	242	224	282	206	213	469	985
149.422	0	816	343	160	221	260	256	199	262	239	219	279	206	209	469	978
149.545	0	821	340	156	219	247	243	199	260	238	217	277	205	208	469	983
149.668	0	826	342	158	221	249	246	199	260	239	220	278	206	208	469	987
149.791	0	823	343	158	221	251	247	200	260	241	219	279	206	209	468	987
149.914	0	818	345	160	225	254	252	204	262	241	223	281	207	212	469	982
150.036	0	827	345	163	225	264	262	203	264	242	224	283	208	212	472	985
150.159	0	830	342	158	218	249	244	199	259	238	217	277	207	207	470	986
150.282	0	823	343	158	221	249	246	200	260	239	218	278	207	208	469	986
150.405	0	819	344	158	219	249	246	201	261	240	219	279	207	208	470	980
150.528	0	830	346	159	223	253	250	203	262	242	221	280	208	210	470	987
150.651	0	836	348	162	226	260	258	204	263	242	223	283	208	212	471	985
150.774	0	824	343	159	219	252	250	200	260	239	217	279	207	208	470	984
150.897	0	817	342	157	220	247	243	199	260	238	217	278	207	207	469	979
151.02	0	827	344	157	219	249	245	199	260	239	218	277	207	207	469	982
151.142	0	836	346	158	220	250	247	200	261	240	220	279	207	208	468	980
151.265	0	833	347	159	222	253	251	201	262	242	221	281	208	210	469	980
151.388	0	817	344	159	218	257	254	199	261	238	218	279	207	208	471	978
151.511	0	822	338	156	216	244	240	195	258	236	214	275	205	205	468	986
151.634	0	814	336	157	215	246	243	197	257	237	215	276	205	205	467	983
151.757	0	813	337	155	216	245	242	197	257	239	216	276	205	205	466	981
151.88	0	806	337	157	217	249	247	199	259	239	219	277	205	207	465	976
152.003	0	814	336	161	219	257	253	200	262	241	220	278	206	208	466	983
152.125	0	798	330	156	213	246	243	194	256	235	214	274	204	203	464	979
152.248	0	792	328	154	211	242	239	195	254	236	213	272	204	202	461	980
152.371	0	779	326	154	211	242	239	194	255	236	213	272	203	202	461	975
152.494	0	790	328	156	213	244	243	195	256	237	216	273	204	204	461	979
152.617	0	788	329	156	215	249	248	197	257	238	218	275	205	204	461	975
152.74	0	788	328	158	214	253	252	195	257	236	215	274	204	203	461	973
152.863	0	774	323	153	209	239	237	192	253	233	212	270	202	199	459	968
152.986	0	782	322	152	208	241	238	192	253	234	212	270	202	199	459	975
153.108	0	779	323	152	210	240	238	194	253	235	213	270	202	199	458	975
153.231	0	780	325	154	212	246	242	194	254	237	216	272	202	201	458	972
153.354	0	780	327	156	214	249	248	196	256	237	218	275	202	205	458	966
153.477	0	777	323	156	211	251	248	193	256	236	215	272	200	201	457	971
153.6	0	770	321	150	209	238	235	193	251	233	211	269	200	198	456	970
153.723	0	768	321	151	210	240	237	192	252	235	211	269	200	199	456	966
153.846	0	768	323	151	211	241	239	193	252	235	214	270	199	199	456	961
153.969	0	776	324	154	212	245	243	195	255	236	215	270	201	201	456	963
154.092	0	777	328	157	215	252	249	197	256	237	218	273	200	203	456	967
154.214	0	770	323	154	210	248	245	192	252	233	213	269	199	200	455	966
154.337	0	770	322	150	210	238	235	191	251	233	211	268	199	198	455	960
154.46	0	776	323	152	210	239	237	192	252	233	212	267	199	198	454	963
154.583	0	777	323	153	211	242	240	193	252	235	214	269	200	199	453	964
154.706	0	777	327	154	214	246	244	195	253	236	215	271	197	201	452	962
154.829	0	783	330	157	217	250	250	198	256	237	218	274	199	204	454	956
154.952	0	777	326	156	213	250	247	193	255	236	214	270	198	200	455	964
155.075	0	770	324	151	209	240	236	192	251	234	211	268	198	198	457	966
155.197	0	773	324	151	210	242	238	193	250	234	212	268	199	199	455	964
155.32	0	773	325	153	212	243	239	194	252	234	213	269	199	200	455	958
155.443	0	779	327	155	215	247	244	194	256	237	216	271	199	202	455	962
155.566	0	781	331	157	221	253	250	200	258	238	220	274	199	205	456	959
155.689	0	779	329	157	216	255	254	197	256	237	217	272	199	203	458	963
155.812	0	775	327	151	212	241	237	194	253	234	213	270	201	200	459	959
155.935	0	780	328	152	214	243	240	195	255	235	215	270	200	201	458	961
156.058	0	784	330	153	215	244	241	197	255	237	216	272	200	201	458	958
156.18	0	787	332	155	217	249	247	198	256	237	219	274	200	204	458	963
156.303	0	789	335	157	221	252	251	201	259	238	222	277	201	207	460	960
156.426	0	784	334	159	219	259	258	202	261	238	221	276	201	206	461	960
156.549	0	781	331	152	214	244	241	196	255	235	215	272	202	202	462	959
156.672	0	783	332	154	215	246	243	197	256	236	217	274	202	203	463	961
156.795	0	785	333	153	216	245	243	197	257	238	218	274	203	204	463	958
156.918	0	783	335	156	220	251	248	201	260	239	221	276	202	206	462	961
157.041	0	791	338	159	223	256	255	203	262	240	224	279	202	210	463	963
157.164	0	788	338	162	222	263	261	204	263	242	224	279	202	211	466	969
157.286	0	781	333	155	215	246	245	199	258	237	217	274	204	204	467	967
157.409	0	773	332	154	215	246	243	200	258	237	218	274	204	204	467	973
157.532	0	774	331	155	219	246	245	200	257	239	220	275	204	205	467	972
157.655	0	775	334	157	220	251	250	201	259	240	223	276	205	208	468	978
157.778	0	785	337	160	222	255	255	204	262	241	226	279	205	211	470	978
157.901	0	774	337	162	223	264	263	206	264	242	227	281	207	211	471	977
158.024	0	770	333	156	216	250	250	200	259	239	219	275	205	205	470	975
158.147	0	771	332	155	216	247	244	200	257	238	219	275	205	205	470	982
158.269	0	780	333	155	218	248	246	200	258	240	220	275	204	206	470	981
158.392	0	771	335	156	219	249	249	202	261	240	222	276	205	207	469	983
158.515	0	777	338	159	222	254	254	204	262	242	225	278	206	210	471	981
158.638	0	779	338	162	222	263	261	204	263	244	227	281	207	211	472	988
158.761	0	782	333	156	216	250	248	200	258	238	218	275	205	204	471	987
158.884	0	771	332	155	217	246	244	198	258	238	218	273	204	204	470	989
159.007	0	775	334	156	218	247	246	200	257	240	218	275	205	205	470	987
159.13	0	781	335	156	217	249	246	201	258	241	220	275	205	206	470	991
159.252	0	789	338	158	221	253	253	203	259	241	223	278	205	208	471	994
159.375	0	779	339	161	221	261	260	203	262	242	224	278	206	210	473	993
159.498	0	777	335	156	215	247	247	198	257	238	217	273	205	203	470	988
159.621	0	793	336	155	214	247	244	197	256	238	216	273	204	204	470	991
159.744	0	786	336	155	216	246	243	197	256	238	216	274	204	204	469	990
159.867	0	779	337	155	216	247	246	199	257	238	219	274	204	206	470	992
159.99	0	780	338	158	220	252	252	201	259	240	221	276	204	207	470	991
160.113	0	780	336	159	218	256	256	199	257	240	219	274	204	206	471	994
160.236	0	773	331	154	213	243	240	195	253	236	215	271	203	202	470	993
160.358	0	770	333	153	214	244	241	197	255	237	214	271	202	202	469	991
160.481	0	768	332	153	215	244	242	197	255	237	216	271	202	203	469	991
160.604	0	784	334	154	215	248	247	199	254	238	219	273	203	204	470	992
160.727	0	774	335	156	217	252	252	200	255	238	220	275	203	205	471	994
160.85	0	761	331	157	213	251	251	198	255	236	217	272	202	203	469	996
160.973	0	752	326	152	211	241	237	195	251	235	214	267	202	200	467	994
161.096	0	756	326	152	211	241	239	195	250	235	215	267	201	200	466	998
161.219	0	757	328	152	211	242	240	195	251	235	216	269	201	201	465	998
161.341	0	753	331	155	215	247	245	199	254	236	219	270	202	202	465	998
161.464	0	755	331	157	216	250	251	200	255	237	220	272	202	204	467	998
161.587	0	764	326	153	211	248	249	196	252	236	216	269	201	201	467	998
161.71	0	749	325	150	207	240	237	194	250	233	213	265	200	198	464	994
161.833	0	748	326	151	209	240	238	195	251	234	213	267	199	199	464	982
161.956	0	763	329	153	210	241	238	195	251	235	214	266	199	200	461	973
162.079	0	780	331	154	211	245	242	196	252	236	216	268	198	201	460	972
162.202	0	770	332	155	215	249	247	198	253	235	218	270	199	204	461	970
162.324	0	764	330	155	212	251	249	194	254	235	214	268	198	201	459	959
162.447	0	777	329	150	207	239	235	191	250	232	210	264	197	196	455	957
162.57	0	782	329	150	208	239	236	193	249	232	209	265	196	199	453	954
162.693	0	776	328	150	210	240	237	192	248	232	211	266	197	199	452	955
162.816	0	769	329	152	211	244	242	193	250	233	213	267	196	201	451	947
162.939	0	772	331	154	215	247	247	196	254	235	216	269	197	204	452	951
163.062	0	776	329	156	215	253	253	195	254	237	215	271	196	203	452	953
163.185	0	771	326	151	208	240	238	191	250	232	211	265	196	199	452	954
163.308	0	768	328	151	210	242	238	192	252	233	210	266	197	200	452	945
163.43	0	783	328	151	210	241	238	192	251	232	211	266	197	200	452	948
163.553	0	795	330	152	214	246	243	194	251	235	213	268	197	202	451	949
163.676	0	791	335	153	217	248	247	196	254	235	215	271	196	204	452	950
163.799	0	785	336	156	218	256	254	197	257	234	216	271	197	205	453	946
163.922	0	782	333	151	213	242	237	193	253	231	211	267	197	200	453	947
164.045	0	792	334	151	212	242	237	192	251	233	211	267	197	202	453	948
164.168	0	789	334	151	213	242	238	195	251	232	211	267	197	202	452	951
164.291	0	785	335	153	218	245	243	197	253	233	215	270	197	204	452	945
164.413	0	796	339	155	221	249	248	199	257	234	218	272	197	207	453	950
164.536	0	798	339	158	221	257	255	200	257	237	218	273	197	208	455	951
164.659	0	788	335	152	214	244	239	194	252	232	212	268	199	202	457	952
164.782	0	781	335	151	216	243	238	195	254	233	213	268	197	204	455	947
164.905	0	781	337	152	217	245	239	198	254	233	214	268	199	204	456	951
165.028	0	793	337	155	220	248	245	199	254	234	216	270	199	206	456	952
165.151	0	791	340	156	224	252	251	202	258	235	219	273	199	209	456	957
165.274	0	784	340	159	224	260	258	202	260	236	220	274	199	209	459	951
165.396	0	778	335	152	215	245	241	196	255	233	214	269	200	203	458	954
165.519	0	789	337	152	217	245	241	197	254	234	213	268	200	204	458	956
165.642	0	790	338	153	218	245	242	199	254	234	215	270	200	204	458	957
165.765	0	784	339	154	221	250	246	199	257	235	219	272	201	207	458	953
165.888	0	795	342	158	225	254	252	204	260	236	221	275	201	210	459	957
166.011	0	797	342	159	223	261	258	201	260	238	220	274	200	210	459	959
166.134	0	791	338	153	216	245	242	197	254	233	215	270	201	205	459	960
166.257	0	784	339	154	218	246	241	199	257	235	216	271	201	205	460	955
166.38	0	786	340	154	219	247	243	200	256	235	215	271	201	205	460	957
166.502	0	808	341	156	221	250	248	202	257	236	218	273	203	208	460	959
166.625	0	800	344	158	225	256	254	203	261	238	221	276	203	211	462	962
166.748	0	786	340	157	219	254	253	200	258	235	217	274	203	206	461	956
166.871	0	783	337	154	215	245	241	198	255	233	214	270	202	205	459	959
166.994	0	793	338	153	218	246	243	197	255	236	215	270	202	205	459	963
167.117	0	786	338	154	219	245	245	199	255	236	216	271	202	206	458	961
167.24	0	780	339	156	220	250	249	200	258	236	219	274	203	208	459	955
167.363	0	778	338	159	220	260	257	201	259	238	220	275	201	208	458	960
167.485	0	781	330	154	215	245	243	196	254	234	213	268	201	203	457	961
167.608	0	772	330	153	213	243	239	195	252	234	212	268	200	201	456	961
167.731	0	762	329	152	213	243	240	195	253	233	213	268	200	202	454	953
167.854	0	762	330	153	215	245	244	198	255	235	215	270	201	204	454	956
167.977	0	772	331	155	218	249	249	198	255	235	216	271	200	205	454	957
168.1	0	763	327	156	213	252	253	196	255	235	215	270	199	204	452	956
168.223	0	749	323	151	209	239	237	192	251	231	210	266	199	199	449	948
168.346	0	745	322	150	211	240	238	193	251	232	210	264	198	200	447	950
168.468	0	757	322	150	211	240	238	193	251	233	210	265	198	199	446	950
168.591	0	756	324	154	212	243	242	194	252	234	212	267	198	201	446	950
168.714	0	751	326	155	216	247	248	195	255	234	215	269	198	203	445	943
168.837	0	752	324	153	211	246	247	193	253	234	210	266	196	201	443	944
168.96	0	756	320	148	207	237	235	189	248	230	207	263	195	196	440	945
169.083	0	754	319	148	207	238	237	190	247	231	207	263	196	197	439	943
169.206	0	746	321	148	209	238	236	190	249	230	209	264	194	198	437	936
169.329	0	748	321	152	210	242	242	192	251	233	211	265	194	199	436	940
169.452	0	760	324	154	214	247	247	193	252	233	213	267	195	202	438	941
169.574	0	753	321	150	209	245	245	189	248	231	208	264	194	198	437	940
169.697	0	740	317	147	207	233	233	188	247	229	206	261	193	196	434	934
169.82	0	743	318	147	208	238	235	188	248	231	206	262	191	195	432	936
169.943	0	762	319	147	209	238	236	188	248	231	207	262	191	197	431	935
170.066	0	757	322	150	211	242	241	191	248	232	210	264	192	199	433	933
170.189	0	753	325	152	214	244	245	193	252	233	213	267	192	202	435	927
170.312	0	755	322	153	210	248	247	191	252	232	209	265	192	199	434	928
170.435	0	763	320	146	208	236	234	187	246	230	205	261	191	195	432	930
170.557	0	758	318	147	207	236	234	189	248	230	206	261	191	196	432	932
170.68	0	751	320	147	208	238	236	189	248	229	207	262	191	198	431	924
170.803	0	756	322	149	211	241	240	191	251	231	210	263	191	199	432	926
170.926	11	773	325	151	214	246	245	193	252	233	213	266	193	201	433	927
171.049	0	760	322	152	212	249	247	192	250	232	209	265	192	198	434	929
171.172	0	746	319	146	208	234	233	188	248	229	206	261	189	197	431	926
171.295	0	743	319	147	209	237	234	190	249	229	206	261	190	197	430	930
171.418	0	751	318	148	209	238	235	189	248	230	207	262	191	198	431	932
171.54	0	749	321	149	212	242	240	191	249	230	209	263	191	199	431	931
171.663	0	750	325	150	215	245	246	196	252	233	212	266	193	201	432	924
171.786	0	755	323	152	212	251	250	194	253	232	211	265	192	200	434	927
171.909	0	769	321	146	208	236	234	189	247	229	206	260	191	195	432	927
172.032	0	763	322	146	209	238	234	189	247	228	206	261	191	196	434	934
172.155	0	752	322	146	209	239	235	190	248	230	207	262	190	197	434	932
172.278	0	753	322	149	211	243	240	192	251	232	211	263	191	198	434	935
172.401	0	765	326	150	216	247	246	196	251	233	212	267	192	201	436	939
172.524	0	762	325	153	215	254	252	195	253	233	213	266	193	202	437	939
172.646	0	748	321	147	209	240	236	189	250	229	207	261	191	196	435	935
172.769	0	749	322	147	209	238	234	192	249	229	207	262	191	197	434	937
172.892	0	761	321	147	211	240	237	191	249	230	207	262	190	199	433	936
173.015	0	766	324	149	212	243	240	193	249	230	210	264	192	199	434	936
173.138	0	760	327	151	217	247	245	196	253	232	214	266	192	202	435	934
173.261	0	758	327	155	217	256	253	196	254	233	214	269	193	203	438	938
173.384	0	764	322	148	210	242	239	191	250	230	209	264	192	197	436	940
173.507	0	757	323	148	210	241	237	191	250	230	208	263	191	198	435	942
173.629	0	750	322	148	210	241	237	192	250	230	209	263	191	199	435	936
173.752	0	760	324	150	215	243	240	195	252	231	213	266	192	201	436	938
173.875	0	767	328	152	215	250	246	196	253	233	215	268	193	203	438	942
173.998	0	763	328	153	217	255	252	197	253	233	215	268	193	204	440	946
174.121	0	751	323	149	211	241	237	193	251	229	209	263	193	198	438	941
174.244	0	755	323	148	210	241	236	192	250	231	210	263	192	199	438	946
174.367	0	763	323	148	211	241	237	193	250	231	210	264	193	199	438	949
174.49	0	756	323	149	213	244	240	195	250	233	212	265	193	201	439	952
174.612	0	753	325	152	215	248	244	197	253	232	215	267	194	202	440	949
174.735	0	755	324	153	212	252	248	195	253	233	213	266	194	201	442	955
174.858	0	758	322	147	208	239	234	191	248	230	208	263	192	197	441	967
174.981	0	753	321	148	210	239	234	192	247	230	209	262	192	199	441	979
175.104	0	743	321	147	210	241	236	193	247	229	209	262	193	198	444	985
175.227	0	750	322	151	212	244	240	195	250	231	212	265	192	199	444	978
175.35	0	756	323	152	214	249	245	195	250	232	214	266	193	201	445	978
175.473	0	744	320	150	209	245	240	191	247	229	208	263	193	197	444	974
175.596	0	733	317	147	207	237	231	189	247	228	207	262	191	195	443	968
175.718	0	741	317	146	209	238	232	191	246	228	206	261	193	196	442	969
175.841	0	749	319	146	210	238	233	190	246	230	208	263	191	196	441	968
175.964	0	747	319	150	212	244	237	192	247	230	210	264	192	199	441	966
176.087	0	744	322	152	213	249	244	192	249	230	211	265	192	199	442	958
176.21	0	755	320	146	209	239	231	189	246	228	206	261	191	195	440	958
176.333	0	760	317	146	207	236	229	189	244	226	204	261	191	195	440	960
176.456	0	753	318	145	209	236	229	189	243	226	203	260	189	196	437	959
176.579	0	746	319	147	210	238	232	192	244	227	207	262	189	195	437	952
176.701	0	757	320	149	212	242	236	192	247	228	209	263	190	197	438	952
176.824	0	767	323	151	211	250	242	192	247	229	208	266	191	198	438	953
176.947	0	756	318	146	207	238	229	188	243	226	203	260	189	194	437	955
177.07	0	744	316	145	206	236	226	189	243	225	203	259	188	194	436	949
177.193	0	752	317	144	207	237	229	189	243	226	202	260	189	194	436	948
177.316	0	754	318	146	208	239	232	190	243	227	206	262	189	196	436	951
177.439	0	753	319	148	209	240	234	192	244	229	206	263	190	197	438	952
177.562	0	745	319	149	209	247	241	191	247	228	208	263	190	198	440	945
177.684	0	750	314	145	206	236	227	188	242	225	202	260	189	193	439	952
177.807	0	744	314	144	206	234	227	188	242	226	203	258	188	193	438	950
177.93	0	743	315	144	207	233	227	188	241	226	203	260	188	193	438	952
178.053	0	745	316	147	207	237	230	189	242	227	205	260	189	195	438	946
178.176	0	750	317	148	211	239	235	192	245	228	208	262	191	198	439	952
178.299	0	746	318	150	209	246	241	190	247	230	208	263	190	198	441	953
178.422	0	739	313	145	204	236	228	186	242	227	203	260	189	194	440	952
178.545	0	736	311	144	204	232	225	186	241	227	203	258	188	193	439	949
178.668	0	736	312	144	203	233	227	187	242	227	204	259	188	193	439	953
178.79	0	735	312	146	205	236	231	188	241	227	205	260	189	196	438	954
178.913	0	738	313	147	206	238	235	190	243	230	207	262	189	197	439	954
179.036	0	742	317	150	211	243	239	192	246	232	211	264	191	198	442	952
179.159	0	737	314	147	206	241	235	189	245	230	207	261	191	196	443	957
179.282	0	729	310	145	203	232	226	187	242	228	204	259	190	194	441	959
179.405	0	729	311	146	205	233	229	188	241	228	205	260	189	195	441	956
179.528	0	728	311	146	205	236	231	188	242	229	207	261	190	196	440	950
179.651	0	735	314	148	208	239	235	191	245	231	210	263	192	198	441	954
179.773	0	739	317	150	213	242	240	193	248	232	212	267	191	200	443	950
179.896	0	745	320	153	213	250	248	194	249	234	213	267	192	202	446	957
180.019	0	740	316	146	207	237	231	189	245	229	208	263	191	196	444	952
180.142	0	744	316	146	206	236	231	191	245	229	209	263	191	196	444	954
180.265	0	742	316	148	207	238	233	191	246	231	208	264	192	198	444	949
180.388	0	748	319	148	209	242	237	193	247	233	211	266	192	199	443	950
180.511	0	754	322	151	212	245	240	195	251	233	214	269	194	203	444	943
180.634	0	753	325	154	217	252	246	198	255	234	216	271	195	204	447	948
180.756	0	752	320	152	212	248	242	193	251	233	210	268	194	200	448	945
180.879	0	752	320	147	208	238	232	192	247	232	209	266	195	199	447	949
181.002	0	753	320	149	210	240	236	192	249	232	210	267	193	199	447	944
181.125	0	748	322	150	212	243	237	196	251	232	212	267	194	201	447	947
181.248	0	751	324	153	215	247	243	197	252	234	215	270	195	204	447	945
181.371	0	759	327	155	219	250	249	199	255	237	217	273	196	207	448	947
181.494	0	766	326	157	217	256	253	197	256	237	216	272	196	206	450	943
181.617	0	748	321	150	210	241	235	194	250	232	211	268	196	199	451	945
181.74	0	747	320	151	211	241	237	194	251	233	211	268	197	201	451	944
181.862	0	752	322	150	213	242	238	195	252	235	212	268	197	201	450	946
181.985	0	764	323	153	215	247	243	195	252	234	216	269	197	204	450	943
182.108	0	758	326	155	219	251	249	200	256	236	220	272	197	206	451	946
182.231	0	762	329	159	220	260	256	201	260	237	220	276	197	209	452	939
182.354	0	779	324	152	213	248	245	196	254	234	214	270	196	202	451	934
182.477	0	798	327	149	214	243	237	194	252	234	213	268	197	202	453	929
182.6	0	798	328	151	216	246	241	196	253	233	215	269	196	203	454	939
182.723	0	808	329	153	218	246	243	199	255	235	217	271	197	205	456	939
182.845	0	826	332	155	220	252	248	201	257	236	220	275	200	208	457	945
182.968	0	832	335	157	224	258	254	203	260	239	223	278	199	211	457	941
183.091	0	816	331	156	220	258	254	201	259	236	219	274	199	207	459	935
183.214	0	817	330	152	215	245	239	196	256	234	215	270	199	203	458	933
183.337	0	831	329	152	216	246	242	197	255	235	216	270	199	205	457	934
183.46	0	822	332	152	218	248	241	198	256	236	218	272	199	205	457	934
183.583	0	819	332	155	221	252	248	200	258	237	220	274	199	208	457	932
183.706	0	826	337	157	225	256	253	202	261	237	223	276	200	211	459	933
183.828	0	832	333	156	220	260	253	199	260	236	219	274	199	207	459	934
183.951	0	819	331	152	216	245	239	195	255	233	215	270	198	204	459	935
184.074	0	811	330	151	217	247	240	198	256	234	215	270	199	205	457	930
184.197	0	813	331	152	218	249	242	199	256	234	216	271	199	205	458	932
184.32	0	830	333	155	222	251	247	201	256	236	219	273	199	207	459	934
184.443	0	824	336	157	225	257	251	201	259	238	221	276	200	210	459	936
184.566	0	812	333	155	220	258	252	198	258	235	217	272	200	207	461	930
184.689	0	810	330	150	217	245	237	195	254	232	214	269	199	203	458	934
184.812	0	822	329	152	218	246	238	197	253	233	214	270	198	204	459	936
184.934	0	817	331	151	218	245	238	198	254	234	215	270	198	203	459	937
185.057	0	815	332	153	219	250	244	200	255	233	218	272	199	205	459	934
185.18	0	823	335	156	223	255	249	202	259	235	220	273	199	208	460	936
185.303	0	823	331	154	218	256	249	198	256	233	215	271	199	205	459	936
185.426	0	818	330	150	215	243	236	196	252	231	213	268	197	201	458	941
185.549	0	813	331	151	216	244	236	197	252	230	213	267	197	203	459	936
185.672	0	825	332	151	215	247	236	197	252	231	215	269	198	204	457	939
185.795	0	835	333	152	218	250	242	199	254	232	217	271	198	205	458	940
185.917	0	830	336	155	221	254	247	200	255	234	219	273	199	206	460	945
186.04	0	817	332	152	216	249	242	197	254	230	215	269	198	202	461	942
186.163	0	822	330	150	213	242	233	197	251	230	214	268	197	201	461	952
186.286	0	825	331	149	213	243	234	198	251	230	214	268	197	201	461	952
186.409	0	820	332	149	214	245	236	199	251	229	215	269	197	202	462	956
186.532	0	809	333	151	217	249	241	199	252	231	219	271	198	203	464	952
186.655	0	820	334	155	217	256	247	202	255	232	220	272	198	205	465	956
186.778	0	809	330	150	212	246	237	196	250	228	212	268	197	201	463	955
186.9	0	805	327	147	211	241	229	194	248	228	211	267	197	200	462	957
187.023	0	798	328	148	211	243	231	195	249	228	212	267	197	200	461	948
187.146	0	811	330	148	214	244	234	196	250	229	213	267	197	201	461	953
187.269	0	812	331	152	216	248	239	198	251	231	216	270	197	203	461	953
187.392	0	813	331	153	218	254	245	200	251	233	218	271	197	204	464	955
187.515	0	804	327	149	211	244	235	194	249	229	212	266	196	199	463	951
187.638	0	804	327	147	210	238	229	194	247	228	212	266	196	199	462	956
187.761	0	801	327	147	210	241	230	194	247	229	212	265	196	199	462	956
187.884	0	805	328	149	211	243	234	197	246	229	212	266	197	200	461	956
188.006	0	806	328	151	215	246	237	198	250	230	216	269	197	203	462	958
188.129	0	814	331	152	218	252	243	201	253	232	219	271	197	205	464	962
188.252	0	807	327	150	211	249	240	195	250	230	214	268	197	202	463	962
188.375	0	815	327	146	210	241	229	195	248	229	211	266	196	200	461	959
188.498	0	819	328	147	210	241	232	194	249	227	210	267	196	199	459	957
188.621	0	828	329	149	212	243	234	194	251	229	213	269	197	200	457	960
188.744	0	831	330	150	213	247	240	197	252	231	215	271	197	204	457	965
188.867	0	839	332	153	217	251	244	199	253	232	217	273	197	204	459	961
188.989	0	845	331	151	212	247	241	195	252	228	212	269	197	202	455	952
189.112	0	849	329	149	211	239	231	194	252	228	209	269	195	200	453	961
189.235	0	843	326	150	214	242	233	196	251	230	211	268	195	200	454	967
189.358	0	842	327	148	214	245	236	195	250	231	213	270	196	201	453	966
189.481	0	848	329	154	219	248	241	200	253	232	216	272	196	204	452	961
189.604	0	861	332	154	220	253	247	203	259	233	219	275	197	207	453	962
189.727	0	851	329	152	216	251	243	198	257	232	215	272	197	203	454	965
189.85	0	849	328	149	214	243	234	198	254	229	213	270	197	202	454	964
189.972	0	850	330	150	218	243	235	201	256	231	216	271	196	202	452	957
190.095	0	858	333	150	219	244	238	203	258	232	218	271	197	205	453	960
190.218	0	862	335	152	222	250	244	206	261	233	222	275	196	207	454	957
190.341	0	865	338	156	225	257	250	208	264	235	226	277	197	211	457	957
190.464	0	865	336	155	219	253	246	203	261	232	221	275	199	207	459	949
190.587	0	854	334	150	217	243	236	206	262	232	220	274	199	205	459	957
190.71	0	858	335	152	219	248	240	206	263	234	221	274	200	206	458	959
190.833	0	860	337	150	222	250	240	205	264	234	222	276	201	209	459	958
190.956	0	865	342	157	226	252	247	210	268	234	224	279	201	212	459	956
191.078	0	864	344	157	228	261	254	213	271	235	228	281	201	213	461	958
191.201	0	863	339	154	220	252	246	208	267	233	222	277	201	208	461	960
191.324	0	870	340	151	220	245	239	207	265	232	222	277	201	208	460	957
191.447	0	870	340	153	221	248	241	207	267	234	223	277	202	208	460	946
191.57	0	862	342	153	224	251	244	210	269	235	226	280	202	210	460	949
191.693	0	870	344	157	227	256	250	212	270	236	228	284	202	213	461	947
191.816	0	870	345	159	228	265	258	211	274	238	228	283	203	214	463	943
191.939	0	857	343	155	220	249	242	204	268	233	219	279	203	207	463	931
192.061	0	847	343	153	222	250	241	207	270	234	221	279	203	208	463	941
192.184	0	859	345	154	222	249	243	206	270	235	221	281	202	208	463	941
192.307	0	865	347	156	223	255	246	207	270	236	224	281	204	211	464	937
192.43	0	877	348	159	227	258	252	209	273	237	228	284	204	213	466	932
192.553	0	859	345	159	224	259	253	208	272	236	224	281	204	211	467	937
192.676	0	859	343	154	218	248	240	204	267	234	221	278	204	207	466	938
192.799	0	863	343	155	221	249	242	205	267	235	221	280	204	207	467	937
192.922	0	864	345	155	223	251	242	207	268	236	223	280	204	209	466	930
193.044	0	861	348	156	225	254	248	208	270	238	227	283	205	212	466	933
193.167	0	867	349	160	228	262	256	210	272	238	229	285	206	213	467	933
193.29	0	866	344	157	221	254	248	205	268	236	222	280	205	209	467	929
193.413	0	877	345	154	221	247	241	205	265	234	221	279	204	208	465	928
193.536	0	864	346	155	222	249	244	206	268	233	222	280	204	208	465	932
193.659	0	868	347	156	222	250	244	207	268	236	224	281	204	211	464	933
193.782	0	874	348	158	227	256	249	209	270	238	227	285	205	214	464	926
193.905	0	879	349	161	226	265	259	209	270	237	226	285	205	214	466	919
194.028	0	860	342	156	220	249	243	204	267	233	221	281	204	209	464	922
194.15	0	864	343	156	222	249	243	206	267	235	223	280	204	210	464	928
194.273	0	866	343	156	222	250	245	207	267	235	225	281	204	209	462	927
194.396	0	871	344	157	224	254	249	209	268	235	228	282	203	212	463	927
194.519	0	866	347	159	230	259	252	213	273	238	232	286	205	215	464	925
194.642	0	865	342	160	225	260	254	209	271	237	228	283	204	213	464	927
194.765	0	863	339	155	221	246	243	207	266	233	225	280	204	209	463	929
194.888	0	865	340	157	222	249	244	209	268	233	227	281	203	210	462	930
195.011	0	857	341	157	224	250	245	210	269	234	229	282	203	211	462	930
195.133	0	861	343	158	227	255	249	212	271	236	232	285	204	214	463	932
195.256	0	866	344	161	229	263	256	214	274	239	234	287	205	216	464	931
195.379	0	861	339	157	222	251	246	210	270	234	226	282	204	211	463	923
195.502	0	854	340	155	222	248	242	210	269	232	227	280	203	210	462	925
195.625	0	858	341	157	223	250	244	210	269	233	229	282	203	210	462	929
195.748	0	864	344	157	225	253	247	210	270	235	231	283	203	212	462	927
195.871	0	875	345	159	229	257	251	216	273	235	234	287	205	215	463	920
195.994	0	862	345	163	230	264	259	215	275	236	235	287	205	215	466	922
196.116	0	859	342	156	221	249	242	210	270	232	228	281	204	209	463	919
196.239	0	860	342	156	223	248	244	210	269	233	228	283	204	211	462	922
196.362	0	870	343	156	224	249	245	212	271	233	230	283	204	212	463	916
196.485	0	861	346	157	226	254	248	214	273	235	234	285	205	214	463	919
196.608	0	867	347	161	231	258	253	217	277	237	236	289	206	218	464	918
196.731	0	865	346	162	229	264	258	214	274	236	234	286	206	216	466	921
196.854	0	871	342	156	222	248	242	210	270	233	229	283	205	211	464	922
196.977	0	857	344	157	225	251	245	211	272	234	231	284	204	213	464	921
197.1	0	861	346	158	225	252	246	212	274	235	232	285	205	213	465	919
197.222	0	863	347	159	229	258	252	215	275	235	235	288	205	216	465	923
197.345	0	875	351	162	233	261	257	218	278	236	238	291	207	220	466	923
197.468	0	858	349	163	229	268	261	216	278	236	235	289	207	217	469	920
197.591	0	859	346	158	223	251	245	213	273	233	230	285	206	213	467	918
197.714	0	861	346	159	224	254	247	213	273	236	230	287	207	214	467	922
197.837	0	871	348	158	226	253	247	213	275	235	232	287	206	214	467	917
197.96	0	859	352	161	229	259	252	215	276	235	236	289	208	217	469	924
198.083	0	866	354	162	232	262	257	219	279	238	240	291	209	220	475	943
198.205	0	864	350	164	227	265	260	215	276	237	235	289	207	217	477	947
198.328	0	871	347	159	223	251	245	211	271	234	232	286	208	212	475	948
198.451	0	857	347	159	224	255	248	212	275	234	231	286	207	213	476	948
198.574	0	860	347	160	226	253	248	213	273	236	233	288	208	214	476	952
198.697	0	862	350	160	227	258	253	215	275	236	236	290	209	216	478	954
198.82	0	873	352	161	229	262	257	218	278	237	239	292	210	219	479	950
198.943	0	854	347	162	225	264	258	215	277	237	236	288	210	215	482	949
199.066	0	852	344	158	222	251	245	210	271	234	231	284	208	211	478	943
199.188	0	856	344	157	223	252	246	211	271	234	231	286	208	212	477	941
199.311	0	864	344	158	223	252	247	212	272	235	233	286	209	213	477	941
199.434	0	852	347	160	227	256	252	217	274	237	235	287	208	215	476	939
199.557	0	858	349	161	229	260	256	216	277	238	238	290	209	218	477	935
199.68	0	856	345	163	225	264	260	214	274	236	234	289	209	215	478	937
199.803	0	859	341	156	220	248	245	210	270	234	230	285	207	210	476	935
199.926	0	848	341	157	222	250	246	211	272	233	231	284	207	212	474	933
200.049	0	848	342	157	223	251	247	213	272	235	232	285	207	213	473	930
200.172	0	855	345	158	225	256	250	214	273	236	235	286	207	215	474	933
200.294	0	866	346	161	229	258	255	216	275	235	238	289	209	217	475	933
200.417	0	852	345	162	228	265	259	215	277	237	236	288	209	216	476	931
200.54	0	850	342	157	220	250	244	211	270	233	230	282	207	211	474	928
200.663	0	854	342	158	222	251	247	211	271	234	230	284	208	212	473	929
200.786	0	864	343	158	223	250	246	212	271	233	232	285	207	213	472	928
200.909	0	856	346	160	226	256	250	215	275	233	235	286	207	215	472	927
201.032	0	861	349	162	229	261	255	215	278	236	237	288	208	217	473	923
201.155	0	864	350	165	230	267	262	216	279	237	237	290	209	219	476	927
201.277	0	864	344	158	221	254	249	210	272	234	230	284	207	211	474	927
201.4	0	852	344	157	222	250	245	211	272	232	230	283	207	212	473	927
201.523	0	853	345	159	223	250	247	211	272	232	230	283	207	212	473	923
201.646	0	860	347	159	224	254	248	214	273	235	232	285	207	213	472	925
201.769	0	872	349	161	227	258	254	214	274	234	235	286	208	216	473	925
201.892	0	862	350	165	230	262	259	217	277	237	238	290	209	219	476	926
202.015	0	857	345	162	225	260	256	212	275	236	232	285	208	213	475	923
202.138	0	858	345	158	222	249	244	209	269	233	229	281	208	211	473	926
202.26	0	869	346	158	222	251	246	211	271	233	228	283	207	211	472	924
202.383	0	864	350	158	224	253	248	211	273	233	230	284	207	213	470	922
202.506	0	872	351	161	226	258	252	212	275	235	233	285	208	215	472	929
202.629	0	878	353	161	230	261	257	213	276	236	236	289	209	218	473	927
202.752	0	882	354	165	231	268	262	215	277	237	235	289	209	218	475	924
202.875	0	870	349	159	224	253	247	208	272	232	228	282	207	212	472	927
202.998	0	875	349	159	224	253	245	208	272	232	228	283	206	211	470	929
203.121	0	881	349	159	224	254	246	208	271	232	228	284	206	211	470	932
203.244	0	893	350	160	225	254	248	211	274	234	229	285	206	212	469	931
203.366	0	882	352	160	228	259	252	213	277	235	233	286	207	216	471	932
203.489	0	883	354	163	230	265	257	214	279	236	234	289	208	217	471	929
203.612	0	881	348	161	225	259	252	209	273	234	227	283	206	212	470	931
203.735	0	884	347	159	222	252	243	206	271	233	225	282	205	210	468	932
203.858	0	866	344	159	223	254	246	209	273	233	226	283	206	210	468	934
203.981	0	860	345	158	225	255	246	209	273	235	228	284	206	212	469	935
204.104	0	867	348	160	228	260	252	210	276	235	231	287	206	214	473	927
204.227	0	873	350	163	231	265	256	213	278	235	233	288	208	217	477	940
204.349	0	923	348	160	227	262	254	210	277	235	228	284	206	213	477	977
204.472	0	960	349	157	224	254	244	208	274	233	224	284	205	211	474	1002
204.595	0	975	356	159	225	257	246	207	274	233	224	286	205	211	472	1010
204.718	0	987	357	159	227	258	247	207	276	234	227	286	205	213	472	1011
204.841	0	976	361	161	232	261	251	213	279	235	230	288	206	215	472	1010
204.964	0	982	361	163	233	267	257	213	280	237	232	289	207	217	474	1010
205.087	0	980	357	161	225	262	252	209	275	235	224	285	205	213	473	1012
205.21	0	987	354	158	225	254	243	207	273	234	223	283	205	211	473	1012
205.332	0	970	354	158	224	255	245	207	273	234	224	284	205	211	472	1015
205.455	0	973	355	160	228	256	246	209	275	235	227	284	205	212	471	1010
205.578	0	975	358	161	229	261	251	210	277	237	229	286	206	213	472	1009
205.701	0	980	358	164	230	267	256	212	277	238	231	288	207	215	473	1005
205.824	0	962	351	159	222	256	245	206	272	234	224	282	205	209	473	1011
205.947	0	965	351	157	222	252	243	208	271	234	225	282	205	208	473	1017
206.07	0	968	351	158	224	253	244	208	270	235	226	282	205	209	473	1016
206.193	0	979	353	158	226	257	246	210	273	237	229	283	206	210	474	1019
206.316	0	966	356	159	229	259	251	213	275	237	233	286	206	213	476	1025
206.438	0	969	354	162	229	265	257	212	277	238	231	286	207	213	478	1029
206.561	1	969	350	157	222	252	244	207	268	234	224	280	205	208	475	1029
206.684	0	976	349	156	223	251	241	209	269	234	225	281	204	208	475	1026
206.807	0	961	351	157	225	252	242	209	272	234	226	281	204	208	474	1028
206.93	0	967	353	158	225	256	246	211	273	236	229	282	205	210	475	1024
207.053	0	970	355	159	227	260	251	211	274	237	231	286	206	212	476	1026
207.176	0	976	354	162	225	263	255	212	273	237	229	284	207	212	477	1026
207.299	0	959	349	156	220	250	242	206	268	233	225	280	205	207	476	1027
207.421	0	963	350	157	220	250	242	207	269	234	225	280	206	206	476	1022
207.544	0	964	350	157	223	250	243	209	269	234	226	280	204	208	475	1024
207.667	0	976	352	158	225	254	245	210	270	236	230	282	206	210	477	1024
207.79	0	962	355	159	228	257	250	211	272	237	232	284	207	213	479	1026
207.913	0	966	354	162	227	264	256	213	274	238	231	284	207	212	481	1023
208.036	0	965	349	158	220	250	242	206	266	235	224	278	206	207	478	1025
208.159	0	971	349	157	220	249	241	208	265	234	225	279	206	207	479	1026
208.282	0	957	350	157	222	249	241	207	268	235	225	279	206	208	480	1029
208.404	0	962	352	159	224	252	245	209	268	237	228	282	207	208	479	1025
208.527	0	965	354	160	226	255	250	211	269	238	230	283	208	212	480	1028
208.65	0	977	355	163	227	261	255	212	271	238	232	285	209	213	484	1027
208.773	0	959	351	159	223	254	248	208	268	235	227	281	208	208	483	1027
208.896	0	961	350	157	221	248	242	207	265	234	225	280	208	208	481	1024
209.019	0	974	350	159	223	250	244	206	266	236	225	281	208	208	482	1026
209.142	0	987	354	159	224	252	245	208	267	237	228	281	209	210	480	1016
209.265	0	988	355	160	226	257	250	211	270	238	230	285	209	213	480	1019
209.388	0	992	359	163	231	259	254	213	272	240	232	287	210	216	481	1015
209.51	0	1004	357	164	227	264	259	211	271	239	231	286	210	213	483	1017
209.633	0	1010	354	158	225	250	244	208	266	235	227	282	209	210	479	1008
209.756	0	997	354	160	226	251	246	210	268	237	228	284	208	211	479	1011
209.879	0	1002	355	161	225	252	246	211	269	238	230	284	209	212	478	1005
210.002	0	1001	358	162	228	256	252	211	269	239	232	287	210	214	478	1004
210.125	0	1006	359	163	234	259	257	215	272	240	235	288	210	217	479	996
210.248	0	986	359	166	233	267	263	213	274	240	235	289	210	217	481	1000
210.371	0	989	353	161	226	251	248	209	270	237	228	284	209	213	480	994
210.493	0	988	354	160	226	251	248	209	269	238	230	284	209	212	480	997
210.616	0	997	355	161	229	252	250	212	270	239	232	286	210	213	480	998
210.739	0	982	357	162	230	257	253	213	273	240	234	288	211	215	480	998
210.862	0	986	360	165	235	261	259	216	275	243	238	290	212	219	482	997
210.985	0	988	361	168	238	269	265	218	276	244	240	293	214	221	486	1000
211.108	0	991	357	164	229	261	259	213	273	241	234	288	212	215	486	1000
211.231	0	975	354	162	228	254	250	213	272	239	234	286	212	214	484	1001
211.354	0	977	356	162	230	255	253	214	272	241	235	287	212	217	486	1002
211.476	0	976	358	163	233	257	255	215	273	243	238	288	213	217	487	1006
211.599	0	984	360	167	237	263	262	219	275	243	241	291	213	220	488	1006
211.722	0	971	362	168	241	267	267	221	278	245	244	294	215	223	491	1007
211.845	0	973	361	170	236	272	269	218	279	246	241	292	215	220	493	1004
211.968	0	984	358	164	231	256	255	215	272	242	235	286	214	216	490	1008
212.091	0	985	359	163	232	260	256	216	274	242	237	288	214	217	491	1006
212.214	0	973	362	164	234	260	256	217	275	244	238	289	214	219	491	1007
212.337	0	977	365	167	238	265	262	218	276	246	242	292	215	221	492	1005
212.46	0	989	366	170	242	269	267	222	279	248	244	295	216	225	493	1007
212.582	0	990	368	173	243	278	275	223	282	248	246	296	217	226	496	1008
212.705	0	969	361	167	234	265	262	216	278	244	238	292	217	218	495	1010
212.828	0	972	361	165	234	262	258	217	275	244	238	290	217	219	495	1008
212.951	0	971	361	165	235	263	259	217	275	245	239	290	216	219	495	1011
213.074	0	978	363	167	238	265	261	219	279	246	242	293	216	221	495	1010
213.197	0	963	367	168	240	271	267	223	280	246	245	295	217	225	497	1012
213.32	0	966	368	172	245	277	272	225	283	249	247	297	219	227	499	1011
213.443	0	964	363	170	238	273	270	220	280	247	241	293	218	222	499	1013
213.565	0	969	361	166	234	262	258	217	275	245	239	291	217	220	498	1014
213.688	0	953	361	167	236	264	260	219	278	245	239	291	217	219	498	1015
213.811	0	957	362	167	238	264	261	220	277	246	241	291	218	221	498	1020
213.934	0	959	364	168	240	269	266	222	281	248	244	295	218	224	499	1020
214.057	0	966	366	171	244	274	271	224	281	247	247	296	219	227	501	1018
214.18	0	945	361	170	238	273	270	219	280	247	243	294	218	221	502	1019
214.303	0	946	358	166	234	261	258	218	276	244	239	291	218	218	500	1017
214.426	0	948	358	167	234	263	259	218	276	246	240	290	218	220	500	1019
214.548	0	959	360	166	237	262	260	219	277	246	241	291	219	220	500	1018
214.671	0	945	363	168	239	267	264	221	279	247	244	293	218	222	501	1019
214.794	0	952	365	171	241	273	268	223	282	249	247	295	219	226	502	1021
214.917	0	950	361	169	237	272	269	219	279	247	241	293	218	220	501	1018
215.04	0	957	357	165	232	259	256	216	274	243	237	289	217	216	500	1018
215.163	0	941	357	165	233	260	258	216	275	244	238	289	217	218	500	1022
215.286	0	945	358	165	232	262	258	216	275	245	240	289	217	219	500	1026
215.409	0	948	360	166	238	264	261	220	276	248	242	290	218	220	500	1025
215.532	0	958	361	168	238	268	266	220	278	247	244	293	217	224	501	1023
215.654	0	938	356	168	235	270	269	218	277	247	241	290	216	220	502	1025
215.777	0	937	352	163	230	257	256	213	271	244	235	285	215	215	499	1027
215.9	0	940	351	164	230	258	256	213	270	244	235	285	215	215	498	1024
216.023	0	946	352	164	231	258	255	215	271	245	236	286	214	215	496	1023
216.146	0	928	354	165	233	262	260	217	272	245	240	288	215	218	496	1023
216.269	0	929	356	166	235	265	262	218	275	247	242	289	216	220	498	1019
216.392	0	932	356	169	236	270	271	218	274	248	241	289	216	221	498	1022
216.515	0	934	349	163	228	258	257	212	270	242	233	285	213	215	494	1017
216.637	0	912	351	162	227	255	253	213	271	242	231	285	212	214	492	1017
216.76	0	911	353	162	228	257	254	210	269	243	231	286	213	214	491	1012
216.883	0	884	357	164	231	259	256	212	270	244	233	286	212	215	490	1017
217.006	0	847	357	165	233	263	258	214	273	245	236	287	214	218	492	1012
217.129	0	840	357	167	235	266	264	216	275	246	240	290	215	220	493	1017
217.252	0	838	354	167	230	266	265	215	273	245	235	288	214	216	494	1013
217.375	0	837	349	163	226	254	253	211	267	242	230	283	212	214	492	1016
217.498	0	845	350	163	226	255	253	210	267	243	232	283	214	213	493	1009
217.62	0	833	351	162	228	256	253	212	269	244	234	285	213	214	492	1011
217.743	0	837	354	164	231	261	258	214	270	246	238	286	214	217	493	1015
217.866	0	845	357	165	235	266	263	216	272	247	239	288	214	219	495	1013
217.989	0	856	357	168	236	271	269	218	274	247	242	291	215	222	496	1012
218.112	0	837	352	163	228	260	259	213	272	244	234	285	214	215	495	1011
218.235	0	841	352	162	227	255	254	211	269	243	234	285	213	214	495	1015
218.358	0	843	352	163	229	256	255	213	268	245	234	285	213	215	494	1013
218.481	0	853	355	162	231	258	257	215	270	246	237	285	214	216	495	1011
218.604	0	847	358	164	234	264	262	216	273	246	239	287	214	219	494	1009
218.726	0	856	360	168	236	267	266	219	276	248	241	290	215	222	495	1011
218.849	0	855	358	169	235	273	273	217	275	248	240	291	214	219	496	1007
218.972	0	857	354	162	229	258	256	212	270	244	233	284	214	214	494	1006
219.095	0	843	353	163	228	257	256	213	271	244	234	284	213	215	493	1005
219.218	0	845	353	163	228	257	257	214	270	246	236	285	213	217	493	1008
219.341	0	850	356	164	232	261	260	215	271	249	238	287	213	219	493	1007
219.464	0	860	358	165	233	265	267	217	272	247	241	289	215	221	493	1005
219.587	0	846	360	168	238	270	270	221	277	249	245	293	215	225	494	1005
219.709	0	843	356	169	232	271	273	216	275	249	239	289	215	220	496	1008
219.832	0	839	351	163	228	257	258	211	269	246	234	285	213	216	493	1008
219.955	0	849	351	164	228	257	258	213	271	247	235	286	213	216	493	1007
220.078	0	835	352	163	230	257	259	214	271	247	237	285	212	216	493	1008
220.201	0	841	355	165	232	261	263	216	273	249	240	288	214	220	493	1013
220.324	0	846	356	167	237	267	269	219	274	252	243	291	215	222	494	1011
220.447	0	856	360	170	240	273	276	221	276	250	245	293	215	226	496	1008
220.57	0	836	353	167	230	268	270	215	275	250	238	289	215	218	497	1008
220.692	0	839	352	164	227	257	259	212	271	248	235	286	214	216	494	1010
220.815	0	846	353	164	230	259	261	213	270	248	235	286	214	217	493	1007
220.938	0	853	355	164	231	260	261	215	271	249	237	287	215	219	494	1008
221.061	0	839	356	166	234	265	267	217	275	250	241	291	216	222	494	1010
221.184	0	844	357	168	238	268	272	219	277	252	244	292	216	225	496	1016
221.307	0	846	359	173	239	278	279	219	278	254	245	294	216	227	498	1015
221.43	0	841	352	166	229	264	269	214	274	249	238	288	215	218	497	1011
221.553	0	834	353	164	229	259	262	214	273	249	235	287	214	218	496	1010
221.676	0	847	354	165	229	260	262	213	272	250	235	287	214	219	494	1011
221.798	0	852	355	164	233	262	264	215	273	251	237	289	215	221	494	1009
221.921	0	867	360	167	233	267	268	216	276	251	239	290	216	223	494	1010
222.044	0	857	362	169	238	271	273	218	279	252	241	294	217	226	496	1013
222.167	0	859	359	170	233	276	278	215	279	252	240	292	216	223	497	1013
222.29	0	855	354	164	228	259	261	211	271	248	233	286	214	218	494	1011
222.413	0	866	354	163	228	259	262	211	273	247	234	287	214	218	493	1010
222.536	0	849	354	163	231	261	260	212	274	247	233	288	214	218	493	1009
222.659	0	856	359	165	233	265	265	212	276	249	237	290	214	221	491	1012
222.781	0	872	363	168	237	268	269	215	276	250	239	292	215	224	492	1008
222.904	0	889	363	171	237	275	274	217	279	251	239	292	215	225	493	1008
223.027	0	883	358	165	227	263	263	212	275	246	233	288	213	217	490	1007
223.15	0	886	359	164	229	260	260	211	274	246	231	287	213	219	489	1009
223.273	0	890	360	164	231	261	261	211	274	247	232	287	213	218	487	1006
223.396	0	902	362	165	231	263	261	212	275	248	235	288	212	220	487	1000
223.519	0	884	364	166	235	267	266	214	278	247	238	291	213	222	488	1006
223.642	0	888	363	168	236	273	271	214	280	248	236	291	213	221	487	1005
223.764	0	892	361	163	229	258	257	208	274	244	228	286	211	217	484	1000
223.887	0	900	360	164	229	259	256	208	274	243	229	286	210	216	482	996
224.01	0	886	360	163	231	259	257	209	274	243	231	285	210	218	481	1001
224.133	0	897	364	164	232	263	260	211	277	245	232	287	211	219	481	1000
224.256	0	899	365	166	235	267	264	212	277	246	234	290	212	221	480	997
224.379	0	894	360	166	229	264	262	208	274	243	229	287	209	215	479	996
224.502	0	879	357	161	226	256	251	206	270	239	226	283	208	213	478	996
224.625	0	880	357	160	226	255	252	207	269	240	225	282	208	213	477	998
224.748	0	880	358	161	228	256	252	208	270	241	226	282	208	213	475	995
224.87	0	892	361	162	229	259	254	208	273	242	230	284	209	216	477	995
224.993	0	877	359	164	228	264	260	208	272	242	229	284	208	215	477	995
225.116	0	874	354	160	223	251	247	204	265	238	223	278	206	210	474	1001
225.239	0	870	349	160	224	250	247	204	265	237	223	278	206	210	473	1002
225.362	0	870	350	159	225	250	246	204	266	237	224	279	206	210	469	999
225.485	0	864	352	159	227	254	249	205	268	238	227	281	206	212	470	999
225.608	0	867	353	162	229	260	255	206	270	240	227	282	206	213	468	1003
225.731	0	866	350	159	223	252	249	202	265	236	220	279	204	209	466	999
225.853	0	876	349	157	221	248	242	202	264	233	219	279	202	207	464	993
225.976	0	867	350	157	222	249	242	202	264	233	220	278	202	207	461	990
226.099	0	869	352	157	224	250	243	202	265	236	220	278	202	208	459	984
226.222	0	872	354	158	225	253	244	203	265	235	222	279	202	209	458	980
226.345	0	874	352	160	224	257	250	203	264	234	222	279	202	209	458	972
226.468	0	861	348	155	220	246	239	199	260	230	216	274	200	206	455	968
226.591	0	855	347	155	219	243	236	199	259	230	217	274	199	204	454	952
226.714	0	835	346	152	219	245	236	199	258	231	218	274	200	204	453	929
226.836	0	820	348	154	220	247	237	200	261	231	220	274	200	205	452	887
226.959	0	808	348	156	222	251	240	202	262	232	222	276	201	208	454	864
227.082	0	808	344	155	218	249	240	200	260	231	219	274	200	205	453	867
227.205	0	817	341	152	215	242	232	200	255	227	217	272	199	203	451	876
227.328	0	816	341	152	216	242	232	198	256	229	219	271	198	202	452	880
227.451	0	823	341	150	218	242	231	200	257	230	221	272	199	203	452	889
227.574	0	827	342	152	218	246	234	201	258	232	221	274	199	205	453	892
227.697	0	830	342	153	218	251	241	202	257	232	222	275	199	206	452	893
227.82	0	829	338	150	213	240	230	197	254	227	217	270	197	202	450	894
227.942	0	823	337	149	212	239	228	197	254	227	216	269	197	202	447	894
228.065	0	823	335	148	213	240	228	198	253	228	216	270	196	201	446	896
228.188	0	826	336	149	215	242	232	198	253	229	219	271	197	202	447	894
228.311	0	825	339	151	216	245	235	201	255	230	221	273	198	205	447	891
228.434	0	817	335	151	213	245	234	198	255	229	218	272	196	202	447	893
228.557	0	815	333	148	212	237	226	196	251	227	215	269	195	199	445	887
228.68	0	815	332	148	212	238	227	197	251	228	215	270	196	201	444	888
228.803	0	815	333	148	213	239	228	197	253	228	216	270	196	201	444	888
228.925	0	818	335	149	215	241	232	199	255	230	220	272	196	203	445	891
229.048	0	814	335	152	217	249	240	200	255	231	222	274	197	204	448	893
229.171	0	808	331	150	213	241	230	197	253	228	217	271	196	201	448	895
229.294	0	804	330	148	214	238	227	199	252	229	217	270	197	201	448	903
229.417	0	811	333	149	214	239	229	199	254	228	217	271	197	201	448	904
229.54	0	811	334	151	216	243	232	199	255	231	221	274	197	203	450	910
229.663	0	809	336	151	218	245	238	200	256	233	223	275	198	205	452	912
229.786	0	807	337	155	219	254	244	203	258	234	224	277	199	207	456	909
229.908	0	797	333	150	215	241	230	197	255	231	219	274	199	202	457	913
230.031	0	799	334	150	215	241	231	199	255	232	219	274	199	203	456	913
230.154	0	800	335	149	218	241	232	200	255	234	221	274	199	204	457	911
230.277	0	802	337	153	218	245	237	201	257	234	224	277	200	205	458	909
230.4	0	808	337	155	222	249	242	205	260	235	227	279	200	208	459	913
230.523	0	805	340	158	224	257	250	206	263	237	228	281	201	210	463	916
230.646	0	799	337	153	218	246	237	202	258	235	223	277	200	207	464	913
230.769	0	801	336	152	220	244	234	203	258	235	224	276	201	205	464	909
230.892	0	806	338	152	220	246	238	205	260	236	226	277	202	206	465	912
231.014	0	808	340	155	224	249	239	206	262	238	228	280	202	209	466	912
231.137	0	810	344	157	227	256	247	209	263	239	231	283	204	211	467	911
231.26	0	814	346	159	232	261	253	212	267	240	235	285	205	215	471	911
231.383	0	812	342	158	225	257	248	209	266	240	229	281	205	210	472	913
231.506	0	807	340	154	222	247	239	208	263	238	229	280	204	208	472	918
231.629	0	808	342	155	224	250	241	208	263	239	230	281	204	209	473	916
231.752	0	808	345	156	228	252	244	210	266	239	233	283	205	212	473	915
231.875	0	815	347	159	231	257	249	214	270	242	237	287	206	215	473	918
231.997	0	817	349	162	234	265	256	217	272	242	240	289	207	218	477	919
232.12	0	814	347	161	227	265	256	212	270	241	234	286	207	214	478	916
232.243	0	813	347	156	226	251	242	209	268	239	231	284	206	212	476	912
232.366	0	819	347	158	226	253	245	211	269	241	233	285	206	213	476	918
232.489	0	818	349	158	228	255	247	213	270	242	234	286	207	214	477	922
232.612	11	818	351	161	233	260	252	214	272	244	237	288	208	217	477	923
232.735	0	819	353	164	237	266	258	217	275	244	240	291	209	220	481	920
232.858	0	818	351	162	231	268	260	214	275	245	236	288	209	216	483	923
232.98	0	812	347	158	225	252	246	211	269	242	231	284	209	213	480	924
233.103	0	811	348	158	227	256	248	211	268	242	233	286	209	213	479	924
233.226	0	812	349	160	229	256	249	212	270	243	236	286	209	215	481	921
233.349	0	815	352	161	232	260	254	216	273	244	238	289	209	218	481	926
233.472	0	817	353	164	236	266	260	217	275	247	241	292	210	221	483	928
233.595	0	810	351	164	230	267	262	212	272	244	238	289	211	217	485	928
233.718	0	804	347	158	225	253	247	211	270	242	233	286	210	212	483	923
233.841	0	808	348	159	229	256	249	210	270	243	234	286	210	214	485	929
233.964	0	808	348	159	230	256	251	213	271	244	236	286	211	214	484	927
234.086	0	811	352	161	233	261	255	216	272	246	239	289	212	218	485	926
234.209	0	815	353	165	236	266	261	218	275	246	242	292	212	222	487	923
234.332	0	815	350	163	231	268	261	215	275	246	239	289	211	216	489	927
234.455	0	811	347	159	227	254	249	211	269	244	234	286	211	214	486	930
234.578	0	812	348	159	229	257	251	212	270	244	235	287	211	214	488	930
234.701	0	816	351	160	231	256	250	215	272	245	238	287	212	216	487	924
234.824	0	825	354	162	233	261	255	216	274	246	241	289	213	219	488	927
234.947	0	827	357	163	236	267	261	218	276	247	243	293	213	222	491	930
235.069	0	821	350	162	230	265	262	214	272	244	237	287	212	218	492	930
235.192	0	818	348	159	227	255	249	212	270	243	235	286	212	215	491	928
235.315	0	823	349	160	227	258	251	211	272	244	235	286	212	216	490	933
235.438	0	823	351	159	230	256	252	214	272	245	237	288	211	216	491	933
235.561	0	825	354	161	232	262	257	214	272	246	239	291	212	220	492	933
235.684	0	826	354	164	233	268	263	217	275	246	242	292	213	221	491	929
235.807	0	825	350	160	228	260	254	210	272	244	234	287	210	214	490	928
235.93	0	821	349	159	226	253	248	210	269	243	232	286	209	215	487	927
236.052	0	821	348	159	227	255	250	209	269	243	233	286	210	214	486	925
236.175	0	819	349	159	229	256	250	213	270	244	235	286	210	215	486	923
236.298	0	824	352	160	231	260	255	215	272	245	239	288	211	219	487	929
236.421	0	825	353	164	233	268	260	216	274	247	241	289	211	219	488	933
236.544	0	822	350	159	226	255	250	211	267	243	232	284	209	213	485	933
236.667	0	818	348	157	226	253	247	211	267	242	232	283	208	213	484	932
236.79	0	816	346	157	226	251	247	212	267	242	233	283	208	213	482	939
236.913	0	812	347	157	227	253	250	214	269	244	234	284	209	213	483	941
237.036	0	817	350	160	229	257	255	212	269	245	237	285	208	216	482	941
237.158	0	812	347	162	230	264	260	214	271	243	236	286	208	216	482	939
237.281	0	809	343	157	223	252	247	209	267	239	231	282	206	210	479	944
237.404	0	805	341	156	223	250	245	209	266	240	230	280	206	210	478	946
237.527	0	808	343	157	222	250	246	209	266	241	229	281	206	210	475	942
237.65	0	816	346	158	225	254	248	209	268	241	232	283	205	212	474	934
237.773	0	826	348	160	228	257	253	212	271	241	234	285	206	214	473	941
237.896	0	820	348	162	228	265	258	210	272	243	233	285	206	213	475	945
238.019	0	817	345	157	223	250	245	207	265	238	227	280	204	210	472	944
238.141	0	817	345	156	222	251	244	207	265	237	227	281	204	209	470	940
238.264	0	821	345	156	222	251	244	208	266	238	229	281	204	209	470	943
238.387	0	822	347	157	226	253	247	209	268	239	232	282	204	211	469	944
238.51	0	823	349	158	228	256	251	210	268	241	234	284	204	214	471	944
238.633	0	819	346	161	227	262	255	210	270	240	233	284	205	213	472	937
238.756	0	807	340	156	222	249	243	205	266	236	228	279	203	209	469	939
238.879	0	810	341	156	221	249	244	207	265	237	229	279	203	210	468	941
239.002	0	813	342	155	222	250	243	208	266	237	230	280	203	210	469	941
239.124	0	813	344	160	223	255	246	209	269	237	231	281	203	211	468	933
239.247	0	819	346	160	229	259	251	212	272	239	234	284	203	214	469	936
239.37	0	819	346	159	226	262	252	208	271	238	229	283	203	212	469	922
239.493	0	825	346	154	221	249	241	205	265	234	225	279	202	209	466	921
239.616	0	844	349	155	223	251	241	206	267	234	226	279	201	210	466	915
239.739	0	842	349	156	223	251	241	208	268	234	227	280	202	210	466	914
239.862	0	844	350	157	226	255	245	209	270	237	229	283	202	213	467	916
239.985	0	844	352	158	228	263	251	209	269	237	231	284	203	214	468	917
240.108	0	841	347	156	222	252	243	205	266	234	224	279	201	209	466	911
240.23	0	835	347	155	220	249	238	206	265	233	225	278	201	207	465	911
240.353	0	837	347	155	221	250	239	206	265	235	226	279	201	209	465	902
240.476	0	840	349	155	225	251	240	208	265	236	227	280	202	210	467	905
240.599	0	850	352	156	227	255	245	210	268	236	231	283	203	212	468	901
240.722	0	832	349	157	225	261	248	207	269	237	228	281	203	211	470	904
240.845	0	829	346	154	220	247	237	205	263	234	224	277	202	208	468	903
240.968	0	831	345	154	220	249	238	206	263	234	225	277	202	208	467	907
241.091	0	841	347	153	222	249	238	207	264	235	226	278	202	208	468	904
241.213	0	833	350	155	226	252	242	208	266	236	228	280	203	212	468	906
241.336	0	838	350	158	227	260	249	210	268	237	230	282	205	213	470	903
241.459	0	833	346	154	222	253	241	207	263	235	223	278	203	208	469	906
241.582	0	839	344	152	220	247	236	204	262	233	223	277	203	207	467	904
241.705	0	826	345	154	221	248	237	205	262	235	225	278	202	207	468	907
241.828	0	829	347	153	222	252	239	207	263	237	226	279	203	209	468	907
241.951	0	837	349	156	225	255	244	209	264	239	228	281	204	211	470	910
242.074	0	845	349	159	224	260	249	209	265	237	227	280	205	210	471	911
242.196	0	830	345	152	220	249	236	204	262	234	223	277	204	207	468	908
242.319	0	832	346	154	219	249	237	205	262	235	224	277	203	208	468	907
242.442	0	836	347	154	223	250	237	207	262	237	224	279	204	208	468	908
242.565	0	847	350	155	222	253	242	208	263	237	227	281	205	209	470	914
242.688	0	839	353	157	226	258	246	210	266	239	230	282	205	211	475	922
242.811	0	834	347	155	223	255	243	205	264	236	224	279	205	207	475	919
242.934	0	839	346	152	220	249	236	204	260	237	223	277	204	207	475	923
243.057	0	838	347	154	219	250	237	206	261	236	224	278	205	207	475	921
243.18	0	830	347	154	222	251	239	207	262	238	226	279	205	208	475	920
243.302	0	834	349	155	225	254	244	209	264	239	228	281	205	209	476	920
243.425	0	840	348	157	224	260	249	206	264	240	227	282	206	210	478	924
243.548	0	833	344	152	218	249	237	203	259	236	222	277	204	206	475	926
243.671	0	824	344	152	219	247	236	205	260	237	224	278	205	206	476	922
243.794	0	825	343	153	219	249	238	205	262	238	224	278	206	206	476	917
243.917	0	840	346	154	221	253	243	206	262	239	226	280	206	208	475	918
244.04	0	835	348	157	225	257	248	208	263	239	228	283	207	210	476	915
244.163	0	825	344	156	220	255	245	205	262	238	224	279	205	206	476	914
244.285	0	823	343	152	217	247	238	204	260	237	222	278	206	205	473	911
244.408	0	840	344	153	219	248	239	204	259	237	222	278	205	204	473	913
244.531	0	834	345	154	221	249	239	205	260	239	225	278	205	206	473	912
244.654	0	829	348	155	223	253	244	207	263	240	227	281	207	208	475	910
244.777	0	830	347	158	225	260	251	208	265	241	229	281	206	209	476	907
244.9	0	837	343	155	220	250	240	202	259	236	222	277	205	204	474	905
245.023	0	827	342	153	218	247	237	203	259	236	222	278	205	204	473	906
245.146	0	821	344	153	220	248	239	203	261	237	223	278	205	205	473	903
245.268	0	826	345	155	221	251	242	205	262	239	226	280	206	206	474	899
245.391	0	843	346	157	224	255	247	206	263	241	227	282	207	208	475	904
245.514	0	833	346	159	223	261	253	206	265	241	227	283	208	209	478	907
245.637	0	820	342	154	220	248	240	203	261	236	223	277	206	205	475	906
[truncated: 703 more rows]

## Sheet: Short_ch
	SNR :	52	45	41	43	41	47	49	42	42	43	41	40	0	0	0	0	0	0	0	0	0	0	0	0
		D780						D850						D725						D940
Time	Marker	ch16	ch17	ch18	ch19	ch20	ch21	ch16	ch17	ch18	ch19	ch20	ch21	ch16	ch17	ch18	ch19	ch20	ch21	ch16	ch17	ch18	ch19	ch20	ch21
0.24576	0	112	161	33	131	191	21	107	167	41	121	187	17	2	5	-48	-1	-2	-57	-3	-5	25	3	2	29
0.36864	0	110	158	35	130	187	30	106	164	45	119	182	25	2	2	-64	0	-1	-71	-2	-2	26	5	0	67
0.49152	0	109	156	32	129	186	30	105	162	50	119	182	24	4	5	-83	0	-1	-90	-3	-4	22	4	0	70
0.6144	0	108	154	33	130	187	32	105	161	50	119	182	26	5	4	-96	0	0	-104	-4	-5	20	5	0	65
0.73728	0	109	154	35	129	189	36	104	161	50	119	182	29	5	5	-104	0	-3	-110	-4	-6	18	4	0	59
0.86016	0	108	154	38	129	189	39	104	164	52	119	185	32	4	5	-108	0	-1	-114	-5	-6	18	4	0	54
0.98304	0	108	154	35	130	188	39	104	162	59	119	185	32	4	5	-105	0	0	-116	-4	-6	22	4	0	52
1.10592	0	108	152	38	129	184	40	103	159	62	119	185	32	4	5	-107	0	0	-117	-5	-6	22	5	0	48
1.2288	0	108	151	38	129	184	40	102	158	62	119	185	31	4	6	-106	0	0	-117	-5	-6	23	4	0	47
1.35168	0	107	152	38	129	183	40	103	157	63	120	185	32	4	6	-106	-1	0	-117	-6	-6	23	5	0	47
1.47456	0	108	152	38	128	183	39	103	158	63	119	184	33	4	6	-106	0	-1	-117	-5	-7	23	4	0	47
1.59744	0	108	152	38	129	184	42	104	160	63	118	185	33	4	6	-108	0	0	-118	-5	-7	24	4	0	48
1.72032	0	108	153	38	130	185	40	103	161	62	119	186	33	5	6	-109	0	0	-119	-5	-7	23	4	0	48
1.8432	0	108	151	39	129	181	40	103	157	63	118	186	32	4	6	-105	0	0	-118	-5	-7	23	4	0	45
1.96608	0	106	150	39	128	181	40	101	156	63	119	184	31	4	6	-104	0	0	-117	-5	-7	23	4	0	45
2.08896	0	107	149	38	128	181	39	102	156	63	118	183	32	4	6	-105	0	0	-117	-5	-7	23	4	0	44
2.21184	0	107	150	38	128	182	40	102	156	62	118	184	32	4	6	-105	-1	0	-118	-5	-7	23	4	0	45
2.33472	0	107	150	38	130	183	40	103	158	63	119	184	32	4	6	-105	0	0	-117	-5	-6	22	4	0	46
2.4576	0	109	152	38	129	183	41	103	159	63	119	185	34	4	7	-107	-1	0	-117	-5	-6	23	5	0	47
2.58048	0	106	151	40	128	182	39	101	157	62	119	184	32	5	6	-105	0	0	-118	-5	-6	23	4	0	45
2.70336	0	106	149	37	129	180	39	103	154	61	119	183	31	4	6	-104	-1	0	-118	-6	-6	22	4	0	44
2.82624	0	107	148	38	129	179	39	101	155	62	118	183	31	4	6	-104	0	0	-117	-5	-7	23	4	0	44
2.94912	0	106	148	38	128	180	40	102	156	62	118	183	32	4	7	-104	-1	0	-116	-5	-7	23	3	0	45
3.072	0	108	149	37	127	181	40	102	157	63	118	183	32	5	6	-104	0	0	-117	-6	-7	23	3	0	46
3.19488	0	107	151	39	129	183	41	102	157	63	117	185	33	4	5	-106	0	0	-116	-5	-6	22	3	0	46
3.31776	0	108	152	40	129	182	40	103	157	63	118	184	32	4	6	-105	0	-1	-116	-5	-7	21	4	0	46
3.44064	0	107	148	39	128	179	40	101	155	61	118	182	31	4	6	-103	-1	0	-117	-6	-6	23	5	0	43
3.56352	0	106	149	38	128	180	40	101	154	61	118	183	31	4	6	-103	0	0	-117	-6	-7	23	4	0	44
3.6864	0	106	148	38	128	180	40	102	154	62	119	183	31	4	6	-103	0	0	-116	-6	-6	21	4	0	45
3.80928	0	107	149	38	128	181	40	102	156	62	118	182	31	4	6	-103	0	0	-116	-6	-7	22	4	0	46
3.93216	0	107	151	39	128	182	40	102	157	62	118	183	32	5	7	-105	0	0	-116	-5	-6	22	4	0	46
4.05504	0	108	151	39	129	182	40	103	157	62	118	183	32	3	6	-105	0	0	-116	-6	-6	22	4	0	46
4.17792	0	107	148	38	129	180	39	101	153	61	118	183	31	4	5	-104	0	0	-116	-5	-6	23	4	0	43
4.3008	0	107	148	39	128	180	39	101	153	61	118	181	31	4	6	-104	-1	0	-116	-5	-6	22	4	0	44
4.42368	0	106	147	37	128	179	39	102	154	61	117	182	31	4	6	-102	0	0	-115	-5	-7	22	5	0	44
4.54656	0	107	149	38	128	180	40	102	155	62	118	182	32	4	6	-103	0	0	-116	-5	-7	22	4	0	45
4.66944	0	107	149	38	128	180	40	102	155	62	118	182	31	4	6	-104	-1	0	-116	-6	-7	22	4	0	46
4.79232	0	107	150	38	128	182	41	103	156	62	117	183	32	4	6	-105	0	0	-116	-5	-5	21	4	0	47
4.9152	0	107	149	40	128	180	39	102	154	62	118	183	31	4	6	-104	0	0	-116	-5	-7	21	4	0	44
5.03808	0	106	147	37	128	178	39	101	152	61	118	181	31	4	5	-103	0	0	-115	-6	-6	22	4	0	44
5.16096	0	106	147	37	128	178	39	101	152	61	117	180	31	4	6	-103	-1	0	-116	-5	-7	23	5	0	44
5.28384	0	106	145	37	127	178	39	101	152	61	117	181	30	5	5	-103	-1	0	-115	-6	-6	21	4	0	45
5.40672	0	107	148	37	128	179	40	102	153	61	117	181	31	4	6	-103	0	0	-116	-5	-6	22	4	0	45
5.5296	0	107	148	37	127	181	40	101	155	62	117	181	32	5	6	-105	0	0	-116	-5	-5	22	4	0	46
5.65248	0	107	149	39	128	181	39	101	154	63	117	183	31	4	5	-105	0	0	-116	-6	-6	22	3	0	45
5.77536	0	105	147	38	128	178	39	100	150	61	117	181	31	4	6	-102	-1	0	-116	-6	-6	23	4	0	43
5.89824	0	106	146	37	128	177	38	101	150	60	117	180	31	5	5	-102	0	0	-115	-4	-6	22	3	0	43
6.02112	0	106	146	37	127	177	39	100	150	59	117	180	30	4	6	-103	0	0	-115	-5	-6	22	4	0	43
6.144	0	107	147	36	128	179	39	102	152	60	117	179	31	4	6	-104	0	0	-116	-5	-6	22	3	0	44
6.26688	0	106	148	37	127	180	40	102	153	61	117	181	32	4	6	-104	0	0	-116	-6	-6	22	3	0	45
6.38976	0	107	147	37	128	181	40	102	154	62	118	182	32	4	6	-106	0	0	-116	-6	-6	22	4	0	47
6.51264	0	106	146	39	127	180	39	101	152	62	118	182	31	4	5	-104	0	0	-117	-6	-6	21	4	0	45
6.63552	0	106	146	38	127	177	38	101	150	60	116	180	31	5	6	-104	0	0	-116	-5	-6	23	4	0	43
6.7584	0	106	146	38	128	177	38	101	150	60	117	180	31	4	5	-103	-1	0	-116	-5	-5	23	4	0	44
6.88128	0	106	145	36	128	178	39	101	151	61	117	180	30	4	6	-102	0	0	-116	-5	-6	22	5	1	43
7.00416	0	106	146	38	128	180	39	101	152	60	117	180	31	4	5	-104	0	0	-116	-6	-6	21	4	0	45
7.12704	0	106	146	37	128	180	40	101	153	61	117	181	31	4	6	-104	0	0	-117	-5	-6	22	4	0	46
7.24992	0	106	148	39	128	181	39	103	154	61	118	182	32	4	5	-105	0	0	-116	-6	-6	21	4	0	46
7.3728	0	106	145	39	128	178	39	100	150	60	117	180	31	4	5	-103	0	0	-115	-5	-6	23	4	0	44
7.49568	0	106	145	37	128	177	39	101	149	60	117	180	31	4	5	-101	0	0	-115	-5	-6	22	4	0	42
7.61856	0	106	144	37	128	177	39	101	149	61	117	179	30	4	6	-103	0	-1	-115	-6	-6	22	5	0	44
7.74144	0	106	145	37	128	178	39	101	150	60	116	180	30	4	6	-102	0	0	-115	-6	-6	22	4	0	44
7.86432	0	106	147	37	127	181	40	101	153	61	117	181	32	4	6	-104	0	0	-115	-5	-6	22	4	0	45
7.9872	0	107	148	37	127	181	40	101	154	62	117	182	32	4	6	-104	0	0	-116	-5	-6	22	4	1	46
8.11008	0	106	149	40	128	182	39	101	154	61	117	182	31	5	6	-106	0	0	-116	-5	-6	21	4	1	46
8.23296	0	106	145	39	128	178	39	101	151	61	117	180	30	4	6	-101	0	-1	-115	-5	-6	21	5	0	43
8.35584	0	106	146	38	127	178	40	101	150	60	116	180	30	4	5	-101	0	0	-115	-5	-6	22	4	0	44
8.47872	0	106	145	37	127	179	39	100	150	60	118	180	30	4	5	-102	0	0	-115	-5	-6	22	4	0	43
8.6016	0	106	147	37	128	180	40	101	152	60	117	181	31	4	5	-103	0	0	-114	-6	-6	22	3	0	44
8.72448	0	106	147	38	128	181	39	101	153	62	117	181	31	4	5	-104	0	0	-116	-4	-6	21	5	0	45
8.84736	0	107	149	38	128	182	39	102	154	62	117	182	32	4	6	-105	0	0	-116	-5	-6	22	5	0	46
8.97024	0	107	146	40	127	179	39	101	152	62	117	182	30	3	6	-103	-1	-1	-115	-5	-6	21	4	0	44
9.09312	0	107	145	38	128	179	40	101	150	61	117	181	30	5	5	-102	0	0	-116	-5	-6	22	4	0	44
9.216	0	106	147	39	128	180	39	100	151	60	117	181	31	4	5	-103	0	0	-115	-6	-6	22	4	0	44
9.33888	0	106	147	37	127	180	40	100	151	61	117	181	32	4	6	-101	0	0	-115	-5	-5	21	4	1	44
9.46176	0	107	147	37	127	181	39	102	152	61	117	182	31	4	6	-102	-1	0	-114	-5	-6	22	5	0	45
9.58464	0	107	148	38	128	182	40	102	155	62	118	182	32	4	6	-104	0	0	-115	-5	-6	22	4	0	46
9.70752	0	107	148	41	127	181	39	102	152	61	118	182	30	4	5	-103	0	0	-115	-5	-6	21	3	0	44
9.8304	0	106	147	38	128	179	39	101	149	60	117	181	31	4	6	-100	-1	0	-114	-4	-6	21	5	0	43
9.95328	0	107	146	38	128	179	39	100	149	59	117	180	31	4	6	-102	-1	0	-114	-4	-6	22	5	0	42
10.0762	0	106	146	38	128	179	39	101	149	59	117	180	30	4	7	-102	0	0	-114	-5	-6	22	4	0	43
10.199	0	107	146	37	128	179	39	101	152	60	118	180	30	5	6	-102	0	0	-113	-5	-6	22	5	0	44
10.3219	0	107	147	38	128	180	40	101	152	61	117	181	31	4	6	-102	0	0	-113	-5	-6	21	4	0	44
10.4448	0	107	148	39	128	181	38	102	154	61	117	182	30	4	6	-101	0	0	-114	-5	-6	21	4	0	44
10.5677	0	107	146	37	128	178	39	100	150	59	117	180	30	5	6	-101	-1	0	-114	-5	-6	22	4	0	42
10.6906	0	106	145	37	127	177	39	100	150	59	117	179	30	4	5	-100	0	0	-114	-6	-5	21	5	0	42
10.8134	0	106	145	37	128	177	39	100	149	59	117	179	30	4	6	-100	0	0	-112	-5	-5	21	4	0	42
10.9363	0	107	146	36	128	178	39	100	149	59	117	179	30	4	6	-100	0	0	-113	-6	-6	21	5	0	43
11.0592	0	107	147	37	128	179	40	101	151	59	117	180	31	4	6	-102	-1	0	-113	-6	-6	21	4	0	45
11.1821	0	106	147	37	128	180	39	101	151	60	117	180	30	4	5	-102	0	0	-113	-5	-6	22	4	0	44
11.305	0	105	145	38	127	177	39	100	148	59	116	179	29	4	6	-99	0	0	-113	-5	-6	21	4	0	42
11.4278	0	105	146	37	128	176	39	100	149	59	117	178	29	4	6	-100	-1	0	-113	-6	-6	21	4	0	43
11.5507	0	106	145	37	127	176	39	100	148	58	117	178	29	4	6	-99	0	0	-112	-5	-6	21	4	0	42
11.6736	0	106	145	37	128	177	39	100	148	58	116	179	30	4	6	-100	-1	0	-112	-5	-6	21	4	0	44
11.7965	0	106	145	37	127	178	39	101	149	59	116	179	31	4	6	-100	0	0	-112	-5	-5	21	5	0	44
11.9194	0	107	146	38	127	179	39	101	151	59	116	180	31	4	5	-102	0	0	-113	-6	-6	20	3	0	44
12.0422	0	106	146	39	128	177	37	100	148	58	117	179	29	4	6	-100	0	0	-113	-6	-5	21	4	0	43
12.1651	0	105	144	37	127	176	38	100	146	58	116	178	29	4	5	-99	0	0	-113	-6	-5	21	5	0	43
12.288	0	106	143	37	126	176	38	100	146	59	116	178	28	4	5	-98	0	0	-111	-5	-6	21	4	0	42
12.4109	0	106	143	36	127	177	39	100	146	57	117	178	30	5	5	-99	0	0	-112	-5	-6	22	5	0	42
12.5338	0	106	143	37	127	178	39	101	148	58	116	178	30	4	6	-101	0	0	-112	-6	-6	21	4	0	43
12.6566	0	106	144	37	127	179	39	101	149	59	116	178	31	4	6	-101	-1	0	-113	-4	-5	21	4	0	44
12.7795	0	107	144	38	127	177	38	100	147	59	116	178	29	4	5	-99	0	0	-112	-5	-6	22	4	0	43
12.9024	0	106	143	37	127	175	38	100	145	57	116	178	29	4	6	-98	-1	0	-111	-6	-5	20	5	0	41
13.0253	0	107	142	37	127	176	38	100	145	58	116	177	30	5	6	-97	0	0	-111	-5	-5	20	4	0	42
13.1482	0	105	142	37	127	176	39	101	147	57	116	176	29	4	6	-98	0	0	-111	-5	-6	21	4	0	42
13.271	0	106	143	37	127	178	39	100	147	57	116	177	30	4	6	-99	0	0	-111	-5	-6	20	4	0	43
13.3939	0	106	145	37	128	180	39	101	149	59	117	178	30	4	6	-99	0	0	-111	-5	-5	20	4	0	44
13.5168	0	106	145	39	128	179	39	100	148	59	117	180	30	4	6	-99	0	0	-111	-5	-6	20	5	0	41
13.6397	0	106	143	37	128	176	38	101	147	58	116	178	30	4	5	-97	0	0	-110	-5	-6	21	4	0	41
13.7626	0	106	143	37	127	176	39	101	147	58	116	178	29	4	5	-98	0	0	-110	-5	-5	20	4	0	42
13.8854	0	107	144	36	127	177	39	100	147	58	116	178	30	4	6	-99	-1	0	-110	-5	-5	20	5	0	43
14.0083	0	106	145	36	128	178	39	101	147	57	117	179	30	5	5	-99	0	0	-111	-5	-6	20	4	0	44
14.1312	0	106	146	36	128	180	39	102	149	58	117	179	31	4	5	-99	0	0	-111	-6	-6	20	4	0	44
14.2541	0	107	145	39	128	179	39	100	147	58	117	180	29	5	5	-99	0	0	-112	-5	-6	21	4	0	44
14.377	0	107	144	37	127	178	38	101	147	57	117	179	29	4	5	-99	-1	0	-111	-5	-5	21	5	0	42
14.4998	0	107	145	37	128	179	39	101	148	57	118	180	29	4	5	-98	0	-1	-111	-5	-6	20	4	0	43
14.6227	0	107	146	38	128	179	40	101	149	58	118	179	30	4	5	-100	0	0	-111	-5	-6	20	4	0	44
14.7456	0	107	147	38	129	180	40	101	151	59	117	181	31	4	6	-100	0	0	-111	-4	-5	21	4	0	45
14.8685	0	107	148	38	128	180	39	103	153	59	118	181	30	4	5	-102	0	-1	-112	-5	-7	21	4	0	45
14.9914	0	107	146	39	127	178	38	100	150	59	116	180	29	4	6	-101	0	0	-113	-5	-6	21	5	0	43
15.1142	0	107	147	37	127	178	39	100	149	59	117	179	29	5	6	-101	0	0	-112	-5	-7	22	5	0	44
15.2371	0	107	146	37	127	179	39	101	150	59	117	179	29	4	6	-100	0	0	-113	-5	-6	22	5	0	44
15.36	0	107	147	37	128	180	38	101	151	60	116	180	30	4	6	-101	-1	0	-112	-6	-6	21	4	0	45
15.4829	0	107	148	38	127	180	40	103	153	60	116	180	31	5	6	-103	0	0	-113	-6	-6	20	4	0	45
15.6058	0	107	147	39	127	179	38	102	151	60	116	180	30	5	5	-101	0	0	-113	-5	-6	22	5	0	44
15.7286	0	107	147	38	126	177	39	101	150	59	116	179	30	5	6	-100	0	0	-113	-6	-7	22	4	0	43
15.8515	0	108	147	37	127	178	38	101	150	59	115	179	30	4	6	-100	0	0	-114	-6	-6	21	4	0	43
15.9744	0	107	147	38	127	178	39	102	151	60	116	179	30	4	5	-101	0	0	-114	-6	-6	21	4	0	45
16.0973	0	108	148	37	126	180	40	101	153	60	116	180	30	4	6	-102	0	0	-114	-5	-6	21	4	0	46
16.2202	0	107	149	39	127	180	39	101	152	60	116	181	29	4	5	-102	0	0	-114	-6	-5	21	4	0	45
16.343	0	106	147	38	126	178	39	101	150	60	116	180	30	4	6	-101	0	0	-114	-5	-6	21	4	0	43
16.4659	0	106	149	37	127	179	39	102	151	59	116	181	30	5	6	-102	0	0	-114	-5	-6	22	4	0	44
16.5888	0	107	149	38	127	180	40	101	152	61	117	180	30	4	6	-102	0	0	-113	-6	-6	22	5	0	45
16.7117	0	108	151	38	127	182	40	102	156	60	116	181	31	4	6	-103	0	0	-114	-6	-7	22	4	0	46
16.8346	0	108	153	40	128	183	39	102	156	61	117	183	31	4	7	-104	0	0	-115	-6	-6	21	4	0	46
16.9574	0	108	151	39	127	179	39	102	154	60	117	182	30	5	6	-101	0	0	-115	-5	-7	23	5	0	44
17.0803	0	107	150	38	128	180	39	102	154	60	117	182	30	5	6	-100	0	0	-114	-6	-6	22	4	0	44
17.2032	0	107	150	38	128	180	40	103	155	61	117	181	30	3	6	-102	0	0	-115	-6	-7	22	4	0	44
17.3261	0	108	151	38	128	181	40	102	156	61	116	182	31	4	6	-103	0	0	-114	-5	-6	21	5	0	46
17.449	0	108	153	39	129	183	39	103	157	61	117	184	31	4	6	-104	0	0	-115	-6	-7	22	5	0	46
17.5718	0	107	151	39	128	181	38	103	153	61	117	182	30	5	6	-101	-1	0	-115	-6	-6	22	4	0	44
17.6947	0	109	151	38	128	180	40	102	154	60	117	182	30	4	5	-101	0	0	-115	-5	-7	22	4	0	44
17.8176	0	108	150	38	128	179	39	102	155	61	117	182	30	3	5	-102	0	0	-115	-5	-7	21	4	0	44
17.9405	0	108	150	37	128	180	40	102	155	60	117	182	31	4	5	-103	0	0	-115	-5	-7	22	4	0	45
18.0634	0	108	152	38	128	181	40	103	157	61	117	182	31	5	6	-103	0	0	-115	-5	-7	22	5	0	47
18.1862	0	107	150	40	128	179	38	102	154	61	117	182	29	3	6	-101	-1	0	-115	-4	-6	22	4	0	43
18.3091	0	107	149	38	128	177	39	101	154	60	117	180	29	4	7	-100	0	0	-114	-6	-6	22	4	1	42
18.432	0	108	150	38	128	179	39	101	154	60	117	180	31	4	6	-102	-1	0	-114	-4	-7	21	3	0	44
18.5549	0	108	151	37	128	179	39	101	154	60	116	180	31	5	6	-102	-1	0	-115	-6	-6	22	4	0	46
18.6778	0	107	151	38	127	179	39	102	156	61	116	180	31	3	6	-104	0	0	-114	-5	-7	21	4	0	46
18.8006	0	107	150	39	128	179	38	101	155	62	117	181	30	4	5	-102	0	0	-115	-6	-6	21	4	0	44
18.9235	0	107	148	37	127	178	37	101	152	60	117	179	30	4	6	-101	0	0	-115	-6	-7	22	5	0	43
19.0464	0	107	149	38	128	178	38	101	152	60	116	179	30	4	6	-101	0	0	-114	-5	-7	21	3	0	44
19.1693	0	107	150	38	128	179	38	101	153	60	116	179	30	4	6	-102	0	0	-114	-5	-6	21	4	0	45
19.2922	0	108	151	38	127	180	39	101	155	62	117	180	30	4	6	-103	0	0	-115	-5	-6	21	5	0	45
19.415	0	107	152	39	128	180	39	103	156	61	117	181	31	4	7	-104	0	0	-116	-6	-6	21	4	0	46
19.5379	0	106	149	38	127	177	39	101	153	60	117	179	30	4	5	-101	-1	-1	-115	-6	-6	21	4	0	44
19.6608	0	107	149	37	128	178	39	101	154	60	117	180	30	4	6	-102	-1	0	-114	-5	-6	21	4	0	44
19.7837	0	106	149	37	128	177	39	102	153	60	117	179	30	3	6	-102	0	0	-115	-5	-5	21	5	0	44
19.9066	0	107	149	37	128	179	39	102	155	61	116	179	31	4	6	-104	0	0	-115	-5	-6	22	4	0	45
20.0294	0	108	152	38	129	182	40	102	156	62	117	181	32	4	6	-103	0	0	-114	-6	-7	20	4	0	45
20.1523	0	108	152	40	128	180	38	102	155	61	117	181	31	4	6	-102	0	0	-113	-5	-6	21	4	0	44
20.2752	0	108	151	37	129	179	39	102	154	60	118	180	30	4	6	-101	0	0	-114	-6	-6	21	4	0	42
20.3981	0	108	151	37	130	180	40	103	156	60	119	181	30	4	6	-101	0	0	-114	-6	-7	21	5	0	44
20.521	0	108	152	37	129	181	39	103	156	61	119	182	31	5	5	-103	0	0	-114	-6	-6	22	4	0	44
20.6438	0	108	153	38	130	183	41	103	158	61	120	182	31	5	6	-104	0	0	-114	-6	-6	21	3	0	46
20.7667	0	109	154	40	129	184	39	103	159	62	119	184	32	4	7	-105	0	0	-114	-5	-7	21	4	0	46
20.8896	0	108	152	38	129	181	40	102	156	61	119	182	30	4	6	-102	-1	0	-115	-5	-6	21	4	0	44
21.0125	0	109	151	38	129	181	40	102	155	60	118	182	31	4	5	-102	0	0	-115	-5	-7	22	4	0	44
21.1354	0	108	151	38	129	181	39	103	156	62	118	182	31	5	6	-102	-1	0	-114	-6	-6	22	4	0	46
21.2582	1	108	151	39	129	182	40	103	157	61	119	183	31	4	6	-103	0	0	-115	-6	-7	22	5	0	46
21.3811	0	108	153	39	130	184	41	103	158	62	119	184	32	4	6	-106	0	0	-116	-5	-7	22	4	0	47
21.504	0	108	152	40	129	183	40	103	156	62	119	184	30	4	6	-104	0	0	-116	-6	-7	21	4	0	46
21.6269	0	107	151	38	129	181	40	102	156	61	118	183	31	4	6	-102	0	0	-115	-6	-6	22	4	0	45
21.7498	0	108	151	38	129	180	39	102	156	61	117	183	32	4	6	-102	0	0	-116	-6	-7	22	4	0	44
21.8726	0	107	152	38	130	182	40	102	156	61	119	183	31	3	7	-103	0	0	-116	-5	-6	22	5	0	46
21.9955	0	108	153	39	129	183	41	103	158	63	118	184	31	5	6	-105	-1	0	-116	-6	-7	22	4	0	46
22.1184	0	109	155	40	129	185	40	103	160	64	119	185	32	5	6	-105	-1	0	-116	-6	-7	21	5	0	47
22.2413	0	108	152	40	129	181	40	102	156	63	118	184	31	5	6	-103	0	0	-117	-6	-6	23	5	0	44
22.3642	0	108	151	38	129	182	40	102	156	62	118	184	31	4	6	-103	-1	0	-117	-5	-6	22	4	0	45
22.487	0	107	153	39	129	183	40	103	157	62	119	184	31	4	6	-104	-1	0	-117	-6	-6	22	4	0	46
22.6099	0	109	153	39	129	184	42	103	158	63	119	185	32	4	6	-105	0	0	-117	-6	-6	22	4	0	46
22.7328	0	108	154	39	130	186	41	104	161	63	119	186	32	5	6	-107	0	0	-118	-5	-6	22	4	0	48
22.8557	0	108	154	40	130	185	39	103	160	63	120	187	32	4	6	-106	0	-1	-118	-6	-7	22	4	0	47
22.9786	0	108	153	39	131	184	41	102	157	63	120	186	31	4	6	-105	0	0	-119	-5	-7	23	5	0	45
23.1014	0	108	153	38	131	185	41	103	158	63	120	186	32	5	6	-104	0	0	-117	-6	-7	22	4	0	46
23.2243	0	108	153	39	130	185	40	103	159	63	120	186	32	5	6	-105	-1	0	-117	-6	-7	22	3	0	47
23.3472	0	109	155	39	130	187	42	104	161	64	120	188	32	5	6	-107	0	-1	-118	-5	-7	23	4	0	47
23.4701	0	109	157	40	130	187	41	104	163	64	120	189	32	5	6	-107	-1	0	-118	-6	-6	23	4	0	48
23.593	0	108	154	40	130	184	41	103	159	63	120	187	32	4	6	-105	-1	0	-118	-6	-7	22	3	0	45
23.7158	0	108	154	39	130	185	40	103	159	63	119	188	32	4	6	-105	-1	0	-118	-5	-7	23	4	0	45
23.8387	0	108	154	39	131	185	40	104	160	63	121	187	32	5	6	-106	0	0	-118	-6	-6	23	4	0	46
23.9616	0	109	155	39	131	186	41	103	161	63	120	188	32	4	6	-107	0	0	-118	-6	-7	22	4	0	46
24.0845	0	110	156	40	131	188	41	104	163	64	120	188	32	4	7	-106	0	0	-118	-5	-7	23	4	0	47
24.2074	0	109	155	40	131	185	40	103	160	63	120	188	31	4	7	-105	0	0	-118	-6	-7	22	4	0	45
24.3302	0	108	155	38	130	184	40	102	158	63	120	187	31	3	6	-106	0	0	-118	-5	-7	23	5	0	46
24.4531	0	108	154	39	130	184	41	103	159	63	120	187	32	4	6	-104	-1	0	-118	-6	-7	23	4	0	46
24.576	0	108	155	38	131	185	40	102	160	64	120	187	32	4	7	-106	0	0	-118	-5	-8	23	4	0	47
24.6989	0	108	154	39	131	186	40	103	161	63	121	188	33	4	5	-107	0	0	-119	-5	-6	22	4	0	48
24.8218	0	108	153	40	130	184	40	103	159	62	121	187	31	5	6	-106	0	0	-120	-5	-6	23	4	0	46
24.9446	0	108	152	38	131	184	40	103	157	63	120	187	31	4	7	-105	-1	0	-119	-6	-7	23	4	0	45
25.0675	0	108	152	38	130	184	40	103	159	62	120	187	32	5	6	-105	0	0	-118	-6	-7	22	3	0	46
25.1904	0	108	153	38	130	184	40	102	158	63	119	187	32	5	7	-106	0	0	-119	-6	-6	23	4	0	47
25.3133	0	109	153	38	130	185	41	103	160	63	120	187	32	4	6	-107	0	0	-120	-6	-7	23	4	0	47
25.4362	0	108	152	41	129	184	41	102	159	63	121	186	31	4	7	-105	0	0	-119	-5	-7	22	4	0	45
25.559	0	107	151	38	130	184	40	102	158	63	120	186	31	5	6	-105	-1	0	-119	-6	-6	23	4	0	46
25.6819	0	107	151	38	130	183	40	102	157	63	119	186	31	4	6	-104	0	0	-118	-6	-7	24	5	0	46
25.8048	0	108	152	38	130	184	40	102	156	63	120	186	31	4	6	-105	0	0	-119	-5	-7	23	4	0	47
25.9277	0	108	153	38	130	185	42	102	158	63	120	187	31	5	6	-107	-1	-1	-119	-5	-7	23	4	0	48
26.0506	0	108	153	40	130	186	41	102	158	63	119	188	31	4	5	-106	-1	0	-119	-5	-7	23	4	0	47
26.1734	0	107	151	38	131	183	40	102	156	63	119	186	31	4	6	-104	0	0	-119	-6	-7	23	4	0	46
26.2963	0	107	151	37	130	184	40	102	157	62	119	186	31	4	6	-104	0	0	-119	-5	-7	24	5	0	46
26.4192	0	107	152	39	131	184	40	103	157	62	119	186	31	5	7	-105	0	0	-120	-6	-6	22	4	0	46
26.5421	0	107	152	38	130	186	41	102	159	63	119	187	32	4	6	-106	-1	0	-119	-5	-6	22	4	0	47
26.665	0	108	153	40	130	185	39	103	158	63	119	187	32	5	6	-106	-1	0	-120	-5	-6	23	4	0	47
26.7878	0	107	151	38	129	183	40	101	155	62	119	186	31	4	5	-104	0	0	-120	-6	-7	23	5	0	46
26.9107	0	107	150	38	130	182	40	102	156	61	120	186	30	4	6	-105	-1	-1	-119	-5	-6	24	4	0	47
27.0336	0	108	151	38	130	183	40	102	156	61	119	185	32	4	6	-104	0	0	-119	-5	-6	23	4	0	47
27.1565	0	108	151	38	130	184	41	102	157	63	119	185	31	4	5	-105	0	-1	-120	-5	-7	22	4	0	47
27.2794	0	108	152	39	130	184	39	102	157	63	119	187	31	4	5	-106	0	0	-119	-5	-7	23	4	0	48
27.4022	0	107	149	39	130	182	40	101	155	61	119	185	30	4	6	-104	0	0	-119	-5	-7	21	4	0	44
27.5251	0	106	150	37	129	182	40	100	154	60	119	184	30	4	6	-103	0	0	-119	-6	-7	22	4	0	45
27.648	0	107	150	38	129	181	39	102	154	61	117	184	30	5	6	-103	0	0	-119	-5	-6	23	4	0	46
27.7709	0	107	151	37	130	182	40	102	155	61	118	184	30	4	6	-105	0	0	-118	-5	-6	22	4	0	46
27.8938	0	107	150	38	129	183	40	102	155	61	118	184	31	5	5	-105	0	0	-119	-5	-6	22	4	0	47
28.0166	0	107	150	38	129	181	40	101	154	61	119	184	31	4	7	-104	0	0	-118	-5	-6	22	4	0	45
28.1395	0	106	148	37	128	181	40	101	153	61	117	183	30	4	6	-103	0	0	-118	-5	-7	24	3	0	45
28.2624	0	106	149	38	129	181	39	101	153	60	118	182	30	4	6	-104	0	0	-118	-6	-7	23	5	0	45
28.3853	0	106	149	37	128	181	40	101	153	61	117	182	29	4	5	-103	-1	0	-118	-5	-7	22	4	0	46
28.5082	0	107	151	37	128	182	40	101	154	62	117	184	31	4	6	-104	0	0	-118	-5	-5	23	4	1	46
28.631	0	107	151	38	128	182	40	101	154	61	117	184	31	4	6	-104	0	0	-118	-5	-6	22	5	0	46
28.7539	0	106	149	37	128	180	40	100	152	60	117	182	30	4	7	-102	0	-1	-118	-5	-6	22	4	0	44
28.8768	0	106	148	37	128	181	39	101	152	60	117	183	30	4	5	-103	0	0	-118	-5	-6	22	4	0	45
28.9997	0	106	147	37	128	180	39	100	153	60	117	182	30	4	6	-103	-1	0	-118	-6	-6	23	4	0	46
29.1226	0	106	148	37	128	182	40	101	153	60	118	183	31	4	6	-104	0	0	-118	-5	-6	22	4	0	47
29.2454	0	107	149	38	127	182	41	102	154	61	117	183	30	4	5	-105	0	0	-119	-4	-6	22	4	0	48
29.3683	0	106	150	39	128	183	40	102	154	61	119	184	31	5	6	-105	-1	0	-119	-5	-6	22	4	0	47
29.4912	0	106	148	37	129	181	39	101	152	61	117	183	30	4	6	-103	0	0	-118	-5	-6	22	4	0	45
29.6141	0	106	147	37	128	181	39	100	152	60	118	183	30	4	5	-102	0	-1	-119	-5	-6	22	4	0	46
29.737	0	106	148	36	128	182	40	101	151	60	118	184	30	4	5	-103	0	0	-118	-6	-7	22	4	0	46
29.8598	0	106	149	37	129	183	40	101	154	61	117	184	31	5	6	-104	0	0	-119	-6	-6	22	4	0	47
29.9827	0	107	151	38	128	185	41	101	155	61	117	185	31	4	6	-105	0	0	-118	-5	-6	23	4	0	47
30.1056	0	107	151	38	128	184	40	102	154	61	118	186	30	4	6	-105	0	0	-119	-5	-7	22	4	0	48
30.2285	0	105	149	38	128	181	40	101	152	60	118	184	29	4	6	-103	0	0	-119	-5	-6	23	4	0	45
30.3514	0	106	149	37	128	182	40	101	152	61	117	185	30	4	5	-104	0	0	-119	-6	-7	22	4	1	46
30.4742	0	107	148	38	129	182	40	100	151	60	118	184	31	4	5	-103	0	0	-118	-5	-6	23	4	0	46
30.5971	0	107	149	38	129	183	41	102	153	61	118	185	31	4	6	-105	0	0	-120	-6	-6	22	4	0	47
30.72	0	108	150	38	128	184	41	102	155	62	117	185	32	4	7	-105	0	0	-120	-5	-7	23	5	0	47
30.8429	0	107	151	39	128	186	40	102	156	62	118	187	31	4	5	-106	0	0	-120	-5	-6	22	4	0	49
30.9658	0	107	149	39	129	182	40	102	152	61	118	185	30	4	6	-103	0	0	-119	-5	-6	22	5	0	46
31.0886	0	106	149	37	128	181	40	101	153	59	116	183	30	3	6	-104	-1	0	-119	-5	-6	23	4	0	46
31.2115	0	107	149	38	128	182	41	101	153	60	117	184	31	5	6	-104	0	0	-119	-6	-6	23	4	0	46
31.3344	0	107	149	37	128	183	41	101	154	61	118	185	31	5	5	-105	0	0	-121	-6	-7	22	4	0	47
31.4573	0	108	151	39	128	184	41	102	156	61	117	186	32	4	6	-105	0	0	-121	-4	-6	22	4	0	48
31.5802	0	107	152	37	129	186	41	102	156	63	117	186	32	4	6	-107	0	0	-121	-5	-7	22	4	0	48
31.703	0	107	150	39	128	182	39	102	154	61	118	185	31	5	6	-105	0	0	-121	-5	-6	22	5	0	47
31.8259	0	107	149	37	128	180	39	101	153	61	118	184	31	4	6	-104	0	0	-121	-6	-6	22	4	0	45
31.9488	0	107	148	38	129	183	39	101	153	61	117	184	31	4	6	-105	0	0	-120	-5	-6	22	5	0	46
32.0717	0	106	149	38	128	183	40	101	153	61	117	185	31	4	5	-104	0	0	-120	-5	-6	23	4	0	46
32.1946	0	107	151	37	127	185	40	101	156	61	117	185	31	4	6	-107	-1	0	-121	-6	-6	22	5	0	47
32.3174	0	108	152	37	128	185	41	102	158	62	117	186	32	4	6	-107	0	0	-121	-5	-6	22	4	0	48
32.4403	0	107	152	39	129	185	40	102	158	61	117	187	32	4	7	-107	0	0	-122	-6	-6	23	4	0	48
32.5632	0	107	150	38	128	183	40	101	154	62	118	186	31	4	6	-105	0	0	-122	-6	-6	23	4	0	45
32.6861	0	107	151	37	129	183	41	100	156	61	117	185	31	4	6	-105	0	0	-121	-6	-7	23	5	0	47
32.809	0	107	150	37	128	183	41	101	156	61	117	186	31	4	6	-106	0	0	-121	-5	-7	23	4	0	46
32.9318	0	107	152	37	128	185	40	101	157	62	117	186	32	5	6	-106	0	0	-121	-5	-7	23	4	0	47
33.0547	0	108	153	38	129	187	42	102	158	62	117	187	32	4	6	-107	0	0	-122	-6	-6	23	4	0	49
33.1776	0	109	154	38	129	188	41	103	160	61	118	188	32	4	6	-109	0	0	-123	-5	-7	23	4	0	48
33.3005	0	108	152	40	128	185	40	102	157	62	117	188	31	4	6	-107	-1	0	-122	-6	-7	23	4	0	47
33.4234	0	106	151	37	128	184	41	101	157	62	118	187	31	4	6	-106	0	0	-122	-5	-7	24	4	0	46
33.5462	0	108	152	38	129	184	40	101	156	63	117	186	32	3	7	-106	0	0	-122	-6	-6	24	5	0	46
33.6691	0	107	152	38	128	185	40	102	158	63	119	187	31	4	6	-108	0	0	-123	-5	-6	23	4	0	46
33.792	0	107	154	38	129	187	42	102	159	63	118	187	32	5	6	-108	0	0	-122	-5	-6	23	5	0	47
33.9149	0	109	154	38	130	188	42	103	161	62	119	189	33	4	6	-108	0	0	-123	-5	-7	23	4	0	48
34.0378	0	108	155	38	130	188	41	103	160	63	119	190	32	5	6	-109	0	0	-123	-5	-7	24	4	0	48
34.1606	0	107	152	39	130	185	40	102	157	63	119	188	32	4	6	-107	0	0	-123	-6	-6	23	5	0	46
34.2835	0	108	153	38	129	185	40	102	157	63	118	188	32	4	6	-107	0	0	-123	-6	-6	22	4	0	46
34.4064	0	107	152	38	129	186	42	102	157	63	118	188	31	4	7	-108	0	0	-123	-5	-7	23	5	0	47
34.5293	0	108	153	38	130	187	41	103	159	64	119	188	32	4	6	-107	0	0	-122	-6	-7	24	5	1	48
34.6522	0	108	154	39	130	188	41	104	161	63	119	189	33	4	6	-109	0	-1	-123	-5	-6	24	4	0	48
34.775	0	107	155	38	130	189	40	103	162	62	119	191	32	4	6	-109	0	0	-124	-6	-7	24	4	0	49
34.8979	0	108	153	38	130	186	41	102	159	63	119	189	32	4	5	-107	0	0	-124	-6	-6	24	4	0	46
35.0208	0	107	152	39	130	185	41	102	158	62	119	188	32	4	6	-108	0	0	-122	-6	-7	24	4	0	47
35.1437	0	108	153	38	130	186	41	102	157	63	118	188	31	4	6	-107	0	0	-124	-6	-6	24	3	0	47
35.2666	0	108	153	38	130	188	41	103	159	63	119	190	33	5	6	-107	0	0	-124	-6	-6	24	4	0	47
35.3894	0	108	154	39	131	188	41	103	159	64	119	190	33	5	7	-108	0	-1	-123	-5	-7	24	5	0	48
35.5123	0	109	154	39	130	189	39	103	160	62	119	190	32	4	7	-108	0	0	-124	-5	-7	24	4	0	48
35.6352	0	108	152	39	130	186	40	101	157	62	119	190	31	5	6	-106	0	0	-123	-6	-6	24	3	0	45
35.7581	0	107	152	38	130	186	40	101	156	62	120	189	32	4	6	-106	-1	0	-124	-6	-5	23	4	0	46
35.881	0	107	152	38	130	186	40	102	157	63	118	189	31	4	6	-105	0	0	-123	-5	-7	23	4	0	47
36.0038	0	108	153	38	129	188	40	102	158	63	119	189	32	4	6	-106	-1	0	-123	-6	-7	24	3	0	47
36.1267	0	108	153	38	130	189	41	102	160	63	120	190	32	4	6	-108	0	0	-124	-5	-7	24	5	0	48
36.2496	0	108	153	39	130	189	40	102	158	62	119	190	32	5	6	-107	-1	0	-123	-6	-7	24	4	0	47
36.3725	0	107	152	39	130	186	41	102	156	62	119	188	31	5	6	-106	0	0	-123	-5	-7	24	4	0	45
36.4954	0	107	151	37	130	186	40	101	156	62	119	189	32	5	7	-106	0	0	-121	-5	-6	23	4	0	45
36.6182	0	107	151	38	130	187	41	101	157	61	119	189	31	4	6	-105	0	-1	-122	-5	-6	23	4	0	46
36.7411	0	107	153	38	130	189	41	102	157	62	119	189	32	4	6	-107	0	0	-122	-6	-6	23	4	0	46
36.864	0	108	153	38	130	189	41	103	159	63	119	190	33	4	5	-106	0	0	-122	-6	-6	24	4	0	48
36.9869	0	107	152	39	131	188	39	101	156	62	120	190	31	5	6	-105	0	0	-122	-5	-6	24	4	0	47
37.1098	0	106	150	38	131	185	41	101	155	61	120	189	32	3	6	-105	0	0	-122	-5	-8	24	4	0	45
37.2326	0	107	151	38	130	186	40	101	156	61	119	189	31	4	7	-104	0	0	-121	-5	-7	23	5	0	45
37.3555	0	108	151	37	130	186	40	102	156	61	120	187	31	5	6	-104	0	0	-121	-5	-6	23	4	0	46
37.4784	0	107	151	38	130	187	41	102	156	62	119	189	31	5	6	-105	0	0	-121	-6	-6	23	4	0	46
37.6013	0	108	153	38	131	187	40	102	157	62	120	189	32	4	5	-106	0	0	-121	-6	-7	22	3	0	46
37.7242	0	107	151	38	131	186	41	101	156	60	120	189	31	3	6	-105	0	0	-121	-6	-7	23	5	0	46
37.847	0	107	151	37	130	184	40	101	155	60	119	188	30	4	6	-104	0	0	-120	-5	-6	22	5	0	44
37.9699	0	107	150	38	129	184	40	102	154	61	119	188	30	4	6	-104	0	0	-120	-5	-7	22	4	0	45
38.0928	0	108	151	38	131	185	41	102	156	61	119	187	31	5	6	-104	0	-1	-119	-5	-6	23	4	0	46
38.2157	0	107	151	37	131	185	41	102	156	62	120	187	31	5	6	-106	0	0	-120	-5	-6	23	4	0	47
38.3386	0	108	152	38	130	186	40	102	156	61	119	188	31	4	7	-105	0	0	-120	-6	-7	22	4	0	47
38.4614	0	107	150	39	130	183	39	101	154	60	119	187	31	4	5	-103	0	0	-120	-6	-7	23	4	0	45
38.5843	0	107	149	38	129	183	39	101	153	60	118	186	31	5	6	-103	0	0	-120	-6	-7	22	5	0	45
38.7072	0	108	150	38	129	183	39	100	154	61	119	186	30	4	6	-103	0	0	-120	-6	-6	22	5	0	45
38.8301	0	107	150	38	129	185	40	102	155	61	119	187	31	5	6	-104	0	0	-120	-5	-6	23	5	0	46
38.953	0	107	151	38	130	185	41	102	155	61	119	186	32	4	6	-105	0	0	-120	-5	-6	22	4	0	47
39.0758	0	107	150	40	130	184	39	102	155	61	118	186	30	4	6	-104	-1	0	-120	-6	-7	23	4	0	47
39.1987	0	107	149	37	129	181	39	101	153	61	118	185	30	4	6	-103	0	0	-119	-6	-5	22	5	0	44
39.3216	0	106	149	38	128	181	39	101	153	60	117	185	31	4	5	-103	0	0	-119	-6	-6	22	4	0	45
39.4445	0	106	149	38	129	182	39	101	153	60	118	184	31	5	6	-103	0	0	-119	-6	-5	23	4	0	46
39.5674	0	107	149	38	129	182	40	100	153	62	117	185	31	4	7	-104	0	0	-120	-6	-6	22	4	0	46
39.6902	0	107	150	38	129	184	40	103	155	61	118	186	31	4	5	-105	0	0	-120	-6	-5	22	4	0	47
39.8131	0	108	148	40	129	182	39	101	152	60	118	185	30	4	5	-103	0	-1	-119	-5	-6	23	4	0	45
39.936	0	106	147	38	128	181	39	101	152	61	117	185	31	3	6	-103	0	0	-119	-6	-7	23	4	0	44
40.0589	0	107	148	37	127	182	40	101	151	60	117	184	30	5	6	-103	0	0	-119	-5	-6	22	4	0	45
40.1818	0	107	148	37	128	183	39	101	152	61	117	184	31	4	6	-103	0	0	-119	-5	-6	23	5	0	46
40.3046	0	107	149	37	128	184	41	102	154	60	117	185	30	5	6	-105	0	-1	-119	-6	-6	22	4	1	48
40.4275	0	107	150	39	128	185	40	101	155	61	117	186	31	5	6	-106	0	-1	-120	-5	-6	23	4	0	48
40.5504	0	106	149	38	128	183	40	101	153	62	117	185	30	5	5	-104	-1	0	-120	-6	-6	22	4	0	46
40.6733	0	106	148	39	128	183	40	101	151	60	117	185	30	4	6	-104	0	0	-119	-5	-6	23	5	0	44
40.7962	0	106	147	37	128	182	39	100	152	61	117	184	31	5	5	-104	0	0	-120	-5	-6	22	4	0	46
40.919	0	106	148	37	128	183	40	101	152	61	117	185	32	4	6	-105	0	0	-120	-5	-7	23	4	0	47
41.0419	0	107	149	38	128	184	41	101	153	61	117	186	31	3	6	-105	0	0	-120	-5	-6	23	5	0	47
41.1648	0	107	150	38	128	185	41	101	156	62	118	186	32	4	6	-105	0	0	-120	-6	-6	22	4	0	47
41.2877	0	106	149	39	128	184	39	101	153	63	118	186	31	4	6	-104	0	0	-120	-5	-6	23	4	0	46
41.4106	0	106	148	38	129	181	40	101	152	60	117	186	30	4	6	-104	-1	-1	-120	-5	-6	22	4	0	45
41.5334	0	107	148	37	128	182	39	100	152	61	116	185	31	4	6	-104	0	-1	-120	-5	-7	23	4	0	46
41.6563	0	106	148	38	128	183	41	100	154	61	117	186	31	5	6	-105	0	0	-120	-5	-6	22	5	0	46
41.7792	0	107	149	37	129	184	41	101	155	61	117	186	32	4	6	-105	-1	0	-120	-5	-6	23	5	0	47
41.9021	0	108	151	39	130	186	41	102	156	62	117	187	32	3	5	-106	0	-1	-121	-5	-6	22	5	0	47
42.025	0	107	152	39	129	186	40	102	156	62	117	187	31	5	6	-107	0	0	-122	-6	-6	22	4	0	47
42.1478	0	107	149	39	129	182	40	100	153	62	117	185	31	4	6	-104	0	0	-121	-4	-7	23	4	0	45
42.2707	0	107	150	38	127	181	41	100	153	62	118	186	31	4	6	-104	-1	0	-120	-6	-7	23	5	0	46
42.3936	0	107	150	38	129	181	39	101	155	62	117	184	31	4	6	-105	0	0	-121	-5	-6	21	3	0	47
42.5165	0	107	150	38	129	183	41	102	155	62	118	184	32	4	6	-107	0	-1	-121	-5	-6	23	4	0	48
42.6394	0	107	152	38	128	185	40	103	157	63	118	186	32	3	6	-106	-1	0	-122	-5	-6	23	4	0	48
42.7622	0	108	153	38	129	187	40	102	159	62	118	187	32	5	6	-108	-1	0	-122	-5	-6	23	4	0	49
42.8851	0	107	151	40	128	185	40	102	156	62	117	186	32	5	6	-106	0	-1	-123	-6	-6	23	4	0	46
43.008	0	106	150	39	129	184	41	101	155	62	117	186	31	3	6	-106	0	0	-122	-5	-6	23	4	0	46
43.1309	0	106	150	39	129	184	40	102	155	62	118	187	32	4	6	-105	-1	0	-123	-5	-6	23	4	0	46
43.2538	0	107	151	38	129	185	41	102	156	63	117	186	31	4	6	-106	0	0	-123	-5	-7	23	4	0	47
43.3766	0	107	153	37	128	187	41	102	159	62	118	188	33	4	6	-108	0	0	-122	-6	-6	24	5	0	48
43.4995	0	108	154	38	129	188	41	103	160	63	118	188	32	4	6	-110	0	0	-124	-5	-7	23	4	0	50
43.6224	0	107	153	40	128	186	40	102	158	63	118	188	32	4	6	-108	0	0	-124	-5	-7	23	4	0	47
43.7453	0	108	151	38	128	185	41	101	156	63	117	188	32	5	6	-106	0	0	-124	-5	-7	23	3	0	46
43.8682	0	106	152	39	128	185	41	102	157	63	117	187	32	4	5	-105	0	0	-124	-6	-7	24	3	0	46
43.991	0	108	152	39	129	185	41	102	157	63	117	188	31	4	6	-107	0	-1	-123	-5	-6	23	4	0	46
44.1139	0	108	152	39	129	187	41	102	158	64	118	188	33	4	6	-107	0	0	-123	-5	-6	23	5	0	47
44.2368	0	108	155	39	130	188	42	103	161	64	118	190	33	4	5	-107	-1	0	-124	-6	-6	24	4	0	48
44.3597	0	108	153	40	130	187	40	103	157	63	118	188	33	5	6	-106	0	0	-123	-6	-6	23	3	0	46
44.4826	0	108	151	39	128	184	40	102	156	62	117	187	32	4	6	-106	0	0	-122	-6	-6	23	5	0	45
44.6054	0	108	151	38	129	185	40	102	156	62	117	187	32	4	6	-105	0	0	-123	-6	-7	23	4	0	46
44.7283	0	106	152	38	128	184	42	101	157	62	117	187	32	4	6	-106	0	0	-121	-5	-6	23	4	0	47
44.8512	0	107	152	38	127	186	40	102	157	63	117	187	33	5	6	-106	0	0	-122	-5	-7	22	5	0	47
44.9741	0	108	153	39	129	187	41	102	158	63	118	188	32	4	6	-107	0	0	-123	-6	-7	24	4	0	47
45.097	0	108	152	40	129	186	40	102	157	63	118	188	32	5	6	-106	0	0	-123	-5	-6	24	4	1	47
45.2198	0	107	150	38	128	184	40	102	155	62	117	187	31	4	6	-104	0	0	-121	-5	-7	23	4	0	45
45.3427	0	107	151	38	129	185	40	101	156	62	117	187	32	5	6	-105	0	0	-121	-5	-7	22	4	0	46
45.4656	0	108	151	38	128	185	41	102	156	61	116	188	32	4	6	-105	0	0	-121	-6	-6	23	5	1	46
45.5885	0	107	151	38	128	184	41	101	156	62	117	186	31	4	5	-106	-1	0	-122	-6	-6	23	4	0	47
45.7114	0	107	152	38	128	186	41	102	158	63	117	188	33	4	5	-106	0	0	-121	-5	-6	23	4	0	48
45.8342	0	107	152	40	128	185	40	102	156	62	117	188	31	5	6	-105	0	0	-121	-6	-8	23	4	0	47
45.9571	0	107	150	37	128	182	40	100	154	62	117	186	31	4	5	-104	0	0	-121	-5	-7	23	4	0	45
46.08	0	107	150	38	127	183	40	101	154	61	117	186	31	4	6	-104	0	0	-121	-6	-6	22	4	0	45
46.2029	0	107	150	38	127	182	40	101	155	62	116	185	32	4	5	-104	-1	0	-120	-5	-7	22	5	0	46
46.3258	0	107	151	38	127	183	39	102	156	62	116	186	33	4	5	-105	-1	0	-121	-5	-6	22	4	0	46
46.4486	0	108	152	38	128	185	41	102	156	63	117	185	32	5	6	-105	-1	0	-121	-7	-6	22	4	0	48
46.5715	0	107	151	39	127	185	40	102	156	63	117	187	31	4	6	-105	0	0	-121	-5	-7	22	5	0	46
46.6944	0	107	149	38	127	182	40	101	154	62	117	186	31	4	6	-103	0	-1	-120	-5	-6	23	5	0	44
46.8173	0	107	150	38	128	184	40	101	155	61	118	186	31	4	7	-104	0	0	-120	-6	-6	24	4	0	45
46.9402	0	106	149	38	128	184	40	102	154	62	117	185	31	4	6	-104	-1	0	-121	-5	-6	22	5	0	45
47.063	0	108	151	38	128	185	40	102	156	62	117	186	32	4	6	-105	0	0	-120	-5	-6	23	5	0	46
47.1859	0	108	151	38	128	187	41	103	158	62	119	188	33	3	6	-105	0	0	-120	-6	-7	22	5	0	47
47.3088	11	108	153	40	129	186	40	103	159	61	118	188	32	4	6	-106	-1	0	-120	-6	-6	23	4	0	47
47.4317	0	107	150	38	128	183	40	102	155	62	119	186	31	5	6	-104	0	0	-120	-5	-6	22	4	0	45
47.5546	0	108	151	38	129	185	40	101	156	62	118	187	32	4	6	-104	0	0	-119	-5	-7	22	4	0	46
47.6774	0	107	150	38	129	186	41	102	156	62	118	187	32	4	5	-104	0	0	-119	-5	-6	22	4	0	46
47.8003	0	108	152	38	129	186	41	103	157	62	118	188	32	4	6	-106	-1	0	-120	-6	-7	22	4	0	47
47.9232	0	108	153	38	129	188	41	102	158	62	118	189	32	4	6	-107	0	0	-121	-5	-6	22	3	0	49
48.0461	0	108	153	40	129	187	40	102	158	62	118	189	32	5	7	-105	0	0	-121	-5	-6	23	4	0	47
48.169	0	107	151	38	129	185	40	102	155	62	118	188	32	4	6	-104	0	0	-119	-6	-7	22	4	0	45
48.2918	0	107	151	39	128	186	40	102	156	62	118	188	32	4	6	-104	0	0	-119	-6	-7	22	4	0	45
48.4147	0	107	151	38	129	185	41	103	156	62	118	189	32	4	6	-105	0	0	-120	-6	-6	23	4	0	46
48.5376	0	109	152	38	129	187	41	102	158	62	118	189	32	4	6	-106	0	0	-120	-5	-7	22	4	0	47
48.6605	0	108	153	40	129	188	40	103	158	63	118	190	33	4	6	-106	0	0	-120	-6	-6	22	3	0	47
48.7834	0	108	152	40	128	185	40	102	156	63	118	188	32	3	6	-104	0	0	-120	-5	-7	22	4	1	45
48.9062	0	107	149	39	129	184	41	102	156	62	118	187	32	4	6	-104	0	0	-120	-6	-6	23	4	1	45
49.0291	0	107	151	39	128	185	40	102	156	62	117	188	32	5	6	-104	0	0	-119	-5	-7	23	4	0	45
49.152	0	107	150	38	129	186	41	102	156	63	118	188	32	5	6	-104	0	0	-120	-6	-6	22	4	0	46
49.2749	0	107	151	38	128	186	41	103	157	63	118	188	33	5	6	-105	0	0	-120	-6	-7	23	4	0	47
49.3978	0	107	151	39	129	186	40	102	156	62	118	189	32	4	6	-105	0	0	-120	-6	-6	23	4	0	46
49.5206	0	106	149	38	128	184	39	101	154	62	117	188	31	5	6	-104	0	0	-119	-6	-5	22	5	0	45
49.6435	0	107	150	38	128	183	40	102	154	61	118	187	31	5	5	-104	0	0	-120	-6	-7	22	4	1	45
49.7664	0	107	149	38	128	184	40	101	155	61	117	187	33	5	6	-104	0	0	-119	-5	-7	22	5	0	46
49.8893	0	108	149	37	129	184	40	102	156	62	118	187	31	5	6	-106	0	0	-120	-6	-6	23	3	0	46
50.0122	0	108	150	39	129	185	39	102	155	61	119	188	32	4	5	-104	0	0	-120	-6	-7	22	4	0	46
50.135	0	107	148	38	129	183	39	102	153	61	118	187	32	4	6	-102	0	0	-119	-5	-6	22	4	1	44
50.2579	0	107	148	38	128	183	40	100	153	61	118	186	31	4	6	-103	0	0	-118	-6	-6	23	5	0	45
50.3808	0	106	148	38	128	183	40	102	154	61	118	186	31	5	6	-104	0	-1	-118	-6	-6	23	4	0	45
50.5037	0	107	148	37	128	183	40	102	154	62	117	186	31	5	6	-104	0	0	-119	-6	-6	22	4	0	46
50.6266	0	107	148	38	127	183	40	101	153	61	117	185	31	4	7	-104	0	0	-119	-6	-6	22	4	0	46
50.7494	0	107	147	37	128	180	40	101	152	59	117	184	31	4	6	-101	0	0	-119	-6	-7	21	3	0	44
50.8723	0	106	148	37	128	180	39	101	152	60	117	184	30	4	6	-102	0	0	-117	-5	-6	22	4	0	44
50.9952	0	107	147	37	127	180	39	102	152	60	116	183	30	3	5	-103	0	0	-118	-5	-5	22	5	0	44
51.1181	0	107	148	36	127	182	39	102	153	61	117	183	31	5	6	-103	-1	0	-118	-6	-6	22	4	0	45
51.241	0	106	148	39	127	182	40	101	153	60	117	184	31	3	6	-103	-1	0	-118	-5	-6	23	4	0	46
51.3638	0	106	146	38	128	180	40	101	151	60	117	183	29	5	6	-102	-1	0	-118	-6	-6	22	4	0	44
51.4867	0	106	146	37	126	180	39	100	150	59	116	183	30	4	5	-101	-1	0	-118	-5	-6	22	5	0	44
51.6096	0	106	145	37	126	178	39	100	150	59	116	182	30	5	6	-102	0	0	-117	-5	-6	22	4	0	45
51.7325	0	106	146	37	127	180	39	101	151	61	116	183	30	4	6	-102	0	0	-117	-5	-6	22	4	0	45
51.8554	0	106	148	37	127	182	40	101	152	61	116	183	30	4	6	-103	0	0	-118	-5	-6	22	4	0	45
51.9782	0	106	146	39	127	181	38	101	152	60	117	183	31	4	5	-101	0	0	-118	-6	-6	22	4	0	45
52.1011	0	106	146	36	126	180	39	101	149	60	116	182	31	4	6	-100	0	0	-117	-5	-6	21	5	0	44
52.224	0	106	145	37	127	179	39	100	150	60	116	182	30	4	6	-101	0	-1	-116	-6	-6	22	4	0	44
52.3469	0	106	145	37	126	179	39	101	150	59	116	181	31	5	5	-101	0	0	-117	-6	-6	22	4	0	46
52.4698	0	106	146	36	127	180	40	100	150	60	116	182	30	4	6	-102	0	0	-117	-5	-6	22	4	0	45
52.5926	0	106	147	37	127	181	40	101	151	60	117	182	31	5	5	-101	0	0	-117	-5	-6	22	4	0	46
52.7155	0	106	146	39	127	179	39	101	151	60	116	183	30	4	6	-101	0	0	-117	-5	-6	22	4	0	45
52.8384	0	106	144	37	127	179	39	100	149	58	116	182	30	4	5	-101	-1	0	-117	-5	-6	22	5	0	44
52.9613	0	105	145	36	126	178	39	100	149	60	116	181	31	4	5	-100	0	0	-116	-5	-6	21	4	0	44
53.0842	0	106	146	37	126	180	39	101	151	59	116	181	31	4	5	-101	0	-1	-117	-5	-6	22	4	0	45
53.207	0	106	146	37	127	181	39	100	151	60	116	182	31	4	6	-102	-1	0	-117	-6	-6	21	4	0	46
53.3299	0	107	148	38	126	182	39	101	152	60	116	183	32	4	6	-103	0	0	-117	-5	-6	21	3	0	46
53.4528	0	107	146	39	126	179	39	101	150	60	116	182	30	4	5	-101	0	0	-116	-5	-6	21	4	0	44
53.5757	0	106	146	37	126	180	39	100	151	58	116	182	30	5	5	-100	0	0	-117	-5	-6	22	5	0	44
53.6986	0	107	146	37	126	179	38	101	149	60	116	181	31	5	6	-101	0	0	-117	-5	-6	21	4	0	45
53.8214	0	106	146	37	126	181	39	101	151	59	116	182	30	4	5	-102	0	0	-117	-6	-6	21	4	0	45
53.9443	0	106	148	37	127	180	40	101	152	60	115	182	31	4	6	-102	0	0	-117	-5	-6	21	4	0	47
54.0672	0	107	148	38	127	181	40	102	152	61	116	183	31	4	6	-103	0	0	-117	-6	-6	21	4	0	47
54.1901	0	106	147	38	127	179	39	102	150	59	116	182	31	4	6	-101	0	0	-118	-5	-7	22	4	0	44
54.313	0	106	146	37	127	180	39	100	150	59	116	182	31	4	5	-101	0	0	-118	-5	-6	22	3	0	44
54.4358	0	106	146	37	127	179	40	101	150	60	115	182	30	4	5	-102	-1	0	-118	-6	-6	22	4	0	45
54.5587	0	107	146	36	127	180	39	101	151	60	115	181	31	4	7	-101	0	-1	-117	-6	-5	22	5	0	46
54.6816	0	107	148	37	127	182	40	101	152	59	116	183	31	4	5	-102	0	0	-117	-5	-7	21	4	0	46
54.8045	0	108	149	38	127	182	40	102	154	60	116	183	32	4	6	-104	-1	0	-119	-5	-6	21	5	0	47
54.9274	0	107	147	38	126	180	40	101	152	60	116	183	31	4	6	-101	0	0	-119	-5	-7	21	4	0	45
55.0502	0	107	147	37	127	179	39	100	151	59	116	182	31	4	5	-102	0	0	-118	-5	-6	22	3	0	44
55.1731	0	107	148	38	127	180	40	101	151	60	115	182	31	4	5	-101	0	0	-118	-5	-6	22	4	1	45
55.296	0	107	147	37	127	181	40	101	152	61	116	182	31	4	6	-104	0	0	-118	-5	-7	22	5	0	46
55.4189	0	107	148	37	128	182	41	103	154	61	115	183	32	4	7	-104	0	0	-119	-6	-6	21	5	0	47
55.5418	0	107	150	39	128	183	40	101	154	61	116	184	32	4	6	-103	0	0	-119	-5	-6	21	4	0	47
55.6646	0	106	148	38	127	181	40	101	152	61	116	184	31	5	6	-102	0	0	-120	-5	-6	21	4	0	45
55.7875	0	107	149	38	128	181	39	101	152	60	116	183	31	4	5	-103	0	0	-119	-5	-7	22	4	0	45
55.9104	0	107	148	37	127	182	40	101	153	60	116	183	31	4	6	-102	-1	0	-119	-5	-6	22	3	0	46
56.0333	0	106	149	37	127	182	41	101	154	61	116	184	31	5	6	-103	0	0	-119	-6	-6	22	4	0	47
56.1562	0	108	150	38	127	183	41	101	156	62	116	185	33	4	6	-105	0	0	-120	-5	-7	21	3	0	47
56.279	0	108	150	40	127	183	39	101	154	61	116	185	31	5	6	-104	-1	0	-120	-6	-6	22	4	0	47
56.4019	0	107	149	38	127	181	40	101	153	60	116	184	31	4	5	-104	0	0	-119	-6	-7	22	4	0	44
56.5248	0	108	148	38	128	181	40	101	154	61	116	184	31	4	6	-102	0	0	-118	-4	-6	22	4	0	45
56.6477	0	107	148	38	128	182	40	102	154	61	117	183	31	4	6	-103	0	0	-120	-6	-6	22	4	0	46
56.7706	0	107	150	39	128	184	40	102	155	62	117	185	33	4	5	-104	-1	0	-120	-6	-7	22	4	0	47
56.8934	0	108	151	39	127	185	40	102	156	61	117	186	33	4	6	-105	0	0	-120	-6	-6	22	4	0	47
57.0163	0	107	149	39	128	182	39	102	153	62	116	184	32	4	6	-103	-1	0	-119	-5	-6	22	4	0	44
57.1392	0	106	148	38	127	181	40	101	152	62	116	184	32	4	5	-102	0	0	-119	-5	-6	22	5	0	45
57.2621	0	107	148	38	128	181	41	101	153	62	116	183	31	4	6	-103	0	0	-120	-5	-6	22	4	0	45
57.385	0	107	148	37	128	182	40	101	154	61	116	184	32	5	6	-103	0	0	-120	-6	-6	22	4	0	46
57.5078	0	108	150	38	127	183	41	102	155	63	116	184	33	5	6	-105	0	0	-120	-5	-6	22	4	0	47
57.6307	0	108	149	40	128	182	40	101	154	61	116	184	32	4	6	-102	0	0	-120	-5	-6	22	5	0	46
57.7536	0	106	147	36	128	180	40	100	151	61	116	183	31	5	6	-103	0	0	-120	-5	-6	22	4	0	45
57.8765	0	107	148	38	127	181	40	101	152	61	116	184	30	5	6	-103	0	0	-119	-5	-6	22	5	0	45
57.9994	0	106	148	38	127	181	40	101	153	61	117	183	32	4	6	-102	0	0	-119	-6	-6	22	5	0	45
58.1222	0	107	150	38	127	183	41	102	154	61	116	184	32	5	6	-104	0	0	-119	-6	-7	22	3	0	47
58.2451	0	107	149	39	128	182	40	102	154	62	116	184	32	4	5	-104	-1	0	-120	-5	-6	22	4	0	47
58.368	0	107	148	38	128	180	40	100	152	61	117	183	31	4	5	-103	0	0	-119	-6	-7	22	4	0	45
58.4909	0	107	147	37	127	179	40	101	152	62	116	183	31	5	5	-101	0	-1	-119	-5	-6	22	3	0	45
58.6138	0	107	148	37	127	181	39	100	151	61	117	183	31	4	6	-101	0	0	-119	-4	-6	22	5	0	45
58.7366	0	107	149	37	126	182	40	101	153	61	116	184	32	4	5	-102	0	0	-120	-6	-6	23	4	0	46
58.8595	0	108	150	37	128	182	40	102	155	61	116	184	33	4	5	-104	0	0	-119	-5	-6	21	4	0	46
58.9824	0	107	148	39	126	181	39	102	153	61	116	182	32	4	6	-102	0	-1	-120	-5	-6	22	4	0	45
59.1053	0	107	147	38	127	180	40	100	152	60	116	182	31	3	5	-102	0	0	-119	-5	-7	23	3	0	44
59.2282	0	107	147	37	126	181	40	101	152	61	116	183	31	4	5	-102	0	0	-120	-6	-6	21	4	0	45
59.351	0	106	147	37	128	181	40	101	153	60	116	182	31	3	6	-102	-1	0	-119	-5	-6	22	5	0	46
59.4739	0	106	148	37	127	182	40	102	154	60	116	184	32	4	5	-103	-1	-1	-119	-5	-6	22	4	0	46
59.5968	0	107	149	38	127	182	39	102	154	61	116	184	32	4	6	-103	0	0	-121	-5	-6	23	4	0	46
59.7197	0	107	147	37	126	180	40	100	151	60	116	183	31	4	5	-101	0	0	-120	-5	-6	22	4	0	45
59.8426	0	107	148	38	126	180	40	101	152	61	116	183	31	4	6	-102	0	0	-119	-6	-6	21	4	0	45
59.9654	0	106	148	37	126	181	40	101	152	61	116	182	31	4	6	-102	0	0	-118	-6	-5	22	5	0	45
60.0883	0	107	149	38	127	182	40	101	153	61	115	183	32	5	6	-103	0	0	-119	-5	-7	22	4	0	46
60.2112	0	107	150	38	127	183	41	101	154	60	116	185	33	3	7	-103	0	0	-120	-5	-6	22	3	0	47
60.3341	0	107	147	39	126	181	40	101	151	61	115	183	31	4	5	-102	0	0	-120	-5	-7	21	4	0	45
60.457	0	106	147	37	127	181	40	100	151	60	116	184	31	4	6	-101	0	0	-118	-6	-6	22	5	0	44
60.5798	0	107	147	37	127	181	40	100	152	60	116	183	31	5	5	-102	0	0	-119	-5	-6	22	4	0	44
60.7027	0	106	147	37	126	182	40	100	151	60	116	183	31	5	5	-103	0	0	-119	-5	-6	21	4	0	46
60.8256	0	107	149	37	127	183	41	102	154	62	116	185	32	5	6	-103	0	0	-119	-6	-6	22	4	0	46
60.9485	0	107	148	38	127	182	39	102	152	60	116	184	32	5	6	-102	0	0	-119	-5	-7	22	4	0	46
61.0714	0	106	147	37	128	181	39	101	151	59	115	183	30	4	5	-101	0	0	-119	-6	-7	22	4	0	44
61.1942	0	106	147	37	127	181	39	101	151	60	116	183	31	4	5	-101	0	0	-118	-5	-6	21	4	0	45
61.3171	0	105	147	37	127	181	40	101	151	60	116	182	31	4	6	-102	0	0	-118	-5	-7	22	4	0	45
61.44	0	107	148	37	126	181	40	101	153	61	116	183	31	5	5	-102	0	0	-118	-5	-6	21	4	0	46
61.5629	0	107	148	38	127	183	40	101	154	61	116	184	31	4	5	-103	0	0	-118	-5	-6	21	3	0	46
61.6858	0	107	147	39	128	181	40	101	151	59	116	184	31	5	6	-101	0	0	-118	-4	-7	21	4	0	45
61.8086	0	107	146	37	128	180	40	100	151	60	115	183	31	4	5	-101	0	0	-118	-5	-7	22	4	0	44
61.9315	0	107	147	37	127	180	39	101	150	60	115	182	31	4	6	-101	-1	0	-117	-5	-6	22	4	0	45
62.0544	0	107	147	37	126	181	40	101	152	60	116	182	31	4	6	-102	0	0	-118	-6	-6	21	4	0	45
62.1773	0	108	148	37	127	182	40	101	153	61	116	182	31	3	6	-104	0	0	-118	-5	-7	21	4	0	46
62.3002	0	107	149	39	126	183	40	101	152	61	116	184	31	4	6	-102	0	0	-119	-5	-7	21	4	0	46
62.423	0	106	147	38	127	180	39	101	150	61	116	182	31	4	6	-101	-1	0	-118	-6	-6	21	5	0	45
62.5459	0	106	146	37	126	180	40	101	150	60	116	182	30	4	6	-101	0	0	-119	-5	-6	23	4	0	45
62.6688	0	107	147	36	126	180	40	101	151	60	115	181	31	4	6	-102	0	0	-118	-6	-6	22	3	0	45
62.7917	0	107	146	38	126	181	40	101	151	61	116	182	31	4	6	-102	0	0	-118	-5	-6	21	4	0	46
62.9146	0	107	148	38	126	181	40	102	152	61	116	182	32	4	6	-103	0	0	-118	-6	-6	21	4	0	46
63.0374	0	106	147	39	126	180	39	101	150	60	115	183	30	4	6	-101	0	0	-119	-5	-6	22	3	0	45
63.1603	0	107	147	37	126	179	40	100	150	60	116	182	31	4	5	-102	0	-1	-119	-5	-6	22	4	0	44
63.2832	0	107	146	37	126	180	40	100	150	59	115	182	31	4	5	-102	0	-1	-118	-5	-5	22	4	0	44
63.4061	0	106	147	37	126	180	40	101	151	60	115	182	31	4	5	-102	0	0	-118	-5	-6	21	4	0	45
63.529	0	107	147	38	126	181	40	101	152	61	116	183	31	5	5	-103	-1	0	-118	-6	-5	21	4	0	47
63.6518	0	108	147	39	127	181	40	101	151	61	115	183	31	4	6	-103	0	0	-118	-5	-6	21	4	0	46
63.7747	0	106	146	37	127	179	40	101	150	60	115	182	30	3	5	-100	-1	0	-118	-5	-7	22	4	0	45
63.8976	0	106	146	36	126	178	39	100	149	59	115	182	31	4	6	-100	0	0	-118	-5	-5	22	4	0	45
64.0205	0	106	146	37	126	179	39	100	149	59	116	181	31	4	5	-101	0	0	-118	-5	-6	21	4	0	46
64.1434	0	107	146	36	127	180	40	101	151	60	116	182	31	5	5	-102	0	0	-118	-6	-6	21	3	0	46
64.2662	0	107	147	37	127	180	40	101	152	60	116	182	32	4	5	-104	-1	0	-118	-6	-6	21	4	0	47
64.3891	0	106	147	39	126	179	39	101	150	59	116	182	31	4	6	-102	-1	0	-118	-5	-6	22	4	0	45
64.512	0	106	146	37	126	178	40	100	148	60	116	181	30	4	5	-101	0	0	-118	-7	-6	22	4	1	44
64.6349	0	106	146	37	127	178	39	100	149	60	115	181	32	4	6	-101	0	0	-119	-5	-6	22	4	0	46
64.7578	0	106	146	37	127	179	40	100	149	60	115	181	31	4	5	-102	0	0	-119	-5	-6	21	4	0	45
64.8806	0	107	146	38	126	180	40	101	151	60	115	182	31	4	6	-103	0	0	-119	-6	-6	21	4	0	47
65.0035	0	107	147	37	126	181	39	101	152	61	115	182	31	5	6	-104	-1	0	-119	-6	-6	21	4	0	46
65.1264	0	106	146	38	127	179	40	101	150	60	115	181	30	4	5	-102	0	0	-119	-5	-6	21	4	0	45
65.2493	0	105	145	36	126	178	39	100	149	59	116	181	31	5	5	-102	0	-1	-119	-6	-6	21	4	0	44
65.3722	0	106	145	36	126	179	39	100	149	59	116	181	31	5	6	-101	0	0	-118	-5	-6	21	3	0	45
65.495	0	106	146	37	126	180	41	100	150	60	115	182	31	5	6	-102	0	0	-119	-5	-6	21	5	0	45
65.6179	0	106	147	37	127	181	40	101	152	60	115	182	31	4	6	-104	-1	0	-119	-5	-6	21	4	0	46
65.7408	0	107	147	39	127	181	39	102	152	60	115	182	31	4	5	-103	0	0	-119	-6	-6	21	5	0	46
65.8637	0	106	146	37	126	179	39	100	150	59	116	182	31	4	5	-101	0	0	-120	-5	-6	22	4	0	45
65.9866	0	106	146	36	126	180	39	100	149	60	116	182	31	3	6	-101	0	0	-119	-5	-5	22	4	0	45
66.1094	0	106	146	38	127	180	40	100	149	60	115	181	31	4	6	-102	0	0	-118	-5	-6	22	4	0	44
66.2323	0	106	147	37	126	181	40	100	151	60	115	182	32	4	5	-103	-1	-1	-119	-5	-6	22	3	0	47
66.3552	0	106	148	37	127	182	41	102	152	60	116	183	33	4	6	-104	0	0	-119	-5	-6	22	5	0	47
66.4781	0	106	147	40	127	181	39	101	151	60	116	183	32	5	6	-104	-1	0	-119	-5	-6	21	4	0	46
66.601	0	107	145	37	127	179	39	101	149	60	115	182	31	4	5	-101	0	0	-120	-6	-6	22	4	0	45
66.7238	0	105	146	37	126	179	40	100	149	59	115	182	31	4	6	-102	0	0	-119	-5	-6	22	4	0	45
66.8467	0	107	147	37	126	180	40	101	150	59	114	182	31	4	6	-102	0	0	-119	-6	-6	21	4	0	46
66.9696	0	106	148	37	126	181	40	101	151	60	115	183	32	4	5	-104	0	0	-120	-6	-7	22	4	0	47
67.0925	0	107	149	38	127	181	40	100	154	61	116	183	31	3	6	-104	0	0	-120	-5	-6	22	4	0	48
67.2154	0	106	147	39	126	179	39	101	150	60	115	182	31	4	5	-102	0	0	-119	-6	-6	22	4	0	45
67.3382	0	106	147	38	127	180	39	100	150	60	115	182	31	4	6	-100	-1	0	-119	-5	-6	23	5	0	44
67.4611	0	107	147	38	127	182	40	101	150	60	116	183	31	3	6	-101	0	0	-119	-5	-6	21	4	0	44
67.584	0	107	147	37	126	184	41	100	151	59	116	184	32	4	6	-102	0	0	-119	-5	-6	22	4	0	45
67.7069	0	106	148	37	127	184	41	101	153	60	116	185	32	4	7	-102	0	0	-120	-5	-7	21	4	0	46
67.8298	0	106	149	39	128	185	40	101	153	60	116	186	32	4	6	-103	-1	0	-119	-5	-7	21	4	0	47
67.9526	0	107	147	38	127	182	39	100	150	60	116	184	32	4	5	-102	0	0	-119	-5	-6	22	4	0	45
68.0755	0	106	148	37	127	184	41	100	151	59	116	184	31	4	5	-100	0	0	-119	-5	-6	22	4	0	44
68.1984	0	106	148	38	128	183	40	100	150	59	116	185	31	5	6	-102	-1	0	-118	-5	-6	21	5	0	45
68.3213	0	107	149	37	127	184	40	101	153	59	117	185	33	5	6	-102	0	0	-119	-5	-6	21	4	0	46
68.4442	0	107	150	38	127	185	40	101	153	60	116	186	31	4	6	-104	0	0	-119	-5	-6	21	4	0	47
68.567	0	107	148	39	128	183	40	100	153	60	115	186	31	4	6	-102	0	0	-119	-5	-6	21	4	1	45
68.6899	0	107	148	37	127	181	40	101	151	59	116	184	31	4	5	-101	-1	0	-119	-5	-7	22	4	0	44
68.8128	0	106	149	37	126	181	40	101	151	60	116	184	31	5	6	-102	-1	0	-118	-5	-7	21	4	0	45
68.9357	0	107	148	37	126	181	41	101	152	60	117	184	31	4	6	-102	0	0	-118	-5	-6	23	4	0	46
69.0586	0	107	149	38	126	183	41	101	153	61	116	184	31	4	5	-104	-1	0	-119	-5	-7	21	3	0	47
69.1814	0	108	151	39	127	184	39	102	154	60	116	186	31	4	5	-104	0	0	-119	-4	-6	21	4	0	47
69.3043	0	107	148	38	129	182	40	100	151	60	117	184	32	4	6	-102	0	-1	-118	-5	-6	22	4	0	45
69.4272	0	108	149	37	128	183	40	101	151	60	117	184	31	4	5	-103	-1	0	-118	-5	-6	22	5	0	46
69.5501	0	107	149	37	129	182	40	101	151	59	117	184	31	4	5	-103	0	0	-118	-6	-6	21	5	0	45
69.673	0	107	149	37	128	184	41	102	152	60	116	185	32	4	6	-103	-1	0	-118	-5	-6	22	5	0	45
69.7958	0	107	150	38	128	185	40	101	155	60	118	185	32	4	6	-103	0	0	-118	-5	-6	21	4	0	46
69.9187	0	108	149	38	129	183	39	101	151	60	118	185	31	4	7	-102	0	0	-118	-5	-6	22	4	0	45
70.0416	0	107	149	36	129	182	40	100	151	59	117	184	31	4	5	-101	0	0	-118	-6	-6	22	4	0	44
70.1645	0	107	149	38	129	182	40	101	152	59	117	183	31	4	5	-102	0	0	-118	-6	-6	22	4	0	45
70.2874	0	107	149	38	129	183	39	102	152	60	116	184	31	5	5	-102	0	0	-117	-5	-6	21	4	0	45
70.4102	0	108	150	37	128	183	41	102	154	59	116	184	31	5	5	-104	0	0	-119	-5	-6	21	5	0	46
70.5331	0	108	150	39	127	182	39	102	152	59	116	184	31	5	6	-103	0	0	-119	-5	-6	22	4	0	45
70.656	0	106	148	37	127	180	40	101	151	59	117	183	30	4	5	-102	0	0	-117	-6	-6	22	4	0	44
70.7789	0	107	149	37	127	180	39	101	152	60	117	183	30	5	5	-101	0	0	-117	-5	-5	22	4	0	45
70.9018	0	107	149	36	128	182	40	101	151	60	117	183	30	5	6	-102	0	0	-118	-5	-6	24	5	0	46
71.0246	0	107	150	38	129	183	41	101	153	59	116	184	31	5	6	-103	0	0	-118	-5	-6	22	5	0	47
71.1475	0	107	150	38	127	181	39	102	152	60	116	183	31	4	6	-103	0	0	-119	-6	-6	22	4	0	46
71.2704	0	107	148	37	128	180	40	101	150	59	116	183	30	4	5	-100	0	0	-118	-4	-7	23	4	0	44
71.3933	0	106	149	37	128	181	39	101	152	60	116	183	30	4	6	-102	0	0	-117	-5	-6	22	4	1	45
71.5162	0	107	149	37	128	180	39	101	151	60	117	182	31	4	6	-102	0	0	-117	-5	-6	21	4	0	46
71.639	0	108	150	37	128	182	40	101	153	60	117	183	32	5	6	-103	0	0	-117	-6	-6	22	4	0	46
71.7619	0	108	149	38	127	182	39	102	153	60	116	184	30	4	5	-103	0	0	-117	-5	-6	22	5	0	45
71.8848	0	107	148	37	128	180	40	101	150	58	117	183	31	4	6	-100	0	0	-117	-5	-6	22	5	0	44
72.0077	0	108	148	37	128	181	39	101	151	59	117	182	30	5	5	-101	0	0	-116	-6	-6	22	4	0	44
72.1306	0	106	148	37	127	181	40	101	151	60	116	182	30	4	6	-100	0	0	-116	-5	-7	22	5	1	45
72.2534	0	108	149	36	128	181	41	101	152	60	116	183	31	4	6	-103	-1	-1	-117	-5	-6	21	4	0	45
72.3763	0	108	149	38	128	182	39	102	152	60	116	184	30	5	5	-103	0	0	-117	-5	-6	21	4	0	46
72.4992	0	107	147	38	127	180	40	101	150	59	116	183	30	5	6	-102	0	0	-117	-5	-5	22	3	0	44
72.6221	0	107	147	37	128	180	39	101	150	59	116	182	30	5	6	-101	0	0	-116	-5	-6	22	5	0	46
72.745	0	106	148	36	128	181	39	101	150	60	117	182	30	3	6	-102	0	0	-116	-6	-6	22	4	0	45
72.8678	0	108	148	38	128	182	40	101	151	59	116	182	31	4	6	-102	0	0	-117	-5	-5	22	4	0	46
72.9907	0	107	149	39	128	181	40	101	152	58	115	183	30	4	5	-103	0	0	-117	-5	-6	21	4	0	46
73.1136	0	108	147	38	127	180	39	101	150	59	115	183	30	4	6	-101	-1	0	-117	-6	-7	22	4	0	44
73.2365	0	107	147	38	126	180	39	101	151	59	117	183	30	5	5	-101	0	0	-117	-6	-6	21	5	0	45
73.3594	0	107	148	36	128	182	39	101	151	59	116	182	30	4	6	-101	0	0	-117	-5	-6	22	4	0	46
73.4822	0	108	148	37	127	183	40	102	152	59	117	183	31	4	6	-103	0	0	-117	-6	-7	21	4	0	45
73.6051	0	109	149	37	128	183	40	102	152	59	117	184	32	5	5	-103	-1	0	-117	-5	-5	21	4	0	46
73.728	0	107	148	38	128	181	40	101	151	60	117	184	31	4	6	-101	0	-1	-117	-6	-6	21	4	0	45
73.8509	0	107	147	36	128	181	40	101	150	60	116	183	31	4	6	-101	0	0	-118	-6	-5	22	4	0	45
73.9738	0	107	148	38	128	182	40	101	150	60	117	183	31	4	5	-101	-1	0	-117	-6	-6	21	4	0	45
74.0966	0	107	148	37	127	183	40	100	151	60	117	183	31	5	5	-102	0	0	-118	-5	-5	22	4	0	46
74.2195	0	107	150	37	128	184	41	102	153	59	117	185	31	3	6	-103	0	0	-118	-6	-7	21	4	0	47
74.3424	0	107	149	39	128	184	40	101	153	61	116	185	31	4	5	-103	0	0	-118	-6	-6	21	4	0	47
74.4653	0	107	149	37	127	182	40	101	151	60	115	184	30	4	6	-101	-1	0	-118	-5	-6	21	3	0	45
74.5882	0	108	149	37	127	182	40	101	152	59	116	185	31	4	5	-102	-1	0	-119	-5	-6	23	4	0	46
74.711	0	107	149	36	127	183	40	101	152	60	116	185	31	4	6	-103	0	0	-119	-6	-7	22	4	0	47
74.8339	0	108	150	37	128	184	41	102	153	60	116	185	32	4	6	-105	0	0	-119	-6	-6	22	4	0	47
74.9568	0	108	151	38	127	185	40	102	154	60	116	186	31	4	5	-105	0	0	-119	-5	-7	22	4	0	47
75.0797	0	107	149	38	128	182	40	101	151	60	116	185	31	5	5	-102	0	0	-119	-6	-6	23	4	0	45
75.2026	0	107	149	37	128	182	40	101	152	59	116	185	31	4	5	-104	0	0	-119	-5	-6	22	5	0	45
75.3254	0	107	148	38	127	182	40	101	152	60	116	185	32	4	6	-103	0	0	-120	-5	-6	23	4	0	47
75.4483	0	107	150	36	127	184	41	100	153	61	116	185	31	5	6	-104	0	0	-120	-5	-5	22	5	0	47
75.5712	0	107	151	37	128	185	40	102	154	61	116	186	32	4	5	-105	0	0	-120	-6	-6	21	5	1	47
75.6941	0	108	150	38	127	184	40	101	154	60	116	185	31	4	6	-104	0	0	-120	-4	-7	22	4	0	46
75.817	0	107	148	37	128	182	39	101	152	60	115	184	31	4	5	-103	0	0	-120	-6	-6	23	3	0	45
75.9398	0	107	148	38	128	182	40	101	152	60	115	184	31	4	7	-103	0	0	-120	-5	-6	23	4	0	45
76.0627	0	107	150	37	127	183	40	101	153	60	117	185	31	4	6	-103	0	0	-121	-6	-6	22	4	0	46
76.1856	0	108	149	38	127	183	40	101	154	61	116	185	31	4	5	-104	0	-1	-120	-6	-7	22	4	0	48
76.3085	0	108	150	39	127	183	40	102	153	61	116	186	31	4	5	-105	-1	0	-121	-6	-6	21	4	0	48
76.4314	0	107	148	37	127	181	40	101	151	60	115	184	31	4	6	-102	0	0	-120	-6	-6	22	4	0	45
76.5542	0	107	148	37	127	182	40	101	151	60	115	184	31	4	6	-103	0	0	-120	-6	-6	22	3	0	45
76.6771	0	107	148	37	127	181	40	102	151	60	116	184	30	4	6	-103	0	-1	-120	-5	-6	23	4	0	45
76.8	0	107	149	37	127	182	40	101	154	61	115	184	31	4	6	-103	0	0	-120	-5	-5	21	4	0	46
76.9229	0	107	150	37	127	183	40	103	154	60	117	185	32	4	6	-105	0	0	-120	-6	-6	22	4	0	46
77.0458	0	106	150	38	127	182	40	101	153	60	115	184	30	4	6	-102	0	0	-119	-5	-6	22	4	0	46
77.1686	0	106	149	37	127	180	40	100	151	59	115	184	31	4	6	-102	0	0	-119	-5	-6	22	5	0	44
77.2915	0	107	148	38	127	180	39	101	151	59	116	182	30	5	6	-103	0	0	-119	-5	-6	22	4	0	44
77.4144	0	106	148	38	126	181	40	101	151	60	115	184	31	4	6	-101	0	0	-118	-5	-6	22	4	0	45
77.5373	0	107	148	37	127	182	40	101	152	60	116	183	31	4	6	-103	0	0	-118	-6	-7	21	4	0	45
77.6602	0	107	150	39	127	183	40	101	153	61	116	184	32	4	6	-104	-1	0	-118	-5	-5	22	4	0	46
77.783	0	106	148	39	127	181	40	102	151	60	115	183	31	5	6	-101	-1	0	-119	-6	-6	22	4	0	45
77.9059	0	107	147	37	127	180	40	101	150	59	116	183	31	3	5	-100	0	0	-118	-6	-6	21	5	0	45
78.0288	0	106	147	37	127	180	40	101	150	59	115	182	30	3	6	-101	0	0	-116	-5	-6	22	4	0	44
78.1517	0	107	147	37	126	181	40	101	151	60	116	184	31	4	4	-102	0	0	-118	-5	-7	22	4	0	46
78.2746	0	108	147	37	126	182	40	101	152	59	116	183	32	4	7	-102	0	-1	-118	-5	-6	21	4	0	46
78.3974	0	108	149	38	126	182	40	102	152	60	115	184	31	4	6	-103	-1	0	-118	-5	-6	21	4	0	46
78.5203	0	106	147	38	126	179	39	101	150	59	116	182	30	4	6	-101	0	0	-118	-6	-6	22	5	0	44
78.6432	0	106	146	37	126	180	40	101	149	59	116	183	30	5	5	-101	-1	0	-118	-5	-6	21	4	0	44
78.7661	0	107	147	37	126	180	39	101	150	59	114	183	30	5	5	-100	-1	0	-117	-6	-5	22	4	0	45
78.889	0	106	148	37	126	180	40	100	150	60	115	183	31	4	6	-101	-1	0	-117	-6	-6	21	4	0	45
79.0118	0	107	148	38	127	183	40	101	151	61	116	183	32	5	5	-102	0	0	-118	-5	-6	20	4	0	47
79.1347	0	107	149	39	127	181	39	101	152	60	116	184	31	4	6	-103	0	0	-119	-5	-6	22	4	0	46
79.2576	0	106	146	38	127	179	40	100	149	59	116	182	30	4	6	-101	0	0	-118	-5	-7	22	4	0	44
79.3805	0	107	146	37	126	180	39	100	149	58	114	182	30	4	6	-100	0	0	-118	-6	-6	21	3	0	44
79.5034	0	106	146	37	126	180	39	101	149	59	115	182	30	4	5	-101	-1	0	-117	-6	-7	22	4	0	44
79.6262	0	106	147	36	126	181	40	101	151	60	115	182	31	5	6	-101	-1	0	-117	-6	-5	22	4	0	45
79.7491	0	106	147	37	127	182	40	102	151	61	115	184	31	3	6	-102	0	0	-118	-5	-6	21	4	0	46
79.872	0	107	148	39	126	181	39	101	151	59	116	183	31	4	6	-101	0	0	-118	-4	-6	22	4	1	46
79.9949	0	106	146	38	126	179	39	100	149	59	115	181	31	4	6	-100	-1	0	-118	-6	-7	21	5	0	43
80.1178	0	107	146	38	126	178	39	101	149	59	116	181	30	4	5	-101	0	0	-117	-5	-6	21	5	0	44
80.2406	0	106	146	38	125	179	39	101	149	59	114	181	30	4	6	-100	0	-1	-116	-5	-6	21	5	0	44
80.3635	0	106	146	38	126	180	39	101	150	60	114	181	31	3	6	-101	0	0	-117	-6	-6	20	5	0	45
80.4864	0	107	146	37	126	181	40	101	151	60	115	182	31	4	5	-103	0	0	-117	-5	-6	21	4	0	46
80.6093	0	106	148	38	126	180	39	101	151	60	115	182	31	5	6	-102	-1	0	-117	-6	-6	21	4	1	45
80.7322	0	106	146	38	125	178	40	101	149	59	114	181	31	4	5	-100	0	0	-116	-5	-6	22	5	0	44
80.855	0	107	146	37	125	178	39	100	149	59	114	181	31	4	5	-99	0	0	-116	-5	-6	20	5	0	44
80.9779	0	106	145	37	126	178	40	101	150	59	114	181	30	3	6	-100	0	0	-116	-5	-5	21	4	0	44
81.1008	0	107	146	36	125	180	40	101	149	59	115	181	30	4	5	-102	0	0	-116	-5	-5	21	4	0	45
81.2237	0	107	147	38	125	181	40	101	151	60	114	180	31	4	6	-102	0	-1	-117	-5	-6	21	4	0	46
81.3466	0	107	148	38	125	182	39	101	151	60	115	182	31	5	6	-102	0	0	-117	-5	-6	21	4	0	46
81.4694	0	106	147	38	125	178	39	101	149	59	115	181	30	4	5	-100	0	0	-117	-5	-7	22	4	0	44
81.5923	0	106	146	38	126	178	39	100	150	58	114	180	30	5	6	-100	0	0	-117	-5	-6	21	4	0	45
81.7152	0	107	147	38	126	178	39	101	149	59	113	181	30	4	5	-100	0	0	-116	-5	-6	22	4	0	44
81.8381	0	107	146	37	126	180	40	101	150	59	115	181	30	4	5	-100	0	-1	-115	-5	-6	22	4	0	45
81.961	0	107	147	37	126	181	40	101	151	60	115	181	31	4	5	-101	0	0	-117	-6	-6	20	4	0	46
82.0838	0	108	148	39	127	181	39	102	153	60	115	182	31	4	6	-103	0	0	-117	-5	-6	21	3	0	46
82.2067	0	106	147	38	127	179	38	100	149	59	114	181	31	4	6	-101	0	0	-117	-5	-6	21	4	0	44
82.3296	0	107	146	38	126	178	40	101	150	59	115	180	31	5	6	-100	0	0	-116	-5	-6	22	5	0	44
82.4525	0	107	146	37	126	178	39	100	150	59	115	181	30	4	5	-100	-1	0	-117	-6	-6	21	4	0	44
82.5754	0	107	147	38	126	181	40	101	150	59	114	181	31	4	6	-101	0	0	-117	-5	-6	21	4	0	45
82.6982	0	107	147	38	126	181	40	101	152	60	115	181	31	4	6	-102	0	0	-117	-5	-6	21	4	0	47
82.8211	0	106	148	38	127	183	39	101	153	60	115	183	32	5	6	-103	0	0	-117	-5	-6	22	4	1	46
82.944	0	106	147	40	126	180	39	100	150	59	115	182	31	4	5	-100	-1	0	-117	-4	-6	22	4	0	44
83.0669	1	106	145	38	126	180	40	99	149	59	115	182	31	5	5	-100	0	-1	-117	-5	-6	21	4	0	44
83.1898	0	107	146	37	126	180	40	100	150	60	116	182	31	4	6	-101	0	0	-117	-5	-5	22	4	0	44
83.3126	0	107	148	38	126	181	40	101	151	60	114	182	31	4	6	-102	0	-1	-118	-5	-6	21	4	0	45
83.4355	0	106	148	38	127	183	41	101	152	60	115	183	31	4	5	-102	0	0	-118	-6	-6	21	4	0	46
83.5584	0	107	150	38	127	183	40	101	152	59	115	183	31	4	5	-103	0	0	-118	-6	-6	20	4	0	47
83.6813	0	106	147	39	127	180	40	100	151	60	115	183	31	4	5	-101	0	0	-118	-5	-6	21	4	0	44
83.8042	0	106	147	38	127	181	40	100	150	59	116	181	31	4	5	-102	0	0	-117	-4	-6	22	4	0	45
83.927	0	107	148	36	127	181	40	101	149	59	116	183	31	4	6	-102	0	0	-117	-5	-6	22	4	0	44
84.0499	0	106	148	38	127	182	40	101	152	59	115	182	31	5	6	-102	0	0	-117	-5	-6	22	4	0	45
84.1728	0	106	148	38	128	183	40	100	151	60	116	184	31	4	6	-102	0	-1	-117	-5	-6	21	4	0	46
84.2957	0	107	148	39	127	181	39	101	149	60	115	183	31	4	5	-101	0	0	-118	-5	-5	21	4	0	44
84.4186	0	105	146	38	128	179	39	100	148	59	116	181	30	4	6	-100	0	0	-117	-6	-6	21	4	0	43
84.5414	0	106	145	37	126	179	39	99	149	58	115	181	31	5	6	-99	0	0	-116	-5	-6	21	5	0	43
84.6643	0	105	145	37	126	178	39	100	148	58	114	180	30	4	6	-99	0	0	-116	-5	-6	21	5	0	44
84.7872	0	106	146	37	126	179	39	100	149	58	115	181	30	5	6	-100	0	0	-116	-6	-6	21	4	0	44
84.9101	0	106	148	38	126	180	39	100	149	58	115	180	31	4	6	-100	0	0	-115	-5	-6	20	5	0	45
85.033	0	106	146	38	127	177	39	99	148	58	114	179	29	5	6	-99	0	0	-115	-5	-7	20	5	0	42
85.1558	0	106	144	37	126	176	39	98	147	57	115	179	30	4	6	-98	0	0	-114	-5	-5	21	5	0	43
85.2787	0	106	144	36	126	177	38	99	146	58	114	178	29	4	5	-99	0	0	-114	-6	-5	20	4	0	42
85.4016	0	106	145	36	126	178	39	99	147	57	114	178	30	4	5	-99	-1	0	-114	-5	-6	20	4	0	44
85.5245	0	105	146	38	126	179	39	100	148	57	114	179	31	4	5	-99	-1	0	-114	-6	-5	20	5	0	44
85.6474	0	105	145	37	126	177	38	99	146	58	113	178	29	5	6	-97	0	0	-113	-5	-6	20	4	0	42
85.7702	0	105	144	37	125	176	39	99	146	57	113	177	28	4	6	-97	0	0	-113	-6	-6	21	5	0	42
85.8931	0	106	144	37	125	175	38	99	146	57	112	176	29	4	6	-97	0	0	-113	-5	-5	20	4	0	42
86.016	0	106	144	37	126	176	38	99	146	57	113	176	29	4	5	-97	-1	0	-113	-5	-6	20	4	0	43
86.1389	0	106	145	36	125	178	39	100	147	58	113	177	30	5	5	-98	0	0	-112	-5	-5	20	5	0	44
86.2618	0	106	145	38	125	176	39	99	146	57	114	177	29	4	6	-97	0	0	-113	-5	-5	20	5	0	43
86.3846	0	106	144	37	127	176	38	99	145	56	113	176	28	4	5	-96	0	0	-112	-5	-7	20	4	0	41
86.5075	0	105	144	36	126	176	39	100	144	56	112	177	29	4	6	-96	-1	0	-111	-5	-5	20	5	0	42
86.6304	0	105	144	37	125	176	39	99	145	56	114	176	29	4	6	-97	0	0	-111	-5	-5	19	4	0	43
86.7533	0	106	144	37	127	177	40	100	146	57	113	176	30	5	4	-98	-1	0	-111	-5	-5	19	5	0	43
86.8762	0	106	145	38	126	178	39	101	147	57	114	177	30	4	5	-98	0	0	-112	-5	-5	20	4	0	45
86.999	0	106	144	37	127	175	38	99	146	56	113	176	29	4	6	-96	0	0	-112	-6	-6	20	4	0	42
87.1219	0	105	142	37	125	175	38	99	146	57	114	175	29	4	5	-96	0	0	-111	-6	-6	20	4	0	42
87.2448	0	107	144	36	125	175	39	98	145	56	113	176	28	4	6	-96	0	0	-111	-5	-4	20	4	0	42
87.3677	0	105	143	36	126	175	39	99	146	56	113	175	29	4	5	-97	0	0	-111	-5	-6	19	5	0	43
87.4906	0	107	146	36	125	176	40	100	147	57	114	176	29	4	6	-98	-2	-1	-111	-5	-6	19	4	0	44
87.6134	0	106	144	38	126	177	39	100	146	57	113	177	29	5	5	-97	-1	0	-112	-5	-6	20	4	0	44
87.7363	0	106	144	37	125	175	38	100	144	57	113	176	29	4	5	-95	-1	0	-112	-5	-5	20	5	0	42
87.8592	0	106	142	36	125	175	39	99	145	56	114	175	29	4	5	-96	0	0	-111	-6	-5	20	4	0	43
87.9821	0	106	144	35	126	175	39	100	145	56	113	176	29	4	5	-97	0	0	-111	-6	-6	19	4	0	43
88.105	0	106	143	36	125	177	38	99	146	57	113	176	30	4	5	-98	0	0	-111	-5	-5	21	4	0	45
88.2278	0	106	146	37	126	178	39	100	147	57	114	176	30	4	6	-98	-1	0	-111	-5	-6	20	4	0	45
88.3507	0	106	145	38	126	176	39	100	145	57	113	177	28	5	5	-97	0	0	-111	-5	-6	20	4	0	43
88.4736	0	106	143	37	125	175	39	99	143	57	113	175	28	4	6	-96	-1	0	-110	-6	-6	20	4	0	42
88.5965	0	105	143	37	125	175	39	99	145	56	113	176	29	4	6	-97	0	0	-111	-5	-5	19	4	0	42
88.7194	0	105	144	36	126	176	40	99	145	57	113	176	29	4	6	-98	0	0	-111	-4	-6	20	4	0	43
88.8422	0	106	145	37	126	178	39	99	147	57	113	176	30	4	5	-97	0	0	-111	-5	-6	19	4	0	45
88.9651	0	106	145	38	125	179	39	100	146	57	114	178	30	5	5	-98	0	0	-112	-5	-6	19	4	0	45
89.088	0	106	143	38	125	176	38	99	145	57	113	176	29	4	6	-96	0	0	-111	-6	-6	20	4	0	42
89.2109	0	105	143	36	125	175	38	99	144	57	113	175	28	5	5	-95	0	0	-110	-5	-6	19	4	0	42
89.3338	0	105	143	36	125	175	38	99	144	56	114	176	29	4	6	-97	0	0	-112	-5	-6	20	4	0	42
89.4566	0	105	144	36	125	176	38	99	146	56	113	175	29	4	6	-97	0	0	-111	-5	-5	19	5	0	44
89.5795	0	106	143	37	125	178	39	101	146	56	114	177	29	4	6	-98	0	0	-112	-5	-5	19	4	0	45
89.7024	0	107	145	37	127	179	39	100	148	57	114	178	31	4	6	-99	0	0	-112	-5	-5	20	4	0	45
89.8253	0	106	144	38	126	178	39	99	146	57	114	177	29	4	5	-98	0	0	-112	-5	-6	20	4	0	43
89.9482	0	106	144	36	126	175	39	100	145	57	113	177	29	4	5	-97	0	0	-113	-6	-6	19	4	0	42
90.071	0	106	144	37	125	177	38	100	144	57	114	177	29	4	6	-97	0	-1	-112	-6	-5	20	4	0	44
90.1939	0	106	144	36	126	176	39	100	146	57	113	177	29	4	5	-98	0	0	-112	-6	-5	20	4	0	45
90.3168	0	106	145	37	126	179	39	100	147	58	114	178	30	4	5	-98	0	0	-113	-5	-6	19	5	0	45
90.4397	0	106	146	37	126	180	40	100	148	57	114	179	30	4	5	-99	0	0	-112	-6	-5	19	5	0	46
90.5626	0	106	147	38	126	180	39	101	148	58	114	180	29	4	6	-99	0	0	-113	-6	-6	21	5	0	45
90.6854	0	106	144	37	126	177	39	100	146	57	114	178	29	4	5	-97	-1	0	-114	-6	-5	20	5	0	43
90.8083	0	106	145	37	127	178	39	99	146	58	114	178	30	4	5	-98	0	0	-112	-5	-5	20	4	0	44
90.9312	0	106	144	36	126	177	39	100	147	58	114	178	30	4	5	-99	0	0	-113	-5	-6	20	5	0	45
91.0541	0	107	145	37	126	179	39	100	148	58	114	178	29	5	5	-99	0	0	-113	-5	-6	21	4	0	45
91.177	0	106	146	37	126	181	40	101	149	58	114	180	31	5	5	-101	-1	0	-115	-5	-6	21	4	0	46
91.2998	0	107	147	39	127	181	40	100	150	59	115	181	30	4	5	-101	0	0	-115	-5	-6	20	4	0	47
91.4227	0	106	145	38	127	178	39	100	147	58	115	180	29	5	6	-99	0	0	-114	-5	-6	21	5	0	44
91.5456	0	106	146	36	127	178	39	100	147	58	114	179	29	4	6	-99	0	0	-114	-5	-6	21	5	0	44
91.6685	0	106	145	37	127	179	39	101	148	58	114	179	30	4	5	-100	0	0	-114	-5	-6	21	4	0	45
91.7914	0	106	146	37	127	179	39	100	149	58	115	180	30	4	7	-100	0	0	-115	-5	-5	20	4	0	46
91.9142	0	106	148	38	127	181	40	101	151	58	114	181	30	4	6	-102	0	0	-114	-5	-5	21	4	0	46
92.0371	0	107	150	38	128	181	39	102	152	59	115	182	31	4	6	-102	0	-1	-116	-6	-7	21	4	0	47
92.16	0	107	148	39	127	179	40	101	149	59	116	181	29	5	5	-100	0	0	-116	-5	-6	21	5	0	45
92.2829	0	106	146	37	127	179	39	101	148	58	114	180	30	4	5	-100	0	0	-115	-5	-6	22	5	0	44
92.4058	0	106	146	37	127	180	40	101	149	59	115	181	30	4	6	-100	0	0	-115	-5	-6	21	4	0	44
92.5286	0	106	146	37	127	179	40	99	149	59	115	181	30	4	5	-102	0	0	-115	-6	-5	21	4	0	45
92.6515	0	107	147	37	127	181	40	101	151	59	116	181	30	4	6	-102	0	0	-115	-5	-5	21	4	0	47
92.7744	0	108	149	38	128	183	41	102	153	60	117	182	32	3	6	-103	0	0	-116	-6	-5	21	3	0	47
92.8973	0	106	148	39	128	181	38	101	151	60	116	182	30	5	6	-102	0	0	-117	-6	-6	22	4	0	45
93.0202	0	107	147	38	129	180	40	101	149	59	116	182	30	3	6	-101	0	0	-116	-5	-5	21	4	0	45
93.143	0	107	147	37	129	180	40	101	150	60	116	182	30	4	6	-101	0	0	-117	-5	-6	21	4	0	44
93.2659	0	106	148	37	128	181	39	101	151	59	116	182	31	4	6	-102	0	0	-116	-5	-6	21	4	0	45
93.3888	0	107	148	38	127	183	40	102	152	59	116	183	31	3	5	-102	0	0	-116	-5	-7	22	4	0	46
93.5117	0	108	150	37	128	184	40	102	154	60	117	183	32	5	7	-103	-1	0	-117	-5	-6	21	4	0	47
93.6346	0	108	150	39	129	185	39	101	153	61	117	184	31	4	6	-103	0	0	-117	-5	-6	21	5	0	46
93.7574	0	107	147	39	128	181	39	101	151	61	116	184	31	4	5	-101	0	0	-117	-6	-7	22	4	0	44
93.8803	0	107	148	37	129	183	40	101	150	59	117	184	31	5	6	-100	0	0	-116	-5	-6	21	4	0	44
94.0032	0	106	149	38	130	183	40	101	151	60	116	183	31	4	6	-102	0	0	-117	-5	-6	21	4	0	45
94.1261	0	107	150	38	130	184	40	101	153	60	117	184	30	4	6	-102	0	0	-117	-5	-7	22	4	0	47
94.249	0	108	150	38	129	186	41	102	155	60	117	185	32	4	6	-103	0	0	-117	-5	-6	21	4	0	47
94.3718	0	108	151	40	129	185	40	102	154	61	118	185	31	4	6	-103	0	0	-117	-5	-7	21	5	0	47
94.4947	0	107	149	37	130	183	40	101	151	58	117	185	31	4	5	-101	0	0	-117	-6	-6	22	4	1	44
94.6176	0	106	148	37	129	183	40	101	152	60	117	185	31	4	5	-102	0	0	-117	-5	-6	21	4	0	44
94.7405	0	107	149	38	128	183	40	101	152	59	118	185	30	4	5	-102	0	0	-117	-6	-6	22	4	1	46
94.8634	0	108	151	37	129	186	41	102	155	61	117	186	32	4	5	-103	0	-1	-117	-7	-6	21	5	0	46
94.9862	0	107	152	39	129	185	41	102	154	61	117	186	32	4	5	-104	-1	0	-118	-6	-6	22	5	0	46
95.1091	0	107	149	38	129	183	40	101	152	60	117	185	31	4	6	-102	0	0	-118	-6	-6	21	3	0	45
95.232	0	107	149	37	129	183	40	101	151	59	117	185	31	4	6	-101	-1	0	-117	-5	-6	21	4	0	45
95.3549	0	106	149	37	129	183	40	101	151	59	117	185	30	4	5	-101	0	0	-117	-5	-6	21	4	1	45
95.4778	0	108	150	37	129	185	40	101	152	60	117	185	31	4	5	-103	0	0	-118	-5	-6	22	4	0	46
95.6006	0	108	150	37	128	185	41	102	154	60	117	184	31	4	5	-104	0	0	-117	-6	-7	22	5	0	46
95.7235	0	107	151	40	129	185	40	101	153	61	117	185	31	4	6	-103	0	0	-118	-5	-6	21	4	1	45
95.8464	0	107	148	37	129	182	41	102	150	58	117	184	30	3	6	-101	0	0	-116	-5	-6	22	4	0	44
95.9693	0	107	149	38	128	183	39	100	151	60	117	184	30	4	6	-101	0	-1	-117	-5	-6	22	4	0	44
96.0922	0	106	149	38	128	183	40	100	152	59	117	184	31	4	6	-102	0	0	-117	-5	-6	23	5	0	45
96.215	0	107	150	38	129	183	40	101	153	60	118	184	31	4	6	-103	0	0	-117	-6	-6	22	4	0	45
96.3379	0	108	150	38	129	185	41	102	154	60	117	185	31	5	6	-102	0	0	-118	-5	-6	21	4	0	47
96.4608	0	107	148	38	128	182	40	100	152	59	117	184	30	4	6	-100	0	0	-117	-6	-6	21	4	0	44
96.5837	0	107	149	38	128	182	40	101	152	59	117	184	30	4	6	-101	0	0	-118	-5	-6	21	4	0	44
96.7066	0	106	149	38	128	182	39	100	151	59	116	183	30	4	6	-102	0	0	-117	-5	-7	21	4	0	45
96.8294	0	106	149	38	128	183	39	101	152	60	117	184	31	4	6	-102	0	-1	-117	-5	-6	21	4	0	46
96.9523	0	107	150	37	128	184	40	101	154	60	117	184	31	5	6	-103	-1	0	-118	-6	-6	21	4	0	46
97.0752	0	107	150	39	128	183	39	101	153	60	117	185	30	4	6	-102	0	0	-117	-5	-7	21	4	0	47
97.1981	0	107	148	37	128	181	39	101	151	59	117	184	30	4	6	-100	0	0	-118	-6	-6	22	4	1	45
97.321	0	107	148	37	128	182	40	101	151	59	117	183	30	4	6	-102	0	0	-116	-5	-6	22	3	0	45
97.4438	0	106	148	38	128	182	40	101	152	60	117	184	30	3	6	-103	0	0	-117	-5	-7	22	4	0	45
97.5667	0	107	150	37	128	184	40	102	152	59	117	184	31	4	5	-103	0	0	-118	-5	-6	22	5	0	47
97.6896	0	108	150	39	128	184	41	101	154	60	117	185	31	4	5	-103	0	0	-118	-5	-6	22	5	0	47
97.8125	0	107	148	38	129	181	40	101	150	59	116	184	29	4	6	-101	0	0	-117	-5	-6	21	4	0	44
97.9354	0	106	147	37	128	182	40	101	151	59	117	184	30	4	6	-102	0	0	-117	-5	-6	21	4	0	45
98.0582	0	106	148	37	128	181	40	101	150	60	117	183	30	4	6	-102	0	0	-118	-5	-6	22	5	0	45
98.1811	0	106	148	37	127	184	40	101	152	59	117	184	31	3	5	-102	0	-1	-117	-5	-6	21	5	0	46
98.304	0	107	150	38	128	184	40	102	153	60	117	184	31	4	6	-104	0	0	-117	-5	-6	21	4	0	47
98.4269	0	107	149	40	128	182	40	101	152	60	117	185	30	4	6	-102	0	0	-118	-6	-7	21	5	0	45
98.5498	0	106	147	38	128	180	40	101	150	59	116	182	31	4	6	-101	0	0	-118	-5	-6	22	4	0	45
98.6726	0	107	148	37	127	181	39	100	150	60	116	183	30	5	5	-102	0	0	-116	-5	-6	23	4	0	45
98.7955	0	106	149	36	128	182	40	101	150	59	117	183	31	4	6	-102	-1	0	-117	-5	-5	22	4	0	46
98.9184	0	107	150	37	127	183	40	101	152	60	117	184	30	4	6	-103	0	0	-118	-6	-6	21	4	0	46
99.0413	0	107	150	38	127	184	40	101	154	60	116	185	31	4	5	-104	0	0	-118	-5	-6	22	4	0	47
99.1642	0	107	149	38	127	182	40	100	150	60	117	184	30	4	6	-101	0	0	-117	-5	-6	22	3	0	45
99.287	0	107	148	37	128	181	39	100	150	58	116	183	31	3	5	-102	0	-1	-118	-5	-7	22	5	0	45
99.4099	0	106	148	37	127	182	40	101	150	60	116	184	30	5	5	-102	0	0	-118	-6	-6	22	4	0	45
99.5328	0	107	149	37	128	183	41	101	152	60	117	184	31	4	6	-104	0	0	-118	-5	-6	21	4	0	47
99.6557	0	107	151	37	128	184	41	101	153	60	117	184	32	4	5	-105	0	0	-118	-5	-5	22	4	0	47
99.7786	0	107	151	40	128	184	40	102	152	60	117	185	30	4	6	-104	0	-1	-119	-5	-6	22	4	0	47
99.9014	0	107	148	38	128	182	40	101	151	58	117	184	31	4	5	-103	0	0	-119	-6	-7	22	4	0	45
100.024	0	107	149	37	128	183	41	101	151	60	116	184	30	5	6	-104	0	-1	-119	-5	-6	23	4	0	46
100.147	0	107	149	38	128	182	41	101	152	60	116	184	31	4	6	-103	-1	0	-119	-6	-6	21	5	0	46
100.27	0	107	148	37	129	183	41	101	153	60	117	185	32	4	7	-104	0	0	-118	-6	-7	22	4	0	47
100.393	0	107	151	39	129	186	40	102	154	61	117	185	31	4	7	-105	0	0	-119	-7	-7	21	4	0	47
100.516	0	107	149	38	128	183	40	101	152	59	117	184	30	4	5	-102	0	0	-119	-6	-6	22	4	0	45
100.639	0	106	149	38	128	182	40	101	151	60	116	184	32	4	6	-102	0	0	-119	-5	-6	22	4	0	45
100.762	0	107	150	37	128	183	40	100	151	58	116	185	31	4	5	-102	0	0	-119	-5	-6	23	5	0	46
100.884	0	107	149	38	129	184	40	101	153	59	117	185	32	4	6	-104	0	0	-119	-6	-7	21	4	0	47
101.007	0	107	150	38	128	185	41	102	153	60	117	186	32	5	6	-105	0	0	-119	-6	-5	22	4	0	47
101.13	0	107	150	39	129	183	40	101	153	60	116	185	31	4	6	-103	0	0	-120	-6	-6	22	4	0	46
101.253	0	107	148	37	129	182	40	100	151	59	117	183	30	4	6	-101	-1	0	-119	-5	-6	22	4	0	46
101.376	0	106	148	37	128	182	41	101	151	60	117	184	31	4	6	-102	0	0	-119	-5	-6	22	5	0	46
101.499	0	107	149	37	128	183	40	101	151	59	116	185	31	5	6	-103	0	0	-119	-5	-7	22	3	0	46
101.622	0	107	150	36	128	184	41	101	153	60	117	185	31	4	6	-104	0	0	-120	-6	-6	22	4	0	47
101.745	0	107	150	39	128	184	40	101	152	60	118	185	31	3	6	-104	0	0	-121	-6	-6	22	3	0	47
101.868	0	106	148	39	128	181	40	100	152	59	117	184	30	4	6	-101	0	0	-119	-6	-6	22	5	0	44
101.99	0	107	149	37	128	182	40	101	150	59	116	183	31	5	6	-102	0	0	-119	-5	-6	22	4	0	46
102.113	0	107	148	36	128	182	40	101	151	59	117	184	31	4	6	-102	-1	0	-119	-5	-6	22	4	0	47
102.236	0	107	150	37	129	183	41	101	152	60	117	185	31	4	6	-104	0	0	-119	-5	-6	21	4	0	46
102.359	0	108	150	38	128	185	40	101	153	60	117	185	31	4	6	-105	0	0	-121	-5	-6	22	4	0	48
102.482	0	107	148	38	128	182	39	100	149	59	117	185	29	4	6	-102	0	0	-121	-5	-6	22	5	0	46
102.605	0	107	148	37	128	183	39	100	151	59	117	184	30	4	6	-102	0	0	-119	-6	-6	22	4	0	45
102.728	0	106	149	37	128	182	40	101	151	59	117	184	30	4	5	-101	0	0	-119	-6	-6	22	4	0	46
102.851	0	107	148	38	128	183	40	100	152	60	116	184	30	4	5	-103	0	0	-120	-5	-6	21	4	0	46
102.973	0	106	150	38	128	184	40	102	153	59	116	185	31	5	6	-105	0	0	-121	-5	-7	22	4	0	47
103.096	0	107	149	39	128	182	39	101	151	59	116	184	30	4	6	-103	0	0	-120	-5	-6	21	4	0	45
103.219	0	106	147	36	128	180	39	100	148	59	116	183	31	4	5	-101	0	0	-120	-6	-7	22	4	0	45
103.342	0	106	147	37	128	181	39	100	149	59	117	182	30	4	5	-102	0	0	-120	-5	-6	22	4	0	44
103.465	0	106	149	36	128	181	40	101	150	58	116	182	30	5	6	-102	0	0	-120	-5	-5	23	4	0	46
103.588	0	106	148	36	128	182	40	101	150	59	117	184	30	5	6	-103	0	0	-120	-5	-5	21	4	0	47
103.711	0	106	149	39	128	183	39	101	151	59	117	183	31	4	5	-102	0	0	-120	-6	-6	22	5	0	46
103.834	0	106	146	38	127	180	39	100	148	58	117	182	30	4	5	-101	0	0	-119	-6	-7	21	4	0	44
103.956	0	106	146	37	127	180	39	100	148	58	117	182	30	4	6	-101	0	0	-120	-5	-6	22	4	0	44
104.079	0	106	147	37	128	181	40	101	149	58	116	181	30	5	6	-101	-1	0	-118	-6	-6	22	4	0	44
104.202	0	106	147	37	128	182	40	101	149	58	117	182	30	4	6	-102	-1	0	-119	-5	-5	21	5	0	45
104.325	0	107	147	38	128	183	40	101	151	59	117	182	30	4	6	-103	0	0	-120	-4	-6	21	4	0	46
104.448	0	106	148	38	129	181	39	101	150	58	117	182	30	4	5	-102	0	0	-120	-5	-6	21	4	0	45
104.571	0	106	146	37	128	179	40	100	147	58	117	181	29	4	5	-101	0	0	-119	-5	-6	22	4	0	44
104.694	0	106	145	36	128	180	39	100	147	58	117	182	30	4	5	-101	0	0	-118	-5	-5	22	4	0	45
104.817	0	106	146	36	128	180	39	101	147	58	116	181	30	5	6	-101	0	0	-119	-5	-5	21	5	0	45
104.94	0	106	146	36	128	181	40	100	149	59	116	182	30	4	6	-102	0	0	-119	-5	-5	21	4	0	46
105.062	0	107	147	37	127	182	40	101	151	59	117	182	31	5	5	-103	-1	0	-118	-6	-6	21	5	0	47
105.185	0	106	147	39	128	181	39	99	149	59	117	182	30	4	6	-102	-1	0	-119	-5	-6	21	4	0	46
105.308	0	105	145	36	128	180	40	100	148	58	116	182	29	4	6	-100	0	0	-119	-5	-6	21	4	0	45
105.431	0	107	145	36	128	181	40	100	149	59	116	181	29	4	6	-101	0	0	-119	-5	-6	21	4	0	45
105.554	0	106	146	37	128	182	40	100	148	58	117	182	31	4	6	-102	0	0	-119	-6	-6	21	5	0	46
105.677	0	106	147	37	127	183	40	101	150	59	117	182	30	4	6	-102	-1	0	-119	-6	-6	21	4	0	47
105.8	0	107	149	37	129	184	40	101	151	59	117	184	30	4	7	-103	0	0	-120	-6	-6	22	4	0	47
105.923	0	107	147	39	128	182	39	100	150	59	116	183	30	3	5	-102	0	0	-119	-5	-6	22	5	0	46
106.045	0	106	146	37	128	181	39	100	147	58	117	183	30	4	5	-101	0	0	-119	-6	-6	21	4	0	45
106.168	0	106	147	37	128	182	40	101	148	58	117	183	30	4	5	-101	0	0	-120	-5	-6	21	4	0	46
106.291	0	107	147	37	128	182	39	101	149	59	118	183	31	4	5	-102	0	0	-120	-5	-6	22	4	0	46
106.414	0	107	149	36	128	183	40	101	150	59	118	183	30	4	6	-103	0	0	-120	-6	-6	22	4	0	47
106.537	0	108	149	37	128	185	40	101	152	59	117	185	31	4	6	-104	0	-1	-121	-5	-6	22	4	0	47
106.66	0	107	149	39	129	185	40	101	151	60	118	185	30	3	6	-103	0	0	-120	-5	-6	21	4	0	47
106.783	0	107	147	38	129	183	39	101	149	59	117	185	31	4	6	-101	0	0	-120	-5	-6	22	4	0	45
106.906	0	107	147	38	128	183	40	101	149	59	117	184	30	4	6	-103	0	0	-121	-5	-7	22	4	0	45
107.028	0	107	147	37	129	184	40	101	151	60	116	185	31	5	6	-103	-1	0	-120	-6	-6	22	4	0	46
107.151	0	107	149	37	130	185	41	101	150	60	118	186	31	4	6	-103	0	0	-120	-5	-6	21	4	0	47
107.274	0	107	150	37	129	186	41	101	152	59	117	186	31	4	6	-104	0	0	-121	-5	-6	23	4	0	48
107.397	0	107	151	38	130	188	41	103	154	60	117	188	31	4	6	-105	0	0	-121	-5	-5	22	4	0	47
107.52	0	107	148	39	130	184	40	100	152	60	117	186	31	4	6	-103	0	-1	-121	-5	-6	21	5	0	46
107.643	0	107	148	37	129	184	40	101	151	59	118	186	31	4	6	-101	0	0	-121	-5	-6	22	4	0	46
107.766	0	107	149	38	129	185	40	101	151	59	117	187	31	5	6	-103	0	0	-121	-5	-6	23	4	0	46
107.889	0	107	149	38	129	186	41	101	153	61	117	186	32	5	5	-104	0	-1	-122	-6	-6	22	5	0	47
108.012	0	107	150	38	130	186	40	102	154	61	118	187	32	4	6	-105	0	-1	-121	-5	-6	23	4	0	47
108.134	0	108	152	38	130	188	41	102	156	61	118	188	31	4	7	-106	0	0	-122	-5	-7	22	5	0	48
108.257	0	108	151	40	130	187	40	101	153	60	118	188	32	4	6	-104	0	0	-123	-5	-7	23	5	0	47
108.38	0	107	149	38	130	186	41	101	153	61	118	188	30	4	6	-104	0	0	-122	-5	-7	23	4	0	45
108.503	0	107	150	38	129	187	40	101	153	61	118	188	32	5	6	-104	0	0	-122	-6	-6	23	4	0	47
108.626	0	107	150	37	129	186	41	102	154	61	118	188	32	5	5	-105	-1	0	-122	-6	-7	21	4	0	47
108.749	0	108	152	37	129	188	41	103	156	61	118	189	32	5	5	-106	0	0	-123	-5	-6	21	4	0	48
108.872	0	109	153	38	130	189	41	103	158	61	119	190	32	4	6	-107	-1	-1	-123	-6	-6	22	4	0	48
108.995	0	108	154	40	130	188	40	103	157	61	120	191	32	4	6	-107	0	0	-123	-6	-6	23	4	0	49
109.117	0	107	151	38	130	186	41	102	155	62	118	190	31	4	6	-105	-1	-1	-124	-6	-6	23	4	0	46
109.24	11	108	151	38	130	186	41	101	155	62	118	190	32	5	6	-106	-1	0	-123	-5	-7	22	4	0	47
109.363	0	108	151	37	129	187	41	102	155	62	119	189	33	4	6	-106	0	0	-124	-5	-6	23	4	0	48
109.486	0	108	153	38	129	189	41	103	157	61	119	191	32	5	6	-107	0	0	-124	-6	-6	23	4	0	48
109.609	0	109	154	38	131	190	40	103	159	61	119	191	32	5	6	-108	-1	0	-124	-5	-6	23	4	0	49
109.732	0	108	153	39	130	187	40	103	155	62	119	191	31	4	6	-107	0	0	-124	-6	-7	24	4	0	47
109.855	0	107	151	39	130	187	41	102	154	62	118	190	32	4	6	-106	-1	-1	-125	-5	-7	23	4	0	47
109.978	0	108	152	38	129	187	41	102	156	62	118	190	32	5	6	-106	0	0	-125	-6	-7	24	3	0	48
110.1	0	107	153	38	130	188	41	102	157	61	119	191	33	4	6	-107	0	-1	-124	-6	-6	23	4	0	47
110.223	0	108	153	38	131	190	41	103	158	62	120	191	32	5	6	-108	-1	0	-125	-6	-7	23	4	0	48
110.346	0	109	153	40	130	189	40	103	157	62	119	192	32	4	6	-107	0	0	-125	-5	-7	24	5	1	49
110.469	0	107	151	38	130	185	41	102	154	62	119	190	32	3	5	-106	0	0	-124	-6	-7	23	4	0	46
110.592	0	107	151	37	130	187	41	102	155	62	119	190	32	4	6	-105	0	0	-124	-5	-6	23	4	0	46
110.715	0	108	151	38	130	187	41	102	155	62	118	189	31	4	5	-106	0	-1	-123	-6	-6	23	4	0	47
110.838	0	107	151	38	131	189	41	102	156	61	119	190	32	4	6	-107	0	0	-125	-5	-7	23	4	0	48
110.961	0	107	153	39	130	189	40	102	156	63	119	191	32	4	6	-107	0	0	-124	-6	-6	23	4	0	48
111.084	0	107	151	39	131	186	41	102	152	61	119	190	32	4	6	-104	0	0	-124	-6	-7	23	4	1	45
111.206	0	107	150	37	130	186	40	102	153	61	119	189	32	3	6	-105	0	0	-123	-6	-6	23	5	0	46
111.329	0	107	150	37	130	185	41	101	153	61	119	188	31	4	6	-104	0	0	-123	-4	-6	23	5	0	45
111.452	0	107	151	37	129	186	41	102	153	61	119	189	32	4	6	-104	0	0	-124	-4	-7	23	4	0	47
111.575	0	107	151	38	130	186	40	102	154	61	119	188	33	4	6	-106	0	0	-123	-5	-6	24	4	0	47
111.698	0	107	149	38	129	185	40	101	152	60	119	188	30	3	6	-104	0	0	-123	-6	-6	23	4	0	45
111.821	0	107	149	37	130	183	40	100	151	60	118	187	31	4	6	-103	-1	0	-123	-5	-7	22	4	0	45
111.944	0	106	147	37	129	183	39	100	151	59	119	187	31	4	5	-103	0	0	-122	-5	-7	22	5	0	45
112.067	0	107	148	37	129	184	41	101	152	60	119	187	31	4	6	-104	-1	0	-122	-6	-7	23	4	0	46
112.189	0	107	149	38	129	184	41	101	153	61	119	186	32	4	6	-105	0	0	-122	-5	-7	23	3	0	46
112.312	0	107	150	40	129	185	40	102	153	61	118	188	30	5	5	-104	0	0	-123	-5	-6	22	4	0	46
112.435	0	105	148	37	129	182	40	102	150	59	118	186	30	4	5	-102	0	0	-122	-5	-6	22	5	0	45
112.558	0	106	148	37	129	183	40	101	150	60	118	186	31	4	6	-102	0	0	-122	-5	-6	22	5	0	45
112.681	0	107	148	37	129	183	40	101	150	60	118	186	31	4	6	-103	0	0	-121	-5	-5	22	5	0	45
112.804	0	107	148	37	129	183	40	101	151	59	118	186	31	4	6	-105	0	-1	-122	-5	-5	22	4	0	46
112.927	0	107	148	38	129	183	40	101	151	60	118	186	31	5	6	-103	0	0	-122	-6	-5	21	5	0	46
113.05	0	106	147	37	128	181	39	100	150	59	118	184	31	4	5	-101	0	0	-121	-6	-6	22	4	0	45
113.172	0	106	147	37	129	181	40	101	149	58	118	185	31	4	6	-102	0	0	-120	-6	-6	22	4	0	44
113.295	0	106	146	37	128	181	40	100	149	59	118	184	31	3	6	-102	-1	0	-121	-5	-5	22	4	0	45
113.418	0	106	147	36	129	182	40	101	150	60	118	184	31	4	6	-102	0	0	-120	-5	-6	22	4	0	46
113.541	0	107	148	38	129	184	40	100	150	60	118	185	32	4	6	-103	0	0	-121	-5	-6	23	4	0	47
113.664	0	106	147	37	128	182	40	101	149	59	118	185	30	5	5	-101	0	0	-120	-5	-6	22	4	0	45
113.787	0	106	146	36	130	181	40	100	149	57	117	184	30	5	6	-100	-1	0	-120	-6	-6	22	4	0	45
113.91	0	105	145	36	129	181	40	100	148	58	118	184	30	4	6	-101	0	0	-119	-5	-6	22	4	0	45
114.033	0	106	146	36	128	182	40	100	149	59	117	184	31	5	6	-100	-1	0	-120	-5	-7	22	4	0	46
114.156	0	106	146	37	129	183	41	101	150	59	118	185	30	4	5	-102	0	0	-120	-6	-6	21	4	0	46
114.278	0	107	147	38	129	183	39	101	151	59	118	185	31	4	5	-103	-1	0	-120	-5	-6	21	5	0	46
114.401	0	106	145	37	128	180	39	100	148	58	118	184	30	4	6	-101	0	0	-120	-5	-6	21	4	0	43
114.524	0	106	145	36	128	180	39	101	148	58	119	183	30	4	6	-99	0	0	-119	-6	-6	23	3	0	44
114.647	0	106	144	37	129	181	40	101	147	58	117	183	30	4	6	-99	0	0	-119	-5	-6	21	5	0	45
114.77	0	106	145	36	129	181	40	100	148	58	117	184	30	5	6	-101	0	0	-119	-6	-6	21	4	0	46
114.893	0	106	146	37	129	183	40	100	149	59	117	184	31	4	6	-103	0	0	-119	-5	-6	21	3	0	46
115.016	0	107	146	38	129	183	39	101	149	59	118	184	31	4	5	-100	0	0	-120	-5	-5	22	4	0	45
115.139	0	105	144	37	129	180	39	100	147	58	117	184	30	3	6	-99	0	0	-118	-5	-5	21	4	1	44
115.261	0	106	145	36	128	181	40	100	146	58	117	183	30	4	5	-100	-1	-1	-119	-5	-6	22	5	0	44
115.384	0	106	145	36	128	181	40	100	147	58	118	183	29	4	6	-100	-1	0	-119	-5	-6	22	4	0	45
115.507	0	106	145	36	128	182	40	101	149	59	118	184	30	4	6	-101	0	0	-118	-6	-6	21	4	0	45
115.63	0	106	146	36	129	183	40	101	150	59	117	184	31	5	6	-102	0	0	-118	-5	-5	21	4	0	46
115.753	0	107	146	37	128	182	39	100	148	60	118	184	31	4	6	-101	0	0	-119	-5	-6	21	4	0	45
115.876	0	106	145	36	128	181	39	101	148	58	118	183	30	4	5	-99	-1	0	-119	-6	-6	21	4	0	45
115.999	0	106	145	36	129	181	39	101	148	58	118	183	30	4	6	-100	0	0	-119	-5	-6	22	4	0	45
116.122	0	106	144	37	128	181	40	100	148	59	117	183	30	4	6	-101	0	0	-119	-6	-5	21	5	0	45
116.244	0	107	146	37	128	182	40	100	149	60	117	184	31	4	5	-101	0	0	-120	-5	-5	21	5	0	46
116.367	0	106	147	37	129	183	39	102	150	59	118	184	31	4	6	-102	0	0	-119	-6	-5	21	5	0	47
116.49	0	105	146	39	129	182	39	101	147	58	118	184	30	5	5	-100	0	0	-120	-6	-5	21	4	0	45
116.613	0	106	145	37	128	181	40	100	148	58	118	183	30	4	5	-100	-1	0	-119	-5	-6	22	4	0	45
116.736	0	107	145	36	128	182	40	99	148	58	117	184	30	4	4	-100	0	0	-119	-5	-6	22	4	0	45
116.859	0	106	146	36	128	183	40	100	149	58	118	184	30	4	5	-102	0	0	-120	-5	-6	22	3	0	46
116.982	0	106	146	37	128	183	40	101	150	59	118	185	31	5	6	-102	0	0	-119	-6	-7	21	4	0	47
117.105	0	106	147	38	129	185	40	101	151	58	117	185	31	4	6	-103	0	0	-120	-5	-6	22	3	0	47
117.228	0	107	147	38	128	181	39	100	148	59	118	185	30	4	6	-102	0	0	-120	-5	-5	22	4	0	45
117.35	0	106	145	36	129	181	40	100	148	58	117	184	30	4	6	-101	0	0	-120	-5	-6	21	4	0	45
117.473	0	105	145	36	128	182	40	101	148	58	118	184	31	4	7	-100	0	0	-120	-6	-6	21	4	0	45
117.596	0	106	146	36	128	183	40	101	149	59	118	184	30	5	5	-102	-1	0	-120	-5	-6	22	5	0	46
117.719	0	107	147	37	129	184	40	101	150	59	118	185	31	4	6	-103	-1	0	-120	-5	-6	21	3	0	47
117.842	0	107	149	37	128	184	40	102	151	60	118	186	32	4	5	-104	0	0	-121	-6	-6	22	4	0	47
117.965	0	106	146	38	129	182	39	101	148	60	118	185	31	4	5	-101	-1	0	-121	-5	-6	22	4	0	45
118.088	0	106	146	36	128	182	40	100	148	58	118	185	31	4	6	-102	0	0	-120	-5	-6	22	4	0	45
118.211	0	105	146	36	129	182	40	100	149	58	118	185	30	4	6	-102	0	0	-121	-5	-6	22	5	0	45
118.333	0	106	146	37	128	184	40	100	150	58	118	185	31	4	6	-103	0	0	-121	-6	-6	22	4	0	46
118.456	0	106	148	36	129	184	40	101	151	60	119	186	31	3	5	-103	0	0	-122	-6	-5	23	5	0	47
118.579	0	107	149	39	129	185	40	102	153	60	119	186	31	5	5	-105	0	0	-122	-5	-6	22	4	0	48
118.702	0	106	147	38	129	184	40	101	150	60	118	186	30	4	6	-102	0	0	-122	-5	-6	21	4	0	45
118.825	0	106	146	37	129	182	40	100	148	59	118	185	31	5	5	-102	0	0	-122	-6	-6	23	3	0	45
118.948	0	107	146	37	129	183	40	102	150	60	118	186	32	5	5	-102	0	0	-122	-5	-7	22	4	0	45
119.071	0	107	148	36	129	184	40	101	150	59	118	186	31	5	6	-104	0	0	-122	-5	-6	22	4	0	47
119.194	0	108	148	37	128	184	40	101	151	60	118	186	32	4	6	-105	0	0	-122	-5	-7	22	4	0	47
119.316	0	107	148	38	129	185	40	101	152	60	118	186	31	5	6	-105	-1	0	-123	-6	-7	22	4	0	47
119.439	0	106	147	38	129	182	39	101	150	60	118	185	31	4	5	-102	-1	0	-122	-5	-6	22	4	0	46
119.562	0	106	146	38	129	182	40	101	149	59	117	185	30	3	6	-103	-1	0	-122	-6	-6	21	4	0	45
119.685	0	107	147	37	130	183	41	101	150	59	118	185	30	4	5	-102	0	0	-122	-6	-5	22	5	0	46
119.808	0	107	148	37	129	185	41	101	151	59	119	186	31	5	5	-104	0	0	-122	-5	-7	22	4	0	46
119.931	0	107	148	37	130	187	41	101	152	59	119	187	31	4	5	-104	0	0	-121	-5	-6	22	4	0	47
120.054	0	107	148	39	130	186	40	102	152	60	118	189	32	4	6	-104	0	-1	-122	-5	-6	22	4	1	47
120.177	0	106	146	37	130	184	40	100	149	59	119	187	29	4	5	-102	0	0	-122	-5	-6	22	4	0	45
120.3	0	106	148	38	131	185	39	100	150	59	120	187	31	4	6	-101	-1	0	-121	-5	-6	22	3	0	45
120.422	0	106	147	38	130	185	40	101	150	59	119	187	30	4	6	-101	0	0	-121	-5	-6	23	4	0	46
120.545	0	106	148	36	131	187	40	102	151	60	120	188	31	5	6	-104	0	0	-122	-6	-6	22	4	0	47
120.668	0	108	149	37	131	189	41	102	152	59	120	189	31	4	6	-104	0	0	-122	-5	-6	22	4	0	48
120.791	0	107	149	38	130	187	39	101	150	59	120	189	30	4	6	-101	-1	0	-122	-6	-6	22	5	0	45
120.914	0	106	148	37	131	186	40	101	150	59	119	189	30	5	6	-101	-1	0	-121	-4	-7	22	4	1	45
121.037	0	106	148	37	129	187	40	100	150	59	120	189	31	4	6	-102	0	-1	-121	-5	-6	21	4	0	47
121.16	0	107	149	36	129	188	40	101	152	60	119	191	31	4	6	-103	-1	0	-121	-5	-6	21	4	0	46
121.283	0	108	150	37	131	189	41	101	153	59	119	190	32	4	6	-103	0	0	-121	-6	-6	22	4	0	46
121.405	0	107	149	39	130	188	40	102	152	60	120	191	32	4	6	-103	0	0	-121	-6	-7	21	5	0	46
121.528	0	107	150	38	131	186	40	101	151	59	119	190	30	4	6	-101	0	0	-121	-6	-6	22	4	1	45
121.651	0	107	149	37	130	187	41	101	152	59	120	190	31	4	5	-101	0	0	-121	-6	-6	23	3	0	45
121.774	0	107	149	37	130	187	41	101	153	60	119	190	31	4	5	-101	0	0	-120	-6	-6	21	4	0	45
121.897	0	108	151	37	131	188	41	103	155	59	119	191	32	4	6	-102	0	0	-120	-5	-6	21	5	0	47
122.02	0	108	151	38	131	188	41	102	155	61	120	191	31	4	6	-102	0	0	-120	-6	-6	21	4	0	46
122.143	0	106	150	38	130	186	41	101	152	60	119	189	31	5	6	-101	0	0	-121	-5	-6	21	3	0	44
122.266	0	108	150	38	130	186	41	101	154	59	120	189	31	4	6	-101	-1	0	-120	-5	-6	21	5	0	44
122.388	0	108	150	38	130	186	40	102	152	60	119	189	32	4	6	-101	0	0	-119	-5	-6	21	5	0	46
122.511	0	108	150	37	130	187	41	103	153	61	119	189	32	5	6	-102	0	0	-120	-5	-6	21	4	0	46
122.634	0	108	150	38	130	187	40	102	154	60	119	190	32	4	6	-103	0	0	-121	-5	-7	21	4	0	46
122.757	0	107	149	39	129	186	41	101	152	59	120	189	31	4	5	-100	0	0	-119	-6	-6	22	4	0	44
122.88	0	106	149	38	129	185	41	101	152	59	118	188	31	4	6	-101	0	0	-120	-6	-6	21	4	0	46
123.003	0	107	149	37	129	186	41	102	151	61	118	188	32	4	5	-101	0	0	-120	-5	-6	21	5	0	46
123.126	0	107	149	37	130	186	41	102	153	59	118	189	32	4	6	-103	0	0	-121	-6	-6	21	5	1	46
123.249	0	108	150	39	129	187	40	101	153	60	119	190	31	5	6	-102	0	0	-120	-5	-6	21	4	0	47
123.372	0	107	148	38	129	184	40	101	150	59	118	188	31	4	6	-99	0	-1	-118	-6	-6	22	4	0	44
123.494	0	107	147	38	128	184	40	101	150	59	118	188	31	5	5	-101	-1	0	-119	-6	-6	21	4	0	44
123.617	0	107	148	38	129	184	40	101	151	58	118	188	31	4	5	-100	-1	0	-119	-5	-6	21	5	0	44
123.74	0	107	147	38	129	184	40	101	149	59	118	187	31	4	6	-100	0	0	-118	-5	-6	21	5	0	44
123.863	0	107	147	37	129	185	41	101	149	59	119	187	32	4	6	-100	0	0	-117	-6	-6	21	3	0	46
123.986	0	107	146	39	129	183	40	102	147	59	118	187	30	4	5	-99	0	0	-119	-5	-6	21	5	0	43
124.109	0	107	145	37	128	182	40	100	148	58	118	185	30	4	6	-98	0	0	-117	-5	-6	21	4	0	45
124.232	0	107	146	36	128	183	39	101	150	59	117	187	32	4	6	-99	0	0	-117	-5	-6	21	4	0	45
124.355	0	106	147	37	127	184	39	101	150	58	117	186	31	5	6	-101	-1	0	-117	-5	-6	21	4	0	46
124.477	0	106	147	40	127	183	40	102	150	58	118	186	31	5	6	-99	0	0	-117	-6	-6	21	4	0	45
124.6	0	106	146	37	127	182	38	101	147	57	117	185	31	5	6	-97	0	0	-117	-6	-6	22	3	0	43
124.723	0	106	145	37	128	182	40	101	147	57	117	185	30	5	6	-98	0	0	-116	-5	-5	20	3	0	45
124.846	0	106	146	36	127	182	40	100	148	58	116	184	31	4	6	-100	0	0	-116	-5	-6	21	5	0	45
124.969	0	106	146	37	127	183	40	101	149	59	119	185	30	4	5	-99	0	0	-117	-6	-6	20	4	0	46
125.092	0	107	147	38	128	184	39	101	150	58	118	186	32	4	5	-100	-1	0	-117	-5	-6	21	4	0	46
125.215	0	107	146	37	128	181	39	100	148	58	117	185	30	4	5	-98	0	0	-117	-6	-6	21	5	0	45
125.338	0	106	145	37	128	181	39	101	147	58	118	184	31	4	6	-99	0	0	-117	-6	-6	21	4	0	45
125.46	0	106	145	36	127	181	41	100	148	58	116	184	31	4	6	-99	0	0	-117	-6	-6	21	4	0	45
125.583	0	106	146	36	127	182	40	100	149	59	116	185	31	5	6	-100	0	0	-116	-5	-6	21	4	0	46
125.706	0	106	146	38	127	182	40	101	149	59	117	185	31	4	6	-100	0	0	-117	-5	-6	21	4	0	46
125.829	0	107	146	38	127	182	39	100	149	58	116	185	30	5	6	-100	0	0	-117	-6	-6	21	4	0	45
125.952	0	106	145	36	126	181	40	101	147	58	117	183	30	5	5	-98	0	0	-117	-5	-5	22	5	0	44
126.075	0	106	145	36	128	181	40	101	147	58	116	184	31	5	6	-99	0	0	-117	-6	-6	21	4	0	45
126.198	0	106	145	37	127	181	40	101	147	58	117	184	31	4	5	-99	-1	0	-117	-6	-6	21	3	0	46
126.321	0	106	146	36	126	183	40	101	148	59	116	184	32	4	6	-100	0	0	-117	-5	-5	20	5	0	46
126.444	0	107	146	38	128	183	40	101	150	58	117	185	31	4	5	-101	0	0	-119	-6	-6	21	4	0	46
126.566	0	107	144	37	127	181	40	100	148	58	116	184	31	4	7	-99	-1	0	-117	-6	-6	21	4	0	44
126.689	0	106	145	37	127	180	39	100	147	58	116	183	30	4	6	-98	0	0	-117	-5	-6	21	5	0	44
126.812	0	106	145	37	127	180	40	99	148	57	116	183	30	4	6	-99	0	-1	-117	-5	-6	21	4	0	45
126.935	0	106	146	37	128	181	40	102	147	59	116	183	31	4	6	-100	0	0	-117	-5	-5	20	4	0	45
127.058	0	107	147	37	127	182	40	101	150	57	116	184	31	4	6	-100	0	0	-118	-5	-7	21	4	0	46
127.181	0	106	147	38	126	182	39	101	149	58	116	184	31	4	5	-100	-1	0	-117	-5	-6	21	4	0	46
127.304	0	106	145	36	126	180	39	101	148	58	116	183	31	4	6	-98	0	0	-117	-5	-7	21	5	0	44
127.427	0	106	144	37	126	180	40	100	148	58	116	183	30	5	6	-99	0	0	-117	-6	-7	22	4	0	44
127.549	0	106	145	37	128	181	40	100	147	58	116	183	31	4	6	-98	0	0	-116	-5	-5	21	4	0	45
127.672	0	106	146	37	126	181	39	101	149	59	116	183	31	5	5	-99	0	0	-117	-5	-5	21	5	0	46
127.795	0	108	147	37	127	183	40	101	151	59	117	183	31	4	5	-101	0	0	-117	-5	-5	20	4	0	46
127.918	0	106	146	38	126	181	40	102	149	58	116	184	31	4	5	-100	0	0	-117	-5	-6	21	3	0	44
128.041	0	106	144	37	127	179	40	100	148	58	116	183	31	4	5	-99	0	0	-117	-5	-6	21	5	0	43
128.164	0	106	146	38	126	180	40	100	148	59	117	183	30	4	6	-98	0	0	-116	-4	-6	20	5	1	45
128.287	0	106	145	37	126	181	40	100	149	57	116	183	31	3	5	-100	0	0	-116	-5	-6	20	5	0	44
128.41	0	106	147	37	127	181	40	100	150	59	116	184	31	3	6	-101	0	0	-117	-5	-5	19	4	0	46
128.532	0	106	148	37	127	184	40	102	151	58	117	184	33	5	6	-101	0	0	-118	-5	-5	20	5	0	46
128.655	0	107	148	38	126	182	40	102	151	59	116	185	31	4	6	-101	-1	0	-117	-6	-6	21	5	0	45
128.778	0	107	145	37	127	181	39	101	148	58	115	183	31	5	6	-99	0	0	-117	-6	-6	21	4	0	45
128.901	0	107	146	38	127	181	40	101	149	59	116	184	31	4	6	-101	-1	0	-117	-5	-6	21	5	0	45
129.024	0	106	147	37	127	182	40	102	149	58	116	185	31	4	6	-100	-1	0	-116	-5	-5	21	5	0	45
129.147	0	107	147	37	127	183	41	102	150	59	116	185	32	4	6	-101	0	0	-117	-5	-5	21	4	0	45
129.27	0	108	148	37	127	184	40	102	152	59	117	186	32	4	6	-101	-1	0	-117	-5	-6	21	4	0	47
129.393	0	107	148	39	127	183	40	101	151	58	117	185	31	4	6	-101	-2	0	-118	-5	-6	21	3	0	46
129.516	0	107	148	36	127	181	40	102	150	59	116	184	31	4	6	-99	0	0	-117	-5	-6	21	4	1	44
129.638	0	107	147	38	127	182	40	101	150	59	116	185	31	4	5	-100	0	0	-117	-6	-6	21	4	0	45
129.761	0	107	148	37	127	182	40	101	151	59	116	185	31	5	6	-101	0	0	-117	-5	-7	20	4	0	45
129.884	0	107	149	37	127	184	41	102	152	59	117	186	31	4	6	-103	0	0	-118	-5	-6	21	4	0	46
130.007	0	108	149	38	128	185	41	101	154	59	117	186	33	4	5	-103	0	0	-119	-6	-6	21	4	0	47
130.13	0	108	148	40	128	183	40	102	151	60	118	186	31	4	6	-102	0	-1	-117	-6	-6	21	4	0	45
130.253	0	107	147	38	127	181	40	101	149	59	116	185	31	4	6	-100	0	0	-118	-6	-7	21	4	0	44
130.376	0	106	147	37	127	182	40	100	151	59	117	185	31	4	5	-100	0	0	-118	-6	-6	21	5	0	45
130.499	0	108	148	37	127	183	40	102	152	59	117	185	32	5	5	-101	0	0	-118	-6	-6	21	3	0	45
130.621	0	107	149	37	128	184	41	101	152	60	117	185	32	4	6	-102	0	0	-118	-5	-6	20	4	0	46
130.744	0	107	149	38	127	185	41	101	153	59	118	186	31	4	6	-103	-1	0	-119	-5	-6	22	5	0	47
130.867	0	107	148	39	128	182	40	101	151	60	116	186	30	5	6	-102	0	0	-119	-5	-6	21	5	0	45
130.99	0	107	148	38	127	182	40	101	150	58	117	185	30	4	6	-101	0	0	-118	-6	-6	22	5	0	44
131.113	0	107	148	37	128	183	40	100	151	60	117	185	31	4	6	-100	0	0	-118	-6	-6	21	4	0	45
131.236	0	107	148	37	128	183	40	101	151	58	117	185	31	4	6	-101	0	0	-118	-5	-6	21	4	0	45
131.359	0	107	149	38	128	184	41	101	152	60	117	186	32	4	6	-102	0	0	-118	-6	-6	21	4	0	46
131.482	0	107	150	39	128	185	39	102	153	60	118	186	32	5	5	-102	0	0	-118	-5	-7	21	3	0	46
131.604	0	107	147	38	128	182	40	102	149	59	117	185	31	4	6	-100	0	0	-118	-5	-6	22	4	0	44
131.727	0	107	147	38	128	182	40	102	150	59	118	185	30	5	6	-101	0	0	-118	-6	-7	21	4	0	45
131.85	0	107	147	37	128	182	40	101	151	59	117	185	31	4	6	-101	0	0	-118	-6	-6	21	4	0	45
131.973	0	106	148	36	128	183	41	101	151	59	117	185	31	4	6	-100	0	0	-118	-6	-7	21	5	0	45
132.096	0	107	148	37	127	184	40	102	152	59	116	186	31	5	7	-102	0	0	-117	-6	-6	21	5	0	46
132.219	0	108	149	39	127	183	39	102	152	60	118	185	30	5	6	-101	0	0	-118	-5	-5	21	4	0	46
132.342	0	107	147	37	128	181	40	100	150	59	117	184	31	4	5	-100	0	0	-118	-5	-6	23	3	0	44
132.465	0	107	146	37	127	182	40	101	150	58	117	185	30	4	7	-101	-1	0	-117	-6	-6	21	4	0	44
132.588	0	107	148	36	127	182	40	101	150	59	116	184	31	5	6	-100	0	0	-118	-5	-7	21	5	0	44
132.71	0	107	149	37	128	183	40	101	151	59	117	185	31	5	6	-101	0	0	-117	-5	-5	20	4	0	45
132.833	0	107	149	38	128	183	41	101	153	59	117	185	31	4	6	-102	0	0	-119	-5	-7	20	4	0	46
132.956	0	107	146	39	127	181	40	101	148	60	117	184	30	4	5	-99	-1	0	-117	-5	-6	22	4	0	44
133.079	0	107	146	38	127	180	38	101	149	59	117	183	30	5	6	-99	-1	0	-117	-6	-7	21	5	0	44
133.202	0	106	146	37	127	181	39	100	149	59	117	184	30	4	6	-98	0	0	-118	-5	-6	21	5	0	44
133.325	0	107	146	38	127	181	40	101	149	59	116	184	31	4	5	-101	0	-1	-116	-6	-7	21	5	0	46
133.448	0	107	146	37	127	182	40	101	151	58	117	183	30	4	5	-100	0	0	-117	-5	-6	21	5	0	46
133.571	0	107	147	39	127	181	39	101	150	57	117	184	30	4	6	-100	0	0	-117	-6	-6	21	5	0	45
133.693	0	107	146	37	127	180	39	101	149	58	116	183	30	4	6	-99	0	0	-117	-5	-6	21	4	0	43
133.816	0	107	146	37	126	180	40	101	148	57	116	182	29	4	5	-99	0	0	-116	-5	-7	21	4	0	44
133.939	0	107	145	37	127	180	40	101	148	58	117	183	30	5	6	-99	0	0	-116	-6	-6	21	4	0	44
134.062	0	108	146	38	127	181	39	100	150	58	116	183	30	5	5	-100	0	0	-116	-6	-5	21	4	1	44
134.185	0	106	147	38	127	181	39	102	149	58	116	183	30	4	5	-100	0	0	-117	-5	-5	20	4	1	45
134.308	0	106	145	38	127	179	39	100	148	58	116	182	30	4	5	-98	0	0	-116	-5	-7	21	5	0	43
134.431	0	106	144	36	127	179	39	100	146	58	116	182	30	4	6	-98	0	0	-115	-5	-6	20	5	0	42
134.554	0	106	145	37	127	179	39	100	148	57	115	181	29	5	5	-98	0	0	-115	-5	-6	21	4	0	43
134.676	0	106	145	36	127	179	39	100	147	57	117	181	30	4	6	-99	-1	0	-115	-5	-6	21	4	1	44
134.799	0	107	146	36	127	180	39	101	149	57	117	181	30	4	5	-100	0	0	-116	-5	-6	21	3	0	45
134.922	0	107	145	38	127	180	38	100	150	58	116	181	30	4	5	-99	0	0	-115	-5	-6	19	4	0	45
135.045	0	107	144	37	126	178	39	99	146	56	116	181	29	3	5	-97	-1	-1	-114	-5	-6	21	4	0	42
135.168	0	105	145	37	127	177	39	100	147	57	115	180	29	5	6	-98	0	0	-114	-5	-6	20	4	0	43
135.291	0	106	145	36	128	178	38	100	147	57	115	180	29	4	5	-97	-1	0	-115	-5	-6	20	4	0	43
135.414	0	106	145	36	127	178	40	101	148	58	116	180	29	5	6	-98	0	0	-114	-5	-5	20	4	0	45
135.537	0	106	146	36	126	180	39	101	149	57	116	181	30	4	5	-99	-1	0	-115	-6	-6	20	3	0	45
135.66	0	107	146	38	127	180	39	100	149	59	115	181	30	4	6	-99	0	0	-115	-6	-5	20	4	0	45
135.782	0	106	144	37	127	177	39	100	146	57	115	180	29	4	5	-98	0	0	-115	-5	-5	20	4	0	44
135.905	0	106	145	37	125	178	39	100	146	58	115	180	29	5	6	-97	0	0	-114	-6	-6	20	4	0	43
136.028	0	106	144	36	126	179	39	100	146	56	115	180	30	4	5	-98	0	0	-114	-5	-6	21	4	0	44
136.151	0	107	144	36	126	179	39	101	148	57	116	180	29	4	6	-99	0	0	-114	-6	-5	20	4	0	45
136.274	0	107	146	36	127	180	40	101	150	58	116	180	30	5	6	-99	0	0	-114	-6	-6	20	4	0	45
136.397	0	107	146	38	127	180	38	101	149	58	116	182	30	4	5	-100	0	0	-115	-5	-6	20	5	0	45
136.52	0	106	144	37	126	178	38	100	147	57	116	179	29	3	5	-97	0	0	-114	-5	-7	21	4	0	43
136.643	0	106	144	36	127	177	39	100	147	57	115	180	29	4	6	-98	0	0	-114	-5	-5	21	4	0	44
136.765	0	106	145	36	127	178	39	100	146	57	115	179	29	4	6	-98	0	0	-115	-5	-6	21	6	0	44
136.888	0	106	145	36	126	180	39	101	147	57	115	181	30	4	6	-99	0	0	-115	-5	-6	22	4	0	45
137.011	0	107	145	37	127	180	40	101	149	58	115	181	30	4	6	-99	0	0	-114	-5	-6	21	4	0	45
137.134	0	107	147	37	127	180	39	101	149	58	116	181	30	5	6	-99	0	0	-116	-5	-6	19	4	0	46
137.257	0	106	144	37	127	178	39	100	147	58	116	180	29	4	5	-99	0	0	-115	-6	-6	21	4	0	44
137.38	0	106	144	36	126	178	39	100	147	56	115	180	29	4	6	-98	0	0	-114	-4	-6	21	4	0	44
137.503	0	106	144	36	127	178	39	99	146	57	115	179	30	4	5	-99	-1	-1	-115	-5	-6	21	5	0	45
137.626	0	107	145	36	127	180	39	100	148	57	115	180	30	5	6	-100	-1	0	-114	-5	-6	20	4	0	45
137.748	0	107	145	37	126	181	40	101	149	59	116	182	31	5	6	-100	0	0	-115	-5	-6	21	5	0	46
137.871	0	107	146	37	127	181	39	102	149	58	115	181	30	5	6	-101	0	0	-115	-5	-6	21	3	0	46
137.994	0	107	145	38	126	179	39	100	148	57	115	181	29	3	5	-99	0	0	-115	-5	-6	20	4	0	44
138.117	0	106	144	36	126	178	39	100	147	57	116	181	29	3	6	-99	0	0	-116	-6	-6	21	5	0	44
138.24	0	106	144	38	127	179	40	100	147	59	115	181	29	4	6	-100	0	0	-115	-5	-5	21	4	0	44
138.363	0	106	145	37	127	179	40	101	148	58	116	180	30	4	7	-101	0	0	-115	-5	-5	21	5	0	46
138.486	0	106	146	37	126	180	40	100	149	59	115	181	31	5	6	-101	0	0	-116	-6	-5	20	5	0	46
138.609	0	107	148	38	127	182	40	101	150	59	116	183	31	5	6	-102	0	0	-116	-6	-5	21	4	0	47
138.732	0	106	146	38	127	180	39	100	150	59	116	182	31	4	5	-101	-1	0	-117	-6	-6	21	4	0	45
138.854	0	107	145	37	126	180	39	100	148	58	115	181	30	5	5	-99	0	-1	-117	-5	-5	21	5	0	44
138.977	0	106	145	37	126	179	40	101	149	59	116	182	31	4	5	-100	0	0	-117	-6	-5	21	4	0	44
139.1	0	107	147	37	127	180	40	100	150	58	116	181	31	4	6	-101	0	0	-116	-5	-6	21	4	0	45
139.223	0	107	147	37	127	181	40	101	150	59	116	182	31	4	6	-102	0	0	-117	-6	-6	21	4	0	47
139.346	0	108	148	37	126	183	40	101	152	60	116	183	31	5	5	-103	-1	0	-118	-5	-6	21	4	0	46
139.469	0	107	147	39	128	181	39	101	150	59	116	183	31	4	6	-103	0	0	-118	-5	-7	21	4	0	45
139.592	0	107	146	38	127	180	40	101	148	58	116	182	30	3	5	-101	0	-1	-116	-6	-7	21	4	0	44
139.715	0	106	147	37	126	179	40	101	148	59	116	182	30	3	5	-102	0	0	-117	-5	-6	22	4	0	44
139.837	0	107	147	36	126	180	40	100	149	59	115	182	31	5	6	-101	0	0	-118	-6	-6	21	4	0	45
139.96	0	107	147	37	127	181	40	101	151	60	116	182	31	4	7	-102	0	0	-118	-5	-7	21	4	0	45
140.083	0	107	148	38	127	182	40	101	152	60	116	183	32	4	6	-103	0	0	-118	-5	-6	21	4	0	47
140.206	0	107	147	39	127	181	39	102	151	59	116	183	31	4	6	-101	0	-1	-118	-5	-5	21	4	0	45
140.329	0	106	146	37	127	179	39	100	148	58	116	182	30	4	6	-99	0	0	-117	-5	-5	22	4	0	44
140.452	0	106	144	37	127	177	40	100	148	58	115	181	29	4	5	-100	0	0	-116	-5	-6	22	5	0	43
140.575	0	106	144	37	126	179	40	99	148	59	116	181	30	4	6	-100	0	0	-117	-5	-6	21	4	0	44
140.698	0	106	146	37	127	180	40	101	149	59	115	182	31	4	5	-102	-1	0	-117	-5	-6	21	4	0	46
140.82	0	107	147	38	127	182	40	101	150	59	116	182	31	4	5	-102	0	0	-117	-6	-6	20	4	0	46
140.943	0	107	146	38	126	180	39	101	149	58	115	182	30	4	6	-100	0	0	-117	-5	-6	22	5	0	45
141.066	0	105	145	37	126	178	39	100	146	58	115	180	30	4	6	-99	0	0	-117	-5	-6	22	5	0	43
141.189	0	106	144	38	126	178	39	99	147	58	115	180	30	4	5	-99	0	0	-117	-5	-6	21	4	0	44
141.312	0	105	145	37	126	178	39	100	148	58	115	181	30	4	5	-99	0	0	-117	-5	-6	21	5	0	45
141.435	0	106	146	37	126	179	39	101	149	59	115	180	31	4	6	-101	0	0	-116	-6	-6	21	4	1	45
141.558	0	107	148	38	126	179	40	101	151	59	115	181	31	4	5	-102	-1	0	-116	-5	-5	20	4	0	45
141.681	0	106	144	38	126	177	39	100	148	59	115	180	30	5	6	-98	-1	0	-116	-5	-5	20	4	0	43
141.804	0	105	145	37	127	176	39	100	147	58	115	178	30	4	6	-98	0	0	-117	-5	-5	22	4	0	43
141.926	0	105	145	37	127	176	39	99	146	58	115	178	30	4	6	-98	0	0	-116	-5	-6	21	4	0	44
142.049	0	106	144	36	126	177	39	99	148	57	115	178	31	4	5	-99	0	0	-115	-6	-6	21	5	0	45
142.172	0	106	145	37	126	178	39	101	147	59	114	179	31	4	5	-101	0	0	-116	-5	-5	20	4	0	46
142.295	0	106	147	38	127	178	39	100	149	58	115	179	30	4	5	-100	0	0	-116	-5	-4	21	4	0	45
142.418	0	106	144	37	127	175	40	100	145	57	114	178	29	4	5	-98	0	0	-116	-5	-6	21	5	0	44
142.541	0	106	144	37	126	175	39	100	145	57	114	177	30	3	5	-98	-1	0	-115	-6	-5	21	3	0	43
142.664	0	105	144	37	126	175	39	100	145	57	114	178	28	5	5	-98	0	0	-115	-5	-6	21	5	0	43
142.787	0	106	144	36	126	177	38	100	146	57	114	177	30	4	5	-99	-1	0	-115	-5	-6	20	4	0	44
142.909	0	107	146	37	126	177	40	100	147	58	114	177	30	4	5	-100	0	0	-115	-5	-5	20	4	0	44
143.032	0	106	145	38	125	176	37	100	147	58	115	178	29	5	6	-99	-1	0	-116	-5	-6	21	4	0	43
143.155	0	106	143	36	126	174	38	99	145	57	114	176	30	4	6	-98	0	0	-115	-5	-5	21	4	0	42
143.278	0	105	143	36	126	174	38	100	144	57	114	176	29	4	5	-97	0	0	-115	-5	-5	21	4	0	43
143.401	0	106	144	36	125	174	39	100	145	58	114	175	30	4	5	-97	-1	0	-114	-5	-6	19	4	0	43
143.524	0	106	144	36	125	175	39	99	145	58	114	175	29	4	5	-98	-1	0	-114	-6	-6	20	3	0	44
143.647	0	106	145	36	126	176	38	100	147	57	114	176	30	4	4	-100	0	0	-115	-5	-6	21	4	0	45
143.77	0	106	143	38	125	174	38	99	145	57	114	175	29	4	6	-97	0	0	-114	-4	-6	20	5	0	42
143.892	0	105	143	36	125	173	38	100	144	56	114	174	29	4	5	-96	0	0	-113	-5	-6	21	5	0	42
144.015	0	106	144	36	126	173	38	99	144	57	113	174	29	4	5	-97	0	0	-113	-6	-5	20	4	0	43
144.138	0	106	143	36	125	174	39	99	145	56	113	174	28	4	5	-98	0	0	-114	-5	-5	20	4	0	44
144.261	0	106	144	36	125	174	39	100	146	57	114	175	29	4	5	-98	-1	-1	-113	-5	-5	20	5	0	45
144.384	0	106	145	38	125	175	39	99	146	57	115	176	29	4	5	-98	0	0	-113	-5	-6	20	5	0	44
144.507	0	105	142	37	126	173	39	100	144	57	113	174	29	4	5	-96	0	0	-113	-5	-6	20	4	0	42
144.63	0	106	143	37	126	173	38	100	144	57	114	174	29	4	6	-96	-1	0	-113	-5	-5	20	4	0	43
144.753	1	106	143	36	125	174	37	99	144	56	114	174	29	4	5	-97	0	0	-113	-5	-5	20	4	0	42
144.876	0	106	143	36	125	175	39	100	145	56	113	175	30	3	5	-97	0	0	-113	-4	-6	21	5	0	43
144.998	0	106	144	36	126	175	39	100	145	57	114	175	30	4	6	-98	0	0	-114	-6	-5	20	4	1	44
145.121	0	106	144	37	126	173	39	100	145	57	114	175	28	4	5	-98	0	0	-114	-5	-6	20	6	0	44
145.244	0	106	143	37	126	172	39	99	143	55	113	173	28	5	5	-96	0	0	-113	-5	-6	20	4	0	42
145.367	0	106	142	35	126	173	39	99	144	56	114	174	28	4	5	-97	0	0	-112	-4	-5	20	5	0	43
145.49	0	105	144	36	125	172	39	99	145	56	114	173	29	5	6	-98	0	0	-113	-5	-6	20	4	0	43
145.613	0	106	143	37	126	174	39	99	144	57	114	174	29	4	5	-99	0	0	-113	-5	-4	20	5	0	44
145.736	0	106	145	37	126	176	39	100	147	57	114	175	29	4	5	-99	0	0	-114	-5	-5	19	5	0	46
145.859	0	105	144	38	126	175	38	100	146	57	113	175	29	4	5	-97	0	0	-114	-5	-6	20	4	0	44
145.981	0	106	141	36	125	173	39	100	143	56	114	174	29	4	5	-96	0	0	-114	-5	-5	20	4	0	42
146.104	0	106	143	36	124	174	38	99	143	56	114	175	29	4	5	-97	0	0	-114	-5	-6	21	4	0	43
146.227	0	105	142	36	126	176	39	99	145	56	114	176	29	3	5	-98	0	0	-113	-5	-6	20	4	0	43
146.35	0	106	144	36	126	177	39	100	146	57	113	176	29	4	5	-98	0	0	-113	-6	-6	20	5	0	44
146.473	0	107	145	37	126	178	40	100	147	57	115	176	30	5	6	-99	0	0	-114	-6	-5	19	4	0	46
146.596	0	107	144	39	126	176	38	100	145	57	114	177	29	3	5	-99	0	0	-114	-5	-6	20	4	0	44
146.719	0	106	143	37	126	175	39	99	144	57	114	176	29	4	5	-98	0	0	-114	-5	-6	21	4	0	43
146.842	0	105	144	36	126	177	39	99	145	57	114	176	29	4	6	-97	0	0	-113	-5	-5	19	4	0	43
146.964	0	106	144	36	126	178	40	99	145	56	115	177	29	4	6	-99	0	0	-114	-5	-6	20	4	0	44
147.087	0	107	146	36	127	180	40	100	148	57	116	179	30	3	5	-100	0	0	-115	-5	-5	20	4	0	45
147.21	0	107	148	37	127	181	41	100	149	57	115	179	31	5	6	-100	0	0	-114	-5	-5	20	4	0	46
147.333	0	107	147	38	128	181	39	101	148	58	116	180	29	4	6	-100	0	0	-114	-5	-5	21	4	0	44
147.456	0	106	145	37	128	179	39	101	148	58	116	180	30	3	6	-99	0	0	-114	-6	-6	21	5	0	45
147.579	0	106	147	37	128	181	40	101	148	58	116	181	30	4	6	-100	0	0	-115	-4	-6	20	4	0	44
147.702	0	107	148	38	127	182	40	101	148	58	116	181	30	5	5	-100	0	0	-115	-5	-5	20	3	0	44
147.825	0	107	149	37	128	184	40	102	151	58	116	183	31	4	6	-101	0	0	-114	-5	-6	20	4	0	45
147.948	0	108	150	39	128	184	40	102	152	58	117	184	31	4	6	-102	0	0	-115	-5	-6	21	4	0	46
148.07	0	107	148	39	127	182	40	101	149	59	116	183	30	5	5	-100	0	-1	-115	-5	-6	20	4	0	44
148.193	0	107	146	37	128	182	40	101	149	59	117	182	31	4	6	-100	0	0	-116	-5	-6	22	4	0	44
148.316	0	107	148	37	128	181	40	101	150	58	118	183	30	5	6	-100	0	0	-115	-5	-6	21	4	0	45
148.439	0	107	149	37	129	183	41	102	151	59	117	183	31	4	6	-101	-1	0	-116	-5	-6	20	5	0	45
148.562	0	108	149	38	129	184	41	102	152	59	117	184	31	5	6	-101	0	0	-116	-6	-6	21	4	0	46
148.685	0	108	149	39	128	184	39	101	152	60	117	185	31	5	7	-103	0	0	-117	-5	-6	21	5	0	46
148.808	0	107	147	37	128	181	40	100	149	59	117	184	29	4	5	-100	-1	0	-116	-5	-6	21	4	0	44
148.931	0	107	147	37	128	181	40	101	150	59	116	184	30	4	5	-101	0	0	-116	-6	-5	21	4	0	45
149.053	0	106	148	38	128	181	40	101	149	59	116	183	30	5	6	-102	0	0	-116	-5	-6	22	4	0	45
149.176	0	107	148	38	128	183	41	102	151	59	117	183	31	4	5	-102	0	0	-117	-5	-7	21	5	0	46
149.299	0	108	150	38	128	184	41	102	153	60	117	184	31	5	6	-103	0	0	-117	-6	-6	21	4	0	47
149.422	0	108	149	38	128	182	40	101	150	59	117	184	31	4	6	-101	0	0	-117	-5	-7	22	4	0	45
149.545	0	107	148	37	128	181	39	101	150	59	116	183	31	4	6	-100	0	0	-116	-5	-6	21	5	0	45
149.668	0	106	149	38	128	182	40	101	149	59	117	183	30	5	6	-101	0	0	-117	-5	-6	21	4	0	44
149.791	0	108	149	37	128	183	40	102	150	59	116	184	31	4	6	-102	0	0	-116	-5	-6	21	5	0	46
149.914	0	108	150	37	128	184	40	102	153	59	118	185	31	4	7	-102	0	0	-117	-5	-6	21	5	0	46
150.036	0	108	150	40	128	184	40	101	152	61	117	185	31	5	6	-102	0	0	-118	-5	-6	21	5	0	46
150.159	0	107	148	37	128	181	40	100	149	59	117	184	30	4	6	-101	0	0	-117	-6	-5	22	4	0	43
150.282	0	107	148	38	128	182	40	101	150	59	117	184	31	4	6	-101	0	0	-117	-5	-6	21	4	0	44
150.405	0	106	148	36	128	182	40	101	151	59	117	184	30	5	5	-101	-1	0	-117	-5	-6	21	4	0	45
150.528	0	107	149	38	128	183	40	102	151	59	118	184	31	4	6	-103	0	-1	-117	-6	-6	21	4	0	46
150.651	0	107	149	39	129	184	40	101	152	60	117	185	31	4	6	-103	0	-1	-118	-5	-7	22	4	0	47
150.774	0	106	147	39	128	181	40	101	150	59	117	184	30	4	6	-100	0	0	-117	-5	-6	22	5	0	43
150.897	0	107	147	38	129	182	39	101	150	59	117	184	30	5	6	-100	0	-1	-117	-5	-5	21	4	0	43
151.02	0	107	148	37	127	181	40	100	150	59	117	184	31	4	6	-101	-1	0	-116	-6	-6	21	4	1	45
151.142	0	106	148	37	128	181	39	101	150	59	116	184	31	5	6	-101	0	-1	-116	-6	-6	21	5	0	46
151.265	0	107	148	37	128	184	40	101	151	59	116	184	31	4	6	-103	0	0	-116	-6	-6	20	4	0	46
151.388	0	107	148	39	128	181	39	101	150	60	117	185	30	3	6	-100	-1	0	-117	-6	-5	22	4	0	44
151.511	0	107	146	37	126	180	39	100	148	58	117	183	30	4	6	-100	0	0	-116	-5	-6	22	4	0	43
151.634	0	107	146	36	127	180	40	100	148	57	116	182	30	5	5	-100	0	0	-115	-6	-6	22	4	0	44
151.757	0	106	145	37	127	180	39	100	147	58	116	183	30	4	5	-101	0	0	-116	-5	-6	21	4	0	45
151.88	0	106	147	37	127	180	40	100	149	59	116	182	30	4	6	-101	0	0	-116	-5	-6	21	4	0	46
152.003	0	106	146	39	127	181	40	101	149	59	116	182	30	4	5	-101	0	0	-116	-6	-6	21	5	1	44
152.125	0	106	145	37	126	177	39	100	146	58	114	180	30	4	6	-99	0	0	-116	-5	-6	21	5	0	43
152.248	0	106	144	37	126	176	39	99	145	56	115	179	29	4	5	-99	0	0	-116	-5	-6	21	3	0	43
152.371	0	104	144	37	126	177	39	98	145	56	115	179	30	4	6	-99	0	0	-115	-5	-5	21	4	0	44
152.494	0	106	145	36	125	177	39	99	146	58	115	178	30	4	5	-100	0	0	-115	-6	-5	21	4	0	44
152.617	0	105	145	37	126	178	39	99	146	59	114	180	30	5	5	-101	0	0	-115	-5	-6	21	4	0	45
152.74	0	106	145	38	126	177	39	99	146	58	114	179	29	5	5	-100	0	0	-115	-5	-5	20	4	0	44
152.863	0	105	143	36	124	175	38	99	144	57	114	177	29	5	5	-98	-1	0	-114	-5	-5	21	4	0	42
152.986	0	105	143	36	125	175	39	98	144	56	115	177	29	4	5	-98	0	0	-115	-5	-6	20	4	0	43
153.108	0	105	143	36	125	175	40	99	145	57	113	177	30	4	6	-99	0	0	-114	-5	-6	21	5	0	44
153.231	0	105	143	36	125	176	39	99	146	56	114	177	29	4	6	-100	0	0	-115	-5	-6	21	4	0	44
153.354	0	106	145	37	125	177	39	99	147	56	114	178	30	4	6	-99	0	0	-114	-5	-6	21	5	0	45
153.477	0	106	144	37	126	176	38	98	145	57	114	177	29	5	5	-98	0	0	-114	-5	-6	21	4	0	44
153.6	0	105	143	36	126	174	39	98	144	56	113	176	29	5	6	-98	-1	0	-115	-5	-5	21	5	0	43
153.723	0	105	143	37	125	174	39	99	144	57	113	176	29	4	6	-97	0	0	-114	-6	-6	21	5	0	43
153.846	0	105	143	36	125	175	39	99	144	57	113	176	29	4	6	-98	0	0	-114	-5	-5	20	4	0	43
153.969	0	106	143	36	125	175	39	100	145	56	113	176	29	3	5	-99	0	0	-114	-6	-5	20	5	0	45
154.092	0	106	145	37	125	177	39	100	147	57	114	177	30	5	5	-100	-1	0	-114	-6	-5	21	4	0	45
154.214	0	106	144	38	126	174	38	99	145	57	114	176	29	4	5	-98	0	0	-114	-5	-6	20	4	0	43
154.337	0	106	143	38	126	173	38	98	144	56	113	176	29	4	5	-97	0	0	-114	-5	-6	21	4	0	43
154.46	0	106	144	37	125	174	39	100	145	57	114	175	28	4	6	-98	0	0	-114	-5	-5	20	3	0	43
154.583	0	105	144	36	126	175	40	100	146	57	113	175	29	5	5	-98	0	0	-114	-6	-5	19	4	0	44
154.706	0	106	145	37	125	176	40	99	146	58	114	176	30	4	6	-99	0	0	-114	-6	-5	20	4	0	44
154.829	0	106	146	37	126	177	40	100	149	57	114	177	30	4	5	-99	0	0	-114	-5	-5	20	4	0	45
154.952	0	106	146	37	125	175	38	100	145	57	113	176	29	4	6	-99	0	0	-114	-6	-5	20	4	0	44
155.075	0	106	144	36	125	174	39	100	145	56	112	175	28	5	5	-98	0	0	-114	-5	-6	21	4	0	43
155.197	0	105	144	37	125	175	38	100	145	57	114	176	29	4	6	-99	0	0	-114	-5	-6	20	4	0	44
155.32	0	106	144	37	125	176	39	100	145	56	114	176	29	4	5	-99	0	0	-113	-5	-6	20	4	0	44
155.443	0	106	145	36	125	177	39	100	147	57	113	177	30	5	5	-100	-1	0	-115	-4	-5	20	4	0	45
155.566	0	106	146	38	126	178	40	100	148	58	113	177	30	4	5	-101	0	0	-114	-5	-6	21	5	0	45
155.689	0	106	145	39	126	177	39	101	146	59	114	177	29	5	5	-100	0	0	-115	-5	-6	21	5	0	45
155.812	0	105	145	36	125	176	39	101	146	57	114	176	31	4	5	-99	0	0	-115	-5	-6	21	5	0	43
155.935	0	106	145	37	126	176	40	100	147	58	114	177	29	4	6	-99	0	0	-114	-6	-5	21	4	0	44
156.058	0	106	145	37	125	178	39	99	147	58	114	177	29	4	7	-99	0	0	-114	-5	-5	20	5	0	44
156.18	0	106	146	37	126	177	40	101	149	58	115	177	31	4	5	-101	0	0	-114	-5	-5	20	5	0	45
156.303	0	107	147	38	126	179	41	101	150	59	114	179	31	4	5	-101	-1	0	-115	-5	-5	20	5	0	47
156.426	0	107	147	39	126	179	39	100	149	58	114	179	30	4	5	-101	-1	0	-116	-5	-6	20	4	0	45
156.549	0	106	146	38	125	177	39	99	148	59	114	178	30	4	6	-100	0	-1	-116	-5	-6	21	5	0	44
156.672	0	105	145	37	126	177	39	100	147	58	114	178	29	4	6	-100	0	0	-116	-6	-6	21	4	0	44
156.795	0	106	146	38	126	178	40	100	148	58	114	178	29	5	6	-100	0	0	-116	-6	-6	20	4	0	45
156.918	0	107	147	37	126	178	39	100	149	58	114	179	30	4	5	-101	0	0	-116	-5	-5	21	4	0	45
157.041	0	107	148	37	126	180	41	101	151	59	115	180	30	4	6	-103	0	0	-116	-6	-6	21	4	0	47
157.164	0	107	148	39	125	181	40	101	150	59	115	181	30	4	6	-102	0	0	-117	-5	-6	21	5	0	45
157.286	0	105	146	37	127	178	39	100	147	58	115	180	29	4	6	-100	0	0	-116	-5	-6	21	5	1	44
157.409	0	106	145	37	126	178	40	100	148	58	114	179	29	4	6	-100	0	0	-116	-5	-6	22	4	0	44
157.532	0	106	146	38	127	178	40	99	148	58	114	179	30	5	5	-101	0	0	-117	-6	-6	21	4	0	45
157.655	0	106	147	38	126	179	40	101	150	58	115	180	30	5	6	-102	-1	0	-117	-5	-6	21	4	0	46
157.778	0	107	148	38	127	181	39	101	151	59	115	182	31	4	6	-102	0	0	-117	-6	-5	20	4	0	47
157.901	0	107	148	39	126	181	39	102	151	59	115	182	31	4	5	-103	0	0	-118	-6	-6	20	5	0	46
158.024	0	105	146	38	127	178	40	99	148	59	116	180	29	4	5	-102	0	0	-117	-6	-7	22	3	0	43
158.147	0	106	147	37	127	178	40	100	148	58	115	180	31	4	5	-101	0	0	-117	-5	-6	21	4	0	44
158.269	0	106	146	37	126	179	40	99	149	59	115	180	30	5	6	-100	0	-1	-117	-5	-6	21	5	0	44
158.392	0	107	147	37	126	179	40	101	149	59	115	180	31	4	5	-102	0	0	-117	-6	-7	22	4	0	45
158.515	0	107	147	37	127	181	40	102	151	59	116	181	30	4	6	-103	0	0	-118	-6	-6	21	4	0	46
158.638	0	107	148	39	127	182	40	102	151	58	116	181	31	4	6	-103	-1	0	-118	-6	-6	22	4	0	46
158.761	0	106	146	39	126	178	39	100	148	59	115	180	30	4	5	-99	0	0	-117	-5	-6	21	4	0	44
158.884	0	106	145	37	127	178	40	100	149	59	115	180	30	4	6	-100	0	0	-117	-5	-6	21	4	0	44
159.007	0	106	145	37	127	178	40	100	148	58	115	179	30	4	6	-101	0	0	-118	-6	-6	21	4	0	44
159.13	0	106	146	37	127	180	40	101	149	59	115	180	31	4	6	-102	-1	0	-117	-6	-6	21	4	0	45
159.252	0	107	148	37	127	180	40	101	150	59	115	181	31	5	6	-102	0	0	-117	-5	-6	20	3	0	45
159.375	0	107	148	39	127	180	40	101	150	60	116	180	30	4	7	-102	0	0	-117	-5	-6	21	4	0	45
159.498	0	105	146	38	127	178	39	100	149	58	116	180	29	3	5	-100	0	0	-117	-5	-6	21	4	0	43
159.621	0	106	146	37	127	178	39	100	148	59	116	180	29	4	4	-99	-1	0	-117	-5	-6	22	5	0	43
159.744	0	106	145	37	127	179	39	100	147	58	116	179	30	3	5	-98	0	0	-116	-5	-5	20	4	0	43
159.867	0	106	145	37	127	178	39	100	149	58	115	179	30	4	6	-100	0	0	-116	-5	-6	20	4	0	45
159.99	0	106	146	37	127	179	40	101	149	59	115	180	31	4	6	-102	0	0	-116	-6	-6	21	4	0	45
160.113	0	106	146	38	127	179	39	100	148	59	115	180	29	5	6	-101	0	0	-117	-5	-5	21	5	0	44
160.236	0	106	144	37	127	176	39	99	145	58	115	178	30	5	6	-99	0	0	-115	-6	-6	21	5	0	44
160.358	0	105	144	36	127	177	40	101	146	58	115	179	30	5	5	-100	0	0	-115	-5	-6	21	5	0	43
160.481	0	105	144	37	127	177	40	100	146	58	115	178	30	4	5	-100	-1	-1	-116	-6	-5	21	4	0	44
160.604	0	106	144	37	126	178	40	100	147	58	115	179	29	4	6	-102	-1	0	-115	-5	-5	20	4	0	45
160.727	0	105	147	36	126	178	40	100	148	57	116	179	31	4	6	-101	0	-1	-116	-5	-6	21	5	0	45
160.85	0	106	144	38	127	176	39	100	146	58	114	178	29	4	7	-98	0	0	-115	-5	-5	21	3	0	44
160.973	0	105	143	37	126	175	39	98	144	57	115	177	29	5	5	-99	0	0	-115	-5	-6	21	4	0	43
161.096	0	105	143	36	126	175	39	99	145	57	115	178	28	4	5	-99	0	0	-116	-6	-6	21	4	0	43
161.219	0	105	143	37	127	176	39	99	146	57	115	177	29	4	5	-99	0	-1	-115	-5	-6	21	5	0	44
161.341	0	105	144	37	126	177	39	100	147	58	115	178	29	5	5	-100	0	0	-115	-5	-6	21	4	0	44
[truncated: 1,389 more rows]

## Sheet: Add_info
Time	Marker	Accel_x	Accel_y	Accel_z	Gyro_x	Gyro_y	Gyro_z	Magnet_x	Magnet_y	Magnet_z	battery		ld_gain	pd_gain
[truncated: 2,701 more rows]
