# Supplementary material for: Charitable crowdfunding donation-intention estimation depending on emotional project images using fNIRS-based functional connectivity
Source: PLoS One. 2024 May 8;19(5):e0303144. doi: 10.1371/journal.pone.0303144 (PMC11078340; doi:10.1371/journal.pone.0303144)
Supplement: S1 File — (ZIP) [file pone.0303144.s001.zip › Some donation dataset/negative/subject54.xlsx]

## Sheet: D780
	SNR :	39	37	44	40	39	55	39	49	51	51	49	46	59	55	46
Time	Marker	ch1	ch2	ch3	ch4	ch5	ch6	ch7	ch8	ch9	ch10	ch11	ch12	ch13	ch14	ch15
0.24576	0	855	305	485	213	234	244	262	243	237	322	309	463	238	420	578
0.36864	0	855	305	485	213	234	244	262	243	237	322	309	463	238	420	578
0.49152	0	882	324	485	212	231	245	259	245	237	322	312	471	245	428	580
0.6144	0	887	332	475	212	229	247	259	244	237	323	312	473	244	429	577
0.73728	0	890	333	478	214	227	249	261	246	237	326	313	479	246	424	578
0.86016	0	888	334	482	214	228	252	263	247	238	328	315	480	247	425	583
0.98304	0	886	333	485	214	230	252	264	246	239	327	315	483	246	420	576
1.10592	0	883	327	478	211	222	246	261	243	233	320	312	484	243	415	578
1.2288	0	882	326	476	210	221	243	259	241	234	320	311	484	243	414	578
1.35168	0	878	327	475	210	221	245	260	242	234	320	312	483	242	414	577
1.47456	0	887	329	477	211	222	246	259	243	234	321	312	485	244	415	578
1.59744	0	888	331	481	213	225	249	261	243	236	324	314	486	245	416	581
1.72032	0	890	332	483	211	224	250	266	246	238	327	314	489	246	417	582
1.8432	0	886	333	485	214	229	252	265	246	238	327	315	489	245	416	581
1.96608	0	878	327	477	211	222	243	262	242	234	320	312	486	243	413	580
2.08896	0	880	327	475	211	220	243	260	241	234	319	311	485	243	415	580
2.21184	0	887	327	475	210	219	243	261	242	234	320	311	486	243	414	581
2.33472	0	885	329	478	210	221	245	263	243	234	322	313	487	243	415	580
2.4576	0	888	332	482	211	223	247	263	244	236	324	315	489	244	415	582
2.58048	0	894	333	484	213	228	250	263	246	237	326	316	490	246	418	585
2.70336	0	898	336	488	213	227	253	269	247	238	331	316	493	247	418	586
2.82624	0	894	336	490	214	228	253	270	248	239	330	318	494	246	417	585
2.94912	0	888	331	481	213	222	244	264	245	236	324	315	491	244	415	583
3.072	0	889	330	480	211	222	243	265	244	236	323	314	492	243	414	584
3.19488	0	897	332	481	211	222	245	265	245	237	323	314	492	243	414	584
3.31776	0	895	333	483	212	222	247	267	245	237	326	315	493	244	415	585
3.44064	0	898	336	486	214	225	250	267	246	238	327	317	495	244	416	587
3.56352	0	900	336	488	215	227	252	267	247	238	330	318	496	245	417	589
3.6864	0	905	337	491	214	228	253	270	248	240	330	318	498	244	416	589
3.80928	0	898	332	483	213	224	244	267	246	237	325	316	495	243	415	588
3.93216	0	897	333	483	212	223	245	265	245	238	324	315	494	243	414	588
4.05504	0	896	333	483	212	223	246	265	245	237	324	315	495	244	415	589
4.17792	0	905	335	486	212	224	248	269	246	238	327	317	496	244	416	591
4.3008	0	905	337	489	213	226	250	271	248	240	329	318	499	246	417	591
4.42368	0	909	339	492	215	227	252	272	249	241	332	320	500	246	417	593
4.54656	0	903	337	490	215	227	251	269	247	240	329	319	499	244	415	592
4.66944	0	903	334	481	212	223	244	266	245	237	325	317	496	244	415	591
4.79232	0	904	332	481	211	222	244	266	244	237	325	317	497	243	415	591
4.9152	0	901	333	482	211	221	244	265	245	237	325	317	497	243	415	591
5.03808	0	902	335	484	212	223	247	266	246	239	326	318	497	244	415	592
5.16096	0	912	336	488	213	226	250	269	247	239	329	318	499	245	417	593
5.28384	0	911	339	492	213	226	252	271	249	241	331	321	501	247	417	595
5.40672	0	907	337	491	214	228	252	269	249	240	330	320	501	244	415	595
5.5296	0	903	333	480	212	222	243	265	246	237	324	317	497	244	414	593
5.65248	0	906	332	480	212	222	242	265	244	237	323	316	497	243	414	592
5.77536	0	905	332	481	210	221	243	264	245	237	324	316	496	243	414	592
5.89824	0	909	333	483	210	222	246	265	246	237	325	318	497	244	415	594
6.02112	0	905	336	486	211	224	249	266	247	240	327	319	499	245	416	595
6.144	0	916	339	489	212	226	251	270	248	240	330	320	500	246	417	596
6.26688	0	914	340	494	214	228	254	271	249	242	333	322	502	246	416	596
6.38976	0	907	334	483	212	224	246	267	246	239	327	319	499	244	413	594
6.51264	0	905	331	480	211	221	243	263	245	238	323	316	498	244	414	594
6.63552	0	909	332	481	210	222	244	264	245	238	324	316	498	243	413	594
6.7584	0	911	333	482	211	222	244	266	246	239	326	317	498	243	414	594
6.88128	0	910	335	486	211	223	247	267	247	239	327	319	500	245	415	595
7.00416	0	912	337	488	212	224	249	268	248	240	330	320	501	246	416	597
7.12704	0	917	338	492	213	228	253	271	249	243	332	320	502	246	416	598
7.24992	0	913	334	484	212	224	246	268	247	240	327	318	499	243	414	595
7.3728	0	911	333	482	211	223	244	265	246	239	325	317	499	242	414	595
7.49568	0	911	333	482	211	221	244	264	245	239	325	318	499	244	414	596
7.61856	0	920	334	484	210	223	245	266	247	239	327	318	500	243	415	597
7.74144	0	918	337	487	213	226	248	267	249	242	329	320	501	245	416	598
7.86432	0	918	339	491	212	226	251	270	249	242	331	321	503	246	417	600
7.9872	0	916	338	490	213	227	251	269	250	241	330	320	503	245	415	599
8.11008	0	919	333	483	211	223	245	267	246	240	327	318	500	244	413	598
8.23296	0	920	335	484	211	223	245	268	247	239	327	319	502	243	415	598
8.35584	0	918	336	485	211	222	245	268	247	240	327	319	501	245	415	599
8.47872	0	918	337	487	212	224	249	268	249	241	329	321	503	245	416	600
8.6016	0	925	339	490	212	227	251	270	249	242	332	321	504	246	417	602
8.72448	0	919	337	489	213	227	248	270	249	241	330	320	503	245	415	600
8.84736	0	918	334	483	212	222	243	267	247	239	326	318	501	243	415	599
8.97024	0	918	335	484	211	222	245	266	246	239	325	320	502	244	415	600
9.09312	0	922	335	483	211	223	245	267	247	239	328	319	502	244	416	601
9.216	0	924	337	487	212	225	247	269	248	240	330	321	504	245	416	601
9.33888	0	922	339	491	213	227	250	271	249	242	332	322	505	246	417	602
9.46176	0	920	336	487	213	226	248	268	249	240	328	321	504	244	415	603
9.58464	0	915	332	479	210	221	241	266	246	238	325	318	501	244	413	601
9.70752	0	915	332	479	210	220	242	265	245	238	323	318	501	242	414	599
9.8304	0	917	331	480	210	221	242	264	245	238	324	318	501	241	414	601
9.95328	0	918	334	482	210	222	245	265	246	240	326	319	503	243	416	601
10.0762	0	922	335	486	211	224	247	268	248	240	329	320	503	245	416	602
10.199	0	924	338	490	211	225	250	270	250	242	331	322	505	246	416	602
10.3219	0	918	333	482	211	223	244	266	247	238	325	319	502	242	413	600
10.4448	0	914	330	475	210	220	239	262	245	237	321	317	500	242	413	599
10.5677	0	913	329	475	209	218	240	263	244	237	321	316	500	242	413	599
10.6906	0	913	330	477	209	219	240	264	245	238	323	317	501	241	414	599
10.8134	0	917	332	481	210	220	243	265	246	239	323	318	501	242	414	599
10.9363	0	916	334	484	210	222	245	266	248	240	326	320	503	243	415	600
11.0592	0	920	336	488	211	225	248	270	249	241	329	321	504	245	416	601
11.1821	0	923	337	490	212	227	251	273	251	242	334	323	507	246	417	601
11.305	0	923	340	495	214	230	252	276	253	244	336	324	509	247	418	604
11.4278	0	922	340	495	215	230	252	275	252	243	334	324	508	245	417	603
11.5507	0	918	335	483	213	224	242	271	248	241	328	322	505	242	413	601
11.6736	0	918	334	483	212	222	241	270	247	239	328	321	507	242	414	601
11.7965	0	921	334	484	211	222	242	268	247	240	327	321	507	243	415	602
11.9194	0	921	336	486	212	223	244	270	248	241	328	322	507	244	414	604
12.0422	0	927	339	489	213	225	246	273	251	242	331	323	510	245	416	605
12.1651	0	931	341	493	214	228	249	275	250	243	334	325	511	247	417	605
12.288	0	931	342	495	214	228	252	276	253	245	337	325	514	247	418	607
12.4109	0	933	343	499	216	233	255	280	255	246	339	327	515	249	419	609
12.5338	0	935	343	499	217	232	252	280	254	245	339	326	516	247	416	608
12.6566	0	930	339	490	215	226	244	278	251	242	335	324	514	245	415	608
12.7795	0	933	340	490	215	226	244	275	250	242	333	325	514	245	417	608
12.9024	0	933	340	491	215	225	245	275	251	243	332	326	515	245	415	611
13.0253	0	940	343	494	215	227	247	277	252	243	335	326	516	247	417	611
13.1482	0	943	344	496	217	229	249	280	253	245	338	329	517	247	418	613
13.271	0	942	346	499	217	232	252	280	254	246	340	330	519	249	419	614
13.3939	0	943	346	501	218	233	254	281	255	247	340	331	520	248	419	617
13.5168	0	940	342	494	215	228	246	279	252	244	336	328	517	247	416	615
13.6397	0	942	342	493	215	228	244	279	252	244	337	328	518	247	417	615
13.7626	0	945	343	494	216	228	246	278	252	244	336	327	518	247	417	617
13.8854	0	946	344	495	215	228	247	278	252	245	338	329	519	247	417	619
14.0083	0	951	345	498	216	230	251	281	254	246	341	330	520	249	419	620
14.1312	0	950	346	501	217	232	252	283	256	247	343	332	522	250	420	621
14.2541	0	952	346	502	218	234	254	284	255	247	343	331	522	250	419	621
14.377	0	948	342	491	217	229	245	278	252	244	336	329	518	248	417	621
14.4998	0	948	342	490	216	226	244	277	252	244	335	328	518	247	417	620
14.6227	0	948	341	491	215	227	245	278	251	244	335	329	517	248	418	622
14.7456	0	951	343	493	215	227	248	277	252	245	336	329	517	248	418	622
14.8685	0	951	344	496	217	230	250	277	253	245	337	330	518	249	418	624
14.9914	0	953	346	499	217	232	251	281	254	247	341	332	520	249	420	624
15.1142	0	954	346	500	218	233	254	283	256	247	341	332	520	248	419	624
15.2371	0	951	341	489	216	228	247	276	252	244	334	329	516	246	416	622
15.36	0	949	339	486	215	226	244	273	250	242	332	328	514	246	417	623
15.4829	0	947	340	486	214	225	245	274	249	242	332	327	514	246	417	623
15.6058	0	949	339	489	214	226	247	275	251	243	334	328	513	246	418	623
15.7286	0	951	341	492	214	228	249	275	251	244	335	329	512	248	417	623
15.8515	0	950	342	494	216	230	252	277	253	245	335	328	513	249	419	624
15.9744	0	951	344	498	216	232	254	280	255	247	340	329	514	250	421	625
16.0973	0	949	343	498	218	233	254	280	254	246	340	330	515	248	418	623
16.2202	0	946	339	486	214	228	247	274	250	242	332	325	510	246	416	620
16.343	0	944	338	484	214	224	244	272	250	242	331	324	509	246	417	621
16.4659	0	942	336	485	214	225	247	273	250	242	332	324	507	246	416	620
16.5888	0	943	338	487	214	226	248	274	251	243	334	324	509	246	418	619
16.7117	0	945	339	490	214	228	251	275	252	245	335	325	510	247	418	621
16.8346	0	944	341	494	215	230	254	276	253	245	337	326	511	249	420	621
16.9574	0	945	343	497	216	232	256	280	255	247	341	327	511	250	420	623
17.0803	0	943	342	497	218	233	255	280	255	246	339	326	511	249	418	620
17.2032	0	942	339	486	215	227	247	275	251	243	334	324	509	246	417	618
17.3261	0	940	338	488	214	228	247	274	251	244	334	324	508	247	418	618
17.449	0	939	338	489	215	227	249	275	251	243	335	324	509	247	418	618
17.5718	0	939	340	491	215	229	250	277	252	245	337	325	509	248	419	617
17.6947	0	942	343	494	215	231	254	277	253	245	337	327	511	249	420	619
17.8176	0	942	343	496	217	233	256	279	254	246	339	328	512	249	421	621
17.9405	0	939	341	494	217	231	252	278	253	245	338	327	511	249	418	619
18.0634	0	938	340	488	215	229	247	277	251	243	335	325	510	246	418	617
18.1862	0	940	339	491	215	228	248	274	251	243	334	325	510	247	419	618
18.3091	0	938	340	491	216	228	250	275	251	244	334	326	512	248	419	619
18.432	0	940	342	494	215	229	252	278	253	245	338	327	512	249	421	620
18.5549	0	942	344	497	216	232	254	280	254	246	340	329	514	250	421	621
18.6778	0	945	346	499	219	234	256	281	256	247	340	330	515	250	421	621
18.8006	0	940	341	489	217	230	248	275	252	244	335	327	513	247	418	620
18.9235	0	938	341	488	216	227	245	276	251	243	333	327	513	248	418	620
19.0464	0	939	340	489	216	227	246	276	251	243	335	327	513	247	418	620
19.1693	0	942	342	490	216	227	248	276	252	244	335	328	514	248	419	620
19.2922	0	943	344	494	216	230	250	277	252	244	337	329	515	249	420	622
19.415	0	947	345	496	217	231	252	280	254	246	339	330	517	250	421	623
19.5379	0	943	345	497	218	232	253	281	254	246	341	331	518	249	420	623
19.6608	0	942	342	488	216	227	245	275	251	243	333	328	515	248	418	621
19.7837	0	941	341	487	216	226	244	273	250	242	331	328	516	248	418	622
19.9066	0	941	340	488	215	227	244	273	251	244	332	328	515	247	419	623
20.0294	0	942	343	490	215	228	245	275	251	243	333	329	517	248	419	623
20.1523	0	944	345	494	216	229	248	276	252	245	335	330	518	249	421	622
20.2752	0	945	346	495	217	231	251	277	253	245	337	333	519	249	422	624
20.3981	0	950	348	498	219	233	253	281	254	247	341	333	521	251	422	625
20.521	0	944	346	496	218	232	250	281	253	246	337	331	520	249	420	623
20.6438	0	943	343	487	217	228	243	275	250	244	332	330	518	248	419	622
20.7667	0	942	343	487	217	227	242	272	250	243	332	330	518	247	418	623
20.8896	0	942	344	488	215	226	243	275	251	244	333	331	517	247	419	623
21.0125	0	945	344	493	217	229	247	277	251	245	336	332	519	249	420	624
21.1354	0	946	346	496	217	229	249	278	253	246	337	333	520	249	420	624
21.2582	0	947	345	497	217	232	251	279	254	246	339	334	519	251	421	626
21.3811	0	949	350	501	220	234	254	283	255	248	342	335	521	252	422	627
21.504	0	946	346	496	220	233	249	280	254	246	339	334	520	249	420	624
21.6269	0	945	344	489	218	228	244	277	251	245	334	332	519	249	419	623
21.7498	0	945	344	490	218	228	245	275	251	245	333	332	517	248	419	623
21.8726	0	945	344	491	217	228	246	277	252	245	335	332	517	248	419	624
21.9955	0	947	344	495	217	230	248	279	253	246	338	334	519	250	420	624
22.1184	0	949	346	498	218	231	250	280	254	247	339	335	520	251	420	624
22.2413	0	951	348	500	219	234	253	282	255	248	342	335	520	251	421	625
22.3642	0	947	347	497	219	232	251	281	254	248	339	334	518	250	420	625
22.487	0	946	345	491	218	229	246	278	253	246	337	332	517	249	419	622
22.6099	0	948	345	492	218	230	247	277	252	246	336	333	517	249	420	623
22.7328	0	947	344	494	219	230	247	277	253	246	337	333	517	248	419	623
22.8557	0	948	347	497	219	231	250	280	254	247	339	333	517	250	421	624
22.9786	0	950	347	499	218	232	252	283	255	249	342	335	519	251	421	625
23.1014	0	951	349	502	220	235	254	282	256	248	342	335	520	250	421	624
23.2243	0	948	345	491	219	230	247	278	253	246	336	332	517	248	419	623
23.3472	0	946	345	491	217	229	245	277	252	245	336	332	516	248	418	624
23.4701	0	948	344	492	217	229	245	278	253	245	337	332	516	249	419	623
23.593	0	950	346	494	217	229	247	277	253	246	337	332	517	249	420	624
23.7158	0	951	347	497	217	231	251	279	254	247	338	333	518	250	420	625
23.8387	0	951	349	499	219	233	253	282	255	248	342	334	519	251	422	627
23.9616	0	953	349	501	220	234	254	284	256	248	343	335	521	250	421	626
24.0845	0	950	346	492	220	230	245	278	252	245	335	333	518	248	419	624
24.2074	0	949	345	489	218	228	244	275	251	245	333	332	516	248	420	624
24.3302	0	949	346	490	217	229	244	277	251	245	334	330	517	248	419	625
24.4531	0	952	346	495	218	229	246	278	253	246	336	332	518	248	420	625
24.576	0	953	348	496	217	230	248	279	253	246	337	332	519	250	421	627
24.6989	0	955	349	499	219	232	251	280	254	248	339	335	520	250	423	628
24.8218	0	956	350	502	219	235	254	284	255	250	342	335	521	252	424	631
24.9446	0	956	350	503	221	235	254	283	255	249	341	335	522	250	421	629
25.0675	0	953	347	493	219	229	244	277	252	246	334	333	519	248	420	626
25.1904	0	953	347	492	219	229	244	276	252	245	333	332	520	248	419	627
25.3133	0	954	347	493	218	229	244	277	252	245	333	332	521	248	420	628
25.4362	0	956	348	497	219	230	246	279	252	246	336	333	522	249	421	628
25.559	0	959	351	499	220	232	248	280	253	247	338	335	523	250	421	630
25.6819	0	961	351	501	220	233	251	280	254	248	339	336	524	251	423	632
25.8048	0	962	353	505	221	235	253	285	256	250	343	336	526	253	425	633
25.9277	0	963	354	505	222	236	253	284	256	249	342	336	526	251	422	632
26.0506	0	961	349	496	220	231	245	279	253	247	335	333	523	249	420	629
26.1734	0	961	349	496	219	230	244	278	252	247	334	335	524	249	420	631
26.2963	0	961	350	497	220	230	245	278	253	247	335	334	524	249	420	632
26.4192	0	963	351	499	220	232	246	279	253	248	338	336	525	250	422	633
26.5421	0	965	350	501	220	233	250	281	254	248	340	338	527	251	422	633
26.665	0	966	353	504	222	236	252	282	256	249	341	339	528	252	424	634
26.7878	0	967	355	507	223	238	255	285	257	250	344	341	530	253	424	636
26.9107	0	967	355	506	223	238	252	284	255	250	342	339	529	251	422	634
27.0336	0	966	353	498	223	233	245	280	254	248	337	338	528	251	421	634
27.1565	0	966	352	498	221	233	246	278	254	247	336	337	528	249	421	636
27.2794	0	966	351	499	221	233	246	279	254	248	338	338	529	251	421	636
27.4022	0	967	352	502	221	235	249	282	255	249	341	340	531	252	423	635
27.5251	0	970	352	504	223	236	251	283	256	250	342	342	533	252	423	638
27.648	0	970	356	508	224	239	253	284	257	251	343	343	533	253	423	636
27.7709	0	967	353	500	223	234	247	281	254	248	338	340	531	251	422	637
27.8938	0	966	351	497	222	232	245	282	254	248	338	339	530	250	421	634
28.0166	0	966	352	498	222	233	245	279	253	248	337	339	530	250	421	634
28.1395	0	968	350	501	222	232	247	278	254	249	337	339	531	251	422	637
28.2624	0	969	351	502	221	235	249	282	256	250	341	340	532	252	423	639
28.3853	0	969	353	505	222	236	252	285	256	251	343	343	532	253	423	638
28.5082	0	971	355	508	224	238	253	285	258	252	345	343	534	253	423	638
28.631	0	969	353	501	223	234	247	280	254	248	338	341	531	251	421	636
28.7539	0	963	351	496	220	232	243	278	253	247	336	338	530	250	424	630
28.8768	0	962	350	496	220	232	244	278	253	248	336	340	531	250	427	627
28.9997	0	966	350	499	220	232	245	279	253	248	336	341	533	251	426	631
29.1226	0	968	351	501	221	233	247	279	254	248	338	340	534	252	426	630
29.2454	0	969	352	503	221	236	249	282	256	250	340	342	534	253	426	636
29.3683	0	969	353	505	222	237	251	285	257	250	344	342	535	253	425	636
29.4912	0	971	356	509	223	239	253	286	258	251	344	343	534	252	425	637
29.6141	0	968	351	499	222	233	245	279	254	248	337	339	532	250	422	635
29.737	0	967	349	497	220	232	243	278	253	248	336	339	531	248	422	636
29.8598	0	967	351	498	220	232	243	280	253	248	336	338	531	248	421	636
29.9827	0	969	350	500	220	232	244	280	254	248	337	339	533	249	421	637
30.1056	0	970	351	502	220	235	247	280	255	249	338	340	533	250	422	635
30.2285	0	970	352	505	222	236	248	283	256	250	342	342	534	251	423	639
30.3514	0	971	356	508	222	238	250	286	257	252	344	342	535	252	423	640
30.4742	0	972	356	511	224	238	252	286	257	252	344	343	536	251	423	639
30.5971	0	970	353	501	222	234	244	281	254	248	338	340	532	249	422	637
30.72	0	969	352	500	221	233	242	280	254	248	336	338	532	248	421	639
30.8429	1	969	353	500	221	233	243	281	254	249	337	340	533	249	421	638
30.9658	0	970	351	503	221	234	245	282	254	248	337	341	533	250	422	638
31.0886	0	972	352	503	222	236	248	282	255	250	339	340	533	250	423	637
31.2115	0	972	353	505	223	237	250	285	256	250	342	341	534	251	423	641
31.3344	0	972	355	507	223	239	250	286	258	251	342	342	534	251	422	639
31.4573	0	970	351	499	221	235	243	280	254	249	337	339	531	249	422	638
31.5802	0	970	351	498	223	234	243	279	254	248	335	338	529	249	421	635
31.703	0	968	350	498	220	232	244	279	255	248	336	338	529	248	421	638
31.8259	0	969	350	500	221	234	246	281	254	248	338	338	530	249	423	638
31.9488	0	970	349	502	220	235	248	282	256	249	340	340	530	250	422	638
32.0717	0	971	351	503	222	237	251	282	257	250	340	340	530	250	423	637
32.1946	0	966	348	497	220	234	244	278	255	248	334	337	527	247	421	637
32.3174	0	964	346	492	219	230	242	276	253	247	331	335	524	247	421	636
32.4403	0	963	346	493	217	231	244	273	253	247	331	333	524	246	421	636
32.5632	0	962	346	494	219	229	244	274	253	247	332	333	525	247	421	634
32.6861	0	962	346	498	218	231	248	276	256	249	334	333	525	247	422	639
32.809	0	962	347	499	219	232	250	279	257	249	337	334	526	247	422	637
32.9318	0	962	348	502	219	234	252	281	258	251	338	335	527	248	423	637
33.0547	0	959	347	500	220	233	250	277	257	249	334	333	525	247	421	632
33.1776	0	954	343	493	217	229	242	275	254	247	328	329	522	244	420	634
33.3005	0	954	343	491	217	226	242	275	254	247	329	328	522	243	420	631
33.4234	0	953	342	491	215	225	244	273	254	247	330	326	521	243	419	631
33.5462	0	952	343	496	215	226	246	274	255	247	330	327	521	244	421	632
33.6691	0	952	345	497	216	227	248	277	256	248	334	325	522	245	421	632
33.792	0	952	346	499	216	227	251	282	257	250	337	326	523	244	422	630
33.9149	0	954	348	502	217	228	252	283	258	250	340	326	525	246	422	631
34.0378	0	956	349	506	218	229	255	285	259	251	342	324	524	246	423	629
34.1606	0	951	346	499	216	227	249	281	257	249	339	321	521	243	420	630
34.2835	0	951	344	493	216	220	244	281	255	247	334	318	521	241	420	628
34.4064	0	952	344	494	215	220	245	280	255	246	332	316	521	241	420	627
34.5293	0	953	344	496	216	220	246	279	255	247	332	316	520	242	419	628
34.6522	0	953	345	498	217	221	248	281	257	247	335	318	521	243	420	629
34.775	0	954	347	500	217	224	251	284	257	249	338	319	522	244	422	629
34.8979	0	956	349	502	217	225	254	284	259	251	339	319	523	245	422	628
35.0208	0	959	351	507	219	228	257	287	260	252	342	321	524	246	423	627
35.1437	0	959	353	511	220	230	259	288	262	252	344	322	526	246	423	631
35.2666	0	956	351	501	219	225	250	285	259	249	338	318	523	242	421	628
35.3894	0	956	350	500	219	226	248	282	257	248	335	318	522	242	421	627
35.5123	0	958	349	501	218	225	247	279	256	247	334	318	522	243	421	627
35.6352	0	958	349	503	219	227	249	282	258	248	335	319	522	243	421	630
35.7581	0	960	352	505	219	228	252	284	259	250	337	320	524	243	422	628
35.881	0	962	353	508	218	230	254	285	259	251	340	322	525	244	423	628
36.0038	0	966	354	511	220	231	258	285	260	252	341	323	526	246	424	628
36.1267	0	963	354	510	221	232	255	285	259	250	339	321	526	245	422	630
36.2496	0	962	353	503	220	228	249	283	256	249	335	319	525	243	421	629
36.3725	0	963	351	504	219	227	249	283	256	248	336	319	525	242	421	629
36.4954	0	965	351	506	219	227	250	282	257	249	336	319	526	242	422	627
36.6182	0	965	351	507	220	230	254	284	258	250	338	320	526	245	422	632
36.7411	0	967	354	510	220	231	255	288	259	252	341	321	528	246	423	633
36.864	0	970	356	513	222	232	258	289	260	252	344	322	530	246	423	633
36.9869	0	969	355	510	221	231	254	285	259	250	340	321	528	244	421	632
37.1098	0	967	352	503	219	228	248	282	256	248	335	318	526	243	420	630
37.2326	0	967	351	503	220	226	249	283	256	248	335	317	527	243	420	631
37.3555	0	967	351	505	219	227	250	283	256	248	337	319	526	244	420	631
37.4784	0	969	351	506	220	229	252	283	257	249	337	319	528	244	421	629
37.6013	0	970	354	508	220	230	254	286	259	251	339	321	528	245	423	632
37.7242	0	969	354	511	221	231	257	289	259	252	343	321	530	247	423	630
37.847	0	970	354	510	221	232	257	287	260	251	342	321	529	245	421	632
37.9699	0	968	352	502	220	226	248	280	256	248	335	318	525	243	420	630
38.0928	0	967	350	500	218	225	248	279	255	247	334	317	524	242	418	630
38.2157	0	965	350	501	218	226	249	281	256	248	334	317	523	243	418	628
38.3386	0	966	349	503	218	226	251	281	256	249	336	317	525	243	419	628
38.4614	0	968	349	505	219	226	255	282	258	250	338	318	525	244	419	629
38.5843	0	968	351	507	220	229	257	284	258	250	340	318	526	246	420	631
38.7072	0	968	353	510	220	229	259	288	260	253	344	318	527	246	421	630
38.8301	0	966	353	508	220	230	258	285	259	250	341	317	525	245	418	629
38.953	0	965	348	499	220	224	250	280	256	247	335	314	522	242	417	628
39.0758	0	963	348	498	219	224	249	279	257	247	336	312	520	242	415	628
39.1987	0	962	347	499	219	223	250	280	256	247	337	311	521	241	415	627
39.3216	0	963	348	502	218	225	253	281	257	248	338	313	521	242	415	628
39.4445	0	964	348	503	219	227	256	283	258	249	339	313	522	244	416	627
39.5674	0	965	349	506	220	228	258	286	260	251	343	315	522	245	417	630
39.6902	0	965	352	509	222	229	259	286	260	250	343	315	523	244	416	628
39.8131	0	964	349	500	220	226	251	282	257	247	338	312	521	242	415	627
39.936	0	965	348	501	219	224	252	280	257	247	338	314	520	242	415	626
40.0589	0	965	348	502	219	225	252	281	256	248	337	313	521	244	415	627
40.1818	0	964	347	502	219	225	254	283	257	248	339	315	521	244	416	626
40.3046	0	966	349	506	219	227	256	285	258	249	340	316	521	245	417	626
40.4275	0	968	352	508	222	230	259	285	258	250	341	317	522	245	418	624
40.5504	0	965	350	502	219	226	252	281	256	247	337	314	519	244	416	626
40.6733	0	964	348	500	219	224	251	281	256	247	336	313	519	244	416	624
40.7962	0	966	348	501	218	224	251	281	255	246	337	314	520	243	417	626
40.919	0	967	348	502	219	224	253	281	256	248	339	313	520	244	417	624
41.0419	0	968	350	505	220	226	256	283	257	249	341	316	521	246	418	628
41.1648	0	969	352	508	221	229	259	287	258	250	344	317	523	247	419	628
41.2877	0	967	350	507	221	228	256	284	258	249	341	315	522	245	417	626
41.4106	0	967	347	500	219	224	248	278	255	246	335	313	520	244	417	625
41.5334	0	967	347	502	220	222	249	280	256	246	336	313	521	244	416	625
41.6563	0	967	347	501	219	224	249	281	255	247	338	315	521	244	417	624
41.7792	0	967	347	503	220	224	252	282	256	248	339	315	522	245	418	625
41.9021	0	969	349	505	221	227	256	284	257	248	341	316	523	246	418	626
42.025	0	969	351	509	221	228	258	286	259	250	347	316	523	247	418	627
42.1478	0	966	349	502	220	225	251	285	257	248	344	315	521	245	416	624
42.2707	0	964	347	498	218	222	247	281	255	245	340	314	520	244	416	622
42.3936	0	965	346	499	219	222	248	280	254	246	338	315	519	244	416	623
42.5165	0	962	347	500	219	223	249	281	254	247	339	314	520	245	417	623
42.6394	0	964	347	501	219	223	252	283	256	247	343	316	520	247	418	623
42.7622	0	965	348	504	219	224	254	286	256	248	351	317	521	250	419	624
42.8851	0	966	351	506	223	226	255	290	257	249	362	323	520	262	420	622
43.008	0	966	352	510	226	230	258	292	257	249	361	326	520	263	419	626
43.1309	0	963	348	499	225	225	249	288	255	246	353	322	519	259	417	624
43.2538	0	963	346	498	224	223	247	284	253	246	351	321	519	259	416	624
43.3766	0	963	344	500	226	224	248	283	254	246	350	322	519	261	416	624
43.4995	0	962	345	501	225	225	250	284	255	248	352	323	519	260	417	625
43.6224	0	963	346	503	225	228	254	287	255	249	353	324	521	262	417	626
43.7453	0	963	347	505	226	228	256	288	257	250	355	326	523	261	417	626
43.8682	0	966	348	509	228	232	259	287	258	251	356	327	524	263	418	624
43.991	0	962	345	505	227	230	253	286	256	249	352	324	522	260	415	626
44.1139	0	961	342	500	225	226	249	285	254	247	349	324	522	259	414	625
44.2368	0	961	343	501	225	226	250	284	255	247	349	324	522	259	415	625
44.3597	0	962	344	502	225	227	253	284	255	248	349	325	522	259	414	623
44.4826	0	962	344	503	226	228	254	286	257	250	351	325	524	259	416	627
44.6054	0	963	347	506	227	231	257	289	258	251	354	327	525	261	417	627
44.7283	0	964	347	507	227	230	257	288	260	250	353	327	525	259	415	627
44.8512	0	961	343	502	227	228	250	284	256	248	348	325	524	257	414	627
44.9741	0	961	344	503	226	226	251	284	256	248	348	324	524	257	414	627
45.097	0	961	344	503	226	227	253	285	257	249	349	325	525	258	414	626
45.2198	0	962	343	504	228	229	254	287	259	250	349	325	527	258	415	628
45.3427	0	965	346	507	228	231	257	288	260	251	351	329	528	259	417	627
45.4656	0	966	348	511	230	233	259	290	261	252	352	328	529	259	417	631
45.5885	0	964	345	505	227	231	253	288	259	250	349	325	528	257	415	627
45.7114	0	962	343	502	227	227	250	285	257	248	345	325	526	256	415	627
45.8342	0	963	343	502	226	228	250	283	256	249	343	325	526	256	415	628
45.9571	0	962	344	504	227	228	252	286	257	249	346	325	527	257	415	629
46.08	0	964	345	504	227	229	255	289	259	250	348	326	528	258	417	629
46.2029	0	966	347	508	228	231	257	289	260	251	349	328	529	258	417	630
46.3258	0	967	348	511	230	233	259	291	261	252	351	330	530	260	418	628
46.4486	0	966	348	509	230	233	256	289	261	251	348	328	528	258	417	629
46.5715	0	964	344	503	228	229	249	286	258	248	344	326	525	255	415	627
46.6944	0	965	344	502	227	227	249	285	257	248	340	326	525	255	416	628
46.8173	0	965	345	503	227	229	250	284	257	249	341	327	525	256	415	628
46.9402	0	966	346	505	228	229	252	286	259	249	343	328	525	259	417	629
47.063	0	967	348	507	229	232	254	289	259	251	345	330	527	258	418	629
47.1859	0	969	350	510	230	234	257	290	260	251	345	330	527	259	419	629
47.3088	0	971	352	514	230	235	260	292	262	252	348	333	528	260	421	628
47.4317	0	971	354	517	232	239	261	293	262	252	351	333	528	261	420	632
47.5546	0	969	348	508	231	233	251	291	259	249	344	331	525	257	418	629
47.6774	0	969	349	506	228	232	249	286	258	249	341	329	526	258	418	628
47.8003	0	971	349	507	230	232	249	287	257	250	340	329	526	258	418	628
47.9232	0	971	350	508	230	232	251	289	259	249	344	331	527	260	419	629
48.0461	0	973	352	511	231	234	254	292	260	250	345	333	527	260	420	631
48.169	0	974	354	514	232	235	257	293	261	253	346	334	529	261	420	633
48.2918	0	977	356	517	232	238	259	295	263	253	349	335	530	263	423	631
48.4147	0	978	359	521	234	242	262	299	264	254	352	337	531	264	424	634
48.5376	0	977	356	517	234	240	257	298	263	252	350	336	532	261	421	634
48.6605	0	979	355	513	233	236	251	293	261	251	345	335	531	261	421	635
48.7834	0	979	356	513	234	236	252	294	260	251	345	336	532	261	420	637
48.9062	0	980	356	513	234	237	252	295	261	252	346	337	532	262	421	636
49.0291	0	981	359	516	234	238	255	297	262	253	348	338	533	263	424	638
49.152	0	983	360	519	236	240	258	298	263	253	350	340	535	265	425	641
49.2749	0	984	362	522	236	242	259	300	264	254	352	342	537	265	426	640
49.3978	0	986	363	523	237	244	261	300	265	253	352	340	537	265	425	641
49.5206	0	986	360	516	236	238	252	298	262	251	349	339	536	263	423	643
49.6435	0	987	359	515	236	239	252	295	262	251	347	341	537	263	424	644
49.7664	0	987	360	516	236	238	254	295	263	252	347	341	537	264	425	642
49.8893	0	988	361	518	237	240	256	299	263	253	350	342	538	266	426	644
50.0122	0	989	362	521	237	241	259	301	265	254	352	344	539	266	427	647
50.135	0	990	362	522	238	242	261	303	267	255	354	345	540	267	427	647
50.2579	0	992	363	521	239	243	259	299	266	254	351	344	541	266	426	651
50.3808	0	990	361	513	236	239	252	297	264	252	348	342	539	265	425	646
50.5037	0	990	361	513	236	237	252	298	264	252	347	342	539	265	425	649
50.6266	0	991	361	513	236	238	253	296	263	252	346	342	540	265	425	648
50.7494	0	991	360	515	237	237	256	297	265	253	348	342	540	266	426	653
50.8723	0	991	362	518	237	239	257	300	266	255	350	345	540	266	427	649
50.9952	0	992	363	520	238	240	260	302	267	255	353	346	541	268	427	653
51.1181	0	993	365	522	238	243	262	302	268	256	352	347	543	269	427	651
51.241	0	993	362	514	237	239	254	296	265	253	347	344	539	266	425	653
51.3638	0	992	361	510	236	236	251	297	263	252	344	343	539	265	424	649
51.4867	0	990	360	510	236	235	251	295	265	252	344	344	539	265	425	652
51.6096	0	991	359	512	236	236	253	295	264	253	343	344	540	265	426	651
51.7325	0	991	361	514	235	238	256	297	265	253	345	345	540	265	427	655
51.8554	0	991	363	517	236	239	258	299	266	254	347	346	541	266	427	652
51.9782	0	992	365	519	236	240	260	300	268	255	350	348	542	269	429	655
52.1011	0	993	366	521	238	244	263	300	268	256	350	348	542	267	428	653
52.224	0	992	364	514	237	240	254	296	266	253	343	346	540	266	427	654
52.3469	0	992	362	511	236	236	251	295	265	252	341	345	539	266	426	650
52.4698	0	990	362	510	234	237	251	294	264	251	341	345	539	264	426	653
52.5926	0	992	364	514	235	239	254	293	265	253	341	347	540	266	427	651
52.7155	0	991	365	517	236	242	256	295	265	254	343	348	540	267	429	654
52.8384	0	991	367	518	237	243	258	297	267	255	346	350	540	268	428	651
52.9613	0	991	368	521	238	245	260	299	267	256	347	351	542	270	429	655
53.0842	0	993	368	524	238	248	262	297	268	255	348	351	541	269	430	652
53.207	0	992	368	516	237	244	253	294	264	252	343	348	540	266	428	654
53.3299	0	993	368	515	237	241	252	293	265	252	342	347	540	265	427	652
53.4528	0	991	368	514	237	241	253	292	264	252	341	348	541	267	428	653
53.5757	0	992	367	518	237	243	254	293	264	253	342	349	540	268	429	651
53.6986	0	991	368	520	239	245	257	295	264	254	344	350	541	268	429	656
53.8214	0	992	370	523	239	246	258	297	266	255	347	351	542	269	431	652
53.9443	0	993	372	524	240	247	262	298	267	256	348	351	543	270	429	656
54.0672	0	993	370	518	240	244	255	294	265	252	343	349	540	267	429	651
54.1901	0	992	369	516	237	244	253	292	264	252	342	349	540	267	429	655
54.313	0	992	369	516	238	242	253	293	264	252	343	349	541	268	428	655
54.4358	0	993	370	518	237	244	255	293	265	253	344	350	541	268	429	656
54.5587	0	993	369	521	238	245	257	294	266	256	345	352	541	269	429	654
54.6816	0	992	371	524	239	247	259	296	267	255	347	352	542	270	430	655
54.8045	0	994	370	519	239	244	256	295	266	254	345	350	541	267	428	655
54.9274	0	994	368	515	237	242	251	292	264	252	341	348	541	268	429	655
55.0502	0	994	368	514	238	240	252	291	264	251	341	349	541	268	428	653
55.1731	0	992	369	516	237	241	254	293	264	252	342	348	540	267	429	653
55.296	0	992	369	517	238	243	255	295	265	254	344	350	541	269	430	655
55.4189	0	993	369	521	238	244	258	296	266	255	345	351	541	270	430	656
55.5418	0	993	370	523	239	246	260	297	268	254	346	351	542	269	430	654
55.6646	0	993	368	516	238	243	253	292	265	252	341	347	538	268	429	654
55.7875	0	992	367	512	236	240	249	291	263	251	340	347	538	267	428	653
55.9104	0	992	366	512	235	241	250	290	264	251	339	347	538	266	428	654
56.0333	0	992	367	512	238	240	252	290	264	251	340	348	539	267	428	651
56.1562	0	990	368	514	236	241	253	292	265	252	342	348	539	267	429	651
56.279	0	991	368	519	238	243	255	294	267	254	344	350	540	269	429	654
56.4019	0	991	369	520	238	244	258	295	268	255	345	350	540	270	429	654
56.5248	0	992	370	523	239	246	260	296	268	257	347	350	541	271	430	651
56.6477	0	992	371	522	239	246	259	296	269	255	347	350	540	268	429	650
56.7706	0	990	367	514	237	241	250	293	265	251	341	347	538	267	428	649
56.8934	11	991	367	513	236	240	249	291	264	251	339	347	539	266	428	649
57.0163	0	990	366	512	237	239	250	290	265	251	339	348	539	266	427	647
57.1392	0	988	367	513	236	240	253	292	266	253	340	347	539	266	428	648
57.2621	0	989	367	516	237	241	255	295	267	254	342	349	540	267	428	650
57.385	0	989	369	519	238	243	257	294	268	254	344	350	540	268	429	650
57.5078	0	990	370	521	238	244	259	297	269	256	346	351	541	269	430	647
57.6307	0	989	372	525	239	248	263	300	270	257	348	352	541	269	431	648
57.7536	0	990	371	519	239	245	256	297	269	254	344	350	540	266	429	648
57.8765	0	990	369	515	236	243	250	292	266	253	339	348	538	264	428	647
57.9994	0	990	368	514	235	241	251	290	265	252	339	348	538	265	428	648
58.1222	0	988	368	514	237	241	251	293	266	252	339	348	538	265	429	645
58.2451	0	987	369	516	237	243	254	294	267	253	342	349	539	266	429	647
58.368	0	988	369	519	236	243	256	294	268	254	342	351	539	267	429	644
58.4909	0	988	371	522	238	245	259	295	268	255	344	351	540	268	430	645
58.6138	0	989	372	525	238	248	261	298	270	257	347	352	541	268	430	646
58.7366	0	989	371	522	238	247	258	297	269	254	344	351	539	267	430	648
58.8595	0	988	368	516	236	242	252	291	266	252	339	348	538	265	429	644
58.9824	0	989	369	516	236	243	253	290	267	253	338	348	537	264	429	647
59.1053	0	986	369	516	235	243	253	292	267	252	340	348	538	264	429	641
59.2282	0	986	368	520	235	243	256	294	268	254	342	348	538	265	429	641
59.351	0	987	370	522	237	245	259	295	269	255	343	350	540	266	430	641
59.4739	0	987	370	524	237	247	261	295	270	255	343	351	540	267	430	646
59.5968	0	988	369	517	237	245	254	291	267	253	339	348	538	265	429	642
59.7197	0	987	367	514	235	243	251	290	265	252	335	348	538	264	429	645
59.8426	0	987	367	514	233	243	252	287	266	253	335	347	538	264	429	642
59.9654	0	986	368	517	234	242	254	289	266	252	336	348	538	264	429	646
60.0883	0	986	368	520	236	244	256	291	268	253	338	349	539	264	430	643
60.2112	0	986	369	521	236	244	258	293	267	255	340	349	540	265	430	646
60.3341	0	987	370	521	237	247	258	291	268	254	339	348	539	264	430	644
60.457	0	986	368	516	234	242	250	285	265	251	332	345	537	263	428	645
60.5798	0	985	365	512	232	240	249	285	264	250	331	345	537	261	428	642
60.7027	0	984	366	513	232	241	249	285	264	251	331	345	537	261	429	644
60.8256	0	985	367	515	233	241	252	285	265	252	333	346	538	262	429	642
60.9485	0	985	367	519	234	243	255	287	266	253	334	347	538	262	430	646
61.0714	0	985	368	521	234	244	257	289	266	253	337	348	539	263	430	643
61.1942	0	986	369	520	234	245	257	290	267	253	336	348	538	263	430	644
61.3171	0	985	366	513	231	242	249	282	264	251	330	346	535	260	428	641
61.44	0	984	365	512	233	240	248	282	263	250	328	345	536	260	428	645
61.5629	0	984	366	513	232	240	250	285	263	251	329	344	535	259	427	640
61.6858	0	984	365	514	233	239	250	284	264	252	330	345	537	261	429	643
61.8086	0	985	366	518	233	242	254	285	265	253	331	347	536	262	430	641
61.9315	0	984	368	520	234	243	256	288	266	254	334	347	538	263	431	643
62.0544	0	985	368	522	234	246	257	290	267	254	336	348	538	262	430	644
62.1773	0	985	368	515	232	241	250	284	264	251	330	346	536	260	428	641
62.3002	0	984	365	512	232	240	248	281	262	250	328	345	534	259	428	638
62.423	0	983	364	511	231	241	250	282	263	250	327	344	536	260	428	639
62.5459	0	983	365	513	232	240	251	284	263	251	329	345	536	260	429	638
62.6688	0	984	367	515	233	243	253	285	265	252	330	347	537	260	429	642
62.7917	0	984	367	518	233	242	256	286	265	253	332	348	537	261	429	638
62.9146	0	983	367	518	232	244	255	285	266	252	332	347	536	260	429	638
63.0374	0	983	364	512	231	239	248	283	263	250	327	344	533	259	428	638
63.1603	0	984	362	509	230	239	248	281	262	250	326	343	534	258	426	638
63.2832	0	983	362	510	231	239	249	280	262	250	326	345	534	259	428	635
63.4061	0	982	364	511	231	240	251	283	263	250	329	345	534	259	428	635
63.529	0	981	365	515	232	241	253	285	264	253	330	346	535	260	429	638
63.6518	0	982	365	517	233	242	255	286	264	253	332	346	536	260	429	637
63.7747	0	983	366	519	233	244	259	286	266	253	333	348	536	260	429	635
63.8976	0	982	364	513	232	241	251	283	263	250	328	345	533	258	427	632
64.0205	0	980	363	509	229	239	247	281	263	250	325	343	533	257	426	633
64.1434	0	980	361	508	229	237	249	279	261	250	325	343	532	257	426	633
64.2662	0	979	361	509	230	236	249	280	262	249	325	343	533	256	426	630
64.3891	0	978	362	513	229	239	252	283	263	252	328	345	533	257	426	630
64.512	0	978	363	515	230	241	255	285	264	253	331	346	534	258	427	634
64.6349	0	979	364	518	232	242	256	287	265	254	333	347	536	260	428	633
64.7578	0	981	366	520	233	246	258	287	265	254	333	347	536	259	428	631
64.8806	0	980	364	513	230	243	249	283	263	250	328	344	534	257	425	628
65.0035	0	977	362	510	230	239	247	280	262	250	326	344	533	255	426	630
65.1264	0	978	361	509	229	239	247	280	262	250	325	344	534	257	426	631
65.2493	0	978	362	511	229	238	249	281	262	250	327	344	534	256	426	628
65.3722	0	978	362	514	230	240	252	284	263	252	329	345	535	258	427	629
65.495	0	977	365	517	231	242	254	287	265	253	332	347	536	258	428	632
65.6179	0	978	367	520	231	244	258	288	265	254	333	348	537	260	429	630
65.7408	0	980	368	524	233	246	260	291	267	256	336	350	537	260	429	630
65.8637	0	979	366	518	232	245	255	288	264	253	332	347	537	258	427	629
65.9866	0	979	366	513	230	242	250	286	263	251	329	346	536	257	427	630
66.1094	0	979	365	513	229	242	248	283	263	251	328	345	536	257	427	628
66.2323	0	979	365	514	231	241	251	285	263	251	330	346	537	258	427	629
66.3552	0	980	365	518	231	243	254	288	264	252	333	347	538	258	429	629
66.4781	0	980	367	520	232	244	256	289	266	253	334	348	540	260	428	632
66.601	0	981	368	522	233	246	258	291	267	255	335	349	539	261	429	630
66.7238	0	982	369	522	233	246	257	289	267	253	335	349	540	259	428	632
66.8467	0	982	367	516	231	243	250	288	264	252	332	347	538	258	427	631
66.9696	0	982	367	514	231	243	251	287	264	251	331	347	539	257	427	633
67.0925	0	982	365	516	231	242	251	285	264	251	330	347	539	258	427	631
67.2154	0	982	366	519	232	242	254	287	266	252	333	347	540	259	428	636
67.3382	0	982	368	521	232	244	256	291	267	254	335	349	541	260	429	632
67.4611	0	983	369	524	233	245	258	292	267	255	337	350	542	261	429	636
67.584	0	984	369	523	234	246	257	291	268	255	335	349	540	260	428	634
67.7069	0	984	367	516	231	242	250	287	265	251	330	346	539	258	427	636
67.8298	0	983	365	515	230	241	250	287	265	251	330	346	539	257	427	632
67.9526	0	983	365	514	231	242	251	285	264	251	330	347	540	258	427	635
68.0755	0	984	365	517	232	243	253	287	265	253	330	348	539	259	428	633
68.1984	0	983	367	520	232	244	255	289	266	254	333	348	539	259	428	638
68.3213	0	984	368	522	232	245	258	291	267	255	335	350	541	260	429	636
68.4442	0	985	368	524	233	247	260	293	268	255	336	350	542	261	428	638
68.567	0	986	367	516	230	244	251	285	265	252	329	347	538	257	427	633
68.6899	0	984	365	514	230	241	248	284	264	250	327	346	537	258	426	637
68.8128	0	983	363	512	231	240	250	286	264	251	329	346	539	256	426	634
68.9357	0	983	365	514	231	242	252	286	264	251	329	346	539	257	428	636
69.0586	0	984	364	518	231	244	254	285	265	252	330	349	540	258	427	635
69.1814	0	983	366	520	232	243	256	288	265	254	332	348	539	259	427	636
69.3043	0	984	368	523	233	246	258	291	267	255	335	350	541	260	428	635
69.4272	0	986	367	521	233	246	256	289	266	253	332	348	540	258	427	636
69.5501	0	985	364	514	229	242	249	282	264	251	326	346	538	256	426	633
69.673	0	984	364	513	230	240	249	283	263	250	327	345	537	257	425	636
69.7958	0	983	362	515	230	239	250	285	263	252	329	347	538	256	427	636
69.9187	0	983	364	518	230	242	253	286	264	252	330	347	540	258	427	636
70.0416	0	983	364	519	231	243	255	287	265	253	331	349	540	259	427	633
70.1645	0	982	366	521	233	245	257	288	266	254	333	350	540	260	428	635
70.2874	0	983	367	524	232	247	260	291	267	255	336	350	542	260	428	634
70.4102	0	985	366	517	231	243	252	286	265	252	330	347	539	257	426	634
70.5331	0	984	364	514	230	241	250	283	264	251	328	347	539	257	425	631
70.656	0	982	363	514	229	243	250	284	264	251	330	347	539	257	426	632
70.7789	0	983	365	516	231	242	252	287	265	252	330	348	540	257	427	632
70.9018	0	983	365	519	231	243	255	287	265	253	332	349	541	258	426	636
71.0246	0	984	366	521	232	245	256	288	266	254	333	349	541	259	428	633
71.1475	0	984	366	520	232	245	256	287	266	252	331	348	541	257	427	633
71.2704	0	983	364	515	231	241	250	286	264	252	329	347	539	257	426	634
71.3933	0	983	364	514	229	242	250	285	263	252	329	348	540	256	425	634
71.5162	0	983	363	516	230	241	251	285	264	252	328	347	540	257	426	630
71.639	0	982	364	518	230	243	253	286	265	253	330	349	541	258	427	631
71.7619	0	982	365	520	231	244	256	289	266	255	334	349	541	258	427	634
71.8848	0	982	367	523	232	247	257	290	267	254	333	351	542	259	427	632
72.0077	0	984	365	517	230	244	250	284	265	251	328	349	539	256	425	629
72.1306	0	981	362	513	229	242	248	283	263	251	326	347	538	256	425	628
72.2534	0	980	360	513	230	241	248	284	263	250	327	348	539	255	424	631
72.3763	0	980	360	514	229	242	249	282	263	250	327	349	540	255	425	629
72.4992	0	981	362	517	230	241	252	283	265	252	329	348	540	257	426	628
72.6221	0	980	363	519	230	243	254	286	265	253	331	350	540	257	426	629
72.745	0	980	365	521	231	245	255	289	266	254	333	350	541	258	426	631
72.8678	0	980	362	514	229	243	248	282	263	251	327	348	538	256	425	628
72.9907	0	980	358	511	227	241	245	279	262	250	323	346	537	254	424	624
73.1136	0	977	359	510	228	240	246	280	262	250	325	347	537	255	424	625
73.2365	0	976	357	512	227	239	248	283	262	250	326	348	538	256	423	626
73.3594	0	976	359	514	229	240	249	283	263	250	327	348	540	255	424	626
73.4822	0	978	360	516	229	243	253	284	264	252	329	350	539	257	425	624
73.6051	0	977	362	518	230	244	254	287	265	253	331	350	540	257	425	624
73.728	0	976	360	515	229	242	251	285	264	250	328	348	538	255	424	624
73.8509	0	975	358	509	227	240	245	280	262	249	324	346	536	253	423	623
73.9738	0	974	357	509	227	239	245	280	261	249	324	346	536	254	423	620
74.0966	0	973	355	511	228	239	247	282	261	248	326	346	535	254	422	620
74.2195	0	973	356	512	227	240	249	284	263	250	327	348	536	255	424	623
74.3424	0	973	358	513	228	241	251	284	264	251	329	348	537	256	424	623
74.4653	0	975	359	516	229	243	254	284	265	252	330	348	537	257	424	620
74.5882	0	973	357	513	228	241	250	283	263	250	328	347	535	255	424	619
74.711	0	971	355	508	228	238	246	283	262	249	325	345	532	254	423	620
74.8339	0	970	354	507	226	239	247	279	262	247	325	345	532	254	423	620
74.9568	0	972	353	508	227	238	247	279	262	248	325	345	532	254	422	617
75.0797	0	969	354	510	228	240	250	282	263	249	327	346	532	255	423	618
75.2026	0	969	356	513	229	240	252	284	264	251	329	346	533	257	424	619
75.3254	0	970	357	514	228	241	254	284	264	251	329	347	532	256	425	618
75.4483	0	968	354	507	225	240	246	278	262	248	324	343	528	253	423	614
75.5712	0	965	352	504	225	238	245	279	261	248	323	342	527	253	423	614
75.6941	0	965	350	506	225	236	246	279	261	247	324	341	525	253	423	614
75.817	0	965	351	505	225	236	248	278	261	247	324	343	526	254	423	616
75.9398	0	966	352	508	226	238	250	279	263	249	325	343	527	255	422	614
76.0627	0	965	354	511	226	241	253	283	264	250	328	343	528	256	424	614
76.1856	0	965	355	514	228	242	256	284	264	251	330	345	529	256	424	616
76.3085	0	963	353	506	226	239	248	279	262	248	325	341	524	253	423	613
76.4314	0	962	350	503	223	237	245	275	260	247	321	340	524	252	422	614
76.5542	0	960	350	505	224	236	245	277	261	247	322	340	524	253	421	610
76.6771	0	960	349	504	225	237	246	279	260	247	323	340	525	252	422	612
76.8	0	962	351	507	225	238	250	279	262	248	324	342	526	254	423	613
76.9229	0	962	352	510	226	239	252	280	263	249	326	342	526	254	424	611
77.0458	0	962	354	513	226	241	255	284	264	250	329	343	528	256	425	612
77.1686	0	963	356	514	229	244	256	285	265	250	330	343	529	256	424	615
77.2915	0	961	352	507	226	240	246	279	261	248	324	341	527	252	422	612
77.4144	0	961	351	506	224	240	245	277	260	247	323	340	527	252	422	609
77.5373	0	960	349	506	225	238	247	280	260	247	324	340	527	252	422	611
77.6602	0	961	351	508	226	239	248	281	261	248	326	341	528	253	424	613
77.783	0	962	353	510	226	242	252	281	263	250	327	342	529	254	424	613
77.9059	0	962	354	513	226	243	254	283	264	250	329	344	530	254	425	611
78.0288	0	964	355	516	228	247	256	287	265	252	333	347	532	256	427	614
78.1517	0	964	354	516	228	246	253	284	264	250	330	346	531	255	423	616
78.2746	0	963	351	510	226	244	247	280	261	247	326	344	531	253	423	615
78.3974	0	964	351	511	227	243	247	280	262	248	326	343	531	253	423	613
78.5203	0	964	352	512	226	242	249	282	262	249	327	344	533	253	424	614
78.6432	0	965	354	513	227	243	251	285	263	250	329	345	534	255	423	617
78.7661	0	969	355	516	228	244	254	285	265	252	331	346	536	255	425	614
78.889	0	970	356	519	228	246	257	285	266	252	333	346	538	255	425	617
79.0118	0	967	352	514	226	242	249	283	263	249	329	342	534	254	422	614
79.1347	0	966	351	513	227	241	248	284	263	250	328	343	535	252	422	617
79.2576	0	968	352	513	227	242	249	284	264	250	328	344	536	253	423	616
79.3805	0	969	352	515	227	242	251	284	265	251	330	345	537	253	424	618
79.5034	0	969	353	517	227	243	254	287	265	253	333	345	538	255	424	618
79.6262	0	971	355	519	228	245	257	289	267	253	334	345	539	255	423	622
79.7491	0	970	351	514	227	242	250	284	264	251	329	344	537	253	422	617
79.872	0	968	350	512	225	240	247	282	263	248	327	342	535	252	422	619
79.9949	0	967	350	512	226	239	249	283	263	250	328	343	536	252	422	619
80.1178	0	968	349	511	225	239	250	283	264	250	329	343	536	253	422	623
80.2406	0	967	350	513	225	242	253	284	265	251	331	344	537	253	422	618
80.3635	0	965	352	514	225	242	254	285	266	253	332	345	537	253	424	619
80.4864	0	965	350	514	225	242	253	285	265	251	330	345	535	252	422	617
80.6093	0	964	346	507	224	238	246	280	263	249	325	344	532	251	421	618
80.7322	0	965	345	507	223	237	247	277	261	249	325	342	532	250	421	616
80.855	0	965	345	507	224	238	248	278	262	249	325	342	532	250	420	619
80.9779	0	963	346	508	223	240	250	281	263	249	327	343	533	251	420	616
81.1008	0	965	348	510	226	241	253	282	264	251	329	344	534	252	421	619
81.2237	0	965	350	513	225	243	256	283	265	252	331	345	535	254	421	617
81.3466	0	963	347	509	224	242	250	278	263	249	327	341	532	251	420	619
81.4694	0	960	344	506	224	239	246	279	262	249	325	341	531	250	419	614
81.5923	0	960	344	505	224	238	246	279	262	248	324	341	531	250	418	616
81.7152	0	959	344	506	224	239	248	278	262	248	324	341	532	249	418	614
81.8381	0	959	347	508	225	239	251	279	263	250	327	341	532	251	418	617
81.961	0	960	348	511	226	242	253	283	264	252	329	343	533	252	419	614
82.0838	0	959	350	514	227	245	255	283	266	252	330	344	533	252	419	615
82.2067	0	956	346	509	225	242	248	279	263	249	325	341	531	250	418	611
82.3296	0	955	346	508	224	242	247	279	262	248	324	341	531	251	417	615
82.4525	0	954	345	506	224	240	248	279	261	249	325	342	532	249	417	611
82.5754	0	955	346	510	225	242	249	281	263	250	326	343	532	251	418	613
82.6982	0	955	349	511	226	244	251	280	263	251	328	344	532	252	418	610
82.8211	0	956	350	514	226	247	254	283	264	252	330	344	533	252	418	614
82.944	0	953	348	510	226	244	248	281	263	250	326	342	531	250	417	608
83.0669	0	953	348	509	225	242	246	280	262	249	326	342	532	250	417	611
83.1898	0	953	346	509	227	242	247	280	262	249	325	343	532	250	417	608
83.3126	0	951	349	511	225	244	250	281	263	251	328	342	532	251	418	610
83.4355	0	948	349	513	226	245	252	284	264	251	330	343	534	250	418	605
83.5584	0	948	350	516	226	246	253	285	265	251	332	342	533	250	418	607
83.6813	0	944	345	510	223	244	246	279	262	249	326	339	531	247	416	602
83.8042	0	943	345	509	223	242	245	278	260	248	325	339	532	247	416	604
83.927	0	943	345	509	224	242	246	280	261	249	326	340	532	247	416	602
84.0499	0	947	345	509	224	244	247	281	261	249	327	343	533	249	417	604
84.1728	0	948	347	512	226	245	250	281	262	251	328	345	534	251	417	602
84.2957	0	948	349	515	227	247	253	282	264	251	331	345	535	251	418	607
84.4186	0	945	345	511	226	245	247	280	261	249	326	343	532	249	416	603
84.5414	0	943	342	506	224	242	242	277	258	248	323	342	531	248	415	602
84.6643	0	944	342	506	224	242	243	274	258	248	321	341	531	247	415	600
84.7872	0	942	342	506	224	240	245	278	259	249	324	341	531	247	415	600
84.9101	0	941	343	507	223	242	247	279	260	249	326	342	532	247	416	601
85.033	0	944	345	510	225	244	250	281	261	251	328	343	533	249	417	602
85.1558	0	945	347	512	226	245	252	281	261	252	329	345	533	251	418	601
85.2787	0	945	349	514	226	248	254	282	263	252	331	346	534	252	417	603
85.4016	0	940	343	507	225	243	245	280	259	249	326	342	531	248	416	600
85.5245	0	940	342	505	225	241	242	275	258	248	323	341	531	247	416	601
85.6474	0	940	342	505	224	240	244	274	258	248	323	340	531	247	414	598
85.7702	0	940	342	506	225	241	246	277	260	249	325	341	532	248	416	599
85.8931	0	941	343	507	226	242	248	280	261	250	327	342	533	250	415	601
86.016	0	941	346	509	226	243	251	280	261	251	329	344	533	251	416	603
86.1389	0	944	347	512	227	246	253	280	263	253	330	344	534	250	417	601
86.2618	0	939	344	508	225	244	247	278	260	249	327	341	531	248	415	599
86.3846	0	938	341	503	226	239	244	277	258	248	324	340	530	248	415	601
86.5075	0	939	342	503	223	241	245	274	258	247	324	340	530	247	415	601
86.6304	0	939	343	504	225	240	247	276	258	249	324	342	529	249	415	602
86.7533	0	938	343	504	225	242	250	278	259	249	328	342	530	250	416	601
86.8762	0	939	345	507	225	243	252	280	260	251	330	343	531	251	416	604
86.999	0	940	347	509	226	245	254	279	261	251	328	343	530	251	417	604
87.1219	0	937	340	502	224	241	247	274	259	249	325	339	527	250	416	603
87.2448	0	936	341	500	224	238	246	275	258	248	325	340	526	249	416	601
87.3677	0	936	341	502	224	238	248	275	258	248	326	340	527	249	416	603
87.4906	0	937	342	501	224	239	250	275	258	248	326	340	526	250	417	603
87.6134	0	938	343	504	225	240	252	276	259	250	327	340	527	252	418	603
87.7363	0	937	343	505	224	244	255	278	261	251	331	342	528	251	417	603
87.8592	0	934	341	502	224	241	249	276	258	248	326	339	524	250	417	603
87.9821	0	934	338	497	223	238	245	271	257	246	322	338	523	248	416	603
88.105	0	934	339	497	222	237	247	271	257	247	323	337	523	250	417	604
88.2278	0	933	339	499	222	237	248	274	258	248	325	338	524	250	417	601
88.3507	0	932	340	499	222	239	251	276	259	250	327	339	525	250	417	603
88.4736	0	934	342	503	222	241	254	276	260	250	329	340	525	251	418	601
88.5965	0	936	343	505	224	243	256	276	260	250	328	341	526	252	419	605
88.7194	0	931	338	498	223	240	248	274	258	248	324	338	522	250	418	602
88.8422	0	931	338	496	221	238	246	271	256	247	322	338	522	249	417	601
88.9651	0	931	338	497	222	237	247	271	257	247	322	337	522	250	416	599
89.088	0	932	339	499	223	239	249	272	258	248	324	338	523	250	417	604
89.2109	0	934	341	502	223	240	253	275	258	249	328	339	524	251	419	602
89.3338	0	937	343	505	224	242	254	278	259	251	329	342	526	252	419	604
89.4566	0	934	342	504	225	242	253	274	258	249	325	340	524	251	418	600
89.5795	0	931	338	498	222	238	246	271	257	247	323	336	522	249	417	602
89.7024	0	931	340	498	223	238	246	273	256	248	323	337	523	249	417	602
89.8253	0	933	340	500	223	237	248	273	257	247	323	338	524	250	418	602
89.9482	0	934	342	501	223	240	252	272	259	248	326	340	525	250	419	600
90.071	0	935	343	503	224	242	253	277	259	250	328	340	525	253	420	605
90.1939	0	937	344	507	226	244	257	279	261	250	330	341	527	253	420	604
90.3168	0	934	339	502	223	241	249	274	258	248	326	339	524	251	419	602
90.4397	0	934	340	499	224	239	247	273	257	248	324	338	525	250	418	600
90.5626	0	933	341	501	224	239	248	274	258	247	325	339	525	251	418	602
90.6854	0	935	341	501	224	241	249	276	258	248	327	340	526	252	418	602
90.8083	0	938	343	504	224	242	253	278	260	250	328	341	527	253	419	603
90.9312	0	940	346	507	226	245	256	279	262	252	330	342	528	254	421	602
91.0541	0	937	344	508	226	245	253	280	260	251	329	342	528	251	419	604
91.177	0	933	341	502	224	241	248	277	259	248	328	340	527	250	418	601
91.2998	0	936	342	504	224	241	249	276	258	249	327	341	528	251	419	602
91.4227	0	938	343	504	225	243	251	277	259	249	328	342	528	252	419	603
91.5456	0	939	345	506	226	245	253	280	261	251	331	342	529	254	420	601
91.6685	0	942	347	510	227	246	256	283	262	252	333	344	531	254	421	604
91.7914	0	942	346	508	226	246	253	280	260	250	330	344	531	253	419	604
91.9142	0	940	343	506	227	243	249	278	259	249	329	342	530	252	419	604
92.0371	0	940	345	507	226	242	250	279	259	250	330	342	530	253	419	602
92.16	0	943	345	506	225	243	252	281	260	251	331	343	532	253	419	604
92.2829	0	945	346	509	225	246	254	282	261	252	333	345	533	254	420	605
92.4058	0	946	348	512	228	247	256	283	263	252	334	345	534	255	421	604
92.5286	0	942	344	507	226	243	250	280	260	249	330	343	532	252	418	602
92.6515	1	942	343	506	226	242	249	279	260	249	330	343	532	252	419	605
92.7744	0	943	344	507	226	241	250	278	260	250	329	344	533	253	419	605
92.8973	0	945	345	508	226	243	251	280	261	252	332	343	533	254	420	607
93.0202	0	945	346	509	227	243	254	283	262	252	335	345	535	256	421	604
93.143	0	945	347	512	228	246	256	283	263	253	334	345	534	255	419	607
93.2659	0	942	340	502	226	242	248	277	260	249	329	342	530	252	418	605
93.3888	0	940	340	501	225	240	248	276	259	249	327	342	530	251	417	605
93.5117	0	940	339	501	224	239	248	278	260	250	328	342	530	252	417	602
93.6346	0	940	341	502	224	240	250	279	261	251	329	343	529	253	417	604
93.7574	0	941	342	503	225	241	253	279	261	251	331	343	531	254	419	602
93.8803	0	939	341	503	225	242	254	279	261	251	330	342	528	253	418	604
94.0032	0	933	335	495	222	238	247	274	258	248	326	340	523	251	417	600
94.1261	0	931	334	494	222	236	246	272	258	248	323	338	522	250	416	599
94.249	0	930	333	493	222	237	247	273	258	248	323	339	522	251	416	599
94.3718	0	928	336	495	221	237	250	274	258	248	324	339	522	251	415	600
94.4947	0	928	336	496	222	238	252	275	260	250	328	340	523	252	417	598
94.6176	0	927	337	500	222	240	254	275	261	250	329	340	523	252	416	597
94.7405	0	922	330	491	220	237	246	270	258	247	322	336	518	249	414	595
94.8634	0	919	329	488	219	234	244	269	256	247	321	335	516	249	415	595
94.9862	0	917	330	489	219	234	246	270	257	246	322	334	516	250	414	592
95.1091	0	915	331	491	220	234	248	271	256	247	323	336	517	249	415	593
95.232	0	917	332	493	219	236	251	272	258	249	325	336	518	251	415	591
95.3549	0	915	334	497	220	237	253	274	259	250	327	338	518	251	416	592
95.4778	0	916	336	499	221	240	255	276	261	250	330	338	520	253	416	591
95.6006	0	912	330	491	221	235	247	273	258	247	324	335	516	248	414	588
95.7235	0	910	329	490	219	233	246	270	256	247	321	334	515	249	413	589
95.8464	0	910	331	490	219	234	247	271	257	247	324	334	516	249	414	589
95.9693	0	911	331	492	219	235	249	274	257	247	326	335	517	249	415	589
96.0922	0	913	333	495	220	237	252	275	258	250	328	337	518	251	415	589
96.215	0	915	335	498	220	238	254	277	260	250	330	337	518	252	416	590
96.3379	0	914	336	501	222	240	256	278	261	251	331	338	520	252	416	591
96.4608	0	911	332	494	221	236	248	275	259	248	328	336	518	250	415	589
96.5837	0	913	333	495	220	236	249	275	259	248	327	334	519	250	414	589
96.7066	0	914	334	496	220	236	249	274	259	249	328	336	519	251	414	591
96.8294	0	915	335	499	220	236	252	278	260	249	331	337	521	251	416	593
96.9523	0	917	336	500	222	239	255	281	262	251	333	339	522	253	417	593
97.0752	0	920	338	504	224	242	257	280	263	252	334	339	524	252	417	593
97.1981	0	916	334	498	222	237	249	278	260	248	329	337	520	251	415	594
97.321	0	917	334	498	222	236	249	278	260	249	330	336	521	250	414	593
97.4438	0	919	335	500	222	235	251	279	261	250	331	338	523	251	415	593
97.5667	0	922	337	502	222	237	253	279	262	251	333	339	524	253	416	595
97.6896	0	924	338	504	224	241	255	282	264	253	335	340	525	252	417	597
97.8125	0	924	339	508	224	242	257	286	265	253	337	339	527	253	417	598
97.9354	0	921	334	499	223	237	249	281	262	249	332	337	523	252	416	595
98.0582	0	923	333	497	221	237	247	278	261	249	330	338	524	251	415	596
98.1811	0	923	334	499	222	235	249	279	262	249	330	338	524	252	416	598
98.304	0	924	335	501	222	238	251	282	263	251	334	339	525	253	416	598
98.4269	0	926	337	502	222	239	254	284	264	252	335	340	527	254	417	599
98.5498	0	929	339	505	224	240	257	283	264	253	335	341	527	254	417	600
98.6726	0	924	333	499	222	238	251	279	263	250	331	338	523	252	415	599
98.7955	0	923	330	495	222	234	247	279	261	249	329	337	523	251	415	598
98.9184	0	923	332	495	222	235	248	279	261	249	330	338	524	251	415	598
99.0413	0	925	332	497	221	235	250	279	261	250	330	337	524	252	415	599
99.1642	0	926	334	499	222	237	252	280	262	251	332	339	524	253	417	601
99.287	0	925	335	501	221	239	256	284	264	252	336	340	526	253	417	600
99.4099	0	921	334	500	222	239	254	282	263	251	333	340	525	251	416	597
99.5328	0	920	328	492	221	235	247	277	261	248	328	338	522	251	414	597
99.6557	0	920	329	492	221	235	247	276	260	249	327	339	523	251	415	598
99.7786	0	919	330	494	221	235	249	277	260	250	330	339	523	252	415	597
99.9014	0	921	331	496	221	236	251	278	261	250	331	340	524	252	415	597
100.024	0	921	333	499	222	239	254	279	262	251	333	341	525	253	416	599
100.147	0	922	335	502	222	243	257	281	263	252	336	343	525	255	418	600
100.27	0	917	330	496	222	241	251	278	260	249	332	341	523	253	415	597
100.393	0	916	329	493	220	237	248	276	258	248	328	341	524	252	415	598
100.516	0	917	330	494	221	238	248	275	258	249	328	341	523	252	414	599
100.639	0	918	331	496	221	240	251	276	259	250	330	342	524	252	415	599
100.762	0	920	333	499	221	240	253	280	260	251	333	343	526	253	416	600
100.884	0	923	334	502	223	245	256	281	263	253	335	345	527	254	417	600
101.007	0	920	333	499	222	242	253	277	261	251	331	343	525	252	415	600
101.13	0	918	330	495	221	240	249	277	259	250	329	341	525	252	415	601
101.253	0	920	333	497	220	240	249	278	259	250	331	341	526	252	416	600
101.376	0	920	332	498	220	242	251	279	260	251	333	344	527	253	416	600
101.499	0	922	334	501	222	247	254	278	261	252	333	347	529	254	418	599
101.622	0	924	337	506	223	250	256	279	262	253	335	349	530	255	420	605
101.745	0	919	334	504	225	249	252	278	261	251	331	350	530	255	417	602
101.868	0	918	331	500	222	246	247	275	259	250	329	348	530	253	417	602
101.99	0	919	333	501	222	245	248	274	258	250	327	349	530	252	417	602
102.113	0	920	334	502	222	245	249	277	259	251	330	350	531	254	417	604
102.236	0	923	335	503	222	246	252	280	261	252	332	352	533	254	419	605
102.359	0	926	337	507	224	248	256	281	262	253	335	353	535	256	419	605
102.482	0	923	335	504	224	247	251	278	261	252	332	351	533	254	417	604
102.605	0	921	332	500	221	244	246	277	260	250	329	348	532	253	417	604
102.728	0	922	334	501	222	243	248	278	259	250	331	348	532	253	417	604
102.851	0	924	335	503	222	244	249	279	261	251	330	348	533	254	417	605
102.973	0	926	336	504	222	246	252	279	261	252	332	349	534	255	418	603
103.096	0	928	338	507	223	249	254	282	262	253	336	350	535	256	419	607
103.219	0	925	336	503	223	247	249	280	261	251	331	348	532	253	417	604
103.342	0	924	334	499	222	246	245	277	259	251	329	347	532	254	416	605
103.465	0	925	337	502	224	245	247	276	259	250	328	349	533	254	417	606
103.588	0	924	337	503	223	246	248	278	259	251	331	351	534	254	418	606
103.711	0	926	338	505	224	248	250	281	260	252	332	352	536	256	418	606
103.834	0	928	340	509	226	249	253	281	262	253	334	354	537	257	419	606
103.956	0	925	336	504	225	247	248	277	261	251	329	354	535	255	418	605
104.079	0	924	336	502	224	244	245	278	260	250	330	353	535	255	417	606
104.202	0	926	337	504	224	244	247	278	260	250	330	354	536	255	418	604
104.325	0	929	339	504	224	245	249	278	260	251	331	355	538	255	419	605
104.448	0	930	340	506	225	247	250	279	261	252	333	356	538	257	420	607
104.571	0	930	341	507	225	249	252	281	262	253	333	356	539	257	418	607
104.694	0	927	338	502	224	246	246	279	260	251	330	354	537	255	418	606
104.817	0	929	338	503	225	244	245	277	260	251	329	355	537	256	419	605
104.94	0	930	339	504	225	245	247	276	261	251	331	356	537	256	420	606
105.062	0	929	339	504	224	246	248	280	262	252	333	356	538	257	421	606
105.185	0	932	341	507	225	248	251	283	263	253	336	356	540	257	420	607
105.308	0	930	341	507	226	248	249	280	262	252	333	354	537	256	419	605
105.431	0	928	337	500	226	244	243	277	259	249	330	351	537	255	418	606
105.554	0	928	338	502	225	244	244	278	259	250	330	351	537	256	418	605
105.677	0	929	339	503	225	244	246	280	261	251	332	352	538	255	418	605
105.8	0	930	340	504	226	246	247	279	262	253	333	354	538	257	419	606
105.923	0	931	341	506	226	247	249	281	263	253	336	354	539	258	420	607
106.045	0	927	339	505	225	246	247	280	261	252	332	351	537	256	416	605
106.168	0	925	338	499	224	242	242	278	258	250	330	350	535	254	416	603
106.291	0	927	338	500	225	244	243	277	259	251	329	350	537	255	416	602
106.414	0	926	338	501	225	243	244	278	259	250	330	350	536	255	416	603
106.537	0	925	340	502	226	245	247	280	260	252	333	350	536	256	417	603
106.66	0	925	341	503	226	246	249	282	261	252	335	353	537	257	418	602
106.783	0	928	343	507	227	247	251	283	262	253	336	354	538	257	419	602
106.906	0	923	338	501	225	244	244	277	260	251	330	350	535	255	417	601
107.028	0	921	337	497	225	242	242	277	257	249	331	350	534	255	417	600
107.151	0	921	338	499	224	242	243	278	259	250	330	350	535	255	416	599
107.274	0	922	339	499	225	243	245	278	259	251	331	350	536	256	416	600
107.397	0	923	339	500	226	244	246	278	260	252	332	352	535	256	418	601
107.52	0	923	342	503	226	246	249	282	261	253	335	352	537	257	417	600
107.643	0	924	344	507	227	248	251	285	262	254	338	352	539	258	420	598
107.766	0	920	343	506	227	248	249	282	262	252	334	353	534	256	418	592
107.889	0	917	339	500	227	247	242	276	259	250	328	356	536	256	417	595
108.012	0	917	339	500	227	245	242	277	258	250	330	357	537	255	418	595
108.134	0	918	340	501	226	244	244	278	259	250	332	357	538	257	419	596
108.257	0	923	341	503	226	245	246	279	260	251	332	358	540	258	419	596
108.38	0	919	341	504	225	246	249	281	262	252	335	355	539	258	420	596
108.503	0	921	345	507	227	249	251	285	264	254	337	357	540	258	421	596
108.626	0	923	344	507	227	246	249	282	262	252	336	356	539	257	418	596
108.749	0	922	341	501	226	245	243	278	260	250	332	354	537	257	417	597
108.872	0	924	340	502	227	243	244	279	260	250	333	353	538	256	417	598
108.995	0	924	342	503	227	243	245	282	261	251	334	354	537	258	418	599
109.117	0	927	341	504	227	245	249	283	262	253	337	354	538	259	418	600
109.24	0	929	344	507	228	247	250	284	263	253	338	354	540	259	419	602
109.363	0	931	346	510	228	249	253	286	263	254	340	355	539	260	420	604
109.486	0	927	343	505	227	245	247	284	261	252	337	353	538	259	418	602
109.609	0	929	344	504	227	244	245	283	261	251	335	352	539	258	418	603
109.732	0	931	343	505	227	244	246	281	262	252	335	353	538	259	418	605
109.855	0	932	344	504	227	245	248	283	263	252	337	353	539	258	419	607
109.978	0	933	346	507	228	247	251	286	263	253	340	354	540	260	420	605
110.1	0	935	347	510	229	248	252	287	264	254	340	354	540	260	420	608
110.223	0	933	343	504	227	244	246	281	262	251	334	351	537	258	419	607
110.346	0	933	343	504	227	244	244	280	261	251	334	351	538	257	418	609
110.469	0	934	344	504	229	243	247	282	261	251	336	351	538	258	420	609
110.592	0	936	344	505	228	244	249	284	262	252	337	352	539	260	420	609
110.715	0	939	346	507	228	246	250	284	263	253	338	354	539	259	421	612
110.838	0	938	346	508	228	247	251	282	263	252	338	353	538	259	420	612
110.961	0	934	341	500	226	243	244	280	260	251	333	350	536	258	419	609
111.084	0	934	341	500	226	243	244	278	260	250	331	350	535	258	419	609
111.206	0	935	341	500	225	242	245	277	260	251	331	349	535	258	418	610
111.329	0	936	342	500	227	242	247	278	260	251	332	350	534	259	419	610
111.452	0	936	343	502	227	244	249	281	262	252	336	351	536	259	420	611
111.575	0	936	343	504	227	245	251	281	262	252	336	351	535	258	420	609
111.698	0	932	338	496	225	242	244	273	259	248	328	348	530	257	418	607
111.821	0	931	337	494	224	239	243	274	258	249	326	346	530	256	418	606
111.944	0	929	337	494	225	240	244	275	258	248	328	346	529	256	418	606
112.067	0	929	340	496	224	241	246	276	258	249	330	346	529	257	418	605
112.189	0	930	340	497	225	241	248	277	259	250	331	347	530	258	419	604
112.312	0	930	342	500	225	243	251	278	260	251	333	348	531	259	420	605
112.435	0	928	343	503	226	244	253	281	261	251	335	348	531	259	419	605
112.558	0	924	337	496	225	240	244	277	258	249	330	346	527	256	419	600
112.681	0	922	336	493	222	240	243	273	257	248	326	345	526	255	418	600
112.804	0	922	337	494	222	241	244	272	257	248	327	346	527	256	416	600
112.927	0	922	338	495	223	240	246	274	257	248	329	345	527	256	417	600
113.05	0	923	339	497	224	242	249	276	258	249	330	347	528	257	418	598
113.172	0	922	341	499	224	242	250	277	259	250	332	348	528	257	419	596
113.295	0	924	342	503	224	246	253	280	260	251	334	348	528	258	421	600
113.418	0	919	341	500	224	243	248	278	258	249	332	347	526	256	418	598
113.541	0	918	338	495	223	242	244	275	257	248	328	347	525	256	418	595
113.664	0	919	339	495	223	242	246	272	257	248	328	347	526	255	418	595
113.787	0	918	338	495	223	241	246	274	257	249	329	346	525	256	418	595
113.91	0	918	341	498	224	242	249	277	258	249	332	347	526	257	419	596
114.033	0	919	341	499	224	245	252	277	260	250	333	347	528	258	419	597
114.156	0	919	341	500	224	244	251	276	259	250	331	348	527	257	419	594
114.278	0	915	337	494	223	241	245	273	257	248	329	345	524	255	418	595
114.401	0	915	338	494	223	239	245	275	257	247	329	345	524	255	417	593
114.524	0	915	338	494	222	240	246	274	257	247	330	346	525	255	418	592
114.647	0	916	340	497	223	241	248	274	258	248	331	346	525	256	419	594
114.77	0	916	340	498	223	244	250	278	258	250	334	346	526	257	419	595
114.893	0	916	343	501	224	246	253	281	260	251	336	348	527	258	420	596
115.016	0	914	342	502	224	245	251	279	260	251	333	346	526	256	419	592
115.139	0	912	337	494	222	241	244	274	257	247	328	344	525	254	418	592
115.261	0	910	338	493	221	241	244	273	256	247	328	344	523	255	417	593
115.384	0	907	338	494	222	241	246	276	256	248	330	342	523	254	417	589
115.507	0	909	340	497	222	242	247	276	257	247	331	343	525	256	417	589
115.63	0	911	340	498	223	245	250	277	259	249	332	348	526	256	419	592
115.753	0	913	342	502	224	248	252	278	258	250	334	351	528	258	421	594
115.876	0	911	343	503	225	249	252	279	259	250	334	353	529	257	420	594
115.999	0	909	338	497	222	245	244	273	256	246	329	351	527	256	419	592
116.122	0	910	338	495	222	244	244	271	256	247	328	352	528	256	419	591
116.244	0	911	338	498	223	244	245	274	256	248	328	352	529	255	420	592
116.367	0	910	340	499	222	246	247	276	258	248	331	354	530	257	421	591
116.49	0	914	342	501	224	248	249	278	259	249	333	356	533	258	423	592
116.613	0	918	344	504	224	251	252	277	260	250	333	358	534	260	424	594
116.736	0	914	341	503	225	251	250	278	259	249	333	357	535	257	421	593
116.859	0	913	340	498	224	245	245	277	258	247	331	355	533	256	420	592
116.982	0	914	341	499	223	246	246	276	258	247	331	355	534	256	420	594
117.105	0	916	342	501	224	245	248	277	259	248	332	356	535	257	419	594
117.228	0	918	341	501	224	247	249	279	260	249	336	356	535	258	421	597
117.35	0	919	344	505	225	249	251	283	262	250	337	357	537	258	422	597
117.473	0	920	344	506	226	250	250	282	261	250	337	357	536	258	421	596
117.596	0	919	340	499	225	247	245	278	259	247	332	354	534	258	419	597
117.719	0	920	341	500	224	245	245	279	259	248	333	354	535	257	420	598
117.842	0	922	342	502	225	245	247	281	260	249	336	355	536	258	420	598
117.965	0	923	342	502	226	246	249	281	260	250	336	357	537	259	421	598
118.088	0	925	344	505	226	249	251	283	261	251	338	357	538	259	422	598
118.211	0	923	343	504	225	250	250	280	262	250	336	357	537	259	421	601
118.333	0	921	339	499	225	246	244	280	260	247	333	356	535	257	420	598
118.456	0	921	340	498	224	245	243	276	260	248	332	355	536	257	421	598
118.579	0	922	339	498	225	245	245	277	259	247	333	355	536	257	419	600
118.702	11	921	342	501	223	246	246	279	260	250	335	355	536	258	420	602
118.825	0	922	342	502	225	247	248	281	261	250	338	357	537	259	421	601
118.948	0	923	342	503	225	248	249	280	262	250	337	355	537	258	421	605
119.071	0	917	335	495	222	244	243	273	259	248	330	351	533	256	419	603
119.194	0	914	333	494	221	242	242	274	257	248	329	348	531	256	419	606
119.316	0	909	334	493	221	241	242	276	257	247	331	346	532	255	418	608
119.439	0	908	335	495	221	241	245	275	257	248	332	348	533	256	418	607
119.562	0	909	337	498	222	244	247	276	258	249	333	351	534	257	420	606
119.685	0	906	339	500	224	246	249	276	259	251	334	355	535	259	422	609
119.808	0	903	340	502	225	247	249	276	259	250	333	357	536	258	420	609
119.931	0	900	335	494	222	243	242	269	256	248	327	355	534	255	420	606
120.054	0	901	334	494	222	243	241	267	255	246	325	356	534	256	420	605
120.177	0	901	334	495	223	242	243	269	257	247	326	356	535	256	421	603
120.3	0	903	336	496	221	243	245	272	258	248	330	355	536	257	420	603
120.422	0	906	335	496	222	244	247	274	258	249	332	357	536	258	420	603
120.545	0	908	337	499	222	245	249	276	260	251	333	357	537	258	422	606
120.668	0	905	338	503	223	246	252	279	261	251	336	356	538	258	422	605
120.791	0	899	333	496	222	242	245	278	258	248	333	354	534	255	419	600
120.914	0	904	332	495	221	243	243	275	257	248	332	354	535	256	419	603
121.037	0	907	333	495	222	242	245	275	258	248	332	354	537	256	419	604
121.16	0	908	335	498	222	243	247	277	259	249	334	355	536	257	419	608
121.283	0	911	335	499	223	244	248	281	261	250	337	354	538	258	420	607
121.405	0	915	337	502	225	245	250	280	261	251	338	354	538	259	420	607
121.528	0	911	335	500	224	244	248	279	260	249	335	351	536	257	418	606
121.651	0	911	334	496	223	241	245	278	259	248	334	351	535	258	418	607
121.774	0	913	335	497	223	241	245	279	259	248	335	351	536	257	419	606
121.897	0	913	337	500	223	242	247	279	260	249	335	351	536	258	419	606
122.02	0	915	338	501	224	243	249	279	261	250	336	353	536	258	420	604
122.143	0	920	338	503	224	245	251	282	262	252	338	353	537	260	422	607
122.266	0	907	338	504	225	245	251	282	262	251	336	352	538	258	419	614
122.388	0	895	332	497	223	241	245	275	259	249	330	350	536	257	419	613
122.511	0	889	333	497	222	240	243	273	257	249	328	349	535	257	419	618
122.634	0	883	334	497	223	238	245	275	258	249	330	349	535	258	419	619
122.757	0	884	335	500	223	239	247	278	260	250	330	350	535	258	420	618
122.88	0	888	336	502	224	239	250	278	260	251	333	351	536	259	421	615
123.003	0	894	338	504	225	243	252	280	261	251	334	351	538	259	421	614
123.126	0	895	338	505	226	242	251	280	261	251	335	351	537	259	419	610
123.249	0	898	333	497	223	237	243	278	259	249	331	347	534	257	418	607
123.372	0	902	333	497	222	239	244	276	258	249	329	347	533	257	417	608
123.494	0	906	334	498	224	239	246	277	258	248	330	346	534	257	417	609
123.617	0	909	335	499	224	239	248	280	260	249	333	348	535	257	418	610
123.74	0	910	336	501	224	241	250	282	261	251	336	348	535	257	419	607
123.863	0	911	337	503	224	243	253	284	262	251	338	350	535	258	420	607
123.986	0	917	341	508	226	246	256	283	263	253	338	351	536	260	419	610
124.109	0	914	337	502	225	244	250	281	261	250	335	349	535	258	417	609
124.232	0	915	334	498	224	240	245	281	260	250	333	348	533	256	417	608
124.355	0	917	336	498	223	241	246	278	259	249	333	348	533	255	416	608
124.477	0	919	336	499	224	240	247	280	260	249	334	348	533	257	416	610
124.6	0	920	337	501	225	242	250	281	262	250	336	348	534	257	418	611
124.723	0	923	338	503	225	244	253	284	262	251	340	350	534	258	418	611
124.846	0	926	340	505	226	246	256	284	263	252	339	350	535	259	418	612
124.969	0	922	337	500	225	242	250	280	262	250	336	348	532	256	417	611
125.092	0	922	335	498	224	242	248	279	261	249	335	347	532	256	417	611
125.215	0	923	337	499	224	240	249	282	261	249	336	346	532	256	416	611
125.338	0	924	338	500	224	241	250	282	261	249	336	347	531	257	417	611
125.46	0	926	338	501	225	244	254	282	262	251	338	347	533	258	418	614
125.583	0	927	340	505	226	246	256	285	263	253	340	348	533	259	418	614
125.706	0	923	338	501	226	243	252	283	261	250	338	346	531	257	417	611
125.829	0	925	337	498	224	242	249	280	260	249	336	346	531	257	417	611
125.952	0	925	339	499	225	242	250	281	262	249	335	346	532	257	416	612
126.075	0	925	339	500	225	243	252	282	261	250	338	346	531	257	416	612
126.198	0	927	340	502	225	244	255	285	262	252	340	347	533	258	418	612
126.321	0	928	342	505	227	247	256	283	263	252	339	347	533	257	417	612
126.444	0	925	337	498	226	242	249	280	260	249	334	345	530	256	415	611
126.566	0	924	338	499	225	241	249	280	260	249	334	344	530	256	416	611
126.689	0	925	340	500	226	241	249	280	261	248	335	345	531	256	415	609
126.812	0	927	340	501	226	243	252	281	262	250	336	346	531	257	416	610
126.935	0	929	342	503	227	245	255	281	262	252	338	347	531	258	417	612
127.058	0	926	341	503	226	247	255	280	262	251	337	346	531	256	415	611
127.181	0	923	336	496	225	241	247	279	260	249	332	343	528	254	414	607
127.304	0	924	337	496	223	240	247	276	258	248	330	343	529	254	413	606
127.427	0	923	337	497	224	241	248	277	259	248	329	343	529	255	413	607
127.549	0	923	339	499	224	242	251	278	260	249	332	344	530	255	413	606
127.672	0	924	340	501	226	243	254	281	260	250	334	345	530	256	416	606
127.795	0	923	340	503	227	243	254	279	261	250	332	344	529	254	414	603
127.918	0	918	335	494	222	241	246	272	258	248	326	342	526	253	411	600
128.041	0	917	334	493	223	239	245	274	257	247	326	341	526	252	411	600
128.164	0	916	335	494	224	239	247	275	257	247	326	341	526	252	411	598
128.287	0	918	338	496	223	240	249	275	258	248	328	341	527	252	411	598
128.41	0	918	338	498	224	240	252	276	259	249	329	343	528	253	413	598
128.532	0	917	340	501	226	243	255	279	260	251	332	344	529	254	412	599
128.655	0	913	335	495	225	240	248	277	258	248	327	342	525	251	410	594
128.778	0	911	333	492	222	239	245	272	256	247	323	341	525	250	408	593
128.901	0	908	333	492	223	238	246	272	256	246	323	340	525	249	409	591
129.024	0	905	335	493	222	238	248	274	258	246	326	340	525	250	409	589
129.147	0	909	337	495	221	240	250	277	258	248	327	343	526	250	409	589
129.27	0	910	337	498	223	242	252	277	259	249	330	343	528	253	410	590
129.393	0	910	338	501	225	243	254	276	259	249	330	344	528	252	409	589
129.516	0	903	331	491	222	240	246	273	257	247	324	339	525	250	406	587
129.638	0	904	331	490	222	238	245	273	256	246	324	340	525	249	405	585
129.761	0	903	332	489	221	237	247	273	256	247	323	341	526	250	406	584
129.884	0	904	333	492	222	240	249	273	257	248	326	341	526	251	407	585
130.007	0	904	336	495	222	241	252	276	258	249	329	342	526	251	407	587
130.13	0	906	336	498	224	243	255	279	260	250	332	344	528	252	408	586
130.253	0	905	336	499	225	245	255	278	260	250	330	343	528	251	409	585
130.376	0	901	332	490	223	240	247	273	257	248	325	340	526	250	405	584
130.499	0	900	330	489	221	239	247	274	257	248	326	340	526	250	405	584
130.621	0	902	332	491	223	239	248	275	258	248	327	340	526	249	405	583
130.744	0	903	333	494	223	240	250	276	258	248	329	341	528	250	406	584
130.867	0	906	334	495	224	243	253	277	259	251	331	343	530	251	407	586
130.99	0	906	336	498	225	244	256	281	261	252	333	344	530	252	410	587
131.113	0	904	335	497	225	244	253	280	260	250	330	342	529	251	406	585
131.236	0	902	332	491	223	240	249	276	257	248	327	342	528	249	406	585
131.359	0	903	332	492	224	239	250	276	258	249	328	342	528	250	406	585
131.482	0	903	334	494	224	241	251	278	259	249	329	343	529	250	407	587
131.604	0	907	335	496	224	243	254	281	260	250	332	342	530	251	408	587
131.727	0	908	335	499	225	245	257	282	261	251	335	344	532	253	409	589
131.85	0	906	334	496	224	243	253	279	261	250	331	342	530	250	407	588
131.973	0	903	329	490	224	240	248	276	259	248	328	341	529	249	406	588
132.096	0	904	330	491	223	240	249	279	259	248	330	341	529	249	406	588
132.219	0	905	331	492	224	240	251	277	260	249	330	343	530	250	406	588
132.342	0	907	334	496	223	243	254	278	260	250	332	343	531	251	407	590
132.465	0	909	335	498	224	244	256	282	262	252	335	345	531	253	410	592
132.588	0	907	333	497	224	244	255	281	262	251	333	344	530	250	407	590
132.71	0	904	327	487	223	239	248	275	258	248	328	341	529	249	406	588
132.833	0	904	327	489	223	239	248	275	259	248	327	341	528	249	406	590
132.956	0	904	329	489	222	239	249	275	258	248	328	341	527	248	406	589
133.079	0	905	330	491	222	240	252	279	259	250	331	342	528	250	408	590
133.202	0	907	332	494	223	242	254	279	261	250	333	344	530	251	409	590
133.325	0	908	332	495	223	243	257	278	261	250	332	344	529	250	408	591
133.448	0	901	325	486	221	239	249	274	259	248	328	341	526	248	405	588
133.571	0	901	324	484	221	238	247	275	258	247	326	341	526	247	405	587
133.693	0	899	326	486	220	238	248	273	257	247	326	340	525	246	405	586
133.816	0	901	326	488	220	240	250	274	258	248	327	342	527	247	406	588
133.939	0	900	329	491	220	241	253	276	259	249	330	344	527	249	408	589
134.062	0	902	330	492	221	244	254	278	261	250	333	345	528	249	408	589
134.185	0	899	327	488	220	242	251	275	259	248	328	344	526	247	405	586
134.308	0	897	325	483	219	240	245	270	256	246	324	342	524	247	405	586
134.431	0	897	325	485	220	240	247	271	255	246	325	342	525	247	404	587
134.554	0	898	326	486	220	240	248	272	257	248	327	343	525	247	405	587
134.676	0	900	329	488	219	241	250	273	258	248	329	344	527	249	407	587
134.799	0	903	329	490	222	242	253	274	258	249	331	346	528	249	407	590
134.922	0	901	329	492	221	244	254	275	258	250	330	345	527	248	407	589
135.045	0	899	324	485	220	240	247	272	256	247	327	342	525	247	405	587
135.168	0	900	325	486	220	238	247	271	256	247	326	343	526	246	404	588
135.291	0	901	326	487	219	239	248	271	256	247	326	343	527	247	406	590
135.414	0	903	328	490	220	241	252	274	258	248	329	344	527	248	407	590
135.537	0	904	330	490	221	242	253	277	258	251	332	345	529	249	408	591
135.66	0	905	328	491	221	243	254	275	258	249	330	344	529	247	407	590
135.782	0	901	325	485	220	239	246	271	256	247	325	343	526	246	405	590
135.905	0	902	326	487	220	238	247	273	257	247	326	342	527	246	406	590
136.028	0	904	327	488	220	239	248	274	257	247	328	344	528	246	407	590
136.151	0	906	330	490	221	241	251	275	257	249	330	344	529	248	408	592
136.274	0	908	331	492	222	243	253	276	259	251	331	345	530	249	409	593
136.397	0	906	328	490	221	242	251	275	258	249	329	343	528	247	407	592
136.52	0	903	325	485	219	237	246	272	256	247	325	343	526	246	406	590
136.643	0	905	327	485	219	238	246	271	256	247	325	342	527	246	407	591
136.765	0	905	327	486	219	238	248	272	257	248	326	342	526	247	407	592
136.888	0	907	328	488	220	240	251	274	258	249	328	343	528	247	408	593
137.011	0	908	328	490	220	243	253	277	259	250	332	345	529	248	408	593
137.134	0	908	327	488	220	242	250	273	258	248	329	343	527	246	407	591
137.257	0	902	322	481	219	237	243	269	255	246	324	340	524	244	404	590
137.38	0	901	322	481	219	237	245	271	255	246	323	339	523	245	406	590
137.503	0	903	324	482	218	237	246	270	255	245	324	340	524	245	406	589
137.626	0	904	325	485	219	237	249	271	256	248	325	342	524	246	407	589
137.748	0	905	327	486	218	239	251	272	256	248	327	342	525	246	408	591
137.871	0	905	328	489	220	242	253	274	258	249	328	342	525	246	408	590
137.994	0	899	321	479	219	236	244	271	255	245	322	339	522	243	405	587
138.117	0	900	321	478	217	235	244	267	254	245	321	338	521	244	405	587
138.24	0	897	322	479	217	236	245	267	254	245	320	338	521	243	406	586
138.363	0	898	323	481	218	236	246	269	255	246	324	339	522	244	406	586
138.486	0	900	325	483	218	238	249	271	256	247	326	341	523	245	408	586
138.609	0	902	328	487	218	240	253	272	257	248	327	342	523	245	407	588
138.732	0	901	328	489	221	242	252	272	257	248	326	342	523	245	407	587
138.854	0	895	322	480	218	235	244	269	254	245	322	338	519	244	405	583
138.977	0	896	324	480	217	236	244	269	254	245	322	338	520	242	406	583
139.1	0	897	325	482	218	237	245	268	254	245	323	339	521	243	405	583
139.223	0	897	328	484	219	237	247	269	255	246	322	339	521	243	407	586
139.346	0	899	329	486	219	241	250	273	255	248	327	341	523	245	408	586
139.469	0	900	332	489	220	242	252	274	258	248	328	345	525	246	410	585
139.592	0	902	331	492	221	243	252	272	258	248	327	344	525	245	408	584
139.715	0	899	329	486	219	238	245	270	255	245	324	340	523	243	407	585
139.837	0	899	330	487	220	240	246	272	256	245	324	342	523	244	408	584
139.96	0	900	331	489	220	239	247	272	255	246	325	342	525	244	408	585
140.083	0	904	332	490	220	240	249	272	257	247	326	343	526	245	409	586
140.206	0	906	334	494	221	243	252	275	258	248	329	344	526	247	410	588
140.329	0	905	336	495	222	243	252	276	258	247	330	344	526	245	409	587
140.452	0	903	333	489	221	239	245	273	255	245	325	342	525	244	409	587
140.575	0	906	332	492	220	240	247	272	255	247	325	343	525	244	408	588
140.698	0	906	335	492	221	240	247	273	257	246	327	342	526	245	409	588
140.82	0	907	336	493	221	242	249	276	257	247	329	345	527	246	411	588
140.943	0	909	338	495	222	243	252	277	258	248	331	346	530	247	412	590
141.066	0	911	338	497	224	245	253	276	259	249	329	345	529	246	410	590
141.189	0	907	334	489	221	241	244	273	255	245	325	342	526	244	409	589
141.312	0	908	335	491	221	239	244	274	256	245	326	343	527	244	408	589
141.435	0	908	335	491	220	240	245	274	257	247	326	343	527	244	409	589
141.558	0	911	337	494	221	242	248	274	256	247	327	344	529	245	411	590
141.681	0	911	339	495	221	243	250	276	258	248	328	345	529	246	412	592
141.804	0	912	340	498	222	246	251	278	258	249	331	345	530	246	411	592
141.926	0	907	335	490	220	242	243	272	255	246	325	342	526	244	408	588
142.049	0	908	335	489	220	240	242	270	254	245	322	343	526	243	408	589
142.172	0	908	336	490	221	240	244	271	254	246	323	343	526	244	411	589
142.295	0	909	338	492	220	243	245	272	256	246	326	346	528	244	411	590
142.418	0	909	338	494	220	244	247	273	256	247	327	346	529	245	412	590
142.541	0	911	340	497	221	246	249	274	257	248	328	347	530	246	413	591
142.664	0	907	337	494	221	245	246	272	256	246	325	345	528	244	410	589
142.787	0	906	334	490	220	240	241	271	254	245	322	343	526	243	409	588
142.909	0	906	336	489	221	240	242	270	254	245	323	345	527	243	410	588
143.032	0	907	335	490	218	243	243	268	254	245	323	347	528	243	411	589
143.155	0	908	337	493	220	243	245	270	255	245	324	352	530	245	415	590
143.278	0	910	339	494	221	244	248	272	257	247	327	354	533	247	416	589
143.401	0	911	340	498	221	247	250	272	258	247	326	355	535	247	417	589
143.524	0	908	336	492	221	244	243	269	256	245	322	353	533	245	413	587
143.647	0	908	336	491	220	242	242	268	255	243	322	353	533	244	414	586
143.77	0	909	337	492	219	243	243	271	256	245	324	354	533	244	414	585
143.892	0	907	339	494	220	244	245	272	256	245	325	354	535	245	415	586
144.015	0	911	339	495	221	246	247	271	258	246	326	356	536	246	416	588
144.138	0	911	341	498	223	248	249	273	260	247	328	358	538	248	417	589
144.261	0	908	337	494	221	244	243	271	257	245	325	355	536	245	414	586
144.384	0	908	337	492	220	244	241	269	257	244	324	355	535	246	414	586
144.507	0	909	338	493	220	243	243	271	257	245	325	355	536	247	414	587
144.63	0	910	339	494	221	244	244	273	258	246	327	356	537	246	415	589
144.753	0	912	340	495	221	246	247	276	259	247	330	357	538	247	416	589
144.876	0	914	342	500	222	247	249	277	261	248	331	357	538	248	417	590
144.998	0	911	338	494	222	245	244	273	259	246	328	354	536	246	413	589
145.121	0	908	337	490	221	242	241	273	258	245	326	353	535	246	413	588
145.244	0	910	338	491	221	242	241	272	258	246	327	353	535	245	413	588
145.367	0	911	339	493	221	243	242	273	258	246	327	353	536	246	414	590
145.49	0	912	341	494	222	243	245	274	259	246	327	353	535	248	415	591
145.613	0	912	341	497	222	245	247	277	260	248	330	354	535	248	416	592
145.736	0	913	343	499	223	247	248	277	261	248	331	355	535	247	415	591
145.859	0	911	338	490	221	242	241	272	258	246	325	351	532	245	413	589
145.981	0	909	338	490	221	241	240	271	256	245	324	350	531	246	413	590
146.104	0	909	338	491	221	241	240	272	257	244	326	351	531	245	414	591
146.227	0	910	340	491	221	242	243	274	257	246	328	350	531	245	414	590
146.35	0	911	339	494	222	244	244	275	259	246	329	353	533	246	416	591
146.473	0	912	342	497	222	245	248	276	259	247	331	353	533	248	417	592
146.596	0	912	345	500	223	248	251	278	260	249	333	354	535	248	418	593
146.719	0	909	341	495	222	244	244	276	260	247	330	352	532	246	414	590
146.842	0	907	338	490	221	242	240	272	257	245	327	350	530	245	414	588
146.964	0	908	340	493	221	243	241	273	256	245	325	352	531	245	416	590
147.087	0	909	341	493	222	244	243	274	257	245	327	355	532	245	417	591
147.21	0	910	342	494	222	247	245	274	258	247	328	357	535	248	420	591
147.333	0	914	344	498	222	249	247	273	259	247	328	360	537	249	423	592
147.456	0	914	345	501	224	249	250	276	261	248	331	361	539	250	425	593
147.579	0	913	345	502	224	250	250	276	261	248	331	361	538	249	423	592
147.702	0	913	340	495	222	245	243	273	259	246	329	359	537	247	422	590
147.825	0	915	342	495	222	246	244	272	259	246	328	359	539	248	421	592
147.948	0	915	341	496	222	245	244	273	260	246	328	360	538	249	422	594
148.07	0	917	342	497	223	247	247	276	261	248	332	360	539	250	424	594
148.193	0	920	345	500	225	248	249	278	261	249	333	362	541	252	424	596
148.316	0	921	347	503	224	251	250	278	263	248	333	362	541	251	424	596
148.439	0	918	344	497	223	247	244	273	260	246	330	358	538	249	422	595
148.562	0	919	343	497	224	245	243	275	259	246	331	359	539	249	423	597
148.685	0	920	345	498	223	246	245	277	261	247	331	359	539	250	423	597
148.808	0	922	345	498	223	247	247	278	262	248	333	359	540	250	423	599
148.931	0	923	346	501	223	248	249	279	263	250	335	359	539	251	424	602
149.053	0	925	348	504	225	250	252	283	263	250	340	358	539	252	423	604
149.176	0	921	345	498	225	247	245	280	262	248	335	355	536	249	421	602
149.299	0	921	345	493	222	244	241	276	260	247	330	353	535	248	420	603
149.422	0	922	344	497	224	243	243	276	259	247	331	354	535	250	421	604
149.545	0	922	345	498	223	244	243	278	261	247	333	354	536	249	422	606
149.668	0	924	345	498	223	246	247	280	261	248	335	354	536	250	422	606
149.791	0	927	346	500	224	247	249	280	262	250	335	355	536	250	423	608
149.914	0	925	348	502	225	247	250	280	262	250	335	354	536	249	422	608
150.036	0	921	344	494	223	245	241	277	259	246	331	352	534	249	421	607
150.159	0	922	343	494	223	243	242	276	258	246	329	352	533	248	421	605
150.282	0	922	342	494	222	243	242	274	258	247	328	353	533	247	421	606
150.405	0	923	342	494	223	244	244	274	259	247	329	356	534	250	423	607
150.528	0	924	345	499	224	247	245	275	259	247	331	360	537	251	428	608
150.651	0	925	345	500	223	247	248	277	260	248	332	362	539	252	428	606
150.774	0	924	345	501	224	248	247	275	260	247	330	360	538	250	427	603
150.897	0	918	342	491	222	244	241	271	259	244	325	359	538	250	428	596
151.02	0	921	342	494	222	245	242	268	259	245	325	361	541	251	430	595
151.142	0	923	341	496	222	244	241	269	259	245	325	362	542	252	430	597
151.265	0	925	343	496	223	245	244	271	259	246	328	362	544	253	430	599
151.388	0	926	345	498	224	247	247	275	260	247	331	362	544	253	431	601
151.511	0	927	346	501	223	248	249	278	262	249	335	362	544	255	430	604
151.634	0	925	344	497	225	247	246	277	261	248	333	359	542	252	427	602
151.757	0	924	341	494	222	245	241	272	260	245	330	358	540	250	426	603
151.88	0	923	342	494	224	243	241	274	261	246	330	358	540	251	426	604
152.003	0	924	342	495	223	244	244	276	260	246	332	359	539	251	425	605
152.125	0	925	344	497	223	247	245	278	261	248	334	359	541	251	426	605
152.248	0	927	346	500	224	247	248	279	262	249	335	360	541	253	426	607
152.371	0	926	346	501	225	247	248	279	262	249	335	361	541	252	427	607
152.494	0	922	343	497	225	244	242	277	261	247	332	357	539	251	425	606
152.617	0	923	342	496	223	244	242	276	260	247	331	357	540	251	425	607
152.74	0	925	344	497	225	243	244	276	261	247	332	358	540	251	426	607
152.863	0	924	343	497	224	245	245	277	261	247	333	358	540	252	427	609
152.986	0	926	344	500	225	246	247	280	262	249	337	359	541	252	426	609
153.108	0	927	346	501	226	248	248	280	263	248	336	359	541	252	425	609
153.231	0	923	343	494	223	245	241	274	260	247	329	356	537	251	425	609
153.354	0	922	343	493	222	244	241	274	259	246	329	356	537	251	425	608
153.477	0	920	342	496	224	243	242	275	259	246	331	357	537	250	425	607
153.6	0	923	343	496	223	245	243	277	260	247	332	357	539	251	427	608
153.723	0	924	344	497	224	246	246	276	261	249	332	360	540	252	428	609
153.846	0	925	346	501	225	248	248	277	261	249	335	360	542	252	428	610
153.969	0	921	346	499	224	248	247	277	261	248	334	359	539	250	426	606
154.092	0	918	341	492	222	244	239	272	258	247	329	356	537	249	425	604
154.214	0	916	341	492	223	244	240	271	258	245	327	356	536	248	425	604
154.337	0	916	342	493	223	243	241	272	258	246	328	359	536	249	426	605
154.46	1	919	343	496	223	244	244	274	259	247	331	359	538	250	427	605
154.583	0	917	343	497	223	246	245	276	260	248	332	359	538	250	428	604
154.706	0	920	345	500	224	248	248	277	262	249	333	360	538	252	429	605
154.829	0	916	345	499	223	247	247	276	262	248	333	359	537	250	427	605
154.952	0	914	341	491	221	245	241	271	258	246	328	359	536	250	427	602
155.075	0	916	341	491	221	244	240	269	258	245	326	359	536	249	427	603
155.197	0	916	340	492	222	243	241	272	257	245	327	356	535	249	427	603
155.32	0	916	340	495	222	243	244	274	259	246	329	357	535	250	427	604
155.443	0	917	342	495	222	245	246	276	261	248	332	359	536	251	428	604
155.566	0	921	343	498	223	246	249	277	262	249	334	359	536	252	428	606
155.689	0	919	344	499	223	247	249	276	261	249	333	357	535	251	427	607
155.812	0	915	340	490	222	243	242	273	259	246	330	354	532	250	425	604
155.935	0	915	339	489	222	242	242	274	259	245	330	353	532	249	424	604
156.058	0	916	338	490	221	241	243	271	258	245	329	352	529	249	425	604
156.18	0	916	340	492	221	242	245	273	260	246	329	352	529	248	426	605
156.303	0	915	341	493	222	243	247	275	260	248	333	352	528	250	427	606
156.426	0	916	341	495	223	244	250	277	261	248	334	353	529	251	428	607
156.549	0	915	340	493	221	244	248	274	260	247	330	351	526	250	425	605
156.672	0	911	337	485	219	242	242	269	258	245	327	348	523	249	426	605
156.795	0	910	336	486	219	240	243	270	258	245	327	347	523	248	424	605
156.918	0	909	335	487	220	239	244	272	258	245	329	346	522	248	425	604
157.041	0	911	337	489	220	241	247	272	259	246	330	347	522	249	426	607
157.164	0	910	337	491	220	241	250	273	260	248	331	347	523	250	428	607
157.286	0	909	339	494	220	243	253	275	262	249	334	347	522	250	427	608
157.409	0	905	336	484	221	239	246	272	258	246	328	343	519	247	426	604
157.532	0	904	333	482	219	237	243	267	256	244	324	343	517	247	425	604
157.655	0	901	332	482	218	236	244	266	256	243	324	341	515	246	426	605
157.778	0	900	332	484	218	236	246	269	257	245	326	342	517	247	426	604
157.901	0	901	335	487	218	240	248	270	258	245	327	342	517	247	428	605
158.024	0	902	336	489	219	240	250	271	259	248	329	343	518	248	428	605
158.147	0	900	336	491	219	242	252	271	259	248	329	342	516	248	428	606
158.269	0	895	332	481	217	237	245	267	256	244	324	339	515	247	426	603
158.392	0	895	331	480	217	236	243	266	254	243	322	340	515	246	425	601
158.515	0	897	331	482	216	236	245	264	255	244	322	340	514	246	426	602
158.638	0	896	333	484	217	237	246	267	256	245	324	340	515	247	428	603
158.761	0	896	334	487	217	240	250	270	257	246	328	341	515	247	429	604
158.884	0	898	336	490	218	241	252	272	258	247	329	342	516	248	429	603
159.007	0	899	337	491	218	244	254	271	258	247	328	343	517	247	428	603
159.13	0	894	334	484	218	240	246	267	256	245	323	340	515	246	426	600
159.252	0	893	334	485	217	239	246	268	255	244	325	340	515	245	426	600
159.375	0	894	335	486	217	240	247	268	255	245	323	341	515	246	426	600
159.498	0	897	338	488	218	241	248	268	256	245	325	341	515	247	428	602
159.621	0	897	339	490	218	242	251	270	257	246	328	342	517	247	429	603
159.744	0	898	341	494	220	246	254	274	258	248	330	343	518	247	429	603
159.867	0	896	341	490	220	245	249	270	257	246	325	345	519	246	429	601
159.99	0	898	340	488	219	244	246	266	256	244	322	347	519	246	429	602
160.113	0	899	339	489	220	242	247	268	257	244	322	346	520	247	430	602
160.236	0	899	342	493	219	244	248	270	259	244	325	348	521	248	432	602
160.358	0	902	343	493	220	246	249	271	258	246	327	349	525	249	432	605
160.481	0	906	344	498	222	248	253	273	259	247	328	349	525	249	431	605
160.604	0	902	341	491	221	246	247	271	257	245	325	348	524	248	429	604
160.727	0	904	340	492	220	243	245	272	257	245	326	349	524	248	429	603
160.85	0	905	341	494	220	244	247	272	258	245	325	349	525	248	430	604
160.973	0	908	341	495	220	244	248	272	259	246	327	349	526	249	431	606
161.096	0	910	343	497	221	246	251	275	259	247	330	350	529	249	432	608
161.219	0	910	344	499	222	248	251	277	260	247	331	350	528	249	431	608
161.341	0	908	341	490	220	243	245	272	257	245	326	346	527	247	429	606
161.464	0	909	341	491	220	242	243	270	256	244	324	346	526	247	430	606
161.587	0	908	341	492	220	242	244	271	257	244	325	346	525	245	430	607
161.71	0	909	342	493	220	243	245	275	257	246	327	346	527	248	430	607
161.833	0	907	343	495	221	244	249	275	258	246	329	346	529	247	430	606
161.956	0	903	342	496	221	245	248	274	257	247	328	345	527	245	427	603
162.079	0	901	339	488	220	241	241	270	256	244	323	344	527	243	425	600
162.202	0	904	340	489	220	241	241	270	255	244	322	348	527	245	427	600
162.324	0	904	340	490	219	242	242	268	254	245	321	349	528	246	429	602
162.447	0	905	341	492	220	243	244	268	255	245	322	350	529	247	431	603
162.57	0	904	342	493	221	243	246	272	257	246	326	351	530	248	433	602
162.693	0	904	344	497	220	245	249	275	258	246	328	352	532	247	433	599
162.816	0	903	339	489	220	242	244	270	255	243	323	351	531	246	430	599
162.939	0	903	337	486	217	240	240	266	253	243	320	348	529	245	429	599
163.062	0	902	336	487	220	239	241	269	254	244	321	347	529	245	428	600
163.185	0	904	337	489	219	239	242	269	256	244	323	349	530	245	430	600
163.308	0	906	340	492	219	241	245	272	256	245	325	350	530	247	429	602
163.43	0	908	339	493	220	243	247	273	257	246	326	350	531	248	430	604
163.553	0	908	341	496	220	245	250	276	259	248	331	351	532	250	431	604
163.676	0	906	341	497	222	243	249	276	259	247	330	350	531	247	429	603
163.799	0	905	338	487	220	240	241	272	256	244	325	348	529	246	427	602
163.922	0	904	336	490	220	239	242	270	256	245	324	346	528	246	428	603
164.045	0	905	337	490	221	240	242	272	256	245	326	348	528	247	428	603
164.168	0	906	337	491	220	241	245	274	257	247	328	349	528	247	429	605
164.291	0	909	338	493	222	241	248	275	258	247	330	349	529	248	429	606
164.413	0	910	341	496	222	244	250	276	259	249	332	350	529	249	430	608
164.536	0	904	338	490	220	241	244	273	257	246	328	347	528	247	429	605
164.659	0	904	336	489	220	239	243	274	256	246	327	346	527	247	429	605
164.782	0	907	338	490	220	240	244	272	256	247	326	347	526	248	428	605
164.905	0	906	338	491	221	240	246	273	257	247	329	347	527	247	430	607
165.028	0	907	340	492	221	242	248	276	259	248	332	348	529	249	430	607
165.151	0	909	340	495	222	243	251	278	260	249	333	349	530	250	431	608
165.274	0	907	339	490	221	241	246	273	257	246	328	346	527	248	428	607
165.396	0	905	337	486	220	239	242	273	256	246	326	345	526	248	428	608
165.519	0	904	337	487	221	238	244	274	256	246	327	345	526	247	428	607
165.642	0	906	338	490	220	240	245	274	257	246	328	345	526	248	430	608
165.765	0	909	339	492	221	240	248	274	258	248	330	347	527	249	431	609
165.888	0	910	339	493	222	242	249	275	259	248	332	347	527	249	431	612
166.011	0	906	337	490	221	240	247	275	258	247	329	345	526	247	429	609
166.134	0	905	335	483	218	238	240	271	255	245	326	345	525	247	428	608
166.257	0	906	335	485	219	236	242	269	255	245	325	343	524	246	428	608
166.38	0	904	335	486	219	237	243	271	255	246	326	345	524	247	429	609
166.502	0	905	338	489	219	238	246	273	256	247	328	346	524	248	430	608
166.625	0	906	338	491	219	241	247	274	257	247	330	347	526	249	432	609
166.748	0	907	338	492	220	242	248	272	258	246	329	347	527	247	430	608
166.871	0	903	336	483	219	240	242	269	255	245	323	344	523	247	428	608
166.994	0	902	335	485	218	237	241	270	254	244	323	345	523	247	429	607
167.117	0	902	334	486	218	237	242	270	254	245	324	344	523	246	430	606
167.24	0	904	337	489	219	238	244	270	256	246	326	345	524	245	430	606
167.363	0	906	338	490	217	241	247	273	257	247	329	346	527	248	431	609
167.485	0	909	340	494	220	243	250	275	257	247	330	350	528	249	433	609
167.608	0	907	341	494	221	244	247	273	257	248	328	350	527	247	430	608
167.731	0	906	338	487	220	239	241	270	254	245	324	348	526	247	429	607
167.854	0	907	338	489	219	239	241	269	254	245	325	347	527	247	429	609
167.977	0	908	339	491	219	240	243	272	255	245	327	348	526	248	430	609
168.1	0	911	340	494	220	242	245	271	256	245	328	350	529	248	430	609
168.223	0	915	341	495	220	243	249	274	257	247	329	350	530	250	431	611
168.346	0	914	342	497	221	244	249	275	257	248	331	350	530	248	431	612
168.468	0	912	339	491	220	240	243	273	256	245	327	348	529	247	430	609
168.591	0	914	339	492	219	239	243	272	255	246	327	349	529	248	431	612
168.714	0	915	341	493	221	241	244	272	256	246	327	349	529	248	431	612
168.837	0	916	342	495	221	243	245	275	257	247	329	350	530	249	432	614
168.96	0	919	342	497	221	245	248	278	258	248	332	351	532	250	433	614
169.083	0	919	344	498	223	246	249	276	259	248	330	350	532	249	431	614
169.206	0	917	341	490	220	242	242	271	256	245	327	350	530	248	431	615
169.329	0	917	340	492	220	241	242	273	256	246	328	348	531	248	431	615
169.452	0	918	341	493	219	241	243	274	256	245	329	349	530	248	431	614
169.574	0	921	343	496	220	242	245	275	256	247	329	349	532	248	432	615
169.697	0	923	344	498	222	244	247	276	258	248	332	348	533	249	431	618
169.82	0	923	344	499	222	245	249	279	258	249	334	349	533	250	432	618
169.943	0	918	340	491	221	240	243	275	255	246	329	346	530	247	428	614
170.066	0	920	339	488	219	239	241	272	253	246	326	345	531	247	428	616
170.189	0	918	338	490	220	239	242	272	254	245	328	343	531	247	428	616
170.312	0	917	339	491	220	240	243	274	256	246	330	344	531	248	429	616
170.435	0	919	342	493	221	242	246	276	256	247	332	344	533	247	428	617
170.557	0	921	342	496	221	244	248	277	257	248	334	346	534	249	428	619
170.68	0	919	343	496	222	245	250	278	258	249	335	346	534	248	428	618
170.803	0	913	339	488	220	242	242	275	255	246	331	342	532	246	426	615
170.926	0	913	339	486	219	240	241	273	254	245	329	342	532	246	424	615
171.049	0	915	337	486	218	239	242	271	254	245	328	342	532	246	424	616
171.172	0	914	338	489	219	239	243	273	255	246	330	343	532	247	425	617
171.295	0	914	340	491	220	241	246	276	255	246	332	345	533	248	427	617
171.418	0	915	342	494	220	243	247	277	257	248	335	345	534	249	428	617
171.54	0	918	344	497	221	244	251	278	257	249	335	346	534	250	429	618
171.663	0	912	340	490	220	243	245	274	254	246	331	345	531	246	426	616
171.786	0	908	339	486	220	240	240	275	253	246	330	344	531	246	427	615
171.909	0	910	338	489	219	241	242	274	253	246	330	348	531	247	427	614
172.032	0	912	340	491	219	243	244	271	254	246	329	352	533	248	429	616
172.155	0	911	342	493	220	243	246	275	255	248	333	352	533	249	431	614
172.278	0	913	342	495	222	247	249	276	258	248	334	356	536	251	436	613
172.401	0	916	344	499	223	248	250	277	258	248	334	357	538	251	433	614
172.524	0	912	340	492	222	245	244	273	255	247	330	355	537	249	431	614
172.646	0	913	339	492	219	244	242	273	255	246	331	354	536	250	431	615
172.769	0	914	340	492	221	242	244	275	256	246	332	355	536	250	433	615
172.892	0	916	342	496	221	244	246	276	257	247	334	356	539	251	432	616
173.015	0	919	343	496	222	246	249	277	258	248	335	357	539	252	434	619
173.138	0	920	346	500	223	247	250	279	260	249	337	357	539	253	433	620
173.261	0	917	341	496	222	244	245	279	257	247	337	355	538	252	431	619
173.384	0	919	342	494	221	242	244	277	257	248	334	354	538	251	432	619
173.507	0	921	342	495	222	243	245	276	258	247	334	354	537	252	432	620
173.629	0	922	345	495	222	244	245	278	258	247	337	355	538	252	433	620
173.752	0	923	344	497	223	245	248	280	259	248	339	355	539	253	434	622
173.875	0	926	347	500	225	246	250	282	260	249	341	357	540	254	434	622
173.998	0	923	344	495	222	245	246	277	258	247	336	354	537	252	433	622
174.121	0	922	342	491	222	243	242	277	257	246	333	352	535	252	431	621
174.244	0	922	343	491	223	242	242	277	257	246	334	352	535	252	433	621
174.367	0	924	343	495	223	242	244	278	258	247	335	352	535	252	433	621
174.49	0	925	345	495	223	243	247	278	258	247	336	352	536	254	434	622
174.612	0	926	345	498	223	245	248	280	260	248	337	354	536	254	435	624
174.735	0	926	346	499	223	245	249	280	259	248	338	354	535	252	433	623
174.858	0	923	342	489	221	241	242	274	257	246	333	351	532	252	433	621
174.981	0	921	342	488	220	241	241	273	256	245	330	351	532	252	433	620
175.104	0	918	341	488	219	241	241	273	255	245	331	351	531	250	434	620
175.227	0	920	341	491	221	241	243	275	257	247	332	352	531	252	434	619
175.35	0	921	343	493	222	242	246	275	258	247	333	353	531	253	435	619
175.473	0	922	343	494	221	244	248	275	258	247	335	353	532	254	436	621
175.596	0	921	344	497	222	246	251	278	259	248	337	354	532	254	435	621
175.718	0	917	341	488	221	241	243	276	257	245	332	350	529	252	433	617
175.841	0	917	340	486	221	240	240	272	255	244	329	349	527	251	433	616
175.964	0	916	340	486	221	238	241	272	254	244	329	350	527	252	433	617
176.087	0	914	340	488	220	240	243	273	256	245	331	349	527	252	434	617
176.21	0	917	341	491	221	242	246	275	256	246	333	351	527	253	435	616
176.333	0	917	342	492	222	243	248	275	257	247	334	352	529	253	435	617
176.456	0	919	344	496	222	245	251	277	258	248	335	352	529	253	435	618
176.579	0	912	340	489	221	243	245	274	256	246	332	350	527	252	433	615
176.701	0	914	341	487	221	239	241	274	255	245	331	349	525	251	434	613
176.824	0	915	341	488	220	240	243	272	255	245	330	349	525	252	433	614
176.947	0	914	340	490	221	239	244	272	256	245	331	349	525	252	434	614
177.07	0	914	343	492	221	242	247	274	257	246	334	350	526	253	436	615
177.193	0	916	343	493	222	244	249	277	259	247	336	351	526	254	435	614
177.316	0	917	345	493	222	243	248	275	257	247	333	349	525	253	434	613
177.439	0	913	341	487	221	240	244	273	256	244	331	347	524	252	433	613
177.562	0	913	341	489	222	241	244	274	256	245	332	347	524	252	434	613
177.684	0	914	342	491	222	241	244	275	257	246	331	348	524	253	435	612
177.807	0	915	344	494	222	242	248	275	257	246	334	349	524	254	435	612
177.93	0	915	345	496	222	244	249	276	258	248	335	349	526	254	436	613
178.053	0	914	344	493	222	243	246	277	258	246	333	348	523	252	435	611
178.176	0	912	342	488	221	241	244	273	255	245	332	348	523	252	434	611
178.299	0	914	341	489	221	241	244	272	256	245	331	347	523	252	434	610
178.422	0	913	342	492	222	241	245	274	257	245	332	347	523	252	435	612
178.545	0	915	343	494	221	242	247	276	258	246	335	348	524	254	436	611
178.668	0	916	345	496	223	244	250	278	258	247	336	349	525	255	437	612
178.79	0	914	342	490	222	242	245	274	257	246	331	346	523	252	433	610
178.913	0	912	340	486	221	239	241	271	255	244	329	344	520	251	433	610
179.036	0	911	341	486	221	238	242	272	254	244	328	343	520	251	434	609
179.159	0	911	341	488	221	239	243	272	255	244	329	344	521	253	434	609
179.282	0	913	342	491	221	240	246	272	256	245	330	346	522	252	434	609
179.405	0	914	343	494	222	241	248	274	257	246	332	346	522	253	435	610
179.528	0	910	342	491	221	241	246	275	256	245	330	345	521	252	433	608
179.651	0	908	339	483	221	237	241	271	253	243	325	342	517	251	432	604
179.773	0	910	339	483	220	238	240	268	253	242	324	341	518	250	432	606
179.896	0	909	339	485	220	237	241	268	253	243	324	342	518	250	433	606
180.019	0	909	340	489	220	239	244	272	254	244	328	343	519	251	434	606
180.142	0	910	342	491	221	240	245	272	255	245	329	345	520	253	435	605
180.265	0	914	343	494	222	242	248	273	258	247	331	346	521	253	435	606
180.388	11	909	342	491	221	243	246	272	256	245	327	344	520	252	432	605
180.511	0	907	339	484	221	236	239	271	253	243	326	343	519	250	432	603
180.634	0	907	340	484	219	235	240	269	252	243	324	343	519	250	432	602
180.756	0	909	340	486	220	237	241	268	253	243	324	342	519	250	433	602
180.879	0	908	341	490	220	239	243	271	254	244	326	344	520	251	434	603
181.002	0	907	342	492	220	242	246	273	255	244	329	345	521	252	435	602
181.125	0	910	343	494	221	243	248	274	256	247	332	347	522	253	435	603
181.248	0	912	344	497	223	244	249	273	257	247	331	348	524	253	434	603
181.371	0	908	342	487	220	241	241	270	253	244	326	344	521	251	433	602
181.494	0	908	342	487	220	238	240	272	253	243	326	344	521	251	432	601
181.617	0	910	341	489	221	239	242	272	253	244	327	344	522	252	432	602
181.74	0	912	343	492	222	240	244	273	254	246	327	345	523	251	434	603
181.862	0	913	344	495	222	241	246	275	255	246	331	346	524	253	435	604
181.985	0	915	345	497	223	244	249	278	257	247	334	348	526	253	435	604
182.108	0	916	347	500	224	246	251	279	258	249	335	349	528	255	435	606
182.231	0	914	345	493	224	243	245	276	257	246	331	346	526	252	433	605
182.354	0	914	345	491	223	240	243	275	255	246	330	346	525	252	434	606
182.477	0	915	345	493	222	241	243	276	255	246	331	348	527	252	435	606
182.6	0	918	345	496	223	243	245	277	256	247	332	348	528	254	435	607
182.723	0	920	348	498	224	243	247	278	257	248	334	349	529	255	436	608
182.845	0	921	348	500	224	247	250	280	259	249	336	350	530	255	437	610
182.968	0	919	349	501	226	246	249	280	258	248	337	351	530	254	436	610
183.091	0	919	347	492	223	243	243	278	256	246	332	349	529	253	435	608
183.214	0	919	347	494	224	243	244	277	257	247	332	350	530	252	436	609
183.337	0	919	347	496	223	243	245	277	257	246	334	350	530	253	436	610
183.46	0	922	349	498	224	244	247	281	258	247	337	351	531	254	437	610
183.583	0	925	350	501	224	248	249	282	258	248	338	354	533	255	438	611
183.706	0	928	352	505	226	250	251	282	260	250	338	355	535	256	439	613
183.828	0	924	350	498	226	248	247	279	258	249	336	353	534	254	436	612
183.951	0	923	347	494	225	243	243	280	257	247	334	351	533	254	436	612
184.074	0	925	348	495	223	244	244	279	257	247	335	353	534	254	436	613
184.197	0	927	347	497	225	245	245	278	258	247	335	353	534	255	437	613
184.32	0	927	348	499	225	246	247	280	259	248	337	354	535	255	438	616
184.443	0	928	350	501	225	248	250	284	260	249	340	355	536	257	438	616
184.566	0	931	351	504	227	251	252	284	261	250	340	356	537	257	438	617
184.689	0	927	348	495	225	245	245	278	259	248	336	353	535	254	436	616
184.812	0	927	347	493	224	244	242	279	257	247	334	352	534	255	435	617
184.934	0	928	347	494	224	244	244	280	258	247	336	353	534	254	436	617
185.057	0	930	347	498	224	244	245	280	259	248	337	354	535	256	437	618
185.18	0	931	349	498	226	247	248	281	260	249	338	355	535	257	437	620
185.303	0	933	349	501	225	248	251	284	261	249	340	356	537	257	439	622
185.426	0	934	353	506	226	250	254	286	261	251	342	356	538	257	438	621
185.549	0	929	348	496	225	247	245	281	260	250	337	354	536	256	436	620
185.672	0	930	348	495	223	245	243	279	259	247	335	353	535	255	436	621
185.795	0	931	349	496	224	246	245	280	259	248	336	352	535	256	437	622
185.917	0	932	349	499	224	245	246	283	260	249	338	355	536	256	438	622
186.04	0	934	350	500	226	246	249	283	261	249	340	355	536	257	438	623
186.163	0	937	351	504	226	248	251	284	262	251	340	356	538	259	439	626
186.286	0	935	351	502	226	250	251	283	260	250	341	355	536	257	439	625
186.409	0	933	349	496	226	246	245	283	259	248	339	355	536	257	437	623
186.532	0	935	350	499	225	246	246	282	259	249	338	355	537	257	438	625
186.655	0	937	350	500	225	246	247	282	260	249	338	355	537	257	439	626
186.778	0	938	350	502	227	248	249	284	261	250	340	355	537	259	439	627
186.9	0	939	352	504	227	250	253	286	262	251	343	357	538	259	440	628
187.023	0	939	352	504	227	249	251	285	261	250	341	355	537	258	439	628
187.146	0	939	350	498	225	246	246	282	260	249	338	354	537	257	438	627
187.269	0	940	351	501	226	246	247	283	261	249	340	355	537	258	439	629
187.392	0	940	351	502	227	248	247	285	260	249	342	355	539	258	438	628
187.515	0	942	352	503	227	249	249	286	261	250	342	356	538	259	439	629
187.638	0	942	353	506	226	250	252	286	262	251	343	356	539	258	439	629
187.761	0	939	351	500	226	248	247	283	261	248	340	355	537	257	438	628
187.884	0	939	351	498	226	246	244	284	260	249	339	355	538	256	439	628
188.006	0	942	351	500	225	245	245	283	260	248	339	355	537	258	439	628
188.129	0	943	351	501	226	247	247	282	261	249	339	355	538	259	439	630
188.252	0	944	351	503	226	248	250	284	260	250	341	356	538	260	440	631
188.375	0	944	352	504	227	249	251	285	262	251	343	355	539	260	439	631
188.498	0	940	348	495	225	245	244	281	260	247	337	353	535	255	436	628
188.621	0	939	347	494	223	245	241	276	258	247	334	353	533	256	437	628
188.744	0	938	347	493	224	243	244	278	258	247	334	352	532	257	437	628
188.867	0	939	347	496	225	243	245	281	259	249	337	352	532	257	437	627
188.989	0	940	348	498	225	245	248	281	259	248	338	353	532	258	439	627
189.112	0	940	348	498	225	246	249	279	260	249	337	353	532	257	438	627
189.235	0	933	341	488	222	243	243	276	257	246	332	350	526	256	436	623
189.358	0	930	339	485	220	241	240	274	256	245	330	348	524	256	436	620
189.481	0	928	339	483	220	240	242	273	255	244	329	347	522	255	436	620
189.604	0	927	340	485	221	240	243	274	256	245	330	348	522	255	436	618
189.727	0	927	340	488	220	242	247	274	257	246	332	349	523	256	436	618
189.85	0	925	341	491	221	243	248	277	258	247	334	349	522	257	438	617
189.972	0	923	341	494	221	245	251	278	260	247	336	350	523	256	438	615
190.095	0	917	337	485	220	243	246	272	256	245	331	349	519	255	436	612
190.218	0	913	333	478	217	240	241	268	254	243	327	345	516	255	435	610
190.341	0	910	332	478	218	238	242	270	254	243	328	345	514	255	434	609
190.464	0	909	331	479	216	240	244	269	254	243	328	346	514	254	435	607
190.587	0	907	330	482	217	240	245	269	255	244	330	346	516	254	434	607
190.71	0	906	332	484	216	241	249	270	256	245	332	347	514	255	436	606
190.833	0	905	335	488	216	243	252	275	258	247	335	348	516	255	436	604
190.956	0	900	333	487	217	244	251	273	258	245	332	347	514	253	436	602
191.078	0	897	329	477	215	242	243	267	254	243	327	346	511	252	434	599
191.201	0	896	329	476	216	240	243	267	254	242	327	345	511	251	434	600
191.324	0	894	328	479	215	239	245	269	254	243	328	346	511	254	434	599
191.447	0	892	329	480	215	240	247	268	255	243	329	347	513	254	435	598
191.57	0	896	331	484	215	243	250	269	256	244	329	347	515	255	437	598
191.693	0	895	332	486	217	244	251	270	258	245	331	348	517	256	438	598
191.816	0	891	325	479	216	241	245	269	256	242	328	345	513	253	436	595
191.939	0	889	325	477	214	240	244	267	255	242	327	346	512	252	435	593
192.061	0	889	325	478	215	239	246	267	255	243	326	346	513	254	436	594
192.184	0	889	326	480	215	241	247	268	256	243	328	346	514	254	436	594
192.307	0	890	330	484	214	243	249	270	257	245	332	347	515	255	436	593
192.43	0	891	332	488	216	245	253	274	258	246	333	349	516	256	438	594
192.553	0	889	329	486	217	245	251	271	258	245	331	348	516	254	436	593
192.676	0	886	323	478	214	240	244	269	256	242	327	344	513	253	433	591
192.799	0	885	323	477	214	239	245	270	255	242	328	345	513	253	434	591
192.922	0	885	324	478	214	238	245	269	255	243	328	344	514	253	435	591
193.044	0	887	327	481	214	242	247	269	257	243	330	345	514	254	436	592
193.167	0	888	330	484	215	243	250	273	258	244	332	346	516	255	437	593
193.29	0	890	332	489	216	246	253	275	258	246	334	348	517	255	437	594
193.413	0	886	325	481	215	244	247	271	256	243	329	346	514	254	435	591
193.536	0	885	322	477	215	239	244	269	255	241	326	345	513	253	434	591
193.659	0	886	325	477	215	240	245	268	255	242	326	346	515	253	436	592
193.782	0	888	327	479	215	241	247	269	255	242	328	347	515	254	438	591
193.905	0	890	329	482	216	243	248	269	257	243	329	348	517	255	439	591
194.028	0	893	332	486	217	247	251	271	259	245	330	350	520	256	441	593
194.15	0	893	332	488	218	248	253	274	259	245	332	350	521	257	439	593
194.273	0	889	325	479	216	244	246	271	257	242	328	347	519	254	437	589
194.396	0	891	327	478	216	244	245	268	258	241	326	349	521	255	439	589
194.519	0	891	329	480	217	245	245	267	258	242	324	349	522	256	441	590
194.642	0	892	331	483	218	246	247	266	260	241	326	352	524	257	444	590
194.765	0	895	334	486	217	248	249	269	262	243	329	353	527	260	446	590
194.888	0	899	335	488	219	249	252	271	263	244	330	354	530	261	444	590
195.011	0	896	328	481	217	245	247	270	262	242	327	351	529	258	441	590
195.133	0	897	328	480	218	244	246	271	261	241	329	351	527	258	443	591
195.256	0	899	329	481	218	246	246	271	262	241	328	352	528	258	443	590
195.379	0	901	332	484	219	246	247	270	264	243	329	353	529	259	444	591
195.502	0	905	333	487	218	248	250	272	265	243	331	354	530	261	445	593
195.625	0	906	335	489	219	250	252	276	266	244	334	354	532	261	446	594
195.748	0	903	329	481	220	247	245	273	264	242	331	351	527	259	443	592
195.871	0	904	329	478	217	246	243	270	262	241	327	350	527	258	442	593
195.994	0	906	330	480	219	245	244	271	262	241	327	350	528	258	442	593
196.116	0	906	331	481	219	245	244	274	263	241	329	350	528	259	441	595
196.239	0	907	332	484	219	246	247	276	263	243	333	351	528	259	441	596
196.362	0	909	335	487	220	249	249	277	264	244	334	353	530	260	441	598
196.485	0	905	331	482	221	247	246	275	262	242	330	351	527	259	440	597
196.608	0	904	329	476	218	244	241	273	260	241	328	347	524	257	437	595
196.731	0	907	329	478	220	243	241	273	260	241	328	348	524	257	438	596
196.854	0	908	329	479	219	244	242	272	259	241	327	350	526	256	438	596
196.977	0	909	330	482	220	244	244	271	261	241	328	350	526	258	441	596
197.1	0	909	332	484	219	247	246	273	262	242	331	352	527	259	442	596
197.222	0	912	334	487	221	249	248	276	263	244	332	354	530	261	443	596
197.345	0	911	329	481	221	247	245	270	263	241	327	353	527	259	441	593
197.468	0	905	327	475	218	243	240	267	262	239	322	352	527	259	441	591
197.591	0	907	325	476	218	243	240	269	263	239	324	352	529	259	442	591
197.714	0	910	326	477	219	244	242	269	265	239	326	353	529	261	442	590
197.837	0	912	328	479	219	248	243	267	266	240	324	358	533	264	447	588
197.96	0	914	330	483	218	246	247	267	269	242	329	357	538	267	448	590
198.083	0	916	332	486	220	250	249	274	269	244	334	357	540	265	446	595
198.205	0	912	326	481	219	246	244	273	266	242	332	354	535	262	444	593
198.328	0	914	325	475	219	245	240	269	264	240	329	353	532	261	443	594
198.451	0	913	325	476	220	244	241	272	264	241	331	351	531	261	442	595
198.574	0	912	326	477	219	243	242	275	265	242	334	352	531	261	441	596
198.697	0	914	328	479	220	245	244	276	265	242	335	351	531	261	442	596
198.82	0	915	330	483	221	246	247	277	266	243	336	352	533	262	442	598
198.943	0	916	329	483	221	248	248	277	265	243	337	352	531	262	441	599
199.066	0	912	325	477	219	245	241	275	263	242	334	350	528	261	439	597
199.188	0	912	325	476	220	243	241	274	262	240	333	350	528	260	439	597
199.311	0	914	326	477	219	244	242	274	262	242	333	350	528	260	439	598
199.434	0	913	327	479	220	244	244	275	264	242	334	351	528	260	439	599
199.557	0	914	329	481	219	246	246	278	264	243	337	351	529	262	441	599
199.68	0	915	331	484	222	247	247	278	265	243	338	352	529	260	440	599
199.803	0	913	326	476	221	243	241	273	261	240	333	349	525	258	438	598
199.926	0	913	326	474	219	241	240	272	260	240	332	347	524	258	437	599
200.049	0	911	326	474	219	243	241	273	260	240	333	348	525	258	437	598
200.172	0	912	327	476	219	241	242	274	261	241	334	348	526	259	438	599
200.294	0	915	330	480	220	243	244	273	262	243	335	349	527	259	440	599
200.417	0	914	332	482	220	245	247	276	263	243	337	351	526	259	440	601
200.54	0	912	330	479	221	244	245	275	262	242	335	349	525	258	438	599
200.663	0	910	327	472	219	242	239	271	260	240	330	347	523	257	438	597
200.786	0	912	328	472	218	241	239	268	258	239	329	346	521	257	437	598
200.909	0	911	327	474	220	239	240	270	258	240	329	345	522	257	436	599
201.032	0	912	330	477	219	241	241	273	259	241	332	347	522	258	438	599
201.155	0	913	332	481	220	241	244	273	261	242	333	348	525	259	439	598
201.277	0	917	333	483	220	245	246	274	262	243	335	349	525	260	441	600
201.4	0	917	334	485	221	246	248	275	262	243	337	349	526	260	441	602
201.523	0	913	331	478	220	243	241	273	260	241	334	347	522	257	438	598
201.646	0	911	330	473	219	240	238	269	257	239	329	345	519	256	437	597
201.769	0	911	331	473	218	240	239	267	258	239	328	346	519	256	438	596
201.892	0	911	332	474	219	240	240	268	259	239	329	345	519	257	438	597
202.015	0	914	333	478	219	241	242	270	259	240	331	345	520	258	439	598
202.138	0	914	334	480	220	242	245	271	260	241	333	348	521	258	439	598
202.26	0	916	335	484	222	244	248	271	261	242	334	347	522	260	441	599
202.383	0	916	337	486	221	246	249	273	262	243	335	347	522	260	441	601
202.506	0	911	332	476	219	242	242	271	258	240	331	344	518	257	438	598
202.629	0	911	330	473	218	239	240	268	257	239	329	343	516	257	438	598
202.752	0	910	330	473	217	239	241	267	258	239	328	342	515	257	438	598
202.875	0	910	330	475	218	238	243	268	259	240	329	342	516	257	437	599
202.998	0	910	331	479	218	240	245	271	258	240	332	342	517	258	436	598
203.121	0	910	333	482	218	242	247	271	260	242	333	343	518	258	438	600
203.244	0	908	333	480	219	242	248	270	260	241	331	343	517	256	437	599
203.366	0	904	329	473	218	238	241	268	257	239	328	340	513	256	436	597
203.489	0	902	329	472	217	238	243	270	257	239	330	339	513	255	436	596
203.612	0	900	330	473	217	237	243	269	257	240	329	339	513	255	436	596
203.735	0	901	331	478	217	239	246	268	257	240	329	340	514	256	437	596
203.858	0	902	333	480	218	242	247	270	258	241	331	342	515	256	438	597
203.981	0	902	335	484	219	244	250	272	260	241	334	343	517	257	439	598
204.104	0	900	331	478	219	242	247	269	258	241	329	341	515	256	435	595
204.227	0	898	329	471	215	239	242	264	256	239	324	339	513	255	436	595
204.349	0	897	329	473	216	237	243	264	256	237	325	339	512	254	436	595
204.472	0	896	328	474	217	238	243	267	256	238	327	338	512	255	436	594
204.595	0	898	329	477	217	240	246	266	257	239	328	339	514	256	436	596
204.718	0	899	331	480	217	241	248	267	257	241	329	340	515	257	437	596
204.841	0	900	334	484	218	243	251	269	259	242	331	340	516	256	438	598
204.964	0	895	330	476	217	240	245	266	257	240	325	339	513	255	435	594
205.087	0	895	328	472	216	237	242	263	255	238	321	336	512	254	435	593
205.21	0	893	327	472	217	237	241	261	254	238	321	336	512	253	434	594
205.332	0	893	327	475	216	237	244	264	255	238	324	336	511	253	435	595
205.455	0	894	330	478	216	239	246	265	255	239	326	337	513	255	435	593
205.578	0	896	331	481	217	241	248	267	257	240	327	338	514	256	437	594
205.701	0	897	335	485	219	245	249	267	259	242	329	340	516	256	437	595
205.824	0	893	332	482	217	243	248	268	258	241	326	338	515	254	434	594
205.947	0	892	330	474	217	239	242	266	256	238	325	336	513	254	435	592
206.07	0	894	329	474	216	239	242	264	254	238	323	337	513	252	434	593
206.193	0	894	330	477	217	239	243	265	255	238	324	337	513	253	434	595
206.316	0	895	332	479	217	241	246	267	256	239	326	337	514	254	435	594
206.438	0	898	334	482	217	241	247	269	256	240	329	339	516	255	437	595
206.561	0	900	336	486	218	243	249	270	258	241	330	339	518	257	436	596
206.684	0	898	334	482	219	243	248	268	257	241	327	338	516	253	435	595
206.807	0	896	332	476	219	239	242	268	255	238	325	336	516	253	434	594
206.93	0	899	331	478	218	239	243	267	255	239	324	336	515	254	434	594
207.053	0	901	333	479	217	239	244	266	256	239	325	336	516	253	434	595
207.176	0	901	334	483	219	241	247	267	255	240	327	337	517	254	435	596
207.299	0	901	337	487	218	243	249	270	258	241	330	338	517	255	437	597
207.421	0	902	337	488	219	245	250	271	259	242	330	339	520	254	436	596
207.544	0	902	335	480	218	241	244	265	255	239	325	338	516	253	435	595
207.667	0	900	334	478	218	239	242	267	255	238	324	338	517	252	434	595
207.79	0	900	333	480	218	239	243	268	254	238	325	338	517	253	434	596
207.913	0	904	336	483	217	240	245	268	256	239	326	339	518	255	435	595
208.036	0	907	337	485	218	242	247	268	256	241	328	339	519	255	436	596
208.159	0	908	339	488	219	243	249	270	258	242	330	341	521	256	437	598
208.282	0	908	341	492	221	246	252	273	258	243	332	341	522	256	436	598
208.404	0	903	335	481	220	241	243	270	257	239	327	338	519	254	435	596
208.527	0	905	335	479	218	239	241	266	255	238	323	337	518	253	434	597
208.65	0	905	335	479	219	238	242	267	255	239	324	336	518	253	434	597
208.773	0	904	336	483	218	239	244	268	255	240	326	337	519	254	434	596
208.896	0	906	336	485	218	240	246	269	257	240	328	340	520	254	435	597
209.019	0	909	337	488	218	242	249	271	257	241	330	340	521	255	435	599
209.142	0	908	340	492	220	244	251	272	258	243	332	340	522	256	436	600
209.265	0	907	339	489	221	245	250	274	259	241	331	340	521	255	433	599
209.388	0	903	335	480	218	240	242	268	256	240	326	337	519	253	433	596
209.51	0	906	335	480	217	239	242	265	255	239	325	337	518	253	433	597
209.633	0	905	333	481	219	238	242	267	255	239	325	336	519	253	433	599
209.756	0	905	335	483	218	240	244	269	257	240	328	337	519	254	433	598
209.879	0	907	338	487	218	242	247	270	257	241	329	339	520	255	434	600
210.002	0	909	339	490	220	243	250	271	258	242	331	340	522	255	436	601
210.125	0	910	340	492	220	246	252	274	260	243	334	341	523	257	436	602
210.248	0	909	340	491	221	245	251	275	260	242	333	341	523	254	433	600
210.371	0	906	336	481	218	241	243	269	256	240	329	338	519	254	433	600
210.493	0	908	336	482	219	239	243	269	256	240	328	338	520	253	432	601
210.616	0	908	336	483	219	239	244	270	256	240	328	338	520	254	433	602
210.739	0	908	337	486	219	242	246	271	257	241	330	340	521	254	434	601
210.862	0	911	339	488	220	243	249	273	258	242	331	339	523	255	434	602
210.985	0	914	340	490	221	245	250	273	258	243	333	341	524	256	435	604
211.108	0	913	340	491	221	246	251	272	259	243	333	341	524	256	434	605
211.231	0	910	337	483	218	240	243	272	256	241	329	340	521	254	433	603
211.354	0	910	337	481	218	241	244	270	256	239	328	339	521	253	432	602
211.476	0	911	337	483	218	240	245	270	256	241	328	339	522	253	434	604
211.599	0	912	338	486	218	242	247	269	258	241	330	341	523	255	435	604
211.722	0	914	339	488	219	243	249	272	258	242	333	341	524	255	436	605
211.845	0	917	340	491	220	245	252	273	259	244	334	342	526	257	436	605
211.968	0	917	340	492	221	247	252	273	260	244	335	342	525	256	435	606
212.091	0	911	336	481	219	243	245	270	257	241	330	339	520	253	432	604
212.214	0	911	334	478	219	239	243	271	256	239	329	338	519	254	433	604
212.337	0	912	335	478	217	239	244	268	256	240	328	337	518	253	432	604
212.46	0	912	334	481	218	239	245	268	257	239	328	338	519	253	433	604
212.582	0	910	335	484	218	241	248	271	257	241	331	338	519	254	433	606
212.705	0	912	337	487	218	242	250	273	259	243	332	339	520	254	434	606
212.828	0	915	339	490	220	244	253	272	259	243	334	340	521	255	434	608
212.951	0	910	334	482	217	242	248	268	256	241	328	338	517	253	433	604
213.074	0	906	330	475	217	238	243	267	255	239	327	335	514	253	433	603
213.197	0	904	330	475	216	237	243	267	255	239	326	336	514	251	433	601
213.32	0	905	330	477	214	239	244	264	255	238	325	336	514	252	433	601
213.443	0	906	332	480	216	240	247	265	256	239	326	337	515	252	434	602
213.565	0	907	333	483	216	242	249	268	257	241	329	339	516	254	436	603
213.688	0	907	334	486	216	242	252	270	259	242	332	339	518	255	436	601
213.811	0	908	335	488	216	245	253	269	258	242	331	340	518	254	435	601
213.934	0	903	330	476	216	240	245	265	256	239	324	337	515	253	434	600
214.057	0	901	330	476	215	238	244	264	256	238	325	337	513	252	434	599
214.18	0	901	329	476	214	238	243	265	255	238	324	337	514	252	434	599
214.303	0	905	331	477	215	238	246	265	256	239	324	338	516	254	435	599
214.426	0	904	333	481	216	242	249	265	257	240	327	339	516	254	436	600
214.548	0	901	334	483	216	242	251	270	259	241	330	339	517	254	438	599
214.671	0	903	333	484	215	244	251	269	258	241	329	340	517	253	436	599
214.794	0	902	330	476	215	242	244	264	257	238	324	339	516	253	435	596
214.917	0	901	329	477	215	240	244	261	256	238	324	340	516	253	436	598
215.04	0	901	331	478	215	239	245	263	257	238	323	339	517	254	437	597
215.163	0	904	332	479	215	240	247	265	258	238	325	341	517	255	438	597
215.286	0	906	334	484	216	243	249	265	258	240	327	342	518	256	439	598
215.409	0	905	334	485	215	244	251	267	260	240	328	341	518	255	438	597
215.532	0	900	331	475	216	239	245	265	257	238	323	338	516	253	436	594
215.654	0	901	330	473	214	240	243	261	257	237	322	340	516	253	436	594
215.777	0	903	331	474	214	241	244	259	257	237	320	339	517	255	438	592
215.9	0	902	331	477	214	240	244	261	258	237	322	341	518	255	439	594
216.023	0	903	333	481	215	242	247	263	259	239	324	341	519	257	440	593
216.146	1	906	335	484	216	244	249	265	260	240	325	342	521	257	440	594
216.269	0	903	332	480	216	243	247	263	260	239	322	342	519	255	438	593
216.392	0	900	328	472	214	238	241	260	256	236	319	337	515	254	436	593
216.515	0	900	328	473	214	237	241	262	256	237	319	337	515	253	434	593
216.637	0	899	328	473	215	237	242	262	256	236	321	337	515	253	434	592
216.76	0	902	327	476	214	236	244	262	257	238	322	337	516	254	433	593
216.883	0	901	330	479	215	239	247	264	258	238	324	338	516	254	434	594
217.006	0	901	333	482	215	240	249	268	258	239	327	340	518	255	435	594
217.129	0	899	330	482	215	242	248	266	259	239	326	340	517	253	434	592
217.252	0	896	325	470	213	238	241	259	255	237	319	338	514	251	433	589
217.375	0	896	326	470	213	238	239	259	254	236	318	336	513	251	433	590
217.498	0	896	325	471	213	235	241	260	254	236	318	336	513	251	432	588
217.62	0	897	326	473	214	236	242	261	255	237	319	337	514	251	431	589
217.743	0	900	328	476	216	239	245	260	256	238	321	337	514	252	431	589
217.866	0	899	329	480	215	240	247	264	255	240	323	336	516	252	431	591
217.989	0	900	333	483	217	243	250	265	257	239	325	339	517	253	432	590
218.112	0	895	328	472	215	237	243	263	255	237	320	334	511	250	429	587
218.235	0	897	325	470	215	235	240	260	253	237	318	334	510	250	429	588
218.358	0	895	324	471	215	235	241	260	252	236	318	333	510	250	428	588
218.481	0	897	325	472	214	236	243	262	253	237	320	333	511	250	429	587
218.604	0	897	328	476	215	238	245	262	254	238	321	334	511	251	429	588
218.726	0	899	329	479	217	240	247	261	255	239	323	335	512	251	430	589
218.849	0	897	327	477	216	239	245	263	255	238	321	334	510	250	429	588
218.972	0	894	324	469	214	235	242	262	253	237	319	331	507	250	427	585
219.095	0	895	324	472	214	235	242	260	252	237	318	332	508	249	427	586
219.218	0	895	325	472	214	236	243	260	253	237	319	332	508	249	428	587
219.341	0	897	327	476	215	237	244	262	254	238	320	332	508	250	428	588
219.464	0	898	329	479	217	240	248	263	255	239	323	332	510	250	428	587
219.587	0	895	324	473	215	236	245	261	254	238	318	332	507	248	427	585
219.709	0	894	324	467	214	233	239	257	251	236	315	329	504	248	426	585
219.832	0	893	323	468	214	234	240	258	252	237	316	329	504	247	426	585
219.955	0	895	323	470	213	234	242	259	251	236	317	329	505	248	426	584
220.078	0	895	324	472	213	236	244	260	253	237	318	330	506	248	427	585
220.201	0	896	326	475	216	239	245	259	254	239	320	331	507	248	428	586
220.324	0	891	322	470	214	236	243	258	252	237	318	330	504	247	425	584
220.447	0	890	321	464	213	233	238	258	250	235	313	328	502	246	425	582
220.57	0	890	320	464	211	233	239	254	249	234	311	329	503	246	425	580
220.692	0	890	320	467	214	234	239	253	249	235	312	330	503	246	426	581
220.815	0	892	324	470	212	234	241	257	250	236	315	330	505	247	427	583
220.938	0	893	325	472	214	238	244	259	252	237	317	332	507	247	428	581
221.061	0	895	325	474	215	239	245	258	252	238	317	333	508	247	428	581
221.184	0	890	321	464	212	234	238	253	250	235	310	331	504	247	427	578
221.307	0	889	321	463	211	232	236	252	248	233	309	330	504	247	428	578
221.43	0	890	320	463	212	234	237	253	249	233	310	332	504	246	428	576
221.553	0	891	322	466	214	235	239	250	250	235	311	333	507	247	429	577
221.676	0	892	324	470	213	236	242	253	251	236	313	333	508	248	429	578
221.798	0	893	325	472	214	237	243	258	252	236	317	334	509	249	431	579
221.921	0	894	326	475	215	239	245	259	253	237	317	336	510	249	429	578
222.044	0	893	322	464	212	235	237	255	250	234	310	334	506	247	428	575
222.167	0	892	322	462	214	235	236	252	249	233	309	334	506	247	428	576
222.29	0	893	322	464	213	235	237	253	249	233	310	334	508	248	430	577
222.413	0	895	325	467	215	237	238	253	250	234	311	336	511	249	432	576
222.536	0	897	327	470	215	239	241	253	253	235	313	337	512	250	434	577
222.659	0	900	329	474	217	242	243	255	255	236	314	340	515	253	436	577
222.781	0	902	331	478	218	243	246	255	257	238	317	342	517	254	435	578
222.904	0	900	326	468	215	238	239	255	255	234	313	339	515	252	432	574
223.027	0	901	325	466	216	240	237	251	255	234	311	340	516	251	433	575
223.15	0	903	325	468	216	238	238	254	255	234	312	339	515	252	432	577
223.273	0	904	325	471	216	238	240	257	256	235	315	339	516	253	433	579
223.396	0	907	328	473	216	241	241	259	257	236	317	341	518	254	434	578
223.519	0	911	329	477	218	243	244	260	259	237	319	342	520	255	435	579
223.642	0	909	327	472	215	239	241	260	258	237	316	341	518	253	433	580
223.764	0	908	324	467	216	237	237	261	255	235	316	339	516	253	431	580
223.887	0	908	325	468	215	237	238	261	256	235	316	340	517	252	431	580
224.01	0	909	323	470	214	236	239	261	257	236	318	339	517	252	431	581
224.133	0	910	325	472	215	239	241	261	257	238	320	341	518	252	431	584
224.256	0	912	327	475	215	241	244	265	258	239	323	341	520	253	432	585
224.379	0	912	326	475	217	241	243	265	258	239	322	341	520	252	431	584
224.502	0	908	321	465	213	236	237	261	254	236	317	338	516	250	429	583
224.625	0	909	323	465	215	235	237	259	253	235	315	340	516	251	429	583
224.748	0	908	322	466	214	235	237	260	254	236	315	338	516	251	429	584
224.87	0	909	322	469	213	237	239	261	255	236	318	339	518	253	431	584
224.993	0	911	324	472	216	239	242	261	255	238	319	340	518	254	431	586
225.116	0	913	326	474	216	242	244	261	257	239	321	342	520	254	432	587
225.239	0	911	324	473	215	240	243	261	257	238	320	342	519	252	430	586
225.362	0	907	322	463	214	235	236	260	255	235	315	339	517	251	429	584
225.485	0	906	322	463	212	235	236	256	255	234	314	339	516	252	429	581
225.608	0	907	321	465	215	236	237	255	255	236	314	339	516	252	430	583
225.731	0	908	322	467	213	235	239	259	255	236	316	339	517	253	430	585
225.853	0	908	324	471	215	239	242	260	257	236	320	341	518	252	431	586
225.976	0	910	326	473	217	242	243	259	258	238	321	342	519	254	431	587
226.099	0	913	328	478	217	242	246	263	259	240	323	342	521	256	432	590
226.222	0	911	327	474	216	241	243	262	258	238	321	342	519	254	431	589
226.345	0	908	323	466	214	236	237	262	255	236	318	339	517	252	429	587
226.468	0	908	325	466	215	236	237	260	255	236	317	339	518	252	429	587
226.591	0	911	323	469	215	236	237	260	256	236	317	340	517	253	429	589
226.714	0	912	326	471	214	238	241	260	257	237	319	341	518	254	430	589
226.836	0	912	328	474	217	240	242	262	258	238	322	342	521	254	431	589
226.959	0	916	331	478	217	241	244	264	258	239	324	342	522	255	432	590
227.082	0	918	333	481	217	243	246	266	260	240	325	343	522	255	432	590
227.205	0	915	329	472	215	239	240	263	256	238	321	341	520	253	429	592
227.328	0	915	329	471	216	238	238	262	256	237	320	341	519	252	429	591
227.451	0	916	330	473	215	239	239	263	256	238	320	342	520	254	430	592
227.574	0	919	330	475	219	240	241	261	256	238	321	341	521	253	432	590
227.697	0	921	332	478	216	241	243	264	257	238	323	341	521	256	431	594
227.82	0	921	332	480	219	243	245	267	258	240	325	344	523	256	432	595
227.942	0	922	334	482	220	245	247	266	259	240	326	344	523	256	432	595
228.065	0	920	330	472	217	239	240	264	256	238	321	340	519	255	430	594
228.188	0	919	328	471	216	237	238	263	255	236	321	340	519	254	429	594
228.311	0	919	329	472	216	237	239	265	255	237	322	339	518	253	428	595
228.434	0	920	329	475	216	238	241	265	256	238	322	339	518	254	430	595
228.557	0	923	330	477	216	240	243	265	257	239	325	340	519	254	430	596
228.68	0	924	332	480	217	241	246	268	258	240	327	340	521	256	430	598
228.803	0	921	331	479	218	241	245	269	258	239	326	340	518	254	428	596
228.925	0	916	327	468	216	237	238	265	255	237	322	337	515	252	426	594
229.048	0	919	327	469	215	237	237	262	254	236	321	335	514	253	427	595
229.171	0	918	327	469	216	236	240	264	254	237	321	335	514	251	426	596
229.294	0	918	328	472	216	237	241	265	255	237	323	335	515	252	427	595
229.417	0	919	331	476	216	237	244	266	255	238	324	337	516	253	427	596
229.54	0	922	332	478	218	242	246	265	256	239	326	338	518	254	429	597
229.663	0	919	331	477	217	240	244	266	256	239	323	337	515	252	426	596
229.786	0	915	327	468	215	235	237	264	253	235	321	335	512	250	424	594
229.908	0	914	328	468	215	236	238	263	253	236	319	336	513	250	426	593
230.031	0	918	329	470	216	236	239	260	254	236	317	337	514	252	428	593
230.154	0	918	330	474	217	238	241	261	255	236	319	339	516	254	431	594
230.277	0	918	333	477	217	240	243	264	255	237	322	340	517	253	432	593
230.4	0	920	335	480	219	243	246	263	256	238	323	341	519	255	433	592
230.523	0	918	331	474	217	241	242	262	257	237	319	340	518	253	431	590
230.646	0	916	331	470	216	239	238	260	256	235	316	339	517	253	431	589
230.769	0	916	332	471	216	238	239	261	256	235	318	341	519	254	432	587
230.892	0	918	331	472	218	240	239	259	257	236	317	341	521	254	433	586
231.014	0	920	332	477	218	240	242	260	259	237	319	342	522	256	434	587
231.137	0	922	334	479	218	243	244	261	259	238	321	343	523	256	435	589
231.26	0	919	332	473	217	240	241	262	259	236	319	341	522	255	433	586
231.383	0	918	331	470	216	238	238	261	258	234	317	342	520	255	433	585
231.506	0	923	332	471	216	237	239	261	258	236	317	341	520	255	432	586
231.629	0	922	332	474	217	238	239	262	260	236	318	341	520	255	432	588
231.752	0	921	333	477	217	241	242	265	260	237	322	342	522	256	433	587
231.875	0	924	335	480	220	243	243	263	263	238	322	344	524	256	432	585
231.997	0	922	331	474	217	239	240	261	262	236	317	342	521	255	432	583
232.12	0	919	329	468	215	237	235	258	260	234	313	340	519	253	431	582
232.243	0	918	329	469	216	238	236	259	261	233	313	340	520	254	431	580
232.366	0	917	330	470	216	236	237	261	261	234	317	339	519	255	430	581
232.489	0	920	330	473	217	239	239	260	260	237	318	340	520	255	431	585
232.612	0	920	331	475	217	240	241	262	260	237	320	340	520	255	431	586
232.735	0	916	329	475	217	239	240	265	259	237	321	339	519	255	430	584
232.858	0	910	323	465	215	234	234	261	255	235	318	337	514	252	426	583
232.98	0	911	321	464	214	233	233	260	255	233	315	335	513	251	425	583
233.103	0	909	321	463	213	232	235	261	254	234	319	334	510	251	423	584
233.226	0	906	321	466	214	232	237	264	254	235	321	333	509	251	423	585
233.349	0	905	322	469	214	233	240	265	255	236	322	335	510	251	423	584
233.472	0	908	323	471	214	234	241	264	256	236	323	335	510	251	424	585
233.595	0	906	324	475	215	236	244	266	256	238	325	335	511	251	424	585
233.718	0	898	320	466	214	233	238	262	253	235	319	333	507	249	421	582
233.841	0	896	319	461	212	230	233	259	250	234	316	331	505	248	421	580
233.964	0	898	319	462	211	229	234	257	250	233	315	331	504	247	421	580
234.086	0	896	317	464	213	230	236	258	250	234	316	330	503	247	421	580
234.209	0	896	321	466	213	231	237	261	250	235	318	331	505	248	423	580
234.332	0	897	322	469	214	235	240	260	252	236	320	333	506	249	423	580
234.455	0	900	325	473	215	237	243	261	253	238	323	334	508	250	424	581
234.578	0	900	327	477	216	238	246	263	254	239	326	334	509	251	425	584
234.701	0	898	325	475	215	236	244	265	254	238	323	332	509	248	423	582
234.824	0	895	323	466	214	233	236	261	250	235	320	331	507	248	421	580
234.947	0	898	322	467	214	232	236	260	251	235	318	330	506	247	422	582
235.069	0	898	322	469	213	232	236	260	250	235	319	331	506	248	422	583
235.192	0	899	324	471	214	234	239	262	251	236	321	332	507	248	423	583
235.315	0	902	327	474	217	237	242	262	252	237	323	333	509	249	424	584
235.438	0	906	329	478	216	239	244	262	254	239	324	333	511	250	425	586
235.561	0	907	330	480	217	239	246	267	254	239	326	334	511	250	424	588
235.684	0	904	327	471	216	236	239	265	253	236	322	333	509	248	424	585
235.807	0	906	326	473	215	234	239	264	252	236	322	333	510	248	424	586
235.93	0	908	328	474	214	234	239	263	252	237	321	334	510	248	424	587
236.052	0	908	330	476	216	236	240	264	252	237	322	334	511	249	426	588
236.175	0	912	332	479	216	237	243	266	253	237	325	336	513	249	427	590
236.298	0	916	335	484	219	241	247	266	253	238	327	338	516	251	427	591
236.421	0	915	332	478	217	239	241	265	254	237	322	336	514	249	425	589
236.544	0	915	331	472	217	237	237	263	251	235	320	335	513	249	426	591
236.667	0	916	332	474	216	237	238	265	252	236	321	334	513	249	426	591
236.79	0	919	332	476	216	236	240	264	252	236	323	336	514	249	427	592
236.913	0	922	334	480	217	240	242	264	253	237	323	336	516	250	428	594
237.036	0	924	336	482	217	240	244	268	254	238	325	337	518	252	429	595
237.158	0	923	338	482	219	241	244	268	254	238	325	339	518	251	427	594
237.281	0	921	333	473	217	237	238	265	251	235	320	336	516	248	426	592
237.404	0	924	333	473	217	236	237	263	251	235	319	336	516	249	426	594
237.527	0	924	335	472	216	235	238	263	251	235	319	335	516	248	426	595
237.65	0	926	335	476	217	237	240	265	251	236	322	337	518	250	428	595
237.773	0	927	337	479	219	241	242	264	253	237	323	340	519	251	429	596
237.896	0	931	339	482	219	241	245	264	255	238	324	341	521	252	431	594
238.019	0	928	336	480	218	242	243	264	255	237	322	339	520	251	430	596
238.141	0	926	334	473	216	236	237	263	252	236	318	339	518	251	430	593
238.264	0	926	335	472	216	237	237	261	251	235	317	339	518	251	430	593
238.387	0	929	335	473	218	239	239	260	252	235	317	339	519	250	431	592
238.51	0	928	338	475	218	241	240	260	253	236	318	341	521	252	433	592
238.633	0	930	339	481	219	243	243	261	256	237	321	343	522	255	434	592
238.756	0	933	341	484	221	246	245	260	258	238	321	346	526	256	435	592
238.879	0	931	340	478	218	243	242	261	258	236	318	345	525	254	432	590
239.002	0	930	338	472	216	239	237	258	256	235	316	342	524	254	431	588
239.124	0	929	337	474	218	239	238	262	256	235	316	343	523	254	431	587
239.247	0	930	339	475	218	242	238	260	256	236	317	343	524	254	432	586
239.37	0	931	340	477	218	242	242	261	257	236	319	344	525	254	432	588
239.493	0	929	342	481	218	242	242	266	258	237	321	343	526	253	432	586
239.616	0	929	341	480	219	243	242	267	257	238	321	344	525	254	431	587
239.739	0	928	338	474	217	241	237	261	255	234	315	343	523	253	430	585
239.862	0	928	341	475	218	242	237	257	257	235	314	345	524	253	431	585
239.985	0	926	342	476	218	240	238	259	257	235	315	344	525	254	432	584
240.108	0	929	341	479	219	243	240	262	258	237	319	344	526	256	433	583
240.23	0	930	343	481	220	245	243	263	260	237	321	345	528	257	432	584
240.353	0	931	342	483	219	243	244	265	260	238	321	346	527	256	432	582
240.476	0	926	337	474	218	240	237	263	256	235	318	343	523	254	430	582
240.599	0	926	336	472	217	238	236	262	255	234	317	341	522	254	430	581
240.722	0	925	336	472	216	237	237	260	255	236	316	342	521	253	430	582
240.845	0	927	338	474	218	240	239	259	257	236	317	342	521	254	431	585
240.968	0	928	340	476	217	240	241	264	257	236	319	342	522	255	431	585
241.091	0	928	342	479	219	243	243	264	258	238	321	344	523	256	432	585
241.213	0	926	339	478	218	242	242	265	258	237	320	344	523	254	431	583
241.336	0	922	336	470	217	238	235	259	254	234	315	340	518	253	429	581
241.459	0	921	337	469	216	237	235	259	254	235	314	339	518	252	429	582
241.582	0	921	338	469	216	236	236	261	254	234	315	340	518	253	429	580
241.705	0	922	339	471	216	238	238	260	255	234	316	341	519	253	430	580
241.828	0	923	341	476	219	241	240	258	256	236	317	342	520	254	430	581
241.951	0	923	342	480	219	242	242	262	257	238	320	344	521	256	432	582
242.074	0	921	339	474	217	240	240	263	257	236	318	342	520	255	431	578
242.196	11	919	336	469	215	238	235	259	253	234	313	340	517	253	430	576
242.319	0	918	338	469	217	238	235	258	254	233	313	340	517	253	430	575
242.442	0	918	339	471	217	240	237	257	254	235	314	341	518	254	430	576
242.565	0	919	344	475	218	244	239	256	257	233	315	344	521	256	432	573
242.688	0	919	347	479	221	247	242	256	259	235	316	345	524	256	433	574
242.811	0	921	347	481	220	248	243	258	259	237	318	346	525	257	433	576
242.934	0	916	343	474	217	241	238	260	258	235	315	343	523	255	430	574
243.057	0	917	342	474	219	242	237	259	256	234	315	343	520	254	430	572
243.18	0	918	343	475	219	242	238	259	257	235	315	342	522	255	430	574
243.302	0	919	346	477	219	244	238	259	258	235	315	344	522	255	430	576
243.425	0	918	348	480	221	248	240	259	259	235	316	345	524	257	432	572
243.548	0	920	350	483	220	249	242	261	260	236	318	347	526	258	432	574
243.671	0	919	345	477	218	245	238	260	259	235	313	345	524	255	430	573
243.794	0	919	342	474	219	242	236	257	258	234	314	343	522	256	429	575
243.917	0	919	342	475	217	241	237	261	258	234	314	343	523	255	430	575
244.04	0	921	344	475	219	242	237	261	259	235	316	344	522	255	430	574
244.163	0	924	344	477	220	245	241	262	260	236	318	345	523	256	430	576
244.285	0	926	345	481	219	245	242	263	260	238	319	345	524	257	431	578
244.408	0	922	342	477	218	243	240	264	259	236	318	344	521	255	430	577
244.531	0	919	339	470	217	239	234	262	257	235	314	342	519	255	428	575
244.654	0	921	338	470	215	238	235	259	256	234	313	341	517	253	427	577
244.777	0	919	338	469	215	237	236	259	257	234	313	341	516	254	428	577
244.9	0	920	339	472	215	237	238	263	257	235	316	342	517	255	429	578
245.023	0	920	341	474	217	241	241	262	258	236	319	341	517	255	429	578
245.146	0	923	342	476	218	243	243	262	259	238	319	343	517	255	428	579
245.268	0	916	337	469	215	239	238	260	256	235	314	339	513	253	426	577
245.391	0	913	335	465	214	235	235	258	254	233	313	338	511	253	426	575
245.514	0	911	335	466	214	234	235	258	254	233	313	337	512	252	425	574
245.637	0	912	335	466	214	235	237	258	255	234	313	338	512	252	427	575
[truncated: 772 more rows]

## Sheet: D850
	SNR :	36	35	41	38	40	50	37	48	46	45	48	43	51	48	45
Time	Marker	ch1	ch2	ch3	ch4	ch5	ch6	ch7	ch8	ch9	ch10	ch11	ch12	ch13	ch14	ch15
0.24576	0	734	292	391	231	202	251	221	223	211	265	255	387	194	378	470
0.36864	0	734	292	391	231	202	251	221	223	211	265	255	387	194	378	470
0.49152	0	749	293	384	231	194	246	222	223	212	267	256	396	201	387	468
0.6144	0	757	302	390	230	191	244	221	226	212	269	257	398	202	389	472
0.73728	0	762	305	391	231	191	244	224	226	212	270	260	408	204	387	474
0.86016	0	771	308	394	234	193	246	227	229	213	273	261	411	204	390	472
0.98304	0	775	305	395	232	198	247	228	229	215	273	263	416	205	385	478
1.10592	0	772	299	381	228	191	240	224	227	213	268	260	415	203	379	473
1.2288	0	773	299	378	226	188	237	223	225	212	266	259	415	203	379	473
1.35168	0	777	300	378	227	188	237	224	226	213	268	259	414	202	379	474
1.47456	0	774	300	379	229	189	238	223	226	213	269	260	416	204	382	475
1.59744	0	778	304	383	231	190	241	225	228	214	270	260	419	204	382	476
1.72032	0	782	309	389	230	194	243	228	228	216	273	261	421	206	384	478
1.8432	0	784	306	392	232	195	247	228	230	216	274	263	421	206	382	479
1.96608	0	785	298	380	228	191	238	224	227	213	268	260	419	203	380	476
2.08896	0	786	299	378	227	188	236	223	225	212	266	260	418	202	380	476
2.21184	0	778	300	378	227	188	236	222	226	211	266	260	418	203	379	476
2.33472	0	784	302	380	228	189	236	226	227	214	269	261	419	204	381	478
2.4576	0	787	305	385	230	191	240	228	228	215	271	263	421	204	381	478
2.58048	0	788	310	389	234	192	242	228	229	216	273	264	424	204	383	481
2.70336	0	791	314	395	233	196	245	232	230	218	276	265	427	207	386	482
2.82624	0	794	311	397	233	200	249	231	230	218	277	266	428	206	384	482
2.94912	0	796	305	385	230	192	239	228	229	215	271	264	425	203	381	480
3.072	0	798	304	384	229	191	238	227	228	215	270	263	426	203	381	480
3.19488	0	789	305	383	229	190	238	226	227	215	270	263	425	204	380	480
3.31776	0	796	308	385	231	191	239	228	229	215	273	264	427	204	382	483
3.44064	0	800	311	389	232	195	242	230	230	217	275	265	429	205	384	483
3.56352	0	804	314	393	235	195	244	230	231	219	276	267	431	206	385	485
3.6864	0	798	312	395	234	200	247	233	231	220	275	267	431	205	384	485
3.80928	0	800	306	386	232	194	240	229	229	216	273	265	430	204	381	484
3.93216	0	805	308	385	230	192	239	229	228	216	273	264	429	204	382	485
4.05504	0	807	308	385	230	192	239	228	229	216	271	265	430	204	383	486
4.17792	0	799	311	389	231	194	241	230	229	217	274	265	431	204	383	486
4.3008	0	807	314	392	232	195	243	232	231	218	277	268	432	205	385	489
4.42368	0	811	317	397	233	198	246	235	233	220	280	269	436	207	387	490
4.54656	0	813	310	396	234	198	248	233	232	219	276	268	434	205	383	489
4.66944	0	806	308	383	229	191	239	228	230	216	271	266	431	203	382	487
4.79232	0	806	306	385	230	190	239	228	229	216	272	265	431	203	382	489
4.9152	0	810	307	385	229	191	238	228	228	216	272	266	431	204	382	489
5.03808	0	814	309	386	230	193	240	229	229	217	272	267	433	204	384	489
5.16096	0	808	312	391	231	195	242	230	230	219	276	267	434	205	385	492
5.28384	0	814	315	395	232	196	245	234	232	220	278	270	436	207	387	493
5.40672	0	816	311	397	232	199	248	233	232	219	277	270	436	205	383	491
5.5296	0	812	306	384	229	193	239	226	230	215	271	267	432	202	382	489
5.65248	0	809	306	383	228	190	237	225	229	215	270	266	430	203	381	490
5.77536	0	808	306	382	228	190	237	227	228	216	270	267	431	203	382	490
5.89824	0	810	308	385	228	191	238	228	229	217	272	266	432	204	383	491
6.02112	0	818	310	390	230	194	241	230	230	219	274	267	433	205	384	491
6.144	0	811	313	392	232	195	243	233	232	220	276	269	435	206	385	493
6.26688	0	817	315	399	232	198	248	234	233	221	278	270	437	205	386	494
6.38976	0	815	307	388	229	195	242	230	231	218	274	267	434	203	381	492
6.51264	0	816	306	384	227	190	237	227	229	216	271	266	432	203	381	491
6.63552	0	813	306	384	227	190	237	226	229	216	270	266	432	203	381	491
6.7584	0	814	307	385	228	190	238	228	229	217	271	266	433	203	382	493
6.88128	0	821	309	389	230	193	240	231	230	218	274	267	434	204	384	492
7.00416	0	826	313	392	231	194	242	232	231	220	276	268	436	206	385	494
7.12704	0	821	314	400	231	198	247	233	232	220	278	269	438	206	385	494
7.24992	0	816	308	388	228	193	242	230	230	218	273	268	435	202	381	494
7.3728	0	821	308	385	226	190	238	228	230	216	272	267	434	203	382	493
7.49568	0	823	308	385	228	190	238	227	229	218	271	266	435	203	383	493
7.61856	0	816	310	387	228	190	238	228	230	219	272	267	435	204	384	494
7.74144	0	823	313	390	233	191	241	230	231	220	276	267	437	204	386	495
7.86432	0	831	315	395	232	195	243	233	233	221	277	269	439	206	387	498
7.9872	0	829	312	396	230	196	246	233	233	220	276	270	438	206	384	496
8.11008	0	823	308	387	229	191	239	229	230	218	273	268	436	204	384	495
8.23296	0	825	309	386	230	190	239	229	231	219	274	267	436	204	383	496
8.35584	0	830	311	388	230	191	240	230	231	219	274	269	437	204	384	497
8.47872	0	834	313	391	231	193	242	231	232	219	275	270	438	205	386	498
8.6016	0	832	315	393	231	195	243	234	232	221	278	270	441	207	386	500
8.72448	0	831	311	394	230	195	245	232	232	219	276	270	439	206	385	498
8.84736	0	829	309	385	229	191	239	229	230	218	273	268	437	203	383	497
8.97024	0	832	309	387	230	191	238	228	231	217	273	268	437	203	384	498
9.09312	0	829	311	387	229	191	238	229	230	218	274	269	437	204	384	500
9.216	0	830	312	391	230	193	240	232	232	219	276	270	440	205	386	501
9.33888	0	837	316	394	231	195	243	234	232	220	278	272	441	206	387	501
9.46176	0	833	311	392	229	196	244	231	231	219	275	270	438	204	384	499
9.58464	0	830	308	381	228	189	236	225	229	216	270	268	436	202	382	498
9.70752	0	829	307	381	227	189	235	227	229	216	271	267	435	203	382	499
9.8304	0	829	305	383	227	188	235	227	229	216	270	266	436	202	383	498
9.95328	0	833	308	385	228	190	237	228	230	219	272	267	437	203	384	498
10.0762	0	830	312	389	230	192	240	229	231	219	274	268	438	204	385	500
10.199	0	831	313	394	229	195	242	232	233	220	277	269	440	205	386	501
10.3219	0	828	306	386	228	193	241	228	231	217	273	269	436	203	382	499
10.4448	0	826	303	379	226	188	233	225	229	214	268	266	435	200	380	497
10.5677	0	826	303	377	226	187	233	224	227	214	267	266	434	201	381	498
10.6906	0	826	303	379	225	186	233	226	228	216	269	266	435	201	382	498
10.8134	0	828	305	382	227	188	235	228	229	217	271	266	437	203	383	499
10.9363	0	831	310	386	228	190	237	229	231	217	273	268	437	203	384	499
11.0592	0	829	312	389	230	192	240	231	232	219	276	269	439	203	386	500
11.1821	0	831	316	395	232	195	243	236	233	221	279	271	442	205	387	501
11.305	0	838	321	400	234	198	246	239	236	222	282	273	445	206	389	503
11.4278	0	836	316	401	232	201	248	237	235	222	280	274	445	206	386	502
11.5507	0	833	311	386	231	193	237	231	233	218	274	271	442	203	383	500
11.6736	0	834	309	385	230	191	234	232	231	217	274	271	441	202	383	500
11.7965	0	835	310	386	231	191	234	233	231	218	274	270	442	203	384	501
11.9194	0	840	312	388	232	192	236	232	231	219	275	271	443	204	385	501
12.0422	0	838	315	392	231	193	237	235	232	220	278	272	446	205	386	504
12.1651	0	841	319	394	233	196	241	237	234	222	281	273	448	207	388	506
12.288	0	850	322	400	235	198	243	241	236	223	284	274	451	207	389	507
12.4109	0	855	325	405	237	201	247	243	237	224	285	275	453	208	390	509
12.5338	0	847	320	405	237	202	250	241	238	224	284	276	453	207	388	508
12.6566	0	849	316	392	234	195	239	239	236	221	280	274	450	205	386	507
12.7795	0	851	316	392	235	195	238	238	234	221	280	275	451	205	386	509
12.9024	0	854	318	393	234	194	238	237	234	221	280	274	452	205	387	508
13.0253	0	852	320	397	235	195	239	240	235	222	281	277	453	207	389	511
13.1482	0	855	323	400	237	198	241	242	236	224	284	277	455	207	389	514
13.271	0	864	326	404	238	201	244	244	238	225	287	278	457	209	391	514
13.3939	0	866	327	410	239	204	247	244	238	226	287	281	459	209	391	515
13.5168	0	862	321	398	237	198	242	242	237	224	283	278	456	206	388	514
13.6397	0	864	320	396	236	197	239	241	236	223	283	278	455	207	389	516
13.7626	0	865	322	396	236	197	239	240	236	224	284	279	456	207	389	517
13.8854	0	869	323	399	238	198	240	241	236	224	284	280	457	208	390	517
14.0083	0	867	324	400	237	199	243	242	238	226	287	280	458	208	392	520
14.1312	0	875	327	406	238	201	246	246	239	227	289	282	460	210	393	522
14.2541	0	873	328	411	238	206	249	246	240	227	289	282	461	209	391	522
14.377	0	870	321	395	237	199	241	241	237	224	284	281	457	207	390	520
14.4998	0	870	320	393	235	196	239	239	236	223	281	279	456	207	389	520
14.6227	0	870	319	394	236	196	238	239	235	224	283	280	455	207	389	522
14.7456	0	872	322	396	237	197	240	241	236	224	284	280	455	208	390	523
14.8685	0	876	324	401	237	199	242	241	237	225	286	281	457	209	392	523
14.9914	0	877	326	402	238	201	245	242	237	226	287	282	458	210	393	525
15.1142	0	876	326	409	238	204	249	245	239	226	288	283	458	210	392	527
15.2371	0	870	319	393	235	199	242	239	238	223	282	280	455	206	387	522
15.36	0	871	318	390	234	196	239	237	235	222	278	278	452	206	387	522
15.4829	0	870	316	389	233	194	238	235	235	222	279	278	451	206	388	523
15.6058	0	871	317	392	234	194	240	236	235	223	280	278	451	207	388	523
15.7286	0	871	320	395	235	197	241	238	236	224	282	278	451	208	390	524
15.8515	0	873	321	399	236	199	245	240	236	225	284	279	451	209	391	524
15.9744	0	875	326	401	238	200	247	242	238	226	286	280	453	210	392	526
16.0973	0	871	322	406	238	204	251	243	238	226	286	281	452	209	391	525
16.2202	0	865	315	391	233	197	242	237	236	222	282	278	447	206	387	521
16.343	0	864	315	388	233	196	240	236	235	223	278	275	446	206	387	521
16.4659	0	863	314	387	233	194	241	234	234	222	278	275	446	206	388	521
16.5888	0	864	315	391	234	196	241	236	235	223	280	276	446	207	388	521
16.7117	0	863	317	393	234	198	244	238	236	224	282	276	447	208	390	521
16.8346	0	868	320	398	236	200	247	240	237	225	284	277	447	209	391	521
16.9574	0	869	323	403	238	202	250	242	238	226	287	278	450	211	393	523
17.0803	0	864	318	404	235	204	252	242	239	226	286	278	448	208	390	522
17.2032	0	860	316	390	234	198	244	239	237	223	281	275	446	207	387	519
17.3261	0	860	314	391	233	198	242	237	236	223	280	276	446	206	388	518
17.449	0	859	316	391	234	197	242	237	235	223	282	276	445	208	389	519
17.5718	0	861	317	394	235	198	244	239	236	224	283	276	446	208	390	520
17.6947	0	862	320	398	236	201	247	242	238	225	284	278	447	209	391	521
17.8176	0	865	323	403	237	203	249	244	238	227	287	280	450	210	391	522
17.9405	0	858	318	399	236	203	249	240	237	225	283	279	448	210	389	521
18.0634	0	857	317	391	235	198	242	239	236	223	282	278	446	208	388	519
18.1862	0	857	318	393	235	198	243	238	237	224	282	278	448	208	390	519
18.3091	0	860	319	393	235	199	243	239	236	224	282	278	449	209	390	520
18.432	0	862	321	398	237	200	245	240	237	225	284	279	450	210	392	521
18.5549	0	864	324	402	239	202	247	243	238	227	287	280	453	211	393	522
18.6778	0	864	326	408	239	207	252	244	239	226	287	282	454	211	392	523
18.8006	0	859	318	395	236	201	245	239	238	224	281	280	450	208	388	521
18.9235	0	860	319	391	236	197	241	237	236	222	280	279	450	208	389	521
19.0464	0	859	318	392	235	197	240	240	236	223	281	279	451	209	390	521
19.1693	0	861	321	394	237	198	241	239	236	224	282	280	452	210	391	522
19.2922	0	866	323	398	238	200	244	242	236	225	284	281	453	211	393	522
19.415	0	863	327	402	239	202	246	243	238	227	286	282	456	211	394	524
19.5379	0	864	326	406	238	206	249	244	239	227	287	284	456	211	392	525
19.6608	0	860	320	393	237	199	241	240	236	223	282	281	453	208	390	522
19.7837	0	862	321	391	236	197	239	238	235	222	280	281	454	208	390	522
19.9066	0	861	320	392	236	197	238	237	234	223	279	281	454	209	391	522
20.0294	0	864	322	395	238	197	238	239	235	224	281	281	455	209	391	523
20.1523	0	866	325	397	239	199	241	241	236	225	283	283	457	210	394	523
20.2752	0	870	329	403	240	202	243	243	237	226	286	284	459	211	394	524
20.3981	0	868	332	407	241	203	246	246	238	227	288	285	461	212	395	527
20.521	0	865	326	403	239	204	247	243	238	226	285	286	459	210	392	524
20.6438	0	864	320	393	237	197	238	239	235	223	281	283	458	209	390	524
20.7667	0	866	322	392	237	197	238	239	235	223	280	283	457	208	391	523
20.8896	0	867	323	392	238	197	237	237	235	224	280	283	456	209	392	523
21.0125	0	868	324	396	239	198	239	240	236	225	282	284	457	210	393	525
21.1354	0	871	327	400	239	201	241	244	237	225	285	285	458	210	393	526
21.2582	0	875	331	405	241	203	244	245	239	227	287	287	461	213	395	526
21.3811	0	875	333	410	242	206	247	247	240	229	289	287	463	213	397	528
21.504	0	870	327	403	240	205	247	243	239	226	285	287	460	209	392	526
21.6269	0	868	324	394	239	200	239	241	236	225	283	286	458	209	392	525
21.7498	0	870	324	396	239	199	239	242	236	224	283	286	457	210	391	523
21.8726	0	870	324	395	240	200	240	241	236	225	283	286	456	211	392	524
21.9955	0	872	326	399	241	201	241	243	237	227	286	285	457	211	393	525
22.1184	0	874	329	403	242	203	244	245	238	228	288	287	458	211	393	525
22.2413	0	877	331	408	242	205	246	247	240	228	290	288	460	212	396	526
22.3642	0	872	327	403	240	206	247	245	239	227	287	288	458	211	392	525
22.487	0	870	325	395	240	200	240	243	238	226	285	286	456	209	392	526
22.6099	0	870	324	397	240	200	241	244	237	226	285	286	456	210	391	524
22.7328	0	873	325	398	240	200	241	242	237	227	286	286	456	211	392	524
22.8557	0	876	328	402	241	202	243	245	239	227	288	286	457	212	394	527
22.9786	0	876	332	407	243	204	246	247	240	229	291	288	459	213	396	528
23.1014	0	876	332	410	243	208	250	249	241	230	291	288	459	213	394	527
23.2243	0	872	325	396	240	202	243	244	238	226	286	286	456	210	391	524
23.3472	0	872	325	395	239	200	239	241	238	225	284	285	456	211	392	525
23.4701	0	872	325	396	240	199	239	242	238	227	284	285	455	210	392	526
23.593	0	876	327	398	239	200	241	244	237	227	287	285	456	210	393	526
23.7158	0	879	331	403	241	203	243	245	239	228	288	287	458	211	395	527
23.8387	0	881	333	408	244	205	245	247	240	228	291	287	459	212	397	529
23.9616	0	879	332	410	243	208	249	249	242	229	290	289	460	212	395	529
24.0845	0	873	326	397	241	201	241	244	238	226	285	286	457	209	391	526
24.2074	0	877	327	396	239	199	239	242	237	226	282	285	456	209	392	525
24.3302	0	876	327	396	240	198	238	240	237	225	283	285	456	210	392	527
24.4531	0	878	328	398	241	199	239	243	237	227	285	285	457	210	394	529
24.576	0	880	332	403	242	201	241	246	238	228	286	286	458	211	395	530
24.6989	0	885	336	407	243	203	244	246	239	229	288	288	460	212	396	530
24.8218	0	888	338	411	245	206	246	249	242	230	291	288	462	213	398	532
24.9446	0	884	335	412	244	208	250	248	241	229	290	290	463	212	396	532
25.0675	0	881	330	398	240	201	240	244	238	226	284	287	460	210	393	530
25.1904	0	884	330	397	240	199	238	242	237	225	283	286	460	210	393	529
25.3133	0	884	330	398	241	199	238	242	238	226	283	286	460	211	394	531
25.4362	0	887	332	401	243	200	238	244	238	227	285	287	462	211	396	532
25.559	0	890	336	405	244	202	241	246	238	228	288	288	464	212	396	533
25.6819	0	895	339	410	244	205	244	248	239	229	291	289	466	212	398	535
25.8048	0	896	342	415	246	206	246	250	241	230	292	290	467	214	399	536
25.9277	0	893	339	415	246	209	250	249	242	229	291	290	467	213	398	536
26.0506	0	892	333	402	243	203	240	245	239	227	286	289	465	211	395	534
26.1734	0	894	333	402	243	201	239	243	238	226	285	288	465	212	396	534
26.2963	0	894	335	401	243	201	239	244	238	227	285	289	465	212	396	535
26.4192	0	895	335	404	245	202	239	247	239	228	287	290	467	213	397	536
26.5421	0	899	340	410	246	205	242	249	240	230	290	290	469	213	398	538
26.665	0	904	342	414	247	207	244	250	241	230	291	293	471	214	399	539
26.7878	0	905	345	417	248	209	248	251	242	232	294	294	473	216	401	540
26.9107	0	899	337	414	246	211	248	250	242	231	292	293	471	214	398	539
27.0336	0	900	337	404	245	205	241	247	241	229	288	293	470	213	397	538
27.1565	0	902	337	405	246	204	240	245	241	229	287	292	471	212	398	539
27.2794	0	902	337	405	246	205	240	246	240	230	288	293	470	214	398	540
27.4022	0	905	338	410	247	206	242	250	241	231	290	294	473	215	399	543
27.5251	0	907	342	413	248	209	245	251	242	232	294	294	475	214	400	544
27.648	0	908	343	418	248	211	248	251	243	232	294	296	476	215	400	547
27.7709	0	903	338	407	246	206	243	247	241	230	289	295	473	213	398	541
27.8938	0	900	338	404	247	204	239	247	242	229	289	294	473	213	398	540
28.0166	0	902	336	403	246	203	239	246	240	230	288	293	473	213	397	541
28.1395	0	905	337	406	246	204	239	247	240	230	290	294	473	214	399	541
28.2624	0	907	340	410	247	206	242	249	242	231	291	295	475	214	400	544
28.3853	0	909	344	415	249	208	245	252	242	232	294	296	476	214	401	545
28.5082	0	910	345	420	249	212	248	253	244	233	296	297	477	215	401	545
28.631	0	905	337	408	247	208	244	248	242	231	290	296	475	212	398	542
28.7539	0	898	335	402	246	203	239	246	241	229	287	294	473	213	401	536
28.8768	0	898	335	402	243	203	238	246	240	228	286	295	475	214	404	536
28.9997	0	904	336	404	245	205	237	245	240	230	288	295	476	214	404	538
29.1226	0	908	338	410	246	205	240	248	241	230	290	295	478	215	404	543
29.2454	0	909	341	412	248	207	241	249	242	232	291	296	478	215	404	542
29.3683	0	911	344	416	248	208	244	253	243	232	294	296	478	215	404	544
29.4912	0	909	342	420	249	213	248	253	244	234	296	298	480	216	404	544
29.6141	0	906	337	406	245	207	241	248	242	231	289	295	478	211	399	543
29.737	0	906	336	404	246	203	237	247	241	229	287	294	476	211	399	542
29.8598	0	906	337	403	245	204	236	246	241	230	287	293	476	211	399	543
29.9827	0	909	337	408	246	205	236	249	241	231	290	294	476	212	400	543
30.1056	0	911	342	412	247	207	239	251	241	231	291	295	478	212	401	548
30.2285	0	914	344	415	248	208	240	251	242	233	293	296	479	213	401	546
30.3514	0	915	346	418	250	208	243	256	244	233	295	298	480	214	403	549
30.4742	0	913	345	420	250	214	248	254	244	234	295	298	481	215	402	549
30.5971	0	910	340	408	247	208	239	250	243	231	289	295	478	211	398	546
30.72	0	911	339	406	247	206	237	248	241	229	288	295	476	212	399	545
30.8429	1	911	339	407	247	206	237	249	241	230	288	294	476	211	399	547
30.9658	0	913	339	409	248	207	237	250	242	230	290	294	477	212	400	547
31.0886	0	915	342	413	247	208	239	252	242	232	291	295	477	213	402	550
31.2115	0	917	344	415	249	209	241	253	243	233	294	296	479	213	402	548
31.3344	0	915	342	417	249	212	245	254	244	233	293	296	479	213	402	548
31.4573	0	912	338	406	248	208	238	250	242	230	290	295	475	211	400	547
31.5802	0	912	337	405	246	207	237	248	242	229	287	294	475	211	400	549
31.703	0	911	337	404	245	205	238	246	243	231	288	294	473	210	399	546
31.8259	0	912	336	406	246	207	239	249	242	231	290	294	473	212	401	547
31.9488	0	913	339	410	248	208	240	251	244	232	292	293	474	212	401	549
32.0717	0	912	340	414	247	211	245	251	245	232	293	294	475	212	402	551
32.1946	0	907	332	404	244	206	240	247	242	228	288	292	471	209	398	545
32.3174	0	904	330	398	242	203	236	242	241	228	283	290	468	209	398	545
32.4403	0	902	329	398	243	202	237	244	241	229	283	288	468	208	398	545
32.5632	0	902	330	400	241	202	237	243	241	230	284	287	468	209	399	548
32.6861	0	902	331	403	242	204	239	245	242	230	286	288	468	209	399	546
32.809	0	902	335	407	244	204	242	247	245	231	289	288	470	210	401	547
32.9318	0	905	337	411	244	206	244	250	245	233	292	289	471	211	402	548
33.0547	0	898	331	408	242	207	247	246	245	232	287	287	468	208	397	548
33.1776	0	892	327	396	240	199	238	241	243	227	282	283	465	205	395	543
33.3005	0	889	326	395	239	198	236	240	241	228	281	283	463	204	396	542
33.4234	0	888	326	397	238	197	236	242	241	228	282	280	462	205	396	542
33.5462	0	889	327	399	238	198	238	243	243	230	282	281	463	206	396	541
33.6691	0	889	331	403	239	199	240	245	243	230	285	280	464	207	397	541
33.792	0	890	334	406	240	199	243	248	244	231	289	280	464	206	398	542
33.9149	0	893	338	411	241	201	245	252	245	232	292	278	466	208	399	543
34.0378	0	895	338	416	243	204	249	254	246	233	293	279	467	208	400	546
34.1606	0	887	330	406	240	197	245	248	245	231	289	277	465	205	396	540
34.2835	0	886	328	398	237	193	240	246	244	228	284	274	461	202	394	539
34.4064	0	888	327	398	237	190	239	247	243	228	284	271	461	203	395	538
34.5293	0	891	329	401	238	192	239	246	243	229	284	272	461	203	395	537
34.6522	0	892	332	404	239	193	241	248	244	230	285	273	462	204	396	538
34.775	0	893	336	408	241	195	244	251	245	231	288	273	463	205	397	539
34.8979	0	896	339	411	243	198	247	253	246	232	291	274	464	205	399	539
35.0208	0	900	342	417	243	200	250	256	247	234	294	275	466	207	401	543
35.1437	0	900	342	421	244	205	254	255	248	234	293	276	468	208	400	541
35.2666	0	895	336	408	241	198	247	251	248	231	288	275	465	204	397	539
35.3894	0	896	338	405	241	198	243	249	245	230	285	273	464	203	396	538
35.5123	0	898	336	407	242	198	242	248	245	231	285	274	463	204	397	538
35.6352	0	900	339	410	242	199	243	250	245	232	285	275	464	205	398	538
35.7581	0	902	341	415	244	200	246	251	246	232	287	275	466	205	399	540
35.881	0	905	345	418	244	203	248	253	247	233	290	274	467	205	400	541
36.0038	0	909	348	422	246	205	250	255	247	234	293	277	470	207	402	543
36.1267	0	906	342	419	244	206	251	251	247	233	289	277	469	205	399	540
36.2496	0	903	341	409	242	200	245	249	246	231	286	274	467	204	398	539
36.3725	0	906	340	412	243	199	244	250	246	232	287	275	468	205	399	541
36.4954	0	908	341	413	244	200	245	251	246	233	288	275	468	204	399	543
36.6182	0	911	345	417	246	201	246	251	246	234	289	275	469	206	400	540
36.7411	0	912	347	420	246	204	249	254	247	234	292	276	472	207	401	542
36.864	0	915	350	425	247	206	251	257	248	235	296	278	474	208	402	544
36.9869	0	911	343	420	245	205	252	254	247	233	290	277	473	206	398	541
37.1098	0	909	341	410	244	199	244	250	245	231	286	276	470	204	398	540
37.2326	0	911	339	412	243	199	243	248	245	232	285	275	469	204	397	541
37.3555	0	911	340	412	243	199	244	249	245	232	287	275	470	205	398	541
37.4784	0	914	343	416	244	201	246	252	245	234	288	276	470	205	400	545
37.6013	0	914	346	419	246	202	248	253	246	235	290	276	473	206	400	544
37.7242	0	917	348	423	247	204	250	255	247	235	293	277	475	208	401	547
37.847	0	914	343	424	245	207	254	254	247	234	291	278	473	206	398	543
37.9699	0	911	338	409	244	198	245	249	245	231	285	275	470	204	396	539
38.0928	0	909	338	408	243	198	244	247	244	231	284	274	469	204	395	538
38.2157	0	908	337	408	242	197	244	247	244	231	284	273	467	203	395	539
38.3386	0	909	338	410	242	197	245	248	244	232	286	273	467	204	396	539
38.4614	0	911	340	414	242	200	248	251	245	233	288	273	467	205	396	539
38.5843	0	913	343	417	245	201	250	252	245	233	290	275	469	206	398	540
38.7072	0	913	345	420	247	203	254	255	247	235	294	274	470	207	398	542
38.8301	0	910	342	420	244	205	256	253	248	233	292	274	468	206	395	540
38.953	0	906	336	407	242	198	248	248	245	231	287	271	465	203	392	537
39.0758	0	904	335	406	241	197	246	246	245	230	285	270	464	202	391	537
39.1987	0	904	335	407	242	196	246	246	244	231	286	269	463	203	391	537
39.3216	0	906	337	410	244	198	246	248	245	231	288	268	464	204	391	538
39.4445	0	908	340	413	244	199	250	250	245	232	290	270	464	205	393	538
39.5674	0	909	343	417	245	200	252	253	246	233	292	271	465	206	394	538
39.6902	0	908	341	420	245	204	257	253	248	233	292	272	466	206	393	540
39.8131	0	905	336	407	242	199	248	249	245	231	287	270	462	203	390	536
39.936	0	906	336	407	242	197	248	248	245	231	286	270	462	203	391	535
40.0589	0	906	334	409	243	197	248	247	244	230	286	270	462	205	391	535
40.1818	0	908	338	410	244	198	249	249	245	231	288	271	462	205	392	536
40.3046	0	909	341	416	245	200	251	252	246	232	290	272	463	206	395	537
40.4275	0	910	342	420	245	205	254	253	247	233	291	273	464	207	395	540
40.5504	0	906	336	410	243	200	250	248	244	230	286	272	462	205	392	535
40.6733	0	906	334	408	242	196	247	247	243	230	285	270	461	205	392	534
40.7962	0	907	335	410	243	197	248	248	244	231	287	271	463	205	393	535
40.919	0	909	338	412	244	198	248	249	243	231	288	270	463	206	394	538
41.0419	0	912	341	417	245	200	250	250	245	231	291	272	464	207	394	537
41.1648	0	914	343	421	246	202	253	253	246	234	294	273	466	208	396	539
41.2877	0	911	337	418	244	203	254	251	246	231	290	273	464	206	393	536
41.4106	0	909	334	407	243	196	246	248	243	229	285	271	462	204	391	534
41.5334	0	908	334	410	243	195	245	246	243	229	285	271	462	205	393	533
41.6563	0	910	334	410	244	196	245	247	243	230	285	270	463	205	392	535
41.7792	0	911	339	414	244	198	246	249	244	231	288	272	463	205	394	536
41.9021	0	912	341	417	244	200	249	252	244	232	292	272	465	206	395	535
42.025	0	914	342	422	246	202	253	253	246	233	296	273	466	207	395	536
42.1478	0	907	336	412	243	199	250	251	245	230	292	273	463	206	393	533
42.2707	0	906	333	407	242	195	244	247	243	229	287	271	462	205	392	532
42.3936	0	907	333	406	241	195	243	247	242	229	288	271	462	206	393	531
42.5165	0	906	334	408	241	195	243	246	241	229	288	272	462	206	392	532
42.6394	0	908	337	413	243	196	245	248	242	229	291	272	462	207	395	533
42.7622	0	910	340	415	244	197	248	253	243	231	298	272	463	209	396	534
42.8851	0	912	342	418	248	199	251	258	244	231	308	278	463	218	397	537
43.008	0	910	341	422	250	205	255	258	244	233	306	280	464	221	396	534
43.1309	0	904	334	409	247	198	246	253	242	228	298	278	462	216	393	533
43.2538	0	905	332	406	247	196	243	250	241	228	297	277	461	217	392	532
43.3766	0	905	331	407	249	196	243	251	240	228	297	277	462	217	393	533
43.4995	0	905	332	410	250	197	245	250	241	230	296	277	462	217	394	533
43.6224	0	906	335	414	250	199	248	251	242	231	299	279	464	218	393	534
43.7453	0	908	339	416	252	201	250	254	244	232	301	280	466	219	395	536
43.8682	0	910	340	422	252	205	253	257	244	233	303	282	468	220	395	539
43.991	0	904	331	415	250	203	251	252	243	231	299	281	465	217	391	533
44.1139	0	902	329	410	249	198	246	249	243	230	295	280	465	216	391	533
44.2368	0	903	329	410	249	198	245	250	242	230	295	279	466	216	393	534
44.3597	0	904	331	411	250	199	247	251	243	231	296	280	466	217	393	536
44.4826	0	906	334	415	251	201	247	252	244	232	298	281	467	217	393	535
44.6054	0	908	337	419	252	201	249	254	245	234	301	282	469	217	394	537
44.7283	0	906	335	420	251	204	254	254	245	232	299	283	470	218	393	535
44.8512	0	903	330	410	250	199	246	251	244	232	296	281	468	215	392	533
44.9741	0	903	329	411	250	199	247	250	244	232	294	281	468	215	393	534
45.097	0	904	330	412	251	200	247	252	245	233	295	281	469	216	393	535
45.2198	0	907	334	417	251	201	248	253	245	233	296	282	471	217	393	537
45.3427	0	910	338	420	253	204	250	256	246	234	298	282	473	218	395	541
45.4656	0	911	339	425	253	207	255	257	248	235	299	283	475	218	395	538
45.5885	0	904	331	416	252	203	252	252	247	233	296	281	471	214	392	536
45.7114	0	904	329	410	250	201	246	251	246	232	293	281	470	214	392	536
45.8342	0	906	330	411	250	200	246	251	245	232	291	280	470	213	392	535
45.9571	0	907	331	412	250	199	246	252	246	232	291	281	471	215	393	537
46.08	0	909	335	418	251	201	248	254	246	234	295	282	472	215	395	538
46.2029	0	910	338	420	254	203	250	257	247	234	297	283	473	216	395	539
46.3258	0	915	341	425	256	205	253	259	248	235	299	284	475	217	397	543
46.4486	0	909	335	423	253	207	255	255	248	233	295	284	473	215	394	537
46.5715	0	905	329	411	251	200	246	251	247	231	290	283	470	213	392	536
46.6944	0	907	331	411	252	201	244	252	246	232	290	282	469	214	392	536
46.8173	0	908	332	413	251	200	244	252	245	231	288	282	468	214	393	535
46.9402	0	912	337	416	252	202	246	252	245	231	290	283	469	215	395	536
47.063	0	912	339	420	254	204	248	255	246	233	293	284	470	217	396	538
47.1859	0	915	342	423	255	207	251	257	248	234	294	285	471	218	397	538
47.3088	0	918	345	427	256	209	254	259	249	235	297	287	474	219	398	542
47.4317	0	918	344	432	257	213	258	261	249	236	298	287	475	219	398	541
47.5546	0	914	337	419	254	206	250	256	248	232	292	286	471	217	395	538
47.6774	0	915	336	415	256	203	246	255	247	233	290	285	471	216	395	537
47.8003	0	917	339	417	255	204	245	253	246	232	290	286	471	217	396	541
47.9232	0	921	342	419	256	205	246	255	247	233	291	286	472	217	397	543
48.0461	0	921	345	424	258	207	247	259	248	234	293	286	473	218	399	541
48.169	0	925	347	427	259	209	250	262	249	234	296	289	474	219	400	543
48.2918	0	928	352	431	260	212	254	264	250	236	299	290	478	221	402	547
48.4147	0	931	355	437	262	215	256	266	252	237	301	293	479	222	403	549
48.5376	0	929	347	431	261	215	257	264	252	236	299	291	478	220	401	545
48.6605	0	928	346	424	259	210	249	261	250	234	295	292	476	220	400	545
48.7834	0	932	348	424	261	209	247	260	248	234	294	292	477	220	401	545
48.9062	0	934	351	427	262	210	248	262	250	235	295	293	479	222	402	550
49.0291	0	935	354	431	263	212	249	265	251	237	298	294	480	222	403	548
49.152	0	938	356	434	264	215	252	266	251	237	300	296	483	222	405	550
49.2749	0	941	360	437	264	216	253	269	253	238	303	297	485	224	406	555
49.3978	0	941	358	438	266	220	258	268	252	238	301	298	484	224	406	556
49.5206	0	940	352	428	263	213	251	265	251	236	297	298	483	223	404	553
49.6435	0	940	355	429	264	213	250	266	252	236	297	297	484	223	406	553
49.7664	0	944	355	431	264	213	250	264	252	237	297	298	485	224	406	557
49.8893	0	945	358	432	267	213	251	266	252	238	299	299	487	225	407	559
50.0122	0	946	361	436	267	215	254	269	253	238	303	300	488	226	408	558
50.135	0	947	362	440	267	217	256	272	254	239	305	301	490	227	409	563
50.2579	0	948	356	439	266	220	258	269	254	239	302	302	490	226	408	559
50.3808	0	947	354	426	265	212	250	265	253	237	298	301	488	224	407	562
50.5037	0	946	354	425	264	212	249	265	253	236	298	301	489	224	408	559
50.6266	0	947	355	426	264	212	249	265	252	237	297	300	489	226	407	563
50.7494	0	948	357	430	266	213	251	265	254	238	299	302	491	226	409	561
50.8723	0	950	360	434	267	216	253	268	254	239	301	303	491	226	409	566
50.9952	0	950	362	437	267	216	256	271	256	241	303	304	492	228	411	564
51.1181	0	951	362	442	267	220	259	272	256	240	304	305	494	228	411	569
51.241	0	949	354	427	266	215	254	266	255	237	296	304	491	226	408	562
51.3638	0	948	353	424	263	211	249	263	254	236	295	302	490	225	407	566
51.4867	0	947	355	424	263	210	248	265	255	237	295	302	490	225	407	564
51.6096	0	948	356	428	264	210	249	265	253	238	295	303	491	226	408	567
51.7325	0	950	359	432	265	213	251	265	254	238	296	304	491	226	409	564
51.8554	0	950	361	433	267	214	253	268	255	239	298	304	492	227	411	569
51.9782	0	950	363	436	268	217	256	270	256	240	301	306	493	229	412	566
52.1011	0	951	365	442	267	219	260	271	257	241	302	308	495	229	411	571
52.224	0	950	358	426	265	214	254	267	255	237	295	305	492	226	408	564
52.3469	0	948	358	425	264	213	249	263	255	237	292	305	491	227	409	567
52.4698	0	948	359	426	264	212	250	264	255	237	293	305	491	226	409	564
52.5926	0	950	361	431	266	213	250	264	254	238	294	307	491	227	410	568
52.7155	0	952	363	432	266	216	251	266	255	239	295	308	492	226	412	564
52.8384	0	952	366	436	267	218	254	268	255	239	297	309	494	228	413	569
52.9613	0	952	369	440	269	220	256	270	256	241	301	309	495	230	413	567
53.0842	0	953	369	445	269	225	260	269	257	241	300	311	496	230	413	571
53.207	0	951	363	430	268	218	254	265	256	238	294	310	492	227	411	564
53.3299	0	951	364	429	266	218	250	262	255	238	293	310	493	227	411	569
53.4528	0	950	365	430	266	216	250	264	255	238	292	307	493	227	412	566
53.5757	0	952	367	433	267	218	250	264	254	239	295	310	493	230	413	569
53.6986	0	954	369	437	270	220	253	266	254	240	296	310	495	230	414	567
53.8214	0	954	371	441	270	222	254	268	256	241	299	310	496	230	414	571
53.9443	0	954	373	445	271	225	258	269	257	241	300	311	497	230	415	569
54.0672	0	954	368	434	269	222	255	264	256	239	296	312	495	230	412	570
54.1901	0	955	368	433	269	217	251	263	255	240	295	311	495	229	414	567
54.313	0	955	369	434	269	218	251	263	256	238	295	311	494	229	414	568
54.4358	0	954	372	434	269	219	251	266	255	240	297	312	495	229	415	569
54.5587	0	955	371	439	269	221	252	267	256	240	299	312	497	231	415	573
54.6816	0	958	374	442	270	222	255	268	256	242	300	313	497	231	416	572
54.8045	0	956	368	436	269	222	256	267	257	240	297	312	496	229	414	569
54.9274	0	954	367	430	269	217	250	265	255	238	296	311	496	229	413	568
55.0502	0	955	367	431	268	217	249	263	255	239	295	310	495	229	415	571
55.1731	0	956	368	432	268	217	249	264	255	238	295	310	495	229	415	572
55.296	0	957	370	435	269	217	250	266	255	239	297	311	496	229	415	570
55.4189	0	956	371	439	270	219	253	268	257	241	300	312	497	231	416	570
55.5418	0	957	373	444	271	224	257	270	258	241	300	312	497	232	416	574
55.6646	0	956	366	433	269	219	253	265	257	239	295	310	495	228	413	567
55.7875	0	955	364	425	268	215	248	262	255	238	292	309	495	228	413	568
55.9104	0	954	365	427	267	215	248	263	255	238	292	309	494	228	413	568
56.0333	0	955	366	428	266	216	248	262	254	238	293	310	494	229	414	570
56.1562	0	956	369	431	268	218	248	264	255	239	295	309	495	229	415	572
56.279	0	956	370	437	270	219	251	266	256	239	298	311	495	231	415	568
56.4019	0	955	372	439	270	221	254	268	258	241	300	311	496	231	416	568
56.5248	0	957	375	442	271	223	255	270	259	242	301	312	497	232	416	572
56.6477	0	956	369	442	270	224	259	269	259	241	299	312	497	230	415	569
56.7706	0	954	364	428	268	217	250	265	257	238	294	310	495	228	413	565
56.8934	11	953	364	427	268	215	248	263	256	238	293	309	494	227	413	565
57.0163	0	954	366	429	266	215	248	262	256	239	293	309	494	228	413	567
57.1392	0	954	369	431	268	217	248	263	257	239	294	310	495	229	415	567
57.2621	0	955	369	435	268	218	250	266	257	240	297	310	495	230	416	566
57.385	0	954	372	438	270	220	252	269	259	240	300	311	496	229	416	565
57.5078	0	956	374	442	270	222	254	269	259	241	300	312	497	231	417	568
57.6307	0	958	376	446	272	225	258	271	261	242	302	313	499	232	417	569
57.7536	0	954	369	437	269	224	257	269	260	241	298	313	497	229	415	564
57.8765	0	953	365	429	268	218	249	265	259	238	294	311	495	227	413	562
57.9994	0	952	368	430	268	218	250	264	258	239	293	312	495	227	415	563
58.1222	0	954	369	431	267	218	248	263	257	239	293	310	495	228	415	566
58.2451	0	954	371	434	269	218	250	266	259	240	296	312	495	229	416	564
58.368	0	954	373	438	269	220	252	267	258	240	297	312	496	229	417	567
58.4909	0	956	374	442	269	222	254	269	259	242	300	312	497	231	418	567
58.6138	0	957	377	445	271	225	257	270	260	242	301	313	498	231	418	568
58.7366	0	954	372	443	268	225	259	268	261	241	298	313	498	228	415	564
58.8595	0	954	370	432	268	219	252	265	260	239	295	312	495	227	415	566
58.9824	0	954	370	433	267	219	251	264	259	240	294	311	495	228	415	563
59.1053	0	952	370	434	266	218	250	264	259	239	293	310	495	227	416	564
59.2282	0	952	371	437	268	221	251	267	259	240	296	310	496	227	417	559
59.351	0	954	373	441	269	223	255	269	260	241	298	312	497	228	417	566
59.4739	0	955	374	445	269	226	257	268	260	242	298	312	497	229	417	563
59.5968	0	953	368	435	267	222	254	264	260	240	292	311	496	226	415	565
59.7197	0	952	368	432	266	217	250	263	259	239	290	310	495	226	415	562
59.8426	0	952	368	432	265	218	249	263	258	240	290	309	494	226	416	565
59.9654	0	953	369	435	265	219	250	262	258	240	290	311	495	227	417	563
60.0883	0	953	371	439	266	220	251	264	259	240	293	311	495	227	417	567
60.2112	0	954	373	440	268	222	253	266	258	242	295	310	495	227	418	565
60.3341	0	954	372	443	267	225	257	266	260	241	294	312	497	227	417	568
60.457	0	952	365	430	264	220	250	259	257	238	288	309	494	224	414	562
60.5798	0	952	366	431	263	216	247	259	257	238	286	308	493	223	415	566
60.7027	0	950	368	430	264	216	247	260	257	238	286	308	493	224	416	563
60.8256	0	952	369	433	263	219	248	259	258	239	287	309	493	225	416	567
60.9485	0	954	370	436	265	220	249	261	257	240	288	308	494	225	417	565
61.0714	0	954	373	439	265	220	251	263	257	239	291	309	495	226	417	569
61.1942	0	951	371	442	265	223	256	262	258	240	291	310	494	225	417	565
61.3171	0	950	364	430	264	217	249	259	256	237	284	307	494	221	414	566
61.44	0	952	364	430	262	215	246	255	256	238	282	306	492	222	415	562
61.5629	0	950	366	430	261	216	246	256	255	237	283	305	491	222	414	566
61.6858	0	950	366	432	262	217	247	258	255	237	285	307	492	223	415	564
61.8086	0	952	368	435	264	219	248	260	256	239	287	307	493	223	417	567
61.9315	0	954	371	439	265	220	250	261	257	240	288	308	494	224	418	568
62.0544	0	953	370	443	264	223	254	262	258	240	289	309	494	225	417	565
62.1773	0	951	364	430	263	218	249	258	256	238	283	307	492	222	414	562
62.3002	0	951	365	428	263	215	246	256	256	236	282	306	491	221	414	564
62.423	0	952	365	429	263	215	246	255	255	237	281	305	490	222	415	564
62.5459	0	952	367	430	262	216	246	256	255	238	283	306	492	222	415	566
62.6688	0	951	368	433	262	218	248	260	256	237	285	306	491	222	416	563
62.7917	0	953	369	436	264	220	250	259	257	239	288	308	493	223	416	565
62.9146	0	953	368	437	264	222	253	258	257	238	286	307	492	222	416	565
63.0374	0	950	361	426	262	215	247	255	255	237	281	305	490	220	412	560
63.1603	0	950	362	426	261	215	245	255	255	236	281	304	489	219	412	559
63.2832	0	950	362	427	260	215	245	254	254	236	279	304	488	220	413	562
63.4061	0	951	364	428	262	216	246	255	255	237	282	305	488	221	414	562
63.529	0	951	365	432	261	217	248	257	256	238	285	305	489	222	415	559
63.6518	0	951	367	434	263	218	250	260	256	239	288	306	490	223	416	560
63.7747	0	953	368	440	264	222	254	260	257	239	287	307	491	222	415	562
63.8976	0	949	360	427	262	217	250	255	256	236	282	306	489	220	411	560
64.0205	0	947	357	422	260	213	245	254	255	235	279	304	488	218	410	556
64.1434	0	945	361	423	261	214	245	254	254	236	279	303	487	218	410	554
64.2662	0	947	360	426	259	215	244	253	253	236	279	303	486	218	412	558
64.3891	0	947	362	430	261	216	245	255	255	238	281	304	487	219	412	558
64.512	0	948	364	431	262	218	249	258	255	237	284	304	488	220	413	555
64.6349	0	948	367	436	262	219	251	260	256	238	288	305	488	221	414	557
64.7578	0	949	369	439	263	222	255	261	257	240	287	306	491	221	414	558
64.8806	0	945	360	426	260	217	250	256	256	237	281	304	488	218	410	557
65.0035	0	944	360	424	260	213	245	254	255	236	280	303	487	217	410	553
65.1264	0	945	360	426	261	214	245	255	254	236	280	303	487	218	410	552
65.2493	0	946	362	428	260	215	244	254	254	237	280	303	487	218	411	555
65.3722	0	948	364	432	261	217	246	257	255	238	282	304	488	219	413	556
65.495	0	948	366	435	261	218	250	260	256	239	286	305	489	220	413	554
65.6179	0	949	370	438	263	220	252	262	257	240	289	306	491	221	415	558
65.7408	0	951	372	443	265	224	255	264	258	240	290	307	492	222	415	558
65.8637	0	949	365	435	264	222	254	260	257	238	285	306	491	219	413	557
65.9866	0	947	364	429	262	216	247	259	257	237	283	304	489	219	412	553
66.1094	0	948	366	429	261	216	246	259	256	237	284	305	489	218	412	556
66.2323	0	950	367	431	261	218	245	258	256	238	283	305	491	219	412	557
66.3552	0	951	367	436	263	220	248	259	257	239	287	306	491	220	414	558
66.4781	0	952	371	438	263	220	250	263	258	240	289	307	493	221	414	556
66.601	0	953	373	442	264	222	253	265	258	240	290	307	494	222	415	560
66.7238	0	954	370	442	265	224	255	265	259	240	288	308	494	221	415	560
66.8467	0	952	366	431	263	219	249	260	258	238	285	307	493	219	413	559
66.9696	0	952	366	432	263	217	248	260	258	238	285	306	492	219	413	556
67.0925	0	953	368	434	262	217	247	262	257	239	285	307	493	220	413	560
67.2154	0	955	369	436	263	220	248	261	257	239	286	307	494	221	414	557
67.3382	0	956	371	439	265	221	251	263	258	240	288	308	494	222	415	562
67.4611	0	957	374	443	265	223	253	267	259	241	292	309	495	221	415	561
67.584	0	956	371	444	266	226	256	265	260	240	290	309	496	222	413	562
67.7069	0	956	365	431	263	219	249	260	258	238	284	306	494	219	412	557
67.8298	0	955	366	430	262	218	246	259	257	239	284	306	492	220	413	562
67.9526	0	955	365	431	263	217	247	260	257	238	284	306	493	220	413	560
68.0755	0	957	367	434	263	219	247	261	257	239	285	307	493	220	414	563
68.1984	0	959	368	438	264	221	249	263	258	240	286	308	494	221	414	559
68.3213	0	959	373	442	264	223	252	265	259	241	290	309	495	222	416	565
68.4442	0	958	371	445	264	224	256	266	259	241	290	311	496	222	415	562
68.567	0	957	364	431	263	218	251	261	258	238	285	307	494	219	412	562
68.6899	0	956	363	429	262	217	247	258	256	238	281	305	493	218	412	559
68.8128	0	956	365	430	261	217	246	257	257	238	282	306	492	218	413	562
68.9357	0	956	366	432	261	217	247	259	256	238	284	306	492	219	413	560
69.0586	0	957	367	435	262	219	248	260	257	239	285	306	494	219	414	564
69.1814	0	959	369	438	262	220	251	262	257	240	286	308	495	221	414	564
69.3043	0	960	372	442	265	222	253	263	259	240	289	308	495	221	415	566
69.4272	0	957	366	440	262	224	254	262	259	241	287	309	495	221	413	560
69.5501	0	957	362	429	262	216	248	259	256	238	282	306	493	218	410	561
69.673	0	957	364	428	261	217	247	257	256	237	280	306	492	218	411	559
69.7958	0	957	364	431	260	217	246	257	256	238	282	306	492	219	411	559
69.9187	0	957	365	434	263	218	247	260	257	239	284	307	493	219	413	559
70.0416	0	958	368	437	263	220	249	260	257	240	285	308	495	221	414	563
70.1645	0	960	370	440	264	221	252	262	257	240	288	310	496	222	415	563
70.2874	0	961	371	446	264	225	256	262	259	241	289	310	496	221	414	565
70.4102	0	957	363	432	261	220	250	261	258	238	284	308	494	218	411	558
70.5331	0	957	364	431	261	217	247	258	258	238	283	308	494	219	412	561
70.656	0	957	366	431	261	218	247	258	257	238	282	308	493	218	412	561
70.7789	0	958	366	433	262	219	247	259	256	239	284	308	494	219	413	562
70.9018	0	958	367	437	262	220	249	261	257	240	286	309	495	220	413	559
71.0246	0	959	370	440	263	221	251	263	258	240	288	309	496	221	413	563
71.1475	0	959	366	440	263	223	254	261	258	240	286	310	496	220	413	561
71.2704	0	958	363	430	261	218	247	256	257	238	282	309	494	218	410	558
71.3933	0	957	365	432	262	218	247	259	256	239	283	308	495	218	412	557
71.5162	0	957	365	434	261	219	246	258	257	239	284	309	495	219	412	560
71.639	0	958	365	437	261	219	248	259	257	240	285	309	495	220	413	562
71.7619	0	958	368	439	262	221	250	261	258	240	287	309	496	220	413	558
71.8848	0	956	370	444	262	224	252	265	258	241	290	312	497	220	414	557
72.0077	0	956	362	433	261	221	250	259	258	238	283	310	495	217	410	558
72.1306	0	956	359	427	260	216	245	257	256	237	280	308	494	218	410	557
72.2534	0	954	361	429	259	216	245	256	255	237	281	309	494	218	410	554
72.3763	0	954	360	431	261	217	244	259	255	238	282	309	494	218	411	555
72.4992	0	954	362	433	261	218	245	258	257	239	283	310	495	219	411	557
72.6221	0	956	365	436	262	219	247	260	256	239	285	310	496	221	412	558
72.745	0	956	366	441	262	223	251	260	258	240	287	310	496	220	413	555
72.8678	0	951	357	429	259	219	247	257	256	237	283	309	494	217	409	552
72.9907	0	950	355	424	259	213	243	256	254	236	279	308	493	216	409	553
73.1136	0	950	356	425	257	214	241	255	254	236	278	307	492	216	409	554
73.2365	0	949	357	429	258	215	242	256	254	237	280	307	492	217	409	551
73.3594	0	950	359	431	258	216	242	257	254	238	282	308	493	217	410	550
73.4822	0	951	360	433	259	219	245	258	255	237	284	310	495	218	411	553
73.6051	0	952	363	436	260	221	248	260	256	238	286	310	495	220	412	554
73.728	0	947	356	432	259	220	248	257	255	237	282	309	494	218	408	549
73.8509	0	946	352	423	258	215	242	255	254	235	279	307	491	216	407	547
73.9738	0	945	352	423	256	215	241	253	254	235	278	307	490	217	408	550
74.0966	0	946	354	426	257	213	240	254	254	236	279	307	490	216	408	550
74.2195	0	945	354	428	257	215	242	255	255	236	282	307	491	217	409	548
74.3424	0	946	357	430	258	216	244	257	255	237	284	307	491	218	410	547
74.4653	0	947	360	433	259	219	247	259	256	238	285	309	491	219	411	551
74.5882	0	944	354	429	258	218	248	256	255	236	282	309	490	217	408	549
74.711	0	941	350	420	256	215	241	252	254	234	280	306	488	217	407	545
74.8339	0	941	351	421	255	213	241	254	254	234	279	306	485	216	407	544
74.9568	0	941	350	425	255	214	242	253	254	234	279	305	485	216	408	546
75.0797	0	943	353	426	256	215	243	254	254	235	280	306	485	217	409	547
75.2026	0	943	354	428	257	216	244	257	255	236	284	305	485	217	409	544
75.3254	0	942	354	432	256	219	250	258	255	237	284	307	486	217	409	544
75.4483	0	936	347	419	256	213	243	253	254	234	279	303	483	215	405	543
75.5712	0	935	345	416	253	212	241	250	253	233	278	301	480	215	406	542
75.6941	0	935	343	417	253	211	241	250	252	233	277	301	479	215	405	540
75.817	0	934	347	422	254	212	242	252	253	233	278	302	478	216	406	540
75.9398	0	936	349	423	255	214	243	254	254	234	280	302	479	216	407	543
76.0627	0	936	353	425	256	215	245	254	255	235	282	302	480	217	409	543
76.1856	0	936	352	431	256	219	250	256	255	237	284	302	481	218	408	541
76.3085	0	930	344	419	254	214	247	252	254	233	279	301	478	214	404	539
76.4314	0	928	342	414	253	211	241	250	251	232	276	300	475	213	403	536
76.5542	0	929	343	416	252	210	240	249	251	232	275	298	476	214	404	540
76.6771	0	928	344	419	252	211	240	250	252	233	277	298	475	215	404	538
76.8	0	931	347	421	253	213	242	253	252	234	279	300	477	215	406	538
76.9229	0	932	350	424	254	214	244	254	253	234	280	300	478	216	406	540
77.0458	0	934	352	428	256	215	246	255	255	236	284	302	480	216	409	543
77.1686	0	932	352	431	256	219	251	257	256	235	283	303	480	216	409	540
77.2915	0	928	343	419	254	215	244	253	253	233	280	299	478	214	404	537
77.4144	0	929	343	416	254	212	241	250	253	233	277	300	477	215	404	540
77.5373	0	930	343	419	253	214	241	250	252	232	277	300	477	214	404	540
77.6602	0	932	348	422	254	214	242	253	253	235	279	299	478	214	405	539
77.783	0	933	350	425	254	216	244	256	254	234	281	300	480	215	407	539
77.9059	0	934	352	429	256	219	247	255	254	236	284	303	481	216	408	540
78.0288	0	938	354	433	257	223	250	258	256	237	285	304	483	216	409	544
78.1517	0	934	348	431	255	223	251	256	255	236	283	305	482	216	407	540
78.2746	0	933	344	423	255	217	244	254	254	233	280	303	481	215	406	539
78.3974	0	934	347	425	253	218	243	253	254	235	279	303	481	214	405	542
78.5203	0	936	349	425	255	218	242	254	254	235	280	303	482	216	406	544
78.6432	0	937	350	430	257	217	244	257	254	236	283	303	485	215	408	541
78.7661	0	940	353	433	256	220	246	258	255	237	285	303	486	217	408	546
78.889	0	941	352	438	256	223	251	259	257	238	287	305	488	218	408	546
79.0118	0	938	346	427	255	217	246	256	256	236	282	303	486	215	406	545
79.1347	0	937	346	427	254	216	243	255	255	236	281	303	486	214	406	542
79.2576	0	939	348	428	254	217	244	256	255	236	282	303	486	214	406	546
79.3805	0	940	349	431	255	218	245	257	256	237	283	303	487	215	406	547
79.5034	0	942	351	434	257	219	248	258	256	237	287	304	488	216	407	549
79.6262	0	942	351	437	257	222	251	260	258	238	288	305	490	217	408	548
79.7491	0	939	343	428	255	217	248	258	256	236	284	303	487	215	404	547
79.872	0	938	342	425	254	215	243	255	255	235	281	303	487	213	404	547
79.9949	0	939	342	424	253	214	243	253	255	236	280	301	485	213	404	549
80.1178	0	939	345	427	253	215	244	256	256	236	282	303	486	214	404	547
80.2406	0	938	346	430	254	217	246	257	257	237	285	304	487	213	406	548
80.3635	0	936	348	431	254	218	247	259	257	238	287	305	487	215	407	547
80.4864	0	934	342	431	253	220	250	255	256	237	283	305	486	213	405	547
80.6093	0	931	336	420	251	213	243	253	254	234	278	302	484	212	402	542
80.7322	0	932	337	420	252	213	242	251	254	234	278	303	483	211	401	546
80.855	0	932	337	420	250	213	242	251	253	234	278	302	482	213	401	542
80.9779	0	934	341	423	251	214	243	252	254	235	279	302	483	213	403	545
81.1008	0	934	344	425	253	217	245	253	255	237	282	303	484	214	403	544
81.2237	0	936	345	430	254	219	249	256	256	237	284	303	485	215	405	547
81.3466	0	928	336	422	252	217	247	251	254	234	279	302	483	213	400	540
81.4694	0	926	334	416	251	214	242	249	254	233	277	300	480	211	398	543
81.5923	0	926	335	418	251	213	241	251	253	233	277	299	481	211	399	539
81.7152	0	926	338	421	250	213	242	250	253	234	278	300	480	212	399	542
81.8381	0	928	341	422	252	215	244	252	254	235	279	301	481	212	400	539
81.961	0	928	343	426	254	218	246	255	255	235	281	301	482	213	401	544
82.0838	0	926	344	430	255	220	249	255	256	235	283	303	483	213	402	540
82.2067	0	922	337	420	253	216	244	252	254	233	278	301	481	211	397	540
82.3296	0	921	336	419	251	216	241	250	253	233	277	300	480	211	398	537
82.4525	0	921	339	420	253	215	241	251	253	234	278	300	480	211	398	540
82.5754	0	921	341	423	254	217	242	253	253	234	280	301	480	213	400	537
82.6982	0	924	345	426	254	219	244	254	254	236	282	303	483	214	400	539
82.8211	0	924	346	431	254	222	248	255	255	236	283	303	483	213	401	536
82.944	0	919	339	422	253	219	245	253	254	234	280	301	481	212	398	538
83.0669	0	918	339	420	253	217	241	252	253	233	279	302	481	212	398	534
83.1898	0	920	340	423	253	217	242	253	253	234	279	301	480	213	399	537
83.3126	0	919	342	425	254	218	242	252	253	234	280	301	482	213	399	533
83.4355	0	916	345	428	255	221	244	257	254	236	283	301	482	211	400	535
83.5584	0	912	343	430	254	223	248	257	255	235	284	302	483	211	400	529
83.6813	0	907	335	421	251	217	242	253	253	232	280	300	482	209	396	529
83.8042	0	908	335	419	251	215	240	252	251	232	277	300	480	209	397	525
83.927	0	908	337	422	253	217	240	251	252	233	278	299	481	209	397	526
84.0499	0	911	340	424	254	219	240	253	252	234	280	301	482	211	399	526
84.1728	0	913	342	426	255	221	242	255	252	235	281	302	483	212	399	530
84.2957	0	916	344	430	256	223	245	255	253	236	284	303	485	212	399	528
84.4186	0	908	336	423	252	221	244	251	252	234	279	303	482	211	396	526
84.5414	0	905	332	417	252	216	238	249	250	232	276	300	480	209	395	525
84.6643	0	907	331	417	252	215	237	249	250	231	276	300	480	209	395	527
84.7872	0	906	334	418	253	216	238	249	249	233	276	300	480	210	396	527
84.9101	0	905	336	421	252	216	239	251	250	233	278	299	480	209	397	522
85.033	0	907	340	424	253	219	241	253	251	235	282	302	482	211	398	524
85.1558	0	911	342	427	254	221	244	254	252	236	283	302	484	211	399	528
85.2787	0	911	342	432	255	224	248	255	253	236	283	303	484	213	399	525
85.4016	0	903	333	419	252	219	242	250	250	233	278	301	482	209	395	522
85.5245	0	901	330	414	252	215	238	249	249	232	277	299	480	209	395	522
85.6474	0	902	332	414	253	214	237	248	249	232	276	300	479	209	395	524
85.7702	0	904	333	416	251	216	239	249	249	233	277	300	480	210	396	525
85.8931	0	905	337	420	253	216	240	251	250	235	279	300	481	210	397	524
86.016	0	906	339	424	254	218	243	252	251	235	282	301	483	211	398	525
86.1389	0	908	341	427	255	223	247	254	252	236	284	303	484	212	398	527
86.2618	0	902	332	419	253	218	244	250	251	234	278	302	481	210	395	526
86.3846	0	901	332	413	251	215	239	247	249	232	277	299	479	210	394	522
86.5075	0	899	331	413	251	215	239	247	249	232	277	299	479	209	394	522
86.6304	0	900	332	414	252	216	240	247	248	233	278	299	477	211	396	522
86.7533	0	902	336	417	252	216	242	248	250	234	279	300	478	211	396	526
86.8762	0	904	337	420	253	216	244	251	251	235	282	300	478	212	397	525
86.999	0	903	336	422	252	221	248	251	252	235	281	300	480	212	398	526
87.1219	0	897	329	412	251	216	242	246	248	232	277	299	476	210	395	523
87.2448	0	897	330	409	250	213	239	244	249	232	276	299	474	210	395	526
87.3677	0	897	329	410	251	212	241	246	249	233	276	297	473	211	395	524
87.4906	0	898	331	412	251	215	242	247	249	233	278	298	473	212	397	525
87.6134	0	900	335	415	250	216	245	248	250	234	280	299	474	212	398	528
87.7363	0	900	336	420	252	218	248	249	250	235	282	299	475	214	398	530
87.8592	0	894	327	412	249	216	246	245	249	232	279	298	472	211	393	525
87.9821	0	892	325	406	249	212	241	245	248	231	275	295	470	210	394	523
88.105	0	892	325	406	249	212	241	243	247	231	275	295	469	210	394	523
88.2278	0	893	327	407	250	212	241	244	247	232	276	295	469	211	395	526
88.3507	0	892	331	411	248	213	243	246	249	232	279	296	471	211	396	524
88.4736	0	895	333	415	249	214	246	249	249	234	281	297	471	213	398	528
88.5965	0	896	332	418	250	220	251	247	250	233	281	298	471	211	396	524
88.7194	0	888	324	406	247	214	243	242	248	231	276	296	468	209	393	523
88.8422	0	888	324	403	248	210	241	243	247	231	275	294	468	209	393	522
88.9651	0	889	324	405	247	211	241	242	247	231	275	295	467	210	394	524
89.088	0	891	327	407	247	212	242	243	247	232	276	295	467	212	396	522
89.2109	0	893	331	412	249	214	245	245	247	233	278	296	469	211	396	526
89.3338	0	895	334	416	250	217	246	248	249	234	281	298	470	213	398	525
89.4566	0	891	326	414	249	217	249	246	249	232	277	297	469	211	395	525
89.5795	0	888	323	405	248	211	241	242	247	231	274	295	467	211	393	521
89.7024	0	888	324	405	246	211	241	242	246	230	275	295	467	210	394	522
89.8253	0	889	325	406	249	212	241	243	246	231	275	295	467	211	394	521
89.9482	0	891	329	410	249	214	243	245	247	232	277	296	469	211	396	523
90.071	0	894	333	414	251	216	245	246	248	233	280	297	471	213	397	522
90.1939	0	894	333	420	250	218	250	248	250	235	281	298	471	213	398	524
90.3168	0	889	326	409	248	214	245	246	248	231	277	297	469	210	394	520
90.4397	0	890	325	406	249	212	242	244	247	231	276	295	468	211	395	523
90.5626	0	891	327	408	249	213	241	243	247	231	276	296	468	211	395	519
90.6854	0	893	331	412	250	214	243	245	248	233	278	297	470	211	396	521
90.8083	0	895	334	416	251	216	245	248	248	234	282	297	472	213	397	523
90.9312	0	898	337	419	252	218	248	250	249	235	283	299	475	214	398	525
91.0541	0	894	331	418	251	219	250	247	249	234	280	299	473	212	396	521
91.177	0	890	328	409	248	214	243	247	248	231	279	298	471	211	395	520
91.2998	0	892	330	412	249	215	243	247	248	232	278	299	472	212	396	519
91.4227	0	896	332	414	251	216	243	247	247	233	279	299	474	213	397	520
91.5456	0	899	335	419	251	218	245	250	249	234	282	300	475	214	399	524
91.6685	0	901	338	423	254	220	249	253	250	235	285	301	477	215	399	522
91.7914	0	898	331	419	252	220	249	251	250	234	282	301	476	214	396	521
91.9142	0	898	331	413	251	217	243	249	248	233	280	300	475	212	397	519
92.0371	0	900	332	417	251	216	244	248	249	234	280	300	476	213	396	525
92.16	0	901	335	419	253	217	244	250	250	234	282	301	477	213	398	521
92.2829	0	903	338	422	253	218	246	252	251	235	285	302	480	215	399	521
92.4058	0	905	339	427	255	223	250	253	251	236	286	304	481	216	400	525
92.5286	0	900	331	417	251	219	246	250	251	234	281	301	478	214	395	524
92.6515	1	900	331	414	251	215	243	249	249	234	281	300	478	213	397	521
92.7744	0	902	331	416	253	218	243	250	250	234	281	302	478	214	397	522
92.8973	0	903	334	418	253	217	245	251	251	236	284	302	480	215	397	522
93.0202	0	905	338	423	254	218	247	253	251	236	285	303	480	216	399	527
93.143	0	903	335	425	253	222	251	253	251	236	287	304	481	215	398	523
93.2659	0	898	326	413	252	215	244	249	250	233	280	301	478	214	394	520
93.3888	0	897	325	411	251	213	241	247	249	232	279	300	477	212	394	519
93.5117	0	895	326	410	249	213	241	247	249	232	279	299	475	213	394	523
93.6346	0	896	327	411	250	214	243	249	249	233	281	300	476	213	396	520
93.7574	0	898	330	414	250	216	245	251	250	235	282	300	476	215	396	522
93.8803	0	892	326	417	250	219	250	248	250	234	281	301	475	213	394	518
94.0032	0	885	318	405	246	211	243	243	248	230	276	297	470	210	390	515
94.1261	0	883	316	402	246	209	239	243	247	231	275	296	468	211	390	515
94.249	0	882	316	402	245	209	240	242	246	230	275	296	467	211	390	513
94.3718	0	882	318	404	246	210	241	243	246	231	277	296	466	212	392	513
94.4947	0	880	322	407	246	212	244	245	248	232	278	296	466	212	392	514
94.6176	0	878	321	410	247	215	248	246	249	232	279	297	467	213	392	512
94.7405	0	869	312	400	243	210	243	240	246	229	272	294	462	211	387	509
94.8634	0	865	311	396	243	208	239	239	245	228	272	292	459	209	386	507
94.9862	0	864	310	397	242	206	239	237	243	228	272	292	458	209	387	506
95.1091	0	864	311	399	243	207	240	240	245	229	274	292	458	210	388	506
95.232	0	865	316	402	243	210	243	242	245	230	275	292	459	211	390	506
95.3549	0	866	320	406	244	212	245	243	247	231	279	293	460	212	390	506
95.4778	0	865	319	412	245	214	249	245	249	232	280	293	461	212	391	506
95.6006	0	855	311	399	242	209	243	241	246	229	275	291	458	209	386	503
95.7235	0	856	310	397	242	207	240	239	245	228	273	290	457	209	387	501
95.8464	0	857	310	397	241	206	241	240	245	228	273	290	456	209	387	501
95.9693	0	858	313	400	242	207	241	242	245	230	276	290	457	210	388	503
96.0922	0	860	319	406	243	210	243	245	247	231	279	291	459	211	389	503
96.215	0	863	322	409	245	212	246	247	247	232	282	292	462	212	390	503
96.3379	0	862	320	413	246	215	250	247	249	233	282	294	461	211	390	504
96.4608	0	857	313	403	243	209	243	245	247	230	277	292	459	210	387	502
96.5837	0	860	315	402	244	210	242	245	247	230	278	292	459	212	387	502
96.7066	0	862	316	404	244	209	242	245	247	231	279	292	460	211	388	501
96.8294	0	864	320	408	246	210	244	246	248	232	281	292	462	211	390	505
96.9523	0	866	324	413	247	211	247	250	250	233	284	294	464	212	391	505
97.0752	0	867	322	416	248	214	250	250	250	233	284	295	465	213	391	505
97.1981	0	863	316	406	244	210	245	246	249	231	279	294	463	211	389	503
97.321	0	865	317	407	245	210	243	246	248	230	280	294	463	211	390	505
97.4438	0	868	318	408	246	210	244	249	248	232	281	294	465	212	391	506
97.5667	0	871	322	412	247	210	245	251	250	233	284	294	466	213	391	506
97.6896	0	875	325	417	248	214	248	252	252	234	286	296	469	214	392	506
97.8125	0	875	324	421	249	218	252	253	252	235	288	297	469	214	393	510
97.9354	0	869	315	409	245	211	245	250	251	232	282	295	467	212	389	507
98.0582	0	870	317	407	246	208	242	250	251	231	282	295	466	211	389	508
98.1811	0	873	317	409	246	210	243	248	251	232	281	295	465	212	391	508
98.304	0	875	320	410	247	210	243	250	251	233	284	296	468	214	391	508
98.4269	0	877	323	415	248	213	247	254	253	234	287	297	470	215	393	510
98.5498	0	879	324	421	249	216	250	254	253	235	287	298	471	216	393	511
98.6726	0	871	314	409	247	211	247	249	251	233	282	296	468	212	388	508
98.7955	0	870	312	405	244	209	242	246	250	232	280	295	466	211	388	507
98.9184	0	872	312	405	244	208	242	248	250	231	281	295	465	212	388	508
99.0413	0	873	313	406	245	209	242	248	250	232	281	294	465	212	389	508
99.1642	0	874	316	409	246	211	244	250	251	234	283	296	467	214	392	509
99.287	0	875	321	414	248	213	247	252	252	235	286	297	468	213	392	510
99.4099	0	869	314	412	245	215	250	251	251	234	284	297	466	213	389	508
99.5328	0	865	308	401	242	209	243	247	250	231	280	295	465	211	386	505
99.6557	0	865	310	401	244	208	242	244	248	231	278	296	463	212	388	506
99.7786	0	867	310	402	244	208	242	245	248	231	281	295	463	213	388	507
99.9014	0	867	313	404	244	211	244	247	249	232	282	296	464	213	390	508
100.024	0	869	317	408	245	213	247	249	250	234	285	297	466	214	391	507
100.147	0	871	320	415	246	217	250	251	250	234	286	299	467	214	392	508
100.27	0	863	310	406	244	215	248	246	249	232	281	299	465	212	387	507
100.393	0	862	310	401	244	212	242	245	248	231	279	298	464	212	388	506
100.516	0	864	311	403	245	212	243	244	248	231	279	298	464	213	389	506
100.639	0	866	312	404	245	213	244	245	246	232	280	299	465	214	388	507
100.762	0	868	316	408	246	216	246	248	248	233	283	299	467	213	390	509
100.884	0	871	320	414	246	218	249	251	249	234	286	301	468	215	392	510
101.007	0	866	312	409	245	217	249	248	248	233	282	301	467	213	389	508
101.13	0	866	312	403	245	213	243	245	247	231	280	300	467	212	389	508
101.253	0	866	313	405	245	213	243	246	247	233	281	299	467	213	390	509
101.376	0	866	316	407	245	215	245	249	248	233	282	300	468	214	391	510
101.499	0	870	320	412	247	221	246	250	248	235	284	302	471	215	392	513
101.622	0	871	323	417	248	224	249	250	249	236	285	306	473	217	393	512
101.745	0	864	314	413	247	222	249	246	248	233	281	306	471	213	390	511
101.868	0	864	313	408	247	218	242	246	247	232	280	305	470	214	390	510
101.99	0	866	314	409	245	218	242	245	247	232	280	306	472	214	391	510
102.113	0	868	316	411	247	217	243	246	248	233	281	307	474	216	392	511
102.236	0	872	321	415	248	219	245	250	249	234	285	308	474	215	393	513
102.359	0	875	323	420	248	223	249	253	250	235	287	310	478	216	395	514
102.482	0	870	316	414	246	223	249	249	250	234	282	309	474	215	392	511
102.605	0	870	314	409	246	217	241	246	249	233	279	306	474	214	391	512
102.728	0	870	316	408	246	217	241	247	247	233	280	306	474	214	391	513
102.851	0	871	317	411	247	217	242	249	248	234	282	306	475	216	392	513
102.973	0	876	322	415	248	221	244	251	249	235	283	306	477	216	392	515
103.096	0	878	324	420	249	224	247	252	249	236	286	308	478	217	394	515
103.219	0	871	317	413	247	220	245	249	249	233	282	306	476	215	390	513
103.342	0	871	317	409	246	219	240	248	247	232	280	305	474	215	391	513
103.465	0	873	318	410	248	220	241	248	247	232	280	306	475	215	392	513
103.588	0	874	321	413	248	220	241	248	247	234	281	308	478	216	392	513
103.711	0	876	324	418	249	222	242	251	249	235	284	308	478	217	393	514
103.834	0	878	326	422	250	225	246	252	250	235	286	311	481	218	395	516
103.956	0	873	318	413	248	222	244	247	250	234	282	312	478	217	392	513
104.079	0	875	319	411	248	218	240	247	248	232	280	310	477	217	392	514
104.202	0	876	319	413	248	219	240	248	248	234	281	311	477	216	394	513
104.325	0	878	323	415	249	220	241	250	249	234	283	311	480	217	393	514
104.448	0	881	326	418	251	222	241	251	250	235	285	313	482	218	395	514
104.571	0	881	325	420	251	225	246	251	249	235	285	314	480	217	394	515
104.694	0	877	319	411	249	219	240	249	249	232	282	311	480	217	392	513
104.817	0	878	321	411	249	219	239	249	249	233	283	312	480	217	393	514
104.94	0	881	322	413	251	221	240	248	248	233	282	313	482	218	395	513
105.062	0	882	325	416	251	221	241	250	250	234	285	313	482	218	396	514
105.185	0	884	329	420	252	223	243	253	251	235	287	313	484	219	397	515
105.308	0	879	323	419	251	224	245	252	250	234	285	312	483	218	393	514
105.431	0	878	320	410	249	219	238	248	248	231	282	310	481	216	392	512
105.554	0	879	322	411	250	218	238	249	248	233	282	310	481	217	393	513
105.677	0	879	322	412	252	219	238	250	248	233	284	310	481	218	393	513
105.8	0	882	327	417	252	221	239	253	249	235	287	310	482	219	394	514
105.923	0	884	329	419	253	223	242	253	250	235	287	311	484	219	394	514
106.045	0	877	322	416	252	221	243	250	249	233	284	310	482	217	392	512
106.168	0	875	320	408	251	216	236	247	247	232	282	308	480	216	390	511
106.291	0	874	321	408	249	218	236	250	247	232	281	308	480	216	391	510
106.414	0	876	323	409	251	218	235	249	248	232	283	309	480	216	392	510
106.537	0	877	326	412	252	218	238	250	248	233	284	309	481	218	393	511
106.66	0	878	329	416	253	220	239	253	250	235	288	310	482	218	394	511
106.783	0	878	330	420	253	224	244	254	250	235	289	311	483	220	394	511
106.906	0	872	322	410	252	219	239	250	248	232	283	310	481	217	390	508
107.028	0	871	320	406	251	216	235	247	247	231	281	309	480	217	390	507
107.151	0	869	322	406	250	217	235	248	247	232	282	308	479	217	390	508
107.274	0	872	323	409	250	216	236	248	248	233	284	308	480	217	392	506
107.397	0	874	328	413	251	218	237	250	247	233	285	309	481	218	393	508
107.52	0	876	330	416	253	220	240	253	249	235	288	309	483	220	394	508
107.643	0	875	333	419	254	223	242	256	251	236	292	310	483	219	395	506
107.766	0	866	327	415	253	225	244	253	249	233	288	311	482	218	392	499
107.889	0	866	324	409	252	220	236	248	247	231	282	314	481	218	393	501
108.012	0	868	323	411	251	219	235	246	247	230	282	315	481	218	393	503
108.134	0	869	324	410	252	219	236	248	247	232	284	314	482	219	393	503
108.257	0	872	328	414	254	219	237	251	248	233	287	315	484	219	394	504
108.38	0	870	331	417	253	221	240	253	249	234	289	314	485	219	396	503
108.503	0	875	334	421	255	224	243	256	251	235	292	316	486	220	397	504
108.626	0	872	327	419	253	224	244	253	250	234	289	315	485	219	394	504
108.749	0	873	325	411	253	218	237	251	249	232	286	313	484	219	393	503
108.872	0	874	325	412	253	218	237	250	249	233	286	313	482	219	393	504
108.995	0	877	327	412	253	218	236	252	249	234	288	312	482	220	394	506
109.117	0	879	331	417	254	220	239	255	250	235	291	312	485	220	395	508
109.24	0	883	334	420	256	222	242	257	252	236	293	313	486	222	396	509
109.363	0	885	336	425	256	225	246	257	251	236	294	314	486	223	396	511
109.486	0	880	329	414	255	221	241	253	251	234	289	313	484	220	393	510
109.609	0	882	329	413	254	219	239	253	250	234	289	312	484	221	394	511
109.732	0	883	330	414	254	220	238	254	250	234	289	312	484	220	395	511
109.855	0	887	334	417	255	221	240	255	251	235	291	313	485	221	396	513
109.978	0	890	336	420	256	221	242	258	252	236	293	313	487	222	396	519
110.1	0	889	335	423	257	225	245	258	253	236	293	314	487	222	397	516
110.223	0	886	329	414	256	219	240	254	251	233	289	312	484	221	394	514
110.346	0	888	330	412	256	218	238	253	250	233	288	312	484	222	395	515
110.469	0	890	330	414	255	218	239	253	250	234	290	312	484	221	395	517
110.592	0	892	334	417	256	220	240	255	251	235	291	313	484	223	397	518
110.715	0	895	337	419	257	222	241	257	252	236	293	313	486	223	398	518
110.838	0	892	333	420	257	223	245	256	252	235	291	312	485	223	396	518
110.961	0	888	326	411	254	217	239	251	249	232	287	310	483	220	393	516
111.084	0	889	327	410	254	216	236	251	249	232	286	309	481	221	393	517
111.206	0	890	327	408	254	216	237	251	248	232	285	310	480	221	394	517
111.329	0	891	329	411	254	218	238	250	249	233	287	310	480	222	396	517
111.452	0	892	333	415	254	219	241	253	250	234	289	310	482	222	397	519
111.575	0	890	330	415	254	221	243	253	250	234	289	310	482	222	395	517
111.698	0	883	323	406	253	216	239	249	248	230	284	307	477	219	391	514
111.821	0	882	322	402	251	214	236	245	246	230	281	305	474	219	390	513
111.944	0	881	321	403	250	213	235	245	246	231	282	306	473	219	391	513
112.067	0	882	324	404	250	215	237	247	247	231	284	304	473	220	392	512
112.189	0	883	327	407	250	217	239	249	248	232	285	306	474	220	394	512
112.312	0	884	331	411	253	217	242	250	249	233	287	306	474	221	394	512
112.435	0	883	330	415	253	221	245	251	249	234	289	307	475	222	395	514
112.558	0	874	321	404	249	216	240	246	247	231	284	305	471	217	390	509
112.681	0	872	320	401	249	213	236	246	246	229	282	303	469	218	389	508
112.804	0	872	322	401	248	214	236	246	245	230	281	303	469	218	390	506
112.927	0	873	324	403	249	215	237	246	246	230	283	305	468	218	391	508
113.05	0	874	327	407	251	216	239	248	247	231	285	304	469	220	392	508
113.172	0	875	329	409	250	219	241	249	248	233	287	305	471	221	394	510
113.295	0	876	332	414	251	221	245	251	248	233	289	307	473	220	394	508
113.418	0	870	324	407	249	220	243	248	247	231	285	307	469	219	390	506
113.541	0	868	322	402	248	215	238	245	246	229	282	304	468	218	390	503
113.664	0	869	323	402	249	214	237	246	245	230	282	305	468	219	391	504
113.787	0	869	324	403	250	215	238	244	246	231	282	304	467	218	391	504
113.91	0	870	327	406	250	216	240	247	246	231	286	304	468	220	393	504
114.033	0	871	329	410	250	217	242	249	248	232	288	306	469	221	393	505
114.156	0	867	326	410	250	220	245	249	247	232	287	306	469	220	391	503
114.278	0	863	322	400	249	214	239	245	246	229	282	303	467	218	390	501
114.401	0	864	322	401	247	214	238	244	245	229	282	303	465	218	390	501
114.524	0	864	323	400	247	214	238	245	245	230	283	303	465	218	390	501
114.647	0	866	324	403	248	215	240	248	246	230	285	303	467	219	391	501
114.77	0	867	329	407	250	218	242	248	247	232	287	304	467	220	392	502
114.893	0	868	333	412	250	220	244	251	248	233	289	305	470	221	393	504
115.016	0	862	326	411	249	222	246	250	248	232	287	304	468	219	391	501
115.139	0	859	321	400	248	214	239	247	245	228	282	302	465	218	388	500
115.261	0	858	321	400	248	213	237	245	245	229	282	302	465	217	388	498
115.384	0	855	322	399	247	214	238	247	245	229	283	301	464	217	389	498
115.507	0	857	324	402	247	215	239	248	245	230	285	302	465	219	390	498
115.63	0	860	329	408	248	218	241	250	246	232	287	305	467	220	391	499
115.753	0	863	332	412	251	222	244	250	247	232	288	309	470	220	392	500
115.876	0	859	328	413	251	224	247	249	248	233	286	310	469	220	393	502
115.999	0	856	322	403	250	217	239	247	246	228	282	309	467	218	391	499
116.122	0	858	322	403	249	217	237	246	244	228	283	310	468	220	391	499
116.244	0	859	323	403	248	218	237	245	245	230	282	310	470	219	392	498
116.367	0	861	327	406	249	219	238	247	246	231	284	311	471	219	393	498
116.49	0	864	331	412	250	222	240	250	247	230	286	313	474	221	394	500
116.613	0	868	334	415	251	224	243	251	249	233	289	316	477	222	396	501
116.736	0	863	325	413	251	226	244	248	248	231	286	314	475	220	394	500
116.859	0	862	324	406	250	219	237	247	246	229	285	314	474	220	392	499
116.982	0	864	324	407	250	219	238	249	246	230	286	312	474	220	392	501
117.105	0	866	327	408	251	220	238	250	247	231	287	313	476	220	392	500
117.228	0	869	330	412	252	222	240	252	248	232	289	314	477	221	393	501
117.35	0	872	332	416	253	223	243	256	250	233	291	315	478	222	394	504
117.473	0	868	329	415	252	225	245	255	250	233	290	315	478	222	392	503
117.596	0	869	326	408	252	220	238	251	249	230	288	313	476	219	390	502
117.719	0	871	327	408	252	220	238	250	248	230	287	314	476	221	391	503
117.842	0	871	328	409	252	221	239	252	248	231	288	314	477	222	391	504
117.965	0	874	332	413	253	221	240	254	248	231	291	315	478	222	392	505
118.088	0	878	334	417	254	224	242	255	250	233	293	315	480	223	394	509
118.211	0	874	328	416	254	225	244	254	251	232	292	315	479	222	392	505
118.333	0	869	324	407	251	221	238	249	249	230	287	316	478	221	392	504
118.456	0	870	325	406	251	218	237	249	248	229	287	315	477	222	391	504
118.579	0	873	325	406	250	220	237	250	248	229	287	314	478	221	392	505
118.702	11	873	326	409	251	220	238	250	249	232	289	314	478	222	393	506
118.825	0	875	329	412	252	222	240	252	249	232	292	314	480	223	393	511
118.948	0	871	326	412	250	224	243	252	250	233	291	314	479	221	391	510
119.071	0	865	318	404	249	216	237	248	247	230	286	310	476	219	387	512
119.194	0	860	316	401	247	215	235	245	245	229	285	308	475	218	387	513
119.316	0	854	316	401	247	215	235	247	246	230	285	307	474	219	387	511
119.439	0	853	318	402	248	216	237	247	246	232	287	307	474	218	389	511
119.562	0	854	322	406	249	218	239	248	246	232	288	310	476	220	390	514
119.685	0	853	327	410	251	220	242	249	247	233	288	313	478	222	392	516
119.808	0	844	324	413	250	225	244	247	247	232	287	315	478	220	392	513
119.931	0	836	316	401	248	218	237	244	245	228	282	314	475	220	389	510
120.054	0	837	316	401	248	217	234	242	244	228	281	313	476	219	391	507
120.177	0	840	317	401	247	217	234	241	245	229	281	315	477	219	391	506
120.3	0	846	319	404	248	216	237	245	246	231	285	313	477	220	389	507
120.422	0	849	321	407	249	218	238	248	247	232	288	314	478	221	391	507
120.545	0	854	324	411	251	220	241	250	249	232	290	314	480	223	393	508
120.668	0	849	322	415	249	223	245	252	250	234	291	315	480	222	392	507
120.791	0	841	314	404	247	219	241	250	248	231	289	313	477	219	389	506
120.914	0	847	315	403	247	216	237	250	248	231	287	312	477	220	390	506
121.037	0	851	316	404	247	216	237	247	247	230	287	314	478	220	389	507
121.16	0	855	318	406	248	217	238	251	248	231	289	312	478	220	390	509
121.283	0	858	322	410	250	218	240	253	248	232	293	313	479	221	390	510
121.405	0	861	324	414	250	222	242	255	250	234	294	313	481	223	392	511
121.528	0	857	318	409	249	221	242	252	249	233	290	312	479	221	388	509
121.651	0	858	317	404	248	217	237	249	248	231	288	311	477	221	388	509
121.774	0	858	319	406	249	217	238	251	248	232	289	310	477	221	389	510
121.897	0	860	321	407	249	218	238	252	249	233	291	310	478	221	390	509
122.02	0	862	324	412	252	220	241	253	250	234	292	313	480	222	390	510
122.143	0	853	326	414	252	221	243	254	251	235	293	313	482	223	392	512
122.266	0	844	323	417	250	222	246	254	251	235	293	312	481	222	390	512
122.388	0	833	316	406	249	217	240	251	249	231	287	310	479	220	387	513
122.511	0	829	316	405	249	215	238	249	248	232	285	309	478	220	389	516
122.634	0	822	317	406	249	214	238	248	248	232	284	310	477	221	389	520
122.757	0	819	319	408	250	214	239	251	248	233	286	310	478	223	390	519
122.88	0	822	324	413	251	216	242	254	250	234	289	310	480	223	390	517
123.003	0	831	328	417	252	219	244	255	251	235	291	311	482	223	391	513
123.126	0	835	323	418	250	221	247	252	251	235	290	310	480	222	388	513
123.249	0	838	316	407	247	214	239	251	249	232	286	308	477	220	385	510
123.372	0	843	316	406	249	213	239	252	248	232	285	307	477	219	386	510
123.494	0	850	317	407	248	214	238	252	249	232	287	308	477	220	386	510
123.617	0	855	321	410	250	215	241	254	250	233	288	308	478	222	387	512
123.74	0	857	324	413	250	217	242	256	252	234	291	308	478	220	388	511
123.863	0	858	327	417	251	220	245	259	251	236	294	308	480	222	389	511
123.986	0	865	328	422	253	224	249	259	253	236	295	311	482	222	390	511
124.109	0	860	321	412	252	219	246	255	251	235	291	310	478	221	386	510
124.232	0	860	318	407	250	217	241	254	251	234	288	308	477	220	384	510
124.355	0	861	318	406	251	216	242	255	250	233	289	308	475	221	384	510
124.477	0	865	321	407	250	217	241	254	250	234	289	308	477	220	385	510
124.6	0	868	324	411	253	219	243	255	252	235	292	309	477	221	386	511
124.723	0	871	327	415	252	220	246	258	252	235	294	309	479	222	388	513
124.846	0	872	327	420	254	224	250	259	253	237	296	310	480	222	388	515
124.969	0	868	320	410	251	221	247	255	253	235	291	309	477	221	385	511
125.092	0	869	319	407	251	217	243	254	252	234	290	308	475	221	384	511
125.215	0	868	320	407	250	218	244	254	251	234	291	307	474	220	384	513
125.338	0	871	321	409	252	219	245	256	252	234	292	308	474	222	386	513
125.46	0	873	325	413	253	221	247	257	252	236	294	308	476	222	386	514
125.583	0	875	328	418	253	223	250	259	253	236	295	309	478	222	386	515
125.706	0	868	322	410	251	220	249	255	252	235	293	308	475	221	384	513
125.829	0	869	322	407	253	217	245	256	252	235	292	307	473	220	383	513
125.952	0	871	323	409	252	218	245	256	252	234	291	308	473	221	384	512
126.075	0	873	326	410	253	219	247	255	252	235	292	308	474	221	385	513
126.198	0	875	329	414	255	220	248	258	252	235	295	308	475	221	385	513
126.321	0	874	328	416	254	224	252	258	253	236	296	308	476	221	384	513
126.444	0	870	321	407	252	220	246	253	252	233	290	306	473	220	382	511
126.566	0	871	323	407	252	217	244	253	251	234	290	306	472	220	382	511
126.689	0	871	324	408	252	218	245	255	251	235	291	306	472	220	382	512
126.812	0	874	328	412	253	220	245	256	252	235	292	307	474	221	383	511
126.935	0	877	331	415	254	222	248	257	252	236	294	307	474	221	384	512
127.058	0	871	326	417	255	223	252	256	253	235	291	306	473	220	382	511
127.181	0	867	320	405	250	218	243	251	251	232	287	305	471	218	378	508
127.304	0	866	321	404	251	216	243	252	250	232	286	304	470	218	378	508
127.427	0	868	322	405	251	217	242	251	250	233	286	304	470	218	378	506
127.549	0	870	325	408	252	218	244	251	251	234	288	304	471	219	380	506
127.672	0	871	329	412	253	219	246	256	250	234	289	305	472	219	381	507
127.795	0	866	324	415	253	222	250	254	251	234	288	306	472	219	378	505
127.918	0	861	318	403	251	215	244	250	249	232	283	302	469	215	375	501
128.041	0	858	318	401	249	214	240	247	247	231	281	301	468	214	374	500
128.164	0	858	319	402	249	214	241	249	248	232	282	302	468	215	374	499
128.287	0	861	321	404	250	216	242	250	248	232	284	302	469	216	375	498
128.41	0	863	326	409	252	219	245	251	249	233	285	303	469	216	376	499
128.532	0	862	327	415	251	222	249	253	250	235	286	303	471	217	377	499
128.655	0	854	317	405	249	217	246	249	248	232	282	302	467	214	372	495
128.778	0	850	315	399	249	214	240	246	247	230	279	301	466	213	370	493
128.901	0	849	316	401	247	215	241	246	247	231	279	299	466	213	371	491
129.024	0	846	317	400	247	214	241	247	247	231	280	300	466	213	371	489
129.147	0	851	320	406	249	215	243	249	248	232	282	301	467	214	372	491
129.27	0	853	324	409	250	219	245	253	248	234	285	302	469	216	374	491
129.393	0	851	323	413	249	221	250	251	249	233	285	303	470	215	373	489
129.516	0	844	313	401	248	215	243	247	248	230	279	300	466	212	368	487
129.638	0	841	312	397	247	214	240	246	245	230	278	300	465	212	367	486
129.761	0	844	313	398	247	214	241	246	246	231	280	299	465	212	367	485
129.884	0	845	315	400	248	215	241	248	246	232	280	301	467	214	368	485
130.007	0	847	318	403	250	217	244	249	248	233	283	301	469	214	370	485
130.13	0	848	322	410	251	218	248	254	248	233	286	302	469	214	371	487
130.253	0	845	319	411	250	222	251	252	249	233	285	303	470	215	370	485
130.376	0	841	311	398	247	216	244	247	248	231	281	300	467	212	365	482
130.499	0	841	312	399	248	214	242	248	246	231	280	300	467	211	367	482
130.621	0	840	313	398	248	215	243	248	247	231	281	300	467	212	367	483
130.744	0	843	315	401	248	217	243	250	248	233	283	301	468	212	368	483
130.867	0	847	319	406	250	219	247	252	249	233	285	302	470	213	369	483
130.99	0	849	323	411	251	221	250	253	250	235	287	304	473	215	370	485
131.113	0	842	314	407	250	220	250	253	250	233	285	302	470	214	367	484
131.236	0	841	313	399	249	215	244	250	249	232	283	302	469	212	366	483
131.359	0	843	313	401	248	218	244	250	249	233	283	301	470	211	366	484
131.482	0	845	315	401	250	217	244	250	249	233	284	301	471	212	367	484
131.604	0	847	318	405	251	219	246	253	250	233	287	302	472	212	368	485
131.727	0	850	323	410	252	221	249	256	250	235	290	304	474	215	370	487
131.85	0	845	314	407	249	221	250	253	251	233	287	304	473	212	366	485
131.973	0	842	310	399	250	215	244	249	249	232	283	301	470	210	365	485
132.096	0	843	312	400	248	217	244	250	249	232	284	303	471	212	366	484
132.219	0	845	313	400	250	217	244	252	249	234	285	302	472	212	366	485
132.342	0	848	315	404	250	218	247	254	250	234	287	302	473	213	368	486
132.465	0	851	320	408	251	220	250	253	252	235	289	304	474	213	369	488
132.588	0	845	312	409	249	222	253	252	251	234	287	304	472	213	367	486
132.71	0	840	307	396	249	215	244	250	249	231	283	302	470	211	364	485
132.833	0	841	308	397	246	215	243	247	249	232	282	301	470	210	364	484
132.956	0	842	308	397	246	215	243	247	248	232	281	302	469	211	364	485
133.079	0	844	310	400	249	216	246	249	249	233	285	302	470	211	366	487
133.202	0	846	314	404	248	217	247	253	250	234	288	303	471	213	366	487
133.325	0	846	312	408	248	221	252	253	251	234	288	304	472	213	366	487
133.448	0	837	304	395	245	215	245	247	249	232	281	301	468	210	362	484
133.571	0	836	302	393	245	214	242	244	247	230	281	301	467	209	363	484
133.693	0	833	304	394	244	214	242	245	247	231	281	301	466	209	361	483
133.816	0	837	307	395	245	214	243	247	247	232	282	301	466	209	363	483
133.939	0	841	310	399	246	217	246	248	248	233	285	302	468	209	364	485
134.062	0	841	312	405	246	219	248	251	249	234	287	303	470	211	365	485
134.185	0	830	304	399	243	219	248	247	248	232	284	303	467	207	361	481
134.308	0	833	302	393	244	213	241	243	246	230	279	302	464	207	361	479
134.431	0	833	303	394	244	214	241	242	245	230	280	302	465	207	361	481
134.554	0	834	305	395	242	214	242	244	246	231	281	302	466	208	362	483
134.676	0	837	308	398	245	217	243	246	246	232	283	303	467	209	364	483
134.799	0	842	312	401	246	217	246	247	248	233	285	304	469	210	365	484
134.922	0	839	308	404	245	220	250	248	248	233	284	303	469	209	363	483
135.045	0	834	303	393	243	214	242	243	246	231	281	301	466	208	361	482
135.168	0	835	304	394	243	215	241	244	246	231	281	301	466	207	362	482
135.291	0	839	306	395	244	213	242	244	246	231	280	301	467	208	362	482
135.414	0	842	309	398	245	215	244	246	247	232	283	303	468	208	364	484
135.537	0	843	313	403	246	217	246	249	247	233	285	303	470	209	365	485
135.66	0	841	309	404	244	220	248	248	248	232	284	303	469	209	363	485
135.782	0	839	304	393	243	215	242	243	246	230	280	302	467	207	362	483
135.905	0	840	306	395	243	214	242	244	247	231	282	303	468	207	363	484
136.028	0	841	307	396	245	214	242	245	245	231	282	302	468	208	363	484
136.151	0	845	311	401	244	216	243	248	247	232	285	303	470	209	364	486
136.274	0	848	314	405	246	219	247	249	248	233	286	304	472	209	366	487
136.397	0	841	306	402	245	218	248	245	247	232	282	304	469	208	363	485
136.52	0	840	304	394	243	213	241	244	246	230	281	301	468	206	362	484
136.643	0	840	304	394	244	213	241	244	246	230	281	302	467	206	362	484
136.765	0	843	307	395	243	213	241	244	245	231	281	301	467	207	363	483
136.888	0	846	309	397	245	215	244	246	247	232	283	302	468	208	363	485
137.011	0	848	312	402	246	217	246	249	248	232	285	302	470	209	365	486
137.134	0	841	305	400	243	218	247	245	247	231	283	302	469	208	362	484
137.257	0	839	300	389	242	211	240	241	245	228	277	299	465	206	361	481
137.38	0	839	301	389	242	211	239	240	244	229	277	299	464	204	361	482
137.503	0	839	302	390	242	212	240	243	245	229	278	298	464	205	361	482
137.626	0	840	304	392	244	213	241	243	245	230	280	300	465	206	363	482
137.748	0	843	309	396	244	214	244	245	245	231	281	300	467	207	364	483
137.871	0	841	307	400	244	217	248	244	247	231	282	300	466	207	363	483
137.994	0	833	298	389	242	212	241	239	245	228	278	298	462	204	360	480
138.117	0	832	299	387	241	210	238	239	243	227	276	296	461	204	359	480
138.24	0	833	299	387	241	211	239	240	243	227	276	297	460	204	360	479
138.363	0	835	302	388	241	211	239	241	244	228	276	297	461	204	361	479
138.486	0	836	306	393	243	212	241	243	245	229	279	298	462	205	363	480
138.609	0	838	309	396	244	215	245	245	245	230	282	299	463	206	363	480
138.732	0	836	308	400	244	218	248	244	246	230	281	300	463	205	362	478
138.854	0	830	301	388	241	212	241	239	243	227	276	296	460	202	359	476
138.977	0	830	302	387	241	210	238	240	244	227	276	296	460	202	359	477
139.1	0	830	304	389	241	212	239	241	243	227	277	296	459	202	360	476
139.223	0	834	307	392	242	212	239	242	243	228	278	298	460	204	362	477
139.346	0	837	311	397	245	214	242	244	245	229	281	299	462	206	363	478
139.469	0	839	315	402	246	217	244	245	246	230	283	302	465	206	365	480
139.592	0	836	312	403	245	220	248	245	247	231	281	303	464	206	363	478
139.715	0	834	308	393	242	213	240	241	244	227	278	299	463	205	361	476
139.837	0	836	310	394	243	214	240	243	245	228	279	299	463	205	362	477
139.96	0	838	312	396	245	214	239	244	245	229	279	299	464	204	363	478
140.083	0	841	315	400	246	216	242	245	245	229	281	301	465	205	364	479
140.206	0	845	319	405	247	218	244	248	246	231	283	302	467	207	366	479
140.329	0	842	318	407	246	220	247	247	247	230	284	302	466	206	364	480
140.452	0	840	313	397	245	215	239	245	245	228	280	300	464	204	362	478
140.575	0	843	315	398	245	216	240	244	245	228	281	302	466	205	363	479
140.698	0	845	317	401	246	216	240	245	245	230	281	302	467	206	364	480
140.82	0	848	322	405	246	217	241	248	248	230	282	301	467	207	366	481
140.943	0	850	324	408	248	220	244	251	248	232	286	303	470	207	367	482
141.066	0	848	321	411	247	222	248	249	248	231	284	304	470	206	366	482
141.189	0	844	316	400	246	215	240	245	246	228	280	302	466	204	364	480
141.312	0	846	316	399	245	215	239	245	245	228	280	302	467	205	365	481
141.435	0	847	318	400	244	214	238	247	246	229	281	302	467	204	365	481
141.558	0	850	321	403	246	217	240	247	246	230	283	302	468	206	366	482
141.681	0	853	325	407	247	219	242	248	247	231	283	304	470	207	368	482
141.804	0	851	325	410	247	222	246	248	247	231	285	304	470	206	366	483
141.926	0	845	317	399	245	216	239	246	244	228	280	302	466	204	363	480
142.049	0	846	317	397	244	215	236	245	244	227	279	301	467	204	363	480
142.172	0	846	318	399	245	215	236	243	244	229	278	302	466	204	363	481
142.295	0	849	321	401	247	217	238	243	244	229	279	304	468	205	366	482
142.418	0	849	325	405	246	218	239	247	245	230	281	304	469	206	368	482
142.541	0	852	326	409	247	221	241	248	246	231	285	306	471	206	368	482
142.664	0	846	318	404	245	219	242	245	245	229	280	304	468	205	364	480
142.787	0	842	316	397	244	216	236	241	244	226	277	302	466	203	364	481
142.909	0	845	316	398	244	214	235	244	243	228	278	303	466	204	364	481
143.032	0	846	319	398	246	216	236	243	243	228	278	305	467	204	366	481
143.155	0	849	323	401	245	218	238	243	245	229	278	309	470	205	370	480
143.278	0	851	326	407	247	219	239	245	245	230	281	310	473	207	372	482
143.401	0	850	325	410	246	224	243	245	247	230	282	313	476	207	372	481
143.524	0	847	318	400	246	218	238	242	245	227	278	312	472	206	368	478
143.647	0	848	319	399	244	218	235	241	245	227	276	311	473	205	370	478
143.77	0	847	320	400	245	218	235	243	245	228	278	311	473	206	368	479
143.892	0	847	322	402	245	218	237	245	246	228	280	311	474	206	370	479
144.015	0	851	327	407	246	221	238	246	246	230	281	315	476	207	372	479
144.138	0	853	328	411	248	223	241	246	248	230	282	316	478	208	374	481
144.261	0	847	321	403	245	220	238	243	247	227	280	313	476	207	369	479
144.384	0	848	320	400	245	217	233	245	245	227	280	313	476	206	370	480
144.507	0	850	321	402	245	218	235	244	246	228	280	313	475	206	370	479
144.63	0	853	324	404	246	219	236	245	247	229	281	313	476	207	371	481
144.753	0	854	327	408	249	221	238	248	248	230	285	314	478	209	372	482
144.876	0	856	330	412	249	224	242	250	249	232	287	315	480	208	373	483
144.998	0	851	322	404	247	220	240	247	248	229	284	312	475	207	369	479
145.121	0	849	320	399	246	217	234	244	247	227	281	311	475	206	368	481
145.244	0	849	321	400	245	217	234	245	247	228	281	312	474	206	370	481
145.367	0	852	323	401	246	218	236	246	247	228	282	312	475	207	371	483
145.49	0	855	326	405	248	218	237	248	247	229	284	313	475	208	371	482
145.613	0	857	330	408	249	220	239	249	248	230	286	313	477	209	372	484
145.736	0	854	329	411	249	224	243	250	250	231	286	314	476	209	372	485
145.859	0	849	321	399	247	217	236	246	247	226	282	310	473	206	368	480
145.981	0	850	322	397	245	216	233	243	246	227	281	310	473	206	368	481
146.104	0	851	322	399	246	216	233	245	246	227	280	310	471	206	370	482
146.227	0	850	324	400	248	217	234	247	246	228	282	309	472	207	370	482
146.35	0	853	328	406	248	219	237	249	248	230	285	311	473	207	373	483
146.473	0	855	331	409	249	221	239	249	248	230	287	312	474	209	373	483
146.596	0	857	333	413	250	223	242	252	249	232	288	314	476	209	374	485
146.719	0	849	325	405	248	221	240	248	248	229	285	311	472	208	371	482
146.842	0	846	323	398	247	216	234	247	246	228	284	309	471	205	370	482
146.964	0	850	323	401	247	218	234	245	246	228	282	312	472	206	372	482
147.087	0	851	327	402	248	219	234	246	246	228	283	313	473	207	373	484
147.21	0	853	330	407	249	222	236	247	248	229	284	315	475	209	376	484
147.333	0	856	333	410	249	224	239	249	249	230	285	318	478	209	379	485
147.456	0	860	334	413	252	225	242	250	249	232	288	320	480	211	380	485
147.579	0	857	331	415	250	227	245	249	250	231	287	319	481	210	379	485
147.702	0	856	326	404	249	222	237	246	249	227	284	317	477	209	377	484
147.825	0	858	327	404	249	220	237	248	249	229	284	317	478	211	378	485
147.948	0	861	329	405	249	221	236	246	249	229	284	318	479	210	379	486
148.07	0	862	332	408	249	222	239	249	251	231	287	319	480	211	380	487
148.193	0	865	335	411	251	224	240	253	251	232	290	319	482	212	381	488
148.316	0	865	335	415	252	227	244	252	252	232	289	321	482	212	383	489
148.439	0	861	329	406	251	222	239	249	251	230	287	318	480	211	378	487
148.562	0	864	330	406	250	221	237	248	250	229	286	320	479	211	379	490
148.685	0	865	331	406	250	220	237	250	250	230	288	319	480	211	379	490
148.808	0	867	334	410	250	223	238	253	251	232	290	318	481	212	380	492
148.931	0	871	337	413	253	224	240	253	253	233	292	318	480	212	381	493
149.053	0	872	338	418	253	227	244	256	252	233	294	319	481	212	381	496
149.176	0	866	330	408	251	223	241	253	252	231	291	316	478	211	376	494
149.299	0	867	330	403	250	219	237	251	250	230	288	314	477	209	377	494
149.422	0	867	330	405	249	219	236	249	250	230	288	314	477	210	378	495
149.545	0	869	331	407	251	220	236	251	250	232	289	315	477	211	378	496
149.668	0	871	334	410	251	220	239	254	251	232	290	314	478	212	379	498
149.791	0	874	338	413	251	222	240	255	252	234	293	315	479	212	380	500
149.914	0	872	335	414	252	226	244	254	252	233	293	315	479	212	379	499
150.036	0	867	329	403	250	220	238	249	250	230	288	313	476	209	377	497
150.159	0	867	328	402	249	219	235	249	248	229	286	312	475	209	377	498
150.282	0	867	328	404	249	217	235	250	248	230	286	313	475	209	377	498
150.405	0	870	332	406	251	221	236	249	248	231	285	316	476	211	380	498
150.528	0	872	335	409	251	223	237	250	249	231	287	320	480	212	384	500
150.651	0	874	336	413	251	224	240	250	250	231	289	321	481	213	386	499
150.774	0	870	331	413	251	225	242	249	250	231	287	320	481	212	384	497
150.897	0	863	328	401	248	220	235	246	249	228	283	319	480	211	386	490
151.02	0	867	326	404	249	219	235	243	248	227	280	321	483	213	388	490
151.142	0	870	327	403	248	219	235	244	249	228	283	321	484	214	387	492
151.265	0	872	330	406	249	221	235	247	249	229	285	321	485	214	388	494
151.388	0	875	333	409	250	223	237	248	250	230	288	322	486	214	389	495
151.511	0	875	335	413	252	223	240	252	252	232	291	322	487	215	389	498
151.634	0	871	330	409	252	223	241	250	251	231	289	320	484	213	383	496
151.757	0	870	328	403	250	219	235	248	251	228	288	318	482	212	383	496
151.88	0	870	328	404	250	220	233	247	250	229	288	319	482	212	382	497
152.003	0	871	330	406	251	220	236	251	251	230	289	318	483	212	383	498
152.125	0	874	333	410	252	221	237	253	251	231	292	319	483	213	384	499
152.248	0	876	336	411	254	222	238	254	253	232	293	319	485	214	385	500
152.371	0	872	334	414	253	225	242	254	252	232	292	320	485	214	383	500
152.494	0	869	328	405	252	220	237	250	251	230	289	318	482	212	382	500
152.617	0	870	329	405	252	220	236	250	250	231	289	319	482	212	382	500
152.74	0	872	330	406	251	220	236	250	251	231	289	319	482	213	383	500
152.863	0	874	333	410	252	222	237	250	251	232	291	318	483	213	384	501
152.986	0	875	336	412	254	222	238	253	252	232	294	319	485	214	386	503
153.108	0	874	335	414	254	225	242	253	252	232	293	320	483	214	385	503
153.231	0	869	330	403	253	219	236	251	250	229	289	317	481	212	381	501
153.354	0	869	329	402	252	217	235	248	250	230	287	317	480	212	383	501
153.477	0	866	329	403	251	220	235	249	249	229	288	317	480	211	383	501
153.6	0	869	331	406	251	219	235	251	250	230	290	319	481	212	384	501
153.723	0	872	334	411	253	222	237	252	250	231	292	319	482	214	385	501
153.846	0	875	337	413	253	224	240	253	251	233	292	320	484	214	386	503
153.969	0	865	331	411	251	224	241	251	250	231	291	320	482	212	384	501
154.092	0	861	328	400	251	217	235	248	249	228	287	317	479	211	383	498
154.214	0	862	327	401	250	218	234	248	248	228	287	316	478	210	382	497
154.337	0	864	328	402	251	219	233	246	248	229	286	318	478	210	384	498
154.46	1	865	330	405	251	221	235	248	249	230	287	318	479	212	384	499
154.583	0	864	334	409	251	221	237	251	250	231	291	318	480	212	385	498
154.706	0	868	336	412	252	224	238	252	251	232	292	321	482	213	387	499
154.829	0	862	329	411	251	223	241	252	251	231	290	321	480	211	383	498
154.952	0	859	327	399	249	218	235	247	249	227	285	318	477	211	383	497
155.075	0	860	326	400	249	218	234	246	249	228	285	318	477	211	384	497
155.197	0	862	325	401	249	218	233	245	248	229	285	316	477	212	384	496
155.32	0	863	327	402	250	219	235	247	249	230	287	317	477	212	384	497
155.443	0	864	331	407	250	221	238	249	250	230	290	319	477	213	384	499
155.566	0	866	334	409	251	223	239	253	251	231	293	318	478	214	387	501
155.689	0	865	331	411	251	224	243	251	251	231	292	318	477	213	384	500
155.812	0	860	325	399	249	218	237	247	250	229	287	314	472	210	382	498
155.935	0	859	326	396	248	217	236	246	249	228	287	312	471	210	381	498
156.058	0	859	323	397	248	215	236	247	249	229	287	312	469	210	382	499
156.18	0	860	325	399	247	217	237	247	249	229	288	311	468	211	383	498
156.303	0	862	327	402	249	217	239	248	251	230	289	311	469	212	384	500
156.426	0	863	330	407	250	219	242	251	251	231	292	312	469	213	385	502
156.549	0	855	324	403	248	220	243	248	251	230	290	311	466	212	382	500
156.672	0	854	322	393	247	213	237	245	249	228	286	307	462	210	381	499
156.795	0	852	319	392	246	213	237	243	248	228	285	306	460	210	380	499
156.918	0	852	319	394	246	213	237	244	248	229	286	305	459	210	381	500
157.041	0	852	322	396	247	215	239	246	249	230	286	306	459	210	382	499
157.164	0	854	324	399	247	217	241	247	249	231	290	306	459	212	384	501
157.286	0	852	323	404	248	219	246	248	250	231	290	305	459	212	384	501
157.409	0	845	317	392	244	215	242	244	249	229	285	303	456	210	379	499
157.532	0	841	315	387	244	211	237	241	246	227	283	301	453	208	379	498
157.655	0	841	313	388	243	209	237	240	246	227	282	299	452	208	379	497
157.778	0	840	314	390	244	211	238	240	246	228	283	300	450	209	380	498
157.901	0	840	317	392	243	212	239	243	247	229	284	300	451	210	382	499
158.024	0	842	320	395	244	215	242	244	248	230	287	301	453	211	382	500
158.147	0	838	319	399	244	217	246	243	248	230	286	301	453	209	381	499
158.269	0	834	313	388	242	211	240	239	246	227	281	298	449	207	378	496
158.392	0	832	311	386	241	209	237	239	245	226	280	298	447	207	379	496
158.515	0	830	311	387	242	209	238	239	245	226	279	297	446	207	380	495
158.638	0	833	314	390	243	212	240	240	245	228	281	297	447	209	381	494
158.761	0	835	318	394	243	214	241	240	246	229	282	299	449	209	382	497
158.884	0	837	322	398	244	216	243	245	247	230	287	300	451	209	383	498
159.007	0	832	319	400	243	219	247	244	247	230	285	300	451	210	381	496
159.13	0	828	315	390	242	215	241	240	246	227	282	297	448	207	380	492
159.252	0	830	315	390	242	214	239	239	245	226	280	297	448	206	381	493
159.375	0	832	316	391	242	213	239	241	245	227	281	297	448	208	380	493
159.498	0	833	319	393	243	216	241	242	245	228	283	299	450	208	381	494
159.621	0	835	324	398	244	218	242	243	247	230	284	299	451	209	382	495
159.744	0	836	325	404	245	220	246	245	246	230	286	300	453	210	384	496
159.867	0	833	321	397	245	220	244	243	247	229	282	302	452	208	382	494
159.99	0	833	322	394	244	218	239	239	246	227	280	303	453	209	384	494
160.113	0	835	322	395	246	218	240	239	246	227	279	304	453	209	384	493
160.236	0	838	325	397	246	219	240	241	247	228	280	305	456	209	385	496
160.358	0	841	328	402	246	220	242	245	248	229	284	306	458	211	387	496
160.481	0	844	328	407	247	223	246	246	248	231	285	308	460	212	386	497
160.604	0	839	323	398	247	219	242	244	248	228	282	306	458	208	384	494
160.727	0	842	323	399	247	218	239	243	247	228	282	305	459	209	384	496
160.85	0	844	325	400	246	219	240	245	247	229	283	307	460	210	384	495
160.973	0	848	327	402	247	219	241	246	248	229	284	308	462	210	385	496
161.096	0	851	331	407	248	221	243	247	248	230	287	308	464	211	387	498
161.219	0	849	328	409	247	224	247	248	250	231	287	308	465	211	386	500
161.341	0	845	323	397	245	219	240	244	247	228	283	306	461	209	383	497
161.464	0	847	324	397	246	216	238	244	247	227	281	304	461	208	383	496
161.587	0	846	324	399	245	217	238	244	246	228	281	305	462	208	384	497
161.71	0	847	326	401	247	218	239	245	246	229	283	305	463	209	384	497
161.833	0	847	331	405	247	220	241	249	247	230	286	305	463	210	385	497
161.956	0	841	326	408	246	222	243	249	247	230	285	304	465	208	381	493
162.079	0	838	322	396	245	215	236	244	244	226	280	304	462	206	380	491
162.202	0	840	322	396	244	216	236	241	244	227	278	305	463	207	383	492
162.324	0	841	323	397	247	215	235	242	243	227	279	307	464	207	384	492
162.447	0	845	326	399	246	218	236	243	244	228	280	307	465	208	387	492
162.57	0	843	326	402	247	218	238	244	245	229	282	308	467	209	387	492
162.693	0	840	327	407	245	221	242	246	246	229	284	308	469	210	389	490
162.816	0	838	320	398	244	218	239	242	246	227	279	308	466	208	385	490
162.939	0	841	320	393	244	214	233	241	242	225	277	307	466	207	384	489
163.062	0	839	318	395	245	213	233	242	244	225	277	306	465	207	384	489
163.185	0	841	319	395	245	215	234	243	244	226	279	307	465	208	383	491
163.308	0	843	322	399	245	216	235	245	245	228	282	306	467	209	384	492
163.43	0	846	326	404	248	217	238	246	246	229	284	308	468	211	385	493
163.553	0	848	329	408	248	219	242	249	248	230	286	308	470	211	387	495
163.676	0	843	323	407	248	220	244	248	247	229	285	307	468	209	385	494
163.799	0	840	320	394	247	214	236	246	246	227	281	305	465	207	382	492
163.922	0	842	319	396	246	215	235	244	245	227	281	305	465	209	383	492
164.045	0	843	320	397	245	214	235	246	245	228	282	305	465	208	384	494
164.168	0	844	322	399	247	215	237	247	246	229	284	305	466	210	385	495
164.291	0	847	326	404	249	216	240	249	246	230	286	306	468	211	385	496
164.413	0	848	326	407	249	220	243	249	248	231	287	307	469	210	386	495
164.536	0	842	319	398	248	216	240	247	246	229	284	306	465	208	383	495
164.659	0	842	319	396	247	214	236	246	246	228	284	304	465	209	383	495
164.782	0	842	320	397	247	214	238	246	246	229	284	305	465	209	384	495
164.905	0	845	322	398	248	216	238	247	246	230	285	306	466	210	385	496
165.028	0	848	326	402	248	217	240	248	248	231	287	306	466	211	387	498
165.151	0	848	326	408	249	219	243	251	248	232	290	307	467	211	388	499
165.274	0	842	320	398	247	218	242	248	247	231	286	306	465	209	384	496
165.396	0	843	320	394	246	213	236	245	246	228	282	303	463	209	383	496
165.519	0	843	319	395	246	214	236	246	246	229	283	304	463	209	385	498
165.642	0	845	320	396	246	214	237	246	246	230	285	303	464	210	386	499
165.765	0	846	323	399	248	216	240	249	246	231	287	305	465	211	387	499
165.888	0	848	326	404	248	218	242	249	248	231	288	306	466	211	389	500
166.011	0	842	319	398	246	217	243	246	247	230	285	304	464	209	384	499
166.134	0	840	316	390	244	212	236	244	245	227	283	302	462	208	384	498
166.257	0	840	315	393	244	211	234	244	245	228	282	301	461	209	384	497
166.38	0	841	317	393	245	211	236	243	244	228	282	302	462	209	385	498
166.502	0	843	319	396	245	213	239	244	245	229	285	303	462	209	387	499
166.625	0	845	324	399	246	216	239	248	247	231	286	304	463	210	388	499
166.748	0	842	320	402	244	218	243	247	246	230	286	304	463	209	386	499
166.871	0	838	316	390	243	212	236	242	245	227	280	302	459	207	383	496
166.994	0	839	316	391	242	212	233	241	243	226	279	302	460	208	384	498
167.117	0	838	316	391	242	212	235	244	244	228	281	301	460	207	383	497
167.24	0	842	318	394	243	213	236	244	244	229	283	302	460	208	385	497
167.363	0	844	324	400	244	216	239	246	245	229	285	304	463	209	386	499
167.485	0	848	326	404	246	219	242	248	246	230	287	306	464	211	388	500
167.608	0	844	321	402	246	220	242	246	246	229	284	306	463	209	385	498
167.731	0	843	320	393	244	215	236	242	244	226	282	305	462	208	385	498
167.854	0	846	319	394	243	214	235	243	244	227	280	303	462	209	385	497
167.977	0	847	321	396	244	214	235	245	243	228	282	304	463	209	385	499
168.1	0	849	323	398	245	216	237	246	244	229	284	305	465	210	386	500
168.223	0	855	327	404	246	218	239	249	245	230	287	307	468	210	388	502
168.346	0	853	325	405	247	220	243	247	247	230	285	307	468	211	387	502
168.468	0	850	320	397	245	215	236	246	245	228	283	304	465	209	385	501
168.591	0	852	321	398	246	215	235	246	244	228	283	306	465	208	387	502
168.714	0	855	324	398	245	216	236	247	244	229	284	305	466	210	388	502
168.837	0	858	326	401	247	216	238	248	246	230	285	306	467	211	389	505
168.96	0	860	329	406	248	219	240	251	247	231	288	307	470	212	389	506
169.083	0	859	327	408	248	221	243	249	247	230	288	308	469	211	388	506
169.206	0	857	323	396	247	215	237	246	245	228	284	305	467	209	386	505
169.329	0	858	323	399	246	215	235	246	244	228	283	305	467	209	387	505
169.452	0	860	324	399	246	215	236	248	244	228	283	305	468	210	388	505
169.574	0	862	326	402	246	216	236	249	246	229	286	306	469	211	388	507
169.697	0	865	329	405	248	218	240	250	246	231	288	306	470	211	390	508
169.82	0	864	328	409	248	221	243	251	246	231	289	306	471	211	388	508
169.943	0	858	322	397	246	216	238	247	246	229	285	303	468	208	385	506
170.066	0	856	321	394	246	214	235	246	244	227	284	301	467	208	384	505
170.189	0	858	320	396	245	214	234	246	244	228	284	301	468	208	384	506
170.312	0	859	323	397	245	214	235	247	244	229	286	301	469	209	385	507
170.435	0	861	324	400	247	216	237	249	245	230	288	301	470	210	386	508
170.557	0	861	327	403	247	217	240	251	246	231	291	302	472	211	386	509
170.68	0	860	325	406	247	220	243	251	247	232	290	303	472	210	385	508
170.803	0	853	320	395	245	215	238	247	245	228	285	300	469	207	381	505
170.926	0	852	319	390	245	212	235	245	243	227	285	299	467	207	381	506
171.049	0	851	319	391	244	212	235	245	244	228	285	299	468	207	381	506
171.172	0	853	320	393	245	214	235	244	243	229	286	300	468	209	382	506
171.295	0	854	322	396	246	214	237	248	245	230	288	301	470	210	384	508
171.418	0	855	326	400	246	216	239	251	246	231	291	302	471	211	386	510
171.54	0	856	327	406	247	221	243	251	246	232	293	304	472	211	386	509
171.663	0	848	320	396	246	216	240	247	244	230	287	302	469	209	383	507
171.786	0	848	321	391	244	214	234	244	243	228	286	302	467	209	384	506
171.909	0	849	320	393	244	215	235	246	243	228	287	304	468	209	385	507
172.032	0	851	322	395	246	215	236	247	243	229	286	308	470	210	388	507
172.155	0	850	323	398	246	217	238	248	244	230	288	308	471	212	389	505
172.278	0	853	329	403	247	221	241	250	246	231	289	312	475	212	392	507
172.401	0	854	327	408	248	223	244	249	247	231	291	314	477	213	392	508
172.524	0	851	321	397	247	217	239	248	246	229	287	312	474	212	388	506
172.646	0	852	321	397	245	215	236	247	245	229	287	312	475	212	389	506
172.769	0	854	322	397	247	216	236	247	245	229	288	312	475	213	390	509
172.892	0	857	325	400	248	216	237	249	246	230	291	312	476	213	391	509
173.015	0	860	327	404	248	220	239	251	247	231	292	314	477	214	393	510
173.138	0	862	330	408	249	222	242	252	248	232	294	314	480	214	392	511
173.261	0	858	323	401	248	220	239	250	248	230	291	313	476	213	390	510
173.384	0	860	324	399	247	217	237	250	247	230	292	313	476	212	390	512
173.507	0	861	325	401	248	217	237	250	248	231	291	313	478	214	390	511
173.629	0	864	327	402	248	218	238	251	248	231	292	312	476	214	391	512
173.752	0	867	331	407	250	219	239	253	249	232	295	313	478	216	394	514
173.875	0	868	334	411	251	224	243	256	249	233	298	315	480	215	394	516
173.998	0	864	326	402	250	219	241	252	248	230	293	312	476	214	390	513
174.121	0	862	326	396	249	216	236	249	247	230	291	311	475	214	391	513
174.244	0	863	326	397	249	215	236	249	248	229	291	311	474	214	391	513
174.367	0	866	326	400	249	216	236	251	247	230	292	311	475	215	392	514
174.49	0	869	329	402	249	218	238	251	248	231	293	311	475	215	393	514
174.612	0	870	332	406	250	218	240	253	249	232	295	314	475	216	393	516
174.735	0	866	329	407	249	222	244	252	248	231	295	312	475	215	393	516
174.858	0	861	324	395	247	215	237	249	247	229	290	310	472	214	390	513
174.981	0	862	324	393	248	214	235	247	246	228	288	309	471	213	391	512
175.104	0	859	324	393	245	213	234	246	245	229	288	310	469	214	392	511
175.227	0	860	323	397	247	216	235	248	245	229	289	310	470	214	393	513
175.35	0	863	325	398	248	217	237	249	247	229	291	310	469	215	392	512
175.473	0	865	329	403	249	218	239	249	248	231	292	312	470	216	394	512
175.596	0	864	328	406	249	220	243	250	248	231	294	311	471	216	394	513
175.718	0	856	322	394	248	216	238	246	247	229	290	310	467	214	390	511
175.841	0	854	320	390	246	213	235	246	246	227	287	309	465	214	390	510
175.964	0	855	321	390	245	213	234	243	245	228	286	307	465	213	390	508
176.087	0	856	322	393	246	214	235	244	245	227	287	308	464	214	391	509
176.21	0	855	324	395	245	215	238	247	245	229	288	307	465	216	392	510
176.333	0	859	327	401	248	218	239	248	247	230	290	309	467	216	394	511
176.456	0	859	328	404	249	220	242	250	248	231	292	310	468	217	395	510
176.579	0	853	322	396	248	217	239	246	247	230	289	309	465	214	391	507
176.701	0	852	321	391	247	213	235	246	245	228	287	307	463	214	391	508
176.824	0	851	321	392	247	213	236	247	246	228	287	307	462	214	392	508
176.947	0	854	322	394	247	214	236	246	246	228	287	307	462	215	392	507
177.07	0	855	324	396	247	216	238	246	246	229	290	308	463	215	392	507
177.193	0	856	329	401	249	217	240	249	247	230	293	308	464	216	394	509
177.316	0	852	324	401	249	219	242	249	246	229	291	308	463	216	392	508
177.439	0	853	324	392	248	213	237	245	246	227	287	307	460	215	392	505
177.562	0	852	323	394	246	215	236	246	246	228	288	306	460	214	392	507
177.684	0	854	323	395	248	215	237	247	246	228	289	306	461	215	392	506
177.807	0	853	325	398	248	216	239	249	246	230	290	307	462	215	393	506
177.93	0	855	328	401	247	218	242	250	247	230	291	307	462	216	393	506
178.053	0	852	324	399	247	218	241	247	247	228	289	307	461	215	392	505
178.176	0	851	324	393	248	213	238	246	246	228	288	305	460	214	392	505
178.299	0	851	323	394	247	214	237	246	246	228	287	306	460	214	392	504
178.422	0	854	325	396	247	214	238	246	245	228	288	305	460	215	392	505
178.545	0	855	326	400	248	216	239	248	246	229	290	306	461	216	394	506
178.668	0	856	330	405	250	219	242	250	247	230	292	306	462	216	395	505
178.79	0	850	323	397	247	217	241	246	246	228	289	306	460	214	390	504
178.913	0	849	322	390	246	212	236	244	244	227	285	303	457	212	390	502
179.036	0	850	322	391	246	213	235	243	245	227	285	302	456	214	391	502
179.159	0	850	322	393	246	213	235	245	244	227	286	302	457	214	391	503
179.282	0	852	324	396	247	214	237	246	244	228	287	303	457	214	392	503
179.405	0	854	327	400	248	216	239	248	246	230	289	304	459	215	393	502
179.528	0	848	322	398	247	216	241	244	245	228	285	303	457	214	391	501
179.651	0	845	319	388	245	211	235	242	243	224	281	300	454	212	388	498
179.773	0	844	319	387	244	210	233	241	242	225	280	299	454	212	389	498
179.896	0	846	319	389	244	211	234	240	242	225	281	300	454	213	389	498
180.019	0	847	322	391	245	211	235	242	242	226	283	301	454	214	391	499
180.142	0	848	325	397	247	213	237	245	244	227	286	302	456	214	392	499
180.265	0	852	328	402	247	216	239	247	245	229	286	303	457	215	394	499
180.388	11	845	322	398	248	215	242	245	244	227	283	302	456	213	390	497
180.511	0	842	319	387	245	211	234	240	242	225	280	300	454	212	389	496
180.634	0	844	320	388	245	211	233	241	242	225	280	300	453	212	390	496
180.756	0	845	322	390	244	211	232	241	242	225	280	299	454	213	390	495
180.879	0	846	323	393	246	212	234	242	243	226	281	300	455	213	391	495
181.002	0	847	326	397	247	214	236	245	243	227	285	302	457	214	392	496
181.125	0	850	330	401	248	216	239	247	245	228	287	304	459	214	394	496
181.248	0	849	328	405	247	219	242	249	245	229	287	305	460	214	392	496
181.371	0	844	323	392	247	214	235	244	242	226	282	302	458	213	390	493
181.494	0	846	324	389	246	211	233	242	242	226	282	301	458	212	390	494
181.617	0	848	324	392	247	211	233	244	242	227	283	302	458	212	391	494
181.74	0	850	325	396	248	214	235	246	242	228	284	301	459	214	392	495
181.862	0	854	329	400	250	216	237	248	244	229	287	304	461	214	393	496
181.985	0	856	332	404	250	217	239	250	245	230	289	304	463	215	394	497
182.108	0	857	333	410	250	221	243	252	246	231	292	306	465	216	394	500
182.231	0	852	327	399	249	216	240	248	245	229	287	306	463	215	393	497
182.354	0	853	327	395	249	215	235	247	245	228	287	305	463	214	392	497
182.477	0	856	328	397	249	215	236	247	245	228	288	305	464	215	393	499
182.6	0	859	328	399	249	216	236	250	245	230	289	306	464	215	395	499
182.723	0	861	332	402	251	218	238	252	245	230	291	307	467	216	396	501
182.845	0	865	336	408	253	219	241	253	247	231	292	309	469	217	396	502
182.968	0	862	332	406	251	221	244	252	248	230	291	308	468	217	395	501
183.091	0	860	330	397	252	216	237	251	246	229	289	308	467	216	394	501
183.214	0	861	331	398	250	217	236	250	246	229	289	309	468	214	394	500
183.337	0	863	332	400	250	218	237	251	246	230	290	310	468	216	396	502
183.46	0	866	335	405	251	219	239	253	248	231	292	310	470	217	397	504
183.583	0	869	338	408	252	221	240	256	248	231	294	311	471	218	398	505
183.706	0	872	340	413	253	225	244	257	249	233	296	313	475	219	399	506
183.828	0	866	332	403	252	222	242	253	248	231	292	311	472	216	396	504
183.951	0	867	330	398	251	218	237	252	247	230	290	310	471	216	395	505
184.074	0	867	331	399	252	219	236	253	248	230	292	312	472	217	396	506
184.197	0	871	332	401	252	220	236	254	247	231	292	311	472	217	397	507
184.32	0	873	335	405	253	221	239	254	248	232	295	313	473	218	398	507
184.443	0	876	338	409	253	223	242	257	250	232	296	313	476	218	399	510
184.566	0	875	337	413	253	224	245	258	250	233	298	314	476	219	400	510
184.689	0	871	331	401	252	221	240	254	249	231	293	313	474	217	395	509
184.812	0	870	331	397	251	217	236	252	247	230	291	312	472	217	396	508
184.934	0	871	331	398	251	218	237	252	248	231	291	312	472	217	396	510
185.057	0	874	332	402	252	219	237	253	249	231	294	312	474	218	398	512
185.18	0	877	335	405	253	221	240	256	249	232	294	313	475	220	398	511
185.303	0	879	338	410	253	223	241	256	250	234	297	314	477	219	399	513
185.426	0	879	338	415	254	227	246	259	252	235	299	315	477	220	400	515
185.549	0	873	332	402	253	221	242	255	250	232	295	314	475	219	397	513
185.672	0	874	333	400	253	219	238	254	249	231	294	312	474	218	398	513
185.795	0	876	333	400	253	219	238	254	248	231	293	313	474	219	397	514
185.917	0	878	334	404	251	220	239	256	249	232	294	313	475	220	398	515
186.04	0	881	338	409	254	222	241	257	250	234	297	314	475	221	400	517
186.163	0	885	341	413	255	225	243	259	252	234	299	316	478	221	401	519
186.286	0	880	336	409	254	225	245	258	251	234	297	315	477	220	398	517
186.409	0	879	334	402	251	221	238	256	250	232	296	315	475	219	399	517
186.532	0	882	336	404	252	221	239	255	251	232	296	315	477	220	399	519
186.655	0	883	336	406	253	221	240	257	249	233	296	316	476	220	400	519
186.778	0	887	339	409	255	223	241	258	251	234	298	316	479	221	401	520
186.9	0	889	342	414	256	225	243	261	252	235	300	316	480	222	403	523
187.023	0	885	337	411	253	226	245	259	252	234	299	317	479	220	401	520
187.146	0	886	337	404	255	221	240	257	251	233	296	314	478	221	399	521
187.269	0	888	336	408	253	221	241	256	251	234	296	315	478	220	400	522
187.392	0	888	339	409	254	222	241	259	251	234	298	316	479	221	401	523
187.515	0	891	342	412	255	224	242	259	252	234	300	316	480	221	402	524
187.638	0	890	341	416	255	226	245	261	252	236	301	317	479	222	404	524
187.761	0	886	338	406	254	222	243	257	252	232	297	316	478	220	401	521
187.884	0	888	337	404	253	221	240	256	250	233	297	316	479	221	402	522
188.006	0	889	337	407	253	221	240	256	250	233	297	316	479	221	403	523
188.129	0	892	340	410	254	223	240	258	250	234	298	317	479	222	402	523
188.252	0	895	342	414	255	224	242	259	251	234	298	316	481	222	403	525
188.375	0	892	340	415	255	226	246	258	252	235	300	316	480	222	402	526
188.498	0	887	332	401	252	220	240	255	250	232	295	314	477	219	399	523
188.621	0	887	332	400	252	218	236	254	249	230	292	313	475	220	399	521
188.744	0	887	332	400	252	218	237	252	249	231	292	313	473	220	399	521
188.867	0	888	333	402	252	218	238	253	248	231	293	313	473	220	400	522
188.989	0	889	334	404	252	220	239	255	249	233	296	313	473	221	401	523
189.112	0	886	334	408	252	223	243	255	250	232	295	313	472	220	399	521
189.235	0	877	324	395	249	217	239	249	247	229	290	309	467	218	395	517
189.358	0	874	321	391	249	213	235	248	246	227	287	308	465	217	394	516
189.481	0	872	321	389	246	212	234	247	245	227	287	306	462	217	395	515
189.604	0	870	322	390	246	215	236	248	245	228	288	307	460	218	396	513
189.727	0	871	321	394	246	216	238	247	247	228	289	307	459	219	397	513
189.85	0	870	323	396	246	216	241	249	247	230	292	308	460	219	399	513
189.972	0	866	325	402	247	220	244	251	248	230	293	309	461	218	399	511
190.095	0	856	316	391	245	216	243	247	247	228	287	307	458	216	394	506
190.218	0	852	312	383	243	211	235	242	244	225	284	305	453	215	392	505
190.341	0	848	310	382	241	211	235	241	244	225	283	304	451	216	392	504
190.464	0	846	310	382	241	210	235	243	243	224	285	302	448	216	392	503
190.587	0	846	310	386	240	213	237	243	244	226	286	304	449	217	394	502
190.71	0	845	312	389	242	214	239	243	246	228	288	303	450	217	395	501
190.833	0	843	316	394	243	215	242	246	246	228	291	304	451	218	396	501
190.956	0	836	310	394	241	219	246	246	246	228	290	304	450	216	393	498
191.078	0	832	306	380	239	211	238	243	244	224	285	302	446	214	390	495
191.201	0	829	305	380	238	211	236	239	244	224	283	302	444	215	392	494
191.324	0	827	303	382	238	211	237	239	243	224	283	302	443	216	392	494
191.447	0	829	305	384	239	213	238	240	244	225	285	303	445	216	394	494
191.57	0	829	309	386	240	215	240	242	245	226	287	303	447	218	395	494
191.693	0	828	308	393	240	218	244	242	246	227	287	304	447	218	395	493
191.816	0	821	301	383	237	213	240	240	245	225	284	302	444	215	392	491
191.939	0	820	300	381	238	210	237	240	244	223	283	301	443	215	392	491
192.061	0	820	300	381	237	212	238	239	244	223	284	301	443	215	393	489
192.184	0	821	302	383	237	212	238	240	244	225	284	301	444	216	394	489
192.307	0	822	305	388	239	215	241	243	246	225	288	303	446	217	394	490
192.43	0	824	308	391	240	217	245	246	246	227	289	304	449	218	395	490
192.553	0	819	302	393	238	219	246	244	246	227	287	304	446	216	391	487
192.676	0	816	296	381	237	212	239	239	245	223	283	301	444	215	390	486
192.799	0	815	297	381	236	211	237	240	243	224	284	300	443	214	390	486
192.922	0	815	298	381	237	211	238	241	244	224	285	299	443	216	391	486
193.044	0	818	301	383	237	213	239	241	244	225	287	301	445	217	393	485
193.167	0	821	305	388	239	215	242	243	246	226	287	302	447	217	393	487
193.29	0	820	306	394	239	220	246	245	246	227	289	303	448	217	394	488
193.413	0	815	298	386	237	215	243	241	245	225	285	302	446	215	389	485
193.536	0	815	296	380	235	211	238	238	244	223	282	301	443	214	391	484
193.659	0	815	298	380	237	212	238	238	243	223	282	302	445	215	394	484
193.782	0	817	301	383	238	213	239	239	244	224	283	303	446	216	395	486
193.905	0	821	303	385	238	215	240	242	245	225	285	304	449	218	396	486
194.028	0	825	306	391	240	217	242	243	246	226	287	306	453	218	398	486
194.15	0	823	305	394	241	221	247	244	247	227	288	306	453	219	398	485
194.273	0	819	299	382	238	216	241	241	247	224	285	304	450	215	395	485
194.396	0	820	301	382	239	217	238	239	246	222	283	304	451	217	398	484
194.519	0	822	303	384	239	218	239	239	246	222	281	306	453	218	398	483
194.642	0	825	307	386	241	218	239	237	248	223	282	307	457	220	400	483
194.765	0	828	310	390	242	221	241	239	250	225	285	309	460	222	403	485
194.888	0	830	311	396	243	224	244	243	251	226	287	311	462	222	403	485
195.011	0	828	303	386	241	219	242	242	250	224	283	308	459	221	401	483
195.133	0	830	303	384	241	216	238	241	250	223	284	308	458	221	402	484
195.256	0	832	306	385	242	218	238	241	250	224	284	308	460	222	403	485
195.379	0	836	308	388	243	219	239	242	252	225	287	308	461	222	404	485
195.502	0	841	310	391	244	221	241	245	252	225	287	311	464	224	404	487
195.625	0	842	312	395	245	224	244	246	255	226	289	311	466	224	406	489
195.748	0	836	305	389	243	221	242	244	252	224	286	310	461	222	401	488
195.871	0	837	305	383	243	217	237	243	251	223	284	307	461	221	401	487
195.994	0	840	306	384	242	218	236	241	251	223	285	307	460	221	402	487
196.116	0	842	308	386	243	217	236	244	251	224	286	307	461	222	402	488
196.239	0	845	309	387	245	219	239	248	251	224	289	307	462	222	402	490
196.362	0	845	313	392	246	222	241	250	252	226	291	309	463	223	403	492
196.485	0	841	308	389	244	222	242	246	250	224	288	308	462	221	398	489
196.608	0	840	306	380	244	215	235	243	249	222	284	306	459	219	397	489
196.731	0	844	306	383	243	216	235	243	248	222	283	306	458	219	397	489
196.854	0	844	306	383	244	217	234	244	248	222	284	307	459	220	401	490
196.977	0	847	308	384	245	218	235	244	248	224	284	308	461	221	402	489
197.1	0	848	310	388	246	218	237	247	250	224	286	309	463	221	403	491
197.222	0	851	312	392	246	222	240	248	251	225	289	310	464	223	404	491
197.345	0	845	306	388	243	222	239	245	252	222	283	311	462	222	403	488
197.468	0	843	303	380	243	216	233	240	251	220	281	308	460	221	403	486
197.591	0	845	302	380	242	216	232	238	252	221	281	308	462	221	403	485
197.714	0	847	304	381	243	216	233	240	252	221	282	309	464	223	404	487
197.837	0	850	306	385	243	221	233	239	254	222	282	314	469	226	407	486
197.96	0	855	308	387	245	219	237	240	256	225	286	315	474	227	409	486
198.083	0	857	310	392	246	223	239	246	256	225	290	314	474	227	408	491
198.205	0	851	303	386	244	221	238	245	255	223	289	311	470	224	404	489
198.328	0	849	302	380	245	217	233	245	254	222	288	310	468	224	403	490
198.451	0	851	302	381	244	216	234	245	252	223	288	308	466	224	402	491
198.574	0	852	303	380	245	216	233	246	252	223	289	308	464	224	404	491
198.697	0	854	306	384	246	219	236	247	252	224	292	308	464	224	405	492
198.82	0	857	308	386	248	220	238	250	254	226	294	309	466	225	405	493
198.943	0	855	306	390	247	223	241	250	253	225	293	310	466	224	403	492
199.066	0	850	302	380	246	216	236	248	251	223	290	307	463	222	400	491
199.188	0	851	303	380	245	216	234	247	251	222	290	306	462	223	401	493
199.311	0	851	303	380	244	217	234	245	251	223	292	307	462	223	401	493
199.434	0	853	305	383	246	217	235	246	251	223	291	308	461	223	402	493
199.557	0	856	308	385	247	218	236	248	252	226	294	307	462	224	404	494
199.68	0	854	309	389	247	221	241	250	253	225	295	308	464	224	403	495
199.803	0	849	303	380	246	216	236	247	251	223	292	305	461	221	398	493
199.926	0	850	303	377	245	214	233	245	248	221	289	305	459	221	398	492
200.049	0	851	303	378	243	214	233	244	248	221	289	304	457	221	399	494
200.172	0	852	305	379	245	214	233	245	249	223	290	305	457	221	400	495
200.294	0	855	308	383	246	217	235	246	249	223	293	305	460	223	401	495
200.417	0	856	311	387	247	218	238	249	251	224	293	306	461	222	402	496
200.54	0	851	308	385	245	219	240	245	250	223	291	305	458	220	400	495
200.663	0	850	305	376	244	213	232	243	248	220	288	302	456	219	399	493
200.786	0	850	305	375	245	211	231	242	247	221	287	301	455	219	398	493
200.909	0	852	305	376	245	213	231	241	247	221	287	302	454	219	398	493
201.032	0	854	308	379	246	214	232	243	247	222	287	302	454	220	400	495
201.155	0	856	311	383	246	215	234	245	248	223	291	303	456	221	402	495
201.277	0	858	312	387	246	217	236	246	249	225	292	305	458	221	404	496
201.4	0	860	316	393	248	220	240	248	250	225	294	305	459	223	403	496
201.523	0	853	309	382	247	215	236	244	249	221	290	303	454	219	399	494
201.646	0	852	307	377	245	211	231	242	247	219	287	300	452	218	397	494
201.769	0	851	308	375	245	211	232	241	247	220	286	300	451	219	399	493
201.892	0	852	310	377	244	212	231	240	247	220	285	300	450	219	400	492
202.015	0	854	311	380	245	213	234	242	247	222	287	300	450	220	401	495
202.138	0	856	313	383	245	214	235	244	248	222	290	301	451	221	402	496
202.26	0	858	315	387	246	217	238	246	249	223	291	302	453	222	403	497
202.383	0	856	314	390	246	220	243	246	249	224	291	302	453	222	402	497
202.506	0	851	309	378	246	213	236	242	247	220	287	299	450	219	398	495
202.629	0	850	308	375	243	211	232	241	246	220	286	297	447	219	397	496
202.752	0	849	308	374	243	210	233	239	246	219	285	297	445	219	397	494
202.875	0	849	310	377	242	211	234	239	246	221	286	295	444	219	398	494
202.998	0	849	309	380	244	212	236	242	245	221	288	297	446	220	399	497
203.121	0	850	311	383	244	214	238	243	248	222	290	298	447	221	398	497
203.244	0	844	309	384	244	215	241	242	248	222	289	297	446	220	396	495
203.366	0	840	305	374	241	210	236	239	246	220	285	294	442	218	394	493
203.489	0	837	306	373	241	209	235	239	245	219	286	293	441	218	393	494
203.612	0	837	307	374	239	209	235	240	245	221	287	293	440	218	394	493
203.735	0	838	307	377	242	210	237	241	245	221	288	294	440	217	396	494
203.858	0	839	311	380	242	215	238	241	246	222	287	296	444	219	398	495
203.981	0	840	312	385	245	216	242	243	248	224	289	295	444	220	399	496
204.104	0	833	307	380	241	215	242	240	246	221	286	296	442	218	395	493
204.227	0	831	304	373	241	208	236	236	245	219	282	293	439	217	394	492
204.349	0	830	305	373	239	208	236	236	244	219	281	291	437	216	394	491
204.472	0	830	304	373	240	209	236	235	244	219	283	291	438	217	394	491
204.595	0	832	305	378	240	210	237	239	243	220	285	293	439	218	395	493
204.718	0	835	309	381	241	213	239	239	245	222	285	294	441	219	396	493
204.841	0	834	311	386	242	216	243	240	247	223	286	295	443	218	397	493
204.964	0	827	305	378	240	213	241	237	246	221	283	292	439	217	394	491
205.087	0	825	304	371	239	209	235	234	242	219	280	291	438	216	391	490
205.21	0	825	303	372	238	208	234	232	243	219	279	290	437	215	392	489
205.332	0	826	302	373	238	209	235	233	243	220	279	290	437	216	393	490
205.455	0	827	306	378	239	210	237	236	244	221	281	291	439	217	394	491
205.578	0	828	308	381	241	213	241	239	244	222	284	292	441	218	395	491
205.701	0	832	312	386	244	214	242	239	245	222	285	294	443	219	396	490
205.824	0	825	308	383	240	216	244	238	246	221	284	292	441	217	393	490
205.947	0	824	305	375	239	211	237	236	244	219	281	290	439	215	391	488
206.07	0	826	306	375	239	209	236	237	243	219	281	291	439	215	392	488
206.193	0	828	306	376	240	210	235	236	244	219	281	290	439	216	393	487
206.316	0	831	308	380	241	212	238	238	244	221	282	291	440	217	394	490
206.438	0	832	311	383	243	212	240	241	244	223	284	292	443	217	395	491
206.561	0	836	313	388	243	217	241	243	245	223	287	293	444	218	396	492
206.684	0	832	310	386	242	216	243	240	245	222	285	293	444	217	393	490
206.807	0	832	308	377	240	211	237	237	244	220	283	291	441	216	392	489
206.93	0	832	308	380	240	211	237	237	243	220	281	290	441	216	392	490
207.053	0	834	309	381	240	211	236	238	243	221	282	291	442	217	394	491
207.176	0	836	312	384	243	212	239	239	245	222	283	291	443	217	395	491
207.299	0	838	314	387	244	214	241	242	246	223	285	292	446	217	396	491
207.421	0	838	315	391	244	216	244	242	246	223	286	294	446	217	397	491
207.544	0	833	312	381	242	213	238	239	245	221	281	292	444	216	394	489
207.667	0	835	311	380	240	212	235	237	243	220	280	292	444	216	394	489
207.79	0	835	311	382	242	211	236	237	244	221	281	291	445	216	395	491
207.913	0	839	312	383	241	212	237	240	244	221	283	292	445	217	396	492
208.036	0	840	316	386	242	214	239	241	245	222	285	293	448	217	397	492
208.159	0	844	319	390	244	216	242	243	245	224	286	295	451	219	397	493
208.282	0	843	318	395	245	219	245	244	246	224	288	296	451	219	399	494
208.404	0	838	313	383	243	213	240	241	245	221	285	293	448	216	393	492
208.527	0	836	312	380	242	210	236	239	244	220	282	292	446	216	393	491
208.65	0	838	313	381	241	211	236	236	243	221	282	290	446	216	393	491
208.773	0	839	312	385	241	211	236	238	243	221	282	291	447	216	395	492
208.896	0	842	314	387	243	213	238	242	244	223	285	294	448	216	396	492
209.019	0	843	317	390	244	213	241	243	246	224	286	293	451	218	397	493
209.142	0	846	319	394	244	216	243	245	246	224	288	295	453	218	397	494
209.265	0	842	315	395	244	218	245	242	247	224	287	294	451	217	395	494
209.388	0	838	313	382	242	211	238	241	245	221	284	292	449	214	393	492
209.51	0	837	312	381	242	211	236	239	243	221	282	290	448	215	393	492
209.633	0	839	312	383	241	210	235	239	244	221	282	291	448	215	394	492
209.756	0	841	313	385	242	211	237	240	244	222	282	291	448	217	396	494
209.879	0	844	317	389	244	213	239	242	245	223	286	292	449	216	396	494
210.002	0	846	319	393	245	216	242	244	247	224	288	294	452	218	396	496
210.125	0	849	322	397	245	218	245	245	247	225	290	297	454	219	398	496
210.248	0	844	318	395	245	218	247	244	248	225	288	295	454	217	396	496
210.371	0	842	315	384	242	212	239	243	246	222	285	292	450	216	393	495
210.493	0	843	315	384	242	212	238	241	244	222	285	292	451	216	393	496
210.616	0	843	315	384	243	211	237	241	245	222	284	292	451	216	394	496
210.739	0	847	317	388	243	213	239	243	245	224	286	293	451	217	395	498
210.862	0	849	318	391	244	215	241	244	247	224	288	294	453	217	396	499
210.985	0	853	322	395	246	217	242	245	247	226	289	296	455	218	397	499
211.108	0	849	318	397	246	219	246	245	247	226	288	296	455	218	397	499
211.231	0	846	315	385	243	214	239	241	246	222	286	293	452	217	394	498
211.354	0	847	316	384	243	211	238	243	245	223	286	294	452	217	394	498
211.476	0	848	315	385	244	213	238	242	245	222	285	295	452	216	396	499
211.599	0	851	317	389	244	216	240	242	245	223	286	295	454	218	397	500
211.722	0	854	319	392	244	216	241	245	247	224	288	296	455	218	399	501
211.845	0	857	321	394	246	218	244	246	248	225	292	297	457	219	400	502
211.968	0	855	320	400	247	222	247	247	248	226	291	297	459	219	398	502
212.091	0	848	313	386	243	214	241	242	246	222	287	294	454	216	394	500
212.214	0	848	312	381	242	211	238	241	245	222	285	292	452	216	394	500
212.337	0	847	313	381	242	211	237	241	244	222	285	292	450	216	393	500
212.46	0	849	312	384	241	212	238	240	245	222	285	292	449	216	395	499
212.582	0	850	313	386	243	213	240	241	245	223	287	292	449	217	395	501
212.705	0	850	315	389	243	215	243	244	246	225	289	292	451	218	396	503
212.828	0	851	317	395	243	218	246	246	248	225	290	294	453	219	397	504
212.951	0	845	309	386	242	215	244	242	246	223	286	292	449	216	393	500
213.074	0	840	307	378	240	210	238	237	244	220	283	289	446	214	393	499
213.197	0	838	306	378	238	211	237	236	244	221	283	289	445	215	393	497
213.32	0	838	306	379	239	210	237	239	244	221	283	290	444	215	394	498
213.443	0	842	309	383	239	211	239	238	245	222	283	291	444	216	396	498
213.565	0	844	310	385	239	214	241	239	245	223	285	292	447	218	398	499
213.688	0	843	312	388	241	215	245	243	247	224	288	293	448	217	398	500
213.811	0	840	310	392	241	218	248	242	247	224	287	294	448	216	397	499
213.934	0	836	306	379	238	212	241	237	245	221	282	291	445	214	394	496
214.057	0	836	305	377	237	211	238	234	244	219	282	290	444	215	395	497
214.18	0	836	304	378	238	210	238	235	244	220	281	291	443	215	395	495
214.303	0	837	305	381	238	211	239	236	244	221	283	291	444	216	397	497
214.426	0	840	309	384	238	213	241	238	245	222	283	292	447	216	397	496
214.548	0	838	311	388	240	215	243	240	246	223	286	293	448	216	399	496
214.671	0	836	308	390	239	217	247	240	246	222	285	294	447	217	397	496
214.794	0	834	305	379	238	212	239	236	245	220	282	292	445	216	397	494
214.917	0	835	305	380	239	211	238	234	245	219	280	292	446	215	399	494
215.04	0	837	306	381	239	212	238	234	245	220	282	293	446	216	400	495
215.163	0	840	309	383	240	212	240	237	246	220	282	293	447	218	400	495
215.286	0	841	311	386	239	215	241	239	247	221	285	295	450	218	401	495
215.409	0	837	310	390	240	217	245	238	248	221	285	294	450	217	401	494
215.532	0	832	306	379	237	211	240	234	247	219	279	292	446	216	397	492
215.654	0	834	304	377	237	211	237	234	246	218	279	292	446	216	399	492
215.777	0	835	307	376	238	211	236	232	245	218	278	292	445	218	400	491
215.9	0	837	307	380	238	212	237	232	246	219	279	294	448	217	401	491
216.023	0	839	309	384	239	214	238	234	247	220	281	294	450	219	402	493
216.146	1	842	311	388	241	216	242	238	248	221	283	296	452	220	403	495
216.269	0	836	306	386	237	216	243	234	247	221	281	295	451	218	399	492
216.392	0	832	303	375	237	209	236	231	245	217	276	291	447	216	396	490
216.515	0	832	301	375	235	208	234	232	245	217	277	290	445	216	395	491
216.637	0	833	301	375	236	208	234	234	245	217	277	290	446	216	395	491
216.76	0	833	302	379	237	209	236	235	245	219	279	289	447	216	395	491
216.883	0	835	304	381	238	211	237	236	246	220	281	292	448	217	397	492
217.006	0	836	308	385	239	213	240	238	246	221	282	293	450	217	399	492
217.129	0	832	304	388	238	215	243	238	247	220	282	291	449	215	396	491
217.252	0	826	300	374	235	209	236	234	244	217	277	290	445	212	395	487
217.375	0	827	300	373	235	208	234	230	242	216	274	289	444	213	394	487
217.498	0	827	299	374	234	206	233	230	242	216	275	290	444	214	394	488
217.62	0	829	300	377	235	207	234	232	242	219	276	288	444	214	394	488
217.743	0	832	303	379	239	209	235	232	242	218	278	288	445	214	395	487
217.866	0	834	306	383	238	211	239	234	244	220	280	290	447	215	395	489
217.989	0	833	307	388	239	213	242	235	244	222	281	291	447	215	396	489
218.112	0	827	301	377	236	210	238	232	243	217	276	288	444	212	390	486
218.235	0	827	299	373	236	207	233	231	241	216	276	287	442	212	390	485
218.358	0	827	298	374	236	207	233	231	241	217	275	284	441	211	389	485
218.481	0	827	300	375	237	206	234	232	241	217	276	284	440	212	391	486
218.604	0	831	302	379	238	209	237	234	242	218	278	285	441	213	392	487
218.726	0	834	304	382	241	210	239	233	243	220	280	287	443	214	394	487
218.849	0	827	299	382	238	212	240	233	243	219	277	285	442	211	390	485
218.972	0	826	299	373	237	207	235	230	241	216	275	283	439	210	389	485
219.095	0	826	297	374	237	207	234	231	241	217	275	283	439	211	389	484
219.218	0	829	299	374	237	207	234	232	240	218	275	284	439	212	390	485
219.341	0	830	302	377	239	208	236	233	241	219	276	284	439	213	391	486
219.464	0	831	303	382	240	209	240	233	242	220	278	284	440	212	392	487
219.587	0	825	298	377	237	209	240	233	241	218	275	283	438	211	388	484
219.709	0	825	296	370	235	206	234	228	239	215	271	281	435	209	387	483
219.832	0	824	296	371	235	205	233	228	239	216	272	281	435	209	388	482
219.955	0	825	297	371	236	206	233	229	239	216	273	281	435	209	388	483
220.078	0	827	298	376	236	207	235	231	240	218	275	281	436	210	390	485
220.201	0	829	301	379	239	209	238	231	241	218	276	283	438	210	390	484
220.324	0	821	295	373	235	208	237	229	239	217	271	281	435	208	387	481
220.447	0	819	293	367	233	204	232	226	237	214	269	279	432	207	386	480
220.57	0	820	293	367	234	202	231	226	236	214	269	280	432	208	386	481
220.692	0	822	294	368	235	203	231	225	237	215	268	281	432	208	387	480
220.815	0	824	296	370	235	205	232	228	237	216	270	281	434	208	389	481
220.938	0	825	298	375	237	205	236	229	238	217	272	283	436	209	390	481
221.061	0	824	297	378	237	210	239	228	239	216	272	284	437	209	389	481
221.184	0	819	293	366	234	205	232	224	237	213	267	281	433	207	388	478
221.307	0	819	293	363	234	203	228	222	235	212	265	281	432	208	390	478
221.43	0	820	293	365	234	202	228	220	236	213	266	281	433	208	390	478
221.553	0	822	295	368	236	201	229	224	237	213	267	282	435	209	391	478
221.676	0	824	298	370	236	205	232	225	237	215	268	282	436	209	391	478
221.798	0	827	300	374	236	207	234	227	238	216	271	284	438	211	393	479
221.921	0	826	300	378	237	209	236	229	239	217	272	285	439	211	393	480
222.044	0	820	296	367	235	206	231	228	237	213	267	282	436	208	390	477
222.167	0	824	296	365	235	204	228	222	236	212	265	282	435	208	390	477
222.29	0	824	297	365	235	203	227	222	237	212	265	282	436	209	391	477
222.413	0	827	299	369	236	205	228	223	237	213	266	284	439	210	394	478
222.536	0	832	302	373	238	205	231	224	238	215	269	287	442	212	396	479
222.659	0	835	305	376	239	208	232	225	241	215	269	289	445	214	398	480
222.781	0	837	306	382	240	211	237	227	243	216	271	291	447	215	399	479
222.904	0	831	300	372	238	208	230	224	243	213	268	288	444	214	396	478
223.027	0	836	300	368	240	204	229	224	242	213	268	288	445	213	396	478
223.15	0	837	298	370	237	205	228	225	242	213	269	287	445	213	396	479
223.273	0	841	299	372	240	207	230	227	242	214	270	288	446	214	397	481
223.396	0	842	302	375	241	209	231	230	244	217	272	290	447	216	398	483
223.519	0	847	304	378	242	210	234	232	246	218	275	291	449	215	400	483
223.642	0	843	300	376	239	211	234	233	245	217	274	290	449	215	396	482
223.764	0	842	298	368	238	208	229	230	243	215	271	288	446	215	395	483
223.887	0	842	299	370	238	207	228	231	243	215	272	288	446	214	395	484
224.01	0	845	298	371	237	207	230	233	243	216	274	289	447	214	395	484
224.133	0	846	299	375	240	207	232	234	243	218	275	290	448	214	395	485
224.256	0	849	302	377	238	211	235	237	245	219	278	292	450	215	397	488
224.379	0	844	299	379	238	213	237	236	244	217	276	291	450	215	395	488
224.502	0	840	295	367	237	206	230	232	241	215	273	289	446	212	392	487
224.625	0	843	295	366	236	207	227	230	242	214	272	289	446	214	393	486
224.748	0	842	295	367	237	207	228	229	241	215	271	288	446	214	393	488
224.87	0	843	295	371	236	207	229	231	241	215	274	290	447	214	393	489
224.993	0	846	298	373	240	207	232	233	243	218	275	290	448	215	396	489
225.116	0	848	301	376	240	209	234	232	243	219	277	293	450	216	397	490
225.239	0	843	298	377	239	212	237	233	243	217	275	292	449	214	394	489
225.362	0	837	294	366	236	206	228	228	242	214	272	288	445	213	392	488
225.485	0	838	294	365	235	204	227	227	242	213	271	288	445	213	392	487
225.608	0	839	293	365	236	203	227	226	242	214	271	289	445	214	392	487
225.731	0	840	295	368	236	204	229	228	243	216	272	289	445	215	393	489
225.853	0	842	297	372	239	206	230	229	244	216	275	290	447	214	394	491
225.976	0	845	300	375	241	206	232	231	245	218	277	292	449	217	396	492
226.099	0	849	302	378	242	210	236	234	246	219	280	294	451	217	397	494
226.222	0	843	299	378	239	212	237	234	245	217	277	293	449	216	394	493
226.345	0	839	296	367	236	207	229	230	243	215	275	290	447	214	392	491
226.468	0	842	297	367	236	206	227	230	242	215	275	289	447	214	391	492
226.591	0	843	297	370	236	206	228	230	243	216	275	290	447	214	393	492
226.714	0	845	299	372	237	206	229	231	243	217	276	291	448	215	395	493
226.836	0	848	302	375	240	209	232	232	245	218	277	292	450	216	395	494
226.959	0	851	305	379	241	210	234	236	245	219	281	294	452	218	396	496
227.082	0	852	307	384	240	214	239	237	246	220	281	295	453	218	397	500
227.205	0	847	303	374	238	210	234	234	244	217	278	292	450	215	393	494
227.328	0	848	304	371	238	208	231	233	243	216	277	292	449	215	393	496
227.451	0	851	304	374	239	208	231	233	243	217	277	292	450	215	394	496
227.574	0	852	305	377	240	207	231	233	244	218	277	293	451	216	396	501
227.697	0	856	306	379	241	210	233	235	244	219	279	293	452	217	397	498
227.82	0	859	309	382	243	211	236	237	246	220	281	294	454	219	398	500
227.942	0	858	307	385	243	214	240	238	246	220	283	296	454	218	397	501
228.065	0	852	304	375	241	210	233	235	244	217	279	293	451	215	394	499
228.188	0	854	303	373	240	207	231	234	243	217	277	292	449	215	394	499
228.311	0	855	304	373	239	207	230	234	243	217	278	291	449	215	393	500
228.434	0	857	304	377	240	209	231	237	244	218	279	291	449	216	395	500
228.557	0	858	306	379	241	210	234	238	244	219	281	292	450	217	396	502
228.68	0	861	308	382	243	212	237	238	245	221	283	293	451	217	396	503
228.803	0	855	305	384	241	214	240	237	246	220	282	292	450	216	393	501
228.925	0	851	299	370	239	207	232	236	243	217	279	289	447	213	390	500
229.048	0	851	301	371	239	206	231	234	242	216	277	288	445	214	391	499
229.171	0	851	301	372	238	206	230	232	242	217	277	288	444	214	390	500
229.294	0	853	302	375	239	208	231	234	242	219	279	289	445	214	392	501
229.417	0	856	304	377	240	209	234	237	243	219	280	289	446	214	392	502
229.54	0	856	307	381	243	211	237	238	243	220	282	291	448	216	394	503
229.663	0	852	304	382	239	213	239	236	243	219	280	291	448	215	391	501
229.786	0	847	300	370	238	207	232	232	242	217	277	288	444	212	389	500
229.908	0	849	303	369	238	207	231	233	241	216	275	288	443	213	390	500
230.031	0	850	303	371	237	209	231	231	241	217	275	289	444	214	394	499
230.154	0	852	305	374	240	209	232	231	241	217	276	290	445	215	395	499
230.277	0	855	307	379	241	210	234	233	243	218	277	292	447	217	397	500
230.4	0	856	310	381	243	212	237	235	244	220	279	294	450	217	399	500
230.523	0	849	305	378	240	213	236	233	244	217	277	293	448	216	396	497
230.646	0	850	306	372	239	209	231	232	244	216	273	292	448	215	397	496
230.769	0	852	307	373	239	210	231	231	243	217	274	292	449	215	397	497
230.892	0	853	308	374	241	208	231	231	244	216	275	293	450	217	398	496
231.014	0	856	308	378	242	210	232	233	246	218	276	295	453	218	399	496
231.137	0	859	310	383	243	212	235	232	246	219	276	296	455	218	401	496
231.26	0	854	306	377	240	212	234	233	246	216	275	294	453	218	397	495
231.383	0	854	306	373	238	210	230	233	246	215	274	293	452	217	397	494
231.506	0	854	307	373	239	209	230	232	246	216	275	293	451	217	398	495
231.629	0	858	307	376	239	210	230	235	247	217	275	293	452	219	398	495
231.752	0	858	309	380	241	212	232	235	248	218	277	295	454	218	399	496
231.875	0	861	310	383	243	212	234	235	250	218	278	296	455	219	400	496
231.997	0	853	305	378	239	213	235	234	250	217	276	294	453	217	397	493
232.12	0	852	303	370	239	208	228	230	248	214	272	293	451	217	397	490
232.243	0	853	304	371	237	208	227	229	249	214	271	292	451	217	397	490
232.366	0	853	304	371	238	208	227	231	249	215	274	292	452	217	396	492
232.489	0	854	304	374	241	208	229	232	249	216	276	292	451	217	397	493
232.612	0	856	306	378	241	209	230	233	247	218	278	294	452	218	398	495
232.735	0	849	302	379	239	211	234	235	247	217	278	292	451	216	395	493
232.858	0	841	295	367	237	204	227	234	244	214	275	289	445	214	391	492
232.98	0	839	294	365	236	203	226	232	242	213	273	286	444	213	389	492
233.103	0	838	293	364	235	203	226	232	241	214	275	285	441	212	388	491
233.226	0	836	294	367	235	201	227	233	241	215	277	285	440	213	387	492
233.349	0	837	294	371	236	203	229	235	243	217	278	285	441	213	388	493
233.472	0	836	296	373	237	205	232	236	243	217	280	286	442	213	389	493
233.595	0	835	298	378	237	208	236	236	243	219	280	288	443	213	389	492
233.718	0	826	290	368	235	203	232	231	241	215	277	285	438	210	385	489
233.841	0	824	290	362	233	198	226	230	238	212	274	283	436	209	384	488
233.964	0	823	290	362	234	199	226	228	238	213	273	281	433	209	384	486
234.086	0	824	289	364	232	200	226	228	238	213	273	282	433	209	385	487
234.209	0	824	293	367	234	201	228	230	237	215	274	282	434	210	386	488
234.332	0	826	294	369	237	202	230	230	239	216	276	283	436	211	387	489
234.455	0	828	299	374	238	204	232	232	240	217	278	284	438	210	389	489
234.578	0	831	300	377	238	207	236	234	241	218	279	285	440	214	389	490
234.701	0	825	296	379	237	208	238	234	240	217	280	284	437	211	386	490
234.824	0	823	294	367	234	202	229	231	239	214	277	281	434	210	384	489
234.947	0	824	292	368	234	202	228	230	238	214	275	280	434	209	384	488
235.069	0	827	293	368	235	202	228	229	237	215	275	281	434	210	385	489
235.192	0	830	298	371	236	204	229	232	238	216	276	283	436	211	386	491
235.315	0	833	300	375	239	204	232	233	239	217	278	283	437	211	388	492
235.438	0	837	304	377	240	206	233	235	241	218	279	284	440	212	389	493
235.561	0	837	304	383	239	211	238	237	241	219	281	285	441	212	388	494
235.684	0	833	301	372	238	206	232	232	240	216	277	283	438	210	387	493
235.807	0	837	300	374	237	204	230	234	240	216	277	284	438	210	387	494
235.93	0	837	301	374	238	205	230	235	240	216	277	285	440	210	388	495
236.052	0	840	303	376	238	206	231	235	239	218	279	286	440	210	389	494
236.175	0	846	306	380	241	208	233	237	240	218	281	287	443	212	392	497
236.298	0	850	309	384	241	209	236	237	242	220	282	289	446	213	392	499
236.421	0	846	304	380	240	210	236	236	241	218	281	286	443	212	389	498
236.544	0	847	305	372	239	207	230	234	239	216	277	287	443	211	389	498
236.667	0	850	306	375	238	206	230	234	239	217	277	286	443	211	390	498
236.79	0	853	306	378	238	206	230	235	239	217	278	287	444	212	391	500
236.913	0	856	309	380	242	207	232	234	240	218	279	289	446	213	393	502
237.036	0	860	312	382	242	211	234	238	242	219	280	290	449	214	394	503
237.158	0	857	312	385	242	214	238	239	242	219	281	290	448	213	392	503
237.281	0	855	308	374	239	208	231	235	240	215	278	288	445	211	390	502
237.404	0	857	308	373	239	206	229	233	239	216	276	286	446	212	390	502
237.527	0	858	309	374	239	206	229	233	239	216	276	287	445	212	390	503
237.65	0	861	310	377	241	208	230	235	239	217	277	288	447	212	392	505
237.773	0	864	313	380	242	208	232	235	241	219	279	291	449	213	394	506
237.896	0	867	315	385	244	210	234	236	241	220	279	292	451	215	397	509
238.019	0	863	311	382	242	213	236	236	242	218	278	292	450	213	394	504
238.141	0	860	309	373	240	209	229	232	240	215	274	290	447	213	394	503
238.264	0	861	309	373	240	207	229	233	239	216	274	290	448	213	393	502
238.387	0	863	310	373	240	206	228	230	241	215	274	290	448	213	396	502
238.51	0	865	313	376	242	209	229	231	241	217	275	293	450	215	397	502
238.633	0	867	315	381	243	211	232	233	243	217	276	294	453	217	399	503
238.756	0	870	318	385	245	212	234	233	245	219	277	296	456	218	401	503
238.879	0	866	314	381	241	214	236	233	244	217	276	295	455	217	397	500
239.002	0	864	312	374	241	210	229	230	243	215	272	294	454	216	397	498
239.124	0	864	312	374	239	209	228	231	244	216	272	292	453	217	397	499
239.247	0	866	314	376	241	208	229	232	244	216	274	293	455	215	398	499
239.37	0	867	316	378	242	211	231	233	245	217	276	295	454	216	398	499
239.493	0	865	319	383	242	214	233	237	245	219	278	295	456	216	398	497
239.616	0	862	317	384	241	215	235	237	246	218	277	295	455	215	396	499
239.739	0	861	315	375	241	211	229	233	245	215	273	294	453	216	395	497
239.862	0	862	317	376	241	211	229	230	244	214	272	295	454	216	397	495
239.985	0	862	317	377	240	210	228	230	245	216	272	295	455	216	398	495
240.108	0	863	319	379	244	211	229	231	245	218	274	295	456	218	398	496
240.23	0	867	320	382	246	212	232	234	247	219	277	297	458	218	400	497
240.353	0	866	319	387	242	216	236	237	247	219	277	297	458	219	398	500
240.476	0	860	313	376	241	210	231	234	245	216	273	294	453	215	395	493
240.599	0	860	311	373	238	208	229	232	243	215	273	292	452	216	395	493
240.722	0	861	312	375	240	207	228	235	243	216	275	292	452	216	394	494
240.845	0	862	314	376	241	207	228	231	244	216	273	293	452	217	396	495
240.968	0	863	317	378	241	210	230	234	245	217	276	294	453	217	397	495
241.091	0	864	319	381	243	211	232	235	245	217	277	295	454	218	398	497
241.213	0	859	315	383	241	214	235	236	246	218	277	294	452	216	396	495
241.336	0	856	312	372	239	207	228	231	243	214	272	292	448	214	393	492
241.459	0	854	312	372	238	206	227	230	242	214	270	290	447	215	393	493
241.582	0	854	314	371	239	206	227	231	241	215	271	290	447	215	394	493
241.705	0	855	314	374	240	208	228	231	241	215	272	291	449	215	395	492
241.828	0	857	318	377	242	208	229	231	242	217	274	293	451	217	396	492
241.951	0	858	318	382	242	211	232	232	244	217	275	295	452	216	398	492
242.074	0	852	314	378	239	213	233	232	244	215	274	293	450	216	395	491
242.196	11	850	312	372	239	207	227	231	242	214	272	292	448	214	395	488
242.319	0	851	314	371	240	206	226	228	241	214	270	291	448	215	395	487
242.442	0	851	316	373	240	207	226	227	242	214	271	292	449	216	395	487
242.565	0	853	321	376	242	209	229	226	244	214	271	294	452	218	399	488
242.688	0	855	324	381	242	210	231	229	245	216	273	295	454	218	399	488
242.811	0	857	324	384	245	215	234	231	247	217	274	296	456	218	399	488
242.934	0	850	320	377	240	213	231	230	246	214	271	294	453	216	396	486
243.057	0	850	320	375	241	209	227	229	245	214	272	293	452	216	397	487
243.18	0	851	321	375	241	210	228	231	244	214	272	293	452	216	395	487
243.302	0	855	323	378	241	212	229	231	246	215	272	295	453	217	397	489
243.425	0	855	326	381	246	212	229	229	246	216	273	296	456	219	399	490
243.548	0	856	329	387	245	218	232	232	248	217	274	297	457	219	400	489
243.671	0	850	322	379	243	215	230	233	247	215	272	295	454	217	396	486
243.794	0	853	320	376	242	211	226	228	245	214	271	294	454	218	396	486
243.917	0	855	320	376	239	211	227	230	247	215	270	294	453	217	396	487
244.04	0	856	322	378	242	210	227	231	247	215	272	294	453	217	397	488
244.163	0	859	323	379	245	209	229	233	247	217	276	295	454	218	398	490
244.285	0	862	325	383	244	214	231	235	249	218	276	296	456	218	399	491
244.408	0	857	320	381	242	213	234	235	248	216	274	296	452	217	395	490
244.531	0	854	314	372	239	208	226	230	245	214	272	292	449	216	393	488
244.654	0	853	314	371	238	207	227	231	245	214	270	291	448	216	393	489
244.777	0	855	314	371	238	208	226	230	245	213	272	291	446	216	393	489
244.9	0	856	317	373	238	207	228	232	244	216	273	292	447	217	394	490
245.023	0	856	318	375	242	208	229	233	246	217	276	292	447	217	395	491
245.146	0	855	318	379	240	211	233	233	246	218	275	293	450	218	395	492
245.268	0	849	311	372	238	209	231	231	244	213	272	291	444	215	391	489
245.391	0	846	310	367	236	204	226	229	242	212	269	289	441	214	390	487
245.514	0	843	310	367	235	205	226	226	243	213	270	288	441	213	391	487
245.637	0	843	310	368	236	205	226	228	243	213	270	287	441	214	390	486
[truncated: 772 more rows]

## Sheet: Short_ch
	SNR :	45	43	26	51	53	37	41	40	36	44	54	31	0	0	0	0	0	0	0	0	0	0	0	0
		D780						D850						D725						D940
Time	Marker	ch16	ch17	ch18	ch19	ch20	ch21	ch16	ch17	ch18	ch19	ch20	ch21	ch16	ch17	ch18	ch19	ch20	ch21	ch16	ch17	ch18	ch19	ch20	ch21
0.24576	0	66	154	18	60	126	19	73	173	47	52	112	10	1	1	-28	0	0	-48	0	-1	14	2	0	57
0.36864	0	64	149	26	58	126	20	72	171	54	50	112	10	1	4	-66	-2	0	-80	-1	-4	21	4	0	64
0.49152	0	63	147	29	57	126	23	71	170	57	49	113	12	1	5	-84	-1	0	-93	-2	-4	33	4	0	63
0.6144	0	64	146	26	56	132	25	71	169	60	48	106	14	2	5	-90	0	-1	-97	-2	-5	43	5	0	60
0.73728	0	63	147	29	56	131	25	72	170	61	47	108	14	2	6	-96	-1	-1	-98	-2	-6	45	4	0	56
0.86016	0	63	147	26	56	132	24	71	170	60	48	108	13	2	5	-94	0	-1	-100	-2	-6	45	5	0	52
0.98304	0	63	148	27	55	132	23	71	170	56	48	108	10	2	5	-95	0	-1	-102	-2	-7	46	4	0	49
1.10592	0	63	147	20	54	131	23	70	168	57	48	107	12	2	5	-93	-1	0	-106	-2	-7	51	5	2	48
1.2288	0	63	146	19	56	131	24	70	168	57	47	107	12	3	5	-93	-1	0	-105	-3	-7	50	4	2	48
1.35168	0	63	145	13	55	131	25	71	168	61	48	107	12	3	6	-87	0	0	-105	-3	-7	55	4	2	47
1.47456	0	63	146	18	55	132	23	69	168	57	47	106	12	3	6	-93	0	1	-105	-2	-7	50	5	1	48
1.59744	0	63	147	18	55	132	22	70	168	56	47	108	12	3	5	-93	-1	1	-105	-3	-7	50	4	1	48
1.72032	0	64	147	22	56	132	22	70	169	52	48	109	11	3	6	-95	-1	0	-105	-3	-8	46	4	1	49
1.8432	0	63	146	18	55	131	21	70	170	56	48	108	11	2	6	-90	-1	0	-105	-3	-7	51	4	1	47
1.96608	0	63	146	12	55	132	23	70	167	60	48	107	12	2	6	-88	0	1	-106	-2	-7	56	4	2	42
2.08896	0	62	146	12	55	130	24	70	168	60	48	106	12	3	6	-90	0	0	-106	-2	-8	56	4	2	43
2.21184	0	63	146	13	55	131	24	70	167	60	48	107	11	3	6	-89	-1	0	-106	-2	-7	55	5	1	44
2.33472	0	62	146	12	55	131	23	70	168	61	47	107	12	2	5	-87	-1	0	-105	-3	-8	55	5	1	47
2.4576	0	63	146	17	56	131	23	70	168	57	47	108	11	3	5	-93	0	1	-105	-2	-7	51	5	2	48
2.58048	0	63	147	17	55	132	22	72	170	57	48	108	12	3	5	-92	-1	0	-105	-3	-8	52	4	1	48
2.70336	0	63	148	22	56	132	22	70	169	52	48	108	11	2	5	-94	-1	1	-105	-2	-7	46	5	2	50
2.82624	0	63	148	17	55	133	21	71	170	56	48	108	10	3	6	-88	-1	1	-104	-3	-7	52	5	2	47
2.94912	0	63	147	10	55	131	22	70	169	59	48	106	11	3	6	-86	0	1	-106	-3	-8	56	4	2	43
3.072	0	63	147	11	55	131	24	70	169	60	47	106	10	2	5	-87	-1	0	-106	-2	-7	56	5	2	43
3.19488	0	63	147	10	55	131	24	71	169	61	48	107	11	2	6	-85	-1	0	-105	-3	-7	56	5	1	44
3.31776	0	62	147	10	55	131	23	71	169	61	47	107	10	2	5	-84	-1	0	-105	-3	-7	56	4	1	46
3.44064	0	63	148	11	55	132	22	71	170	61	47	107	11	3	6	-85	0	0	-104	-2	-7	57	5	1	46
3.56352	0	63	148	11	55	132	22	71	170	62	48	108	11	2	5	-84	-1	1	-104	-2	-8	57	4	2	48
3.6864	0	64	148	17	56	131	21	71	170	56	48	107	11	2	5	-88	-1	0	-105	-2	-7	52	4	2	45
3.80928	0	64	147	10	55	131	24	70	169	60	48	107	11	3	5	-84	0	0	-104	-3	-8	57	5	2	43
3.93216	0	63	147	10	55	131	23	70	169	59	48	107	12	2	6	-85	-1	0	-106	-2	-7	56	4	2	43
4.05504	0	63	147	10	55	131	23	71	170	60	47	108	11	3	6	-86	-1	0	-106	-3	-7	57	5	1	44
4.17792	0	63	147	11	55	132	22	71	170	61	48	107	11	1	5	-84	-1	0	-104	-3	-8	56	5	2	47
4.3008	0	63	147	15	55	132	22	71	171	56	48	108	10	3	6	-87	0	0	-104	-2	-8	52	5	2	47
4.42368	0	64	148	16	56	132	21	71	171	55	48	108	11	2	6	-88	-1	0	-104	-2	-7	52	4	2	49
4.54656	0	63	148	11	55	132	20	70	170	60	48	107	12	2	6	-83	-1	0	-105	-2	-8	57	4	1	44
4.66944	0	62	147	10	55	131	21	70	169	59	48	107	13	2	5	-85	0	1	-106	-2	-7	57	5	1	41
4.79232	0	63	146	10	55	131	24	70	169	59	47	108	11	2	5	-84	0	1	-105	-3	-7	57	4	2	43
4.9152	0	64	147	9	55	131	24	70	168	60	48	107	11	2	5	-86	-1	0	-106	-2	-8	56	5	2	44
5.03808	0	64	147	10	56	131	24	70	169	61	47	107	11	2	5	-86	0	1	-105	-2	-7	57	4	2	45
5.16096	0	64	147	10	55	131	22	71	170	61	49	108	11	2	7	-84	-1	0	-105	-2	-7	57	4	2	47
5.28384	0	63	147	15	55	132	21	70	171	56	48	108	10	1	5	-87	-1	1	-103	-3	-7	51	5	1	48
5.40672	0	63	148	11	55	132	21	70	170	60	48	108	11	2	5	-83	0	0	-105	-3	-7	57	4	1	44
5.5296	0	63	146	10	54	131	22	70	168	60	48	107	13	2	5	-87	0	1	-106	-3	-8	57	4	2	41
5.65248	0	63	146	10	55	131	23	70	169	59	47	106	12	2	6	-86	-1	0	-105	-2	-7	56	5	1	42
5.77536	0	63	145	10	55	131	24	71	169	59	48	106	11	2	6	-86	0	0	-105	-2	-7	56	5	1	44
5.89824	0	64	146	10	54	132	23	71	168	59	48	106	11	2	5	-86	0	1	-104	-2	-8	57	5	1	45
6.02112	0	63	147	10	55	131	23	71	169	61	47	108	10	2	6	-86	-1	0	-105	-3	-7	56	4	1	46
6.144	0	63	147	16	56	133	21	71	170	56	48	108	11	2	6	-89	-1	0	-104	-3	-8	52	5	2	48
6.26688	0	63	147	21	55	132	21	70	170	51	47	108	10	2	5	-92	0	1	-103	-2	-7	47	5	2	48
6.38976	0	63	146	11	55	132	21	70	169	59	47	107	12	2	5	-85	-1	0	-106	-3	-7	57	5	3	42
6.51264	0	62	146	10	54	131	22	71	168	59	47	107	12	2	5	-87	-1	0	-107	-3	-7	57	5	1	41
6.63552	0	63	147	10	55	131	24	70	168	59	48	107	10	2	6	-86	-1	1	-106	-3	-7	56	4	2	43
6.7584	0	63	145	10	55	132	23	71	169	59	47	106	10	2	6	-85	0	1	-105	-3	-8	56	4	2	44
6.88128	0	64	147	11	56	132	23	70	169	59	47	107	10	2	6	-85	0	1	-104	-3	-7	56	4	1	46
7.00416	0	63	148	10	55	132	22	71	170	61	48	108	10	2	6	-85	-1	1	-104	-3	-8	57	5	1	47
7.12704	0	63	146	17	55	133	20	71	170	56	48	108	11	2	5	-88	-1	0	-104	-3	-8	52	4	1	47
7.24992	0	63	147	11	56	131	21	70	169	58	47	106	12	2	6	-84	-1	1	-105	-3	-7	57	4	1	42
7.3728	0	63	146	10	55	131	23	71	168	59	47	107	12	2	6	-86	-1	1	-105	-3	-7	57	4	2	42
7.49568	0	64	146	10	54	130	23	71	168	60	48	107	11	3	5	-86	0	0	-106	-3	-7	56	4	2	43
7.61856	0	63	146	11	55	131	23	71	169	59	47	107	11	3	6	-85	0	0	-104	-3	-7	56	5	1	45
7.74144	0	63	147	10	55	131	23	71	169	61	48	107	10	3	6	-84	-1	0	-103	-3	-7	56	4	2	47
7.86432	0	63	148	11	55	132	22	71	170	61	48	108	11	2	6	-83	-2	1	-104	-3	-7	56	4	1	47
7.9872	0	63	147	11	55	132	20	71	169	60	47	107	12	3	6	-85	-1	0	-105	-3	-7	57	5	1	45
8.11008	0	62	145	10	54	132	22	70	170	59	47	107	11	2	5	-85	-1	1	-105	-3	-8	56	4	1	42
8.23296	0	64	147	9	55	131	23	71	168	60	48	106	11	3	5	-84	0	1	-106	-2	-6	56	5	2	44
8.35584	0	64	147	10	56	131	23	70	169	60	48	107	10	2	6	-84	0	1	-104	-3	-7	56	5	1	45
8.47872	0	64	147	10	55	133	22	71	170	60	48	108	11	3	6	-85	-1	0	-104	-2	-7	57	5	1	47
8.6016	0	64	148	10	55	132	21	71	171	61	47	108	11	2	6	-84	-1	0	-103	-2	-7	58	4	1	48
8.72448	0	62	147	11	55	132	21	71	169	59	48	107	10	2	6	-83	0	0	-103	-3	-7	56	5	1	44
8.84736	0	63	147	10	55	131	23	70	168	59	47	107	11	1	5	-84	0	0	-106	-3	-8	56	5	2	42
8.97024	0	62	147	9	55	132	23	70	169	60	48	107	11	2	6	-86	0	0	-106	-2	-8	56	4	2	44
9.09312	0	62	145	10	55	132	24	70	169	60	47	108	10	2	5	-85	-1	1	-105	-3	-7	57	4	2	44
9.216	0	63	147	10	56	132	23	71	169	60	48	108	9	2	6	-83	0	0	-104	-2	-7	57	4	1	47
9.33888	0	64	147	11	56	132	22	71	170	60	48	108	10	2	6	-83	-1	0	-104	-2	-7	56	5	2	48
9.46176	0	64	147	11	54	131	22	71	169	59	47	107	11	2	5	-85	0	0	-106	-3	-7	57	5	2	43
9.58464	0	63	146	9	55	131	22	70	168	60	48	107	12	2	6	-86	-1	0	-105	-3	-8	57	4	2	41
9.70752	0	63	147	10	55	131	22	72	168	59	47	107	12	2	6	-85	0	0	-105	-2	-8	56	4	1	42
9.8304	0	63	146	10	55	131	23	71	167	59	47	107	11	2	5	-85	0	0	-106	-3	-8	56	4	2	42
9.95328	0	64	145	11	54	131	23	71	169	60	48	107	11	3	5	-87	-1	1	-105	-2	-6	56	4	2	46
10.0762	0	62	147	10	55	131	23	71	169	60	48	107	10	2	5	-84	0	0	-104	-3	-8	56	4	3	47
10.199	0	64	147	16	55	132	21	70	169	55	47	109	11	2	6	-87	0	0	-103	-3	-9	52	5	2	47
10.3219	0	63	146	11	56	132	21	69	169	58	46	106	12	2	5	-85	-1	0	-106	-3	-7	57	5	2	42
10.4448	0	63	146	10	55	131	22	69	167	58	47	105	13	3	5	-87	0	0	-106	-3	-8	56	4	1	40
10.5677	0	63	146	10	54	131	22	69	167	59	47	106	12	3	5	-87	0	0	-106	-3	-8	55	5	2	41
10.6906	0	63	145	11	55	130	24	70	167	59	47	106	10	2	6	-85	0	0	-106	-3	-7	56	5	1	44
10.8134	0	63	146	11	55	131	22	70	169	59	47	106	11	2	6	-87	-1	1	-105	-2	-8	56	4	1	46
10.9363	0	63	146	11	55	132	23	70	168	60	47	107	10	2	6	-86	-1	2	-105	-2	-7	56	4	2	48
11.0592	0	64	147	16	55	133	22	71	170	57	47	107	10	2	6	-89	-1	1	-104	-2	-7	52	5	1	48
11.1821	0	63	148	20	55	132	21	70	170	51	48	109	11	2	6	-91	-2	0	-104	-3	-7	47	5	1	49
11.305	0	64	148	21	54	132	23	71	171	51	48	108	8	3	6	-91	-1	0	-102	-3	-7	48	5	1	48
11.4278	0	63	149	17	55	132	19	70	171	54	48	107	11	2	5	-86	-1	0	-105	-2	-7	53	5	1	46
11.5507	0	63	148	10	55	130	21	71	169	60	48	107	12	2	5	-83	0	0	-106	-2	-7	58	4	2	42
11.6736	0	63	148	9	55	131	22	71	169	60	47	107	12	2	6	-82	0	1	-105	-3	-7	57	4	2	42
11.7965	0	64	147	8	55	131	22	71	170	60	47	107	11	2	6	-84	-1	0	-106	-2	-8	58	4	1	42
11.9194	0	64	147	10	55	131	23	71	170	60	47	107	10	3	5	-83	0	0	-105	-2	-8	58	4	2	46
12.0422	0	64	147	10	54	133	22	70	171	60	48	107	10	2	6	-82	-1	1	-104	-3	-7	57	4	2	48
12.1651	0	63	148	15	55	132	21	71	172	55	48	108	10	2	5	-85	-1	0	-104	-3	-6	52	5	2	48
12.288	0	64	148	15	55	133	22	72	171	56	48	109	11	3	6	-84	-1	0	-104	-3	-7	53	5	1	48
12.4109	0	64	149	14	55	133	23	72	173	57	49	110	10	3	6	-84	0	1	-103	-3	-7	54	4	2	49
12.5338	0	64	150	15	55	133	20	71	172	56	48	108	11	2	6	-83	-1	1	-104	-2	-7	54	4	1	46
12.6566	0	63	148	9	55	132	22	71	172	61	47	108	10	2	6	-79	-1	1	-104	-3	-8	59	5	1	42
12.7795	0	64	149	9	55	132	22	71	172	61	47	108	10	2	6	-80	-1	0	-106	-2	-7	59	3	1	43
12.9024	0	64	149	10	55	132	22	71	171	60	47	109	10	2	6	-81	-1	1	-105	-2	-7	59	4	1	45
13.0253	0	64	149	9	56	132	22	72	173	61	48	108	10	2	6	-79	-1	0	-104	-3	-8	59	4	2	46
13.1482	0	64	149	9	55	134	22	71	174	61	47	109	10	3	6	-77	-1	0	-103	-3	-8	59	4	1	48
13.271	0	63	149	9	56	134	21	71	173	62	48	110	11	3	6	-78	0	0	-104	-3	-8	59	4	2	49
13.3939	0	64	149	10	55	133	21	72	173	61	48	110	11	3	5	-77	-1	1	-104	-3	-8	60	4	2	48
13.5168	0	63	150	9	55	133	21	71	172	62	48	109	11	2	6	-78	0	1	-105	-4	-9	59	4	2	43
13.6397	0	63	149	8	55	133	23	71	173	62	47	109	9	2	5	-77	-1	0	-104	-2	-7	59	4	1	44
13.7626	0	64	149	9	55	133	22	72	173	61	48	109	10	2	5	-79	-1	0	-104	-3	-8	59	5	1	44
13.8854	0	64	149	10	55	133	22	72	173	61	48	110	10	2	6	-79	0	0	-104	-3	-8	59	4	1	46
14.0083	0	63	149	9	56	133	22	72	173	62	48	110	10	2	5	-78	0	0	-103	-3	-8	59	5	2	47
14.1312	0	65	150	9	55	134	22	72	175	63	47	110	11	2	6	-76	0	0	-103	-3	-8	60	5	1	48
14.2541	0	63	150	10	55	134	20	71	174	61	48	110	11	2	6	-76	0	0	-104	-3	-8	59	5	2	46
14.377	0	64	149	10	55	133	21	71	172	62	48	109	11	2	6	-80	-1	0	-106	-2	-7	60	5	1	42
14.4998	0	64	149	9	55	132	21	71	173	62	47	110	11	3	6	-79	0	1	-104	-2	-8	59	4	2	43
14.6227	0	64	149	9	56	133	23	72	172	61	47	108	10	2	6	-79	0	0	-104	-2	-7	59	4	2	43
14.7456	0	63	149	9	56	133	22	71	173	62	47	109	10	2	5	-79	-1	1	-104	-2	-7	58	4	1	46
14.8685	0	64	149	9	55	133	23	72	173	62	48	109	10	2	5	-79	0	1	-105	-2	-8	59	5	2	46
14.9914	0	63	150	9	55	134	22	72	173	61	48	111	11	2	6	-78	-1	0	-103	-3	-9	59	4	2	48
15.1142	0	64	150	10	56	133	21	72	173	62	48	110	11	2	5	-77	0	1	-103	-3	-8	60	4	1	46
15.2371	0	63	149	9	55	132	21	72	173	62	47	109	12	2	6	-80	0	1	-106	-2	-6	60	4	2	41
15.36	0	63	148	9	55	133	22	71	172	62	47	108	12	2	5	-83	-1	0	-106	-3	-7	59	4	2	41
15.4829	0	64	147	9	55	132	22	71	172	60	48	109	11	2	6	-82	0	1	-105	-3	-9	58	4	2	42
15.6058	0	64	148	9	56	132	22	71	172	61	47	108	9	2	5	-80	-1	0	-105	-3	-8	58	4	1	44
15.7286	0	63	149	9	55	132	21	72	171	61	48	109	10	2	6	-80	0	1	-104	-2	-8	58	4	2	46
15.8515	0	63	148	9	55	133	22	72	172	61	47	109	10	2	6	-81	-1	0	-104	-2	-7	58	4	1	47
15.9744	0	63	149	9	55	134	21	72	174	62	48	109	11	2	6	-79	-1	0	-104	-2	-8	59	4	1	49
16.0973	0	64	149	10	55	134	21	71	172	61	47	110	10	2	5	-77	0	0	-103	-3	-8	59	5	2	45
16.2202	0	63	148	10	55	133	20	71	171	60	48	108	12	2	6	-81	0	0	-105	-3	-7	58	4	2	41
16.343	0	63	148	9	54	132	21	70	172	61	46	108	12	2	6	-83	-1	1	-106	-2	-8	58	4	2	41
16.4659	0	63	148	9	55	132	22	71	171	61	46	108	11	1	5	-82	-1	0	-105	-3	-8	58	4	1	43
16.5888	0	63	148	9	55	132	23	71	171	60	47	108	10	2	5	-81	-1	1	-104	-3	-8	58	4	2	44
16.7117	0	63	148	9	55	132	22	71	171	60	48	109	11	2	6	-80	0	1	-104	-2	-8	58	3	2	47
16.8346	0	63	149	9	56	133	22	71	172	61	48	110	10	2	5	-81	-1	0	-104	-2	-7	58	4	2	48
16.9574	0	63	148	14	56	134	22	71	173	56	48	110	11	3	6	-84	0	1	-104	-2	-8	54	5	1	49
17.0803	0	63	148	10	56	134	20	71	172	61	47	109	11	1	5	-79	-1	1	-103	-3	-8	59	5	1	46
17.2032	0	63	148	9	54	133	22	71	172	61	48	108	10	2	6	-81	-1	0	-105	-3	-8	59	4	1	43
17.3261	0	64	148	9	55	133	21	71	170	61	47	108	11	3	7	-82	0	0	-106	-3	-8	58	4	1	42
17.449	0	63	148	9	55	133	23	71	171	60	46	108	10	3	5	-81	-1	0	-104	-2	-8	58	4	2	44
17.5718	0	63	148	9	55	133	22	70	172	60	48	109	10	2	5	-80	-1	1	-103	-3	-7	58	4	2	46
17.6947	0	64	148	9	55	134	22	71	173	61	47	109	11	2	5	-80	-1	0	-104	-3	-8	59	4	1	47
17.8176	0	64	149	10	56	134	21	71	173	61	48	110	11	3	6	-80	-1	1	-104	-2	-7	59	4	1	48
17.9405	0	64	149	10	56	133	21	71	172	61	48	110	10	2	6	-80	0	0	-105	-2	-8	59	4	2	44
18.0634	0	63	148	9	55	133	22	71	171	61	47	109	9	2	5	-79	-1	0	-104	-3	-8	59	4	2	43
18.1862	0	64	148	9	55	132	22	71	172	61	47	109	10	3	6	-81	0	0	-106	-2	-7	59	5	1	43
18.3091	0	64	149	9	55	133	23	71	172	61	48	109	10	2	5	-82	0	0	-105	-2	-8	58	4	2	45
18.432	0	63	149	8	55	133	23	71	173	61	48	109	9	3	6	-81	-1	0	-104	-3	-8	58	5	2	46
18.5549	0	64	150	8	56	134	21	71	173	63	47	111	10	2	6	-78	0	1	-103	-3	-7	59	4	1	48
18.6778	0	64	150	11	56	134	21	71	173	61	48	111	10	3	5	-78	0	1	-103	-2	-8	59	4	2	47
18.8006	0	64	149	9	55	133	20	72	172	61	47	109	12	2	6	-81	-1	0	-106	-3	-7	59	5	2	42
18.9235	0	64	149	9	55	133	21	71	172	61	47	109	11	2	6	-80	-1	0	-105	-2	-8	59	4	2	42
19.0464	0	63	149	9	55	133	22	71	173	62	47	109	10	2	5	-80	-1	1	-104	-3	-7	59	4	2	44
19.1693	0	64	149	9	55	134	22	71	172	61	47	109	10	2	5	-79	-1	0	-105	-2	-8	59	4	1	45
19.2922	0	64	149	9	55	134	22	70	173	62	48	109	10	2	6	-80	-1	1	-104	-3	-8	59	5	1	47
19.415	0	63	149	9	55	134	22	71	174	62	48	111	11	2	7	-78	-1	0	-103	-3	-7	58	5	2	49
19.5379	0	64	149	9	55	134	21	72	175	62	48	110	10	2	6	-77	-1	0	-104	-3	-7	60	5	1	47
19.6608	0	63	149	10	55	133	20	71	173	61	48	109	11	2	6	-80	0	1	-105	-3	-6	59	5	2	41
19.7837	0	64	149	9	55	132	21	71	172	62	48	109	12	2	5	-82	0	0	-106	-2	-8	59	4	1	42
19.9066	0	63	149	9	55	133	23	71	172	62	47	110	10	2	6	-81	0	1	-105	-2	-8	59	5	1	44
20.0294	0	63	149	9	55	133	23	71	174	62	47	110	9	2	6	-80	0	1	-104	-2	-8	59	5	1	45
20.1523	0	63	149	9	55	133	22	71	174	62	48	110	11	3	6	-80	0	1	-104	-2	-7	59	5	2	48
20.2752	0	64	150	9	55	134	22	71	175	63	48	110	11	2	6	-80	0	1	-104	-3	-8	60	5	2	49
20.3981	0	63	150	9	56	134	22	71	176	63	47	111	11	3	6	-78	-1	0	-104	-3	-8	60	4	2	49
20.521	0	64	150	10	56	133	20	72	174	62	48	110	11	3	6	-77	-1	0	-103	-3	-7	60	4	2	44
20.6438	0	63	149	9	55	132	21	71	174	62	48	109	11	2	6	-80	0	0	-105	-3	-8	59	4	2	42
20.7667	0	63	149	9	55	133	22	71	173	61	48	110	11	2	6	-83	0	0	-106	-3	-8	59	4	2	43
20.8896	0	63	149	9	56	134	22	71	174	62	47	109	9	3	6	-81	0	1	-105	-2	-8	59	4	2	45
21.0125	0	63	149	9	55	134	23	72	173	62	47	109	10	2	5	-79	-1	0	-104	-3	-8	59	5	2	47
21.1354	0	64	150	8	55	133	22	70	174	62	47	110	11	1	5	-78	-1	0	-104	-3	-8	60	4	2	48
21.2582	0	65	150	9	55	135	22	72	175	62	48	110	11	3	5	-78	0	1	-104	-3	-8	60	4	2	48
21.3811	0	64	151	10	56	135	22	71	176	62	48	111	11	3	6	-76	-1	1	-103	-3	-8	60	4	3	48
21.504	0	64	150	10	55	134	21	72	175	62	47	109	10	2	6	-76	0	1	-103	-3	-8	60	5	1	45
21.6269	0	63	149	9	55	133	22	72	173	63	47	109	11	3	5	-79	-1	0	-105	-3	-8	60	5	2	43
21.7498	0	64	150	9	55	133	22	71	174	62	48	109	10	2	6	-80	-1	1	-105	-2	-8	59	4	2	44
21.8726	0	64	150	8	55	133	22	71	174	63	47	110	10	3	6	-79	-1	0	-105	-3	-8	60	4	2	45
21.9955	0	64	150	9	55	134	22	72	174	62	47	111	11	2	6	-77	0	0	-103	-3	-8	59	4	2	48
22.1184	0	63	150	8	55	134	21	71	175	64	48	110	11	2	6	-78	-1	1	-104	-3	-8	60	4	2	48
22.2413	0	64	150	9	56	135	21	71	175	63	48	111	11	2	6	-78	0	0	-104	-2	-7	60	4	1	49
22.3642	0	64	150	10	55	134	20	71	174	62	48	111	11	2	5	-78	0	1	-106	-3	-8	60	4	2	45
22.487	0	63	150	9	55	133	22	71	174	62	47	110	10	2	6	-79	0	0	-104	-3	-8	60	4	2	43
22.6099	0	63	150	9	56	133	22	72	175	63	47	110	10	2	5	-79	-1	0	-105	-2	-7	60	5	1	44
22.7328	0	63	150	9	54	133	22	72	176	63	47	109	10	2	6	-80	-1	0	-105	-3	-8	60	4	2	46
22.8557	0	64	150	9	55	134	22	72	175	63	48	110	10	3	6	-78	-1	0	-104	-3	-7	60	5	2	47
22.9786	0	63	150	8	56	134	22	72	176	64	48	111	11	2	6	-76	-1	1	-104	-3	-8	60	4	1	48
23.1014	0	64	150	10	55	134	21	72	175	63	48	110	11	2	6	-76	0	0	-105	-3	-8	61	4	1	48
23.2243	0	64	151	9	55	133	20	71	174	63	47	110	12	3	6	-79	0	0	-106	-2	-7	61	4	2	42
23.3472	0	64	150	9	55	133	22	71	174	63	47	109	10	2	7	-79	0	0	-106	-2	-7	60	4	1	43
23.4701	0	64	150	8	54	133	22	71	174	63	48	110	10	3	5	-77	-1	1	-104	-2	-8	59	4	2	44
23.593	0	63	150	9	55	133	22	71	175	62	48	110	10	1	6	-78	0	0	-105	-2	-8	60	4	1	47
23.7158	0	64	150	8	56	133	22	72	176	64	47	111	11	2	5	-79	0	1	-105	-3	-8	61	4	2	48
23.8387	0	64	150	9	56	135	23	72	177	63	48	111	11	2	5	-77	-1	1	-104	-2	-8	61	4	2	48
23.9616	0	65	150	10	56	134	21	72	176	63	47	110	10	3	7	-76	0	0	-104	-3	-8	60	4	2	47
24.0845	0	64	151	9	55	133	20	71	175	63	47	110	12	3	6	-79	0	0	-106	-2	-7	60	4	2	42
24.2074	0	64	150	9	55	134	21	71	175	63	47	110	11	2	6	-81	0	0	-107	-2	-8	60	5	2	42
24.3302	0	64	148	9	55	133	22	71	174	64	48	109	10	2	6	-79	-1	1	-105	-2	-7	60	6	2	44
24.4531	0	64	151	9	56	134	22	72	175	63	47	110	10	2	6	-78	0	1	-105	-3	-8	60	4	2	47
24.576	0	64	151	9	55	134	22	72	176	63	47	111	10	2	6	-79	0	1	-104	-3	-8	60	4	2	47
24.6989	0	64	151	9	55	135	21	71	176	63	47	111	11	2	6	-78	-1	1	-104	-3	-8	60	3	2	48
24.8218	0	64	150	9	55	135	21	71	177	64	48	112	11	2	6	-77	-1	1	-105	-3	-9	61	5	2	49
24.9446	0	64	151	10	55	135	20	72	177	63	48	111	11	2	7	-76	0	0	-105	-3	-9	61	5	2	46
25.0675	0	64	150	9	55	132	21	72	175	63	48	110	11	2	5	-78	-1	1	-107	-4	-8	60	5	1	41
25.1904	0	64	150	9	54	134	21	71	175	63	47	110	11	2	6	-80	-1	0	-106	-2	-7	60	5	2	42
25.3133	0	64	150	9	55	134	23	71	175	63	47	110	10	3	6	-80	-1	1	-106	-3	-8	59	4	2	44
25.4362	0	63	151	9	55	134	23	72	176	63	47	111	9	3	6	-78	-1	0	-105	-2	-7	60	4	1	45
25.559	0	64	151	9	55	134	22	72	176	64	47	111	11	2	6	-77	0	1	-105	-3	-7	60	3	2	48
25.6819	0	64	152	9	55	135	22	71	177	63	48	112	11	3	6	-78	0	1	-105	-3	-8	60	4	2	49
25.8048	0	64	152	8	55	136	23	72	178	65	48	112	10	3	6	-77	-1	0	-104	-2	-8	61	4	2	48
25.9277	0	64	152	10	56	134	21	72	178	63	49	112	10	2	5	-74	0	0	-104	-2	-8	62	4	3	47
26.0506	0	64	150	9	55	134	21	72	176	64	47	110	10	3	6	-77	0	0	-106	-2	-7	61	4	2	43
26.1734	0	65	152	9	55	134	23	71	176	64	47	110	10	2	6	-79	-1	0	-106	-3	-7	62	4	2	44
26.2963	0	64	151	9	54	133	23	72	177	64	47	110	9	3	6	-78	0	0	-106	-3	-8	60	5	2	45
26.4192	0	64	151	8	55	135	23	72	178	64	47	111	10	2	6	-77	-1	0	-104	-3	-8	60	4	2	47
26.5421	0	63	151	8	55	134	22	72	177	64	48	111	11	3	6	-76	-1	0	-104	-2	-8	61	4	2	48
26.665	0	65	152	9	55	135	23	72	179	64	47	112	10	2	6	-77	-1	0	-105	-3	-8	62	4	2	47
26.7878	0	65	153	8	55	136	23	73	179	65	47	113	11	3	6	-75	-1	1	-103	-3	-8	61	5	2	48
26.9107	0	64	151	10	55	135	21	72	178	64	48	112	11	3	6	-75	0	1	-104	-2	-8	62	4	1	46
27.0336	0	65	152	9	54	134	22	72	177	64	48	111	11	2	6	-77	-1	0	-106	-3	-9	61	5	2	43
27.1565	0	64	152	8	55	134	22	72	178	65	49	112	11	3	5	-78	0	1	-106	-3	-8	61	4	1	45
27.2794	0	64	152	9	57	135	23	72	179	64	47	111	10	2	6	-77	0	0	-106	-2	-8	61	4	2	46
27.4022	0	64	152	9	55	134	22	73	178	64	48	111	11	3	6	-75	-1	1	-105	-3	-9	61	5	1	48
27.5251	0	64	152	8	56	136	22	72	178	65	48	112	11	3	5	-74	0	0	-105	-3	-8	61	5	2	49
27.648	0	64	152	9	55	136	22	73	180	65	47	112	10	2	6	-76	-1	0	-104	-4	-8	62	5	1	47
27.7709	0	63	152	8	55	134	22	73	178	65	47	111	11	2	6	-76	-1	0	-106	-3	-8	61	5	2	43
27.8938	0	64	152	9	55	134	22	71	178	65	48	111	10	2	6	-75	-1	1	-105	-2	-8	62	4	2	45
28.0166	0	65	152	9	55	135	23	72	178	65	48	112	10	2	6	-76	-1	1	-105	-3	-8	61	4	2	44
28.1395	0	64	151	8	55	135	22	72	178	64	47	112	10	2	5	-78	0	0	-106	-2	-8	61	4	3	46
28.2624	0	64	152	9	55	135	22	72	180	64	48	111	11	2	6	-76	0	0	-105	-3	-8	61	4	1	48
28.3853	0	64	152	8	55	136	22	72	180	65	48	112	11	2	6	-74	-1	0	-104	-3	-8	61	4	1	49
28.5082	0	64	153	9	55	136	22	71	180	65	48	113	11	2	6	-74	0	1	-103	-3	-8	61	5	1	47
28.631	0	65	152	9	55	134	20	73	179	65	47	111	12	3	6	-78	0	1	-107	-3	-7	61	4	2	42
28.7539	0	64	151	8	55	134	22	72	178	65	48	112	11	3	6	-78	0	1	-106	-3	-9	61	4	2	43
28.8768	0	64	151	9	54	135	23	72	178	64	47	112	10	3	6	-77	-1	0	-105	-2	-8	62	4	1	44
28.9997	0	63	151	9	55	136	22	73	178	63	48	112	11	2	6	-78	0	1	-105	-3	-10	61	4	2	46
29.1226	0	64	153	9	55	135	23	71	178	64	48	112	10	2	6	-78	0	0	-106	-3	-8	61	5	2	48
29.2454	0	64	151	8	56	136	22	72	179	65	48	113	12	2	6	-76	0	0	-105	-3	-8	61	4	2	48
29.3683	0	64	153	8	55	135	22	72	179	65	48	113	12	2	6	-74	0	1	-105	-3	-9	62	5	1	49
29.4912	0	64	153	9	55	136	22	73	179	64	49	113	10	2	5	-74	-1	0	-104	-3	-7	61	5	2	47
29.6141	0	64	152	9	55	134	20	73	178	65	47	111	12	2	6	-77	-1	1	-107	-3	-9	62	4	1	42
29.737	0	64	151	9	55	134	22	72	178	64	47	111	11	3	6	-77	-1	0	-107	-2	-8	61	5	2	43
29.8598	0	64	152	8	56	135	22	73	178	66	47	111	10	3	6	-76	-1	0	-106	-3	-7	61	4	1	44
29.9827	0	64	151	8	55	135	23	72	178	65	47	112	11	2	6	-76	0	0	-105	-3	-8	62	4	2	46
30.1056	0	64	151	8	54	135	21	72	179	66	48	112	11	2	6	-76	0	0	-105	-2	-8	62	4	1	48
30.2285	0	65	152	8	55	134	22	72	179	66	49	112	11	2	6	-75	-1	1	-105	-3	-8	62	4	2	47
30.3514	0	65	152	9	55	136	23	73	180	65	47	113	11	3	6	-73	0	1	-104	-3	-8	62	4	2	48
30.4742	0	64	153	9	55	135	22	72	180	64	48	113	10	2	6	-73	-1	0	-104	-3	-8	62	5	2	47
30.5971	0	64	152	9	55	134	21	72	179	64	47	111	11	2	5	-76	-1	0	-107	-3	-8	62	4	2	42
30.72	0	65	152	8	54	135	22	71	180	66	47	111	10	3	6	-75	0	0	-106	-3	-8	62	4	1	43
30.8429	1	64	152	8	55	134	23	72	178	66	48	112	9	1	6	-75	0	0	-106	-2	-9	63	5	2	45
30.9658	0	64	152	9	55	135	22	72	179	65	48	111	11	2	6	-74	-1	0	-105	-3	-8	62	4	1	46
31.0886	0	64	152	9	55	134	21	72	180	65	48	112	11	2	5	-75	-1	1	-106	-3	-9	63	4	1	48
31.2115	0	64	153	8	55	135	23	74	180	66	48	112	10	2	5	-75	0	0	-105	-3	-8	62	5	2	48
31.3344	0	65	153	9	55	135	21	72	179	65	48	112	11	3	6	-74	0	1	-106	-3	-8	62	4	2	47
31.4573	0	64	153	8	56	135	22	73	179	66	48	111	10	2	6	-75	0	0	-106	-3	-9	62	4	1	43
31.5802	0	64	153	8	55	134	22	72	179	66	47	111	10	2	5	-77	0	1	-106	-3	-8	62	4	1	45
31.703	0	64	152	8	54	134	23	73	180	65	47	111	10	3	6	-76	-1	0	-106	-2	-8	61	4	2	45
31.8259	0	64	152	9	55	135	22	73	179	65	48	112	11	2	6	-75	0	0	-105	-3	-8	61	4	1	47
31.9488	0	64	151	9	55	135	22	72	180	65	47	111	11	2	5	-75	0	0	-106	-2	-8	62	5	1	48
32.0717	0	64	152	8	56	136	21	73	179	65	48	112	11	2	6	-76	-1	0	-106	-3	-9	62	4	2	48
32.1946	0	64	151	8	55	134	21	71	177	65	48	111	11	2	5	-78	0	1	-107	-2	-8	61	5	2	43
32.3174	0	63	150	8	54	134	21	72	178	64	47	111	11	2	5	-79	-1	0	-108	-3	-8	61	4	2	41
32.4403	0	64	150	8	55	134	21	72	176	64	47	111	10	1	5	-79	-1	0	-107	-3	-8	61	4	2	42
32.5632	0	64	150	8	54	133	23	71	178	64	47	111	9	2	6	-80	-1	0	-107	-3	-9	60	5	1	45
32.6861	0	64	149	8	55	134	21	72	176	64	48	111	10	2	6	-79	0	1	-106	-2	-8	61	4	2	47
32.809	0	64	151	8	55	134	21	72	176	65	48	112	11	3	6	-77	0	1	-106	-3	-8	61	5	2	48
32.9318	0	63	150	10	55	134	21	72	177	63	48	111	11	2	5	-77	-1	1	-106	-3	-8	61	5	1	47
33.0547	0	64	150	10	55	133	20	72	176	64	47	111	10	2	7	-79	-1	1	-107	-3	-8	61	4	2	44
33.1776	0	64	150	9	55	133	21	72	175	63	47	109	11	2	6	-80	-1	1	-108	-3	-9	60	4	2	41
33.3005	0	64	148	8	54	132	22	72	174	63	47	110	10	3	7	-80	0	1	-106	-3	-8	61	4	1	43
33.4234	0	63	148	8	55	132	22	72	174	63	48	109	9	3	7	-79	0	0	-107	-2	-8	59	4	1	44
33.5462	0	64	148	8	55	132	21	71	175	63	47	110	10	2	6	-80	0	0	-107	-3	-8	60	5	2	46
33.6691	0	63	148	9	55	132	22	72	174	63	48	110	10	2	5	-80	-1	0	-106	-2	-8	60	4	2	47
33.792	0	63	149	8	55	132	21	71	176	64	47	110	10	3	6	-77	0	1	-105	-4	-8	60	4	1	48
33.9149	0	64	148	8	55	134	22	71	175	64	47	110	10	2	5	-77	-1	0	-105	-3	-8	62	5	2	48
34.0378	0	64	150	9	55	133	23	71	176	64	48	110	9	3	6	-77	-1	0	-104	-3	-7	61	4	2	47
34.1606	0	65	148	10	55	132	20	71	174	63	48	109	10	2	6	-77	-1	0	-107	-3	-7	61	4	2	43
34.2835	0	64	147	9	55	131	20	71	174	63	47	108	12	2	5	-77	-1	1	-107	-3	-8	60	4	1	41
34.4064	0	63	149	8	54	131	22	71	173	64	48	108	10	2	6	-77	-1	0	-107	-3	-8	61	4	2	42
34.5293	0	64	148	8	55	131	23	72	173	63	47	109	9	2	6	-79	0	0	-107	-3	-8	61	5	1	44
34.6522	0	63	148	9	54	131	22	71	174	63	47	108	9	2	6	-78	-1	0	-106	-3	-8	61	4	2	45
34.775	0	63	148	8	54	131	22	71	174	64	47	109	10	2	5	-75	-1	1	-105	-2	-7	61	4	2	47
34.8979	0	64	150	9	55	131	20	71	176	64	47	109	11	2	5	-75	0	1	-105	-3	-9	61	4	2	48
35.0208	0	64	150	9	55	132	23	71	175	63	47	110	9	2	5	-75	0	1	-103	-3	-7	61	5	2	47
35.1437	0	65	150	9	55	132	21	71	176	64	48	110	10	3	6	-75	0	2	-104	-3	-7	62	4	0	47
35.2666	0	63	149	9	55	131	20	71	175	64	47	109	10	3	6	-75	0	1	-107	-3	-8	62	5	1	43
35.3894	0	64	149	9	54	132	21	71	174	63	48	109	10	2	6	-76	-1	1	-107	-3	-8	62	4	1	41
35.5123	0	63	149	8	55	132	21	71	176	64	47	108	10	2	7	-79	0	1	-108	-3	-8	61	4	2	42
35.6352	0	64	150	8	54	131	21	71	175	64	47	109	10	3	5	-78	-1	0	-106	-2	-8	60	4	1	45
35.7581	0	64	150	8	54	133	22	71	176	64	47	108	10	2	6	-76	-1	0	-105	-2	-7	61	4	1	46
35.881	0	63	150	8	55	132	21	72	176	64	47	109	10	2	6	-76	-1	0	-106	-2	-8	60	5	1	47
36.0038	0	64	151	8	56	132	21	72	177	65	48	110	10	3	5	-75	0	0	-105	-3	-7	62	5	2	47
36.1267	0	64	150	10	55	132	20	72	176	64	47	109	11	2	5	-76	-1	1	-106	-3	-7	61	5	1	44
36.2496	0	64	151	8	55	132	22	71	176	64	48	109	9	2	6	-75	-1	0	-106	-2	-7	61	4	2	43
36.3725	0	64	150	8	55	132	23	72	177	64	48	109	9	3	6	-76	0	0	-106	-3	-8	61	4	1	44
36.4954	0	64	150	8	55	133	21	72	175	65	47	109	10	2	5	-77	0	1	-107	-3	-7	61	5	2	45
36.6182	0	64	150	8	56	132	22	72	176	65	47	109	10	3	6	-76	-1	1	-105	-2	-8	61	4	2	47
36.7411	0	64	150	8	55	132	22	72	178	65	48	109	10	3	5	-73	0	0	-105	-3	-8	62	4	2	48
36.864	0	64	151	9	55	133	21	72	179	65	48	109	10	3	7	-73	0	1	-105	-3	-8	61	4	2	47
36.9869	0	64	151	9	55	132	19	72	177	65	46	108	12	2	6	-75	0	0	-106	-2	-8	62	5	2	44
37.1098	0	65	150	8	55	132	20	73	176	65	47	108	11	2	5	-77	0	0	-108	-3	-8	61	4	2	41
37.2326	0	63	151	8	54	132	22	73	176	64	47	109	10	2	6	-76	0	1	-106	-2	-7	61	5	1	43
37.3555	0	64	150	9	54	132	22	72	177	64	48	108	9	2	7	-75	-1	0	-106	-3	-8	62	5	1	44
37.4784	0	64	150	8	55	131	21	71	178	64	48	109	10	2	6	-76	-1	0	-106	-2	-8	61	4	1	46
37.6013	0	64	151	8	55	132	21	72	177	65	47	109	11	2	7	-76	0	0	-106	-3	-8	61	4	2	47
37.7242	0	64	151	8	55	132	20	72	178	65	48	110	11	2	6	-73	0	0	-105	-3	-8	61	4	2	48
37.847	0	64	151	9	56	132	20	73	177	64	47	110	10	2	6	-74	-1	0	-105	-3	-7	61	4	1	45
37.9699	0	64	150	8	55	131	21	72	176	64	47	109	10	2	6	-78	-1	0	-108	-3	-8	61	5	1	41
38.0928	0	64	150	8	55	131	20	72	176	65	47	108	12	3	6	-77	0	0	-108	-3	-8	62	5	1	42
38.2157	0	64	150	8	54	131	22	71	176	64	48	108	10	2	6	-78	0	0	-106	-3	-8	60	4	1	43
38.3386	0	64	150	7	55	132	22	72	176	64	47	108	10	1	6	-77	0	0	-106	-3	-8	60	4	2	46
38.4614	0	64	150	8	54	131	22	73	177	64	47	107	9	2	6	-78	-1	0	-105	-2	-7	61	4	2	47
38.5843	0	64	151	8	55	131	22	72	176	64	47	109	10	3	6	-77	0	1	-105	-3	-8	61	5	1	47
38.7072	0	63	151	8	56	132	22	72	177	65	48	110	9	2	6	-75	0	0	-103	-3	-8	62	4	2	48
38.8301	0	64	149	10	55	132	20	72	175	63	48	108	10	3	5	-74	0	1	-105	-3	-8	62	4	2	46
38.953	0	64	150	8	55	130	21	72	175	64	48	107	11	2	6	-78	-1	1	-108	-3	-7	62	4	2	41
39.0758	0	63	150	8	54	130	22	72	175	64	48	107	10	2	6	-79	-1	1	-107	-3	-8	60	5	2	42
39.1987	0	64	150	8	55	130	22	71	175	64	47	107	9	2	6	-77	0	1	-106	-3	-8	60	5	2	44
39.3216	0	64	149	9	54	131	22	72	175	63	48	107	10	3	6	-77	-1	1	-106	-3	-9	60	4	1	46
39.4445	0	64	150	8	54	131	22	71	176	63	47	108	10	3	6	-78	0	0	-106	-3	-8	61	5	1	47
39.5674	0	64	150	9	55	131	21	72	176	63	47	109	10	1	6	-77	-1	1	-106	-3	-8	61	4	2	47
39.6902	0	64	150	10	54	130	20	72	177	63	48	109	10	3	6	-75	0	0	-104	-3	-8	61	4	2	46
39.8131	0	64	149	10	54	130	21	72	176	63	46	107	10	2	6	-77	0	1	-106	-3	-8	61	4	2	42
39.936	0	64	150	9	55	131	21	72	176	63	47	108	10	2	5	-78	0	0	-108	-3	-7	60	4	2	43
40.0589	0	64	150	9	55	130	22	72	175	63	47	107	10	2	5	-78	0	0	-107	-3	-7	61	4	2	44
40.1818	0	64	149	9	55	131	22	72	175	64	47	107	10	2	6	-77	0	0	-106	-3	-8	61	4	1	44
40.3046	0	63	150	8	54	131	22	71	176	64	48	108	10	2	5	-77	0	0	-106	-3	-8	60	4	1	47
40.4275	0	64	150	9	56	132	19	72	177	63	47	108	11	2	6	-77	0	0	-105	-2	-8	61	5	2	47
40.5504	0	64	150	9	54	131	21	72	175	64	47	107	10	2	5	-78	-1	1	-107	-2	-7	61	4	2	42
40.6733	0	63	149	9	54	131	22	72	175	64	47	107	10	2	5	-78	0	1	-106	-2	-8	61	4	2	43
40.7962	0	64	149	8	55	131	22	72	176	64	47	107	9	2	6	-78	0	1	-106	-2	-7	60	4	1	44
40.919	0	63	149	8	55	130	21	72	176	64	47	107	11	2	6	-78	-1	0	-106	-3	-8	60	5	2	46
41.0419	0	64	150	8	54	132	21	71	176	64	47	108	10	3	6	-77	-1	1	-105	-3	-7	61	5	1	47
41.1648	0	64	150	9	55	132	21	72	176	64	48	109	11	3	7	-75	-1	1	-105	-3	-8	61	4	2	48
41.2877	0	63	151	9	55	131	19	72	176	63	47	107	10	2	5	-76	-1	0	-106	-3	-7	61	4	2	44
41.4106	0	64	150	9	55	130	20	71	175	63	48	106	12	3	7	-79	-1	0	-107	-3	-8	61	4	2	41
41.5334	0	63	149	9	55	130	21	71	175	63	48	108	11	2	6	-79	0	0	-107	-3	-8	61	4	2	42
41.6563	0	63	150	9	55	130	22	71	176	63	47	107	10	2	6	-78	0	0	-106	-3	-8	61	4	2	44
41.7792	0	65	151	8	54	130	22	72	176	64	48	108	10	2	6	-77	-1	0	-105	-3	-8	60	5	2	46
41.9021	0	64	150	8	55	131	22	72	177	65	47	108	10	2	6	-77	-1	1	-106	-3	-8	60	5	2	48
42.025	0	64	151	8	55	131	21	72	177	64	48	108	10	2	7	-76	0	1	-105	-3	-8	61	4	2	47
42.1478	0	64	150	10	55	130	20	71	176	63	47	107	10	2	6	-76	0	0	-106	-2	-8	61	4	2	43
42.2707	0	63	150	8	55	130	22	71	176	64	47	107	10	2	5	-78	-1	0	-107	-3	-7	61	3	1	42
42.3936	0	64	149	8	56	129	21	71	175	64	47	107	11	2	6	-79	-1	0	-107	-3	-7	60	4	1	43
42.5165	0	64	150	8	54	130	21	72	175	64	47	106	10	2	6	-79	-1	1	-106	-3	-8	61	4	1	45
42.6394	0	63	150	9	55	130	22	71	176	64	48	107	10	1	6	-76	0	1	-105	-3	-7	61	4	2	47
42.7622	0	64	151	8	55	131	22	72	177	64	47	107	11	2	6	-76	-1	0	-105	-3	-8	61	5	2	49
42.8851	0	63	153	8	55	131	23	71	180	64	47	107	9	3	6	-75	-1	0	-103	-2	-8	61	4	1	47
43.008	0	65	155	9	56	131	20	72	182	64	48	108	11	2	6	-75	-1	0	-106	-3	-9	61	4	1	45
43.1309	0	63	153	9	55	130	21	71	179	64	48	107	12	2	6	-76	0	0	-106	-3	-8	61	4	2	40
43.2538	0	63	154	8	55	130	22	72	180	64	47	107	11	1	6	-78	0	1	-107	-3	-8	60	4	1	42
43.3766	0	63	154	9	55	131	22	71	180	63	47	107	11	2	7	-78	-1	0	-107	-3	-8	60	4	1	43
43.4995	0	64	155	8	55	130	22	71	180	63	48	107	10	3	6	-78	-1	1	-106	-2	-8	60	5	1	45
43.6224	0	64	155	9	54	131	23	72	181	63	48	107	10	2	5	-76	-1	0	-104	-3	-8	60	5	1	47
43.7453	0	64	155	8	55	131	22	72	181	64	48	108	10	3	6	-76	-1	0	-105	-3	-9	61	5	2	48
43.8682	0	63	155	9	55	131	22	72	183	63	48	108	10	2	7	-77	-1	0	-106	-3	-8	61	4	2	48
43.991	0	64	154	9	55	131	21	71	182	64	48	108	11	2	6	-78	-1	0	-107	-2	-8	61	3	1	43
44.1139	0	64	154	9	55	131	22	71	181	63	47	107	11	3	6	-78	-1	1	-106	-3	-9	60	5	1	43
44.2368	0	64	155	9	55	130	23	71	181	64	47	107	10	2	6	-77	-1	1	-106	-3	-8	61	3	2	43
44.3597	0	64	154	8	55	130	23	72	181	65	47	107	10	2	6	-78	0	1	-107	-3	-8	60	4	2	45
44.4826	0	64	155	8	55	131	22	71	181	63	48	108	10	3	7	-78	0	0	-105	-3	-8	60	5	1	47
44.6054	0	64	155	9	55	132	22	72	182	64	47	107	11	2	6	-76	-1	1	-105	-3	-9	61	5	1	47
44.7283	0	63	155	10	55	132	21	71	181	63	47	108	10	3	6	-76	0	0	-106	-3	-8	61	4	1	46
44.8512	0	64	155	9	55	130	22	71	181	64	47	107	11	2	5	-79	-1	0	-107	-2	-9	61	5	2	43
44.9741	0	63	155	9	55	130	23	71	181	64	48	107	10	2	6	-79	-1	1	-106	-4	-8	61	4	2	44
45.097	0	64	155	9	54	131	23	72	180	63	47	107	10	3	6	-77	0	1	-106	-3	-8	60	4	2	44
45.2198	0	64	155	9	55	132	22	71	181	63	47	107	11	2	6	-76	-1	1	-106	-3	-9	61	4	2	47
45.3427	0	64	156	8	55	131	22	72	182	64	47	108	11	2	6	-76	0	0	-106	-2	-8	61	4	1	48
45.4656	0	64	156	9	56	132	21	71	182	64	48	108	12	3	6	-76	-1	0	-106	-3	-8	62	4	1	47
45.5885	0	64	156	9	55	131	21	72	182	63	48	108	10	2	6	-76	-1	1	-106	-3	-9	61	5	2	42
45.7114	0	63	156	8	55	131	22	72	182	64	47	106	11	2	7	-77	0	0	-106	-3	-7	61	5	2	42
45.8342	0	64	155	8	55	130	23	72	181	64	47	107	9	2	6	-78	0	0	-107	-3	-8	61	4	1	43
45.9571	0	64	155	9	54	131	23	71	181	64	48	107	10	2	6	-78	0	0	-107	-3	-8	61	5	2	45
46.08	0	64	155	9	55	131	22	71	182	64	48	108	11	2	6	-76	-1	0	-105	-3	-8	61	5	2	47
46.2029	0	64	156	9	55	132	23	72	182	64	47	107	10	3	6	-75	-1	0	-105	-3	-9	61	4	1	48
46.3258	0	65	156	8	55	132	23	72	183	65	48	110	10	2	6	-75	0	1	-105	-2	-8	62	4	2	48
46.4486	0	63	156	10	55	131	21	72	183	63	47	108	10	2	6	-76	0	0	-107	-3	-8	61	5	2	44
46.5715	0	65	156	9	55	131	21	71	182	64	49	108	12	3	6	-76	-1	0	-107	-3	-8	60	4	1	41
46.6944	0	63	156	8	55	131	22	71	181	64	47	107	12	2	6	-77	-1	0	-107	-3	-8	61	4	1	42
46.8173	0	63	156	8	55	131	22	71	182	64	48	107	10	3	6	-79	-1	0	-107	-3	-9	61	4	2	43
46.9402	0	63	156	9	55	132	23	71	182	64	47	108	9	2	6	-77	0	1	-106	-3	-8	61	5	1	45
47.063	0	64	156	8	55	132	22	72	182	65	48	108	10	2	5	-75	-1	0	-105	-3	-8	61	4	2	47
47.1859	0	64	157	8	55	132	22	72	183	65	48	108	11	2	7	-75	0	0	-107	-3	-9	62	4	2	48
47.3088	0	64	158	8	55	133	22	72	185	65	48	109	10	3	6	-75	-1	0	-105	-2	-9	62	3	1	48
47.4317	0	64	157	10	55	133	20	71	184	64	48	110	11	3	6	-74	-1	1	-105	-2	-9	62	4	2	48
47.5546	0	64	156	9	54	132	22	72	184	65	48	109	11	2	7	-75	0	1	-107	-2	-9	62	4	2	43
47.6774	0	64	156	9	54	132	22	72	183	65	47	108	11	3	5	-75	0	0	-107	-3	-8	61	5	2	42
47.8003	0	64	156	8	56	132	23	72	183	65	47	108	9	2	6	-77	-1	1	-107	-3	-8	62	4	2	44
47.9232	0	63	156	9	56	132	22	73	184	65	48	108	10	3	6	-75	0	0	-106	-4	-9	62	4	1	46
48.0461	0	63	158	9	56	132	22	72	185	65	48	109	10	1	6	-73	-1	1	-106	-3	-8	61	4	1	48
48.169	0	64	157	8	55	133	22	72	185	65	48	110	11	2	6	-73	-1	0	-106	-2	-8	62	4	2	48
48.2918	0	64	159	8	55	134	24	73	187	66	49	111	10	2	6	-75	-1	1	-104	-2	-9	63	4	1	47
48.4147	0	64	159	8	56	134	24	73	187	66	48	111	9	3	6	-72	-1	1	-104	-3	-8	62	4	2	47
48.5376	0	64	158	9	56	134	22	72	187	65	47	110	10	3	6	-71	0	1	-105	-3	-8	63	4	1	45
48.6605	0	64	158	9	55	133	23	72	184	66	49	110	9	2	6	-72	-1	0	-106	-3	-8	62	5	1	44
48.7834	0	64	157	9	55	133	22	73	186	66	48	110	10	3	6	-74	0	1	-107	-3	-8	62	5	2	45
48.9062	0	64	159	8	55	134	23	72	187	67	48	110	10	2	6	-73	0	1	-106	-2	-9	63	4	2	47
49.0291	0	65	159	8	55	135	23	72	187	66	48	111	11	2	6	-71	0	0	-105	-3	-8	62	5	2	47
49.152	0	65	160	7	55	134	22	73	188	67	49	111	11	2	6	-72	-1	1	-106	-3	-8	63	5	2	49
49.2749	0	64	160	7	55	136	24	73	189	67	49	112	10	2	6	-72	-1	1	-104	-3	-9	62	5	3	47
49.3978	0	64	160	8	55	135	20	73	188	66	48	112	12	3	6	-72	-1	0	-105	-3	-8	63	4	1	48
49.5206	0	64	159	8	55	135	23	73	187	67	48	111	10	3	5	-71	-1	1	-106	-2	-9	63	4	2	44
49.6435	0	65	160	8	56	136	22	73	187	67	47	112	11	2	6	-71	-1	1	-106	-3	-9	63	5	2	47
49.7664	0	64	159	8	55	136	24	73	189	67	48	112	11	2	6	-71	0	0	-107	-3	-9	63	4	2	46
49.8893	0	65	160	8	55	136	22	73	189	67	48	112	12	2	6	-71	0	0	-106	-3	-9	63	4	2	47
50.0122	0	65	160	7	56	135	22	74	189	67	49	114	12	3	6	-70	0	0	-106	-3	-10	63	4	1	48
50.135	0	65	160	7	56	137	24	74	190	66	48	113	10	3	6	-69	-1	1	-104	-3	-9	63	5	2	48
50.2579	0	64	161	8	55	135	22	73	189	66	47	113	12	3	7	-71	-1	1	-106	-2	-8	64	4	1	47
50.3808	0	65	159	8	56	136	23	73	188	67	48	112	11	2	6	-71	-1	1	-106	-3	-9	63	4	2	44
50.5037	0	65	160	9	56	135	23	73	188	67	47	112	11	2	7	-70	0	0	-106	-3	-9	63	5	1	44
50.6266	0	65	160	7	55	136	23	73	188	68	47	112	11	2	6	-71	-1	1	-106	-2	-9	63	5	2	46
50.7494	0	64	160	8	54	136	23	73	188	67	47	112	11	2	6	-71	-1	1	-106	-3	-9	64	5	2	47
50.8723	0	64	160	7	55	137	22	73	188	68	48	114	12	3	6	-70	-1	1	-106	-2	-8	64	4	1	48
50.9952	0	65	160	7	55	136	24	73	189	67	49	114	11	2	6	-69	-1	1	-105	-4	-9	63	4	1	47
51.1181	0	65	160	9	55	137	23	73	190	66	48	114	11	2	6	-71	-1	0	-105	-3	-9	63	4	1	48
51.241	0	64	159	9	55	135	22	73	188	67	48	113	11	3	6	-71	-1	0	-107	-3	-9	64	4	2	43
51.3638	0	64	159	8	55	136	23	73	188	68	48	113	11	2	6	-71	-1	1	-106	-3	-9	64	4	2	44
51.4867	0	64	158	8	56	136	23	72	188	68	47	112	11	2	6	-71	0	1	-107	-3	-8	64	4	2	44
51.6096	0	64	159	8	55	136	24	73	188	68	47	114	10	3	7	-71	-1	0	-107	-3	-9	64	5	2	45
51.7325	0	65	160	7	56	136	23	73	188	68	48	113	12	3	6	-72	-1	1	-107	-3	-9	63	5	1	47
51.8554	0	65	160	7	56	137	22	73	189	67	48	113	12	2	6	-71	-1	0	-106	-3	-9	63	4	2	48
51.9782	0	65	160	7	56	137	23	72	188	67	49	114	11	3	6	-70	-1	1	-105	-3	-8	63	4	3	48
52.1011	0	64	160	8	55	137	22	72	189	66	48	114	11	1	7	-71	-1	1	-105	-4	-9	63	4	1	48
52.224	0	64	160	8	55	136	22	72	188	67	48	112	11	3	6	-72	0	0	-107	-3	-9	64	4	2	43
52.3469	0	64	160	8	55	136	22	73	188	68	48	113	11	3	6	-70	-1	1	-106	-3	-10	64	5	1	44
52.4698	0	64	159	8	56	136	23	73	188	68	47	113	10	3	6	-72	0	1	-107	-3	-9	63	4	2	44
52.5926	0	64	159	8	56	137	23	72	188	68	49	114	11	2	6	-72	-1	1	-106	-4	-9	63	5	1	46
52.7155	0	64	160	7	55	137	23	73	189	68	47	114	12	3	7	-72	-1	0	-107	-3	-9	63	5	2	48
52.8384	0	64	159	6	55	137	22	73	189	67	48	114	12	3	6	-70	0	1	-106	-3	-8	63	5	2	48
52.9613	0	64	160	7	56	138	23	73	190	67	48	114	11	2	7	-70	-1	0	-105	-2	-9	63	5	2	48
53.0842	0	65	160	8	56	137	23	73	190	67	48	115	11	2	6	-72	-1	1	-106	-3	-9	64	4	2	47
53.207	0	65	159	8	56	137	23	73	189	68	48	114	11	2	7	-72	-1	0	-107	-3	-9	64	4	1	45
53.3299	0	64	160	8	56	137	23	72	188	67	48	114	11	2	6	-71	0	0	-107	-3	-8	63	5	2	44
53.4528	0	64	159	7	55	137	23	71	189	67	48	114	11	2	6	-71	0	1	-106	-3	-9	64	3	1	45
53.5757	0	65	160	8	55	137	23	72	189	68	49	114	12	3	7	-71	-1	1	-106	-2	-8	64	4	1	47
53.6986	0	64	160	7	56	138	24	74	189	68	48	114	10	2	6	-71	0	0	-105	-3	-9	64	4	2	47
53.8214	0	65	160	7	56	138	24	73	190	68	48	116	11	2	7	-70	0	0	-104	-3	-8	63	5	2	46
53.9443	0	65	161	7	55	137	23	73	190	67	48	116	11	3	7	-70	0	1	-105	-2	-9	63	4	2	48
54.0672	0	65	160	8	55	137	23	73	190	68	48	114	11	2	6	-72	0	1	-107	-2	-9	64	5	2	45
54.1901	0	65	160	8	56	137	24	73	189	68	49	115	12	3	7	-72	-1	0	-106	-3	-8	64	5	2	45
54.313	0	65	160	8	56	137	23	73	189	68	47	114	11	2	6	-71	-1	0	-106	-3	-9	63	5	2	46
54.4358	0	65	160	7	56	138	23	73	189	68	48	114	11	3	6	-71	0	1	-107	-4	-9	64	4	2	46
54.5587	0	64	160	7	55	138	24	73	189	68	48	116	11	2	6	-73	-1	1	-106	-2	-8	64	4	2	47
54.6816	0	64	160	7	56	139	23	74	190	67	49	116	12	3	7	-71	0	0	-106	-3	-9	64	4	2	47
54.8045	0	65	160	7	55	138	22	73	190	68	48	115	11	2	6	-71	-1	1	-106	-3	-9	63	5	2	46
54.9274	0	65	159	8	56	139	23	73	189	68	48	114	11	3	6	-71	-1	1	-107	-3	-9	64	4	2	44
55.0502	0	65	159	7	55	137	23	74	189	69	48	115	11	2	7	-72	0	0	-107	-3	-9	64	5	2	45
55.1731	0	64	160	7	55	138	23	73	188	68	48	115	11	3	6	-72	0	0	-107	-3	-8	64	4	2	46
55.296	0	64	159	7	56	137	23	73	189	68	47	115	12	3	6	-70	-1	0	-106	-3	-10	64	5	1	49
55.4189	0	65	160	7	55	138	24	73	189	69	48	115	11	3	6	-71	0	0	-105	-3	-8	64	5	1	47
55.5418	0	65	160	7	55	138	24	73	190	68	49	116	10	3	6	-71	0	0	-105	-3	-10	64	4	1	47
55.6646	0	64	159	9	56	138	22	73	189	68	48	115	12	3	6	-72	0	1	-107	-2	-9	64	4	2	44
55.7875	0	65	159	8	55	137	23	73	189	69	47	114	11	2	6	-71	0	0	-107	-3	-8	64	4	2	44
55.9104	0	64	159	8	56	138	24	73	189	68	48	114	11	2	6	-72	0	1	-107	-3	-10	64	5	1	45
56.0333	0	64	159	8	54	138	23	73	189	68	47	115	12	2	5	-73	0	1	-108	-2	-9	64	5	2	46
56.1562	0	65	159	7	55	138	23	73	189	68	48	115	11	2	6	-72	-1	0	-106	-3	-9	63	4	3	47
56.279	0	65	159	6	55	138	24	73	190	68	48	115	11	2	6	-71	-1	0	-105	-3	-9	63	4	1	48
56.4019	0	64	160	6	55	138	24	73	190	69	48	115	11	2	6	-71	0	0	-105	-3	-9	63	4	2	46
56.5248	0	64	160	6	55	138	25	73	191	68	48	116	11	2	7	-71	-1	1	-106	-3	-9	64	4	2	47
56.6477	0	65	160	8	57	138	23	73	190	68	48	115	10	2	7	-72	0	0	-106	-3	-9	65	4	1	46
56.7706	0	65	160	8	55	138	22	73	189	69	48	115	11	2	6	-71	0	1	-107	-2	-9	65	5	2	43
56.8934	11	64	159	7	54	137	23	73	189	68	48	114	12	3	6	-72	0	0	-108	-3	-9	64	4	1	44
57.0163	0	64	158	8	55	137	23	73	189	68	48	115	11	3	6	-73	0	0	-108	-4	-9	64	4	2	46
57.1392	0	64	159	8	55	137	23	72	188	68	48	115	11	2	7	-72	-1	0	-107	-3	-9	64	5	2	47
57.2621	0	64	159	6	55	138	23	74	190	68	48	115	11	2	7	-70	-1	1	-106	-2	-9	63	4	1	47
57.385	0	65	159	6	55	139	24	74	190	68	49	116	11	3	6	-70	0	0	-106	-3	-9	64	5	2	47
57.5078	0	65	160	6	55	138	25	73	190	68	49	116	11	3	5	-72	-1	1	-105	-3	-8	64	5	2	47
57.6307	0	64	160	6	56	139	23	74	190	68	48	117	12	3	6	-70	-1	1	-104	-3	-9	64	4	2	46
57.7536	0	64	159	8	55	138	22	73	189	68	48	115	11	3	6	-70	0	0	-107	-3	-9	64	4	2	46
57.8765	0	65	159	8	55	138	22	73	189	69	47	114	12	2	6	-71	0	1	-109	-4	-9	64	4	2	44
57.9994	0	64	159	8	54	137	23	74	189	69	49	115	11	2	6	-72	0	0	-108	-3	-8	64	5	1	44
58.1222	0	64	158	7	55	138	24	73	188	69	48	115	11	2	6	-72	-1	0	-107	-3	-9	64	4	1	45
58.2451	0	65	159	6	55	138	23	74	190	69	48	115	11	3	6	-71	0	1	-107	-3	-8	64	5	2	47
58.368	0	65	160	7	56	138	24	72	190	68	48	116	11	2	6	-71	0	0	-106	-3	-9	64	4	2	47
58.4909	0	65	160	6	55	139	25	73	190	69	48	116	10	2	7	-72	-1	1	-106	-3	-9	64	5	1	47
58.6138	0	65	160	5	55	138	23	73	191	69	48	116	12	2	7	-70	0	1	-104	-2	-9	63	4	1	47
58.7366	0	64	160	7	55	138	23	74	190	68	48	116	11	3	6	-70	0	1	-106	-4	-9	64	4	2	46
58.8595	0	65	159	7	55	138	22	73	188	69	48	115	11	2	6	-71	0	1	-109	-3	-8	64	4	2	43
58.9824	0	65	159	7	55	137	22	73	188	69	48	114	12	2	6	-72	0	0	-108	-3	-9	65	4	2	45
59.1053	0	65	159	7	56	137	23	74	189	69	48	114	12	2	6	-71	-1	0	-107	-3	-9	64	4	2	47
59.2282	0	64	158	6	54	138	23	73	189	69	48	115	11	1	6	-70	0	0	-108	-2	-9	63	4	2	48
59.351	0	64	159	7	55	138	24	73	188	68	48	116	10	2	7	-71	-1	0	-105	-3	-9	64	5	2	47
59.4739	0	65	159	7	55	138	23	73	189	68	49	115	10	2	7	-71	-1	0	-106	-3	-9	64	4	2	46
59.5968	0	65	159	8	55	137	22	72	188	68	48	115	11	2	6	-72	-1	1	-109	-3	-9	64	4	2	44
59.7197	0	65	159	8	55	137	23	72	188	69	49	114	11	3	7	-71	0	0	-108	-3	-8	65	5	2	44
59.8426	0	63	158	8	56	137	23	73	188	68	48	115	11	2	7	-73	-1	1	-109	-3	-9	64	4	1	46
59.9654	0	64	158	7	55	138	24	74	187	69	48	114	10	3	6	-73	-1	1	-109	-4	-8	64	5	2	46
60.0883	0	64	158	7	55	138	22	73	188	68	48	115	12	2	6	-72	0	2	-107	-3	-8	64	5	1	48
60.2112	0	65	159	7	56	137	23	73	189	68	48	116	11	3	6	-70	-1	0	-107	-3	-9	63	5	2	47
60.3341	0	65	158	8	56	137	22	73	188	67	49	116	11	3	7	-72	0	2	-107	-3	-9	63	5	2	47
60.457	0	64	157	8	56	136	22	73	189	68	47	116	11	3	6	-73	-1	1	-109	-2	-9	64	4	1	42
60.5798	0	65	158	8	56	137	23	73	187	68	48	114	11	2	6	-73	0	1	-108	-3	-9	65	4	2	44
60.7027	0	64	158	8	55	137	24	73	188	69	48	114	9	3	6	-73	-1	1	-109	-3	-9	64	4	2	44
60.8256	0	65	157	7	55	136	22	73	187	68	48	115	11	3	7	-74	0	1	-108	-3	-10	64	5	1	47
60.9485	0	64	158	7	55	137	23	73	187	68	47	114	11	2	6	-74	0	0	-108	-2	-9	63	4	2	47
61.0714	0	64	158	7	55	137	24	73	189	67	48	116	11	2	7	-73	0	0	-106	-3	-8	64	4	2	46
61.1942	0	64	158	8	55	137	21	73	188	67	48	115	11	2	6	-72	-1	1	-107	-3	-9	63	5	2	46
61.3171	0	65	157	8	54	136	22	73	187	68	47	115	11	3	6	-75	0	1	-110	-3	-9	64	4	2	43
61.44	0	65	157	8	55	137	23	72	187	68	48	114	10	2	6	-75	0	0	-109	-3	-9	63	4	1	44
61.5629	0	64	157	8	55	137	23	74	187	68	48	114	10	2	5	-74	-1	1	-109	-4	-9	64	5	2	45
61.6858	0	64	157	7	55	137	23	72	187	68	48	114	11	2	7	-74	0	1	-108	-3	-8	63	4	1	47
61.8086	0	65	158	8	55	136	23	73	187	68	48	114	11	2	6	-74	-1	1	-109	-2	-9	64	5	2	47
61.9315	0	64	158	7	55	137	23	73	189	68	48	114	11	2	7	-74	0	1	-108	-3	-8	64	5	2	48
62.0544	0	65	158	7	55	137	21	73	189	67	47	115	11	1	6	-72	-1	1	-107	-3	-9	63	5	2	48
62.1773	0	64	157	8	55	136	22	72	187	67	47	114	10	3	6	-73	0	0	-109	-2	-9	64	4	1	44
62.3002	0	65	157	8	55	137	23	73	187	68	48	113	10	2	6	-75	0	1	-109	-4	-8	64	5	1	44
62.423	0	63	157	8	54	137	23	73	187	67	48	114	10	3	6	-75	-1	0	-109	-3	-8	63	4	1	46
62.5459	0	64	156	8	55	137	22	73	187	68	48	114	11	2	6	-74	-1	1	-108	-3	-9	63	4	2	47
62.6688	0	65	158	7	55	137	22	73	188	67	48	115	10	2	6	-74	0	1	-107	-3	-10	63	5	1	47
62.7917	0	64	157	7	54	137	24	73	188	68	47	115	10	2	7	-75	-1	1	-106	-3	-9	63	5	2	47
62.9146	0	64	157	8	55	137	22	72	188	68	48	115	10	2	5	-74	0	0	-108	-2	-9	63	4	2	46
63.0374	0	64	156	7	55	136	24	72	186	68	47	114	10	3	6	-75	0	1	-108	-3	-9	63	5	2	44
63.1603	0	64	157	7	55	135	24	73	186	69	47	114	10	2	5	-75	0	0	-109	-3	-9	63	4	2	45
63.2832	0	65	157	8	55	136	22	72	186	67	48	114	11	3	6	-77	-1	0	-110	-2	-9	63	4	1	46
63.4061	0	64	157	8	54	136	22	73	188	67	48	114	11	2	6	-76	-1	0	-109	-3	-9	63	4	1	47
63.529	0	64	156	8	55	136	22	72	187	67	48	114	11	2	6	-74	0	0	-107	-3	-9	63	4	2	47
63.6518	0	64	157	7	55	136	22	73	188	67	48	115	11	2	6	-74	0	0	-105	-3	-9	63	4	1	46
63.7747	0	65	157	8	55	137	22	73	187	66	48	114	9	3	5	-75	-1	0	-107	-3	-8	63	5	2	47
63.8976	0	64	155	8	55	136	21	72	186	68	48	114	11	2	6	-75	0	1	-109	-2	-9	63	5	2	44
64.0205	0	64	156	8	55	136	23	72	186	67	48	114	11	2	6	-75	0	0	-108	-3	-8	63	5	2	43
64.1434	0	64	156	8	55	135	24	72	185	67	47	113	10	3	6	-76	0	0	-110	-3	-9	63	4	2	45
64.2662	0	65	156	7	55	136	23	73	185	67	47	112	10	3	7	-77	0	1	-109	-3	-8	63	4	1	47
64.3891	0	63	156	8	55	136	23	73	186	67	48	114	10	2	6	-76	-1	1	-108	-3	-9	63	4	1	47
64.512	0	64	156	7	54	136	23	73	186	68	47	113	10	2	6	-75	0	0	-107	-3	-9	63	5	2	47
64.6349	0	63	156	7	55	137	22	72	186	67	48	114	11	2	6	-74	-1	0	-105	-3	-8	63	4	2	46
64.7578	0	64	156	7	56	137	22	72	187	67	47	114	10	2	6	-76	-1	0	-107	-3	-8	63	5	2	47
64.8806	0	64	156	9	55	135	21	73	185	67	47	113	12	3	5	-76	0	1	-109	-3	-9	63	4	2	44
65.0035	0	64	156	7	55	135	23	73	185	67	48	113	11	2	7	-75	0	1	-109	-3	-8	62	4	2	44
65.1264	0	64	155	8	55	135	23	73	185	68	48	112	10	3	6	-75	0	0	-109	-2	-8	63	4	2	45
65.2493	0	65	156	8	54	136	22	73	185	67	48	113	11	2	6	-76	-1	0	-109	-3	-8	63	4	2	47
65.3722	0	65	156	8	55	136	22	73	186	68	48	113	10	2	6	-75	0	0	-108	-2	-9	63	4	2	47
65.495	0	64	156	7	55	135	24	72	186	68	47	114	10	3	6	-75	-1	0	-107	-3	-9	63	4	2	47
65.6179	0	65	156	7	55	137	24	73	187	67	47	115	11	2	6	-73	-1	0	-105	-3	-9	63	4	1	47
65.7408	0	65	157	7	55	136	23	73	187	67	48	115	10	2	6	-74	0	0	-107	-3	-9	62	5	2	48
65.8637	0	64	157	8	55	136	22	73	186	67	48	114	10	3	6	-73	0	1	-108	-2	-8	64	5	1	46
65.9866	0	64	156	7	55	136	23	73	186	68	48	113	10	2	6	-73	-1	0	-108	-3	-8	64	3	3	45
66.1094	0	65	156	7	55	136	22	73	186	68	47	113	11	3	7	-74	0	0	-109	-3	-9	63	5	2	46
66.2323	0	64	156	8	55	135	22	73	186	67	49	113	11	2	6	-74	-1	0	-109	-4	-9	63	4	2	46
66.3552	0	65	156	7	55	135	23	73	187	67	49	113	10	3	6	-73	-1	0	-107	-3	-9	63	4	1	47
66.4781	0	65	157	7	55	136	23	73	187	67	48	113	10	2	7	-72	0	1	-106	-3	-9	63	5	2	47
66.601	0	65	158	7	55	137	23	73	187	68	48	115	10	3	7	-73	0	0	-106	-2	-8	64	4	2	46
66.7238	0	65	157	8	56	137	22	73	187	67	48	114	10	2	6	-73	-1	0	-108	-3	-8	64	4	1	46
66.8467	0	64	156	8	56	136	23	73	186	68	47	112	10	3	7	-72	-1	1	-109	-3	-8	64	4	2	45
66.9696	0	65	156	7	55	137	23	73	187	68	48	114	10	1	6	-72	0	1	-109	-4	-8	63	5	2	45
67.0925	0	64	156	8	55	135	22	74	187	68	47	113	11	2	6	-72	0	2	-108	-2	-8	64	4	2	48
67.2154	0	64	157	7	55	137	23	72	187	68	48	114	10	3	6	-73	0	1	-108	-2	-9	64	4	1	46
67.3382	0	65	156	7	55	136	23	73	187	68	49	114	10	2	6	-72	-1	0	-107	-2	-9	64	4	2	48
67.4611	0	64	158	6	55	138	22	74	188	68	49	114	11	2	6	-71	-1	1	-106	-3	-8	63	4	1	46
67.584	0	65	158	8	55	136	21	72	188	67	48	115	10	3	6	-72	0	1	-107	-3	-9	64	4	2	47
67.7069	0	65	156	8	55	136	22	73	186	68	48	113	10	2	6	-74	0	0	-110	-4	-9	64	5	1	45
67.8298	0	65	157	8	55	136	22	73	186	68	49	113	10	3	7	-72	-1	1	-109	-3	-9	64	4	2	44
67.9526	0	65	155	6	55	137	22	72	186	69	47	113	11	2	6	-72	-1	1	-108	-3	-8	64	4	2	46
68.0755	0	65	156	7	55	136	22	73	186	68	48	113	11	2	6	-73	-1	1	-108	-2	-8	65	4	2	47
68.1984	0	64	157	7	55	136	23	73	188	68	48	114	10	2	6	-74	0	1	-108	-3	-9	63	4	2	47
68.3213	0	65	157	7	56	138	24	74	187	67	48	114	10	2	6	-71	0	0	-106	-2	-9	63	4	2	47
68.4442	0	65	156	7	55	136	22	74	187	67	48	115	10	2	6	-71	-1	0	-106	-3	-8	64	4	1	47
68.567	0	64	156	7	55	136	22	74	187	69	48	113	10	3	7	-74	0	1	-109	-3	-9	64	3	3	45
68.6899	0	64	156	7	55	136	22	73	186	69	47	113	11	2	6	-74	0	0	-110	-2	-9	64	4	2	44
68.8128	0	65	156	8	55	135	23	73	185	68	47	114	10	2	7	-73	0	1	-109	-4	-9	64	3	1	45
68.9357	0	64	156	7	55	136	22	73	187	68	48	113	11	2	6	-73	0	0	-109	-3	-9	63	4	2	47
69.0586	0	64	156	7	55	137	22	72	187	68	48	114	11	3	7	-74	0	1	-108	-3	-9	64	3	2	46
69.1814	0	65	157	7	55	136	23	73	187	68	48	114	10	2	6	-74	-1	1	-108	-3	-9	63	5	1	48
69.3043	0	64	156	6	54	136	23	73	188	68	49	115	10	2	6	-72	0	1	-105	-3	-8	63	4	1	46
69.4272	0	64	156	8	55	137	22	73	187	67	47	114	10	2	7	-72	-1	0	-108	-4	-9	63	4	2	45
69.5501	0	64	156	8	56	136	22	73	187	68	47	113	10	2	6	-75	-1	1	-110	-3	-9	64	4	1	44
69.673	0	65	156	7	55	135	22	72	186	69	48	112	10	3	6	-75	0	0	-109	-2	-9	64	4	2	45
69.7958	0	64	156	7	55	135	22	73	186	67	47	113	11	2	5	-73	-1	0	-109	-3	-9	63	4	2	47
69.9187	0	65	155	7	56	135	22	72	186	68	48	113	11	2	6	-73	-1	0	-109	-3	-9	63	4	2	47
70.0416	0	64	156	7	55	136	23	72	186	68	48	114	10	2	7	-74	-1	0	-107	-2	-9	64	4	2	47
70.1645	0	65	156	7	55	136	24	73	187	67	47	114	9	3	7	-73	-1	1	-107	-3	-9	63	4	2	48
70.2874	0	64	156	7	55	136	21	73	187	67	48	114	11	3	6	-73	-1	0	-105	-2	-9	63	4	1	46
70.4102	0	63	155	8	55	135	22	73	186	68	48	113	11	2	6	-73	0	1	-108	-4	-9	63	4	1	45
70.5331	0	64	156	8	55	135	22	72	187	68	48	112	10	3	6	-74	0	0	-109	-3	-9	64	4	2	45
70.656	0	64	155	7	55	136	23	73	186	68	48	114	10	2	6	-74	-1	1	-109	-2	-9	63	4	2	45
70.7789	0	64	156	7	56	135	22	73	187	68	48	113	11	2	6	-72	-1	1	-108	-3	-9	63	5	2	48
70.9018	0	64	156	7	54	136	23	73	187	68	48	114	10	3	6	-73	-1	0	-108	-3	-9	63	4	2	47
71.0246	0	65	157	7	55	136	23	73	187	68	48	114	10	3	6	-74	-1	1	-107	-2	-8	63	4	2	47
71.1475	0	64	157	7	55	135	21	73	187	68	48	114	11	3	7	-74	-1	0	-108	-3	-9	64	4	2	48
71.2704	0	65	156	7	55	134	22	73	186	69	47	113	10	3	6	-73	-1	1	-109	-3	-8	64	5	2	45
71.3933	0	64	157	8	55	135	22	73	186	68	48	113	11	2	6	-74	0	0	-108	-3	-8	64	4	2	46
71.5162	0	64	156	8	55	136	22	73	186	68	48	113	11	3	6	-74	-1	0	-109	-3	-9	63	5	1	47
71.639	0	64	157	8	55	136	23	74	186	67	47	113	11	3	6	-74	-1	0	-108	-3	-8	63	4	2	47
71.7619	0	64	155	6	55	135	24	73	186	68	48	113	9	3	7	-72	0	1	-106	-2	-9	63	4	2	47
71.8848	0	65	156	7	55	136	23	73	187	66	48	114	10	3	5	-72	0	2	-106	-3	-10	63	4	2	47
72.0077	0	65	157	8	55	135	22	72	186	68	48	113	10	3	6	-75	0	1	-109	-3	-9	64	4	2	45
72.1306	0	65	155	7	55	135	22	72	186	68	48	112	11	2	6	-75	-1	1	-110	-3	-9	64	4	2	44
72.2534	0	64	155	8	55	135	22	74	185	67	47	113	11	3	7	-73	-1	0	-109	-3	-8	63	5	1	46
72.3763	0	64	155	8	55	136	23	73	186	67	47	113	11	2	6	-74	-1	0	-108	-2	-8	63	4	1	47
72.4992	0	64	155	8	55	134	22	73	185	67	48	113	10	2	6	-75	0	0	-108	-3	-9	63	4	2	47
72.6221	0	65	157	7	55	136	23	73	186	67	48	113	10	2	6	-74	0	1	-108	-3	-9	63	4	3	48
72.745	0	65	157	8	55	136	22	73	187	66	48	113	10	3	6	-73	0	0	-105	-4	-9	63	4	2	47
72.8678	0	64	155	8	55	135	21	73	184	67	48	112	11	2	6	-75	0	0	-109	-3	-9	64	5	1	45
72.9907	0	64	155	8	55	134	24	73	184	67	47	112	10	1	6	-76	-1	0	-110	-2	-9	64	4	2	44
73.1136	0	64	155	7	54	134	22	73	184	69	48	112	10	2	6	-75	-1	0	-109	-2	-9	63	4	2	46
73.2365	0	64	155	8	55	135	22	73	185	67	47	112	11	2	5	-74	-2	0	-108	-3	-8	63	4	1	47
73.3594	0	65	155	8	56	135	23	73	185	67	47	112	10	2	6	-74	0	0	-108	-3	-9	63	6	1	47
73.4822	0	65	155	7	55	135	24	73	185	68	48	113	10	3	6	-75	0	1	-108	-3	-9	63	4	1	47
73.6051	0	64	155	7	55	135	22	73	185	67	48	112	11	2	5	-73	0	0	-106	-3	-9	63	4	1	47
73.728	0	64	155	8	54	135	22	72	184	67	48	112	10	2	6	-73	-1	1	-109	-3	-9	63	4	1	46
73.8509	0	64	155	7	55	134	23	72	183	68	47	111	11	2	5	-75	0	1	-109	-3	-9	63	4	2	44
73.9738	0	64	154	8	54	134	22	73	184	67	48	111	11	3	6	-76	-1	0	-110	-3	-9	64	4	2	45
74.0966	0	63	154	8	55	134	21	72	183	67	48	112	11	2	5	-76	0	1	-109	-3	-9	63	5	1	47
74.2195	0	64	154	7	55	135	21	72	184	68	48	112	11	3	6	-74	0	1	-108	-3	-9	63	4	2	48
74.3424	0	65	155	7	55	135	22	73	183	67	48	113	10	2	6	-74	-1	0	-107	-2	-9	63	5	2	48
74.4653	0	65	155	7	55	135	23	73	186	68	48	112	10	2	6	-75	0	1	-108	-3	-9	63	4	2	47
74.5882	0	64	154	8	55	135	22	72	183	68	47	111	10	3	5	-75	-1	1	-109	-3	-8	63	4	1	46
74.711	0	64	154	7	55	134	23	72	183	67	47	112	10	2	6	-74	0	1	-109	-3	-8	62	4	2	44
74.8339	0	64	153	9	54	135	22	73	183	67	47	112	11	3	6	-75	-1	1	-110	-3	-9	64	4	2	46
74.9568	0	64	154	7	55	134	21	73	182	68	48	111	11	2	6	-77	-1	0	-109	-2	-9	63	4	2	47
75.0797	0	64	153	7	54	135	22	72	183	67	47	111	10	3	6	-75	-1	1	-108	-2	-9	63	5	1	46
75.2026	0	64	152	8	55	134	23	72	183	67	48	112	9	2	6	-75	0	0	-107	-3	-8	63	5	2	46
75.3254	0	65	154	8	55	135	21	72	183	66	47	112	11	3	6	-75	0	1	-108	-2	-9	63	4	1	47
75.4483	0	65	154	9	55	134	22	72	182	67	48	112	12	2	6	-77	-1	0	-110	-4	-8	64	5	2	44
75.5712	0	64	152	8	54	134	23	72	182	67	47	112	11	2	5	-77	0	0	-110	-3	-8	63	4	2	44
75.6941	0	64	153	8	54	134	24	73	181	67	48	112	10	1	6	-76	0	0	-109	-2	-9	62	5	1	45
75.817	0	64	153	8	55	134	23	72	181	66	48	111	11	2	6	-76	0	0	-109	-2	-8	62	5	1	46
75.9398	0	64	153	8	54	134	22	72	182	67	48	112	10	2	5	-77	0	1	-109	-3	-8	62	5	2	47
76.0627	0	63	153	7	54	135	22	72	182	67	48	111	10	2	6	-76	-1	1	-109	-3	-9	62	5	2	47
76.1856	0	63	153	8	54	135	22	73	184	66	48	112	10	3	6	-74	0	0	-106	-4	-9	62	5	1	47
76.3085	0	64	153	8	54	134	21	72	181	66	48	111	11	2	6	-77	0	0	-109	-3	-8	63	4	1	45
76.4314	0	63	151	8	55	133	23	72	180	66	47	110	11	2	6	-79	0	0	-110	-3	-8	63	5	2	44
76.5542	0	63	152	9	54	133	23	72	182	65	47	111	10	2	6	-78	-1	0	-110	-3	-8	62	4	3	44
76.6771	0	63	152	8	54	134	22	72	181	66	47	111	11	3	7	-76	-1	1	-109	-3	-9	63	5	2	46
76.8	0	64	153	8	55	134	21	73	182	66	47	111	12	2	6	-76	0	0	-109	-3	-9	62	4	1	48
76.9229	0	64	152	7	55	134	23	72	182	66	47	111	9	3	6	-76	-1	0	-107	-3	-9	62	5	2	46
77.0458	0	63	153	8	55	135	23	72	183	67	47	112	9	2	6	-76	-1	0	-107	-2	-8	63	4	2	47
77.1686	0	64	154	8	55	135	21	72	182	65	48	111	10	3	6	-76	0	0	-107	-3	-7	62	4	1	47
77.2915	0	63	153	8	54	134	22	72	181	67	47	110	11	3	6	-77	0	0	-109	-3	-8	62	5	1	45
77.4144	0	64	153	8	55	133	23	73	181	67	47	110	11	2	6	-79	0	1	-110	-3	-8	63	4	0	44
77.5373	0	64	152	9	55	134	23	73	181	66	47	111	10	2	6	-77	-1	1	-108	-2	-8	62	4	2	45
77.6602	0	63	152	9	54	134	22	73	182	66	47	110	11	2	6	-75	0	1	-109	-2	-8	63	4	1	48
77.783	0	65	154	8	55	134	23	72	182	66	47	112	10	2	7	-76	-1	0	-108	-3	-8	62	5	1	47
77.9059	0	64	153	7	55	134	23	72	182	66	47	112	10	2	6	-76	0	1	-107	-3	-9	63	4	2	47
78.0288	0	64	154	7	55	135	22	71	184	66	48	112	10	3	6	-74	-1	0	-106	-2	-9	62	4	2	47
78.1517	0	64	154	8	55	134	22	73	183	67	48	112	9	2	6	-75	-1	0	-107	-2	-9	63	5	1	46
78.2746	0	64	153	8	55	134	23	72	182	67	47	110	10	2	6	-76	0	1	-109	-2	-9	63	5	2	45
78.3974	0	65	153	8	54	134	23	72	182	67	48	111	11	3	5	-77	-1	1	-110	-3	-9	63	4	2	47
78.5203	0	65	153	8	55	134	22	73	182	66	48	111	11	2	7	-76	-1	0	-109	-3	-10	63	5	2	47
78.6432	0	63	153	7	54	134	21	73	183	67	48	112	11	3	6	-74	-1	1	-108	-3	-8	64	5	2	48
78.7661	0	64	153	7	54	134	24	73	183	67	48	112	9	2	7	-74	-1	1	-107	-3	-9	63	4	1	47
78.889	0	64	154	7	54	134	22	72	184	67	48	112	9	2	6	-75	-1	0	-107	-4	-9	63	4	1	46
79.0118	0	63	154	8	55	134	21	72	181	67	48	112	11	2	7	-74	-1	2	-108	-3	-8	63	4	1	46
79.1347	0	64	153	8	55	135	23	72	183	67	47	111	10	2	6	-74	-1	0	-109	-3	-8	63	4	1	45
79.2576	0	64	153	8	55	134	22	72	182	67	48	111	11	3	6	-74	-1	1	-109	-3	-8	63	4	1	47
79.3805	0	64	153	7	55	134	22	72	182	68	48	112	10	3	6	-74	0	0	-109	-3	-8	63	5	2	46
79.5034	0	64	154	7	55	134	22	72	182	67	48	112	10	1	7	-74	-1	1	-107	-3	-9	62	5	1	48
79.6262	0	65	154	7	55	134	21	73	182	66	48	112	11	3	6	-73	0	0	-107	-4	-8	63	4	2	48
79.7491	0	64	153	8	55	133	21	73	181	67	48	111	10	2	6	-75	0	0	-109	-3	-8	64	4	1	45
79.872	0	64	152	7	54	133	22	72	181	68	48	111	10	2	6	-76	-1	0	-109	-3	-9	64	4	2	44
79.9949	0	64	153	8	55	134	23	72	181	67	48	111	9	2	5	-75	0	1	-109	-3	-9	63	4	1	45
80.1178	0	64	152	8	55	134	22	73	181	67	49	111	10	3	6	-74	-1	0	-107	-2	-8	63	5	1	47
80.2406	0	64	153	8	55	134	23	72	181	67	48	111	10	3	7	-74	0	0	-107	-3	-8	63	4	1	46
80.3635	0	63	153	7	55	133	23	73	180	67	48	112	10	1	7	-75	-1	0	-106	-2	-8	63	4	2	46
80.4864	0	64	152	9	55	132	21	72	180	65	47	111	10	2	5	-75	0	0	-109	-3	-9	63	4	1	46
80.6093	0	63	152	8	55	133	22	71	180	66	47	109	11	3	5	-75	-1	1	-109	-3	-8	63	5	2	44
80.7322	0	64	152	8	55	132	23	72	179	67	48	111	10	2	6	-78	0	1	-110	-3	-8	63	4	1	44
80.855	0	64	151	8	54	133	22	72	180	66	48	110	10	2	5	-78	0	1	-109	-2	-9	63	4	1	46
80.9779	0	64	151	8	54	134	22	72	180	66	49	111	11	2	6	-76	-1	1	-108	-3	-8	62	5	2	47
81.1008	0	63	152	8	55	133	23	71	181	66	47	111	10	2	6	-75	0	1	-107	-2	-8	62	4	1	47
81.2237	0	64	153	8	55	133	22	73	181	66	48	111	10	3	6	-76	0	1	-106	-3	-8	62	5	3	46
81.3466	0	64	151	9	55	133	22	73	180	66	47	109	10	2	6	-78	0	0	-109	-3	-9	63	5	1	44
81.4694	0	63	151	8	55	132	23	72	179	66	48	110	10	2	6	-77	-1	0	-109	-3	-8	63	4	2	44
81.5923	0	64	151	7	55	132	22	72	179	66	47	109	10	3	6	-77	-1	1	-109	-3	-9	62	4	1	46
81.7152	0	64	151	8	55	132	22	72	179	65	47	110	11	1	6	-77	-1	1	-109	-3	-9	62	4	2	47
81.8381	0	64	152	8	55	132	22	72	180	66	47	109	10	3	6	-77	-1	1	-108	-3	-8	62	4	1	47
81.961	0	63	152	8	55	133	22	73	181	66	47	111	10	3	6	-75	0	1	-107	-2	-8	63	4	2	47
82.0838	0	64	152	8	54	133	21	72	181	66	48	111	10	1	6	-75	0	1	-107	-4	-8	62	4	1	48
82.2067	0	64	153	8	54	133	22	72	180	66	48	109	10	3	6	-77	0	1	-109	-3	-8	62	4	2	45
82.3296	0	63	152	8	54	132	23	73	180	66	48	110	11	2	6	-78	-1	0	-109	-3	-8	62	4	2	45
82.4525	0	64	152	8	54	132	22	72	180	66	47	110	10	3	6	-76	-1	0	-109	-3	-8	62	5	2	46
82.5754	0	64	153	8	55	133	22	72	181	67	47	111	11	2	7	-75	-1	0	-108	-4	-8	63	5	2	47
82.6982	0	63	153	8	55	133	23	72	181	67	47	110	10	3	6	-77	-1	1	-108	-3	-8	63	5	2	46
82.8211	0	64	153	9	54	133	21	73	182	66	47	110	9	2	5	-76	0	0	-107	-2	-9	62	4	2	47
82.944	0	64	152	9	55	132	22	73	181	66	47	110	10	2	6	-76	0	1	-108	-2	-8	63	4	2	46
83.0669	0	65	153	8	55	132	22	72	180	67	47	109	11	3	6	-76	0	0	-109	-3	-8	63	3	1	46
83.1898	0	64	152	8	55	132	22	72	181	66	47	109	11	2	6	-76	-1	0	-109	-3	-8	63	5	2	46
83.3126	0	64	152	8	54	133	23	73	180	67	48	110	10	2	6	-76	0	0	-108	-2	-8	63	5	2	46
83.4355	0	63	152	7	55	132	22	73	181	66	47	109	11	2	6	-74	0	1	-107	-2	-9	63	4	2	47
83.5584	0	64	151	8	55	132	21	72	180	66	47	110	9	3	6	-73	-1	1	-107	-3	-8	62	4	1	47
83.6813	0	65	152	9	55	131	22	72	179	67	48	109	10	2	5	-76	0	1	-110	-3	-9	63	4	2	44
83.8042	0	64	151	8	55	130	22	72	179	66	47	108	11	3	5	-77	-1	0	-109	-3	-8	62	4	2	45
83.927	0	64	150	8	54	130	22	72	180	67	47	109	10	2	6	-75	-1	1	-108	-3	-8	63	4	1	46
84.0499	0	64	152	7	54	132	22	72	182	67	47	109	11	2	6	-75	0	1	-108	-3	-8	62	5	2	48
84.1728	0	65	153	8	54	132	22	73	182	67	48	109	10	2	5	-76	-1	0	-108	-3	-8	63	4	2	47
84.2957	0	64	153	8	55	132	22	73	182	66	47	110	11	2	6	-76	0	1	-108	-3	-8	63	5	2	48
84.4186	0	64	153	8	54	132	21	73	180	66	48	109	10	3	5	-76	0	1	-109	-3	-8	62	5	2	45
84.5414	0	65	151	8	55	131	22	72	180	67	48	108	11	3	6	-78	-1	0	-110	-2	-8	62	5	1	43
84.6643	0	64	153	8	54	131	22	72	180	66	47	109	11	2	6	-79	-1	1	-110	-3	-8	62	5	2	45
84.7872	0	64	152	8	55	131	23	72	180	66	48	109	10	3	5	-78	-1	1	-110	-3	-9	62	4	2	47
84.9101	0	64	151	7	54	131	22	72	180	67	47	109	11	2	6	-76	0	0	-109	-3	-9	62	5	2	48
85.033	0	64	152	8	55	131	22	72	181	65	47	109	10	2	6	-76	-1	0	-107	-3	-8	62	5	2	47
85.1558	0	64	152	7	55	132	23	73	181	67	48	110	9	2	6	-77	-1	0	-107	-2	-8	63	4	2	47
85.2787	0	65	153	9	55	132	22	72	181	66	47	110	9	2	6	-77	0	0	-106	-3	-8	63	5	1	46
85.4016	0	64	152	9	55	131	22	73	181	66	47	108	11	3	6	-77	-1	0	-109	-3	-8	62	4	1	44
85.5245	0	64	152	8	54	131	22	71	180	66	47	108	11	3	6	-78	0	0	-109	-3	-9	62	4	1	43
85.6474	0	64	152	8	55	132	22	72	181	66	47	109	11	3	6	-80	0	0	-109	-3	-8	62	4	1	46
85.7702	0	64	153	8	55	131	22	72	181	65	46	109	10	2	6	-79	-1	0	-109	-3	-9	62	4	1	47
85.8931	0	64	152	8	55	131	21	72	180	66	47	109	11	2	6	-77	-1	0	-108	-3	-8	62	4	2	48
86.016	0	64	153	8	54	132	24	73	181	66	48	109	9	2	6	-76	0	0	-106	-3	-8	62	4	2	46
86.1389	0	65	153	8	55	133	23	73	182	66	48	110	9	2	7	-78	-1	0	-107	-3	-8	62	4	0	47
86.2618	0	63	153	8	54	131	22	72	180	66	47	108	10	3	6	-78	-1	0	-109	-3	-8	61	4	2	45
86.3846	0	64	151	8	55	132	23	71	180	65	48	109	10	2	6	-78	0	1	-109	-3	-8	62	4	1	44
86.5075	0	65	152	8	54	130	23	72	180	66	48	109	10	3	6	-79	-1	1	-110	-2	-9	62	5	2	44
86.6304	0	64	152	8	55	132	23	72	180	65	48	110	10	2	6	-80	-1	1	-109	-4	-8	62	4	1	47
86.7533	0	64	152	8	54	131	21	72	181	66	47	109	11	2	7	-79	-1	1	-109	-3	-8	62	4	2	48
86.8762	0	64	153	8	55	132	22	73	181	65	48	110	11	2	7	-77	-1	0	-107	-2	-8	62	5	1	47
86.999	0	64	152	9	55	132	22	72	182	65	47	109	10	2	6	-78	0	1	-107	-3	-8	62	4	1	47
87.1219	0	64	151	8	55	131	23	72	179	65	48	108	10	2	6	-81	0	0	-109	-3	-8	62	5	2	45
87.2448	0	64	151	8	55	131	23	72	179	65	47	108	10	2	5	-80	-1	1	-109	-3	-8	61	5	2	45
87.3677	0	64	151	9	55	131	23	73	179	65	48	109	10	2	7	-80	0	1	-109	-3	-9	61	5	1	46
87.4906	0	63	151	9	55	133	23	72	179	64	48	109	11	3	6	-80	-1	0	-109	-3	-9	61	4	1	48
87.6134	0	64	151	8	54	132	23	73	179	65	47	109	10	2	6	-81	-1	1	-108	-2	-8	61	4	2	47
87.7363	0	63	152	8	55	133	22	72	180	65	48	109	10	2	5	-79	-1	0	-108	-3	-8	61	4	2	48
87.8592	0	64	151	9	55	132	22	72	178	65	48	109	11	2	6	-80	-1	0	-108	-3	-8	61	4	2	45
87.9821	0	64	151	9	55	133	23	72	178	65	47	109	11	3	6	-82	0	0	-110	-3	-8	61	5	2	43
88.105	0	63	151	8	55	132	24	72	178	64	47	109	10	2	6	-83	0	1	-110	-3	-8	60	4	1	44
88.2278	0	63	150	8	55	132	22	71	178	64	47	109	11	2	5	-81	-1	0	-108	-2	-8	60	4	1	47
88.3507	0	63	150	8	55	132	22	72	178	64	48	109	11	2	6	-80	-1	0	-109	-3	-8	60	4	2	48
88.4736	0	63	150	8	55	132	23	71	178	64	48	110	9	3	6	-80	0	0	-107	-3	-8	60	4	2	47
88.5965	0	64	150	10	55	132	21	72	178	64	47	109	10	2	6	-80	-1	1	-107	-3	-8	61	4	1	47
88.7194	0	64	149	9	55	131	23	72	177	64	47	108	10	2	6	-81	-1	0	-109	-3	-8	60	4	1	44
88.8422	0	63	150	8	54	131	23	72	176	64	48	109	11	3	6	-82	-1	0	-109	-2	-8	61	4	2	44
88.9651	0	64	150	8	55	132	23	72	177	64	47	108	11	2	6	-82	-1	0	-109	-2	-8	60	4	1	45
89.088	0	63	150	8	55	132	23	72	177	63	48	108	11	3	6	-83	-1	1	-108	-3	-8	59	5	2	47
89.2109	0	63	151	8	55	131	21	72	178	65	47	108	11	3	5	-81	-1	0	-108	-3	-7	60	4	2	48
89.3338	0	63	151	8	55	133	22	72	178	65	48	110	11	2	6	-79	-1	0	-107	-3	-7	60	5	2	47
89.4566	0	63	151	9	55	132	22	72	177	63	48	109	10	3	6	-81	-1	0	-108	-3	-8	60	5	1	46
89.5795	0	63	151	8	54	131	23	71	177	65	47	109	11	2	7	-82	-1	0	-109	-2	-8	61	4	1	44
89.7024	0	64	150	9	55	131	23	72	178	64	48	108	10	2	6	-81	0	1	-108	-3	-7	60	4	2	45
89.8253	0	63	151	8	55	132	22	72	177	64	48	108	10	2	6	-81	-1	0	-108	-2	-7	60	4	2	47
89.9482	0	64	150	9	55	132	22	72	178	63	46	109	12	2	6	-81	0	1	-109	-3	-8	60	5	1	48
90.071	0	63	152	9	55	133	22	72	178	64	48	110	10	2	6	-80	-1	0	-107	-4	-9	61	4	2	48
90.1939	0	63	151	9	55	132	21	72	180	63	48	110	11	2	6	-78	0	0	-106	-4	-8	61	4	1	47
90.3168	0	64	151	9	55	132	22	72	177	64	47	108	10	2	6	-80	-1	0	-108	-3	-8	60	4	1	46
90.4397	0	64	151	9	55	132	23	71	177	64	47	109	11	2	6	-82	-1	0	-109	-3	-8	61	4	2	45
90.5626	0	64	151	8	55	132	23	72	177	65	48	109	10	2	7	-81	-1	0	-109	-3	-8	61	5	1	46
90.6854	0	63	151	9	55	133	22	72	179	64	47	109	11	3	6	-78	0	0	-108	-2	-7	60	5	2	47
90.8083	0	64	151	9	55	132	22	72	179	65	47	110	11	3	6	-79	-1	1	-107	-3	-9	61	4	1	48
90.9312	0	64	152	8	54	133	23	72	180	64	48	110	9	2	6	-78	-1	1	-107	-3	-7	61	5	2	48
91.0541	0	64	152	10	55	132	21	72	179	63	48	110	11	2	6	-79	0	0	-108	-3	-8	62	4	1	47
91.177	0	64	151	9	55	132	23	72	179	65	47	110	11	3	5	-78	0	1	-109	-3	-8	61	4	1	45
91.2998	0	63	151	9	55	132	22	72	178	64	47	108	11	2	6	-78	0	1	-108	-3	-9	61	5	2	47
91.4227	0	64	152	8	55	133	22	72	179	65	47	109	11	2	5	-80	-1	0	-108	-3	-8	61	4	2	48
91.5456	0	64	151	8	55	133	23	71	179	65	48	110	11	3	6	-78	-1	1	-107	-3	-8	61	5	2	47
91.6685	0	64	153	8	55	133	23	72	179	65	48	111	10	3	6	-76	-1	1	-106	-3	-7	61	5	2	47
91.7914	0	64	151	9	55	132	21	71	179	65	48	110	10	2	6	-77	0	0	-108	-2	-8	62	4	1	47
91.9142	0	64	152	9	55	132	23	73	179	65	48	110	10	2	5	-80	-1	0	-109	-3	-8	62	4	2	46
92.0371	0	64	152	9	54	133	21	72	179	64	48	110	10	3	6	-77	-1	1	-108	-3	-8	62	4	2	47
92.16	0	65	152	8	55	133	22	71	181	66	48	110	11	2	6	-77	-1	0	-107	-3	-8	61	5	2	48
92.2829	0	64	152	8	55	134	22	72	179	66	48	111	11	1	6	-77	-1	0	-107	-4	-8	62	4	1	47
92.4058	0	63	154	9	56	134	22	72	181	65	48	109	10	2	6	-78	0	0	-107	-2	-8	62	4	2	47
92.5286	0	65	152	9	55	133	23	72	180	65	48	110	9	2	6	-77	0	1	-109	-2	-8	61	5	1	45
92.6515	1	64	152	8	55	133	23	72	179	66	48	110	10	2	7	-77	-1	1	-107	-3	-8	62	5	2	46
92.7744	0	64	152	9	55	133	23	72	179	65	47	110	11	2	6	-78	0	1	-108	-2	-9	62	5	2	47
92.8973	0	64	153	8	54	133	22	72	180	65	49	111	11	3	6	-78	-1	1	-108	-2	-7	62	4	1	48
93.0202	0	64	152	9	55	133	21	72	181	66	48	111	11	2	7	-76	0	1	-107	-3	-8	62	5	2	48
93.143	0	64	152	9	55	133	22	73	180	65	47	111	10	3	6	-76	-1	0	-106	-3	-7	62	4	3	46
93.2659	0	64	152	8	54	133	22	71	179	65	47	109	11	1	6	-78	-1	1	-110	-3	-8	62	5	2	43
93.3888	0	64	152	8	54	133	23	73	179	65	47	110	10	3	5	-79	0	0	-109	-2	-8	62	4	2	44
93.5117	0	64	151	8	55	132	24	72	179	65	48	109	10	2	5	-78	-1	1	-109	-3	-9	62	4	1	45
93.6346	0	65	150	8	55	133	22	72	178	66	47	110	11	2	6	-78	0	0	-107	-3	-8	62	4	1	47
93.7574	0	65	151	9	55	133	23	72	179	65	48	110	10	3	6	-79	-1	0	-108	-2	-8	62	5	2	48
93.8803	0	63	151	10	55	133	20	72	178	65	47	110	12	2	6	-79	-1	1	-109	-2	-8	62	5	1	46
94.0032	0	64	151	8	55	132	21	72	177	64	47	109	12	3	6	-81	0	0	-109	-3	-8	61	4	2	42
94.1261	0	63	150	9	55	132	23	71	176	64	47	109	11	2	5	-81	0	0	-108	-2	-8	61	4	2	44
94.249	0	63	150	8	54	132	24	71	176	64	48	109	10	3	6	-83	0	0	-110	-3	-7	61	5	1	44
94.3718	0	63	150	9	54	132	23	72	175	63	48	108	11	2	6	-82	-1	1	-109	-4	-8	60	5	2	46
94.4947	0	64	150	9	55	132	21	72	176	64	47	110	11	2	6	-80	-1	0	-108	-2	-8	60	4	2	47
94.6176	0	64	150	9	55	132	21	71	176	64	47	109	12	2	6	-80	-1	0	-107	-3	-8	60	4	2	47
94.7405	0	63	149	9	55	131	21	71	175	63	47	109	13	3	6	-83	-1	0	-110	-2	-7	60	5	1	43
94.8634	0	63	149	9	55	132	23	71	173	63	47	107	12	2	6	-84	-1	1	-110	-2	-7	60	4	1	43
94.9862	0	64	148	8	54	131	23	71	174	63	48	108	11	2	5	-83	-1	0	-109	-4	-7	60	4	2	45
95.1091	0	62	148	9	54	132	23	72	174	63	47	108	11	2	6	-82	0	1	-108	-3	-9	60	5	1	46
95.232	0	63	148	9	54	132	22	71	175	62	47	108	11	2	6	-83	-1	1	-108	-3	-7	60	5	2	48
95.3549	0	63	150	9	55	131	23	72	175	63	47	108	10	2	6	-82	-1	1	-107	-2	-8	60	5	1	47
95.4778	0	63	149	10	55	131	21	72	175	62	47	110	10	2	6	-80	-1	0	-106	-2	-8	61	5	1	48
95.6006	0	64	149	10	54	131	22	70	174	63	47	107	11	2	6	-82	-1	1	-108	-3	-8	60	5	1	45
95.7235	0	63	149	9	55	131	24	72	173	63	47	108	11	3	7	-83	-1	1	-109	-3	-8	60	5	2	45
95.8464	0	62	147	9	54	131	24	71	173	63	47	108	11	2	6	-83	-1	1	-108	-3	-8	59	4	2	45
95.9693	0	63	148	8	55	132	22	71	174	63	48	107	11	2	6	-80	0	1	-108	-2	-8	60	4	2	47
96.0922	0	63	149	9	55	132	21	71	174	64	47	108	11	2	6	-80	0	1	-108	-3	-8	60	4	2	48
96.215	0	63	148	8	54	132	23	71	176	64	48	108	9	2	6	-81	0	1	-106	-3	-8	61	5	2	47
96.3379	0	62	150	9	55	133	22	71	174	63	47	108	10	3	6	-80	0	0	-107	-3	-8	60	5	2	47
96.4608	0	63	148	8	54	131	23	71	174	63	47	108	10	3	6	-80	0	1	-108	-3	-8	60	4	2	45
96.5837	0	64	149	9	54	131	23	71	175	63	47	109	10	3	6	-80	-1	0	-107	-3	-7	60	4	2	46
96.7066	0	63	149	9	55	131	22	72	175	63	47	109	10	2	6	-81	-1	0	-108	-2	-7	60	4	1	46
96.8294	0	63	149	9	55	132	21	72	175	64	48	108	10	2	6	-79	0	1	-108	-3	-7	61	4	2	48
96.9523	0	64	150	9	55	133	22	73	177	64	48	110	11	2	6	-78	-1	0	-108	-2	-8	61	4	2	49
97.0752	0	64	150	9	54	133	22	72	177	64	48	109	10	2	6	-77	0	0	-106	-2	-8	61	5	1	47
97.1981	0	64	150	8	55	132	23	71	175	65	48	108	10	2	5	-80	-1	1	-109	-4	-7	61	5	2	45
97.321	0	63	150	8	55	132	23	71	176	64	48	109	10	2	6	-78	-1	1	-108	-3	-7	60	4	2	46
97.4438	0	62	150	9	54	133	22	72	174	64	48	109	10	2	6	-77	-1	0	-107	-3	-8	61	4	2	48
97.5667	0	63	150	9	55	133	21	72	176	64	47	109	11	3	7	-78	-1	1	-108	-3	-8	61	4	1	49
97.6896	0	64	150	8	55	133	23	72	176	65	47	110	10	2	5	-78	-1	1	-107	-2	-9	62	4	2	48
97.8125	0	63	151	9	55	132	21	71	176	64	48	110	10	3	6	-77	0	1	-107	-2	-9	61	5	2	47
97.9354	0	62	150	9	55	133	22	72	176	65	48	110	10	2	6	-77	0	0	-107	-3	-7	62	5	1	44
98.0582	0	64	150	8	54	132	23	71	175	64	48	109	9	2	6	-78	0	1	-108	-3	-8	61	4	2	45
98.1811	0	63	150	9	55	133	23	72	176	65	48	109	10	1	6	-78	0	0	-109	-2	-8	62	4	2	45
98.304	0	64	151	8	55	132	22	72	176	65	47	110	11	2	6	-76	-1	0	-107	-2	-8	62	4	2	48
98.4269	0	63	151	9	56	134	22	71	177	65	47	111	11	2	6	-76	0	0	-107	-3	-8	62	4	2	49
98.5498	0	63	151	9	56	133	22	72	177	65	48	110	10	2	6	-76	-1	1	-106	-3	-8	62	4	2	48
98.6726	0	63	150	10	55	131	22	71	176	64	48	108	11	2	6	-78	-1	1	-109	-3	-8	62	5	1	43
98.7955	0	63	149	9	55	132	22	71	176	65	47	109	11	2	6	-78	-1	0	-108	-2	-8	62	5	1	44
98.9184	0	63	150	9	54	132	23	71	176	64	47	108	10	2	6	-78	-1	0	-108	-3	-8	62	5	1	45
99.0413	0	63	151	9	55	132	23	71	176	64	48	110	11	2	5	-79	0	1	-108	-3	-7	61	5	2	47
99.1642	0	63	150	8	55	132	22	71	175	65	48	110	11	2	6	-79	0	0	-108	-3	-8	61	5	2	48
99.287	0	63	150	8	55	133	22	71	177	65	48	110	11	3	5	-76	-1	2	-107	-3	-8	62	4	2	49
99.4099	0	63	150	10	55	133	21	71	175	64	48	109	11	2	6	-76	0	0	-107	-2	-8	62	4	2	46
99.5328	0	63	148	9	55	132	22	71	174	64	47	109	12	2	7	-79	0	0	-110	-2	-8	62	4	2	43
99.6557	0	63	149	7	54	133	23	71	174	65	48	109	10	2	6	-80	0	0	-109	-3	-7	60	5	1	44
99.7786	0	63	150	8	55	132	22	70	174	64	47	109	11	3	6	-79	0	0	-107	-3	-7	61	4	1	47
99.9014	0	64	149	8	54	133	22	71	175	64	48	109	11	2	6	-79	0	1	-107	-3	-8	61	5	1	47
100.024	0	64	150	8	56	133	22	71	175	64	48	109	10	1	6	-78	0	0	-107	-3	-7	61	4	1	48
100.147	0	63	150	10	55	134	22	72	176	63	48	110	10	3	6	-78	0	1	-107	-2	-9	61	4	2	48
100.27	0	63	149	10	55	133	22	71	174	63	47	110	10	2	5	-78	-1	0	-108	-3	-7	61	4	1	45
100.393	0	63	149	8	55	132	23	70	174	64	47	109	10	3	6	-79	-1	1	-108	-2	-8	60	4	1	45
100.516	0	63	150	9	55	132	23	71	173	65	47	109	10	2	5	-81	-1	0	-108	-3	-8	61	5	1	46
100.639	0	64	149	8	55	133	22	71	175	63	48	110	11	2	6	-81	-1	0	-108	-3	-8	60	4	2	48
100.762	0	63	149	9	54	133	21	71	175	64	48	110	11	2	6	-78	-1	0	-107	-3	-8	61	3	2	49
100.884	0	63	150	9	55	133	22	72	176	64	48	111	11	2	6	-77	0	0	-106	-3	-7	61	5	2	48
101.007	0	64	149	10	54	132	22	71	175	64	47	110	10	2	6	-80	-1	1	-107	-3	-7	61	4	2	46
101.13	0	63	150	8	55	133	22	71	175	64	47	109	10	2	6	-80	-1	1	-108	-3	-7	60	4	2	45
101.253	0	63	149	8	54	132	23	71	176	64	48	109	9	2	6	-79	-1	1	-108	-3	-8	61	4	2	46
101.376	0	63	150	9	55	133	23	72	174	64	48	109	10	2	6	-78	-1	1	-107	-3	-7	61	4	1	48
101.499	0	64	150	9	55	133	22	72	176	64	48	110	10	2	6	-78	-1	0	-107	-3	-8	61	5	2	48
101.622	0	63	151	9	55	134	22	72	178	64	48	111	11	2	6	-78	0	0	-106	-3	-8	61	4	3	48
101.745	0	64	150	9	55	133	22	72	176	64	48	110	10	3	6	-78	-1	1	-107	-3	-8	61	4	1	47
101.868	0	64	150	9	55	132	23	71	175	64	48	110	10	3	6	-79	0	0	-108	-3	-7	61	4	2	45
101.99	0	64	151	8	55	133	21	70	176	64	48	110	11	2	6	-80	0	0	-108	-3	-7	60	4	1	47
102.113	0	64	150	8	55	134	22	72	175	64	48	111	11	2	6	-80	0	1	-108	-3	-8	61	4	2	48
102.236	0	64	150	8	54	133	22	72	176	64	48	111	12	3	7	-77	-1	1	-107	-3	-8	61	5	1	49
102.359	0	64	151	9	55	134	23	72	177	64	48	111	10	3	6	-76	-1	0	-105	-3	-8	61	3	2	47
102.482	0	63	149	9	55	133	21	71	175	65	48	110	11	2	5	-79	0	0	-108	-3	-8	62	4	1	47
102.605	0	64	149	8	54	132	23	71	176	65	47	110	10	2	6	-79	-1	1	-108	-2	-8	61	5	1	45
102.728	0	63	150	8	55	133	23	70	176	65	48	109	10	2	6	-77	-1	0	-108	-2	-9	62	4	1	46
102.851	0	64	150	9	55	133	22	72	176	65	48	110	11	2	6	-78	-1	2	-107	-3	-8	61	5	1	48
102.973	0	63	150	9	55	134	23	72	177	65	48	111	10	3	5	-78	-1	0	-107	-3	-8	62	4	2	48
103.096	0	64	152	9	56	134	22	71	177	64	49	111	10	2	6	-78	-1	1	-107	-3	-8	62	4	2	48
103.219	0	63	149	9	55	133	21	71	176	64	48	110	11	3	5	-77	0	0	-107	-3	-8	61	4	1	46
103.342	0	64	150	8	55	133	23	72	177	65	48	111	10	2	6	-78	0	1	-108	-2	-7	61	4	2	44
103.465	0	64	150	9	55	134	22	72	176	64	47	110	11	2	6	-79	-1	1	-108	-3	-9	61	4	2	46
103.588	0	64	151	8	55	133	23	72	177	65	48	111	11	2	6	-78	-1	1	-108	-3	-8	61	4	2	48
103.711	0	63	152	9	54	134	22	72	178	65	47	111	11	2	6	-76	-1	0	-107	-2	-8	62	4	2	49
103.834	0	64	152	9	54	135	22	72	178	65	48	112	11	2	6	-76	-1	1	-107	-3	-8	62	5	1	48
103.956	0	63	150	9	55	133	22	72	178	65	48	110	10	2	5	-79	0	0	-109	-3	-8	62	3	1	46
104.079	0	63	150	9	55	134	22	72	178	65	47	111	11	3	5	-78	-1	1	-108	-3	-7	62	5	2	46
104.202	0	63	151	8	56	134	22	72	177	65	47	111	11	2	6	-77	0	1	-108	-3	-8	61	5	1	48
104.325	0	64	151	9	55	135	22	73	178	65	48	111	11	3	6	-77	-1	0	-108	-2	-8	62	4	1	49
104.448	0	64	152	8	55	135	23	72	179	65	48	111	10	2	7	-78	0	1	-107	-3	-8	61	4	3	48
104.571	0	63	151	9	55	135	22	72	179	65	47	111	10	2	6	-77	0	1	-107	-2	-8	62	4	2	47
104.694	0	64	151	8	55	134	22	72	178	65	47	111	11	2	6	-77	-1	2	-108	-2	-8	61	4	0	46
104.817	0	64	151	8	55	134	22	72	178	65	48	111	11	2	6	-78	0	0	-108	-2	-8	62	4	2	47
104.94	0	64	152	8	55	134	22	72	177	66	48	111	11	4	6	-79	0	1	-107	-3	-8	62	4	2	48
105.062	0	64	153	8	55	134	23	73	179	65	49	112	10	3	5	-77	-1	0	-107	-3	-8	62	4	1	48
105.185	0	64	152	8	55	136	23	72	179	65	48	112	10	2	5	-75	-1	0	-105	-2	-8	62	4	2	48
105.308	0	64	152	9	55	134	21	72	180	65	48	112	11	2	6	-76	-1	0	-108	-2	-8	63	4	2	46
105.431	0	63	152	8	55	134	23	72	179	66	48	111	9	3	5	-79	-1	0	-109	-3	-8	63	4	2	44
105.554	0	64	152	8	54	134	22	72	179	66	47	111	10	2	6	-77	-1	0	-108	-3	-9	62	4	2	46
105.677	0	64	151	8	55	134	22	73	179	66	47	111	11	2	6	-76	-1	1	-107	-2	-8	61	4	1	48
105.8	0	63	152	8	55	133	22	73	180	66	48	112	11	2	6	-76	-1	1	-108	-3	-9	62	4	1	48
105.923	0	64	153	8	55	135	23	73	181	66	48	113	11	2	5	-77	0	0	-106	-3	-9	63	5	2	47
106.045	0	64	152	9	55	134	21	73	179	65	48	111	11	3	6	-77	0	0	-107	-3	-8	62	5	1	46
106.168	0	64	152	8	55	133	22	73	179	66	48	112	11	2	5	-77	-1	1	-108	-3	-8	62	5	2	44
106.291	0	65	151	8	55	134	22	72	179	65	48	111	11	2	7	-78	-1	1	-108	-3	-8	62	5	1	46
106.414	0	64	152	9	55	133	22	72	179	65	48	111	11	1	5	-78	0	0	-108	-2	-8	62	4	2	47
106.537	0	64	153	8	54	134	22	72	179	66	48	112	11	2	6	-76	0	1	-107	-2	-9	63	4	2	48
106.66	0	64	152	8	55	135	22	72	180	66	48	112	11	2	6	-76	0	0	-107	-3	-8	62	5	1	48
106.783	0	64	153	8	55	135	22	72	181	65	48	111	11	2	6	-76	-1	1	-107	-3	-7	62	3	1	49
106.906	0	64	152	9	55	134	22	72	179	65	47	111	10	2	6	-78	0	1	-109	-3	-8	61	4	2	45
107.028	0	63	153	8	55	134	22	72	179	66	47	111	11	3	6	-78	-1	1	-109	-3	-8	62	4	1	44
107.151	0	64	153	8	54	134	23	72	179	65	47	111	10	2	6	-77	-1	1	-108	-3	-8	62	4	2	46
107.274	0	64	152	8	55	134	22	72	179	66	47	111	11	2	6	-78	0	1	-108	-2	-8	62	4	2	48
107.397	0	64	152	8	55	134	23	71	179	66	47	112	11	2	7	-78	-1	1	-107	-3	-8	62	4	1	48
107.52	0	64	152	9	54	135	22	73	180	65	48	112	11	2	6	-76	-1	0	-107	-3	-8	62	4	2	48
107.643	0	64	154	7	55	135	24	72	180	66	47	112	10	3	7	-75	-1	1	-105	-3	-8	62	5	3	47
107.766	0	63	152	9	55	133	22	72	180	65	48	112	9	2	5	-76	-1	1	-107	-3	-8	62	4	2	45
107.889	0	64	153	9	54	134	23	72	180	65	48	112	11	3	6	-79	-2	1	-110	-3	-8	63	4	2	45
108.012	0	64	152	8	55	134	23	72	179	66	48	111	10	1	6	-79	0	0	-109	-4	-9	62	5	1	46
108.134	0	64	152	7	55	135	23	73	180	67	47	111	11	3	6	-77	-1	0	-108	-3	-9	62	4	2	48
108.257	0	64	152	8	55	134	23	73	180	66	47	111	10	2	6	-78	0	1	-107	-2	-9	62	4	1	47
108.38	0	63	152	8	55	135	24	73	179	66	48	112	9	2	5	-77	0	0	-106	-3	-9	61	4	3	48
108.503	0	64	152	8	54	135	22	72	180	66	48	112	11	2	6	-75	0	0	-105	-2	-8	62	4	2	47
108.626	0	64	152	9	55	134	23	72	180	65	48	112	10	2	6	-75	-1	0	-107	-2	-9	62	4	2	47
108.749	0	63	152	8	55	134	22	72	180	67	48	111	11	2	6	-77	0	0	-108	-3	-8	62	4	2	46
108.872	0	64	152	8	55	134	22	72	180	66	47	112	11	3	6	-78	0	0	-109	-3	-8	63	4	2	46
108.995	0	64	152	8	55	135	21	71	180	67	47	111	12	2	7	-75	0	0	-107	-2	-8	63	4	2	48
109.117	0	64	152	8	55	134	23	71	180	67	48	113	10	2	7	-75	-1	1	-107	-3	-9	62	4	2	48
109.24	0	64	152	8	55	135	24	72	181	67	48	113	10	3	6	-75	0	0	-107	-3	-7	62	3	2	47
109.363	0	65	154	7	56	135	23	72	182	66	48	113	10	3	7	-75	0	0	-106	-3	-9	62	5	1	47
109.486	0	64	153	8	55	135	23	73	181	67	48	112	10	3	6	-75	-1	1	-108	-2	-8	62	4	1	46
109.609	0	64	153	9	55	134	24	73	181	67	48	112	10	3	6	-74	-1	0	-108	-3	-8	63	4	2	46
109.732	0	64	153	8	54	135	22	73	181	67	48	112	11	2	6	-76	-1	0	-109	-2	-8	63	5	1	47
109.855	0	64	153	8	55	134	23	72	182	67	48	113	11	3	6	-75	0	1	-107	-3	-8	63	5	1	47
109.978	0	63	154	7	55	135	23	72	181	67	48	112	11	2	6	-74	-1	1	-107	-2	-8	63	5	2	48
110.1	0	64	153	8	54	136	22	73	181	67	48	113	10	3	5	-74	-1	1	-107	-2	-8	63	5	3	47
110.223	0	64	153	9	55	134	23	72	180	67	49	113	10	2	6	-76	-1	0	-109	-3	-8	64	5	2	44
110.346	0	64	153	8	55	134	23	72	180	67	47	113	10	3	6	-77	0	0	-109	-2	-8	63	5	3	46
110.469	0	64	153	8	54	135	22	72	181	68	48	113	12	2	7	-76	0	1	-108	-3	-8	63	4	1	47
110.592	0	64	153	7	55	135	22	72	181	67	47	113	12	2	6	-74	0	0	-108	-3	-8	63	5	2	48
110.715	0	64	152	8	55	136	24	72	182	67	49	113	10	2	6	-75	-1	0	-107	-3	-8	62	5	2	47
110.838	0	64	154	9	55	135	20	72	181	66	47	113	12	2	6	-76	-1	0	-108	-3	-8	63	4	2	47
110.961	0	64	153	8	56	135	23	73	180	67	48	112	11	3	6	-76	0	1	-109	-3	-7	63	5	1	44
111.084	0	63	153	8	55	135	23	72	180	66	48	112	11	3	6	-77	-1	1	-109	-2	-8	63	4	2	44
111.206	0	63	152	8	55	135	23	72	180	66	48	113	11	3	6	-77	-1	0	-108	-2	-9	63	4	2	47
111.329	0	65	153	8	55	135	22	72	180	67	48	112	11	2	6	-78	0	0	-109	-3	-9	63	4	1	47
111.452	0	64	152	8	54	135	22	72	181	66	48	113	12	2	6	-75	0	1	-108	-3	-9	63	4	3	48
111.575	0	64	152	9	55	134	23	72	180	65	47	113	10	2	6	-76	-1	0	-107	-3	-8	61	5	1	45
111.698	0	63	152	9	54	135	22	72	179	65	48	112	11	2	6	-80	-1	1	-110	-3	-9	62	5	1	43
111.821	0	63	152	9	54	135	23	71	179	65	48	111	11	2	6	-81	-1	0	-110	-3	-8	62	4	2	44
111.944	0	63	151	8	54	135	24	72	179	65	48	111	9	3	6	-79	0	1	-110	-3	-9	62	5	1	45
112.067	0	63	152	8	56	134	22	71	179	66	47	112	11	2	7	-79	0	1	-108	-3	-8	62	5	1	47
112.189	0	63	150	9	55	134	23	72	179	65	48	112	10	3	6	-79	-1	1	-108	-2	-8	62	4	2	47
112.312	0	64	152	8	55	135	23	72	179	66	47	112	11	2	6	-79	0	0	-109	-3	-9	62	4	2	48
112.435	0	64	152	10	55	134	21	73	179	65	48	113	11	2	6	-78	-1	0	-107	-3	-8	61	4	2	47
112.558	0	63	151	9	55	134	22	71	177	64	47	111	11	2	5	-79	-1	1	-109	-3	-8	62	4	2	45
112.681	0	63	151	8	54	134	24	71	178	65	47	110	10	3	6	-81	0	1	-110	-3	-8	61	5	1	43
112.804	0	64	151	9	55	134	23	72	178	64	48	111	11	2	6	-81	0	0	-109	-3	-8	61	4	1	45
112.927	0	64	150	8	54	134	22	72	178	65	48	111	11	2	6	-80	-1	0	-109	-3	-9	61	5	3	47
113.05	0	64	151	8	55	134	21	72	178	66	49	111	12	2	7	-79	0	0	-109	-3	-8	62	5	2	48
113.172	0	64	151	8	55	134	23	71	178	65	48	111	10	3	6	-80	-1	1	-107	-2	-8	62	4	2	47
113.295	0	64	151	8	55	134	23	72	178	64	48	112	10	2	6	-79	0	0	-107	-2	-8	62	5	2	47
113.418	0	63	151	9	55	133	22	71	178	65	47	111	11	2	6	-79	0	0	-108	-3	-8	62	5	1	46
113.541	0	64	151	9	54	133	23	71	178	65	48	111	11	2	6	-80	0	1	-109	-3	-8	62	4	2	45
113.664	0	63	150	10	55	133	22	71	177	64	47	112	11	2	6	-82	-1	0	-109	-3	-8	62	5	2	46
113.787	0	62	150	9	54	134	23	72	177	65	47	111	11	3	6	-81	0	1	-109	-2	-9	61	4	1	48
113.91	0	64	151	8	55	134	22	71	177	65	48	112	11	2	5	-80	0	0	-107	-2	-9	61	5	2	48
114.033	0	64	151	8	55	134	23	72	178	65	48	112	11	2	6	-79	-1	0	-108	-3	-8	61	4	1	48
114.156	0	63	150	10	54	133	22	71	177	64	48	111	11	3	5	-81	0	0	-107	-3	-8	62	5	1	46
114.278	0	63	150	8	55	134	23	71	178	65	47	111	11	2	6	-82	-1	1	-110	-2	-8	61	5	2	44
114.401	0	63	150	9	55	133	24	71	178	64	47	111	11	2	6	-81	-1	0	-110	-3	-8	61	3	1	44
114.524	0	63	150	8	55	134	23	71	177	66	47	110	10	2	6	-81	0	0	-107	-3	-8	61	5	1	47
114.647	0	64	150	8	56	134	22	71	177	65	48	111	12	2	6	-81	-1	1	-108	-3	-9	61	5	2	48
114.77	0	64	151	8	54	134	23	72	178	65	48	112	11	3	5	-81	-1	1	-108	-2	-9	61	5	1	47
114.893	0	63	151	8	55	135	24	72	178	66	48	112	10	2	6	-78	-1	0	-106	-2	-7	62	4	2	48
115.016	0	64	151	10	55	134	22	72	177	64	48	111	10	2	6	-78	0	0	-107	-2	-8	62	4	2	46
115.139	0	63	150	8	55	132	23	71	176	64	47	110	11	2	6	-81	0	0	-109	-3	-8	61	4	2	44
115.261	0	63	149	9	55	133	23	72	176	64	48	110	11	2	5	-81	0	1	-109	-3	-8	61	3	2	45
115.384	0	63	150	8	55	133	22	72	177	64	47	110	11	2	5	-80	-1	1	-108	-3	-8	61	4	1	46
115.507	0	63	149	8	56	133	21	71	176	65	48	110	12	3	6	-79	0	0	-109	-4	-9	62	5	2	48
115.63	0	63	151	8	55	133	23	71	177	65	47	111	10	2	6	-79	0	0	-106	-3	-7	61	4	2	47
115.753	0	64	150	8	54	134	24	72	178	64	48	112	10	2	6	-80	-1	0	-107	-3	-8	61	4	2	48
115.876	0	63	150	9	54	133	22	72	177	65	47	112	11	2	6	-79	-1	1	-106	-3	-8	61	4	1	47
115.999	0	63	150	8	55	133	23	71	176	64	47	112	11	1	7	-80	0	0	-108	-3	-7	61	5	1	45
116.122	0	63	150	8	55	134	22	71	176	64	47	112	11	2	6	-82	0	1	-108	-3	-8	61	4	2	47
116.244	0	63	150	8	54	133	22	72	176	65	48	111	12	3	6	-82	0	0	-109	-3	-8	61	4	1	48
116.367	0	63	150	8	55	133	22	73	177	65	47	111	12	3	5	-80	-1	0	-108	-3	-8	61	5	1	49
116.49	0	63	150	8	55	134	24	72	178	65	48	112	10	2	6	-79	0	0	-106	-2	-8	61	4	2	47
116.613	0	63	151	9	55	135	23	72	178	64	48	113	10	2	6	-80	-1	1	-106	-2	-8	62	4	2	48
116.736	0	63	150	9	56	134	21	72	177	65	48	111	11	2	5	-80	-1	1	-108	-3	-8	61	4	3	48
116.859	0	64	151	8	55	134	23	72	177	66	48	112	11	2	6	-79	-2	1	-107	-3	-8	61	4	2	47
116.982	0	64	150	8	55	134	22	72	177	65	48	112	11	2	6	-78	-1	1	-108	-3	-8	61	5	2	48
117.105	0	63	150	8	54	135	22	72	178	65	48	112	12	2	6	-79	0	1	-108	-3	-8	62	5	2	48
117.228	0	64	151	8	55	134	22	71	178	66	48	112	11	3	6	-78	-1	0	-107	-3	-8	62	5	2	48
117.35	0	64	152	8	56	135	24	72	178	66	48	113	10	2	6	-76	-1	1	-106	-3	-8	62	4	1	48
117.473	0	63	151	9	55	134	22	72	178	65	48	113	10	2	5	-76	-1	1	-106	-2	-9	62	4	1	48
117.596	0	64	151	8	55	135	22	72	178	66	48	112	11	3	6	-78	0	0	-108	-4	-8	62	4	1	47
117.719	0	63	151	8	55	135	22	71	178	66	47	113	11	2	6	-78	-1	1	-108	-2	-9	61	4	1	47
117.842	0	63	151	8	55	134	22	72	178	66	48	112	12	2	6	-77	-1	0	-107	-3	-8	62	5	2	48
117.965	0	65	152	9	55	135	23	71	178	65	48	113	11	3	6	-77	-1	0	-107	-3	-8	61	4	1	48
118.088	0	64	151	8	56	135	24	72	179	66	48	113	10	2	5	-77	-1	0	-106	-3	-8	62	5	2	47
118.211	0	64	152	8	55	135	21	72	179	66	48	113	12	2	6	-78	-1	0	-108	-3	-9	62	4	1	48
118.333	0	63	151	9	55	135	22	72	177	66	47	112	10	1	6	-78	0	1	-108	-2	-7	62	5	2	46
118.456	0	64	150	9	55	135	22	72	177	65	48	113	12	3	6	-78	-1	1	-107	-3	-8	62	4	1	47
118.579	0	63	151	8	55	134	22	71	177	65	47	112	11	2	5	-80	-1	0	-109	-2	-9	61	4	2	48
118.702	11	63	151	8	55	135	22	72	178	66	48	112	12	2	5	-80	0	0	-109	-2	-8	62	5	3	48
118.825	0	63	151	8	55	135	21	72	179	66	48	113	13	2	6	-77	-1	0	-107	-3	-7	62	5	2	48
118.948	0	64	151	9	55	135	22	72	178	65	48	112	11	2	6	-77	0	1	-107	-3	-8	62	5	2	46
119.071	0	62	150	8	55	134	22	72	176	66	47	112	11	2	6	-80	-1	0	-110	-3	-8	62	4	2	43
119.194	0	63	150	8	54	134	23	71	175	65	48	112	11	2	6	-80	-1	0	-109	-2	-9	60	4	2	44
119.316	0	62	149	8	54	133	23	71	176	65	48	112	11	2	7	-79	0	1	-109	-3	-8	61	4	2	45
119.439	0	63	149	9	55	133	22	71	176	65	49	111	11	3	6	-79	0	1	-108	-2	-8	62	3	2	47
119.562	0	63	150	9	54	134	23	71	176	65	48	112	11	2	6	-79	0	0	-109	-3	-8	61	5	1	47
119.685	0	64	150	8	55	135	23	71	177	66	48	113	11	2	5	-79	-1	1	-108	-3	-7	62	4	2	47
119.808	0	64	150	9	55	134	22	71	177	64	48	112	11	2	6	-79	-1	1	-108	-2	-8	61	4	1	46
119.931	0	63	149	9	54	134	23	72	176	64	48	112	11	2	5	-81	0	0	-109	-3	-7	61	5	2	45
120.054	0	63	149	8	54	134	23	71	175	65	47	111	12	2	6	-83	-1	0	-109	-4	-8	62	5	2	46
120.177	0	64	150	8	54	134	22	71	176	64	47	111	12	2	6	-84	-1	0	-109	-3	-7	60	4	1	47
120.3	0	64	150	8	55	134	22	72	176	65	48	112	12	3	6	-81	0	1	-109	-3	-7	61	5	2	49
120.422	0	63	151	8	55	134	24	71	176	65	48	113	10	1	6	-80	0	0	-107	-2	-7	61	4	1	47
120.545	0	63	150	8	55	135	23	71	177	65	48	112	11	2	6	-80	0	0	-106	-3	-8	61	6	2	47
120.668	0	63	149	8	56	135	23	71	175	65	49	112	11	2	6	-79	-1	0	-106	-4	-7	62	4	2	46
120.791	0	63	148	8	55	134	22	72	174	65	48	112	11	2	6	-78	0	1	-107	-2	-8	61	4	2	46
120.914	0	63	148	8	55	134	22	72	175	65	47	113	11	2	6	-79	-1	1	-108	-2	-8	61	4	2	47
121.037	0	63	149	9	55	134	22	72	175	65	48	111	11	3	6	-81	0	1	-109	-3	-8	61	4	1	47
121.16	0	64	150	9	55	134	23	72	176	65	47	113	11	2	6	-80	0	1	-108	-3	-8	62	5	2	47
121.283	0	64	149	8	56	135	24	71	176	66	47	112	10	1	6	-78	-1	0	-107	-2	-8	62	4	2	47
121.405	0	63	151	8	54	135	24	72	176	65	49	112	10	3	5	-77	-1	0	-106	-4	-7	62	3	2	47
121.528	0	63	150	9	55	135	22	71	176	65	48	112	11	1	6	-79	-1	1	-109	-3	-8	62	5	1	47
121.651	0	63	149	8	56	134	23	71	176	65	47	112	11	3	6	-80	0	0	-108	-2	-8	62	5	1	45
121.774	0	63	149	8	55	135	22	71	177	66	48	112	11	2	6	-78	-1	1	-108	-3	-9	61	5	1	47
121.897	0	63	150	8	55	134	23	71	177	66	48	112	11	3	6	-78	-1	0	-108	-3	-8	62	5	2	48
122.02	0	64	150	8	55	134	24	71	177	65	48	112	10	2	6	-78	0	1	-107	-3	-8	62	4	1	47
122.143	0	63	151	8	55	135	23	71	177	66	48	112	11	2	5	-78	-1	0	-108	-2	-8	62	4	2	48
122.266	0	64	151	9	54	134	22	72	178	65	49	113	11	2	6	-77	0	0	-108	-3	-8	62	5	2	45
122.388	0	63	150	8	55	135	21	72	176	66	47	112	11	2	5	-79	0	0	-109	-3	-8	62	5	1	43
122.511	0	64	150	8	55	135	23	72	176	65	47	111	10	2	6	-81	-1	0	-111	-3	-8	62	4	2	44
122.634	0	65	150	8	55	134	24	73	177	65	48	112	10	2	6	-79	0	1	-110	-3	-7	62	4	1	46
122.757	0	63	150	8	54	135	22	71	177	66	48	112	12	2	5	-78	-1	0	-109	-3	-7	62	4	1	47
122.88	0	64	151	8	55	135	24	72	177	66	48	112	10	2	7	-78	-1	0	-108	-3	-8	63	5	2	47
123.003	0	64	151	8	55	136	24	71	178	66	48	113	10	2	6	-78	-1	0	-108	-3	-8	63	5	2	47
123.126	0	63	151	8	55	134	21	72	177	66	48	113	11	2	6	-77	-1	0	-108	-3	-8	62	4	2	47
123.249	0	63	150	8	55	133	22	71	176	66	48	112	11	3	6	-78	-1	0	-109	-2	-8	62	5	2	46
123.372	0	64	150	8	55	133	22	71	176	66	48	112	11	2	6	-79	0	0	-109	-2	-7	62	4	2	46
123.494	0	63	150	9	55	134	23	71	176	65	48	111	11	3	6	-79	0	0	-109	-3	-8	62	4	2	47
123.617	0	63	150	8	55	134	22	72	177	66	47	112	11	3	6	-78	0	0	-109	-3	-8	62	4	1	47
123.74	0	64	150	8	55	134	23	72	177	66	48	112	11	2	6	-76	0	1	-107	-2	-8	62	4	2	47
123.863	0	63	150	7	55	135	23	71	177	66	48	113	11	2	6	-76	-1	1	-106	-2	-9	62	4	2	47
123.986	0	65	151	8	55	135	24	73	178	66	48	113	9	2	6	-78	0	0	-107	-2	-8	63	4	1	49
124.109	0	64	151	9	55	134	21	72	178	66	48	112	12	2	6	-78	-1	1	-108	-3	-7	63	4	1	47
124.232	0	63	149	8	55	134	23	72	177	67	47	111	11	2	5	-77	0	1	-109	-2	-7	62	5	2	45
124.355	0	63	150	9	55	134	22	71	177	66	48	111	12	2	6	-77	0	1	-109	-2	-8	62	4	1	46
124.477	0	64	150	7	55	134	22	72	177	67	48	112	11	3	7	-78	-1	0	-110	-3	-7	62	4	1	48
124.6	0	63	150	8	55	135	22	71	178	67	48	112	11	2	6	-77	-1	0	-108	-3	-8	62	4	1	48
124.723	0	64	151	7	55	135	23	71	178	66	48	112	11	2	6	-76	0	1	-107	-3	-9	63	4	2	47
124.846	0	63	152	8	55	135	23	71	178	65	48	113	10	3	6	-76	0	1	-107	-3	-7	63	4	1	46
124.969	0	64	150	8	55	134	22	71	178	67	47	112	11	2	5	-77	0	0	-109	-2	-8	63	5	1	46
125.092	0	63	151	8	54	135	23	72	178	67	48	112	10	3	6	-78	-1	0	-109	-3	-8	63	4	2	46
125.215	0	64	150	8	54	134	22	72	177	66	48	112	11	3	6	-76	0	1	-109	-3	-8	62	5	2	46
125.338	0	63	150	8	55	134	22	72	178	66	49	112	11	3	6	-76	0	0	-109	-2	-9	62	5	2	47
125.46	0	63	150	8	55	134	24	71	178	67	48	113	10	2	5	-78	0	0	-108	-3	-8	63	5	1	46
125.583	0	63	151	8	55	135	23	72	178	67	48	112	10	2	7	-77	0	1	-107	-3	-8	63	5	2	47
125.706	0	64	151	8	54	133	22	71	178	67	48	113	11	3	5	-76	0	1	-108	-2	-8	62	5	1	46
125.829	0	64	151	8	55	134	22	71	177	67	49	112	11	2	6	-76	-1	0	-109	-2	-8	63	4	2	46
125.952	0	64	152	8	54	134	22	71	178	66	49	112	11	2	6	-78	0	1	-109	-3	-7	62	4	2	47
126.075	0	62	151	8	55	134	23	72	178	67	48	112	11	3	6	-77	0	0	-108	-3	-8	63	5	1	47
126.198	0	63	151	7	55	135	23	72	179	67	48	112	10	2	5	-76	-1	0	-106	-3	-8	62	4	2	46
126.321	0	63	151	9	55	134	22	71	178	66	48	112	11	3	6	-76	-1	0	-107	-3	-8	62	4	2	47
126.444	0	64	151	9	55	133	23	71	177	67	48	113	10	2	6	-79	-1	0	-109	-3	-8	64	4	1	45
126.566	0	63	151	9	53	134	23	71	178	66	48	111	10	2	5	-78	-2	2	-109	-3	-8	63	4	2	45
126.689	0	63	151	8	54	134	22	71	178	66	48	111	11	3	5	-76	-1	0	-107	-2	-8	63	5	2	47
126.812	0	64	151	8	54	134	22	71	178	66	48	111	12	2	6	-77	-1	1	-109	-3	-8	63	4	1	48
126.935	0	64	151	9	55	134	23	72	179	66	48	111	11	2	6	-78	-1	0	-107	-3	-8	63	5	2	46
127.058	0	63	151	9	55	134	20	71	177	66	47	112	12	3	5	-78	-1	0	-109	-2	-8	63	4	2	46
127.181	0	63	150	8	54	132	22	70	177	66	47	111	10	2	6	-78	0	0	-109	-3	-8	62	5	1	44
127.304	0	63	151	8	55	133	23	72	176	66	47	111	10	3	6	-79	-1	0	-110	-2	-8	62	4	2	44
127.427	0	64	150	8	54	133	23	72	178	66	48	111	11	3	6	-80	-1	0	-110	-2	-8	62	4	1	46
127.549	0	63	151	8	54	134	22	71	176	67	48	111	11	3	6	-78	-1	1	-110	-3	-8	62	4	2	47
127.672	0	64	151	7	55	134	22	71	178	67	48	111	11	2	6	-77	-1	0	-109	-3	-8	62	4	1	48
127.795	0	63	152	9	54	132	22	70	177	66	48	111	9	2	6	-78	0	0	-108	-3	-8	63	4	1	45
127.918	0	63	151	8	54	132	21	71	177	65	48	110	13	2	5	-81	0	0	-111	-3	-8	62	4	1	42
128.041	0	63	150	8	54	133	23	71	177	66	47	108	12	2	6	-80	-1	0	-110	-2	-8	61	4	1	44
128.164	0	63	150	8	54	132	23	72	177	65	48	110	11	3	6	-79	0	0	-110	-4	-7	62	4	2	45
128.287	0	63	149	8	55	132	22	72	177	66	48	110	11	3	6	-79	0	0	-109	-2	-9	62	4	1	47
128.41	0	64	151	8	55	132	23	73	178	66	47	111	10	2	6	-80	0	0	-109	-3	-8	62	4	1	47
128.532	0	63	152	9	55	132	23	72	177	65	48	110	10	3	6	-79	-1	1	-108	-3	-8	62	4	1	46
128.655	0	64	150	9	55	131	22	72	176	65	47	109	11	2	6	-79	-1	0	-109	-3	-8	62	5	1	45
128.778	0	63	149	8	55	131	23	71	177	65	47	109	11	2	6	-82	0	1	-110	-3	-8	61	4	1	44
128.901	0	63	149	8	54	132	23	71	176	65	47	109	11	2	6	-82	-1	0	-110	-3	-8	62	5	2	45
129.024	0	63	149	8	55	132	22	71	176	65	47	109	11	2	6	-80	-1	0	-110	-4	-8	61	5	1	48
129.147	0	63	150	8	55	131	22	71	175	65	48	109	11	3	6	-78	-1	1	-109	-3	-8	61	4	2	49
129.27	0	64	150	8	55	132	23	71	177	66	47	109	10	2	6	-79	0	0	-107	-3	-8	62	5	2	46
129.393	0	63	150	10	55	132	22	72	176	65	48	109	10	2	6	-81	-1	0	-108	-3	-8	62	5	2	46
129.516	0	63	150	9	54	131	23	71	175	65	47	109	11	2	6	-81	0	0	-110	-3	-7	62	4	1	44
129.638	0	64	149	8	55	130	23	70	176	65	47	109	10	2	5	-80	-1	1	-110	-3	-8	61	5	1	44
129.761	0	63	150	8	54	130	23	71	175	66	47	107	11	2	6	-81	-1	0	-110	-4	-8	61	4	2	47
129.884	0	63	150	8	54	131	22	71	176	65	47	109	11	2	5	-82	-1	0	-111	-2	-8	61	5	2	47
130.007	0	64	151	9	54	131	23	72	178	65	47	109	10	2	5	-80	-1	0	-108	-2	-8	61	4	2	48
130.13	0	64	150	8	54	132	23	72	177	66	47	108	10	2	6	-78	0	0	-107	-2	-8	62	4	1	47
130.253	0	63	151	10	55	132	22	71	177	65	48	109	10	2	6	-78	-1	0	-108	-3	-8	62	5	2	47
130.376	0	63	150	8	55	131	22	71	176	65	47	108	11	2	6	-81	-1	1	-110	-3	-8	62	4	2	45
130.499	0	63	150	8	54	130	23	71	176	65	48	108	10	3	7	-81	0	0	-110	-3	-8	62	5	2	46
130.621	0	63	149	8	54	131	22	71	176	64	47	108	11	3	6	-79	0	0	-109	-2	-9	61	4	2	47
130.744	0	63	150	8	54	130	22	72	177	65	48	109	10	3	7	-79	0	1	-109	-3	-8	62	5	2	47
130.867	0	63	151	8	54	131	23	72	177	66	48	108	10	3	6	-79	-1	0	-108	-3	-8	62	4	2	47
130.99	0	63	150	8	55	132	23	71	178	66	47	109	9	3	6	-78	-1	1	-107	-3	-8	62	4	1	47
131.113	0	63	150	9	54	131	21	71	177	65	47	108	11	2	6	-77	0	1	-109	-2	-9	62	5	2	47
131.236	0	64	150	9	54	130	22	72	176	66	47	108	10	2	6	-79	0	1	-109	-2	-8	62	5	1	46
131.359	0	63	150	7	55	132	22	71	176	66	47	108	10	2	6	-80	0	1	-109	-3	-8	62	4	2	47
131.482	0	64	150	8	55	131	22	72	177	66	47	109	10	2	5	-79	-1	0	-109	-2	-8	62	4	2	46
131.604	0	64	150	8	55	132	23	72	177	66	47	109	9	2	6	-77	-1	0	-107	-3	-9	63	5	1	47
131.727	0	63	151	8	55	132	23	72	178	65	48	110	10	3	5	-76	0	0	-106	-3	-8	62	5	2	47
131.85	0	63	151	9	55	131	20	72	177	65	47	109	11	2	6	-78	0	1	-109	-3	-8	63	5	2	46
131.973	0	63	150	8	54	131	22	72	176	66	48	108	10	2	6	-79	-1	0	-110	-3	-8	62	4	2	46
132.096	0	63	150	8	55	132	22	72	177	65	47	108	10	2	6	-78	0	0	-108	-3	-8	61	5	2	46
132.219	0	63	149	7	55	130	21	71	176	67	47	108	11	2	5	-78	-1	0	-109	-3	-7	62	5	2	47
132.342	0	64	150	8	55	132	23	72	177	66	47	109	10	3	6	-78	0	0	-108	-3	-8	63	4	2	47
132.465	0	64	151	9	54	132	23	72	177	65	48	110	10	3	6	-78	-1	0	-107	-3	-8	62	4	2	47
132.588	0	64	151	9	55	131	22	71	176	65	47	109	9	2	6	-77	-1	0	-108	-2	-8	62	5	2	46
132.71	0	64	151	8	55	130	22	71	176	67	48	108	10	3	6	-79	-1	0	-110	-3	-8	62	4	2	44
132.833	0	63	150	8	54	131	22	72	175	66	48	108	10	2	5	-80	-1	0	-110	-3	-8	62	5	1	46
132.956	0	63	149	8	54	131	22	72	175	66	47	108	10	1	6	-80	-1	1	-110	-3	-8	62	4	2	47
133.079	0	63	150	8	55	131	21	71	176	65	47	108	12	2	6	-78	0	1	-109	-2	-8	62	5	2	48
133.202	0	63	150	8	54	132	24	71	176	65	48	109	9	2	6	-78	-1	1	-107	-3	-7	62	4	2	46
133.325	0	64	150	9	55	131	22	72	177	64	47	110	10	2	6	-78	-1	1	-108	-3	-8	62	5	2	47
133.448	0	62	149	8	54	130	22	71	174	65	48	108	10	2	6	-80	0	0	-109	-3	-8	62	5	2	44
133.571	0	63	149	9	55	131	23	71	174	65	46	107	9	3	5	-80	-1	0	-109	-3	-8	61	4	1	44
133.693	0	62	149	8	54	130	22	71	174	64	48	107	10	2	6	-80	-1	0	-109	-2	-7	61	4	2	46
133.816	0	62	149	9	54	131	21	71	174	64	47	108	11	2	5	-80	-1	0	-109	-3	-7	61	4	1	47
133.939	0	63	150	8	54	131	22	71	175	65	47	107	10	3	7	-79	0	0	-109	-3	-8	61	3	1	48
134.062	0	63	149	9	54	130	22	70	176	65	48	108	10	1	6	-78	-1	1	-107	-3	-8	62	5	2	47
134.185	0	62	149	9	55	131	21	71	174	64	47	107	9	3	6	-80	-1	0	-110	-3	-8	61	4	2	46
134.308	0	63	149	8	54	129	22	71	174	64	47	106	11	2	6	-83	-1	0	-110	-3	-7	61	4	2	45
134.431	0	63	148	8	54	130	22	71	174	65	48	107	10	2	6	-82	-1	1	-109	-3	-8	61	4	2	45
134.554	0	63	149	9	54	129	22	71	175	64	48	107	11	2	6	-81	0	1	-109	-2	-8	61	4	1	46
134.676	0	62	149	9	55	131	22	72	175	64	48	107	10	1	6	-80	-1	0	-109	-3	-8	62	4	1	48
134.799	0	63	150	9	55	131	23	71	176	65	47	108	9	2	6	-81	-1	0	-108	-3	-9	61	4	2	47
134.922	0	63	150	10	54	131	21	71	175	64	47	107	10	2	6	-80	0	1	-108	-2	-7	62	4	2	47
135.045	0	64	149	9	54	130	23	70	174	64	47	107	9	2	6	-81	-1	0	-109	-3	-8	61	4	2	45
135.168	0	63	148	9	54	130	22	71	174	64	47	107	10	2	6	-81	-1	1	-110	-2	-8	62	4	2	46
135.291	0	64	148	8	54	130	21	71	175	64	47	107	10	2	5	-82	-2	1	-109	-3	-7	61	5	1	47
135.414	0	63	149	8	54	130	22	72	174	64	48	106	10	2	5	-81	-1	1	-109	-4	-8	61	5	2	47
135.537	0	63	149	9	55	131	23	72	175	65	48	107	9	3	6	-78	0	0	-107	-3	-8	61	5	2	47
135.66	0	63	149	9	54	130	21	71	175	65	48	108	10	3	5	-79	0	1	-108	-3	-7	61	5	2	46
135.782	0	62	148	8	55	130	22	71	175	64	47	106	10	3	6	-82	-1	0	-110	-3	-8	60	4	2	45
135.905	0	63	149	8	54	130	21	71	174	64	47	106	10	2	5	-81	0	1	-109	-3	-7	61	5	2	47
136.028	0	62	148	7	54	131	22	71	174	65	46	107	10	2	6	-80	-1	1	-109	-2	-8	60	5	1	47
136.151	0	63	148	9	55	131	22	71	175	65	47	108	10	2	5	-79	0	0	-108	-3	-8	61	4	1	47
136.274	0	64	149	9	55	131	23	71	175	65	47	107	9	2	6	-80	0	0	-107	-2	-8	61	4	2	47
136.397	0	63	150	9	54	130	20	71	174	64	47	108	10	2	6	-80	-1	0	-109	-3	-8	61	5	2	47
136.52	0	63	148	8	54	131	22	71	174	64	46	106	9	2	6	-80	0	1	-110	-3	-7	61	4	2	44
136.643	0	63	149	8	54	130	22	70	175	64	47	107	10	2	6	-81	0	1	-110	-3	-8	61	5	2	46
136.765	0	63	149	9	54	130	22	71	175	64	47	107	10	2	6	-82	-1	0	-110	-3	-8	61	5	2	47
136.888	0	63	148	8	54	130	23	72	175	65	47	107	9	4	6	-80	-1	0	-108	-3	-8	61	4	2	47
137.011	0	63	150	9	55	131	22	71	175	64	47	107	10	3	6	-78	-1	0	-107	-2	-8	62	5	1	47
137.134	0	63	147	10	55	130	22	72	173	63	48	106	9	3	5	-81	0	1	-109	-2	-9	61	4	1	44
137.257	0	62	148	8	54	130	22	71	174	65	48	106	11	3	6	-84	-1	0	-110	-3	-9	61	5	2	44
137.38	0	63	148	8	54	129	23	71	173	64	46	106	10	2	6	-82	-1	0	-110	-2	-8	61	4	2	44
137.503	0	63	147	8	54	129	22	70	174	64	47	107	11	2	6	-81	-1	0	-109	-3	-8	60	6	1	46
137.626	0	63	148	8	54	130	21	71	173	64	46	106	11	2	6	-81	-1	1	-110	-3	-8	60	4	1	48
137.748	0	63	149	9	55	131	22	71	174	64	47	107	10	1	5	-82	0	1	-109	-3	-7	61	4	1	47
137.871	0	62	148	9	54	130	21	71	174	64	48	107	9	2	6	-81	0	0	-107	-3	-8	61	5	2	47
137.994	0	64	147	9	53	129	22	70	172	63	46	105	10	2	5	-82	-1	0	-110	-2	-8	60	4	2	43
138.117	0	63	147	8	54	129	23	71	172	63	47	105	11	2	6	-84	-2	0	-110	-2	-8	60	4	1	44
138.24	0	63	147	9	53	129	22	71	172	63	47	106	10	2	6	-85	-1	0	-111	-3	-8	60	5	1	45
138.363	0	63	148	8	54	129	21	70	173	63	47	106	10	3	6	-83	-1	0	-109	-3	-8	60	4	1	47
138.486	0	62	148	8	54	129	21	70	173	64	48	107	11	2	6	-81	0	1	-110	-2	-8	60	4	2	48
138.609	0	63	148	9	54	130	23	71	174	64	47	107	9	2	7	-82	-1	0	-108	-3	-8	60	4	1	47
138.732	0	63	148	9	55	129	22	71	175	64	47	106	9	3	5	-83	0	1	-109	-3	-7	61	4	2	45
138.854	0	63	147	9	54	129	22	70	172	63	46	105	10	3	6	-83	-1	1	-110	-2	-8	60	4	1	44
138.977	0	61	147	8	54	129	23	71	173	64	47	105	10	2	5	-82	0	0	-109	-2	-7	60	4	1	45
139.1	0	62	148	9	54	128	22	70	173	63	46	106	10	3	6	-84	0	1	-110	-2	-9	61	4	2	47
139.223	0	63	148	9	54	129	22	71	174	63	47	106	10	3	6	-84	-1	0	-110	-3	-8	60	4	2	47
139.346	0	63	148	8	54	130	23	72	174	64	47	105	9	2	6	-81	0	1	-108	-3	-7	61	4	1	48
139.469	0	63	149	8	54	130	22	71	174	64	47	107	10	2	6	-80	0	0	-106	-3	-8	60	5	2	47
139.592	0	63	148	9	54	130	21	71	174	63	47	106	9	3	5	-82	-1	0	-108	-3	-8	61	5	1	47
139.715	0	63	148	8	54	128	22	70	174	63	47	105	10	2	6	-83	-1	0	-111	-3	-8	60	4	2	46
139.837	0	63	149	9	54	129	22	70	174	63	46	105	10	3	6	-82	0	1	-109	-3	-7	61	4	2	47
139.96	0	63	148	8	54	129	22	70	175	64	47	106	10	2	6	-81	0	0	-109	-3	-8	60	4	2	48
140.083	0	62	149	8	55	130	23	72	176	64	47	106	9	3	6	-81	0	0	-107	-3	-8	61	4	1	47
140.206	0	64	149	9	55	130	23	71	175	64	47	107	9	3	6	-81	-1	1	-107	-3	-8	61	4	2	47
140.329	0	64	150	10	54	129	21	71	176	64	46	107	9	3	5	-79	-1	0	-107	-3	-8	61	4	2	47
140.452	0	63	149	8	53	129	22	70	175	65	46	105	10	2	6	-81	0	0	-109	-3	-9	61	4	1	45
140.575	0	63	149	8	54	129	22	70	175	64	47	106	10	2	6	-81	-1	1	-110	-3	-8	61	4	2	47
140.698	0	63	149	9	54	130	22	71	176	64	47	106	9	2	6	-81	0	0	-108	-3	-8	61	4	2	47
140.82	0	64	150	8	55	130	22	71	175	65	47	107	10	2	7	-78	0	1	-108	-3	-6	62	4	2	47
140.943	0	63	150	8	55	131	23	71	176	65	47	107	10	2	6	-78	-1	0	-107	-2	-9	62	4	2	47
141.066	0	63	149	9	55	131	21	71	176	64	47	107	9	2	6	-79	-1	0	-109	-2	-8	62	4	2	46
141.189	0	63	149	9	54	129	22	70	175	64	46	106	10	3	6	-81	0	1	-110	-3	-8	62	4	2	44
141.312	0	63	148	8	55	130	22	71	175	65	46	106	10	2	6	-80	-1	0	-110	-3	-8	61	5	2	46
141.435	0	63	149	8	53	129	22	71	176	65	47	106	10	2	6	-79	-1	0	-109	-2	-7	61	4	2	46
141.558	0	62	150	8	54	130	22	71	175	65	47	106	10	2	6	-81	0	0	-109	-3	-9	61	4	2	47
141.681	0	63	150	8	55	130	22	71	176	65	47	106	9	3	6	-80	-1	0	-109	-2	-9	62	5	1	48
141.804	0	63	150	9	54	130	20	72	175	64	47	107	10	3	7	-78	-1	0	-107	-2	-8	61	5	2	48
141.926	0	64	148	8	54	128	22	71	175	64	47	105	10	2	5	-80	-1	1	-110	-3	-7	62	5	2	45
142.049	0	63	149	8	54	129	22	71	175	65	48	106	10	2	6	-82	0	1	-110	-3	-8	62	4	2	46
142.172	0	63	150	8	54	129	22	71	175	64	47	106	9	3	6	-81	0	1	-110	-3	-8	61	5	2	47
142.295	0	64	149	8	54	129	21	71	175	64	47	106	11	2	6	-81	0	1	-109	-3	-8	61	4	2	47
142.418	0	63	149	9	54	129	21	71	176	65	47	106	10	2	6	-80	0	0	-108	-3	-9	61	4	2	48
142.541	0	63	150	8	54	130	22	71	176	65	47	106	9	2	6	-80	-1	0	-108	-3	-7	62	4	1	47
142.664	0	64	149	8	54	130	21	71	175	64	47	106	10	2	6	-81	0	0	-110	-3	-7	61	4	1	46
142.787	0	63	148	8	55	129	22	71	175	65	47	106	10	2	6	-81	0	1	-110	-3	-8	62	4	1	44
142.909	0	62	149	8	53	128	22	71	175	64	47	106	9	3	6	-81	-1	0	-110	-3	-8	61	4	2	46
143.032	0	63	149	8	54	129	22	72	175	64	47	106	10	2	5	-82	-1	0	-110	-3	-8	61	4	1	48
143.155	0	64	149	8	54	129	22	71	175	64	47	106	9	2	6	-82	-1	1	-109	-3	-7	60	5	1	49
143.278	0	63	149	9	55	130	23	71	176	64	48	107	9	2	6	-80	0	1	-108	-2	-8	61	4	2	49
143.401	0	64	149	9	54	130	21	71	176	65	48	107	10	2	7	-80	-1	1	-109	-3	-8	61	4	2	49
143.524	0	63	149	9	54	130	21	71	174	64	47	105	10	2	6	-83	-1	0	-110	-3	-8	62	5	2	47
143.647	0	63	150	8	54	129	21	71	175	64	47	106	10	2	5	-83	-1	0	-110	-4	-8	60	4	1	47
143.77	0	63	149	8	54	129	21	71	175	64	46	106	11	2	6	-81	0	0	-110	-2	-8	61	4	2	48
143.892	0	63	148	8	54	129	22	71	174	65	47	106	9	2	6	-80	-1	0	-107	-3	-8	61	4	2	47
144.015	0	63	149	9	55	129	23	71	175	65	47	106	9	2	6	-81	-1	0	-108	-2	-8	61	4	1	48
144.138	0	63	149	9	54	131	21	72	176	64	48	108	10	1	6	-81	0	0	-107	-3	-8	61	5	1	47
144.261	0	63	149	9	55	129	21	72	175	64	48	106	10	2	6	-80	-1	1	-109	-2	-7	60	5	1	48
144.384	0	63	149	8	54	129	22	71	175	65	47	105	10	1	5	-81	0	0	-110	-3	-7	61	4	1	47
144.507	0	63	150	8	55	129	22	72	175	64	47	106	10	2	6	-82	-1	0	-109	-3	-9	60	4	2	48
144.63	0	63	149	8	54	130	22	72	176	65	48	107	9	2	6	-80	-1	0	-109	-3	-9	61	4	2	48
144.753	0	64	150	8	54	131	23	72	177	65	47	108	9	3	6	-78	0	0	-107	-3	-8	61	4	1	48
144.876	0	63	149	9	54	131	22	72	177	65	46	108	10	3	6	-79	-1	1	-107	-3	-8	62	4	1	48
144.998	0	63	149	9	54	130	20	71	176	65	47	107	10	2	6	-80	-1	1	-109	-2	-8	61	5	1	47
145.121	0	63	149	9	54	130	22	71	175	65	47	106	10	2	5	-81	0	0	-109	-3	-8	61	4	2	46
145.244	0	63	149	8	54	129	22	71	176	65	47	106	10	3	6	-79	-1	0	-108	-3	-7	61	4	2	46
145.367	0	63	149	8	54	130	22	71	176	65	47	107	10	2	6	-79	-2	1	-110	-3	-7	61	4	1	48
145.49	0	64	149	8	55	130	22	72	177	65	46	107	10	2	6	-80	0	0	-109	-2	-8	62	4	1	48
145.613	0	63	150	8	54	130	23	72	178	65	47	106	9	3	6	-78	-1	0	-107	-3	-8	61	4	2	48
145.736	0	63	149	9	54	131	21	71	176	64	48	107	10	3	6	-78	-1	0	-108	-3	-8	61	4	2	47
145.859	0	63	149	8	55	130	22	71	176	65	47	107	9	2	6	-80	0	0	-110	-3	-9	62	5	1	44
145.981	0	63	149	8	55	130	22	71	176	65	46	105	10	3	6	-83	-1	0	-110	-4	-8	61	5	1	45
146.104	0	63	149	8	55	130	21	71	176	65	47	107	10	2	5	-80	-1	0	-110	-3	-8	61	5	1	46
146.227	0	63	150	8	54	130	22	72	176	66	47	106	10	2	6	-79	-1	0	-109	-3	-8	61	4	1	48
146.35	0	63	150	8	54	130	23	71	177	66	46	107	9	2	5	-79	0	1	-108	-2	-8	62	4	3	47
146.473	0	64	150	8	55	131	22	72	178	65	47	108	10	3	6	-79	-1	0	-108	-2	-8	61	4	1	47
146.596	0	63	151	9	54	131	21	71	177	65	47	108	10	2	7	-78	-1	1	-107	-3	-8	62	5	1	47
146.719	0	63	150	9	54	130	21	71	177	65	47	107	10	3	6	-78	0	0	-109	-4	-8	63	4	2	46
146.842	0	62	150	8	54	129	23	71	176	66	47	105	9	2	6	-79	0	0	-110	-3	-7	62	5	1	45
146.964	0	64	150	8	54	130	22	71	176	65	47	107	10	2	6	-81	-1	1	-110	-3	-7	61	5	1	47
147.087	0	63	150	8	55	131	22	72	177	66	47	107	10	2	6	-81	0	1	-110	-3	-8	61	5	1	48
147.21	0	63	151	8	54	130	23	72	178	66	47	107	9	2	6	-79	-1	0	-107	-2	-7	62	4	2	47
147.333	0	63	151	9	55	131	22	72	178	65	47	108	10	2	6	-79	0	1	-107	-3	-8	61	4	2	47
147.456	0	63	150	8	55	131	23	71	178	65	47	108	10	2	6	-80	-1	1	-107	-3	-8	61	5	1	48
147.579	0	63	152	9	54	131	21	72	178	65	48	109	10	3	6	-80	-1	0	-109	-2	-9	62	4	1	48
147.702	0	63	149	8	55	130	22	71	176	65	47	107	10	2	6	-80	-1	0	-109	-3	-7	62	4	1	47
147.825	0	63	150	8	55	131	21	72	177	66	48	107	11	2	6	-80	-1	0	-109	-3	-8	63	4	1	48
147.948	0	63	150	7	54	131	22	71	177	66	47	108	10	2	6	-81	-1	0	-110	-2	-8	61	4	2	48
148.07	0	63	150	8	54	132	22	71	177	66	47	108	10	3	6	-78	-1	0	-109	-3	-7	62	4	1	49
148.193	0	63	151	8	55	132	22	72	178	66	48	108	11	2	6	-78	0	0	-105	-3	-8	61	4	1	46
148.316	0	64	151	8	55	131	23	72	177	66	47	109	9	2	6	-79	0	0	-107	-3	-9	63	4	1	48
148.439	0	63	151	8	55	132	22	71	178	66	47	107	10	2	6	-80	0	0	-109	-2	-8	62	4	2	47
148.562	0	63	150	8	54	130	21	72	178	66	47	107	10	2	6	-79	-1	0	-110	-2	-8	62	4	2	48
148.685	0	63	151	8	54	132	21	71	177	66	48	108	11	3	6	-76	0	0	-109	-3	-7	62	4	2	48
148.808	0	63	152	7	53	132	23	71	178	67	47	109	10	2	7	-77	-1	0	-108	-3	-8	62	4	2	47
148.931	0	63	151	7	54	132	24	72	178	66	48	109	9	2	7	-78	0	0	-108	-2	-8	62	4	2	47
149.053	0	63	151	7	55	133	21	71	179	67	48	109	10	1	6	-76	-1	0	-106	-3	-8	62	4	2	47
149.176	0	64	151	8	54	131	22	71	178	66	47	108	10	2	6	-76	-1	0	-109	-3	-8	62	4	1	46
149.299	0	63	151	8	54	130	23	71	177	67	46	108	10	2	6	-78	-1	0	-109	-2	-8	63	4	2	46
149.422	0	63	150	9	54	131	23	72	178	66	47	108	10	2	6	-79	-1	1	-110	-3	-8	63	4	2	46
149.545	0	64	150	8	54	132	21	71	178	66	47	108	11	3	6	-77	-1	1	-110	-3	-8	62	5	1	48
149.668	0	64	151	7	54	132	22	72	178	67	47	108	10	3	6	-76	0	1	-108	-3	-7	61	4	1	47
149.791	0	63	151	7	55	133	23	72	179	67	47	109	10	2	6	-77	-1	1	-108	-3	-8	62	4	2	47
149.914	0	63	151	9	54	131	21	72	179	66	47	109	10	2	7	-78	-1	1	-109	-3	-8	63	5	1	47
150.036	0	64	150	8	54	131	22	72	178	66	47	109	10	3	6	-77	0	0	-110	-2	-8	63	5	1	44
150.159	0	63	151	7	54	130	22	71	177	67	47	108	10	3	5	-78	-1	0	-109	-2	-8	62	5	1	45
150.282	0	64	150	8	54	131	22	72	177	66	48	107	10	2	7	-78	-1	0	-110	-2	-8	63	4	1	47
150.405	0	62	150	8	53	131	23	72	177	66	47	108	9	2	7	-80	-1	0	-109	-3	-8	63	5	2	47
150.528	0	63	150	8	54	132	23	71	178	67	48	108	10	1	6	-78	0	1	-108	-3	-8	62	3	2	47
150.651	0	63	151	8	55	132	23	72	179	66	47	109	10	2	5	-78	-1	1	-106	-3	-8	62	4	1	47
150.774	0	64	150	8	54	132	22	71	178	66	47	109	10	2	5	-79	-1	1	-109	-2	-7	62	4	1	47
150.897	0	63	149	9	54	131	23	72	177	65	47	108	10	2	5	-82	-1	1	-110	-2	-9	62	5	2	47
151.02	0	63	150	8	55	133	22	72	177	65	47	109	11	2	6	-83	0	0	-109	-3	-8	62	5	1	48
151.142	0	63	150	7	55	132	24	72	178	65	48	109	9	2	6	-81	-1	0	-108	-2	-8	61	5	2	47
151.265	0	63	150	8	54	133	23	71	178	66	47	109	11	3	6	-80	-1	0	-108	-2	-8	62	5	1	47
151.388	0	64	151	8	55	132	24	71	178	66	48	109	9	2	6	-81	-1	0	-107	-3	-8	62	4	2	47
151.511	0	63	149	8	55	133	23	71	179	65	48	110	10	2	6	-78	-1	1	-106	-3	-8	62	4	1	48
151.634	0	63	151	8	54	132	22	71	177	65	48	108	10	3	5	-78	-1	1	-108	-2	-8	62	4	1	47
151.757	0	63	151	8	54	132	22	71	178	66	47	109	10	3	7	-79	0	1	-110	-3	-8	63	4	2	47
151.88	0	63	151	8	54	131	23	71	178	66	48	108	10	2	7	-79	0	0	-110	-3	-8	62	4	1	46
152.003	0	64	150	7	54	131	23	72	178	66	47	109	10	2	6	-78	0	0	-109	-2	-8	62	4	2	47
152.125	0	63	151	8	54	132	23	72	178	67	47	109	9	2	6	-77	0	1	-108	-3	-8	62	4	2	47
152.248	0	63	151	8	54	132	23	71	179	67	47	109	10	3	6	-78	0	0	-106	-3	-8	62	4	1	47
152.371	0	63	151	8	55	132	22	72	178	66	47	109	10	3	7	-78	-2	0	-108	-3	-8	62	4	2	47
152.494	0	63	151	8	54	132	22	72	178	66	47	108	10	2	6	-77	-1	1	-109	-3	-9	63	5	2	46
152.617	0	63	150	8	54	131	22	71	178	66	48	109	10	2	6	-78	-1	0	-108	-3	-8	62	4	3	48
152.74	0	64	151	8	54	132	22	71	179	67	48	108	11	1	7	-79	-1	0	-109	-2	-7	63	4	2	47
152.863	0	63	150	7	55	132	23	72	180	67	47	109	10	3	5	-78	0	0	-110	-3	-9	62	4	2	48
152.986	0	63	152	8	54	133	23	72	179	67	48	109	10	2	6	-77	-1	1	-107	-3	-8	63	5	2	47
153.108	0	64	152	8	55	133	22	72	179	65	48	109	10	3	6	-77	-1	1	-108	-3	-8	62	4	1	47
153.231	0	63	151	8	54	131	21	71	178	67	48	108	11	2	6	-80	-1	0	-110	-3	-8	63	5	2	46
153.354	0	63	151	8	54	131	22	72	179	66	47	109	10	3	5	-80	0	1	-110	-3	-8	62	5	2	45
153.477	0	63	150	8	54	130	22	71	179	66	47	108	11	3	6	-77	-1	0	-109	-3	-8	63	4	2	47
153.6	0	64	150	8	54	131	23	71	178	66	47	108	10	2	6	-78	0	0	-108	-2	-8	63	5	0	46
153.723	0	63	151	7	54	133	23	72	179	67	48	109	10	2	6	-79	-1	1	-108	-3	-8	62	4	2	46
153.846	0	63	151	7	55	132	22	72	179	67	47	109	10	3	6	-79	0	0	-107	-3	-8	62	4	1	48
153.969	0	64	150	9	54	131	21	71	178	66	47	108	10	3	6	-78	0	0	-109	-3	-8	62	5	2	46
154.092	0	64	150	8	54	131	22	71	177	66	47	108	9	2	6	-79	0	1	-110	-3	-8	62	4	2	45
154.214	0	63	150	8	54	131	22	72	178	66	47	108	11	2	6	-79	-2	1	-110	-2	-8	62	4	2	46
154.337	0	64	150	8	55	131	21	71	177	66	47	108	11	2	6	-80	-1	0	-110	-2	-8	62	4	2	48
154.46	1	63	151	8	54	132	23	72	178	66	47	108	9	2	6	-78	-2	0	-108	-2	-8	62	4	3	47
154.583	0	64	150	8	54	132	22	71	178	66	48	109	10	3	5	-77	-1	0	-107	-2	-8	62	4	2	46
154.706	0	63	150	8	55	132	23	71	179	66	47	109	10	2	6	-79	0	0	-107	-3	-8	63	4	2	47
154.829	0	64	150	8	55	131	22	72	178	66	46	108	10	3	5	-79	0	0	-109	-2	-7	63	4	2	47
154.952	0	63	149	8	55	130	23	71	177	66	47	107	10	3	6	-79	-1	1	-110	-2	-9	63	5	2	46
155.075	0	63	149	7	54	130	22	71	177	66	47	108	10	3	6	-81	0	0	-110	-3	-7	62	5	2	46
155.197	0	63	150	7	54	131	22	71	177	66	48	107	11	3	7	-81	0	2	-110	-3	-7	62	4	2	48
155.32	0	63	150	8	54	132	23	72	177	66	48	108	10	2	6	-80	-1	0	-109	-3	-8	61	4	2	47
155.443	0	63	149	8	54	131	24	71	178	66	47	108	10	3	5	-78	0	0	-107	-2	-9	62	4	2	47
155.566	0	63	150	7	54	132	23	72	178	66	47	109	10	2	6	-78	-1	0	-107	-3	-9	62	5	2	46
155.689	0	64	150	8	54	132	22	72	178	66	47	109	10	2	6	-79	-1	0	-107	-4	-8	62	4	2	47
155.812	0	63	149	8	54	132	23	71	176	66	47	109	10	3	6	-80	-1	1	-110	-3	-8	61	4	2	44
155.935	0	63	149	8	54	132	23	71	176	65	47	108	10	2	5	-79	0	1	-110	-2	-9	62	4	1	45
156.058	0	64	150	7	54	131	22	72	176	66	47	107	11	2	6	-80	0	1	-109	-3	-8	62	5	2	47
156.18	0	63	150	8	54	132	22	72	176	66	47	108	10	2	6	-81	0	0	-109	-3	-8	62	4	2	46
156.303	0	64	149	7	56	132	22	71	176	67	47	109	10	3	6	-80	0	0	-109	-2	-8	62	4	2	47
156.426	0	62	149	8	55	132	22	72	177	66	47	109	10	3	6	-79	0	1	-107	-3	-8	63	4	2	47
156.549	0	63	149	8	54	131	21	71	176	65	47	107	10	3	5	-81	-1	0	-109	-2	-8	61	4	2	46
156.672	0	63	148	8	54	130	22	70	175	65	47	109	10	3	5	-82	-1	1	-111	-1	-8	62	5	2	44
156.795	0	63	148	9	54	131	22	71	175	64	47	107	10	2	6	-82	0	1	-110	-3	-9	62	4	1	45
156.918	0	63	147	8	55	130	22	71	175	65	47	107	10	2	6	-82	-1	0	-109	-3	-8	61	4	1	46
157.041	0	63	148	8	54	131	21	70	175	65	47	108	11	2	6	-81	0	0	-109	-2	-7	61	5	1	47
157.164	0	64	148	7	54	132	24	71	175	65	47	108	10	2	5	-82	-2	0	-109	-3	-7	61	4	1	47
157.286	0	62	148	9	54	132	22	71	175	64	48	108	10	2	6	-80	0	1	-108	-3	-8	61	5	1	46
157.409	0	62	147	8	54	130	22	70	174	65	47	107	10	3	6	-81	-1	1	-110	-3	-8	61	5	2	45
157.532	0	63	147	9	55	130	23	71	173	64	47	106	10	3	5	-84	-1	0	-111	-3	-7	61	4	1	44
157.655	0	63	146	8	55	131	22	70	173	64	46	107	10	2	6	-85	-1	0	-110	-2	-7	60	5	2	45
157.778	0	62	146	8	55	129	22	70	172	64	47	106	10	2	5	-84	-1	0	-110	-3	-9	61	3	3	47
157.901	0	62	147	7	54	131	21	70	172	64	47	108	12	2	6	-83	-1	1	-110	-2	-7	60	4	1	48
158.024	0	62	147	8	55	131	23	71	173	65	47	108	10	2	6	-84	-1	0	-109	-3	-8	60	4	2	47
158.147	0	62	147	9	54	131	21	70	172	64	47	108	11	1	6	-84	0	0	-109	-3	-8	61	5	1	47
158.269	0	62	146	8	54	129	22	70	172	63	47	106	11	2	6	-85	0	1	-111	-3	-8	61	4	1	43
158.392	0	62	146	8	54	131	23	70	172	63	47	107	10	3	5	-85	0	0	-110	-4	-7	60	4	2	45
158.515	0	62	147	9	54	129	23	70	172	63	46	106	11	3	6	-85	0	1	-110	-2	-8	60	5	2	46
158.638	0	62	147	8	54	130	23	70	172	64	46	107	10	2	6	-86	0	1	-110	-3	-7	59	4	1	46
158.761	0	63	146	9	54	130	22	70	172	64	48	108	10	2	7	-84	0	1	-109	-2	-7	60	5	2	47
158.884	0	62	147	8	55	131	23	71	173	64	48	106	9	2	6	-82	0	0	-107	-2	-8	60	4	1	47
159.007	0	62	147	9	54	130	22	70	172	63	48	108	9	2	6	-83	-1	1	-109	-2	-7	61	5	2	47
159.13	0	63	146	8	53	130	23	70	171	64	47	106	11	2	5	-85	-1	1	-110	-3	-9	60	5	1	45
159.252	0	63	147	9	54	129	22	70	172	63	47	106	11	2	6	-84	0	1	-109	-3	-8	60	5	2	46
159.375	0	63	146	8	54	129	21	70	172	64	47	106	10	3	5	-84	-1	0	-110	-2	-8	59	4	1	47
159.498	0	62	146	8	54	130	22	71	172	64	47	106	11	2	5	-84	-1	0	-109	-3	-7	60	4	2	47
159.621	0	63	146	8	55	130	23	71	172	64	47	107	10	2	6	-84	-1	0	-109	-3	-8	60	4	2	48
159.744	0	63	148	9	53	131	21	71	174	64	48	107	11	3	5	-80	-1	1	-106	-2	-8	60	4	2	47
159.867	0	63	148	9	54	129	21	71	173	64	47	106	10	2	6	-82	0	0	-109	-3	-8	60	5	1	47
159.99	0	63	148	8	55	130	21	71	174	63	47	106	11	3	5	-85	-1	0	-110	-3	-8	60	4	2	47
160.113	0	63	148	8	54	130	22	70	173	64	47	108	10	2	5	-85	0	1	-109	-3	-8	60	4	1	48
160.236	0	63	148	9	54	131	22	71	174	64	47	108	11	3	7	-83	0	1	-109	-3	-8	60	4	1	47
160.358	0	63	148	8	54	131	24	71	175	65	47	108	9	2	6	-82	0	1	-107	-3	-7	60	4	1	47
160.481	0	63	149	9	54	132	23	71	175	64	47	109	9	2	6	-82	0	1	-108	-3	-8	61	4	2	47
160.604	0	62	147	9	54	130	21	70	174	64	47	107	10	2	6	-82	-1	1	-110	-3	-8	60	4	2	47
160.727	0	63	148	8	54	131	21	71	173	64	47	107	12	3	6	-81	-1	0	-109	-3	-8	60	4	2	47
160.85	0	64	148	8	55	131	21	71	174	64	47	107	11	2	7	-81	-1	1	-110	-2	-7	61	4	2	48
160.973	0	63	148	8	55	131	23	71	173	65	47	107	9	2	5	-81	0	0	-108	-2	-7	61	4	2	47
161.096	0	63	149	7	55	132	24	71	175	65	46	108	10	2	7	-80	-1	0	-108	-2	-7	61	4	2	47
161.219	0	63	149	9	55	131	21	72	174	64	48	108	10	2	6	-79	0	0	-108	-3	-8	62	4	3	48
161.341	0	63	148	8	54	131	22	71	175	65	47	108	10	3	4	-80	-1	0	-110	-3	-8	62	4	1	46
161.464	0	63	149	8	54	131	22	71	174	65	47	108	11	2	6	-82	-1	0	-110	-3	-8	61	4	1	45
161.587	0	63	148	9	54	130	23	71	174	65	47	106	10	2	5	-81	0	0	-109	-3	-8	61	5	2	46
161.71	0	63	149	8	55	130	21	71	175	65	47	107	11	2	6	-80	0	0	-109	-3	-8	61	5	2	48
161.833	0	63	148	8	55	130	23	71	174	65	47	107	9	2	6	-79	-1	0	-107	-2	-7	61	4	1	47
161.956	0	63	148	8	55	130	21	71	174	65	48	106	10	3	6	-79	-1	1	-108	-2	-8	62	4	1	46
162.079	0	62	148	8	54	128	23	71	173	65	47	105	11	2	6	-82	0	1	-110	-3	-9	61	4	2	44
162.202	0	62	148	8	54	130	23	69	174	64	46	106	9	2	6	-82	-1	0	-111	-3	-7	61	5	1	45
162.324	0	63	148	7	54	129	22	71	175	66	47	106	10	2	5	-82	-1	0	-109	-3	-8	61	5	1	47
162.447	0	63	149	8	54	131	22	71	174	64	46	107	11	2	5	-83	-1	1	-109	-3	-7	61	4	2	48
162.57	0	63	149	8	54	130	23	71	175	65	47	106	10	2	6	-82	0	1	-109	-2	-8	61	3	2	48
162.693	0	63	148	9	55	131	21	71	174	65	47	108	10	2	6	-80	-1	1	-106	-2	-7	61	4	2	47
162.816	0	63	148	8	55	130	22	71	173	65	48	107	9	2	5	-82	0	0	-110	-2	-8	62	5	2	46
162.939	0	62	147	7	54	130	22	70	174	64	47	106	10	3	7	-83	-1	1	-111	-3	-8	60	5	1	45
163.062	0	63	148	8	54	130	22	70	173	65	47	106	11	2	6	-83	-1	0	-110	-2	-8	60	4	1	47
163.185	0	63	148	7	54	131	22	71	174	65	46	106	11	2	5	-82	-1	0	-110	-3	-8	60	4	1	48
163.308	0	63	149	8	54	131	23	70	174	64	48	106	9	2	6	-81	0	0	-108	-2	-8	61	5	2	47
163.43	0	62	149	7	54	130	23	71	175	65	47	107	9	2	6	-81	0	0	-108	-2	-8	60	5	1	48
163.553	0	63	149	8	55	131	23	71	176	66	47	108	11	2	6	-79	-1	0	-107	-3	-8	62	4	2	47
163.676	0	64	149	9	54	131	22	71	175	65	48	108	9	3	6	-79	0	0	-108	-3	-7	61	5	1	47
163.799	0	62	148	9	54	129	22	71	174	64	46	106	10	2	6	-81	0	1	-110	-3	-7	61	4	2	45
163.922	0	62	148	8	54	130	22	71	174	65	46	107	10	2	6	-82	-1	1	-110	-3	-9	61	5	1	46
164.045	0	63	149	8	54	130	22	71	175	65	47	107	11	2	6	-81	0	1	-110	-2	-8	61	4	1	48
164.168	0	63	148	8	55	131	22	71	175	65	47	107	11	2	6	-79	0	1	-108	-3	-7	61	4	1	48
164.291	0	63	148	8	54	131	22	71	175	66	47	108	9	2	6	-80	0	0	-108	-3	-8	62	4	1	47
164.413	0	64	149	8	55	130	22	71	176	66	47	108	10	3	6	-81	0	1	-107	-2	-8	62	4	1	47
164.536	0	63	149	9	54	130	21	70	174	65	47	107	11	2	6	-80	-1	0	-110	-2	-7	62	5	1	46
164.659	0	63	148	8	54	130	22	72	175	65	47	107	10	1	6	-80	-1	0	-109	-3	-8	61	4	2	47
164.782	0	62	148	8	54	131	21	72	175	65	47	107	11	3	6	-81	-1	0	-110	-2	-8	61	5	2	48
164.905	0	63	148	8	54	131	22	71	175	65	48	108	10	2	5	-82	0	1	-108	-3	-8	61	4	2	48
165.028	0	63	149	8	54	132	23	72	176	65	47	108	9	3	6	-79	-1	1	-108	-3	-8	62	5	2	48
165.151	0	63	149	9	55	132	23	71	176	65	48	108	10	2	6	-78	0	1	-108	-2	-9	62	3	1	47
165.274	0	63	148	8	53	131	21	71	174	66	47	106	11	2	6	-81	-1	0	-110	-3	-8	62	5	1	46
165.396	0	62	148	8	54	131	22	71	174	65	46	107	10	2	6	-82	-1	0	-110	-2	-8	61	4	2	45
165.519	0	62	147	8	54	130	22	70	175	65	47	107	11	3	5	-81	-1	1	-110	-2	-9	61	5	2	47
165.642	0	63	148	8	54	131	21	71	174	65	47	107	11	2	6	-80	0	0	-110	-3	-7	61	4	2	48
165.765	0	63	148	8	54	131	23	71	175	66	47	107	10	2	5	-80	-1	1	-108	-3	-9	62	4	2	46
165.888	0	63	149	8	54	131	23	70	175	65	48	109	9	3	5	-81	-1	1	-108	-3	-7	62	4	2	47
166.011	0	62	148	9	55	131	21	71	174	65	48	108	10	2	6	-80	-1	0	-109	-3	-8	62	4	2	47
166.134	0	62	147	8	54	130	23	70	173	65	46	107	9	3	6	-82	-1	1	-111	-3	-7	61	4	1	44
166.257	0	63	147	8	54	130	22	70	173	65	47	107	10	2	5	-83	-1	0	-110	-3	-7	61	4	2	46
166.38	0	63	148	7	54	131	21	71	174	65	47	107	12	2	5	-83	-1	0	-110	-2	-8	61	5	2	47
166.502	0	62	148	8	55	131	22	71	174	65	47	108	10	3	6	-81	-1	1	-109	-3	-8	62	5	1	47
166.625	0	63	148	8	55	130	23	71	175	65	48	108	10	2	6	-80	0	0	-108	-3	-8	61	4	2	47
166.748	0	63	148	10	55	130	21	71	175	64	47	108	10	2	5	-81	-1	0	-109	-3	-8	62	4	2	47
166.871	0	63	147	9	54	130	22	71	173	65	47	107	10	3	5	-83	0	0	-110	-3	-8	61	5	1	45
166.994	0	62	147	9	55	131	22	70	173	64	46	107	11	3	6	-82	0	0	-109	-3	-8	61	4	2	46
167.117	0	62	147	8	55	130	22	70	172	64	47	107	10	2	5	-82	0	0	-109	-3	-8	61	4	1	46
167.24	0	62	147	8	54	130	22	71	173	65	47	107	10	1	6	-82	0	0	-109	-2	-7	61	4	1	47
167.363	0	63	148	8	54	131	23	70	174	65	47	107	9	3	6	-82	-1	0	-108	-3	-7	61	4	2	47
167.485	0	63	149	9	55	131	22	72	174	64	47	108	10	2	6	-79	0	2	-107	-2	-8	62	4	2	47
167.608	0	62	148	9	54	131	21	71	174	65	47	108	10	3	6	-81	0	0	-109	-3	-8	61	5	1	46
167.731	0	63	147	9	54	130	22	70	173	64	46	107	10	2	5	-83	-1	1	-110	-2	-8	61	4	1	46
167.854	0	63	147	8	55	130	21	71	173	65	47	107	11	3	6	-83	-1	1	-109	-3	-8	61	4	1	47
167.977	0	63	147	7	54	130	21	71	174	65	47	108	10	2	6	-81	0	0	-109	-3	-8	61	4	1	47
168.1	0	62	148	8	54	131	22	71	175	65	47	107	10	2	6	-80	-1	1	-108	-3	-8	61	5	1	48
168.223	0	62	148	8	54	130	24	71	175	65	48	107	8	2	7	-81	0	0	-108	-3	-8	61	5	2	47
168.346	0	62	148	10	54	130	21	71	175	64	47	108	11	3	5	-81	-1	0	-109	-3	-8	62	5	1	47
168.468	0	63	148	9	54	131	23	71	174	64	47	107	10	2	5	-80	-1	1	-109	-3	-8	60	4	2	46
168.591	0	63	147	9	54	131	22	70	174	65	47	108	11	2	6	-81	0	0	-109	-3	-8	61	4	2	47
168.714	0	64	148	8	55	131	21	71	175	65	47	108	11	3	6	-81	0	1	-110	-3	-7	61	4	1	47
168.837	0	62	149	8	54	131	23	71	175	65	48	109	10	1	6	-80	0	0	-109	-3	-8	61	4	3	47
168.96	0	63	149	7	55	132	24	71	176	66	47	108	10	2	6	-78	0	0	-107	-2	-8	62	5	2	48
169.083	0	63	149	9	54	131	22	71	175	65	48	108	10	2	6	-79	0	1	-109	-3	-8	62	4	1	47
169.206	0	62	149	8	54	130	22	70	174	66	47	107	9	2	6	-82	0	0	-110	-3	-8	61	4	1	46
169.329	0	63	148	8	54	130	22	71	174	65	47	107	10	3	6	-80	-1	0	-109	-3	-7	61	4	2	47
169.452	0	63	149	8	55	131	21	71	175	66	47	108	11	3	6	-79	-1	1	-109	-3	-8	61	4	1	47
169.574	0	63	149	8	54	131	23	70	174	66	46	108	9	1	6	-79	-1	0	-108	-3	-9	62	4	1	46
169.697	0	63	149	8	54	132	23	71	176	66	48	109	9	2	5	-80	-1	1	-108	-3	-9	61	4	1	47
169.82	0	63	150	9	54	132	22	71	175	65	48	108	10	2	6	-78	0	1	-107	-3	-8	62	4	2	47
169.943	0	63	148	8	54	130	22	71	174	65	47	108	10	2	6	-79	-1	1	-109	-3	-9	62	4	1	45
170.066	0	63	148	8	54	131	22	71	175	66	48	107	10	3	6	-81	0	0	-110	-3	-9	62	4	2	46
170.189	0	62	149	8	55	131	23	70	174	64	48	107	10	2	5	-81	-1	0	-110	-2	-7	61	4	2	46
170.312	0	63	148	8	55	131	21	72	174	65	47	108	11	2	5	-80	-1	1	-110	-3	-7	62	4	2	48
170.435	0	63	148	8	54	131	22	72	174	66	47	108	10	2	6	-78	0	0	-108	-3	-8	61	4	1	48
170.557	0	63	148	8	54	131	24	71	175	66	48	108	8	2	6	-78	-1	1	-107	-3	-8	62	4	1	47
170.68	0	63	149	9	54	131	22	71	174	64	47	107	9	2	5	-79	-1	1	-108	-3	-7	62	4	1	47
170.803	0	63	148	9	54	130	22	70	173	65	47	108	10	3	6	-80	-1	1	-110	-3	-9	62	4	1	45
170.926	0	63	148	8	54	130	22	71	174	66	46	107	10	2	6	-80	-1	1	-109	-2	-8	62	4	1	45
171.049	0	63	147	8	55	130	22	71	174	65	47	106	11	2	6	-82	0	0	-110	-3	-8	61	5	2	46
171.172	0	62	147	8	54	131	22	70	174	65	47	107	10	2	5	-81	-1	0	-109	-2	-8	61	4	2	46
171.295	0	63	148	8	54	131	22	70	173	65	47	108	10	2	6	-80	0	1	-109	-3	-8	61	5	1	47
171.418	0	63	147	8	55	131	23	71	175	66	47	107	9	2	5	-79	-1	0	-107	-3	-7	62	4	3	47
171.54	0	63	149	9	55	132	22	70	175	64	47	109	10	2	5	-80	-1	0	-107	-4	-8	62	5	2	47
171.663	0	62	148	9	54	131	21	71	175	65	47	106	10	2	6	-81	-1	1	-110	-2	-7	62	5	2	47
171.786	0	63	148	8	54	130	22	71	173	65	46	107	10	3	6	-80	-1	0	-109	-3	-7	62	5	2	46
171.909	0	63	148	8	54	130	22	71	174	65	46	107	10	2	5	-80	0	1	-110	-2	-8	61	4	2	47
172.032	0	64	148	8	53	131	22	71	174	65	47	108	10	2	6	-81	-1	0	-109	-3	-7	61	5	2	47
172.155	0	62	147	8	55	132	24	70	173	66	47	108	9	3	6	-81	-1	1	-107	-2	-8	61	4	2	47
172.278	0	63	149	9	55	132	23	71	175	65	47	109	11	2	6	-79	0	1	-106	-2	-8	62	4	1	48
172.401	0	63	148	9	55	132	23	71	175	64	47	109	10	2	6	-79	0	0	-108	-3	-7	61	4	2	48
172.524	0	63	148	9	54	131	21	71	174	65	47	108	11	2	5	-82	-1	0	-109	-3	-8	62	4	2	47
172.646	0	63	148	9	54	132	22	71	174	65	47	108	11	3	6	-82	0	1	-109	-3	-7	61	4	2	48
172.769	0	63	149	8	54	131	22	71	174	65	48	109	10	2	7	-80	-1	1	-109	-3	-7	61	4	2	48
172.892	0	63	148	8	54	132	23	72	174	66	48	110	10	2	6	-79	-1	0	-108	-3	-8	61	5	2	47
173.015	0	63	149	8	55	132	24	71	176	65	48	110	10	2	6	-79	-1	0	-107	-2	-7	62	4	2	46
173.138	0	63	149	9	55	133	23	71	175	65	48	111	10	3	6	-78	-1	2	-107	-2	-8	62	4	2	47
173.261	0	63	148	9	54	131	22	71	175	65	47	109	10	2	6	-78	-1	0	-109	-3	-8	62	4	3	47
[truncated: 1,361 more rows]

## Sheet: Add_info
Time	Marker	Accel_x	Accel_y	Accel_z	Gyro_x	Gyro_y	Gyro_z	Magnet_x	Magnet_y	Magnet_z	battery		ld_gain	pd_gain
[truncated: 2,770 more rows]
